# Supplementary material for: GWAS for quantitative resistance phenotypes in Mycobacterium tuberculosis reveals resistance genes and regulatory regions
Source: Nat Commun. 2019 May 13;10:2128. doi: 10.1038/s41467-019-10110-6 (PMC6513847; doi:10.1038/s41467-019-10110-6)
Supplement: Supplementary file 4 — Supplementary Data 1 [file 41467_2019_10110_MOESM4_ESM.xlsx]

## Sheet: Table S1 Isolate details
BioProject	Run No	BioSample	WGSAccessionNumber OR Run Accession	ID	Alt ID	PATIENT_ID1	PATIENT_ID2	Source Lab	DST or MIC	DST/MIC testing Lab (Tables S1,S2)	Country of Isolation	INH	RIF	RFB	EMB	STR	ETA	CAP	KAN	PZA	AMI	MOXI	LIN	Drug Pheno available?	Phylogenetic lineage	Insilico spoligo octal	Spacer count	spoldb4 match	Spoldb4 identity	spoligotype family	Coll et al Barcode based lineage
PRJEB26000	NA	ERS2401270	ERR2516592	00-R0223	00-R0223	NA	NA	MSLI	MIC	MSLI	Peru	<=0.2	<=1	NA	<=5	<=2	<=10	<=10	<=5	NA	NA	NA	NA	9	4.8	777777777760771	53	777777777760771	43	Haarlem	lineage4,lineage4.8
PRJEB26000	NA	ERS2401327	ERR2516649	00-R0312	00-R0312	NA	NA	MSLI	MIC	MSLI	Peru	>5	>1	NA	>5	2-10	<=10	>10	>5	NA	NA	NA	NA	9	4.3	777774077020771	222	777774077560771	40	LAM	lineage4,lineage4.3,lineage4.3.3
PRJEB26000	NA	ERS2401310	ERR2516632	00-R0435	00-R0435	NA	NA	MSLI	MIC	MSLI	Peru	>5	>1	>2	>5	2-10	>10	<=10	<=5	>100	<=4	0.125-0.25	NA	14							lineage4,lineage4.8
PRJEB26000	NA	ERS2401368	ERR2516690	00-R0453	00-R0453	NA	NA	MSLI	MIC	MSLI	Peru	>5	>1	NA	>5	2-10	<=10	>10	>5	NA	NA	1-4	NA	10	4.3	777774077020771	222	777774077560771	40	LAM	lineage4,lineage4.3,lineage4.3.3
PRJEB26000	NA	ERS2401251	ERR2516573	00-R1566	00-R1566	NA	NA	MSLI	MIC	MSLI	Peru	>5	>1	NA	>5	2-10	>10	>10	>5	>100	NA	<=0.125	NA	13	4.1	777740777760771	219	777740777760771	43	X – clade	lineage4,lineage4.1,lineage4.1.1,lineage4.1.1.3
PRJEB26000	NA	ERS2401238	ERR2516560	01-R0166	01-R0166	NA	NA	MSLI	MIC	MSLI	Peru	>5	>1	NA	>5	<=2	>10	<=10	<=5	>100	NA	<=0.125	NA	11	4.3	777774077560771	222	777774077560771	43	LAM	lineage4,lineage4.3,lineage4.3.3
PRJEB26000	NA	ERS2401092	ERR2516414	01-R0451	01-R0451	NA	NA	MSLI	MIC	MSLI	Peru	>5	>1	NA	>5	2-10	<=10	<=10	>5	>100	NA	NA	NA	10	4	777777777760731	52	777777777760731	43	H – clade	lineage4
PRJEB26000	NA	ERS2401375	ERR2516697	01-R0647	01-R0647	NA	NA	MSLI	MIC	MSLI	Peru	>5	>1	>2	<=5	>10	>10	>10	>5	>100	>4	<=0.125	NA	17	2.2.	000000000003771	1	000000000003771	43	BEIJING	lineage2,lineage2.2,lineage2.2.1
PRJEB26000	NA	ERS2401323	ERR2516645	01-R0697	01-R0697	NA	NA	MSLI	MIC	MSLI	Peru	>5	>1	NA	>5	>10	<=10	>10	>5	>100	>4	0.5-1	NA	14	4	777700077760771	1565	777740077760771	42	T – clade	lineage4
PRJEB26000	NA	ERS2401376	ERR2516698	01-R1241	01-R1241	NA	NA	MSLI	MIC	MSLI	Peru	>5	>1	NA	>5	>10	>10	>10	>5	<=100	NA	0.5-1	NA	13	4.1	777777777760771	53	777777777760771	43	Haarlem	lineage4,lineage4.1,lineage4.1.2,lineage4.1.2.1
PRJEB26000	NA	ERS2401108	ERR2516430	01-R1339	01-R1339	NA	NA	MSLI	MIC	MSLI	Peru	>5	>1	<=2	<=5	>10	<=10	<=10	>5	>100	>4	1-4	NA	17	4	777700077760771	1565	777740077760771	42	T – clade	lineage4
PRJEB26000	NA	ERS2401387	ERR2516709	01-R1341	01-R1341	NA	NA	MSLI	MIC	MSLI	Peru	>5	>1	NA	>5	2-10	>10	>10	>5	>100	>4	>8	NA	13	4.1	777740777760771	219	777740777760771	43	X – clade	lineage4,lineage4.1,lineage4.1.1,lineage4.1.1.3
PRJEB26000	NA	ERS2401090	ERR2516412	01-R1466	01-R1466	NA	NA	MSLI	MIC	MSLI	Peru	>5	>1	NA	>5	<=2	>14	<=1	2-3	<=100	NA	NA	NA	11	4.3	777737607760771	93	777737607760771	43	LAM5	lineage4,lineage4.3,lineage4.3.4,lineage4.3.4.2
PRJEB26000	NA	ERS2401168	ERR2516490	01-R1468	01-R1468	NA	NA	MSLI	MIC	MSLI	Peru	>5	>1	NA	>5	<=2	<=10	<=10	>5	>100	NA	NA	NA	10	4.3	777777607760771	42	777777607760771	43	LAM9	lineage4,lineage4.3,lineage4.3.3
PRJEB26000	NA	ERS2401269	ERR2516591	01-R1499	01-R1499	NA	NA	MSLI	MIC	MSLI	Peru	1-5	>1	NA	>5	2-10	>10	>10	>5	NA	>4	1-4	NA	13	4	777777777760771	53	777777777760771	43	Haarlem	lineage4
PRJEB26000	NA	ERS2401395	ERR2516717	01-R1540	01-R1540	NA	NA	MSLI	MIC	MSLI	Peru	>5	>1	NA	<=5	>10	>10	<=10	>5	>100	>4	0.5-1	NA	15	2.2.	000000000003771	1	000000000003771	43	BEIJING	lineage2,lineage2.2,lineage2.2.1
PRJEB26000	NA	ERS2401190	ERR2516512	02-09397	02-09397	NA	NA	MSLI	MIC	MSLI	Peru	<=0.2	<=1	NA	<=5	<=2	<=10	<=10	<=5	NA	NA	NA	NA	9	4.1	777777777760771	53	777777777760771	43	Haarlem	lineage4,lineage4.1,lineage4.1.2,lineage4.1.2.1
PRJEB26000	NA	ERS2401134	ERR2516456	02-09688	02-09688	NA	NA	MSLI	MIC	MSLI	Peru	<=0.2	<=1	NA	<=5	<=2	<=10	<=10	<=5	NA	NA	NA	NA	9	1.1.1	777777760000071	1274	777777760000071	43	unrecognized	lineage1,lineage1.1,lineage1.1.1
PRJEB26000	NA	ERS2401208	ERR2516530	02-09856	02-09856	NA	NA	MSLI	MIC	MSLI	Peru	<=0.2	<=1	NA	<=5	<=2	<=10	<=10	<=5	NA	NA	NA	NA	9	4	777777777760731	52	777777777760731	43	H – clade	lineage4,lineage4.8
PRJEB26000	NA	ERS2401278	ERR2516600	02-09928	02-09928	NA	NA	MSLI	MIC	MSLI	Peru	<=0.2	<=1	NA	<=5	<=2	<=10	<=10	<=5	NA	NA	NA	NA	9	4.3						lineage4,lineage4.3,lineage4.3.3
PRJEB26000	NA	ERS2401313	ERR2516635	02-10028	02-10028	NA	NA	MSLI	MIC	MSLI	Peru	<=0.2	<=1	NA	<=5	<=2	<=10	<=10	<=5	NA	NA	NA	NA	9	1.1.1	777777777010331	459	777777777410331	42	unrecognized	lineage1,lineage1.1,lineage1.1.1
PRJEB26000	NA	ERS2401263	ERR2516585	02-10075	02-10075	NA	NA	MSLI	MIC	MSLI	Peru	<=0.2	<=1	NA	<=5	<=2	<=10	<=10	<=5	NA	NA	NA	NA	9	4.1	000000004020771	2	000000004020771	43	Unrecognized EAA ?H2	lineage4,lineage4.1,lineage4.1.2,lineage4.1.2.1
PRJEB26000	NA	ERS2401355	ERR2516677	02-10098	02-10098	NA	NA	MSLI	MIC	MSLI	Peru	<=0.2	<=1	NA	<=5	2-10	<=10	<=10	<=5	NA	NA	NA	NA	9	4.1	700076777760531	1273	700076777760731	42	X – clade	lineage4,lineage4.1,lineage4.1.1,lineage4.1.1.3
PRJEB26000	NA	ERS2401388	ERR2516710	02-R0016	02-R0016	51-65	2591	MSLI	MIC	MSLI	Peru	>5	>50	<=0.125	>15	16-20	<=1.25	4-5	>100	>500	>100	<=0.125	0.25-0.5	17	4.3	777777407560731	1355	777777407560731	43	LAM (d1)	lineage4,lineage4.3,lineage4.3.3
PRJEB26000	NA	ERS2401180	ERR2516502	02-R0237	02-R0237	NA	NA	MSLI	MIC	MSLI	Peru	>5	>1	>2	>5	<=2	>14	<=1	<=1	NA	<=4	NA	NA	14	4	777777777760771	53	777777777760771	43	Haarlem	lineage4,lineage4.8
PRJEB26000	NA	ERS2401340	ERR2516662	02-R0241	02-R0241	NA	NA	MSLI	MIC	MSLI	Peru	>5	>1	>2	>5	2-10	>10	>10	>5	<=100	>4	1-4	NA	16	4.3	077777607760771	469	077777607760771	43	LAM9	lineage4,lineage4.3,lineage4.3.4,lineage4.3.4.2
PRJEB26000	NA	ERS2401273	ERR2516595	02-R0272	02-R0272	NA	NA	MSLI	MIC	MSLI	Peru	>5	>1	NA	>5	2-10	10-14	>32	>14	<=100	NA	NA	NA	11	4.3	777774077020771	222	777774077560771	40	LAM	lineage4,lineage4.3,lineage4.3.3
PRJEB26000	NA	ERS2401280	ERR2516602	02-R0286	02-R0286	NA	NA	MSLI	MIC	MSLI	Peru	1-5	>1	NA	<=5	<=2	<=10	<=10	<=5	<=100	<=4	<=0.125	NA	16	4.3	776177607660731	130	776177607760731	42	LAM3	lineage4,lineage4.3,lineage4.3.2
PRJEB26000	NA	ERS2401294	ERR2516616	02-R0360	02-R0360	NA	NA	MSLI	MIC	MSLI	Peru	1-5	>1	NA	>5	2-10	>10	<=10	<=5	<=100	<=4	NA	NA	13	4.1	777777777760731	52	777777777760731	43	H – clade	lineage4,lineage4.1,lineage4.1.2,lineage4.1.2.1
PRJEB26000	NA	ERS2401290	ERR2516612	02-R0407	02-R0407	NA	NA	MSLI	MIC	MSLI	Peru	<=0.2	<=1	NA	<=5	<=2	<=10	<=10	<=5	<=100	NA	NA	NA	10	4.1	777777777760771	53	777777777760771	43	Haarlem	lineage4,lineage4.1,lineage4.1.2,lineage4.1.2.1
PRJEB26000	NA	ERS2401218	ERR2516540	02-R0754	02-R0754	NA	NA	MSLI	MIC	MSLI	Peru	>5	>1	NA	<=5	<=2	4-5	1-2	1-2	>100	NA	NA	NA	11	4.3	777774077560771	222	777774077560771	43	LAM	lineage4,lineage4.3,lineage4.3.3
PRJEB26000	NA	ERS2401371	ERR2516693	02-R0793	02-R0793	NA	NA	MSLI	MIC	MSLI	Peru	>5	>1	NA	>5	<=2	5-7	20-32	>14	>100	>4	NA	NA	14	4.1	700036775560771	546	700036777560771	42	X – clade	lineage4,lineage4.1,lineage4.1.1
PRJEB26000	NA	ERS2401283	ERR2516605	02-R0890	02-R0890	NA	NA	MSLI	MIC	MSLI	Peru	0.2-1	<=1	NA	<=5	<=2	>10	<=10	<=5	<=100	NA	NA	NA	10	4.1	777740777760771	219	777740777760771	43	X – clade	lineage4,lineage4.1,lineage4.1.1,lineage4.1.1.3
PRJEB26000	NA	ERS2401206	ERR2516528	02-R0911	02-R0911	NA	NA	MSLI	MIC	MSLI	Peru	>5	>1	NA	>5	<=2	>14	1-2	2-3	>100	NA	NA	NA	11	4.3	777777407560331	1355	777777407560731	42	LAM (d1)	lineage4,lineage4.3,lineage4.3.3
PRJEB26000	NA	ERS2401163	ERR2516485	02-R0951	02-R0951	59-63	3224	MSLI	MIC	MSLI	Peru	>5	>50	0.25-0.5	>15	<=0.5	2.5-5	<=1	<=1.25	50-100	<=1.25	4-6	<=0.25	16	4.3	777777777760771	53	777777777760771	43	Haarlem	lineage4,lineage4.1,lineage4.1.2,lineage4.1.2.1,lineage4.3,lineage4.3.4,lineage4.3.4.2
PRJEB26000	NA	ERS2401276	ERR2516598	02-R0971	02-R0971	NA	NA	MSLI	MIC	MSLI	Peru	>5	>1	NA	>5	>10	3-4	1-2	1-2	<=100	NA	NA	NA	11	4.1	700036777760771	91	700036777760771	43	X – clade	lineage4,lineage4.1,lineage4.1.1
PRJEB26000	NA	ERS2401111	ERR2516433	02-R1076	02-R1076	NA	NA	MSLI	MIC	MSLI	Peru	<=0.2	<=1	NA	<=5	2-10	<=10	<=10	<=5	<=100	NA	NA	NA	10	4.1	777777560000000	786	777777760000000	42	Haarlem	lineage4,lineage4.1,lineage4.1.2,lineage4.1.2.1
PRJEB26000	NA	ERS2401098	ERR2516420	02-R1101	02-R1101	NA	NA	MSLI	MIC	MSLI	Peru	<=0.2	<=1	NA	<=5	<=2	<=10	<=10	<=5	<=100	NA	NA	NA	10	4.1	777777777760771	53	777777777760771	43	Haarlem	lineage4,lineage4.1,lineage4.1.2,lineage4.1.2.1
PRJEB26000	NA	ERS2401315	ERR2516637	02-R1106	02-R1106	NA	NA	MSLI	MIC	MSLI	Peru	<=0.2	<=1	NA	<=5	<=2	<=10	<=10	<=5	<=100	NA	NA	NA	10	4.3	737774607000771	1758	777777607540771	37	unrecognized	lineage4,lineage4.3,lineage4.3.3
PRJEB26000	NA	ERS2401259	ERR2516581	02-R1114	02-R1114	NA	NA	MSLI	MIC	MSLI	Peru	<=0.2	<=1	NA	<=5	<=2	<=10	<=10	<=5	<=100	NA	NA	NA	10	4.3	776177607760771	33	776177607760771	43	LAM3	lineage4,lineage4.3,lineage4.3.2
PRJEB26000	NA	ERS2401361	ERR2516683	02-R1137	02-R1137	NA	NA	MSLI	MIC	MSLI	Peru	<=0.2	<=1	NA	<=5	2-10	<=10	<=10	<=5	<=100	NA	NA	NA	10	4.3	777737607760771	93	777737607760771	43	LAM5	lineage4,lineage4.3,lineage4.3.4,lineage4.3.4.2
PRJEB26000	NA	ERS2401114	ERR2516436	02-R1140	02-R1140	NA	NA	MSLI	MIC	MSLI	Peru	<=0.2	<=1	NA	<=5	<=2	<=10	<=10	<=5	<=100	NA	NA	NA	10	4	777777777760771	53	777777777760771	43	Haarlem	lineage4,lineage4.8
PRJEB26000	NA	ERS2401289	ERR2516611	02-R1142	02-R1142	NA	NA	MSLI	MIC	MSLI	Peru	<=0.2	<=1	NA	<=5	<=2	<=10	<=10	<=5	<=100	NA	NA	NA	10	4.3	777777607760771	42	777777607760771	43	LAM9	lineage4,lineage4.3,lineage4.3.1
PRJEB26000	NA	ERS2401185	ERR2516507	02-R1191	02-R1191	NA	NA	MSLI	MIC	MSLI	Peru	<=0.2	<=1	NA	<=5	<=2	<=10	<=10	<=5	<=100	NA	NA	NA	10	4.1	677777777760771	196	677777777760771	43	H – clade	lineage4,lineage4.1,lineage4.1.2,lineage4.1.2.1
PRJEB26000	NA	ERS2401196	ERR2516518	02-R1203	02-R1203	NA	NA	MSLI	MIC	MSLI	Peru	<=0.2	<=1	NA	<=5	<=2	<=10	<=10	<=5	<=100	NA	NA	NA	10	4.1	700036777760771	91	700036777760771	43	X – clade	lineage4,lineage4.1,lineage4.1.1
PRJEB26000	NA	ERS2401369	ERR2516691	02-R1210	02-R1210	NA	NA	MSLI	MIC	MSLI	Peru	<=0.2	<=1	NA	<=5	<=2	<=10	<=10	<=5	<=100	NA	NA	NA	10	4.1	777777777760771	53	777777777760771	43	Haarlem	lineage4,lineage4.1,lineage4.1.2,lineage4.1.2.1
PRJEB26000	NA	ERS2401265	ERR2516587	02-R1244	02-R1244	NA	NA	MSLI	MIC	MSLI	Peru	<=0.2	<=1	NA	<=5	<=2	<=10	<=10	<=5	<=100	NA	NA	NA	10	4.1	700036777760771	91	700036777760771	43	X – clade	lineage4,lineage4.1,lineage4.1.1,lineage4.1.1.3
PRJEB26000	NA	ERS2401366	ERR2516688	02-R1260	02-R1260	NA	NA	MSLI	MIC	MSLI	Peru	<=0.2	<=1	NA	<=5	<=2	<=10	<=10	<=5	NA	NA	NA	NA	9	3	503777000003771	485	703777400003771	41	CAS
PRJEB26000	NA	ERS2401147	ERR2516469	02-R1262	02-R1262	NA	NA	MSLI	MIC	MSLI	Peru	<=0.2	<=1	NA	<=5	<=2	<=10	<=10	<=5	NA	NA	NA	NA	9	4.3	677737607760771	17	677737607760771	43	LAM2	lineage4,lineage4.3,lineage4.3.4,lineage4.3.4.1
PRJEB26000	NA	ERS2401379	ERR2516701	02-R1267	02-R1267	NA	NA	MSLI	MIC	MSLI	Peru	<=0.2	<=1	NA	<=5	<=2	<=10	<=10	<=5	NA	NA	NA	NA	9	1.1.1	777777777010331	459	777777777410331	42	unrecognized	lineage1,lineage1.1,lineage1.1.1
PRJEB26000	NA	ERS2401106	ERR2516428	02-R1275	02-R1275	NA	NA	MSLI	MIC	MSLI	Peru	<=0.2	<=1	NA	<=5	<=2	<=10	<=10	<=5	<=100	NA	NA	NA	10	4.1	777776777760711	352	777776777760711	43	X – clade	lineage4,lineage4.1,lineage4.1.1
PRJEB26000	NA	ERS2401189	ERR2516511	02-R1288	02-R1288	NA	NA	MSLI	MIC	MSLI	Peru	>5	>1	NA	>5	2-10	>14	16-20	>14	>100	NA	NA	NA	11	2.2.	000000000003771	1	000000000003771	43	BEIJING	lineage2,lineage2.2,lineage2.2.1
PRJEB26000	NA	ERS2401086	ERR2516408	02-R1457	02-R1457	NA	NA	MSLI	MIC	MSLI	Peru	>5	>1	NA	>5	>10	>14	2-4	>14	>100	NA	NA	NA	11	4.3	777774077560771	222	777774077560771	43	LAM	lineage4,lineage4.3,lineage4.3.3
PRJEB26000	NA	ERS2401303	ERR2516625	02-R1479	02-R1479	NA	NA	MSLI	MIC	MSLI	Peru	>5	>1	NA	>5	2-10	>14	>32	>14	>100	>4	NA	NA	14	4.1	777740777760771	219	777740777760771	43	X – clade	lineage4,lineage4.1,lineage4.1.1,lineage4.1.1.3
PRJEB26000	NA	ERS2401140	ERR2516462	02-R1485	02-R1485	NA	NA	MSLI	MIC	MSLI	Peru	>5	>1	NA	>5	2-10	>14	4-8	2-3	>100	<=4	NA	NA	14	4.3	777774077560771	222	777774077560771	43	LAM	lineage4,lineage4.3,lineage4.3.3
PRJEB26000	NA	ERS2401386	ERR2516708	02-R1543	02-R1543	NA	NA	MSLI	MIC	MSLI	Peru	>5	>1	NA	>5	>10	3-4	2-4	2-3	<=100	NA	NA	NA	11	4	776377777740731	790	776377777740771	42	unrecognized	lineage4,lineage4.4,lineage4.4.1,lineage4.4.1.1
PRJEB26000	NA	ERS2401216	ERR2516538	02-R1544	02-R1544	NA	NA	MSLI	MIC	MSLI	Peru	>5	<=1	NA	<=5	<=2	<=1	1-2	1-2	>100	NA	NA	NA	11	4.3	777774077560771	222	777774077560771	43	LAM	lineage4,lineage4.3,lineage4.3.3
PRJEB26000	NA	ERS2401087	ERR2516409	02-R1681	02-R1681	NA	NA	MSLI	MIC	MSLI	Peru	1-5	>1	NA	>5	2-10	>10	<=10	<=5	>100	<=4	0.5-1	NA	14	4.3	376177607760771	376	376177607760771	43	LAM3	lineage4,lineage4.3,lineage4.3.2
PRJEB26000	NA	ERS2401236	ERR2516558	02-R1685	02-R1685	NA	NA	MSLI	MIC	MSLI	Peru	>5	>1	NA	>5	<=2	>14	1-2	1-2	>100	<=4	NA	NA	14	4.3	777774077560771	222	777774077560771	43	LAM	lineage4,lineage4.3,lineage4.3.3
PRJEB26000	NA	ERS2401248	ERR2516570	02-R1687	02-R1687	NA	NA	MSLI	MIC	MSLI	Peru	>5	>1	NA	>5	>10	3-4	2-4	1-2	>100	<=4	NA	NA	14	4.3	777400007760771	1594	777400007760771	43	LAM	lineage4,lineage4.3,lineage4.3.3
PRJEB26000	NA	ERS2401308	ERR2516630	02-R1709	02-R1709	NA	NA	MSLI	MIC	MSLI	Peru	>5	>1	>2	>5	<=2	<=10	<=10	<=5	>100	<=4	1-4	NA	16	4.3	777777607760731	60	777777607760731	43	LAM4	lineage4,lineage4.3,lineage4.3.4,lineage4.3.4.2
PRJEB26000	NA	ERS2401336	ERR2516658	02-R1723	02-R1723	NA	NA	MSLI	MIC	MSLI	Peru	>5	>1	NA	>5	<=2	3-4	4-8	1-2	>100	NA	NA	NA	11	4.1	777777777760771	53	777777777760771	43	Haarlem	lineage4,lineage4.1,lineage4.1.2,lineage4.1.2.1
PRJEB26000	NA	ERS2401129	ERR2516451	02-R1726	02-R1726	NA	NA	MSLI	MIC	MSLI	Peru	>5	>1	NA	>5	>10	>10	>10	>5	<=100	NA	NA	NA	10	4.1	777777777760771	53	777777777760771	43	Haarlem	lineage4,lineage4.1,lineage4.1.2,lineage4.1.2.1
PRJEB26000	NA	ERS2401360	ERR2516682	02-R1728	02-R1728	65-29	NA	MSLI	MIC	MSLI	Peru	0.6-1	>50	>2.5	6-7	2-4	15-20	1-2	<=1.25	175-200	<=1.25	4-6	0.25-0.5	16	4.3	777777607760771	42	777777607760771	43	LAM9	lineage4,lineage4.3,lineage4.3.4,lineage4.3.4.2
PRJEB26000	NA	ERS2401380	ERR2516702	02-R1753	02-R1753	NA	NA	MSLI	MIC	MSLI	Peru	>5	<=1	NA	>5	<=2	<=1	1-2	>14	<=100	NA	NA	NA	11	2.2.	000000000003731	190	000000000003731	43	BEIJING	lineage2,lineage2.2,lineage2.2.1
PRJEB26000	NA	ERS2401326	ERR2516648	02-R1789	02-R1789	NA	NA	MSLI	MIC	MSLI	Peru	>5	>1	>2	>5	>10	>10	>10	>5	>100	>4	0.5-1	NA	17	2.2.	110000001403771	1482	775740003763771	28	unrecognized	lineage2,lineage2.2,lineage2.2.1
PRJEB26000	NA	ERS2401302	ERR2516624	02-R1793	02-R1793	NA	NA	MSLI	MIC	MSLI	Peru	>5	>1	NA	>5	>10	>14	8-10	>14	>100	>4	NA	NA	14	2.2.	000000000003771	1	000000000003771	43	BEIJING	lineage2,lineage2.2,lineage2.2.1
PRJEB26000	NA	ERS2401359	ERR2516681	02-R1854	02-R1854	NA	NA	MSLI	MIC	MSLI	Peru	<=0.2	<=1	NA	<=5	<=2	<=10	<=10	<=5	<=100	NA	NA	NA	10	4.3	743774077560731	1232	777774077560731	40	LAM	lineage4,lineage4.3,lineage4.3.3
PRJEB26000	NA	ERS2401301	ERR2516623	02-R1871	02-R1871	NA	NA	MSLI	MIC	MSLI	Peru	>5	>1	NA	>5	>10	>10	>10	>5	<=100	<=4	0.5-1	NA	14	4.1	777777774020771	47	777777774020771	43	Haarlem	lineage4,lineage4.1,lineage4.1.2,lineage4.1.2.1
PRJEB26000	NA	ERS2401130	ERR2516452	02-R1915	02-R1915	NA	NA	MSLI	MIC	MSLI	Peru	0.2-1	<=1	NA	<=5	2-10	<=1	2-4	5-7	<=100	NA	NA	NA	11	4.3	776177400160771	1225	776377700160771	40	Unrecognized EAA- ?S	lineage4,lineage4.3,lineage4.3.2
PRJEB26000	NA	ERS2401210	ERR2516532	02-R1940	02-R1940	NA	NA	MSLI	MIC	MSLI	Peru	>5	>1	NA	>5	>10	>14	4-8	3-4	>100	<=4	NA	NA	14	4.1	700036777760771	91	700036777760771	43	X – clade	lineage4,lineage4.1,lineage4.1.1
PRJEB26000	NA	ERS2401416	ERR2516738	02-R1941	02-R1941	NA	NA	MSLI	MIC	MSLI	Peru	>5	>1	NA	>5	<=2	2-3	4-8	3-4	>100	<=4	0.5-1	NA	16	4.1	777777774020771	47	777777774020771	43	Haarlem	lineage4,lineage4.1,lineage4.1.2,lineage4.1.2.1
PRJEB26000	NA	ERS2401356	ERR2516678	02-R1942	02-R1942	NA	NA	MSLI	MIC	MSLI	Peru	>5	>1	>2	>5	2-10	>10	>10	>5	>100	>4	NA	NA	15	4	777777777760771	53	777777777760771	43	Haarlem	lineage4
PRJEB26000	NA	ERS2401344	ERR2516666	02-R1952	02-R1952	NA	NA	MSLI	MIC	MSLI	Peru	>5	>1	NA	>5	<=2	7-10	16-20	>14	>100	NA	NA	NA	11	2.2.	000000000003771	1	000000000003771	43	BEIJING	lineage2,lineage2.2,lineage2.2.1
PRJEB26000	NA	ERS2401124	ERR2516446	03-10017	03-10017	NA	NA	MSLI	MIC	MSLI	Peru	<=0.2	<=1	NA	<=5	<=2	<=10	<=10	<=5	<=100	NA	NA	NA	10	2.2	000000000003771	1	000000000003771	43	BEIJING	lineage2,lineage2.2,lineage2.2.2
PRJEB26000	NA	ERS2401415	ERR2516737	03-10019	03-10019	NA	NA	MSLI	MIC	MSLI	Peru	<=0.2	<=1	NA	<=5	<=2	<=10	<=10	<=5	<=100	NA	NA	NA	10	2.2	000000000003771	1	000000000003771	43	BEIJING	lineage2,lineage2.2,lineage2.2.2
PRJEB26000	NA	ERS2401385	ERR2516707	03-10150	03-10150	NA	NA	MSLI	MIC	MSLI	Peru	<=0.2	<=1	NA	<=5	<=2	<=10	<=10	<=5	NA	NA	NA	NA	9	4.3	777777606060771	59	777777606060771	43	LAM11_ZWE	lineage4,lineage4.3,lineage4.3.4,lineage4.3.4.2,lineage4.3.4.2.1
PRJEB26000	NA	ERS2401322	ERR2516644	03-R0058	03-R0058	NA	NA	MSLI	MIC	MSLI	Peru	>5	<=1	NA	>5	>10	>14	2-4	7-10	>100	<=4	<=0.125	NA	15	2.2.	000000000003731	190	000000000003731	43	BEIJING	lineage2,lineage2.2,lineage2.2.1
PRJEB26000	NA	ERS2401267	ERR2516589	03-R0068	03-R0068	NA	NA	MSLI	MIC	MSLI	Peru	>5	>1	NA	<=5	<=2	<=1	20-32	2-3	<=100	NA	NA	NA	11	4.3	776177607760731	130	776177607760731	43	LAM3	lineage4,lineage4.3,lineage4.3.2
PRJEB26000	NA	ERS2401170	ERR2516492	03-R0070	03-R0070	NA	NA	MSLI	MIC	MSLI	Peru	>5	>1	NA	>5	>10	>14	16-20	>14	>100	NA	NA	NA	11	4.3	577777603760731	1079	577777703760771	41	LAM	lineage4,lineage4.3,lineage4.3.3
PRJEB26000	NA	ERS2401275	ERR2516597	03-R0110	03-R0110	NA	NA	MSLI	MIC	MSLI	Peru	>5	>1	NA	>5	>10	4-5	16-20	>14	>100	NA	NA	NA	11	4.1	777777777560771	462	777777777560771	43	Unrecognized EAA- ?T1	lineage4,lineage4.1,lineage4.1.2,lineage4.1.2.1
TBD	TBD	TBD	TBD	03-R0154	03-R0154	NA	NA	MSLI	MIC	MSLI	Peru	<=0.2	<=1	NA	<=5	<=2	>14	8-10	3-4	>100	NA	NA	NA	11	4.3	777777607760771	42	777777607760771	43	LAM9	lineage4,lineage4.3,lineage4.3.3
PRJEB26000	NA	ERS2401171	ERR2516493	03-R0177	03-R0177	NA	NA	MSLI	MIC	MSLI	Peru	>5	>1	NA	>5	2-10	10-14	1-2	4-5	>100	NA	NA	NA	11	4.3	677777607760771	20	677777607760771	43	LAM1	lineage4,lineage4.3,lineage4.3.4,lineage4.3.4.1
PRJEB26000	NA	ERS2401169	ERR2516491	03-R0194	03-R0194	NA	NA	MSLI	MIC	MSLI	Peru	>5	>1	NA	>5	<=2	7-10	2-4	5-7	>100	<=4	NA	NA	14	4.3	777737607760771	93	777737607760771	43	LAM5	lineage4,lineage4.3,lineage4.3.4,lineage4.3.4.2
PRJEB26000	NA	ERS2401224	ERR2516546	03-R0268	03-R0268	NA	NA	MSLI	MIC	MSLI	Peru	>5	>1	NA	>5	>10	>14	16-20	>14	>100	NA	NA	NA	11	2.2.	000000000003771	1	000000000003771	43	BEIJING	lineage2,lineage2.2,lineage2.2.1
PRJEB26000	NA	ERS2401154	ERR2516476	03-R0293	03-R0293	NA	NA	MSLI	MIC	MSLI	Peru	>5	>1	NA	>5	>10	3-4	>32	>14	<=100	NA	NA	NA	11	2.2.	000000000003771	1	000000000003771	43	BEIJING	lineage2,lineage2.2,lineage2.2.1
PRJEB26000	NA	ERS2401179	ERR2516501	03-R0327	03-R0327	NA	NA	MSLI	MIC	MSLI	Peru	>5	>1	>2	>5	>10	>14	10-16	>14	>100	>4	NA	NA	16	2.2.	000000000003771	1	000000000003771	43	BEIJING	lineage2,lineage2.2,lineage2.2.1
PRJEB26000	NA	ERS2401207	ERR2516529	03-R0411	03-R0411	NA	NA	MSLI	MIC	MSLI	Peru	>5	<=1	NA	>5	2-10	>10	<=10	<=5	<=100	NA	NA	NA	10	4.3	777777607760771	42	777777607760771	43	LAM9	lineage4,lineage4.3,lineage4.3.3
PRJEB26000	NA	ERS2401157	ERR2516479	03-R0655	03-R0655	NA	NA	MSLI	MIC	MSLI	Peru	>5	>1	NA	>5	2-10	<=10	<=10	<=5	<=100	NA	NA	NA	10	4.1	777777777760771	53	777777777760771	43	Haarlem	lineage4,lineage4.1,lineage4.1.2,lineage4.1.2.1
PRJEB26000	NA	ERS2401317	ERR2516639	03-R0736	03-R0736	NA	NA	MSLI	MIC	MSLI	Peru	<=0.2	<=1	NA	<=5	<=2	<=10	<=10	<=5	<=100	NA	NA	NA	10	4.1	777777777760731	52	777777777760731	43	H – clade	lineage4,lineage4.1,lineage4.1.2,lineage4.1.2.1
PRJEB26000	NA	ERS2401165	ERR2516487	03-R0749	03-R0749	NA	NA	MSLI	MIC	MSLI	Peru	<=0.2	<=1	NA	<=5	<=2	<=10	<=10	<=5	<=100	NA	NA	NA	10	4.1	677777777760771	196	677777777760771	43	H – clade	lineage4,lineage4.1,lineage4.1.2,lineage4.1.2.1
PRJEB26000	NA	ERS2401193	ERR2516515	03-R0768	03-R0768	NA	NA	MSLI	MIC	MSLI	Peru	<=0.2	<=1	NA	<=5	<=2	<=10	<=10	<=5	<=100	NA	NA	NA	10	4.1	777740777760771	219	777740777760771	43	X – clade	lineage4,lineage4.1,lineage4.1.1,lineage4.1.1.3
PRJEB26000	NA	ERS2401198	ERR2516520	03-R0780	03-R0780	NA	NA	MSLI	MIC	MSLI	Peru	<=0.2	<=1	NA	<=5	<=2	<=10	<=10	<=5	<=100	NA	NA	NA	10	4.3	776177607760571	33	776177607760771	42	LAM3	lineage4,lineage4.3,lineage4.3.2
PRJEB26000	NA	ERS2401243	ERR2516565	03-R0783	03-R0783	NA	NA	MSLI	MIC	MSLI	Peru	<=0.2	<=1	NA	<=5	<=2	<=10	<=10	<=5	<=100	NA	NA	NA	10	4	777777777760771	53	777777777760771	43	Haarlem	lineage4
PRJEB26000	NA	ERS2401128	ERR2516450	03-R0795	03-R0795	NA	NA	MSLI	MIC	MSLI	Peru	<=0.2	<=1	NA	<=5	<=2	<=10	<=10	<=5	<=100	NA	NA	NA	10	4.3	777777607760771	42	777777607760771	43	LAM9	lineage4,lineage4.3,lineage4.3.3
PRJEB26000	NA	ERS2401109	ERR2516431	03-R0797	03-R0797	NA	NA	MSLI	MIC	MSLI	Peru	>5	>1	NA	>5	2-10	>14	20-32	4-5	>100	<=4	NA	NA	14	4.1	777777774020771	47	777777774020771	43	Haarlem	lineage4,lineage4.1,lineage4.1.2,lineage4.1.2.1
PRJEB26000	NA	ERS2401297	ERR2516619	03-R0821	03-R0821	NA	NA	MSLI	MIC	MSLI	Peru	>5	>1	NA	>5	>10	<=10	<=10	<=5	>100	<=4	1-4	NA	14	4.3	777400007760771	1594	777400007760771	43	LAM	lineage4,lineage4.3,lineage4.3.3
PRJEB26000	NA	ERS2401222	ERR2516544	03-R0871	03-R0871	NA	NA	MSLI	MIC	MSLI	Peru	>5	>1	NA	>5	2-10	<=10	>10	>5	>100	NA	NA	NA	10	4.3	777774077020771	222	777774077560771	40	LAM	lineage4,lineage4.3,lineage4.3.3
PRJEB26000	NA	ERS2401211	ERR2516533	03-R0878	03-R0878	NA	NA	MSLI	MIC	MSLI	Peru	>5	>1	NA	>5	2-10	<=10	<=10	<=5	>100	NA	NA	NA	10	2.2.	000000000003771	1	000000000003771	43	BEIJING	lineage2,lineage2.2,lineage2.2.1
PRJEB26000	NA	ERS2401298	ERR2516620	03-R0908	03-R0908	NA	NA	MSLI	MIC	MSLI	Peru	<=0.2	<=1	NA	<=5	<=2	<=10	<=10	<=5	<=100	NA	NA	NA	10	4.3	776177607760771	33	776177607760771	43	LAM3	lineage4,lineage4.3,lineage4.3.2
PRJEB26000	NA	ERS2401246	ERR2516568	03-R0920	03-R0920	NA	NA	MSLI	MIC	MSLI	Peru	0.2-1	<=1	NA	<=5	>10	>14	2-4	>14	<=100	<=4	NA	NA	14	4.1	770177774020771	1256	770177774020771	43	Haarlem	lineage4,lineage4.1,lineage4.1.2,lineage4.1.2.1
PRJEB26000	NA	ERS2401159	ERR2516481	03-R0929	03-R0929	NA	NA	MSLI	MIC	MSLI	Peru	<=0.2	<=1	NA	<=5	<=2	<=10	<=10	<=5	<=100	NA	NA	NA	10	4.3	776177607760771	33	776177607760771	43	LAM3	lineage4,lineage4.3,lineage4.3.2
PRJEB26000	NA	ERS2401118	ERR2516440	03-R0951	03-R0951	NA	NA	MSLI	MIC	MSLI	Peru	>5	>1	NA	>5	2-10	<=10	<=10	<=5	>100	NA	NA	NA	10	4.1	777777747760771	1580	777777747760771	43	H – clade	lineage4,lineage4.1,lineage4.1.2,lineage4.1.2.1
PRJEB26000	NA	ERS2401143	ERR2516465	03-R0986	03-R0986	NA	NA	MSLI	MIC	MSLI	Peru	1-5	>1	<=2	<=5	<=2	>10	<=10	<=5	>100	<=4	NA	NA	15	4.3	776774077560771	222	777774077560771	42	Unrecognized EAA- ?T1	lineage4,lineage4.3,lineage4.3.3
PRJEB26000	NA	ERS2401135	ERR2516457	03-R1082	03-R1082	77-09	NA	MSLI	MIC	MSLI	Peru	>5	>50	>2.5	>15	<=0.5	5-6	10-15	>100	25-50	>100	2-4	<=0.25	17	4.3	777777777560771	462	777777777560771	43	Unrecognized EAA- ?T1	lineage4,lineage4.3,lineage4.3.3
PRJEB26000	NA	ERS2401411	ERR2516733	03-R1084	03-R1084	NA	NA	MSLI	MIC	MSLI	Peru	>5	<=1	NA	>5	2-10	<=1	20-32	>14	>100	<=4	NA	NA	14	2.2.	000000000003731	190	000000000003731	43	BEIJING	lineage2,lineage2.2,lineage2.2.1
PRJEB26000	NA	ERS2401191	ERR2516513	03-R1176	03-R1176	NA	NA	MSLI	MIC	MSLI	Peru	1-5	>1	NA	>5	>10	>10	<=10	<=5	>100	NA	NA	NA	10	2.2.	000000000003771	1	000000000003771	43	BEIJING	lineage2,lineage2.2,lineage2.2.1
PRJEB26000	NA	ERS2401346	ERR2516668	03-R1337	03-R1337	NA	NA	MSLI	MIC	MSLI	Peru	>5	>1	NA	>5	>10	10-14	8-10	>14	>100	NA	NA	NA	11	4.3	777777607760771	42	777777607760771	43	LAM9	lineage4,lineage4.3,lineage4.3.3
PRJEB26000	NA	ERS2401345	ERR2516667	03-R1338	03-R1338	NA	NA	MSLI	MIC	MSLI	Peru	>5	>1	NA	>5	2-10	>10	<=10	<=5	>100	<=4	NA	NA	13	4	777777777760771	53	777777777760771	43	Haarlem	lineage4
PRJEB26000	NA	ERS2401406	ERR2516728	03-R1373	03-R1373	NA	NA	MSLI	MIC	MSLI	Peru	>5	>1	NA	>5	2-10	>14	20-32	>14	>100	>4	1-4	NA	15	4.1	777740777760771	219	777740777760771	43	X – clade	lineage4,lineage4.1,lineage4.1.1,lineage4.1.1.3
PRJEB26000	NA	ERS2401401	ERR2516723	03-R1404	03-R1404	NA	NA	MSLI	MIC	MSLI	Peru	>5	>1	NA	>5	>10	2-3	8-10	>14	>100	NA	NA	NA	11	2.2.	000000000003771	1	000000000003771	43	BEIJING	lineage2,lineage2.2,lineage2.2.1
PRJEB26000	NA	ERS2401204	ERR2516526	03-R1451	03-R1451	NA	NA	MSLI	MIC	MSLI	Peru	1-5	>1	>2	>5	2-10	>10	<=10	>5	<=100	>4	NA	NA	15	4.1	777777777760771	53	777777777760771	43	Haarlem	lineage4,lineage4.1,lineage4.1.2,lineage4.1.2.1
PRJEB26000	NA	ERS2401209	ERR2516531	03-R1465	03-R1465	NA	NA	MSLI	MIC	MSLI	Peru	>5	>1	NA	>5	2-10	2-3	20-32	>14	>100	>4	NA	NA	14	4.1	777777777760731	52	777777777760731	43	H – clade	lineage4,lineage4.1,lineage4.1.2,lineage4.1.2.1
PRJEB26000	NA	ERS2401078	ERR2516400	03-R1504	03-R1504	NA	NA	MSLI	MIC	MSLI	Peru	>5	>1	NA	>5	>10	4-5	2-4	>14	>100	NA	NA	NA	11	2.2.	000000000003771	1	000000000003771	43	BEIJING	lineage2,lineage2.2,lineage2.2.1
PRJEB26000	NA	ERS2401364	ERR2516686	04-R0273	04-R0273	NA	NA	MSLI	MIC	MSLI	Peru	>5	>1	NA	>5	2-10	7-10	20-32	>14	>100	NA	NA	NA	11	4.1	700036777760771	91	700036777760771	43	X – clade	lineage4,lineage4.1,lineage4.1.1
PRJEB26000	NA	ERS2401256	ERR2516578	04-R0292	04-R0292	NA	NA	MSLI	MIC	MSLI	Peru	>5	>1	NA	>5	>10	3-4	>32	>14	>100	>4	NA	NA	13	2.2.	000000000003771	1	000000000003771	43	BEIJING	lineage2,lineage2.2,lineage2.2.1
PRJEB26000	NA	ERS2401182	ERR2516504	04-R0438	04-R0438	NA	NA	MSLI	MIC	MSLI	Peru	>5	>1	NA	>5	2-10	2-3	1-2	<=1	>100	NA	NA	NA	11	4.3	777777407560731	1355	777777407560731	43	LAM (d1)	lineage4,lineage4.3,lineage4.3.3
PRJEB26000	NA	ERS2401348	ERR2516670	1702	NLA000000636	NA	NA	RIVM	MIC	RIVM	Netherlands	5-10	>5	NA	2-5	2-5	NA	NA	NA	10-20	2-5	NA	NA	11	4.3	775777606060731	1549	775777606060731	43	LAM11_ZWE	lineage4,lineage4.3,lineage4.3.4,lineage4.3.4.2,lineage4.3.4.2.1
PRJEB26000	NA	ERS2401162	ERR2516484	1719	NLA000100072	NA	NA	RIVM	MIC	RIVM	Netherlands	3-5	>5	NA	2-5	<=1	NA	NA	NA	<=10	1-2	NA	NA	11	4.6.2.2	777777743760771	61	777777743760771	43	LAM10_CAM	lineage4,lineage4.6,lineage4.6.2,lineage4.6.2.2
PRJEB26000	NA	ERS2401176	ERR2516498	1726	NLA000100906	NA	NA	RIVM	MIC	RIVM	Netherlands	>20	>5	NA	1-2	<=1	NA	NA	NA	<=10	2-5	NA	NA	7	4.3	777777607760771	42	777777607760771	43	LAM9	lineage4,lineage4.3,lineage4.3.3
PRJEB26000	NA	ERS2401239	ERR2516561	1727	NLA000101151	NA	NA	RIVM	MIC	RIVM	Netherlands	3-5	1-2	NA	2-5	5-10	NA	NA	NA	10-20	1-2	NA	NA	11	4.9	037637777000171	1206	437777777400171	39	unrecognized	lineage4
PRJEB26000	NA	ERS2401252	ERR2516574	1728	NLA000101717	NA	NA	RIVM	MIC	RIVM	Netherlands	3-5	>5	NA	2-5	2-5	NA	NA	NA	10-20	2-5	NA	NA	7	4.3	777777607760771	42	777777607760771	43	LAM9	lineage4,lineage4.3,lineage4.3.3
PRJEB26000	NA	ERS2401279	ERR2516601	1738	NLA000201358	NA	NA	RIVM	MIC	RIVM	Netherlands	1-2	>5	NA	2-5	2-5	NA	NA	NA	10-20	<=1	NA	NA	11	3	703777747670771	1200	703777747777771	39	unrecognized	lineage3
PRJEB26000	NA	ERS2401152	ERR2516474	1739	NLA000201392	NA	NA	RIVM	MIC	RIVM	Netherlands	5-10	>5	NA	5-10	>20	NA	NA	NA	20-50	<=1	NA	NA	11	2.2.	000000000003771	1	000000000003771	43	BEIJING	lineage2,lineage2.2,lineage2.2.1
PRJEB26000	NA	ERS2401358	ERR2516680	1741	NLA000201682	NA	NA	RIVM	MIC	RIVM	Netherlands	1-2	>5	NA	1-2	<=1	NA	NA	NA	10-20	1-2	NA	NA	11	4.1	777737777760731	73	777737777760731	43	Unrecognized EAA- ?T2-T3	lineage4,lineage4.1,lineage4.1.2
PRJEB26000	NA	ERS2401261	ERR2516583	1742	NLA000201734	NA	NA	RIVM	MIC	RIVM	Netherlands	3-5	>5	NA	10-20	>20	NA	NA	NA	>100	2-5	NA	NA	11	4.8	777777777760771	53	777777777760771	43	Haarlem	lineage4,lineage4.8
PRJEB26000	NA	ERS2401393	ERR2516715	1744	NLA000300339	NA	NA	RIVM	MIC	RIVM	Netherlands	10-20	>5	NA	5-10	>20	NA	NA	NA	<=10	<=1	NA	NA	11	4.2.2	777777404760731	1261	777777404760731	43	LAM7_TUR	lineage4,lineage4.2,lineage4.2.2,lineage4.2.2.1
PRJEB26000	NA	ERS2401320	ERR2516642	1745	NLA000300607	NA	NA	RIVM	MIC	RIVM	Netherlands	1-2	>5	NA	2-5	2-5	NA	NA	NA	<=10	1-2	NA	NA	11	2.2.	000000000003771	1	000000000003771	43	BEIJING	lineage2,lineage2.2,lineage2.2.1
PRJEB26000	NA	ERS2401104	ERR2516426	1753	NLA000301149	NA	NA	RIVM	MIC	RIVM	Netherlands	1-2	2-5	NA	2-5	<=1	NA	NA	NA	<=10	2-5	NA	NA	11	4.1	777777774020731	62	777777774020731	43	Unrecognized EAA ?H1	lineage4,lineage4.1,lineage4.1.2,lineage4.1.2.1
PRJEB26000	NA	ERS2401213	ERR2516535	1756	NLA000301546	NA	NA	RIVM	MIC	RIVM	Netherlands	>20	2-5	NA	2-5	<=1	NA	NA	NA	10-20	2-5	NA	NA	11	4.2.1	777737777420771	35	777737777420771	43	Unrecognized EAA ?H4	lineage4,lineage4.2,lineage4.2.1
PRJEB26000	NA	ERS2401151	ERR2516473	1759	NLA000400074	NA	NA	RIVM	MIC	RIVM	Netherlands	3-5	>5	NA	5-10	>20	NA	NA	NA	>100	2-5	NA	NA	11	4.2.1	777737777420771	35	777737777420771	43	Unrecognized EAA ?H4	lineage4,lineage4.2,lineage4.2.1
PRJEB26000	NA	ERS2401099	ERR2516421	1760	NLA000400122	NA	NA	RIVM	MIC	RIVM	Netherlands	1-2	>5	NA	<=1	>20	NA	NA	NA	<=10	<=1	NA	NA	11	4.3	777777606060771	59	777777606060771	43	LAM11_ZWE	lineage4,lineage4.3,lineage4.3.4,lineage4.3.4.2,lineage4.3.4.2.1
PRJEB26000	NA	ERS2401188	ERR2516510	1761	NLA000400459	NA	NA	RIVM	MIC	RIVM	Netherlands	5-10	>5	NA	2-5	<=1	NA	NA	NA	NA	<=1	NA	NA	10	4.3	777760007760771	254	777760007760771	43	Unrecognized EAA- ?T5-RUS1	lineage4,lineage4.3,lineage4.3.3
PRJEB26000	NA	ERS2401339	ERR2516661	1762	NLA000400812	NA	NA	RIVM	MIC	RIVM	Netherlands	1-2	>5	NA	2-5	>20	NA	NA	NA	<=10	<=1	NA	NA	11	3	703777740003171	25	703777740003171	43	CAS1_DELHI	lineage3
PRJEB26000	NA	ERS2401396	ERR2516718	1763	NLA000401154	NA	NA	RIVM	MIC	RIVM	Netherlands	3-5	>5	NA	2-5	10-20	NA	NA	NA	10-20	<=1	NA	NA	10	2.2.	000000000003771	1	000000000003771	43	BEIJING	lineage2,lineage2.2,lineage2.2.1
PRJEB26000	NA	ERS2401321	ERR2516643	1766	NLA000401297	NA	NA	RIVM	MIC	RIVM	Netherlands	1-2	>5	NA	1-2	2-5	NA	NA	NA	10-20	2-5	NA	NA	11	3	703777740003771	26	703777740003771	43	CAS1_DELHI	lineage3
PRJEB26000	NA	ERS2401284	ERR2516606	1767	NLA000401303	NA	NA	RIVM	MIC	RIVM	Netherlands	10-20	>5	NA	1-2	2-5	NA	NA	NA	NA	<=1	NA	NA	10	4.1	777776777760771	119	777776777760771	43	X – clade	lineage4,lineage4.1
PRJEB26000	NA	ERS2401274	ERR2516596	1768	NLA000401316	NA	NA	RIVM	MIC	RIVM	Netherlands	3-5	>5	NA	10-20	2-5	NA	NA	NA	>100	<=1	NA	NA	11	3	703737740003171	1198	703737740003171	43	CAS1_DELHI	lineage3
PRJEB26000	NA	ERS2401305	ERR2516627	1770	NLA000401820	NA	NA	RIVM	MIC	RIVM	Netherlands	5-10	>5	NA	5-10	>20	NA	NA	NA	20-50	<=1	NA	NA	11	3	703737740003771	1343	703737740003771	43	CAS1_DELHI	lineage3
PRJEB26000	NA	ERS2401381	ERR2516703	1774	NLA000500665	NA	NA	RIVM	MIC	RIVM	Netherlands	>20	>5	NA	10-20	1-2	NA	NA	NA	10-20	<=1	NA	NA	11	4.1	700036777760771	91	700036777760771	43	X – clade	lineage4,lineage4.1,lineage4.1.1
PRJEB26000	NA	ERS2401202	ERR2516524	1777	NLA000500952	NA	NA	RIVM	MIC	RIVM	Netherlands	3-5	>5	NA	5-10	5-10	NA	NA	NA	>100	1-2	NA	NA	11	4.6.1	777777777760731	52	777777777760731	43	H – clade	lineage4,lineage4.6,lineage4.6.1,lineage4.6.1.2
PRJEB26000	NA	ERS2401397	ERR2516719	1778	NLA000501371	NA	NA	RIVM	MIC	RIVM	Netherlands	5-10	>5	NA	5-10	10-20	NA	NA	NA	NA	>20	NA	NA	11	2.2.	000000000003771	1	000000000003771	43	BEIJING	lineage2,lineage2.2,lineage2.2.1
PRJEB26000	NA	ERS2401227	ERR2516549	1780	NLA000601176	NA	NA	RIVM	MIC	RIVM	Netherlands	3-5	>5	NA	10-20	>20	NA	NA	NA	20-50	<=1	NA	NA	11	3	703717740003771	1343	703737740003771	42	CAS1_DELHI	lineage3
PRJEB26000	NA	ERS2401264	ERR2516586	1782	NLA000601492	NA	NA	RIVM	MIC	RIVM	Netherlands	2-3	2-5	NA	1-2	<=1	NA	NA	NA	10-20	<=1	NA	NA	11	4.3	777760007760771	254	777760007760771	43	Unrecognized EAA- ?T5-RUS1	lineage4,lineage4.3,lineage4.3.3
PRJEB26000	NA	ERS2401282	ERR2516604	1784	NLA000601773	NA	NA	RIVM	MIC	RIVM	Netherlands	2-3	>5	NA	2-5	>20	NA	NA	NA	<=100	<=1	NA	NA	11	3	703777740003771	26	703777740003771	43	CAS1_DELHI	lineage3
PRJEB26000	NA	ERS2401299	ERR2516621	1785	NLA000700190	NA	NA	RIVM	MIC	RIVM	Netherlands	3-5	>5	NA	5-10	1-2	NA	NA	NA	NA	<=5	NA	NA	10	4.1	777776777760771	119	777776777760771	43	X – clade	lineage4,lineage4.1,lineage4.1.1,lineage4.1.1.3
PRJEB26000	NA	ERS2401095	ERR2516417	1786	NLA000700569	NA	NA	RIVM	MIC	RIVM	Netherlands	3-5	>5	NA	10-20	5-10	NA	NA	NA	100-300	<=1	NA	NA	11	4.3	770017606060771	209	776017607760771	37	LAM12_MAD1	lineage4,lineage4.3,lineage4.3.4,lineage4.3.4.2,lineage4.3.4.2.1
PRJEB26000	NA	ERS2401137	ERR2516459	1788	NLA000701259	NA	NA	RIVM	MIC	RIVM	Netherlands	5-10	1-2	NA	5-10	>20	NA	NA	NA	100-300	<=1	NA	NA	11	2.2.	000000000003771	1	000000000003771	43	BEIJING	lineage2,lineage2.2,lineage2.2.1
PRJEB26000	NA	ERS2401144	ERR2516466	1789	NLA009400010	NA	NA	RIVM	MIC	RIVM	Netherlands	>20	>5	NA	1-2	>20	NA	NA	NA	NA	<=1	NA	NA	10	3	703377400001771	21	703377400001771	43	CAS1_KILI	lineage3,lineage3.1.1
PRJEB26000	NA	ERS2401199	ERR2516521	1791	NLA009400630	NA	NA	RIVM	MIC	RIVM	Netherlands	>20	>5	NA	5-10	5-10	NA	NA	NA	NA	2-5	NA	NA	10	4	777777777760771	53	777777777760771	43	Haarlem	lineage4
PRJEB26000	NA	ERS2401311	ERR2516633	1793	NLA009400815	NA	NA	RIVM	MIC	RIVM	Netherlands	10-20	>5	NA	5-10	10-20	NA	NA	NA	NA	1-2	NA	NA	10	4	777777777760771	53	777777777760771	43	Haarlem	lineage4,lineage4.4,lineage4.4.2
PRJEB26000	NA	ERS2401079	ERR2516401	1795	NLA009401354	NA	NA	RIVM	MIC	RIVM	Netherlands	>20	>5	NA	2-5	<=1	NA	NA	NA	NA	<=1	NA	NA	10	4.7	777777757760771	44	777777757760771	43	Unrecognized EAA- ?T5	lineage4,lineage4.7
PRJEB26000	NA	ERS2401084	ERR2516406	1796	NLA009401480	NA	NA	RIVM	MIC	RIVM	Netherlands	5-10	>5	NA	1-2	5-10	NA	NA	NA	NA	2-5	NA	NA	10	4.2.2	777777404760771	41	777777404760771	43	LAM7_TUR	lineage4,lineage4.2,lineage4.2.2,lineage4.2.2.1
PRJEB26000	NA	ERS2401367	ERR2516689	1803	NLA009500746	NA	NA	RIVM	MIC	RIVM	Netherlands	>20	>5	NA	5-10	5-10	NA	NA	NA	<=10	2-5	NA	NA	7	4.1	777776777760601	137	777776777760601	43	X – clade	lineage4,lineage4.1,lineage4.1.1,lineage4.1.1.1
PRJEB26000	NA	ERS2401131	ERR2516453	1806	NLA009501599	NA	NA	RIVM	MIC	RIVM	Netherlands	0.5-1	>5	NA	5-10	>20	NA	NA	NA	NA	>20	NA	NA	10	BOV	616773677777600	663	616773677777600	43	BOVIS1	lineageBOV,lineageBOV_AFRI
PRJEB26000	NA	ERS2401231	ERR2516553	1807	NLA009501710	NA	NA	RIVM	MIC	RIVM	Netherlands	5-10	>5	NA	2-5	2-5	NA	NA	NA	NA	2-5	NA	NA	10	4.3	577777002060771	788	577777002060771	43	Unrecognized EAA- ?T1	lineage4,lineage4.3,lineage4.3.4,lineage4.3.4.2,lineage4.3.4.2.1
PRJEB26000	NA	ERS2401122	ERR2516444	1808	NLA009501837	NA	NA	RIVM	MIC	RIVM	Netherlands	3-5	>5	NA	2-5	<=1	NA	NA	NA	NA	1-2	NA	NA	10	4.1	777740004760771	1137	777740015760771	41	Unrecognized EAA- ?T1	lineage4,lineage4.1,lineage4.1.2,lineage4.1.2.1
PRJEB26000	NA	ERS2401318	ERR2516640	1809	NLA009502009	NA	NA	RIVM	MIC	RIVM	Netherlands	3-5	>5	NA	2-5	1-2	NA	NA	NA	NA	1-2	NA	NA	10	4.3	777777607760771	42	777777607760771	43	LAM9	lineage4,lineage4.3,lineage4.3.4,lineage4.3.4.2
PRJEB26000	NA	ERS2401357	ERR2516679	1810	NLA009502172	NA	NA	RIVM	MIC	RIVM	Netherlands	3-5	>5	NA	2-5	2-5	NA	NA	NA	NA	2-5	NA	NA	10	4.3	677777607760771	20	677777607760771	43	LAM1	lineage4,lineage4.3,lineage4.3.4,lineage4.3.4.1
PRJEB26000	NA	ERS2401080	ERR2516402	1815	NLA009601030	NA	NA	RIVM	MIC	RIVM	Netherlands	0.1-0.5	>5	NA	2-5	<=1	NA	NA	NA	NA	2-5	NA	NA	6	3	703777740003171	25	703777740003171	43	CAS1_DELHI	lineage3
PRJEB26000	NA	ERS2401372	ERR2516694	1821	NLA009700256	NA	NA	RIVM	MIC	RIVM	Netherlands	5-10	>5	NA	5-10	>20	NA	NA	NA	<=10	1-2	NA	NA	11	4.2.1	774777777420771	262	774777777420771	43	Unrecognized EAA ?H4	lineage4,lineage4.2,lineage4.2.1
PRJEB26000	NA	ERS2401281	ERR2516603	1824	NLA009701340	NA	NA	RIVM	MIC	RIVM	Netherlands	2-3	>5	NA	1-2	2-5	NA	NA	NA	20-50	1-2	NA	NA	11	4.1	777776770000000	450	777776770000000	43	unrecognized	lineage4,lineage4.1
PRJEB26000	NA	ERS2401123	ERR2516445	1828	NLA009702191	NA	NA	RIVM	MIC	RIVM	Netherlands	5-10	>5	NA	2-5	>20	NA	NA	NA	10-20	2-5	NA	NA	11	4.2.2	777777404760731	1261	777777404760731	43	LAM7_TUR	lineage4,lineage4.2,lineage4.2.2,lineage4.2.2.1
PRJEB26000	NA	ERS2401126	ERR2516448	1830	NLA009702403	NA	NA	RIVM	MIC	RIVM	Netherlands	3-5	>5	NA	1-2	2-5	NA	NA	NA	20-50	1-2	NA	NA	11	4.6.2.2	777737743760771	61	777777743760771	42	LAM10_CAM	lineage4,lineage4.6,lineage4.6.2,lineage4.6.2.2
PRJEB26000	NA	ERS2401155	ERR2516477	1831	NLA009702465	NA	NA	RIVM	MIC	RIVM	Netherlands	>20	>5	NA	1-2	1-2	NA	NA	NA	>100	1-2	NA	NA	11	4.1	777777774020771	47	777777774020771	43	Haarlem	lineage4,lineage4.1,lineage4.1.2,lineage4.1.2.1
PRJEB26000	NA	ERS2401407	ERR2516729	1832	NLA009800243	NA	NA	RIVM	MIC	RIVM	Netherlands	5-10	>5	NA	>20	5-10	NA	NA	NA	10-20	2-5	NA	NA	11	4.2.2	776777777760711	1265	776777777760731	42	Unrecognized EAA- ?T2	lineage4,lineage4.2,lineage4.2.2
PRJEB26000	NA	ERS2401285	ERR2516607	1833	NLA009800667	NA	NA	RIVM	MIC	RIVM	Netherlands	3-5	>5	NA	10-20	>20	NA	NA	NA	>100	1-2	NA	NA	11	4.1	777777777760771	53	777777777760771	43	Haarlem	lineage4,lineage4.1,lineage4.1.2,lineage4.1.2.1
PRJEB26000	NA	ERS2401240	ERR2516562	1834	NLA009800720	NA	NA	RIVM	MIC	RIVM	Netherlands	1-2	>5	NA	10-20	>20	NA	NA	NA	<=10	2-5	NA	NA	11	1.2.1	477777477413771	413	477777477413771	43	EAI5	lineage1,lineage1.2.1
PRJEB26000	NA	ERS2401266	ERR2516588	1836	NLA009801095	NA	NA	RIVM	MIC	RIVM	Netherlands	5-10	>5	NA	5-10	10-20	NA	NA	NA	NA	2-5	NA	NA	10	3	703777740003771	26	703777740003771	43	CAS1_DELHI	lineage3
PRJEB26000	NA	ERS2401350	ERR2516672	1837	NLA009801154	NA	NA	RIVM	MIC	RIVM	Netherlands	5-10	>5	NA	2-5	<=1	NA	NA	NA	10-20	2-5	NA	NA	11	4.8	777777777760771	53	777777777760771	43	Haarlem	lineage4,lineage4.8
PRJEB26000	NA	ERS2401125	ERR2516447	1841	NLA009802070	NA	NA	RIVM	MIC	RIVM	Netherlands	3-5	>5	NA	10-20	>20	NA	NA	NA	>100	1-2	NA	NA	11	1.2.2	777777777413731	48	777777777413731	43	EAI1_SOM	lineage1,lineage1.2.2
PRJEB26000	NA	ERS2401400	ERR2516722	1851	NLA009902034	NA	NA	RIVM	MIC	RIVM	Netherlands	0.5-1	>5	NA	5-10	<=1	NA	NA	NA	<=10	2-5	NA	NA	7	4	777777777760771	53	777777777760771	43	Haarlem	lineage4,lineage4.8
PRJEB26000	NA	ERS2401229	ERR2516551	1852	NLA009902230	NA	NA	RIVM	MIC	RIVM	Netherlands	0.1-0.5	>5	NA	2-5	<=1	NA	NA	NA	<=10	2-5	NA	NA	7	4.3	677737607760771	17	677737607760771	43	LAM2	lineage4,lineage4.3,lineage4.3.4,lineage4.3.4.1
PRJEB26000	NA	ERS2401183	ERR2516505	1853	NLA009902322	NA	NA	RIVM	MIC	RIVM	Netherlands	3-5	>5	NA	2-5	>20	NA	NA	NA	<=10	2-5	NA	NA	11	4	776377777760771	34	776377777760771	43	Unrecognized EAA- ?S	lineage4,lineage4.4,lineage4.4.1,lineage4.4.1.1
PRJEB26000	NA	ERS2401337	ERR2516659	1854	NLA000801810	NA	NA	RIVM	MIC	RIVM	Netherlands	>0.4	>1	NA	NA	NA	NA	<=5	NA	NA	1-2	<=0.125	NA	7	4.1	777737777760771	37	777737777760771	43	Haarlem	lineage4,lineage4.1,lineage4.1.2
PRJEB26000	NA	ERS2401161	ERR2516483	99-R1043	99-R1043	NA	NA	MSLI	MIC	MSLI	Peru	0.2-1	NA	NA	>5	2-10	<=10	<=10	<=5	NA	NA	NA	NA	8	4	777777777760771	53	777777777760771	43	Haarlem	lineage4
PRJEB26000	NA	ERS2401292	ERR2516614	99-R1083	99-R1083	NA	NA	MSLI	MIC	MSLI	Peru	>5	>1	NA	>5	<=2	<=10	>10	>5	<=100	NA	1-4	NA	11	4.3	777774077020771	222	777774077560771	40	LAM	lineage4,lineage4.3,lineage4.3.3
PRJEB26000	NA	ERS2401391	ERR2516713	99-R141	99-R141	NA	NA	MSLI	MIC	MSLI	Peru	>5	>1	NA	>5	>10	>10	<=10	<=5	NA	NA	NA	NA	9	4.1	700036777760771	91	700036777760771	43	X – clade	lineage4,lineage4.1,lineage4.1.1
PRJNA343736	Run86	SAMN06094149	MRGM00000000	Peru5219	M0000382-3	NA	NA	SES	DST	SES	Peru	<=0.2	<=1	NA	<=5	<=2	NA	NA	NA	<=100	NA	NA	NA	5	4.1	777737777760770	522	777777777760770	42	Unrecognized EAA- ?T1
PRJNA343736	Run87	SAMN06094192	MRID00000000	Peru5265	M0000558-8	NA	NA	SES	DST	SES	Peru	<=0.2	<=1	NA	<=5	<=2	<=10	<=4	<=5	<=100	NA	NA	NA	10	4.3	776177607760771	33	776177607760771	43	LAM3
PRJNA343736	Run86	SAMN06094150	MRGN00000000	Peru5221	M0000827-7	NA	NA	SES	DST	SES	Peru	<=0.2	<=1	NA	<=5	<=2	NA	NA	NA	<=100	NA	NA	NA	5	4.1	777776777760701	1080	777776777760701	43	X – clade
PRJNA343736	Run87	SAMN06094220	MRJF00000000	Peru5299	M0000956-4	NA	NA	SES	DST	SES	Peru	<=0.2	<=1	NA	<=5	<=2	NA	NA	NA	<=100	NA	NA	NA	5	4	007777777760771	411	407777777760771	42	T – clade
PRJNA343736	Run86	SAMN06094151	MRGO00000000	Peru5222	M0001157-8	NA	NA	SES	DST	SES	Peru	<=0.2	<=1	NA	<=5	<=2	NA	NA	NA	<=100	NA	NA	NA	5	4.1	777777777760771	53	777777777760771	43	Haarlem
PRJNA343736	Run87	SAMN06094193	MRIE00000000	Peru5266	M0001238-6	NA	NA	SES	DST	SES	Peru	<=0.2	<=1	NA	<=5	<=2	NA	NA	NA	<=100	NA	NA	NA	5	4.3	777777607560731	95	777777607560731	43	LAM6
PRJNA343736	Run86	SAMN06094152	MRGP00000000	Peru5223	M0001638-7	NA	NA	SES	DST	SES	Peru	<=0.2	<=1	NA	<=5	<=2	NA	NA	NA	<=100	NA	NA	NA	5	4.1	740777777760771	77	743777777760771	41	Haarlem
PRJNA343736	Run86	SAMN06094153	MRGQ00000000	Peru5224	M0001645-2	NA	NA	SES	DST	SES	Peru	<=0.2	<=1	NA	<=5	<=2	NA	NA	NA	<=100	NA	NA	NA	5	4.1	777777777760771	53	777777777760771	43	Haarlem
PRJNA343736	Run87	SAMN06094195	MRIG00000000	Peru5268	M0001774-0	NA	NA	SES	DST	SES	Peru	<=0.2	<=1	NA	<=5	<=2	NA	NA	NA	<=100	NA	NA	NA	5	4.3	216077603620401	580	676077607760771	32	LAM1
PRJNA343736	Run87	SAMN06094194	MRIF00000000	Peru5267	M0002403-5	NA	NA	SES	DST	SES	Peru	<=0.2	<=1	NA	<=5	<=2	NA	NA	NA	<=100	NA	NA	NA	5	4.3	677777607760771	20	677777607760771	43	LAM1
PRJNA343736	Run86	SAMN06094154	MRGR00000000	Peru5225	M0002521-4	NA	NA	SES	DST	SES	Peru	<=0.2	<=1	NA	<=5	<=2	NA	NA	NA	<=100	NA	NA	NA	5	4.1	777777777760771	53	777777777760771	43	Haarlem
PRJNA343736	Run86	SAMN06094155	MRGS00000000	Peru5227	M0002998-4	NA	NA	SES	DST	SES	Peru	<=0.2	<=1	NA	<=5	<=2	<=10	<=4	<=5	<=100	NA	NA	NA	10	4.1	700036777760771	91	700036777760771	43	X – clade
PRJNA343736	Run87	SAMN06094216	MRJB00000000	Peru5295	M0003138-6	NA	NA	SES	DST	SES	Peru	<=0.2	<=1	NA	<=5	<=2	NA	NA	NA	<=100	NA	NA	NA	5	4	777777777760711	78	777777777760711	43	Unrecognized EAA- ?T1-T2
PRJNA343736	Run86	SAMN06094142	MRGF00000000	Peru5211	M0003422-4	NA	NA	SES	DST	SES	Peru	<=0.2	<=1	NA	<=5	<=2	NA	NA	NA	<=100	NA	NA	NA	5	2.2.	533710547663771	1096	577777777763771	32	unrecognized
PRJNA343736	Run86	SAMN06094156	MRGT00000000	Peru5228	M0003470-3	NA	NA	SES	DST	SES	Peru	<=0.2	<=1	NA	<=5	<=2	NA	NA	NA	<=100	NA	NA	NA	5	4.1	000000004020731	781	000000004020731	43	Unrecognized EAA ?H2
PRJNA343736	Run87	SAMN06094196	MRIH00000000	Peru5269	M0003618-7	NA	NA	SES	DST	SES	Peru	<=0.2	<=1	NA	<=5	<=2	NA	NA	NA	<=100	NA	NA	NA	5	4.3	776177600000000	402	777777600000000	40	unrecognized
PRJNA343736	Run87	SAMN06094223	MRJI00000000	Peru5302	M0003753-2	NA	NA	SES	DST	SES	Peru	<=0.2	<=1	NA	<=5	<=2	NA	NA	NA	<=100	NA	NA	NA	5	4.1	777777777760771	53	777777777760771	43	Haarlem
PRJNA343736	Run86	SAMN06094143	MRGG00000000	Peru5212	M0004607-9	NA	NA	SES	DST	SES	Peru	<=0.2	<=1	NA	<=5	<=2	NA	NA	NA	<=100	NA	NA	NA	5	4	777777777760771	53	777777777760771	43	Haarlem
PRJNA343736	Run87	SAMN06094197	MRII00000000	Peru5272	M0004757-2	NA	NA	SES	DST	SES	Peru	<=0.2	<=1	NA	<=5	<=2	NA	NA	NA	<=100	NA	NA	NA	5	4.3	776177607760731	130	776177607760731	43	LAM3
PRJNA343736	Run86	SAMN06094157	MRGU00000000	Peru5229	M0004794-5	NA	NA	SES	DST	SES	Peru	<=0.2	<=1	NA	<=5	<=2	NA	NA	NA	<=100	NA	NA	NA	5	4.1	777777777760771	53	777777777760771	43	Haarlem
PRJNA343736	Run86	SAMN06094158	MRGV00000000	Peru5231	M0005620-1	NA	NA	SES	DST	SES	Peru	<=0.2	<=1	NA	<=5	<=2	NA	NA	NA	<=100	NA	NA	NA	5	4.1	777777767760771	373	777777767760771	43	Haarlem
PRJNA343736	Run87	SAMN06094199	MRIK00000000	Peru5274	M0005676-3	NA	NA	SES	DST	SES	Peru	<=0.2	<=1	NA	<=5	<=2	NA	NA	NA	<=100	NA	NA	NA	5	4.3	777777607560731	95	777777607560731	43	LAM6
PRJNA343736	Run87	SAMN06094217	MRJC00000000	Peru5296	M0005949-4	NA	NA	SES	DST	SES	Peru	<=0.2	<=1	NA	<=5	<=2	NA	NA	NA	<=100	NA	NA	NA	5	4.3	776177607760731	130	776177607760731	43	LAM3
PRJNA343736	Run86	SAMN06094163	MRHA00000000	Peru5236	M0006024-5	NA	NA	SES	DST	SES	Peru	<=0.2	<=1	NA	<=5	<=2	NA	NA	NA	<=100	NA	NA	NA	5	4.1	777777777760771	53	777777777760771	43	Haarlem
PRJNA343736	Run86	SAMN06094160	MRGX00000000	Peru5233	M0006043-5	NA	NA	SES	DST	SES	Peru	<=0.2	<=1	NA	<=5	<=2	NA	NA	NA	<=100	NA	NA	NA	5	4.1	701036777760771	627	741737777760771	38	Unrecognized EAA- ?T3-OSA
PRJNA343736	Run86	SAMN06094144	MRGH00000000	Peru5214	M0006465-0	NA	NA	SES	DST	SES	Peru	<=0.2	<=1	NA	<=5	<=2	NA	NA	NA	<=100	NA	NA	NA	5	4	777777777760771	53	777777777760771	43	Haarlem
PRJNA343736	Run86	SAMN06094166	MRHD00000000	Peru5239	M0006789-3	NA	NA	SES	DST	SES	Peru	<=0.2	<=1	NA	<=5	<=2	NA	NA	NA	<=100	NA	NA	NA	5	4.1	777777774020771	47	777777774020771	43	Haarlem
PRJNA343736	Run86	SAMN06094161	MRGY00000000	Peru5234	M0007352-9	NA	NA	SES	DST	SES	Peru	<=0.2	<=1	NA	<=5	<=2	NA	NA	NA	<=100	NA	NA	NA	5	4.1	777776770000000	450	777776770000000	43	unrecognized
PRJNA343736	Run86	SAMN06094164	MRHB00000000	Peru5237	M0008211-6	NA	NA	SES	DST	SES	Peru	<=0.2	<=1	NA	<=5	<=2	NA	NA	NA	<=100	NA	NA	NA	5	4.1	777777777740000	1793	777777777760000	42	unrecognized
PRJNA343736	Run86	SAMN06094165	MRHC00000000	Peru5238	M0009138-0	NA	NA	SES	DST	SES	Peru	<=0.2	<=1	NA	<=5	<=2	NA	NA	NA	<=100	NA	NA	NA	5	4.1	777777774020771	47	777777774020771	43	Haarlem
PRJNA343736	Run86	SAMN06094145	MRGI00000000	Peru5215	M0009182-8	NA	NA	SES	DST	SES	Peru	<=0.2	<=1	NA	<=5	<=2	NA	NA	NA	<=100	NA	NA	NA	5	4	777777777760771	53	777777777760771	43	Haarlem
PRJNA343736	Run86	SAMN06094171	MRHI00000000	Peru5244	M0009212-3	NA	NA	SES	DST	SES	Peru	<=0.2	<=1	NA	<=5	<=2	NA	NA	NA	<=100	NA	NA	NA	5	4.1	777777777760771	53	777777777760771	43	Haarlem
PRJNA343736	Run87	SAMN06094202	MRIN00000000	Peru5278	M0009653-8	NA	NA	SES	DST	SES	Peru	<=0.2	<=1	NA	<=5	<=2	NA	NA	NA	<=100	NA	NA	NA	5	4.3	776137607760771	211	776137607760771	43	LAM3
PRJNA343736	Run86	SAMN06094162	MRGZ00000000	Peru5235	M0010456-3	NA	NA	SES	DST	SES	Peru	<=0.2	<=1	NA	<=5	<=2	NA	NA	NA	<=100	NA	NA	NA	5	4.1	777777744020771	620	777777744020771	43	Haarlem
PRJNA343736	Run87	SAMN06094225	MRJK00000000	Peru5306	M0010478-7	NA	NA	SES	DST	SES	Peru	<=0.2	<=1	NA	<=5	<=2	NA	NA	NA	<=100	NA	NA	NA	5	4	007777777760771	411	407777777760771	42	T – clade
PRJNA343736	Run86	SAMN06094174	MRHL00000000	Peru5247	M0010636-0	NA	NA	SES	DST	SES	Peru	<=0.2	<=1	NA	<=5	<=2	NA	NA	NA	<=100	NA	NA	NA	5	4.1	777777747760771	1580	777777747760771	43	H – clade
PRJNA343736	Run86	SAMN06094173	MRHK00000000	Peru5246	M0011538-7	NA	NA	SES	DST	SES	Peru	<=0.2	<=1	NA	<=5	<=2	NA	NA	NA	<=100	NA	NA	NA	5	4.1	777777770000000	46	777777770000000	43	Unrecognized EAA ?H1
PRJNA343736	Run86	SAMN06094167	MRHE00000000	Peru5240	M0011993-4	NA	NA	SES	DST	SES	Peru	<=0.2	<=1	NA	<=5	<=2	NA	NA	NA	<=100	NA	NA	NA	5	4.1	777777777740000	1793	777777777760000	42	unrecognized
PRJNA343736	Run87	SAMN06094201	MRIM00000000	Peru5276	M0012119-5	NA	NA	SES	DST	SES	Peru	<=0.2	<=1	NA	<=5	<=2	NA	NA	NA	<=100	NA	NA	NA	5	4.3	777737607760771	93	777737607760771	43	LAM5
PRJNA343736	Run87	SAMN06094203	MRIO00000000	Peru5280	M0012253-2	NA	NA	SES	DST	SES	Peru	<=0.2	<=1	NA	<=5	<=2	NA	NA	NA	<=100	NA	NA	NA	5	4.3	776177400000171	106	776177400000171	43	Unrecognized EAA ?H1
PRJNA343736	Run86	SAMN06094172	MRHJ00000000	Peru5245	M0012491-8	NA	NA	SES	DST	SES	Peru	<=0.2	<=1	NA	<=5	<=2	<=10	<=4	<=5	<=100	NA	NA	NA	10	4.1	777777774020771	47	777777774020771	43	Haarlem
PRJNA343736	Run86	SAMN06094159	MRGW00000000	Peru5232	M0012810-9	NA	NA	SES	DST	SES	Peru	<=0.2	<=1	NA	<=5	<=2	NA	NA	NA	<=100	NA	NA	NA	5	4.1	777777774020771	47	777777774020771	43	Haarlem
PRJNA343736	Run86	SAMN06094146	MRGJ00000000	Peru5216	M0013032-9	NA	NA	SES	DST	SES	Peru	<=0.2	<=1	NA	<=5	<=2	NA	NA	NA	<=100	NA	NA	NA	5	4	777777777760771	53	777777777760771	43	Haarlem
PRJNA343736	Run86	SAMN06094175	MRHM00000000	Peru5248	M0013935-3	NA	NA	SES	DST	SES	Peru	<=0.2	<=1	NA	<=5	<=2	NA	NA	NA	<=100	NA	NA	NA	5	4.8	777777777760771	53	777777777760771	43	Haarlem
PRJNA343736	Run86	SAMN06094178	MRHP00000000	Peru5251	M0014126-8	NA	NA	SES	DST	SES	Peru	<=0.2	<=1	NA	<=5	<=2	NA	NA	NA	<=100	NA	NA	NA	5	4.1	777777777760771	53	777777777760771	43	Haarlem
PRJNA343736	Run86	SAMN06094168	MRHF00000000	Peru5241	M0014239-9	NA	NA	SES	DST	SES	Peru	<=0.2	<=1	NA	<=5	<=2	NA	NA	NA	<=100	NA	NA	NA	5	4.1	777777777760771	53	777777777760771	43	Haarlem
PRJNA343736	Run87	SAMN06094206	MRIR00000000	Peru5285	M0014480-9	NA	NA	SES	DST	SES	Peru	<=0.2	<=1	NA	<=5	<=2	NA	NA	NA	<=100	NA	NA	NA	5	4.3	776077607760771	1685	776077607760771	43	LAM9
PRJNA343736	Run87	SAMN06094204	MRIP00000000	Peru5283	M0014540-0	NA	NA	SES	DST	SES	Peru	<=0.2	<=1	NA	<=5	<=2	NA	NA	NA	<=100	NA	NA	NA	5	4.3	777774077560771	222	777774077560771	43	LAM
PRJNA343736	Run86	SAMN06094169	MRHG00000000	Peru5242	M0014577-2	NA	NA	SES	DST	SES	Peru	<=0.2	<=1	NA	<=5	<=2	NA	NA	NA	<=100	NA	NA	NA	5	4.1	777777770000000	46	777777770000000	43	Unrecognized EAA ?H1
PRJNA343736	Run86	SAMN06094180	MRHR00000000	Peru5253	M0014793-5	NA	NA	SES	DST	SES	Peru	<=0.2	<=1	NA	<=5	<=2	NA	NA	NA	<=100	NA	NA	NA	5	4.1	777777774020771	47	777777774020771	43	Haarlem
PRJNA343736	Run87	SAMN06094208	MRIT00000000	Peru5287	M0014870-1	NA	NA	SES	DST	SES	Peru	<=0.2	<=1	NA	<=5	<=2	NA	NA	NA	<=100	NA	NA	NA	5	4.3	743774077560731	1232	777774077560731	40	LAM
PRJNA343736	Run86	SAMN06094147	MRGK00000000	Peru5217	M0014892-5	NA	NA	SES	DST	SES	Peru	<=0.2	<=1	NA	<=5	<=2	NA	NA	NA	<=100	NA	NA	NA	5	4	777777777760771	53	777777777760771	43	Haarlem
PRJNA343736	Run87	SAMN06094221	MRJG00000000	Peru5300	M0014906-3	NA	NA	SES	DST	SES	Peru	<=0.2	<=1	NA	<=5	<=2	NA	NA	NA	<=100	NA	NA	NA	5	4.7	777777557760771	58	777777557760771	43	Unrecognized EAA- ?T5-MAD2
PRJNA343736	Run87	SAMN06094205	MRIQ00000000	Peru5284	M0015115-0	NA	NA	SES	DST	SES	Peru	<=0.2	<=1	NA	<=5	<=2	NA	NA	NA	<=100	NA	NA	NA	5	4.3	777737607760771	93	777737607760771	43	LAM5
PRJNA343736	Run86	SAMN06094176	MRHN00000000	Peru5249	M0015931-0	NA	NA	SES	DST	SES	Peru	<=0.2	<=1	NA	<=5	<=2	NA	NA	NA	<=100	NA	NA	NA	5	4.1	777777777760771	53	777777777760771	43	Haarlem
PRJNA343736	Run86	SAMN06094179	MRHQ00000000	Peru5252	M0016355-1	NA	NA	SES	DST	SES	Peru	<=0.2	<=1	NA	<=5	<=2	NA	NA	NA	<=100	NA	NA	NA	5	4.1	700036777560771	546	700036777560771	43	X – clade
PRJNA343736	Run86	SAMN06094181	MRHS00000000	Peru5254	M0016918-6	NA	NA	SES	DST	SES	Peru	<=0.2	<=1	NA	<=5	<=2	NA	NA	NA	<=100	NA	NA	NA	5	4.1	777777777760771	53	777777777760771	43	Haarlem
PRJNA343736	Run86	SAMN06094177	MRHO00000000	Peru5250	M0017269-3	NA	NA	SES	DST	SES	Peru	<=0.2	<=1	NA	<=5	<=2	NA	NA	NA	<=100	NA	NA	NA	5	4.1	777777777760771	53	777777777760771	43	Haarlem
PRJNA343736	Run87	SAMN06094207	MRIS00000000	Peru5286	M0017287-5	NA	NA	SES	DST	SES	Peru	<=0.2	<=1	NA	<=5	<=2	NA	NA	NA	<=100	NA	NA	NA	5	4.3	677777607700771	1752	677777607740771	42	unrecognized
PRJNA343736	Run87	SAMN06094222	MRJH00000000	Peru5301	M0017320-4	NA	NA	SES	DST	SES	Peru	<=0.2	<=1	NA	<=5	<=2	NA	NA	NA	<=100	NA	NA	NA	5	4	777777777760771	53	777777777760771	43	Haarlem
PRJNA343736	Run86	SAMN06094183	MRHU00000000	Peru5256	M0017610-8	NA	NA	SES	DST	SES	Peru	<=0.2	<=1	NA	<=5	<=2	NA	NA	NA	<=100	NA	NA	NA	5	4.1	777777777760771	53	777777777760771	43	Haarlem
PRJNA343736	Run87	SAMN06094224	MRJJ00000000	Peru5304	M0017734-6	NA	NA	SES	DST	SES	Peru	<=0.2	<=1	NA	<=5	<=2	NA	NA	NA	<=100	NA	NA	NA	5	4.1	777777774020771	47	777777774020771	43	Haarlem
PRJNA343736	Run87	SAMN06094209	MRIU00000000	Peru5288	M0018060-5	NA	NA	SES	DST	SES	Peru	<=0.2	<=1	NA	<=5	<=2	NA	NA	NA	<=100	NA	NA	NA	5	4.3	777777607760771	42	777777607760771	43	LAM9
PRJNA343736	Run86	SAMN06094170	MRHH00000000	Peru5243	M0018356-7	NA	NA	SES	DST	SES	Peru	<=0.2	<=1	NA	<=5	<=2	NA	NA	NA	<=100	NA	NA	NA	5	4.1	777777777760771	53	777777777760771	43	Haarlem
PRJNA343736	Run87	SAMN06094210	MRIV00000000	Peru5289	M0018999-4	NA	NA	SES	DST	SES	Peru	<=0.2	<=1	NA	<=5	<=2	NA	NA	NA	<=100	NA	NA	NA	5	4.3	777777607760771	42	777777607760771	43	LAM9
PRJNA343736	Run87	SAMN06094186	MRHX00000000	Peru5259	M0019715-3	NA	NA	SES	DST	SES	Peru	<=0.2	<=1	NA	<=5	<=2	NA	NA	NA	<=100	NA	NA	NA	5	4.1	777777777760731	52	777777777760731	43	H – clade
PRJNA343736	Run87	SAMN06094185	MRHW00000000	Peru5258	M0019957-1	NA	NA	SES	DST	SES	Peru	<=0.2	<=1	NA	<=5	<=2	NA	NA	NA	<=100	NA	NA	NA	5	4.1	777777777740000	1793	777777777760000	42	unrecognized
PRJNA343736	Run87	SAMN06094218	MRJD00000000	Peru5297	M0020454-6	NA	NA	SES	DST	SES	Peru	<=0.2	<=1	NA	<=5	<=2	NA	NA	NA	<=100	NA	NA	NA	5	4	777777777760771	53	777777777760771	43	Haarlem
PRJNA343736	Run87	SAMN06094184	MRHV00000000	Peru5257	M0020843-0	NA	NA	SES	DST	SES	Peru	<=0.2	<=1	NA	<=5	<=2	NA	NA	NA	<=100	NA	NA	NA	5	4.1	777777770000000	46	777777770000000	43	Unrecognized EAA ?H1
PRJNA343736	Run87	SAMN06094211	MRIW00000000	Peru5290	M0021260-6	NA	NA	SES	DST	SES	Peru	<=0.2	<=1	NA	<=5	<=2	NA	NA	NA	<=100	NA	NA	NA	5	4.3	777777407560731	1355	777777407560731	43	LAM (d1)
PRJNA343736	Run87	SAMN06094200	MRIL00000000	Peru5275	M0021400-8	NA	NA	SES	DST	SES	Peru	<=0.2	<=1	NA	<=5	<=2	NA	NA	NA	<=100	NA	NA	NA	5	2.2.	016137001703771	1453	776177637763771	29	unrecognized
PRJNA343736	Run86	SAMN06094148	MRGL00000000	Peru5218	M0021595-5	NA	NA	SES	DST	SES	Peru	<=0.2	<=1	NA	<=5	<=2	NA	NA	NA	<=100	NA	NA	NA	5	4.8	777777777760771	53	777777777760771	43	Haarlem
PRJNA343736	Run87	SAMN06094219	MRJE00000000	Peru5298	M0021686-2	NA	NA	SES	DST	SES	Peru	<=0.2	<=1	NA	<=5	<=2	NA	NA	NA	<=100	NA	NA	NA	5	1.2.1	677777477413771	19	677777477413771	43	EAI2_MANILLA
PRJNA343736	Run86	SAMN06094182	MRHT00000000	Peru5255	M0021852-0	NA	NA	SES	DST	SES	Peru	<=0.2	<=1	NA	<=5	<=2	NA	NA	NA	<=100	NA	NA	NA	5	4.1	777777774020771	47	777777774020771	43	Haarlem
PRJNA343736	Run87	SAMN06094187	MRHY00000000	Peru5260	M0022059-1	NA	NA	SES	DST	SES	Peru	<=0.2	<=1	NA	<=5	<=2	NA	NA	NA	<=100	NA	NA	NA	5	4.1	777777744020771	620	777777744020771	43	Haarlem
PRJNA343736	Run87	SAMN06094189	MRIA00000000	Peru5262	M0022188-8	NA	NA	SES	DST	SES	Peru	<=0.2	<=1	NA	<=5	<=2	NA	NA	NA	<=100	NA	NA	NA	5	4.1	777777747760771	1580	777777747760771	43	H – clade
PRJNA343736	Run87	SAMN06094213	MRIY00000000	Peru5292	M0022470-0	NA	NA	SES	DST	SES	Peru	<=0.2	<=1	NA	<=5	<=2	NA	NA	NA	<=100	NA	NA	NA	5	4.3	776177607700171	1841	776177607740771	40	unrecognized
PRJNA343736	Run86	SAMN06094141	MRGE00000000	Peru5210	M0022516-0	NA	NA	SES	DST	SES	Peru	<=0.2	<=1	NA	<=5	<=2	NA	NA	NA	<=100	NA	NA	NA	5	2.2.	000000000003771	1	000000000003771	43	BEIJING
PRJNA343736	Run86	SAMN06094140	MRGD00000000	Peru5209	M0022539-2	NA	NA	SES	DST	SES	Peru	<=0.2	<=1	NA	<=5	<=2	NA	NA	NA	<=100	NA	NA	NA	5	2.2.	770001060003771	622	777601774413771	31	unrecognized
PRJNA343736	Run87	SAMN06094188	MRHZ00000000	Peru5261	M0022618-4	NA	NA	SES	DST	SES	Peru	<=0.2	<=1	NA	<=5	<=2	NA	NA	NA	<=100	NA	NA	NA	5	4.1	777677777760771	498	777677777760771	43	Unrecognized EAA- ?T1
PRJNA343736	Run87	SAMN06094198	MRIJ00000000	Peru5273	M0022871-9	NA	NA	SES	DST	SES	Peru	<=0.2	<=1	NA	<=5	<=2	NA	NA	NA	<=100	NA	NA	NA	5	4.3	777734077560771	896	777734077560771	43	LAM
PRJNA343736	Run87	SAMN06094214	MRIZ00000000	Peru5293	M0023347-9	NA	NA	SES	DST	SES	Peru	<=0.2	<=1	NA	<=5	<=2	NA	NA	NA	<=100	NA	NA	NA	5	4.3	776177607700171	1841	776177607740771	40	unrecognized
PRJNA343736	Run87	SAMN06094190	MRIB00000000	Peru5263	M0023579-7	NA	NA	SES	DST	SES	Peru	<=0.2	<=1	NA	<=5	<=2	NA	NA	NA	<=100	NA	NA	NA	5	4.1	777777777760771	53	777777777760771	43	Haarlem
PRJNA343736	Run87	SAMN06094215	MRJA00000000	Peru5294	M0024027-6	NA	NA	SES	DST	SES	Peru	<=0.2	<=1	NA	<=5	<=2	NA	NA	NA	<=100	NA	NA	NA	5	4.3	776177607760771	33	776177607760771	43	LAM3
PRJNA343736	Run87	SAMN06094212	MRIX00000000	Peru5291	M0024514-3	NA	NA	SES	DST	SES	Peru	<=0.2	<=1	NA	<=5	<=2	NA	NA	NA	<=100	NA	NA	NA	5	4.3	776177607760771	33	776177607760771	43	LAM3
PRJNA343736	Run87	SAMN06094191	MRIC00000000	Peru5264	M0025473-1	NA	NA	SES	DST	SES	Peru	<=0.2	<=1	NA	<=5	<=2	NA	NA	NA	<=100	NA	NA	NA	5	4.1	777777774020771	47	777777774020771	43	Haarlem
PRJEB26000	NA	ERS2401272	ERR2516594	NLA000000709	NLA000000709	NA	NA	RIVM	MIC	RIVM	Netherlands	3-5	>5	NA	2-5	10-20	NA	NA	NA	10-20	1-2	NA	NA	11	3	703177400001771	703	703177400001771	43	KILI ?	lineage3,lineage3.1.1
PRJEB26000	NA	ERS2401287	ERR2516609	NLA000001061	NLA000001061	NA	NA	RIVM	MIC	RIVM	Netherlands	3-5	>5	NA	1-2	1-2	NA	NA	NA	<=10	1-2	NA	NA	11	3	103377400001771	21	703377400001771	41	CAS1_KILI	lineage3,lineage3.1.1
PRJEB26000	NA	ERS2401097	ERR2516419	NLA000001768	NLA000001768	NA	NA	RIVM	MIC	RIVM	Netherlands	3-5	>5	NA	2-5	>20	NA	NA	NA	20-50	1-2	NA	NA	11	4.3	777760007760771	254	777760007760771	43	Unrecognized EAA- ?T5-RUS1	lineage4,lineage4.3,lineage4.3.3
PRJEB26000	NA	ERS2401300	ERR2516622	NLA000001969	NLA000001969	NA	NA	RIVM	MIC	RIVM	Netherlands	3-5	>5	NA	2-5	1-2	NA	NA	NA	<=10	1-2	NA	NA	11	4.3	777777607760771	42	777777607760771	43	LAM9	lineage4,lineage4.3,lineage4.3.3
PRJEB26000	NA	ERS2401132	ERR2516454	NLA000016604	NLA000016604	NA	NA	RIVM	MIC	RIVM	Netherlands	>20	>5	NA	<=1	<=1	NA	NA	NA	NA	<=1	NA	NA	10	4.1	777777774020771	47	777777774020771	43	Haarlem	lineage4,lineage4.1,lineage4.1.2,lineage4.1.2.1
PRJEB26000	NA	ERS2401404	ERR2516726	NLA000016726	NLA000016726	NA	NA	RIVM	MIC	RIVM	Netherlands	3-5	>5	NA	<=1	2-5	NA	NA	NA	NA	NA	NA	NA	5	4.3	577777002060771	788	577777002060771	43	Unrecognized EAA- ?T1	lineage4,lineage4.3,lineage4.3.4,lineage4.3.4.2,lineage4.3.4.2.1
PRJEB26000	NA	ERS2401304	ERR2516626	NLA000016764	NLA000016764	NA	NA	RIVM	MIC	RIVM	Netherlands	10-20	>5	NA	5-10	>20	NA	NA	NA	NA	NA	NA	NA	9	4.3	677777607760771	20	677777607760771	43	LAM1	lineage4,lineage4.3,lineage4.3.4,lineage4.3.4.1
PRJEB26000	NA	ERS2401253	ERR2516575	NLA000016985	NLA000016985	NA	NA	RIVM	MIC	RIVM	Netherlands	3-5	2-5	NA	5-10	1-2	NA	NA	NA	NA	<=1	NA	NA	10	4.2.2	777777404760771	41	777777404760771	43	LAM7_TUR	lineage4,lineage4.2,lineage4.2.2,lineage4.2.2.1
PRJEB26000	NA	ERS2401113	ERR2516435	NLA000017744	NLA000017744	NA	NA	RIVM	MIC	RIVM	Netherlands	5-10	>5	NA	5-10	>20	NA	NA	NA	NA	1-2	NA	NA	10	4.3	377777423560771	649	377777423560771	43	Unrecognized EAA- ?T1	lineage4,lineage4.3,lineage4.3.3
PRJEB26000	NA	ERS2401362	ERR2516684	NLA000017848	NLA000017848	NA	NA	RIVM	MIC	RIVM	Netherlands	>20	>5	NA	5-10	>20	NA	NA	NA	NA	NA	NA	NA	5	4.3	377777423560771	649	377777423560771	43	Unrecognized EAA- ?T1	lineage4,lineage4.3,lineage4.3.3
PRJEB26000	NA	ERS2401127	ERR2516449	NLA000017891	NLA000017891	NA	NA	RIVM	MIC	RIVM	Netherlands	>20	>5	NA	5-10	>20	NA	NA	NA	<=10	1-2	NA	NA	11	4.3	377777423560771	649	377777423560771	43	Unrecognized EAA- ?T1	lineage4,lineage4.3,lineage4.3.3
PRJEB26000	NA	ERS2401228	ERR2516550	NLA000100143	NLA000100143	NA	NA	RIVM	MIC	RIVM	Netherlands	3-5	>5	NA	2-5	<=1	NA	NA	NA	NA	2-5	NA	NA	10	4.3	777777607760771	42	777777607760771	43	LAM9	lineage4,lineage4.3,lineage4.3.3
PRJEB26000	NA	ERS2401220	ERR2516542	NLA000100450	NLA000100450	NA	NA	RIVM	MIC	RIVM	Netherlands	5-10	>5	NA	1-2	5-10	NA	NA	NA	10-20	2-5	NA	NA	11	4.1	777777777760771	53	777777777760771	43	Haarlem	lineage4,lineage4.1
PRJEB26000	NA	ERS2401413	ERR2516735	NLA000100510	NLA000100510	NA	NA	RIVM	MIC	RIVM	Netherlands	3-5	2-5	NA	2-5	5-10	NA	NA	NA	<=10	2-5	NA	NA	11	4	776337377760771	1068	776337377760771	43	Unrecognized EAA- ?S	lineage4,lineage4.4,lineage4.4.1,lineage4.4.1.1
PRJEB26000	NA	ERS2401146	ERR2516468	NLA000102124	NLA000102124	NA	NA	RIVM	MIC	RIVM	Netherlands	1-2	>5	NA	5-10	>20	NA	NA	NA	10-20	1-2	NA	NA	11	4.3	777577607760771	1535	777577607760771	43	LAM9	lineage4,lineage4.3,lineage4.3.4,lineage4.3.4.2
PRJEB26000	NA	ERS2401398	ERR2516720	NLA000200052	NLA000200052	NA	NA	RIVM	MIC	RIVM	Netherlands	2-3	>5	NA	10-20	2-5	NA	NA	NA	NA	1-2	NA	NA	10	4.6.1	777777777760731	52	777777777760731	43	H – clade	lineage4,lineage4.6,lineage4.6.1,lineage4.6.1.2
PRJEB26000	NA	ERS2401329	ERR2516651	NLA000200433	NLA000200433	NA	NA	RIVM	MIC	RIVM	Netherlands	5-10	2-5	NA	1-2	5-10	NA	NA	NA	NA	<=1	NA	NA	10	5	774077777777031	438	774077777777071	42	AFRI_3	lineage5
PRJEB26000	NA	ERS2401262	ERR2516584	NLA000200442	NLA000200442	NA	NA	RIVM	MIC	RIVM	Netherlands	3-5	>5	NA	5-10	5-10	NA	NA	NA	<=10	<=1	NA	NA	11	2.2.	000000000003771	1	000000000003771	43	BEIJING	lineage2,lineage2.2,lineage2.2.1
PRJEB26000	NA	ERS2401089	ERR2516411	NLA000201001	NLA000201001	NA	NA	RIVM	MIC	RIVM	Netherlands	5-10	>5	NA	5-10	5-10	NA	NA	NA	20-50	1-2	NA	NA	11	4.2.2	777777777760771	53	777777777760771	43	Haarlem	lineage4,lineage4.2,lineage4.2.2
PRJEB26000	NA	ERS2401214	ERR2516536	NLA000201244	NLA000201244	NA	NA	RIVM	MIC	RIVM	Netherlands	3-5	>5	NA	5-10	>20	NA	NA	NA	10-20	2-5	NA	NA	11	2.2.	000000000003771	1	000000000003771	43	BEIJING	lineage2,lineage2.2,lineage2.2.1
PRJEB26000	NA	ERS2401260	ERR2516582	NLA000202008	NLA000202008	NA	NA	RIVM	MIC	RIVM	Netherlands	3-5	>5	NA	5-10	>20	NA	NA	NA	NA	<=1	NA	NA	10	4.8	777777777760731	52	777777777760731	43	H – clade	lineage4,lineage4.8
PRJEB26000	NA	ERS2401392	ERR2516714	NLA000300865	NLA000300865	NA	NA	RIVM	MIC	RIVM	Netherlands	5-10	>5	NA	5-10	5-10	NA	NA	NA	10-20	2-5	NA	NA	11	4.1	777777777760771	53	777777777760771	43	Haarlem	lineage4,lineage4.1
PRJEB26000	NA	ERS2401378	ERR2516700	NLA000301029	NLA000301029	NA	NA	RIVM	MIC	RIVM	Netherlands	>20	>5	NA	2-5	5-10	NA	NA	NA	10-20	1-2	NA	NA	11	4.1	777777777740000	1793	777777777760000	42	unrecognized	lineage4,lineage4.1,lineage4.1.2,lineage4.1.2.1
PRJEB26000	NA	ERS2401312	ERR2516634	NLA000301067	NLA000301067	NA	NA	RIVM	MIC	RIVM	Netherlands	3-5	>5	NA	2-5	>20	NA	NA	NA	20-50	1-2	NA	NA	11	3	703377400001771	21	703377400001771	43	CAS1_KILI	lineage3,lineage3.1.1
PRJEB26000	NA	ERS2401335	ERR2516657	NLA000301074	NLA000301074	NA	NA	RIVM	MIC	RIVM	Netherlands	10-20	>5	NA	10-20	2-5	NA	NA	NA	<=10	<=1	NA	NA	11	4.1	777777777760771	53	777777777760771	43	Haarlem	lineage4,lineage4.1
PRJEB26000	NA	ERS2401223	ERR2516545	NLA000301077	NLA000301077	NA	NA	RIVM	MIC	RIVM	Netherlands	0.1-0.5	>5	NA	10-20	>20	NA	NA	NA	>100	>20	NA	NA	11	BOV	616773677777600	663	616773677777600	43	BOVIS1	lineageBOV,lineageBOV_AFRI
PRJEB26000	NA	ERS2401081	ERR2516403	NLA000301128	NLA000301128	NA	NA	RIVM	MIC	RIVM	Netherlands	10-20	1-2	NA	5-10	10-20	NA	NA	NA	20-50	1-2	NA	NA	11	4.1	777777777740000	1793	777777777760000	42	unrecognized	lineage4,lineage4.1,lineage4.1.2,lineage4.1.2.1
PRJEB26000	NA	ERS2401307	ERR2516629	NLA000301359	NLA000301359	NA	NA	RIVM	MIC	RIVM	Netherlands	3-5	>5	NA	2-5	<=1	NA	NA	NA	<=10	<=1	NA	NA	11	4	776000000000131	32	776000000000171	42	Unrecognized EAA- ?T1	lineage4,lineage4.4,lineage4.4.1,lineage4.4.1.1
PRJEB26000	NA	ERS2401255	ERR2516577	NLA000301652	NLA000301652	NA	NA	RIVM	MIC	RIVM	Netherlands	3-5	>5	NA	2-5	>20	NA	NA	NA	10-20	1-2	NA	NA	11	2.2.	000000000003771	1	000000000003771	43	BEIJING	lineage2,lineage2.2,lineage2.2.1,lineage2.2.1.1
PRJEB26000	NA	ERS2401389	ERR2516711	NLA000301715	NLA000301715	NA	NA	RIVM	MIC	RIVM	Netherlands	10-20	>5	NA	2-5	>20	NA	NA	NA	<=10	1-2	NA	NA	11	2.2.	000000000003771	1	000000000003771	43	BEIJING	lineage2,lineage2.2,lineage2.2.1
PRJEB26000	NA	ERS2401194	ERR2516516	NLA000401210	NLA000401210	NA	NA	RIVM	MIC	RIVM	Netherlands	5-10	2-5	NA	2-5	10-20	NA	NA	NA	NA	2-5	NA	NA	10	2.2.	000000000003731	190	000000000003731	43	BEIJING	lineage2,lineage2.2,lineage2.2.1
PRJEB26000	NA	ERS2401217	ERR2516539	NLA000401230	NLA000401230	NA	NA	RIVM	MIC	RIVM	Netherlands	3-5	>5	NA	5-10	5-10	NA	NA	NA	<=10	>20	NA	NA	11	2.2.	000000000003771	1	000000000003771	43	BEIJING	lineage2,lineage2.2,lineage2.2.1
PRJEB26000	NA	ERS2401101	ERR2516423	NLA000401745	NLA000401745	NA	NA	RIVM	MIC	RIVM	Netherlands	5-10	2-5	NA	1-2	10-20	NA	NA	NA	20-50	>20	NA	NA	11	2.2.	000000000003771	1	000000000003771	43	BEIJING	lineage2,lineage2.2,lineage2.2.1
PRJEB26000	NA	ERS2401354	ERR2516676	NLA000500538	NLA000500538	NA	NA	RIVM	MIC	RIVM	Netherlands	3-5	>5	NA	5-10	10-20	NA	NA	NA	<=10	1-2	NA	NA	11	2.2.	000000000003731	190	000000000003731	43	BEIJING	lineage2,lineage2.2,lineage2.2.1
PRJEB26000	NA	ERS2401333	ERR2516655	NLA000701201	NLA000701201	NA	NA	RIVM	MIC	RIVM	Netherlands	1-2	>5	NA	<=1	>20	NA	NA	NA	20-50	<=1	NA	NA	11	3	703777740003771	26	703777740003771	43	CAS1_DELHI	lineage3
PRJEB26000	NA	ERS2401414	ERR2516736	NLA000801694	NLA000801694	NA	NA	RIVM	MIC	RIVM	Netherlands	>0.4	>1	NA	NA	NA	NA	<=5	NA	NA	1-2	>2	NA	7	3	703777740003071	381	703777740003071	43	CAS1_DELHI	lineage3
PRJEB26000	NA	ERS2401116	ERR2516438	NLA000801695	NLA000801695	NA	NA	RIVM	MIC	RIVM	Netherlands	>0.4	>1	NA	NA	NA	NA	5-20	NA	NA	>20	<=0.125	NA	7	2.2.	000000000003771	1	000000000003771	43	BEIJING	lineage2,lineage2.2,lineage2.2.1
PRJEB26000	NA	ERS2401330	ERR2516652	NLA000801696	NLA000801696	NA	NA	RIVM	MIC	RIVM	Netherlands	>0.4	>1	NA	NA	NA	NA	<=5	NA	NA	1-2	0.125-0.5	NA	7	2.2	000000000003671	255	000000000003671	43	BEIJING	lineage2,lineage2.2,lineage2.2.1
PRJEB26000	NA	ERS2401241	ERR2516563	NLA000801697	NLA000801697	NA	NA	RIVM	MIC	RIVM	Netherlands	>0.4	>1	NA	NA	NA	NA	<=5	NA	NA	2-5	>2	NA	7	4.1	757777777760771	154	757777777760771	43	T – clade	lineage4,lineage4.1,lineage4.1.2,lineage4.1.2.1
PRJEB26000	NA	ERS2401403	ERR2516725	NLA001000120	NLA001000120	NA	NA	RIVM	MIC	RIVM	Netherlands	<=0.1	<=1	NA	NA	NA	NA	NA	NA	NA	NA	<=0.5	NA	4	4.1	777737777740771	172	777777777740771	42	unrecognized	lineage4,lineage4.1,lineage4.1.2,lineage4.1.2.1
PRJEB26000	NA	ERS2401167	ERR2516489	NLA009400322	NLA009400322	NA	NA	RIVM	MIC	RIVM	Netherlands	5-10	>5	NA	1-2	>20	NA	NA	NA	10-20	NA	NA	NA	6	4.1	777777777760731	52	777777777760731	43	H – clade	lineage4,lineage4.1
PRJEB26000	NA	ERS2401291	ERR2516613	NLA009401519	NLA009401519	NA	NA	RIVM	MIC	RIVM	Netherlands	3-5	>5	NA	2-5	2-5	NA	NA	NA	NA	1-2	NA	NA	10	2.2.	000000000003771	1	000000000003771	43	BEIJING	lineage2,lineage2.2,lineage2.2.1
PRJEB26000	NA	ERS2401093	ERR2516415	NLA009402429	NLA009402429	NA	NA	RIVM	MIC	RIVM	Netherlands	>20	>5	NA	1-2	<=1	NA	NA	NA	NA	<=1	NA	NA	10	4.6.1	000000007760731	125	000000007760731	43	T – clade	lineage4,lineage4.6,lineage4.6.1,lineage4.6.1.2
PRJEB26000	NA	ERS2401257	ERR2516579	NLA009500011	NLA009500011	NA	NA	RIVM	MIC	RIVM	Netherlands	3-5	>5	NA	10-20	>20	NA	NA	NA	NA	<=1	NA	NA	10	4	777777777760771	53	777777777760771	43	Haarlem	lineage4,lineage4.9
PRJEB26000	NA	ERS2401249	ERR2516571	NLA009500730	NLA009500730	NA	NA	RIVM	MIC	RIVM	Netherlands	10-20	>5	NA	5-10	>20	NA	NA	NA	NA	2-5	NA	NA	10	4.1	777776777760601	137	777776777760601	43	X – clade	lineage4,lineage4.1,lineage4.1.1,lineage4.1.1.1
PRJEB26000	NA	ERS2401233	ERR2516555	NLA009501246	NLA009501246	NA	NA	RIVM	MIC	RIVM	Netherlands	>20	>5	NA	10-20	<=1	NA	NA	NA	NA	1-2	NA	NA	10	4.1	777776777760771	119	777776777760771	43	X – clade	lineage4,lineage4.1
PRJEB26000	NA	ERS2401247	ERR2516569	NLA009501310	NLA009501310	NA	NA	RIVM	MIC	RIVM	Netherlands	3-5	>5	NA	2-5	>20	NA	NA	NA	NA	1-2	NA	NA	10	4.3	377777423560771	649	377777423560771	43	Unrecognized EAA- ?T1	lineage4,lineage4.3,lineage4.3.3
PRJEB26000	NA	ERS2401244	ERR2516566	NLA009600108	NLA009600108	NA	NA	RIVM	MIC	RIVM	Netherlands	5-10	>5	NA	2-5	>20	NA	NA	NA	<=10	>20	NA	NA	11	2.2.	000000000003771	1	000000000003771	43	BEIJING	lineage2,lineage2.2,lineage2.2.1
PRJEB26000	NA	ERS2401148	ERR2516470	NLA009600800	NLA009600800	NA	NA	RIVM	MIC	RIVM	Netherlands	0.1-0.5	>5	NA	2-5	1-2	NA	NA	NA	NA	2-5	NA	NA	6	1.2.1	677777477413771	19	677777477413771	43	EAI2_MANILLA	lineage1,lineage1.2.1
PRJEB26000	NA	ERS2401234	ERR2516556	NLA009600875	NLA009600875	NA	NA	RIVM	MIC	RIVM	Netherlands	3-5	>5	NA	2-5	>20	NA	NA	NA	<=10	2-5	NA	NA	11	4.3	000000007760771	4	000000007760771	43	LAM3 and S /convergent	lineage4,lineage4.3
PRJEB26000	NA	ERS2401110	ERR2516432	NLA009601360	NLA009601360	NA	NA	RIVM	MIC	RIVM	Netherlands	3-5	>5	NA	5-10	10-20	NA	NA	NA	NA	2-5	NA	NA	10	4.3	377777423560771	649	377777423560771	43	Unrecognized EAA- ?T1	lineage4,lineage4.3,lineage4.3.3
PRJEB26000	NA	ERS2401184	ERR2516506	NLA009601659	NLA009601659	NA	NA	RIVM	MIC	RIVM	Netherlands	5-10	>5	NA	5-10	>20	NA	NA	NA	<=10	1-2	NA	NA	11	2.2.	000000000003771	1	000000000003771	43	BEIJING	lineage2,lineage2.2,lineage2.2.1
PRJEB26000	NA	ERS2401349	ERR2516671	NLA009601810	NLA009601810	NA	NA	RIVM	MIC	RIVM	Netherlands	3-5	>5	NA	2-5	>20	NA	NA	NA	>100	1-2	NA	NA	11	4.3	377777423560771	649	377777423560771	43	Unrecognized EAA- ?T1	lineage4,lineage4.3,lineage4.3.3
PRJEB26000	NA	ERS2401139	ERR2516461	NLA009700174	NLA009700174	NA	NA	RIVM	MIC	RIVM	Netherlands	3-5	>5	NA	2-5	2-5	NA	NA	NA	<=10	1-2	NA	NA	11	4.1	777617347760471	1131	777617347760471	43	Unrecognized EAA- ?T4_CEU1	lineage4,lineage4.1,lineage4.1.2
PRJEB26000	NA	ERS2401245	ERR2516567	NLA009700296	NLA009700296	NA	NA	RIVM	MIC	RIVM	Netherlands	3-5	>5	NA	1-2	10-20	NA	NA	NA	10-20	1-2	NA	NA	11	3	703177400000771	703	703177400001771	42	KILI ?	lineage3,lineage3.1.1
PRJEB26000	NA	ERS2401373	ERR2516695	NLA009701444	NLA009701444	NA	NA	RIVM	MIC	RIVM	Netherlands	3-5	>5	NA	2-5	<=1	NA	NA	NA	20-50	<=1	NA	NA	11	4	777777777760771	53	777777777760771	43	Haarlem	lineage4,lineage4.9
PRJEB26000	NA	ERS2401197	ERR2516519	NLA009701714	NLA009701714	NA	NA	RIVM	MIC	RIVM	Netherlands	2-3	>5	NA	2-5	<=1	NA	NA	NA	20-50	2-5	NA	NA	11	2.2.	000000000003771	1	000000000003771	43	BEIJING	lineage2,lineage2.2,lineage2.2.1
PRJEB26000	NA	ERS2401149	ERR2516471	NLA009701938	NLA009701938	NA	NA	RIVM	MIC	RIVM	Netherlands	2-3	>5	NA	2-5	2-5	NA	NA	NA	NA	2-5	NA	NA	10	1.1.2	477777277413771	10	477777277413771	43	EAI5 or EAI3	lineage1,lineage1.1,lineage1.1.2
PRJEB26000	NA	ERS2401316	ERR2516638	NLA009702211	NLA009702211	NA	NA	RIVM	MIC	RIVM	Netherlands	3-5	>5	NA	2-5	>20	NA	NA	NA	>100	1-2	NA	NA	11	4.3	377777423560771	649	377777423560771	43	Unrecognized EAA- ?T1	lineage4,lineage4.3,lineage4.3.3
PRJEB26000	NA	ERS2401172	ERR2516494	NLA009800926	NLA009800926	NA	NA	RIVM	MIC	RIVM	Netherlands	0.1-0.5	>5	NA	2-5	<=1	NA	NA	NA	>100	1-2	NA	NA	11	2.2.	000000000003771	1	000000000003771	43	BEIJING	lineage2,lineage2.2,lineage2.2.1
PRJEB26000	NA	ERS2401338	ERR2516660	NLA009801164	NLA009801164	NA	NA	RIVM	MIC	RIVM	Netherlands	2-3	>5	NA	5-10	>20	NA	NA	NA	>100	2-5	NA	NA	7	4.2.1	774777777420771	262	774777777420771	43	Unrecognized EAA ?H4	lineage4,lineage4.2,lineage4.2.1
PRJEB26000	NA	ERS2401370	ERR2516692	NLA009801500	NLA009801500	NA	NA	RIVM	MIC	RIVM	Netherlands	1-2	>5	NA	2-5	>20	NA	NA	NA	10-20	2-5	NA	NA	7	2.2	000000000000771	269	000000000000771	43	BEIJING-LIKE	lineage2,lineage2.2,lineage2.2.2
PRJEB26000	NA	ERS2401319	ERR2516641	NLA009801661	NLA009801661	NA	NA	RIVM	MIC	RIVM	Netherlands	3-5	>5	NA	1-2	>20	NA	NA	NA	>100	2-5	NA	NA	11	4	776377777760771	34	776377777760771	43	Unrecognized EAA- ?S	lineage4,lineage4.4,lineage4.4.1,lineage4.4.1.1
PRJEB26000	NA	ERS2401408	ERR2516730	NLA009900180	NLA009900180	NA	NA	RIVM	MIC	RIVM	Netherlands	3-5	>5	NA	10-20	5-10	NA	NA	NA	>100	>20	NA	NA	11	2.2.	000000000003771	1	000000000003771	43	BEIJING	lineage2,lineage2.2,lineage2.2.1
PRJEB26000	NA	ERS2401271	ERR2516593	NLA009900182	NLA009900182	NA	NA	RIVM	MIC	RIVM	Netherlands	3-5	>5	NA	10-20	5-10	NA	NA	NA	>100	1-2	NA	NA	11	4.1	777777777760571	520	777777777760571	43	Unrecognized EAA- ?T1	lineage4,lineage4.1,lineage4.1.2,lineage4.1.2.1
PRJEB26000	NA	ERS2401085	ERR2516407	NLA009900478	NLA009900478	NA	NA	RIVM	MIC	RIVM	Netherlands	3-5	>5	NA	2-5	1-2	NA	NA	NA	>100	1-2	NA	NA	11	4.3	777777607560731	95	777777607560731	43	LAM6	lineage4,lineage4.3,lineage4.3.3
PRJEB26000	NA	ERS2401091	ERR2516413	NLA009900895	NLA009900895	NA	NA	RIVM	MIC	RIVM	Netherlands	3-5	>5	NA	5-10	10-20	NA	NA	NA	<=10	1-2	NA	NA	11	2.2	000000000003771	1	000000000003771	43	BEIJING	lineage2,lineage2.2,lineage2.2.1
PRJEB26000	NA	ERS2401331	ERR2516653	NLA009901267	NLA009901267	NA	NA	RIVM	MIC	RIVM	Netherlands	0.5-1	>5	NA	5-10	<=1	NA	NA	NA	10-20	2-5	NA	NA	7	4	777777777760771	53	777777777760771	43	Haarlem	lineage4,lineage4.8
PRJEB26000	NA	ERS2401117	ERR2516439	NLA009901304	NLA009901304	NA	NA	RIVM	MIC	RIVM	Netherlands	0.5-1	>5	NA	5-10	<=1	NA	NA	NA	NA	2-5	NA	NA	10	4	777777777760771	53	777777777760771	43	Haarlem	lineage4,lineage4.8
PRJEB26000	NA	ERS2401088	ERR2516410	NLA009901354	NLA009901354	NA	NA	RIVM	MIC	RIVM	Netherlands	>20	>5	NA	2-5	>20	NA	NA	NA	10-20	1-2	NA	NA	11	4.2.1	774777777420771	262	774777777420771	43	Unrecognized EAA ?H4	lineage4,lineage4.2,lineage4.2.1
PRJNA343736	Run64	SAMN06010119	MQAI00000000	Peru2901	M0024194-4	NA	I0005643-7	SES	MIC	NJH	Peru	>5	5-8	<=0.125	>15	>100	1.25-2.5	10-15	>100	>500	>100	<=0.125	<=0.25	12	2.2.	000000000003771	1	000000000003771	43	BEIJING	lineage2,lineage2.2,lineage2.2.1
PRJNA343736	Run64	SAMN06010120	MQAJ00000000	Peru2902	M0014151-6	NA	I0003802-1	SES	MIC	NJH	Peru	>5	>50	>2.5	>15	1-2	1.25-2.5	<=1	<=1.25	25-50	<=1.25	<=0.125	<=0.25	12	4.3	677777607760771	20	677777607760771	43	LAM1	lineage4,lineage4.3,lineage4.3.4,lineage4.3.4.1
PRJNA343736	Run64	SAMN06010121	MQAK00000000	Peru2903	M0013816-5	NA	I0002978-0	SES	MIC	NJH	Peru	0.05-0.1	0.25-0.5	<=0.125	>15	<=0.5	1.25-2.5	<=1	<=1.25	25-50	<=1.25	<=0.125	<=0.25	12	4.1	700036777760771	91	700036777760771	43	X – clade	lineage4,lineage4.1,lineage4.1.1
PRJNA343736	Run64	SAMN06010122	CP018302	Peru2904	M0015917-9	NA	I0004000-1	SES	MIC	NJH	Peru	>5	>50	>2.5	>15	0.5-1	1.25-2.5	<=1	<=1.25	>500	<=1.25	<=0.125	<=0.25	12	4.3	677777607760771	20	677777607760771	43	LAM1	lineage4,lineage4.3,lineage4.3.4,lineage4.3.4.1
PRJNA343736	Run64	SAMN06010124	MQAM00000000	Peru2906	M0023076-4	I0005430-9	I0005430-9	SES	MIC	NJH	Peru	0.05-0.1	10-50	1.5-2.5	5-6	1-2	<=1.25	<=1	<=1.25	300-500	<=1.25	<=0.125	<=0.25	12	4.3	777777607760771	42	777777607760771	43	LAM9	lineage4,lineage4.3,lineage4.3.3
PRJNA343736	Run64	SAMN06010125	MQAN00000000	Peru2907	M0015679-5	NA	I0003813-8	SES	MIC	NJH	Peru	1-2	<=0.25	<=0.125	10-15	<=0.5	1.25-2.5	<=1	<=1.25	<=25	<=1.25	<=0.125	<=0.25	12	2.2.	000000000003771	1	000000000003771	43	BEIJING	lineage2,lineage2.2,lineage2.2.1
PRJNA343736	Run64	SAMN06010126	MQAO00000000	Peru2908	M0021866-0	NA	I0005229-5	SES	MIC	NJH	Peru	1-2	>50	>2.5	7-8	4-6	2.5-5	5-10	>100	>500	>100	<=0.125	<=0.25	12	4.1	777740777760771	219	777740777760771	43	X – clade	lineage4,lineage4.1,lineage4.1.1,lineage4.1.1.3
PRJNA343736	Run64	SAMN06010128	MQAQ00000000	Peru2910	M0015533-4	NA	I0004037-3	SES	MIC	NJH	Peru	0.4-0.6	1-2	<=0.125	>15	>100	8-10	<=1	<=1.25	25-50	<=1.25	0.125-0.25	<=0.25	12	4.1	777777777760771	53	777777777760771	43	Haarlem	lineage4,lineage4.1,lineage4.1.2,lineage4.1.2.1
PRJNA343736	Run64	SAMN06010129	MQAR00000000	Peru2911	M0013283-8	NA	I0003489-7	SES	MIC	NJH	Peru	>5	5-8	<=0.125	10-15	<=0.5	1.25-2.5	<=1	<=1.25	200-300	<=1.25	<=0.125	<=0.25	12	4.3	777737607760771	93	777737607760771	43	LAM5	lineage4,lineage4.3,lineage4.3.4,lineage4.3.4.2
PRJNA343736	Run64	SAMN06010130	MQAS00000000	Peru2912	M0014582-2	NA	I0003078-8	SES	MIC	NJH	Peru	0.05-0.1	<=0.25	<=0.125	>15	<=0.5	1.25-2.5	<=1	<=1.25	50-100	<=1.25	<=0.125	<=0.25	12	4.1	777777777760771	53	777777777760771	43	Haarlem	lineage4,lineage4.1,lineage4.1.2,lineage4.1.2.1
PRJNA343736	Run64	SAMN06010131	MQAT00000000	Peru2913	M0014734-9	NA	I0003529-0	SES	MIC	NJH	Peru	0.6-1	<=0.25	<=0.125	8-9	<=0.5	10-15	<=1	<=1.25	>500	<=1.25	0.125-0.25	0.25-0.5	12	4.3	777774077560771	222	777774077560771	43	LAM	lineage4,lineage4.3,lineage4.3.3
PRJNA343736	Run64	SAMN06010132	MQAU00000000	Peru2914	M0014769-5	NA	I0004133-0	SES	MIC	NJH	Peru	0.4-0.6	10-50	<=0.125	8-9	1-2	2.5-5	1-2	<=1.25	<=25	<=1.25	<=0.125	0.25-0.5	12	4.3	777774077560771	222	777774077560771	43	LAM	lineage4,lineage4.3,lineage4.3.3
PRJNA343736	Run64	SAMN06010133	MQAV00000000	Peru2915	M0014909-7	NA	I0004236-1	SES	MIC	NJH	Peru	1-2	0.5-1	<=0.125	10-15	<=0.5	5-6	<=1	<=1.25	25-50	<=1.25	<=0.125	<=0.25	12	4.1	777777777760771	53	777777777760771	43	Haarlem	lineage4,lineage4.1,lineage4.1.2,lineage4.1.2.1
PRJNA343736	Run64	SAMN06010134	MQAW00000000	Peru2916	M0017913-6	I0003179-4	I0003179-4	SES	MIC	NJH	Peru	<=0.05	0.25-0.5	<=0.125	8-9	<=0.5	1.25-2.5	1-2	<=1.25	50-100	<=1.25	0.125-0.25	0.25-0.5	12	4.1	777777777760771	53	777777777760771	43	Haarlem	lineage4,lineage4.1,lineage4.1.2,lineage4.1.2.1
PRJNA343736	Run64	SAMN06010135	CP018303	Peru2917	M0014916-2	I0004241-1	I0004241-1	SES	MIC	NJH	Peru	0.05-0.1	<=0.25	<=0.125	8-9	2-4	<=1.25	<=1	<=1.25	<=25	<=1.25	<=0.125	<=0.25	12	4.3	777774077560771	222	777774077560771	43	LAM	lineage4,lineage4.3,lineage4.3.3
PRJNA343736	Run64	SAMN06010136	MQAX00000000	Peru2918	M0016660-4	NA	I0004003-5	SES	MIC	NJH	Peru	>5	1-2	<=0.125	>15	2-4	2.5-5	1-2	<=1.25	<=25	<=1.25	<=0.125	<=0.25	12	4	777777777760771	53	777777777760771	43	Haarlem	lineage4
PRJNA343736	Run64	SAMN06010137	MQAY00000000	Peru2919	M0018751-9	NA	I0004542-2	SES	MIC	NJH	Peru	>5	>50	>2.5	>15	1-2	2.5-5	15-30	<=1.25	>500	<=1.25	0.125-0.25	<=0.25	12	4.3	777737607760771	93	777737607760771	43	LAM5	lineage4,lineage4.3,lineage4.3.4,lineage4.3.4.2
PRJNA343736	Run64	SAMN06010138	MQAZ00000000	Peru2920	M0023743-9	I0005726-0	I0005726-0	SES	MIC	NJH	Peru	>5	>50	>2.5	>15	1-2	1.25-2.5	1-2	<=1.25	>500	<=1.25	0.125-0.25	0.25-0.5	12	4.3	576177607760771	1354	576177607760771	43	LAM3	lineage4,lineage4.3,lineage4.3.2
PRJNA343736	Run64	SAMN06010139	MQBA00000000	Peru2921	M0022687-9	NA	I0005235-2	SES	MIC	NJH	Peru	>5	>50	>2.5	>15	1-2	5-6	10-15	15-30	>500	15-30	2-4	0.5-1.0	12	4.1	777777777760771	53	777777777760771	43	Haarlem	lineage4,lineage4.1,lineage4.1.2,lineage4.1.2.1
PRJNA343736	Run64	SAMN06010140	MQBB00000000	Peru2922	M0024254-6	NA	I0005713-8	SES	MIC	NJH	Peru	0.4-0.6	5-8	<=0.125	8-9	<=0.5	2.5-5	1-2	<=1.25	100-120	<=1.25	<=0.125	0.25-0.5	12	4.3	677777607760771	20	677777607760771	43	LAM1	lineage4,lineage4.3,lineage4.3.4,lineage4.3.4.1
PRJNA343736	Run64	SAMN06010141	MQBC00000000	Peru2923	M0019013-3	NA	I0004631-3	SES	MIC	NJH	Peru	0.4-0.6	<=0.25	<=0.125	10-15	<=0.5	5-6	<=1	<=1.25	>500	<=1.25	<=0.125	<=0.25	12	4.3	777774077560771	222	777774077560771	43	LAM	lineage4,lineage4.3,lineage4.3.3
PRJNA343736	Run64	SAMN06010142	MQBD00000000	Peru2924	M0017756-9	NA	I0004064-7	SES	MIC	NJH	Peru	0.05-0.1	<=0.25	<=0.125	10-15	<=0.5	2.5-5	<=1	<=1.25	<=25	<=1.25	0.125-0.25	0.25-0.5	12	4	777777777760771	53	777777777760771	43	Haarlem	lineage4,lineage4.8
PRJNA343736	Run64	SAMN06010143	MQBE00000000	Peru2925	M0018577-8	I0004105-8	I0004105-8	SES	MIC	NJH	Peru	0.2-0.4	1-2	<=0.125	1.25-2.5	<=0.5	<=1.25	2-4	<=1.25	50-100	<=1.25	<=0.125	<=0.25	12	4	777777777760771	53	777777777760771	43	Haarlem	lineage4,lineage4.8
PRJNA343736	Run64	SAMN06010144	MQBF00000000	Peru2926	M0018476-3	NA	I0004445-8	SES	MIC	NJH	Peru	>5	>50	1.5-2.5	>15	0.5-1	2.5-5	<=1	<=1.25	>500	<=1.25	<=0.125	<=0.25	12	4.3	776777737740371	1250	777777737740771	41	LAM	lineage4,lineage4.3,lineage4.3.2
PRJNA343736	Run64	SAMN06010145	MQBG00000000	Peru2927	M0004482-7	I0001451-9	I0001451-9	SES	MIC	NJH	Peru	1-2	>50	0.5-0.6	>15	1-2	2.5-5	<=1	<=1.25	25-50	<=1.25	<=0.125	<=0.25	12	4.3	777777607760771	42	777777607760771	43	LAM9	lineage4,lineage4.3,lineage4.3.3
PRJNA343736	Run64	SAMN06010146	MQBH00000000	Peru2928	M0004498-3	NA	I0001485-7	SES	MIC	NJH	Peru	1-2	>50	>2.5	>15	16-20	2.5-5	1-2	<=1.25	<=25	<=1.25	<=0.125	1-2.0	12	4.3	727776077560771	1233	777777077760771	39	LAM	lineage4,lineage4.3,lineage4.3.3
PRJNA343736	Run64	SAMN06010147	MQBI00000000	Peru2931	M0005166-5	NA	I0002074-8	SES	MIC	NJH	Peru	NA	NA	NA	NA	NA	NA	NA	NA	NA	NA	NA	NA	0	4.3	777777407560731	1355	777777407560731	43	LAM (d1)	lineage4,lineage4.3,lineage4.3.3
PRJNA343736	Run64	SAMN06010148	MQBJ00000000	Peru2932	M0005643-3	NA	I0002269-4	SES	MIC	NJH	Peru	>5	5-8	<=0.125	>15	20-100	10-15	<=1	<=1.25	>500	<=1.25	0.125-0.25	0.5-1.0	12	4.3	777737607760771	93	777737607760771	43	LAM5	lineage4,lineage4.3,lineage4.3.4,lineage4.3.4.2
PRJNA343736	Run64	SAMN06010149	MQBK00000000	Peru2933	M0005846-2	I0001945-0	I0001945-0	SES	MIC	NJH	Peru	>5	10-50	<=0.125	2.5-5	1-2	<=1.25	1-2	>100	>500	>100	<=0.125	0.25-0.5	12	4.3	777777407560731	1355	777777407560731	43	LAM (d1)	lineage4,lineage4.3,lineage4.3.3
PRJNA343736	Run64	SAMN06010150	MQBL00000000	Peru2935	M0006771-1	I0001435-2	I0001435-2	SES	MIC	NJH	Peru	>5	>50	>2.5	>15	10-16	<=1.25	<=1	<=1.25	<=25	<=1.25	0.125-0.25	<=0.25	12	4.1	777740777760771	219	777740777760771	43	X – clade	lineage4,lineage4.1,lineage4.1.1,lineage4.1.1.3
PRJNA343736	Run64	SAMN06010151	MQBM00000000	Peru2937	M0011952-0	NA	I0003398-0	SES	MIC	NJH	Peru	>5	<=0.25	<=0.125	10-15	2-4	1.25-2.5	<=1	<=1.25	>500	<=1.25	<=0.125	<=0.25	12	4.1	777740777760771	219	777740777760771	43	X – clade	lineage4,lineage4.1,lineage4.1.1,lineage4.1.1.3
PRJNA343736	Run64	SAMN06010152	MQBN00000000	Peru2938	M0011368-9	NA	I0003447-5	SES	MIC	NJH	Peru	0.4-0.6	2-3	<=0.125	>15	0.5-1	1.25-2.5	<=1	<=1.25	>500	<=1.25	0.125-0.25	0.25-0.5	12	4	007777777760771	411	407777777760771	42	T – clade	lineage4,lineage4.4,lineage4.4.1
PRJNA343736	Run64	SAMN06010153	MQBO00000000	Peru2939	M0010904-2	I0003150-5	I0003150-5	SES	MIC	NJH	Peru	2-4	>50	0.75-0.875	5-6	1-2	10-15	>100	>100	>500	>100	0.25-0.5	<=0.25	12	4.1	777740777760771	219	777740777760771	43	X – clade	lineage4,lineage4.1,lineage4.1.1,lineage4.1.1.3
PRJNA343736	Run64	SAMN06010154	MQBP00000000	Peru2940	M0010335-9	I0003060-6	I0003060-6	SES	MIC	NJH	Peru	NA	NA	NA	NA	NA	NA	NA	NA	NA	NA	NA	NA	0	2.2.	000000000003771	1	000000000003771	43	BEIJING	lineage2,lineage2.2,lineage2.2.1
PRJNA343736	Run64	SAMN06010155	MQBQ00000000	Peru2941	M0000602-4	I0000137-5	I0000137-5	SES	MIC	NJH	Peru	NA	NA	NA	NA	NA	NA	NA	NA	NA	NA	NA	NA	0	2.2.	000000000003771	1	000000000003771	43	BEIJING	lineage2,lineage2.2,lineage2.2.1
PRJNA343736	Run64	SAMN06010156	MQBR00000000	Peru2942	M0000611-5	I0000362-9	I0000362-9	SES	MIC	NJH	Peru	>5	>50	0.875-1	>15	1-2	1.25-2.5	<=1	<=1.25	<=25	<=1.25	<=0.125	<=0.25	12	4.3	777737607760771	93	777737607760771	43	LAM5	lineage4,lineage4.3,lineage4.3.4,lineage4.3.4.2
PRJNA343736	Run64	SAMN06010157	MQBS00000000	Peru2943	M0000682-6	I0000287-8	I0000287-8	SES	MIC	NJH	Peru	>5	<=0.25	<=0.125	>15	1-2	1.25-2.5	<=1	<=1.25	>500	<=1.25	0.125-0.25	<=0.25	12	4.1	777777704020771	283	777777704020771	43	H – clade	lineage4,lineage4.1,lineage4.1.2,lineage4.1.2.1
PRJNA343736	Run64	SAMN06010158	MQBT00000000	Peru2944	M0001032-3	NA	I0000443-7	SES	MIC	NJH	Peru	>5	>50	1.5-2.5	7-8	0.5-1	<=1.25	<=1	<=1.25	<=25	<=1.25	<=0.125	1-2.0	12	4.3	677777607760771	20	677777607760771	43	LAM1	lineage4,lineage4.3,lineage4.3.4,lineage4.3.4.1
PRJNA343736	Run64	SAMN06010159	MQBU00000000	Peru2945	M0001322-8	I0000643-2	I0000643-2	SES	MIC	NJH	Peru	>5	>50	1.5-2.5	>15	4-6	5-6	<=1	<=1.25	100-120	<=1.25	<=0.125	0.25-0.5	12	4.1	700036777760771	91	700036777760771	43	X – clade	lineage4,lineage4.1,lineage4.1.1
PRJNA343736	Run64	SAMN06010160	MQBV00000000	Peru2946	M0001780-7	NA	I0000590-5	SES	MIC	NJH	Peru	>5	>50	>2.5	>15	4-6	8-10	2-4	<=1.25	>500	<=1.25	4-6	1-2.0	12	4.1	777777707760771	535	777777707760771	43	H – clade	lineage4,lineage4.1,lineage4.1.2,lineage4.1.2.1
PRJNA343736	Run64	SAMN06010161	MQBW00000000	Peru2947	M0002069-4	NA	I0001048-3	SES	MIC	NJH	Peru	>5	>50	>2.5	9-10	10-16	2.5-5	<=1	<=1.25	>500	<=1.25	<=0.125	<=0.25	12	4.3	777777607760771	42	777777607760771	43	LAM9	lineage4,lineage4.3,lineage4.3.3
PRJNA343736	Run64	SAMN06010162	MQBX00000000	Peru2948	M0002184-1	NA	I0000473-4	SES	MIC	NJH	Peru	1-2	>50	>2.5	7-8	<=0.5	2.5-5	<=1	<=1.25	>500	<=1.25	<=0.125	0.25-0.5	12	4.3	777774077560771	222	777774077560771	43	LAM	lineage4,lineage4.3,lineage4.3.3
PRJNA343736	Run64	SAMN06010163	MQBY00000000	Peru2949	M0002479-5	NA	I0000829-7	SES	MIC	NJH	Peru	>5	>50	>2.5	>15	10-16	8-10	1-2	<=1.25	100-120	<=1.25	0.125-0.25	2-3.0	12	4.1	777777707760771	535	777777707760771	43	H – clade	lineage4,lineage4.1,lineage4.1.2,lineage4.1.2.1
PRJNA343736	Run64	SAMN06010164	MQBZ00000000	Peru2950	M0020086-6	NA	I0004125-6	SES	MIC	NJH	Peru	>5	>50	>2.5	10-15	2-4	1.25-2.5	<=1	<=1.25	>500	<=1.25	<=0.125	<=0.25	12	4.1	777777777760771	53	777777777760771	43	Haarlem	lineage4,lineage4.1,lineage4.1.2,lineage4.1.2.1
PRJNA343736	Run64	SAMN06010165	MQCA00000000	Peru2951	M0010234-4	NA	I0003401-2	SES	MIC	NJH	Peru	>5	>50	>2.5	>15	20-100	1.25-2.5	<=1	<=1.25	25-50	<=1.25	0.125-0.25	<=0.25	12	4.3	777737607760771	93	777737607760771	43	LAM5	lineage4,lineage4.3,lineage4.3.4,lineage4.3.4.2
PRJNA343736	Run64	SAMN06010166	MQCB00000000	Peru2952	M0010125-4	NA	I0002960-8	SES	MIC	NJH	Peru	>5	>50	>2.5	>15	20-100	1.25-2.5	4-5	<=1.25	100-120	<=1.25	<=0.125	0.25-0.5	12	4.3	777777607760771	42	777777607760771	43	LAM9	lineage4,lineage4.3,lineage4.3.3
PRJNA343736	Run64	SAMN06010167	MQCC00000000	Peru2953	M0009245-3	I0003232-1	I0003232-1	SES	MIC	NJH	Peru	>5	>50	>2.5	>15	1-2	<=1.25	1-2	>100	100-120	>100	<=0.125	<=0.25	12	4.1	700036777760771	91	700036777760771	43	X – clade	lineage4,lineage4.1,lineage4.1.1
PRJNA343736	Run64	SAMN06010168	MQCD00000000	Peru2954	M0009073-9	NA	I0002659-6	SES	MIC	NJH	Peru	>5	0.25-0.5	<=0.125	>15	<=0.5	>50	4-5	<=1.25	>500	<=1.25	<=0.125	1-2.0	12	4.3	777774077560771	222	777774077560771	43	LAM	lineage4,lineage4.3,lineage4.3.3
PRJNA343736	Run64	SAMN06010169	MQCE00000000	Peru2955	M0007488-1	NA	I0002681-0	SES	MIC	NJH	Peru	>5	>50	>2.5	>15	10-16	2.5-5	2-4	<=1.25	>500	<=1.25	0.5-1	0.25-0.5	12	4.1	777777777760771	53	777777777760771	43	Haarlem	lineage4,lineage4.1,lineage4.1.2,lineage4.1.2.1
PRJNA343736	Run64	SAMN06010170	MQCF00000000	Peru2956	M0007584-7	NA	I0002457-5	SES	MIC	NJH	Peru	>5	>50	>2.5	>15	0.5-1	2.5-5	<=1	<=1.25	>500	<=1.25	0.125-0.25	<=0.25	12	4.3	576177607760771	1354	576177607760771	43	LAM3	lineage4,lineage4.3,lineage4.3.2
PRJNA343736	Run64	SAMN06010171	CP018301	Peru2957	M0008986-3	NA	I0002801-4	SES	MIC	NJH	Peru	NA	NA	NA	NA	NA	NA	NA	NA	NA	NA	NA	NA	0	4.1	777740777760771	219	777740777760771	43	X – clade	lineage4,lineage4.1,lineage4.1.1,lineage4.1.1.3
PRJNA343736	Run64	SAMN06010172	MQCG00000000	Peru2959	M0000477-1	NA	I0000068-2	SES	MIC	NJH	Peru	>5	>50	>2.5	>15	16-20	1.25-2.5	<=1	<=1.25	>500	<=1.25	<=0.125	0.25-0.5	12	4	777777777760771	53	777777777760771	43	Haarlem	lineage4
PRJNA343736	Run64	SAMN06010173	MQCH00000000	Peru2960	M0000573-7	I0000304-1	I0000304-1	SES	MIC	NJH	Peru	4-5	>50	>2.5	>15	4-6	<=1.25	<=1	<=1.25	>500	<=1.25	<=0.125	0.25-0.5	12	4.3	777774077560771	222	777774077560771	43	LAM	lineage4,lineage4.3,lineage4.3.3
PRJNA343736	Run64	SAMN06010174	MQCI00000000	Peru2961	M0025437-6	I0005710-4	I0005710-4	SES	MIC	NJH	Peru	1-2	>50	>2.5	1.25-2.5	0.5-1	1.25-2.5	<=1	<=1.25	<=25	<=1.25	<=0.125	<=0.25	12	4.1	777777774020771	47	777777774020771	43	Haarlem	lineage4,lineage4.1,lineage4.1.2,lineage4.1.2.1
PRJNA343736	Run64	SAMN06010175	MQCJ00000000	Peru2962	M0002950-5	I0001195-2	I0001195-2	SES	MIC	NJH	Peru	>5	>50	>2.5	>15	>100	<=1.25	<=1	<=1.25	>500	<=1.25	<=0.125	<=0.25	12	4.1	777777777760731	52	777777777760731	43	H – clade	lineage4,lineage4.1,lineage4.1.2,lineage4.1.2.1
PRJNA343736	Run64	SAMN06010176	MQCK00000000	Peru2963	M0014888-3	NA	I0004240-3	SES	MIC	NJH	Peru	NA	NA	NA	NA	NA	NA	NA	NA	NA	NA	NA	NA	0	4.1	777777775020371	1283	777777777020771	41	H – clade	lineage4,lineage4.1,lineage4.1.2,lineage4.1.2.1
PRJNA343736	Run64	SAMN06010177	MQCL00000000	Peru2964	M0013336-4	NA	I0003598-5	SES	MIC	NJH	Peru	>5	>50	>2.5	>15	>100	2.5-5	1-2	<=1.25	<=25	<=1.25	<=0.125	<=0.25	12	2.2.	000000000003771	1	000000000003771	43	BEIJING	lineage2,lineage2.2,lineage2.2.1
PRJNA343736	Run64	SAMN06010178	MQCM00000000	Peru2965	M0000538-0	I0000169-8	I0000169-8	SES	MIC	NJH	Peru	>5	>50	>2.5	>15	0.5-1	<=1.25	<=1	<=1.25	>500	<=1.25	<=0.125	<=0.25	12	4	777777777760771	53	777777777760771	43	Haarlem	lineage4
PRJNA343736	Run64	SAMN06010179	MQCN00000000	Peru2966	M0019993-6	I0004509-1	I0004509-1	SES	MIC	NJH	Peru	1-2	5-8	<=0.125	2.5-5	0.5-1	1.25-2.5	<=1	<=1.25	25-50	<=1.25	<=0.125	0.5-1.0	12	4.3	776177607760771	33	776177607760771	43	LAM3	lineage4,lineage4.3,lineage4.3.2
PRJNA343736	Run64	SAMN06010180	MQCO00000000	Peru2967	M0023212-5	NA	I0005755-9	SES	MIC	NJH	Peru	>5	10-50	<=0.125	8-9	1-2	1.25-2.5	<=1	<=1.25	300-500	<=1.25	0.125-0.25	2-3.0	12	4.3	777777407560731	1355	777777407560731	43	LAM (d1)	lineage4,lineage4.3,lineage4.3.3
PRJNA343736	Run64	SAMN06010181	MQCP00000000	Peru2968	M0002119-7	NA	I0001112-7	SES	MIC	NJH	Peru	NA	NA	NA	NA	NA	NA	NA	NA	NA	NA	NA	NA	0	2.2.	000000000003771	1	000000000003771	43	BEIJING	lineage2,lineage2.2,lineage2.2.1
PRJNA343736	Run64	SAMN06010182	MQCQ00000000	Peru2969	M0009586-0	NA	I0002815-4	SES	MIC	NJH	Peru	0.2-0.4	3-5	<=0.125	5-6	1-2	1.25-2.5	1-2	<=1.25	100-120	<=1.25	<=0.125	0.25-0.5	12	4.3	777777407560731	1355	777777407560731	43	LAM (d1)	lineage4,lineage4.3,lineage4.3.3
PRJNA343736	Run64	SAMN06010183	MQCR00000000	Peru2970	M0002073-6	NA	I0001031-9	SES	MIC	NJH	Peru	>5	>50	<=0.125	>15	1-2	2.5-5	15-30	>100	<=25	>100	0.125-0.25	1-2.0	12	4.3	777774077020771	222	777774077560771	40	LAM	lineage4,lineage4.3,lineage4.3.3
PRJNA343736	Run64	SAMN06010184	MQCS00000000	Peru2971	M0022946-9	NA	I0005669-2	SES	MIC	NJH	Peru	4-5	10-50	<=0.125	>15	<=0.5	<=1.25	<=1	<=1.25	>500	<=1.25	<=0.125	0.25-0.5	12	4.3	777777407560731	1355	777777407560731	43	LAM (d1)	lineage4,lineage4.3,lineage4.3.3
PRJNA343736	Run64	SAMN06010185	MQCT00000000	Peru2972	M0023074-9	I0005429-1	I0005429-1	SES	MIC	NJH	Peru	>5	3-5	<=0.125	5-6	<=0.5	<=1.25	4-5	5-6	>500	>100	<=0.125	<=0.25	12	4.3	777737607760771	93	777737607760771	43	LAM5	lineage4,lineage4.3,lineage4.3.4,lineage4.3.4.2
PRJNA343736	Run64	SAMN06010186	MQCU00000000	Peru2973	M0021638-3	NA	I0005363-2	SES	MIC	NJH	Peru	>5	>50	>2.5	5-6	1-2	1.25-2.5	1-2	<=1.25	50-100	<=1.25	<=0.125	<=0.25	12	4.1	777777777760771	53	777777777760771	43	Haarlem	lineage4,lineage4.1,lineage4.1.2,lineage4.1.2.1
PRJNA343736	Run64	SAMN06010187	MQCV00000000	Peru2974	M0021514-6	NA	I0004842-6	SES	MIC	NJH	Peru	>5	>50	<=0.125	>15	<=0.5	<=1.25	1-2	<=1.25	<=25	<=1.25	<=0.125	0.25-0.5	12	4.3	777777407560731	1355	777777407560731	43	LAM (d1)	lineage4,lineage4.3,lineage4.3.3
PRJNA343736	Run64	SAMN06010188	MQCW00000000	Peru2975	M0023068-1	NA	I0004851-7	SES	MIC	NJH	Peru	2-4	>50	>2.5	1.25-2.5	<=0.5	10-15	<=1	<=1.25	>500	<=1.25	<=0.125	<=0.25	12							lineage4,lineage4.3,lineage4.3.3
PRJNA343736	Run64	SAMN06010189	MQCX00000000	Peru2976	M0015765-2	NA	I0004172-8	SES	MIC	NJH	Peru	>5	>50	>2.5	>15	>100	1.25-2.5	<=1	<=1.25	100-120	1.25-2.5	0.125-0.25	0.25-0.5	12	4.3	777777607760771	42	777777607760771	43	LAM9	lineage4,lineage4.3,lineage4.3.3
PRJNA343736	Run64	SAMN06010190	MQCY00000000	Peru2977	M0000047-2	NA	I0000024-5	SES	MIC	NJH	Peru	>5	>50	<=0.125	>15	2-4	1.25-2.5	>100	>100	25-50	>100	<=0.125	<=0.25	12	4.3	777774077020771	222	777774077560771	40	LAM	lineage4,lineage4.3,lineage4.3.3
PRJNA343736	Run64	SAMN06010191	MQCZ00000000	Peru2978	M0007712-4	I0002450-0	I0002450-0	SES	MIC	NJH	Peru	0.05-0.1	<=0.25	<=0.125	5-6	<=0.5	<=1.25	<=1	<=1.25	<=25	<=1.25	<=0.125	<=0.25	12	4.3	777777607560731	95	777777607560731	43	LAM6	lineage4,lineage4.3,lineage4.3.3
PRJNA343736	Run64	SAMN06010192	MQDA00000000	Peru2979	M0023894-0	NA	I0005691-6	SES	MIC	NJH	Peru	>5	>50	<=0.125	10-15	2-4	1.25-2.5	<=1	<=1.25	>500	<=1.25	<=0.125	2-3.0	12	4.3	777777407560731	1355	777777407560731	43	LAM (d1)	lineage4,lineage4.3,lineage4.3.3
PRJNA343736	Run64	SAMN06010193	MQDB00000000	Peru2980	M0014412-2	NA	I0003758-5	SES	MIC	NJH	Peru	0.4-0.6	>50	>2.5	2.5-5	1-2	8-10	1-2	<=1.25	>500	<=1.25	<=0.125	<=0.25	12	4.1	700036777760771	91	700036777760771	43	X – clade	lineage4,lineage4.1,lineage4.1.1
PRJNA343736	Run64	SAMN06010194	MQDC00000000	Peru2981	M0014878-4	I0004251-0	I0004251-0	SES	MIC	NJH	Peru	>5	>50	>2.5	2.5-5	0.5-1	<=1.25	<=1	<=1.25	<=25	<=1.25	<=0.125	<=0.25	12	4.3	777777407560731	1355	777777407560731	43	LAM (d1)	lineage4,lineage4.3,lineage4.3.3
PRJNA343736	Run64	SAMN06010195	MQDD00000000	Peru3001	M0022899-0	NA	I0004746-9	SES	MIC	NJH	Peru	>5	>50	>2.5	>15	0.5-1	1.25-2.5	<=1	<=1.25	>500	<=1.25	<=0.125	<=0.25	12	4.3	576177607760771	1354	576177607760771	43	LAM3	lineage4,lineage4.3,lineage4.3.2
PRJNA343736	Run64	SAMN06010196	MQDE00000000	Peru3002	M0018212-2	NA	I0003715-5	SES	MIC	NJH	Peru	0.05-0.1	0.5-1	<=0.125	2.5-5	<=0.5	<=1.25	1-2	<=1.25	<=25	<=1.25	<=0.125	<=0.25	12	4.1	777777777760771	53	777777777760771	43	Haarlem	lineage4,lineage4.1,lineage4.1.2,lineage4.1.2.1
PRJNA343736	Run64	SAMN06010197	MQDF00000000	Peru3003	M0022711-7	NA	I0002012-8	SES	MIC	NJH	Peru	>5	>50	<=0.125	>15	1-2	1.25-2.5	15-30	>100	50-100	>100	<=0.125	0.25-0.5	12	4.3	777774077020771	222	777774077560771	40	LAM	lineage4,lineage4.3,lineage4.3.3
PRJNA343736	Run64	SAMN06010198	MQDG00000000	Peru3004	M0025704-9	I0005705-4	I0005705-4	SES	MIC	NJH	Peru	4-5	>50	1.5-2.5	6-7	1-2	1.25-2.5	1-2	<=1.25	>500	<=1.25	<=0.125	0.25-0.5	12	4.3	576177607760771	1354	576177607760771	43	LAM3	lineage4,lineage4.3,lineage4.3.2
PRJNA343736	Run64	SAMN06010199	MQDH00000000	Peru3005	M0021516-1	NA	I0004826-9	SES	MIC	NJH	Peru	>5	>50	>2.5	>15	1-2	<=1.25	<=1	<=1.25	25-50	<=1.25	<=0.125	<=0.25	12	4.3	677777607760771	20	677777607760771	43	LAM1	lineage4,lineage4.3,lineage4.3.4,lineage4.3.4.1
PRJNA343736	Run64	SAMN06010200	MQDI00000000	Peru3006	M0014337-1	NA	I0004013-4	SES	MIC	NJH	Peru	>5	>50	0.875-1	9-10	1-2	1.25-2.5	<=1	2.5-5	>500	<=1.25	<=0.125	<=0.25	12	4	777777777460771	1905	777777777460771	43	T – clade	lineage4
PRJNA343736	Run64	SAMN06010201	MQDJ00000000	Peru3007	M0022976-6	NA	I0005345-9	SES	MIC	NJH	Peru	>5	>50	1.5-2.5	>15	<=0.5	6-8	<=1	<=1.25	50-100	<=1.25	<=0.125	<=0.25	12	4.3	777777607760731	60	777777607760731	43	LAM4	lineage4,lineage4.3,lineage4.3.4,lineage4.3.4.2
PRJNA343736	Run64	SAMN06010202	MQDK00000000	Peru3008	M0022005-4	I0004722-0	I0004722-0	SES	MIC	NJH	Peru	1-2	>50	>2.5	<=1.25	<=0.5	1.25-2.5	<=1	<=1.25	>500	<=1.25	<=0.125	<=0.25	12	4.3	707774077560771	222	777774077560771	40	LAM (d2)	lineage4,lineage4.3,lineage4.3.3
PRJNA343736	Run64	SAMN06010203	MQDL00000000	Peru3009	M0021657-3	NA	I0005322-8	SES	MIC	NJH	Peru	2-4	8-10	<=0.125	>15	1-2	2.5-5	5-10	>100	100-120	>100	1-2	0.25-0.5	12	4.3	777774077020771	222	777774077560771	40	LAM	lineage4,lineage4.3,lineage4.3.3
PRJNA343736	Run64	SAMN06010204	MQDM00000000	Peru3010	M0014669-7	NA	I0003518-3	SES	MIC	NJH	Peru	0.2-0.4	>50	0.875-1	1.25-2.5	<=0.5	6-8	1-2	<=1.25	>500	<=1.25	<=0.125	<=0.25	12	4.3	707774077560771	222	777774077560771	40	LAM (d2)	lineage4,lineage4.3,lineage4.3.3
PRJNA343736	Run64	SAMN06010205	MQDN00000000	Peru3011	M0016395-7	NA	I0004290-8	SES	MIC	NJH	Peru	>5	>50	>2.5	>15	0.5-1	1.25-2.5	<=1	<=1.25	>500	<=1.25	<=0.125	<=0.25	12	4.3	576177607760771	1354	576177607760771	43	LAM3	lineage4,lineage4.3,lineage4.3.2
PRJNA343736	Run64	SAMN06010206	MQDO00000000	Peru3012	M0021872-8	NA	I0005227-9	SES	MIC	NJH	Peru	>5	>50	1-1.5	2.5-5	<=0.5	<=1.25	1-2	<=1.25	>500	<=1.25	<=0.125	<=0.25	12	4.3	777777407560731	1355	777777407560731	43	LAM (d1)	lineage4,lineage4.3,lineage4.3.3
PRJNA343736	Run64	SAMN06010207	MQDP00000000	Peru3013	M0021663-1	NA	I0004608-1	SES	MIC	NJH	Peru	>5	>50	<=0.125	>15	1-2	<=1.25	1-2	<=1.25	>500	<=1.25	<=0.125	0.5-1.0	12	4.3	777777407560731	1355	777777407560731	43	LAM (d1)	lineage4,lineage4.3,lineage4.3.3
PRJNA343736	Run64	SAMN06010208	MQDQ00000000	Peru3014	M0008722-2	NA	I0003154-7	SES	MIC	NJH	Peru	>5	>50	>2.5	8-9	>100	1.25-2.5	1-2	<=1.25	50-100	<=1.25	<=0.125	<=0.25	12	4.3	777737607760771	93	777737607760771	43	LAM5	lineage4,lineage4.3,lineage4.3.4,lineage4.3.4.2
PRJNA343736	Run64	SAMN06010209	MQDR00000000	Peru3015	M0002208-8	NA	I0000686-1	SES	MIC	NJH	Peru	0.05-0.1	0.5-1	<=0.125	7-8	<=0.5	1.25-2.5	<=1	<=1.25	<=25	<=1.25	<=0.125	<=0.25	12	4.1	777777777760771	53	777777777760771	43	Haarlem	lineage4,lineage4.1,lineage4.1.2,lineage4.1.2.1
PRJNA343736	Run64	SAMN06010211	MQDT00000000	Peru3017	M0021749-8	NA	I0004898-8	SES	MIC	NJH	Peru	>5	>50	1.5-2.5	2.5-5	16-20	<=1.25	<=1	<=1.25	>500	<=1.25	<=0.125	<=0.25	12	4.3	777774077020771	222	777774077560771	40	LAM	lineage4,lineage4.3,lineage4.3.3
PRJNA343736	Run64	SAMN06010212	MQDU00000000	Peru3018	M0002336-7	I0001085-5	I0001085-5	SES	MIC	NJH	Peru	NA	NA	NA	NA	NA	NA	NA	NA	NA	NA	NA	NA	0	4.3	727774077560771	222	777774077560771	41	LAM	lineage4,lineage4.3,lineage4.3.3
PRJNA343736	Run64	SAMN06010213	MQDV00000000	Peru3019	M0000113-2	I0000003-9	I0000003-9	SES	MIC	NJH	Peru	4-5	>50	>2.5	10-15	2-4	1.25-2.5	<=1	<=1.25	<=25	<=1.25	0.125-0.25	<=0.25	12	4.3	576177607760771	1354	576177607760771	43	LAM3	lineage4,lineage4.3,lineage4.3.2
PRJNA343736	Run64	SAMN06010214	MQDW00000000	Peru3020	M0013375-2	NA	I0003603-3	SES	MIC	NJH	Peru	4-5	10-50	<=0.125	>15	1-2	1.25-2.5	5-10	>100	<=25	>100	<=0.125	<=0.25	12	4.3	777774077020771	222	777774077560771	40	LAM	lineage4,lineage4.3,lineage4.3.3
PRJNA343736	Run64	SAMN06010216	MQDY00000000	Peru3022	M0022604-4	NA	I0004913-5	SES	MIC	NJH	Peru	>5	0.25-0.5	<=0.125	>15	>100	<=1.25	<=1	<=1.25	<=25	<=1.25	<=0.125	<=0.25	12	2.2.	000000000003771	1	000000000003771	43	BEIJING	lineage2,lineage2.2,lineage2.2.1
PRJNA343736	Run64	SAMN06010217	MQDZ00000000	Peru3023	M0014674-7	I0003525-8	I0003525-8	SES	MIC	NJH	Peru	>5	10-50	1.5-2.5	7-8	0.5-1	1.25-2.5	<=1	<=1.25	<=25	<=1.25	<=0.125	<=0.25	12	4	400000071760571	198	700040777760771	34	T – clade	lineage4,lineage4.8
PRJNA343736	Run64	SAMN06010218	MQEA00000000	Peru3024	M0021642-5	NA	I0005324-4	SES	MIC	NJH	Peru	1-2	>50	1.5-2.5	2.5-5	<=0.5	8-10	1-2	<=1.25	>500	<=1.25	<=0.125	<=0.25	12	4.3	777774077560771	222	777774077560771	43	LAM	lineage4,lineage4.3,lineage4.3.3
PRJNA343736	Run64	SAMN06010219	MQEB00000000	Peru3025	M0000543-0	I0000296-9	I0000296-9	SES	MIC	NJH	Peru	>5	>50	1.5-2.5	9-10	10-16	1.25-2.5	2-4	>100	<=25	>100	>10	<=0.25	12	2.2.	676777776363771	54	777777777763771	39	BEIJING	lineage2,lineage2.2,lineage2.2.1
PRJNA343736	Run64	SAMN06010220	MQEC00000000	Peru3026	M0004978-4	NA	I0001355-2	SES	MIC	NJH	Peru	>5	0.5-1	<=0.125	5-6	2-4	1.25-2.5	1-2	<=1.25	<=25	<=1.25	0.125-0.25	0.25-0.5	12	4.1	777740777760771	219	777740777760771	43	X – clade	lineage4,lineage4.1,lineage4.1.1,lineage4.1.1.3
PRJNA343736	Run64	SAMN06010221	MQED00000000	Peru3027	M0002488-6	I0000846-1	I0000846-1	SES	MIC	NJH	Peru	>5	>50	>2.5	>15	1-2	1.25-2.5	<=1	<=1.25	100-120	<=1.25	<=0.125	<=0.25	12	4.1	777777707760771	535	777777707760771	43	H – clade	lineage4,lineage4.1,lineage4.1.2,lineage4.1.2.1
PRJNA343736	Run64	SAMN06010222	MQEE00000000	Peru3029	M0003543-7	NA	I0001323-0	SES	MIC	NJH	Peru	>5	2-3	<=0.125	>15	4-6	2.5-5	10-15	<=1.25	<=25	<=1.25	<=0.125	0.25-0.5	12	4.1	777777774020771	47	777777774020771	43	Haarlem	lineage4,lineage4.1,lineage4.1.2,lineage4.1.2.1
PRJNA343736	Run64	SAMN06010223	MQEF00000000	Peru3030	M0006582-2	I0002256-1	I0002256-1	SES	MIC	NJH	Peru	>5	>50	>2.5	>15	>100	1.25-2.5	1-2	<=1.25	<=25	<=1.25	<=0.125	0.25-0.5	12	4.3	777777607760771	42	777777607760771	43	LAM9	lineage4,lineage4.3,lineage4.3.3
PRJNA343736	Run64	SAMN06010224	MQEG00000000	Peru3031	M0004756-4	NA	I0001560-7	SES	MIC	NJH	Peru	>5	8-10	<=0.125	>15	2-4	1.25-2.5	<=1	<=1.25	>500	<=1.25	0.125-0.25	0.25-0.5	12	4	777777777760771	53	777777777760771	43	Haarlem	lineage4
PRJNA343736	Run64	SAMN06010225	MQEH00000000	Peru3032	M0008507-7	NA	I0002615-8	SES	MIC	NJH	Peru	>5	>50	0.125-0.25	9-10	4-6	1.25-2.5	2-4	<=1.25	<=25	<=1.25	<=0.125	0.25-0.5	12	4.1	777777774020771	47	777777774020771	43	Haarlem	lineage4,lineage4.1,lineage4.1.2,lineage4.1.2.1
PRJNA343736	Run64	SAMN06010226	MQEI00000000	Peru3033	M0005214-3	NA	I0001650-6	SES	MIC	NJH	Peru	>5	>50	>2.5	>15	0.5-1	1.25-2.5	1-2	<=1.25	<=25	<=1.25	<=0.125	<=0.25	12	4.3	770777407560731	1355	777777407560731	40	LAM	lineage4,lineage4.3,lineage4.3.3
PRJNA343736	Run64	SAMN06010227	MQEJ00000000	Peru3037	M0003168-3	NA	I0001284-4	SES	MIC	NJH	Peru	>5	>50	>2.5	10-15	10-16	1.25-2.5	2-4	<=1.25	<=25	<=1.25	<=0.125	<=0.25	12	4.3	777777607760771	42	777777607760771	43	LAM9	lineage4,lineage4.3,lineage4.3.3
PRJNA343736	Run64	SAMN06010228	MQEK00000000	Peru3038	M0001631-2	NA	I0000437-9	SES	MIC	NJH	Peru	>5	>50	<=0.125	2.5-5	1-2	1.25-2.5	1-2	<=1.25	25-50	<=1.25	0.125-0.25	0.25-0.5	12	4.3	777777407560731	1355	777777407560731	43	LAM (d1)	lineage4,lineage4.3,lineage4.3.3
PRJNA343736	Run64	SAMN06010229	MQEL00000000	Peru3039	M0001126-3	I0000492-4	I0000492-4	SES	MIC	NJH	Peru	>5	>50	>2.5	2.5-5	<=0.5	1.25-2.5	<=1	<=1.25	<=25	<=1.25	<=0.125	<=0.25	12	4.3	777737607760771	93	777737607760771	43	LAM5	lineage4,lineage4.3,lineage4.3.4,lineage4.3.4.2
PRJNA343736	Run64	SAMN06010230	MQEM00000000	Peru3040	M0009295-8	I0002848-5	I0002848-5	SES	MIC	NJH	Peru	>5	>50	>2.5	2.5-5	1-2	<=1.25	<=1	<=1.25	50-100	<=1.25	<=0.125	<=0.25	12	4.3	777737607760771	93	777737607760771	43	LAM5	lineage4,lineage4.3,lineage4.3.4,lineage4.3.4.2
PRJNA343736	Run64	SAMN06010231	MQEN00000000	Peru3041	M0002502-4	I0000808-1	I0000808-1	SES	MIC	NJH	Peru	>5	>50	>2.5	5-6	2-4	>50	<=1	<=1.25	50-100	5-6	0.5-1	1-2.0	12	4.1	777777774020771	47	777777774020771	43	Haarlem	lineage4,lineage4.1,lineage4.1.2,lineage4.1.2.1
PRJNA343736	Run64	SAMN06010232	MQEO00000000	Peru3042	M0004964-4	I0001494-9	I0001494-9	SES	MIC	NJH	Peru	2-4	10-50	>2.5	1.25-2.5	>100	1.25-2.5	<=1	<=1.25	<=25	<=1.25	<=0.125	<=0.25	12	4.1	777777777760771	53	777777777760771	43	Haarlem	lineage4,lineage4.1,lineage4.1.2,lineage4.1.2.1
PRJNA343736	Run64	SAMN06010233	MQEP00000000	Peru3043	M0000908-5	NA	I0000353-8	SES	MIC	NJH	Peru	>5	>50	1-1.5	10-15	16-20	5-6	<=1	<=1.25	>500	<=1.25	0.125-0.25	0.25-0.5	12	4.3	777777607760771	42	777777607760771	43	LAM9	lineage4,lineage4.3,lineage4.3.3
PRJNA343736	Run64	SAMN06010234	MQEQ00000000	Peru3044	M0004989-1	NA	I0001296-8	SES	MIC	NJH	Peru	0.05-0.1	0.25-0.5	<=0.125	7-8	<=0.5	1.25-2.5	1-2	<=1.25	<=25	<=1.25	0.125-0.25	0.25-0.5	12	4.1	777777747760771	1580	777777747760771	43	H – clade	lineage4,lineage4.1,lineage4.1.2,lineage4.1.2.1
PRJNA343736	Run64	SAMN06010235	MQER00000000	Peru3045	M0021713-4	NA	C0013172-3	SES	MIC	NJH	Peru	>5	>50	>2.5	>15	10-16	1.25-2.5	1-2	<=1.25	>500	<=1.25	<=0.125	0.5-1.0	12	4.3	777777607760771	42	777777607760771	43	LAM9	lineage4,lineage4.3,lineage4.3.3
PRJNA343736	Run64	SAMN06010236	MQES00000000	Peru3046	M0004744-0	I0001425-3	I0001425-3	SES	MIC	NJH	Peru	1-2	>50	>2.5	>15	<=0.5	8-10	<=1	<=1.25	300-500	<=1.25	<=0.125	<=0.25	12	4.3	707774077560771	222	777774077560771	40	LAM (d2)	lineage4,lineage4.3,lineage4.3.3
PRJNA343736	Run64	SAMN06010237	MQET00000000	Peru3047	M0004451-2	I0001631-6	I0001631-6	SES	MIC	NJH	Peru	0.05-0.1	0.5-1	<=0.125	2.5-5	0.5-1	1.25-2.5	<=1	<=1.25	<=25	<=1.25	0.125-0.25	0.25-0.5	12	4.1	777777777760771	53	777777777760771	43	Haarlem	lineage4,lineage4.1,lineage4.1.2,lineage4.1.2.1
PRJNA343736	Run64	SAMN06010238	MQEU00000000	Peru3048	M0010874-7	NA	I0003165-3	SES	MIC	NJH	Peru	>5	>50	1.5-2.5	>15	<=0.5	1.25-2.5	<=1	<=1.25	>500	<=1.25	<=0.125	<=0.25	12	4.3	777777407560731	1355	777777407560731	43	LAM (d1)	lineage4,lineage4.3,lineage4.3.3
PRJNA343736	Run64	SAMN06010239	MQEV00000000	Peru3049	M0004504-8	I0001498-0	I0001498-0	SES	MIC	NJH	Peru	2-4	>50	>2.5	>15	1-2	<=1.25	<=1	<=1.25	>500	<=1.25	<=0.125	<=0.25	12	4.3	777774077560771	222	777774077560771	43	LAM	lineage4,lineage4.3,lineage4.3.3
PRJNA343736	Run64	SAMN06010240	MQEW00000000	Peru3052	M0003233-5	NA	I0000205-0	SES	MIC	NJH	Peru	>5	>50	>2.5	5-6	<=0.5	1.25-2.5	1-2	<=1.25	<=25	<=1.25	<=0.125	<=0.25	12	4.3	677777607700771	1752	677777607740771	42	LAM	lineage4,lineage4.3,lineage4.3.4,lineage4.3.4.1
PRJNA343736	Run64	SAMN06010241	MQEX00000000	Peru3054	M0011593-2	NA	I0003466-5	SES	MIC	NJH	Peru	>5	>50	<=0.125	>15	6-10	5-6	1-2	<=1.25	100-120	<=1.25	<=0.125	<=0.25	12	4.3	777777407560731	1355	777777407560731	43	LAM (d1)	lineage4,lineage4.3,lineage4.3.3
PRJNA343736	Run64	SAMN06010242	MQEY00000000	Peru3055	M0017160-4	NA	I0004304-7	SES	MIC	NJH	Peru	2-4	>50	>2.5	10-15	>100	<=1.25	1-2	<=1.25	<=25	<=1.25	0.125-0.25	<=0.25	12	4.1	777777777760731	52	777777777760731	43	H – clade	lineage4,lineage4.1,lineage4.1.2,lineage4.1.2.1
PRJNA343736	Run64	SAMN06010243	MQEZ00000000	Peru3056	M0003646-8	NA	I0001162-2	SES	MIC	NJH	Peru	>5	>50	1-1.5	>15	4-6	1.25-2.5	2-4	<=1.25	50-100	<=1.25	<=0.125	0.25-0.5	12	4	777777777760771	53	777777777760771	43	Haarlem	lineage4
PRJNA343736	Run64	SAMN06010244	MQFA00000000	Peru3057	M0004840-6	NA	I0001646-4	SES	MIC	NJH	Peru	2-4	>50	>2.5	>15	0.5-1	15-20	<=1	<=1.25	>500	<=1.25	0.25-0.5	0.25-0.5	12	4.3	707774077560771	222	777774077560771	40	LAM (d2)	lineage4,lineage4.3,lineage4.3.3
PRJNA343736	Run64	SAMN06010245	MQFB00000000	Peru3058	M0000705-5	NA	I0000187-0	SES	MIC	NJH	Peru	>5	>50	1-1.5	>15	4-6	1.25-2.5	<=1	<=1.25	>500	<=1.25	<=0.125	0.25-0.5	12	4.3	777777607760771	42	777777607760771	43	LAM9	lineage4,lineage4.3,lineage4.3.3
PRJNA343736	Run64	SAMN06010246	MQFC00000000	Peru3059	M0000332-8	I0000039-3	I0000039-3	SES	MIC	NJH	Peru	0.2-0.4	1-2	<=0.125	5-6	<=0.5	5-6	2-4	<=1.25	25-50	<=1.25	0.125-0.25	0.25-0.5	12	2.2.	000000000003771	1	000000000003771	43	BEIJING	lineage2,lineage2.2,lineage2.2.1
PRJNA343736	Run64	SAMN06010247	MQFD00000000	Peru3060	M0021409-9	NA	I0005268-3	SES	MIC	NJH	Peru	1-2	0.25-0.5	<=0.125	8-9	4-6	2.5-5	1-2	<=1.25	<=25	<=1.25	<=0.125	<=0.25	12	4	777737777760771	37	777737777760771	43	Haarlem	lineage4
PRJNA343736	Run64	SAMN06010248	MQFE00000000	Peru3061	M0025444-2	NA	I0005874-8	SES	MIC	NJH	Peru	2-4	8-10	<=0.125	8-9	1-2	1.25-2.5	1-2	<=1.25	>500	<=1.25	0.125-0.25	0.5-1.0	12	4.3	777777407560731	1355	777777407560731	43	LAM (d1)	lineage4,lineage4.3,lineage4.3.3
PRJNA343736	Run64	SAMN06010249	MQFF00000000	Peru3062	M0024816-2	NA	I0005973-8	SES	MIC	NJH	Peru	>5	>50	<=0.125	>15	4-6	1.25-2.5	<=1	<=1.25	>500	<=1.25	0.125-0.25	1-2.0	12	4.3	777777407560731	1355	777777407560731	43	LAM (d1)	lineage4,lineage4.3,lineage4.3.3
PRJNA343736	Run64	SAMN06010250	MQFG00000000	Peru3063	M0014667-1	NA	I0003015-0	SES	MIC	NJH	Peru	>5	<=0.25	<=0.125	10-15	<=0.5	1.25-2.5	<=1	<=1.25	<=25	<=1.25	<=0.125	<=0.25	12	4.3	777777407560731	1355	777777407560731	43	LAM (d1)	lineage4,lineage4.3,lineage4.3.3
PRJNA343736	Run64	SAMN06010251	MQFH00000000	Peru3064	M0020429-8	I0004744-4	I0004744-4	SES	MIC	NJH	Peru	4-5	>50	>2.5	>15	1-2	1.25-2.5	<=1	<=1.25	<=25	<=1.25	0.125-0.25	<=0.25	12	4.1	777777774020771	47	777777774020771	43	Haarlem	lineage4,lineage4.1,lineage4.1.2,lineage4.1.2.1
PRJNA343736	Run64	SAMN06010253	MQFJ00000000	Peru3066	M0001637-9	NA	I0000845-3	SES	MIC	NJH	Peru	>5	>50	>2.5	>15	<=0.5	>50	<=1	<=1.25	>500	<=1.25	<=0.125	2-3.0	12	4.3	707774077560771	222	777774077560771	40	LAM (d2)	lineage4,lineage4.3,lineage4.3.3
PRJNA343736	Run64	SAMN06010254	MQFK00000000	Peru3067	M0022854-5	NA	I0002107-6	SES	MIC	NJH	Peru	>5	<=0.25	<=0.125	1.25-2.5	<=0.5	<=1.25	<=1	<=1.25	<=25	<=1.25	<=0.125	<=0.25	12	4.3	777777407560731	1355	777777407560731	43	LAM (d1)	lineage4,lineage4.3,lineage4.3.3
PRJNA343736	Run64	SAMN06010255	MQFL00000000	Peru3068	M0024329-6	NA	I0005535-5	SES	MIC	NJH	Peru	>5	>50	>2.5	10-15	2-4	1.25-2.5	<=1	<=1.25	>500	<=1.25	<=0.125	2-3.0	12	4.3	777777407560731	1355	777777407560731	43	LAM (d1)	lineage4,lineage4.3,lineage4.3.3
PRJNA343736	Run64	SAMN06010256	MQFM00000000	Peru3069	M0006813-1	NA	I0002793-3	SES	MIC	NJH	Peru	>5	10-50	0.5-0.6	>15	1-2	>50	1-2	6-10	>500	<=1.25	<=0.125	0.5-1.0	12	4.1	777777774020771	47	777777774020771	43	Haarlem	lineage4,lineage4.1,lineage4.1.2,lineage4.1.2.1
PRJNA343736	Run64	SAMN06010257	MQFN00000000	Peru3070	M0024446-8	I0005814-4	I0005814-4	SES	MIC	NJH	Peru	>5	>50	>2.5	1.25-2.5	6-10	<=1.25	<=1	<=1.25	<=25	<=1.25	<=0.125	<=0.25	12	4.3	777777607760771	42	777777607760771	43	LAM9	lineage4,lineage4.3,lineage4.3.3
PRJNA343736	Run67	SAMN06010410	MQLX00000000	Peru3253	M0014926-1	I0004260-1	I0004260-1	SES	MIC	NJH	Peru	>5	>50	>2.5	2.5-5	0.5-1	<=1.25	<=1	<=1.25	<=25	<=1.25	<=0.125	<=0.25	12	4.3	777777607760731	60	777777607760731	43	LAM4	lineage4,lineage4.3,lineage4.3.4,lineage4.3.4.2
PRJNA343736	Run67	SAMN06010471	MQJU00000000	Peru3254	M0023364-4	C0010613-9	C0010613-9	SES	MIC	NJH	Peru	>5	1-2	<=0.125	>15	2-4	1.25-2.5	1-2	<=1.25	<=25	<=1.25	<=0.125	0.25-0.5	12	4	777777777760771	53	777777777760771	43	Haarlem
PRJNA343736	Run67	SAMN06010355	MQFW00000000	Peru3255	M0005181-4	I0001620-9	I0001620-9	SES	MIC	NJH	Peru	2-4	>50	>2.5	2.5-5	<=0.5	20-50	<=1	<=1.25	>500	<=1.25	0.125-0.25	0.25-0.5	12	4.3	777774077560771	222	777774077560771	43	LAM	lineage4,lineage4.3,lineage4.3.3
PRJNA343736	Run67	SAMN06010431	MQIG00000000	Peru3257	M0017666-0	I0004277-5	I0004277-5	SES	MIC	NJH	Peru	>5	10-50	<=0.125	2.5-5	<=0.5	<=1.25	<=1	<=1.25	>500	<=1.25	<=0.125	<=0.25	12	4.3	777777407560731	1355	777777407560731	43	LAM (d1)	lineage4,lineage4.3,lineage4.3.3
PRJNA343736	Run67	SAMN06010364	MQGF00000000	Peru3258	M0006302-5	NA	I0002138-1	SES	MIC	NJH	Peru	0.05-0.1	<=0.25	<=0.125	1.25-2.5	<=0.5	<=1.25	<=1	<=1.25	<=25	<=1.25	<=0.125	<=0.25	12	4.3	736177607700171	1476	736177607700171	43	LAM	lineage4,lineage4.3,lineage4.3.2
PRJNA343736	Run67	SAMN06010448	MQIX00000000	Peru3259	M0018998-6	I0004625-5	I0004625-5	SES	MIC	NJH	Peru	0.2-0.4	0.5-1	<=0.125	5-6	1-2	1.25-2.5	1-2	<=1.25	25-50	<=1.25	0.125-0.25	0.25-0.5	12	4.3	777777777760771	53	777777777760771	43	Haarlem	lineage4,lineage4.1,lineage4.1.2,lineage4.1.2.1,lineage4.3,lineage4.3.3
PRJNA343736	Run67	SAMN06010440	MQIP00000000	Peru3260	M0018316-1	I0003338-6	I0003338-6	SES	MIC	NJH	Peru	>5	10-50	0.5-0.6	2.5-5	2-4	1.25-2.5	1-2	<=1.25	100-120	<=1.25	0.125-0.25	0.5-1.0	12	4	777777777760771	53	777777777760771	43	Haarlem	lineage4
PRJNA343736	Run67	SAMN06010468	MQJR00000000	Peru3261	M0023072-3	I0004549-7	I0004549-7	SES	MIC	NJH	Peru	>5	10-50	<=0.125	>15	<=0.5	<=1.25	<=1	<=1.25	>500	<=1.25	<=0.125	0.25-0.5	12	4.3	777777407560731	1355	777777407560731	43	LAM (d1)	lineage4,lineage4.3,lineage4.3.3
PRJNA343736	Run67	SAMN06010408	MQLV00000000	Peru3262	M0014907-1	NA	I0004247-8	SES	MIC	NJH	Peru	<=0.05	<=0.25	<=0.125	2.5-5	<=0.5	2.5-5	<=1	<=1.25	<=25	<=1.25	<=0.125	<=0.25	12	4	777777777760771	53	777777777760771	43	Haarlem	lineage4
PRJNA343736	Run67	SAMN06010326	MQKW00000000	Peru3263	M0000835-0	I0000470-0	I0000470-0	SES	MIC	NJH	Peru	0.4-0.6	>50	>2.5	>15	0.5-1	10-15	<=1	<=1.25	>500	<=1.25	0.125-0.25	0.25-0.5	12	4.3	777774077560771	222	777774077560771	43	LAM	lineage4,lineage4.3,lineage4.3.3
PRJNA343736	Run67	SAMN06010337	MQLH00000000	Peru3264	M0002600-6	NA	I0000774-5	SES	MIC	NJH	Peru	0.4-0.6	>50	>2.5	2.5-5	<=0.5	2.5-5	<=1	<=1.25	>500	<=1.25	<=0.125	<=0.25	12	4.3	707774077560771	222	777774077560771	40	LAM (d2)	lineage4,lineage4.3,lineage4.3.3
PRJNA343736	Run67	SAMN06010435	MQIK00000000	Peru3265	M0018168-6	C0011909-0	C0011909-0	SES	MIC	NJH	Peru	>5	5-8	<=0.125	>15	2-4	1.25-2.5	<=1	<=1.25	300-500	<=1.25	<=0.125	0.5-1.0	12	4.3	777777407560731	1355	777777407560731	43	LAM (d1)	lineage4,lineage4.3,lineage4.3.3
PRJNA343736	Run67	SAMN06010387	MQHC00000000	Peru3266	M0010742-6	I0002609-1	I0002609-1	SES	MIC	NJH	Peru	>5	10-50	0.5-0.6	2.5-5	0.5-1	<=1.25	<=1	<=1.25	25-50	<=1.25	<=0.125	<=0.25	12	4.1	777776777760701	1080	777776777760701	43	X – clade	lineage4,lineage4.1,lineage4.1.1,lineage4.1.1.3
PRJNA343736	Run67	SAMN06010327	MQKX00000000	Peru3267	M0000910-1	C0000604-0	C0000604-0	SES	MIC	NJH	Peru	>5	>50	>2.5	>15	1-2	1.25-2.5	<=1	<=1.25	<=25	<=1.25	<=0.125	<=0.25	12	4.1	777777707760771	535	777777707760771	43	H – clade	lineage4,lineage4.1,lineage4.1.2,lineage4.1.2.1
PRJNA343736	Run67	SAMN06010422	MQHX00000000	Peru3268	M0017198-4	I0004300-5	I0004300-5	SES	MIC	NJH	Peru	0.4-0.6	0.5-1	0.125-0.25	<=1.25	<=0.5	1.25-2.5	<=1	<=1.25	300-500	<=1.25	<=0.125	<=0.25	12	4.3	777774077560771	222	777774077560771	43	LAM	lineage4,lineage4.3,lineage4.3.3
PRJNA343736	Run67	SAMN06010482	MQKF00000000	Peru3269	M0025265-1	I0003252-9	I0003252-9	SES	MIC	NJH	Peru	0.2-0.4	>50	>2.5	2.5-5	<=0.5	2.5-5	1-2	<=1.25	>500	<=1.25	<=0.125	0.25-0.5	12	4.3	707774077560771	222	777774077560771	40	LAM (d2)	lineage4,lineage4.3,lineage4.3.3
PRJNA343736	Run67	SAMN06010467	MQJQ00000000	Peru3270	M0023034-3	I0004727-9	I0004727-9	SES	MIC	NJH	Peru	>5	10-50	<=0.125	>15	<=0.5	2.5-5	5-10	<=1.25	>500	<=1.25	<=0.125	0.25-0.5	12	4.3	777777407560731	1355	777777407560731	43	LAM (d1)	lineage4,lineage4.3,lineage4.3.3
PRJNA343736	Run67	SAMN06010463	MQJM00000000	Peru3271	M0022610-1	I0004903-6	I0004903-6	SES	MIC	NJH	Peru	1-2	>50	1-1.5	2.5-5	6-10	<=1.25	<=1	<=1.25	>500	<=1.25	<=0.125	<=0.25	12	4.3	777777607760771	42	777777607760771	43	LAM9	lineage4,lineage4.3,lineage4.3.3
PRJNA343736	Run67	SAMN06010369	MQGK00000000	Peru3272	M0007048-3	NA	I0002435-1	SES	MIC	NJH	Peru	>5	>50	>2.5	>15	<=0.5	<=1.25	<=1	<=1.25	<=25	<=1.25	<=0.125	<=0.25	12	4.1	777777777760731	52	777777777760731	43	H – clade	lineage4,lineage4.1,lineage4.1.2,lineage4.1.2.1
PRJNA343736	Run67	SAMN06010360	MQGB00000000	Peru3274	M0005792-8	I0001929-4	I0001929-4	SES	MIC	NJH	Peru	2-4	<=0.25	<=0.125	<=1.25	<=0.5	<=1.25	<=1	<=1.25	<=25	<=1.25	<=0.125	<=0.25	12	4.1	777777774020771	47	777777774020771	43	Haarlem	lineage4,lineage4.1,lineage4.1.2,lineage4.1.2.1
PRJNA343736	Run67	SAMN06010319	MQKP00000000	Peru3275	M0000297-3	I0000038-5	I0000038-5	SES	MIC	NJH	Peru	>5	>50	>2.5	>15	<=0.5	<=1.25	<=1	<=1.25	300-500	<=1.25	<=0.125	0.25-0.5	12	4.3	776174000060771	1790	777777000360771	36	LAM	lineage4,lineage4.3,lineage4.3.2
PRJNA343736	Run67	SAMN06010481	MQKE00000000	Peru3276	M0025237-0	I0005796-3	I0005796-3	SES	MIC	NJH	Peru	>5	10-50	<=0.125	>15	1-2	<=1.25	<=1	<=1.25	>500	<=1.25	<=0.125	0.5-1.0	12	4.3	777777407560731	1355	777777407560731	43	LAM (d1)	lineage4,lineage4.3,lineage4.3.3
PRJNA343736	Run67	SAMN06010427	MQIC00000000	Peru3277	M0017340-2	NA	I0004050-6	SES	MIC	NJH	Peru	2-4	>50	>2.5	>15	<=0.5	6-8	<=1	<=1.25	>500	<=1.25	<=0.125	<=0.25	12	4.3	777774077560771	222	777774077560771	43	LAM	lineage4,lineage4.3,lineage4.3.3
PRJNA343736	Run67	SAMN06010480	MQKD00000000	Peru3278	M0025221-4	I0005229-5	I0005229-5	SES	MIC	NJH	Peru	>5	>50	>2.5	>15	10-16	1.25-2.5	15-30	>100	>500	>100	<=0.125	<=0.25	12	4.1	777740777760771	219	777740777760771	43	X – clade	lineage4,lineage4.1,lineage4.1.1,lineage4.1.1.3
PRJNA343736	Run67	SAMN06010464	MQJN00000000	Peru3279	M0022706-7	I0004385-6	I0004385-6	SES	MIC	NJH	Peru	>5	>50	0.6-0.75	2.5-5	1-2	1.25-2.5	<=1	<=1.25	25-50	<=1.25	<=0.125	<=0.25	12	4.1	777740777760771	219	777740777760771	43	X – clade	lineage4,lineage4.1,lineage4.1.1,lineage4.1.1.3
PRJNA343736	Run67	SAMN06010331	MQLB00000000	Peru3281	M0001267-5	I0000508-7	I0000508-7	SES	MIC	NJH	Peru	0.4-0.6	>50	>2.5	5-6	<=0.5	2.5-5	1-2	1.25-2.5	>500	<=1.25	0.125-0.25	0.25-0.5	12	4.3	777774077560771	222	777774077560771	43	LAM	lineage4,lineage4.3,lineage4.3.3
PRJNA343736	Run67	SAMN06010430	MQIF00000000	Peru3282	M0017520-9	I0004083-7	I0004083-7	SES	MIC	NJH	Peru	4-5	>50	>2.5	>15	20-100	5-6	5-10	>100	>500	>100	4-6	0.25-0.5	12	2.2.	000000000003771	1	000000000003771	43	BEIJING	lineage2,lineage2.2,lineage2.2.1
PRJNA343736	Run67	SAMN06010406	MQLT00000000	Peru3283	M0014811-5	NA	I0004144-7	SES	MIC	NJH	Peru	>5	>50	>2.5	>15	2-4	5-6	1-2	<=1.25	>500	<=1.25	0.5-1	<=0.25	12	4.1	777777774020771	47	777777774020771	43	Haarlem	lineage4,lineage4.1,lineage4.1.2,lineage4.1.2.1
PRJNA343736	Run67	SAMN06010402	MQHR00000000	Peru3284	M0013843-9	I0002991-3	I0002991-3	SES	MIC	NJH	Peru	>5	>50	>2.5	>15	>100	<=1.25	<=1	<=1.25	50-100	<=1.25	<=0.125	<=0.25	12	4.1	777776770400000	237	777777777700000	37	unrecognized	lineage4,lineage4.1
PRJNA343736	Run67	SAMN06010420	MQHV00000000	Peru3285	M0017094-5	I0003844-3	I0003844-3	SES	MIC	NJH	Peru	2-4	>50	>2.5	7-8	<=0.5	<=1.25	<=1	<=1.25	25-50	<=1.25	<=0.125	<=0.25	12	4.3	777737607760771	93	777737607760771	43	LAM5	lineage4,lineage4.3,lineage4.3.4,lineage4.3.4.2
PRJNA343736	Run67	SAMN06010455	MQJE00000000	Peru3286	M0021313-3	I0005247-7	I0005247-7	SES	MIC	NJH	Peru	>5	>50	>2.5	2.5-5	1-2	1.25-2.5	30-50	<=1.25	>500	<=1.25	0.25-0.5	<=0.25	12	4.3	777737607760771	93	777737607760771	43	LAM5	lineage4,lineage4.3,lineage4.3.4,lineage4.3.4.2
PRJNA343736	Run67	SAMN06010479	MQKC00000000	Peru3287	M0025135-6	I0005235-2	I0005235-2	SES	MIC	NJH	Peru	>5	>50	>2.5	8-9	0.5-1	2.5-5	10-15	>100	>500	>100	>10	<=0.25	12	4.1	777777777760771	53	777777777760771	43	Haarlem	lineage4,lineage4.1,lineage4.1.2,lineage4.1.2.1
PRJNA343736	Run67	SAMN06010462	MQJL00000000	Peru3288	M0022447-8	I0003376-6	I0003376-6	SES	MIC	NJH	Peru	>5	>50	<=0.125	>15	1-2	2.5-5	5-10	50-100	100-120	>100	<=0.125	<=0.25	12	4.3	777774077020771	222	777774077560771	40	LAM	lineage4,lineage4.3,lineage4.3.3
PRJNA343736	Run67	SAMN06010333	MQLD00000000	Peru3289	M0001999-3	C0001799-7	C0001799-7	SES	MIC	NJH	Peru	0.2-0.4	>50	<=0.125	<=1.25	<=0.5	1.25-2.5	<=1	<=1.25	>500	<=1.25	>10	<=0.25	12	4.3	777774077560771	222	777774077560771	43	LAM	lineage4,lineage4.3,lineage4.3.3
PRJNA343736	Run67	SAMN06010472	MQJV00000000	Peru3290	M0023766-0	I0005720-3	I0005720-3	SES	MIC	NJH	Peru	2-4	10-50	<=0.125	>15	0.5-1	<=1.25	<=1	<=1.25	>500	<=1.25	<=0.125	0.5-1.0	12	4.3	777777407560731	1355	777777407560731	43	LAM (d1)	lineage4,lineage4.3,lineage4.3.3
PRJNA343736	Run70	SAMN06010491	MQKN00000000	Peru3291	M0016200-9	I0003126-5	I0003126-5	SES	MIC	NJH	Peru	>5	>50	<=0.125	10-15	6-10	1.25-2.5	>100	<=1.25	>500	<=1.25	<=0.125	<=0.25	12	4.3	777777407560731	1355	777777407560731	43	LAM (d1)	lineage4,lineage4.3,lineage4.3.3
PRJNA343736	Run75	SAMN05918520	MMMM00000000	Peru3292	M0014886-7	I0004244-5	I0004244-5	SES	MIC	NJH	Peru	2-4	>50	>2.5	2.5-5	<=0.5	1.25-2.5	<=1	<=1.25	25-50	<=1.25	<=0.125	<=0.25	12	4.1	777777777760771	53	777777777760771	43	Haarlem	lineage4,lineage4.1,lineage4.1.2,lineage4.1.2.1
PRJNA343736	Run67	SAMN06010476	MQJZ00000000	Peru3293	M0024247-0	I0005730-2	I0005730-2	SES	MIC	NJH	Peru	>5	10-50	<=0.125	>15	2-4	1.25-2.5	<=1	<=1.25	>500	<=1.25	<=0.125	0.25-0.5	12	4.3	777777407560731	1355	777777407560731	43	LAM (d1)	lineage4,lineage4.3,lineage4.3.3
PRJNA343736	Run67	SAMN06010446	MQIV00000000	Peru3294	M0018726-1	I0004527-3	I0004527-3	SES	MIC	NJH	Peru	0.05-0.1	<=0.25	<=0.125	<=1.25	<=0.5	1.25-2.5	<=1	<=1.25	<=25	<=1.25	<=0.125	<=0.25	12	2.2.	040001000003771	76	000000000003771		BEIJING	lineage2,lineage2.2,lineage2.2.1
PRJNA343736	Run67	SAMN06010407	MQLU00000000	Peru3295	M0014846-1	C0010357-3	C0010357-3	SES	MIC	NJH	Peru	>5	10-50	>2.5	>15	2-4	1.25-2.5	4-5	<=1.25	>500	<=1.25	0.5-1	0.25-0.5	12	4.1	777777774020771	47	777777774020771	43	Haarlem	lineage4,lineage4.1,lineage4.1.2,lineage4.1.2.1
PRJNA343736	Run67	SAMN06010478	MQKB00000000	Peru3296	M0024826-1	C0014537-6	C0014537-6	SES	MIC	NJH	Peru	1-2	0.25-0.5	<=0.125	>15	<=0.5	2.5-5	1-2	<=1.25	<=25	<=1.25	<=0.125	<=0.25	12	4.1	777777774020771	47	777777774020771	43	Haarlem	lineage4,lineage4.1,lineage4.1.2,lineage4.1.2.1
PRJNA343736	Run75	SAMN05918521	MMML00000000	Peru3297	M0022411-4	I0005431-7	I0005431-7	SES	MIC	NJH	Peru	>5	>50	<=0.125	>15	<=0.5	<=1.25	<=1	<=1.25	100-120	<=1.25	<=0.125	<=0.25	12	4.1	777777777760771	53	777777777760771	43	Haarlem	lineage4,lineage4.1,lineage4.1.2,lineage4.1.2.1
PRJNA343736	Run67	SAMN06010433	MQII00000000	Peru3298	M0018067-0	I0004478-9	I0004478-9	SES	MIC	NJH	Peru	>5	>50	<=0.125	>15	>100	2.5-5	2-4	<=1.25	>500	<=1.25	0.125-0.25	0.25-0.5	12	4.1	777777604020771	283	777777704020771	42	H – clade	lineage4,lineage4.1,lineage4.1.2,lineage4.1.2.1
PRJNA343736	Run67	SAMN06010328	MQKY00000000	Peru3299	M0000988-7	I0000335-5	I0000335-5	SES	MIC	NJH	Peru	>5	>50	<=0.125	6-7	1-2	1.25-2.5	5-10	<=1.25	>500	<=1.25	<=0.125	<=0.25	12	4.3	777777407560731	1355	777777407560731	43	LAM (d1)	lineage4,lineage4.3,lineage4.3.3
PRJNA343736	Run67	SAMN06010383	MQGY00000000	Peru3300	M0009796-5	I0002943-4	I0002943-4	SES	MIC	NJH	Peru	2-4	>50	>2.5	2.5-5	2-4	<=1.25	<=1	<=1.25	<=25	<=1.25	<=0.125	0.25-0.5	12	4.3	677777607760771	20	677777607760771	43	LAM1	lineage4,lineage4.3,lineage4.3.4,lineage4.3.4.1
PRJNA343736	Run67	SAMN06010392	MQHH00000000	Peru3301	M0011954-6	I0003417-8	I0003417-8	SES	MIC	NJH	Peru	0.4-0.6	>50	>2.5	2.5-5	<=0.5	5-6	<=1	<=1.25	300-500	<=1.25	<=0.125	<=0.25	12	4.3	707774077560771	222	777774077560771	40	LAM (d2)	lineage4,lineage4.3,lineage4.3.3
PRJNA343736	Run67	SAMN06010405	MQLS00000000	Peru3302	M0014216-7	I0002881-6	I0002881-6	SES	MIC	NJH	Peru	>5	>50	>2.5	>15	0.5-1	1.25-2.5	<=1	<=1.25	>500	<=1.25	0.125-0.25	<=0.25	12	4.1	777777774020771	47	777777774020771	43	Haarlem	lineage4,lineage4.1,lineage4.1.2,lineage4.1.2.1
PRJNA343736	Run67	SAMN06010460	MQJJ00000000	Peru3303	M0022282-9	I0005328-5	I0005328-5	SES	MIC	NJH	Peru	>5	>50	>2.5	>15	2-4	1.25-2.5	<=1	<=1.25	300-500	<=1.25	<=0.125	<=0.25	12	4.3	576177607760771	1354	576177607760771	43	LAM3	lineage4,lineage4.3,lineage4.3.2
PRJNA343736	Run67	SAMN06010366	MQGH00000000	Peru3304	M0006507-9	NA	I0001672-0	SES	MIC	NJH	Peru	>5	>50	>2.5	>15	6-10	1.25-2.5	<=1	<=1.25	>500	<=1.25	<=0.125	<=0.25	12	4.3	777777607760771	42	777777607760771	43	LAM9	lineage4,lineage4.3,lineage4.3.3
PRJNA343736	Run67	SAMN06010477	MQKA00000000	Peru3305	M0024604-2	I0005510-8	I0005510-8	SES	MIC	NJH	Peru	>5	>50	<=0.125	>15	2-4	1.25-2.5	>100	>100	100-120	>100	0.125-0.25	0.25-0.5	12	4.3	777774077020771	222	777774077560771	40	LAM	lineage4,lineage4.3,lineage4.3.3
PRJNA343736	Run67	SAMN06010458	MQJH00000000	Peru3306	M0021958-5	I0004783-2	I0004783-2	SES	MIC	NJH	Peru	>5	>50	1.5-2.5	8-9	10-16	2.5-5	1-2	<=1.25	25-50	<=1.25	<=0.125	0.25-0.5	12	4.3	777777607760771	42	777777607760771	43	LAM9	lineage4,lineage4.3,lineage4.3.3
PRJNA343736	Run67	SAMN06010475	MQJY00000000	Peru3307	M0024218-1	I0005728-6	I0005728-6	SES	MIC	NJH	Peru	1-2	>50	>2.5	1.25-2.5	<=0.5	2.5-5	<=1	<=1.25	300-500	<=1.25	<=0.125	<=0.25	12	4.3	777774077560771	222	777774077560771	43	LAM	lineage4,lineage4.3,lineage4.3.3
PRJNA343736	Run67	SAMN06010411	MQLY00000000	Peru3308	M0016155-5	I0003933-4	I0003933-4	SES	MIC	NJH	Peru	>5	>50	>2.5	>15	>100	1.25-2.5	<=1	<=1.25	<=25	<=1.25	<=0.125	<=0.25	12	2.2.	000000000003771	1	000000000003771	43	BEIJING	lineage2,lineage2.2,lineage2.2.1
PRJNA343736	Run67	SAMN06010372	MQGN00000000	Peru3309	M0008278-5	I0002176-1	I0002176-1	SES	MIC	NJH	Peru	>5	>50	>2.5	>15	4-6	1.25-2.5	<=1	<=1.25	>500	<=1.25	<=0.125	<=0.25	12	4.3	777737607760771	93	777737607760771	43	LAM5	lineage4,lineage4.3,lineage4.3.4,lineage4.3.4.2
PRJNA343736	Run67	SAMN06010351	MQFS00000000	Peru3310	M0004715-0	I0001539-1	I0001539-1	SES	MIC	NJH	Peru	NA	NA	NA	NA	NA	NA	NA	NA	NA	NA	NA	NA	0	4.3	677777607760771	20	677777607760771	43	LAM1	lineage4,lineage4.3,lineage4.3.4,lineage4.3.4.1
PRJNA343736	Run67	SAMN06010438	MQIN00000000	Peru3311	M0018274-2	I0004228-8	I0004228-8	SES	MIC	NJH	Peru	>5	10-50	0.125-0.25	2.5-5	>100	<=1.25	<=1	<=1.25	>500	<=1.25	<=0.125	<=0.25	12	4.3	777777407560731	1355	777777407560731	43	LAM (d1)	lineage4,lineage4.3,lineage4.3.3
PRJNA343736	Run67	SAMN06010345	MQLO00000000	Peru3312	M0003226-9	NA	I0000221-7	SES	MIC	NJH	Peru	0.6-1	<=0.25	<=0.125	1.25-2.5	<=0.5	1.25-2.5	<=1	<=1.25	<=25	<=1.25	<=0.125	<=0.25	12	4.3	700003607760771	950	700037607760771	40	LAM9	lineage4,lineage4.3,lineage4.3.2
PRJNA343736	Run67	SAMN06010465	MQJO00000000	Peru3313	M0022856-0	C0014233-2	C0014233-2	SES	MIC	NJH	Peru	>5	>50	>2.5	<=1.25	<=0.5	10-15	<=1	<=1.25	>500	<=1.25	<=0.125	<=0.25	12	4.3	707774077560771	222	777774077560771	40	LAM (d2)	lineage4,lineage4.3,lineage4.3.3
PRJNA343736	Run67	SAMN06010474	MQJX00000000	Peru3314	M0024198-5	I0004748-5	I0004748-5	SES	MIC	NJH	Peru	>5	1-2	<=0.125	5-6	2-4	1.25-2.5	<=1	<=1.25	25-50	<=1.25	<=0.125	<=0.25	12	4.3	777737607760771	93	777737607760771	43	LAM5	lineage4,lineage4.3,lineage4.3.4,lineage4.3.4.2
PRJNA343736	Run67	SAMN06010484	MQKH00000000	Peru3315	M0025667-8	I0005973-8	I0005973-8	SES	MIC	NJH	Peru	>5	10-50	<=0.125	>15	2-4	<=1.25	1-2	<=1.25	>500	<=1.25	<=0.125	0.25-0.5	12	4.3	777777407560731	1355	777777407560731	43	LAM (d1)	lineage4,lineage4.3,lineage4.3.3
PRJNA343736	Run67	SAMN06010336	MQLG00000000	Peru3316	M0002519-8	NA	I0000638-2	SES	MIC	NJH	Peru	0.2-0.4	<=0.25	<=0.125	NA	<=0.5	2.5-5	<=1	<=1.25	>500	<=1.25	<=0.125	<=0.25	11	4.3	777774077560771	222	777774077560771	43	LAM	lineage4,lineage4.3,lineage4.3.3
PRJNA343736	Run67	SAMN06010334	MQLE00000000	Peru3317	M0002028-0	NA	I0000962-6	SES	MIC	NJH	Peru	2-4	10-50	<=0.125	10-15	1-2	<=1.25	1-2	<=1.25	>500	<=1.25	<=0.125	0.25-0.5	12	4.3	777777407560731	1355	777777407560731	43	LAM (d1)	lineage4,lineage4.3,lineage4.3.3
PRJNA343736	Run67	SAMN06010473	MQJW00000000	Peru3318	M0023903-9	I0005700-5	I0005700-5	SES	MIC	NJH	Peru	4-5	>50	>2.5	1.25-2.5	1-2	1.25-2.5	<=1	<=1.25	<=25	<=1.25	<=0.125	0.25-0.5	12	4.1	777777777760771	53	777777777760771	43	Haarlem	lineage4,lineage4.1,lineage4.1.2,lineage4.1.2.1
PRJNA343736	Run67	SAMN06010426	MQIB00000000	Peru3319	M0017338-6	I0003964-9	I0003964-9	SES	MIC	NJH	Peru	>5	>50	>2.5	1.25-2.5	<=0.5	2.5-5	<=1	<=1.25	>500	<=1.25	<=0.125	0.25-0.5	12	4.3	777774077560771	222	777774077560771	43	LAM	lineage4,lineage4.3,lineage4.3.3
PRJNA343736	Run67	SAMN06010459	MQJI00000000	Peru3320	M0022274-6	I0005346-7	I0005346-7	SES	MIC	NJH	Peru	<=0.05	<=0.25	<=0.125	1.25-2.5	<=0.5	<=1.25	<=1	<=1.25	50-100	<=1.25	<=0.125	<=0.25	12	4.1	777777777760771	53	777777777760771	43	Haarlem	lineage4,lineage4.1,lineage4.1.2,lineage4.1.2.1
PRJNA343736	Run67	SAMN06010412	MQLZ00000000	Peru3321	M0016238-9	I0003083-8	I0003083-8	SES	MIC	NJH	Peru	>5	>50	1.5-2.5	<=1.25	<=0.5	1.25-2.5	<=1	<=1.25	<=25	<=1.25	<=0.125	<=0.25	12	4.3	776177607760731	130	776177607760731	43	LAM3	lineage4,lineage4.3,lineage4.3.2
PRJNA343736	Run67	SAMN06010368	MQGJ00000000	Peru3322	M0006986-5	NA	I0002394-0	SES	MIC	NJH	Peru	>5	>50	>2.5	>15	1-2	1.25-2.5	1-2	<=1.25	25-50	<=1.25	<=0.125	<=0.25	12	4	400000071760571	198	700040777760771	34	T – clade	lineage4,lineage4.8
PRJNA343736	Run67	SAMN06010470	MQJT00000000	Peru3323	M0023229-9	I0005404-4	I0005404-4	SES	MIC	NJH	Peru	0.6-1	>50	1.5-2.5	>15	<=0.5	5-6	<=1	<=1.25	>500	<=1.25	<=0.125	<=0.25	12	4.3	707774077560771	222	777774077560771	40	LAM (d2)	lineage4,lineage4.3,lineage4.3.3
PRJNA343736	Run75	SAMN05918522	MMMK00000000	Peru3324	M0021577-3	I0004220-5	I0004220-5	SES	MIC	NJH	Peru	1-2	>50	>2.5	2.5-5	1-2	2.5-5	<=1	<=1.25	100-120	<=1.25	<=0.125	<=0.25	12	4.8	777777777760771	53	777777777760771	43	Haarlem	lineage4,lineage4.8
PRJNA343736	Run67	SAMN06010417	MQHS00000000	Peru3325	M0016750-3	I0003780-9	I0003780-9	SES	MIC	NJH	Peru	0.05-0.1	<=0.25	<=0.125	1.25-2.5	<=0.5	<=1.25	<=1	<=1.25	25-50	<=1.25	<=0.125	<=0.25	12	4.3	677737207760771	826	677737207760771	43	LAM2	lineage4,lineage4.3,lineage4.3.4,lineage4.3.4.1
PRJNA343736	Run67	SAMN06010342	MQLM00000000	Peru3326	M0002930-7	NA	I0001196-0	SES	MIC	NJH	Peru	4-5	8-10	<=0.125	>15	0.5-1	1.25-2.5	<=1	<=1.25	>500	<=1.25	<=0.125	<=0.25	12	4.1	777777777760731	52	777777777760731	43	H – clade	lineage4,lineage4.1,lineage4.1.2,lineage4.1.2.1
PRJNA343736	Run67	SAMN06010363	MQGE00000000	Peru3327	M0006245-6	I0002335-3	I0002335-3	SES	MIC	NJH	Peru	>5	>50	0.125-0.25	2.5-5	1-2	1.25-2.5	1-2	<=1.25	<=25	<=1.25	<=0.125	<=0.25	12	4.3	777777407560731	1355	777777407560731	43	LAM (d1)	lineage4,lineage4.3,lineage4.3.3
PRJNA343736	Run67	SAMN06010347	MQFO00000000	Peru3328	M0003969-4	I0001475-8	I0001475-8	SES	MIC	NJH	Peru	>5	>50	>2.5	1.25-2.5	<=0.5	<=1.25	<=1	<=1.25	<=25	<=1.25	<=0.125	<=0.25	12	2.2	000000000003771	1	000000000003771	43	BEIJING	lineage2,lineage2.2,lineage2.2.1
PRJNA343736	Run67	SAMN06010461	MQJK00000000	Peru3329	M0022383-5	I0005422-6	I0005422-6	SES	MIC	NJH	Peru	2-4	2-3	<=0.125	7-8	0.5-1	<=1.25	15-30	>100	>500	50-100	<=0.125	<=0.25	12	4.3	777777407560731	1355	777777407560731	43	LAM (d1)	lineage4,lineage4.3,lineage4.3.3
PRJNA343736	Run67	SAMN06010449	MQIY00000000	Peru3330	M0019418-4	NA	I0004553-9	SES	MIC	NJH	Peru	>5	>50	<=0.125	>15	0.5-1	<=1.25	2-4	<=1.25	>500	<=1.25	0.125-0.25	<=0.25	12	4.3	777777407560731	1355	777777407560731	43	LAM (d1)	lineage4,lineage4.3,lineage4.3.3
PRJNA343736	Run67	SAMN06010483	MQKG00000000	Peru3331	M0025494-7	I0005434-1	I0005434-1	SES	MIC	NJH	Peru	>5	>50	<=0.125	>15	0.5-1	<=1.25	<=1	<=1.25	>500	<=1.25	<=0.125	<=0.25	12	4.3	777777407560731	1355	777777407560731	43	LAM (d1)	lineage4,lineage4.3,lineage4.3.3
PRJNA343736	Run67	SAMN06010469	MQJS00000000	Peru3332	M0023187-9	I0004768-3	I0004768-3	SES	MIC	NJH	Peru	>5	>50	>2.5	>15	<=0.5	<=1.25	<=1	<=1.25	>500	<=1.25	<=0.125	<=0.25	12	4	777777777460771	1905	777777777460771	43	T – clade	lineage4
PRJNA343736	Run67	SAMN06010457	MQJG00000000	Peru3333	M0021393-5	I0003329-5	I0003329-5	SES	MIC	NJH	Peru	1-2	>50	0.75-0.875	<=1.25	<=0.5	1.25-2.5	<=1	<=1.25	>500	<=1.25	<=0.125	<=0.25	12	4.3	777774077560771	222	777774077560771	43	LAM	lineage4,lineage4.3,lineage4.3.3
PRJNA343736	Run67	SAMN06010456	MQJF00000000	Peru3334	M0021321-6	I0003367-5	I0003367-5	SES	MIC	NJH	Peru	>5	>50	>2.5	1.25-2.5	<=0.5	1.25-2.5	<=1	<=1.25	50-100	<=1.25	<=0.125	<=0.25	12	4.3	677777607700771	1752	677777607740771	42	LAM (d3)	lineage4,lineage4.3,lineage4.3.4,lineage4.3.4.1
PRJNA343736	Run67	SAMN06010399	MQHO00000000	Peru3335	M0013712-6	I0003165-3	I0003165-3	SES	MIC	NJH	Peru	>5	>50	>2.5	>15	<=0.5	1.25-2.5	<=1	<=1.25	50-100	<=1.25	<=0.125	<=0.25	12	4.3	777777407560731	1355	777777407560731	43	LAM (d1)	lineage4,lineage4.3,lineage4.3.3
PRJNA343736	Run67	SAMN06010443	MQIS00000000	Peru3338	M0018530-7	I0003826-0	I0003826-0	SES	MIC	NJH	Peru	>5	>50	>2.5	2.5-5	1-2	1.25-2.5	<=1	<=1.25	100-120	<=1.25	<=0.125	<=0.25	12	4.3	677777607760771	20	677777607760771	43	LAM1	lineage4,lineage4.3,lineage4.3.4,lineage4.3.4.1
PRJNA343736	Run67	SAMN06010365	MQGG00000000	Peru3339	M0006401-5	I0001410-5	I0001410-5	SES	MIC	NJH	Peru	>5	>50	>2.5	>15	0.5-1	1.25-2.5	1-2	<=1.25	<=25	<=1.25	0.125-0.25	0.25-0.5	12	4.1	777740777760771	219	777740777760771	43	X – clade	lineage4,lineage4.1,lineage4.1.1,lineage4.1.1.3
PRJNA343736	Run67	SAMN06010398	MQHN00000000	Peru3340	M0013559-1	I0003398-0	I0003398-0	SES	MIC	NJH	Peru	>5	>50	>2.5	>15	1-2	1.25-2.5	>100	>100	>500	>100	<=0.125	<=0.25	12	4.1	777740777760771	219	777740777760771	43	X – clade	lineage4,lineage4.1,lineage4.1.1,lineage4.1.1.3
PRJNA343736	Run67	SAMN06010377	MQGS00000000	Peru3341	M0009165-3	I0002794-1	I0002794-1	SES	MIC	NJH	Peru	>5	>50	>2.5	5-6	2-4	<=1.25	<=1	<=1.25	25-50	<=1.25	<=0.125	<=0.25	12	4.3	677777607760771	20	677777607760771	43	LAM1	lineage4,lineage4.3,lineage4.3.4,lineage4.3.4.1
PRJNA343736	Run67	SAMN06010370	MQGL00000000	Peru3342	M0007097-0	I0001560-7	I0001560-7	SES	MIC	NJH	Peru	>5	10-50	<=0.125	>15	1-2	<=1.25	<=1	<=1.25	>500	<=1.25	0.125-0.25	<=0.25	12	4	777777777760771	53	777777777760771	43	Haarlem	lineage4
PRJNA343736	Run67	SAMN06010400	MQHP00000000	Peru3344	M0013793-6	I0002844-4	I0002353-6	SES	MIC	NJH	Peru	>5	10-50	1-1.5	>15	1-2	1.25-2.5	<=1	<=1.25	>500	<=1.25	8-10	<=0.25	12	4.3	677777607760771	20	677777607760771	43	LAM1	lineage4,lineage4.3,lineage4.3.4,lineage4.3.4.1
PRJNA343736	Run67	SAMN06010415	MQMC00000000	Peru3345	M0016693-5	I0004013-4	I0004013-4	SES	MIC	NJH	Peru	>5	>50	>2.5	5-6	1-2	<=1.25	<=1	1.25-2.5	300-500	<=1.25	<=0.125	<=0.25	12	4	777777777460771	1905	777777777460771	43	T – clade	lineage4
PRJNA343736	Run67	SAMN06010428	MQID00000000	Peru3346	M0017362-6	I0003998-7	I0003998-7	SES	MIC	NJH	Peru	0.1-0.2	0.25-0.5	<=0.125	10-15	<=0.5	1.25-2.5	<=1	<=1.25	<=25	<=1.25	<=0.125	<=0.25	12	4.3	777777607760771	42	777777607760771	43	LAM9	lineage4,lineage4.3,lineage4.3.3
PRJNA343736	Run67	SAMN06010444	MQIT00000000	Peru3347	M0018618-0	I0003889-8	I0003889-8	SES	MIC	NJH	Peru	0.1-0.2	0.25-0.5	<=0.125	1.25-2.5	<=0.5	2.5-5	<=1	<=1.25	<=25	<=1.25	<=0.125	<=0.25	12	4	776377777720771	914	776377777720771	43	T – clade	lineage4,lineage4.4,lineage4.4.1,lineage4.4.1.1
PRJNA343736	Run67	SAMN06010385	MQHA00000000	Peru3348	M0010598-2	I0003277-6	I0003277-6	SES	MIC	NJH	Peru	2-4	>50	>2.5	1.25-2.5	1-2	1.25-2.5	<=1	<=1.25	>500	<=1.25	<=0.125	<=0.25	12	4.3	777777407560731	1355	777777407560731	43	LAM (d1)	lineage4,lineage4.3,lineage4.3.3
PRJNA343736	Run67	SAMN06010321	MQKR00000000	Peru3349	M0000503-4	I0000071-6	I0000071-6	SES	MIC	NJH	Peru	4-5	>50	1.5-2.5	8-9	0.5-1	1.25-2.5	<=1	<=1.25	100-120	<=1.25	<=0.125	<=0.25	12	4.1	700036777740771	1218	700076777740771	42	X – clade	lineage4,lineage4.1,lineage4.1.1
PRJNA343736	Run67	SAMN06010350	MQFR00000000	Peru3350	M0004704-4	I0001509-4	I0001509-4	SES	MIC	NJH	Peru	>5	>50	>2.5	<=1.25	<=0.5	1.25-2.5	<=1	<=1.25	<=25	<=1.25	<=0.125	<=0.25	12	4.3	037777407560731	1921	577777407560731	40	LAM	lineage4,lineage4.3,lineage4.3.3
PRJNA343736	Run67	SAMN06010329	MQKZ00000000	Peru3351	M0001030-7	I0000180-5	I0000180-5	SES	MIC	NJH	Peru	>5	10-50	0.5-0.6	>15	<=0.5	2.5-5	<=1	<=1.25	<=25	<=1.25	<=0.125	<=0.25	12	4.3	777777407560731	1355	777777407560731	43	LAM (d1)	lineage4,lineage4.3,lineage4.3.3
PRJNA343736	Run67	SAMN06010454	MQJD00000000	Peru3352	M0021263-0	I0004154-6	I0004154-6	SES	MIC	NJH	Peru	>5	>50	>2.5	<=1.25	<=0.5	2.5-5	<=1	<=1.25	300-500	<=1.25	<=0.125	<=0.25	12	4.3	707774077560771	222	777774077560771	40	LAM (d2)	lineage4,lineage4.3,lineage4.3.3
PRJNA343736	Run67	SAMN06010401	MQHQ00000000	Peru3353	M0013817-3	I0002891-5	I0002891-5	SES	MIC	NJH	Peru	1-2	5-8	0.6-0.75	10-15	16-20	2.5-5	<=1	<=1.25	300-500	<=1.25	<=0.125	<=0.25	12	4.3	777777607760771	42	777777607760771	43	LAM9	lineage4,lineage4.3,lineage4.3.3
PRJNA343736	Run67	SAMN06010418	MQHT00000000	Peru3354	M0016824-6	I0003078-8	I0003078-8	SES	MIC	NJH	Peru	2-4	>50	0.875-1	>15	2-4	1.25-2.5	2-4	<=1.25	>500	<=1.25	>10	<=0.25	12	4.1	777777707760771	535	777777707760771	43	H – clade	lineage4,lineage4.1,lineage4.1.2,lineage4.1.2.1
PRJNA343736	Run67	SAMN06010436	MQIL00000000	Peru3355	M0018174-4	I0004265-0	I0004265-0	SES	MIC	NJH	Peru	NA	NA	NA	NA	NA	NA	NA	NA	NA	NA	NA	NA	0	4.3	777777407560731	1355	777777407560731	43	LAM (d1)	lineage4,lineage4.3,lineage4.3.3
PRJNA343736	Run70	SAMN06010493	CP018305	Peru3356	M0018684-2	I0003905-2	I0003905-2	SES	MIC	NJH	Peru	>5	>50	>2.5	2.5-5	1-2	<=1.25	<=1	<=1.25	>500	<=1.25	0.125-0.25	<=0.25	12	4.3	777737607760771	93	777737607760771	43	LAM5	lineage4,lineage4.3,lineage4.3.4,lineage4.3.4.2
PRJNA343736	Run70	SAMN06010490	CP018300	Peru3357	M0008462-5	I0002353-6	I0002353-6	SES	MIC	NJH	Peru	>5	>50	>2.5	>15	>100	1.25-2.5	<=1	<=1.25	>500	<=1.25	<=0.125	<=0.25	12	4.3	777777607760771	42	777777607760771	43	LAM9	lineage4,lineage4.3,lineage4.3.3
PRJNA343736	Run67	SAMN06010344	MQLN00000000	Peru3358	M0003049-5	I0001325-5	I0001325-5	SES	MIC	NJH	Peru	2-4	<=0.25	<=0.125	<=1.25	<=0.5	15-20	<=1	<=1.25	>500	<=1.25	<=0.125	<=0.25	12	4.3	777774077560771	222	777774077560771	43	LAM	lineage4,lineage4.3,lineage4.3.3
PRJNA343736	Run70	SAMN06010488	MQKL00000000	Peru3359	M0002966-1	NA	I0001192-9	SES	MIC	NJH	Peru	>5	>50	<=0.125	>15	>100	<=1.25	<=1	<=1.25	<=25	<=1.25	<=0.125	<=0.25	12	4.1	777777777760771	53	777777777760771	43	Haarlem	lineage4,lineage4.1,lineage4.1.2,lineage4.1.2.1
PRJNA343736	Run67	SAMN06010453	MQJC00000000	Peru3361	M0020320-9	I0003711-4	I0003711-4	SES	MIC	NJH	Peru	>5	>50	>2.5	>15	<=0.5	1.25-2.5	<=1	<=1.25	300-500	<=1.25	<=0.125	<=0.25	12	4.3	777777407560731	1355	777777407560731	43	LAM (d1)	lineage4,lineage4.3,lineage4.3.3
PRJNA343736	Run67	SAMN06010403	MQLQ00000000	Peru3362	M0014035-1	I0002960-8	I0002960-8	SES	MIC	NJH	Peru	>5	>50	<=0.125	10-15	20-100	<=1.25	<=1	<=1.25	300-500	<=1.25	<=0.125	0.25-0.5	12	4.3	777777607760771	42	777777607760771	43	LAM9	lineage4,lineage4.3,lineage4.3.3
PRJNA343736	Run67	SAMN06010419	MQHU00000000	Peru3363	M0016946-7	I0004243-7	I0004243-7	SES	MIC	NJH	Peru	>5	10-50	0.125-0.25	>15	1-2	<=1.25	<=1	<=1.25	>500	<=1.25	0.125-0.25	0.25-0.5	12	4.3	777777407560731	1355	777777407560731	43	LAM (d1)	lineage4,lineage4.3,lineage4.3.3
PRJNA343736	Run67	SAMN06010445	MQIU00000000	Peru3365	M0018715-4	I0004290-8	I0004290-8	SES	MIC	NJH	Peru	4-5	>50	1-1.5	>15	2-4	<=1.25	<=1	<=1.25	300-500	<=1.25	<=0.125	<=0.25	12	4.3	576177607760771	1354	576177607760771	43	LAM3	lineage4,lineage4.3,lineage4.3.2
PRJNA343736	Run67	SAMN06010374	MQGP00000000	Peru3366	M0008855-0	I0001905-4	I0001905-4	SES	MIC	NJH	Peru	>5	>50	>2.5	2.5-5	1-2	1.25-2.5	2-4	<=1.25	>500	<=1.25	2-4	<=0.25	12	4.3	770777407560731	1355	777777407560731	40	LAM	lineage4,lineage4.3,lineage4.3.3
PRJNA343736	Run67	SAMN06010322	MQKS00000000	Peru3367	M0000517-4	I0000068-2	I0000068-2	SES	MIC	NJH	Peru	>5	5-8	0.25-0.5	>15	<=0.5	<=1.25	<=1	<=1.25	300-500	<=1.25	<=0.125	<=0.25	12	4	777777777760771	53	777777777760771	43	Haarlem	lineage4
PRJNA343736	Run67	SAMN06010367	MQGI00000000	Peru3368	M0006888-3	I0001886-6	I0001886-6	SES	MIC	NJH	Peru	>5	10-50	<=0.125	2.5-5	6-10	<=1.25	<=1	<=1.25	<=25	<=1.25	<=0.125	<=0.25	12	4.1	777777774020771	47	777777774020771	43	Haarlem	lineage4,lineage4.1,lineage4.1.2,lineage4.1.2.1
PRJNA343736	Run67	SAMN06010332	MQLC00000000	Peru3369	M0001460-6	C0000320-3	C0000320-3	SES	MIC	NJH	Peru	>5	>50	>2.5	>15	0.5-1	2.5-5	<=1	<=1.25	<=25	<=1.25	<=0.125	0.25-0.5	12	4	400000071760571	198	700040777760771	34	T – clade	lineage4,lineage4.8
PRJNA343736	Run67	SAMN06010452	MQJB00000000	Peru3370	M0020319-1	I0003710-6	I0003710-6	SES	MIC	NJH	Peru	0.2-0.4	>50	0.75-0.875	2.5-5	<=0.5	2.5-5	<=1	<=1.25	>500	<=1.25	<=0.125	0.25-0.5	12	4.3	777774077560771	222	777774077560771	43	LAM	lineage4,lineage4.3,lineage4.3.3
PRJNA343736	Run67	SAMN06010404	MQLR00000000	Peru3371	M0014079-9	I0003474-9	I0003474-9	SES	MIC	NJH	Peru	>5	>50	>2.5	<=1.25	<=0.5	>50	<=1	<=1.25	>500	<=1.25	<=0.125	<=0.25	12	4.3	707774077560771	222	777774077560771	40	LAM (d2)	lineage4,lineage4.3,lineage4.3.3
PRJNA343736	Run67	SAMN06010423	MQHY00000000	Peru3372	M0017210-7	I0004311-2	I0004311-2	SES	MIC	NJH	Peru	>5	>50	>2.5	7-8	1-2	<=1.25	<=1	<=1.25	>500	<=1.25	<=0.125	<=0.25	12	4.1	677777777760771	196	677777777760771	43	H – clade	lineage4,lineage4.1,lineage4.1.2,lineage4.1.2.1
PRJNA343736	Run67	SAMN06010439	MQIO00000000	Peru3373	M0018310-4	I0004172-8	I0004172-8	SES	MIC	NJH	Peru	0.05-0.1	0.25-0.5	<=0.125	1.25-2.5	<=0.5	<=1.25	<=1	<=1.25	<=25	<=1.25	<=0.125	<=0.25	12	4.3	777774077560771	222	777774077560771	43	LAM	lineage4,lineage4.3,lineage4.3.3
PRJNA343736	Run67	SAMN06010394	MQHJ00000000	Peru3375	M0012301-9	I0003246-1	I0003246-1	SES	MIC	NJH	Peru	>5	>50	1-1.5	>15	4-6	1.25-2.5	<=1	<=1.25	>500	<=1.25	<=0.125	0.25-0.5	12	4.1	777777777760771	53	777777777760771	43	Haarlem	lineage4,lineage4.1,lineage4.1.2,lineage4.1.2.1
PRJNA343736	Run67	SAMN06010362	MQGD00000000	Peru3376	M0006057-5	I0001224-0	I0001224-0	SES	MIC	NJH	Peru	0.4-0.6	>50	>2.5	2.5-5	<=0.5	10-15	<=1	<=1.25	>500	<=1.25	<=0.125	<=0.25	12	4	777777777760771	53	777777777760771	43	Haarlem	lineage4
PRJNA343736	Run67	SAMN06010343	CP018304	Peru3377	M0002959-6	I0001031-9	I0001031-9	SES	MIC	NJH	Peru	>5	10-50	<=0.125	>15	4-6	1.25-2.5	15-30	>100	100-120	>100	0.125-0.25	0.25-0.5	12	4.3	777774077560771	222	777774077560771	43	LAM	lineage4,lineage4.3,lineage4.3.3,lineage4.9
PRJNA343736	Run67	SAMN06010325	MQKV00000000	Peru3378	M0000732-9	I0000153-2	I0000153-2	SES	MIC	NJH	Peru	4-5	>50	>2.5	>15	>100	<=1.25	2-4	>100	25-50	>100	<=0.125	<=0.25	12	4.3	777774077020771	222	777774077560771	40	LAM	lineage4,lineage4.3,lineage4.3.3
PRJNA343736	Run67	SAMN06010451	MQJA00000000	Peru3379	M0020190-6	I0004304-7	I0004304-7	SES	MIC	NJH	Peru	>5	>50	>2.5	2.5-5	>100	<=1.25	<=1	<=1.25	25-50	<=1.25	<=0.125	<=0.25	12	2.2.	000000000003771	1	000000000003771	43	BEIJING	lineage2,lineage2.2,lineage2.2.1
PRJNA343736	Run75	SAMN05918524	MMMI00000000	Peru3380	M0014651-5	I0002918-6	I0002918-6	SES	MIC	NJH	Peru	>5	>50	>2.5	>15	16-20	2.5-5	1-2	<=1.25	200-300	<=1.25	<=0.125	<=0.25	12	4.3	404640215100430	566	777740777760731	23	Unrecognized EAA- ?T2
PRJNA343736	Run67	SAMN06010424	MQHZ00000000	Peru3381	M0017218-0	I0004240-3	I0004240-3	SES	MIC	NJH	Peru	>5	5-8	0.5-0.6	>15	2-4	<=1.25	<=1	<=1.25	>500	<=1.25	<=0.125	0.25-0.5	12	4.3	777777607760771	42	777777607760771	43	LAM9	lineage4,lineage4.3,lineage4.3.3
PRJNA343736	Run67	SAMN06010441	MQIQ00000000	Peru3382	M0018320-3	I0003192-7	I0003192-7	SES	MIC	NJH	Peru	1-2	>50	<=0.125	>15	0.5-1	1.25-2.5	<=1	<=1.25	100-120	<=1.25	<=0.125	0.25-0.5	12	4.3	777777407560731	1355	777777407560731	43	LAM (d1)	lineage4,lineage4.3,lineage4.3.3
PRJNA343736	Run67	SAMN06010378	MQGT00000000	Peru3383	M0009305-5	I0002837-8	I0002837-8	SES	MIC	NJH	Peru	0.2-0.4	>50	1.5-2.5	5-6	<=0.5	2.5-5	<=1	<=1.25	300-500	<=1.25	<=0.125	<=0.25	12	4.3	777777607760771	42	777777607760771	43	LAM9	lineage4,lineage4.3,lineage4.3.3
PRJNA343736	Run67	SAMN06010371	MQGM00000000	Peru3384	M0007529-2	I0002074-8	I0002074-8	SES	MIC	NJH	Peru	>5	10-50	0.125-0.25	>15	2-4	<=1.25	30-50	<=1.25	>500	<=1.25	<=0.125	0.5-1.0	12	4.3	707774077560771	222	777774077560771	40	LAM (d2)	lineage4,lineage4.3,lineage4.3.3
PRJNA343736	Run75	SAMN05918525	MMMH00000000	Peru3385	M0023227-3	I0005760-9	I0005760-9	SES	MIC	NJH	Peru	0.05-0.1	>50	>2.5	<=1.25	<=0.5	<=1.25	<=1	<=1.25	>500	<=1.25	<=0.125	<=0.25	12	4.3	367041400100221	1140	777777404120771	28	LAM
PRJNA343736	Run67	SAMN06010339	MQLJ00000000	Peru3386	M0002645-1	I0000946-9	I0000946-9	SES	MIC	NJH	Peru	>5	>50	0.25-0.5	<=1.25	<=0.5	<=1.25	<=1	<=1.25	>500	<=1.25	<=0.125	<=0.25	12	4.3	776177607760771	33	776177607760771	43	LAM3	lineage4,lineage4.3,lineage4.3.2
PRJNA343736	Run67	SAMN06010381	MQGW00000000	Peru3387	M0009560-5	I0002687-7	I0002687-7	SES	MIC	NJH	Peru	>5	>50	0.125-0.25	>15	<=0.5	<=1.25	<=1	<=1.25	300-500	<=1.25	<=0.125	<=0.25	12	4.3	776177607760771	33	776177607760771	43	LAM3	lineage4,lineage4.3,lineage4.3.2
PRJNA343736	Run67	SAMN06010450	MQIZ00000000	Peru3388	M0019931-6	I0003112-5	I0003112-5	SES	MIC	NJH	Peru	>5	2-3	<=0.125	>15	2-4	<=1.25	1-2	<=1.25	<=25	<=1.25	0.125-0.25	0.25-0.5	12	4.3	677777607760771	20	677777607760771	43	LAM1	lineage4,lineage4.3,lineage4.3.4,lineage4.3.4.1
PRJNA343736	Run67	SAMN06010409	MQLW00000000	Peru3389	M0014917-0	I0004237-9	I0004237-9	SES	MIC	NJH	Peru	NA	NA	NA	NA	NA	NA	NA	NA	NA	NA	NA	NA	0	4	777777777760771	53	777777777760771	43	Haarlem	lineage4
PRJNA343736	Run67	SAMN06010425	MQIA00000000	Peru3390	M0017259-4	I0003622-3	I0003622-3	SES	MIC	NJH	Peru	1-2	>50	0.6-0.75	2.5-5	0.5-1	2.5-5	<=1	<=1.25	<=25	<=1.25	<=0.125	<=0.25	12	4.3	777777407560771	1800	777777407760771	42	LAM (d1)	lineage4,lineage4.3,lineage4.3.3
PRJNA343736	Run67	SAMN06010397	MQHM00000000	Peru3392	M0013309-1	I0002973-1	I0002973-1	SES	MIC	NJH	Peru	1-2	>50	>2.5	2.5-5	<=0.5	2.5-5	<=1	<=1.25	200-300	<=1.25	<=0.125	<=0.25	12	2.2.	000000000003771	1	000000000003771	43	BEIJING	lineage2,lineage2.2,lineage2.2.1
PRJNA343736	Run67	SAMN06010390	MQHF00000000	Peru3393	M0011911-6	I0002560-6	I0002560-6	SES	MIC	NJH	Peru	>5	>50	>2.5	>15	>100	1.25-2.5	<=1	<=1.25	<=25	<=1.25	<=0.125	0.25-0.5	12	2.2.	000000000003771	1	000000000003771	43	BEIJING	lineage2,lineage2.2,lineage2.2.1
PRJNA343736	Run67	SAMN06010376	MQGR00000000	Peru3394	M0009069-7	I0002631-5	I0002631-5	SES	MIC	NJH	Peru	0.2-0.4	>50	0.25-0.5	<=1.25	<=0.5	5-6	2-4	>100	>500	>100	<=0.125	<=0.25	12	4.3	707774077560771	222	777774077560771	40	LAM (d2)
PRJNA343736	Run67	SAMN06010357	MQFY00000000	Peru3395	M0005330-7	I0001402-2	I0001402-2	SES	MIC	NJH	Peru	4-5	>50	>2.5	9-10	6-10	2.5-5	2-4	<=1.25	300-500	<=1.25	<=0.125	0.25-0.5	12	4.3	777777607760771	42	777777607760771	43	LAM9	lineage4,lineage4.3,lineage4.3.3
PRJNA343736	Run67	SAMN06010356	MQFX00000000	Peru3396	M0005202-8	I0001583-9	I0001583-9	SES	MIC	NJH	Peru	>5	>50	1.5-2.5	>15	1-2	1.25-2.5	<=1	<=1.25	>500	<=1.25	<=0.125	<=0.25	12	4.3	777737707760771	535	777777707760771	42	H – clade	lineage4,lineage4.3,lineage4.3.4,lineage4.3.4.2
PRJNA343736	Run67	SAMN06010485	MQKI00000000	Peru3397	M0025935-9	C0012000-7	C0012000-7	SES	MIC	NJH	Peru	0.4-0.6	>50	0.75-0.875	<=1.25	<=0.5	2.5-5	1-2	<=1.25	>500	<=1.25	<=0.125	0.25-0.5	12	4.3	707774077560771	222	777774077560771	40	LAM (d2)	lineage4,lineage4.3,lineage4.3.3
PRJNA343736	Run67	SAMN06010487	MQKK00000000	Peru3398	M0026095-1	C0000689-1	C0000689-1	SES	MIC	NJH	Peru	>5	3-5	<=0.125	>15	0.5-1	1.25-2.5	15-30	>100	100-120	>100	<=0.125	<=0.25	12	4.3	777774077020771	222	777774077560771	40	LAM	lineage4,lineage4.3,lineage4.3.3
PRJNA343736	Run67	SAMN06010432	MQIH00000000	Peru3399	M0017764-3	I0003598-5	I0003598-5	SES	MIC	NJH	Peru	>5	>50	>2.5	>15	>100	1.25-2.5	<=1	<=1.25	25-50	<=1.25	<=0.125	<=0.25	12	2.2.	000000000003771	1	000000000003771	43	BEIJING	lineage2,lineage2.2,lineage2.2.1
PRJNA343736	Run67	SAMN06010486	MQKJ00000000	Peru3400	M0026025-8	C0012430-6	C0012430-6	SES	MIC	NJH	Peru	>5	1-2	<=0.125	1.25-2.5	>100	2.5-5	<=1	<=1.25	<=25	<=1.25	<=0.125	0.25-0.5	12	4.1	777777777760771	53	777777777760771	43	Haarlem	lineage4,lineage4.1,lineage4.1.2,lineage4.1.2.1
PRJNA343736	Run67	SAMN06010391	MQHG00000000	Peru3401	M0011934-8	I0003405-3	I0003405-3	SES	MIC	NJH	Peru	2-4	>50	<=0.125	>15	1-2	1.25-2.5	<=1	<=1.25	>500	<=1.25	<=0.125	0.25-0.5	12	4.3	777777407560731	1355	777777407560731	43	LAM (d1)	lineage4,lineage4.3,lineage4.3.3
PRJNA343736	Run67	SAMN06010380	MQGV00000000	Peru3402	M0009405-3	I0000236-5	I0000236-5	SES	MIC	NJH	Peru	>5	>50	>2.5	>15	16-20	1.25-2.5	1-2	<=1.25	<=25	<=1.25	0.125-0.25	0.25-0.5	12	4.3	777777607760771	42	777777607760771	43	LAM9	lineage4,lineage4.3,lineage4.3.3
PRJNA343736	Run67	SAMN06010338	MQLI00000000	Peru3403	M0002604-8	I0000024-5	I0000024-5	SES	MIC	NJH	Peru	>5	10-50	<=0.125	>15	0.5-1	2.5-5	2-4	>100	100-120	>100	0.5-1	<=0.25	12	4.3	777774077020771	222	777774077560771	40	LAM	lineage4,lineage4.3,lineage4.3.3
PRJNA343736	Run67	SAMN06010349	MQFQ00000000	Peru3404	M0004429-8	I0001331-3	I0001331-3	SES	MIC	NJH	Peru	>5	5-8	<=0.125	>15	<=0.5	<=1.25	<=1	<=1.25	>500	<=1.25	<=0.125	<=0.25	12	4.3	777777407560731	1355	777777407560731	43	LAM (d1)	lineage4,lineage4.3,lineage4.3.3
PRJNA343736	Run67	SAMN06010358	MQFZ00000000	Peru3405	M0005365-3	I0001162-2	I0001162-2	SES	MIC	NJH	Peru	2-4	>50	0.875-1	2.5-5	6-10	<=1.25	1-2	<=1.25	>500	<=1.25	<=0.125	<=0.25	12	4	777777777760771	53	777777777760771	43	Haarlem	lineage4
PRJNA343736	Run67	SAMN06010447	MQIW00000000	Peru3406	M0018937-4	I0003206-5	I0003206-5	SES	MIC	NJH	Peru	>5	10-50	<=0.125	>15	0.5-1	2.5-5	30-50	>100	50-100	>100	<=0.125	0.25-0.5	12	4.3	777777677060771	1905	777777777460771	41	LAM (F11)	lineage4,lineage4.3,lineage4.3.2,lineage4.3.3
PRJNA343736	Run67	SAMN06010413	MQMA00000000	Peru3407	M0016409-6	I0004269-2	I0004269-2	SES	MIC	NJH	Peru	0.2-0.4	0.25-0.5	<=0.125	8-9	<=0.5	1.25-2.5	<=1	<=1.25	25-50	<=1.25	<=0.125	<=0.25	12	4	777777777760771	53	777777777760771	43	Haarlem	lineage4
PRJNA343736	Run70	SAMN06010492	MQKO00000000	Peru3408	M0018035-7	I0004003-5	I0004003-5	SES	MIC	NJH	Peru	>5	0.5-1	<=0.125	2.5-5	4-6	1.25-2.5	1-2	1.25-2.5	25-50	<=1.25	<=0.125	0.25-0.5	12	4						lineage4
PRJNA343736	Run67	SAMN06010442	MQIR00000000	Peru3409	M0018478-9	I0004426-8	I0004426-8	SES	MIC	NJH	Peru	0.2-0.4	1-2	0.25-0.5	5-6	2-4	2.5-5	4-5	1.25-2.5	100-120	5-6	<=0.125	<=0.25	12	4	007777777760771	411	407777777760771	42	T – clade
PRJNA343736	Run67	SAMN06010384	MQGZ00000000	Peru3410	M0010091-8	I0002711-5	I0002711-5	SES	MIC	NJH	Peru	>5	>50	>2.5	>15	<=0.5	1.25-2.5	<=1	<=1.25	<=25	<=1.25	0.25-0.5	<=0.25	12	4.3	677777607760771	20	677777607760771	43	LAM1	lineage4,lineage4.3,lineage4.3.4,lineage4.3.4.1
PRJNA343736	Run67	SAMN06010388	MQHD00000000	Peru3411	M0011234-3	I0001443-6	I0001443-6	SES	MIC	NJH	Peru	>5	>50	0.875-1	5-6	6-10	<=1.25	<=1	<=1.25	<=25	<=1.25	<=0.125	<=0.25	12	4.3	777737607760771	93	777737607760771	43	LAM5	lineage4,lineage4.3,lineage4.3.4,lineage4.3.4.2
PRJNA343736	Run67	SAMN06010382	MQGX00000000	Peru3412	M0009667-8	I0002627-3	I0002627-3	SES	MIC	NJH	Peru	1-2	>50	1.5-2.5	1.25-2.5	<=0.5	5-6	<=1	<=1.25	>500	<=1.25	<=0.125	<=0.25	12	4.3	707774077560771	222	777774077560771	40	LAM (d2)	lineage4,lineage4.3,lineage4.3.3
PRJNA343736	Run67	SAMN06010389	MQHE00000000	Peru3413	M0011696-3	I0003569-6	I0003569-6	SES	MIC	NJH	Peru	>5	10-50	1.5-2.5	6-7	>100	<=1.25	<=1	<=1.25	>500	<=1.25	<=0.125	0.25-0.5	12	2.2.	000000000003771	1	000000000003771	43	BEIJING	lineage2,lineage2.2,lineage2.2.1
PRJNA343736	Run67	SAMN06010353	MQFU00000000	Peru3414	M0004774-7	I0001939-3	I0001939-3	SES	MIC	NJH	Peru	>5	5-8	<=0.125	>15	0.5-1	<=1.25	<=1	<=1.25	<=25	<=1.25	<=0.125	0.25-0.5	12	4.3	777777407560731	1355	777777407560731	43	LAM (d1)	lineage4,lineage4.3,lineage4.3.3
PRJNA343736	Run67	SAMN06010352	MQFT00000000	Peru3415	M0004735-8	I0001107-7	I0001107-7	SES	MIC	NJH	Peru	>5	10-50	0.125-0.25	>15	1-2	<=1.25	<=1	<=1.25	300-500	<=1.25	0.125-0.25	0.5-1.0	12	4.3	777777407560731	1355	777777407560731	43	LAM (d1)	lineage4,lineage4.3,lineage4.3.3
PRJNA343736	Run67	SAMN06010324	MQKU00000000	Peru3416	M0000691-7	NA	I0000180-5	SES	MIC	NJH	Peru	>5	>50	<=0.125	>15	<=0.5	1.25-2.5	<=1	<=1.25	<=25	<=1.25	<=0.125	<=0.25	12	4.3	777777407560731	1355	777777407560731	43	LAM (d1)	lineage4,lineage4.3,lineage4.3.3
PRJNA343736	Run67	SAMN06010395	MQHK00000000	Peru3417	M0012447-0	I0003297-4	I0003297-4	SES	MIC	NJH	Peru	1-2	10-50	0.5-0.6	5-6	2-4	5-6	4-5	<=1.25	>500	<=1.25	<=0.125	<=0.25	12	4.3	777774077560771	222	777774077560771	43	LAM	lineage4,lineage4.3,lineage4.3.3
PRJNA343736	Run67	SAMN06010361	MQGC00000000	Peru3418	M0005961-9	I0001711-6	I0001711-6	SES	MIC	NJH	Peru	>5	>50	1.5-2.5	>15	1-2	1.25-2.5	<=1	<=1.25	300-500	<=1.25	<=0.125	<=0.25	12	4	777777777760771	53	777777777760771	43	Haarlem	lineage4
PRJNA343736	Run67	SAMN06010379	MQGU00000000	Peru3419	M0009369-1	I0002288-4	I0002288-4	SES	MIC	NJH	Peru	4-5	>50	1.5-2.5	10-15	6-10	1.25-2.5	2-4	<=1.25	>500	<=1.25	2-4	0.5-1.0	12	4.1	777777704020771	283	777777704020771	43	H – clade	lineage4,lineage4.1,lineage4.1.2,lineage4.1.2.1
PRJNA343736	Run67	SAMN06010466	MQJP00000000	Peru3420	M0022934-5	I0004564-6	I0004564-6	SES	MIC	NJH	Peru	>5	>50	>2.5	2.5-5	1-2	1.25-2.5	<=1	<=1.25	>500	<=1.25	<=0.125	<=0.25	12	4	400000071760571	198	700040777760771	34	T – clade	lineage4,lineage4.8
PRJNA343736	Run67	SAMN06010373	MQGO00000000	Peru3421	M0008450-0	I0003147-1	I0003147-1	SES	MIC	NJH	Peru	0.2-0.4	>50	1.5-2.5	2.5-5	<=0.5	5-6	<=1	<=1.25	25-50	<=1.25	<=0.125	<=0.25	12	4.3	677777607700771	1752	677777607740771	42	LAM (d3)	lineage4,lineage4.3,lineage4.3.4,lineage4.3.4.1
PRJNA343736	Run67	SAMN06010348	MQFP00000000	Peru3422	M0004428-0	I0001330-5	I0001330-5	SES	MIC	NJH	Peru	>5	>50	>2.5	>15	>100	2.5-5	1-2	<=1.25	>500	<=1.25	<=0.125	<=0.25	12	4.1	777777777760731	52	777777777760731	43	H – clade	lineage4,lineage4.1,lineage4.1.2,lineage4.1.2.1
PRJNA343736	Run67	SAMN06010330	MQLA00000000	Peru3423	M0001205-5	I0000257-1	I0000257-1	SES	MIC	NJH	Peru	>5	10-50	<=0.125	>15	4-6	1.25-2.5	15-30	<=1.25	>500	<=1.25	<=0.125	0.25-0.5	12	4.3	777777407560731	1355	777777407560731	43	LAM (d1)	lineage4,lineage4.3,lineage4.3.3
PRJNA343736	Run67	SAMN06010354	MQFV00000000	Peru3424	M0004894-3	I0000221-7	I0000221-7	SES	MIC	NJH	Peru	>5	>50	>2.5	>15	<=0.5	1.25-2.5	<=1	<=1.25	>500	<=1.25	<=0.125	<=0.25	12	4.3	777737607760771	93	777737607760771	43	LAM5	lineage4,lineage4.3,lineage4.3.4,lineage4.3.4.2
PRJNA343736	Run67	SAMN06010340	MQLK00000000	Peru3425	M0002745-9	I0000466-8	I0000466-8	SES	MIC	NJH	Peru	>5	>50	>2.5	>15	<=0.5	1.25-2.5	<=1	<=1.25	<=25	<=1.25	<=0.125	<=0.25	12	4.3	677777607760771	20	677777607760771	43	LAM1	lineage4,lineage4.3,lineage4.3.4,lineage4.3.4.1
PRJNA343736	Run67	SAMN06010421	MQHW00000000	Peru3426	M0017196-8	I0004312-0	NA	SES	MIC	NJH	Peru	>5	10-50	<=0.125	>15	1-2	<=1.25	<=1	<=1.25	>500	<=1.25	<=0.125	0.25-0.5	12	4.3	777777407560731	1355	777777407560731	43	LAM (d1)	lineage4,lineage4.3,lineage4.3.3
PRJNA343736	Run70	SAMN06010489	MQKM00000000	Peru3427	M0003815-9	I0000758-8	I0000758-8	SES	MIC	NJH	Peru	>5	8-10	<=0.125	10-15	<=0.5	<=1.25	<=1	<=1.25	25-50	<=1.25	<=0.125	0.25-0.5	12	4.3						lineage4,lineage4.3,lineage4.3.3
PRJNA343736	Run67	SAMN06010396	MQHL00000000	Peru3428	M0012689-7	I0000522-8	I0000522-8	SES	MIC	NJH	Peru	>5	>50	>2.5	1.25-2.5	<=0.5	1.25-2.5	1-2	>100	25-50	>100	<=0.125	<=0.25	12	4.1	704003347760471	430	704003347760471	43	Unrecognized EAA- ?T4_CEU1	lineage4,lineage4.1,lineage4.1.2
PRJNA343736	Run67	SAMN06010323	MQKT00000000	Peru3429	M0000658-6	I0000122-7	I0000122-7	SES	MIC	NJH	Peru	>5	8-10	<=0.125	>15	<=0.5	1.25-2.5	<=1	<=1.25	>500	<=1.25	<=0.125	0.25-0.5	12	4.3	777777407560731	1355	777777407560731	43	LAM (d1)	lineage4,lineage4.3,lineage4.3.3
PRJNA343736	Run67	SAMN06010346	MQLP00000000	Peru3430	M0003941-3	I0001112-7	I0001112-7	SES	MIC	NJH	Peru	>5	>50	>2.5	5-6	>100	5-6	<=1	<=1.25	50-100	<=1.25	<=0.125	<=0.25	12	2.2.	000000000003771	1	000000000003771	43	BEIJING	lineage2,lineage2.2,lineage2.2.1
PRJNA343736	Run67	SAMN06010393	MQHI00000000	Peru3431	M0012064-3	I0002904-6	I0002904-6	SES	MIC	NJH	Peru	>5	>50	>2.5	2.5-5	10-16	1.25-2.5	<=1	<=1.25	25-50	<=1.25	0.125-0.25	<=0.25	12	4.1	777777774020771	47	777777774020771	43	Haarlem	lineage4,lineage4.1,lineage4.1.2,lineage4.1.2.1
PRJNA343736	Run67	SAMN06010375	MQGQ00000000	Peru3432	M0009062-2	I0002664-6	I0002664-6	SES	MIC	NJH	Peru	0.05-0.1	<=0.25	<=0.125	1.25-2.5	<=0.5	1.25-2.5	<=1	<=1.25	<=25	<=1.25	<=0.125	<=0.25	12	4.3	777737607760771	93	777737607760771	43	LAM5	lineage4,lineage4.3,lineage4.3.4,lineage4.3.4.2
PRJNA343736	Run67	SAMN06010416	MQMD00000000	Peru3433	M0016723-0	I0002932-7	I0002932-7	SES	MIC	NJH	Peru	>5	>50	<=0.125	>15	<=0.5	<=1.25	<=1	<=1.25	>500	<=1.25	<=0.125	<=0.25	12	4.3	777777407560731	1355	777777407560731	43	LAM (d1)	lineage4,lineage4.3,lineage4.3.3
PRJNA343736	Run67	SAMN06010359	MQGA00000000	Peru3434	M0005543-5	I0000596-2	I0000596-2	SES	MIC	NJH	Peru	>5	10-50	1-1.5	10-15	>100	5-6	1-2	>100	<=25	>100	1-2	<=0.25	12	2.2.	000000000003771	1	000000000003771	43	BEIJING	lineage2,lineage2.2,lineage2.2.1
PRJNA343736	Run67	SAMN06010386	MQHB00000000	Peru3435	M0010689-9	I0003305-5	I0003305-5	SES	MIC	NJH	Peru	>5	>50	>2.5	10-15	10-16	<=1.25	1-2	<=1.25	<=25	<=1.25	0.125-0.25	0.25-0.5	12	4.3	677777607760771	20	677777607760771	43	LAM1	lineage4,lineage4.3,lineage4.3.4,lineage4.3.4.1
PRJNA343736	Run67	SAMN06010320	MQKQ00000000	Peru3528	M0000349-2	I0000036-9	I0000036-9	SES	MIC	NJH	Peru	0.05-0.1	0.25-0.5	<=0.125	2.5-5	<=0.5	<=1.25	<=1	<=1.25	<=25	<=1.25	0.125-0.25	0.25-0.5	12	4.3	777777407560731	1355	777777407560731	43	LAM (d1)	lineage4,lineage4.3,lineage4.3.3
PRJNA343736	Run74	SAMN05918917	MMFZ00000000	Peru3962	M0000037-3	I0000010-4	I0000010-4	SES	MIC	NJH	Peru	<=0.05	<=0.25	<=0.125	5-6	<=0.5	<=1.25	<=1	<=1.25	100-120	<=1.25	<=0.125	<=0.25	12	4.1	777777777760771	53	777777777760771	43	Haarlem	lineage4,lineage4.1,lineage4.1.2,lineage4.1.2.1
PRJNA343736	Run74	SAMN05918918	MMFY00000000	Peru3963	M0000065-4	NA	I0000025-2	SES	MIC	NJH	Peru	>5	>50	>2.5	>15	1-2	1.25-2.5	1-2	<=1.25	25-50	<=1.25	0.125-0.25	0.5-1.0	12	4	400000071760571	198	700040777760771	34	T – clade	lineage4,lineage4.8
PRJNA343736	Run74	SAMN05918919	MMFX00000000	Peru3964	M0000079-5	I0000016-1	I0000016-1	SES	MIC	NJH	Peru	0.2-0.4	0.5-1	<=0.125	7-8	<=0.5	6-8	1-2	1.25-2.5	>500	<=1.25	<=0.125	<=0.25	12	4.3	777774077560771	222	777774077560771	43	LAM
PRJNA343736	Run74	SAMN05918920	MMFW00000000	Peru3965	M0000089-4	I0000021-1	I0000021-1	SES	MIC	NJH	Peru	0.2-0.4	0.5-1	<=0.125	2.5-5	0.5-1	1.25-2.5	<=1	<=1.25	<=25	<=1.25	0.125-0.25	0.25-0.5	12	4.8	777777777760771	53	777777777760771	43	Haarlem	lineage4,lineage4.8
PRJNA343736	Run74	SAMN05918921	MMFV00000000	Peru3966	M0000138-9	I0000014-6	I0000014-6	SES	MIC	NJH	Peru	0.05-0.1	<=0.25	<=0.125	2.5-5	<=0.5	<=1.25	<=1	<=1.25	25-50	<=1.25	<=0.125	<=0.25	12	4.3	776177607760771	33	776177607760771	43	LAM3	lineage4,lineage4.3,lineage4.3.2
PRJNA343736	Run74	SAMN05918922	MMFU00000000	Peru3967	M0000148-8	I0000013-8	I0000013-8	SES	MIC	NJH	Peru	0.2-0.4	0.25-0.5	<=0.125	2.5-5	<=0.5	1.25-2.5	<=1	<=1.25	100-120	<=1.25	<=0.125	<=0.25	12	4.3	777777777760771	53	777777777760771	43	Haarlem	lineage4,lineage4.3,lineage4.3.3
PRJNA343736	Run74	SAMN05918923	MMFT00000000	Peru3968	M0000165-2	I0000023-7	I0000023-7	SES	MIC	NJH	Peru	0.2-0.4	<=0.25	<=0.125	2.5-5	1-2	1.25-2.5	<=1	<=1.25	<=25	<=1.25	<=0.125	<=0.25	12	4	777777777760771	53	777777777760771	43	Haarlem	lineage4,lineage4.8
PRJNA343736	Run74	SAMN05918924	MMFS00000000	Peru3969	M0000256-9	I0000031-0	I0000031-0	SES	MIC	NJH	Peru	>5	0.5-1	0.25-0.5	>15	0.5-1	1.25-2.5	1-2	<=1.25	<=25	<=1.25	0.125-0.25	0.5-1.0	12	4.8	777777777760771	53	777777777760771	43	Haarlem	lineage4,lineage4.8
PRJNA343736	Run74	SAMN05918925	MMFR00000000	Peru3970	M0000290-8	I0000056-7	I0000056-7	SES	MIC	NJH	Peru	0.6-1	<=0.25	<=0.125	2.5-5	<=0.5	<=1.25	<=1	<=1.25	<=25	<=1.25	<=0.125	<=0.25	12	4.1	744077777760771	1223	776077777760771	40	X – clade	lineage4,lineage4.1,lineage4.1.1
PRJNA343736	Run74	SAMN05918926	MMFQ00000000	Peru3971	M0000350-0	I0000049-2	I0000049-2	SES	MIC	NJH	Peru	0.1-0.2	0.5-1	<=0.125	9-10	<=0.5	1.25-2.5	1-2	<=1.25	25-50	<=1.25	0.25-0.5	0.5-1.0	12	4.1	777777477760771	451	777777477760771	43	Haarlem	lineage4,lineage4.1,lineage4.1.2,lineage4.1.2.1
PRJNA343736	Run74	SAMN05918927	MMFP00000000	Peru3972	M0000360-9	I0000057-5	I0000057-5	SES	MIC	NJH	Peru	0.05-0.1	<=0.25	<=0.125	2.5-5	<=0.5	1.25-2.5	<=1	<=1.25	25-50	<=1.25	<=0.125	<=0.25	12	4	777777737760771	86	777777737760771	43	T – clade	lineage4,lineage4.8
PRJNA343736	Run75	SAMN05918526	MMMG00000000	Peru3973	M0000491-2	I0000015-3	I0000015-3	SES	MIC	NJH	Peru	0.4-0.6	0.25-0.5	<=0.125	8-9	2-4	2.5-5	<=1	<=1.25	<=25	<=1.25	0.125-0.25	<=0.25	12	4	777737777760771	37	777737777760771	43	Haarlem	lineage4
PRJNA343736	Run74	SAMN05918928	MMFO00000000	Peru3974	M0000560-4	I0000250-6	I0000250-6	SES	MIC	NJH	Peru	0.2-0.4	<=0.25	<=0.125	1.25-2.5	<=0.5	1.25-2.5	<=1	<=1.25	<=25	<=1.25	0.25-0.5	<=0.25	12	4.1	777777777760731	52	777777777760731	43	H – clade	lineage4,lineage4.1,lineage4.1.2,lineage4.1.2.1
PRJNA343736	Run74	SAMN05918929	MMFN00000000	Peru3975	M0000683-4	I0000285-2	I0000285-2	SES	MIC	NJH	Peru	>5	>50	0.5-0.6	8-9	1-2	<=1.25	<=1	<=1.25	25-50	<=1.25	<=0.125	<=0.25	12	4.1	777777747760771	1580	777777747760771	43	H – clade	lineage4,lineage4.1,lineage4.1.2,lineage4.1.2.1
PRJNA343736	Run74	SAMN05918930	MMFM00000000	Peru3976	M0000730-3	I0000517-8	I0000517-8	SES	MIC	NJH	Peru	>5	<=0.25	<=0.125	1.25-2.5	1-2	<=1.25	<=1	<=1.25	<=25	<=1.25	<=0.125	<=0.25	12	4.3	777777407560731	1355	777777407560731	43	LAM (d1)	lineage4,lineage4.3,lineage4.3.3
PRJNA343736	Run74	SAMN05918931	MMFL00000000	Peru3977	M0000832-7	I0000389-2	I0000389-2	SES	MIC	NJH	Peru	0.05-0.1	0.25-0.5	<=0.125	2.5-5	<=0.5	<=1.25	1-2	<=1.25	<=25	<=1.25	0.125-0.25	<=0.25	12	4.1	777777777760771	53	777777777760771	43	Haarlem	lineage4,lineage4.1,lineage4.1.2
PRJNA343736	Run74	SAMN05918932	MMFK00000000	Peru3978	M0000834-3	I0000489-0	I0000489-0	SES	MIC	NJH	Peru	0.05-0.1	0.25-0.5	<=0.125	2.5-5	<=0.5	1.25-2.5	<=1	<=1.25	<=25	<=1.25	<=0.125	0.5-1.0	12	4.3	037777407560731	1921	577777407560731	40	LAM	lineage4,lineage4.3,lineage4.3.3
PRJNA343736	Run74	SAMN05918933	MMFJ00000000	Peru3979	M0000923-4	C0000086-0	C0000086-0	SES	MIC	NJH	Peru	>5	1-2	0.125-0.25	8-9	6-10	20-50	1-2	1.25-2.5	<=25	<=1.25	0.25-0.5	0.5-1.0	12	4.1	777777774020771	47	777777774020771	43	Haarlem	lineage4,lineage4.1,lineage4.1.2,lineage4.1.2.1
PRJNA343736	Run74	SAMN05918934	MMFI00000000	Peru3980	M0000931-7	I0000319-9	I0000319-9	SES	MIC	NJH	Peru	0.05-0.1	<=0.25	<=0.125	5-6	<=0.5	1.25-2.5	<=1	<=1.25	<=25	<=1.25	<=0.125	<=0.25	12	4.3	776177407760771	719	776177407760771	43	LAM	lineage4,lineage4.3,lineage4.3.2
PRJNA343736	Run74	SAMN05918935	MMFH00000000	Peru3981	M0001017-4	I0000555-8	I0000555-8	SES	MIC	NJH	Peru	<=0.05	<=0.25	<=0.125	1.25-2.5	<=0.5	<=1.25	<=1	<=1.25	<=25	<=1.25	<=0.125	<=0.25	12	4.3	777777407560731	1355	777777407560731	43	LAM (d1)	lineage4,lineage4.3,lineage4.3.3
PRJNA343736	Run74	SAMN05918936	MMFG00000000	Peru3982	M0001070-3	I0000374-4	I0000374-4	SES	MIC	NJH	Peru	0.05-0.1	<=0.25	<=0.125	5-6	<=0.5	<=1.25	<=1	<=1.25	<=25	<=1.25	<=0.125	<=0.25	12	4	777777777760771	53	777777777760771	43	Haarlem	lineage4
PRJNA343736	Run74	SAMN05918937	MMFF00000000	Peru3983	M0001258-4	I0000610-1	I0000610-1	SES	MIC	NJH	Peru	0.05-0.1	1-2	<=0.125	2.5-5	<=0.5	<=1.25	<=1	<=1.25	<=25	<=1.25	<=0.125	<=0.25	12	4.3	777777607760771	42	777777607760771	43	LAM9	lineage4,lineage4.3,lineage4.3.3
PRJNA343736	Run74	SAMN05918938	MMFE00000000	Peru3984	M0001266-7	I0000507-9	I0000507-9	SES	MIC	NJH	Peru	0.1-0.2	0.5-1	<=0.125	5-6	<=0.5	5-6	<=1	<=1.25	25-50	<=1.25	<=0.125	0.5-1.0	12	4	577777777760731	1302	577777777760731	43	T – clade	lineage4,lineage4.8
PRJNA343736	Run74	SAMN05918939	MMFD00000000	Peru3985	M0001269-1	I0000693-7	I0000693-7	SES	MIC	NJH	Peru	>5	<=0.25	<=0.125	2.5-5	<=0.5	1.25-2.5	<=1	<=1.25	<=25	<=1.25	<=0.125	<=0.25	12	4.3	777777407560731	1355	777777407560731	43	LAM (d1)	lineage4,lineage4.3,lineage4.3.3
PRJNA343736	Run74	SAMN05918940	MMFC00000000	Peru3986	M0001310-3	I0000698-6	I0000698-6	SES	MIC	NJH	Peru	0.05-0.1	<=0.25	<=0.125	1.25-2.5	<=0.5	<=1.25	2-4	<=1.25	100-120	<=1.25	<=0.125	<=0.25	12	4.1	777777774020771	47	777777774020771	43	Haarlem	lineage4,lineage4.1,lineage4.1.2,lineage4.1.2.1
PRJNA343736	Run74	SAMN05918941	MMFB00000000	Peru3987	M0001331-9	I0000537-6	I0000537-6	SES	MIC	NJH	Peru	0.2-0.4	<=0.25	<=0.125	2.5-5	<=0.5	2.5-5	<=1	<=1.25	25-50	<=1.25	<=0.125	<=0.25	12	4.3	677770007740011	900	677777607740011	38	LAM	lineage4,lineage4.3,lineage4.3.4,lineage4.3.4.1
PRJNA343736	Run74	SAMN05918942	MMFA00000000	Peru3988	M0001378-0	I0000406-4	I0000406-4	SES	MIC	NJH	Peru	0.05-0.1	0.5-1	<=0.125	2.5-5	<=0.5	<=1.25	<=1	<=1.25	<=25	<=1.25	<=0.125	<=0.25	12	2.2.	777562407563771	1247	777777607763771	37	BEIJING	lineage2,lineage2.2,lineage2.2.1
PRJNA343736	Run74	SAMN05918943	MMEZ00000000	Peru3989	M0001454-9	C0000085-2	C0000085-2	SES	MIC	NJH	Peru	>5	<=0.25	<=0.125	1.25-2.5	0.5-1	15-20	<=1	<=1.25	25-50	<=1.25	0.125-0.25	<=0.25	12	4.1	777777774020771	47	777777774020771	43	Haarlem	lineage4,lineage4.1,lineage4.1.2,lineage4.1.2.1
PRJNA343736	Run74	SAMN05918944	MMEY00000000	Peru3990	M0001499-4	I0000558-2	I0000558-2	SES	MIC	NJH	Peru	0.05-0.1	0.25-0.5	<=0.125	2.5-5	0.5-1	1.25-2.5	2-4	<=1.25	<=25	<=1.25	<=0.125	1-2.0	12	4.1	704003347760471	430	704003347760471	43	Unrecognized EAA- ?T4_CEU1	lineage4,lineage4.1,lineage4.1.2
PRJNA343736	Run75	SAMN05918527	MMMF00000000	Peru3991	M0001508-2	I0000559-0	I0000559-0	SES	MIC	NJH	Peru	<=0.05	<=0.25	<=0.125	<=1.25	<=0.5	<=1.25	<=1	<=1.25	25-50	<=1.25	<=0.125	<=0.25	12	4.1	777777774020771	47	777777774020771	43	Haarlem	lineage4,lineage4.1,lineage4.1.2,lineage4.1.2.1
PRJNA343736	Run74	SAMN05918945	MMEX00000000	Peru3992	M0001533-0	I0000671-3	I0000671-3	SES	MIC	NJH	Peru	2-4	0.25-0.5	<=0.125	5-6	0.5-1	1.25-2.5	<=1	<=1.25	25-50	<=1.25	<=0.125	<=0.25	12	4.1	777777777760731	52	777777777760731	43	H – clade	lineage4,lineage4.1,lineage4.1.2,lineage4.1.2.1
PRJNA343736	Run74	SAMN05918946	MMEW00000000	Peru3993	M0001814-4	I0000755-4	I0000755-4	SES	MIC	NJH	Peru	<=0.05	<=0.25	<=0.125	<=1.25	<=0.5	<=1.25	<=1	<=1.25	<=25	<=1.25	<=0.125	<=0.25	12	4.1	777777774020771	47	777777774020771	43	Haarlem	lineage4,lineage4.1,lineage4.1.2,lineage4.1.2.1
PRJNA343736	Run75	SAMN05918528	MMME00000000	Peru3994	M0002043-9	I0000968-3	I0000968-3	SES	MIC	NJH	Peru	0.05-0.1	0.25-0.5	<=0.125	2.5-5	1-2	<=1.25	<=1	<=1.25	<=25	<=1.25	<=0.125	<=0.25	12	4.1	777777777760771	53	777777777760771	43	Haarlem	lineage4,lineage4.1,lineage4.1.2,lineage4.1.2.1
PRJNA343736	Run74	SAMN05918947	MMEV00000000	Peru3995	M0002074-4	I0001033-5	I0001033-5	SES	MIC	NJH	Peru	<=0.05	<=0.25	<=0.125	<=1.25	<=0.5	1.25-2.5	<=1	<=1.25	<=25	<=1.25	<=0.125	<=0.25	12	4.1	777777777760771	53	777777777760771	43	Haarlem	lineage4,lineage4.1,lineage4.1.2,lineage4.1.2.1
PRJNA343736	Run74	SAMN05918948	MMEU00000000	Peru3996	M0002154-4	I0000737-2	I0000737-2	SES	MIC	NJH	Peru	0.4-0.6	<=0.25	<=0.125	<=1.25	<=0.5	1.25-2.5	<=1	<=1.25	<=25	<=1.25	<=0.125	<=0.25	12	4.1	777777760000000	786	777777760000000	43	Haarlem	lineage4,lineage4.1,lineage4.1.2,lineage4.1.2.1
PRJNA343736	Run74	SAMN05918949	MMET00000000	Peru3997	M0002177-5	I0000721-6	I0000721-6	SES	MIC	NJH	Peru	<=0.05	<=0.25	<=0.125	5-6	<=0.5	1.25-2.5	<=1	<=1.25	<=25	<=1.25	<=0.125	<=0.25	12	4.1	777777777760731	52	777777777760731	43	H – clade	lineage4,lineage4.1,lineage4.1.2,lineage4.1.2.1
PRJNA343736	Run74	SAMN05918950	MMES00000000	Peru3998	M0002466-2	I0000729-9	I0000729-9	SES	MIC	NJH	Peru	0.05-0.1	>50	>2.5	5-6	<=0.5	<=1.25	<=1	<=1.25	<=25	<=1.25	<=0.125	<=0.25	12	4.1	777777777760771	53	777777777760771	43	Haarlem	lineage4,lineage4.1,lineage4.1.2,lineage4.1.2.1
PRJNA343736	Run74	SAMN05918951	MMER00000000	Peru3999	M0002527-1	I0001119-2	I0001119-2	SES	MIC	NJH	Peru	<=0.05	<=0.25	<=0.125	1.25-2.5	1-2	<=1.25	<=1	<=1.25	<=25	<=1.25	<=0.125	<=0.25	12	4.1	777777777600000	237	777777777700000	42	unrecognized	lineage4,lineage4.1
PRJNA343736	Run74	SAMN05918952	MMEQ00000000	Peru4000	M0003048-7	I0001324-8	I0001324-8	SES	MIC	NJH	Peru	1-2	<=0.25	<=0.125	<=1.25	<=0.5	5-6	<=1	<=1.25	<=25	<=1.25	<=0.125	<=0.25	12	4.1	777777774020771	47	777777774020771	43	Haarlem	lineage4,lineage4.1,lineage4.1.2,lineage4.1.2.1
PRJNA343736	Run74	SAMN05918953	MMEP00000000	Peru4001	M0003086-7	I0001269-5	I0001269-5	SES	MIC	NJH	Peru	0.05-0.1	0.25-0.5	<=0.125	1.25-2.5	<=0.5	<=1.25	<=1	<=1.25	<=25	<=1.25	<=0.125	<=0.25	12	4.3	700003607760771	950	700037607760771	40	LAM9	lineage4,lineage4.3,lineage4.3.2
PRJNA343736	Run74	SAMN05918954	MMEO00000000	Peru4002	M0003104-8	I0001262-0	I0001262-0	SES	MIC	NJH	Peru	>5	>50	>2.5	9-10	>100	5-6	<=1	<=1.25	<=25	<=1.25	<=0.125	0.25-0.5	12	4.3	776177607760771	33	776177607760771	43	LAM3	lineage4,lineage4.3,lineage4.3.2
PRJNA343736	Run74	SAMN05918955	MMEN00000000	Peru4003	M0003322-6	C0003200-4	C0003200-4	SES	MIC	NJH	Peru	0.4-0.6	0.25-0.5	<=0.125	10-15	2-4	1.25-2.5	<=1	<=1.25	<=25	<=1.25	<=0.125	<=0.25	12	2.2.	000000000003771	1	000000000003771	43	BEIJING	lineage2,lineage2.2,lineage2.2.1
PRJNA343736	Run75	SAMN05918529	MMMD00000000	Peru4004	M0003413-3	I0000888-3	I0000888-3	SES	MIC	NJH	Peru	<=0.05	<=0.25	<=0.125	2.5-5	<=0.5	1.25-2.5	<=1	<=1.25	<=25	<=1.25	<=0.125	<=0.25	12	4.3	777777737760731	86	777777737760771	42	T – clade	lineage4,lineage4.3,lineage4.3.4,lineage4.3.4.2
PRJNA343736	Run74	SAMN05918956	MMEM00000000	Peru4005	M0003467-9	I0000918-8	I0000918-8	SES	MIC	NJH	Peru	0.05-0.1	1-2	<=0.125	5-6	<=0.5	1.25-2.5	<=1	<=1.25	50-100	<=1.25	0.125-0.25	0.5-1.0	12	4.3	776177607760771	33	776177607760771	43	LAM3	lineage4,lineage4.3,lineage4.3.2
PRJNA343736	Run74	SAMN05918957	MMEL00000000	Peru4007	M0003694-8	I0001390-9	I0001390-9	SES	MIC	NJH	Peru	4-5	0.25-0.5	<=0.125	2.5-5	2-4	1.25-2.5	2-4	<=1.25	<=25	<=1.25	<=0.125	0.5-1.0	12	4.1	617777777760771	358	717777777760771	42	Haarlem	lineage4,lineage4.1,lineage4.1.2,lineage4.1.2.1
PRJNA343736	Run74	SAMN05918958	MMEK00000000	Peru4008	M0003717-7	I0000203-5	I0000203-5	SES	MIC	NJH	Peru	0.05-0.1	0.25-0.5	<=0.125	2.5-5	<=0.5	1.25-2.5	2-4	<=1.25	<=25	<=1.25	<=0.125	0.5-1.0	12	4.3	777777407560731	1355	777777407560731	43	LAM (d1)	lineage4,lineage4.3,lineage4.3.3
PRJNA343736	Run74	SAMN05918959	MMEJ00000000	Peru4009	M0003729-2	I0000673-9	I0000673-9	SES	MIC	NJH	Peru	0.05-0.1	<=0.25	<=0.125	<=1.25	<=0.5	<=1.25	<=1	<=1.25	<=25	<=1.25	<=0.125	<=0.25	12	4.3	736177607700171	1476	736177607700171	43	LAM	lineage4,lineage4.3,lineage4.3.2
PRJNA343736	Run74	SAMN05918960	MMEI00000000	Peru4010	M0003829-0	C0003187-3	C0003187-3	SES	MIC	NJH	Peru	>5	<=0.25	<=0.125	<=1.25	1-2	<=1.25	<=1	<=1.25	<=25	<=1.25	<=0.125	<=0.25	12	4	777777767760771	373	777777767760771	43	Haarlem	lineage4
PRJNA343736	Run75	SAMN05918530	MMMC00000000	Peru4011	M0003843-1	I0001382-6	I0001382-6	SES	MIC	NJH	Peru	0.1-0.2	0.25-0.5	<=0.125	2.5-5	<=0.5	2.5-5	1-2	<=1.25	<=25	<=1.25	0.125-0.25	0.25-0.5	12	4.3	777777777760771	53	777777777760771	43	Haarlem	lineage4,lineage4.3,lineage4.3.3
PRJNA343736	Run75	SAMN05918531	MMMB00000000	Peru4012	M0003885-2	I0000969-1	I0000969-1	SES	MIC	NJH	Peru	0.1-0.2	<=0.25	<=0.125	7-8	<=0.5	2.5-5	<=1	<=1.25	<=25	<=1.25	<=0.125	0.25-0.5	12	4	777777760760771	97	777777760760771	43	T – clade	lineage4,lineage4.8
PRJNA343736	Run75	SAMN05918532	MMMA00000000	Peru4013	M0003926-4	I0001404-8	I0001404-8	SES	MIC	NJH	Peru	0.05-0.1	<=0.25	<=0.125	2.5-5	1-2	<=1.25	<=1	<=1.25	<=25	<=1.25	0.125-0.25	<=0.25	12	2.2.	000000000003771	1	000000000003771	43	BEIJING	lineage2,lineage2.2,lineage2.2.1
PRJNA343736	Run75	SAMN05918533	MMLZ00000000	Peru4014	M0003974-4	I0001460-0	I0001460-0	SES	MIC	NJH	Peru	0.05-0.1	0.5-1	<=0.125	1.25-2.5	2-4	1.25-2.5	<=1	<=1.25	25-50	<=1.25	0.125-0.25	<=0.25	12	4.1	777777777760771	53	777777777760771	43	Haarlem
PRJNA343736	Run75	SAMN05918534	MMLY00000000	Peru4015	M0003975-1	I0001464-2	I0001464-2	SES	MIC	NJH	Peru	<=0.05	<=0.25	<=0.125	<=1.25	<=0.5	<=1.25	<=1	<=1.25	100-120	<=1.25	<=0.125	<=0.25	12	4.1	777777777760771	53	777777777760771	43	Haarlem	lineage4,lineage4.1,lineage4.1.2,lineage4.1.2.1
PRJNA343736	Run73	SAMN05919545	MMEH00000000	Peru4016	M0004051-0	I0000819-8	I0000819-8	SES	MIC	NJH	Peru	>5	>50	>2.5	>15	1-2	<=1.25	<=1	<=1.25	>500	<=1.25	<=0.125	<=0.25	12	4.1	777777767760771	373	777777767760771	43	Haarlem	lineage4,lineage4.1,lineage4.1.2,lineage4.1.2.1
PRJNA343736	Run73	SAMN05919546	MMEG00000000	Peru4017	M0004060-1	I0000240-7	I0000240-7	SES	MIC	NJH	Peru	<=0.05	<=0.25	<=0.125	<=1.25	<=0.5	<=1.25	<=1	<=1.25	<=25	<=1.25	0.25-0.5	<=0.25	12	4.1	777777777760771	53	777777777760771	43	Haarlem	lineage4,lineage4.1,lineage4.1.2,lineage4.1.2.1
PRJNA343736	Run75	SAMN05918535	MMLX00000000	Peru4019	M0004210-2	C0003444-8	C0003444-8	SES	MIC	NJH	Peru	0.05-0.1	<=0.25	<=0.125	2.5-5	<=0.5	1.25-2.5	<=1	<=1.25	25-50	<=1.25	0.125-0.25	0.25-0.5	12	4.1	777737777760771	37	777737777760771	43	Haarlem	lineage4,lineage4.1,lineage4.1.2,lineage4.1.2.1
PRJNA343736	Run75	SAMN05918536	MMLW00000000	Peru4020	M0004336-5	I0001342-0	I0001342-0	SES	MIC	NJH	Peru	0.05-0.1	<=0.25	<=0.125	10-15	2-4	<=1.25	<=1	<=1.25	<=25	<=1.25	0.25-0.5	0.25-0.5	12	4.3	776577607760771	1708	776777607760771	42	LAM9	lineage4,lineage4.3,lineage4.3.2
PRJNA343736	Run75	SAMN05918537	MMLV00000000	Peru4021	M0004373-8	I0001547-4	I0001547-4	SES	MIC	NJH	Peru	<=0.05	0.25-0.5	<=0.125	<=1.25	<=0.5	<=1.25	<=1	<=1.25	<=25	<=1.25	<=0.125	<=0.25	12	4.1	777777777760771	53	777777777760771	43	Haarlem	lineage4,lineage4.1,lineage4.1.2,lineage4.1.2.1
PRJNA343736	Run75	SAMN05918538	MMLU00000000	Peru4023	M0004391-0	C0003814-2	C0003814-2	SES	MIC	NJH	Peru	0.05-0.1	<=0.25	<=0.125	<=1.25	<=0.5	<=1.25	<=1	<=1.25	<=25	<=1.25	<=0.125	<=0.25	12	4	777777777760771	53	777777777760771	43	Haarlem	lineage4
PRJNA343736	Run73	SAMN05919547	MMEF00000000	Peru4024	M0004522-0	I0001384-2	I0001384-2	SES	MIC	NJH	Peru	0.4-0.6	0.25-0.5	<=0.125	5-6	2-4	5-6	1-2	<=1.25	<=25	<=1.25	0.125-0.25	0.25-0.5	12	4.1	777777777760771	53	777777777760771	43	Haarlem	lineage4,lineage4.1,lineage4.1.2,lineage4.1.2.1
PRJNA343736	Run73	SAMN05919548	MMEE00000000	Peru4025	M0004725-9	I0001303-2	I0001303-2	SES	MIC	NJH	Peru	0.1-0.2	>50	>2.5	2.5-5	<=0.5	1.25-2.5	<=1	<=1.25	50-100	<=1.25	0.125-0.25	<=0.25	12	4.1	700036177760771	1526	700037177760771	42	X – clade	lineage4,lineage4.1,lineage4.1.1
PRJNA343736	Run73	SAMN05919549	MMED00000000	Peru4026	M0004810-9	C0004133-6	C0004133-6	SES	MIC	NJH	Peru	<=0.05	<=0.25	<=0.125	5-6	<=0.5	1.25-2.5	<=1	<=1.25	<=25	<=1.25	<=0.125	<=0.25	12	4.3	776177607600771	1841	776177607740771	41	LAM	lineage4,lineage4.3,lineage4.3.2
PRJNA343736	Run73	SAMN05919550	MMEC00000000	Peru4028	M0005020-4	I0002066-4	I0002066-4	SES	MIC	NJH	Peru	0.05-0.1	<=0.25	<=0.125	<=1.25	0.5-1	1.25-2.5	<=1	<=1.25	25-50	<=1.25	<=0.125	0.25-0.5	12	4.7	777777557760771	58	777777557760771	43	Unrecognized EAA- ?T5-MAD2
PRJNA343736	Run73	SAMN05919551	MMEB00000000	Peru4029	M0005189-7	I0001652-2	I0001652-2	SES	MIC	NJH	Peru	>5	0.25-0.5	<=0.125	>15	<=0.5	1.25-2.5	<=1	<=1.25	<=25	<=1.25	<=0.125	<=0.25	12	4.1	777777777760771	53	777777777760771	43	Haarlem	lineage4,lineage4.1,lineage4.1.2,lineage4.1.2.1
PRJNA343736	Run73	SAMN05919552	MMEA00000000	Peru4030	M0005219-2	I0001770-2	I0001770-2	SES	MIC	NJH	Peru	0.2-0.4	0.5-1	<=0.125	5-6	0.5-1	1.25-2.5	1-2	1.25-2.5	<=25	<=1.25	0.25-0.5	1-2.0	12	4.3	077777607160771	1791	677777607160771	41	LAM1	lineage4,lineage4.3,lineage4.3.4,lineage4.3.4.2
PRJNA343736	Run73	SAMN05919553	MMDZ00000000	Peru4031	M0005290-3	I0001524-3	I0001524-3	SES	MIC	NJH	Peru	0.6-1	0.5-1	<=0.125	5-6	2-4	20-50	4-5	1.25-2.5	>500	<=1.25	0.125-0.25	0.25-0.5	12	4.3	777774077560771	222	777774077560771	43	LAM
PRJNA343736	Run73	SAMN05919554	MMDY00000000	Peru4032	M0005327-3	I0001927-8	I0001927-8	SES	MIC	NJH	Peru	0.05-0.1	>50	>2.5	2.5-5	<=0.5	1.25-2.5	<=1	<=1.25	<=25	<=1.25	0.125-0.25	<=0.25	12	4.1	777777777760771	53	777777777760771	43	Haarlem	lineage4,lineage4.1,lineage4.1.2,lineage4.1.2.1
PRJNA343736	Run73	SAMN05919555	MMDX00000000	Peru4033	M0005382-8	I0002058-1	I0002058-1	SES	MIC	NJH	Peru	0.1-0.2	<=0.25	<=0.125	<=1.25	<=0.5	<=1.25	<=1	<=1.25	100-120	<=1.25	<=0.125	<=0.25	12	4.3	760000003760771	1574	760000007760771	42	LAM	lineage4,lineage4.3,lineage4.3.3
PRJNA343736	Run73	SAMN05919556	MMDW00000000	Peru4034	M0005613-6	I0002035-9	I0002035-9	SES	MIC	NJH	Peru	0.2-0.4	<=0.25	<=0.125	<=1.25	1-2	1.25-2.5	<=1	<=1.25	<=25	<=1.25	<=0.125	<=0.25	12	4	777777377760771	40	777777377760771	43	T – clade	lineage4
PRJNA343736	Run73	SAMN05919557	MMDV00000000	Peru4035	M0005620-1	I0001703-3	I0001703-3	SES	MIC	NJH	Peru	0.05-0.1	0.5-1	<=0.125	2.5-5	<=0.5	1.25-2.5	<=1	<=1.25	25-50	<=1.25	0.125-0.25	<=0.25	12	4.1	777777767760771	373	777777767760771	43	Haarlem	lineage4,lineage4.1,lineage4.1.2,lineage4.1.2.1
PRJNA343736	Run75	SAMN05918539	MMLT00000000	Peru4036	M0005641-7	C0004788-7	C0004788-7	SES	MIC	NJH	Peru	0.05-0.1	1-2	<=0.125	5-6	<=0.5	1.25-2.5	4-5	<=1.25	50-100	<=1.25	0.125-0.25	0.25-0.5	12	2.2.	777637777763771	583	777737777763771	42	unrecognized	lineage2,lineage2.2,lineage2.2.1
PRJNA343736	Run73	SAMN05919558	MMDU00000000	Peru4037	M0005665-6	I0002341-1	I0002341-1	SES	MIC	NJH	Peru	0.4-0.6	<=0.25	<=0.125	<=1.25	>100	<=1.25	<=1	<=1.25	<=25	<=1.25	<=0.125	<=0.25	12	2.2.	777735777743771	583	777737777763771	41	BEIJING	lineage2,lineage2.2,lineage2.2.1
PRJNA343736	Run73	SAMN05919559	MMDT00000000	Peru4038	M0005757-1	I0001942-7	I0001942-7	SES	MIC	NJH	Peru	0.1-0.2	0.25-0.5	<=0.125	9-10	<=0.5	1.25-2.5	<=1	<=1.25	<=25	<=1.25	<=0.125	<=0.25	12	4.1	777777777700031	836	777777777700131	42	Haarlem	lineage4,lineage4.1,lineage4.1.2,lineage4.1.2.1
PRJNA343736	Run73	SAMN05919560	MMDS00000000	Peru4039	M0005766-2	I0001406-3	I0001406-3	SES	MIC	NJH	Peru	>5	<=0.25	<=0.125	10-15	6-10	1.25-2.5	1-2	<=1.25	<=25	<=1.25	1-2	<=0.25	12	4.3	777777777760771	53	777777777760771	43	Haarlem	lineage4,lineage4.3,lineage4.3.4,lineage4.3.4.1,lineage4.8
PRJNA343736	Run73	SAMN05919561	MMDR00000000	Peru4040	M0005849-6	I0001800-7	I0001800-7	SES	MIC	NJH	Peru	0.05-0.1	<=0.25	<=0.125	1.25-2.5	<=0.5	2.5-5	<=1	<=1.25	25-50	<=1.25	<=0.125	0.25-0.5	12	4.1	777777777760771	53	777777777760771	43	Haarlem	lineage4,lineage4.1,lineage4.1.2,lineage4.1.2.1
PRJNA343736	Run73	SAMN05919562	MMDQ00000000	Peru4041	M0005898-3	C0005253-1	C0005253-1	SES	MIC	NJH	Peru	0.2-0.4	1-2	0.5-0.6	<=1.25	<=0.5	<=1.25	<=1	<=1.25	25-50	<=1.25	<=0.125	<=0.25	12	4.3	777777407560731	1355	777777407560731	43	LAM (d1)	lineage4,lineage4.3,lineage4.3.3
PRJNA343736	Run73	SAMN05919563	MMDP00000000	Peru4042	M0005982-5	C0004314-2	C0004314-2	SES	MIC	NJH	Peru	0.05-0.1	0.25-0.5	<=0.125	2.5-5	1-2	1.25-2.5	<=1	<=1.25	<=25	<=1.25	<=0.125	0.25-0.5	12	4.3	736177607700171	1476	736177607700171	43	LAM	lineage4,lineage4.3,lineage4.3.2
PRJNA343736	Run73	SAMN05919564	MMDO00000000	Peru4043	M0006104-5	I0002416-1	I0002416-1	SES	MIC	NJH	Peru	0.05-0.1	<=0.25	<=0.125	1.25-2.5	0.5-1	<=1.25	<=1	<=1.25	<=25	<=1.25	<=0.125	0.25-0.5	12	4.1	777777777760771	53	777777777760771	43	Haarlem	lineage4,lineage4.1,lineage4.1.2,lineage4.1.2.1
PRJNA343736	Run73	SAMN05919565	MMDN00000000	Peru4044	M0006362-9	I0001485-7	I0001485-7	SES	MIC	NJH	Peru	1-2	>50	>2.5	10-15	1-2	1.25-2.5	<=1	<=1.25	25-50	<=1.25	<=0.125	<=0.25	12	4	777777017760771	893	777777017760771	43	T – clade	lineage4
PRJNA343736	Run73	SAMN05919566	MMDM00000000	Peru4045	M0006664-8	I0001659-7	I0001659-7	SES	MIC	NJH	Peru	0.05-0.1	<=0.25	<=0.125	1.25-2.5	1-2	<=1.25	<=1	<=1.25	100-120	<=1.25	<=0.125	<=0.25	12	4.1	777777777760771	53	777777777760771	43	Haarlem	lineage4,lineage4.1,lineage4.1.2,lineage4.1.2.1
PRJNA343736	Run73	SAMN05919567	MMDL00000000	Peru4046	M0006686-1	I0001662-1	I0001662-1	SES	MIC	NJH	Peru	0.05-0.1	<=0.25	<=0.125	1.25-2.5	<=0.5	1.25-2.5	<=1	<=1.25	<=25	<=1.25	<=0.125	<=0.25	12	4.3	776177400000371	274	777777600000371	39	LAM	lineage4,lineage4.3,lineage4.3.2
PRJNA343736	Run73	SAMN05919568	MMDK00000000	Peru4047	M0006728-1	I0002160-5	I0002160-5	SES	MIC	NJH	Peru	0.4-0.6	<=0.25	<=0.125	1.25-2.5	20-100	2.5-5	<=1	<=1.25	<=25	<=1.25	<=0.125	<=0.25	12	4.3	777774077560771	222	777774077560771	43	LAM	lineage4,lineage4.3,lineage4.3.3
PRJNA343736	Run73	SAMN05919569	MMDJ00000000	Peru4048	M0007148-1	I0000655-6	I0000655-6	SES	MIC	NJH	Peru	0.05-0.1	<=0.25	<=0.125	2.5-5	<=0.5	1.25-2.5	<=1	<=1.25	<=25	<=1.25	0.125-0.25	0.25-0.5	12	4	777777777760771	53	777777777760771	43	Haarlem	lineage4,lineage4.8
PRJNA343736	Run73	SAMN05919570	MMDI00000000	Peru4049	M0007390-9	I0002150-6	I0002150-6	SES	MIC	NJH	Peru	<=0.05	<=0.25	<=0.125	<=1.25	<=0.5	<=1.25	<=1	<=1.25	<=25	<=1.25	<=0.125	<=0.25	12	4.3	754377607760700	1220	754377607760700	43	LAM9	lineage4,lineage4.3,lineage4.3.4
PRJNA343736	Run73	SAMN05919571	MMDH00000000	Peru4050	M0007656-3	I0001962-5	I0001962-5	SES	MIC	NJH	Peru	0.05-0.1	<=0.25	<=0.125	2.5-5	<=0.5	1.25-2.5	<=1	<=1.25	<=25	<=1.25	0.125-0.25	0.25-0.5	12	4.7	777777557760771	58	777777557760771	43	Unrecognized EAA- ?T5-MAD2	lineage4,lineage4.7
PRJNA343736	Run73	SAMN05919572	MMDG00000000	Peru4051	M0007821-3	I0002167-0	I0002167-0	SES	MIC	NJH	Peru	>5	<=0.25	<=0.125	<=1.25	20-100	<=1.25	<=1	<=1.25	<=25	<=1.25	<=0.125	<=0.25	12	4.3	776177607760771	33	776177607760771	43	LAM3	lineage4,lineage4.3,lineage4.3.2
PRJNA343736	Run73	SAMN05919573	MMDF00000000	Peru4052	M0008229-8	I0002483-1	I0002483-1	SES	MIC	NJH	Peru	0.05-0.1	0.5-1	<=0.125	2.5-5	<=0.5	1.25-2.5	<=1	<=1.25	<=25	<=1.25	<=0.125	0.25-0.5	12	4.7	777777557760771	58	777777557760771	43	Unrecognized EAA- ?T5-MAD2	lineage4,lineage4.7
PRJNA343736	Run73	SAMN05919574	MMDE00000000	Peru4053	M0008257-9	C0001232-9	C0001232-9	SES	MIC	NJH	Peru	0.05-0.1	<=0.25	<=0.125	1.25-2.5	<=0.5	1.25-2.5	<=1	<=1.25	<=25	<=1.25	<=0.125	<=0.25	12	4.3	776177607760771	33	776177607760771	43	LAM3	lineage4,lineage4.3,lineage4.3.2
PRJNA343736	Run73	SAMN05919575	MMDD00000000	Peru4054	M0008674-5	NA	I0002604-2	SES	MIC	NJH	Peru	2-4	<=0.25	<=0.125	2.5-5	<=0.5	>50	<=1	<=1.25	>500	<=1.25	<=0.125	<=0.25	12	4.3	777774070000371	1450	777777670000771	38	LAM	lineage4,lineage4.3,lineage4.3.3
PRJNA343736	Run73	SAMN05919576	MMDC00000000	Peru4055	M0008770-1	I0002458-3	I0002458-3	SES	MIC	NJH	Peru	2-4	0.25-0.5	<=0.125	2.5-5	2-4	1.25-2.5	<=1	<=1.25	<=25	<=1.25	<=0.125	0.5-1.0	12	4	777777777760771	53	777777777760771	43	Haarlem	lineage4
PRJNA343736	Run73	SAMN05919577	MMDB00000000	Peru4056	M0008782-6	I0003168-7	I0003168-7	SES	MIC	NJH	Peru	0.05-0.1	<=0.25	<=0.125	1.25-2.5	<=0.5	<=1.25	<=1	<=1.25	<=25	<=1.25	<=0.125	<=0.25	12	4.3	776177607760771	33	776177607760771	43	LAM3	lineage4,lineage4.3,lineage4.3.2
PRJNA343736	Run73	SAMN05919578	MMDA00000000	Peru4057	M0008822-0	I0003152-1	I0003152-1	SES	MIC	NJH	Peru	0.05-0.1	<=0.25	<=0.125	1.25-2.5	<=0.5	<=1.25	<=1	<=1.25	<=25	<=1.25	<=0.125	<=0.25	12	4	777777777760771	53	777777777760771	43	Haarlem	lineage4
PRJNA343736	Run73	SAMN05919579	MMCZ00000000	Peru4058	M0008862-6	I0002154-8	I0002154-8	SES	MIC	NJH	Peru	>5	0.25-0.5	<=0.125	1.25-2.5	<=0.5	<=1.25	<=1	<=1.25	50-100	<=1.25	<=0.125	<=0.25	12	4.1	700076777760771	92	700076777760771	43	X – clade	lineage4,lineage4.1,lineage4.1.1,lineage4.1.1.3
PRJNA343736	Run73	SAMN05919580	MMCY00000000	Peru4059	M0008896-4	I0002145-6	I0002145-6	SES	MIC	NJH	Peru	<=0.05	<=0.25	<=0.125	<=1.25	<=0.5	1.25-2.5	<=1	<=1.25	<=25	<=1.25	<=0.125	0.25-0.5	12	4.3	577777607760751	1154	777777607760751	42	LAM9	lineage4,lineage4.3,lineage4.3.3
PRJNA343736	Run73	SAMN05919581	MMCX00000000	Peru4060	M0009553-0	I0002781-8	I0002781-8	SES	MIC	NJH	Peru	<=0.05	0.25-0.5	<=0.125	2.5-5	<=0.5	1.25-2.5	<=1	<=1.25	<=25	<=1.25	0.25-0.5	0.25-0.5	12	4.3	777777607760771	42	777777607760771	43	LAM9	lineage4,lineage4.3,lineage4.3.3
PRJNA343736	Run73	SAMN05919582	MMCW00000000	Peru4061	M0010007-4	I0003229-7	I0003229-7	SES	MIC	NJH	Peru	0.1-0.2	>50	<=0.125	2.5-5	2-4	1.25-2.5	<=1	<=1.25	25-50	<=1.25	<=0.125	<=0.25	12	4.3	776177607700171	1841	776177607740771	40	LAM	lineage4,lineage4.3,lineage4.3.2
PRJNA343736	Run73	SAMN05919583	MMCV00000000	Peru4062	M0010278-1	I0002531-7	I0002531-7	SES	MIC	NJH	Peru	0.05-0.1	<=0.25	<=0.125	2.5-5	0.5-1	1.25-2.5	<=1	<=1.25	<=25	<=1.25	0.125-0.25	0.25-0.5	12	4	577777777760771	334	577777777760771	43	T – clade	lineage4,lineage4.8
PRJNA343736	Run73	SAMN05919584	MMCU00000000	Peru4063	M0010373-0	I0003426-9	I0003426-9	SES	MIC	NJH	Peru	0.05-0.1	<=0.25	<=0.125	<=1.25	<=0.5	<=1.25	<=1	<=1.25	25-50	<=1.25	<=0.125	<=0.25	12	4.1	777777777760771	53	777777777760771	43	Haarlem	lineage4,lineage4.1,lineage4.1.2,lineage4.1.2.1
PRJNA343736	Run73	SAMN05919585	MMCT00000000	Peru4064	M0010510-7	I0002941-8	I0002941-8	SES	MIC	NJH	Peru	0.2-0.4	0.25-0.5	<=0.125	5-6	<=0.5	1.25-2.5	<=1	<=1.25	<=25	<=1.25	<=0.125	0.25-0.5	12	4.3	777777607560731	95	777777607560731	43	LAM6	lineage4,lineage4.3,lineage4.3.3
PRJNA343736	Run73	SAMN05919586	MMCS00000000	Peru4065	M0010533-9	C0003944-7	C0003944-7	SES	MIC	NJH	Peru	0.1-0.2	0.25-0.5	<=0.125	2.5-5	0.5-1	1.25-2.5	1-2	<=1.25	<=25	<=1.25	0.125-0.25	0.5-1.0	12	4.3	777740017763771	1195	777767477763771	36	LAM	lineage4,lineage4.3,lineage4.3.3
PRJNA343736	Run73	SAMN05919587	MMCR00000000	Peru4066	M0010638-6	I0003546-4	I0003546-4	SES	MIC	NJH	Peru	<=0.05	<=0.25	<=0.125	1.25-2.5	<=0.5	<=1.25	<=1	<=1.25	<=25	<=1.25	<=0.125	<=0.25	12	4.1	777777777760771	53	777777777760771	43	Haarlem	lineage4,lineage4.1,lineage4.1.2,lineage4.1.2.1
PRJNA343736	Run73	SAMN05919588	MMCQ00000000	Peru4067	M0010705-3	I0003552-2	I0003552-2	SES	MIC	NJH	Peru	0.1-0.2	<=0.25	<=0.125	2.5-5	4-6	2.5-5	<=1	<=1.25	25-50	<=1.25	<=0.125	<=0.25	12	4.1	777777777760771	53	777777777760771	43	Haarlem	lineage4,lineage4.1,lineage4.1.2,lineage4.1.2.1
PRJNA343736	Run73	SAMN05919589	MMCP00000000	Peru4068	M0010825-9	I0002578-8	I0002578-8	SES	MIC	NJH	Peru	>5	>50	<=0.125	>15	1-2	<=1.25	2-4	<=1.25	100-120	<=1.25	<=0.125	<=0.25	12	4.3	777777407560731	1355	777777407560731	43	LAM (d1)	lineage4,lineage4.3,lineage4.3.3
PRJNA343736	Run73	SAMN05919590	MMCO00000000	Peru4069	M0010839-0	I0003172-9	I0003172-9	SES	MIC	NJH	Peru	>5	<=0.25	<=0.125	<=1.25	<=0.5	2.5-5	<=1	<=1.25	<=25	<=1.25	<=0.125	<=0.25	12	4.1	777777774020771	47	777777774020771	43	Haarlem	lineage4,lineage4.1,lineage4.1.2,lineage4.1.2.1
PRJNA343736	Run73	SAMN05919591	MMCN00000000	Peru4070	M0010860-6	I0002457-5	I0002457-5	SES	MIC	NJH	Peru	0.6-1	>50	1.5-2.5	5-6	1-2	1.25-2.5	<=1	<=1.25	>500	<=1.25	<=0.125	<=0.25	12	4.3	576177607760771	1354	576177607760771	43	LAM3	lineage4,lineage4.3,lineage4.3.2
PRJNA343736	Run73	SAMN05919592	MMCM00000000	Peru4071	M0010964-6	I0002958-2	I0002958-2	SES	MIC	NJH	Peru	<=0.05	<=0.25	<=0.125	1.25-2.5	<=0.5	<=1.25	<=1	<=1.25	50-100	<=1.25	0.125-0.25	<=0.25	12	4.1	777777777360771	516	777777777360771	43	Haarlem	lineage4,lineage4.1,lineage4.1.2,lineage4.1.2.1
PRJNA343736	Run73	SAMN05919593	MMCL00000000	Peru4072	M0011547-8	I0003452-5	I0003452-5	SES	MIC	NJH	Peru	0.05-0.1	1-2	<=0.125	5-6	<=0.5	1.25-2.5	1-2	<=1.25	25-50	<=1.25	0.125-0.25	0.25-0.5	12	4.1	777777777760771	53	777777777760771	43	Haarlem	lineage4,lineage4.1,lineage4.1.2,lineage4.1.2.1
PRJNA343736	Run73	SAMN05919594	MMCK00000000	Peru4073	M0011745-8	I0003578-7	I0003578-7	SES	MIC	NJH	Peru	0.05-0.1	<=0.25	<=0.125	1.25-2.5	<=0.5	1.25-2.5	<=1	<=1.25	<=25	<=1.25	<=0.125	<=0.25	12	4.3	776177607760771	33	776177607760771	43	LAM3	lineage4,lineage4.3,lineage4.3.2
PRJNA343736	Run73	SAMN05919595	MMCJ00000000	Peru4074	M0011763-1	I0003584-5	I0003584-5	SES	MIC	NJH	Peru	0.05-0.1	0.5-1	<=0.125	2.5-5	<=0.5	1.25-2.5	<=1	<=1.25	<=25	<=1.25	<=0.125	0.25-0.5	12	4.3	777777607760771	42	777777607760771	43	LAM9	lineage4,lineage4.3,lineage4.3.3
PRJNA343736	Run73	SAMN05919596	MMCI00000000	Peru4075	M0011869-6	I0000779-4	I0000779-4	SES	MIC	NJH	Peru	4-5	5-8	<=0.125	<=1.25	1-2	<=1.25	<=1	<=1.25	50-100	<=1.25	<=0.125	<=0.25	12	4.1	777777777760771	53	777777777760771	43	Haarlem	lineage4,lineage4.1,lineage4.1.2,lineage4.1.2.1
PRJNA343736	Run73	SAMN05919597	MMCH00000000	Peru4076	M0012010-6	I0002615-8	I0002615-8	SES	MIC	NJH	Peru	>5	0.25-0.5	<=0.125	2.5-5	<=0.5	1.25-2.5	<=1	<=1.25	<=25	<=1.25	<=0.125	<=0.25	12	4.1	777777774020771	47	777777774020771	43	Haarlem	lineage4,lineage4.1,lineage4.1.2,lineage4.1.2.1
PRJNA343736	Run73	SAMN05919598	MMCG00000000	Peru4077	M0012167-4	C0004852-1	C0004852-1	SES	MIC	NJH	Peru	0.05-0.1	0.25-0.5	<=0.125	5-6	<=0.5	<=1.25	<=1	<=1.25	50-100	<=1.25	0.125-0.25	<=0.25	12	4.1	777777777760771	53	777777777760771	43	Haarlem	lineage4,lineage4.1,lineage4.1.2,lineage4.1.2.1
PRJNA343736	Run73	SAMN05919599	MMCF00000000	Peru4078	M0012364-7	I0002935-0	I0002935-0	SES	MIC	NJH	Peru	0.05-0.1	<=0.25	<=0.125	1.25-2.5	<=0.5	<=1.25	<=1	<=1.25	<=25	<=1.25	<=0.125	0.25-0.5	12	4.3	777777777760771	53	777777777760771	43	Haarlem	lineage4,lineage4.1,lineage4.1.2,lineage4.1.2.1,lineage4.3,lineage4.3.3
PRJNA343736	Run73	SAMN05919600	MMCE00000000	Peru4079	M0012507-1	I0003380-8	I0003380-8	SES	MIC	NJH	Peru	0.05-0.1	1-2	<=0.125	7-8	<=0.5	<=1.25	1-2	<=1.25	<=25	<=1.25	<=0.125	<=0.25	12	4.1	710337777560771	363	716377777760771	39	X – clade	lineage4,lineage4.1,lineage4.1.1
PRJNA343736	Run73	SAMN05919601	MMCD00000000	Peru4080	M0012637-6	I0003504-3	I0003504-3	SES	MIC	NJH	Peru	0.05-0.1	0.25-0.5	<=0.125	<=1.25	<=0.5	<=1.25	<=1	<=1.25	<=25	<=1.25	<=0.125	<=0.25	12	4.1	704003347760471	430	704003347760471	43	Unrecognized EAA- ?T4_CEU1	lineage4,lineage4.1,lineage4.1.2
PRJNA343736	Run73	SAMN05919602	MMCC00000000	Peru4081	M0012771-3	I0001815-5	I0001815-5	SES	MIC	NJH	Peru	>5	<=0.25	<=0.125	1.25-2.5	6-10	20-50	<=1	<=1.25	50-100	<=1.25	<=0.125	<=0.25	12	4.1	777777777660771	167	777777777660771	43	Haarlem	lineage4,lineage4.1,lineage4.1.2,lineage4.1.2.1
PRJNA343736	Run73	SAMN05919603	MMCB00000000	Peru4082	M0012777-0	C0002887-9	C0002887-9	SES	MIC	NJH	Peru	0.05-0.1	0.25-0.5	<=0.125	<=1.25	<=0.5	<=1.25	1-2	<=1.25	100-120	<=1.25	<=0.125	<=0.25	12	2.2	000060000003771	201	000000000003771		BEIJING	lineage2,lineage2.2,lineage2.2.1
PRJNA343736	Run73	SAMN05919604	MMCA00000000	Peru4083	M0012861-2	I0001852-8	I0001852-8	SES	MIC	NJH	Peru	0.05-0.1	<=0.25	<=0.125	8-9	<=0.5	<=1.25	<=1	<=1.25	<=25	<=1.25	<=0.125	<=0.25	12	4.3	777777407560731	1355	777777407560731	43	LAM (d1)	lineage4,lineage4.3,lineage4.3.3
PRJNA343736	Run73	SAMN05919605	MMBZ00000000	Peru4084	M0012906-5	I0002987-1	I0002987-1	SES	MIC	NJH	Peru	4-5	0.5-1	<=0.125	5-6	<=0.5	1.25-2.5	<=1	<=1.25	<=25	<=1.25	0.125-0.25	<=0.25	12	4.3	776177000360771	1790	777777000360771	40	LAM	lineage4,lineage4.3,lineage4.3.2
PRJNA343736	Run73	SAMN05919606	MMBY00000000	Peru4085	M0013132-7	I0003461-6	I0003461-6	SES	MIC	NJH	Peru	1-2	>50	1.5-2.5	1.25-2.5	1-2	20-50	<=1	<=1.25	>500	<=1.25	<=0.125	<=0.25	12	4.3	777777607760771	42	777777607760771	43	LAM9	lineage4,lineage4.3,lineage4.3.3
PRJNA343736	Run73	SAMN05919607	MMBX00000000	Peru4086	M0013501-3	I0003766-8	I0003766-8	SES	MIC	NJH	Peru	0.05-0.1	0.25-0.5	<=0.125	2.5-5	<=0.5	1.25-2.5	<=1	<=1.25	<=25	<=1.25	<=0.125	0.25-0.5	12	4	777770077760771	1233	777777077760771	40	T – clade	lineage4
PRJNA343736	Run73	SAMN05919608	MMBW00000000	Peru4087	M0013691-2	I0002745-3	I0002745-3	SES	MIC	NJH	Peru	0.2-0.4	0.5-1	<=0.125	2.5-5	2-4	1.25-2.5	<=1	<=1.25	<=25	<=1.25	<=0.125	<=0.25	12	4.1	700036777760771	91	700036777760771	43	X – clade	lineage4,lineage4.1,lineage4.1.1
PRJNA343736	Run73	SAMN05919609	MMBV00000000	Peru4088	M0013875-1	I0002995-4	I0002995-4	SES	MIC	NJH	Peru	0.6-1	0.5-1	<=0.125	10-15	>100	2.5-5	<=1	<=1.25	25-50	<=1.25	<=0.125	<=0.25	12	4.3	777777777760771	53	777777777760771	43	Haarlem	lineage4,lineage4.3,lineage4.3.4,lineage4.3.4.2
PRJNA343736	Run75	SAMN05918540	MMLS00000000	Peru4089	M0014258-9	I0003088-7	I0003088-7	SES	MIC	NJH	Peru	0.05-0.1	<=0.25	<=0.125	1.25-2.5	<=0.5	<=1.25	<=1	<=1.25	<=25	<=1.25	<=0.125	<=0.25	12	4.3	776177607760771	33	776177607760771	43	LAM3	lineage4,lineage4.3,lineage4.3.2
PRJNA343736	Run73	SAMN05919610	MMBU00000000	Peru4090	M0014571-5	I0003020-0	I0003020-0	SES	MIC	NJH	Peru	0.05-0.1	<=0.25	<=0.125	1.25-2.5	0.5-1	<=1.25	2-4	1.25-2.5	<=25	<=1.25	<=0.125	<=0.25	12	4.3	777777407560731	1355	777777407560731	43	LAM (d1)	lineage4,lineage4.3,lineage4.3.3
PRJNA343736	Run73	SAMN05919611	MMBT00000000	Peru4091	M0014585-5	I0003090-3	I0003090-3	SES	MIC	NJH	Peru	0.2-0.4	0.5-1	<=0.125	5-6	4-6	2.5-5	1-2	<=1.25	<=25	<=1.25	0.125-0.25	<=0.25	12	4	777777777760771	53	777777777760771	43	Haarlem	lineage4
PRJNA343736	Run73	SAMN05919613	MMBS00000000	Peru4093	M0014706-7	I0003510-0	I0003510-0	SES	MIC	NJH	Peru	0.05-0.1	<=0.25	<=0.125	<=1.25	<=0.5	1.25-2.5	<=1	<=1.25	<=25	<=1.25	<=0.125	<=0.25	12	4.1	777777777760771	53	777777777760771	43	Haarlem	lineage4,lineage4.1,lineage4.1.2,lineage4.1.2.1
PRJNA343736	Run73	SAMN05919614	MMBR00000000	Peru4094	M0014777-8	I0004139-7	I0004139-7	SES	MIC	NJH	Peru	0.05-0.1	<=0.25	<=0.125	1.25-2.5	<=0.5	<=1.25	<=1	<=1.25	25-50	<=1.25	<=0.125	<=0.25	12	4.3	677337607761771	1247	777777607763771	39	LAM	lineage4,lineage4.3,lineage4.3.4,lineage4.3.4.1
PRJNA343736	Run73	SAMN05919615	MMBQ00000000	Peru4095	M0014801-6	C0011119-6	C0011119-6	SES	MIC	NJH	Peru	>5	5-8	1-1.5	2.5-5	0.5-1	1.25-2.5	<=1	<=1.25	100-120	<=1.25	6-8	<=0.25	12	4	400003071760571	1526	700037177760771	34	T – clade	lineage4,lineage4.8
PRJNA343736	Run73	SAMN05919616	MMBP00000000	Peru4096	M0014818-0	I0004158-7	I0004158-7	SES	MIC	NJH	Peru	0.05-0.1	0.5-1	<=0.125	>15	<=0.5	<=1.25	1-2	<=1.25	100-120	<=1.25	<=0.125	<=0.25	12	4.1	617777774020711	431	717777774020771	40	Haarlem	lineage4,lineage4.1,lineage4.1.2,lineage4.1.2.1
PRJNA343736	Run73	SAMN05919617	MMBO00000000	Peru4097	M0015186-1	C0006478-3	C0006478-3	SES	MIC	NJH	Peru	0.05-0.1	0.5-1	<=0.125	1.25-2.5	0.5-1	<=1.25	1-2	<=1.25	<=25	<=1.25	0.125-0.25	<=0.25	12	4.1	700036777760771	91	700036777760771	43	X – clade	lineage4,lineage4.1,lineage4.1.1
PRJNA343736	Run73	SAMN05919618	MMBN00000000	Peru4098	M0015430-3	I0002742-0	I0002742-0	SES	MIC	NJH	Peru	0.05-0.1	<=0.25	<=0.125	1.25-2.5	<=0.5	<=1.25	<=1	<=1.25	100-120	<=1.25	<=0.125	<=0.25	12	2.2.	000000000003771	1	000000000003771	43	BEIJING	lineage2,lineage2.2,lineage2.2.1
PRJNA343736	Run73	SAMN05919619	MMBM00000000	Peru4099	M0016117-5	I0003938-3	I0003938-3	SES	MIC	NJH	Peru	0.05-0.1	<=0.25	<=0.125	<=1.25	<=0.5	<=1.25	<=1	<=1.25	<=25	<=1.25	<=0.125	<=0.25	12	4.1	776777777760771	1129	776777777760771	43	X – clade	lineage4,lineage4.1,lineage4.1.1,lineage4.3
PRJNA343736	Run73	SAMN05919620	MMBL00000000	Peru4100	M0016313-0	I0001278-6	I0001278-6	SES	MIC	NJH	Peru	0.05-0.1	<=0.25	<=0.125	5-6	<=0.5	2.5-5	1-2	<=1.25	<=25	<=1.25	<=0.125	1-2.0	12	4.1	777777744020771	620	777777744020771	43	Haarlem	lineage4,lineage4.1,lineage4.1.2,lineage4.1.2.1
PRJNA343736	Run73	SAMN05919621	MMBK00000000	Peru4101	M0016391-6	I0004294-0	I0004294-0	SES	MIC	NJH	Peru	0.05-0.1	<=0.25	<=0.125	<=1.25	<=0.5	<=1.25	<=1	<=1.25	100-120	<=1.25	<=0.125	<=0.25	12	2.2.	777777777763771	54	777777777763771	43	BEIJING	lineage2,lineage2.2,lineage2.2.1,lineage4.1,lineage4.1.2,lineage4.1.2.1
PRJNA343736	Run73	SAMN05919622	MMBJ00000000	Peru4102	M0016452-6	I0004188-4	I0004188-4	SES	MIC	NJH	Peru	<=0.05	<=0.25	<=0.125	1.25-2.5	<=0.5	<=1.25	<=1	<=1.25	<=25	<=1.25	<=0.125	<=0.25	12	2.2.	777777407563771	1247	777777607763771	41	unrecognized	lineage2,lineage2.2,lineage2.2.1,lineage2.2.1.1,lineage4.3,lineage4.3.3
PRJNA343736	Run73	SAMN05919623	MMBI00000000	Peru4103	M0016586-1	I0003707-2	I0003707-2	SES	MIC	NJH	Peru	<=0.05	>50	>2.5	<=1.25	<=0.5	<=1.25	<=1	<=1.25	<=25	<=1.25	<=0.125	<=0.25	12	4.1	777777777760771	53	777777777760771	43	Haarlem	lineage4,lineage4.1,lineage4.1.2,lineage4.1.2.1
PRJNA343736	Run73	SAMN05919624	MMBH00000000	Peru4104	M0016605-9	NA	I0003710-6	SES	MIC	NJH	Peru	0.4-0.6	<=0.25	<=0.125	10-15	<=0.5	5-6	<=1	<=1.25	>500	<=1.25	<=0.125	<=0.25	12	4.3	777777607560731	95	777777607560731	43	LAM6	lineage4,lineage4.3,lineage4.3.3
PRJNA343736	Run73	SAMN05919625	MMBG00000000	Peru4105	M0016737-0	I0003270-1	I0003270-1	SES	MIC	NJH	Peru	0.05-0.1	0.25-0.5	<=0.125	5-6	<=0.5	<=1.25	<=1	<=1.25	50-100	<=1.25	<=0.125	0.25-0.5	12	4.5	777777777720771	50	777777777720771	43	unrecognized	lineage4,lineage4.5
PRJNA343736	Run73	SAMN05919626	MMBF00000000	Peru4106	M0016833-7	I0003213-1	I0003213-1	SES	MIC	NJH	Peru	0.05-0.1	0.25-0.5	<=0.125	5-6	<=0.5	<=1.25	<=1	<=1.25	25-50	<=1.25	<=0.125	<=0.25	12	4.3	777777407560731	1355	777777407560731	43	LAM (d1)	lineage4,lineage4.3,lineage4.3.3
PRJNA343736	Run73	SAMN05919627	MMBE00000000	Peru4107	M0017015-0	I0004435-9	I0004435-9	SES	MIC	NJH	Peru	>5	0.25-0.5	<=0.125	2.5-5	4-6	<=1.25	<=1	<=1.25	<=25	<=1.25	0.125-0.25	0.25-0.5	12	4.1	777777777760771	53	777777777760771	43	Haarlem	lineage4,lineage4.1,lineage4.1.2,lineage4.1.2.1
PRJNA343736	Run73	SAMN05919628	MMBD00000000	Peru4108	M0017213-1	I0004236-1	I0004236-1	SES	MIC	NJH	Peru	NA	NA	NA	NA	NA	NA	NA	NA	NA	NA	NA	NA	0	4.1	777777777760771	53	777777777760771	43	Haarlem	lineage4,lineage4.1,lineage4.1.2,lineage4.1.2.1
PRJNA343736	Run73	SAMN05919629	MMBC00000000	Peru4109	M0017302-2	I0003630-6	I0003630-6	SES	MIC	NJH	Peru	>5	<=0.25	<=0.125	>15	>100	<=1.25	<=1	<=1.25	>500	<=1.25	<=0.125	<=0.25	12	2.2.	000000000003771	1	000000000003771	43	BEIJING	lineage2,lineage2.2,lineage2.2.1
PRJNA343736	Run73	SAMN05919630	MMBB00000000	Peru4110	M0017310-5	NA	I0003922-7	SES	MIC	NJH	Peru	>5	<=0.25	<=0.125	5-6	<=0.5	1.25-2.5	<=1	<=1.25	<=25	<=1.25	<=0.125	<=0.25	12	4.3	777777417560731	1647	777777477760731	40	LAM	lineage4,lineage4.3,lineage4.3.3
PRJNA343736	Run73	SAMN05919631	MMBA00000000	Peru4111	M0017522-5	I0003758-5	I0003758-5	SES	MIC	NJH	Peru	0.05-0.1	<=0.25	<=0.125	2.5-5	1-2	<=1.25	1-2	<=1.25	<=25	<=1.25	0.125-0.25	<=0.25	12	4.1	704236777760771	363	716377777760771	38	X – clade	lineage4,lineage4.1,lineage4.1.1
PRJNA343736	Run73	SAMN05919632	MMAZ00000000	Peru4112	M0017527-4	I0003819-5	I0003819-5	SES	MIC	NJH	Peru	0.2-0.4	0.5-1	<=0.125	2.5-5	1-2	1.25-2.5	<=1	<=1.25	<=25	<=1.25	<=0.125	<=0.25	12	4.1	777777777760771	53	777777777760771	43	Haarlem	lineage4,lineage4.1,lineage4.1.2,lineage4.1.2.1
PRJNA343736	Run73	SAMN05919633	MMAY00000000	Peru4113	M0017650-4	I0004204-9	I0004204-9	SES	MIC	NJH	Peru	0.05-0.1	<=0.25	<=0.125	5-6	<=0.5	<=1.25	<=1	<=1.25	50-100	<=1.25	<=0.125	<=0.25	12	4.1	777777777760771	53	777777777760771	43	Haarlem	lineage4,lineage4.1,lineage4.1.2,lineage4.1.2.1
PRJNA343736	Run73	SAMN05919634	MMAX00000000	Peru4114	M0017717-1	I0004078-7	I0004078-7	SES	MIC	NJH	Peru	0.05-0.1	0.5-1	<=0.125	2.5-5	<=0.5	<=1.25	<=1	<=1.25	<=25	<=1.25	<=0.125	<=0.25	12	4.1	777777777760771	53	777777777760771	43	Haarlem	lineage4,lineage4.1,lineage4.1.2,lineage4.8
PRJNA343736	Run73	SAMN05919635	MMAW00000000	Peru4116	M0018039-9	I0004458-1	I0004458-1	SES	MIC	NJH	Peru	>5	>50	0.5-0.6	>15	0.5-1	2.5-5	4-5	<=1.25	<=25	<=1.25	<=0.125	<=0.25	12	4.1	777777777760771	53	777777777760771	43	Haarlem	lineage4,lineage4.1,lineage4.1.2,lineage4.1.2.1
PRJNA343736	Run73	SAMN05919636	MMAV00000000	Peru4117	M0018101-7	C0011359-8	C0011359-8	SES	MIC	NJH	Peru	2-4	0.25-0.5	<=0.125	5-6	2-4	<=1.25	1-2	<=1.25	<=25	<=1.25	<=0.125	<=0.25	12	4.3	777777407560731	1355	777777407560731	43	LAM (d1)	lineage4,lineage4.3,lineage4.3.3
PRJNA343736	Run73	SAMN05919637	MMAU00000000	Peru4118	M0018314-6	I0004205-6	I0004205-6	SES	MIC	NJH	Peru	0.05-0.1	0.25-0.5	<=0.125	<=1.25	<=0.5	<=1.25	<=1	<=1.25	25-50	<=1.25	<=0.125	0.25-0.5	12	4.7	777777557760771	58	777777557760771	43	Unrecognized EAA- ?T5-MAD2	lineage4,lineage4.7
PRJNA343736	Run73	SAMN05919639	MMAS00000000	Peru4120	M0018514-1	I0004437-5	I0004437-5	SES	MIC	NJH	Peru	0.1-0.2	<=0.25	<=0.125	1.25-2.5	<=0.5	<=1.25	<=1	<=1.25	100-120	<=1.25	0.125-0.25	<=0.25	12	4.1	777777774020771	47	777777774020771	43	Haarlem	lineage4,lineage4.1,lineage4.1.2,lineage4.1.2.1
PRJNA343736	Run73	SAMN05919640	MMAR00000000	Peru4121	M0018597-6	I0003888-0	I0003888-0	SES	MIC	NJH	Peru	0.05-0.1	0.25-0.5	<=0.125	5-6	<=0.5	1.25-2.5	<=1	<=1.25	120-150	<=1.25	<=0.125	0.25-0.5	12	4.1	777777777760771	53	777777777760771	43	Haarlem	lineage4,lineage4.1,lineage4.1.2,lineage4.1.2.1
PRJNA343736	Run73	SAMN05919641	MMAQ00000000	Peru4122	M0018728-7	I0004320-3	I0004320-3	SES	MIC	NJH	Peru	>5	>50	0.25-0.5	2.5-5	>100	<=1.25	>100	15-30	>500	30-50	<=0.125	<=0.25	12	4.1	777777777760771	53	777777777760771	43	Haarlem	lineage4,lineage4.1,lineage4.1.2,lineage4.1.2.1
PRJNA343736	Run73	SAMN05919642	MMAP00000000	Peru4123	M0018847-5	I0004556-2	I0004556-2	SES	MIC	NJH	Peru	0.05-0.1	0.5-1	<=0.125	<=1.25	<=0.5	<=1.25	1-2	<=1.25	<=25	<=1.25	0.125-0.25	0.25-0.5	12	4.1	704003347760471	430	704003347760471	43	Unrecognized EAA- ?T4_CEU1	lineage4,lineage4.1,lineage4.1.2
PRJNA343736	Run73	SAMN05919643	MMAO00000000	Peru4124	M0018896-2	I0003120-8	I0003120-8	SES	MIC	NJH	Peru	>5	0.25-0.5	<=0.125	1.25-2.5	>100	<=1.25	<=1	<=1.25	100-120	<=1.25	<=0.125	<=0.25	12	2.2.	000000000003771	1	000000000003771	43	BEIJING	lineage2,lineage2.2,lineage2.2.1
PRJNA343736	Run73	SAMN05919644	MMAN00000000	Peru4125	M0019174-3	I0004765-9	I0004765-9	SES	MIC	NJH	Peru	0.05-0.1	<=0.25	<=0.125	<=1.25	<=0.5	1.25-2.5	<=1	<=1.25	100-120	<=1.25	<=0.125	<=0.25	12	4.3	037777407560731	1921	577777407560731	40	LAM	lineage4,lineage4.3,lineage4.3.3
PRJNA343736	Run73	SAMN05919645	MMAM00000000	Peru4126	M0019266-7	C0008866-7	C0008866-7	SES	MIC	NJH	Peru	0.05-0.1	0.5-1	<=0.125	10-15	<=0.5	<=1.25	1-2	<=1.25	<=25	<=1.25	<=0.125	0.25-0.5	12	4.1	777776770000000	450	777776770000000	43	unrecognized	lineage4,lineage4.1
PRJNA343736	Run73	SAMN05919646	MMAL00000000	Peru4127	M0019846-6	I0004342-7	I0004342-7	SES	MIC	NJH	Peru	0.05-0.1	0.5-1	<=0.125	7-8	<=0.5	<=1.25	1-2	1.25-2.5	<=25	<=1.25	<=0.125	<=0.25	12	2.2.	746177607763771	1453	776177637763771	39	unrecognized ?LAM	lineage2,lineage2.2,lineage2.2.1,lineage4.3,lineage4.3.2
PRJNA343736	Run73	SAMN05919647	MMAK00000000	Peru4128	M0020392-8	I0005224-6	I0005224-6	SES	MIC	NJH	Peru	>5	0.25-0.5	<=0.125	>15	2-4	<=1.25	<=1	<=1.25	<=25	<=1.25	<=0.125	<=0.25	12	4.1	777740777760771	219	777740777760771	43	X – clade	lineage4,lineage4.1,lineage4.1.1,lineage4.1.1.3
PRJNA343736	Run73	SAMN05919648	MMAJ00000000	Peru4129	M0020974-3	I0004816-0	I0004816-0	SES	MIC	NJH	Peru	0.05-0.1	0.25-0.5	<=0.125	>15	<=0.5	<=1.25	<=1	<=1.25	50-100	<=1.25	<=0.125	<=0.25	12	4.1	777776777760771	119	777776777760771	43	X – clade	lineage4,lineage4.1,lineage4.1.1,lineage4.1.1.3
PRJNA343736	Run73	SAMN05919649	MMAI00000000	Peru4130	M0020993-3	I0004766-7	I0004766-7	SES	MIC	NJH	Peru	<=0.05	<=0.25	<=0.125	<=1.25	<=0.5	<=1.25	<=1	<=1.25	<=25	<=1.25	<=0.125	<=0.25	12	4.1	700036777760771	91	700036777760771	43	X – clade	lineage4,lineage4.1,lineage4.1.1
PRJNA343736	Run73	SAMN05919650	MMAH00000000	Peru4131	M0021224-2	I0002081-3	I0002081-3	SES	MIC	NJH	Peru	0.4-0.6	<=0.25	<=0.125	<=1.25	<=0.5	1.25-2.5	<=1	<=1.25	<=25	<=1.25	<=0.125	<=0.25	12	4.1	777777777700031	836	777777777700131	42	Haarlem	lineage4,lineage4.1,lineage4.1.2,lineage4.1.2.1
PRJNA343736	Run73	SAMN05919651	MMAG00000000	Peru4132	M0021271-3	I0004829-3	I0004829-3	SES	MIC	NJH	Peru	<=0.05	<=0.25	<=0.125	<=1.25	<=0.5	<=1.25	<=1	<=1.25	25-50	<=1.25	<=0.125	<=0.25	12	4.1	777776772000000	743	777777776000071	37	unrecognized	lineage4,lineage4.1
PRJNA343736	Run73	SAMN05919652	MMAF00000000	Peru4133	M0021304-2	I0004557-0	I0004557-0	SES	MIC	NJH	Peru	0.6-1	>50	<=0.125	>15	<=0.5	<=1.25	<=1	<=1.25	100-120	<=1.25	<=0.125	<=0.25	12	4.3	777777407560731	1355	777777407560731	43	LAM (d1)	lineage4,lineage4.3,lineage4.3.3
PRJNA343736	Run73	SAMN05919653	MMAE00000000	Peru4134	M0021369-5	I0002006-0	I0002006-0	SES	MIC	NJH	Peru	0.05-0.1	1-2	<=0.125	5-6	<=0.5	1.25-2.5	1-2	<=1.25	<=25	<=1.25	<=0.125	0.25-0.5	12	4.3	743774077560731	1232	777774077560731	40	LAM	lineage4,lineage4.3,lineage4.3.3
PRJNA343736	Run73	SAMN05919654	MMAD00000000	Peru4135	M0021649-0	C0012831-5	C0012831-5	SES	MIC	NJH	Peru	>5	<=0.25	<=0.125	1.25-2.5	6-10	1.25-2.5	<=1	<=1.25	25-50	<=1.25	<=0.125	<=0.25	12	4.1	777777774160771	1060	777777776160771	42	Haarlem	lineage4,lineage4.1,lineage4.1.2,lineage4.1.2.1
PRJNA343736	Run73	SAMN05919655	MMAC00000000	Peru4136	M0021876-9	I0004407-8	I0004407-8	SES	MIC	NJH	Peru	>5	<=0.25	<=0.125	1.25-2.5	4-6	15-20	<=1	<=1.25	<=25	<=1.25	<=0.125	<=0.25	12	4.1	777777774020771	47	777777774020771	43	Haarlem	lineage4,lineage4.1,lineage4.1.2,lineage4.1.2.1
PRJNA343736	Run73	SAMN05919656	MMAB00000000	Peru4137	M0021915-5	I0005402-8	I0005402-8	SES	MIC	NJH	Peru	0.05-0.1	<=0.25	<=0.125	1.25-2.5	<=0.5	<=1.25	<=1	<=1.25	<=25	<=1.25	<=0.125	<=0.25	12	4.3	677777707760771	1888	677777707760771	43	LAM	lineage4,lineage4.3,lineage4.3.4,lineage4.3.4.1
PRJNA343736	Run73	SAMN05919657	MMAA00000000	Peru4138	M0021965-0	I0004703-0	I0004703-0	SES	MIC	NJH	Peru	>5	10-50	0.125-0.25	>15	1-2	<=1.25	5-10	<=1.25	>500	<=1.25	<=0.125	0.25-0.5	12	4.3	777777407560731	1355	777777407560731	43	LAM (d1)	lineage4,lineage4.3,lineage4.3.3
PRJNA343736	Run73	SAMN05919658	MLZZ00000000	Peru4139	M0021977-5	I0004741-0	I0004741-0	SES	MIC	NJH	Peru	0.05-0.1	<=0.25	<=0.125	<=1.25	<=0.5	<=1.25	<=1	<=1.25	<=25	<=1.25	<=0.125	<=0.25	12	4.1	777777777760771	53	777777777760771	43	Haarlem	lineage4,lineage4.1,lineage4.1.2,lineage4.1.2.1
PRJNA343736	Run73	SAMN05919659	MLZY00000000	Peru4140	M0022353-8	I0005416-8	I0005416-8	SES	MIC	NJH	Peru	>5	>50	1.5-2.5	10-15	0.5-1	<=1.25	30-50	30-50	>500	1.25-2.5	<=0.125	<=0.25	12	4.1	777777777760771	53	777777777760771	43	Haarlem	lineage4,lineage4.1,lineage4.1.2,lineage4.1.2.1
PRJNA343736	Run73	SAMN05919660	MLZX00000000	Peru4141	M0022492-4	I0005275-8	I0005275-8	SES	MIC	NJH	Peru	0.05-0.1	<=0.25	<=0.125	<=1.25	<=0.5	<=1.25	<=1	<=1.25	<=25	<=1.25	<=0.125	<=0.25	12	4.3	777777606000031	132	777777606000031	43	LAM	lineage4,lineage4.3,lineage4.3.4,lineage4.3.4.2
PRJNA343736	Run75	SAMN05918541	MMLR00000000	Peru4142	M0022875-0	I0002124-1	I0002124-1	SES	MIC	NJH	Peru	>5	>50	0.125-0.25	>15	6-10	2.5-5	15-30	>100	100-120	>100	0.125-0.25	0.25-0.5	12	4.1	617777777760771	358	717777777760771	42	Haarlem	lineage4,lineage4.1,lineage4.1.2,lineage4.1.2.1
PRJNA343736	Run73	SAMN05919661	MLZW00000000	Peru4143	M0023208-3	C0006290-2	C0006290-2	SES	MIC	NJH	Peru	0.05-0.1	<=0.25	<=0.125	1.25-2.5	<=0.5	<=1.25	<=1	<=1.25	25-50	<=1.25	<=0.125	<=0.25	12	4.3	777777774020771	47	777777774020771	43	Haarlem	lineage4,lineage4.1,lineage4.1.2,lineage4.1.2.1,lineage4.3,lineage4.3.3
PRJNA343736	Run73	SAMN05919662	MLZV00000000	Peru4144	M0023391-7	I0003372-5	I0003372-5	SES	MIC	NJH	Peru	>5	>50	>2.5	9-10	20-100	1.25-2.5	1-2	<=1.25	<=25	<=1.25	<=0.125	0.5-1.0	12	4.3	777777607760771	42	777777607760771	43	LAM9	lineage4,lineage4.3,lineage4.3.3
PRJNA343736	Run73	SAMN05919663	MLZU00000000	Peru4145	M0023566-4	I0003636-3	I0003636-3	SES	MIC	NJH	Peru	0.05-0.1	<=0.25	<=0.125	2.5-5	<=0.5	1.25-2.5	<=1	<=1.25	25-50	<=1.25	<=0.125	<=0.25	12	4.3	776177607760731	130	776177607760731	43	LAM3
PRJNA343736	Run73	SAMN05919664	MLZT00000000	Peru4146	M0023752-0	I0005443-2	I0005443-2	SES	MIC	NJH	Peru	0.05-0.1	0.25-0.5	<=0.125	>15	<=0.5	<=1.25	<=1	<=1.25	<=25	<=1.25	0.25-0.5	0.25-0.5	12	4	777777777760771	53	777777777760771	43	Haarlem	lineage4,lineage4.8
PRJNA343736	Run73	SAMN05919665	MLZS00000000	Peru4147	M0024224-9	I0004746-9	I0004746-9	SES	MIC	NJH	Peru	>5	>50	>2.5	5-6	<=0.5	1.25-2.5	<=1	<=1.25	300-500	<=1.25	<=0.125	<=0.25	12	4.3	776177607760771	33	776177607760771	43	LAM3	lineage4,lineage4.3,lineage4.3.2
PRJNA343736	Run73	SAMN05919666	MLZR00000000	Peru4148	M0024822-0	I0005682-5	I0005682-5	SES	MIC	NJH	Peru	>5	>50	1.5-2.5	>15	0.5-1	1.25-2.5	<=1	<=1.25	>500	<=1.25	<=0.125	<=0.25	12	4.3	776177607760771	33	776177607760771	43	LAM3	lineage4,lineage4.3,lineage4.3.2
PRJNA343736	Run73	SAMN05919667	MLZQ00000000	Peru4150	M0025053-1	I0005704-7	I0005704-7	SES	MIC	NJH	Peru	NA	NA	NA	NA	NA	NA	NA	NA	NA	NA	NA	NA	0	4.3	776177600760771	1728	776377603760771	40	LAM	lineage4,lineage4.3,lineage4.3.2
PRJNA343736	Run73	SAMN05919668	MLZP00000000	Peru4151	M0025417-8	I0005970-4	I0005970-4	SES	MIC	NJH	Peru	4-5	>50	>2.5	7-8	1-2	<=1.25	<=1	<=1.25	<=25	<=1.25	<=0.125	<=0.25	12	4	400000071760571	198	700040777760771	34	T – clade	lineage4,lineage4.8
PRJNA343736	Run73	SAMN05919669	MLZO00000000	Peru4152	M0025584-5	I0005546-2	I0005546-2	SES	MIC	NJH	Peru	<=0.05	<=0.25	<=0.125	1.25-2.5	<=0.5	<=1.25	<=1	<=1.25	25-50	<=1.25	<=0.125	<=0.25	12	4.3	776177607760771	33	776177607760771	43	LAM3	lineage4,lineage4.3,lineage4.3.2
PRJNA343736	Run73	SAMN05919670	MLZN00000000	Peru4153	M0025700-7	I0005975-3	I0005975-3	SES	MIC	NJH	Peru	2-4	>50	0.5-0.6	5-6	1-2	8-10	5-10	1.25-2.5	100-120	<=1.25	<=0.125	0.25-0.5	12	4.1	700036777760771	91	700036777760771	43	X – clade	lineage4,lineage4.1,lineage4.1.1
PRJNA343736	Run73	SAMN05919671	MLZM00000000	Peru4154	M0025812-0	I0003342-8	I0003342-8	SES	MIC	NJH	Peru	NA	NA	NA	NA	NA	NA	NA	NA	NA	NA	NA	NA	0	4	777737777760771	37	777737777760771	43	Haarlem	lineage4
PRJNA343736	Run75	SAMN05918556	MMLC00000000	Peru4301	99-R455	20-23	1704	MSLI	MIC	NJH	Peru	>5	>50	>2.5	>15	>100	2.5-5	<=1	<=1.25	>500	<=1.25	0.125-0.25	<=0.25	12	2.2.	000000000003771	1	000000000003771	43	BEIJING	lineage2,lineage2.2,lineage2.2.1
PRJNA343736	Run75	SAMN05918561	MMKX00000000	Peru4302	99-R890	24-73	1708	MSLI	MIC	NJH	Peru	>5	>50	1.5-2.5	>15	1-2	20-50	<=1	<=1.25	>500	<=1.25	>10	<=0.25	16	4.1	777740777760771	219	777740777760771	43	X – clade	lineage4,lineage4.1,lineage4.1.1,lineage4.1.1.3
PRJNA343736	Run75	SAMN05918557	MMLB00000000	Peru4303	99-R576	21-54	1709	MSLI	MIC	NJH	Peru	>5	>50	>2.5	9-10	20-100	1.25-2.5	2-4	>100	>500	>100	<=0.125	<=0.25	15	4.1	777740777760771	219	777740777760771	43	X – clade	lineage4,lineage4.1,lineage4.1.1,lineage4.1.1.3
PRJNA343736	Run75	SAMN05918562	MMKW00000000	Peru4304	99-R892	24-75	1712	MSLI	MIC	NJH	Peru	>5	>50	0.125-0.25	2.5-5	>100	1.25-2.5	1-2	>100	>500	>100	<=0.125	<=0.25	12	2.2.	000000000003771	1	000000000003771	43	BEIJING	lineage2,lineage2.2,lineage2.2.1
PRJNA343736	Run75	SAMN05918558	MMLA00000000	Peru4305	99-R756	23-27	1714	MSLI	MIC	NJH	Peru	>5	>50	>2.5	10-15	1-2	2.5-5	2-4	>100	50-100	>100	0.25-0.5	<=0.25	12	4.1	754377777760771	801	774777777760771	41	Haarlem	lineage4,lineage4.1,lineage4.1.2,lineage4.1.2.1
PRJNA343736	Run75	SAMN05918560	MMKY00000000	Peru4306	99-R873	24-38	1718	MSLI	MIC	NJH	Peru	>5	>50	<=0.125	>15	0.5-1	2.5-5	1-2	<=1.25	300-500	<=1.25	<=0.125	0.25-0.5	12	4.3	677777607700771	1752	677777607740771	42	LAM	lineage4,lineage4.3,lineage4.3.4,lineage4.3.4.1
PRJNA343736	Run75	SAMN05918559	MMKZ00000000	Peru4307	99-R855	24-26	1719	MSLI	MIC	NJH	Peru	4-5	>50	1.5-2.5	>15	>100	10-15	1-2	>100	50-100	>100	0.125-0.25	<=0.25	15	2.2.	000000000003771	1	000000000003771	43	BEIJING	lineage2,lineage2.2,lineage2.2.1,lineage2.2.1.1
PRJNA343736	Run75	SAMN05918563	MMKV00000000	Peru4308	99-R930	24-85	1722	MSLI	MIC	NJH	Peru	>5	>50	>2.5	10-15	4-6	2.5-5	15-30	>100	<=25	>100	0.125-0.25	<=0.25	12	4.1	777777777760771	53	777777777760771	43	Haarlem	lineage4,lineage4.1,lineage4.1.2,lineage4.1.2.1
PRJNA343736	Run75	SAMN05918564	MMKU00000000	Peru4309	99-R993	25-37	1728	MSLI	MIC	NJH	Peru	>5	>50	1.5-2.5	10-15	0.5-1	1.25-2.5	<=1	1.25-2.5	>500	<=1.25	<=0.125	0.25-0.5	12	4.3	770777407560731	1355	777777407560731	40	LAM	lineage4,lineage4.3,lineage4.3.3
PRJNA343736	Run75	SAMN05918553	MMLF00000000	Peru4311	02-R0220	53-07	2553	MSLI	MIC	NJH	Peru	0.4-0.6	2-3	0.6-0.75	>15	16-20	8-10	30-50	>100	50-100	>100	0.25-0.5	1-2.0	12	4.3	777774077020771	222	777774077560771	40	LAM	lineage4,lineage4.3,lineage4.3.3
PRJNA343736	Run75	SAMN05918542	MMLQ00000000	Peru4312	00-R0023	27-59	1736	MSLI	MIC	NJH	Peru	>5	>50	>2.5	>15	2-4	6-8	2-4	2.5-5	>500	2.5-5	0.25-0.5	1-2.0	12	4.1	777740775760771	219	777740777760771	42	X – clade	lineage4,lineage4.1,lineage4.1.1,lineage4.1.1.3
PRJNA343736	Run75	SAMN05918543	MMLP00000000	Peru4313	00-R0086	28-03	1738	MSLI	MIC	NJH	Peru	>5	8-10	>2.5	8-9	>100	5-6	5-10	5-6	>500	5-6	>10	2-3.0	15	2.2.	000000000003771	1	000000000003771	43	BEIJING	lineage2,lineage2.2,lineage2.2.1
PRJNA343736	Run75	SAMN05918544	MMLO00000000	Peru4314	00-R0139	28-50	1742	MSLI	MIC	NJH	Peru	>5	>50	0.6-0.75	6-7	4-6	5-6	1-2	2.5-5	>500	2.5-5	0.5-1	1-2.0	12	4.3	776177607760771	33	776177607760771	43	LAM3	lineage4,lineage4.3,lineage4.3.2
PRJNA343736	Run75	SAMN05918545	MMLN00000000	Peru4315	00-R0178	28-78	1746	MSLI	MIC	NJH	Peru	>5	>50	0.5-0.6	>15	6-10	5-6	30-50	>100	150-175	>100	>10	0.5-1.0	15	4.3	777774077020771	222	777774077560771	40	LAM	lineage4,lineage4.3,lineage4.3.3
PRJNA343736	Run75	SAMN05918549	MMLJ00000000	Peru4316	01-R0159	37-73	1750	MSLI	MIC	NJH	Peru	>5	5-8	0.125-0.25	>15	2-4	5-6	1-2	1.25-2.5	>500	1.25-2.5	0.25-0.5	0.5-1.0	12	4.1	777777774020771	47	777777774020771	43	Haarlem	lineage4,lineage4.1,lineage4.1.2,lineage4.1.2.1
PRJNA343736	Run75	SAMN05918555	MMLD00000000	Peru4317	03-R0395	70-72	3837	MSLI	MIC	NJH	Peru	>5	>50	0.5-0.6	>15	2-4	2.5-5	5-10	>100	25-50	2.5-5	0.125-0.25	0.25-0.5	12	4.3	777774077020771	222	777774077560771	40	LAM	lineage4,lineage4.3,lineage4.3.3
PRJNA343736	Run75	SAMN05918551	MMLH00000000	Peru4318	01-R0612	42-16	1761	MSLI	MIC	NJH	Peru	>5	5-8	0.5-0.6	>15	4-6	10-15	4-5	6-10	>500	5-6	0.5-1	2-3.0	12	2.2.	000000000003731	190	000000000003731	43	BEIJING	lineage2,lineage2.2,lineage2.2.1
PRJNA343736	Run75	SAMN05918550	MMLI00000000	Peru4319	01-R0244	38-100	1764	MSLI	MIC	NJH	Peru	>5	>50	1-1.5	>15	2-4	5-6	4-5	2.5-5	>500	2.5-5	1-2	0.25-0.5	17	4.1	777777777760771	53	777777777760771	43	Haarlem	lineage4,lineage4.1,lineage4.1.2,lineage4.1.2.1
PRJNA343736	Run75	SAMN05918548	MMLK00000000	Peru4320	00-R1399	34-28	1769	MSLI	MIC	NJH	Peru	>5	>50	1-1.5	>15	2-4	6-8	30-50	>100	>500	>100	1-2	1-2.0	14	4	777777777760771	53	777777777760771	43	Haarlem	lineage4
PRJNA343736	Run75	SAMN05918547	MMLL00000000	Peru4321	00-R1360	33-79	1803	MSLI	MIC	NJH	Peru	>5	>50	0.6-0.75	>15	>100	6-8	4-5	1.25-2.5	>500	1.25-2.5	0.5-1	1-2.0	12	4.1	777777777760771	53	777777777760771	43	Haarlem	lineage4,lineage4.1,lineage4.1.2,lineage4.1.2.1
PRJNA343736	Run75	SAMN05918552	MMLG00000000	Peru4322	01-R0903	44-79	1846	MSLI	MIC	NJH	Peru	2-4	>50	0.5-0.6	>15	>100	>50	>100	>100	120-150	6-10	6-8	>10	16	4.3	777774077020771	222	777774077560771	40	LAM	lineage4,lineage4.3,lineage4.3.3
PRJNA343736	Run75	SAMN05918546	MMLM00000000	Peru4323	00-R1244	32-81	1889	MSLI	MIC	NJH	Peru	>5	>50	0.875-1	>15	>100	2.5-5	<=1	<=1.25	>500	<=1.25	0.25-0.5	0.25-0.5	12	2.2.	000000000003771	1	000000000003771	43	BEIJING	lineage2,lineage2.2,lineage2.2.1
PRJNA343736	Run75	SAMN05918554	MMLE00000000	Peru4324	02-R1324	62-76	3873	MSLI	MIC	NJH	Peru	>5	>50	0.125-0.25	>15	1-2	1.25-2.5	30-50	>100	150-175	>100	0.5-1	0.5-1.0	12	4.3	777774077020771	222	777774077560771	40	LAM	lineage4,lineage4.3,lineage4.3.3
PRJNA343736	Run77	SAMN05918568	MMOF00000000	Peru4454	M0001620-5	I0000609-3	NA	SES	MIC	NJH	Peru	0.2-0.4	0.5-1	<=0.125	5-6	4-6	2.5-5	1-2	<=1.25	<=25	<=1.25	0.125-0.25	0.25-0.5	12	4	777777777760771	53	777777777760771	43	Haarlem	lineage4
PRJNA343736	Run77	SAMN05918569	MMOE00000000	Peru4455	M0002202-1	I0000683-8	NA	SES	MIC	NJH	Peru	<=0.05	<=0.25	<=0.125	1.25-2.5	<=0.5	<=1.25	<=1	<=1.25	<=25	<=1.25	<=0.125	<=0.25	12	4.1	777777377760771	40	777777377760771	43	T – clade	lineage4,lineage4.1,lineage4.1.2,lineage4.1.2.1
PRJNA343736	Run77	SAMN05918570	MMOD00000000	Peru4456	M0002684-0	I0000194-6	NA	SES	MIC	NJH	Peru	0.05-0.1	0.25-0.5	<=0.125	1.25-2.5	0.5-1	<=1.25	<=1	<=1.25	<=25	<=1.25	<=0.125	<=0.25	12	4.3	777774077560771	222	777774077560771	43	LAM	lineage4,lineage4.3,lineage4.3.3
PRJNA343736	Run77	SAMN05918571	MMOC00000000	Peru4457	M0003117-0	I0001556-5	NA	SES	MIC	NJH	Peru	0.05-0.1	0.25-0.5	<=0.125	2.5-5	<=0.5	1.25-2.5	<=1	<=1.25	<=25	<=1.25	<=0.125	<=0.25	12	2.2.	000000000003771	1	000000000003771	43	BEIJING	lineage2,lineage2.2,lineage2.2.1
PRJNA343736	Run77	SAMN05918572	MMOB00000000	Peru4458	M0003662-5	C0003002-4	NA	SES	MIC	NJH	Peru	0.05-0.1	0.5-1	<=0.125	1.25-2.5	<=0.5	<=1.25	<=1	<=1.25	25-50	<=1.25	<=0.125	0.25-0.5	12	4.1	777777777760771	53	777777777760771	43	Haarlem	lineage4,lineage4.1,lineage4.1.2,lineage4.1.2.1
PRJNA343736	Run77	SAMN05918573	MMOA00000000	Peru4459	M0003743-3	I0000473-4	NA	SES	MIC	NJH	Peru	0.6-1	>50	>2.5	5-6	<=0.5	2.5-5	<=1	<=1.25	>500	<=1.25	0.125-0.25	0.5-1.0	12	4.1	777777777760771	53	777777777760771	43	Haarlem	lineage4,lineage4.1,lineage4.1.2,lineage4.1.2.1
PRJNA343736	Run77	SAMN05918574	MMNZ00000000	Peru4460	M0003875-3	I0001528-4	NA	SES	MIC	NJH	Peru	0.4-0.6	<=0.25	<=0.125	2.5-5	6-10	1.25-2.5	<=1	<=1.25	<=25	<=1.25	0.125-0.25	<=0.25	12	4	777777777760771	53	777777777760771	43	Haarlem	lineage4
PRJNA343736	Run77	SAMN05918575	MMNY00000000	Peru4461	M0004513-9	I0000791-9	NA	SES	MIC	NJH	Peru	>5	>50	>2.5	8-9	2-4	2.5-5	1-2	<=1.25	>500	<=1.25	<=0.125	0.25-0.5	12	4.3	777737607760771	93	777737607760771	43	LAM5	lineage4,lineage4.3,lineage4.3.4,lineage4.3.4.2
PRJNA343736	Run77	SAMN05918576	MMNX00000000	Peru4462	M0005016-2	I0001284-4	NA	SES	MIC	NJH	Peru	2-4	>50	>2.5	>15	10-16	2.5-5	<=1	<=1.25	50-100	<=1.25	<=0.125	<=0.25	12	4.3	777777607760771	42	777777607760771	43	LAM9	lineage4,lineage4.3,lineage4.3.3
PRJNA343736	Run77	SAMN05918577	MMNW00000000	Peru4463	M0005584-9	I0001771-0	NA	SES	MIC	NJH	Peru	0.05-0.1	<=0.25	<=0.125	1.25-2.5	<=0.5	<=1.25	<=1	<=1.25	<=25	<=1.25	<=0.125	<=0.25	12	4.3	776177607760771	33	776177607760771	43	LAM3	lineage4,lineage4.3,lineage4.3.2
PRJNA343736	Run77	SAMN05918578	MMNV00000000	Peru4464	M0005771-2	I0001922-9	NA	SES	MIC	NJH	Peru	0.05-0.1	>50	>2.5	2.5-5	<=0.5	<=1.25	<=1	<=1.25	<=25	<=1.25	0.125-0.25	<=0.25	12	4.1	777777777760771	53	777777777760771	43	Haarlem	lineage4,lineage4.1,lineage4.1.2,lineage4.1.2.1
PRJNA343736	Run77	SAMN05918579	MMNU00000000	Peru4465	M0006397-5	I0002444-3	NA	SES	MIC	NJH	Peru	0.2-0.4	0.5-1	<=0.125	2.5-5	1-2	<=1.25	<=1	<=1.25	<=25	<=1.25	<=0.125	<=0.25	12	4.3	777777607760771	42	777777607760771	43	LAM9	lineage4,lineage4.3,lineage4.3.3
PRJNA343736	Run77	SAMN05918580	MMNT00000000	Peru4466	M0008198-5	I0001876-7	NA	SES	MIC	NJH	Peru	0.2-0.4	<=0.25	<=0.125	5-6	<=0.5	1.25-2.5	<=1	<=1.25	<=25	<=1.25	<=0.125	<=0.25	12	4.3	777737607760771	93	777737607760771	43	LAM5	lineage4,lineage4.3,lineage4.3.4,lineage4.3.4.2
PRJNA343736	Run77	SAMN05918581	MMNS00000000	Peru4467	M0009119-0	I0001937-7	NA	SES	MIC	NJH	Peru	>5	<=0.25	<=0.125	2.5-5	<=0.5	5-6	1-2	<=1.25	200-300	<=1.25	0.125-0.25	0.25-0.5	12	4.3	677337607760771	1711	677337607760771	43	LAM2	lineage4,lineage4.3,lineage4.3.4,lineage4.3.4.1
PRJNA343736	Run77	SAMN05918582	MMNR00000000	Peru4468	M0009260-2	I0003285-9	NA	SES	MIC	NJH	Peru	2-4	0.25-0.5	<=0.125	1.25-2.5	1-2	<=1.25	<=1	<=1.25	25-50	<=1.25	<=0.125	<=0.25	12	4.1	777777774020771	47	777777774020771	43	Haarlem	lineage4,lineage4.1,lineage4.1.2,lineage4.1.2.1
PRJNA343736	Run77	SAMN05918583	MMNQ00000000	Peru4469	M0010326-8	C0007130-9	NA	SES	MIC	NJH	Peru	0.1-0.2	<=0.25	<=0.125	1.25-2.5	<=0.5	<=1.25	<=1	<=1.25	<=25	<=1.25	<=0.125	<=0.25	12	4.3	736177607700171	1476	736177607700171	43	LAM	lineage4,lineage4.3,lineage4.3.2
PRJNA343736	Run77	SAMN05918584	MMNP00000000	Peru4470	M0010396-1	I0003075-4	NA	SES	MIC	NJH	Peru	>5	>50	0.125-0.25	>15	1-2	2.5-5	30-50	<=1.25	>500	<=1.25	0.125-0.25	0.5-1.0	12	4.3	777777407560731	1355	777777407560731	43	LAM (d1)	lineage4,lineage4.3,lineage4.3.3
PRJNA343736	Run77	SAMN05918585	MMNO00000000	Peru4471	M0011025-5	I0002706-5	NA	SES	MIC	NJH	Peru	0.05-0.1	<=0.25	<=0.125	1.25-2.5	>100	1.25-2.5	<=1	<=1.25	<=25	<=1.25	<=0.125	<=0.25	12	2.2.	000000000003771	1	000000000003771	43	BEIJING	lineage2,lineage2.2,lineage2.2.1
PRJNA343736	Run77	SAMN05918586	MMNN00000000	Peru4473	M0013217-6	I0003381-6	NA	SES	MIC	NJH	Peru	0.4-0.6	0.25-0.5	<=0.125	5-6	<=0.5	2.5-5	<=1	<=1.25	25-50	<=1.25	<=0.125	<=0.25	12	4.1	777777777760771	53	777777777760771	43	Haarlem	lineage4,lineage4.1,lineage4.1.2,lineage4.1.2.1
PRJNA343736	Run77	SAMN05918587	MMNM00000000	Peru4474	M0014029-4	I0003868-2	NA	SES	MIC	NJH	Peru	0.05-0.1	0.25-0.5	<=0.125	<=1.25	<=0.5	<=1.25	<=1	<=1.25	<=25	<=1.25	<=0.125	<=0.25	12	4.3	743774077560731	1232	777774077560731	40	LAM	lineage4,lineage4.3,lineage4.3.3
PRJNA343736	Run77	SAMN05918588	MMNL00000000	Peru4475	M0014243-1	I0003001-2	NA	SES	MIC	NJH	Peru	0.05-0.1	<=0.25	<=0.125	1.25-2.5	<=0.5	2.5-5	<=1	<=1.25	<=25	<=1.25	<=0.125	<=0.25	12	4.3	777737607760771	93	777737607760771	43	LAM5	lineage4,lineage4.3,lineage4.3.4,lineage4.3.4.2
PRJNA343736	Run77	SAMN05918589	MMNK00000000	Peru4476	M0015869-2	C0009971-4	NA	SES	MIC	NJH	Peru	0.05-0.1	0.25-0.5	<=0.125	<=1.25	<=0.5	<=1.25	<=1	<=1.25	25-50	<=1.25	<=0.125	<=0.25	12	4.3	776177607760771	33	776177607760771	43	LAM3	lineage4,lineage4.3,lineage4.3.2
PRJNA343736	Run77	SAMN05918590	MMNJ00000000	Peru4477	M0017749-4	I0003620-7	NA	SES	MIC	NJH	Peru	0.05-0.1	0.25-0.5	<=0.125	5-6	<=0.5	<=1.25	<=1	<=1.25	<=25	<=1.25	0.125-0.25	0.25-0.5	12	4.3	777774077560771	222	777774077560771	43	LAM	lineage4,lineage4.3,lineage4.3.3
PRJNA343736	Run77	SAMN05918591	MMNI00000000	Peru4478	M0018107-4	I0004245-2	NA	SES	MIC	NJH	Peru	>5	>50	1-1.5	>15	4-6	1.25-2.5	<=1	<=1.25	<=25	<=1.25	0.125-0.25	0.25-0.5	12	4.3	777777607760771	42	777777607760771	43	LAM9	lineage4,lineage4.3,lineage4.3.3
PRJNA343736	Run77	SAMN05918592	MMNH00000000	Peru4479	M0018360-9	I0003254-5	NA	SES	MIC	NJH	Peru	<=0.05	<=0.25	<=0.125	<=1.25	<=0.5	<=1.25	<=1	<=1.25	<=25	<=1.25	<=0.125	<=0.25	12	2.2.	000000000003771	1	000000000003771	43	BEIJING	lineage2,lineage2.2,lineage2.2.1
PRJNA343736	Run77	SAMN05918594	MMNF00000000	Peru4481	M0021672-2	I0004601-6	NA	SES	MIC	NJH	Peru	0.05-0.1	0.25-0.5	<=0.125	1.25-2.5	<=0.5	<=1.25	<=1	<=1.25	50-100	<=1.25	<=0.125	<=0.25	12	4.1	777776777760771	119	777776777760771	43	X – clade	lineage4,lineage4.1,lineage4.1.1,lineage4.1.1.3
PRJNA343736	Run77	SAMN05918595	MMNE00000000	Peru4482	M0021971-8	I0005394-7	NA	SES	MIC	NJH	Peru	0.05-0.1	0.5-1	<=0.125	>15	<=0.5	<=1.25	<=1	<=1.25	25-50	<=1.25	<=0.125	<=0.25	12	4.1	777777777760771	53	777777777760771	43	Haarlem	lineage4,lineage4.1,lineage4.1.2,lineage4.1.2.1
PRJNA343736	Run77	SAMN05918596	MMND00000000	Peru4483	M0022228-2	I0004575-2	NA	SES	MIC	NJH	Peru	>5	>50	1.5-2.5	>15	20-100	<=1.25	1-2	<=1.25	100-120	<=1.25	<=0.125	0.25-0.5	12	4.3	777777607760771	42	777777607760771	43	LAM9	lineage4,lineage4.3,lineage4.3.3
PRJNA343736	Run77	SAMN05918597	MMNC00000000	Peru4484	M0022506-1	I0005307-9	NA	SES	MIC	NJH	Peru	0.05-0.1	<=0.25	<=0.125	1.25-2.5	>100	<=1.25	<=1	<=1.25	50-100	<=1.25	<=0.125	<=0.25	12	2.2.	000000000003771	1	000000000003771	43	BEIJING	lineage2,lineage2.2,lineage2.2.1
PRJNA343736	Run77	SAMN05918598	MMNB00000000	Peru4485	M0023039-2	I0005439-0	NA	SES	MIC	NJH	Peru	0.6-1	<=0.25	<=0.125	<=1.25	<=0.5	<=1.25	<=1	<=1.25	100-120	<=1.25	<=0.125	<=0.25	12	4.1	777777777760771	53	777777777760771	43	Haarlem	lineage4,lineage4.1,lineage4.1.2,lineage4.1.2.1
PRJNA343736	Run77	SAMN05918599	MMNA00000000	Peru4486	M0024214-0	I0005735-1	NA	SES	MIC	NJH	Peru	>5	<=0.25	<=0.125	>15	0.5-1	<=1.25	<=1	<=1.25	<=25	<=1.25	<=0.125	0.25-0.5	12	4.3	777777407560731	1355	777777407560731	43	LAM (d1)	lineage4,lineage4.3,lineage4.3.3
PRJNA343736	Run77	SAMN05918600	MMMZ00000000	Peru4487	M0024434-4	I0005460-6	NA	SES	MIC	NJH	Peru	0.05-0.1	<=0.25	<=0.125	5-6	<=0.5	<=1.25	<=1	<=1.25	<=25	<=1.25	<=0.125	<=0.25	12	4.3	777737607560771	176	777737607560771	43	LAM5	lineage4,lineage4.3,lineage4.3.3
PRJNA343736	Run77	SAMN05918601	MMMY00000000	Peru4488	M0026039-9	I0004046-4	NA	SES	MIC	NJH	Peru	0.05-0.1	<=0.25	<=0.125	<=1.25	<=0.5	1.25-2.5	<=1	<=1.25	25-50	<=1.25	<=0.125	0.25-0.5	12	2.2.	000000000003771	1	000000000003771	43	BEIJING	lineage2,lineage2.2,lineage2.2.1
PRJNA343736	Run77	SAMN05918602	MMMX00000000	Peru4489	M0000639-6	NA	NA	SES	MIC	NJH	Peru	>5	>50	>2.5	7-8	>100	2.5-5	10-15	5-6	<=25	5-6	0.25-0.5	0.5-1.0	12	4.1	704003347760471	430	704003347760471	43	Unrecognized EAA- ?T4_CEU1	lineage4,lineage4.1,lineage4.1.2
PRJNA343736	Run77	SAMN05918603	MMMW00000000	Peru4490	M0001398-8	NA	NA	SES	MIC	NJH	Peru	>5	>50	0.125-0.25	2.5-5	<=0.5	1.25-2.5	<=1	<=1.25	NA	<=1.25	<=0.125	<=0.25	11	4.3	777777607760771	42	777777607760771	43	LAM9	lineage4,lineage4.3,lineage4.3.3
PRJNA343736	Run77	SAMN05918604	MMMV00000000	Peru4491	M0006970-9	NA	NA	SES	MIC	NJH	Peru	>5	>50	>2.5	2.5-5	0.5-1	2.5-5	5-10	>100	NA	>100	<=0.125	<=0.25	11	4.3	777777407420731	1895	777777607460731	41	LAM4	lineage4,lineage4.3,lineage4.3.3
PRJNA343736	Run77	SAMN05918605	MMMU00000000	Peru4492	M0022844-6	NA	NA	SES	MIC	NJH	Peru	>5	>50	1.5-2.5	10-15	1-2	1.25-2.5	1-2	<=1.25	NA	<=1.25	0.125-0.25	<=0.25	11	4	777777777760771	53	777777777760771	43	Haarlem	lineage4
PRJNA343736	Run77	SAMN05918606	MMMT00000000	Peru4493	M0023843-7	NA	NA	SES	MIC	NJH	Peru	1-2	0.5-1	<=0.125	6-7	0.5-1	2.5-5	1-2	<=1.25	<=25	<=1.25	0.125-0.25	<=0.25	12	4.1	777777777760771	53	777777777760771	43	Haarlem	lineage4,lineage4.1,lineage4.1.2,lineage4.1.2.1
PRJNA343736	Run77	SAMN05918607	MMMS00000000	Peru4494	M0000149-6	I0000006-2	NA	SES	MIC	NJH	Peru	0.05-0.1	<=0.25	<=0.125	2.5-5	0.5-1	1.25-2.5	<=1	<=1.25	<=25	<=1.25	<=0.125	<=0.25	12	4.3	777777407560731	1355	777777407560731	43	LAM (d1)	lineage4,lineage4.3,lineage4.3.3
PRJNA343736	Run77	SAMN05918609	MMMQ00000000	Peru4496	M0010710-3	I0003575-3	NA	SES	MIC	NJH	Peru	0.05-0.1	1-2	<=0.125	5-6	0.5-1	1.25-2.5	1-2	<=1.25	<=25	<=1.25	<=0.125	0.25-0.5	12	4.3	777774077560771	222	777774077560771	43	LAM	lineage4,lineage4.3,lineage4.3.3
PRJNA343736	Run77	SAMN05918610	MMMP00000000	Peru4497	M0014296-9	I0003471-5	NA	SES	MIC	NJH	Peru	1-2	>50	>2.5	>15	6-10	2.5-5	1-2	2.5-5	<=25	<=1.25	0.125-0.25	<=0.25	12	4	777777777760771	53	777777777760771	43	Haarlem	lineage4
PRJNA343736	Run77	SAMN05918611	MMMO00000000	Peru4498	M0016353-6	I0004068-8	NA	SES	MIC	NJH	Peru	>5	<=0.25	<=0.125	1.25-2.5	<=0.5	<=1.25	<=1	<=1.25	<=25	<=1.25	<=0.125	<=0.25	12	4	757777777760771	154	757777777760771	43	T – clade	lineage4
PRJNA343736	Run77	SAMN05918612	MMMN00000000	Peru4499	M0003761-5	NA	NA	SES	MIC	NJH	Peru	0.4-0.6	<=0.25	<=0.125	2.5-5	<=0.5	2.5-5	<=1	<=1.25	>500	<=1.25	<=0.125	<=0.25	12	4.3	777774077560771	222	777774077560771	43	LAM	lineage4,lineage4.3,lineage4.3.3
PRJNA343736	Run79	SAMN05918615	MMUO00000000	Peru4515	97-R495	05-85	1614	MSLI	MIC	NJH	Peru	>5	>50	1.5-2.5	2.5-5	4-6	1.25-2.5	10-15	>100	>500	>100	0.5-1	<=0.25	12	4	777777777760771	53	777777777760771	43	Haarlem	lineage4
PRJNA343736	Run79	SAMN05918616	MMUN00000000	Peru4516	98-R515	11-83	1620	MSLI	MIC	NJH	Peru	>5	>50	>2.5	>15	20-100	8-10	1-2	1.25-2.5	300-500	<=1.25	<=0.125	<=0.25	12	4.1	700036777760771	91	700036777760771	43	X – clade	lineage4,lineage4.1,lineage4.1.1
PRJNA343736	Run79	SAMN05918617	MMUM00000000	Peru4517	99-02025	16-33	1681	MSLI	MIC	NJH	Peru	>5	10-50	<=0.125	10-15	1-2	1.25-2.5	NA	<=1.25	100-120	<=1.25	<=0.125	<=0.25	11	4.3	777737607760771	93	777737607760771	43	LAM5	lineage4,lineage4.3,lineage4.3.4,lineage4.3.4.2
PRJNA343736	Run79	SAMN05918619	MMUK00000000	Peru4519	01-R0238	38-94	1907	MSLI	MIC	NJH	Peru	>5	3-5	<=0.125	2.5-5	<=0.5	2.5-5	NA	<=1.25	25-50	<=1.25	0.125-0.25	0.25-0.5	14	4.3	776177607760771	33	776177607760771	43	LAM3	lineage4,lineage4.3,lineage4.3.2
PRJNA343736	Run79	SAMN05918620	MMUJ00000000	Peru4520	97-06880	01-05	1635	MSLI	MIC	NJH	Peru	NA	NA	NA	NA	NA	NA	NA	NA	NA	NA	NA	NA	0	4.3	776177607760771	33	776177607760771	43	LAM3	lineage4,lineage4.3,lineage4.3.2
PRJNA343736	Run79	SAMN05918621	MMUI00000000	Peru4521	97-16464	01-91	1641	MSLI	MIC	NJH	Peru	>5	>50	>2.5	2.5-5	20-100	1.25-2.5	1-2	<=1.25	<=25	<=1.25	<=0.125	0.25-0.5	12	4	777777777760771	53	777777777760771	43	Haarlem	lineage4
PRJNA343736	Run79	SAMN05918622	MMUH00000000	Peru4522	99-09115	20-55	1643	MSLI	MIC	NJH	Peru	>5	10-50	<=0.125	>15	1-2	1.25-2.5	<=1	<=1.25	>500	<=1.25	0.125-0.25	0.25-0.5	12	4.3	677777607760771	20	677777607760771	43	LAM1	lineage4,lineage4.3,lineage4.3.4,lineage4.3.4.1
PRJNA343736	Run79	SAMN05918623	MMUG00000000	Peru4523	97-R224	01-80	1646	MSLI	MIC	NJH	Peru	>5	>50	0.25-0.5	2.5-5	<=0.5	1.25-2.5	<=1	<=1.25	100-120	<=1.25	<=0.125	<=0.25	12	4.1	777777774020771	47	777777774020771	43	Haarlem	lineage4,lineage4.1,lineage4.1.2,lineage4.1.2.1
PRJNA343736	Run79	SAMN05918624	MMUF00000000	Peru4524	97-05202	04-38	1650	MSLI	MIC	NJH	Peru	>5	10-50	<=0.125	>15	4-6	1.25-2.5	2-4	2.5-5	25-50	<=1.25	0.125-0.25	0.25-0.5	12	4.3	677777607760771	20	677777607760771	43	LAM1	lineage4,lineage4.3,lineage4.3.4,lineage4.3.4.1
PRJNA343736	Run79	SAMN05918625	MMUE00000000	Peru4525	98-R467	11-40	1651	MSLI	MIC	NJH	Peru	>5	>50	>2.5	9-10	1-2	5-6	1-2	<=1.25	>500	<=1.25	0.125-0.25	<=0.25	12	4.1	777777777760771	53	777777777760771	43	Haarlem	lineage4,lineage4.1,lineage4.1.2,lineage4.1.2.1
PRJNA343736	Run79	SAMN05918626	MMUD00000000	Peru4526	97-20984	05-22	1655	MSLI	MIC	NJH	Peru	0.4-0.6	>50	>2.5	2.5-5	1-2	1.25-2.5	1-2	<=1.25	>500	<=1.25	0.125-0.25	<=0.25	12	4	777777777760771	53	777777777760771	43	Haarlem	lineage4
PRJNA343736	Run79	SAMN05918627	MMUC00000000	Peru4527	97-20987	05-77	1657	MSLI	MIC	NJH	Peru	>5	>50	>2.5	10-15	>100	8-10	<=1	<=1.25	25-50	<=1.25	0.25-0.5	0.25-0.5	12	2.2.	000000000003771	1	000000000003771	43	BEIJING	lineage2,lineage2.2,lineage2.2.1
PRJNA343736	Run79	SAMN05918628	MMUB00000000	Peru4528	97-R590	71-02	1657	MSLI	MIC	NJH	Peru	0.05-0.1	0.5-1	<=0.125	8-9	<=0.5	1.25-2.5	<=1	<=1.25	25-50	<=1.25	<=0.125	0.25-0.5	12	2.2.	000000000003771	1	000000000003771	43	BEIJING	lineage2,lineage2.2,lineage2.2.1
PRJNA343736	Run79	SAMN05918629	MMUA00000000	Peru4529	97-14062	01-62	1660	MSLI	MIC	NJH	Peru	>5	>50	>2.5	5-6	>100	<=1.25	1-2	<=1.25	>500	<=1.25	<=0.125	0.25-0.5	12	4.1	777777777760771	53	777777777760771	43	Haarlem	lineage4,lineage4.1,lineage4.1.2,lineage4.1.2.1
PRJNA343736	Run79	SAMN05918630	MMTZ00000000	Peru4530	99-R727	23-5	1662	MSLI	MIC	NJH	Peru	>5	>50	>2.5	10-15	2-4	2.5-5	2-4	1.25-2.5	>500	5-6	0.25-0.5	0.25-0.5	12	4.1	300036777760771	1486	300036777760771	43	X – clade	lineage4,lineage4.1,lineage4.1.1
PRJNA343736	Run79	SAMN05918631	MMTY00000000	Peru4531	97-10490	01-56	1663	MSLI	MIC	NJH	Peru	>5	>50	>2.5	>15	2-4	1.25-2.5	1-2	<=1.25	300-500	<=1.25	0.125-0.25	0.5-1.0	12	4.1	777777777760771	53	777777777760771	43	Haarlem	lineage4,lineage4.1,lineage4.1.2,lineage4.1.2.1,lineage4.3
PRJNA343736	Run79	SAMN05918632	MMTX00000000	Peru4532	98-R405	10-76	1664	MSLI	MIC	NJH	Peru	>5	>50	1.5-2.5	2.5-5	1-2	1.25-2.5	4-5	<=1.25	>500	<=1.25	0.125-0.25	0.5-1.0	12	4.3	777777607760771	42	777777607760771	43	LAM9	lineage4,lineage4.3,lineage4.3.3
PRJNA343736	Run79	SAMN05918633	MMTW00000000	Peru4533	99-R475	20-41	1667	MSLI	MIC	NJH	Peru	>5	>50	<=0.125	2.5-5	0.5-1	1.25-2.5	1-2	<=1.25	>500	<=1.25	<=0.125	<=0.25	12	4.3	777777407560731	1355	777777407560731	43	LAM (d1)	lineage4,lineage4.3,lineage4.3.3
PRJNA343736	Run79	SAMN05918634	MMTV00000000	Peru4534	99-R347	19-27	1669	MSLI	MIC	NJH	Peru	>5	>50	>2.5	>15	20-100	2.5-5	1-2	<=1.25	>500	<=1.25	>10	0.5-1.0	12	4.3	777777607760771	42	777777607760771	43	LAM9	lineage4,lineage4.3,lineage4.3.3
PRJNA343736	Run79	SAMN05918635	MMTU00000000	Peru4535	98-R787	14-64	1671	MSLI	MIC	NJH	Peru	>5	0.25-0.5	<=0.125	>15	6-10	1.25-2.5	15-30	>100	175-200	>100	<=0.125	<=0.25	12	4.3	777774077020771	222	777774077560771	40	LAM	lineage4,lineage4.3,lineage4.3.3
PRJNA343736	Run79	SAMN05918636	MMTT00000000	Peru4536	99-02031	16-37	1672	MSLI	MIC	NJH	Peru	NA	NA	NA	NA	NA	NA	NA	NA	NA	NA	NA	NA	0	4.3	777737707760771	535	777777707760771	42	H – clade	lineage4,lineage4.3,lineage4.3.4,lineage4.3.4.2
PRJNA343736	Run79	SAMN05918637	MMTS00000000	Peru4537	98-R355	10-37	1673	MSLI	MIC	NJH	Peru	>5	>50	>2.5	>15	20-100	6-8	1-2	<=1.25	100-120	<=1.25	<=0.125	0.25-0.5	12	4.3	777777777760771	53	777777777760771	43	Haarlem	lineage4,lineage4.1,lineage4.1.1,lineage4.3,lineage4.3.4,lineage4.3.4.2
PRJNA343736	Run79	SAMN05918638	MMTR00000000	Peru4538	98-R696	13-28	1674	MSLI	MIC	NJH	Peru	>5	>50	>2.5	>15	<=0.5	>50	2-4	<=1.25	>500	<=1.25	<=0.125	<=0.25	12	4.1	777777777520771	746	777777777520771	43	H – clade	lineage4,lineage4.1,lineage4.1.2,lineage4.1.2.1
PRJNA343736	Run79	SAMN05918639	MMTQ00000000	Peru4539	02-R1664	64-67	3568	MSLI	MIC	NJH	Peru	>5	>50	0.25-0.5	>15	0.5-1	2.5-5	<=1	1.25-2.5	25-50	<=1.25	<=0.125	0.25-0.5	12	4.3	777737607760771	93	777737607760771	43	LAM5	lineage4,lineage4.3,lineage4.3.4,lineage4.3.4.2
PRJNA343736	Run79	SAMN05918640	MMTP00000000	Peru4540	02-R0744	59-86	3569	MSLI	MIC	NJH	Peru	>5	>50	1.5-2.5	5-6	<=0.5	6-8	1-2	<=1.25	>500	<=1.25	<=0.125	<=0.25	12	4.3	777774077560771	222	777774077560771	43	LAM	lineage4,lineage4.3,lineage4.3.3
PRJNA343736	Run79	SAMN05918641	MMTO00000000	Peru4541	03-R0826	74-08	3634	MSLI	MIC	NJH	Peru	>5	10-50	<=0.125	>15	2-4	2.5-5	10-15	>100	300-500	>100	0.125-0.25	0.25-0.5	12	4.3	777774077020771	222	777774077560771	40	LAM	lineage4,lineage4.3,lineage4.3.3
PRJNA343736	Run79	SAMN05918642	MMTN00000000	Peru4542	02-R1675	65-65	3641	MSLI	MIC	NJH	Peru	2-4	>50	1.5-2.5	>15	10-16	6-8	2-4	<=1.25	<=25	<=1.25	<=0.125	<=0.25	12	4	777777777760771	53	777777777760771	43	Haarlem	lineage4
PRJNA343736	Run79	SAMN05918643	MMTM00000000	Peru4543	02-R1335	62-99	3650	MSLI	MIC	NJH	Peru	1-2	1-2	<=0.125	5-6	6-10	8-10	2-4	30-50	25-50	2.5-5	<=0.125	0.5-1.0	12	4.1	777776770000000	450	777776770000000	43	unrecognized	lineage4,lineage4.1
PRJNA343736	Run79	SAMN05918644	MMTL00000000	Peru4544	03-R0099	68-47	3652	MSLI	MIC	NJH	Peru	>5	>50	>2.5	1.25-2.5	0.5-1	NA	NA	<=1.25	>500	<=1.25	<=0.125	<=0.25	10	4.1	777777777760731	52	777777777760731	43	H – clade	lineage4,lineage4.1,lineage4.1.2,lineage4.1.2.1
PRJNA343736	Run79	SAMN05918645	MMTK00000000	Peru4545	03-R0065	68-13	3655	MSLI	MIC	NJH	Peru	>5	>50	>2.5	10-15	1-2	1.25-2.5	<=1	<=1.25	<=25	<=1.25	0.125-0.25	<=0.25	12	4.1	777740777760771	219	777740777760771	43	X – clade	lineage4,lineage4.1,lineage4.1.1,lineage4.1.1.3
PRJNA343736	Run79	SAMN05918646	MMTJ00000000	Peru4546	02-R0755	59-87	3658	MSLI	MIC	NJH	Peru	>5	>50	>2.5	>15	6-10	2.5-5	<=1	1.25-2.5	100-120	<=1.25	0.125-0.25	0.25-0.5	12	4	400000071760571	198	700040777760771	34	T – clade	lineage4,lineage4.8
PRJNA343736	Run79	SAMN05918647	MMTI00000000	Peru4547	03-R0060	68-08	3663	MSLI	MIC	NJH	Peru	0.4-0.6	>50	>2.5	6-7	<=0.5	2.5-5	1-2	<=1.25	<=25	<=1.25	<=0.125	<=0.25	12	4	777777777760731	52	777777777760731	43	H – clade	lineage4
PRJNA343736	Run79	SAMN05918648	MMTH00000000	Peru4548	02-R1144	61-75	3673	MSLI	MIC	NJH	Peru	>5	>50	1.5-2.5	5-6	<=0.5	>50	<=1	<=1.25	>500	<=1.25	<=0.125	<=0.25	12	4.3	777774077560771	222	777774077560771	43	LAM	lineage4,lineage4.3,lineage4.3.3
PRJNA343736	Run79	SAMN05918649	MMTG00000000	Peru4549	02-R1930	67-55	3680	MSLI	MIC	NJH	Peru	4-5	10-50	0.5-0.6	5-6	2-4	2.5-5	1-2	<=1.25	<=25	<=1.25	<=0.125	<=0.25	12	4	777777777760771	53	777777777760771	43	Haarlem	lineage4
PRJNA343736	Run79	SAMN05918650	MMTF00000000	Peru4550	02-R1850	66-57	3685	MSLI	MIC	NJH	Peru	2-4	>50	>2.5	>15	2-4	2.5-5	<=1	<=1.25	300-500	<=1.25	0.125-0.25	<=0.25	12	4.1	777777777760731	52	777777777760731	43	H – clade	lineage4,lineage4.1,lineage4.1.2,lineage4.1.2.1
PRJNA343736	Run79	SAMN05918651	MMTE00000000	Peru4551	02-R1851	66-58	3706	MSLI	MIC	NJH	Peru	>5	>50	0.5-0.6	5-6	0.5-1	1.25-2.5	4-5	>100	50-100	>100	<=0.125	<=0.25	12	4.1	777777777760771	53	777777777760771	43	Haarlem	lineage4,lineage4.1,lineage4.1.2,lineage4.1.2.1
PRJNA343736	Run79	SAMN05918652	MMTD00000000	Peru4552	03-R0280	69-69	3711	MSLI	MIC	NJH	Peru	2-4	>50	1-1.5	6-7	6-10	2.5-5	<=1	5-6	100-120	1.25-2.5	<=0.125	<=0.25	12	4.3	777777607760771	42	777777607760771	43	LAM9	lineage4,lineage4.3,lineage4.3.3
PRJNA343736	Run79	SAMN05918653	MMTC00000000	Peru4553	02-R1663	64-66	3725	MSLI	MIC	NJH	Peru	>5	>50	1.5-2.5	9-10	2-4	1.25-2.5	1-2	<=1.25	100-120	<=1.25	<=0.125	<=0.25	12	4	777777777460771	1905	777777777460771	43	T – clade	lineage4
PRJNA343736	Run79	SAMN05918654	MMTB00000000	Peru4554	04-R0569	82-71	3730	MSLI	MIC	NJH	Peru	<=0.05	1-2	<=0.125	8-9	20-100	2.5-5	1-2	<=1.25	<=25	<=1.25	<=0.125	<=0.25	12	4.1	777777777760771	53	777777777760771	43	Haarlem	lineage4,lineage4.1,lineage4.1.2,lineage4.1.2.1
PRJNA343736	Run79	SAMN05918655	MMTA00000000	Peru4555	02-R1897	67-29	3765	MSLI	MIC	NJH	Peru	>5	5-8	<=0.125	>15	1-2	1.25-2.5	1-2	<=1.25	25-50	<=1.25	<=0.125	<=0.25	12	4.3	777737607760771	93	777737607760771	43	LAM5	lineage4,lineage4.3,lineage4.3.4,lineage4.3.4.2
PRJNA343736	Run79	SAMN05918656	MMSZ00000000	Peru4556	02-R1896	67-28	3766	MSLI	MIC	NJH	Peru	>5	>50	1-1.5	2.5-5	<=0.5	2.5-5	<=1	<=1.25	>500	<=1.25	<=0.125	<=0.25	12	4	776377777720731	1244	776377777720731	43	Unrecognized EAA- ?S	lineage4,lineage4.4,lineage4.4.1,lineage4.4.1.1
PRJNA343736	Run79	SAMN05918657	MMSY00000000	Peru4557	02-R1881	67-01	3777	MSLI	MIC	NJH	Peru	>5	5-8	0.5-0.6	2.5-5	>100	2.5-5	5-10	>100	100-120	>100	<=0.125	<=0.25	12	4.1	777777777760731	52	777777777760731	43	H – clade	lineage4,lineage4.1,lineage4.1.2,lineage4.1.2.1
PRJNA343736	Run79	SAMN05918658	MMSX00000000	Peru4558	02-R1956	67-82	3789	MSLI	MIC	NJH	Peru	4-5	10-50	1-1.5	5-6	1-2	2.5-5	<=1	<=1.25	25-50	<=1.25	<=0.125	<=0.25	12	4.1	700036777740771	1218	700076777740771	42	X – clade	lineage4,lineage4.1,lineage4.1.1
PRJNA343736	Run79	SAMN05918659	MMSW00000000	Peru4559	02-R1904	67-36	3804	MSLI	MIC	NJH	Peru	>5	>50	0.75-0.875	5-6	<=0.5	1.25-2.5	<=1	<=1.25	100-120	<=1.25	<=0.125	<=0.25	12	4.3	777777407560731	1355	777777407560731	43	LAM (d1)	lineage4,lineage4.3,lineage4.3.3
PRJNA343736	Run79	SAMN05918660	MMSV00000000	Peru4560	08-R1906	NA	NA	MSLI	MIC	NJH	Peru	NA	NA	NA	NA	NA	NA	NA	NA	NA	NA	NA	NA	0	4.3	777777407560731	1355	777777407560731	43	LAM (d1)	lineage4,lineage4.3,lineage4.3.3
PRJNA343736	Run79	SAMN05918661	MMSU00000000	Peru4561	02-R1847	66-54	3814	MSLI	MIC	NJH	Peru	2-4	>50	0.875-1	5-6	<=0.5	20-50	<=1	<=1.25	100-120	<=1.25	<=0.125	<=0.25	12	4.3	777774077560771	222	777774077560771	43	LAM	lineage4,lineage4.3,lineage4.3.3
PRJNA343736	Run79	SAMN05918662	MMST00000000	Peru4562	02-R1842	66-70	3816	MSLI	MIC	NJH	Peru	>5	>50	1-1.5	9-10	16-20	2.5-5	1-2	<=1.25	50-100	<=1.25	<=0.125	<=0.25	12	4.1	700036777760771	91	700036777760771	43	X – clade	lineage4,lineage4.1,lineage4.1.1
PRJNA343736	Run79	SAMN05918663	MMSS00000000	Peru4563	03-R0303	69-91	3820	MSLI	MIC	NJH	Peru	>5	>50	0.25-0.5	>15	4-6	5-6	1-2	<=1.25	>500	<=1.25	<=0.125	0.25-0.5	12	4.1	777777777760731	52	777777777760731	43	H – clade	lineage4,lineage4.1,lineage4.1.2,lineage4.1.2.1
PRJNA343736	Run79	SAMN05918664	MMSR00000000	Peru4564	03-R0259	69-60	3825	MSLI	MIC	NJH	Peru	>5	>50	>2.5	>15	2-4	2.5-5	1-2	<=1.25	>500	<=1.25	<=0.125	0.5-1.0	12	4.1	777777774020771	47	777777774020771	43	Haarlem	lineage4,lineage4.1,lineage4.1.2,lineage4.1.2.1
PRJNA343736	Run79	SAMN05918665	MMSQ00000000	Peru4565	03-R0267	69-64	3827	MSLI	MIC	NJH	Peru	>5	>50	1.5-2.5	>15	4-6	2.5-5	15-30	>100	>500	>100	<=0.125	0.5-1.0	12	4	777777777760771	53	777777777760771	43	Haarlem	lineage4
PRJNA343736	Run79	SAMN05918667	MMSO00000000	Peru4567	03-R0091	68-41	3857	MSLI	MIC	NJH	Peru	>5	>50	>2.5	>15	2-4	5-6	1-2	1.25-2.5	>500	<=1.25	4-6	0.25-0.5	12	4.1	777777777760771	53	777777777760771	43	Haarlem	lineage4,lineage4.1,lineage4.1.2,lineage4.1.2.1
PRJNA343736	Run79	SAMN05918668	MMSN00000000	Peru4568	03-R0108	68-55	3861	MSLI	MIC	NJH	Peru	>5	>50	>2.5	>15	4-6	<=1.25	1-2	<=1.25	>500	<=1.25	0.25-0.5	0.25-0.5	12	4.3	777737607760771	93	777737607760771	43	LAM5	lineage4,lineage4.3,lineage4.3.4,lineage4.3.4.2
PRJNA343736	Run79	SAMN05918669	MMSM00000000	Peru4569	03-R0106	68-53	3865	MSLI	MIC	NJH	Peru	>5	>50	>2.5	>15	4-6	1.25-2.5	1-2	<=1.25	>500	<=1.25	4-6	0.25-0.5	12	4.3	777737607760771	93	777737607760771	43	LAM5	lineage4,lineage4.3,lineage4.3.4,lineage4.3.4.2
PRJNA343736	Run79	SAMN05918670	MMSL00000000	Peru4570	02-R1449	62-84	3876	MSLI	MIC	NJH	Peru	>5	>50	>2.5	10-15	20-100	6-8	1-2	<=1.25	50-100	<=1.25	<=0.125	0.25-0.5	12	4.1	700036777760771	91	700036777760771	43	X – clade	lineage4,lineage4.1,lineage4.1.1
PRJNA343736	Run79	SAMN05918671	MMSK00000000	Peru4571	03-R0276	69-67	3921	MSLI	MIC	NJH	Peru	>5	0.5-1	<=0.125	10-15	<=0.5	<=1.25	1-2	<=1.25	<=25	<=1.25	4-6	<=0.25	12	2.2.	000000000003771	1	000000000003771	43	BEIJING	lineage2,lineage2.2,lineage2.2.1
PRJNA343736	Run79	SAMN05918672	MMSJ00000000	Peru4572	02-R1493	63-28	3949	MSLI	MIC	NJH	Peru	>5	>50	>2.5	10-15	1-2	2.5-5	1-2	15-30	>500	<=1.25	<=0.125	0.25-0.5	12	4.1	777777707760771	535	777777707760771	43	H – clade	lineage4,lineage4.1,lineage4.1.2,lineage4.1.2.1
PRJNA343736	Run79	SAMN05918673	MMSI00000000	Peru4573	03-R0884	74-56	3950	MSLI	MIC	NJH	Peru	>5	>50	>2.5	>15	2-4	15-20	4-5	1.25-2.5	50-100	<=1.25	8-10	0.5-1.0	12	4.3	776177605760731	130	776177607760731	42	LAM3	lineage4,lineage4.3,lineage4.3.2
PRJNA343736	Run79	SAMN05918674	MMSH00000000	Peru4574	04-R0266	81-27	3956	MSLI	MIC	NJH	Peru	>5	>50	1-1.5	10-15	1-2	>50	1-2	<=1.25	>500	<=1.25	<=0.125	0.5-1.0	16	4.3	777774077460771	222	777774077560771	42	LAM	lineage4,lineage4.3,lineage4.3.3
PRJNA343736	Run79	SAMN05918675	MMSG00000000	Peru4575	03-R0219	69-37	3965	MSLI	MIC	NJH	Peru	>5	>50	1-1.5	5-6	2-4	2.5-5	1-2	<=1.25	<=25	<=1.25	0.25-0.5	0.25-0.5	12	4.1	777777777760771	53	777777777760771	43	Haarlem	lineage4,lineage4.1,lineage4.1.2,lineage4.1.2.1
PRJNA343736	Run79	SAMN05918676	MMSF00000000	Peru4576	03-R0289	70-82	3985	MSLI	MIC	NJH	Peru	>5	>50	>2.5	8-9	2-4	<=1.25	1-2	<=1.25	<=25	<=1.25	<=0.125	0.25-0.5	12	4.3	777777607760731	60	777777607760731	43	LAM4	lineage4,lineage4.3,lineage4.3.4,lineage4.3.4.2
PRJNA343736	Run79	SAMN05918677	MMSE00000000	Peru4577	02-R1595	64-10	4060	MSLI	MIC	NJH	Peru	>5	>50	1.5-2.5	10-15	4-6	2.5-5	2-4	<=1.25	300-500	<=1.25	<=0.125	0.5-1.0	12	4	777777777760771	53	777777777760771	43	Haarlem	lineage4
PRJNA343736	Run79	SAMN05918678	MMSD00000000	Peru4578	03-R0580	72-18	4069	MSLI	MIC	NJH	Peru	>5	>50	0.125-0.25	>15	2-4	1.25-2.5	15-30	>100	50-100	>100	<=0.125	0.5-1.0	12	4.3	777774077020771	222	777774077560771	40	LAM	lineage4,lineage4.3,lineage4.3.3
PRJNA343736	Run79	SAMN05918679	MMSC00000000	Peru4579	02-15749	65-57	4106	MSLI	MIC	NJH	Peru	>5	>50	>2.5	8-9	0.5-1	6-8	2-4	<=1.25	<=25	<=1.25	0.125-0.25	0.5-1.0	12	4.1	377777777760771	7	377777777760771	43	T – clade	lineage4,lineage4.1,lineage4.1.2
PRJNA343736	Run79	SAMN05918680	MMSB00000000	Peru4580	02-12682	62-47	4108	MSLI	MIC	NJH	Peru	>5	>50	>2.5	>15	2-4	1.25-2.5	1-2	<=1.25	>500	<=1.25	0.125-0.25	0.25-0.5	12	4	777777777760700	51	777777777760700	43	T – clade	lineage4,lineage4.8
PRJNA343736	Run79	SAMN05918681	MMSA00000000	Peru4581	03-R0467	71-24	4135	MSLI	MIC	NJH	Peru	>5	>50	>2.5	2.5-5	2-4	1.25-2.5	<=1	<=1.25	<=25	<=1.25	<=0.125	0.5-1.0	12	4.1	777777777760771	53	777777777760771	43	Haarlem	lineage4,lineage4.1,lineage4.1.2,lineage4.1.2.1
PRJNA343736	Run79	SAMN05918682	MMRZ00000000	Peru4582	03-R0465	71-22	4155	MSLI	MIC	NJH	Peru	>5	>50	1-1.5	10-15	2-4	1.25-2.5	5-10	>100	25-50	>100	0.125-0.25	<=0.25	12	4	777777777760771	53	777777777760771	43	Haarlem	lineage4
PRJNA343736	Run79	SAMN05918683	MMRY00000000	Peru4583	03-R0482	71-35	4191	MSLI	MIC	NJH	Peru	1-2	>50	>2.5	6-7	1-2	6-8	1-2	<=1.25	>500	<=1.25	<=0.125	0.25-0.5	12	4.1	777777777760731	52	777777777760731	43	H – clade	lineage4,lineage4.1,lineage4.1.2,lineage4.1.2.1
PRJNA343736	Run79	SAMN05918684	MMRX00000000	Peru4584	03-R0400	70-74	4197	MSLI	MIC	NJH	Peru	>5	>50	>2.5	10-15	1-2	>50	1-2	<=1.25	>500	<=1.25	<=0.125	<=0.25	12	4.1	777777774020771	47	777777774020771	43	Haarlem	lineage4,lineage4.1,lineage4.1.2,lineage4.1.2.1
PRJNA343736	Run79	SAMN05918685	MMRW00000000	Peru4585	03-R0555	71-97	4206	MSLI	MIC	NJH	Peru	>5	>50	>2.5	2.5-5	1-2	>50	1-2	<=1.25	>500	<=1.25	<=0.125	0.5-1.0	12	4.3	777774077560771	222	777774077560771	43	LAM	lineage4,lineage4.3,lineage4.3.3
PRJNA343736	Run79	SAMN05918686	MMRV00000000	Peru4586	03-R0840	75-09	4212	MSLI	MIC	NJH	Peru	>5	>50	1.5-2.5	2.5-5	>100	2.5-5	1-2	<=1.25	>500	<=1.25	<=0.125	0.5-1.0	12	4.3	777774000160771	1790	777777000360771	40	LAM	lineage4,lineage4.3,lineage4.3.3
PRJNA343736	Run79	SAMN05918687	MMRU00000000	Peru4587	03-R0326	70-09	4230	MSLI	MIC	NJH	Peru	>5	>50	>2.5	9-10	1-2	<=1.25	1-2	<=1.25	>500	<=1.25	<=0.125	0.25-0.5	12	4.3	777777607760771	42	777777607760771	43	LAM9	lineage4,lineage4.3,lineage4.3.3
PRJNA343736	Run79	SAMN05918688	MMRT00000000	Peru4588	03-R0988	76-07	4242	MSLI	MIC	NJH	Peru	>5	>50	>2.5	>15	>100	20-50	50-100	1.25-2.5	>500	1.25-2.5	2-4	<=0.25	12	4.3	777777607760771	42	777777607760771	43	LAM9	lineage4,lineage4.3,lineage4.3.3
PRJNA343736	Run79	SAMN05918689	MMRS00000000	Peru4589	03-R0744	74-71	4255	MSLI	MIC	NJH	Peru	NA	NA	NA	NA	NA	NA	NA	NA	NA	NA	NA	NA	0	4	377777777760771	7	377777777760771	43	T – clade	lineage4
PRJNA343736	Run79	SAMN05918690	MMRR00000000	Peru4590	03-R0877	74-49	4346	MSLI	MIC	NJH	Peru	>5	>50	>2.5	>15	10-16	15-20	>100	>100	>500	>100	4-6	0.25-0.5	12	4.1	777777777760771	53	777777777760771	43	Haarlem	lineage4,lineage4.1,lineage4.1.2,lineage4.1.2.1
PRJNA343736	Run79	SAMN05918691	MMRQ00000000	Peru4591	03-04003	70-50	4369	MSLI	MIC	NJH	Peru	>5	>50	>2.5	>15	10-16	6-8	4-5	1.25-2.5	25-50	1.25-2.5	2-4	0.25-0.5	12	4.1	777737777760471	157	777737777760471	43	Unrecognized EAA- ?T3	lineage4,lineage4.1,lineage4.1.2
PRJNA343736	Run79	SAMN05918692	MMRP00000000	Peru4592	04-R0274	81-31	4417	MSLI	MIC	NJH	Peru	>5	>50	>2.5	>15	10-16	>50	4-5	>100	>500	50-100	0.5-1	6-8.0	12	4.1	777777707760771	535	777777707760771	43	H – clade	lineage4,lineage4.1,lineage4.1.2,lineage4.1.2.1
PRJNA343736	Run79	SAMN05918693	MMRO00000000	Peru4593	03-R0839	74-01	4428	MSLI	MIC	NJH	Peru	>5	>50	>2.5	>15	>100	>50	>100	>100	50-100	30-50	>10	>10	12	4.1	777777707760771	535	777777707760771	43	H – clade	lineage4,lineage4.1,lineage4.1.2,lineage4.1.2.1
PRJNA343736	Run79	SAMN05918694	MMRN00000000	Peru4594	03-R0789	73-70	4439	MSLI	MIC	NJH	Peru	>5	>50	0.5-0.6	>15	10-16	1.25-2.5	>100	>100	300-500	>100	0.25-0.5	0.5-1.0	12	4.3	777774077020771	222	777774077560771	40	LAM	lineage4,lineage4.3,lineage4.3.3
PRJNA343736	Run79	SAMN05918695	MMRM00000000	Peru4595	03-R1256	77-17	4482	MSLI	MIC	NJH	Peru	>5	>50	>2.5	>15	10-16	5-6	15-30	5-6	>500	5-6	0.5-1	1-2.0	12	4.1	777777707760771	535	777777707760771	43	H – clade	lineage4,lineage4.1,lineage4.1.2,lineage4.1.2.1
PRJNA343736	Run79	SAMN05918696	MMRL00000000	Peru4596	03-R0613	72-41	4485	MSLI	MIC	NJH	Peru	>5	>50	>2.5	>15	4-6	10-15	50-100	>100	>500	6-10	0.125-0.25	0.25-0.5	12	4.1	777777707760771	535	777777707760771	43	H – clade	lineage4,lineage4.1,lineage4.1.2,lineage4.1.2.1
PRJNA343736	Run79	SAMN05918697	MMRK00000000	Peru4597	03-R1348	77-54	4493	MSLI	MIC	NJH	Peru	>5	>50	>2.5	>15	4-6	8-10	5-10	1.25-2.5	>500	1.25-2.5	0.5-1	1-2.0	12	4.3	777774077560771	222	777774077560771	43	LAM	lineage4,lineage4.3,lineage4.3.3
PRJNA343736	Run79	SAMN05918698	MMRJ00000000	Peru4598	03-R0918	75-51	4497	MSLI	MIC	NJH	Peru	>5	>50	<=0.125	>15	2-4	2.5-5	1-2	1.25-2.5	50-100	1.25-2.5	<=0.125	0.25-0.5	12	4.3	776177607660731	130	776177607760731	42	LAM3	lineage4,lineage4.3,lineage4.3.2
PRJNA343736	Run79	SAMN05918699	MMRI00000000	Peru4599	03-R0835	74-14	4604	MSLI	MIC	NJH	Peru	>5	>50	>2.5	>15	>100	>50	30-50	>100	>500	15-30	>10	<=0.25	12	4.1	777777307760771	535	777777707760771	42	Haarlem	lineage4,lineage4.1,lineage4.1.2,lineage4.1.2.1
PRJNA343736	Run79	SAMN05918700	MMRH00000000	Peru4600	03-R1251	77-13	4691	MSLI	MIC	NJH	Peru	>5	5-8	>2.5	9-10	16-20	>50	1-2	1.25-2.5	25-50	1.25-2.5	0.125-0.25	0.5-1.0	12	4.1	777777777760771	53	777777777760771	43	Haarlem	lineage4,lineage4.1,lineage4.1.2,lineage4.1.2.1
PRJNA343736	Run79	SAMN05918701	MMRG00000000	Peru4601	03-R1294	77-37	4722	MSLI	MIC	NJH	Peru	>5	>50	>2.5	>15	>100	>50	>100	>100	>500	>100	>10	>10	12	4.1	777777777760771	53	777777777760771	43	Haarlem	lineage4,lineage4.1,lineage4.1.2,lineage4.1.2.1
PRJNA343736	Run79	SAMN05918702	MMRF00000000	Peru4602	03-R0717	73-23	4757	MSLI	MIC	NJH	Peru	>5	>50	>2.5	10-15	20-100	>50	5-10	2.5-5	>500	2.5-5	0.125-0.25	0.25-0.5	12	4.3	777737607760771	93	777737607760771	43	LAM5	lineage4,lineage4.3,lineage4.3.4,lineage4.3.4.2
PRJNA343736	Run79	SAMN05918703	MMRE00000000	Peru4603	03-R0824	70-06	4847	MSLI	MIC	NJH	Peru	NA	NA	NA	NA	NA	NA	NA	NA	NA	NA	NA	NA	0	4.1	700036777760771	91	700036777760771	43	X – clade	lineage4,lineage4.1,lineage4.1.1
PRJNA343736	Run79	SAMN05918704	MMRD00000000	Peru4604	04-R0102	80-15	5083	MSLI	MIC	NJH	Peru	>5	>50	0.875-1	>15	20-100	6-8	50-100	>100	<=25	>100	0.5-1	6-8.0	12	4.3	777767607760771	150	777767607760771	43	LAM9	lineage4,lineage4.3,lineage4.3.3
PRJNA343736	Run79	SAMN05918705	MMRC00000000	Peru4605	04-R0261	81-19	5168	MSLI	MIC	NJH	Peru	>5	>50	0.5-0.6	>15	4-6	2.5-5	>100	>100	50-100	>100	0.125-0.25	2-3.0	12	4.3	777774077020771	222	777774077560771	40	LAM	lineage4,lineage4.3,lineage4.3.3
PRJNA343736	Run79	SAMN05918706	MMRB00000000	Peru4606	04-R0594	82-91	5269	MSLI	MIC	NJH	Peru	>5	>50	>2.5	>15	>100	>50	>100	1.25-2.5	<=25	1.25-2.5	0.125-0.25	0.25-0.5	12	2.2.	000000000003771	1	000000000003771	43	BEIJING	lineage2,lineage2.2,lineage2.2.1
PRJNA343736	Run79	SAMN05918707	MMRA00000000	Peru4607	04-R0277	81-34	5462	MSLI	MIC	NJH	Peru	4-5	>50	>2.5	>15	20-100	>50	>100	>100	>500	>100	0.125-0.25	1-2.0	12	4.3	777774077560771	222	777774077560771	43	LAM	lineage4,lineage4.3,lineage4.3.3
PRJNA343736	Run79	SAMN05918708	MMQZ00000000	Peru4608	04-R0615	84-08	5936	MSLI	MIC	NJH	Peru	>5	>50	>2.5	>15	>100	>50	>100	>100	>500	>100	8-10	0.5-1.0	12	2.2.	000000000003771	1	000000000003771	43	BEIJING	lineage2,lineage2.2,lineage2.2.1
PRJNA343736	Run79	SAMN05918709	MMQY00000000	Peru4609	06-14433	95-12	6324	MSLI	MIC	NJH	Peru	>5	>50	>2.5	>15	16-20	15-20	4-5	1.25-2.5	>500	<=1.25	0.125-0.25	0.25-0.5	12	4.1	777776777760601	137	777776777760601	43	X – clade	lineage4,lineage4.1,lineage4.1.1,lineage4.1.1.1
PRJNA343736	Run79	SAMN05918710	MMQX00000000	Peru4610	04-R0794	85-03	6353	MSLI	MIC	NJH	Peru	>5	>50	1.5-2.5	6-7	16-20	15-20	>100	6-10	100-120	6-10	0.5-1	2-3.0	12	4.3	777737607760771	93	777737607760771	43	LAM5	lineage4,lineage4.3,lineage4.3.4,lineage4.3.4.2
PRJNA343736	Run79	SAMN05918711	MMQW00000000	Peru4611	05-17842	89-09	6634	MSLI	MIC	NJH	Peru	>5	>50	>2.5	>15	16-20	6-8	>100	6-10	>500	5-6	0.125-0.25	0.25-0.5	12	4	776377777760771	34	776377777760771	43	Unrecognized EAA- ?S	lineage4,lineage4.4,lineage4.4.1,lineage4.4.1.1
PRJNA343736	Run79	SAMN05918712	MMQV00000000	Peru4612	05-13131	87-86	8749	MSLI	MIC	NJH	Peru	>5	>50	>2.5	>15	16-20	20-50	1-2	6-10	150-175	2.5-5	0.125-0.25	0.25-0.5	12	4	777777777760700	51	777777777760700	43	T – clade	lineage4,lineage4.8
PRJNA343736	Run79	SAMN05918713	MMQU00000000	Peru4613	05-13058	87-84	8807	MSLI	MIC	NJH	Peru	>5	>50	>2.5	>15	1-2	1.25-2.5	<=1	<=1.25	>500	<=1.25	0.5-1	0.25-0.5	12	4.6.1	777777777760731	52	777777777760731	43	H – clade	lineage4,lineage4.6,lineage4.6.1,lineage4.6.1.2
PRJNA343736	Run79	SAMN05918714	MMQT00000000	Peru4614	05-13060	87-95	8808	MSLI	MIC	NJH	Peru	>5	>50	>2.5	>15	1-2	1.25-2.5	<=1	<=1.25	100-120	<=1.25	2-4	0.25-0.5	12	4.6.1	777777777760731	52	777777777760731	43	H – clade	lineage4,lineage4.6,lineage4.6.1,lineage4.6.1.2
PRJNA343736	Run79	SAMN05918715	MMQS00000000	Peru4615	05-13057	97-94	8809	MSLI	MIC	NJH	Peru	>5	0.25-0.5	<=0.125	2.5-5	6-10	1.25-2.5	<=1	<=1.25	50-100	<=1.25	<=0.125	0.25-0.5	12	2.2.	000000000003771	1	000000000003771	43	BEIJING	lineage2,lineage2.2,lineage2.2.1
PRJNA343736	Run79	SAMN05918716	MMQR00000000	Peru4616	05-13169	97-98	8813	MSLI	MIC	NJH	Peru	0.05-0.1	1-2	<=0.125	2.5-5	<=0.5	1.25-2.5	<=1	<=1.25	50-100	<=1.25	0.125-0.25	0.25-0.5	12	4.8	577777777760771	334	577777777760771	43	T – clade	lineage4,lineage4.8
PRJNA343736	Run79	SAMN05918717	MMQQ00000000	Peru4617	05-14298	88-23	9005	MSLI	MIC	NJH	Peru	>5	>50	>2.5	>15	20-100	1.25-2.5	<=1	<=1.25	50-100	<=1.25	0.125-0.25	0.25-0.5	12	4.6.1	777777777760731	52	777777777760731	43	H – clade	lineage4,lineage4.6,lineage4.6.1,lineage4.6.1.2
PRJNA343736	Run79	SAMN05918718	MMQP00000000	Peru4618	05-14290	88-16	9007	MSLI	MIC	NJH	Peru	>5	>50	>2.5	>15	2-4	1.25-2.5	<=1	<=1.25	>500	<=1.25	0.125-0.25	0.25-0.5	12	4.6.1	000000007760731	125	000000007760731	43	T – clade	lineage4,lineage4.6,lineage4.6.1,lineage4.6.1.2
PRJNA343736	Run79	SAMN05918719	MMQO00000000	Peru4619	06-R0222	92-20	14720	MSLI	MIC	NJH	Peru	>5	>50	>2.5	>15	1-2	1.25-2.5	<=1	<=1.25	100-120	<=1.25	0.125-0.25	0.25-0.5	12	4.6.1	777777777760731	52	777777777760731	43	H – clade	lineage4,lineage4.6,lineage4.6.1,lineage4.6.1.2
PRJNA343736	Run79	SAMN05918720	MMQN00000000	Peru4620	06-18635	95-76	23799	MSLI	MIC	NJH	Peru	1-2	>50	1-1.5	8-9	6-10	<=1.25	<=1	<=1.25	120-150	<=1.25	0.5-1	<=0.25	12	4.1	777777777660771	167	777777777660771	43	Haarlem	lineage4,lineage4.1,lineage4.1.2,lineage4.1.2.1
PRJNA343736	Run79	SAMN05918721	MMQM00000000	Peru4621	07-05749	96-59	24774	MSLI	MIC	NJH	Peru	NA	NA	NA	NA	NA	NA	NA	NA	NA	NA	NA	NA	0	4.3	677777607760771	20	677777607760771	43	LAM1	lineage4,lineage4.3,lineage4.3.4,lineage4.3.4.1
PRJNA343736	Run79	SAMN05918722	MMQL00000000	Peru4622	02-R0269	53-63	NA	MSLI	MIC	NJH	Peru	>5	>50	1.5-2.5	>15	6-10	1.25-2.5	<=1	<=1.25	100-120	<=1.25	2-4	0.25-0.5	12	2.2.	000000000003771	1	000000000003771	43	BEIJING	lineage2,lineage2.2,lineage2.2.1
PRJNA343736	Run79	SAMN05918723	MMQK00000000	Peru4623	99-R647	22/23	NA	MSLI	MIC	NJH	Peru	>5	>50	1.5-2.5	>15	0.5-1	1.25-2.5	<=1	<=1.25	>500	<=1.25	<=0.125	0.25-0.5	12	4.1	777740777760771	219	777740777760771	43	X – clade	lineage4,lineage4.1,lineage4.1.1,lineage4.1.1.3
PRJNA343736	Run79	SAMN05918724	MMQJ00000000	Peru4625	02-R0902	58-94	NA	MSLI	MIC	NJH	Peru	0.2-0.4	<=0.25	<=0.125	2.5-5	<=0.5	1.25-2.5	<=1	<=1.25	50-100	<=1.25	0.125-0.25	<=0.25	12	4.1	777777744760771	1580	777777747760771	41	H – clade	lineage4,lineage4.1,lineage4.1.2,lineage4.1.2.1
PRJNA343736	Run79	SAMN05918725	MMQI00000000	Peru4626	02-R1149	60-100	NA	MSLI	MIC	NJH	Peru	0.6-1	>50	>2.5	7-8	2-4	5-6	<=1	<=1.25	>500	<=1.25	0.125-0.25	0.25-0.5	12	4.1	740777777760771	77	743777777760771	41	Haarlem	lineage4,lineage4.1,lineage4.1.2,lineage4.1.2.1
PRJNA343736	Run79	SAMN05918726	MMQH00000000	Peru4627	02-R1150	61-01	NA	MSLI	MIC	NJH	Peru	2-4	>50	1.5-2.5	10-15	>100	5-6	1-2	<=1.25	>500	<=1.25	<=0.125	0.25-0.5	12	2.2.	000000000003771	1	000000000003771	43	BEIJING	lineage2,lineage2.2,lineage2.2.1
PRJNA343736	Run79	SAMN05918728	MMQG00000000	Peru4629	02-R1514	63-58	NA	MSLI	MIC	NJH	Peru	4-5	>50	1.5-2.5	10-15	0.5-1	1.25-2.5	<=1	<=1.25	25-50	<=1.25	<=0.125	0.25-0.5	12	4.1	777777777020771	1283	777777777020771	43	H – clade	lineage4,lineage4.1,lineage4.1.2,lineage4.1.2.1
PRJNA343736	Run79	SAMN05918729	MMQF00000000	Peru4630	02-R1551	63-85	NA	MSLI	MIC	NJH	Peru	NA	NA	NA	NA	NA	NA	NA	NA	NA	NA	NA	NA	0	4.3	677337627760771	1474	677777627760771	41	LAM	lineage4,lineage4.3,lineage4.3.4,lineage4.3.4.1
PRJNA343736	Run79	SAMN05918730	MMQE00000000	Peru4631	03-R0023	67-88	NA	MSLI	MIC	NJH	Peru	0.4-0.6	0.25-0.5	<=0.125	2.5-5	1-2	2.5-5	<=1	<=1.25	100-120	<=1.25	0.125-0.25	<=0.25	12	4.8	777777777760771	53	777777777760771	43	Haarlem	lineage4,lineage4.8
PRJNA343736	Run79	SAMN05918731	MMQD00000000	Peru4632	03-R0021	68-86	NA	MSLI	MIC	NJH	Peru	0.6-1	>50	>2.5	2.5-5	<=0.5	2.5-5	<=1	<=1.25	>500	<=1.25	<=0.125	<=0.25	12	4.3	777774077560771	222	777774077560771	43	LAM	lineage4,lineage4.3,lineage4.3.3
PRJNA343736	Run79	SAMN05918732	MMQC00000000	Peru4633	03-R0231	69-43	NA	MSLI	MIC	NJH	Peru	2-4	>50	1-1.5	7-8	<=0.5	5-6	<=1	<=1.25	>500	<=1.25	<=0.125	<=0.25	12	4.3	777774077560771	222	777774077560771	43	LAM	lineage4,lineage4.3,lineage4.3.3
PRJNA343736	Run79	SAMN05918733	MMQB00000000	Peru4634	03-R0551	71-93	NA	MSLI	MIC	NJH	Peru	4-5	>50	1.5-2.5	10-15	<=0.5	5-6	<=1	<=1.25	>500	<=1.25	<=0.125	<=0.25	12	4.3	777774077560771	222	777774077560771	43	LAM	lineage4,lineage4.3,lineage4.3.3
PRJNA343736	Run79	SAMN05918734	MMQA00000000	Peru4635	04-R0265	81-23	NA	MSLI	MIC	NJH	Peru	>5	10-50	0.125-0.25	>15	>100	2.5-5	4-5	>100	>500	>100	0.25-0.5	<=0.25	12	2.2.	000000000003771	1	000000000003771	43	BEIJING	lineage2,lineage2.2,lineage2.2.1
PRJNA343736	Run79	SAMN05918735	MMPZ00000000	Peru4636	02-R1151	61-77	NA	MSLI	MIC	NJH	Peru	2-4	>50	1.5-2.5	2.5-5	<=0.5	2.5-5	<=1	<=1.25	50-100	<=1.25	<=0.125	<=0.25	12	4	777777777760771	53	777777777760771	43	Haarlem	lineage4,lineage4.8
PRJNA343736	Run79	SAMN05918736	MMPY00000000	Peru4646	01-R1134	46-97	1948	MSLI	MIC	NJH	Peru	>5	>50	1.5-2.5	>15	1-2	2.5-5	4-5	<=1.25	>500	<=1.25	0.125-0.25	0.5-1.0	12	4	777777777760771	53	777777777760771	43	Haarlem	lineage4
PRJNA343736	Run79	SAMN05918737	MMPX00000000	Peru4647	98-R394	10-69	1677	MSLI	MIC	NJH	Peru	>5	>50	1-1.5	1.25-2.5	4-6	1.25-2.5	<=1	<=1.25	<=25	<=1.25	<=0.125	<=0.25	12	4	777777777760771	53	777777777760771	43	Haarlem	lineage4
PRJNA343736	Run79	SAMN05918738	MMPW00000000	Peru4648	98-R380	11-1	1678	MSLI	MIC	NJH	Peru	>5	>50	0.125-0.25	>15	20-100	1.25-2.5	<=1	<=1.25	300-500	<=1.25	<=0.125	<=0.25	12	2.2.	000000000003771	1	000000000003771	43	BEIJING
PRJNA343736	Run79	SAMN05918739	MMPV00000000	Peru4649	98-R836	14-99	1679	MSLI	MIC	NJH	Peru	>5	>50	1.5-2.5	>15	0.5-1	2.5-5	<=1	<=1.25	25-50	<=1.25	<=0.125	0.25-0.5	12	4.1	777777777020771	1283	777777777020771	43	H – clade	lineage4,lineage4.1,lineage4.1.2,lineage4.1.2.1
PRJNA343736	Run79	SAMN05918740	MMPU00000000	Peru4650	98-R504	11-72	1680	MSLI	MIC	NJH	Peru	>5	>50	>2.5	>15	20-100	<=1.25	30-50	>100	175-200	>100	<=0.125	<=0.25	12	4.1	777777777760731	52	777777777760731	43	H – clade	lineage4,lineage4.1,lineage4.1.2,lineage4.1.2.1
PRJNA343736	Run79	SAMN05918741	MMPT00000000	Peru4651	00-R1211	32-56	2318	MSLI	MIC	NJH	Peru	>5	>50	>2.5	>15	20-100	15-20	>100	>100	>500	>100	<=0.125	<=0.25	12	4.1	777740777760771	219	777740777760771	43	X – clade	lineage4,lineage4.1,lineage4.1.1,lineage4.1.1.3
PRJNA343736	Run79	SAMN05918742	MMPS00000000	Peru4652	98-R794	14-71	1682	MSLI	MIC	NJH	Peru	>5	>50	1.5-2.5	8-9	20-100	2.5-5	10-15	>100	<=25	>100	<=0.125	<=0.25	12	4	777777777760771	53	777777777760771	43	Haarlem
PRJNA343736	Run79	SAMN05918743	MMPR00000000	Peru4653	03-R0061	68-09	2546	MSLI	MIC	NJH	Peru	>5	>50	>2.5	>15	>100	2.5-5	30-50	<=1.25	200-300	<=1.25	>10	0.25-0.5	16	4.3	777400007760771	1594	777400007760771	43	LAM
PRJNA343736	Run79	SAMN05918744	MMPQ00000000	Peru4654	99-R396	19-62	1684	MSLI	MIC	NJH	Peru	>5	>50	<=0.125	>15	1-2	1.25-2.5	10-15	>100	>500	>100	>10	0.25-0.5	12	4.3	077777607760771	469	077777607760771	43	LAM9
PRJNA343736	Run79	SAMN05918745	MMPP00000000	Peru4655	98-20043	14-91	1687	MSLI	MIC	NJH	Peru	>5	>50	>2.5	>15	4-6	15-20	1-2	<=1.25	<=25	<=1.25	0.125-0.25	0.25-0.5	12	4.1	777777777760731	52	777777777760731	43	H – clade
PRJNA343736	Run79	SAMN05918746	MMPO00000000	Peru4656	99-10380	20-9	1688	MSLI	MIC	NJH	Peru	>5	5-8	<=0.125	9-10	1-2	2.5-5	1-2	<=1.25	25-50	<=1.25	0.125-0.25	0.25-0.5	12	4.1	617777777760771	358	717777777760771	42	Haarlem
PRJNA343736	Run79	SAMN05918747	MMPN00000000	Peru4657	99-R127	16-99	1699	MSLI	MIC	NJH	Peru	>5	2-3	<=0.125	2.5-5	<=0.5	2.5-5	1-2	<=1.25	>500	<=1.25	0.125-0.25	0.25-0.5	12	4.3	777774077560771	222	777774077560771	43	LAM
PRJNA343736	Run79	SAMN05918748	MMPM00000000	Peru4658	01-R0266	39-39	1700	MSLI	MIC	NJH	Peru	4-5	>50	1.5-2.5	9-10	6-10	6-8	2-4	<=1.25	>500	<=1.25	<=0.125	0.25-0.5	12	4.1	777777777760731	52	777777777760731	43	H – clade
PRJNA343736	Run79	SAMN05918749	MMPL00000000	Peru4659	99-R545	21-12	1705	MSLI	MIC	NJH	Peru	>5	>50	1.5-2.5	9-10	20-100	1.25-2.5	<=1	<=1.25	300-500	<=1.25	0.125-0.25	0.25-0.5	14	4.1	700036777760771	91	700036777760771	43	X – clade
PRJNA343736	Run79	SAMN05918750	MMPK00000000	Peru4660	00-R1027	30-99	1720	MSLI	MIC	NJH	Peru	>5	>50	1.5-2.5	9-10	1-2	1.25-2.5	2-4	<=1.25	50-100	<=1.25	0.125-0.25	0.25-0.5	12	4.3	677777607760771	20	677777607760771	43	LAM1
PRJNA343736	Run79	SAMN05918751	MMPJ00000000	Peru4661	01-R0440	41-06	1827	MSLI	MIC	NJH	Peru	>5	>50	<=0.125	>15	10-16	5-6	30-50	2.5-5	>500	<=1.25	0.125-0.25	0.5-1.0	12	4.3	777737607760771	93	777737607760771	43	LAM5
PRJNA343736	Run79	SAMN05918752	MMPI00000000	Peru4662	99-R719	22-98	1916	MSLI	MIC	NJH	Peru	>5	>50	0.125-0.25	9-10	4-6	1.25-2.5	4-5	1.25-2.5	<=25	1.25-2.5	0.25-0.5	0.5-1.0	14	4.3	777777407560731	1355	777777407560731	43	LAM (d1)
PRJNA343736	Run79	SAMN05918753	MMPH00000000	Peru4663	01-R0068	37-38	1934	MSLI	MIC	NJH	Peru	>5	>50	>2.5	8-9	2-4	2.5-5	15-30	>100	50-100	>100	0.125-0.25	0.25-0.5	12	4	777777777760771	53	777777777760771	43	Haarlem
PRJNA343736	Run79	SAMN05918754	MMPG00000000	Peru4664	01-R0290	39-62	1935	MSLI	MIC	NJH	Peru	>5	>50	>2.5	>15	1-2	<=1.25	<=1	<=1.25	120-150	<=1.25	>10	<=0.25	16	4.3	777777607760731	60	777777607760731	43	LAM4
PRJNA343736	Run79	SAMN05918755	MMPF00000000	Peru4665	03-R0324	70-07	1941	MSLI	MIC	NJH	Peru	2-4	>50	1.5-2.5	8-9	2-4	1.25-2.5	<=1	<=1.25	>500	<=1.25	0.125-0.25	<=0.25	17	4.3	677777607760371	1070	777777607760371	42	LAM
PRJNA343736	Run79	SAMN05918756	MMPE00000000	Peru4666	01-R0905	44-81	1946	MSLI	MIC	NJH	Peru	0.1-0.2	<=0.25	<=0.125	6-7	<=0.5	<=1.25	<=1	<=1.25	<=25	<=1.25	<=0.125	<=0.25	12	4.3	776177607760771	33	776177607760771	43	LAM3
PRJNA343736	Run79	SAMN05918757	MMPD00000000	Peru4667	01-R0648	43-01	1955	MSLI	MIC	NJH	Peru	>5	10-50	0.125-0.25	8-9	1-2	8-10	1-2	<=1.25	>500	<=1.25	0.125-0.25	0.25-0.5	12	4.1	777777774020771	47	777777774020771	43	Haarlem
PRJNA343736	Run79	SAMN05918758	MMPC00000000	Peru4668	02-R0948	59-60	1960	MSLI	MIC	NJH	Peru	>5	10-50	0.25-0.5	8-9	4-6	2.5-5	10-15	>100	>500	>100	>10	0.25-0.5	19	4	777777777760731	52	777777777760731	43	H – clade
PRJNA343736	Run79	SAMN05918759	MMPB00000000	Peru4669	00-R0136	28-49	1961	MSLI	MIC	NJH	Peru	4-5	>50	1.5-2.5	8-9	0.5-1	20-50	1-2	<=1.25	>500	<=1.25	<=0.125	0.25-0.5	12	4.3	777774077560771	222	777774077560771	43	LAM
PRJNA343736	Run79	SAMN05918760	MMPA00000000	Peru4670	01-R0272	39-44	1965	MSLI	MIC	NJH	Peru	>5	1-2	<=0.125	8-9	1-2	1.25-2.5	1-2	<=1.25	>500	<=1.25	0.125-0.25	0.25-0.5	16	4	777777777760731	52	777777777760731	43	H – clade
PRJNA343736	Run79	SAMN05918761	MMOZ00000000	Peru4671	01-R0185	37-100	1971	MSLI	MIC	NJH	Peru	>5	>50	1-1.5	8-9	1-2	<=1.25	<=1	<=1.25	50-100	<=1.25	<=0.125	<=0.25	14	4	777777777760771	53	777777777760771	43	Haarlem
PRJNA343736	Run79	SAMN05918762	MMOY00000000	Peru4672	01-R0737	43-72	1974	MSLI	MIC	NJH	Peru	>5	>50	1.5-2.5	10-15	1-2	<=1.25	<=1	<=1.25	120-150	<=1.25	8-10	<=0.25	16	4.3	677777607760771	20	677777607760771	43	LAM1
PRJNA343736	Run79	SAMN05918763	MMOX00000000	Peru4673	01-R0954	45-70	1975	MSLI	MIC	NJH	Peru	>5	>50	>2.5	8-9	<=0.5	1.25-2.5	1-2	<=1.25	120-150	<=1.25	0.125-0.25	0.25-0.5	12	4	777777377760771	40	777777377760771	43	T – clade
PRJNA343736	Run79	SAMN05918764	MMOW00000000	Peru4674	02-R1024	60-10	2004	MSLI	MIC	NJH	Peru	>5	>50	>2.5	9-10	<=0.5	1.25-2.5	10-15	>100	>500	>100	4-6	<=0.25	12	4.1	700036775560771	546	700036777560771	42	X – clade
PRJNA343736	Run79	SAMN05918765	MMOV00000000	Peru4675	01-R0420	40-79	2006	MSLI	MIC	NJH	Peru	>5	>50	>2.5	8-9	6-10	1.25-2.5	1-2	2.5-5	>500	<=1.25	>10	0.25-0.5	16	4.3	777737607760771	93	777737607760771	43	LAM5
PRJNA343736	Run79	SAMN05918766	MMOU00000000	Peru4676	01-R0953	45-69	2026	MSLI	MIC	NJH	Peru	>5	>50	>2.5	10-15	6-10	5-6	1-2	<=1.25	175-200	<=1.25	<=0.125	0.25-0.5	12	4.1	700036777760771	91	700036777760771	43	X – clade
PRJNA343736	Run79	SAMN05918767	MMOT00000000	Peru4677	01-R0149	37-63	2045	MSLI	MIC	NJH	Peru	>5	>50	>2.5	8-9	6-10	2.5-5	<=1	<=1.25	>500	<=1.25	0.125-0.25	0.25-0.5	12	4.3	777737607760771	93	777737607760771	43	LAM5
PRJNA343736	Run79	SAMN05918768	MMOS00000000	Peru4678	02-R1951	67-69	2049	MSLI	MIC	NJH	Peru	>5	>50	1.5-2.5	>15	>100	2.5-5	4-5	5-6	200-300	5-6	0.125-0.25	0.25-0.5	12	2.2.	000000000003771	1	000000000003771	43	BEIJING
PRJNA343736	Run79	SAMN05918769	MMOR00000000	Peru4679	01-R0265	39-38	2057	MSLI	MIC	NJH	Peru	>5	10-50	0.125-0.25	>15	0.5-1	2.5-5	2-4	>100	>500	>100	<=0.125	<=0.25	16	4.1	777777774020771	47	777777774020771	43	Haarlem
PRJNA343736	Run79	SAMN05918770	MMOQ00000000	Peru4680	00-R1178	32-24	2078	MSLI	MIC	NJH	Peru	0.6-1	1-2	<=0.125	8-9	0.5-1	20-50	1-2	<=1.25	300-500	<=1.25	<=0.125	0.25-0.5	12	4.3	777734077560771	896	777734077560771	43	LAM
PRJNA343736	Run79	SAMN05918771	MMOP00000000	Peru4681	00-R1181	32-27	2079	MSLI	MIC	NJH	Peru	1-2	>50	1.5-2.5	10-15	>100	5-6	1-2	<=1.25	25-50	<=1.25	2-4	0.25-0.5	12	2.2.	000000000003771	1	000000000003771	43	BEIJING
PRJNA343736	Run79	SAMN05918773	MMON00000000	Peru4683	00-R1547	36-61	2094	MSLI	MIC	NJH	Peru	>5	>50	1-1.5	9-10	1-2	1.25-2.5	1-2	<=1.25	300-500	<=1.25	<=0.125	0.25-0.5	14	4	777777777760771	53	777777777760771	43	Haarlem
PRJNA343736	Run79	SAMN05918774	MMOM00000000	Peru4684	02-R1512	63-56	2097	MSLI	MIC	NJH	Peru	4-5	>50	0.25-0.5	9-10	>100	1.25-2.5	1-2	<=1.25	175-200	<=1.25	<=0.125	0.25-0.5	12	4.1	777777777760771	53	777777777760771	43	Haarlem
PRJNA343736	Run79	SAMN05918775	MMOL00000000	Peru4685	99-R893	24-76	2299	MSLI	MIC	NJH	Peru	>5	>50	0.125-0.25	2.5-5	1-2	<=1.25	4-5	6-10	>500	6-10	<=0.125	0.25-0.5	15	4	777777777760731	52	777777777760731	43	H – clade
PRJNA343736	Run79	SAMN05918776	MMOK00000000	Peru4686	00-R0308	29-49	2307	MSLI	MIC	NJH	Peru	>5	>50	1.5-2.5	>15	2-4	2.5-5	<=1	<=1.25	>500	<=1.25	4-6	0.25-0.5	14	4.3	777737607760771	93	777737607760771	43	LAM5
PRJNA343736	Run79	SAMN05918777	MMOJ00000000	Peru4687	00-R0434	30-38	2309	MSLI	MIC	NJH	Peru	>5	10-50	<=0.125	>15	>100	5-6	10-15	>100	<=25	>100	0.125-0.25	0.5-1.0	12	2.1	777737777777731	246	777777777777731	42	unrecognized
PRJNA343736	Run79	SAMN05918778	MMOI00000000	Peru4688	99-R862	24-31	2313	MSLI	MIC	NJH	Peru	>5	>1	NA	>5	2-10	>10	>10	>5	<=100	NA	0.5-1	NA	11	4.3	777774077020771	222	777774077560771	40	LAM
PRJNA343736	Run79	SAMN05918779	MMOH00000000	Peru4689	00-R1405	34-34	2317	MSLI	MIC	NJH	Peru	4-5	10-50	1-1.5	>15	2-4	5-6	1-2	<=1.25	100-120	<=1.25	4-6	0.5-1.0	17	4	777777760360771	455	777777760360771	43	T – clade
PRJNA343736	Run79	SAMN05918780	MMOG00000000	Peru4690	00-R1156	32-05	2319	MSLI	MIC	NJH	Peru	>5	>1	>2	>5	2-10	>10	>10	>5	>100	NA	0.5-1	NA	13	4.1	777740777760771	219	777740777760771	43	X – clade
PRJNA343736	Run81	SAMN05915249	MMHS00000000	Peru4691	00-R0145	38-97	2320	MSLI	MIC	NJH	Peru	0.4-0.6	>50	1.5-2.5	10-15	20-100	5-6	<=1	<=1.25	300-500	<=1.25	0.125-0.25	0.25-0.5	12	4	777777777760771	53	777777777760771	43	Haarlem	lineage4
PRJNA343736	Run81	SAMN05915250	MMHR00000000	Peru4692	00-R1025	31-66	2321	MSLI	MIC	NJH	Peru	>5	>50	>2.5	10-15	<=0.5	8-10	<=1	<=1.25	50-100	<=1.25	<=0.125	<=0.25	12	4	777777777760771	53	777777777760771	43	Haarlem	lineage4,lineage4.8
PRJNA343736	Run81	SAMN05915251	MMHQ00000000	Peru4693	00-R1569	34-44	2322	MSLI	MIC	NJH	Peru	>5	>50	1.5-2.5	>15	<=0.5	1.25-2.5	<=1	<=1.25	<=25	<=1.25	<=0.125	<=0.25	12	4.3	777700001760771	500	777700001760771	43	LAM	lineage4,lineage4.3,lineage4.3.3
PRJNA343736	Run81	SAMN05915252	MMHP00000000	Peru4694	01-R0902	44-78	2327	MSLI	MIC	NJH	Peru	>5	>50	1.5-2.5	10-15	1-2	2.5-5	1-2	<=1.25	>500	<=1.25	<=0.125	<=0.25	17	4.3	776177607760731	130	776177607760731	43	LAM3	lineage4,lineage4.3,lineage4.3.2
PRJNA343736	Run81	SAMN05915253	MMHO00000000	Peru4695	00-R1245	32-82	2328	MSLI	MIC	NJH	Peru	NA	NA	NA	NA	NA	NA	NA	NA	NA	NA	NA	NA	0	4.1	777777777760771	53	777777777760771	43	Haarlem	lineage4,lineage4.1,lineage4.1.2,lineage4.1.2.1
PRJNA343736	Run81	SAMN05915254	MMHN00000000	Peru4696	99-R874	24-39	2331	MSLI	MIC	NJH	Peru	>5	>50	1-1.5	>15	20-100	5-6	<=1	<=1.25	>500	<=1.25	0.125-0.25	0.25-0.5	12	4	777777777760771	53	777777777760771	43	Haarlem	lineage4
PRJNA343736	Run81	SAMN05915255	MMHM00000000	Peru4697	00-R1208	32-54	2344	MSLI	MIC	NJH	Peru	>5	>50	>2.5	>15	4-6	>50	<=1	1.25-2.5	>500	<=1.25	0.125-0.25	0.25-0.5	12	4.1	777777777760771	53	777777777760771	43	Haarlem	lineage4,lineage4.1,lineage4.1.2,lineage4.1.2.1
PRJNA343736	Run82	SAMN05916217	MNAA00000000	Peru4698	01-R0685	43-21	2345	MSLI	MIC	NJH	Peru	>5	10-50	<=0.125	>15	>100	1.25-2.5	4-5	>100	50-100	>100	2-4	0.25-0.5	17	4	777700077760771	1565	777740077760771	42	T – clade	lineage4
PRJNA343736	Run81	SAMN05915256	MMHL00000000	Peru4699	01-R0712	43-49	2362	MSLI	MIC	NJH	Peru	1-2	>50	>2.5	6-7	2-4	5-6	1-2	<=1.25	<=25	<=1.25	<=0.125	0.25-0.5	12	4.8	777777740360731	455	777777760360771	41	T – clade	lineage4,lineage4.8
PRJNA343736	Run81	SAMN05825228	MKFW00000000	Peru4700	01-R0904	44-80	2366	MSLI	MIC	NJH	Peru	>5	>50	>2.5	10-15	<=0.5	5-6	<=1	<=1.25	>100	<=1.25	<=0.125	<=0.25	17	4.3	777774077560771	222	777774077560771	43	LAM	lineage4,lineage4.3,lineage4.3.3
PRJNA343736	Run81	SAMN05830624	MKHQ00000000	Peru4701	01-R1463	49-73	2385	MSLI	MIC	NJH	Peru	>5	>50	>2.5	8-9	0.5-1	6-8	2-4	<=1.25	>500	<=1.25	<=0.125	3-4.0	12	BOV	000000000037600	634	000000004177600	40	PINI	lineageBOV,lineageBOV_AFRI
PRJNA343736	Run81	SAMN05830709	MLFH00000000	Peru4702	02-R1447	49-48	2392	MSLI	MIC	NJH	Peru	2-4	>50	1.5-2.5	2.5-5	1-2	1.25-2.5	1-2	<=1.25	>500	<=1.25	0.125-0.25	0.5-1.0	18	4.3	777774077560771	222	777774077560771	43	LAM	lineage4,lineage4.3,lineage4.3.3
PRJNA343736	Run81	SAMN05830710	MLFI00000000	Peru4703	01-R1309	48-37	2393	MSLI	MIC	NJH	Peru	>5	>50	>2.5	>15	0.5-1	6-8	1-2	<=1.25	300-500	<=1.25	0.5-1	0.25-0.5	18	4.1	777776770000000	450	777776770000000	43	unrecognized	lineage4,lineage4.1
PRJNA343736	Run81	SAMN05830711	MLFJ00000000	Peru4704	01-R1141	47-04	2404	MSLI	MIC	NJH	Peru	>5	>50	1.5-2.5	8-9	2-4	<=1.25	2-4	<=1.25	50-100	<=1.25	0.125-0.25	0.5-1.0	12	4.3	677777607760771	20	677777607760771	43	LAM1	lineage4,lineage4.3,lineage4.3.4,lineage4.3.4.1
PRJNA343736	Run81	SAMN05915257	MMHK00000000	Peru4705	01-R1049	46-09	2413	MSLI	MIC	NJH	Peru	>5	>50	>2.5	10-15	1-2	8-10	<=1	<=1.25	175-200	<=1.25	0.125-0.25	0.5-1.0	12	4.1	777740777760771	219	777740777760771	43	X – clade	lineage4,lineage4.1,lineage4.1.1,lineage4.1.1.3
PRJNA343736	Run81	SAMN05915258	MMHJ00000000	Peru4706	02-R0325	54-05	2416	MSLI	MIC	NJH	Peru	>5	>50	0.125-0.25	>15	4-6	1.25-2.5	15-30	>100	<=25	>100	0.125-0.25	0.5-1.0	18	4.3	777774077020771	222	777774077560771	40	LAM	lineage4,lineage4.3,lineage4.3.3
PRJNA343736	Run81	SAMN05915259	MMHI00000000	Peru4707	01-R0899	44-76	2417	MSLI	MIC	NJH	Peru	0.2-0.4	1-2	0.5-0.6	5-6	2-4	<=1.25	1-2	<=1.25	>500	<=1.25	0.125-0.25	0.5-1.0	18	4	777777777760751	612	777777777760751	43	T – clade	lineage4
PRJNA343736	Run81	SAMN05915260	MMHH00000000	Peru4708	02-R0879	58-74	2420	MSLI	MIC	NJH	Peru	>5	>50	>2.5	>15	20-100	2.5-5	<=1	<=1.25	200-300	<=1.25	0.125-0.25	0.5-1.0	12	4.3	777777607760771	42	777777607760771	43	LAM9	lineage4,lineage4.3,lineage4.3.3
PRJNA343736	Run81	SAMN05915261	MMHG00000000	Peru4709	01-R1321	48-51	2427	MSLI	MIC	NJH	Peru	>5	>50	>2.5	>15	>100	1.25-2.5	10-15	>100	>500	>100	4-6	0.25-0.5	18	2.2.	000000000003771	1	000000000003771	43	BEIJING	lineage2,lineage2.2,lineage2.2.1
PRJNA343736	Run81	SAMN05915262	MMHF00000000	Peru4710	01-R0824	44-38	2429	MSLI	MIC	NJH	Peru	>5	10-50	<=0.125	>15	4-6	2.5-5	30-50	>100	200-300	>100	0.125-0.25	1-2.0	12	4.3	777777607760771	42	777777607760771	43	LAM9	lineage4,lineage4.3,lineage4.3.3
PRJNA343736	Run81	SAMN05915263	MMHE00000000	Peru4711	01-R1559	51-24	2431	MSLI	MIC	NJH	Peru	>5	>50	>2.5	>15	>100	1.25-2.5	<=1	<=1.25	<=25	<=1.25	4-6	0.25-0.5	18	2.2.	000000000003771	1	000000000003771	43	BEIJING	lineage2,lineage2.2,lineage2.2.1
PRJNA343736	Run81	SAMN05915264	MMHD00000000	Peru4712	01-R1556	50-34	2435	MSLI	MIC	NJH	Peru	>5	10-50	<=0.125	>15	4-6	1.25-2.5	30-50	>100	25-50	>100	0.25-0.5	0.25-0.5	12	4.3	777774077020771	222	777774077560771	40	LAM	lineage4,lineage4.3,lineage4.3.3
PRJNA343736	Run81	SAMN05915265	MMHC00000000	Peru4713	01-R1354	48-70	2436	MSLI	MIC	NJH	Peru	2-4	>50	>2.5	10-15	20-100	2.5-5	<=1	<=1.25	>500	<=1.25	<=0.125	0.25-0.5	12	4.1	777777777760731	52	777777777760731	43	H – clade	lineage4,lineage4.1,lineage4.1.2,lineage4.1.2.1
PRJNA343736	Run81	SAMN05915266	MMHB00000000	Peru4714	01-R0880	44-70	2442	MSLI	MIC	NJH	Peru	>5	>50	>2.5	>15	1-2	1.25-2.5	1-2	<=1.25	<=25	<=1.25	0.125-0.25	0.5-1.0	18	4.3	677777607760771	20	677777607760771	43	LAM1	lineage4,lineage4.3,lineage4.3.4,lineage4.3.4.1
PRJNA343736	Run81	SAMN05915267	MMHA00000000	Peru4715	01-R0240	38-96	2444	MSLI	MIC	NJH	Peru	>5	>50	>2.5	9-10	1-2	<=1.25	<=1	<=1.25	100-120	<=1.25	0.125-0.25	0.5-1.0	12	4.3	677777607760771	20	677777607760771	43	LAM1	lineage4,lineage4.3,lineage4.3.4,lineage4.3.4.1
PRJNA343736	Run81	SAMN05915268	MMGZ00000000	Peru4716	01-R0908	44-83	2447	MSLI	MIC	NJH	Peru	>5	>50	>2.5	>15	1-2	<=1.25	1-2	<=1.25	>500	<=1.25	<=0.125	0.25-0.5	17	4.1	700036777740771	1218	700076777740771	42	X – clade	lineage4,lineage4.1,lineage4.1.1
PRJNA343736	Run81	SAMN05915269	MMGY00000000	Peru4717	02-R0027	51-74	2533	MSLI	MIC	NJH	Peru	>5	>50	>2.5	>15	>100	10-15	2-4	<=1.25	25-50	<=1.25	4-6	0.5-1.0	12	4	777777777760771	53	777777777760771	43	Haarlem	lineage4,lineage4.4,lineage4.4.1
PRJNA343736	Run81	SAMN05915270	MMGX00000000	Peru4718	01-R0841	NA	2536	MSLI	MIC	NJH	Peru	NA	NA	NA	NA	NA	NA	NA	NA	NA	NA	NA	NA	0	4.1	711076777760771	705	717377777760771	38	X – clade	lineage4,lineage4.1,lineage4.1.1
PRJNA343736	Run81	SAMN05915271	MMGW00000000	Peru4719	01-R0909	44-84	2543	MSLI	MIC	NJH	Peru	>5	>50	>2.5	>15	>100	1.25-2.5	<=1	<=1.25	>500	<=1.25	<=0.125	0.25-0.5	16	4.7	777777003760771	1688	777777403760771	42	T – clade	lineage4,lineage4.7
PRJNA343736	Run81	SAMN05915272	MMGV00000000	Peru4720	02-R1945	67-65	2547	MSLI	MIC	NJH	Peru	>5	>50	>2.5	>15	1-2	<=1.25	1-2	2.5-5	>500	<=1.25	0.125-0.25	0.25-0.5	15	4.3	777777407560731	1355	777777407560731	43	LAM (d1)	lineage4,lineage4.3,lineage4.3.3
PRJNA343736	Run81	SAMN05915273	MMGU00000000	Peru4721	02-R0459	55-24	2554	MSLI	MIC	NJH	Peru	>5	>50	1-1.5	>15	2-4	<=1.25	1-2	<=1.25	100-120	<=1.25	<=0.125	0.25-0.5	12	4.3	777737607760771	93	777737607760771	43	LAM5	lineage4,lineage4.3,lineage4.3.1
PRJNA343736	Run81	SAMN05915274	MMGT00000000	Peru4722	01-R1305	48-34	2556	MSLI	MIC	NJH	Peru	>5	>50	1-1.5	>15	1-2	2.5-5	1-2	<=1.25	>500	<=1.25	4-6	<=0.25	18	4	701000003760771	365	777000003760771	38	T – clade	lineage4
PRJNA343736	Run81	SAMN05915275	MMGS00000000	Peru4723	01-R1302	49-57	2558	MSLI	MIC	NJH	Peru	>5	>50	>2.5	>15	6-10	2.5-5	4-5	<=1.25	>500	<=1.25	0.125-0.25	0.5-1.0	12	4.3	677777607760771	20	677777607760771	43	LAM1	lineage4,lineage4.3,lineage4.3.4,lineage4.3.4.1
PRJNA343736	Run81	SAMN05915276	MMGR00000000	Peru4724	02-R0898	58-92	2562	MSLI	MIC	NJH	Peru	>5	3-5	<=0.125	>15	>100	1.25-2.5	<=1	<=1.25	>500	<=1.25	<=0.125	0.25-0.5	12	2.2.	000000000003771	1	000000000003771	43	BEIJING	lineage2,lineage2.2,lineage2.2.1
PRJNA343736	Run81	SAMN05915277	MMGQ00000000	Peru4725	02-R1680	65-67	2563	MSLI	MIC	NJH	Peru	>5	>50	>2.5	>15	1-2	<=1.25	1-2	<=1.25	200-300	<=1.25	0.125-0.25	0.25-0.5	12	4.3	576177607760771	1354	576177607760771	43	LAM3	lineage4,lineage4.3,lineage4.3.2
PRJNA343736	Run81	SAMN05915278	MMGP00000000	Peru4726	03-R0979	76-04	2565	MSLI	MIC	NJH	Peru	>5	>50	>2.5	>15	1-2	<=1.25	<=1	<=1.25	<=25	<=1.25	<=0.125	0.25-0.5	17	4.3	777777607760771	42	777777607760771	43	LAM9	lineage4,lineage4.3,lineage4.3.3
PRJNA343736	Run81	SAMN05915279	MMGO00000000	Peru4727	01-R1130	46-95	2574	MSLI	MIC	NJH	Peru	1-2	>50	>2.5	8-9	<=0.5	2.5-5	1-2	<=1.25	>500	<=1.25	<=0.125	0.25-0.5	12	4.3	777774077560771	222	777774077560771	43	LAM	lineage4,lineage4.3,lineage4.3.3
PRJNA343736	Run81	SAMN05915280	MMGN00000000	Peru4728	01-R1112	46-79	2589	MSLI	MIC	NJH	Peru	>5	10-50	0.125-0.25	>15	2-4	<=1.25	5-10	>100	25-50	>100	<=0.125	0.25-0.5	12	4.3	077777607760771	469	077777607760771	43	LAM9	lineage4,lineage4.3,lineage4.3.4,lineage4.3.4.2
PRJNA343736	Run81	SAMN05915283	MMGK00000000	Peru4731	01-R1062	47-48	2594	MSLI	MIC	NJH	Peru	>5	10-50	0.25-0.5	>15	4-6	1.25-2.5	15-30	>100	50-100	>100	>10	<=0.25	12	4.3	077777607760771	469	077777607760771	43	LAM9	lineage4,lineage4.3,lineage4.3.4,lineage4.3.4.2
PRJNA343736	Run81	SAMN05915284	MMGJ00000000	Peru4732	02-R0196	52-72	2596	MSLI	MIC	NJH	Peru	>5	0.25-0.5	<=0.125	>15	>100	1.25-2.5	<=1	<=1.25	<=25	<=1.25	<=0.125	0.25-0.5	12	4.1	777777777760771	53	777777777760771	43	Haarlem	lineage4,lineage4.1,lineage4.1.2,lineage4.1.2.1
PRJNA343736	Run81	SAMN05915285	MMGI00000000	Peru4733	00-15489	33-93	2620	MSLI	MIC	NJH	Peru	>5	>50	>2.5	>15	1-2	1.25-2.5	<=1	<=1.25	<=25	<=1.25	<=0.125	<=0.25	12	4.1	777777006760771	1800	777777407760771	41	Haarlem	lineage4,lineage4.1,lineage4.1.2,lineage4.1.2.1
PRJNA343736	Run81	SAMN05915286	MMGH00000000	Peru4734	00-10219	31-23	2641	MSLI	MIC	NJH	Peru	>5	>50	0.125-0.25	>15	>100	<=1.25	<=1	<=1.25	100-120	<=1.25	<=0.125	<=0.25	12	4.1	777776777760601	137	777776777760601	43	X – clade	lineage4,lineage4.1,lineage4.1.1,lineage4.1.1.1
PRJNA343736	Run81	SAMN05915287	MMGG00000000	Peru4735	01-04726	40-33	2642	MSLI	MIC	NJH	Peru	>5	>50	>2.5	>15	>100	2.5-5	<=1	<=1.25	150-175	<=1.25	<=0.125	0.25-0.5	12	4.8	777777760360771	455	777777760360771	43	T – clade	lineage4,lineage4.8
PRJNA343736	Run81	SAMN05915288	MMGF00000000	Peru4736	01-R0877	44-67	2675	MSLI	MIC	NJH	Peru	0.05-0.1	0.5-1	<=0.125	2.5-5	2-4	2.5-5	<=1	<=1.25	<=25	<=1.25	<=0.125	<=0.25	12	4.1	700036777740031	901	700036777740031	43	X – clade	lineage4,lineage4.1,lineage4.1.1
PRJNA343736	Run81	SAMN05915289	MMGE00000000	Peru4737	02-R0020	51-69	2676	MSLI	MIC	NJH	Peru	>5	>50	>2.5	9-10	6-10	6-8	5-10	15-30	100-120	>100	>10	0.25-0.5	12	4.1	777740777760771	219	777740777760771	43	X – clade	lineage4,lineage4.1,lineage4.1.1,lineage4.1.1.3
PRJNA343736	Run81	SAMN05915290	MMGD00000000	Peru4738	01-R1651	51-89	2678	MSLI	MIC	NJH	Peru	>5	>50	1.5-2.5	9-10	2-4	1.25-2.5	1-2	<=1.25	>500	<=1.25	<=0.125	0.25-0.5	12	4.3	777777607760771	42	777777607760771	43	LAM9	lineage4,lineage4.3,lineage4.3.4,lineage4.3.4.2
PRJNA343736	Run81	SAMN05915291	MMGC00000000	Peru4739	02-R0403	55-89	2680	MSLI	MIC	NJH	Peru	1-2	>50	>2.5	8-9	0.5-1	1.25-2.5	<=1	<=1.25	>500	<=1.25	<=0.125	0.25-0.5	12	4.3	777774077560771	222	777774077560771	43	LAM	lineage4,lineage4.3,lineage4.3.3
PRJNA343736	Run81	SAMN05915292	MMGB00000000	Peru4740	01-R1138	47-01	2682	MSLI	MIC	NJH	Peru	>5	>50	>2.5	>15	2-4	1.25-2.5	1-2	<=1.25	>500	<=1.25	0.25-0.5	0.25-0.5	12	4.1	700036777560771	546	700036777560771	43	X – clade	lineage4,lineage4.1,lineage4.1.1
PRJNA343736	Run81	SAMN05915293	MMGA00000000	Peru4741	01-R1632	51-06	2718	MSLI	MIC	NJH	Peru	>5	>50	>2.5	>15	4-6	2.5-5	1-2	<=1.25	>500	<=1.25	0.125-0.25	<=0.25	12	4.3	737774077020771	222	777774077560771	39	LAM	lineage4,lineage4.3,lineage4.3.3
PRJNA343736	Run82	SAMN05916218	MMZZ00000000	Peru4897	01-R1379	48-91	2457	MSLI	MIC	NJH	Peru	4-5	1-2	<=0.125	5-6	6-10	6-8	2-4	<=1.25	<=25	<=1.25	0.125-0.25	0.5-1.0	12	4.3	777777607760771	42	777777607760771	43	LAM9	lineage4,lineage4.3,lineage4.3.3
PRJNA343736	Run82	SAMN05916219	MMZY00000000	Peru4898	01-R1022	45-24	2460	MSLI	MIC	NJH	Peru	>5	>50	1.5-2.5	>15	>100	1.25-2.5	<=1	<=1.25	100-120	<=1.25	<=0.125	0.25-0.5	12	2.2.	000000000003771	1	000000000003771	43	BEIJING	lineage2,lineage2.2,lineage2.2.1
PRJNA343736	Run82	SAMN05916220	MMZX00000000	Peru4899	01-R0165	37-79	2466	MSLI	MIC	NJH	Peru	>5	>50	0.5-0.6	6-7	2-4	>50	1-2	1.25-2.5	50-100	<=1.25	<=0.125	0.25-0.5	12	4.3	577777603760731	1079	577777703760771	41	LAM	lineage4,lineage4.3,lineage4.3.3
PRJNA343736	Run82	SAMN05916221	MMZW00000000	Peru4900	01-R0907	44-82	2471	MSLI	MIC	NJH	Peru	>5	0.5-1	<=0.125	>15	2-4	<=1.25	1-2	<=1.25	<=25	<=1.25	0.125-0.25	0.25-0.5	12	4	777777777760771	53	777777777760771	43	Haarlem	lineage4
PRJNA343736	Run82	SAMN05916222	MMZV00000000	Peru4901	01-R0779	44-10	2475	MSLI	MIC	NJH	Peru	>5	>50	>2.5	>15	1-2	15-20	<=1	<=1.25	>500	<=1.25	0.125-0.25	0.5-1.0	12	4.1	777740777760771	219	777740777760771	43	X – clade	lineage4,lineage4.1,lineage4.1.1,lineage4.1.1.3
PRJNA343736	Run82	SAMN05916223	MMZU00000000	Peru4902	01-R1275	48-06	2488	MSLI	MIC	NJH	Peru	>5	>50	>2.5	>15	4-6	6-8	4-5	5-6	>500	5-6	>10	1-2.0	12	4.3	677777607760771	20	677777607760771	43	LAM1	lineage4,lineage4.3,lineage4.3.4,lineage4.3.4.1
PRJNA343736	Run82	SAMN05916224	MMZT00000000	Peru4903	01-R1554	50-32	2491	MSLI	MIC	NJH	Peru	4-5	>50	>2.5	>15	>100	6-8	1-2	5-6	NA	1.25-2.5	1-2	1-2.0	11	4.3	777777607760771	42	777777607760771	43	LAM9	lineage4,lineage4.3,lineage4.3.3
PRJNA343736	Run82	SAMN05916225	MMZS00000000	Peru4904	00-R1549	36-87	2498	MSLI	MIC	NJH	Peru	>5	>50	0.125-0.25	8-9	>100	5-6	>100	>100	25-50	>100	0.5-1	0.5-1.0	14	4	777770077760771	1233	777777077760771	40	T – clade	lineage4
PRJNA343736	Run82	SAMN05916226	MMZR00000000	Peru4905	01-R0059	37-33	2511	MSLI	MIC	NJH	Peru	>5	<=0.25	<=0.125	>15	>100	1.25-2.5	1-2	<=1.25	100-120	<=1.25	<=0.125	0.25-0.5	12	4.1	700036017600611	1526	700037177760771	33	X – clade	lineage4,lineage4.1,lineage4.1.1
PRJNA343736	Run82	SAMN05916227	MMZQ00000000	Peru4906	01-R0884	44-73	2516	MSLI	MIC	NJH	Peru	>5	>50	>2.5	>15	6-10	1.25-2.5	1-2	<=1.25	<=25	<=1.25	0.25-0.5	0.25-0.5	12	4.1	777777777760771	53	777777777760771	43	Haarlem	lineage4,lineage4.1,lineage4.1.2,lineage4.1.2.1
PRJNA343736	Run82	SAMN05916228	MMZP00000000	Peru4907	01-R1278	48-08	2523	MSLI	MIC	NJH	Peru	>5	>50	0.25-0.5	>15	2-4	10-15	2-4	<=1.25	>500	<=1.25	>10	0.5-1.0	12	4.3	577777603760731	1079	577777703760771	41	LAM	lineage4,lineage4.3,lineage4.3.3
PRJNA343736	Run82	SAMN05916229	MMZO00000000	Peru4908	01-R0276	39-48	2525	MSLI	MIC	NJH	Peru	>5	>50	>2.5	>15	>100	1.25-2.5	2-4	<=1.25	300-500	<=1.25	>10	0.25-0.5	17	4.3	777777607760771	42	777777607760771	43	LAM9	lineage4,lineage4.3,lineage4.3.4,lineage4.3.4.2
PRJNA343736	Run82	SAMN05916230	MMZN00000000	Peru4909	01-R1433	49-39	2530	MSLI	MIC	NJH	Peru	>5	>50	0.6-0.75	>15	2-4	6-8	<=1	<=1.25	100-120	<=1.25	0.5-1	1-2.0	12	4.1	777777777760731	52	777777777760731	43	H – clade	lineage4,lineage4.1,lineage4.1.2,lineage4.1.2.1
PRJNA343736	Run82	SAMN05916231	MMZM00000000	Peru4910	01-R1430	49-36	2531	MSLI	MIC	NJH	Peru	>5	>50	>2.5	>15	1-2	2.5-5	1-2	<=1.25	>500	<=1.25	>10	0.5-1.0	12	4	777777777760771	53	777777777760771	43	Haarlem	lineage4,lineage4.4,lineage4.4.1
PRJNA343736	Run82	SAMN05916232	MMZL00000000	Peru4911	01-R1018	45-20	2537	MSLI	MIC	NJH	Peru	>5	>50	<=0.125	>15	>100	2.5-5	1-2	<=1.25	>500	<=1.25	>10	0.5-1.0	16	4.3	777737607760771	93	777737607760771	43	LAM5	lineage4,lineage4.3,lineage4.3.4,lineage4.3.4.2
PRJNA343736	Run82	SAMN05916233	MMZK00000000	Peru4912	01-R1046	46-06	2538	MSLI	MIC	NJH	Peru	4-5	1-2	<=0.125	>15	2-4	6-8	5-10	6-10	120-150	2.5-5	0.5-1	1-2.0	12	4.3	777774077020771	222	777774077560771	40	LAM	lineage4,lineage4.3,lineage4.3.3
PRJNA343736	Run82	SAMN05916234	MMZJ00000000	Peru4913	01-R0572	41-50	2542	MSLI	MIC	NJH	Peru	NA	NA	NA	NA	NA	NA	NA	NA	NA	NA	NA	NA	0	4.3	777734077560771	896	777734077560771	43	LAM	lineage4,lineage4.3,lineage4.3.3
PRJNA343736	Run82	SAMN05916235	MMZI00000000	Peru4914	01-R1505	49-99	2551	MSLI	MIC	NJH	Peru	>5	>50	>2.5	>15	>100	<=1.25	<=1	<=1.25	>500	<=1.25	>10	<=0.25	18	2.2.	000000000003771	1	000000000003771	43	BEIJING	lineage2,lineage2.2,lineage2.2.1
PRJNA343736	Run82	SAMN05916236	MMZH00000000	Peru4915	01-R1227	47-79	2687	MSLI	MIC	NJH	Peru	>5	>50	1.5-2.5	>15	4-6	2.5-5	<=1	<=1.25	<=25	<=1.25	<=0.125	<=0.25	12	4.1	700036777760771	91	700036777760771	43	X – clade	lineage4,lineage4.1,lineage4.1.1
PRJNA343736	Run82	SAMN05916237	MMZG00000000	Peru4916	02-R0993	59-48	2688	MSLI	MIC	NJH	Peru	>5	>50	1.5-2.5	>15	1-2	20-50	5-10	<=1.25	>500	<=1.25	<=0.125	<=0.25	12	4.3	777774077560771	222	777774077560771	43	LAM	lineage4,lineage4.3,lineage4.3.3
PRJNA343736	Run82	SAMN05916238	MMZF00000000	Peru4917	02-R0149	52-53	2691	MSLI	MIC	NJH	Peru	NA	NA	NA	NA	NA	NA	NA	NA	NA	NA	NA	NA	0	4.3	777777407560731	1355	777777407560731	43	LAM (d1)	lineage4,lineage4.3,lineage4.3.3
PRJNA343736	Run82	SAMN05916239	MMZE00000000	Peru4918	02-R0142	52-47	2694	MSLI	MIC	NJH	Peru	>5	1-2	<=0.125	10-15	0.5-1	1.25-2.5	4-5	10-15	<=25	5-6	4-6	<=0.25	12	4	777777777760771	53	777777777760771	43	Haarlem	lineage4
PRJNA343736	Run82	SAMN05916240	MMZD00000000	Peru4919	02-R0099	52-16	2699	MSLI	MIC	NJH	Peru	>5	3-5	<=0.125	>15	2-4	1.25-2.5	1-2	<=1.25	<=25	<=1.25	0.125-0.25	0.25-0.5	14	4	777777777760771	53	777777777760771	43	Haarlem	lineage4
PRJNA343736	Run82	SAMN05916241	MMZC00000000	Peru4920	01-R1568	50-43	2700	MSLI	MIC	NJH	Peru	NA	NA	NA	NA	NA	NA	NA	NA	NA	NA	NA	NA	0	4	677177777760771	613	777177777760771	42	T – clade	lineage4
PRJNA343736	Run82	SAMN05916242	MMZB00000000	Peru4921	02-R0028	51-75	2701	MSLI	MIC	NJH	Peru	0.1-0.2	>50	0.5-0.6	10-15	20-100	10-15	<=1	<=1.25	>500	<=1.25	<=0.125	0.5-1.0	12	4.3	777774077560771	222	777774077560771	43	LAM	lineage4,lineage4.3,lineage4.3.3
PRJNA343736	Run82	SAMN05916243	MMZA00000000	Peru4922	01-R0897	44-75	2712	MSLI	MIC	NJH	Peru	>5	>1	NA	>5	>10	<=10	<=10	<=5	<=100	NA	<=0.125	NA	13	4	400002071760571	1756	700026777760771	33	X – clade	lineage4,lineage4.8
PRJNA343736	Run82	SAMN05916244	MMYZ00000000	Peru4923	02-R0870	58-66	2735	MSLI	MIC	NJH	Peru	2-4	>50	1.5-2.5	10-15	2-4	1.25-2.5	<=1	<=1.25	>500	<=1.25	0.125-0.25	<=0.25	12	4.1	777740777760771	219	777740777760771	43	X – clade	lineage4,lineage4.1,lineage4.1.1,lineage4.1.1.3
PRJNA343736	Run82	SAMN05916245	MMYY00000000	Peru4924	02-R0115	52-24	2741	MSLI	MIC	NJH	Peru	>5	>50	0.125-0.25	>15	2-4	2.5-5	1-2	<=1.25	<=25	<=1.25	<=0.125	<=0.25	12	4	777777777760771	53	777777777760771	43	Haarlem	lineage4
PRJNA343736	Run82	SAMN05916246	MMYX00000000	Peru4925	01-R1528	50-17	2750	MSLI	MIC	NJH	Peru	NA	NA	NA	NA	NA	NA	NA	NA	NA	NA	NA	NA	0	4.3	777777607760771	42	777777607760771	43	LAM9	lineage4,lineage4.3,lineage4.3.3
PRJNA343736	Run82	SAMN05916247	MMYW00000000	Peru4926	02-R0855	58-55	2775	MSLI	MIC	NJH	Peru	>5	10-50	0.125-0.25	>15	4-6	1.25-2.5	>100	>100	25-50	>100	<=0.125	<=0.25	12	4.3	077777607760771	469	077777607760771	43	LAM9	lineage4,lineage4.3,lineage4.3.4,lineage4.3.4.2
PRJNA343736	Run82	SAMN05916248	MMYV00000000	Peru4927	02-R0383	54-54	2776	MSLI	MIC	NJH	Peru	>5	10-50	<=0.125	>15	<=0.5	20-50	<=1	<=1.25	>500	<=1.25	<=0.125	<=0.25	12	4.1	777777774220771	1735	777777774320771	42	Haarlem	lineage4,lineage4.1,lineage4.1.2,lineage4.1.2.1
PRJNA343736	Run82	SAMN05916249	MMYU00000000	Peru4928	02-R1665	64-68	2803	MSLI	MIC	NJH	Peru	NA	NA	NA	NA	NA	NA	NA	NA	NA	NA	NA	NA	0	4.3	777774077020771	222	777774077560771	40	LAM	lineage4,lineage4.3,lineage4.3.3
PRJNA343736	Run82	SAMN05916250	MMYT00000000	Peru4929	01-R1446	49-47	2816	MSLI	MIC	NJH	Peru	>5	>50	0.75-0.875	>15	1-2	20-50	10-15	>100	>500	>100	0.125-0.25	0.25-0.5	12	4.1	777740777760771	219	777740777760771	43	X – clade	lineage4,lineage4.1,lineage4.1.1,lineage4.1.1.3
PRJNA343736	Run82	SAMN05916251	MMYS00000000	Peru4930	02-R0281	53-72	2835	MSLI	MIC	NJH	Peru	>5	>50	0.5-0.6	5-6	2-4	1.25-2.5	<=1	<=1.25	100-120	<=1.25	<=0.125	0.25-0.5	12	4.3	677777607760771	20	677777607760771	43	LAM1	lineage4,lineage4.3,lineage4.3.4,lineage4.3.4.1
PRJNA343736	Run82	SAMN05916252	MMYR00000000	Peru4931	01-R1620	50-97	2872	MSLI	MIC	NJH	Peru	>5	10-50	0.25-0.5	>15	2-4	2.5-5	15-30	>100	50-100	>100	4-6	0.25-0.5	12	4.1	777777374020771	1139	777777374020771	43	Haarlem	lineage4,lineage4.1,lineage4.1.2,lineage4.1.2.1
PRJNA343736	Run82	SAMN05916253	MMYQ00000000	Peru4932	01-R1630	51-04	2878	MSLI	MIC	NJH	Peru	>5	>50	1.5-2.5	10-15	6-10	1.25-2.5	1-2	<=1.25	50-100	<=1.25	0.5-1	0.25-0.5	12	4	777777777760771	53	777777777760771	43	Haarlem	lineage4
PRJNA343736	Run82	SAMN05916254	MMYP00000000	Peru4933	01-R1622	50-98	2879	MSLI	MIC	NJH	Peru	>5	10-50	1-1.5	>15	>100	15-20	2-4	>100	>500	>100	0.5-1	0.25-0.5	12	2.2.	000000000003771	1	000000000003771	43	BEIJING	lineage2,lineage2.2,lineage2.2.1
PRJNA343736	Run82	SAMN05916255	MMYO00000000	Peru4934	02-R1625	64-34	2887	MSLI	MIC	NJH	Peru	4-5	1-2	<=0.125	5-6	>100	2.5-5	1-2	<=1.25	<=25	<=1.25	0.125-0.25	<=0.25	12	4.1	777777777760771	53	777777777760771	43	Haarlem	lineage4,lineage4.1,lineage4.1.2,lineage4.1.2.1
PRJNA343736	Run82	SAMN05916256	MMYN00000000	Peru4935	03-R0240	69-48	2909	MSLI	MIC	NJH	Peru	>5	>50	0.125-0.25	>15	16-20	2.5-5	30-50	>100	100-120	>100	0.25-0.5	0.5-1.0	12	4.3	777774077020771	222	777774077560771	40	LAM	lineage4,lineage4.3,lineage4.3.3
PRJNA343736	Run82	SAMN05916257	MMYM00000000	Peru4936	02-R1672	64-91	2910	MSLI	MIC	NJH	Peru	>5	>50	0.875-1	10-15	2-4	1.25-2.5	2-4	<=1.25	150-175	<=1.25	0.5-1	0.25-0.5	12	4	777777777760771	53	777777777760771	43	Haarlem	lineage4
PRJNA343736	Run82	SAMN05916258	MMYL00000000	Peru4937	02-R0990	59-45	2911	MSLI	MIC	NJH	Peru	4-5	>50	1-1.5	>15	4-6	2.5-5	4-5	<=1.25	150-175	<=1.25	0.125-0.25	0.25-0.5	12	4	777777777760771	53	777777777760771	43	Haarlem	lineage4
PRJNA343736	Run82	SAMN05916259	MMYK00000000	Peru4938	01-R0774	44-05	2918	MSLI	MIC	NJH	Peru	>5	>50	0.125-0.25	>15	16-20	2.5-5	50-100	>100	>500	>100	0.25-0.5	0.5-1.0	16	2.2.	000000000003771	1	000000000003771	43	BEIJING	lineage2,lineage2.2,lineage2.2.1
PRJNA343736	Run82	SAMN05916260	MMYJ00000000	Peru4939	01-R1401	51-28	2982	MSLI	MIC	NJH	Peru	0.1-0.2	1-2	<=0.125	2.5-5	0.5-1	1.25-2.5	2-4	<=1.25	<=25	<=1.25	<=0.125	0.5-1.0	12	4	777777777760771	53	777777777760771	43	Haarlem	lineage4
PRJNA343736	Run82	SAMN05916261	MMYI00000000	Peru4940	02-R0850	58-50	2998	MSLI	MIC	NJH	Peru	>5	>50	>2.5	>15	>100	>50	>100	2.5-5	>500	1.25-2.5	4-6	6-8.0	12	2.2.	000000000003771	1	000000000003771	43	BEIJING	lineage2,lineage2.2,lineage2.2.1
PRJNA343736	Run82	SAMN05916262	MMYH00000000	Peru4941	02-R1686	64-97	3009	MSLI	MIC	NJH	Peru	0.4-0.6	>50	>2.5	>15	>100	8-10	30-50	<=1.25	25-50	<=1.25	6-8	2-3.0	12	2.2.	000000000003771	1	000000000003771	43	BEIJING	lineage2,lineage2.2,lineage2.2.1
PRJNA343736	Run82	SAMN05916263	MMYG00000000	Peru4942	01-R1139	47-02	3014	MSLI	MIC	NJH	Peru	>5	>50	0.75-0.875	>15	>100	>50	>100	15-30	>500	>100	>10	>10	12	4.3	777777607760771	42	777777607760771	43	LAM9	lineage4,lineage4.3,lineage4.3.3
PRJNA343736	Run82	SAMN05916264	MMYF00000000	Peru4943	02-R1044	60-33	3024	MSLI	MIC	NJH	Peru	>5	>50	>2.5	>15	0.5-1	1.25-2.5	<=1	<=1.25	<=25	<=1.25	0.125-0.25	2-3.0	12	4.3	777737607760771	93	777737607760771	43	LAM5	lineage4,lineage4.3,lineage4.3.4,lineage4.3.4.2
PRJNA343736	Run82	SAMN05916265	MMYE00000000	Peru4944	02-R1947	67-67	3076	MSLI	MIC	NJH	Peru	>5	>50	>2.5	>15	4-6	1.25-2.5	4-5	5-6	>500	5-6	0.5-1	1-2.0	12	4.3	776177607760771	33	776177607760771	43	LAM3	lineage4,lineage4.3,lineage4.3.2
PRJNA343736	Run82	SAMN05916266	MMYD00000000	Peru4945	01-R1404	49-10	2387	MSLI	MIC	NJH	Peru	NA	NA	NA	NA	NA	NA	NA	NA	NA	NA	NA	NA	0	2.2.	000000000003771	1	000000000003771	43	BEIJING	lineage2,lineage2.2,lineage2.2.1
PRJNA343736	Run82	SAMN05916267	MMYC00000000	Peru4946	01-R1238	47-86	2459	MSLI	MIC	NJH	Peru	>5	>50	0.125-0.25	5-6	16-20	5-6	<=1	<=1.25	>500	<=1.25	0.125-0.25	0.5-1.0	12	4	776377777720731	1244	776377777720731	43	Unrecognized EAA- ?S	lineage4,lineage4.4,lineage4.4.1,lineage4.4.1.1
PRJNA343736	Run82	SAMN05916268	MMYB00000000	Peru4947	01-R1386	48-98	2706	MSLI	MIC	NJH	Peru	1-2	>50	0.75-0.875	5-6	1-2	5-6	1-2	<=1.25	50-100	<=1.25	<=0.125	<=0.25	16	4.1	777777777760771	53	777777777760771	43	Haarlem	lineage4,lineage4.1,lineage4.1.2,lineage4.1.2.1,lineage4.8
PRJNA343736	Run82	SAMN05916269	MMYA00000000	Peru4948	02-R1683	65-69	2723	MSLI	MIC	NJH	Peru	2-4	3-5	<=0.125	1.25-2.5	<=0.5	5-6	<=1	<=1.25	<=100	<=1.25	<=0.125	0.25-0.5	17	4.3	776177607660731	130	776177607760731	42	LAM3	lineage4,lineage4.3,lineage4.3.2
PRJNA343736	Run82	SAMN05916270	MMXZ00000000	Peru4949	01-R1533	50-19	2767	MSLI	MIC	NJH	Peru	>5	2-3	<=0.125	8-9	<=0.5	>50	<=1	<=1.25	100-120	<=1.25	<=0.125	2-3.0	12	4.3	777736077560771	1641	777737177760771	40	LAM	lineage4,lineage4.3,lineage4.3.3
PRJNA343736	Run82	SAMN05916271	MMXY00000000	Peru4950	01-R1649	51-12	2786	MSLI	MIC	NJH	Peru	>5	>50	>2.5	>15	6-10	6-8	2-4	<=1.25	>500	<=1.25	<=0.125	0.25-0.5	12	4	500000071760571	198	700040777760771	35	T – clade	lineage4,lineage4.8
PRJNA343736	Run82	SAMN05916272	MMXX00000000	Peru4951	01-R1614	50-92	2875	MSLI	MIC	NJH	Peru	>5	>50	>2.5	9-10	2-4	2.5-5	1-2	<=1.25	100-120	<=1.25	<=0.125	0.25-0.5	12	4.1	777777777760771	53	777777777760771	43	Haarlem
PRJNA343736	Run82	SAMN05916273	MMXW00000000	Peru4952	01-R1544	50-26	2890	MSLI	MIC	NJH	Peru	0.6-1	2-3	<=0.125	5-6	0.5-1	6-8	1-2	<=1.25	<=25	<=1.25	0.125-0.25	0.25-0.5	12	4.1	700036777760771	91	700036777760771	43	X – clade	lineage4,lineage4.1,lineage4.1.1
PRJNA343736	Run82	SAMN05916274	MMXV00000000	Peru4953	01-R1599	50-81	2896	MSLI	MIC	NJH	Peru	0.6-1	>50	1.5-2.5	6-7	1-2	6-8	1-2	<=1.25	100-120	<=1.25	0.5-1	0.25-0.5	17	4.3	777777647760771	1580	777777747760771	42	LAM	lineage4,lineage4.3,lineage4.3.4,lineage4.3.4.2
PRJNA343736	Run82	SAMN05916275	MMXU00000000	Peru4954	02-R0991	59-46	2912	MSLI	MIC	NJH	Peru	>5	>50	>2.5	>15	6-10	10-15	2-4	<=1.25	>500	<=1.25	0.125-0.25	0.5-1.0	12	4	400000071760571	198	700040777760771	34	T – clade	lineage4,lineage4.8
PRJNA343736	Run82	SAMN05916276	MMXT00000000	Peru4955	03-R0947	75-72	2914	MSLI	MIC	NJH	Peru	>5	>50	<=0.125	9-10	6-10	2.5-5	2-4	6-10	>500	<=1.25	1-2	0.5-1.0	12	4.3	777777607760771	42	777777607760771	43	LAM9	lineage4,lineage4.3,lineage4.3.3
PRJNA343736	Run82	SAMN05916277	MMXS00000000	Peru4956	01-R1504	49-98	2948	MSLI	MIC	NJH	Peru	>5	>50	1.5-2.5	8-9	>100	6-8	50-100	>100	>500	>100	<=0.125	0.5-1.0	12	2.2.	473774407563771	1247	777777607763771	36	BEIJING	lineage2,lineage2.2,lineage2.2.1
PRJNA343736	Run82	SAMN05916278	MMXR00000000	Peru4957	02-R0119	52-28	2964	MSLI	MIC	NJH	Peru	>5	>50	1.5-2.5	6-7	0.5-1	1.25-2.5	1-2	<=1.25	300-500	<=1.25	<=0.125	0.25-0.5	16	4.3	777777407560731	1355	777777407560731	43	LAM (d1)	lineage4,lineage4.3,lineage4.3.3
PRJNA343736	Run82	SAMN05916279	MMXQ00000000	Peru4958	02-R0364	54-41	2981	MSLI	MIC	NJH	Peru	>5	>50	>2.5	8-9	2-4	5-6	1-2	<=1.25	>500	<=1.25	<=0.125	0.25-0.5	12	4.3	777777607760771	42	777777607760771	43	LAM9	lineage4,lineage4.3,lineage4.3.3
PRJNA343736	Run82	SAMN05916280	MMXP00000000	Peru4959	02-R0856	58-56	2997	MSLI	MIC	NJH	Peru	>5	>50	1.5-2.5	>15	20-100	1.25-2.5	2-4	15-30	>500	1.25-2.5	<=0.125	0.25-0.5	12	4.3	777777607760771	42	777777607760771	43	LAM9	lineage4,lineage4.3,lineage4.3.3
PRJNA343736	Run82	SAMN05916281	MMXO00000000	Peru4960	02-R0829	58-38	3026	MSLI	MIC	NJH	Peru	>5	>50	>2.5	>15	1-2	6-8	2-4	<=1.25	>500	<=1.25	4-6	2-3.0	12	4.3	777774077560771	222	777774077560771	43	LAM	lineage4,lineage4.3,lineage4.3.3
PRJNA343736	Run82	SAMN05916282	MMXN00000000	Peru4961	02-R0819	58-29	3043	MSLI	MIC	NJH	Peru	>5	>50	>2.5	>15	>100	6-8	5-10	5-6	>500	5-6	0.5-1	1-2.0	12	4	777777777760771	53	777777777760771	43	Haarlem	lineage4
PRJNA343736	Run82	SAMN05916283	MMXM00000000	Peru4962	02-R0188	52-67	3096	MSLI	MIC	NJH	Peru	>5	5-8	0.6-0.75	8-9	6-10	5-6	>100	30-50	<=25	50-100	8-10	3-4.0	12	4.3	777777607760771	42	777777607760771	43	LAM9	lineage4,lineage4.3,lineage4.3.3
PRJNA343736	Run82	SAMN05916284	MMXL00000000	Peru4963	02-R1825	66-34	3105	MSLI	MIC	NJH	Peru	>5	>50	>2.5	>15	>100	>50	>100	>100	>500	>100	>10	>10	18	2.2.	000000000003771	1	000000000003771	43	BEIJING	lineage2,lineage2.2,lineage2.2.1
PRJNA343736	Run82	SAMN05916285	MMXK00000000	Peru4964	02-R0986	59-41	3120	MSLI	MIC	NJH	Peru	>5	>50	>2.5	>15	>100	6-8	2-4	5-6	200-300	5-6	0.25-0.5	>10	12	4.1	700036777760771	91	700036777760771	43	X – clade	lineage4,lineage4.1,lineage4.1.1
PRJNA343736	Run82	SAMN05916286	MMXJ00000000	Peru4965	02-R0356	54-34	3140	MSLI	MIC	NJH	Peru	>5	>50	>2.5	>15	>100	>50	50-100	>100	>500	>100	>10	>10	12	4.1	777777774020771	47	777777774020771	43	Haarlem
PRJNA343736	Run82	SAMN05916287	MMXI00000000	Peru4966	02-R0931	59-14	3143	MSLI	MIC	NJH	Peru	>5	>50	0.125-0.25	>15	6-10	6-8	>100	>100	50-100	>100	>10	4-6.0	12	4.3	777764077020771	222	777774077560771	39	LAM	lineage4,lineage4.3,lineage4.3.3
PRJNA343736	Run82	SAMN05916288	MMXH00000000	Peru4967	02-R0328	54-08	3145	MSLI	MIC	NJH	Peru	>5	>50	>2.5	>15	>100	>50	30-50	6-10	300-500	>100	>10	6-8.0	18	2.2.	700036677763771	1192	777777677763771	32	BEIJING	lineage2,lineage2.2,lineage2.2.1
PRJNA343736	Run82	SAMN05916289	MMXG00000000	Peru4968	02-R1063	60-38	3186	MSLI	MIC	NJH	Peru	>5	>50	>2.5	>15	>100	10-15	1-2	15-30	>500	>100	<=0.125	4-6.0	12	4.1	777740777760771	219	777740777760771	43	X – clade	lineage4,lineage4.1,lineage4.1.1,lineage4.1.1.3
PRJNA343736	Run82	SAMN05916290	MMXF00000000	Peru4969	02-R0385	54-56	3195	MSLI	MIC	NJH	Peru	>5	>50	>2.5	>15	>100	6-8	5-10	6-10	<=25	6-10	1-2	2-3.0	12	4.1	777777777760771	53	777777777760771	43	Haarlem	lineage4,lineage4.1,lineage4.1.2,lineage4.1.2.1
PRJNA343736	Run82	SAMN05916291	MMXE00000000	Peru4970	02-R0095	52-12	3203	MSLI	MIC	NJH	Peru	>5	>50	1.5-2.5	>15	16-20	6-8	30-50	>100	25-50	>100	1-2	2-3.0	12	4.3	777774077020771	222	777774077560771	40	LAM	lineage4,lineage4.3,lineage4.3.3
PRJNA343736	Run82	SAMN05916292	MMXD00000000	Peru4971	01-R1453	49-65	3208	MSLI	MIC	NJH	Peru	>5	10-50	0.875-1	>15	6-10	6-8	10-15	6-10	50-100	6-10	0.5-1	2-3.0	12	4.1	777777777760731	52	777777777760731	43	H – clade	lineage4,lineage4.1,lineage4.1.2,lineage4.1.2.1
PRJNA343736	Run82	SAMN05916293	MMXC00000000	Peru4972	02-R1589	65-07	3211	MSLI	MIC	NJH	Peru	0.4-0.6	>50	1-1.5	8-9	1-2	1.25-2.5	<=1	<=1.25	120-150	<=1.25	0.125-0.25	0.25-0.5	16	4.1	700036777760771	91	700036777760771	43	X – clade	lineage4,lineage4.1,lineage4.1.1
PRJNA343736	Run82	SAMN05916294	MMXB00000000	Peru4973	02-R0846	60-20	3223	MSLI	MIC	NJH	Peru	>5	>50	>2.5	NA	1-2	5-6	<=1	<=1.25	>500	<=1.25	0.125-0.25	0.25-0.5	11	4.1	777777777760771	53	777777777760771	43	Haarlem	lineage4,lineage4.1,lineage4.1.1,lineage4.1.1.3,lineage4.1.2,lineage4.1.2.1
PRJNA343736	Run82	SAMN05916295	MMXA00000000	Peru4974	03-R0319	70-05	3443	MSLI	MIC	NJH	Peru	>5	10-50	<=0.125	10-15	2-4	1.25-2.5	1-2	1.25-2.5	175-200	<=1.25	>10	0.5-1.0	17	4.3	777777647760771	1580	777777747760771	42	LAM	lineage4,lineage4.3,lineage4.3.4,lineage4.3.4.2
PRJNA343736	Run82	SAMN05916296	MMWZ00000000	Peru4975	03-R0879	74-51	3488	MSLI	MIC	NJH	Peru	>5	>50	0.125-0.25	>15	<=0.5	15-20	<=1	<=1.25	>500	<=1.25	0.25-0.5	<=0.25	12	4.1	700036777760771	91	700036777760771	43	X – clade	lineage4,lineage4.1,lineage4.1.1
PRJNA343736	Run82	SAMN05916297	MMWY00000000	Peru4976	02-R1092	60-56	3512	MSLI	MIC	NJH	Peru	>5	>50	>2.5	2.5-5	<=0.5	2.5-5	<=1	<=1.25	>500	<=1.25	<=0.125	<=0.25	12	4.3	777777607760771	42	777777607760771	43	LAM9	lineage4,lineage4.3,lineage4.3.3
PRJNA343736	Run82	SAMN05916298	MMWX00000000	Peru4977	02-R0861	60-21	3566	MSLI	MIC	NJH	Peru	>5	10-50	<=0.125	>15	1-2	5-6	<=1	<=1.25	300-500	<=1.25	6-8	0.5-1.0	17	4.3	677777607760771	20	677777607760771	43	LAM1	lineage4,lineage4.3,lineage4.3.4,lineage4.3.4.1
PRJNA343736	Run82	SAMN05916299	MMWW00000000	Peru4978	02-R1593	65-08	NA	MSLI	MIC	NJH	Peru	>5	>50	1-1.5	10-15	1-2	>50	1-2	<=1.25	>500	<=1.25	<=0.125	<=0.25	12	4.3	777774077560771	222	777774077560771	43	LAM	lineage4,lineage4.3,lineage4.3.3
PRJNA343736	Run82	SAMN05916300	MMWV00000000	Peru4979	02-R0857	58-57	NA	MSLI	MIC	NJH	Peru	>5	10-50	<=0.125	>15	4-6	1.25-2.5	<=1	<=1.25	>500	<=1.25	0.25-0.5	<=0.25	12	4.1	777777776060771	1060	777777776160771	42	Haarlem	lineage4,lineage4.1,lineage4.1.2,lineage4.1.2.1
PRJNA343736	Run82	SAMN05916301	MMWU00000000	Peru4980	02-R1636	64-43	NA	MSLI	MIC	NJH	Peru	2-4	>50	0.5-0.6	2.5-5	0.5-1	20-50	<=1	<=1.25	>500	<=1.25	<=0.125	<=0.25	12	4.3	777774077560771	222	777774077560771	43	LAM	lineage4,lineage4.3,lineage4.3.3
PRJNA343736	Run82	SAMN05916302	MMWT00000000	Peru4981	02-R1953	67-71	NA	MSLI	MIC	NJH	Peru	4-5	>50	1.5-2.5	>15	6-10	2.5-5	1-2	<=1.25	>500	<=1.25	<=0.125	<=0.25	12	4.1	777777777760731	52	777777777760731	43	H – clade	lineage4,lineage4.1,lineage4.1.2,lineage4.1.2.1
PRJNA343736	Run82	SAMN05916304	MMWR00000000	Peru4983	02-R0138	52-43	NA	MSLI	MIC	NJH	Peru	>5	>50	0.6-0.75	>15	4-6	8-10	<=1	2.5-5	25-50	<=1.25	0.125-0.25	0.5-1.0	12	4.1	754377777760771	801	774777777760771	41	Haarlem	lineage4,lineage4.1,lineage4.1.2,lineage4.1.2.1
PRJNA343736	Run82	SAMN05916305	MMWQ00000000	Peru4984	02-R1454	62-88	NA	MSLI	MIC	NJH	Peru	>5	>50	<=0.125	>15	4-6	2.5-5	10-15	>100	25-50	>100	0.125-0.25	0.5-1.0	12	4.3	777774277020771	1678	777774377720771	39	LAM	lineage4,lineage4.3,lineage4.3.3
PRJNA343736	Run82	SAMN05916306	MMWP00000000	Peru4985	02-R1615	64-82	NA	MSLI	MIC	NJH	Peru	4-5	2-3	0.25-0.5	7-8	2-4	6-8	2-4	>100	NA	>100	<=0.125	0.25-0.5	11	2.2.	000000000003771	1	000000000003771	43	BEIJING	lineage2,lineage2.2,lineage2.2.1
PRJNA343736	Run82	SAMN05916307	MMWO00000000	Peru4986	04-R0746	84-50	NA	MSLI	MIC	NJH	Peru	0.2-0.4	1-2	<=0.125	6-7	0.5-1	1.25-2.5	2-4	5-6	<=25	5-6	<=0.125	0.25-0.5	12	4.1	777777777020771	1283	777777777020771	43	H – clade	lineage4,lineage4.1,lineage4.1.2,lineage4.1.2.1,lineage4.3,lineage4.3.3
PRJNA343736	Run82	SAMN05916308	MMWN00000000	Peru4987	02-R0369	54-45	NA	MSLI	MIC	NJH	Peru	>5	>50	0.875-1	6-7	6-10	2.5-5	1-2	<=1.25	200-300	<=1.25	<=0.125	<=0.25	12	4.3	777777607760771	42	777777607760771	43	LAM9	lineage4,lineage4.3,lineage4.3.3
PRJNA343736	Run82	SAMN05916309	MMWM00000000	Peru4988	02-R1818	66-51	NA	MSLI	MIC	NJH	Peru	>5	<=0.25	<=0.125	>15	1-2	2.5-5	1-2	<=1.25	<=25	<=1.25	<=0.125	0.25-0.5	12	4	777777777760771	53	777777777760771	43	Haarlem	lineage4
PRJNA343736	Run82	SAMN05916310	MMWL00000000	Peru4989	04-R0264	81-22	NA	MSLI	MIC	NJH	Peru	2-4	>50	>2.5	10-15	>100	<=1.25	<=1	<=1.25	NA	<=1.25	<=0.125	0.25-0.5	11	2.2.	000000000003771	1	000000000003771	43	BEIJING	lineage2,lineage2.2,lineage2.2.1
PRJNA343736	Run82	SAMN05916311	MMWK00000000	Peru4990	02-R0766	57-87	NA	MSLI	MIC	NJH	Peru	0.6-1	1-2	<=0.125	6-7	16-20	6-8	<=1	1.25-2.5	<=25	<=1.25	0.125-0.25	0.5-1.0	12	4.1	777777777760771	53	777777777760771	43	Haarlem	lineage4,lineage4.1,lineage4.1.2,lineage4.1.2.1
PRJNA343736	Run82	SAMN05916312	MMWJ00000000	Peru4991	02-R0981	59-37	NA	MSLI	MIC	NJH	Peru	4-5	>50	1-1.5	6-7	0.5-1	1.25-2.5	<=1	6-10	<=25	<=1.25	<=0.125	0.25-0.5	12	4.3	777777607760771	42	777777607760771	43	LAM9	lineage4,lineage4.3,lineage4.3.3
PRJNA343736	Run82	SAMN05916313	MMWI00000000	Peru4992	03-R1625	78-61	NA	MSLI	MIC	NJH	Peru	0.6-1	1-2	0.25-0.5	10-15	2-4	2.5-5	4-5	6-10	100-120	15-30	1-2	0.25-0.5	12	4.3	077777607760771	469	077777607760771	43	LAM9	lineage4,lineage4.3,lineage4.3.4,lineage4.3.4.2
PRJNA343736	Run82	SAMN05916314	MMWH00000000	Peru4993	02-R1154	61-79	NA	MSLI	MIC	NJH	Peru	0.6-1	2-3	0.6-0.75	5-6	2-4	10-15	2-4	1.25-2.5	25-50	<=1.25	0.125-0.25	0.5-1.0	12	4.1	777777777760771	53	777777777760771	43	Haarlem	lineage4,lineage4.1,lineage4.1.2,lineage4.1.2.1
PRJNA343736	Run82	SAMN05916315	MMWG00000000	Peru4994	03-R0221	69-38	NA	MSLI	MIC	NJH	Peru	>5	>50	0.75-0.875	7-8	6-10	2.5-5	1-2	10-15	100-120	1.25-2.5	0.5-1	<=0.25	16	4.3	777777607760771	42	777777607760771	43	LAM9	lineage4,lineage4.3,lineage4.3.3
PRJNA343736	Run82	SAMN05916316	MMWF00000000	Peru4995	02-R0477	55-28	NA	MSLI	MIC	NJH	Peru	>5	>50	0.75-0.875	7-8	6-10	2.5-5	2-4	5-6	175-200	1.25-2.5	0.125-0.25	0.25-0.5	12	4.3	777777607760771	42	777777607760771	43	LAM9	lineage4,lineage4.3,lineage4.3.4,lineage4.3.4.2
PRJNA343736	Run82	SAMN05916318	MMWD00000000	Peru4997	01-R1196	47-59	NA	MSLI	MIC	NJH	Peru	0.4-0.6	>50	1.5-2.5	>15	<=0.5	2.5-5	1-2	>100	100-120	>100	1-2	<=0.25	12	4	777777777760771	53	777777777760771	43	Haarlem	lineage4
PRJNA343736	Run82	SAMN05916319	MMWC00000000	Peru4998	02-R0816	58-26	NA	MSLI	MIC	NJH	Peru	>5	1-2	0.25-0.5	>15	10-16	20-50	<=1	<=1.25	>500	<=1.25	0.5-1	<=0.25	12	2.2	000000000003771	1	000000000003771	43	BEIJING	lineage2,lineage2.2,lineage2.2.1
PRJNA343736	Run82	SAMN05916320	MMWB00000000	Peru4999	02-R1955	67-81	NA	MSLI	MIC	NJH	Peru	1-2	>50	>2.5	5-6	<=0.5	2.5-5	1-2	<=1.25	>500	<=1.25	0.125-0.25	0.25-0.5	12	4.3	776777607760771	1708	776777607760771	43	LAM9	lineage4,lineage4.3,lineage4.3.3
PRJNA343736	Run82	SAMN05916321	MMWA00000000	Peru5000	03-R0278	69-68	NA	MSLI	MIC	NJH	Peru	>5	>50	>2.5	5-6	10-16	10-15	2-4	<=1.25	150-175	<=1.25	<=0.125	0.25-0.5	12	4.1	700036777720771	91	700036777760771	42	X – clade	lineage4,lineage4.1,lineage4.1.1
PRJNA343736	Run82	SAMN05916322	MMVZ00000000	Peru5001	02-R0987	59-42	NA	MSLI	MIC	NJH	Peru	>5	>50	0.125-0.25	10-15	10-16	2.5-5	15-30	>100	>500	>100	<=0.125	0.25-0.5	12	4.1	777777777760771	53	777777777760771	43	Haarlem	lineage4,lineage4.1,lineage4.1.2,lineage4.1.2.1
PRJNA343736	Run82	SAMN05916323	MMVY00000000	Peru5002	02-R1669	64-81	NA	MSLI	MIC	NJH	Peru	>5	>50	>2.5	10-15	10-16	2.5-5	15-30	>100	>500	>100	<=0.125	0.5-1.0	12	4.1	777777777760771	53	777777777760771	43	Haarlem	lineage4,lineage4.1,lineage4.1.2,lineage4.1.2.1
PRJNA343736	Run82	SAMN05916324	MMVX00000000	Peru5003	99-R962	25-14	NA	MSLI	MIC	NJH	Peru	>5	>50	1-1.5	9-10	4-6	2.5-5	2-4	<=1.25	>500	<=1.25	<=0.125	0.25-0.5	12	4	777777777760751	612	777777777760751	43	T – clade	lineage4
PRJNA343736	Run82	SAMN05916325	MMVW00000000	Peru5004	02-R0244	53-37	NA	MSLI	MIC	NJH	Peru	>5	>50	>2.5	7-8	2-4	2.5-5	1-2	<=1.25	>500	<=1.25	<=0.125	0.5-1.0	12	4.3	777777607760771	42	777777607760771	43	LAM9	lineage4,lineage4.3,lineage4.3.3
PRJNA343736	Run82	SAMN05916326	MMVV00000000	Peru5006	02-R1698	65-100	NA	MSLI	MIC	NJH	Peru	>5	>50	>2.5	9-10	1-2	2.5-5	1-2	1.25-2.5	>500	<=1.25	0.125-0.25	0.25-0.5	12	4.1	777777776360771	123	777777776360771	43	Haarlem	lineage4,lineage4.1,lineage4.1.2,lineage4.1.2.1,lineage4.4,lineage4.4.1,lineage4.4.1.1
PRJNA343736	Run82	SAMN05916327	MMVU00000000	Peru5007	03-R0131	68-72	NA	MSLI	MIC	NJH	Peru	>5	>50	0.25-0.5	10-15	>100	1.25-2.5	30-50	>100	>500	>100	<=0.125	0.25-0.5	12	2.2.	000000000003771	1	000000000003771	43	BEIJING	lineage2,lineage2.2,lineage2.2.1
PRJNA343736	Run82	SAMN05916328	MMVT00000000	Peru5008	02-R0804	58-17	NA	MSLI	MIC	NJH	Peru	2-4	10-50	<=0.125	5-6	2-4	2.5-5	1-2	<=1.25	<=25	<=1.25	<=0.125	<=0.25	12	4.1	700036777740031	901	700036777740031	43	X – clade	lineage4,lineage4.1,lineage4.1.1
PRJNA343736	Run82	SAMN05916329	MMVS00000000	Peru5009	04-R0275	81-32	NA	MSLI	MIC	NJH	Peru	0.1-0.2	1-2	<=0.125	2.5-5	0.5-1	1.25-2.5	2-4	<=1.25	<=25	<=1.25	0.125-0.25	0.25-0.5	12	4.1	617777777760771	358	717777777760771	42	Haarlem	lineage4,lineage4.1,lineage4.1.2,lineage4.1.2.1
PRJNA343736	Run82	SAMN05916330	MMVR00000000	Peru5010	02-R1676	64-94	NA	MSLI	MIC	NJH	Peru	>5	10-50	<=0.125	10-15	1-2	1.25-2.5	10-15	>100	25-50	>100	<=0.125	<=0.25	12	4.3	777774077020771	222	777774077560771	40	LAM	lineage4,lineage4.3,lineage4.3.3
PRJNA343736	Run82	SAMN05916331	MMVQ00000000	Peru5011	02-R1131	60-88	NA	MSLI	MIC	NJH	Peru	>5	10-50	<=0.125	10-15	0.5-1	1.25-2.5	5-10	>100	50-100	>100	<=0.125	<=0.25	12	4.3	777774077020771	222	777774077560771	40	LAM	lineage4,lineage4.3,lineage4.3.3
PRJNA343736	Run82	SAMN05916332	MMVP00000000	Peru5012	99-R665	22-40	NA	MSLI	MIC	NJH	Peru	>5	>50	0.125-0.25	7-8	0.5-1	1.25-2.5	2-4	>100	>500	>100	<=0.125	<=0.25	12	4	777777777760731	52	777777777760731	43	H – clade	lineage4
PRJNA343736	Run82	SAMN05916333	MMVO00000000	Peru5013	01-R0956	46-65	NA	MSLI	MIC	NJH	Peru	>5	10-50	0.125-0.25	6-7	2-4	6-8	5-10	2.5-5	>500	<=1.25	2-4	0.25-0.5	12	4.7	777777557760771	58	777777557760771	43	Unrecognized EAA- ?T5-MAD2	lineage4,lineage4.7
PRJNA343736	Run82	SAMN05916334	MMVN00000000	Peru5014	02-R1864	66-87	NA	MSLI	MIC	NJH	Peru	>5	>50	>2.5	5-6	2-4	2.5-5	<=1	<=1.25	>500	<=1.25	0.125-0.25	<=0.25	12	4.3	677777607760771	20	677777607760771	43	LAM1	lineage4,lineage4.3,lineage4.3.4,lineage4.3.4.1
PRJNA343736	Run82	SAMN05916335	MMVM00000000	Peru5015	01-R1428	49-34	NA	MSLI	MIC	NJH	Peru	2-4	>50	>2.5	6-7	<=0.5	8-10	<=1	<=1.25	>500	<=1.25	0.125-0.25	0.25-0.5	12	4.3	777777607760731	60	777777607760731	43	LAM4	lineage4,lineage4.3,lineage4.3.4,lineage4.3.4.2
PRJNA343736	Run82	SAMN05916336	MMVL00000000	Peru5016	99-R0902	NA	NA	MSLI	MIC	NJH	Peru	NA	NA	NA	NA	NA	NA	NA	NA	NA	NA	NA	NA	0	4	777777777760771	53	777777777760771	43	Haarlem	lineage4
PRJNA343736	Run82	SAMN05916337	MMVK00000000	Peru5017	02-R1943	67-63	NA	MSLI	MIC	NJH	Peru	>5	>50	>2.5	10-15	2-4	2.5-5	4-5	<=1.25	50-100	<=1.25	4-6	0.25-0.5	12	4.3	777774077560771	222	777774077560771	43	LAM	lineage4,lineage4.3,lineage4.3.3
PRJNA343736	Run82	SAMN05916338	MMVJ00000000	Peru5018	02-R1933	67-57	NA	MSLI	MIC	NJH	Peru	>5	>50	0.875-1	>15	4-6	15-20	2-4	10-15	300-500	<=1.25	0.125-0.25	0.25-0.5	12	4.3	772150000060731	1334	776370001760731	36	LAM
PRJNA343736	Run82	SAMN05916339	MMVI00000000	Peru5019	02-R1592	64-08	NA	MSLI	MIC	NJH	Peru	>5	>50	>2.5	5-6	16-20	8-10	4-5	10-15	>500	15-30	<=0.125	0.25-0.5	12	4.1	700036777760771	91	700036777760771	43	X – clade	lineage4,lineage4.1,lineage4.1.1
PRJNA343736	Run82	SAMN05916340	MMVH00000000	Peru5020	02-R1862	66-86	NA	MSLI	MIC	NJH	Peru	4-5	>50	>2.5	5-6	2-4	2.5-5	4-5	>100	<=25	>100	<=0.125	<=0.25	12	4.1	777777774020771	47	777777774020771	43	Haarlem	lineage4,lineage4.1,lineage4.1.2,lineage4.1.2.1
PRJNA343736	Run82	SAMN05916341	MMVG00000000	Peru5021	97-20962	06-43	1620	MSLI	MIC	NJH	Peru	>5	>50	>2.5	>15	>100	15-20	4-5	6-10	200-300	5-6	6-8	2-3.0	12	4.1	777777774020771	47	777777774020771	43	Haarlem	lineage4,lineage4.1,lineage4.1.2,lineage4.1.2.1
PRJNA343736	Run82	SAMN05916342	MMVF00000000	Peru5022	97-14075	01-64	1626	MSLI	MIC	NJH	Peru	>5	>50	1.5-2.5	6-7	1-2	1.25-2.5	2-4	<=1.25	100-120	<=1.25	0.125-0.25	0.5-1.0	12	4.1	777777774020771	47	777777774020771	43	Haarlem	lineage4,lineage4.1,lineage4.1.2,lineage4.1.2.1
PRJNA343736	Run82	SAMN05916343	MMVE00000000	Peru5023	98-10534	10-87	1646	MSLI	MIC	NJH	Peru	4-5	>50	>2.5	>15	6-10	10-15	15-30	1.25-2.5	100-120	1.25-2.5	4-6	1-2.0	12	4.1	777777774020771	47	777777774020771	43	Haarlem	lineage4,lineage4.1,lineage4.1.2,lineage4.1.2.1
PRJNA343736	Run82	SAMN05916344	MMVD00000000	Peru5024	98-R450	11-24	1646	MSLI	MIC	NJH	Peru	>5	>50	>2.5	>15	4-6	15-20	5-10	1.25-2.5	100-120	<=1.25	4-6	1-2.0	12	4.3	777777407560731	1355	777777407560731	43	LAM (d1)	lineage4,lineage4.3,lineage4.3.3
PRJNA343736	Run82	SAMN05916345	MMVC00000000	Peru5025	98-R454	11-28	1646	MSLI	MIC	NJH	Peru	>5	>50	>2.5	>15	>100	>50	10-15	1.25-2.5	50-100	<=1.25	>10	4-6.0	15	4.1	777777776320771	1238	777777776720771	42	Haarlem	lineage4,lineage4.1,lineage4.1.2,lineage4.1.2.1
PRJNA343736	Run82	SAMN05916346	MMVB00000000	Peru5026	99-R896	24-78	1667	MSLI	MIC	NJH	Peru	>5	>50	0.5-0.6	9-10	10-16	15-20	4-5	1.25-2.5	>500	1.25-2.5	0.5-1	2-3.0	12	2.2.	004000002003771	1187	674000003403771	36	BEIJING	lineage2,lineage2.2,lineage2.2.1
PRJNA343736	Run82	SAMN05916347	MMVA00000000	Peru5027	98-R133	08-71	1669	MSLI	MIC	NJH	Peru	>5	>50	0.125-0.25	>15	>100	6-8	4-5	6-10	175-200	1.25-2.5	0.5-1	2-3.0	12	2.2.	204000000003771	1187	674000003403771	36	BEIJING	lineage2,lineage2.2,lineage2.2.1
PRJNA343736	Run82	SAMN05916348	MMUZ00000000	Peru5028	99-R322	18-81	1671	MSLI	MIC	NJH	Peru	>5	>50	0.875-1	>15	10-16	20-50	30-50	>100	100-120	>100	1-2	1-2.0	12	4.3	777777777760771	53	777777777760771	43	Haarlem	lineage4,lineage4.3,lineage4.3.4,lineage4.3.4.2
PRJNA343736	Run82	SAMN05916349	MMUY00000000	Peru5029	99-10364	20-100	1671	MSLI	MIC	NJH	Peru	>5	>50	>2.5	>15	>100	8-10	>100	>100	150-175	>100	0.125-0.25	0.25-0.5	14	4.3	777737607760771	93	777737607760771	43	LAM5	lineage4,lineage4.3,lineage4.3.4,lineage4.3.4.2
PRJNA343736	Run82	SAMN05916350	MMUX00000000	Peru5030	98-R188	08-93	1672	MSLI	MIC	NJH	Peru	>5	>50	1-1.5	>15	20-100	2.5-5	4-5	2.5-5	100-120	<=1.25	0.5-1	4-6.0	12	4.1	700036777760771	91	700036777760771	43	X – clade	lineage4,lineage4.1,lineage4.1.1
PRJNA343736	Run82	SAMN05916351	MMUW00000000	Peru5031	98-R782	14-59	1672	MSLI	MIC	NJH	Peru	>5	>50	0.875-1	>15	16-20	15-20	30-50	5-6	100-120	5-6	0.5-1	1-2.0	12	4.1	700036777760771	91	700036777760771	43	X – clade	lineage4,lineage4.1,lineage4.1.1
PRJNA343736	Run82	SAMN05916352	MMUV00000000	Peru5032	98-R570	12-42	1673	MSLI	MIC	NJH	Peru	>5	>50	1-1.5	9-10	20-100	>50	4-5	<=1.25	150-175	<=1.25	<=0.125	<=0.25	12	4.3	776177607760771	33	776177607760771	43	LAM3	lineage4,lineage4.3,lineage4.3.2
PRJNA343736	Run82	SAMN05916353	MMUU00000000	Peru5033	98-R841	15-4	1673	MSLI	MIC	NJH	Peru	>5	>50	>2.5	8-9	16-20	>50	4-5	<=1.25	50-100	<=1.25	0.5-1	4-6.0	12	4.1	777777774020771	47	777777774020771	43	Haarlem	lineage4,lineage4.1,lineage4.1.2,lineage4.1.2.1
PRJNA343736	Run82	SAMN05916354	MMUT00000000	Peru5034	98-19063	45-18	1673	MSLI	MIC	NJH	Peru	>5	>50	>2.5	>15	4-6	5-6	15-30	1.25-2.5	<=25	<=1.25	0.125-0.25	1-2.0	12	2.2.	000000000003771	1	000000000003771	43	BEIJING	lineage2,lineage2.2,lineage2.2.1
PRJNA343736	Run82	SAMN05916355	MMUS00000000	Peru5035	99-R076	16-76	1674	MSLI	MIC	NJH	Peru	>5	>50	>2.5	>15	20-100	>50	>100	<=1.25	>500	<=1.25	0.125-0.25	>10	12	2.2.	000000000003771	1	000000000003771	43	BEIJING	lineage2,lineage2.2,lineage2.2.1
PRJNA343736	Run82	SAMN05916356	MMUR00000000	Peru5036	98-R751	14-93	1678	MSLI	MIC	NJH	Peru	>5	>50	>2.5	>15	>100	>50	>100	1.25-2.5	>500	1.25-2.5	>10	>10	12	4	777777777760771	53	777777777760771	43	Haarlem	lineage4
PRJNA343736	Run82	SAMN05916357	MMUQ00000000	Peru5037	98-R790	14-67	1678	MSLI	MIC	NJH	Peru	>5	>50	0.5-0.6	>15	>100	15-20	5-10	6-10	>500	50-100	4-6	8-10.0	14	4.3	777774077560771	222	777774077560771	43	LAM	lineage4,lineage4.3,lineage4.3.3
PRJNA343736	Run82	SAMN05916358	MMUP00000000	Peru5038	99-R537	21-5	1682	MSLI	MIC	NJH	Peru	>5	>50	>2.5	>15	>100	6-8	>100	>100	<=25	>100	4-6	>10	12	4.1	777776777760601	137	777776777760601	43	X – clade	lineage4,lineage4.1,lineage4.1.1,lineage4.1.1.1
PRJNA343736	Run85	SAMN05916382	MMKT00000000	Peru5070	02-R0880	60-24	1972	MSLI	MIC	NJH	Peru	>5	>50	0.25-0.5	10-15	<=0.5	2.5-5	2-4	<=1.25	>500	<=1.25	2-4	<=0.25	12	4.3	777774077560771	222	777774077560771	43	LAM	lineage4,lineage4.3,lineage4.3.3
PRJNA343736	Run85	SAMN05916383	MMKS00000000	Peru5071	01-R1017	45-19	2467	MSLI	MIC	NJH	Peru	NA	NA	NA	NA	NA	NA	NA	NA	200-300	NA	NA	NA	1	4	774037777760700	31	774037777760700	43	T – clade	lineage4,lineage4.8
PRJNA343736	Run85	SAMN05916384	MMKR00000000	Peru5072	01-R0267	39-40	2492	MSLI	MIC	NJH	Peru	>5	>50	>2.5	>15	>100	>50	1-2	1.25-2.5	>500	1.25-2.5	0.125-0.25	0.5-1.0	12	4.1	700036777560771	546	700036777560771	43	X – clade	lineage4,lineage4.1,lineage4.1.1
PRJNA343736	Run85	SAMN05916385	MMKQ00000000	Peru5073	00-R1158	32-07	2494	MSLI	MIC	NJH	Peru	>5	>50	0.25-0.5	>15	>100	>50	>100	>100	<=25	<=1.25	>10	>10	12	4.3	743774077560731	1232	777774077560731	40	LAM	lineage4,lineage4.3,lineage4.3.3
PRJNA343736	Run85	SAMN05916386	MMKP00000000	Peru5074	01-R0878	44-68	2509	MSLI	MIC	NJH	Peru	>5	>1	NA	>5	>10	<=10	>10	<=5	>100	NA	<=0.125	NA	13	4.3	777774077560771	222	777774077560771	43	LAM	lineage4,lineage4.3,lineage4.3.3
PRJNA343736	Run85	SAMN05916387	MMKO00000000	Peru5075	02-R1491	63-26	2540	MSLI	MIC	NJH	Peru	>5	>50	>2.5	>15	>100	6-8	5-10	6-10	50-100	6-10	4-6	>10	12	4.1	770177774020771	1256	770177774020771	43	Haarlem	lineage4,lineage4.1,lineage4.1.2,lineage4.1.2.1
PRJNA343736	Run85	SAMN05916388	MMKN00000000	Peru5076	02-R0760	59-89	2704	MSLI	MIC	NJH	Peru	>5	10-50	<=0.125	>15	0.5-1	15-20	<=1	<=1.25	300-500	<=1.25	<=0.125	<=0.25	12	4	777777777760771	53	777777777760771	43	Haarlem	lineage4
PRJNA343736	Run85	SAMN05916389	MMKM00000000	Peru5077	01-R1394	49-06	2814	MSLI	MIC	NJH	Peru	>5	>50	>2.5	10-15	<=0.5	20-50	<=1	<=1.25	>500	<=1.25	<=0.125	<=0.25	12	4.1	777777777760771	53	777777777760771	43	Haarlem	lineage4,lineage4.1,lineage4.1.2,lineage4.1.2.1
PRJNA343736	Run85	SAMN05916390	MMKL00000000	Peru5078	02-R0122	52-31	2967	MSLI	MIC	NJH	Peru	>5	10-50	1-1.5	6-7	0.5-1	5-6	1-2	2.5-5	>500	<=1.25	<=0.125	0.5-1.0	12	4.3	777777407560731	1355	777777407560731	43	LAM (d1)	lineage4,lineage4.3,lineage4.3.3
PRJNA343736	Run85	SAMN05916391	MMKK00000000	Peru5079	01-R1613	50-91	3022	MSLI	MIC	NJH	Peru	>5	>50	>2.5	>15	1-2	1.25-2.5	<=1	<=1.25	25-50	<=1.25	0.25-0.5	0.5-1.0	12	4.1	777777737760771	86	777777737760771	43	T – clade	lineage4,lineage4.1,lineage4.1.2,lineage4.1.2.1
PRJNA343736	Run85	SAMN05916392	MMKJ00000000	Peru5080	02-R0109	52-21	3039	MSLI	MIC	NJH	Peru	>5	>50	>2.5	>15	>100	2.5-5	4-5	5-6	25-50	5-6	0.5-1	2-3.0	12	2.2.	000000000003771	1	000000000003771	43	BEIJING	lineage2,lineage2.2,lineage2.2.1
PRJNA343736	Run85	SAMN05916393	MMKI00000000	Peru5081	02-R0309	54-02	3165	MSLI	MIC	NJH	Peru	4-5	5-8	0.125-0.25	>15	0.5-1	6-8	2-4	1.25-2.5	50-100	1.25-2.5	0.125-0.25	0.5-1.0	12	4.3	777737607760771	93	777737607760771	43	LAM5	lineage4,lineage4.1,lineage4.1.2,lineage4.1.2.1
PRJNA343736	Run85	SAMN05916395	MMKG00000000	Peru5083	02-R1281	61-100	3244	MSLI	MIC	NJH	Peru	>5	>50	>2.5	>15	2-4	1.25-2.5	1-2	<=1.25	>500	<=1.25	0.125-0.25	0.25-0.5	12	4.1	777777777760731	52	777777777760731	43	H – clade	lineage4,lineage4.1,lineage4.1.2,lineage4.1.2.1
PRJNA343736	Run85	SAMN05916396	MMKF00000000	Peru5084	02-R1179	61-16	3282	MSLI	MIC	NJH	Peru	>5	>50	>2.5	2.5-5	20-100	<=1.25	1-2	<=1.25	<=25	<=1.25	0.125-0.25	0.25-0.5	12	4.3	777777607760771	42	777777607760771	43	LAM9	lineage4,lineage4.3,lineage4.3.3
PRJNA343736	Run85	SAMN05916397	MMKE00000000	Peru5085	02-R04323	NA	NA	MSLI	MIC	NJH	Peru	NA	NA	NA	NA	NA	NA	NA	NA	NA	NA	NA	NA	0	4.3	777777607760771	42	777777607760771	43	LAM9	lineage4,lineage4.3,lineage4.3.4,lineage4.3.4.2
PRJNA343736	Run85	SAMN05916398	MMKD00000000	Peru5086	02-R0826	58-35	3385	MSLI	MIC	NJH	Peru	>5	>50	1-1.5	2.5-5	1-2	1.25-2.5	2-4	<=1.25	>500	<=1.25	0.125-0.25	<=0.25	12	4.3	777737607760771	93	777737607760771	43	LAM5	lineage4,lineage4.3,lineage4.3.4,lineage4.3.4.2
PRJNA343736	Run85	SAMN05916399	MMKC00000000	Peru5087	02-R0792	58-06	3426	MSLI	MIC	NJH	Peru	>5	>50	0.125-0.25	>15	20-100	1.25-2.5	4-5	30-50	>500	2.5-5	0.125-0.25	0.5-1.0	12	4.1	777777777760771	53	777777777760771	43	Haarlem	lineage4,lineage4.1,lineage4.1.2,lineage4.1.2.1
PRJNA343736	Run85	SAMN05916400	MMKB00000000	Peru5088	02-R1742	66-46	3430	MSLI	MIC	NJH	Peru	>5	10-50	0.5-0.6	>15	20-100	5-6	<=1	<=1.25	>500	<=1.25	>10	0.25-0.5	18	2.2	000000000003771	1	000000000003771	43	BEIJING	lineage2,lineage2.2,lineage2.2.1
PRJNA343736	Run85	SAMN05916401	MMKA00000000	Peru5089	03-R0096	68-44	3432	MSLI	MIC	NJH	Peru	>5	>50	<=0.125	>15	1-2	1.25-2.5	>100	>100	25-50	>100	<=0.125	0.25-0.5	12	4.3	777774077020771	222	777774077560771	40	LAM	lineage4,lineage4.3,lineage4.3.3
PRJNA343736	Run85	SAMN05916402	MMJZ00000000	Peru5090	02-R1645	64-55	3439	MSLI	MIC	NJH	Peru	2-4	3-5	<=0.125	10-15	<=0.5	8-10	1-2	<=1.25	<=25	<=1.25	<=0.125	0.25-0.5	16	4.1	777777777760771	53	777777777760771	43	Haarlem	lineage4,lineage4.1,lineage4.1.2,lineage4.1.2.1
PRJNA343736	Run85	SAMN05916403	MMJY00000000	Peru5091	02-R1017	60-01	3442	MSLI	MIC	NJH	Peru	>5	>50	>2.5	>15	>100	1.25-2.5	1-2	30-50	150-175	1.25-2.5	<=0.125	<=0.25	12	4.3	777777607760771	42	777777607760771	43	LAM9	lineage4,lineage4.3,lineage4.3.3
PRJNA343736	Run85	SAMN05916404	MMJX00000000	Peru5092	02-R0887	58-82	3446	MSLI	MIC	NJH	Peru	0.6-1	3-5	<=0.125	2.5-5	<=0.5	1.25-2.5	<=1	<=1.25	25-50	<=1.25	0.125-0.25	0.25-0.5	12	4.7	777777557760771	58	777777557760771	43	Unrecognized EAA- ?T5-MAD2	lineage4,lineage4.7
PRJNA343736	Run85	SAMN05916405	MMJW00000000	Peru5093	02-R1708	66-03	3451	MSLI	MIC	NJH	Peru	>5	>50	>2.5	>15	2-4	5-6	1-2	5-6	>500	<=1.25	0.125-0.25	0.25-0.5	12	4.1	777777777760731	52	777777777760731	43	H – clade	lineage4,lineage4.1,lineage4.1.2,lineage4.1.2.1
PRJNA343736	Run85	SAMN05916406	MMJV00000000	Peru5094	03-R1132	76-14	3454	MSLI	MIC	NJH	Peru	>5	>50	0.125-0.25	>15	1-2	2.5-5	50-100	>100	50-100	>100	>10	0.25-0.5	12	4.3	077777607760771	469	077777607760771	43	LAM9	lineage4,lineage4.3,lineage4.3.4,lineage4.3.4.2
PRJNA343736	Run85	SAMN05916407	MMJU00000000	Peru5095	02-R0791	59-95	3476	MSLI	MIC	NJH	Peru	>5	>50	>2.5	>15	1-2	<=1.25	1-2	<=1.25	150-175	<=1.25	0.125-0.25	0.25-0.5	12	4.3	677777607760771	20	677777607760771	43	LAM1	lineage4.3,lineage4.3.4,lineage4.3.4.1
PRJNA343736	Run85	SAMN05916408	MMJT00000000	Peru5096	02-R1122	60-46	3514	MSLI	MIC	NJH	Peru	0.05-0.1	<=0.25	<=0.125	10-15	1-2	<=1.25	1-2	<=1.25	50-100	<=1.25	0.125-0.25	<=0.25	12	4.1	777777760000000	786	777777760000000	43	Haarlem	lineage4,lineage4.1,lineage4.1.2,lineage4.1.2.1
PRJNA343736	Run85	SAMN05916409	MMJS00000000	Peru5097	03-R1335	77-49	3534	MSLI	MIC	NJH	Peru	>5	>50	1.5-2.5	>15	<=0.5	5-6	1-2	15-30	100-120	<=1.25	<=0.125	0.25-0.5	12	4.3	777777607760771	42	777777607760771	43	LAM9	lineage4,lineage4.3,lineage4.3.3
PRJNA343736	Run85	SAMN05916411	MMJQ00000000	Peru5099	02-R1689	64-100	3565	MSLI	MIC	NJH	Peru	0.05-0.1	0.25-0.5	<=0.125	1.25-2.5	<=0.5	<=1.25	<=1	<=1.25	<=25	<=1.25	<=0.125	0.25-0.5	12	4.3	776177607760771	33	776177607760771	43	LAM3	lineage4,lineage4.3,lineage4.3.2
PRJNA343736	Run85	SAMN05916412	MMJP00000000	Peru5100	06-05801	91-45	12976	MSLI	MIC	NJH	Peru	1-2	>50	>2.5	5-6	<=0.5	2.5-5	<=1	<=1.25	<=25	<=1.25	<=0.125	0.25-0.5	12	4.8	777777777760771	53	777777777760771	43	Haarlem	lineage4,lineage4.8
PRJNA343736	Run85	SAMN05916413	MMJO00000000	Peru5101	01-R1619	50-96	NA	MSLI	MIC	NJH	Peru	>5	>50	0.6-0.75	6-7	4-6	2.5-5	<=1	<=1.25	<=25	<=1.25	<=0.125	<=0.25	12	4.3	777777607760771	42	777777607760771	43	LAM9	lineage4,lineage4.3,lineage4.3.3
PRJNA343736	Run85	SAMN05916414	MMJN00000000	Peru5102	02-R1612	64-25	NA	MSLI	MIC	NJH	Peru	0.2-0.4	1-2	0.5-0.6	5-6	1-2	2.5-5	1-2	<=1.25	25-50	<=1.25	<=0.125	0.5-1.0	12	4.3	777777607760771	42	777777607760771	43	LAM9	lineage4,lineage4.3,lineage4.3.3
PRJNA343736	Run85	SAMN05916415	MMJM00000000	Peru5103	99-R1224	27-15	NA	MSLI	MIC	NJH	Peru	NA	NA	NA	NA	NA	NA	NA	NA	100-120	NA	NA	NA	1	2.2.	737747407563771	1247	777777607763771	38	BEIJING	lineage2,lineage2.2,lineage2.2.1,lineage4.3
PRJNA343736	Run85	SAMN05916416	MMJL00000000	Peru5104	02-R1287	62-04	NA	MSLI	MIC	NJH	Peru	0.05-0.1	1-2	0.25-0.5	1.25-2.5	0.5-1	1.25-2.5	<=1	<=1.25	<=25	<=1.25	<=0.125	<=0.25	12	4.1	700036777760771	91	700036777760771	43	X – clade	lineage4,lineage4.1,lineage4.1.1
PRJNA343736	Run85	SAMN05916417	MMJK00000000	Peru5105	04-R0766	84-90	NA	MSLI	MIC	NJH	Peru	>5	>50	>2.5	9-10	2-4	2.5-5	1-2	<=1.25	>500	<=1.25	<=0.125	0.5-1.0	12	4.1	777777777020771	1283	777777777020771	43	H – clade	lineage4,lineage4.1,lineage4.1.2,lineage4.1.2.1
PRJNA343736	Run85	SAMN05916418	MMJJ00000000	Peru5106	98-R452	11-26	1664	MSLI	MIC	NJH	Peru	>5	>50	>2.5	8-9	16-20	5-6	4-5	2.5-5	>500	<=1.25	0.125-0.25	2-3.0	12	4.3	777777607760771	42	777777607760771	43	LAM9	lineage4,lineage4.3,lineage4.3.3
PRJNA343736	Run85	SAMN05916419	MMJI00000000	Peru5107	99-R206	17-76	1687	MSLI	MIC	NJH	Peru	>5	>50	>2.5	>15	10-16	>50	15-30	2.5-5	<=25	<=1.25	<=0.125	0.5-1.0	12	4.1	777777777760731	52	777777777760731	43	H – clade	lineage4,lineage4.1,lineage4.1.2,lineage4.1.2.1
PRJNA343736	Run85	SAMN05916420	MMJH00000000	Peru5108	99-R216	17-84	1700	MSLI	MIC	NJH	Peru	>5	>50	>2.5	>15	>100	>50	15-30	15-30	>500	15-30	4-6	>10	12	4.1	777777777760731	52	777777777760731	43	H – clade	lineage4,lineage4.1,lineage4.1.2,lineage4.1.2.1
PRJNA343736	Run85	SAMN05916421	MMJG00000000	Peru5109	99-R217	17-85	1700	MSLI	MIC	NJH	Peru	>5	>50	>2.5	2.5-5	1-2	2.5-5	<=1	<=1.25	>500	<=1.25	<=0.125	<=0.25	12	4.1	777777777760731	52	777777777760731	43	H – clade	lineage4,lineage4.1,lineage4.1.2,lineage4.1.2.1
PRJNA343736	Run85	SAMN05916422	MMJF00000000	Peru5110	00-R0025	27-90	1719	MSLI	MIC	NJH	Peru	2-4	>50	1.5-2.5	>15	>100	8-10	2-4	>100	25-50	>100	<=0.125	0.25-0.5	14	2.2.	000000000003771	1	000000000003771	43	BEIJING	lineage2,lineage2.2,lineage2.2.1,lineage2.2.1.1
PRJNA343736	Run85	SAMN05916423	MMJE00000000	Peru5111	00-R1246	32-83	1827	MSLI	MIC	NJH	Peru	2-4	5-8	<=0.125	>15	>100	2.5-5	<=1	<=1.25	>500	<=1.25	<=0.125	0.25-0.5	12	4.3	777737607760771	93	777737607760771	43	LAM5	lineage4,lineage4.3,lineage4.3.4,lineage4.3.4.2
PRJNA343736	Run85	SAMN05916424	MMJD00000000	Peru5112	01-R0239	38-95	1846	MSLI	MIC	NJH	Peru	>5	10-50	<=0.125	>15	1-2	2.5-5	10-15	>100	50-100	>100	0.25-0.5	0.25-0.5	17	4.3	777774077020771	222	777774077560771	40	LAM	lineage4,lineage4.3,lineage4.3.3
PRJNA343736	Run85	SAMN05916425	MMJC00000000	Peru5113	01-R0411	40-51	1941	MSLI	MIC	NJH	Peru	>5	>50	>2.5	>15	>100	1.25-2.5	<=1	1.25-2.5	300-500	<=1.25	<=0.125	0.25-0.5	12	4.3	677777607760371	1070	777777607760371	42	LAM	lineage4,lineage4.3,lineage4.3.4,lineage4.3.4.1
PRJNA343736	Run85	SAMN05916426	MMJB00000000	Peru5114	99-R715	22-95	1948	MSLI	MIC	NJH	Peru	>5	>50	1-1.5	>15	1-2	2.5-5	<=1	<=1.25	>500	<=1.25	<=0.125	0.25-0.5	12	4	777777777760771	53	777777777760771	43	Haarlem	lineage4
PRJNA343736	Run85	SAMN05916427	MMJA00000000	Peru5115	01-R0262	39-36	1960	MSLI	MIC	NJH	Peru	>5	>50	0.25-0.5	10-15	1-2	1.25-2.5	10-15	>100	>500	>100	0.125-0.25	0.25-0.5	12	4	777777777760731	52	777777777760731	43	H – clade	lineage4
PRJNA343736	Run85	SAMN05916428	MMIZ00000000	Peru5116	02-R0885	58-80	2026	MSLI	MIC	NJH	Peru	>5	>50	>2.5	10-15	20-100	5-6	<=1	<=1.25	120-150	<=1.25	<=0.125	<=0.25	12	4.1	700036777760771	91	700036777760771	43	X – clade	lineage4,lineage4.1,lineage4.1.1
PRJNA343736	Run85	SAMN05916429	MMIY00000000	Peru5117	02-R1527	63-65	2026	MSLI	MIC	NJH	Peru	>5	>50	>2.5	10-15	20-100	5-6	<=1	<=1.25	100-120	<=1.25	<=0.125	0.25-0.5	17	4.1	700036777760771	91	700036777760771	43	X – clade	lineage4,lineage4.1,lineage4.1.1
PRJNA343736	Run85	SAMN05916430	MMIX00000000	Peru5118	02-R1705	65-13	2049	MSLI	MIC	NJH	Peru	>5	>50	1.5-2.5	>15	>100	1.25-2.5	1-2	<=1.25	50-100	<=1.25	<=0.125	0.25-0.5	12	2.2.	000000000003771	1	000000000003771	43	BEIJING	lineage2,lineage2.2,lineage2.2.1
PRJNA343736	Run85	SAMN05916431	MMIW00000000	Peru5119	98-R660	12-94	2307	MSLI	MIC	NJH	Peru	>5	>50	>2.5	>15	2-4	2.5-5	<=1	<=1.25	>500	<=1.25	0.25-0.5	0.25-0.5	14	4.3	777737607760771	93	777737607760771	43	LAM5	lineage4,lineage4.3,lineage4.3.4,lineage4.3.4.2
PRJNA343736	Run85	SAMN05916432	MMIV00000000	Peru5120	01-R0153	37-67	2319	MSLI	MIC	NJH	Peru	>5	>50	>2.5	>15	4-6	10-15	10-15	>100	>500	>100	2-4	0.25-0.5	14	4.1	777740777760771	219	777740777760771	43	X – clade	lineage4,lineage4.1,lineage4.1.1,lineage4.1.1.3
PRJNA343736	Run85	SAMN05916433	MMIU00000000	Peru5121	00-R1097	31-39	2321	MSLI	MIC	NJH	Peru	>5	>50	>2.5	>15	<=0.5	10-15	1-2	1.25-2.5	100-120	<=1.25	<=0.125	0.5-1.0	12	4	777777777760771	53	777777777760771	43	Haarlem	lineage4,lineage4.8
PRJNA343736	Run85	SAMN05916434	MMIT00000000	Peru5122	01-R1393	49-05	2421	MSLI	MIC	NJH	Peru	2-4	>50	1-1.5	7-8	0.5-1	10-15	<=1	<=1.25	>500	<=1.25	<=0.125	0.25-0.5	12	4.3	777774077560771	222	777774077560771	43	LAM	lineage4,lineage4.3,lineage4.3.3
PRJNA343736	Run85	SAMN05916435	MMIS00000000	Peru5123	02-R0961	59-73	2436	MSLI	MIC	NJH	Peru	2-4	>50	>2.5	10-15	4-6	5-6	1-2	<=1.25	>500	<=1.25	<=0.125	0.25-0.5	12	4.1	777777777760731	52	777777777760731	43	H – clade	lineage4,lineage4.1,lineage4.1.2,lineage4.1.2.1
PRJNA343736	Run85	SAMN05916436	MMIR00000000	Peru5124	02-R0848	58-48	2459	MSLI	MIC	NJH	Peru	1-2	>50	0.125-0.25	2.5-5	6-10	2.5-5	<=1	<=1.25	>500	<=1.25	<=0.125	0.5-1.0	16	4	776377777720731	1244	776377777720731	43	Unrecognized EAA- ?S	lineage4,lineage4.4,lineage4.4.1,lineage4.4.1.1
PRJNA343736	Run85	SAMN05916437	MMIQ00000000	Peru5125	02-R1458	62-90	2483	MSLI	MIC	NJH	Peru	>5	>50	>2.5	>15	1-2	<=1.25	1-2	>100	>500	>100	<=0.125	<=0.25	12	4.1	700036777760771	91	700036777760771	43	X – clade	lineage4,lineage4.1,lineage4.1.1
PRJNA343736	Run85	SAMN05916438	MMIP00000000	Peru5126	03-R0290	53-78	2491	MSLI	MIC	NJH	Peru	>5	>50	>2.5	8-9	>100	10-15	2-4	>100	<=25	>100	<=0.125	0.25-0.5	12	2.2.	000000000003771	1	000000000003771	43	BEIJING	lineage2,lineage2.2,lineage2.2.1
PRJNA343736	Run85	SAMN05916439	MMIO00000000	Peru5127	02-R0375	55-87	2491	MSLI	MIC	NJH	Peru	2-4	>50	>2.5	5-6	20-100	1.25-2.5	<=1	<=1.25	<=25	<=1.25	<=0.125	0.25-0.5	12	4.3	777777607760771	42	777777607760771	43	LAM9	lineage4,lineage4.3,lineage4.3.3
PRJNA343736	Run85	SAMN05916440	MMIN00000000	Peru5128	01-R1166	47-28	2492	MSLI	MIC	NJH	Peru	>5	>50	>2.5	2.5-5	0.5-1	2.5-5	<=1	<=1.25	>500	<=1.25	<=0.125	<=0.25	12	4.3	777777607760771	42	777777607760771	43	LAM9	lineage4,lineage4.3,lineage4.3.4,lineage4.3.4.2
PRJNA343736	Run85	SAMN05916441	MMIM00000000	Peru5129	02-R1147	60-98	2511	MSLI	MIC	NJH	Peru	2-4	>50	>2.5	2.5-5	20-100	1.25-2.5	<=1	<=1.25	50-100	<=1.25	<=0.125	0.25-0.5	12	4.1	700036017600611	1526	700037177760771	33	X – clade	lineage4,lineage4.1,lineage4.1.1
PRJNA343736	Run85	SAMN05916442	MMIL00000000	Peru5130	01-R0170	39-53	2523	MSLI	MIC	NJH	Peru	>5	>50	<=0.125	6-7	<=0.5	10-15	<=1	<=1.25	>500	<=1.25	<=0.125	0.25-0.5	12	4.3	577777603760731	1079	577777703760771	41	LAM	lineage4,lineage4.3,lineage4.3.3
PRJNA343736	Run85	SAMN05916443	MMIK00000000	Peru5131	01-R1458	49-70	2542	MSLI	MIC	NJH	Peru	1-2	0.5-1	<=0.125	5-6	1-2	10-15	1-2	<=1.25	>500	<=1.25	<=0.125	<=0.25	12	4.3	777734077560771	896	777734077560771	43	LAM	lineage4,lineage4.3,lineage4.3.3
PRJNA343736	Run85	SAMN05916444	MMIJ00000000	Peru5132	02-R0417	56-26	2556	MSLI	MIC	NJH	Peru	>5	>50	>2.5	10-15	1-2	5-6	1-2	<=1.25	>500	<=1.25	2-4	<=0.25	16	4	700000003760771	1574	760000007760771	40	T – clade	lineage4
PRJNA343736	Run85	SAMN05916445	MMII00000000	Peru5133	03-R0159	69-81	2688	MSLI	MIC	NJH	Peru	>5	>50	>2.5	>15	4-6	>50	15-30	2.5-5	>500	6-10	<=0.125	2-3.0	12	4.3	777774077560771	222	777774077560771	43	LAM	lineage4,lineage4.3,lineage4.3.3
PRJNA343736	Run87	SAMN06094068	MRDO00000000	Peru5134	01-R1108	46-76	2718	MSLI	MIC	NJH	Peru	>5	>50	>2.5	>15	6-10	>50	5-10	2.5-5	>500	>100	6-8	4-6.0	12	4.1	777777774020771	47	777777774020771	43	Haarlem
PRJNA343736	Run87	SAMN06094069	MRDP00000000	Peru5135	02-R0748	57-75	2741	MSLI	MIC	NJH	Peru	>5	>50	0.6-0.75	>15	6-10	5-6	5-10	6-10	25-50	1.25-2.5	1-2	2-3.0	12	4	777777777760771	53	777777777760771	43	Haarlem
PRJNA343736	Run87	SAMN06094070	MRDQ00000000	Peru5136	02-R0749	57-76	2776	MSLI	MIC	NJH	Peru	>5	>50	0.6-0.75	>15	4-6	10-15	5-10	5-6	>500	10-15	0.5-1	1-2.0	12	4.1	777777774020771	47	777777774020771	43	Haarlem
PRJNA343736	Run87	SAMN06094071	MRDR00000000	Peru5137	03-R0915	74-80	2803	MSLI	MIC	NJH	Peru	>5	>50	>2.5	>15	>100	>50	>100	>100	>500	>100	>10	0.5-1.0	16	4.1	777740777760771	219	777740777760771	43	X – clade
PRJNA343736	Run87	SAMN06094072	MRDS00000000	Peru5138	02-R0014	51-63	2918	MSLI	MIC	NJH	Peru	>5	>50	>2.5	>15	>100	15-20	>100	>100	>500	>100	4-6	1-2.0	12	2.2.	000000000003771	1	000000000003771	43	BEIJING
PRJNA343736	Run85	SAMN05916446	MMIH00000000	Peru5141	02-R1534	63-77	3096	MSLI	MIC	NJH	Peru	>5	>50	<=0.125	>15	16-20	5-6	>100	>100	50-100	>100	0.25-0.5	6-8.0	12	4.3	777777607760771	42	777777607760771	43	LAM9	lineage4,lineage4.3,lineage4.3.3
PRJNA343736	Run85	SAMN05916447	MMIG00000000	Peru5142	02-R0947	59-59	3140	MSLI	MIC	NJH	Peru	>5	>50	>2.5	>15	20-100	>50	5-10	2.5-5	>500	1.25-2.5	4-6	4-6.0	12	4.1	777777774020771	47	777777774020771	43	Haarlem	lineage4,lineage4.1,lineage4.1.2,lineage4.1.2.1
PRJNA343736	Run85	SAMN05916448	MMIF00000000	Peru5143	02-R1641	64-53	3145	MSLI	MIC	NJH	Peru	>5	>50	>2.5	>15	>100	>50	2-4	>100	<=25	>100	6-8	0.5-1.0	16	2.2.	000000000003771	1	000000000003771	43	BEIJING	lineage2,lineage2.2,lineage2.2.1
PRJNA343736	Run87	SAMN06094075	MRDV00000000	Peru5145	02-R1752	65-76	3224	MSLI	MIC	NJH	Peru	>5	>50	0.5-0.6	>15	1-2	2.5-5	<=1	<=1.25	100-120	<=1.25	6-8	<=0.25	12	2.2.	000000000003771	1	000000000003771	43	BEIJING
PRJNA343736	Run85	SAMN05916450	MMID00000000	Peru5146	99-R995	25-56	3430	MSLI	MIC	NJH	Peru	>5	2-3	<=0.125	>15	10-16	20-50	<=1	<=1.25	25-50	<=1.25	0.25-0.5	<=0.25	16	4.1	777777777760771	53	777777777760771	43	Haarlem	lineage4,lineage4.1,lineage4.1.2,lineage4.1.2.1
PRJNA343736	Run85	SAMN05916451	MMIC00000000	Peru5147	02-R1721	65-26	3439	MSLI	MIC	NJH	Peru	1-2	1-2	<=0.125	2.5-5	<=0.5	20-50	<=1	<=1.25	25-50	<=1.25	<=0.125	<=0.25	12	2.2	000000000003771	1	000000000003771	43	BEIJING	lineage2,lineage2.2,lineage2.2.1
PRJNA343736	Run85	SAMN05916452	MMIB00000000	Peru5148	02-R0969	59-29	3443	MSLI	MIC	NJH	Peru	>5	1-2	<=0.125	7-8	0.5-1	1.25-2.5	<=1	<=1.25	>500	<=1.25	<=0.125	<=0.25	12	4.3	777737607760771	93	777737607760771	43	LAM5	lineage4,lineage4.3,lineage4.3.4,lineage4.3.4.2
PRJNA343736	Run85	SAMN05916453	MMIA00000000	Peru5149	02-R0894	58-88	3451	MSLI	MIC	NJH	Peru	>5	>50	>2.5	>15	0.5-1	15-20	<=1	<=1.25	>500	<=1.25	<=0.125	<=0.25	12	4.1	777777777760731	52	777777777760731	43	H – clade	lineage4,lineage4.1,lineage4.1.2,lineage4.1.2.1
PRJNA343736	Run85	SAMN05916454	MMHZ00000000	Peru5150	02-R1944	67-64	3451	MSLI	MIC	NJH	Peru	>5	>50	>2.5	>15	2-4	15-20	<=1	<=1.25	>500	<=1.25	<=0.125	0.25-0.5	12	4.1	777777777760731	52	777777777760731	43	H – clade	lineage4,lineage4.1,lineage4.1.2,lineage4.1.2.1
PRJNA343736	Run85	SAMN05916455	MMHY00000000	Peru5151	02-R1858	66-64	3641	MSLI	MIC	NJH	Peru	2-4	10-50	0.5-0.6	5-6	1-2	5-6	<=1	<=1.25	100-120	<=1.25	<=0.125	<=0.25	12	4	777777777760771	53	777777777760771	43	Haarlem	lineage4
PRJNA343736	Run85	SAMN05916456	MMHX00000000	Peru5152	02-R1813	66-30	3673	MSLI	MIC	NJH	Peru	4-5	>50	<=0.125	2.5-5	<=0.5	20-50	<=1	<=1.25	>500	<=1.25	<=0.125	<=0.25	12	4.3	777774077560771	222	777774077560771	43	LAM	lineage4,lineage4.3,lineage4.3.3
PRJNA343736	Run85	SAMN05916457	MMHW00000000	Peru5153	02-R1903	67-35	3725	MSLI	MIC	NJH	Peru	>5	>50	>2.5	>15	<=0.5	2.5-5	1-2	>100	>500	>100	1-2	<=0.25	12	4	777777777760771	53	777777777760771	43	Haarlem	lineage4
PRJNA343736	Run85	SAMN05916458	MMHV00000000	Peru5154	03-R0909	74-75	3806	MSLI	MIC	NJH	Peru	4-5	>50	<=0.125	8-9	<=0.5	1.25-2.5	<=1	<=1.25	>500	<=1.25	<=0.125	<=0.25	12	4.3	777777407560731	1355	777777407560731	43	LAM (d1)	lineage4,lineage4.3,lineage4.3.3
PRJNA343736	Run85	SAMN05916459	MMHU00000000	Peru5155	03-R0866	74-41	4847	MSLI	MIC	NJH	Peru	>5	>50	1.5-2.5	5-6	<=0.5	<=1.25	<=1	<=1.25	50-100	<=1.25	<=0.125	<=0.25	12	4.3	770777407560731	1355	777777407560731	40	LAM	lineage4,lineage4.3,lineage4.3.3
PRJNA343736	Run85	SAMN05916460	MMHT00000000	Peru5156	97-05201	ERROR	1625	MSLI	MIC	NJH	Peru	>5	>50	>2.5	9-10	1-2	2.5-5	1-2	<=1.25	>500	<=1.25	<=0.125	0.25-0.5	12	4	400000071760571	198	700040777760771	34	T – clade	lineage4,lineage4.8
PRJNA343736	Run90	SAMN06094077	MRDX00000000	Peru5409	00-R1169	32-15	1739	MSLI	MIC	NJH	Peru	>5	>50	>2.5	>15	16-20	2.5-5	1-2	1.25-2.5	>500	<=1.25	<=0.125	0.25-0.5	12	4.3	777777607760771	42	777777607760771	43	LAM9	lineage4,lineage4.3,lineage4.3.3
PRJNA343736	Run90	SAMN06094078	MRDY00000000	Peru5410	01-R1387	48-99	2561	MSLI	MIC	NJH	Peru	>5	>50	>2.5	>15	4-6	10-15	<=1	<=1.25	>500	<=1.25	>10	2-3.0	18	4.3	376177607760771	376	376177607760771	43	LAM3	lineage4,lineage4.3,lineage4.3.2
PRJNA343736	Run90	SAMN06094079	MRDZ00000000	Peru5411	00-R1152	32-01	1745	MSLI	MIC	NJH	Peru	>5	>50	>2.5	>15	<=0.5	<=1.25	>100	>100	>500	>100	0.5-1	<=0.25	12	4.1	777776777760771	119	777776777760771	43	X – clade	lineage4,lineage4.1,lineage4.1.1,lineage4.1.1.3
PRJNA343736	Run90	SAMN06094080	MREA00000000	Peru5412	02-R0195	54-27	1758	MSLI	MIC	NJH	Peru	>5	>50	>2.5	>15	>100	6-8	15-30	>100	25-50	>100	8-10	>10	12	4.3	777774071020771	222	777774077560771	38	LAM	lineage4,lineage4.3,lineage4.3.3
PRJNA343736	Run90	SAMN06094081	MREB00000000	Peru5413	01-R0226	39-86	1767	MSLI	MIC	NJH	Peru	>5	>50	1-1.5	>15	0.5-1	6-8	4-5	6-10	>500	6-10	0.25-0.5	0.25-0.5	12	4.1	700036777740771	1218	700076777740771	42	X – clade	lineage4,lineage4.1,lineage4.1.1
PRJNA343736	Run90	SAMN06094082	MREC00000000	Peru5414	02-R0191	52-69	1911	MSLI	MIC	NJH	Peru	>5	>50	>2.5	>15	2-4	5-6	30-50	5-6	200-300	5-6	6-8	1-2.0	19	4.1	777777777760771	53	777777777760771	43	Haarlem	lineage4,lineage4.1,lineage4.1.2,lineage4.1.2.1
PRJNA343736	Run90	SAMN06094083	MRED00000000	Peru5415	01-R0186	38-01	1922	MSLI	MIC	NJH	Peru	>5	>50	>2.5	>15	20-100	<=1.25	>100	>100	120-150	>100	0.25-0.5	2-3.0	12	4.3	677777607763771	1247	777777607763771	42	LAM	lineage4,lineage4.3,lineage4.3.4,lineage4.3.4.1
PRJNA343736	Run90	SAMN06094084	MREE00000000	Peru5416	01-R0228	38-84	1923	MSLI	MIC	NJH	Peru	>5	>50	>2.5	>15	1-2	2.5-5	1-2	1.25-2.5	120-150	<=1.25	>10	0.5-1.0	12	4	777773777760771	1105	777773777760771	43	T – clade	lineage4,lineage4.8
PRJNA343736	Run90	SAMN06094085	MREF00000000	Peru5417	00-R1688	36-32	1927	MSLI	MIC	NJH	Peru	>5	<=0.25	>2.5	>15	10-16	2.5-5	1-2	<=1.25	>500	<=1.25	0.25-0.5	4-6.0	12	2.2.	000000000003771	1	000000000003771	43	BEIJING	lineage2,lineage2.2,lineage2.2.1
PRJNA343736	Run90	SAMN06094086	MREG00000000	Peru5418	02-R0236	53-30	1956	MSLI	MIC	NJH	Peru	>5	>1	NA	<=5	2-10	<=10	<=10	<=5	>100	<=4	0.5-1	NA	14	4.1	600300660100400	1031	676773764146600	26	Haarlem
PRJNA343736	Run90	SAMN06094087	MREH00000000	Peru5420	99-R887	24-43	2316	MSLI	MIC	NJH	Peru	>5	>50	1-1.5	>15	0.5-1	1.25-2.5	10-15	>100	100-120	>100	4-6	<=0.25	14	4.3	777777607760771	42	777777607760771	43	LAM9	lineage4,lineage4.3,lineage4.3.4,lineage4.3.4.2
PRJNA343736	Run90	SAMN06094088	MREI00000000	Peru5421	01-R0224	39-85	2325	MSLI	MIC	NJH	Peru	NA	NA	NA	NA	NA	NA	NA	NA	NA	NA	NA	NA	0	4.3	737774077020771	222	777774077560771	39	LAM	lineage4,lineage4.3,lineage4.3.3
PRJNA343736	Run90	SAMN06094090	MREK00000000	Peru5423	01-R0910	44-85	2364	MSLI	MIC	NJH	Peru	>5	>50	>2.5	10-15	1-2	1.25-2.5	1-2	<=1.25	>500	<=1.25	0.125-0.25	0.25-0.5	12	4.1	777777677760771	291	777777677760771	43	Haarlem	lineage4,lineage4.1,lineage4.1.2,lineage4.1.2.1
PRJNA343736	Run90	SAMN06094092	MREM00000000	Peru5425	01-R0746	43-80	2450	MSLI	MIC	NJH	Peru	>5	>50	>2.5	>15	6-10	1.25-2.5	2-4	<=1.25	>500	<=1.25	0.25-0.5	0.5-1.0	12	4.1	777777777760771	53	777777777760771	43	Haarlem	lineage4,lineage4.1,lineage4.1.2,lineage4.1.2.1
PRJNA343736	Run90	SAMN06094093	MREN00000000	Peru5426	00-R1562	35-40	2451	MSLI	MIC	NJH	Peru	>5	>1	NA	>5	>10	<=10	<=10	<=5	<=100	NA	<=0.125	NA	11	2.2.	000000000003771	1	000000000003771	43	BEIJING	lineage2,lineage2.2,lineage2.2.1
PRJNA343736	Run90	SAMN06094094	MREO00000000	Peru5427	01-R0270	39-43	2480	MSLI	MIC	NJH	Peru	NA	NA	NA	NA	NA	NA	NA	NA	<=25	NA	NA	NA	1	4.1	777776777760771	119	777776777760771	43	X – clade	lineage4,lineage4.1,lineage4.1.1,lineage4.1.1.3
PRJNA343736	Run90	SAMN06094095	MREP00000000	Peru5428	01-R1148	47-07	2482	MSLI	MIC	NJH	Peru	>5	0.25-0.5	<=0.125	2.5-5	>100	20-50	1-2	<=1.25	150-175	<=1.25	0.125-0.25	0.25-0.5	12	4.1	617777777760731	1332	677777777760731	41	Haarlem	lineage4,lineage4.1,lineage4.1.2,lineage4.1.2.1
PRJNA343736	Run90	SAMN06094096	MREQ00000000	Peru5429	01-R0817	44-31	2503	MSLI	MIC	NJH	Peru	>5	>50	>2.5	>15	10-16	>50	5-10	<=1.25	>500	<=1.25	0.25-0.5	6-8.0	12	4.3	777774077560771	222	777774077560771	43	LAM	lineage4,lineage4.3,lineage4.3.3
PRJNA343736	Run90	SAMN06094097	MRER00000000	Peru5430	01-R0446	41-21	2507	MSLI	MIC	NJH	Peru	0.1-0.2	>50	0.25-0.5	1.25-2.5	1-2	6-8	>100	>100	>500	>100	0.125-0.25	<=0.25	12	4.1	777777777760771	53	777777777760771	43	Haarlem	lineage4,lineage4.1,lineage4.1.2,lineage4.1.2.1
PRJNA343736	Run90	SAMN06094098	MRES00000000	Peru5431	01-R0448	41-22	2513	MSLI	MIC	NJH	Peru	>5	>50	>2.5	>15	10-16	1.25-2.5	1-2	<=1.25	>500	<=1.25	0.125-0.25	0.25-0.5	12	4.3	777777617760771	771	777777717760771	42	LAM	lineage4,lineage4.3,lineage4.3.4,lineage4.3.4.1
PRJNA343736	Run90	SAMN06094099	MRET00000000	Peru5432	01-R0444	41-20	2519	MSLI	MIC	NJH	Peru	>5	>50	>2.5	>15	>100	2.5-5	1-2	1.25-2.5	>500	<=1.25	0.125-0.25	0.5-1.0	12	4.3	777777607760771	42	777777607760771	43	LAM9	lineage4,lineage4.3,lineage4.3.4,lineage4.3.4.2
PRJNA343736	Run90	SAMN06094100	MREU00000000	Peru5433	99-27860	25-96	2631	MSLI	MIC	NJH	Peru	2-4	>50	0.875-1	>15	6-10	2.5-5	<=1	<=1.25	<=25	<=1.25	<=0.125	<=0.25	12	4	377774077760771	410	377774077760771	43	T – clade	lineage4,lineage4.8
PRJNA343736	Run90	SAMN06094101	MREV00000000	Peru5434	03-R0419	70-88	2666	MSLI	MIC	NJH	Peru	>5	10-50	0.5-0.6	8-9	2-4	2.5-5	1-2	1.25-2.5	100-120	<=1.25	0.25-0.5	0.25-0.5	17	4.3	777737607760771	93	777737607760771	43	LAM5	lineage4,lineage4.3,lineage4.3.4,lineage4.3.4.2
PRJNA343736	Run90	SAMN06094102	MREW00000000	Peru5435	02-R0397	54-65	2731	MSLI	MIC	NJH	Peru	1-2	3-5	NA	10-15	0.5-1	20-50	1-2	<=1.25	50-100	<=1.25	<=0.125	<=0.25	11	4.3	677337607760771	1711	677337607760771	43	LAM2	lineage4,lineage4.3,lineage4.3.4,lineage4.3.4.1
PRJNA343736	Run90	SAMN06094103	MREX00000000	Peru5436	01-R1539	50-23	2770	MSLI	MIC	NJH	Peru	NA	NA	NA	NA	NA	NA	NA	NA	NA	NA	NA	NA	0	4.3	776177607660771	33	776177607760771	42	LAM3	lineage4,lineage4.3,lineage4.3.2
PRJNA343736	Run90	SAMN06094104	MREY00000000	Peru5437	01-R1591	50-68	2925	MSLI	MIC	NJH	Peru	2-4	8-10	>2.5	7-8	0.5-1	2.5-5	15-30	<=1.25	25-50	<=1.25	0.5-1	0.25-0.5	12	4.3	777777777760631	888	777777777760631	43	Unrecognized EAA- ?T1	lineage4,lineage4.3,lineage4.3.4,lineage4.3.4.2
PRJNA343736	Run90	SAMN06094105	MREZ00000000	Peru5438	01-R1441	49-43	2936	MSLI	MIC	NJH	Peru	0.6-1	0.5-1	<=0.125	7-8	0.5-1	2.5-5	1-2	<=1.25	<=25	<=1.25	<=0.125	0.5-1.0	12	4.3	037777407560731	1921	577777407560731	40	LAM	lineage4,lineage4.3,lineage4.3.3
PRJNA343736	Run90	SAMN06094106	MRFA00000000	Peru5439	02-R0963	59-74	2960	MSLI	MIC	NJH	Peru	>5	>50	1.5-2.5	>15	>100	5-6	4-5	>100	<=25	>100	<=0.125	0.25-0.5	12	2.2.	000000000003771	1	000000000003771	43	BEIJING	lineage2,lineage2.2,lineage2.2.1
PRJNA343736	Run90	SAMN06094108	MRFC00000000	Peru5441	02-R0113	53-89	2970	MSLI	MIC	NJH	Peru	NA	NA	NA	NA	NA	NA	NA	NA	50-100	NA	NA	NA	1	4	777777777760771	53	777777777760771	43	Haarlem	lineage4,lineage4.8
PRJNA343736	Run90	SAMN06094109	MRFD00000000	Peru5442	02-R0812	58-24	3001	MSLI	MIC	NJH	Peru	>5	>50	>2.5	>15	16-20	>50	30-50	2.5-5	>500	1.25-2.5	0.125-0.25	4-6.0	16	4.3	777774077560771	222	777774077560771	43	LAM	lineage4,lineage4.3,lineage4.3.3
PRJNA343736	Run90	SAMN06094110	MRFE00000000	Peru5443	02-R1444	62-81	3017	MSLI	MIC	NJH	Peru	>5	>50	<=0.125	>15	0.5-1	>50	2-4	2.5-5	>500	<=1.25	0.125-0.25	0.25-0.5	16	4.3	777737607760771	93	777737607760771	43	LAM5	lineage4,lineage4.3,lineage4.3.4,lineage4.3.4.2
PRJNA343736	Run90	SAMN06094111	MRFF00000000	Peru5444	02-R0432	54-99	3018	MSLI	MIC	NJH	Peru	>5	>50	>2.5	>15	16-20	2.5-5	5-10	<=1.25	100-120	<=1.25	0.25-0.5	0.5-1.0	12	4.1	777777777760771	53	777777777760771	43	Haarlem	lineage4,lineage4.1,lineage4.1.2,lineage4.1.2.1
PRJNA343736	Run90	SAMN06094112	MRFG00000000	Peru5445	02-R0258	53-45	3103	MSLI	MIC	NJH	Peru	>5	>50	>2.5	>15	>100	6-8	>100	30-50	120-150	30-50	>10	>10	12	4	777777777760771	53	777777777760771	43	Haarlem	lineage4
PRJNA343736	Run90	SAMN06094113	MRFH00000000	Peru5446	02-R0926	59-09	3154	MSLI	MIC	NJH	Peru	>5	>50	>2.5	>15	10-16	10-15	50-100	<=1.25	<=25	<=1.25	0.5-1	8-10.0	12	4	400000071760571	198	700040777760771	34	T – clade	lineage4,lineage4.8
PRJNA343736	Run90	SAMN06094114	MRFI00000000	Peru5447	02-R0970	59-30	3215	MSLI	MIC	NJH	Peru	>5	>50	1.5-2.5	>15	1-2	15-20	<=1	<=1.25	>500	<=1.25	<=0.125	<=0.25	12	4.1	777777777760771	53	777777777760771	43	Haarlem	lineage4,lineage4.1,lineage4.1.2,lineage4.1.2.1
PRJNA343736	Run90	SAMN06094115	MRFJ00000000	Peru5448	02-R0358	55-84	NA	MSLI	MIC	NJH	Peru	>5	>50	<=0.125	>15	>100	2.5-5	2-4	2.5-5	50-100	<=1.25	>10	0.5-1.0	12	4	777770777760771	1105	777773777760771	41	T – clade	lineage4,lineage4.8
PRJNA343736	Run90	SAMN06094116	MRFK00000000	Peru5449	02-R0967	59-27	NA	MSLI	MIC	NJH	Peru	>5	>50	>2.5	>15	2-4	5-6	4-5	5-6	>500	<=1.25	0.125-0.25	<=0.25	12	4.3	677777607760771	20	677777607760771	43	LAM1	lineage4,lineage4.3,lineage4.3.4,lineage4.3.4.1
PRJNA343736	Run90	SAMN06094117	MRFL00000000	Peru5450	97-R337	01-84	1646	MSLI	MIC	NJH	Peru	>5	>50	>2.5	>15	4-6	5-6	15-30	6-10	100-120	1.25-2.5	4-6	1-2.0	12	4.1	777777774020771	47	777777774020771	43	Haarlem	lineage4,lineage4.1,lineage4.1.2,lineage4.1.2.1
PRJNA343736	Run90	SAMN06094120	MRFO00000000	Peru5453	99-02018	17-62	1687	MSLI	MIC	NJH	Peru	0.1-0.2	5-8	1-1.5	>15	20-100	2.5-5	1-2	1.25-2.5	>500	1.25-2.5	<=0.125	0.25-0.5	12	4.1	777777777760731	52	777777777760731	43	H – clade
PRJNA343736	Run90	SAMN06094121	MRFP00000000	Peru5454	01-R0379	39-91	1972	MSLI	MIC	NJH	Peru	>5	>50	0.25-0.5	>15	<=0.5	2.5-5	<=1	<=1.25	NA	<=1.25	<=0.125	<=0.25	11	4.3	777774077560771	222	777774077560771	43	LAM	lineage4,lineage4.3,lineage4.3.3
PRJNA343736	Run90	SAMN06094122	MRFQ00000000	Peru5455	02-R0213	52-100	2731	MSLI	MIC	NJH	Peru	>5	>50	<=0.125	>15	1-2	>50	1-2	<=1.25	50-100	<=1.25	<=0.125	0.25-0.5	12	4.3	677336607760771	1711	677337607760771	42	LAM2	lineage4,lineage4.3,lineage4.3.4,lineage4.3.4.1
PRJEB31023	NA	ERS3089592	NA	TDR 100 S104 L002	TB-TDR-0100	41220	NA	South_Korea	MIC	ITM	South_Korea	>3.2	>3	NA	10-20	<=0.5	<=10	<=10	<=6	NA	NA	NA	NA	9	2.2						lineage2,lineage2.2,lineage2.2.2
PRJEB31023	NA	ERS3089595	NA	TDR 103 S116 L002	TB-TDR-0103	41223	NA	South_Korea	MIC	ITM	South_Korea	>3.2	<=0.25	NA	5-10	<=0.5	NA	NA	NA	NA	NA	NA	NA	4	2.2	000000000003731	190	000000000003731	43	BEIJING	lineage2,lineage2.2,lineage2.2.2
PRJEB31023	NA	ERS3089597	NA	TDR 105 S128 L002	TB-TDR-0105	41225	NA	South_Korea	MIC	ITM	South_Korea	1.6-3.2	0.75-1	NA	10-20	2-4	NA	NA	NA	NA	NA	NA	NA	4	2.2	000000000003771	1	000000000003771	43	BEIJING	lineage2,lineage2.2,lineage2.2.1
PRJEB31023	NA	ERS3089599	NA	TDR 107 S140 L002	TB-TDR-0107	41228	NA	South_Korea	MIC	ITM	South_Korea	0.8-1.6	<=0.25	NA	<=2.5	4-8	NA	NA	NA	NA	NA	NA	NA	4	4	777777777660771	167	777777777660771	43	Haarlem	lineage4
PRJEB31023	NA	ERS3089591	NA	TDR 10 S168 L002	TB-TDR-0010	970991	NA	ITM	MIC	ITM	Bangladesh	>3.2	>3	NA	2.5-5	0.5-1	<=10	<=10	<=6	NA	NA	NA	NA	9	2.2	000000000003771	1	000000000003771	43	BEIJING	lineage2,lineage2.2,lineage2.2.2
PRJEB31023	NA	ERS3089610	NA	TDR 117 S151 L002	TB-TDR-0117	41244	NA	South_Korea	MIC	ITM	South_Korea	>3.2	>3	NA	2.5-5	<=0.5	<=10	<=10	<=6	NA	NA	NA	NA	9	2.2	000000000000731	406	000000000000731	43	BEIJING-LIKE	lineage2,lineage2.2,lineage2.2.2
PRJEB31023	NA	ERS3089611	NA	TDR 118 S163 L002	TB-TDR-0118	41245	NA	South_Korea	MIC	ITM	South_Korea	>3.2	>3	NA	10-20	1-2	<=10	<=10	<=6	NA	NA	NA	NA	9	4	777777777660771	167	777777777660771	43	Haarlem	lineage4
PRJEB31023	NA	ERS3089602	NA	TDR 11 S87 L002	TB-TDR-0011	971510	NA	ITM	MIC	ITM	Bangladesh	>3.2	<=0.25	NA	10-20	>8	NA	NA	NA	NA	NA	NA	NA	4	1.1.2	477777777413771	126	477777777413771	43	EAI5	lineage1,lineage1.1,lineage1.1.2
PRJEB31023	NA	ERS3089615	NA	TDR 121 S175 L002	TB-TDR-0121	141253	NA	South_Korea	MIC	ITM	South_Korea	1.6-3.2	0.25-0.5	NA	5-10	1-2	NA	NA	NA	NA	NA	NA	NA	4	4	777777777760771	53	777777777760771	43	Haarlem	lineage4,lineage4.8
PRJEB31023	NA	ERS3089618	NA	TDR 124 S94 L002	TB-TDR-0124	41259	NA	South_Korea	MIC	ITM	South_Korea	>3.2	>3	NA	5-10	>8	<=10	<=10	<=6	NA	NA	NA	NA	9	2.2	000000000003771	1	000000000003771	43	BEIJING	lineage2,lineage2.2,lineage2.2.2
PRJEB31023	NA	ERS3089619	NA	TDR 125 S105 L002	TB-TDR-0125	41281	NA	Brasil	MIC	ITM	Brasil	0.05-0.2	>3	NA	2.5-5	<=0.5	NA	NA	NA	NA	NA	NA	NA	4	4.1	777777777760771	53	777777777760771	43	Haarlem	lineage4,lineage4.1,lineage4.1.2,lineage4.1.2.1
PRJEB31023	NA	ERS3089621	NA	TDR 127 S117 L002	TB-TDR-0127	41283	NA	Brasil	MIC	ITM	Brasil	<=0.05	<=0.25	NA	2.5-5	<=0.5	NA	NA	NA	NA	NA	NA	NA	4	4.1	777777347760471	39	777777347760471	43	Unrecognized EAA- ?T4_CEU1	lineage4,lineage4.1,lineage4.1.2
PRJEB31023	NA	ERS3089622	NA	TDR 128 S129 L002	TB-TDR-0128	41284	NA	Brasil	MIC	ITM	Brasil	<=0.05	<=0.25	NA	5-10	<=0.5	NA	NA	NA	NA	NA	NA	NA	4	4.3	677737607760771	17	677737607760771	43	LAM2	lineage4,lineage4.3,lineage4.3.4,lineage4.3.4.1
PRJEB31023	NA	ERS3089623	NA	TDR 129 S132 L002	TB-TDR-0129	41285	NA	Brasil	MIC	ITM	Brasil	0.8-1.6	>3	NA	<=2.5	0.5-1	<=10	<=10	<=6	NA	NA	NA	NA	9	4.1	777777777760771	53	777777777760771	43	Haarlem	lineage4,lineage4.1,lineage4.1.2,lineage4.1.2.1
PRJEB31023	NA	ERS3089613	NA	TDR 12 S99 L002	TB-TDR-0012	971524	NA	ITM	MIC	ITM	Bangladesh	0.05-0.2	>3	NA	<=2.5	2-4	NA	NA	NA	NA	NA	NA	NA	4	3	703777700000371	1345	703777700000371	43	CAS	lineage3
PRJEB31023	NA	ERS3089630	NA	TDR 135 S141 L002	TB-TDR-0135	41241	NA	South_Korea	MIC	ITM	South_Korea	>3.2	>3	NA	>20	<=0.5	<=10	<=10	<=6	NA	NA	NA	NA	9	2.2	000000000003671	255	000000000003671	43	BEIJING	lineage2,lineage2.2,lineage2.2.1
PRJEB31023	NA	ERS3089634	NA	TDR 139 S152 L002	TB-TDR-0139	41659	NA	Germany	MIC	ITM	Germany	0.05-0.2	<=0.25	NA	2.5-5	0.5-1	NA	NA	NA	NA	NA	NA	NA	4	4.6.1	637774777760730	420	637774777760730	43	Unrecognized EAA- ?T2	lineage4,lineage4.6,lineage4.6.1,lineage4.6.1.1
PRJEB31023	NA	ERS3089624	NA	TDR 13 S110 L002	TB-TDR-0013	980166	NA	ITM	MIC	ITM	Bangladesh	0.2-0.8	>3	NA	10-20	>8	<=10	<=10	<=6	NA	NA	NA	NA	9	4	777737777760711	1426	777737777760711	43	Unrecognized EAA- ?T3	lineage4,lineage4.4,lineage4.4.1
PRJEB31023	NA	ERS3089641	NA	TDR 145 S164 L002	TB-TDR-0145	41670	NA	Germany	MIC	ITM	Ukraine	<=0.05	<=0.25	NA	<=2.5	0.5-1	NA	NA	NA	NA	NA	NA	NA	4	4	777777777760771	53	777777777760771	43	Haarlem	lineage4,lineage4.8
PRJEB31023	NA	ERS3089643	NA	TDR 147 S176 L002	TB-TDR-0147	41677	NA	Germany	MIC	ITM	Nepal	>3.2	0.25-0.5	NA	<=2.5	>8	NA	NA	NA	NA	NA	NA	NA	4	4.1	477777777760771	804	477777777760771	43	Unrecognized EAA- ?T1	lineage4,lineage4.1,lineage4.1.2,lineage4.1.2.1
PRJEB31023	NA	ERS3089635	NA	TDR 14 S122 L002	TB-TDR-0014	981164	NA	ITM	MIC	ITM	Bangladesh	>3.2	>3	NA	<=2.5	>8	<=10	<=10	<=6	NA	NA	NA	NA	9	1.2.2	077777777413700	1399	077777777413700	43	EAI5	lineage1,lineage1.2.2
PRJEB31023	NA	ERS3089651	NA	TDR 154 S95 L002	TB-TDR-0154	41242	NA	South_Korea	MIC	ITM	South_Korea	>3.2	2-3	NA	10-20	<=0.5	<=10	>10	>6	NA	NA	NA	NA	9	4.5	777777777760771	53	777777777760771	43	Haarlem	lineage4,lineage4.5
PRJEB31023	NA	ERS3089656	NA	TDR 159 S106 L002	TB-TDR-0159	42602	NA	U.S.A.	MIC	ITM	Peru	<=0.05	<=0.25	NA	<=2.5	0.5-1	NA	NA	NA	NA	NA	NA	NA	4	4.1	777777777760771	53	777777777760771	43	Haarlem	lineage4,lineage4.1,lineage4.1.2,lineage4.1.2.1
PRJEB31023	NA	ERS3089657	NA	TDR 160 S118 L002	TB-TDR-0160	42603	NA	U.S.A.	MIC	ITM	Peru	0.05-0.2	1-2	NA	<=2.5	2-4	NA	NA	NA	NA	NA	NA	NA	4	4.1	777777777760771	53	777777777760771	43	Haarlem	lineage4,lineage4.1,lineage4.1.2,lineage4.1.2.1
PRJEB31023	NA	ERS3089660	NA	TDR 162 S130 L002	TB-TDR-0162	42160	NA	ITM	MIC	ITM	Rwanda	>3.2	>3	NA	>20	1-2	<=10	<=10	<=6	NA	NA	NA	NA	9	4.6.1	777777777760731	52	777777777760731	43	H – clade	lineage4,lineage4.6,lineage4.6.1,lineage4.6.1.2
PRJEB31023	NA	ERS3089663	NA	TDR 165 combined	TB-TDR-0165	42608	NA	U.S.A.	MIC	ITM	Peru	0.05-0.2	>3	NA	<=2.5	0.5-1	NA	NA	NA	NA	NA	NA	NA	4	4.1	777777777760771	53	777777777760771	43	Haarlem	lineage4,lineage4.1,lineage4.1.2,lineage4.1.2.1
PRJEB31023	NA	ERS3089664	NA	TDR 166 S153 L002	TB-TDR-0166	42609	NA	U.S.A.	MIC	ITM	Peru	1.6-3.2	>3	NA	2.5-5	>8	<=10	<=10	<=6	NA	NA	NA	NA	9	2.2.	000000000003771	1	000000000003771	43	BEIJING	lineage2,lineage2.2,lineage2.2.1
PRJEB31023	NA	ERS3089667	NA	TDR 169 S165 L002	TB-TDR-0169	42612	NA	U.S.A.	MIC	ITM	Peru	<=0.05	<=0.25	NA	<=2.5	>8	NA	NA	NA	NA	NA	NA	NA	4	4.1	777777777760771	53	777777777760771	43	Haarlem	lineage4,lineage4.1,lineage4.1.2,lineage4.1.2.1
PRJEB31023	NA	ERS3089669	NA	TDR 170 S177 L002	TB-TDR-0170	42613	NA	U.S.A.	MIC	ITM	Peru	>3.2	>3	NA	5-10	0.5-1	<=10	<=10	<=6	NA	NA	NA	NA	9	4.1	617777777760771	358	717777777760771	42	Haarlem	lineage4,lineage4.1,lineage4.1.2,lineage4.1.2.1
PRJEB31023	NA	ERS3089670	NA	TDR 171 S96 L002	TB-TDR-0171	42614	NA	U.S.A.	MIC	ITM	Peru	0.05-0.2	>3	NA	<=2.5	<=0.5	>10	<=10	<=6	NA	NA	NA	NA	9	4.1	777777777760771	53	777777777760771	43	Haarlem	lineage4,lineage4.1,lineage4.1.2,lineage4.1.2.1
PRJEB31023	NA	ERS3089672	NA	TDR 173 S107 L002	TB-TDR-0173	42760	NA	Philippines	MIC	ITM	Philippines	<=0.05	<=0.25	NA	<=2.5	<=0.5	NA	NA	NA	NA	NA	NA	NA	4	1.2.1	677777477413771	19	677777477413771	43	EAI2_MANILLA	lineage1,lineage1.2.1
PRJEB31023	NA	ERS3089675	NA	TDR 176 S119 L002	TB-TDR-0176	42765	NA	Philippines	MIC	ITM	Philippines	0.8-1.6	>3	NA	2.5-5	>8	>10	<=10	<=6	NA	NA	NA	NA	9	1.2.1	777777477773771	1193	777777677773771	42	unrecognized	lineage1,lineage1.2.1
PRJEB31023	NA	ERS3089676	NA	TDR 177 S131 L002	TB-TDR-0177	42908	NA	SPAIN	MIC	ITM	Spain	0.05-0.2	0.25-0.5	NA	<=2.5	0.5-1	NA	NA	NA	NA	NA	NA	NA	4	4.3	777777607760771	42	777777607760771	43	LAM9	lineage4,lineage4.3,lineage4.3.4,lineage4.3.4.2
PRJEB31023	NA	ERS3089677	NA	TDR 178 S143 L002	TB-TDR-0178	42909	NA	SPAIN	MIC	ITM	Guinea	0.2-0.8	<=0.25	NA	<=2.5	0.5-1	NA	NA	NA	NA	NA	NA	NA	4	4.1	777777777760771	53	777777777760771	43	Haarlem	lineage4,lineage4.1,lineage4.1.2,lineage4.1.2.1
PRJEB31023	NA	ERS3089678	NA	TDR 179 S154 L002	TB-TDR-0179	42910	NA	SPAIN	MIC	ITM	Marocco	0.2-0.8	<=0.25	NA	<=2.5	2-4	NA	NA	NA	NA	NA	NA	NA	4	4.3	777767607760771	150	777767607760771	43	LAM9	lineage4,lineage4.3,lineage4.3.1
PRJEB31023	NA	ERS3089688	NA	TDR 188 S166 L002	TB-TDR-0188	42920	NA	SPAIN	MIC	ITM	Pakistan	0.2-0.8	<=0.25	NA	<=2.5	>8	NA	NA	NA	NA	NA	NA	NA	4	3	703777740003771	26	703777740003771	43	CAS1_DELHI	lineage3
PRJEB31023	NA	ERS3089691	NA	TDR 190 S178 L002	TB-TDR-0190	42922	NA	SPAIN	MIC	ITM	Spain	<=0.05	>3	NA	<=2.5	>8	NA	NA	NA	NA	NA	NA	NA	4	4.7	777777700020771	511	777777700020771	43	Unrecognized EAA ?H3	lineage4,lineage4.7
PRJEB31023	NA	ERS3089693	NA	TDR 192 S97 L002	TB-TDR-0192	42925	NA	SPAIN	MIC	ITM	Guinea	>3.2	>3	NA	>20	>8	>10	>10	>6	NA	NA	NA	NA	9	2.2	000000000003771	1	000000000003771	43	BEIJING	lineage2,lineage2.2,lineage2.2.1
PRJEB31023	NA	ERS3089696	NA	TDR 195 S108 L002	TB-TDR-0195	42928	NA	SPAIN	MIC	ITM	Marocco	1.6-3.2	0.25-0.5	NA	10-20	0.5-1	NA	NA	NA	NA	NA	NA	NA	4	4.1	777777777760771	53	777777777760771	43	Haarlem	lineage4,lineage4.1,lineage4.1.2,lineage4.1.2.1
PRJEB31023	NA	ERS3089697	NA	TDR 196 S120 L002	TB-TDR-0196	42929	NA	SPAIN	MIC	ITM	India	>3.2	>3	NA	>20	>8	<=10	>10	>6	NA	NA	NA	NA	9	2.2	000000000003771	1	000000000003771	43	BEIJING	lineage2,lineage2.2,lineage2.2.1
PRJEB31023	NA	ERS3089590	NA	TDR 1 S86 L002	TB-TDR-0001	950688	NA	ITM	MIC	ITM	Bangladesh	<=0.05	>3	NA	<=2.5	1-2	NA	NA	NA	NA	NA	NA	NA	4	1.1.2	477777777413771	126	477777777413771	43	EAI5	lineage1,lineage1.1,lineage1.1.2
PRJEB31023	NA	ERS3089704	NA	TDR 201 S144 L002	TB-TDR-0201	50691	NA	Peru	MIC	ITM	Peru	>3.2	>3	NA	<=2.5	4-8	<=10	<=10	<=6	NA	NA	NA	NA	9	4.3	770777407560731	1355	777777407560731	40	LAM	lineage4,lineage4.3,lineage4.3.3
PRJEB31023	NA	ERS3089706	NA	TDR 203 S155 L002	TB-TDR-0203	50693	NA	Peru	MIC	ITM	Peru	<=0.05	<=0.25	NA	<=2.5	0.5-1	NA	NA	NA	NA	NA	NA	NA	4	4.1	777777777760771	53	777777777760771	43	Haarlem	lineage4,lineage4.1,lineage4.1.2,lineage4.1.2.1
PRJEB31023	NA	ERS3089708	NA	TDR 205 S167 L002	TB-TDR-0205	50695	NA	Peru	MIC	ITM	Peru	<=0.05	0.25-0.5	NA	<=2.5	0.5-1	NA	NA	NA	NA	NA	NA	NA	4	4.1	777777777760771	53	777777777760771	43	Haarlem	lineage4,lineage4.1,lineage4.1.2,lineage4.1.2.1
PRJEB31023	NA	ERS3089710	NA	TDR 207 S186 L002	TB-TDR-0207	50699	NA	Peru	MIC	ITM	Peru	<=0.05	<=0.25	NA	<=2.5	0.5-1	NA	NA	NA	NA	NA	NA	NA	4	4.1	777777776760771	1626	777777776760771	43	Unrecognized EAA- ?T1	lineage4,lineage4.1,lineage4.1.2,lineage4.1.2.1
PRJEB31023	NA	ERS3089712	NA	TDR 209 S187 L002	TB-TDR-0209	50701	NA	Peru	MIC	ITM	Peru	0.05-0.2	0.25-0.5	NA	<=2.5	0.5-1	NA	NA	NA	NA	NA	NA	NA	4	4.1	777777777760771	53	777777777760771	43	Haarlem	lineage4,lineage4.1,lineage4.1.2,lineage4.1.2.1
PRJEB31023	NA	ERS3089702	NA	TDR 20 S134 L002	TB-TDR-0020	991438	NA	ITM	MIC	ITM	RD_Congo	<=0.05	<=0.25	NA	<=2.5	0.5-1	NA	NA	NA	NA	NA	NA	NA	4	4.3	777777606060771	59	777777606060771	43	LAM11_ZWE	lineage4,lineage4.3,lineage4.3.4,lineage4.3.4.2,lineage4.3.4.2.1
PRJEB31023	NA	ERS3089714	NA	TDR 210 S188 L002	TB-TDR-0210	50702	NA	Peru	MIC	ITM	Peru	<=0.05	0.25-0.5	NA	<=2.5	<=0.5	NA	NA	NA	NA	NA	NA	NA	4	4.1	777777777760771	53	777777777760771	43	Haarlem	lineage4,lineage4.1,lineage4.1.2,lineage4.1.2.1
PRJEB31023	NA	ERS3089716	NA	TDR 212 S189 L002	TB-TDR-0212	50704	NA	Peru	MIC	ITM	Peru	<=0.05	0.25-0.5	NA	<=2.5	0.5-1	NA	NA	NA	NA	NA	NA	NA	4	4.1	777777777760771	53	777777777760771	43	Haarlem	lineage4,lineage4.1,lineage4.1.2,lineage4.1.2.1
PRJEB31023	NA	ERS3089717	NA	TDR 213 S190 L002	TB-TDR-0213	50705	NA	Peru	MIC	ITM	Peru	0.2-0.8	0.25-0.5	NA	<=2.5	0.5-1	NA	NA	NA	NA	NA	NA	NA	4	2.2	000000000003771	1	000000000003771	43	BEIJING	lineage2,lineage2.2,lineage2.2.1
PRJEB31023	NA	ERS3089718	NA	TDR 214 S191 L002	TB-TDR-0214	50706	NA	Peru	MIC	ITM	Peru	<=0.05	<=0.25	NA	<=2.5	0.5-1	NA	NA	NA	NA	NA	NA	NA	4	4.1	777777777760771	53	777777777760771	43	Haarlem	lineage4,lineage4.1,lineage4.1.2,lineage4.1.2.1
PRJEB31023	NA	ERS3089719	NA	TDR 215 S192 L002	TB-TDR-0215	50707	NA	Peru	MIC	ITM	Peru	0.2-0.8	0.25-0.5	NA	<=2.5	0.5-1	NA	NA	NA	NA	NA	NA	NA	4	4.1	700036777760771	91	700036777760771	43	X – clade	lineage4,lineage4.1,lineage4.1.1
PRJEB31023	NA	ERS3089720	NA	TDR 216 S193 L002	TB-TDR-0216	50708	NA	Peru	MIC	ITM	Peru	>3.2	>3	NA	5-10	2-4	<=10	<=10	<=6	NA	NA	NA	NA	9	4.3	777774077020771	222	777774077560771	40	LAM	lineage4,lineage4.3,lineage4.3.3
PRJEB31023	NA	ERS3089721	NA	TDR 217 S194 L002	TB-TDR-0217	961574	NA	ITM	MIC	ITM	Germany	<=0.05	1-2	NA	2.5-5	<=0.5	NA	NA	NA	NA	NA	NA	NA	4	4.1	777777777760771	53	777777777760771	43	Haarlem	lineage4,lineage4.1,lineage4.1.2,lineage4.1.2.1
PRJEB31023	NA	ERS3089722	NA	TDR 218 S195 L002	TB-TDR-0218	41662	NA	ITM	MIC	ITM	Germany	<=0.05	>3	NA	5-10	<=0.5	NA	NA	NA	NA	NA	NA	NA	4	4	774017774760771	171	776017777760771	40	T – clade	lineage4,lineage4.8
PRJEB31023	NA	ERS3089713	NA	TDR 21 S146 L002	TB-TDR-0021	991451	NA	ITM	MIC	ITM	RD_Congo	>3.2	1-2	NA	10-20	1-2	<=10	<=10	<=6	NA	NA	NA	NA	9	4.6.1	777760377760731	447	777760377760771	42	Unrecognized EAA- ?T1	lineage4,lineage4.6,lineage4.6.1,lineage4.6.1.2
PRJEB31023	NA	ERS3089725	NA	TDR 220 S197 L002	TB-TDR-0220	42293	NA	ITM	MIC	ITM	Belgium	0.05-0.2	<=0.25	NA	5-10	2-4	NA	NA	NA	NA	NA	NA	NA	4	4.6.1	777737607760731	1710	777737607760731	43	LAM4	lineage4,lineage4.6,lineage4.6.1,lineage4.6.1.2
PRJEB31023	NA	ERS3089726	NA	TDR 226 S198 L002	TB-TDR-0226	52785	NA	ITM	MIC	ITM	Bangladesh	NA	NA	NA	NA	NA	<=10	20-40	<=6	NA	<=5	>4	NA	6	4.1	757777777760771	154	757777777760771	43	T – clade	lineage4,lineage4.1,lineage4.1.2,lineage4.1.2.1
PRJEB31023	NA	ERS3089727	NA	TDR 227 S199 L002	TB-TDR-0227	60017	NA	ITM	MIC	ITM	Georgia	NA	NA	NA	NA	NA	<=10	5-10	<=6	NA	<=5	0.5-2	NA	6	4.8	437777777760771	798	437777777760771	43	Unrecognized EAA- ?T1	lineage4,lineage4.8
PRJEB31023	NA	ERS3089728	NA	TDR 228 S200 L002	TB-TDR-0228	62732	NA	ITM	MIC	ITM	Georgia	NA	NA	NA	NA	NA	<=10	>80	>6	NA	>80	0.25-0.5	NA	6	2.2.	000000000003771	1	000000000003771	43	BEIJING	lineage2,lineage2.2,lineage2.2.1
PRJEB31023	NA	ERS3089729	NA	TDR 229 S201 L002	TB-TDR-0229	70288	NA	ITM	MIC	ITM	Thailand	NA	NA	NA	NA	NA	<=10	>80	>6	NA	>80	>4	NA	6	2.2	000000000003771	1	000000000003771	43	BEIJING	lineage2,lineage2.2,lineage2.2.1
PRJEB31023	NA	ERS3089731	NA	TDR 230 S202 L002	TB-TDR-0230	84431	NA	ITM	MIC	ITM	RD_Congo	NA	NA	NA	NA	NA	<=10	>80	>6	NA	>80	<=0.25	NA	6	2.2	000000000003600	1311	000000000003700	42	BEIJING	lineage2,lineage2.2,lineage2.2.1
PRJEB31023	NA	ERS3089732	NA	TDR 231 S203 L002	TB-TDR-0231	92045	NA	ITM	MIC	ITM	Bangladesh	NA	NA	NA	NA	NA	>10	10-20	<=6	NA	<=5	>4	NA	6	2.2.	000000000003771	1	000000000003771	43	BEIJING	lineage2,lineage2.2,lineage2.2.1
PRJEB31023	NA	ERS3089733	NA	TDR 232 S204 L002	TB-TDR-0232	92073	NA	ITM	MIC	ITM	Niger	NA	NA	NA	NA	NA	<=10	10-20	>6	NA	5-10	<=0.25	NA	6	4.6.2.2	777777743760771	61	777777743760771	43	LAM10_CAM	lineage4,lineage4.6,lineage4.6.2,lineage4.6.2.2
PRJEB31023	NA	ERS3089734	NA	TDR 233 S205 L002	TB-TDR-0233	92232	NA	ITM	MIC	ITM	Centr_Afr_Rep	NA	NA	NA	NA	NA	<=10	5-10	<=6	NA	<=5	2-4	NA	6	4.1	777776777760771	119	777776777760771	43	X – clade	lineage4,lineage4.1,lineage4.1.1,lineage4.1.1.3
PRJEB31023	NA	ERS3089735	NA	TDR 234 S206 L002	TB-TDR-0234	92373	NA	ITM	MIC	ITM	Germany	NA	NA	NA	NA	NA	<=10	40-80	>6	NA	>80	0.25-0.5	NA	6	4.1	777777774020771	47	777777774020771	43	Haarlem	lineage4,lineage4.1,lineage4.1.2,lineage4.1.2.1
PRJEB31023	NA	ERS3089736	NA	TDR 235 S207 L002	TB-TDR-0235	92380	NA	ITM	MIC	ITM	Germany	NA	NA	NA	NA	NA	<=10	<=5	<=6	NA	<=5	2-4	NA	6	3	703777740003071	381	703777740003071	43	CAS1_DELHI	lineage3
PRJEB31023	NA	ERS3089730	NA	TDR 23 S157 L002	TB-TDR-0023	991545	NA	ITM	MIC	ITM	RD_Congo	>3.2	<=0.25	NA	<=2.5	>8	NA	NA	NA	NA	NA	NA	NA	4	4.3	777777603560771	228	777777603560771	43	Unrecognized EAA- ?T1	lineage4,lineage4.3,lineage4.3.3
PRJEB31023	NA	ERS3089738	NA	TDR 24 S169 L002	TB-TDR-0024	991548	NA	ITM	MIC	ITM	RD_Congo	1.6-3.2	<=0.25	NA	2.5-5	>8	NA	NA	NA	NA	NA	NA	NA	4	4.6.1	777777777760731	52	777777777760731	43	H – clade	lineage4,lineage4.6,lineage4.6.1,lineage4.6.1.2
PRJEB31023	NA	ERS3089739	NA	TDR 25 S88 L002	TB-TDR-0025	991994	NA	ITM	MIC	ITM	Bangladesh	>3.2	0.25-0.5	NA	>20	<=0.5	NA	NA	NA	NA	NA	NA	NA	4	1.2.2	777777777413731	48	777777777413731	43	EAI1_SOM	lineage1,lineage1.2.2
PRJEB31023	NA	ERS3089740	NA	TDR 26 S100 L002	TB-TDR-0026	992092	NA	ITM	MIC	ITM	Abkhazia	1.6-3.2	>3	NA	<=2.5	4-8	<=10	<=10	>6	NA	NA	NA	NA	9	2.2.	000000000003771	1	000000000003771	43	BEIJING	lineage2,lineage2.2,lineage2.2.1
PRJEB31023	NA	ERS3089741	NA	TDR 27 S111 L002	TB-TDR-0027	992842	NA	ITM	MIC	ITM	Kazakstan	<=0.05	<=0.25	NA	<=2.5	<=0.5	NA	NA	NA	NA	NA	NA	NA	4	4.8	777737777760771	37	777737777760771	43	Haarlem	lineage4,lineage4.8
PRJEB31023	NA	ERS3089742	NA	TDR 28 S123 L002	TB-TDR-0028	992942	NA	ITM	MIC	ITM	Bangladesh	>3.2	1-2	NA	<=2.5	>8	<=10	<=10	<=6	NA	NA	NA	NA	9	2.2.	000000000003771	1	000000000003771	43	BEIJING	lineage2,lineage2.2,lineage2.2.1
PRJEB31023	NA	ERS3089701	NA	TDR 2 S98 L002	TB-TDR-0002	960683	NA	ITM	MIC	ITM	Bangladesh	<=0.05	<=0.25	NA	<=2.5	<=0.5	NA	NA	NA	NA	NA	NA	NA	4	1.1.3	777777700003371	1391	777777700003371	43	unrecognized	lineage1,lineage1.1,lineage1.1.3
PRJEB31023	NA	ERS3089745	NA	TDR 30 S135 L002	TB-TDR-0030	426	NA	ITM	MIC	ITM	Bangladesh	1.6-3.2	>3	NA	10-20	>8	<=10	<=10	<=6	NA	NA	NA	NA	9	2.2.	000000000003771	1	000000000003771	43	BEIJING	lineage2,lineage2.2,lineage2.2.1
PRJEB31023	NA	ERS3089746	NA	TDR 31 S147 L002	TB-TDR-0031	440	NA	ITM	MIC	ITM	Kazakstan	>3.2	>3	NA	5-10	>8	<=10	>10	>6	NA	NA	NA	NA	9	2.2.	000000000003771	1	000000000003771	43	BEIJING	lineage2,lineage2.2,lineage2.2.1
PRJEB31023	NA	ERS3089747	NA	TDR 32 S158 L002	TB-TDR-0032	446	NA	ITM	MIC	ITM	Bangladesh	>3.2	>3	NA	5-10	>8	<=10	<=10	<=6	NA	NA	NA	NA	9	2.2.	000000000003771	1	000000000003771	43	BEIJING	lineage2,lineage2.2,lineage2.2.1
PRJEB31023	NA	ERS3089748	NA	TDR 33 S170 L002	TB-TDR-0033	448	NA	ITM	MIC	ITM	Belgium	<=0.05	<=0.25	NA	<=2.5	<=0.5	NA	NA	NA	NA	NA	NA	NA	4	4.7	775777557760771	68	775777757760771	42	Unrecognized EAA- ?T5	lineage4,lineage4.7
PRJEB31023	NA	ERS3089749	NA	TDR 34 S89 L002	TB-TDR-0034	502	NA	ITM	MIC	ITM	Bangladesh	<=0.05	>3	NA	<=2.5	<=0.5	NA	NA	NA	NA	NA	NA	NA	4	3	700376740003771	288	700377740003771	42	CAS2	lineage3,lineage3.1.2,lineage3.1.2.1
PRJEB31023	NA	ERS3089750	NA	TDR 35 S101 L002	TB-TDR-0035	611	NA	ITM	MIC	ITM	Bangladesh	0.2-0.8	>3	NA	<=2.5	4-8	<=10	<=10	<=6	NA	NA	NA	NA	9	2.2.	000000000003771	1	000000000003771	43	BEIJING	lineage2,lineage2.2,lineage2.2.1
PRJEB31023	NA	ERS3089751	NA	TDR 36 S112 L002	TB-TDR-0036	930	NA	ITM	MIC	ITM	Bangladesh	1.6-3.2	>3	NA	<=2.5	2-4	<=10	<=10	<=6	NA	NA	NA	NA	9	4.3	777777607760771	42	777777607760771	43	LAM9	lineage4,lineage4.3,lineage4.3.4,lineage4.3.4.2
PRJEB31023	NA	ERS3089752	NA	TDR 37 combined	TB-TDR-0037	1353	NA	ITM	MIC	ITM	Bangladesh	1.6-3.2	<=0.25	NA	>20	>8	NA	NA	NA	NA	NA	NA	NA	4	1.2.2	777777777413700	138	777777777413700	43	EAI5	lineage1,lineage1.2.2
PRJEB31023	NA	ERS3089754	NA	TDR 39 S124 L002	TB-TDR-0039	1638	NA	ITM	MIC	ITM	Bangladesh	<=0.05	1-2	NA	<=2.5	0.5-1	NA	NA	NA	NA	NA	NA	NA	4	2.2.	000000000003771	1	000000000003771	43	BEIJING	lineage2,lineage2.2,lineage2.2.1
PRJEB31023	NA	ERS3089756	NA	TDR 40 S136 L002	TB-TDR-0040	1699	NA	ITM	MIC	ITM	Bangladesh	>3.2	>3	NA	<=2.5	<=0.5	<=10	<=10	<=6	NA	NA	NA	NA	9	2.2.	000000000003771	1	000000000003771	43	BEIJING	lineage2,lineage2.2,lineage2.2.1
PRJEB31023	NA	ERS3089760	NA	TDR 44 S148 L002	TB-TDR-0044	10966	NA	ITM	MIC	ITM	Bangladesh	>3.2	>3	NA	2.5-5	<=0.5	<=10	<=10	<=6	NA	NA	NA	NA	9	2.2.	000000000003771	1	000000000003771	43	BEIJING	lineage2,lineage2.2,lineage2.2.1
PRJEB31023	NA	ERS3089762	NA	TDR 46 S159 L002	TB-TDR-0046	11793	NA	ITM	MIC	ITM	Georgia	0.05-0.2	0.25-0.5	NA	<=2.5	<=0.5	NA	NA	NA	NA	NA	NA	NA	4	4.3	777760000000000	1451	777760000000000	43	unrecognized	lineage4,lineage4.3,lineage4.3.3
PRJEB31023	NA	ERS3089763	NA	TDR 47 S171 L002	TB-TDR-0047	20096	NA	ITM	MIC	ITM	Georgia	0.05-0.2	0.5-0.75	NA	<=2.5	>8	NA	NA	NA	NA	NA	NA	NA	4	4.8	777777770000771	602	777777770000771	43	unrecognized	lineage4,lineage4.8
PRJEB31023	NA	ERS3089764	NA	TDR 48 S90 L002	TB-TDR-0048	20107	NA	ITM	MIC	ITM	Georgia	<=0.05	0.25-0.5	NA	<=2.5	>8	NA	NA	NA	NA	NA	NA	NA	4	4.8	777777770000771	602	777777770000771	43	unrecognized	lineage4,lineage4.8
PRJEB31023	NA	ERS3089765	NA	TDR 49 S210 L002	TB-TDR-0049	20115	NA	ITM	MIC	ITM	Georgia	0.2-0.8	<=0.25	NA	2.5-5	>8	NA	NA	NA	NA	NA	NA	NA	4	2.2.	000000000003771	1	000000000003771	43	BEIJING	lineage2,lineage2.2,lineage2.2.1
PRJEB31023	NA	ERS3089755	NA	TDR 4 S109 L002	TB-TDR-0004	960725	NA	ITM	MIC	ITM	Bangladesh	<=0.05	<=0.25	NA	<=2.5	<=0.5	NA	NA	NA	NA	NA	NA	NA	4	1.1.3	577777757413771	882	577777757413771	43	EAI6_BGD1	lineage1,lineage1.1,lineage1.1.3
PRJEB31023	NA	ERS3089767	NA	TDR 50 S113 L002	TB-TDR-0050	20926	NA	ITM	MIC	ITM	Burundi	1.6-3.2	>3	NA	10-20	4-8	<=10	<=10	<=6	NA	NA	NA	NA	9	4.6.1	777777777760731	52	777777777760731	43	H – clade	lineage4,lineage4.6,lineage4.6.1,lineage4.6.1.2
PRJEB31023	NA	ERS3089768	NA	TDR 51 S125 L002	TB-TDR-0053	21573	NA	ITM	MIC	ITM	Burundi	<=0.05	<=0.25	NA	2.5-5	>8	NA	NA	NA	NA	NA	NA	NA	4	4.6.1	777777777760731	52	777777777760731	43	H – clade	lineage4,lineage4.6,lineage4.6.1,lineage4.6.1.2
PRJEB31023	NA	ERS3089769	NA	TDR 52 S211 L002	TB-TDR-0051	20952	NA	ITM	MIC	ITM	Burundi	>3.2	>3	NA	2.5-5	>8	<=10	<=10	<=6	NA	NA	NA	NA	9	4.3	775777606060731	1549	775777606060731	43	LAM11_ZWE	lineage4,lineage4.3,lineage4.3.4,lineage4.3.4.2,lineage4.3.4.2.1
PRJEB31023	NA	ERS3089770	NA	TDR 53 combined	TB-TDR-0052	21555	NA	ITM	MIC	ITM	Burundi	>3.2	<=0.25	NA	2.5-5	4-8	NA	NA	NA	NA	NA	NA	NA	4	4.6.1	777777607760731	60	777777607760731	43	LAM4	lineage4,lineage4.6,lineage4.6.1,lineage4.6.1.2
PRJEB31023	NA	ERS3089771	NA	TDR 54 S149 L002	TB-TDR-0054	21665	NA	ITM	MIC	ITM	Bangladesh	<=0.05	<=0.25	NA	<=2.5	4-8	NA	NA	NA	NA	NA	NA	NA	4	3	703777740003771	26	703777740003771	43	CAS1_DELHI	lineage3
PRJEB31023	NA	ERS3089772	NA	TDR 55 S160 L002	TB-TDR-0055	21868	NA	ITM	MIC	ITM	Georgia	1.6-3.2	0.25-0.5	NA	2.5-5	>8	NA	NA	NA	NA	NA	NA	NA	4	4.2.1	777737777420731	1134	777737777420731	43	Unrecognized EAA ?H4	lineage4,lineage4.2,lineage4.2.1
PRJEB31023	NA	ERS3089774	NA	TDR 57 S91 L002	TB-TDR-0057	31539	NA	ITM	MIC	ITM	Burundi	<=0.05	>3	NA	<=2.5	<=0.5	NA	NA	NA	NA	NA	NA	NA	4	4.6.1	777777777760730	135	777777777760730	43	Unrecognized EAA- ?T2	lineage4,lineage4.6,lineage4.6.1,lineage4.6.1.1
PRJEB31023	NA	ERS3089775	NA	TDR 58 S102 L002	TB-TDR-0058	31714	NA	ITM	MIC	ITM	Burundi	>3.2	>3	NA	>20	2-4	<=10	<=10	<=6	NA	NA	NA	NA	9	4.6.1	777777777760731	52	777777777760731	43	H – clade	lineage4,lineage4.6,lineage4.6.1,lineage4.6.1.2
PRJEB31023	NA	ERS3089776	NA	TDR 59 S114 L002	TB-TDR-0059	31715	NA	ITM	MIC	ITM	Burundi	1.6-3.2	>3	NA	>20	2-4	<=10	<=10	<=6	NA	NA	NA	NA	9	4.6.1	777777777760731	52	777777777760731	43	H – clade	lineage4,lineage4.6,lineage4.6.1,lineage4.6.1.2
PRJEB31023	NA	ERS3089766	NA	TDR 5 S121 L002	TB-TDR-0005	960854	NA	ITM	MIC	ITM	Bangladesh	0.05-0.2	<=0.25	NA	<=2.5	<=0.5	NA	NA	NA	NA	NA	NA	NA	4	1.1.2	477777777413071	11	477777777413071	43	EAI3_IND	lineage1,lineage1.1,lineage1.1.2
PRJEB31023	NA	ERS3089778	NA	TDR 60 S126 L002	TB-TDR-0060	31801	NA	ITM	MIC	ITM	Burundi	>3.2	0.25-0.5	NA	<=2.5	0.5-1	NA	NA	NA	NA	NA	NA	NA	4	4.3	777777606060771	59	777777606060771	43	LAM11_ZWE	lineage4,lineage4.3,lineage4.3.4,lineage4.3.4.2,lineage4.3.4.2.1
PRJEB31023	NA	ERS3089779	NA	TDR 61 S138 L002	TB-TDR-0063	40848	NA	South_Africa	MIC	ITM	South_Africa	0.05-0.2	0.25-0.5	NA	<=2.5	0.5-1	NA	NA	NA	NA	NA	NA	NA	4	4.3	776177607760771	33	776177607760771	43	LAM3	lineage4,lineage4.3,lineage4.3.2,lineage4.3.2.1
PRJEB31023	NA	ERS3089780	NA	TDR 62 S212 L002	TB-TDR-0061	40845	NA	South_Africa	MIC	ITM	South_Africa	0.05-0.2	0.25-0.5	NA	<=2.5	2-4	NA	NA	NA	NA	NA	NA	NA	4	4	776377743760771	1783	776377743760771	43	LAM10_CAM-S	lineage4,lineage4.4,lineage4.4.1,lineage4.4.1.1
PRJEB31023	NA	ERS3089781	NA	TDR 63 S161 L002	TB-TDR-0062	40846	NA	South_Africa	MIC	ITM	South_Africa	<=0.05	>3	NA	<=2.5	<=0.5	NA	NA	NA	NA	NA	NA	NA	4	4.1	777777777760771	53	777777777760771	43	Haarlem	lineage4,lineage4.1,lineage4.1.2,lineage4.1.2.1
PRJEB31023	NA	ERS3089782	NA	TDR 64 S173 L002	TB-TDR-0064	40849	NA	South_Africa	MIC	ITM	South_Africa	0.2-0.8	0.25-0.5	NA	2.5-5	0.5-1	NA	NA	NA	NA	NA	NA	NA	4	4	777777607760771	42	777777607760771	43	LAM9	lineage4,lineage4.9
PRJEB31023	NA	ERS3089784	NA	TDR 66 S92 L002	TB-TDR-0066	40851	NA	South_Africa	MIC	ITM	South_Africa	>3.2	>3	NA	<=2.5	0.5-1	<=10	<=10	<=6	NA	NA	NA	NA	9	4.1	702016777760771	171	776017777760771	38	Unrecognized EAA- ?T1	lineage4,lineage4.1,lineage4.1.1,lineage4.1.1.3
PRJEB31023	NA	ERS3089785	NA	TDR 67 S103 L002	TB-TDR-0067	41054	NA	ITM	MIC	ITM	Rwanda	0.8-1.6	>3	NA	>20	2-4	<=10	<=10	<=6	NA	NA	NA	NA	9	4.6.1	777777777760731	52	777777777760731	43	H – clade	lineage4,lineage4.6,lineage4.6.1,lineage4.6.1.2
PRJEB31023	NA	ERS3089786	NA	TDR 68 S115 L002	TB-TDR-0068	41237	NA	South_Korea	MIC	ITM	South_Korea	0.05-0.2	>3	NA	10-20	<=0.5	<=10	<=10	<=6	NA	NA	NA	NA	9	2.2	000000000003771	1	000000000003771	43	BEIJING	lineage2,lineage2.2,lineage2.2.2
PRJEB31023	NA	ERS3089787	NA	TDR 69 S127 L002	TB-TDR-0069	41105	NA	ITM	MIC	ITM	Rwanda	1.6-3.2	>3	NA	>20	2-4	<=10	<=10	<=6	NA	NA	NA	NA	9	4.6.1	777777777760731	52	777777777760731	43	H – clade	lineage4,lineage4.6,lineage4.6.1,lineage4.6.1.2
PRJEB31023	NA	ERS3089777	NA	TDR 6 S133 L002	TB-TDR-0006	961650	NA	ITM	MIC	ITM	Bangladesh	>3.2	>3	NA	2.5-5	4-8	<=10	<=10	<=6	NA	NA	NA	NA	9	4.3	777777607760771	42	777777607760771	43	LAM9	lineage4,lineage4.3,lineage4.3.4,lineage4.3.4.2
PRJEB31023	NA	ERS3089790	NA	TDR 71 S139 L002	TB-TDR-0071	41144	NA	ITM	MIC	ITM	Rwanda	1.6-3.2	>3	NA	<=2.5	1-2	NA	NA	NA	NA	NA	NA	NA	6	4.3	775777606060731	1549	775777606060731	43	LAM11_ZWE	lineage4,lineage4.3,lineage4.3.4,lineage4.3.4.2,lineage4.3.4.2.1
PRJEB31023	NA	ERS3089792	NA	TDR 73 S150 L002	TB-TDR-0073	42605	NA	U.S.A.	MIC	ITM	Peru	0.2-0.8	>3	NA	5-10	<=0.5	<=10	<=10	<=6	NA	NA	NA	NA	9	4.1	777777777760771	53	777777777760771	43	Haarlem	lineage4,lineage4.1,lineage4.1.2,lineage4.1.2.1
PRJEB31023	NA	ERS3089795	NA	TDR 76 S162 L002	TB-TDR-0076	41221	NA	South_Korea	MIC	ITM	South_Korea	0.8-1.6	>3	NA	5-10	<=0.5	<=10	<=10	<=6	NA	NA	NA	NA	9	2.2.	000000000003771	1	000000000003771	43	BEIJING	lineage2,lineage2.2,lineage2.2.1
PRJEB31023	NA	ERS3089803	NA	TDR 83 S174 L002	TB-TDR-0083	41200	NA	South_Korea	MIC	ITM	South_Korea	1.6-3.2	<=0.25	NA	<=2.5	<=0.5	NA	NA	NA	NA	NA	NA	NA	4	3	703777740000771	357	703777740000771	43	CAS	lineage3
PRJEB31023	NA	ERS3089804	NA	TDR 84 S93 L002	TB-TDR-0084	41202	NA	South_Korea	MIC	ITM	South_Korea	1.6-3.2	<=0.25	NA	<=2.5	<=0.5	NA	NA	NA	NA	NA	NA	NA	4	2.2	000000000003771	1	000000000003771	43	BEIJING	lineage2,lineage2.2,lineage2.2.1
PRJEB31023	NA	ERS3089799	NA	TDR 8 S145 L002	TB-TDR-0008	961863	NA	ITM	MIC	ITM	Bangladesh	>3.2	<=0.25	NA	<=2.5	>8	NA	NA	NA	NA	NA	NA	NA	4	2.2.	000000000003771	1	000000000003771	43	BEIJING	lineage2,lineage2.2,lineage2.2.1
PRJEB31023	NA	ERS3089810	NA	TDR 9 S156 L002	TB-TDR-0009	970472	NA	ITM	MIC	ITM	Bangladesh	>3.2	<=0.25	NA	10-20	<=0.5	NA	NA	NA	NA	NA	NA	NA	4	1.1.2	477777777413071	11	477777777413071	43	EAI3_IND	lineage1,lineage1.1,lineage1.1.2

## Sheet: Table S2 aggregate locus rslts
Note: Abreviations expanded at the bottom		Test GWAS								Validation GWAS
Locus	Known DR locus	Drug	AF	Raw Effect size	Raw SE	Scaled Effect size (log MIC change mg/L)	Scaled SE (log MIC change mg/L)	P-value raw -test *bonferroni threshold ~ 1x10-5	FDR-q	Drug(s)**	AF	OR	SE	P-value raw	validated Y/N	Valid in same drug
ccsA	N	KAN	0.052	333.526	90.7493	1.64495	0.469222	0.000248397	0.0368714	AMI,CAP	0.274	1.11062	0.0315953	0.000269603	Y	same class
dfp	N	INH	0.015	238.248	64.9244	1.32505	0.36767	0.000251798	0.0305019	INH	0.015	0.889252	0.088973	0.241142	N, AF<0.05	NA
dinG	N	RIF	0.069	331.854	77.8829	1.86424	0.448908	2.16838e-05	0.00464529	AMI,STR	0.293	1.10185	0.0317899	0.000878163	Y	N
embB	Y	RIF	0.275	324.656	18.1516	1.82381	0.113111	9.588e-65	8.51734e-62	NA	NA	NA	NA	NA	NA-known	NA-known
embB	Y	INH	0.275	323.825	18.48	1.801	0.111728	1.88192e-62	1.67177e-59	NA	NA	NA	NA	NA	NA-known	NA-known
embB	Y	EMB	0.275	433.618	18.3795	0.938724	0.0432326	3.43554e-104	9.11104e-101	NA	NA	NA	NA	NA	NA-known	NA-known
embB	Y	STR	0.275	191.296	20.8994	0.809877	0.0952301	1.85307e-19	1.63812e-16	NA	NA	NA	NA	NA	NA-known	NA-known
embB	Y	PZA	0.281	225.433	19.903	0.804926	0.0740195	2.14344e-28	2.57213e-25	NA	NA	NA	NA	NA	NA-known	NA-known
embB	Y	RFB	0.297	169.524	17.4502	0.820701	0.0902678	2.20193e-21	1.67934e-18	NA	NA	NA	NA	NA	NA-known	NA-known
embB	Y	MOXI	0.297	102.793	17.6576	0.399102	0.0769179	7.77233e-09	6.02355e-06	NA	NA	NA	NA	NA	NA-known	NA-known
embB	Y	KAN	0.299	105.375	16.2441	0.519708	0.0869547	1.29059e-10	5.10857e-08	NA	NA	NA	NA	NA	NA-known	NA-known
embB	Y	CAP	0.299	101.952	18.6545	0.392351	0.077055	5.64463e-08	2.23527e-05	NA	NA	NA	NA	NA	NA-known	NA-known
embB	Y	ETA	0.299	110.661	19.1311	0.349695	0.0637845	9.34189e-09	6.57652e-06	NA	NA	NA	NA	NA	NA-known	NA-known
embB	Y	AMI	0.3	79.0106	16.4828	0.359806	0.0816256	1.85072e-06	0.000574037	NA	NA	NA	NA	NA	NA-known	NA-known
emrB	N	AMI	0.049	175.329	48.2631	0.798434	0.234352	0.000292587	0.0248396	PZA	0.074	0.893779	0.0619982	0.106029	N	NA
ethA	Y	INH	0.159	217.67	20.6241	1.2106	0.120719	3.93675e-25	1.74857e-22	NA	NA	NA	NA	NA	NA-known	NA-known
ethA	Y	RIF	0.159	150.835	20.7737	0.847341	0.121876	6.28215e-13	2.3917e-10	NA	NA	NA	NA	NA	NA-known	NA-known
ethA	Y	EMB	0.159	205.995	22.2679	0.445951	0.049843	7.8748e-20	4.17679e-17	NA	NA	NA	NA	NA	NA-known	NA-known
ethA	Y	STR	0.16	99.2483	22.6804	0.420181	0.0995224	1.29681e-05	0.00429892	NA	NA	NA	NA	NA	NA-known	NA-known
ethA	Y	PZA	0.169	157.2	21.1644	0.561295	0.0776291	2.02679e-13	9.72858e-11	NA	NA	NA	NA	NA	NA-known	NA-known
ethA	Y	AMI	0.176	89.5516	16.9706	0.407809	0.0847226	1.5663e-07	0.000192812	NA	NA	NA	NA	NA	NA-known	NA-known
ethA	Y	RFB	0.179	83.6218	18.4713	0.404832	0.0922787	6.6957e-06	0.00191497	NA	NA	NA	NA	NA	NA-known	NA-known
ethA	Y	KAN	0.18	127.573	16.4515	0.629191	0.0894185	1.92192e-14	1.52152e-11	NA	NA	NA	NA	NA	NA-known	NA-known
ethA	Y	ETA	0.18	154.46	19.2753	0.488104	0.0655577	2.6875e-15	3.94116e-12	NA	NA	NA	NA	NA	NA-known	NA-known
ethA	Y	CAP	0.18	116.305	18.9813	0.447588	0.0790539	1.21888e-09	9.65351e-07	NA	NA	NA	NA	NA	NA-known	NA-known
ethA	Y	MOXI	0.181	127.82	18.1747	0.496274	0.0809614	3.66728e-12	4.26321e-09	NA	NA	NA	NA	NA	NA-known	NA-known
fprA	N	CAP	0.049	279.301	75.6489	1.07486	0.30555	0.000232688	0.0425283	CAP	0.034	0.932993	0.0497432	0.193965	N, AF<0.05	NA
fprA	N	KAN	0.05	256.13	65.9354	1.26324	0.341817	0.000108267	0.0197796	KAN	0.035	0.902976	0.071094	0.195548	N, AF<0.05	NA
fprA	N	AMI	0.051	300.517	62.063	1.36852	0.307597	1.45759e-06	0.000574037	AMI	0.046	0.942422	0.061118	0.361255	N, AF<0.05	NA
gid	Y	INH	0.26	249.148	21.8243	1.38567	0.128264	5.90513e-29	3.14743e-26	NA	NA	NA	NA	NA	NA-known	NA-known
gid	Y	RIF	0.26	213.623	21.7828	1.20006	0.129699	5.07781e-22	2.70647e-19	NA	NA	NA	NA	NA	NA-known	NA-known
gid	Y	STR	0.26	153.138	23.7429	0.64833	0.105922	1.52821e-10	5.78973e-08	NA	NA	NA	NA	NA	NA-known	NA-known
gid	Y	EMB	0.26	158.935	23.9929	0.344073	0.0532034	4.92906e-11	1.86741e-08	NA	NA	NA	NA	NA	NA-known	NA-known
gid	Y	PZA	0.27	135.677	23.0613	0.484445	0.0841203	5.14254e-09	2.05702e-06	NA	NA	NA	NA	NA	NA-known	NA-known
gid	Y	CAP	0.286	78.9829	21.6396	0.303957	0.0873567	0.000273896	0.046484	NA	NA	NA	NA	NA	NA-known	NA-known
gid	Y	ETA	0.287	117.008	22.1128	0.369753	0.0733977	1.4487e-07	5.73445e-05	NA	NA	NA	NA	NA	NA-known	NA-known
gid	Y	MOXI	0.295	83.9684	20.4791	0.326016	0.0863419	4.45077e-05	0.0129351	NA	NA	NA	NA	NA	NA-known	NA-known
gid	Y	RFB	0.296	143.763	20.7092	0.695991	0.105166	6.92977e-12	2.64255e-09	NA	NA	NA	NA	NA	NA-known	NA-known
glpK	N	RFB	0.083	83.3808	21.8023	0.403665	0.108396	0.000139168	0.0215583	RFB	0.085	0.921724	0.139504	0.591501	N	NA
glpK	N	AMI	0.084	73.56	20.4071	0.334985	0.0990434	0.000325817	0.0251523	AMI	0.043	0.940265	0.0648396	0.372496	N, AF<0.05	NA
glpK	N	EMB	0.087	124.478	27.0946	0.269478	0.0596446	4.72677e-06	0.00113958	EMB	0.073	1.0443	0.0688499	0.511059	N	NA
glpK	N	INH	0.088	163.772	24.8472	0.910841	0.142717	6.1115e-11	2.32674e-08	INH	0.07	1.00349	0.0694489	0.959844	N	NA
glpK	N	RIF	0.088	148.449	24.6993	0.833939	0.143847	2.34484e-09	7.81126e-07	RIF	0.073	1.03458	0.0624056	0.573219	N	NA
gmdA	N	RFB	0.021	298.614	78.4925	1.44566	0.390194	0.000150757	0.0215583	RFB	0.021	0.805728	0.168791	0.305187	N, AF<0.05	NA
gyrA	Y	MOXI	0.041	244.031	30.3797	0.947476	0.137801	2.57595e-15	5.98908e-12	NA	NA	NA	NA	NA	NA-known	NA-known
gyrA	Y	PZA	0.044	137.792	34.1201	0.491999	0.123634	5.70406e-05	0.0124452	NA	NA	NA	NA	NA	NA-known	NA-known
gyrA	Y	EMB	0.045	142.244	35.1321	0.307939	0.0771857	5.42347e-05	0.0102736	NA	NA	NA	NA	NA	NA-known	NA-known
hemE	N	INH	0.016	222.232	62.7191	1.23597	0.354962	0.000407838	0.0402551	INH	0.011	1.21102	0.123699	0.0612812	N, AF<0.05	NA
inhA	Y	EMB	0.026	220.463	49.721	0.477273	0.10939	9.95798e-06	0.00220071	NA	NA	NA	NA	NA	NA-known	NA-known
inhA	Y	INH	0.027	197.1	46.3321	1.0962	0.263129	2.23501e-05	0.00425451	NA	NA	NA	NA	NA	NA-known	NA-known
inhA	Y	RIF	0.027	191.591	45.5724	1.07629	0.262585	2.7833e-05	0.004945	NA	NA	NA	NA	NA	NA-known	NA-known
inhA	Y	ETA	0.032	212.593	40.0059	0.671807	0.132816	1.28356e-07	5.73445e-05	NA	NA	NA	NA	NA	NA-known	NA-known
inter_eis_Rv2417c	Y	INH	0.023	184.318	41.6665	1.02511	0.236827	1.04365e-05	0.00213947	NA	NA	NA	NA	NA	NA-known	NA-known
inter_eis_Rv2417c	Y	EMB	0.023	207.159	44.7582	0.448471	0.0985404	4.01921e-06	0.00106589	NA	NA	NA	NA	NA	NA-known	NA-known
inter_eis_Rv2417c	Y	AMI	0.024	160.09	33.3837	0.729034	0.165327	1.83319e-06	0.000574037	NA	NA	NA	NA	NA	NA-known	NA-known
inter_eis_Rv2417c	Y	PZA	0.025	169.618	41.3239	0.605635	0.149773	4.3095e-05	0.0103428	NA	NA	NA	NA	NA	NA-known	NA-known
inter_eis_Rv2417c	Y	KAN	0.026	294.993	30.4781	1.45491	0.169463	2.29309e-21	2.72304e-18	NA	NA	NA	NA	NA	NA-known	NA-known
inter_eis_Rv2417c	Y	CAP	0.026	138.231	35.9147	0.531968	0.145353	0.000125077	0.0270167	NA	NA	NA	NA	NA	NA-known	NA-known
inter_embC_embA	Y	RIF	0.031	171.72	36.4325	0.964668	0.210559	2.6729e-06	0.000712327	NA	NA	NA	NA	NA	NA-known	NA-known
inter_embC_embA	Y	INH	0.031	163.447	36.7315	0.909031	0.208804	9.25965e-06	0.00205641	NA	NA	NA	NA	NA	NA-known	NA-known
inter_embC_embA	Y	EMB	0.031	209.809	39.3911	0.454207	0.0869425	1.1631e-07	3.42726e-05	NA	NA	NA	NA	NA	NA-known	NA-known
inter_embC_embA	Y	RFB	0.032	142.961	31.7807	0.692104	0.158738	7.64795e-06	0.00194428	NA	NA	NA	NA	NA	NA-known	NA-known
inter_espK_espL	N	RFB	0.053	249.887	67.5225	1.20976	0.335423	0.000226595	0.0288028	AMI,STR	0.283	1.10651	0.0316591	0.000470125	Y	N
inter_esxP_Rv2348c	N	AMI	0.038	150.557	43.8618	0.685622	0.212251	0.000618979	0.0429892	MOXI	0.015	1.37502	0.185221	0.0190474	N, AF<0.05	NA
inter_glnE_glnA2	N	AMI	0.015	568.25	148.601	2.58775	0.723927	0.00013827	0.017021	NA	NA	NA	NA	NA	NT, AF<0.01	NA
inter_glnE_glnA2	N	KAN	0.018	528.911	150.409	2.60859	0.776144	0.00045408	0.048913	NA	NA	NA	NA	NA	NT, AF<0.01	NA
inter_metH_Rv2125	N	INH	0.013	285.02	74.2242	1.58518	0.420684	0.000128394	0.0180089	RFB	0.016	0.838892	0.204135	0.472169	N, AF<0.05	NA
inter_nicT_Rv2857c	N	KAN	0.015	178.011	48.926	0.877948	0.252856	0.000286359	0.0398503	KAN	0.019	1.14723	0.104982	0.134078	N, AF<0.05	NA
inter_oxyR'_ahpC	Y	INH	0.032	192.865	47.8867	1.07265	0.271658	5.93138e-05	0.00939478	NA	NA	NA	NA	NA	NA-known	NA-known
inter_oxyR'_ahpC	Y	RIF	0.032	171.591	47.3511	0.963942	0.271891	0.000300428	0.0470965	NA	NA	NA	NA	NA	NA-known	NA-known
inter_PE34_Rv3747	N	AMI	0.029	245.872	61.4037	1.11968	0.300054	6.61708e-05	0.0107026	AMI	0.022	1.00229	0.0728926	0.974974	N, AF<0.05	NA
inter_PE34_Rv3747	N	KAN	0.03	217.54	57.4947	1.07291	0.297682	0.000162382	0.0257104	KAN	0.014	0.979866	0.0934867	0.831279	N, AF<0.05	NA
inter_pncA_Rv2044c	Y	PZA	0.013	225.476	56.3286	0.805081	0.20408	6.62126e-05	0.0132425	NA	NA	NA	NA	NA	NA-known	NA-known
inter_PPE69_PE36	N	RFB	0.108	225.671	59.2214	1.09252	0.294409	0.00014704	0.0215583	NA	NA	NA	NA	NA	NT, AF<0.01	NA
inter_Rv1482c_fabG1	Y	INH	0.097	113.12	28.1038	0.629131	0.159429	5.99292e-05	0.00939478	NA	NA	NA	NA	NA	NA-known	NA-known
inter_Rv1482c_fabG1	Y	ETA	0.106	208.679	26.1308	0.65944	0.0888524	3.31887e-15	3.94116e-12	NA	NA	NA	NA	NA	NA-known	NA-known
inter_Rv2265_cyp124	N	EMB	0.011	344.743	87.0608	0.746322	0.191212	7.87063e-05	0.0139153	NA	NA	NA	NA	NA	NT, AF<0.01	NA
inter_Rv2265_cyp124	N	RFB	0.013	310.54	72.8118	1.50339	0.3631	2.18808e-05	0.00500634	NA	NA	NA	NA	NA	NT, AF<0.01	NA
inter_Rv2627c_Rv2628	N	AMI	0.014	340.17	91.1101	1.5491	0.443169	0.000197877	0.0202989	AMI	0.01	0.97496	0.103986	0.812233	N, AF<0.05	NA
inter_Rv3058c_cyp136	N	KAN	0.025	298.608	84.0202	1.47273	0.433768	0.000394575	0.047111	KAN	0.016	0.943026	0.115107	0.631045	N, AF<0.05	NA
inter_Rv3058c_cyp136	N	AMI	0.026	312.474	83.0344	1.42297	0.404092	0.000176128	0.0197103	AMI	0.024	0.974231	0.0811674	0.754236	N, AF<0.05	NA
inter_Rv3475_kgtP	N	MOXI	0.013	221.148	51.7322	0.858627	0.218843	2.0889e-05	0.00693813	NA	NA	NA	NA	NA	NT, AF<0.01	NA
inter_thyX_hsdS.1	N	AMI	0.018	162.417	44.3105	0.739634	0.21528	0.000258044	0.0244348	STR	0.016	1.31828	0.125748	0.00390983	Y	Y
katG	Y	INH	0.326	526.765	17.6733	2.92968	0.11285	2.2887e-152	6.09939e-149	NA	NA	NA	NA	NA	NA-known	NA-known
katG	Y	RIF	0.326	396.472	19.5523	2.22724	0.123445	1.37691e-80	1.83473e-77	NA	NA	NA	NA	NA	NA-known	NA-known
katG	Y	STR	0.326	234.43	23.0354	0.992489	0.105795	1.55791e-23	2.06579e-20	NA	NA	NA	NA	NA	NA-known	NA-known
katG	Y	EMB	0.327	283.76	22.839	0.614302	0.0516968	9.95471e-34	6.59997e-31	NA	NA	NA	NA	NA	NA-known	NA-known
katG	Y	PZA	0.33	176.762	22.7608	0.631141	0.0835858	1.66346e-14	9.98078e-12	NA	NA	NA	NA	NA	NA-known	NA-known
katG	Y	CAP	0.342	99.7352	21.0344	0.38382	0.0860991	2.38188e-06	0.000808479	NA	NA	NA	NA	NA	NA-known	NA-known
katG	Y	KAN	0.343	99.9332	18.3419	0.492871	0.0969479	6.19557e-08	2.10207e-05	NA	NA	NA	NA	NA	NA-known	NA-known
katG	Y	ETA	0.343	80.0309	21.6904	0.252903	0.0709506	0.000234874	0.0398447	NA	NA	NA	NA	NA	NA-known	NA-known
katG	Y	MOXI	0.346	95.6211	20.0386	0.371258	0.0855793	2.08698e-06	0.000970445	NA	NA	NA	NA	NA	NA-known	NA-known
katG	Y	RFB	0.347	217.132	19.4992	1.05119	0.101813	3.07984e-27	3.52334e-24	NA	NA	NA	NA	NA	NA-known	NA-known
katG	Y	AMI	0.358	77.0457	19.2989	0.350859	0.0942866	6.95537e-05	0.0107026	NA	NA	NA	NA	NA	NA-known	NA-known
lprH	N	RIF	0.011	335.911	79.0201	1.88704	0.455436	2.26599e-05	0.00464529	RFB	0.016	0.78971	0.191268	0.33223	N, AF<0.05	NA
lprH	N	INH	0.011	282.439	81.0029	1.57082	0.458314	0.000503622	0.0462812	NA	NA	NA	NA	NA	NT, AF<0.01	NA
lprH	N	RFB	0.014	305.203	66.8606	1.47755	0.334107	5.61964e-06	0.00183682	RFB	0.016	0.78971	0.191268	0.33223	N, AF<0.05	NA
pip	N	STR	0.015	280.436	71.9539	1.18726	0.314521	0.000101711	0.0269736	STR	0.033	0.860869	0.0883328	0.144819	N, AF<0.05	NA
pncA	Y	RIF	0.229	293.276	19.1822	1.64752	0.117824	5.29095e-49	3.52509e-46	NA	NA	NA	NA	NA	NA-known	NA-known
pncA	Y	INH	0.229	250.598	19.8895	1.39373	0.117544	1.33587e-34	8.90025e-32	NA	NA	NA	NA	NA	NA-known	NA-known
pncA	Y	STR	0.229	160.585	21.8176	0.679856	0.0980338	3.08268e-13	1.36254e-10	NA	NA	NA	NA	NA	NA-known	NA-known
pncA	Y	EMB	0.229	278.978	21.1039	0.603949	0.0479025	1.01195e-37	1.34185e-34	NA	NA	NA	NA	NA	NA-known	NA-known
pncA	Y	PZA	0.243	391.324	18.0191	1.39725	0.0694671	3.88733e-89	9.3296e-86	NA	NA	NA	NA	NA	NA-known	NA-known
pncA	Y	CAP	0.257	117.809	18.8263	0.453374	0.078535	5.472e-10	6.50073e-07	NA	NA	NA	NA	NA	NA-known	NA-known
pncA	Y	KAN	0.258	109.781	16.4407	0.541443	0.0882106	3.75185e-11	2.22766e-08	NA	NA	NA	NA	NA	NA-known	NA-known
pncA	Y	ETA	0.258	111.538	19.3817	0.352467	0.0646027	1.10762e-08	6.57652e-06	NA	NA	NA	NA	NA	NA-known	NA-known
pncA	Y	AMI	0.26	83.5153	16.4821	0.380321	0.0819966	4.69612e-07	0.000385395	NA	NA	NA	NA	NA	NA-known	NA-known
pncA	Y	MOXI	0.268	93.6691	17.944	0.363679	0.077288	2.15983e-07	0.00012554	NA	NA	NA	NA	NA	NA-known	NA-known
pncA	Y	RFB	0.27	152.397	17.6477	0.737789	0.0906392	2.26656e-17	1.03718e-14	NA	NA	NA	NA	NA	NA-known	NA-known
PPE35	N	PZA	0.112	152.188	39.3647	0.543398	0.142549	0.000116208	0.0199214	EMB	0.334	1.24145	0.0766589	0.000488801	Y	N
purH	N	INH	0.031	347.5	86.8986	1.93267	0.492901	6.68713e-05	0.00990067	ETA	0.015	0.735156	0.104078	0.0303586	N, AF<0.05	NA
rpoB	Y	RIF	0.363	576.436	16.8577	3.23822	0.114483	6.13079e-188	1.63385e-184	NA	NA	NA	NA	NA	NA-known	NA-known
rpoB	Y	INH	0.363	423.661	20.2979	2.35624	0.124597	1.04443e-84	1.3917e-81	NA	NA	NA	NA	NA	NA-known	NA-known
rpoB	Y	STR	0.363	185.046	24.063	0.783415	0.108403	2.72101e-14	1.44322e-11	NA	NA	NA	NA	NA	NA-known	NA-known
rpoB	Y	EMB	0.363	298.689	23.5225	0.646621	0.0532951	4.42096e-35	3.90813e-32	NA	NA	NA	NA	NA	NA-known	NA-known
rpoB	Y	PZA	0.369	201.05	23.4951	0.717863	0.0865259	3.30276e-17	2.64221e-14	NA	NA	NA	NA	NA	NA-known	NA-known
rpoB	Y	CAP	0.382	92.6155	21.9083	0.35642	0.0890947	2.54798e-05	0.00678432	NA	NA	NA	NA	NA	NA-known	NA-known
rpoB	Y	KAN	0.383	84.8289	19.1639	0.418376	0.100022	1.04735e-05	0.00248745	NA	NA	NA	NA	NA	NA-known	NA-known
rpoB	Y	ETA	0.383	109.583	22.4399	0.346288	0.0742081	1.1878e-06	0.000403003	NA	NA	NA	NA	NA	NA-known	NA-known
rpoB	Y	RFB	0.389	328.654	18.8118	1.59109	0.102293	7.00627e-60	1.60303e-56	NA	NA	NA	NA	NA	NA-known	NA-known
rpoB	Y	AMI	0.398	95.4538	20.468	0.434688	0.10114	3.46731e-06	0.0009485	NA	NA	NA	NA	NA	NA-known	NA-known
rpoC	Y	RIF	0.277	226.583	25.1558	1.27287	0.149093	6.5617e-19	2.91449e-16	NA	NA	NA	NA	NA	NA-known	NA-known
rpoC	Y	INH	0.277	95.9113	26.0043	0.533423	0.147277	0.000234191	0.02972	NA	NA	NA	NA	NA	NA-known	NA-known
rpoC	Y	PZA	0.279	103.557	26.5743	0.369757	0.0962426	0.000102546	0.0189316	NA	NA	NA	NA	NA	NA-known	NA-known
rpoC	Y	RFB	0.281	200.183	22.2902	0.969129	0.114746	1.30071e-18	7.44008e-16	NA	NA	NA	NA	NA	NA-known	NA-known
rpsA	Y	EMB	0.086	166.062	44.4051	0.359502	0.0974497	0.000191514	0.0298762	NA	NA	NA	NA	NA	NA-known	NA-known
rpsA	Y	PZA	0.091	153.288	41.4445	0.547328	0.14999	0.000226044	0.0339065	NA	NA	NA	NA	NA	NA-known	NA-known
rpsL	Y	STR	0.067	555.059	34.0352	2.34992	0.163677	5.72142e-55	1.51732e-51	NA	NA	NA	NA	NA	NA-known	NA-known
rpsL	Y	INH	0.067	165.343	34.5868	0.919577	0.196928	1.92787e-06	0.00046707	NA	NA	NA	NA	NA	NA-known	NA-known
rrs	Y	STR	0.101	217.47	26.0113	0.920687	0.117796	1.46175e-16	9.6914e-14	NA	NA	NA	NA	NA	NA-known	NA-known
rrs	Y	RIF	0.101	133.223	24.4015	0.7484	0.141651	5.61573e-08	1.66288e-05	NA	NA	NA	NA	NA	NA-known	NA-known
rrs	Y	INH	0.101	134.074	24.6411	0.745671	0.14075	6.21821e-08	1.84128e-05	NA	NA	NA	NA	NA	NA-known	NA-known
rrs	Y	EMB	0.101	145.173	26.4297	0.31428	0.0583697	4.67759e-08	1.55062e-05	NA	NA	NA	NA	NA	NA-known	NA-known
rrs	Y	PZA	0.102	144.591	25.2063	0.516274	0.0918958	1.2093e-08	3.62791e-06	NA	NA	NA	NA	NA	NA-known	NA-known
rrs	Y	AMI	0.108	293.928	17.9966	1.33852	0.106375	3.79083e-54	9.33302e-51	NA	NA	NA	NA	NA	NA-known	NA-known
rrs	Y	KAN	0.109	316.93	17.3815	1.5631	0.106294	1.45814e-65	3.46307e-62	NA	NA	NA	NA	NA	NA-known	NA-known
rrs	Y	CAP	0.109	241.161	21.3458	0.928082	0.0946013	3.64103e-28	8.65109e-25	NA	NA	NA	NA	NA	NA-known	NA-known
rrs	Y	ETA	0.109	94.7366	22.935	0.299374	0.075326	3.87529e-05	0.0102264	NA	NA	NA	NA	NA	NA-known	NA-known
rsbW	N	INH	0.014	331.831	69.3132	1.84552	0.394665	1.86383e-06	0.00046707	RFB	0.011	0.709893	0.215607	0.262187	N, AF<0.05	NA
Rv0004	N	KAN	0.01	236.981	55.4879	1.16879	0.289047	2.10541e-05	0.00454577	KAN	0.014	0.950878	0.0890176	0.590813	N, AF<0.05	NA
Rv0042c	N	KAN	0.027	149.926	42.3669	0.739436	0.218684	0.00041781	0.0472523	KAN	0.017	1.17463	0.118904	0.112531	N, AF<0.05	NA
Rv0042c	N	AMI	0.029	151.338	41.8161	0.689179	0.203	0.000308272	0.0251523	AMI	0.021	1.12004	0.0998024	0.204295	N, AF<0.05	NA
Rv0227c	N	INH	0.01	322.453	78.7229	1.79336	0.446739	4.43723e-05	0.00788348	INH	0.017	0.992984	0.112777	0.950585	N, AF<0.05	NA
Rv0276	N	RFB	0.015	220.255	56.2383	1.0663	0.279781	9.59326e-05	0.0182912	RFB	0.043	0.925106	0.141245	0.611627	N, AF<0.05	NA
Rv0560c	N	STR	0.01	408.965	102.981	1.73141	0.450412	7.50431e-05	0.0221127	NA	NA	NA	NA	NA	NT, AF<0.01	NA
Rv0678	N	PZA	0.028	268.654	72.163	0.959248	0.261184	0.000205625	0.0329	ETA	0.016	1.27581	0.163926	0.0587304	N, AF<0.05	NA
Rv1960c	N	RFB	0.017	199.344	54.8863	0.965068	0.272522	0.000295518	0.0355866	MOXI	0.01	1.2875	0.203501	0.111483	N, AF<0.05	NA
Rv2025c	N	INH	0.033	226.081	65.2836	1.25738	0.369331	0.000549758	0.0488369	INH	0.017	0.95238	0.0886038	0.600134	N, AF<0.05	NA
Rv2670c	N	KAN	0.014	172.779	47.6703	0.852148	0.246324	0.000302024	0.0398503	ETA	0.013	1.12033	0.167477	0.447662	N, AF<0.05	NA
Rv2670c	N	CAP	0.015	201.8	53.5525	0.776604	0.216513	0.000172585	0.0341718	ETA	0.013	1.12033	0.167477	0.447662	N, AF<0.05	NA
Rv2752c	N	RIF	0.042	137.627	34.7708	0.773142	0.200054	7.92364e-05	0.0131978	KAN,AMI,ETA,RIF	0.067	1.29236	0.0586211	2.79681e-08	Y	Y
Rv2752c	N	INH	0.042	134.446	35.2977	0.747741	0.200029	0.000145461	0.0193827	KAN,AMI,ETA,RIF	0.067	1.29236	0.0586211	2.79681e-08	Y	N
Rv2797c	N	EMB	0.051	237.51	64.5211	0.514177	0.141565	0.000240855	0.035486	EMB	0.06	0.961987	0.0637661	0.558955	N	NA
Rv2823c	N	INH	0.101	88.2567	25.3061	0.490851	0.143182	0.000502143	0.0462812	INH	0.422	0.980864	0.0682442	0.781317	N	NA
Rv2952	N	EMB	0.067	293.992	78.5965	0.636453	0.172485	0.000190904	0.0298762	STR,AMI,INH,CAP	0.203	1.29233	0.0782332	2.64182e-05	Y	N
Rv2957	N	INH	0.013	250.618	70.3097	1.39384	0.397963	0.00037652	0.0401371	ETA	0.015	1.20557	0.163062	0.167689	N, AF<0.05	NA
Rv3083 (mymA)	N	MOXI	0.014	216.462	50.0925	0.840434	0.212095	1.70079e-05	0.00659054	ETA	0.048	0.94364	0.0981995	0.577538	N, AF<0.05	NA
Rv3083 (mymA)	N	ETA	0.018	189.474	49.1705	0.59875	0.161082	0.000122829	0.0224399	ETA	0.048	0.94364	0.0981995	0.577538	N, AF<0.05	NA
Rv3083 (mymA)	N	AMI	0.019	164.374	41.5124	0.748542	0.2027	7.96185e-05	0.0115306	ETA	0.048	0.94364	0.0981995	0.577538	N, AF<0.05	NA
Rv3236c (kefB)	N	PZA	0.137	224.126	65.0312	0.800259	0.235136	0.000586647	0.0828207	RIF,INH,PZA,EMB,STR	0.235	1.59888	0.156578	1.99709e-06	Y	Y
Rv3434c	N	KAN	0.048	231.107	60.2319	1.13982	0.312063	0.00013123	0.0222623	KAN,AMI	0.047	1.17994	0.0636572	0.00229306	Y	Y
Rv3438	N	ETA	0.017	343.628	88.6047	1.08589	0.290334	0.000111098	0.0219882	NA	NA	NA	NA	NA	NT, AF<0.01	NA
Rv3684	N	KAN	0.011	205.276	57.7828	1.01242	0.298308	0.000396724	0.047111	KAN	0.023	0.934496	0.106417	0.55219	N, AF<0.05	NA
Rv3684	N	AMI	0.012	213.815	54.5802	0.973693	0.266317	9.46969e-05	0.0129524	AMI	0.034	0.961828	0.0813067	0.645572	N, AF<0.05	NA
Rv3777	N	AMI	0.21	216.626	56.0341	0.986493	0.273172	0.000116769	0.0151308	RIF	0.365	1.42194	0.213449	0.01929	N	NA
Rv3832c	N	AMI	0.024	206.494	60.2321	0.940353	0.291447	0.000628599	0.0429892	AMI	0.046	1.07581	0.0706723	0.266885	N, AF<0.05	NA
Rv3832c	N	KAN	0.027	248.12	61.897	1.22373	0.321379	6.49524e-05	0.0128552	KAN	0.031	1.0351	0.0887362	0.687585	N, AF<0.05	NA
Rv3868	N	KAN	0.012	279.875	55.5544	1.38035	0.292159	5.45026e-07	0.000161805	KAN	0.024	1.04405	0.11344	0.691714	N, AF<0.05	NA
Rv3868	N	AMI	0.014	250.418	52.2585	1.14038	0.258785	1.86527e-06	0.000574037	AMI	0.034	0.961828	0.0813066	0.645572	N, AF<0.05	NA
sirA	N	ETA	0.07	245.578	62.9164	0.776044	0.206207	0.00010034	0.0216643	CAP,KAN	0.015	1.2691	0.0895731	0.000798081	Y	N
thyA	Y	INH	0.202	176.193	48.2992	0.979923	0.273491	0.000273788	0.0317237	NA	NA	NA	NA	NA	NA-known	NA-known
thyA	Y	AMI	0.22	164.332	39.89	0.748352	0.195308	4.06326e-05	0.00769519	NA	NA	NA	NA	NA	NA-known	NA-known
tlyA	Y	CAP	0.016	262.686	45.2757	1.01092	0.187805	8.4314e-09	5.00825e-06	NA	NA	NA	NA	NA	NA-known	NA-known
ubiA	N	PZA	0.068	175.321	30.3506	0.625998	0.110667	9.58906e-09	3.28768e-06	EMB,INH,RIF,PZA	0.066	1.25145	0.095996	0.00356059	Y	Y
ubiA	N	INH	0.071	177.503	29.9805	0.987207	0.171646	4.00605e-09	1.33451e-06	EMB,INH,RIF,PZA	0.066	1.25145	0.095996	0.00356059	Y	Y
ubiA	N	RIF	0.071	125.459	29.8365	0.704789	0.171917	2.77365e-05	0.004945	EMB,INH,RIF,PZA	0.066	1.25145	0.095996	0.00356059	Y	Y
ubiA	N	EMB	0.071	238.566	31.8311	0.516463	0.0708045	1.15985e-13	5.12654e-11	EMB,INH,RIF,PZA	0.066	1.25145	0.095996	0.00356059	Y	Y
ubiA	N	KAN	0.077	79.8583	22.9305	0.393861	0.118276	0.000514874	0.048913	EMB,INH,RIF,PZA	0.066	1.25145	0.095996	0.00356059	Y	Y
whiB6	N	AMI	0.034	132.79	33.1079	0.604712	0.161803	6.43641e-05	0.0107026	KAN,AMI	0.069	1.16006	0.0570012	0.00265888	Y	Y
whiB6	N	KAN	0.036	113.931	32.6859	0.561909	0.168601	0.000509176	0.048913	KAN,AMI	0.069	1.16006	0.0570012	0.00265888	Y	Y
whiB6	N	CAP	0.037	154.608	36.5896	0.594992	0.148796	2.56982e-05	0.00678432	KAN,AMI	0.069	1.16006	0.0570012	0.00265888	Y	same class
Abbreviations:
Y:	Yes
N:	No
NT	Not tested
AF:	Allele Frequency
NA:	Not applicable
AF<0.01,0.05	Allele frequency <0.01,0.05 in the validation data for that drug
**	Same drug was tested, but if AF <0.01 alternative drugs were tested, only listed for loci not associated with more than one drug. If same drug was significant any significant association with other drugs was reported because of drug colinearity
Drug abbreviations as in Table 1

## Sheet: Table S3 aggregate site rslts
Note: Abbreviations expanded at the bottom		Test GWAS								Validation GWAS
Site	Known DR locus	Drug	AF	Raw Effect size	Raw SE	Scaled Effect size (log MIC change mg/L)	Scaled SE (log MIC change mg/L)	P-value raw -test *bonferroni threshold ~ 1x10-5	FDR-q	Drug	AF	OR	SE	P-value raw	validated Y/N	Valid in same drug
SNP_CN_2155168_C944G_S315T_katG	Y	INH	0.264	397.664	20.8959	2.21166	0.127205	3.45855e-72	1.1344e-68	INH,RIF,EMB,STR,PZA,RFB	0.153	1.80877	0.0547545	1.29878e-68	NA-known	NA-known
SNP_CN_2155168_C944G_S315T_katG	Y	RIF	0.264	267.978	21.9853	1.50541	0.132702	1.36687e-32	2.24166e-29	INH,RIF,EMB,STR,PZA,RFB	0.153	1.80877	0.0547545	1.29878e-68	NA-known	NA-known
SNP_CN_2155168_C944G_S315T_katG	Y	RFB	0.281	153.586	20.977	0.743542	0.106798	5.01729e-13	8.23588e-10	INH,RIF,EMB,STR,PZA,RFB	0.153	1.80877	0.0547545	1.29878e-68	NA-known	NA-known
SNP_CN_2155168_C944G_S315T_katG	Y	EMB	0.264	231.596	24.2445	0.501374	0.0543253	5.28551e-21	1.73206e-17	INH,RIF,EMB,STR,PZA,RFB	0.153	1.80877	0.0547545	1.29878e-68	NA-known	NA-known
SNP_CN_2155168_C944G_S315T_katG	Y	KAN	0.279	88.148	19.0773	0.434746	0.0998101	4.25173e-06	0.00279934	INH,RIF,EMB,STR,PZA,RFB	0.153	1.80877	0.0547545	1.29878e-68	NA-known	NA-known
SNP_CN_2155168_C944G_S315T_katG	Y	AMI	0.289	78.517	19.3262	0.357559	0.0945331	5.1755e-05	0.0240439	INH,RIF,EMB,STR,PZA,RFB	0.153	1.80877	0.0547545	1.29878e-68	NA-known	NA-known
SNP_CN_2155168_C944G_S315T_katG	Y	PZA	0.267	117.543	24.0261	0.419698	0.0873273	1.12471e-06	0.00122181	INH,RIF,EMB,STR,PZA,RFB	0.153	1.80877	0.0547545	1.29878e-68	NA-known	NA-known
SNP_CN_2155168_C944G_S315T_katG	Y	CAP	0.278	87.2627	21.8964	0.335821	0.0887723	7.15746e-05	0.0392706	INH,RIF,EMB,STR,PZA,RFB	0.153	1.80877	0.0547545	1.29878e-68	NA-known	NA-known
SNP_CN_2155168_C944G_S315T_katG	Y	STR	0.264	228.531	23.9401	0.967516	0.109417	5.59917e-21	9.17983e-18	INH,RIF,EMB,STR,PZA,RFB	0.153	1.80877	0.0547545	1.29878e-68	NA-known	NA-known
SNP_CN_4247429_A916G_M306V_embB	Y	INH	0.068	131.037	31.159	0.72878	0.176916	2.76699e-05	0.00698132	EMB,RIF,STR,INH,KAN,AMI,PZA,RFB	0.046	1.8155	0.0825721	1.92596e-35	NA-known	NA-known
SNP_CN_4247429_A916G_M306V_embB	Y	RIF	0.069	138.711	30.7862	0.779231	0.177707	7.15511e-06	0.00234688	EMB,RIF,STR,INH,KAN,AMI,PZA,RFB	0.046	1.8155	0.0825721	1.92596e-35	NA-known	NA-known
SNP_CN_4247429_A916G_M306V_embB	Y	EMB	0.069	290.865	32.6323	0.629682	0.0729543	1.47585e-18	2.41819e-15	EMB,RIF,STR,INH,KAN,AMI,PZA,RFB	0.046	1.8155	0.0825721	1.92596e-35	NA-known	NA-known
SNP_CN_4247429_A916G_M306V_embB	Y	PZA	0.066	134.905	32.5335	0.481687	0.117931	3.5988e-05	0.023457	EMB,RIF,STR,INH,KAN,AMI,PZA,RFB	0.046	1.8155	0.0825721	1.92596e-35	NA-known	NA-known
SNP_CN_4247429_A916G_M306V_embB	Y	MOXI	0.07	113.635	27.7917	0.441197	0.117147	4.67146e-05	0.0386446	EMB,RIF,STR,INH,KAN,AMI,PZA,RFB	0.046	1.8155	0.0825721	1.92596e-35	NA-known	NA-known
SNP_CN_4247431_G918A_M306I_embB	Y	INH	0.049	208.785	31.2634	1.16119	0.179645	3.44618e-11	3.76783e-08	RIF,INH,RFB,EMB,STR	0.028	1.35209	0.0724375	2.56026e-08	NA-known	NA-known
SNP_CN_4247431_G918A_M306I_embB	Y	RIF	0.049	203.969	31.0466	1.14583	0.181409	7.03022e-11	7.68637e-08	RIF,INH,RFB,EMB,STR	0.028	1.35209	0.0724375	2.56026e-08	NA-known	NA-known
SNP_CN_4247431_G918A_M306I_embB	Y	RFB	0.056	137.414	26.6259	0.66525	0.133593	2.96135e-07	0.00032407	RIF,INH,RFB,EMB,STR	0.028	1.35209	0.0724375	2.56026e-08	NA-known	NA-known
SNP_CN_4247431_G918A_M306I_embB	Y	EMB	0.049	248.492	33.3314	0.53795	0.0741312	1.54933e-13	1.69238e-10	RIF,INH,RFB,EMB,STR	0.028	1.35209	0.0724375	2.56026e-08	NA-known	NA-known
SNP_CN_761110_A1304T_D435V_rpoB	Y	INH	0.056	250.82	38.6443	1.39497	0.221857	1.1753e-10	9.63743e-08	RIF,EMB,INH	0.012	1.33258	0.108134	0.000428154	NA-known	NA-known
SNP_CN_761110_A1304T_D435V_rpoB	Y	RIF	0.056	157.241	38.4936	0.883329	0.22164	4.65395e-05	0.0117423	RIF,EMB,INH	0.012	1.33258	0.108134	0.000428154	NA-known	NA-known
SNP_CN_761110_A1304T_D435V_rpoB	Y	EMB	0.057	234.449	41.182	0.50755	0.0910153	1.51286e-08	9.9153e-06	RIF,EMB,INH	0.012	1.33258	0.108134	0.000428154	NA-known	NA-known
SNP_CN_761110_A1304T_D435V_rpoB	Y	KAN	0.065	162.865	29.9201	0.803253	0.158136	6.36848e-08	6.98834e-05	RIF,EMB,INH	0.012	1.33258	0.108134	0.000428154	NA-known	NA-known
SNP_CN_761110_A1304T_D435V_rpoB	Y	AMI	0.063	134.971	29.9475	0.614646	0.147592	7.24097e-06	0.00784921	RIF,EMB,INH	0.012	1.33258	0.108134	0.000428154	NA-known	NA-known
SNP_CN_761110_A1304T_D435V_rpoB	Y	CAP	0.064	178.457	34.5528	0.686772	0.142189	2.82759e-07	0.00023271	RIF,EMB,INH	0.012	1.33258	0.108134	0.000428154	NA-known	NA-known
SNP_CN_761110_A1304T_D435V_rpoB	Y	STR	0.057	188.359	40.9864	0.797444	0.180167	4.694e-06	0.00384791	RIF,EMB,INH	0.012	1.33258	0.108134	0.000428154	NA-known	NA-known
SNP_CN_761155_C1349T_S450L_rpoB	Y	INH	0.206	202.105	19.8837	1.12403	0.116171	1.74444e-23	2.86088e-20	RIF,EMB,INH,RFB,PZA,STR,CAP,ETA	0.105	1.59465	0.0472143	2.05246e-48	NA-known	NA-known
SNP_CN_761155_C1349T_S450L_rpoB	Y	RIF	0.206	398.663	17.4041	2.23955	0.111452	3.19638e-99	1.04841e-95	RIF,EMB,INH,RFB,PZA,STR,CAP,ETA	0.105	1.59465	0.0472143	2.05246e-48	NA-known	NA-known
SNP_CN_761155_C1349T_S450L_rpoB	Y	RFB	0.225	332.732	14.6333	1.61083	0.0822028	1.18524e-92	3.89114e-89	RIF,EMB,INH,RFB,PZA,STR,CAP,ETA	0.105	1.59465	0.0472143	2.05246e-48	NA-known	NA-known
SNP_CN_761155_C1349T_S450L_rpoB	Y	EMB	0.206	135.338	21.7734	0.292989	0.0482111	6.68955e-10	5.48041e-07	RIF,EMB,INH,RFB,PZA,STR,CAP,ETA	0.105	1.59465	0.0472143	2.05246e-48	NA-known	NA-known
SNP_CN_761155_C1349T_S450L_rpoB	Y	PZA	0.21	141.12	20.7092	0.50388	0.0757932	1.46106e-11	4.7616e-08	RIF,EMB,INH,RFB,PZA,STR,CAP,ETA	0.105	1.59465	0.0472143	2.05246e-48	NA-known	NA-known
SNP_CN_761155_C1349T_S450L_rpoB	Y	ETA	0.217	78.6899	19.1981	0.248665	0.0630345	4.43965e-05	0.0290631	RIF,EMB,INH,RFB,PZA,STR,CAP,ETA	0.105	1.59465	0.0472143	2.05246e-48	NA-known	NA-known
SNP_CN_761155_C1349T_S450L_rpoB	Y	STR	0.206	94.9761	21.7376	0.402094	0.0953804	1.337e-05	0.00876805	RIF,EMB,INH,RFB,PZA,STR,CAP,ETA	0.105	1.59465	0.0472143	2.05246e-48	NA-known	NA-known
SNP_CN_781687_A128G_K43R_rpsL	Y	INH	0.044	185.31	40.186	1.03062	0.228621	4.35739e-06	0.00142922	STR,INH,RIF,EMB	0.064	2.07207	0.0927048	2.04055e-49	NA-known	NA-known
SNP_CN_781687_A128G_K43R_rpsL	Y	STR	0.044	559.865	40.3842	2.37026	0.190726	4.2318e-41	1.38761e-37	STR,INH,RIF,EMB	0.064	2.07207	0.0927048	2.04055e-49	NA-known	NA-known
SNP_N_1473246_A1401G_rrs	Y	INH	0.055	169.549	34.5407	0.94297	0.196788	1.02166e-06	0.000372338	AMI,KAN,CAP,RIF,EMB,RFB,INH,STR,ETA	0.017	2.59153	0.143873	5.16784e-46	NA-known	NA-known
SNP_N_1473246_A1401G_rrs	Y	RIF	0.055	135.243	34.2802	0.759752	0.197216	8.35734e-05	0.0195801	AMI,KAN,CAP,RIF,EMB,RFB,INH,STR,ETA	0.017	2.59153	0.143873	5.16784e-46	NA-known	NA-known
SNP_N_1473246_A1401G_rrs	Y	KAN	0.066	484.887	21.3629	2.39147	0.136831	8.91667e-95	2.93537e-91	AMI,KAN,CAP,RIF,EMB,RFB,INH,STR,ETA	0.017	2.59153	0.143873	5.16784e-46	NA-known	NA-known
SNP_N_1473246_A1401G_rrs	Y	AMI	0.06	524.068	22.5342	2.38655	0.146159	1.43823e-98	4.67713e-95	AMI,KAN,CAP,RIF,EMB,RFB,INH,STR,ETA	0.017	2.59153	0.143873	5.16784e-46	NA-known	NA-known
SNP_N_1473246_A1401G_rrs	Y	PZA	0.058	173.868	34.4067	0.620808	0.12513	4.97986e-07	0.000811469	AMI,KAN,CAP,RIF,EMB,RFB,INH,STR,ETA	0.017	2.59153	0.143873	5.16784e-46	NA-known	NA-known
SNP_N_1473246_A1401G_rrs	Y	CAP	0.066	387.91	26.9521	1.49283	0.123755	2.30375e-43	7.58394e-40	AMI,KAN,CAP,RIF,EMB,RFB,INH,STR,ETA	0.017	2.59153	0.143873	5.16784e-46	NA-known	NA-known
SNP_N_1473246_A1401G_rrs	Y	STR	0.055	149.198	36.9534	0.631651	0.161712	5.68957e-05	0.0233201	AMI,KAN,CAP,RIF,EMB,RFB,INH,STR,ETA	0.017	2.59153	0.143873	5.16784e-46	NA-known	NA-known
SNP_P_1673425_C15T_promoter_fabG1-inhA	Y	INH	0.077	119.265	31.5692	0.663306	0.178872	0.000164634	0.0385715	NA	NA	NA	NA	NA	AF<0.01	NA
SNP_P_1673425_C15T_promoter_fabG1-inhA	Y	ETA	0.084	212.934	29.725	0.672884	0.100338	1.3902e-12	4.57654e-09	NA	NA	NA	NA	NA	AF<0.01	NA
INS_CF_4139184_i572C_191_glpK	N	INH	0.061	162.431	27.128	0.90338	0.155365	2.68702e-09	1.46891e-06	NA	NA	NA	NA	NA	AF<0.01	NA
INS_CF_4139184_i572C_191_glpK	N	RIF	0.061	157.708	26.9613	0.885951	0.156871	6.09988e-09	4.00152e-06	NA	NA	NA	NA	NA	AF<0.01	NA
INS_CF_4139184_i572C_191_glpK	N	EMB	0.06	115.913	29.7192	0.250936	0.0652584	0.000100543	0.032948	NA	NA	NA	NA	NA	AF<0.01	NA
SNP_CN_1069450_T1246G_F416V_purH	N	INH	0.028	545.381	119.762	3.03321	0.681146	5.71266e-06	0.00156146	NA	NA	NA	NA	NA	AF<0.01	NA
SNP_CN_1674481_T280G_S94A_inhA	Y	RIF	0.01	289.273	66.8621	1.62504	0.385536	1.62042e-05	0.00483179	NA	NA	NA	NA	NA	AF<0.01	NA
SNP_CN_1674481_T280G_S94A_inhA	Y	ETA	0.012	257.175	60.5848	0.812689	0.199188	2.36072e-05	0.0194287	NA	NA	NA	NA	NA	AF<0.01	NA
SNP_CN_4247730_G1217C_G406A_embB	Y	RIF	0.021	220.276	56.5925	1.23743	0.325477	0.000103849	0.0227083	RFB,KAN,CAP	0.011	2.20769	0.621332	0.00598493	NA-known	NA-known
SNP_CN_4247730_G1217C_G406A_embB	Y	RFB	0.024	227.602	48.1226	1.10187	0.240743	2.5708e-06	0.00188892	RFB,KAN,CAP	0.011	2.20769	0.621332	0.00598493	NA-known	NA-known
SNP_CN_761139_C1333T_H445Y_rpoB	Y	RIF	0.013	233.36	54.7984	1.31094	0.315848	2.19164e-05	0.00599047	RFB,STR,RIF,INH	0.021	2.25252	0.432098	5.4487e-05	NA-known	NA-known
SNP_CN_761139_C1333T_H445Y_rpoB	Y	RFB	0.01	256.952	54.5981	1.24396	0.273094	2.87682e-06	0.00188892	RFB,STR,RIF,INH	0.021	2.25252	0.432098	5.4487e-05	NA-known	NA-known
SNP_CN_3712079_C331A_L111M_Rv3327	N	RFB	0.153	146.804	37.0465	0.71071	0.184362	7.93528e-05	0.0246502	NA	NA	NA	NA	NA	AF<0.01	NA
SNP_CN_4247431_G918C_M306I_embB	Y	EMB	0.02	216.615	49.5666	0.468942	0.109025	1.33119e-05	0.00727054	RFB,EMB,INH	0.011	2.22596	0.640971	0.00661285	NA-known	NA-known
SNP_CN_7570_C269T_A90V_gyrA	Y	EMB	0.013	231.357	58.1205	0.500856	0.12766	7.21822e-05	0.0262823	STR,RIF,ETA,CAP,EMB,KAN,INH	0.013	1.49866	0.156472	0.000118754	NA-known	NA-known
SNP_CN_7570_C269T_A90V_gyrA	Y	MOXI	0.015	380.051	44.9348	1.47558	0.205376	9.16066e-17	1.51563e-13	STR,RIF,ETA,CAP,EMB,KAN,INH	0.013	1.49866	0.156472	0.000118754	NA-known	NA-known
SNP_CN_2289099_T143G_K48T_pncA	Y	KAN	0.018	413.845	107.194	2.04108	0.555538	0.000119246	0.035687	NA	NA	NA	NA	NA	AF<0.01	NA
SNP_CN_4326341_G1133A_P378L_ethA	Y	KAN	0.017	530.825	136.938	2.61803	0.70983	0.000111921	0.035687	NA	NA	NA	NA	NA	AF<0.01	NA
SNP_CN_4326341_G1133A_P378L_ethA	Y	AMI	0.015	568.25	148.601	2.58775	0.723927	0.00013827	0.0408776	NA	NA	NA	NA	NA	AF<0.01	NA
SNP_CN_764817_T1448C_V483A_rpoC	Y	KAN	0.011	264.285	54.1175	1.30346	0.28406	1.18668e-06	0.000976639	RFB	0.011	2.18661	0.607364	0.00593913	NA-known	NA-known
SNP_CN_764817_T1448C_V483A_rpoC	Y	AMI	0.011	211.126	54.7509	0.961447	0.266871	0.000121507	0.0408776	RFB	0.011	2.18661	0.607364	0.00593913	NA-known	NA-known
SNP_CN_764817_T1448C_V483A_rpoC	Y	CAP	0.011	267.989	61.9226	1.03133	0.252142	1.63469e-05	0.0107628	RFB	0.011	2.18661	0.607364	0.00593913	NA-known	NA-known
SNP_CN_764817_T1448C_V483A_rpoC	Y	STR	0.01	294.02	74.8649	1.24477	0.327325	8.99808e-05	0.032783	RFB	0.011	2.18661	0.607364	0.00593913	NA-known	NA-known
SNP_CN_4269731_C103A_A35S_Rv3806c	N	KAN	0.017	530.825	136.938	2.61803	0.70983	0.000111921	0.035687	NA	NA	NA	NA	NA	AF<0.01	NA
SNP_CN_7585_G284C_S95T_gyrA*	Y	AMI	0.449	-127.778	33.061	-0.581887	0.139941	0.000117273	0.0408776	AMI	0.476	1.02571	0.0884782	0.768724	NA-known	NA-known
SNP_CN_7585_G284C_S95T_gyrA*	Y	MOXI	0.448	-361.928	32.8728	-1.40522	0.0981937	9.68805e-27	3.20578e-23	MOXI	0.485	1.02567	0.169584	0.87834	NA-known	NA-known
SNP_CN_4267647_T1190C_D397G_Rv3805c	N	AMI	0.05	613.737	140.045	2.7949	0.688742	1.27956e-05	0.0104028	STR,AMI	0.177	1.45562	0.0504674	5.05213e-25	Y	Y
SNP_I_2492383_A19G_inter_glnE_glnA2	N	AMI	0.015	568.25	148.601	2.58775	0.723927	0.00013827	0.0408776	NA	NA	NA	NA	NA	AF<0.01	NA
SNP_I_640954_A142G_inter_Rv0550c_fadD8	N	AMI	0.05	545.315	132.532	2.48331	0.648842	4.15151e-05	0.0240439	NA	NA	NA	NA	NA	AF<0.01	NA
SNP_CN_2289213_T29C_Q10R_pncA	Y	PZA	0.019	384.942	81.37	1.37446	0.295583	2.48808e-06	0.00202716	NA	NA	NA	NA	NA	AF<0.01	NA
SNP_CN_781822_A263C_K88T_rpsL	Y	STR	0.015	375.675	91.6662	1.59047	0.401336	4.39592e-05	0.0205917	NA	NA	NA	NA	NA	AF<0.01	NA
Abbreviations:
Y, N, NA:	Yes, No, Not-Applicable
AF:	Allele Frequency
SE:	Standard error
Drug abbreviations as in Table 1
*Lineage maker

## Sheet: Table S4 Validation dataset
Internal ID (specific to validation data)	Isolate ID	Source	Lab	Country	INH	RIF	EMB	STR	CIP	CYS	CAP	ETA	KAN	OFLX	PAS	PZA	AMK	MOXI	PRO	CLO	RBU	LEVO
4001	1478813216721T177115lib4769nextseqn0035151bp	ReseqTB	Borstel	Germany	R	R	R	NULL	NULL	NULL	S	S	S	S	NULL	S	S	S	NULL	NULL	NULL	S
4002	1478813216721T177215lib4770nextseqn0035151bp	ReseqTB	Borstel	Germany	R	R	R	NULL	NULL	NULL	S	S	S	S	NULL	R	S	S	NULL	NULL	NULL	S
4003	1478813216721T177315lib4771nextseqn0035151bp	ReseqTB	Borstel	Germany	R	R	R	NULL	NULL	NULL	S	S	S	S	NULL	R	S	S	NULL	NULL	NULL	S
4004	1478813216721T177415lib4772nextseqn0035151bp	ReseqTB	Borstel	Germany	R	R	R	NULL	NULL	NULL	S	S	S	S	NULL	R	S	S	NULL	NULL	NULL	S
4005	1478813216721T177515lib4773nextseqn0035151bp	ReseqTB	Borstel	Germany	R	R	R	NULL	NULL	NULL	S	S	S	S	NULL	S	S	S	NULL	NULL	NULL	S
4006	1478813216721T177615lib4774nextseqn0035151bp	ReseqTB	Borstel	Germany	R	R	R	NULL	NULL	NULL	S	S	S	S	NULL	R	S	S	NULL	NULL	NULL	S
4007	1478813216721T177715lib4775nextseqn0035151bp	ReseqTB	Borstel	Germany	R	R	R	NULL	NULL	NULL	S	S	S	S	NULL	R	S	S	NULL	NULL	NULL	S
4008	1478813216721T177815lib4776nextseqn0035151bp	ReseqTB	Borstel	Germany	R	R	R	NULL	NULL	NULL	S	S	S	S	NULL	R	S	S	NULL	NULL	NULL	S
4009	1478813216721T177915lib4984nextseqn0036151bp	ReseqTB	Borstel	Germany	R	R	R	NULL	NULL	NULL	S	R	S	S	NULL	S	S	S	NULL	NULL	NULL	S
4010	1478813216721T178815lib4993nextseqn0036151bp	ReseqTB	Borstel	Germany	R	R	S	NULL	NULL	NULL	S	S	S	S	NULL	S	S	S	NULL	NULL	NULL	S
4011	1478813216721T178915lib4994nextseqn0036151bp	ReseqTB	Borstel	Germany	R	R	R	NULL	NULL	NULL	S	S	S	S	NULL	R	S	S	NULL	NULL	NULL	S
4012	1478813216721T179015lib4995nextseqn0035151bp	ReseqTB	Borstel	Germany	R	R	S	NULL	NULL	NULL	S	S	S	S	NULL	R	S	S	NULL	NULL	NULL	S
4013	1478813216721T179115lib4996nextseqn0035151bp	ReseqTB	Borstel	Germany	R	R	S	NULL	NULL	NULL	S	S	S	S	NULL	R	S	S	NULL	NULL	NULL	S
4014	1478813216721T179215lib4997nextseqn0035151bp	ReseqTB	Borstel	Germany	R	R	S	NULL	NULL	NULL	S	S	S	S	NULL	R	S	S	NULL	NULL	NULL	S
4015	1478813216721T179315lib4998nextseqn0035151bp	ReseqTB	Borstel	Germany	R	I	S	NULL	NULL	NULL	S	S	S	S	NULL	R	S	S	NULL	NULL	NULL	S
4016	1478813216721T179415lib4999nextseqn0036151bp	ReseqTB	Borstel	Germany	R	R	R	NULL	NULL	NULL	S	S	S	S	NULL	R	S	S	NULL	NULL	NULL	S
[truncated: 776 more rows]

## Sheet: Table S5 Variants in Novel
Drug	Locus	Most common non-syn(NS) variant	Total Number of NS variants	Number of nonsense variants	Number of frame shift variants	Isolates with most common NS variant (n=1452)	Isolates with most common NS variant and resistant to drug* (n varies by drug see Table S1, MDR n=976)	INH & RIF susceptible* isolates with most common NS variant (n=335)	Lineages of isolates with any NS variant	Lineage distribution, in same order as previous column
[truncated: 17 more rows]

[truncated: 3 more sheets: Table S6 Homoplasy Results, Table S7 Promoter and gene body, Table S8 comparison with lit]
