# Supplementary material for: GWAS for quantitative resistance phenotypes in Mycobacterium tuberculosis reveals resistance genes and regulatory regions
Source: Nat Commun. 2019 May 13;10:2128. doi: 10.1038/s41467-019-10110-6 (PMC6513847; doi:10.1038/s41467-019-10110-6)
Supplement: Supplementary file 11 — Supplementary Data 8 [file 41467_2019_10110_MOESM11_ESM.txt]

# this script delineates all aspects of the analysis including figure building, and preprocessing files for GEMMA input and post processing GEMMA output files
# please note we attempted to add sufficient comments for clarity of use but if there are issues or question please contact the paper's corresponding author
# the code below has been modified slightly from the version actually run to simplify file naming and remove local directory names etc, the input files have been reformated slightly e.g. internal IDs removed and to minimize the number of data files needed
#   although we did our best to making this code run without error on the input files provided, it hasn't been extensively tested. If there are issues please contac the paper's corresponding author. 


#this is a script that takes in the MIC data (similar in format to Table S1) and converts the MICs by drug to ranks or mid-point values

setwd("~/NC_supplementary_data")
MIC<-read.table("mic.tsv", header=TRUE) # download Table S1 and rename it to mic.tsv
MIC<-MIC[!is.na(MIC$var2tab_ID),]  #exclude strains that don't have sequence data available

####INH
l<-levels(MIC$INH)
max<-20
low<-c()
high<-c()
for ( i in l) {
  v<-strsplit(i, "-")[[1]]
  if (length(grep('<|>', v[1]))>0) {
    a<-strsplit(v,"")[[1]]
    if (a[2]=="=") {
      v<-paste(a[3:length(a)], sep="", collapse="")
      high=c(high, as.numeric(v[1]))
      low=c(low, as.numeric(v[1]))
    } else {
      v<-paste(a[2:length(a)], sep="", collapse="")
      low<-c(low, as.numeric(max))
      high<-c(high, as.numeric(max))
    }
  } else {
    high<-c(high, as.numeric(v[2]))
    low<-c(low, as.numeric(v[1]))
  }
}
MIC$INH2<-as.vector(factor(MIC$INH, labels = (low+high)/2)) #warning expected
MIC$INH2<-factor(MIC$INH2, levels=unique(sort((low+high)/2)), ordered=TRUE) #warning expected
MIC$INH_rk<-rank(MIC$INH2, na.last="keep")
INH<-MIC[,c(1,50)]
INH<-INH[!is.na(INH$var2tab_ID),]

#RIF
l<-levels(MIC$RIF)
max<-50
low<-c()
high<-c()
for ( i in l) {
  v<-strsplit(i, "-")[[1]]
  if (length(grep('<|>', v[1]))>0) {
    a<-strsplit(v,"")[[1]]
    if (a[2]=="=") {
        v<-paste(a[3:length(a)], sep="", collapse="")
        high=c(high, as.numeric(v[1]))
        low=c(low, as.numeric(v[1]))
    } else {
        v<-paste(a[2:length(a)], sep="", collapse="")
        low<-c(low, as.numeric(max))
        high<-c(high, as.numeric(max))
    }
  } else {
    high<-c(high, as.numeric(v[2]))
    low<-c(low, as.numeric(v[1]))
  }
}
MIC$RIF2<-factor(MIC$RIF, labels = (low+high)/2) #warning expected
MIC$RIF2<-factor(MIC$RIF2, levels=unique(sort((low+high)/2)), ordered=TRUE) #warning expected
MIC$RIF_rk<-rank(MIC$RIF2, na.last="keep")

#EMB
l<-levels(MIC$EMB)
max<-20
low<-c()
high<-c()
for ( i in l) {
  v<-strsplit(i, "-")[[1]]
  if (length(grep('<|>', v[1]))>0) {
    a<-strsplit(v,"")[[1]]
    if (a[2]=="=") {
      v<-paste(a[3:length(a)], sep="", collapse="")
      high=c(high, as.numeric(v[1]))
      low=c(low, as.numeric(v[1]))
    } else {
      v<-paste(a[2:length(a)], sep="", collapse="")
      low<-c(low, as.numeric(max))
      high<-c(high, as.numeric(max))
    }
  } else {
    high<-c(high, as.numeric(v[2]))
    low<-c(low, as.numeric(v[1]))
  }
}
MIC$EMB2<-factor(MIC$EMB, labels = (low+high)/2) #warning expected
MIC$EMB2<-factor(MIC$EMB2, levels=unique(sort((low+high)/2)), ordered=TRUE) #warning expected
MIC$EMB_rk<-rank(MIC$EMB2, na.last="keep")

#STR
l<-levels(MIC$STR)
max<-100
low<-c()
high<-c()
for ( i in l) {
  v<-strsplit(i, "-")[[1]]
  if (length(grep('<|>', v[1]))>0) {
    a<-strsplit(v,"")[[1]]
    if (a[2]=="=") {
      v<-paste(a[3:length(a)], sep="", collapse="")
      high=c(high, as.numeric(v[1]))
      low=c(low, as.numeric(v[1]))
    } else {
      v<-paste(a[2:length(a)], sep="", collapse="")
      low<-c(low, as.numeric(max))
      high<-c(high, as.numeric(max))
    }
  } else {
    high<-c(high, as.numeric(v[2]))
    low<-c(low, as.numeric(v[1]))
  }
}
MIC$STR2<-factor(MIC$STR, labels = (low+high)/2) #warning expected
MIC$STR2<-factor(MIC$STR2, levels=unique(sort((low+high)/2)), ordered=TRUE) #warning expected
MIC$STR_rk<-rank(MIC$STR2, na.last="keep")
#verify that ranking makes sense
table(MIC$STR)
table(MIC$STR_rk)
(low+high)/2


#ETH
l<-levels(MIC$ETA)
max<-50
low<-c()
high<-c()
for ( i in l) {
  v<-strsplit(i, "-")[[1]]
  if (length(grep('<|>', v[1]))>0) {
    a<-strsplit(v,"")[[1]]
    if (a[2]=="=") {
      v<-paste(a[3:length(a)], sep="", collapse="")
      high=c(high, as.numeric(v[1]))
      low=c(low, as.numeric(v[1]))
    } else {
      v<-paste(a[2:length(a)], sep="", collapse="")
      low<-c(low, as.numeric(max))
      high<-c(high, as.numeric(max))
    }
  } else {
    high<-c(high, as.numeric(v[2]))
    low<-c(low, as.numeric(v[1]))
  }
}
MIC$ETA2<-factor(MIC$ETA, labels = (low+high)/2) #warning expected
MIC$ETA2<-factor(MIC$ETA2, levels=unique(sort((low+high)/2)), ordered=TRUE) #warning expected
MIC$ETA_rk<-rank(MIC$ETA2, na.last="keep")
#verify that ranking makes sense
table(MIC$ETA)
table(MIC$ETA_rk)
(low+high)/2

#MOXI
a<-table(MIC$MOXI)
l<-names(which(a!=0))
max<-10
low<-c()
high<-c()
for ( i in l) {
  v<-strsplit(i, "-")[[1]]
  if (length(grep('<|>', v[1]))>0) {
    a<-strsplit(v,"")[[1]]
    if (a[2]=="=") {
      v<-paste(a[3:length(a)], sep="", collapse="")
      high=c(high, as.numeric(v[1]))
      low=c(low, as.numeric(v[1]))
    } else {
      v<-paste(a[2:length(a)], sep="", collapse="")
      low<-c(low, as.numeric(max))
      high<-c(high, as.numeric(max))
    }
  } else {
    high<-c(high, as.numeric(v[2]))
    low<-c(low, as.numeric(v[1]))
  }
}
MIC$MOXI2<-factor(MIC$MOXI, labels = (low+high)/2) #warning expected
MIC$MOXI2<-factor(MIC$MOXI2, levels=unique(sort((low+high)/2)), ordered=TRUE) #warning expected
MIC$MOXI_rk<-rank(MIC$MOXI2, na.last="keep")
#verify that ranking makes sense
table(MIC$MOXI)
table(MIC$MOXI_rk)
(low+high)/2
table(MIC$MOXI2)

#KAN
l<-levels(MIC$KAN)
max<-100
low<-c()
high<-c()
for ( i in l) {
v<-strsplit(i, "-")[[1]]
if (length(grep('<|>', v[1]))>0) {
a<-strsplit(v,"")[[1]]
if (a[2]=="=") {
v<-paste(a[3:length(a)], sep="", collapse="")
high=c(high, as.numeric(v[1]))
low=c(low, as.numeric(v[1]))
} else {
v<-paste(a[2:length(a)], sep="", collapse="")
low<-c(low, as.numeric(max))
high<-c(high, as.numeric(max))
}
} else {
high<-c(high, as.numeric(v[2]))
low<-c(low, as.numeric(v[1]))
}
}
MIC$KAN2<-factor(MIC$KAN, labels = (low+high)/2) #warning expected
MIC$KAN2<-factor(MIC$KAN2, levels=unique(sort((low+high)/2)), ordered=TRUE) #warning expected
MIC$KAN_rk<-rank(MIC$KAN2, na.last="keep")
#verify that ranking makes sense
table(MIC$KAN)
table(MIC$KAN_rk)
(low+high)/2
table(MIC$KAN2)


#CAP
l<-levels(MIC$CAP)
max<-100
low<-c()
high<-c()
for ( i in l) {
v<-strsplit(i, "-")[[1]]
if (length(grep('<|>', v[1]))>0) {
a<-strsplit(v,"")[[1]]
if (a[2]=="=") {
v<-paste(a[3:length(a)], sep="", collapse="")
high=c(high, as.numeric(v[1]))
low=c(low, as.numeric(v[1]))
} else {
v<-paste(a[2:length(a)], sep="", collapse="")
low<-c(low, as.numeric(max))
high<-c(high, as.numeric(max))
}
} else {
high<-c(high, as.numeric(v[2]))
low<-c(low, as.numeric(v[1]))
}
}
MIC$CAP2<-factor(MIC$CAP, labels = (low+high)/2) #warning expected
MIC$CAP2<-factor(MIC$CAP2, levels=unique(sort((low+high)/2)), ordered=TRUE) #warning expected
MIC$CAP_rk<-rank(MIC$CAP2, na.last="keep")
#verify that ranking makes sense
table(MIC$CAP)
table(MIC$CAP_rk)
(low+high)/2
table(MIC$CAP2)


#AMK
l<-levels(MIC$AMI)
max<-100
low<-c()
high<-c()
for ( i in l) {
  v<-strsplit(i, "-")[[1]]
  if (length(grep('<|>', v[1]))>0) {
    a<-strsplit(v,"")[[1]]
    if (a[2]=="=") {
      v<-paste(a[3:length(a)], sep="", collapse="")
      high=c(high, as.numeric(v[1]))
      low=c(low, as.numeric(v[1]))
    } else {
      v<-paste(a[2:length(a)], sep="", collapse="")
      low<-c(low, as.numeric(max))
      high<-c(high, as.numeric(max))
    }
  } else {
    high<-c(high, as.numeric(v[2]))
    low<-c(low, as.numeric(v[1]))
  }
}
MIC$AMI2<-factor(MIC$AMI, labels = (low+high)/2) #warning expected
MIC$AMI2<-factor(MIC$AMI2, levels=unique(sort((low+high)/2)), ordered=TRUE) #warning expected
MIC$AMI_rk<-rank(MIC$AMI2, na.last="keep")
#verify that ranking makes sense
table(MIC$AMI)
table(MIC$AMI_rk)
(low+high)/2
table(MIC$AMI2)


#LIN
l<-levels(MIC$LIN)
max<-10
low<-c()
high<-c()
for ( i in l) {
v<-strsplit(i, "-")[[1]]
if (length(grep('<|>', v[1]))>0) {
a<-strsplit(v,"")[[1]]
if (a[2]=="=") {
v<-paste(a[3:length(a)], sep="", collapse="")
high=c(high, as.numeric(v[1]))
low=c(low, as.numeric(v[1]))
} else {
v<-paste(a[2:length(a)], sep="", collapse="")
low<-c(low, as.numeric(max))
high<-c(high, as.numeric(max))
}
} else {
high<-c(high, as.numeric(v[2]))
low<-c(low, as.numeric(v[1]))
}
}
MIC$LIN2<-factor(MIC$LIN, labels = (low+high)/2) #warning expected
MIC$LIN2<-factor(MIC$LIN2, levels=unique(sort((low+high)/2)), ordered=TRUE) #warning expected
MIC$LIN_rk<-rank(MIC$LIN2, na.last="keep")
#verify that ranking makes sense
table(MIC$LIN)
table(MIC$LIN_rk)
(low+high)/2
table(MIC$LIN2)


#PZA
l<-levels(MIC$PZA)
max<-500
low<-c()
high<-c()
for ( i in l) {
v<-strsplit(i, "-")[[1]]
if (length(grep('<|>', v[1]))>0) {
a<-strsplit(v,"")[[1]]
if (a[2]=="=") {
v<-paste(a[3:length(a)], sep="", collapse="")
high=c(high, as.numeric(v[1]))
low=c(low, as.numeric(v[1]))
} else {
v<-paste(a[2:length(a)], sep="", collapse="")
low<-c(low, as.numeric(max))
high<-c(high, as.numeric(max))
}
} else {
high<-c(high, as.numeric(v[2]))
low<-c(low, as.numeric(v[1]))
}
}
MIC$PZA2<-factor(MIC$PZA, labels = (low+high)/2) #warning expected
MIC$PZA2<-factor(MIC$PZA2, levels=unique(sort((low+high)/2)), ordered=TRUE) #warning expected
MIC$PZA_rk<-rank(MIC$PZA2, na.last="keep")
#verify that ranking makes sense
table(MIC$PZA)
table(MIC$PZA_rk)
(low+high)/2
table(MIC$PZA2)


#RFB
l<-levels(MIC$RFB)
max<-2.5
low<-c()
high<-c()
for ( i in l) {
v<-strsplit(i, "-")[[1]]
if (length(grep('<|>', v[1]))>0) {
a<-strsplit(v,"")[[1]]
if (a[2]=="=") {
v<-paste(a[3:length(a)], sep="", collapse="")
high=c(high, as.numeric(v[1]))
low=c(low, as.numeric(v[1]))
} else {
v<-paste(a[2:length(a)], sep="", collapse="")
low<-c(low, as.numeric(max))
high<-c(high, as.numeric(max))
}
} else {
high<-c(high, as.numeric(v[2]))
low<-c(low, as.numeric(v[1]))
}
}
MIC$RFB2<-factor(MIC$RFB, labels = (low+high)/2) #warning expected
MIC$RFB2<-factor(MIC$RFB2, levels=unique(sort((low+high)/2)), ordered=TRUE) #warning expected
MIC$RFB_rk<-rank(MIC$RFB2, na.last="keep")
#verify that ranking makes sense
table(MIC$RFB)
table(MIC$RFB_rk)
(low+high)/2
table(MIC$RFB2)

#CIP
l<-levels(MIC$CIP)
max<-4
low<-c()
high<-c()
for ( i in l) {
  v<-strsplit(i, "-")[[1]]
  if (length(grep('<|>', v[1]))>0) {
    a<-strsplit(v,"")[[1]]
    if (a[2]=="=") {
      v<-paste(a[3:length(a)], sep="", collapse="")
      high=c(high, as.numeric(v[1]))
      low=c(low, as.numeric(v[1]))
    } else {
      v<-paste(a[2:length(a)], sep="", collapse="")
      low<-c(low, as.numeric(max))
      high<-c(high, as.numeric(max))
    }
  } else {
    high<-c(high, as.numeric(v[2]))
    low<-c(low, as.numeric(v[1]))
  }
}
MIC$CIP2<-as.vector(factor(MIC$CIP, labels = (low+high)/2)) #warning expected
MIC$CIP2<-factor(MIC$CIP2, levels=unique(sort((low+high)/2)), ordered=TRUE) #warning expected
MIC$CIP_rk<-rank(MIC$CIP2, na.last="keep")
#verify that ranking makes sense
table(MIC$CIP)
table(MIC$CIP_rk)
(low+high)/2
table(MIC$CIP2)

#OFX
l<-levels(MIC$OFX)
max<-16
low<-c()
high<-c()
for ( i in l) {
  v<-strsplit(i, "-")[[1]]
  if (length(grep('<|>', v[1]))>0) {
    a<-strsplit(v,"")[[1]]
    if (a[2]=="=") {
      v<-paste(a[3:length(a)], sep="", collapse="")
      high=c(high, as.numeric(v[1]))
      low=c(low, as.numeric(v[1]))
    } else {
      v<-paste(a[2:length(a)], sep="", collapse="")
      low<-c(low, as.numeric(max))
      high<-c(high, as.numeric(max))
    }
  } else {
    high<-c(high, as.numeric(v[2]))
    low<-c(low, as.numeric(v[1]))
  }
}
MIC$OFX2<-as.vector(factor(MIC$OFX, labels = (low+high)/2)) #warning expected
MIC$OFX2<-factor(MIC$OFX2, levels=unique(sort((low+high)/2)), ordered=TRUE) #warning expected
MIC$OFX_rk<-rank(MIC$OFX2, na.last="keep")
#verify that ranking makes sense
table(MIC$OFX)
table(MIC$OFX_rk)
(low+high)/2
table(MIC$OFX2)

#####plot MIC Figure 1A (subset) and Supplementary Figure 1 (full)
MIC2<-MIC[!(is.na(MIC$var2tab_ID)),]
par(mfrow=c(2,2))
par(xpd=FALSE) 

#INH
a<-as.numeric(as.vector(MIC2$INH2))
a[a>5]<-'>5'
a[a=='0.05']<-'<=0.05'
a<-as.factor(a)
x<-barplot(table(a) , main='Isoniazid', xlab=NULL, ylab='Isolate Count', col='light grey', cex.lab=1.5, cex.axis=1.5, cex.main=1.5)
abline(v=x[6,1], col='red', lty=3)
abline(v=x[17,1], col='blue')

#RIF
a<-as.numeric(as.vector(MIC2$RIF2)) #MIC midpoints
a[a>=50]<-'>50'
a[a<=0.25]<-"<=0.25"
b<-sort(unique(a))
a<-factor(a, levels=b[c(1,2,3,5,6,7,8,10,11,13,14,9,12)])
x<-barplot(table(a), main='Rifampicin', xlab='MIC mg/L', ylab=NULL, col='light grey', cex.lab=1.5, cex.axis=1.5, cex.main=1.5)
abline(v=x[5,1], col='red', lty=3)
abline(v=(x[11,1]+0.5), col='blue')

#RFB
a<-table(as.numeric(as.vector(MIC2$RFB2))) #MIC midpoints
names(a)<-round(as.numeric(names(a)), 3)
names(a)[names(a)=='2.5']<-'>2.5'
names(a)[names(a)=='0.125']<-"<=0.125"
x<-barplot(a, main='Rifabutin', xlab='MIC mg/L', ylab=NULL, col='light grey', cex.lab=1.5, cex.axis=1.5, cex.main=1.5)
abline(v=(x[4,1]-0.5), col='red', lty=3)
abline(v=(x[5,1]-0.5), col='blue')

#EMB
a<-as.numeric(as.vector(MIC2$EMB2)) #MIC midpoints
a[a>=20]<-'>20'
a[a<=1]<-"<=1"
b<-sort(unique(a))
a<-factor(a, levels=b[c(1,2,5,6,8,9,10,11,12,13,14,15,16,17,3,4,7)])
x<-barplot(table(a), main='Ethambutol', xlab='MIC mg/L', ylab=NULL, col='light grey', cex.lab=1.5, cex.axis=1.5, cex.main=1.5)
abline(v=x[8,1], col='red', lty=3)
abline(v=x[6,1], col='blue')

#PZA
a<-as.numeric(as.vector(MIC2$PZA2)) #MIC midpoints
a[a>=500]<-'>500'
a[a<=10]<-"<=10"
b<-sort(unique(a))
a<-factor(a, levels=b[c(1,5,9,11,12,15,2,3,4,6,7,8,10,13,14)])
x<-barplot(table(a), main='Pyrazinamide', xlab=NULL, ylab=NULL, col='light grey', cex.lab=1.5, cex.axis=1.5, cex.main=1.5)
abline(v=x[7,1], col='red', lty=3)
abline(v=(x[5,1]+0.5), col='blue')

#AMK
a<-as.numeric(as.vector(MIC2$AMI2)) #MIC midpoints
a[a>=100]<-'>100'
a[a=='1.25' | a=='1']<-"<=1.25"
b<-sort(unique(a))
a<-factor(a, levels=b[c(2,4,5,7,8,9,11,12,14,15,3,6,10,13,1)])
x<-barplot(table(a), main='Amikacin', xlab='MIC mg/L', ylab='Isolate Count', col='light grey', cex.lab=1.5, cex.axis=1.5, cex.main=1.5)
abline(v=x[7,1], col='red', lty=3)
abline(v=x[13,1], col='blue')

#CAP
a<-as.numeric(as.vector(MIC2$CAP2)) #MIC midpoints
a[a>=100]<-'>100'
a[a=='1' | a=='1.5']<-"<=1.5"
b<-sort(unique(a))
a<-factor(a, levels=b[c(6, 10, 12, 14, 15, 16, 19, 20, 1, 3, 4, 5, 7, 8, 9, 11, 13, 17, 18, 2)])
x<-barplot(table(a), main='Capreomycin', xlab='MIC mg/L', ylab=NULL, col='light grey', cex.lab=1.5, cex.axis=1.5, cex.main=1.5)
abline(v=x[3,1], col='red', lty=3)
abline(v=x[17,1], col='blue')

#KAN
a<-table(as.numeric(as.vector(MIC2$KAN2))) #MIC midpoints
names(a)[names(a)=='100']<-'>100'
names(a)[names(a)=='1' |names(a)=='1.25']<-"<=1.25"
a<-a[-1]
a[1]<-744
x<-barplot(a, main='Kanamycin', xlab='MIC mg/L', ylab=NULL, col='light grey', cex.lab=1.5, cex.axis=1.5, cex.main=1.5)
abline(v=x[8,1], col='red', lty=3)
abline(v=x[15,1], col='blue')

#ETA
a<-table(as.numeric(as.vector(MIC2$ETA2))) #MIC midpoints
names(a)[names(a)=='50']<-'>50'
names(a)[names(a)=='1' |names(a)=='1.25']<-"<=1.25"
a<-a[-1]
a[1]<-222+5
x<-barplot(a, main='Ethionamide', xlab='MIC mg/L', ylab=NULL, col='light grey', cex.lab=1.5, cex.axis=1.5, cex.main=1.5)
abline(v=(x[6,1]+0.5), col='red', lty=3)
abline(v=(x[12,1]+0.5), col='blue')

#STR
a<-table(as.numeric(as.vector(MIC2$STR2))) #MIC midpoints
names(a)[names(a)=='0.5']<-'<=0.5'
names(a)[names(a)=='100']<-">100"
x<-barplot(a, main='Streptomycin', xlab='MIC mg/L', ylab=NULL, col='light grey', cex.lab=1.5, cex.axis=1.5, cex.main=1.5)
abline(v=(x[5,1]), col='red', lty=3)
abline(v=(x[14,1]+0.5), col='blue')

#MXF
a<-table(as.numeric(as.vector(MIC2$MOXI2))) #MIC midpoints
names(a)[names(a)=='0.125']<-'<=0.125'
names(a)[names(a)=='10']<-">10"
x<-barplot(a, main='Moxifloxacin', xlab='MIC mg/L', ylab=NULL, col='light grey', cex.lab=1.5, cex.axis=1.5, cex.main=1.5, xpd=FALSE)
abline(v=(x[6,1]), col='red', lty=3, xpd=FALSE)
abline(v=(x[11,1]+0.5), col='blue', xpd=FALSE)

###############GEMMA commands are given in separate bash script

###############below code is to visualize GWAS output of GEMMA, including manhattan plots, qqplots, and generation of Table 1, supplementary tables 2 and 3. 

#install.packages("qqman")
library(qqman)

#########compute coefficients to convert GWAS rank change coefficients back to MIC scale 
#load phenotype data
pheno<-read.table("~/NC_supplementary_data/phenotype.bimbam", header = TRUE, row.names = 1) 

#load lineage data
lins<-read.table(file='~/NC_supplementary_data/lineage.tsv', header=TRUE)

#now compute coefficents.
R2<-c()
coef<-c()
coef.sd<-c()
p<-c()
for (i in seq(1,24,2)) {
  test<-as.data.frame(cbind(log(pheno[,i]), pheno[,i+1]))
  colnames(test)<-c('MIC', 'rank')
  result<-summary.lm(lm(MIC~rank, data=test))
  R2<-c(R2,result$r.squared)
  coef<-c(coef,result$coefficients[2,1])
  coef.sd<-c(coef.sd,result$coefficients[2,2])
  p<-c(p,result$coefficients[2,4])
}

symdic<-read.table('~/NC_supplementary_data/h37rv_genome_summary.txt', header=FALSE, sep="\t") #just a table that links symbols and genenames
colnames(symdic)<-c('name','sym', colnames(symdic)[-c(1,2)])

#known genes
kgenes<-c('Rv2245','Rv1908c', 'Rv0667', 'Rv3795', 'Rv2043c', 'Rv3919c', 'promoter_embA-embB', 'promoter_ahpC', 'inter_eis_Rv2417c', 'Rv3854c','Rv1484', 'Rvnr01', 'Rvnr02', 'promoter_fabG1-inhA', 'Rv0005','Rv0006','Rv2764c','Rv1694','Rv0668', 'Rv0682', 'promoter_pncA', 'Rv1630')
ksym<-c()
for (g in kgenes) {
  if (g %in% symdic$name) {
    ksym<-c(ksym,as.character(symdic$sym[which(symdic$name==g)]))
  } else {
    ksym<-c(ksym, g)
  }
}

temp<-c()
all_novel<-list()
all_known<-list()

#the drugs we are examining
drugs<-c('inh','rif','rfb','emb','pza','kan','ami','cap','lin','eta','str','moxi')

###locus level analysis
#first tabulate all GWAS results for all drugs using FDR threshold of 0.05
j<-0
for (d in drugs) {
  j<-j+1
  asso<-read.table(paste("~/NC_supplementary_data/gene_",d,".assoc.txt", sep=""), header=TRUE, sep="\t") #Gemma output files in their raw format
  asso$chr[grep('^Rv', asso$rs)]<-1
  asso$chr[grep('^inter', asso$rs)]<-2
  asso$chr[grep('^prom', asso$rs)]<-3
  gwasResults<-asso[,c(2,1)]
  gwasResults$BP<-c(1:length(which(gwasResults$chr==1)), 1:length(which(gwasResults$chr==2)), 1:length(which(gwasResults$chr==3)))
  gwasResults$p<-asso[,11]
  colnames(gwasResults)<-c('SNP', 'CHR', 'BP', 'P')
  thresh<-0.05
  gwasResults2<-gwasResults
  #gwasResults2$se<-asso[,9]
  gwasResults2$P_adj<-p.adjust(gwasResults$P,method = "fdr")
  s<-gwasResults2[which(gwasResults2$P_adj<thresh),]
  t<-cbind(asso[which(gwasResults2$P_adj<thresh),c(2,7,8,9,11)], gwasResults2[which(gwasResults2$P_adj<thresh),5])
  colnames(t)<-c(colnames(t)[1:5], "p_adj")
  t<-t[order(t$p_adj),]
  s<-s[order(s$P_adj),]
  thresh<-max(t$p_wald)
  k<-c()
  k_c<-c()
  u<-c()
  u_c<-c()
  beta<-c()
  for (i in 1:length(s$SNP)) {
    if (s$SNP[i] %in% kgenes) {
      k<-c(k,ksym[which(kgenes==s$SNP[i])])
      k_c<-c(k_c,i)
    } else {
      if (asso$beta[which(asso$rs==s$SNP[i])]>0) {
        beta<-c(beta,asso$beta[which(asso$rs==s$SNP[i])])
        if (length(symdic$sym[which(symdic$name==as.character(s$SNP[i]))])==0) {
          u<-c(u, as.character(s$SNP[i]))
        } else if (!is.na(symdic$sym[which(symdic$name==as.character(s$SNP[i]))])) {
          u<-c(u, as.character(symdic$sym[which(symdic$name==as.character(s$SNP[i]))]))
        } else {
          u<-c(u, as.character(s$SNP[i]))
        }
        u_c<-c(u_c,i)
      }
    }
  }
  all_novel[[j]]<- cbind(u,t[u_c,-1])
  all_known[[j]]<- cbind(k, t[k_c,-1])
  temp<-c(temp, k)
}
names(all_novel)<-drugs
names(all_known)<-drugs

#just some reformating
drugs<-c('inh','rif','rfb','emb','pza','kan','ami','cap','eta','str','moxi')#, 'lin
all<-all_known[['inh']]
colnames(all_novel[['inh']])<-colnames(all_known[['inh']])
all<-rbind(all, all_novel[['inh']])
all$drug<-'inh'
for (d in drugs[-1]) {
  te<-all_known[[d]]
  colnames(all_novel[[d]])<-colnames(all_known[[d]])
  te<-rbind(te, all_novel[[d]])
  te$drug<-d
  all<-rbind(all, te)
}
all<-all[,c(7,1,2,3,4,5,6)]

#just a relabeling for an internal id used for intergenic regions, some that contain promoter regions
interdict<-c()
interdict[['promoter_embA-embB']]='2969'
interdict[['promoter_pncA']]='1616'
interdict[['promoter_ahpC']]='1906'
interdict[['promoter_fabG1-inhA']]='1182'
interdict[['inter_eis_Rv2417c']]='1898'
interdict[['inter_mmpS1_fadD30']]='327'
interdict[['inter_bpoA_Rv3474']]='2717'
interdict[['inter_thyX_hsdS.1']]='2161'
interdict[['inter_esxP_Rv2348c']]='1853'
interdict[['inter_Rv3058c_cyp136']]='2396'
interdict[['inter_Rv2627c_Rv2628']]='2056'
interdict[['inter_Rv3879c_Rv3880c']]='3039'
interdict[['inter_Rv0330c_Rv0331']]='266'
interdict[['inter_Rv2265_cyp124']]='1782'
interdict[['inter_PE34_Rv3747']]='2925'
interdict[['inter_nicT_Rv2857c']]='2232'
interdict[['inter_glnE_glnA2']]='1749'
interdict[['inter_metH_Rv2125']]='1675'
interdict[['inter_cobC_Rv2232']]='1757'
interdict[['inter_Rv2975c_ung']]='2324'
interdict[['inter_whiB4_ponA2']]='2867'
interdict[['inter_Rv3729_Rv3730c']]='2911'
interdict[['inter_PPE69_PE36']]='3047'
interdict[['inter_Rv1318c_Rv1319c']]='1062'
interdict[['inter_Rv3475_kgtP']]='2718'

# next compare results with validation results, also obtained from Gemma using the independent validation set. 
#valid_gene<-gene_hits_known
all_valid<-all
all_valid$drug_valid<-rep(NA, nrow(all_valid))
all_valid$af_valid<-rep(NA, nrow(all_valid))
all_valid$beta_valid<-rep(NA,nrow(all_valid))
all_valid$se_valid<-rep(NA,nrow(all_valid))
all_valid$p_valid<-rep(NA,nrow(all_valid))
h_tally<-list() #this just checks if the GWAS hit was found in association with any drug. 
h<-as.character(unique(all$k))
for (i in 1:length(h) ) {
  if ( substr(h[i],1,2) =='Rv') {
    temp<-h[i]
  } else if (substr(h[i],1,4) %in% c('inte', 'prom')) {
    temp<-interdict[[h[i]]]
  } else {
    temp<-as.character(symdic$name[which(symdic$sym==h[i])])
  }
  for (d in drugs) {
    asso<-read.table(paste("~/Documents/CETR/output/gene_",d,"_valid.assoc.txt", sep=""), header=TRUE, sep="\t")
    if (length(asso[asso$rs==temp,1]) >0) {
      h_tally[[h[i]]]<-rbind(h_tally[[h[i]]],c(d,as.vector(as.character(asso[which(asso$rs==temp),c(7,8,9,11)]))))
    }
  }
}
for (i in which(h %in% names(h_tally))) {
  te<-h_tally[[h[i]]]
  td<-te[,1]
  for (j in td) {
    if (nrow(all_valid[(all_valid$k==h[i] & all_valid$drug==j), ])>0) {
      all_valid[(all_valid$k==h[i] & all_valid$drug==j), c(8,9,10,11,12)]<-te[te[,1] == j,]
    }
  }
}
h_u<-h[-union(which(h  %in% ksym), which (h %in% kgenes))]

for (i in 1:nrow(all_valid)) { 
  te=h_tally[[as.character(all_valid$k[i])]]
  if (is.null(te)) {
    all_valid[i, c(8,9,10,11,12)]<-NA
  } else {
    if (nrow(te)>1) {
      te=te[order(as.numeric(te[,5])),]
      if (length(which(as.numeric(te[,3])<0))>0) {
        te=te[-which(as.numeric(te[,3])<0),]
      }
    }
    if (is.null(nrow(te))) {
      all_valid[i, c(8,9,10,11,12)]<-te
    } else {
      n=length(which(as.numeric(te[,5])<0.05))  
      if (n==1) {
        all_valid[i, c(8,9,10,11,12)]<-te[te[,5] == min(as.numeric(te[,5])),]
      } else if (n>1) {
        all_valid[i, c(8,9,10,11,12)]<-te[te[,5] == min(as.numeric(te[,5])),]
        all_valid[i, 8]<-paste(te[as.numeric(te[,5])<0.05,1], collapse=',')
      } else if (n==0 & i %in% which(is.na(all_valid$drug_valid))) {
        te=h_tally[[as.character(all_valid$k[i])]]
        all_valid[i, c(8,9,10,11,12)]<-te[te[,5] == min(as.numeric(te[,5])),]
      }
    }
  }
}

all_valid$p_valid<-as.numeric(all_valid$p_valid)

names(coef)<-tolower(colnames(pheno)[seq(1,24,2)])
names(coef)[6]<-'moxi'
names(coef.sd)<-tolower(colnames(pheno)[seq(1,24,2)])
names(coef.sd)[6]<-'moxi'
for (d in all_valid$drug) {
  all_valid$beta2[all_valid$drug==d]<-as.numeric(all_valid$beta[all_valid$drug==d])*coef[names(coef)==d]  
  all_valid$se2[all_valid$drug==d]<-coef.sd[names(coef)==d]*as.numeric(all_valid$beta[all_valid$drug==d])+ as.numeric(all_valid$se[all_valid$drug==d])*coef[names(coef)==d]  
}

all_valid$beta_valid<-exp(as.numeric(all_valid$beta_valid))
all_valid$se_valid<-sqrt((all_valid$beta_valid^2)*(as.numeric(all_valid$se_valid)^2))
all_valid<-all_valid[,c(1,2,3,4,5,13,14,6,7,8,9,10,11,12)]

##all_valid contains all the data in Supplementary Table 2


#####this completes summary output of GWAS results for loci, now on to sites

snpdic<-read.csv("~/NC_supplementary_data/annotation_all_site.bimbam", header=FALSE, sep=",")
colnames(snpdic)<-c('rs', 'coord', 'chr', 'snpname')

temp<-c()
all_novel_site<-list()
all_known_site<-list()
drugs<-c('inh','rif','rfb','emb','pza','kan','ami','cap','lin','eta','str','moxi')
j<-0
for (d in drugs) {
  j<-j+1
  asso<-read.table(paste("~/NC_supplementary_data/snp_",d,".assoc.txt", sep=""), header=TRUE, sep="\t")
  asso$chr<-1
  asso<-asso[asso[,2] %in% snpdic$rs[-grep(snpdic$snpname, pattern='_CS_')],]
  gwasResults<-asso[,c(2,1)]
  gwasResults$BP<-c(1:length(which(gwasResults$chr==1)))
  gwasResults$p<-asso[,11]
  colnames(gwasResults)<-c('SNP', 'CHR', 'BP', 'P')
  thresh<-0.05
  gwasResults2<-gwasResults
  gwasResults2$P_adj<-p.adjust(gwasResults$P,method = "fdr")
  s<-gwasResults2[which(gwasResults2$P_adj<thresh),]
  t<-cbind(asso[which(gwasResults2$P_adj<thresh),c(2,7,8,9,11)], gwasResults2[which(gwasResults2$P_adj<thresh),5])
  colnames(t)<-c(colnames(t)[1:5], "P_adj")
  t<-t[order(t$P_adj),]
  s<-s[order(s$P_adj),]
  thresh<-max(t$p_wald)
  k<-c()
  k_c<-c()
  u<-c()
  u_c<-c()
  beta<-c()
  for (i in 1:length(s$SNP)) {
    snpnm<-snpdic$snpname[snpdic$rs==s$SNP[i]]
    k4n<-0
    for (g in kgenes) {
      if (g %in% symdic$name) {
        if (length(grep(pattern = symdic$sym[which(symdic$name==g)], x = snpnm, ignore.case = TRUE))>0) {
          k<-c(k,as.character(snpnm))
          k_c<-c(k_c,i)
          k4n<-1
        } 
      } else {
        if (length(grep(pattern = g, x = snpnm, ignore.case = TRUE))>0) {
          k<-c(k,as.character(snpnm))
          k_c<-c(k_c,i)
          k4n<-1
        }
      }
    } 
    if (k4n==0) {
      if (asso$beta[which(asso$rs==s$SNP[i])]>0) {
        u<-c(u,as.character(snpnm))
        u_c<-c(u_c,i)
      }
    }
  }
  all_novel_site[[j]]<- cbind(u,t[u_c,-1])
  all_known_site[[j]]<- cbind(k,t[k_c,-1])
  temp<-c(temp, k)
}
names(all_novel_site)<-drugs
names(all_known_site)<-drugs

#remove duplicate entries
all_known_site[['inh']]<-all_known_site[['inh']][-9,]
all_known_site[['eta']]<-all_known_site[['eta']][-2,]

drugs<-c('inh','rif','rfb','emb','pza','kan','ami','cap','eta','str','moxi')#, 'lin
all<-all_known_site[['inh']]
colnames(all_novel_site[['inh']])<-colnames(all_known_site[['inh']])
all<-rbind(all, all_novel_site[['inh']])
all$drug<-'inh'
for (d in drugs[-c(1,5,8:11)]) {
  te<-all_known_site[[d]]
  colnames(all_novel_site[[d]])<-colnames(all_known_site[[d]])
  te<-rbind(te, all_novel_site[[d]])
  te$drug<-d
  all<-rbind(all, te)
}

# because  no novel associations were made for certain drugs only adding their known sites only (otherwise we get an error, and loop is stopped)
for (d in drugs[c(5,8:11)]) {
  te<-all_known_site[[d]]
  te$drug<-d
  all<-rbind(all, te)
}


all<-all[,c(7,1,2,3,4,5,6)]

all_valid_site<-all
all_valid_site$drug_valid<-rep(NA, nrow(all_valid_site))
all_valid_site$af_valid<-rep(NA, nrow(all_valid_site))
all_valid_site$beta_valid<-rep(NA,nrow(all_valid_site))
all_valid_site$se_valid<-rep(NA,nrow(all_valid_site))
all_valid_site$p_valid<-rep(NA,nrow(all_valid_site))
h_tally<-list()
h<-as.character(unique(all$k))

snpdic_valid<-read.csv(file='~/NC_supplementary_data/annotation_valid_site.bimbam', header=FALSE, sep=",")
colnames(snpdic_valid)<-c('rs', 'coord', 'chr', 'snpname')

for (i in 1:length(h) ) {
  if (h[i] %in% snpdic_valid$snpname) {
    temp<-snpdic_valid$rs[snpdic_valid$snpname==h[i]]
    for (d in drugs) {
      #h<-c()
      asso<-read.table(paste("~/NC_supplementary_data/site_",d,"_valid.assoc.txt", sep=""), header=TRUE, sep="\t")
      if (length(asso[asso$rs==temp,1]) >0) {
        h_tally[[h[i]]]<-rbind(h_tally[[h[i]]],c(d,as.vector(as.character(asso[which(asso$rs==temp),c(7,8,9,11)]))))
      }
    }
  }
}

for (i in which(h %in% names(h_tally))) { #for which we have validation data, otherwise allele frequency was too low in the validation set (<0.01)
  te<-h_tally[[h[i]]]
  td<-te[,1]
  for (j in td) { #run through all the drugs that the site was assessed for 
    if (nrow(all_valid_site[(all_valid_site$k==h[i] & all_valid_site$drug==j), ])>0) { #confirming we have an entry in the all_valid_site table for that site-drug combination i.e. that this was a hit in the test set
      all_valid_site[(all_valid_site$k==h[i] & all_valid_site$drug==j), c(8,9,10,11,12)]<-te[te[,1] == j,] #validation data available for exact drug site pair
    }
  }
}
h_u<-h[c(9,10,14,20,22,23,24)]

for (i in 1:nrow(all_valid_site)) { 
  te=h_tally[[as.character(all_valid_site$k[i])]]
  if (is.null(te)) {
    all_valid_site[i, c(8,9,10,11,12)]<-NA
  } else {
    if (nrow(te)>1) {
      te=te[order(as.numeric(te[,5])),]
      if (length(which(as.numeric(te[,3])<0))>0) {
        te=te[-which(as.numeric(te[,3])<0),]
      }
    }
    if (is.null(nrow(te))) {
      all_valid_site[i, c(8,9,10,11,12)]<-te
    } else {
      n=length(which(as.numeric(te[,5])<0.05))  
      if (n==1) {
        all_valid_site[i, c(8,9,10,11,12)]<-te[te[,5] == min(as.numeric(te[,5])),]
      } else if (n>1) {
        all_valid_site[i, c(8,9,10,11,12)]<-te[te[,5] == min(as.numeric(te[,5])),]
        all_valid_site[i, 8]<-paste(te[as.numeric(te[,5])<0.05,1], collapse=',')
      } else if (n==0 & i %in% which(is.na(all_valid_site$drug_valid_site))) {
        te=h_tally[[as.character(all_valid_site$k[i])]]
        all_valid_site[i, c(8,9,10,11,12)]<-te[te[,5] == min(as.numeric(te[,5])),]
      }
    }
  }
}

all_valid_site$p_valid<-as.numeric(all_valid_site$p_valid)
names(coef)<-tolower(colnames(pheno)[seq(1,24,2)])
names(coef)[6]<-'moxi'
names(coef.sd)<-tolower(colnames(pheno)[seq(1,24,2)])
names(coef.sd)[6]<-'moxi'
for (d in all_valid_site$drug) {
  all_valid_site$beta2[all_valid_site$drug==d]<-as.numeric(all_valid_site$beta[all_valid_site$drug==d])*coef[names(coef)==d]  
  all_valid_site$se2[all_valid_site$drug==d]<-coef.sd[names(coef)==d]*as.numeric(all_valid_site$beta[all_valid_site$drug==d])+ as.numeric(all_valid_site$se[all_valid_site$drug==d])*coef[names(coef)==d]  
}

all_valid_site$beta_valid<-exp(as.numeric(all_valid_site$beta_valid))
all_valid_site$se_valid<-sqrt((all_valid_site$beta_valid^2)*(as.numeric(all_valid_site$se_valid)^2))
all_valid_site<-all_valid_site[,c(1,2,3,4,5,13,14,6,7,8,9,10,11,12)]

##all_valid_site contains contents of Supplementary table 3. 


###############   PVE Calculations  ##################
##this code generates Table 2
#parse the pve output of gemma for the grms built with and without DR and the novel hits. 

setwd("~/NC_supplementary_data")
drugs<-c('inh','rif','rfb','emb','pza','kan','ami','cap','eta','str','moxi')

pve<-matrix(nrow = length(drugs), ncol = 4, data=NA, dimnames=list(drugs, c('all', 'woDR', 'woNovel', 'woDRwoNovel')))
pve.sd<-matrix(nrow = length(drugs), ncol = 4, data=NA, dimnames=list(drugs, c('all', 'woDR', 'woNovel','woDRwoNovel')))

for (d in drugs) {
  data<-read.delim(file= paste('gene_', d, '_all.log.txt', sep=""), sep='=', header=FALSE, strip.white=TRUE)
  pve[which(drugs ==d), 1]= as.numeric(as.character(data[17,2]))
  pve.sd[which(drugs ==d), 1]= as.numeric(as.character(data[18,2]))
  data<-read.delim(file= paste('gene_', d, '.log.txt', sep=""), sep='=', header=FALSE, strip.white=TRUE) #drug resistance genes excluded. 
  pve[which(drugs ==d), 2]= as.numeric(as.character(data[17,2]))
  pve.sd[which(drugs ==d), 2]= as.numeric(as.character(data[18,2]))
  data<-read.delim(file= paste('gene_', d, '_novelex.log.txt', sep=""), sep='=', header=FALSE, strip.white=TRUE)
  pve[which(drugs ==d), 3]= as.numeric(as.character(data[17,2]))
  pve.sd[which(drugs ==d), 3]= as.numeric(as.character(data[18,2]))
  data<-read.delim(file= paste('gene_', d, '_noveldrex.log.txt', sep=""), sep='=', header=FALSE, strip.white=TRUE)
  pve[which(drugs ==d), 4]= as.numeric(as.character(data[17,2]))
  pve.sd[which(drugs ==d), 4]= as.numeric(as.character(data[18,2]))
}
(pve[,2]-pve[,4])
(pve[,1]-pve[,2])


## plot heatmap dendogram Figure 1C
library('lattice')
cov<-read.table(file='~/NC_supplementary_data/gemma_grm.sXX.txt', header=FALSE)
cov<-as.matrix(cov)
cov<-apply(cov, 1, as.numeric)
new.palette=colorRampPalette(c("white", "red", "black"),space="rgb")
lins<-read.table(file='~/NC_supplementary_data/heatmap_lineage_order.tsv', header=TRUE)
o<-order(lins$lineage)
o2<-c(o[1:207], o[208:1479][order(lins$lineage.sublineage[lins$lineage==4])],o[1480:1484])
levelplot(cov[o2, o2[1484:1]], col.regions=new.palette(20), xlab="INDEX", ylab=NULL)


#compare MIC distribution of mutations in intergenic and in the body mutation for each drug Figure 2 
mutOFint3<-apply(site[site[,1] %in% ann$V1[grep(ann$V4, pattern='315._katG')],-c(1,2,3)], 2, sum)
mutOFint2<-apply(site[site[,1] %in% ann$V1[grep(ann$V4, pattern='C15T_promoter_fabG1')],-c(1,2,3)], 2, sum)
mutOFint1<-apply(site[site[,1] %in% ann$V1[grep(ann$V4, pattern='I21._inhA')],-c(1,2,3)], 2, sum)

mic_mut1<-pheno$INH[rownames(pheno) %in% colnames(site)[-c(1,2,3)][mutOFint1==1]]
mic_mut2<-pheno$INH[rownames(pheno) %in% colnames(site)[-c(1,2,3)][mutOFint2==1]]
#mic_wildINH<-as.numeric(as.character(MIC$INH2[MIC$var2tab_ID %in% rownames(pheno)[(mutOFint1+mutOFint2+mutOFint3)==0]]))
cor(mutOFint1, mutOFint2)
wilcox.test(mic_mut1, mic_mut2)

mutOFint2<-apply(site[site[,1] %in% ann$V1[grep(ann$V4, pattern='C15T_promoter_fabG1')],-c(1,2,3)], 2, sum)
mutOFint1<-apply(site[site[,1] %in% ann$V1[grep(ann$V4, pattern='I21._inhA')],-c(1,2,3)], 2, sum)
mic_mut3<-pheno$ETA[rownames(pheno) %in% colnames(site)[-c(1,2,3)][mutOFint1==1]]
mic_mut4<-pheno$ETA[rownames(pheno) %in% colnames(site)[-c(1,2,3)][mutOFint2==1]]
cor(mutOFint1, mutOFint2)
wilcox.test(mic_mut3, mic_mut4)

mutOFint2<-apply(site[site[,1] %in% ann$V1[grep(ann$V4, pattern='T11._promoter_pncA')],-c(1,2,3)], 2, sum)
mutOFint1<-apply(site[site[,1] %in% ann$V1[grep(ann$V4, pattern='H51._pncA')],-c(1,2,3)], 2, sum)
mic_mut5<-pheno$PZA[rownames(pheno) %in% colnames(site)[-c(1,2,3)][mutOFint1==1]]
mic_mut6<-pheno$PZA[rownames(pheno) %in% colnames(site)[-c(1,2,3)][mutOFint2==1]]
cor(mutOFint1, mutOFint2)
wilcox.test(mic_mut5, mic_mut6)

mutOFint2<-apply(site[site[,1] %in% ann$V1[grep(ann$V4, pattern='C16._promoter_embA')],-c(1,2,3)], 2, sum)
mutOFint1<-apply(site[site[,1] %in% ann$V1[grep(ann$V4, pattern='306V_embB')],-c(1,2,3)], 2, sum)
mic_mut7<-pheno$EMB[rownames(pheno) %in% colnames(site)[-c(1,2,3)][mutOFint1==1]]
mic_mut8<-pheno$EMB[rownames(pheno) %in% colnames(site)[-c(1,2,3)][mutOFint2==1]]
cor(mutOFint1, mutOFint2)
wilcox.test(mic_mut7, mic_mut8)

ggplot(plot.data, aes(x=group, y=value, fill=group)) + geom_boxplot()

##to use ggplot to for a boxplot
a<-data.frame(Variant="promoter\ninhA -15", INH=mic_mut2)
b<-data.frame(Variant="codon\ninhA 21", INH=mic_mut1)
#c<-data.frame(Variant="wild/other", INH=mic_wildINH)
d<-data.frame(Variant="promoter\ninhA -15", ETA=mic_mut4)
e<-data.frame(Variant="codon\ninhA 21", ETA=mic_mut3)
#f<-data.frame(Variant="wild/other", ETH=mic_wildETH)
g<-data.frame(Variant="promoter\npncA -11", PZA=mic_mut6)
h<-data.frame(Variant="codon\npncA 51", PZA=mic_mut5)
#i<-data.frame(Variant="wild/other", PZA=mic_wildPZA)
j<-data.frame(Variant="promoter\nembB -16", EMB=mic_mut8)
k<-data.frame(Variant="embB\nM306V",EMB=mic_mut7)
#f<-data.frame(Variant="wild/other", EMB=mic_wildEMB)
dev.off()

#install.packages("gridExtra")
library(gridExtra)
library(ggplot2)

plot.data=rbind(a,b)
plot1<-ggplot(plot.data, aes(x=Variant, y=INH, fill=Variant)) + geom_boxplot(alpha=0.4, width=0.3)+ geom_hline(linetype='dotted', colour='red', yintercept = 0.2) +
  theme(text = element_text(size=20), legend.position="none", plot.margin = unit(c(3,0.5,0.5,3), "cm"))
#plot1+geom_hline(yintercept=0.2)
plot.data=rbind(d,e)
plot2<-ggplot(plot.data, aes(x=Variant, y=ETA, fill=Variant)) + geom_boxplot(alpha=0.4, width=0.3)+ geom_hline(linetype='dotted', colour='red', yintercept = 5.0) +
  theme(text = element_text(size=20), legend.position="none", plot.margin=unit(c(3,3,0.5,0.5), "cm"))
plot.data=rbind(g,h)
plot3<-ggplot(plot.data, aes(x=Variant, y=PZA, fill=Variant)) + geom_boxplot(alpha=0.4, width=0.3)+ geom_hline(linetype='dotted', colour='red', yintercept = 100) +
  theme(text = element_text(size=20), legend.position="none", plot.margin=unit(c(0.5,0.5,3,3), "cm"))
plot.data=rbind(j,k)
plot4<-ggplot(plot.data, aes(x=Variant, y=EMB, fill=Variant)) + geom_boxplot(alpha=0.4, width=0.3)+ geom_hline(linetype='dotted', colour='red', yintercept = 5.0) +
  theme(text = element_text(size=20), legend.position="none", plot.margin=unit(c(0.5,3,3,0.5), "cm"))
#margin=theme(plot.margin=unit(c(2,2,2,2),"cm"))
grid.arrange(plot1,plot2,plot3,plot4, ncol=2)

plot(MIC$INH[mutOFint==1])
plot(MIC$INH[mutOFint==0], add=TRUE, col='green')


#########to do a subplot histogram of allele frequencies. Figure 1B

g<-read.csv('~/NC_supplementary_data/genotype_all.bimbam', header=TRUE)
gnum<-as.matrix(g[,4:ncol(g)])
colnames(gnum)<-c()
#first calculate the allele/variant population frequencies

p<-c()
p<-apply(gnum, MARGIN=1, mean)
y<-hist(p, breaks=50) 

layout(matrix(data=c(1,2,2,2), nrow = 4, ncol = 1))
ylabel="Isolate count"
xlabel="Allele frequency"

par(mar=c(4,5,2,2))  

lower=c(0,2100)
upper=c(68900,69180)

barplot(y$counts, col="grey", ylim=upper, ylab=NULL, xlab=NULL, xpd=TRUE, cex.lab=2, cex.axis = 2, xaxp=c(upper, 1))
barplot(y$counts, names.arg=y$mids,col="grey", ylim=lower, ylab=ylabel, xlab=xlabel, xpd=FALSE, cex.lab=2, cex.axis=2, cex.names=2)


#########build the d_u matrix which is Supplementary Table 5

#requires the all_valid dataframe generated above. 
#load phenotype data
pheno<-read.table("~/NC_supplementary_data/phenotype.bimbam", header = TRUE, row.names = 1) 

#load lineage data
lins<-read.table(file='~/NC_supplementary_data/lineage.tsv', header=TRUE)

#load variant data
site<-read.csv('~/NC_supplementary_data/genotype_all.bimbam', header= TRUE, check.names = FALSE)

#LOAD NON-CODING ANNOTATION TABLE
inter<-read.table(file='~/NC_supplementary_data/h37rv_noncoding_summary.txt', header=TRUE, sep="\t")

d_u<-all_valid[which(all_valid$p_valid<0.005 & all_valid$k %in% h_u),]#,c(1,2,8)]
d_u<-d_u[order(d_u$p_wald, decreasing = FALSE),]
d_u$major_ns_allele<-NA
d_u$major_ns_allele_freq<-NA
d_u$major_ns_allele_freq_resistant<-NA
#d_u$all_diff_alleles<-NA
d_u$total_z<-NA
d_u$total_fs<-NA
d_u$total_different_ns<-NA
d_u$lins<-NA
d_u$lin_counts<-NA

cc<-c(0.5, 1, 5, 100, 2, 5, 5, 4, 5, 0.5, 0.5, 2) #critical concentrations
names(cc)<-c('inh', 'rif', 'emb', 'pza', 'str', 'ami', 'kan', 'cap', 'eta', 'moxi', 'rfb', 'lin')
codons<-list()
counts<-list()
pos<-list()
allvars<-list()
highimpact<-list()

for (l in 1:length(d_u$k)) {
  
  if (length(grep(d_u$k[l], pattern='inter'))>0) {
    varindices<-grep(site$varno, pattern=d_u$k[l])
    x<-site[grep(site$varno, pattern=d_u$k[l]),]
  } else {
    varindices<-grep(site$varno, pattern=paste('^(?!.*inter).*', d_u$k[l], sep=''), perl=TRUE)
    x<-site[grep(site$varno, pattern=paste('^(?!.*inter).*', d_u$k[l], sep=''), perl=TRUE),]
  }
  x<-x[,-c(2,3)]
  s<-grep(x$varno, pattern='_CS_')
  if (length(s)==0) {
  } else {
    x<-x[-s,]
  }
  v<-apply(x[,-1], MARGIN = 1, sum)
  x<-x[,-1]
  x<-rbind(as.numeric(as.character(pheno[,tolower(colnames(pheno))==d_u$drug[l]])), x)
  rownames(x)<-c(d_u$drug[l], rownames(x)[-1])
  strains<-((apply(x[-1,],2,sum)>0))
  alllins<-lins$lineage.sublineage[lins$var2tab_ID %in% names(strains[strains==TRUE])]
  alllins<-alllins[-which(alllins=='BOV')]
  d_u$lins[l]<-paste(names(table(as.character(alllins))), collapse=', ')
  d_u$lin_counts[l]<-paste(table(as.character(alllins)), collapse=', ')
  
  n<-which(v==max(v))
  d_u$major_ns_allele[l]<-names(v[n])
  int=0
  CposVec<-c()
  CodonVec<-c()
  for (nam in names(v)) {
    name<-strsplit(nam, "_")[[1]]
    if (name[5]=='inter') {
      CposVec<-c(CposVec, paste(strsplit(name[4],'')[[1]][grep(strsplit(name[4],'')[[1]], pattern='[0-9]+', perl=TRUE)], collapse=''))
      CodonVec<-c(CodonVec, name[4])
    } else {
      CposVec<-c(CposVec, paste(strsplit(name[4],'')[[1]][grep(strsplit(name[4],'')[[1]], pattern='[0-9]+', perl=TRUE)], collapse=''))
      CodonVec<-c(CodonVec, name[4])
    }
  }
  pos[[l]]<-as.numeric(CposVec)
  codons[[l]]<-CodonVec
  allvars[[l]]<-names(v)
  counts[[l]]<-as.vector(v)
  m<-table((as.numeric(x[1,])>cc[names(cc)==d_u$drug[l]])+0,as.numeric(x[rownames(x)==names(v[n]),]))
  d_u$major_ns_allele_freq[l]<-v[n]
  d_u$major_ns_allele_freq_resistant[l]<-m[2,2]
  z<-grep(names(v), pattern='_CZ_')
  temp<-rep(0,length(v))
  temp[z]<-1
  d_u$total_z[l]<-length(v[z])
  f<-grep(names(v), pattern='_CF_')
  temp[f]<-1
  highimpact[[l]]<-temp
  d_u$total_fs[l]<-length(v[f])
  d_u$total_different_ns[l]<-length(v)
}

#####generate plots in Supplementary Figure 3

par(mfrow=c(3,2))
regions=sort(unique(as.character(d_u$k)))
for (l in 1:11) {
  mylen=symdic$V4[symdic$name==regions[l]]
  if (!(substr(regions[l], start = 1, stop = 2) %in% c('Rv', 'in'))) {
    mylen=symdic$V4[which(symdic$sym==regions[l])]
  } else if (substr(regions[l], start = 1, stop = 2) == 'in') { #intergenics
    temp<-interdict[[regions[l]]]
    mylen=inter$chromEnd[inter$region==temp]-inter$chromStart[inter$region==temp]
  }
  myi<-which(d_u$k==regions[l])[1]
  if (regions[l]=='nirA') { 
    mainname='sirA'
  } else if (regions[l] == 'Rv3806c') {
    mainname='ubiA'
  } else {
    mainname=regions[l]
  }
  if (regions[l]=='dinG') {
    myi<-10
  }
  if (regions[l]=='Rv3083') {
    mainname="mymA"
  }
  if (regions[l]=='inter_Rv3879c_Rv3880c') {
    mainname="inter_espK-espL"
  }
  plot(x = pos[[myi]], y = as.numeric(counts[[myi]]), type="h", ylab='count', xlim=c(0,mylen), xlab='Nucleotide position', col=c('black','red')[highimpact[[myi]]+1], main=mainname, cex.main=2, cex.lab=1.5, cex.axis=1.5)
}

####look at epistasis between certain genes 

######plot MIC distribution for cannonical genes by lineage 2 vs Lineage 4
#load phenotype data
pheno<-read.table("~/NC_supplementary_data/phenotype.bimbam", header=TRUE, rownames=1) 
#load lineage data
lins<-read.table(file='~/NC_supplementary_data/lineage.tsv', header=TRUE)

#LOAD THE VARIANT DATA
site<-read.csv('~/NC_supplementary_data/genotype_all.bimbam', header=FALSE, check.names = FALSE)
x<-site

#katG and INH
mutOFint<-apply(x[grep(x$varno, pattern='315T_katG'),-c(1,2,3)], 2, sum)
mic_mut<-pheno$INH[mutOFint==1]
table(lins$lineage,as.numeric(mutOFint))
lins_mut<-lins[mutOFint==1,]
mic_mut_Lin4<-mic_mut[lins_mut$lineage=='4']
mic_mut_Lin2<-mic_mut[lins_mut$lineage=='2']
wilcox.test(mic_mut_Lin4, mic_mut_Lin2)

#rpoB and RIF
mutOFint<-apply(x[grep(x$varno, pattern='450L_rpoB'),-c(1,2,3)], 2, sum)
mic_mut<-pheno$RIF[mutOFint==1]
table(lins$lineage,as.numeric(mutOFint))
lins_mut<-lins[mutOFint==1,]
mic_mut_Lin4<-mic_mut[lins_mut$lineage=='4']
mic_mut_Lin2<-mic_mut[lins_mut$lineage=='2']
wilcox.test(mic_mut_Lin4, mic_mut_Lin2)

#rpoB and RFB
mutOFint<-apply(x[grep(x$varno, pattern='435V_rpoB'),-c(1,2,3)], 2, sum)
mic_mut<-pheno$RFB[mutOFint==1]
table(lins$lineage,as.numeric(mutOFint))
lins_mut<-lins[mutOFint==1,]
mic_mut_Lin4<-mic_mut[lins_mut$lineage=='4']
mic_mut_Lin2<-mic_mut[lins_mut$lineage=='2']
wilcox.test(mic_mut_Lin4, mic_mut_Lin2)

#embB and EMB
mutOFint<-apply(x[grep(x$varno, pattern='306V_embB'),-c(1,2,3)], 2, sum)
mic_mut<-pheno$EMB[mutOFint==1]
table(lins$lineage,as.numeric(mutOFint))
lins_mut<-lins[mutOFint==1,]
mic_mut_Lin4<-mic_mut[lins_mut$lineage=='4']
mic_mut_Lin2<-mic_mut[lins_mut$lineage=='2']
wilcox.test(mic_mut_Lin4, mic_mut_Lin2)

#inhA promoter and ETA
mutOFint<-apply(x[grep(x$varno, pattern='C15T_promoter_fabG1'),-c(1,2,3)], 2, sum)
mic_mut<-pheno$ETA[mutOFint==1]
table(lins$lineage,as.numeric(mutOFint))
lins_mut<-lins[mutOFint==1,]
mic_mut_Lin4<-mic_mut[lins_mut$lineage=='4']
mic_mut_Lin2<-mic_mut[lins_mut$lineage=='2']
wilcox.test(mic_mut_Lin4, mic_mut_Lin2)

#pncA and PZA
mutOFint<-apply(x[grep(x$varno, pattern='K48T_pncA'),-c(1,2,3)], 2, sum)
mic_mut<-pheno$PZA[mutOFint==1]
table(lins$lineage,as.numeric(mutOFint))
lins_mut<-lins[mutOFint==1,]
mic_mut_Lin4<-mic_mut[lins_mut$lineage=='4']
mic_mut_Lin2<-mic_mut[lins_mut$lineage=='2']
wilcox.test(mic_mut_Lin4, mic_mut_Lin2)

#gyrA and MOXI
mutOFint<-apply(x[grep(x$varno, pattern='90V_gyrA'),-c(1,2,3)], 2, sum)
mic_mut<-pheno$MXF[mutOFint==1]
table(lins$lineage,as.numeric(mutOFint))
lins_mut<-lins[mutOFint==1,]
mic_mut_Lin4<-mic_mut[lins_mut$lineage=='4']
mic_mut_Lin2<-mic_mut[lins_mut$lineage=='2']
wilcox.test(mic_mut_Lin4, mic_mut_Lin2)

#ethA and ETA
mutOFint<-apply(x[grep(x$varno, pattern='P378L_ethA'),-c(1,2,3)], 2, sum)
mic_mut<-pheno$ETA[mutOFint==1]
table(lins$lineage,as.numeric(mutOFint))
lins_mut<-lins[mutOFint==1,]
mic_mut_Lin4<-mic_mut[lins_mut$lineage=='4']
mic_mut_Lin2<-mic_mut[lins_mut$lineage=='2']
wilcox.test(mic_mut_Lin4, mic_mut_Lin2)

#rrs and AMI
mutOFint<-apply(x[grep(x$varno, pattern='A1401G_rrs'),-c(1,2,3)], 2, sum)
mic_mut<-pheno$AMI[mutOFint==1]
table(lins$lineage,as.numeric(mutOFint))
lins_mut<-lins[mutOFint==1,]
mic_mut_Lin4<-mic_mut[lins_mut$lineage=='4']
mic_mut_Lin2<-mic_mut[lins_mut$lineage=='2']
wilcox.test(mic_mut_Lin4, mic_mut_Lin2)

#rpsL and STR
mutOFint<-apply(x[grep(x$varno, pattern='K43L_rposL'),-c(1,2,3)], 2, sum)
mic_mut<-pheno$STR[mutOFint==1]
table(lins$lineage,as.numeric(mutOFint))
lins_mut<-lins[mutOFint==1,]
mic_mut_Lin4<-mic_mut[lins_mut$lineage=='4']
mic_mut_Lin2<-mic_mut[lins_mut$lineage=='2']
wilcox.test(mic_mut_Lin4, mic_mut_Lin2)

#embB and embC and EMB
mutOFint1<-apply(x[grep(x$varno, pattern='.*_C[NDFI]_.*embB'),-c(1,2,3)], 2, sum)
mutOFint2<-apply(x[setdiff(grep(x$varno, pattern='.*_C[NDFI]_.*embC'), c(4582, 30442, 12642, 17941, 30443)),-c(1,2,3)], 2, sum)
mic_mut_1AND2<-pheno$EMB[mutOFint1>=1 & mutOFint2>=1]
mic_mut_1NOT2<-pheno$EMB[mutOFint1>=1 & mutOFint2==0]
mic_mut_2<-pheno$EMB[mutOFint2>=1]
wilcox.test(mic_mut_1AND2, mic_mut_1NOT2)

fisher.test(table(pheno$EMB>=5, mutOFint2>=1))


mutOFint1<-apply(x[grep(x$varno, pattern='.*_C[NDFI]_.*embB'),-c(1,2,3)], 2, sum)
mutOFint2<-apply(x[setdiff(grep(x$varno, pattern='.*_C[NDFI]_.*embA'), c(12646, 29240, 12644)),-c(1,2,3)], 2, sum)
#mutOFint2<-apply(x[x[,1] %in% ann$V1[grep(ann$V4, pattern='.*_C[NDFI]_.*embA')],-c(1,2,3)], 2, sum)
mic_mut_1AND2<-pheno$EMB[mutOFint1>=1 & mutOFint2>=1]
mic_mut_1NOT2<-pheno$EMB[mutOFint1>=1 & mutOFint2==0]
wilcox.test(mic_mut_1AND2, mic_mut_1NOT2)

mutOFint1<-apply(x[grep(x$varno, pattern='.*_C[NDFI]_.*embB'),-c(1,2,3)], 2, sum)
mutOFint2<-apply(x[grep(x$varno, pattern='.*_C[NDFI]_.*Rv3806c'),-c(1,2,3)], 2, sum)
mic_mut_1AND2<-pheno$EMB[mutOFint1==1 & mutOFint2>=1]
mic_mut_1NOT2<-pheno$EMB[mutOFint1==1 & mutOFint2==0]
wilcox.test(mic_mut_1AND2, mic_mut_1NOT2)

median(mic_mut_1NOT2, na.rm=TRUE)
quantile(mic_mut_1NOT2, na.rm=TRUE, 0.25)
quantile(mic_mut_1NOT2, na.rm=TRUE, 0.75)
median(mic_mut_1AND2, na.rm=TRUE)
quantile(mic_mut_1AND2, na.rm=TRUE, 0.25)
quantile(mic_mut_1AND2, na.rm=TRUE, 0.75)

mutOFint<-apply(x[grep(x$varno, pattern='V981L_embC'),-c(1,2,3)], 2, sum)
mic_mut<-pheno$EMB[mutOFint==1]
table(lins$lineage[-i],as.numeric(mutOFint))
lins_mut<-lins[-i,][mutOFint==1,]

#KAN and EMB interdrug interaction
mutOFint1<-apply(x[grep(x$varno, pattern='A1401G_rrs'),-c(1,2,3)], 2, sum)
mutOFint2<-apply(x[grep(x$varno, pattern='M306V_embB'),-c(1,2,3)], 2, sum)
mutOFint3<-apply(x[grep(x$varno, pattern='_C[NDFI]_.*Rv3806c'),-c(1,2,3)], 2, sum)
mutOFint4<-apply(x[setdiff(grep(x$varno, pattern='.*_C[NDFI]_.*embA'), c(12646, 29240, 12644)),-c(1,2,3)], 2, sum)
fisher.test(table(mutOFint1[mutOFint2==1], mutOFint4[mutOFint2==1]>=1))
EMBmic_mut_2<-pheno$EMB[mutOFint2==1] 
EMBmic_mut_1AND2<-pheno$EMB[mutOFint1==1 & mutOFint2==1]
wilcox.test(EMBmic_mut_1AND2, EMBmic_mut_2)

EMBmic_mut_2<-pheno$EMB[mutOFint2==1 & mutOFint3==0 & mutOFint4==0]
EMBmic_mut_1AND2<-pheno$EMB[mutOFint1==1 & mutOFint2==1 & mutOFint3==0 & mutOFint4==0]
wilcox.test(EMBmic_mut_1AND2, EMBmic_mut_2)
