# Supplementary material for: GWAS for quantitative resistance phenotypes in Mycobacterium tuberculosis reveals resistance genes and regulatory regions
Source: Nat Commun. 2019 May 13;10:2128. doi: 10.1038/s41467-019-10110-6 (PMC6513847; doi:10.1038/s41467-019-10110-6)
Supplement: Supplementary file 12 — Source Data [file 41467_2019_10110_MOESM12_ESM.zip]

Archive with 117 entries (116 files):
- 9-Source Data Folder/
- 9-Source Data Folder/annotation_all_site.bimbam
- 9-Source Data Folder/annotation_valid_site.bimbam
- 9-Source Data Folder/gemma_commands-farhatetal.sh
- 9-Source Data Folder/gemma_grm.sXX.txt
- 9-Source Data Folder/gene_ami.assoc.txt
- 9-Source Data Folder/gene_ami.log.txt
- 9-Source Data Folder/gene_ami_all.log.txt
- 9-Source Data Folder/gene_ami_noveldrex.log.txt
- 9-Source Data Folder/gene_ami_novelex.log.txt
- 9-Source Data Folder/gene_ami_valid.assoc.txt
- 9-Source Data Folder/gene_cap.assoc.txt
- 9-Source Data Folder/gene_cap.log.txt
- 9-Source Data Folder/gene_cap_all.log.txt
- 9-Source Data Folder/gene_cap_noveldrex.log.txt
- 9-Source Data Folder/gene_cap_novelex.log.txt
- 9-Source Data Folder/gene_cap_valid.assoc.txt
- 9-Source Data Folder/gene_cys_valid.assoc.txt
- 9-Source Data Folder/gene_emb.assoc.txt
- 9-Source Data Folder/gene_emb.log.txt
- 9-Source Data Folder/gene_emb_all.log.txt
- 9-Source Data Folder/gene_emb_noveldrex.log.txt
- 9-Source Data Folder/gene_emb_novelex.log.txt
- 9-Source Data Folder/gene_emb_valid.assoc.txt
- 9-Source Data Folder/gene_eta.assoc.txt
- 9-Source Data Folder/gene_eta.log.txt
- 9-Source Data Folder/gene_eta_all.log.txt
- 9-Source Data Folder/gene_eta_noveldrex.log.txt
- 9-Source Data Folder/gene_eta_novelex.log.txt
- 9-Source Data Folder/gene_eta_valid.assoc.txt
- 9-Source Data Folder/gene_inh.assoc.txt
- 9-Source Data Folder/gene_inh.log.txt
- 9-Source Data Folder/gene_inh_all.log.txt
- 9-Source Data Folder/gene_inh_noveldrex.log.txt
- 9-Source Data Folder/gene_inh_novelex.log.txt
- 9-Source Data Folder/gene_inh_valid.assoc.txt
- 9-Source Data Folder/gene_kan.assoc.txt
- 9-Source Data Folder/gene_kan.log.txt
- 9-Source Data Folder/gene_kan_all.log.txt
- 9-Source Data Folder/gene_kan_noveldrex.log.txt
- 9-Source Data Folder/gene_kan_novelex.log.txt
- 9-Source Data Folder/gene_kan_valid.assoc.txt
- 9-Source Data Folder/gene_lin.assoc.txt
- 9-Source Data Folder/gene_lin.log.txt
- 9-Source Data Folder/gene_moxi.assoc.txt
- 9-Source Data Folder/gene_moxi.log.txt
- 9-Source Data Folder/gene_moxi_all.log.txt
- 9-Source Data Folder/gene_moxi_noveldrex.log.txt
- 9-Source Data Folder/gene_moxi_novelex.log.txt
- 9-Source Data Folder/gene_moxi_valid.assoc.txt
- 9-Source Data Folder/gene_oflx_valid.assoc.txt
- 9-Source Data Folder/gene_pas_valid.assoc.txt
- 9-Source Data Folder/gene_pza.assoc.txt
- 9-Source Data Folder/gene_pza.log.txt
- 9-Source Data Folder/gene_pza_all.log.txt
- 9-Source Data Folder/gene_pza_noveldrex.log.txt
- 9-Source Data Folder/gene_pza_novelex.log.txt
- 9-Source Data Folder/gene_pza_valid.assoc.txt
- 9-Source Data Folder/gene_rfb.assoc.txt
- 9-Source Data Folder/gene_rfb.log.txt
- 9-Source Data Folder/gene_rfb_all.log.txt
- 9-Source Data Folder/gene_rfb_noveldrex.log.txt
- 9-Source Data Folder/gene_rfb_novelex.log.txt
- 9-Source Data Folder/gene_rfb_valid.assoc.txt
- 9-Source Data Folder/gene_rif.assoc.txt
- 9-Source Data Folder/gene_rif.log.txt
- 9-Source Data Folder/gene_rif_all.log.txt
- 9-Source Data Folder/gene_rif_noveldrex.log.txt
- 9-Source Data Folder/gene_rif_novelex.log.txt
- 9-Source Data Folder/gene_rif_valid.assoc.txt
- 9-Source Data Folder/gene_str.assoc.txt
- 9-Source Data Folder/gene_str.log.txt
- 9-Source Data Folder/gene_str_all.log.txt
- 9-Source Data Folder/gene_str_noveldrex.log.txt
- 9-Source Data Folder/gene_str_novelex.log.txt
- 9-Source Data Folder/gene_str_valid.assoc.txt
- 9-Source Data Folder/genotype.bimbam
- 9-Source Data Folder/genotype_all.bimbam
- 9-Source Data Folder/genotype_gene.bimbam
- 9-Source Data Folder/genotype_gene_validationdata.bimbam
- 9-Source Data Folder/genotype_noveldrex.bimbam
- 9-Source Data Folder/genotype_novelex.bimbam
- 9-Source Data Folder/genotype_validationdata.bimbam
- 9-Source Data Folder/h37rv_genome_summary.txt
- 9-Source Data Folder/h37rv_noncoding_summary.txt
- 9-Source Data Folder/heatmap_lineage_order.tsv
- 9-Source Data Folder/lineage.tsv
- 9-Source Data Folder/phenotype.bimbam
- 9-Source Data Folder/phenotype_validationdata.bimbam
- 9-Source Data Folder/site_ami_valid.assoc.txt
- 9-Source Data Folder/site_amk_valid.assoc.txt
- 9-Source Data Folder/site_cap_valid.assoc.txt
- 9-Source Data Folder/site_cys_valid.assoc.txt
- 9-Source Data Folder/site_emb_valid.assoc.txt
- 9-Source Data Folder/site_eta_valid.assoc.txt
- 9-Source Data Folder/site_inh_valid.assoc.txt
- 9-Source Data Folder/site_kan_valid.assoc.txt
- 9-Source Data Folder/site_moxi_valid.assoc.txt
- 9-Source Data Folder/site_oflx_valid.assoc.txt
- 9-Source Data Folder/site_pas_valid.assoc.txt
- 9-Source Data Folder/site_pza_valid.assoc.txt
- 9-Source Data Folder/site_rbu_valid.assoc.txt
- 9-Source Data Folder/site_rfb_valid.assoc.txt
- 9-Source Data Folder/site_rif_valid.assoc.txt
- 9-Source Data Folder/site_str_valid.assoc.txt
- 9-Source Data Folder/snp_ami.assoc.txt
- 9-Source Data Folder/snp_cap.assoc.txt
- 9-Source Data Folder/snp_emb.assoc.txt
- 9-Source Data Folder/snp_eta.assoc.txt
- 9-Source Data Folder/snp_inh.assoc.txt
- 9-Source Data Folder/snp_kan.assoc.txt
- 9-Source Data Folder/snp_lin.assoc.txt
- 9-Source Data Folder/snp_moxi.assoc.txt
- 9-Source Data Folder/snp_pza.assoc.txt
- 9-Source Data Folder/snp_rfb.assoc.txt
- 9-Source Data Folder/snp_rif.assoc.txt
- 9-Source Data Folder/snp_str.assoc.txt
