# Supplementary material for: GWAS for quantitative resistance phenotypes in Mycobacterium tuberculosis reveals resistance genes and regulatory regions
Source: Nat Commun. 2019 May 13;10:2128. doi: 10.1038/s41467-019-10110-6 (PMC6513847; doi:10.1038/s41467-019-10110-6)
Supplement: Supplementary file 12 — Source Data [file 41467_2019_10110_MOESM12_ESM.zip › 9-Source Data Folder/annotation_all_site.bimbam]

19532	64	NC_000962.3	SNP_CN_64_G64C_G22R_dnaA
5681	71	NC_000962.3	SNP_CN_71_C71T_P24L_dnaA
6211	82	NC_000962.3	SNP_CN_82_G82C_D28H_dnaA
273277	95	NC_000962.3	SNP_CN_95_G95A_S32N_dnaA
212257	106	NC_000962.3	SNP_CN_106_C106A_L36I_dnaA
20627	116	NC_000962.3	SNP_CN_116_C116T_P39L_dnaA
51870	157	NC_000962.3	SNP_CN_157_C157T_P53S_dnaA
208895	225	NC_000962.3	SNP_CS_225_G225A_E75E_dnaA
62718	260	NC_000962.3	SNP_CN_260_G260T_S87I_dnaA
197406	302	NC_000962.3	SNP_CN_302_C302A_A101D_dnaA
37617	309	NC_000962.3	SNP_CS_309_G309C_P103P_dnaA
31352	325	NC_000962.3	SNP_CN_325_G325A_D109N_dnaA
185348	359	NC_000962.3	SNP_CN_359_C359T_A120V_dnaA
61260	362	NC_000962.3	SNP_CN_362_C362A_T121N_dnaA
16463	371	NC_000962.3	SNP_CN_371_C371T_P124L_dnaA
182386	416	NC_000962.3	SNP_CN_416_C416A_A139E_dnaA
62719	449	NC_000962.3	SNP_CN_449_A449G_Y150C_dnaA
31353	467	NC_000962.3	SNP_CN_467_A467G_H156R_dnaA
261197	524	NC_000962.3	SNP_CN_524_A524G_D175G_dnaA
57868	526	NC_000962.3	SNP_CN_526_A526G_T176A_dnaA
261639	577	NC_000962.3	SNP_CN_577_A577G_I193V_dnaA
52846	691	NC_000962.3	SNP_CN_691_G691C_G231R_dnaA
7710	692	NC_000962.3	SNP_CN_692_G692C_G231A_dnaA
36721	700	NC_000962.3	SNP_CN_700_G700A_V234I_dnaA
212472	757	NC_000962.3	SNP_CN_757_G757C_D253H_dnaA
204636	770	NC_000962.3	SNP_CN_770_C770T_A257V_dnaA
48128	780	NC_000962.3	SNP_CS_780_C780T_R260R_dnaA
202438	782	NC_000962.3	SNP_CN_782_G782C_S261T_dnaA
200891	808	NC_000962.3	SNP_CN_808_G808A_V270I_dnaA
19243	845	NC_000962.3	SNP_CN_845_T845C_I282T_dnaA
207675	856	NC_000962.3	SNP_CN_856_T856G_F286V_dnaA
24572	871	NC_000962.3	SNP_CN_871_A871G_N291D_dnaA
23891	1042	NC_000962.3	SNP_CN_1042_A1042C_M348L_dnaA
225876	1044	NC_000962.3	SNP_CN_1044_G1044A_M348I_dnaA
64174	1053	NC_000962.3	SNP_CS_1053_C1053T_L351L_dnaA
63871	1084	NC_000962.3	SNP_CN_1084_G1084T_A362S_dnaA
206586	1123	NC_000962.3	SNP_CN_1123_G1123A_A375T_dnaA
26107	1131	NC_000962.3	SNP_CS_1131_C1131A_I377I_dnaA
196139	1161	NC_000962.3	SNP_CN_1161_A1161T_K387N_dnaA
21269	1192	NC_000962.3	SNP_CN_1192_G1192A_V398M_dnaA
35649	1198	NC_000962.3	SNP_CN_1198_C1198G_R400G_dnaA
9756	1199	NC_000962.3	SNP_CN_1199_G1199A_R400H_dnaA
212317	1215	NC_000962.3	SNP_CN_1215_C1215A_D405E_dnaA
21633	1288	NC_000962.3	SNP_CN_1288_G1288A_E430K_dnaA
50921	1302	NC_000962.3	SNP_CS_1302_C1302A_P434P_dnaA
222824	1303	NC_000962.3	SNP_CN_1303_G1303C_G435R_dnaA
6939	1326	NC_000962.3	SNP_CN_1326_G1326T_Q442H_dnaA
21697	1356	NC_000962.3	SNP_CS_1356_T1356C_R452R_dnaA
22118	1388	NC_000962.3	SNP_CN_1388_G1388C_G463A_dnaA
70807	1393	NC_000962.3	SNP_CN_1393_G1393A_A465T_dnaA
47870	1394	NC_000962.3	SNP_CN_1394_C1394T_A465V_dnaA
57109	1399	NC_000962.3	SNP_CN_1399_G1399A_G467S_dnaA
272937	1399	NC_000962.3	SNP_CN_1399_G1399T_G467C_dnaA
21977	1422	NC_000962.3	SNP_CN_1422_G1422C_M474I_dnaA
182299	1422	NC_000962.3	SNP_CN_1422_G1422A_M474I_dnaA
6677	1452	NC_000962.3	SNP_CN_1452_G1452A_M484I_dnaA
15778	1452	NC_000962.3	SNP_CN_1452_G1452T_M484I_dnaA
54129	1456	NC_000962.3	SNP_CN_1456_G1456A_E486K_dnaA
211151	1463	NC_000962.3	SNP_CN_1463_G1463C_R488P_dnaA
213482	1465	NC_000962.3	SNP_CN_1465_G1465C_E489Q_dnaA
20415	1466	NC_000962.3	SNP_CN_1466_A1466C_E489A_dnaA
226425	1519	NC_000962.3	SNP_CN_1519_C1519T_R507C_dnaA
55618	1524	NC_000962.3	SNP_CZ_1524_G1524T_*508Y_dnaA
15112	1544	NC_000962.3	INS_I_1544_i508TG_inter_dnaA_dnaN
13836	1553	NC_000962.3	DEL_I_1553_d499A_inter_dnaA_dnaN
183413	1553	NC_000962.3	INS_I_1553_i499A_inter_dnaA_dnaN
232586	1569	NC_000962.3	DEL_I_1569_d483CC_inter_dnaA_dnaN
10838	1571	NC_000962.3	DEL_I_1571_d481CA_inter_dnaA_dnaN
23629	1618	NC_000962.3	INS_I_1618_i434TG_inter_dnaA_dnaN
33917	1652	NC_000962.3	SNP_I_1652_C400A_inter_dnaA_dnaN
31104	1656	NC_000962.3	SNP_I_1656_C396G_inter_dnaA_dnaN
258773	1673	NC_000962.3	SNP_I_1673_C379T_inter_dnaA_dnaN
205411	1674	NC_000962.3	SNP_I_1674_C378T_inter_dnaA_dnaN
22700	1701	NC_000962.3	SNP_I_1701_T351C_inter_dnaA_dnaN
189846	1704	NC_000962.3	SNP_I_1704_T348C_inter_dnaA_dnaN
202755	1713	NC_000962.3	SNP_I_1713_T339C_inter_dnaA_dnaN
35117	1718	NC_000962.3	SNP_I_1718_C334A_inter_dnaA_dnaN
272628	1742	NC_000962.3	SNP_I_1742_G310A_inter_dnaA_dnaN
11200	1756	NC_000962.3	SNP_I_1756_C296T_inter_dnaA_dnaN
260314	1768	NC_000962.3	SNP_I_1768_T284C_inter_dnaA_dnaN
26804	1771	NC_000962.3	SNP_I_1771_A281C_inter_dnaA_dnaN
201398	1772	NC_000962.3	SNP_I_1772_C280T_inter_dnaA_dnaN
20256	1778	NC_000962.3	INS_I_1778_i274A_inter_dnaA_dnaN
203612	1786	NC_000962.3	SNP_I_1786_G266A_inter_dnaA_dnaN
231307	1791	NC_000962.3	SNP_I_1791_C261T_inter_dnaA_dnaN
24573	1805	NC_000962.3	SNP_I_1805_C247A_inter_dnaA_dnaN
232587	1835	NC_000962.3	SNP_I_1835_T217C_inter_dnaA_dnaN
2	1849	NC_000962.3	SNP_I_1849_C203A_inter_dnaA_dnaN
45007	1850	NC_000962.3	SNP_I_1850_C202A_inter_dnaA_dnaN
198542	1870	NC_000962.3	SNP_I_1870_C182T_inter_dnaA_dnaN
18224	1873	NC_000962.3	SNP_I_1873_G179A_inter_dnaA_dnaN
21194	1876	NC_000962.3	INS_I_1876_i176TCA_inter_dnaA_dnaN
205089	1876	NC_000962.3	INS_I_1876_i176TC_inter_dnaA_dnaN
199251	1881	NC_000962.3	INS_I_1881_i171CGG_inter_dnaA_dnaN
48129	1900	NC_000962.3	SNP_I_1900_T152C_inter_dnaA_dnaN
204637	1906	NC_000962.3	SNP_I_1906_T146G_inter_dnaA_dnaN
3	1977	NC_000962.3	SNP_I_1977_A75G_inter_dnaA_dnaN
7102	2003	NC_000962.3	SNP_I_2003_G49A_inter_dnaA_dnaN
183504	2018	NC_000962.3	SNP_I_2018_C34T_inter_dnaA_dnaN
58496	2037	NC_000962.3	SNP_I_2037_A15G_inter_dnaA_dnaN
59583	2042	NC_000962.3	DEL_I_2042_d10A_inter_dnaA_dnaN
228079	2050	NC_000962.3	SNP_I_2050_C2T_inter_dnaA_dnaN
202439	2131	NC_000962.3	SNP_CN_2131_C80T_S27L_dnaN
264831	2198	NC_000962.3	SNP_CS_2198_C147A_G49G_dnaN
207676	2208	NC_000962.3	SNP_CN_2208_G157A_G53S_dnaN
28112	2222	NC_000962.3	SNP_CS_2222_C171T_S57S_dnaN
226426	2275	NC_000962.3	SNP_CN_2275_C224T_S75F_dnaN
232589	2300	NC_000962.3	SNP_CS_2300_C249T_G83G_dnaN
35870	2327	NC_000962.3	SNP_CS_2327_G276C_A92A_dnaN
31354	2347	NC_000962.3	SNP_CN_2347_A296G_D99G_dnaN
188707	2392	NC_000962.3	SNP_CN_2392_C341T_A114V_dnaN
189992	2393	NC_000962.3	SNP_CS_2393_C342G_A114A_dnaN
53977	2423	NC_000962.3	SNP_CS_2423_G372A_E124E_dnaN
187187	2441	NC_000962.3	SNP_CS_2441_G390T_P130P_dnaN
13837	2445	NC_000962.3	SNP_CS_2445_C394T_L132L_dnaN
186819	2525	NC_000962.3	SNP_CS_2525_C474T_D158D_dnaN
11201	2532	NC_000962.3	SNP_CS_2532_T481C_L161L_dnaN
231308	2627	NC_000962.3	SNP_CN_2627_G576C_K192N_dnaN
218377	2723	NC_000962.3	SNP_CS_2723_T672G_V224V_dnaN
46033	2759	NC_000962.3	SNP_CN_2759_G708C_K236N_dnaN
196006	2767	NC_000962.3	SNP_CN_2767_T716G_L239R_dnaN
259232	2822	NC_000962.3	SNP_CN_2822_G771T_E257D_dnaN
43345	2863	NC_000962.3	SNP_CN_2863_C812T_A271V_dnaN
28472	2883	NC_000962.3	SNP_CN_2883_G832T_A278S_dnaN
14325	2925	NC_000962.3	SNP_CN_2925_G874T_D292Y_dnaN
37367	2962	NC_000962.3	SNP_CN_2962_G911A_G304D_dnaN
69863	2971	NC_000962.3	SNP_CN_2971_G920T_R307L_dnaN
259233	3143	NC_000962.3	SNP_CS_3143_G1092A_L364L_dnaN
70972	3172	NC_000962.3	SNP_CN_3172_C1121T_P374L_dnaN
28113	3186	NC_000962.3	SNP_CN_3186_A1135G_N379D_dnaN
44792	3191	NC_000962.3	SNP_CS_3191_C1140G_G380G_dnaN
185999	3308	NC_000962.3	SNP_CN_3308_A29G_D10G_recF
258774	3323	NC_000962.3	SNP_CN_3323_C44A_A15E_recF
5058	3330	NC_000962.3	SNP_CS_3330_A51G_V17V_recF
35118	3390	NC_000962.3	SNP_CS_3390_G111T_T37T_recF
191210	3420	NC_000962.3	SNP_CS_3420_G141T_T47T_recF
10411	3439	NC_000962.3	SNP_CN_3439_G160A_V54I_recF
17258	3446	NC_000962.3	SNP_CN_3446_C167T_A56V_recF
208548	3446	NC_000962.3	SNP_CN_3446_C167A_A56D_recF
24574	3681	NC_000962.3	SNP_CS_3681_C402T_R134R_recF
50161	3718	NC_000962.3	SNP_CN_3718_A439G_I147V_recF
31355	3751	NC_000962.3	SNP_CN_3751_T472G_L158V_recF
28114	3812	NC_000962.3	SNP_CN_3812_G533C_G178A_recF
184712	3921	NC_000962.3	SNP_CS_3921_G642A_K214K_recF
222282	3993	NC_000962.3	SNP_CS_3993_T714G_G238G_recF
4	4013	NC_000962.3	SNP_CN_4013_T734C_I245T_recF
33776	4055	NC_000962.3	SNP_CN_4055_C776T_A259V_recF
48130	4080	NC_000962.3	SNP_CN_4080_G801T_E267D_recF
56526	4086	NC_000962.3	SNP_CS_4086_G807T_G269G_recF
36817	4171	NC_000962.3	SNP_CN_4171_G892A_A298T_recF
28115	4206	NC_000962.3	SNP_CS_4206_C927T_A309A_recF
232116	4383	NC_000962.3	SNP_CS_4383_G1104A_V368V_recF
205121	4419	NC_000962.3	SNP_CN_4419_G1140A_M380I_recF
188148	4539	NC_000962.3	SNP_CN_4539_G106A_A36T_Rv0004
13657	4571	NC_000962.3	SNP_CS_4571_G138C_G46G_Rv0004
201188	4604	NC_000962.3	SNP_CS_4604_C171T_A57A_Rv0004
209588	4609	NC_000962.3	SNP_CN_4609_G176A_R59Q_Rv0004
182475	4663	NC_000962.3	SNP_CN_4663_G230C_G77A_Rv0004
18225	4675	NC_000962.3	SNP_CN_4675_G242C_R81P_Rv0004
32794	4746	NC_000962.3	SNP_CN_4746_G313C_V105L_Rv0004
14956	4765	NC_000962.3	SNP_CN_4765_C332G_A111G_Rv0004
16651	4771	NC_000962.3	SNP_CN_4771_A338G_H113R_Rv0004
44346	4866	NC_000962.3	SNP_CS_4866_C433T_L145L_Rv0004
43776	4895	NC_000962.3	SNP_CS_4895_C462T_N154N_Rv0004
210239	4926	NC_000962.3	SNP_CN_4926_C493G_P165A_Rv0004
14326	4960	NC_000962.3	SNP_CN_4960_A527T_H176L_Rv0004
204252	4977	NC_000962.3	SNP_CN_4977_C544T_P182S_Rv0004
208239	4990	NC_000962.3	SNP_CN_4990_A557G_Y186C_Rv0004
66782	4993	NC_000962.3	SNP_CN_4993_G560T_G187V_Rv0004
214624	5003	NC_000962.3	SNP_P_5003_C120T_promoter_gyrB-gyrA
44543	5067	NC_000962.3	SNP_P_5067_A56G_promoter_gyrB-gyrA
35119	5075	NC_000962.3	SNP_P_5075_C48T_promoter_gyrB-gyrA
199731	5076	NC_000962.3	INS_P_5076_i47G_promoter_gyrB-gyrA
70690	5077	NC_000962.3	INS_P_5077_i46T_promoter_gyrB-gyrA
65443	5078	NC_000962.3	INS_P_5078_i.45-44CG_promoter_gyrB-gyrA
28598	5079	NC_000962.3	INS_P_5079_i44G_promoter_gyrB-gyrA
67846	5082	NC_000962.3	INS_P_5082_i41A_promoter_gyrB-gyrA
209305	5083	NC_000962.3	INS_P_5083_i40C_promoter_gyrB-gyrA
259234	5118	NC_000962.3	INS_P_5118_i.5-1GTTCA_promoter_gyrB-gyrA
63872	5133	NC_000962.3	SNP_CN_5133_A11C_N4T_gyrB
38535	5150	NC_000962.3	SNP_CN_5150_G28A_A10T_gyrB
68788	5162	NC_000962.3	SNP_CN_5162_G40A_D14N_gyrB
245915	5237	NC_000962.3	SNP_CN_5237_A115G_I39V_gyrB
71782	5278	NC_000962.3	SNP_CS_5278_C156T_G52G_gyrB
243733	5306	NC_000962.3	SNP_CS_5306_C184T_L62L_gyrB
12755	5317	NC_000962.3	SNP_CS_5317_C195G_V65V_gyrB
16652	5332	NC_000962.3	SNP_CS_5332_C210T_G70G_gyrB
272629	5520	NC_000962.3	SNP_CN_5520_C398T_P133L_gyrB
21010	5611	NC_000962.3	SNP_CS_5611_C489T_G163G_gyrB
259235	5731	NC_000962.3	SNP_CS_5731_C609T_T203T_gyrB
31356	5752	NC_000962.3	SNP_CS_5752_G630A_V210V_gyrB
70808	5800	NC_000962.3	SNP_CN_5800_C678A_F226L_gyrB
205412	5879	NC_000962.3	SNP_CN_5879_A757C_T253P_gyrB
17978	6028	NC_000962.3	SNP_CS_6028_C906T_H302H_gyrB
8956	6052	NC_000962.3	SNP_CN_6052_T930G_I310M_gyrB
206318	6059	NC_000962.3	SNP_CN_6059_A937G_S313G_gyrB
11202	6112	NC_000962.3	SNP_CN_6112_G990C_M330I_gyrB
59584	6124	NC_000962.3	SNP_CS_6124_C1002T_A334A_gyrB
185620	6134	NC_000962.3	SNP_CN_6134_G1012C_E338Q_gyrB
7103	6140	NC_000962.3	SNP_CN_6140_G1018T_V340L_gyrB
269979	6170	NC_000962.3	SNP_CN_6170_C1048T_H350Y_gyrB
14327	6208	NC_000962.3	SNP_CS_6208_G1086A_A362A_gyrB
22379	6346	NC_000962.3	SNP_CS_6346_C1224T_G408G_gyrB
31357	6406	NC_000962.3	SNP_CS_6406_C1284T_N428N_gyrB
14825	6438	NC_000962.3	SNP_CN_6438_C1316G_P439R_gyrB
31358	6446	NC_000962.3	SNP_CN_6446_G1324T_A442S_gyrB
214187	6479	NC_000962.3	SNP_CN_6479_G1357T_A453S_gyrB
184713	6507	NC_000962.3	SNP_CN_6507_C1385T_A462V_gyrB
249951	6518	NC_000962.3	SNP_CN_6518_G1396A_V466M_gyrB
36722	6576	NC_000962.3	SNP_CN_6576_G1454A_R485H_gyrB
9614	6579	NC_000962.3	SNP_CN_6579_C1457T_S486F_gyrB
14233	6579	NC_000962.3	SNP_CN_6579_C1457A_S486Y_gyrB
52400	6583	NC_000962.3	SNP_CS_6583_G1461A_T487T_gyrB
188708	6662	NC_000962.3	SNP_CN_6662_T1540G_F514V_gyrB
206587	6713	NC_000962.3	SNP_CN_6713_C1591A_R531S_gyrB
211464	6715	NC_000962.3	SNP_CS_6715_C1593T_R531R_gyrB
213677	6734	NC_000962.3	SNP_CN_6734_A1612G_N538D_gyrB
5564	6735	NC_000962.3	SNP_CN_6735_A1613C_N538T_gyrB
197807	6735	NC_000962.3	SNP_CN_6735_A1613G_N538S_gyrB
226427	6736	NC_000962.3	SNP_CS_6736_C1614T_N538N_gyrB
4622	6737	NC_000962.3	SNP_CN_6737_A1615G_T539A_gyrB
209395	6738	NC_000962.3	SNP_CN_6738_C1616A_T539N_gyrB
36396	6742	NC_000962.3	SNP_CN_6742_A1620T_E540D_gyrB
63094	6742	NC_000962.3	SNP_CN_6742_A1620C_E540D_gyrB
210024	6750	NC_000962.3	SNP_CN_6750_C1628T_A543V_gyrB
185066	6802	NC_000962.3	SNP_CN_6802_G1680C_K560N_gyrB
218867	6931	NC_000962.3	SNP_CS_6931_A1809G_A603A_gyrB
200544	6998	NC_000962.3	SNP_CN_6998_C1876G_R626G_gyrB
196945	7019	NC_000962.3	SNP_CN_7019_G1897C_G633R_gyrB
192035	7055	NC_000962.3	SNP_CN_7055_G1933A_G645S_gyrB
263880	7058	NC_000962.3	SNP_CN_7058_A1936G_I646V_gyrB
187618	7147	NC_000962.3	SNP_CS_7147_G2025T_V675V_gyrB
214752	7158	NC_000962.3	SNP_CN_7158_A2036C_D679A_gyrB
8957	7221	NC_000962.3	SNP_CN_7221_G2099C_S700T_gyrB
272630	7222	NC_000962.3	SNP_CS_7222_C2100T_S700S_gyrB
35120	7268	NC_000962.3	SNP_I_7268_C34T_inter_gyrB_gyrA
191172	7277	NC_000962.3	SNP_I_7277_G25A_inter_gyrB_gyrA
56342	7283	NC_000962.3	SNP_I_7283_G19T_inter_gyrB_gyrA
191585	7310	NC_000962.3	SNP_CS_7310_C9T_D3D_gyrA
47591	7323	NC_000962.3	SNP_CN_7323_C22G_P8A_gyrA
202279	7361	NC_000962.3	SNP_CN_7361_CG60-61TC_IE20-21IQ_gyrA
5	7362	NC_000962.3	SNP_CN_7362_G61C_E21Q_gyrA
9712	7521	NC_000962.3	SNP_CN_7521_G220T_A74S_gyrA
28882	7539	NC_000962.3	SNP_CN_7539_A238G_T80A_gyrA
21678	7563	NC_000962.3	SNP_CN_7563_G262T_G88C_gyrA
209333	7564	NC_000962.3	SNP_CN_7564_G263C_G88A_gyrA
19533	7566	NC_000962.3	SNP_CN_7566_G265A_D89N_gyrA
2272	7570	NC_000962.3	SNP_CN_7570_C269T_A90V_gyrA
247134	7570	NC_000962.3	SNP_CN_7570_C269G_A90G_gyrA
10968	7572	NC_000962.3	SNP_CN_7572_T271C_S91P_gyrA
191151	7582	NC_000962.3	SNP_CN_7582_A281G_D94G_gyrA
6	7585	NC_000962.3	SNP_CN_7585_G284C_S95T_gyrA
26575	7606	NC_000962.3	SNP_CN_7606_C305A_P102H_gyrA
245449	7668	NC_000962.3	SNP_CN_7668_C367G_P123A_gyrA
216080	7684	NC_000962.3	SNP_CN_7684_G383A_R128K_gyrA
198064	7691	NC_000962.3	SNP_CS_7691_C390G_T130T_gyrA
191586	7892	NC_000962.3	SNP_CS_7892_G591A_L197L_gyrA
38556	7924	NC_000962.3	INS_CF_7924_i622G_208_gyrA
38557	7926	NC_000962.3	SNP_CN_7926_G625A_D209N_gyrA
251935	7930	NC_000962.3	SNP_CN_7930_C629T_A210V_gyrA
232594	7943	NC_000962.3	SNP_CN_7943_G642T_E214D_gyrA
187619	7983	NC_000962.3	SNP_CN_7983_T682C_F228L_gyrA
2273	8040	NC_000962.3	SNP_CN_8040_G739A_G247S_gyrA
2798	8048	NC_000962.3	SNP_CS_8048_C747A_G249G_gyrA
17259	8056	NC_000962.3	SNP_CN_8056_G755T_R252L_gyrA
10680	8101	NC_000962.3	SNP_CN_8101_C800T_T267I_gyrA
18784	8116	NC_000962.3	SNP_CN_8116_C815T_T272I_gyrA
33110	8131	NC_000962.3	SNP_CN_8131_A830G_Q277R_gyrA
222827	8147	NC_000962.3	SNP_CN_8147_C846G_N282K_gyrA
198611	8162	NC_000962.3	SNP_CS_8162_C861T_I287I_gyrA
37139	8164	NC_000962.3	SNP_CN_8164_C863T_A288V_gyrA
197310	8164	NC_000962.3	SNP_CN_8164_C863A_A288D_gyrA
197726	8257	NC_000962.3	SNP_CN_8257_A956C_K319T_gyrA
31359	8285	NC_000962.3	SNP_CS_8285_C984T_I328I_gyrA
58381	8351	NC_000962.3	SNP_CS_8351_C1050T_D350D_gyrA
13658	8364	NC_000962.3	SNP_CN_8364_A1063T_T355S_gyrA
52582	8414	NC_000962.3	SNP_CS_8414_C1113T_D371D_gyrA
27214	8416	NC_000962.3	SNP_CN_8416_T1115C_V372A_gyrA
258084	8423	NC_000962.3	SNP_CS_8423_G1122A_V374V_gyrA
11203	8452	NC_000962.3	SNP_CN_8452_C1151T_A384V_gyrA
29644	8463	NC_000962.3	SNP_CN_8463_G1162A_A388T_gyrA
202813	8475	NC_000962.3	SNP_CN_8475_C1174T_R392C_gyrA
272938	8501	NC_000962.3	SNP_CS_8501_G1200C_A400A_gyrA
188781	8517	NC_000962.3	SNP_CN_8517_G1216C_A406P_gyrA
261640	8525	NC_000962.3	SNP_CS_8525_C1224T_I408I_gyrA
218713	8531	NC_000962.3	SNP_CS_8531_G1230T_A410A_gyrA
188387	8532	NC_000962.3	SNP_CN_8532_T1231G_S411A_gyrA
57736	8536	NC_000962.3	SNP_CN_8536_A1235T_E412V_gyrA
35121	8668	NC_000962.3	SNP_CN_8668_C1367T_A456V_gyrA
55410	8688	NC_000962.3	SNP_CN_8688_G1387T_A463S_gyrA
58040	8694	NC_000962.3	SNP_CS_8694_C1393T_L465L_gyrA
35871	8715	NC_000962.3	SNP_CN_8715_C1414T_P472S_gyrA
59353	8978	NC_000962.3	SNP_CS_8978_C1677T_F559F_gyrA
187620	9051	NC_000962.3	SNP_CS_9051_T1750C_L584L_gyrA
201162	9111	NC_000962.3	SNP_CN_9111_C1810T_P604S_gyrA
203499	9121	NC_000962.3	SNP_CN_9121_G1820A_R607H_gyrA
272939	9138	NC_000962.3	SNP_CN_9138_C1837G_Q613E_gyrA
11204	9143	NC_000962.3	SNP_CS_9143_T1842C_I614I_gyrA
31360	9217	NC_000962.3	SNP_CN_9217_A1916C_D639A_gyrA
47420	9217	NC_000962.3	SNP_CN_9217_A1916G_D639G_gyrA
34248	9260	NC_000962.3	SNP_CS_9260_G1959C_L653L_gyrA
7	9304	NC_000962.3	SNP_CN_9304_G2003A_G668D_gyrA
65907	9466	NC_000962.3	SNP_CN_9466_A2165G_Y722C_gyrA
18226	9516	NC_000962.3	SNP_CN_9516_G2215C_E739Q_gyrA
26108	9525	NC_000962.3	SNP_CN_9525_G2224C_V742L_gyrA
28116	9557	NC_000962.3	SNP_CS_9557_G2256C_T752T_gyrA
54254	9566	NC_000962.3	SNP_CS_9566_C2265T_Y755Y_gyrA
216499	9582	NC_000962.3	SNP_CN_9582_A2281G_R761G_gyrA
27465	9596	NC_000962.3	SNP_CS_9596_G2295T_A765A_gyrA
38262	9620	NC_000962.3	SNP_CS_9620_G2319A_E773E_gyrA
71497	9629	NC_000962.3	SNP_CS_9629_C2328T_A776A_gyrA
46224	9656	NC_000962.3	SNP_CS_9656_C2355T_R785R_gyrA
184714	9656	NC_000962.3	SNP_CS_9656_C2355G_R785R_gyrA
62027	9669	NC_000962.3	SNP_CN_9669_C2368G_Q790E_gyrA
219529	9692	NC_000962.3	SNP_CS_9692_G2391A_Q797Q_gyrA
198404	9698	NC_000962.3	SNP_CS_9698_G2397A_K799K_gyrA
203959	9721	NC_000962.3	SNP_CN_9721_G2420A_G807D_gyrA
183147	9753	NC_000962.3	SNP_CN_9753_A2452G_N818D_gyrA
27466	9777	NC_000962.3	SNP_CN_9777_A2476G_N826D_gyrA
60295	9808	NC_000962.3	SNP_CN_9808_C2507G_T836R_gyrA
201399	9831	NC_000962.3	SNP_I_9831_G83C_inter_gyrA_Rv0007
26109	9841	NC_000962.3	SNP_I_9841_C73T_inter_gyrA_Rv0007
218378	9931	NC_000962.3	SNP_CS_9931_G18A_E6E_Rv0007
62103	9932	NC_000962.3	SNP_CN_9932_C19T_P7S_Rv0007
26110	9944	NC_000962.3	SNP_CN_9944_A31C_S11R_Rv0007
26805	9950	NC_000962.3	SNP_CN_9950_G37C_G13R_Rv0007
246232	9965	NC_000962.3	SNP_CN_9965_G52C_A18P_Rv0007
10207	9967	NC_000962.3	SNP_CS_9967_G54C_A18A_Rv0007
188149	9975	NC_000962.3	SNP_CN_9975_T62C_L21S_Rv0007
252375	9990	NC_000962.3	SNP_CN_9990_G77A_G26D_Rv0007
197407	10013	NC_000962.3	SNP_CN_10013_C100T_P34S_Rv0007
202814	10024	NC_000962.3	SNP_CS_10024_A111C_I37I_Rv0007
33111	10043	NC_000962.3	SNP_CN_10043_C130G_P44A_Rv0007
271919	10089	NC_000962.3	SNP_CN_10089_G176A_R59H_Rv0007
34249	10174	NC_000962.3	SNP_CS_10174_C261G_S87S_Rv0007
35122	10174	NC_000962.3	SNP_CS_10174_C261T_S87S_Rv0007
46642	10178	NC_000962.3	SNP_CN_10178_G265T_A89S_Rv0007
57379	10186	NC_000962.3	SNP_CS_10186_C273G_A91A_Rv0007
195813	10228	NC_000962.3	SNP_CS_10228_G315A_P105P_Rv0007
184130	10270	NC_000962.3	SNP_CS_10270_C357T_A119A_Rv0007
19814	10303	NC_000962.3	SNP_CS_10303_C390T_S130S_Rv0007
24456	10347	NC_000962.3	SNP_CN_10347_G434T_R145L_Rv0007
184657	10450	NC_000962.3	SNP_CS_10450_G537A_S179S_Rv0007
22380	10488	NC_000962.3	SNP_CN_10488_A575G_Q192R_Rv0007
58973	10568	NC_000962.3	SNP_CN_10568_A655G_T219A_Rv0007
209589	10573	NC_000962.3	SNP_CS_10573_C660G_V220V_Rv0007
206588	10727	NC_000962.3	SNP_CN_10727_A814G_I272V_Rv0007
9316	10741	NC_000962.3	SNP_CS_10741_C828G_T276T_Rv0007
261641	10753	NC_000962.3	SNP_CS_10753_C840T_T280T_Rv0007
197147	10767	NC_000962.3	SNP_CN_10767_T854C_V285A_Rv0007
260170	10806	NC_000962.3	SNP_CN_10806_T893C_V298A_Rv0007
190508	10846	NC_000962.3	SNP_I_10846_G41A_inter_Rv0007_Rvnt01
25037	10965	NC_000962.3	SNP_I_10965_C147G_inter_Rvnt01_Rvnt02
205413	10972	NC_000962.3	SNP_I_10972_C140T_inter_Rvnt01_Rvnt02
64865	11018	NC_000962.3	SNP_I_11018_C94G_inter_Rvnt01_Rvnt02
232596	11035	NC_000962.3	SNP_I_11035_G77A_inter_Rvnt01_Rvnt02
28117	11055	NC_000962.3	SNP_I_11055_C57G_inter_Rvnt01_Rvnt02
216894	11206	NC_000962.3	SNP_I_11206_A668G_inter_Rvnt02_Rv0008c
28599	11224	NC_000962.3	SNP_I_11224_T650G_inter_Rvnt02_Rv0008c
189847	11279	NC_000962.3	SNP_I_11279_A595G_inter_Rvnt02_Rv0008c
57483	11280	NC_000962.3	DEL_I_11280_d594C_inter_Rvnt02_Rv0008c
201568	11296	NC_000962.3	SNP_I_11296_G578T_inter_Rvnt02_Rv0008c
273816	11311	NC_000962.3	SNP_I_11311_A563C_inter_Rvnt02_Rv0008c
4061	11370	NC_000962.3	SNP_I_11370_C504T_inter_Rvnt02_Rv0008c
16653	11372	NC_000962.3	SNP_I_11372_T502C_inter_Rvnt02_Rv0008c
264834	11394	NC_000962.3	SNP_I_11394_G480A_inter_Rvnt02_Rv0008c
25038	11410	NC_000962.3	SNP_I_11410_G464A_inter_Rvnt02_Rv0008c
46401	11427	NC_000962.3	SNP_I_11427_C447T_inter_Rvnt02_Rv0008c
46531	11429	NC_000962.3	SNP_I_11429_C445A_inter_Rvnt02_Rv0008c
14328	11439	NC_000962.3	SNP_I_11439_C435T_inter_Rvnt02_Rv0008c
241962	11475	NC_000962.3	SNP_I_11475_C399T_inter_Rvnt02_Rv0008c
227298	11493	NC_000962.3	SNP_I_11493_C381A_inter_Rvnt02_Rv0008c
13838	11499	NC_000962.3	SNP_I_11499_C375T_inter_Rvnt02_Rv0008c
33918	11526	NC_000962.3	SNP_I_11526_C348G_inter_Rvnt02_Rv0008c
11041	11536	NC_000962.3	SNP_I_11536_C338A_inter_Rvnt02_Rv0008c
46990	11560	NC_000962.3	SNP_I_11560_A314G_inter_Rvnt02_Rv0008c
264835	11581	NC_000962.3	SNP_I_11581_C293T_inter_Rvnt02_Rv0008c
29357	11596	NC_000962.3	SNP_I_11596_C278G_inter_Rvnt02_Rv0008c
189518	11598	NC_000962.3	SNP_I_11598_G276C_inter_Rvnt02_Rv0008c
208240	11609	NC_000962.3	SNP_I_11609_C265T_inter_Rvnt02_Rv0008c
226428	11611	NC_000962.3	SNP_I_11611_C263T_inter_Rvnt02_Rv0008c
27876	11637	NC_000962.3	SNP_I_11637_C237T_inter_Rvnt02_Rv0008c
212318	11695	NC_000962.3	SNP_I_11695_G179A_inter_Rvnt02_Rv0008c
272940	11701	NC_000962.3	SNP_I_11701_G173A_inter_Rvnt02_Rv0008c
51661	11721	NC_000962.3	SNP_I_11721_A153G_inter_Rvnt02_Rv0008c
11205	11740	NC_000962.3	SNP_I_11740_A134G_inter_Rvnt02_Rv0008c
19244	11758	NC_000962.3	SNP_I_11758_T116G_inter_Rvnt02_Rv0008c
45008	11792	NC_000962.3	SNP_I_11792_C82T_inter_Rvnt02_Rv0008c
199863	11815	NC_000962.3	SNP_I_11815_C59T_inter_Rvnt02_Rv0008c
8	11820	NC_000962.3	SNP_I_11820_C54G_inter_Rvnt02_Rv0008c
195931	11836	NC_000962.3	SNP_I_11836_G38A_inter_Rvnt02_Rv0008c
9	11879	NC_000962.3	SNP_CN_11879_A433G_S145P_Rv0008c
227693	11981	NC_000962.3	SNP_CN_11981_C331T_A111T_Rv0008c
5781	12020	NC_000962.3	SNP_CN_12020_G292A_R98C_Rv0008c
240433	12060	NC_000962.3	SNP_CS_12060_G252A_A84A_Rv0008c
15678	12077	NC_000962.3	SNP_CN_12077_C235T_A79T_Rv0008c
203960	12077	NC_000962.3	SNP_CN_12077_C235G_A79P_Rv0008c
197148	12110	NC_000962.3	SNP_CN_12110_C202A_A68S_Rv0008c
44544	12115	NC_000962.3	SNP_CN_12115_G197A_A66V_Rv0008c
251148	12129	NC_000962.3	SNP_CS_12129_C183T_L61L_Rv0008c
191309	12142	NC_000962.3	SNP_CN_12142_C170T_R57Q_Rv0008c
260845	12163	NC_000962.3	SNP_CN_12163_G149A_A50V_Rv0008c
57869	12191	NC_000962.3	SNP_CN_12191_C121G_G41R_Rv0008c
17260	12204	NC_000962.3	SNP_CS_12204_G108A_L36L_Rv0008c
52188	12217	NC_000962.3	DEL_CF_12217_d95C_32_Rv0008c
59585	12234	NC_000962.3	SNP_CS_12234_C78G_P26P_Rv0008c
258085	12240	NC_000962.3	SNP_CS_12240_C72T_V24V_Rv0008c
242824	12260	NC_000962.3	SNP_CN_12260_C52T_G18S_Rv0008c
71203	12289	NC_000962.3	SNP_CN_12289_C23T_R8Q_Rv0008c
25039	12297	NC_000962.3	SNP_CS_12297_C15T_V5V_Rv0008c
11206	12384	NC_000962.3	SNP_I_12384_C84G_inter_Rv0008c_ppiA
36818	12392	NC_000962.3	SNP_I_12392_C76A_inter_Rv0008c_ppiA
226430	12465	NC_000962.3	INS_I_12465_i3CA_inter_Rv0008c_ppiA
71028	12470	NC_000962.3	SNP_CN_12470_G3A_M1I_ppiA
29358	12542	NC_000962.3	SNP_CN_12542_C75G_D25E_ppiA
191587	12555	NC_000962.3	SNP_CS_12555_C88T_L30L_ppiA
17117	12635	NC_000962.3	SNP_CS_12635_C168T_N56N_ppiA
66627	12673	NC_000962.3	SNP_CN_12673_C206T_A69V_ppiA
71284	12759	NC_000962.3	SNP_CN_12759_G292T_A98S_ppiA
2799	12984	NC_000962.3	SNP_CN_12984_C517T_P173S_ppiA
240767	12998	NC_000962.3	SNP_CN_12998_G531C_E177D_ppiA
202458	13008	NC_000962.3	DEL_CF_13008_d540AT_181_ppiA
231309	13051	NC_000962.3	SNP_I_13051_C82T_inter_ppiA_Rv0010c
186872	13063	NC_000962.3	SNP_I_13063_C70T_inter_ppiA_Rv0010c
242825	13064	NC_000962.3	SNP_I_13064_C69G_inter_ppiA_Rv0010c
202959	13069	NC_000962.3	SNP_I_13069_C64G_inter_ppiA_Rv0010c
4623	13074	NC_000962.3	SNP_I_13074_G59A_inter_ppiA_Rv0010c
55411	13090	NC_000962.3	SNP_I_13090_G43A_inter_ppiA_Rv0010c
4624	13091	NC_000962.3	SNP_I_13091_C42T_inter_ppiA_Rv0010c
11207	13100	NC_000962.3	SNP_I_13100_C33T_inter_ppiA_Rv0010c
57160	13152	NC_000962.3	SNP_CN_13152_G407A_A136V_Rv0010c
13232	13158	NC_000962.3	SNP_CN_13158_C401T_G134D_Rv0010c
34250	13175	NC_000962.3	SNP_CS_13175_A384G_D128D_Rv0010c
31361	13197	NC_000962.3	SNP_CN_13197_G362C_T121S_Rv0010c
31362	13229	NC_000962.3	DEL_CF_13229_d330C_110_Rv0010c
11208	13275	NC_000962.3	SNP_CN_13275_T284C_Y95C_Rv0010c
27467	13277	NC_000962.3	SNP_CS_13277_A282G_R94R_Rv0010c
11209	13298	NC_000962.3	SNP_CN_13298_G261C_I87M_Rv0010c
46880	13358	NC_000962.3	SNP_CS_13358_G201A_G67G_Rv0010c
67619	13387	NC_000962.3	SNP_CN_13387_G172A_R58C_Rv0010c
191588	13394	NC_000962.3	SNP_CZ_13394_C165T_W55*_Rv0010c
251682	13404	NC_000962.3	SNP_CN_13404_C155T_S52N_Rv0010c
245916	13423	NC_000962.3	SNP_CN_13423_C136G_G46R_Rv0010c
4062	13452	NC_000962.3	SNP_CN_13452_C107A_G36V_Rv0010c
11210	13460	NC_000962.3	SNP_CS_13460_A99G_D33D_Rv0010c
38394	13462	NC_000962.3	SNP_CN_13462_C97T_D33N_Rv0010c
205414	13473	NC_000962.3	SNP_CN_13473_G86A_T29I_Rv0010c
227694	13477	NC_000962.3	SNP_CN_13477_C82T_V28M_Rv0010c
11211	13482	NC_000962.3	SNP_CN_13482_G77A_A26V_Rv0010c
52950	13483	NC_000962.3	SNP_CN_13483_C76T_A26T_Rv0010c
43569	13490	NC_000962.3	SNP_CN_13490_C69T_M23I_Rv0010c
37618	13502	NC_000962.3	SNP_CS_13502_C57A_G19G_Rv0010c
221144	13504	NC_000962.3	SNP_CN_13504_C55G_G19R_Rv0010c
259236	13507	NC_000962.3	SNP_CN_13507_C52T_A18T_Rv0010c
53624	13525	NC_000962.3	SNP_CN_13525_C34T_G12R_Rv0010c
31105	13539	NC_000962.3	SNP_CN_13539_G20T_A7E_Rv0010c
232597	13548	NC_000962.3	SNP_CN_13548_G11A_T4I_Rv0010c
54255	13579	NC_000962.3	SNP_I_13579_C135T_inter_Rv0010c_Rv0011c
43570	13604	NC_000962.3	SNP_I_13604_A110C_inter_Rv0010c_Rv0011c
22095	13605	NC_000962.3	SNP_I_13605_C109A_inter_Rv0010c_Rv0011c
251437	13624	NC_000962.3	SNP_I_13624_G90C_inter_Rv0010c_Rv0011c
231310	13626	NC_000962.3	SNP_I_13626_A88C_inter_Rv0010c_Rv0011c
7345	13627	NC_000962.3	SNP_I_13627_T87C_inter_Rv0010c_Rv0011c
58382	13627	NC_000962.3	SNP_I_13627_T87G_inter_Rv0010c_Rv0011c
35019	13629	NC_000962.3	INS_I_13629_i85TGA_inter_Rv0010c_Rv0011c
48596	13629	NC_000962.3	SNP_I_13629_A85G_inter_Rv0010c_Rv0011c
201267	13630	NC_000962.3	SNP_I_13630_C84T_inter_Rv0010c_Rv0011c
44347	13633	NC_000962.3	SNP_I_13633_G81A_inter_Rv0010c_Rv0011c
62909	13636	NC_000962.3	SNP_I_13636_T78C_inter_Rv0010c_Rv0011c
206232	13636	NC_000962.3	SNP_I_13636_T78G_inter_Rv0010c_Rv0011c
63096	13637	NC_000962.3	SNP_I_13637_G77C_inter_Rv0010c_Rv0011c
25437	13638	NC_000962.3	SNP_I_13638_T76C_inter_Rv0010c_Rv0011c
202018	13638	NC_000962.3	SNP_I_13638_T76G_inter_Rv0010c_Rv0011c
29929	13640	NC_000962.3	SNP_I_13640_A74G_inter_Rv0010c_Rv0011c
195814	13640	NC_000962.3	SNP_I_13640_A74C_inter_Rv0010c_Rv0011c
183359	13660	NC_000962.3	SNP_I_13660_C54G_inter_Rv0010c_Rv0011c
28600	13664	NC_000962.3	SNP_I_13664_C50T_inter_Rv0010c_Rv0011c
35123	13699	NC_000962.3	SNP_I_13699_T15C_inter_Rv0010c_Rv0011c
203613	13707	NC_000962.3	SNP_I_13707_G7A_inter_Rv0010c_Rv0011c
67343	13749	NC_000962.3	SNP_CN_13749_T247C_I83V_Rv0011c
65025	13783	NC_000962.3	SNP_CS_13783_A213T_G71G_Rv0011c
27111	13917	NC_000962.3	SNP_CN_13917_C79T_G27R_Rv0011c
29930	13924	NC_000962.3	SNP_CS_13924_C72T_V24V_Rv0011c
260846	13926	NC_000962.3	SNP_CN_13926_C70T_V24M_Rv0011c
58383	13935	NC_000962.3	SNP_CN_13935_G61T_P21T_Rv0011c
209133	13962	NC_000962.3	SNP_CN_13962_A34C_F12V_Rv0011c
214625	14007	NC_000962.3	SNP_I_14007_G82C_inter_Rv0011c_Rv0012
199732	14009	NC_000962.3	SNP_I_14009_A80G_inter_Rv0011c_Rv0012
272941	14024	NC_000962.3	SNP_I_14024_C65G_inter_Rv0011c_Rv0012
235203	14076	NC_000962.3	SNP_I_14076_G13A_inter_Rv0011c_Rv0012
45550	14094	NC_000962.3	SNP_CN_14094_A6C_R2S_Rv0012
55829	14105	NC_000962.3	SNP_CN_14105_C17G_P6R_Rv0012
208896	14127	NC_000962.3	SNP_CS_14127_A39C_G13G_Rv0012
60946	14166	NC_000962.3	SNP_CS_14166_C78T_F26F_Rv0012
57870	14229	NC_000962.3	SNP_CS_14229_C141T_G47G_Rv0012
2274	14251	NC_000962.3	SNP_CN_14251_G163A_D55N_Rv0012
258086	14334	NC_000962.3	SNP_CS_14334_C246T_T82T_Rv0012
5424	14385	NC_000962.3	SNP_CN_14385_G297C_M99I_Rv0012
11212	14401	NC_000962.3	SNP_CN_14401_A313G_K105E_Rv0012
192210	14463	NC_000962.3	SNP_CN_14463_A375T_Q125H_Rv0012
249522	14467	NC_000962.3	SNP_CN_14467_G379C_A127P_Rv0012
23815	14518	NC_000962.3	SNP_CS_14518_C430T_L144L_Rv0012
204421	14524	NC_000962.3	SNP_CN_14524_G436A_V146M_Rv0012
44793	14558	NC_000962.3	SNP_CN_14558_C470T_A157V_Rv0012
206589	14575	NC_000962.3	SNP_CN_14575_G487A_A163T_Rv0012
8705	14598	NC_000962.3	SNP_CN_14598_C510A_D170E_Rv0012
10	14785	NC_000962.3	SNP_CN_14785_T697C_C233R_Rv0012
16654	14844	NC_000962.3	SNP_CN_14844_C756A_H252Q_Rv0012
11	14861	NC_000962.3	SNP_CN_14861_G773T_G258V_Rv0012
25919	14959	NC_000962.3	SNP_CN_14959_C46G_L16V_trpG
14957	14985	NC_000962.3	INS_CI_14985_i71CAT_24_trpG
5060	15055	NC_000962.3	SNP_CN_15055_G142T_D48Y_trpG
10681	15087	NC_000962.3	SNP_CS_15087_C174G_T58T_trpG
34251	15088	NC_000962.3	SNP_CN_15088_C175T_P59S_trpG
12	15117	NC_000962.3	SNP_CN_15117_C204G_I68M_trpG
30756	15122	NC_000962.3	SNP_CN_15122_A209G_H70R_trpG
55830	15159	NC_000962.3	SNP_CS_15159_C246T_V82V_trpG
259237	15177	NC_000962.3	SNP_CS_15177_C264G_A88A_trpG
36153	15201	NC_000962.3	SNP_CS_15201_C288T_T96T_trpG
54256	15255	NC_000962.3	SNP_CS_15255_C342T_T114T_trpG
12756	15268	NC_000962.3	SNP_CS_15268_C355T_L119L_trpG
188388	15277	NC_000962.3	SNP_CN_15277_C364G_L122V_trpG
61478	15369	NC_000962.3	SNP_CS_15369_C456T_S152S_trpG
33995	15371	NC_000962.3	SNP_CN_15371_G458C_S153T_trpG
201517	15471	NC_000962.3	SNP_CS_15471_C558G_A186A_trpG
26111	15517	NC_000962.3	SNP_CN_15517_C604G_R202G_trpG
250944	15555	NC_000962.3	SNP_CS_15555_G642C_P214P_trpG
28601	15575	NC_000962.3	SNP_CN_15575_C662T_A221V_trpG
240434	15728	NC_000962.3	SNP_CS_15728_C1743T_L581L_pknB
183505	15776	NC_000962.3	SNP_CN_15776_G1695T_D565E_pknB
32964	15800	NC_000962.3	SNP_CS_15800_C1671T_K557K_pknB
37923	15846	NC_000962.3	SNP_CN_15846_C1625T_G542D_pknB
184658	15871	NC_000962.3	SNP_CN_15871_C1600G_V534L_pknB
20654	15890	NC_000962.3	SNP_CS_15890_G1581A_S527S_pknB
201189	15909	NC_000962.3	SNP_CN_15909_C1562G_S521T_pknB
183097	15939	NC_000962.3	SNP_CN_15939_T1532C_N511S_pknB
44794	15994	NC_000962.3	SNP_CN_15994_C1477T_A493T_pknB
3216	16032	NC_000962.3	SNP_CN_16032_A1439G_I480T_pknB
22701	16055	NC_000962.3	SNP_CS_16055_C1416A_P472P_pknB
22571	16088	NC_000962.3	SNP_CS_16088_C1383A_P461P_pknB
243990	16097	NC_000962.3	SNP_CS_16097_C1374T_P458P_pknB
271920	16111	NC_000962.3	SNP_CN_16111_G1360C_Q454E_pknB
13	16119	NC_000962.3	SNP_CN_16119_C1352A_R451L_pknB
258087	16144	NC_000962.3	SNP_CN_16144_T1327C_K443E_pknB
202019	16160	NC_000962.3	SNP_CS_16160_G1311A_Y437Y_pknB
222830	16222	NC_000962.3	SNP_CN_16222_T1249C_T417A_pknB
8706	16228	NC_000962.3	SNP_CN_16228_C1243T_E415K_pknB
187188	16273	NC_000962.3	SNP_CN_16273_T1198C_I400V_pknB
250567	16403	NC_000962.3	SNP_CS_16403_G1068T_I356I_pknB
22702	16407	NC_000962.3	SNP_CN_16407_C1064T_G355D_pknB
242826	16441	NC_000962.3	SNP_CN_16441_C1030A_V344F_pknB
35020	16456	NC_000962.3	SNP_CN_16456_G1015C_L339V_pknB
264837	16504	NC_000962.3	SNP_CN_16504_C967T_D323N_pknB
228080	16516	NC_000962.3	SNP_CN_16516_C955A_D319Y_pknB
34252	16526	NC_000962.3	SNP_CS_16526_C945T_Q315Q_pknB
49908	16574	NC_000962.3	SNP_CS_16574_A897C_S299S_pknB
16100	16720	NC_000962.3	SNP_CN_16720_C751T_V251I_pknB
54257	16720	NC_000962.3	SNP_CN_16720_C751G_V251L_pknB
5782	16799	NC_000962.3	SNP_CS_16799_A672G_V224V_pknB
2800	16807	NC_000962.3	SNP_CN_16807_C664T_V222I_pknB
33112	16834	NC_000962.3	SNP_CN_16834_C637T_E213K_pknB
235204	16908	NC_000962.3	SNP_CN_16908_G563A_A188V_pknB
20257	16949	NC_000962.3	SNP_CS_16949_T522C_A174A_pknB
3645	16978	NC_000962.3	SNP_CN_16978_C493T_D165N_pknB
205415	17009	NC_000962.3	SNP_CS_17009_C462T_V154V_pknB
62441	17027	NC_000962.3	SNP_CS_17027_C444T_A148A_pknB
200545	17046	NC_000962.3	SNP_CN_17046_G425T_A142E_pknB
3646	17108	NC_000962.3	SNP_CS_17108_G363A_D121D_pknB
242827	17135	NC_000962.3	SNP_CS_17135_G336T_P112P_pknB
188021	17146	NC_000962.3	SNP_CN_17146_G325A_P109S_pknB
47592	17225	NC_000962.3	SNP_CS_17225_C246G_T82T_pknB
240212	17263	NC_000962.3	SNP_CN_17263_C208T_A70T_pknB
48470	17488	NC_000962.3	SNP_CS_17488_G1275A_A425A_pknA
187621	17580	NC_000962.3	SNP_CZ_17580_G1183A_R395*_pknA
2275	17608	NC_000962.3	SNP_CN_17608_G1155C_S385R_pknA
31106	17609	NC_000962.3	SNP_CN_17609_C1154G_S385T_pknA
8958	17616	NC_000962.3	SNP_CN_17616_G1147A_P383S_pknA
58727	17637	NC_000962.3	SNP_CN_17637_C1126T_V376M_pknA
189163	17672	NC_000962.3	SNP_CN_17672_C1091G_G364A_pknA
55412	17743	NC_000962.3	SNP_CS_17743_C1020T_L340L_pknA
69332	17804	NC_000962.3	SNP_CN_17804_C959T_R320H_pknA
25040	17842	NC_000962.3	SNP_CS_17842_G921C_A307A_pknA
206590	17857	NC_000962.3	SNP_CS_17857_T906C_T302T_pknA
3647	17904	NC_000962.3	SNP_CN_17904_G859C_P287A_pknA
187382	17905	NC_000962.3	SNP_CS_17905_T858G_T286T_pknA
251150	17915	NC_000962.3	SNP_CN_17915_G848C_P283R_pknA
187622	18011	NC_000962.3	SNP_CN_18011_A752G_I251T_pknA
7346	18054	NC_000962.3	DEL_CD_18054_d709GCG_237_pknA
24064	18091	NC_000962.3	SNP_CS_18091_G672A_T224T_pknA
15780	18097	NC_000962.3	SNP_CS_18097_G666A_A222A_pknA
199386	18490	NC_000962.3	SNP_CS_18490_G273C_A91A_pknA
45903	18511	NC_000962.3	SNP_CN_18511_C252A_M84I_pknA
5061	18792	NC_000962.3	SNP_CS_18792_C1443G_A481A_pbpA
66783	18830	NC_000962.3	SNP_CN_18830_C1405T_A469T_pbpA
210240	18906	NC_000962.3	SNP_CS_18906_G1329A_Y443Y_pbpA
206591	19046	NC_000962.3	SNP_CN_19046_C1189T_A397T_pbpA
211116	19247	NC_000962.3	SNP_CN_19247_C988T_A330T_pbpA
46152	19257	NC_000962.3	SNP_CS_19257_G978A_I326I_pbpA
46991	19282	NC_000962.3	SNP_CN_19282_A953C_V318G_pbpA
48131	19331	NC_000962.3	SNP_CN_19331_C904T_A302T_pbpA
35124	19332	NC_000962.3	SNP_CN_19332_C903T_M301I_pbpA
245917	19356	NC_000962.3	SNP_CS_19356_G879A_T293T_pbpA
24575	19425	NC_000962.3	SNP_CS_19425_G810A_P270P_pbpA
59354	19436	NC_000962.3	SNP_CN_19436_C799A_G267W_pbpA
9317	19442	NC_000962.3	SNP_CN_19442_G793C_P265A_pbpA
44795	19467	NC_000962.3	SNP_CS_19467_G768A_A256A_pbpA
188854	19524	NC_000962.3	SNP_CS_19524_G711A_A237A_pbpA
232601	19528	NC_000962.3	INS_CF_19528_i707CA_236_pbpA
6678	19625	NC_000962.3	SNP_CN_19625_T610G_N204H_pbpA
187383	19661	NC_000962.3	SNP_CN_19661_C574T_E192K_pbpA
232117	19695	NC_000962.3	SNP_CS_19695_G540C_S180S_pbpA
66689	19710	NC_000962.3	SNP_CS_19710_C525T_L175L_pbpA
272942	19746	NC_000962.3	SNP_CS_19746_G489C_V163V_pbpA
70252	19852	NC_000962.3	SNP_CN_19852_T383G_D128A_pbpA
258088	20011	NC_000962.3	SNP_CN_20011_A224C_L75R_pbpA
199733	20032	NC_000962.3	SNP_CN_20032_G203T_T68N_pbpA
240435	20036	NC_000962.3	SNP_CN_20036_C199T_A67T_pbpA
184131	20270	NC_000962.3	SNP_CS_20270_C1371A_P457P_rodA
13233	20296	NC_000962.3	SNP_CN_20296_G1345T_R449S_rodA
240768	20323	NC_000962.3	SNP_CN_20323_T1318C_I440V_rodA
211834	20343	NC_000962.3	SNP_CN_20343_A1298C_L433W_rodA
199623	20405	NC_000962.3	SNP_CS_20405_C1236T_L412L_rodA
35125	20407	NC_000962.3	SNP_CS_20407_G1234A_L412L_rodA
20258	20423	NC_000962.3	SNP_CS_20423_C1218G_V406V_rodA
59586	20544	NC_000962.3	SNP_CN_20544_G1097C_T366S_rodA
264838	20546	NC_000962.3	SNP_CS_20546_G1095A_Y365Y_rodA
46992	20628	NC_000962.3	SNP_CN_20628_G1013C_P338R_rodA
249952	20661	NC_000962.3	SNP_CN_20661_G980C_T327S_rodA
3648	20704	NC_000962.3	SNP_CN_20704_C937T_V313M_rodA
261642	20704	NC_000962.3	SNP_CN_20704_C937A_V313L_rodA
16101	20783	NC_000962.3	SNP_CN_20783_G858T_F286L_rodA
49607	20885	NC_000962.3	SNP_CS_20885_C756G_L252L_rodA
30234	21007	NC_000962.3	SNP_CN_21007_C634T_G212S_rodA
186475	21047	NC_000962.3	SNP_CS_21047_C594T_S198S_rodA
275904	21134	NC_000962.3	SNP_CN_21134_C507G_Q169H_rodA
35650	21152	NC_000962.3	SNP_CS_21152_C489G_P163P_rodA
50163	21173	NC_000962.3	SNP_CN_21173_C468G_L156F_rodA
184445	21231	NC_000962.3	SNP_CN_21231_T410C_D137G_rodA
272631	21272	NC_000962.3	SNP_CS_21272_C369G_V123V_rodA
35651	21283	NC_000962.3	SNP_CN_21283_A358G_W120R_rodA
64866	21428	NC_000962.3	SNP_CS_21428_C213T_R71R_rodA
189519	21544	NC_000962.3	SNP_CN_21544_T97C_T33A_rodA
60424	21559	NC_000962.3	SNP_CN_21559_A82C_F28V_rodA
64501	21581	NC_000962.3	SNP_CS_21581_G60A_N20N_rodA
56782	21594	NC_000962.3	SNP_CN_21594_G47A_P16L_rodA
49909	21600	NC_000962.3	SNP_CN_21600_G41T_P14Q_rodA
24576	21635	NC_000962.3	SNP_CS_21635_C6T_T2T_rodA
188261	21750	NC_000962.3	SNP_CN_21750_G1432A_P478S_ppp
11213	21755	NC_000962.3	SNP_CN_21755_G1427A_A476V_ppp
270603	21789	NC_000962.3	INS_CF_21789_i1393TC_465_ppp
15	21795	NC_000962.3	SNP_CN_21795_G1387A_P463S_ppp
11214	21819	NC_000962.3	SNP_CN_21819_A1363C_S455A_ppp
245143	21868	NC_000962.3	SNP_CS_21868_T1314C_P438P_ppp
206592	21937	NC_000962.3	SNP_CS_21937_C1245T_L415L_ppp
249523	22188	NC_000962.3	SNP_CN_22188_A994G_Y332H_ppp
31363	22264	NC_000962.3	SNP_CS_22264_T918G_A306A_ppp
186280	22294	NC_000962.3	SNP_CN_22294_C888G_W296C_ppp
19245	22297	NC_000962.3	SNP_CS_22297_C885T_R295R_ppp
28883	22334	NC_000962.3	SNP_CN_22334_C848T_R283H_ppp
258089	22335	NC_000962.3	SNP_CN_22335_G847A_R283C_ppp
46993	22338	NC_000962.3	SNP_CN_22338_T844G_K282Q_ppp
213483	22351	NC_000962.3	SNP_CS_22351_G831A_R277R_ppp
199864	22409	NC_000962.3	SNP_CN_22409_T773G_D258A_ppp
252382	22486	NC_000962.3	INS_CF_22486_i696CA_232_ppp
183763	22543	NC_000962.3	SNP_CN_22543_C639G_E213D_ppp
28118	22568	NC_000962.3	SNP_CN_22568_G614A_A205V_ppp
64175	22612	NC_000962.3	SNP_CS_22612_C570T_S190S_ppp
182683	22821	NC_000962.3	SNP_CN_22821_C361T_G121S_ppp
8135	22856	NC_000962.3	SNP_CN_22856_T326C_N109S_ppp
13234	22867	NC_000962.3	SNP_CS_22867_C315T_L105L_ppp
11215	22961	NC_000962.3	SNP_CN_22961_T221G_D74A_ppp
11216	23174	NC_000962.3	SNP_CN_23174_C8A_R3L_ppp
203500	23190	NC_000962.3	SNP_I_23190_G80A_inter_ppp_Rv0019c
16655	23216	NC_000962.3	SNP_I_23216_T54G_inter_ppp_Rv0019c
208197	23235	NC_000962.3	SNP_I_23235_C35T_inter_ppp_Rv0019c
48471	23321	NC_000962.3	SNP_CS_23321_C417T_P139P_Rv0019c
64176	23357	NC_000962.3	SNP_CS_23357_C381T_L127L_Rv0019c
61028	23465	NC_000962.3	SNP_CS_23465_C273G_S91S_Rv0019c
54258	23606	NC_000962.3	SNP_CS_23606_G132T_G44G_Rv0019c
59587	23617	NC_000962.3	SNP_CN_23617_T121C_M41V_Rv0019c
200015	23632	NC_000962.3	SNP_CN_23632_T106G_T36P_Rv0019c
23918	23681	NC_000962.3	SNP_CS_23681_T57C_V19V_Rv0019c
31364	23714	NC_000962.3	SNP_CS_23714_C24T_L8L_Rv0019c
65136	23729	NC_000962.3	SNP_CS_23729_C9A_G3G_Rv0019c
190509	23809	NC_000962.3	SNP_I_23809_C52T_inter_Rv0019c_TB39.8
21679	23824	NC_000962.3	SNP_I_23824_G37C_inter_Rv0019c_TB39.8
24065	23854	NC_000962.3	SNP_I_23854_A7G_inter_Rv0019c_TB39.8
232605	23960	NC_000962.3	SNP_CS_23960_G1485A_N495N_TB39.8
25041	23998	NC_000962.3	SNP_CN_23998_C1447T_G483R_TB39.8
17261	24007	NC_000962.3	SNP_CS_24007_G1438T_R480R_TB39.8
44545	24053	NC_000962.3	SNP_CN_24053_C1392G_Q464H_TB39.8
23816	24056	NC_000962.3	SNP_CS_24056_G1389A_A463A_TB39.8
250945	24169	NC_000962.3	SNP_CN_24169_G1276T_Q426K_TB39.8
56119	24228	NC_000962.3	SNP_CN_24228_C1217T_G406D_TB39.8
191589	24287	NC_000962.3	SNP_CS_24287_C1158G_P386P_TB39.8
43777	24290	NC_000962.3	SNP_CS_24290_G1155C_V385V_TB39.8
31365	24294	NC_000962.3	SNP_CN_24294_C1151T_R384Q_TB39.8
9318	24345	NC_000962.3	SNP_CN_24345_C1100T_R367Q_TB39.8
64947	24349	NC_000962.3	SNP_CN_24349_C1096T_G366S_TB39.8
44796	24407	NC_000962.3	SNP_CS_24407_C1038T_P346P_TB39.8
22948	24414	NC_000962.3	SNP_CN_24414_T1031G_Q344P_TB39.8
12757	24437	NC_000962.3	SNP_CS_24437_A1008G_S336S_TB39.8
24577	24504	NC_000962.3	SNP_CN_24504_C941G_G314A_TB39.8
31366	24534	NC_000962.3	SNP_CN_24534_T911C_Y304C_TB39.8
7712	24546	NC_000962.3	SNP_CN_24546_T899C_Q300R_TB39.8
59513	24592	NC_000962.3	SNP_CN_24592_G853T_P285T_TB39.8
20259	24668	NC_000962.3	SNP_CN_24668_CT777-776AA_Q259-259L_TB39.8
206593	24679	NC_000962.3	SNP_CN_24679_A766G_Y256H_TB39.8
258090	24696	NC_000962.3	SNP_CN_24696_T749C_Y250C_TB39.8
13659	24745	NC_000962.3	SNP_CN_24745_C700A_D234Y_TB39.8
211885	24751	NC_000962.3	INS_CI_24751_i694GGC_232_TB39.8
68300	24752	NC_000962.3	SNP_CS_24752_C693T_G231G_TB39.8
227696	24753	NC_000962.3	SNP_CN_24753_C692T_G231E_TB39.8
66437	24772	NC_000962.3	DEL_CD_24772_d673CGC_225_TB39.8
244799	24778	NC_000962.3	DEL_CF_24778_d667G_223_TB39.8
31367	24780	NC_000962.3	SNP_CN_24780_T665C_D222G_TB39.8
221146	24802	NC_000962.3	SNP_CN_24802_A643G_Y215H_TB39.8
242828	24814	NC_000962.3	DEL_CF_24814_d631GC_211_TB39.8
184715	24815	NC_000962.3	SNP_CS_24815_C630G_P210P_TB39.8
30757	24894	NC_000962.3	SNP_CN_24894_T551C_E184G_TB39.8
26806	24982	NC_000962.3	SNP_CN_24982_G463A_P155S_TB39.8
204119	25085	NC_000962.3	SNP_CS_25085_G360A_R120R_TB39.8
22381	25097	NC_000962.3	SNP_CS_25097_G348A_T116T_TB39.8
191590	25137	NC_000962.3	SNP_CN_25137_T308C_D103G_TB39.8
38560	25157	NC_000962.3	SNP_CS_25157_C288T_Q96Q_TB39.8
29645	25241	NC_000962.3	SNP_CS_25241_C204T_V68V_TB39.8
53978	25264	NC_000962.3	SNP_CN_25264_C181G_E61Q_TB39.8
51458	25299	NC_000962.3	SNP_CN_25299_T146C_Q49R_TB39.8
206594	25306	NC_000962.3	SNP_CN_25306_C139G_G47R_TB39.8
22230	25309	NC_000962.3	SNP_CN_25309_C136T_D46N_TB39.8
60161	25363	NC_000962.3	SNP_CN_25363_C82T_G28R_TB39.8
54259	25386	NC_000962.3	SNP_CN_25386_C59T_G20D_TB39.8
187189	25426	NC_000962.3	SNP_CN_25426_G19T_L7M_TB39.8
45634	25495	NC_000962.3	SNP_I_25495_G149A_inter_TB39.8_Rvnt03
240436	25504	NC_000962.3	SNP_I_25504_G140T_inter_TB39.8_Rvnt03
60776	25517	NC_000962.3	SNP_I_25517_A127G_inter_TB39.8_Rvnt03
210577	25549	NC_000962.3	SNP_I_25549_C95G_inter_TB39.8_Rvnt03
249953	25565	NC_000962.3	SNP_I_25565_C79G_inter_TB39.8_Rvnt03
200229	25566	NC_000962.3	SNP_I_25566_G78A_inter_TB39.8_Rvnt03
188389	25588	NC_000962.3	SNP_I_25588_C56T_inter_TB39.8_Rvnt03
68025	25603	NC_000962.3	SNP_I_25603_G41C_inter_TB39.8_Rvnt03
17	25610	NC_000962.3	SNP_I_25610_G34C_inter_TB39.8_Rvnt03
231312	25627	NC_000962.3	SNP_I_25627_G17T_inter_TB39.8_Rvnt03
28884	25631	NC_000962.3	SNP_I_25631_C13G_inter_TB39.8_Rvnt03
52745	25638	NC_000962.3	SNP_I_25638_T6C_inter_TB39.8_Rvnt03
71528	25736	NC_000962.3	SNP_I_25736_G177A_inter_Rvnt03_Rv0021c
47871	25864	NC_000962.3	SNP_I_25864_T49G_inter_Rvnt03_Rv0021c
69333	25869	NC_000962.3	SNP_I_25869_T44G_inter_Rvnt03_Rv0021c
16656	25890	NC_000962.3	SNP_I_25890_T23C_inter_Rvnt03_Rv0021c
45904	25934	NC_000962.3	SNP_CS_25934_C948G_L316L_Rv0021c
29617	25948	NC_000962.3	DEL_CD_25948_d934CTT_312_Rv0021c
195932	25990	NC_000962.3	SNP_CN_25990_C892T_V298I_Rv0021c
183360	26052	NC_000962.3	SNP_CN_26052_G830A_A277V_Rv0021c
31368	26053	NC_000962.3	SNP_CN_26053_C829G_A277P_Rv0021c
27736	26055	NC_000962.3	SNP_CN_26055_A827C_V276G_Rv0021c
7713	26084	NC_000962.3	SNP_CN_26084_T798G_E266D_Rv0021c
60605	26116	NC_000962.3	SNP_CN_26116_C766G_E256Q_Rv0021c
17979	26145	NC_000962.3	SNP_CN_26145_A737G_V246A_Rv0021c
49608	26171	NC_000962.3	SNP_CS_26171_G711A_P237P_Rv0021c
71204	26171	NC_000962.3	SNP_CS_26171_G711C_P237P_Rv0021c
25920	26246	NC_000962.3	SNP_CS_26246_C636T_A212A_Rv0021c
226433	26335	NC_000962.3	SNP_CN_26335_G547T_L183I_Rv0021c
11217	26347	NC_000962.3	SNP_CN_26347_C535G_D179H_Rv0021c
19112	26355	NC_000962.3	DEL_CF_26355_d527C_176_Rv0021c
196864	26365	NC_000962.3	SNP_CN_26365_C517T_A173T_Rv0021c
4625	26377	NC_000962.3	SNP_CN_26377_T505C_I169V_Rv0021c
33113	26407	NC_000962.3	SNP_CN_26407_C475T_V159I_Rv0021c
10415	26491	NC_000962.3	INS_CI_26491_i391TAT_131_Rv0021c
259239	26618	NC_000962.3	SNP_CN_26618_C264A_E88D_Rv0021c
26576	26642	NC_000962.3	SNP_CS_26642_C240A_L80L_Rv0021c
4626	26653	NC_000962.3	SNP_CZ_26653_G229A_Q77*_Rv0021c
186336	26661	NC_000962.3	SNP_CN_26661_A221G_L74S_Rv0021c
183414	26695	NC_000962.3	SNP_CN_26695_C187T_A63T_Rv0021c
17262	26748	NC_000962.3	DEL_CF_26748_d134C_45_Rv0021c
30235	26748	NC_000962.3	DEL_CF_26748_d134CC_45_Rv0021c
54260	26783	NC_000962.3	SNP_CS_26783_C99T_A33A_Rv0021c
210578	26789	NC_000962.3	SNP_CS_26789_A93C_A31A_Rv0021c
214626	26821	NC_000962.3	SNP_CN_26821_G61A_P21S_Rv0021c
187623	26822	NC_000962.3	SNP_CS_26822_C60T_A20A_Rv0021c
65026	26842	NC_000962.3	SNP_CN_26842_C40T_D14N_Rv0021c
17263	26957	NC_000962.3	SNP_I_26957_CGC66-64GGG_inter_Rv0021c_whiB5
18	26959	NC_000962.3	SNP_I_26959_C64G_inter_Rv0021c_whiB5
184620	26989	NC_000962.3	SNP_I_26989_G34C_inter_Rv0021c_whiB5
29931	27008	NC_000962.3	SNP_I_27008_C15G_inter_Rv0021c_whiB5
61029	27038	NC_000962.3	SNP_CS_27038_T405G_P135P_whiB5
3649	27073	NC_000962.3	DEL_CF_27073_d370C_124_whiB5
52951	27075	NC_000962.3	SNP_CN_27075_C368T_G123E_whiB5
183361	27161	NC_000962.3	SNP_CS_27161_G282A_A94A_whiB5
184446	27170	NC_000962.3	SNP_CS_27170_A273G_R91R_whiB5
70253	27181	NC_000962.3	SNP_CN_27181_C262G_D88H_whiB5
197463	27182	NC_000962.3	SNP_CS_27182_G261A_H87H_whiB5
34253	27199	NC_000962.3	SNP_CZ_27199_G244A_Q82*_whiB5
188390	27236	NC_000962.3	SNP_CS_27236_G207A_G69G_whiB5
29361	27248	NC_000962.3	SNP_CS_27248_G195A_G65G_whiB5
187384	27290	NC_000962.3	SNP_CS_27290_G153A_R51R_whiB5
22949	27298	NC_000962.3	SNP_CZ_27298_G145A_Q49*_whiB5
259240	27309	NC_000962.3	SNP_CN_27309_C134T_C45Y_whiB5
67722	27381	NC_000962.3	SNP_CN_27381_C62T_S21N_whiB5
213712	27416	NC_000962.3	SNP_CS_27416_C27T_P9P_whiB5
188100	27451	NC_000962.3	SNP_I_27451_C144T_inter_whiB5_Rv0023
20655	27455	NC_000962.3	SNP_I_27455_T140C_inter_whiB5_Rv0023
2276	27463	NC_000962.3	SNP_I_27463_C132G_inter_whiB5_Rv0023
259241	27467	NC_000962.3	SNP_I_27467_ACA128-126GCG_inter_whiB5_Rv0023
11218	27469	NC_000962.3	SNP_I_27469_A126G_inter_whiB5_Rv0023
58497	27470	NC_000962.3	SNP_I_27470_T125T_inter_whiB5_Rv0023
58498	27471	NC_000962.3	SNP_I_27471_A124A_inter_whiB5_Rv0023
58499	27472	NC_000962.3	SNP_I_27472_G123G_inter_whiB5_Rv0023
58500	27473	NC_000962.3	SNP_I_27473_G122T_inter_whiB5_Rv0023
191591	27474	NC_000962.3	SNP_I_27474_C121T_inter_whiB5_Rv0023
10841	27487	NC_000962.3	SNP_I_27487_G108A_inter_whiB5_Rv0023
26112	27492	NC_000962.3	SNP_I_27492_T103A_inter_whiB5_Rv0023
204911	27494	NC_000962.3	SNP_I_27494_G101A_inter_whiB5_Rv0023
59588	27496	NC_000962.3	DEL_I_27496_d99G_inter_whiB5_Rv0023
24066	27519	NC_000962.3	DEL_I_27519_d76A_inter_whiB5_Rv0023
21978	27525	NC_000962.3	SNP_I_27525_G70T_inter_whiB5_Rv0023
5248	27531	NC_000962.3	SNP_I_27531_A64G_inter_whiB5_Rv0023
200721	27539	NC_000962.3	SNP_I_27539_G56A_inter_whiB5_Rv0023
10208	27576	NC_000962.3	SNP_I_27576_C19T_inter_whiB5_Rv0023
38069	27628	NC_000962.3	SNP_CN_27628_G34A_A12T_Rv0023
35652	27803	NC_000962.3	SNP_CN_27803_C209T_A70V_Rv0023
46034	27884	NC_000962.3	SNP_CN_27884_T290C_V97A_Rv0023
45551	27888	NC_000962.3	SNP_CS_27888_C294G_V98V_Rv0023
24067	27918	NC_000962.3	SNP_CS_27918_G324A_L108L_Rv0023
54261	27947	NC_000962.3	SNP_CN_27947_C353T_A118V_Rv0023
65137	27977	NC_000962.3	DEL_CD_27977_d382CGA_128_Rv0023
196865	27984	NC_000962.3	SNP_CS_27984_C390A_T130T_Rv0023
11219	27996	NC_000962.3	SNP_CS_27996_T402C_Y134Y_Rv0023
225354	28002	NC_000962.3	SNP_CS_28002_G408A_T136T_Rv0023
2277	28073	NC_000962.3	SNP_CN_28073_T479C_V160A_Rv0023
57161	28191	NC_000962.3	SNP_CS_28191_A597C_A199A_Rv0023
251152	28219	NC_000962.3	SNP_CN_28219_G625A_V209I_Rv0023
60777	28253	NC_000962.3	SNP_CN_28253_A659G_E220G_Rv0023
270340	28294	NC_000962.3	SNP_CN_28294_G700A_A234T_Rv0023
30758	28299	NC_000962.3	SNP_CS_28299_C705T_L235L_Rv0023
54130	28305	NC_000962.3	SNP_CS_28305_C711T_R237R_Rv0023
20416	28325	NC_000962.3	SNP_CN_28325_C731T_A244V_Rv0023
22231	28326	NC_000962.3	SNP_CS_28326_A732C_A244A_Rv0023
63633	28346	NC_000962.3	INS_CF_28346_i751TC_251_Rv0023
16103	28357	NC_000962.3	SNP_CZ_28357_C763T_Q255*_Rv0023
59355	28362	NC_000962.3	SNP_CN_28362_G1A_V1M_Rv0024
19	28367	NC_000962.3	DEL_CF_28367_d5T_2_Rv0024
65627	28382	NC_000962.3	SNP_CS_28382_G21A_E7E_Rv0024
185198	28383	NC_000962.3	SNP_CS_28383_C22T_L8L_Rv0024
57484	28391	NC_000962.3	SNP_CS_28391_T30C_S10S_Rv0024
45009	28429	NC_000962.3	SNP_CN_28429_C68T_P23L_Rv0024
183983	28436	NC_000962.3	SNP_CN_28436_G75T_L25F_Rv0024
13660	28447	NC_000962.3	SNP_CN_28447_C86T_T29I_Rv0024
58384	28458	NC_000962.3	SNP_CN_28458_G97A_G33R_Rv0024
17264	28536	NC_000962.3	SNP_CN_28536_C175T_R59W_Rv0024
32889	28537	NC_000962.3	DEL_CF_28537_d175G_59_Rv0024
200370	28557	NC_000962.3	SNP_CN_28557_G196A_A66T_Rv0024
259242	28616	NC_000962.3	SNP_CN_28616_G255C_W85C_Rv0024
2801	28640	NC_000962.3	SNP_CS_28640_T279C_V93V_Rv0024
60425	28652	NC_000962.3	DEL_CF_28652_d290T_97_Rv0024
222284	28658	NC_000962.3	SNP_CS_28658_G297C_S99S_Rv0024
196228	28702	NC_000962.3	SNP_CN_28702_C341T_A114V_Rv0024
185751	28711	NC_000962.3	SNP_CN_28711_G350C_R117P_Rv0024
269294	28741	NC_000962.3	SNP_CN_28741_C380T_A127V_Rv0024
196229	28753	NC_000962.3	SNP_CN_28753_C392G_T131R_Rv0024
229367	28835	NC_000962.3	SNP_CS_28835_G474A_L158L_Rv0024
31369	28935	NC_000962.3	DEL_CF_28935_d573C_192_Rv0024
12758	28964	NC_000962.3	SNP_CS_28964_C603A_V201V_Rv0024
44546	29115	NC_000962.3	SNP_CS_29115_C754T_L252L_Rv0024
238141	29254	NC_000962.3	SNP_CZ_29254_C10T_Q4*_Rv0025
187385	29260	NC_000962.3	SNP_CN_29260_G16A_G6R_Rv0025
35994	29303	NC_000962.3	SNP_CN_29303_C59T_A20V_Rv0025
71205	29308	NC_000962.3	SNP_CN_29308_C64A_Q22K_Rv0025
273278	29389	NC_000962.3	SNP_CN_29389_C145A_R49S_Rv0025
31370	29462	NC_000962.3	SNP_CN_29462_C218T_P73L_Rv0025
4063	29483	NC_000962.3	DEL_CF_29483_d238A_80_Rv0025
60778	29553	NC_000962.3	DEL_CF_29553_d308A_103_Rv0025
23087	29591	NC_000962.3	SNP_CN_29591_C347T_T116M_Rv0025
15153	29641	NC_000962.3	SNP_I_29641_G81A_inter_Rv0025_Rv0026
58501	29734	NC_000962.3	SNP_CN_29734_G13C_A5P_Rv0026
22232	29792	NC_000962.3	SNP_CN_29792_C71G_T24S_Rv0026
33580	29842	NC_000962.3	SNP_CN_29842_G121A_A41T_Rv0026
49314	29877	NC_000962.3	SNP_CS_29877_C156G_L52L_Rv0026
204295	29889	NC_000962.3	SNP_CN_29889_G168C_L56F_Rv0026
213713	29922	NC_000962.3	SNP_CZ_29922_C201A_Y67*_Rv0026
259243	29946	NC_000962.3	SNP_CS_29946_A225G_E75E_Rv0026
19246	29952	NC_000962.3	INS_CF_29952_i230A_77_Rv0026
57599	29961	NC_000962.3	SNP_CS_29961_C240T_A80A_Rv0026
24068	29983	NC_000962.3	SNP_CN_29983_G262A_A88T_Rv0026
31371	29999	NC_000962.3	SNP_CN_29999_A278C_Q93P_Rv0026
65628	30161	NC_000962.3	SNP_CN_30161_A440C_D147A_Rv0026
190203	30166	NC_000962.3	SNP_CZ_30166_C445T_Q149*_Rv0026
68552	30180	NC_000962.3	SNP_CS_30180_C459T_I153I_Rv0026
218868	30236	NC_000962.3	SNP_CZ_30236_C515A_S172*_Rv0026
56343	30278	NC_000962.3	SNP_CN_30278_C557T_A186V_Rv0026
25597	30297	NC_000962.3	SNP_CS_30297_C576T_G192G_Rv0026
58041	30302	NC_000962.3	SNP_CN_30302_C581T_A194V_Rv0026
15781	30341	NC_000962.3	SNP_CN_30341_C620T_A207V_Rv0026
16104	30393	NC_000962.3	SNP_CS_30393_C672T_P224P_Rv0026
22572	30486	NC_000962.3	SNP_CS_30486_A765G_S255S_Rv0026
22703	30496	NC_000962.3	SNP_CN_30496_A775G_T259A_Rv0026
200892	30508	NC_000962.3	DEL_CF_30508_d786C_263_Rv0026
4064	30519	NC_000962.3	SNP_CS_30519_C798T_G266G_Rv0026
36819	30544	NC_000962.3	SNP_CN_30544_G823C_A275P_Rv0026
251683	30631	NC_000962.3	SNP_CS_30631_T910C_L304L_Rv0026
53873	30678	NC_000962.3	INS_CF_30678_i956T_319_Rv0026
4065	30688	NC_000962.3	SNP_CN_30688_T967G_S323A_Rv0026
10209	30739	NC_000962.3	SNP_CN_30739_G1018C_D340H_Rv0026
12995	30754	NC_000962.3	SNP_CN_30754_A1033G_K345E_Rv0026
31372	30756	NC_000962.3	SNP_CS_30756_G1035A_K345K_Rv0026
69864	30798	NC_000962.3	SNP_CS_30798_C1077A_P359P_Rv0026
191592	30864	NC_000962.3	DEL_CF_30864_d1142CA_381_Rv0026
1954	30942	NC_000962.3	DEL_CF_30942_d1220C_407_Rv0026
4066	30943	NC_000962.3	SNP_CN_30943_C1222T_P408S_Rv0026
273500	31003	NC_000962.3	SNP_CS_31003_C1282T_L428L_Rv0026
33777	31030	NC_000962.3	SNP_CN_31030_T1309G_F437V_Rv0026
245144	31054	NC_000962.3	SNP_CN_31054_G1333C_G445R_Rv0026
31373	31057	NC_000962.3	SNP_CN_31057_C1336G_Q446E_Rv0026
33778	31064	NC_000962.3	SNP_CN_31064_T1343C_F448S_Rv0026
4067	31077	NC_000962.3	SNP_I_31077_C112T_inter_Rv0026_Rv0027
24578	31081	NC_000962.3	SNP_I_31081_C108T_inter_Rv0026_Rv0027
34255	31142	NC_000962.3	SNP_I_31142_C47T_inter_Rv0026_Rv0027
17118	31151	NC_000962.3	SNP_I_31151_G38C_inter_Rv0026_Rv0027
264112	31156	NC_000962.3	SNP_I_31156_T33G_inter_Rv0026_Rv0027
37619	31162	NC_000962.3	SNP_I_31162_C27T_inter_Rv0026_Rv0027
37620	31178	NC_000962.3	SNP_I_31178_G11A_inter_Rv0026_Rv0027
218379	31196	NC_000962.3	SNP_CN_31196_A8G_D3G_Rv0027
26807	31258	NC_000962.3	SNP_CN_31258_G70T_D24Y_Rv0027
202756	31265	NC_000962.3	SNP_CN_31265_T77G_L26R_Rv0027
7322	31471	NC_000962.3	SNP_CN_31471_C283T_R95C_Rv0027
60296	31518	NC_000962.3	SNP_CN_31518_C5T_T2I_Rv0028
47221	31581	NC_000962.3	SNP_CN_31581_G68T_R23L_Rv0028
58385	31604	NC_000962.3	SNP_CN_31604_T91G_S31A_Rv0028
31374	31629	NC_000962.3	SNP_CN_31629_C116G_T39S_Rv0028
46994	31647	NC_000962.3	SNP_CN_31647_C134T_A45V_Rv0028
33996	31688	NC_000962.3	SNP_CN_31688_G175C_A59P_Rv0028
22704	31732	NC_000962.3	SNP_CS_31732_C219G_T73T_Rv0028
54262	31807	NC_000962.3	SNP_CS_31807_C294T_R98R_Rv0028
9319	31869	NC_000962.3	SNP_I_31869_G188C_inter_Rv0028_Rv0029
30475	31894	NC_000962.3	SNP_I_31894_C163T_inter_Rv0028_Rv0029
206116	31970	NC_000962.3	SNP_I_31970_C87T_inter_Rv0028_Rv0029
185511	31977	NC_000962.3	SNP_I_31977_C80T_inter_Rv0028_Rv0029
11221	31986	NC_000962.3	DEL_I_31986_d71C_inter_Rv0028_Rv0029
213484	31998	NC_000962.3	SNP_I_31998_C59G_inter_Rv0028_Rv0029
57485	32053	NC_000962.3	SNP_I_32053_C4T_inter_Rv0028_Rv0029
213485	32066	NC_000962.3	SNP_CN_32066_T10G_F4V_Rv0029
28885	32075	NC_000962.3	SNP_CN_32075_T19C_W7R_Rv0029
13236	32081	NC_000962.3	SNP_CN_32081_G25A_A9T_Rv0029
30236	32103	NC_000962.3	SNP_CN_32103_C47T_A16V_Rv0029
17980	32134	NC_000962.3	INS_CF_32134_i77A_26_Rv0029
187577	32189	NC_000962.3	SNP_CN_32189_C133G_L45V_Rv0029
66157	32259	NC_000962.3	SNP_CN_32259_G203C_G68A_Rv0029
14958	32285	NC_000962.3	SNP_CN_32285_A229G_I77V_Rv0029
227697	32287	NC_000962.3	SNP_CS_32287_C231T_I77I_Rv0029
183408	32327	NC_000962.3	SNP_CN_32327_G271A_E91K_Rv0029
48010	32345	NC_000962.3	SNP_CN_32345_C289G_R97G_Rv0029
47593	32355	NC_000962.3	SNP_CN_32355_C299T_A100V_Rv0029
240771	32383	NC_000962.3	SNP_CS_32383_G327A_A109A_Rv0029
33780	32387	NC_000962.3	SNP_CN_32387_C331T_R111C_Rv0029
57739	32405	NC_000962.3	SNP_CN_32405_A349G_T117A_Rv0029
56783	32408	NC_000962.3	SNP_CN_32408_G352A_G118R_Rv0029
62885	32411	NC_000962.3	SNP_CN_32411_C355A_R119S_Rv0029
61030	32415	NC_000962.3	SNP_CN_32415_T359G_V120G_Rv0029
5249	32449	NC_000962.3	SNP_CS_32449_C393A_G131G_Rv0029
22950	32456	NC_000962.3	SNP_CN_32456_G400A_D134N_Rv0029
210085	32464	NC_000962.3	SNP_CN_32464_C408G_D136E_Rv0029
28119	32581	NC_000962.3	SNP_CS_32581_C525T_F175F_Rv0029
31375	32624	NC_000962.3	SNP_CN_32624_C568A_H190N_Rv0029
15154	32669	NC_000962.3	SNP_CN_32669_T613C_W205R_Rv0029
22233	32701	NC_000962.3	SNP_CS_32701_C645T_G215G_Rv0029
213714	32713	NC_000962.3	SNP_CN_32713_G657C_L219F_Rv0029
213486	32739	NC_000962.3	DEL_CF_32739_d682C_228_Rv0029
22705	32741	NC_000962.3	SNP_CN_32741_C685G_P229A_Rv0029
33997	32749	NC_000962.3	SNP_CN_32749_G693C_L231F_Rv0029
35126	32773	NC_000962.3	SNP_CS_32773_G717A_K239K_Rv0029
54263	32776	NC_000962.3	SNP_CS_32776_G720T_T240T_Rv0029
18785	32782	NC_000962.3	SNP_CS_32782_C726T_T242T_Rv0029
246235	32793	NC_000962.3	SNP_CN_32793_C737T_S246L_Rv0029
205416	32804	NC_000962.3	SNP_CN_32804_G748A_A250T_Rv0029
251684	32804	NC_000962.3	INS_CF_32804_i747C_250_Rv0029
18227	32821	NC_000962.3	SNP_CS_32821_G765T_A255A_Rv0029
47594	32882	NC_000962.3	SNP_CN_32882_G826A_G276S_Rv0029
36397	32997	NC_000962.3	SNP_CN_32997_C941T_T314I_Rv0029
53625	33034	NC_000962.3	SNP_CS_33034_C978T_V326V_Rv0029
24579	33101	NC_000962.3	SNP_CN_33101_A1045C_I349L_Rv0029
28886	33203	NC_000962.3	DEL_I_33203_d21G_inter_Rv0029_Rv0030
20	33208	NC_000962.3	INS_I_33208_i16GC_inter_Rv0029_Rv0030
60297	33208	NC_000962.3	SNP_I_33208_G16A_inter_Rv0029_Rv0030
52847	33293	NC_000962.3	SNP_CN_33293_C70T_L24F_Rv0030
214561	33356	NC_000962.3	SNP_CN_33356_A133G_T45A_Rv0030
27878	33372	NC_000962.3	SNP_CN_33372_T149C_L50S_Rv0030
15155	33436	NC_000962.3	SNP_CS_33436_C213T_G71G_Rv0030
2278	33457	NC_000962.3	SNP_CS_33457_C234T_H78H_Rv0030
251685	33516	NC_000962.3	SNP_CN_33516_C293A_A98D_Rv0030
246237	33518	NC_000962.3	SNP_CN_33518_G295C_E99Q_Rv0030
189070	33538	NC_000962.3	SNP_CS_33538_C315T_G105G_Rv0030
2279	33551	NC_000962.3	SNP_CZ_33551_T328G_*110G_Rv0030
24580	33655	NC_000962.3	SNP_CN_33655_A74G_Q25R_Rv0031
16464	33670	NC_000962.3	SNP_CN_33670_C89T_A30V_Rv0031
59589	33766	NC_000962.3	SNP_CN_33766_C185T_P62L_Rv0031
24069	33817	NC_000962.3	SNP_I_33817_C478G_inter_Rv0031_bioF2
15156	33841	NC_000962.3	SNP_I_33841_C454G_inter_Rv0031_bioF2
38561	33925	NC_000962.3	SNP_I_33925_C370G_inter_Rv0031_bioF2
26113	33929	NC_000962.3	SNP_I_33929_C366T_inter_Rv0031_bioF2
64666	33929	NC_000962.3	SNP_I_33929_C366A_inter_Rv0031_bioF2
13839	33930	NC_000962.3	SNP_I_33930_T365G_inter_Rv0031_bioF2
52746	33990	NC_000962.3	SNP_I_33990_C305T_inter_Rv0031_bioF2
252388	33990	NC_000962.3	INS_I_33990_i305TG_inter_Rv0031_bioF2
13237	34025	NC_000962.3	SNP_I_34025_C270A_inter_Rv0031_bioF2
21	34044	NC_000962.3	SNP_I_34044_T251C_inter_Rv0031_bioF2
196502	34142	NC_000962.3	SNP_I_34142_C153T_inter_Rv0031_bioF2
18786	34177	NC_000962.3	SNP_I_34177_C118G_inter_Rv0031_bioF2
216735	34190	NC_000962.3	SNP_I_34190_T105G_inter_Rv0031_bioF2
260570	34216	NC_000962.3	SNP_I_34216_T79C_inter_Rv0031_bioF2
28887	34226	NC_000962.3	SNP_I_34226_A69G_inter_Rv0031_bioF2
228396	34232	NC_000962.3	SNP_I_34232_G63A_inter_Rv0031_bioF2
231313	34288	NC_000962.3	SNP_I_34288_C7A_inter_Rv0031_bioF2
203614	34396	NC_000962.3	SNP_CS_34396_A102G_Q34Q_bioF2
26114	34490	NC_000962.3	DEL_CF_34490_d195T_66_bioF2
206597	34502	NC_000962.3	DEL_CF_34502_d207T_70_bioF2
244375	34512	NC_000962.3	SNP_CN_34512_T218C_F73S_bioF2
27311	34527	NC_000962.3	SNP_CN_34527_G233C_C78S_bioF2
238958	34538	NC_000962.3	SNP_CN_34538_A244T_T82S_bioF2
10013	34558	NC_000962.3	SNP_CS_34558_G264C_L88L_bioF2
17265	34569	NC_000962.3	DEL_CF_34569_d274C_92_bioF2
17266	34576	NC_000962.3	SNP_CS_34576_C282T_T94T_bioF2
269492	34586	NC_000962.3	SNP_CS_34586_C292A_R98R_bioF2
260847	34605	NC_000962.3	SNP_CN_34605_C311A_A104D_bioF2
33998	34636	NC_000962.3	SNP_CS_34636_C342T_D114D_bioF2
47421	34654	NC_000962.3	SNP_CN_34654_G360T_M120I_bioF2
275465	34684	NC_000962.3	SNP_CS_34684_G390A_Q130Q_bioF2
183942	34749	NC_000962.3	SNP_CN_34749_C455T_T152M_bioF2
51921	34822	NC_000962.3	SNP_CS_34822_G528T_T176T_bioF2
2802	34859	NC_000962.3	SNP_CN_34859_G565C_E189Q_bioF2
27737	34890	NC_000962.3	SNP_CN_34890_C596A_P199Q_bioF2
62781	34911	NC_000962.3	SNP_CN_34911_G617A_R206H_bioF2
204794	34918	NC_000962.3	SNP_CS_34918_C624T_V208V_bioF2
3217	35097	NC_000962.3	SNP_CN_35097_T803C_I268T_bioF2
232609	35117	NC_000962.3	SNP_CN_35117_T823C_Y275H_bioF2
71207	35131	NC_000962.3	SNP_CS_35131_T837C_N279N_bioF2
6212	35164	NC_000962.3	SNP_CS_35164_A870G_K290K_bioF2
44797	35178	NC_000962.3	SNP_CN_35178_G884A_R295Q_bioF2
221147	35178	NC_000962.3	SNP_CN_35178_G884C_R295P_bioF2
243992	35220	NC_000962.3	SNP_CN_35220_C926T_T309I_bioF2
227301	35259	NC_000962.3	SNP_CN_35259_T965C_I322T_bioF2
57110	35270	NC_000962.3	SNP_CN_35270_C976A_R326S_bioF2
183179	35274	NC_000962.3	SNP_CN_35274_A980G_H327R_bioF2
207677	35317	NC_000962.3	SNP_CN_35317_G1023T_M341I_bioF2
22382	35343	NC_000962.3	DEL_CF_35343_d1048T_350_bioF2
225878	35476	NC_000962.3	SNP_CS_35476_A1182G_G394G_bioF2
229368	35504	NC_000962.3	SNP_CN_35504_G1210A_G404R_bioF2
22	35608	NC_000962.3	SNP_CS_35608_C1314T_A438A_bioF2
240772	35672	NC_000962.3	SNP_CN_35672_T1378G_L460V_bioF2
200653	35693	NC_000962.3	SNP_CN_35693_G1399A_E467K_bioF2
201415	35696	NC_000962.3	SNP_CZ_35696_C1402T_Q468*_bioF2
54264	35710	NC_000962.3	DEL_CF_35710_d1415T_472_bioF2
24070	35730	NC_000962.3	SNP_CN_35730_C1436T_A479V_bioF2
4627	35749	NC_000962.3	SNP_CS_35749_A1455G_G485G_bioF2
211908	35750	NC_000962.3	SNP_CN_35750_T1456C_Y486H_bioF2
16105	35765	NC_000962.3	SNP_CN_35765_G1471A_A491T_bioF2
28888	35768	NC_000962.3	SNP_CN_35768_G1474T_A492S_bioF2
200605	35803	NC_000962.3	INS_CF_35803_i1508C_503_bioF2
14329	35843	NC_000962.3	SNP_CN_35843_G1549A_A517T_bioF2
275466	35865	NC_000962.3	SNP_CN_35865_T1571C_F524S_bioF2
20260	35903	NC_000962.3	SNP_CN_35903_C1609G_R537G_bioF2
25438	35978	NC_000962.3	SNP_CN_35978_G1684A_A562T_bioF2
55619	35993	NC_000962.3	SNP_CN_35993_A1699G_I567V_bioF2
23	36008	NC_000962.3	SNP_CN_36008_G1714C_D572H_bioF2
229369	36114	NC_000962.3	SNP_CN_36114_A1820G_D607G_bioF2
188782	36133	NC_000962.3	SNP_CS_36133_C1839T_F613F_bioF2
14959	36196	NC_000962.3	SNP_CN_36196_C1902G_I634M_bioF2
188391	36216	NC_000962.3	SNP_CN_36216_A1922G_H641R_bioF2
6213	36260	NC_000962.3	SNP_CN_36260_C1966G_H656D_bioF2
31376	36304	NC_000962.3	SNP_CS_36304_T2010G_A670A_bioF2
8474	36317	NC_000962.3	SNP_CN_36317_G2023T_A675S_bioF2
24071	36323	NC_000962.3	SNP_CN_36323_G2029C_E677Q_bioF2
2280	36471	NC_000962.3	INS_CF_36471_i2176C_726_bioF2
5783	36471	NC_000962.3	DEL_CF_36471_d2176C_726_bioF2
11222	36538	NC_000962.3	SNP_CS_36538_T2244C_S748S_bioF2
57600	36588	NC_000962.3	SNP_CN_36588_C2294T_T765I_bioF2
59073	36593	NC_000962.3	SNP_CN_36593_C2299G_Q767E_bioF2
31377	36612	NC_000962.3	SNP_CS_36612_A6G_K2K_acpA
21270	36626	NC_000962.3	SNP_CN_36626_C20T_A7V_acpA
271921	36795	NC_000962.3	SNP_CS_36795_A189G_G63G_acpA
196403	36810	NC_000962.3	SNP_CS_36810_C204T_S68S_acpA
69334	36813	NC_000962.3	SNP_CS_36813_C207A_V69V_acpA
227302	36853	NC_000962.3	SNP_CN_36853_G247C_G83R_acpA
18535	36875	NC_000962.3	SNP_CS_36875_C9T_D3D_Rv0034
22383	36885	NC_000962.3	SNP_CN_36885_C19T_L7F_Rv0034
49609	36935	NC_000962.3	SNP_CS_36935_C69T_A23A_Rv0034
24	37031	NC_000962.3	SNP_CS_37031_C165G_A55A_Rv0034
37368	37213	NC_000962.3	DEL_CF_37213_d346T_116_Rv0034
20261	37258	NC_000962.3	SNP_CN_37258_C392G_A131G_Rv0034
14933	37270	NC_000962.3	SNP_CS_37270_C12G_A4A_fadD34
25	37305	NC_000962.3	SNP_CN_37305_C47G_S16W_fadD34
243993	37318	NC_000962.3	SNP_CN_37318_C60A_D20E_fadD34
55413	37323	NC_000962.3	SNP_CN_37323_C65T_T22M_fadD34
33341	37326	NC_000962.3	SNP_CN_37326_T68C_L23P_fadD34
26	37334	NC_000962.3	SNP_CN_37334_A76T_T26S_fadD34
227303	37396	NC_000962.3	DEL_CF_37396_d137C_46_fadD34
208744	37449	NC_000962.3	SNP_CN_37449_C191T_A64V_fadD34
182164	37534	NC_000962.3	SNP_CS_37534_A276C_A92A_fadD34
8959	37552	NC_000962.3	DEL_CF_37552_d293T_98_fadD34
237635	37647	NC_000962.3	SNP_CN_37647_A389G_D130G_fadD34
29362	37672	NC_000962.3	SNP_CS_37672_C414T_A138A_fadD34
12759	37675	NC_000962.3	SNP_CS_37675_A417C_L139L_fadD34
2281	37763	NC_000962.3	SNP_CN_37763_G505C_D169H_fadD34
56344	37786	NC_000962.3	SNP_CS_37786_C528T_Y176Y_fadD34
205417	37792	NC_000962.3	SNP_CS_37792_T534G_S178S_fadD34
12760	37806	NC_000962.3	SNP_CN_37806_C548G_A183G_fadD34
3218	37833	NC_000962.3	SNP_CN_37833_G575A_R192H_fadD34
191031	37834	NC_000962.3	SNP_CS_37834_C576G_R192R_fadD34
273817	37910	NC_000962.3	SNP_CN_37910_C652A_P218T_fadD34
31378	37929	NC_000962.3	SNP_CN_37929_G671C_G224A_fadD34
229074	37989	NC_000962.3	SNP_CN_37989_C731A_P244Q_fadD34
35653	38002	NC_000962.3	SNP_CS_38002_G744C_L248L_fadD34
231314	38011	NC_000962.3	SNP_CS_38011_G753T_P251P_fadD34
65629	38064	NC_000962.3	SNP_CN_38064_C806T_P269L_fadD34
56120	38070	NC_000962.3	SNP_CN_38070_T812C_F271S_fadD34
71600	38075	NC_000962.3	SNP_CN_38075_C817A_L273M_fadD34
275467	38090	NC_000962.3	DEL_CF_38090_d831A_278_fadD34
191032	38092	NC_000962.3	SNP_CN_38092_C834G_N278K_fadD34
64604	38100	NC_000962.3	SNP_CN_38100_A842G_H281R_fadD34
260848	38111	NC_000962.3	SNP_CN_38111_G853C_A285P_fadD34
199624	38174	NC_000962.3	SNP_CN_38174_C916T_H306Y_fadD34
241963	38199	NC_000962.3	SNP_CN_38199_C941T_A314V_fadD34
191593	38202	NC_000962.3	SNP_CN_38202_C944G_A315G_fadD34
264845	38226	NC_000962.3	DEL_CF_38226_d967C_323_fadD34
52952	38275	NC_000962.3	SNP_CS_38275_C1017T_A339A_fadD34
11223	38332	NC_000962.3	SNP_CN_38332_G1074T_E358D_fadD34
25598	38357	NC_000962.3	SNP_CN_38357_C1099A_P367T_fadD34
222835	38550	NC_000962.3	SNP_CN_38550_A1292G_D431G_fadD34
35128	38558	NC_000962.3	SNP_CN_38558_T1300C_F434L_fadD34
33114	38566	NC_000962.3	SNP_CS_38566_C1308T_V436V_fadD34
34163	38819	NC_000962.3	SNP_CN_38819_C1561T_L521F_fadD34
201712	38864	NC_000962.3	DEL_CF_38864_d1605C_536_fadD34
16465	38971	NC_000962.3	INS_I_38971_i85C_inter_fadD34_Rv0036c
51459	38978	NC_000962.3	SNP_I_38978_G78T_inter_fadD34_Rv0036c
29364	39017	NC_000962.3	SNP_I_39017_G39C_inter_fadD34_Rv0036c
249955	39021	NC_000962.3	SNP_I_39021_G35A_inter_fadD34_Rv0036c
1957	39030	NC_000962.3	SNP_I_39030_C26T_inter_fadD34_Rv0036c
56263	39030	NC_000962.3	SNP_I_39030_C26G_inter_fadD34_Rv0036c
17267	39066	NC_000962.3	SNP_CN_39066_C764G_R255P_Rv0036c
3219	39069	NC_000962.3	SNP_CN_39069_C761G_G254A_Rv0036c
57111	39070	NC_000962.3	INS_CF_39070_i760T_254_Rv0036c
17268	39071	NC_000962.3	INS_CF_39071_i759T_253_Rv0036c
44798	39078	NC_000962.3	SNP_CN_39078_C752G_G251A_Rv0036c
199387	39087	NC_000962.3	SNP_CN_39087_G743A_A248V_Rv0036c
22951	39099	NC_000962.3	SNP_CN_39099_G731A_T244M_Rv0036c
224852	39143	NC_000962.3	SNP_CS_39143_A687G_T229T_Rv0036c
241192	39147	NC_000962.3	SNP_CN_39147_C683G_S228T_Rv0036c
30	39158	NC_000962.3	SNP_CS_39158_C672G_R224R_Rv0036c
47422	39224	NC_000962.3	INS_CF_39224_i606C_202_Rv0036c
60680	39224	NC_000962.3	DEL_CF_39224_d606C_202_Rv0036c
187624	39253	NC_000962.3	SNP_CN_39253_C577T_G193R_Rv0036c
30759	39318	NC_000962.3	SNP_CN_39318_C512T_R171H_Rv0036c
13661	39320	NC_000962.3	SNP_CS_39320_G510T_T170T_Rv0036c
67559	39369	NC_000962.3	SNP_CN_39369_C461T_R154Q_Rv0036c
273501	39437	NC_000962.3	SNP_CN_39437_C393G_M131I_Rv0036c
222836	39461	NC_000962.3	SNP_CS_39461_C369T_G123G_Rv0036c
212319	39486	NC_000962.3	SNP_CN_39486_T344C_D115G_Rv0036c
53980	39534	NC_000962.3	SNP_CZ_39534_C296T_W99*_Rv0036c
199865	39558	NC_000962.3	SNP_CZ_39558_G272T_S91*_Rv0036c
34258	39623	NC_000962.3	SNP_CN_39623_C207G_M69I_Rv0036c
37622	39631	NC_000962.3	SNP_CN_39631_C199G_E67Q_Rv0036c
31107	39646	NC_000962.3	SNP_CN_39646_C184G_E62Q_Rv0036c
7349	39680	NC_000962.3	SNP_CZ_39680_C150T_W50*_Rv0036c
60426	39684	NC_000962.3	SNP_CN_39684_A146G_L49P_Rv0036c
28826	39695	NC_000962.3	SNP_CS_39695_G135T_I45I_Rv0036c
55414	39727	NC_000962.3	SNP_CN_39727_G103A_P35S_Rv0036c
245450	39756	NC_000962.3	SNP_CN_39756_A74T_L25Q_Rv0036c
11224	39758	NC_000962.3	SNP_CS_39758_A72G_H24H_Rv0036c
186820	39874	NC_000962.3	INS_I_39874_i3A_inter_Rv0036c_Rv0037c
28603	39922	NC_000962.3	SNP_CS_39922_C1281T_V427V_Rv0037c
38070	39931	NC_000962.3	SNP_CS_39931_C1272T_G424G_Rv0037c
185349	40058	NC_000962.3	SNP_CN_40058_A1145G_F382S_Rv0037c
3220	40162	NC_000962.3	SNP_CN_40162_C1041T_M347I_Rv0037c
54265	40177	NC_000962.3	SNP_CS_40177_C1026T_L342L_Rv0037c
195511	40194	NC_000962.3	SNP_CN_40194_C1009T_V337I_Rv0037c
48472	40204	NC_000962.3	SNP_CS_40204_G999C_A333A_Rv0037c
53874	40206	NC_000962.3	SNP_CN_40206_C997T_A333T_Rv0037c
182946	40216	NC_000962.3	SNP_CS_40216_C987T_L329L_Rv0037c
187386	40234	NC_000962.3	SNP_CS_40234_G969C_A323A_Rv0037c
33342	40237	NC_000962.3	SNP_CS_40237_G966A_Y322Y_Rv0037c
229075	40494	NC_000962.3	SNP_CN_40494_C709T_A237T_Rv0037c
183415	40499	NC_000962.3	SNP_CN_40499_A704C_V235G_Rv0037c
190204	40620	NC_000962.3	SNP_CN_40620_C583T_A195T_Rv0037c
203501	40645	NC_000962.3	SNP_CZ_40645_C558T_W186*_Rv0037c
13238	40669	NC_000962.3	SNP_CS_40669_G534C_A178A_Rv0037c
10683	40749	NC_000962.3	DEL_CF_40749_d454G_152_Rv0037c
198311	40998	NC_000962.3	SNP_CN_40998_C205T_A69T_Rv0037c
48473	41017	NC_000962.3	SNP_CN_41017_G186T_D62E_Rv0037c
21271	41041	NC_000962.3	SNP_CS_41041_G162A_A54A_Rv0037c
205418	41063	NC_000962.3	SNP_CN_41063_C140G_G47A_Rv0037c
34259	41151	NC_000962.3	SNP_CN_41151_C52A_A18S_Rv0037c
27738	41160	NC_000962.3	SNP_CN_41160_G43T_H15N_Rv0037c
6214	41257	NC_000962.3	SNP_I_41257_A47G_inter_Rv0037c_Rv0038
35129	41289	NC_000962.3	SNP_I_41289_T15C_inter_Rv0037c_Rv0038
63537	41304	NC_000962.3	SNP_CN_41304_G1A_V1M_Rv0038
27879	41344	NC_000962.3	SNP_CN_41344_C41G_P14R_Rv0038
12761	41369	NC_000962.3	SNP_CS_41369_C66T_G22G_Rv0038
59074	41453	NC_000962.3	SNP_CS_41453_C150T_G50G_Rv0038
58043	41512	NC_000962.3	SNP_CN_41512_A209C_Q70P_Rv0038
273503	41702	NC_000962.3	SNP_CS_41702_G399T_V133V_Rv0038
206319	41909	NC_000962.3	SNP_CS_41909_C606T_N202N_Rv0038
55620	41939	NC_000962.3	SNP_I_41939_G65A_inter_Rv0038_Rv0039c
58044	41954	NC_000962.3	SNP_I_41954_G50C_inter_Rv0038_Rv0039c
258092	41958	NC_000962.3	SNP_I_41958_C46A_inter_Rv0038_Rv0039c
250333	41971	NC_000962.3	SNP_I_41971_C33A_inter_Rv0038_Rv0039c
12762	42009	NC_000962.3	SNP_CN_42009_G343A_H115Y_Rv0039c
231715	42151	NC_000962.3	SNP_CN_42151_C201G_M67I_Rv0039c
56652	42227	NC_000962.3	SNP_CN_42227_G125A_T42M_Rv0039c
250946	42228	NC_000962.3	SNP_CN_42228_T124C_T42A_Rv0039c
190051	42250	NC_000962.3	SNP_CS_42250_C102T_L34L_Rv0039c
15782	42269	NC_000962.3	SNP_CN_42269_G83A_T28I_Rv0039c
31	42281	NC_000962.3	SNP_CN_42281_C71A_C24F_Rv0039c
182947	42298	NC_000962.3	SNP_CS_42298_G54A_F18F_Rv0039c
198673	42397	NC_000962.3	SNP_I_42397_A36G_inter_Rv0039c_mtc28
218380	42418	NC_000962.3	SNP_I_42418_C15T_inter_Rv0039c_mtc28
65471	42449	NC_000962.3	SNP_CN_42449_G917A_P306L_mtc28
273280	42516	NC_000962.3	INS_CF_42516_i850GT_284_mtc28
25042	42519	NC_000962.3	SNP_CN_42519_C847G_A283P_mtc28
50097	42578	NC_000962.3	SNP_CN_42578_G788C_A263G_mtc28
20045	42675	NC_000962.3	SNP_CN_42675_G691A_H231Y_mtc28
230262	42747	NC_000962.3	SNP_CN_42747_C619T_D207N_mtc28
16106	42793	NC_000962.3	SNP_CN_42793_C573A_Q191H_mtc28
229374	42895	NC_000962.3	SNP_CN_42895_C471G_L157F_mtc28
247150	42942	NC_000962.3	INS_CF_42942_i424A_142_mtc28
32	42967	NC_000962.3	SNP_CS_42967_G399C_P133P_mtc28
199388	42984	NC_000962.3	SNP_CN_42984_G382T_L128I_mtc28
28604	42993	NC_000962.3	SNP_CN_42993_A373G_F125L_mtc28
260852	43040	NC_000962.3	SNP_CN_43040_T326C_H109R_mtc28
21752	43049	NC_000962.3	SNP_CN_43049_A317G_L106P_mtc28
31108	43191	NC_000962.3	SNP_CN_43191_C175A_A59S_mtc28
31109	43348	NC_000962.3	SNP_CS_43348_G18A_R6R_mtc28
27880	43469	NC_000962.3	SNP_I_43469_A93G_inter_mtc28_leuS
17981	43510	NC_000962.3	SNP_I_43510_G52A_inter_mtc28_leuS
24458	43538	NC_000962.3	SNP_I_43538_G24T_inter_mtc28_leuS
201190	43645	NC_000962.3	SNP_CS_43645_C84T_T28T_leuS
235205	43721	NC_000962.3	SNP_CN_43721_C160G_P54A_leuS
26115	43722	NC_000962.3	SNP_CN_43722_C161T_P54L_leuS
67144	43814	NC_000962.3	SNP_CN_43814_C253G_L85V_leuS
53626	43899	NC_000962.3	SNP_CN_43899_C338T_A113V_leuS
11225	43945	NC_000962.3	SNP_CS_43945_A384G_V128V_leuS
188150	43995	NC_000962.3	SNP_CN_43995_T434A_F145Y_leuS
211537	44013	NC_000962.3	SNP_CN_44013_G452T_R151L_leuS
23817	44178	NC_000962.3	SNP_CN_44178_C617T_A206V_leuS
59590	44255	NC_000962.3	SNP_CS_44255_C694T_L232L_leuS
212515	44407	NC_000962.3	SNP_CS_44407_C846T_A282A_leuS
25043	44419	NC_000962.3	SNP_CS_44419_G858C_R286R_leuS
45135	44507	NC_000962.3	SNP_CN_44507_G946A_A316T_leuS
51662	44547	NC_000962.3	SNP_CN_44547_A986C_E329A_leuS
14960	44552	NC_000962.3	SNP_CN_44552_G991T_D331Y_leuS
258775	44636	NC_000962.3	SNP_CN_44636_G1075A_E359K_leuS
203170	44689	NC_000962.3	SNP_CS_44689_C1128G_G376G_leuS
52954	44697	NC_000962.3	SNP_CN_44697_C1136T_T379I_leuS
22384	44727	NC_000962.3	SNP_CN_44727_G1166C_R389P_leuS
33	44768	NC_000962.3	SNP_CN_44768_A1207G_R403G_leuS
17119	44770	NC_000962.3	SNP_CN_44770_G1209C_R403S_leuS
9321	44803	NC_000962.3	SNP_CS_44803_C1242T_A414A_leuS
196140	44995	NC_000962.3	SNP_CS_44995_T1434C_D478D_leuS
273281	45005	NC_000962.3	SNP_CN_45005_G1444C_V482L_leuS
38071	45055	NC_000962.3	SNP_CS_45055_C1494T_A498A_leuS
30476	45073	NC_000962.3	SNP_CS_45073_G1512A_E504E_leuS
56345	45106	NC_000962.3	SNP_CN_45106_C1545A_F515L_leuS
224853	45175	NC_000962.3	SNP_CN_45175_C1614A_S538R_leuS
215692	45183	NC_000962.3	SNP_CN_45183_G1622A_R541H_leuS
31379	45193	NC_000962.3	SNP_CS_45193_G1632A_A544A_leuS
29647	45206	NC_000962.3	SNP_CN_45206_G1645A_A549T_leuS
203337	45238	NC_000962.3	SNP_CS_45238_C1677T_D559D_leuS
47595	45275	NC_000962.3	SNP_CN_45275_A1714G_S572G_leuS
218869	45275	NC_000962.3	SNP_CN_45275_A1714C_S572R_leuS
203872	45351	NC_000962.3	SNP_CN_45351_C1790T_P597L_leuS
226435	45490	NC_000962.3	SNP_CS_45490_G1929A_E643E_leuS
249528	45672	NC_000962.3	SNP_CN_45672_AT2111-2110CC_D704-704A_leuS
218381	45697	NC_000962.3	SNP_CS_45697_C2136T_A712A_leuS
188262	45818	NC_000962.3	SNP_CN_45818_A2257G_I753V_leuS
47872	45828	NC_000962.3	SNP_CN_45828_C2267T_A756V_leuS
27739	45829	NC_000962.3	SNP_CS_45829_A2268G_A756A_leuS
61031	45875	NC_000962.3	SNP_CS_45875_C2314T_L772L_leuS
22234	46013	NC_000962.3	SNP_CS_46013_C2452T_L818L_leuS
70527	46029	NC_000962.3	SNP_CN_46029_G2468A_R823H_leuS
36154	46035	NC_000962.3	SNP_CN_46035_T2474C_I825T_leuS
273818	46042	NC_000962.3	SNP_CS_46042_C2481T_G827G_leuS
226436	46114	NC_000962.3	SNP_CS_46114_C2553G_L851L_leuS
213487	46250	NC_000962.3	SNP_CN_46250_T2689G_F897V_leuS
54266	46297	NC_000962.3	SNP_CS_46297_T2736C_Y912Y_leuS
56653	46324	NC_000962.3	SNP_CS_46324_T2763C_R921R_leuS
48597	46334	NC_000962.3	SNP_CN_46334_G2773A_V925M_leuS
260853	46389	NC_000962.3	SNP_CN_46389_A2828G_E943G_leuS
22481	46415	NC_000962.3	SNP_CN_46415_G2854A_A952T_leuS
10210	46482	NC_000962.3	SNP_I_46482_C99T_inter_leuS_Rv0042c
267783	46506	NC_000962.3	INS_I_46506_i75CCT_inter_leuS_Rv0042c
35130	46552	NC_000962.3	SNP_I_46552_C29G_inter_leuS_Rv0042c
206598	46584	NC_000962.3	INS_CF_46584_i624TT_208_Rv0042c
205419	46587	NC_000962.3	SNP_CS_46587_T621G_R207R_Rv0042c
272406	46594	NC_000962.3	SNP_CN_46594_C614T_R205H_Rv0042c
243995	46622	NC_000962.3	SNP_CN_46622_T586G_S196R_Rv0042c
31110	46640	NC_000962.3	SNP_CN_46640_C568T_A190T_Rv0042c
22573	46655	NC_000962.3	SNP_CN_46655_G553T_P185T_Rv0042c
200977	46660	NC_000962.3	SNP_CN_46660_A548C_L183R_Rv0042c
200190	46729	NC_000962.3	SNP_CN_46729_C479T_R160Q_Rv0042c
23949	46730	NC_000962.3	SNP_CN_46730_G478C_R160G_Rv0042c
34260	46735	NC_000962.3	SNP_CN_46735_G473A_A158V_Rv0042c
8136	46744	NC_000962.3	SNP_CN_46744_T464C_E155G_Rv0042c
4069	46762	NC_000962.3	SNP_CN_46762_C446G_G149A_Rv0042c
22952	46762	NC_000962.3	SNP_CN_46762_C446T_G149E_Rv0042c
30051	46771	NC_000962.3	SNP_CN_46771_G437A_T146M_Rv0042c
264848	46781	NC_000962.3	SNP_CN_46781_C427A_V143L_Rv0042c
184716	46783	NC_000962.3	SNP_CN_46783_A425G_L142S_Rv0042c
25044	46785	NC_000962.3	SNP_CS_46785_C423G_V141V_Rv0042c
196230	46794	NC_000962.3	SNP_CN_46794_C414A_L138F_Rv0042c
242829	46857	NC_000962.3	SNP_CS_46857_G351A_T117T_Rv0042c
36790	46877	NC_000962.3	SNP_CN_46877_C331A_V111L_Rv0042c
43346	46892	NC_000962.3	SNP_CN_46892_C316T_A106T_Rv0042c
65631	46894	NC_000962.3	SNP_CN_46894_A314C_L105R_Rv0042c
209590	46897	NC_000962.3	DEL_CF_46897_d311T_104_Rv0042c
5425	46940	NC_000962.3	SNP_CN_46940_T268C_I90V_Rv0042c
261646	46949	NC_000962.3	SNP_CZ_46949_G259A_Q87*_Rv0042c
70162	46958	NC_000962.3	SNP_CN_46958_T250G_T84P_Rv0042c
54131	46970	NC_000962.3	SNP_CN_46970_C238T_A80T_Rv0042c
205420	47013	NC_000962.3	SNP_CN_47013_C195A_K65N_Rv0042c
183986	47037	NC_000962.3	SNP_CN_47037_C171G_E57D_Rv0042c
206599	47042	NC_000962.3	INS_CF_47042_i166A_56_Rv0042c
203615	47045	NC_000962.3	SNP_CS_47045_G163A_L55L_Rv0042c
242391	47056	NC_000962.3	SNP_CN_47056_T152C_E51G_Rv0042c
35654	47068	NC_000962.3	SNP_CN_47068_A140G_F47S_Rv0042c
18461	47089	NC_000962.3	SNP_CN_47089_C119T_R40Q_Rv0042c
68789	47092	NC_000962.3	DEL_CF_47092_d116C_39_Rv0042c
187984	47131	NC_000962.3	SNP_CN_47131_G77T_P26Q_Rv0042c
196404	47138	NC_000962.3	SNP_CN_47138_C70G_G24R_Rv0042c
24072	47139	NC_000962.3	DEL_CF_47139_d69T_23_Rv0042c
202463	47145	NC_000962.3	SNP_CS_47145_C63T_A21A_Rv0042c
22385	47201	NC_000962.3	SNP_CN_47201_C7T_V3I_Rv0042c
37623	47222	NC_000962.3	INS_I_47222_i144C_inter_Rv0042c_Rv0043c
45270	47232	NC_000962.3	SNP_I_47232_C134G_inter_Rv0042c_Rv0043c
14486	47238	NC_000962.3	SNP_I_47238_T128G_inter_Rv0042c_Rv0043c
35131	47292	NC_000962.3	SNP_I_47292_C74T_inter_Rv0042c_Rv0043c
52955	47331	NC_000962.3	SNP_I_47331_C35A_inter_Rv0042c_Rv0043c
198237	47398	NC_000962.3	SNP_CS_47398_T703G_R235R_Rv0043c
207895	47446	NC_000962.3	SNP_CN_47446_C655T_E219K_Rv0043c
36155	47481	NC_000962.3	SNP_CN_47481_G620A_A207V_Rv0043c
26116	47585	NC_000962.3	SNP_CN_47585_C516A_L172F_Rv0043c
226437	47618	NC_000962.3	SNP_CZ_47618_C483T_W161*_Rv0043c
201099	47664	NC_000962.3	SNP_CN_47664_T437G_H146P_Rv0043c
6215	47699	NC_000962.3	SNP_CS_47699_G402A_R134R_Rv0043c
63873	47706	NC_000962.3	SNP_CN_47706_T395C_Y132C_Rv0043c
203171	47714	NC_000962.3	SNP_CS_47714_C387G_V129V_Rv0043c
241196	47748	NC_000962.3	SNP_CN_47748_T353G_N118T_Rv0043c
2803	47782	NC_000962.3	SNP_CN_47782_C319T_G107S_Rv0043c
54267	47877	NC_000962.3	SNP_CN_47877_T224G_D75A_Rv0043c
249529	47909	NC_000962.3	SNP_CS_47909_G192A_R64R_Rv0043c
47873	48014	NC_000962.3	SNP_CS_48014_C87G_G29G_Rv0043c
13239	48130	NC_000962.3	SNP_I_48130_C103T_inter_Rv0043c_Rv0044c
60606	48195	NC_000962.3	SNP_I_48195_G38A_inter_Rv0043c_Rv0044c
30237	48198	NC_000962.3	INS_I_48198_i35GG_inter_Rv0043c_Rv0044c
58728	48220	NC_000962.3	SNP_I_48220_C13G_inter_Rv0043c_Rv0044c
231716	48246	NC_000962.3	SNP_CN_48246_C782T_R261H_Rv0044c
48011	48260	NC_000962.3	SNP_CS_48260_C768G_A256A_Rv0044c
57162	48347	NC_000962.3	SNP_CS_48347_G681A_A227A_Rv0044c
46225	48450	NC_000962.3	SNP_CN_48450_T578C_Y193C_Rv0044c
211624	48457	NC_000962.3	DEL_CF_48457_d571C_191_Rv0044c
23242	48481	NC_000962.3	SNP_CN_48481_T547A_I183F_Rv0044c
225358	48499	NC_000962.3	DEL_CF_48499_d529CC_177_Rv0044c
34	48503	NC_000962.3	SNP_CS_48503_T525C_R175R_Rv0044c
218076	48570	NC_000962.3	SNP_CN_48570_A458G_L153P_Rv0044c
201418	48603	NC_000962.3	SNP_CN_48603_GCA425-423ACG_AA142-141VA_Rv0044c
201422	48630	NC_000962.3	SNP_CN_48630_C398T_G133D_Rv0044c
6679	48733	NC_000962.3	DEL_CF_48733_d295G_99_Rv0044c
47423	48755	NC_000962.3	SNP_CS_48755_C273G_P91P_Rv0044c
33343	48767	NC_000962.3	SNP_CS_48767_G261C_S87S_Rv0044c
46723	48833	NC_000962.3	SNP_CS_48833_G195C_T65T_Rv0044c
5250	48860	NC_000962.3	SNP_CS_48860_A168G_P56P_Rv0044c
188022	48976	NC_000962.3	SNP_CZ_48976_G52A_Q18*_Rv0044c
35655	49000	NC_000962.3	SNP_CN_49000_G28A_P10S_Rv0044c
24073	49079	NC_000962.3	SNP_CS_49079_C861G_L287L_Rv0045c
27312	49080	NC_000962.3	SNP_CN_49080_A860G_L287P_Rv0045c
184447	49106	NC_000962.3	SNP_CS_49106_C834A_S278S_Rv0045c
58502	49158	NC_000962.3	SNP_CN_49158_C782T_R261K_Rv0045c
227307	49183	NC_000962.3	SNP_CN_49183_C757T_D253N_Rv0045c
225882	49220	NC_000962.3	INS_CI_49220_i720GGA_240_Rv0045c
24074	49234	NC_000962.3	DEL_CF_49234_d706G_236_Rv0045c
202281	49321	NC_000962.3	SNP_CN_49321_G619A_R207W_Rv0045c
35872	49335	NC_000962.3	SNP_CN_49335_A605G_F202S_Rv0045c
35	49360	NC_000962.3	SNP_CN_49360_C580T_V194I_Rv0045c
57871	49365	NC_000962.3	SNP_CN_49365_C575T_R192H_Rv0045c
69309	49404	NC_000962.3	SNP_CN_49404_T536G_Q179P_Rv0045c
258776	49422	NC_000962.3	SNP_CN_49422_C518T_R173Q_Rv0045c
7104	49439	NC_000962.3	SNP_CS_49439_C501T_A167A_Rv0045c
264575	49443	NC_000962.3	SNP_CN_49443_A497G_V166A_Rv0045c
7714	49498	NC_000962.3	SNP_CN_49498_T442C_T148A_Rv0045c
20262	49585	NC_000962.3	SNP_CN_49585_C355T_V119I_Rv0045c
203961	49606	NC_000962.3	SNP_CN_49606_C334G_A112P_Rv0045c
36	49691	NC_000962.3	DEL_CF_49691_d249CC_83_Rv0045c
44799	49714	NC_000962.3	SNP_CN_49714_C226T_A76T_Rv0045c
189849	49719	NC_000962.3	SNP_CN_49719_T221G_E74A_Rv0045c
8708	49720	NC_000962.3	SNP_CN_49720_C220G_E74Q_Rv0045c
11226	49764	NC_000962.3	SNP_CN_49764_C176T_G59E_Rv0045c
264114	49765	NC_000962.3	SNP_CN_49765_C175T_G59R_Rv0045c
183148	49770	NC_000962.3	SNP_CN_49770_C170T_G57D_Rv0045c
182948	49773	NC_000962.3	SNP_CN_49773_T167C_H56R_Rv0045c
9713	49796	NC_000962.3	SNP_CS_49796_A144T_S48S_Rv0045c
10417	49806	NC_000962.3	SNP_CZ_49806_C134T_W45*_Rv0045c
50924	49837	NC_000962.3	SNP_CN_49837_C103T_V35I_Rv0045c
34261	49976	NC_000962.3	SNP_I_49976_C45T_inter_Rv0045c_ino1
206602	50005	NC_000962.3	SNP_I_50005_G16A_inter_Rv0045c_ino1
54268	50059	NC_000962.3	SNP_CN_50059_T1066A_I356F_ino1
188918	50085	NC_000962.3	SNP_CN_50085_C1040T_S347N_ino1
36678	50116	NC_000962.3	SNP_CN_50116_C1009T_V337M_ino1
275908	50127	NC_000962.3	SNP_CN_50127_A998G_I333T_ino1
184599	50170	NC_000962.3	SNP_CN_50170_T955C_I319V_ino1
21855	50333	NC_000962.3	SNP_CS_50333_G792A_F264F_ino1
7715	50402	NC_000962.3	SNP_CN_50402_T723G_E241D_ino1
188855	50459	NC_000962.3	SNP_CS_50459_G666A_L222L_ino1
37	50557	NC_000962.3	SNP_CN_50557_T568C_R190G_ino1
33115	50585	NC_000962.3	SNP_CS_50585_C540T_P180P_ino1
35132	50593	NC_000962.3	SNP_CN_50593_A532C_S178A_ino1
250571	50626	NC_000962.3	SNP_CN_50626_C499G_A167P_ino1
202440	50650	NC_000962.3	SNP_CN_50650_G475C_Q159E_ino1
32965	50854	NC_000962.3	SNP_CN_50854_T271C_I91V_ino1
10684	50878	NC_000962.3	SNP_CN_50878_T247C_I83V_ino1
222842	50883	NC_000962.3	SNP_CN_50883_T242G_D81A_ino1
3650	50886	NC_000962.3	SNP_CN_50886_G239T_S80Y_ino1
201811	50974	NC_000962.3	SNP_CN_50974_G151A_H51Y_ino1
184621	51009	NC_000962.3	SNP_CN_51009_T116G_N39T_ino1
188709	51098	NC_000962.3	SNP_CS_51098_C27T_A9A_ino1
16940	51120	NC_000962.3	SNP_CN_51120_C5T_S2N_ino1
229375	51423	NC_000962.3	SNP_CN_51423_G305A_A102V_Rv0047c
264849	51425	NC_000962.3	SNP_CS_51425_C303G_L101L_Rv0047c
43571	51539	NC_000962.3	SNP_CS_51539_C189T_V63V_Rv0047c
275183	51613	NC_000962.3	SNP_CS_51613_A115G_L39L_Rv0047c
199389	51620	NC_000962.3	SNP_CS_51620_G108A_Y36Y_Rv0047c
200016	51621	NC_000962.3	SNP_CN_51621_T107C_Y36C_Rv0047c
269982	51629	NC_000962.3	SNP_CS_51629_T99A_A33A_Rv0047c
13840	51649	NC_000962.3	SNP_CN_51649_G79C_L27V_Rv0047c
241197	51799	NC_000962.3	SNP_I_51799_C29T_inter_Rv0047c_Rv0048c
59591	51816	NC_000962.3	SNP_I_51816_A12C_inter_Rv0047c_Rv0048c
46226	51834	NC_000962.3	SNP_CS_51834_C864T_P288P_Rv0048c
54269	51892	NC_000962.3	SNP_CN_51892_T806C_Y269C_Rv0048c
232623	51917	NC_000962.3	DEL_CD_51917_d781ACG_261_Rv0048c
38	51949	NC_000962.3	SNP_CN_51949_A749G_V250A_Rv0048c
15159	52022	NC_000962.3	DEL_CF_52022_d676T_226_Rv0048c
31380	52028	NC_000962.3	SNP_CN_52028_C670T_G224S_Rv0048c
216896	52074	NC_000962.3	SNP_CN_52074_G624C_D208E_Rv0048c
15938	52113	NC_000962.3	SNP_CS_52113_G585A_G195G_Rv0048c
47424	52155	NC_000962.3	SNP_CS_52155_C543T_P181P_Rv0048c
221150	52202	NC_000962.3	SNP_CS_52202_G496T_R166R_Rv0048c
205421	52223	NC_000962.3	SNP_CN_52223_A475G_F159L_Rv0048c
207429	52227	NC_000962.3	SNP_CS_52227_C471T_K157K_Rv0048c
52013	52235	NC_000962.3	SNP_CN_52235_T463C_T155A_Rv0048c
216737	52431	NC_000962.3	SNP_CN_52431_C267G_L89F_Rv0048c
35656	52436	NC_000962.3	SNP_CN_52436_C262T_E88K_Rv0048c
241964	52460	NC_000962.3	SNP_CN_52460_G238A_L80F_Rv0048c
45635	52485	NC_000962.3	SNP_CN_52485_C213G_E71D_Rv0048c
183987	52539	NC_000962.3	SNP_CS_52539_G159C_T53T_Rv0048c
199734	52631	NC_000962.3	SNP_CN_52631_C67T_D23N_Rv0048c
250572	52653	NC_000962.3	SNP_CS_52653_C45T_T15T_Rv0048c
56785	52663	NC_000962.3	SNP_CN_52663_C35G_G12A_Rv0048c
200230	52678	NC_000962.3	SNP_CN_52678_G20C_A7G_Rv0048c
61032	52809	NC_000962.3	SNP_I_52809_C22T_inter_Rv0048c_Rv0049
58729	52866	NC_000962.3	SNP_CS_52866_C36G_A12A_Rv0049
31111	52900	NC_000962.3	SNP_CN_52900_G70A_V24M_Rv0049
22386	52927	NC_000962.3	SNP_CN_52927_C97T_R33C_Rv0049
29648	53061	NC_000962.3	SNP_CS_53061_A231G_E77E_Rv0049
18228	53073	NC_000962.3	SNP_CS_53073_G243C_L81L_Rv0049
63733	53183	NC_000962.3	SNP_CN_53183_C353T_P118L_Rv0049
182435	53197	NC_000962.3	SNP_CN_53197_G367A_G123S_Rv0049
187190	53242	NC_000962.3	INS_CI_53242_i411TAG_138_Rv0049
235211	53290	NC_000962.3	SNP_I_53290_G373A_inter_Rv0049_ponA1
211746	53350	NC_000962.3	SNP_I_53350_G313A_inter_Rv0049_ponA1
246243	53419	NC_000962.3	SNP_I_53419_C244T_inter_Rv0049_ponA1
17269	53422	NC_000962.3	SNP_I_53422_G241A_inter_Rv0049_ponA1
261649	53471	NC_000962.3	SNP_I_53471_T192G_inter_Rv0049_ponA1
44800	53490	NC_000962.3	SNP_I_53490_A173T_inter_Rv0049_ponA1
221665	53678	NC_000962.3	SNP_CN_53678_C16A_P6T_ponA1
31381	53679	NC_000962.3	SNP_CN_53679_C17T_P6L_ponA1
52014	53716	NC_000962.3	SNP_CS_53716_C54T_D18D_ponA1
28889	53732	NC_000962.3	SNP_CN_53732_G70A_D24N_ponA1
13841	53741	NC_000962.3	SNP_CN_53741_A79G_T27A_ponA1
197149	53750	NC_000962.3	SNP_CN_53750_G88C_V30L_ponA1
4071	53785	NC_000962.3	SNP_CN_53785_C123G_I41M_ponA1
30760	53788	NC_000962.3	SNP_CS_53788_C126G_A42A_ponA1
12763	53797	NC_000962.3	SNP_CS_53797_T135A_V45V_ponA1
38072	54169	NC_000962.3	SNP_CS_54169_G507A_K169K_ponA1
9322	54171	NC_000962.3	SNP_CN_54171_C509G_A170G_ponA1
62063	54254	NC_000962.3	SNP_CN_54254_G592A_D198N_ponA1
218870	54291	NC_000962.3	SNP_CN_54291_G629C_W210S_ponA1
24075	54304	NC_000962.3	SNP_CS_54304_C642T_L214L_ponA1
61850	54316	NC_000962.3	SNP_CS_54316_G654C_V218V_ponA1
231717	54351	NC_000962.3	SNP_CN_54351_C689A_A230E_ponA1
39	54394	NC_000962.3	SNP_CS_54394_A732G_A244A_ponA1
58386	54529	NC_000962.3	SNP_CS_54529_C867G_A289A_ponA1
212320	54536	NC_000962.3	SNP_CN_54536_G874A_A292T_ponA1
26808	54562	NC_000962.3	SNP_CS_54562_C900T_Y300Y_ponA1
23177	54605	NC_000962.3	SNP_CN_54605_A943G_I315V_ponA1
57741	54720	NC_000962.3	SNP_CN_54720_T1058C_V353A_ponA1
13240	54785	NC_000962.3	SNP_CN_54785_G1123A_G375S_ponA1
195583	54817	NC_000962.3	SNP_CS_54817_T1155C_G385G_ponA1
231315	54838	NC_000962.3	SNP_CS_54838_C1176G_A392A_ponA1
17270	54842	NC_000962.3	SNP_CN_54842_G1180T_A394S_ponA1
196141	54848	NC_000962.3	SNP_CN_54848_A1186G_K396E_ponA1
11227	55069	NC_000962.3	SNP_CN_55069_G1407C_L469F_ponA1
55415	55091	NC_000962.3	SNP_CN_55091_C1429T_P477S_ponA1
21699	55129	NC_000962.3	SNP_CS_55129_C1467T_G489G_ponA1
70973	55204	NC_000962.3	SNP_CS_55204_G1542C_V514V_ponA1
13994	55208	NC_000962.3	SNP_CN_55208_G1546A_A516T_ponA1
58503	55237	NC_000962.3	SNP_CS_55237_G1575A_S525S_ponA1
13995	55250	NC_000962.3	SNP_CS_55250_C1588T_L530L_ponA1
68566	55396	NC_000962.3	SNP_CS_55396_G1734C_L578L_ponA1
59592	55418	NC_000962.3	SNP_CN_55418_A1756G_I586V_ponA1
189850	55457	NC_000962.3	SNP_CN_55457_A1795G_T599A_ponA1
25599	55458	NC_000962.3	SNP_CN_55458_C1796T_T599I_ponA1
192344	55466	NC_000962.3	INS_CF_55466_i1803GG_602_ponA1
68436	55469	NC_000962.3	SNP_CN_55469_G1807A_A603T_ponA1
192345	55471	NC_000962.3	DEL_CF_55471_d1808CT_603_ponA1
3651	55534	NC_000962.3	DEL_CD_55534_d1871GCC_624_ponA1
32966	55534	NC_000962.3	INS_CI_55534_i1871GCC_624_ponA1
14268	55550	NC_000962.3	SNP_CN_55550_C1888T_P630S_ponA1
1959	55553	NC_000962.3	SNP_CN_55553_C1891T_P631S_ponA1
3221	55554	NC_000962.3	INS_CI_55554_i1891CGT_631_ponA1
16941	55634	NC_000962.3	SNP_CN_55634_A1972G_T658A_ponA1
249530	55683	NC_000962.3	SNP_CN_55683_C2021T_P674L_ponA1
182684	55704	NC_000962.3	SNP_CS_55704_C9T_G3G_Rv0051
255393	55731	NC_000962.3	INS_CF_55731_i35G_12_Rv0051
255395	55743	NC_000962.3	INS_CF_55743_i47G_16_Rv0051
31008	55766	NC_000962.3	SNP_CN_55766_A71G_D24G_Rv0051
276240	55781	NC_000962.3	SNP_CN_55781_C86T_P29L_Rv0051
15160	55802	NC_000962.3	SNP_CN_55802_G107A_G36D_Rv0051
222290	55899	NC_000962.3	SNP_CS_55899_C204T_I68I_Rv0051
201569	55962	NC_000962.3	SNP_CS_55962_C267T_T89T_Rv0051
49910	55978	NC_000962.3	SNP_CN_55978_C283T_R95W_Rv0051
17271	56001	NC_000962.3	SNP_CS_56001_G306A_Q102Q_Rv0051
57601	56028	NC_000962.3	SNP_CS_56028_C333T_S111S_Rv0051
56968	56062	NC_000962.3	SNP_CN_56062_A367G_S123G_Rv0051
6680	56063	NC_000962.3	SNP_CN_56063_G368C_S123T_Rv0051
228082	56074	NC_000962.3	DEL_CF_56074_d378T_127_Rv0051
11228	56204	NC_000962.3	SNP_CN_56204_C509T_A170V_Rv0051
186049	56235	NC_000962.3	SNP_CS_56235_G540A_K180K_Rv0051
13662	56322	NC_000962.3	SNP_CS_56322_C627G_V209V_Rv0051
21979	56329	NC_000962.3	SNP_CN_56329_A634C_T212P_Rv0051
28890	56334	NC_000962.3	SNP_CS_56334_G639C_S213S_Rv0051
35133	56531	NC_000962.3	SNP_CN_56531_T836C_L279S_Rv0051
211835	56582	NC_000962.3	SNP_CN_56582_C887T_A296V_Rv0051
17272	56586	NC_000962.3	SNP_CS_56586_G891C_L297L_Rv0051
238142	56625	NC_000962.3	SNP_CS_56625_G930A_L310L_Rv0051
205422	56738	NC_000962.3	SNP_CN_56738_C1043T_T348I_Rv0051
264576	56765	NC_000962.3	SNP_CN_56765_T1070G_L357R_Rv0051
182967	56766	NC_000962.3	SNP_CS_56766_G1071A_L357L_Rv0051
56969	56809	NC_000962.3	SNP_CN_56809_C1114T_L372F_Rv0051
65908	56809	NC_000962.3	SNP_CN_56809_C1114G_L372V_Rv0051
232624	56903	NC_000962.3	SNP_CN_56903_C1208G_A403G_Rv0051
22953	56949	NC_000962.3	SNP_CS_56949_T1254C_L418L_Rv0051
240437	56958	NC_000962.3	SNP_CS_56958_G1263A_V421V_Rv0051
49611	56998	NC_000962.3	SNP_CN_56998_C1303G_L435V_Rv0051
204478	57048	NC_000962.3	SNP_CS_57048_C1353T_Y451Y_Rv0051
271922	57072	NC_000962.3	SNP_CS_57072_G1377A_S459S_Rv0051
54270	57171	NC_000962.3	SNP_CS_57171_C1476G_R492R_Rv0051
41	57298	NC_000962.3	SNP_CN_57298_C1603G_R535G_Rv0051
202960	57388	NC_000962.3	DEL_I_57388_d22C_inter_Rv0051_Rv0052
4072	57393	NC_000962.3	SNP_I_57393_A17T_inter_Rv0051_Rv0052
37369	57404	NC_000962.3	SNP_I_57404_C6G_inter_Rv0051_Rv0052
18999	57437	NC_000962.3	SNP_CN_57437_G28A_G10S_Rv0052
184717	57538	NC_000962.3	SNP_CS_57538_G129A_P43P_Rv0052
269730	57637	NC_000962.3	SNP_CS_57637_C228T_T76T_Rv0052
69336	57735	NC_000962.3	SNP_CN_57735_A326G_Y109C_Rv0052
63538	57779	NC_000962.3	SNP_CN_57779_A370G_T124A_Rv0052
258777	57896	NC_000962.3	SNP_CN_57896_G487T_V163L_Rv0052
52956	58006	NC_000962.3	SNP_I_58006_C186A_inter_Rv0052_rpsF
54271	58199	NC_000962.3	SNP_CN_58199_C8G_P3R_rpsF
201490	58226	NC_000962.3	SNP_CN_58226_C35T_P12L_rpsF
197005	58230	NC_000962.3	SNP_CS_58230_C39G_T13T_rpsF
21272	58241	NC_000962.3	SNP_CN_58241_G50A_R17H_rpsF
201424	58279	NC_000962.3	SNP_CN_58279_G88T_V30F_rpsF
28121	58314	NC_000962.3	SNP_CN_58314_C123A_D41E_rpsF
245454	58329	NC_000962.3	SNP_CS_58329_T138G_R46R_rpsF
275469	58338	NC_000962.3	SNP_CS_58338_G147A_A49A_rpsF
23178	58345	NC_000962.3	SNP_CN_58345_A154G_I52V_rpsF
20656	58375	NC_000962.3	SNP_CN_58375_G184A_V62M_rpsF
55989	58458	NC_000962.3	SNP_CN_58458_G267T_K89N_rpsF
187191	58667	NC_000962.3	SNP_CN_58667_G82A_V28M_ssb
264852	58702	NC_000962.3	SNP_CS_58702_C117T_I39I_ssb
211824	58716	NC_000962.3	SNP_CN_58716_C131T_T44I_ssb
7716	58786	NC_000962.3	SNP_CS_58786_G201C_V67V_ssb
54272	58875	NC_000962.3	SNP_CN_58875_C290T_T97I_ssb
34262	58880	NC_000962.3	SNP_CN_58880_A295G_I99V_ssb
221151	58964	NC_000962.3	SNP_CN_58964_G379A_G127S_ssb
7717	59032	NC_000962.3	SNP_CS_59032_A447G_A149A_ssb
231316	59171	NC_000962.3	SNP_CN_59171_C50T_T17M_rpsR
24957	59195	NC_000962.3	SNP_CN_59195_A74G_K25R_rpsR
258095	59241	NC_000962.3	SNP_CS_59241_C120G_T40T_rpsR
211625	59250	NC_000962.3	SNP_CS_59250_C129T_S43S_rpsR
202927	59273	NC_000962.3	SNP_CN_59273_G152T_R51L_rpsR
264115	59363	NC_000962.3	SNP_CN_59363_C242G_S81C_rpsR
218382	59376	NC_000962.3	SNP_CZ_59376_G255A_*85*_rpsR
19114	59384	NC_000962.3	SNP_I_59384_T25C_inter_rpsR1_rplI
259067	59400	NC_000962.3	SNP_I_59400_C9T_inter_rpsR1_rplI
184718	59575	NC_000962.3	SNP_CN_59575_C167T_T56I_rplI
10211	59775	NC_000962.3	SNP_CN_59775_C367T_H123Y_rplI
50925	59816	NC_000962.3	SNP_CS_59816_G408C_L136L_rplI
264853	59821	NC_000962.3	SNP_CN_59821_C413T_P138L_rplI
24581	59844	NC_000962.3	SNP_CS_59844_C436T_L146L_rplI
64502	59850	NC_000962.3	SNP_CN_59850_G442A_V148I_rplI
240781	59852	NC_000962.3	SNP_CS_59852_C444T_V148V_rplI
206603	59871	NC_000962.3	SNP_I_59871_G25A_inter_rplI_Rv0057
222843	59893	NC_000962.3	SNP_I_59893_C3T_inter_rplI_Rv0057
34263	59897	NC_000962.3	DEL_CF_59897_d1T_1_Rv0057
54273	60059	NC_000962.3	SNP_CN_60059_C164T_T55M_Rv0057
13996	60066	NC_000962.3	SNP_CS_60066_C171T_G57G_Rv0057
53627	60083	NC_000962.3	SNP_CN_60083_A188G_D63G_Rv0057
30761	60131	NC_000962.3	SNP_CN_60131_C236T_A79V_Rv0057
65138	60151	NC_000962.3	SNP_CN_60151_G256T_V86L_Rv0057
15700	60191	NC_000962.3	SNP_CN_60191_T296A_L99H_Rv0057
33999	60201	NC_000962.3	SNP_CN_60201_C306A_D102E_Rv0057
36156	60207	NC_000962.3	SNP_CN_60207_C312A_D104E_Rv0057
69184	60213	NC_000962.3	SNP_CS_60213_T318C_Y106Y_Rv0057
188101	60215	NC_000962.3	SNP_CN_60215_C320T_A107V_Rv0057
240438	60215	NC_000962.3	SNP_CN_60215_C320G_A107G_Rv0057
235212	60216	NC_000962.3	SNP_CS_60216_A321C_A107A_Rv0057
212209	60226	NC_000962.3	SNP_CN_60226_C331T_H111Y_Rv0057
218871	60227	NC_000962.3	SNP_CN_60227_A332G_H111R_Rv0057
71208	60234	NC_000962.3	SNP_CS_60234_C339G_S113S_Rv0057
53712	60246	NC_000962.3	INS_CF_60246_i350C_117_Rv0057
54274	60300	NC_000962.3	SNP_CS_60300_G405A_V135V_Rv0057
207492	60377	NC_000962.3	SNP_CN_60377_T482C_V161A_Rv0057
225361	60386	NC_000962.3	SNP_CN_60386_G491A_G164D_Rv0057
211551	60409	NC_000962.3	SNP_CN_60409_A14G_D5G_dnaB
16003	60447	NC_000962.3	SNP_CN_60447_G52A_E18K_dnaB
56121	60527	NC_000962.3	SNP_CS_60527_C132T_A44A_dnaB
36157	60532	NC_000962.3	SNP_CN_60532_C137A_A46D_dnaB
20171	60656	NC_000962.3	SNP_CN_60656_A261C_E87D_dnaB
27881	60669	NC_000962.3	SNP_CN_60669_G274A_G92R_dnaB
28827	60821	NC_000962.3	SNP_CS_60821_C426T_Y142Y_dnaB
201425	60957	NC_000962.3	SNP_CN_60957_G562C_E188Q_dnaB
210134	60973	NC_000962.3	SNP_CN_60973_C578T_A193V_dnaB
235593	61022	NC_000962.3	SNP_CS_61022_C627T_L209L_dnaB
211552	61055	NC_000962.3	SNP_CN_61055_G660T_Q220H_dnaB
9323	61114	NC_000962.3	SNP_CN_61114_T719C_M240T_dnaB
212040	61258	NC_000962.3	SNP_CN_61258_A863G_D288G_dnaB
209591	61358	NC_000962.3	SNP_CS_61358_G963C_A321A_dnaB
219669	61430	NC_000962.3	SNP_CN_61430_G1035C_K345N_dnaB
22574	61505	NC_000962.3	SNP_CS_61505_T1110C_V370V_dnaB
275470	61675	NC_000962.3	SNP_CN_61675_G1280A_R427H_dnaB
258096	61787	NC_000962.3	SNP_CS_61787_C1392T_R464R_dnaB
275184	61831	NC_000962.3	SNP_CN_61831_G1436A_G479D_dnaB
35134	61842	NC_000962.3	SNP_CS_61842_T1447C_L483L_dnaB
274614	61930	NC_000962.3	SNP_CN_61930_T1535C_L512P_dnaB
37370	61947	NC_000962.3	SNP_CN_61947_A1552C_M518L_dnaB
28605	61958	NC_000962.3	SNP_CS_61958_C1563T_D521D_dnaB
27882	61975	NC_000962.3	SNP_CN_61975_A1580G_N527S_dnaB
2804	61981	NC_000962.3	SNP_CN_61981_C1586T_P529L_dnaB
199136	62001	NC_000962.3	SNP_CN_62001_G1606A_D536N_dnaB
4073	62012	NC_000962.3	SNP_CS_62012_C1617T_N539N_dnaB
44547	62015	NC_000962.3	SNP_CS_62015_G1620C_L540L_dnaB
65632	62029	NC_000962.3	SNP_CN_62029_T1634C_V545A_dnaB
42	62049	NC_000962.3	SNP_CN_62049_A1654G_R552G_dnaB
51460	62138	NC_000962.3	SNP_CS_62138_G1743T_P581P_dnaB
21980	62225	NC_000962.3	SNP_CS_62225_T1830C_N610N_dnaB
4628	62226	NC_000962.3	SNP_CN_62226_G1831A_D611N_dnaB
240782	62270	NC_000962.3	SNP_CS_62270_C1875G_G625G_dnaB
22235	62280	NC_000962.3	SNP_CN_62280_T1885G_W629G_dnaB
7350	62344	NC_000962.3	SNP_CN_62344_A1949G_D650G_dnaB
59357	62387	NC_000962.3	SNP_CS_62387_C1992A_I664I_dnaB
198238	62438	NC_000962.3	SNP_CS_62438_T2043C_H681H_dnaB
195584	62522	NC_000962.3	SNP_CS_62522_G2127A_Q709Q_dnaB
258778	62570	NC_000962.3	SNP_CN_62570_A2175T_K725N_dnaB
229376	62578	NC_000962.3	SNP_CN_62578_C2183A_A728E_dnaB
184719	62598	NC_000962.3	SNP_CN_62598_T2203C_S735P_dnaB
4074	62657	NC_000962.3	SNP_CS_62657_G2262A_P754P_dnaB
9615	62674	NC_000962.3	SNP_CN_62674_A2279G_H760R_dnaB
31382	62768	NC_000962.3	SNP_CS_62768_A2373G_G791G_dnaB
31009	62907	NC_000962.3	SNP_CN_62907_C2512G_P838A_dnaB
31383	63039	NC_000962.3	SNP_I_63039_C161T_inter_dnaB_Rv0059
53628	63048	NC_000962.3	SNP_I_63048_C152G_inter_dnaB_Rv0059
31384	63059	NC_000962.3	SNP_I_63059_C141G_inter_dnaB_Rv0059
206320	63085	NC_000962.3	SNP_I_63085_G115A_inter_dnaB_Rv0059
26117	63097	NC_000962.3	SNP_I_63097_G103A_inter_dnaB_Rv0059
43	63146	NC_000962.3	SNP_I_63146_G54T_inter_dnaB_Rv0059
191594	63148	NC_000962.3	SNP_I_63148_G52T_inter_dnaB_Rv0059
211008	63151	NC_000962.3	SNP_I_63151_A49C_inter_dnaB_Rv0059
15161	63214	NC_000962.3	SNP_CS_63214_C15T_Y5Y_Rv0059
264854	63229	NC_000962.3	SNP_CS_63229_G30T_G10G_Rv0059
18229	63263	NC_000962.3	SNP_CN_63263_C64T_R22C_Rv0059
58730	63268	NC_000962.3	SNP_CS_63268_C69T_P23P_Rv0059
208549	63281	NC_000962.3	SNP_CN_63281_G82A_V28I_Rv0059
11229	63296	NC_000962.3	SNP_CN_63296_C97T_H33Y_Rv0059
20172	63316	NC_000962.3	SNP_CS_63316_G117A_G39G_Rv0059
47273	63382	NC_000962.3	SNP_CS_63382_C183T_N61N_Rv0059
49795	63417	NC_000962.3	DEL_CF_63417_d217C_73_Rv0059
54275	63461	NC_000962.3	SNP_CN_63461_C262T_P88S_Rv0059
188394	63526	NC_000962.3	SNP_CS_63526_C327T_S109S_Rv0059
185067	63629	NC_000962.3	SNP_CN_63629_A430G_T144A_Rv0059
19535	63720	NC_000962.3	SNP_CN_63720_C521T_P174L_Rv0059
31112	63748	NC_000962.3	SNP_CN_63748_G549C_E183D_Rv0059
238960	63752	NC_000962.3	SNP_CS_63752_C553T_L185L_Rv0059
2282	63771	NC_000962.3	SNP_CN_63771_C572T_P191L_Rv0059
5784	63868	NC_000962.3	SNP_CS_63868_C669T_V223V_Rv0059
33116	63885	NC_000962.3	SNP_CN_63885_A686G_Y229C_Rv0059
15162	63914	NC_000962.3	SNP_CS_63914_C6T_I2I_Rv0060
11230	64028	NC_000962.3	SNP_CS_64028_C120T_P40P_Rv0060
241198	64040	NC_000962.3	SNP_CS_64040_C132T_T44T_Rv0060
21485	64209	NC_000962.3	SNP_CN_64209_C301T_R101C_Rv0060
60779	64247	NC_000962.3	SNP_CS_64247_T339G_V113V_Rv0060
13842	64284	NC_000962.3	SNP_CN_64284_G376C_E126Q_Rv0060
8960	64316	NC_000962.3	SNP_CS_64316_C408T_F136F_Rv0060
184720	64325	NC_000962.3	SNP_CS_64325_G417A_L139L_Rv0060
241965	64417	NC_000962.3	SNP_CN_64417_T509C_V170A_Rv0060
17273	64444	NC_000962.3	SNP_CN_64444_T536A_L179H_Rv0060
19247	64469	NC_000962.3	SNP_CS_64469_G561A_P187P_Rv0060
64503	64666	NC_000962.3	SNP_CN_64666_C758T_A253V_Rv0060
58731	64711	NC_000962.3	SNP_CN_64711_C803T_T268M_Rv0060
211246	64941	NC_000962.3	SNP_CN_64941_C1033T_L345F_Rv0060
8475	64960	NC_000962.3	SNP_CN_64960_C1052T_T351I_Rv0060
10844	64963	NC_000962.3	SNP_CN_64963_C1055T_A352V_Rv0060
33581	64974	NC_000962.3	SNP_I_64974_C17T_inter_Rv0060_Rv0061
24582	65011	NC_000962.3	SNP_CS_65011_G21A_P7P_Rv0061
189389	65048	NC_000962.3	SNP_CN_65048_A58C_T20P_Rv0061
17274	65083	NC_000962.3	SNP_CS_65083_G93A_G31G_Rv0061
61033	65089	NC_000962.3	SNP_CS_65089_C99T_T33T_Rv0061
44	65150	NC_000962.3	SNP_CN_65150_C160T_P54S_Rv0061
11231	65159	NC_000962.3	SNP_CN_65159_G169A_A57T_Rv0061
20657	65246	NC_000962.3	SNP_CS_65246_C256T_L86L_Rv0061
16657	65250	NC_000962.3	SNP_CN_65250_T260C_M87T_Rv0061
26710	65314	NC_000962.3	SNP_CS_65314_G324A_Q108Q_Rv0061
28606	65361	NC_000962.3	SNP_CN_65361_G371A_R124H_Rv0061
203616	65371	NC_000962.3	SNP_CS_65371_G381A_L127L_Rv0061
33344	65394	NC_000962.3	SNP_CN_65394_C404A_A135E_Rv0061
16416	65451	NC_000962.3	SNP_I_65451_C101G_inter_Rv0061_celA1
6569	65533	NC_000962.3	SNP_I_65533_G19A_inter_Rv0061_celA1
260571	65579	NC_000962.3	SNP_CN_65579_C28T_R10C_celA1
209899	65588	NC_000962.3	SNP_CN_65588_C37A_L13M_celA1
18788	65646	NC_000962.3	SNP_CN_65646_C95T_A32V_celA1
212041	65662	NC_000962.3	SNP_CS_65662_G111A_R37R_celA1
11232	65663	NC_000962.3	SNP_CN_65663_C112G_H38D_celA1
188395	65686	NC_000962.3	SNP_CS_65686_A135G_S45S_celA1
53629	65700	NC_000962.3	SNP_CN_65700_C149G_S50W_celA1
189390	65775	NC_000962.3	SNP_CN_65775_G224A_R75Q_celA1
57163	65789	NC_000962.3	SNP_CN_65789_C238T_P80S_celA1
206604	65867	NC_000962.3	SNP_CN_65867_G316A_V106I_celA1
12764	65946	NC_000962.3	SNP_CN_65946_A395C_Q132P_celA1
189993	66053	NC_000962.3	SNP_CN_66053_G502A_D168N_celA1
275909	66124	NC_000962.3	SNP_CS_66124_A573C_A191A_celA1
190052	66231	NC_000962.3	SNP_CN_66231_G680C_R227P_celA1
34164	66257	NC_000962.3	SNP_CN_66257_G706C_D236H_celA1
4075	66285	NC_000962.3	SNP_CN_66285_C734G_A245G_celA1
5251	66300	NC_000962.3	SNP_CN_66300_G749C_W250S_celA1
259244	66313	NC_000962.3	SNP_CS_66313_G762A_E254E_celA1
4629	66342	NC_000962.3	SNP_CN_66342_G791A_G264D_celA1
3652	66343	NC_000962.3	SNP_CS_66343_T792C_G264G_celA1
13997	66360	NC_000962.3	SNP_CN_66360_G809A_G270E_celA1
16942	66381	NC_000962.3	SNP_CN_66381_A830G_N277S_celA1
50164	66485	NC_000962.3	SNP_CN_66485_G934A_A312T_celA1
276241	66535	NC_000962.3	INS_CF_66535_i983A_328_celA1
29366	66602	NC_000962.3	SNP_CN_66602_G1051A_E351K_celA1
241966	66608	NC_000962.3	SNP_CN_66608_G1057A_D353N_celA1
184448	66631	NC_000962.3	SNP_CS_66631_G1080A_E360E_celA1
17275	66632	NC_000962.3	SNP_CN_66632_C1081T_P361S_celA1
19424	66688	NC_000962.3	SNP_CS_66688_C1137G_G379G_celA1
70392	66696	NC_000962.3	INS_I_66696_i227G_inter_celA1_Rv0063
59593	66737	NC_000962.3	SNP_I_66737_G186C_inter_celA1_Rv0063
35995	66761	NC_000962.3	SNP_I_66761_G162C_inter_celA1_Rv0063
50165	66780	NC_000962.3	DEL_I_66780_d143T_inter_celA1_Rv0063
11233	66892	NC_000962.3	SNP_I_66892_C31G_inter_celA1_Rv0063
182300	66932	NC_000962.3	INS_CF_66932_i9GA_4_Rv0063
45010	66974	NC_000962.3	SNP_CN_66974_T52G_L18V_Rv0063
6570	66994	NC_000962.3	SNP_CS_66994_C72T_F24F_Rv0063
17276	67012	NC_000962.3	SNP_CS_67012_C90T_T30T_Rv0063
27469	67038	NC_000962.3	SNP_CN_67038_A116T_E39V_Rv0063
46881	67040	NC_000962.3	SNP_CN_67040_G118C_A40P_Rv0063
224854	67087	NC_000962.3	INS_CF_67087_i164T_55_Rv0063
10212	67132	NC_000962.3	SNP_CS_67132_C210T_N70N_Rv0063
214188	67146	NC_000962.3	SNP_CN_67146_C224T_A75V_Rv0063
249958	67240	NC_000962.3	SNP_CS_67240_G318C_G106G_Rv0063
37140	67241	NC_000962.3	SNP_CN_67241_C319T_H107Y_Rv0063
271923	67251	NC_000962.3	SNP_CN_67251_T329C_V110A_Rv0063
50025	67289	NC_000962.3	SNP_CS_67289_C367T_L123L_Rv0063
209471	67362	NC_000962.3	SNP_CN_67362_T440C_L147S_Rv0063
24076	67385	NC_000962.3	SNP_CN_67385_G463A_A155T_Rv0063
35135	67502	NC_000962.3	SNP_CS_67502_T580C_L194L_Rv0063
235213	67566	NC_000962.3	SNP_CN_67566_C644T_P215L_Rv0063
30477	67570	NC_000962.3	SNP_CS_67570_C648T_D216D_Rv0063
7718	67587	NC_000962.3	SNP_CN_67587_G665T_R222L_Rv0063
19248	67630	NC_000962.3	SNP_CS_67630_C708A_T236T_Rv0063
54276	67667	NC_000962.3	SNP_CN_67667_A745C_N249H_Rv0063
189494	67696	NC_000962.3	DEL_CD_67696_d773GCA_258_Rv0063
38074	67704	NC_000962.3	SNP_CN_67704_T782A_L261Q_Rv0063
264856	67725	NC_000962.3	SNP_CN_67725_T803C_L268P_Rv0063
15163	67792	NC_000962.3	SNP_CS_67792_C870T_C290C_Rv0063
259245	67818	NC_000962.3	SNP_CN_67818_G896A_G299E_Rv0063
209592	67962	NC_000962.3	SNP_CN_67962_G1040C_G347A_Rv0063
16943	68039	NC_000962.3	SNP_CZ_68039_G1117T_G373*_Rv0063
66045	68053	NC_000962.3	SNP_CN_68053_G1131A_M377I_Rv0063
60162	68168	NC_000962.3	SNP_CN_68168_T1246C_S416P_Rv0063
11234	68174	NC_000962.3	SNP_CN_68174_T1252C_S418P_Rv0063
8961	68229	NC_000962.3	SNP_CN_68229_T1307C_V436A_Rv0063
71285	68230	NC_000962.3	SNP_CS_68230_T1308C_V436V_Rv0063
47425	68247	NC_000962.3	SNP_CN_68247_A1325C_Y442S_Rv0063
45	68338	NC_000962.3	INS_CF_68338_i1415C_472_Rv0063
264857	68341	NC_000962.3	SNP_CN_68341_G1419A_M473I_Rv0063
258097	68442	NC_000962.3	SNP_I_68442_G178A_inter_Rv0063_Rv0064
25600	68449	NC_000962.3	SNP_I_68449_C171T_inter_Rv0063_Rv0064
26118	68454	NC_000962.3	DEL_I_68454_d166T_inter_Rv0063_Rv0064
209977	68456	NC_000962.3	SNP_I_68456_G164A_inter_Rv0063_Rv0064
186873	68566	NC_000962.3	SNP_I_68566_C54T_inter_Rv0063_Rv0064
11235	68605	NC_000962.3	SNP_I_68605_A15G_inter_Rv0063_Rv0064
62782	68613	NC_000962.3	SNP_I_68613_G7A_inter_Rv0063_Rv0064
16658	68866	NC_000962.3	SNP_CS_68866_C247T_L83L_Rv0064
187192	68942	NC_000962.3	SNP_CN_68942_T323C_V108A_Rv0064
35996	69000	NC_000962.3	SNP_CS_69000_C381T_C127C_Rv0064
272633	69025	NC_000962.3	SNP_CN_69025_G406C_V136L_Rv0064
198407	69038	NC_000962.3	SNP_CN_69038_T419C_L140S_Rv0064
15783	69049	NC_000962.3	DEL_CF_69049_d429G_144_Rv0064
252414	69064	NC_000962.3	INS_CF_69064_i444A_149_Rv0064
31113	69076	NC_000962.3	SNP_CN_69076_G457A_E153K_Rv0064
184721	69087	NC_000962.3	SNP_CS_69087_T468C_Y156Y_Rv0064
53875	69090	NC_000962.3	SNP_CN_69090_C471A_D157E_Rv0064
58732	69097	NC_000962.3	DEL_CF_69097_d477T_160_Rv0064
56970	69205	NC_000962.3	SNP_CN_69205_C586G_L196V_Rv0064
33345	69285	NC_000962.3	SNP_CS_69285_G666A_L222L_Rv0064
60427	69292	NC_000962.3	SNP_CN_69292_G673C_A225P_Rv0064
191310	69299	NC_000962.3	SNP_CN_69299_C680G_A227G_Rv0064
26580	69338	NC_000962.3	SNP_CN_69338_G719T_R240L_Rv0064
24077	69342	NC_000962.3	SNP_CS_69342_G723A_K241K_Rv0064
188710	69429	NC_000962.3	SNP_CN_69429_T810G_C270W_Rv0064
242830	69454	NC_000962.3	SNP_CN_69454_T835A_F279I_Rv0064
12997	69481	NC_000962.3	SNP_CN_69481_A862G_M288V_Rv0064
24583	69544	NC_000962.3	SNP_CN_69544_G925C_E309Q_Rv0064
219530	69652	NC_000962.3	SNP_CN_69652_T1033C_Y345H_Rv0064
22236	69726	NC_000962.3	SNP_CS_69726_G1107T_V369V_Rv0064
5785	69834	NC_000962.3	SNP_CS_69834_C1215T_D405D_Rv0064
208349	69841	NC_000962.3	SNP_CS_69841_C1222T_L408L_Rv0064
188919	69858	NC_000962.3	SNP_CS_69858_C1239G_V413V_Rv0064
4076	69871	NC_000962.3	SNP_CN_69871_C1252T_L418F_Rv0064
31114	69871	NC_000962.3	SNP_CS_69871_CTC1252-1250TTA_L418-418L_Rv0064
34264	69894	NC_000962.3	SNP_CS_69894_C1275T_G425G_Rv0064
46	69989	NC_000962.3	SNP_CN_69989_G1370A_G457D_Rv0064
15164	70005	NC_000962.3	SNP_CS_70005_C1386A_S462S_Rv0064
15165	70036	NC_000962.3	SNP_CN_70036_G1417A_V473I_Rv0064
275910	70042	NC_000962.3	SNP_CN_70042_G1423A_D475N_Rv0064
5786	70095	NC_000962.3	SNP_CS_70095_G1476A_R492R_Rv0064
66158	70203	NC_000962.3	SNP_CS_70203_C1584A_T528T_Rv0064
219670	70226	NC_000962.3	SNP_CZ_70226_C1607A_S536*_Rv0064
47	70267	NC_000962.3	SNP_CN_70267_G1648T_V550F_Rv0064
24584	70333	NC_000962.3	SNP_CN_70333_G1714A_D572N_Rv0064
209487	70491	NC_000962.3	SNP_CS_70491_G1872T_V624V_Rv0064
250575	70531	NC_000962.3	SNP_CN_70531_T1912G_S638A_Rv0064
35136	70568	NC_000962.3	SNP_CN_70568_C1949T_A650V_Rv0064
27883	70613	NC_000962.3	SNP_CN_70613_C1994A_P665Q_Rv0064
23950	70627	NC_000962.3	SNP_CN_70627_T2008C_W670R_Rv0064
31385	70691	NC_000962.3	SNP_CN_70691_A2072G_H691R_Rv0064
63785	70705	NC_000962.3	SNP_CN_70705_G2086C_E696Q_Rv0064
48	70816	NC_000962.3	SNP_CN_70816_A2197G_N733D_Rv0064
259246	70914	NC_000962.3	SNP_CS_70914_C2295T_N765N_Rv0064
5787	70924	NC_000962.3	SNP_CN_70924_C2305T_L769F_Rv0064
242831	70978	NC_000962.3	SNP_CN_70978_G2359A_V787M_Rv0064
34000	70996	NC_000962.3	SNP_CN_70996_G2377C_D793H_Rv0064
35657	71012	NC_000962.3	SNP_CN_71012_G2393A_G798D_Rv0064
36158	71013	NC_000962.3	SNP_CS_71013_C2394A_G798G_Rv0064
190991	71050	NC_000962.3	SNP_CN_71050_C2431G_R811G_Rv0064
228083	71076	NC_000962.3	INS_CF_71076_i2456A_819_Rv0064
228084	71076	NC_000962.3	SNP_CS_71076_G2457A_L819L_Rv0064
198816	71096	NC_000962.3	SNP_CN_71096_A2477G_H826R_Rv0064
203172	71104	NC_000962.3	SNP_CN_71104_A2485G_N829D_Rv0064
183988	71174	NC_000962.3	SNP_CN_71174_C2555T_S852L_Rv0064
249531	71190	NC_000962.3	SNP_CN_71190_T2571G_S857R_Rv0064
54277	71203	NC_000962.3	SNP_CN_71203_C2584G_Q862E_Rv0064
24585	71212	NC_000962.3	SNP_CN_71212_C2593G_R865G_Rv0064
50166	71291	NC_000962.3	SNP_CN_71291_T2672C_L891S_Rv0064
184659	71293	NC_000962.3	SNP_CN_71293_G2674C_D892H_Rv0064
196405	71304	NC_000962.3	SNP_CS_71304_T2685C_F895F_Rv0064
49	71336	NC_000962.3	SNP_CN_71336_G2717C_R906P_Rv0064
203617	71366	NC_000962.3	SNP_CN_71366_C2747A_P916Q_Rv0064
190511	71384	NC_000962.3	SNP_CN_71384_C2765T_A922V_Rv0064
28891	71454	NC_000962.3	INS_CF_71454_i2834C_945_Rv0064
64361	71454	NC_000962.3	DEL_CF_71454_d2834C_945_Rv0064
230264	71471	NC_000962.3	SNP_CN_71471_C2852G_A951G_Rv0064
203962	71475	NC_000962.3	SNP_CS_71475_A2856G_E952E_Rv0064
212044	71495	NC_000962.3	SNP_CN_71495_A2876C_D959A_Rv0064
9324	71529	NC_000962.3	SNP_CS_71529_C2910T_A970A_Rv0064
19425	71541	NC_000962.3	SNP_CS_71541_C2922A_A974A_Rv0064
225885	71562	NC_000962.3	SNP_I_71562_C259T_inter_Rv0064_Rv0065
205423	71615	NC_000962.3	DEL_I_71615_d206G_inter_Rv0064_Rv0065
240439	71622	NC_000962.3	SNP_I_71622_G199A_inter_Rv0064_Rv0065
31386	71731	NC_000962.3	SNP_I_71731_C90T_inter_Rv0064_Rv0065
56264	71871	NC_000962.3	SNP_CS_71871_C51T_G17G_Rv0065
21486	71877	NC_000962.3	SNP_CS_71877_C57T_G19G_Rv0065
20658	71914	NC_000962.3	SNP_CN_71914_T94C_S32P_Rv0065
21819	71936	NC_000962.3	SNP_CN_71936_T116C_L39S_Rv0065
28607	71998	NC_000962.3	SNP_CN_71998_G178A_E60K_Rv0065
34001	72042	NC_000962.3	SNP_CN_72042_C222A_D74E_Rv0065
191595	72268	NC_000962.3	SNP_I_72268_C6G_inter_Rv0065_icd2
204479	72329	NC_000962.3	SNP_CN_72329_G2183A_A728V_icd2
7719	72340	NC_000962.3	SNP_CN_72340_G2172T_D724E_icd2
27470	72446	NC_000962.3	SNP_CN_72446_G2066A_S689L_icd2
17120	72514	NC_000962.3	SNP_CS_72514_G1998T_L666L_icd2
38569	72543	NC_000962.3	DEL_CF_72543_d1969GT_657_icd2
17278	72549	NC_000962.3	SNP_CN_72549_C1963T_G655S_icd2
38571	72561	NC_000962.3	SNP_CN_72561_A1951C_S651A_icd2
38572	72563	NC_000962.3	INS_CF_72563_i1949GG_650_icd2
38573	72566	NC_000962.3	DEL_CF_72566_d1946CT_649_icd2
38574	72573	NC_000962.3	SNP_CN_72573_C1939T_D647N_icd2
38575	72585	NC_000962.3	SNP_CS_72585_G1927A_L643L_icd2
38584	72676	NC_000962.3	SNP_CS_72676_C1836G_A612A_icd2
38585	72694	NC_000962.3	SNP_CS_72694_A1818C_S606S_icd2
38586	72708	NC_000962.3	DEL_CD_72708_d1804GGT_602_icd2
38587	72713	NC_000962.3	INS_CI_72713_i1799TAG_600_icd2
183506	72760	NC_000962.3	SNP_CS_72760_C1752T_G584G_icd2
38592	72775	NC_000962.3	SNP_CS_72775_T1737G_G579G_icd2
38593	72801	NC_000962.3	SNP_CN_72801_C1711T_V571I_icd2
38597	72896	NC_000962.3	DEL_CF_72896_d1616AG_539_icd2
38598	72899	NC_000962.3	INS_CF_72899_i1613TG_538_icd2
252416	72911	NC_000962.3	SNP_CN_72911_C1601T_R534H_icd2
20659	72951	NC_000962.3	SNP_CN_72951_T1561C_I521V_icd2
38601	72964	NC_000962.3	SNP_CS_72964_A1548G_G516G_icd2
222847	72985	NC_000962.3	SNP_CS_72985_C1527A_L509L_icd2
25045	73090	NC_000962.3	SNP_CN_73090_C1422G_K474N_icd2
198408	73093	NC_000962.3	SNP_CS_73093_G1419A_V473V_icd2
38613	73141	NC_000962.3	SNP_CS_73141_G1371A_D457D_icd2
211553	73145	NC_000962.3	SNP_CN_73145_C1367T_G456D_icd2
54278	73148	NC_000962.3	SNP_CN_73148_G1364A_A455V_icd2
259247	73198	NC_000962.3	SNP_CS_73198_G1314A_N438N_icd2
5063	73204	NC_000962.3	SNP_CS_73204_G1308T_V436V_icd2
38617	73228	NC_000962.3	SNP_CS_73228_C1284G_T428T_icd2
38619	73315	NC_000962.3	INS_CF_73315_i1197GC_399_icd2
60428	73391	NC_000962.3	SNP_CN_73391_T1121G_D374A_icd2
38622	73396	NC_000962.3	SNP_CN_73396_GA1116-1115CT_L372-372Q_icd2
38625	73422	NC_000962.3	SNP_CN_73422_T1090G_K364Q_icd2
209593	73441	NC_000962.3	SNP_CS_73441_C1071T_A357A_icd2
38628	73444	NC_000962.3	SNP_CS_73444_G1068C_P356P_icd2
38630	73477	NC_000962.3	DEL_CF_73477_d1035C_345_icd2
38631	73480	NC_000962.3	INS_CF_73480_i1032T_344_icd2
218077	73596	NC_000962.3	SNP_CN_73596_T916C_I306V_icd2
38638	73627	NC_000962.3	DEL_CF_73627_d885GA_295_icd2
38639	73630	NC_000962.3	INS_CF_73630_i882GG_294_icd2
222292	73634	NC_000962.3	SNP_CN_73634_A878C_V293G_icd2
188102	73644	NC_000962.3	SNP_CN_73644_C868T_D290N_icd2
38647	73793	NC_000962.3	INS_CI_73793_i719GTG_240_icd2
38649	73814	NC_000962.3	DEL_CD_73814_d698GCT_233_icd2
38650	73822	NC_000962.3	INS_CI_73822_i690GCA_230_icd2
199390	73829	NC_000962.3	SNP_CN_73829_A683G_F228S_icd2
38654	73861	NC_000962.3	DEL_CF_73861_d651C_217_icd2
11042	73936	NC_000962.3	SNP_CS_73936_C576T_L192L_icd2
2283	74059	NC_000962.3	SNP_CS_74059_C453T_K151K_icd2
31387	74092	NC_000962.3	SNP_CS_74092_C420T_L140L_icd2
210721	74133	NC_000962.3	SNP_CN_74133_G379A_R127C_icd2
31388	74161	NC_000962.3	SNP_CN_74161_C351G_K117N_icd2
62064	74170	NC_000962.3	SNP_CS_74170_C342G_A114A_icd2
229377	74324	NC_000962.3	SNP_CN_74324_C188T_R63Q_icd2
275471	74340	NC_000962.3	SNP_CS_74340_G172A_L58L_icd2
48774	74368	NC_000962.3	SNP_CS_74368_T144G_A48A_icd2
187193	74641	NC_000962.3	SNP_CS_74641_T558C_A186A_Rv0067c
30076	74677	NC_000962.3	SNP_CS_74677_T522A_A174A_Rv0067c
57164	74716	NC_000962.3	SNP_CS_74716_G483C_G161G_Rv0067c
11236	74737	NC_000962.3	SNP_CN_74737_T462G_E154D_Rv0067c
222293	74797	NC_000962.3	SNP_CS_74797_G402A_T134T_Rv0067c
1960	74822	NC_000962.3	SNP_CN_74822_T377C_E126G_Rv0067c
26119	74956	NC_000962.3	SNP_CS_74956_T243C_K81K_Rv0067c
200231	75148	NC_000962.3	SNP_CS_75148_T51C_A17A_Rv0067c
25601	75231	NC_000962.3	SNP_I_75231_C70T_inter_Rv0067c_Rv0068
51	75233	NC_000962.3	SNP_I_75233_C68A_inter_Rv0067c_Rv0068
200893	75242	NC_000962.3	SNP_I_75242_T59C_inter_Rv0067c_Rv0068
19538	75247	NC_000962.3	SNP_I_75247_T54C_inter_Rv0067c_Rv0068
4077	75264	NC_000962.3	SNP_I_75264_C37T_inter_Rv0067c_Rv0068
208745	75285	NC_000962.3	SNP_I_75285_A16G_inter_Rv0067c_Rv0068
54279	75313	NC_000962.3	SNP_CN_75313_A13C_T5P_Rv0068
184722	75360	NC_000962.3	DEL_CF_75360_d59G_20_Rv0068
62570	75365	NC_000962.3	SNP_CN_75365_C65G_A22G_Rv0068
182476	75378	NC_000962.3	SNP_CS_75378_T78C_L26L_Rv0068
32967	75421	NC_000962.3	SNP_CN_75421_G121A_V41M_Rv0068
182685	75422	NC_000962.3	SNP_CN_75422_T122C_V41A_Rv0068
6943	75436	NC_000962.3	SNP_CN_75436_C136G_R46G_Rv0068
69337	75524	NC_000962.3	SNP_CN_75524_C224T_T75I_Rv0068
31010	75532	NC_000962.3	SNP_CN_75532_G232C_A78P_Rv0068
189391	75560	NC_000962.3	SNP_CN_75560_T260C_L87P_Rv0068
56346	75586	NC_000962.3	SNP_CN_75586_C286G_L96V_Rv0068
35137	75650	NC_000962.3	SNP_CN_75650_T350C_M117T_Rv0068
58733	75690	NC_000962.3	SNP_CS_75690_C390G_T130T_Rv0068
202961	75736	NC_000962.3	SNP_CN_75736_G436A_V146I_Rv0068
260572	75772	NC_000962.3	SNP_CN_75772_G472A_A158T_Rv0068
22119	75775	NC_000962.3	SNP_CN_75775_A475G_I159V_Rv0068
49612	75793	NC_000962.3	SNP_CN_75793_C493A_Q165K_Rv0068
14961	75795	NC_000962.3	SNP_CS_75795_G495A_Q165Q_Rv0068
202022	75820	NC_000962.3	SNP_CN_75820_G520A_A174T_Rv0068
52	75940	NC_000962.3	SNP_CN_75940_G640C_V214L_Rv0068
205424	76014	NC_000962.3	DEL_CF_76014_d713G_238_Rv0068
243328	76189	NC_000962.3	DEL_CF_76189_d888G_297_Rv0068
226438	76213	NC_000962.3	DEL_I_76213_d24G_inter_Rv0068_sdaA
187387	76259	NC_000962.3	SNP_CN_76259_G1364T_A455E_sdaA
202722	76280	NC_000962.3	SNP_CN_76280_C1343T_G448D_sdaA
191596	76281	NC_000962.3	SNP_CN_76281_C1342T_G448S_sdaA
35658	76316	NC_000962.3	SNP_CN_76316_G1307T_A436E_sdaA
38671	76324	NC_000962.3	DEL_CF_76324_d1299GG_433_sdaA
38672	76327	NC_000962.3	INS_CF_76327_i1296TG_432_sdaA
38676	76372	NC_000962.3	SNP_CS_76372_G1251A_D417D_sdaA
13665	76373	NC_000962.3	SNP_CN_76373_T1250C_D417G_sdaA
252423	76379	NC_000962.3	DEL_CF_76379_d1244C_415_sdaA
38678	76405	NC_000962.3	SNP_CS_76405_G1218C_A406A_sdaA
38681	76432	NC_000962.3	SNP_CS_76432_T1191C_E397E_sdaA
183629	76435	NC_000962.3	SNP_CS_76435_G1188A_I396I_sdaA
38682	76444	NC_000962.3	SNP_CN_76444_GAT1179-1177CAC_I393-393V_sdaA
229378	76468	NC_000962.3	SNP_CS_76468_G1155A_D385D_sdaA
38684	76499	NC_000962.3	SNP_CN_76499_G1124C_A375G_sdaA
33346	76530	NC_000962.3	SNP_CN_76530_G1093T_P365T_sdaA
38688	76579	NC_000962.3	DEL_CD_76579_d1044GGA_348_sdaA
189496	76584	NC_000962.3	SNP_CN_76584_C1039T_G347S_sdaA
20660	76755	NC_000962.3	SNP_CN_76755_C868T_A290T_sdaA
209488	76810	NC_000962.3	SNP_CS_76810_G813A_V271V_sdaA
[truncated: 71,778 more rows]
