# Supplementary material for: GWAS for quantitative resistance phenotypes in Mycobacterium tuberculosis reveals resistance genes and regulatory regions
Source: Nat Commun. 2019 May 13;10:2128. doi: 10.1038/s41467-019-10110-6 (PMC6513847; doi:10.1038/s41467-019-10110-6)
Supplement: Supplementary file 12 — Source Data [file 41467_2019_10110_MOESM12_ESM.zip › 9-Source Data Folder/annotation_valid_site.bimbam]

91139	0	NC_000962.3	SNP_CN_929126_C1360T_G454S_PE-PGRS14
40135	0	NC_000962.3	DEL_I_3407862_d160TTTCACCCCGCTCGATT_inter-Rv3046c-Rv3047c
89370	0	NC_000962.3	SNP_CS_134105_C156T_G52G_Rv0111
89371	0	NC_000962.3	SNP_CS_141883_G684A_L228L_oxyS
89372	0	NC_000962.3	SNP_CS_174662_G1425A_K475K_Rv0147
89373	0	NC_000962.3	SNP_CN_229098_A2221G_T741A_Rv0194
89374	0	NC_000962.3	SNP_CN_274996_C968T_G323D_php
89375	0	NC_000962.3	SNP_CS_303522_G657A_A219A_nirB
89376	0	NC_000962.3	SNP_CS_310579_G171A_G57G_Rv0258c
89377	0	NC_000962.3	SNP_CN_331185_G474C_H158Q_Rv0275c
89378	0	NC_000962.3	SNP_CS_345311_C1290G_T430T_Rv0283
89379	0	NC_000962.3	SNP_CN_350889_G955C_V319L_PPE4
22749	0	NC_000962.3	SNP_CN_3717193_G104A_R35H_sugI
5988	0	NC_000962.3	INS_CF_2630225_i95GG_32G_plcB
5989	0	NC_000962.3	SNP_CS_2631641_T435G_P145P_plcA
5982	0	NC_000962.3	SNP_I_2626196_A27G_inter-esxO-esxP
5983	0	NC_000962.3	SNP_I_2626204_T19C_inter-esxO-esxP
5980	0	NC_000962.3	SNP_I_2626189_C34A_inter-esxO-esxP
5981	0	NC_000962.3	SNP_I_2626191_C32T_inter-esxO-esxP
5986	0	NC_000962.3	SNP_CS_2626379_G141A_G47G_esxP
5987	0	NC_000962.3	SNP_CS_2626490_G30A_H10H_esxP
5984	0	NC_000962.3	SNP_CN_2626348_C172T_A58T_esxP
5985	0	NC_000962.3	SNP_CN_2626377_AT143-142TG_M48Q_esxP
103549	0	NC_000962.3	SNP_CN_2805807_C430G_G144R_PE-PGRS43
103548	0	NC_000962.3	SNP_CS_2642432_C147A_V49V_Rv2360c
82449	0	NC_000962.3	SNP_CN_2601065_G335A_G112E_PE23
82448	0	NC_000962.3	SNP_CS_2600811_G81C_A27A_PE23
82443	0	NC_000962.3	SNP_CN_2203196_G437A_P146L_Rv1958c
82442	0	NC_000962.3	SNP_CN_2184626_A332G_L111P_fadE18
82441	0	NC_000962.3	SNP_CS_2042822_C822T_N274N_PPE29
82440	0	NC_000962.3	SNP_I_1970963_A26T_inter-pknE-Rv1744c
82447	0	NC_000962.3	SNP_CS_2581039_G621A_E207E_Rv2308
82446	0	NC_000962.3	SNP_CN_2340116_G1408A_V470I_Rv2082
82445	0	NC_000962.3	SNP_CN_2314491_G169C_P57A_rpsN2
82444	0	NC_000962.3	SNP_I_2223233_C110G_inter-Rv1979c-mpt64
10550	0	NC_000962.3	SNP_CS_2423822_A1017G_G339G_PE-PGRS38
54545	0	NC_000962.3	SNP_CN_467577_T425G_E142A_PPE9
97159	0	NC_000962.3	SNP_CS_2427546_G693A_P231P_Rv2164c
97158	0	NC_000962.3	SNP_CS_2417850_G1155A_A385A_murF
97153	0	NC_000962.3	SNP_CS_2224751_G438A_R146R_nrdF1
97152	0	NC_000962.3	SNP_CS_2210858_C258T_N86N_mce3B
97151	0	NC_000962.3	SNP_CN_2169828_G785A_A262V_PPE35
97150	0	NC_000962.3	SNP_CS_2126830_C927T_Y309Y_Rv1877
97157	0	NC_000962.3	SNP_CN_2390417_T773C_Q258R_Rv2129c
97156	0	NC_000962.3	SNP_I_2368968_G15A_inter-PPE36-prcA
97155	0	NC_000962.3	SNP_CZ_2361177_G938A_W313*_helZ
97154	0	NC_000962.3	SNP_CN_2302827_T4160C_Q1387R_pks12
54544	0	NC_000962.3	SNP_CS_459705_G2298A_D766D_clpB
270	0	NC_000962.3	SNP_CN_621598_C692T_P231L_Rv0530
271	0	NC_000962.3	SNP_CN_627485_G238A_V80I_galE3
272	0	NC_000962.3	SNP_CN_628864_T868C_T290A_Rv0537c
273	0	NC_000962.3	SNP_CN_630722_G683C_R228P_Rv0538
274	0	NC_000962.3	SNP_CN_637319_G145A_P49S_pitA
275	0	NC_000962.3	SNP_I_640954_A142G_inter-Rv0550c-fadD8
276	0	NC_000962.3	SNP_CN_648002_T44G_L15R_Rv0556
277	0	NC_000962.3	SNP_CS_648856_T321C_G107G_pimB
278	0	NC_000962.3	SNP_I_655986_T24G_inter-gpsA-Rv0565c
279	0	NC_000962.3	SNP_CS_657081_C390T_V130V_Rv0565c
16707	0	NC_000962.3	SNP_CN_475525_C176T_A59V_Rv0396
16706	0	NC_000962.3	SNP_CS_440386_A516G_R172R_mgtE
16701	0	NC_000962.3	SNP_CN_232361_A131G_Y44C_Rv0197
16700	0	NC_000962.3	SNP_CN_227707_C830T_A277V_Rv0194
16703	0	NC_000962.3	SNP_CN_373971_G1741T_L581I_PPE6
16702	0	NC_000962.3	SNP_CN_301775_C254A_R85L_Rv0250c
88023	0	NC_000962.3	SNP_I_3119406_T1160C_inter-Rv2813-Rv2814c
88022	0	NC_000962.3	SNP_CN_3093955_C946T_A316T_ribF
88021	0	NC_000962.3	SNP_CN_3037461_G1454A_A485V_hflX
88020	0	NC_000962.3	SNP_CS_2992263_G366A_A122A_Rv2676c
88027	0	NC_000962.3	SNP_CN_3201495_G526C_P176A_PPE45
88026	0	NC_000962.3	SNP_CN_3185295_A449C_D150A_dipZ
88025	0	NC_000962.3	SNP_CN_3161179_G883C_P295A_mqo
88024	0	NC_000962.3	DEL_CF_3159301_d754C_252_Rv2850c
88029	0	NC_000962.3	SNP_CN_3313466_T184C_S62P_Rv2961
88028	0	NC_000962.3	SNP_CN_3287774_T2705G_L902R_mmpL7
101358	0	NC_000962.3	SNP_CN_67818_G896C_G299A_Rv0063
94080	0	NC_000962.3	SNP_CS_553051_C438A_T146T_lpd
17258	0	NC_000962.3	DEL_CD_337805_d1269GGCGCCGCCGGCGGCGCCGGCGCCGTTCGCGCT_424_PE-PGRS4
17259	0	NC_000962.3	SNP_CN_361805_G472A_A158T_PE-PGRS5
100014	0	NC_000962.3	SNP_CN_1434000_G1272T_D424E_oppD
100015	0	NC_000962.3	SNP_CS_1438538_C630T_H210H_cysD
22742	0	NC_000962.3	INS_CF_3555066_i424GTCAAACA_142CQT_Rv3189
100013	0	NC_000962.3	SNP_CN_1423519_G532C_H178D_Rv1273c
100010	0	NC_000962.3	SNP_CN_1333272_C293T_T98I_Rv1190
100011	0	NC_000962.3	SNP_CN_1338299_G215A_P72L_Rv1194c
17250	0	NC_000962.3	SNP_CN_257181_A1118G_D373G_fadD4
17251	0	NC_000962.3	SNP_CS_282063_G552A_Y184Y_Rv0235c
17252	0	NC_000962.3	SNP_CN_304679_G1814T_G605V_nirB
17253	0	NC_000962.3	SNP_CN_320038_G1117A_P373S_oplA
17254	0	NC_000962.3	SNP_CS_328641_G1068T_T356T_Rv0272c
17255	0	NC_000962.3	SNP_CN_332787_T350C_E117G_Rv0277c
17256	0	NC_000962.3	SNP_CS_332792_G345T_A115A_Rv0277c
17257	0	NC_000962.3	SNP_CS_332795_G342T_I114I_Rv0277c
63024	0	NC_000962.3	SNP_CN_4207406_T1471G_T491P_Rv3762c
63025	0	NC_000962.3	SNP_CS_4207533_C1344T_A448A_Rv3762c
10709	0	NC_000962.3	SNP_CS_2508464_G912C_A304A_cobD
10708	0	NC_000962.3	SNP_CS_2474532_TC1133-1132TG_L378L_Rv2209&INS_CF_2474535_i1135ACGCCCGCCCAGTTCCGCGGATCGTCTGGGCT_379DARPVPRIVWA_Rv2209
63020	0	NC_000962.3	LSP_CN_4194728_CGGTGCCGTTGACAGTGCCGGCGAACACCTGATCGCCGATTGACTTGTCGACGGGCAGCGGCTCTCCGGTGACGGTGGCCTGATCGACTTCGCTGCCGCCGGCAAGCACGGTTGCGTCCGCCGAGATGCGCTCACCGGGCCGTACCAGCACGATGTCCCCAATCCTTAGGTCGGCGGCGTTGACCGTTTCCTCACCACCGCCGGCGCCCACGCGGGTCGCGGTGCCCGGCGCGAGGCCCATTAGCCCACGCACCGAGTCCGCGGTGCGGGCCGTTACCAGTGCTTCCAGAGCACCGGAGGTTGCGAAGATGACAATGAGCAGAGCGCCCTCGGCGATCTGCCCGATGGCGGCCGCGCCGATCGCCG646-281CAGCTCTTCCT…
63021	0	NC_000962.3	SNP_CN_4200868_A448C_M150L_tyrA
63022	0	NC_000962.3	SNP_CS_4201724_C165T_A55A_Rv3755c
63023	0	NC_000962.3	SNP_CN_4204847_G527A_A176V_proX
10703	0	NC_000962.3	SNP_CS_2241277_C1119T_D373D_ctpF
10702	0	NC_000962.3	SNP_I_2234968_A23C_inter-Rv1991c-ctpG
10701	0	NC_000962.3	SNP_CS_2224802_T387C_E129E_nrdF1
10700	0	NC_000962.3	SNP_I_2207284_A416G_inter-mce3R-yrbE3A
10707	0	NC_000962.3	SNP_CN_2397775_C446T_A149V_lppL
10706	0	NC_000962.3	SNP_CN_2288754_A488C_V163G_pncA
10705	0	NC_000962.3	SNP_CS_2263656_T231C_V77V_Rv2016
10704	0	NC_000962.3	SNP_CS_2257136_A807C_A269A_Rv2008c
101352	0	NC_000962.3	SNP_CN_4377847_T2606C_Q869R_Rv3894c
22743	0	NC_000962.3	SNP_CS_3581932_G574A_L192L_Rv3205c
21619	0	NC_000962.3	DEL_CF_410280_d918T_307_iniB
21618	0	NC_000962.3	SNP_CN_408070_C379G_A127P_Rv0339c
101353	0	NC_000962.3	SNP_CN_4390662_G48T_F16L_esxE
21615	0	NC_000962.3	SNP_CN_320169_T986C_D329G_oplA
21614	0	NC_000962.3	SNP_CN_312908_C1261T_G421S_narK3
21617	0	NC_000962.3	DEL_CF_383510_d32T_11_Rv0314c
21616	0	NC_000962.3	SNP_I_342123_T7C_inter-Rv0281-Rv0282
21611	0	NC_000962.3	SNP_CN_181225_C761T_G254D_ptbB
21610	0	NC_000962.3	DEL_CF_145932_d1840C_614_fusA2
21613	0	NC_000962.3	SNP_CS_257927_C930T_R310R_fadE3
21612	0	NC_000962.3	SNP_CN_200031_T137C_V46A_mce1B
101351	0	NC_000962.3	SNP_CN_4373320_A311G_V104A_Rv3889c
101356	0	NC_000962.3	SNP_CS_8321_C1020T_S340S_gyrA
101357	0	NC_000962.3	SNP_CN_23430_C308T_R103Q_Rv0019c
101425	0	NC_000962.3	SNP_CS_1892966_T597C_R199R_cyp139
42089	0	NC_000962.3	SNP_CS_3770092_C558G_T186T_folD
42088	0	NC_000962.3	SNP_CN_3769175_G65C_S22T_Rv3354
20151	0	NC_000962.3	DEL_I_1374212_d110T_inter-Rv1230c-Rv1231c
62369	0	NC_000962.3	SNP_CN_1534303_A308C_V103G_Rv1362c
20153	0	NC_000962.3	SNP_CS_1377140_A165G_E55E_Rv1234
22741	0	NC_000962.3	SNP_I_3552598_T166C_inter-Rv3185-Rv3186
46869	0	NC_000962.3	SNP_CS_2300669_G6318C_P2106P_pks12
46868	0	NC_000962.3	SNP_CS_2300666_G6321A_D2107D_pks12
20152	0	NC_000962.3	SNP_CS_1375542_G627A_H209H_Rv1232c
58079	0	NC_000962.3	INS_CF_1142642_i3675AACACGACGATTAA_1226NTTI_mfd
58078	0	NC_000962.3	SNP_CN_1121125_C1024G_A342P_Rv1004c
46861	0	NC_000962.3	SNP_CN_2195837_C98G_C33S_Rv1944c
46860	0	NC_000962.3	SNP_CN_2071296_G261C_Q87H_Rv1825
46863	0	NC_000962.3	SNP_CN_2221779_C1386T_M462I_Rv1979c
46862	0	NC_000962.3	SNP_CN_2213833_T979C_C327R_mce3D
46865	0	NC_000962.3	SNP_CN_2264995_A998C_D333A_Rv2017
46864	0	NC_000962.3	SNP_CS_2254392_A2391G_T797T_otsB1
46867	0	NC_000962.3	SNP_CS_2299805_C7182T_G2394G_pks12
46866	0	NC_000962.3	SNP_CN_2288149_G533A_T178M_Rv2042c
20157	0	NC_000962.3	SNP_CS_1388539_G90A_G30G_Rv1245c
20156	0	NC_000962.3	SNP_CN_1387580_C724A_Q242K_lpqZ
22746	0	NC_000962.3	SNP_CS_3640695_C153T_A51A_fbiA
62360	0	NC_000962.3	SNP_CN_1500963_G38T_G13V_Rv1332
62361	0	NC_000962.3	SNP_CN_1505002_A647T_Y216F_Rv1337
22747	0	NC_000962.3	SNP_CN_3679445_C2671T_R891W_lhr
103541	0	NC_000962.3	DEL_I_2313852_d235T_inter-Rv2054-rpsR2
103540	0	NC_000962.3	SNP_CS_2230118_G108A_V36V_Rv1986
103543	0	NC_000962.3	SNP_CN_2388628_T13C_S5P_ansP1
103542	0	NC_000962.3	DEL_CF_2346877_d448T_150_pepE
22744	0	NC_000962.3	DEL_CF_3610669_d521GGGTC_174_Rv3234c
103545	0	NC_000962.3	SNP_I_2453426_T393A_inter-Rv2190c-Rv2191
103544	0	NC_000962.3	SNP_CN_2389849_T1234G_F412V_ansP1
13058	0	NC_000962.3	SNP_CS_3294011_A2343G_G781G_pks1
13059	0	NC_000962.3	SNP_CN_3348165_G184A_A62T_Rv2991
103547	0	NC_000962.3	SNP_CN_2594383_C317T_G106D_rocD2
13052	0	NC_000962.3	SNP_I_3239798_C31A_inter-fpg-rncS
13053	0	NC_000962.3	SNP_I_3239801_C28T_inter-fpg-rncS
13050	0	NC_000962.3	DEL_I_3239789_d40CGGCAAA_inter-fpg-rncS
13051	0	NC_000962.3	SNP_I_3239797_C32G_inter-fpg-rncS
13056	0	NC_000962.3	SNP_CN_3277155_A5561G_V1854A_mas
13057	0	NC_000962.3	SNP_CN_3289317_G854T_G285V_Rv2943
13054	0	NC_000962.3	SNP_CS_3257412_G1728A_S576S_ppsC
13055	0	NC_000962.3	SNP_CS_3266873_A4626G_E1542E_ppsD
22745	0	NC_000962.3	SNP_I_3621568_C2G_inter-Rv3241c-Rv3242c
98846	0	NC_000962.3	SNP_CN_4338302_C220G_G74R_whiB6
44427	0	NC_000962.3	SNP_CS_239453_G1840A_L614L_mmpL11
44426	0	NC_000962.3	SNP_CN_230915_T17C_V6A_Rv0195
44425	0	NC_000962.3	SNP_CN_193325_A209C_E70A_Rv0163
44424	0	NC_000962.3	SNP_I_183305_C317T_inter-fadE2-pntAa
44423	0	NC_000962.3	SNP_CN_178273_G1037A_T346M_PE1
44422	0	NC_000962.3	SNP_CS_145134_C1086T_D362D_fadD7
44421	0	NC_000962.3	SNP_CN_127340_C3202A_A1068S_ctpI
44420	0	NC_000962.3	DEL_I_78926_d560G_inter-glyA2-Rv0071
44429	0	NC_000962.3	SNP_CN_264688_C622A_R208S_Rv0221
44428	0	NC_000962.3	SNP_CS_251994_G213T_L71L_pckA
29929	0	NC_000962.3	SNP_CS_620490_A600C_T200T_ccsA
40327	0	NC_000962.3	SNP_CS_3454717_G378A_R126R_Rv3088
29927	0	NC_000962.3	SNP_CN_620257_AT367-368GC_I123A_ccsA
27619	0	NC_000962.3	SNP_CN_124479_G106T_G36C_Rv0106
27618	0	NC_000962.3	DEL_I_124367_d7T_inter-rpmB1-Rv0106
27617	0	NC_000962.3	SNP_I_124314_T60G_inter-rpmB1-Rv0106
27616	0	NC_000962.3	SNP_I_124284_C90A_inter-rpmB1-Rv0106
27615	0	NC_000962.3	SNP_CN_124122_T143C_K48R_rpmB1
27614	0	NC_000962.3	SNP_I_123901_T79G_inter-Rv0104-rpmB1
27613	0	NC_000962.3	SNP_CS_122949_C633T_A211A_Rv0104
27612	0	NC_000962.3	SNP_CS_122168_C6T_A2A_ctpB
27611	0	NC_000962.3	SNP_CS_121397_T777C_L259L_ctpB
27610	0	NC_000962.3	SNP_CS_121121_C1053T_K351K_ctpB
43268	0	NC_000962.3	SNP_CS_4116765_C288T_I96I_Rv3676
97938	0	NC_000962.3	DEL_CF_649417_d881GGGG_294_pimB
97931	0	NC_000962.3	SNP_I_396123_C78G_inter-Rv0330c-Rv0331
97930	0	NC_000962.3	SNP_CS_362278_A945C_A315A_PE-PGRS5
97933	0	NC_000962.3	DEL_I_455972_d5C_inter-Rv0378-secE2
97932	0	NC_000962.3	SNP_CN_421775_C67T_R23W_grpE
97935	0	NC_000962.3	SNP_CN_535325_C1183T_A395T_ufaA1
97934	0	NC_000962.3	SNP_CN_494026_A176G_E59G_ackA
97937	0	NC_000962.3	DEL_I_557338_d189GC_inter-Rv0466-icl
97936	0	NC_000962.3	SNP_CN_549537_G71A_A24V_Rv0457c
65888	0	NC_000962.3	SNP_CS_877661_C780T_R260R_emrB
65889	0	NC_000962.3	SNP_CN_881214_G251A_A84V_Rv0786c
8549	0	NC_000962.3	SNP_CS_460998_T1005C_Q335Q_clpB
8548	0	NC_000962.3	SNP_CN_295024_C610T_D204N_fadE5
8545	0	NC_000962.3	SNP_CN_4321865_G328C_E110Q_Rv3847
8544	0	NC_000962.3	SNP_CN_4253581_AG589-591GA_K197E_Rv3798
8547	0	NC_000962.3	SNP_CN_262408_C155A_A52E_Rv0219
8546	0	NC_000962.3	SNP_CN_4366334_G505A_P169S_Rv3884c
8541	0	NC_000962.3	SNP_I_4251063_A22G_inter-Rv3796-fadE35
8540	0	NC_000962.3	SNP_CN_4235645_C272T_A91V_Rv3789
8543	0	NC_000962.3	SNP_CN_4253578_G586C_D196H_Rv3798
8542	0	NC_000962.3	SNP_CN_4253576_A584G_H195R_Rv3798
92262	0	NC_000962.3	SNP_CN_3141190_G125A_A42V_ugpE
92263	0	NC_000962.3	SNP_CN_3220956_A743C_L248R_Rv2913c
92260	0	NC_000962.3	SNP_CN_3024970_G359A_A120V_Rv2712c
92261	0	NC_000962.3	SNP_CS_3094367_G534A_Y178Y_ribF
92266	0	NC_000962.3	SNP_CN_3342464_G300C_K100N_mutT1
92267	0	NC_000962.3	SNP_I_3381356_T19C_inter-PE29-Rv3023c
92264	0	NC_000962.3	INS_CF_3296302_i52A_18N_pks1
92265	0	NC_000962.3	LSP_CN_3296302_TAAGTCGACCCGCCTGCGCCGTCAACGCCTCAGCCGATCTCGCCGAAATCACCCACGGCACCATCGACGG52--17TTAAGTCGACCCGCCTGCGCCGTCAACGCCTCAGCCGATCTCGCCGAAATCACCCACGGCACCATCGACG_MLRGAQATLAEASRASIVWVPWVPMVSMPS18--4MLDVRRRR*RRLRDRRF*WGPRVCMWSRPR_pks1&INS_CF_3296373_i1468GCCGCGGC_490GRG_pks15
92268	0	NC_000962.3	INS_CF_3545069_i232C_78P_mesT
92269	0	NC_000962.3	SNP_CN_3567876_G853A_G285S_Rv3197
66504	0	NC_000962.3	SNP_CN_1788530_G634A_L212F_Rv1587c
66505	0	NC_000962.3	SNP_CN_1847150_A1309C_Y437D_Rv1639c
50419	0	NC_000962.3	SNP_CN_3482436_T986C_I329T_Rv3115
50418	0	NC_000962.3	SNP_CS_3454178_C1254T_L418L_Rv3087
66500	0	NC_000962.3	SNP_CS_1722863_C5547T_L1849L_pks5
66501	0	NC_000962.3	SNP_CS_1740290_G435A_Q145Q_dinX
66502	0	NC_000962.3	SNP_I_1764718_C37T_inter-ilvA-Rv1560
66503	0	NC_000962.3	SNP_CN_1786335_GG194-193CT_P65S_Rv1584c
50413	0	NC_000962.3	SNP_CN_3226734_G372C_K124N_Rv2917
50412	0	NC_000962.3	SNP_CS_3221135_G564A_P188P_Rv2913c
50411	0	NC_000962.3	SNP_CS_3218737_G399A_A133A_dacB2
50410	0	NC_000962.3	SNP_CS_3194484_G1065A_Y355Y_Rv2885c
50417	0	NC_000962.3	SNP_I_3448479_G25A_inter-virS-Rv3083
66509	0	NC_000962.3	SNP_CS_1880601_G5298A_L1766L_pks7
50415	0	NC_000962.3	SNP_I_3335775_A185C_inter-Rv2979c-Rv2980
50414	0	NC_000962.3	SNP_I_3331804_A267C_inter-Rv2975c-ung
88395	0	NC_000962.3	SNP_CS_1206233_T186G_R62R_Rv1081c
88394	0	NC_000962.3	SNP_I_1205942_G42A_inter-greA-Rv1081c
88397	0	NC_000962.3	SNP_CN_1253729_G806A_A269V_Rv1129c
52811	0	NC_000962.3	SNP_CN_1586865_T902C_Q301R_Rv1410c
52810	0	NC_000962.3	SNP_CN_1575950_C847T_V283M_lipI
52813	0	NC_000962.3	SNP_CS_1668967_C549T_P183P_Rv1478
52812	0	NC_000962.3	SNP_CN_1626565_C398G_G133A_zwf2
52815	0	NC_000962.3	SNP_CN_1738539_C2021T_P674L_ileS
52814	0	NC_000962.3	SNP_CS_1738531_C2013T_V671V_ileS
52817	0	NC_000962.3	SNP_CN_1789559_A278C_I93S_Rv1588c
52816	0	NC_000962.3	LSP_CN_1789500_GTGGGGCTAGCGGTTCACCGGTGAGTGCTCGACGAGGTCCGAGATCGGCGGC337-286GCGGGGCCAACGGTTCGCCAGTGAGCGCCCGACGTTGCCCTAAGGCTTGGCT_QPALPEGTLARRPGLDAA113-96QPALPEGTLARRQGLAQS_Rv1588c&DEL_CF_1789553_d284G_95_Rv1588c
52819	0	NC_000962.3	SNP_I_1798256_C38T_inter-nadC-Rv1597
52818	0	NC_000962.3	SNP_CN_1789568_G269C_A90G_Rv1588c
82994	0	NC_000962.3	SNP_CS_1275508_A609G_L203L_Rv1147
60902	0	NC_000962.3	SNP_CN_4179179_A895G_I299V_Rv3729
8291	0	NC_000962.3	SNP_CS_802034_C573T_T191T_rplD
60900	0	NC_000962.3	SNP_CS_4160407_A94G_L32L_recR
60901	0	NC_000962.3	SNP_CS_4162073_C186T_Q62Q_Rv3718c
60906	0	NC_000962.3	SNP_CS_4215467_G309A_G103G_Rv3770c
60907	0	NC_000962.3	SNP_CS_4227138_G150A_K50K_Rv3780
26568	0	NC_000962.3	SNP_CN_3532956_A950G_I317T_moxR3
26569	0	NC_000962.3	SNP_CS_3539353_G849A_Q283Q_aofH
26566	0	NC_000962.3	DEL_CF_3509300_d247AG_83_Rv3142c
26567	0	NC_000962.3	SNP_CN_3515467_C56T_P19L_nuoF
26564	0	NC_000962.3	SNP_CN_3506650_A1288C_I430L_fadE24
26565	0	NC_000962.3	SNP_CN_3509231_G316A_R106C_Rv3142c
26562	0	NC_000962.3	SNP_CN_3499497_G419C_A140G_devR
26563	0	NC_000962.3	DEL_CD_3501537_d203GTCGGCTCCATACGTGGAATGGCTGGAGCGGACCGCCGCGCAGACCAAGCAGACCGCTACCCAAGCCAGAGCGGCGGCGGCGGCATTCGAGCAGGCTCATGCGATGACGGTGCCCCCAGCGTTGGTCACAGGCAT_68_PPE50
26560	0	NC_000962.3	SNP_CN_3488122_G34A_G12R_Rv3122
26561	0	NC_000962.3	SNP_CN_3489665_C160T_P54S_Rv3124
82999	0	NC_000962.3	SNP_CS_1340890_C232T_L78L_esxK
8292	0	NC_000962.3	SNP_CN_969275_C970G_G324R_PE-PGRS15
82998	0	NC_000962.3	SNP_CS_1340883_T225G_R75R_esxK
8295	0	NC_000962.3	SNP_CN_1062406_A443G_D148G_sucC
8294	0	NC_000962.3	SNP_CN_1060856_G799C_L267V_Rv0950c
65268	0	NC_000962.3	SNP_I_3202119_G301A_inter-PPE45-Rv2893
8297	0	NC_000962.3	SNP_CN_1142655_A3689C_K1230T_mfd
65264	0	NC_000962.3	SNP_CN_3137541_A271G_I91V_echA16
65265	0	NC_000962.3	SNP_CN_3158573_G1482C_F494L_Rv2850c
65266	0	NC_000962.3	SNP_I_3183097_C41T_inter-dxr-Rv2871
8296	0	NC_000962.3	SNP_CN_1065626_A500T_K167M_Rv0954
65260	0	NC_000962.3	SNP_CN_3105911_G1397A_P466L_Rv2797c
65261	0	NC_000962.3	LSP_I_3119591_CTACCTGATAGAAGCCGGAAAGCTCCGTGCCGTCAGGTTTCCGTCCCCTCTCGGGGTTTTGGGTCTGACGACAGGGCACTGGACCTGTATGAGGCACAGATGGCGTACTAGTTTCCGTCCCCTCTCGGGGTTTTGGGTCTGACGACCCGGATCGGTTACCCACGCCGATTTACTGGCCATCGTCGGGTTTCCGTCCCCTCTCGGGGTTTTGGGTCTGACGACACTTGCGCGCACAACGCATCCGCCATCCACGGGGCGTTTCCGTCCCCTCTCGGGGTTTTGGGTCTGACGACCTGAAAGGGGGACTGTGGACGAGTTCGCGCTCAAAATGTTTCCGTCCCCTCTCGGGGTTTTGGGTCTGACGACTTGAACACGCCGATACCTA…
65262	0	NC_000962.3	SNP_CN_3125517_G628C_P210A_Rv2818c
65263	0	NC_000962.3	SNP_CN_3137539_T269A_V90E_echA16
92886	0	NC_000962.3	SNP_CS_2386715_G423A_P141P_Rv2125
48917	0	NC_000962.3	DEL_CF_1305495_d2564GGCCTAGCCCCGGCGACGATGCCGGGTCGCGGGATGCGGCCCGTTGAGGAGCGGGGCAATCT_855_fbiC
92884	0	NC_000962.3	SNP_CS_2061670_A1005C_G335G_PE-PGRS33
92885	0	NC_000962.3	LSP_CN_2262408_ACCAGACGCAGAAACGCCTCAACATTGCCCGGCAACGGGGGCCGCTGATCCGACACACCGTCGCTGTTGTCGTGATCACGCTTGTACTCGGCGATCAACGCATCCAGATGAGACTGCAACGCCGCATCGAACTTCGCCGCCTCCACGTGCGGAAGCTTGATTCGCCAACAACTGAACTGCTCATCGGCGCTCCTGGTGATCGAGGGCCGCGGT665-453AGCAGACGCAGAAACGCCTCAACATTGCCCGGCAACGGGGGCCGCTGATCCGACACACCGTCGCTGTTGTCGTGATCACGCTTGTACTCGGCGATCAACGCATCCAGATGAGACTGCAACGCCGCATCGAACTTCGCCGCCTCCACGTGCGGAAGCTTGATTCG…
92882	0	NC_000962.3	SNP_CN_2053498_G56C_C19S_mgtC
92883	0	NC_000962.3	SNP_CS_2061628_G1047T_G349G_PE-PGRS33
92880	0	NC_000962.3	SNP_CN_1879574_T4271C_L1424P_pks7
48916	0	NC_000962.3	SNP_CN_1292892_G95A_G32D_narJ
92888	0	NC_000962.3	SNP_CN_2424151_C688A_A230S_PE-PGRS38
92889	0	NC_000962.3	SNP_CS_2608918_C123T_N41N_cysK1
15559	0	NC_000962.3	SNP_CN_878079_C362T_G121D_emrB
48912	0	NC_000962.3	LSP_CN_1213692_CCCCACCCCAGGCAGCACCGGTGCCGGTGCGGCCGGTGGTCACGGCGGCGACGCCCAGCTGATCGGCAACGGCGGCCACGGCGGGGCCGGCGGCACCGGGGTGCCGAACGGGTCAGGTGGTGCCGGCGGCCTCAGCGGGCTGCTGTTCGGCG2133-2284CGCCGGTGGCGGCGGCGGGGCCGGCGGCATCGGCGGCGACGGCGGCCCCACCCCAGGCAGCACCGGTGCCGGTGCGGCCGGTGGTCACGGCGGCGACGCCCAGCTGATCGGCAACGGCGGCCACGGCGGGGCCGGCGGCACCGGGGTGCCGA_GPTPGSTGAGAAGGHGGDAQLIGNGGHGGAGGTGVPNGSGGAGGLSGLLFGE711-762GAGGGGGAGGI…
93139	0	NC_000962.3	SNP_CN_1786177_T134C_H45R_Rv1583c
93138	0	NC_000962.3	SNP_CS_1777984_C126T_G42G_bioD
93135	0	NC_000962.3	SNP_CN_1592298_C149T_T50I_Rv1417
93134	0	NC_000962.3	SNP_CN_1574761_G7C_R3G_Rv1398c
93137	0	NC_000962.3	SNP_CN_1662764_G441T_D147E_Rv1474c
93136	0	NC_000962.3	SNP_CN_1618435_G1250C_A417G_PE-PGRS26
93131	0	NC_000962.3	SNP_CN_1460740_C497A_T166K_atpB
93130	0	NC_000962.3	SNP_CS_1371243_A324G_E108E_lpqX
93133	0	NC_000962.3	SNP_CN_1500465_A95C_L32R_Rv1330c
93132	0	NC_000962.3	SNP_CN_1489430_C536T_G179D_PE-PGRS24
75289	0	NC_000962.3	SNP_CS_3453524_G600T_R200R_Rv3087
75288	0	NC_000962.3	SNP_CS_3414812_T147C_L49L_nrdH
75287	0	NC_000962.3	SNP_CN_3379657_C796T_V266M_PPE47
75286	0	NC_000962.3	SNP_CN_3375547_G118A_P40S_Rv3015c
75285	0	NC_000962.3	SNP_CN_3313283_G1A_V1M_Rv2961
75284	0	NC_000962.3	SNP_I_3302460_T643G_inter-fadD29-Rv2951c
75283	0	NC_000962.3	SNP_CS_3226250_G36A_A12A_ffh
75282	0	NC_000962.3	SNP_CN_3171574_C73G_V25L_Rv2859c
75281	0	NC_000962.3	INS_CF_3171573_i74AG_25V_Rv2859c
75280	0	NC_000962.3	SNP_CS_2989617_C327T_Y109Y_Rv2673
81113	0	NC_000962.3	SNP_I_3621349_A221C_inter-Rv3241c-Rv3242c
105639	0	NC_000962.3	DEL_CF_2137860_d220GCATGACGCCGACATTGAAGTCGAACAGCGTCCGGGGATATCTGCCCGTGAACAGGATGGCAAAGAACGCGATCACGGTGACCACCACGGCGGC_74_Rv1888c
105638	0	NC_000962.3	SNP_CS_2128186_G165C_P55P_glnA3
105631	0	NC_000962.3	SNP_CS_1958474_T798C_G266G_gabD2
105630	0	NC_000962.3	SNP_CS_1912828_A93G_L31L_Rv1687c
105633	0	NC_000962.3	SNP_CN_1992568_C10T_V4M_wag22
105632	0	NC_000962.3	SNP_CN_1971087_A304G_C102R_Rv1744c
105635	0	NC_000962.3	SNP_CN_2075186_A346G_I116V_Rv1830
105634	0	NC_000962.3	SNP_CS_2008449_T618C_C206C_Rv1774
105637	0	NC_000962.3	SNP_CS_2123116_A36G_D12D_lldD2
105636	0	NC_000962.3	SNP_I_2112988_G152A_inter-Rv1865c-Rv1866
102942	0	NC_000962.3	SNP_CN_2361134_T895G_S299A_helZ
102943	0	NC_000962.3	SNP_I_2473306_C94T_inter-cobS-Rv2209
102940	0	NC_000962.3	SNP_CS_2343173_C147A_R49R_Rv2085
102941	0	NC_000962.3	SNP_CN_2359460_A1072G_T358A_Rv2100
102946	0	NC_000962.3	SNP_CN_2574538_G482C_A161G_Rv2303c
102947	0	NC_000962.3	SNP_CN_2624689_C869T_T290I_Rv2345
91095	0	NC_000962.3	SNP_I_4016445_A39G_inter-fadE34-Rv3574
102945	0	NC_000962.3	SNP_CN_2560882_T1180G_F394V_yjcE
102948	0	NC_000962.3	SNP_CS_2678250_G522A_V174V_mbtJ
102949	0	NC_000962.3	SNP_CN_2693171_G373A_G125S_PE-PGRS41
23512	0	NC_000962.3	SNP_CN_315502_C265A_V89F_Rv0263c
98849	0	NC_000962.3	SNP_CN_4357014_G322A_V108I_Rv3878
16709	0	NC_000962.3	SNP_CN_496239_A1076G_V359A_pknG
16708	0	NC_000962.3	SNP_CS_477204_G117A_S39S_Rv0398c
6819	0	NC_000962.3	SNP_CS_2295917_C11070T_L3690L_pks12
6818	0	NC_000962.3	SNP_CN_2263760_C335T_P112L_Rv2016
102364	0	NC_000962.3	SNP_CN_1484215_C3T_M1I_Rv1320c
102365	0	NC_000962.3	SNP_CS_1497780_G1410A_S470S_dinG
102362	0	NC_000962.3	SNP_I_1441341_T7C_inter-Rv1287-Rv1288
80599	0	NC_000962.3	SNP_I_3486396_G113A_inter-Rv3120-cyp141
102360	0	NC_000962.3	SNP_CN_1420987_A1319G_V440A_Rv1272c
102361	0	NC_000962.3	SNP_CN_1439865_G959A_C320Y_cysN
6811	0	NC_000962.3	SNP_I_2219329_C425T_inter-Rv1976c-Rv1977
6810	0	NC_000962.3	SNP_CN_2202833_G250A_D84N_Rv1957
6813	0	NC_000962.3	SNP_CN_2225456_A377T_L126H_Rv1982c
6812	0	NC_000962.3	SNP_I_2219342_T412G_inter-Rv1976c-Rv1977
6815	0	NC_000962.3	SNP_CS_2244770_G369A_P123P_Rv1999c
6814	0	NC_000962.3	SNP_CN_2238613_T473C_L158P_Rv1995
6817	0	NC_000962.3	SNP_CS_2253453_T1452C_R484R_otsB1
6816	0	NC_000962.3	SNP_CN_2248179_A520G_S174G_fabG3
9757	0	NC_000962.3	INS_CZ_3501666_i332CGCCAACCGAGCCGAGCTGAAAGCACTGATCGCGTCGAACCTCCTGGGCCAGAACACCGCAGCGATCGCAGCCATCGAGGCACAGTACGCCGAGATGTGGGCACAAGACGCGGCCGCGATGTACGGCTACGCCACCACCTCAGCGGCGGCGAGACAGTTGACGCCGTTCTCCTCGCCACAACAGACCACCAACCCGGCCGGGCTAGCCGCCCAGAACGCCGCGGTCACCCAGGCCGCCACCAACTCCGCCGGGAACACGCCGACCGCATTGTCGCAACTGTCCTCTTTTTCCTGTCGCAGGCAGTAGAGGCGCCGACGGGATGGCGTTCAACTGCCACGAGCGGCCATATGACTTGGATTACAACAGTTTTGACTCGGCA…
9756	0	NC_000962.3	SNP_CN_3179180_G133A_H45Y_Rv2867c
9755	0	NC_000962.3	SNP_CN_3096096_G986A_G329D_Rv2787
9754	0	NC_000962.3	SNP_I_2976556_C30T_inter-Rv2652c-Rv2653c
9753	0	NC_000962.3	DEL_CD_2922780_d1229CGG_410_PE-PGRS44
9752	0	NC_000962.3	SNP_CS_2840258_A9075G_I3025I_fas
9751	0	NC_000962.3	SNP_CN_2518725_C611G_A204G_kasA
9750	0	NC_000962.3	SNP_CS_2347693_G321C_P107P_Rv2090
80595	0	NC_000962.3	SNP_I_3031825_C20T_inter-Rv2719c-lexA
9759	0	NC_000962.3	SNP_CS_3593978_C258T_P86P_Rv3217c
9758	0	NC_000962.3	SNP_CS_3587923_A126G_P42P_rhlE
24146	0	NC_000962.3	DEL_CF_1313270_d30CCGCGATTCCAGGTCGCGGTGAGGATCCACAAGGATTCACCCTAGCCAAGCACCCACGTTGGGCGCGAAAGACGCAAAAGGCCCCGAATCCAACGGATTTCGGGGCCTTTTGCGTCTGC_11_Rv1179c
24147	0	NC_000962.3	SNP_I_1341295_A63C_inter-esxL-Rv1199c
24144	0	NC_000962.3	SNP_CZ_1274269_C915A_C305*_mmpL13b
24145	0	NC_000962.3	SNP_CN_1283507_G665A_A222V_Rv1157c
24142	0	NC_000962.3	SNP_CN_1206835_C316T_R106W_mca
24143	0	NC_000962.3	SNP_CS_1234378_G1083A_R361R_xseA
24140	0	NC_000962.3	SNP_CN_1193091_G1183A_P395S_Rv1069c
24141	0	NC_000962.3	SNP_CS_1205319_C480T_E160E_greA
24148	0	NC_000962.3	SNP_CS_1381298_G615A_V205V_sugC
24149	0	NC_000962.3	SNP_CN_1401502_C1533G_F511L_deaD
59959	0	NC_000962.3	SNP_CN_3959547_G19A_A7T_ltp3
59958	0	NC_000962.3	SNP_I_3939415_G202A_inter-Rv3510c-PE
54279	0	NC_000962.3	SNP_CN_1372259_C691T_G231R_mrp
59951	0	NC_000962.3	SNP_CS_3867549_G690A_H230H_Rv3447c
59950	0	NC_000962.3	SNP_CN_3853762_C167T_R56Q_Rv3434c
59953	0	NC_000962.3	SNP_CS_3884662_A699G_A233A_Rv3467
59952	0	NC_000962.3	SNP_CS_3877271_A162G_H54H_rplQ
59955	0	NC_000962.3	SNP_CN_3906013_A242G_D81G_Rv3486
59954	0	NC_000962.3	SNP_CN_3885531_G539A_S180F_Rv3468c
59957	0	NC_000962.3	SNP_CN_3938773_G485A_P162L_Rv3510c
59956	0	NC_000962.3	SNP_CN_3924638_C941T_A314V_fadE27
11847	0	NC_000962.3	SNP_CS_4396138_C1947G_S649S_Rv3909
11846	0	NC_000962.3	SNP_CN_4366660_C179A_R60L_Rv3884c
94336	0	NC_000962.3	SNP_CS_513219_C2103G_L701L_ctpH
11845	0	NC_000962.3	SNP_CN_4326852_A622C_S208A_ethA
11844	0	NC_000962.3	SNP_CS_4320913_C210G_L70L_sodA
77850	0	NC_000962.3	SNP_CS_202425_C1494T_F498F_mce1C
11842	0	NC_000962.3	SNP_I_4317012_C1763T_inter-Rv3843c-Rv3844
68348	0	NC_000962.3	SNP_CN_2334261_T34G_S12R_Rv2077c
68349	0	NC_000962.3	DEL_I_2358367_d22T_inter-Rv2099c-Rv2100
68344	0	NC_000962.3	SNP_CN_2167869_C2744T_G915E_PPE35
68345	0	NC_000962.3	SNP_CS_2258051_C22A_R8R_Rv2009
68346	0	NC_000962.3	SNP_CN_2273229_T1280C_D427G_Rv2027c
68347	0	NC_000962.3	SNP_CN_2322258_A808T_I270F_cobG
68340	0	NC_000962.3	SNP_CN_2101465_C444G_H148Q_ureD
68341	0	NC_000962.3	DEL_CF_2112830_d137ATAGCGACCTTGGCTCCCAAGTTGTGCAGCGCGGCCGCTGTGGCCA_46_Rv1865c
68342	0	NC_000962.3	SNP_CN_2127189_T1286G_F429C_Rv1877
68343	0	NC_000962.3	SNP_CN_2164254_C3058T_D1020N_PPE34
88984	0	NC_000962.3	SNP_CN_2270880_G869A_A290V_Rv2025c
94334	0	NC_000962.3	SNP_CN_494845_G995A_G332E_ackA
88985	0	NC_000962.3	SNP_CN_2271119_G630C_D210E_Rv2025c
91825	0	NC_000962.3	SNP_CN_3991678_A58G_T20A_Rv3553
88986	0	NC_000962.3	LSP_CN_2296009_CGGCAAGGATCTGCGCAATGCGGTCCG10978-10952CCAGCATGTACTGATGCATCCGGGGAC_EALIQAIRDP3660-3651ELMYQHMRPR_pks12
52468	0	NC_000962.3	SNP_CS_351383_G1449T_V483V_PPE4
88987	0	NC_000962.3	SNP_CN_2312222_G296A_A99V_Rv2052c
52469	0	NC_000962.3	SNP_CS_359985_G1171A_L391L_Rv0296c
88980	0	NC_000962.3	SNP_CN_2096316_C284T_S95N_Rv1846c
88981	0	NC_000962.3	SNP_CN_2103698_C410T_R137Q_Rv1855c
30334	0	NC_000962.3	SNP_CZ_753464_A154G_*52Q_Rv0657c
30335	0	NC_000962.3	SNP_CN_754828_T166C_N56D_Rv0659c
30336	0	NC_000962.3	SNP_CN_755224_A2G_M1T_Rv0660c
30337	0	NC_000962.3	SNP_CN_755373_C400T_D134N_Rv0661c
30330	0	NC_000962.3	SNP_CN_750645_A646G_T216A_Rv0654
30331	0	NC_000962.3	SNP_CS_751900_C384G_P128P_mkl
30332	0	NC_000962.3	SNP_CS_751901_C385T_L129L_mkl
30333	0	NC_000962.3	INS_CF_753043_i325GC_109R_Rv0656c
76167	0	NC_000962.3	SNP_CN_4217841_A708G_I236M_hisC2
76166	0	NC_000962.3	SNP_CN_4186326_G238A_A80T_Rv3735
76165	0	NC_000962.3	SNP_CN_4155390_G1651A_V551M_leuA
76164	0	NC_000962.3	SNP_CN_4129577_C115T_G39S_rsfB
30338	0	NC_000962.3	SNP_CN_755573_G200A_T67I_Rv0661c
30339	0	NC_000962.3	SNP_CS_757291_C1155T_L385L_atsD
76161	0	NC_000962.3	SNP_CS_4087726_G463T_R155R_Rv3647c
76160	0	NC_000962.3	SNP_CS_4038335_G2370A_L790L_clpC1
7566	0	NC_000962.3	SNP_CN_2887739_C1367T_A456V_Rv2566
7567	0	NC_000962.3	SNP_CN_2895693_G268A_H90Y_Rv2571c
7564	0	NC_000962.3	SNP_CN_2288944_T298G_T100P_pncA
52460	0	NC_000962.3	SNP_CS_262706_G453A_G151G_Rv0219
94332	0	NC_000962.3	SNP_CN_370971_G1794C_F598L_PPE5
7565	0	NC_000962.3	SNP_CN_2641696_C47G_S16W_furB
52461	0	NC_000962.3	SNP_CS_320726_C429T_L143L_oplA
7562	0	NC_000962.3	SNP_CN_1949549_G208T_A70S_Rv1723
81563	0	NC_000962.3	SNP_CN_2349022_A271G_Y91H_Rv2091c
52462	0	NC_000962.3	SNP_CN_330900_C479T_T160I_Rv0274
7563	0	NC_000962.3	SNP_CN_2008411_T580G_S194A_Rv1774
72394	0	NC_000962.3	SNP_CN_4406259_A233G_V78A_parB
72395	0	NC_000962.3	SNP_I_1698_C354T_inter-dnaA-dnaN
72396	0	NC_000962.3	SNP_CN_8908_G1607A_S536N_gyrA
52463	0	NC_000962.3	LSP_CN_335955_GCGCCGTTGCCGATCAACGGGCGCCCGGTATTCGCCAGGAAGAACTCGTTGATCGGATCCAGCAGCGGCGACACCGCGGCGGCCTCGGCGGCCGCATAGGCGCCGCCACCGGAGGTCAATGCCTGCACGAACTGGGCATGAAACGCCTGCGCTTGGGCGCTGAGCGCCTGATAGGCCTGGCCGTGGGCGCCGAACAGCGCGGCGATGGCTGTCGACACCTCGTCGGCGCCCGCGGCCATCAGTGCC356-111GTGCCGTTGCCGATCAGCGGGCGCCCGGTATTCGCCAGGAAGAACTCGTTGATCGGGGCGAGCAGCGGCGACACCGCGGCGGCCTCGGCGGCCGCATAGGCGCCGCCACCGGAGGTCAATGCCTGCACGAAC…
72390	0	NC_000962.3	SNP_CS_4337673_C897T_G299G_Rv3860
72391	0	NC_000962.3	SNP_CN_4377904_T2549G_Q850P_Rv3894c
72392	0	NC_000962.3	SNP_CS_4396474_C2283T_R761R_Rv3909
72393	0	NC_000962.3	SNP_CN_4403202_C11G_P4R_Rv3915
52464	0	NC_000962.3	SNP_CS_344699_C678G_A226A_Rv0283
7561	0	NC_000962.3	SNP_CS_1700316_A105G_S35S_Rv1509
72398	0	NC_000962.3	SNP_CS_25325_C120T_L40L_TB39.8
72399	0	NC_000962.3	SNP_CS_39191_G639A_S213S_Rv0036c
52465	0	NC_000962.3	SNP_CS_345724_G90T_L30L_Rv0284
94333	0	NC_000962.3	SNP_CN_481160_C2072A_R691L_mmpL1
52466	0	NC_000962.3	SNP_CS_349597_T3963C_G1321G_Rv0284
52467	0	NC_000962.3	SNP_CN_350919_G985T_G329W_PPE4
35218	0	NC_000962.3	SNP_CN_2169717_T896A_N299I_PPE35
35219	0	NC_000962.3	SNP_CS_2170232_A381G_G127G_PPE35
35214	0	NC_000962.3	INS_I_2167528_i121A_inter-PPE34-PPE35
35215	0	NC_000962.3	SNP_I_2167627_C22T_inter-PPE34-PPE35
35216	0	NC_000962.3	SNP_CS_2167649_T2964C_*988*_PPE35
35217	0	NC_000962.3	SNP_CS_2169686_A927G_I309I_PPE35
35210	0	NC_000962.3	SNP_I_2162905_G27A_inter-aceAb-PPE34
35211	0	NC_000962.3	SNP_CS_2166058_G1254A_T418T_PPE34
35212	0	NC_000962.3	SNP_CN_2166726_T586C_S196G_PPE34
35213	0	NC_000962.3	SNP_CS_2166790_A522G_N174N_PPE34
23266	0	NC_000962.3	SNP_CS_571856_C147T_C49C_lprQ
23267	0	NC_000962.3	SNP_CS_604703_G102A_L34L_hemB
23264	0	NC_000962.3	DEL_CF_510834_d4488G_1497_ctpH
23265	0	NC_000962.3	SNP_CN_526628_T733G_I245L_moeA2
23262	0	NC_000962.3	SNP_CN_505152_G67A_V23M_lpqM
23263	0	NC_000962.3	INS_CF_506562_i410TCCTATCCCGGATACCGGGCATA_137YPIPDTGH_Rv0420c
23260	0	NC_000962.3	SNP_CN_482404_C828G_E276D_mmpL1
23261	0	NC_000962.3	SNP_CN_503548_T53C_V18A_lpqL
23268	0	NC_000962.3	DEL_CD_624973_d508CGT_170_fabH
23269	0	NC_000962.3	SNP_CN_648927_C392T_A131V_pimB
95799	0	NC_000962.3	SNP_CN_2172849_C947T_G316D_lppF
95798	0	NC_000962.3	SNP_CS_2160633_C171T_H57H_aceAa
94331	0	NC_000962.3	SNP_CN_370965_AC1800-1798GT_D600N_PPE5
53733	0	NC_000962.3	SNP_CN_2808611_C302A_T101N_Rv2494
96668	0	NC_000962.3	SNP_I_2835413_T81A_inter-lppS-Rvnt30
53732	0	NC_000962.3	SNP_CN_2757357_C836T_G279E_Rv2456c
53731	0	NC_000962.3	SNP_CS_2751192_C381T_K127K_Rv2449c
43859	0	NC_000962.3	LSP_I_4319938_CACCCAGCATCTCGACCATCGCGACTCCGGCCGACGACGGCTAACGAGCAGCTTCGCCCCACCCGCCCCCGCAGCAACAACACAACGGCACGGCAGCAGCTGATCACTGCCCAAAACACGCACCCACATCAGATGCAGAACCCCTTGACAACCAATAGGGAATCTCTTCACGAAT766-592CCCAGCATCTCGACCATCGCGACTCCGGCCGACGACGGCTAACGAGCAGCTTCGCCCCACCCGCCCCCGCAGCAACAACACAACGGCACGGCAGCAGCTGATCACTGCCCAAAACACGCACCCACATCAGATGCAGAACCCCTTGACAACCAATAGGGAATCTCTTCACGAATGA_inter-Rv3845-sodA&DEL_I_432…
53730	0	NC_000962.3	SNP_CN_2740845_C137T_S46L_dctA
43853	0	NC_000962.3	SNP_CN_4319195_G421A_V141M_Rv3844
43852	0	NC_000962.3	SNP_CN_4318884_T110C_I37T_Rv3844
43851	0	NC_000962.3	SNP_I_4318762_A13T_inter-Rv3843c-Rv3844
43850	0	NC_000962.3	SNP_I_4318334_C441T_inter-Rv3843c-Rv3844
43857	0	NC_000962.3	SNP_I_4319876_C828T_inter-Rv3845-sodA
43856	0	NC_000962.3	SNP_I_4319748_C956A_inter-Rv3845-sodA
43855	0	NC_000962.3	SNP_I_4319723_A981T_inter-Rv3845-sodA
43854	0	NC_000962.3	SNP_I_4319710_C994T_inter-Rv3845-sodA
53735	0	NC_000962.3	SNP_I_2850945_C146T_inter-Rv2525c-Rv2526
53734	0	NC_000962.3	SNP_CN_2836132_G348A_M116I_PE26
73447	0	NC_000962.3	SNP_CN_1380129_C275T_A92V_sugB
73446	0	NC_000962.3	SNP_CS_1348913_C195T_G65G_Rv1205
73445	0	NC_000962.3	SNP_CN_1321858_G339T_W113C_mmpL10
73444	0	NC_000962.3	SNP_CN_1305341_C2411T_A804V_fbiC
73443	0	NC_000962.3	SNP_CN_1252563_A410G_V137A_Rv1128c
73442	0	NC_000962.3	SNP_I_1232008_G303T_inter-Rv1104-Rv1105
73441	0	NC_000962.3	SNP_CN_1227051_G515T_A172D_fumC
73440	0	NC_000962.3	SNP_CN_1164946_C490T_D164N_Rv1041c
49569	0	NC_000962.3	DEL_CF_3964891_d302GC_101_Rv3528c
73449	0	NC_000962.3	SNP_CN_1485991_G130A_V44I_fadA4
73448	0	NC_000962.3	SNP_CN_1407523_C185T_A62V_Rv1259
6935	0	NC_000962.3	SNP_CN_3465812_G1280A_P427L_PE-PGRS63
81569	0	NC_000962.3	SNP_CS_2552567_A1008C_A336A_Rv2280
49565	0	NC_000962.3	DEL_CF_3905904_d132CCCGCCGCCACGTTCTTCGCCGATCTGGACGGGGTGGTCG_45_Rv3486
49564	0	NC_000962.3	SNP_CN_3866033_T2206C_I736V_Rv3447c
49567	0	NC_000962.3	SNP_I_3926408_G161C_inter-fadD17-PE
49566	0	NC_000962.3	SNP_CN_3923156_G686T_R229L_fadE26
49561	0	NC_000962.3	SNP_I_3842841_C195T_inter-PPE57-PPE58
81568	0	NC_000962.3	SNP_CN_2548230_T482C_F161S_cyp121
49560	0	NC_000962.3	SNP_I_3842838_G198T_inter-PPE57-PPE58
49563	0	NC_000962.3	SNP_CS_3851795_C1419T_L473L_Rv3433c
84221	0	NC_000962.3	SNP_CS_2566265_G939T_G313G_Rv2294
49562	0	NC_000962.3	SNP_CS_3851197_G558A_G186G_gadB
1679	0	NC_000962.3	LSP_CN_426967_GGCAATGCCCTGGTTGAAGTTGCCCGCGTTGGCCATGCCAAAGTTGTTGTCGCCCAGGTTGAACAGGCCCATGTTGGCGATGCCGGCGTTCAGCGGGCCGAACCCGATCTGGTTGTCGCCGGACAGGCCGATGCCGATGTTGTTGTTGCCGGTGTTGCCGAAGCCGATGTTGTAGTTACCGGTGTTGC7713-7526GCCGAAGCCGATGTTGTAGTTACCGGTGTTGCCGACACCGATGTTGTAGTTGCCGGTGTTGCCGATACCGATGTTGTTGACAGCCGCCGTTAGCCCCGGACCGGTGTTTGCGATCCCGACGTTAAAGTCGCCGATGTTTGCGCCGCCGATGTTCGCGTTGCCAATGTTGCCGAAGCCGACGTTTGAAT…
84229	0	NC_000962.3	SNP_CN_2744706_C279G_E93D_rne
1671	0	NC_000962.3	SNP_CN_308520_G1028T_A343D_PPE2
85679	0	NC_000962.3	SNP_CN_1234863_C598T_V200I_xseA
85678	0	NC_000962.3	SNP_CS_1200895_G129T_L43L_lipU
85671	0	NC_000962.3	SNP_CN_1054671_T425C_L142P_Rv0945
85670	0	NC_000962.3	SNP_CN_1030204_C374T_R125Q_Rv0923c
85673	0	NC_000962.3	SNP_CN_1063983_G844A_G282S_sucD
85672	0	NC_000962.3	SNP_CS_1061103_A552G_V184V_Rv0950c
85675	0	NC_000962.3	SNP_CS_1084329_G1422A_A474A_accA2
85674	0	NC_000962.3	SNP_CN_1067780_C220T_R74C_purN
85677	0	NC_000962.3	SNP_CN_1194392_T652C_S218G_echA8
85676	0	NC_000962.3	SNP_I_1169326_C97A_inter-Rv1046c-Rv1047
5058	0	NC_000962.3	SNP_CS_3871912_G585A_G195G_Rv3450c
5059	0	NC_000962.3	DEL_CF_3929556_d2987A_996_PE-PGRS53
5054	0	NC_000962.3	SNP_CN_3791351_A1003G_S335P_Rv3377c
5055	0	NC_000962.3	SNP_CN_3818073_C32A_P11Q_Rv3401
5056	0	NC_000962.3	SNP_CN_3819734_G1693T_D565Y_Rv3401
5057	0	NC_000962.3	SNP_CN_3825984_T655C_F219L_Rv3406
5050	0	NC_000962.3	SNP_CS_3757266_G9837A_F3279F_PPE56
5051	0	NC_000962.3	SNP_CN_3767837_G304T_P102T_Rv3351c
5052	0	NC_000962.3	SNP_CN_3771264_G220A_D74N_Rv3358
5053	0	NC_000962.3	SNP_CS_3785723_G792A_L264L_Rv3371
38569	0	NC_000962.3	SNP_CN_3110835_C989T_R330Q_Rv2802c
38568	0	NC_000962.3	SNP_CS_3110828_A996C_G332G_Rv2802c
96660	0	NC_000962.3	SNP_CS_2514824_G2286A_V762V_aceE
98497	0	NC_000962.3	SNP_CN_2289068_G174T_F58L_pncA
38561	0	NC_000962.3	SNP_CN_3110458_G66C_N22K_Rv2801c
38560	0	NC_000962.3	SNP_CS_3110410_G114C_A38A_Rv2801c
38563	0	NC_000962.3	SNP_I_3110553_G227A_inter-Rv2801c-Rv2802c
38562	0	NC_000962.3	SNP_CS_3110503_A21T_I7I_Rv2801c
38565	0	NC_000962.3	SNP_CS_3110783_G1041C_R347R_Rv2802c
38564	0	NC_000962.3	SNP_I_3110776_A4C_inter-Rv2801c-Rv2802c
38567	0	NC_000962.3	SNP_CN_3110822_GT1002-1001CC_H334R_Rv2802c
38566	0	NC_000962.3	SNP_CS_3110813_T1011C_E337E_Rv2802c
70138	0	NC_000962.3	SNP_CN_95522_G109T_D37Y_hycE
70139	0	NC_000962.3	SNP_I_151095_C53A_inter-PE-pepA
70136	0	NC_000962.3	SNP_CN_57758_C349T_H117Y_Rv0052
70137	0	NC_000962.3	SNP_CN_74463_G49A_P17S_icd2
70134	0	NC_000962.3	SNP_I_3274_G6A_inter-dnaN-recF
70135	0	NC_000962.3	SNP_CS_55923_T228A_G76G_Rv0051
70132	0	NC_000962.3	SNP_CN_4407608_G595C_P199A_gid
70133	0	NC_000962.3	SNP_CN_1294_C1294T_R432C_dnaA
70130	0	NC_000962.3	SNP_CS_4321549_G12A_G4G_Rv3847
70131	0	NC_000962.3	SNP_CN_4399490_C2894G_S965C_Rv3910
18893	0	NC_000962.3	SNP_CN_4114931_T227G_N76T_Rv3673c
18892	0	NC_000962.3	SNP_CS_4113617_G726A_L242L_Rv3672c
18891	0	NC_000962.3	DEL_CF_4113613_d730CATC_244_Rv3672c
18890	0	NC_000962.3	SNP_CS_4101541_C495G_G165G_Rv3662c
18897	0	NC_000962.3	SNP_I_4168182_G163A_inter-Rv3722c-Rvnt41
18896	0	NC_000962.3	SNP_CN_4157074_G94A_G32S_Rv3712
18895	0	NC_000962.3	SNP_CS_4148696_C267T_A89A_Rv3705c
18894	0	NC_000962.3	SNP_I_4121895_G21T_inter-whiB4-ponA2
18899	0	NC_000962.3	DEL_CD_4195045_d329AGCAGAGCGCCCTCGGCGATCTGCCCGATGGCGGCCGCGCCGATCGCCGCGACCACCATC_110_ctpJ
18898	0	NC_000962.3	SNP_CS_4185288_C603A_P201P_Rv3734c
69178	0	NC_000962.3	SNP_I_1342726_T216C_inter-Rv1199c-Rv1200
94134	0	NC_000962.3	SNP_CN_173688_A451G_T151A_Rv0147
69179	0	NC_000962.3	SNP_CN_1354961_G701T_A234E_Rv1212c
13892	0	NC_000962.3	SNP_CS_2810089_G894A_R298R_pdhB
13893	0	NC_000962.3	SNP_CN_2811186_C911T_G304D_pdhA
87299	0	NC_000962.3	DEL_CF_2512238_d250C_84_Rv2240c
87298	0	NC_000962.3	SNP_CS_2483030_C1066T_L356L_dlaT
98495	0	NC_000962.3	SNP_CN_2213656_T802C_S268P_mce3D
87291	0	NC_000962.3	SNP_CN_2297287_G9700T_Q3234K_pks12
87290	0	NC_000962.3	SNP_CS_2252910_G909A_T303T_otsB1
87293	0	NC_000962.3	DEL_CF_2334291_d4GCATCTAAACCACCGTCACCTGCGTCACCGCGGCCATCTCGCTC_2_Rv2077c
87292	0	NC_000962.3	SNP_CS_2331061_G69T_L23L_Rv2074
87295	0	NC_000962.3	SNP_CN_2385299_G769C_P257A_metH
87294	0	NC_000962.3	SNP_CS_2377785_C528T_V176V_Rv2118c
87297	0	NC_000962.3	SNP_CS_2447231_G270A_S90S_TB16.3
87296	0	NC_000962.3	SNP_CN_2415569_G826A_P276S_murD
94135	0	NC_000962.3	SNP_CN_179828_G1069A_P357S_PE2
36178	0	NC_000962.3	SNP_CS_2407128_G489A_G163G_Rv2148c
36179	0	NC_000962.3	SNP_CN_2407235_T382C_T128A_Rv2148c
36174	0	NC_000962.3	SNP_CN_2404792_C607T_A203T_wag31
36175	0	NC_000962.3	SNP_CN_2405043_T356C_N119S_wag31
36176	0	NC_000962.3	SNP_CS_2405045_T354G_T118T_wag31
36177	0	NC_000962.3	INS_I_2406089_i29C_inter-Rv2146c-Rv2147c
36170	0	NC_000962.3	SNP_I_2402155_T38G_inter-Rvnt22-Rv2142c
36171	0	NC_000962.3	INS_I_2402751_i226GCA_inter-Rv2142c-Rv2143
36172	0	NC_000962.3	SNP_I_2402776_T201C_inter-Rv2142c-Rv2143
36173	0	NC_000962.3	SNP_CN_2404243_C279G_E93D_Rv2144c
69833	0	NC_000962.3	DEL_CD_1618643_d1042CGCCGCCGG_348_PE-PGRS26
69832	0	NC_000962.3	SNP_CN_1595035_G994A_V332M_uvrC
98493	0	NC_000962.3	SNP_CN_2102849_T194C_E65G_ndh
83637	0	NC_000962.3	SNP_CS_2574603_C417G_G139G_Rv2303c
83636	0	NC_000962.3	SNP_CN_2546381_A280G_T94A_Rv2273
83635	0	NC_000962.3	SNP_CS_2462283_C765A_P255P_mmpS3
83634	0	NC_000962.3	DEL_CF_2384385_d1683GC_562_metH
83633	0	NC_000962.3	SNP_CN_2381221_G151C_V51L_PPE37
83632	0	NC_000962.3	DEL_CF_2335560_d205A_69_Rv2079
83631	0	NC_000962.3	SNP_CN_2333502_G793A_R265W_Rv2077c
83630	0	NC_000962.3	SNP_CN_2305576_G1411C_P471A_pks12
83639	0	NC_000962.3	SNP_CS_2791583_C912T_L304L_Rv2484c
83638	0	NC_000962.3	SNP_CS_2660298_C1788T_P596P_mbtF
98492	0	NC_000962.3	DEL_I_2049660_d261CAGTGCTTTTCT_inter-PPE31-PPE32
28021	0	NC_000962.3	SNP_CN_195464_C472G_Q158E_fadD5
19356	0	NC_000962.3	SNP_CN_2627469_G1230C_H410Q_plcC
94138	0	NC_000962.3	SNP_I_279583_G22C_inter-nrdB-gabD1
6958	0	NC_000962.3	SNP_CS_3732412_A4524G_S1508S_PPE54
94139	0	NC_000962.3	SNP_CN_330965_G694C_P232A_Rv0275c
6959	0	NC_000962.3	SNP_CN_3739726_T3049C_T1017A_PE-PGRS50
98490	0	NC_000962.3	DEL_CD_1895783_d58GTG_20_Rv1669
8035	0	NC_000962.3	SNP_CN_1710215_C572A_A191E_Rv1518
8034	0	NC_000962.3	SNP_CS_1684430_C426T_D142D_mutB
8037	0	NC_000962.3	SNP_CN_1735110_C377T_A126V_Rv1534
8036	0	NC_000962.3	SNP_CN_1711676_A649C_K217Q_Rv1520
8031	0	NC_000962.3	SNP_CS_1647363_C375T_D125D_Rv1461
8030	0	NC_000962.3	SNP_CS_1644855_C1284T_L428L_Rv1459c
8033	0	NC_000962.3	SNP_CN_1671260_G848C_G283A_Rv1480
8032	0	NC_000962.3	SNP_CS_1669963_G681A_P227P_moxR1
8039	0	NC_000962.3	SNP_CN_1758825_G1145C_S382T_frdA
8038	0	NC_000962.3	SNP_CN_1751493_C1841T_G614D_PPE21
58075	0	NC_000962.3	SNP_CN_999782_C311T_A104V_gltA2
58074	0	NC_000962.3	SNP_CZ_995854_G442A_Q148*_Rv0893c
58077	0	NC_000962.3	SNP_CN_1014893_G28A_V10I_Rv0910
44913	0	NC_000962.3	SNP_CN_3346652_G506A_R169Q_Rv2989
44912	0	NC_000962.3	SNP_CN_3341907_A2054G_Q685R_ppk
44911	0	NC_000962.3	SNP_CN_3326338_A238G_T80A_Rv2971
44910	0	NC_000962.3	INS_I_3312952_i1GTT_inter-Rv2959c-Rv2960c
44917	0	NC_000962.3	SNP_CN_3441498_T146G_L49R_hab
44916	0	NC_000962.3	DEL_CF_3377933_d311AACGCACAAACATAGCCAGCCGCCGCGGCCTCATGCTCACCGGCCGCCGCCGCGCTATCCGCACTGGCCTGCACCAACCACGCCACATACGGCACATAGGCGGCCACAAACAACTCAGCACTGGGACCCTGCCACACCCCGGCCCCCACCGCGGCCACCACCACGCTCAACTCTTGCGCCACAGCGGCGTACTCGGCGCTTAACGCGCTCCACCCCGCCGCGGCCGCCTGCAACGAACCCGGCCCCGGACCAGCACTTAGCAGCGCCGAATGCACCTCCGGCGGCGACGCCAACCACACCGGCGCCGTCACAACGACCCACCCGAAACCAGATACGTGCCCAGGACACCGAACTCGACCGTGCGGTGCGAGGACACCGGA…
44915	0	NC_000962.3	SNP_CN_3371565_G166A_P56S_gatC
44914	0	NC_000962.3	SNP_CS_3364723_G15A_R5R_lppZ
58071	0	NC_000962.3	SNP_CN_958246_G1954A_D652N_fadB
44919	0	NC_000962.3	SNP_CS_3477065_A6G_T2T_Rv3108
44918	0	NC_000962.3	SNP_CN_3473820_C85A_V29L_prfB
58070	0	NC_000962.3	DEL_CD_863817_d561GCC_188_Rv0770
89491	0	NC_000962.3	SNP_CS_3649678_C259T_L87L_Rv3268
46182	0	NC_000962.3	SNP_I_510309_G68A_inter-thiC-Rv0424c
89493	0	NC_000962.3	SNP_CN_3699412_C919T_G307S_Rv3312c
89492	0	NC_000962.3	SNP_CS_3663618_T1557C_H519H_accD5
89495	0	NC_000962.3	SNP_CN_3778932_G365A_G122D_PE-PGRS51
58073	0	NC_000962.3	SNP_CN_983921_A119G_Y40C_fprB
89497	0	NC_000962.3	SNP_CS_3801814_G162A_L54L_PE-PGRS52
46183	0	NC_000962.3	SNP_CN_562322_T392C_E131G_Rv0471c
89499	0	NC_000962.3	SNP_CS_3825335_A6T_T2T_Rv3406
89498	0	NC_000962.3	DEL_I_3825269_d61CCGGCTACAGTAACCGATGTAGTCATCTGACTACACTAACCATTCATTGAGGACGCCAGCAATGAC_inter-Rv3405c-Rv3406
58072	0	NC_000962.3	SNP_CS_976518_C444T_T148T_Rv0877
82966	0	NC_000962.3	SNP_CS_206331_C1101T_V367V_mce1F
88720	0	NC_000962.3	SNP_CN_489593_C3863T_T1288I_pks6
88721	0	NC_000962.3	SNP_CN_534664_G552T_F184L_Rv0446c
88722	0	NC_000962.3	SNP_CN_586477_C84G_S28R_Rv0496
82967	0	NC_000962.3	SNP_CS_233334_G1104T_P368P_Rv0197
88724	0	NC_000962.3	SNP_I_610105_T83G_inter-Rv0517-Rv0518
88725	0	NC_000962.3	SNP_CS_617678_G186A_P62P_ccdA
88726	0	NC_000962.3	SNP_CN_629433_C299T_G100D_Rv0537c
88727	0	NC_000962.3	SNP_CN_647627_G1330A_V444M_menD
88728	0	NC_000962.3	SNP_CN_668262_A133G_Y45H_Rv0574c
82960	0	NC_000962.3	SNP_I_131345_C37T_inter-Rv0108c-PE
82961	0	NC_000962.3	SNP_CS_149149_C294T_S98S_Rv0123
46184	0	NC_000962.3	SNP_CN_593202_A412G_I138V_Rv0502
46185	0	NC_000962.3	SNP_CN_648596_A61C_S21R_pimB
13988	0	NC_000962.3	SNP_CN_1497400_G1790T_A597E_dinG
13989	0	NC_000962.3	SNP_CS_1524431_C390T_V130V_Rv1356c
13984	0	NC_000962.3	SNP_CN_947922_C547T_V183M_Rv0851c
13985	0	NC_000962.3	SNP_CS_957204_C912T_F304F_fadB
13986	0	NC_000962.3	SNP_CN_1080441_G1699A_E567K_ctpV
13987	0	NC_000962.3	SNP_CN_1115981_C215G_S72W_Rv0999
13980	0	NC_000962.3	SNP_CS_727266_C1041T_P347P_recC
13981	0	NC_000962.3	SNP_CS_796035_T517C_L173L_Rv0696
13982	0	NC_000962.3	SNP_CN_818841_G800A_P267L_Rv0726c
13983	0	NC_000962.3	SNP_CN_891336_C949T_R317C_Rv0797
102378	0	NC_000962.3	SNP_CN_1694390_T155C_E52G_Rv1503c
91824	0	NC_000962.3	SNP_CS_3937306_G1119A_D373D_ilvX
89235	0	NC_000962.3	SNP_CS_2840642_G8691A_S2897S_fas
89234	0	NC_000962.3	SNP_CN_2820023_G1574C_T525S_fadD35
89237	0	NC_000962.3	SNP_CS_3004335_G414A_F138F_Rv2687c
89236	0	NC_000962.3	DEL_I_2983887_d9G_inter-Rv2666-clpC2
89231	0	NC_000962.3	SNP_CN_2735824_C1008G_L336F_nadE
89230	0	NC_000962.3	SNP_CS_2681682_G918T_A306A_Rv2387
89233	0	NC_000962.3	SNP_CN_2761878_C1025T_A342V_Rv2459
89232	0	NC_000962.3	SNP_CN_2739132_C555G_K185N_obg
89239	0	NC_000962.3	SNP_CS_3021232_A660C_L220L_Rv2707
89238	0	NC_000962.3	SNP_CS_3016385_C351T_P117P_suhB
16002	0	NC_000962.3	SNP_CN_1363359_C3T_M1I_Rv1219c
16003	0	NC_000962.3	SNP_CZ_1414159_C1682T_W561*_pknH
16000	0	NC_000962.3	DEL_CF_1232867_d1090T_364_Rv1106c
16001	0	NC_000962.3	SNP_CN_1254056_T479G_D160A_Rv1129c
5869	0	NC_000962.3	SNP_CN_2255942_G3941T_R1314L_otsB1
5868	0	NC_000962.3	SNP_CN_2249035_A386G_M129T_Rv2003c
16004	0	NC_000962.3	SNP_CN_1431805_C1636T_E546K_oppA
16005	0	NC_000962.3	SNP_CZ_1523303_G730A_R244*_moeY
5865	0	NC_000962.3	SNP_CN_2242808_G2650A_A884T_ctpF
5864	0	NC_000962.3	SNP_CS_2241742_A1584G_P528P_ctpF
5867	0	NC_000962.3	SNP_CS_2246960_G129C_V43V_Rv2001
5866	0	NC_000962.3	SNP_CN_2243034_T688G_S230R_Rv1998c
5861	0	NC_000962.3	SNP_CN_2239055_C52T_P18S_Rv1996
5860	0	NC_000962.3	SNP_I_2238930_A74C_inter-Rv1995-Rv1996
5863	0	NC_000962.3	SNP_CS_2241646_C1488T_A496A_ctpF
5862	0	NC_000962.3	SNP_I_2240062_C97G_inter-Rv1996-ctpF
94361	0	NC_000962.3	SNP_I_1165690_C91T_inter-Rv1042c-Rv1043c
94360	0	NC_000962.3	SNP_I_1164568_C4T_inter-PE8-Rv1041c
94363	0	NC_000962.3	SNP_CN_1176040_G247C_R83G_Rv1053c
94362	0	NC_000962.3	SNP_CN_1172395_G10A_G4R_Rv1049
17359	0	NC_000962.3	SNP_I_2187274_C110A_inter-echA13-Rv1936
17358	0	NC_000962.3	SNP_CN_2169405_T1208C_N403S_PPE35
94367	0	NC_000962.3	SNP_CS_1325027_A585G_I195I_Rv1184c
94366	0	NC_000962.3	SNP_CN_1305733_A269G_V90A_TB8.4
17355	0	NC_000962.3	SNP_CS_2122615_C537G_A179A_lldD2
17354	0	NC_000962.3	SNP_CS_2109930_C387T_T129T_adhA
17357	0	NC_000962.3	SNP_CN_2165445_C1867A_G623C_PPE34
17356	0	NC_000962.3	SNP_CS_2154678_C1434G_A478A_katG
17351	0	NC_000962.3	INS_CF_2081450_i1138T_380L_Rv1835c
17350	0	NC_000962.3	SNP_I_2072445_C151T_inter-gcvH-cfp17
17353	0	NC_000962.3	SNP_CN_2103858_C250T_G84S_Rv1855c
17352	0	NC_000962.3	SNP_CN_2090921_C1165T_G389S_Rv1842c
43003	0	NC_000962.3	SNP_CN_4016919_A436G_N146D_Rv3574
60258	0	NC_000962.3	SNP_CN_723807_C1207T_A403T_recB
60259	0	NC_000962.3	SNP_CN_734354_C101T_P34L_nusG
60256	0	NC_000962.3	SNP_CN_686133_A206C_E69A_yrbE2B
60257	0	NC_000962.3	SNP_CN_698368_C43A_A15S_Rv0600c
60254	0	NC_000962.3	SNP_CN_643217_G329T_G110V_Rv0552
60255	0	NC_000962.3	SNP_CS_678689_G387A_T129T_lpqN
60252	0	NC_000962.3	SNP_CN_599389_G2191C_A731P_mmpL2
60253	0	NC_000962.3	SNP_CN_603578_G760A_A254T_hemD
60250	0	NC_000962.3	SNP_CN_544965_C131T_P44L_Rv0454
60251	0	NC_000962.3	SNP_CN_587534_A158C_E53A_Rv0497
69783	0	NC_000962.3	SNP_CN_4266036_C623G_G208A_fbpA
19588	0	NC_000962.3	SNP_CS_2826532_C558T_A186A_Rv2510c
19589	0	NC_000962.3	SNP_CN_3004988_G663T_D221E_Rv2688c
19586	0	NC_000962.3	SNP_I_2580397_C22T_inter-Rv2307D-Rv2308
19587	0	NC_000962.3	SNP_I_2614413_T280G_inter-moeW-mmpL9
19584	0	NC_000962.3	SNP_I_2532017_G228C_inter-Rv2258c-adhE2
19585	0	NC_000962.3	SNP_I_2532070_G175C_inter-Rv2258c-adhE2
19582	0	NC_000962.3	SNP_CN_2428492_C934G_A312P_mraW
19583	0	NC_000962.3	SNP_CS_2483497_G1533T_V511V_dlaT
19580	0	NC_000962.3	SNP_I_2402935_C42T_inter-Rv2142c-Rv2143
19581	0	NC_000962.3	SNP_CS_2418375_C630A_V210V_murF
64007	0	NC_000962.3	SNP_CS_1205110_C1044T_S348S_metB
64006	0	NC_000962.3	SNP_CN_1119881_T59C_D20G_Rv1002c
64005	0	NC_000962.3	SNP_I_1112323_C61T_inter-rimJ-Rv0996
64004	0	NC_000962.3	SNP_CN_1086313_C1033G_E345Q_accD2
20869	0	NC_000962.3	SNP_CS_3237189_G618A_G206G_smc
20868	0	NC_000962.3	SNP_CN_3236716_A1091C_L364R_smc
64001	0	NC_000962.3	DEL_CF_1042152_d37CCGCTGCG_13_pstS1
64000	0	NC_000962.3	SNP_CN_1035656_G754A_A252T_pstS3
20865	0	NC_000962.3	SNP_CN_3233884_G256T_R86S_ftsY
20864	0	NC_000962.3	SNP_CN_3232112_A395G_I132T_amt
20867	0	NC_000962.3	SNP_CN_3234662_C3145T_D1049N_smc
20866	0	NC_000962.3	SNP_I_3234184_G5C_inter-ftsY-smc
20861	0	NC_000962.3	SNP_CN_3223382_G143A_A48V_pknI
20860	0	NC_000962.3	INS_CF_3221303_i396T_133C_Rv2913c
20863	0	NC_000962.3	SNP_CN_3229906_C775T_D259N_glnD
20862	0	NC_000962.3	SNP_CN_3223993_G688C_L230V_Rv2915c
6953	0	NC_000962.3	SNP_CN_3693875_G115A_H39Y_amiB1
16114	0	NC_000962.3	SNP_CN_2868280_T127G_Y43D_Rv2546
94422	0	NC_000962.3	SNP_CN_2601791_T1061C_V354A_PE23
16115	0	NC_000962.3	SNP_CS_2941363_C1905G_V635V_thrS
103349	0	NC_000962.3	SNP_CS_3486800_C292T_L98L_cyp141
16116	0	NC_000962.3	SNP_CN_2976595_G315T_S105R_Rv2653c
51927	0	NC_000962.3	SNP_CN_828422_T283G_S95A_Rv0736
51920	0	NC_000962.3	SNP_CN_772400_G917C_R306P_fadE8
51921	0	NC_000962.3	SNP_CN_774320_A257G_H86R_Rv0674
45639	0	NC_000962.3	SNP_CS_1024996_C313T_L105L_Rv0919
45638	0	NC_000962.3	SNP_CS_1002967_G156A_R52R_ompA
5931	0	NC_000962.3	SNP_CN_2473139_G647A_C216Y_cobS
45631	0	NC_000962.3	SNP_CN_680892_C1664T_P555L_Rv0584
45630	0	NC_000962.3	SNP_CS_664552_G267T_L89L_Rv0571c
45633	0	NC_000962.3	DEL_CF_790203_d871CGATTCCGGCG_291_Rv0690c
45632	0	NC_000962.3	SNP_CN_728669_C610T_A204T_echA3
45635	0	NC_000962.3	SNP_CN_928439_C2047T_G683S_PE-PGRS14
45634	0	NC_000962.3	SNP_CN_906909_G487A_A163T_Rv0812
45637	0	NC_000962.3	SNP_CN_990624_G1973A_A658V_Rv0890c
45636	0	NC_000962.3	SNP_CS_977040_A1164C_S388S_PPE13
42177	0	NC_000962.3	SNP_CN_3817604_G366C_L122F_Rv3400
42176	0	NC_000962.3	SNP_CN_3816897_A769C_S257R_Rv3399
42175	0	NC_000962.3	SNP_CS_3816278_T150C_T50T_Rv3399
42174	0	NC_000962.3	SNP_CN_3816180_T52C_C18R_Rv3399
42173	0	NC_000962.3	SNP_CN_3816131_G3A_M1I_Rv3399
42172	0	NC_000962.3	SNP_CS_3816041_G66A_R22R_idsA1
42171	0	NC_000962.3	SNP_CN_3815808_G299A_S100L_idsA1
42170	0	NC_000962.3	SNP_CS_3815561_C546T_A182A_idsA1
63781	0	NC_000962.3	SNP_CN_2421280_G386A_P129L_Rv2159c
63780	0	NC_000962.3	SNP_CS_2395439_C573T_P191P_Rv2135c
63783	0	NC_000962.3	SNP_I_2432185_A50G_inter-Rv2169c-Rv2170
80385	0	NC_000962.3	SNP_CN_2768695_C190T_G64S_Rv2466c
80382	0	NC_000962.3	SNP_CN_2605061_C322T_H108Y_Rv2331A
80383	0	NC_000962.3	SNP_CN_2609285_C490T_R164C_cysK1
42179	0	NC_000962.3	SNP_I_3820429_G224A_inter-Rv3401-Rv3402c
42178	0	NC_000962.3	SNP_CS_3820090_C2049G_G683G_Rv3401
97470	0	NC_000962.3	SNP_CN_15688_C1783T_A595T_pknB
97471	0	NC_000962.3	SNP_CN_40002_C1201A_A401S_Rv0037c
97472	0	NC_000962.3	SNP_CN_44403_C842T_T281I_leuS
97473	0	NC_000962.3	SNP_CN_46661_G547T_L183M_Rv0042c
12208	0	NC_000962.3	SNP_CS_1886116_A4413G_L1471L_pks8
12209	0	NC_000962.3	SNP_CN_1902967_C571G_L191V_Rv1678
97476	0	NC_000962.3	SNP_CS_223992_C429T_D143D_Rv0192
97477	0	NC_000962.3	SNP_CN_238399_G2894T_A965E_mmpL11
12204	0	NC_000962.3	SNP_I_1731327_G46A_inter-fadD24-adh
12205	0	NC_000962.3	SNP_CN_1829640_G434A_T145M_Rv1627c
12206	0	NC_000962.3	SNP_I_1874128_G32T_inter-argH-pks10
12207	0	NC_000962.3	SNP_CS_1877157_G1854A_G618G_pks7
12200	0	NC_000962.3	SNP_CN_1632002_C2626T_E876K_PE-PGRS27
12201	0	NC_000962.3	SNP_CN_1673731_A292G_M98V_fabG1
12202	0	NC_000962.3	SNP_CN_1677148_C208G_R70G_Rv1487
12203	0	NC_000962.3	SNP_CS_1705285_T228C_F76F_Rv1513
90123	0	NC_000962.3	SNP_CS_404903_C939G_P313P_Rv0338c
90122	0	NC_000962.3	SNP_CN_322669_A1339G_T447A_narU
90121	0	NC_000962.3	SNP_CN_305317_T2452C_F818L_nirB
90120	0	NC_000962.3	INS_I_241500_i14CGTCGCAAACCCGTCGCAAACC_inter-mmpL11-Rv0203
90127	0	NC_000962.3	SNP_CN_720286_C1447T_G483R_recD
90126	0	NC_000962.3	SNP_CS_708525_G991A_L331L_Rv0613c
90125	0	NC_000962.3	SNP_CN_488417_T2687G_V896G_pks6
90124	0	NC_000962.3	SNP_CS_459879_C2124T_T708T_clpB
90129	0	NC_000962.3	SNP_I_738280_C17T_inter-mmaA3-mmaA2
90128	0	NC_000962.3	SNP_CN_736877_G327T_H109Q_mmaA4
29358	0	NC_000962.3	SNP_CS_469261_T927C_P309P_purT
29359	0	NC_000962.3	SNP_CS_469264_C930T_A310A_purT
29350	0	NC_000962.3	SNP_CS_465787_T2377C_L793L_Rv0386
29351	0	NC_000962.3	SNP_CS_466611_C3201T_T1067T_Rv0386
29352	0	NC_000962.3	SNP_CS_466723_G684A_I228I_Rv0387c
29353	0	NC_000962.3	SNP_CN_466989_T418C_S140G_Rv0387c
29354	0	NC_000962.3	SNP_I_467431_T28G_inter-Rv0387c-PPE9
29355	0	NC_000962.3	SNP_CN_468515_C181A_P61T_purT
29356	0	NC_000962.3	SNP_CS_469045_G711A_G237G_purT
29357	0	NC_000962.3	SNP_CN_469254_T920C_V307A_purT
8866	0	NC_000962.3	SNP_I_728466_C117T_inter-recC-echA3
8867	0	NC_000962.3	SNP_CN_732750_A358G_I120V_Rv0636
8864	0	NC_000962.3	DEL_CF_713372_d656G_219_galK
8865	0	NC_000962.3	SNP_I_713869_G333A_inter-galK-Rv0621
8862	0	NC_000962.3	SNP_CS_681556_G2328C_T776T_Rv0584
8863	0	NC_000962.3	SNP_CS_683538_T735C_P245P_Rv0585c
8860	0	NC_000962.3	SNP_CN_673344_A2573T_I858N_PE-PGRS7
8861	0	NC_000962.3	INS_CI_673821_i2096CGGCGGGGCCGGCGGCACCGGCGGCGT_699TGGAGGTGG_PE-PGRS7
8868	0	NC_000962.3	SNP_CS_738462_G699A_A233A_mmaA2
8869	0	NC_000962.3	SNP_CN_755738_G35T_A12D_Rv0661c
26834	0	NC_000962.3	SNP_CN_11139_T28C_C10R_-
26835	0	NC_000962.3	SNP_CS_11153_A42G_A14A_-
26836	0	NC_000962.3	SNP_CN_11170_G59A_S20N_-
26837	0	NC_000962.3	SNP_I_11299_G575C_inter-Rvnt02-Rv0008c
26830	0	NC_000962.3	SNP_I_10993_T119A_inter-Rvnt01-Rvnt02
26831	0	NC_000962.3	SNP_I_11029_A83G_inter-Rvnt01-Rvnt02
26832	0	NC_000962.3	SNP_I_11097_A15G_inter-Rvnt01-Rvnt02
26833	0	NC_000962.3	SNP_I_11100_C12G_inter-Rvnt01-Rvnt02
67576	0	NC_000962.3	SNP_CN_1592538_A389G_K130R_Rv1417
67577	0	NC_000962.3	SNP_CN_1658223_G1261T_A421S_ctpD
67574	0	NC_000962.3	SNP_CS_1546455_C444T_H148H_Rv1373
67575	0	NC_000962.3	SNP_CS_1584882_G384A_E128E_rpe
26838	0	NC_000962.3	SNP_CS_12512_T45C_A15A_ppiA
26839	0	NC_000962.3	SNP_CS_12821_C354T_A118A_ppiA
67570	0	NC_000962.3	SNP_CS_1416898_G450A_L150L_embR
67571	0	NC_000962.3	LSP_CS_1468659_TCTTACCGGGCCGGCCCCGGCCCCACTTGGGTTCGGTGCGCGCGATCGCCCGTGCGTCGTTCCAGGCTCGGCGCCGCTCGACGTCGAGCGCCTCGGTGGCCCAGGCCACCACATGAAACGGATCGGCGCATTGAATCGCATCCGGGCAGCGCTCGGTGACCACGTCAGCGATCCAGTCCGCGGCATCGGCCGAAACGTGAGTAATCTGGGCGGCCCGCTCAGCGCCCAGGGCATCGAAGAACAAGCCCAGG847-597TTTTACCGGGCCGGCCCCGGCCCCACTTGGGTTCGGTGCGCGCGATCGCCCGTGCGTCGTTCCAGGCTCGGCGCCGCTCGACGTCGAGCGCCTCGGTGGCCCAGGCCACCACATGAAACGGATCGG…
68634	0	NC_000962.3	SNP_I_1591686_G3A_inter-ribA2-ribH
68635	0	NC_000962.3	SNP_I_1606341_T45C_inter-Rv1429-PE16
68636	0	NC_000962.3	SNP_CS_1619178_G507A_G169G_PE-PGRS26
68637	0	NC_000962.3	SNP_CN_1620671_A881C_E294A_bisC
68630	0	NC_000962.3	SNP_CN_1505107_T33G_F11L_murI
68631	0	NC_000962.3	SNP_CN_1534814_T579G_E193D_Rv1363c
68632	0	NC_000962.3	SNP_CN_1535970_T1675C_I559V_Rv1364c
68633	0	NC_000962.3	SNP_CN_1540192_C454T_D152N_Rv1367c
96989	0	NC_000962.3	SNP_CS_1829921_G153T_V51V_Rv1627c
96988	0	NC_000962.3	SNP_CN_1733908_A299G_D100G_Rv1533
68638	0	NC_000962.3	SNP_CN_1621870_C2080T_P694S_bisC
68639	0	NC_000962.3	SNP_CN_1623322_G376T_L126I_Rv1444c
95829	0	NC_000962.3	SNP_CN_2716804_C335A_R112L_Rv2418c
95828	0	NC_000962.3	DEL_I_2703959_d50CGCCCGGCGACGATGCGGGCCGCCCAGCGGCCCGCTGAGGAGCCGGGCAATCAGCCC_inter-Rv2405-Rv2406c
90505	0	NC_000962.3	SNP_I_931674_C605T_inter-lpqQ-Rv0836c
79724	0	NC_000962.3	SNP_I_927649_G188C_inter-PE-PE
79725	0	NC_000962.3	DEL_CF_935398_d678G_227_lpqR
28409	0	NC_000962.3	SNP_CS_227813_C936T_L312L_Rv0194
28408	0	NC_000962.3	SNP_CN_227810_A933C_E311D_Rv0194
79720	0	NC_000962.3	SNP_CS_694409_C1173T_G391G_mce2F
79721	0	NC_000962.3	SNP_I_701306_A100G_inter-lpqO-Rv0605
79722	0	NC_000962.3	SNP_CN_797777_T845C_V282A_Rv0697
79723	0	NC_000962.3	SNP_CS_808104_G1770A_R590R_atsA
28403	0	NC_000962.3	SNP_CN_227769_A892G_I298V_Rv0194
28402	0	NC_000962.3	SNP_CN_227742_GA865-867TC_A289S_Rv0194
28401	0	NC_000962.3	SNP_CS_227636_T759G_G253G_Rv0194
28400	0	NC_000962.3	SNP_CS_227630_G753T_A251A_Rv0194
28407	0	NC_000962.3	SNP_CN_227805_C928T_L310F_Rv0194
28406	0	NC_000962.3	SNP_CS_227804_A927C_V309V_Rv0194
28405	0	NC_000962.3	SNP_CS_227786_C909G_R303R_Rv0194
28404	0	NC_000962.3	SNP_CS_227774_C897G_A299A_Rv0194
95821	0	NC_000962.3	DEL_CF_2548308_d559AATACATGGCCGGAATTCTGGAAAACCCAAACATCACGACCGGCCTCATG_187_cyp121
95820	0	NC_000962.3	SNP_CS_2484489_C864T_T288T_Rv2216
95823	0	NC_000962.3	SNP_CN_2597782_G76A_P26S_Rv2325c
95822	0	NC_000962.3	SNP_CN_2589805_T109C_S37P_uspB
95825	0	NC_000962.3	SNP_CZ_2607611_G711T_C237*_Rv2333c
95824	0	NC_000962.3	SNP_CS_2606517_T1410C_G470G_mez
90928	0	NC_000962.3	DEL_CD_2960605_d1837CACCGCCGCTGC_613_PE-PGRS46
95827	0	NC_000962.3	SNP_CS_2665292_G1824A_D608D_mbtE
95826	0	NC_000962.3	SNP_CS_2660874_G1212A_T404T_mbtF
90922	0	NC_000962.3	SNP_CN_2752616_C355T_P119S_Rv2451
23718	0	NC_000962.3	SNP_CN_2101261_C240G_D80E_ureD
23719	0	NC_000962.3	SNP_I_2153088_A147C_inter-Rv1906c-Rv1907c
23716	0	NC_000962.3	SNP_CN_2080596_C767T_P256L_Rv1834
23717	0	NC_000962.3	SNP_CS_2091120_C966T_E322E_Rv1842c
23714	0	NC_000962.3	SNP_CN_2042848_G848A_G283D_PPE29
23715	0	NC_000962.3	SNP_I_2059405_C190T_inter-Rv1816-Rv1817
23712	0	NC_000962.3	SNP_CN_2025775_G475T_A159S_PPE25
23713	0	NC_000962.3	SNP_CN_2036425_A943C_T315P_Rv1797
23710	0	NC_000962.3	SNP_CS_1979028_A540G_R180R_fadD1
23711	0	NC_000962.3	SNP_CS_1983135_T1641G_P547P_PPE24
59205	0	NC_000962.3	SNP_CN_3478165_A517G_T173A_moaA1
59204	0	NC_000962.3	SNP_CS_3358866_G255C_A85A_Rv3000
59207	0	NC_000962.3	SNP_CN_3589412_C19T_R7C_Rv3212
59206	0	NC_000962.3	SNP_I_3563246_C18T_inter-Rv3193c-Rv3194c
59201	0	NC_000962.3	SNP_CS_3001342_G729A_V243V_arsA
59200	0	NC_000962.3	SNP_CZ_2955144_G87A_W29*_Rv2628
59203	0	NC_000962.3	SNP_I_3306663_G3C_inter-Rv2953-Rv2954c
59202	0	NC_000962.3	SNP_CS_3274401_G330T_L110L_drrC
59209	0	NC_000962.3	INS_I_3710382_i51AGATATCGGGGTGATGATTGAATTTGTCGGCGATGGCGGCGATCTTCGCCACAAATTTCATGGATTGATCGAAGCTCCCAAACCCAAATGTGTGGCGGAG_inter-Rv3324A-Rv3325
59208	0	NC_000962.3	SNP_I_3640371_G172T_inter-whiB2-fbiA
92187	0	NC_000962.3	SNP_I_1568049_G60C_inter-metK-Rv1393c
92186	0	NC_000962.3	SNP_CN_1487533_G373C_A125P_Rv1324
92185	0	NC_000962.3	SNP_CN_1459407_C1113G_D371E_rfe
92184	0	NC_000962.3	SNP_CS_1457416_A852G_V284V_hemK
92183	0	NC_000962.3	SNP_CN_1438807_A899G_E300G_cysD
92182	0	NC_000962.3	SNP_CN_1282531_C226A_H76N_Rv1156
92181	0	NC_000962.3	SNP_CN_1097020_C205T_R69C_mprA
92180	0	NC_000962.3	INS_CF_884817_i1024A_342N_Rv0791c
45028	0	NC_000962.3	SNP_I_573978_A6G_inter-Rv0484c-Rv0485
92188	0	NC_000962.3	SNP_CN_1572277_G1581T_N527K_PE-PGRS25
74051	0	NC_000962.3	LSP_I_3122338_CTGGCGATTTACGACGCTGACGGGAACTCGTGCGAATGTTTCCGTCCCCTCTCGGGGTTTTGGGTCTGATCCGCGAAATTCACTGCGCGTTATTCAAGGTTTCCGTCCCCTCTCGGGGTTTTGGGTCTGACGACCCGAGCCGACCATCCGCATCACACCGAAAGGGTTGGCGCAAGTTTCCGTCCCCTCTCGGGGTTTTGGGTCTGACGACACGTGGGGAGAGGGAATGGCAATGATGGTCGACGAAGTTTCCGTCCCCTCTCGGGGTTTTGGGTCTGACGACCTCGGACAGCATCTCCCCGGGCGGGCAGCAGATATCCCATGTTTCCGTCCCCTCTCGGGGTTTTGGGTCTGACGACCGACCCGTGGCCGCCAGGTTGCCGCC…
74050	0	NC_000962.3	SNP_CN_3117095_C278A_P93Q_Rv2812
74053	0	NC_000962.3	SNP_CN_3166039_G835A_G279S_mtr
74052	0	NC_000962.3	SNP_CS_3156715_G807A_A269A_cobB
74055	0	NC_000962.3	SNP_CN_3195035_T514C_T172A_Rv2885c
74054	0	NC_000962.3	SNP_CN_3168822_T538C_I180V_Rv2857c
74057	0	NC_000962.3	SNP_CN_3200533_G268A_A90T_Rv2891
74056	0	NC_000962.3	SNP_CN_3199901_T82G_K28Q_rpsB
74059	0	NC_000962.3	SNP_CS_3311761_T240C_P80P_Rv2958c
74058	0	NC_000962.3	SNP_CN_3296310_C44G_G15A_pks1
96720	0	NC_000962.3	SNP_CS_320132_T1023C_G341G_oplA
45029	0	NC_000962.3	SNP_CN_576320_G973A_V325M_Rv0486
35584	0	NC_000962.3	SNP_CS_2274086_A423C_V141V_Rv2027c
35585	0	NC_000962.3	SNP_CN_2274679_G730C_L244V_Rv2028c
35586	0	NC_000962.3	SNP_CS_2275711_G714A_G238G_pfkB
35587	0	NC_000962.3	SNP_CN_2277312_T1175G_K392T_Rv2030c
35580	0	NC_000962.3	SNP_I_2270623_A127G_inter-Rv2024c-Rv2025c
35581	0	NC_000962.3	SNP_I_2271766_T97C_inter-Rv2025c-Rv2026c
35582	0	NC_000962.3	SNP_I_2271768_A95G_inter-Rv2025c-Rv2026c
35583	0	NC_000962.3	SNP_CN_2273701_T808C_I270V_Rv2027c
94545	0	NC_000962.3	SNP_I_2430093_A66C_inter-Rv2166c-Rv2167c
35588	0	NC_000962.3	SNP_I_2279108_A21G_inter-hspX-acg
35589	0	NC_000962.3	SNP_CS_2279314_G186C_G62G_acg
94544	0	NC_000962.3	SNP_CZ_2346553_G772A_Q258*_pepE
32057	0	NC_000962.3	SNP_CN_1159916_C146G_R49P_Rv1035c
32056	0	NC_000962.3	SNP_CN_1159697_A365C_F122C_Rv1035c
32055	0	NC_000962.3	SNP_CN_1159645_C417G_Q139H_Rv1035c
32054	0	NC_000962.3	DEL_CF_1159399_d663G_222_Rv1035c
32053	0	NC_000962.3	SNP_I_1159323_A52G_inter-Rv1034c-Rv1035c
32052	0	NC_000962.3	SNP_CZ_1159277_G31A_Q11*_Rv1034c
32051	0	NC_000962.3	SNP_CN_1159246_T62C_K21R_Rv1034c
32050	0	NC_000962.3	SNP_CN_1159063_G245T_T82N_Rv1034c
32059	0	NC_000962.3	SNP_CN_1160177_T257A_Y86F_Rv1036c
32058	0	NC_000962.3	SNP_CS_1160173_C261T_L87L_Rv1036c
94549	0	NC_000962.3	SNP_CN_2486710_C476T_P159L_Rv2219
55878	0	NC_000962.3	SNP_CN_2925824_G91A_V31I_Rv2596
55879	0	NC_000962.3	SNP_CN_2992863_C1130T_G377D_hemY
94548	0	NC_000962.3	SNP_CN_2471262_G641A_G214D_Rv2206
55872	0	NC_000962.3	SNP_CS_2776340_G630A_G210G_Rv2474c
17799	0	NC_000962.3	INS_CF_3100155_i15G_6V_ltp1
55870	0	NC_000962.3	SNP_CS_2653724_G264A_G88G_dnaJ2
55871	0	NC_000962.3	DEL_CF_2727804_d117CGTCATTTCCACATCCAACGACCTCCACGCCCTGGCGGCAGCCAACATCGAGTCAGGACCGGGGCCGGCATATATGTTGGCGGAGTTGACCTCCGGTGGGTACGCTTCGAAA_40_PPE41
55876	0	NC_000962.3	SNP_CN_2894985_T976C_N326D_Rv2571c
55877	0	NC_000962.3	SNP_CS_2898720_G678A_L226L_Rv2573
55874	0	NC_000962.3	SNP_CS_2825268_C591G_A197A_Rv2509
52788	0	NC_000962.3	SNP_CS_1084161_T1590A_V530V_accA2
56781	0	NC_000962.3	SNP_CS_3185965_T1119C_L373L_dipZ
56780	0	NC_000962.3	SNP_I_2926173_G182A_inter-Rv2596-Rv2597
56783	0	NC_000962.3	SNP_CN_3240792_T380G_E127A_Rv2926c
56782	0	NC_000962.3	SNP_CN_3212787_A170G_L57P_rnhB
56785	0	NC_000962.3	SNP_CN_3292239_G4115A_P1372L_pks1
56784	0	NC_000962.3	SNP_CS_3255840_C156T_N52N_ppsC
56787	0	NC_000962.3	SNP_CN_3336875_G1043T_A348E_ddl
56786	0	NC_000962.3	SNP_CN_3316404_C1169T_P390L_Rv2963
56789	0	NC_000962.3	SNP_CN_3490624_G1028C_A343G_PPE49
56788	0	NC_000962.3	SNP_CN_3373357_C1264G_G422R_ligA
25714	0	NC_000962.3	SNP_CN_4407691_A512C_V171G_gid
25715	0	NC_000962.3	SNP_I_11028_C84T_inter-Rvnt01-Rvnt02
25716	0	NC_000962.3	SNP_CN_30278_C557T_A186V_Rv0026
25717	0	NC_000962.3	SNP_CS_99899_C216A_T72T_mtn
25710	0	NC_000962.3	SNP_CN_3910290_A401G_E134G_Rv3491
25711	0	NC_000962.3	SNP_CN_4044181_T101C_D34G_panD
25712	0	NC_000962.3	SNP_CN_4250704_A827C_D276A_Rv3796
25713	0	NC_000962.3	SNP_CN_4326182_A1292G_F431S_ethA
25718	0	NC_000962.3	SNP_CN_108225_G70A_A24T_fadD10
25719	0	NC_000962.3	SNP_CN_138379_G439T_V147F_gmhB
52786	0	NC_000962.3	SNP_CS_953280_G24A_V8V_Rv0857
92519	0	NC_000962.3	SNP_CN_165471_G149C_G50A_Rv0138
17791	0	NC_000962.3	DEL_CF_2855201_d2581CCGGGAAG_861_Rv2531c
17790	0	NC_000962.3	SNP_CN_2801766_G4471A_P1491S_PE-PGRS43
17793	0	NC_000962.3	SNP_CS_2915242_C495G_G165G_secD
91749	0	NC_000962.3	SNP_CN_1726207_C2203T_V735I_pks5
17792	0	NC_000962.3	SNP_CN_2895272_G689A_A230V_Rv2571c
76596	0	NC_000962.3	SNP_CN_1978169_C1399A_A467S_fadD1
26067	0	NC_000962.3	SNP_CS_24007_G1438T_R480R_TB39.8
26066	0	NC_000962.3	SNP_CS_12204_G108A_L36L_Rv0008c
26065	0	NC_000962.3	SNP_I_11637_C237T_inter-Rvnt02-Rv0008c
26064	0	NC_000962.3	SNP_CN_3446_C167T_A56V_recF
26063	0	NC_000962.3	SNP_CN_4409142_C928T_A310T_Rv3921c
26062	0	NC_000962.3	SNP_CZ_4408378_C520A_E174*_Rv3920c
26061	0	NC_000962.3	SNP_CN_4391567_T40C_I14V_Rv3906c
26060	0	NC_000962.3	SNP_CN_4379086_C1367A_G456V_Rv3894c
26069	0	NC_000962.3	SNP_CN_33372_T149C_L50S_Rv0030
26068	0	NC_000962.3	SNP_I_26957_C66G_inter-Rv0021c-whiB5
98621	0	NC_000962.3	SNP_CS_2048511_G114T_L38L_PPE31
99388	0	NC_000962.3	SNP_CN_458535_C781T_G261S_Rv0383c
99389	0	NC_000962.3	SNP_CN_534765_C451T_V151M_Rv0446c
57430	0	NC_000962.3	SNP_CN_4228800_G454A_E152K_Rv3782
57431	0	NC_000962.3	SNP_CN_4252025_G941A_R314H_fadE35
57432	0	NC_000962.3	SNP_CN_4284697_G1129A_R377W_papA2
57433	0	NC_000962.3	SNP_I_4316919_C1856T_inter-Rv3843c-Rv3844
57434	0	NC_000962.3	SNP_CN_4335766_C316T_A106T_gltB
57435	0	NC_000962.3	DEL_CD_4337046_d269GCGACCCGGCGAGCGTGGTTGGCGACGCATGGTGCGGCTGGTCACCTTTGGCCTTGTCGGCCTGGGCCGGTCGGGCATGCAGCGCCAGGAGGCCCAATTCGAAGCAACGATACGAACCGTCCTGCATGGCAACCACAAGGTCGCCGTGCTGGGCAAAGGAGGTGTGGGAAAGACGTCGGTTGCGGCGTGCGTCGGATCGATCCTTGCCGAACTGCGCCAGCAGGACCGTATCGTCGGGATCGACGCCGACACCGCCTTCGGCAGGCTGAGCAGCCGAATCGATCC_90_Rv3860
57436	0	NC_000962.3	SNP_CN_4382096_C756G_E252D_Rv3896c
57437	0	NC_000962.3	SNP_CN_4384287_C1093T_E365K_Rv3899c
57438	0	NC_000962.3	SNP_CN_4390646_C64G_E22Q_esxE
57439	0	NC_000962.3	SNP_I_4393297_G152A_inter-pcnA-Rv3908
101989	0	NC_000962.3	SNP_CS_971473_T969C_V323V_fadE10
40963	0	NC_000962.3	SNP_I_3643017_A160G_inter-fbiB-Rv3263
58963	0	NC_000962.3	SNP_CN_1801076_G181A_A61T_hisC1
58962	0	NC_000962.3	SNP_I_1763409_G19T_inter-Rv1558-ilvA
18569	0	NC_000962.3	SNP_CN_295423_T211G_T71P_fadE5
18568	0	NC_000962.3	SNP_CN_234160_A1930C_N644H_Rv0197
58967	0	NC_000962.3	SNP_CN_2026763_C287T_A96V_PE18
58966	0	NC_000962.3	DEL_CD_1863374_d2009CCACCGTCA_670_PE-PGRS30
33728	0	NC_000962.3	SNP_CS_1766237_C906T_G302G_treZ
33729	0	NC_000962.3	SNP_CS_1766249_A894G_H298H_treZ
33726	0	NC_000962.3	SNP_CN_1765924_T1219C_T407A_treZ
33727	0	NC_000962.3	SNP_CN_1766005_C1138T_D380N_treZ
18561	0	NC_000962.3	SNP_CS_143667_C210T_G70G_oxcA
58968	0	NC_000962.3	SNP_CN_2067255_C799T_H267Y_secA2
18567	0	NC_000962.3	SNP_CN_203704_T1229C_V410A_mce1D
18566	0	NC_000962.3	SNP_CN_198521_A862G_T288A_yrbE1B
18565	0	NC_000962.3	SNP_CS_197782_C123G_T41T_yrbE1B
18564	0	NC_000962.3	SNP_I_188861_G70A_inter-PE3-PE4
38608	0	NC_000962.3	SNP_CN_3111409_C415T_V139I_Rv2802c
38609	0	NC_000962.3	SNP_CS_3111427_A397G_L133L_Rv2802c
106661	0	NC_000962.3	SNP_CN_1508704_G220C_P74A_lprD
106660	0	NC_000962.3	SNP_CN_1420814_C1492T_A498T_Rv1272c
106667	0	NC_000962.3	SNP_CN_1766581_G562A_H188Y_treZ
106666	0	NC_000962.3	SNP_CN_1763138_G192C_Q64H_Rv1558
106665	0	NC_000962.3	SNP_CN_1762402_T659C_I220T_mmpL6
106664	0	NC_000962.3	SNP_CN_1759042_T1362G_I454M_frdA
38600	0	NC_000962.3	SNP_CS_3111340_A484G_L162L_Rv2802c
38601	0	NC_000962.3	SNP_CS_3111350_G474A_D158D_Rv2802c
38602	0	NC_000962.3	SNP_CS_3111356_A468G_L156L_Rv2802c
38603	0	NC_000962.3	SNP_CN_3111382_C442T_G148S_Rv2802c
38604	0	NC_000962.3	SNP_CN_3111390_G434T_A145E_Rv2802c
38605	0	NC_000962.3	SNP_CN_3111395_TA429-427GT_S143T_Rv2802c
38606	0	NC_000962.3	SNP_CN_3111401_G423C_D141E_Rv2802c
38607	0	NC_000962.3	SNP_CN_3111404_G420C_N140K_Rv2802c
105151	0	NC_000962.3	SNP_CS_2847760_G1573A_L525L_fas
40968	0	NC_000962.3	SNP_CS_3644568_C1392T_I464I_Rv3263
40969	0	NC_000962.3	SNP_CS_3645426_G552A_I184I_manB
103348	0	NC_000962.3	SNP_CS_3473518_C387T_G129G_prfB
95557	0	NC_000962.3	SNP_CN_4159523_G299C_T100S_Rv3714c
77708	0	NC_000962.3	SNP_CN_4296077_G3529C_H1177D_pks2
24433	0	NC_000962.3	SNP_CN_1660045_A283G_T95A_echA12
49530	0	NC_000962.3	SNP_I_3421261_G480C_inter-cyp136-Rv3060c
23509	0	NC_000962.3	SNP_I_289073_T31C_inter-Rv0238-Rv0239
83389	0	NC_000962.3	SNP_CN_283784_C3068T_G1023D_Rv0236c
83388	0	NC_000962.3	SNP_CN_265559_A53C_Q18P_echA1
83387	0	NC_000962.3	DEL_CF_265554_d47AGAAC_16_echA1
83386	0	NC_000962.3	SNP_CS_232521_C291T_H97H_Rv0197
83385	0	NC_000962.3	SNP_CN_214407_T320C_L107P_Rv0183
23508	0	NC_000962.3	SNP_CS_216409_G141T_P47P_bglS
83383	0	NC_000962.3	SNP_CN_155913_T247G_W83G_Rv0128
80528	0	NC_000962.3	SNP_CN_3601110_T1331C_Y444C_Rv3225c
83381	0	NC_000962.3	SNP_CS_108719_A564G_L188L_fadD10
83380	0	NC_000962.3	SNP_CN_107112_A379G_I127V_Rv0097
71571	0	NC_000962.3	SNP_CN_459957_C2046G_E682D_clpB
71570	0	NC_000962.3	SNP_CS_450721_G1083A_A361A_Rv0373c
71573	0	NC_000962.3	SNP_I_838439_G12T_inter-PE-PE
71572	0	NC_000962.3	SNP_I_767526_G158A_inter-rpoC-Rv0669c
71575	0	NC_000962.3	SNP_I_955043_C34T_inter-Rv0858c-fadA
71574	0	NC_000962.3	SNP_CS_843391_G1024A_L342L_fadE9
71577	0	NC_000962.3	SNP_CN_1021475_C169G_A57P_PE7
71576	0	NC_000962.3	SNP_I_986044_C1189A_inter-Rv0887c-Rv0888
71579	0	NC_000962.3	SNP_CN_1111784_C173T_P58L_rimJ
71578	0	NC_000962.3	DEL_CF_1040068_d981G_328_pstS2
23501	0	NC_000962.3	SNP_CN_44770_G1209C_R403S_leuS
23500	0	NC_000962.3	SNP_I_31151_G38C_inter-Rv0026-Rv0027
42759	0	NC_000962.3	SNP_CS_3962226_A99T_A33A_Rv3525c
49536	0	NC_000962.3	SNP_CS_3472254_C525T_V175V_Rv3104c
31764	0	NC_000962.3	SNP_CS_1075939_G159A_D53D_Rv0963c
31765	0	NC_000962.3	LSP_CN_1075945_GGCGGTGTCCAACAGAATGAGGCTGGTGCCGGGATGGGCTGCCAGAGTATCCCGCAACGCTCGCAGATCCGCCAGCTTGTCGGTGTCGGTGTGCCAGACTCCATCTCTGCT153-43GACGGCGTCCAGCAGGATCAGGCTGGCTCCTCTGTTGGCAGGATCGGCCAGCGTGCGCTGCAAAGCCTGCAGATCGGCCAGCTTGTCGGGGTTGGTGTGCCACACCCCGTT_ATDLLILSTGPHAALTDRLARLDALKDTDTHWVGDRS51-15VADLLILSAGRNAPDALTRQLAQLDALKDPNTHWVGN_Rv0963c&INS_CI_1076057_i41GACGGC_14LT_Rv0963c
31766	0	NC_000962.3	SNP_CN_1076079_T19C_T7A_Rv0963c
31767	0	NC_000962.3	SNP_I_1076100_A96G_inter-Rv0963c-Rv0964c
31760	0	NC_000962.3	SNP_CN_1075872_T226C_M76V_Rv0963c
31761	0	NC_000962.3	SNP_CS_1075918_A180C_A60A_Rv0963c
31762	0	NC_000962.3	SNP_CS_1075921_C177A_A59A_Rv0963c
31763	0	NC_000962.3	SNP_CS_1075933_T165C_R55R_Rv0963c
39553	0	NC_000962.3	SNP_CN_3256660_G976A_A326T_ppsC
39552	0	NC_000962.3	SNP_CS_3256581_A897G_V299V_ppsC
39551	0	NC_000962.3	SNP_CS_3256575_C891G_A297A_ppsC
39550	0	NC_000962.3	SNP_CN_3253854_T2783C_V928A_ppsB
31768	0	NC_000962.3	SNP_I_1076101_A95C_inter-Rv0963c-Rv0964c
31769	0	NC_000962.3	SNP_I_1076131_A65G_inter-Rv0963c-Rv0964c
39555	0	NC_000962.3	SNP_CN_3259288_A3604G_N1202D_ppsC
39554	0	NC_000962.3	SNP_CS_3257388_A1704C_G568G_ppsC
34046	0	NC_000962.3	SNP_CS_1826623_T1323G_A441A_cya
34047	0	NC_000962.3	INS_I_1828858_i7G_inter-Rv1626-Rv1627c
34044	0	NC_000962.3	SNP_I_1825948_A50G_inter-cydA-Rv1624c
34045	0	NC_000962.3	SNP_I_1826594_C20T_inter-Rv1624c-cya
34042	0	NC_000962.3	SNP_CS_1825741_G147T_R49R_cydA
34043	0	NC_000962.3	SNP_I_1825907_T91A_inter-cydA-Rv1624c
34040	0	NC_000962.3	SNP_CN_1823776_C625T_A209T_cydB
34041	0	NC_000962.3	SNP_CN_1825385_C503T_S168N_cydA
72211	0	NC_000962.3	SNP_CS_340845_C1482T_A494A_PPE3
72210	0	NC_000962.3	DEL_CD_338595_d479CCGGCGCCGCCGTTGCCGCCGGCCCCGCCGTTGACGCCGGCCGCGCCGGATCCT_160_PE-PGRS4
72213	0	NC_000962.3	SNP_CS_401475_C1284T_G428G_Rv0336
72212	0	NC_000962.3	SNP_CS_350729_C795A_G265G_PPE4
72215	0	NC_000962.3	SNP_CN_456693_G127T_H43N_Rv0380c
72214	0	NC_000962.3	SNP_CN_449063_G323A_T108I_Rv0372c
34048	0	NC_000962.3	SNP_I_1828860_G5A_inter-Rv1626-Rv1627c
34049	0	NC_000962.3	SNP_I_1828862_A3G_inter-Rv1626-Rv1627c
35409	0	NC_000962.3	SNP_CS_2258656_C384G_T128T_Rv2010
35408	0	NC_000962.3	SNP_I_2256038_G46A_inter-otsB1-fdxA
88298	0	NC_000962.3	SNP_CN_1478797_C322T_A108T_alkA
88299	0	NC_000962.3	SNP_I_1679270_C52G_inter-Rv1489A-Rv1490
88391	0	NC_000962.3	SNP_CN_1116824_C325A_A109S_Rv1000c
88290	0	NC_000962.3	DEL_CD_928835_d1651CGTTGCCGCCGTTGCCACCTGCGCCGACGAATCCGAAGCCGTCACCGCCGGCACCGCCGCTGCCGC_551_PE-PGRS14
88291	0	NC_000962.3	DEL_CF_930010_d476C_159_PE-PGRS14
88292	0	NC_000962.3	SNP_CN_938988_G877A_A293T_Rv0842
88293	0	NC_000962.3	SNP_CS_968763_G1482T_A494A_PE-PGRS15
88294	0	NC_000962.3	SNP_CN_1085663_C88T_V30I_accA2
88295	0	NC_000962.3	SNP_CN_1201430_G664A_E222K_lipU
88296	0	NC_000962.3	SNP_CN_1254657_C103T_R35C_Rv1130
88297	0	NC_000962.3	SNP_CS_1329009_G297T_R99R_Rv1186c
99873	0	NC_000962.3	SNP_CN_3751362_A1823G_I608T_PPE55
52785	0	NC_000962.3	SNP_CN_893724_G407A_R136Q_pepC
95059	0	NC_000962.3	SNP_CS_3703453_T15C_A5A_deoA
4761	0	NC_000962.3	SNP_CN_1103592_G1051A_V351I_Rv0987
4760	0	NC_000962.3	SNP_I_1094375_C295G_inter-PE-Rv0979c
4763	0	NC_000962.3	SNP_CS_1198987_G387A_D129D_fadA3
4762	0	NC_000962.3	SNP_CS_1146909_C349T_L117L_Rv1025
4765	0	NC_000962.3	SNP_CN_1269261_G698A_T233I_echA10
4764	0	NC_000962.3	SNP_CN_1257067_C936G_D312E_gltA1
4767	0	NC_000962.3	DEL_CD_1441545_d197GTTGGCGTTGCGCTTCTATGGCGACGCGGAATTGAATTGGCTGATCGCCGCCGCCAGCGGGATCGCCGATCCCGACGTCGTCAATGTGGGGCAGCGGCTGATTATGCCTGACTTCACGCGATACACCGTTGTTGCCGGGGACACGCTGTCGGC_66_Rv1288
4766	0	NC_000962.3	SNP_I_1357114_C179T_inter-glgC-PE14
4769	0	NC_000962.3	SNP_I_1608060_G23T_inter-PE16-Rv1431
4768	0	NC_000962.3	SNP_CS_1592980_C342T_N114N_lprH
86265	0	NC_000962.3	SNP_CN_3458290_A80G_D27G_Rv3090
86264	0	NC_000962.3	SNP_CS_3432618_G1005C_L335L_pgmA
86263	0	NC_000962.3	SNP_CN_3426094_G511T_A171S_ligB
86262	0	NC_000962.3	SNP_CS_3408207_G100A_L34L_Rv3047c
86261	0	NC_000962.3	SNP_CS_3384563_G504A_V168V_iscS
86260	0	NC_000962.3	SNP_CN_3333311_C478A_V160L_thiL
96724	0	NC_000962.3	SNP_CN_374705_T1007C_N336S_PPE6
103934	0	NC_000962.3	SNP_CS_2040061_C609T_S203S_PPE28
103935	0	NC_000962.3	SNP_CN_2042740_G740A_G247D_PPE29
103936	0	NC_000962.3	INS_CF_2050852_i931C_311T_PPE32
103937	0	NC_000962.3	SNP_CS_2050853_A933G_T311T_PPE32
103930	0	NC_000962.3	SNP_CS_1833652_C111T_D37D_rpsA
103931	0	NC_000962.3	SNP_I_1902358_G39C_inter-dsbF-Rv1678
103932	0	NC_000962.3	SNP_CN_1909750_C2157A_F719L_Rv1683
103933	0	NC_000962.3	SNP_CS_1942128_G276A_L92L_Rv1714
103938	0	NC_000962.3	SNP_CN_2114250_G1111C_G371R_Rv1866
103939	0	NC_000962.3	SNP_CS_2169851_G762C_G254G_PPE35
16180	0	NC_000962.3	SNP_CN_761108_G1302A_M434I_rpoB
86843	0	NC_000962.3	SNP_CS_3823660_G204A_R68R_Rv3403c
86842	0	NC_000962.3	SNP_CS_3792075_G279A_G93G_Rv3377c
86841	0	NC_000962.3	SNP_CS_3791007_G1347C_S449S_Rv3377c
86840	0	NC_000962.3	SNP_CS_3785961_T1030C_L344L_Rv3371
86847	0	NC_000962.3	SNP_CS_3852557_C657T_P219P_Rv3433c
86846	0	NC_000962.3	SNP_CN_3851145_T610C_I204V_gadB
86845	0	NC_000962.3	SNP_CS_3837975_A615G_S205S_gcp
86844	0	NC_000962.3	SNP_I_3837496_G59A_inter-groES-gcp
86849	0	NC_000962.3	SNP_CN_3913024_T346G_N116H_mce4F
86848	0	NC_000962.3	SNP_CN_3858272_T1391C_Q464R_Rv3439c
95714	0	NC_000962.3	SNP_I_147791_G117A_inter-fusA2-Rv0121c
12312	0	NC_000962.3	SNP_CN_1276572_A1177G_S393P_Rv1148c
12313	0	NC_000962.3	SNP_N_1473084_T1239C_rrs
10354	0	NC_000962.3	SNP_I_932081_T198G_inter-lpqQ-Rv0836c
10355	0	NC_000962.3	SNP_CN_967489_G245A_A82V_Rv0870c
10356	0	NC_000962.3	SNP_CN_1101317_C164G_G55A_mscL
10357	0	NC_000962.3	SNP_I_1192358_G152A_inter-PE-Rv1069c
10350	0	NC_000962.3	SNP_CN_764817_T1448C_V483A_rpoC
10351	0	NC_000962.3	SNP_CN_800860_G52A_D18N_rplC
10352	0	NC_000962.3	SNP_CN_818868_A773G_L258P_Rv0726c
10353	0	NC_000962.3	SNP_CN_886960_G242A_G81D_Rv0793
10358	0	NC_000962.3	SNP_CN_1192881_C1393T_V465M_Rv1069c
10359	0	NC_000962.3	SNP_CN_1241919_C287G_T96R_Rv1117
105131	0	NC_000962.3	DEL_CD_1212617_d1057CCGGTGGCGACGGCGGCGCCGGCGGGGCCGGTGGCG_353_PE-PGRS21
95713	0	NC_000962.3	SNP_CS_142665_C1212T_A404A_oxcA
12318	0	NC_000962.3	INS_CF_3461005_i730C_244P_Rv3092c
54832	0	NC_000962.3	SNP_I_4129125_A198G_inter-Rv3686c-rsfB
105139	0	NC_000962.3	DEL_CF_1878720_d3416G_1139_pks7
31470	0	NC_000962.3	SNP_CS_1019411_C555G_A185A_Rv0914c
65880	0	NC_000962.3	SNP_CS_597173_C415T_L139L_mmpS2
65881	0	NC_000962.3	SNP_CN_634163_G242T_A81E_Rv0541c
65882	0	NC_000962.3	SNP_CN_656340_C1131T_M377I_Rv0565c
832	0	NC_000962.3	SNP_I_2260100_C565T_inter-Rv2012-Rv2013
833	0	NC_000962.3	SNP_I_2260525_C140T_inter-Rv2012-Rv2013
830	0	NC_000962.3	SNP_CN_2253121_G1120T_A374S_otsB1
831	0	NC_000962.3	SNP_CN_2253365_T1364G_L455R_otsB1
836	0	NC_000962.3	SNP_I_2265059_T221G_inter-Rv2017-Rv2018
837	0	NC_000962.3	SNP_CS_2267015_T96C_A32A_Rv2021c
834	0	NC_000962.3	SNP_CN_2262620_T453A_E151D_Rv2015c
835	0	NC_000962.3	SNP_CN_2264782_C785A_A262E_Rv2017
65884	0	NC_000962.3	SNP_CN_679770_A542G_H181R_Rv0584
838	0	NC_000962.3	SNP_CN_2268433_C294A_Q98H_Rv2023A
839	0	NC_000962.3	SNP_CN_2268627_G100C_Q34E_Rv2023A
95710	0	NC_000962.3	SNP_CN_89873_G299C_R100P_Rv0081
65885	0	NC_000962.3	SNP_CN_685144_G16T_V6L_yrbE2A
45341	0	NC_000962.3	SNP_CS_1339651_G303A_A101A_PPE18
45340	0	NC_000962.3	SNP_CN_1012740_C1010T_A337V_ctpE
45343	0	NC_000962.3	SNP_CN_1592722_C84G_C28W_lprH
45342	0	NC_000962.3	SNP_CS_1450613_A1239C_A413A_thrA
45345	0	NC_000962.3	SNP_CN_1635851_C823T_P275S_ctaB
45344	0	NC_000962.3	LSP_CN_1634522_TCGACCCCGCCGCCGCCGCATTGGCCGCGCCGATCGATGACCCGATGCGCGCCACATCTAAGGCTGCGGCCGCCACCGTCTCCGGGGCCACGATCACCAACGACA106-2TTGACCCCGCCGCCGCGCTGTTGGCTACACCGATCGATGACCCGATGCGCGCCACATCCGAGGCCGCCGCGGCCACCGTCTCCGGGGTTACGATCACCAACGACA_TSGAAAANAAGISSGIRAVDLAAAAVTEPAVIVLSM36-1TSGAAASNAVGISSGIRAVDSAAAAVTEPTVIVLSM_PE-PGRS27&LSP_I_1634628_CACAGACCT401-393CACAGTCCA_inter-PE-ctaB
45347	0	NC_000962.3	SNP_CN_1896517_C43T_R15W_Rv1671
45346	0	NC_000962.3	SNP_CN_1827477_C469T_A157T_cya
45349	0	NC_000962.3	SNP_CN_2130567_G1291A_P431S_cyp140
45348	0	NC_000962.3	SNP_CN_1951268_A484G_C162R_Rv1725c
65887	0	NC_000962.3	SNP_I_869844_G164T_inter-Rv0776c-purB
80858	0	NC_000962.3	SNP_CN_496466_C849T_M283I_pknG
80859	0	NC_000962.3	SNP_CN_523683_A851G_L284P_Rv0435c
80852	0	NC_000962.3	SNP_CN_242097_T1118C_N373S_Rv0204c
80853	0	NC_000962.3	SNP_CN_271029_G536A_A179V_Rv0226c
80850	0	NC_000962.3	SNP_CN_223088_C800T_A267V_Rv0191
80851	0	NC_000962.3	SNP_I_230631_C268T_inter-Rv0194-Rv0195
80856	0	NC_000962.3	SNP_CS_358725_G555A_T185T_tam
80857	0	NC_000962.3	SNP_CS_496465_G850A_L284L_pknG
80854	0	NC_000962.3	SNP_CN_327975_C487T_E163K_fadE6
80855	0	NC_000962.3	SNP_CN_329551_T158C_Y53C_Rv0272c
53438	0	NC_000962.3	SNP_I_3540876_G6T_inter-hpx-Rv3172c
10229	0	NC_000962.3	SNP_I_3489140_C366T_inter-Rv3123-Rv3124
40269	0	NC_000962.3	SNP_CS_3448349_C78T_P26P_virS
40268	0	NC_000962.3	SNP_CS_3448232_G195A_C65C_virS
40261	0	NC_000962.3	SNP_I_3447300_G104A_inter-Rv3081-virS
40260	0	NC_000962.3	SNP_CN_3446346_A307T_T103S_Rv3081
40263	0	NC_000962.3	SNP_I_3447347_G57A_inter-Rv3081-virS
40262	0	NC_000962.3	SNP_I_3447302_G102C_inter-Rv3081-virS
40265	0	NC_000962.3	SNP_CS_3447551_C876T_R292R_virS
40264	0	NC_000962.3	SNP_CN_3447547_G880A_L294F_virS
40267	0	NC_000962.3	SNP_CS_3448163_C264T_A88A_virS
40266	0	NC_000962.3	SNP_CS_3447617_G810A_R270R_virS
14303	0	NC_000962.3	INS_I_3820445_i208CA_inter-Rv3401-Rv3402c
14302	0	NC_000962.3	SNP_CS_3773435_G133T_R45R_Rv3361c
14301	0	NC_000962.3	SNP_CS_3740915_G1860A_G620G_PE-PGRS50
14300	0	NC_000962.3	SNP_CN_3740913_TT1862-1861GC_N621A_PE-PGRS50
14307	0	NC_000962.3	SNP_CS_3883734_G210C_L70L_Rv3466
14306	0	NC_000962.3	SNP_CS_3883605_T81C_S27S_Rv3466
14305	0	NC_000962.3	SNP_CN_3842585_G347A_R116H_PPE57
14304	0	NC_000962.3	SNP_CN_3842581_AG343-344GT_R115V_PPE57
93874	0	NC_000962.3	SNP_CN_656711_A760C_W254G_Rv0565c
14309	0	NC_000962.3	SNP_CN_3894678_C253G_Q85E_PPE60
14308	0	NC_000962.3	SNP_CN_3894625_C200T_A67V_PPE60
10226	0	NC_000962.3	SNP_CN_3312399_T440A_Q147L_Rv2959c
93875	0	NC_000962.3	SNP_CN_734461_G208T_V70L_nusG
45965	0	NC_000962.3	SNP_CS_2201198_C261T_P87P_Rv1953
45964	0	NC_000962.3	SNP_CS_2197877_G84A_C28C_lppG
45967	0	NC_000962.3	SNP_CN_2297475_G9512A_A3171V_pks12
45966	0	NC_000962.3	SNP_CS_2250189_G786C_G262G_Rv2004c
45961	0	NC_000962.3	SNP_CN_2158866_C226G_G76R_fadB5
45960	0	NC_000962.3	INS_CF_2134221_i41A_14K_rpfC
12482	0	NC_000962.3	SNP_CS_895164_G465A_I155I_Rv0802c
45962	0	NC_000962.3	SNP_CN_2175843_C671A_T224N_lipD
53430	0	NC_000962.3	SNP_CN_3435882_C441G_Q147H_Rv3072c
93877	0	NC_000962.3	SNP_I_753638_A55G_inter-Rv0657c-Rv0658c
45969	0	NC_000962.3	SNP_CN_2357184_C850A_G284C_PE-PGRS36
45968	0	NC_000962.3	SNP_CN_2338332_A174C_S58R_Rv2081c
53431	0	NC_000962.3	SNP_I_3445998_C42T_inter-pknK-Rv3081
9454	0	NC_000962.3	SNP_CS_1435763_C381T_V127V_oppC
66507	0	NC_000962.3	SNP_CS_1863169_C2214A_A738A_PE-PGRS30
10222	0	NC_000962.3	SNP_CN_3235079_G2728A_R910C_smc
9455	0	NC_000962.3	SNP_I_1446277_C102A_inter-Rvnt18-argS
10223	0	NC_000962.3	SNP_CS_3250019_A4575G_P1525P_ppsA
9456	0	NC_000962.3	SNP_CS_1446486_C108T_R36R_argS
66931	0	NC_000962.3	SNP_CN_2567302_C531A_D177E_Rv2295
66930	0	NC_000962.3	SNP_CN_2547977_A229C_T77P_cyp121
66933	0	NC_000962.3	DEL_I_2756828_d108A_inter-Rv2455c-Rv2456c
9457	0	NC_000962.3	SNP_CN_1460502_G259A_V87M_atpB
66935	0	NC_000962.3	SNP_CN_2880736_C662T_P221L_Rv2560
66934	0	NC_000962.3	SNP_CN_2791410_C1085G_G362A_Rv2484c
66937	0	NC_000962.3	SNP_CS_2978687_G366A_D122D_Rv2656c
66936	0	NC_000962.3	SNP_CN_2931714_G576C_D192E_Rv2604c
66939	0	NC_000962.3	SNP_CS_3046375_C150T_A50A_Rv2733c
9450	0	NC_000962.3	SNP_CN_1404949_A1136C_L379R_Rv1257c
21514	0	NC_000962.3	SNP_CN_3380806_G188A_A63V_PE29
49730	0	NC_000962.3	SNP_CS_3086719_A36G_N12N_Rv2779c
9451	0	NC_000962.3	SNP_CS_1414767_C1074A_A358A_pknH
21515	0	NC_000962.3	SNP_CN_3402067_C1096T_E366K_serB2
105152	0	NC_000962.3	SNP_CN_3025076_A253C_C85G_Rv2712c
9452	0	NC_000962.3	SNP_CN_1420121_T182C_Q61R_Rv1271c
21512	0	NC_000962.3	SNP_CN_3371370_G65A_S22L_gatA
9453	0	NC_000962.3	SNP_CN_1424854_C104T_A35V_lprC
21513	0	NC_000962.3	SNP_CN_3380380_A73C_C25G_PPE47
21510	0	NC_000962.3	SNP_CS_3322678_C369T_A123A_pca
66508	0	NC_000962.3	DEL_CD_1864079_d1304CCGCCGGCC_435_PE-PGRS30
21511	0	NC_000962.3	SNP_CS_3326232_G132C_L44L_Rv2971
50416	0	NC_000962.3	DEL_CF_3377887_d357CGTGAGGTGGTTGGCCGCCAACTCCGGCAACGTCGGCATCTCCGCCAACGCACAAACATAGCCAGCCGCCGCGGCCTCATGCTCACCGGCCGCCGCCGCGCTATCCGCACTGGCCTGCACCAACCACGCCACATACGGCACATAGGCGGCCACAAACAACTCAGCACTGGGACCCTGCCACACCCCGGCCCCCACCGCGGCCACCACCACGCTCAACTCTTGCGCCACAGCGGCGTACTCGGCGCTTAACGCGCTCCACCCCGCCGCGGCCGCCTGCAACGAACCCGGCCCCGGACCAGCACTTAGCAGCGCCGAATGCACCTCCGGCGGCGACGCCAACCACACCGGCGCCGTCACAACGACCCACCCGAAACCAGATA…
27698	0	NC_000962.3	SNP_CS_163929_G564C_A188A_cyp138
48874	0	NC_000962.3	SNP_I_439721_G150T_inter-Rv0361-mgtE
48875	0	NC_000962.3	DEL_CD_464686_d1275CTGTGGGCCTCGGTGGATTGGTCGTACACGCTATTGACCGAGCCGGAACGTACCTTGTTTCGCCGGCTTGCGGTGTTTGTGGGTTGCTTTTTTGTCGACGACGCACAGGCGGTTGCCTGCAGCGGCGATGTGCAGCGCTACCAGGTCCTTGACGAGATCACCCTGCTGGTCGACAAGTCACTGGTGATGGCCGACGACAACAGCGGCCGGACGTGCTATCGGTTATGCGAGACGATGCGCCACTACGCGTTGGAAAAACTCTCCGAGGCTGGCGAGGTGGACGCCGTGTTTGCGCGGCACCGTGACTACTACACGGCGCTGGCTGCCAGGGTCGACAATCCCGGACCCTCCGATTATTCGCACTGCCTCGACCAAGCCGA…
48876	0	NC_000962.3	SNP_CS_524336_C198G_A66A_Rv0435c
48877	0	NC_000962.3	SNP_CS_525459_C624G_A208A_psd
48870	0	NC_000962.3	SNP_CN_392725_C1321A_G441C_cyp135A1
48871	0	NC_000962.3	SNP_CS_412819_G63C_A21A_iniC
48872	0	NC_000962.3	SNP_CS_420290_G456A_A152A_dnaK
48873	0	NC_000962.3	SNP_CN_426528_C8152G_G2718R_PPE8
21519	0	NC_000962.3	SNP_CS_3464053_G81A_T27T_Rv3095
48878	0	NC_000962.3	DEL_CD_531551_d664TGCCGATGTTGCCGGTGCCGGTGTTGCCGCTGCCGATGTTGTTGTTGCCGATGTTGTTGT_222_PPE10
48879	0	NC_000962.3	SNP_CN_540924_C568T_A190T_mmpL4
62694	0	NC_000962.3	SNP_CN_2932743_T400A_I134F_tesB2
68491	0	NC_000962.3	SNP_I_3122672_C953T_inter-Rv2815c-Rv2816c
68492	0	NC_000962.3	SNP_CN_3135915_C419T_R140H_Rv2828c
7777	0	NC_000962.3	SNP_CN_2197313_A1325C_E442A_Rv1945
7776	0	NC_000962.3	SNP_CS_2197293_C1305A_I435I_Rv1945
7775	0	NC_000962.3	SNP_CS_2197290_C1302A_R434R_Rv1945
7774	0	NC_000962.3	SNP_CS_2197287_A1299G_P433P_Rv1945
7773	0	NC_000962.3	SNP_CS_2197278_T1290C_H430H_Rv1945
7772	0	NC_000962.3	LSP_CN_2196878_TTAAAGAGCTGGAAGCCGCCACCGGCAAGGGGGTAACCGGTGGTGGTTCGCGGGTGCCGATGTCGGACCTTATCCGGATGGCGAGCAACGCGCACCACTATCTGGCATTGTTTGACGGCGCTAAGCCGTTGGCGTTGTATCACACCAAGCGGTTAGCTTCCCCGGCGCAGCGAATCATGTTGTACGCCAAGGATCGTGGCTGCTCCAGGCCGGGTTGCGACGCCCCGGCCTACCACAGTGAGGTCCACCACGTAACGCCGTGGACAACCACCCACCGTACCGACATCAACGACCTCACGCTGGCCTGCGGCCCCGACAATCGCCTTGTCGAAAAAGGCTGGAAAACCCGCAAGAACGCCAAAGGCGACACTGAATGGCTACCGC…
7771	0	NC_000962.3	SNP_CN_2196859_G871A_V291I_Rv1945
7770	0	NC_000962.3	SNP_CS_2196858_C870G_T290T_Rv1945
68494	0	NC_000962.3	SNP_CN_3267561_G5314A_A1772T_ppsD
50848	0	NC_000962.3	SNP_CS_2131540_C318T_L106L_cyp140
50849	0	NC_000962.3	SNP_CN_2139354_C334T_A112T_Rv1890c
7779	0	NC_000962.3	DEL_I_2234248_d57G_inter-Rv1990A-Rv1991c
7778	0	NC_000962.3	SNP_CN_2197331_CC1343-1344AA_P448Q_Rv1945
97420	0	NC_000962.3	DEL_CF_2437783_d104A_35_Rv2175c
62692	0	NC_000962.3	SNP_CN_2918796_T926A_F309Y_fadD9
68497	0	NC_000962.3	SNP_CN_3307992_C554T_G185E_Rv2955c
52196	0	NC_000962.3	SNP_I_3081599_G5A_inter-Rv2772c-dapB
82281	0	NC_000962.3	SNP_CN_3508578_G484C_G162R_fadB4
54783	0	NC_000962.3	SNP_CN_2385931_T137C_E46G_metH
82283	0	NC_000962.3	INS_CF_3554748_i106C_36A_Rv3189
61959	0	NC_000962.3	SNP_I_1836948_A127C_inter-Rv1632c-uvrB
82285	0	NC_000962.3	SNP_CN_3604634_G1258T_A420S_aroA
82284	0	NC_000962.3	SNP_CS_3586988_C552A_T184T_Rv3210c
82287	0	NC_000962.3	SNP_CS_3629758_G630C_V210V_Rv3249c
82286	0	NC_000962.3	SNP_I_3629649_G103A_inter-sahH-Rv3249c
82289	0	NC_000962.3	SNP_CS_3664479_C261T_I87I_maf
82288	0	NC_000962.3	SNP_CS_3629833_C555T_E185E_Rv3249c
88889	0	NC_000962.3	SNP_CN_60263_C368T_P123L_Rv0057
88888	0	NC_000962.3	DEL_I_11070_d42G_inter-Rvnt01-Rvnt02
54787	0	NC_000962.3	SNP_CS_2505637_G63A_D21D_cobC
62699	0	NC_000962.3	SNP_CN_2984932_G200C_G67A_Rv2668
30454	0	NC_000962.3	SNP_CN_799197_A365G_Y122C_Rv0698
19263	0	NC_000962.3	SNP_I_739298_A29T_inter-mmaA2-mmaA1
19262	0	NC_000962.3	DEL_CD_722324_d2690GCG_897_recB
19261	0	NC_000962.3	DEL_CF_718985_d928C_310_Rv0628c
19260	0	NC_000962.3	SNP_CN_713071_C356T_A119V_galK
19267	0	NC_000962.3	SNP_CS_853469_C1074A_G358G_phoR
19266	0	NC_000962.3	SNP_CS_827362_G693A_V231V_mapA
19265	0	NC_000962.3	SNP_CN_814641_T314C_V105A_rpsE
19264	0	NC_000962.3	SNP_CN_764841_T1472C_I491T_rpoC
96662	0	NC_000962.3	SNP_CN_2566164_G838T_A280S_Rv2294
52198	0	NC_000962.3	SNP_CS_3105332_G288A_T96T_lppV
19269	0	NC_000962.3	SNP_CN_928525_C1961T_S654N_PE-PGRS14
19268	0	NC_000962.3	SNP_CN_855463_A364T_S122T_adhB
96666	0	NC_000962.3	SNP_CN_2795470_C1916T_S639N_PE-PGRS42
96667	0	NC_000962.3	SNP_CN_2824505_T89C_N30S_Rv2508c
96664	0	NC_000962.3	SNP_CN_2689523_C1514T_P505L_ggtB
52199	0	NC_000962.3	LSP_I_3119662_CAGGGCACTGGACCTGTATGAGGCACAGATGGCGTACTAGTTTCCGTCCCCTCTCGGGGTTTTGGGTCTGACGACCCGGATCGGTTACCCACGCCGATTTACTGGCCATCGTCGGGTTTCCGTCCCCTCTCGGGGTTTTGGGTCTGACGACACTTGCGCGCACAACGCATCCGCCATCCACGGGGCGTTTCCGTCCCCTCTCGGGGTTTTGGGTCTGACGACCTGAAAGGGGGACTGTGGACGAGTTCGCGCTCAAAATGTTTCCGTCCCCTCTCGGGGTTTTGGGTCTGACGACTTGAACACGCCGATACCTATTTGGTCGGGAGTGATAAAGTTTCCGTCCCCTCTCGGGGTTTTGGGTCTGACGACCGGACTTGATCGACGC…
97391	0	NC_000962.3	SNP_CN_1198821_T553C_I185V_fadA3
97390	0	NC_000962.3	SNP_CN_1110899_A631G_N211D_moeA1
97393	0	NC_000962.3	SNP_CS_1220600_C27T_D9D_glyA1
97392	0	NC_000962.3	DEL_CD_1212163_d603CTCGGCGTAGCGCCCGGCGTGCCCGGCGGCGCCGGCGGTGCCGGCGGC_202_PE-PGRS21
97395	0	NC_000962.3	SNP_I_1275591_C709T_inter-Rv1147-Rv1148c
97394	0	NC_000962.3	SNP_I_1275590_G710A_inter-Rv1147-Rv1148c
97397	0	NC_000962.3	DEL_CF_1334469_d538C_180_Rv1191
97396	0	NC_000962.3	INS_CI_1333662_i682GGG_228R_Rv1190
97399	0	NC_000962.3	SNP_CS_1433081_G360C_A120A_oppA
97398	0	NC_000962.3	INS_CF_1374531_i334G_112G_Rv1231c
71793	0	NC_000962.3	SNP_CN_1110623_A355G_T119A_moeA1
69737	0	NC_000962.3	SNP_I_3489452_C54T_inter-Rv3123-Rv3124
81664	0	NC_000962.3	SNP_CN_1718984_G259A_V87I_Rv1524
105983	0	NC_000962.3	SNP_CS_2224529_G660A_D220D_nrdF1
69735	0	NC_000962.3	DEL_CF_3477717_d68C_23_moaA1
81662	0	NC_000962.3	DEL_CD_1618467_d1218GCCGCCGGTGCCGCCGGTGCCGCCTGCGCCGCCAGCGCCGCCGGCGCCGGCGCTGCTGCCATTGCCGATGGTCAATGCGCTGGC_407_PE-PGRS26
81663	0	NC_000962.3	SNP_CS_1718867_C142T_L48L_Rv1524
46083	0	NC_000962.3	INS_I_1180594_i90G_inter-Rv1057-fadD14
82824	0	NC_000962.3	SNP_CN_524884_G507T_F169L_pssA
46081	0	NC_000962.3	SNP_I_1148275_C152T_inter-Rv1026-kdpE
46080	0	NC_000962.3	SNP_I_1113644_C649T_inter-Rvnt15-Rv0997
46087	0	NC_000962.3	SNP_I_1264224_C90T_inter-PPE16-Rv1135A
46086	0	NC_000962.3	SNP_CS_1256120_A1566C_P522P_Rv1130
46085	0	NC_000962.3	SNP_CN_1229145_A463G_K155E_Rv1100
46084	0	NC_000962.3	SNP_CN_1203652_G340C_V114L_pra
15060	0	NC_000962.3	SNP_CN_160780_C3G_M1I_fgd2
46089	0	NC_000962.3	SNP_CN_1276387_TG1362-1360GC_P454A_Rv1148c
46088	0	NC_000962.3	SNP_CS_1276381_GG1368-1366CA_L456L_Rv1148c
82829	0	NC_000962.3	SNP_CS_629111_C621T_R207R_Rv0537c
82828	0	NC_000962.3	SNP_CS_582791_G588T_A196A_Rv0492c
32948	0	NC_000962.3	SNP_CS_1494078_G348T_V116V_glgE
81730	0	NC_000962.3	SNP_CS_4377540_G2913C_R971R_Rv3894c
81731	0	NC_000962.3	SNP_CN_53678_C16A_P6T_ponA1
81732	0	NC_000962.3	SNP_CN_137896_C578T_A193V_gmhA
81733	0	NC_000962.3	SNP_CN_293045_C875T_P292L_fadA2
81734	0	NC_000962.3	SNP_CN_547173_A185G_V62A_Rv0456A
81735	0	NC_000962.3	DEL_CF_885815_d26A_9_Rv0791c
81736	0	NC_000962.3	SNP_CN_897257_T1438G_Y480D_purL
81737	0	NC_000962.3	SNP_CN_916094_C218T_R73H_Rv0822c
81738	0	NC_000962.3	SNP_CN_1008786_C580T_H194Y_echA6
81739	0	NC_000962.3	SNP_CN_1050926_G534C_I178M_Rv0940c
94280	0	NC_000962.3	SNP_I_3546431_C7T_inter-Rv3177-Rv3178
60905	0	NC_000962.3	SNP_CN_4214751_C137A_T46N_Rv3769
94286	0	NC_000962.3	SNP_CN_3739584_C3191G_G1064A_PE-PGRS50
94287	0	NC_000962.3	SNP_CS_3763125_G3978A_Y1326Y_PPE56
94284	0	NC_000962.3	SNP_CN_3609510_G248A_T83I_pvdS
94285	0	NC_000962.3	SNP_CN_3616219_G1385C_A462G_Rv3239c
11476	0	NC_000962.3	SNP_CS_2921668_C118T_L40L_PE-PGRS44
11477	0	NC_000962.3	SNP_CS_2942377_G891A_G297G_thrS
11474	0	NC_000962.3	SNP_CS_2868973_G114A_L38L_Rv2548
11475	0	NC_000962.3	SNP_CN_2891700_T1906G_S636A_Rv2567
11472	0	NC_000962.3	SNP_CS_2838564_C978G_P326P_Rv2522c
11473	0	NC_000962.3	SNP_I_2851736_C15G_inter-Rv2527-mrr
11470	0	NC_000962.3	SNP_CN_2829796_G8A_S3F_Rv2512c
11471	0	NC_000962.3	SNP_CS_2838228_A1314G_N438N_Rv2522c
43101	0	NC_000962.3	SNP_CS_4040393_C312G_G104G_clpC1
43100	0	NC_000962.3	SNP_CS_4040363_T342C_R114R_clpC1
43103	0	NC_000962.3	SNP_CS_4040423_T282C_E94E_clpC1
43102	0	NC_000962.3	SNP_CS_4040411_A294G_L98L_clpC1
43105	0	NC_000962.3	SNP_CS_4040471_A234G_I78I_clpC1
43104	0	NC_000962.3	SNP_CS_4040450_T255C_K85K_clpC1
11478	0	NC_000962.3	SNP_CN_2943878_C1108G_G370R_PE-PGRS45
11479	0	NC_000962.3	SNP_CS_2944377_C609A_G203G_PE-PGRS45
97535	0	NC_000962.3	SNP_CS_2507966_G330A_V110V_Rv2235
97534	0	NC_000962.3	SNP_CS_2308824_G1932A_V644V_ppm1
97537	0	NC_000962.3	SNP_CN_2542895_A1382G_V461A_cyp128
60909	0	NC_000962.3	SNP_CN_4245055_C1823A_T608N_embA
97531	0	NC_000962.3	SNP_CS_2263596_C171T_L57L_Rv2016
97530	0	NC_000962.3	SNP_I_2258813_G41A_inter-Rv2010-Rv2011c
97533	0	NC_000962.3	SNP_CN_2288790_A452G_L151S_pncA
97532	0	NC_000962.3	SNP_CS_2283963_G834A_R278R_Rv2038c
97539	0	NC_000962.3	SNP_CN_2587014_G277A_R93C_Rv2314c
97538	0	NC_000962.3	SNP_CN_2586166_G1125C_D375E_Rv2314c
32281	0	NC_000962.3	SNP_I_1243637_T70C_inter-Rv1120c-zwf1
90620	0	NC_000962.3	SNP_CS_3669715_A285G_G95G_usfY
90621	0	NC_000962.3	SNP_CN_3842394_T156G_D52E_PPE57
90622	0	NC_000962.3	SNP_CN_4399837_T3241G_F1081V_Rv3910
90623	0	NC_000962.3	SNP_I_25728_C185T_inter-Rvnt03-Rv0021c
90624	0	NC_000962.3	SNP_CS_42490_G876A_P292P_mtc28
90625	0	NC_000962.3	SNP_CN_45230_G1669A_V557I_leuS
90626	0	NC_000962.3	SNP_CN_62631_G2236A_E746K_dnaB
90627	0	NC_000962.3	SNP_CN_90018_G95A_R32Q_Rv0082
90628	0	NC_000962.3	SNP_CS_96028_C615T_D205D_hycE
90629	0	NC_000962.3	SNP_CS_159650_C9T_V3V_fadE1
11912	0	NC_000962.3	SNP_CN_1081381_G330C_M110I_Rv0970
9548	0	NC_000962.3	DEL_CF_2290704_d517AC_173_lipT
9549	0	NC_000962.3	SNP_CS_2293576_G951A_A317A_Rv2047c
9546	0	NC_000962.3	SNP_CN_2280668_G415A_H139Y_Rv2033c
9547	0	NC_000962.3	SNP_CN_2283866_A931C_S311A_Rv2038c
9544	0	NC_000962.3	SNP_CN_2267549_TC176-175CG_E59R_Rv2022c
9545	0	NC_000962.3	SNP_CN_2270100_CA141-139TG_W47R_Rv2024c
9542	0	NC_000962.3	SNP_CS_2264315_C318T_L106L_Rv2017
9543	0	NC_000962.3	SNP_CN_2267373_C352T_V118M_Rv2022c
9540	0	NC_000962.3	INS_CF_2255905_i3903GAGCCAATTGAGGTCGAATG_1302EPIEVE_otsB1
9541	0	NC_000962.3	INS_CF_2255925_i3923GAGCCAATTGAGGTCGAATG_1308WSQLRSN_otsB1
100377	0	NC_000962.3	SNP_CS_1179497_G102T_V34V_Rv1057
69039	0	NC_000962.3	SNP_CN_3739985_G2790C_N930K_PE-PGRS50
21369	0	NC_000962.3	SNP_I_580699_G110T_inter-senX3-regX3
21368	0	NC_000962.3	SNP_CN_545911_A893G_I298T_echA2
93528	0	NC_000962.3	SNP_CN_4170507_C294A_N98K_Rv3725
80463	0	NC_000962.3	SNP_I_533806_A27G_inter-Rv0444c-sigK
80462	0	NC_000962.3	SNP_CS_531114_G1101A_S367S_PPE10
80461	0	NC_000962.3	SNP_CS_463031_G897A_Q299Q_Rv0385
80460	0	NC_000962.3	SNP_CS_386317_C783T_G261G_Rv0318c
80467	0	NC_000962.3	SNP_CN_615178_G344A_G115D_hemL
80466	0	NC_000962.3	SNP_CN_613725_T688C_S230P_gabP
80465	0	NC_000962.3	SNP_CN_603569_G751T_V251F_hemD
80464	0	NC_000962.3	SNP_CS_534973_C243T_Q81Q_Rv0446c
80469	0	NC_000962.3	SNP_CN_648950_A415G_T139A_pimB
80468	0	NC_000962.3	SNP_CS_615803_G969A_P323P_hemL
24351	0	NC_000962.3	SNP_CS_718144_G120A_P40P_Rv0626
24350	0	NC_000962.3	SNP_CN_694954_C278T_R93H_Rv0595c
24357	0	NC_000962.3	SNP_CN_770215_T424G_F142V_end
24356	0	NC_000962.3	SNP_CN_751736_A220G_I74V_mkl
99757	0	NC_000962.3	SNP_CS_2406948_A669G_G223G_Rv2148c
21361	0	NC_000962.3	SNP_CN_343873_T1744G_S582A_Rv0282
48018	0	NC_000962.3	DEL_CD_1121043_d1106GCCGCCAGCGCCGGCAGCGCCGCAGCCAGCGCCGCAGGATCCACGCCTGGCAGCGCCGGGAGGCCCGGCGGTAGACCACCT_369_Rv1004c
48019	0	NC_000962.3	SNP_CN_1123976_G263A_S88N_Rv1006
99753	0	NC_000962.3	SNP_CN_2347407_C35T_P12L_Rv2090
66331	0	NC_000962.3	DEL_CF_2114709_d1569GATGA_524_Rv1866
99751	0	NC_000962.3	SNP_I_2334978_T81C_inter-Rv2077A-Rv2078
21360	0	NC_000962.3	SNP_CN_340493_CG1130-1131AC_P377H_PPE3
48012	0	NC_000962.3	SNP_CS_1092316_C1944T_G648G_PE-PGRS16
48013	0	NC_000962.3	SNP_CS_1094150_C207T_A69A_PE-PGRS17
48010	0	NC_000962.3	LSP_CN_1078522_CGCCTGGGGCATACGCTTAGCACGTGAAGCCGAGCGCAAGGCCGGGGAGAGCGCCGAGCAAGCTCGACTGATGTTCGCCGACGTGCTAGCCGAAGCCAGCGAGCGCGCCGGGGAAGAAGTTCCACCACTGGCGGTGGCGGGTTCGGACGACGGTCATGACCACTGACGTTCTTTCTGACACCGACGTCTCGCTGAAGGTGGTCTCCAACGCGTCGGGGCGGATGCGCGTGTGCGTCACCGGGTTCAATGTCGATGCGGTTCGGGCCGTCGCGATTGAGGAGACGGTCTCCCAAGTGACCGGGGTGCACGCCGTGCACGCCTATCCGCGAACAGCGTCGGTGGTGATCTGGTACTCGCCAGAGCTCGGTGACACCGCCGCCGTGC…
48011	0	NC_000962.3	SNP_CN_1085623_A128G_V43A_accA2
48016	0	NC_000962.3	SNP_CN_1108733_G439A_R147C_Rv0992c
48017	0	NC_000962.3	SNP_CN_1113333_T950G_L317R_Rv0996
48014	0	NC_000962.3	SNP_CS_1099212_C147T_F49F_pepD
48015	0	NC_000962.3	SNP_CN_1104634_C2093T_A698V_Rv0987
21362	0	NC_000962.3	SNP_CS_350867_T933C_A311A_PPE4
29259	0	NC_000962.3	SNP_CN_435268_C207G_E69D_Rv0356c
29258	0	NC_000962.3	SNP_CS_435238_G237A_G79G_Rv0356c
29255	0	NC_000962.3	SNP_CS_435142_C333T_E111E_Rv0356c
29254	0	NC_000962.3	SNP_CN_435137_C338T_R113Q_Rv0356c
29257	0	NC_000962.3	SNP_CS_435229_C246T_P82P_Rv0356c
29256	0	NC_000962.3	SNP_CS_435145_A330G_V110V_Rv0356c
29251	0	NC_000962.3	SNP_CS_435127_A348G_F116F_Rv0356c
29250	0	NC_000962.3	SNP_CS_435118_A357G_F119F_Rv0356c
29253	0	NC_000962.3	SNP_CS_435133_C342T_G114G_Rv0356c
57903	0	NC_000962.3	SNP_CN_73173_C1339G_V447L_icd2
21367	0	NC_000962.3	SNP_I_518570_C163A_inter-def-Rv0430
78358	0	NC_000962.3	SNP_CN_3087880_G1061A_R354Q_ald
78359	0	NC_000962.3	SNP_CN_3096970_C12A_D4E_sirR
78356	0	NC_000962.3	SNP_CN_3064889_T1303C_K435E_Rv2752c
78357	0	NC_000962.3	SNP_CS_3073701_G771A_I257I_thyA
78354	0	NC_000962.3	SNP_I_3042514_G28A_inter-Rv2729c-Rv2730
21366	0	NC_000962.3	SNP_CN_508653_C1573T_A525T_thiC
78352	0	NC_000962.3	SNP_CS_3039036_T765G_G255G_dapF
78353	0	NC_000962.3	SNP_CN_3041775_G701A_T234I_Rv2729c
78350	0	NC_000962.3	SNP_CN_3034543_G77A_A26V_Rv2721c
78351	0	NC_000962.3	SNP_CN_3035689_GG781-782AA_G261K_Rv2723
79089	0	NC_000962.3	SNP_CN_381610_A1055G_E352G_Rv0312
79088	0	NC_000962.3	SNP_CS_368760_C4005T_S1335S_PPE5
65267	0	NC_000962.3	SNP_CS_3188253_G619T_R207R_Rv2877c
79081	0	NC_000962.3	SNP_CN_262291_G38A_G13E_Rv0219
79080	0	NC_000962.3	SNP_CN_239078_G2215C_P739A_mmpL11
79083	0	NC_000962.3	SNP_CN_280581_C560G_W187S_gabD1
79082	0	NC_000962.3	SNP_CN_277325_G1268A_G423D_fadE4
79085	0	NC_000962.3	SNP_CN_330154_T172C_M58V_Rv0273c
79084	0	NC_000962.3	SNP_CN_290310_A345C_N115K_Rv0241c
79087	0	NC_000962.3	DEL_CF_359604_d145G_49_Rv0295c
79086	0	NC_000962.3	DEL_CD_338444_d630GGCGCCGAAAGCGGCTGCGAATCCGCCGGGACCGCCGACCCCGGCGGCCCCGAACAGCATGCCGGCGGCCCCGCCGGCGCCGCCGGCGCCGCCGGT_211_PE-PGRS4
59508	0	NC_000962.3	SNP_I_932004_C275G_inter-lpqQ-Rv0836c
59509	0	NC_000962.3	DEL_CF_947925_d544ACACCCCAATGCCGTCGGCGGTGACCTCGCGGGCCAGCGTCTCCGCCAGACCGACAACCCCGTACTTGGCAACGCCGTATGCGCCGAGTCCGGCATTGGGCACCAGCCCGGCAAAGGACGCGGTGAACACCACATGCCCGCCCGTGCCCTGCTCAAGCAACCTCGGCAGGAACGCTTCGACCGTATG_182_Rv0851c
33379	0	NC_000962.3	SNP_CN_1650574_CA1049-1050AG_A350E_Rv1462
59502	0	NC_000962.3	DEL_I_630002_d38T_inter-Rv0537c-Rv0538
59503	0	NC_000962.3	SNP_CS_659965_C516G_V172V_cyp135B1
59500	0	NC_000962.3	SNP_CN_598594_G1396A_G466S_mmpL2
59501	0	NC_000962.3	SNP_CN_609312_G567T_L189F_Rv0517
59506	0	NC_000962.3	SNP_CS_856048_G423A_Y141Y_Rv0762c
59507	0	NC_000962.3	SNP_CN_903849_A125C_K42T_purM
59504	0	NC_000962.3	SNP_CN_684941_T532C_Y178H_Rv0586
59505	0	NC_000962.3	SNP_I_838105_T346G_inter-PE-PE
98511	0	NC_000962.3	SNP_CS_3154290_G342A_T114T_efpA
92887	0	NC_000962.3	SNP_CN_2424114_C725A_R242L_PE-PGRS38
33378	0	NC_000962.3	SNP_CS_1650569_C1044G_P348P_Rv1462
37889	0	NC_000962.3	SNP_CS_3062153_A354G_R118R_ftsK
37888	0	NC_000962.3	SNP_CS_3060401_C2106G_V702V_ftsK
37887	0	NC_000962.3	SNP_CS_3060362_C2145G_S715S_ftsK
37886	0	NC_000962.3	SNP_CS_3059462_G201A_A67A_Rv2747
37885	0	NC_000962.3	SNP_CN_3054082_A169T_M57L_PE-PGRS47
37884	0	NC_000962.3	SNP_I_3053887_G27A_inter-Rv2740-PE
37883	0	NC_000962.3	SNP_I_3053882_A32G_inter-Rv2740-PE
37882	0	NC_000962.3	SNP_CN_3053321_A89G_N30S_Rv2740
37881	0	NC_000962.3	SNP_I_3053227_A6G_inter-Rv2739c-Rv2740
37880	0	NC_000962.3	SNP_CN_3053107_G83C_A28G_Rv2739c
105882	0	NC_000962.3	SNP_CN_4209153_C107T_T36I_lpqH
105883	0	NC_000962.3	SNP_I_4215015_C185T_inter-Rv3769-Rv3770c
105880	0	NC_000962.3	SNP_CS_4124911_C495G_R165R_Rv3683
105881	0	NC_000962.3	SNP_CN_4135893_G1168A_D390N_Rv3693
105886	0	NC_000962.3	DEL_CF_4338021_d75C_26_Rv3861
105887	0	NC_000962.3	SNP_I_27473_G122A_inter-whiB5-Rv0023
105884	0	NC_000962.3	SNP_CS_4222912_T219C_G73G_Rv3777
105885	0	NC_000962.3	DEL_I_4318371_d404G_inter-Rv3843c-Rv3844
105888	0	NC_000962.3	SNP_I_27587_A8G_inter-whiB5-Rv0023
92881	0	NC_000962.3	SNP_CS_1914531_C930T_G310G_tyrS
15389	0	NC_000962.3	SNP_CN_2171966_C344G_T115S_Rv1920
104979	0	NC_000962.3	SNP_CN_4295440_G4166A_S1389L_pks2
102483	0	NC_000962.3	SNP_CS_119474_G1761A_P587P_Rv0102
104438	0	NC_000962.3	SNP_I_1842408_T43C_inter-Rv1635c-TB15.3
102482	0	NC_000962.3	SNP_CS_108893_C738T_G246G_fadD10
102481	0	NC_000962.3	SNP_CS_64340_C432G_A144A_Rv0060
1447	0	NC_000962.3	INS_CF_3902319_i494A_165K_Rv3483c
1446	0	NC_000962.3	SNP_CS_3898408_A2589G_A863A_Rv3479
1445	0	NC_000962.3	SNP_CN_3896340_T521G_L174R_Rv3479
1444	0	NC_000962.3	SNP_I_3895727_C93A_inter-PPE60-Rv3479
1443	0	NC_000962.3	SNP_CN_3895585_C1160T_P387L_PPE60
1442	0	NC_000962.3	SNP_CN_3894732_A307G_R103G_PPE60
1441	0	NC_000962.3	SNP_CN_3893480_G241A_L81F_kgtP
1440	0	NC_000962.3	SNP_CS_3892671_A1050G_V350V_kgtP
23037	0	NC_000962.3	SNP_CS_801351_G543A_L181L_rplC
23036	0	NC_000962.3	SNP_CS_789013_C1074T_D358D_Rv0688
23035	0	NC_000962.3	DEL_CF_788204_d264GGGTCGGCTGCCGTCAGCTTGGACACGGGAGAACAGACGGTAACGCTGGCCGACGGTACGGTGCTCGGCTACGACGAGCTCGTCATCGCGACTGGTTTGGTGCCCCGGCGTATTCCATCGCTTCCCGACCTTGATGGCATTCGGGTGCTCCGGTCGTTCGACGAGAGCATGGCACTGCGCAAGCATGCATCCGCCGCACGGCACGCCGTGGTGGTGGGGGCCGGTTTCATCGGCTGCGAGGTGGCTGCCAGTCTGCGCGGTCTCGGTGTGGATGTGGTGCTGGTTGAGCCGCAGCCGGCGCCGTTGGCCTCGGTGCTGGGCGAGCAGATCGGCCAGTTGGTGACGCGGCTCCATCGCGATGAGGGCGTTGATGTTCGCACG…
23034	0	NC_000962.3	SNP_CN_744186_C1468T_R490C_Rv0648
23033	0	NC_000962.3	SNP_CN_700981_C743T_A248V_lpqO
23032	0	NC_000962.3	SNP_CN_656126_C1345T_A449T_Rv0565c
1449	0	NC_000962.3	SNP_CN_3908465_A230G_E77G_otsA
1448	0	NC_000962.3	SNP_CN_3906311_G697A_R233C_lipF
102485	0	NC_000962.3	SNP_CN_150978_C1446A_D482E_PE-PGRS2
22348	0	NC_000962.3	DEL_CF_1116536_d613G_205_Rv1000c
22349	0	NC_000962.3	SNP_CN_1132396_G772A_A258T_pks16
22346	0	NC_000962.3	SNP_CN_1039280_G635A_P212L_pknD
22347	0	NC_000962.3	SNP_CN_1083576_G175T_P59T_fadE12
22344	0	NC_000962.3	SNP_CN_951684_T53C_I18T_far
22345	0	NC_000962.3	SNP_CS_997135_A612C_R204R_Rv0894
22342	0	NC_000962.3	SNP_I_924534_C417A_inter-Rvnt13-PE
22343	0	NC_000962.3	DEL_CF_950341_d778CGTCGAGCAGGCTCTTCCCC_260_pdc
22340	0	NC_000962.3	SNP_CN_817856_C589G_G197R_Rv0725c
22341	0	NC_000962.3	SNP_CN_922004_C35T_A12V_Rv0830
77269	0	NC_000962.3	SNP_CN_1970202_C1199T_T400M_pknE
77268	0	NC_000962.3	SNP_CN_1961626_T163C_K55E_Rv1735c
77263	0	NC_000962.3	SNP_CN_1791147_G864C_M288I_bioB
77262	0	NC_000962.3	SNP_CN_1699525_C370A_A124S_Rv1508c
77261	0	NC_000962.3	SNP_CS_1583439_C339A_T113T_fmu
77260	0	NC_000962.3	SNP_CN_1496721_G2158A_A720T_glgP
77267	0	NC_000962.3	SNP_I_1961040_C251T_inter-Rv1734c-Rv1735c
77266	0	NC_000962.3	SNP_CS_1922390_C849T_A283A_Rv1697
77265	0	NC_000962.3	SNP_CN_1868799_C77T_P26L_argD
77264	0	NC_000962.3	SNP_CN_1794844_G89A_G30D_nadA
90184	0	NC_000962.3	SNP_CN_3527974_G1190A_T397I_PPE53
73010	0	NC_000962.3	SNP_CS_2200902_C177G_P59P_Rv1952
73011	0	NC_000962.3	SNP_CS_2260724_G60A_K20K_Rv2013
73012	0	NC_000962.3	SNP_CS_2298281_G8706A_G2902G_pks12
73013	0	NC_000962.3	DEL_CF_2328188_d38C_13_cobK
73014	0	NC_000962.3	SNP_CS_2331241_A249C_S83S_Rv2074
73015	0	NC_000962.3	SNP_CN_2334105_T190C_T64A_Rv2077c
73016	0	NC_000962.3	SNP_CN_2372568_A2C_M1R_Rv2112c
73017	0	NC_000962.3	SNP_CN_2404989_T410G_E137A_wag31
73018	0	NC_000962.3	DEL_CF_2471315_d693G_232_Rv2206
73019	0	NC_000962.3	SNP_CN_2563664_C491T_T164M_sseB
35629	0	NC_000962.3	SNP_CS_2302279_G4708A_L1570L_pks12
35628	0	NC_000962.3	SNP_CN_2301657_A5330G_M1777T_pks12
35621	0	NC_000962.3	SNP_CS_2297150_A9837C_L3279L_pks12
35620	0	NC_000962.3	SNP_CS_2296928_G10059A_G3353G_pks12
35623	0	NC_000962.3	SNP_CS_2300498_G6489A_I2163I_pks12
35622	0	NC_000962.3	SNP_CN_2298592_C8395T_V2799I_pks12
35625	0	NC_000962.3	SNP_CN_2300705_CG6282-6281GC_A2094G_pks12
35624	0	NC_000962.3	SNP_CS_2300696_C6291T_G2097G_pks12
35627	0	NC_000962.3	SNP_CS_2301413_A5574G_D1858D_pks12
35626	0	NC_000962.3	SNP_CS_2300954_G6033A_A2011A_pks12
23693	0	NC_000962.3	SNP_CS_1447774_C1396T_L466L_argS
23692	0	NC_000962.3	SNP_CN_1439982_T1076C_L359P_cysN
23691	0	NC_000962.3	SNP_CN_1417807_C550T_A184T_Rv1268c
23690	0	NC_000962.3	INS_CI_1351223_i32TTCAACACCGCCGGCGTTAGCCGGCCA_11RSTPPALAG_folP2
23697	0	NC_000962.3	SNP_CS_1544342_C984T_F328F_Rv1371
23696	0	NC_000962.3	SNP_CS_1533145_G489C_T163T_PPE19
23695	0	NC_000962.3	SNP_CN_1533143_T491G_E164A_PPE19
23694	0	NC_000962.3	SNP_CN_1533141_C493T_A165T_PPE19
23699	0	NC_000962.3	SNP_CN_1727508_C902T_R301Q_pks5
23698	0	NC_000962.3	SNP_CN_1629148_C1052T_R351Q_tkt
32938	0	NC_000962.3	SNP_CS_1486770_G909A_S303S_fadA4
32939	0	NC_000962.3	SNP_I_1488114_C40T_inter-Rv1324-PE
53663	0	NC_000962.3	DEL_CF_1722788_d5622G_1875_pks5
56628	0	NC_000962.3	SNP_CS_822028_C522T_N174N_xylB
56629	0	NC_000962.3	SNP_CN_833375_C395T_A132V_PE-PGRS8
104278	0	NC_000962.3	SNP_CN_3649789_C370G_L124V_Rv3268
56622	0	NC_000962.3	SNP_CN_513814_C1508T_R503H_ctpH
56623	0	NC_000962.3	SNP_CS_569735_G72A_Y24Y_Rv0480c
56620	0	NC_000962.3	SNP_CS_501741_C594T_P198P_thiO
56621	0	NC_000962.3	SNP_CN_505480_C395T_P132L_lpqM
56626	0	NC_000962.3	SNP_CN_692375_C352T_P118S_lprL
56627	0	NC_000962.3	DEL_CF_816844_d1181GACTATCTGGCGT_394_sppA
56624	0	NC_000962.3	SNP_CN_645094_G605C_R202P_menC
56625	0	NC_000962.3	SNP_CN_651153_C352T_D118N_Rv0560c
25699	0	NC_000962.3	SNP_I_2366857_T502C_inter-Rv2106-PE22
25698	0	NC_000962.3	SNP_CN_2288697_A545G_L182S_pncA
53662	0	NC_000962.3	SNP_I_1712292_A10C_inter-Rv1520-fadD25
25691	0	NC_000962.3	SNP_CN_1761501_C505T_L169F_Rv1556
25690	0	NC_000962.3	SNP_CN_1598671_C766G_P256A_whiA
25693	0	NC_000962.3	SNP_CN_1858074_G344A_G115E_Rv1648
25692	0	NC_000962.3	SNP_CN_1776596_T1205C_F402S_bioA
25695	0	NC_000962.3	DEL_CF_1995815_d28CTACTGGATCGAGCGAGCTTGATTGCATCGTTGTGCGTCCTTCCTGTGGTGTGTGTCAGCGTACGACGCGCAAACCATGCAGCGTCTGCCATCAGCGTCCCCAGGGCATCGGCGGCGTCTTGGCGCCGGCAACGCTGTTGTCTGGCAGTCGCGCCGGGGAGTCGACGCTACCGGTCGGCACCGCGCCGGCCGCGCATGAGTGAGGTGGCAGCGCGTAACGCGCCGCGTAGTGCGTAGACGGCAGTCACCGCCGCCAACAGGATCAACAGGACAAAGGTCGGCAACC_10_Rv1762c
25694	0	NC_000962.3	SNP_CS_1963314_C873T_L291L_narX
25697	0	NC_000962.3	DEL_CF_2151969_d427GACAGTCGAGGTACTGGGGCATATCGATCATCGGCAAGGTGGCATGAAACCCAGCACGGAAGCCCCCGGGCACGTCGGCCGGGTCAGCCGGCCGCACGTCGGGGATCAGCTCCAACCCGGGCGGCATCGCACCGGTCTCGATACGATCGCCGACACTCAGCGCCGGCGTCATGCGCACGCCGGTGGCGGGATCCTTGGCCAAGTCGCGAAACACGTGCAATGACTGTTCGATCCACCCGCGTACCTTGGCAACGGGTTCCTTCGGCCGCGGCCCCCAGACCGCACCCGCCACCGCCGATGTCGTTTGCTGCGGCAATGCGGCCGCCCATACCCGCACCGGCCACCCCGCCTCGGCCAGGCATATGGCCGACGTCAGTCCG…
25696	0	NC_000962.3	SNP_CN_2124777_C397A_R133S_Rv1875
51160	0	NC_000962.3	SNP_CN_3772795_T145G_L49V_Rv3360
51161	0	NC_000962.3	SNP_CN_3874427_T24G_S8R_Rv3453
51162	0	NC_000962.3	SNP_CN_3932223_A1219G_T407A_PE-PGRS54
51163	0	NC_000962.3	DEL_CF_3970066_d723G_242_PPE61
51164	0	NC_000962.3	SNP_I_3987304_T78G_inter-Rv3547-Rv3548c
51165	0	NC_000962.3	SNP_CN_4118801_G26A_G9D_Rv3679
51166	0	NC_000962.3	SNP_I_4140398_C95T_inter-Rv3697c-Rv3698
51167	0	NC_000962.3	SNP_CN_4205712_C175G_L59V_Rv3760
74792	0	NC_000962.3	SNP_I_130623_C272T_inter-ctpI-Rv0108c
51169	0	NC_000962.3	SNP_CS_4346567_G87A_L29L_Rv3870
74790	0	NC_000962.3	SNP_CN_84854_T859G_L287V_Rv0075
74791	0	NC_000962.3	SNP_CN_104648_C16T_A6T_Rv0094c
74796	0	NC_000962.3	SNP_CN_264896_G830A_R277H_Rv0221
74797	0	NC_000962.3	SNP_CN_265136_C1070T_A357V_Rv0221
74794	0	NC_000962.3	SNP_I_171182_G33T_inter-Rv0144-Rv0145
74795	0	NC_000962.3	SNP_CN_207333_C520T_L174F_Rv0175
27279	0	NC_000962.3	SNP_CN_96229_T816G_N272K_hycE
27278	0	NC_000962.3	SNP_CS_96217_C804G_R268R_hycE
11917	0	NC_000962.3	SNP_CN_1105622_C507G_N169K_Rv0988
103346	0	NC_000962.3	SNP_CN_3444041_G1948C_R650G_pknK
61299	0	NC_000962.3	SNP_CN_1536039_T1606G_M536L_Rv1364c
61298	0	NC_000962.3	SNP_CN_1521774_G103A_R35C_Rv1354c
27271	0	NC_000962.3	SNP_CS_96079_C666T_L222L_hycE
27270	0	NC_000962.3	SNP_CS_96037_A624C_A208A_hycE
27273	0	NC_000962.3	SNP_CS_96133_C720G_L240L_hycE
27272	0	NC_000962.3	SNP_CN_96095_C682G_H228D_hycE
27275	0	NC_000962.3	SNP_CS_96166_T753C_G251G_hycE
27274	0	NC_000962.3	SNP_CS_96163_G750C_L250L_hycE
27277	0	NC_000962.3	SNP_CN_96194_CG781-783GC_L261V_hycE
27276	0	NC_000962.3	SNP_CS_96181_C768T_D256D_hycE
199	0	NC_000962.3	SNP_CS_435765_C1005T_L335L_purA
198	0	NC_000962.3	SNP_CN_432536_C2144T_G715D_PPE8
195	0	NC_000962.3	SNP_CS_424981_G9699A_P3233P_PPE8
194	0	NC_000962.3	INS_CF_424321_i374G_125G_PPE7
197	0	NC_000962.3	SNP_CS_428698_C5982T_A1994A_PPE8
196	0	NC_000962.3	SNP_CN_425871_C8809G_G2937R_PPE8
191	0	NC_000962.3	SNP_CN_404326_T1516C_R506G_Rv0338c
190	0	NC_000962.3	SNP_CN_403980_G1862A_A621V_Rv0338c
193	0	NC_000962.3	SNP_CS_420008_A174G_A58A_dnaK
192	0	NC_000962.3	SNP_CS_414486_C456T_E152E_lpqJ
90182	0	NC_000962.3	SNP_CN_3397441_C850T_E284K_Rv3037c
72668	0	NC_000962.3	INS_I_1735573_i403G_inter-Rv1534-Rv1535
72669	0	NC_000962.3	SNP_CN_1821587_A107G_V36A_cydC
98105	0	NC_000962.3	SNP_CN_916265_G47A_S16L_Rv0822c
98104	0	NC_000962.3	SNP_CN_863833_C578T_A193V_Rv0770
98107	0	NC_000962.3	SNP_CS_960104_G48T_A16A_ercc3
70885	0	NC_000962.3	SNP_CS_932378_G555C_A185A_Rv0836c
39841	0	NC_000962.3	DEL_I_3376390_d100C_inter-lpqA-esxQ
39840	0	NC_000962.3	SNP_CS_3375919_A162T_A54A_lpqA
39843	0	NC_000962.3	SNP_I_3376906_G33C_inter-esxQ-PPE46
39842	0	NC_000962.3	SNP_CS_3376835_G18A_Y6Y_esxQ
39845	0	NC_000962.3	SNP_CS_3378055_G189A_P63P_PPE46
39844	0	NC_000962.3	SNP_CN_3376998_C1246G_G416R_PPE46
39847	0	NC_000962.3	SNP_CS_3378130_G114A_S38S_PPE46
39846	0	NC_000962.3	SNP_CS_3378079_C165T_V55V_PPE46
39849	0	NC_000962.3	SNP_CS_3378195_G49A_L17L_PPE46
39848	0	NC_000962.3	SNP_CS_3378148_C96T_A32A_PPE46
70541	0	NC_000962.3	SNP_CN_3987540_C757T_V253I_Rv3548c
70540	0	NC_000962.3	SNP_CN_3772395_G1052A_R351Q_Rv3359
57579	0	NC_000962.3	SNP_CN_1843131_C562T_G188S_Rv1637c
57578	0	NC_000962.3	SNP_CN_1806940_G760A_V254M_chaA
70545	0	NC_000962.3	SNP_CS_4135595_C870T_A290A_Rv3693
70544	0	NC_000962.3	SNP_CN_4091070_G2290C_A764P_Rv3649
103321	0	NC_000962.3	SNP_CN_3035806_A898G_T300A_Rv2723
34459	0	NC_000962.3	SNP_CN_1947377_T43C_T15A_Rv1720c
98103	0	NC_000962.3	DEL_CD_840250_d1799CGGCGCCGGCGGCACCGG_600_PE-PGRS10
6964	0	NC_000962.3	SNP_CS_3746753_A6432G_T2144T_PPE55
34458	0	NC_000962.3	SNP_CN_1947283_C137T_R46H_Rv1720c
98102	0	NC_000962.3	SNP_CS_721135_G598T_R200R_recD
60602	0	NC_000962.3	SNP_CN_4281807_G161A_R54K_Rv3817
11916	0	NC_000962.3	SNP_CN_1102875_C334G_Q112E_Rv0987
37414	0	NC_000962.3	SNP_CS_2846015_G3318A_T1106T_fas
37415	0	NC_000962.3	SNP_CN_2846088_T3245G_N1082T_fas
37416	0	NC_000962.3	SNP_CS_2846234_G3099A_I1033I_fas
37417	0	NC_000962.3	SNP_CN_2846364_G2969A_A990V_fas
37410	0	NC_000962.3	SNP_CS_2843726_T5607C_G1869G_fas
37411	0	NC_000962.3	SNP_CS_2844449_C4884T_E1628E_fas
37412	0	NC_000962.3	SNP_CS_2845025_G4308A_G1436G_fas
37413	0	NC_000962.3	SNP_CS_2845277_G4056A_A1352A_fas
37418	0	NC_000962.3	SNP_CS_2846483_G2850A_T950T_fas
37419	0	NC_000962.3	SNP_CN_2846544_G2789A_A930V_fas
3452	0	NC_000962.3	DEL_CF_3844757_d1214C_405_Rv3428c
3453	0	NC_000962.3	SNP_CS_3883683_G159C_V53V_Rv3466
3450	0	NC_000962.3	SNP_CN_3842317_T79G_S27A_PPE57
3451	0	NC_000962.3	SNP_CN_3842321_G83A_G28E_PPE57
3456	0	NC_000962.3	SNP_CN_3884871_C908A_P303H_Rv3467
3457	0	NC_000962.3	SNP_I_3894015_C78T_inter-kgtP-PE31
3454	0	NC_000962.3	SNP_CS_3883686_T162G_G54G_Rv3466
3455	0	NC_000962.3	SNP_CN_3883690_G166A_A56T_Rv3466
84759	0	NC_000962.3	SNP_CN_4269152_C682A_A228S_Rv3806c
84758	0	NC_000962.3	SNP_CN_4193441_G1933C_L645V_ctpJ
3458	0	NC_000962.3	SNP_CN_3894784_CG359-360TT_T120I_PPE60
3459	0	NC_000962.3	SNP_CN_3894790_CC365-366TA_T122I_PPE60
99858	0	NC_000962.3	SNP_CN_2818985_T143G_H48P_scoB
99859	0	NC_000962.3	SNP_CN_2889997_C203T_A68V_Rv2567
106146	0	NC_000962.3	SNP_CN_2826855_C235T_A79T_Rv2510c
93764	0	NC_000962.3	SNP_CN_4022117_G277C_L93V_Rv3579c
106144	0	NC_000962.3	DEL_CF_2615960_d1267GCGGGTAT_423_mmpL9
106145	0	NC_000962.3	SNP_CS_2730402_G159C_P53P_Rv2434c
106142	0	NC_000962.3	SNP_CN_2546011_C275G_P92R_Rv2272
106143	0	NC_000962.3	SNP_CN_2605303_A196G_N66D_mez
106140	0	NC_000962.3	SNP_CN_2435445_T599C_V200A_idsA2
93765	0	NC_000962.3	SNP_CS_4074593_G960C_A320A_Rv3635
6967	0	NC_000962.3	SNP_CN_3746830_A6355T_S2119T_PPE55
93766	0	NC_000962.3	SNP_I_4093423_C209G_inter-Rv3651-PE
106148	0	NC_000962.3	SNP_I_2973484_C311G_inter-Rv2649-Rv2650c
106149	0	NC_000962.3	SNP_CN_2976710_T200G_D67A_Rv2653c
99850	0	NC_000962.3	SNP_CN_2358500_C112T_H38Y_Rv2100
93767	0	NC_000962.3	SNP_CN_4111905_G560A_R187H_ephE
99851	0	NC_000962.3	SNP_CS_2454769_G951T_L317L_Rv2191
93760	0	NC_000962.3	SNP_CN_3614088_C311G_R104P_Rv3238c
93761	0	NC_000962.3	LSP_CN_3732138_TACCGGAGATGAAGGCGCCGGTGTTGACGTCGCCGGAGTTGGCCACCCCGGTGTTGA4798-4742TGCCGGAGATGAAGGCGCCGGTGTTGACGTCGCCGGAGTTGGCCACCCCGGTGTTGG_NGSIFAGTNVDGSNAVGTNI1600-1581NGSIFAGTNVDGSNAVGTNT_PPE54
93762	0	NC_000962.3	SNP_CN_3877759_G749A_P250L_rpoA
18754	0	NC_000962.3	SNP_CN_2617046_T2354C_M785T_mmpL9
14499	0	NC_000962.3	INS_I_2636934_i754CCCGCACCAAAAAACATCCGCCCCGAATTAATCTCCGGCGGCAAC_inter-Rv2355-PPE40
14498	0	NC_000962.3	SNP_I_2545723_T14C_inter-Rv2271-Rv2272
14493	0	NC_000962.3	SNP_CS_2213391_C537T_T179T_mce3D
14492	0	NC_000962.3	SNP_CN_2129216_G1195T_A399S_glnA3
14491	0	NC_000962.3	SNP_I_2007795_A37C_inter-Rv1773c-Rv1774
14490	0	NC_000962.3	SNP_CN_1982546_C2230T_G744S_PPE24
14497	0	NC_000962.3	SNP_CN_2467792_T236G_D79A_cbhK
14496	0	NC_000962.3	SNP_CN_2355751_T927G_Q309H_Rv2097c
14495	0	NC_000962.3	SNP_CN_2279634_C506G_T169S_acg
14494	0	NC_000962.3	SNP_CS_2268493_T234C_K78K_Rv2023A
27492	0	NC_000962.3	SNP_CS_102448_C1866T_I622I_ctpA
89042	0	NC_000962.3	SNP_CZ_3622571_C521T_W174*_Rv3243c
89043	0	NC_000962.3	SNP_CS_3632736_G849A_T283T_Rv3253c
89040	0	NC_000962.3	SNP_CN_3605314_G589A_G197S_Rv3228
89041	0	NC_000962.3	SNP_CN_3605711_A986C_Q329P_Rv3228
89046	0	NC_000962.3	SNP_CN_3664636_A418T_T140S_maf
89047	0	NC_000962.3	SNP_CS_3689368_C75T_A25A_glpD2
89044	0	NC_000962.3	SNP_I_3640343_A200G_inter-whiB2-fbiA
89045	0	NC_000962.3	SNP_CN_3649505_T86G_L29R_Rv3268
89048	0	NC_000962.3	SNP_CN_3690095_T844G_S282R_lpdA
89049	0	NC_000962.3	SNP_CN_3702722_C746A_R249L_deoA
91896	0	NC_000962.3	SNP_CN_2816621_T260C_E87G_accA1
103017	0	NC_000962.3	DEL_I_12410_d58G_inter-Rv0008c-ppiA
95157	0	NC_000962.3	SNP_I_2138388_G56A_inter-Rv1888c-Rv1888A
103015	0	NC_000962.3	LSP_CN_1789515_CACCGGTGAGTGCTCGACGAGGTCCGAGATCGGCGGCGTCGGCGATGCGCCGGGCGGCGTCGGGCTTGGTGATGCGTAACCGGTTGGCCAGCGCGCAGCACAGCGTGCCGCCCAGTTCTTCCTCGCTGGCTTGGGC322-187CGCCGGTGAGTGCTCGACGAGGTCCGAGATCGGCGGCGTCGGCGATGCGCCGGGCGGCGTCGGGCTTGGTGATGCGTAACCGGTTGGCCAGCGCGCAGCACAGCGTGCCGCCCAGTTCTTCCTCGCTGGCTTGGGT_EGTLARRPGLDAADAIRRAADPKTIRLRNALACCLTGGLEEESAQA108-63EGTLARRPGLDAADAIRRAADPKTIRLRNALACCLTGGLEEESAQT_Rv158…
91897	0	NC_000962.3	SNP_CS_2861780_G897A_S299S_aroB
103013	0	NC_000962.3	LSP_CN_3841789_CACACCCCTTGCACGGATGTGGGGTGTTTTTGAGATGGAGCGAAAGTAGGCGTGTCTTTTATTTTCACAACCCCCCAGGCATTGGACAACGCGGCTAAGTCCGTGTCGGGGATTCACGATTTGTGGCGCAAAGGACGCTAAGGCATCGATCCCGGTGGTCAACGCTATTTGAGCCCCCCGCTTCCGACCCGGTGTCGAATAGGGATGAGGCCGCTCCTCCGCCAGCACATGAGGCAGTATCACCAGATCAGCTTTCCGGCCATAGAGCATCGTCACCGGGTTAGGCATGGTTTAGGCAGCGCTTAGCTGAGAACGCCGAGGCGTGTCGGCTCGCCGAGGCCCAAAACAGCACAACCTTGCACTGATCTAGCTGAAGACCAAACC…
37913	0	NC_000962.3	SNP_CN_3068541_A1543T_S515T_hsdM
103011	0	NC_000962.3	SNP_CS_4407412_G120A_A40A_parA
103010	0	NC_000962.3	INS_CF_4359511_i272T_91V_Rv3879c
91890	0	NC_000962.3	SNP_CN_2560190_G488A_G163E_yjcE
54739	0	NC_000962.3	SNP_CN_1213623_C2064A_N688K_PE-PGRS21
103019	0	NC_000962.3	SNP_CS_62504_C2109T_A703A_dnaB
91891	0	NC_000962.3	SNP_I_2641203_A43G_inter-glyS-Rv2358
32859	0	NC_000962.3	SNP_CN_1445175_TC118-119CT_S40L_Rv1290A
32858	0	NC_000962.3	SNP_I_1445051_G7A_inter-Rv1290c-Rv1290A
95156	0	NC_000962.3	SNP_CN_2078437_A2561G_E854G_gcvB
55078	0	NC_000962.3	SNP_CN_3006482_T581C_H194R_Rv2689c
47040	0	NC_000962.3	SNP_CS_463762_C352T_L118L_Rv0386
47041	0	NC_000962.3	DEL_CF_464816_d1405T_469_Rv0386
47042	0	NC_000962.3	SNP_CS_465864_C2454T_Y818Y_Rv0386
32854	0	NC_000962.3	SNP_CS_1444646_C402G_V134V_Rv1290c
47044	0	NC_000962.3	SNP_I_476582_G97T_inter-Rv0397-Rv0398c
47045	0	NC_000962.3	SNP_CN_477634_T923C_E308G_lpqK
47046	0	NC_000962.3	SNP_CN_482805_T427G_T143P_mmpL1
47047	0	NC_000962.3	SNP_CN_489514_G3784A_G1262R_pks6
47048	0	NC_000962.3	SNP_CN_490398_G308A_T103M_Rv0406c
47049	0	NC_000962.3	SNP_CN_491668_A886G_K296E_fgd1
91899	0	NC_000962.3	INS_CF_2864784_i357A_120N_Rv2541
87471	0	NC_000962.3	SNP_CS_1676629_C255T_L85L_Rv1486c
87470	0	NC_000962.3	SNP_CS_1649256_C2268T_C756C_Rv1461
87473	0	NC_000962.3	SNP_CS_1826451_T135G_P45P_Rv1624c
87472	0	NC_000962.3	SNP_CN_1679523_C202A_H68N_Rv1490
87475	0	NC_000962.3	SNP_CS_1872016_G654A_V218V_argG
87474	0	NC_000962.3	SNP_CS_1864873_G510T_G170G_PE-PGRS30
87477	0	NC_000962.3	SNP_CN_1880896_T5593C_S1865P_pks7
87476	0	NC_000962.3	SNP_CS_1880697_G5394A_V1798V_pks7
87479	0	NC_000962.3	SNP_CN_1899111_G122T_P41Q_Rv1673c
87478	0	NC_000962.3	SNP_CS_1884706_A3003G_L1001L_pks8
6479	0	NC_000962.3	SNP_CN_4218940_G92T_G31V_echA21
15369	0	NC_000962.3	SNP_CS_1382884_G159A_A53A_corA
6473	0	NC_000962.3	SNP_CN_4201105_G685A_D229N_tyrA
15363	0	NC_000962.3	SNP_CS_1218301_G1833C_L611L_PE-PGRS22
15360	0	NC_000962.3	DEL_CD_1189432_d993GCC_332_PE-PGRS19
15361	0	NC_000962.3	SNP_CN_1202771_C1055T_T352I_cbs
15366	0	NC_000962.3	SNP_CN_1330963_T1574C_I525T_rocA
15367	0	NC_000962.3	SNP_CN_1349001_A283G_M95V_Rv1205
6475	0	NC_000962.3	SNP_CN_4210876_T134C_H45R_Rv3764c
6474	0	NC_000962.3	SNP_CS_4202383_A231C_V77V_proZ
76730	0	NC_000962.3	DEL_CD_3842272_d33AACATAATATATGAAGGCCCGGGCGCTGACTCATTGTTTTTCGCCTCCGGGCAATTGCGAGAATTGGCTTACTCAGTTGAAACGACGGCTGAGTCGCTCGAGGACGAGCTCGACGAGCTGGATGAGAACTGGAAAGGTAGTTCGTCGGACTTGTTGGCCGACGCGGTTGAGCGGTATCTCCAATGGCTGTCTAAACACTCCAGTCAGCTTAAGCATGCCGCCTGGGTGATCAACGGCCTCGCGAACGCCTATAACGACACACGTCGGAAGGTGGTACCCCCGGAGGAGATCGCCGCCAACCGCGAGGAGAGGCGCAGGCTGATCGCGAGCAACGTGGCCGGGGTAAACACTCCAGCAATCGCAGACCTCGATGCACAATAC…
88262	0	NC_000962.3	SNP_CN_904730_C1006A_H336N_purM
104135	0	NC_000962.3	SNP_CS_3139681_C804T_S268S_ugpB
88319	0	NC_000962.3	SNP_I_3121974_A1651T_inter-Rv2815c-Rv2816c
88318	0	NC_000962.3	DEL_CD_3055068_d1154CGGCGGCGACGGCGGCGACGGCGGTATCGGCGGGTTGGTCGGTTCTGGCGGCGC_385_PE-PGRS47
88315	0	NC_000962.3	SNP_CN_2783928_G115A_P39S_Rv2477c
88314	0	NC_000962.3	SNP_CN_2770928_C1943T_S648L_pepN
88317	0	NC_000962.3	SNP_CS_3009535_G192A_Q64Q_ceoB
88316	0	NC_000962.3	SNP_CS_2961605_C837G_G279G_PE-PGRS46
88311	0	NC_000962.3	SNP_CN_2330737_G227A_S76L_Rv2073c
88310	0	NC_000962.3	SNP_CS_2202581_G444T_V148V_Rv1956
88313	0	NC_000962.3	SNP_CS_2693782_C984T_N328N_PE-PGRS41
88312	0	NC_000962.3	DEL_CD_2357159_d875CCGTCGCCGCCGCCGCCGCCATCGCCGTACAGCCACCCGCCGACCCCA_292_PE-PGRS36
39070	0	NC_000962.3	SNP_CS_3132514_A201G_D67D_Rv2824c
39071	0	NC_000962.3	SNP_CS_3132517_A198G_V66V_Rv2824c
39072	0	NC_000962.3	SNP_CN_3132588_C127T_V43M_Rv2824c
39073	0	NC_000962.3	SNP_CZ_3132610_C105T_W35*_Rv2824c
39074	0	NC_000962.3	INS_I_3132890_i2AAA_inter-Rv2824c-Rv2825c
39075	0	NC_000962.3	SNP_I_3132891_G1C_inter-Rv2824c-Rv2825c
39076	0	NC_000962.3	SNP_CS_3132895_A645G_G215G_Rv2825c
39077	0	NC_000962.3	SNP_CS_3132901_G639C_A213A_Rv2825c
39078	0	NC_000962.3	SNP_CS_3132910_G630A_V210V_Rv2825c
39079	0	NC_000962.3	SNP_CN_3132960_C580T_A194T_Rv2825c
87940	0	NC_000962.3	SNP_CN_900000_T1331C_Q444R_cpsY
104134	0	NC_000962.3	SNP_CN_3127696_T577C_N193D_Rv2820c
27213	0	NC_000962.3	SNP_CS_95096_C1146A_G382G_hycQ
4044	0	NC_000962.3	SNP_CN_4369381_C790T_A264T_mycP2
4045	0	NC_000962.3	SNP_CS_4379694_C759T_V253V_Rv3894c
4046	0	NC_000962.3	INS_CI_4388973_i1460GGCGAAACCGGCGCCCGTGCCCGC_487AAKPAPVP_Rv3903c
4047	0	NC_000962.3	INS_CI_4389003_i1430GCCCGCGGCGAAACCGGCGCCCGT_477APAAKPAP_Rv3903c
4040	0	NC_000962.3	DEL_CF_4350749_d4A_2_PE35
4041	0	NC_000962.3	SNP_CN_4358018_C1765T_A589T_Rv3879c
4042	0	NC_000962.3	SNP_I_4361970_C62A_inter-Rv3881c-Rv3882c
4043	0	NC_000962.3	SNP_CN_4363544_A1214C_L405R_mycP1
4048	0	NC_000962.3	SNP_CN_4395083_G892C_D298H_Rv3909
4049	0	NC_000962.3	SNP_CN_4407931_A272C_L91R_gid
35496	0	NC_000962.3	SNP_CN_2263796_T371C_V124A_Rv2016
35497	0	NC_000962.3	SNP_CS_2263818_T393C_D131D_Rv2016
60993	0	NC_000962.3	SNP_CN_3827076_A1652G_I551T_choD
46719	0	NC_000962.3	SNP_CS_116468_C6468T_T2156T_nrp
46718	0	NC_000962.3	SNP_CN_108324_G169A_D57N_fadD10
46713	0	NC_000962.3	SNP_CN_4374716_G968A_A323V_PPE69
46712	0	NC_000962.3	SNP_CN_4372634_G73T_H25N_Rv3888c
46711	0	NC_000962.3	SNP_CN_4361879_T47C_N16S_Rv3881c
46710	0	NC_000962.3	SNP_CS_4352656_C48T_S16S_esxA
46717	0	NC_000962.3	SNP_CN_72057_C237G_H79Q_Rv0065
46716	0	NC_000962.3	SNP_CS_30609_C888T_R296R_Rv0026
46715	0	NC_000962.3	SNP_CS_4410622_G168A_I56I_rnpA
46714	0	NC_000962.3	SNP_CS_4385709_C600G_L200L_Rv3900c
35490	0	NC_000962.3	SNP_CN_2263619_G194A_S65N_Rv2016
35491	0	NC_000962.3	SNP_CN_2263629_C204G_D68E_Rv2016
99651	0	NC_000962.3	SNP_CN_3138565_A617G_V206A_ugpC
93496	0	NC_000962.3	SNP_CN_3452618_A838G_T280A_adhD
93497	0	NC_000962.3	SNP_CN_3456524_T764G_L255R_fadD13
68957	0	NC_000962.3	SNP_CN_1238654_C400G_L134V_Rv1112
13324	0	NC_000962.3	SNP_CS_2164228_A3084G_I1028I_PPE34
13325	0	NC_000962.3	SNP_CN_2191635_G609T_K203N_ephB
13326	0	NC_000962.3	DEL_CF_2215320_d63GTGCT_22_mce3F
13327	0	NC_000962.3	SNP_CS_2253822_C1821G_P607P_otsB1
13320	0	NC_000962.3	SNP_CN_1953091_T1240C_Y414H_Rv1726
13321	0	NC_000962.3	SNP_CN_2009848_C677G_S226C_Rv1775
13322	0	NC_000962.3	SNP_CS_2095716_C453T_A151A_Rv1845c
13323	0	NC_000962.3	SNP_I_2156618_G88C_inter-furA-Rv1910c
13328	0	NC_000962.3	SNP_CN_2259816_G491A_S164N_Rv2012
13329	0	NC_000962.3	SNP_CN_2289030_T212C_H71R_pncA
90398	0	NC_000962.3	SNP_CN_2948664_A29C_Q10P_Rv2622
90399	0	NC_000962.3	SNP_I_2959311_G24C_inter-Rv2632c-Rv2633c
93499	0	NC_000962.3	SNP_CN_3508291_T197C_V66A_fadB4
90390	0	NC_000962.3	SNP_CN_2740132_T230C_H77R_rplU
90391	0	NC_000962.3	SNP_CN_2744567_C418A_V140F_rne
90392	0	NC_000962.3	SNP_CN_2763085_T91C_N31D_clpP2
90393	0	NC_000962.3	SNP_CS_2790954_G69A_P23P_plsC
90394	0	NC_000962.3	SNP_CN_2812423_C754T_V252I_citE
90395	0	NC_000962.3	SNP_CN_2867719_A596C_D199A_lppB
90396	0	NC_000962.3	SNP_CN_2889121_C2749A_H917N_Rv2566
90397	0	NC_000962.3	SNP_CN_2907726_G913A_V305M_ppiB
68959	0	NC_000962.3	SNP_CN_1288401_C1074A_D358E_narG
68958	0	NC_000962.3	SNP_I_1272302_C121T_inter-Rv1144-mmpL13a
44711	0	NC_000962.3	SNP_CS_4236525_C747T_R249R_Rv3790
44710	0	NC_000962.3	SNP_CN_4217188_A55G_K19E_hisC2
44713	0	NC_000962.3	SNP_I_4317112_A1663G_inter-Rv3843c-Rv3844
44712	0	NC_000962.3	SNP_CS_4265013_C450G_G150G_fbpD
44715	0	NC_000962.3	SNP_CN_4377583_T2870C_E957G_Rv3894c
44714	0	NC_000962.3	SNP_CN_4361508_G418A_L140F_Rv3881c
44717	0	NC_000962.3	SNP_CN_45206_G1645A_A549T_leuS
44716	0	NC_000962.3	SNP_CS_4391493_G114T_G38G_Rv3906c
44719	0	NC_000962.3	SNP_CN_102207_C1625T_A542V_ctpA
44718	0	NC_000962.3	SNP_CS_59852_C444T_V148V_rplI
106569	0	NC_000962.3	SNP_CN_3366724_C81G_C27W_Rv3008
41073	0	NC_000962.3	SNP_CS_3651659_A1134G_A378A_ctpC
41072	0	NC_000962.3	SNP_CS_3651641_C1116A_T372T_ctpC
41071	0	NC_000962.3	SNP_CS_3651633_C1108T_L370L_ctpC
41070	0	NC_000962.3	SNP_CS_3651603_T1078C_L360L_ctpC
41077	0	NC_000962.3	SNP_CS_3651737_C1212G_A404A_ctpC
41076	0	NC_000962.3	SNP_CS_3651731_C1206A_V402V_ctpC
41075	0	NC_000962.3	SNP_CS_3651728_C1203G_R401R_ctpC
41074	0	NC_000962.3	SNP_CS_3651725_C1200T_G400G_ctpC
41079	0	NC_000962.3	SNP_CN_3651807_AAA1282-1284TCC_K428S_ctpC
41078	0	NC_000962.3	SNP_CS_3651773_C1248G_G416G_ctpC
106567	0	NC_000962.3	SNP_CS_3311299_T702C_T234T_Rv2958c
87732	0	NC_000962.3	SNP_CN_3679925_C3151G_R1051G_lhr
14800	0	NC_000962.3	SNP_CS_166396_C570T_I190I_Rv0139
14801	0	NC_000962.3	SNP_CS_184866_C144T_G48G_pntAb
14802	0	NC_000962.3	SNP_CN_265621_G115A_A39T_echA1
14803	0	NC_000962.3	DEL_I_295717_d288TCAAAATATA_inter-fadE5-Rv0245
14804	0	NC_000962.3	SNP_CN_455255_G835A_A279T_Rv0377
14805	0	NC_000962.3	SNP_CS_493324_C1539G_S513S_pta
14806	0	NC_000962.3	SNP_I_542980_A194C_inter-Rv0452-PPE11
14807	0	NC_000962.3	DEL_CD_673315_d2602CGTTGCCGC_868_PE-PGRS7
14808	0	NC_000962.3	SNP_CS_706966_G2550A_R850R_Rv0613c
14809	0	NC_000962.3	SNP_CN_714299_A98C_Q33P_Rv0621
100598	0	NC_000962.3	SNP_I_4340075_G195A_inter-Rv3863-Rv3864
27218	0	NC_000962.3	SNP_CS_95114_C1164T_G388G_hycQ
94675	0	NC_000962.3	SNP_CN_2642196_A383G_L128S_Rv2360c
29989	0	NC_000962.3	SNP_CS_648405_G447C_A149A_Rv0556
29988	0	NC_000962.3	SNP_CS_648366_G408T_G136G_Rv0556
29981	0	NC_000962.3	SNP_CS_646609_A312G_S104S_menD
29980	0	NC_000962.3	SNP_CN_645852_A386C_E129A_bpoC
29983	0	NC_000962.3	SNP_CN_647555_G1258A_G420R_menD
29982	0	NC_000962.3	SNP_CS_646660_A363G_E121E_menD
29985	0	NC_000962.3	SNP_CS_647743_T1446C_D482D_menD
29984	0	NC_000962.3	SNP_CS_647686_C1389A_T463T_menD
29987	0	NC_000962.3	SNP_CN_648029_G71C_G24A_Rv0556
29986	0	NC_000962.3	SNP_CN_648011_A53G_E18G_Rv0556
28054	0	NC_000962.3	SNP_CS_197716_T57C_R19R_yrbE1B
28055	0	NC_000962.3	SNP_CS_197722_T63C_Y21Y_yrbE1B
28056	0	NC_000962.3	SNP_CS_197725_A66C_G22G_yrbE1B
28057	0	NC_000962.3	SNP_CS_197737_C78T_A26A_yrbE1B
28050	0	NC_000962.3	SNP_CS_197469_A609C_A203A_yrbE1A
28051	0	NC_000962.3	SNP_CS_197595_T735C_I245I_yrbE1A
28052	0	NC_000962.3	SNP_CN_197669_G10A_A4T_yrbE1B
28053	0	NC_000962.3	SNP_CS_197713_T54G_L18L_yrbE1B
28058	0	NC_000962.3	SNP_CS_197776_T117C_A39A_yrbE1B
28059	0	NC_000962.3	SNP_CS_197777_T118C_L40L_yrbE1B
57451	0	NC_000962.3	SNP_CN_791190_C477A_M159I_Rv0691c
100597	0	NC_000962.3	SNP_CN_4327322_G152A_P51L_ethA
35378	0	NC_000962.3	SNP_CS_2235270_G2037C_T679T_ctpG
319	0	NC_000962.3	SNP_CN_776100_G2381A_T794I_mmpL5
318	0	NC_000962.3	SNP_CN_775639_T2842C_I948V_mmpL5
95858	0	NC_000962.3	SNP_I_3177475_A62C_inter-Rv2864c-Rv2865
95859	0	NC_000962.3	SNP_CN_3231320_G1187A_A396V_amt
313	0	NC_000962.3	SNP_CN_761277_A1471T_I491F_rpoB
312	0	NC_000962.3	SNP_CN_761110_A1304G_D435G_rpoB
311	0	NC_000962.3	SNP_CN_757182_A1046G_D349G_atsD
310	0	NC_000962.3	SNP_CN_757139_C1003A_R335S_atsD
317	0	NC_000962.3	SNP_CN_773497_C375A_F125L_echA4
316	0	NC_000962.3	SNP_I_767414_G270A_inter-rpoC-Rv0669c
315	0	NC_000962.3	SNP_CN_766467_A3098C_E1033A_rpoC
[truncated: 104,747 more rows]
