# Supplementary material for: GWAS for quantitative resistance phenotypes in Mycobacterium tuberculosis reveals resistance genes and regulatory regions
Source: Nat Commun. 2019 May 13;10:2128. doi: 10.1038/s41467-019-10110-6 (PMC6513847; doi:10.1038/s41467-019-10110-6)
Supplement: Supplementary file 12 — Source Data [file 41467_2019_10110_MOESM12_ESM.zip › 9-Source Data Folder/gemma_commands-farhatetal.sh]

#build the GRM using the site level data genotype.bimbam
gemma -g genotype.bimbam -gk 2 -p phenotype.bimbam -o gemma_grm_ex

#run the GWAS: one command as follows per drug for locus level data genotype_gene.bimbam
gemma -g genotype_gene.bimbam -p phenotype.bimbam -k output/gemma_grm_ex.sXX.txt -lmm 1 -n 2 -o gene_inh
# index as follows for other drugs 4 rif, 6 emb, 8 str, 10 eta, 12 moxi, 14 kan, 16 cap, 18 ami, 20 lin, 22 pza, 24 rfb

#run without grm control lm not lmm, for comparison qq plots displayed in supplementary figure 2
gemma -g genotype_gene.bimbam -p phenotype.bimbam -lm 1 -n 2 -o gene_inh_nogrmcnt

##run calculations to compute pve under null for different GRM all, without known DR (default), without Novel, without DR or Novel 
#first compute GRM
gemma -g genotype_all.bimbam -gk 2 -p phenotype.bimbam -o gemma_grm_all
gemma -g genotype_novelex.bimbam -gk 2 -p phenotype.bimbam -o gemma_grm_novelex
gemma -g genotype_noveldrex.bimbam -gk 2 -p phenotype.bimbam -o gemma_grm_novedrex

#then compute heritability
#input of -g irrelevant as we are taking variance of the null model, use the different indexes as above for the different drugs
gemma -g genotype_gene.bimbam -p phenotype.bimbam -k output/gemma_grm_all.sXX.txt -lmm 1 -n 2 -o gene_inh_all
gemma -g genotype_gene.bimbam -p phenotype.bimbam -k output/gemma_grm_novelex.sXX.txt -lmm 1 -n 2 -o gene_inh_novelex
gemma -g genotype_gene.bimbam -p phenotype.bimbam -k output/gemma_grm_noveldrex.sXX.txt -lmm 1 -n 2 -o gene_inh_noveldrex
