# Supplementary material for: GWAS for quantitative resistance phenotypes in Mycobacterium tuberculosis reveals resistance genes and regulatory regions
Source: Nat Commun. 2019 May 13;10:2128. doi: 10.1038/s41467-019-10110-6 (PMC6513847; doi:10.1038/s41467-019-10110-6)
Supplement: Supplementary file 12 — Source Data [file 41467_2019_10110_MOESM12_ESM.zip › 9-Source Data Folder/gemma_grm.sXX.txt]

0.7747555425	-0.0262909505	0.6442556565	-0.02838296137	-0.04243444095	-0.02828297544	0.114585098	-0.1436879116	0.1024459274	-0.05816513323	0.103701539	-0.04159099062	0.02405861894	-0.03128782937	0.1067673504	-0.1396049509	-0.03116934655	0.04481653616	0.6395950602	0.02698154068	0.03842229886	-0.0143021795	-0.01361617918	-0.03783362747	0.6445519886	0.0114255556	-0.02382089802	0.01558678239	-0.04578529691	-0.05183939753	-0.02194089545	-0.03259261496	-0.04319932624	0.0003301560044	-0.1284846566	-0.03934431046	-0.02757552806	-0.007981347434	0.03272937941	0.01277630202	0.03087756769	0.6401663663	0.05601523732	-0.03293217444	-0.002036705163	-0.02576328251	-0.0009706395434	0.007157622751	0.03836154191	0.0497855689
-0.0262909505	0.7879933184	-0.03183383047	0.7535677015	-0.1068444129	0.3529586476	-0.06938692704	-0.2070755057	-0.06604988595	-0.1250905422	-0.06009944084	-0.1113682508	0.02921168625	0.1495457208	-0.06746784661	-0.2190916118	-0.1050092578	-0.05903017876	-0.02934112328	0.1388290313	-0.05756183112	-0.1045810101	-0.09456788	0.2296184958	-0.03381115213	0.06694423871	0.7598363918	0.08577000601	-0.1122215137	-0.1241223576	0.365798581	-0.09677855711	-0.112251751	0.2221761417	-0.06039481079	-0.11619825	-0.1150170351	-0.1035938362	0.1566689543	0.05448774156	0.03733065404	-0.03568063129	0.0835213975	-0.1150772127	-0.1005424894	-0.1187519859	-0.09556177369	-0.08195580897	0.05904967097	-0.05846036544
0.6442556565	-0.03183383047	0.7315723441	-0.0365655757	-0.03659185827	-0.02577812389	0.07936210047	-0.1421722359	0.09686524062	-0.04850325699	0.09229152777	-0.04130479351	0.0009324768708	-0.03031547983	0.09912821042	-0.1355604122	-0.02649319523	0.04632390152	0.6478719864	0.02520648962	0.03128987002	-0.01808036133	-0.01175681421	-0.02994491851	0.7245652031	0.007804587875	-0.0324369901	0.003717163982	-0.04823970618	-0.04843863804	-0.03002191157	-0.03061289082	-0.03924206462	-0.02337384078	-0.1296858866	-0.03996297304	-0.03456231977	-0.0076345776	0.02128410146	0.0116079479	0.002388771458	0.664802446	0.05398374724	-0.03152178272	-0.006996059324	-0.02520424014	-0.004452873922	0.005340569518	0.02215453514	0.04088700383
-0.02838296137	0.7535677015	-0.0365655757	0.7797239137	-0.1217097734	0.3512517509	-0.07784377305	-0.2282617227	-0.07340952397	-0.1289616912	-0.07610185971	-0.1211166489	0.03070948092	0.1537962562	-0.07983174678	-0.2286532307	-0.1107041442	-0.06008222287	-0.0261774533	0.1389609625	-0.05962760601	-0.1055974436	-0.09700888823	0.2351635556	-0.03695113388	0.06561305649	0.7651186506	0.07313719615	-0.1250668712	-0.1247167428	0.3580170541	-0.1099789545	-0.1210851288	0.2207923237	-0.06401783898	-0.1179728543	-0.1245832339	-0.1085285903	0.153560857	0.04837094425	0.03985204253	-0.04113766387	0.07430491871	-0.1230323653	-0.1107749007	-0.1283878483	-0.09478183617	-0.08670970337	0.05795019116	-0.06439101864
-0.04243444095	-0.1068444129	-0.03659185827	-0.1217097734	2.283697432	-0.1114761611	-0.08409105476	-0.1596676953	-0.07178728199	0.03375691949	-0.0676604089	2.254695519	-0.1105755358	-0.1166173618	-0.06673874085	-0.1725200466	0.04499951784	-0.02000540051	-0.04416039584	-0.06920545878	-0.02586106372	0.037604495	1.244576323	-0.1164513577	-0.0375722305	-0.08565626463	-0.1143712326	-0.07871421128	0.03982579492	0.04155855939	-0.1134279135	0.2807974467	2.230525051	-0.1113151809	-0.04330772611	0.2704813364	0.03928004653	0.04467958093	-0.06830354698	-0.08682389128	-0.1016287574	-0.04295021043	-0.0534645951	0.0230878854	0.2580649954	0.02325912103	1.117643088	-0.02541211189	-0.07831005382	-0.02192836431
-0.02828297544	0.3529586476	-0.02577812389	0.3512517509	-0.1114761611	0.5319856698	-0.07579005031	-0.2075865408	-0.06061968113	-0.1212765567	-0.06397401694	-0.1107793123	0.03798016563	0.1558898549	-0.06280204201	-0.2132072334	-0.09931151078	-0.05668967309	-0.02530328365	0.1409638885	-0.06004307119	-0.09988438421	-0.09224953535	0.2376479868	-0.02752297701	0.07318885039	0.349528468	0.07206273592	-0.109080731	-0.1195867409	0.4935093613	-0.1019835965	-0.1105294953	0.2187287202	-0.05304232863	-0.1169991675	-0.1110451003	-0.1009893306	0.1446399444	0.05757257708	0.04553110051	-0.02907614307	0.08685445449	-0.1102504977	-0.09987763544	-0.1166578836	-0.08991188401	-0.0802304921	0.06419364502	-0.06015031034
0.114585098	-0.06938692704	0.07936210047	-0.07784377305	-0.08409105476	-0.07579005031	1.612906516	-0.1870762328	0.8438580577	-0.1049112113	0.8451957885	-0.08793636873	-0.05503016532	-0.07835588126	0.8395803944	-0.1859378608	-0.08435352979	-0.03862721375	0.08026944115	-0.02522213883	-0.03622207835	-0.07576915356	-0.06960012301	-0.08217775726	0.07965466009	-0.0400975722	-0.06696086222	-0.03578947462	-0.09612728999	-0.09798414362	-0.06753466874	-0.0784040175	-0.08206401935	-0.0554987527	-0.1743596188	-0.08936431075	-0.09220852344	-0.07659867602	-0.01795917549	-0.04692173798	-0.0541260522	0.08388465146	-0.01258806467	-0.08736928078	-0.06035355001	-0.09014221135	-0.06839227708	-0.05149706939	-0.03461924751	-0.03380272426
-0.1436879116	-0.2070755057	-0.1421722359	-0.2282617227	-0.1596676953	-0.2075865408	-0.1870762328	1.922102245	-0.1699666508	-0.1715421374	-0.1572237362	-0.1582070401	-0.2001723627	-0.2226050874	-0.1700287153	1.863520145	-0.1610979965	0.1851441059	-0.148652173	-0.1704180893	0.1961885607	-0.1560975349	-0.1495637065	-0.2224967261	-0.1434989424	-0.1735574461	-0.222824776	-0.17385806	-0.1644810383	-0.1722442079	-0.210632117	-0.1527891575	-0.1639207795	-0.2167382451	-0.2484209489	-0.1728718863	-0.1715731013	-0.1579202873	-0.1744590052	-0.1838180945	-0.1868871557	-0.1405870952	-0.1508405631	-0.1679906905	-0.154732797	-0.1727978313	-0.1483444574	0.2976868632	-0.1860436503	0.1901072134
0.1024459274	-0.06604988595	0.09686524062	-0.07340952397	-0.07178728199	-0.06061968113	0.8438580577	-0.1699666508	1.406467546	-0.08868685059	1.380295156	-0.07322937364	-0.0479703442	-0.06607830738	1.375295892	-0.1748883806	-0.07000228696	-0.02170372637	0.09942059427	-0.01411373567	-0.01998652159	-0.05717014275	-0.05489473732	-0.0709615068	0.09444518764	-0.02489041565	-0.07223404189	-0.03161081881	-0.07957325929	-0.08488718136	-0.06720069961	-0.06615226675	-0.07899087274	-0.06526231871	-0.156903858	-0.07798746396	-0.07136826994	-0.05701793162	-0.02098637453	-0.03442640048	-0.04009344074	0.09560646672	0.002680877945	-0.07358817602	-0.04706336729	-0.07810389955	-0.05128790282	-0.04077619202	-0.03161210417	-0.01927279671
-0.05816513323	-0.1250905422	-0.04850325699	-0.1289616912	0.03375691949	-0.1212765567	-0.1049112113	-0.1715421374	-0.08868685059	0.4971193179	-0.08976353923	0.03654046074	-0.1172367464	-0.1251940539	-0.08711245599	-0.1707181239	0.3335152475	-0.03312071676	-0.05546005154	-0.0800536807	-0.03352447066	0.2822812886	0.05397176196	-0.1241968663	-0.04916102517	-0.09008422914	-0.1248921737	-0.08640704726	0.4047522658	0.382692443	-0.1216481149	0.05461093112	0.04085575477	-0.1280304146	0.3011342379	0.03176783436	0.408668606	0.2862164603	-0.08193408438	-0.09403472916	-0.1123236064	-0.05787362436	-0.06508087483	0.3588727764	0.03465695936	0.3696407357	0.04151785929	-0.04464469961	-0.101624248	-0.03606351451
0.103701539	-0.06009944084	0.09229152777	-0.07610185971	-0.0676604089	-0.06397401694	0.8451957885	-0.1572237362	1.380295156	-0.08976353923	1.441140591	-0.06788912162	-0.04027140461	-0.06903311043	1.38176423	-0.1756710462	-0.07110705758	-0.01462361153	0.09531266972	-0.01535066987	-0.02239290955	-0.05631064085	-0.05128068655	-0.06983890172	0.09162998716	-0.0161758684	-0.07203395118	-0.02321552929	-0.07564305253	-0.08556161648	-0.06742366102	-0.06062708039	-0.06963011412	-0.06498489423	-0.1594346639	-0.0756193317	-0.06924760314	-0.05588584163	-0.02001810362	-0.02797868219	-0.03496781605	0.09901847106	0.002015282274	-0.06887210852	-0.04264303341	-0.07358605764	-0.04654183473	-0.03748769793	-0.02693239154	-0.01867631694
-0.04159099062	-0.1113682508	-0.04130479351	-0.1211166489	2.254695519	-0.1107793123	-0.08793636873	-0.1582070401	-0.07322937364	0.03654046074	-0.06788912162	2.288289492	-0.1073570943	-0.1161442037	-0.06524949653	-0.1683341342	0.04441851168	-0.01776202384	-0.04555578647	-0.06604216596	-0.01906420965	0.038733458	1.245014728	-0.1171056235	-0.04228516575	-0.08434735659	-0.1176658023	-0.07661490091	0.03800062257	0.03946432543	-0.11214192	0.2789945494	2.22435525	-0.1112359415	-0.04325550822	0.2732573019	0.0408735578	0.04469403608	-0.07133323478	-0.07614994351	-0.09592042329	-0.03794980558	-0.05304422521	0.02429229663	0.2603091883	0.02316474679	1.108596449	-0.02411115324	-0.08030312663	-0.01560552319
0.02405861894	0.02921168625	0.0009324768708	0.03070948092	-0.1105755358	0.03798016563	-0.05503016532	-0.2001723627	-0.0479703442	-0.1172367464	-0.04027140461	-0.1073570943	1.273264086	0.03754166022	-0.04337779015	-0.2064466494	-0.1047536111	0.006940562945	0.00641092817	0.1361072425	-0.0008880924157	-0.03971229328	-0.08184582721	0.02977173751	0.0002709362537	0.4040480422	0.03372234385	0.06382233968	-0.1097432642	-0.1176937323	0.03276848142	-0.09793873491	-0.1084907029	0.08787441285	0.2480799111	-0.0953004036	-0.0505676758	-0.02546431611	0.1319080188	0.1059115523	0.8873350213	0.03200461003	0.1490204547	-0.04462149553	-0.0007170463785	-0.03258498741	-0.01195157028	-0.02066261958	0.3160477138	-0.013249261
-0.03128782937	0.1495457208	-0.03031547983	0.1537962562	-0.1166173618	0.1558898549	-0.07835588126	-0.2226050874	-0.06607830738	-0.1251940539	-0.06903311043	-0.1161442037	0.03754166022	1.215724313	-0.06377861291	-0.2197469696	-0.1112929909	-0.06709645911	-0.03250647567	0.1468430888	-0.06771488415	-0.1024120074	-0.09645961801	0.1598896549	-0.03315367943	0.06644610217	0.1534926864	0.0607388602	-0.1208076566	-0.1238432446	0.1598405952	-0.1038626962	-0.1145130088	0.1445074723	-0.06344029982	-0.1156965345	-0.1233743516	-0.1049666505	0.1464179072	0.05208940329	0.0412544847	-0.03475903817	0.0760068596	-0.1149861017	-0.1029779816	-0.1207323859	-0.08947297625	-0.07491890592	0.07491627478	-0.07374215395
0.1067673504	-0.06746784661	0.09912821042	-0.07983174678	-0.06673874085	-0.06280204201	0.8395803944	-0.1700287153	1.375295892	-0.08711245599	1.38176423	-0.06524949653	-0.04337779015	-0.06377861291	1.42924975	-0.17066816	-0.06638242608	-0.02875717906	0.1001765409	-0.01783313786	-0.02673480763	-0.06101797543	-0.05351044092	-0.07220949385	0.09782715256	-0.03022387066	-0.07690022922	-0.02923978064	-0.07726840198	-0.08386961221	-0.06900822986	-0.06688544802	-0.07396018209	-0.07089702064	-0.1588667787	-0.07561042492	-0.07259333413	-0.05805268763	-0.02809737505	-0.02971787734	-0.04333780491	0.09434136294	0.0002681583897	-0.07185876325	-0.04867799158	-0.075221492	-0.05298085507	-0.03646064564	-0.02613820518	-0.02175266696
-0.1396049509	-0.2190916118	-0.1355604122	-0.2286532307	-0.1725200466	-0.2132072334	-0.1859378608	1.863520145	-0.1748883806	-0.1707181239	-0.1756710462	-0.1683341342	-0.2064466494	-0.2197469696	-0.17066816	1.90852594	-0.1618509546	0.1825505123	-0.141426884	-0.1758608039	0.1896329884	-0.1613761021	-0.1573112358	-0.2219516723	-0.1385633269	-0.1762447338	-0.223207466	-0.1757882401	-0.1742497268	-0.1737884612	-0.2149397255	-0.1580802674	-0.1638597602	-0.2234850809	-0.2521074545	-0.1747396879	-0.1785478945	-0.1619168802	-0.1808800491	-0.1865340383	-0.2002244855	-0.1414216413	-0.1486093999	-0.1718870574	-0.1582634841	-0.1775529372	-0.1510516085	0.298189019	-0.1941572875	0.1838540195
-0.03116934655	-0.1050092578	-0.02649319523	-0.1107041442	0.04499951784	-0.09931151078	-0.08435352979	-0.1610979965	-0.07000228696	0.3335152475	-0.07110705758	0.04441851168	-0.1047536111	-0.1112929909	-0.06638242608	-0.1618509546	0.4091613836	-0.01824527141	-0.03143855775	-0.06773181789	-0.01845398619	0.3080932126	0.06699772944	-0.1067938092	-0.02619686317	-0.0776609936	-0.1101621157	-0.06691203365	0.3432346417	0.3477648776	-0.101262976	0.05983998949	0.04646514044	-0.110758627	0.2389859135	0.04764852589	0.3083181632	0.2924821713	-0.07119701442	-0.07261702006	-0.09854774713	-0.03712997901	-0.04549704347	0.3053471869	0.03616963014	0.2845430738	0.05913320601	-0.02370555308	-0.08026427865	-0.01751548142
0.04481653616	-0.05903017876	0.04632390152	-0.06008222287	-0.02000540051	-0.05668967309	-0.03862721375	0.1851441059	-0.02170372637	-0.03312071676	-0.01462361153	-0.01776202384	0.006940562945	-0.06709645911	-0.02875717906	0.1825505123	-0.01824527141	0.7181443491	0.0448688821	0.005349035185	0.4862381816	0.03176230862	0.004454742463	-0.06635672154	0.04570587481	-0.01859583722	-0.05734826433	-0.009722668928	-0.0245411812	-0.02612912809	-0.06008615961	-0.009081714796	-0.01793203527	-0.01005047871	-0.09621957784	-0.01735415244	0.03310871529	0.05591817121	0.007466883561	0.01517025679	0.001260094818	0.07215353273	0.03885938616	0.01374005505	0.04822127495	0.02943181154	0.04314171707	0.3226925099	0.02034765317	0.4850634893
0.6395950602	-0.02934112328	0.6478719864	-0.0261774533	-0.04416039584	-0.02530328365	0.08026944115	-0.148652173	0.09942059427	-0.05546005154	0.09531266972	-0.04555578647	0.00641092817	-0.03250647567	0.1001765409	-0.141426884	-0.03143855775	0.0448688821	0.755903166	0.02681359221	0.04367780927	-0.017457083	-0.01688120638	-0.03148847524	0.6500678057	0.01480734491	-0.02522345914	0.008085709371	-0.04839828426	-0.04605495617	-0.03052500497	-0.03380100933	-0.04110133294	-0.02067160683	-0.1249509816	-0.04112227298	-0.03529833639	-0.01340011927	0.02297954819	0.01461501329	0.007858646137	0.6382534834	0.0531919208	-0.03048384896	-0.009381156614	-0.02372857106	-0.004877526088	0.01066402713	0.02767694308	0.05504107931
0.02698154068	0.1388290313	0.02520648962	0.1389609625	-0.06920545878	0.1409638885	-0.02522213883	-0.1704180893	-0.01411373567	-0.0800536807	-0.01535066987	-0.06604216596	0.1361072425	0.1468430888	-0.01783313786	-0.1758608039	-0.06773181789	0.005349035185	0.02681359221	0.3189968037	0.02356866376	-0.02188150985	-0.05176980345	0.1412236997	0.0245884629	0.1041564331	0.1421086647	0.1037111636	-0.07889154228	-0.07968217229	0.1458782368	-0.06357870972	-0.07151852151	0.1950455044	-0.02522571199	-0.07038337621	-0.02154572192	-0.005057973765	0.2252414557	0.1480050152	0.1323543318	0.06171521164	0.1757445562	-0.03204034018	0.04068890557	-0.03068230579	-0.002913260914	0.01210306356	0.1637099318	0.01402529126
0.03842229886	-0.05756183112	0.03128987002	-0.05962760601	-0.02586106372	-0.06004307119	-0.03622207835	0.1961885607	-0.01998652159	-0.03352447066	-0.02239290955	-0.01906420965	-0.0008880924157	-0.06771488415	-0.02673480763	0.1896329884	-0.01845398619	0.4862381816	0.04367780927	0.02356866376	0.5919202317	0.02720642838	-0.001231265159	-0.06746772426	0.02973887495	-0.026107223	-0.05582022737	-0.01637450643	-0.03129986368	-0.02520127714	-0.05967137885	-0.00814384156	-0.02364391049	-0.01684482184	-0.1034939591	-0.0111616124	0.02034551676	0.03544935844	0.01592086853	0.0167253887	0.002239447466	0.07419506713	0.05411686314	0.005602038106	0.06189048383	0.01200339333	0.03993748186	0.3683147537	0.01336416993	0.5292503804
-0.0143021795	-0.1045810101	-0.01808036133	-0.1055974436	0.037604495	-0.09988438421	-0.07576915356	-0.1560975349	-0.05717014275	0.2822812886	-0.05631064085	0.038733458	-0.03971229328	-0.1024120074	-0.06101797543	-0.1613761021	0.3080932126	0.03176230862	-0.017457083	-0.02188150985	0.02720642838	0.471243406	0.05796145145	-0.09781875473	-0.01813036354	-0.06840762013	-0.1062468341	-0.06375503778	0.2888325406	0.2973018278	-0.09763501702	0.04762937012	0.03848572762	-0.06067552843	0.1872372296	0.03347759725	0.3118891802	0.3500052429	-0.0181296309	-0.01822722302	-0.043860344	0.05150284164	0.005544496066	0.3281982402	0.1026500971	0.3165188813	0.1036149731	0.003060921725	-0.01504764184	0.03158445311
-0.01361617918	-0.09456788	-0.01175681421	-0.09700888823	1.244576323	-0.09224953535	-0.06960012301	-0.1495637065	-0.05489473732	0.05397176196	-0.05128068655	1.245014728	-0.08184582721	-0.09645961801	-0.05351044092	-0.1573112358	0.06699772944	0.004454742463	-0.01688120638	-0.05176980345	-0.001231265159	0.05796145145	1.321752543	-0.09408018902	-0.01241835483	-0.06534354611	-0.09519324064	-0.05792092029	0.05397943546	0.06326955327	-0.09211434194	0.305035843	1.240024606	-0.09753664322	-0.02647590192	0.2964441497	0.04468055771	0.06037523276	-0.05236000928	-0.0642933416	-0.07563193442	-0.01786820552	-0.03413375915	0.03946418772	0.2780637965	0.04174147728	1.14530425	-0.007287685712	-0.06621320963	-0.002168032787
-0.03783362747	0.2296184958	-0.02994491851	0.2351635556	-0.1164513577	0.2376479868	-0.08217775726	-0.2224967261	-0.0709615068	-0.1241968663	-0.06983890172	-0.1171056235	0.02977173751	0.1598896549	-0.07220949385	-0.2219516723	-0.1067938092	-0.06635672154	-0.03148847524	0.1412236997	-0.06746772426	-0.09781875473	-0.09408018902	0.5976107981	-0.03339540085	0.06637187096	0.2296522686	0.06398493714	-0.1165063259	-0.1192000647	0.2390169257	-0.1016715435	-0.1148931766	0.5456940258	-0.05850116093	-0.1140401899	-0.1212089347	-0.1034697188	0.1475589407	0.04979652455	0.04032102566	-0.03709801996	0.07983268085	-0.1172722713	-0.1064039076	-0.1244954918	-0.09322265492	-0.08312823495	0.05996519539	-0.07209230742
0.6445519886	-0.03381115213	0.7245652031	-0.03695113388	-0.0375722305	-0.02752297701	0.07965466009	-0.1434989424	0.09444518764	-0.04916102517	0.09162998716	-0.04228516575	0.0002709362537	-0.03315367943	0.09782715256	-0.1385633269	-0.02619686317	0.04570587481	0.6500678057	0.0245884629	0.02973887495	-0.01813036354	-0.01241835483	-0.03339540085	0.741399179	0.005480931949	-0.03409548014	3.421310817e-05	-0.04794337412	-0.04918276931	-0.03243193058	-0.0303203312	-0.03886314191	-0.02705679165	-0.1316632082	-0.04094334528	-0.03724454879	-0.008957511668	0.0202333774	0.008243828645	2.160162964e-05	0.6644764614	0.05030079636	-0.03384543864	-0.008322765828	-0.02482154499	-0.006820043751	0.006063228163	0.02210076049	0.04307905071
0.0114255556	0.06694423871	0.007804587875	0.06561305649	-0.08565626463	0.07318885039	-0.0400975722	-0.1735574461	-0.02489041565	-0.09008422914	-0.0161758684	-0.08434735659	0.4040480422	0.06644610217	-0.03022387066	-0.1762447338	-0.0776609936	-0.01859583722	0.01480734491	0.1041564331	-0.026107223	-0.06840762013	-0.06534354611	0.06637187096	0.005480931949	0.511916595	0.07239162038	0.1057676748	-0.08540924068	-0.09230674343	0.07140625237	-0.07097536864	-0.08202980252	0.06957622031	0.290741422	-0.08482980628	-0.08086585727	-0.06508764462	0.1083985204	0.08863814984	0.3923025948	0.01242104862	0.1242020168	-0.07326995979	-0.05696773631	-0.08507063002	-0.05497564599	-0.05023279985	0.2788438061	-0.03018345024
-0.02382089802	0.7598363918	-0.0324369901	0.7651186506	-0.1143712326	0.349528468	-0.06696086222	-0.222824776	-0.07223404189	-0.1248921737	-0.07203395118	-0.1176658023	0.03372234385	0.1534926864	-0.07690022922	-0.223207466	-0.1101621157	-0.05734826433	-0.02522345914	0.1421086647	-0.05582022737	-0.1062468341	-0.09519324064	0.2296522686	-0.03409548014	0.07239162038	0.7992938703	0.08161966043	-0.1246545789	-0.1259769232	0.3640025687	-0.1060981154	-0.1099812299	0.2248786912	-0.05958615562	-0.1180090571	-0.1221133254	-0.1066919058	0.1631556956	0.05298665017	0.04225421679	-0.03156063659	0.07851228607	-0.1155947653	-0.1062018593	-0.1262958628	-0.09673085959	-0.08352662655	0.06751199964	-0.06058364
0.01558678239	0.08577000601	0.003717163982	0.07313719615	-0.07871421128	0.07206273592	-0.03578947462	-0.17385806	-0.03161081881	-0.08640704726	-0.02321552929	-0.07661490091	0.06382233968	0.0607388602	-0.02923978064	-0.1757882401	-0.06691203365	-0.009722668928	0.008085709371	0.1037111636	-0.01637450643	-0.06375503778	-0.05792092029	0.06398493714	3.421310817e-05	0.1057676748	0.08161966043	0.6900398519	-0.08343185546	-0.08398783832	0.08439443706	-0.0638593121	-0.07583943176	0.06990830488	-0.02766823817	-0.0804918671	-0.07668581595	-0.06107883055	0.1168332779	0.5792382189	0.07615285017	-0.0007963139981	0.1191750049	-0.07049281835	-0.05951727611	-0.08659910543	-0.0569031593	-0.03871749931	0.09402276463	-0.01666446671
-0.04578529691	-0.1122215137	-0.04823970618	-0.1250668712	0.03982579492	-0.109080731	-0.09612728999	-0.1644810383	-0.07957325929	0.4047522658	-0.07564305253	0.03800062257	-0.1097432642	-0.1208076566	-0.07726840198	-0.1742497268	0.3432346417	-0.0245411812	-0.04839828426	-0.07889154228	-0.03129986368	0.2888325406	0.05397943546	-0.1165063259	-0.04794337412	-0.08540924068	-0.1246545789	-0.08343185546	0.4776965189	0.3797912245	-0.1134580704	0.04679703017	0.03278604215	-0.1192008067	0.3022083087	0.0288229029	0.3883030101	0.2859717047	-0.08376133179	-0.08687719918	-0.1048834853	-0.05273118477	-0.05475793158	0.3564757206	0.02473961039	0.3569004049	0.04798413935	-0.04343975184	-0.09032471059	-0.02901527385
-0.05183939753	-0.1241223576	-0.04843863804	-0.1247167428	0.04155855939	-0.1195867409	-0.09798414362	-0.1722442079	-0.08488718136	0.382692443	-0.08556161648	0.03946432543	-0.1176937323	-0.1238432446	-0.08386961221	-0.1737884612	0.3477648776	-0.02612912809	-0.04605495617	-0.07968217229	-0.02520127714	0.2973018278	0.06326955327	-0.1192000647	-0.04918276931	-0.09230674343	-0.1259769232	-0.08398783832	0.3797912245	0.4412842768	-0.1193947665	0.04599740593	0.03578470424	-0.1234656838	0.2871067194	0.03548320931	0.3513130998	0.2788261758	-0.08436133597	-0.0908409087	-0.1114878683	-0.0587921233	-0.06576756921	0.3473350067	0.02935392354	0.3371180639	0.04300962667	-0.03941038535	-0.09699623482	-0.02632690239
-0.02194089545	0.365798581	-0.03002191157	0.3580170541	-0.1134279135	0.4935093613	-0.06753466874	-0.210632117	-0.06720069961	-0.1216481149	-0.06742366102	-0.11214192	0.03276848142	0.1598405952	-0.06900822986	-0.2149397255	-0.101262976	-0.06008615961	-0.03052500497	0.1458782368	-0.05967137885	-0.09763501702	-0.09211434194	0.2390169257	-0.03243193058	0.07140625237	0.3640025687	0.08439443706	-0.1134580704	-0.1193947665	0.5219509468	-0.09767461062	-0.1109808579	0.2321927652	-0.05425222375	-0.1157067951	-0.1160239325	-0.09962640415	0.1610828463	0.05787931012	0.04429870763	-0.02941349909	0.08658301819	-0.1094374505	-0.09890383719	-0.1201402819	-0.08892847053	-0.07830213193	0.06793257335	-0.06443464225
-0.03259261496	-0.09677855711	-0.03061289082	-0.1099789545	0.2807974467	-0.1019835965	-0.0784040175	-0.1527891575	-0.06615226675	0.05461093112	-0.06062708039	0.2789945494	-0.09793873491	-0.1038626962	-0.06688544802	-0.1580802674	0.05983998949	-0.009081714796	-0.03380100933	-0.06357870972	-0.00814384156	0.04762937012	0.305035843	-0.1016715435	-0.0303203312	-0.07097536864	-0.1060981154	-0.0638593121	0.04679703017	0.04599740593	-0.09767461062	1.374512615	0.2768826618	-0.1024237946	-0.03363553461	1.292319185	0.03415115528	0.0497683311	-0.0598845419	-0.0634295863	-0.09004517853	-0.03433928188	-0.04322852888	0.03687681243	1.210734808	0.03051564199	0.2777638075	-0.01454605539	-0.0760542564	-0.006960385759
-0.04319932624	-0.112251751	-0.03924206462	-0.1210851288	2.230525051	-0.1105294953	-0.08206401935	-0.1639207795	-0.07899087274	0.04085575477	-0.06963011412	2.22435525	-0.1084907029	-0.1145130088	-0.07396018209	-0.1638597602	0.04646514044	-0.01793203527	-0.04110133294	-0.07151852151	-0.02364391049	0.03848572762	1.240024606	-0.1148931766	-0.03886314191	-0.08202980252	-0.1099812299	-0.07583943176	0.03278604215	0.03578470424	-0.1109808579	0.2768826618	2.260445771	-0.118537629	-0.04057537856	0.2679408209	0.02205784605	0.03838954341	-0.06232717417	-0.07592986997	-0.1032657769	-0.03872108844	-0.05542615685	0.02297139467	0.251276266	0.02133307597	1.119065809	-0.02316417648	-0.08200381263	-0.01787945259
0.0003301560044	0.2221761417	-0.02337384078	0.2207923237	-0.1113151809	0.2187287202	-0.0554987527	-0.2167382451	-0.06526231871	-0.1280304146	-0.06498489423	-0.1112359415	0.08787441285	0.1445074723	-0.07089702064	-0.2234850809	-0.110758627	-0.01005047871	-0.02067160683	0.1950455044	-0.01684482184	-0.06067552843	-0.09753664322	0.5456940258	-0.02705679165	0.06957622031	0.2248786912	0.06990830488	-0.1192008067	-0.1234656838	0.2321927652	-0.1024237946	-0.118537629	0.7129490889	-0.06075139756	-0.1164347275	-0.04888483192	-0.03085236025	0.1974459716	0.08985858065	0.1021109232	0.01968089173	0.1322921963	-0.06562427909	-0.02706342113	-0.0730540004	-0.03313541967	-0.05320246275	0.1176182478	-0.0314869215
-0.1284846566	-0.06039481079	-0.1296858866	-0.06401783898	-0.04330772611	-0.05304232863	-0.1743596188	-0.2484209489	-0.156903858	0.3011342379	-0.1594346639	-0.04325550822	0.2480799111	-0.06344029982	-0.1588667787	-0.2521074545	0.2389859135	-0.09621957784	-0.1249509816	-0.02522571199	-0.1034939591	0.1872372296	-0.02647590192	-0.05850116093	-0.1316632082	0.290741422	-0.05958615562	-0.02766823817	0.3022083087	0.2871067194	-0.05425222375	-0.03363553461	-0.04057537856	-0.06075139756	0.8490972246	-0.05008548888	0.2829201146	0.191778313	-0.02434660921	-0.04166857443	0.2449423306	-0.1331711958	-0.01532636252	0.2680184403	-0.05162690718	0.2673174837	-0.03576238964	-0.1220640219	0.1319307671	-0.1038526441
-0.03934431046	-0.11619825	-0.03996297304	-0.1179728543	0.2704813364	-0.1169991675	-0.08936431075	-0.1728718863	-0.07798746396	0.03176783436	-0.0756193317	0.2732573019	-0.0953004036	-0.1156965345	-0.07561042492	-0.1747396879	0.04764852589	-0.01735415244	-0.04112227298	-0.07038337621	-0.0111616124	0.03347759725	0.2964441497	-0.1140401899	-0.04094334528	-0.08482980628	-0.1180090571	-0.0804918671	0.0288229029	0.03548320931	-0.1157067951	1.292319185	0.2679408209	-0.1164347275	-0.05008548888	1.934606786	0.02406248539	0.03641363798	-0.07311187152	-0.08490771456	-0.09663503743	-0.04735058354	-0.06042333012	0.01930329325	1.189214492	0.01372087386	0.2696421545	-0.02829739609	-0.08222279296	-0.01166324351
-0.02757552806	-0.1150170351	-0.03456231977	-0.1245832339	0.03928004653	-0.1110451003	-0.09220852344	-0.1715731013	-0.07136826994	0.408668606	-0.06924760314	0.0408735578	-0.0505676758	-0.1233743516	-0.07259333413	-0.1785478945	0.3083181632	0.03310871529	-0.03529833639	-0.02154572192	0.02034551676	0.3118891802	0.04468055771	-0.1212089347	-0.03724454879	-0.08086585727	-0.1221133254	-0.07668581595	0.3883030101	0.3513130998	-0.1160239325	0.03415115528	0.02205784605	-0.04888483192	0.2829201146	0.02406248539	0.5876073127	0.3625373685	-0.04954381561	-0.04651855402	-0.04937930909	-0.006067392657	0.02506604644	0.3919622472	0.1022290525	0.4177012841	0.09175582876	-0.01413145786	-0.04330616369	0.009031946497
-0.007981347434	-0.1035938362	-0.0076345776	-0.1085285903	0.04467958093	-0.1009893306	-0.07659867602	-0.1579202873	-0.05701793162	0.2862164603	-0.05588584163	0.04469403608	-0.02546431611	-0.1049666505	-0.05805268763	-0.1619168802	0.2924821713	0.05591817121	-0.01340011927	-0.005057973765	0.03544935844	0.3500052429	0.06037523276	-0.1034697188	-0.008957511668	-0.06508764462	-0.1066919058	-0.06107883055	0.2859717047	0.2788261758	-0.09962640415	0.0497683311	0.03838954341	-0.03085236025	0.191778313	0.03641363798	0.3625373685	0.487317599	-0.0232450935	-0.02427092728	-0.02458980822	0.01660007876	0.0252130626	0.311632322	0.1254732398	0.3263330246	0.1192927533	0.005646499079	-0.004243097025	0.03376150096
0.03272937941	0.1566689543	0.02128410146	0.153560857	-0.06830354698	0.1446399444	-0.01795917549	-0.1744590052	-0.02098637453	-0.08193408438	-0.02001810362	-0.07133323478	0.1319080188	0.1464179072	-0.02809737505	-0.1808800491	-0.07119701442	0.007466883561	0.02297954819	0.2252414557	0.01592086853	-0.0181296309	-0.05236000928	0.1475589407	0.0202333774	0.1083985204	0.1631556956	0.1168332779	-0.08376133179	-0.08436133597	0.1610828463	-0.0598845419	-0.06232717417	0.1974459716	-0.02434660921	-0.07311187152	-0.04954381561	-0.0232450935	0.3138167351	0.1386454301	0.118867274	0.04700409776	0.1600472389	-0.03410873927	-0.007729808955	-0.04386019343	-0.00690536834	-0.01751525879	0.1561890661	0.007608775545
0.01277630202	0.05448774156	0.0116079479	0.04837094425	-0.08682389128	0.05757257708	-0.04692173798	-0.1838180945	-0.03442640048	-0.09403472916	-0.02797868219	-0.07614994351	0.1059115523	0.05208940329	-0.02971787734	-0.1865340383	-0.07261702006	0.01517025679	0.01461501329	0.1480050152	0.0167253887	-0.01822722302	-0.0642933416	0.04979652455	0.008243828645	0.08863814984	0.05298665017	0.5792382189	-0.08687719918	-0.0908409087	0.05787931012	-0.0634295863	-0.07592986997	0.08985858065	-0.04166857443	-0.08490771456	-0.04651855402	-0.02427092728	0.1386454301	0.8860712553	0.1137791406	0.04758306687	0.1547368513	-0.03503084687	-0.01223400512	-0.03573928883	0.01362940818	-0.0142704209	0.1698388278	0.03945538752
0.03087756769	0.03733065404	0.002388771458	0.03985204253	-0.1016287574	0.04553110051	-0.0541260522	-0.1868871557	-0.04009344074	-0.1123236064	-0.03496781605	-0.09592042329	0.8873350213	0.0412544847	-0.04333780491	-0.2002244855	-0.09854774713	0.001260094818	0.007858646137	0.1323543318	0.002239447466	-0.043860344	-0.07563193442	0.04032102566	2.160162964e-05	0.3923025948	0.04225421679	0.07615285017	-0.1048834853	-0.1114878683	0.04429870763	-0.09004517853	-0.1032657769	0.1021109232	0.2449423306	-0.09663503743	-0.04937930909	-0.02458980822	0.118867274	0.1137791406	1.004740369	0.05864754029	0.1374738376	-0.05440216573	-0.01635731317	-0.05055708126	-0.02541092548	-0.04057040208	0.3061166377	0.01026518496
0.6401663663	-0.03568063129	0.664802446	-0.04113766387	-0.04295021043	-0.02907614307	0.08388465146	-0.1405870952	0.09560646672	-0.05787362436	0.09901847106	-0.03794980558	0.03200461003	-0.03475903817	0.09434136294	-0.1414216413	-0.03712997901	0.07215353273	0.6382534834	0.06171521164	0.07419506713	0.05150284164	-0.01786820552	-0.03709801996	0.6644764614	0.01242104862	-0.03156063659	-0.0007963139981	-0.05273118477	-0.0587921233	-0.02941349909	-0.03433928188	-0.03872108844	0.01968089173	-0.1331711958	-0.04735058354	-0.006067392657	0.01660007876	0.04700409776	0.04758306687	0.05864754029	0.862854898	0.08241466844	-0.007024887015	0.05654938807	0.02805015029	0.02516671302	0.04088643508	0.08134363732	0.09273767542
0.05601523732	0.0835213975	0.05398374724	0.07430491871	-0.0534645951	0.08685445449	-0.01258806467	-0.1508405631	0.002680877945	-0.06508087483	0.002015282274	-0.05304422521	0.1490204547	0.0760068596	0.0002681583897	-0.1486093999	-0.04549704347	0.03885938616	0.0531919208	0.1757445562	0.05411686314	0.005544496066	-0.03413375915	0.07983268085	0.05030079636	0.1242020168	0.07851228607	0.1191750049	-0.05475793158	-0.06576756921	0.08658301819	-0.04322852888	-0.05542615685	0.1322921963	-0.01532636252	-0.06042333012	0.02506604644	0.0252130626	0.1600472389	0.1547368513	0.1374738376	0.08241466844	0.3698669034	-0.001184489493	0.02423669637	-0.00628650626	0.02076645982	0.02765762814	0.1748787546	0.04589848098
-0.03293217444	-0.1150772127	-0.03152178272	-0.1230323653	0.0230878854	-0.1102504977	-0.08736928078	-0.1679906905	-0.07358817602	0.3588727764	-0.06887210852	0.02429229663	-0.04462149553	-0.1149861017	-0.07185876325	-0.1718870574	0.3053471869	0.01374005505	-0.03048384896	-0.03204034018	0.005602038106	0.3281982402	0.03946418772	-0.1172722713	-0.03384543864	-0.07326995979	-0.1155947653	-0.07049281835	0.3564757206	0.3473350067	-0.1094374505	0.03687681243	0.02297139467	-0.06562427909	0.2680184403	0.01930329325	0.3919622472	0.311632322	-0.03410873927	-0.03503084687	-0.05440216573	-0.007024887015	-0.001184489493	0.5318762365	0.07690253121	0.4064189846	0.1000189507	-0.01007956671	-0.03799444917	0.008703517921
-0.002036705163	-0.1005424894	-0.006996059324	-0.1107749007	0.2580649954	-0.09987763544	-0.06035355001	-0.154732797	-0.04706336729	0.03465695936	-0.04264303341	0.2603091883	-0.0007170463785	-0.1029779816	-0.04867799158	-0.1582634841	0.03616963014	0.04822127495	-0.009381156614	0.04068890557	0.06189048383	0.1026500971	0.2780637965	-0.1064039076	-0.008322765828	-0.05696773631	-0.1062018593	-0.05951727611	0.02473961039	0.02935392354	-0.09890383719	1.210734808	0.251276266	-0.02706342113	-0.05162690718	1.189214492	0.1022290525	0.1254732398	-0.007729808955	-0.01223400512	-0.01635731317	0.05654938807	0.02423669637	0.07690253121	1.420483688	0.09218566869	0.3150169351	0.03372307368	0.02540922753	0.04961407171
-0.02576328251	-0.1187519859	-0.02520424014	-0.1283878483	0.02325912103	-0.1166578836	-0.09014221135	-0.1727978313	-0.07810389955	0.3696407357	-0.07358605764	0.02316474679	-0.03258498741	-0.1207323859	-0.075221492	-0.1775529372	0.2845430738	0.02943181154	-0.02372857106	-0.03068230579	0.01200339333	0.3165188813	0.04174147728	-0.1244954918	-0.02482154499	-0.08507063002	-0.1262958628	-0.08659910543	0.3569004049	0.3371180639	-0.1201402819	0.03051564199	0.02133307597	-0.0730540004	0.2673174837	0.01372087386	0.4177012841	0.3263330246	-0.04386019343	-0.03573928883	-0.05055708126	0.02805015029	-0.00628650626	0.4064189846	0.09218566869	0.6969865892	0.0810415858	-0.001548687682	0.004609777606	0.01400605608
-0.0009706395434	-0.09556177369	-0.004452873922	-0.09478183617	1.117643088	-0.08991188401	-0.06839227708	-0.1483444574	-0.05128790282	0.04151785929	-0.04654183473	1.108596449	-0.01195157028	-0.08947297625	-0.05298085507	-0.1510516085	0.05913320601	0.04314171707	-0.004877526088	-0.002913260914	0.03993748186	0.1036149731	1.14530425	-0.09322265492	-0.006820043751	-0.05497564599	-0.09673085959	-0.0569031593	0.04798413935	0.04300962667	-0.08892847053	0.2777638075	1.119065809	-0.03313541967	-0.03576238964	0.2696421545	0.09175582876	0.1192927533	-0.00690536834	0.01362940818	-0.02541092548	0.02516671302	0.02076645982	0.1000189507	0.3150169351	0.0810415858	1.327613867	0.02523892972	-0.01331747865	0.03702882389
0.007157622751	-0.08195580897	0.005340569518	-0.08670970337	-0.02541211189	-0.0802304921	-0.05149706939	0.2976868632	-0.04077619202	-0.04464469961	-0.03748769793	-0.02411115324	-0.02066261958	-0.07491890592	-0.03646064564	0.298189019	-0.02370555308	0.3226925099	0.01066402713	0.01210306356	0.3683147537	0.003060921725	-0.007287685712	-0.08312823495	0.006063228163	-0.05023279985	-0.08352662655	-0.03871749931	-0.04343975184	-0.03941038535	-0.07830213193	-0.01454605539	-0.02316417648	-0.05320246275	-0.1220640219	-0.02829739609	-0.01413145786	0.005646499079	-0.01751525879	-0.0142704209	-0.04057040208	0.04088643508	0.02765762814	-0.01007956671	0.03372307368	-0.001548687682	0.02523892972	0.7195869667	0.01501364142	0.353876332
0.03836154191	0.05904967097	0.02215453514	0.05795019116	-0.07831005382	0.06419364502	-0.03461924751	-0.1860436503	-0.03161210417	-0.101624248	-0.02693239154	-0.08030312663	0.3160477138	0.07491627478	-0.02613820518	-0.1941572875	-0.08026427865	0.02034765317	0.02767694308	0.1637099318	0.01336416993	-0.01504764184	-0.06621320963	0.05996519539	0.02210076049	0.2788438061	0.06751199964	0.09402276463	-0.09032471059	-0.09699623482	0.06793257335	-0.0760542564	-0.08200381263	0.1176182478	0.1319307671	-0.08222279296	-0.04330616369	-0.004243097025	0.1561890661	0.1698388278	0.3061166377	0.08134363732	0.1748787546	-0.03799444917	0.02540922753	0.004609777606	-0.01331747865	0.01501364142	0.7510296522	0.01854168023
0.0497855689	-0.05846036544	0.04088700383	-0.06439101864	-0.02192836431	-0.06015031034	-0.03380272426	0.1901072134	-0.01927279671	-0.03606351451	-0.01867631694	-0.01560552319	-0.013249261	-0.07374215395	-0.02175266696	0.1838540195	-0.01751548142	0.4850634893	0.05504107931	0.01402529126	0.5292503804	0.03158445311	-0.002168032787	-0.07209230742	0.04307905071	-0.03018345024	-0.06058364	-0.01666446671	-0.02901527385	-0.02632690239	-0.06443464225	-0.006960385759	-0.01787945259	-0.0314869215	-0.1038526441	-0.01166324351	0.009031946497	0.03376150096	0.007608775545	0.03945538752	0.01026518496	0.09273767542	0.04589848098	0.008703517921	0.04961407171	0.01400605608	0.03702882389	0.353876332	0.01854168023	0.6698346444
0.008350790294	-0.06623140336	0.007221208399	-0.0732459023	0.3609310128	-0.06444091404	-0.04246344103	-0.1121361367	-0.031379249	0.08350085776	-0.02971801021	0.3642372103	-0.06030007365	-0.06920772361	-0.02957744231	-0.1097525793	0.1010948774	0.03652273888	0.007050987843	-0.02514544138	0.03339788801	0.08539081564	0.3711496072	-0.0677672168	0.007241558018	-0.03524724408	-0.07119254537	-0.02606880851	0.08400855801	0.0894459927	-0.06376888322	0.3409231367	0.359083376	-0.06713726704	0.005797107561	0.3312647633	0.07181185109	0.08966799718	-0.02938048297	-0.03156775277	-0.05409420965	0.002588370228	0.005394836529	0.06921575696	0.3001344723	0.07068158325	0.3453099342	0.03036118815	-0.03885427075	0.03635063112
-0.1432126967	-0.2175290328	-0.142918836	-0.2251450752	-0.1624879768	-0.2140433754	-0.1908112175	1.865034093	-0.1736237144	-0.1732761254	-0.1782058093	-0.1649751529	-0.2138201061	-0.2221629412	-0.1773008992	1.855025939	-0.1619648507	0.1957092407	-0.1483147248	-0.1720129172	0.2071090774	-0.1611112529	-0.1520389323	-0.219638341	-0.1432448206	-0.1816543891	-0.2216223202	-0.1789375961	-0.1724608806	-0.173338938	-0.2135792546	-0.1578264041	-0.1658680281	-0.2195513678	-0.2516559542	-0.1728851054	-0.1797402386	-0.163884091	-0.1749593193	-0.191842768	-0.1996338155	-0.1491293434	-0.1492009549	-0.1752538323	-0.1597304702	-0.1837817177	-0.1552418824	0.3103825709	-0.1895279274	0.1985889862
0.0003887672463	0.3313630403	-0.01164287059	0.3260598902	-0.1091135447	0.4579813188	-0.06416665033	-0.2109748039	-0.06059843404	-0.1124803628	-0.05984607948	-0.1083628903	0.1055241488	0.1406796355	-0.06553429511	-0.2129820481	-0.1040150283	-0.00763135673	-0.01069101306	0.1895820634	-0.02073696176	-0.06245322977	-0.09433773666	0.2089994906	-0.01269359465	0.07024173324	0.3319664105	0.07085591669	-0.1161721813	-0.1219676661	0.4644743144	-0.09654568718	-0.1089411896	0.2852263635	-0.05967401126	-0.1155639801	-0.05511905635	-0.03656719575	0.1907858891	0.0975869132	0.09379064812	0.02158314332	0.1256172522	-0.0587687158	-0.01254970966	-0.06493128811	-0.03352790467	-0.06071840245	0.1123257011	-0.02368158266
-0.04362284407	-0.1154866348	-0.03401428016	-0.115506739	2.238225857	-0.1115477777	-0.08693732832	-0.1707563819	-0.0766502624	0.03452125331	-0.07213855389	2.2354597	-0.1055957682	-0.1145906268	-0.06846637231	-0.1715521808	0.04760553936	-0.01831144286	-0.03786311508	-0.06929469836	-0.02301474983	0.04249217551	1.264553399	-0.113853597	-0.03467582077	-0.08369864853	-0.1087195623	-0.08038947211	0.03571357972	0.04167886083	-0.1130330967	0.2817985179	2.238952533	-0.1168305349	-0.04457286288	0.2761384182	0.02882754626	0.03996566882	-0.06666405168	-0.07569469597	-0.1016635663	-0.04102315849	-0.05546583265	0.02532409241	0.2558658869	0.0209199228	1.120980577	-0.02747037636	-0.07921766363	-0.01927071156
-0.02057458551	0.3590340459	-0.03122361882	0.3630704978	-0.1146885238	0.5052862088	-0.0685703234	-0.2146152753	-0.06519456949	-0.1245969229	-0.06863891099	-0.1113593899	0.03641094128	0.1600490983	-0.06899296665	-0.2196520747	-0.1029009948	-0.06081375797	-0.02899338556	0.149638346	-0.06328902043	-0.09931469613	-0.09373412174	0.2385529228	-0.03192800863	0.06805317477	0.3604033259	0.08036795341	-0.1173555167	-0.1172425439	0.5059751324	-0.102651124	-0.1149676151	0.2299273941	-0.05163229588	-0.1115664546	-0.1165298892	-0.1058049872	0.1592324407	0.04946466007	0.04623553828	-0.03196649728	0.07982738565	-0.1136564981	-0.1018049205	-0.1209723661	-0.09225952707	-0.08122301111	0.0643158552	-0.06516751105
0.1004127593	-0.000555635457	0.09741967986	0.0008855173088	-0.007068753462	0.008720221008	0.03225979084	-0.1068295243	0.04734417391	-0.009209689927	0.04754610325	-0.002753887275	0.09090957595	-0.0004960928244	0.04275467281	-0.1041538763	0.001239676008	0.09426727758	0.09764854536	0.0962176537	0.09612808825	0.05094628886	0.01779676334	0.001607797488	0.1086937171	0.04337502062	0.002374415903	0.04297513521	-0.00868960402	-0.007334872386	0.00834035565	0.01038600918	-0.008668486792	0.0524491733	-0.08939498712	0.006462512192	0.03855340619	0.06516661261	0.0938473592	0.074787429	0.06233778986	0.1331051097	0.1173413095	0.04489586127	0.07987045031	0.03778643048	0.07136321145	0.1025627362	0.1052220125	0.09030100779
0.007148833911	0.3286362332	-0.01388975579	0.3218596061	-0.1094168591	0.444419075	-0.04681308891	-0.2082704246	-0.05696536667	-0.1193386861	-0.05190796407	-0.1099524081	0.09687262	0.1415823264	-0.06121689062	-0.2119360132	-0.1022282848	-0.01403291623	-0.01273777961	0.1871458809	-0.01739263504	-0.0439345142	-0.09028909448	0.2133098525	-0.01621341172	0.07325212923	0.3363460957	0.07039537358	-0.1143142938	-0.1215894697	0.4585711088	-0.09875439935	-0.1082742337	0.2959313851	-0.06258823559	-0.1155398226	-0.06780118575	-0.04565397906	0.2001432003	0.102886437	0.1017316093	0.04542646831	0.1406177872	-0.05308647602	-0.0312239816	-0.05423339377	-0.03638641749	-0.05328259359	0.1170889327	-0.0138488908
-0.0009444300185	0.05636266799	0.001132989439	0.05485086053	-0.08411440199	0.05915283026	-0.05061702296	-0.1805572805	-0.03511785526	-0.08903744737	-0.03720873928	-0.07362162457	0.05889818777	0.05171021619	-0.03736259984	-0.1817796596	-0.07302657091	-0.02587652074	0.001212968268	0.09384720658	-0.02719940841	-0.06878536794	-0.06072124763	0.05536718707	-0.0001937170647	0.09543080805	0.05795987823	0.6161794835	-0.08675243146	-0.0850567254	0.06060711591	-0.06165818754	-0.07189031088	0.04886453602	-0.03398220839	-0.08405517482	-0.0823360514	-0.06710870896	0.09584643235	0.6656940647	0.06931119351	-0.001558284852	0.1113046812	-0.07857511891	-0.06663815994	-0.08805375414	-0.05716173149	-0.04783616469	0.08114387638	-0.02605277664
-0.006692323783	0.3570639789	-0.02466823921	0.3573081473	-0.1147772965	0.5066520702	-0.05617812159	-0.2167466625	-0.06857551479	-0.1236720621	-0.06826855923	-0.1136648215	0.03487287828	0.1533340828	-0.0695122046	-0.2159079751	-0.1013820944	-0.06038121445	-0.02528287066	0.1404911874	-0.0632268755	-0.100966001	-0.09105485058	0.2331174378	-0.02760347265	0.06794202031	0.356591554	0.07690909276	-0.1134886554	-0.1206760154	0.505411744	-0.1000930269	-0.1115967092	0.2342119811	-0.05924074488	-0.1163466831	-0.1156533258	-0.1019392863	0.1496129287	0.05109195052	0.04236866193	-0.02873110636	0.08154892352	-0.1139333378	-0.1008906083	-0.1166265301	-0.08959656544	-0.08357400755	0.05958791355	-0.06333411466
0.01262049595	0.1895638159	0.00360653108	0.1924439233	-0.06403846495	0.1922859733	-0.03888440477	-0.184915421	-0.033458381	-0.09492325841	-0.037889035	-0.06756121393	0.0707365157	0.2056995376	-0.03409706161	-0.1855732041	-0.07349979704	-0.02761260112	0.01019951905	0.1745989366	-0.0152308036	-0.06834863101	-0.04938095374	0.1878773821	0.001861677954	0.0995635648	0.1965310348	0.1116415555	-0.08622525614	-0.0868728786	0.1900814051	-0.06194010594	-0.06827184616	0.1783377099	-0.0316702594	-0.07394442487	-0.078388757	-0.06792631588	0.1857622387	0.09070026986	0.08003937962	0.006236488798	0.1181617777	-0.08212162263	-0.05391797043	-0.08706697513	-0.04614613606	-0.04654044081	0.1056857246	-0.01637826614
0.01756945643	0.07329910954	0.009085271418	0.06473758778	-0.07274046989	0.0764935737	-0.04728559678	-0.1778358775	-0.03085777485	-0.08951846198	-0.02156424065	-0.06266502596	0.4045548043	0.06899344395	-0.02953669373	-0.1812347759	-0.07647925954	-0.02237470346	0.01274456408	0.1062592896	-0.02785228382	-0.07314831529	-0.04208287697	0.0691536647	0.007107949756	0.4623562029	0.06758250572	0.1030314869	-0.08384269516	-0.09179361335	0.07484356953	-0.06532678873	-0.07584329054	0.06402466971	0.2995707239	-0.07778554476	-0.08039346314	-0.06754543017	0.1047348236	0.08860171246	0.3981214871	0.01177629238	0.1163725605	-0.08128851177	-0.06345972141	-0.08618882319	-0.04782088111	-0.05269556477	0.2766827308	-0.02972450824
-0.04477493704	-0.1238783669	-0.05063762911	-0.126842342	0.03303106502	-0.1170874076	-0.1011467145	-0.1745190003	-0.07979846391	0.2963327613	-0.082281788	0.03552446767	-0.1116485492	-0.1245305687	-0.08395591572	-0.1748646554	0.3156266953	-0.01207115116	-0.04950348313	-0.07911274229	-0.02617375507	0.2833970019	0.05539500698	-0.1242100148	-0.05161422891	-0.08271907057	-0.1277385007	-0.08130948386	0.2991061756	0.3061488189	-0.1204237077	0.04522475301	0.03253470477	-0.1233862032	0.2115780635	0.04984353267	0.2827406421	0.2928245837	-0.08288169603	-0.08966081166	-0.1042279689	-0.05327118319	-0.05830200295	0.2649312888	0.03051315433	0.2654192848	0.05286153121	-0.04137073505	-0.09217182663	-0.02415076074
-0.05716418683	-0.1243088018	-0.04610812382	-0.1297761698	0.03336934655	-0.1218102425	-0.1040235841	-0.1690564022	-0.08746102343	0.4550637692	-0.09128222539	0.03340208461	-0.120157257	-0.129108194	-0.08776653864	-0.1703602683	0.3294772047	-0.03459621955	-0.05602353017	-0.08676594528	-0.03171634872	0.2849323796	0.05443535618	-0.1231031897	-0.04715884788	-0.08757515835	-0.1268850868	-0.08521367678	0.4008427066	0.3860576971	-0.119203873	0.05796059573	0.03393564669	-0.1293958472	0.2968710213	0.03385028473	0.4007801409	0.2892662589	-0.08619767292	-0.09524925125	-0.1122457638	-0.059027697	-0.06141489984	0.3577868432	0.02896962486	0.3565523826	0.04571295416	-0.04289055422	-0.09944158825	-0.03492055846
0.00920204278	0.06680772135	0.006705050798	0.06937677333	-0.08307041741	0.07186413526	-0.04501756058	-0.1788509925	-0.02997845885	-0.09139070498	-0.03164471281	-0.08060705969	0.4062538891	0.07064434067	-0.03298996275	-0.1866728708	-0.07433969901	-0.02911028448	0.01352175597	0.1038267832	-0.03145292117	-0.06684656207	-0.060794916	0.0702914545	0.005724678558	0.4443520855	0.07016022823	0.1057130141	-0.08336793281	-0.0869464637	0.07189212329	-0.06893340409	-0.08301770467	0.07033738415	0.2900162235	-0.07483482596	-0.08284341438	-0.06647521302	0.1066798826	0.0925628983	0.4017697832	0.007023404913	0.1156900306	-0.0821153932	-0.06242985739	-0.08672195908	-0.05233928435	-0.05118715876	0.280934186	-0.03249383415
-0.1147344018	-0.2156481694	-0.1153473909	-0.2212081953	-0.1653975383	-0.2094540252	-0.1749644692	1.735716699	-0.1631499121	-0.1740046809	-0.1594900273	-0.1585462352	-0.1448687875	-0.213690447	-0.1639511815	1.730205995	-0.1583850835	0.2704065735	-0.1186558875	-0.1278200712	0.2371674915	-0.1106106472	-0.1494436736	-0.2164757988	-0.1159543197	-0.1702562037	-0.2181663752	-0.1713402147	-0.1712461968	-0.1740180756	-0.2103431576	-0.1534543189	-0.1614764879	-0.1657876603	-0.2477541031	-0.1658998293	-0.1326417043	-0.1124471015	-0.1269793454	-0.1333852869	-0.143956037	-0.08251906682	-0.08546167428	-0.1256766518	-0.1047136535	-0.07623162482	-0.09433360303	0.3493165603	-0.1345553468	0.2459282755
-0.1413680364	-0.2130660609	-0.1389868103	-0.2243682469	-0.1595660891	-0.2056127646	-0.191457304	1.869388202	-0.1725478834	-0.1747460291	-0.1752042431	-0.158017836	-0.2133297727	-0.2186969321	-0.1741256275	1.854923318	-0.1576515546	0.1890228878	-0.1451603803	-0.1735030985	0.194254073	-0.162188404	-0.1496407541	-0.217816321	-0.1399671825	-0.1862318446	-0.2216002171	-0.18122131	-0.164991307	-0.1717435704	-0.2118188746	-0.1568562536	-0.1621151288	-0.2217837372	-0.2484614972	-0.1689978012	-0.1739628736	-0.1654216595	-0.1808788232	-0.1909211339	-0.2038394029	-0.1451257839	-0.152459175	-0.1790551093	-0.1611345111	-0.1845130235	-0.1543080131	0.3050864806	-0.1925768973	0.1922338062
-0.1345143848	-0.212583398	-0.1377227739	-0.2247811242	-0.1642697454	-0.2051584931	-0.1870840027	1.870334278	-0.1647689658	-0.1777502134	-0.1701252352	-0.1626202611	-0.2101522024	-0.2188119006	-0.169911935	1.861724672	-0.1573206113	0.1926717025	-0.1459945875	-0.1719690037	0.1979873409	-0.1648358168	-0.1529936779	-0.2215147468	-0.127152235	-0.1806894285	-0.2238987303	-0.1797963312	-0.1667189133	-0.1756333334	-0.2131855998	-0.1594104176	-0.1679268863	-0.2226490337	-0.2491156833	-0.1724714704	-0.1704639829	-0.1608396947	-0.1780655303	-0.190485122	-0.1993743502	-0.1457207205	-0.146263756	-0.1784891513	-0.1627573692	-0.1795022746	-0.1535651262	0.2999534856	-0.1890558635	0.1887478902
0.0267519249	0.2530823185	0.00453398421	0.2496879102	-0.09515510187	0.2477642179	-0.03963924783	-0.1975312515	-0.04756712389	-0.1056470596	-0.04141999755	-0.09393785734	0.1080644076	0.1625265312	-0.0502760138	-0.2004681627	-0.08860883733	-0.003661281767	0.006561795092	0.1983755135	-0.01298610948	-0.04191503538	-0.07286057837	0.2316275298	0.001169864959	0.08678658985	0.2534907817	0.0901975978	-0.09801441757	-0.1015041067	0.2603661917	-0.08348222061	-0.09628363752	0.3113248183	-0.04450542416	-0.09825863721	-0.05462477796	-0.04638256589	0.2177209962	0.1273256557	0.1073305588	0.02768460424	0.1530936286	-0.04710176004	-0.03305741359	-0.06166187072	-0.01885105154	-0.01816462396	0.1244537571	-0.006429363253
-0.05601661884	-0.1283317242	-0.05164007835	-0.1261059214	0.03255960147	-0.1226502505	-0.1083491842	-0.1789511678	-0.09153653087	0.409497306	-0.0922834029	0.02986387358	-0.1237820344	-0.1289909522	-0.0896842461	-0.1820864055	0.3321242388	-0.03836898603	-0.001279038172	-0.08602549632	-0.04224854549	0.2781087361	0.05170576542	-0.1232743522	-0.05202563653	-0.09766944638	-0.1298069512	-0.09355402404	0.4016382002	0.389053828	-0.1245840895	0.03650393115	0.02961944541	-0.1286133913	0.2925078137	0.0261377794	0.3745913872	0.268201787	-0.08990580517	-0.09866933709	-0.1165872035	-0.06031505733	-0.07122130224	0.4030625762	0.01801741082	0.3814069093	0.03637218469	-0.04943535718	-0.1010994716	-0.04141185996
0.018245734	0.05131304529	0.01205859007	0.04448712714	-0.08825086862	0.05473048717	-0.04257401121	-0.1861066184	-0.03242783022	-0.09761062067	-0.03096940661	-0.0815535677	0.1206090489	0.050861416	-0.0314356699	-0.1899080692	-0.07493830171	0.01754595722	0.01383639439	0.1750458716	0.02077162476	-0.01284969941	-0.06541054823	0.04672632887	0.01073188356	0.08715479694	0.05058941011	0.5816362363	-0.08668999194	-0.09221580323	0.06172869742	-0.064965606	-0.08628487893	0.1217305855	-0.04121946661	-0.08875416222	-0.002419256444	0.02275096754	0.1471502498	0.6991989615	0.1407802551	0.06842114343	0.2224833288	-0.02913310633	0.01736099593	-0.027773893	-0.002506970502	0.006661688858	0.1696020171	0.0242905038
-0.02008373851	-0.09776437098	-0.0209172815	-0.1103436213	0.2808385799	-0.09882574256	-0.06598395824	-0.1496704468	-0.05989619014	0.04734813014	-0.05140676893	0.2853751932	-0.08290997719	-0.1031461627	-0.05306347787	-0.1506070155	0.06485943313	-0.002640307695	-0.02398210649	-0.05503851238	-0.005340273379	0.05276159633	0.3029473793	-0.104965429	-0.02189765374	-0.06154017099	-0.1015875462	-0.05985028895	0.04831513216	0.04721718964	-0.09729272803	1.302975117	0.28680832	-0.09950365772	-0.02976222295	1.28381619	0.04332079034	0.05960457659	-0.05323589517	-0.06904162786	-0.08002270646	-0.02243173008	-0.03869905906	0.0478404147	1.221757339	0.0391138259	0.2833481144	-0.01501758667	-0.06381373318	-0.002664060928
-0.05223986261	-0.1226371502	-0.05118820766	-0.1231871252	0.03549876128	-0.1173102384	-0.102349455	-0.1752877282	-0.09039783958	0.3969032019	-0.08913563272	0.03454987414	-0.1185895436	-0.1266941079	-0.08744362844	-0.1773665002	0.3416641877	-0.03184777582	-0.04911656534	-0.08519283051	-0.0355505905	0.2901738774	0.05721930041	-0.1212264814	-0.0508918756	-0.09118335519	-0.1244039885	-0.08544527764	0.3967767587	0.4030241609	-0.1179095592	0.04460276234	0.03467180488	-0.1252932399	0.2973928648	0.03294321891	0.3684059848	0.2756668931	-0.08778856872	-0.09265239967	-0.1123836796	-0.06032077905	-0.06461802002	0.4132442627	0.02575611333	0.3799317799	0.04238912211	-0.04483466445	-0.09584668563	-0.03380399394
0.09360297986	-0.07453940272	0.08643809459	-0.08397473479	-0.08749199804	-0.07743478647	1.56956944	-0.1868867481	0.845272557	-0.1033248314	0.8508368664	-0.08830105467	-0.05748494319	-0.07919615667	0.8431114606	-0.1816930656	-0.0810854555	-0.03828728231	0.08861902752	-0.0299246511	-0.03502309227	-0.07649605287	-0.06866144724	-0.08356450554	0.08727084653	-0.0414131566	-0.07989137703	-0.04358336784	-0.09439251127	-0.1006747958	-0.08086170947	-0.07483864744	-0.08938675898	-0.08147756839	-0.1779306108	-0.08818297559	-0.09184223041	-0.07651673804	-0.0390324523	-0.04652124297	-0.05559186322	0.08241884045	-0.007121617	-0.08925375104	-0.06456805477	-0.09383207851	-0.06860313337	-0.04916687394	-0.04545615725	-0.03077197969
-0.1452073498	-0.2183680373	-0.1478960801	-0.2338530555	-0.1618458805	-0.2193236351	-0.1982945979	1.420641609	-0.1800985307	-0.1794981256	-0.182160023	-0.1653514126	-0.2203178015	-0.2295843435	-0.1827075708	1.412867104	-0.1709798472	0.1794804913	-0.1467372891	-0.1833152379	0.1890185793	-0.1668660068	-0.1564750597	-0.2277329879	-0.1497659068	-0.1862016152	-0.2286992845	-0.1863020019	-0.1756281925	-0.1812036273	-0.218374947	-0.1569914979	-0.1717887386	-0.2285239399	-0.2563023179	-0.1759590653	-0.1792367433	-0.1601653307	-0.1863466319	-0.199056486	-0.20937298	-0.1490816403	-0.1589178886	-0.1783981823	-0.1576046232	-0.1872483493	-0.1623761251	0.292750579	-0.1992511615	0.1810802916
-0.05030398077	-0.153398905	-0.05636981971	-0.1579873248	-0.1062184289	-0.1457337413	-0.1189875348	0.8845167003	-0.1037942876	-0.1192757411	-0.1047172501	-0.102089151	-0.08476731187	-0.1528341784	-0.1069621369	0.8728336296	-0.1040683244	0.3138354188	-0.05131696826	-0.0608040003	0.3196733307	-0.0488188006	-0.08860632794	-0.1578842744	-0.05833604346	-0.11281523	-0.1561506403	-0.1110645174	-0.1121015346	-0.1163055722	-0.151331843	-0.08365276438	-0.1075819619	-0.09150284493	-0.1875772552	-0.09136009068	-0.0731303788	-0.03753320574	-0.07353908088	-0.08565188791	-0.08040962877	-0.007367954517	-0.0378212011	-0.08186086342	-0.01442575417	-0.06196947667	-0.04817516721	0.4050107658	-0.03981162198	0.3155943822
-0.04856563054	-0.150440187	-0.05676249629	-0.1568590099	-0.1112973591	-0.1490613688	-0.1182660801	0.8666318871	-0.1011659174	-0.1239921232	-0.1028192342	-0.1051342728	-0.08911693236	-0.1432176748	-0.1054749019	0.8585534924	-0.1053324243	0.2930983183	-0.0531604235	-0.07337921087	0.3040877019	-0.04808847797	-0.08978406478	-0.1570250563	-0.05790961741	-0.1078629247	-0.1529138434	-0.1096116422	-0.1139698111	-0.1201115705	-0.1457962187	-0.08667793955	-0.1058273987	-0.09896729404	-0.191671056	-0.09541218568	-0.07595282326	-0.05628609513	-0.06210404927	-0.05775337693	-0.08124455032	-0.01342414996	-0.03441379161	-0.07273452953	-0.02789579487	-0.08321734691	-0.03065047733	0.3844260603	-0.06757267467	0.3084076483
0.01937037307	0.0623278808	0.02406395688	0.05963758463	-0.08422182036	0.06694156845	-0.04244781168	-0.1804035263	-0.02722267658	-0.09228106362	-0.0252175335	-0.08201560897	0.4510458887	0.06849118527	-0.03119396252	-0.1844231977	-0.0844798326	0.02013524154	0.02419711735	0.147911463	0.01104339714	-0.03448487831	-0.06570874681	0.06302648593	0.02273725037	0.4291554962	0.06468005796	0.09689906071	-0.09391543828	-0.1011605887	0.06658971234	-0.07446476158	-0.08311792551	0.1288772272	0.2736765892	-0.08346977205	-0.04126597096	0.001057560401	0.1468422012	0.1582722636	0.4405362625	0.06417893279	0.1660956559	-0.03890462951	-0.02037186916	-0.02423272019	0.02512772047	-0.0005890288846	0.3297321604	0.02233784696
-0.1394903847	-0.2167383751	-0.1395024362	-0.223575404	-0.163664071	-0.2167823479	-0.1899872606	1.851654618	-0.1772383049	-0.1778957628	-0.177359792	-0.1661512471	-0.2112035579	-0.2179082969	-0.1736784348	1.848249418	-0.1598170049	0.1848065013	-0.1424459425	-0.175002954	0.1933513962	-0.1624903863	-0.1460549139	-0.2219553519	-0.1371308039	-0.1857792169	-0.2176429437	-0.1813688129	-0.1692853374	-0.1742707228	-0.2133096935	-0.1575268839	-0.1663217829	-0.2223915997	-0.2522601907	-0.1697933112	-0.182407815	-0.1665516674	-0.1774659175	-0.1919179958	-0.2013006701	-0.1465266709	-0.1542813117	-0.1805340965	-0.1643432824	-0.1841798799	-0.1556358052	0.3010976879	-0.1899933609	0.1832771365
0.01764031067	0.05406125245	0.01303867426	0.04981749279	-0.07196134209	0.05508770577	-0.04686387971	-0.1823689185	-0.03595594116	-0.09345032371	-0.02901694945	-0.07074355385	0.1119253549	0.04944588002	-0.03000090217	-0.1872053564	-0.07567085115	0.05408879408	0.01710615206	0.1268879152	0.02159810767	-0.03305342316	-0.05831889423	0.05165564295	0.01171196776	0.09356726738	0.05614264308	0.5805419074	-0.08738009931	-0.09191615452	0.0608907333	-0.05804325217	-0.07569589137	0.105148945	-0.038006701	-0.07514487673	-0.03353615901	-0.02686064063	0.1362849378	0.6860411887	0.1144092834	0.05454227199	0.1554852679	-0.04294785624	-0.006653752757	-0.03951312858	-0.01361279483	-0.01154500221	0.1593822688	0.02945287343
0.03182981272	0.1682498547	0.01082744781	0.1595108985	-0.05776934253	0.1616797668	-0.005045800931	-0.1678356056	-0.01408972428	-0.08484983198	-0.006959985796	-0.06288705617	0.0762276315	0.159247311	-0.01791461811	-0.1739606092	-0.0676368334	-0.01552764746	0.01238600669	0.1812126527	-0.01838141728	-0.06062001588	-0.05482656993	0.1592571003	0.00977672374	0.1234838432	0.1647805617	0.1160531914	-0.08044839429	-0.08511920453	0.1737280414	-0.06171257794	-0.05241502241	0.1617544472	-0.02121463504	-0.06294872265	-0.05665905987	-0.05606705402	0.2032843747	0.09396400265	0.09376324571	0.01665866541	0.1213522466	-0.07501193443	-0.0524260114	-0.05994129474	-0.0497194881	-0.04140473234	0.1081753582	-0.01694099992
-0.04043594334	-0.1213237075	-0.03935881344	-0.1207415957	0.03011928743	-0.1140712945	-0.09727092511	-0.1802591832	-0.07814998272	0.4093107042	-0.08105336951	0.02877950661	-0.05293298157	-0.1190990801	-0.0804914849	-0.1810542369	0.3022936278	0.0172939213	-0.03844444321	-0.03768028885	0.009429802909	0.3034260395	0.04721835539	-0.1188911249	-0.04172221083	-0.08256018186	-0.1204904541	-0.0848702555	0.3707747154	0.3558311343	-0.1156703606	0.03978187107	0.02207845849	-0.06214815934	0.2766858033	0.01762312046	0.4370936947	0.3245224325	-0.04595337057	-0.05499061926	-0.05354138819	-0.01095546282	-0.01566382865	0.3986089099	0.06417604128	0.4000981127	0.09792655374	0.005656946513	-0.04255706779	0.004888170976
0.01432135925	0.1980676617	0.001324382604	0.1876614859	-0.08042731716	0.1918619901	-0.03137257952	-0.1711371236	-0.02992143977	-0.08787289305	-0.02476107493	-0.07738977195	0.07561362176	0.2194598859	-0.0338221624	-0.1783989006	-0.07241393255	-0.02797819318	9.623715459e-05	0.1773125605	-0.02799584838	-0.06215648937	-0.0644146793	0.187653199	-0.002092619797	0.1087070318	0.1946199256	0.1221989043	-0.07903387417	-0.08831749849	0.2032381083	-0.06655347072	-0.07997381629	0.1904974585	-0.02950337201	-0.08565887549	-0.07602760223	-0.06217725412	0.1891643462	0.08870306927	0.08811423984	0.006245155891	0.1200857239	-0.0668673074	-0.05706730265	-0.08231759906	-0.05656239144	-0.04662259764	0.1026884312	-0.02924226637
-0.0283626651	0.04176002528	-0.02730882771	0.03698247974	-0.1097065425	0.04444337474	-0.07472391337	-0.209612362	-0.06059447373	-0.1241886478	-0.05880952131	-0.1034542361	0.2188608723	0.04609684579	-0.06376541111	-0.2110423914	-0.1048061489	-0.0571672719	-0.02512921034	0.0671512916	-0.05730902777	-0.1035684498	-0.08524032387	0.04055412672	-0.02981524378	0.2545251434	0.04123085908	0.07361915365	-0.1135393131	-0.1209561291	0.0442943044	-0.0917573206	-0.1097593176	0.03298322447	0.1104909133	-0.1104363223	-0.1158580186	-0.1012481367	0.07638530321	0.06241668195	0.2225959184	-0.02792951486	0.09077852869	-0.114948164	-0.09285053343	-0.1234227909	-0.08842281595	-0.08096726938	0.4610098428	-0.06173439066
0.03665830599	0.03767378905	0.00976177288	0.03881847323	-0.09993208399	0.04610670406	-0.05335851063	-0.1901479661	-0.0404671699	-0.1105101261	-0.03651366966	-0.09871483945	0.8125229147	0.04311847174	-0.04088951599	-0.1997357959	-0.09065482141	0.02969625246	0.0142872314	0.1276947401	0.00947348587	-0.02263211921	-0.07481540353	0.04040332633	0.008711048815	0.4026641592	0.04205334169	0.07460008798	-0.09982536163	-0.1094063532	0.04788583978	-0.08493913499	-0.1014087827	0.1026116755	0.2520511786	-0.09905968872	-0.04413345817	-0.007756587605	0.1276857468	0.1876774037	0.7949023872	0.06094654252	0.1516943577	-0.03826602721	-0.008106486829	-0.02051250931	0.0174798566	0.002876271128	0.367431254	0.01636968641
-0.139884406	-0.2159178819	-0.1408241133	-0.2225446383	-0.1647462335	-0.2089095475	-0.1885498423	1.857528065	-0.178253528	-0.1738378074	-0.1788927258	-0.1585542421	-0.2090385478	-0.2168905793	-0.1744984227	1.85455731	-0.155629111	0.1992365568	-0.1445804632	-0.1719495137	0.1959335397	-0.1550892273	-0.1493130412	-0.2159951375	-0.1415285031	-0.1803224946	-0.2210495404	-0.1755442401	-0.16987912	-0.1722951494	-0.2097511906	-0.1531929758	-0.1638089061	-0.2182689562	-0.2499384981	-0.1688375921	-0.1776934233	-0.1610063011	-0.1753791838	-0.1873418093	-0.1987540998	-0.1454302754	-0.1463006306	-0.1716620616	-0.1555884568	-0.1814137415	-0.1499971902	0.3116351995	-0.186447122	0.1912282233
-0.1522530067	-0.2252519598	-0.1560621058	-0.2340089708	-0.1686824087	-0.2263264414	-0.2001721216	1.404009293	-0.1902914335	-0.1851835985	-0.1857843196	-0.1676319669	-0.2250906946	-0.2275512591	-0.1883399258	1.406989596	-0.1751430258	0.170031546	-0.1595170521	-0.184528544	0.1856169912	-0.1757125044	-0.1569616278	-0.227734276	-0.1568100095	-0.1966448089	-0.2318181259	-0.1913318466	-0.1797328632	-0.1844532319	-0.221713665	-0.160471473	-0.176899533	-0.2350314136	-0.2648548221	-0.1756821213	-0.1874481657	-0.1697441824	-0.1908650527	-0.2028029504	-0.2132126931	-0.1594824558	-0.1701340232	-0.1937614917	-0.1672551961	-0.1957173018	-0.1661138516	0.2949780925	-0.2029351454	0.1680854572
-0.1404490641	-0.2195930477	-0.140322681	-0.2264674636	-0.1680451748	-0.2136793521	-0.1918471213	1.854352552	-0.1772338557	-0.1803247453	-0.1819474333	-0.1669101593	-0.2134722533	-0.2183965348	-0.1765184636	1.853368786	-0.1623466779	0.1876219874	-0.145753673	-0.1743082325	0.1980477061	-0.163730192	-0.1505052886	-0.2223599259	-0.1405832755	-0.1859299656	-0.2224644433	-0.1805110719	-0.1745792334	-0.1768791351	-0.2137979314	-0.1596091688	-0.1694207641	-0.2224519207	-0.2500093621	-0.1728826686	-0.1826095875	-0.16691572	-0.1791694984	-0.1933995346	-0.2015942519	-0.1474332788	-0.1556636376	-0.1832134393	-0.1674323902	-0.1857308878	-0.1568452006	0.2984297091	-0.1926853028	0.1883841967
0.003810889299	0.1995456622	0.009381595598	0.1877300518	-0.07689434115	0.1970454378	-0.04397017738	-0.1791085553	-0.02799489716	-0.09186540243	-0.02839745388	-0.07678906407	0.06579594843	0.2112547281	-0.0327511656	-0.1838883916	-0.07796695409	-0.02584739617	0.01353494771	0.1761133971	-0.0249122536	-0.06966375626	-0.0626513982	0.1951758152	0.007057939672	0.104504701	0.1935755258	0.0982549815	-0.08518579786	-0.08563077066	0.2015559174	-0.07184344193	-0.07802351277	0.1818443066	-0.02989813218	-0.08415286125	-0.0815205271	-0.07051796899	0.1908146434	0.08495228447	0.08010003435	0.01382514855	0.1143255551	-0.08253291495	-0.06245397803	-0.08908396219	-0.06293921093	-0.04768524709	0.09414097395	-0.03034083211
-0.05396920246	-0.1190570307	-0.05214978338	-0.1249499547	0.04000455782	-0.1197613496	-0.1020545034	-0.1697748741	-0.08900283921	0.4388053296	-0.08048487327	0.03975700905	-0.1149814031	-0.1254653183	-0.08648213365	-0.1748509683	0.3310419278	-0.02998158454	-0.05084857329	-0.07800739343	-0.03086638764	0.2855612277	0.05840396498	-0.1198028667	-0.05049415637	-0.09003507809	-0.1221845033	-0.08346406763	0.4028622014	0.3898261683	-0.117959824	0.05188119535	0.039841624	-0.1249678055	0.2983214842	0.03613529065	0.4063766819	0.2854573656	-0.08424326956	-0.08880936758	-0.1097564772	-0.05737154018	-0.06365652523	0.3597590379	0.03286538735	0.3618351145	0.04778619125	-0.04095983766	-0.09519770248	-0.03053320968
-0.03687208586	-0.1180585242	-0.03719631028	-0.1253266045	0.03241958518	-0.1156042937	-0.09181962815	-0.1660415236	-0.07667109416	0.3785410907	-0.07495168846	0.03260850348	-0.07450914045	-0.1180747264	-0.08027115059	-0.1714750665	0.3038434387	0.003207383585	-0.03311360219	-0.03840298878	-0.003184732537	0.3098233653	0.04934560392	-0.1205917829	-0.03851924435	-0.08108090283	-0.1202841312	-0.07609153793	0.4086225248	0.3629309435	-0.1118147907	0.0380854054	0.02835535601	-0.07583791413	0.2800919567	0.02080742828	0.3965466306	0.3126205205	-0.042152621	-0.05279480859	-0.06547740563	-0.01523791723	-0.02309327088	0.3807510459	0.07285010115	0.4035714593	0.08052532533	-0.01826468068	-0.05096258862	0.006157620864
-0.01042493171	-0.1040446176	-0.01210004915	-0.1094653867	0.04684180226	-0.1093075525	-0.08316486009	-0.1576625498	-0.0617393547	0.304411449	-0.06470424984	0.0492244064	-0.04755593426	-0.1081198629	-0.06237130946	-0.1601698728	0.3318084777	0.03496958295	-0.009376635996	-0.02514654704	0.02172820061	0.3659112847	0.06440165433	-0.1085091805	-0.01478227816	-0.07548123928	-0.107287472	-0.0604871781	0.3040144242	0.3176703702	-0.1031549195	0.05575536114	0.04067081397	-0.06189626939	0.2067071819	0.04264441782	0.338149568	0.3454312429	-0.03571775968	-0.02864408857	-0.05649697863	0.009115315074	-0.004202054663	0.3211858447	0.1026923437	0.3297949934	0.1183305661	0.003543207127	-0.02031890618	0.02506580616
-0.0321520971	-0.1040701307	-0.02986963965	-0.105239713	1.672215491	-0.1016160211	-0.07812806115	-0.1570723832	-0.06577093727	0.04474201291	-0.06526203415	1.665362272	-0.09498154914	-0.105697292	-0.05784743407	-0.160362047	0.057255227	-0.006949709621	-0.02861966734	-0.05907544726	-0.01151318321	0.05468686138	1.264123619	-0.1032721404	-0.03085001189	-0.07202465827	-0.1060482151	-0.06661255964	0.04517564674	0.05159847143	-0.1016165926	0.2980437017	1.66429481	-0.1075151666	-0.03434455476	0.2890232824	0.03171516852	0.05327065721	-0.06421052176	-0.07318660915	-0.08581240259	-0.03149067608	-0.0384957377	0.03738411907	0.2682014183	0.03181354835	1.123128689	-0.0131907759	-0.07176103271	-0.008560440103
0.01323296112	0.0499900165	0.01176854782	0.04491481901	-0.08950639643	0.05117783202	-0.05483747242	-0.1884828818	-0.04121360406	-0.09580681411	-0.02824237946	-0.08202913586	0.1027930839	0.04497035517	-0.03621891326	-0.182339734	-0.07762344339	0.01834467219	0.01564893027	0.1289266632	0.01224663961	-0.03432791008	-0.0655394398	0.04535986807	0.007214048257	0.09789139118	0.05076614137	0.6038831297	-0.09237305518	-0.09583027502	0.05218397992	-0.06805589439	-0.08509110384	0.08937783677	-0.04359780822	-0.09023807603	-0.02831579956	-0.009095024268	0.1322095874	0.7036293205	0.1064512829	0.04275415854	0.1798314851	-0.04489548807	-0.0256738365	-0.03327346078	-0.009778255089	-0.00889772223	0.138571249	0.01632838467
0.1421842247	-0.04754211013	0.1145465092	-0.05326791989	-0.06522993963	-0.0564620887	0.8795988782	-0.1614687042	0.8822079932	-0.08257951878	0.8793563634	-0.06614022753	-0.02905333916	-0.05208177289	0.876995328	-0.1510341214	-0.05821774659	-0.01272416634	0.1155457922	-0.007418326582	-0.01174225824	-0.0500922798	-0.04781490332	-0.06286927913	0.1142859147	-0.01114469143	-0.05180388632	-0.01476225603	-0.07152930305	-0.07781158759	-0.05140589486	-0.05508230165	-0.06762085432	-0.03109223268	-0.1539136791	-0.06513703363	-0.06837636231	-0.05182881412	0.003439781143	-0.0245606282	-0.02387103177	0.1138135581	0.01779523907	-0.06511775569	-0.0376435837	-0.0697596085	-0.04182534859	-0.02850536409	-0.01277215825	-0.005968477507
0.001825547854	0.1865527498	0.004402998573	0.1910074817	-0.07897939606	0.1925069008	-0.04530708433	-0.184777808	-0.0397407701	-0.09386304845	-0.03949007774	-0.08653681404	0.06251172852	0.1849314962	-0.0444018666	-0.1848085765	-0.07526066184	-0.02705823504	0.003997037742	0.1712232136	-0.03118524758	-0.07321751073	-0.0603296026	0.1938920687	0.00199297956	0.1027926428	0.1961028314	0.09258789444	-0.08966133016	-0.08339728875	0.1958028972	-0.07118095594	-0.07888795271	0.1764327324	-0.02905544448	-0.08469405221	-0.08999991688	-0.07592209387	0.1851040894	0.07539707366	0.07731847799	0.00153860349	0.1069269291	-0.08504377971	-0.0696119554	-0.09332216715	-0.06589791859	-0.05267709257	0.09517569213	-0.03476936741
-0.05212334438	-0.1205342895	-0.05312550057	-0.1285390925	0.03587407523	-0.1166683009	-0.09960509229	-0.1689220198	-0.08529708075	0.4028672206	-0.08823360986	0.03528572744	-0.1171493386	-0.1235522344	-0.08375895236	-0.1741486098	0.3296627418	-0.03308530665	-0.0543117761	-0.08102325951	-0.03897286494	0.2848821787	0.05575555846	-0.1219922395	-0.05282916851	-0.08895635801	-0.1270154388	-0.0821655811	0.3976464151	0.3879018945	-0.1158189303	0.04524802304	0.03235633509	-0.1239994956	0.2971313109	0.02847277897	0.3720076553	0.276875668	-0.08217119775	-0.09318198812	-0.1099545077	-0.05705177871	-0.06114891892	0.4077820777	0.02575054289	0.384238633	0.04054347403	-0.04308984995	-0.09638469986	-0.03701707125
0.01190766512	0.1961545083	0.003799431051	0.1929470141	-0.06846809805	0.1970710638	-0.05011360938	-0.1808083972	-0.03194024225	-0.0971591746	-0.03096367454	-0.06566931046	0.06721388343	0.2051639561	-0.02987149924	-0.1793392169	-0.07600149313	-0.02942829833	0.007394065751	0.1734317692	-0.01390559034	-0.06842911465	-0.0504309009	0.1899621355	0.0003489487136	0.1029471916	0.1918688665	0.1117745365	-0.08309761716	-0.09020678494	0.194933904	-0.06560138666	-0.07508157589	0.1784165998	-0.03133625171	-0.08016043593	-0.07155562475	-0.06792327358	0.1824481051	0.09040726854	0.08453126029	0.01068766364	0.1197333169	-0.08122079344	-0.0497303093	-0.09170418692	-0.04694220294	-0.04816871794	0.1023449212	-0.01492692361
0.008947024765	0.6638250392	-0.01450962192	0.6625036474	-0.1103371737	0.3220764969	-0.05089247112	-0.2183998461	-0.06489111917	-0.1262008195	-0.06007339275	-0.1134978869	0.07295836727	0.1442734577	-0.0665203384	-0.2227646859	-0.1099596788	-0.01637452663	-0.007265342937	0.1706810716	-0.02270867628	-0.0726932642	-0.09485265733	0.2121789788	-0.01616811196	0.06383494432	0.6809111296	0.07268886864	-0.121693548	-0.1247216877	0.3366144958	-0.1060996733	-0.1125328771	0.2711405685	-0.0672464148	-0.1203032039	-0.08899152748	-0.07119529092	0.1945684365	0.09744868148	0.07610236817	0.01017246277	0.1179899397	-0.08359765308	-0.06216645896	-0.0846878979	-0.06432573364	-0.05353741835	0.1047092999	-0.01840378214
-0.1124788612	-0.223784655	-0.1136475676	-0.2281178486	-0.1660774205	-0.2181000464	-0.1890644982	1.318581257	-0.1713466131	-0.1835936126	-0.1707883026	-0.1621075637	-0.1433202305	-0.2209583342	-0.1715338791	1.310572327	-0.1728447707	0.221069968	-0.1150805118	-0.1318321464	0.2118864903	-0.1138356994	-0.1563855205	-0.2248482095	-0.1160147374	-0.180237536	-0.227554096	-0.1821625213	-0.1809665143	-0.1821974049	-0.2167276669	-0.1617786386	-0.1726689853	-0.1753293111	-0.2583602059	-0.176783455	-0.1351981339	-0.1101261074	-0.1368462808	-0.1020512015	-0.1637469966	-0.07688006521	-0.1040877573	-0.1358355149	-0.1023484537	-0.1140278769	-0.09601855572	0.3026600982	-0.09345654293	0.2238230422
7.806455909e-05	0.06812910205	0.0008373373694	0.05752040666	-0.0791334028	0.05821953405	-0.05193080524	-0.1826324301	-0.03849168878	-0.09062206647	-0.03286944441	-0.08142474129	0.06037058353	0.05834660315	-0.03512590302	-0.1866635461	-0.07136684299	-0.02647259119	0.003176333557	0.099733047	-0.02950876573	-0.06676946017	-0.05849499563	0.06351331206	-0.0001430348702	0.09193074664	0.06355853946	0.6252292431	-0.0842562804	-0.08766518185	0.06714843341	-0.05906266197	-0.08105453754	0.05696357572	-0.03594206389	-0.0826114916	-0.07959037415	-0.06789757104	0.1058611859	0.657446923	0.07001452675	-0.002377075736	0.1150447832	-0.07962078834	-0.06684342323	-0.09034478746	-0.05878603649	-0.0492007555	0.09025261537	-0.02709614738
-0.04811069167	-0.1147195994	-0.03743854211	-0.1281293325	0.03803050948	-0.1144821419	-0.09476404477	-0.1650574886	-0.08152242624	0.4120503639	-0.07678390963	0.03944161198	-0.105463132	-0.1239889798	-0.07912742434	-0.1667558438	0.3289193903	-0.02291671278	-0.04746026081	-0.07515172898	-0.02036874565	0.2868128451	0.05724869631	-0.1200818537	-0.04116123445	-0.08483163579	-0.1236733238	-0.0773825297	0.4013805971	0.3830490611	-0.1145600391	0.05553295759	0.0372989609	-0.1185247642	0.3018858682	0.03246116894	0.3842814889	0.3062697876	-0.08406927302	-0.07938951221	-0.103289458	-0.04708275396	-0.04875514585	0.3652420118	0.03898392233	0.3706841799	0.05461705513	-0.03518634434	-0.08796577476	-0.02464049127
0.003388170881	0.06315441266	0.001109357669	0.05734207028	-0.08483041602	0.06671107388	-0.04738791042	-0.1831533021	-0.04017499246	-0.0906930416	-0.03745969879	-0.08204548976	0.05867685533	0.0562943078	-0.03427966889	-0.1796705264	-0.06680202462	-0.02330507189	0.002742604096	0.09685785777	-0.02916756713	-0.06734430306	-0.0617027006	0.0638006942	0.00140191729	0.09626794588	0.06163253985	0.622907891	-0.08298384143	-0.08311108135	0.06804627732	-0.06184203094	-0.08208632981	0.05527632737	-0.03024757704	-0.08347425673	-0.07970218813	-0.07056751667	0.09860197849	0.6610569737	0.06475016442	-0.002106858972	0.1201758046	-0.07836532342	-0.06492997271	-0.08695362167	-0.06056939171	-0.04946006039	0.09465018303	-0.02492319029
-0.05556981684	-0.1183387527	-0.05122507597	-0.1314034901	0.04572048095	-0.1175443219	-0.1039171567	-0.1650190668	-0.0835402543	0.4195765663	-0.08215998734	0.04236439686	-0.1153283619	-0.1291875835	-0.0786615494	-0.1753580479	0.3468693197	-0.03272159638	-0.04780093077	-0.082262477	-0.03635707753	0.2863123659	0.05232232473	-0.1258868121	-0.05220167577	-0.09049626736	-0.1297609207	-0.08590250743	0.4210882762	0.3958161767	-0.1218379973	0.04798195475	0.03232180932	-0.1242342876	0.3018059793	0.03187461902	0.3919369948	0.2827380804	-0.08915084937	-0.09259750667	-0.1072217655	-0.06025301675	-0.0656784484	0.4117672354	0.0287832832	0.388163294	0.04268199253	-0.04819885951	-0.09720601203	-0.0346778145
-0.03169836702	0.3477713908	-0.02395435885	0.3485902823	-0.1112082319	0.5074317734	-0.07377243209	-0.2131289152	-0.07107930579	-0.1213530542	-0.06701711905	-0.1133363254	0.03527954118	0.158684919	-0.06864410657	-0.2110881608	-0.09896097746	-0.06163774545	-0.02864084503	0.1434107053	-0.06489903263	-0.1032929379	-0.0933817875	0.2387999714	-0.02688959228	0.07153056223	0.3645552205	0.07069558412	-0.1162312185	-0.1217522988	0.4963282747	-0.1013297657	-0.1046901991	0.2135948195	-0.05774960129	-0.1190558365	-0.1161112705	-0.1043978843	0.1516340324	0.050707186	0.04307375058	-0.03136655848	0.08700246188	-0.111860924	-0.1012841829	-0.1223544025	-0.09124893037	-0.08254884764	0.06634272708	-0.06598622809
-0.03242003646	0.3537309447	-0.02730497814	0.3514538031	-0.1131062121	0.4946365052	-0.08401689328	-0.2136512732	-0.06612789537	-0.1255981069	-0.06997381817	-0.1042445098	0.03454145947	0.1577634606	-0.07000078107	-0.2219532504	-0.1059454464	-0.06817422906	-0.02804907699	0.1430681263	-0.07163318793	-0.1009535099	-0.08720986219	0.236356623	-0.02800936795	0.06649032426	0.3540473921	0.06798339004	-0.1133758295	-0.1200171991	0.4969061976	-0.1032499806	-0.1178575986	0.2194217261	-0.05833567031	-0.1128968025	-0.1159159043	-0.1074504761	0.1487341143	0.04942353179	0.04535502332	-0.03411601798	0.07811880739	-0.11638551	-0.1058395252	-0.1250112586	-0.093584164	-0.08930233413	0.06607500916	-0.07154936777
-0.108721114	-0.2185988725	-0.1130167479	-0.2221422395	-0.1667212621	-0.2151064469	-0.1784188832	1.782275485	-0.1647014529	-0.1764709168	-0.1660050782	-0.1635438936	-0.158952207	-0.2182197212	-0.1672043509	1.777653371	-0.1620995861	0.2314653057	-0.1162723614	-0.1423061523	0.2431847304	-0.1168435468	-0.1473512379	-0.2200916678	-0.114567743	-0.1739978552	-0.21970229	-0.176548862	-0.1741785214	-0.1753941134	-0.2164838698	-0.1581652264	-0.167313795	-0.1718157257	-0.2506508231	-0.171309971	-0.1255329433	-0.1216848714	-0.1378226436	-0.1443830695	-0.1430007371	-0.08466675103	-0.09689037026	-0.1286232801	-0.1078926544	-0.1246041093	-0.1005180022	0.3209338735	-0.1476524648	0.2428289039
-0.1410214208	-0.2172175422	-0.1376153229	-0.2222301721	-0.1650372074	-0.2119805645	-0.1874991215	1.854669858	-0.1775812695	-0.1633731874	-0.1778505121	-0.1672499434	-0.2130988619	-0.2162941623	-0.1745945158	1.851770271	-0.1603408034	0.1852372359	-0.1418880413	-0.1746672221	0.1938336273	-0.1597743251	-0.1488313157	-0.2154781454	-0.1365501024	-0.1849676071	-0.2202717569	-0.1772227944	-0.1734820883	-0.1691965741	-0.210070077	-0.1455388983	-0.1647864555	-0.2205505159	-0.250462534	-0.1715362224	-0.1808711306	-0.1650068487	-0.1770520058	-0.1918222559	-0.2022017985	-0.1481768849	-0.1529876608	-0.1768883521	-0.1588793686	-0.1841012273	-0.1565251947	0.3095836124	-0.1919084309	0.1855679517
-0.01838305154	0.1435897821	-0.02234000913	0.1401410597	-0.1131072394	0.1454857295	-0.0760614845	-0.2215045082	-0.06688260595	-0.1321666076	-0.06631011338	-0.1160283543	0.09160416344	1.108150127	-0.06959394905	-0.2287165849	-0.1152479145	-0.04196942915	-0.01890818516	0.1752501447	-0.02889292405	-0.07716310408	-0.09972926327	0.1425854971	-0.02295803585	0.06730128793	0.1459928516	0.05712991284	-0.126976601	-0.1286742478	0.1426107702	-0.1106883267	-0.1123549898	0.1873405705	-0.06740735515	-0.1185613743	-0.06489602531	-0.08072865202	0.1756590253	0.07160940393	0.06966291443	0.01739513647	0.1201173981	-0.09548213181	-0.06367558065	-0.03876219181	-0.06499912418	-0.02664096579	0.1050403183	-0.01119369832
0.0965949456	-0.0787401591	0.08432739221	-0.08428355476	-0.08486551558	-0.07237077968	1.519377349	-0.1861654727	0.8373985083	-0.1006769517	0.8458232692	-0.08874799329	-0.05146946656	-0.07522234801	0.8344947136	-0.1802447281	-0.08192880288	-0.0270020574	0.08523473289	-0.02503921967	-0.03740658844	-0.07334442665	-0.06900715459	-0.08059024512	0.08461995184	-0.03541157848	-0.07476807317	-0.03556939172	-0.09510715606	-0.09875860444	-0.0768879008	-0.08002319815	-0.08100672168	-0.07546209176	-0.1751340796	-0.09102065515	-0.0901938458	-0.07595142761	-0.02594497831	-0.04490706033	-0.05014626148	0.08744535022	-0.00775515835	-0.08631198311	-0.06309158626	-0.08995929219	-0.06582612204	-0.05127698649	-0.03359911358	-0.03315547585
-0.04318963578	-0.1136948221	-0.03383876738	-0.1262972744	2.23589736	-0.1156450345	-0.09015478296	-0.1548575794	-0.08087042959	0.04185272029	-0.0708283742	2.227473343	-0.1029441883	-0.1198635889	-0.07298254286	-0.1652139228	0.04596890965	-0.009461912688	-0.04438453553	-0.07040330271	-0.008345970208	0.04032539953	1.242649331	-0.1192272896	-0.03389254202	-0.07811721334	-0.1191256834	-0.07578454284	0.03953640882	0.03467286785	-0.1120324555	0.281161898	2.224173263	-0.1150091651	-0.04697426435	0.2673918869	0.02681587867	0.04095330968	-0.06649610328	-0.0796573131	-0.09469369321	-0.03864609315	-0.0419945104	0.03340259913	0.2720376565	0.03491097319	1.120299307	-0.02548758866	-0.07895056925	-0.004266871591
-0.130019553	-0.1990808723	-0.1304874909	-0.2110221008	-0.1480412458	-0.1912384214	-0.1768612081	1.434195318	-0.1556366938	-0.1559844287	-0.1572355235	-0.1478870043	-0.1991391661	-0.2029710984	-0.157783002	1.423280414	-0.1504376247	0.2010459488	-0.1349473344	-0.1587831535	0.2089400393	-0.1479108124	-0.1361499007	-0.2034303835	-0.1335052759	-0.1716640062	-0.205898901	-0.1631158074	-0.1553875023	-0.1583491817	-0.1982728525	-0.1407435211	-0.1522716626	-0.2079545393	-0.2370178303	-0.156527117	-0.1634768184	-0.1489681557	-0.1623161281	-0.1768807517	-0.1896407675	-0.1357640061	-0.144333166	-0.164496151	-0.1467806674	-0.1681016414	-0.1448433279	0.3133265513	-0.1805841414	0.2000892591
-0.05713311766	-0.1213521871	-0.05272138966	-0.1260426871	0.03574304188	-0.1183665964	-0.1009761869	-0.1721011153	-0.08787922468	0.4097470277	-0.08433671086	0.03572063125	-0.1181633222	-0.1227545054	-0.0826236393	-0.17089179	0.3321668786	-0.02378852172	-0.05494812852	-0.08110679386	-0.03173704255	0.2853086844	0.05668579246	-0.1184081135	-0.05346552093	-0.09205979833	-0.1242969509	-0.08492777081	0.4001628448	0.3932506369	-0.1153085364	0.04896059879	0.03687025944	-0.1254453619	0.2966699121	0.04638404471	0.3793643748	0.2844511705	-0.08608012086	-0.09195699284	-0.112943605	-0.06076655966	-0.06639678551	0.3838465317	0.03043577764	0.3891681917	0.04495438558	-0.04289073889	-0.09843914677	-0.03244432792
-0.05066247538	-0.1229522461	-0.04726353967	-0.1232139664	0.03433284615	-0.1108724775	-0.09453815086	-0.1697143686	-0.08078640882	0.4062495897	-0.08131719535	0.03902639078	-0.1083798268	-0.1202202438	-0.07484772379	-0.1674890927	0.3319306266	-0.02672104262	-0.04988038339	-0.07516916137	-0.03009726994	0.2811027069	0.05797680956	-0.1172843832	-0.04971330014	-0.08495163571	-0.1214987831	-0.07854593215	0.4370633453	0.3831583881	-0.1131864297	0.0514904822	0.0353831019	-0.1197262285	0.301853554	0.02814341867	0.3753379063	0.2797766866	-0.08024333813	-0.08521900946	-0.1040880808	-0.05232526155	-0.05806474747	0.3584659236	0.02653644287	0.3552719549	0.04762515406	-0.03740253538	-0.09059449841	-0.03259972826
-0.1513059158	-0.2232919621	-0.154501195	-0.2289190635	-0.1663767821	-0.2209138132	-0.2036831232	1.403674543	-0.190567856	-0.1810788627	-0.1890990131	-0.166570113	-0.2184445277	-0.2266682116	-0.1857291187	1.406416554	-0.1723823052	0.1755833118	-0.1516539416	-0.1840140796	0.1846774023	-0.1717198605	-0.1568049848	-0.2260334794	-0.1536684431	-0.1918357265	-0.2286827012	-0.1896554978	-0.1784623889	-0.1847340505	-0.2213627516	-0.163047306	-0.1740989691	-0.2316768172	-0.2616252307	-0.175383195	-0.1847841978	-0.1658831996	-0.1869016678	-0.2031277529	-0.2112330288	-0.1569929506	-0.1679492186	-0.190255934	-0.1642271738	-0.1968143796	-0.1618485423	0.2905395237	-0.2017396311	0.1729805268
-0.03019723642	-0.1185312009	-0.0287932854	-0.1164601661	0.2501963583	-0.1141750556	-0.08521791037	-0.1721507615	-0.07119637923	0.01753322989	-0.07150014872	0.2519737988	-0.0501112142	-0.1151420923	-0.07389801932	-0.1737799975	0.0389734585	0.02827460385	-0.02670271333	-0.03366723079	0.01240105204	0.0833260353	0.2698568551	-0.113056061	-0.02884706004	-0.06823960585	-0.1158141906	-0.07357562257	0.01981205863	0.02225606178	-0.1148619977	1.227968226	0.2462907545	-0.07266044955	-0.05359125661	1.783900295	0.05275862148	0.07780768562	-0.03686304565	-0.04890490623	-0.06317804658	-0.00972482901	0.009377747865	0.05177376873	1.213182101	0.05686143901	0.2930841568	-0.001016728179	-0.02775530799	0.006858596529
-0.1500293154	-0.224584613	-0.1522762799	-0.2338667489	-0.1613720499	-0.22123067	-0.1968122852	1.410205231	-0.1842540722	-0.1805790104	-0.1851865952	-0.1605322697	-0.2180757435	-0.2238192488	-0.1830762513	1.406158788	-0.1703836396	0.1853645111	-0.1557349209	-0.1809281949	0.1828193616	-0.1661546249	-0.1521967692	-0.2259865315	-0.1542971154	-0.1892791563	-0.2290355429	-0.1856451874	-0.1786923948	-0.1802209026	-0.2177203235	-0.1614519588	-0.169516282	-0.2259929058	-0.2578292494	-0.1676570567	-0.1728560388	-0.1646285826	-0.1843866468	-0.1972524884	-0.2055096046	-0.1531646006	-0.1586414822	-0.1816408864	-0.1612523458	-0.1884112352	-0.1588318599	0.2952038139	-0.1974857628	0.1762387728
-0.0009190137431	0.2173738109	-0.0151667898	0.2167079064	-0.1126389339	0.2140089902	-0.06647395388	-0.2209708784	-0.06798484555	-0.1283101885	-0.07231059495	-0.1057388919	0.08147868615	0.1353596323	-0.07223571587	-0.2219183886	-0.1069448627	-0.01468637257	-0.01117640677	0.172777681	-0.01860205975	-0.05290614049	-0.08868847047	0.5517188115	-0.01757680882	0.06527963469	0.2261339725	0.07121087285	-0.1122550501	-0.1255954122	0.229423367	-0.1012763435	-0.1150413553	0.6024151358	-0.06297767268	-0.1189957851	-0.06982350521	-0.05530452026	0.1808379155	0.09993880498	0.07740038055	0.01397043534	0.1289457512	-0.08675381303	-0.03688439856	-0.07659318948	-0.04053712438	-0.04947251411	0.1185541548	-0.03668516771
0.03353877627	0.05399914654	0.03150970466	0.05209184531	-0.0844491826	0.06097170288	-0.04515724425	-0.1796168174	-0.02963844148	-0.09518286514	-0.02915725596	-0.08551308526	0.4598581755	0.05806080178	-0.02875341114	-0.1844824014	-0.07753894069	0.03401203593	0.03902493982	0.1519037408	0.0154004903	-0.01485748828	-0.06213760911	0.05415245517	0.02918604873	0.4401462111	0.0541527273	0.08939630076	-0.08369099763	-0.09535202412	0.06096720014	-0.07440580102	-0.08557771825	0.1104746396	0.2757042887	-0.08091071532	-0.0340542073	-0.006379698936	0.1282425105	0.1412619774	0.4454650421	0.07247772264	0.1638229734	-0.04210596459	0.01381614207	-0.02048106337	0.006068558325	-0.01672179072	0.3399622911	0.01511564626
0.1511854157	-0.007503818112	0.1469335599	-0.009555351518	-0.01728730689	-0.003946742745	0.07457349708	-0.1163446582	0.08819046922	-0.02849068995	0.09298955415	-0.006384255282	0.0707962638	0.002148222243	0.09098536166	-0.1100748337	-0.005966168848	0.08825189214	0.1592781461	0.0770355965	0.09654450667	0.05506092796	0.01559706364	-0.009675792328	0.1458430943	0.04741131565	-0.007399972147	0.03998900394	-0.020926343	-0.01965599163	-0.002868831882	0.005666962735	-0.0110257793	0.05709594647	-0.09918168023	-0.01877555021	0.02784152087	0.05171035396	0.08338025319	0.08662088953	0.07909492059	0.1846546238	0.1159395755	0.03560501528	0.05741376227	0.04086602486	0.06736095617	0.06801263878	0.09742854674	0.09028060269
0.01883792485	0.1736097036	0.01613108108	0.1702760255	-0.07854097614	0.1776614887	-0.03766141689	-0.1839781765	-0.0282051925	-0.09199628121	-0.02665679268	-0.08035413966	0.1199535184	0.1736912725	-0.0266031843	-0.1915734396	-0.0771219836	0.0006858200284	0.01897254783	0.2153376051	0.01125449858	-0.02484717172	-0.06732889575	0.1730976106	0.01447259104	0.1009138381	0.1795608309	0.09230681731	-0.0875032863	-0.08878027394	0.1792090148	-0.07652060968	-0.07892000394	0.2242832554	-0.02903013991	-0.0871127354	-0.0366736069	-0.02534607788	0.2185331381	0.1298700661	0.1338789021	0.0608093315	0.1610941133	-0.03945651055	-0.01579629143	-0.0260288796	-0.01429556814	-0.0211724004	0.1504882585	0.01018757305
0.1094216612	0.007124068763	0.1048334604	0.003274348408	-0.00731039511	0.008152360743	0.03587313798	-0.1101460262	0.04779042408	-0.02202786194	0.04804991193	-0.004575828305	0.09948443514	0.00114390094	0.05037253046	-0.1136685868	0.000371475712	0.08178500845	0.1131135981	0.1140932099	0.1009049141	0.06495500731	0.01402519473	-0.0003170339191	0.1035067539	0.04579322325	0.00633860253	0.05330870746	-0.01194644516	-0.01896060749	0.005660334461	0.01487753782	-0.01040004384	0.04447215241	-0.08447458874	-0.001847657191	0.03936060055	0.05460389389	0.08238317825	0.1248507628	0.07154636568	0.1433134014	0.1289171889	0.04852667789	0.09539174927	0.06100197562	0.06358469289	0.08564729922	0.09829915539	0.1442481309
0.01859375034	0.1702476447	0.01783383836	0.1697701411	-0.08416658294	0.1826374546	-0.04933816864	-0.1853428988	-0.02920445397	-0.09029218529	-0.03424722346	-0.08049293364	0.1369056257	0.1745323369	-0.03290099143	-0.1887967856	-0.07447288172	0.02507516167	0.02005717381	0.2119183866	0.02338564014	-0.03388440212	-0.06602610567	0.1762608086	0.01678311429	0.09708783917	0.1699524818	0.0870782888	-0.08453848251	-0.08790915091	0.1790425321	-0.06812625907	-0.08235900338	0.217038404	-0.02961277139	-0.08636410117	-0.03860186822	-0.03361356123	0.215715452	0.1371348479	0.1187566683	0.04698787196	0.1555144513	-0.04283865113	-0.01282627813	-0.004753823235	-0.02664750242	0.002891309183	0.1385212559	0.02271659623
0.02753399134	-0.07827088596	0.02417168522	-0.08054548672	-0.02733144424	-0.07274784565	-0.04466563124	0.2985992778	-0.02600237961	-0.05032815525	-0.02881366777	-0.02373563237	-0.005474430236	-0.08133312948	-0.03078080652	0.2950710855	-0.02383875393	0.3639651154	0.03017262035	0.01724393367	0.3889089477	0.02399905683	-0.006478000473	-0.08572849578	0.02384570058	-0.04245106187	-0.08007623146	-0.03813105517	-0.04165133146	-0.04991117137	-0.07759576999	-0.0262858467	-0.02598044607	-0.01814166771	-0.1188566806	-0.03076990809	0.05150264985	0.06077525172	-0.004182080904	-0.004372606061	-0.01001606118	0.06346703804	0.0655701385	0.006702897313	0.04699840178	0.02553420196	0.04487684897	0.5385509211	0.02917092789	0.3692522868
-0.09679071216	-0.2063711792	-0.1050280687	-0.2096465102	-0.1492358197	-0.2054429792	-0.1639366168	1.357288267	-0.1502882569	-0.1591177335	-0.147050269	-0.1447674388	-0.1596557085	-0.1998124708	-0.1497951789	1.345058134	-0.1524855527	0.2345473979	-0.1038762259	-0.1127932449	0.2399569169	-0.1101841937	-0.1337553063	-0.207631506	-0.1033613438	-0.1645277981	-0.2109732189	-0.1662450112	-0.1590745045	-0.1586623947	-0.1988545137	-0.137967105	-0.1498283526	-0.1601711048	-0.2370429938	-0.1542862214	-0.1198302268	-0.09909191062	-0.1315210959	-0.1409458044	-0.1351693722	-0.08301792012	-0.1039798665	-0.131721835	-0.08791297969	-0.1314824397	-0.1037800156	0.3342429825	-0.1400306049	0.2415764383
0.04725861187	-0.06238454505	0.03995741224	-0.06292643238	0.1000583051	-0.0552503845	-0.02609028261	-0.1112770997	-0.01159895501	0.1020013777	-0.01477623239	0.1016652728	0.0008697332928	-0.05380090372	-0.01408655197	-0.1090501439	0.1155201228	0.08439328811	0.05336562918	0.01737639746	0.07897915404	0.1563661955	0.1190520254	-0.05974995254	0.04090435946	-0.02141284419	-0.06111509431	-0.01627109495	0.1070934752	0.1031051506	-0.05436606009	0.1064582249	0.09869176666	0.0006797044144	0.0255536706	0.09278050565	0.1397994253	0.1663532153	0.02789335123	0.005486266034	-0.00482490318	0.07273799135	0.03947757225	0.1352799143	0.1531427845	0.1283009667	0.1641844521	0.0730492511	0.0153163241	0.07035347222
0.6539819819	-0.03716571168	0.6382344478	-0.04175958019	-0.03915218814	-0.03183188705	0.09140318642	-0.1385225063	0.09709063284	-0.059283289	0.09834099041	-0.03712959425	0.04067976656	-0.03504182121	0.1001412951	-0.1409907822	-0.03364679727	0.08783576737	0.6332275172	0.07330243797	0.07813817782	0.009861409514	-0.02111421158	-0.03969897033	0.6369115137	0.01080591444	-0.03559905221	0.004563644153	-0.04925250372	-0.05531344225	-0.03089857948	-0.03457033461	-0.04659261873	0.02515289598	-0.1319587013	-0.04313111689	0.01275159093	0.03254296062	0.04633064119	0.06550067932	0.04901623397	0.6745408407	0.0918224228	-0.01470159212	0.05401104816	0.005787124865	0.03052262487	0.03688223981	0.06375014001	0.08805827836
0.07895449855	-0.02193846081	0.07115981164	-0.02411898804	0.03174782072	-0.01392544115	0.009213478835	-0.07924949013	0.02006294319	0.0132498946	0.02383635605	0.03844512165	0.04907166857	-0.01676388604	0.02438606257	-0.07742259979	0.02639671512	0.1211517711	0.07395651929	0.06476769721	0.1201679821	0.08623634045	0.05303962225	-0.01605940162	0.08222702898	0.01589787928	-0.02164907951	0.02092128606	0.02242750501	0.01384773708	-0.01701078686	0.05358820169	0.03075869736	0.04610301671	-0.06063892211	0.02895117523	0.07064216514	0.1022339577	0.06281337064	0.07838584796	0.04903695126	0.117188291	0.1043167406	0.0715617193	0.104347468	0.07191707311	0.1162660637	0.1129269189	0.06941337914	0.1203984941
-0.1066707138	-0.2013042206	-0.1114490895	-0.2070667725	-0.1583683937	-0.1984172927	-0.1651942291	1.336451569	-0.1527844605	-0.1592860962	-0.1540230735	-0.1560007258	-0.154252448	-0.2012423449	-0.152909936	1.332774151	-0.1481272966	0.222045765	-0.1101971549	-0.1076771337	0.2400396289	-0.1100022453	-0.1371742742	-0.20213185	-0.1109588994	-0.1591548567	-0.2043081282	-0.1612520582	-0.1568419557	-0.1604140707	-0.1936933932	-0.1438546089	-0.156380333	-0.1574441056	-0.2358899948	-0.1586210887	-0.1363518088	-0.1069368243	-0.1352024742	-0.1295243792	-0.1477591387	-0.06360839939	-0.1056889051	-0.1249178043	-0.06264149221	-0.1389466452	-0.1024568677	0.3522511479	-0.1229828388	0.2205032396
-0.007544434222	-0.1071624298	-0.01283115358	-0.108050233	0.0397890739	-0.09915167844	-0.07521727822	-0.1648117149	-0.0582854418	0.298647009	-0.05780108641	0.04137465573	-0.04060913937	-0.1046140669	-0.0535419308	-0.1598375235	0.3114621053	0.04060843357	-0.01261417742	-0.0157337189	0.02878370254	0.3421549534	0.06058568394	-0.1076742871	-0.01484821671	-0.06840743353	-0.1045905684	-0.0586599642	0.3029512052	0.2869152157	-0.1012239325	0.04922810853	0.03731037748	-0.04214073098	0.1982203093	0.04209520498	0.3709040429	0.3759218186	-0.02044728231	0.01619142748	-0.04370747809	0.01232006554	0.02767058211	0.3227925529	0.09506694262	0.323815723	0.1070003286	0.01657249254	0.02607543307	0.04104510752
0.08394089464	-0.02223322927	0.07926794962	-0.02631331367	0.03502177851	-0.01411623313	0.01502024615	-0.06156631238	0.03216838989	0.01136057237	0.03174002391	0.03711759428	0.04713672642	-0.02193572667	0.02701626431	-0.06481434431	0.0302425041	0.1149025347	0.07857599937	0.07573240471	0.1173923742	0.06822777635	0.0551609868	-0.01903605338	0.07794124312	0.02181026523	-0.02584405841	0.01836627667	0.02216406371	0.01198008219	-0.01658123529	0.04709660642	0.03616405445	0.03613882665	-0.05844796977	0.02628512658	0.06154028528	0.09046243152	0.05339594279	0.04871341067	0.04505925127	0.1252915203	0.08901451471	0.0596544338	0.1089023633	0.05123614443	0.1053788011	0.1273014427	0.07279972629	0.1146979759
0.07770799231	-0.02148741158	0.07136564212	-0.02508048738	0.03193092761	-0.01528452938	0.01073879381	-0.06786034001	0.03556527352	0.009836983319	0.03375764928	0.03425071949	0.04067550583	-0.02072851391	0.03911076843	-0.07104411522	0.03244109859	0.1200694368	0.07480023581	0.06206448993	0.1053319461	0.07649749951	0.05666685162	-0.02301996915	0.07174456483	0.02236239439	-0.02256503567	0.02471189996	0.0243626582	0.01152689906	-0.02042581959	0.04322861447	0.03337853907	0.02836132872	-0.0565082335	0.0324382276	0.07390016219	0.08666871475	0.05490713562	0.08671790362	0.03490769525	0.09931986132	0.0859503522	0.05946098179	0.1008376472	0.07239021631	0.1100520048	0.1235537266	0.06467206422	0.1159158377
0.02725471742	0.05481915054	0.02128592161	0.05244782176	-0.0792095102	0.05835314145	-0.04538996449	-0.1833841408	-0.02994800045	-0.09663988046	-0.02759562923	-0.07826949677	0.4670131627	0.06222013677	-0.027915356	-0.1884209586	-0.08424204739	0.01299415576	0.03160881572	0.1406958811	0.01466326999	-0.03533433599	-0.06083793075	0.05252763551	0.02066789489	0.4229354045	0.05616406787	0.09219275993	-0.09063629348	-0.0963100855	0.05875328348	-0.07329243947	-0.08182041252	0.1154052432	0.2676602152	-0.08465384604	-0.04360900604	-0.02104410422	0.1366793802	0.1266532598	0.4474728935	0.06777137818	0.1654776061	-0.03730907141	-0.005868445745	-0.0260387712	-0.008856733515	-0.006494115365	0.3231953351	0.03225007786
0.02975241047	0.1745478706	0.004856944936	0.1711006452	-0.08669666192	0.1724830584	-0.02639677615	-0.1848237864	-0.03766968189	-0.1010157828	-0.03196545518	-0.08308585755	0.123864731	0.2966083809	-0.04066253681	-0.1891652906	-0.08152016446	0.03197389188	0.006688045961	0.2114908111	0.006012570365	-0.01617064275	-0.06440213842	0.1656638107	0.001492825685	0.09508336386	0.1778192377	0.09157267992	-0.0920296406	-0.0983228611	0.1834544347	-0.07637302949	-0.08461182901	0.2564948284	-0.04051165109	-0.08627873695	-0.01813422918	0.01080043671	0.2132350583	0.1426557142	0.1233130435	0.05887861524	0.1715305483	-0.04946267941	0.01930614509	-0.02697617244	-0.009349826	-0.02572802604	0.1569750384	0.04737185337
0.01557349107	-0.08037359188	0.00827914378	-0.08441912141	-0.01949624396	-0.08085467841	-0.04262527859	0.3007016379	-0.03073642913	-0.04664306071	-0.02953227572	-0.0170817713	-0.01743038718	-0.07230787417	-0.0345090057	0.2946316894	-0.02975007769	0.360565917	0.01485831998	0.004479720149	0.3950738178	0.01879699996	-0.009861139017	-0.08754552856	0.007661117066	-0.04416459011	-0.08160149885	-0.04013590376	-0.04525364221	-0.04517042611	-0.08087761947	-0.01981568285	-0.0209536395	-0.02982297768	-0.1240228275	-0.03065568834	-0.008849243008	0.0210518186	0.003515830538	-0.00264914362	-0.01959026724	0.05524329381	0.04456954049	0.001940592264	0.03405290509	-0.007545314042	0.04340633082	0.5868021615	0.03281809574	0.3821404981
-0.1063624875	-0.1985482338	-0.1142808819	-0.2048534785	-0.1604052649	-0.1986983968	-0.1631313969	1.33647373	-0.1537776155	-0.1659686079	-0.1478365504	-0.1551009864	-0.140546682	-0.2017271866	-0.1524912055	1.326180706	-0.155670279	0.2404412895	-0.1094656963	-0.1016621552	0.2541657511	-0.09360752556	-0.1419702338	-0.2060464361	-0.1137944642	-0.1595732393	-0.2004442292	-0.1595955286	-0.1638525594	-0.1668292392	-0.1980709522	-0.1450076714	-0.1564842145	-0.1459397684	-0.2412588674	-0.1593034614	-0.1253466199	-0.09191991642	-0.1179917193	-0.1023804629	-0.1307253482	-0.06021244422	-0.07243910549	-0.1161742642	-0.07304236046	-0.1139221271	-0.08509970069	0.3482149147	-0.1155960512	0.2673335379
0.01506019456	-0.08079411213	0.004523154622	-0.0836367458	-0.022112654	-0.0827044636	-0.04790937709	0.2957385598	-0.03191877474	-0.04947888452	-0.03068994936	-0.02201703598	-0.01840289698	-0.06915876751	-0.03037532284	0.2926075804	-0.03129317745	0.3593883966	0.01550227055	0.03556438263	0.3877264776	0.05704646692	-0.009981929138	-0.08659861957	0.005718252085	-0.04835662702	-0.0836905226	-0.03712271394	-0.04820133495	-0.04706157635	-0.08129813972	-0.01708112271	-0.02455901638	-0.02259530191	-0.1205445792	-0.03083800686	0.004498125275	0.01166547503	-0.001990789581	0.005723599442	-0.0309033952	0.09876095044	0.04763996235	0.005539723309	0.08683089881	-0.00679519132	0.03824077853	0.6077151106	0.02041245842	0.3766702088
0.03936359686	-0.04966843482	0.04582722321	-0.05792549881	0.1021849331	-0.04614317949	-0.0210550133	-0.09574964975	-0.009970991421	0.09804235325	-0.00500737383	0.1075409934	0.03662522578	-0.05335720446	-0.008867010503	-0.1014310805	0.1065599292	0.1077817222	0.05006116185	0.05286911885	0.09270953651	0.1566447595	0.1263159003	-0.05496123222	0.04620614592	-0.01623735679	-0.05009689431	-0.01233098015	0.08434351993	0.08207902535	-0.04606905231	0.1113500566	0.1112156586	-0.003117793636	0.01248076811	0.1067215265	0.1278318704	0.179446475	0.04681803537	0.03451108407	0.01100906911	0.07326243752	0.0610048839	0.1192967251	0.193913022	0.1592660637	0.1741351752	0.08421075027	0.04503153559	0.08699863517
0.0186874034	-0.08224258984	0.01397695829	-0.08838247945	-0.02680868879	-0.08122784957	-0.03957393289	0.3085573211	-0.02621269442	-0.0520001196	-0.02488593193	-0.02454496037	-0.02060047422	-0.07663363185	-0.02520329952	0.303472102	-0.0243562123	0.3432194143	0.0186859719	-0.00523446613	0.3699425475	0.0140279765	-0.01023728979	-0.08804709727	0.01265025179	-0.04653370452	-0.08435090331	-0.03493886618	-0.04375701571	-0.04930719786	-0.08057771778	-0.02125883769	-0.0248426991	-0.04323274898	-0.1216625354	-0.03312576301	-0.01465961219	0.01641841978	-0.002490008147	-0.007697388371	-0.02922600287	0.04334927101	0.03017441133	0.001429944114	0.02760622039	-0.01297367681	0.04180578715	0.5743538837	-0.009981988153	0.3890653744
0.02219933062	-0.07989330375	0.01341557685	-0.08521118148	-0.03192527116	-0.07828888338	-0.0382276716	0.298241118	-0.02826309602	-0.04429145044	-0.02510149151	-0.02587402757	-0.01791301881	-0.0716878006	-0.02346264955	0.2961050447	-0.02590093177	0.3427265695	0.0208718656	0.007580827073	0.3638320082	0.03154424831	-0.01830479383	-0.08531065702	0.01354342143	-0.04121628364	-0.08244251311	-0.03577915529	-0.03791953529	-0.04262215592	-0.07751255857	-0.02785159826	-0.03058073275	-0.01561375851	-0.1193234058	-0.03149088756	-0.004597695229	0.02610130116	0.007695089771	-0.0002666269424	-0.007888821098	0.06135865174	0.03773020434	0.002170559303	0.02654108275	0.004242345277	0.03521854056	0.5601464018	0.0126178237	0.3701222475
-0.005690300497	-0.1076070213	-0.005983485718	-0.1085510815	0.2669980494	-0.09800911973	-0.06998302126	-0.1587376363	-0.05851142992	0.03505228101	-0.04492853114	0.2702156397	-0.02668878053	-0.1050083178	-0.05830430968	-0.1589747402	0.04181216217	0.05301627091	-0.007136365971	-0.003597662827	0.05108721853	0.07969739947	0.2934749678	-0.1038811857	-0.007077723686	-0.06521607216	-0.1057164058	-0.05716052211	0.02805443212	0.03252133023	-0.1020098517	1.237777462	0.2711754106	-0.05139410938	-0.04352725342	1.234717247	0.08628983414	0.08694907009	-0.007949546661	-0.01626727434	-0.02846746024	0.03176546589	0.02305255538	0.06994041795	1.268793513	0.07220623845	0.3236586515	0.0308608694	0.003401232161	0.04830892343
0.1611544815	-0.007714938342	0.1285119283	-0.00831888201	-0.007734306562	0.0005153699311	0.09343542363	-0.1099726869	0.08808087244	-0.02625931464	0.09256017138	-0.004198207372	0.07720126781	-0.00113011326	0.08560044612	-0.1149993546	-0.006235021861	0.08077516417	0.1326309537	0.09662322254	0.1057384838	0.06046561708	0.01016636766	-0.007596601831	0.1274176903	0.0419942863	-0.004773538034	0.03600413016	-0.01594687952	-0.01507622397	-0.0007900125059	-0.001333434943	-0.008222038452	0.07002909387	-0.09604845277	-0.01502939228	0.04519355792	0.04553378136	0.08740592465	0.07400776351	0.06717850879	0.1819637573	0.1238204059	0.03689560099	0.0865412591	0.03624128413	0.06450993045	0.07239020586	0.09068101993	0.1321733875
-0.09992693477	-0.2056685181	-0.1090645372	-0.211595153	-0.1605365292	-0.1984535387	-0.1677497559	1.33805651	-0.1584253372	-0.1664217817	-0.151582834	-0.152008661	-0.1164716938	-0.1989139636	-0.1512486116	1.328808418	-0.1518183742	0.2537081466	-0.1102351612	-0.09432491889	0.2589327213	-0.09413977428	-0.1407188432	-0.20318304	-0.1087042241	-0.1628416846	-0.2087897493	-0.1629999299	-0.1608167514	-0.1648593315	-0.1977655328	-0.1431476813	-0.1560271039	-0.130145037	-0.2429181031	-0.1583774606	-0.09561953188	-0.07426417903	-0.114947014	-0.07253727981	-0.1153913529	-0.06739379995	-0.08516044379	-0.1109331463	-0.05760213145	-0.10624368	-0.07140001698	0.3682992566	-0.08565601476	0.2576321447
0.02189567545	-0.0821257131	0.01099538663	-0.08717260543	-0.02684342384	-0.08051760222	-0.04272046393	0.3140440027	-0.03266687756	-0.04588574856	-0.02945864288	-0.02466864085	-0.009664863102	-0.07494088295	-0.02931892627	0.3123960212	-0.02348327088	0.3578029571	0.009562015579	0.02445226902	0.3675712541	0.02449279434	-0.01216597246	-0.08495165947	0.008585367617	-0.04823812652	-0.08596764652	-0.03673138047	-0.04571159922	-0.04397348791	-0.07965117962	-0.01845605473	-0.02669558969	-0.005976488574	-0.1248935494	-0.02375443544	0.01961172005	0.03781600236	-0.0004964532774	0.03215071575	-0.001928394144	0.04075703676	0.03787462367	0.01449941193	0.0533625498	-0.01586148543	0.04674046637	0.6007001746	0.007190596134	0.3814758386
0.04236029767	0.1769542315	0.01375757648	0.1733653344	-0.0756197081	0.1741020715	-0.02629314456	-0.189378948	-0.03993804907	-0.09990992487	-0.03569832164	-0.0820061428	0.1030713613	0.2968420383	-0.03826763978	-0.1966502697	-0.08198489511	0.007212932301	0.0182342647	0.2067712141	0.001473628962	-0.03034275924	-0.06254123869	0.163888815	0.01413649918	0.09233520694	0.1812085622	0.09528417428	-0.09365172072	-0.09982805508	0.1838485351	-0.07485184387	-0.07932080854	0.2437782044	-0.03933746239	-0.08842404302	-0.04731434384	-0.02360593448	0.2183839658	0.1135164858	0.1207417415	0.04461185695	0.1704955152	-0.04612210362	-0.0304265022	-0.03594849399	-0.02016614135	-0.02078243359	0.1526861841	0.004260767264
0.01332255049	-0.08139534815	0.006440635384	-0.08777053192	-0.002989291843	-0.07978723726	-0.04169936057	0.3020019543	-0.02913798846	-0.04395328775	-0.02997568102	-0.001320452203	-0.02351982142	-0.07686080544	-0.02933002105	0.2998497127	-0.02127188109	0.3507390369	0.02139828833	0.01347224236	0.3764047876	0.02817469661	-0.004397057405	-0.08422129451	0.006028287652	-0.04896271248	-0.086565573	-0.03701698326	-0.04264306933	-0.04280251808	-0.07906996254	-0.02250249955	-0.005105061275	-0.03063267578	-0.1238296764	-0.02861145342	0.004136211357	0.0407774188	0.005335059414	0.00419175377	-0.001090523474	0.04831244933	0.0281491285	0.006743384553	0.04378000418	-0.01008387817	0.04794318345	0.5675385997	-0.008049350393	0.3760690491
-0.01465241471	-0.09864571949	-0.009789015668	-0.1013042278	1.438181777	-0.09225349006	-0.06872980894	-0.1554984558	-0.05215902109	0.0345219698	-0.05314422665	1.433531583	-0.02965465478	-0.1025861608	-0.05863177714	-0.1656369	0.04843601248	0.04633286698	-0.01508072648	-0.01199995382	0.03650025017	0.09158037206	1.17508046	-0.09945375699	-0.01111572217	-0.05979102731	-0.09785338125	-0.06119521102	0.039196094	0.03694339909	-0.09428736497	0.2709142538	1.41714994	-0.05394190034	-0.03614163734	0.2623636159	0.1057098789	0.1123853272	-0.02517591163	-0.006483530121	-0.03028328052	0.02808327487	0.02408031509	0.07273388647	0.3115966431	0.09239510031	1.157461609	0.04613033421	-0.01182702585	0.05667419719
0.02490571382	0.05461228013	0.02232547879	0.05525413068	-0.07912657783	0.05943767116	-0.04253671941	-0.1826292475	-0.02288042618	-0.09550142193	-0.02682208294	-0.07768388387	0.465556364	0.06531571271	-0.02731644759	-0.1870864407	-0.08228438925	0.0189219126	0.02680177682	0.1518486965	0.02030870911	-0.02476375664	-0.05609323589	0.05683898378	0.01896135954	0.43867101	0.05756697733	0.09131149001	-0.08862012743	-0.09284763479	0.06031825188	-0.07345013737	-0.0836784987	0.1101644972	0.272532614	-0.08237576271	-0.01834305874	0.006528182738	0.1372989976	0.1313401777	0.4399618429	0.07882261042	0.1867823302	-0.03985232561	0.008922144062	-0.04162946293	-0.005886772823	-0.01322671216	0.3459938181	0.008932571921
-0.1041295521	-0.2073909569	-0.1120670431	-0.2098469981	-0.1553532791	-0.201697737	-0.167562466	1.339673036	-0.1578302222	-0.1688874961	-0.1532645596	-0.1525626434	-0.1060456912	-0.2015837289	-0.1571090687	1.333080586	-0.1520961514	0.25661676	-0.1108151085	-0.1021726571	0.2691096038	-0.08337700024	-0.1375319922	-0.2062403672	-0.1105799036	-0.1634413387	-0.2087833973	-0.1653943957	-0.1598786138	-0.1658225099	-0.1994415942	-0.1494551932	-0.1515299557	-0.1458280031	-0.2351923053	-0.1612775823	-0.1088685259	-0.08369120257	-0.1111713487	-0.1243169479	-0.1320950857	-0.0711687805	-0.0784284401	-0.1176494554	-0.05787619849	-0.1041291325	-0.07155280348	0.3572726398	-0.09844592824	0.2379226221
0.009392185598	-0.08646372533	0.00504747239	-0.08785241473	-0.01874892138	-0.08435175322	-0.05176127917	0.2996601311	-0.03931678068	-0.0481680715	-0.0360774022	-0.01540318768	-0.03766136181	-0.08035174981	-0.03039294551	0.3021375118	-0.02447193288	0.3494424231	0.01149912068	-0.01143498634	0.3837937472	0.0127462907	-0.0006295815215	-0.08699076371	0.005770131036	-0.0525319202	-0.08762839388	-0.03827064357	-0.04715258823	-0.04157275407	-0.08379082229	-0.01302503666	-0.02201583647	-0.03350051767	-0.1265930391	-0.02501087922	-0.01744869987	0.02419094815	-0.01174045559	-0.002934669529	-0.02080150654	0.04045177201	0.01741379162	-0.00235771261	0.03261459116	-0.002172826948	0.02986421172	0.6086771025	0.0002587122064	0.3813974112
0.1344693672	-0.07341021505	0.1006113483	-0.08410856241	-0.09377167656	-0.08206350541	1.48837972	-0.190817953	0.7849731523	-0.1076360366	0.7947910259	-0.08939761662	-0.004693597807	-0.07465856484	0.7889993363	-0.1847256098	-0.08631700251	-0.002583149704	0.1033634036	0.02507149011	0.01807914848	-0.02638715362	-0.07213417736	-0.08538169268	0.1007391929	-0.04075207853	-0.07896111629	-0.03636168723	-0.09747790216	-0.1021191066	-0.07074986054	-0.07734313068	-0.09083934884	-0.01478704185	-0.1782223718	-0.08970376821	-0.04915020463	-0.03033964342	0.006037838535	0.002090265701	-0.01117624062	0.128700583	0.0402870266	-0.04421478808	-5.935702556e-05	-0.04746027413	-0.02103877081	0.004262120246	0.008352502116	0.007531403017
0.1001472476	0.009773944671	0.09875204422	0.001278066163	0.0008648956433	0.008220760747	0.03523045629	-0.1032361601	0.05105583245	-0.01438710327	0.05353571063	0.001053813939	0.1048273986	0.008882462918	0.04991015672	-0.09537393027	0.002490096822	0.1026761086	0.1034807326	0.08913307305	0.0909363877	0.06759101716	0.01720588028	0.003969437232	0.09814888786	0.04386844217	0.007065061171	0.0487986791	-0.006876114993	-0.01405054753	0.01109183447	0.005350957927	0.002990734894	0.04986916426	-0.08986890422	-0.01381490858	0.06455376011	0.05879895844	0.08616644222	0.09991754897	0.05614997943	0.1291245908	0.1216141805	0.04442230481	0.09073794178	0.07708681488	0.06385702561	0.09083616668	0.1011724089	0.09871175639
0.455915668	-0.0283811692	0.4372707922	-0.03011047911	-0.03954039402	-0.02050148084	0.09924300434	-0.1303836589	0.1048183415	-0.04882811789	0.1006411778	-0.03723730621	0.05685250173	-0.02611792941	0.0987822561	-0.1290232335	-0.02488690067	0.1037905538	0.4389015051	0.06251979794	0.080485141	0.02542402154	-0.01443815407	-0.02964149598	0.4371243929	0.0243914604	-0.02455182177	0.01409762316	-0.0392121695	-0.04385337396	-0.01985134905	-0.02493975694	-0.04015499792	0.03899100318	-0.1220253834	-0.03931771021	0.01286971628	0.035618963	0.06400604334	0.05899020394	0.0549168222	0.4732087442	0.09333452368	0.01303692279	0.03820370471	0.01892958033	0.03887791064	0.06508106052	0.07590394759	0.1024737561
0.07123386588	-0.02207038864	0.06397510952	-0.02364009045	0.03882650949	-0.01480583851	0.01068649801	-0.06185169401	0.02356643695	0.01202589281	0.02613825714	0.04390759055	0.04242096992	-0.0176442834	0.02277713791	-0.07176861285	0.02888261397	0.09880355149	0.06583185969	0.06404831293	0.1072087271	0.07876801876	0.05548888171	-0.02028684817	0.078715017	0.01822883337	-0.02346282899	0.0182445243	0.02113052767	0.01699664358	-0.01586978283	0.04258917626	0.0422291711	0.02690817289	-0.06481886757	0.02712202429	0.0585157172	0.06738753292	0.05963552178	0.05424818123	0.03711819675	0.09297282276	0.08193893506	0.050028932	0.0955449829	0.04773137286	0.09362632909	0.1085665288	0.05587354479	0.1262616236
0.02776378852	-0.07002675708	0.02579299965	-0.07479697775	0.3112178872	-0.06259989721	-0.02870911996	-0.1118123052	-0.01573016305	0.06301385069	-0.01131038936	0.3145423595	-0.008689835575	-0.07270581837	-0.01861827938	-0.1160795304	0.08869460057	0.07546360602	0.03636687625	0.01751531749	0.07751303972	0.120012855	0.3308660352	-0.0729465069	0.02446629315	-0.02967197692	-0.07296029325	-0.02990114952	0.07086842636	0.06735317524	-0.06509908313	0.3168675888	0.3133118542	0.003831080171	-0.00778779471	0.2964661191	0.1167223627	0.1336620903	0.01156058224	0.01957330307	-0.007915471553	0.0764935048	0.04646659282	0.1085912231	0.352360302	0.1216246211	0.3691809023	0.039926727	0.02471558514	0.1009034582
0.05223551877	-0.06231343457	0.05879961645	-0.06561457902	-0.01895988379	-0.0497180404	-0.02443135992	0.1819620625	-0.01264223704	-0.03012896239	0.0003534358997	-0.01220981194	0.01205351342	-0.06631345615	-0.01627102694	0.1792049736	-0.01143109269	0.405157833	0.05515402181	0.02443309209	0.4038866193	0.03207412189	0.003847768605	-0.06811794201	0.0584736318	-0.02513451479	-0.06158300288	-0.01031990983	-0.02443828614	-0.02552742641	-0.05698691038	-0.005732752073	-0.0162272834	-0.00773469486	-0.1038151288	-0.01628079806	0.02285747065	0.04562422703	0.03488829073	0.02014275989	0.01502084154	0.08456026204	0.05378124769	0.01742798438	0.06167541127	0.0255904947	0.05989600637	0.3235277346	0.01205799925	0.3894505545
0.02977834862	0.0617895089	0.02852220577	0.05203955904	-0.08514919233	0.06609529015	-0.03819407039	-0.173357005	-0.01838449858	-0.09361832762	-0.01913204516	-0.08020468488	0.4347987326	0.05944084583	-0.02346864391	-0.1821281243	-0.08015008863	0.01803216505	0.03426065387	0.1433099295	0.02756907027	-0.01452515774	-0.06570750103	0.05573254123	0.02719549927	0.4256442557	0.05435657985	0.09200255387	-0.08287394525	-0.09616326769	0.06108406284	-0.0716501255	-0.08616230922	0.1332360177	0.2665605911	-0.0847008036	-0.03928884135	-0.01610235428	0.1427902181	0.1433988372	0.4417786193	0.09330461274	0.1714297478	-0.03781511403	0.004692880244	-0.03990459823	-0.002532950337	-0.02542374687	0.3143262235	0.04565308883
-0.02253512839	-0.1128521414	-0.02514143931	-0.1188939379	0.03616812805	-0.1102264876	-0.08538134971	-0.164341512	-0.06693496267	0.3398217412	-0.06658042025	0.04429250827	-0.06304830613	-0.107941826	-0.06825397166	-0.1674697365	0.3136377266	0.03203270444	-0.02603896609	-0.03118005208	0.02372077395	0.3124889079	0.05112050805	-0.116366174	-0.02585209064	-0.07540042352	-0.1154430913	-0.07352005569	0.3459137173	0.3333714202	-0.1088841742	0.04193128165	0.03209302056	-0.05907991562	0.2433003057	0.03672389335	0.382867625	0.3204428421	-0.03949074546	-0.03432129766	-0.05363711783	0.0009835675347	-0.0137982271	0.360134762	0.08451415942	0.3438010581	0.08666702033	0.0008904621729	-0.04074944782	0.01614331059
0.05015142447	0.05388329582	0.03252044923	0.0507030266	-0.08684289707	0.06284521954	-0.03725627964	-0.1754088426	-0.02492066888	-0.09807614419	-0.02298402023	-0.08491717961	0.4698397705	0.06064997371	-0.02758660886	-0.1816879762	-0.08082448587	0.021219705	0.03950453653	0.1494213772	0.02060686867	-0.02052188265	-0.0619244543	0.05379133391	0.03137332811	0.4109860792	0.05550026552	0.08955874307	-0.08800424026	-0.09240755115	0.06041865206	-0.07249450176	-0.08471130478	0.1272056156	0.2663451592	-0.08159304092	-0.03572149833	-0.0143114751	0.1595248609	0.1383265857	0.4522198578	0.07217697424	0.1622552509	-0.02259835802	-0.003929463367	-0.03950262689	0.01125440591	-0.02385139608	0.3247518756	0.01265407581
-0.005055031033	0.026731908	-0.006705888153	0.02110834839	-0.1190435943	0.02793259408	-0.06713006484	-0.2095629445	-0.05779307953	-0.1257021272	-0.05123751985	-0.1122360516	0.2784400564	0.03327871251	-0.05323791707	-0.2135949595	-0.1126291979	-0.01063201453	-0.0003098443869	0.1109935711	-0.01176206348	-0.02266935792	-0.09629791977	0.02255352716	-0.008460775245	0.2386379431	0.02510214938	0.06326316387	-0.1209260088	-0.1262878059	0.02810493718	-0.0939038547	-0.1146115495	0.08162444357	0.09870693876	-0.1130513863	-0.06462454463	-0.05857396042	0.1140156222	0.116551823	0.2582664895	0.06516573199	0.1309504904	-0.07044090975	-0.03141734813	-0.05252503945	-0.03354136275	-0.0531741877	0.4964235961	-0.0002386408066
0.01010005258	-0.08387432951	0.01395172502	-0.08788727973	-0.0190704795	-0.07913255864	-0.04819134383	0.3099460514	-0.02666882585	-0.04588156031	-0.0255068499	-0.01698634639	-0.01092636464	-0.07551770087	-0.02297787555	0.3086836128	-0.02724802931	0.3592153212	0.01255583857	0.01601698787	0.3747266985	0.01534229899	-0.007530686559	-0.0883335565	0.01230810533	-0.04606462959	-0.08639032702	-0.03937410608	-0.04536964935	-0.04508620316	-0.08864059832	-0.01851189547	-0.01882950716	-0.02693160445	-0.1228485516	-0.02533216765	0.03250138457	0.02093191453	-0.001864995141	0.01931701208	-0.0263285132	0.040714813	0.04661184388	0.01659805974	0.0486129176	0.01453473542	0.04934566971	0.5781109388	-0.005916011253	0.3690329127
0.06852237008	-0.02065954735	0.07025421338	-0.02469917813	0.04061534036	-0.01406243138	0.0139510092	-0.06986587511	0.02608447058	0.01359038066	0.02699432719	0.04247307264	0.04462201054	-0.02104247292	0.02525946711	-0.06175011084	0.02849000532	0.1054178015	0.07289211718	0.07425147073	0.1312599926	0.07847427441	0.0543751319	-0.01685391834	0.08198207986	0.01627405671	-0.02191126188	0.02227975818	0.02071244829	0.0200544615	-0.01661939429	0.04219585341	0.03696884344	0.02558698653	-0.06116394085	0.03717480536	0.06311065665	0.06952136246	0.06761709913	0.06087349142	0.03711189681	0.1005399991	0.09451999752	0.06006482842	0.1002214134	0.05518290708	0.09367379246	0.1264507288	0.06040153425	0.1361917037
0.03917148417	-0.05774717041	0.03125458868	-0.06113430592	0.1672907382	-0.0520639762	-0.02276009003	-0.10708088	-0.004961043706	0.08347348596	-0.01086552234	0.1713092393	0.01144926506	-0.05473321335	-0.01434089316	-0.1131541897	0.0976248776	0.07413899213	0.03694335058	0.02926064513	0.08130595308	0.1326333933	0.1894377604	-0.05928383507	0.03092860404	-0.01345468875	-0.05769029723	-0.01269708559	0.08703511907	0.08455421802	-0.05180867309	0.1835979308	0.1613888468	-0.009931440902	0.0168262939	0.1670789676	0.1268488317	0.1363314221	0.02266160698	0.01688242429	0.001079080904	0.0612349512	0.04501420174	0.1131116233	0.2195783032	0.130367751	0.2134905291	0.04807773567	0.02780353053	0.07304732915
0.06388146162	-0.02179373383	0.06052105606	-0.0234529035	0.04000834714	-0.01335376259	0.003653696486	-0.06971487253	0.01886829836	0.02306109512	0.01884508009	0.0484840368	0.04165415202	-0.01564465301	0.01429128757	-0.06807243703	0.02466061991	0.1144143405	0.06539306614	0.05803477228	0.1159463035	0.07840702918	0.05573807633	-0.01164981457	0.07337574894	0.01787598891	-0.02098299496	0.02302376612	0.02081047545	0.01962662531	-0.01516043066	0.04933925459	0.03926254871	0.03981188642	-0.06003357616	0.03158149106	0.05168003666	0.09426056185	0.06266478168	0.05122425627	0.03658985829	0.08704677916	0.08345749885	0.07522506934	0.07323329735	0.04668459186	0.09968910192	0.1050425783	0.05311058573	0.1253265894
0.1438248081	-0.007356324225	0.1375551815	-0.01122623995	-0.01649460232	-0.004197585551	0.07755604459	-0.1139715696	0.08949691557	-0.02664217007	0.08835176268	-0.003629232689	0.09859695432	-0.002447065632	0.08657684475	-0.1178582899	-0.0008228386159	0.09337664666	0.1425524822	0.1049019578	0.09829003453	0.06646139745	0.01674582065	-0.009185074767	0.1372291969	0.04833416696	-0.01087807635	0.03464598626	-0.01957319681	-0.01879482742	-0.002705451357	0.01286589747	-0.01474293214	0.05717442458	-0.09825320169	-0.01137677733	0.03304345359	0.06995760143	0.08841488805	0.1071239366	0.07608243993	0.1929413776	0.1181120576	0.03149213576	0.1118195108	0.04816516062	0.06584249199	0.08349434444	0.1116736995	0.1065462436
-0.008491763593	-0.1073622791	-0.01861628588	-0.1102049128	0.0404170965	-0.1026656532	-0.077196411	-0.1548517046	-0.05576676971	0.2816826767	-0.05571011516	0.04379963417	-0.03469912004	-0.1004484633	-0.0576714258	-0.1625318142	0.2954029997	0.03467201136	-0.01628690737	-0.01727735977	0.03246084958	0.3493962647	0.0575737419	-0.1051460413	-0.02013265083	-0.05506182688	-0.1067540662	-0.06341132716	0.2891556209	0.2806859758	-0.1016892178	0.04658034906	0.03634696353	-0.04699796162	0.197069224	0.03569466723	0.3336195202	0.3700510274	-0.01719571705	-0.01911504492	-0.04199400948	0.01571183272	0.002435304329	0.3252014284	0.09464371094	0.3157099262	0.1148949502	0.01221353566	0.02755055154	0.0367541457
0.07477933055	-0.02212256282	0.07134912932	-0.02730444774	0.04391303649	-0.01742593687	0.004454386381	-0.06653725018	0.02029330452	0.01007721219	0.0173919403	0.04565885719	0.03847047294	-0.02421265474	0.01395980481	-0.07570992542	0.03447804421	0.1273613496	0.06931231998	0.08554132177	0.1206040625	0.07466829917	0.05591614117	-0.01977041132	0.06766617845	0.01872886588	-0.02273773116	0.02410900655	0.02339015471	0.01314621508	-0.01874551748	0.04795929517	0.03645569545	0.04621313129	-0.05963750986	0.0359425903	0.09252066912	0.1015301639	0.05740934036	0.04760016175	0.06594048393	0.1100738641	0.09784180036	0.05301776915	0.129267948	0.06084430232	0.1024081253	0.1310107244	0.07070891324	0.1230547615
-0.0140486995	-0.1124701807	-0.02189760743	-0.1168262708	0.03511465247	-0.1083346497	-0.07812181252	-0.1649102928	-0.06696686702	0.3283101805	-0.06552568697	0.03730476775	-0.03101264138	-0.1045164185	-0.06392806159	-0.1687860219	0.3095331195	0.02135911681	-0.02246909067	-0.0197180064	0.0160975857	0.3285821126	0.05238350375	-0.1108966876	-0.02330690458	-0.07342073197	-0.1130567294	-0.07085815192	0.3346836525	0.3294384398	-0.105858938	0.0407754528	0.03086943496	-0.05280548479	0.2409900582	0.02742146601	0.372768727	0.3328884965	-0.01401784154	-0.02566228999	-0.05261297308	0.01384328476	0.0007358176195	0.3754794778	0.0940717251	0.3657264984	0.114689736	-0.003239386379	-0.02307894187	0.007466338764
0.04830035192	-0.06078326889	0.03887643527	-0.06729682902	-0.02456664249	-0.05716554774	-0.03292753941	0.1905860817	-0.01592721329	-0.03695479421	0.005554401468	-0.02074871988	-0.01267088255	-0.06541425546	-0.008892587557	0.1790629306	-0.01441888321	0.434002866	0.04552162559	0.01195709786	0.4340788824	0.02673586545	0.004072491043	-0.0630653243	0.03754972876	-0.008969979837	-0.06321849349	-0.01176538744	-0.02465150524	-0.02549477393	-0.05863944094	-0.006255766347	-0.02147591545	-0.007926830216	-0.1069716379	-0.01422104756	0.01718169878	0.03413436841	0.004572946932	0.020254641	0.008531262999	0.09693716663	0.05210293613	0.01441094659	0.04895342323	0.01841367421	0.04513809157	0.3549522878	0.02097232181	0.429430845
0.01746593143	-0.08078870378	0.01088714156	-0.08576806277	-0.02679420657	-0.07786580837	-0.04321519491	0.2988739694	-0.02639205431	-0.04887291833	-0.02818046468	-0.02430665584	-0.01869462546	-0.07407450007	-0.02838211042	0.3009188676	-0.02225263827	0.3585855413	0.01935324627	-0.005279196226	0.3814648725	0.02009030571	-0.01415368556	-0.08586753832	0.00892469025	-0.04058696857	-0.08431786945	-0.03431022961	-0.04157438166	-0.04720362382	-0.08056705847	-0.02994761359	-0.02446453874	-0.01745944967	-0.1188052837	-0.02935638596	-0.0006109833729	0.03477388527	-0.002053638065	9.213444236e-05	-0.02065353132	0.03989571348	0.0215240593	0.008604835514	0.0226242878	-0.006318799534	0.04430387902	0.5732484676	0.004251509265	0.390707711
0.6557311477	-0.03301856473	0.641680258	-0.03926689275	-0.04419115404	-0.02879699868	0.09293822793	-0.1400176147	0.09652911111	-0.05585740129	0.09764273101	-0.04248295501	0.07764511647	-0.0276663651	0.09472200858	-0.1379687793	-0.03387903186	0.08403105152	0.6358432664	0.0734168357	0.07425705095	0.02381833034	-0.02070077587	-0.03555182338	0.6393566021	0.01728305373	-0.03239736219	0.004530390117	-0.05191702875	-0.05657337429	-0.02675143253	-0.03324039574	-0.04046346066	0.03269164626	-0.1304804714	-0.04423346846	0.01553434549	0.03315763477	0.05189882501	0.03666951795	0.05329383194	0.6683721705	0.09521643824	-0.003174692971	0.05639351785	0.03346552613	0.02369493347	0.05027706949	0.07403415879	0.07758663434
0.04844995047	-0.063394922	0.04770044187	-0.06520410212	-0.0257697487	-0.05949077398	-0.03330022132	0.1965279173	-0.01783560223	-0.04022098607	-0.002962790228	-0.02026403097	0.01783560782	-0.06512956252	-0.02013984034	0.1908141663	-0.02339332461	0.4304780631	0.05092619876	0.04029938115	0.4605652849	0.03818414276	0.002882150709	-0.07095163013	0.04423992556	-0.02934613719	-0.06215346405	-0.01141173584	-0.03285992496	-0.03277671177	-0.06184199989	-0.01390388996	-0.01880939285	-0.01271418096	-0.1104709205	-0.003882994574	0.03265491564	0.03903561211	0.01943492232	0.02623250776	0.02477057365	0.09707229252	0.04998007201	0.0002514721087	0.07611572361	0.01570295435	0.05019793272	0.3736357284	0.01939257278	0.4668087745
0.6431268093	-0.03526391995	0.6417712565	-0.03712529143	-0.04951479291	-0.02843155306	0.07898749033	-0.1423006159	0.09589143227	-0.05803394738	0.0970304776	-0.04482878292	0.04197764226	-0.03127127158	0.09662613124	-0.1356957622	-0.03714913258	0.07636992044	0.6423030918	0.06996253727	0.07264726396	0.02118365942	-0.02287482268	-0.03777409414	0.6414005687	0.01270642602	-0.03250963079	0.005709742293	-0.05518712947	-0.05779811452	-0.03232339612	-0.0352973849	-0.04480616147	0.04107461736	-0.1345152667	-0.0500059987	0.009088610291	0.03668360168	0.05464743119	0.05979618941	0.05374467412	0.6801480585	0.08660054406	0.01053464476	0.05156358677	0.006999864809	0.04009246685	0.06080520323	0.06755067942	0.09466616941
0.02877533427	0.06421566678	0.02404590189	0.06083161521	-0.0832037336	0.07029133222	-0.04362676829	-0.1805400059	-0.02904109052	-0.08807277822	-0.02718292067	-0.07521370862	0.3062641245	0.07319096827	-0.03151896134	-0.1819899006	-0.08230087721	0.01711206108	0.02982057057	0.151170663	0.02298460859	-0.02101724199	-0.05941434029	0.06266976536	0.02068178264	0.277334767	0.06817648071	0.1044654727	-0.089952675	-0.0962458955	0.06816203154	-0.07634388461	-0.07962403088	0.1362348488	0.1324126575	-0.08394430211	-0.03508267518	-0.01316634772	0.1498221796	0.1510829424	0.3129172236	0.07235316594	0.1628144508	-0.03601775244	0.02137770823	0.01533407322	-0.006496421981	-0.02583362028	0.5508682847	0.008744636167
0.09922827203	0.00245413048	0.09033290125	9.152933687e-05	-0.00929381797	0.01022738198	0.0363307197	-0.1029781503	0.04795955818	-0.01400401712	0.0492894042	-0.001233474137	0.07783120589	0.005216370942	0.04416700156	-0.1078102625	0.0003960269424	0.1052360649	0.09838718282	0.09413033303	0.1186971019	0.05571633321	0.01353168727	0.001904007639	0.1023751918	0.04757590462	0.00154172266	0.04340991418	-0.01043550226	-0.01369401756	0.00712535045	0.009654315765	-0.007163462513	0.06301584569	-0.08963485154	-0.002860947586	0.03940158704	0.06120490094	0.09888868336	0.08840184372	0.07595468271	0.1537302938	0.119746684	0.04007251478	0.07052627872	0.0347690795	0.0769435898	0.06690934265	0.09451829741	0.1092515524
0.01912994103	-0.07352401595	0.01948842596	-0.08077333762	0.07277569321	-0.07007107046	-0.04217013997	-0.1299249499	-0.03421701982	0.1732673791	-0.02931268674	0.07742936579	-0.01389870175	-0.07819663133	-0.036293484	-0.1367673291	0.1919320373	0.06855035512	0.01777121696	0.01149053909	0.06396372664	0.2366306777	0.09890184989	-0.08036268313	0.0198711211	-0.03302903074	-0.07543685515	-0.03173236852	0.1793770368	0.1789148748	-0.06996586789	0.07563240302	0.06759284238	-0.03361702669	0.09735925125	0.06228877169	0.2130456492	0.2294163432	0.002616614288	0.006999064658	-0.01870720069	0.04662392757	0.02615947584	0.2069113586	0.1376561886	0.2138866189	0.134934545	0.0243562304	0.003468160143	0.06086208792
0.1237253379	-0.06368010737	0.1056823433	-0.06982856489	-0.07366512985	-0.06782526174	0.8090306358	-0.1789236769	1.316505487	-0.08755476496	1.315727213	-0.07301747514	0.001974979005	-0.06323415151	1.340973669	-0.1765556236	-0.07150704167	0.02540712341	0.1136462177	0.007191126225	0.01246820829	-0.02126490287	-0.05774944536	-0.07423154515	0.1078743902	-0.03055456533	-0.06578852422	-0.01993775892	-0.08604746713	-0.08722414632	-0.06392573953	-0.07010104953	-0.07813249747	-0.01180364574	-0.1606133731	-0.08220963035	-0.02944782893	-0.01575969868	0.01638309325	0.01430057457	-0.01915596096	0.1247110248	0.02921185883	-0.04742014074	-0.0005421125741	0.007568596767	-0.0270364794	-0.01233476391	0.03393265523	0.02533907846
-0.02544621349	0.7651030936	-0.0334588555	0.7476816987	-0.1032979697	0.3578752709	-0.06732625444	-0.2066320289	-0.06569383356	-0.1257023894	-0.06256289322	-0.1107288779	0.03250386184	0.1507603929	-0.06849033067	-0.2207053003	-0.1056421723	-0.05644219846	-0.02956250943	0.1398822322	-0.05523796247	-0.09732386819	-0.09331250611	0.2301740651	-0.03714180637	0.07164029765	0.7726216123	0.09115813065	-0.1115383686	-0.1247552721	0.370749522	-0.09671931294	-0.1096942747	0.2280838546	-0.05740438107	-0.1178119384	-0.1087809287	-0.09804232345	0.165961609	0.05864112117	0.04670814181	-0.03493448433	0.08833086921	-0.1068855406	-0.09725608015	-0.1230268165	-0.09060965821	-0.08088309424	0.07356344224	-0.05713699539
-0.03884310195	-0.1031968395	-0.03057979974	-0.1104715148	0.2758201671	-0.1092923577	-0.0862234151	-0.1716899687	-0.06616680795	0.03044551404	-0.06603355965	0.27908362	-0.1008373043	-0.1145165513	-0.06462005988	-0.1715910393	0.0504008888	-0.02097664361	-0.0381444689	-0.06701455216	-0.01833015276	0.03470776384	0.303518417	-0.109663484	-0.03028724012	-0.07919857206	-0.1077550176	-0.07440480989	0.03175647981	0.0323949126	-0.1104028189	1.286886901	0.2697527754	-0.1123187484	-0.04696405351	1.852626762	0.02307342742	0.03986455892	-0.06466168432	-0.08262074174	-0.09929891268	-0.03895412936	-0.05139721435	0.02379990389	1.188877227	0.02010770933	0.272569599	-0.02885933743	-0.0792330187	-0.02066685531
-0.07208784501	-0.1491551693	-0.07334129213	-0.1460985385	0.01115531446	-0.1455875529	-0.1290989186	-0.2014414284	-0.1108375655	0.4045214954	-0.1143876549	0.009477524322	-0.1447919171	-0.1500153896	-0.1135954021	-0.2015137571	0.3015981013	-0.05695871681	-0.06962238282	-0.106529966	-0.05605382118	0.2544229032	0.03727365914	-0.146180833	-0.07287604544	-0.1162896147	-0.1511169775	-0.1130876581	0.3715503439	0.36826641	-0.1450836139	0.02270599171	0.009434583751	-0.150522454	0.2701476989	0.01061654403	0.3755700017	0.2530839679	-0.1118148678	-0.1182163506	-0.1369863975	-0.0825547464	-0.08971752229	0.3261749371	0.004161971153	0.3340921754	0.02290263122	-0.07297031752	-0.1185704776	-0.05702571973
-0.01292512382	0.03739375618	-0.008921891704	0.03481952939	-0.101851544	0.04127995393	-0.06450414931	-0.2024332124	-0.04765807802	-0.103732862	-0.04883323122	-0.092608212	0.03945988172	0.03390065763	-0.0495653338	-0.2031716395	-0.08637390248	-0.0483394332	-0.00588514331	0.07892420998	-0.04804701781	-0.08446546275	-0.07744849359	0.03731807747	-0.008460417447	0.07261313238	0.03769414604	0.5878065356	-0.1021466077	-0.1012048469	0.04252929307	-0.07835079875	-0.08820234325	0.02919280914	-0.05207595349	-0.1020503515	-0.09942931769	-0.08600493783	0.0839303138	0.6370857004	0.04671826353	-0.0113383682	0.0930916443	-0.09519624833	-0.08099205628	-0.1048798927	-0.0764799775	-0.05174152623	0.06672390289	-0.04200197812
-0.04359404291	-0.1190756927	-0.0342715112	-0.1166299147	1.230765525	-0.1145273023	-0.09514592588	-0.1660432494	-0.07930645918	0.03657398812	-0.08043487694	1.218157379	-0.1103663083	-0.1192617136	-0.07955409079	-0.1694598673	0.04532395985	-0.02189082082	-0.04033987811	-0.07776761246	-0.03006738865	0.03371790991	1.251743387	-0.1162487731	-0.03261965663	-0.08380294973	-0.1200567269	-0.08123333163	0.0351545191	0.04407341395	-0.115339423	0.2879668805	1.215685434	-0.1223698897	-0.04336505871	0.2756568768	0.02039022152	0.03779579519	-0.07876503834	-0.08654541717	-0.1041524155	-0.04800525272	-0.05681430052	0.01651848047	0.247974305	0.02695725139	1.108075177	-0.03122973618	-0.08663515462	-0.02800138217
0.06009739924	-0.01110637173	0.05871154086	-0.01170964571	-0.02135583094	-0.01080917412	0.01479399651	-0.1124368027	0.0265131137	-0.0262205455	0.0307939355	-0.02192049433	-0.004293179409	-0.01262520994	0.02206405479	-0.1102464866	-0.01109094976	0.03659222939	0.06994036925	0.03171755722	0.03272932851	-0.008710177219	-0.002706309328	-0.01156411988	0.0716420966	0.02424806661	-0.004573621455	0.03211140281	-0.02609179884	-0.02214724259	-0.008554917491	-0.01130012474	-0.01767878457	-0.01502328461	-0.1049368456	-0.02328238127	-0.02634600761	-0.009711196402	0.03457566031	0.01760812889	0.001915090295	0.05801868809	0.04850282209	-0.02407216389	-0.01364744641	-0.02994152493	-0.00311391802	0.0175143921	0.02138708028	0.03404361659
-0.07986022836	-0.1409355386	-0.06654371495	-0.1430881531	0.007008624327	-0.1427568057	-0.1297261757	-0.1984383011	-0.1127349305	0.4092479008	-0.1111754862	0.005926894482	-0.1423928071	-0.1464031335	-0.1117776029	-0.1992033153	0.3057341718	-0.05979046118	-0.06948058685	-0.1029362861	-0.06007078779	0.2575130109	0.03678675652	-0.1405511234	-0.06711893158	-0.1150800604	-0.1459803409	-0.109296721	0.3705192472	0.3694185334	-0.1414841237	0.01889387735	0.007907217805	-0.1480558487	0.2729109385	0.00847617319	0.3734847157	0.2536089783	-0.101836817	-0.11880765	-0.1361789143	-0.07936020499	-0.091971837	0.3273437534	-0.002108925365	0.3403180895	0.01872869832	-0.07115251829	-0.1212564295	-0.06208314967
-0.03848237264	0.2196009136	-0.03922235569	0.217874099	-0.1255498402	0.2216604636	-0.08881475395	-0.2259422003	-0.07689377475	-0.1216893001	-0.07553284908	-0.1144011283	0.03088411037	0.1383020615	-0.0802892283	-0.2304910614	-0.1147313648	-0.06497986775	-0.03669326391	0.1406237244	-0.06739416443	-0.1038648114	-0.0942584127	0.3200045454	-0.038757109	0.06427723003	0.2211712842	0.06505090789	-0.1241162752	-0.1267923704	0.2282703944	-0.1063131206	-0.1235336632	0.3017692777	-0.06271638931	-0.1216094285	-0.1252825764	-0.1098222133	0.1539068503	0.05726577155	0.04169767422	-0.04300613352	0.07708120241	-0.115902123	-0.09381014779	-0.1134612952	-0.1008567943	-0.0877734124	0.06420640635	-0.07033394652
-0.07687327848	-0.1484914112	-0.07163707076	-0.1459859439	0.006627751598	-0.1438833315	-0.1298397535	-0.2024295069	-0.1117654342	0.378934176	-0.1140880265	0.004596388154	-0.1427309762	-0.1496272279	-0.1132072404	-0.1972583209	0.3038937386	-0.0558780295	-0.07354624521	-0.1101784872	-0.0581669121	0.2580622045	0.03537818634	-0.1444766116	-0.07221228739	-0.1141401113	-0.1494127561	-0.1117314037	0.3737850522	0.3686057976	-0.1457359155	0.02177861158	0.006498647625	-0.1527663823	0.2728200129	0.009390292791	0.3448090871	0.2553589286	-0.1140587961	-0.1172242259	-0.1365170834	-0.06411560215	-0.0917522777	0.3544821562	-0.00422315649	0.3813912308	0.02205771909	-0.07126609614	-0.1215945986	-0.06017927398
-0.07641212648	-0.1503353892	-0.07242326845	-0.1488703852	0.003244146294	-0.1467677728	-0.1328963618	-0.2047967185	-0.1095530155	0.2758862898	-0.1125036203	0.0001617631748	-0.1456793365	-0.1501453908	-0.1116622831	-0.1998472368	0.2888181845	-0.05885485786	-0.07539022322	-0.1099853699	-0.05948079728	0.2561015672	0.03048265315	-0.1473610529	-0.07305136823	-0.1157799735	-0.1522971975	-0.1081016498	0.2682425457	0.2835343984	-0.1475798935	0.02137791592	0.004289511505	-0.1546103603	0.1760311197	0.01989778351	0.2377013562	0.257015759	-0.1135976441	-0.1161576034	-0.1381925118	-0.08759253114	-0.09479327055	0.2339515445	-0.002330407736	0.2374878243	0.02347004211	-0.06873613804	-0.1234751946	-0.05867333574
-0.007212880422	0.05486379572	-0.01041529883	0.04422459433	-0.1033282558	0.04881979336	-0.0612008015	-0.1859452653	-0.04887618478	-0.1036539358	-0.03844768524	-0.09397635096	0.0371434493	0.03677646903	-0.04086994706	-0.1971925343	-0.08777342224	-0.04276577606	-0.003859317766	0.08528960332	-0.0352444286	-0.08448309025	-0.07706644096	0.04165173185	-0.007947269503	0.0700367457	0.052520158	0.5811072698	-0.102142877	-0.1015749736	0.04946779289	-0.07874544841	-0.08858390258	0.03769605983	-0.05582816007	-0.1026546755	-0.09794717523	-0.08418408222	0.09432275261	0.6054199364	0.04842107142	-0.01417335305	0.1013182546	-0.08776376114	-0.07909206759	-0.1012541768	-0.07897990474	-0.05715577441	0.0751014549	-0.03270136095
-0.04195139835	0.02776134495	-0.04316851833	0.02717092022	-0.1297781136	0.02576169167	-0.09036475422	-0.2298619085	-0.07191417348	-0.1367512404	-0.07417163467	-0.1287652248	0.1947222233	0.03081451834	-0.07394262129	-0.2281085178	-0.125843745	-0.0729948673	-0.03815529267	0.0590813821	-0.06999031666	-0.1158832737	-0.1072530427	0.02623871808	-0.04380039054	0.2312877731	0.02998278738	0.06005605355	-0.1325184871	-0.1321736031	0.03200801067	-0.1124720037	-0.1259467846	0.02115901441	0.08364873855	-0.1203371321	-0.1363254176	-0.116493428	0.07411581717	0.0491372006	0.2076860435	-0.04986299841	0.07774045931	-0.1309479394	-0.1050739549	-0.1394576479	-0.1003714228	-0.09602793416	0.4463876005	-0.06756122706
-0.07383603657	-0.1486953076	-0.07309443067	-0.1485895986	0.007848841017	-0.1451276912	-0.1304567155	-0.2020575061	-0.112709493	0.2711333261	-0.1160725487	0.005817477573	-0.145243178	-0.149555528	-0.1108704742	-0.1972845344	0.2980614573	-0.05963547605	-0.07173971347	-0.1083885237	-0.06007535448	0.2551512482	0.03255358374	-0.1457209713	-0.0729915295	-0.1189297559	-0.1520164108	-0.1111675619	0.2693720672	0.2889464544	-0.1446237523	0.02282761325	0.006360442096	-0.1516542191	0.1791491833	0.02371498419	0.236446002	0.2541252624	-0.1112491339	-0.1190601424	-0.1390292852	-0.08753269241	-0.0943710863	0.2404269598	-0.006007295769	0.234473792	0.02722115546	-0.06766215687	-0.1230390361	-0.058009348
-0.06510883602	-0.1378376583	-0.05063780542	-0.1395281435	0.2414074002	-0.1366787151	-0.113871729	-0.1913634524	-0.08893226208	0.01727971139	-0.08722037159	0.2414945611	-0.127472717	-0.1397968124	-0.08208483791	-0.1890353507	0.0275944788	-0.03828123589	-0.06305473461	-0.09573998355	-0.04902910861	0.009228748008	0.2752015548	-0.1357008149	-0.05017633116	-0.090172606	-0.1406087833	-0.09709066696	0.006672886164	0.01453516298	-0.1373917633	1.253932992	0.244570661	-0.1437786314	-0.07065657012	1.822355372	-0.01045152086	0.01317607274	-0.09317204381	-0.1030078626	-0.1235618033	-0.0717429085	-0.08246112754	-0.0006274783981	1.163938413	0.005586897917	0.2438299436	-0.05701452237	-0.1088903228	-0.04696310213
0.6311497509	-0.04788698503	0.6822253533	-0.0544782109	-0.06156633129	-0.04155638813	0.06422157773	-0.1648756664	0.07890947394	-0.06375319719	0.0730314121	-0.0646394323	-0.01626811092	-0.04878386669	0.07714137056	-0.1586732871	-0.04421506371	0.02387820907	0.6257478265	0.0112076431	0.0179930203	-0.03142979273	-0.03535431897	-0.0540970693	0.6815972535	-0.007529432315	-0.04816233095	-0.01537763285	-0.06263024643	-0.05976773296	-0.04520378907	-0.04596743811	-0.05729756767	-0.03901832822	-0.1479506266	-0.05730675236	-0.05390211525	-0.02189164284	0.0007823722007	-0.005250286207	-0.01426357562	0.6430970794	0.03126238405	-0.04678307558	-0.02128743729	-0.04220841057	-0.02335909093	-0.001535658405	0.007729760805	0.03131860111
-0.1774475282	-0.250313552	-0.1800174095	-0.2536906909	-0.2008160957	-0.241543375	-0.2299608454	1.373407905	-0.2082988027	-0.2063296326	-0.2126370245	-0.1968539647	-0.2451300752	-0.2524747479	-0.1988790222	1.378505843	-0.1974794933	0.1443913711	-0.1781530427	-0.2109794257	0.1611025266	-0.2010185933	-0.1801370303	-0.2511399147	-0.1775928941	-0.2174132577	-0.2563118881	-0.2132567591	-0.2022538893	-0.2050122718	-0.2467955626	-0.1916161599	-0.2004084048	-0.259458778	-0.2814779504	-0.2015188613	-0.2175813359	-0.1980508186	-0.2166168811	-0.2269779017	-0.2335555216	-0.1824363363	-0.1926254649	-0.2139712604	-0.1965401108	-0.2208407832	-0.1882705172	0.2708322673	-0.2261128156	0.1535913326
-0.07259515675	-0.146322565	-0.0685150935	-0.1460563164	0.01044253151	-0.1439904157	-0.1289658997	-0.2013084095	-0.1119746545	0.3738707121	-0.1129001184	0.007360148389	-0.1445993729	-0.1441255341	-0.1103523312	-0.1984342213	0.3115672191	-0.05701273166	-0.07042426796	-0.1079518621	-0.05729305827	0.2593009844	0.03656609444	-0.1445469841	-0.06909031013	-0.1163436295	-0.1485021906	-0.1099041125	0.4034378554	0.3750209975	-0.1422510097	0.02064390942	0.008074208871	-0.1492814765	0.2716853108	0.009005866022	0.3357659799	0.2544160137	-0.1105738903	-0.1163778727	-0.1374045421	-0.07909236488	-0.09185936194	0.3234693357	-0.003349302659	0.333627535	0.02088181875	-0.06972724663	-0.1224820573	-0.05930542015
-0.0219987666	0.03460072937	-0.01511967575	0.03910222311	-0.10479295	0.0411549871	-0.07438132282	-0.205942172	-0.05853608477	-0.1106252272	-0.05632188693	-0.1076935016	0.03803844142	0.03275109246	-0.05852589676	-0.2049558533	-0.09357813358	-0.04796023728	-0.01310121527	0.07656817311	-0.04648287272	-0.08771529126	-0.0835686785	0.04025050875	-0.01465820149	0.07050499193	0.03877594315	0.5983076765	-0.1093047666	-0.1052264712	0.04131394395	-0.08651630797	-0.1024307845	0.03192237931	-0.05222304154	-0.1060661701	-0.1033923674	-0.08855311354	0.08374892052	0.6416609194	0.04880402653	-0.01906534908	0.09548202329	-0.09974175009	-0.08990661986	-0.1074486323	-0.07807266407	-0.05017872253	0.0709963345	-0.04328708714
-0.1103381847	-0.1759140797	-0.1021842575	-0.1800576793	1.16473134	-0.1769734418	-0.1608451739	-0.2353412102	-0.1466931107	0.1791721907	-0.1451019269	1.154085594	-0.1750554414	-0.1841144707	-0.1442211407	-0.2370500708	0.2000706834	-0.08988055184	-0.1084422829	-0.1404021382	-0.08921616292	0.169456702	1.183409466	-0.179874161	-0.1007220614	-0.1506642629	-0.1815062724	-0.1444772386	0.1771852544	0.1873856231	-0.1767889684	0.218507642	1.147351513	-0.1871234683	0.09751771321	0.2188016579	0.1539013985	0.1719247753	-0.1396953706	-0.1535993154	-0.166580878	-0.1141294383	-0.112704027	0.1428846143	0.1839205857	0.1567516414	1.040708452	-0.08918409343	-0.1512895348	-0.0856274883
0.112683312	-0.06188472178	0.09194780388	-0.06597756601	-0.07121442516	-0.07355750916	0.8480019472	-0.1904722577	0.8777462792	-0.09549150129	0.8770508194	-0.07575033391	-0.04781779265	-0.0751546989	0.8733746315	-0.182262914	-0.07164222505	-0.03518874995	0.09415479177	-0.02530929321	-0.02962874403	-0.0705244281	-0.0603937222	-0.06929399307	0.09396086306	-0.04093501251	-0.06466971773	-0.02816648514	-0.09322769475	-0.08563324803	-0.06215313459	-0.06479988023	-0.07575044167	-0.06145412409	-0.1690357944	-0.08332902254	-0.08030406043	-0.06352939886	-0.009824371665	-0.03877834055	-0.05182646345	0.08612355699	-0.002140244911	-0.08285846278	-0.05368221942	-0.09005902623	-0.06467891863	-0.03713947087	-0.03760575012	-0.02720938993
-0.02131134288	0.03632654512	-0.01909972019	0.03454772572	-0.1020001222	0.03632330235	-0.07540685532	-0.2052150786	-0.05662291967	-0.1128242962	-0.05868489252	-0.09289524717	0.03716286808	0.03133345508	-0.06018192505	-0.2046587634	-0.09477775544	-0.05646289738	-0.01333145263	0.07394574402	-0.05444946452	-0.09136402121	-0.08413699331	0.0367829385	-0.01848832895	0.07187829357	0.03270714961	0.5789726076	-0.1088173361	-0.09980143078	0.03420729274	-0.08607818894	-0.09009397377	0.02459942194	-0.05811132191	-0.1043938498	-0.1090641504	-0.09188314861	0.08026714926	0.6365766333	0.04839040924	-0.02877743596	0.08499338939	-0.1028043269	-0.08711605832	-0.1092779323	-0.08066826129	-0.05568464235	0.06902511049	-0.04944488815
-0.0781521292	-0.1504142415	-0.07607609522	-0.1479087741	0.005348900882	-0.141414522	-0.1311186042	-0.2021353002	-0.1130442849	0.376722199	-0.1153668772	0.003317537437	-0.1409314917	-0.1495900189	-0.1115048335	-0.2010883864	0.3023102924	-0.05814009403	-0.07679488937	-0.1101412783	-0.06141555626	0.2560473834	0.03212954219	-0.1477252558	-0.07546093154	-0.1164877781	-0.1513355864	-0.1136639883	0.3677560399	0.3673269469	-0.1463426862	0.01852996742	0.00325000347	-0.1483375336	0.2760374519	0.004659249987	0.3416685185	0.252357528	-0.1140215872	-0.1191568104	-0.1375486906	-0.08702740385	-0.09437721349	0.3524673352	-0.005502007206	0.378846408	0.01639417377	-0.07010472322	-0.1226262058	-0.06342791814
-0.07359949501	-0.1486203007	-0.06836328729	-0.1461148333	0.01440099669	-0.1396205812	-0.129968643	-0.2023111528	-0.1128832905	0.4097078763	-0.1152058828	0.0133586001	-0.1446211781	-0.1484400577	-0.1087089385	-0.1984560265	0.3036136053	-0.05900444181	-0.07027246175	-0.1089913171	-0.05829580157	0.2525070826	0.03426033002	-0.1446055011	-0.06893850392	-0.1173463728	-0.1495416456	-0.1103844541	0.3688834419	0.3694641104	-0.1445487454	0.01865219927	0.01526085957	-0.1471875723	0.2708860432	0.009261403324	0.3682049896	0.2498038068	-0.1123492242	-0.1163996779	-0.1393962522	-0.08247476966	-0.09421621909	0.3242591165	-0.004352045957	0.3318778319	0.01951392845	-0.06974905186	-0.1234848005	-0.06030816345
-0.01492158466	0.2034300005	-0.01258176268	0.2004188855	-0.1195654296	0.2046540549	-0.07939153671	-0.2185057285	-0.06598704294	-0.1228357319	-0.07035922343	-0.1216495638	0.05126476729	0.1335776534	-0.07045476804	-0.2141613306	-0.1132172775	-0.05519184089	-0.0148577755	0.1260962585	-0.06753118528	-0.1022603307	-0.1002426997	0.3021372796	-0.01486260852	0.06135603454	0.1981396098	0.05726099077	-0.1229830296	-0.1202491701	0.2067986225	-0.1023181668	-0.1196202773	0.2866462617	-0.07128353559	-0.1200014149	-0.1141535083	-0.1011040871	0.1344458247	0.04353805642	0.03782939973	-0.01686410987	0.07053265771	-0.1110972701	-0.09287540406	-0.1208662837	-0.08881776399	-0.08193209498	0.05627448081	-0.07019345766
-0.02148572863	0.04232499242	-0.02202931016	0.04093956449	-0.1042446633	0.03883277756	-0.07561535348	-0.2029567585	-0.06297521867	-0.1108157253	-0.06371452486	-0.1051941738	0.03258557123	0.03605679867	-0.05941247614	-0.207757744	-0.09564620923	-0.04951507376	-0.02057864493	0.07462671627	-0.05050945786	-0.09313975647	-0.08148163228	0.04158642152	-0.02137440502	0.07128479539	0.04150781293	0.6006465335	-0.1103406441	-0.1022682793	0.04393480783	-0.08142093192	-0.103364753	0.03356667461	-0.05431645698	-0.0989807061	-0.1064827258	-0.09464546349	0.07750271056	0.6416975825	0.04254018053	-0.02973746174	0.09401072404	-0.1046068461	-0.08499892845	-0.1087903282	-0.08079106863	-0.06923889203	0.0666725281	-0.0486541463
-0.07458971051	-0.1449182623	-0.07140531051	-0.1427709688	0.02180796262	-0.1393090615	-0.1244943884	-0.1992033321	-0.1098514051	0.3810922297	-0.1110909232	0.02076556603	-0.1405062185	-0.1427568609	-0.1058607858	-0.1974412337	0.3095076402	-0.05686245208	-0.07251893535	-0.1048763575	-0.05918134708	0.2608964694	0.03525177275	-0.1399023416	-0.07333982209	-0.1142211693	-0.1471875371	-0.1100372953	0.3769295858	0.3712271006	-0.1408353419	0.0202107581	0.01933873712	-0.1449062592	0.27782202	0.01012974234	0.3480117619	0.2543966843	-0.1097456332	-0.1168902016	-0.1352812926	-0.08275144983	-0.08739587946	0.3288525846	-0.001390809796	0.3374373389	0.02185145624	-0.06728002599	-0.1203500091	-0.05915275335
-0.06306288599	-0.1291016968	-0.04848971927	-0.1332324185	0.2435224484	-0.1319550668	-0.110588908	-0.194079964	-0.08766714144	0.01218995485	-0.08714583889	0.2448901791	-0.1293145209	-0.1382689323	-0.08210366677	-0.1893815755	0.0264002956	-0.03722733856	-0.0602621249	-0.09461621127	-0.04106105289	0.01099847728	0.27497637	-0.1341729348	-0.03520614057	-0.09793864765	-0.1335485655	-0.09697131983	0.007110582178	0.01538181853	-0.134298376	1.276425187	0.2443333219	-0.1399748209	-0.07121345413	1.843285563	-0.009317410673	0.0121147352	-0.09301148739	-0.1032386606	-0.1227011748	-0.06738546284	-0.07631168931	0.001140417705	1.167733306	-0.002618465442	0.2452708148	-0.04968842416	-0.1084543632	-0.04143544466
0.6334199241	-0.04614428602	0.6764214694	-0.04769492285	-0.05847087373	-0.04018307682	0.06743247309	-0.1616044159	0.08321157745	-0.07251702433	0.08044826347	-0.06350637397	-0.0113089763	-0.04584653658	0.08346487546	-0.1543275834	-0.04782421118	0.02685681937	0.6304235411	0.009677534004	0.02388501627	-0.03369799525	-0.03121908525	-0.04731378125	0.6760359113	-0.004550822012	-0.04565667522	-0.01101771922	-0.06379418161	-0.06259810372	-0.04377530839	-0.04582763447	-0.05546107787	-0.03868021811	-0.1429207298	-0.05776548515	-0.05301719964	-0.02846345995	0.00382749256	-0.002071225625	-0.005032423039	0.655022568	0.03389058547	-0.04719030072	-0.01716299253	-0.04069502693	-0.02162311687	-0.006045433757	0.01047733404	0.03617013376
-0.07574628648	-0.1462731522	-0.07061738488	-0.1427869108	0.007682668976	-0.1406842985	-0.1266407205	-0.2010785004	-0.1106384422	0.4047637297	-0.1118779603	0.00565949838	-0.1412932556	-0.1408561286	-0.108115081	-0.1982041481	0.3061922196	-0.05567651931	-0.07133617903	-0.1056633946	-0.05594865307	0.2547309775	0.03643310372	-0.1412775786	-0.0700022212	-0.1151065815	-0.1462137231	-0.1111946079	0.37310799	0.3643312071	-0.1412208228	0.01984419896	0.008542531856	-0.1482512896	0.273109938	0.01045340302	0.3687437975	0.2492595405	-0.1105326703	-0.1147176892	-0.1360683297	-0.08353848695	-0.08954221152	0.3264830113	-0.003160046264	0.3313105698	0.02303278722	-0.0680670631	-0.121137652	-0.05796101495
-0.01024787111	-0.07691694625	-0.005209511177	-0.08151642845	0.1517586189	-0.0737596036	-0.06113582471	-0.12293371	-0.04370790074	0.07549588171	-0.05067405109	0.1538705118	-0.05671814349	-0.07942883372	-0.04244720908	-0.1250794018	0.08898723268	0.01508588962	-0.004139565241	-0.03571182687	0.009929895776	0.07432999419	0.1821186068	-0.07893365358	-0.006229624883	-0.04168430708	-0.0826254446	-0.03710791298	0.07248682472	0.08110954423	-0.07673329183	0.1904127015	0.1521507106	-0.0834768155	-0.002259513315	0.1710592429	0.0581207675	0.0766800738	-0.03933018972	-0.04430128391	-0.05694446387	-0.01493483427	-0.02105113255	0.06129114345	0.1547260173	0.0649357992	0.1658408384	0.005497039995	-0.04690455209	0.01095543893
-0.05994129744	-0.1309027668	-0.05336895161	-0.1343836728	0.01889160343	-0.1299250715	-0.118167566	-0.1787262128	-0.1000500154	0.3079137424	-0.09596349414	0.01316780276	-0.1332664957	-0.1403326937	-0.09587566337	-0.179491227	0.3375737692	-0.05085660975	-0.05428690975	-0.09783430137	-0.0540144174	0.2681471749	0.04218440392	-0.1331523921	-0.05275378793	-0.1046254575	-0.1377725437	-0.09557827666	0.3057025626	0.3249533307	-0.1327796434	0.03158831886	0.0159397658	-0.142482092	0.2078848906	0.01852919716	0.2674817043	0.2654438991	-0.1013752856	-0.1037881412	-0.1280415697	-0.07004914066	-0.07885495285	0.2627026078	0.007271736767	0.2598793471	0.03122296587	-0.05842136243	-0.1105757958	-0.05079304497
-0.07822391931	-0.1486330385	-0.07077380087	-0.1474868661	0.00973294171	-0.1440249588	-0.1289764836	-0.2026782884	-0.1122614592	0.3789809009	-0.1145840516	0.006650558591	-0.1429797577	-0.1484527955	-0.1093627129	-0.1974638672	0.303416656	-0.05737895173	-0.07504716744	-0.1093584527	-0.05621346011	0.253585739	0.03266825056	-0.1446182389	-0.07270831245	-0.1167098496	-0.1509136784	-0.1105569714	0.3703324264	0.3642456275	-0.1445614832	0.02509135851	0.003788711843	-0.1515919499	0.2743435837	0.01270303973	0.3414446731	0.2543368374	-0.1142436587	-0.1174090885	-0.1335190476	-0.08724947536	-0.09189390498	0.3542333747	-0.002269704501	0.3753516516	0.01948798076	-0.07276701837	-0.1228482773	-0.06168019621
0.6339496521	-0.04569300253	0.6723048896	-0.05295555878	-0.05108634148	-0.04207054865	0.06499109171	-0.1586532592	0.08655746228	-0.07313067862	0.08291403837	-0.05507082204	-0.01723347637	-0.04598730475	0.08838329177	-0.156711938	-0.04810187279	0.02502462595	0.6269045738	0.008351190958	0.01804752128	-0.03551077601	-0.03382462177	-0.05258255148	0.6715078751	-0.006381110818	-0.04998532729	-0.01552336866	-0.05961335886	-0.06313038487	-0.0459811736	-0.04489119193	-0.05576787047	-0.04021912468	-0.1434783272	-0.05423247506	-0.04891543424	-0.0322437584	-6.765838371e-05	-0.007798218145	-0.009559298784	0.6541930011	0.03278437652	-0.05100870049	-0.01674282458	-0.04252911992	-0.0242286534	-0.008730947687	0.006582183096	0.0313731021
-0.07610949489	-0.1452949819	-0.07781306606	-0.152136792	0.003600736821	-0.1463188958	-0.1296178365	-0.1950050422	-0.1078658175	0.280029389	-0.1122878	0.00599366398	-0.1475248784	-0.1534585359	-0.1135283613	-0.1955025595	0.2951342558	-0.06013191652	-0.07500294194	-0.106595823	-0.05916481474	0.2565599115	0.02802837924	-0.1482049	-0.07878966586	-0.1166829375	-0.153271793	-0.1125529809	0.2699250227	0.2914403741	-0.14976085	0.01702065887	0.002967297088	-0.1535865329	0.1785329291	0.022809512	0.2416464097	0.2553407122	-0.1138390214	-0.1239013526	-0.1413388066	-0.08640984837	-0.09465461751	0.2422615493	-0.002586985627	0.2474426703	0.02164691218	-0.07115051727	-0.1269054543	-0.05490297898
-0.02319432017	0.04948876984	-0.02234443046	0.04905326015	-0.09920606041	0.0410573977	-0.07209504126	-0.2070115573	-0.06374491078	-0.108645891	-0.06005157679	-0.0992149247	0.03893872332	0.03594132061	-0.05631952745	-0.2034887938	-0.09210720123	-0.04805279353	-0.01695265665	0.08162240655	-0.04608904835	-0.09076802861	-0.08322244463	0.0430085388	-0.02006983202	0.07148141226	0.05063961583	0.5988946015	-0.106852209	-0.103732754	0.0446919273	-0.08114226447	-0.1001164187	0.03391464439	-0.05076682528	-0.1030647002	-0.1015266194	-0.08969608362	0.07685175173	0.6386667584	0.04746202673	-0.03001134888	0.09265451225	-0.1001285297	-0.08544001708	-0.108810034	-0.07995634574	-0.06413052606	0.07146441831	-0.04171411922
-0.07874866188	-0.1493778277	-0.07250755699	-0.1482316554	0.004752368203	-0.1447697481	-0.1309182877	-0.2056272314	-0.1151922302	0.374561935	-0.1175148225	0.002658951937	-0.145733103	-0.1449415782	-0.112969715	-0.2018952088	0.3013754428	-0.05637390443	-0.07678092356	-0.110103242	-0.05384276919	0.2550747696	0.0368908674	-0.1453630282	-0.07444206857	-0.1194631948	-0.1516584676	-0.1127879149	0.3672560547	0.3722746228	-0.1453062724	0.0213490464	0.004252936135	-0.1523367392	0.2699250404	0.008843972596	0.3370438792	0.2541939888	-0.1144660463	-0.1201624337	-0.1405081771	-0.08898323147	-0.09482467594	0.3752576762	0.001732865637	0.3540244587	0.01711131228	-0.07351180763	-0.1256016226	-0.05930950529
0.06069974562	-0.01261145273	0.06038001041	-0.0122339527	-0.02195729424	-0.01012967143	0.01426968952	-0.1157359843	0.03005213371	-0.02554104281	0.0257049916	-0.02649235177	-0.006680453156	-0.01314951693	0.02461410795	-0.110547758	-0.01041144707	0.03719457577	0.0716088388	0.03039640664	0.03136193403	-0.008107830838	-0.002103962947	-0.01208842688	0.07331056615	0.02292691603	-0.007098581724	0.02852851222	-0.02541229615	-0.02146773989	-0.007875414799	-0.0106124292	-0.01926921473	-0.01634443519	-0.1062579962	-0.02358365258	-0.02774431451	-0.009108850021	0.03399813953	0.01828763159	0.000516783402	0.05968715763	0.04910516847	-0.02440434762	-0.01701549416	-0.02827305539	-0.003500538492	0.01819389479	0.01801903252	0.03267622211
-0.07875252804	-0.1467402764	-0.07251142316	-0.1478651934	0.008378886435	-0.1457625811	-0.1307141059	-0.1994262313	-0.1126397866	0.4043464672	-0.1113319945	0.001666118917	-0.1453666411	-0.1501904178	-0.1111003352	-0.1992014894	0.3020478078	-0.05976583505	-0.07542549477	-0.10973678	-0.06167804088	0.2532074117	0.03349893678	-0.1463558612	-0.07308663979	-0.1190967329	-0.1512920057	-0.1127917811	0.3742258418	0.3645086585	-0.1462991054	0.02152119042	0.004619398063	-0.1533295722	0.2705974054	0.005879164013	0.3689053186	0.2488722566	-0.1131106175	-0.1197959718	-0.1391527483	-0.08762780269	-0.09363152727	0.3339523817	-0.006102406051	0.3324769881	0.02546581319	-0.07070512206	-0.1252351606	-0.06369040276
-0.07518644746	-0.1484880877	-0.07181923041	-0.1473419153	0.01112605626	-0.143880008	-0.1260649512	-0.2003290382	-0.1118375939	0.4091761835	-0.1116725191	0.0104992858	-0.1447548296	-0.1496239044	-0.1086140305	-0.1952031504	0.3089350492	-0.05924255694	-0.07490221666	-0.1091249685	-0.06015924618	0.2602133197	0.0340222149	-0.1444732881	-0.07256336167	-0.1182995973	-0.1507687276	-0.1093800208	0.3757893505	0.3798213301	-0.145732592	0.02262242649	0.009637657337	-0.1527630588	0.2724799784	0.01364725668	0.3754152714	0.2532556598	-0.1154147675	-0.1175382266	-0.1385409368	-0.0856999316	-0.09309503927	0.3280206086	-0.001325487545	0.3353068785	0.01969143946	-0.07097613384	-0.1246233492	-0.05728160504
-0.05944615925	-0.1293017554	-0.04900111726	-0.1330588993	0.02027635198	-0.129596992	-0.1162630438	-0.1820951591	-0.09329628953	0.3077988549	-0.0919884975	0.01560357099	-0.1304765073	-0.13539777	-0.09345376079	-0.1832482764	0.3352932934	-0.04819546631	-0.05602867365	-0.09500319436	-0.05024012973	0.2736009256	0.04400256301	-0.1301902721	-0.0522085607	-0.09312485771	-0.1352127797	-0.0902441351	0.3106040398	0.3208895233	-0.1301335163	0.03448259712	0.01611199114	-0.1358910512	0.2133014622	0.01962007078	0.2737351733	0.268811847	-0.09840037847	-0.09646754965	-0.1252515814	-0.06823098157	-0.07733892741	0.2609491901	0.007761604414	0.2627656556	0.03002204203	-0.05952206895	-0.1100389074	-0.04701875729
-0.00849351919	0.03380456522	-0.0366868096	0.03736769469	-0.1165191088	0.02883978675	-0.0807557303	-0.2115086756	-0.07093655745	-0.1264238242	-0.06398736536	-0.1185934793	0.755936087	0.03099069398	-0.06507754693	-0.2208660021	-0.1184340208	-0.06517514291	-0.02427389414	0.06418465812	-0.06705669198	-0.1079315343	-0.0880046553	0.03309783755	-0.02085355564	0.3921878689	0.03309924398	0.0588365369	-0.1244459262	-0.1238198571	0.03268439498	-0.1054373265	-0.1193930501	0.02101508051	0.2483362554	-0.1128318969	-0.1266445199	-0.1101118303	0.06597328748	0.04392219119	0.7742208414	-0.03809994618	0.0778806103	-0.116278696	-0.09980815482	-0.125738953	-0.07820702652	-0.08495770205	0.2416301002	-0.06976372546
-0.01691410028	0.04269118288	-0.01313916843	0.03657297825	-0.1013198725	0.03890591078	-0.07698487034	-0.2063372189	-0.05950333215	-0.1108930634	-0.0622591748	-0.101288609	0.02599158713	0.03286514612	-0.05998577407	-0.2066946003	-0.09464454531	-0.04058841366	-0.01400329813	0.07416534291	-0.04475143659	-0.09337938609	-0.08478930392	0.04139189321	-0.01367464359	0.06607660638	0.03714122669	0.5933032145	-0.1063460019	-0.1042921949	0.04498925023	-0.08497848865	-0.1017169861	0.03319184544	-0.05446284578	-0.09005610297	-0.1096960581	-0.08694501142	0.07994895031	0.6533877291	0.04645588423	-0.01685949064	0.08969824557	-0.1075663227	-0.09385732496	-0.1104994197	-0.08289415774	-0.06418445485	0.06267810885	-0.04137345689
-0.08130951151	-0.1533834282	-0.07933969297	-0.1517158983	0.04970752311	-0.1496132859	-0.1298983417	-0.2036459403	-0.111152697	0.3622706558	-0.1136352045	0.04900806217	-0.1412239119	-0.153599669	-0.1071836112	-0.2022535171	0.298059349	-0.05826251969	-0.07582207393	-0.1108128439	-0.06421032446	0.2464142131	0.07461881241	-0.1517349059	-0.07668711654	-0.1175000394	-0.1551427106	-0.1125692048	0.3543953609	0.3556575572	-0.1493118729	0.07634235441	0.04545200643	-0.1567885583	0.2709659247	0.05268374148	0.327477401	0.2408720984	-0.1180809721	-0.1208568898	-0.1356454754	-0.08681203849	-0.0960536762	0.3788986631	0.03802772634	0.3472992745	0.05252405497	-0.0750005599	-0.1239342418	-0.0641852736
-0.07671614471	-0.1486486723	-0.06689985485	-0.1483354328	0.008627109771	-0.1451307907	-0.1286777226	-0.2020273713	-0.1120079962	0.4070456681	-0.1118357975	0.009090537432	-0.140499166	-0.1484684293	-0.1093783467	-0.1984866399	0.3043114773	-0.05804384659	-0.0709159562	-0.1066101986	-0.053465206	0.2570619888	0.03413072713	-0.1446338727	-0.06747507148	-0.1195669723	-0.1506602154	-0.1125811612	0.3711618178	0.371448341	-0.144577117	0.02306716871	0.006341386531	-0.1526977819	0.2740602875	0.01409199889	0.3706176839	0.2575325932	-0.1090104177	-0.1166693903	-0.1338695476	-0.0806116414	-0.09325562387	0.3276863312	-0.0006116485104	0.3313582616	0.02089014981	-0.07142335723	-0.1231987773	-0.05893194209
0.6314028558	-0.04844296896	0.6782527989	-0.05080629731	-0.05746002949	-0.04355161078	0.06486140927	-0.1627666636	0.07627558535	-0.07275891488	0.07999959592	-0.05801884351	-0.01450633284	-0.04824733197	0.08161161492	-0.1569475737	-0.04938238231	0.02674359646	0.6343605792	0.007797781736	0.02615716034	-0.03646409618	-0.03141725456	-0.04821908762	0.6786745317	-0.009125496223	-0.04765217971	-0.01278036149	-0.0649799579	-0.06493508956	-0.04605364422	-0.04480517211	-0.05230964736	-0.04304987317	-0.1450329806	-0.05789983412	-0.05265913355	-0.03090804209	0.003972535017	-0.002930540146	-0.009502711446	0.6647587217	0.03167725169	-0.05169721199	-0.02070759124	-0.04388682149	-0.01811748153	-0.007514527869	0.01383783069	0.03943922725
0.6438387621	-0.04889854296	0.6317537284	-0.04760848545	-0.05693896971	-0.04549324014	0.06538854024	-0.1564976684	0.08432203998	-0.06941779455	0.08599996042	-0.05417408369	-0.01344037124	-0.04219514552	0.08726565838	-0.1502148309	-0.04246023132	0.03682611787	0.6262003527	0.01411940691	0.03720047731	-0.03226089737	-0.03348068743	-0.04879039225	0.6299162507	-0.002612707113	-0.04768489662	-0.006810934513	-0.06280516631	-0.06204674298	-0.04452814081	-0.03572045018	-0.0564812272	-0.03834330401	-0.1430353738	-0.05371132507	-0.04432269738	-0.02807398893	0.007435049518	0.001174459489	-0.0107094444	0.6223064369	0.03828107517	-0.04962946885	-0.01672334559	-0.04376448081	-0.02109329354	-0.005108268419	0.01409967153	0.05071606273
-0.07867793581	-0.1464291934	-0.07344172808	-0.1450257558	0.007115036025	-0.1446200761	-0.1306474614	-0.2039971101	-0.1125731421	0.4079316996	-0.112096772	0.005083672581	-0.1442320839	-0.1473168631	-0.1110336907	-0.2011389333	0.301753626	-0.05969124282	-0.07645293227	-0.1068002098	-0.05997156943	0.2565047906	0.03586547077	-0.1424143938	-0.07301999529	-0.1201241704	-0.1488545084	-0.1131606447	0.3718921831	0.3635442486	-0.142357638	0.01896234768	0.006985932051	-0.1508920749	0.2717399103	0.008582584888	0.3732706103	0.2538015148	-0.1106805186	-0.1186534668	-0.1380181911	-0.0852612687	-0.09383510738	0.3330220768	-0.005030864393	0.3347694699	0.026823149	-0.07307075347	-0.1230957063	-0.06098698189
-0.02149845711	-0.09920964919	-0.02268559313	-0.102402727	0.06344060866	-0.09927241722	-0.07527807752	-0.1452131968	-0.05926570542	0.1615625186	-0.06141402579	0.06384216444	-0.09603978529	-0.1047710791	-0.06193783263	-0.148871387	0.1822019022	-0.01040576366	-0.02459364419	-0.05953540708	-0.01446333777	0.1564536877	0.09320660378	-0.100993888	-0.02122339702	-0.06615227854	-0.1048018418	-0.05885033186	0.1605199451	0.1731287813	-0.1010658471	0.07181003464	0.06433920214	-0.1081427021	0.07256987158	0.06914782138	0.134335197	0.1590125475	-0.06407769268	-0.06672897484	-0.08855296064	-0.03336671225	-0.04566166631	0.1296946867	0.05834263907	0.1392655934	0.07347691263	-0.0177025353	-0.07383564339	-0.009204552585
-0.01328363854	0.04863968633	-0.01775458538	0.04748864958	-0.1062507865	0.03529922003	-0.06957859439	-0.2045214873	-0.05163370282	-0.1082362996	-0.05143889627	-0.106335069	0.03100784836	0.03868708404	-0.05059142019	-0.2025787382	-0.09453706445	-0.05217377617	-0.0120978245	0.08067658141	-0.05100117882	-0.09063038549	-0.08302448967	0.03855614973	-0.01719607728	0.06894508983	0.05039638462	0.5947980588	-0.1079660126	-0.1041928238	0.04672109959	-0.08469686198	-0.1038878224	0.03271690417	-0.0587633197	-0.1041486959	-0.1065705353	-0.09262345191	0.08233819616	0.6397959622	0.04205739848	0.0001873278906	0.09121634289	-0.1064331016	-0.09164758096	-0.09490005558	-0.08358776271	-0.06707286309	0.06299188556	-0.04858856047
-0.04579715005	0.3858110345	-0.04635684545	0.3928125066	-0.1226206579	0.3364715107	-0.09319670827	-0.2320196663	-0.0823710919	-0.1346668336	-0.08131237038	-0.1160642668	0.02614978234	0.1435199839	-0.08288293211	-0.2341351788	-0.1195026384	-0.07302441135	-0.04164411867	0.1335827362	-0.07459809571	-0.1098769096	-0.09561953665	0.2209520264	-0.04470121844	0.05770650437	0.3944031166	0.05265961267	-0.1293809096	-0.1319684715	0.345727436	-0.1086917382	-0.1237922087	0.2081139845	-0.07302149211	-0.1192087734	-0.1286393397	-0.1120309626	0.1415728045	0.04239514267	0.0352876653	-0.04824571128	0.07341372738	-0.122018282	-0.1057678857	-0.1299359915	-0.1019046152	-0.09414747923	0.05625133631	-0.0775378778
-0.05645194951	-0.1224344399	-0.04967979145	-0.1301027109	0.03842394086	-0.1196452357	-0.1106497841	-0.1784779316	-0.08620257446	0.3054007583	-0.09093895181	0.03877549959	-0.1264341969	-0.1298721205	-0.0873828111	-0.1802883106	0.316187816	-0.03727619347	-0.05164277092	-0.08563284075	-0.04311400133	0.2779271816	0.04661568006	-0.1239647507	-0.0505738397	-0.09667368428	-0.1313947737	-0.08566734108	0.3000127041	0.2983400108	-0.1263018203	0.03842161567	0.03856901212	-0.1313042586	0.1994018128	0.02714387469	0.2703391318	0.2715961316	-0.07560847013	-0.09874578247	-0.1192591583	-0.05854571458	-0.07039134056	0.2530190651	0.01721122418	0.2559360122	0.03526935502	-0.05081711021	-0.1035369438	-0.03885216557
-0.05839526135	-0.1317001794	-0.0567196551	-0.1325754084	0.02026467737	-0.1291135011	-0.111502978	-0.1877717303	-0.0913078559	0.3050470724	-0.09316418248	0.0214269333	-0.1300500651	-0.1361753783	-0.09243171727	-0.1862578908	0.3330823645	-0.04317742543	-0.05876217803	-0.09262284295	-0.04821630873	0.2725055714	0.04404467576	-0.1323408217	-0.05642332304	-0.1031633485	-0.1350212826	-0.09175633802	0.3057470047	0.3189267847	-0.1276286241	0.03181724134	0.02075883596	-0.1372931313	0.2102341841	0.02521658543	0.2717905421	0.2692050472	-0.09688804615	-0.1007479317	-0.1228552342	-0.0685789549	-0.07977303927	0.2639268633	0.00912556575	0.2662451326	0.03217826084	-0.05880319938	-0.1051541147	-0.04395447297
-0.03588795309	0.2397377708	-0.03537471242	0.2438529732	-0.1220393646	0.2417827047	-0.08581288795	-0.2191316788	-0.0727003877	-0.1231903999	-0.07540785406	-0.1241484677	0.02939921815	0.1481325395	-0.0745232305	-0.2223823725	-0.1092353019	-0.06595447412	-0.03274512742	0.1345770315	-0.06706654593	-0.1014729381	-0.09816536394	0.2303633803	-0.03490946573	0.07025044663	0.2421665564	0.06241433868	-0.1189514885	-0.1172905449	0.2445988447	-0.1046661737	-0.1180956003	0.2079845332	-0.06282405829	-0.1177058216	-0.1252283	-0.1066475915	0.1431654625	0.04636690915	0.04063745084	-0.0336397709	0.07679834326	-0.1189328453	-0.1080646676	-0.1218415733	-0.097392526	-0.08665207968	0.05638406363	-0.06882718446
0.1025954689	-0.08047945725	0.0869922418	-0.07977883353	-0.08836231103	-0.07994331358	0.8372071422	-0.1930632575	0.8604615442	-0.1007185345	0.8591686792	-0.08834005806	-0.05293131861	-0.073662972	0.8574092931	-0.1810459664	-0.08398778566	-0.03614397147	0.0918607676	-0.03214321182	-0.0322980344	-0.07062245745	-0.06327880801	-0.07727495026	0.08932413261	-0.04001751282	-0.07997149146	-0.04268041696	-0.0981476381	-0.09116328846	-0.07963363223	-0.07645822352	-0.0867895967	-0.07890101055	-0.1762605645	-0.08311980852	-0.09234333242	-0.07047951049	-0.03153421791	-0.04535185359	-0.05062943466	0.08014022464	-0.01211919526	-0.08765153605	-0.06182515224	-0.09267857587	-0.06409817404	-0.04508253342	-0.03916521442	-0.03091914363
0.4139448081	-0.0372672139	0.4103316886	-0.04527946983	-0.05386886774	-0.03802311439	0.07325975314	-0.1451549887	0.08834332833	-0.06014736564	0.0862750662	-0.05387069321	-0.002338836619	-0.03903214531	0.09036885499	-0.1373165372	-0.04090852274	0.02948088616	0.4136418698	0.01733596735	0.02131412542	-0.02837053258	-0.03010438612	-0.03998088228	0.4118909185	0.004660845083	-0.04028206493	-0.001524436569	-0.05692906609	-0.0555235967	-0.03652719615	-0.04041266937	-0.04957291386	-0.03236723045	-0.1346341001	-0.05058693891	-0.04850420354	-0.02729085651	0.008649985658	-0.0007665350507	-0.005073111531	0.4086987562	0.04098170758	-0.04280555993	-0.01841210273	-0.04027357497	-0.02076451557	0.01490563744	0.01545660798	0.03206384577
-0.004960225638	0.0331769164	-0.03156338992	0.03696154278	-0.1147460782	0.03511829824	-0.07432331633	-0.2092367194	-0.06322216892	-0.1242377714	-0.05837595362	-0.1154595989	0.7086907835	0.03972024127	-0.06268385235	-0.2181813785	-0.1094447974	-0.0607751666	-0.02328688446	0.07084613662	-0.06270913236	-0.1035140621	-0.08828455375	0.03725935796	-0.02991153535	0.4038878887	0.03498610958	0.06379287603	-0.1187994692	-0.1205745871	0.03995950046	-0.103708669	-0.1166188984	0.02524760663	0.2555829087	-0.1114308645	-0.1209911192	-0.1041935625	0.07241593637	0.04958583091	0.7336698979	-0.03273607376	0.07670646174	-0.1221302594	-0.0980939734	-0.1227317271	-0.0861746383	-0.08215017528	0.2420629778	-0.06541616585
-0.08129786412	-0.1393235442	-0.06567899067	-0.1461157378	0.01375497319	-0.1383458489	-0.1299547979	-0.1950344832	-0.1072306272	0.4070603482	-0.1059331075	0.008093225347	-0.1446220826	-0.1483373717	-0.1046081017	-0.1993457299	0.3071707476	-0.06001908338	-0.06970920906	-0.1079645241	-0.06029940999	0.2588935616	0.03405412843	-0.143578708	-0.06734755378	-0.1173093359	-0.1495046087	-0.1115259965	0.3771421496	0.3691899112	-0.1445117084	0.02229563954	0.005174589714	-0.1515801165	0.2723468611	0.008247550986	0.3728113825	0.2533803561	-0.106865055	-0.1190362722	-0.1384081898	-0.08088381952	-0.09220045921	0.3267236508	-0.004338200844	0.3328723433	0.01850007612	-0.0713811405	-0.123485705	-0.06231177187
-0.05280289373	-0.1217895119	-0.04298554161	-0.126110928	0.2617389266	-0.1202930318	-0.1010879385	-0.1790957326	-0.0850042734	0.02053808272	-0.08621328878	0.2618260875	-0.1199819474	-0.1250203019	-0.0871561851	-0.1775889725	0.04597102173	-0.03525230379	-0.05200595115	-0.08385900332	-0.03422048048	0.02527038244	0.2943111236	-0.1209243044	-0.0438833623	-0.08161334919	-0.1275291047	-0.08595434186	0.0212903421	0.03193609236	-0.1213436169	1.312946567	0.2614472763	-0.1280211829	-0.05661559516	1.282103784	0.008515223494	0.02456414536	-0.07997258853	-0.0883937687	-0.1110869104	-0.05971318697	-0.04931544605	0.01287319234	1.178145999	0.005852601679	0.2605396449	-0.03724721172	-0.09880923379	-0.03215447401
-0.07986697772	-0.1491315991	-0.07360307254	-0.1477204001	0.00648309977	-0.1432307954	-0.1305130313	-0.2026487584	-0.1137980068	0.3797506508	-0.1174133233	0.005744460382	-0.1460375267	-0.1526209271	-0.1135080442	-0.1961513674	0.3088021922	-0.06094685562	-0.07660651534	-0.1122110599	-0.06122718223	0.257216297	0.03205288961	-0.1464426134	-0.07553758412	-0.119250056	-0.1501195149	-0.1157059615	0.3713877348	0.3701880012	-0.1463761034	0.02413550321	0.0060223983	-0.1557600815	0.2723140474	0.01272804296	0.3446464796	0.2499371183	-0.1173840928	-0.123585776	-0.1439474497	-0.08778112581	-0.0937716405	0.3577122168	-0.004699405814	0.3750293347	0.01528982374	-0.07459139288	-0.1290249649	-0.0603904967
-0.07573448791	-0.1438474795	-0.06979210153	-0.1437290046	0.007083822499	-0.1420383623	-0.1265901913	-0.2012852508	-0.1123628341	0.4048801673	-0.1093987968	0.006457052037	-0.1407986271	-0.144694934	-0.107715248	-0.1984555907	0.3092695263	-0.05942186335	-0.07408826838	-0.1041731979	-0.05823215366	0.2561921532	0.033856726	-0.1398326799	-0.07172661311	-0.1167318091	-0.1476320895	-0.1061879737	0.3699244219	0.373624637	-0.1397759242	0.01831289786	0.006623121028	-0.1493380585	0.2728228915	0.006678151377	0.3720586295	0.2504516616	-0.1067130763	-0.1126631952	-0.1374158261	-0.08256329353	-0.09125339354	0.3320102814	-0.004641761492	0.3271685223	0.02355942054	-0.0701277428	-0.1234735094	-0.05919681462
-0.01273644806	0.0569561717	-0.007844897782	0.05385415976	-0.1014027225	0.05597550514	-0.06395215955	-0.2001755767	-0.04393417359	-0.1125224277	-0.04146595864	-0.1013706078	0.2259505251	0.05853052297	-0.04444014343	-0.1976650636	-0.09925712278	-0.04757326556	-0.004964759964	0.08743151481	-0.05069377205	-0.0940218203	-0.08521897188	0.05452717773	-0.00847677	0.2736438663	0.05529859768	0.08301319874	-0.1072825355	-0.1086179567	0.06090576452	-0.09169334591	-0.1039883328	0.04332433915	0.1170856035	-0.09952485713	-0.1119677202	-0.09352770731	0.09090202545	0.07085956328	0.2324036614	-0.01683926736	0.111686084	-0.108234541	-0.08672735923	-0.1105455156	-0.08073661163	-0.06893607646	0.4728245707	-0.04464602188
0.628547066	-0.05114695985	0.6708700344	-0.05652507993	-0.05766772659	-0.04852109996	0.0601729036	-0.1670466316	0.07619461204	-0.07337145934	0.07322177914	-0.05954133694	-0.01766923518	-0.04865672765	0.07751188898	-0.161644875	-0.04950010293	0.02488029678	0.6221244938	0.00844093572	0.02117318264	-0.03340314377	-0.03561564951	-0.05526040015	0.6688826397	-0.008574776955	-0.05068495674	-0.01527162382	-0.06350713895	-0.06507636016	-0.04561640837	-0.04571425063	-0.0565577771	-0.04321186647	-0.1468479031	-0.05803487407	-0.05194323542	-0.02974526133	0.001088209542	-0.01058333923	-0.01080342792	0.6517163603	0.03269355026	-0.05112091488	-0.01559563703	-0.04457168599	-0.01958954488	-0.01238159487	0.005759831811	0.0333196199
-0.07455809476	-0.138140464	-0.07026021424	-0.143655272	0.017620882	-0.136848778	-0.126641275	-0.192672846	-0.1073587126	0.4101613379	-0.1093246399	0.01552746573	-0.1434857603	-0.1446212014	-0.1070546928	-0.1950995733	0.3068184192	-0.05703636878	-0.06790059987	-0.1045103544	-0.05736819186	0.2605127808	0.035501994	-0.1407866448	-0.07115426249	-0.1141895535	-0.1461011462	-0.09759856171	0.3766469132	0.3794740884	-0.1387084877	0.02482861466	0.01150093287	-0.1457389545	0.2740099355	0.01543781871	0.3766527208	0.2511695899	-0.1093796301	-0.11809894	-0.1372798962	-0.08241459784	-0.09186978918	0.3305379593	0.0004650744863	0.3299196835	0.02064934635	-0.06900809032	-0.1224968957	-0.05549104301
-0.07667785459	-0.1447528998	-0.07475861216	-0.1533354561	0.005470612697	-0.1467931999	-0.1312520356	-0.1990843844	-0.1077972977	0.2741112572	-0.1134244956	0.006209900858	-0.1420542819	-0.1502141532	-0.1100327033	-0.1981917343	0.2936414825	-0.05647913604	-0.07985529411	-0.1069412294	-0.05436892891	0.2568160169	0.03092760696	-0.1483681052	-0.07538671194	-0.1160180294	-0.1516733839	-0.1066533941	0.269517926	0.2845837333	-0.1456400203	0.02401282135	0.004877557953	-0.1556764037	0.1788441807	0.0211586515	0.2350145409	0.2621815572	-0.1072006163	-0.1178722995	-0.1329292514	-0.08696871757	-0.09406392133	0.2428343194	0.001716543928	0.2400716697	0.02446586096	-0.06762383708	-0.1234369707	-0.05675424607
-0.02144424204	0.1647136296	-0.01275295456	0.1659142494	-0.1024527047	0.1666726902	-0.06815026433	-0.2082105161	-0.05623130148	-0.1117657729	-0.05894904013	-0.09598961389	0.04708145541	0.1641076325	-0.05613811409	-0.2059773738	-0.09550110428	-0.05072335772	-0.01070570422	0.1505461014	-0.05166306146	-0.08902868984	-0.0719692473	0.1697723227	-0.01156793016	0.08407552706	0.1674397204	0.07690588435	-0.1085956776	-0.1088622827	0.1694888303	-0.0901027499	-0.09951006151	0.1489191583	-0.05309678029	-0.1047515706	-0.1116761508	-0.09426923937	0.1612181582	0.05942696749	0.05971835287	-0.02040005779	0.09085992934	-0.1043385581	-0.09133085324	-0.1110479136	-0.08073427308	-0.06750103527	0.07283752183	-0.0515792413
-0.05344463293	-0.1298074796	-0.05728819776	-0.1262335109	0.0209109007	-0.1252590892	-0.1119749614	-0.1850009208	-0.09447452749	0.3022906256	-0.095349916	0.01924130341	-0.1226597174	-0.1320860598	-0.09488475599	-0.1850125512	0.3036633769	-0.03724627008	-0.05583833791	-0.08916006472	-0.04466115728	0.2886133994	0.04971451842	-0.1258523693	-0.05563257076	-0.09662729595	-0.1296603232	-0.09037033305	0.2891587688	0.302122053	-0.1260712099	0.03518933269	0.0217362192	-0.131973486	0.1947607251	0.02208029587	0.2608174701	0.2838674514	-0.09215654538	-0.09611807598	-0.1184293352	-0.06776424352	-0.06739889423	0.2506358932	0.02334875326	0.2686099069	0.03594984417	-0.04659617285	-0.09539956527	-0.04039932152
-0.01099929669	0.162205206	-0.01868566804	0.1665174528	-0.1007630523	0.162554982	-0.0696695633	-0.2039152504	-0.0530147841	-0.1090704628	-0.05718536443	-0.09935570223	0.04677057774	0.1667614543	-0.05628489461	-0.2031647446	-0.09951534107	-0.04173210102	-0.01308521032	0.1547334021	-0.04517937578	-0.08737357854	-0.07863909278	0.168130132	-0.01812338751	0.08764396883	0.1654235997	0.07755727064	-0.1065519937	-0.1038269957	0.1687573361	-0.08844204905	-0.1023082955	0.1557552677	-0.0518039555	-0.09907086946	-0.1075263301	-0.08841714645	0.1620166931	0.06170256915	0.06554855705	-0.01749156007	0.09087152658	-0.1048987752	-0.08428085523	-0.1103742241	-0.0795572819	-0.06906310133	0.0761037978	-0.04890232508
-0.07592323008	-0.1431390048	-0.0695934421	-0.1456794657	0.01186895971	-0.1418629748	-0.1247774423	-0.1971199521	-0.1077861972	0.368355311	-0.1097707346	0.008768653561	-0.1350007067	-0.1450269226	-0.1072036831	-0.1943052892	0.308710888	-0.05385534452	-0.07149322345	-0.09700921697	-0.05407186711	0.2583387795	0.03734188816	-0.143142436	-0.0691281954	-0.1121585449	-0.1461003613	-0.1073649617	0.4023854366	0.3688970559	-0.1390674495	0.02382746962	0.01185105399	-0.1481023086	0.2735281523	0.008093548944	0.335679994	0.2543300278	-0.1018924468	-0.1115358292	-0.1255399966	-0.07939462237	-0.08254351722	0.3341552245	0.005330164672	0.3313433233	0.02273633852	-0.06002946808	-0.1158069822	-0.05504376567
-0.06309781549	-0.1290996849	-0.05530347472	-0.1293052433	0.02059103312	-0.1290655738	-0.1163881341	-0.1842504971	-0.09416072238	0.3088151485	-0.08629573029	0.02083837379	-0.1221626007	-0.1343600364	-0.0915967994	-0.1851817316	0.3344375798	-0.04555398106	-0.06077235859	-0.08008234458	-0.04695573211	0.2685911517	0.04298355361	-0.130678083	-0.05697203783	-0.09230607221	-0.1308678419	-0.08720912925	0.2996917823	0.3128047478	-0.1250281296	0.02897696298	0.01684014676	-0.1325862477	0.2096425708	0.01513658233	0.2735178665	0.2710915364	-0.08466245291	-0.08856567071	-0.1203449133	-0.0687205169	-0.06722287445	0.2740673878	0.01650999024	0.2717309067	0.03273059178	-0.0588159738	-0.1000250615	-0.04373435968
0.6325472036	-0.0518018338	0.6701990182	-0.05726906062	-0.06221698655	-0.04663130929	0.05804241565	-0.162452089	0.08311726929	-0.07298052721	0.08118689202	-0.06214774865	-0.01585775229	-0.04587412934	0.07945310502	-0.1537237784	-0.05284513135	0.02873108926	0.6241909698	0.00600106677	0.02179551684	-0.0368304497	-0.03580611367	-0.05692591158	0.6672575232	-0.009517618206	-0.05099872386	-0.01058387237	-0.0688656747	-0.06742463915	-0.0493904486	-0.0508299984	-0.05782669714	-0.04299703136	-0.147715437	-0.06348778769	-0.05570162549	-0.03229050023	-0.0005164597423	-0.006192053837	-0.01512614885	0.6423818253	0.04551334845	-0.0426613258	-0.02418035576	-0.04521235273	-0.01583691586	-0.006957981723	0.01072098297	0.03629105857
-0.05925023628	-0.1236465057	-0.04804634355	-0.1266086268	0.02114800541	-0.124948988	-0.1114249303	-0.1787284467	-0.09009186507	0.2887559419	-0.082108592	0.02123516633	-0.1247341781	-0.1275604772	-0.09273849089	-0.18252995	0.3060807519	-0.03813510889	-0.05094764929	-0.0811338595	-0.04397291675	0.277332664	0.04989851808	-0.1216531075	-0.04758109685	-0.09597856265	-0.1305205297	-0.08520146592	0.285266061	0.3046737646	-0.1228743071	0.04229940718	0.02212131457	-0.1293807155	0.1939425622	0.02621838838	0.2539272907	0.271001614	-0.07952826237	-0.09675793678	-0.1162664154	-0.0576714706	-0.06807318018	0.2521367206	0.01919906987	0.2550536677	0.03467483741	-0.04897140417	-0.1015490981	-0.03971108099
-0.04769666935	0.2187754121	-0.04397144196	0.2165573988	-0.1266779845	0.2168640216	-0.09221255311	-0.2314500361	-0.08138693673	-0.1314647771	-0.08301132891	-0.1297882086	0.01731236295	0.1405641708	-0.08081064572	-0.232061313	-0.1208141869	-0.07652960158	-0.0424775148	0.1256674955	-0.08136800603	-0.1098877818	-0.1080947311	0.4016725099	-0.04450691713	0.05611774572	0.2186300689	0.0508428242	-0.1262579535	-0.1306331441	0.2257366175	-0.1086083083	-0.1237353413	0.37474915	-0.072690355	-0.1288920364	-0.1359529453	-0.1151522547	0.1348076994	0.03965834216	0.02855059563	-0.04923055352	0.06820981346	-0.1293908344	-0.117788591	-0.1330948453	-0.1071920109	-0.09447654026	0.04741391692	-0.08226654034
-0.1690114856	-0.2434133188	-0.171194784	-0.2477099115	-0.1948444472	-0.2414551873	-0.2173764539	1.352389535	-0.201589389	-0.2003523792	-0.2068148446	-0.1929606299	-0.2355956606	-0.2458286606	-0.1964549705	1.352026068	-0.1886163865	0.1478929069	-0.1693874756	-0.2008100017	0.158442119	-0.1882316142	-0.170714335	-0.2476660242	-0.1678224298	-0.2074767592	-0.2473719515	-0.1865616674	-0.198364796	-0.1989100199	-0.2406381111	-0.1833072326	-0.1916679779	-0.2525711976	-0.2758215685	-0.1965412432	-0.208691713	-0.1910216687	-0.2042411565	-0.2006942543	-0.2237176591	-0.1733494685	-0.1821368496	-0.2037415782	-0.1868204664	-0.1954131434	-0.1781504912	0.2622034353	-0.2138191395	0.1469280906
0.6424736385	-0.04834079918	0.630449732	-0.048091205	-0.05386723607	-0.04447198956	0.06845515131	-0.1486648968	0.09412237289	-0.07063334162	0.1029771702	-0.05110235005	-0.009666205957	-0.04485428573	0.09602552796	-0.1488827052	-0.04263531506	0.03780475759	0.6271789924	0.01459897366	0.0371386537	-0.03135290693	-0.0346962345	-0.0492731118	0.6307460641	-0.001634067398	-0.04666364604	-0.005832294799	-0.06298025005	-0.06225739288	-0.04397039704	-0.0448035348	-0.05665631095	-0.03628159011	-0.1392256423	-0.05240401017	-0.04166668939	-0.02716599849	0.007992793293	0.001112635878	-0.006519553458	0.6232850766	0.04034278907	-0.04764593197	-0.01689842934	-0.0429346674	-0.02230884062	-0.00408701784	0.01507831124	0.05002459188
0.004993026555	-0.08550648642	-0.00468668122	-0.08305853596	-0.04360228235	-0.08186805147	-0.06923281535	0.1860886762	-0.04250597263	-0.04862399483	-0.02805568592	-0.04571957826	-0.08424205471	-0.09235386326	-0.03823057245	0.1860735153	-0.03324610519	0.3780022169	-0.0007431187181	-0.04947587558	0.3861452895	-0.04086879778	-0.01475917131	-0.08810077772	-0.005358294905	-0.03845209973	-0.08639021728	-0.04006594327	-0.04926866852	-0.03603705226	-0.08595527339	-0.0228333233	-0.0408266123	-0.09618696867	-0.1273715855	-0.02662934099	-0.05794435382	-0.03395388244	-0.04826193094	-0.0627721199	-0.07481840452	-0.003590771627	-0.02970047631	-0.05446475109	-0.02877018779	-0.05051592654	-0.02390198716	0.3046129254	-0.06246072771	0.3755943373
-0.06466423199	-0.1322194606	-0.06082142402	-0.1374026711	0.01970856867	-0.1296327823	-0.1157978918	-0.1840207177	-0.09547755329	0.3284497271	-0.09841695406	0.02185979145	-0.1336268392	-0.1410439551	-0.09628659606	-0.1869151051	0.3305315714	-0.03567878479	-0.06372272977	-0.09613662553	-0.03623789411	0.2667267782	0.04400018967	-0.1348656414	-0.06035617733	-0.1043963655	-0.1388208479	-0.103096555	0.3335951023	0.3372607847	-0.1341035439	0.0304134603	0.01893910751	-0.1421617082	0.2221296841	0.01976768067	0.2994188099	0.2644866218	-0.1034153914	-0.1092449161	-0.1274209752	-0.07251180919	-0.08208981106	0.2738269733	0.008813808059	0.2799724943	0.03053363573	-0.06165512597	-0.1126627036	-0.03720979266
-0.0816165697	-0.148738685	-0.07679412618	-0.1476602734	0.01281677259	-0.148966625	-0.132081158	-0.2030889715	-0.1124049396	0.3784962313	-0.1145709319	0.01068119109	-0.1386904499	-0.1442495522	-0.1133946723	-0.2026404783	0.3015310751	-0.05459383557	-0.07857070064	-0.1003217603	-0.05481035816	0.2520264169	0.03600349895	-0.1477425679	-0.07523489623	-0.114976165	-0.1502038101	-0.1106094215	0.3652339208	0.3704767638	-0.1446671296	0.01660249334	0.004535339606	-0.1485010092	0.2711481273	0.003880388139	0.3399060153	0.2535091974	-0.1067820943	-0.1189169252	-0.1307246096	-0.08650284759	-0.0915592232	0.3816375355	0.01471299953	0.3656892055	0.02233545843	-0.07255325382	-0.1188852668	-0.0547853073
-0.08135453991	-0.1437779489	-0.07244553918	-0.1489039771	0.01010112952	-0.1437591948	-0.1290225068	-0.1987637933	-0.1106539502	0.4154986543	-0.1147127721	0.006903946953	-0.1316875953	-0.1491444376	-0.108454026	-0.1992890449	0.310548251	-0.05880282732	-0.07543529424	-0.09599846712	-0.0591346504	0.2546145508	0.03354442719	-0.145038656	-0.07434657082	-0.1110928416	-0.1470566996	-0.1051336821	0.368276965	0.3750263216	-0.1432973729	0.01860857935	0.01286450294	-0.1449873246	0.2814240747	0.006989201793	0.3719667591	0.257764208	-0.09821642344	-0.1123872623	-0.1311577774	-0.08335234909	-0.08417166135	0.3493245764	0.008674103127	0.3380781173	0.02975843317	-0.0693343009	-0.1143540911	-0.06010654896
-0.01894698425	0.04904439161	-0.01569600112	0.04560601034	-0.1027285524	0.04720066604	-0.06834514941	-0.2017083833	-0.05522460029	-0.1051449933	-0.05545535394	-0.09313131559	0.03886955394	0.03893013565	-0.05312244024	-0.2023541068	-0.08981525789	-0.04617201967	-0.01556882798	0.07507570744	-0.04730801309	-0.08762582264	-0.07181266433	0.04653100091	-0.01523452686	0.08127650751	0.04763164076	0.5937860189	-0.1036216553	-0.1005744224	0.0523026963	-0.08271536481	-0.09829456361	0.03393598874	-0.04680412535	-0.09532671147	-0.1071380085	-0.0885573	0.07767222626	0.5623010855	0.04922818376	-0.02669937011	0.09573933719	-0.1021243496	-0.08835958053	-0.1087294002	-0.07948421263	-0.06592963602	0.07138876185	-0.04445575211
-0.1743080132	-0.2471291053	-0.175843996	-0.2529185377	-0.1914720461	-0.2383589283	-0.2278212629	1.381043687	-0.2021052371	-0.2010115548	-0.2064434589	-0.1895437462	-0.2468961019	-0.2515961169	-0.2002419475	1.383725367	-0.1960043869	0.1465301643	-0.1740237715	-0.2101559029	0.1614507206	-0.1982053817	-0.1731812332	-0.247955468	-0.1724187587	-0.2141304358	-0.2541171975	-0.2103994052	-0.2030845987	-0.2041475847	-0.2459169316	-0.1860229925	-0.1972239581	-0.2586352552	-0.2810035659	-0.1959249046	-0.2082814287	-0.1892021464	-0.2137595271	-0.227144135	-0.2359990386	-0.1825630717	-0.1894969156	-0.2147483202	-0.1900315247	-0.2157313439	-0.1861309347	0.2668306422	-0.2243091246	0.1504851523
-0.1812921451	-0.2490602033	-0.1848118732	-0.2581050054	-0.1929566408	-0.2508473966	-0.2339968344	1.378834326	-0.2147021997	-0.194963162	-0.2146607133	-0.1933660013	-0.2508312745	-0.2546026374	-0.2147982374	1.3821794	-0.1969672969	0.1544007557	-0.1855667786	-0.2125456528	0.152894411	-0.1963192442	-0.1804977795	-0.255802089	-0.1845255751	-0.2160593481	-0.2574274685	-0.2144757142	-0.2003191749	-0.1994004128	-0.2507523951	-0.1836512845	-0.1935096602	-0.2621905936	-0.2749372157	-0.1989089612	-0.2150147876	-0.199581147	-0.2195847468	-0.2312551399	-0.2412429465	-0.1890200748	-0.195405078	-0.2055438574	-0.1997402543	-0.2066784067	-0.1893611885	0.2636541111	-0.2316188461	0.1458995406
-0.07601247625	-0.1423031696	-0.0720383708	-0.1457951654	0.01294189853	-0.1433030063	-0.1272818963	-0.1903490365	-0.1086990244	0.379526708	-0.1135106556	0.01289326534	-0.1372208993	-0.1467342491	-0.1063932967	-0.1935677995	0.3087811023	-0.05373710153	-0.07394754526	-0.101608023	-0.0529131608	0.260598285	0.03339785073	-0.1458774599	-0.07261358743	-0.1110673461	-0.1458537939	-0.1062194558	0.3703397546	0.3741358197	-0.1418619987	0.02517696023	0.01653217044	-0.1472784046	0.3009267906	0.008988338353	0.3394286495	0.2570584067	-0.1013172441	-0.1146938693	-0.1310239913	-0.0831906959	-0.08882554953	0.3353060295	0.005880295501	0.3292550318	0.02391563116	-0.06793852413	-0.1190598939	-0.05207647527
-0.02018984167	0.2792674954	-0.01987967741	0.2870366013	-0.1090978229	0.2881797187	-0.08328454063	-0.2207152806	-0.0672698763	-0.1272486094	-0.07055738854	-0.1141965622	0.03415882558	0.1408013722	-0.07084131721	-0.2218519483	-0.1153299353	-0.05553439885	-0.02036551851	0.1308130909	-0.06126223988	-0.100253772	-0.09576204705	0.2106666105	-0.02254896237	0.06288924928	0.2830046106	0.05433128508	-0.1241059313	-0.1255899019	0.2859476689	-0.1028388404	-0.1137947586	0.198174179	-0.06993048295	-0.120430988	-0.1146020236	-0.09777714157	0.1461180495	0.04537750921	0.04222518897	-0.02654809918	0.07125332713	-0.1150017045	-0.09322240311	-0.1194177954	-0.08634291431	-0.08471162442	0.05190177772	-0.05817001054
-0.02229261413	0.05146591719	-0.01596390356	0.04675371081	-0.09846294833	0.04691683329	-0.06551162103	-0.1999907249	-0.05446311295	-0.1057463122	-0.05190202807	-0.07784734411	0.04057930963	0.04147777512	-0.05137910998	-0.2027164026	-0.09062137099	-0.05053673548	-0.01684162759	0.08050278346	-0.04867520605	-0.08942090259	-0.07079387761	0.04907180248	-0.0155024293	0.08099160995	0.0517661615	0.6087205643	-0.1054175244	-0.1013722323	0.0537344658	-0.08708008062	-0.0882580628	0.03694780159	-0.04861473515	-0.09670074234	-0.1069324351	-0.09143545414	0.08219563638	0.5730859999	0.05319578998	-0.02456471342	0.09437293346	-0.1020040772	-0.08564616601	-0.112524733	-0.07986164951	-0.0663070729	0.07109702639	-0.04582294507
-0.07544591702	-0.1399876044	-0.07360875134	-0.1484676792	0.007699542919	-0.1435318747	-0.1233842132	-0.1927404105	-0.1077034537	0.4085180716	-0.1005651176	0.008043816286	-0.1420510716	-0.1488048922	-0.1098611831	-0.1984138177	0.3037353768	-0.05049642747	-0.07192243664	-0.1029078066	-0.05758355392	0.2539625283	0.03098251975	-0.1446023581	-0.07314350465	-0.1137981222	-0.150401363	-0.08907217037	0.3673959184	0.3707383389	-0.141864481	0.02206897031	0.005131959456	-0.1524150785	0.2686288037	0.009584659887	0.3653220127	0.2561368298	-0.1098578292	-0.1197277207	-0.1293756035	-0.0833209173	-0.0929167128	0.3300749964	0.0027873656	0.33366124	0.02107913787	-0.07346378232	-0.1198423685	-0.05996887108
-0.02194978856	0.03871718115	-0.01997864383	0.03568063536	-0.08814675785	0.03646966537	-0.07569150996	-0.2012686672	-0.06238110317	-0.1079871014	-0.06389191261	-0.08010024414	0.02878900998	0.03195375423	-0.06057883074	-0.2085018402	-0.09371088089	-0.05037774068	-0.0186697186	0.06976751817	-0.05247931452	-0.09111787433	-0.07767894528	0.0358256721	-0.01951716957	0.06668032234	0.03538561375	0.6033596748	-0.1064423814	-0.1007763181	0.03770371971	-0.08395693969	-0.07568402178	0.02424317133	-0.05636524515	-0.1041968044	-0.1062230395	-0.09212436112	0.06958041779	0.6434334534	0.03941389126	-0.0278197542	0.08314747462	-0.1048868679	-0.09289370488	-0.1068777892	-0.08331345495	-0.07176778953	0.05690660816	-0.04962705354
-0.01596381093	0.03612141289	-0.01660772024	0.04017596442	-0.1080692415	0.04066836002	-0.07345931142	-0.2078257398	-0.05428355729	-0.1079801979	-0.05109180204	-0.095184193	0.03347499893	0.03937318334	-0.05502705862	-0.203534312	-0.09406518315	-0.05301657153	-0.01429365916	0.07671068913	-0.04794381575	-0.09274510844	-0.08409671211	0.03985266238	-0.01818365873	0.07056459787	0.03928591007	0.5777634544	-0.107405598	-0.1046502726	0.04067470991	-0.08494770962	-0.09610793408	0.02640190391	-0.05497961696	-0.1019407158	-0.1031416576	-0.09075537552	0.08381928318	0.6392855028	0.04453948672	-0.02004589259	0.09280208044	-0.1035969782	-0.08950342094	-0.1108817922	-0.0789725495	-0.05547109468	0.072188576	-0.0439361888
-0.05419783632	-0.1383202192	-0.05265578884	-0.1410722929	0.01295159987	-0.1367870031	-0.1162729002	-0.1947696651	-0.0977755063	0.3757980543	-0.1025506033	0.01188970739	-0.1206460819	-0.1420591893	-0.09886430756	-0.1949893093	0.2928275533	-0.03715568445	-0.05350129824	-0.09399609503	-0.03642192994	0.2674011466	0.03446441801	-0.1409544866	-0.05328388862	-0.1041762731	-0.1428395808	-0.1064653126	0.3550778339	0.3494521423	-0.1378876934	0.02243869298	0.007743058985	-0.1352486578	0.2630477917	0.007955399964	0.3532804292	0.2642004496	-0.09741378578	-0.105103304	-0.1195652945	-0.05536056851	-0.08146292581	0.3383832019	0.01384736453	0.3291300927	0.03570895582	-0.06571128886	-0.1051497995	-0.04796163657
0.003865015747	-0.0845993563	0.0008262374733	-0.08849625771	-0.01679863955	-0.08707670977	-0.05176661392	0.3069998615	-0.03467943505	-0.04952585586	-0.03740089637	-0.01646293489	-0.05288281075	-0.08201229718	-0.02963292224	0.312201895	-0.03167656962	0.3242748929	0.01604197029	-0.01576751429	0.3581658579	0.01443374621	-0.003002387784	-0.08418706429	-0.0005004690303	-0.05136654142	-0.08819141121	-0.03989558071	-0.04886199609	-0.04340176148	-0.08437852868	-0.01657003984	-0.02571708985	-0.06034423245	-0.1250148173	-0.02703060092	-0.01193344427	0.01781971746	-0.01807544705	-0.009290458077	-0.04224744204	0.03015447639	0.02860564502	-0.02114033403	0.01101820084	-0.02624255222	0.01997221659	0.5793956139	-0.01663495998	0.3650623432
0.002937818925	-0.0820631077	-0.002584113309	-0.08508461552	-0.02800944466	-0.08352483662	-0.0507355113	0.3023113249	-0.04017750248	-0.04841940864	-0.03938560181	-0.0286740705	-0.02426911427	-0.07451210472	-0.03765754593	0.311918706	-0.02914417312	0.3481895411	0.005537341328	-0.002009323383	0.3779865948	0.004846852751	-0.004955107124	-0.0879799184	-0.00278805226	-0.05003504236	-0.08221263176	-0.04127580213	-0.04533984351	-0.03936791738	-0.08328300841	-0.0264782253	-0.02735148163	-0.05183426893	-0.1233886453	-0.02565304035	-0.02289492387	0.01469018441	-0.0178145111	-0.003774152452	-0.03338065274	0.02861645309	0.01336980523	-0.007487814624	0.02263657685	-0.01308559907	0.02001827194	0.5669982748	-0.01507865352	0.3621902822
0.01454830483	0.1676603865	0.01385366223	0.1669862452	-0.08703476711	0.1731954776	-0.04758431975	-0.1884323602	-0.03277055561	-0.09889824549	-0.03712638841	-0.08425821072	0.08477378939	0.3016089815	-0.0358991944	-0.1865446364	-0.08515406983	-0.007388362822	0.01603766744	0.1924280685	-0.01090082149	-0.04780926881	-0.07071385947	0.1710204013	0.01078299409	0.093134488	0.1671132035	0.08209845835	-0.09552721637	-0.09882310965	0.1716427169	-0.0766210244	-0.09296931009	0.1977824459	-0.03882465856	-0.08666244776	-0.06013247016	-0.04069320436	0.1826497733	0.1100550622	0.1080921216	0.04499342451	0.1315064794	-0.06914629336	-0.04020584665	-0.05855039786	-0.03631594569	-0.03254149448	0.1167418566	-0.005474944713
0.01751402599	0.162401918	0.01389538865	0.1697137684	-0.08328424649	0.1726892817	-0.04669489904	-0.1870935689	-0.03249663527	-0.09488570327	-0.03082213252	-0.08454199052	0.1105188984	0.1701996128	-0.03335069026	-0.1895768888	-0.08318618201	0.03040922287	0.01493108036	0.2030862841	0.006002440743	-0.01958947118	-0.0689412449	0.1710865312	0.01384161401	0.09960213212	0.1708136434	0.07815151572	-0.09360811179	-0.09504942507	0.1753149486	-0.0664042733	-0.08032039296	0.1975202882	-0.03931839178	-0.08987120668	-0.06372271262	-0.04882772788	0.2063163736	0.1573014026	0.1074629582	0.06056086261	0.1349593592	-0.05660926178	-0.0175796501	-0.04333835819	-0.02691980689	-0.01789423299	0.1716764398	0.03307967987
-0.01479629216	-0.1112194715	-0.01525679691	-0.1163065077	0.03342393387	-0.1075909832	-0.08570784249	-0.1570605903	-0.06910171722	0.2949836873	-0.06487516665	0.03820204534	-0.05723280333	-0.1061819673	-0.07033401881	-0.1588222692	0.3037715457	0.009755969965	-0.01677751988	-0.02488348999	0.03201170789	0.3394286814	0.05470032849	-0.1089836417	-0.01877083315	-0.06930534055	-0.1135478634	-0.07292697646	0.2978872562	0.2939344097	-0.1045763686	0.05437853465	0.03654646447	-0.07177432783	0.2048340875	0.03749535353	0.3132820134	0.3283330649	-0.03985419531	-0.04352985772	-0.06352697751	0.005817446645	-0.002570194552	0.304413076	0.09237284725	0.3323914462	0.09669459332	0.002805238859	-0.01809794701	0.02969585656
0.06885619376	0.05774783164	0.01797037139	0.05595667561	-0.08915606611	0.06007590865	-0.04525969558	-0.1842875258	-0.03088993688	-0.09778680562	-0.03066604291	-0.0855227702	0.4309644775	0.05964760179	-0.03067794464	-0.1843920139	-0.08270658197	0.02371952507	0.03696603216	0.1503361098	0.006890964994	-0.03533263942	-0.06900298017	0.05482893303	0.0183492941	0.4307498228	0.05978116936	0.09696960461	-0.09146647971	-0.09901752978	0.06052043609	-0.07312140465	-0.08542905988	0.1128890218	0.2728859548	-0.08698318392	-0.03252492253	-0.01769532839	0.1396524555	0.1238514162	0.4480255077	0.06696231202	0.159342229	-0.04854416547	0.0007394643326	0.006211973891	-0.003895974748	-0.02032122548	0.3401252332	0.008502034654
0.02290763043	0.06318229982	0.01874045557	0.05478946361	-0.07994013652	0.06948926803	-0.03869944563	-0.1811207871	-0.02583966107	-0.09326472442	-0.02440102965	-0.07602395531	0.2831323131	0.06942988567	-0.01943209796	-0.1817087839	-0.07920039769	0.00918215698	0.02661279298	0.1254901435	-0.008675667302	-0.04262831492	-0.05759619505	0.05926410476	0.01922687324	0.2718672329	0.06270243256	0.09372325535	-0.08653830856	-0.09395979685	0.06712866458	-0.07300043099	-0.07671586623	0.08912339332	0.1286381732	-0.07407435657	-0.03239437328	-0.01750633568	0.1296850193	0.1358466446	0.2824487387	0.03652550386	0.167123876	-0.04499396676	-0.03373865818	-0.04810389408	-0.001602790339	-0.03313678429	0.5241213704	0.004045125127
0.06739023802	-0.02352022461	0.06249785006	-0.0242845719	0.0381290418	-0.01827762623	0.009251208262	-0.07268898388	0.02605506254	0.01751478585	0.02208976944	0.04186983526	0.0371690847	-0.02040145177	0.02330954744	-0.07029342758	0.02678413142	0.1021352351	0.06357525527	0.0600675196	0.1007705239	0.07939720973	0.05393455665	-0.02073615414	0.07481235063	0.02464753471	-0.02308759523	0.01495571027	0.02207340471	0.01592778581	-0.02210200243	0.03868642993	0.03849921338	0.01446707444	-0.05786531663	0.02717684497	0.04950920446	0.07749288459	0.06116175271	0.04208756724	0.03944075659	0.08746627966	0.07207197757	0.05452414227	0.08906149316	0.05535312045	0.09487167412	0.1132978122	0.04820840541	0.1098997145
0.04187037411	0.2368106457	0.02116831895	0.2288444133	-0.1003569185	0.2196520653	-0.03469033826	-0.1954826182	-0.04107219321	-0.1045527722	-0.03999000764	-0.09769572906	0.08829080076	0.1559032724	-0.04577954016	-0.1938166022	-0.08714017875	-0.009326052172	0.02125239154	0.1874337944	0.0009411264177	-0.03325405934	-0.07715282018	0.2158287153	0.01765428272	0.09000266743	0.2339795458	0.08642672751	-0.099165936	-0.1091279965	0.2326196123	-0.07969603629	-0.09529220664	0.2744052684	-0.054447847	-0.09749102753	-0.06900554558	-0.04962150755	0.1989568146	0.1113487936	0.09726585539	0.06197650411	0.1419439377	-0.05473911	-0.02410875372	-0.05943800772	-0.03910686014	-0.03633041582	0.1232970746	0.004037801545
0.03099430391	0.2391075317	0.01447960199	0.2304061384	-0.09811996717	0.2195890963	-0.04263815588	-0.1991031155	-0.04071634958	-0.1027028801	-0.03737534477	-0.09430204455	0.09034464054	0.1607519157	-0.04362470387	-0.2001344166	-0.08743298979	0.0006110194854	0.01594670841	0.2158928184	0.00580661993	-0.04009064857	-0.0791108292	0.2163482345	0.01267119496	0.08718415472	0.2366051748	0.09126777633	-0.09782260774	-0.1088000274	0.2333929334	-0.08265516642	-0.08843795189	0.2869845476	-0.04110984045	-0.09609470652	-0.04895799856	-0.02419237088	0.2057899442	0.1213304492	0.1048044494	0.07398120167	0.1403067736	-0.06040568027	-0.005971694796	-0.04915376042	-0.01420928125	-0.02663267114	0.1350061436	0.003458479239
0.005521247402	0.2381295838	0.00689467925	0.2269400782	-0.09083920517	0.2257510597	-0.05294326029	-0.1946545461	-0.04123210059	-0.1049764193	-0.04002007469	-0.09219282104	0.1072741204	0.1646897758	-0.04478312933	-0.2010173614	-0.08656666779	-0.003173966568	0.006656156466	0.1946499422	-0.004456714509	-0.04795374034	-0.07345255839	0.2284146363	0.003380643013	0.08989294812	0.2399833396	0.08882818118	-0.0970448191	-0.1045496827	0.2374029533	-0.07984349642	-0.09119598681	0.2546921231	-0.04375789105	-0.09480056328	-0.06448459303	-0.04760905504	0.2064313454	0.1260416447	0.09347243174	0.03194928098	0.1426348482	-0.05917115627	-0.02366706646	-0.06794709348	-0.03651445353	-0.03327897671	0.1269638697	-0.009230704243
0.02387063936	0.169856641	0.02384642636	0.1614402476	-0.08434660466	0.1666344041	-0.04800861965	-0.1892316197	-0.03945077287	-0.1044794457	-0.03484227746	-0.07353804093	0.1135584396	0.2859569842	-0.03860921819	-0.1886286782	-0.08274660228	0.001332333998	0.022071967	0.193533947	0.001263049231	-0.04242928711	-0.0596213503	0.1683758763	0.02314203656	0.09014074078	0.1666769473	0.0815822995	-0.09626299448	-0.09898770944	0.1779413483	-0.07707854938	-0.08835991138	0.2085645645	-0.04102171098	-0.09027775553	-0.05619519691	-0.03315235013	0.2003684097	0.1098870165	0.09579569771	0.0518106329	0.1429196643	-0.05415949795	-0.02305205751	-0.02045303267	-0.03203190217	-0.02128920065	0.1437573542	-0.002875155205
0.04596586367	-0.05766590812	0.05361723366	-0.05728477701	0.09593856882	-0.04407503522	-0.02794534791	-0.1009790107	-0.01018222838	0.0884040918	-0.01258536296	0.09843774024	-0.01217826496	-0.05431097612	-0.009668427674	-0.101036138	0.1012777546	0.06369852708	0.07681181573	0.02633576337	0.06531087398	0.1418648541	0.1193032139	-0.05651689121	0.05229052716	-0.01968679016	-0.05650435194	-0.02027054816	0.07943913432	0.08136559412	-0.05222311354	0.1147446824	0.1018627739	-0.02354698831	-0.000795908478	0.1056156121	0.1038914287	0.1326781463	0.02145547598	0.023035322	-0.01290839432	0.0849107322	0.06197803319	0.1130184745	0.1455292327	0.1208440144	0.1939837808	0.06430411031	0.01224356115	0.0851861046
0.09326457184	0.002514881221	0.09881457192	0.0007776940701	0.003005162151	0.003812807676	0.03301180416	-0.1068420027	0.0500008341	-0.009714919804	0.04699200243	0.0012741086	0.04944072003	0.001541476728	0.04030113646	-0.1084272246	0.003305519579	0.08775205484	0.09406813969	0.08761034737	0.09067378432	0.04793735725	0.01298839366	0.001984888072	0.1108568625	0.04331860853	0.002372965513	0.04486079174	-0.008516653461	-0.01132321038	0.008842948137	0.01399923644	0.00180157625	0.03503651857	-0.08522942964	-0.005386402776	0.02465328424	0.05185047369	0.07507197173	0.09106661849	0.0738239136	0.1345660445	0.08966005808	0.01736527265	0.05792653059	0.01742042701	0.05318912547	0.05201058892	0.06086398955	0.09581221318
0.02557304865	0.06252070588	0.0250657457	0.05976794262	-0.09319106678	0.05743081738	-0.04759029367	-0.1781275628	-0.03170473085	-0.09819194798	-0.0321856691	-0.09102224041	0.4410505471	0.06465152769	-0.02537295453	-0.1771359231	-0.0868753033	0.04054026763	0.04178118777	0.1226341924	-0.00952850656	-0.0213728243	-0.06905286651	0.05741517924	0.02419286843	0.4244971633	0.06259051309	0.0991383246	-0.09227979331	-0.09902947818	0.06026345076	-0.07347466063	-0.08999488146	0.0970823998	0.2666874283	-0.08499930424	-0.06081574096	-0.02531647773	0.1239018969	0.1207114295	0.4243946973	0.06524498934	0.1383095991	-0.06086682946	-0.01121633433	-0.0337367986	-0.02797830777	-0.02036516262	0.3194421395	0.008787674641
0.1614405002	-0.007886896144	0.1452813406	-0.009441928483	-0.01044442623	-0.003446221448	0.07011400104	-0.1186791634	0.08540966871	-0.02657248806	0.08290622558	-0.01266788052	0.07693653977	-0.005238522315	0.08298333471	-0.1186183793	-0.00960545735	0.07826234835	0.1471276857	0.0691493895	0.08710654987	0.03825584264	0.01359736301	-0.008972945358	0.1429141708	0.03608257576	-0.006956435895	0.03348765195	-0.0166322844	-0.01908905937	-0.003404245948	-0.004231642531	-0.01217573324	0.02687073539	-0.1030614897	-0.01326285152	0.01531302868	0.03770622552	0.07346310493	0.08707208604	0.04947183809	0.1769482069	0.0929073257	0.01867201504	0.05217375381	0.09019593012	0.07171114538	0.04991482225	0.1088408583	0.0968147673
0.04323922086	-0.06874925095	0.03857186979	-0.07013377006	-0.001153394685	-0.06050320256	-0.03889120558	0.1945991575	-0.02023243128	-0.03524653958	-0.01492571344	0.001786287136	-0.01894985923	-0.06900400551	-0.02682066611	0.189480146	-0.01317235634	0.4064786959	0.04275273555	0.005754419412	0.4047244594	0.02928125608	0.007278698267	-0.06941148988	0.03605478298	-0.02653778502	-0.07011209933	-0.02038613355	-0.02468151463	-0.02766391762	-0.06210614801	-0.005401143536	-0.001111793057	0.005087639061	-0.1046955894	-0.01441641896	0.02774926664	0.03979155464	-0.003425141993	0.007890614347	0.004815134671	0.09840853559	0.04237937742	0.004278093595	0.05516064313	0.0166729661	0.04905235852	0.3406689679	0.01814606916	0.4082574974
-0.1117109769	-0.2026058116	-0.1170458335	-0.2101387416	-0.1549435458	-0.2018119163	-0.1758922808	1.35383793	-0.1613271809	-0.1625741555	-0.1632949628	-0.1502794564	-0.1699441721	-0.2034710913	-0.1588238566	1.351717354	-0.1508451891	0.2291854	-0.1169179934	-0.1328852179	0.2323768497	-0.1211688721	-0.1367875145	-0.2057400289	-0.1166520404	-0.1636472968	-0.205079468	-0.1598214587	-0.1604517655	-0.1630895023	-0.1984376622	-0.1405127167	-0.1509023927	-0.1753888402	-0.2376860754	-0.1454525582	-0.111930353	-0.09649538517	-0.1343700168	-0.144911956	-0.1498551881	-0.09393552345	-0.0988257686	-0.1390202266	-0.1072269524	-0.1391401556	-0.105986171	0.3318179748	-0.1399745401	0.2232679989
0.07647966543	-0.01791024974	0.07797055113	-0.01966264984	0.03361030499	-0.02542894057	-0.001829054483	-0.06048171325	0.01825663473	0.01025636061	0.01236391132	0.03732346884	0.01832528293	-0.02473863745	0.01599263779	-0.07069506937	0.02827404948	0.09981408724	0.07956533727	0.05967405007	0.1061818202	0.07063356589	0.05214049384	-0.02493242364	0.07664384463	0.01045652461	-0.0162728966	0.02811473532	0.01775263227	0.01545635892	-0.02277720392	0.04308602865	0.03279228617	0.0263922136	-0.06543461828	0.03617667512	0.05396626095	0.08344526713	0.04841765074	0.05293275501	0.04067012257	0.1174482745	0.0635962328	0.05021917831	0.09145113013	0.05009022216	0.08207792385	0.08784681286	0.03809903007	0.1047172246
-0.1088382112	-0.2036623018	-0.1143777515	-0.2055616658	-0.1635725529	-0.1976576248	-0.1657946997	1.330999069	-0.1509741351	-0.1644545953	-0.1524937449	-0.1578114479	-0.1212007277	-0.2034559022	-0.1566291841	1.328079493	-0.1575267705	0.244412846	-0.1127589174	-0.1142674816	0.2599471564	-0.1015402892	-0.1433220839	-0.206172476	-0.1136588653	-0.1586415996	-0.205337645	-0.1629243774	-0.1644355593	-0.1680899083	-0.2007451766	-0.1482801094	-0.1611713209	-0.151147858	-0.2417318916	-0.1656269232	-0.09739165123	-0.08799834735	-0.1182409957	-0.1228025388	-0.1314181346	-0.07657484675	-0.06045827925	-0.1249208065	-0.08888703742	-0.1128253757	-0.08812215149	0.3447135696	-0.1148805446	0.2550509305
0.6573033636	-0.02499901948	0.6450697224	-0.03080175286	-0.04135498798	-0.02958647888	0.09159639214	-0.1382088833	0.09434439323	-0.05420218338	0.1012984262	-0.03557633505	0.03488175911	-0.02702869714	0.09918924223	-0.1352468305	-0.03069635309	0.05613548513	0.6385720696	0.05311015511	0.06071040663	0.01441160217	-0.01871244892	-0.03677400092	0.6444119542	0.01018603879	-0.02559105948	0.01322161004	-0.047329757	-0.05135363821	-0.02271328283	-0.02930572363	-0.03505472979	0.008943180438	-0.1290393606	-0.0413204313	-0.01639359567	0.01217229267	0.05037611112	0.05810931802	0.03024504087	0.6567239978	0.07424257734	-0.005633233556	0.01840590062	0.00837371389	0.04673146675	0.02639253248	0.07432149424	0.06507649397
0.03684889681	-0.05107850132	0.04512564022	-0.06158875417	0.10682133	-0.04826920156	-0.02754852344	-0.09091758641	-0.01593926784	0.09078325107	-0.006113529991	0.107138078	0.009967269298	-0.05720319903	-0.01451668029	-0.0965388787	0.106260625	0.08222183534	0.04424018351	0.02598459136	0.07014938448	0.1371229848	0.1218941103	-0.05499937225	0.04379893372	-0.005539110054	-0.05773461614	-0.006341152516	0.0865260717	0.08303212655	-0.04747067191	0.1142180489	0.1082697409	-0.01593866107	0.006434455375	0.09797954993	0.1194774495	0.1598986217	0.02082811869	0.03774735304	0.007174586972	0.06593659676	0.05246612434	0.1184356098	0.1453228194	0.1421757716	0.1695439436	0.08996441109	0.05698311382	0.09909987741
-0.01021272538	-0.1087339636	-0.01813925845	-0.1143908252	0.03811056077	-0.1053400874	-0.08026167037	-0.158566129	-0.06025467357	0.3085271839	-0.06136198428	0.03940491428	-0.04917931542	-0.112690466	-0.06688681894	-0.1649136236	0.3275154183	0.01896754985	-0.01746887925	0.01928459119	0.02111939557	0.337656346	0.05540412133	-0.1138816707	-0.01946219251	-0.07001119507	-0.1119508758	-0.06786684729	0.3095364569	0.3024771184	-0.1050914822	0.04472478634	0.03573054117	-0.05055143665	0.2140800661	0.02857487683	0.3830479288	0.3615670345	-0.02393367055	-0.01403009718	-0.03384669987	0.04264215383	0.02560792683	0.3248355802	0.1369214504	0.3174501705	0.1050932856	0.0114820112	-0.02440875373	0.03149151049
0.002391546812	-0.08109339703	0.0002268491902	-0.08821318359	-0.02105580104	-0.08697936266	-0.04738063261	0.2959139402	-0.03296854471	-0.04761144044	-0.03232031647	-0.02189973746	-0.03904506887	-0.07502561559	-0.02600146209	0.3034258821	-0.02740109111	0.3244178954	0.01544635444	0.0052066687	0.37624723	0.02030615424	-0.006761968162	-0.08565941262	-0.001096084877	-0.05340051018	-0.08649137208	-0.04324545673	-0.04252334139	-0.03875840197	-0.07772289576	-0.02463391203	-0.02739365775	-0.03999413327	-0.1216455633	-0.02393224224	-0.01715996848	0.02078869858	-0.01503961943	-0.0248559045	-0.0486521954	0.02409380438	0.01815298149	-0.01652275112	0.02306563597	-0.0112098818	0.02355492985	0.5693506282	-0.01857343726	0.3524414681
0.03082546977	-0.05157306004	0.03175108523	-0.05933786541	0.103618422	-0.05032357104	-0.02290091381	-0.09790084728	-0.01011126272	0.09700292084	-0.009811293111	0.1051836728	-0.003864813045	-0.05575994014	-0.012378109	-0.09891268504	0.1057891819	0.1655111725	0.03954002398	0.02846956002	0.08055488661	0.1573329629	0.1238159738	-0.05486807037	0.03169731059	-0.01635421751	-0.05306536855	-0.01241517585	0.09071189164	0.08582252347	-0.04495283527	0.1153789979	0.1043920149	-0.009477890401	0.005360327421	0.1018413995	0.1188774283	0.1500991993	0.0288804018	0.02881531818	0.004733664182	0.07154990623	0.05961375858	0.1209628217	0.1658214463	0.1284589524	0.1667014389	0.05603394847	0.01340532214	0.08866948615
0.05015839148	-0.06259294967	0.05640379428	-0.06495834415	-0.01367589235	-0.0577900157	-0.02743238943	0.1818715333	-0.0119136012	-0.03132325461	-0.01088505179	-0.007218996308	-0.01787894198	-0.06789452287	-0.01307957116	0.1773492569	-0.007049790538	0.3772581664	0.04910923122	0.004663088845	0.386213338	0.02103380998	0.008453318473	-0.06640131487	0.05471851469	-0.03080656478	-0.0647879206	-0.02144567175	-0.02353938598	-0.02080062552	-0.05726642547	0.002714946497	-0.01795037383	-0.01584495741	-0.1013608081	-0.005836957251	0.01320405296	0.03524877392	0.01683374636	0.01091315812	0.01156267744	0.09395492376	0.03936996387	0.001442227396	0.04230319574	0.01921311677	0.04733993948	0.3129646439	0.002743715096	0.3778589473
-0.00389311102	-0.1101905994	-0.0129636619	-0.1131602066	0.03935376009	-0.1050690335	-0.08876917597	-0.1559192751	-0.06765840544	0.2991276761	-0.07254354365	0.0403749613	-0.07184404155	-0.1112186612	-0.06800759068	-0.1625868149	0.3213260683	0.02103969921	-0.01463738648	-0.04901817291	0.008830370582	0.3193450484	0.06038440176	-0.1126510521	-0.01547697628	-0.07646202588	-0.1139645703	-0.06987975262	0.3003654173	0.3056924249	-0.1045372525	0.04439993863	0.0355092451	-0.07502998503	0.2105814716	0.04286194199	0.3216288399	0.3085802697	-0.03834784303	-0.03906245922	-0.06219740745	0.02960362677	-0.02482051322	0.3040358737	0.08143922879	0.3041640051	0.0817689306	-0.01661428624	-0.04530802209	0.01766658756
0.0897998335	0.008371911345	0.09170347678	0.003586285421	-0.0002344962451	0.0145363945	0.03427177827	-0.1023420225	0.0456703517	-0.00972473731	0.04881627001	0.001473702784	0.07630797024	0.009454144996	0.04221990142	-0.1033514221	0.002844049315	0.08998743252	0.0944040463	0.07405898354	0.09177297954	0.03051719941	0.02100358521	0.0106391034	0.102705304	0.04467076678	0.00560144476	0.04822695044	-0.00741652955	-0.01047800258	0.01367692307	0.01243895141	-0.0009366325961	0.04364912667	-0.08614080436	-0.004052072108	0.0318056509	0.05033069648	0.08776254554	0.06738836599	0.06295054439	0.1267529717	0.1012009411	0.03388561448	0.05007496012	0.01915822771	0.0559072445	0.05852960632	0.06624353734	0.08150274435
-0.1171727899	-0.2056437097	-0.1179848601	-0.2094080841	-0.1642128777	-0.1976407158	-0.1745537477	1.366367086	-0.1574118502	-0.1597353415	-0.1611484232	-0.1590469941	-0.1646213187	-0.2029797442	-0.1579166476	1.371256228	-0.1578526882	0.2191758329	-0.1166421734	-0.1376096211	0.2378356466	-0.1292174203	-0.1413712337	-0.2064818326	-0.1185389057	-0.1645499229	-0.2053297486	-0.1677525545	-0.1687582044	-0.1696181898	-0.2022337147	-0.1486052379	-0.1551701397	-0.1850473894	-0.2345202846	-0.1650849538	-0.1457422314	-0.1240683735	-0.1344385834	-0.1096300922	-0.1590816137	-0.09560453577	-0.1123812386	-0.1400964457	-0.1273459838	-0.1428456111	-0.1128041876	0.334197392	-0.1208377077	0.2241431899
-0.1085019821	-0.2119808836	-0.116023194	-0.2144189309	-0.1667149857	-0.2093331693	-0.1795511462	1.37140845	-0.1644193558	-0.155970896	-0.161784432	-0.1591760844	-0.1403459995	-0.206094509	-0.1623837501	1.373306604	-0.1599305436	0.232982349	-0.1155794864	-0.1106523137	0.2402048874	-0.09828866264	-0.1461129448	-0.2115314582	-0.1163491787	-0.1658975223	-0.2132519133	-0.1685841224	-0.1667267541	-0.1722822889	-0.2053508302	-0.1406371851	-0.1579566454	-0.1584201911	-0.2436574698	-0.1642337463	-0.1182096986	-0.1141103751	-0.1248507669	-0.121863177	-0.1305300974	-0.03381115842	-0.09517740519	-0.1292344693	-0.06641820484	-0.108404483	-0.09259981716	0.3402206792	-0.1257877675	0.2384569974
-0.1089960504	-0.2026712659	-0.1087627811	-0.2144116233	-0.1590805745	-0.2022880075	-0.1774081472	1.374904792	-0.1604494875	-0.1651088035	-0.1599580836	-0.1539911305	-0.1732323594	-0.2043610753	-0.1546019248	1.37427064	-0.1570198214	0.2257560924	-0.1118087178	-0.1332651787	0.2361651188	-0.1119032759	-0.1408993515	-0.2065115642	-0.1103666594	-0.1693024448	-0.2092972415	-0.1617317661	-0.168892548	-0.1670675715	-0.2000526574	-0.1449992788	-0.1549137102	-0.1800720026	-0.2425568241	-0.16035993	-0.1425130354	-0.1216564488	-0.1333681732	-0.141187413	-0.1587355108	-0.07051697954	-0.1127424161	-0.1369558066	-0.1061282746	-0.1113455575	-0.1079196431	0.3335953354	-0.1434324893	0.2286941248
-0.1036476923	-0.2025172254	-0.1145657829	-0.2072103158	-0.1561924752	-0.2001745232	-0.1710552466	1.345359891	-0.1557359696	-0.1606238612	-0.1592958556	-0.1536099955	-0.157166813	-0.2028682453	-0.154289412	1.343787362	-0.1525164958	0.2416891437	-0.1093143703	-0.1136443482	0.2400183869	-0.1071134151	-0.1380002517	-0.2057751752	-0.1133706855	-0.1667512261	-0.2067410605	-0.1595132906	-0.1630531405	-0.1664125869	-0.2017815484	-0.1455610824	-0.1569382736	-0.1554959445	-0.2394662472	-0.1508770302	-0.1167446203	-0.1002424265	-0.1290692665	-0.1325039465	-0.1515848711	-0.08369306332	-0.0878614012	-0.1314981991	-0.08570090342	-0.1254958552	-0.08957861527	0.355820614	-0.1259213851	0.2546115229
-0.1103718965	-0.2063591525	-0.1156106829	-0.2173486547	-0.1636982057	-0.205733137	-0.1704815101	1.372590568	-0.1602461451	-0.1651553722	-0.15053822	-0.1565377668	-0.1660674451	-0.2113788067	-0.143438527	1.367976683	-0.1561747028	0.2323380973	-0.1155097393	-0.1368522924	0.238778932	-0.1175244471	-0.143046694	-0.2091676461	-0.1141235434	-0.1669166441	-0.211995372	-0.1678993529	-0.1630742609	-0.1682479821	-0.2014347283	-0.1478673526	-0.157760491	-0.1695748663	-0.2456172028	-0.1643099047	-0.1349530323	-0.1061722142	-0.1379260867	-0.1472916903	-0.1556856984	-0.09067303278	-0.1085149092	-0.1323236099	-0.1051420898	-0.1362831893	-0.1037417646	0.330724927	-0.1455912063	0.2233922645
-0.1040957797	-0.2060007517	-0.1097696139	-0.2119205244	-0.1590280568	-0.201638366	-0.1668203194	1.346968221	-0.1551509856	-0.1641013706	-0.1532014184	-0.153760942	-0.1260718517	-0.2058497936	-0.1508648797	1.353392811	-0.1542748368	0.2216472059	-0.106975018	-0.1188848513	0.2481287467	-0.1108620959	-0.139466616	-0.2075344621	-0.110026436	-0.1663420196	-0.2088787043	-0.1626072473	-0.1639453968	-0.1638511922	-0.2035805128	-0.1474560492	-0.1573129304	-0.1781668417	-0.2389135564	-0.1629072784	-0.1287797869	-0.1259068098	-0.126650226	-0.146410704	-0.153436272	-0.09164447247	-0.09361252577	-0.1301392514	-0.09417562963	-0.1297760051	-0.1099546455	0.3344527582	-0.1454366962	0.2333917913
0.009275502435	-0.08139558377	5.254491283e-05	-0.08553052976	-0.02854400022	-0.08299707222	-0.04608484279	0.3110123319	-0.03329053777	-0.0494690383	-0.02603724675	-0.02477444754	-0.02710964087	-0.07634077958	-0.03274477613	0.3079260964	-0.02767807218	0.3253189741	0.007301384753	-0.001528301515	0.3782618067	0.01554410761	-0.0125365305	-0.08466887875	0.000814945025	-0.04574012903	-0.08582954098	-0.03772418558	-0.04547173256	-0.04789669384	-0.07944753594	-0.02110800288	-0.02454315567	-0.05725676038	-0.1269595413	-0.03450264276	-0.007898222316	0.003266859927	-0.01034513503	-0.009480275495	-0.03471296842	0.02614150914	0.030677279	-0.009338917849	0.02310408391	-0.02656814359	0.02853561501	0.6003614307	-0.01004611741	0.365498802
0.006110655535	-0.08636401668	0.0006937857301	-0.08684314224	-0.03592403555	-0.08569697792	-0.0518538704	0.3143416183	-0.03332353853	-0.04451747113	-0.0362322011	-0.03439002781	-0.03971471299	-0.07943295579	-0.03605871834	0.310192444	-0.02262508697	0.3465788198	0.007749507732	-0.008349743307	0.3801435586	0.01691735041	-0.02018482035	-0.08697119613	0.002360510648	-0.05347103248	-0.09015757956	-0.04011265028	-0.04188371845	-0.04459896722	-0.08271033964	-0.02759258565	-0.03434510871	-0.04807823667	-0.1170812627	-0.03218450323	-0.009035772041	0.0114011	-0.01021976602	-0.0202646669	-0.03012046908	0.03085486813	0.02092282658	-0.00670126018	0.009321730569	-0.01285153924	0.02084642892	0.5751573449	-0.009241353511	0.3635851001
-0.1089622813	-0.2070449384	-0.1119653553	-0.2115339694	-0.1623875871	-0.2030845904	-0.1706412524	1.373636069	-0.1564227082	-0.1725155765	-0.1567960431	-0.1579192061	-0.1539460034	-0.2069878998	-0.1580668482	1.369351681	-0.1568353887	0.2156990434	-0.1118374361	-0.1238480098	0.2328106814	-0.1029656542	-0.1418251346	-0.2081249616	-0.1114789376	-0.1709750579	-0.2108385013	-0.1662737095	-0.1638788654	-0.1696132043	-0.2004116352	-0.1491347487	-0.1626277655	-0.175245031	-0.2427268575	-0.1641809332	-0.1166392125	-0.09678293386	-0.135299008	-0.1294610952	-0.1378080919	-0.07062476346	-0.08114580601	-0.1341670645	-0.1037256862	-0.1345305886	-0.1048245778	0.3322911261	-0.1379076892	0.2432147612
-0.08442589382	-0.1838508382	-0.08835340531	-0.188948329	-0.1445678623	-0.1806885304	-0.1520781783	1.163065603	-0.1328576966	-0.1488811537	-0.1351749734	-0.1374052277	-0.1341626063	-0.1853085589	-0.1368126769	1.163435701	-0.1324178026	0.245793179	-0.08450785805	-0.1082250216	0.2679366347	-0.08621453572	-0.1225646371	-0.1836391553	-0.08559333392	-0.1469781328	-0.1884980953	-0.1455412576	-0.1469181982	-0.1510894024	-0.1782536686	-0.1219687178	-0.1426901452	-0.1509548315	-0.223441305	-0.1386023009	-0.1174252696	-0.09971608708	-0.1060801992	-0.1237575298	-0.133239005	-0.06690194809	-0.08218077724	-0.1111396188	-0.08220532815	-0.1152705688	-0.08175938476	0.3527379798	-0.1204064417	0.2587020004
-0.01864764694	-0.1093380387	-0.02334770031	-0.1087961069	0.03995153221	-0.1054922332	-0.08236814106	-0.1646693356	-0.06144317283	0.2916860435	-0.06616111891	0.04078941989	-0.04819608087	-0.1046222859	-0.0675541764	-0.1694248828	0.3025891001	0.01612643914	-0.02482266562	-0.0152149112	0.04201777961	0.3551219589	0.0616024148	-0.105652912	-0.02576398085	-0.0716506738	-0.1094721984	-0.06462631513	0.2906075722	0.29544574	-0.1036649774	0.04959611469	0.03706447043	-0.0573521062	0.1981065298	0.04024013336	0.3313881662	0.3419986118	-0.03288998819	-0.04083860606	-0.05534375962	0.008684299544	0.01116493533	0.3047157966	0.104550894	0.2987597276	0.09886772218	0.01690703965	-0.03104871081	0.0170318782
-0.03306416436	-0.1154779977	-0.0302321307	-0.1197084757	0.03814800945	-0.1116165362	-0.09075407658	-0.156192067	-0.07068977295	0.3401970436	-0.07388613688	0.04006645059	-0.06397360309	-0.1155817522	-0.07764200162	-0.162753321	0.3226559889	0.0062578096	-0.0317647405	-0.03335938948	0.00911052097	0.3310913384	0.0589974447	-0.1130354956	-0.03055811535	-0.08045699474	-0.117780899	-0.0754519692	0.3365579546	0.3490405527	-0.1101519187	0.05078362173	0.03644111273	-0.08221358105	0.2396011823	0.03596858094	0.3562433706	0.3145672905	-0.04366131061	-0.03234060995	-0.05055428257	-0.0003354795197	-0.01026710288	0.3515114315	0.07885721728	0.3403743506	0.08907058643	0.01814926762	-0.04873255227	0.0160982666
0.03863322933	-0.05202122054	0.04728114482	-0.05373929705	0.1000941181	-0.04195313884	-0.02388781273	-0.09932015097	-0.009506534907	0.08910551238	-0.008119825764	0.1027746441	-0.01571238077	-0.05340009172	-0.01266499417	-0.1025050447	0.1079827542	0.06351026058	0.04742298228	0.02144861597	0.07061334432	0.1353198104	0.1245781349	-0.04950590402	0.04722737018	-0.01283082357	-0.05490432827	-0.01169274796	0.08748669223	0.08422199817	-0.04411498552	0.1180995697	0.1026058485	-0.001079587634	0.007882195641	0.09842045426	0.1079410664	0.1307609802	0.02348546983	0.01360846129	-0.01138111419	0.05092539962	0.05710273868	0.1062282862	0.1322979499	0.1017401963	0.1550459349	0.07635066649	0.01544934126	0.0987409505
-0.1098961923	-0.205130162	-0.1113730828	-0.2119094748	-0.1586098592	-0.2059075968	-0.1711955786	1.370619597	-0.1556513561	-0.1584147778	-0.1570100124	-0.1537376701	-0.1723531014	-0.2050009698	-0.1572095729	1.3695838	-0.1557111671	0.2399144003	-0.1157303996	-0.1325896517	0.2491794527	-0.1217488877	-0.1432982791	-0.2039607979	-0.114336256	-0.1673611111	-0.211692979	-0.1665705921	-0.1661937156	-0.1636665935	-0.2011111605	-0.1359459635	-0.160664689	-0.172659886	-0.2421683081	-0.1498337294	-0.1294178715	-0.1206198793	-0.1413613198	-0.1506574249	-0.1499669923	-0.09334783449	-0.1119989113	-0.1447606552	-0.1162709266	-0.1428074958	-0.1142708498	0.334865688	-0.1486679461	0.2338786548
0.1599670488	-0.007047642137	0.1269037879	-0.003738587213	-0.001016767765	-0.0005545949751	0.08136223485	-0.1159986083	0.09904668682	-0.02636071322	0.09652760021	0.0006846925793	0.05958990786	-0.002020771788	0.09410628552	-0.1185681946	-0.008441268183	0.0839331425	0.1344221034	0.0753855424	0.09567978484	0.04466314087	0.02232744483	-0.004562328144	0.1247199759	0.04264365395	0.003759177718	0.0364023894	-0.01716336976	-0.01682348997	0.0008670397842	0.007892922213	-0.002474163298	0.03777578913	-0.09690174411	-0.01485598204	0.02379355225	0.03212124111	0.07162640562	0.07794294348	0.07016607612	0.1604706326	0.0976063327	0.01919431307	0.04500001916	0.03124161713	0.06376574288	0.04783045955	0.07516497442	0.08556659994
0.4935568253	-0.03819047174	0.4997247231	-0.0443406226	-0.05864361042	-0.03454245044	0.06792545206	-0.155158869	0.0788984091	-0.07025166451	0.08264131129	-0.0555308184	0.04079078348	-0.04354459184	0.08339692383	-0.151017024	-0.04402543068	0.07526072062	0.5084608726	0.05113855905	0.07375632129	0.04112801968	-0.03710655398	-0.04832295536	0.4959056337	-0.003794836701	-0.03788810082	-0.009721099498	-0.06226517758	-0.06726396943	-0.04020491779	-0.04999964935	-0.05891776687	0.02078646156	-0.1461990302	-0.05931795396	-0.01315237299	0.01326778565	0.03598276928	0.04560574362	0.02709466645	0.6238319483	0.09193517511	-0.02376559106	0.03650497224	0.04291480153	0.07436695841	0.0640952916	0.1048486444	0.08035962593
0.02697646892	-0.07263855884	0.02502743678	-0.07610497504	0.3111709113	-0.0634825313	-0.04124288391	-0.1124663128	-0.02467209606	0.06688966912	-0.02438318774	0.316570742	-0.007124879373	-0.07405066595	-0.02490009974	-0.1198580205	0.0857988279	0.07750379219	0.03538886232	0.02389919833	0.06553339378	0.1136580918	0.3329215861	-0.07519200053	0.02370073027	-0.02844025446	-0.07473709623	-0.02940491601	0.074155751	0.07014939132	-0.068712006	0.3137633008	0.3092087182	0.01473460523	-0.004258027102	0.2896714355	0.1428442687	0.1438346454	0.004013931048	0.005066920229	0.001756799822	0.05936169213	0.0465551544	0.1057625879	0.3570725159	0.1216462821	0.3686383762	0.03914580657	0.01802270146	0.08072773412
0.05387883945	-0.0623180577	0.03148476655	-0.06254125015	0.1699202514	-0.05525301932	-0.03238618179	-0.1104277156	-0.01442906229	0.07809647449	-0.01701177533	0.1784065787	0.01252937114	-0.05283806759	-0.01656089851	-0.1165031536	0.09395109195	0.064448431	0.04193903412	0.007875670419	0.0639749428	0.1159794428	0.1957006599	-0.06339808092	0.02906471357	-0.01764732959	-0.05917406758	-0.01799944038	0.08378233085	0.07926505848	-0.05469499845	0.1794839835	0.1709087956	-0.01944128679	0.0007922158936	0.1647280855	0.1108619085	0.1287186839	0.01964984651	0.004981028669	0.02232543006	0.04739042626	0.03633454132	0.1055412114	0.2098815043	0.1091301523	0.2257131809	0.04065064537	0.009210625169	0.06777722043
0.0146068096	0.2310548981	0.002612854677	0.2280647137	-0.09375722788	0.2258197666	-0.04669909266	-0.1928612634	-0.04115230312	-0.1035842548	-0.04152519592	-0.08948285811	0.09961447232	0.1592191566	-0.04458919607	-0.1967527134	-0.08334047657	0.01910396229	0.006917668406	0.1929893894	0.007773247654	-0.03645486227	-0.07115880415	0.2222520318	0.0002891987511	0.09318847244	0.2375298789	0.09875810157	-0.09615446903	-0.1029331676	0.2424633111	-0.07905216454	-0.09131184022	0.2721177399	-0.04441300481	-0.09680518324	-0.05141989454	-0.03226901257	0.2130175629	0.1358353501	0.1206421154	0.03522066231	0.1487869306	-0.04455351991	-0.02978424883	-0.05667399853	-0.02314661001	-0.0430583995	0.1267030504	0.01395140486
-0.1186856859	-0.2054018282	-0.118485612	-0.2096720334	-0.1658011657	-0.2050516475	-0.1734525687	1.37742374	-0.1624473931	-0.161871037	-0.1559598782	-0.1559805735	-0.1570563534	-0.2039280696	-0.1596472517	1.376568137	-0.1570406622	0.2231906792	-0.1180128866	-0.1243808017	0.2450445005	-0.1070483568	-0.1415393373	-0.2039119395	-0.1190396577	-0.1677308403	-0.2083794179	-0.1668851107	-0.1660033965	-0.1653459712	-0.1997615309	-0.1487007754	-0.1604369289	-0.1775323672	-0.2434791893	-0.1531963944	-0.1341401904	-0.121537497	-0.1355718667	-0.1460107114	-0.1507861532	-0.09232222682	-0.1043679247	-0.1301802708	-0.1128089523	-0.1363664563	-0.1049517095	0.3394266632	-0.1375603229	0.228005147
0.02446060557	-0.06153039082	0.02354391242	-0.06201014056	-0.02403302971	-0.06129378999	-0.04440809138	0.1966005363	-0.02143621261	-0.0356506984	-0.01041335257	-0.0224616187	-0.01711317574	-0.06765318212	-0.02049389243	0.1861666358	-0.01423305551	0.4282081372	0.03220965563	0.008532276469	0.4363021475	0.0315005714	0.004102768304	-0.06498784839	0.02321792777	-0.01437381587	-0.06198846983	-0.01607263977	-0.02931621206	-0.02227438866	-0.05868205477	-0.006375298645	-0.02357578049	-0.02382026653	-0.1085514783	-0.01089964768	-0.001856783482	0.009205819785	0.007496963222	0.000883402675	-0.01593546918	0.06846807282	0.03251017107	0.002747658577	0.04185541732	-0.004885800319	0.03829432241	0.3522432444	-0.006166150854	0.4203967249
0.04236734986	0.07839286073	0.03167345378	0.0786970629	-0.05578933162	0.09092340639	-0.01854567173	-0.1542131709	-0.006059860785	-0.0713031914	-0.005511173334	-0.05423149516	0.1550936197	0.08298028469	-0.01166619559	-0.1602896544	-0.05060569269	0.03854824546	0.03802723608	0.1731601696	0.04924784061	-0.002587260461	-0.03641820393	0.08182793711	0.03062272972	0.1306597212	0.08228485675	0.1231574084	-0.0586529649	-0.0593778427	0.08629909575	-0.04057830808	-0.05850146522	0.1218333343	-0.003696438823	-0.0550442986	-0.008859520932	0.004668836377	0.1728109192	0.1610083643	0.1478900012	0.06957166884	0.1952703199	-0.01287537949	0.01704918226	-0.0198241656	0.01532784752	0.01920052328	0.167538856	0.05219116485
0.004566435158	0.2241280869	0.002252726965	0.2254522479	-0.09212337523	0.2311534247	-0.05406489657	-0.1945175148	-0.03916898958	-0.1031719422	-0.0423986978	-0.09227396334	0.09404467315	0.1685045705	-0.04439108611	-0.1996458346	-0.08502503065	-0.01804508929	0.006557540694	0.2063073583	-0.00998511856	-0.04174551827	-0.07303728766	0.2313434217	0.0012020029	0.0938275181	0.2244628601	0.08849416659	-0.09747456326	-0.1021702188	0.2358325941	-0.08304293824	-0.09747970957	0.2739163213	-0.04053138848	-0.09576522158	-0.05470861627	-0.03365138926	0.2000980084	0.1032235428	0.1040537811	0.02115119924	0.1349822939	-0.0559805431	-0.03324512848	-0.06976033779	-0.03903231022	-0.02387103758	0.1140800717	-0.01835507141
-0.1060470344	-0.2079993071	-0.1143314248	-0.2119318794	-0.1589723125	-0.2025090944	-0.171873122	1.359979591	-0.1588850355	-0.1640440951	-0.1609124002	-0.1522304334	-0.1376887831	-0.2063237627	-0.162552274	1.359833831	-0.1496162375	0.245578181	-0.1035713643	-0.1182782973	0.2602028328	-0.09250937171	-0.1399338858	-0.2074943154	-0.1139711117	-0.1672494785	-0.2107269205	-0.1621121578	-0.1611004279	-0.164690858	-0.2023810703	-0.138562476	-0.1611357151	-0.1644927427	-0.2403465017	-0.1568895025	-0.1122137023	-0.1013635676	-0.1299160047	-0.1210834706	-0.1397543243	-0.07881722357	-0.08370193146	-0.1259787079	-0.08500352107	-0.1127208865	-0.1003549203	0.3664338415	-0.1279320073	0.2411519161
-0.002087940808	0.2242266326	-0.002446806385	0.2276016012	-0.08785607134	0.2298091363	-0.05466103379	-0.1953466979	-0.04489307793	-0.1047415176	-0.04433653678	-0.09033867741	0.09240425306	0.1679173977	-0.05088752656	-0.2034528286	-0.08756812659	-0.02289360076	0.000438617008	0.1949697955	-0.01300378739	-0.04075124842	-0.07542506103	0.2359541003	-0.004770462311	0.08815019965	0.2344584746	0.08478007793	-0.1013637443	-0.1025684197	0.2370517364	-0.08488991414	-0.09187391583	0.2611777895	-0.04080946883	-0.09323577457	-0.0744115416	-0.05454439278	0.2093484893	0.09774826319	0.09278938859	0.02337620935	0.1399143344	-0.06926405141	-0.04211624117	-0.07574446914	-0.03801008222	-0.03592815287	0.1225154173	-0.02555053978
0.006141708917	-0.07749636532	0.009037687269	-0.07953449376	0.07454752121	-0.07493623925	-0.05919680747	-0.1355454995	-0.04434471819	0.1925805946	-0.04469973431	0.0800000731	-0.02386099087	-0.07591668803	-0.04086751233	-0.1399548878	0.2012200837	0.05812091906	0.005221883195	-0.002685731456	0.05845172619	0.220751631	0.09975180311	-0.07639129885	0.005387512512	-0.04672672151	-0.07795171307	-0.03606770517	0.1837496651	0.1774342317	-0.07380510165	0.1045071825	0.07594848003	-0.04938012059	0.09290544951	0.08609164769	0.2050500797	0.2287569728	-0.00355062615	-0.01989646121	-0.03908447049	0.02250748182	0.005989887089	0.1819690335	0.1439823275	0.2065919718	0.1249447331	0.03169055627	0.006961342807	0.05108436598
0.005380915321	-0.08610734033	0.001495701311	-0.09053187059	-0.01789921804	-0.07552707002	-0.0442997493	0.3014490008	-0.02979860393	-0.04845438415	-0.02888280909	-0.01542067785	-0.0314737941	-0.08013758422	-0.02560382443	0.3021610082	-0.02192046717	0.3491007807	0.007658915652	-0.001604563552	0.3763922347	0.02425258331	-0.003144651461	-0.08592377448	0.001445699104	-0.04098092562	-0.08842544541	-0.04414184015	-0.04222734	-0.04212409332	-0.08363280684	-0.009939054253	-0.02002872596	-0.04569020107	-0.1212649115	-0.02418405411	-0.01144099403	0.01417311628	-0.00827115541	-0.01080705373	-0.02838073182	0.05490442926	0.02279646902	-0.005704256836	0.04262505438	0.001517957101	0.03929853095	0.5902139012	0.004195222667	0.365384914
0.4950421589	-0.04620978735	0.4982403607	-0.04872710577	-0.05912782621	-0.04599169977	0.06424361946	-0.152478697	0.08122878804	-0.06741174844	0.0896592197	-0.05716038101	0.04061405799	-0.04285163184	0.08098802309	-0.1489638667	-0.04531746721	0.07749987201	0.4950715233	0.05163213993	0.08279964871	0.03945049332	-0.03696697768	-0.0525628837	0.4947836168	0.01429498525	-0.04370310658	-0.01371998961	-0.06369250456	-0.06755249187	-0.04723447731	-0.05242392575	-0.05500061229	0.01976192664	-0.143493718	-0.06256685232	-0.01862355504	0.01420795255	0.03584337202	0.04876283283	0.02408579086	0.6176383868	0.1015527659	-0.01804368346	0.03081077256	0.03601686232	0.07672845458	0.04253963204	0.1049612337	0.08377501993
-0.1141151252	-0.2082607606	-0.1159413194	-0.2102649184	-0.1628842369	-0.2042158411	-0.1790575142	1.376514752	-0.1606703711	-0.1656127246	-0.160055274	-0.1550342368	-0.157183175	-0.2052258861	-0.1655010833	1.375263172	-0.1614502454	0.2313770476	-0.1135233252	-0.130544542	0.2404330109	-0.1050645147	-0.1396662966	-0.2058331159	-0.1165482482	-0.1679954314	-0.2084567959	-0.166392893	-0.1706167342	-0.1691522882	-0.2003024157	-0.1443807194	-0.1585054627	-0.171683812	-0.2463271728	-0.1488768421	-0.1287603491	-0.123153602	-0.130525665	-0.1379749946	-0.1407570172	-0.08276727034	-0.1087468433	-0.1337602404	-0.1100710981	-0.1318228883	-0.1077845101	0.3299542986	-0.1418816965	0.2351690682
0.04883198395	-0.06501723827	0.02820970309	-0.06506773818	-0.02015732355	-0.06312201556	-0.02798914643	0.2015342845	-0.011026398	-0.03586794301	0.005670245513	-0.01829110962	-0.01195326382	-0.06374909349	-0.0149435575	0.1903536365	-0.01459272363	0.4558822302	0.03502635336	0.01600755728	0.4577729938	0.02494798174	0.002956108668	-0.06758962303	0.02788371845	-0.009691393714	-0.06377313559	-0.009255176385	-0.02640607088	-0.0255218708	-0.06155870358	-0.01255049132	-0.0227600659	-0.03251060607	-0.1033648649	-0.007800473565	0.006158242626	0.02531822803	0.008615411672	0.01683646701	0.001651725777	0.05764948043	0.02889608698	0.008041370861	0.0285761845	0.005845266924	0.03055881649	0.3629398802	0.009203222079	0.4605875955
0.03980409437	0.2303079058	0.01140681026	0.2261647961	-0.08570150367	0.2213442008	-0.02364572777	-0.1924702777	-0.03670563104	-0.1056133551	-0.03767104441	-0.08669417703	0.1040193129	0.1636334006	-0.03658409436	-0.2019881948	-0.0858049928	-0.01863486191	0.01546833916	0.2011260743	-0.01339086396	-0.04435841003	-0.07078403109	0.2216550553	0.01008010376	0.08881748091	0.2389643826	0.09565368882	-0.09487855113	-0.1029472267	0.2413142855	-0.08015844962	-0.09067887268	0.2853443798	-0.04313053555	-0.09121303919	-0.06313673461	-0.04525747031	0.2175735775	0.1143019548	0.09912337942	0.03642249078	0.1632327039	-0.05606832077	-0.03285320481	-0.06206286609	-0.03242183098	-0.03545327515	0.1360267574	-0.009155152194
-0.1129541832	-0.2044381618	-0.1186978417	-0.2084074619	-0.1609318004	-0.2025708463	-0.179679438	1.352082129	-0.1639737329	-0.1650026225	-0.1635023063	-0.1547974921	-0.1633503036	-0.20555251	-0.1610673294	1.346335213	-0.1534282213	0.2126116638	-0.1157668506	-0.1311141599	0.2303079259	-0.1088484378	-0.1376542415	-0.2046062942	-0.1152328629	-0.1687330765	-0.2079572282	-0.1610015296	-0.1650936125	-0.1685269308	-0.2005255541	-0.1397488685	-0.1588647435	-0.1801807354	-0.2427993788	-0.1563824516	-0.1387900927	-0.1174276624	-0.1229597539	-0.1463364434	-0.1536790965	-0.09841693644	-0.1099247594	-0.1415636841	-0.109708161	-0.1358064659	-0.1048858074	0.3113181255	-0.144538856	0.2110885664
0.0657890593	-0.01513286041	0.05946908609	-0.02215857709	0.03986644977	-0.01711727807	0.01056848218	-0.0699240773	0.02741021979	0.01797445268	0.03000946856	0.0438819136	0.03525471179	-0.0199679289	0.02086186694	-0.07232199244	0.03011681905	0.1053719693	0.0622401451	0.05687968438	0.1014200704	0.06550659204	0.05779354897	-0.01705192118	0.05814237959	0.01926940472	-0.01335701676	0.0212824734	0.02167197622	0.01823305988	-0.009480866436	0.04298496621	0.03926266314	0.02681368746	-0.05407132717	0.05095176324	0.05599053749	0.06968178705	0.05789154227	0.05467859508	0.03017786571	0.07766433634	0.07409653669	0.06000078088	0.07696935606	0.04656841829	0.09263806842	0.1165936515	0.05418990069	0.1130153923
-0.05391763351	-0.1486835849	-0.05694931137	-0.1582694975	-0.1151632491	-0.1483559993	-0.1186485614	0.9020046692	-0.101269475	-0.1203772839	-0.1030691352	-0.1101793064	-0.07585800095	-0.1525503326	-0.1041601909	0.8973190753	-0.1098768405	0.2959903295	-0.05455463906	-0.06340400776	0.2965733167	-0.06956495808	-0.09332337524	-0.1544879283	-0.05755624017	-0.1118796603	-0.1541911619	-0.107269482	-0.119497835	-0.1235800263	-0.1505069218	-0.0957459951	-0.1100801922	-0.1085387614	-0.1972842316	-0.1001371052	-0.07962504227	-0.04313347252	-0.07313831189	-0.07726963194	-0.08697443432	-0.01476868991	-0.04286505767	-0.0720031882	-0.0370091758	-0.06182798595	-0.03951358995	0.4245037374	-0.07083590074	0.2938402842
0.0962811063	0.004828204866	0.1009378514	0.002520916496	-0.005582520599	0.007715132786	0.03653162475	-0.1036699811	0.05034847686	-0.006988028769	0.04678537342	-0.008270635285	0.05247067142	0.001906121846	0.04550070287	-0.1044839425	0.003805371096	0.08170379378	0.09832450697	0.08513078472	0.08439237204	0.04362873139	0.0179805712	0.006127547466	0.1129801419	0.04541412226	0.002162832659	0.04623931682	-0.008463864826	-0.009365409041	0.009301055283	0.01034714066	-0.006339826581	0.04201226247	-0.08747393889	-0.0007516657314	0.02353441278	0.05147125708	0.08463186076	0.059839416	0.05520126652	0.1196412937	0.1047954503	0.02265033384	0.05728463744	0.02546807087	0.05229157783	0.05278335001	0.07588293576	0.08357669304
-0.1138148173	-0.205809337	-0.1167327868	-0.215101608	-0.1579125412	-0.2040427757	-0.1775347111	1.37329988	-0.1590793174	-0.1658408287	-0.1610021368	-0.1527598581	-0.1544819192	-0.2070195774	-0.1608683489	1.362835683	-0.154431728	0.2320909583	-0.1166356156	-0.1273361258	0.2402391265	-0.1156816358	-0.136800992	-0.2069205994	-0.1149734373	-0.1714491053	-0.2146432435	-0.1667417103	-0.1638993643	-0.1656876786	-0.2028527957	-0.144651985	-0.1518458133	-0.1776479695	-0.2344070358	-0.1512671168	-0.134350165	-0.1204260294	-0.1235903611	-0.1460928388	-0.1532061705	-0.0944640968	-0.1066201902	-0.130499347	-0.1053590959	-0.1310558974	-0.1074896006	0.3384593157	-0.1401694325	0.2278093671
-0.01107242212	-0.1074606585	-0.006527319192	-0.1087395903	0.03514376339	-0.1025037165	-0.08195458036	-0.1641451098	-0.06303314973	0.3034279361	-0.06708824299	0.03752935432	-0.05772603192	-0.106097535	-0.06508239538	-0.1669192139	0.3125550036	0.02131048796	-0.01461987772	-0.0246505851	0.02862940503	0.3342182255	0.05631661481	-0.1042371004	-0.009209548208	-0.07305330689	-0.110624212	-0.06820889884	0.2981722921	0.2911936362	-0.0998375993	0.04817520639	0.03097641516	-0.06559376585	0.2008799471	0.0355592944	0.3262322259	0.3349451596	-0.02823093951	-0.02109736569	-0.05413652403	0.004222771895	-0.007017748714	0.3029174035	0.09033943215	0.3275026634	0.09612084109	-0.006181278971	-0.04138114446	0.01555138891
-0.01088630507	0.2267758701	-0.0101179262	0.2312436006	-0.09512321316	0.2332120951	-0.06599156599	-0.2087474119	-0.05595052088	-0.1145405577	-0.05660368635	-0.1023774027	0.09008467183	0.1625340357	-0.06146958923	-0.2116010332	-0.098415128	-0.007462584879	-0.003685345682	0.1852320485	-0.02402191318	-0.05470643359	-0.08474051182	0.3118039903	-0.01220911359	0.07906492044	0.2354546784	0.07220678622	-0.1114276646	-0.1044945528	0.2398086688	-0.09509290025	-0.1022298299	0.3506949232	-0.05015787053	-0.1059542535	-0.06451286395	-0.05882298822	0.19779803	0.1046065672	0.08851089121	0.006428579885	0.1327902118	-0.06425981813	-0.05812904605	-0.07792595395	-0.03078026072	-0.0478437493	0.1101202396	-0.009542123611
-0.08520568397	-0.1785984462	-0.08286951115	-0.183843748	-0.129650048	-0.1784099405	-0.1425524805	1.115588113	-0.130456154	-0.1385750399	-0.1216233212	-0.1286814724	-0.1395527434	-0.1770144491	-0.1256942412	1.120168581	-0.1312723686	0.2428671372	-0.08478655096	-0.1088081978	0.2680172286	-0.08364208058	-0.1085770571	-0.17679093	-0.08451690327	-0.1413243239	-0.1831462665	-0.1403359529	-0.1429522513	-0.13845124	-0.1757675703	-0.1147601826	-0.1237168579	-0.1511706711	-0.2216427349	-0.1299398264	-0.1170007182	-0.08945418148	-0.1107142954	-0.1173816043	-0.1289157356	-0.06086944916	-0.07930282171	-0.1082542474	-0.0821984155	-0.1228511481	-0.07820375644	0.3651740189	-0.1218459213	0.2412211022
0.649901032	-0.03658323432	0.6438670257	-0.03529454885	-0.04759472896	-0.03022973123	0.07892560259	-0.141060116	0.0956978834	-0.06191891766	0.09850907087	-0.04557213508	0.04370041296	-0.03334291291	0.0996581503	-0.1395807325	-0.03604995739	0.06825986003	0.6441338344	0.06729423678	0.07327449147	0.01910470465	-0.02070952432	-0.03809681451	0.6434963379	0.01293469585	-0.03397611151	0.007206661212	-0.05165566384	-0.05467464789	-0.03231441905	-0.03697349473	-0.04500399309	0.007427033085	-0.1326647319	-0.04656813721	-0.004245196369	0.01458698382	0.05455756461	0.04968750234	0.03890232028	0.6852151166	0.08548932766	-0.002591783368	0.04962831241	0.003482005112	0.03806562455	0.04233252039	0.07877815966	0.0802156058
0.6496849125	-0.03271135703	0.6411783659	-0.03431057702	-0.04676913808	-0.02937584933	0.07981241948	-0.1420611224	0.0948687988	-0.05882617253	0.09619534281	-0.04592568774	0.04556749056	-0.02790084923	0.09743021932	-0.1425173432	-0.03317502953	0.07365259844	0.6451567452	0.05185599157	0.06270057795	0.007616809258	-0.02205031168	-0.03769028122	0.6446471171	0.0121192563	-0.03101460763	0.006177071054	-0.04878073598	-0.05456660771	-0.03132731453	-0.03558805403	-0.04291784586	0.003825676176	-0.1317696118	-0.0449210099	-0.008960915767	0.009722725671	0.05067827107	0.04891046216	0.0327796014	0.664514646	0.07800961566	-0.01480771519	0.02002366576	0.02242434401	0.0248169089	0.04473633918	0.05349613944	0.08506422327
0.06839392013	-0.01118030605	0.06420979504	-0.01900086726	0.03796793313	-0.01443765557	0.006373452218	-0.07184415202	0.02668122385	0.01218533894	0.02542347609	0.0423259437	0.03338528419	-0.0161878579	0.02111585323	-0.07352561166	0.03075663751	0.09834935667	0.06584808841	0.0683039031	0.1079438325	0.06221158798	0.05729719419	-0.01435764742	0.06188613912	0.02015117645	-0.01306386553	0.02586577095	0.02225328676	0.01476555033	-0.005528312072	0.05111650846	0.03352527231	0.03039352801	-0.05736837612	0.03930576802	0.04566876073	0.07620368004	0.07013327193	0.05702861974	0.04014929993	0.08929997056	0.0913712864	0.06106498734	0.09618581448	0.05415896389	0.09603526797	0.1244408292	0.06670242004	0.1062469338
-0.167193781	-0.2409163652	-0.1696122612	-0.2439931225	-0.1871927496	-0.2382394838	-0.220838367	1.393893057	-0.2036260456	-0.1929559476	-0.2033249029	-0.1842754828	-0.2396754004	-0.244038131	-0.2004602242	1.397388837	-0.1906732554	0.160169975	-0.1695654195	-0.1993035837	0.1631500399	-0.1928551523	-0.1700548744	-0.2403974821	-0.1692333385	-0.2048883329	-0.2458093118	-0.2048576835	-0.2011960313	-0.1986599016	-0.2363375443	-0.1806801059	-0.1895060673	-0.2492869062	-0.2733987806	-0.189802518	-0.2050872259	-0.1846565184	-0.2051691067	-0.2211121797	-0.2297809095	-0.1740156651	-0.1860284104	-0.206935487	-0.1829727117	-0.2089056268	-0.1807048896	0.2682897492	-0.2185232435	0.149621406
-0.05101168338	0.01909709705	-0.04627098505	0.02234160917	-0.1359121638	0.02189660324	-0.09454536479	-0.2272838425	-0.08087069618	-0.1425524542	-0.06725339092	-0.1355892973	0.2061433986	0.02596118411	-0.07089815609	-0.2298748903	-0.1292845276	-0.0779413839	-0.04230260397	0.05448013686	-0.07700919327	-0.1257796264	-0.1148891094	0.02467282477	-0.04938516709	0.2338971925	0.01993919933	0.06640978851	-0.143202215	-0.1368834931	0.0187638941	-0.1131198438	-0.1328503113	0.009205228874	0.08776853134	-0.1234406916	-0.1392331521	-0.1280776444	0.06415478949	0.06143727017	0.205151139	-0.05139030811	0.0673166767	-0.1406668872	-0.117427317	-0.142638584	-0.1060602631	-0.1022009524	0.4409853525	-0.0756016006
-0.05403800817	-0.1275401547	-0.04116814999	-0.1292750124	0.2590789028	-0.1216757703	-0.1015884157	-0.1756795261	-0.07645095687	0.02500334326	-0.06674283053	0.260825096	-0.1145034174	-0.1251178372	-0.07070754573	-0.1744780319	0.03269938029	-0.01639907643	-0.05045525149	-0.07924139451	-0.04149449882	0.02692840965	0.2839583809	-0.1253811129	-0.04214852223	-0.07791049857	-0.1293767294	-0.0779123447	0.01993037988	0.02460370229	-0.1270511318	1.260124482	0.2567029406	-0.1218169346	-0.05884379195	1.837192449	0.007356513672	0.02336796241	-0.07954076259	-0.09208199898	-0.1092956782	-0.05555548191	-0.064914406	0.01292041661	1.165503667	0.009761425271	0.2577458266	-0.04320614388	-0.09587240055	-0.03657944493
-0.04269912223	0.01698274518	-0.04432580781	0.0283561427	-0.1324428975	0.02570850424	-0.0915547938	-0.2306766089	-0.07435429182	-0.1330087266	-0.06610311831	-0.1351551634	0.1971190509	0.02990523951	-0.07430016902	-0.2327349657	-0.1163832183	-0.070507248	-0.03824927141	0.05497820627	-0.08006318004	-0.1138644058	-0.1100574419	0.02657026063	-0.04376729972	0.2284443607	0.02227432789	0.06187647278	-0.1297283921	-0.1246799274	0.02252818123	-0.1149808529	-0.1310695874	0.01634124559	0.09839358899	-0.1225138689	-0.1289669446	-0.1152519161	0.06963513423	0.04607588032	0.2071006083	-0.0509340203	0.06958470049	-0.1303205757	-0.1144452311	-0.1293321929	-0.1067621348	-0.09921908766	0.4396798409	-0.08098225087
-0.0538682725	0.1360995441	-0.04949996692	0.1393940907	-0.1298214719	0.1349110054	-0.09848129496	-0.2379028497	-0.08379357669	-0.1411421528	-0.08662181213	-0.1309327117	0.02149914206	1.177922801	-0.08853093577	-0.2384931414	-0.1286718022	-0.08356336683	-0.0472183984	0.1311565601	-0.08422530578	-0.1196120109	-0.1120109825	0.1432644847	-0.05121134011	0.05497574687	0.1396787516	0.04745517921	-0.1376983284	-0.1377619197	0.1405931342	-0.1229356577	-0.1298302474	0.132618645	-0.07671721308	-0.1294603454	-0.1404698385	-0.1226521261	0.1356594223	0.03211010007	0.02858851881	-0.05380074054	0.06347766717	-0.1287509622	-0.1153381088	-0.1365477162	-0.1081951361	-0.08964681695	0.05406399934	-0.08921211225
-0.1649146713	-0.2428727693	-0.1686060834	-0.2433091656	-0.1847961362	-0.238195012	-0.2199198916	1.383626158	-0.2060515205	-0.1940390389	-0.2104608608	-0.1724435145	-0.2386692225	-0.243354174	-0.2038738479	1.392000189	-0.1873860809	0.1608841692	-0.1685592417	-0.2010963683	0.1634478332	-0.1877269951	-0.173162872	-0.2397135251	-0.1669542288	-0.2052495843	-0.2462617458	-0.1945462438	-0.1991058717	-0.1950881238	-0.2382248262	-0.1793656875	-0.1779905086	-0.2495757206	-0.2749866052	-0.1800621349	-0.1969465956	-0.1874640792	-0.2024605539	-0.2030408432	-0.224518725	-0.170048473	-0.1862192474	-0.204636641	-0.1796832832	-0.208088399	-0.178690647	0.2741460323	-0.2162441338	0.1594153996
-0.06111918731	-0.1339851979	-0.05167081848	-0.1303360034	2.219222553	-0.1331253613	-0.1085775605	-0.186614845	-0.09498561828	0.01948997191	-0.09352699172	2.216674767	-0.1309044915	-0.1334396043	-0.0915152751	-0.1848260542	0.02789407607	-0.04180074909	-0.05776198568	-0.09234679081	-0.0469855997	0.01635084443	1.240818898	-0.1321390523	-0.05001896391	-0.1014538358	-0.1365962737	-0.1000559094	0.01168976401	0.02489287336	-0.133423268	0.2672107841	2.214482747	-0.1381813941	-0.06468180543	0.2598273279	0.001291750687	0.01549650744	-0.09313658135	-0.0974974202	-0.1266741093	-0.0624298694	-0.07944050926	-0.003087058053	0.2356447911	0.002151099559	1.097632773	-0.04292716948	-0.1063134434	-0.0439150045
-0.07531305849	-0.1331296157	-0.06794130285	-0.1282943872	0.02053153214	-0.1326154555	-0.1233477328	-0.191577637	-0.1073373202	0.3913003176	-0.1071453051	0.01882477111	-0.1319811505	-0.1396702093	-0.1017007672	-0.1917970345	0.3197152079	-0.05091486688	-0.06777544135	-0.09729727616	-0.04646993363	0.2739801965	0.03748881628	-0.134801413	-0.06968615598	-0.108301867	-0.1359220867	-0.09619442303	0.3774878383	0.3783894466	-0.1371018426	0.02868093592	0.01562075277	-0.136665904	0.2804618358	0.01812979432	0.3475216128	0.2596234822	-0.1021665519	-0.105225462	-0.1235094072	-0.07767706051	-0.08396184567	0.3742839251	0.007335847063	0.3820458296	0.02785854499	-0.05426134047	-0.1128057151	-0.05006997679
-0.004341578376	0.04276085983	-0.02363161167	0.04420999886	-0.09804914019	0.04079551941	-0.07685621723	-0.2024064744	-0.06280031254	-0.1175876961	-0.04779151825	-0.1047792634	0.7055940779	0.0428099567	-0.06253922841	-0.2122104367	-0.103782545	-0.03865606084	-0.01973492583	0.07564498058	-0.05155220578	-0.1012204273	-0.0765312228	0.04664324718	-0.01324065812	0.3996286668	0.04131566042	0.07731119404	-0.1139105041	-0.1149434381	0.04365037155	-0.09808636981	-0.1048655674	0.03376086028	0.2546232596	-0.1053191533	-0.1174698506	-0.1020315888	0.07865299053	0.05005604157	0.7285803651	-0.02942748209	0.08266002078	-0.1175359953	-0.09819975276	-0.120554018	-0.0768535978	-0.07882884305	0.2396715596	-0.05525618869
-0.07417809968	-0.1427887175	-0.06649086999	-0.1412293802	0.01077815905	-0.1391267678	-0.125328404	-0.1902590822	-0.1066857645	0.3896188425	-0.1113141133	0.009071398018	-0.1340779983	-0.1458276244	-0.1080769311	-0.1953901961	0.3019674168	-0.04437941056	-0.06836030298	-0.1032106645	-0.05565535416	0.2576478006	0.03893075411	-0.1386041779	-0.06829927701	-0.108654009	-0.1436436379	-0.1085979385	0.3710838096	0.361434625	-0.1413151357	0.01966893632	0.009448070307	-0.1447154853	0.4156670317	0.01912544699	0.362617555	0.2511508024	-0.1067584293	-0.1152761166	-0.1316977698	-0.07846580285	-0.07923175923	0.32821492	-0.0005980806907	0.33177857	0.02476635099	-0.06664888451	-0.1181883069	-0.05662725271
-0.04840607131	0.3269848788	-0.04396031647	0.339105706	-0.1304472934	0.4726765914	-0.09641905519	-0.226957519	-0.07967020079	-0.1333656604	-0.08340239421	-0.1335470322	0.01878458489	0.137478006	-0.08526933167	-0.2308021743	-0.121684831	-0.0747823435	-0.03570056583	0.129679286	-0.07931999292	-0.1177595931	-0.1086920077	0.2202635343	-0.04457834318	0.05720391808	0.3347044459	0.05389746949	-0.1370752554	-0.1288213684	0.4727414327	-0.1196043662	-0.1294629766	0.1999537611	-0.0706826983	-0.1283909527	-0.1360808645	-0.1216218397	0.1319571844	0.03119446802	0.02861721068	-0.04544060417	0.06355112409	-0.1291943721	-0.1182430877	-0.135012748	-0.1099769527	-0.09734335988	0.04387123299	-0.08304294223
-0.04874486831	0.3318110761	-0.04216687843	0.3365746848	-0.1264347963	0.4730882679	-0.09596437689	-0.224383242	-0.08156378429	-0.135610514	-0.08264653138	-0.1321110447	0.01709522921	0.135642265	-0.08481542326	-0.2304997566	-0.1212368277	-0.07682123548	-0.04198890635	0.1274651715	-0.0803646476	-0.1190282813	-0.1095986404	0.2180860815	-0.0453345804	0.05573605851	0.3306933443	0.05133051876	-0.1320155586	-0.1329662561	0.4741452165	-0.1132259661	-0.1294455504	0.1994158922	-0.06762401989	-0.1308705974	-0.1359898865	-0.1218916316	0.1294695554	0.03222693735	0.02691982621	-0.04552881579	0.06294692259	-0.1327928761	-0.1178898349	-0.1343292102	-0.1070877223	-0.09861228896	0.04457692822	-0.08212528612
-0.07605798283	-0.1424303074	-0.07043009438	-0.144952398	0.02259961664	-0.1404294941	-0.1247039508	-0.1927175074	-0.1077990687	0.393410612	-0.1087840579	0.02151788679	-0.1371225857	-0.1452645936	-0.1061930354	-0.1897106104	0.3040518581	-0.0512854641	-0.07249501835	-0.101833402	-0.05377889465	0.261982428	0.03616242858	-0.1366839146	-0.07240741604	-0.1051352685	-0.1440779277	-0.1023175841	0.3797268427	0.368592958	-0.1412749139	0.03046003902	0.01571329078	-0.1410458323	0.2818764087	0.01620379789	0.3479568874	0.2574660654	-0.1056583513	-0.1145668067	-0.1276618755	-0.08040484304	-0.08055805895	0.3652115951	0.01045864946	0.3848874566	0.02057646116	-0.06463552824	-0.1162186766	-0.05535612001
-0.05070478117	-0.1162362528	-0.04464302387	-0.1167326122	0.03602653735	-0.1122821452	-0.10341995	-0.1660093073	-0.08988656608	0.2963484752	-0.08491953945	0.03916892263	-0.1167336996	-0.1200988547	-0.09119136955	-0.1649731044	0.2981985516	-0.02243255402	-0.04671581425	-0.07924348598	-0.03468363947	0.2735195301	0.05873783016	-0.1128754253	-0.04534741367	-0.07606784592	-0.1218754035	-0.07391576834	0.2836278804	0.2930602666	-0.1145038123	0.04592302436	0.04249898273	-0.1202047912	0.1998436716	0.03602037028	0.2533534145	0.2632063539	-0.07634090234	-0.09335195067	-0.1102494475	-0.05431950199	-0.06264269487	0.2518535671	0.02880688784	0.2503270355	0.04506271742	-0.04491209878	-0.09575921061	-0.03076553501
-0.04776234972	0.3233869333	-0.04551090871	0.3409543628	-0.1316196202	0.4748677286	-0.0984707251	-0.2292335559	-0.08134340832	-0.1355692604	-0.08924199344	-0.1323629629	0.02141052803	0.1370826021	-0.08497340418	-0.232098043	-0.1222464564	-0.07353148727	-0.03971733316	0.1273119528	-0.07806147902	-0.1171158715	-0.1073687146	0.2185398389	-0.04612893543	0.05656251762	0.3341086652	0.05319416338	-0.1318522938	-0.1343567343	0.4730757788	-0.1202345295	-0.1296463365	0.2002185887	-0.06901449813	-0.1289525781	-0.1344558337	-0.1213522927	0.1322385642	0.03306758238	0.03025418696	-0.04840880404	0.07028577768	-0.1323124944	-0.1183248107	-0.1336086081	-0.1063697004	-0.09827915982	0.04910003522	-0.08178442833
0.07353271634	-0.09584049365	0.06943937224	-0.09786715147	-0.1073780918	-0.09659343732	1.547943827	-0.2095621472	0.8308617871	-0.1171970342	0.8219643465	-0.1104340875	-0.07769752218	-0.09611419607	0.8200690582	-0.2050493958	-0.1028989227	-0.0573701016	0.07352173509	-0.04665944207	-0.05735852604	-0.09302741653	-0.08359969466	-0.09401415101	0.07109122681	-0.05427794071	-0.09774825725	-0.06486049334	-0.1170589011	-0.1121152853	-0.09733306325	-0.09539604766	-0.1059782054	-0.09594886517	-0.1920666715	-0.1040673466	-0.1124431615	-0.09547401913	-0.05048224223	-0.06564070112	-0.07407902054	0.06577020444	-0.02896738227	-0.1080131761	-0.07929930828	-0.1094466128	-0.0853279427	-0.06693633498	-0.05912492547	-0.05493917195
-0.01422572126	0.03054375936	-0.03618907023	0.03586967637	-0.118494217	0.02983116775	-0.08582158772	-0.2132679121	-0.07059624575	-0.1307289485	-0.06526290255	-0.1251805971	1.091319687	0.03052053284	-0.07179659269	-0.2244471807	-0.1195179301	-0.06924430409	-0.03089312235	0.06557865588	-0.07633318429	-0.109848037	-0.09359120233	0.03542173603	-0.03453721566	0.3990986807	0.03104403298	0.05549996993	-0.1258798391	-0.1271661565	0.03072377265	-0.1080576342	-0.1252298129	0.02443308275	0.2452799973	-0.1090132526	-0.1248310538	-0.1098681181	0.07091257555	0.0422043508	0.8494219791	-0.03931138666	0.07344903506	-0.1264316397	-0.1051989106	-0.1304303459	-0.09391357732	-0.09122287407	0.2323180703	-0.08088467646
-0.003965879905	0.0466308593	-0.01812033746	0.04215524304	-0.1004168858	0.04399607174	-0.06909675944	-0.2011599563	-0.05585563494	-0.1065509722	-0.0421342197	-0.1060559932	0.03565227744	0.03677373566	-0.05300500536	-0.1968606403	-0.09372515162	-0.03839439085	-0.01744358706	0.07532520268	-0.05104264276	-0.09006374914	-0.08147882614	0.0467497157	-0.01750894622	0.07658574408	0.04093150957	0.6055231024	-0.1078388538	-0.1023715511	0.04231804114	-0.07615632997	-0.1005560645	0.03062455571	-0.05272902588	-0.1012969144	-0.1072958877	-0.09199541179	0.08384550018	0.6466147964	0.04629076438	-0.02555869506	0.09278145385	-0.1035098928	-0.08903157538	-0.1105330013	-0.08167357303	-0.06530410513	0.06596122776	-0.04770817695
-0.06809982343	-0.1409281967	-0.06649247107	-0.1391234609	0.01450530702	-0.1387921135	-0.1263242674	-0.1946395162	-0.1016134918	0.2931968623	-0.1059112926	0.01279035314	-0.1346752025	-0.140401643	-0.1047078889	-0.1885359928	0.3050968551	-0.05177121604	-0.06929256767	-0.09922906573	-0.05498072193	0.2745489802	0.03719100357	-0.1365864312	-0.0669309124	-0.1079861736	-0.1453837312	-0.1030160879	0.2720222621	0.2911508318	-0.1391624571	0.03356121461	0.01536790593	-0.1453808265	0.186107629	0.0221097219	0.2412132392	0.2562938651	-0.1018364427	-0.1101993977	-0.1271883778	-0.07818560618	-0.0871771167	0.2534204497	0.003662890366	0.2483447186	0.03078182137	-0.05874299405	-0.1126549097	-0.05224155432
-0.04729471892	0.02147178636	-0.0430807913	0.02201670301	-0.1323808173	0.02493694137	-0.09527793194	-0.2272514009	-0.07604557914	-0.1386100709	-0.07845007712	-0.1333385207	0.1964925588	0.02679446577	-0.07746107393	-0.2262586175	-0.1266831229	-0.07969932326	-0.03803195235	0.05579075276	-0.07977458644	-0.1236806393	-0.1103350936	0.02688889588	-0.04379521507	0.231614121	0.01989695589	0.05679219899	-0.139982574	-0.1346401002	0.02181253418	-0.111786486	-0.1288896116	0.01319143783	0.08808365714	-0.1237655616	-0.1375102462	-0.1224277885	0.06407165475	0.04716727843	0.2050604805	-0.04968900378	0.06868921181	-0.1340502611	-0.1095237199	-0.1373789975	-0.1069772858	-0.09831204379	0.4381186682	-0.08051930915
-0.04729718568	0.3241052649	-0.0441243627	0.3418076192	-0.1344625074	0.4750416177	-0.09687737819	-0.2275000276	-0.08102299326	-0.1350244784	-0.08741760825	-0.1352058502	0.01860798112	0.1401799191	-0.08465298912	-0.2303645147	-0.1207757247	-0.07850408961	-0.03686613645	0.126701993	-0.08205277218	-0.1178394537	-0.1113397925	0.2213335682	-0.04346945755	0.05728257599	0.3319824146	0.05152441636	-0.1313628713	-0.1292796914	0.4711255624	-0.1210516561	-0.1324892238	0.1956615395	-0.07079126224	-0.1300732534	-0.1374336569	-0.1243420614	0.1310459154	0.0308306424	0.02745164006	-0.04790116713	0.06762277596	-0.1329161182	-0.1199743425	-0.1363868967	-0.1091520321	-0.09880320728	0.04638167393	-0.08577572148
0.6355637359	-0.04392092616	0.6836510574	-0.04624230537	-0.05486236765	-0.03763275105	0.07168828263	-0.1576417675	0.08592535698	-0.06694744607	0.08366360969	-0.05853043865	-0.006615222453	-0.04279655137	0.08804765091	-0.155519998	-0.04478732127	0.02878587603	0.6389643126	0.01386968807	0.02279008054	-0.03197515502	-0.0294347228	-0.0423893049	0.685302912	-0.000555494523	-0.04441767563	-0.01135776111	-0.05797146742	-0.0620298654	-0.04386999606	-0.04415098046	-0.05274540073	-0.03447867504	-0.1385459942	-0.05477399454	-0.04727503473	-0.02909462859	0.01180445131	-0.004433097153	-0.005439642208	0.6684123186	0.04525139524	-0.04421086614	-0.01459932361	-0.03669324075	-0.01965743832	-0.004443592397	0.01338840722	0.03711261078
0.640015423	-0.03681180322	0.6835879888	-0.04349827727	-0.05098891496	-0.03902411114	0.0706363586	-0.1577508935	0.08243106381	-0.06731855223	0.08779099763	-0.05719717222	-0.003140220571	-0.04094025289	0.08710498694	-0.1577909534	-0.04386945187	0.02993755614	0.637541949	0.01683711683	0.02492834029	-0.03191367303	-0.02297540875	-0.03989150442	0.6838805484	-0.00429500494	-0.04356410884	-0.01067798502	-0.05822649143	-0.06308178943	-0.03906296607	-0.0357164923	-0.05057356033	-0.03274611958	-0.1395979182	-0.05127643985	-0.04781840967	-0.03011057923	0.01365993959	-0.001969226399	-0.0009837022607	0.6687855791	0.03966664917	-0.04438747747	-0.01684934687	-0.03859591064	-0.01312244487	-0.005256064158	0.0124666754	0.03925087053
-0.01477268418	0.04338093743	-0.009002713897	0.0424196066	-0.0939661954	0.04908128162	-0.06494461289	-0.192779812	-0.04895570358	-0.08900335794	-0.04844511162	-0.08793797832	0.03841192809	0.03750366938	-0.04277880669	-0.1905175716	-0.06881825615	-0.0505184212	-0.01111261618	0.07591543162	-0.04314481761	-0.06967802227	-0.07191544358	0.0468854521	-0.01202049888	0.07974033339	0.04222375005	0.6022407647	-0.09277395263	-0.08223881652	0.04837759859	-0.0802912955	-0.08318059954	0.03029743446	-0.03620656187	-0.08994276374	-0.09203647172	-0.07266705683	0.07719909276	0.5739932042	0.05331573828	-0.01880309698	0.09249656416	-0.09037140444	-0.07708194446	-0.09483982626	-0.07328350859	-0.05442028844	0.06209932795	-0.04331232384
-0.05505169974	0.1293381355	-0.05176646835	0.1372123897	-0.1276736936	0.132349678	-0.09521764669	-0.23542973	-0.08504988021	-0.1398577793	-0.09046515996	-0.1363886126	0.01854804698	1.164314407	-0.08846612263	-0.2373360813	-0.1321270499	-0.08410073573	-0.04948489983	0.1255127486	-0.08158008817	-0.121751199	-0.1154662302	0.1403150572	-0.05347784154	0.05659216444	0.141278414	0.04464362932	-0.1435673742	-0.1412171673	0.1354421848	-0.1250843563	-0.1276824691	0.1271927802	-0.08055042312	-0.1329155931	-0.1459257394	-0.1237082399	0.140097936	0.03127746109	0.02989343032	-0.05069536539	0.05817012403	-0.1315625121	-0.1152097117	-0.1400029638	-0.1104616375	-0.09310206463	0.0571498749	-0.08841135332
-0.05034964531	0.3323246316	-0.04293451052	0.3397229044	-0.1289894054	0.4722882132	-0.1026962567	-0.227123761	-0.0853929155	-0.1332725623	-0.08243772474	-0.1357105181	0.0144876675	0.1353420555	-0.08760332125	-0.2330798368	-0.1149351754	-0.0800542034	-0.04464474041	0.1231703451	-0.07830114559	-0.1156882729	-0.1101934986	0.2197958662	-0.04595229551	0.05315069292	0.333730422	0.04739883429	-0.1297283141	-0.1316115181	0.4736319916	-0.1138592149	-0.1300360077	0.1965739173	-0.06830299997	-0.1295659544	-0.1363128239	-0.1172204459	0.1269176547	0.03200862551	0.02624383912	-0.04997030904	0.0576897247	-0.1344570316	-0.1188787096	-0.1379690643	-0.1103212431	-0.1007763128	0.03999999509	-0.08110224745
-0.05433058349	0.2100611222	-0.04991026412	0.2075024551	-0.1330544056	0.2057442546	-0.0962790784	-0.2349533914	-0.07568027266	-0.1358567858	-0.07614222976	-0.1361662987	0.01373524746	0.1277733368	-0.07805656866	-0.2352383648	-0.1259882338	-0.08224460936	-0.04624600034	0.1247327944	-0.08502828451	-0.1172135204	-0.112497288	0.5601861958	-0.05052829083	0.05270573805	0.2091661993	0.04461605811	-0.1366093539	-0.1346438758	0.213857179	-0.1162777567	-0.1320766015	0.5333203728	-0.0756122217	-0.1313392685	-0.1391794771	-0.1198615675	0.1324632495	0.03395170867	0.02221635054	-0.05366892887	0.06288934824	-0.1339505329	-0.1228843151	-0.1376482333	-0.1124305377	-0.09991956002	0.04438554068	-0.08690677514
-0.0153611099	0.02324063877	-0.03589868365	0.03364368687	-0.1232611693	0.03134378631	-0.08693836344	-0.2182060301	-0.06792109664	-0.1291720387	-0.06190098477	-0.1236570117	1.087161985	0.02799157537	-0.07150620611	-0.2242488821	-0.1205600007	-0.05154307958	-0.03035047504	0.06456607298	-0.06716481141	-0.1108901076	-0.08855345635	0.03190302248	-0.03656022427	0.3931051156	0.03219821038	0.06290451883	-0.1295625379	-0.1237878335	0.02676786068	-0.1131077623	-0.1273473189	0.02363174593	0.2492082158	-0.1087823913	-0.1255811305	-0.1130686983	0.06836653488	0.04245229532	0.8548209602	-0.03778780128	0.07156081946	-0.1262754836	-0.1015881192	-0.1298876986	-0.09362319074	-0.0935728486	0.2364358544	-0.07275676691
-0.05504424027	0.2088780259	-0.04762460479	0.2155182085	-0.1304494753	0.2122063358	-0.1027731617	-0.2355981144	-0.09045172179	-0.1393915228	-0.08806085556	-0.1381717091	0.01569308259	0.1344706531	-0.09080661639	-0.2365023147	-0.1287566429	-0.08092184743	-0.04595458758	0.1208118945	-0.08471978855	-0.1176107381	-0.1125257807	0.565594401	-0.04928309483	0.05128945706	0.2111178687	0.04053834577	-0.1318400125	-0.1367670838	0.2129857896	-0.1124125179	-0.1321656011	0.5295462212	-0.07469994886	-0.1304386091	-0.140105972	-0.120621341	0.1239185551	0.0324835801	0.02453674152	-0.05520499387	0.0565081474	-0.1378700806	-0.1239502532	-0.1382804998	-0.109115828	-0.1026513059	0.04115338021	-0.08567643172
-0.05710713656	-0.1296704855	-0.04653653529	-0.1352648334	2.202940612	-0.1275540994	-0.1039812321	-0.1833116244	-0.09047565301	0.02393676431	-0.08911674419	2.211056339	-0.1305045877	-0.1336902671	-0.08553675483	-0.1800542787	0.02981586475	-0.04019095394	-0.05398699744	-0.09008472859	-0.04515029639	0.02202075477	1.232091073	-0.1300782098	-0.04751690753	-0.1008453224	-0.1363998343	-0.09417023044	0.0135165765	0.02746332744	-0.1317097789	0.270553836	2.196724972	-0.1315990838	-0.06256527488	0.2647761321	0.003050949473	0.01524774586	-0.09244726727	-0.09698880415	-0.1242987237	-0.05574401454	-0.07526282091	0.002690030942	0.2417392091	0.004871770835	1.089895438	-0.04085261201	-0.1052109896	-0.04023524251
-0.0619698676	-0.1246577451	-0.0494104267	-0.1335431344	2.207502005	-0.130180297	-0.1080161528	-0.181270774	-0.09606284529	0.03649904466	-0.09212658646	2.204889917	-0.1310786639	-0.1319270615	-0.08579720602	-0.1862664979	0.02964006107	-0.04405302596	-0.05790575311	-0.08957994428	-0.04740516306	0.01838395518	1.239625905	-0.1284018447	-0.05039079894	-0.1028903953	-0.1339272802	-0.09613129672	0.02328007711	0.0247592911	-0.131328544	0.2817357599	2.197268188	-0.1358003341	-0.0602650901	0.2606613026	0.003850599412	0.0162811034	-0.08755648543	-0.09320650386	-0.1248727999	-0.06086290688	-0.07233966421	-0.0003725394638	0.2339632175	0.00433096577	1.096286461	-0.04694703897	-0.1036160072	-0.04347246365
0.06768122097	0.003190208903	0.07024667952	0.0004450711086	-0.005590852115	-0.0002000118033	0.02559095775	-0.1041309424	0.04085773019	-0.01626948597	0.03943304236	-0.0124644212	0.004184519853	-0.004237119515	0.03263825966	-0.1062783341	0.001710055487	0.04958265258	0.0828380563	0.04388070383	0.04580420494	0.0001956615603	0.006673717035	-0.0001501864264	0.08199692801	0.03579796036	0.006500515537	0.0377952943	-0.01616998949	-0.01163847641	0.0008383468804	0.002712490883	-0.009287725062	-0.002197443125	-0.09532078092	-0.01166566328	-0.01657626351	0.0009761267831	0.04712548766	0.02596028256	0.01168065909	0.07269987338	0.06359436283	-0.01251167716	-0.002838249854	-0.01736468097	0.00866823436	0.02462058949	0.03089369856	0.04711849302
-0.06204067386	-0.1242782483	-0.05017664506	-0.1330745817	2.211583766	-0.1314685525	-0.110232299	-0.187268584	-0.09545378805	0.01840385299	-0.08218573456	2.210038069	-0.1261849644	-0.128296317	-0.09406567522	-0.1865019073	0.02978602706	-0.02597946379	-0.05864396	-0.08786196703	-0.0272469273	0.01869537728	1.226889372	-0.1293897771	-0.05234739761	-0.09354882333	-0.1325311801	-0.09521930196	0.01741440687	0.02299368095	-0.1276298785	0.2755799602	2.195351834	-0.1355369588	-0.06065399148	0.2632966225	0.003848440567	0.01917890101	-0.08554794713	-0.09780461262	-0.1249786706	-0.06498187121	-0.07709021826	-0.002971543252	0.2365189855	0.00338753549	1.101432713	-0.04362957141	-0.109515106	-0.0261632753
-0.1611153746	-0.2356645185	-0.1545945636	-0.2327867893	-0.1879709119	-0.2264688261	-0.2092170048	1.836086225	-0.1931558571	-0.1850761173	-0.1968365201	-0.1844334784	-0.220728317	-0.2341245218	-0.1922236035	1.837066602	-0.1781942745	0.1645481657	-0.1590594453	-0.1897546835	0.1712387868	-0.1797479102	-0.1637059268	-0.2319005637	-0.1539831724	-0.1978023621	-0.2367203077	-0.1968040544	-0.1925598241	-0.186413029	-0.2312294565	-0.1729440012	-0.1827198022	-0.2409622009	-0.2712027967	-0.1842918744	-0.1992228449	-0.184682757	-0.1946697821	-0.2090405367	-0.2131046683	-0.1641674713	-0.1689564529	-0.1941709848	-0.1800648448	-0.1955729886	-0.1718759385	0.2776731164	-0.2072827394	0.1646432217
-0.1601351725	-0.2318394977	-0.1545424165	-0.2349617982	-0.1822424677	-0.2292081595	-0.2110046166	1.85043546	-0.1929829138	-0.1870628664	-0.1879258829	-0.1813651875	-0.2256665373	-0.2321534116	-0.1922157218	1.845766427	-0.1779458137	0.1722150225	-0.1585397812	-0.1892218191	0.1796783045	-0.1811175994	-0.1680111229	-0.2327828485	-0.1521707842	-0.1977336017	-0.2367324443	-0.1956451694	-0.1944935076	-0.1870346172	-0.2274044357	-0.1713281112	-0.1789574255	-0.2429452045	-0.2657033578	-0.1812022704	-0.2037650308	-0.1866604988	-0.1931242198	-0.2144113006	-0.2137885359	-0.164803151	-0.174718979	-0.1966629837	-0.1795305835	-0.2014078985	-0.1740782829	0.278228084	-0.2080435234	0.1756458709
-0.01506120353	0.03264950369	-0.03419588201	0.03005215941	-0.1149475198	0.03336858322	-0.08670579609	-0.2081062626	-0.07461979659	-0.1262680311	-0.07014004668	-0.1206886761	1.086756371	0.0289091839	-0.07409443676	-0.2179262363	-0.1185531821	-0.06627228546	-0.03200482539	0.06421998426	-0.07057445868	-0.1105270427	-0.08897423677	0.03577088763	-0.03688188347	0.3944532341	0.03027876425	0.06058903116	-0.125007202	-0.121477637	0.03391635318	-0.108101665	-0.1210523227	0.02680374391	0.2536342648	-0.1077766939	-0.1206235916	-0.1090843343	0.06901986006	0.04506017569	0.8554288237	-0.0385603986	0.07793592887	-0.1242413874	-0.09655905757	-0.1302927051	-0.09000329004	-0.08963998105	0.2404594827	-0.07498712138
-0.07248868638	-0.1368505773	-0.06730569355	-0.1389918726	0.01600262839	-0.1360820875	-0.1233604558	-0.1866989681	-0.1087174724	0.3867628717	-0.1091794295	0.01397945779	-0.1359860824	-0.1447141211	-0.1071034103	-0.1879876666	0.3281202629	-0.05328698398	-0.07056139708	-0.1014815532	-0.05167281873	0.2708577082	0.03662029617	-0.1351346857	-0.0681997418	-0.1079429424	-0.1442712048	-0.103812827	0.3835235096	0.3754598935	-0.1354323551	0.0277152567	0.01443135452	-0.1440047334	0.4148756144	0.0140476666	0.3487729006	0.252410962	-0.1011698141	-0.1155737182	-0.1336058539	-0.07820179655	-0.0793380771	0.3400637105	0.00858949104	0.3258025759	0.02285826687	-0.06117343837	-0.1188234592	-0.05325004409
-0.04721315677	0.02419913235	-0.04629156086	0.01846924685	-0.1321706447	0.02195379381	-0.09096573237	-0.2259963641	-0.07417188302	-0.1396926944	-0.05824455649	-0.1344211442	0.2002221549	0.02309871138	-0.07323798185	-0.2267262159	-0.1290584704	-0.06827203128	-0.04009551392	0.05223287682	-0.07684718932	-0.1260559868	-0.1136913792	0.02211972138	-0.04819636494	0.2333489799	0.01979333867	0.06982668389	-0.1398009573	-0.1370154477	0.02090949577	-0.1093327508	-0.1332907615	0.01040561578	0.08957065622	-0.1228916231	-0.1408665318	-0.1268671483	0.05888231126	0.04563645881	0.2084782907	-0.0496557573	0.06662565024	-0.1351328846	-0.1118990674	-0.139442559	-0.1103335714	-0.09874480558	0.4393519237	-0.07439913332
-0.05808526971	-0.1223981314	-0.03582636189	-0.1243745283	0.2630415671	-0.1242286917	-0.1089523177	-0.1848986426	-0.08381485885	0.02489031213	-0.07984062168	0.2657888813	-0.1231224142	-0.1294396517	-0.07903207381	-0.1814743755	0.03281382983	-0.0318433354	-0.05253271959	-0.08622182234	-0.04126612241	0.01867258992	0.2909313019	-0.1277453657	-0.03784719745	-0.09306174376	-0.1259802155	-0.09239510396	0.01260123696	0.02382214048	-0.1278333222	1.276976449	0.2582588476	-0.1303013325	-0.06474387662	1.844377378	-0.0005116201113	0.02118497574	-0.08654293279	-0.09593541057	-0.117914675	-0.05638591726	-0.07309685526	0.00333630544	1.174017811	0.006208203063	0.2591937189	-0.04163776369	-0.1022004549	-0.03983193009
-0.07483906841	-0.1431069799	-0.07065374144	-0.1437171823	0.01591313072	-0.1405225699	-0.1233790193	-0.1914489608	-0.1066639949	0.3816561931	-0.1110057203	0.01517449133	-0.1392193269	-0.1472656419	-0.109394866	-0.1939274499	0.3039200214	-0.0470787408	-0.07242706246	-0.1049604872	-0.05490850304	0.2563360239	0.03688850408	-0.1399977117	-0.07135813124	-0.111400211	-0.1450092452	-0.1025345746	0.3644906891	0.3705005479	-0.1413412403	0.02761554563	0.01227926382	-0.1474264346	0.4140230631	0.0224150309	0.3471121552	0.2523124673	-0.1075390774	-0.1149369152	-0.1361483119	-0.07922665874	-0.08771392401	0.3266840218	0.004710548765	0.3277936	0.01834362822	-0.06670012879	-0.1223542782	-0.05648572839
-0.05241783948	0.1338547127	-0.05017939585	0.136635575	-0.1273075213	0.1336572861	-0.09680089809	-0.2334522974	-0.08254852815	-0.1408358787	-0.08298135516	-0.1337732467	0.02037252881	1.156195164	-0.08711938207	-0.2337251102	-0.1293870885	-0.0817056527	-0.04684487869	0.1298506259	-0.0844299786	-0.1191815618	-0.1141451061	0.137399563	-0.05215671751	0.05287469216	0.1339431531	0.04420352379	-0.1364956345	-0.1374495085	0.1355653981	-0.1172752477	-0.1309238905	0.1266862041	-0.07840545518	-0.1296878944	-0.1396998096	-0.1212407389	0.1374745871	0.03380049934	0.02477854551	-0.05283049921	0.05828158269	-0.1310576642	-0.1199533035	-0.1368529949	-0.1065839695	-0.09125361844	0.04709614477	-0.09126124375
-0.04759914786	0.3296451681	-0.04660200447	0.3409842964	-0.1288170196	0.4735017142	-0.09909033261	-0.2265495101	-0.08116390665	-0.1256259097	-0.08262602097	-0.1330246075	0.01892094403	0.1418427796	-0.08675591359	-0.2329343516	-0.1229886792	-0.0760841425	-0.04283879327	0.128492379	-0.080529681	-0.1153487777	-0.1102874786	0.2211988989	-0.04594709932	0.0509538448	0.3315273794	0.04766877823	-0.1279410387	-0.1340712597	0.4743739138	-0.1152672029	-0.1314005865	0.2021517863	-0.07261790095	-0.1301683122	-0.1350304878	-0.1207683112	0.1316684636	0.03366028265	0.02875356981	-0.04740075859	0.06615615418	-0.131691233	-0.1103628579	-0.1254383219	-0.1067675619	-0.09830781355	0.04528052399	-0.08229031953
-0.0719342789	-0.1366710701	-0.06257818835	-0.1375868775	0.01836847559	-0.1345679437	-0.1231671789	-0.1903844836	-0.1061677994	0.3757499577	-0.1059757843	0.01665352171	-0.1334197117	-0.1397852025	-0.1061474046	-0.1906518966	0.3093363041	-0.0530896298	-0.06668469675	-0.09967830327	-0.05392841552	0.2557897643	0.04351292709	-0.1323622613	-0.06432304148	-0.1076611349	-0.1427737276	-0.1032072125	0.3704794854	0.3648070691	-0.1362336219	0.02454771639	0.01345194318	-0.1434385709	0.4187346365	0.01498383771	0.3420292015	0.2490142934	-0.1007189521	-0.1135490139	-0.1267900933	-0.07656431489	-0.08270955486	0.3295653289	0.002320651777	0.3284488923	0.02742724607	-0.06370422669	-0.1172833403	-0.05692313188
-0.07258260863	-0.1327836963	-0.06326472801	-0.1367891957	0.0280165603	-0.1343109544	-0.1216062498	-0.1883144245	-0.1032475754	0.4184060222	-0.09942517591	0.02162635776	-0.1350047624	-0.1392829959	-0.1019603736	-0.1902464996	0.3300331952	-0.05065484249	-0.06815883545	-0.09724351595	-0.04723762161	0.2771827993	0.04163303977	-0.132105272	-0.06365028619	-0.1094187008	-0.1398291519	-0.1038987321	0.3849169838	0.3828879347	-0.1346483411	0.03161521378	0.02082893843	-0.1412800044	0.2776008297	0.01582027659	0.3800894771	0.2584168537	-0.09899588636	-0.1094682928	-0.1212880456	-0.07106226723	-0.08187927975	0.3475046843	0.01165047711	0.3377142972	0.02766522237	-0.05751991889	-0.1138683848	-0.04640093608
-0.009143544981	0.03417042609	-0.02238836164	0.04241645242	-0.1126426497	0.03888060897	-0.07750600336	-0.2036344332	-0.06477737127	-0.1139076133	-0.06115991634	-0.1183279086	0.7603898499	0.03676779237	-0.06489464403	-0.2148137018	-0.1111891547	-0.06047959441	-0.02147676406	0.07372053039	-0.06655695657	-0.1020646365	-0.08773963501	0.04192937428	-0.02073650707	0.4016367797	0.03772734992	0.06689868598	-0.1177321583	-0.1187650923	0.03662726915	-0.09974867073	-0.1171188439	0.0298535782	0.2531441917	-0.1082543861	-0.1199653486	-0.09578571714	0.07615739231	0.05405420817	0.7829743906	-0.03282297849	0.08170186952	-0.1183248449	-0.09394350568	-0.1226705334	-0.08514886764	-0.08227706975	0.2433524218	-0.07110844874
-0.05077522838	0.132748604	-0.0466989166	0.1428767281	-0.1320077664	0.1393090088	-0.09797276212	-0.2351708109	-0.08356900885	-0.1408938525	-0.08821526869	-0.1361086263	0.01901207122	1.166364184	-0.0872262655	-0.2347801645	-0.1292791393	-0.08153679019	-0.04441734807	0.1221781743	-0.08426111609	-0.1215288823	-0.1132163389	0.1459793956	-0.04713735793	0.05968981127	0.1390858566	0.04589151524	-0.1372322455	-0.1383692568	0.1388095256	-0.1212474789	-0.1320245706	0.1269886881	-0.07897544443	-0.1298179463	-0.1423808558	-0.1225624902	0.1334222344	0.03021881718	0.02840797779	-0.05215975063	0.06651828546	-0.1326131273	-0.1186665725	-0.1364580802	-0.1102042218	-0.09157171706	0.05460136801	-0.09109238124
-0.0465443964	-0.1179991499	-0.04074721576	-0.1189074471	0.2722296514	-0.1151883803	-0.09311643378	-0.1731708235	-0.07665430628	0.03496323016	-0.06763603455	0.2736720873	-0.1126937953	-0.117733157	-0.07261287232	-0.168872289	0.04749698983	-0.02179850479	-0.04382602671	-0.07942354683	-0.02378277194	0.03561716795	0.2986985957	-0.1160768124	-0.04149511946	-0.08767362042	-0.1236180246	-0.07303894302	0.02671274976	0.0370834221	-0.1182158406	1.30184088	0.2705264714	-0.1205074027	-0.05094930288	1.290310123	0.01595851517	0.0351297665	-0.07460506574	-0.08510474796	-0.1067548101	-0.05228361745	-0.06245871794	0.01384239924	1.200646368	0.0176946093	0.2722364975	-0.0229190187	-0.09176585156	-0.02336255559
-0.05087240847	0.3315855013	-0.04454861305	0.3356784772	-0.1306898033	0.4792953834	-0.1009582226	-0.2295725792	-0.08448558898	-0.1388326855	-0.08737923652	-0.1373096847	0.01288612251	0.1384381117	-0.08871830097	-0.2336083698	-0.124254205	-0.07955420747	-0.04421685522	0.1220720593	-0.07875715973	-0.1226748417	-0.1129343598	0.2198019658	-0.04652593471	0.05074515258	0.3333792551	0.05243869516	-0.1351165998	-0.1357106087	0.4766526411	-0.1131744223	-0.1316351742	0.1997972646	-0.07261786562	-0.1298701286	-0.1396387227	-0.1244674345	0.1276619447	0.03065230237	0.0269747549	-0.04837805228	0.06039655427	-0.134347714	-0.1192525694	-0.1389499448	-0.1118341143	-0.1021516241	0.03959546154	-0.07867333958
-0.07035744671	-0.1386680444	-0.06690667241	-0.1385560569	0.02150879198	-0.1368964181	-0.1214648839	-0.1892022198	-0.1007502034	0.4282863625	-0.1026817259	0.0188130641	-0.136249078	-0.1412269576	-0.1015865392	-0.1885244259	0.3302135543	-0.0518419086	-0.06661157957	-0.09744736826	-0.05568851128	0.2757235232	0.0410451455	-0.1346907357	-0.06652397726	-0.1066189462	-0.1424699752	-0.1051515747	0.3795897366	0.3816915536	-0.1375216329	0.02518257146	0.01922857846	-0.1414838567	0.2781459704	0.01529207164	0.3829270639	0.2576499818	-0.1001892433	-0.1126824019	-0.1300351852	-0.07452140427	-0.08075484061	0.3467767526	0.007538135648	0.3417045278	0.02545917807	-0.05903644452	-0.116325943	-0.05381136242
-0.009170050103	0.04814284091	-0.01394716747	0.045590009	-0.1023786677	0.04592686757	-0.06852423477	-0.1981057442	-0.05264274918	-0.102279466	-0.05530261785	-0.09260829205	0.03814685365	0.03690353424	-0.05212607687	-0.1921558377	-0.08999225835	-0.04609810999	-0.01193875409	0.08115792855	-0.04815351053	-0.0873174355	-0.07466715457	0.04777588762	-0.01356824476	0.07973429244	0.04370629621	0.6083424241	-0.108809765	-0.1030163439	0.0461874753	-0.07742125034	-0.08877966128	0.032659063	-0.05106042343	-0.09629108928	-0.1052407941	-0.08933795397	0.08182099516	0.6455134255	0.0484735546	-0.02215858743	0.09512774714	-0.1005668769	-0.08736297294	-0.1072065398	-0.07750040305	-0.06793136032	0.06770297137	-0.04309082532
-0.06238110528	-0.134894126	-0.05410537021	-0.1322897958	2.19557726	-0.1311628901	-0.1121958746	-0.1941105327	-0.09727586249	0.01678211183	-0.0986886353	2.193391398	-0.1331553763	-0.1349508966	-0.08837754695	-0.1923217419	0.02902184303	-0.04344688249	-0.05705411021	-0.09610164577	-0.04863412032	0.01362388644	1.237157167	-0.1316805512	-0.05364389595	-0.1040272856	-0.1360012317	-0.09967059888	0.01281753097	0.02109060868	-0.1343321961	0.2639442463	2.190779013	-0.1392335806	-0.06689126115	0.2577052539	0.0004306262934	0.016245812	-0.09355105612	-0.0997432113	-0.1279360273	-0.06369178737	-0.08070242723	-0.006173380524	0.2291774296	0.004618807366	1.09733142	-0.04757380978	-0.1085643282	-0.04841257253
0.0685528672	-0.1003880594	0.06868720697	-0.09836138371	-0.1040190271	-0.09745397768	1.544089852	-0.2087929513	0.8227722154	-0.1160653062	0.8168075542	-0.1103094984	-0.07586013789	-0.09797585754	0.8177967841	-0.2062454976	-0.1027743336	-0.05897192512	0.07176467267	-0.04720741423	-0.05896034956	-0.09227668138	-0.0844762267	-0.09587581248	0.07033906154	-0.05902969956	-0.09669279703	-0.06708846295	-0.1179194415	-0.1123532283	-0.1008795079	-0.09764000894	-0.102603149	-0.09618325945	-0.1942946411	-0.1077850218	-0.1116924263	-0.09350116365	-0.04511361054	-0.06587509539	-0.07805397251	0.06401314201	-0.02920177655	-0.1050354234	-0.08143867051	-0.1086711486	-0.08457720755	-0.06755302906	-0.05948191681	-0.05654099546
-0.04401384125	0.3261926839	-0.04144172137	0.3364902091	-0.1276350515	0.4825300613	-0.09733938087	-0.2269024752	-0.08213967909	-0.1364099959	-0.08633312031	-0.1306245486	0.01897203726	0.1373872515	-0.08637316099	-0.2273086512	-0.1178227879	-0.07174143593	-0.0439505314	0.124625693	-0.07300438793	-0.1164987474	-0.1102276526	0.2188435713	-0.04214611117	0.05441455881	0.3315814303	0.04947133954	-0.1339735366	-0.1325553068	0.4735250336	-0.1149506596	-0.1301867477	0.2012927002	-0.06885041275	-0.1285303014	-0.1347332845	-0.120538535	0.1308149098	0.03228139805	0.03404160771	-0.04104390459	0.06640242138	-0.1314737734	-0.1143938906	-0.1341003056	-0.1067164686	-0.09700922123	0.0461039772	-0.07476502646
-0.05305743634	-0.1202124342	-0.05032235452	-0.1222067818	0.03544709374	-0.1190431729	-0.1064411276	-0.1669423445	-0.08765712333	0.3004857793	-0.08153221725	0.03960497195	-0.1210560036	-0.12577707	-0.09057054992	-0.1685950469	0.3068718485	-0.0317258213	-0.05078776453	-0.0809810565	-0.03198771385	0.2875506097	0.05463702665	-0.1171272958	-0.0509801227	-0.09083087114	-0.1232493007	-0.08599347261	0.2817875291	0.3060894595	-0.1196312271	0.04463463128	0.03532648633	-0.1265169015	0.1923229569	0.03463747983	0.2538552239	0.2774351189	-0.08480219012	-0.09536574102	-0.1135985962	-0.06066738267	-0.06700763573	0.2617889305	0.02519098152	0.2555115361	0.04010189796	-0.04631055524	-0.1034525247	-0.02937166822
-0.07437244681	-0.1400663946	-0.06674723011	-0.1414680061	0.01490365661	-0.1370094048	-0.1230190271	-0.1889093059	-0.1047548501	0.3861732412	-0.1080157697	0.01287229317	-0.1384531855	-0.1437964069	-0.1051581196	-0.1885626063	0.3208512553	-0.04852345386	-0.06845815554	-0.09977422564	-0.04626330498	0.2719890056	0.03726482343	-0.1376026849	-0.06636453496	-0.1087956432	-0.1426030071	-0.09960792625	0.4101194986	0.3836994209	-0.1378425753	0.02763283094	0.01361084827	-0.1443947153	0.2784265577	0.01537378077	0.3392179403	0.2570947166	-0.1018590486	-0.1104678948	-0.129965342	-0.07766524831	-0.07986442676	0.3440139615	0.006663140827	0.3364424126	0.02163292895	-0.06426228321	-0.1185677793	-0.05167193222
-0.07575763444	-0.14117128	-0.06813060361	-0.1410020093	0.01511572443	-0.1378384004	-0.1231533204	-0.188780571	-0.1019863948	0.3910137882	-0.1032236447	0.01437708504	-0.1371814063	-0.14495598	-0.104618019	-0.1870442931	0.3109694562	-0.05034165269	-0.069585093	-0.09989193182	-0.04978606393	0.2644377339	0.03882009319	-0.1384294122	-0.06978909365	-0.1072243085	-0.1431179484	-0.1066826227	0.3711478479	0.3686978081	-0.1420067637	0.02587170698	0.01283551091	-0.1458324465	0.279699712	0.01361265681	0.3477887466	0.2610435633	-0.1050096051	-0.1155211898	-0.1322602375	-0.0774949177	-0.08381070637	0.3632718198	0.007226150065	0.3837025877	0.02323412577	-0.06259159924	-0.1185586546	-0.05358268946
-0.1450703418	-0.2199594576	-0.1437132108	-0.2194478726	-0.1713741593	-0.2129118079	-0.1956190825	1.413844078	-0.1805984403	-0.1701973552	-0.1817998877	-0.1677248568	-0.2134362852	-0.2186759488	-0.1815882688	1.418976966	-0.1651901873	0.1784666093	-0.1447184749	-0.1765862932	0.1910896177	-0.1674519334	-0.1509049364	-0.2161407322	-0.1431018196	-0.1844475385	-0.2223079708	-0.184180151	-0.1766624919	-0.1736959171	-0.217540932	-0.1567036909	-0.1661230496	-0.22687529	-0.25121173	-0.1681293698	-0.185992977	-0.1658082453	-0.1805828712	-0.194613654	-0.2025392219	-0.1500400579	-0.1601322211	-0.1854929376	-0.1650242384	-0.1824945676	-0.1554612574	0.2934831148	-0.1917768599	0.1798937075
0.07397988992	-0.09719961512	0.06553268125	-0.100772177	-0.1081226883	-0.1022207599	1.548317769	-0.2086606086	0.823490853	-0.1184731498	0.8237227459	-0.1083295594	-0.07445953982	-0.0992964527	0.822065597	-0.2066882076	-0.1062170157	-0.0600291416	0.06863632	-0.04730183691	-0.05804782518	-0.09568063288	-0.08861588186	-0.09955239653	0.06591160396	-0.06254413621	-0.1034804438	-0.06952089431	-0.1157189123	-0.1147682129	-0.1022468624	-0.09637030137	-0.1092815357	-0.0973417072	-0.1944515645	-0.1033161186	-0.114804384	-0.09553004717	-0.05649297187	-0.06592275869	-0.0748522522	0.06083802996	-0.03500955567	-0.1094337582	-0.08395593819	-0.11283216	-0.08561000028	-0.0718879755	-0.05879260961	-0.05562847109
-0.01672982014	0.04513531979	-0.01203266378	0.04561819991	-0.1010849824	0.04510303971	-0.06943703036	-0.1982614839	-0.0560060482	-0.1048525759	-0.05440525812	-0.09397476008	0.03755292666	0.04059799328	-0.05218030748	-0.1945893673	-0.09109369977	-0.04539155055	-0.01161868582	0.07919208965	-0.04640648777	-0.08847425366	-0.07757444244	0.04674081369	-0.0126942044	0.07375180331	0.04327877593	0.597341846	-0.1076864941	-0.09948518043	0.04450824562	-0.07715526253	-0.0875327354	0.03446407109	-0.05301166662	-0.09768330829	-0.1021420414	-0.08823493529	0.07903191833	0.6341425493	0.04719686988	-0.02384715468	0.0899608387	-0.1007233653	-0.08842527656	-0.1054266843	-0.07555274563	-0.06110059279	0.06538582333	-0.04140191141
-0.05256938434	0.2037162329	-0.04647788865	0.211193066	-0.1311887583	0.2074049206	-0.09758908866	-0.2408694947	-0.08875501233	-0.1417377508	-0.09089845293	-0.1405051713	0.01333364727	0.1291557545	-0.09113933711	-0.24017353	-0.1267759684	-0.08682406038	-0.04479510557	0.12153412	-0.0874141159	-0.1185017753	-0.1138830419	0.562296956	-0.0458229835	0.04850779342	0.2082893624	0.04221631896	-0.1327174054	-0.1389792682	0.2073903134	-0.1189334408	-0.1292357691	0.5253610871	-0.0800235312	-0.1317575811	-0.1429399544	-0.1228092454	0.1325057054	0.02864391869	0.02607878574	-0.05159478888	0.05886375845	-0.1414059796	-0.1223342596	-0.1414302787	-0.1139792406	-0.1045680111	0.04611987326	-0.08733029574
-0.1466844059	-0.2148914379	-0.144948494	-0.2218759221	-0.1680661881	-0.2150826979	-0.196858972	1.424699646	-0.1805282342	-0.1768952726	-0.1791769243	-0.1718204134	-0.2158111354	-0.223937467	-0.1815783578	1.425054281	-0.1664007795	0.1830353095	-0.1459065494	-0.1791789607	0.1886854673	-0.1676614045	-0.1518751936	-0.2185687817	-0.1445695712	-0.1830099032	-0.2231690794	-0.1827503821	-0.1745738725	-0.1745815855	-0.2183773496	-0.1553697226	-0.1687048645	-0.2268050839	-0.2507752157	-0.1731831568	-0.1863341092	-0.1692295772	-0.1797610011	-0.1959952495	-0.2049140721	-0.1513744448	-0.160062015	-0.1830620476	-0.1674523156	-0.1828487863	-0.1578361076	0.2940431692	-0.1934040105	0.1836545052
-0.0555843651	0.2084120496	-0.04844790539	0.2183328575	-0.1334007309	0.2122220224	-0.1011347842	-0.2399642925	-0.09008627614	-0.138712394	-0.08852683185	-0.1374925803	0.01444911093	0.136295546	-0.09142133892	-0.2392080327	-0.1271182654	-0.08401695421	-0.04677788819	0.1224868154	-0.08683358615	-0.1163930316	-0.1118466519	0.5684090501	-0.04883346357	0.04892252554	0.2101658597	0.04090379141	-0.1299309907	-0.1361100155	0.2138293734	-0.1178650772	-0.1314864724	0.529717172	-0.07693850332	-0.1315626506	-0.1422113227	-0.1206765664	0.1268664079	0.0303697825	0.02329276986	-0.0562227893	0.05856469278	-0.137925306	-0.1260556039	-0.1413660187	-0.1113411088	-0.1025024155	0.03976822756	-0.08779022932
-0.05056871969	0.7309214071	-0.04635641515	0.7382176525	-0.1283008999	0.3386734841	-0.09597643041	-0.2282244476	-0.08393895548	-0.1330642214	-0.08488421158	-0.1320889921	0.01738251838	0.1305581138	-0.08853664723	-0.2323094635	-0.1249895111	-0.07581396717	-0.04014900144	0.1258049581	-0.0773348968	-0.1200631522	-0.106115539	0.2153601786	-0.04801490519	0.0568020328	0.7375742324	0.05542573912	-0.1403799356	-0.1356732057	0.3314722159	-0.1219079253	-0.1292986422	0.1985578801	-0.07395582983	-0.1323036846	-0.1380924297	-0.1226401503	0.1271644956	0.03349461488	0.02690335817	-0.04761379053	0.06152902086	-0.131228792	-0.1208616827	-0.1360548949	-0.1113339779	-0.09634647506	0.03992817091	-0.07829153997
-0.05051703401	0.2096099352	-0.04774055568	0.2108515953	-0.1307498094	0.2141224599	-0.09602951176	-0.2346859078	-0.08647195975	-0.1373635224	-0.08832828633	-0.1334370658	0.0147424569	0.1321499145	-0.0874889608	-0.2340264231	-0.1244041655	-0.0811822981	-0.04641554315	0.1205208338	-0.0803653734	-0.1161481607	-0.1125353089	0.5646430717	-0.04971787734	0.05641028867	0.207141416	0.04722063895	-0.1317223332	-0.1357357774	0.2132952394	-0.1141612213	-0.1323929466	0.5317604451	-0.07136989852	-0.1313846519	-0.1378417539	-0.1197216883	0.127129473	0.03234276949	0.02882306049	-0.04724134127	0.06170659499	-0.1330499899	-0.1154523965	-0.1353463548	-0.111426694	-0.101180908	0.04341290215	-0.08028155325
-0.01678387977	0.0240386558	-0.03765138868	0.03506311798	-0.122467653	0.02950088204	-0.0883243695	-0.2194010783	-0.07418210172	-0.1310592342	-0.07185957553	-0.1255236487	1.095589795	0.02971397445	-0.07325891115	-0.2259094991	-0.1208886792	-0.06283144028	-0.03236820668	0.06157190397	-0.07088841314	-0.1101910886	-0.08917412864	0.03358748019	-0.03703999744	0.4013006276	0.03071374727	0.05613777689	-0.129853275	-0.1217213853	0.02784905348	-0.1110502117	-0.126600562	0.02409003117	0.2469455017	-0.1093563042	-0.1251741054	-0.1112942439	0.06803785639	0.04491031853	0.8536920869	-0.04181416844	0.07094625328	-0.1278023887	-0.1018223003	-0.129792539	-0.09321616558	-0.09155315979	0.2366797475	-0.07648036864
-0.07446164992	-0.1392346142	-0.06873837129	-0.1385339723	0.01966523453	-0.1384659603	-0.1247102104	-0.192637404	-0.1061273385	0.4165503271	-0.1071999843	0.01658285141	-0.1410516914	-0.1447566391	-0.1074722268	-0.1894964374	0.3204916877	-0.05162883213	-0.06485677911	-0.1006583549	-0.05294962207	0.270543967	0.0395532449	-0.1362602779	-0.06708274428	-0.1084625036	-0.1450184401	-0.1056361914	0.3744153045	0.3873596548	-0.138797166	0.02831292707	0.01776318772	-0.1457779175	0.2781626142	0.01789522291	0.3717994414	0.2556919344	-0.1032103724	-0.1155152218	-0.1332461719	-0.07932401769	-0.08024562367	0.3446519898	0.006675352203	0.3349083545	0.02584986404	-0.06228177103	-0.1172832238	-0.05107247322
-0.05256931886	0.2112215603	-0.04544562502	0.2167622981	-0.1237084498	0.2130465896	-0.0950341569	-0.2367235155	-0.0872322787	-0.1388949656	-0.08445034258	-0.1366552472	0.01436591089	0.1360924158	-0.08961660348	-0.2396579352	-0.1252532348	-0.08355808346	-0.04376284195	0.1230333709	-0.08840414558	-0.1156355477	-0.1100331178	0.5692336174	-0.04479071988	0.04954005704	0.2139075487	0.04239035961	-0.1265320893	-0.1376805749	0.2130084997	-0.1140546737	-0.125385845	0.5305545051	-0.07746859943	-0.1320437925	-0.1403850227	-0.1212865118	0.1340168822	0.02886010324	0.02419853668	-0.05218004561	0.06141869022	-0.1375075539	-0.1255580026	-0.1375318531	-0.1114243089	-0.1030452775	0.04611993874	-0.08832032542
-0.04892604332	0.3222452988	-0.04338121035	0.3405138052	-0.131467678	0.4726210015	-0.09975813078	-0.2307277625	-0.08367954836	-0.136300973	-0.08946687532	-0.1345584063	0.01642796007	0.1363981051	-0.08786070763	-0.2325517863	-0.1230541131	-0.07787441513	-0.04270444784	0.1224436449	-0.07930394382	-0.1200767243	-0.1103014161	0.2177240179	-0.04376676853	0.05466515869	0.3320140959	0.04928516576	-0.1327056732	-0.1336985945	0.4712259987	-0.1186736359	-0.1301439251	0.1955667383	-0.0716630082	-0.1313239443	-0.1380812054	-0.1226336964	0.126765825	0.03192696385	0.02686324574	-0.05085435663	0.06363792943	-0.1361419484	-0.1206304943	-0.138673813	-0.1067893238	-0.1006434965	0.04475281628	-0.08210504567
-0.05012170135	0.1356895399	-0.04575339577	0.1427149535	-0.1287373223	0.1416085589	-0.09498628307	-0.2334594412	-0.08029043051	-0.1270529924	-0.08728505764	-0.1304817861	0.0208842406	1.181608971	-0.08258036342	-0.2326904379	-0.124925231	-0.08170058558	-0.04693467632	0.1274257455	-0.08236252452	-0.1172247347	-0.1109186986	0.1482789457	-0.0488240639	0.05777495871	0.1406674975	0.04681174192	-0.1387550351	-0.1353827777	0.1404775296	-0.1205565158	-0.1301053927	0.1339125049	-0.07471603352	-0.1270322493	-0.1387239206	-0.1216322791	0.1354183085	0.03449737628	0.02797361734	-0.05259411108	0.06437041847	-0.1294050015	-0.1054173087	-0.1255886494	-0.1058078599	-0.08962849437	0.05507178881	-0.08919378967
-0.05184221026	0.735075425	-0.04674037089	0.7434196337	-0.1322479017	0.338402336	-0.09997975879	-0.2348347873	-0.08892311642	-0.14212403	-0.08919240349	-0.136265118	0.01706764709	0.1362938969	-0.09127973953	-0.2392201985	-0.124382685	-0.0758485955	-0.03981928714	0.1208510127	-0.07539397864	-0.12176347	-0.1094439607	0.2197200102	-0.04848522401	0.05249754268	0.7390931556	0.05110736713	-0.1341252715	-0.1361196663	0.3349077746	-0.1180362337	-0.1353233225	0.2025959972	-0.0765817017	-0.1288102519	-0.140981592	-0.1262862434	0.1281915378	0.03695376096	0.02461858197	-0.05383042938	0.06266717193	-0.1381968673	-0.1260299294	-0.1403295252	-0.1125394893	-0.08432982758	0.04647581758	-0.07819508049
-0.03292312142	0.228139139	-0.02876371881	0.2318999477	-0.1117378535	0.2356245399	-0.08082736588	-0.2158506241	-0.06671073829	-0.1237220332	-0.06479601085	-0.1194690979	0.0364854295	0.1532785651	-0.07315338347	-0.221755233	-0.1078464896	-0.06272422333	-0.02545762888	0.140064035	-0.06775310379	-0.1026319648	-0.09398566755	0.3367023582	-0.02946810861	0.07043607338	0.2245155925	0.06595219232	-0.1180459093	-0.1166669482	0.2354443263	-0.09628162041	-0.1168724356	0.3014465231	-0.05376015957	-0.1133808089	-0.119163972	-0.1069154996	0.1465705265	0.04490755347	0.04348696356	-0.03289161873	0.07733518722	-0.1177628586	-0.1055553357	-0.1225744671	-0.09537685865	-0.08364565984	0.05882517148	-0.06963159442
-0.05592327623	0.2165468131	-0.04746614352	0.2132048352	-0.1298162821	0.2098684654	-0.1014349647	-0.2387964068	-0.08948385291	-0.1390158784	-0.0832038261	-0.1354765543	0.01296757815	0.1360578662	-0.0883782213	-0.237260096	-0.1274184459	-0.08342392602	-0.04620163801	0.1218719949	-0.0809193241	-0.1191600538	-0.1112442287	0.5681256476	-0.0504839285	0.04846869022	0.212219928	0.04593800611	-0.1297707205	-0.1374378935	0.2170600029	-0.1114749344	-0.1317627742	0.5344228373	-0.07699344945	-0.1308650997	-0.1412773019	-0.1221706567	0.1309565107	0.03380482654	0.02705621054	-0.05036283508	0.06637722046	-0.1362999764	-0.1221853233	-0.1397618592	-0.1127339679	-0.1020701685	0.04273379209	-0.08383827805
-0.0591511758	-0.1324402077	-0.04838327123	-0.1330274528	0.2597816561	-0.1348301268	-0.1077478937	-0.1849160553	-0.08153549497	0.01849351114	-0.08253259221	0.2588676959	-0.12261874	-0.1323160844	-0.08128160041	-0.1830180045	0.02819205251	-0.02927080701	-0.05657610439	-0.08704822412	-0.04263713857	0.02080504852	0.2807384663	-0.1315561131	-0.04800434853	-0.08711203124	-0.1338716762	-0.09601125065	0.01722596027	0.02508865903	-0.1329287092	1.262855199	0.2535095358	-0.1330542774	-0.06067429246	1.838564634	-0.0004490601526	0.01698731124	-0.08738315958	-0.1018485796	-0.1118905213	-0.0620462519	-0.07156541495	0.00278891637	1.164287518	0.006304216486	0.2502307317	-0.04931269097	-0.1007338929	-0.03772208469
-0.04938201908	0.2067244869	-0.04631231398	0.2201086181	-0.1308376346	0.2131810218	-0.09853295728	-0.2393378056	-0.08404497892	-0.1399767631	-0.08597650139	-0.1345510216	0.01747166087	0.1381966414	-0.09069535532	-0.2407366871	-0.1251188026	-0.07959108861	-0.04262688541	0.1251375965	-0.08542373036	-0.114514536	-0.1098986856	0.5396918765	-0.04565740884	0.05340213448	0.2102834135	0.04487500913	-0.1300280415	-0.1343201109	0.2131429318	-0.117245198	-0.1319691169	0.4976725245	-0.07647905187	-0.1319093604	-0.1382807971	-0.1200690054	0.134670614	0.03030108446	0.02730428666	-0.04907429563	0.0645244402	-0.1353850178	-0.123453777	-0.1365209493	-0.1112898767	-0.09993952754	0.04264249458	-0.08718436888
-0.004526073045	0.04752877156	-0.01515145307	0.04385119557	-0.09843121517	0.04569202427	-0.06838402072	-0.1991742857	-0.05514289622	-0.1046722859	-0.0508120622	-0.1061412947	0.03763794802	0.03512334439	-0.05112936473	-0.1959657737	-0.09202919909	-0.04608901954	-0.01447470267	0.07622067513	-0.0501447305	-0.08964072847	-0.07850994175	0.04735547011	-0.01581299369	0.0772984828	0.04390039396	0.5955747678	-0.1061429012	-0.1016588124	0.04292379555	-0.07653134957	-0.0986773782	0.03261022629	-0.0507433553	-0.101671934	-0.1053102171	-0.09029945926	0.08328530704	0.6472205508	0.0470035031	-0.02357302447	0.09367692631	-0.1016312065	-0.08929961067	-0.1075671625	-0.07979488677	-0.06568156453	0.06667336065	-0.04779261916
-0.05715494339	-0.1235138162	-0.05062696834	-0.1257444679	0.03134220699	-0.1227255342	-0.1050953005	-0.1748846813	-0.08776469851	0.3419828273	-0.08145186546	0.02960010016	-0.1229294661	-0.1259503418	-0.09135119289	-0.1754070789	0.324493258	-0.03729518624	-0.05360231214	-0.08160809184	-0.04182565032	0.284334055	0.05156559972	-0.1206967059	-0.05379467031	-0.07126564192	-0.127267569	-0.09024945187	0.3120530439	0.3243151882	-0.1233685259	0.03786451729	0.03306686568	-0.1286981789	0.2246351464	0.02687839899	0.2976265004	0.2656488187	-0.08128709443	-0.1014879413	-0.1114984208	-0.05515932219	-0.06885439165	0.2843858986	0.0259507057	0.2712478542	0.03458601525	-0.05413504452	-0.1044795623	-0.03790754586
-0.05446513774	0.7330706713	-0.04518113804	0.7403218162	-0.1310085717	0.3309805329	-0.1021203937	-0.2351376592	-0.08846365264	-0.1271003385	-0.09063123895	-0.136089388	0.01089788534	0.1333020532	-0.09217524975	-0.2392163993	-0.1254821551	-0.07952062097	-0.04345471319	0.1220258073	-0.07295611104	-0.1190640767	-0.1090079412	0.2167182524	-0.05005446923	0.05122592699	0.7428811401	0.05403750108	-0.1409183022	-0.1368921705	0.3373883346	-0.1213994481	-0.127252877	0.1915323185	-0.06987017467	-0.1317686311	-0.1390944723	-0.1230316944	0.1364944288	0.03206260746	0.027673085	-0.0503441592	0.05960522359	-0.1351513613	-0.1093724884	-0.1318888	-0.1115775324	-0.09967170603	0.04127395981	-0.07457792009
-0.001035305969	0.05261430086	-0.01415829729	0.04240350201	-0.09612484949	0.0458835707	-0.06607765503	-0.1940543885	-0.05250596904	-0.1043244455	-0.03844994914	-0.102765078	0.03891745603	0.03749305053	-0.05059366666	-0.1956037217	-0.09101030674	-0.03319801716	-0.01244108356	0.08061178266	-0.04057072606	-0.08733436278	-0.07468408185	0.04836540391	-0.01377937458	0.08187232407	0.04714741967	0.6102669861	-0.106197429	-0.1036863418	0.04602742974	-0.07244036399	-0.09627629393	0.03591113569	-0.04943811072	-0.09630801656	-0.1029902458	-0.08680305062	0.08154450193	0.6440227002	0.05521197961	-0.01601610847	0.09850073146	-0.09823464271	-0.08175646438	-0.1062273594	-0.07870607658	-0.06433123714	0.06898033217	-0.03452568637
-0.04875936547	0.02805228092	-0.04202626946	0.02361838021	-0.1260418104	0.02596569496	-0.09454546323	-0.2214545199	-0.07454171729	-0.1378713325	-0.05657923592	-0.1279697449	0.197050751	0.0278104912	-0.07749413428	-0.2282702747	-0.1248927352	-0.06926448241	-0.04185430584	0.06042017926	-0.07814256723	-0.1215439173	-0.1108628784	0.02952034422	-0.04453268552	0.2358430531	0.02051068976	0.07372283527	-0.1356352221	-0.1352003555	0.02674008431	-0.1105414679	-0.1307848257	0.01496006284	0.08957461951	-0.1248572786	-0.139798066	-0.1249954399	0.0672578868	0.04721265038	0.211672969	-0.04941098174	0.07065298034	-0.1342627006	-0.1110105728	-0.1378852328	-0.10828318	-0.1005084273	0.4425323818	-0.07924459913
0.1009029201	-0.07159197073	0.1009149338	-0.07685609984	-0.07609879129	-0.0719128338	0.8354283854	-0.1716161067	0.8648611232	-0.09182742999	0.8707512253	-0.08163582114	-0.05452539504	-0.07250891018	0.8670259266	-0.179596789	-0.07750095539	-0.02122813294	0.09309941551	-0.0248933361	-0.02875068496	-0.06658762164	-0.05793165274	-0.07168179698	0.0999345616	-0.03055153905	-0.07019878476	-0.03304257639	-0.09367826137	-0.08674461896	-0.07413443651	-0.06225472129	-0.07693406915	-0.07012083897	-0.1673254402	-0.07569124683	-0.08566266414	-0.06615139185	-0.02396534955	-0.03485328733	-0.05365075243	0.08520063225	0.001221927266	-0.07907465792	-0.05092603589	-0.08612212676	-0.05975844891	-0.04394083699	-0.03519376099	-0.02633133087
-0.01459524156	0.05250961714	-0.008025949203	0.05828684135	-0.09870598232	0.05815756965	-0.0680182599	-0.1972353716	-0.049515006	-0.1046814444	-0.05189896397	-0.09968485046	0.3831765476	0.05543392298	-0.04978432834	-0.1993672562	-0.09585602837	-0.04247843858	-0.001944270799	0.0867485379	-0.04756181021	-0.09196295165	-0.07343602924	0.05973720238	-0.009684439242	0.4392301239	0.05591553497	0.08442176605	-0.1081578924	-0.1032637402	0.05273801752	-0.08601290488	-0.09621589774	0.04563668707	0.2766880344	-0.09388228017	-0.1018533517	-0.0917931751	0.08806682947	0.07011748328	0.37291136	-0.01123741012	0.09588636242	-0.1025194507	-0.08761452082	-0.1035809209	-0.07418660409	-0.06673835717	0.2564994007	-0.05415071512
-0.04825299449	0.3338703843	-0.04315510298	0.3416949574	-0.1332069227	0.4775374798	-0.097833187	-0.232075599	-0.08557273495	-0.1244236926	-0.08832845963	-0.1318143854	0.0153119393	0.1427139806	-0.08549953788	-0.2302561192	-0.1197617401	-0.08184356886	-0.04278000529	0.1280905547	-0.08440620698	-0.1191713437	-0.1103897394	0.2274693023	-0.04385949278	0.05207814929	0.3344917308	0.05356450885	-0.1341708553	-0.1338418115	0.4805420188	-0.1159842691	-0.1305138805	0.1989186257	-0.07300039979	-0.1256698216	-0.1383890946	-0.1256683098	0.1271364811	0.03059459213	0.0251365363	-0.04892127856	0.06197294939	-0.1331578101	-0.1097740918	-0.128148358	-0.1084067732	-0.101009051	0.04504734417	-0.08432238682
-0.05258226489	0.7361202767	-0.04941042367	0.7396972827	-0.1291256989	0.3342966422	-0.09680122936	-0.2289430387	-0.08476375443	-0.1372233882	-0.0841553056	-0.1308428189	0.01432850985	0.1344953714	-0.08931171138	-0.2356279302	-0.1258143101	-0.0738053247	-0.04216254664	0.1262558523	-0.07538594365	-0.1208879511	-0.1079808012	0.2179691447	-0.05002845039	0.05346019616	0.7361337384	0.05534362085	-0.1364014567	-0.137538468	0.3351314618	-0.1206617521	-0.1290332431	0.1933414414	-0.07478062878	-0.1323759865	-0.1389172287	-0.1234649492	0.1279804836	0.03271955073	0.02384934965	-0.04962733573	0.06526940641	-0.1322916842	-0.1220339991	-0.1332493094	-0.1132977883	-0.09712153921	0.04008414596	-0.07628447797
-0.04607948116	0.3283542283	-0.04005605456	0.3393023048	-0.1295184048	0.4739730461	-0.09488577621	-0.2290616173	-0.08074000928	-0.1324510897	-0.0823041097	-0.1298477486	0.02236005929	0.1414929558	-0.08280361792	-0.2288014636	-0.1191040028	-0.07428905564	-0.04030464576	0.1310895894	-0.07778097129	-0.1138993106	-0.1043653894	0.2250155162	-0.04063504363	0.05587650484	0.3318342855	0.05026495816	-0.1325233619	-0.1334018915	0.4733347408	-0.1148776545	-0.1267323771	0.1987119149	-0.07234266248	-0.1291186856	-0.1334954184	-0.1183322645	0.1334533784	0.03788881583	0.03089996102	-0.04290559311	0.06950543471	-0.1265930529	-0.1150481651	-0.131156146	-0.1013052922	-0.09470458336	0.04836641765	-0.07774066504
-0.009563850242	0.04907511742	-0.01890633281	0.04507320922	-0.1017195604	0.05121449506	-0.06567048214	-0.1929743911	-0.05283163152	-0.1017539637	-0.04659478478	-0.08998561494	0.04075616621	0.04100776145	-0.0476341345	-0.1940875553	-0.08949159285	-0.04573117866	-0.01618799798	0.08374548517	-0.04627387554	-0.08533201881	-0.07513339545	0.04966768188	-0.01725447824	0.081433929	0.0485895008	0.5932568465	-0.1045150268	-0.09917845569	0.05471550856	-0.07754324357	-0.08910138052	0.04579097199	-0.04687277619	-0.09565876266	-0.1034565621	-0.08691503597	0.08964881811	0.6517279312	0.05138662436	-0.01944343904	0.09941882084	-0.0977700977	-0.08322234484	-0.1047054427	-0.07687767912	-0.06292086896	0.07944846401	-0.04307808997
-0.04894264145	0.2156340742	-0.04391812644	0.2174718449	-0.1225826348	0.2178752561	-0.088851304	-0.233110726	-0.08390781111	-0.13453006	-0.08576413769	-0.131861884	0.01792681154	0.1388538281	-0.08689394719	-0.2344211656	-0.1228289837	-0.07893808235	-0.04259311391	0.1262819441	-0.07803670441	-0.113584012	-0.1099711602	0.5415871483	-0.0458954481	0.05537302345	0.2207668307	0.05113348057	-0.1322103276	-0.132902315	0.2184501747	-0.1138933778	-0.1239564582	0.5002430926	-0.07141740765	-0.1256235416	-0.1352776052	-0.1171575397	0.1355992713	0.03162164611	0.03299638199	-0.04467719263	0.0626480527	-0.1304858413	-0.1138772147	-0.1337623743	-0.1098515123	-0.09960572622	0.04959742367	-0.07795288425
-0.0530501478	0.2115368504	-0.04692757507	0.2175046785	-0.1298985508	0.2160717652	-0.0989402987	-0.2348870862	-0.08652436139	-0.1360745842	-0.0854511896	-0.1351631572	0.0148740488	0.1360805357	-0.08780968937	-0.2377114759	-0.1235563506	-0.07991550935	-0.04424367089	0.1230214908	-0.08377260461	-0.1149276304	-0.1106201928	0.5705500286	-0.04627266993	0.05322094508	0.2105508732	0.04686545946	-0.1296384829	-0.1359836908	0.2129966195	-0.1132576794	-0.1294967811	0.5328008557	-0.07577171526	-0.1292567103	-0.1396771054	-0.1205785945	0.1294955612	0.03164718552	0.02371770774	-0.05395586688	0.05974181928	-0.1343811471	-0.122532827	-0.1378041039	-0.1098259728	-0.1002581952	0.04123362876	-0.08553324314
-0.01650303064	0.02925397034	-0.03682327693	0.03547937238	-0.1207729729	0.03091901431	-0.08575882136	-0.2094997858	-0.07260552044	-0.1283943709	-0.06952749365	-0.1218388806	1.099722454	0.02933432643	-0.07144183254	-0.2211161046	-0.1174491455	-0.06824764709	-0.03052243189	0.06840384125	-0.07434756043	-0.1095527851	-0.09322051187	0.03550846148	-0.03644435423	0.4048804049	0.03154016968	0.0565797877	-0.1274414388	-0.1248460306	0.03279255727	-0.1101198348	-0.1228690345	0.02641870661	0.2524840604	-0.106456102	-0.1229708762	-0.1103639466	0.06936336883	0.04378056341	0.8513060332	-0.03647027097	0.07530921268	-0.1245954212	-0.10264176	-0.1295750655	-0.09106443285	-0.08964666146	0.2414337404	-0.07705459392
-0.07365331078	-0.1387053258	-0.06533768355	-0.1395881764	0.02552926179	-0.1350652725	-0.1236714956	-0.1906473808	-0.1066721162	0.4145705823	-0.1090245346	0.02486532759	-0.1348631473	-0.1415438619	-0.09733308399	-0.1899462995	0.3219820158	-0.04421502802	-0.06840372862	-0.1003964994	-0.05386728525	0.2719910598	0.03925917458	-0.1343635603	-0.06604207335	-0.1093801668	-0.1443444766	-0.1022868733	0.3724184144	0.3815540138	-0.136951818	0.02801072246	0.01744260755	-0.1426527969	0.2805673124	0.02580951618	0.3838552455	0.2551745149	-0.1029485168	-0.1121577694	-0.13247489	-0.07828334676	-0.08323984049	0.3457323752	0.004763145299	0.3326070938	0.02530508637	-0.06260852934	-0.1165119418	-0.05297249087
-0.05405707818	0.7339360341	-0.04965342292	0.7399036926	-0.1239725388	0.3292258207	-0.09618218443	-0.2314455495	-0.08847480361	-0.142248895	-0.08530637632	-0.1382867654	0.01465963252	0.1336237185	-0.09282023464	-0.2414941371	-0.1272460556	-0.07843573936	-0.04267057249	0.1245988082	-0.07468112598	-0.1207890917	-0.1094125467	0.2145662631	-0.05027144963	0.04966496137	0.7406670108	0.05191666434	-0.1342485404	-0.1376728572	0.3325113025	-0.1190445982	-0.1272250926	0.1923598511	-0.07744418832	-0.1304338716	-0.140091301	-0.123652442	0.1329909126	0.03144185985	0.02972920297	-0.04767707677	0.0606847144	-0.1368763763	-0.1196876045	-0.1403741877	-0.1121138011	-0.1004135072	0.04514149841	-0.07459730583
-0.04691263537	0.3330283799	-0.04161411963	0.3351758352	-0.1265855742	0.467312743	-0.09912065804	-0.2271004588	-0.08587937342	-0.1330933427	-0.08143801427	-0.1332507894	0.01569662944	0.1305801172	-0.08924463628	-0.2313518744	-0.1216730358	-0.07856595653	-0.0410701073	0.1253685103	-0.0820249154	-0.1187343776	-0.1086798414	0.219223483	-0.04342252666	0.05665096537	0.3325816486	0.0524679644	-0.1277321528	-0.134385678	0.4713847575	-0.1116834512	-0.1282427863	0.2005926812	-0.07262109343	-0.1299883304	-0.1367655597	-0.1213180507	0.1303882139	0.03379456216	0.02651019329	-0.04593844871	0.06568687306	-0.1298977491	-0.1182398204	-0.1347388431	-0.1087760401	-0.1000108887	0.04155563752	-0.08378555393
-0.000900688608	0.05092761825	-0.01279237717	0.04871599074	-0.1005828572	0.04577677956	-0.06623134754	-0.1996009602	-0.05083570757	-0.1021426823	-0.04751902923	-0.1016237782	0.03897081146	0.04243811001	-0.04699611114	-0.1919458472	-0.08989106738	-0.04691709119	-0.01113567047	0.08226250889	-0.04493450556	-0.08720409028	-0.07506466347	0.05331046339	-0.01345391779	0.0799042781	0.0483346391	0.592854887	-0.108708574	-0.1005072603	0.04895108783	-0.07794903188	-0.09513401235	0.0360578918	-0.05160035922	-0.0951887772	-0.1041465108	-0.08687624144	0.08700953913	0.6378455913	0.04862033154	-0.01992557957	0.09593083076	-0.09937730207	-0.08587318793	-0.1103721367	-0.07437668958	-0.06243869323	0.06681808367	-0.04189223997
-0.05321628258	0.7342863682	-0.04782941351	0.7401048647	-0.1231887277	0.3331914441	-0.09552007182	-0.2319721831	-0.08644526176	-0.1405311317	-0.08593925604	-0.1361355251	0.01501246536	0.1342377156	-0.08981052461	-0.2410406026	-0.1242332999	-0.0779481989	-0.04094706842	0.1238438706	-0.07952301222	-0.1192658232	-0.1076947834	0.2186535849	-0.04844744023	0.05066051332	0.7408967925	0.05321482218	-0.1349656425	-0.1382669831	0.3341577749	-0.1188887589	-0.1268747585	0.1940231286	-0.07515938479	-0.1289106031	-0.1395512463	-0.1234966027	0.1332374994	0.03296512835	0.02582602921	-0.05287524286	0.05904570659	-0.1357190126	-0.1247709857	-0.1378524405	-0.1117792788	-0.1002393573	0.04928593659	-0.07943919207
-0.1435389489	-0.2245932656	-0.1452089596	-0.2252228481	-0.1741095177	-0.2216362378	-0.1996245081	1.409121881	-0.1849307896	-0.173807428	-0.1844473292	-0.1731823389	-0.2209538752	-0.2230924067	-0.1817206825	1.416018488	-0.1715180309	0.1714224847	-0.147304611	-0.1816521927	0.1826409001	-0.1688607924	-0.1560967229	-0.2232701601	-0.1445975684	-0.1906185303	-0.2271174575	-0.1883092592	-0.183114227	-0.1756151664	-0.2198310332	-0.1566857461	-0.1708446585	-0.2330522059	-0.2577511259	-0.1708834472	-0.190399087	-0.1699683795	-0.1865841084	-0.2012019083	-0.2100568118	-0.1529287572	-0.1664404136	-0.1855423504	-0.167739178	-0.1890468519	-0.1609888208	0.2890888697	-0.1973093846	0.1709208502
0.6375952678	-0.04492185298	0.6874660063	-0.04685095216	-0.04607542298	-0.04093711852	0.06720772066	-0.1627183364	0.088374116	-0.05805445144	0.08533357092	-0.04767252185	-0.002957823136	-0.04190618991	0.08838431794	-0.1564881821	-0.04436512357	0.02614436263	0.6312394027	0.01354185231	0.01890037751	-0.03126660508	-0.02367367547	-0.04571934423	0.6858075163	-0.002676514962	-0.04623668979	-0.01079681057	-0.05754926971	-0.06153210064	-0.04579633729	-0.04265476005	-0.03968945095	-0.03919360037	-0.1428054732	-0.0479185201	-0.05137533405	-0.01973903619	0.002071926465	-0.001482641457	0.0004739535078	0.6440289092	0.04171201228	-0.04489076021	-0.01690302803	-0.03795907557	-0.01682859672	-0.008343612452	0.01231865269	0.031185495
-0.04927475621	0.3331515775	-0.04510179388	0.3399227616	-0.1306276447	0.4749897706	-0.09629877323	-0.2294642901	-0.08181181755	-0.1347822334	-0.08543475091	-0.1316474008	0.01564947253	0.1423031385	-0.08533255335	-0.2312387431	-0.121564549	-0.07877185613	-0.0444122655	0.1296168342	-0.08124765377	-0.118628278	-0.1108332533	0.2226869552	-0.04444688873	0.05187699365	0.3348378194	0.05149700902	-0.1370470844	-0.1323073977	0.4795288125	-0.1151130997	-0.1285451009	0.1990856103	-0.07085403902	-0.1274726305	-0.1382221101	-0.1247443945	0.1296858824	0.03145762725	0.02547406953	-0.04858374533	0.05918895156	-0.1325756066	-0.1177819895	-0.1361953935	-0.1100390334	-0.09811534227	0.04495093273	-0.08116383362
-0.2233934903	-0.3007494759	-0.2248371447	-0.2969742597	-0.2558110984	-0.294863044	1.124860586	1.327858065	0.4620741027	-0.2529966643	0.4609952153	-0.2516268849	-0.2890852639	-0.2948354422	0.4680483096	1.341508683	-0.2469785936	0.09804918145	-0.2247975445	-0.2558543677	0.1057287694	-0.2463136142	-0.234800585	-0.2935961136	-0.2242257535	-0.2651318848	-0.3019821191	-0.2667122976	-0.2562689965	-0.25198462	-0.2970148907	-0.2401734856	-0.2507163686	-0.3026695504	-0.3352347741	-0.2497511683	-0.2676121729	-0.2470901468	-0.2595563096	-0.2738817285	-0.2805246207	-0.2300637102	-0.2391659868	-0.2616781995	-0.2468161308	-0.2620153198	-0.2358511889	0.2165787886	-0.2629540052	0.09461404636
-0.05810487246	-0.1326730158	-0.04758846827	-0.1346364276	2.172485825	-0.1323783299	-0.1100306673	-0.1885539522	-0.09046399306	0.02333494256	-0.0931425738	2.180980014	-0.1287964395	-0.1303860293	-0.08113629905	-0.1887397903	0.03205776426	-0.04223168592	-0.05401123297	-0.09168020823	-0.04634550364	0.01992526642	1.225239267	-0.1318057929	-0.04856884051	-0.1036284969	-0.1380740732	-0.09366179879	0.01832080401	0.02509500375	-0.1320679581	0.2659237679	2.159804099	-0.1365585058	-0.0615547106	0.264457035	0.006977712721	0.02290058955	-0.09310913965	-0.09302114446	-0.1213096148	-0.06167660758	-0.07504073953	0.0003794502049	0.2313321908	0.006790668461	1.092905985	-0.04471303749	-0.1054639476	-0.04427949717
-0.07329917492	-0.1332178919	-0.06166525534	-0.1367740604	0.02108630698	-0.1337551266	-0.1209765791	-0.1869750794	-0.1050606638	0.3824934272	-0.1035012196	0.02099354399	-0.1295171586	-0.1389723854	-0.1014252003	-0.1839174752	0.3072252518	-0.05062541846	-0.06677666091	-0.09458700388	-0.05047523733	0.2602000075	0.04090619308	-0.1315494443	-0.06468304033	-0.1033960497	-0.1373198961	-0.09860778268	0.3747139972	0.3722584527	-0.1340533756	0.02871177501	0.02040555881	-0.1393521687	0.421619318	0.0174416917	0.34628392	0.2558195669	-0.1004058172	-0.1098173312	-0.1281178681	-0.07665627904	-0.07680949495	0.3352804216	0.01074726238	0.3370742938	0.02732970505	-0.05987804661	-0.1144842455	-0.0496385518
-0.07504511053	-0.1346514233	-0.06038414887	-0.139117433	0.02299054646	-0.1387860856	-0.124696588	-0.1867381534	-0.1053390645	0.4179346833	-0.1022830456	0.01627777894	-0.1374545338	-0.1413390669	-0.1037762665	-0.1889326831	0.3107572449	-0.05093936089	-0.06218352361	-0.09865282408	-0.05389203004	0.2637228963	0.03949887978	-0.1365804032	-0.0610948002	-0.1091013238	-0.1427373421	-0.1033673252	0.3745129345	0.3720723129	-0.1364729403	0.03061601448	0.02422037802	-0.1437723867	0.2830451983	0.01472657992	0.3708551479	0.2576156003	-0.09365565079	-0.1119180642	-0.1322351848	-0.07206314175	-0.08568772168	0.3360487041	0.005041988289	0.3376333966	0.02391291235	-0.06127360491	-0.1175451685	-0.05299723566
-0.05294159718	0.1328612272	-0.04730035974	0.1430522809	-0.1220188387	0.1353573077	-0.08925903463	-0.2356040782	-0.08045830734	-0.1375506572	-0.07373302001	-0.1304300006	0.01789201293	1.172737582	-0.08609646242	-0.235881814	-0.1274611619	-0.06858136624	-0.04013997111	0.1272324803	-0.08398732295	-0.1186853356	-0.1098113753	0.143533933	-0.04901173293	0.05613659163	0.1442958601	0.05495299183	-0.1402175458	-0.1319636589	0.1373548174	-0.1194295014	-0.1230165811	0.1264327684	-0.07750722603	-0.130841112	-0.1402708846	-0.1248337666	0.1440329156	0.03024604177	0.02651301646	-0.05019406372	0.05805688035	-0.1313691245	-0.1174010536	-0.1381453933	-0.1100928116	-0.09254601686	0.05378700396	-0.08771027225
0.07344561846	-0.09972708206	0.06682995351	-0.09774235552	-0.108676059	-0.09882463025	1.542191328	-0.2123928135	0.8215230978	-0.1163457607	0.8212290819	-0.1072426336	-0.07415123441	-0.09489920199	0.8301850659	-0.2057537561	-0.1038571581	-0.05956452448	0.06889312893	-0.04782618665	-0.05753171159	-0.09295795447	-0.08351746672	-0.09515514582	0.06744134475	-0.062629965	-0.101337063	-0.06843013111	-0.1179745685	-0.111367892	-0.1008721342	-0.09565074016	-0.1081988013	-0.09786605693	-0.1943497681	-0.1012280717	-0.1123736994	-0.09418243674	-0.05475542288	-0.06442570704	-0.07453591801	0.06011390083	-0.03356400049	-0.1079840117	-0.08349515849	-0.1104014754	-0.08431656544	-0.06813286255	-0.05804402748	-0.05615282082
-0.06862059492	-0.1374911851	-0.06303064783	-0.1373714119	0.02379886309	-0.1365637919	-0.1173045043	-0.1902313749	-0.09904032725	0.3981284008	-0.1000253164	0.02071647997	-0.131345356	-0.1389592384	-0.1019765663	-0.1916683751	0.3223172507	-0.04670279007	-0.0627085794	-0.09507531381	-0.04611424454	0.271557466	0.04513005672	-0.1358620796	-0.06364867455	-0.103791915	-0.1394416283	-0.101387671	0.3790401102	0.38637792	-0.1359972562	0.03222101272	0.0193762741	-0.1387952416	0.2823559582	0.02199078111	0.3611565499	0.2616808741	-0.1013605873	-0.1089107126	-0.1251314632	-0.07164610155	-0.07448690385	0.3437126031	0.01190736609	0.3389090973	0.02923086736	-0.0570088195	-0.1125536478	-0.05054051731
-0.05191116807	0.2128593327	-0.04581517169	0.2247297974	-0.1310949631	0.2169870831	-0.09981798328	-0.2407234466	-0.08641307912	-0.138075766	-0.08726152739	-0.1348083501	0.01502406167	0.142692486	-0.08977757207	-0.2410076501	-0.1244340352	-0.08171118643	-0.04310469116	0.1251710456	-0.08655724855	-0.1137886507	-0.1092139182	0.5434979378	-0.04516026655	0.0507932013	0.2151953704	0.0432095592	-0.1331188545	-0.1358336779	0.2182674682	-0.1155593095	-0.1301696714	0.4960678158	-0.07399901147	-0.1288784205	-0.1385381256	-0.1194396147	0.1305396049	0.03201354935	0.02485668746	-0.05254959228	0.05905730291	-0.1366883543	-0.124738803	-0.1376928216	-0.1107661581	-0.1022260779	0.04300633256	-0.08647342839
-0.05085536516	0.1315527429	-0.04653848846	0.1411621332	-0.1302488241	0.1348264549	-0.09878174401	-0.2385831936	-0.0820138504	-0.139414604	-0.08527118788	-0.1329822548	0.01911018106	1.169297142	-0.08533459114	-0.235783201	-0.128720692	-0.08244390347	-0.0476582026	0.1277477221	-0.08412776605	-0.1200312288	-0.110408799	0.1442958042	-0.05064961992	0.05312030122	0.1367625503	0.0426769564	-0.1404873199	-0.1368815369	0.1370360891	-0.1223732538	-0.1316249233	0.1282815541	-0.08013418538	-0.1295092352	-0.1405494766	-0.1223747609	0.1340824854	0.03371307282	0.02620758659	-0.05410561283	0.05959388009	-0.133539787	-0.120114376	-0.1379676885	-0.1075819194	-0.09140255392	0.04867346878	-0.09199949452
-0.05159802454	0.2113928411	-0.04744524525	0.2179079247	-0.1213697262	0.2135863282	-0.09282233646	-0.2323886862	-0.08737685436	-0.1369107794	-0.08473145913	-0.134694986	0.01732769646	0.1370555278	-0.08877221229	-0.2353231059	-0.125262767	-0.08043001074	-0.0448618464	0.124808137	-0.08420026553	-0.1156474672	-0.1110316169	0.5374773428	-0.0467903401	0.05623439172	0.2189352003	0.04376081413	-0.1324183195	-0.1343528845	0.2158035925	-0.1133803156	-0.1240279481	0.4975285601	-0.07251821809	-0.1307348498	-0.1394137284	-0.1209175817	0.1376367386	0.03015712005	0.02617135539	-0.05132309688	0.06021092204	-0.1351505198	-0.1222303122	-0.1355590343	-0.1114338411	-0.09871606271	0.05070441523	-0.08596090406
-0.01689959415	0.02518877257	-0.03776710306	0.03894809323	-0.1228215063	0.03031176935	-0.08754619011	-0.2188255874	-0.07324030278	-0.1313058602	-0.0707812357	-0.1235089517	1.077337774	0.03223152047	-0.07231711221	-0.2253340083	-0.1171633394	-0.07220253203	-0.03248392106	0.06401767304	-0.0782509489	-0.10746687	-0.09516923516	0.0361050262	-0.03715571181	0.3816811775	0.03035989391	0.05371897533	-0.1300999011	-0.1280828	0.02879648167	-0.115673944	-0.1259532942	0.02389979736	0.2384622736	-0.1106040513	-0.1264218525	-0.1099374545	0.0705554024	0.04165401543	0.8515678165	-0.03494329689	0.07188805222	-0.1304175651	-0.109184836	-0.1330488421	-0.0944639127	-0.09416833614	0.2344809577	-0.0838429044
-0.01129614194	0.03709489949	-0.03161638823	0.04034369943	-0.1155660842	0.03875994347	-0.08166780264	-0.2065344795	-0.06851450171	-0.1242361545	-0.06543647492	-0.1166319919	1.090563549	0.03181617231	-0.06833098199	-0.2198717178	-0.1096082163	-0.06453024555	-0.02531554319	0.07051206994	-0.07063015889	-0.1058353835	-0.08418637532	0.03799030735	-0.03123746552	0.3988201599	0.036656056	0.06027530785	-0.1222345501	-0.1219147591	0.04063348642	-0.1077089823	-0.1176621458	0.0285269353	0.2576909491	-0.1043478733	-0.1192534746	-0.106646545	0.06865367989	0.04619141588	0.8534142619	-0.0338687394	0.07902661423	-0.1208780196	-0.09892435841	-0.1268378321	-0.0873470313	-0.08694863867	0.2425618009	-0.07333719237
-0.07187473996	-0.135943488	-0.06721798978	-0.1404722503	0.02295976769	-0.1358915756	-0.1208983811	-0.1828344219	-0.1012667748	0.3937219521	-0.1022647392	0.01859438571	-0.1342643795	-0.1420412215	-0.1011145631	-0.1915246181	0.320966442	-0.05067294855	-0.06804569223	-0.0972806941	-0.05461219733	0.2785114817	0.0404187921	-0.1368307133	-0.0678360165	-0.1060713989	-0.1418726508	-0.101205164	0.3876571228	0.3861265498	-0.1371122191	0.0298892698	0.01495355368	-0.1408962866	0.2807543711	0.01636838559	0.3535872506	0.2583321596	-0.1011056434	-0.1106977033	-0.1270695486	-0.07516754146	-0.07636599805	0.4004218639	0.009188530341	0.3711958903	0.02457377995	-0.06200563869	-0.1133597005	-0.05469735926
-0.04983072876	-0.1210870733	-0.04779186794	-0.1203071139	0.03684970988	-0.1158485126	-0.09985950748	-0.1638268851	-0.08244254239	0.2940480112	-0.08599545575	0.03658467939	-0.1178325987	-0.1206220086	-0.08511466961	-0.162907923	0.3066830267	-0.02796967625	-0.0474967751	-0.0800993281	-0.0312475786	0.2830308202	0.05886736334	-0.1164417927	-0.04513929151	-0.08655905512	-0.1226225647	-0.0830293707	0.2779431774	0.3026840532	-0.1179052607	0.05137529095	0.03753299194	-0.1247471187	0.1894043455	0.04011736189	0.2506811767	0.2703063445	-0.08137841365	-0.09290840114	-0.1113403177	-0.05570464271	-0.06392012517	0.257466637	0.03585874933	0.2553935327	0.043548062	-0.04170168951	-0.09561810331	-0.02811678837
-0.05270028603	0.1308474522	-0.04861120837	0.1383516114	-0.1299264173	0.1328326944	-0.09821410282	-0.2392884843	-0.0851696445	-0.141487324	-0.08597647855	-0.1340272772	0.01906668299	1.168414743	-0.08642714288	-0.2364980796	-0.12952048	-0.08677085047	-0.04770170067	0.1256750022	-0.08738129294	-0.1198033194	-0.1124815189	0.1423020437	-0.05144940797	0.0522050111	0.1331024924	0.04297319012	-0.1375193088	-0.1365424367	0.1364934219	-0.1214888196	-0.1323302139	0.1263935973	-0.07818908768	-0.1305542577	-0.1415944991	-0.1231354284	0.1337463121	0.03298484335	0.02616408852	-0.05517680835	0.06494865332	-0.1332435533	-0.1208196667	-0.1380587159	-0.1086269419	-0.08983338834	0.05250576166	-0.09340856273
-0.07021444766	-0.1395574758	-0.06585067304	-0.139098135	0.02481866127	-0.1359898856	-0.118249122	-0.187238814	-0.1008794144	0.4213078187	-0.102939839	0.02511255351	-0.1309305267	-0.1406859615	-0.1016048154	-0.1880404496	0.3241471426	-0.04853203931	-0.06655630206	-0.09265184897	-0.05138967513	0.27740352	0.04344206425	-0.1365611053	-0.06646869976	-0.1016477482	-0.1372535599	-0.09965797499	0.3736736913	0.3893274407	-0.137082773	0.02856042827	0.02254647654	-0.1362674414	0.2863226816	0.02114129396	0.3799997857	0.2584971297	-0.09728268798	-0.1093645038	-0.1247246627	-0.07221225684	-0.08083727501	0.3606242445	0.01123640177	0.3432941103	0.03549218327	-0.0563814976	-0.1110066217	-0.04951252628
-0.05080684656	0.1336735539	-0.0487563371	0.138037011	-0.1291723394	0.1378214874	-0.09567142829	-0.2325573631	-0.08088921264	-0.1344292369	-0.08381194545	-0.129871939	0.0212652771	1.158834766	-0.08529068027	-0.2354438825	-0.1252514289	-0.08179747442	-0.04753345844	0.1319242195	-0.08190095425	-0.1165074572	-0.1102224884	0.144408732	-0.05046771029	0.05447165428	0.1363261366	0.04774648505	-0.1383236325	-0.1360846164	0.1397776032	-0.1212080438	-0.1291811149	0.1292542979	-0.07540117874	-0.127649145	-0.1394090658	-0.1180101905	0.1370155336	0.03779413471	0.02835465384	-0.05062496902	0.06368527326	-0.1274147921	-0.1155894058	-0.1354679828	-0.1047747628	-0.08895434464	0.05447265713	-0.08688776072
-0.04941203844	0.3311794083	-0.04312376662	0.3395357648	-0.129368153	0.47308088	-0.09874067169	-0.224964049	-0.08425371601	-0.1352081073	-0.08533646309	-0.1330437482	0.01751284357	0.1362183864	-0.0898448181	-0.2334200267	-0.1209207841	-0.07836041025	-0.04257975429	0.1292012609	-0.08083040226	-0.1189710927	-0.1101894884	0.2185719966	-0.04365924178	0.05616265005	0.3356581709	0.05102559087	-0.132772935	-0.1323771878	0.4765297238	-0.1142164715	-0.1300363983	0.1984742116	-0.0685567233	-0.1288998377	-0.1375474853	-0.1241006296	0.1298535526	0.02970464501	0.02733744057	-0.04983689754	0.05839541588	-0.1320079661	-0.1180881387	-0.1385015902	-0.1092967203	-0.1005315689	0.04528730627	-0.08259104079
-0.04869580815	-0.1190176624	-0.04571895759	-0.1187673031	0.03689013016	-0.1123735442	-0.104220594	-0.1676916204	-0.080681631	0.3081598263	-0.08074126821	0.03056401788	-0.1141617831	-0.1222335487	-0.08220719589	-0.1719205291	0.308945116	-0.02231226812	-0.04733798037	-0.07973515637	-0.03731632266	0.2987641854	0.06010928941	-0.117358464	-0.04610451576	-0.09041077945	-0.1224501831	-0.08308840489	0.2960389763	0.3020554458	-0.1185854735	0.0482113679	0.03830785128	-0.1177800423	0.2055112798	0.04074789801	0.2723028388	0.2885354309	-0.07314284536	-0.09066529346	-0.108942434	-0.05865420188	-0.05689648567	0.2663973114	0.02320438393	0.2632857274	0.04554621103	-0.03584343394	-0.08794209426	-0.03443868153
-0.05159032811	0.2123503198	-0.04319370242	0.2186729158	-0.1238981653	0.2152143266	-0.0928664199	-0.2360260223	-0.08379160985	-0.1303251942	-0.08563960636	-0.1342141266	0.01868817399	0.1382601528	-0.08717548287	-0.2353300576	-0.1230854978	-0.07727143153	-0.04161142468	0.1277925148	-0.08211749365	-0.1133985429	-0.1075919972	0.5407256331	-0.04381172914	0.05460474909	0.219511603	0.04683255286	-0.1269259206	-0.1365123862	0.2164947117	-0.1155173211	-0.1167745401	0.5043157053	-0.06885729453	-0.1282841969	-0.1369443538	-0.1167770268	0.1480049679	0.03230077209	0.02852079977	-0.04892659862	0.06586088347	-0.1319965446	-0.1221173337	-0.1330896598	-0.1081035702	-0.1008755644	0.05035801623	-0.08387813218
-0.04951381529	0.327988208	-0.03863103447	0.3374533393	-0.1312408783	0.4809236708	-0.09802787683	-0.2285391904	-0.08440812983	-0.1289505018	-0.08727311457	-0.1329641773	0.0183861306	0.1387017219	-0.08580348777	-0.2291690396	-0.1160747277	-0.0807251876	-0.03970581398	0.1279623566	-0.07893917302	-0.1178841233	-0.1071283262	0.2210553321	-0.03797612932	0.05226528442	0.3275856848	0.05079086641	-0.13531635	-0.1326576476	0.4723023497	-0.1181273157	-0.1221271651	0.1977108481	-0.06853127453	-0.1291313433	-0.1374802311	-0.1224068967	0.1353056894	0.03177255248	0.03148579613	-0.0436878887	0.0645944985	-0.1332875548	-0.1161132452	-0.1334587354	-0.1074243044	-0.09783631155	0.04572587873	-0.07885535286
-0.006107978656	0.05751502833	0.002411964401	0.06096532339	-0.09717494711	0.05957676472	-0.05704583338	-0.1969803096	-0.0384395359	-0.1033753056	-0.02958442857	-0.09609881933	0.2337259581	0.06180032798	-0.04070580195	-0.1929162431	-0.09054964978	-0.04170224178	0.005498124941	0.09344494274	-0.04477711015	-0.08732366997	-0.07189169403	0.06273577185	0.001697540634	0.2776573707	0.06097094016	0.0899520219	-0.1014505465	-0.09874457229	0.05983500714	-0.0814391777	-0.09170591919	0.0493886726	0.1277467151	-0.0867739542	-0.1043912499	-0.08714825185	0.09318855312	0.07609035839	0.2367615286	-0.007326904215	0.09647912838	-0.09904027094	-0.0778106858	-0.1019764799	-0.07284204827	-0.06221175307	0.4773621788	-0.03874832637
-0.051983613	0.2098657383	-0.04465047692	0.2170028469	-0.1336511466	0.2143167312	-0.09642109261	-0.2397681941	-0.08301618845	-0.1392513055	-0.08614056712	-0.1373645337	0.01497220307	0.1360675651	-0.08736161947	-0.2410333356	-0.12326591	-0.08197085322	-0.0442585795	0.1236425595	-0.08256090873	-0.1136482229	-0.1117233423	0.5692087666	-0.04518595209	0.05002525756	0.2120441934	0.04397758986	-0.1329784267	-0.1356932501	0.2152830621	-0.1157928032	-0.1326790956	0.5339772252	-0.0754812746	-0.1301396117	-0.1393786359	-0.120280125	0.1285475349	0.0297714201	0.03004177352	-0.0476318011	0.05722170458	-0.1345187047	-0.1207162901	-0.1365041101	-0.1118195411	-0.1024389853	0.04112397485	-0.08247708858
-0.07030912127	-0.1335102738	-0.05256605886	-0.1324056067	0.016714729	-0.1307541022	-0.119071171	-0.1921918363	-0.1030607584	0.3950453146	-0.1017785452	0.01812995978	-0.1326317818	-0.1348811629	-0.09765502815	-0.1870589045	0.3267049921	-0.04917455706	-0.06505953912	-0.09551260981	-0.04119309905	0.274692157	0.04075109175	-0.1274582218	-0.05431091199	-0.1050470104	-0.1389598861	-0.09815579439	0.4136412661	0.3885196769	-0.1313295823	0.03132757861	0.01810930839	-0.1413679728	0.2817174709	0.0217838719	0.3434305772	0.2688397093	-0.09840366591	-0.1059972604	-0.1274068559	-0.07493915726	-0.08053772542	0.3429448851	0.007978770181	0.3351227557	0.02887616851	-0.05886211353	-0.1125003014	-0.04665983514
0.0784959114	-0.09364909167	0.0708865425	-0.09471346397	-0.1056054392	-0.09476804126	1.499999999	-0.2083070914	0.8335931304	-0.1142950457	0.8408510281	-0.1052230335	-0.07112234286	-0.09187031045	0.8312818135	-0.2036844741	-0.09975884085	-0.04494091658	0.0729624838	-0.04174819626	-0.05352188198	-0.08988733469	-0.08144055088	-0.09109855683	0.07253839707	-0.05655197461	-0.09629953596	-0.05277882576	-0.1139188193	-0.1093377355	-0.09479414384	-0.09155242293	-0.1040962927	-0.09281576399	-0.1902940189	-0.09815745191	-0.109289474	-0.09109821131	-0.0486774325	-0.06139681549	-0.07152063212	0.06619189121	-0.02846694817	-0.1038856944	-0.07939684126	-0.1072697207	-0.08326734705	-0.06506140299	-0.05496844644	-0.05110252788
-0.04872277199	0.3261335571	-0.04182390016	0.3390797902	-0.1314430897	0.4755060941	-0.09823008823	-0.2289262619	-0.08202936904	-0.13463214	-0.08779415758	-0.1331663887	0.01935457474	0.1395399738	-0.08496523583	-0.2293909908	-0.1210125648	-0.07847236256	-0.04323711376	0.1292088125	-0.08025626178	-0.1162404724	-0.1096191627	0.2227028399	-0.0452743825	0.05240940729	0.3294571907	0.05131774548	-0.1306184022	-0.1331017582	0.4761983164	-0.1175111507	-0.1308291009	0.2007037531	-0.07166948404	-0.1275021312	-0.1334940714	-0.1227430801	0.1330752125	0.03477663616	0.02990386289	-0.04631028527	0.06863159431	-0.1316439039	-0.1177423871	-0.1335307546	-0.1067200245	-0.09618161695	0.04735948876	-0.08291853416
-0.05146956471	0.135706305	-0.04918436169	0.1387541146	-0.1242261849	0.1355911865	-0.09146931729	-0.2344296314	-0.08483726641	-0.1291442918	-0.08657215537	-0.132941104	0.02103763271	1.17609768	-0.08810736749	-0.2347443867	-0.1272628505	-0.07996104673	-0.04716874164	0.1306950507	-0.08169640578	-0.118072867	-0.1119613257	0.1425279751	-0.05116168335	0.0564309291	0.141190055	0.04533170755	-0.1390294784	-0.1363529679	0.1384446691	-0.1177409136	-0.1241775646	0.1289692577	-0.07730891465	-0.1265619066	-0.1395720529	-0.1211129822	0.1419244108	0.03594554915	0.02812700945	-0.05226159662	0.06290111965	-0.1278841802	-0.1048980117	-0.1264154254	-0.1066559922	-0.08810767303	0.05822534778	-0.08668321224
-0.1410639488	-0.2175920002	-0.144833538	-0.2180593999	-0.1680972191	-0.2152924153	-0.1961268891	1.412993907	-0.1809668415	-0.17136169	-0.183878395	-0.1648136442	-0.2173247881	-0.2187616499	-0.1807475861	1.41243747	-0.1633161379	0.1884776661	-0.1471508884	-0.1756544323	0.1867853234	-0.1640759773	-0.1520976914	-0.214721256	-0.1445409783	-0.1862383385	-0.2225159503	-0.1856084893	-0.1761047448	-0.1700132836	-0.2148463042	-0.155422814	-0.1661836261	-0.2246835112	-0.2513160647	-0.1589326517	-0.1781608371	-0.1710314224	-0.1805636755	-0.1975089022	-0.2064357535	-0.151601134	-0.162533631	-0.1834452729	-0.1668465741	-0.1843662764	-0.1583646309	0.2897897642	-0.1926637933	0.1795601111
0.09078918221	-0.09290537554	0.07844154973	-0.08884967687	-0.09335937455	-0.08549238289	0.8302041705	-0.1938134316	1.359937035	-0.09962639543	1.360058618	-0.09507514613	-0.06257231211	-0.08450772999	1.372230218	-0.1946665944	-0.0846662582	-0.04477476592	0.08326064906	-0.0386561933	-0.04372272703	-0.07549031595	-0.06967123257	-0.08735266531	0.07905294098	-0.04850462091	-0.09244438438	-0.05258425621	-0.1001457409	-0.09361814978	-0.08954866329	-0.08387547814	-0.09297119387	-0.08545198459	-0.1723328548	-0.08817987781	-0.09852725054	-0.07930434778	-0.04190947696	-0.05233684808	-0.05768087861	0.07272702145	-0.0221425502	-0.09549972644	-0.06935676648	-0.09555350212	-0.07053220317	-0.05441858981	-0.04600868612	-0.04234383626
-0.05231589476	0.2067058244	-0.04617878056	0.2121648943	-0.1339834284	0.2125683054	-0.1003837588	-0.2391243404	-0.08833814955	-0.1389603985	-0.09198556029	-0.1376968154	0.01326004004	0.1335468775	-0.08936317939	-0.2370690808	-0.1259863903	-0.08573737442	-0.04585529243	0.1204470127	-0.08624058946	-0.1167414186	-0.1134205606	0.5659563707	-0.04688317036	0.04976247763	0.2062355549	0.04298549552	-0.1367723271	-0.1361709124	0.2107948567	-0.1171116646	-0.1343763138	0.5295129369	-0.07721517533	-0.131458473	-0.1401315986	-0.1233789623	0.1271438635	0.02807420183	0.02734867243	-0.0503249022	0.05819712794	-0.1372851333	-0.1210795754	-0.1386377239	-0.1135167594	-0.1041511484	0.03941104192	-0.08615676931
-0.052820488	0.2105338138	-0.05090594561	0.2194036572	-0.1328055564	0.2159271353	-0.09952092277	-0.2369022095	-0.08748344784	-0.1390521988	-0.08696446687	-0.1369064163	0.01511626615	0.1393361392	-0.08986777262	-0.2362062448	-0.1274741974	-0.08242351278	-0.04624056073	0.1228423962	-0.08825615452	-0.1168699307	-0.1122540804	0.5718358387	-0.05025104047	0.0546088239	0.2122643569	0.04386664211	-0.1371867141	-0.136566357	0.2182266145	-0.1182331635	-0.1340806413	0.5344353425	-0.0747296484	-0.1342045607	-0.1406361918	-0.1221400451	0.131799052	0.02794568974	0.02494889193	-0.05142969036	0.06031675002	-0.1350446918	-0.1240934074	-0.1377614541	-0.1136452715	-0.100927493	0.04288995895	-0.09013464515
-0.0506364574	0.2096426437	-0.04652628897	0.2214535754	-0.1309033267	0.2147385585	-0.09859864934	-0.2362623358	-0.08411067099	-0.1357920437	-0.08500173013	-0.1346167137	0.01625616149	0.1424594774	-0.08653760664	-0.2345259078	-0.1251844947	-0.08357618385	-0.04488284811	0.1263903795	-0.08729494217	-0.114580228	-0.1089239144	0.5561559532	-0.04691184715	0.05201253524	0.2154853742	0.0424590997	-0.1311671537	-0.1333453396	0.2160519004	-0.1173108901	-0.1309201309	0.5193220086	-0.07380737498	-0.1306565774	-0.1383464891	-0.1201346975	0.1302938305	0.03127585572	0.02608878727	-0.05133025834	0.06507991467	-0.1364522342	-0.1235194691	-0.1354933195	-0.1115038517	-0.09773164274	0.04417813722	-0.08825158534
-0.07219147426	-0.1371444254	-0.06702063432	-0.1413779924	0.02114347755	-0.1384406452	-0.1203197405	-0.1891865998	-0.1019986199	0.3925626355	-0.09935867175	0.01819169911	-0.1253352026	-0.1405477296	-0.09948946585	-0.193835555	0.3290469748	-0.05048746629	-0.06887590095	-0.09491452342	-0.05094651861	0.2724414021	0.04093895741	-0.1336098639	-0.06668145308	-0.09850716003	-0.1426859108	-0.1043300228	0.3904733846	0.3783560642	-0.1399472516	0.0293039406	0.01622184649	-0.1358056398	0.2837082059	0.0161482483	0.3581943342	0.2596147557	-0.102461324	-0.1065898223	-0.1229413684	-0.07179266636	-0.07803573291	0.3730173406	0.006084711688	0.3834017275	0.02923603697	-0.05776289303	-0.1083028486	-0.05196193107
-0.04624482676	0.3245360875	-0.04119078674	0.3402671807	-0.1325319572	0.474272157	-0.1010294667	-0.2308832285	-0.08310304078	-0.135407929	-0.09006816363	-0.1352442231	0.0185898234	0.1345238604	-0.08880507768	-0.2337477156	-0.1208121931	-0.0755687575	-0.03949973397	0.1234802793	-0.0810877161	-0.1168869552	-0.1094059848	0.2189808476	-0.0405358816	0.05593612682	0.3321485513	0.04878491841	-0.1304180305	-0.1339056848	0.4715002509	-0.1181167273	-0.1305644266	0.197275261	-0.07082963518	-0.1287912467	-0.136483063	-0.1223064887	0.129184463	0.03079417408	0.02842244918	-0.04804622798	0.06726529365	-0.1322903867	-0.1203610506	-0.133454822	-0.1082071912	-0.09882136501	0.0463635162	-0.08284835463
-0.04976047702	0.211181429	-0.04262213193	0.2213374425	-0.1301550788	0.2184670892	-0.09683937418	-0.2352831594	-0.083150505	-0.136377498	-0.08679791574	-0.132879499	0.02043817583	0.1374556724	-0.08454586294	-0.2345871947	-0.1214554261	-0.07663032669	-0.03993782446	0.1253653435	-0.08048742195	-0.1128267059	-0.1072463364	0.5409207009	-0.04324015864	0.05907947159	0.215607615	0.0474736577	-0.126364665	-0.1338848084	0.2169485119	-0.1135696672	-0.1284714034	0.4993440471	-0.07077516795	-0.1269128576	-0.136303249	-0.1172047381	0.1325762678	0.03523739287	0.02928183477	-0.04839173985	0.06812467923	-0.1324242558	-0.120487262	-0.132448555	-0.1063535683	-0.09824594443	0.04693893678	-0.08323041495
-0.0458084092	0.2151528018	-0.04216835442	0.2162091028	-0.1199497371	0.216199648	-0.0890370282	-0.2297297404	-0.08349087543	-0.1331749562	-0.08180220594	-0.1275759055	0.01844710298	0.1383734379	-0.08814446704	-0.2346938999	-0.1242895247	-0.08050588487	-0.04174252254	0.1308758741	-0.07861554007	-0.1157185813	-0.1121267968	0.5373907939	-0.04533605639	0.05831261457	0.2184580992	0.05099916126	-0.1287244245	-0.1321234037	0.2168616988	-0.1124070733	-0.1241220069	0.4978101062	-0.0682713906	-0.1310128516	-0.1341527403	-0.1177004822	0.1395350102	0.03178259275	0.03282660926	-0.04154839512	0.06368615492	-0.1303285576	-0.111763383	-0.1359385898	-0.1107215476	-0.1020856989	0.05203930872	-0.07951407439
-0.07352101357	-0.1406857784	-0.06336662688	-0.1404938703	0.02047420976	-0.1396862503	-0.1222166779	-0.1898903103	-0.1063460607	0.4162865997	-0.106907395	0.01880461247	-0.1330913164	-0.1438088508	-0.1047752339	-0.1914317085	0.3216510115	-0.05081985691	-0.0630449577	-0.09867142784	-0.04890536601	0.2746553936	0.03860429196	-0.1389845381	-0.06298393173	-0.1090205504	-0.1426565687	-0.1052562927	0.3743901576	0.383993777	-0.137896137	0.02954558054	0.01914412102	-0.1426639158	0.2828086686	0.02219018631	0.3742293985	0.2616131334	-0.1012384504	-0.1103859385	-0.1297165441	-0.07156674224	-0.08757685322	0.3459535039	0.009995498584	0.3348280906	0.02643958182	-0.06217376959	-0.115018335	-0.05048259137
-0.05604952488	0.1258020668	-0.05068751536	0.1382532229	-0.1263996983	0.1310345224	-0.09468738383	-0.2400054963	-0.0871595884	-0.142204336	-0.08819746072	-0.1361035842	0.01834967095	1.173412984	-0.08850344986	-0.2385743866	-0.131596787	-0.08390016053	-0.04841871271	0.12345402	-0.084510603	-0.1217932633	-0.1131985309	0.1389999016	-0.05216642001	0.05205952588	0.1415762084	0.03962395127	-0.1395956158	-0.1373625052	0.1331912797	-0.1235651266	-0.1274442	0.126161749	-0.08026539466	-0.1339034965	-0.1436708061	-0.1251253722	0.1362347744	0.03099489945	0.02417414462	-0.05589382039	0.06287234633	-0.1339605653	-0.1228096106	-0.1387757279	-0.1093439539	-0.09055040038	0.05739177559	-0.09238233147
-0.007801008693	0.05430760403	-0.008798060201	0.05455778157	-0.09897238437	0.06252396605	-0.06252885159	-0.193168043	-0.04501456454	-0.1039239209	-0.05160345856	-0.09889126324	0.3877589839	0.05832457945	-0.04869883147	-0.1976207464	-0.09134824527	-0.04033222955	-0.001750250752	0.0893806894	-0.04117513077	-0.08387801822	-0.07796815152	0.05503141456	-0.008143155055	0.4451327578	0.05630421821	0.08449516196	-0.1006510305	-0.1020211037	0.05930612735	-0.08362146145	-0.09761054136	0.05286425225	0.2818077797	-0.09304231283	-0.09739993913	-0.08606683069	0.09101823628	0.07368333319	0.3735209474	-0.01037074084	0.1006306732	-0.09942701972	-0.08116999305	-0.1021801876	-0.07196451762	-0.06307668571	0.2610065003	-0.04790271592
0.06965370418	-0.1009811133	0.06342485157	-0.1008839561	-0.109744361	-0.1013524866	1.53530636	-0.2125566466	0.811389339	-0.1189672212	0.8057396756	-0.1097975192	-0.07605056575	-0.09543755991	0.8172236678	-0.2031115606	-0.1063700456	-0.05875011893	0.06720932909	-0.04934337978	-0.05281094766	-0.09430734141	-0.08596080581	-0.1007543738	0.06475602051	-0.06080251763	-0.1015106883	-0.06860548164	-0.1185160747	-0.1132532541	-0.1011364094	-0.09690398216	-0.1071776958	-0.1003740141	-0.1964918205	-0.1072368013	-0.1138278055	-0.09426911355	-0.05510328543	-0.06605741143	-0.0774242162	0.05859519602	-0.03400251292	-0.108121218	-0.0814886011	-0.1129167742	-0.08476763541	-0.06646752611	-0.06192157803	-0.05143205689
-0.05177081636	0.3250251208	-0.04335402404	0.3384791781	-0.1360367571	0.481840953	-0.1009002007	-0.233991907	-0.08887077463	-0.1361926809	-0.0882941701	-0.1379662649	0.01882821144	0.1368326717	-0.08858869009	-0.2337706803	-0.1230368641	-0.07933681404	-0.04663684691	0.1217731297	-0.07955635194	-0.1204869512	-0.1132967915	0.2172810175	-0.04492996253	0.05210910819	0.3347841258	0.04657606417	-0.1382059875	-0.1384316775	0.4741581839	-0.1204440925	-0.1269691162	0.1956389073	-0.07247218729	-0.1357434494	-0.1401877781	-0.1237470144	0.1320272094	0.03133565081	0.02908550606	-0.05292438526	0.06382070445	-0.1346123287	-0.1216327997	-0.1382517999	-0.1079871207	-0.1001250675	0.04376707079	-0.08353659735
-0.05897198023	0.2005957825	-0.05529351223	0.2087971444	-0.1389346045	0.2056219865	-0.1045155614	-0.2448712697	-0.09510358075	-0.1460651543	-0.09556743954	-0.1418652334	0.009439097311	0.1306429463	-0.09586195954	-0.2443646925	-0.1331171952	-0.08519851966	-0.05277188761	0.1157855944	-0.08677220403	-0.1211952897	-0.1201989604	0.5570288783	-0.05582898739	0.04829483492	0.205102092	0.03823670417	-0.1398306331	-0.1438893124	0.2098046969	-0.1218926258	-0.1360387207	0.53075852	-0.08231133622	-0.1395577227	-0.1460494837	-0.1255835436	0.1220116217	0.02648091421	0.01828275624	-0.06035441829	0.0554549267	-0.1407264914	-0.1287894976	-0.1442190811	-0.116184282	-0.1045147479	0.03759168203	-0.08971198611
-0.01375392581	0.04804537754	-0.0118649314	0.04576274304	-0.09889783815	0.05338602836	-0.06185690231	-0.1975757422	-0.04700368573	-0.09679488619	-0.0506169098	-0.09868197172	0.04104249487	0.04006751765	-0.04631486108	-0.1950616095	-0.08166767668	-0.04413059871	-0.01044503421	0.08121891859	-0.04116480195	-0.08143130528	-0.07975351161	0.04680043135	-0.01240040657	0.08308142832	0.0463933097	0.6173898766	-0.09654289015	-0.09442298342	0.05334264345	-0.08067685556	-0.09456508059	0.0330305788	-0.04426459773	-0.09457358338	-0.1011075848	-0.08359569241	0.07818571163	0.5676081421	0.0501055806	-0.02157593177	0.09649201626	-0.09585594871	-0.08440199157	-0.1023030436	-0.07571927837	-0.06109848449	0.06687077499	-0.03778682224
-0.1598306691	0.006575032107	-0.1590305655	0.01121052069	-0.07858671658	0.01101718165	-0.2098419348	-0.271230625	-0.189788891	0.3118364327	-0.1844830677	-0.08167882987	-0.1159909792	-0.04124123515	-0.189925219	-0.2782852567	0.21173358	-0.1389219003	-0.1596005333	-0.03376226422	-0.1417626015	0.1707338947	-0.05097248031	0.2551947282	-0.1574184524	-0.08668198272	0.006403406426	-0.09261948935	0.2796505304	0.2684158188	0.01269259837	-0.06536313847	-0.07674522848	0.2383081445	0.2980164662	-0.0796079276	0.2754063172	0.1662940205	-0.03725761797	-0.09717950434	-0.1061471908	-0.1688276726	-0.07371434945	0.2416032333	-0.08846181471	0.2349596196	-0.06171376889	-0.1501246508	-0.09264598877	-0.1407370584
0.04943818531	-0.1162845264	0.03651178884	-0.1146126688	-0.1079478918	-0.1139163566	1.513063484	-0.2197004355	0.7828061495	-0.07499602472	0.7842223275	-0.108868001	-0.09373164455	-0.1121590737	0.7932796791	-0.2160455348	-0.07687691534	-0.06393388909	0.04461526592	-0.06944696221	-0.0627408983	-0.07338794079	-0.07873503926	-0.1144830865	0.04097748944	-0.07456100387	-0.1161579175	-0.08128795511	-0.07342075096	-0.07005857956	-0.1137420542	-0.09394597595	-0.105197322	-0.1131547455	-0.1544479535	-0.09892406546	-0.07457238776	-0.07250294151	-0.06989068578	-0.08185061313	-0.09199963575	0.03581249831	-0.05176457943	-0.07291787168	-0.07974773952	-0.08061693782	-0.08925037315	-0.07618953366	-0.07587355741	-0.06032154421
-0.05242753392	0.2061020553	-0.04972771419	0.2132879034	-0.131836705	0.2117345796	-0.101761686	-0.239452007	-0.08803847703	-0.1396054283	-0.09175449063	-0.1317156448	0.01517173583	0.1346385483	-0.09411731002	-0.2398660727	-0.1266098013	-0.08094660323	-0.0492480773	0.1240518587	-0.08147982427	-0.1146894687	-0.1148323125	0.5620240285	-0.05130365268	0.04983592921	0.2092337216	0.04374257366	-0.1333232393	-0.1376175242	0.2146893998	-0.116386353	-0.1305122649	0.5268544202	-0.07742663326	-0.1330519017	-0.1399325223	-0.1183835079	0.1284314512	0.03204671224	0.02658795956	-0.05696553989	0.05596533913	-0.1362217431	-0.1216915981	-0.141675439	-0.1090268572	-0.09997030473	0.04108519805	-0.083615611
0.08491475016	-0.09493167973	0.07416294358	-0.09522117775	-0.08888424157	-0.08786617385	0.8164866819	-0.1939601154	1.350373155	-0.1043361885	1.342613167	-0.09080622185	-0.06747255498	-0.08511788401	1.361084106	-0.1907801354	-0.08904161684	-0.04474519085	0.0797018206	-0.03906603899	-0.03959661689	-0.07785012317	-0.07299839107	-0.09372416618	0.07549411252	-0.04954116901	-0.09448048072	-0.05132129224	-0.1038657778	-0.09964160017	-0.08870559099	-0.08491202624	-0.09393137489	-0.09096085328	-0.1763373782	-0.09496088041	-0.09967571724	-0.08040144486	-0.04224468838	-0.05487774148	-0.06399475716	0.07051243158	-0.0247795288	-0.09655867935	-0.0680335366	-0.09876468598	-0.07057640253	-0.05436728591	-0.0528871482	-0.03620409097
-0.05232078209	0.3260562815	-0.04384276377	0.3377670955	-0.1365867229	0.4796249002	-0.1023779073	-0.2356416182	-0.08935951436	-0.1356583514	-0.08845808326	-0.140684341	0.01400097079	0.1361205891	-0.09006639668	-0.234241248	-0.1235096735	-0.08163002307	-0.04612068948	0.1195159823	-0.08512193872	-0.1233203278	-0.1138467572	0.2165689349	-0.04541870226	0.05163629876	0.3325680731	0.04467740545	-0.1386787969	-0.1399093841	0.4722669578	-0.1212344841	-0.1285080488	0.1939869543	-0.07294499671	-0.1362162589	-0.1419168874	-0.1254761237	0.1341945316	0.02837714875	0.02524723226	-0.05358737138	0.06351255644	-0.1373844793	-0.1254551432	-0.1399196832	-0.1104633791	-0.1028812878	0.03994472731	-0.08792304057
-0.0535721659	0.3254435601	-0.04826724991	0.3360777	-0.1337386027	0.4681004751	-0.103726897	-0.2334331995	-0.08688393529	-0.1380207343	-0.08948446095	-0.1346694134	0.0148219254	0.1333047228	-0.09355811157	-0.2384571624	-0.1250063429	-0.08091637837	-0.04655002407	0.12333638	-0.08119560558	-0.1197455432	-0.1130021154	0.2167239981	-0.04888527662	0.0493610291	0.3298426911	0.04757010538	-0.1383877607	-0.1364316432	0.4713331613	-0.1196450917	-0.1318041611	0.1930267197	-0.07333890011	-0.1320190622	-0.1401539246	-0.1236233414	0.126557706	0.0304054081	0.0246465224	-0.05154325724	0.05803314129	-0.1345378355	-0.1196372341	-0.1411316676	-0.1086409001	-0.1023337168	0.0424963825	-0.08229092899
-0.05589647421	0.2049152247	-0.05226061707	0.2150211989	-0.1369421727	0.2103420709	-0.1035120965	-0.2450469483	-0.09202807473	-0.1440212259	-0.09220971782	-0.142040912	0.01147224693	0.1368670009	-0.09381803124	-0.2423207642	-0.1286868927	-0.08320608783	-0.05077945579	0.1169637757	-0.08590741928	-0.1203820014	-0.1171660653	0.5632529328	-0.05383655556	0.04767560897	0.2085037014	0.040229136	-0.1388271682	-0.1396747851	0.2113223046	-0.121206743	-0.1350352558	0.5337133236	-0.08293056217	-0.1398727328	-0.1452361954	-0.1236871811	0.1241906959	0.02603914988	0.02130487272	-0.05954113002	0.05418841898	-0.1399132032	-0.1289651762	-0.1434057929	-0.1139734122	-0.1036499631	0.03579331252	-0.08870852114
-0.04744750985	-0.1198605246	-0.03481106031	-0.1183704255	1.218568227	-0.1152682649	-0.09380286359	-0.1652123671	-0.08003543794	0.0373765177	-0.08003986643	1.2059495	-0.1079375934	-0.1190060821	-0.07817011343	-0.1654606275	0.05124685791	-0.02211058253	-0.04311027086	-0.07744817703	-0.02715345284	0.0363985388	1.250010503	-0.1179892839	-0.03539004938	-0.08351896554	-0.1208006438	-0.08300713039	0.03699254034	0.0490406331	-0.1161242549	0.2877471188	1.204477103	-0.1241513156	-0.04359244756	0.2744299397	0.02017045981	0.03756177539	-0.080434118	-0.08628978576	-0.1027126675	-0.04977905148	-0.05748383194	0.0184718022	0.2504216346	0.02574089569	1.112057929	-0.02931534862	-0.08624349708	-0.02612790969
-0.07918061613	-0.1447029118	-0.07390250322	-0.1428270087	0.007464809809	-0.1429096146	-0.126769188	-0.201606189	-0.1107669097	0.3743661248	-0.1102070136	0.006373349788	-0.1390844694	-0.1448251587	-0.1094902893	-0.1974157771	0.3012740178	-0.05798831559	-0.07562619453	-0.1034867376	-0.05989232857	0.2512130106	0.03334237422	-0.1415692357	-0.07328733954	-0.1143295933	-0.1440304779	-0.1096645082	0.372644577	0.3634039242	-0.1409666421	0.01766703893	0.008097284349	-0.1494786449	0.4097296059	0.003666596318	0.3411428879	0.2467943296	-0.107766016	-0.1166996113	-0.1366906352	-0.08343942093	-0.08298532211	0.3232530285	-0.002316040469	0.3257637188	0.02024426052	-0.06966991224	-0.1247430739	-0.06190469045
-0.05041523015	0.3264535755	-0.04569629882	0.3341700886	-0.1370911164	0.4651475818	-0.1004766432	-0.2342582268	-0.0898608528	-0.1379344687	-0.08928424827	-0.1390206241	0.01808609702	0.1354700706	-0.08957876826	-0.2340370001	-0.1243742417	-0.08081894121	-0.04631042196	0.1210283223	-0.0810384791	-0.1180625489	-0.1141331583	0.2145017256	-0.04727223731	0.05003719963	0.331577066	0.04793165037	-0.134715462	-0.138034244	0.4678544473	-0.1180223831	-0.1317774207	0.1938062125	-0.07783705957	-0.1333217401	-0.1388321919	-0.1223158668	0.1242060813	0.03375736018	0.02692975595	-0.05149593057	0.05738762237	-0.1321267004	-0.1202772135	-0.1378282424	-0.1065559731	-0.09971599157	0.04357552749	-0.08317426583
-0.05444730158	0.3192910219	-0.05091875056	0.3298998062	-0.1397064971	0.4590328407	-0.1045087146	-0.2405382579	-0.09389292423	-0.1367959041	-0.09449546326	-0.1428151484	0.0129744308	0.1293553295	-0.09361083969	-0.2391378876	-0.1284063131	-0.08474979725	-0.05034249339	0.1169854722	-0.08614847871	-0.12434258	-0.1169665314	0.2098036753	-0.05130430874	0.04840346171	0.3273067836	0.04389957894	-0.1398163496	-0.1410469367	0.4608088885	-0.1220544546	-0.1306388561	0.1887256648	-0.07507580404	-0.1373538115	-0.1440434069	-0.1285958979	0.1271783259	0.02854614519	0.02181808973	-0.05670714557	0.05930666061	-0.1384067315	-0.1254884285	-0.1430394573	-0.1114899191	-0.1039078278	0.03891818732	-0.08894958056
-0.0489605993	0.214467953	-0.04249931358	0.2149791489	-0.1267840568	0.2179114413	-0.09337599606	-0.2310051169	-0.07996120966	-0.1309062774	-0.08542860443	-0.1178475256	0.0220523067	0.1352293576	-0.08560994612	-0.2310633315	-0.1195168354	-0.07098495544	-0.04071765826	0.1293413161	-0.0725586398	-0.1085576253	-0.09786698816	0.5642994452	-0.04421068677	0.05974525278	0.2149294968	0.05417611899	-0.1282477269	-0.1335922673	0.2207926097	-0.1102831432	-0.1228402925	0.533837804	-0.07008843294	-0.1283224225	-0.1331198255	-0.1126538854	0.1340678107	0.03735469315	0.03058417965	-0.04630539367	0.06609998178	-0.1255615968	-0.1138512039	-0.1310152928	-0.1032546238	-0.09567587456	0.04601731448	-0.07648077636
-0.05473273891	0.1292327178	-0.05533464413	0.1350596812	-0.135653259	0.1333113226	-0.09930625552	-0.2406578694	-0.08545595546	-0.1448732456	-0.08872542101	-0.1377713887	0.01717650915	1.177770443	-0.08851884382	-0.2382370036	-0.1352473218	-0.0862491372	-0.05306584148	0.1258013648	-0.08682873243	-0.1230845219	-0.1168669887	0.1371737891	-0.05681354879	0.05365395754	0.1350731999	0.04359385628	-0.145004627	-0.1430091823	0.13788498	-0.1265508291	-0.1357161356	0.1250365828	-0.08291187016	-0.1398864145	-0.1443390623	-0.1254382758	0.1313944997	0.02928212876	0.02427391468	-0.05856272995	0.05650442629	-0.1335245543	-0.1211006677	-0.1424412315	-0.1109085962	-0.09311459084	0.04863736861	-0.09470046091
-0.068698305	-0.1380709285	-0.06518197169	-0.1386479772	0.01455913477	-0.1372427493	-0.1195768087	-0.1944792981	-0.1042220909	0.3832744674	-0.1030066055	0.01047720341	-0.1346737259	-0.1388716236	-0.1045938517	-0.1906199805	0.3120512899	-0.05026506521	-0.06800769273	-0.09633278038	-0.0510730037	0.2678462294	0.04013038485	-0.1360366152	-0.06456680801	-0.1096291767	-0.1414957918	-0.1048023798	0.4108628575	0.3771443386	-0.1339993731	0.02640644643	0.01443422217	-0.14253381	0.2784329772	0.01339525618	0.3431376898	0.2596154876	-0.1022175346	-0.11127614	-0.127478895	-0.07683204052	-0.08535351322	0.3340190261	0.003517501695	0.3370136972	0.02583947492	-0.06550592426	-0.1135613074	-0.05308536558
-0.0742503523	-0.1441918072	-0.06462600317	-0.1439363698	0.01291664493	-0.1421471246	-0.124132262	-0.1950298353	-0.105868085	0.4115058826	-0.1046334673	0.01304605026	-0.1323973627	-0.1423135815	-0.1049107574	-0.1871161006	0.3057398905	-0.05289427308	-0.06653895368	-0.09830360101	-0.05555060325	0.2628163081	0.04067891146	-0.1424270376	-0.06647415166	-0.1112419571	-0.144112031	-0.1084181673	0.3735423099	0.3658568577	-0.1392129191	0.0215017354	0.01179937274	-0.1449788798	0.2776398557	0.009785927147	0.3790852428	0.2531682214	-0.09948196093	-0.1127318459	-0.1290145616	-0.07231911306	-0.08601856921	0.3351193156	0.00403578063	0.3365084591	0.02430008239	-0.06183986724	-0.118348125	-0.05670115308
-0.02208817813	0.04011712054	-0.0177929185	0.04094774438	-0.1046063791	0.04079889231	-0.07447871692	-0.2072806105	-0.05827104781	-0.1049907363	-0.05637826394	-0.1055762367	0.03761400385	0.03705424109	-0.05207621522	-0.2028773138	-0.09112297654	-0.0458528216	-0.01103692059	0.0764768561	-0.04584794473	-0.08860198229	-0.0810687124	0.04455365738	-0.01945140854	0.07468603511	0.04198889367	0.6010582353	-0.1068496095	-0.09612385159	0.04110137227	-0.07334220807	-0.1011661697	0.02944587184	-0.04775932851	-0.1015467284	-0.1042790584	-0.08943980456	0.08064223377	0.65244569	0.0473906221	-0.02850755078	0.09428589065	-0.1008332353	-0.09112637089	-0.1076217597	-0.07814252765	-0.05169859277	0.06923927575	-0.04184031779
-0.05905079192	0.2064199613	-0.05373579653	0.2095600455	-0.1383734828	0.2077264972	-0.1055909671	-0.2433090269	-0.09454245904	-0.1445029114	-0.09513887509	-0.1383023373	0.01316923717	0.1322537121	-0.09693736522	-0.2428024496	-0.1315549524	-0.08648185664	-0.05121417192	0.1210197043	-0.088055541	-0.120634168	-0.1196378387	0.5596362381	-0.05427127169	0.04738946029	0.2091241693	0.04179960026	-0.1382683903	-0.1413304756	0.2150073059	-0.1213315041	-0.1344764779	0.5362315173	-0.07937453706	-0.138000007	-0.1434877087	-0.1250224219	0.12916036	0.03080112291	0.0220128961	-0.05979329659	0.05651619585	-0.1381647165	-0.1262277227	-0.1426613654	-0.1142770752	-0.1039536262	0.04328644707	-0.08915086441
-0.046969501	0.3235170897	-0.04140270265	0.3337593802	-0.1336569065	0.4810787371	-0.1019278152	-0.2347389917	-0.08760345637	-0.1409323808	-0.0909039938	-0.1374434259	0.01650716336	0.1284423285	-0.09251230721	-0.2322355403	-0.1187865244	-0.07553037411	-0.04124694775	0.1184684457	-0.08079024423	-0.1173079202	-0.1129627777	0.211896591	-0.04193817781	0.05482608804	0.3346713306	0.05013017769	-0.1359649705	-0.1380916024	0.4714710093	-0.1180181697	-0.1311102564	0.1913913184	-0.07525534558	-0.1375419002	-0.1379896852	-0.1204658473	0.126113517	0.03150431356	0.02602800316	-0.0496689934	0.06945081183	-0.1301177733	-0.1184150381	-0.1367015378	-0.1064723729	-0.1018886565	0.0463261813	-0.07887466559
-0.06296380812	-0.13286309	-0.05031413963	-0.1339382728	2.208582235	-0.1337763348	-0.1082616916	-0.1936300523	-0.09602904435	0.01587061217	-0.0967598819	2.19386997	-0.1319113647	-0.1342405305	-0.08676295331	-0.1914629047	0.03090864028	-0.04283270478	-0.05997704606	-0.09348947106	-0.04592670842	0.01636477565	1.234247842	-0.1329974307	-0.05121196032	-0.1035717686	-0.1363290388	-0.09972594478	0.01507398637	0.02546256248	-0.1333022812	0.2660267863	2.18266047	-0.1375422763	-0.0643361926	0.260636179	-0.0003450619316	0.01654707417	-0.09393229367	-0.1096073794	-0.1224586833	-0.06536649027	-0.08100075199	-0.00281516952	0.2318516878	0.002461023906	1.091437388	-0.0468462554	-0.1051609857	-0.0466875151
-0.06421010769	-0.1354139283	-0.05478877078	-0.1356383686	2.200298984	-0.1345124907	-0.1120286731	-0.1963293418	-0.09735365674	0.01650940718	-0.09693492101	2.18886219	-0.1305653774	-0.1337802113	-0.08980125751	-0.1912176076	0.02687332775	-0.0450901968	-0.06064484406	-0.09439318751	-0.04714373711	0.01366926218	1.23357373	-0.1355050868	-0.05417737954	-0.09402014381	-0.1375460675	-0.1027796321	0.01301005514	0.02046622212	-0.1338622423	0.262961734	2.181947015	-0.1454197626	-0.06936809913	0.2546031514	-0.003418932288	0.01591557295	-0.0969682957	-0.1092917354	-0.1266331755	-0.06503700712	-0.08143581322	-0.005222856102	0.2291561743	3.768139666e-05	1.092109361	-0.04752036748	-0.1081024458	-0.04611819396
-0.05242011804	0.3215738206	-0.04727734794	0.3356666865	-0.1363273315	0.4643266329	-0.1066614057	-0.2420615605	-0.09342012113	-0.141214538	-0.09186067684	-0.1404070267	0.01563289332	0.1317586806	-0.09476398259	-0.2406611903	-0.1269605392	-0.08120358327	-0.04566125068	0.1192682709	-0.08359123158	-0.1196956024	-0.1110245614	0.2137681031	-0.04885328643	0.04650249051	0.3370043463	0.04619831534	-0.1393522009	-0.1363487821	0.4664883585	-0.120601339	-0.132984228	0.1893497538	-0.07942676311	-0.1339118954	-0.1403959775	-0.1249484685	0.1266288588	0.03013848454	0.02546551911	-0.05493935014	0.05834906537	-0.1358254253	-0.122829966	-0.1415700603	-0.1088314566	-0.1024441309	0.04095186569	-0.08454787475
-0.1468446138	-0.2140542062	-0.1457436319	-0.2252395498	-0.1672327939	-0.2072833701	-0.1960192957	1.419699378	-0.1730740488	-0.1719349696	-0.1804434926	-0.1567927801	-0.2184994336	-0.2207222045	-0.1723174382	1.418491804	-0.1602790585	0.1776820182	-0.1450783204	-0.1770810038	0.1927585652	-0.168964222	-0.1396228528	-0.2205911411	-0.1436442097	-0.1861093882	-0.22308231	-0.1793709862	-0.1718549239	-0.1704622678	-0.2142366627	-0.1581678426	-0.1675983638	-0.2256820545	-0.2492576354	-0.1696207946	-0.1818505468	-0.168377529	-0.183946075	-0.1971481506	-0.207610399	-0.1502396605	-0.1570969291	-0.181939688	-0.1653441568	-0.1828348336	-0.154354737	0.2974551185	-0.1922809811	0.1847401398
-0.07286957064	-0.1342670755	-0.06856364589	-0.1414472794	0.0191801008	-0.1316962172	-0.1216129846	-0.1864571137	-0.09889908624	0.378868138	-0.1042426282	0.01509902065	-0.138513463	-0.1444263659	-0.1054566883	-0.1895827451	0.3083661393	-0.0516772701	-0.06930633101	-0.09983450306	-0.05654740153	0.2662298711	0.03822126862	-0.1402360636	-0.0680983992	-0.1089675226	-0.1418769931	-0.1026209553	0.3725777642	0.370197628	-0.1361601409	0.02772161837	0.01311611085	-0.1465325821	0.274441092	0.01121186889	0.3483307793	0.2562331561	-0.1032029916	-0.1140319199	-0.1313186321	-0.0775217842	-0.08238923158	0.3880590091	0.005822429721	0.3589624348	0.02448523774	-0.06495600951	-0.1192948454	-0.05262929706
-0.0002448748201	-0.06798988774	0.003002764209	-0.07448501276	0.1727545187	-0.06212397192	-0.05116962847	-0.1134576169	-0.0291021255	0.08736982455	-0.03614148576	0.1727072707	-0.04795404256	-0.07285203764	-0.03389260598	-0.1169579012	0.09499256398	0.02238307985	0.005884225906	-0.02804590454	0.01970390792	0.08340268739	0.1898490553	-0.07299243603	0.0007922701914	-0.03209911034	-0.07460556579	-0.03353008004	0.08226495457	0.08494404076	-0.07213665899	0.196888696	0.1737603499	-0.07478174796	0.00934475511	0.176925024	0.07384766856	0.0850107124	-0.02437849726	-0.03869972117	-0.04957769362	-0.002945487909	0.002339592062	0.06809382042	0.1668250872	0.06972328899	0.1757886542	0.01603861621	-0.04348409929	0.02072945107
-0.01348303324	0.02874597508	-0.03629912316	0.03392051367	-0.1212736265	0.03400375064	-0.08411692752	-0.2160766113	-0.07138829542	-0.1265215894	-0.06856134735	-0.1233464241	1.090878498	0.03326748239	-0.0714646531	-0.2215952761	-0.1152620391	-0.06351904717	-0.02904591422	0.06751062617	-0.06517537714	-0.1065149876	-0.08716096132	0.03420116204	-0.03568773192	0.3973607911	0.0309469756	0.05833369116	-0.1232829512	-0.1198866225	0.03584224229	-0.1078575976	-0.1223960917	0.02373799731	0.2543944681	-0.1091503552	-0.1216027235	-0.1067147972	0.07100543609	0.04606717033	0.855589364	-0.03729966419	0.07924959285	-0.1208008821	-0.09621969144	-0.1269004496	-0.08763318944	-0.08796947795	0.2411302303	-0.06892287396
-0.01630278693	0.02200545414	-0.04122964849	0.02840675455	-0.1264714467	0.02759883496	-0.09005131322	-0.2178318873	-0.0758149381	-0.13108325	-0.07569088312	-0.1263761339	1.096093767	0.02638629403	-0.07598540312	-0.2245296957	-0.1205993278	-0.06541331906	-0.03494156933	0.06078088392	-0.07019791417	-0.1106344021	-0.09218778063	0.02629227623	-0.04061825725	0.4008397485	0.02454205992	0.05541172181	-0.1275925424	-0.1244330734	0.02898587258	-0.110779567	-0.1276326425	0.01941329518	0.246238259	-0.1120642162	-0.125722138	-0.1097511376	0.06328672698	0.04634100885	0.8532070923	-0.04364103062	0.07443771088	-0.1272429864	-0.1002770987	-0.131333998	-0.09066289925	-0.09100750646	0.2362467298	-0.07512455454
-0.07224169953	-0.1388984935	-0.06790733545	-0.1406437255	0.01408982957	-0.1349672624	-0.125515745	-0.1952103646	-0.1006939679	0.2915386652	-0.09962555163	0.01494666022	-0.1318366828	-0.1389409637	-0.1058234993	-0.1837885299	0.2994732528	-0.0484262858	-0.06971947606	-0.09726996053	-0.04208036438	0.2666677572	0.0392844758	-0.1391343933	-0.0696584501	-0.1071420403	-0.1423233568	-0.1004526835	0.2759147265	0.2877498654	-0.1362367861	0.03514398817	0.01867092912	-0.1410848706	0.1862207999	0.02164713884	0.2458515162	0.2635005712	-0.1031387845	-0.1053000633	-0.1210828184	-0.07321342228	-0.08604003685	0.2454238614	0.01228376209	0.2436364931	0.03543729943	-0.0561634609	-0.1129192581	-0.04003813551
-0.05448577164	0.73147108	-0.04818033301	0.739046562	-0.1335971298	0.3296563517	-0.1000361908	-0.2384366966	-0.087574047	-0.1420845858	-0.08915140111	-0.1375093839	0.01574242219	0.1323345025	-0.09193005941	-0.2422067956	-0.1245138221	-0.0772787319	-0.04348948934	0.1245738274	-0.07558116747	-0.1192514496	-0.1150640004	0.2141189443	-0.04871580818	0.05069625625	0.7343299613	0.05338852348	-0.1388765491	-0.1381796243	0.3331692554	-0.121420082	-0.1326638093	0.1938613976	-0.07696810054	-0.1314636054	-0.1409145237	-0.1234924508	0.1342965835	0.03259081784	0.02698065487	-0.05423852023	0.06038083146	-0.1346105934	-0.1226735996	-0.140195886	-0.111049322	-0.09786858763	0.04308294021	-0.07852094956
-0.04846980153	0.3247963946	-0.04611630419	0.3293265757	-0.1309128559	0.4677386595	-0.09844767858	-0.2295099787	-0.08160471684	-0.133903852	-0.09047562082	-0.1307281298	0.02032660774	0.1311398385	-0.09057116542	-0.233042848	-0.1228553972	-0.07624622265	-0.04210482991	0.1250405755	-0.0807762144	-0.1189093518	-0.112164085	0.210608147	-0.04673433091	0.0587582952	0.3264619454	0.05272407998	-0.1352551898	-0.1345666907	0.4657005157	-0.1174932947	-0.1299665825	0.1960663277	-0.06721750769	-0.1334576116	-0.1342300505	-0.121669914	0.1269711536	0.03235883547	0.02885848069	-0.04773665029	0.06432548677	-0.1284071941	-0.1157984013	-0.1349141983	-0.1077917401	-0.0995127872	0.04474594156	-0.08069239425
-0.05672271513	0.2034659704	-0.05638382479	0.2043567648	-0.1271304532	0.2041582089	-0.1054044605	-0.2479464513	-0.09392043882	-0.1479611923	-0.09664651536	-0.1322291924	0.007996369827	0.1275699959	-0.09675085865	-0.2462607305	-0.1340060943	-0.08577557205	-0.05267181987	0.1132767437	-0.08951736683	-0.1212082423	-0.1190327695	0.5539559279	-0.05572891965	0.04740593581	0.2057882286	0.03940289508	-0.1407195323	-0.1447782115	0.2097524979	-0.1230991071	-0.1252235362	0.5308403915	-0.08320023533	-0.1420557947	-0.1460624364	-0.124513422	0.124010399	0.02686540945	0.01782899561	-0.06143349411	0.0573978709	-0.1418055673	-0.1297914172	-0.145298157	-0.1171862015	-0.1065827905	0.03873967666	-0.09127800535
-0.06268653559	0.2046198543	-0.05536221754	0.2068785346	-0.1410276013	0.205118451	-0.1081990133	-0.2424644152	-0.09715050527	-0.1481180966	-0.09943048677	-0.1421176763	0.00725008259	0.1271139983	-0.0985458632	-0.2444090788	-0.1331813734	-0.08626458565	-0.05386829038	0.113305802	-0.09012168091	-0.1255537743	-0.1212463367	0.5575053952	-0.0558976927	0.04662587275	0.2080416549	0.03919155403	-0.141904134	-0.1442412843	0.2083976709	-0.1239395503	-0.1370845242	0.534242714	-0.08202865552	-0.1409730523	-0.148302596	-0.1298373091	0.1304122175	0.02598623567	0.01609374152	-0.06358048637	0.05145779721	-0.1430561736	-0.1311191798	-0.1428181708	-0.1215423148	-0.1058369791	0.03834891771	-0.09188231943
-0.06033308871	-0.1326283869	-0.05116097859	-0.1301229196	0.01665525988	-0.1293152996	-0.1169501939	-0.1872970576	-0.09290810966	0.3109866519	-0.09393570969	0.01462389644	-0.1322660405	-0.1364551257	-0.09278774079	-0.1828320481	0.3376813999	-0.04808692441	-0.05682924003	-0.09430898901	-0.04389727591	0.27223144	0.04186782914	-0.1312476278	-0.05173619522	-0.09657958893	-0.1335497319	-0.09275718255	0.2992458125	0.3160638526	-0.1295381408	0.03079049765	0.01649161154	-0.1365561408	0.2075234742	0.01990964539	0.2673885634	0.2698920947	-0.09341967861	-0.09542240288	-0.1277173457	-0.06773655562	-0.06718926666	0.259672172	0.008462483559	0.2628409158	0.02771167993	-0.05701180094	-0.1100517924	-0.04732305639
-0.05642637135	0.2100921961	-0.05033186801	0.2133819185	-0.1348607551	0.218681803	-0.1020321672	-0.2395100667	-0.08990058494	-0.1385732899	-0.08944941373	-0.13668169	0.01373862529	0.1375484109	-0.09331620325	-0.2388427523	-0.1245742694	-0.08485183653	-0.04968954826	0.1223495741	-0.0863716372	-0.1181030655	-0.1172238535	0.5682717274	-0.05071742619	0.0488191776	0.2100506594	0.04378813244	-0.1377136236	-0.1346066855	0.2179841841	-0.1186588417	-0.1308140595	0.5411337071	-0.07623977173	-0.1357021359	-0.1429572595	-0.1223948248	0.1310452737	0.0334865511	0.02258228422	-0.05723602107	0.06311465185	-0.1351896047	-0.1233412846	-0.1410842581	-0.1106018909	-0.09926568919	0.04443951983	-0.08850742393
-0.1620917784	-0.2363890615	-0.1594711255	-0.2411706545	-0.187100651	-0.2306368799	-0.2109199181	1.847835811	-0.1942426247	-0.1916319285	-0.1929841045	-0.1842013072	-0.2326507568	-0.2361547929	-0.1944661823	1.849799323	-0.1783453224	0.1845128333	-0.1624677684	-0.1937713829	0.186805529	-0.1863811101	-0.1713968261	-0.237575014	-0.1560987714	-0.1978788304	-0.2397878302	-0.1950577066	-0.1929216349	-0.1922793155	-0.2295475527	-0.1710713108	-0.1832617074	-0.2452338516	-0.2645765184	-0.1887737259	-0.2026740336	-0.1860728053	-0.1968287158	-0.2118451148	-0.2227562659	-0.1680479113	-0.1723281107	-0.2009196032	-0.1823024927	-0.2007884113	-0.1728244415	0.2835159776	-0.211942693	0.1803347983
-0.07783094484	-0.1421289376	-0.07046972937	-0.1426012377	0.01082474973	-0.1413164143	-0.1265971591	-0.196681955	-0.1074294933	0.3794005255	-0.1078668743	0.009954606821	-0.1392135269	-0.1444869777	-0.108224914	-0.1953945348	0.3088280709	-0.05663864431	-0.07328676715	-0.1018535195	-0.05626743923	0.2585983459	0.03670231414	-0.1424177193	-0.07094791217	-0.1149007261	-0.146543557	-0.1098563287	0.3703207195	0.3757281698	-0.1391840544	0.02101799677	0.01046825742	-0.1500327683	0.2695814479	0.005535944742	0.343513654	0.2524316163	-0.1077382737	-0.1151597634	-0.1329996341	-0.08103671997	-0.08841031309	0.3824737469	0.0002979516792	0.3631777019	0.02494694804	-0.06609860246	-0.1210602656	-0.05945894467
-0.07664918426	-0.1422336946	-0.0681632375	-0.1393893467	0.009363982569	-0.1394438033	-0.1243953282	-0.1944898784	-0.1073099757	0.3812919465	-0.105654462	0.008450561074	-0.1347147778	-0.1430901311	-0.1064467554	-0.1937844257	0.3090784969	-0.04611345443	-0.07210500657	-0.09833562894	-0.05444220058	0.2688552615	0.03891472643	-0.1351758789	-0.06873845413	-0.1106903392	-0.1446679917	-0.1079455568	0.3758742441	0.3725115172	-0.1369919778	0.0232586428	0.01102415456	-0.143502114	0.2752502184	0.01917119157	0.3520497522	0.2633208629	-0.1042098018	-0.1123069481	-0.1294898519	-0.07982385593	-0.08854353412	0.3625370852	0.001519008567	0.3800122558	0.02640687563	-0.06454315708	-0.1165456966	-0.05763370602
-0.07251649621	-0.1385480446	-0.06636444158	-0.1406347476	0.01722754989	-0.1398995645	-0.1214094391	-0.1908370807	-0.1055388219	0.4019219095	-0.102783826	0.0119275682	-0.1313031394	-0.1433308072	-0.1011739328	-0.1937074436	0.3132873521	-0.05256310535	-0.0664249257	-0.09915918129	-0.04622230187	0.2650681608	0.03966120316	-0.1404928446	-0.06535900257	-0.1082284526	-0.1431594633	-0.105453951	0.3858020627	0.3754055991	-0.1393803407	0.039743038	0.01445702837	-0.1451531605	0.4183704495	0.01808324952	0.353429486	0.267382129	-0.107710879	-0.1086129026	-0.1289093052	-0.07803917082	-0.08679357344	0.3315143412	0.005967483699	0.3434778077	0.02631939458	-0.06215078144	-0.1162125872	-0.05064857464
-0.05757594238	-0.1304944183	-0.04854846827	-0.1286185151	0.03037124626	-0.1259021586	-0.1110541043	-0.1823597416	-0.09057027527	0.3050004585	-0.09507955065	0.02845827653	-0.1183668784	-0.1269671229	-0.08866840338	-0.1794576219	0.3215479391	-0.03901181288	-0.04191792591	-0.08556415447	-0.04287553963	0.2798329485	0.05138712576	-0.1284766121	-0.05021703138	-0.09593854098	-0.1314345374	-0.08757650516	0.3014358232	0.3024612816	-0.1242629454	0.03780632523	0.03338720355	-0.1332716314	0.2019205889	0.02321973906	0.2709346446	0.2752980981	-0.08467379721	-0.09278050441	-0.1147001123	-0.06160083152	-0.07483653755	0.2521903663	0.01634986678	0.2585810846	0.0412697684	-0.04930664708	-0.1020129723	-0.04402608946
-0.05651567791	0.2070461	-0.05638218223	0.2086856815	-0.136681221	0.2050801115	-0.1032187004	-0.24475957	-0.0941282385	-0.1448839116	-0.09363169766	-0.136384626	0.01281101805	0.1309091567	-0.09793079771	-0.2474293045	-0.132223806	-0.08522988452	-0.05386055762	0.1218712924	-0.08657811946	-0.121416042	-0.1189265149	0.5582848447	-0.05691765739	0.04757530925	0.2106050105	0.04219686978	-0.1385224071	-0.1442521617	0.2134645449	-0.1229901138	-0.1337651541	0.5365263771	-0.0810399847	-0.1382608617	-0.1438459279	-0.1242975668	0.131517937	0.02838702454	0.02263561504	-0.05894170848	0.0559325273	-0.1400127137	-0.1256050037	-0.1460624699	-0.1146352943	-0.1067825614	0.04193240385	-0.08833875799
-0.04273013637	0.01811994319	-0.04620796725	0.020902407	-0.1289644139	0.02207470821	-0.08628417628	-0.226071603	-0.07115572901	-0.1418882355	-0.06240013338	-0.1221281715	0.1963018961	0.02512653577	-0.07408427855	-0.2310816893	-0.1241357526	-0.07963214614	-0.0410306115	0.05206446301	-0.08068818333	-0.1238042198	-0.09935401075	0.02215155877	-0.04683983947	0.2290027856	0.02056518869	0.05048874825	-0.1388445877	-0.1320616264	0.0220313233	-0.1115473498	-0.129573163	0.01065926444	0.08701131786	-0.126298829	-0.1386147647	-0.1258883131	0.05983761903	0.04468938596	0.2032851	-0.04708197446	0.06442970588	-0.1373288289	-0.1142569951	-0.141196776	-0.1068207648	-0.09833952664	0.4418287103	-0.07824012733
-0.05100576348	0.3205833626	-0.0484360295	0.3310245964	-0.1373480332	0.4678275074	-0.1043322438	-0.2370112792	-0.09039874135	-0.1355035633	-0.09431899249	-0.1404566845	0.01416452984	0.1301066787	-0.09343436892	-0.2378455469	-0.1271139724	-0.0802579108	-0.04794812291	0.1171094481	-0.08165659226	-0.1219841161	-0.1146080675	0.2105550245	-0.05001196799	0.0489533735	0.3262136741	0.04490934988	-0.1385240088	-0.139754596	0.4685372822	-0.1220686629	-0.1282803922	0.1881735469	-0.07154882537	-0.1360614707	-0.141684943	-0.1251543598	0.1252174172	0.02853193686	0.02300818877	-0.0565306748	0.05868279084	-0.1371143907	-0.1231299646	-0.1417471166	-0.1091314552	-0.1026154871	0.04127665123	-0.08261323543
-0.07047172081	-0.1359284833	-0.06640882058	-0.1413477422	0.02012186495	-0.1346526173	-0.1179119607	-0.1887566519	-0.1012792828	0.3839485731	-0.1036960143	0.02020954849	-0.1274562143	-0.1408153929	-0.1030056691	-0.1944481659	0.3124404981	-0.04894241272	-0.07047780507	-0.08822221906	-0.04960347813	0.2697646077	0.04358615789	-0.138516173	-0.06703692036	-0.1079317413	-0.1397024703	-0.101470092	0.3824759482	0.3742382089	-0.1306867665	0.02618743324	0.01536263897	-0.138030857	0.2791526215	0.01043606746	0.3554523875	0.2626169401	-0.09383765957	-0.1044342006	-0.118003533	-0.0748865095	-0.07730337979	0.396809515	0.01439466917	0.3740719765	0.02899590788	-0.06108073917	-0.1067163046	-0.05175452024
-0.001104282072	0.03901527693	-0.01959114459	0.04124192957	-0.104504223	0.04270794284	-0.07066590764	-0.2065086368	-0.05741451086	-0.1085473314	-0.05781767007	-0.1074226976	0.03846036075	0.03884788026	-0.05459038529	-0.1987657814	-0.09428464647	-0.04656026162	-0.01898004322	0.07494926725	-0.04833256168	-0.08727200026	-0.08099012085	0.04239021521	-0.02007309982	0.07630075144	0.04195847394	0.5930307126	-0.1090296543	-0.1048827046	0.04443349919	-0.08044580005	-0.1011660738	0.0292840293	-0.05261794016	-0.1048958262	-0.1055920717	-0.08938339143	0.07849476854	0.6403081927	0.04909884769	-0.0259486997	0.0955692312	-0.1032228411	-0.08956025497	-0.109931367	-0.07796440927	-0.0666795888	0.06841317695	-0.04617723944
-0.05388348785	0.1266624123	-0.05550890537	0.1328163416	-0.1350159261	0.1289790096	-0.09946762305	-0.241845691	-0.08768936402	-0.1474488024	-0.09019467458	-0.1381457422	0.01812550075	1.172143138	-0.09080880589	-0.2404652885	-0.1333921529	-0.08431681195	-0.0521996394	0.1223443517	-0.08494790366	-0.1200833806	-0.1172701191	0.1335630202	-0.0559473467	0.05348915808	0.1294617778	0.0415089918	-0.142080642	-0.1434507151	0.133298138	-0.124378078	-0.1340898358	0.120465624	-0.0830573545	-0.1380312456	-0.1444073904	-0.1235202086	0.1313377284	0.03140338344	0.02423393942	-0.0589915202	0.05843675153	-0.1335901894	-0.1201800289	-0.1415750294	-0.1079589513	-0.09229988523	0.05062682353	-0.09177916881
-0.05242478798	0.734505175	-0.04710097457	0.7423011748	-0.1316428758	0.3349719055	-0.09809448308	-0.2315518711	-0.087045975	-0.1387954973	-0.08732833679	-0.1345735046	0.01779847545	0.1371938934	-0.09042181924	-0.2381690498	-0.1224378697	-0.07706713732	-0.04230962556	0.1276079224	-0.07536957289	-0.1161938719	-0.1080828809	0.2172153045	-0.04763644973	0.05363257148	0.7445413201	0.05544457674	-0.1358189714	-0.1381196446	0.3380412297	-0.1183625044	-0.1283112393	0.1936049538	-0.07426605117	-0.131702722	-0.1378569461	-0.1204348732	0.1309998926	0.0356483955	0.02762307245	-0.05200334461	0.05966360627	-0.1325545401	-0.1196160219	-0.1381562586	-0.1079917443	-0.09683191311	0.04576363336	-0.07744725076
-0.05654293652	0.1221912649	-0.05611714429	0.1330288513	-0.138758449	0.1321305504	-0.09909978883	-0.2404514027	-0.08623845561	-0.1459617712	-0.09230688362	-0.1323149501	0.01596379797	1.174372184	-0.08831237713	-0.2380305369	-0.1350408551	-0.08631609151	-0.05487603909	0.1214989136	-0.08590671989	-0.1248947195	-0.1093711663	0.1348032273	-0.05759604894	0.05185977096	0.13088748	0.04081070285	-0.1458258578	-0.1450866515	0.1325867703	-0.1260267802	-0.1368046612	0.1193983972	-0.08573375419	-0.1404169475	-0.1481499132	-0.1272484734	0.1287281057	0.02976744708	0.02207223665	-0.06064022244	0.05870425982	-0.1363077077	-0.1228948543	-0.1432237316	-0.1117298269	-0.09290812415	0.04742465743	-0.09377844837
-0.0509577897	0.3193128614	-0.05061889936	0.3278480556	-0.1373000594	0.4615673298	-0.1031684001	-0.2358944893	-0.08923489759	-0.1364960528	-0.09419561205	-0.1404087107	0.01380004841	0.1280460079	-0.09331098849	-0.2377692203	-0.1270659986	-0.08195318032	-0.04790014913	0.1153981388	-0.0843923251	-0.1208673262	-0.115600557	0.2084943536	-0.04996399421	0.05007016338	0.3313494298	0.04630601664	-0.1374072189	-0.1407470855	0.460830728	-0.1220206891	-0.1282324184	0.1866123478	-0.07150085159	-0.1389411449	-0.1416369692	-0.1240375699	0.124824583	0.02753944731	0.02264370735	-0.05536683104	0.05873076462	-0.1359976008	-0.1230819908	-0.1416991428	-0.1090551286	-0.1036079766	0.04078426826	-0.08430850494
-0.149806402	-0.2296933804	-0.1554431528	-0.2311380464	-0.1819855183	-0.2251948986	-0.2034127704	1.407485906	-0.1904954951	-0.1823028978	-0.1946390906	-0.1790861746	-0.2213988009	-0.2272155313	-0.1876063827	1.413225138	-0.1724542262	0.1762490047	-0.1525596648	-0.1846431431	0.1887679575	-0.173532839	-0.1583811312	-0.2301868949	-0.1509774522	-0.192134192	-0.2317638577	-0.1897696131	-0.1822437543	-0.1816014348	-0.2229402709	-0.1660729822	-0.1755676299	-0.2375988724	-0.26229098	-0.1822215425	-0.1935831947	-0.1743875237	-0.1915023479	-0.2027635494	-0.2114907044	-0.1601484432	-0.1632578544	-0.1926216348	-0.1744108405	-0.1921802216	-0.1616385308	0.2950656852	-0.2007544766	0.1791044481
-0.01961647476	0.02167256798	-0.04385942382	0.03004622862	-0.1268043329	0.02619004066	-0.08662690486	-0.2205499685	-0.07758687286	-0.1357250614	-0.07568989133	-0.1258875103	1.084186732	0.02602424753	-0.07480526776	-0.2271090966	-0.123193537	-0.06616306954	-0.03753577849	0.06223895982	-0.07316727154	-0.1156806867	-0.09582245311	0.02720316159	-0.04220756925	0.3895505856	0.02929805724	0.05474904375	-0.1301867516	-0.1258066103	0.02627003317	-0.1133737761	-0.1279655287	0.02054256772	0.2456447031	-0.1159313573	-0.1274948375	-0.1158804964	0.06551524223	0.04025426094	0.8512942597	-0.03931192745	0.06991868134	-0.1280107887	-0.10332273	-0.1341024535	-0.09547671529	-0.0958213225	0.2355315437	-0.0777187637
-0.05234702107	0.01815682944	-0.047310652	0.02308590466	-0.1374090182	0.02563132758	-0.09697443636	-0.235633283	-0.07989259066	-0.1441783208	-0.08108415392	-0.1373378727	0.1995792872	0.02988706937	-0.08443847494	-0.2339898454	-0.1285073291	-0.08085457116	-0.04327570004	0.05489931255	-0.07861974363	-0.1241872066	-0.1133986582	0.02562778048	-0.04779260724	0.2305453021	0.02475002678	0.05429766501	-0.1388077015	-0.1383620813	0.02487004402	-0.1117974235	-0.1320953226	0.012534105	0.08867972931	-0.1267716344	-0.138377025	-0.1244085014	0.06091998891	0.04890063482	0.2071582421	-0.05365700961	0.06392340739	-0.1362757458	-0.1116340274	-0.140262165	-0.1070201713	-0.09989029033	0.4412903092	-0.08158407323
-0.05823877774	0.2022365509	-0.05315819728	0.2127315473	-0.1375730981	0.2112838031	-0.1078272976	-0.2446624302	-0.09578982272	-0.144705524	-0.09652491901	-0.1426523415	0.01092851239	0.135811018	-0.09813323243	-0.2419362461	-0.131816403	-0.08666309715	-0.05147991038	0.1142851019	-0.0893644286	-0.1199324813	-0.1187786159	0.5641751692	-0.05354375546	0.04584398351	0.2056032598	0.04061096116	-0.1384426501	-0.1405514629	0.2112674429	-0.121585613	-0.1356466853	0.5311684103	-0.08100720473	-0.1395799327	-0.1458554914	-0.1253139898	0.1220402357	0.02566027984	0.02076113818	-0.06221980382	0.0528524742	-0.1405298062	-0.1295844722	-0.1450878727	-0.1158632318	-0.1063286369	0.03885048812	-0.09032107177
-0.01277410799	0.03896982336	-0.01949013386	0.03572187455	-0.1038944656	0.03855531705	-0.07487879328	-0.2086439045	-0.06291060064	-0.1087975875	-0.05373057297	-0.1057619205	0.03952148236	0.0327193466	-0.06093708072	-0.2056796983	-0.08659809633	-0.04878946492	-0.01922607289	0.07373038949	-0.04586828927	-0.09027969127	-0.07505657544	0.03823758943	-0.02002560903	0.0778139787	0.03924986612	0.5832465426	-0.1072528674	-0.1041363666	0.04276535469	-0.08373229057	-0.09956973685	0.03056706513	-0.05379423382	-0.1041414	-0.1038073207	-0.08788499267	0.07869089768	0.6320817551	0.04789249371	-0.02563486853	0.09439903085	-0.1024326338	-0.09260100955	-0.107150022	-0.07068477879	-0.06383209648	0.07081552034	-0.04366945312
-0.05400634497	0.3250334	-0.05042932594	0.3356171721	-0.1390685911	0.4681624659	-0.107136393	-0.2408696212	-0.09221392369	-0.1464615064	-0.09437567569	-0.1421471812	0.01237575843	0.1333598757	-0.09839365947	-0.2438590302	-0.1300523663	-0.0824106276	-0.04890095602	0.1178389345	-0.08583873924	-0.1249124754	-0.1183507139	0.2157864407	-0.0509648011	0.04994728239	0.3427635264	0.04426152065	-0.1413752119	-0.1414806208	0.4729873196	-0.1236931661	-0.1382568563	0.1982614203	-0.07777528612	-0.1393217457	-0.1436814652	-0.1280827192	0.128927681	0.02863709043	0.02220838421	-0.05705086481	0.05844470234	-0.1369759737	-0.1261154536	-0.1447962529	-0.1140892448	-0.1075759696	0.04509728447	-0.08759937776
-0.01892257348	0.02721858887	-0.04077983847	0.03724350281	-0.1267281355	0.02624152062	-0.09256868926	-0.2203492634	-0.07842642148	-0.1333105309	-0.07442032985	-0.1286034148	1.087339969	0.02683134816	-0.07948294733	-0.2280272399	-0.1231399758	-0.06610216673	-0.03549665647	0.06223083521	-0.07187572869	-0.1131677085	-0.09342609465	0.02871554957	-0.04016844723	0.3917571468	0.03126404808	0.05287841546	-0.1311148156	-0.1237159918	0.02826256183	-0.1133128733	-0.1298599234	0.02100869219	0.2485565517	-0.1136082702	-0.1282554444	-0.1133675181	0.06656520664	0.04281873565	0.8567093946	-0.04487934464	0.07571636599	-0.1287713956	-0.1037993719	-0.1328459813	-0.09283908738	-0.09452977966	0.2375848543	-0.07864682774
-0.06058137204	0.2057763745	-0.05687972473	0.2071717647	-0.1380354444	0.2046707718	-0.1072408232	-0.2449311442	-0.09759690814	-0.1462346294	-0.09549373888	-0.1375413311	0.01102607818	0.1287645301	-0.1010799455	-0.24582916	-0.1325119063	-0.09016367905	-0.05316771981	0.1201715377	-0.09033277043	-0.1225727471	-0.1202814255	0.5561320873	-0.05622481958	0.04598544088	0.2056349873	0.03986102114	-0.1388023765	-0.1432840235	0.2142431667	-0.1245766323	-0.1351200647	0.5339637889	-0.07970539403	-0.1401581348	-0.1440216949	-0.125556408	0.1256010513	0.02896058769	0.01986973711	-0.06014816037	0.05620030765	-0.1401032956	-0.1267617088	-0.1441919456	-0.1148110613	-0.1058922053	0.04275101023	-0.09142809384
-0.05016026049	0.3314608868	-0.04663170947	0.337803441	-0.1344262013	0.4674436186	-0.1003442888	-0.2371673433	-0.08972849842	-0.1408894471	-0.08915189389	-0.1343550558	0.01982535057	0.1350410646	-0.09164922313	-0.2380607947	-0.124119272	-0.07946950147	-0.04396016787	0.123836392	-0.07968903936	-0.1188763953	-0.1116862356	0.2154894104	-0.04701726765	0.05569830928	0.3472671605	0.05018727331	-0.1355293085	-0.1367598956	0.474157897	-0.1177674135	-0.1316438744	0.2024661537	-0.07408016905	-0.1346759433	-0.1365765689	-0.1221364585	0.1326176966	0.03777141683	0.0286690095	-0.0513635762	0.0653637097	-0.1309398935	-0.1180215906	-0.137694696	-0.1050304798	-0.09744838846	0.04952819407	-0.08366928477
-0.05639775418	0.2035760885	-0.05605886384	0.2061739047	-0.1386472624	0.2092827742	-0.1052943424	-0.2422176209	-0.09136083994	-0.1456461433	-0.09514241085	-0.1405767701	0.01093024917	0.1298641653	-0.09543693085	-0.2439456816	-0.1316910454	-0.08331718857	-0.05234685892	0.116210623	-0.08489087293	-0.1197041378	-0.1187078085	0.5562500973	-0.0554039587	0.04687540493	0.2062379393	0.03952516745	-0.1384044833	-0.1437194011	0.2149899337	-0.1227741461	-0.1347502575	0.533098177	-0.0786505485	-0.139132694	-0.1445583319	-0.1230093175	0.1229070431	0.02935848082	0.0197739081	-0.0599293896	0.05772283185	-0.1403014628	-0.1272983458	-0.1437940525	-0.1146931301	-0.1040897192	0.04284192088	-0.08598619633
-0.07587211248	-0.1414877263	-0.06961724315	-0.1373374739	0.01592895051	-0.138401705	-0.123361533	-0.1990869799	-0.105182834	0.4155114649	-0.1080920827	0.01314793605	-0.137992875	-0.1413061931	-0.1042809225	-0.1957964814	0.3164609855	-0.05447016208	-0.07013665971	-0.09956405148	-0.0536380285	0.2643375521	0.03757807231	-0.1384882949	-0.07009542594	-0.1128120931	-0.1436288476	-0.1086452849	0.3741173503	0.3762554659	-0.137425153	0.02091298094	0.01233298244	-0.1459664278	0.2755824832	0.01051579885	0.3724280007	0.2598027017	-0.1056425253	-0.1131581223	-0.1308138557	-0.08004738131	-0.08515875668	0.332349142	2.759139259e-06	0.3377375724	0.02619559262	-0.06432994681	-0.1211067576	-0.05663274486
-0.05030340218	0.3302772368	-0.04387898268	0.3336498336	-0.1310539627	0.4794085221	-0.101235644	-0.2326275168	-0.0883158782	-0.1377611714	-0.08747969889	-0.1322024759	0.01860726716	0.1309190517	-0.09503504057	-0.2344295305	-0.1179038672	-0.07917867015	-0.04366103815	0.1282380929	-0.08002304524	-0.1198677226	-0.1123762744	0.2167011538	-0.04322407754	0.05089937701	0.3396883002	0.04964193158	-0.1371045578	-0.1343755963	0.4764593175	-0.1189469424	-0.1310770889	0.1988704254	-0.07759045834	-0.1335017021	-0.1370579462	-0.1195341083	0.1316296597	0.03704491169	0.02504161041	-0.04833444485	0.07235369984	-0.1271060147	-0.1161550077	-0.1327238947	-0.1044504358	-0.09933218837	0.04841414812	-0.08111836865
-0.08042982356	-0.1456736738	-0.0717035968	-0.1455313365	0.01428468854	-0.1462276866	-0.1301926318	-0.2007153116	-0.1108453806	0.4158410076	-0.1092788124	0.01334352322	-0.1407726932	-0.1467695392	-0.1092151635	-0.1977399114	0.3048443305	-0.05631694998	-0.07003004797	-0.1029489461	-0.0581114681	0.2581140456	0.03439274191	-0.1429318061	-0.07355174529	-0.1165968085	-0.1501789431	-0.09798068913	0.3707247094	0.3762398538	-0.1438648065	0.01908017961	0.009803372113	-0.1502401739	0.273975925	0.00933122554	0.3739490362	0.2529293946	-0.1086859136	-0.1172417696	-0.131311983	-0.08453840438	-0.08964265582	0.3315072512	-0.003203732727	0.3376466076	0.02203410308	-0.06309393715	-0.1228943128	-0.06012382998
-0.02089844278	0.03388230042	-0.02029164633	0.03600116075	-0.09777909459	0.03785297804	-0.07637268363	-0.2102481223	-0.05831214336	-0.1115679156	-0.06092463716	-0.09980666502	0.04207506539	0.03604658199	-0.06067657157	-0.2086976851	-0.09429656252	-0.05011790086	-0.01249518509	0.07322346326	-0.05312322818	-0.09044552282	-0.08430571762	0.03851687563	-0.01863979176	0.07659686092	0.03778568738	0.5955720261	-0.1089543794	-0.1023340431	0.03812137912	-0.08522618093	-0.09443599104	0.02628608313	-0.05120178707	-0.1075078094	-0.1057561392	-0.08949271645	0.07569781632	0.6345515514	0.05171900861	-0.02895320993	0.08660578007	-0.1033126362	-0.08911471489	-0.1120960877	-0.0813903335	-0.05626252293	0.07305542642	-0.04874829905
0.6350753698	-0.05145562712	0.6817483475	-0.05272875735	-0.05773646921	-0.04647519192	0.06522163112	-0.1681619124	0.08265645722	-0.06495493296	0.07879979677	-0.06074017577	-0.007739606553	-0.04542366142	0.08157646103	-0.1599381318	-0.04890247511	0.02262956641	0.6274583412	0.007825203551	0.01538558129	-0.03477625918	-0.03048468073	-0.05234761576	0.6812701647	-0.006128810506	-0.05069050972	-0.01632906032	-0.06487244553	-0.06241808705	-0.05006742349	-0.04692584625	-0.05346839275	-0.04397538379	-0.1472213518	-0.05479202603	-0.05615792001	-0.02315419291	-0.0002800679146	-0.005181836677	-0.004307829909	0.6392201502	0.03000905547	-0.05042300996	-0.02234660405	-0.04276783458	-0.02370210266	-0.01160220848	0.01099435576	0.02767069878
-0.05094678219	0.3295877923	-0.04849248734	0.3317240025	-0.1362992958	0.4698943427	-0.1022173833	-0.2348054063	-0.08828388081	-0.13964747	-0.09200592645	-0.1362281503	0.01858049086	0.1311837579	-0.09338857767	-0.2387895117	-0.1249991118	-0.08194217281	-0.04681420044	0.1235724703	-0.0821617107	-0.1197562351	-0.1145402682	0.2126218598	-0.04887804552	0.04936830909	0.3425463332	0.0493074335	-0.1373989044	-0.136383497	0.4743651651	-0.1209435584	-0.133383229	0.2003577734	-0.07422663852	-0.1339466102	-0.1384373468	-0.1239074169	0.1292027672	0.0336143338	0.02840508785	-0.0532366707	0.06088698621	-0.1318197333	-0.1189014304	-0.1394340506	-0.1078845123	-0.100302421	0.04764158151	-0.08429749743
0.6425507397	-0.0483862005	0.631784624	-0.04561240806	-0.05606925665	-0.04342492448	0.06849731922	-0.1526216789	0.08455328512	-0.07061217205	0.08496058404	-0.0556872928	-0.007195926992	-0.047162375	0.08657260304	-0.1513340741	-0.04029552593	0.03813116341	0.6295853524	0.01361524608	0.03746505952	-0.02785793861	-0.03229214275	-0.04931851311	0.633440251	-0.0004215792151	-0.04654203443	-0.007378303792	-0.0605614009	-0.05966626246	-0.04500555444	-0.04454369987	-0.05534241732	-0.0352367933	-0.1368858532	-0.05390974967	-0.03932690026	-0.02367103017	0.007099357392	0.001458833895	-0.007276299687	0.6243964443	0.04029965603	-0.04626585113	-0.01447227711	-0.04153320453	-0.01863113855	-0.001478131878	0.01984621143	0.04882832956
-0.005166664832	0.06433581761	-0.01161864933	0.05962309594	-0.0883539214	0.06562902497	-0.05572821468	-0.1947596625	-0.04456851072	-0.1021956197	-0.04860719714	-0.07939780955	0.2424892565	0.06875965581	-0.04852259036	-0.1955260844	-0.08378726674	-0.03866648491	-0.004400017591	0.1042439438	-0.04260648069	-0.0798500229	-0.06122413328	0.06789331166	-0.01232303913	0.2725666258	0.06517193665	0.09045897053	-0.09523951699	-0.09534747817	0.07175215277	-0.07945054103	-0.09070809269	0.06629546022	0.129826849	-0.09100619646	-0.09053982802	-0.07561965047	0.1088304946	0.09131495131	0.2408380144	-0.008572570157	0.1161206637	-0.08758113849	-0.06955071272	-0.09355723251	-0.06507700736	-0.06111703616	0.4978088542	-0.04566411487
-0.07330690922	-0.1372724468	-0.06367223925	-0.1388349451	0.0112523662	-0.1347511592	-0.1188386786	-0.1911243094	-0.1017430538	0.3808480716	-0.1026902762	0.0112822447	-0.1322898091	-0.1369886134	-0.09804091149	-0.1860753946	0.3058253662	-0.05095327351	-0.06767965734	-0.09663856607	-0.05058152015	0.2611104447	0.03877586436	-0.1362354147	-0.06534080235	-0.1083046494	-0.1412732942	-0.1034888949	0.4089527363	0.3598182738	-0.1328956553	0.02770477905	0.01549666132	-0.1420047833	0.2741404566	0.01334539955	0.339920227	0.2532798214	-0.1046024853	-0.1078201024	-0.1270648832	-0.07531376139	-0.08152228017	0.3339031557	0.005895084122	0.3356692389	0.03063286712	-0.06191559205	-0.1141365479	-0.05259388203
-0.05635843254	0.2059240736	-0.05288525826	0.2051037275	-0.1343176345	0.2077773279	-0.1029463573	-0.2443092045	-0.09146233561	-0.1444626257	-0.09196880526	-0.1393230735	0.01566740913	0.1301614174	-0.09325229211	-0.2427621639	-0.1315479911	-0.08551250484	-0.05124141411	0.1220011403	-0.08703469273	-0.1196648162	-0.1166003261	0.5278988738	-0.05327081644	0.04839754269	0.2095635421	0.0427955284	-0.1392891265	-0.1435635809	0.2135102971	-0.1193344548	-0.1344695166	0.4988604426	-0.08139186722	-0.1406253889	-0.1394318604	-0.1198834993	0.1280442663	0.03490846773	0.02241353837	-0.05779624734	0.06323599027	-0.1330811707	-0.1221331437	-0.1385744136	-0.1115158154	-0.1019050804	0.04374756172	-0.08917047946
-0.108546508	-0.1838226935	-0.1089732817	-0.1894693582	-0.1412411985	-0.1773220422	-0.168167261	1.099746837	-0.1457045224	-0.1448550737	-0.1511360907	-0.1373017609	-0.1844700617	-0.1885873811	-0.1443433306	1.102185442	-0.1405155109	0.2062097452	-0.107877559	-0.1448360545	0.2176679447	-0.1408564251	-0.1209594796	-0.1870094588	-0.109911994	-0.1538251203	-0.1908107856	-0.1449872583	-0.1475957227	-0.145801358	-0.1853001423	-0.13010995	-0.1406258304	-0.1943745005	-0.2242766927	-0.1295824115	-0.1556167672	-0.1400665172	-0.1527621414	-0.1595135938	-0.1785259665	-0.1167535594	-0.1261709312	-0.1541208127	-0.1375951097	-0.1579624012	-0.1283720996	0.3177718789	-0.1642659949	0.2123116728
-0.05784175477	0.2046859858	-0.05195134055	0.2068484556	-0.1310298702	0.2061468769	-0.09985435105	-0.2447181759	-0.09270042343	-0.144755935	-0.0933864884	-0.138711938	0.01119137865	0.1285575428	-0.09349083169	-0.2419919917	-0.1320762645	-0.08746613851	-0.05047017927	0.1164974124	-0.09016746996	-0.1213277337	-0.1168388657	0.5569246482	-0.0548002109	0.04878214579	0.2148074761	0.04120986871	-0.1397713276	-0.1420646086	0.2107007025	-0.1231520236	-0.1291034574	0.5331982267	-0.07799682035	-0.1388546058	-0.1439078909	-0.1243595298	0.1296501281	0.02912588817	0.02102400443	-0.06021347872	0.05889784819	-0.1385848986	-0.1276368717	-0.1440781416	-0.1146457609	-0.1045956954	0.04620594148	-0.09112411313
-0.05787889273	0.2091250798	-0.05253603538	0.2101665504	-0.1350335067	0.2098830446	-0.1044668175	-0.2409119454	-0.09007333656	-0.14210583	-0.09423773499	-0.1293602916	0.01594866961	0.1328751858	-0.09552122184	-0.2413863063	-0.1294491776	-0.08586674909	-0.04985172791	0.1229853271	-0.0884294003	-0.119548749	-0.1088581119	0.5612704405	-0.05315406209	0.04940857939	0.2112120522	0.04318499528	-0.1381719382	-0.1425052307	0.2163189401	-0.1192183876	-0.1330603345	0.5387157614	-0.07839808419	-0.1379640668	-0.1441109492	-0.1225619349	0.1369637706	0.03558120862	0.02676223346	-0.05640724829	0.06358955172	-0.1323876817	-0.1214396547	-0.1368612094	-0.1152347143	-0.1038104146	0.04738160786	-0.08952472371
-0.04044558274	0.2138592257	-0.05083092418	0.2229274748	-0.1260898023	0.2192551193	-0.08391207085	-0.2364975508	-0.08944449669	-0.1387842498	-0.08734132742	-0.131198715	0.02044480244	0.1341386406	-0.09150351141	-0.2406815504	-0.1264585786	-0.08044628233	-0.04611779815	0.1272056637	-0.07816240191	-0.1141372366	-0.1131619747	0.562953323	-0.05017601903	0.05334212525	0.2238782188	0.05786984655	-0.1324227453	-0.1365071265	0.2237739949	-0.1205141818	-0.1241576365	0.5553633104	-0.07329494949	-0.1344266882	-0.1334660584	-0.1171208976	0.1468163798	0.036068474	0.02928846137	-0.04954277712	0.06002808111	-0.1327339083	-0.1162060724	-0.1371389783	-0.1090376956	-0.1006157124	0.05486038017	-0.081102184
0.1054304313	-0.07800052991	0.1082424907	-0.07566227782	-0.08247914019	-0.07284722315	0.8516064134	-0.1755471731	0.8766236894	-0.09237297426	0.8681645605	-0.08299298904	-0.046363389	-0.06884952436	0.8765774479	-0.1735898534	-0.07672151207	-0.02403095843	0.09965505832	-0.018704687	-0.02574315332	-0.0583723983	-0.05799260049	-0.07278220202	0.1089084937	-0.02955668748	-0.07957955031	-0.03664742907	-0.0908023045	-0.08730445568	-0.07205968915	-0.06888310619	-0.08089410021	-0.06691565287	-0.1703932984	-0.07319808725	-0.08126680846	-0.06220132973	-0.01974785867	-0.03247061676	-0.04216892882	0.095055116	0.002096719712	-0.07853598401	-0.04776823755	-0.08099194395	-0.0509369024	-0.03636307852	-0.02705367047	-0.02620857199
-0.04303128419	0.335159214	-0.03832543803	0.3396713808	-0.1282458417	0.4746089349	-0.09563137317	-0.2274933687	-0.08058221772	-0.1314007785	-0.08521891763	-0.1279864105	0.02970156211	0.1407091487	-0.08538670051	-0.226754335	-0.1144288326	-0.07249252133	-0.03988856862	0.1339538426	-0.0721526168	-0.1068700094	-0.1052925152	0.2214007103	-0.04192583736	0.06553134631	0.3484137727	0.05886721969	-0.1268711706	-0.1327827056	0.4826599498	-0.1089560373	-0.1245220242	0.2111464437	-0.06666343302	-0.125491297	-0.1242797042	-0.1114076824	0.1470175321	0.04766852333	0.04025085026	-0.04007688372	0.08185649448	-0.1192732394	-0.1074237525	-0.1292741152	-0.09505781186	-0.0899036472	0.06019001755	-0.07561888454
0.002665044457	0.05165816452	0.006037022367	0.05940333671	-0.09874194486	0.06674506446	-0.05615082376	-0.193246799	-0.03328486722	-0.1037511168	-0.03170318156	-0.09793247842	0.2371620265	0.06523264522	-0.04339336803	-0.1913708011	-0.09276588259	-0.0400492287	0.009257516335	0.0988768818	-0.03997505974	-0.08259011507	-0.07440981488	0.06185171693	0.003699520938	0.2787752872	0.058992046	0.08855064383	-0.1014498785	-0.104493694	0.06257782689	-0.08704269879	-0.09430795603	0.05315611406	0.1238082915	-0.08767726253	-0.09845056866	-0.08029491078	0.09916886682	0.08471787375	0.2442908579	0.003384313022	0.106992733	-0.09589778495	-0.07631078909	-0.1007727509	-0.06796625087	-0.05858783547	0.4838391708	-0.03884468388
-0.0502280395	0.2113427038	-0.04826278776	0.2154716902	-0.1320288578	0.2116524541	-0.1013545379	-0.2383741073	-0.08691427647	-0.1386111995	-0.08958884333	-0.1305723601	0.01974952424	0.1339059282	-0.09258782841	-0.2388484681	-0.1262424005	-0.07873555967	-0.04525529094	0.1314675485	-0.07753019472	-0.1088631595	-0.1139933096	0.5359857122	-0.04931351182	0.05654583641	0.2158875311	0.04639296575	-0.1350108838	-0.138661422	0.2225162463	-0.1191861897	-0.131686043	0.5158332737	-0.07253379167	-0.1318075926	-0.130832628	-0.1137347704	0.1395417242	0.04055802785	0.03287137719	-0.04645391218	0.06944788245	-0.1274877536	-0.115232065	-0.1333035406	-0.1042410114	-0.09603748045	0.05791760917	-0.08033114734
-0.04661165868	0.01847195747	-0.04193690467	0.02643518588	-0.1327647472	0.03299733269	-0.09438525536	-0.2299354031	-0.07578724807	-0.1388186408	-0.07750600607	-0.1333162604	0.2090257174	0.03261387551	-0.07935060572	-0.2280120619	-0.1268247718	-0.07233162438	-0.03970849054	0.0632796196	-0.06830671439	-0.114592044	-0.1086598898	0.02994026197	-0.04412448912	0.2353977406	0.02918366646	0.0596895719	-0.1368825047	-0.1370503592	0.02820686089	-0.1076972923	-0.1294411395	0.02546109393	0.0912643832	-0.1228748067	-0.1275520583	-0.1149078362	0.07493909109	0.06350753039	0.2180263365	-0.04389816612	0.07474837405	-0.1265682719	-0.1057113206	-0.1312123567	-0.09845710336	-0.09248784293	0.4534389626	-0.07482113187
-0.05177038356	-0.1316941843	-0.03876169147	-0.1280935406	2.20572842	-0.1279959052	-0.1065674751	-0.1856255511	-0.08891350761	0.02146627238	-0.09081185099	2.202147076	-0.1191350457	-0.128681673	-0.08266007437	-0.1870835029	0.03574108864	-0.03498520679	-0.04780537722	-0.08641510385	-0.03517378842	0.03081918653	1.23804805	-0.1268063642	-0.04104630975	-0.09674865271	-0.1317592538	-0.09220434088	0.01776419852	0.02627353539	-0.1282474816	0.2696282189	2.185753431	-0.1280124103	-0.06087117349	0.2642685021	0.01590407551	0.02826488701	-0.07970405902	-0.09194745055	-0.1146698979	-0.04602396765	-0.06568894038	0.005812540748	0.2394362502	0.0106036201	1.10685302	-0.03511239733	-0.09613008405	-0.03887747672
-0.05678641081	-0.1258660373	-0.04284101018	-0.1319081525	2.184323413	-0.1265666461	-0.1011575343	-0.1857853042	-0.09120988324	0.03168591122	-0.09121840366	2.172318152	-0.1152887246	-0.1281766778	-0.0808430127	-0.1846558526	0.03430070702	-0.0367214277	-0.05362874663	-0.07767684918	-0.04243627741	0.03019508552	1.245625631	-0.1259029264	-0.04501176273	-0.09793339988	-0.1236634155	-0.08971846328	0.01800141878	0.0247213671	-0.1253732295	0.2792476266	2.166916234	-0.1294427925	-0.06094549009	0.2645138658	0.01306901394	0.02222702439	-0.07430191468	-0.09465069839	-0.1115482679	-0.05094800829	-0.06137477252	0.009580372204	0.2383623568	0.01186491057	1.111997427	-0.0404184699	-0.09043309705	-0.03661118394
-0.03073866173	0.0227980278	-0.02993647441	0.02373131505	-0.1279229877	0.03515455006	-0.08412482773	-0.2282508004	-0.07025624397	-0.1374176426	-0.07498401511	-0.1260169341	0.2245148526	0.03597662389	-0.07244743129	-0.2253705381	-0.1194672828	-0.06436703027	-0.0261184136	0.0648520038	-0.06985485373	-0.1126896239	-0.108930665	0.02633976176	-0.03192764157	0.2434447989	0.02530840995	0.06249876743	-0.1314663715	-0.1321865463	0.02952260741	-0.1048017929	-0.1290028444	0.03349899948	0.1045271655	-0.1238782766	-0.1139341334	-0.1050081858	0.07615785846	0.06436931554	0.2116364224	-0.02805105923	0.08615718376	-0.1141709659	-0.1009225551	-0.1226748578	-0.08687316742	-0.07606208342	0.4568112958	-0.07034817206
0.07894150484	-0.0976601016	0.0648731902	-0.09842919505	-0.1063646953	-0.09493422293	1.546595256	-0.2111722944	0.820542004	-0.1032940469	0.813906586	-0.1046887144	-0.06521857413	-0.09391079029	0.816058536	-0.2034192544	-0.100790307	-0.04987989389	0.07306212315	-0.03900576891	-0.04565593448	-0.08227089686	-0.08248079846	-0.09610701197	0.06933889081	-0.05611340537	-0.09577435989	-0.0640886944	-0.1139640335	-0.1123706928	-0.09553963135	-0.09110451646	-0.1036500395	-0.09114713336	-0.1930349985	-0.1006775207	-0.1024989154	-0.09035157645	-0.04176693343	-0.05560235207	-0.06536623269	0.07558656119	-0.01755509703	-0.09945662676	-0.06634796621	-0.09277247169	-0.07535663875	-0.05651131033	-0.05218177875	-0.04323658039
-0.04985191377	0.01306110331	-0.0503684646	0.01851141032	-0.1246703981	0.02754713632	-0.1000318354	-0.2373668249	-0.08313945734	-0.1298418918	-0.08319350121	-0.1262035205	0.1910468385	0.02323732555	-0.08635416048	-0.2351678875	-0.1160598889	-0.08084317567	-0.04539395793	0.05294287969	-0.07830811977	-0.1077934023	-0.101588081	0.02215531587	-0.04980995651	0.2178344697	0.01827761241	0.05025749674	-0.1284153066	-0.1247763772	0.020775439	-0.1100471338	-0.1213272946	0.01255589135	0.09854621416	-0.124802337	-0.1239875728	-0.1105911414	0.06074526245	0.05272797499	0.1983418284	-0.05227088794	0.06763189068	-0.124319846	-0.1127376465	-0.1224302202	-0.09511098459	-0.09862472884	0.435776543	-0.08023198603
0.1060518487	-0.08033501688	0.09901286504	-0.07823600336	-0.08268430364	-0.0736906768	0.8307985212	-0.1822343209	0.8616979576	-0.0947471839	0.8570823625	-0.08523813902	-0.04490859518	-0.07450929275	0.8564038833	-0.1813612519	-0.07925397554	-0.0198835372	0.09425997442	-0.02298147693	-0.02429032815	-0.06049602639	-0.05955151869	-0.07682231821	0.1023852192	-0.03360163018	-0.07852315866	-0.03944656752	-0.09341382799	-0.0885806807	-0.07712658571	-0.06596762143	-0.0844119221	-0.06855464651	-0.171533592	-0.07673127258	-0.08104868859	-0.0615455506	-0.02551023862	-0.03104730389	-0.04402034691	0.08809914407	0.001314117723	-0.07886397571	-0.05311123929	-0.08237718673	-0.0550502192	-0.03932823934	-0.02989405541	-0.02305011762
-0.01224813284	0.1727224629	-0.01474104874	0.1753040959	-0.08756535084	0.1732038425	-0.06439215757	-0.1948629822	-0.05166043353	-0.09987603763	-0.0471342708	-0.08428975583	0.06847929617	0.1717072801	-0.05043131881	-0.2038558835	-0.08459499116	-0.04259379558	-0.01156279526	0.1688954759	-0.04506960632	-0.07323153558	-0.0663564428	0.1766627685	-0.01444848912	0.08979150383	0.1756342421	0.08986638226	-0.09160288038	-0.0963344111	0.1797647347	-0.06862620314	-0.09524915469	0.1766400014	-0.03630620205	-0.08887452323	-0.08976539755	-0.07745992026	0.1804862651	0.07943028083	0.0788779601	-0.0137443635	0.1107660324	-0.08585355604	-0.07105684284	-0.094526152	-0.06952214788	-0.05962290621	0.0983799455	-0.04897474977
0.06886987141	-0.003953991042	0.0789617328	-0.002581729185	-0.009038825385	0.001795032195	0.01993720864	-0.1142217105	0.03091659455	-0.01005225086	0.02890999667	-0.01012265613	0.01504223729	-0.0001551724526	0.02632384039	-0.115632702	-0.001677057531	0.04946030595	0.07702713482	0.04801881332	0.04892132516	0.003216390244	0.0099553538	-0.00107239692	0.09298186258	0.03420035184	-0.002680564269	0.03538034326	-0.01428830309	-0.01153441659	0.001763356072	0.006303725411	-0.01175635315	0.003214517392	-0.09083710065	-0.008400529577	-0.006064002993	0.0178142836	0.05243514706	0.0361966817	0.01716125308	0.0721568146	0.06638035689	-0.007806622359	0.005433940184	-0.01069793548	0.0167773156	0.03074638455	0.03314688377	0.04493146812
-0.04947521374	0.2058663659	-0.05122568895	0.220156803	-0.1330256917	0.2166722551	-0.1018216818	-0.2393134095	-0.08827706469	-0.1416902366	-0.09305315524	-0.1327483375	0.02587364958	0.1417579354	-0.09168785206	-0.2416044475	-0.1253073223	-0.07739469373	-0.04538437224	0.1307761895	-0.07695236533	-0.1084925021	-0.1111779717	0.5368504655	-0.0505707838	0.053923597	0.2121642038	0.04785985639	-0.126887652	-0.1367397641	0.2157977478	-0.1184905835	-0.1323865057	0.5110427786	-0.07299974367	-0.1321278376	-0.13313884	-0.1104512963	0.1396700953	0.03817095055	0.0332006194	-0.05589225955	0.0738194057	-0.1263478353	-0.1172462832	-0.1341047995	-0.1022836753	-0.0974296905	0.05797373648	-0.07997686102
-0.04411769014	-0.1192844233	-0.02956470646	-0.118880278	0.2516761048	-0.1131266844	-0.09768357326	-0.175504614	-0.08028681965	0.0303151442	-0.08297252432	0.2520404969	-0.1041339914	-0.1191657249	-0.07907837518	-0.1733715627	0.04580178667	-0.02013718678	-0.04098051454	-0.07370495369	-0.02512889446	0.03596292227	0.279798475	-0.1161431475	-0.0291032322	-0.08320428926	-0.1215734019	-0.07960350003	0.02486900476	0.0325426664	-0.1155611056	1.24028932	0.2485785315	-0.1191442034	-0.05476301665	1.228611181	0.02423165587	0.03819907062	-0.06658051564	-0.08038729129	-0.1010879023	-0.04330117186	-0.05274908323	0.01950871701	1.163690336	0.02023991032	0.2599696148	-0.03328975282	-0.08641642186	-0.02306288799
-0.03607228137	0.2161137121	-0.03494651961	0.2253093777	-0.1256973453	0.2238251923	-0.08947442775	-0.2293432026	-0.07606952358	-0.126590806	-0.08090039831	-0.1239957131	0.03297919411	0.143194875	-0.07963731236	-0.2272452538	-0.116351876	-0.06538457671	-0.02898841068	0.1385407411	-0.06992222612	-0.1009477029	-0.1033426874	0.3958181969	-0.03429161447	0.06521100857	0.2207526646	0.05712654844	-0.1212611149	-0.1268094227	0.2213200013	-0.1082062563	-0.1231870777	0.376839527	-0.06659744726	-0.1187227265	-0.1256949021	-0.1085661847	0.1439951186	0.0416045053	0.0425000339	-0.03134724565	0.0821165411	-0.117878102	-0.1067209484	-0.1212985712	-0.09750753757	-0.08603456529	0.06000715625	-0.07364517543
-0.05339190745	0.2070516463	-0.04950460553	0.2181124303	-0.1368032158	0.2155818088	-0.101825586	-0.2427310494	-0.08940964873	-0.1415961784	-0.09201659614	-0.139527636	0.01968875197	0.1386578595	-0.08976454334	-0.2400048652	-0.126441638	-0.0788377998	-0.04583194283	0.1222138369	-0.08058101163	-0.1136775831	-0.1124650168	0.5662949027	-0.04989016371	0.05414400585	0.2145091728	0.04121451398	-0.1352101212	-0.1390556919	0.2146658475	-0.1170777569	-0.1347305471	0.5410763623	-0.07700320822	-0.1301287425	-0.1384270581	-0.1193285472	0.1306976931	0.03514380318	0.0285324109	-0.0512093245	0.06016989487	-0.1355757624	-0.1221161004	-0.1365966555	-0.1086256603	-0.09908405579	0.0466141337	-0.08338211349
[truncated: 923 more rows]
[truncated: 1,434 more columns]
