# Supplementary material for: GWAS for quantitative resistance phenotypes in Mycobacterium tuberculosis reveals resistance genes and regulatory regions
Source: Nat Commun. 2019 May 13;10:2128. doi: 10.1038/s41467-019-10110-6 (PMC6513847; doi:10.1038/s41467-019-10110-6)
Supplement: Supplementary file 12 — Source Data [file 41467_2019_10110_MOESM12_ESM.zip › 9-Source Data Folder/gene_ami.assoc.txt]

chr	rs	ps	n_miss	allele1	allele0	af	beta	se	l_remle	p_wald
-9	Rv0001	-9	0	A	T	0.075	3.597936e+01	2.754748e+01	1.754982e+00	1.917816e-01
-9	Rv0003	-9	0	A	T	0.499	5.552508e+02	4.856039e+02	1.700612e+00	2.530980e-01
-9	Rv0005	-9	0	A	T	0.044	4.157108e+01	3.885175e+01	1.700117e+00	2.848446e-01
-9	Rv0006	-9	0	A	T	0.046	-8.750042e-02	2.749040e+01	1.738479e+00	9.974609e-01
-9	Rv0008c	-9	0	A	T	0.498	-1.201511e+02	1.908582e+02	1.759051e+00	5.291252e-01
-9	Rv0010c	-9	0	A	T	0.018	8.784825e+01	6.251205e+01	1.667792e+00	1.601986e-01
-9	Rv0012	-9	0	A	T	0.499	-1.952908e+02	3.983201e+02	1.760815e+00	6.240238e-01
-9	Rv0013	-9	0	A	T	0.072	3.305950e+01	6.657734e+01	1.753343e+00	6.195946e-01
-9	Rv0014c	-9	0	A	T	0.078	4.514686e+00	4.875849e+01	1.743626e+00	9.262430e-01
-9	Rv0015c	-9	0	A	T	0.197	1.298153e+01	4.938458e+01	1.745935e+00	7.927003e-01
-9	Rv0018c	-9	0	A	T	0.488	-3.426988e+01	7.096885e+01	1.754154e+00	6.292673e-01
-9	Rv0020c	-9	0	A	T	0.015	-4.679772e+01	5.083609e+01	1.743281e+00	3.574704e-01
-9	Rv0021c	-9	0	A	T	0.062	1.270204e+01	4.587406e+01	1.755634e+00	7.819141e-01
-9	Rv0023	-9	0	A	T	0.020	7.763990e+01	6.557935e+01	1.653543e+00	2.366913e-01
-9	Rv0024	-9	0	A	T	0.055	4.741377e+01	8.292471e+01	1.725397e+00	5.675889e-01
-9	Rv0025	-9	0	A	T	0.155	1.098485e+02	7.430487e+01	1.795234e+00	1.395849e-01
-9	Rv0026	-9	0	A	T	0.174	7.587445e+01	4.933394e+01	1.704931e+00	1.243260e-01
-9	Rv0029	-9	0	A	T	0.027	4.928690e+01	3.634102e+01	1.751659e+00	1.752880e-01
-9	Rv0030	-9	0	A	T	0.211	-9.870269e+01	6.203814e+01	1.781284e+00	1.118811e-01
-9	Rv0032	-9	0	A	T	0.368	1.012246e+00	3.481180e+01	1.744461e+00	9.768076e-01
-9	Rv0035	-9	0	A	T	0.208	2.380162e+01	4.885520e+01	1.734973e+00	6.262176e-01
-9	Rv0036c	-9	0	A	T	0.025	-1.014794e+01	5.120302e+01	1.744838e+00	8.429308e-01
-9	Rv0037c	-9	0	A	T	0.045	-2.201620e+01	5.708547e+01	1.758044e+00	6.998109e-01
-9	Rv0039c	-9	0	A	T	0.062	-5.956991e+01	1.924220e+02	1.776304e+00	7.569361e-01
-9	Rv0041	-9	0	A	T	0.075	3.462195e+01	3.876071e+01	1.741957e+00	3.719226e-01
-9	Rv0042c	-9	0	A	T	0.029	1.513382e+02	4.181606e+01	1.636463e+00	3.082722e-04
-9	Rv0045c	-9	0	A	T	0.092	-5.477020e+01	4.913976e+01	1.700383e+00	2.652605e-01
-9	Rv0046c	-9	0	A	T	0.218	-2.757171e+01	5.683775e+01	1.759912e+00	6.277002e-01
-9	Rv0048c	-9	0	A	T	0.068	1.204407e+02	6.371840e+01	1.725327e+00	5.897907e-02
-9	Rv0050	-9	0	A	T	0.433	1.965201e+01	2.910223e+01	1.748981e+00	4.996351e-01
-9	Rv0057	-9	0	A	T	0.011	-1.490057e+02	5.787904e+01	1.839057e+00	1.016317e-02
-9	Rv0058	-9	0	A	T	0.480	6.044325e+01	5.190670e+01	1.770252e+00	2.444765e-01
-9	Rv0059	-9	0	A	T	0.217	-9.194418e+01	5.896872e+01	1.710897e+00	1.192203e-01
-9	Rv0061	-9	0	A	T	0.054	1.707179e+01	8.374022e+01	1.737703e+00	8.384938e-01
-9	Rv0062	-9	0	A	T	0.128	2.365048e+01	5.625565e+01	1.758745e+00	6.742631e-01
-9	Rv0063	-9	0	A	T	0.079	-8.116678e+00	5.797273e+01	1.746603e+00	8.886774e-01
-9	Rv0066c	-9	0	A	T	0.015	-4.207100e+01	6.887915e+01	1.722216e+00	5.414550e-01
-9	Rv0067c	-9	0	A	T	0.012	2.210888e+02	1.428637e+02	1.755851e+00	1.220024e-01
-9	Rv0068	-9	0	A	T	0.499	8.858697e+01	3.197823e+02	1.766483e+00	7.818118e-01
-9	Rv0069c	-9	0	A	T	0.015	-4.913411e+01	5.166607e+01	1.712196e+00	3.418050e-01
-9	Rv0070c	-9	0	A	T	0.025	2.009710e+01	4.774958e+01	1.762970e+00	6.739165e-01
-9	Rv0071	-9	0	A	T	0.136	-3.935366e+01	2.116743e+01	1.723795e+00	6.325648e-02
-9	Rv0073	-9	0	A	T	0.012	-1.126449e+01	5.801737e+01	1.748270e+00	8.460866e-01
-9	Rv0074	-9	0	A	T	0.156	-5.078290e+01	5.824168e+01	1.794502e+00	3.834242e-01
-9	Rv0075	-9	0	A	T	0.033	3.821799e+01	5.258424e+01	1.739319e+00	4.674974e-01
-9	Rv0077c	-9	0	A	T	0.023	-7.350950e+01	5.185839e+01	1.737063e+00	1.566031e-01
-9	Rv0078	-9	0	A	T	0.018	2.314782e+02	1.002040e+02	1.573864e+00	2.105853e-02
-9	Rv0078A	-9	0	A	T	0.052	3.409518e+02	1.433381e+02	1.684911e+00	1.753650e-02
-9	Rv0083	-9	0	A	T	0.024	8.898173e+00	5.165183e+01	1.745295e+00	8.632535e-01
-9	Rv0084	-9	0	A	T	0.029	1.722057e+01	3.715612e+01	1.742895e+00	6.431175e-01
-9	Rv0085	-9	0	A	T	0.015	-2.146093e+02	9.092868e+01	1.760834e+00	1.842966e-02
-9	Rv0086	-9	0	A	T	0.127	7.553925e+01	7.146970e+01	1.740000e+00	2.907578e-01
-9	Rv0087	-9	0	A	T	0.047	-8.296498e+01	5.441043e+01	1.766394e+00	1.275808e-01
-9	Rv0088	-9	0	A	T	0.019	-5.121157e+01	8.298786e+01	1.767693e+00	5.372914e-01
-9	Rv0090	-9	0	A	T	0.010	-1.046131e+01	6.169150e+01	1.741919e+00	8.653742e-01
-9	Rv0092	-9	0	A	T	0.091	7.466304e+01	5.020730e+01	1.784373e+00	1.372604e-01
-9	Rv0093c	-9	0	A	T	0.012	8.107354e+01	5.916703e+01	1.707029e+00	1.708735e-01
-9	Rv0094c	-9	0	A	T	0.135	-1.828364e+00	2.681284e+01	1.743593e+00	9.456462e-01
-9	Rv0095c	-9	0	A	T	0.327	-3.283195e+01	3.330454e+01	1.759942e+00	3.244312e-01
-9	Rv0096	-9	0	A	T	0.182	-8.318726e+01	5.998582e+01	1.739790e+00	1.657738e-01
-9	Rv0097	-9	0	A	T	0.109	7.666978e+01	1.063137e+02	1.745863e+00	4.709523e-01
-9	Rv0099	-9	0	A	T	0.021	-3.067112e+01	4.409681e+01	1.727655e+00	4.868555e-01
-9	Rv0101	-9	0	A	T	0.093	3.205524e+01	2.885470e+01	1.738803e+00	2.668326e-01
-9	Rv0102	-9	0	A	T	0.013	-2.830879e+01	5.378202e+01	1.736442e+00	5.987373e-01
-9	Rv0103c	-9	0	A	T	0.474	-4.948008e+01	4.426112e+01	1.775195e+00	2.638348e-01
-9	Rv0104	-9	0	A	T	0.085	-2.555041e-01	4.102576e+01	1.744190e+00	9.950320e-01
-9	Rv0109	-9	0	A	T	0.485	5.172145e+01	5.173818e+01	1.793034e+00	3.176748e-01
-9	Rv0110	-9	0	A	T	0.018	-7.781253e+01	6.696477e+01	1.705284e+00	2.454769e-01
-9	Rv0111	-9	0	A	T	0.035	-9.344678e+00	4.804609e+01	1.739096e+00	8.458230e-01
-9	Rv0113	-9	0	A	T	0.050	-7.665296e+01	5.386624e+01	1.728932e+00	1.549971e-01
-9	Rv0114	-9	0	A	T	0.035	1.340981e+02	6.261266e+01	1.788870e+00	3.242400e-02
-9	Rv0115	-9	0	A	T	0.060	-7.839021e+01	6.243084e+01	1.773937e+00	2.095011e-01
-9	Rv0117	-9	0	A	T	0.054	-1.174098e+02	6.795796e+01	1.693627e+00	8.431041e-02
-9	Rv0118c	-9	0	A	T	0.071	-1.112298e+02	5.224085e+01	1.734202e+00	3.344940e-02
-9	Rv0120c	-9	0	A	T	0.498	-1.182454e+02	2.376282e+02	1.750343e+00	6.188550e-01
-9	Rv0121c	-9	0	A	T	0.023	5.045978e+01	6.373625e+01	1.753392e+00	4.286988e-01
-9	Rv0124	-9	0	A	T	0.374	5.406835e+00	1.931115e+01	1.742824e+00	7.795386e-01
-9	Rv0125	-9	0	A	T	0.015	-5.763611e+01	5.116021e+01	1.733359e+00	2.601519e-01
-9	Rv0127	-9	0	A	T	0.492	-5.899000e+01	7.783386e+01	1.724587e+00	4.486665e-01
-9	Rv0131c	-9	0	A	T	0.032	2.252203e+01	4.544432e+01	1.725954e+00	6.202730e-01
-9	Rv0132c	-9	0	A	T	0.041	3.252082e+01	5.370863e+01	1.757364e+00	5.449618e-01
-9	Rv0133	-9	0	A	T	0.019	1.488592e+02	7.628859e+01	1.714133e+00	5.126518e-02
-9	Rv0134	-9	0	A	T	0.274	7.813796e+01	4.886673e+01	1.766536e+00	1.100917e-01
-9	Rv0136	-9	0	A	T	0.076	7.919096e+01	4.663789e+01	1.752870e+00	8.977575e-02
-9	Rv0139	-9	0	A	T	0.026	-1.063389e+01	3.843260e+01	1.748897e+00	7.820678e-01
-9	Rv0140	-9	0	A	T	0.023	3.319856e+01	7.164334e+01	1.733182e+00	6.431740e-01
-9	Rv0143c	-9	0	A	T	0.099	1.290280e+02	5.401777e+01	1.750164e+00	1.707032e-02
-9	Rv0144	-9	0	A	T	0.011	5.347152e+01	8.822132e+01	1.790146e+00	5.445622e-01
-9	Rv0145	-9	0	A	T	0.102	3.293135e+01	3.052993e+01	1.762516e+00	2.809638e-01
-9	Rv0146	-9	0	A	T	0.015	-3.178677e+01	6.210899e+01	1.720000e+00	6.088950e-01
-9	Rv0149	-9	0	A	T	0.063	2.327598e-01	7.363777e+01	1.750157e+00	9.974785e-01
-9	Rv0151c	-9	0	A	T	0.293	5.158997e+01	4.043906e+01	1.745242e+00	2.022999e-01
-9	Rv0152c	-9	0	A	T	0.217	-6.378253e+01	5.362859e+01	1.763039e+00	2.345492e-01
-9	Rv0154c	-9	0	A	T	0.041	-6.120473e+01	8.734164e+01	1.741638e+00	4.835986e-01
-9	Rv0158	-9	0	A	T	0.117	6.940980e+01	6.145121e+01	1.744654e+00	2.589152e-01
-9	Rv0159c	-9	0	A	T	0.498	-1.642858e+02	2.299423e+02	1.801851e+00	4.750827e-01
-9	Rv0160c	-9	0	A	T	0.027	8.264841e+00	7.005358e+01	1.746317e+00	9.061048e-01
-9	Rv0161	-9	0	A	T	0.018	3.141558e+01	4.123682e+01	1.726094e+00	4.463139e-01
-9	Rv0162c	-9	0	A	T	0.018	-1.277554e+02	5.138581e+01	1.718959e+00	1.305097e-02
-9	Rv0163	-9	0	A	T	0.015	-4.917779e+01	5.323198e+01	1.797730e+00	3.557615e-01
-9	Rv0165c	-9	0	A	T	0.064	7.669006e+00	8.937455e+01	1.742508e+00	9.316342e-01
-9	Rv0166	-9	0	A	T	0.084	1.003254e+01	5.230490e+01	1.742223e+00	8.479254e-01
-9	Rv0167	-9	0	A	T	0.022	-3.397676e+01	9.927539e+01	1.754688e+00	7.322264e-01
-9	Rv0168	-9	0	A	T	0.034	-6.069010e+01	6.976522e+01	1.731974e+00	3.845239e-01
-9	Rv0169	-9	0	A	T	0.101	-1.457108e+01	3.116380e+01	1.733994e+00	6.401837e-01
-9	Rv0170	-9	0	A	T	0.112	1.249154e+02	6.286602e+01	1.747984e+00	4.715547e-02
-9	Rv0171	-9	0	A	T	0.036	-4.617949e+01	4.531344e+01	1.719441e+00	3.083614e-01
-9	Rv0172	-9	0	A	T	0.310	-5.078576e+01	4.816733e+01	1.795707e+00	2.919364e-01
-9	Rv0173	-9	0	A	T	0.021	-1.023227e+02	4.673554e+01	1.680418e+00	2.876595e-02
-9	Rv0174	-9	0	A	T	0.495	7.939492e+01	1.198295e+02	1.736309e+00	5.077398e-01
-9	Rv0175	-9	0	A	T	0.220	-4.822547e+01	7.117202e+01	1.724252e+00	4.981661e-01
-9	Rv0180c	-9	0	A	T	0.034	2.360431e+01	4.851006e+01	1.746058e+00	6.266434e-01
-9	Rv0181c	-9	0	A	T	0.212	-1.207523e+02	9.113470e+01	1.760385e+00	1.854356e-01
-9	Rv0182c	-9	0	A	T	0.055	-1.166118e+02	8.532526e+01	1.746723e+00	1.719914e-01
-9	Rv0186	-9	0	A	T	0.014	-4.664086e+01	5.659039e+01	1.716990e+00	4.100042e-01
-9	Rv0187	-9	0	A	T	0.024	-4.549729e+00	5.546790e+01	1.748089e+00	9.346413e-01
-9	Rv0191	-9	0	A	T	0.055	-6.273972e+01	6.752050e+01	1.740102e+00	3.529806e-01
-9	Rv0192	-9	0	A	T	0.494	2.095869e+02	9.435017e+01	1.748531e+00	2.651752e-02
-9	Rv0193c	-9	0	A	T	0.491	-1.050704e+02	8.438841e+01	1.769052e+00	2.133525e-01
-9	Rv0194	-9	0	A	T	0.497	8.498059e+01	1.349237e+02	1.739225e+00	5.289217e-01
-9	Rv0195	-9	0	A	T	0.018	-1.215595e+00	5.541062e+01	1.745375e+00	9.825012e-01
-9	Rv0197	-9	0	A	T	0.497	8.632719e-01	9.524215e+01	1.737675e+00	9.927697e-01
-9	Rv0198c	-9	0	A	T	0.033	3.711397e+01	5.336167e+01	1.722748e+00	4.868699e-01
-9	Rv0202c	-9	0	A	T	0.024	3.425112e+01	3.736321e+01	1.769131e+00	3.594860e-01
-9	Rv0204c	-9	0	A	T	0.030	-1.029704e+02	7.902564e+01	1.762214e+00	1.928324e-01
-9	Rv0205	-9	0	A	T	0.037	1.588475e+02	7.056957e+01	1.812616e+00	2.457565e-02
-9	Rv0206c	-9	0	A	T	0.058	2.193626e+01	5.048139e+01	1.745256e+00	6.639758e-01
-9	Rv0209	-9	0	A	T	0.083	-1.154112e+02	5.626701e+01	1.744685e+00	4.047730e-02
-9	Rv0210	-9	0	A	T	0.079	-6.387768e+01	8.628649e+01	1.738985e+00	4.592688e-01
-9	Rv0211	-9	0	A	T	0.021	2.044138e+01	4.014344e+01	1.723755e+00	6.107026e-01
-9	Rv0213c	-9	0	A	T	0.018	-1.370809e+00	5.168161e+01	1.740627e+00	9.788438e-01
-9	Rv0214	-9	0	A	T	0.020	-1.179415e+01	6.335702e+01	1.736746e+00	8.523566e-01
-9	Rv0215c	-9	0	A	T	0.021	-6.163781e+01	5.435436e+01	1.718179e+00	2.570283e-01
-9	Rv0217c	-9	0	A	T	0.016	3.256294e+00	5.418110e+01	1.746124e+00	9.520862e-01
-9	Rv0218	-9	0	A	T	0.493	-3.211581e+01	8.485053e+01	1.761380e+00	7.051292e-01
-9	Rv0221	-9	0	A	T	0.070	3.979586e+00	5.688781e+01	1.745859e+00	9.442415e-01
-9	Rv0223c	-9	0	A	T	0.065	1.374188e+02	6.507855e+01	1.863464e+00	3.493485e-02
-9	Rv0226c	-9	0	A	T	0.060	-8.849589e+01	5.817502e+01	1.760374e+00	1.284810e-01
-9	Rv0227c	-9	0	A	T	0.012	6.409967e+01	6.294106e+01	1.700374e+00	3.086958e-01
-9	Rv0229c	-9	0	A	T	0.017	-2.481052e+02	5.865708e+01	1.682215e+00	2.522987e-05
-9	Rv0231	-9	0	A	T	0.035	-1.079101e+02	6.016390e+01	1.747751e+00	7.313632e-02
-9	Rv0233	-9	0	A	T	0.499	5.473418e+01	2.690666e+02	1.769675e+00	8.388405e-01
-9	Rv0235c	-9	0	A	T	0.048	8.139452e+00	4.081021e+01	1.738334e+00	8.419484e-01
-9	Rv0236c	-9	0	A	T	0.397	1.790506e+00	5.816502e+01	1.749776e+00	9.754477e-01
-9	Rv0237	-9	0	A	T	0.042	-1.671121e+01	6.430937e+01	1.748169e+00	7.950204e-01
-9	Rv0239	-9	0	A	T	0.013	-2.288789e+01	9.900569e+01	1.752240e+00	8.172175e-01
-9	Rv0244c	-9	0	A	T	0.107	-8.639650e+00	4.189226e+01	1.742466e+00	8.366434e-01
-9	Rv0245	-9	0	A	T	0.054	-1.360207e+02	7.016572e+01	1.818039e+00	5.279597e-02
-9	Rv0252	-9	0	A	T	0.093	5.345857e+01	4.150750e+01	1.776170e+00	1.980279e-01
-9	Rv0254c	-9	0	A	T	0.012	-1.226177e+02	1.075380e+02	1.779142e+00	2.544266e-01
-9	Rv0255c	-9	0	A	T	0.016	1.175526e+02	6.709432e+01	1.743190e+00	8.002846e-02
-9	Rv0256c	-9	0	A	T	0.012	-8.994908e+01	7.105537e+01	1.685035e+00	2.058018e-01
-9	Rv0257	-9	0	A	T	0.018	1.773002e+02	9.527280e+01	1.705312e+00	6.299989e-02
-9	Rv0258c	-9	0	A	T	0.013	-7.238570e+01	6.811466e+01	1.745313e+00	2.881368e-01
-9	Rv0259c	-9	0	A	T	0.496	1.415397e+02	1.103865e+02	1.771290e+00	2.000210e-01
-9	Rv0261c	-9	0	A	T	0.067	5.269876e+01	4.818562e+01	1.757678e+00	2.743297e-01
-9	Rv0263c	-9	0	A	T	0.012	-1.206117e+02	5.429029e+01	1.746935e+00	2.650162e-02
-9	Rv0264c	-9	0	A	T	0.210	-1.827346e+02	7.223122e+01	1.776427e+00	1.154200e-02
-9	Rv0266c	-9	0	A	T	0.033	-7.941139e+01	4.335583e+01	1.731376e+00	6.726355e-02
-9	Rv0267	-9	0	A	T	0.024	-1.500904e+01	6.159482e+01	1.766066e+00	8.075265e-01
-9	Rv0269c	-9	0	A	T	0.021	4.391776e+01	7.717049e+01	1.708218e+00	5.693978e-01
-9	Rv0270	-9	0	A	T	0.014	6.981550e+01	5.141157e+01	1.758090e+00	1.747356e-01
-9	Rv0271c	-9	0	A	T	0.151	-6.372645e+01	4.090512e+01	1.767533e+00	1.195267e-01
-9	Rv0273c	-9	0	A	T	0.033	-3.222139e+01	5.665795e+01	1.716948e+00	5.696692e-01
-9	Rv0275c	-9	0	A	T	0.028	-6.156938e+01	6.886119e+01	1.787976e+00	3.714487e-01
-9	Rv0276	-9	0	A	T	0.016	-1.755931e+01	5.059943e+01	1.731048e+00	7.286346e-01
-9	Rv0277c	-9	0	A	T	0.049	8.479700e+01	5.318928e+01	1.752452e+00	1.111515e-01
-9	Rv0278c	-9	0	A	T	0.486	-5.895874e+00	4.699060e+01	1.734333e+00	9.001738e-01
-9	Rv0279c	-9	0	A	T	0.487	5.952106e+01	5.197951e+01	1.752292e+00	2.524084e-01
-9	Rv0280	-9	0	A	T	0.445	-2.263730e+01	6.507650e+01	1.739692e+00	7.280106e-01
-9	Rv0282	-9	0	A	T	0.069	-6.853955e+01	6.195112e+01	1.737033e+00	2.688042e-01
-9	Rv0284	-9	0	A	T	0.498	-1.200332e+02	2.599168e+02	1.755641e+00	6.443011e-01
-9	Rv0286	-9	0	A	T	0.016	1.730028e+01	5.446471e+01	1.739696e+00	7.508135e-01
-9	Rv0290	-9	0	A	T	0.066	-2.158268e+01	5.875285e+01	1.729542e+00	7.134270e-01
-9	Rv0291	-9	0	A	T	0.011	-3.891549e+01	6.446941e+01	1.757298e+00	5.462091e-01
-9	Rv0292	-9	0	A	T	0.499	-2.284439e+02	2.822824e+02	1.744207e+00	4.185227e-01
-9	Rv0297	-9	0	A	T	0.050	-2.867196e+01	3.962741e+01	1.716728e+00	4.694944e-01
-9	Rv0298	-9	0	A	T	0.041	-1.572772e+02	1.374265e+02	1.763531e+00	2.526740e-01
-9	Rv0302	-9	0	A	T	0.050	-2.020452e+02	8.746762e+01	1.790215e+00	2.106560e-02
-9	Rv0304c	-9	0	A	T	0.086	-3.945412e+01	2.947326e+01	1.750027e+00	1.809489e-01
-9	Rv0305c	-9	0	A	T	0.499	6.551630e+01	1.400345e+02	1.730404e+00	6.399736e-01
-9	Rv0311	-9	0	A	T	0.067	2.050543e+01	4.603573e+01	1.750500e+00	6.560961e-01
-9	Rv0312	-9	0	A	T	0.011	8.766593e+01	5.982106e+01	1.749671e+00	1.430630e-01
-9	Rv0314c	-9	0	A	T	0.015	-5.200633e+01	5.381813e+01	1.748585e+00	3.340774e-01
-9	Rv0315	-9	0	A	T	0.498	1.218024e+02	2.843459e+02	1.756755e+00	6.684684e-01
-9	Rv0317c	-9	0	A	T	0.016	8.743453e+01	9.322723e+01	1.742098e+00	3.485085e-01
-9	Rv0318c	-9	0	A	T	0.497	1.082591e+02	1.390131e+02	1.737857e+00	4.362737e-01
-9	Rv0319	-9	0	A	T	0.137	-6.225917e+01	7.740919e+01	1.767313e+00	4.213957e-01
-9	Rv0321	-9	0	A	T	0.012	1.960254e+02	1.755560e+02	1.761252e+00	2.643969e-01
-9	Rv0323c	-9	0	A	T	0.498	-1.504015e+02	1.452037e+02	1.740908e+00	3.005122e-01
-9	Rv0324	-9	0	A	T	0.201	5.593284e+01	4.956108e+01	1.720736e+00	2.593144e-01
-9	Rv0325	-9	0	A	T	0.061	-7.786569e+01	1.307184e+02	1.759271e+00	5.515081e-01
-9	Rv0327c	-9	0	A	T	0.035	-6.075385e+00	4.628242e+01	1.742610e+00	8.955863e-01
-9	Rv0329c	-9	0	A	T	0.023	3.276405e+01	1.087904e+02	1.743101e+00	7.633412e-01
-9	Rv0331	-9	0	A	T	0.156	1.193068e+01	4.927534e+01	1.737553e+00	8.087278e-01
-9	Rv0332	-9	0	A	T	0.010	-2.084361e+01	6.496417e+01	1.741035e+00	7.483833e-01
-9	Rv0336	-9	0	A	T	0.038	1.918981e+01	4.152684e+01	1.732640e+00	6.440915e-01
-9	Rv0339c	-9	0	A	T	0.024	-6.544105e+01	4.690485e+01	1.778845e+00	1.632255e-01
-9	Rv0341	-9	0	A	T	0.044	-2.050709e+00	7.638021e+01	1.743024e+00	9.785850e-01
-9	Rv0342	-9	0	A	T	0.014	-5.036402e+01	5.184109e+01	1.703114e+00	3.314973e-01
-9	Rv0352	-9	0	A	T	0.016	3.579203e+01	6.679585e+01	1.773376e+00	5.921700e-01
-9	Rv0354c	-9	0	A	T	0.500	-2.170404e+02	4.221558e+02	1.750021e+00	6.072630e-01
-9	Rv0355c	-9	0	A	T	0.360	-7.721105e+00	2.017069e+01	1.727367e+00	7.019466e-01
-9	Rv0359	-9	0	A	T	0.107	-2.733423e+01	7.832746e+01	1.767796e+00	7.271721e-01
-9	Rv0362	-9	0	A	T	0.055	-7.924675e+01	6.045833e+01	1.742364e+00	1.901952e-01
-9	Rv0365c	-9	0	A	T	0.111	-1.131624e+02	7.684363e+01	1.819486e+00	1.411207e-01
-9	Rv0366c	-9	0	A	T	0.212	2.597283e+01	1.058811e+02	1.775552e+00	8.062659e-01
-9	Rv0368c	-9	0	A	T	0.175	9.020549e+01	7.126560e+01	1.754004e+00	2.058506e-01
-9	Rv0370c	-9	0	A	T	0.024	-5.569994e+01	5.976827e+01	1.761682e+00	3.515651e-01
-9	Rv0371c	-9	0	A	T	0.078	1.474981e+01	8.731181e+01	1.759488e+00	8.658790e-01
-9	Rv0373c	-9	0	A	T	0.023	-9.434564e+01	3.964615e+01	1.778105e+00	1.748745e-02
-9	Rv0376c	-9	0	A	T	0.238	3.184813e+01	2.955374e+01	1.746492e+00	2.814202e-01
-9	Rv0377	-9	0	A	T	0.014	-1.886750e+02	6.632142e+01	1.686616e+00	4.520968e-03
-9	Rv0380c	-9	0	A	T	0.165	-2.271763e+02	5.216468e+01	1.905037e+00	1.447900e-05
-9	Rv0381c	-9	0	A	T	0.034	-1.980118e+01	1.703219e+02	1.777262e+00	9.074686e-01
-9	Rv0386	-9	0	A	T	0.048	-5.781933e+01	3.823778e+01	1.722672e+00	1.307800e-01
-9	Rv0388c	-9	0	A	T	0.500	-8.023600e+01	2.863149e+02	1.743670e+00	7.793455e-01
-9	Rv0389	-9	0	A	T	0.029	-5.075569e+01	8.119688e+01	1.761575e+00	5.320318e-01
-9	Rv0392c	-9	0	A	T	0.039	1.128542e+02	5.354401e+01	1.527280e+00	3.527111e-02
-9	Rv0393	-9	0	A	T	0.012	-7.817577e+01	5.303246e+01	1.771593e+00	1.407219e-01
-9	Rv0395	-9	0	A	T	0.498	-3.010979e+01	1.672012e+02	1.753393e+00	8.571201e-01
-9	Rv0397	-9	0	A	T	0.011	-6.863894e+01	7.476248e+01	1.700000e+00	3.587601e-01
-9	Rv0398c	-9	0	A	T	0.051	9.998225e+01	1.666543e+02	1.750611e+00	5.486643e-01
-9	Rv0399c	-9	0	A	T	0.080	-5.604283e+01	5.786429e+01	1.707890e+00	3.329850e-01
-9	Rv0400c	-9	0	A	T	0.147	5.284493e+01	6.704956e+01	1.757213e+00	4.307710e-01
-9	Rv0402c	-9	0	A	T	0.030	-7.481938e+01	3.997167e+01	1.708458e+00	6.148349e-02
-9	Rv0403c	-9	0	A	T	0.067	5.175454e+01	2.751139e+01	1.763472e+00	6.019358e-02
-9	Rv0404	-9	0	A	T	0.090	1.837245e+01	4.609616e+01	1.740877e+00	6.902847e-01
-9	Rv0405	-9	0	A	T	0.249	-4.376134e+01	5.082059e+01	1.753430e+00	3.893632e-01
-9	Rv0407	-9	0	A	T	0.109	4.200156e+01	1.042300e+02	1.749434e+00	6.870445e-01
-9	Rv0408	-9	0	A	T	0.065	2.303338e+01	8.339216e+01	1.744788e+00	7.824392e-01
-9	Rv0410c	-9	0	A	T	0.016	1.193447e+01	4.897063e+01	1.741243e+00	8.075009e-01
-9	Rv0412c	-9	0	A	T	0.420	6.775687e+01	4.973656e+01	1.735985e+00	1.733620e-01
-9	Rv0415	-9	0	A	T	0.145	-2.290374e+01	5.306752e+01	1.752004e+00	6.661148e-01
-9	Rv0416	-9	0	A	T	0.010	2.066962e+01	2.812819e+02	1.778301e+00	9.414339e-01
-9	Rv0417	-9	0	A	T	0.500	-4.157980e+02	5.067441e+02	1.734666e+00	4.120828e-01
-9	Rv0419	-9	0	A	T	0.078	5.108280e+01	4.856182e+01	1.750159e+00	2.930579e-01
-9	Rv0421c	-9	0	A	T	0.044	1.611286e+02	9.526867e+01	1.755910e+00	9.104579e-02
-9	Rv0422c	-9	0	A	T	0.017	1.194655e+01	8.066684e+01	1.741425e+00	8.822915e-01
-9	Rv0423c	-9	0	A	T	0.016	5.341247e+01	1.118980e+02	1.739826e+00	6.332155e-01
-9	Rv0425c	-9	0	A	T	0.496	1.532044e+01	1.262688e+02	1.755571e+00	9.034490e-01
-9	Rv0428c	-9	0	A	T	0.065	-8.101327e+01	8.220912e+01	1.732368e+00	3.246061e-01
-9	Rv0435c	-9	0	A	T	0.032	-9.048967e+01	5.138204e+01	1.645914e+00	7.848149e-02
-9	Rv0436c	-9	0	A	T	0.217	-5.286229e+01	6.928584e+01	1.781583e+00	4.456421e-01
-9	Rv0437c	-9	0	A	T	0.108	-1.606528e+01	1.056612e+02	1.763162e+00	8.791776e-01
-9	Rv0442c	-9	0	A	T	0.056	2.462492e+01	4.786114e+01	1.757427e+00	6.069949e-01
-9	Rv0444c	-9	0	A	T	0.054	1.026426e+02	8.439171e+01	1.714495e+00	2.241308e-01
-9	Rv0446c	-9	0	A	T	0.214	1.377493e+02	7.193969e+01	1.846449e+00	5.576444e-02
-9	Rv0448c	-9	0	A	T	0.013	-8.495606e+01	1.033735e+02	1.764250e+00	4.113385e-01
-9	Rv0450c	-9	0	A	T	0.013	-5.851930e+01	5.204647e+01	1.725744e+00	2.610895e-01
-9	Rv0452	-9	0	A	T	0.052	1.340476e+02	7.147274e+01	1.747798e+00	6.097321e-02
-9	Rv0453	-9	0	A	T	0.178	6.841082e+01	5.997526e+01	1.749202e+00	2.542500e-01
-9	Rv0457c	-9	0	A	T	0.069	-6.503629e+00	5.188972e+01	1.739924e+00	9.002795e-01
-9	Rv0458	-9	0	A	T	0.021	2.472362e+01	6.113237e+01	1.746682e+00	6.859726e-01
-9	Rv0461	-9	0	A	T	0.112	-8.259179e+01	5.982501e+01	1.761966e+00	1.676805e-01
-9	Rv0465c	-9	0	A	T	0.054	6.018722e+01	5.515363e+01	1.705456e+00	2.753822e-01
-9	Rv0466	-9	0	A	T	0.054	-5.089795e+01	1.172343e+02	1.754238e+00	6.642558e-01
-9	Rv0469	-9	0	A	T	0.012	-2.892345e+00	5.661464e+01	1.744407e+00	9.592639e-01
-9	Rv0470c	-9	0	A	T	0.018	2.710866e+00	4.396802e+01	1.738996e+00	9.508479e-01
-9	Rv0471c	-9	0	A	T	0.013	1.242792e+02	6.223725e+01	1.745503e+00	4.607271e-02
-9	Rv0472c	-9	0	A	T	0.216	1.280028e+02	5.978930e+01	1.800991e+00	3.248947e-02
-9	Rv0473	-9	0	A	T	0.010	5.921517e+01	5.899726e+01	1.747960e+00	3.157350e-01
-9	Rv0475	-9	0	A	T	0.019	3.399021e+01	4.864208e+01	1.738225e+00	4.848279e-01
-9	Rv0479c	-9	0	A	T	0.012	-1.982811e+01	5.771510e+01	1.735342e+00	7.312456e-01
-9	Rv0484c	-9	0	A	T	0.013	2.008263e+02	7.254972e+01	1.643312e+00	5.727518e-03
-9	Rv0486	-9	0	A	T	0.158	-1.202148e+02	5.154340e+01	1.820421e+00	1.985463e-02
-9	Rv0487	-9	0	A	T	0.013	-2.074861e+01	5.834145e+01	1.736413e+00	7.221739e-01
-9	Rv0492c	-9	0	A	T	0.054	1.034880e+02	1.103834e+02	1.696636e+00	3.486790e-01
-9	Rv0493c	-9	0	A	T	0.273	-4.485977e+00	5.615390e+01	1.748530e+00	9.363407e-01
-9	Rv0495c	-9	0	A	T	0.049	-1.041264e+01	5.729453e+01	1.745818e+00	8.558193e-01
-9	Rv0501	-9	0	A	T	0.012	-8.449945e+01	5.802060e+01	1.733543e+00	1.455601e-01
-9	Rv0507	-9	0	A	T	0.497	9.892552e+01	2.197060e+02	1.749707e+00	6.526045e-01
-9	Rv0508	-9	0	A	T	0.036	-2.702824e+02	7.345333e+01	1.766672e+00	2.442383e-04
-9	Rv0513	-9	0	A	T	0.039	2.649791e+02	2.161273e+02	1.764134e+00	2.204344e-01
-9	Rv0515	-9	0	A	T	0.088	1.236938e+02	4.061116e+01	1.791997e+00	2.372761e-03
-9	Rv0522	-9	0	A	T	0.054	-4.964459e+01	5.126805e+01	1.786266e+00	3.330788e-01
-9	Rv0527	-9	0	A	T	0.018	-1.245040e+02	6.845574e+01	1.734057e+00	6.920614e-02
-9	Rv0529	-9	0	A	T	0.052	2.763643e+02	8.695765e+01	1.733935e+00	1.521219e-03
-9	Rv0530	-9	0	A	T	0.050	5.209220e+01	8.431572e+01	1.746874e+00	5.368128e-01
-9	Rv0532	-9	0	A	T	0.438	-9.702457e+00	2.635588e+01	1.726075e+00	7.128413e-01
-9	Rv0533c	-9	0	A	T	0.043	8.003692e+01	1.078008e+02	1.744502e+00	4.579634e-01
-9	Rv0536	-9	0	A	T	0.066	2.379773e+00	4.696936e+01	1.744621e+00	9.596000e-01
-9	Rv0537c	-9	0	A	T	0.058	1.877270e+02	6.492872e+01	1.818051e+00	3.908080e-03
-9	Rv0538	-9	0	A	T	0.437	1.469460e+02	8.444705e+01	1.736406e+00	8.210646e-02
-9	Rv0540	-9	0	A	T	0.080	-6.298720e+01	7.231270e+01	1.778543e+00	3.839123e-01
-9	Rv0541c	-9	0	A	T	0.025	4.750939e+01	9.113130e+01	1.752170e+00	6.022368e-01
-9	Rv0545c	-9	0	A	T	0.474	1.453106e+02	1.483231e+02	1.758184e+00	3.274427e-01
-9	Rv0548c	-9	0	A	T	0.024	4.151516e+01	1.104197e+02	1.735986e+00	7.070032e-01
-9	Rv0556	-9	0	A	T	0.494	-8.064394e+00	9.499875e+01	1.753894e+00	9.323639e-01
-9	Rv0557	-9	0	A	T	0.115	-6.223926e+01	5.556305e+01	1.770073e+00	2.628786e-01
-9	Rv0564c	-9	0	A	T	0.019	-1.007648e+02	5.587209e+01	1.715758e+00	7.156978e-02
-9	Rv0565c	-9	0	A	T	0.208	9.494303e+01	4.937484e+01	1.755252e+00	5.473601e-02
-9	Rv0566c	-9	0	A	T	0.024	-1.369853e+02	7.972062e+01	1.666197e+00	8.600469e-02
-9	Rv0567	-9	0	A	T	0.021	-5.314687e+00	5.619086e+01	1.746520e+00	9.246625e-01
-9	Rv0568	-9	0	A	T	0.021	-1.786363e+02	1.071623e+02	1.733514e+00	9.578947e-02
-9	Rv0570	-9	0	A	T	0.027	-1.049444e+02	6.631415e+01	1.767580e+00	1.137992e-01
-9	Rv0572c	-9	0	A	T	0.436	6.966917e+01	1.030356e+02	1.754981e+00	4.990694e-01
-9	Rv0574c	-9	0	A	T	0.057	-1.422327e+01	7.989345e+01	1.745027e+00	8.587319e-01
-9	Rv0575c	-9	0	A	T	0.056	-1.423944e+02	6.390787e+01	1.792571e+00	2.606296e-02
-9	Rv0576	-9	0	A	T	0.052	1.082431e+02	6.108490e+01	1.744820e+00	7.665435e-02
-9	Rv0577	-9	0	A	T	0.012	1.692675e+02	5.789958e+01	1.646162e+00	3.528541e-03
-9	Rv0578c	-9	0	A	T	0.189	8.516752e+00	3.395267e+01	1.754037e+00	8.019806e-01
-9	Rv0579	-9	0	A	T	0.011	-6.676162e+01	5.369518e+01	1.757601e+00	2.139912e-01
-9	Rv0584	-9	0	A	T	0.051	7.149177e+01	5.204847e+01	1.712558e+00	1.698423e-01
-9	Rv0588	-9	0	A	T	0.244	-1.455649e+01	5.132577e+01	1.754041e+00	7.767599e-01
-9	Rv0589	-9	0	A	T	0.492	-2.444144e+01	9.508258e+01	1.757740e+00	7.971818e-01
-9	Rv0590	-9	0	A	T	0.063	-1.652800e+01	9.370751e+01	1.745670e+00	8.600272e-01
-9	Rv0591	-9	0	A	T	0.019	-7.843792e+01	6.549766e+01	1.778782e+00	2.313289e-01
-9	Rv0592	-9	0	A	T	0.144	6.336337e+00	5.113059e+01	1.750426e+00	9.013964e-01
-9	Rv0594	-9	0	A	T	0.052	-2.877468e+01	4.708260e+01	1.749959e+00	5.412175e-01
-9	Rv0608	-9	0	A	T	0.010	2.066962e+01	2.812819e+02	1.778301e+00	9.414339e-01
-9	Rv0610c	-9	0	A	T	0.014	1.083103e+02	5.413953e+01	1.728905e+00	4.566988e-02
-9	Rv0611c	-9	0	A	T	0.014	-1.847031e+02	1.192886e+02	1.765145e+00	1.218045e-01
-9	Rv0613c	-9	0	A	T	0.280	-1.313881e+02	4.944658e+01	1.714976e+00	7.987736e-03
-9	Rv0619	-9	0	A	T	0.215	1.055248e+02	6.733546e+01	1.736185e+00	1.173513e-01
-9	Rv0620	-9	0	A	T	0.083	-9.503933e+01	4.584753e+01	1.759542e+00	3.839717e-02
-9	Rv0628c	-9	0	A	T	0.013	-3.292907e+01	5.288962e+01	1.739264e+00	5.336695e-01
-9	Rv0629c	-9	0	A	T	0.072	-4.911293e+01	4.337806e+01	1.761041e+00	2.577807e-01
-9	Rv0630c	-9	0	A	T	0.065	-2.246730e+01	3.566114e+01	1.741962e+00	5.288039e-01
-9	Rv0631c	-9	0	A	T	0.258	4.969964e+01	5.156009e+01	1.756323e+00	3.352879e-01
-9	Rv0633c	-9	0	A	T	0.012	-1.068686e+02	7.206481e+01	1.693146e+00	1.383582e-01
-9	Rv0638	-9	0	A	T	0.055	8.525356e+01	9.023050e+01	1.756233e+00	3.449357e-01
-9	Rv0641	-9	0	A	T	0.050	6.774679e+00	7.150512e+01	1.745434e+00	9.245345e-01
-9	Rv0642c	-9	0	A	T	0.190	5.982551e+01	7.846913e+01	1.738438e+00	4.459709e-01
-9	Rv0644c	-9	0	A	T	0.057	-2.952411e+01	8.907825e+01	1.777479e+00	7.403717e-01
-9	Rv0646c	-9	0	A	T	0.016	6.369255e+01	8.763653e+01	1.737438e+00	4.675063e-01
-9	Rv0648	-9	0	A	T	0.037	-3.585627e+01	3.359985e+01	1.709527e+00	2.861227e-01
-9	Rv0654	-9	0	A	T	0.018	1.559179e+01	4.745191e+01	1.743443e+00	7.425316e-01
-9	Rv0655	-9	0	A	T	0.218	9.540804e+01	6.314366e+01	1.779060e+00	1.310681e-01
-9	Rv0656c	-9	0	A	T	0.024	-1.631007e+02	6.035784e+01	1.747985e+00	6.987782e-03
-9	Rv0658c	-9	0	A	T	0.498	-5.228604e+01	1.678333e+02	1.753123e+00	7.554493e-01
-9	Rv0663	-9	0	A	T	0.104	8.447717e+01	3.717524e+01	1.641721e+00	2.324386e-02
-9	Rv0667	-9	0	A	T	0.398	9.545383e+01	2.046802e+01	1.570270e+00	3.467305e-06
-9	Rv0668	-9	0	A	T	0.283	-4.527817e+00	2.062154e+01	1.739856e+00	8.262466e-01
-9	Rv0669c	-9	0	A	T	0.020	5.757507e+01	4.447475e+01	1.732896e+00	1.957301e-01
-9	Rv0670	-9	0	A	T	0.190	-3.176559e+01	8.148026e+01	1.751491e+00	6.967142e-01
-9	Rv0673	-9	0	A	T	0.057	7.185827e+01	6.092735e+01	1.728680e+00	2.384763e-01
-9	Rv0676c	-9	0	A	T	0.492	-1.709591e+01	7.623095e+01	1.739476e+00	8.225907e-01
-9	Rv0678	-9	0	A	T	0.030	-7.876420e+00	6.109679e+01	1.738172e+00	8.974455e-01
-9	Rv0679c	-9	0	A	T	0.051	-1.841840e+01	1.888018e+02	1.758266e+00	9.223031e-01
-9	Rv0682	-9	0	A	T	0.072	3.540028e+01	2.856654e+01	1.686049e+00	2.155132e-01
-9	Rv0683	-9	0	A	T	0.016	-8.713924e+01	1.618591e+02	1.746523e+00	5.904282e-01
-9	Rv0687	-9	0	A	T	0.015	8.009710e+01	1.328488e+02	1.750471e+00	5.466799e-01
-9	Rv0688	-9	0	A	T	0.163	3.704684e+01	6.527676e+01	1.765334e+00	5.704602e-01
-9	Rv0691c	-9	0	A	T	0.054	2.193660e+00	6.589677e+01	1.744162e+00	9.734496e-01
-9	Rv0694	-9	0	A	T	0.030	1.780361e+01	5.354866e+01	1.750953e+00	7.395902e-01
-9	Rv0695	-9	0	A	T	0.023	-1.360186e+02	1.105212e+02	1.729293e+00	2.186832e-01
-9	Rv0696	-9	0	A	T	0.224	-6.988448e+01	5.450861e+01	1.742587e+00	2.000693e-01
-9	Rv0697	-9	0	A	T	0.080	3.138144e+01	6.050461e+01	1.730399e+00	6.040951e-01
-9	Rv0698	-9	0	A	T	0.030	-1.265999e+02	5.295704e+01	1.833836e+00	1.697838e-02
-9	Rv0699	-9	0	A	T	0.051	-3.300715e+01	1.825211e+02	1.766937e+00	8.565245e-01
-9	Rv0703	-9	0	A	T	0.021	6.146166e-01	3.549107e+01	1.736201e+00	9.861863e-01
-9	Rv0711	-9	0	A	T	0.015	-6.789596e+00	5.153108e+01	1.743025e+00	8.951990e-01
-9	Rv0716	-9	0	A	T	0.042	-9.025077e+01	1.279889e+02	1.740259e+00	4.808610e-01
-9	Rv0717	-9	0	A	T	0.134	-6.141124e+01	1.005860e+02	1.780524e+00	5.416270e-01
-9	Rv0721	-9	0	A	T	0.026	5.974176e+00	1.475982e+02	1.759146e+00	9.677206e-01
-9	Rv0724	-9	0	A	T	0.012	-1.384693e+02	5.856867e+01	1.724133e+00	1.823144e-02
-9	Rv0725c	-9	0	A	T	0.020	9.205609e+01	7.830786e+01	1.739770e+00	2.400086e-01
-9	Rv0726c	-9	0	A	T	0.011	-5.343519e+01	5.878327e+01	1.741340e+00	3.635276e-01
-9	Rv0727c	-9	0	A	T	0.428	8.081749e+01	8.707476e+01	1.753111e+00	3.535279e-01
-9	Rv0728c	-9	0	A	T	0.071	1.015545e+02	5.804999e+01	1.783593e+00	8.047983e-02
-9	Rv0729	-9	0	A	T	0.011	4.399161e+01	5.818211e+01	1.725686e+00	4.497410e-01
-9	Rv0731c	-9	0	A	T	0.014	4.335277e+01	5.229854e+01	1.744562e+00	4.073037e-01
-9	Rv0732	-9	0	A	T	0.104	-4.285895e+01	5.957468e+01	1.739896e+00	4.720294e-01
-9	Rv0737	-9	0	A	T	0.017	-9.069896e+01	1.048938e+02	1.779729e+00	3.873958e-01
-9	Rv0739	-9	0	A	T	0.093	-7.725057e+01	8.019623e+01	1.749907e+00	3.356124e-01
-9	Rv0741	-9	0	A	T	0.114	-9.936100e+01	7.494385e+01	1.730760e+00	1.851641e-01
-9	Rv0745	-9	0	A	T	0.061	-1.319963e+01	5.202564e+01	1.740199e+00	7.997613e-01
-9	Rv0746	-9	0	A	T	0.485	-1.806948e+02	4.770004e+01	1.647790e+00	1.595341e-04
-9	Rv0747	-9	0	A	T	0.435	-1.074547e+02	3.478954e+01	1.421532e+00	2.057907e-03
-9	Rv0749	-9	0	A	T	0.019	-1.859148e+01	4.731503e+01	1.731094e+00	6.944433e-01
-9	Rv0750	-9	0	A	T	0.055	-1.763191e+01	5.205391e+01	1.735806e+00	7.348788e-01
-9	Rv0751c	-9	0	A	T	0.083	9.584906e+01	5.756926e+01	1.778338e+00	9.619491e-02
-9	Rv0753c	-9	0	A	T	0.013	3.229346e+01	5.136882e+01	1.777692e+00	5.296958e-01
-9	Rv0754	-9	0	A	T	0.018	3.752041e+01	6.753687e+01	1.758969e+00	5.786222e-01
-9	Rv0755c	-9	0	A	T	0.037	-5.875965e+01	4.137801e+01	1.780157e+00	1.558552e-01
-9	Rv0756c	-9	0	A	T	0.038	8.327890e+01	6.210552e+01	1.656344e+00	1.802061e-01
-9	Rv0758	-9	0	A	T	0.498	-1.572080e+02	2.588313e+02	1.780496e+00	5.437195e-01
-9	Rv0764c	-9	0	A	T	0.015	1.035882e+00	5.771014e+01	1.742307e+00	9.856820e-01
-9	Rv0766c	-9	0	A	T	0.195	-4.016719e+01	5.421139e+01	1.732330e+00	4.588814e-01
-9	Rv0768	-9	0	A	T	0.057	-1.626903e+02	6.392857e+01	1.746708e+00	1.105989e-02
-9	Rv0770	-9	0	A	T	0.150	-4.710429e+00	4.738025e+01	1.749231e+00	9.208239e-01
-9	Rv0773c	-9	0	A	T	0.054	-3.496707e+01	8.261538e+01	1.740267e+00	6.721901e-01
-9	Rv0775	-9	0	A	T	0.024	-1.464608e+02	7.292113e+01	1.752766e+00	4.482270e-02
-9	Rv0783c	-9	0	A	T	0.049	1.753295e+02	4.826308e+01	1.750761e+00	2.925870e-04
-9	Rv0785	-9	0	A	T	0.475	7.536279e+01	1.660228e+02	1.764582e+00	6.499636e-01
-9	Rv0787	-9	0	A	T	0.477	-1.664762e+02	1.253328e+02	1.779633e+00	1.843482e-01
-9	Rv0787A	-9	0	A	T	0.015	2.236607e+01	1.033131e+02	1.758564e+00	8.286451e-01
-9	Rv0791c	-9	0	A	T	0.230	1.658747e+01	4.909338e+01	1.761214e+00	7.355176e-01
-9	Rv0797	-9	0	A	T	0.230	3.597200e+01	2.738022e+01	1.793771e+00	1.891741e-01
-9	Rv0800	-9	0	A	T	0.455	-7.276405e+00	5.088279e+01	1.754455e+00	8.863124e-01
-9	Rv0803	-9	0	A	T	0.158	-1.964571e+02	8.657160e+01	1.789043e+00	2.343232e-02
-9	Rv0806c	-9	0	A	T	0.014	-8.046515e+01	4.933270e+01	1.726044e+00	1.031458e-01
-9	Rv0808	-9	0	A	T	0.163	3.977392e+01	8.304500e+01	1.788371e+00	6.320683e-01
-9	Rv0812	-9	0	A	T	0.499	-4.156909e+02	2.339160e+02	1.729934e+00	7.581378e-02
-9	Rv0813c	-9	0	A	T	0.042	1.192138e+01	1.006533e+02	1.758723e+00	9.057394e-01
-9	Rv0814c	-9	0	A	T	0.048	-1.287683e+00	1.054341e+02	1.745495e+00	9.902577e-01
-9	Rv0816c	-9	0	A	T	0.107	-1.300862e+01	8.774876e+01	1.758237e+00	8.821724e-01
-9	Rv0822c	-9	0	A	T	0.022	8.621626e+01	7.667208e+01	1.722879e+00	2.610411e-01
-9	Rv0823c	-9	0	A	T	0.063	-1.214605e+02	5.035887e+01	1.887703e+00	1.602369e-02
-9	Rv0825c	-9	0	A	T	0.223	1.647532e-01	4.131882e+01	1.744777e+00	9.968192e-01
-9	Rv0827c	-9	0	A	T	0.022	1.011640e+01	1.327819e+02	1.761184e+00	9.392825e-01
-9	Rv0829	-9	0	A	T	0.488	1.247952e+00	6.710832e+01	1.750796e+00	9.851665e-01
-9	Rv0830	-9	0	A	T	0.012	5.441679e+01	5.633615e+01	1.757741e+00	3.342798e-01
-9	Rv0833	-9	0	A	T	0.367	-6.470325e+01	2.386597e+01	1.394008e+00	6.804512e-03
-9	Rv0834c	-9	0	A	T	0.060	1.906210e+01	3.539687e+01	1.729391e+00	5.903176e-01
-9	Rv0835	-9	0	A	T	0.019	7.707391e+01	4.681537e+01	1.710007e+00	9.996420e-02
-9	Rv0836c	-9	0	A	T	0.064	6.015530e+01	9.655761e+01	1.754550e+00	5.334072e-01
-9	Rv0840c	-9	0	A	T	0.017	5.349344e+01	5.354376e+01	1.801152e+00	3.179732e-01
-9	Rv0842	-9	0	A	T	0.012	-1.855598e+02	5.451370e+01	1.702468e+00	6.868927e-04
-9	Rv0844c	-9	0	A	T	0.054	1.034744e+02	9.197534e+01	1.672257e+00	2.608111e-01
-9	Rv0845	-9	0	A	T	0.067	-9.390452e+01	5.817874e+01	1.766634e+00	1.067834e-01
-9	Rv0848	-9	0	A	T	0.478	-1.084808e+02	1.254534e+02	1.802274e+00	3.873759e-01
-9	Rv0849	-9	0	A	T	0.054	1.998287e+01	5.315139e+01	1.742907e+00	7.070142e-01
-9	Rv0850	-9	0	A	T	0.221	-1.070107e+02	9.579233e+01	1.768811e+00	2.641772e-01
-9	Rv0851c	-9	0	A	T	0.017	1.045622e+02	4.958580e+01	1.719540e+00	3.518257e-02
-9	Rv0853c	-9	0	A	T	0.107	-1.661206e+01	7.223924e+01	1.747396e+00	8.181640e-01
-9	Rv0854	-9	0	A	T	0.021	-3.585554e+01	8.116843e+01	1.758484e+00	6.587577e-01
-9	Rv0855	-9	0	A	T	0.057	-5.678694e+01	6.290915e+01	1.771306e+00	3.668817e-01
-9	Rv0858c	-9	0	A	T	0.057	4.162102e+01	5.249369e+01	1.713268e+00	4.280112e-01
-9	Rv0859	-9	0	A	T	0.500	1.515563e+02	5.923476e+02	1.770814e+00	7.981065e-01
-9	Rv0860	-9	0	A	T	0.011	-7.341730e+01	5.355132e+01	1.764523e+00	1.706483e-01
-9	Rv0862c	-9	0	A	T	0.067	-1.189573e+02	6.867403e+01	1.756042e+00	8.350252e-02
-9	Rv0867c	-9	0	A	T	0.013	-1.783283e+01	4.601996e+01	1.741557e+00	6.984554e-01
-9	Rv0870c	-9	0	A	T	0.018	2.411706e+01	9.204262e+01	1.740347e+00	7.933520e-01
-9	Rv0872c	-9	0	A	T	0.018	1.800758e+01	4.734351e+01	1.749015e+00	7.037476e-01
-9	Rv0873	-9	0	A	T	0.015	-1.825342e+01	5.277952e+01	1.741813e+00	7.295233e-01
-9	Rv0874c	-9	0	A	T	0.053	8.106540e+01	1.010631e+02	1.740487e+00	4.226435e-01
-9	Rv0878c	-9	0	A	T	0.217	4.810174e+00	1.707066e+01	1.741287e+00	7.781621e-01
-9	Rv0881	-9	0	A	T	0.495	2.241745e+02	1.380037e+02	1.726556e+00	1.045591e-01
-9	Rv0882	-9	0	A	T	0.029	5.883206e+01	8.226156e+01	1.760162e+00	4.746394e-01
-9	Rv0885	-9	0	A	T	0.152	-9.295722e+01	9.277981e+01	1.779606e+00	3.165942e-01
-9	Rv0888	-9	0	A	T	0.054	-6.014165e+01	6.661288e+01	1.775670e+00	3.667907e-01
-9	Rv0889c	-9	0	A	T	0.044	3.219230e+01	7.421903e+01	1.757134e+00	6.645523e-01
-9	Rv0890c	-9	0	A	T	0.498	1.669998e+02	1.939188e+02	1.781369e+00	3.893142e-01
-9	Rv0891c	-9	0	A	T	0.495	2.264898e+02	1.314283e+02	1.797050e+00	8.510073e-02
-9	Rv0892	-9	0	A	T	0.027	4.170313e+01	5.985931e+01	1.750117e+00	4.861386e-01
-9	Rv0893c	-9	0	A	T	0.088	1.060561e+02	4.876243e+01	1.609813e+00	2.983433e-02
-9	Rv0894	-9	0	A	T	0.028	-5.663412e+01	5.634954e+01	1.786786e+00	3.150815e-01
-9	Rv0897c	-9	0	A	T	0.014	4.715753e+01	5.908409e+01	1.797732e+00	4.249506e-01
-9	Rv0905	-9	0	A	T	0.011	-7.795993e+01	8.167015e+01	1.698519e+00	3.399931e-01
-9	Rv0906	-9	0	A	T	0.011	1.368071e+02	8.859205e+01	1.824478e+00	1.228027e-01
-9	Rv0907	-9	0	A	T	0.500	-2.811344e+02	2.471391e+02	1.746724e+00	2.555402e-01
-9	Rv0908	-9	0	A	T	0.011	-3.557648e+01	7.806039e+01	1.722763e+00	6.486506e-01
-9	Rv0914c	-9	0	A	T	0.106	6.762102e+01	8.570901e+01	1.751524e+00	4.302958e-01
-9	Rv0915c	-9	0	A	T	0.041	-2.357637e+01	4.346579e+01	1.787830e+00	5.876385e-01
-9	Rv0918	-9	0	A	T	0.082	-2.159229e+02	1.174755e+02	1.809784e+00	6.631340e-02
-9	Rv0920c	-9	0	A	T	0.012	4.450994e+01	7.326454e+01	1.753003e+00	5.436219e-01
-9	Rv0921	-9	0	A	T	0.024	-3.933833e+01	1.102092e+02	1.759591e+00	7.211996e-01
-9	Rv0922	-9	0	A	T	0.108	2.567123e-01	4.068426e+01	1.741613e+00	9.949666e-01
-9	Rv0923c	-9	0	A	T	0.029	-2.078649e+01	6.045244e+01	1.734634e+00	7.310223e-01
-9	Rv0927c	-9	0	A	T	0.059	2.695383e+01	9.902504e+01	1.758325e+00	7.855226e-01
-9	Rv0929	-9	0	A	T	0.012	2.172892e+01	5.598994e+01	1.747070e+00	6.980232e-01
-9	Rv0930	-9	0	A	T	0.498	-8.661072e+01	1.894566e+02	1.735673e+00	6.476462e-01
-9	Rv0931c	-9	0	A	T	0.039	-7.731358e+01	4.275738e+01	1.772616e+00	7.083449e-02
-9	Rv0932c	-9	0	A	T	0.012	1.168212e+02	5.434930e+01	1.726968e+00	3.180420e-02
-9	Rv0933	-9	0	A	T	0.057	2.728257e+01	8.838246e+01	1.762911e+00	7.576144e-01
-9	Rv0934	-9	0	A	T	0.033	-1.188805e+01	5.697122e+01	1.747120e+00	8.347442e-01
-9	Rv0938	-9	0	A	T	0.467	-1.240726e+02	7.297364e+01	1.804003e+00	8.935327e-02
-9	Rv0939	-9	0	A	T	0.026	-6.932653e+01	5.193194e+01	1.776435e+00	1.821538e-01
-9	Rv0940c	-9	0	A	T	0.042	6.478405e+00	8.385212e+01	1.743876e+00	9.384301e-01
-9	Rv0943c	-9	0	A	T	0.014	2.249786e+01	5.866273e+01	1.765273e+00	7.014102e-01
-9	Rv0945	-9	0	A	T	0.163	-6.693965e+01	6.480366e+01	1.742443e+00	3.018367e-01
-9	Rv0946c	-9	0	A	T	0.037	1.452546e+01	7.529520e+01	1.745628e+00	8.470604e-01
-9	Rv0948c	-9	0	A	T	0.187	1.869424e+02	7.883542e+01	1.858725e+00	1.788770e-02
-9	Rv0949	-9	0	A	T	0.020	-5.882057e+01	6.405652e+01	1.772571e+00	3.586727e-01
-9	Rv0950c	-9	0	A	T	0.012	3.824093e+01	5.816382e+01	1.728541e+00	5.110092e-01
-9	Rv0951	-9	0	A	T	0.011	-4.337092e+01	5.989770e+01	1.761987e+00	4.691602e-01
-9	Rv0957	-9	0	A	T	0.036	5.226747e+01	6.811782e+01	1.755417e+00	4.430530e-01
-9	Rv0958	-9	0	A	T	0.473	-5.133589e+01	9.601110e+01	1.767902e+00	5.929684e-01
-9	Rv0959	-9	0	A	T	0.060	2.318351e+01	5.060746e+01	1.750713e+00	6.469629e-01
-9	Rv0961	-9	0	A	T	0.043	-2.437026e+01	8.447423e+01	1.741661e+00	7.730204e-01
-9	Rv0962c	-9	0	A	T	0.494	9.366751e+01	8.179259e+01	1.765523e+00	2.523686e-01
-9	Rv0964c	-9	0	A	T	0.491	-6.473321e+00	9.092039e+01	1.754635e+00	9.432527e-01
-9	Rv0966c	-9	0	A	T	0.497	1.197370e+02	1.274617e+02	1.783792e+00	3.477226e-01
-9	Rv0969	-9	0	A	T	0.175	-1.014887e+00	5.148048e+01	1.746329e+00	9.842749e-01
-9	Rv0971c	-9	0	A	T	0.026	9.874960e+01	7.047942e+01	1.759636e+00	1.614470e-01
-9	Rv0972c	-9	0	A	T	0.057	-5.037143e+01	4.776435e+01	1.745726e+00	2.918353e-01
-9	Rv0973c	-9	0	A	T	0.024	8.383280e+01	5.132888e+01	1.724557e+00	1.026872e-01
-9	Rv0974c	-9	0	A	T	0.474	-1.011249e+01	1.430079e+02	1.767431e+00	9.436385e-01
-9	Rv0976c	-9	0	A	T	0.032	-3.494730e+01	6.111118e+01	1.732222e+00	5.675244e-01
-9	Rv0977	-9	0	A	T	0.189	-1.562835e+01	3.528860e+01	1.739105e+00	6.579402e-01
-9	Rv0978c	-9	0	A	T	0.021	6.989765e+01	3.986952e+01	1.729545e+00	7.983772e-02
-9	Rv0980c	-9	0	A	T	0.329	-3.291365e+00	1.812907e+01	1.738055e+00	8.559661e-01
-9	Rv0982	-9	0	A	T	0.088	5.571224e+01	6.439081e+01	1.736037e+00	3.870962e-01
-9	Rv0983	-9	0	A	T	0.498	2.662435e+02	2.280723e+02	1.752023e+00	2.433022e-01
-9	Rv0986	-9	0	A	T	0.032	-7.516034e+01	6.898532e+01	1.738916e+00	2.761537e-01
-9	Rv0987	-9	0	A	T	0.112	-5.574044e+01	3.890990e+01	1.792521e+00	1.522545e-01
-9	Rv0988	-9	0	A	T	0.060	7.180465e+01	5.048223e+01	1.707270e+00	1.551854e-01
-9	Rv0989c	-9	0	A	T	0.475	5.168792e+01	1.157467e+02	1.736972e+00	6.552753e-01
-9	Rv0990c	-9	0	A	T	0.271	6.024047e+01	8.231311e+01	1.784769e+00	4.644103e-01
-9	Rv0992c	-9	0	A	T	0.016	-1.806171e+02	6.399545e+01	1.799514e+00	4.848545e-03
-9	Rv0993	-9	0	A	T	0.497	1.874002e+02	2.229693e+02	1.740035e+00	4.008144e-01
-9	Rv0994	-9	0	A	T	0.012	1.488594e+02	5.678407e+01	1.674074e+00	8.868542e-03
-9	Rv0995	-9	0	A	T	0.171	1.099966e+01	5.317100e+01	1.758046e+00	8.361450e-01
-9	Rv0996	-9	0	A	T	0.012	-1.341871e+02	5.421285e+01	1.797161e+00	1.345811e-02
-9	Rv0997	-9	0	A	T	0.012	-1.048136e+01	5.392496e+01	1.732268e+00	8.459206e-01
-9	Rv0999	-9	0	A	T	0.041	2.356657e+02	1.038681e+02	1.782079e+00	2.345722e-02
-9	Rv1001	-9	0	A	T	0.010	9.294481e+01	5.826925e+01	1.771913e+00	1.109631e-01
-9	Rv1002c	-9	0	A	T	0.023	9.028926e+01	6.257144e+01	1.768029e+00	1.492955e-01
-9	Rv1004c	-9	0	A	T	0.021	1.046455e+01	4.157926e+01	1.755666e+00	8.013351e-01
-9	Rv1007c	-9	0	A	T	0.495	1.064020e+02	1.305394e+02	1.732146e+00	4.151846e-01
-9	Rv1008	-9	0	A	T	0.498	4.663114e+01	2.528809e+02	1.767467e+00	8.537321e-01
-9	Rv1009	-9	0	A	T	0.026	1.605458e+02	7.668522e+01	1.674413e+00	3.651429e-02
-9	Rv1014c	-9	0	A	T	0.071	4.706166e+01	6.269273e+01	1.760582e+00	4.530020e-01
-9	Rv1016c	-9	0	A	T	0.108	5.965538e+01	1.313666e+02	1.768099e+00	6.498316e-01
-9	Rv1018c	-9	0	A	T	0.025	-1.210924e+02	7.494446e+01	1.735711e+00	1.064169e-01
-9	Rv1020	-9	0	A	T	0.054	1.137138e+02	4.389363e+01	1.619660e+00	9.698757e-03
-9	Rv1022	-9	0	A	T	0.011	-2.144416e+02	1.589861e+02	1.757087e+00	1.776610e-01
-9	Rv1023	-9	0	A	T	0.195	6.215759e+01	6.876472e+01	1.761356e+00	3.662265e-01
-9	Rv1027c	-9	0	A	T	0.069	-1.022597e+02	7.734138e+01	1.740882e+00	1.863661e-01
-9	Rv1028c	-9	0	A	T	0.482	-1.435451e+02	1.142540e+02	1.658960e+00	2.092346e-01
-9	Rv1029	-9	0	A	T	0.124	2.532816e+01	5.808935e+01	1.759399e+00	6.629025e-01
-9	Rv1030	-9	0	A	T	0.023	-6.611371e+01	4.936608e+01	1.761590e+00	1.807495e-01
-9	Rv1032c	-9	0	A	T	0.030	5.288816e+01	5.835026e+01	1.759589e+00	3.649165e-01
-9	Rv1034c	-9	0	A	T	0.026	-1.421701e+02	1.058782e+02	1.728563e+00	1.796081e-01
-9	Rv1037c	-9	0	A	T	0.023	3.091834e+01	5.989866e+01	1.729050e+00	6.058284e-01
-9	Rv1039c	-9	0	A	T	0.136	5.306654e+01	5.951746e+01	1.779666e+00	3.727847e-01
-9	Rv1042c	-9	0	A	T	0.018	7.077554e+01	7.692692e+01	1.724730e+00	3.577446e-01
-9	Rv1044	-9	0	A	T	0.098	-7.168452e+01	7.184643e+01	1.727524e+00	3.186097e-01
-9	Rv1045	-9	0	A	T	0.051	-1.302388e+02	1.635441e+02	1.791655e+00	4.259895e-01
-9	Rv1047	-9	0	A	T	0.055	1.298479e+01	2.814999e+01	1.736535e+00	6.446900e-01
-9	Rv1048c	-9	0	A	T	0.057	-5.935175e+01	6.581304e+01	1.743159e+00	3.673372e-01
-9	Rv1052	-9	0	A	T	0.021	-1.873525e+02	1.414598e+02	1.768799e+00	1.856229e-01
-9	Rv1054	-9	0	A	T	0.055	-8.203220e+01	7.795227e+01	1.717535e+00	2.928625e-01
-9	Rv1056	-9	0	A	T	0.130	-4.967445e+00	8.422518e+01	1.755004e+00	9.529796e-01
-9	Rv1059	-9	0	A	T	0.015	-1.300834e+01	7.536008e+01	1.736525e+00	8.629835e-01
-9	Rv1060	-9	0	A	T	0.029	-1.313531e+01	8.286981e+01	1.755667e+00	8.740861e-01
-9	Rv1063c	-9	0	A	T	0.028	-1.612123e+02	6.339266e+01	1.700667e+00	1.111673e-02
-9	Rv1065	-9	0	A	T	0.011	-2.121331e+01	5.891078e+01	1.739373e+00	7.188435e-01
-9	Rv1067c	-9	0	A	T	0.427	1.001112e+02	5.043434e+01	1.777390e+00	4.738096e-02
-9	Rv1068c	-9	0	A	T	0.104	1.235078e+01	2.612613e+01	1.744098e+00	6.364895e-01
-9	Rv1069c	-9	0	A	T	0.027	7.911048e+01	6.069354e+01	1.809393e+00	1.926818e-01
-9	Rv1075c	-9	0	A	T	0.214	9.752046e+01	7.796440e+01	1.734726e+00	2.112467e-01
-9	Rv1076	-9	0	A	T	0.063	1.347082e+02	6.478794e+01	1.645699e+00	3.781592e-02
-9	Rv1077	-9	0	A	T	0.018	-1.811489e+01	4.428342e+01	1.731842e+00	6.825657e-01
-9	Rv1086	-9	0	A	T	0.065	-7.260579e+01	8.485755e+01	1.762263e+00	3.923843e-01
-9	Rv1087	-9	0	A	T	0.315	-6.156497e+01	2.302848e+01	1.750259e+00	7.613077e-03
-9	Rv1089	-9	0	A	T	0.067	3.879248e+01	6.518006e+01	1.781380e+00	5.518530e-01
-9	Rv1090	-9	0	A	T	0.052	1.616744e+01	1.097836e+02	1.739342e+00	8.829473e-01
-9	Rv1091	-9	0	A	T	0.267	1.949637e+01	3.534206e+01	1.749027e+00	5.812957e-01
-9	Rv1092c	-9	0	A	T	0.017	-2.542070e+02	9.936925e+01	1.671036e+00	1.064710e-02
-9	Rv1093	-9	0	A	T	0.500	3.683839e+02	5.189042e+02	1.766953e+00	4.778918e-01
-9	Rv1096	-9	0	A	T	0.012	-6.847836e+01	5.841425e+01	1.764103e+00	2.413211e-01
-9	Rv1097c	-9	0	A	T	0.014	6.420713e+01	6.612960e+01	1.712737e+00	3.317855e-01
-9	Rv1098c	-9	0	A	T	0.024	2.405360e+01	8.337064e+01	1.734372e+00	7.730047e-01
-9	Rv1102c	-9	0	A	T	0.062	1.352584e+02	1.501699e+02	1.787518e+00	3.679329e-01
-9	Rv1104	-9	0	A	T	0.023	-9.603311e+01	7.186563e+01	1.766134e+00	1.817166e-01
-9	Rv1106c	-9	0	A	T	0.043	-5.701163e+00	6.559184e+01	1.740918e+00	9.307510e-01
-9	Rv1108c	-9	0	A	T	0.112	1.312155e+02	5.803497e+01	1.804691e+00	2.394494e-02
-9	Rv1110	-9	0	A	T	0.011	-1.039026e+02	7.372345e+01	1.673888e+00	1.589971e-01
-9	Rv1111c	-9	0	A	T	0.017	8.976076e+01	1.268617e+02	1.743857e+00	4.793675e-01
-9	Rv1115	-9	0	A	T	0.013	-5.299124e+01	6.999811e+01	1.694880e+00	4.491802e-01
-9	Rv1116A	-9	0	A	T	0.018	1.879653e+02	9.566351e+01	1.855281e+00	4.966814e-02
-9	Rv1121	-9	0	A	T	0.020	1.156079e+01	7.670223e+01	1.744198e+00	8.802203e-01
-9	Rv1122	-9	0	A	T	0.019	-1.999094e+02	7.654559e+01	1.909082e+00	9.126879e-03
-9	Rv1124	-9	0	A	T	0.010	-1.475171e+01	8.178815e+01	1.730101e+00	8.568975e-01
-9	Rv1125	-9	0	A	T	0.066	-5.895803e+01	7.598779e+01	1.726379e+00	4.379726e-01
-9	Rv1126c	-9	0	A	T	0.011	1.431576e+02	1.888451e+02	1.763258e+00	4.485632e-01
-9	Rv1127c	-9	0	A	T	0.224	-7.323413e+00	5.034408e+01	1.747060e+00	8.843672e-01
-9	Rv1128c	-9	0	A	T	0.237	-3.828477e+00	7.022877e+01	1.755623e+00	9.565347e-01
-9	Rv1129c	-9	0	A	T	0.021	6.017357e+01	3.763436e+01	1.707887e+00	1.101143e-01
-9	Rv1130	-9	0	A	T	0.083	1.872216e+01	5.057287e+01	1.750884e+00	7.112996e-01
-9	Rv1132	-9	0	A	T	0.022	8.837373e+01	4.504707e+01	1.789932e+00	5.002282e-02
-9	Rv1133c	-9	0	A	T	0.025	-4.383118e+01	7.763632e+01	1.736463e+00	5.724747e-01
-9	Rv1135c	-9	0	A	T	0.051	-7.503841e+01	3.509815e+01	1.662388e+00	3.272785e-02
-9	Rv1137c	-9	0	A	T	0.025	-2.158497e+01	7.861789e+01	1.734068e+00	7.837065e-01
-9	Rv1138c	-9	0	A	T	0.023	-2.232441e+01	9.471556e+01	1.743554e+00	8.137074e-01
-9	Rv1140	-9	0	A	T	0.012	1.161850e+02	6.142278e+01	1.715362e+00	5.879747e-02
-9	Rv1142c	-9	0	A	T	0.025	7.856255e+01	4.976097e+01	1.836755e+00	1.146540e-01
-9	Rv1144	-9	0	A	T	0.017	-6.803380e+01	6.824375e+01	1.710070e+00	3.190088e-01
-9	Rv1145	-9	0	A	T	0.086	4.755835e+01	7.668627e+01	1.756819e+00	5.352687e-01
-9	Rv1148c	-9	0	A	T	0.238	-5.735426e+00	3.032718e+01	1.737330e+00	8.500331e-01
-9	Rv1154c	-9	0	A	T	0.498	-7.338647e+01	1.959283e+02	1.758627e+00	7.080575e-01
-9	Rv1155	-9	0	A	T	0.062	-8.413216e+01	1.154514e+02	1.755587e+00	4.663174e-01
-9	Rv1158c	-9	0	A	T	0.015	4.875714e+01	7.705756e+01	1.752916e+00	5.270299e-01
-9	Rv1159	-9	0	A	T	0.092	-1.281969e+02	8.689031e+01	1.802648e+00	1.403788e-01
-9	Rv1160	-9	0	A	T	0.046	9.794248e+01	1.119740e+02	1.755031e+00	3.819233e-01
-9	Rv1161	-9	0	A	T	0.091	1.319669e+01	4.876010e+01	1.737125e+00	7.867119e-01
-9	Rv1162	-9	0	A	T	0.153	2.062292e+01	8.288285e+01	1.751841e+00	8.035438e-01
-9	Rv1163	-9	0	A	T	0.054	-1.790115e+02	7.349648e+01	1.801264e+00	1.501443e-02
-9	Rv1166	-9	0	A	T	0.015	-6.055204e+01	5.545225e+01	1.762993e+00	2.750735e-01
-9	Rv1168c	-9	0	A	T	0.072	3.425326e+01	4.999146e+01	1.725882e+00	4.933654e-01
-9	Rv1171	-9	0	A	T	0.015	4.233510e+01	1.552421e+02	1.754261e+00	7.851294e-01
-9	Rv1175c	-9	0	A	T	0.447	-6.387973e+01	5.354738e+01	1.816142e+00	2.331293e-01
-9	Rv1179c	-9	0	A	T	0.024	-1.119467e+02	3.857519e+01	1.755179e+00	3.777246e-03
-9	Rv1180	-9	0	A	T	0.500	1.816117e+02	4.564944e+02	1.765142e+00	6.908211e-01
-9	Rv1181	-9	0	A	T	0.020	-3.459975e+01	4.381829e+01	1.742812e+00	4.299111e-01
-9	Rv1183	-9	0	A	T	0.136	1.936843e+01	5.036759e+01	1.743254e+00	7.006474e-01
-9	Rv1184c	-9	0	A	T	0.135	2.064546e+01	8.005584e+01	1.752489e+00	7.965387e-01
-9	Rv1185c	-9	0	A	T	0.014	6.941077e+01	5.485812e+01	1.726493e+00	2.060250e-01
-9	Rv1186c	-9	0	A	T	0.497	-1.926970e+02	1.646445e+02	1.718457e+00	2.420867e-01
-9	Rv1187	-9	0	A	T	0.061	-3.491292e+01	6.879268e+01	1.734183e+00	6.118937e-01
-9	Rv1188	-9	0	A	T	0.028	-7.665182e+01	5.965838e+01	1.787562e+00	1.991018e-01
-9	Rv1189	-9	0	A	T	0.049	-1.854075e+02	6.452172e+01	1.787688e+00	4.132391e-03
-9	Rv1192	-9	0	A	T	0.011	1.420156e+02	5.828083e+01	1.799352e+00	1.496915e-02
-9	Rv1193	-9	0	A	T	0.074	1.163242e+01	5.865899e+01	1.743659e+00	8.428404e-01
-9	Rv1194c	-9	0	A	T	0.117	-1.575357e+01	5.772210e+01	1.744012e+00	7.849624e-01
-9	Rv1196	-9	0	A	T	0.132	-2.008520e+01	3.191903e+01	1.724195e+00	5.293059e-01
-9	Rv1197	-9	0	A	T	0.042	3.708445e+01	3.920732e+01	1.751048e+00	3.444186e-01
-9	Rv1198	-9	0	A	T	0.273	-2.514322e+01	3.151039e+01	1.731086e+00	4.250714e-01
-9	Rv1199c	-9	0	A	T	0.270	-1.424511e+01	2.297085e+01	1.740186e+00	5.352878e-01
-9	Rv1200	-9	0	A	T	0.016	-3.704190e+01	5.149637e+01	1.735417e+00	4.720938e-01
-9	Rv1201c	-9	0	A	T	0.011	6.215196e+01	7.218848e+01	1.775211e+00	3.894330e-01
-9	Rv1204c	-9	0	A	T	0.068	-3.363802e+01	5.758521e+01	1.746676e+00	5.592371e-01
-9	Rv1205	-9	0	A	T	0.102	-8.392461e+01	6.109551e+01	1.789958e+00	1.698110e-01
-9	Rv1206	-9	0	A	T	0.056	-4.043234e+01	5.973402e+01	1.738473e+00	4.986211e-01
-9	Rv1207	-9	0	A	T	0.018	-4.810565e+01	8.620511e+01	1.765654e+00	5.769263e-01
-9	Rv1210	-9	0	A	T	0.014	2.950788e+02	1.131372e+02	1.721834e+00	9.219860e-03
-9	Rv1212c	-9	0	A	T	0.043	-2.217201e+01	5.808618e+01	1.752321e+00	7.027469e-01
-9	Rv1215c	-9	0	A	T	0.028	-1.838144e+01	5.022635e+01	1.744674e+00	7.144525e-01
-9	Rv1217c	-9	0	A	T	0.060	8.146243e+01	5.607580e+01	1.675932e+00	1.465711e-01
-9	Rv1218c	-9	0	A	T	0.220	6.446259e+01	6.460808e+01	1.742339e+00	3.186089e-01
-9	Rv1219c	-9	0	A	T	0.043	-6.556275e+00	8.030952e+01	1.746560e+00	9.349490e-01
-9	Rv1221	-9	0	A	T	0.020	4.914624e+00	1.336166e+02	1.760616e+00	9.706655e-01
-9	Rv1222	-9	0	A	T	0.016	2.180774e+02	1.568446e+02	1.763566e+00	1.646720e-01
-9	Rv1223	-9	0	A	T	0.024	-9.866129e+00	6.191267e+01	1.750018e+00	8.734164e-01
-9	Rv1224	-9	0	A	T	0.066	7.112140e+01	7.837563e+01	1.750758e+00	3.643605e-01
-9	Rv1225c	-9	0	A	T	0.051	-5.877793e+01	2.607497e+02	1.783615e+00	8.216930e-01
-9	Rv1226c	-9	0	A	T	0.095	-1.777889e+01	4.773308e+01	1.758245e+00	7.096146e-01
-9	Rv1227c	-9	0	A	T	0.018	2.330753e+02	7.760115e+01	1.662011e+00	2.725922e-03
-9	Rv1228	-9	0	A	T	0.013	-5.982996e+01	6.648771e+01	1.691266e+00	3.683783e-01
-9	Rv1230c	-9	0	A	T	0.479	4.886861e+01	4.936092e+01	1.761367e+00	3.223670e-01
-9	Rv1231c	-9	0	A	T	0.018	1.794396e+02	7.904051e+01	1.713761e+00	2.337619e-02
-9	Rv1232c	-9	0	A	T	0.497	-1.099389e+02	1.453239e+02	1.735712e+00	4.494967e-01
-9	Rv1236	-9	0	A	T	0.014	3.639571e+01	5.298761e+01	1.748987e+00	4.923002e-01
-9	Rv1239c	-9	0	A	T	0.497	-2.037138e+02	1.199472e+02	1.713459e+00	8.970660e-02
-9	Rv1240	-9	0	A	T	0.023	-1.384069e+02	7.821470e+01	1.739091e+00	7.705939e-02
-9	Rv1243c	-9	0	A	T	0.028	5.245412e+00	3.611634e+01	1.745068e+00	8.845493e-01
-9	Rv1244	-9	0	A	T	0.010	1.268505e+02	6.736886e+01	1.754871e+00	5.995971e-02
-9	Rv1248c	-9	0	A	T	0.202	-8.484409e+00	5.605192e+01	1.749272e+00	8.797125e-01
-9	Rv1249c	-9	0	A	T	0.111	4.619191e+01	7.208389e+01	1.721302e+00	5.217738e-01
-9	Rv1250	-9	0	A	T	0.011	2.895366e+01	6.041036e+01	1.737881e+00	6.318274e-01
-9	Rv1251c	-9	0	A	T	0.154	1.828729e-01	3.881740e+01	1.742452e+00	9.962419e-01
-9	Rv1253	-9	0	A	T	0.022	1.579719e+01	5.335966e+01	1.746651e+00	7.672438e-01
-9	Rv1255c	-9	0	A	T	0.015	-1.945877e+02	1.355747e+02	1.767516e+00	1.514761e-01
-9	Rv1256c	-9	0	A	T	0.218	-2.792464e+01	6.193033e+01	1.738453e+00	6.521427e-01
-9	Rv1258c	-9	0	A	T	0.051	-1.405092e+02	1.050991e+02	1.725049e+00	1.815096e-01
-9	Rv1264	-9	0	A	T	0.018	-8.520354e+01	5.190513e+01	1.755585e+00	1.009587e-01
-9	Rv1266c	-9	0	A	T	0.499	5.279684e+01	2.237206e+02	1.744902e+00	8.134784e-01
-9	Rv1267c	-9	0	A	T	0.036	3.418604e+01	4.843133e+01	1.740246e+00	4.804126e-01
-9	Rv1273c	-9	0	A	T	0.018	2.168806e+00	5.687711e+01	1.747821e+00	9.695894e-01
-9	Rv1278	-9	0	A	T	0.214	-2.968902e+01	6.690936e+01	1.750315e+00	6.573275e-01
-9	Rv1279	-9	0	A	T	0.012	-1.115588e+01	5.816372e+01	1.734730e+00	8.479313e-01
-9	Rv1280c	-9	0	A	T	0.072	5.841436e+00	4.303514e+01	1.747519e+00	8.920531e-01
-9	Rv1281c	-9	0	A	T	0.019	1.070209e+02	5.131740e+01	1.715436e+00	3.724402e-02
-9	Rv1284	-9	0	A	T	0.011	-2.282848e+02	8.462099e+01	1.792650e+00	7.082242e-03
-9	Rv1286	-9	0	A	T	0.057	7.133001e+01	5.887227e+01	1.844425e+00	2.259090e-01
-9	Rv1288	-9	0	A	T	0.059	-1.550520e+02	5.189289e+01	1.768385e+00	2.867668e-03
-9	Rv1289	-9	0	A	T	0.056	-7.598058e+01	8.229909e+01	1.792926e+00	3.560813e-01
-9	Rv1290c	-9	0	A	T	0.175	9.195574e+01	4.321361e+01	1.701661e+00	3.355217e-02
-9	Rv1292	-9	0	A	T	0.227	-9.906817e+00	5.435452e+01	1.750287e+00	8.554081e-01
-9	Rv1295	-9	0	A	T	0.032	-7.143407e+01	6.102136e+01	1.761763e+00	2.419829e-01
-9	Rv1300	-9	0	A	T	0.498	1.524685e+02	2.148053e+02	1.721168e+00	4.779712e-01
-9	Rv1307	-9	0	A	T	0.021	-1.691004e+02	6.671590e+01	1.830038e+00	1.138662e-02
-9	Rv1308	-9	0	A	T	0.046	-1.078755e+02	6.810511e+01	1.761382e+00	1.134754e-01
-9	Rv1313c	-9	0	A	T	0.370	-5.644127e+01	3.445868e+01	1.720670e+00	1.017043e-01
-9	Rv1316c	-9	0	A	T	0.105	-1.171320e+02	9.654952e+01	1.759916e+00	2.253071e-01
-9	Rv1317c	-9	0	A	T	0.081	2.662956e+01	4.432119e+01	1.767967e+00	5.480693e-01
-9	Rv1318c	-9	0	A	T	0.267	1.109480e+01	2.813554e+01	1.746213e+00	6.934066e-01
-9	Rv1319c	-9	0	A	T	0.467	1.536731e+01	5.068890e+01	1.748242e+00	7.618151e-01
-9	Rv1320c	-9	0	A	T	0.496	8.526900e+01	1.066573e+02	1.745184e+00	4.241827e-01
-9	Rv1321	-9	0	A	T	0.500	-8.355975e+02	5.813275e+02	1.786329e+00	1.508744e-01
-9	Rv1323	-9	0	A	T	0.018	1.244356e+02	5.383915e+01	1.694751e+00	2.099322e-02
-9	Rv1324	-9	0	A	T	0.046	-2.770472e+01	6.598232e+01	1.749816e+00	6.746499e-01
-9	Rv1325c	-9	0	A	T	0.039	-8.905785e+00	2.770242e+01	1.740098e+00	7.479041e-01
-9	Rv1326c	-9	0	A	T	0.069	8.347776e+01	6.051552e+01	1.784065e+00	1.680229e-01
-9	Rv1327c	-9	0	A	T	0.019	-7.441468e+01	7.209482e+01	1.817687e+00	3.022032e-01
-9	Rv1328	-9	0	A	T	0.172	2.857945e+01	5.180139e+01	1.728864e+00	5.812516e-01
-9	Rv1329c	-9	0	A	T	0.066	-5.370362e+01	6.125932e+01	1.726113e+00	3.808520e-01
-9	Rv1330c	-9	0	A	T	0.469	1.822557e+01	4.898654e+01	1.737221e+00	7.099213e-01
-9	Rv1332	-9	0	A	T	0.014	1.524246e+01	8.621384e+01	1.744260e+00	8.596976e-01
-9	Rv1333	-9	0	A	T	0.025	-1.216678e+02	6.525563e+01	1.729120e+00	6.250582e-02
-9	Rv1334	-9	0	A	T	0.027	-5.458889e+01	9.938841e+01	1.741365e+00	5.829406e-01
-9	Rv1336	-9	0	A	T	0.048	-1.193651e+01	6.359826e+01	1.736942e+00	8.511554e-01
-9	Rv1337	-9	0	A	T	0.021	3.336549e+00	7.528270e+01	1.748292e+00	9.646567e-01
-9	Rv1345	-9	0	A	T	0.012	8.423009e+01	1.042928e+02	1.746617e+00	4.194683e-01
-9	Rv1347c	-9	0	A	T	0.214	6.251784e+01	8.609766e+01	1.797887e+00	4.679068e-01
-9	Rv1348	-9	0	A	T	0.024	2.946882e+01	3.889350e+01	1.730551e+00	4.487960e-01
-9	Rv1350	-9	0	A	T	0.022	1.686436e+02	1.224837e+02	1.789600e+00	1.688186e-01
-9	Rv1353c	-9	0	A	T	0.146	-2.317684e+01	4.322974e+01	1.735407e+00	5.919698e-01
-9	Rv1354c	-9	0	A	T	0.012	1.007203e+02	4.951529e+01	1.735949e+00	4.216530e-02
-9	Rv1355c	-9	0	A	T	0.091	-4.125869e+01	4.615678e+01	1.740563e+00	3.715700e-01
-9	Rv1356c	-9	0	A	T	0.081	-2.416617e+01	4.123728e+01	1.732747e+00	5.579708e-01
-9	Rv1357c	-9	0	A	T	0.010	-4.922917e+01	5.957080e+01	1.743195e+00	4.087479e-01
-9	Rv1358	-9	0	A	T	0.353	5.216423e+01	4.273890e+01	1.762986e+00	2.225102e-01
-9	Rv1360	-9	0	A	T	0.044	5.257822e+01	7.702706e+01	1.757067e+00	4.949992e-01
-9	Rv1361c	-9	0	A	T	0.146	-1.876925e+01	3.170359e+01	1.731088e+00	5.539503e-01
-9	Rv1363c	-9	0	A	T	0.100	7.251710e+01	7.432731e+01	1.761124e+00	3.294429e-01
-9	Rv1364c	-9	0	A	T	0.497	1.200957e+02	1.589540e+02	1.763307e+00	4.500794e-01
-9	Rv1366	-9	0	A	T	0.010	-6.361544e+01	6.153906e+01	1.762342e+00	3.014721e-01
-9	Rv1367c	-9	0	A	T	0.063	1.511797e+02	1.068490e+02	1.786848e+00	1.573679e-01
-9	Rv1368	-9	0	A	T	0.054	1.717162e+02	9.500867e+01	1.681580e+00	7.096202e-02
-9	Rv1371	-9	0	A	T	0.018	3.598020e+00	4.383614e+01	1.740612e+00	9.345981e-01
-9	Rv1372	-9	0	A	T	0.015	-1.949556e+02	5.709486e+01	1.760201e+00	6.607774e-04
-9	Rv1373	-9	0	A	T	0.063	-5.751251e+01	5.495085e+01	1.763320e+00	2.954934e-01
-9	Rv1374c	-9	0	A	T	0.499	2.611120e+02	3.633901e+02	1.758845e+00	4.725658e-01
-9	Rv1376	-9	0	A	T	0.014	-3.526753e+01	5.489005e+01	1.755318e+00	5.206672e-01
-9	Rv1378c	-9	0	A	T	0.499	3.106708e+02	2.166862e+02	1.678790e+00	1.519163e-01
-9	Rv1383	-9	0	A	T	0.056	2.167702e+02	8.963422e+01	1.748956e+00	1.574219e-02
-9	Rv1384	-9	0	A	T	0.099	8.319517e+01	5.155316e+01	1.776452e+00	1.068474e-01
-9	Rv1386	-9	0	A	T	0.105	-7.498048e+01	9.474432e+01	1.753277e+00	4.288729e-01
-9	Rv1387	-9	0	A	T	0.094	-1.078162e+02	7.273715e+01	1.792309e+00	1.385387e-01
-9	Rv1391	-9	0	A	T	0.015	8.513543e+00	5.481463e+01	1.739346e+00	8.765998e-01
-9	Rv1392	-9	0	A	T	0.012	6.516793e+01	5.483788e+01	1.761297e+00	2.349283e-01
-9	Rv1394c	-9	0	A	T	0.475	1.054285e+02	8.725872e+01	1.726510e+00	2.272048e-01
-9	Rv1396c	-9	0	A	T	0.441	2.338693e+01	6.017652e+01	1.735895e+00	6.976145e-01
-9	Rv1400c	-9	0	A	T	0.054	-3.123159e+01	7.396248e+01	1.755770e+00	6.729113e-01
-9	Rv1403c	-9	0	A	T	0.012	5.522635e+00	5.823530e+01	1.740259e+00	9.244637e-01
-9	Rv1417	-9	0	A	T	0.033	1.199177e+01	5.963252e+01	1.750130e+00	8.406598e-01
-9	Rv1418	-9	0	A	T	0.012	8.944540e+01	6.535975e+01	1.790827e+00	1.714169e-01
-9	Rv1419	-9	0	A	T	0.078	-1.455303e+01	7.837211e+01	1.758320e+00	8.527191e-01
-9	Rv1420	-9	0	A	T	0.062	-2.618459e+01	6.659580e+01	1.726292e+00	6.942535e-01
-9	Rv1425	-9	0	A	T	0.024	3.058538e+01	6.029651e+01	1.731922e+00	6.120757e-01
-9	Rv1429	-9	0	A	T	0.068	5.039105e+00	5.182544e+01	1.743453e+00	9.225587e-01
-9	Rv1431	-9	0	A	T	0.093	1.692562e+01	4.557058e+01	1.754125e+00	7.103956e-01
-9	Rv1434	-9	0	A	T	0.037	-3.177276e+01	9.645212e+01	1.748406e+00	7.419014e-01
-9	Rv1435c	-9	0	A	T	0.340	1.804928e+01	1.528280e+01	1.737948e+00	2.378365e-01
-9	Rv1438	-9	0	A	T	0.016	-1.463190e+02	1.170259e+02	1.738920e+00	2.114367e-01
-9	Rv1439c	-9	0	A	T	0.052	1.676340e+02	1.113171e+02	1.731844e+00	1.323607e-01
-9	Rv1441c	-9	0	A	T	0.095	-6.921399e+00	2.522298e+01	1.744557e+00	7.838194e-01
-9	Rv1442	-9	0	A	T	0.065	1.007786e+02	5.042280e+01	1.750912e+00	4.587622e-02
-9	Rv1446c	-9	0	A	T	0.408	-4.235891e+01	4.750753e+01	1.760022e+00	3.727781e-01
-9	Rv1447c	-9	0	A	T	0.018	-7.221491e+01	4.819428e+01	1.780352e+00	1.342973e-01
-9	Rv1448c	-9	0	A	T	0.218	3.886638e+01	7.189437e+01	1.742230e+00	5.888841e-01
-9	Rv1449c	-9	0	A	T	0.470	-8.757448e+01	7.587821e+01	1.782343e+00	2.486775e-01
-9	Rv1450c	-9	0	A	T	0.187	-8.339196e+00	1.786306e+01	1.745945e+00	6.407015e-01
-9	Rv1452c	-9	0	A	T	0.375	-3.402163e+01	2.194070e+01	1.656603e+00	1.212652e-01
-9	Rv1453	-9	0	A	T	0.467	8.865539e+00	4.150470e+01	1.751084e+00	8.308939e-01
-9	Rv1455	-9	0	A	T	0.037	1.033727e+02	1.005957e+02	1.834427e+00	3.043492e-01
-9	Rv1458c	-9	0	A	T	0.060	8.185347e+01	5.398532e+01	1.742782e+00	1.297359e-01
-9	Rv1459c	-9	0	A	T	0.432	8.408866e+01	9.920176e+01	1.741243e+00	3.968056e-01
-9	Rv1460	-9	0	A	T	0.020	2.666391e+01	6.902470e+01	1.743103e+00	6.993487e-01
-9	Rv1461	-9	0	A	T	0.163	-3.448557e+01	5.326604e+01	1.724053e+00	5.174869e-01
-9	Rv1462	-9	0	A	T	0.499	-4.440375e+02	2.280118e+02	1.652043e+00	5.172308e-02
-9	Rv1463	-9	0	A	T	0.063	-1.395539e+02	6.652600e+01	1.791918e+00	3.614374e-02
-9	Rv1467c	-9	0	A	T	0.011	-1.775948e+01	5.459755e+01	1.732158e+00	7.450277e-01
-9	Rv1468c	-9	0	A	T	0.032	1.445499e+00	4.780018e+01	1.745876e+00	9.758805e-01
-9	Rv1469	-9	0	A	T	0.016	2.677262e+00	5.212995e+01	1.742002e+00	9.590495e-01
-9	Rv1472	-9	0	A	T	0.016	-2.578141e+01	5.376673e+01	1.758505e+00	6.316695e-01
-9	Rv1473	-9	0	A	T	0.024	1.657578e+01	8.299778e+01	1.742254e+00	8.417395e-01
-9	Rv1479	-9	0	A	T	0.151	-1.823319e+01	8.146332e+01	1.751365e+00	8.229360e-01
-9	Rv1480	-9	0	A	T	0.010	-3.269310e+01	5.906252e+01	1.728471e+00	5.800042e-01
-9	Rv1484	-9	0	A	T	0.030	2.410471e+01	3.598738e+01	1.732823e+00	5.031118e-01
-9	Rv1486c	-9	0	A	T	0.437	1.402196e+02	1.260812e+02	1.783662e+00	2.663087e-01
-9	Rv1489	-9	0	A	T	0.051	1.710081e+02	1.680487e+02	1.719055e+00	3.090749e-01
-9	Rv1493	-9	0	A	T	0.014	2.894705e+01	5.272257e+01	1.740052e+00	5.830801e-01
-9	Rv1497	-9	0	A	T	0.210	6.148751e+00	5.831590e+01	1.752199e+00	9.160459e-01
-9	Rv1498c	-9	0	A	T	0.476	-8.203339e+00	9.465805e+01	1.755115e+00	9.309544e-01
-9	Rv1500	-9	0	A	T	0.069	-1.638629e+01	4.539897e+01	1.730653e+00	7.182101e-01
-9	Rv1501	-9	0	A	T	0.025	-5.245338e+01	7.739162e+01	1.730162e+00	4.980550e-01
-9	Rv1502	-9	0	A	T	0.477	1.885787e+02	9.400027e+01	1.800049e+00	4.507119e-02
-9	Rv1504c	-9	0	A	T	0.045	9.127086e+00	9.604853e+01	1.748068e+00	9.243107e-01
-9	Rv1505c	-9	0	A	T	0.155	-9.367921e+00	8.841109e+01	1.758273e+00	9.156334e-01
-9	Rv1508A	-9	0	A	T	0.042	-2.651426e+01	1.105965e+02	1.742837e+00	8.105750e-01
-9	Rv1508c	-9	0	A	T	0.090	-1.831508e+01	4.140129e+01	1.743444e+00	6.582969e-01
-9	Rv1511	-9	0	A	T	0.021	-7.640941e+01	6.510344e+01	1.782041e+00	2.407707e-01
-9	Rv1515c	-9	0	A	T	0.052	2.150502e+02	7.273522e+01	1.830846e+00	3.173065e-03
-9	Rv1517	-9	0	A	T	0.216	2.337855e+01	8.558293e+01	1.751119e+00	7.847722e-01
-9	Rv1518	-9	0	A	T	0.087	1.248218e+02	5.559382e+01	1.729864e+00	2.493949e-02
-9	Rv1520	-9	0	A	T	0.059	1.714750e+01	7.220250e+01	1.741034e+00	8.123171e-01
-9	Rv1521	-9	0	A	T	0.131	-6.434570e+01	4.479523e+01	1.736135e+00	1.511456e-01
-9	Rv1522c	-9	0	A	T	0.079	-2.401910e+01	4.509947e+01	1.745773e+00	5.944257e-01
-9	Rv1523	-9	0	A	T	0.121	-1.528962e+01	5.352715e+01	1.757372e+00	7.752029e-01
-9	Rv1527c	-9	0	A	T	0.226	-3.609355e+01	3.702158e+01	1.770425e+00	3.297963e-01
-9	Rv1530	-9	0	A	T	0.011	1.511100e+02	6.009877e+01	1.683335e+00	1.205884e-02
-9	Rv1532c	-9	0	A	T	0.056	-5.923204e+01	7.448830e+01	1.771776e+00	4.266675e-01
-9	Rv1536	-9	0	A	T	0.030	-2.789114e+01	3.807250e+01	1.751998e+00	4.639624e-01
-9	Rv1537	-9	0	A	T	0.214	-7.911027e+01	7.384317e+01	1.748906e+00	2.842439e-01
-9	Rv1538c	-9	0	A	T	0.151	-6.059335e+01	6.779829e+01	1.788411e+00	3.716512e-01
-9	Rv1539	-9	0	A	T	0.022	2.893819e+02	1.591712e+02	1.772091e+00	6.931272e-02
-9	Rv1540	-9	0	A	T	0.017	7.791779e-02	8.113490e+01	1.748072e+00	9.992339e-01
-9	Rv1541c	-9	0	A	T	0.026	5.676347e+01	8.037544e+01	1.712080e+00	4.801870e-01
-9	Rv1544	-9	0	A	T	0.027	2.510715e+01	7.257429e+01	1.744464e+00	7.294421e-01
-9	Rv1547	-9	0	A	T	0.084	-2.514386e+01	4.328495e+01	1.704589e+00	5.614260e-01
-9	Rv1548c	-9	0	A	T	0.470	1.292179e+01	6.845439e+01	1.746720e+00	8.503100e-01
-9	Rv1549	-9	0	A	T	0.497	2.286406e+02	1.137690e+02	1.706519e+00	4.469430e-02
-9	Rv1551	-9	0	A	T	0.224	1.578705e+01	5.392190e+01	1.751372e+00	7.697454e-01
-9	Rv1552	-9	0	A	T	0.093	-5.673048e+01	5.666162e+01	1.766703e+00	3.169308e-01
-9	Rv1553	-9	0	A	T	0.134	-2.819622e+01	6.211729e+01	1.759462e+00	6.499717e-01
-9	Rv1554	-9	0	A	T	0.499	-2.355318e+02	1.840153e+02	1.774581e+00	2.008150e-01
-9	Rv1556	-9	0	A	T	0.021	1.022554e+02	1.170687e+02	1.766352e+00	3.825903e-01
-9	Rv1557	-9	0	A	T	0.143	2.539204e+01	5.506091e+01	1.771660e+00	6.447680e-01
-9	Rv1558	-9	0	A	T	0.019	-5.628966e+01	1.647512e+02	1.766513e+00	7.326649e-01
-9	Rv1559	-9	0	A	T	0.027	5.845607e+01	4.302419e+01	1.763580e+00	1.745115e-01
-9	Rv1562c	-9	0	A	T	0.012	7.020668e+01	5.615806e+01	1.736662e+00	2.114916e-01
-9	Rv1563c	-9	0	A	T	0.048	1.742807e+01	4.346915e+01	1.744707e+00	6.885455e-01
-9	Rv1565c	-9	0	A	T	0.066	1.462629e+01	5.079731e+01	1.742085e+00	7.734483e-01
-9	Rv1569	-9	0	A	T	0.185	7.458837e+01	6.937756e+01	1.730784e+00	2.825492e-01
-9	Rv1570	-9	0	A	T	0.499	-1.584896e+02	2.181092e+02	1.756791e+00	4.675849e-01
-9	Rv1571	-9	0	A	T	0.110	9.482852e+01	9.113425e+01	1.720531e+00	2.983067e-01
-9	Rv1572c	-9	0	A	T	0.221	-1.381974e+01	2.206285e+01	1.740685e+00	5.311882e-01
-9	Rv1575	-9	0	A	T	0.223	5.277126e+00	3.085598e+01	1.748646e+00	8.642343e-01
-9	Rv1576c	-9	0	A	T	0.024	3.599233e+01	4.609501e+01	1.754201e+00	4.350618e-01
-9	Rv1577c	-9	0	A	T	0.102	-2.432028e+01	4.195795e+01	1.747570e+00	5.622732e-01
-9	Rv1587c	-9	0	A	T	0.034	-3.453436e+01	3.960691e+01	1.737151e+00	3.834276e-01
-9	Rv1588c	-9	0	A	T	0.072	4.230447e+01	3.945366e+01	1.713738e+00	2.838269e-01
-9	Rv1592c	-9	0	A	T	0.210	-8.300216e+00	8.531482e+01	1.760699e+00	9.225134e-01
-9	Rv1595	-9	0	A	T	0.150	9.277241e-01	6.746925e+01	1.749606e+00	9.890315e-01
-9	Rv1597	-9	0	A	T	0.437	1.849581e+02	1.241702e+02	1.767426e+00	1.366127e-01
-9	Rv1599	-9	0	A	T	0.028	1.890393e+02	8.074284e+01	1.799571e+00	1.938725e-02
-9	Rv1600	-9	0	A	T	0.042	-8.242757e+00	9.536328e+01	1.744682e+00	9.311352e-01
-9	Rv1602	-9	0	A	T	0.498	-9.914988e+01	1.856145e+02	1.755004e+00	5.933252e-01
-9	Rv1604	-9	0	A	T	0.475	4.376297e+01	1.143316e+02	1.735719e+00	7.019586e-01
-9	Rv1606	-9	0	A	T	0.196	-5.394078e+00	5.602583e+01	1.749260e+00	9.233160e-01
-9	Rv1607	-9	0	A	T	0.044	7.096391e+01	8.568693e+01	1.731512e+00	4.077403e-01
-9	Rv1609	-9	0	A	T	0.025	7.023313e+00	5.712308e+01	1.743131e+00	9.021675e-01
-9	Rv1614	-9	0	A	T	0.026	-4.649247e+00	8.735750e+01	1.743655e+00	9.575650e-01
-9	Rv1615	-9	0	A	T	0.137	-6.610684e+01	7.720486e+01	1.722129e+00	3.920344e-01
-9	Rv1617	-9	0	A	T	0.021	8.635446e+01	7.391236e+01	1.687301e+00	2.429105e-01
-9	Rv1618	-9	0	A	T	0.490	2.967256e+01	6.433656e+01	1.765696e+00	6.447353e-01
-9	Rv1621c	-9	0	A	T	0.024	-6.421813e+01	1.097881e+02	1.750548e+00	5.587095e-01
-9	Rv1622c	-9	0	A	T	0.050	2.304458e+00	5.545351e+01	1.757980e+00	9.668593e-01
-9	Rv1625c	-9	0	A	T	0.021	2.152438e+01	5.390242e+01	1.752073e+00	6.897298e-01
-9	Rv1630	-9	0	A	T	0.095	-2.441278e+01	3.388228e+01	1.745882e+00	4.713509e-01
-9	Rv1633	-9	0	A	T	0.026	1.386505e+02	1.248436e+02	1.770998e+00	2.669724e-01
-9	Rv1634	-9	0	A	T	0.062	1.266300e+02	1.247605e+02	1.792791e+00	3.103237e-01
-9	Rv1637c	-9	0	A	T	0.010	-5.779281e+01	5.100696e+01	1.756416e+00	2.574318e-01
-9	Rv1638	-9	0	A	T	0.030	8.014285e-01	5.697077e+01	1.742264e+00	9.887786e-01
-9	Rv1640c	-9	0	A	T	0.060	1.832048e+01	5.500096e+01	1.731449e+00	7.391235e-01
-9	Rv1641	-9	0	A	T	0.011	-6.827772e+01	6.990650e+01	1.716406e+00	3.289203e-01
-9	Rv1644	-9	0	A	T	0.474	5.475310e+01	1.022446e+02	1.749577e+00	5.923989e-01
-9	Rv1646	-9	0	A	T	0.012	-5.600605e+01	7.785720e+01	1.702859e+00	4.720739e-01
-9	Rv1647	-9	0	A	T	0.499	-1.541624e+02	2.776142e+02	1.750809e+00	5.787883e-01
-9	Rv1648	-9	0	A	T	0.011	4.215265e+00	5.837808e+01	1.743538e+00	9.424501e-01
-9	Rv1649	-9	0	A	T	0.062	-5.956991e+01	1.924220e+02	1.776304e+00	7.569361e-01
-9	Rv1650	-9	0	A	T	0.175	1.586861e+01	4.204654e+01	1.748800e+00	7.059407e-01
-9	Rv1651c	-9	0	A	T	0.172	-5.351223e+01	3.475787e+01	1.653608e+00	1.239366e-01
-9	Rv1652	-9	0	A	T	0.105	-7.590224e+01	9.953146e+01	1.749384e+00	4.458592e-01
-9	Rv1654	-9	0	A	T	0.018	-6.533342e+01	8.981070e+01	1.739644e+00	4.670923e-01
-9	Rv1659	-9	0	A	T	0.018	1.706226e+02	1.121782e+02	1.748402e+00	1.285322e-01
-9	Rv1661	-9	0	A	T	0.099	1.189627e+01	3.042698e+01	1.733924e+00	6.958852e-01
-9	Rv1662	-9	0	A	T	0.497	-1.504558e+02	1.312744e+02	1.752596e+00	2.519823e-01
-9	Rv1663	-9	0	A	T	0.017	-2.845740e+01	4.669042e+01	1.736982e+00	5.423178e-01
-9	Rv1664	-9	0	A	T	0.023	-3.954212e+01	3.993281e+01	1.788262e+00	3.222741e-01
-9	Rv1668c	-9	0	A	T	0.175	1.236042e+02	8.951140e+01	1.775205e+00	1.675820e-01
-9	Rv1670	-9	0	A	T	0.037	-3.290760e+01	1.265229e+02	1.749607e+00	7.948388e-01
-9	Rv1672c	-9	0	A	T	0.011	-3.089206e+01	5.837643e+01	1.734740e+00	5.967764e-01
-9	Rv1673c	-9	0	A	T	0.045	-8.031503e+01	7.654468e+01	1.736259e+00	2.942777e-01
-9	Rv1674c	-9	0	A	T	0.212	-7.906552e+01	1.283805e+02	1.778753e+00	5.381017e-01
-9	Rv1677	-9	0	A	T	0.012	2.249016e+01	6.337919e+01	1.752421e+00	7.227657e-01
-9	Rv1679	-9	0	A	T	0.013	-4.837127e+01	5.659562e+01	1.763307e+00	3.929030e-01
-9	Rv1681	-9	0	A	T	0.054	-4.322362e+00	7.966437e+01	1.745753e+00	9.567396e-01
-9	Rv1683	-9	0	A	T	0.014	-1.098360e+02	4.644643e+01	1.778879e+00	1.820372e-02
-9	Rv1694	-9	0	A	T	0.017	8.929429e+00	4.033898e+01	1.729284e+00	8.248511e-01
-9	Rv1695	-9	0	A	T	0.014	1.219697e+02	1.176145e+02	1.745241e+00	2.999376e-01
-9	Rv1699	-9	0	A	T	0.037	1.647832e+01	3.102110e+01	1.737772e+00	5.953836e-01
-9	Rv1702c	-9	0	A	T	0.014	-3.463099e+01	5.848284e+01	1.720069e+00	5.538608e-01
-9	Rv1704c	-9	0	A	T	0.491	-1.440481e+00	7.870309e+01	1.749926e+00	9.854005e-01
-9	Rv1705c	-9	0	A	T	0.098	-7.319067e+00	5.701011e+01	1.746250e+00	8.978689e-01
-9	Rv1709	-9	0	A	T	0.122	-1.414947e+01	5.957319e+01	1.753174e+00	8.122999e-01
-9	Rv1714	-9	0	A	T	0.024	-5.764085e+01	5.848887e+01	1.710063e+00	3.245828e-01
-9	Rv1716	-9	0	A	T	0.499	-2.333989e+02	3.435050e+02	1.758826e+00	4.969796e-01
-9	Rv1717	-9	0	A	T	0.222	-6.350389e+01	9.390130e+01	1.763286e+00	4.989951e-01
-9	Rv1718	-9	0	A	T	0.041	6.061254e+01	6.227861e+01	1.741431e+00	3.306322e-01
-9	Rv1722	-9	0	A	T	0.220	1.003839e+02	5.784989e+01	1.721660e+00	8.296152e-02
-9	Rv1725c	-9	0	A	T	0.047	-6.342271e+01	6.407784e+01	1.746779e+00	3.224893e-01
-9	Rv1726	-9	0	A	T	0.015	-3.983241e+01	6.036356e+01	1.724589e+00	5.094644e-01
-9	Rv1727	-9	0	A	T	0.029	-1.636221e+01	6.429547e+01	1.748602e+00	7.991661e-01
-9	Rv1730c	-9	0	A	T	0.075	6.166101e+01	5.938417e+01	1.718020e+00	2.993271e-01
-9	Rv1731	-9	0	A	T	0.069	-4.566681e+01	5.545017e+01	1.767754e+00	4.103556e-01
-9	Rv1733c	-9	0	A	T	0.436	1.269002e+01	8.081283e+01	1.741293e+00	8.752486e-01
-9	Rv1735c	-9	0	A	T	0.012	-2.216001e+02	7.345623e+01	1.767222e+00	2.610361e-03
-9	Rv1736c	-9	0	A	T	0.018	-6.706084e+01	4.901600e+01	1.792000e+00	1.715317e-01
-9	Rv1737c	-9	0	A	T	0.016	6.635918e+00	5.180704e+01	1.742178e+00	8.981006e-01
-9	Rv1738	-9	0	A	T	0.015	2.406470e+02	7.893192e+01	1.740508e+00	2.349510e-03
-9	Rv1742	-9	0	A	T	0.012	9.263895e+01	5.653006e+01	1.690140e+00	1.015344e-01
-9	Rv1743	-9	0	A	T	0.019	-5.167998e+01	6.973320e+01	1.751946e+00	4.587762e-01
-9	Rv1746	-9	0	A	T	0.014	-2.680863e+01	7.231980e+01	1.730973e+00	7.109317e-01
-9	Rv1747	-9	0	A	T	0.034	2.868529e+01	5.048167e+01	1.738938e+00	5.699872e-01
-9	Rv1749c	-9	0	A	T	0.024	1.129528e+02	1.114441e+02	1.739322e+00	3.110142e-01
-9	Rv1750c	-9	0	A	T	0.083	-4.508829e+01	6.378492e+01	1.724566e+00	4.797824e-01
-9	Rv1751	-9	0	A	T	0.012	-1.750238e+01	5.127807e+01	1.746249e+00	7.329221e-01
-9	Rv1752	-9	0	A	T	0.031	-4.601962e+01	5.693447e+01	1.756335e+00	4.190883e-01
-9	Rv1753c	-9	0	A	T	0.417	-9.819871e+00	4.226803e+01	1.739890e+00	8.163274e-01
-9	Rv1754c	-9	0	A	T	0.020	-3.165728e+01	3.973196e+01	1.750606e+00	4.257464e-01
-9	Rv1755c	-9	0	A	T	0.024	-2.030392e+01	3.769561e+01	1.724651e+00	5.902464e-01
-9	Rv1758	-9	0	A	T	0.062	4.035721e+01	2.771610e+01	1.765745e+00	1.456367e-01
-9	Rv1759c	-9	0	A	T	0.220	-3.291326e+01	2.551226e+01	1.766330e+00	1.972737e-01
-9	Rv1760	-9	0	A	T	0.347	5.333039e+00	3.267285e+01	1.742788e+00	8.703693e-01
-9	Rv1762c	-9	0	A	T	0.079	1.018770e+01	5.630946e+01	1.745623e+00	8.564592e-01
-9	Rv1768	-9	0	A	T	0.119	4.698084e+01	4.407975e+01	1.767467e+00	2.867285e-01
-9	Rv1769	-9	0	A	T	0.098	-6.446498e+01	1.077791e+02	1.757527e+00	5.498754e-01
-9	Rv1770	-9	0	A	T	0.028	-1.024256e+02	4.487718e+01	1.682134e+00	2.264818e-02
-9	Rv1771	-9	0	A	T	0.026	-1.020810e+00	7.786225e+01	1.744242e+00	9.895419e-01
-9	Rv1773c	-9	0	A	T	0.150	5.645151e+01	1.175988e+02	1.765792e+00	6.312930e-01
-9	Rv1774	-9	0	A	T	0.045	-4.515215e+01	5.224828e+01	1.769908e+00	3.876646e-01
-9	Rv1775	-9	0	A	T	0.050	1.210384e+02	1.176089e+02	1.740499e+00	3.036182e-01
-9	Rv1777	-9	0	A	T	0.042	1.970753e+01	4.579725e+01	1.765920e+00	6.670416e-01
-9	Rv1779c	-9	0	A	T	0.038	-9.590507e+00	4.052955e+01	1.745201e+00	8.129855e-01
-9	Rv1781c	-9	0	A	T	0.032	1.398737e+02	4.834177e+01	1.779739e+00	3.881547e-03
-9	Rv1783	-9	0	A	T	0.034	-2.541985e+01	1.138972e+02	1.762113e+00	8.234327e-01
-9	Rv1784	-9	0	A	T	0.011	6.992913e+01	5.860983e+01	1.745816e+00	2.330617e-01
-9	Rv1785c	-9	0	A	T	0.099	-7.917144e+01	7.452451e+01	1.722130e+00	2.882952e-01
-9	Rv1787	-9	0	A	T	0.226	-2.184292e+01	3.845340e+01	1.731976e+00	5.701201e-01
-9	Rv1788	-9	0	A	T	0.117	-4.321136e+01	4.655665e+01	1.743464e+00	3.535244e-01
-9	Rv1790	-9	0	A	T	0.013	-4.743413e+01	5.035936e+01	1.745013e+00	3.464327e-01
-9	Rv1800	-9	0	A	T	0.163	3.187111e+01	5.396212e+01	1.749252e+00	5.548897e-01
-9	Rv1801	-9	0	A	T	0.093	-3.251473e+01	4.597108e+01	1.745943e+00	4.795300e-01
-9	Rv1802	-9	0	A	T	0.045	1.120948e+02	5.776749e+01	1.778316e+00	5.256655e-02
-9	Rv1803c	-9	0	A	T	0.021	-1.180767e+02	4.210975e+01	1.838323e+00	5.130826e-03
-9	Rv1808	-9	0	A	T	0.062	3.849487e+00	1.145712e+02	1.750555e+00	9.732026e-01
-9	Rv1809	-9	0	A	T	0.480	5.893357e+01	1.117894e+02	1.737174e+00	5.981663e-01
-9	Rv1811	-9	0	A	T	0.107	-1.410340e+01	7.385934e+01	1.753084e+00	8.485985e-01
-9	Rv1812c	-9	0	A	T	0.496	-1.486259e+02	1.116853e+02	1.749567e+00	1.835299e-01
-9	Rv1814	-9	0	A	T	0.028	-1.064669e+02	6.170606e+01	1.702327e+00	8.472306e-02
-9	Rv1815	-9	0	A	T	0.497	3.534954e+01	1.361240e+02	1.757891e+00	7.951517e-01
-9	Rv1816	-9	0	A	T	0.024	-1.380301e+02	6.665418e+01	1.724278e+00	3.859389e-02
-9	Rv1817	-9	0	A	T	0.012	6.949862e+01	5.951446e+01	1.738496e+00	2.431426e-01
-9	Rv1818c	-9	0	A	T	0.017	-1.282326e+01	4.354237e+01	1.738686e+00	7.684278e-01
-9	Rv1819c	-9	0	A	T	0.022	3.050506e+01	4.023732e+01	1.723549e+00	4.485274e-01
-9	Rv1821	-9	0	A	T	0.163	3.688414e+01	6.400694e+01	1.746291e+00	5.645562e-01
-9	Rv1823	-9	0	A	T	0.050	1.676035e+02	8.461711e+01	1.698326e+00	4.785687e-02
-9	Rv1825	-9	0	A	T	0.133	1.227707e+02	1.095593e+02	1.771054e+00	2.626952e-01
-9	Rv1826	-9	0	A	T	0.054	2.710231e+02	1.423490e+02	1.681390e+00	5.716518e-02
-9	Rv1830	-9	0	A	T	0.011	1.039655e+02	5.041314e+01	1.691220e+00	3.940361e-02
-9	Rv1832	-9	0	A	T	0.011	3.760287e+01	5.657239e+01	1.726290e+00	5.063831e-01
-9	Rv1834	-9	0	A	T	0.018	-1.421652e+02	5.806656e+01	1.808782e+00	1.449944e-02
-9	Rv1835c	-9	0	A	T	0.099	2.068740e+01	4.324767e+01	1.739280e+00	6.324930e-01
-9	Rv1837c	-9	0	A	T	0.055	6.101499e+00	5.102317e+01	1.738833e+00	9.048342e-01
-9	Rv1840c	-9	0	A	T	0.021	-2.921053e+01	4.285698e+01	1.705162e+00	4.956391e-01
-9	Rv1842c	-9	0	A	T	0.018	8.546106e+01	8.818110e+01	1.724045e+00	3.326697e-01
-9	Rv1843c	-9	0	A	T	0.028	8.150028e+00	5.640695e+01	1.742677e+00	8.851415e-01
-9	Rv1844c	-9	0	A	T	0.024	4.251077e+01	5.024942e+01	1.736797e+00	3.977292e-01
-9	Rv1846c	-9	0	A	T	0.024	1.409736e+02	1.137401e+02	1.759303e+00	2.154339e-01
-9	Rv1847	-9	0	A	T	0.054	1.047638e+02	1.081882e+02	1.722653e+00	3.330722e-01
-9	Rv1848	-9	0	A	T	0.019	-5.354836e+01	7.808767e+01	1.772062e+00	4.930094e-01
-9	Rv1850	-9	0	A	T	0.017	-3.608594e+01	4.558554e+01	1.736062e+00	4.287498e-01
-9	Rv1855c	-9	0	A	T	0.018	1.752547e+02	6.921701e+01	1.714122e+00	1.147335e-02
-9	Rv1860	-9	0	A	T	0.405	9.426525e+00	4.038575e+01	1.748472e+00	8.154824e-01
-9	Rv1863c	-9	0	A	T	0.044	8.723663e+01	7.648400e+01	1.736544e+00	2.542766e-01
-9	Rv1865c	-9	0	A	T	0.027	-1.109841e+01	6.315830e+01	1.739913e+00	8.605416e-01
-9	Rv1866	-9	0	A	T	0.052	3.247293e+01	4.769635e+01	1.740563e+00	4.961168e-01
-9	Rv1867	-9	0	A	T	0.017	9.866515e-01	6.505133e+01	1.741986e+00	9.879013e-01
-9	Rv1868	-9	0	A	T	0.029	7.199672e+01	5.839150e+01	1.717089e+00	2.178248e-01
-9	Rv1870c	-9	0	A	T	0.031	2.139677e+00	8.147099e+01	1.750113e+00	9.790520e-01
-9	Rv1872c	-9	0	A	T	0.183	1.469420e+01	2.755746e+01	1.734750e+00	5.939827e-01
-9	Rv1877	-9	0	A	T	0.069	7.713905e+00	4.221475e+01	1.735452e+00	8.550416e-01
-9	Rv1878	-9	0	A	T	0.144	2.107929e+01	4.948425e+01	1.739263e+00	6.702013e-01
-9	Rv1880c	-9	0	A	T	0.039	6.744499e+01	7.400306e+01	1.658910e+00	3.622833e-01
-9	Rv1881c	-9	0	A	T	0.041	3.409437e+01	7.959648e+01	1.745502e+00	6.684827e-01
-9	Rv1883c	-9	0	A	T	0.022	1.905014e+01	9.136957e+01	1.744707e+00	8.348786e-01
-9	Rv1884c	-9	0	A	T	0.187	-1.106877e+02	9.577828e+01	1.755358e+00	2.480550e-01
-9	Rv1886c	-9	0	A	T	0.041	-1.084841e+02	1.521415e+02	1.740035e+00	4.759594e-01
-9	Rv1888c	-9	0	A	T	0.042	-1.118846e+02	8.922956e+01	1.737832e+00	2.101316e-01
-9	Rv1890c	-9	0	A	T	0.019	2.377968e+02	7.696353e+01	1.551875e+00	2.050873e-03
-9	Rv1894c	-9	0	A	T	0.038	-2.494754e+01	4.620234e+01	1.727587e+00	5.893261e-01
-9	Rv1895	-9	0	A	T	0.495	-8.621548e+01	1.369445e+02	1.755453e+00	5.291026e-01
-9	Rv1897c	-9	0	A	T	0.139	-6.159061e+01	7.289303e+01	1.782247e+00	3.983151e-01
-9	Rv1899c	-9	0	A	T	0.175	2.936931e+00	1.746687e+01	1.740499e+00	8.665001e-01
-9	Rv1900c	-9	0	A	T	0.473	1.196961e+02	1.067119e+02	1.725357e+00	2.622317e-01
-9	Rv1901	-9	0	A	T	0.024	1.034176e+02	5.550094e+01	1.712256e+00	6.266490e-02
-9	Rv1902c	-9	0	A	T	0.018	-3.543250e+01	4.714044e+01	1.729406e+00	4.524213e-01
-9	Rv1904	-9	0	A	T	0.062	-5.283565e+01	5.751443e+01	1.780831e+00	3.584688e-01
-9	Rv1905c	-9	0	A	T	0.018	-7.620360e+01	6.352714e+01	1.718661e+00	2.305606e-01
-9	Rv1908c	-9	0	A	T	0.358	7.704572e+01	1.929894e+01	1.565932e+00	6.955372e-05
-9	Rv1910c	-9	0	A	T	0.010	-1.799319e+01	7.339760e+01	1.741855e+00	8.063860e-01
-9	Rv1912c	-9	0	A	T	0.080	-4.856133e+01	6.464030e+01	1.749972e+00	4.526512e-01
-9	Rv1914c	-9	0	A	T	0.030	-7.303694e+00	6.518895e+01	1.766306e+00	9.108119e-01
-9	Rv1915	-9	0	A	T	0.221	3.164855e+01	6.650114e+01	1.751260e+00	6.342279e-01
-9	Rv1916	-9	0	A	T	0.041	3.995933e+00	6.345673e+01	1.743551e+00	9.498004e-01
-9	Rv1917c	-9	0	A	T	0.498	2.787700e+01	1.903350e+02	1.750246e+00	8.835814e-01
-9	Rv1918c	-9	0	A	T	0.117	1.500099e+01	3.241694e+01	1.746393e+00	6.436289e-01
-9	Rv1920	-9	0	A	T	0.177	3.954583e+01	4.061464e+01	1.761412e+00	3.304156e-01
-9	Rv1921c	-9	0	A	T	0.033	-7.496028e+01	4.486062e+01	1.710220e+00	9.499849e-02
-9	Rv1922	-9	0	A	T	0.014	8.475407e+01	5.489622e+01	1.656013e+00	1.228853e-01
-9	Rv1923	-9	0	A	T	0.014	7.987472e+00	4.993621e+01	1.738584e+00	8.729455e-01
-9	Rv1925	-9	0	A	T	0.056	-4.433278e+01	6.433623e+01	1.735591e+00	4.909106e-01
-9	Rv1927	-9	0	A	T	0.053	-3.190965e+01	9.612287e+01	1.743413e+00	7.399737e-01
-9	Rv1928c	-9	0	A	T	0.012	3.881042e+01	5.660211e+01	1.742474e+00	4.930572e-01
-9	Rv1931c	-9	0	A	T	0.018	7.887404e+01	8.694622e+01	1.749841e+00	3.645105e-01
-9	Rv1933c	-9	0	A	T	0.048	3.801928e+00	8.490070e+01	1.752774e+00	9.642897e-01
-9	Rv1934c	-9	0	A	T	0.070	-5.666172e+01	5.282214e+01	1.767160e+00	2.836331e-01
-9	Rv1935c	-9	0	A	T	0.028	-2.117857e+01	4.910227e+01	1.730544e+00	6.663189e-01
-9	Rv1936	-9	0	A	T	0.062	1.421003e+02	8.165572e+01	1.805710e+00	8.208180e-02
-9	Rv1937	-9	0	A	T	0.052	-4.894955e+01	4.194125e+01	1.789224e+00	2.434098e-01
-9	Rv1938	-9	0	A	T	0.057	2.230749e+01	6.863933e+01	1.733296e+00	7.452427e-01
-9	Rv1939	-9	0	A	T	0.046	6.727175e+01	9.866413e+01	1.743135e+00	4.954848e-01
-9	Rv1945	-9	0	A	T	0.275	-1.060601e+01	2.582986e+01	1.736240e+00	6.814339e-01
-9	Rv1948c	-9	0	A	T	0.064	1.270211e+02	9.667782e+01	1.775118e+00	1.891524e-01
-9	Rv1957	-9	0	A	T	0.151	-1.063141e+02	9.904175e+01	1.820909e+00	2.833022e-01
-9	Rv1960c	-9	0	A	T	0.015	-1.504933e+02	5.108472e+01	1.825109e+00	3.283657e-03
-9	Rv1961	-9	0	A	T	0.016	2.093227e+01	1.320986e+02	1.748605e+00	8.741223e-01
-9	Rv1963c	-9	0	A	T	0.016	-1.575547e+02	1.105282e+02	1.779993e+00	1.542894e-01
-9	Rv1965	-9	0	A	T	0.018	3.645018e-01	7.927984e+01	1.740752e+00	9.963324e-01
-9	Rv1966	-9	0	A	T	0.063	1.425597e+02	8.397080e+01	1.815521e+00	8.982613e-02
-9	Rv1967	-9	0	A	T	0.031	9.432973e+01	5.019928e+01	1.775868e+00	6.047985e-02
-9	Rv1968	-9	0	A	T	0.037	-1.641334e+01	5.130448e+01	1.755648e+00	7.490863e-01
-9	Rv1969	-9	0	A	T	0.052	3.673440e+01	5.134543e+01	1.783943e+00	4.744828e-01
-9	Rv1971	-9	0	A	T	0.435	2.526606e+01	3.007496e+01	1.767187e+00	4.010231e-01
-9	Rv1972	-9	0	A	T	0.047	1.532541e+02	1.250171e+02	1.769722e+00	2.204974e-01
-9	Rv1974	-9	0	A	T	0.011	-2.363697e+01	5.653090e+01	1.732767e+00	6.759330e-01
-9	Rv1978	-9	0	A	T	0.063	2.722633e+01	6.842065e+01	1.754760e+00	6.907580e-01
-9	Rv1979c	-9	0	A	T	0.016	1.686558e+01	5.167725e+01	1.736113e+00	7.442078e-01
-9	Rv1980c	-9	0	A	T	0.048	-1.148199e+02	7.065773e+01	1.742600e+00	1.044299e-01
-9	Rv1982c	-9	0	A	T	0.150	9.035374e+01	7.020846e+01	1.720181e+00	1.983727e-01
-9	Rv1983	-9	0	A	T	0.035	-7.953560e+00	6.010271e+01	1.748296e+00	8.947439e-01
-9	Rv1986	-9	0	A	T	0.053	-1.319063e+02	6.751016e+01	1.740569e+00	5.095537e-02
-9	Rv1987	-9	0	A	T	0.212	2.800129e+01	1.013429e+02	1.760641e+00	7.823648e-01
-9	Rv1991c	-9	0	A	T	0.021	-3.468330e+01	8.157965e+01	1.754874e+00	6.708084e-01
-9	Rv1992c	-9	0	A	T	0.060	-3.006090e+01	4.165355e+01	1.780032e+00	4.706307e-01
-9	Rv1995	-9	0	A	T	0.106	-3.536126e+00	4.764174e+01	1.741529e+00	9.408455e-01
-9	Rv1996	-9	0	A	T	0.021	1.056569e+02	7.174115e+01	1.749813e+00	1.410882e-01
-9	Rv1997	-9	0	A	T	0.085	1.226431e+01	5.468943e+01	1.743044e+00	8.225992e-01
-9	Rv1998c	-9	0	A	T	0.029	1.574113e+02	7.340841e+01	1.719127e+00	3.221370e-02
-9	Rv1999c	-9	0	A	T	0.087	-2.635427e+01	5.104656e+01	1.731609e+00	6.057576e-01
-9	Rv2000	-9	0	A	T	0.059	-6.085399e+01	6.477185e+01	1.759602e+00	3.476624e-01
-9	Rv2002	-9	0	A	T	0.151	-2.319224e+02	6.195825e+01	1.859750e+00	1.905600e-04
-9	Rv2006	-9	0	A	T	0.036	8.500488e+01	3.358678e+01	1.731331e+00	1.150778e-02
-9	Rv2008c	-9	0	A	T	0.057	2.872061e+01	7.576893e+01	1.763433e+00	7.047159e-01
-9	Rv2013	-9	0	A	T	0.019	-1.750712e+02	8.349783e+01	1.768407e+00	3.623412e-02
-9	Rv2016	-9	0	A	T	0.163	2.919835e+01	4.610134e+01	1.752006e+00	5.266286e-01
-9	Rv2017	-9	0	A	T	0.494	2.181325e+02	1.034689e+02	1.699893e+00	3.522756e-02
-9	Rv2019	-9	0	A	T	0.016	-1.140384e+02	1.043760e+02	1.728479e+00	2.748074e-01
-9	Rv2020c	-9	0	A	T	0.417	-1.541361e+02	3.210392e+01	1.413207e+00	1.782673e-06
-9	Rv2021c	-9	0	A	T	0.016	3.197412e+01	1.199931e+02	1.747521e+00	7.899274e-01
-9	Rv2022c	-9	0	A	T	0.203	3.637312e+01	5.694172e+01	1.738606e+00	5.230930e-01
-9	Rv2023A	-9	0	A	T	0.084	-2.186742e+01	2.894650e+01	1.736513e+00	4.501363e-01
-9	Rv2024c	-9	0	A	T	0.500	-5.845397e+02	2.550292e+02	1.802926e+00	2.208059e-02
-9	Rv2025c	-9	0	A	T	0.037	-1.875382e+01	5.325916e+01	1.751307e+00	7.248091e-01
-9	Rv2027c	-9	0	A	T	0.057	4.417543e+01	7.120499e+01	1.741744e+00	5.351172e-01
-9	Rv2029c	-9	0	A	T	0.015	-1.279550e+02	5.955783e+01	1.718375e+00	3.188648e-02
-9	Rv2030c	-9	0	A	T	0.046	-9.475838e+01	5.697023e+01	1.750856e+00	9.652231e-02
-9	Rv2032	-9	0	A	T	0.010	-1.614288e+01	5.784664e+01	1.745570e+00	7.802458e-01
-9	Rv2035	-9	0	A	T	0.012	1.742907e+01	1.117228e+02	1.747973e+00	8.760579e-01
-9	Rv2036	-9	0	A	T	0.028	8.235106e+00	7.247529e+01	1.737823e+00	9.095536e-01
-9	Rv2037c	-9	0	A	T	0.497	-5.861231e+01	1.252339e+02	1.746143e+00	6.398559e-01
-9	Rv2038c	-9	0	A	T	0.020	-8.968769e+01	8.134864e+01	1.700039e+00	2.704679e-01
-9	Rv2039c	-9	0	A	T	0.495	-1.168112e+01	1.221163e+02	1.759859e+00	9.238105e-01
-9	Rv2041c	-9	0	A	T	0.043	-2.117718e+01	6.031387e+01	1.749006e+00	7.255647e-01
-9	Rv2042c	-9	0	A	T	0.049	1.237549e+01	4.969020e+01	1.751628e+00	8.033638e-01
-9	Rv2043c	-9	0	A	T	0.260	8.351528e+01	1.648212e+01	1.497640e+00	4.696125e-07
-9	Rv2044c	-9	0	A	T	0.010	-1.231161e+02	8.538178e+01	1.655376e+00	1.495861e-01
-9	Rv2046	-9	0	A	T	0.016	-4.921049e+01	1.019338e+02	1.756118e+00	6.293506e-01
-9	Rv2047c	-9	0	A	T	0.056	1.514025e+01	7.367630e+01	1.735769e+00	8.372199e-01
-9	Rv2048c	-9	0	A	T	0.478	-9.782067e+01	5.483250e+01	1.707665e+00	7.468563e-02
-9	Rv2051c	-9	0	A	T	0.016	-7.726167e+01	5.918668e+01	1.710223e+00	1.920182e-01
-9	Rv2052c	-9	0	A	T	0.053	-7.324282e+01	7.297588e+01	1.725926e+00	3.157522e-01
-9	Rv2056c	-9	0	A	T	0.024	-1.421478e+02	8.742481e+01	1.761455e+00	1.042323e-01
-9	Rv2057c	-9	0	A	T	0.050	-1.737969e+02	1.540930e+02	1.777110e+00	2.596073e-01
-9	Rv2059	-9	0	A	T	0.191	2.759616e+01	5.147415e+01	1.737262e+00	5.919802e-01
-9	Rv2062c	-9	0	A	T	0.105	5.924980e+01	3.575972e+01	1.788177e+00	9.781190e-02
-9	Rv2066	-9	0	A	T	0.010	4.183502e+01	5.418614e+01	1.707878e+00	4.402349e-01
-9	Rv2067c	-9	0	A	T	0.163	-5.195522e+01	6.468431e+01	1.719355e+00	4.220161e-01
-9	Rv2071c	-9	0	A	T	0.064	2.371728e+02	1.013259e+02	1.777754e+00	1.941613e-02
-9	Rv2072c	-9	0	A	T	0.473	1.477295e+01	9.363390e+01	1.754497e+00	8.746626e-01
-9	Rv2073c	-9	0	A	T	0.044	5.083285e+00	7.204272e+01	1.745721e+00	9.437606e-01
-9	Rv2075c	-9	0	A	T	0.068	-4.389253e+01	6.550984e+01	1.752045e+00	5.029815e-01
-9	Rv2077c	-9	0	A	T	0.046	-6.529692e+01	7.407160e+01	1.734903e+00	3.782087e-01
-9	Rv2078	-9	0	A	T	0.464	1.323323e+02	8.385895e+01	1.630931e+00	1.148294e-01
-9	Rv2079	-9	0	A	T	0.469	9.584417e+01	5.977354e+01	1.763512e+00	1.091055e-01
-9	Rv2081c	-9	0	A	T	0.054	-1.697557e+00	2.838498e+01	1.740469e+00	9.523214e-01
-9	Rv2082	-9	0	A	T	0.492	-5.322304e+01	7.282065e+01	1.745715e+00	4.650005e-01
-9	Rv2083	-9	0	A	T	0.494	8.373177e+01	7.853088e+01	1.748950e+00	2.865420e-01
-9	Rv2084	-9	0	A	T	0.029	7.584240e+01	4.924893e+01	1.684580e+00	1.238369e-01
-9	Rv2088	-9	0	A	T	0.060	4.108981e+01	6.307473e+01	1.736565e+00	5.148870e-01
-9	Rv2089c	-9	0	A	T	0.057	4.359519e+00	6.720782e+01	1.744580e+00	9.482916e-01
-9	Rv2090	-9	0	A	T	0.432	7.283709e+01	8.721587e+01	1.738744e+00	4.038127e-01
-9	Rv2092c	-9	0	A	T	0.016	3.036425e+01	4.584674e+01	1.723567e+00	5.079108e-01
-9	Rv2095c	-9	0	A	T	0.011	1.632045e+02	7.703770e+01	1.931654e+00	3.434405e-02
-9	Rv2096c	-9	0	A	T	0.053	8.475482e+01	9.457306e+01	1.724381e+00	3.703400e-01
-9	Rv2098c	-9	0	A	T	0.463	-5.816208e+01	4.505609e+01	1.730285e+00	1.970011e-01
-9	Rv2101	-9	0	A	T	0.407	-6.514103e+01	4.660132e+01	1.731469e+00	1.624285e-01
-9	Rv2102	-9	0	A	T	0.080	-4.539325e+01	3.551176e+01	1.747069e+00	2.014128e-01
-9	Rv2103c	-9	0	A	T	0.066	2.941345e+01	5.929603e+01	1.786711e+00	6.199569e-01
-9	Rv2108	-9	0	A	T	0.037	6.945651e+01	9.310057e+01	1.805824e+00	4.557955e-01
-9	Rv2109c	-9	0	A	T	0.218	1.638294e+01	7.724499e+01	1.747010e+00	8.320735e-01
-9	Rv2112c	-9	0	A	T	0.133	-3.609724e+01	2.152622e+01	1.767238e+00	9.383121e-02
-9	Rv2113	-9	0	A	T	0.021	5.294752e+01	5.903782e+01	1.765554e+00	3.699894e-01
-9	Rv2123	-9	0	A	T	0.289	-2.836992e+01	5.501219e+01	1.753144e+00	6.061602e-01
-9	Rv2124c	-9	0	A	T	0.057	-4.202147e+01	3.930285e+01	1.744798e+00	2.852142e-01
-9	Rv2125	-9	0	A	T	0.492	2.249696e+01	7.716006e+01	1.747581e+00	7.706733e-01
-9	Rv2127	-9	0	A	T	0.071	-3.137789e+01	9.874133e+01	1.754354e+00	7.507098e-01
-9	Rv2129c	-9	0	A	T	0.021	7.747171e+01	6.067073e+01	1.708129e+00	2.018849e-01
-9	Rv2130c	-9	0	A	T	0.011	2.912860e+01	6.159889e+01	1.748399e+00	6.363907e-01
-9	Rv2133c	-9	0	A	T	0.016	-8.004535e+01	9.358831e+01	1.758247e+00	3.925654e-01
-9	Rv2136c	-9	0	A	T	0.022	7.581295e+01	1.145157e+02	1.747012e+00	5.080822e-01
-9	Rv2138	-9	0	A	T	0.017	5.668058e+01	4.738766e+01	1.770177e+00	2.318995e-01
-9	Rv2139	-9	0	A	T	0.054	-1.322729e+02	9.533399e+01	1.795911e+00	1.655647e-01
-9	Rv2143	-9	0	A	T	0.011	-5.119927e+01	6.013289e+01	1.771249e+00	3.947027e-01
-9	Rv2147c	-9	0	A	T	0.111	4.058887e+01	7.763775e+01	1.736060e+00	6.012143e-01
-9	Rv2148c	-9	0	A	T	0.048	5.551352e+01	9.982116e+01	1.757391e+00	5.782290e-01
-9	Rv2152c	-9	0	A	T	0.016	6.210217e+01	5.226653e+01	1.795835e+00	2.350040e-01
-9	Rv2153c	-9	0	A	T	0.060	1.083725e+02	7.150682e+01	1.762324e+00	1.299036e-01
-9	Rv2155c	-9	0	A	T	0.485	-7.456050e+01	5.651517e+01	1.757121e+00	1.873281e-01
-9	Rv2157c	-9	0	A	T	0.020	5.466068e+01	5.771861e+01	1.726731e+00	3.438252e-01
-9	Rv2158c	-9	0	A	T	0.041	-2.749360e+01	5.709677e+01	1.737646e+00	6.302329e-01
-9	Rv2160c	-9	0	A	T	0.062	-5.956991e+01	1.924220e+02	1.776304e+00	7.569361e-01
-9	Rv2161c	-9	0	A	T	0.025	-6.495816e+00	7.772494e+01	1.747155e+00	9.334092e-01
-9	Rv2162c	-9	0	A	T	0.015	-6.526726e+01	4.661727e+01	1.727852e+00	1.617600e-01
-9	Rv2163c	-9	0	A	T	0.022	1.391207e+01	6.621345e+01	1.735123e+00	8.336190e-01
-9	Rv2173	-9	0	A	T	0.027	6.910299e+01	3.291490e+01	1.695167e+00	3.599267e-02
-9	Rv2174	-9	0	A	T	0.010	-1.720299e+01	7.285684e+01	1.756350e+00	8.133807e-01
-9	Rv2176	-9	0	A	T	0.177	-2.397923e+01	4.463485e+01	1.765930e+00	5.912107e-01
-9	Rv2177c	-9	0	A	T	0.205	-1.955317e+01	3.101414e+01	1.753265e+00	5.285176e-01
-9	Rv2178c	-9	0	A	T	0.425	1.246758e+02	7.479734e+01	1.664917e+00	9.581350e-02
-9	Rv2180c	-9	0	A	T	0.050	3.928643e-01	9.302647e+01	1.751332e+00	9.966312e-01
-9	Rv2185c	-9	0	A	T	0.019	-3.248340e+01	7.493376e+01	1.741908e+00	6.647356e-01
-9	Rv2187	-9	0	A	T	0.064	-4.456960e+01	8.747094e+01	1.738244e+00	6.104731e-01
-9	Rv2190c	-9	0	A	T	0.024	5.347709e+01	5.324859e+01	1.780527e+00	3.154470e-01
-9	Rv2191	-9	0	A	T	0.052	1.709078e+01	5.079066e+01	1.759151e+00	7.365586e-01
-9	Rv2197c	-9	0	A	T	0.014	1.756996e+02	1.054418e+02	1.770887e+00	9.591904e-02
-9	Rv2205c	-9	0	A	T	0.031	1.531436e+02	6.064527e+01	1.746545e+00	1.169401e-02
-9	Rv2207	-9	0	A	T	0.018	-1.215530e+01	5.961381e+01	1.740117e+00	8.384667e-01
-9	Rv2210c	-9	0	A	T	0.027	-1.166546e+02	8.899386e+01	1.813867e+00	1.901785e-01
-9	Rv2213	-9	0	A	T	0.047	-2.196715e+01	5.141097e+01	1.742875e+00	6.692505e-01
-9	Rv2214c	-9	0	A	T	0.051	1.999990e+01	4.661312e+01	1.750698e+00	6.679578e-01
-9	Rv2216	-9	0	A	T	0.013	3.166359e+01	5.368304e+01	1.724044e+00	5.554226e-01
-9	Rv2221c	-9	0	A	T	0.027	-8.643644e+01	4.265307e+01	1.765276e+00	4.294122e-02
-9	Rv2226	-9	0	A	T	0.476	-7.129808e+01	1.136036e+02	1.757017e+00	5.303865e-01
-9	Rv2230c	-9	0	A	T	0.030	-2.231875e+01	8.909611e+01	1.763228e+00	8.022434e-01
-9	Rv2231c	-9	0	A	T	0.026	-9.028587e+01	6.282919e+01	1.739527e+00	1.509853e-01
-9	Rv2234	-9	0	A	T	0.023	4.508659e+01	9.965071e+01	1.756707e+00	6.510318e-01
-9	Rv2235	-9	0	A	T	0.015	6.699182e+01	6.155170e+01	1.734584e+00	2.766514e-01
-9	Rv2236c	-9	0	A	T	0.475	1.511141e+02	1.236855e+02	1.745015e+00	2.220454e-01
-9	Rv2237	-9	0	A	T	0.040	-7.485477e+01	1.541828e+02	1.756278e+00	6.274177e-01
-9	Rv2241	-9	0	A	T	0.021	1.189284e+02	6.878591e+01	1.720834e+00	8.408067e-02
-9	Rv2242	-9	0	A	T	0.074	-4.428576e+01	4.365968e+01	1.739943e+00	3.106313e-01
-9	Rv2245	-9	0	A	T	0.139	2.113470e+02	6.541794e+01	1.675665e+00	1.269353e-03
-9	Rv2247	-9	0	A	T	0.072	1.576062e+02	1.281706e+02	1.750545e+00	2.190732e-01
-9	Rv2248	-9	0	A	T	0.065	4.060766e+01	5.688342e+01	1.741358e+00	4.754475e-01
-9	Rv2252	-9	0	A	T	0.056	7.296325e+01	7.549067e+01	1.754222e+00	3.339848e-01
-9	Rv2263	-9	0	A	T	0.017	-1.237997e+01	4.626777e+01	1.742095e+00	7.890760e-01
-9	Rv2264c	-9	0	A	T	0.087	8.011540e+01	5.902244e+01	1.799154e+00	1.749262e-01
-9	Rv2265	-9	0	A	T	0.026	1.088390e+02	6.526099e+01	1.724399e+00	9.563451e-02
-9	Rv2266	-9	0	A	T	0.028	-5.008488e+01	6.454932e+01	1.708794e+00	4.379560e-01
-9	Rv2267c	-9	0	A	T	0.023	-3.477244e+01	4.436806e+01	1.709525e+00	4.333599e-01
-9	Rv2268c	-9	0	A	T	0.117	1.242432e+02	5.665170e+01	1.870636e+00	2.849700e-02
-9	Rv2270	-9	0	A	T	0.017	-1.592820e+01	5.409662e+01	1.752017e+00	7.684744e-01
-9	Rv2274c	-9	0	A	T	0.054	7.426657e+01	1.004822e+02	1.718468e+00	4.599943e-01
-9	Rv2275	-9	0	A	T	0.024	7.041159e+01	6.121918e+01	1.752147e+00	2.503160e-01
-9	Rv2276	-9	0	A	T	0.081	-6.535945e+00	5.942151e+01	1.747679e+00	9.124340e-01
-9	Rv2277c	-9	0	A	T	0.043	-1.550317e+01	2.740429e+01	1.733763e+00	5.716927e-01
-9	Rv2280	-9	0	A	T	0.095	1.431931e+00	3.308658e+01	1.745570e+00	9.654871e-01
-9	Rv2281	-9	0	A	T	0.020	6.344982e+01	5.007970e+01	1.778635e+00	2.054170e-01
-9	Rv2284	-9	0	A	T	0.066	-6.863500e+01	6.349167e+01	1.772954e+00	2.799175e-01
-9	Rv2285	-9	0	A	T	0.045	-5.966603e+01	5.993019e+01	1.714398e+00	3.196553e-01
-9	Rv2290	-9	0	A	T	0.066	-1.253822e+02	9.352134e+01	1.728059e+00	1.802861e-01
-9	Rv2291	-9	0	A	T	0.016	6.659234e+01	5.357173e+01	1.704264e+00	2.140997e-01
-9	Rv2293c	-9	0	A	T	0.065	-4.119659e+00	9.685899e+01	1.753562e+00	9.660815e-01
-9	Rv2296	-9	0	A	T	0.110	-9.922036e+01	8.133024e+01	1.798105e+00	2.227238e-01
-9	Rv2297	-9	0	A	T	0.043	-2.517509e+01	8.173451e+01	1.747248e+00	7.581295e-01
-9	Rv2298	-9	0	A	T	0.014	-3.763910e+01	5.375970e+01	1.749592e+00	4.839822e-01
-9	Rv2300c	-9	0	A	T	0.081	-6.548190e+01	6.212122e+01	1.773332e+00	2.920565e-01
-9	Rv2303c	-9	0	A	T	0.015	-5.141284e+01	8.735563e+01	1.766047e+00	5.562798e-01
-9	Rv2305	-9	0	A	T	0.012	-1.249760e+00	6.400414e+01	1.744692e+00	9.844247e-01
-9	Rv2307c	-9	0	A	T	0.217	4.998258e+01	7.072148e+01	1.725216e+00	4.798618e-01
-9	Rv2308	-9	0	A	T	0.131	-1.183680e+02	7.030102e+01	1.837843e+00	9.250174e-02
-9	Rv2314c	-9	0	A	T	0.025	1.587885e+02	5.521664e+01	1.758396e+00	4.104314e-03
-9	Rv2316	-9	0	A	T	0.216	6.839910e+01	9.832233e+01	1.738978e+00	4.867794e-01
-9	Rv2317	-9	0	A	T	0.015	5.901290e+01	1.140336e+02	1.759846e+00	6.049024e-01
-9	Rv2318	-9	0	A	T	0.016	4.020213e+01	6.341996e+01	1.768427e+00	5.262683e-01
-9	Rv2319c	-9	0	A	T	0.011	1.202637e+02	5.312369e+01	1.758364e+00	2.376720e-02
-9	Rv2320c	-9	0	A	T	0.015	-8.164489e-01	5.238069e+01	1.744326e+00	9.875667e-01
-9	Rv2323c	-9	0	A	T	0.048	-2.310818e+00	5.254829e+01	1.752325e+00	9.649318e-01
-9	Rv2326c	-9	0	A	T	0.056	1.499251e+01	6.046470e+01	1.740968e+00	8.042132e-01
-9	Rv2328	-9	0	A	T	0.115	-6.740433e+01	6.834802e+01	1.740496e+00	3.242434e-01
-9	Rv2329c	-9	0	A	T	0.012	6.949559e+01	5.620612e+01	1.720372e+00	2.165439e-01
-9	Rv2333c	-9	0	A	T	0.206	-5.468063e+01	4.810687e+01	1.773363e+00	2.559189e-01
-9	Rv2334	-9	0	A	T	0.018	4.102047e+01	8.340910e+01	1.713792e+00	6.229545e-01
-9	Rv2336	-9	0	A	T	0.015	1.982012e+01	5.170484e+01	1.736117e+00	7.015436e-01
-9	Rv2337c	-9	0	A	T	0.495	-3.670105e+01	9.666003e+01	1.750714e+00	7.042433e-01
-9	Rv2338c	-9	0	A	T	0.025	2.829687e+01	5.599288e+01	1.739814e+00	6.133978e-01
-9	Rv2339	-9	0	A	T	0.293	-2.447142e+01	3.979767e+01	1.742147e+00	5.387437e-01
-9	Rv2342	-9	0	A	T	0.030	4.901397e+01	6.981586e+01	1.756046e+00	4.827907e-01
-9	Rv2344c	-9	0	A	T	0.018	-1.476868e+01	9.044089e+01	1.734258e+00	8.703134e-01
-9	Rv2345	-9	0	A	T	0.014	-4.636228e+01	5.636776e+01	1.745556e+00	4.109629e-01
-9	Rv2346c	-9	0	A	T	0.125	-8.536283e+00	2.144323e+01	1.732033e+00	6.906386e-01
-9	Rv2347c	-9	0	A	T	0.088	7.459027e+01	3.102856e+01	1.764196e+00	1.637574e-02
-9	Rv2348c	-9	0	A	T	0.023	1.309842e+02	6.404077e+01	1.558548e+00	4.104726e-02
-9	Rv2349c	-9	0	A	T	0.077	3.095155e+01	6.264839e+01	1.728730e+00	6.213629e-01
-9	Rv2350c	-9	0	A	T	0.011	-1.690430e+01	5.524702e+01	1.736266e+00	7.596771e-01
-9	Rv2351c	-9	0	A	T	0.361	3.309797e+01	2.759946e+01	1.792444e+00	2.306843e-01
-9	Rv2352c	-9	0	A	T	0.063	-5.215647e+01	4.011577e+01	1.732254e+00	1.938073e-01
-9	Rv2353c	-9	0	A	T	0.094	4.823291e+01	1.961606e+01	1.739651e+00	1.408311e-02
-9	Rv2356c	-9	0	A	T	0.350	-1.592901e+00	2.020223e+01	1.743513e+00	9.371673e-01
-9	Rv2360c	-9	0	A	T	0.216	1.547048e+01	7.996346e+01	1.753037e+00	8.466251e-01
-9	Rv2366c	-9	0	A	T	0.051	-9.028997e+00	7.372093e+01	1.742990e+00	9.025437e-01
-9	Rv2368c	-9	0	A	T	0.045	-1.152016e+02	7.371246e+01	1.767474e+00	1.183594e-01
-9	Rv2370c	-9	0	A	T	0.027	6.261009e+01	8.257513e+01	1.736106e+00	4.484729e-01
-9	Rv2373c	-9	0	A	T	0.042	1.652875e+02	1.058866e+02	1.766900e+00	1.187990e-01
-9	Rv2376c	-9	0	A	T	0.016	-1.951373e+01	1.280445e+02	1.744288e+00	8.788994e-01
-9	Rv2377c	-9	0	A	T	0.499	-2.784074e+02	3.811863e+02	1.755343e+00	4.653104e-01
-9	Rv2379c	-9	0	A	T	0.474	2.075021e+02	1.269541e+02	1.764094e+00	1.024315e-01
-9	Rv2380c	-9	0	A	T	0.064	5.643840e+01	3.708005e+01	1.757174e+00	1.282634e-01
-9	Rv2381c	-9	0	A	T	0.029	-4.107824e+01	4.802602e+01	1.766027e+00	3.925429e-01
-9	Rv2382c	-9	0	A	T	0.012	-6.939214e+01	1.105382e+02	1.749882e+00	5.302802e-01
-9	Rv2383c	-9	0	A	T	0.122	-4.735870e+01	4.521520e+01	1.768256e+00	2.951295e-01
-9	Rv2384	-9	0	A	T	0.042	6.001112e+01	6.401948e+01	1.785412e+00	3.487533e-01
-9	Rv2385	-9	0	A	T	0.042	6.216525e+01	9.468312e+01	1.757666e+00	5.115929e-01
-9	Rv2391	-9	0	A	T	0.064	3.847169e+01	5.869646e+01	1.714260e+00	5.123175e-01
-9	Rv2394	-9	0	A	T	0.135	8.676020e+00	4.248356e+01	1.754751e+00	8.382168e-01
-9	Rv2395	-9	0	A	T	0.043	-4.652700e+01	4.950962e+01	1.725399e+00	3.475374e-01
-9	Rv2396	-9	0	A	T	0.084	2.324022e+01	4.160600e+01	1.752114e+00	5.765568e-01
-9	Rv2398c	-9	0	A	T	0.474	6.120765e+01	1.435964e+02	1.767358e+00	6.700060e-01
-9	Rv2400c	-9	0	A	T	0.060	-1.433118e+02	1.104914e+02	1.712878e+00	1.948742e-01
-9	Rv2402	-9	0	A	T	0.182	-1.628468e+01	4.343485e+01	1.746341e+00	7.077867e-01
-9	Rv2403c	-9	0	A	T	0.044	6.759752e+01	7.778680e+01	1.714199e+00	3.850207e-01
-9	Rv2406c	-9	0	A	T	0.011	-3.988276e+01	1.449115e+02	1.757560e+00	7.831949e-01
-9	Rv2408	-9	0	A	T	0.054	-1.555264e+02	7.898694e+01	1.766865e+00	4.918833e-02
-9	Rv2414c	-9	0	A	T	0.045	5.072525e+01	7.270703e+01	1.764359e+00	4.855252e-01
-9	Rv2415c	-9	0	A	T	0.142	-2.625976e+01	5.341178e+01	1.756544e+00	6.230614e-01
-9	Rv2423	-9	0	A	T	0.011	-6.061215e+01	8.433984e+01	1.711053e+00	4.724912e-01
-9	Rv2424c	-9	0	A	T	0.061	4.896245e+01	3.742099e+01	1.722729e+00	1.909885e-01
-9	Rv2425c	-9	0	A	T	0.055	-7.143382e+00	6.049844e+01	1.743218e+00	9.060282e-01
-9	Rv2427c	-9	0	A	T	0.017	7.589362e+01	7.384909e+01	1.699948e+00	3.043114e-01
-9	Rv2428	-9	0	A	T	0.017	7.669346e+01	9.130437e+01	1.755559e+00	4.010945e-01
-9	Rv2433c	-9	0	A	T	0.060	-9.581442e+01	1.096543e+02	1.725975e+00	3.824151e-01
-9	Rv2434c	-9	0	A	T	0.017	-2.486651e+01	4.318162e+01	1.731681e+00	5.648221e-01
-9	Rv2435c	-9	0	A	T	0.020	-4.678552e+01	4.375322e+01	1.705939e+00	2.851541e-01
-9	Rv2436	-9	0	A	T	0.393	-2.307981e+01	2.972959e+01	1.782144e+00	4.377151e-01
-9	Rv2437	-9	0	A	T	0.054	5.647754e+01	9.034340e+01	1.732659e+00	5.319998e-01
-9	Rv2438c	-9	0	A	T	0.218	-2.206451e+01	6.683609e+01	1.751279e+00	7.413621e-01
-9	Rv2439c	-9	0	A	T	0.211	-8.782936e+00	5.131709e+01	1.750276e+00	8.641353e-01
-9	Rv2440c	-9	0	A	T	0.069	4.654298e+01	4.719435e+01	1.744653e+00	3.242408e-01
-9	Rv2443	-9	0	A	T	0.085	1.412108e+02	5.022291e+01	1.709791e+00	5.011072e-03
-9	Rv2444c	-9	0	A	T	0.013	-1.219738e+02	5.007798e+01	1.761897e+00	1.501322e-02
-9	Rv2446c	-9	0	A	T	0.211	-2.026305e+01	1.006621e+02	1.757896e+00	8.405009e-01
-9	Rv2447c	-9	0	A	T	0.043	-4.632407e+01	3.915701e+01	1.727930e+00	2.370373e-01
-9	Rv2450c	-9	0	A	T	0.497	-1.025866e+02	1.371877e+02	1.746568e+00	4.547424e-01
-9	Rv2452c	-9	0	A	T	0.042	-1.538019e+02	1.045851e+02	1.743010e+00	1.416720e-01
-9	Rv2455c	-9	0	A	T	0.103	5.568286e+01	6.261214e+01	1.737242e+00	3.740095e-01
-9	Rv2457c	-9	0	A	T	0.015	-1.637526e+01	1.520344e+02	1.748621e+00	9.142462e-01
-9	Rv2458	-9	0	A	T	0.497	-1.500450e+02	1.670893e+02	1.761784e+00	3.693751e-01
-9	Rv2465c	-9	0	A	T	0.022	3.700165e+01	9.657419e+01	1.761320e+00	7.016842e-01
-9	Rv2467	-9	0	A	T	0.019	-5.569638e+01	5.271666e+01	1.706127e+00	2.909484e-01
-9	Rv2471	-9	0	A	T	0.068	1.107063e+02	6.732283e+01	1.662641e+00	1.003615e-01
-9	Rv2473	-9	0	A	T	0.119	-8.771314e+01	5.790567e+01	1.709222e+00	1.301049e-01
-9	Rv2476c	-9	0	A	T	0.497	2.033149e+01	2.394154e+02	1.768565e+00	9.323385e-01
-9	Rv2477c	-9	0	A	T	0.044	2.908984e+01	7.909555e+01	1.759195e+00	7.131035e-01
-9	Rv2478c	-9	0	A	T	0.046	3.496175e+01	5.084483e+01	1.754208e+00	4.918311e-01
-9	Rv2481c	-9	0	A	T	0.110	1.404491e+01	9.711884e+01	1.754824e+00	8.850393e-01
-9	Rv2482c	-9	0	A	T	0.499	-1.738562e+02	2.684070e+02	1.729384e+00	5.172850e-01
-9	Rv2483c	-9	0	A	T	0.023	9.024416e+00	7.467075e+01	1.750797e+00	9.038259e-01
-9	Rv2484c	-9	0	A	T	0.079	5.079851e+01	5.028540e+01	1.745006e+00	3.126075e-01
-9	Rv2485c	-9	0	A	T	0.060	3.971351e+01	5.841313e+01	1.741121e+00	4.967201e-01
-9	Rv2486	-9	0	A	T	0.028	2.810027e+00	6.594482e+01	1.745088e+00	9.660183e-01
-9	Rv2487c	-9	0	A	T	0.089	3.754611e+01	3.627653e+01	1.753689e+00	3.008851e-01
-9	Rv2488c	-9	0	A	T	0.058	8.829676e+01	5.212425e+01	1.725719e+00	9.053911e-02
-9	Rv2490c	-9	0	A	T	0.090	-3.723214e+01	2.740503e+01	1.708856e+00	1.745404e-01
-9	Rv2492	-9	0	A	T	0.087	4.521033e+01	6.436438e+01	1.740849e+00	4.825625e-01
-9	Rv2494	-9	0	A	T	0.197	3.543384e+01	8.024197e+01	1.752750e+00	6.588698e-01
-9	Rv2495c	-9	0	A	T	0.499	5.236910e+02	2.237163e+02	1.742121e+00	1.940692e-02
-9	Rv2501c	-9	0	A	T	0.011	-3.852653e+00	5.945919e+01	1.742254e+00	9.483484e-01
-9	Rv2502c	-9	0	A	T	0.069	-2.410444e+01	5.903927e+01	1.742997e+00	6.831447e-01
-9	Rv2503c	-9	0	A	T	0.115	-3.458497e+01	5.939949e+01	1.752071e+00	5.605154e-01
-9	Rv2505c	-9	0	A	T	0.026	-3.155797e+01	5.546921e+01	1.743380e+00	5.695150e-01
-9	Rv2508c	-9	0	A	T	0.039	-1.432084e+02	8.012256e+01	1.728213e+00	7.413830e-02
-9	Rv2511	-9	0	A	T	0.042	-3.748122e+01	8.873521e+01	1.746382e+00	6.728155e-01
-9	Rv2512c	-9	0	A	T	0.115	-5.224406e+01	2.210334e+01	1.727025e+00	1.826058e-02
-9	Rv2513	-9	0	A	T	0.499	4.226068e+02	3.899491e+02	1.713272e+00	2.787007e-01
-9	Rv2516c	-9	0	A	T	0.054	-1.749224e+01	8.961274e+01	1.749558e+00	8.452719e-01
-9	Rv2519	-9	0	A	T	0.065	-1.656224e+01	5.143239e+01	1.733723e+00	7.474957e-01
-9	Rv2522c	-9	0	A	T	0.021	5.900830e+00	4.514564e+01	1.743801e+00	8.960300e-01
-9	Rv2524c	-9	0	A	T	0.118	-1.502378e+01	3.824123e+01	1.735490e+00	6.944883e-01
-9	Rv2531c	-9	0	A	T	0.025	-3.210376e+01	4.934543e+01	1.744647e+00	5.154380e-01
-9	Rv2537c	-9	0	A	T	0.099	-7.607536e+01	8.398937e+01	1.780150e+00	3.652431e-01
-9	Rv2540c	-9	0	A	T	0.013	-1.341151e+01	5.596824e+01	1.751532e+00	8.106615e-01
-9	Rv2542	-9	0	A	T	0.500	-2.170404e+02	4.221558e+02	1.750021e+00	6.072630e-01
-9	Rv2543	-9	0	A	T	0.095	-6.496786e+01	4.256308e+01	1.789073e+00	1.271844e-01
-9	Rv2544	-9	0	A	T	0.163	7.924872e+01	3.658522e+01	1.745415e+00	3.050293e-02
-9	Rv2545	-9	0	A	T	0.051	-4.254523e+01	1.479588e+02	1.758677e+00	7.737440e-01
-9	Rv2551c	-9	0	A	T	0.023	1.057823e+02	2.576970e+02	1.769360e+00	6.815213e-01
-9	Rv2552c	-9	0	A	T	0.012	2.496521e+01	1.145708e+02	1.750545e+00	8.275436e-01
-9	Rv2553c	-9	0	A	T	0.051	1.025372e+01	5.451536e+01	1.743247e+00	8.508400e-01
-9	Rv2556c	-9	0	A	T	0.010	-3.796853e+01	6.839051e+01	1.746705e+00	5.788834e-01
-9	Rv2557	-9	0	A	T	0.026	1.089738e+02	5.565305e+01	1.765854e+00	5.045769e-02
-9	Rv2559c	-9	0	A	T	0.010	1.413596e+02	6.463221e+01	1.633122e+00	2.893090e-02
-9	Rv2560	-9	0	A	T	0.452	-1.334574e+01	7.833073e+01	1.764428e+00	8.647434e-01
-9	Rv2562	-9	0	A	T	0.054	-2.936546e+01	9.911219e+01	1.756443e+00	7.670652e-01
-9	Rv2564	-9	0	A	T	0.061	-6.822031e+01	8.587160e+01	1.708783e+00	4.270981e-01
-9	Rv2565	-9	0	A	T	0.164	-2.930329e+01	6.842464e+01	1.767088e+00	6.685437e-01
-9	Rv2566	-9	0	A	T	0.477	-2.695504e+01	1.101886e+02	1.757825e+00	8.067888e-01
-9	Rv2567	-9	0	A	T	0.497	-5.501899e+01	1.291051e+02	1.743544e+00	6.700727e-01
-9	Rv2570	-9	0	A	T	0.056	5.544405e+01	9.458929e+01	1.754259e+00	5.578845e-01
-9	Rv2571c	-9	0	A	T	0.035	6.748506e+01	3.275331e+01	1.747400e+00	3.958172e-02
-9	Rv2573	-9	0	A	T	0.103	-1.109568e+02	1.311808e+02	1.759817e+00	3.978210e-01
-9	Rv2574	-9	0	A	T	0.017	5.053655e+01	1.161558e+02	1.763174e+00	6.635881e-01
-9	Rv2575	-9	0	A	T	0.018	3.352629e+01	4.837198e+01	1.784856e+00	4.883893e-01
-9	Rv2578c	-9	0	A	T	0.097	-5.960247e+01	4.839437e+01	1.720268e+00	2.183475e-01
-9	Rv2583c	-9	0	A	T	0.012	-6.369543e+00	5.510100e+01	1.742433e+00	9.079914e-01
-9	Rv2584c	-9	0	A	T	0.498	1.379179e+02	1.737730e+02	1.751331e+00	4.275511e-01
-9	Rv2585c	-9	0	A	T	0.494	1.599392e+02	8.983967e+01	1.719184e+00	7.529198e-02
-9	Rv2586c	-9	0	A	T	0.039	-2.299857e+01	8.972811e+01	1.751450e+00	7.977537e-01
-9	Rv2587c	-9	0	A	T	0.022	-3.926092e+01	1.133182e+02	1.736189e+00	7.290550e-01
-9	Rv2590	-9	0	A	T	0.018	7.572741e+01	4.595045e+01	1.795682e+00	9.961776e-02
-9	Rv2591	-9	0	A	T	0.073	-8.956102e+01	4.147536e+01	1.773052e+00	3.102455e-02
-9	Rv2592c	-9	0	A	T	0.015	-3.585654e+01	5.342232e+01	1.779904e+00	5.022325e-01
-9	Rv2596	-9	0	A	T	0.062	1.415149e+02	1.303207e+02	1.791512e+00	2.777492e-01
-9	Rv2601	-9	0	A	T	0.026	3.369883e+01	6.836418e+01	1.746558e+00	6.221542e-01
-9	Rv2602	-9	0	A	T	0.017	-1.750778e+02	7.527480e+01	1.679068e+00	2.019775e-02
-9	Rv2608	-9	0	A	T	0.023	-6.757331e+01	6.505606e+01	1.827368e+00	2.991630e-01
-9	Rv2611c	-9	0	A	T	0.500	-4.157980e+02	5.067441e+02	1.734666e+00	4.120828e-01
-9	Rv2612c	-9	0	A	T	0.044	1.759406e+02	9.165992e+01	1.726441e+00	5.516623e-02
-9	Rv2616	-9	0	A	T	0.012	1.061049e+02	6.510669e+01	1.761701e+00	1.034337e-01
-9	Rv2617c	-9	0	A	T	0.053	-1.326992e+01	1.615511e+02	1.774607e+00	9.345490e-01
-9	Rv2618	-9	0	A	T	0.038	-3.009072e+01	1.195432e+02	1.756172e+00	8.013064e-01
-9	Rv2621c	-9	0	A	T	0.142	6.767298e+01	5.729259e+01	1.740085e+00	2.377717e-01
-9	Rv2622	-9	0	A	T	0.018	-3.184801e+02	7.678403e+01	1.661566e+00	3.601708e-05
-9	Rv2627c	-9	0	A	T	0.498	-2.909241e+02	1.812844e+02	1.779233e+00	1.088104e-01
-9	Rv2628	-9	0	A	T	0.036	4.073170e+01	5.443133e+01	1.732432e+00	4.544222e-01
-9	Rv2629	-9	0	A	T	0.057	-1.899823e+02	7.191980e+01	1.785294e+00	8.362487e-03
-9	Rv2630	-9	0	A	T	0.023	-1.253466e+02	8.672642e+01	1.773260e+00	1.486399e-01
-9	Rv2631	-9	0	A	T	0.155	7.901889e+00	6.692066e+01	1.746233e+00	9.060258e-01
-9	Rv2634c	-9	0	A	T	0.077	-1.491975e+01	3.167350e+01	1.730385e+00	6.376944e-01
-9	Rv2637	-9	0	A	T	0.046	-9.941731e+01	1.115909e+02	1.768651e+00	3.731622e-01
-9	Rv2638	-9	0	A	T	0.013	-3.465009e+01	6.591596e+01	1.729830e+00	5.992171e-01
-9	Rv2643	-9	0	A	T	0.027	3.351965e+01	5.210403e+01	1.762945e+00	5.201422e-01
-9	Rv2650c	-9	0	A	T	0.487	6.217756e+00	5.611890e+01	1.746449e+00	9.117971e-01
-9	Rv2652c	-9	0	A	T	0.035	-1.916838e+02	5.272209e+01	1.839659e+00	2.892949e-04
-9	Rv2653c	-9	0	A	T	0.054	2.893862e+01	6.948756e+01	1.769743e+00	6.771520e-01
-9	Rv2655c	-9	0	A	T	0.016	1.811070e+01	5.201843e+01	1.743211e+00	7.277835e-01
-9	Rv2657c	-9	0	A	T	0.026	-8.626109e+01	8.990236e+01	1.721018e+00	3.375074e-01
-9	Rv2664	-9	0	A	T	0.041	-7.870438e+01	1.035308e+02	1.728720e+00	4.472877e-01
-9	Rv2666	-9	0	A	T	0.063	6.034569e-01	4.992893e+01	1.741101e+00	9.903588e-01
-9	Rv2668	-9	0	A	T	0.499	3.880450e+02	2.553476e+02	1.749615e+00	1.288645e-01
-9	Rv2669	-9	0	A	T	0.017	-7.230254e+01	1.144944e+02	1.748639e+00	5.278415e-01
-9	Rv2670c	-9	0	A	T	0.017	1.376075e+02	4.490253e+01	1.734541e+00	2.229900e-03
-9	Rv2672	-9	0	A	T	0.070	-1.049384e+02	6.708436e+01	1.802080e+00	1.180246e-01
-9	Rv2675c	-9	0	A	T	0.035	-8.094115e+01	5.408592e+01	1.801536e+00	1.347870e-01
-9	Rv2678c	-9	0	A	T	0.017	1.612793e+01	4.927058e+01	1.737119e+00	7.434743e-01
-9	Rv2679	-9	0	A	T	0.019	-9.014306e+01	5.009815e+01	1.713771e+00	7.222553e-02
-9	Rv2681	-9	0	A	T	0.010	1.008332e+01	5.773065e+01	1.732710e+00	8.613761e-01
-9	Rv2683	-9	0	A	T	0.018	2.401017e+02	1.087476e+02	1.511612e+00	2.744702e-02
-9	Rv2684	-9	0	A	T	0.048	-5.287906e+00	6.073208e+01	1.746669e+00	9.306313e-01
-9	Rv2685	-9	0	A	T	0.084	8.106748e+01	6.369297e+01	1.734204e+00	2.033484e-01
-9	Rv2687c	-9	0	A	T	0.134	-7.021901e+01	8.606462e+01	1.744753e+00	4.147316e-01
-9	Rv2688c	-9	0	A	T	0.439	1.479083e+02	9.656546e+01	1.756756e+00	1.258708e-01
-9	Rv2689c	-9	0	A	T	0.049	-3.085818e+01	4.342820e+01	1.738917e+00	4.775016e-01
-9	Rv2690c	-9	0	A	T	0.033	7.634798e+01	7.219326e+01	1.750813e+00	2.904801e-01
-9	Rv2691	-9	0	A	T	0.475	1.131036e+02	9.093576e+01	1.730626e+00	2.138328e-01
-9	Rv2692	-9	0	A	T	0.102	-4.616055e+01	8.541775e+01	1.743587e+00	5.890181e-01
-9	Rv2693c	-9	0	A	T	0.052	8.244885e+01	9.449799e+01	1.717095e+00	3.831193e-01
-9	Rv2694c	-9	0	A	T	0.106	7.010748e+01	9.687627e+01	1.762187e+00	4.694072e-01
-9	Rv2696c	-9	0	A	T	0.014	-1.192452e+01	5.627921e+01	1.747092e+00	8.322367e-01
-9	Rv2697c	-9	0	A	T	0.104	-9.700510e+01	1.362558e+02	1.767625e+00	4.766486e-01
-9	Rv2702	-9	0	A	T	0.497	-2.357263e+02	1.863599e+02	1.783909e+00	2.061611e-01
-9	Rv2707	-9	0	A	T	0.031	-2.360878e+01	1.547447e+02	1.756607e+00	8.787669e-01
-9	Rv2709	-9	0	A	T	0.116	-1.071066e+01	6.826728e+01	1.759668e+00	8.753563e-01
-9	Rv2712c	-9	0	A	T	0.072	5.467197e+00	4.740799e+01	1.746830e+00	9.082096e-01
-9	Rv2714	-9	0	A	T	0.154	3.991798e+01	5.071416e+01	1.750980e+00	4.313736e-01
-9	Rv2715	-9	0	A	T	0.063	3.395561e+01	5.517870e+01	1.757307e+00	5.384272e-01
-9	Rv2716	-9	0	A	T	0.200	-1.044182e+02	7.655007e+01	1.758770e+00	1.728152e-01
-9	Rv2718c	-9	0	A	T	0.030	-7.362009e+00	8.020128e+01	1.750230e+00	9.268774e-01
-9	Rv2719c	-9	0	A	T	0.063	2.619186e+01	1.264634e+02	1.753972e+00	8.359600e-01
-9	Rv2721c	-9	0	A	T	0.015	1.246358e+02	4.765515e+01	1.720964e+00	9.028353e-03
-9	Rv2723	-9	0	A	T	0.012	-2.360937e+01	5.526445e+01	1.747776e+00	6.693074e-01
-9	Rv2724c	-9	0	A	T	0.060	4.171937e+01	6.100514e+01	1.721923e+00	4.941956e-01
-9	Rv2725c	-9	0	A	T	0.012	-3.917973e+01	6.094542e+01	1.764931e+00	5.204377e-01
-9	Rv2729c	-9	0	A	T	0.473	-1.070569e+02	1.244482e+02	1.776037e+00	3.898266e-01
-9	Rv2731	-9	0	A	T	0.087	1.311644e+01	6.138334e+01	1.757150e+00	8.308335e-01
-9	Rv2733c	-9	0	A	T	0.038	1.032084e+02	6.146490e+01	1.783497e+00	9.339243e-02
-9	Rv2735c	-9	0	A	T	0.012	4.490647e+01	5.850506e+01	1.778806e+00	4.429009e-01
-9	Rv2736c	-9	0	A	T	0.044	-1.883524e+01	6.386040e+01	1.741834e+00	7.680893e-01
-9	Rv2739c	-9	0	A	T	0.042	-3.962198e+00	1.054454e+02	1.749344e+00	9.700323e-01
-9	Rv2741	-9	0	A	T	0.267	-2.813297e+00	1.961562e+01	1.733947e+00	8.859824e-01
-9	Rv2748c	-9	0	A	T	0.143	6.762166e+01	5.348008e+01	1.751458e+00	2.063299e-01
-9	Rv2751	-9	0	A	T	0.019	-7.591851e+00	6.304390e+01	1.745518e+00	9.041699e-01
-9	Rv2752c	-9	0	A	T	0.042	5.626930e+01	2.824347e+01	1.775100e+00	4.657207e-02
-9	Rv2753c	-9	0	A	T	0.034	-1.028853e+02	8.808526e+01	1.794127e+00	2.430380e-01
-9	Rv2756c	-9	0	A	T	0.226	-7.072867e+01	4.843309e+01	1.768282e+00	1.444671e-01
-9	Rv2761c	-9	0	A	T	0.120	-9.042068e+01	7.057592e+01	1.708972e+00	2.003845e-01
-9	Rv2764c	-9	0	A	T	0.220	1.643320e+02	3.988997e+01	1.714503e+00	4.063262e-05
-9	Rv2768c	-9	0	A	T	0.217	-6.519211e+01	5.546819e+01	1.776311e+00	2.401125e-01
-9	Rv2769c	-9	0	A	T	0.220	1.997899e+01	6.710771e+01	1.741822e+00	7.659737e-01
-9	Rv2770c	-9	0	A	T	0.063	-3.260273e+02	1.182360e+02	1.784567e+00	5.916931e-03
-9	Rv2771c	-9	0	A	T	0.499	2.760014e+02	2.166607e+02	1.728649e+00	2.029575e-01
-9	Rv2777c	-9	0	A	T	0.041	4.977861e+01	6.111087e+01	1.731224e+00	4.154895e-01
-9	Rv2779c	-9	0	A	T	0.010	7.211415e+01	6.860793e+01	1.702422e+00	2.934285e-01
-9	Rv2780	-9	0	A	T	0.011	7.071121e+01	5.182750e+01	1.744674e+00	1.727189e-01
-9	Rv2781c	-9	0	A	T	0.012	-6.181947e+01	5.343111e+01	1.749480e+00	2.475122e-01
-9	Rv2782c	-9	0	A	T	0.088	-1.739544e+01	4.828703e+01	1.740184e+00	7.187250e-01
-9	Rv2783c	-9	0	A	T	0.021	-1.880734e+01	5.861791e+01	1.739556e+00	7.483845e-01
-9	Rv2784c	-9	0	A	T	0.012	1.007212e+02	1.095976e+02	1.730405e+00	3.582809e-01
-9	Rv2786c	-9	0	A	T	0.039	5.447619e+01	1.064978e+02	1.774628e+00	6.090811e-01
-9	Rv2787	-9	0	A	T	0.112	-1.923421e+01	6.620656e+01	1.753639e+00	7.714716e-01
-9	Rv2788	-9	0	A	T	0.011	3.451677e+01	5.934264e+01	1.722356e+00	5.609137e-01
-9	Rv2790c	-9	0	A	T	0.111	-6.671155e+01	4.259559e+01	1.747111e+00	1.175828e-01
-9	Rv2791c	-9	0	A	T	0.237	-9.024683e+01	5.913480e+01	1.772085e+00	1.272515e-01
-9	Rv2793c	-9	0	A	T	0.043	-5.079204e+01	6.103875e+01	1.722956e+00	4.055075e-01
-9	Rv2794c	-9	0	A	T	0.499	4.764587e+02	2.110974e+02	1.738759e+00	2.418936e-02
-9	Rv2797c	-9	0	A	T	0.054	3.872794e+01	4.761749e+01	1.734314e+00	4.162048e-01
-9	Rv2799	-9	0	A	T	0.036	-6.264164e+01	6.059130e+01	1.761170e+00	3.014263e-01
-9	Rv2800	-9	0	A	T	0.175	-1.516360e+01	4.243488e+01	1.754178e+00	7.209034e-01
-9	Rv2802c	-9	0	A	T	0.068	1.592529e+02	5.214642e+01	1.770730e+00	2.309758e-03
-9	Rv2805	-9	0	A	T	0.063	-4.028444e+01	1.134363e+02	1.742645e+00	7.225579e-01
-9	Rv2807	-9	0	A	T	0.419	-4.543136e+01	4.763257e+01	1.756179e+00	3.403891e-01
-9	Rv2812	-9	0	A	T	0.449	-1.154975e+02	4.570082e+01	1.667475e+00	1.162744e-02
-9	Rv2813	-9	0	A	T	0.024	-1.058393e+01	9.333880e+01	1.759833e+00	9.097389e-01
-9	Rv2818c	-9	0	A	T	0.026	8.471496e-01	6.795671e+01	1.740833e+00	9.900560e-01
-9	Rv2819c	-9	0	A	T	0.018	2.321609e+01	6.052617e+01	1.754742e+00	7.013664e-01
-9	Rv2820c	-9	0	A	T	0.041	1.057230e+01	4.693510e+01	1.738302e+00	8.218216e-01
-9	Rv2823c	-9	0	A	T	0.111	2.808676e+01	2.031113e+01	1.776961e+00	1.669834e-01
-9	Rv2824c	-9	0	A	T	0.043	5.275553e+00	9.634250e+01	1.745848e+00	9.563404e-01
-9	Rv2825c	-9	0	A	T	0.475	-1.132489e+02	1.382060e+02	1.800142e+00	4.127139e-01
-9	Rv2828c	-9	0	A	T	0.135	-7.640351e+00	3.207446e+01	1.752837e+00	8.117627e-01
-9	Rv2830c	-9	0	A	T	0.498	5.422272e+02	1.934385e+02	1.673785e+00	5.145433e-03
-9	Rv2831	-9	0	A	T	0.055	-2.551423e+01	8.111065e+01	1.758388e+00	7.531516e-01
-9	Rv2832c	-9	0	A	T	0.028	8.657945e+01	5.101352e+01	1.711949e+00	8.992877e-02
-9	Rv2833c	-9	0	A	T	0.024	-4.760777e+01	7.230071e+01	1.762211e+00	5.103671e-01
-9	Rv2834c	-9	0	A	T	0.012	1.665028e+02	5.785392e+01	1.771469e+00	4.075355e-03
-9	Rv2839c	-9	0	A	T	0.099	-9.825764e+01	4.418858e+01	1.649402e+00	2.636685e-02
-9	Rv2848c	-9	0	A	T	0.062	-7.359761e+00	5.664070e+01	1.743049e+00	8.966382e-01
-9	Rv2850c	-9	0	A	T	0.195	1.175767e+01	5.067942e+01	1.742526e+00	8.165781e-01
-9	Rv2853	-9	0	A	T	0.428	-1.442240e+01	3.927841e+01	1.732779e+00	7.135486e-01
-9	Rv2854	-9	0	A	T	0.217	-1.852004e+01	6.247819e+01	1.736069e+00	7.669591e-01
-9	Rv2856	-9	0	A	T	0.038	-7.587171e+01	9.129728e+01	1.712375e+00	4.061213e-01
-9	Rv2857c	-9	0	A	T	0.019	1.844601e+02	7.021142e+01	1.709436e+00	8.721977e-03
-9	Rv2858c	-9	0	A	T	0.049	-1.401548e+01	5.773562e+01	1.754987e+00	8.082397e-01
-9	Rv2859c	-9	0	A	T	0.027	-4.019972e+01	5.570405e+01	1.742351e+00	4.706448e-01
-9	Rv2862c	-9	0	A	T	0.063	-1.334700e+02	1.086317e+02	1.760593e+00	2.194527e-01
-9	Rv2864c	-9	0	A	T	0.217	9.445233e+00	6.792036e+01	1.749218e+00	8.894241e-01
-9	Rv2867c	-9	0	A	T	0.011	4.657303e+00	5.464312e+01	1.741208e+00	9.320922e-01
-9	Rv2868c	-9	0	A	T	0.054	1.139905e+02	8.057093e+01	1.728352e+00	1.573990e-01
-9	Rv2869c	-9	0	A	T	0.063	5.753950e+01	1.106762e+02	1.743945e+00	6.032387e-01
-9	Rv2870c	-9	0	A	T	0.043	3.796025e+01	8.507083e+01	1.747762e+00	6.555218e-01
-9	Rv2871	-9	0	A	T	0.018	-1.409948e+02	1.012628e+02	1.757456e+00	1.640778e-01
-9	Rv2874	-9	0	A	T	0.475	-9.389292e+01	4.602481e+01	1.746638e+00	4.157070e-02
-9	Rv2875	-9	0	A	T	0.108	-9.647840e+01	6.527074e+01	1.751614e+00	1.396445e-01
-9	Rv2877c	-9	0	A	T	0.043	-6.812031e+01	6.853354e+01	1.803221e+00	3.204438e-01
-9	Rv2879c	-9	0	A	T	0.479	9.472099e+01	1.009173e+02	1.758073e+00	3.481310e-01
-9	Rv2881c	-9	0	A	T	0.041	-1.426238e+01	6.543722e+01	1.751321e+00	8.275022e-01
-9	Rv2885c	-9	0	A	T	0.081	4.624315e+01	5.339531e+01	1.740868e+00	3.866398e-01
-9	Rv2886c	-9	0	A	T	0.029	-1.420134e+02	8.054297e+01	1.753895e+00	7.812900e-02
-9	Rv2888c	-9	0	A	T	0.011	-2.023883e+02	5.616061e+01	1.820696e+00	3.269189e-04
-9	Rv2891	-9	0	A	T	0.055	-1.181889e+02	8.778693e+01	1.779366e+00	1.784629e-01
-9	Rv2892c	-9	0	A	T	0.011	-1.267980e+02	5.963425e+01	1.704864e+00	3.369153e-02
-9	Rv2894c	-9	0	A	T	0.017	-2.023282e+02	8.617820e+01	1.843049e+00	1.905196e-02
-9	Rv2897c	-9	0	A	T	0.102	3.618034e+01	4.357274e+01	1.730803e+00	4.065149e-01
-9	Rv2899c	-9	0	A	T	0.053	-1.262085e+02	9.431240e+01	1.738827e+00	1.810937e-01
-9	Rv2900c	-9	0	A	T	0.047	3.933826e+01	4.988524e+01	1.762770e+00	4.305210e-01
-9	Rv2905	-9	0	A	T	0.066	3.205663e+01	5.494513e+01	1.744539e+00	5.597170e-01
-9	Rv2910c	-9	0	A	T	0.023	3.071172e+00	6.926744e+01	1.744915e+00	9.646427e-01
-9	Rv2911	-9	0	A	T	0.140	1.028384e+01	5.751385e+01	1.747869e+00	8.581209e-01
-9	Rv2913c	-9	0	A	T	0.018	5.461279e+01	5.117726e+01	1.823615e+00	2.861344e-01
-9	Rv2915c	-9	0	A	T	0.015	-9.736688e+01	4.719114e+01	1.769255e+00	3.931072e-02
-9	Rv2917	-9	0	A	T	0.465	7.502834e+01	4.551190e+01	1.742961e+00	9.951102e-02
-9	Rv2918c	-9	0	A	T	0.020	-1.669805e+00	4.578910e+01	1.742161e+00	9.709160e-01
-9	Rv2920c	-9	0	A	T	0.010	-2.198649e+01	5.770488e+01	1.735655e+00	7.032609e-01
-9	Rv2922c	-9	0	A	T	0.221	-2.053908e+01	5.689893e+01	1.736366e+00	7.181838e-01
-9	Rv2923c	-9	0	A	T	0.159	1.450659e+02	9.593177e+01	1.760128e+00	1.307602e-01
-9	Rv2924c	-9	0	A	T	0.023	9.359870e+01	7.639098e+01	1.769766e+00	2.207257e-01
-9	Rv2926c	-9	0	A	T	0.011	-6.380996e+01	5.164599e+01	1.773253e+00	2.168842e-01
-9	Rv2928	-9	0	A	T	0.011	9.995358e+01	5.794138e+01	1.757284e+00	8.477828e-02
-9	Rv2930	-9	0	A	T	0.044	-4.103415e+01	9.588580e+01	1.764994e+00	6.687680e-01
-9	Rv2931	-9	0	A	T	0.499	1.301904e+02	4.032452e+02	1.765117e+00	7.468618e-01
-9	Rv2932	-9	0	A	T	0.012	-1.433320e+01	5.489836e+01	1.749069e+00	7.940723e-01
-9	Rv2933	-9	0	A	T	0.291	2.791576e+01	4.411516e+01	1.748172e+00	5.269932e-01
-9	Rv2934	-9	0	A	T	0.074	-2.262067e+01	3.538994e+01	1.755168e+00	5.228292e-01
-9	Rv2935	-9	0	A	T	0.127	-1.374439e+01	4.024749e+01	1.765082e+00	7.327913e-01
-9	Rv2940c	-9	0	A	T	0.096	8.391402e+00	3.377650e+01	1.731553e+00	8.038385e-01
-9	Rv2941	-9	0	A	T	0.053	-1.937831e+01	6.636481e+01	1.747520e+00	7.703411e-01
-9	Rv2944	-9	0	A	T	0.155	-6.281563e+01	7.492052e+01	1.764449e+00	4.019612e-01
-9	Rv2946c	-9	0	A	T	0.044	-2.037192e+01	4.024605e+01	1.754392e+00	6.128230e-01
-9	Rv2947c	-9	0	A	T	0.489	-3.947693e+01	6.976737e+01	1.762983e+00	5.716139e-01
-9	Rv2948c	-9	0	A	T	0.032	2.300139e+01	5.388380e+01	1.737187e+00	6.695529e-01
-9	Rv2950c	-9	0	A	T	0.028	-5.323277e+01	5.127310e+01	1.761948e+00	2.993832e-01
-9	Rv2951c	-9	0	A	T	0.020	-5.349721e+01	7.805272e+01	1.748700e+00	4.932290e-01
-9	Rv2952	-9	0	A	T	0.061	-2.751727e+01	6.262157e+01	1.753914e+00	6.604377e-01
-9	Rv2953	-9	0	A	T	0.015	-6.302182e+01	6.011521e+01	1.699760e+00	2.946947e-01
-9	Rv2955c	-9	0	A	T	0.012	-4.809003e+01	5.641724e+01	1.765102e+00	3.941677e-01
-9	Rv2956	-9	0	A	T	0.019	1.862208e+01	6.447573e+01	1.731856e+00	7.727681e-01
-9	Rv2957	-9	0	A	T	0.013	-3.535976e+01	5.716481e+01	1.747657e+00	5.363285e-01
-9	Rv2958c	-9	0	A	T	0.054	-5.229400e+01	5.529987e+01	1.754016e+00	3.445264e-01
-9	Rv2959c	-9	0	A	T	0.062	-7.827698e+01	7.942646e+01	1.697558e+00	3.245697e-01
-9	Rv2961	-9	0	A	T	0.012	-1.477619e+02	1.205328e+02	1.758623e+00	2.204820e-01
-9	Rv2962c	-9	0	A	T	0.141	9.923673e+01	5.340522e+01	1.707785e+00	6.339521e-02
-9	Rv2964	-9	0	A	T	0.061	-2.125725e+02	9.393178e+01	1.786572e+00	2.381607e-02
-9	Rv2967c	-9	0	A	T	0.012	3.736293e+01	5.374513e+01	1.741616e+00	4.870768e-01
-9	Rv2971	-9	0	A	T	0.062	6.773572e+01	1.285998e+02	1.754670e+00	5.984903e-01
-9	Rv2974c	-9	0	A	T	0.013	-3.777723e+01	5.210639e+01	1.748720e+00	4.685967e-01
-9	Rv2975c	-9	0	A	T	0.085	-7.698631e+01	9.905335e+01	1.765528e+00	4.371865e-01
-9	Rv2979c	-9	0	A	T	0.070	3.368307e+01	6.302891e+01	1.743195e+00	5.931622e-01
-9	Rv2981c	-9	0	A	T	0.470	6.139651e+00	7.989797e+01	1.744592e+00	9.387611e-01
-9	Rv2982c	-9	0	A	T	0.496	-1.435390e+02	1.164214e+02	1.683112e+00	2.178519e-01
-9	Rv2984	-9	0	A	T	0.170	-8.485672e+00	8.134544e+01	1.757606e+00	9.169361e-01
-9	Rv2992c	-9	0	A	T	0.033	-9.512057e+01	6.442080e+01	1.728710e+00	1.400666e-01
-9	Rv2994	-9	0	A	T	0.218	1.421920e+01	4.540792e+01	1.739540e+00	7.542277e-01
-9	Rv2996c	-9	0	A	T	0.019	-1.111681e+01	6.947797e+01	1.749371e+00	8.729050e-01
-9	Rv2997	-9	0	A	T	0.057	3.650921e+01	5.635749e+01	1.762183e+00	5.172325e-01
-9	Rv2998	-9	0	A	T	0.040	-2.824034e+01	1.267316e+02	1.769254e+00	8.237024e-01
-9	Rv2999	-9	0	A	T	0.499	3.328791e+01	2.413671e+02	1.756019e+00	8.903322e-01
-9	Rv3008	-9	0	A	T	0.016	1.195859e+01	9.275514e+01	1.741829e+00	8.974381e-01
-9	Rv3009c	-9	0	A	T	0.014	-1.869345e+02	8.407258e+01	1.783485e+00	2.637420e-02
-9	Rv3014c	-9	0	A	T	0.015	-7.316363e+00	4.621364e+01	1.741374e+00	8.742352e-01
-9	Rv3015c	-9	0	A	T	0.066	1.539364e+01	8.072996e+01	1.739784e+00	8.488091e-01
-9	Rv3016	-9	0	A	T	0.024	1.653242e+02	8.765909e+01	1.737703e+00	5.954512e-02
-9	Rv3017c	-9	0	A	T	0.015	6.750352e-02	6.242352e+01	1.743340e+00	9.991374e-01
-9	Rv3018A	-9	0	A	T	0.026	-5.517173e+01	7.980418e+01	1.742314e+00	4.894905e-01
-9	Rv3020c	-9	0	A	T	0.012	2.409448e+01	1.295631e+02	1.743897e+00	8.525029e-01
-9	Rv3022A	-9	0	A	T	0.030	2.781446e+01	6.434915e+01	1.742940e+00	6.656450e-01
-9	Rv3024c	-9	0	A	T	0.015	2.430996e+02	9.872778e+01	1.728564e+00	1.394810e-02
-9	Rv3026c	-9	0	A	T	0.019	8.298238e+01	5.736979e+01	1.778318e+00	1.483210e-01
-9	Rv3031	-9	0	A	T	0.018	-3.061424e+01	4.402118e+01	1.739202e+00	4.869162e-01
-9	Rv3032	-9	0	A	T	0.023	-9.071374e+01	8.689698e+01	1.734520e+00	2.967379e-01
-9	Rv3034c	-9	0	A	T	0.030	-1.594742e+00	6.727774e+01	1.763855e+00	9.810929e-01
-9	Rv3039c	-9	0	A	T	0.024	-2.574997e+02	1.530933e+02	1.797642e+00	9.284114e-02
-9	Rv3041c	-9	0	A	T	0.010	-7.859238e+01	6.273076e+01	1.772266e+00	2.105111e-01
-9	Rv3042c	-9	0	A	T	0.475	2.276857e+01	1.599963e+02	1.772283e+00	8.868622e-01
-9	Rv3047c	-9	0	A	T	0.055	6.753038e+00	9.758210e+01	1.754077e+00	9.448394e-01
-9	Rv3049c	-9	0	A	T	0.027	4.816556e+01	6.635129e+01	1.731475e+00	4.680352e-01
-9	Rv3050c	-9	0	A	T	0.012	-1.328560e+02	5.412271e+01	1.757413e+00	1.424503e-02
-9	Rv3051c	-9	0	A	T	0.058	-1.091237e+02	1.070774e+02	1.712596e+00	3.083623e-01
-9	Rv3053c	-9	0	A	T	0.012	1.205283e+00	1.846961e+02	1.749832e+00	9.947943e-01
-9	Rv3057c	-9	0	A	T	0.315	-6.482816e+01	6.777536e+01	1.776800e+00	3.390106e-01
-9	Rv3058c	-9	0	A	T	0.044	-6.003736e+01	7.809776e+01	1.748714e+00	4.421999e-01
-9	Rv3059	-9	0	A	T	0.068	1.130019e+02	7.503552e+01	1.778136e+00	1.323441e-01
-9	Rv3060c	-9	0	A	T	0.011	6.283819e+01	5.709428e+01	1.757388e+00	2.712966e-01
-9	Rv3061c	-9	0	A	T	0.051	6.414246e+01	4.065660e+01	1.725355e+00	1.149145e-01
-9	Rv3062	-9	0	A	T	0.497	1.223502e+02	1.785499e+02	1.722171e+00	4.933264e-01
-9	Rv3063	-9	0	A	T	0.498	6.049754e+01	2.204954e+02	1.754112e+00	7.838483e-01
-9	Rv3071	-9	0	A	T	0.019	-1.009879e+01	7.157022e+01	1.744604e+00	8.878128e-01
-9	Rv3073c	-9	0	A	T	0.022	-1.340300e-01	6.758873e+01	1.746401e+00	9.984181e-01
-9	Rv3074	-9	0	A	T	0.075	-8.967737e+01	5.757211e+01	1.722250e+00	1.195873e-01
-9	Rv3077	-9	0	A	T	0.162	-4.941728e+01	5.411109e+01	1.757377e+00	3.612971e-01
-9	Rv3078	-9	0	A	T	0.011	-2.793421e+02	8.021181e+01	1.751627e+00	5.150773e-04
-9	Rv3079c	-9	0	A	T	0.018	1.277709e+02	8.660732e+01	1.779591e+00	1.404052e-01
-9	Rv3080c	-9	0	A	T	0.128	-1.801547e+01	3.379440e+01	1.761212e+00	5.940729e-01
-9	Rv3081	-9	0	A	T	0.058	6.379700e+01	4.658400e+01	1.725450e+00	1.711058e-01
-9	Rv3083	-9	0	A	T	0.019	1.643737e+02	4.151240e+01	1.648310e+00	7.961851e-05
-9	Rv3084	-9	0	A	T	0.121	-8.582613e+01	4.240568e+01	1.741892e+00	4.320540e-02
-9	Rv3085	-9	0	A	T	0.030	8.502901e+01	7.214999e+01	1.727002e+00	2.388368e-01
-9	Rv3087	-9	0	A	T	0.069	-7.938440e+01	5.769450e+01	1.677449e+00	1.691037e-01
-9	Rv3088	-9	0	A	T	0.143	-4.736737e+01	4.970844e+01	1.758670e+00	3.408365e-01
-9	Rv3089	-9	0	A	T	0.063	-2.909285e+01	4.876970e+01	1.765743e+00	5.509337e-01
-9	Rv3090	-9	0	A	T	0.048	-2.170515e+01	7.168702e+01	1.736302e+00	7.621143e-01
-9	Rv3092c	-9	0	A	T	0.217	1.610148e+02	6.348938e+01	1.757784e+00	1.133964e-02
-9	Rv3093c	-9	0	A	T	0.478	1.280802e+02	1.148932e+02	1.764801e+00	2.651764e-01
-9	Rv3094c	-9	0	A	T	0.030	-3.913288e+01	6.805320e+01	1.746537e+00	5.653797e-01
-9	Rv3096	-9	0	A	T	0.029	-4.063303e+01	7.033716e+01	1.758290e+00	5.635856e-01
-9	Rv3097c	-9	0	A	T	0.238	-2.690468e+01	5.147928e+01	1.760383e+00	6.013303e-01
-9	Rv3104c	-9	0	A	T	0.018	-2.251319e+01	8.826845e+01	1.740392e+00	7.987267e-01
-9	Rv3106	-9	0	A	T	0.051	3.005165e+02	6.206303e+01	1.727000e+00	1.457586e-06
-9	Rv3109	-9	0	A	T	0.015	-1.427310e+01	5.030813e+01	1.743519e+00	7.766804e-01
-9	Rv3111	-9	0	A	T	0.017	3.539526e+01	4.984982e+01	1.739600e+00	4.778229e-01
-9	Rv3113	-9	0	A	T	0.283	6.806260e+00	2.341312e+01	1.733572e+00	7.713304e-01
-9	Rv3114	-9	0	A	T	0.065	2.653166e+01	7.897072e+01	1.741658e+00	7.369553e-01
-9	Rv3119	-9	0	A	T	0.019	-1.867758e+02	7.490537e+01	1.781654e+00	1.278742e-02
-9	Rv3120	-9	0	A	T	0.027	-3.711215e+01	7.079743e+01	1.733678e+00	6.002379e-01
-9	Rv3121	-9	0	A	T	0.497	-3.260611e+00	1.308054e+02	1.750798e+00	9.801173e-01
-9	Rv3122	-9	0	A	T	0.012	-1.022663e+02	9.094307e+01	1.713452e+00	2.610290e-01
-9	Rv3124	-9	0	A	T	0.107	-1.552465e+02	6.488400e+01	1.721818e+00	1.688372e-02
-9	Rv3125c	-9	0	A	T	0.116	2.512867e+01	4.826241e+01	1.742546e+00	6.026975e-01
-9	Rv3128c	-9	0	A	T	0.012	8.990785e+01	4.940650e+01	1.740042e+00	6.905272e-02
-9	Rv3130c	-9	0	A	T	0.029	-9.606279e+01	7.794785e+01	1.739717e+00	2.180492e-01
-9	Rv3132c	-9	0	A	T	0.012	3.987203e+01	5.384745e+01	1.714738e+00	4.591687e-01
-9	Rv3135	-9	0	A	T	0.039	-1.324725e+01	2.942886e+01	1.755230e+00	6.526898e-01
-9	Rv3136	-9	0	A	T	0.028	3.315788e+01	4.475929e+01	1.690782e+00	4.589615e-01
-9	Rv3137	-9	0	A	T	0.494	5.060999e+01	9.130400e+01	1.778678e+00	5.794786e-01
-9	Rv3139	-9	0	A	T	0.073	1.033714e+02	6.177202e+01	1.808331e+00	9.451048e-02
-9	Rv3140	-9	0	A	T	0.063	-8.334765e+01	7.585862e+01	1.763162e+00	2.721159e-01
-9	Rv3144c	-9	0	A	T	0.066	5.381072e+01	7.380391e+01	1.770825e+00	4.660848e-01
-9	Rv3148	-9	0	A	T	0.030	1.684860e+02	7.207211e+01	1.704032e+00	1.956936e-02
-9	Rv3150	-9	0	A	T	0.014	-3.278304e+01	5.993137e+01	1.724299e+00	5.844769e-01
-9	Rv3151	-9	0	A	T	0.498	-1.167357e+02	2.025113e+02	1.779379e+00	5.644288e-01
-9	Rv3158	-9	0	A	T	0.026	1.662866e+02	8.956392e+01	1.740868e+00	6.361710e-02
-9	Rv3159c	-9	0	A	T	0.215	9.621499e+01	4.885390e+01	1.714534e+00	4.913906e-02
-9	Rv3161c	-9	0	A	T	0.071	3.085110e+01	6.122584e+01	1.746196e+00	6.144340e-01
-9	Rv3169	-9	0	A	T	0.045	3.965721e+01	6.999281e+01	1.745847e+00	5.711022e-01
-9	Rv3170	-9	0	A	T	0.023	-1.072621e+01	5.102268e+01	1.740601e+00	8.335294e-01
-9	Rv3174	-9	0	A	T	0.183	3.062386e+01	6.036596e+01	1.747597e+00	6.120381e-01
-9	Rv3179	-9	0	A	T	0.219	3.486075e+01	6.304646e+01	1.755362e+00	5.804124e-01
-9	Rv3183	-9	0	A	T	0.025	1.972675e+01	7.701857e+01	1.744506e+00	7.978958e-01
-9	Rv3190c	-9	0	A	T	0.416	7.930266e+01	4.363381e+01	1.739834e+00	6.940387e-02
-9	Rv3193c	-9	0	A	T	0.100	5.139347e+01	5.451824e+01	1.741442e+00	3.460381e-01
-9	Rv3195	-9	0	A	T	0.166	2.068308e+01	4.974955e+01	1.738640e+00	6.776739e-01
-9	Rv3197	-9	0	A	T	0.017	1.920424e+01	1.024845e+02	1.739813e+00	8.513901e-01
-9	Rv3199c	-9	0	A	T	0.066	-2.768016e+01	4.247526e+01	1.762778e+00	5.147380e-01
-9	Rv3200c	-9	0	A	T	0.114	-8.397836e+00	5.577515e+01	1.753033e+00	8.803442e-01
-9	Rv3201c	-9	0	A	T	0.067	-4.383206e+01	5.069018e+01	1.729892e+00	3.873788e-01
-9	Rv3202c	-9	0	A	T	0.059	3.070363e+01	6.624740e+01	1.729085e+00	6.431147e-01
-9	Rv3204	-9	0	A	T	0.497	3.126052e+01	1.942077e+02	1.762388e+00	8.721494e-01
-9	Rv3205c	-9	0	A	T	0.012	1.403591e+02	1.113184e+02	1.705544e+00	2.076047e-01
-9	Rv3208	-9	0	A	T	0.011	-7.660042e+01	6.189313e+01	1.771801e+00	2.161051e-01
-9	Rv3209	-9	0	A	T	0.062	-1.905680e+02	6.708531e+01	1.881442e+00	4.580162e-03
-9	Rv3211	-9	0	A	T	0.012	-1.244075e+00	5.944786e+01	1.739481e+00	9.833073e-01
-9	Rv3213c	-9	0	A	T	0.497	-6.474635e+01	2.412782e+02	1.767295e+00	7.884796e-01
-9	Rv3216	-9	0	A	T	0.014	-9.873610e+01	1.018251e+02	1.715788e+00	3.324155e-01
-9	Rv3217c	-9	0	A	T	0.212	3.911546e+00	9.753766e+01	1.760288e+00	9.680179e-01
-9	Rv3218	-9	0	A	T	0.012	3.943608e+00	5.549815e+01	1.741221e+00	9.433635e-01
-9	Rv3220c	-9	0	A	T	0.063	2.681644e+01	6.170021e+01	1.745486e+00	6.639154e-01
-9	Rv3223c	-9	0	A	T	0.022	-1.431004e+02	8.964079e+01	1.689599e+00	1.106762e-01
-9	Rv3224	-9	0	A	T	0.021	2.227594e+02	6.913120e+01	1.728121e+00	1.307043e-03
-9	Rv3224A	-9	0	A	T	0.024	9.583293e+00	2.102417e+02	1.775204e+00	9.636510e-01
-9	Rv3225c	-9	0	A	T	0.024	-8.842768e+01	5.668871e+01	1.733716e+00	1.190597e-01
-9	Rv3227	-9	0	A	T	0.039	9.287930e+01	9.356652e+01	1.713844e+00	3.210843e-01
-9	Rv3234c	-9	0	A	T	0.275	2.566884e+01	6.844314e+01	1.765365e+00	7.076998e-01
-9	Rv3236c	-9	0	A	T	0.144	-1.550857e+01	5.163032e+01	1.751843e+00	7.639431e-01
-9	Rv3239c	-9	0	A	T	0.055	-3.488791e+01	4.695062e+01	1.722847e+00	4.575851e-01
-9	Rv3241c	-9	0	A	T	0.017	-9.073171e+01	9.365376e+01	1.761065e+00	3.328465e-01
-9	Rv3242c	-9	0	A	T	0.028	-3.373962e+01	8.102087e+01	1.740118e+00	6.771713e-01
-9	Rv3245c	-9	0	A	T	0.427	2.859215e+00	6.717884e+01	1.749319e+00	9.660586e-01
-9	Rv3247c	-9	0	A	T	0.030	-2.407126e+01	6.758030e+01	1.726858e+00	7.217647e-01
-9	Rv3249c	-9	0	A	T	0.018	1.807835e+00	9.400915e+01	1.744634e+00	9.846606e-01
-9	Rv3252c	-9	0	A	T	0.048	2.041702e+02	6.503745e+01	1.893020e+00	1.736292e-03
-9	Rv3256c	-9	0	A	T	0.028	1.023649e+02	7.533778e+01	1.780125e+00	1.744905e-01
-9	Rv3257c	-9	0	A	T	0.062	-5.956991e+01	1.924220e+02	1.776304e+00	7.569361e-01
-9	Rv3263	-9	0	A	T	0.191	1.268135e+01	5.044757e+01	1.741321e+00	8.015672e-01
-9	Rv3266c	-9	0	A	T	0.013	6.825887e+01	5.899161e+01	1.741609e+00	2.474711e-01
-9	Rv3270	-9	0	A	T	0.018	1.692516e+01	6.081124e+01	1.750780e+00	7.808139e-01
-9	Rv3272	-9	0	A	T	0.061	-7.358612e+01	1.042405e+02	1.742088e+00	4.803752e-01
-9	Rv3273	-9	0	A	T	0.014	-6.302512e+01	6.157923e+01	1.721815e+00	3.062935e-01
-9	Rv3279c	-9	0	A	T	0.134	-1.893187e+00	7.333134e+01	1.755828e+00	9.794078e-01
-9	Rv3281	-9	0	A	T	0.032	-5.744473e+01	3.090997e+01	1.732144e+00	6.335699e-02
-9	Rv3282	-9	0	A	T	0.054	-8.176841e+00	7.242523e+01	1.747644e+00	9.101290e-01
-9	Rv3283	-9	0	A	T	0.051	2.423375e+01	6.911226e+01	1.743975e+00	7.259194e-01
-9	Rv3287c	-9	0	A	T	0.016	3.045402e+01	5.393724e+01	1.742806e+00	5.724413e-01
-9	Rv3293	-9	0	A	T	0.055	-5.380930e+01	7.076060e+01	1.749635e+00	4.471447e-01
-9	Rv3296	-9	0	A	T	0.079	-1.441557e+01	3.880953e+01	1.737622e+00	7.103743e-01
-9	Rv3297	-9	0	A	T	0.045	-7.077633e+01	8.152380e+01	1.737591e+00	3.854815e-01
-9	Rv3299c	-9	0	A	T	0.071	-8.773803e+01	4.091143e+01	1.756855e+00	3.219260e-02
-9	Rv3300c	-9	0	A	T	0.039	1.247201e+02	8.002478e+01	1.776907e+00	1.193822e-01
-9	Rv3301c	-9	0	A	T	0.027	4.842178e+01	8.643142e+01	1.740152e+00	5.754280e-01
-9	Rv3302c	-9	0	A	T	0.035	7.307931e+01	5.894007e+01	1.766159e+00	2.152653e-01
-9	Rv3303c	-9	0	A	T	0.498	-9.559655e+01	1.600717e+02	1.746451e+00	5.504827e-01
-9	Rv3305c	-9	0	A	T	0.014	9.440369e+01	6.002908e+01	1.728971e+00	1.160757e-01
-9	Rv3306c	-9	0	A	T	0.113	3.749441e+01	6.766894e+01	1.744844e+00	5.796264e-01
-9	Rv3308	-9	0	A	T	0.021	-2.770544e+01	4.452992e+01	1.739236e+00	5.339481e-01
-9	Rv3310	-9	0	A	T	0.013	1.109392e+02	8.469190e+01	1.777090e+00	1.904828e-01
-9	Rv3312A	-9	0	A	T	0.011	-8.979996e+01	5.971621e+01	1.728134e+00	1.329096e-01
-9	Rv3317	-9	0	A	T	0.499	2.886024e+01	2.305066e+02	1.743946e+00	9.003840e-01
-9	Rv3318	-9	0	A	T	0.014	-5.842486e+01	5.216837e+01	1.723877e+00	2.629751e-01
-9	Rv3324A	-9	0	A	T	0.023	-3.073480e+01	4.880407e+01	1.736762e+00	5.289759e-01
-9	Rv3327	-9	0	A	T	0.148	7.182986e+01	3.163564e+01	1.715684e+00	2.335718e-02
-9	Rv3328c	-9	0	A	T	0.498	2.045487e+01	1.688963e+02	1.756359e+00	9.036256e-01
-9	Rv3329	-9	0	A	T	0.431	7.962033e+01	8.329620e+01	1.732110e+00	3.393364e-01
-9	Rv3331	-9	0	A	T	0.497	-9.048930e+01	1.514057e+02	1.738584e+00	5.501824e-01
-9	Rv3339c	-9	0	A	T	0.017	-4.763141e+01	4.652106e+01	1.749367e+00	3.061105e-01
-9	Rv3341	-9	0	A	T	0.036	5.828716e+01	1.235333e+02	1.774126e+00	6.371340e-01
-9	Rv3343c	-9	0	A	T	0.492	8.469362e+01	6.647611e+01	1.735876e+00	2.029014e-01
-9	Rv3344c	-9	0	A	T	0.040	-4.990171e+00	3.253758e+01	1.730015e+00	8.781359e-01
-9	Rv3345c	-9	0	A	T	0.151	1.061768e+01	1.805488e+01	1.755953e+00	5.565941e-01
-9	Rv3347c	-9	0	A	T	0.452	-4.998860e+01	4.964405e+01	1.733989e+00	3.141727e-01
-9	Rv3349c	-9	0	A	T	0.053	-1.643152e+02	1.076863e+02	1.798360e+00	1.273141e-01
-9	Rv3350c	-9	0	A	T	0.187	-1.038529e+01	2.533251e+01	1.723150e+00	6.819115e-01
-9	Rv3355c	-9	0	A	T	0.041	-1.806829e+02	1.363687e+02	1.795073e+00	1.854450e-01
-9	Rv3359	-9	0	A	T	0.028	2.305094e+01	8.565353e+01	1.746714e+00	7.878863e-01
-9	Rv3365c	-9	0	A	T	0.273	2.993704e+01	4.896559e+01	1.749764e+00	5.410612e-01
-9	Rv3366	-9	0	A	T	0.051	-1.092845e+01	1.105164e+02	1.750664e+00	9.212463e-01
-9	Rv3367	-9	0	A	T	0.031	2.749987e+01	3.230844e+01	1.745488e+00	3.948519e-01
-9	Rv3370c	-9	0	A	T	0.034	-1.467006e+01	4.201608e+01	1.738694e+00	7.270372e-01
-9	Rv3371	-9	0	A	T	0.013	-4.145913e+01	5.988076e+01	1.772915e+00	4.888485e-01
-9	Rv3373	-9	0	A	T	0.024	9.744746e+01	6.586615e+01	1.688926e+00	1.392834e-01
-9	Rv3375	-9	0	A	T	0.035	-3.532414e+00	5.600437e+01	1.739218e+00	9.497185e-01
-9	Rv3377c	-9	0	A	T	0.048	-2.942597e+00	5.445754e+01	1.748418e+00	9.569168e-01
-9	Rv3378c	-9	0	A	T	0.023	2.703565e+01	5.279759e+01	1.731479e+00	6.087046e-01
-9	Rv3379c	-9	0	A	T	0.042	-1.484841e+01	5.286448e+01	1.754669e+00	7.788547e-01
-9	Rv3382c	-9	0	A	T	0.011	-7.318050e+01	5.739848e+01	1.768396e+00	2.025794e-01
-9	Rv3383c	-9	0	A	T	0.472	9.719281e+01	1.127536e+02	1.739740e+00	3.888691e-01
-9	Rv3388	-9	0	A	T	0.066	-2.899448e+01	2.599371e+01	1.710825e+00	2.648912e-01
-9	Rv3389c	-9	0	A	T	0.048	-1.810139e+02	8.956104e+01	1.776074e+00	4.349556e-02
-9	Rv3390	-9	0	A	T	0.022	-1.572094e+02	6.977132e+01	1.694216e+00	2.443149e-02
-9	Rv3391	-9	0	A	T	0.040	3.886710e+01	4.225366e+01	1.728915e+00	3.578408e-01
-9	Rv3395A	-9	0	A	T	0.012	-5.528782e+01	6.085225e+01	1.797893e+00	3.637714e-01
-9	Rv3395c	-9	0	A	T	0.103	8.740646e+01	7.296592e+01	1.724728e+00	2.311967e-01
-9	Rv3396c	-9	0	A	T	0.151	-9.444743e+01	9.235144e+01	1.783254e+00	3.066642e-01
-9	Rv3399	-9	0	A	T	0.486	-5.136928e+00	5.612571e+01	1.746529e+00	9.270909e-01
-9	Rv3401	-9	0	A	T	0.072	-5.146773e+00	3.634265e+01	1.740163e+00	8.874063e-01
-9	Rv3402c	-9	0	A	T	0.063	-1.977467e+02	8.681349e+01	1.701292e+00	2.291712e-02
-9	Rv3403c	-9	0	A	T	0.020	2.176657e+01	4.347245e+01	1.733017e+00	6.166784e-01
-9	Rv3404c	-9	0	A	T	0.012	-6.354698e+00	5.272130e+01	1.733608e+00	9.040811e-01
-9	Rv3407	-9	0	A	T	0.048	1.035708e+02	1.418419e+02	1.766719e+00	4.654240e-01
-9	Rv3408	-9	0	A	T	0.498	-1.497423e+02	2.335320e+02	1.770493e+00	5.215145e-01
-9	Rv3409c	-9	0	A	T	0.013	-1.112281e+01	4.689579e+01	1.732409e+00	8.125578e-01
-9	Rv3410c	-9	0	A	T	0.019	4.328806e+01	7.062717e+01	1.773253e+00	5.400559e-01
-9	Rv3411c	-9	0	A	T	0.097	-7.218054e+01	6.252655e+01	1.771231e+00	2.485739e-01
-9	Rv3413c	-9	0	A	T	0.018	9.526529e+01	8.563644e+01	1.646613e+00	2.661793e-01
-9	Rv3414c	-9	0	A	T	0.015	-1.435390e+02	5.405780e+01	1.814139e+00	8.032279e-03
-9	Rv3416	-9	0	A	T	0.080	-2.925974e+01	8.347489e+01	1.769102e+00	7.260109e-01
-9	Rv3421c	-9	0	A	T	0.027	-1.261565e+01	5.114840e+01	1.738262e+00	8.052242e-01
-9	Rv3423c	-9	0	A	T	0.013	5.290522e+01	5.531946e+01	1.734218e+00	3.390899e-01
-9	Rv3424c	-9	0	A	T	0.060	1.304877e+01	5.499698e+01	1.734344e+00	8.124942e-01
-9	Rv3425	-9	0	A	T	0.153	-6.967214e+01	2.921537e+01	1.771109e+00	1.724883e-02
-9	Rv3426	-9	0	A	T	0.175	-1.781873e+00	3.010117e+01	1.746372e+00	9.528061e-01
-9	Rv3428c	-9	0	A	T	0.182	-1.586080e+01	3.069232e+01	1.740551e+00	6.054166e-01
-9	Rv3429	-9	0	A	T	0.185	-6.261189e+00	4.138307e+01	1.751001e+00	8.797666e-01
-9	Rv3431c	-9	0	A	T	0.026	-1.137669e+02	7.191989e+01	1.726807e+00	1.139542e-01
-9	Rv3433c	-9	0	A	T	0.054	-3.090726e+01	6.142136e+01	1.742351e+00	6.149184e-01
-9	Rv3434c	-9	0	A	T	0.044	1.929677e+02	5.766815e+01	1.788119e+00	8.455013e-04
-9	Rv3435c	-9	0	A	T	0.155	-3.264106e+00	6.833986e+01	1.747689e+00	9.619134e-01
-9	Rv3436c	-9	0	A	T	0.020	7.263568e+00	6.592295e+01	1.743960e+00	9.122835e-01
-9	Rv3438	-9	0	A	T	0.016	-8.357215e+01	8.656589e+01	1.780511e+00	3.345367e-01
-9	Rv3439c	-9	0	A	T	0.220	-1.222622e+02	5.916684e+01	1.686778e+00	3.901178e-02
-9	Rv3445c	-9	0	A	T	0.050	1.139257e+01	8.076661e+01	1.747657e+00	8.878505e-01
-9	Rv3446c	-9	0	A	T	0.066	-4.208078e+01	7.230522e+01	1.762405e+00	5.606874e-01
-9	Rv3447c	-9	0	A	T	0.480	6.850199e+01	7.193393e+01	1.765039e+00	3.411474e-01
-9	Rv3448	-9	0	A	T	0.027	-8.273960e+01	5.459984e+01	1.757381e+00	1.299472e-01
-9	Rv3449	-9	0	A	T	0.066	-2.583568e+01	5.051701e+01	1.711978e+00	6.091502e-01
-9	Rv3451	-9	0	A	T	0.360	2.530561e+01	6.950251e+01	1.749743e+00	7.158522e-01
-9	Rv3453	-9	0	A	T	0.217	3.536617e+01	1.031589e+02	1.756437e+00	7.317867e-01
-9	Rv3454	-9	0	A	T	0.031	-9.257875e+01	4.642039e+01	1.805918e+00	4.634614e-02
-9	Rv3456c	-9	0	A	T	0.015	-1.427387e+02	1.146278e+02	1.722053e+00	2.132958e-01
-9	Rv3457c	-9	0	A	T	0.014	4.010672e+01	4.696139e+01	1.725720e+00	3.932607e-01
-9	Rv3463	-9	0	A	T	0.060	1.115358e+02	6.684358e+01	1.739951e+00	9.546377e-02
-9	Rv3465	-9	0	A	T	0.054	-1.441205e+02	8.931603e+01	1.772997e+00	1.068850e-01
-9	Rv3466	-9	0	A	T	0.119	4.366673e+01	3.752548e+01	1.734145e+00	2.448021e-01
-9	Rv3467	-9	0	A	T	0.378	1.831870e+01	2.816948e+01	1.742317e+00	5.156247e-01
-9	Rv3468c	-9	0	A	T	0.474	7.997934e+01	9.233070e+01	1.749444e+00	3.865442e-01
-9	Rv3469c	-9	0	A	T	0.017	-4.908731e-01	7.748846e+01	1.742570e+00	9.949467e-01
-9	Rv3472	-9	0	A	T	0.026	-1.479562e+02	1.156757e+02	1.736684e+00	2.011310e-01
-9	Rv3476c	-9	0	A	T	0.099	-5.010556e+01	6.575943e+01	1.737843e+00	4.462427e-01
-9	Rv3478	-9	0	A	T	0.159	3.162825e+01	3.102370e+01	1.750624e+00	3.081837e-01
-9	Rv3479	-9	0	A	T	0.498	-3.842025e+02	2.511202e+02	1.720879e+00	1.262997e-01
-9	Rv3480c	-9	0	A	T	0.018	1.677992e+02	8.930875e+01	1.693526e+00	6.051252e-02
-9	Rv3481c	-9	0	A	T	0.017	2.927043e+02	1.010797e+02	1.524306e+00	3.852902e-03
-9	Rv3483c	-9	0	A	T	0.052	-1.575792e+02	1.063019e+02	1.766326e+00	1.385115e-01
-9	Rv3485c	-9	0	A	T	0.011	-7.748588e+01	6.426216e+01	1.727996e+00	2.281482e-01
-9	Rv3486	-9	0	A	T	0.021	-9.775947e+01	1.503653e+02	1.733071e+00	5.157258e-01
-9	Rv3487c	-9	0	A	T	0.061	-5.877171e+01	7.223738e+01	1.710502e+00	4.160454e-01
-9	Rv3489	-9	0	A	T	0.040	-8.259689e+01	1.288363e+02	1.751738e+00	5.215842e-01
-9	Rv3490	-9	0	A	T	0.062	7.522911e+00	9.958005e+01	1.746492e+00	9.397930e-01
-9	Rv3492c	-9	0	A	T	0.023	8.384098e+01	1.094914e+02	1.731336e+00	4.439917e-01
-9	Rv3494c	-9	0	A	T	0.030	-3.860751e+00	6.328910e+01	1.744685e+00	9.513682e-01
-9	Rv3497c	-9	0	A	T	0.071	1.299523e+01	5.847239e+01	1.746151e+00	8.241617e-01
-9	Rv3505	-9	0	A	T	0.017	5.431746e+01	5.005367e+01	1.771536e+00	2.780647e-01
-9	Rv3506	-9	0	A	T	0.159	1.165672e+02	5.587126e+01	1.774842e+00	3.716392e-02
-9	Rv3507	-9	0	A	T	0.147	7.191327e+00	1.979133e+01	1.740593e+00	7.164039e-01
-9	Rv3508	-9	0	A	T	0.342	-1.679835e+00	2.107827e+01	1.738980e+00	9.364934e-01
-9	Rv3509c	-9	0	A	T	0.011	-1.678981e+01	5.554249e+01	1.737290e+00	7.624867e-01
-9	Rv3511	-9	0	A	T	0.395	-6.931386e+01	2.577714e+01	1.593125e+00	7.269752e-03
-9	Rv3512	-9	0	A	T	0.451	4.712895e+01	3.484805e+01	1.773959e+00	1.765059e-01
-9	Rv3513c	-9	0	A	T	0.087	-2.198079e+01	3.809036e+01	1.731058e+00	5.640040e-01
-9	Rv3514	-9	0	A	T	0.217	2.685856e+01	1.920411e+01	1.757662e+00	1.622040e-01
-9	Rv3515c	-9	0	A	T	0.158	-5.148187e+01	6.772773e+01	1.740892e+00	4.473309e-01
-9	Rv3516	-9	0	A	T	0.497	2.694914e+02	2.158147e+02	1.741541e+00	2.120199e-01
-9	Rv3518c	-9	0	A	T	0.011	1.032027e+02	6.128158e+01	1.757284e+00	9.243543e-02
-9	Rv3521	-9	0	A	T	0.479	-3.949647e+01	7.735817e+01	1.761844e+00	6.097516e-01
-9	Rv3522	-9	0	A	T	0.497	-1.725472e+02	2.181121e+02	1.755337e+00	4.290502e-01
-9	Rv3523	-9	0	A	T	0.158	-1.175456e+01	6.025367e+01	1.750129e+00	8.453607e-01
-9	Rv3528c	-9	0	A	T	0.012	-2.299488e+01	6.294802e+01	1.733346e+00	7.149542e-01
-9	Rv3529c	-9	0	A	T	0.135	-3.133713e+01	6.022373e+01	1.759442e+00	6.029220e-01
-9	Rv3531c	-9	0	A	T	0.071	-1.763177e+01	6.245664e+01	1.749377e+00	7.777604e-01
-9	Rv3532	-9	0	A	T	0.030	2.911565e+01	4.775488e+01	1.707949e+00	5.421864e-01
-9	Rv3533c	-9	0	A	T	0.139	-4.223922e+01	4.436986e+01	1.739388e+00	3.413048e-01
-9	Rv3534c	-9	0	A	T	0.105	3.008992e+01	9.919047e+01	1.760595e+00	7.616736e-01
-9	Rv3535c	-9	0	A	T	0.131	6.296190e+01	6.792413e+01	1.733554e+00	3.541475e-01
-9	Rv3537	-9	0	A	T	0.055	-4.680008e+01	6.898185e+01	1.747461e+00	4.976273e-01
-9	Rv3538	-9	0	A	T	0.044	-3.633382e+01	8.049147e+01	1.740099e+00	6.517856e-01
-9	Rv3540c	-9	0	A	T	0.052	1.373067e+02	1.190045e+02	1.731097e+00	2.488213e-01
-9	Rv3543c	-9	0	A	T	0.017	-4.243834e+00	1.015440e+02	1.743321e+00	9.666708e-01
-9	Rv3544c	-9	0	A	T	0.212	1.645412e+01	1.040397e+02	1.759892e+00	8.743642e-01
-9	Rv3545c	-9	0	A	T	0.107	-8.625781e+01	7.519245e+01	1.741974e+00	2.515510e-01
-9	Rv3550	-9	0	A	T	0.021	3.581189e+01	5.834590e+01	1.787987e+00	5.394767e-01
-9	Rv3554	-9	0	A	T	0.102	8.674389e+00	5.273812e+01	1.748364e+00	8.693815e-01
-9	Rv3555c	-9	0	A	T	0.020	-1.801223e+01	5.177318e+01	1.753481e+00	7.279733e-01
-9	Rv3558	-9	0	A	T	0.264	2.666395e+01	5.408213e+01	1.772488e+00	6.220865e-01
-9	Rv3563	-9	0	A	T	0.064	8.750572e+00	9.690263e+01	1.748142e+00	9.280622e-01
-9	Rv3565	-9	0	A	T	0.016	-7.810130e+01	6.081846e+01	1.687569e+00	1.993377e-01
-9	Rv3566c	-9	0	A	T	0.022	5.132810e+01	6.409739e+01	1.751582e+00	4.234207e-01
-9	Rv3567c	-9	0	A	T	0.063	-1.090459e+02	1.254127e+02	1.768794e+00	3.847547e-01
-9	Rv3570c	-9	0	A	T	0.017	6.061335e+01	9.651248e+01	1.733731e+00	5.301033e-01
-9	Rv3573c	-9	0	A	T	0.033	1.579288e+00	4.179604e+01	1.743646e+00	9.698651e-01
-9	Rv3578	-9	0	A	T	0.012	3.502274e+01	6.289875e+01	1.729740e+00	5.777634e-01
-9	Rv3579c	-9	0	A	T	0.016	5.501374e+01	1.073032e+02	1.734774e+00	6.082625e-01
-9	Rv3580c	-9	0	A	T	0.048	-1.372853e+02	6.056917e+01	1.693292e+00	2.359839e-02
-9	Rv3586	-9	0	A	T	0.084	-6.748423e+01	8.313903e+01	1.770739e+00	4.171278e-01
-9	Rv3587c	-9	0	A	T	0.050	5.388888e+01	6.220408e+01	1.721702e+00	3.864911e-01
-9	Rv3589	-9	0	A	T	0.011	2.647719e+01	5.663508e+01	1.737231e+00	6.402261e-01
-9	Rv3590c	-9	0	A	T	0.108	-1.543335e+01	4.817128e+01	1.741824e+00	7.487340e-01
-9	Rv3591c	-9	0	A	T	0.081	6.762748e+00	6.816230e+01	1.755987e+00	9.209844e-01
-9	Rv3593	-9	0	A	T	0.498	1.073759e+02	2.433350e+02	1.775829e+00	6.591009e-01
-9	Rv3595c	-9	0	A	T	0.012	-3.449976e+01	5.054930e+01	1.732240e+00	4.950603e-01
-9	Rv3596c	-9	0	A	T	0.012	5.864001e+01	5.457595e+01	1.753988e+00	2.828365e-01
-9	Rv3597c	-9	0	A	T	0.036	-4.678445e+00	1.196487e+02	1.763830e+00	9.688162e-01
-9	Rv3598c	-9	0	A	T	0.054	-7.883451e+01	1.010305e+02	1.753789e+00	4.353706e-01
-9	Rv3603c	-9	0	A	T	0.010	5.826391e+01	6.567996e+01	1.736696e+00	3.752148e-01
-9	Rv3604c	-9	0	A	T	0.026	1.510881e+02	8.317927e+01	1.746490e+00	6.956376e-02
-9	Rv3605c	-9	0	A	T	0.015	-3.649031e+02	1.685305e+02	1.781884e+00	3.057460e-02
-9	Rv3608c	-9	0	A	T	0.032	9.911426e+01	5.760519e+01	1.755158e+00	8.559308e-02
-9	Rv3610c	-9	0	A	T	0.032	-4.520765e+01	5.879681e+01	1.743120e+00	4.421209e-01
-9	Rv3611	-9	0	A	T	0.024	1.740575e+01	4.357695e+01	1.744214e+00	6.896529e-01
-9	Rv3616c	-9	0	A	T	0.496	-2.291144e+01	1.386085e+02	1.761343e+00	8.687397e-01
-9	Rv3618	-9	0	A	T	0.056	1.160928e+02	4.210817e+01	1.767518e+00	5.924399e-03
-9	Rv3620c	-9	0	A	T	0.084	-9.071484e+00	3.562698e+01	1.751797e+00	7.990585e-01
-9	Rv3624c	-9	0	A	T	0.151	9.335957e+01	9.819429e+01	1.759469e+00	3.419217e-01
-9	Rv3629c	-9	0	A	T	0.016	1.106568e+01	4.366910e+01	1.740876e+00	8.000052e-01
-9	Rv3630	-9	0	A	T	0.474	1.082400e+02	9.458351e+01	1.753764e+00	2.526991e-01
-9	Rv3636	-9	0	A	T	0.213	-2.145037e+02	9.703148e+01	1.826664e+00	2.725321e-02
-9	Rv3637	-9	0	A	T	0.011	1.194285e+02	5.936054e+01	1.734212e+00	4.445866e-02
-9	Rv3639c	-9	0	A	T	0.036	9.228213e+01	4.753102e+01	1.788663e+00	5.243707e-02
-9	Rv3640c	-9	0	A	T	0.017	-2.232600e+01	4.894790e+01	1.763588e+00	6.483905e-01
-9	Rv3649	-9	0	A	T	0.078	5.556012e+01	5.551274e+01	1.750119e+00	3.171057e-01
-9	Rv3651	-9	0	A	T	0.027	-1.748983e+02	5.145372e+01	1.719386e+00	6.988744e-04
-9	Rv3652	-9	0	A	T	0.212	-5.137042e+01	7.868322e+01	1.760411e+00	5.139649e-01
-9	Rv3653	-9	0	A	T	0.054	-6.007160e+00	4.394241e+01	1.739861e+00	8.912874e-01
-9	Rv3655c	-9	0	A	T	0.500	-2.170404e+02	4.221558e+02	1.750021e+00	6.072630e-01
-9	Rv3657c	-9	0	A	T	0.118	1.010063e+02	8.870903e+01	1.795644e+00	2.550939e-01
-9	Rv3659c	-9	0	A	T	0.062	-5.188248e+01	5.495787e+01	1.726607e+00	3.453446e-01
-9	Rv3660c	-9	0	A	T	0.032	7.810290e+01	5.906657e+01	1.735838e+00	1.863327e-01
-9	Rv3662c	-9	0	A	T	0.020	7.358514e+00	6.521367e+01	1.744225e+00	9.101793e-01
-9	Rv3664c	-9	0	A	T	0.017	1.409302e+02	9.472626e+01	1.745033e+00	1.370843e-01
-9	Rv3666c	-9	0	A	T	0.079	-8.398915e+01	7.143680e+01	1.788113e+00	2.399501e-01
-9	Rv3671c	-9	0	A	T	0.066	-2.526280e+01	7.969651e+01	1.756282e+00	7.513099e-01
-9	Rv3673c	-9	0	A	T	0.042	9.677250e+01	8.489604e+01	1.739095e+00	2.545649e-01
-9	Rv3674c	-9	0	A	T	0.053	-1.087129e+02	9.353572e+01	1.775182e+00	2.453676e-01
-9	Rv3676	-9	0	A	T	0.057	-1.033861e+02	6.117825e+01	1.765194e+00	9.131181e-02
-9	Rv3680	-9	0	A	T	0.073	-3.108076e+01	4.169957e+01	1.753485e+00	4.562109e-01
-9	Rv3682	-9	0	A	T	0.057	-5.480638e+01	5.957711e+01	1.695897e+00	3.578034e-01
-9	Rv3684	-9	0	A	T	0.012	2.138151e+02	5.458017e+01	1.628097e+00	9.469694e-05
-9	Rv3685c	-9	0	A	T	0.027	-5.534158e+01	4.741521e+01	1.738509e+00	2.433811e-01
-9	Rv3689	-9	0	A	T	0.121	3.973343e+01	5.095208e+01	1.709868e+00	4.356556e-01
-9	Rv3691	-9	0	A	T	0.058	4.733264e+01	6.326178e+01	1.738734e+00	4.544890e-01
-9	Rv3693	-9	0	A	T	0.213	-4.650823e+01	8.198410e+01	1.755278e+00	5.706310e-01
-9	Rv3694c	-9	0	A	T	0.018	1.102808e+02	8.639753e+01	1.756389e+00	2.020567e-01
-9	Rv3696c	-9	0	A	T	0.084	7.355997e+01	2.040709e+01	1.711300e+00	3.258172e-04
-9	Rv3698	-9	0	A	T	0.036	1.613909e+01	5.277717e+01	1.735582e+00	7.598140e-01
-9	Rv3699	-9	0	A	T	0.012	-7.729481e+01	8.466065e+01	1.721318e+00	3.614338e-01
-9	Rv3703c	-9	0	A	T	0.155	-1.762708e+00	6.338063e+01	1.749055e+00	9.778173e-01
-9	Rv3704c	-9	0	A	T	0.012	1.084529e+02	1.077577e+02	1.745966e+00	3.144079e-01
-9	Rv3705A	-9	0	A	T	0.029	-3.516493e+01	5.839280e+01	1.735988e+00	5.471494e-01
-9	Rv3705c	-9	0	A	T	0.031	-6.830655e+00	7.628999e+01	1.744173e+00	9.286718e-01
-9	Rv3710	-9	0	A	T	0.030	7.124834e+01	5.212427e+01	1.705544e+00	1.719226e-01
-9	Rv3711c	-9	0	A	T	0.497	-1.926291e+01	2.445620e+02	1.771324e+00	9.372331e-01
-9	Rv3712	-9	0	A	T	0.043	1.187902e+02	1.169607e+02	1.758319e+00	3.100108e-01
-9	Rv3714c	-9	0	A	T	0.054	-1.048797e+02	5.050479e+01	1.796673e+00	3.805485e-02
-9	Rv3715c	-9	0	A	T	0.050	-2.001163e+02	2.048286e+02	1.792501e+00	3.287753e-01
-9	Rv3719	-9	0	A	T	0.499	-3.030246e+02	3.069586e+02	1.750709e+00	3.237576e-01
-9	Rv3720	-9	0	A	T	0.212	-2.876581e+01	9.383148e+01	1.755987e+00	7.592264e-01
-9	Rv3722c	-9	0	A	T	0.054	-5.192043e+01	7.702860e+01	1.759917e+00	5.004191e-01
-9	Rv3724B	-9	0	A	T	0.064	-1.333748e+02	1.043582e+02	1.784344e+00	2.014874e-01
-9	Rv3725	-9	0	A	T	0.063	-6.419970e+01	1.250610e+02	1.753619e+00	6.078061e-01
-9	Rv3726	-9	0	A	T	0.013	6.146808e+01	5.317829e+01	1.703261e+00	2.479646e-01
-9	Rv3727	-9	0	A	T	0.275	-2.268729e+01	4.736340e+01	1.768302e+00	6.320253e-01
-9	Rv3728	-9	0	A	T	0.031	-5.558776e+00	4.421169e+01	1.740243e+00	8.999666e-01
-9	Rv3729	-9	0	A	T	0.188	-6.810991e+01	5.348719e+01	1.729360e+00	2.031348e-01
-9	Rv3731	-9	0	A	T	0.475	1.227749e+02	1.276600e+02	1.728839e+00	3.363834e-01
-9	Rv3737	-9	0	A	T	0.494	-3.744093e+01	8.127152e+01	1.744504e+00	6.451074e-01
-9	Rv3738c	-9	0	A	T	0.017	4.497738e+00	4.546923e+01	1.743217e+00	9.212202e-01
-9	Rv3741c	-9	0	A	T	0.038	1.585294e+02	1.065063e+02	1.720820e+00	1.369027e-01
-9	Rv3743c	-9	0	A	T	0.035	6.800109e+00	3.285985e+01	1.734114e+00	8.360907e-01
-9	Rv3746c	-9	0	A	T	0.024	-1.283594e+02	8.229044e+01	1.750087e+00	1.190711e-01
-9	Rv3749c	-9	0	A	T	0.014	6.085846e+00	5.014228e+01	1.742360e+00	9.034177e-01
-9	Rv3758c	-9	0	A	T	0.049	-2.624176e+01	8.941017e+01	1.759645e+00	7.691934e-01
-9	Rv3759c	-9	0	A	T	0.217	6.540684e+00	7.676570e+01	1.752061e+00	9.321145e-01
-9	Rv3761c	-9	0	A	T	0.010	1.775045e+01	5.475213e+01	1.730143e+00	7.458475e-01
-9	Rv3762c	-9	0	A	T	0.049	1.847956e+01	5.048561e+01	1.756882e+00	7.144045e-01
-9	Rv3763	-9	0	A	T	0.021	-8.396028e-03	8.174295e+01	1.748513e+00	9.999181e-01
-9	Rv3764c	-9	0	A	T	0.495	-1.797707e+02	1.096108e+02	1.749666e+00	1.012582e-01
-9	Rv3766	-9	0	A	T	0.072	1.927267e+01	6.603749e+01	1.729237e+00	7.704576e-01
-9	Rv3769	-9	0	A	T	0.011	-5.321059e+01	6.547385e+01	1.707987e+00	4.165563e-01
-9	Rv3770c	-9	0	A	T	0.065	-8.753658e+01	8.079558e+01	1.778810e+00	2.788407e-01
-9	Rv3772	-9	0	A	T	0.078	-9.115549e+01	7.661192e+01	1.779298e+00	2.343542e-01
-9	Rv3773c	-9	0	A	T	0.088	6.761680e+01	7.348985e+01	1.711224e+00	3.577197e-01
-9	Rv3774	-9	0	A	T	0.021	4.047305e+01	4.377284e+01	1.734787e+00	3.553575e-01
-9	Rv3775	-9	0	A	T	0.216	3.069313e+01	5.971602e+01	1.738142e+00	6.073602e-01
-9	Rv3776	-9	0	A	T	0.497	7.502860e+00	1.232658e+02	1.748987e+00	9.514753e-01
-9	Rv3777	-9	0	A	T	0.210	2.166258e+02	5.603409e+01	1.753754e+00	1.167686e-04
-9	Rv3779	-9	0	A	T	0.019	-7.486279e+01	5.331868e+01	1.717700e+00	1.605668e-01
-9	Rv3782	-9	0	A	T	0.042	-8.201514e+00	6.678608e+01	1.748246e+00	9.022845e-01
-9	Rv3784	-9	0	A	T	0.044	-6.283243e+01	6.237390e+01	1.759797e+00	3.139754e-01
-9	Rv3785	-9	0	A	T	0.038	-1.463375e+01	3.844805e+01	1.735640e+00	7.035615e-01
-9	Rv3786c	-9	0	A	T	0.262	1.227052e+02	4.331020e+01	1.786081e+00	4.688405e-03
-9	Rv3787c	-9	0	A	T	0.010	1.786511e+02	5.500820e+01	1.756709e+00	1.196550e-03
-9	Rv3788	-9	0	A	T	0.053	-1.275879e+02	9.184500e+01	1.786577e+00	1.650483e-01
-9	Rv3792	-9	0	A	T	0.121	-1.180962e+02	4.679933e+01	1.751923e+00	1.175292e-02
-9	Rv3793	-9	0	A	T	0.107	-7.153640e+01	4.962250e+01	1.773350e+00	1.496808e-01
-9	Rv3794	-9	0	A	T	0.034	-3.118528e+00	3.899278e+01	1.744168e+00	9.362693e-01
-9	Rv3795	-9	0	A	T	0.300	7.901058e+01	1.648284e+01	1.441432e+00	1.850724e-06
-9	Rv3797	-9	0	A	T	0.105	5.328257e+00	5.484632e+01	1.741555e+00	9.226249e-01
-9	Rv3798	-9	0	A	T	0.156	-4.819326e+01	3.274540e+01	1.728502e+00	1.413569e-01
-9	Rv3800c	-9	0	A	T	0.072	-4.040939e+01	3.927015e+01	1.751333e+00	3.036885e-01
-9	Rv3801c	-9	0	A	T	0.065	1.756863e+02	8.692438e+01	1.788475e+00	4.349381e-02
-9	Rv3802c	-9	0	A	T	0.217	-1.577011e+01	7.045279e+01	1.758181e+00	8.229216e-01
-9	Rv3803c	-9	0	A	T	0.011	-7.244124e+01	5.785419e+01	1.729443e+00	2.107723e-01
-9	Rv3805c	-9	0	A	T	0.063	1.140082e+02	5.328124e+01	1.656792e+00	3.258301e-02
-9	Rv3806c	-9	0	A	T	0.069	7.186937e+01	2.455841e+01	1.633284e+00	3.494950e-03
-9	Rv3808c	-9	0	A	T	0.028	2.319222e+01	4.780173e+01	1.745303e+00	6.276433e-01
-9	Rv3811	-9	0	A	T	0.057	9.506568e+01	4.928543e+01	1.745979e+00	5.398867e-02
-9	Rv3812	-9	0	A	T	0.012	-1.912290e+01	5.428675e+01	1.744387e+00	7.247092e-01
-9	Rv3818	-9	0	A	T	0.012	5.614565e+01	6.853772e+01	1.804238e+00	4.128437e-01
-9	Rv3820c	-9	0	A	T	0.084	5.278428e+01	5.179651e+01	1.739513e+00	3.083814e-01
-9	Rv3822	-9	0	A	T	0.037	-1.848346e-01	5.564823e+01	1.747315e+00	9.973504e-01
-9	Rv3823c	-9	0	A	T	0.171	-1.661671e+01	4.032226e+01	1.760241e+00	6.803437e-01
-9	Rv3824c	-9	0	A	T	0.254	-6.727910e+01	4.610121e+01	1.771009e+00	1.447308e-01
-9	Rv3825c	-9	0	A	T	0.111	-1.607525e+01	3.118380e+01	1.731147e+00	6.063014e-01
-9	Rv3826	-9	0	A	T	0.061	5.579601e+01	5.231301e+01	1.747656e+00	2.863827e-01
-9	Rv3827c	-9	0	A	T	0.496	-5.824968e+01	1.211423e+02	1.753494e+00	6.307229e-01
-9	Rv3828c	-9	0	A	T	0.022	-7.542026e+01	1.249775e+02	1.768637e+00	5.463132e-01
-9	Rv3829c	-9	0	A	T	0.061	1.610496e+02	5.945829e+01	1.727813e+00	6.855566e-03
-9	Rv3830c	-9	0	A	T	0.079	-6.477995e+01	1.277029e+02	1.734872e+00	6.120609e-01
-9	Rv3831	-9	0	A	T	0.055	8.251032e+01	8.909657e+01	1.774481e+00	3.545977e-01
-9	Rv3832c	-9	0	A	T	0.024	2.064939e+02	6.023207e+01	1.666001e+00	6.285990e-04
-9	Rv3833	-9	0	A	T	0.424	-2.152009e+02	5.890705e+01	1.802659e+00	2.704868e-04
-9	Rv3835	-9	0	A	T	0.055	8.455202e+01	6.502246e+01	1.760612e+00	1.937381e-01
-9	Rv3836	-9	0	A	T	0.012	-3.503364e+00	5.920595e+01	1.747854e+00	9.528249e-01
-9	Rv3837c	-9	0	A	T	0.050	-1.396253e+02	2.262662e+02	1.795146e+00	5.372998e-01
-9	Rv3838c	-9	0	A	T	0.065	-1.030498e+02	5.115895e+01	1.788764e+00	4.420717e-02
-9	Rv3839	-9	0	A	T	0.066	6.206829e+01	7.694042e+01	1.745888e+00	4.200008e-01
-9	Rv3842c	-9	0	A	T	0.293	3.910957e+01	5.495501e+01	1.773311e+00	4.768147e-01
-9	Rv3843c	-9	0	A	T	0.141	-2.256689e+00	6.231362e+01	1.751163e+00	9.711171e-01
-9	Rv3847	-9	0	A	T	0.061	-2.060997e+02	8.988826e+01	1.690801e+00	2.203471e-02
-9	Rv3850	-9	0	A	T	0.015	9.990859e+01	6.485684e+01	1.758618e+00	1.237230e-01
-9	Rv3852	-9	0	A	T	0.017	-9.300854e+00	7.690365e+01	1.746420e+00	9.037581e-01
-9	Rv3854c	-9	0	A	T	0.176	8.955163e+01	1.697060e+01	1.431903e+00	1.566304e-07
-9	Rv3859c	-9	0	A	T	0.016	-2.589088e+01	4.406528e+01	1.739524e+00	5.569433e-01
-9	Rv3860	-9	0	A	T	0.041	4.605532e+00	4.818721e+01	1.747314e+00	9.238739e-01
-9	Rv3862c	-9	0	A	T	0.034	1.327899e+02	3.310789e+01	1.742154e+00	6.436409e-05
-9	Rv3863	-9	0	A	T	0.104	5.629360e+00	5.209422e+01	1.748044e+00	9.139658e-01
-9	Rv3864	-9	0	A	T	0.254	-8.181345e+01	6.758010e+01	1.768424e+00	2.262889e-01
-9	Rv3865	-9	0	A	T	0.015	4.030513e+01	9.353406e+01	1.748061e+00	6.666108e-01
-9	Rv3868	-9	0	A	T	0.014	2.504177e+02	5.225850e+01	1.589737e+00	1.865271e-06
-9	Rv3869	-9	0	A	T	0.061	-6.721531e+01	4.714594e+01	1.704602e+00	1.542271e-01
-9	Rv3870	-9	0	A	T	0.072	-4.135592e+01	3.312523e+01	1.737444e+00	2.121094e-01
-9	Rv3871	-9	0	A	T	0.100	1.227316e+01	3.392496e+01	1.742482e+00	7.175868e-01
-9	Rv3872	-9	0	A	T	0.498	3.953829e+02	2.862187e+02	1.702366e+00	1.674208e-01
-9	Rv3873	-9	0	A	T	0.106	-6.361619e+01	7.227050e+01	1.766869e+00	3.789049e-01
-9	Rv3874	-9	0	A	T	0.106	-3.067173e+01	8.043506e+01	1.753351e+00	7.030333e-01
-9	Rv3876	-9	0	A	T	0.045	-5.419869e+01	3.814388e+01	1.736706e+00	1.556132e-01
-9	Rv3877	-9	0	A	T	0.042	2.092070e+01	4.730953e+01	1.743701e+00	6.584201e-01
-9	Rv3878	-9	0	A	T	0.155	6.834668e+01	7.224019e+01	1.722400e+00	3.442923e-01
-9	Rv3879c	-9	0	A	T	0.236	-3.136063e+01	3.944494e+01	1.733146e+00	4.267475e-01
-9	Rv3881c	-9	0	A	T	0.060	-7.688626e+00	3.291613e+01	1.749109e+00	8.153503e-01
-9	Rv3882c	-9	0	A	T	0.250	-1.638307e+01	3.939006e+01	1.744263e+00	6.775461e-01
-9	Rv3883c	-9	0	A	T	0.032	2.255523e+01	5.689875e+01	1.736404e+00	6.918752e-01
-9	Rv3884c	-9	0	A	T	0.223	6.441412e+01	3.838455e+01	1.719129e+00	9.359089e-02
-9	Rv3885c	-9	0	A	T	0.031	6.894655e+01	4.290520e+01	1.716036e+00	1.083364e-01
-9	Rv3886c	-9	0	A	T	0.142	2.002463e+01	4.896762e+01	1.731834e+00	6.826617e-01
-9	Rv3887c	-9	0	A	T	0.024	3.758310e+01	4.104398e+01	1.717249e+00	3.600251e-01
-9	Rv3888c	-9	0	A	T	0.132	-7.454784e+01	4.158078e+01	1.687203e+00	7.325748e-02
-9	Rv3889c	-9	0	A	T	0.108	1.067206e+00	5.498104e+01	1.745191e+00	9.845170e-01
-9	Rv3892c	-9	0	A	T	0.405	-6.587482e+01	4.823010e+01	1.799809e+00	1.722516e-01
-9	Rv3893c	-9	0	A	T	0.014	-2.193953e+01	5.019758e+01	1.732432e+00	6.621464e-01
-9	Rv3894c	-9	0	A	T	0.498	6.100533e+01	1.976591e+02	1.755357e+00	7.576513e-01
-9	Rv3895c	-9	0	A	T	0.017	-1.139858e+01	4.870337e+01	1.746973e+00	8.149945e-01
-9	Rv3896c	-9	0	A	T	0.499	4.226068e+02	3.899491e+02	1.713272e+00	2.787007e-01
-9	Rv3897c	-9	0	A	T	0.113	-1.779831e+01	5.501803e+01	1.764965e+00	7.463750e-01
-9	Rv3898c	-9	0	A	T	0.063	-5.513115e+00	1.146430e+02	1.749141e+00	9.616532e-01
-9	Rv3899c	-9	0	A	T	0.035	-7.574547e+00	4.294438e+01	1.745715e+00	8.600258e-01
-9	Rv3900c	-9	0	A	T	0.170	-3.503034e+01	5.433618e+01	1.749410e+00	5.192510e-01
-9	Rv3901c	-9	0	A	T	0.195	-7.390482e+01	6.600669e+01	1.771091e+00	2.630911e-01
-9	Rv3903c	-9	0	A	T	0.056	4.383989e+01	3.502161e+01	1.744463e+00	2.108959e-01
-9	Rv3904c	-9	0	A	T	0.012	1.278265e+02	6.518317e+01	1.848772e+00	5.011310e-02
-9	Rv3906c	-9	0	A	T	0.029	-4.295308e+01	6.367801e+01	1.726515e+00	5.001049e-01
-9	Rv3907c	-9	0	A	T	0.036	-1.460091e+02	5.390091e+01	1.822558e+00	6.850856e-03
-9	Rv3908	-9	0	A	T	0.055	-4.035689e+01	6.134420e+01	1.747362e+00	5.107478e-01
-9	Rv3909	-9	0	A	T	0.024	-4.899786e+01	4.030088e+01	1.766850e+00	2.243071e-01
-9	Rv3910	-9	0	A	T	0.184	-6.999867e+01	3.507080e+01	1.634244e+00	4.617484e-02
-9	Rv3913	-9	0	A	T	0.018	-7.324464e+01	6.658201e+01	1.763175e+00	2.715306e-01
-9	Rv3915	-9	0	A	T	0.052	5.095700e+01	5.603787e+01	1.708674e+00	3.633634e-01
-9	Rv3916c	-9	0	A	T	0.045	-2.651022e+01	5.383955e+01	1.743088e+00	6.225344e-01
-9	Rv3917c	-9	0	A	T	0.012	2.248905e+01	5.538011e+01	1.756821e+00	6.847546e-01
-9	Rv3919c	-9	0	A	T	0.287	3.334493e+01	1.893583e+01	1.687220e+00	7.851054e-02
-9	Rv3920c	-9	0	A	T	0.024	1.324834e+02	5.879687e+01	1.675246e+00	2.442962e-02
-9	Rv3921c	-9	0	A	T	0.012	-1.120660e+02	7.318914e+01	1.671456e+00	1.259956e-01
-9	Rv3922c	-9	0	A	T	0.016	5.403642e+01	1.144684e+02	1.748413e+00	6.369696e-01
-9	Rvnr01	-9	0	A	T	0.108	2.939285e+02	1.799660e+01	1.375164e+00	3.790830e-54
-9	Rvnr02	-9	0	A	T	0.049	-1.919934e+01	3.357260e+01	1.750189e+00	5.675169e-01
-9	inter_PE12_fbiC	-9	0	A	T	0.013	5.037867e+01	1.094542e+02	1.740921e+00	6.454073e-01
-9	inter_PE19_esxM	-9	0	A	T	0.027	5.055340e+01	9.659658e+01	1.747349e+00	6.008334e-01
-9	inter_PE19_esxM-SNP_CS_2030347_ATGGCCTCA1-9ATGGCCTCG_MAS1-3MAS_esxM	-9	0	A	T	0.021	5.080167e+01	7.901703e+01	1.739139e+00	5.204023e-01
-9	inter_PE27A_esxR	-9	0	A	T	0.026	4.803117e+01	7.155137e+01	1.739219e+00	5.021739e-01
-9	inter_PE33_Rv3651	-9	0	A	T	0.021	-1.601949e+01	8.221384e+01	1.747913e+00	8.455433e-01
-9	inter_PE34_Rv3747	-9	0	A	T	0.029	2.458722e+02	6.140369e+01	1.655726e+00	6.617080e-05
-9	inter_PE36_Rv3894c	-9	0	A	T	0.149	3.843209e+01	7.678241e+01	1.758224e+00	6.167948e-01
-9	inter_PE3_PE4	-9	0	A	T	0.040	-1.361827e+02	1.528025e+02	1.777094e+00	3.729882e-01
-9	inter_PE7_betP	-9	0	A	T	0.053	1.802776e+02	1.141948e+02	1.747852e+00	1.146801e-01
-9	inter_PE8_Rv1041c	-9	0	A	T	0.376	-5.922855e+01	3.774802e+01	1.765084e+00	1.169079e-01
-9	inter_PE_PE	-9	0	A	T	0.491	5.704931e+01	6.641894e+01	1.751764e+00	3.905552e-01
-9	inter_PE_PPE12	-9	0	A	T	0.065	-6.579213e+01	7.338723e+01	1.716050e+00	3.701677e-01
-9	inter_PE_PPE3	-9	0	A	T	0.030	-2.601312e+00	3.747437e+01	1.746287e+00	9.446706e-01
-9	inter_PE_Rv0979c	-9	0	A	T	0.030	9.199210e+01	3.599146e+01	1.578749e+00	1.071622e-02
-9	inter_PE_Rv1453	-9	0	A	T	0.043	-5.007250e+01	8.291149e+01	1.770586e+00	5.460097e-01
-9	inter_PE_Rv1819c	-9	0	A	T	0.107	1.668728e+01	8.397243e+01	1.751362e+00	8.425138e-01
-9	inter_PE_Rv2616	-9	0	A	T	0.219	-9.775130e+01	2.755902e+01	1.743124e+00	4.051720e-04
-9	inter_PE_Rv3346c	-9	0	A	T	0.036	-3.181512e+01	4.794846e+01	1.761888e+00	5.071242e-01
-9	inter_PE_Rvnt25	-9	0	A	T	0.064	-1.002076e+01	7.701607e+01	1.739121e+00	8.964998e-01
-9	inter_PE_ctaB	-9	0	A	T	0.018	-1.065533e+02	7.175773e+01	1.767312e+00	1.378401e-01
-9	inter_PE_cysA1	-9	0	A	T	0.011	-5.552303e+00	1.713625e+02	1.761171e+00	9.741579e-01
-9	inter_PE_fadD19	-9	0	A	T	0.021	-3.879044e+01	1.043157e+02	1.742124e+00	7.100676e-01
-9	inter_PE_ilvX	-9	0	A	T	0.132	1.543251e+01	8.797572e+01	1.752298e+00	8.607819e-01
-9	inter_PE_mprA	-9	0	A	T	0.484	2.411865e+01	4.842326e+01	1.725383e+00	6.185219e-01
-9	inter_PPE13_Rv0879c	-9	0	A	T	0.017	8.733757e+01	9.877106e+01	1.742270e+00	3.767479e-01
-9	inter_PPE18_esxK	-9	0	A	T	0.078	3.531065e+01	5.025611e+01	1.765087e+00	4.824367e-01
-9	inter_PPE18_esxK-SNP_CS_1340659_ATGGCCTCA1-9ATGGCCTCG_MAS1-3MAS_esxK	-9	0	A	T	0.070	-8.334733e+01	4.758998e+01	1.706139e+00	8.014679e-02
-9	inter_PPE23_Rv1706A	-9	0	A	T	0.495	-1.084866e+02	1.180956e+02	1.786469e+00	3.584777e-01
-9	inter_PPE30_PE	-9	0	A	T	0.104	-9.626968e+01	1.228679e+02	1.764476e+00	4.334801e-01
-9	inter_PPE31_PPE32	-9	0	A	T	0.013	3.054449e+01	5.491228e+01	1.732243e+00	5.781527e-01
-9	inter_PPE36_prcA	-9	0	A	T	0.498	2.998575e+00	1.385033e+02	1.739472e+00	9.827310e-01
-9	inter_PPE38_PPE39	-9	0	A	T	0.041	6.617177e+01	4.813120e+01	1.719978e+00	1.694516e-01
-9	inter_PPE51_Rv3137	-9	0	A	T	0.077	-5.921742e+01	6.445612e+01	1.769662e+00	3.584300e-01
-9	inter_PPE53_Rv3160c	-9	0	A	T	0.078	3.484136e+01	2.407284e+01	1.730479e+00	1.480736e-01
-9	inter_PPE56_Rv3351c	-9	0	A	T	0.012	-1.459529e+02	6.962552e+01	1.740071e+00	3.627492e-02
-9	inter_PPE57_PPE58	-9	0	A	T	0.030	-3.691139e+01	5.723320e+01	1.740141e+00	5.190998e-01
-9	inter_PPE58_Rv3427c	-9	0	A	T	0.011	7.515678e+01	5.115204e+01	1.769220e+00	1.420265e-01
-9	inter_PPE60_Rv3479	-9	0	A	T	0.197	6.398090e+00	6.666435e+01	1.748700e+00	9.235572e-01
-9	inter_PPE61_PPE62	-9	0	A	T	0.052	6.820818e+01	1.252309e+02	1.733387e+00	5.860923e-01
-9	inter_PPE69_PE36	-9	0	A	T	0.102	1.266048e+02	5.692645e+01	1.803146e+00	2.633922e-02
-9	inter_Rv0010c_Rv0011c	-9	0	A	T	0.012	-4.818284e+01	4.709908e+01	1.728774e+00	3.065155e-01
-9	inter_Rv0021c_whiB5	-9	0	A	T	0.443	5.545922e+01	4.194407e+01	1.795594e+00	1.863552e-01
-9	inter_Rv0026_Rv0027	-9	0	A	T	0.152	6.566304e+01	8.966452e+01	1.729179e+00	4.641213e-01
-9	inter_Rv0037c_Rv0038	-9	0	A	T	0.025	5.461783e+01	1.687827e+02	1.769013e+00	7.463001e-01
-9	inter_Rv0051_Rv0052	-9	0	A	T	0.149	2.617536e+01	1.151652e+02	1.765767e+00	8.202417e-01
-9	inter_Rv0061_celA1	-9	0	A	T	0.014	7.300004e+01	1.255290e+02	1.762716e+00	5.609897e-01
-9	inter_Rv0067c_Rv0068	-9	0	A	T	0.104	2.074457e+01	4.827073e+01	1.736080e+00	6.674536e-01
-9	inter_Rv0071_Rv0072	-9	0	A	T	0.438	9.563526e+00	5.164937e+01	1.754583e+00	8.531338e-01
-9	inter_Rv0078A_Rv0079	-9	0	A	T	0.028	-1.812085e+01	5.209001e+01	1.732033e+00	7.279964e-01
-9	inter_Rv0094c_Rv0095c	-9	0	A	T	0.251	-3.435264e+01	3.029191e+01	1.747113e+00	2.570057e-01
-9	inter_Rv0110_Rv0111	-9	0	A	T	0.497	-2.334849e+02	1.958848e+02	1.783481e+00	2.335238e-01
-9	inter_Rv0123_PE	-9	0	A	T	0.140	9.950427e+01	6.684615e+01	1.744307e+00	1.368750e-01
[truncated: 463 more rows]
