# Supplementary material for: GWAS for quantitative resistance phenotypes in Mycobacterium tuberculosis reveals resistance genes and regulatory regions
Source: Nat Commun. 2019 May 13;10:2128. doi: 10.1038/s41467-019-10110-6 (PMC6513847; doi:10.1038/s41467-019-10110-6)
Supplement: Supplementary file 12 — Source Data [file 41467_2019_10110_MOESM12_ESM.zip › 9-Source Data Folder/gene_ami_valid.assoc.txt]

chr	rs	ps	n_miss	allele1	allele0	af	beta	se	l_remle	p_wald
-9	Rv0042c	-9	0	A	T	0.021	1.133670e-01	8.910587e-02	1.028451e-01	2.042953e-01
-9	Rv0422c	-9	0	A	T	0.026	1.524527e-01	7.511112e-02	1.029127e-01	4.330031e-02
-9	Rv1524	-9	0	A	T	0.031	2.900618e-02	6.921112e-02	8.471136e-02	6.754554e-01
-9	Rv1525	-9	0	A	T	0.024	-6.216409e-02	6.866916e-02	7.278055e-02	3.660741e-01
-9	Rv1250	-9	0	A	T	0.031	-3.940201e-02	1.027075e-01	8.722756e-02	7.015313e-01
-9	Rv1523	-9	0	A	T	0.045	-3.175541e-02	5.724458e-02	7.292937e-02	5.795055e-01
-9	Rv1520	-9	0	A	T	0.295	9.631144e-02	2.889591e-02	1.000000e-05	9.705169e-04
-9	Rv1253	-9	0	A	T	0.053	-6.138791e-02	6.104907e-02	7.549814e-02	3.154702e-01
-9	Rv1259	-9	0	A	T	0.014	-2.480441e-02	9.009069e-02	7.568379e-02	7.832610e-01
-9	Rv1529	-9	0	A	T	0.021	-3.676789e-02	7.370081e-02	7.368038e-02	6.182419e-01
-9	Rv0125	-9	0	A	T	0.010	-2.068080e-02	1.069012e-01	7.718577e-02	8.467364e-01
-9	Rv0124	-9	0	A	T	0.091	4.609819e-03	3.753380e-02	7.665293e-02	9.023364e-01
-9	Rv0126	-9	0	A	T	0.015	-5.186432e-02	8.281283e-02	7.468953e-02	5.316216e-01
-9	Rv2949c	-9	0	A	T	0.027	1.110340e-01	6.299459e-02	6.671970e-02	7.902207e-02
-9	Rv1587c	-9	0	A	T	0.067	-2.352114e-03	5.028877e-02	8.006387e-02	9.627270e-01
-9	Rv2801c	-9	0	A	T	0.010	-3.896349e-02	1.073549e-01	7.794291e-02	7.169133e-01
-9	Rv2398c	-9	0	A	T	0.471	2.766506e-02	7.949012e-02	8.303413e-02	7.280691e-01
-9	271	-9	0	A	T	0.012	-3.421787e-02	9.912913e-02	7.742429e-02	7.302057e-01
-9	Rv2729c	-9	0	A	T	0.474	2.624225e-02	8.442207e-02	8.401168e-02	7.561411e-01
-9	Rv2455c	-9	0	A	T	0.039	-4.974894e-02	6.061930e-02	7.875336e-02	4.125036e-01
-9	Rv1111c	-9	0	A	T	0.034	1.099079e-01	9.649889e-02	1.192045e-01	2.556620e-01
-9	Rv3640c	-9	0	A	T	0.048	-5.674586e-02	6.245690e-02	7.214011e-02	3.643367e-01
-9	2686	-9	0	A	T	0.027	-4.005904e-02	1.192157e-01	9.209004e-02	7.370977e-01
-9	2680	-9	0	A	T	0.366	2.062875e-02	4.215677e-02	6.948431e-02	6.249750e-01
-9	2681	-9	0	A	T	0.014	-5.819441e-02	8.784784e-02	7.622482e-02	5.082118e-01
-9	2682	-9	0	A	T	0.039	-2.284604e-02	7.436770e-02	8.407272e-02	7.589087e-01
-9	Rv1521	-9	0	A	T	0.060	-4.445619e-02	5.646985e-02	7.472644e-02	4.317753e-01
-9	98	-9	0	A	T	0.041	1.557272e-02	7.359223e-02	8.689992e-02	8.325614e-01
-9	94	-9	0	A	T	0.498	1.482964e-02	2.565705e-01	7.885680e-02	9.539482e-01
-9	Rv2605c	-9	0	A	T	0.010	1.402313e-01	1.011194e-01	8.475105e-02	1.665708e-01
-9	Rv0230c	-9	0	A	T	0.014	9.478385e-02	9.023779e-02	8.395052e-02	2.944185e-01
-9	Rv3480c	-9	0	A	T	0.057	1.617513e-01	5.747999e-02	1.319823e-01	5.226838e-03
-9	Rv1991c	-9	0	A	T	0.014	-2.379016e-02	9.386258e-02	7.763035e-02	8.000944e-01
-9	Rv1672c	-9	0	A	T	0.033	-3.817338e-02	9.117749e-02	8.311389e-02	6.757664e-01
-9	1179	-9	0	A	T	0.277	1.034161e-01	2.850954e-02	1.000000e-05	3.381420e-04
-9	Rv1061	-9	0	A	T	0.034	-4.093513e-02	8.382079e-02	8.183856e-02	6.256604e-01
-9	Rv1060	-9	0	A	T	0.010	-2.839780e-02	1.025451e-01	7.554209e-02	7.820313e-01
-9	Rv3666c	-9	0	A	T	0.322	6.558280e-02	4.857440e-02	4.474467e-02	1.780202e-01
-9	Rv2783c	-9	0	A	T	0.015	-3.225842e-02	8.400163e-02	7.371580e-02	7.012440e-01
-9	Rv1889c	-9	0	A	T	0.039	2.144432e-01	7.566131e-02	1.502004e-01	4.915890e-03
-9	Rv2713	-9	0	A	T	0.039	-6.694981e-02	5.724567e-02	7.565609e-02	2.431555e-01
-9	Rv1486c	-9	0	A	T	0.466	2.996066e-02	7.322333e-02	8.143252e-02	6.827182e-01
-9	Rv2714	-9	0	A	T	0.342	4.676819e-02	4.847853e-02	6.078778e-02	3.354890e-01
-9	Rv1854c	-9	0	A	T	0.012	-2.651192e-02	9.774033e-02	7.675713e-02	7.863929e-01
-9	Rv3411c	-9	0	A	T	0.291	9.768036e-02	2.880774e-02	1.000000e-05	7.937097e-04
-9	625	-9	0	A	T	0.051	1.673591e-01	4.792055e-02	1.859620e-02	5.532554e-04
-9	Rv0387c	-9	0	A	T	0.029	-4.779130e-02	7.279391e-02	7.843731e-02	5.120045e-01
-9	Rv2900c	-9	0	A	T	0.027	-3.031227e-02	6.785377e-02	7.444993e-02	6.554039e-01
-9	Rv2955c	-9	0	A	T	0.060	8.093970e-02	5.213741e-02	7.941105e-02	1.216499e-01
-9	Rv0946c	-9	0	A	T	0.024	-3.302339e-02	7.327925e-02	7.566907e-02	6.525777e-01
-9	Rv0165c	-9	0	A	T	0.322	6.595204e-02	4.896527e-02	4.559892e-02	1.790593e-01
-9	2746	-9	0	A	T	0.012	-6.233803e-02	9.989529e-02	8.308511e-02	5.330960e-01
-9	Rv3167c	-9	0	A	T	0.072	-9.688151e-02	5.034601e-02	6.683044e-02	5.529364e-02
-9	Rv0331	-9	0	A	T	0.120	7.372662e-02	4.829434e-02	1.264034e-01	1.279479e-01
-9	Rv0332	-9	0	A	T	0.017	-4.720960e-02	8.103439e-02	7.473801e-02	5.606239e-01
-9	Rv0336	-9	0	A	T	0.330	5.373175e-02	4.431924e-02	4.645696e-02	2.263539e-01
-9	393	-9	0	A	T	0.497	1.190747e-02	1.746370e-01	7.618959e-02	9.456861e-01
-9	392	-9	0	A	T	0.010	-3.850184e-02	1.172490e-01	8.076340e-02	7.428638e-01
-9	390	-9	0	A	T	0.021	-3.406890e-02	7.742652e-02	7.559905e-02	6.602533e-01
-9	Rv3891c	-9	0	A	T	0.029	-4.333388e-02	1.142809e-01	9.133486e-02	7.048263e-01
-9	Rv0822c	-9	0	A	T	0.051	-3.995114e-02	6.062050e-02	7.204135e-02	5.103951e-01
-9	2308	-9	0	A	T	0.286	9.978094e-02	2.868601e-02	1.000000e-05	5.818346e-04
-9	2301	-9	0	A	T	0.084	-3.190678e-02	4.730735e-02	7.452589e-02	5.005581e-01
-9	2302	-9	0	A	T	0.010	-4.716020e-02	1.020515e-01	7.500138e-02	6.443408e-01
-9	2304	-9	0	A	T	0.027	-4.607015e-02	1.109276e-01	8.802394e-02	6.782166e-01
-9	Rv2897c	-9	0	A	T	0.091	5.327342e-02	3.923914e-02	7.402515e-02	1.756270e-01
-9	2306	-9	0	A	T	0.497	1.802145e-02	1.889885e-01	8.060263e-02	9.240968e-01
-9	Rv2440c	-9	0	A	T	0.295	9.631071e-02	2.889564e-02	1.000000e-05	9.705002e-04
-9	Rv3240c	-9	0	A	T	0.022	-3.537448e-02	7.393369e-02	7.452343e-02	6.326817e-01
-9	Rv1018c	-9	0	A	T	0.022	-6.270711e-02	7.220494e-02	8.151003e-02	3.858606e-01
-9	Rv2676c	-9	0	A	T	0.031	-3.377049e-02	9.764642e-02	8.498692e-02	7.297102e-01
-9	171	-9	0	A	T	0.012	-4.067090e-02	9.832854e-02	7.883000e-02	6.794563e-01
-9	Rv1258c	-9	0	A	T	0.284	1.004923e-01	2.864760e-02	1.000000e-05	5.233370e-04
-9	Rv3016	-9	0	A	T	0.014	-4.790717e-02	9.385817e-02	7.628317e-02	6.101449e-01
-9	Rv0021c	-9	0	A	T	0.055	-4.975966e-02	5.877057e-02	7.165484e-02	3.978736e-01
-9	Rv1958c	-9	0	A	T	0.010	-4.453627e-02	1.012180e-01	7.456438e-02	6.602622e-01
-9	Rv3687c	-9	0	A	T	0.012	-5.581328e-02	9.336140e-02	7.394165e-02	5.504268e-01
-9	Rv2276	-9	0	A	T	0.291	9.768051e-02	2.880779e-02	1.000000e-05	7.937103e-04
-9	Rv2275	-9	0	A	T	0.038	-3.352317e-02	7.745515e-02	7.875999e-02	6.654763e-01
-9	Rv2270	-9	0	A	T	0.041	3.834696e-02	7.397754e-02	9.646805e-02	6.046027e-01
-9	Rv2279	-9	0	A	T	0.015	8.811468e-02	9.327850e-02	8.194369e-02	3.456286e-01
-9	Rv0891c	-9	0	A	T	0.498	1.482964e-02	2.565705e-01	7.885680e-02	9.539482e-01
-9	1769	-9	0	A	T	0.339	6.304476e-02	3.147047e-02	7.095542e-02	4.607546e-02
-9	Rv1367c	-9	0	A	T	0.322	6.565366e-02	4.875012e-02	4.510502e-02	1.791160e-01
-9	1764	-9	0	A	T	0.389	5.269907e-02	5.273868e-02	6.304127e-02	3.185071e-01
-9	Rv3908	-9	0	A	T	0.277	1.034155e-01	2.850933e-02	1.000000e-05	3.381361e-04
-9	Rv1037c	-9	0	A	T	0.332	9.031308e-02	4.255745e-02	3.032293e-02	3.467311e-02
-9	Rv2697c	-9	0	A	T	0.033	-3.039397e-02	8.022762e-02	8.340078e-02	7.050789e-01
-9	693	-9	0	A	T	0.026	-3.688376e-02	1.274897e-01	9.431705e-02	7.725526e-01
-9	690	-9	0	A	T	0.017	-2.480631e-02	1.003449e-01	8.152583e-02	8.049202e-01
-9	1541	-9	0	A	T	0.046	1.666479e-02	6.232483e-02	8.800661e-02	7.893620e-01
-9	Rv2059	-9	0	A	T	0.320	6.135729e-02	4.305842e-02	4.217634e-02	1.552389e-01
-9	1548	-9	0	A	T	0.015	-3.434592e-02	8.732666e-02	7.547850e-02	6.943840e-01
-9	Rv3379c	-9	0	A	T	0.046	1.740233e-02	6.361165e-02	8.562387e-02	7.846087e-01
-9	Rv3011c	-9	0	A	T	0.041	-3.973284e-02	7.446603e-02	7.942226e-02	5.940477e-01
-9	Rv2869c	-9	0	A	T	0.324	6.305218e-02	4.868322e-02	4.604679e-02	1.962978e-01
-9	Rv0963c	-9	0	A	T	0.015	-6.380836e-02	8.265021e-02	7.457084e-02	4.407259e-01
-9	Rv0932c	-9	0	A	T	0.065	7.372046e-02	5.093617e-02	8.235478e-02	1.488901e-01
-9	Rv3652	-9	0	A	T	0.089	-3.599501e-02	5.831605e-02	7.506357e-02	5.375606e-01
-9	Rv3653	-9	0	A	T	0.101	-9.622369e-03	3.689736e-02	8.090156e-02	7.944415e-01
-9	Rv3651	-9	0	A	T	0.039	-4.707722e-02	7.901969e-02	7.984257e-02	5.517964e-01
-9	Rv3142c	-9	0	A	T	0.014	-3.578849e-02	9.744118e-02	7.829800e-02	7.136758e-01
-9	Rv3596c	-9	0	A	T	0.041	-3.751375e-02	7.241172e-02	7.820237e-02	6.048101e-01
-9	Rv1500	-9	0	A	T	0.063	-4.668927e-02	5.576439e-02	7.502828e-02	4.031361e-01
-9	Rv1501	-9	0	A	T	0.050	6.800012e-02	4.822962e-02	6.362871e-02	1.596335e-01
-9	Rv1502	-9	0	A	T	0.474	2.624225e-02	8.442207e-02	8.401168e-02	7.561411e-01
-9	Rv1509	-9	0	A	T	0.022	-1.021618e-01	6.963203e-02	1.009380e-01	1.434145e-01
-9	Rv0109	-9	0	A	T	0.082	3.678630e-02	3.880202e-02	7.242852e-02	3.438929e-01
-9	Rv0106	-9	0	A	T	0.019	5.947394e-02	7.829320e-02	8.249500e-02	4.480922e-01
-9	Rv0104	-9	0	A	T	0.341	4.250031e-02	4.819513e-02	5.847029e-02	3.785946e-01
-9	Rv0102	-9	0	A	T	0.021	-3.111974e-02	7.551426e-02	7.452785e-02	6.805675e-01
-9	Rv0101	-9	0	A	T	0.084	-3.520054e-03	4.009269e-02	7.676422e-02	9.300979e-01
-9	Rv2996c	-9	0	A	T	0.067	-1.126573e-01	4.643475e-02	7.090379e-02	1.587019e-02
-9	Rv2416c	-9	0	A	T	0.057	8.940385e-02	5.363816e-02	1.603500e-01	9.663467e-02
-9	Rv1498c	-9	0	A	T	0.474	2.624225e-02	8.442207e-02	8.401168e-02	7.561411e-01
-9	Rv2347c	-9	0	A	T	0.330	5.377061e-02	4.688394e-02	4.914034e-02	2.523734e-01
-9	255	-9	0	A	T	0.034	-3.030727e-02	7.678094e-02	8.206221e-02	6.933369e-01
-9	Rv3193c	-9	0	A	T	0.075	-4.931363e-02	4.897480e-02	6.610620e-02	3.148134e-01
-9	Rv1837c	-9	0	A	T	0.247	7.683149e-02	3.441078e-02	1.764550e-02	2.632704e-02
-9	Rv3221c	-9	0	A	T	0.026	-3.688376e-02	1.274897e-01	9.431705e-02	7.725526e-01
-9	2519	-9	0	A	T	0.026	-2.779827e-02	6.713557e-02	7.399431e-02	6.791349e-01
-9	2511	-9	0	A	T	0.022	-2.563740e-02	8.453043e-02	8.004922e-02	7.618848e-01
-9	Rv2614c	-9	0	A	T	0.022	-8.782899e-02	6.947343e-02	7.803038e-02	2.071699e-01
-9	Rv3646c	-9	0	A	T	0.038	-4.927680e-02	7.627367e-02	7.861983e-02	5.187562e-01
-9	Rv1447c	-9	0	A	T	0.041	-6.172576e-03	5.389592e-02	7.743711e-02	9.088987e-01
-9	Rv1532c	-9	0	A	T	0.284	1.004939e-01	2.864807e-02	1.000000e-05	5.233403e-04
-9	Rv2796c	-9	0	A	T	0.033	-4.134651e-02	9.547010e-02	8.454872e-02	6.652762e-01
-9	Rv3365c	-9	0	A	T	0.349	4.332584e-02	4.711771e-02	6.369052e-02	3.585860e-01
-9	Rv3733c	-9	0	A	T	0.010	-7.584634e-02	1.001143e-01	7.686970e-02	4.493072e-01
-9	Rv2428	-9	0	A	T	0.010	1.562467e-01	1.031307e-01	8.255416e-02	1.308522e-01
-9	Rv2429	-9	0	A	T	0.026	-2.932571e-02	1.050595e-01	8.583695e-02	7.803407e-01
-9	1159	-9	0	A	T	0.310	7.873539e-02	4.412057e-02	3.102197e-02	7.537954e-02
-9	1157	-9	0	A	T	0.046	1.822728e-02	5.276476e-02	8.262617e-02	7.300109e-01
-9	1156	-9	0	A	T	0.010	-2.367597e-02	1.040793e-01	7.623987e-02	8.202107e-01
-9	1151	-9	0	A	T	0.010	1.090320e-01	1.008545e-01	7.617501e-02	2.805585e-01
-9	1152	-9	0	A	T	0.057	-6.629447e-02	5.383747e-02	6.962774e-02	2.191778e-01
-9	Rv1674c	-9	0	A	T	0.063	-4.521869e-02	6.439145e-02	8.178591e-02	4.830885e-01
-9	Rv1924c	-9	0	A	T	0.017	-2.800436e-02	8.550894e-02	7.709731e-02	7.435244e-01
-9	Rv1993c	-9	0	A	T	0.026	-3.688376e-02	1.274897e-01	9.431705e-02	7.725526e-01
-9	Rv0717	-9	0	A	T	0.038	-2.044556e-02	7.773717e-02	8.584340e-02	7.927305e-01
-9	Rv3417c	-9	0	A	T	0.010	-6.945096e-02	1.009289e-01	7.625154e-02	4.919288e-01
-9	Rv3808c	-9	0	A	T	0.014	7.990844e-02	8.891881e-02	7.654049e-02	3.695753e-01
-9	Rv0940c	-9	0	A	T	0.019	-3.969879e-02	7.658198e-02	7.312794e-02	6.045864e-01
-9	Rv2039c	-9	0	A	T	0.493	3.966692e-02	1.278275e-01	7.764461e-02	7.565435e-01
-9	Rv2101	-9	0	A	T	0.469	2.822818e-02	8.131211e-02	8.337986e-02	7.287241e-01
-9	Rv3734c	-9	0	A	T	0.014	-6.901117e-02	8.792467e-02	7.550764e-02	4.331589e-01
-9	Rv3435c	-9	0	A	T	0.077	2.496615e-02	5.503378e-02	9.297922e-02	6.504191e-01
-9	Rv0352	-9	0	A	T	0.031	-3.145110e-02	6.925538e-02	7.613805e-02	6.500733e-01
-9	Rv0353	-9	0	A	T	0.017	-3.019858e-02	9.797168e-02	8.065316e-02	7.581227e-01
-9	Rv0350	-9	0	A	T	0.029	-3.308768e-02	1.016186e-01	8.584389e-02	7.449570e-01
-9	1413	-9	0	A	T	0.019	-6.529863e-02	8.091303e-02	7.842855e-02	4.203150e-01
-9	Rv3715c	-9	0	A	T	0.272	1.056882e-01	2.841962e-02	1.000000e-05	2.402239e-04
-9	Rv0359	-9	0	A	T	0.062	-3.758101e-02	6.667962e-02	7.965793e-02	5.734581e-01
-9	Rv1074c	-9	0	A	T	0.046	-7.225312e-02	6.329226e-02	7.478685e-02	2.545707e-01
-9	Rv3743c	-9	0	A	T	0.053	6.905529e-02	4.752328e-02	7.143559e-02	1.472818e-01
-9	Rv0151c	-9	0	A	T	0.128	-3.497424e-02	4.355558e-02	6.964324e-02	4.226441e-01
-9	Rv3555c	-9	0	A	T	0.041	-4.882035e-02	7.341267e-02	7.831866e-02	5.065710e-01
-9	Rv0118c	-9	0	A	T	0.324	6.331508e-02	4.862067e-02	4.636718e-02	1.938726e-01
-9	2181	-9	0	A	T	0.455	3.330829e-02	6.509986e-02	7.891052e-02	6.092859e-01
-9	2180	-9	0	A	T	0.065	-4.939643e-04	6.570628e-02	9.211053e-02	9.940069e-01
-9	Rv3465	-9	0	A	T	0.276	1.041657e-01	2.847832e-02	1.000000e-05	3.021484e-04
-9	Rv3467	-9	0	A	T	0.478	2.289920e-02	7.460836e-02	7.561291e-02	7.591204e-01
-9	Rv3466	-9	0	A	T	0.399	1.514915e-02	4.176558e-02	7.208539e-02	7.170793e-01
-9	Rv3468c	-9	0	A	T	0.474	3.215182e-02	7.988611e-02	8.074802e-02	6.876341e-01
-9	Rv3463	-9	0	A	T	0.029	-2.626661e-02	7.184601e-02	7.879402e-02	7.149331e-01
-9	Rv2439c	-9	0	A	T	0.389	5.269907e-02	5.273868e-02	6.304127e-02	3.185071e-01
-9	Rv2670c	-9	0	A	T	0.010	-3.502054e-02	1.017357e-01	7.527330e-02	7.309224e-01
-9	150	-9	0	A	T	0.024	3.810641e-03	7.096584e-02	7.894180e-02	9.572137e-01
-9	157	-9	0	A	T	0.036	-5.898788e-02	8.111018e-02	8.005639e-02	4.676558e-01
-9	Rv3202c	-9	0	A	T	0.317	7.100768e-02	4.515271e-02	3.561581e-02	1.168991e-01
-9	158	-9	0	A	T	0.320	6.845001e-02	4.929386e-02	4.503073e-02	1.660166e-01
-9	Rv0791c	-9	0	A	T	0.101	-4.530749e-02	5.037449e-02	6.589783e-02	3.691788e-01
-9	Rv2386c	-9	0	A	T	0.045	-7.798178e-02	5.706376e-02	6.552860e-02	1.728178e-01
-9	2724	-9	0	A	T	0.034	9.443666e-03	6.195648e-02	8.036623e-02	8.789584e-01
-9	2721	-9	0	A	T	0.354	4.009067e-02	4.965450e-02	6.808696e-02	4.201021e-01
-9	2729	-9	0	A	T	0.015	-3.011200e-02	8.664622e-02	7.562495e-02	7.284467e-01
-9	Rv3071	-9	0	A	T	0.017	-3.762766e-02	8.218407e-02	7.578437e-02	6.474058e-01
-9	Rv3077	-9	0	A	T	0.498	1.971097e-02	2.628189e-01	8.019993e-02	9.402678e-01
-9	Rv3074	-9	0	A	T	0.036	-4.201321e-04	5.884478e-02	7.893365e-02	9.943083e-01
-9	Rv1737c	-9	0	A	T	0.017	-2.596137e-02	1.010835e-01	8.185575e-02	7.974913e-01
-9	Rv1179c	-9	0	A	T	0.086	-1.079709e-02	3.982529e-02	7.927678e-02	7.864982e-01
-9	Rv3685c	-9	0	A	T	0.034	6.714185e-02	5.805098e-02	8.753467e-02	2.483871e-01
-9	Rv2213	-9	0	A	T	0.024	-4.935385e-02	6.919515e-02	7.442256e-02	4.762609e-01
-9	Rv2212	-9	0	A	T	0.017	-3.453326e-02	8.488625e-02	7.616334e-02	6.844417e-01
-9	1704	-9	0	A	T	0.498	1.971097e-02	2.628189e-01	8.019993e-02	9.402678e-01
-9	Rv2219	-9	0	A	T	0.012	-6.432623e-02	9.391725e-02	7.484104e-02	4.939386e-01
-9	Rv0897c	-9	0	A	T	0.058	-5.971014e-02	5.570382e-02	7.091436e-02	2.846463e-01
-9	Rv1068c	-9	0	A	T	0.313	3.625960e-02	3.341468e-02	6.271342e-02	2.787610e-01
-9	Rv3351c	-9	0	A	T	0.012	-9.089298e-02	9.325992e-02	7.817940e-02	3.305611e-01
-9	Rv1035c	-9	0	A	T	0.019	8.456505e-02	9.359736e-02	8.771403e-02	3.670114e-01
-9	Rv3384c	-9	0	A	T	0.012	-8.093443e-02	1.058030e-01	8.578627e-02	4.449210e-01
-9	3026	-9	0	A	T	0.283	1.012141e-01	2.861156e-02	1.000000e-05	4.701266e-04
-9	3025	-9	0	A	T	0.493	-2.271312e-01	1.251244e-01	8.814743e-02	7.051957e-02
-9	3024	-9	0	A	T	0.099	-5.129662e-02	5.176414e-02	6.873300e-02	3.225272e-01
-9	3023	-9	0	A	T	0.320	6.804597e-02	4.874899e-02	4.412253e-02	1.638293e-01
-9	3021	-9	0	A	T	0.012	-3.095437e-02	9.509106e-02	7.496396e-02	7.450197e-01
-9	Rv3079c	-9	0	A	T	0.048	-8.113283e-02	6.333145e-02	7.744121e-02	2.011881e-01
-9	Rv1748	-9	0	A	T	0.010	-5.103289e-02	1.013466e-01	7.549992e-02	6.149613e-01
-9	Rv1746	-9	0	A	T	0.017	-4.236009e-02	8.642962e-02	7.713081e-02	6.244261e-01
-9	Rv1742	-9	0	A	T	0.019	-6.718568e-02	7.707346e-02	6.898720e-02	3.840879e-01
-9	Rv1668c	-9	0	A	T	0.497	1.802145e-02	1.889885e-01	8.060263e-02	9.240968e-01
-9	Rv3670	-9	0	A	T	0.010	-4.636918e-02	1.026913e-01	7.515152e-02	6.519384e-01
-9	Rv3676	-9	0	A	T	0.291	9.767901e-02	2.880688e-02	1.000000e-05	7.935574e-04
-9	Rv2990c	-9	0	A	T	0.017	-2.283404e-02	8.744300e-02	7.802308e-02	7.941771e-01
-9	Rv1313c	-9	0	A	T	0.457	2.683664e-02	5.911590e-02	7.433706e-02	6.501925e-01
-9	Rv3921c	-9	0	A	T	0.026	-2.914124e-02	7.156039e-02	7.521204e-02	6.841425e-01
-9	Rv1568	-9	0	A	T	0.014	8.203588e-02	8.793291e-02	7.972378e-02	3.516285e-01
-9	Rv1569	-9	0	A	T	0.060	-3.023929e-02	6.799198e-02	8.284913e-02	6.568337e-01
-9	Rv2922c	-9	0	A	T	0.086	-4.681681e-02	4.983548e-02	6.527396e-02	3.482931e-01
-9	Rv1292	-9	0	A	T	0.164	1.221009e-01	3.468350e-02	6.301178e-02	5.001532e-04
-9	Rv1295	-9	0	A	T	0.051	-9.128725e-02	5.157411e-02	8.883348e-02	7.777436e-02
-9	Rv1297	-9	0	A	T	0.015	-2.822422e-02	1.111675e-01	8.353147e-02	7.997610e-01
-9	Rv0169	-9	0	A	T	0.336	4.808780e-02	4.818383e-02	5.466755e-02	3.191080e-01
-9	Rv0168	-9	0	A	T	0.048	-3.407496e-03	5.396021e-02	8.178426e-02	9.496919e-01
-9	Rv2850c	-9	0	A	T	0.098	-2.709601e-02	4.790701e-02	7.840078e-02	5.721059e-01
-9	Rv3586	-9	0	A	T	0.324	6.313430e-02	4.841651e-02	4.580287e-02	1.932735e-01
-9	Rv0161	-9	0	A	T	0.026	6.596814e-02	6.872624e-02	7.708347e-02	3.379211e-01
-9	Rv0163	-9	0	A	T	0.010	-1.969297e-02	1.039356e-01	7.629842e-02	8.498548e-01
-9	Rv0164	-9	0	A	T	0.017	-2.755264e-02	9.907446e-02	8.072382e-02	7.811336e-01
-9	Rv0167	-9	0	A	T	0.046	-5.553586e-02	6.337293e-02	7.706105e-02	3.815738e-01
-9	Rv0166	-9	0	A	T	0.065	-5.525859e-02	5.149494e-02	7.224554e-02	2.841239e-01
-9	Rv1897c	-9	0	A	T	0.048	-2.592510e-02	6.375798e-02	7.870837e-02	6.845890e-01
-9	Rv2349c	-9	0	A	T	0.284	1.004904e-01	2.864703e-02	1.000000e-05	5.233311e-04
-9	Rv2984	-9	0	A	T	0.041	-3.190436e-02	6.620517e-02	7.769951e-02	6.302395e-01
-9	Rv3191c	-9	0	A	T	0.027	-4.005904e-02	1.192157e-01	9.209004e-02	7.370977e-01
-9	Rv0633c	-9	0	A	T	0.055	4.118857e-02	6.241177e-02	9.513580e-02	5.098105e-01
-9	Rv2770c	-9	0	A	T	0.320	6.793936e-02	4.872629e-02	4.386032e-02	1.642925e-01
-9	Rv1835c	-9	0	A	T	0.260	9.454331e-02	2.955111e-02	2.975798e-03	1.530241e-03
-9	Rv0986	-9	0	A	T	0.051	8.944119e-02	4.821076e-02	5.594105e-02	6.458059e-02
-9	Rv3223c	-9	0	A	T	0.010	-3.508481e-02	1.018579e-01	7.567682e-02	7.307586e-01
-9	Rv0426c	-9	0	A	T	0.039	-1.048528e-01	6.070261e-02	6.943698e-02	8.517487e-02
-9	2539	-9	0	A	T	0.389	5.269907e-02	5.273868e-02	6.304127e-02	3.185071e-01
-9	Rv0981	-9	0	A	T	0.033	-4.972096e-02	9.663027e-02	8.551420e-02	6.072605e-01
-9	2532	-9	0	A	T	0.015	-3.032445e-02	1.164492e-01	8.651069e-02	7.947330e-01
-9	Rv1948c	-9	0	A	T	0.318	7.057994e-02	4.908106e-02	4.355882e-02	1.515043e-01
-9	930	-9	0	A	T	0.036	-3.161140e-02	8.533617e-02	8.257424e-02	7.113297e-01
-9	Rv0039c	-9	0	A	T	0.322	6.569165e-02	4.879613e-02	4.491638e-02	1.792741e-01
-9	Rv1987	-9	0	A	T	0.062	-3.677597e-02	6.686260e-02	8.246612e-02	5.827269e-01
-9	Rv2066	-9	0	A	T	0.017	-3.040748e-02	8.002946e-02	7.438127e-02	7.042580e-01
-9	Rv3217c	-9	0	A	T	0.063	-3.301828e-02	6.461729e-02	8.007907e-02	6.097524e-01
-9	Rv2794c	-9	0	A	T	0.498	1.971097e-02	2.628189e-01	8.019993e-02	9.402678e-01
-9	Rv2443	-9	0	A	T	0.034	-3.604823e-02	6.377356e-02	7.461760e-02	5.723384e-01
-9	Rv0756c	-9	0	A	T	0.036	8.815004e-02	8.660617e-02	1.095099e-01	3.096089e-01
-9	1130	-9	0	A	T	0.072	-1.232230e-02	5.794114e-02	8.633853e-02	8.317343e-01
-9	1134	-9	0	A	T	0.295	9.631235e-02	2.889611e-02	1.000000e-05	9.704899e-04
-9	Rv0893c	-9	0	A	T	0.320	6.532124e-02	4.376823e-02	3.796319e-02	1.366722e-01
-9	Rv0505c	-9	0	A	T	0.027	-4.005904e-02	1.192157e-01	9.209004e-02	7.370977e-01
-9	2882	-9	0	A	T	0.014	-5.174136e-02	9.177720e-02	7.773555e-02	5.733454e-01
-9	2889	-9	0	A	T	0.014	-6.763013e-02	8.925018e-02	7.656583e-02	4.492106e-01
-9	Rv2401	-9	0	A	T	0.014	-7.848093e-02	8.756657e-02	7.916752e-02	3.708663e-01
-9	Rv2402	-9	0	A	T	0.098	-2.958698e-02	4.813719e-02	7.965516e-02	5.392753e-01
-9	Rv1171	-9	0	A	T	0.021	-8.143699e-02	7.669349e-02	7.645810e-02	2.891872e-01
-9	Rv1173	-9	0	A	T	0.014	-4.647058e-02	8.841691e-02	7.492083e-02	5.995783e-01
-9	Rv2046	-9	0	A	T	0.012	-3.856697e-02	9.572010e-02	7.506226e-02	6.873083e-01
-9	Rv2091c	-9	0	A	T	0.010	-4.561488e-02	1.048083e-01	7.571268e-02	6.637251e-01
-9	Rv0808	-9	0	A	T	0.322	5.608084e-02	4.613709e-02	4.668517e-02	2.251540e-01
-9	Rv0804	-9	0	A	T	0.012	-1.782184e-02	1.332601e-01	8.659173e-02	8.937031e-01
-9	Rv0377	-9	0	A	T	0.051	1.565731e-02	6.456787e-02	8.915069e-02	8.085689e-01
-9	Rv0803	-9	0	A	T	0.075	-1.213623e-02	5.866439e-02	8.722209e-02	8.362522e-01
-9	Rv1330c	-9	0	A	T	0.497	1.802145e-02	1.889885e-01	8.060263e-02	9.240968e-01
-9	Rv1515c	-9	0	A	T	0.277	7.742219e-02	3.965146e-02	3.420816e-02	5.183263e-02
-9	Rv3520c	-9	0	A	T	0.017	-2.609023e-02	8.114489e-02	7.500669e-02	7.480431e-01
-9	Rv2824c	-9	0	A	T	0.031	2.225012e-01	5.861528e-02	6.834330e-02	1.790928e-04
-9	Rv3129	-9	0	A	T	0.033	-6.406427e-02	9.004489e-02	8.369878e-02	4.773647e-01
-9	Rv3415c	-9	0	A	T	0.015	-2.178756e-02	8.543117e-02	7.543453e-02	7.988803e-01
-9	Rv3449	-9	0	A	T	0.296	9.563673e-02	2.894236e-02	1.000000e-05	1.071343e-03
-9	Rv3448	-9	0	A	T	0.022	-4.644063e-02	7.483428e-02	7.561944e-02	5.353636e-01
-9	Rv3200c	-9	0	A	T	0.067	-4.377553e-02	6.095902e-02	7.559880e-02	4.732651e-01
-9	Rv0435c	-9	0	A	T	0.039	-5.179315e-02	5.549289e-02	7.048043e-02	3.514263e-01
-9	Rv2380c	-9	0	A	T	0.041	-1.337179e-02	5.448022e-02	7.784455e-02	8.062870e-01
-9	2705	-9	0	A	T	0.317	7.257366e-02	4.792493e-02	4.193931e-02	1.310339e-01
-9	Rv3059	-9	0	A	T	0.325	6.060399e-02	4.785413e-02	4.630449e-02	2.063748e-01
-9	Rv3056	-9	0	A	T	0.024	-5.858247e-02	7.756218e-02	7.875336e-02	4.506839e-01
-9	Rv3900c	-9	0	A	T	0.074	-3.538817e-02	4.848930e-02	6.861832e-02	4.660930e-01
-9	Rv3678A	-9	0	A	T	0.010	-1.866247e-02	1.612653e-01	9.228991e-02	9.079504e-01
-9	Rv2109c	-9	0	A	T	0.389	5.269907e-02	5.273868e-02	6.304127e-02	3.185071e-01
-9	475	-9	0	A	T	0.308	7.835061e-02	3.663936e-02	1.591026e-02	3.331756e-02
-9	832	-9	0	A	T	0.488	6.312251e-02	9.450802e-02	7.755350e-02	5.047246e-01
-9	831	-9	0	A	T	0.438	3.099880e-02	5.402015e-02	7.299545e-02	5.665224e-01
-9	2410	-9	0	A	T	0.010	-5.681947e-02	1.095098e-01	8.336414e-02	6.042591e-01
-9	Rv2540c	-9	0	A	T	0.021	-2.325746e-02	7.655542e-02	7.558611e-02	7.614989e-01
-9	Rv2515c	-9	0	A	T	0.014	-4.489261e-02	8.948914e-02	7.532299e-02	6.162914e-01
-9	Rv0728c	-9	0	A	T	0.322	6.578950e-02	4.880314e-02	4.541937e-02	1.786915e-01
-9	1728	-9	0	A	T	0.029	-2.936524e-02	6.655010e-02	7.495816e-02	6.593607e-01
-9	1729	-9	0	A	T	0.065	-3.308413e-02	6.567548e-02	8.141524e-02	6.148184e-01
-9	1725	-9	0	A	T	0.012	-5.602501e-02	9.396701e-02	7.427574e-02	5.514933e-01
-9	Rv2234	-9	0	A	T	0.026	-2.750000e-02	7.916558e-02	8.081911e-02	7.285630e-01
-9	Rv2189c	-9	0	A	T	0.027	-4.005904e-02	1.192157e-01	9.209004e-02	7.370977e-01
-9	Rv1640c	-9	0	A	T	0.264	6.207276e-02	3.983701e-02	4.434580e-02	1.202840e-01
-9	Rv2090	-9	0	A	T	0.455	3.330829e-02	6.509986e-02	7.891052e-02	6.092859e-01
-9	3009	-9	0	A	T	0.063	-2.807360e-02	5.311474e-02	7.677585e-02	5.975245e-01
-9	1588	-9	0	A	T	0.498	1.971097e-02	2.628189e-01	8.019993e-02	9.402678e-01
-9	Rv3616c	-9	0	A	T	0.497	1.802145e-02	1.889885e-01	8.060263e-02	9.240968e-01
-9	Rv1768	-9	0	A	T	0.039	-3.725530e-02	5.682716e-02	7.248854e-02	5.126080e-01
-9	Rv1769	-9	0	A	T	0.301	9.364422e-02	2.909001e-02	1.000000e-05	1.431794e-03
-9	Rv3040c	-9	0	A	T	0.012	-1.951937e-02	1.417968e-01	8.817006e-02	8.906068e-01
-9	Rv1760	-9	0	A	T	0.158	-3.429048e-02	4.568446e-02	6.248703e-02	4.535056e-01
-9	Rv1764	-9	0	A	T	0.017	7.432267e-02	8.817963e-02	8.116521e-02	4.000040e-01
-9	Rv0499	-9	0	A	T	0.014	-3.960565e-02	9.016934e-02	7.524591e-02	6.608174e-01
-9	Rv0498	-9	0	A	T	0.010	-1.819746e-02	1.070817e-01	7.741775e-02	8.651759e-01
-9	Rv3611	-9	0	A	T	0.387	2.427898e-02	3.976002e-02	6.834269e-02	5.419176e-01
-9	Rv0490	-9	0	A	T	0.031	1.369781e-01	5.974157e-02	4.893876e-02	2.257270e-02
-9	Rv3618	-9	0	A	T	0.293	9.282958e-02	3.453142e-02	1.073622e-02	7.597759e-03
-9	Rv0497	-9	0	A	T	0.015	-2.763619e-02	8.475469e-02	7.514249e-02	7.446045e-01
-9	Rv0496	-9	0	A	T	0.014	-4.554321e-02	9.070437e-02	7.751059e-02	6.159740e-01
-9	Rv1547	-9	0	A	T	0.038	-4.909126e-02	5.749236e-02	7.070988e-02	3.938793e-01
-9	Rv1543	-9	0	A	T	0.027	-3.271136e-02	1.117217e-01	8.897897e-02	7.698895e-01
-9	Rv1549	-9	0	A	T	0.497	6.161284e-02	1.785331e-01	7.822045e-02	7.302649e-01
-9	Rv2992c	-9	0	A	T	0.041	-1.233659e-02	5.573098e-02	7.850888e-02	8.249682e-01
-9	Rv0255c	-9	0	A	T	0.017	-2.170423e-02	8.097417e-02	7.505251e-02	7.888599e-01
-9	Rv2852c	-9	0	A	T	0.017	-7.108569e-02	8.215898e-02	7.657636e-02	3.876326e-01
-9	Rv2005c	-9	0	A	T	0.026	1.504979e-01	6.533748e-02	8.499472e-02	2.196413e-02
-9	211	-9	0	A	T	0.014	2.994703e-01	8.675457e-02	6.907197e-02	6.394619e-04
-9	Rv2001	-9	0	A	T	0.012	-6.017961e-02	9.452453e-02	7.615594e-02	5.248511e-01
-9	Rv0304c	-9	0	A	T	0.252	1.696281e-02	3.169366e-02	7.746820e-02	5.929137e-01
-9	Rv3197A	-9	0	A	T	0.012	-4.174891e-02	1.325817e-01	8.639546e-02	7.530701e-01
-9	Rv0373c	-9	0	A	T	0.074	7.077422e-02	4.483324e-02	8.958721e-02	1.155156e-01
-9	Rv3225c	-9	0	A	T	0.019	-5.044951e-02	7.570418e-02	7.469720e-02	5.056832e-01
-9	Rv0142	-9	0	A	T	0.010	-4.066501e-02	1.013936e-01	7.579753e-02	6.886707e-01
-9	Rv0140	-9	0	A	T	0.022	-9.297867e-02	7.365283e-02	7.788487e-02	2.078223e-01
-9	Rv0147	-9	0	A	T	0.010	-4.536978e-02	1.007748e-01	7.442205e-02	6.528957e-01
-9	Rv0146	-9	0	A	T	0.019	-4.654317e-02	8.240144e-02	7.589160e-02	5.726231e-01
-9	Rv0145	-9	0	A	T	0.045	-4.524117e-02	6.396096e-02	8.011132e-02	4.799326e-01
-9	Rv0144	-9	0	A	T	0.039	-3.938039e-02	7.070269e-02	7.630728e-02	5.779667e-01
-9	Rv0149	-9	0	A	T	0.053	-2.305092e-02	5.308432e-02	8.073947e-02	6.644427e-01
-9	Rv0638	-9	0	A	T	0.051	-2.783706e-02	6.812876e-02	8.086921e-02	6.831386e-01
-9	Rv1449c	-9	0	A	T	0.474	2.624225e-02	8.442207e-02	8.401168e-02	7.561411e-01
-9	Rv1833c	-9	0	A	T	0.051	1.667043e-01	4.801930e-02	2.066417e-02	5.961045e-04
-9	2553	-9	0	A	T	0.012	-6.519544e-02	9.397451e-02	7.619633e-02	4.883902e-01
-9	Rv2274c	-9	0	A	T	0.284	1.004937e-01	2.864797e-02	1.000000e-05	5.233334e-04
-9	Rv2006	-9	0	A	T	0.092	-4.423928e-03	4.077102e-02	7.824838e-02	9.136688e-01
-9	Rv1534	-9	0	A	T	0.010	-3.545201e-02	1.018360e-01	7.532661e-02	7.279963e-01
-9	Rv1536	-9	0	A	T	0.110	3.991910e-02	3.804162e-02	7.612690e-02	2.948893e-01
-9	918	-9	0	A	T	0.034	-1.969424e-02	8.283574e-02	8.728858e-02	8.122424e-01
-9	911	-9	0	A	T	0.233	9.840848e-02	2.845977e-02	1.000000e-05	6.262005e-04
-9	913	-9	0	A	T	0.014	-4.230611e-02	8.895092e-02	7.440708e-02	6.347090e-01
-9	Rv1968	-9	0	A	T	0.026	2.837200e-02	6.695914e-02	8.038189e-02	6.720833e-01
-9	Rv1614	-9	0	A	T	0.015	-3.325362e-02	9.997417e-02	8.039030e-02	7.396599e-01
-9	Rv1615	-9	0	A	T	0.038	-2.845439e-02	7.721462e-02	8.486603e-02	7.127616e-01
-9	Rv1617	-9	0	A	T	0.017	-5.262555e-02	8.003473e-02	7.454490e-02	5.113592e-01
-9	Rv1836c	-9	0	A	T	0.029	-4.333388e-02	1.142809e-01	9.133486e-02	7.048263e-01
-9	Rv1961	-9	0	A	T	0.010	1.349875e-01	1.033495e-01	7.957068e-02	1.925448e-01
-9	Rv2147c	-9	0	A	T	0.034	-3.658671e-02	8.392593e-02	8.636922e-02	6.632042e-01
-9	Rv2394	-9	0	A	T	0.074	-4.889540e-02	5.959367e-02	7.492077e-02	4.126165e-01
-9	Rv2395	-9	0	A	T	0.057	-4.384460e-02	5.790254e-02	7.171315e-02	4.495367e-01
-9	Rv2396	-9	0	A	T	0.024	-3.520900e-02	7.420017e-02	7.635220e-02	6.354907e-01
-9	Rv2391	-9	0	A	T	0.015	1.136338e-01	8.862000e-02	9.369650e-02	2.007757e-01
-9	Rv3799c	-9	0	A	T	0.014	-4.280211e-02	8.871392e-02	7.409927e-02	6.298336e-01
-9	Rv3431c	-9	0	A	T	0.019	-4.142750e-02	7.837410e-02	7.724885e-02	5.974965e-01
-9	Rv3061c	-9	0	A	T	0.067	5.441395e-03	5.175298e-02	8.369038e-02	9.163361e-01
-9	1111	-9	0	A	T	0.010	-4.781213e-02	1.015020e-01	7.480623e-02	6.379619e-01
-9	1110	-9	0	A	T	0.034	6.345425e-02	8.682423e-02	9.931482e-02	4.654695e-01
-9	Rv2174	-9	0	A	T	0.039	-4.354389e-02	7.701774e-02	7.917545e-02	5.722560e-01
-9	1448	-9	0	A	T	0.455	2.733300e-02	5.920442e-02	7.436768e-02	6.446630e-01
-9	Rv1159	-9	0	A	T	0.288	9.907384e-02	2.872508e-02	1.000000e-05	6.460690e-04
-9	Rv0180c	-9	0	A	T	0.068	-5.682679e-02	5.267993e-02	7.044734e-02	2.816099e-01
-9	Rv1155	-9	0	A	T	0.318	7.057994e-02	4.908106e-02	4.355882e-02	1.515043e-01
-9	Rv1152	-9	0	A	T	0.034	-1.062607e-01	5.895209e-02	8.219619e-02	7.250620e-02
-9	Rv1150	-9	0	A	T	0.377	3.268805e-02	4.607986e-02	7.188824e-02	4.786596e-01
-9	Rv0829	-9	0	A	T	0.497	2.115063e-02	1.748713e-01	7.640779e-02	9.038146e-01
-9	Rv0826	-9	0	A	T	0.010	-3.194194e-02	1.052430e-01	7.658081e-02	7.617215e-01
-9	Rv0438c	-9	0	A	T	0.038	-8.173228e-02	8.096028e-02	9.218476e-02	3.135594e-01
-9	Rv0465c	-9	0	A	T	0.322	6.581055e-02	4.886416e-02	4.551979e-02	1.790942e-01
-9	Rv2826c	-9	0	A	T	0.015	-7.432810e-02	8.268080e-02	7.574634e-02	3.694110e-01
-9	Rv3429	-9	0	A	T	0.320	6.304316e-02	4.306317e-02	3.770836e-02	1.442854e-01
-9	Rv3425	-9	0	A	T	0.473	-4.296687e-02	6.515296e-02	8.258497e-02	5.101130e-01
-9	Rv3426	-9	0	A	T	0.378	1.789996e-02	4.386167e-02	7.321949e-02	6.835012e-01
-9	Rv3837c	-9	0	A	T	0.277	1.034164e-01	2.850957e-02	1.000000e-05	3.381376e-04
-9	Rv2435c	-9	0	A	T	0.017	-5.885805e-02	7.929558e-02	7.399315e-02	4.585298e-01
-9	198	-9	0	A	T	0.092	8.700924e-02	3.770838e-02	5.339804e-02	2.173533e-02
-9	197	-9	0	A	T	0.443	4.075509e-02	5.499110e-02	7.250685e-02	4.592195e-01
-9	192	-9	0	A	T	0.014	-3.303773e-02	9.287081e-02	7.767453e-02	7.222950e-01
-9	Rv2025c	-9	0	A	T	0.012	-2.095355e-02	9.812240e-02	7.651045e-02	8.310519e-01
-9	2762	-9	0	A	T	0.283	1.012148e-01	2.861176e-02	1.000000e-05	4.701289e-04
-9	2761	-9	0	A	T	0.033	-3.808766e-02	7.980468e-02	8.275610e-02	6.335357e-01
-9	2760	-9	0	A	T	0.015	-2.332038e-02	8.741129e-02	7.644295e-02	7.898211e-01
-9	857	-9	0	A	T	0.279	1.026761e-01	2.854260e-02	1.000000e-05	3.779049e-04
-9	853	-9	0	A	T	0.010	-7.837326e-02	1.075344e-01	7.969442e-02	4.666997e-01
-9	Rv3681c	-9	0	A	T	0.014	-4.095982e-02	9.231388e-02	7.648339e-02	6.575892e-01
-9	Rv0931c	-9	0	A	T	0.041	-3.708476e-02	5.919587e-02	7.528051e-02	5.314959e-01
-9	Rv1369c	-9	0	A	T	0.017	7.402835e-02	8.814422e-02	8.102359e-02	4.016816e-01
-9	Rv2557	-9	0	A	T	0.015	-4.064156e-02	8.962905e-02	7.716994e-02	6.505698e-01
-9	Rv1907c	-9	0	A	T	0.281	1.019416e-01	2.857644e-02	1.000000e-05	4.217768e-04
-9	3067	-9	0	A	T	0.320	6.793317e-02	4.870355e-02	4.384008e-02	1.641345e-01
-9	Rv3355c	-9	0	A	T	0.015	-2.176741e-02	9.090329e-02	7.716080e-02	8.109206e-01
-9	3068	-9	0	A	T	0.034	-5.065785e-02	8.462980e-02	8.108830e-02	5.499191e-01
-9	Rv1707	-9	0	A	T	0.036	-5.982695e-02	8.763568e-02	8.314985e-02	4.953553e-01
-9	Rv3610c	-9	0	A	T	0.033	1.245572e-02	6.268640e-02	8.161941e-02	8.426374e-01
-9	Rv1708	-9	0	A	T	0.034	-3.584309e-02	8.883241e-02	8.267199e-02	6.868843e-01
-9	Rv1709	-9	0	A	T	0.033	-2.769250e-02	6.526105e-02	7.612128e-02	6.716367e-01
-9	Rv1733c	-9	0	A	T	0.469	2.849084e-02	7.620499e-02	8.174007e-02	7.087734e-01
-9	Rv3042c	-9	0	A	T	0.476	2.495236e-02	8.476507e-02	8.276760e-02	7.686852e-01
-9	Rv2616	-9	0	A	T	0.021	-2.604759e-02	9.159455e-02	8.171572e-02	7.763227e-01
-9	Rv3638	-9	0	A	T	0.041	-5.969710e-02	7.252640e-02	7.778666e-02	4.111226e-01
-9	Rv1199c	-9	0	A	T	0.443	3.464911e-02	5.428592e-02	7.152314e-02	5.238013e-01
-9	Rv3636	-9	0	A	T	0.070	7.141357e-02	6.154324e-02	1.215036e-01	2.468484e-01
-9	Rv3637	-9	0	A	T	0.019	-2.086222e-02	9.309521e-02	8.066458e-02	8.228408e-01
-9	Rv3633	-9	0	A	T	0.012	-2.969451e-02	9.741167e-02	7.685625e-02	7.607103e-01
-9	497	-9	0	A	T	0.010	1.358301e-01	1.023042e-01	8.063986e-02	1.853189e-01
-9	490	-9	0	A	T	0.014	-4.923466e-02	9.278534e-02	7.576393e-02	5.960815e-01
-9	Rv1317c	-9	0	A	T	0.330	5.428625e-02	4.755405e-02	5.031889e-02	2.545747e-01
-9	Rv3590c	-9	0	A	T	0.137	2.870742e-02	3.420257e-02	6.524269e-02	4.019727e-01
-9	Rv1759c	-9	0	A	T	0.077	-3.076378e-02	4.811956e-02	6.782430e-02	5.231197e-01
-9	Rv2003c	-9	0	A	T	0.041	-6.290711e-02	6.821152e-02	7.612685e-02	3.571722e-01
-9	Rv3567c	-9	0	A	T	0.324	6.295096e-02	4.815235e-02	4.564294e-02	1.921366e-01
-9	Rv2944	-9	0	A	T	0.072	-9.009531e-03	5.878242e-02	8.674153e-02	8.782926e-01
-9	Rv2941	-9	0	A	T	0.241	9.359866e-02	2.846380e-02	1.000000e-05	1.131961e-03
-9	Rv2943	-9	0	A	T	0.015	-4.042705e-02	8.408567e-02	7.392615e-02	6.310325e-01
-9	Rv2942	-9	0	A	T	0.017	-4.708232e-02	8.097294e-02	7.398421e-02	5.613838e-01
-9	Rv3290c	-9	0	A	T	0.041	-7.096779e-02	7.052309e-02	8.154816e-02	3.151074e-01
-9	Rv0619	-9	0	A	T	0.390	5.160851e-02	5.283157e-02	6.361815e-02	3.294577e-01
-9	Rv0614	-9	0	A	T	0.014	-2.998328e-02	9.058399e-02	7.527311e-02	7.408837e-01
-9	Rv0571c	-9	0	A	T	0.019	-3.808313e-02	7.805567e-02	7.467590e-02	6.259915e-01
-9	Rvnr02	-9	0	A	T	0.060	-3.986927e-02	4.985476e-02	7.017583e-02	4.245343e-01
-9	2573	-9	0	A	T	0.029	-3.258158e-02	1.019402e-01	8.604742e-02	7.494906e-01
-9	1662	-9	0	A	T	0.486	3.995634e-02	8.988029e-02	7.543685e-02	6.569761e-01
-9	Rv2688c	-9	0	A	T	0.466	2.996066e-02	7.322333e-02	8.143252e-02	6.827182e-01
-9	Rv2967c	-9	0	A	T	0.017	-4.127522e-02	8.039754e-02	7.462464e-02	6.080700e-01
-9	1660	-9	0	A	T	0.193	2.087841e-02	3.687549e-02	6.493522e-02	5.717046e-01
-9	Rv2057c	-9	0	A	T	0.272	1.056882e-01	2.841962e-02	1.000000e-05	2.402239e-04
-9	Rv0765c	-9	0	A	T	0.014	-3.760215e-02	9.844019e-02	7.884830e-02	7.027562e-01
-9	Rv1944c	-9	0	A	T	0.038	6.610887e-03	5.937360e-02	8.048361e-02	9.114207e-01
-9	977	-9	0	A	T	0.010	-6.351152e-02	1.005563e-01	7.372086e-02	5.281449e-01
-9	972	-9	0	A	T	0.318	7.057994e-02	4.908106e-02	4.355882e-02	1.515043e-01
-9	Rv3391	-9	0	A	T	0.021	-4.494557e-02	7.389916e-02	7.298433e-02	5.435299e-01
-9	Rv3390	-9	0	A	T	0.010	1.360461e-01	1.036152e-01	8.042084e-02	1.902233e-01
-9	Rv0371c	-9	0	A	T	0.027	-5.842524e-02	6.941600e-02	7.679149e-02	4.006672e-01
-9	Rv2810c	-9	0	A	T	0.010	-1.715895e-02	1.163967e-01	7.974519e-02	8.829047e-01
-9	Rv3399	-9	0	A	T	0.498	1.971097e-02	2.628189e-01	8.019993e-02	9.402678e-01
-9	Rv0992c	-9	0	A	T	0.057	3.551624e-02	5.952972e-02	9.105576e-02	5.512308e-01
-9	Rv3659c	-9	0	A	T	0.038	6.360125e-03	5.742190e-02	7.956297e-02	9.118822e-01
-9	Rv2062c	-9	0	A	T	0.279	3.363319e-02	3.848342e-02	5.455384e-02	3.828601e-01
-9	Rv1999c	-9	0	A	T	0.318	6.180643e-02	4.221109e-02	3.327396e-02	1.442163e-01
-9	Rv2972c	-9	0	A	T	0.010	-2.016701e-02	1.048374e-01	7.647984e-02	8.475912e-01
-9	Rv2336	-9	0	A	T	0.027	-4.928246e-02	6.699085e-02	7.433866e-02	4.625325e-01
-9	Rv1384	-9	0	A	T	0.094	3.581772e-02	4.291787e-02	8.564978e-02	4.046501e-01
-9	Rv2490c	-9	0	A	T	0.050	-5.382672e-02	4.865819e-02	6.341101e-02	2.695476e-01
-9	Rv1377c	-9	0	A	T	0.012	-2.392839e-02	1.106923e-01	8.031820e-02	8.290070e-01
-9	Rv3394c	-9	0	A	T	0.015	1.046117e-01	9.177497e-02	9.438868e-02	2.552804e-01
-9	Rv3433c	-9	0	A	T	0.320	6.794523e-02	4.877174e-02	4.384132e-02	1.646483e-01
-9	Rv2113	-9	0	A	T	0.026	-4.413789e-02	6.673736e-02	7.291324e-02	5.089021e-01
-9	Rv0035	-9	0	A	T	0.349	3.653927e-02	4.452067e-02	6.186868e-02	4.124765e-01
-9	Rv1131	-9	0	A	T	0.017	-6.888916e-02	9.652225e-02	8.219205e-02	4.759788e-01
-9	Rv1130	-9	0	A	T	0.327	5.814191e-02	4.795571e-02	4.753279e-02	2.263428e-01
-9	Rv1132	-9	0	A	T	0.051	-7.485351e-04	5.206059e-02	7.919391e-02	9.885382e-01
-9	Rv0629c	-9	0	A	T	0.293	9.699236e-02	2.885083e-02	1.000000e-05	8.781310e-04
-9	Rv0842	-9	0	A	T	0.019	-2.276759e-02	7.788772e-02	7.502816e-02	7.702564e-01
-9	Rv0843	-9	0	A	T	0.012	-6.118855e-02	9.600698e-02	7.783022e-02	5.244099e-01
-9	Rv0845	-9	0	A	T	0.325	6.089811e-02	4.867011e-02	4.709844e-02	2.118544e-01
-9	Rv2095c	-9	0	A	T	0.017	-3.285383e-02	8.600538e-02	7.667978e-02	7.027431e-01
-9	Rv2048c	-9	0	A	T	0.490	1.900567e-02	1.095884e-01	7.826180e-02	8.624362e-01
-9	Rv0849	-9	0	A	T	0.026	-4.670460e-02	7.432857e-02	7.682245e-02	5.302671e-01
-9	Rv3800c	-9	0	A	T	0.291	9.767852e-02	2.880713e-02	1.000000e-05	7.936866e-04
-9	313	-9	0	A	T	0.012	-1.427069e-02	1.021286e-01	7.829286e-02	8.889683e-01
-9	317	-9	0	A	T	0.182	6.332614e-02	3.295415e-02	6.335912e-02	5.563048e-02
-9	448	-9	0	A	T	0.320	6.845001e-02	4.929386e-02	4.503073e-02	1.660166e-01
-9	Rv3094c	-9	0	A	T	0.027	1.410053e-01	6.328117e-02	8.475242e-02	2.663156e-02
-9	1334	-9	0	A	T	0.021	-5.150769e-02	7.284604e-02	7.396202e-02	4.800870e-01
-9	Rv2433c	-9	0	A	T	0.289	9.837508e-02	2.876602e-02	1.000000e-05	7.165109e-04
-9	Rv0267	-9	0	A	T	0.017	6.999674e-02	8.066242e-02	8.376426e-02	3.862356e-01
-9	Rv2646	-9	0	A	T	0.019	-2.191088e-02	9.340098e-02	7.981308e-02	8.146930e-01
-9	Rv3401	-9	0	A	T	0.072	-4.534826e-03	4.164527e-02	7.679544e-02	9.133637e-01
-9	Rv3407	-9	0	A	T	0.241	9.359866e-02	2.846382e-02	1.000000e-05	1.131967e-03
-9	Rv3406	-9	0	A	T	0.015	-7.167288e-02	8.288606e-02	7.685652e-02	3.879095e-01
-9	Rv3408	-9	0	A	T	0.498	1.971097e-02	2.628189e-01	8.019993e-02	9.402678e-01
-9	Rv1185c	-9	0	A	T	0.031	-6.038791e-02	6.086015e-02	7.655961e-02	3.219074e-01
-9	Rv1881c	-9	0	A	T	0.053	1.621729e-02	6.868678e-02	9.139706e-02	8.135179e-01
-9	Rv0229c	-9	0	A	T	0.027	-5.327234e-03	6.883545e-02	8.083903e-02	9.383660e-01
-9	Rv0066c	-9	0	A	T	0.021	-3.122826e-02	8.069140e-02	7.731474e-02	6.990337e-01
-9	2290	-9	0	A	T	0.075	-4.256246e-02	5.464658e-02	7.188752e-02	4.366927e-01
-9	2297	-9	0	A	T	0.031	-2.080527e-02	6.428583e-02	7.461087e-02	7.464462e-01
-9	Rv2337c	-9	0	A	T	0.498	1.971097e-02	2.628189e-01	8.019993e-02	9.402678e-01
-9	Rv0121c	-9	0	A	T	0.026	6.683823e-02	7.556172e-02	8.975404e-02	3.771314e-01
-9	Rv2768c	-9	0	A	T	0.067	-3.845369e-02	5.998088e-02	7.566479e-02	5.219646e-01
-9	878	-9	0	A	T	0.497	1.802145e-02	1.889885e-01	8.060263e-02	9.240968e-01
-9	Rv3629c	-9	0	A	T	0.062	1.036225e-01	4.397797e-02	5.766170e-02	1.912649e-02
-9	Rv3674c	-9	0	A	T	0.279	1.026761e-01	2.854260e-02	1.000000e-05	3.779049e-04
-9	875	-9	0	A	T	0.034	-3.317712e-02	8.928389e-02	8.331033e-02	7.104685e-01
-9	873	-9	0	A	T	0.012	-7.795909e-02	9.389943e-02	7.626378e-02	4.070859e-01
-9	2741	-9	0	A	T	0.036	-1.875321e-02	7.094334e-02	8.134705e-02	7.917052e-01
-9	2035	-9	0	A	T	0.498	1.971097e-02	2.628189e-01	8.019993e-02	9.402678e-01
-9	2742	-9	0	A	T	0.038	-2.116334e-02	7.597365e-02	8.418124e-02	7.807798e-01
-9	2033	-9	0	A	T	0.012	-5.251659e-02	1.062754e-01	7.877243e-02	6.215704e-01
-9	Rv1905c	-9	0	A	T	0.039	-4.147901e-02	8.214107e-02	8.165910e-02	6.139614e-01
-9	3048	-9	0	A	T	0.046	-2.377027e-02	6.596501e-02	7.991708e-02	7.188502e-01
-9	3041	-9	0	A	T	0.010	-6.126275e-02	1.005124e-01	7.505981e-02	5.426673e-01
-9	Rv3187	-9	0	A	T	0.014	1.003823e-01	9.309484e-02	8.023965e-02	2.818048e-01
-9	Rv3185	-9	0	A	T	0.079	-1.394064e-02	4.043074e-02	7.789384e-02	7.304924e-01
-9	Rv3183	-9	0	A	T	0.026	-1.694350e-02	6.923888e-02	7.515707e-02	8.068534e-01
-9	1097	-9	0	A	T	0.027	-4.005904e-02	1.192157e-01	9.209004e-02	7.370977e-01
-9	1091	-9	0	A	T	0.053	-4.649017e-02	5.637723e-02	6.920070e-02	4.102612e-01
-9	1092	-9	0	A	T	0.243	9.266670e-02	2.846806e-02	1.000000e-05	1.267755e-03
-9	Rv2589	-9	0	A	T	0.014	-5.516417e-02	8.897772e-02	7.699331e-02	5.357596e-01
-9	Rv1726	-9	0	A	T	0.058	6.239486e-02	4.553751e-02	7.496778e-02	1.716886e-01
-9	Rv1727	-9	0	A	T	0.017	-2.568327e-02	8.206384e-02	7.544299e-02	7.545308e-01
-9	Rv1722	-9	0	A	T	0.075	2.006724e-02	5.680824e-02	9.525858e-02	7.241612e-01
-9	Rv1723	-9	0	A	T	0.012	-6.977008e-02	9.354925e-02	7.645009e-02	4.563855e-01
-9	1326	-9	0	A	T	0.300	8.933241e-02	3.388747e-02	8.747336e-03	8.836797e-03
-9	1324	-9	0	A	T	0.010	-2.283170e-02	1.035293e-01	7.592512e-02	8.256108e-01
-9	Rv2638	-9	0	A	T	0.057	1.484775e-01	4.669096e-02	3.419131e-02	1.632225e-03
-9	Rv2636	-9	0	A	T	0.010	-5.608164e-02	1.014757e-01	7.629934e-02	5.809214e-01
-9	1328	-9	0	A	T	0.034	-5.343987e-02	8.855726e-02	8.407801e-02	5.466811e-01
-9	1329	-9	0	A	T	0.012	-7.800482e-02	9.325634e-02	7.720721e-02	4.035872e-01
-9	Rv2631	-9	0	A	T	0.067	-5.926725e-03	6.314324e-02	8.986411e-02	9.252839e-01
-9	Rv2630	-9	0	A	T	0.019	-4.238423e-02	8.129680e-02	7.915300e-02	6.025197e-01
-9	Rv1589	-9	0	A	T	0.014	-5.396412e-02	9.377278e-02	7.637263e-02	5.654147e-01
-9	Rv2947c	-9	0	A	T	0.498	1.971097e-02	2.628189e-01	8.019993e-02	9.402678e-01
-9	Rv0458	-9	0	A	T	0.041	8.909450e-02	5.444712e-02	9.823591e-02	1.028513e-01
-9	Rv0988	-9	0	A	T	0.265	6.174077e-02	4.009442e-02	4.681344e-02	1.246790e-01
-9	Rv0987	-9	0	A	T	0.351	7.228547e-02	4.281735e-02	3.747432e-02	9.244242e-02
-9	Rv0982	-9	0	A	T	0.330	5.426995e-02	4.801793e-02	5.062588e-02	2.593251e-01
-9	Rv0453	-9	0	A	T	0.086	2.463157e-02	5.224540e-02	9.372403e-02	6.376674e-01
-9	Rv0452	-9	0	A	T	0.231	9.940305e-02	2.846263e-02	1.000000e-05	5.533018e-04
-9	Rv2964	-9	0	A	T	0.301	9.364421e-02	2.908997e-02	1.000000e-05	1.431776e-03
-9	Rv2963	-9	0	A	T	0.022	-8.289091e-02	7.454318e-02	8.031368e-02	2.670655e-01
-9	Rv2961	-9	0	A	T	0.014	-4.877134e-02	8.997551e-02	7.775567e-02	5.881995e-01
-9	Rv0187	-9	0	A	T	0.019	-3.635638e-02	7.667607e-02	7.355026e-02	6.357458e-01
-9	Rv0186	-9	0	A	T	0.029	-6.432294e-02	6.217378e-02	6.791597e-02	3.017331e-01
-9	Rv0185	-9	0	A	T	0.276	1.041660e-01	2.847839e-02	1.000000e-05	3.021458e-04
-9	Rv0678	-9	0	A	T	0.014	-4.381093e-02	8.954087e-02	7.500713e-02	6.250104e-01
-9	Rv0671	-9	0	A	T	0.021	-2.993638e-02	8.681210e-02	7.842280e-02	7.304638e-01
-9	Rv0670	-9	0	A	T	0.065	-4.089476e-02	6.115846e-02	7.848560e-02	5.042387e-01
-9	Rv0673	-9	0	A	T	0.277	1.034156e-01	2.850934e-02	1.000000e-05	3.381353e-04
-9	Rv0672	-9	0	A	T	0.029	-4.512845e-02	6.495329e-02	7.150127e-02	4.877475e-01
-9	Rv0674	-9	0	A	T	0.017	2.272760e-01	7.789258e-02	7.085328e-02	3.800742e-03
-9	Rv3823c	-9	0	A	T	0.077	-3.594135e-02	5.295453e-02	7.030077e-02	4.978560e-01
-9	Rv0767c	-9	0	A	T	0.014	-7.808037e-02	8.741763e-02	7.838360e-02	3.724972e-01
-9	Rv3211	-9	0	A	T	0.039	5.099612e-02	5.332350e-02	6.743357e-02	3.396902e-01
-9	954	-9	0	A	T	0.010	-8.297191e-02	1.007624e-01	8.339471e-02	4.109340e-01
-9	Rv2378c	-9	0	A	T	0.012	-6.437600e-02	1.052560e-01	7.956979e-02	5.412724e-01
-9	Rv0990c	-9	0	A	T	0.378	3.292969e-02	5.278473e-02	7.848180e-02	5.332174e-01
-9	Rv1541c	-9	0	A	T	0.010	-3.475665e-02	1.016085e-01	7.491925e-02	7.325501e-01
-9	Rv3375	-9	0	A	T	0.015	-3.571365e-02	8.686935e-02	7.508077e-02	6.812889e-01
-9	Rv3376	-9	0	A	T	0.014	-6.687364e-02	8.923812e-02	7.899079e-02	4.542331e-01
-9	Rv3371	-9	0	A	T	0.062	3.146306e-02	5.655239e-02	9.072016e-02	5.783990e-01
-9	Rv3373	-9	0	A	T	0.038	5.963660e-02	8.267071e-02	1.012045e-01	4.712598e-01
-9	Rv3372	-9	0	A	T	0.010	-5.069921e-02	1.177514e-01	8.088380e-02	6.671070e-01
-9	Rv0610c	-9	0	A	T	0.082	-4.209827e-02	4.630943e-02	6.493892e-02	3.640709e-01
-9	Rv0742	-9	0	A	T	0.033	-2.890189e-02	7.553468e-02	7.754097e-02	7.022739e-01
-9	1145	-9	0	A	T	0.497	1.802145e-02	1.889885e-01	8.060263e-02	9.240968e-01
-9	Rv1141c	-9	0	A	T	0.012	-4.158778e-02	9.845619e-02	7.581908e-02	6.730469e-01
-9	Rv2578c	-9	0	A	T	0.033	-3.695695e-02	6.764816e-02	7.517582e-02	5.852720e-01
-9	Rv2503c	-9	0	A	T	0.060	-5.206358e-02	5.446696e-02	7.133141e-02	3.399318e-01
-9	Rv3909	-9	0	A	T	0.051	-4.135559e-02	6.079786e-02	7.238163e-02	4.969113e-01
-9	Rv2358	-9	0	A	T	0.010	-1.567178e-02	1.100647e-01	7.787113e-02	8.868732e-01
-9	Rv2359	-9	0	A	T	0.041	-6.140365e-02	7.161030e-02	7.908059e-02	3.918935e-01
-9	1667	-9	0	A	T	0.034	-4.527433e-02	8.844760e-02	8.240599e-02	6.091263e-01
-9	Rv2355	-9	0	A	T	0.014	1.003058e-01	9.507312e-02	8.014789e-02	2.922860e-01
-9	Rvnr01	-9	0	A	T	0.058	3.189500e-01	4.055586e-02	7.667655e-02	7.363215e-14
-9	593	-9	0	A	T	0.283	1.151530e-01	2.842868e-02	1.000000e-05	6.563905e-05
-9	597	-9	0	A	T	0.010	2.533925e-01	1.003372e-01	6.913645e-02	1.208925e-02
-9	598	-9	0	A	T	0.315	7.326873e-02	4.423841e-02	3.798133e-02	9.875798e-02
-9	Rv3396c	-9	0	A	T	0.077	-6.100751e-03	5.670487e-02	8.678004e-02	9.143971e-01
-9	2829	-9	0	A	T	0.098	-1.376118e-01	4.076385e-02	7.976585e-02	8.363360e-04
-9	2821	-9	0	A	T	0.017	-7.242639e-02	7.905817e-02	7.719252e-02	3.603677e-01
-9	Rv1214c	-9	0	A	T	0.010	-2.937836e-02	1.060738e-01	7.745288e-02	7.820070e-01
-9	Rv2138	-9	0	A	T	0.038	-4.290109e-02	7.509104e-02	7.745321e-02	5.682245e-01
-9	Rv2139	-9	0	A	T	0.291	9.768023e-02	2.880772e-02	1.000000e-05	7.937148e-04
-9	1401	-9	0	A	T	0.318	7.057994e-02	4.908106e-02	4.355882e-02	1.515043e-01
-9	Rv2155c	-9	0	A	T	0.495	2.322714e-02	1.520594e-01	7.898807e-02	8.787013e-01
-9	Rv3812	-9	0	A	T	0.043	-5.002511e-02	6.758335e-02	7.476155e-02	4.597782e-01
-9	1406	-9	0	A	T	0.029	-5.128908e-02	1.061727e-01	8.799835e-02	6.294090e-01
-9	Rv0159c	-9	0	A	T	0.498	1.482964e-02	2.565705e-01	7.885680e-02	9.539482e-01
-9	334	-9	0	A	T	0.284	1.004945e-01	2.864825e-02	1.000000e-05	5.233418e-04
-9	Rv3500c	-9	0	A	T	0.010	-1.866247e-02	1.612653e-01	9.228991e-02	9.079504e-01
-9	Rv1115	-9	0	A	T	0.010	-3.826884e-02	1.172720e-01	8.074122e-02	7.444134e-01
-9	Rv1442	-9	0	A	T	0.298	9.496564e-02	2.898967e-02	1.000000e-05	1.181355e-03
-9	Rv3092c	-9	0	A	T	0.074	-3.310524e-02	6.011892e-02	7.890396e-02	5.822889e-01
-9	Rv0243	-9	0	A	T	0.024	1.502342e-01	6.746532e-02	8.400711e-02	2.672604e-02
-9	Rv0245	-9	0	A	T	0.245	8.042170e-02	3.330107e-02	1.330099e-02	1.635436e-02
-9	Rv0246	-9	0	A	T	0.031	1.458455e-01	5.941221e-02	5.432968e-02	1.468341e-02
-9	Rv1043c	-9	0	A	T	0.026	-3.649800e-03	6.637542e-02	7.756212e-02	9.561865e-01
-9	Rv2678c	-9	0	A	T	0.010	-2.246858e-02	1.031711e-01	7.562699e-02	8.277539e-01
-9	Rv3818	-9	0	A	T	0.017	-3.356554e-02	8.444681e-02	7.594306e-02	6.913092e-01
-9	Rv1812c	-9	0	A	T	0.498	1.971097e-02	2.628189e-01	8.019993e-02	9.402678e-01
-9	Rv1396c	-9	0	A	T	0.459	3.499725e-02	6.422649e-02	7.689486e-02	5.862385e-01
-9	Rv2880c	-9	0	A	T	0.478	3.573835e-02	8.163227e-02	7.989755e-02	6.618595e-01
-9	Rv1215c	-9	0	A	T	0.063	8.477497e-02	5.311162e-02	1.075882e-01	1.115408e-01
-9	Rv2331A	-9	0	A	T	0.050	1.762156e-01	4.845565e-02	1.980196e-02	3.267894e-04
-9	Rv0904c	-9	0	A	T	0.010	-3.421863e-02	1.166472e-01	8.052173e-02	7.694632e-01
-9	Rv1136	-9	0	A	T	0.012	-7.541236e-02	9.317080e-02	7.483124e-02	4.189492e-01
-9	Rv3906c	-9	0	A	T	0.015	-5.346100e-02	8.748837e-02	8.021010e-02	5.416358e-01
-9	Rv3882c	-9	0	A	T	0.098	-3.718688e-02	4.623618e-02	6.508312e-02	4.218936e-01
-9	Rv2103c	-9	0	A	T	0.245	9.174384e-02	2.847335e-02	1.000000e-05	1.417522e-03
-9	2013	-9	0	A	T	0.029	-4.333388e-02	1.142809e-01	9.133486e-02	7.048263e-01
-9	Rv0831c	-9	0	A	T	0.017	-2.351260e-02	1.036351e-01	8.132565e-02	8.206780e-01
-9	Rv1632c	-9	0	A	T	0.010	-1.982839e-02	1.023457e-01	7.557451e-02	8.465157e-01
-9	Rv1309	-9	0	A	T	0.017	-2.778066e-02	8.644924e-02	7.625285e-02	7.481749e-01
-9	Rv3377c	-9	0	A	T	0.074	5.101613e-02	4.339572e-02	8.221778e-02	2.407179e-01
-9	Rv3709c	-9	0	A	T	0.022	-6.374409e-02	7.124880e-02	7.592626e-02	3.717060e-01
-9	Rv0212c	-9	0	A	T	0.022	-4.412766e-02	7.071132e-02	7.311847e-02	5.330829e-01
-9	Rv2178c	-9	0	A	T	0.455	3.330829e-02	6.509986e-02	7.891052e-02	6.092859e-01
-9	1349	-9	0	A	T	0.010	-3.187776e-02	1.014777e-01	7.463170e-02	7.536439e-01
-9	Rv1773c	-9	0	A	T	0.070	-3.921990e-03	6.037317e-02	8.865759e-02	9.482486e-01
-9	452	-9	0	A	T	0.320	6.845001e-02	4.929386e-02	4.503073e-02	1.660166e-01
-9	1344	-9	0	A	T	0.029	-4.333388e-02	1.142809e-01	9.133486e-02	7.048263e-01
-9	Rv1846c	-9	0	A	T	0.031	-2.800035e-02	9.547977e-02	8.509806e-02	7.695336e-01
-9	Rv2056c	-9	0	A	T	0.012	-4.087481e-02	9.514434e-02	7.476357e-02	6.677995e-01
-9	Rv0477	-9	0	A	T	0.012	-1.714489e-02	1.334084e-01	8.668246e-02	8.978310e-01
-9	Rv0473	-9	0	A	T	0.034	-6.155427e-02	8.175541e-02	7.950483e-02	4.521162e-01
-9	948	-9	0	A	T	0.229	-2.922053e-02	3.019395e-02	6.847538e-02	3.339701e-01
-9	Rv3767c	-9	0	A	T	0.012	-7.684867e-02	9.257532e-02	7.665711e-02	4.071535e-01
-9	Rv0631c	-9	0	A	T	0.125	4.066240e-02	4.216878e-02	1.019471e-01	3.357103e-01
-9	Rv3173c	-9	0	A	T	0.015	-7.768040e-02	8.593940e-02	6.986453e-02	3.668001e-01
-9	Rv1307	-9	0	A	T	0.019	3.908228e-02	7.609702e-02	7.782865e-02	6.079333e-01
-9	Rv1304	-9	0	A	T	0.014	-1.935692e-02	1.226684e-01	8.476625e-02	8.747252e-01
-9	Rv1300	-9	0	A	T	0.497	1.802145e-02	1.889885e-01	8.060263e-02	9.240968e-01
-9	Rv1301	-9	0	A	T	0.031	-3.909388e-02	1.039559e-01	8.797789e-02	7.071457e-01
-9	Rv2833c	-9	0	A	T	0.014	-3.174022e-02	8.875661e-02	7.494632e-02	7.208956e-01
-9	Rv3199c	-9	0	A	T	0.305	8.317387e-02	4.150702e-02	2.824789e-02	4.601597e-02
-9	Rv1308	-9	0	A	T	0.010	-5.087163e-02	1.017400e-01	7.583748e-02	6.174431e-01
-9	Rv1565c	-9	0	A	T	0.015	-2.554515e-02	8.541662e-02	7.511793e-02	7.651044e-01
-9	Rv0650	-9	0	A	T	0.015	-7.697082e-02	8.300407e-02	7.293375e-02	3.545347e-01
-9	Rv0655	-9	0	A	T	0.091	-3.621118e-02	5.712132e-02	7.407889e-02	5.266232e-01
-9	Rv0654	-9	0	A	T	0.024	-3.679746e-02	6.975966e-02	7.446578e-02	5.982573e-01
-9	Rv2314c	-9	0	A	T	0.010	-2.096895e-02	1.048739e-01	7.687418e-02	8.416642e-01
-9	Rv2832c	-9	0	A	T	0.022	-2.630370e-02	9.341476e-02	8.004764e-02	7.784666e-01
-9	Rv3294c	-9	0	A	T	0.012	-1.662144e-02	1.334765e-01	8.679808e-02	9.009842e-01
-9	Rv0325	-9	0	A	T	0.320	6.845001e-02	4.929386e-02	4.503073e-02	1.660166e-01
-9	Rv0575c	-9	0	A	T	0.279	1.026744e-01	2.854211e-02	1.000000e-05	3.779020e-04
-9	Rv3236c	-9	0	A	T	0.322	5.445618e-02	4.142894e-02	3.942763e-02	1.897342e-01
-9	Rv2716	-9	0	A	T	0.062	-4.024272e-02	6.442709e-02	8.039867e-02	5.327088e-01
-9	Rv0783c	-9	0	A	T	0.051	1.719142e-02	5.138097e-02	7.889306e-02	7.381782e-01
-9	2461	-9	0	A	T	0.033	-5.966036e-02	9.382222e-02	8.459725e-02	5.253514e-01
-9	2462	-9	0	A	T	0.283	1.012141e-01	2.861158e-02	1.000000e-05	4.701293e-04
-9	Rv1538c	-9	0	A	T	0.277	4.173533e-02	4.093004e-02	5.625279e-02	3.087326e-01
-9	Rv3359	-9	0	A	T	0.012	-3.892365e-02	9.508389e-02	7.578510e-02	6.825769e-01
-9	Rv2223c	-9	0	A	T	0.017	-4.514735e-02	8.572330e-02	7.766736e-02	5.988298e-01
-9	Rv2814c	-9	0	A	T	0.014	1.023419e-01	9.508411e-02	8.043602e-02	2.826740e-01
-9	Rv1603	-9	0	A	T	0.012	-1.570537e-02	9.648172e-02	7.600027e-02	8.708044e-01
-9	Rv1601	-9	0	A	T	0.012	-7.380072e-02	1.055822e-01	8.278762e-02	4.851195e-01
-9	Rv1607	-9	0	A	T	0.012	-5.151845e-02	9.493210e-02	7.611232e-02	5.877619e-01
-9	Rv1970	-9	0	A	T	0.015	-2.799809e-02	8.453445e-02	7.489300e-02	7.407301e-01
-9	Rv1604	-9	0	A	T	0.474	2.624225e-02	8.442207e-02	8.401168e-02	7.561411e-01
-9	Rv1051c	-9	0	A	T	0.050	6.595135e-02	4.874302e-02	6.876870e-02	1.770960e-01
-9	Rv2501c	-9	0	A	T	0.012	-3.160943e-02	9.592754e-02	7.512841e-02	7.420054e-01
-9	Rv2332	-9	0	A	T	0.046	-3.756494e-03	6.507804e-02	8.208344e-02	9.540091e-01
-9	Rv2339	-9	0	A	T	0.358	2.958037e-02	4.246063e-02	6.587771e-02	4.865773e-01
-9	Rv1138c	-9	0	A	T	0.010	-1.602874e-02	1.024683e-01	7.566088e-02	8.758058e-01
-9	Rv2157c	-9	0	A	T	0.015	-2.118403e-02	8.617499e-02	7.556535e-02	8.059910e-01
-9	Rv3802c	-9	0	A	T	0.067	-3.607104e-02	6.194288e-02	7.935002e-02	5.607986e-01
-9	Rv3822	-9	0	A	T	0.057	2.519926e-03	5.951938e-02	8.402355e-02	9.662585e-01
-9	2803	-9	0	A	T	0.014	-5.583991e-02	9.230413e-02	7.604614e-02	5.456815e-01
-9	1423	-9	0	A	T	0.034	6.084849e-02	7.934056e-02	1.051704e-01	4.437483e-01
-9	1425	-9	0	A	T	0.031	-5.301210e-02	9.731006e-02	8.467371e-02	5.863268e-01
-9	Rv1212c	-9	0	A	T	0.021	4.157509e-02	7.575298e-02	7.862477e-02	5.835481e-01
-9	1428	-9	0	A	T	0.015	-4.310931e-02	8.811144e-02	7.593835e-02	6.250282e-01
-9	Rv2486	-9	0	A	T	0.019	4.570144e-02	7.836201e-02	7.806295e-02	5.602058e-01
-9	Rv1683	-9	0	A	T	0.017	-4.892466e-02	7.888421e-02	7.303750e-02	5.356075e-01
-9	Rv1682	-9	0	A	T	0.031	-4.503180e-02	9.690881e-02	8.450131e-02	6.425077e-01
-9	Rv1681	-9	0	A	T	0.274	1.049230e-01	2.844831e-02	1.000000e-05	2.696028e-04
-9	Rv1680	-9	0	A	T	0.015	-9.259844e-02	8.288385e-02	7.756327e-02	2.648304e-01
-9	Rv1689	-9	0	A	T	0.033	2.179328e-02	6.119462e-02	7.739261e-02	7.220017e-01
-9	Rv0278c	-9	0	A	T	0.471	2.366427e-02	6.405207e-02	7.326883e-02	7.120593e-01
-9	Rv3105c	-9	0	A	T	0.010	-2.938033e-02	1.108266e-01	7.899323e-02	7.911194e-01
-9	Rv3502c	-9	0	A	T	0.034	-2.866823e-02	8.581088e-02	8.233799e-02	7.385560e-01
-9	Rv2022c	-9	0	A	T	0.089	-6.112832e-02	4.678179e-02	6.764863e-02	1.923604e-01
-9	Rv1469	-9	0	A	T	0.048	-6.156303e-02	6.324832e-02	7.421194e-02	3.311884e-01
-9	Rv1463	-9	0	A	T	0.284	1.004945e-01	2.864823e-02	1.000000e-05	5.233428e-04
-9	Rv1462	-9	0	A	T	0.498	1.971097e-02	2.628189e-01	8.019993e-02	9.402678e-01
-9	Rv1461	-9	0	A	T	0.342	4.681171e-02	4.721750e-02	5.972775e-02	3.223138e-01
-9	Rv1460	-9	0	A	T	0.014	-5.628313e-02	8.824928e-02	7.614072e-02	5.241238e-01
-9	Rv0228	-9	0	A	T	0.014	-3.481495e-02	1.162646e-01	8.329662e-02	7.648145e-01
-9	Rv0220	-9	0	A	T	0.027	-4.321224e-02	1.122273e-01	8.903836e-02	7.004884e-01
-9	Rv0221	-9	0	A	T	0.329	5.511315e-02	4.776119e-02	4.832956e-02	2.494783e-01
-9	Rv1014c	-9	0	A	T	0.017	9.890892e-02	8.401742e-02	8.836619e-02	2.400638e-01
-9	Rv1041c	-9	0	A	T	0.063	7.337973e-02	4.885371e-02	1.083693e-01	1.341774e-01
-9	Rv3833	-9	0	A	T	0.455	3.330829e-02	6.509986e-02	7.891052e-02	6.092859e-01
-9	Rv0541c	-9	0	A	T	0.015	-4.003071e-02	8.487082e-02	7.507730e-02	6.375196e-01
-9	Rv2333c	-9	0	A	T	0.389	5.269907e-02	5.273868e-02	6.304127e-02	3.185071e-01
-9	Rv1394c	-9	0	A	T	0.471	4.134288e-02	7.543234e-02	8.060879e-02	5.840593e-01
-9	Rv2618	-9	0	A	T	0.031	2.050742e-02	7.053528e-02	8.401598e-02	7.714581e-01
-9	Rv2764c	-9	0	A	T	0.075	6.870885e-03	5.461145e-02	8.838219e-02	8.999663e-01
-9	Rv0920c	-9	0	A	T	0.039	-1.790667e-02	5.670928e-02	7.797722e-02	7.524099e-01
-9	Rv3528c	-9	0	A	T	0.010	-6.251480e-02	1.086722e-01	7.778373e-02	5.655615e-01
-9	Rv2586c	-9	0	A	T	0.048	1.171018e-01	4.952992e-02	5.729102e-02	1.872480e-02
-9	2259	-9	0	A	T	0.010	-3.647757e-02	1.032235e-01	7.511351e-02	7.240571e-01
-9	2254	-9	0	A	T	0.015	2.656685e-01	8.219983e-02	7.325905e-02	1.371031e-03
-9	2250	-9	0	A	T	0.043	4.562725e-02	7.262596e-02	9.623999e-02	5.303347e-01
-9	Rv3884c	-9	0	A	T	0.404	4.389520e-02	4.882985e-02	6.334610e-02	3.694293e-01
-9	Rv3859c	-9	0	A	T	0.048	-6.803910e-02	6.218529e-02	7.080288e-02	2.748037e-01
-9	2786	-9	0	A	T	0.015	-8.476703e-02	8.345893e-02	7.655688e-02	3.106315e-01
-9	2783	-9	0	A	T	0.012	-4.428322e-02	1.056662e-01	7.892631e-02	6.754635e-01
-9	2789	-9	0	A	T	0.029	-4.768837e-02	1.024397e-01	8.615216e-02	6.419040e-01
-9	2078	-9	0	A	T	0.048	-4.530194e-02	6.582791e-02	8.162127e-02	4.918848e-01
-9	2071	-9	0	A	T	0.375	2.954888e-02	4.821254e-02	7.487933e-02	5.404308e-01
-9	2070	-9	0	A	T	0.010	1.011225e-01	1.021889e-01	7.694729e-02	3.232122e-01
-9	2077	-9	0	A	T	0.010	-4.434787e-02	1.010636e-01	7.503272e-02	6.611249e-01
-9	Rv2268c	-9	0	A	T	0.115	6.162291e-02	3.796179e-02	7.065262e-02	1.056143e-01
-9	Rv1504c	-9	0	A	T	0.041	-5.567913e-02	7.226562e-02	7.893299e-02	4.416431e-01
-9	Rv2076c	-9	0	A	T	0.010	-3.355827e-02	1.162616e-01	8.044193e-02	7.730596e-01
-9	Rv3302c	-9	0	A	T	0.012	-4.446716e-02	9.401302e-02	7.469590e-02	6.365766e-01
-9	Rv3707c	-9	0	A	T	0.014	-2.303272e-02	1.197590e-01	8.455509e-02	8.476218e-01
-9	Rv0731c	-9	0	A	T	0.019	-1.852252e-02	9.207948e-02	8.016016e-02	8.407160e-01
-9	Rv2190c	-9	0	A	T	0.031	8.363185e-03	6.327131e-02	8.087130e-02	8.949338e-01
-9	Rv1097c	-9	0	A	T	0.024	-4.342364e-02	6.965887e-02	7.296192e-02	5.335277e-01
-9	Rv0495c	-9	0	A	T	0.019	-2.202549e-02	8.013558e-02	7.628740e-02	7.836251e-01
-9	Rv1319c	-9	0	A	T	0.217	2.206504e-02	3.534050e-02	8.379389e-02	5.328850e-01
-9	Rv1096	-9	0	A	T	0.017	-3.658854e-02	9.981103e-02	8.103627e-02	7.142010e-01
-9	Rv1093	-9	0	A	T	0.498	1.971097e-02	2.628189e-01	8.019993e-02	9.402678e-01
-9	Rv1090	-9	0	A	T	0.281	1.019403e-01	2.857609e-02	1.000000e-05	4.217794e-04
-9	Rv1091	-9	0	A	T	0.300	4.469563e-02	3.722313e-02	6.698121e-02	2.308285e-01
-9	Rv1753c	-9	0	A	T	0.449	4.902175e-02	5.450959e-02	7.098697e-02	3.692265e-01
-9	Rv3022c	-9	0	A	T	0.428	1.024586e-03	4.854359e-02	8.038506e-02	9.831752e-01
-9	Rv0415	-9	0	A	T	0.045	-3.221867e-02	6.518192e-02	7.878348e-02	6.214767e-01
-9	Rv0419	-9	0	A	T	0.330	5.416658e-02	4.935018e-02	5.194169e-02	2.732912e-01
-9	Rv0418	-9	0	A	T	0.015	-5.763275e-02	8.301562e-02	7.474188e-02	4.880876e-01
-9	Rv3761c	-9	0	A	T	0.026	7.612927e-02	6.537751e-02	7.651596e-02	2.451961e-01
-9	1360	-9	0	A	T	0.012	-2.794704e-02	9.993966e-02	7.796041e-02	7.799537e-01
-9	Rv2674	-9	0	A	T	0.027	1.006951e-01	6.293111e-02	5.962669e-02	1.106686e-01
-9	Rv2679	-9	0	A	T	0.021	-3.492811e-02	7.952958e-02	7.631853e-02	6.608553e-01
-9	479	-9	0	A	T	0.233	9.840846e-02	2.845976e-02	1.000000e-05	6.261987e-04
-9	Rv3022A	-9	0	A	T	0.019	-4.207072e-02	8.334951e-02	7.741617e-02	6.141173e-01
-9	Rv1321	-9	0	A	T	0.498	1.971097e-02	2.628189e-01	8.019993e-02	9.402678e-01
-9	Rv2928	-9	0	A	T	0.010	-4.897395e-02	1.019409e-01	7.542685e-02	6.312944e-01
-9	Rv1328	-9	0	A	T	0.113	-3.627539e-02	5.013937e-02	7.829369e-02	4.699613e-01
-9	Rv3534c	-9	0	A	T	0.043	-4.605505e-02	6.344589e-02	7.751331e-02	4.684886e-01
-9	Rv0244c	-9	0	A	T	0.075	-5.873483e-02	4.174123e-02	6.859882e-02	1.604633e-01
-9	Rv2830c	-9	0	A	T	0.497	1.802145e-02	1.889885e-01	8.060263e-02	9.240968e-01
-9	Rv2450c	-9	0	A	T	0.498	1.971097e-02	2.628189e-01	8.019993e-02	9.402678e-01
-9	Rv3782	-9	0	A	T	0.274	1.049230e-01	2.844835e-02	1.000000e-05	2.696040e-04
-9	Rv3784	-9	0	A	T	0.045	-2.738792e-03	6.143880e-02	8.383644e-02	9.644747e-01
-9	Rv1844c	-9	0	A	T	0.483	2.176014e-02	9.116759e-02	7.973347e-02	8.115201e-01
-9	Rv3403c	-9	0	A	T	0.019	2.751601e-02	7.771223e-02	8.095982e-02	7.235395e-01
-9	Rv3788	-9	0	A	T	0.286	9.977970e-02	2.868556e-02	1.000000e-05	5.818106e-04
-9	293	-9	0	A	T	0.027	-3.423555e-02	1.125031e-01	8.936234e-02	7.611118e-01
-9	Rv3234c	-9	0	A	T	0.377	3.398113e-02	5.289672e-02	7.820218e-02	5.211176e-01
-9	Rv3741c	-9	0	A	T	0.029	3.151150e-02	7.347063e-02	8.477374e-02	6.683149e-01
-9	Rv3736	-9	0	A	T	0.034	-4.744195e-02	8.194981e-02	7.783313e-02	5.630961e-01
-9	Rv2221c	-9	0	A	T	0.026	-4.065622e-02	6.611374e-02	7.218762e-02	5.390742e-01
-9	581	-9	0	A	T	0.041	-6.823446e-02	6.851953e-02	7.713167e-02	3.201583e-01
-9	Rv1102c	-9	0	A	T	0.318	7.057994e-02	4.908106e-02	4.355882e-02	1.515043e-01
-9	2440	-9	0	A	T	0.236	1.101957e-01	2.828465e-02	1.000000e-05	1.215032e-04
-9	2447	-9	0	A	T	0.022	-3.984687e-02	7.203383e-02	7.504852e-02	5.805740e-01
-9	Rv0442c	-9	0	A	T	0.051	-4.816545e-02	4.917338e-02	6.886019e-02	3.281481e-01
-9	Rv3331	-9	0	A	T	0.498	1.971097e-02	2.628189e-01	8.019993e-02	9.402678e-01
-9	Rv1248c	-9	0	A	T	0.366	2.801437e-02	4.763324e-02	7.046792e-02	5.569051e-01
-9	Rv3337	-9	0	A	T	0.031	-3.868270e-02	1.027696e-01	8.712072e-02	7.068932e-01
-9	Rv3338	-9	0	A	T	0.017	1.292072e-01	7.846094e-02	7.188162e-02	1.006883e-01
-9	Rv3839	-9	0	A	T	0.320	6.812714e-02	4.894543e-02	4.435829e-02	1.650192e-01
-9	2516	-9	0	A	T	0.221	9.738496e-03	3.167885e-02	8.350860e-02	7.587496e-01
-9	Rv1117	-9	0	A	T	0.019	-8.537154e-02	7.482316e-02	8.168441e-02	2.548206e-01
-9	Rv1364c	-9	0	A	T	0.497	1.802145e-02	1.889885e-01	8.060263e-02	9.240968e-01
-9	Rv1928c	-9	0	A	T	0.072	-1.143422e-02	6.024123e-02	8.797925e-02	8.495930e-01
-9	Rv2123	-9	0	A	T	0.377	2.035965e-02	4.552793e-02	7.242320e-02	6.550715e-01
-9	1622	-9	0	A	T	0.099	-1.678667e-02	5.065542e-02	8.166617e-02	7.405896e-01
-9	Rv2318	-9	0	A	T	0.026	-4.846681e-02	7.929844e-02	7.955330e-02	5.415493e-01
-9	1997	-9	0	A	T	0.027	-4.005904e-02	1.192157e-01	9.209004e-02	7.370977e-01
-9	1998	-9	0	A	T	0.029	-4.333388e-02	1.142809e-01	9.133486e-02	7.048263e-01
-9	Rv1917c	-9	0	A	T	0.488	-8.643664e-02	9.514770e-02	7.840249e-02	3.643965e-01
-9	Rv2317	-9	0	A	T	0.014	-4.966917e-02	9.059269e-02	7.677944e-02	5.839289e-01
-9	Rv2736c	-9	0	A	T	0.245	9.174388e-02	2.847337e-02	1.000000e-05	1.417526e-03
-9	2862	-9	0	A	T	0.094	-1.271276e-02	5.943362e-02	8.888956e-02	8.307766e-01
-9	Rv3804c	-9	0	A	T	0.021	-9.846534e-02	7.208755e-02	8.125424e-02	1.730245e-01
-9	Rv1982c	-9	0	A	T	0.068	-6.608367e-03	6.194455e-02	8.924704e-02	9.151151e-01
-9	2866	-9	0	A	T	0.264	3.803934e-02	3.574566e-02	5.387177e-02	2.881385e-01
-9	2867	-9	0	A	T	0.067	-5.434826e-02	4.896770e-02	7.173621e-02	2.679702e-01
-9	2868	-9	0	A	T	0.284	1.004945e-01	2.864825e-02	1.000000e-05	5.233418e-04
-9	Rv0093c	-9	0	A	T	0.033	-3.918230e-02	9.736195e-02	8.609798e-02	6.876570e-01
-9	550	-9	0	A	T	0.017	-9.287469e-02	7.937341e-02	7.638181e-02	2.429221e-01
-9	553	-9	0	A	T	0.017	-5.544296e-02	8.690726e-02	7.852189e-02	5.240061e-01
-9	Rv3392c	-9	0	A	T	0.033	-5.441538e-02	9.421451e-02	8.375372e-02	5.640032e-01
-9	1199	-9	0	A	T	0.068	-5.264359e-02	5.850356e-02	7.882157e-02	3.689543e-01
-9	1190	-9	0	A	T	0.021	-4.087346e-02	7.865068e-02	7.578657e-02	6.036806e-01
-9	Rv3686c	-9	0	A	T	0.010	-5.100196e-02	1.068380e-01	8.083899e-02	6.334536e-01
-9	Rv1669	-9	0	A	T	0.010	-4.672665e-02	1.022432e-01	7.444537e-02	6.480026e-01
-9	Rv1665	-9	0	A	T	0.039	-1.035071e-01	6.058333e-02	6.891545e-02	8.861219e-02
-9	Rv1664	-9	0	A	T	0.062	-6.487722e-02	5.183800e-02	6.616313e-02	2.117469e-01
-9	Rv1661	-9	0	A	T	0.351	3.296469e-02	4.482843e-02	6.172032e-02	4.627192e-01
-9	Rv1660	-9	0	A	T	0.031	-4.167486e-02	9.343438e-02	8.315746e-02	6.559059e-01
-9	Rv1663	-9	0	A	T	0.045	2.727032e-02	6.792230e-02	9.063871e-02	6.883529e-01
-9	Rv1662	-9	0	A	T	0.497	1.802145e-02	1.889885e-01	8.060263e-02	9.240968e-01
-9	Rv2979c	-9	0	A	T	0.318	7.057994e-02	4.908106e-02	4.355882e-02	1.515043e-01
-9	Rv2982c	-9	0	A	T	0.498	1.971097e-02	2.628189e-01	8.019993e-02	9.402678e-01
-9	Rv1327c	-9	0	A	T	0.024	-3.494066e-02	6.931954e-02	7.363117e-02	6.146074e-01
-9	Rv3107c	-9	0	A	T	0.015	-2.234357e-02	8.702216e-02	7.592254e-02	7.975483e-01
-9	Rv1409	-9	0	A	T	0.036	5.358852e-02	8.639685e-02	9.885997e-02	5.355736e-01
-9	Rv2756c	-9	0	A	T	0.392	4.963225e-02	5.216111e-02	6.339814e-02	3.421337e-01
-9	Rv1402	-9	0	A	T	0.034	-5.279630e-02	6.442625e-02	7.621149e-02	4.131831e-01
-9	Rv1407	-9	0	A	T	0.036	-4.547559e-02	8.414376e-02	8.102167e-02	5.893007e-01
-9	1346	-9	0	A	T	0.497	4.254600e-02	1.789489e-01	7.763592e-02	8.122390e-01
-9	Rv1016c	-9	0	A	T	0.038	-3.581182e-02	7.678092e-02	8.358062e-02	6.412683e-01
-9	373	-9	0	A	T	0.014	-7.376980e-02	8.760791e-02	7.779353e-02	4.004566e-01
-9	377	-9	0	A	T	0.272	1.056882e-01	2.841962e-02	1.000000e-05	2.402239e-04
-9	Rv2719c	-9	0	A	T	0.320	6.804132e-02	4.873116e-02	4.406145e-02	1.637044e-01
-9	Rv0873	-9	0	A	T	0.021	-5.622314e-02	7.288303e-02	7.407849e-02	4.410885e-01
-9	Rv0365c	-9	0	A	T	0.039	-3.328870e-02	7.283617e-02	8.106256e-02	6.479878e-01
-9	Rv3257c	-9	0	A	T	0.318	7.057994e-02	4.908106e-02	4.355882e-02	1.515043e-01
-9	Rv0754	-9	0	A	T	0.063	-7.789779e-02	5.018011e-02	6.876362e-02	1.216658e-01
-9	Rv0750	-9	0	A	T	0.017	-3.635395e-02	8.696254e-02	7.705107e-02	6.762262e-01
-9	Rv0209	-9	0	A	T	0.313	6.908558e-02	4.287861e-02	3.109846e-02	1.082261e-01
-9	Rv1426c	-9	0	A	T	0.048	-5.937002e-02	6.122279e-02	7.023666e-02	3.329856e-01
-9	Rv2353c	-9	0	A	T	0.017	-2.740446e-02	8.226296e-02	7.485782e-02	7.392750e-01
-9	Rv2584c	-9	0	A	T	0.498	1.971097e-02	2.628189e-01	8.019993e-02	9.402678e-01
-9	Rv3886c	-9	0	A	T	0.077	1.137665e-02	4.386075e-02	8.651477e-02	7.955253e-01
-9	2055	-9	0	A	T	0.110	-2.846886e-02	4.995339e-02	7.845756e-02	5.691810e-01
-9	2056	-9	0	A	T	0.010	-2.535896e-02	1.066567e-01	7.677737e-02	8.122332e-01
-9	2059	-9	0	A	T	0.031	-5.570543e-02	1.024718e-01	8.796954e-02	5.871228e-01
-9	Rv0010c	-9	0	A	T	0.034	9.444087e-02	9.197607e-02	1.125946e-01	3.053712e-01
-9	Rv3627c	-9	0	A	T	0.036	-5.014884e-02	8.241984e-02	8.062902e-02	5.433614e-01
-9	Rv3540c	-9	0	A	T	0.288	9.907413e-02	2.872517e-02	1.000000e-05	6.460690e-04
-9	Rv3275c	-9	0	A	T	0.029	-4.333388e-02	1.142809e-01	9.133486e-02	7.048263e-01
-9	Rv3705A	-9	0	A	T	0.012	-3.669001e-02	9.661511e-02	7.628806e-02	7.044057e-01
-9	Rv2129c	-9	0	A	T	0.021	-3.734167e-02	7.540515e-02	7.426915e-02	6.208242e-01
-9	Rv2404c	-9	0	A	T	0.010	-4.030144e-02	1.030135e-01	7.544374e-02	6.959184e-01
-9	Rv3300c	-9	0	A	T	0.017	-2.618399e-02	8.450783e-02	7.652663e-02	7.569044e-01
-9	Rv3758c	-9	0	A	T	0.241	9.359831e-02	2.846364e-02	1.000000e-05	1.131935e-03
-9	Rv3705c	-9	0	A	T	0.012	-3.854954e-02	9.665195e-02	7.553498e-02	6.902979e-01
-9	Rv0493c	-9	0	A	T	0.363	2.693313e-02	4.571615e-02	6.772430e-02	5.562272e-01
-9	Rv1273c	-9	0	A	T	0.019	-6.349250e-02	8.092326e-02	7.370015e-02	4.333278e-01
-9	Rv1934c	-9	0	A	T	0.315	6.664634e-02	4.169460e-02	2.918482e-02	1.110339e-01
-9	Rv1099c	-9	0	A	T	0.027	-4.874646e-02	1.115200e-01	8.894894e-02	6.623572e-01
-9	Rv3598c	-9	0	A	T	0.293	9.699296e-02	2.885111e-02	1.000000e-05	8.781670e-04
-9	Rv3423c	-9	0	A	T	0.015	-7.863096e-02	8.252220e-02	7.719821e-02	3.414615e-01
-9	Rv2415c	-9	0	A	T	0.070	-3.007744e-02	5.973190e-02	7.727209e-02	6.149664e-01
-9	Rv0642c	-9	0	A	T	0.063	4.757490e-02	6.843758e-02	1.153564e-01	4.875132e-01
-9	Rv0143c	-9	0	A	T	0.067	-4.072071e-02	5.296502e-02	7.020496e-02	4.426242e-01
-9	Rv2052c	-9	0	A	T	0.024	-3.841471e-02	6.909040e-02	7.428587e-02	5.786352e-01
-9	Rv0929	-9	0	A	T	0.014	-5.226445e-02	1.162482e-01	8.402605e-02	6.533393e-01
-9	Rv0928	-9	0	A	T	0.058	1.418241e-01	4.577843e-02	3.314587e-02	2.138938e-03
-9	Rv0433	-9	0	A	T	0.010	-2.062129e-02	1.191116e-01	8.046618e-02	8.626734e-01
-9	Rv0432	-9	0	A	T	0.012	-1.427069e-02	1.021286e-01	7.829286e-02	8.889683e-01
-9	Rv0431	-9	0	A	T	0.033	-4.594022e-02	9.655428e-02	8.491116e-02	6.345773e-01
-9	Rv0922	-9	0	A	T	0.337	4.983866e-02	4.508328e-02	5.358321e-02	2.698680e-01
-9	414	-9	0	A	T	0.498	1.482964e-02	2.565705e-01	7.885680e-02	9.539482e-01
-9	415	-9	0	A	T	0.276	1.041658e-01	2.847831e-02	1.000000e-05	3.021446e-04
-9	1388	-9	0	A	T	0.010	-1.907598e-02	1.029868e-01	7.592407e-02	8.531801e-01
-9	Rv2695	-9	0	A	T	0.010	-4.359549e-02	1.009096e-01	7.481495e-02	6.660440e-01
-9	1386	-9	0	A	T	0.010	-3.211361e-02	1.093922e-01	7.754328e-02	7.693012e-01
-9	Rv2691	-9	0	A	T	0.474	2.624225e-02	8.442207e-02	8.401168e-02	7.561411e-01
-9	Rv2692	-9	0	A	T	0.324	6.322127e-02	4.875527e-02	4.612722e-02	1.957630e-01
-9	Rv1348	-9	0	A	T	0.041	-5.527111e-02	7.544844e-02	8.031460e-02	4.644137e-01
-9	Rv1340	-9	0	A	T	0.010	-7.519116e-02	1.011983e-01	7.756059e-02	4.580781e-01
-9	Rv1345	-9	0	A	T	0.010	-2.372374e-02	1.059690e-01	7.690358e-02	8.230126e-01
-9	Rv0697	-9	0	A	T	0.325	5.878334e-02	4.491061e-02	4.302560e-02	1.916057e-01
-9	Rv0696	-9	0	A	T	0.068	-4.000541e-02	5.974531e-02	7.622318e-02	5.036461e-01
-9	Rv0694	-9	0	A	T	0.033	4.354663e-02	6.738921e-02	8.624090e-02	5.186635e-01
-9	Rv2958c	-9	0	A	T	0.046	-6.107677e-02	5.035943e-02	7.206683e-02	2.261868e-01
-9	Rv3536c	-9	0	A	T	0.014	-2.051288e-02	9.915290e-02	7.937076e-02	8.362477e-01
-9	Rv0699	-9	0	A	T	0.281	1.019416e-01	2.857645e-02	1.000000e-05	4.217788e-04
-9	Rv0698	-9	0	A	T	0.057	6.658381e-02	5.816175e-02	1.076420e-01	2.532343e-01
-9	Rv0242c	-9	0	A	T	0.019	-3.687207e-02	9.260610e-02	7.921326e-02	6.908051e-01
-9	Rv2836c	-9	0	A	T	0.048	1.134315e-01	4.855474e-02	6.150349e-02	2.016433e-02
-9	Rv3518c	-9	0	A	T	0.010	-4.790193e-02	1.010699e-01	7.491476e-02	6.358933e-01
-9	Rv1479	-9	0	A	T	0.065	-4.939643e-04	6.570628e-02	9.211053e-02	9.940069e-01
-9	Rv1842c	-9	0	A	T	0.012	1.312418e-01	9.907492e-02	8.558815e-02	1.863229e-01
-9	Rv3825c	-9	0	A	T	0.043	-3.986227e-02	5.397067e-02	7.089552e-02	4.607525e-01
-9	Rv3047c	-9	0	A	T	0.286	9.978060e-02	2.868593e-02	1.000000e-05	5.818392e-04
-9	Rv3232c	-9	0	A	T	0.027	-3.383423e-03	6.684690e-02	7.987508e-02	9.596675e-01
-9	Rv3277	-9	0	A	T	0.010	-8.247523e-02	1.023000e-01	7.698434e-02	4.207825e-01
-9	Rv3270	-9	0	A	T	0.012	-2.459902e-02	9.514193e-02	7.558209e-02	7.961653e-01
-9	Rv3272	-9	0	A	T	0.298	9.496679e-02	2.899003e-02	1.000000e-05	1.181362e-03
-9	Rv3273	-9	0	A	T	0.010	-3.905440e-02	1.188631e-01	8.171809e-02	7.427207e-01
-9	Rv2905	-9	0	A	T	0.247	9.083038e-02	2.847999e-02	1.000000e-05	1.582530e-03
-9	Rv0257	-9	0	A	T	0.039	-4.483670e-02	7.666798e-02	7.816290e-02	5.591259e-01
-9	Rv1452c	-9	0	A	T	0.387	-3.255697e-02	3.783318e-02	9.226818e-02	3.902023e-01
-9	Rv0444c	-9	0	A	T	0.283	1.012122e-01	2.861102e-02	1.000000e-05	4.701258e-04
-9	Rv3318	-9	0	A	T	0.012	-2.046889e-02	9.872732e-02	7.684883e-02	8.358996e-01
-9	Rv0974c	-9	0	A	T	0.476	2.538807e-02	8.626018e-02	8.381891e-02	7.687242e-01
-9	Rv0411c	-9	0	A	T	0.019	-5.944837e-02	7.847746e-02	7.487269e-02	4.493525e-01
-9	Rv3310	-9	0	A	T	0.043	-6.126431e-02	7.538957e-02	8.009255e-02	4.170931e-01
-9	Rv3317	-9	0	A	T	0.498	1.971097e-02	2.628189e-01	8.019993e-02	9.402678e-01
-9	Rv1592c	-9	0	A	T	0.385	5.512326e-02	5.193554e-02	6.132988e-02	2.894011e-01
-9	Rv2818c	-9	0	A	T	0.017	-4.868011e-02	8.514746e-02	8.181195e-02	5.679577e-01
-9	Rv0363c	-9	0	A	T	0.010	-1.967871e-02	1.048730e-01	7.627357e-02	8.512875e-01
-9	1815	-9	0	A	T	0.063	-6.362642e-02	5.173572e-02	7.249073e-02	2.197556e-01
-9	1811	-9	0	A	T	0.455	3.330829e-02	6.509986e-02	7.891052e-02	6.092859e-01
-9	1818	-9	0	A	T	0.022	-3.152982e-02	8.145248e-02	7.815096e-02	6.989700e-01
-9	1819	-9	0	A	T	0.014	-4.281303e-02	8.795447e-02	7.541314e-02	6.267935e-01
-9	Rv2249c	-9	0	A	T	0.015	6.511427e-02	8.397024e-02	8.248053e-02	4.387089e-01
-9	Rv0346c	-9	0	A	T	0.017	-3.032954e-02	1.037325e-01	8.213582e-02	7.702034e-01
-9	Rv2572c	-9	0	A	T	0.017	6.691068e-02	8.146042e-02	8.330206e-02	4.120995e-01
-9	Rv2505c	-9	0	A	T	0.024	-3.807187e-02	6.969199e-02	7.264235e-02	5.852883e-01
-9	1603	-9	0	A	T	0.014	-4.538417e-02	8.813700e-02	7.332453e-02	6.069959e-01
-9	1604	-9	0	A	T	0.010	-4.281073e-02	1.025810e-01	7.606158e-02	6.767416e-01
-9	1971	-9	0	A	T	0.024	-3.641614e-02	7.491673e-02	7.656729e-02	6.272718e-01
-9	1970	-9	0	A	T	0.498	1.971097e-02	2.628189e-01	8.019993e-02	9.402678e-01
-9	Rv1911c	-9	0	A	T	0.024	-7.377196e-02	6.792345e-02	7.417749e-02	2.783348e-01
-9	Rv3869	-9	0	A	T	0.046	-3.494827e-02	5.701252e-02	7.277878e-02	5.403615e-01
-9	Rv3868	-9	0	A	T	0.034	-4.559419e-02	8.528698e-02	8.066629e-02	5.933379e-01
-9	Rv1980c	-9	0	A	T	0.015	-2.941803e-02	8.463126e-02	7.413721e-02	7.283909e-01
-9	Rv1621c	-9	0	A	T	0.010	-2.106534e-02	1.035291e-01	7.599001e-02	8.389083e-01
-9	Rv3806c	-9	0	A	T	0.050	-5.952012e-02	6.023661e-02	7.240972e-02	3.239247e-01
-9	2844	-9	0	A	T	0.014	-3.531862e-02	8.849802e-02	7.450711e-02	6.901211e-01
-9	2843	-9	0	A	T	0.017	7.872203e-02	8.536637e-02	8.320238e-02	3.572081e-01
-9	Rv3866	-9	0	A	T	0.019	-3.280621e-02	7.648298e-02	7.404537e-02	6.682891e-01
-9	Rv2191	-9	0	A	T	0.045	-3.655044e-02	5.295002e-02	7.295781e-02	4.905691e-01
-9	Rv2196	-9	0	A	T	0.015	-7.220821e-02	8.335580e-02	7.519430e-02	3.870610e-01
-9	Rv2409c	-9	0	A	T	0.284	1.004936e-01	2.864801e-02	1.000000e-05	5.233456e-04
-9	Rv2194	-9	0	A	T	0.010	-9.046114e-02	1.004401e-01	7.936378e-02	3.685231e-01
-9	Rv2195	-9	0	A	T	0.010	-5.372733e-02	1.019000e-01	7.604700e-02	5.984192e-01
-9	Rv3756c	-9	0	A	T	0.014	-8.330607e-02	9.133573e-02	6.994417e-02	3.624808e-01
-9	Rv2489c	-9	0	A	T	0.010	-2.788663e-02	1.086550e-01	7.837440e-02	7.976286e-01
-9	Rv2160c	-9	0	A	T	0.320	6.775358e-02	4.830915e-02	4.257249e-02	1.618356e-01
-9	Rv3349c	-9	0	A	T	0.283	1.012142e-01	2.861158e-02	1.000000e-05	4.701231e-04
-9	1555	-9	0	A	T	0.498	1.971097e-02	2.628189e-01	8.019993e-02	9.402678e-01
-9	3039	-9	0	A	T	0.283	1.012142e-01	2.861158e-02	1.000000e-05	4.701253e-04
-9	Rv1647	-9	0	A	T	0.498	1.971097e-02	2.628189e-01	8.019993e-02	9.402678e-01
-9	Rv1646	-9	0	A	T	0.021	-5.992557e-02	7.641019e-02	7.561278e-02	4.335268e-01
-9	Rv1644	-9	0	A	T	0.471	2.766506e-02	7.949012e-02	8.303413e-02	7.280691e-01
-9	Rv1642	-9	0	A	T	0.014	-1.427058e-01	8.773349e-02	1.222349e-01	1.049118e-01
-9	Rv1641	-9	0	A	T	0.012	-4.583059e-02	1.047856e-01	7.854094e-02	6.621651e-01
-9	Rv3604c	-9	0	A	T	0.034	-3.364868e-02	6.083637e-02	7.563529e-02	5.806201e-01
-9	Rv1649	-9	0	A	T	0.320	6.804132e-02	4.873116e-02	4.406145e-02	1.637044e-01
-9	Rv0774c	-9	0	A	T	0.012	-4.298150e-02	9.425089e-02	7.357027e-02	6.487077e-01
-9	Rv1269c	-9	0	A	T	0.243	9.266649e-02	2.846796e-02	1.000000e-05	1.267738e-03
-9	530	-9	0	A	T	0.394	4.830250e-02	5.176716e-02	6.344802e-02	3.515588e-01
-9	Rv2781c	-9	0	A	T	0.021	-4.833551e-02	7.364210e-02	7.352457e-02	5.121149e-01
-9	Rv3148	-9	0	A	T	0.019	-3.742245e-02	8.111573e-02	7.654340e-02	6.448960e-01
-9	Rv1423	-9	0	A	T	0.014	-6.437346e-02	8.747055e-02	7.670406e-02	4.623594e-01
-9	Rv1420	-9	0	A	T	0.301	9.364393e-02	2.908985e-02	1.000000e-05	1.431758e-03
-9	Rv1425	-9	0	A	T	0.055	-7.086256e-02	5.839581e-02	7.349157e-02	2.259311e-01
-9	Rv1429	-9	0	A	T	0.039	-7.494001e-03	5.420166e-02	7.674893e-02	8.901297e-01
-9	Rv1325c	-9	0	A	T	0.019	3.079713e-02	7.645723e-02	7.703222e-02	6.873906e-01
-9	1900	-9	0	A	T	0.498	1.971097e-02	2.628189e-01	8.019993e-02	9.402678e-01
-9	Rv3489	-9	0	A	T	0.010	-1.053713e-02	1.115490e-01	7.891985e-02	9.248075e-01
-9	Rv3486	-9	0	A	T	0.012	-5.311206e-02	1.007002e-01	8.232351e-02	5.983001e-01
-9	Rv0594	-9	0	A	T	0.277	1.034161e-01	2.850954e-02	1.000000e-05	3.381436e-04
-9	Rv0590	-9	0	A	T	0.320	6.815994e-02	4.786625e-02	4.418518e-02	1.555312e-01
-9	Rv0591	-9	0	A	T	0.051	-4.481945e-02	6.266524e-02	7.432671e-02	4.750484e-01
-9	Rv0592	-9	0	A	T	0.065	-4.092479e-04	5.202684e-02	8.228774e-02	9.937292e-01
-9	Rv3579c	-9	0	A	T	0.019	-3.020779e-02	7.668775e-02	7.432893e-02	6.939397e-01
-9	Rv0545c	-9	0	A	T	0.473	2.684189e-02	8.084005e-02	8.283008e-02	7.401011e-01
-9	Rv0598c	-9	0	A	T	0.010	-6.570872e-02	1.006061e-01	7.589602e-02	5.141908e-01
-9	Rv0811c	-9	0	A	T	0.010	-5.164244e-02	1.008979e-01	7.498633e-02	6.091602e-01
-9	Rv1818c	-9	0	A	T	0.096	2.284314e-02	3.967686e-02	8.032752e-02	5.652446e-01
-9	Rv0770	-9	0	A	T	0.051	-4.142744e-02	5.836120e-02	7.745859e-02	4.783702e-01
-9	Rv0771	-9	0	A	T	0.010	-3.629428e-02	1.023710e-01	7.514656e-02	7.231945e-01
-9	Rv0775	-9	0	A	T	0.057	-3.217191e-02	4.746215e-02	8.190635e-02	4.984115e-01
-9	Rv0777	-9	0	A	T	0.031	-4.136211e-02	1.066433e-01	8.947115e-02	6.984080e-01
-9	Rv0778	-9	0	A	T	0.010	-2.048914e-02	1.192756e-01	8.047695e-02	8.637304e-01
-9	Rv2351c	-9	0	A	T	0.295	2.040685e-03	4.283935e-02	8.208054e-02	9.620393e-01
-9	2213	-9	0	A	T	0.288	9.907382e-02	2.872508e-02	1.000000e-05	6.460684e-04
-9	Rv0392c	-9	0	A	T	0.063	-2.081953e-02	5.191150e-02	7.808357e-02	6.886727e-01
-9	2210	-9	0	A	T	0.010	-2.396703e-02	1.032627e-01	7.622593e-02	8.166258e-01
-9	2215	-9	0	A	T	0.029	-4.333388e-02	1.142809e-01	9.133486e-02	7.048263e-01
-9	2214	-9	0	A	T	0.062	-3.722926e-02	5.139223e-02	7.043064e-02	4.693955e-01
-9	Rv0953c	-9	0	A	T	0.012	1.066250e-01	9.376948e-02	8.210894e-02	2.564364e-01
-9	Rv3621c	-9	0	A	T	0.063	1.567409e-01	4.377560e-02	2.683716e-02	4.018578e-04
-9	Rv3888c	-9	0	A	T	0.074	-5.335063e-02	4.451190e-02	6.488931e-02	2.316737e-01
-9	Rv0016c	-9	0	A	T	0.010	-6.822865e-02	1.006453e-01	7.476690e-02	4.983681e-01
-9	Rv2264c	-9	0	A	T	0.303	9.298949e-02	2.914163e-02	1.000000e-05	1.573673e-03
-9	Rv2864c	-9	0	A	T	0.067	2.952556e-02	6.407110e-02	1.034483e-01	6.452697e-01
-9	Rv2477c	-9	0	A	T	0.027	4.669152e-02	6.637795e-02	8.531150e-02	4.823590e-01
-9	Rv2655c	-9	0	A	T	0.050	-3.135807e-02	5.531364e-02	7.260966e-02	5.712113e-01
-9	Rv0198c	-9	0	A	T	0.031	-4.295658e-02	6.939207e-02	7.960730e-02	5.363749e-01
-9	Rv2089c	-9	0	A	T	0.284	1.004926e-01	2.864769e-02	1.000000e-05	5.233402e-04
-9	Rv2072c	-9	0	A	T	0.474	2.624225e-02	8.442207e-02	8.401168e-02	7.561411e-01
-9	Rv1963c	-9	0	A	T	0.010	-2.620836e-02	1.039190e-01	7.621663e-02	8.010653e-01
-9	Rv3109	-9	0	A	T	0.029	-6.960739e-02	6.161040e-02	7.156016e-02	2.594944e-01
-9	Rv3106	-9	0	A	T	0.046	-5.930215e-02	6.485210e-02	7.495823e-02	3.612551e-01
-9	Rv3306c	-9	0	A	T	0.041	-4.778144e-02	6.938136e-02	8.151340e-02	4.915763e-01
-9	Rv3703c	-9	0	A	T	0.077	-2.210843e-02	5.501710e-02	8.400100e-02	6.880929e-01
-9	Rv1779c	-9	0	A	T	0.050	3.339313e-03	6.322640e-02	8.365119e-02	9.579155e-01
-9	Rv3026c	-9	0	A	T	0.026	-4.427007e-02	7.245167e-02	7.463232e-02	5.416590e-01
-9	Rv3421c	-9	0	A	T	0.017	-2.351055e-02	8.107203e-02	7.450680e-02	7.720267e-01
-9	1018	-9	0	A	T	0.029	-4.333388e-02	1.142809e-01	9.133486e-02	7.048263e-01
-9	1015	-9	0	A	T	0.467	3.594024e-02	7.011297e-02	7.877372e-02	6.086180e-01
-9	Rv2506	-9	0	A	T	0.015	-2.609178e-02	8.678954e-02	7.632645e-02	7.639100e-01
-9	1011	-9	0	A	T	0.051	1.674285e-01	4.786278e-02	2.007784e-02	5.421039e-04
-9	Rv0906	-9	0	A	T	0.034	-4.186977e-02	9.217529e-02	8.508244e-02	6.499953e-01
-9	Rv0905	-9	0	A	T	0.010	-6.393943e-02	1.161443e-01	8.015030e-02	5.823885e-01
-9	Rv0909	-9	0	A	T	0.033	-3.805776e-02	9.746698e-02	8.610691e-02	6.964770e-01
-9	Rv0908	-9	0	A	T	0.022	1.494383e-02	7.347325e-02	7.977900e-02	8.389717e-01
-9	437	-9	0	A	T	0.301	9.364343e-02	2.908964e-02	1.000000e-05	1.431726e-03
-9	Rv1563c	-9	0	A	T	0.024	-3.936437e-02	7.121018e-02	7.514681e-02	5.808322e-01
-9	Rv3530c	-9	0	A	T	0.017	-2.414211e-02	9.527957e-02	8.023283e-02	8.001527e-01
-9	Rv1231c	-9	0	A	T	0.029	-2.904985e-02	1.021073e-01	8.650570e-02	7.762279e-01
-9	Rv1840c	-9	0	A	T	0.038	-5.372641e-02	5.466383e-02	7.044210e-02	3.264999e-01
-9	Rv1360	-9	0	A	T	0.021	-3.557310e-02	7.644071e-02	7.711490e-02	6.420169e-01
-9	Rv1368	-9	0	A	T	0.296	9.563631e-02	2.894189e-02	1.000000e-05	1.071200e-03
-9	Rv0013	-9	0	A	T	0.327	5.858292e-02	4.910524e-02	4.908984e-02	2.338416e-01
-9	Rv2370c	-9	0	A	T	0.021	-4.411764e-02	7.530208e-02	7.448057e-02	5.584149e-01
-9	Rv3230c	-9	0	A	T	0.015	5.502718e-02	8.344317e-02	7.724312e-02	5.101257e-01
-9	Rv3296	-9	0	A	T	0.341	4.029760e-02	4.791078e-02	5.828559e-02	4.009868e-01
-9	Rv3297	-9	0	A	T	0.015	-1.910485e-02	8.745586e-02	7.668423e-02	8.272311e-01
-9	Rv3293	-9	0	A	T	0.291	9.768032e-02	2.880774e-02	1.000000e-05	7.937142e-04
-9	Rv1106c	-9	0	A	T	0.021	-2.625363e-02	7.657448e-02	7.640642e-02	7.319591e-01
-9	Rv0037c	-9	0	A	T	0.033	-4.861583e-02	6.654428e-02	7.736627e-02	4.656264e-01
-9	Rv0976c	-9	0	A	T	0.026	-5.256958e-02	6.473508e-02	7.152775e-02	4.174162e-01
-9	Rv2545	-9	0	A	T	0.279	1.026761e-01	2.854260e-02	1.000000e-05	3.779049e-04
-9	Rv0446c	-9	0	A	T	0.075	-3.313483e-02	5.882243e-02	7.777969e-02	5.736641e-01
-9	Rv2544	-9	0	A	T	0.329	5.140612e-02	4.586487e-02	4.933507e-02	2.632932e-01
-9	Rv0858c	-9	0	A	T	0.236	9.645259e-02	2.845756e-02	1.000000e-05	7.976696e-04
-9	Rv3843c	-9	0	A	T	0.068	-3.188096e-02	6.285190e-02	7.961471e-02	6.123724e-01
-9	Rv3721c	-9	0	A	T	0.014	-6.680501e-02	9.705262e-02	7.850923e-02	4.917902e-01
-9	1830	-9	0	A	T	0.036	1.099823e-01	5.581588e-02	5.648683e-02	4.973804e-02
-9	1838	-9	0	A	T	0.033	-7.069009e-02	9.470477e-02	8.922698e-02	4.560149e-01
-9	2155	-9	0	A	T	0.017	-9.304745e-02	7.821598e-02	8.313756e-02	2.351681e-01
-9	2157	-9	0	A	T	0.015	-7.952288e-02	9.022262e-02	8.562236e-02	3.788273e-01
-9	2150	-9	0	A	T	0.015	-3.372284e-02	8.594168e-02	7.578128e-02	6.950567e-01
-9	2403	-9	0	A	T	0.029	-4.333388e-02	1.142809e-01	9.133486e-02	7.048263e-01
-9	2401	-9	0	A	T	0.014	-2.203361e-02	1.010240e-01	7.917092e-02	8.275026e-01
-9	Rv3358	-9	0	A	T	0.010	-9.065460e-02	1.004818e-01	7.958892e-02	3.676997e-01
-9	1954	-9	0	A	T	0.010	-1.794877e-02	1.056422e-01	7.666818e-02	8.652061e-01
-9	1950	-9	0	A	T	0.272	1.056882e-01	2.841962e-02	1.000000e-05	2.402239e-04
-9	Rv3497c	-9	0	A	T	0.250	8.325180e-02	3.105330e-02	5.514652e-03	7.762034e-03
-9	1484	-9	0	A	T	0.479	2.123273e-02	8.619220e-02	7.913958e-02	8.055920e-01
-9	Rv1979c	-9	0	A	T	0.048	-6.850832e-02	6.214609e-02	7.532821e-02	2.712125e-01
-9	Rv2162c	-9	0	A	T	0.015	-4.890050e-02	8.529915e-02	7.541559e-02	5.668977e-01
-9	Rv3347c	-9	0	A	T	0.478	1.935046e-02	8.853288e-02	8.469512e-02	8.271403e-01
-9	Rv1997	-9	0	A	T	0.320	6.546188e-02	4.372969e-02	3.789506e-02	1.354895e-01
-9	Rv1996	-9	0	A	T	0.045	1.121947e-02	6.639281e-02	8.435935e-02	8.659253e-01
-9	Rv1995	-9	0	A	T	0.079	1.093104e-01	4.382199e-02	6.075151e-02	1.317298e-02
-9	Rv1629	-9	0	A	T	0.320	6.569546e-02	4.476570e-02	3.823729e-02	1.433129e-01
-9	2065	-9	0	A	T	0.010	-3.866113e-02	1.044164e-01	7.677161e-02	7.114597e-01
-9	Rv3840	-9	0	A	T	0.036	1.407443e-02	5.624126e-02	7.499200e-02	8.025705e-01
-9	Rv3847	-9	0	A	T	0.295	9.631209e-02	2.889603e-02	1.000000e-05	9.704896e-04
-9	Rv3846	-9	0	A	T	0.017	-1.984275e-03	7.879569e-02	7.665120e-02	9.799267e-01
-9	Rv1267c	-9	0	A	T	0.039	-4.521887e-02	7.514315e-02	8.186822e-02	5.477977e-01
-9	514	-9	0	A	T	0.012	-3.424888e-02	9.707807e-02	7.622482e-02	7.244967e-01
-9	517	-9	0	A	T	0.307	6.835252e-04	3.091030e-02	7.808439e-02	9.823729e-01
-9	1224	-9	0	A	T	0.051	-7.808293e-02	6.115484e-02	7.529625e-02	2.026918e-01
-9	627	-9	0	A	T	0.274	3.807214e-02	3.829421e-02	4.956162e-02	3.209538e-01
-9	Rv2715	-9	0	A	T	0.067	-7.594525e-02	4.691798e-02	6.295834e-02	1.066029e-01
-9	1221	-9	0	A	T	0.022	-4.621731e-02	7.568403e-02	7.467556e-02	5.419021e-01
-9	628	-9	0	A	T	0.205	-1.560363e-02	3.326626e-02	9.062326e-02	6.393844e-01
-9	Rv1198	-9	0	A	T	0.106	3.251219e-02	4.853996e-02	1.021578e-01	5.035166e-01
-9	Rv1193	-9	0	A	T	0.255	6.935578e-02	3.435761e-02	1.669143e-02	4.444443e-02
-9	Rv1192	-9	0	A	T	0.021	-2.911502e-02	7.579252e-02	7.535078e-02	7.011554e-01
-9	Rv1190	-9	0	A	T	0.022	-7.544689e-02	7.034503e-02	7.336287e-02	2.843755e-01
-9	Rv1197	-9	0	A	T	0.019	-2.860027e-02	7.734604e-02	7.455779e-02	7.118235e-01
-9	Rv1196	-9	0	A	T	0.341	4.180177e-02	4.555112e-02	5.549639e-02	3.595443e-01
-9	Rv2975c	-9	0	A	T	0.325	6.106884e-02	4.814440e-02	4.725577e-02	2.056540e-01
-9	Rv0223c	-9	0	A	T	0.301	9.364359e-02	2.908978e-02	1.000000e-05	1.431773e-03
-9	Rv0576	-9	0	A	T	0.320	6.845001e-02	4.929386e-02	4.503073e-02	1.660166e-01
-9	Rv0577	-9	0	A	T	0.048	-8.824903e-02	5.331851e-02	6.437754e-02	9.898000e-02
-9	Rv0570	-9	0	A	T	0.039	-4.064987e-03	5.603438e-02	7.846826e-02	9.422186e-01
-9	Rv2306A	-9	0	A	T	0.033	-5.918953e-02	9.375965e-02	8.420955e-02	5.283482e-01
-9	Rv0547c	-9	0	A	T	0.012	-2.359181e-02	1.371826e-01	8.772058e-02	8.635781e-01
-9	Rv0713	-9	0	A	T	0.026	-7.075955e-02	6.565183e-02	7.404614e-02	2.820187e-01
-9	Rv0711	-9	0	A	T	0.024	2.464713e-02	6.846038e-02	7.940348e-02	7.190940e-01
-9	Rv2661c	-9	0	A	T	0.017	-7.585665e-02	7.920215e-02	7.828119e-02	3.389816e-01
-9	Rv0715	-9	0	A	T	0.015	1.587738e-02	8.892234e-02	7.882386e-02	8.584131e-01
-9	Rv2427Ac	-9	0	A	T	0.036	-4.847765e-02	7.798804e-02	7.730792e-02	5.346909e-01
-9	2239	-9	0	A	T	0.062	-3.113476e-02	6.747978e-02	8.264904e-02	6.448619e-01
-9	2232	-9	0	A	T	0.021	-4.427763e-02	7.874823e-02	7.749518e-02	5.743676e-01
-9	2235	-9	0	A	T	0.277	8.954341e-02	2.867046e-02	1.000000e-05	1.969872e-03
-9	2237	-9	0	A	T	0.281	1.019416e-01	2.857644e-02	1.000000e-05	4.217796e-04
-9	Rv2913c	-9	0	A	T	0.046	8.462530e-02	5.183387e-02	7.053855e-02	1.036331e-01
-9	Rv2403c	-9	0	A	T	0.015	-6.895840e-02	8.293633e-02	7.602857e-02	4.063968e-01
-9	2094	-9	0	A	T	0.024	-1.647257e-02	8.624781e-02	8.338401e-02	8.486662e-01
-9	Rv0470A	-9	0	A	T	0.010	-4.355735e-02	1.198292e-01	8.229911e-02	7.164997e-01
-9	Rv0014c	-9	0	A	T	0.298	9.496543e-02	2.898946e-02	1.000000e-05	1.181289e-03
-9	Rv2653c	-9	0	A	T	0.043	-5.239675e-02	5.569026e-02	7.698013e-02	3.475595e-01
-9	Rv3544c	-9	0	A	T	0.060	-3.819819e-02	6.933206e-02	8.465056e-02	5.820951e-01
-9	Rv2998	-9	0	A	T	0.010	-1.967640e-02	1.051419e-01	7.687377e-02	8.516807e-01
-9	Rv2262c	-9	0	A	T	0.497	1.858846e-02	1.830871e-01	7.847655e-02	9.192015e-01
-9	Rv0817c	-9	0	A	T	0.017	-7.082295e-02	7.895502e-02	7.387852e-02	3.704610e-01
-9	Rv2888c	-9	0	A	T	0.015	1.841856e-01	8.248436e-02	8.462078e-02	2.631356e-02
-9	Rv3279c	-9	0	A	T	0.067	-4.108342e-02	6.391127e-02	7.803417e-02	5.208490e-01
-9	Rv2070c	-9	0	A	T	0.034	-3.758332e-02	8.832288e-02	8.244387e-02	6.707719e-01
-9	Rv3694c	-9	0	A	T	0.039	9.743652e-02	5.354688e-02	5.932144e-02	6.984347e-02
-9	Rv3121	-9	0	A	T	0.491	2.375910e-02	1.176052e-01	7.852787e-02	8.400395e-01
-9	Rv3122	-9	0	A	T	0.010	-6.837457e-02	1.160369e-01	8.108890e-02	5.561534e-01
-9	Rv3124	-9	0	A	T	0.036	-2.561019e-02	6.759353e-02	7.871636e-02	7.050503e-01
-9	Rv3127	-9	0	A	T	0.021	-1.130084e-02	7.580582e-02	8.013563e-02	8.815971e-01
-9	Rv3701c	-9	0	A	T	0.019	-9.532574e-02	7.493962e-02	8.395028e-02	2.043801e-01
-9	Rv2539c	-9	0	A	T	0.014	-5.859085e-02	8.806238e-02	7.211372e-02	5.063660e-01
-9	Rv2526	-9	0	A	T	0.283	1.012148e-01	2.861176e-02	1.000000e-05	4.701289e-04
-9	Rv2529	-9	0	A	T	0.021	-7.102537e-02	7.185431e-02	7.352958e-02	3.237496e-01
-9	1039	-9	0	A	T	0.334	4.870932e-02	4.352653e-02	5.161170e-02	2.640355e-01
-9	Rv2411c	-9	0	A	T	0.021	-5.175287e-02	7.638338e-02	7.694888e-02	4.986029e-01
-9	1036	-9	0	A	T	0.029	-3.769021e-02	1.064048e-01	8.762188e-02	7.234351e-01
-9	1035	-9	0	A	T	0.058	-2.953902e-02	7.265151e-02	8.620924e-02	6.846126e-01
-9	1645	-9	0	A	T	0.293	9.699279e-02	2.885099e-02	1.000000e-05	8.781398e-04
-9	Rv0961	-9	0	A	T	0.010	-3.985285e-02	1.028370e-01	7.589446e-02	6.986450e-01
-9	Rv0969	-9	0	A	T	0.365	2.533966e-02	4.960232e-02	7.280250e-02	6.098403e-01
-9	Rv0968	-9	0	A	T	0.014	-2.586025e-02	1.206599e-01	8.471975e-02	8.304454e-01
-9	Rv1755c	-9	0	A	T	0.026	-3.736982e-02	6.877955e-02	7.418244e-02	5.873217e-01
-9	Rv2334	-9	0	A	T	0.010	-4.195459e-02	1.011457e-01	7.474149e-02	6.785997e-01
-9	Rv2335	-9	0	A	T	0.026	1.391151e-01	6.457410e-02	7.548390e-02	3.203648e-02
-9	Rv1168c	-9	0	A	T	0.291	9.768004e-02	2.880762e-02	1.000000e-05	7.937017e-04
-9	Rv2841c	-9	0	A	T	0.017	-4.134545e-02	9.723662e-02	8.124298e-02	6.710029e-01
-9	Rv2456c	-9	0	A	T	0.014	5.188119e-02	8.885776e-02	7.842110e-02	5.597630e-01
-9	Rv1706c	-9	0	A	T	0.012	-6.092021e-02	9.652640e-02	7.813955e-02	5.284560e-01
-9	Rv0386	-9	0	A	T	0.046	-4.834051e-03	5.347934e-02	7.827818e-02	9.280389e-01
-9	Rv0389	-9	0	A	T	0.043	-5.091134e-02	7.096250e-02	7.703895e-02	4.736801e-01
-9	Rv1002c	-9	0	A	T	0.014	-3.535734e-02	8.938458e-02	7.503451e-02	6.927174e-01
-9	Rv3728	-9	0	A	T	0.091	9.761907e-02	3.843120e-02	4.927658e-02	1.160392e-02
-9	Rv3729	-9	0	A	T	0.365	2.550258e-02	4.940079e-02	7.285116e-02	6.060814e-01
-9	Rv3726	-9	0	A	T	0.015	-4.622796e-02	1.068240e-01	8.331607e-02	6.655190e-01
-9	Rv3727	-9	0	A	T	0.342	5.085676e-02	4.645477e-02	6.086759e-02	2.745308e-01
-9	Rv3725	-9	0	A	T	0.318	7.057994e-02	4.908106e-02	4.355882e-02	1.515043e-01
-9	Rv3723	-9	0	A	T	0.019	-3.607348e-02	7.900730e-02	7.550638e-02	6.483118e-01
-9	Rv3720	-9	0	A	T	0.060	-3.039997e-02	6.993208e-02	8.445958e-02	6.640983e-01
-9	Rv1233c	-9	0	A	T	0.015	5.254880e-02	8.257475e-02	7.869011e-02	5.250317e-01
-9	Rv3409c	-9	0	A	T	0.017	-3.651197e-02	8.249863e-02	7.509805e-02	6.584019e-01
-9	Rv1386	-9	0	A	T	0.039	-3.533378e-02	6.835982e-02	7.799178e-02	6.056343e-01
-9	Rv1387	-9	0	A	T	0.284	1.004921e-01	2.864755e-02	1.000000e-05	5.233385e-04
-9	Rv3829c	-9	0	A	T	0.315	7.140268e-02	4.216450e-02	3.235924e-02	9.144720e-02
-9	Rv0070c	-9	0	A	T	0.019	-2.992269e-02	7.785367e-02	7.472094e-02	7.010042e-01
-9	Rv1382	-9	0	A	T	0.014	-5.111429e-02	9.174759e-02	7.779471e-02	5.778761e-01
-9	Rv1383	-9	0	A	T	0.286	9.978107e-02	2.868605e-02	1.000000e-05	5.818367e-04
-9	Rv1381	-9	0	A	T	0.012	-2.871798e-02	1.021631e-01	7.765153e-02	7.788346e-01
-9	Rv2323c	-9	0	A	T	0.019	4.890652e-02	7.888636e-02	7.811759e-02	5.357698e-01
-9	Rv2372c	-9	0	A	T	0.010	-4.355735e-02	1.198292e-01	8.229911e-02	7.164997e-01
-9	Rv0032	-9	0	A	T	0.425	4.353178e-03	4.747586e-02	8.031437e-02	9.270057e-01
-9	Rv0030	-9	0	A	T	0.070	-4.403839e-02	5.748731e-02	7.559118e-02	4.442672e-01
-9	Rv3826	-9	0	A	T	0.303	9.299068e-02	2.914199e-02	1.000000e-05	1.573661e-03
-9	Rv0723	-9	0	A	T	0.031	-4.136211e-02	1.066433e-01	8.947115e-02	6.984080e-01
-9	Rv3249c	-9	0	A	T	0.015	3.973682e-02	8.310003e-02	7.464743e-02	6.328820e-01
-9	Rv3916c	-9	0	A	T	0.019	-2.218161e-02	7.964380e-02	7.600025e-02	7.808192e-01
-9	Rv2893	-9	0	A	T	0.014	-5.492583e-02	8.787307e-02	7.275804e-02	5.324240e-01
-9	Rv2891	-9	0	A	T	0.283	1.012141e-01	2.861152e-02	1.000000e-05	4.701187e-04
-9	2396	-9	0	A	T	0.024	-2.610698e-02	8.331436e-02	8.213558e-02	7.542361e-01
-9	2391	-9	0	A	T	0.498	1.971097e-02	2.628189e-01	8.019993e-02	9.402678e-01
-9	2398	-9	0	A	T	0.344	6.674753e-02	3.183495e-02	6.676890e-02	3.688852e-02
-9	1858	-9	0	A	T	0.257	9.924042e-02	2.839105e-02	1.000000e-05	5.472178e-04
-9	1850	-9	0	A	T	0.036	-1.013032e-01	6.285227e-02	6.859920e-02	1.081006e-01
-9	1852	-9	0	A	T	0.031	-3.723606e-02	8.925559e-02	8.212689e-02	6.768520e-01
-9	1853	-9	0	A	T	0.024	-6.475404e-02	7.300985e-02	7.718394e-02	3.758558e-01
-9	1857	-9	0	A	T	0.298	3.734606e-03	4.796101e-02	8.458246e-02	9.379871e-01
-9	2178	-9	0	A	T	0.012	-3.332542e-02	1.064408e-01	7.864048e-02	7.544383e-01
-9	Rv3898c	-9	0	A	T	0.318	7.057994e-02	4.908106e-02	4.355882e-02	1.515043e-01
-9	1939	-9	0	A	T	0.010	-1.555802e-02	1.181925e-01	7.994755e-02	8.953659e-01
-9	1938	-9	0	A	T	0.027	1.603880e-01	6.341165e-02	4.264753e-02	1.195855e-02
-9	Rv0059	-9	0	A	T	0.062	-3.294084e-02	6.708291e-02	8.215173e-02	6.237648e-01
-9	Rv0095c	-9	0	A	T	0.426	4.238152e-02	5.198004e-02	6.991323e-02	4.155455e-01
-9	Rv1816	-9	0	A	T	0.021	-4.093679e-02	7.766199e-02	7.523938e-02	5.985168e-01
-9	Rv1814	-9	0	A	T	0.029	-4.397194e-02	6.348575e-02	7.610128e-02	4.890980e-01
-9	Rv1815	-9	0	A	T	0.497	6.331712e-02	1.783655e-01	7.822888e-02	7.228587e-01
-9	Rv3345c	-9	0	A	T	0.425	-2.638886e-02	4.065404e-02	8.225027e-02	5.167823e-01
-9	Rv1810	-9	0	A	T	0.038	-4.839283e-02	7.769615e-02	8.162365e-02	5.338744e-01
-9	Rv1811	-9	0	A	T	0.036	-3.679595e-02	7.276961e-02	8.027065e-02	6.134865e-01
-9	Rv0725c	-9	0	A	T	0.039	-2.996823e-02	7.481388e-02	7.841244e-02	6.890313e-01
-9	Rv2164c	-9	0	A	T	0.026	-3.370132e-02	7.733070e-02	7.838336e-02	6.633004e-01
-9	Rv1609	-9	0	A	T	0.031	-8.092548e-02	6.115041e-02	7.506301e-02	1.867501e-01
-9	Rv1978	-9	0	A	T	0.289	9.837508e-02	2.876602e-02	1.000000e-05	7.165109e-04
-9	Rv1975	-9	0	A	T	0.031	-4.115712e-02	9.364302e-02	8.329868e-02	6.606188e-01
-9	Rv1602	-9	0	A	T	0.498	1.971097e-02	2.628189e-01	8.019993e-02	9.402678e-01
-9	Rv1977	-9	0	A	T	0.034	1.200872e-01	6.204199e-02	9.022217e-02	5.389106e-02
-9	Rv1971	-9	0	A	T	0.493	4.352574e-02	1.296907e-01	7.798998e-02	7.374062e-01
-9	Rv1606	-9	0	A	T	0.062	-2.697201e-02	6.544427e-02	8.158045e-02	6.805435e-01
-9	Rv1973	-9	0	A	T	0.014	-8.089276e-02	8.721737e-02	7.645868e-02	3.544463e-01
-9	Rv1972	-9	0	A	T	0.243	8.001146e-02	3.489213e-02	1.936617e-02	2.255729e-02
-9	Rv3655c	-9	0	A	T	0.493	4.230751e-02	1.259425e-01	7.635863e-02	7.371687e-01
-9	604	-9	0	A	T	0.486	-8.915231e-02	8.772111e-02	7.949206e-02	3.103264e-01
-9	1209	-9	0	A	T	0.048	7.205679e-03	6.190729e-02	8.673550e-02	9.074203e-01
-9	600	-9	0	A	T	0.067	-4.829726e-03	6.365682e-02	9.037709e-02	9.395738e-01
-9	Rv1705c	-9	0	A	T	0.332	9.008059e-02	4.240977e-02	3.021245e-02	3.451190e-02
-9	1204	-9	0	A	T	0.288	9.907347e-02	2.872494e-02	1.000000e-05	6.460589e-04
-9	1207	-9	0	A	T	0.029	-3.191140e-02	8.988346e-02	8.713264e-02	7.228246e-01
-9	1201	-9	0	A	T	0.014	-5.952151e-02	9.298454e-02	8.221952e-02	5.225983e-01
-9	1203	-9	0	A	T	0.240	9.453980e-02	2.846049e-02	1.000000e-05	1.009014e-03
-9	1202	-9	0	A	T	0.315	7.349104e-02	4.579471e-02	3.631064e-02	1.096277e-01
-9	465	-9	0	A	T	0.036	-3.669007e-02	7.977168e-02	8.466288e-02	6.459050e-01
-9	Rv2973c	-9	0	A	T	0.017	-4.551641e-02	8.531147e-02	7.533021e-02	5.940739e-01
-9	1355	-9	0	A	T	0.022	-1.008319e-01	7.398978e-02	8.027524e-02	1.740085e-01
-9	Rv3018c	-9	0	A	T	0.098	-6.697072e-02	3.971161e-02	6.335556e-02	9.278903e-02
-9	1354	-9	0	A	T	0.017	-5.194624e-02	8.525282e-02	7.721681e-02	5.427895e-01
-9	Rv3323c	-9	0	A	T	0.010	-4.150439e-02	1.037591e-01	7.566457e-02	6.894456e-01
-9	Rv3398c	-9	0	A	T	0.019	-3.887056e-02	8.954882e-02	7.900343e-02	6.645596e-01
-9	1419	-9	0	A	T	0.012	-4.083816e-02	9.441257e-02	7.345312e-02	6.656632e-01
-9	Rv0552	-9	0	A	T	0.034	-3.988768e-02	8.032758e-02	7.864942e-02	6.198736e-01
-9	Rv0554	-9	0	A	T	0.039	1.192094e-01	5.738245e-02	6.569766e-02	3.863946e-02
-9	Rv0555	-9	0	A	T	0.012	-3.196778e-02	9.441629e-02	7.464640e-02	7.351686e-01
-9	Rv0556	-9	0	A	T	0.498	1.482964e-02	2.565705e-01	7.885680e-02	9.539482e-01
-9	Rv0557	-9	0	A	T	0.045	-4.069534e-02	6.335842e-02	7.845633e-02	5.211836e-01
-9	Rv1577c	-9	0	A	T	0.024	-2.313115e-02	8.097732e-02	7.901932e-02	7.753503e-01
-9	Rv0549c	-9	0	A	T	0.014	-2.953586e-02	8.979694e-02	7.515108e-02	7.424548e-01
-9	Rv0734	-9	0	A	T	0.012	-6.872232e-02	9.284940e-02	7.559824e-02	4.598089e-01
-9	Rv0736	-9	0	A	T	0.012	-5.045588e-02	9.441596e-02	7.612370e-02	5.934744e-01
-9	Rv0737	-9	0	A	T	0.019	-9.834153e-02	8.080924e-02	7.965748e-02	2.246093e-01
-9	Rv0732	-9	0	A	T	0.036	2.004321e-02	6.626806e-02	8.713242e-02	7.625209e-01
-9	Rv0738	-9	0	A	T	0.010	9.847292e-02	1.006284e-01	7.489650e-02	3.286031e-01
-9	Rv0739	-9	0	A	T	0.324	1.515373e-02	5.103258e-02	7.862611e-02	7.667231e-01
-9	Rv1620c	-9	0	A	T	0.014	-7.752787e-02	8.796333e-02	7.845871e-02	3.788498e-01
-9	Rv0472c	-9	0	A	T	0.065	-3.004927e-02	6.329478e-02	7.964274e-02	6.353217e-01
-9	Rv3554	-9	0	A	T	0.305	9.234231e-02	2.919604e-02	1.000000e-05	1.728145e-03
-9	Rv3551	-9	0	A	T	0.034	-5.682077e-02	8.735641e-02	8.060611e-02	5.159181e-01
-9	Rv3558	-9	0	A	T	0.104	-4.308116e-02	5.035155e-02	6.494398e-02	3.929213e-01
-9	Rv2651c	-9	0	A	T	0.019	7.130282e-03	7.970416e-02	7.905837e-02	9.287786e-01
-9	Rv0261c	-9	0	A	T	0.029	-3.657226e-02	6.319087e-02	7.253215e-02	5.632013e-01
-9	Rv0862c	-9	0	A	T	0.324	6.357465e-02	4.916693e-02	4.678689e-02	1.970275e-01
-9	2617	-9	0	A	T	0.310	7.930776e-02	4.450655e-02	3.321443e-02	7.580622e-02
-9	2616	-9	0	A	T	0.074	-9.920761e-02	4.540378e-02	6.957927e-02	2.968851e-02
-9	2612	-9	0	A	T	0.014	-1.446898e-02	9.490058e-02	7.784399e-02	8.789265e-01
-9	Rv2551c	-9	0	A	T	0.012	-5.771089e-02	9.378756e-02	7.248094e-02	5.388152e-01
-9	2618	-9	0	A	T	0.041	-4.454471e-02	7.845834e-02	8.021736e-02	5.706441e-01
-9	Rv3140	-9	0	A	T	0.019	-4.993517e-02	7.916392e-02	7.978817e-02	5.286799e-01
-9	Rv3696c	-9	0	A	T	0.043	-6.159327e-02	6.895881e-02	7.778032e-02	3.724964e-01
-9	Rv2537c	-9	0	A	T	0.026	-1.650756e-02	8.168197e-02	8.244010e-02	8.399838e-01
-9	2947	-9	0	A	T	0.062	-1.229908e-01	4.916458e-02	7.512173e-02	1.291397e-02
-9	2946	-9	0	A	T	0.238	9.549090e-02	2.845838e-02	1.000000e-05	8.979137e-04
-9	2945	-9	0	A	T	0.012	-3.206623e-02	9.807774e-02	7.648468e-02	7.439438e-01
-9	2942	-9	0	A	T	0.050	-5.123074e-02	5.019776e-02	7.628183e-02	3.083050e-01
-9	Rv2543	-9	0	A	T	0.320	5.739539e-02	4.018768e-02	3.230054e-02	1.543150e-01
-9	Rv2542	-9	0	A	T	0.498	1.971097e-02	2.628189e-01	8.019993e-02	9.402678e-01
-9	1054	-9	0	A	T	0.014	-2.334168e-02	1.247942e-01	8.510329e-02	8.517590e-01
-9	1055	-9	0	A	T	0.015	-6.493458e-02	8.352175e-02	7.475847e-02	4.375228e-01
-9	1057	-9	0	A	T	0.498	1.971097e-02	2.628189e-01	8.019993e-02	9.402678e-01
-9	Rv3051c	-9	0	A	T	0.283	1.012134e-01	2.861128e-02	1.000000e-05	4.701131e-04
-9	Rv0949	-9	0	A	T	0.027	-7.716120e-02	6.553472e-02	7.411755e-02	2.399975e-01
-9	Rv0691c	-9	0	A	T	0.248	8.699499e-02	2.986422e-02	2.797930e-03	3.857893e-03
-9	Rv0644c	-9	0	A	T	0.288	9.907390e-02	2.872511e-02	1.000000e-05	6.460703e-04
-9	Rv1720c	-9	0	A	T	0.053	2.003330e-01	4.642040e-02	1.881406e-02	2.185902e-05
-9	Rv0945	-9	0	A	T	0.346	4.330057e-02	4.822832e-02	6.244371e-02	3.700239e-01
-9	Rv0944	-9	0	A	T	0.015	-5.310693e-02	8.733534e-02	7.529194e-02	5.436099e-01
-9	Rv3820c	-9	0	A	T	0.320	5.585187e-02	4.212281e-02	3.680760e-02	1.859065e-01
-9	Rv0914c	-9	0	A	T	0.043	4.214654e-02	6.603268e-02	9.805498e-02	5.238030e-01
-9	Rv2744c	-9	0	A	T	0.014	6.109129e-02	9.281635e-02	8.162444e-02	5.109348e-01
-9	Rv1012	-9	0	A	T	0.038	2.285769e-01	8.929219e-02	1.841303e-01	1.097794e-02
-9	Rv1010	-9	0	A	T	0.019	-5.347100e-02	7.698568e-02	7.496370e-02	4.878886e-01
-9	Rv1011	-9	0	A	T	0.065	1.145258e-01	4.367830e-02	3.330866e-02	9.202351e-03
-9	Rv1000c	-9	0	A	T	0.012	-2.207119e-02	9.602656e-02	7.576732e-02	8.183746e-01
-9	Rv2215	-9	0	A	T	0.021	7.171430e-02	8.642033e-02	8.797348e-02	4.073167e-01
-9	Rv2686c	-9	0	A	T	0.010	-3.738392e-02	1.037779e-01	7.627719e-02	7.189372e-01
-9	1706	-9	0	A	T	0.010	-1.743858e-02	1.029449e-01	7.586572e-02	8.656023e-01
-9	1707	-9	0	A	T	0.019	1.060626e-01	8.202649e-02	7.749352e-02	1.970303e-01
-9	Rv0058	-9	0	A	T	0.498	1.482964e-02	2.565705e-01	7.885680e-02	9.539482e-01
-9	Rv0051	-9	0	A	T	0.057	-5.800008e-02	4.965863e-02	6.895692e-02	2.437758e-01
-9	Rv0052	-9	0	A	T	0.010	-5.064635e-02	1.010875e-01	7.568752e-02	6.167408e-01
-9	Rv1458c	-9	0	A	T	0.305	8.933259e-02	3.121668e-02	3.523885e-03	4.520532e-03
-9	Rv0057	-9	0	A	T	0.019	-2.390249e-02	9.365837e-02	7.968807e-02	7.987423e-01
-9	Rv2374c	-9	0	A	T	0.015	-1.855240e-02	1.089392e-01	8.213269e-02	8.648925e-01
-9	Rv2321c	-9	0	A	T	0.010	-6.176423e-02	1.020716e-01	7.705080e-02	5.455811e-01
-9	Rv2939	-9	0	A	T	0.015	-4.609348e-02	1.045546e-01	8.124962e-02	6.596460e-01
-9	Rv0972c	-9	0	A	T	0.027	-3.696424e-02	6.485846e-02	7.344145e-02	5.691720e-01
-9	Rv1598c	-9	0	A	T	0.015	-9.163275e-02	8.293889e-02	7.764845e-02	2.701524e-01
-9	7	-9	0	A	T	0.017	-4.452191e-02	8.306757e-02	7.607525e-02	5.923886e-01
-9	Rv1785c	-9	0	A	T	0.315	6.704108e-02	4.135499e-02	2.991003e-02	1.060803e-01
-9	Rv3247c	-9	0	A	T	0.019	-5.166883e-02	7.989944e-02	8.105418e-02	5.183549e-01
-9	Rv3587c	-9	0	A	T	0.015	-5.428879e-02	8.384458e-02	7.627397e-02	5.178251e-01
-9	2371	-9	0	A	T	0.010	-1.866247e-02	1.612653e-01	9.228991e-02	9.079504e-01
-9	2373	-9	0	A	T	0.019	-3.840734e-02	8.892621e-02	7.971957e-02	6.661341e-01
-9	1878	-9	0	A	T	0.476	2.493263e-02	8.467508e-02	8.268838e-02	7.686242e-01
-9	2118	-9	0	A	T	0.010	-2.295654e-02	1.034193e-01	7.588832e-02	8.244892e-01
-9	2111	-9	0	A	T	0.012	-3.254274e-02	1.057475e-01	7.923425e-02	7.585010e-01
-9	Rv1251c	-9	0	A	T	0.087	-3.945765e-02	5.125961e-02	6.856887e-02	4.420682e-01
-9	2116	-9	0	A	T	0.036	-6.372560e-02	8.096793e-02	7.902763e-02	4.318969e-01
-9	Rv3896c	-9	0	A	T	0.497	1.802145e-02	1.889885e-01	8.060263e-02	9.240968e-01
-9	1919	-9	0	A	T	0.012	-2.139652e-02	1.006021e-01	7.737863e-02	8.317224e-01
-9	1910	-9	0	A	T	0.019	-4.012351e-02	9.187966e-02	7.893854e-02	6.626566e-01
-9	1915	-9	0	A	T	0.320	6.802416e-02	4.867435e-02	4.410908e-02	1.633206e-01
-9	1917	-9	0	A	T	0.026	-3.688376e-02	1.274897e-01	9.431705e-02	7.725526e-01
-9	Rv0789c	-9	0	A	T	0.010	-9.015751e-02	1.000781e-01	7.936680e-02	3.684040e-01
-9	885	-9	0	A	T	0.034	-4.431141e-02	7.552698e-02	8.137309e-02	5.578640e-01
-9	Rv1218c	-9	0	A	T	0.389	5.269907e-02	5.273868e-02	6.304127e-02	3.185071e-01
-9	Rv3229c	-9	0	A	T	0.021	-6.399770e-02	7.497072e-02	7.829118e-02	3.940113e-01
-9	Rv1830	-9	0	A	T	0.017	-6.034428e-02	7.856212e-02	7.382930e-02	4.430474e-01
-9	Rv1832	-9	0	A	T	0.019	-6.173645e-02	7.627332e-02	7.470011e-02	4.189425e-01
-9	Rv3343c	-9	0	A	T	0.498	1.971097e-02	2.628189e-01	8.019993e-02	9.402678e-01
-9	Rv1834	-9	0	A	T	0.036	-5.697074e-02	6.144404e-02	7.428033e-02	3.545951e-01
-9	355	-9	0	A	T	0.033	-3.822747e-02	9.719536e-02	8.603674e-02	6.943828e-01
-9	Rv3089	-9	0	A	T	0.033	8.892064e-03	5.977978e-02	7.794476e-02	8.818567e-01
-9	Rv3088	-9	0	A	T	0.045	-3.469542e-02	6.430702e-02	7.907493e-02	5.899368e-01
-9	Rv3087	-9	0	A	T	0.322	6.560458e-02	4.867858e-02	4.495698e-02	1.788037e-01
-9	Rv3085	-9	0	A	T	0.021	4.552886e-02	7.748457e-02	8.279488e-02	5.572673e-01
-9	Rv3084	-9	0	A	T	0.045	-5.445991e-02	6.122884e-02	7.631812e-02	3.744992e-01
-9	Rv3083	-9	0	A	T	0.057	-1.415835e-02	5.564851e-02	7.848322e-02	7.993478e-01
-9	Rv3081	-9	0	A	T	0.298	9.496600e-02	2.898982e-02	1.000000e-05	1.181376e-03
-9	Rv0727c	-9	0	A	T	0.464	3.049806e-02	7.038161e-02	8.009925e-02	6.651013e-01
-9	Rv2280	-9	0	A	T	0.286	9.978043e-02	2.868584e-02	1.000000e-05	5.818293e-04
-9	Rv2281	-9	0	A	T	0.015	4.048892e-02	8.317953e-02	7.719044e-02	6.267922e-01
-9	Rv2284	-9	0	A	T	0.015	-2.599113e-02	8.525043e-02	7.515188e-02	7.606765e-01
-9	Rv2285	-9	0	A	T	0.022	-4.240840e-02	7.266818e-02	7.423584e-02	5.599500e-01
-9	Rv1957	-9	0	A	T	0.074	-3.689098e-03	5.933315e-02	8.896006e-02	9.504655e-01
-9	Rv1956	-9	0	A	T	0.012	-2.771392e-02	9.921072e-02	7.749172e-02	7.801799e-01
-9	Rv1955	-9	0	A	T	0.029	4.005707e-02	6.545051e-02	7.712888e-02	5.410036e-01
-9	Rv1952	-9	0	A	T	0.010	-1.003599e-01	1.004585e-01	7.877719e-02	3.186184e-01
-9	Rv2184c	-9	0	A	T	0.014	-5.829038e-02	9.364924e-02	7.762391e-02	5.341463e-01
-9	Rv2483c	-9	0	A	T	0.041	-3.910756e-02	7.479012e-02	7.881495e-02	6.014449e-01
-9	359	-9	0	A	T	0.284	1.004943e-01	2.864823e-02	1.000000e-05	5.233481e-04
-9	Rv3657c	-9	0	A	T	0.036	-3.319969e-02	7.264748e-02	7.966801e-02	6.480152e-01
-9	Rv1226c	-9	0	A	T	0.055	-3.228421e-02	6.367790e-02	7.622137e-02	6.125455e-01
-9	1262	-9	0	A	T	0.017	-3.791562e-02	8.671253e-02	7.744295e-02	6.622507e-01
-9	664	-9	0	A	T	0.318	7.061551e-02	4.830602e-02	4.404205e-02	1.448687e-01
-9	662	-9	0	A	T	0.031	-6.780571e-02	6.004080e-02	7.594162e-02	2.596931e-01
-9	661	-9	0	A	T	0.019	-3.739069e-02	9.124764e-02	7.953395e-02	6.822760e-01
-9	Rv1480	-9	0	A	T	0.024	1.813397e-01	6.768452e-02	9.518743e-02	7.801542e-03
-9	Rv1484	-9	0	A	T	0.010	-4.000023e-02	1.043142e-01	7.536045e-02	7.016605e-01
-9	Rv1489	-9	0	A	T	0.284	1.004945e-01	2.864825e-02	1.000000e-05	5.233417e-04
-9	Rv1400c	-9	0	A	T	0.277	1.034161e-01	2.850953e-02	1.000000e-05	3.381411e-04
-9	Rv0532	-9	0	A	T	0.050	-4.145086e-02	5.181665e-02	7.126293e-02	4.243931e-01
-9	Rv0530	-9	0	A	T	0.272	5.140285e-02	4.238910e-02	4.947029e-02	2.262532e-01
-9	Rv0536	-9	0	A	T	0.317	6.972162e-02	4.416252e-02	3.467589e-02	1.154834e-01
-9	Rv3773c	-9	0	A	T	0.289	9.837184e-02	2.876492e-02	1.000000e-05	7.164647e-04
-9	Rv0538	-9	0	A	T	0.474	2.498456e-02	7.561124e-02	7.812293e-02	7.413103e-01
-9	Rv2750	-9	0	A	T	0.017	-3.106708e-02	8.165359e-02	7.572700e-02	7.038720e-01
-9	Rv2751	-9	0	A	T	0.010	-6.436971e-02	1.019670e-01	7.593237e-02	5.283547e-01
-9	Rv1224	-9	0	A	T	0.318	7.057994e-02	4.908106e-02	4.355882e-02	1.515043e-01
-9	Rv1223	-9	0	A	T	0.014	-6.853843e-02	8.786213e-02	7.545037e-02	4.359871e-01
-9	Rv1222	-9	0	A	T	0.010	1.463240e-01	1.037399e-01	8.154822e-02	1.594669e-01
-9	Rv1228	-9	0	A	T	0.010	-4.052374e-02	1.173028e-01	8.082549e-02	7.299969e-01
-9	Rv0288	-9	0	A	T	0.012	-1.951937e-02	1.417968e-01	8.817006e-02	8.906068e-01
-9	Rv2859c	-9	0	A	T	0.019	-4.488247e-02	7.542112e-02	7.367260e-02	5.522463e-01
-9	Rv0280	-9	0	A	T	0.469	2.795698e-02	7.400951e-02	8.018921e-02	7.058938e-01
-9	Rv0282	-9	0	A	T	0.325	6.061296e-02	4.858299e-02	4.666062e-02	2.131779e-01
-9	Rv2424c	-9	0	A	T	0.298	9.496594e-02	2.898976e-02	1.000000e-05	1.181357e-03
-9	Rv0565c	-9	0	A	T	0.354	6.730557e-02	4.342564e-02	3.799576e-02	1.222552e-01
-9	Rv3815c	-9	0	A	T	0.051	1.675613e-01	4.782296e-02	2.173885e-02	5.311177e-04
-9	Rv0398c	-9	0	A	T	0.291	9.768049e-02	2.880772e-02	1.000000e-05	7.936908e-04
-9	Rv0018c	-9	0	A	T	0.243	-9.331445e-03	2.961935e-02	7.254299e-02	7.529537e-01
-9	Rv3578	-9	0	A	T	0.027	-3.457826e-02	7.331291e-02	7.716347e-02	6.375290e-01
-9	Rv3577	-9	0	A	T	0.021	-6.537850e-02	7.266044e-02	7.636027e-02	3.689832e-01
-9	Rv3576	-9	0	A	T	0.010	-4.271925e-02	1.029748e-01	7.615175e-02	6.785575e-01
-9	Rv3572	-9	0	A	T	0.017	-3.216450e-02	8.084521e-02	7.361965e-02	6.910313e-01
-9	Rv3571	-9	0	A	T	0.019	-2.745962e-02	9.515674e-02	8.143311e-02	7.731147e-01
-9	Rv2368c	-9	0	A	T	0.014	-3.008861e-02	8.888179e-02	7.492304e-02	7.352134e-01
-9	2586	-9	0	A	T	0.015	-5.782083e-02	8.325294e-02	7.446721e-02	4.879122e-01
-9	2581	-9	0	A	T	0.026	4.059394e-02	8.006771e-02	8.623896e-02	6.125435e-01
-9	Rv0980c	-9	0	A	T	0.330	2.824103e-02	3.262522e-02	6.442737e-02	3.874142e-01
-9	Rv2862c	-9	0	A	T	0.318	7.057994e-02	4.908106e-02	4.355882e-02	1.515043e-01
-9	Rv2479c	-9	0	A	T	0.014	1.020294e-01	9.766901e-02	8.074651e-02	2.970575e-01
-9	286	-9	0	A	T	0.041	-3.924415e-02	7.457021e-02	7.815586e-02	5.991021e-01
-9	Rv0045c	-9	0	A	T	0.305	9.234227e-02	2.919583e-02	1.000000e-05	1.728025e-03
-9	2631	-9	0	A	T	0.296	9.563546e-02	2.894194e-02	1.000000e-05	1.071328e-03
-9	2630	-9	0	A	T	0.036	-3.596855e-02	7.966755e-02	8.429899e-02	6.519789e-01
-9	2633	-9	0	A	T	0.010	-3.929675e-02	1.024892e-01	7.575885e-02	7.016869e-01
-9	Rv2553c	-9	0	A	T	0.038	-1.870536e-02	5.645130e-02	7.697616e-02	7.406164e-01
-9	Rv3169	-9	0	A	T	0.029	1.081170e-01	6.497371e-02	9.811433e-02	9.719032e-02
-9	Rv0192A	-9	0	A	T	0.031	-4.136211e-02	1.066433e-01	8.947115e-02	6.984080e-01
-9	Rv1153c	-9	0	A	T	0.045	-9.297117e-02	5.558432e-02	6.641782e-02	9.548153e-02
-9	Rv2568c	-9	0	A	T	0.019	1.060626e-01	8.202649e-02	7.749352e-02	1.970303e-01
-9	Rv3213c	-9	0	A	T	0.498	1.971097e-02	2.628189e-01	8.019993e-02	9.402678e-01
-9	Rv2535c	-9	0	A	T	0.017	-5.216048e-02	7.903304e-02	7.231980e-02	5.097884e-01
-9	Rv1743	-9	0	A	T	0.022	-8.585973e-02	7.296175e-02	7.682783e-02	2.402494e-01
-9	2965	-9	0	A	T	0.027	-3.467165e-02	7.522093e-02	7.995069e-02	6.451937e-01
-9	Rv2130c	-9	0	A	T	0.014	-4.245787e-02	8.860864e-02	7.400305e-02	6.321847e-01
-9	761	-9	0	A	T	0.012	-4.599848e-02	9.556349e-02	7.521752e-02	6.306382e-01
-9	766	-9	0	A	T	0.276	1.041657e-01	2.847828e-02	1.000000e-05	3.021424e-04
-9	764	-9	0	A	T	0.473	2.684189e-02	8.084005e-02	8.283008e-02	7.401011e-01
-9	Rv3663c	-9	0	A	T	0.010	-6.660862e-02	1.018021e-01	7.630225e-02	5.134404e-01
-9	Rv2563	-9	0	A	T	0.027	-5.993998e-02	7.479242e-02	7.663938e-02	4.235460e-01
-9	Rv2562	-9	0	A	T	0.279	1.026761e-01	2.854260e-02	1.000000e-05	3.779049e-04
-9	Rv2561	-9	0	A	T	0.495	3.134501e-02	1.463161e-01	7.741845e-02	8.305198e-01
-9	Rv2560	-9	0	A	T	0.466	2.976502e-02	7.250683e-02	8.077698e-02	6.817326e-01
-9	Rv2566	-9	0	A	T	0.476	2.517570e-02	8.489815e-02	8.285726e-02	7.670299e-01
-9	Rv2565	-9	0	A	T	0.077	-9.165836e-03	5.359085e-02	8.334700e-02	8.643166e-01
-9	Rv2564	-9	0	A	T	0.296	9.563673e-02	2.894235e-02	1.000000e-05	1.071342e-03
-9	Rv3057c	-9	0	A	T	0.099	-4.518936e-02	4.956940e-02	6.590851e-02	3.627164e-01
-9	Rv0751c	-9	0	A	T	0.019	-2.168202e-02	8.953070e-02	7.993460e-02	8.088164e-01
-9	Rv3485c	-9	0	A	T	0.012	-4.695875e-02	9.367940e-02	7.561690e-02	6.165608e-01
-9	Rv0436c	-9	0	A	T	0.390	5.160851e-02	5.283157e-02	6.361815e-02	3.294577e-01
-9	Rv1028c	-9	0	A	T	0.498	1.482964e-02	2.565705e-01	7.885680e-02	9.539482e-01
-9	Rv3510c	-9	0	A	T	0.019	-1.869268e-02	8.166572e-02	7.656764e-02	8.191137e-01
-9	Rv1030	-9	0	A	T	0.038	-5.948166e-02	5.910734e-02	7.430345e-02	3.150944e-01
-9	Rv1031	-9	0	A	T	0.050	1.763617e-01	4.851948e-02	1.802827e-02	3.289446e-04
-9	Rv3763	-9	0	A	T	0.019	5.970018e-02	7.649686e-02	8.051702e-02	4.357764e-01
-9	Rv3766	-9	0	A	T	0.295	1.104616e-01	2.871983e-02	1.000000e-05	1.475368e-04
-9	2978	-9	0	A	T	0.012	-4.156857e-02	9.437798e-02	7.460537e-02	6.599410e-01
-9	Rv0349	-9	0	A	T	0.015	-4.636975e-02	8.630346e-02	7.804511e-02	5.914812e-01
-9	74	-9	0	A	T	0.271	1.064610e-01	2.839202e-02	1.000000e-05	2.137330e-04
-9	Rv0235c	-9	0	A	T	0.034	-2.279896e-02	6.740445e-02	7.750072e-02	7.354262e-01
-9	Rv1108c	-9	0	A	T	0.036	3.622978e-02	7.336275e-02	9.310262e-02	6.217899e-01
-9	Rv2376c	-9	0	A	T	0.015	7.118638e-02	8.378006e-02	8.208595e-02	3.962030e-01
-9	Rv3245c	-9	0	A	T	0.462	3.125803e-02	6.970095e-02	8.026318e-02	6.541567e-01
-9	Rv3581c	-9	0	A	T	0.026	-3.688376e-02	1.274897e-01	9.431705e-02	7.725526e-01
-9	Rv2950c	-9	0	A	T	0.080	-5.620651e-02	4.130579e-02	8.603302e-02	1.746519e-01
-9	Rv0073	-9	0	A	T	0.017	-3.358148e-02	8.155144e-02	7.524546e-02	6.808028e-01
-9	Rv0072	-9	0	A	T	0.010	-2.676330e-02	1.023507e-01	7.583847e-02	7.939032e-01
-9	Rv0071	-9	0	A	T	0.113	-4.213760e-02	4.058481e-02	5.503634e-02	3.000137e-01
-9	Rv0075	-9	0	A	T	0.034	-3.974913e-02	6.360590e-02	7.684289e-02	5.325095e-01
-9	Rv0074	-9	0	A	T	0.031	-4.667574e-02	9.701078e-02	8.447472e-02	6.307800e-01
-9	Rv0079	-9	0	A	T	0.010	1.499991e-01	1.025091e-01	8.831015e-02	1.444749e-01
-9	2355	-9	0	A	T	0.034	-3.934166e-02	8.876240e-02	8.279653e-02	6.579339e-01
-9	Rv2214c	-9	0	A	T	0.027	-2.626638e-02	6.831333e-02	7.454953e-02	7.008908e-01
-9	1898	-9	0	A	T	0.039	2.455036e-01	5.146259e-02	4.022750e-02	2.915199e-06
-9	1897	-9	0	A	T	0.473	2.631179e-02	7.953267e-02	8.183305e-02	7.410119e-01
-9	1890	-9	0	A	T	0.243	8.089431e-02	3.504655e-02	1.851166e-02	2.169179e-02
-9	1892	-9	0	A	T	0.019	-2.567117e-02	9.437517e-02	8.099136e-02	7.858064e-01
-9	2132	-9	0	A	T	0.014	-5.494931e-02	1.161472e-01	8.409520e-02	6.364974e-01
-9	2133	-9	0	A	T	0.012	-1.427069e-02	1.021286e-01	7.829286e-02	8.889683e-01
-9	2138	-9	0	A	T	0.385	5.733749e-02	5.022303e-02	6.050528e-02	2.545383e-01
-9	Rv1257c	-9	0	A	T	0.015	-5.296925e-02	8.576038e-02	7.632984e-02	5.372958e-01
-9	Rv3894c	-9	0	A	T	0.498	1.971097e-02	2.628189e-01	8.019993e-02	9.402678e-01
-9	Rv0317c	-9	0	A	T	0.021	-6.843784e-02	7.272587e-02	7.736269e-02	3.474683e-01
-9	Rv2447c	-9	0	A	T	0.026	1.162603e-02	6.543827e-02	7.713415e-02	8.591108e-01
-9	Rv1859	-9	0	A	T	0.010	9.954143e-02	1.014591e-01	7.580854e-02	3.273616e-01
-9	Rv2481c	-9	0	A	T	0.036	-4.029601e-02	7.436429e-02	8.116149e-02	5.883220e-01
-9	Rv1852	-9	0	A	T	0.015	-2.315834e-02	8.679689e-02	7.626173e-02	7.898046e-01
-9	Rv1853	-9	0	A	T	0.019	8.154664e-02	7.576597e-02	5.979012e-02	2.826893e-01
-9	Rv1850	-9	0	A	T	0.079	8.663743e-02	4.015470e-02	4.319272e-02	3.178071e-02
-9	1799	-9	0	A	T	0.010	1.028821e-01	1.027257e-01	7.338504e-02	3.174093e-01
-9	1793	-9	0	A	T	0.036	-3.655731e-02	7.969594e-02	8.456167e-02	6.467862e-01
-9	Rv1908c	-9	0	A	T	0.435	3.330798e-02	4.656362e-02	6.689694e-02	4.749855e-01
-9	Rv1932	-9	0	A	T	0.015	-2.274166e-02	8.973842e-02	7.573002e-02	8.001220e-01
-9	Rv1937	-9	0	A	T	0.015	7.277514e-02	8.336309e-02	8.466522e-02	3.833908e-01
-9	Rv1936	-9	0	A	T	0.298	9.496693e-02	2.899005e-02	1.000000e-05	1.181351e-03
-9	Rv1938	-9	0	A	T	0.295	9.631075e-02	2.889576e-02	1.000000e-05	9.705407e-04
-9	1264	-9	0	A	T	0.084	-5.326464e-02	4.958640e-02	6.919053e-02	2.836357e-01
-9	Rv3625c	-9	0	A	T	0.015	-2.737882e-02	8.619709e-02	7.552391e-02	7.509938e-01
-9	Rv2926c	-9	0	A	T	0.012	7.842830e-02	9.330043e-02	7.602465e-02	4.012648e-01
-9	Rv1488	-9	0	A	T	0.015	5.578088e-02	8.307080e-02	7.754002e-02	5.024455e-01
-9	Rv2015c	-9	0	A	T	0.310	7.802844e-02	4.329735e-02	3.355195e-02	7.255967e-02
-9	Rv3724B	-9	0	A	T	0.327	5.732068e-02	4.809113e-02	4.637647e-02	2.342679e-01
-9	Rv3049c	-9	0	A	T	0.012	-3.804014e-02	9.543857e-02	7.623209e-02	6.904942e-01
-9	Rv3014c	-9	0	A	T	0.012	-3.861175e-02	9.512217e-02	7.492694e-02	6.851025e-01
-9	Rv0515	-9	0	A	T	0.094	-1.333280e-02	4.150600e-02	7.672593e-02	7.482706e-01
-9	Rv0517	-9	0	A	T	0.019	-5.191976e-02	7.698162e-02	7.632766e-02	5.005667e-01
-9	Rv0512	-9	0	A	T	0.015	-4.651165e-02	8.542423e-02	7.573945e-02	5.865307e-01
-9	Rv2002	-9	0	A	T	0.070	-1.314843e-02	5.916141e-02	8.648013e-02	8.242782e-01
-9	642	-9	0	A	T	0.010	-4.693431e-02	1.044042e-01	7.803256e-02	6.533749e-01
-9	Rv1207	-9	0	A	T	0.048	-8.966370e-02	5.356003e-02	6.569061e-02	9.519329e-02
-9	Rv1206	-9	0	A	T	0.276	1.041659e-01	2.847834e-02	1.000000e-05	3.021454e-04
-9	Rv1205	-9	0	A	T	0.022	-1.593568e-02	8.727947e-02	8.279026e-02	8.552534e-01
-9	Rv1588c	-9	0	A	T	0.445	3.171989e-02	6.097518e-02	7.716775e-02	6.033142e-01
-9	Rv1428c	-9	0	A	T	0.027	-4.319856e-02	1.119704e-01	8.858243e-02	6.999251e-01
-9	Rv1890c	-9	0	A	T	0.015	-4.425947e-02	8.418441e-02	7.506391e-02	5.994677e-01
-9	Rv2802c	-9	0	A	T	0.024	-2.390596e-02	7.570862e-02	7.746817e-02	7.524097e-01
-9	Rv2426c	-9	0	A	T	0.320	6.727057e-02	4.753955e-02	4.161117e-02	1.581284e-01
-9	Rv3786c	-9	0	A	T	0.096	-9.224133e-03	5.148282e-02	8.337740e-02	8.579300e-01
-9	Rv3072c	-9	0	A	T	0.010	-5.823950e-02	1.017032e-01	7.504263e-02	5.673309e-01
-9	Rv0236c	-9	0	A	T	0.459	3.178428e-02	6.667015e-02	7.915210e-02	6.339068e-01
-9	Rv3511	-9	0	A	T	0.416	-4.130458e-02	4.135866e-02	9.585591e-02	3.187763e-01
-9	Rv2779c	-9	0	A	T	0.033	-3.818071e-02	9.148375e-02	8.291562e-02	6.767315e-01
-9	Rv3514	-9	0	A	T	0.341	-6.563198e-04	3.416229e-02	7.939048e-02	9.846853e-01
-9	Rv3517	-9	0	A	T	0.014	-5.580056e-02	9.029508e-02	7.825353e-02	5.370735e-01
-9	Rv3516	-9	0	A	T	0.497	1.802145e-02	1.889885e-01	8.060263e-02	9.240968e-01
-9	Rv0450c	-9	0	A	T	0.026	3.765892e-02	6.669815e-02	8.191718e-02	5.727706e-01
-9	Rv1508c	-9	0	A	T	0.337	4.601302e-02	4.753799e-02	5.567025e-02	3.338903e-01
-9	Rv2340c	-9	0	A	T	0.019	-4.816330e-02	9.369544e-02	7.934830e-02	6.076148e-01
-9	Rv2533c	-9	0	A	T	0.031	-4.203709e-02	1.031468e-01	8.735664e-02	6.839075e-01
-9	Rv1172c	-9	0	A	T	0.012	-5.252088e-02	9.982511e-02	7.684623e-02	5.992008e-01
-9	Rv2724c	-9	0	A	T	0.288	9.907427e-02	2.872525e-02	1.000000e-05	6.460800e-04
-9	Rv3722c	-9	0	A	T	0.288	9.907422e-02	2.872519e-02	1.000000e-05	6.460682e-04
-9	704	-9	0	A	T	0.015	-2.350063e-02	8.761661e-02	7.670357e-02	7.887197e-01
-9	705	-9	0	A	T	0.217	-7.006934e-04	4.333510e-02	8.682959e-02	9.871105e-01
-9	Rv3738c	-9	0	A	T	0.067	-8.276038e-02	5.204193e-02	6.312855e-02	1.128650e-01
-9	Rv3665c	-9	0	A	T	0.048	-9.214669e-02	5.281821e-02	6.672106e-02	8.211380e-02
-9	Rv1724c	-9	0	A	T	0.012	-2.112378e-02	1.074410e-01	7.916723e-02	8.442719e-01
-9	Rv0202c	-9	0	A	T	0.019	-4.539727e-02	7.849458e-02	7.449602e-02	5.634773e-01
-9	Rv3487c	-9	0	A	T	0.293	9.699311e-02	2.885111e-02	1.000000e-05	8.781497e-04
-9	Rv0753c	-9	0	A	T	0.015	1.807271e-01	8.340998e-02	8.513549e-02	3.106943e-02
-9	Rv3607c	-9	0	A	T	0.010	-9.040149e-02	1.004376e-01	7.939709e-02	3.688267e-01
-9	Rv2611c	-9	0	A	T	0.498	1.971097e-02	2.628189e-01	8.019993e-02	9.402678e-01
-9	1980	-9	0	A	T	0.012	2.278367e-01	9.356066e-02	8.039881e-02	1.548729e-02
-9	Rv2081c	-9	0	A	T	0.079	-2.375947e-02	4.118400e-02	7.757467e-02	5.644478e-01
-9	Rv3080c	-9	0	A	T	0.084	-2.588162e-02	4.123197e-02	7.296951e-02	5.306895e-01
-9	Rv1056	-9	0	A	T	0.041	-2.389323e-02	6.953989e-02	8.145413e-02	7.314034e-01
-9	Rv1057	-9	0	A	T	0.019	-5.926318e-02	7.583299e-02	7.610791e-02	4.351483e-01
-9	Rv1054	-9	0	A	T	0.245	8.251756e-02	3.271376e-02	1.062332e-02	1.219054e-02
-9	Rv3160c	-9	0	A	T	0.015	-8.592454e-02	8.242716e-02	7.861209e-02	2.980806e-01
-9	Rv1059	-9	0	A	T	0.017	-7.224984e-02	8.111830e-02	6.952164e-02	3.738432e-01
-9	Rv3744	-9	0	A	T	0.010	-8.291324e-02	1.005703e-01	7.520483e-02	4.103724e-01
-9	Rv1004c	-9	0	A	T	0.051	9.340217e-03	5.280293e-02	8.172891e-02	8.597197e-01
-9	Rv1239c	-9	0	A	T	0.498	1.971097e-02	2.628189e-01	8.019993e-02	9.402678e-01
-9	Rv1781c	-9	0	A	T	0.033	-5.468863e-02	5.891716e-02	7.312165e-02	3.540606e-01
-9	Rv0537c	-9	0	A	T	0.291	9.768028e-02	2.880768e-02	1.000000e-05	7.936962e-04
-9	Rv1804c	-9	0	A	T	0.010	-7.019207e-02	1.009821e-01	7.816312e-02	4.875529e-01
-9	2816	-9	0	A	T	0.334	4.904894e-02	4.702146e-02	5.176998e-02	2.977623e-01
-9	Rv0827c	-9	0	A	T	0.014	-5.104031e-02	9.437663e-02	8.171090e-02	5.890502e-01
-9	Rv0895	-9	0	A	T	0.012	-6.958978e-02	9.415920e-02	7.635760e-02	4.604652e-01
-9	Rv0894	-9	0	A	T	0.034	-3.322416e-02	6.387710e-02	7.554728e-02	6.033723e-01
-9	Rv2675c	-9	0	A	T	0.012	-2.499495e-02	9.542389e-02	7.506555e-02	7.935568e-01
-9	Rv0892	-9	0	A	T	0.026	-6.122793e-02	6.681176e-02	7.077190e-02	3.602057e-01
-9	Rv0559c	-9	0	A	T	0.010	-4.584413e-02	1.006401e-01	7.438791e-02	6.490721e-01
-9	Rv3918c	-9	0	A	T	0.021	-5.516712e-02	7.247951e-02	7.355755e-02	4.471914e-01
-9	Rv2831	-9	0	A	T	0.303	8.602677e-02	3.461751e-02	1.045724e-02	1.351661e-02
-9	Rv0915c	-9	0	A	T	0.067	8.381470e-02	4.256482e-02	5.447060e-02	4.989263e-02
-9	2333	-9	0	A	T	0.010	-1.949796e-02	1.071547e-01	7.683647e-02	8.557405e-01
-9	Rv0099	-9	0	A	T	0.024	-4.172994e-02	7.090346e-02	7.706678e-02	5.566240e-01
-9	Rv0097	-9	0	A	T	0.034	-3.658671e-02	8.392593e-02	8.636922e-02	6.632042e-01
-9	Rv0096	-9	0	A	T	0.341	3.866238e-02	4.615721e-02	6.015075e-02	4.029318e-01
-9	Rv0091	-9	0	A	T	0.012	-5.527941e-02	9.435678e-02	7.523847e-02	5.584285e-01
-9	Rv0286	-9	0	A	T	0.021	-3.810624e-02	7.807477e-02	7.533790e-02	6.258665e-01
-9	Rv0092	-9	0	A	T	0.050	-4.278204e-02	5.458856e-02	7.391783e-02	4.338452e-01
-9	Rv1255c	-9	0	A	T	0.010	-2.734567e-02	1.017861e-01	7.468379e-02	7.883838e-01
-9	Rv1280c	-9	0	A	T	0.027	-3.980974e-02	6.479230e-02	7.277449e-02	5.394189e-01
-9	2489	-9	0	A	T	0.021	3.839529e-02	7.259842e-02	7.827268e-02	5.972987e-01
-9	Rv0022c	-9	0	A	T	0.017	-6.406818e-02	9.717680e-02	8.172331e-02	5.102295e-01
-9	2487	-9	0	A	T	0.017	4.185526e-02	7.871661e-02	7.627729e-02	5.953265e-01
-9	2484	-9	0	A	T	0.010	1.012673e-01	1.008106e-01	7.507816e-02	3.159607e-01
-9	2483	-9	0	A	T	0.045	7.320482e-02	5.066590e-02	6.123839e-02	1.495786e-01
-9	2481	-9	0	A	T	0.012	2.064806e-01	9.318816e-02	8.137985e-02	2.748590e-02
-9	120	-9	0	A	T	0.012	-1.980049e-02	1.004599e-01	7.795340e-02	8.438885e-01
-9	121	-9	0	A	T	0.014	-2.945108e-02	9.118500e-02	7.547069e-02	7.469419e-01
-9	126	-9	0	A	T	0.043	-4.093700e-02	6.584081e-02	7.501591e-02	5.345900e-01
-9	128	-9	0	A	T	0.021	-7.207893e-02	7.682537e-02	7.402075e-02	3.489132e-01
-9	Rv2892c	-9	0	A	T	0.022	-4.141730e-02	7.136943e-02	7.431019e-02	5.621477e-01
-9	Rv3238c	-9	0	A	T	0.012	-2.125999e-02	9.503716e-02	7.541433e-02	8.231468e-01
-9	Rv1874	-9	0	A	T	0.022	-3.591281e-02	8.312363e-02	7.836481e-02	6.660327e-01
-9	Rv1875	-9	0	A	T	0.010	-1.892321e-02	1.115714e-01	7.818442e-02	8.654381e-01
-9	Rv1877	-9	0	A	T	0.098	8.531534e-02	3.760540e-02	5.156264e-02	2.402153e-02
-9	Rv1873	-9	0	A	T	0.012	-1.572683e-02	9.650345e-02	7.633041e-02	8.706583e-01
-9	Rv1878	-9	0	A	T	0.051	-3.939553e-02	5.977093e-02	7.616815e-02	5.103491e-01
-9	Rv1879	-9	0	A	T	0.010	1.428362e-01	1.018681e-01	8.893517e-02	1.619346e-01
-9	Rv2180c	-9	0	A	T	0.238	9.549103e-02	2.845843e-02	1.000000e-05	8.979179e-04
-9	Rv2487c	-9	0	A	T	0.051	-6.647452e-02	4.749551e-02	7.475822e-02	1.627031e-01
-9	Rv1913	-9	0	A	T	0.014	-3.352748e-02	8.965048e-02	7.529896e-02	7.086925e-01
-9	Rv1916	-9	0	A	T	0.058	-7.499242e-02	4.831816e-02	6.151329e-02	1.217398e-01
-9	Rv1915	-9	0	A	T	0.389	5.236741e-02	5.025827e-02	6.105121e-02	2.982952e-01
-9	Rv2920c	-9	0	A	T	0.019	-7.915130e-02	7.569434e-02	7.455964e-02	2.965842e-01
-9	Rv1703c	-9	0	A	T	0.014	-5.293530e-02	8.836254e-02	7.618485e-02	5.495943e-01
-9	Rv2248	-9	0	A	T	0.243	9.266570e-02	2.846752e-02	1.000000e-05	1.267638e-03
-9	Rv2177c	-9	0	A	T	0.072	1.196669e-02	5.132029e-02	8.676556e-02	8.157888e-01
-9	Rv2247	-9	0	A	T	0.313	7.898564e-02	3.450730e-02	9.958565e-03	2.280081e-02
-9	Rv2245	-9	0	A	T	0.050	-2.539037e-02	6.772412e-02	8.284586e-02	7.080023e-01
-9	Rv2242	-9	0	A	T	0.022	-3.738441e-02	7.644453e-02	7.610590e-02	6.251832e-01
-9	Rv2243	-9	0	A	T	0.072	1.100612e-01	4.269031e-02	4.620043e-02	1.042708e-02
-9	Rv1354c	-9	0	A	T	0.019	-6.399710e-02	7.520763e-02	7.725943e-02	3.955053e-01
-9	Rv1765c	-9	0	A	T	0.313	1.534279e-02	5.365602e-02	7.791505e-02	7.751227e-01
-9	Rv2799	-9	0	A	T	0.014	-6.135475e-02	8.803952e-02	7.234304e-02	4.864236e-01
-9	1519	-9	0	A	T	0.031	1.366231e-01	5.989217e-02	4.937497e-02	2.326449e-02
-9	1516	-9	0	A	T	0.010	-3.448585e-02	1.162480e-01	8.046980e-02	7.669403e-01
-9	1510	-9	0	A	T	0.026	-3.688376e-02	1.274897e-01	9.431705e-02	7.725526e-01
-9	1513	-9	0	A	T	0.010	-5.681947e-02	1.095098e-01	8.336414e-02	6.042591e-01
-9	Rv1260	-9	0	A	T	0.031	-5.036882e-02	9.303173e-02	8.283313e-02	5.886369e-01
-9	Rv1263	-9	0	A	T	0.017	4.296233e-01	7.500922e-02	3.698610e-02	2.546020e-08
-9	Rv1264	-9	0	A	T	0.024	-3.888017e-02	7.120671e-02	7.478676e-02	5.854731e-01
-9	Rv0793	-9	0	A	T	0.021	-6.085197e-02	7.421642e-02	8.100993e-02	4.129317e-01
-9	Rv0796	-9	0	A	T	0.019	6.545129e-02	8.159770e-02	8.123157e-02	4.231393e-01
-9	Rv0797	-9	0	A	T	0.262	-3.109097e-02	3.484532e-02	1.044605e-01	3.729951e-01
-9	Rv3573c	-9	0	A	T	0.022	-6.351447e-02	8.015796e-02	8.025098e-02	4.287947e-01
-9	Rv3383c	-9	0	A	T	0.474	2.624225e-02	8.442207e-02	8.401168e-02	7.561411e-01
-9	Rv3689	-9	0	A	T	0.077	-1.920125e-02	5.016943e-02	7.725967e-02	7.022017e-01
-9	Rv3446c	-9	0	A	T	0.274	7.934370e-02	3.835889e-02	3.434148e-02	3.948335e-02
-9	Rv3682	-9	0	A	T	0.284	1.004926e-01	2.864765e-02	1.000000e-05	5.233285e-04
-9	Rv3684	-9	0	A	T	0.034	-3.891947e-02	8.453348e-02	8.055404e-02	6.455720e-01
-9	Rv0136	-9	0	A	T	0.305	1.067370e-01	2.902587e-02	1.000000e-05	2.808319e-04
-9	Rv0134	-9	0	A	T	0.377	3.297182e-02	5.049433e-02	7.500848e-02	5.142861e-01
-9	Rv0133	-9	0	A	T	0.034	-3.723572e-02	8.349781e-02	8.063605e-02	6.559672e-01
-9	Rv0139	-9	0	A	T	0.118	1.557573e-01	3.335816e-02	5.816142e-03	4.628434e-06
-9	Rv3532	-9	0	A	T	0.050	1.025054e-02	6.260397e-02	8.453195e-02	8.700528e-01
-9	Rv3537	-9	0	A	T	0.279	1.026743e-01	2.854209e-02	1.000000e-05	3.779038e-04
-9	Rv3539	-9	0	A	T	0.039	-6.356581e-02	7.270695e-02	7.718739e-02	3.826924e-01
-9	Rv3538	-9	0	A	T	0.010	-4.148440e-02	1.015471e-01	7.532469e-02	6.831906e-01
-9	Rv1116A	-9	0	A	T	0.019	2.185313e-01	7.523073e-02	8.105459e-02	3.957481e-03
-9	Rv0578c	-9	0	A	T	0.277	1.369347e-02	3.169568e-02	7.247902e-02	6.660408e-01
-9	260	-9	0	A	T	0.010	-9.058679e-02	1.003988e-01	7.939060e-02	3.676626e-01
-9	266	-9	0	A	T	0.308	9.106102e-02	2.930843e-02	1.000000e-05	2.077364e-03
-9	988	-9	0	A	T	0.279	1.026761e-01	2.854260e-02	1.000000e-05	3.779049e-04
-9	989	-9	0	A	T	0.015	-5.441765e-02	9.045913e-02	7.874249e-02	5.479292e-01
-9	Rv1157c	-9	0	A	T	0.012	-4.182010e-02	9.405986e-02	7.444074e-02	6.569321e-01
-9	Rv2531c	-9	0	A	T	0.029	-5.515329e-02	6.795369e-02	7.650888e-02	4.176693e-01
-9	Rv0132c	-9	0	A	T	0.022	-4.112082e-02	7.216304e-02	7.518412e-02	5.692327e-01
-9	2671	-9	0	A	T	0.017	-5.816710e-02	7.890395e-02	7.211002e-02	4.616036e-01
-9	2675	-9	0	A	T	0.019	-6.443067e-02	7.863639e-02	7.473128e-02	4.132600e-01
-9	2677	-9	0	A	T	0.022	-2.621613e-02	7.825853e-02	7.757858e-02	7.378719e-01
-9	2676	-9	0	A	T	0.012	-2.767316e-02	9.531841e-02	7.494007e-02	7.717764e-01
-9	2929	-9	0	A	T	0.473	3.054819e-02	7.989693e-02	8.211169e-02	7.024855e-01
-9	2921	-9	0	A	T	0.034	-1.055497e-01	6.490830e-02	6.946248e-02	1.050069e-01
-9	2920	-9	0	A	T	0.029	-4.333388e-02	1.142809e-01	9.133486e-02	7.048263e-01
-9	2922	-9	0	A	T	0.010	-4.973585e-02	1.177923e-01	8.126711e-02	6.731674e-01
-9	Rv1624c	-9	0	A	T	0.033	-4.768156e-02	9.435270e-02	8.466954e-02	6.136937e-01
-9	2926	-9	0	A	T	0.455	3.330829e-02	6.509986e-02	7.891052e-02	6.092859e-01
-9	Rv3333c	-9	0	A	T	0.012	-6.427417e-02	9.461895e-02	7.398134e-02	4.974928e-01
-9	Rv3362c	-9	0	A	T	0.010	-1.595778e-02	1.160231e-01	7.966406e-02	8.906997e-01
-9	2369	-9	0	A	T	0.010	-2.109481e-02	1.024835e-01	7.558733e-02	8.370633e-01
-9	Rv0063	-9	0	A	T	0.325	5.868426e-02	4.399456e-02	3.830783e-02	1.832839e-01
-9	Rv2617c	-9	0	A	T	0.024	-2.015133e-02	8.329031e-02	8.272533e-02	8.089970e-01
-9	Rv0068	-9	0	A	T	0.498	1.482964e-02	2.565705e-01	7.885680e-02	9.539482e-01
-9	726	-9	0	A	T	0.284	1.004944e-01	2.864823e-02	1.000000e-05	5.233456e-04
-9	727	-9	0	A	T	0.060	1.408035e-01	4.630522e-02	4.095531e-02	2.575309e-03
-9	Rv2471	-9	0	A	T	0.265	6.309955e-03	3.896685e-02	7.920722e-02	8.714727e-01
-9	1162	-9	0	A	T	0.010	-5.681947e-02	1.095098e-01	8.336414e-02	6.042591e-01
-9	1163	-9	0	A	T	0.022	-2.163576e-02	7.257520e-02	7.472075e-02	7.658288e-01
-9	Rv3082c	-9	0	A	T	0.036	-3.523040e-02	8.106369e-02	7.964057e-02	6.641750e-01
-9	Rv1078	-9	0	A	T	0.033	-6.005617e-02	9.473364e-02	8.572052e-02	5.266146e-01
-9	Rv2672	-9	0	A	T	0.327	5.840554e-02	4.897975e-02	4.869638e-02	2.340625e-01
-9	Rv1076	-9	0	A	T	0.295	9.631109e-02	2.889576e-02	1.000000e-05	9.704995e-04
-9	Rv1077	-9	0	A	T	0.026	-2.892149e-02	6.830453e-02	7.300124e-02	6.723029e-01
-9	Rv1073	-9	0	A	T	0.012	-5.957089e-02	9.953092e-02	7.680570e-02	5.499626e-01
-9	Rv0152c	-9	0	A	T	0.068	-2.979904e-02	6.075806e-02	7.803776e-02	6.241835e-01
-9	474	-9	0	A	T	0.019	-8.792194e-02	7.939615e-02	7.708282e-02	2.690460e-01
-9	792	-9	0	A	T	0.021	-4.154036e-02	7.529284e-02	7.430284e-02	5.815670e-01
-9	Rv2320c	-9	0	A	T	0.029	8.391950e-03	6.478797e-02	7.853423e-02	8.970285e-01
-9	Rv0078A	-9	0	A	T	0.288	9.907429e-02	2.872523e-02	1.000000e-05	6.460726e-04
-9	1867	-9	0	A	T	0.014	-5.426484e-02	8.827456e-02	7.659329e-02	5.392164e-01
-9	Rv0878c	-9	0	A	T	0.219	-3.360701e-02	3.033433e-02	6.960868e-02	2.688286e-01
-9	Rv3830c	-9	0	A	T	0.303	9.299045e-02	2.914222e-02	1.000000e-05	1.573840e-03
-9	Rv3241c	-9	0	A	T	0.017	-1.086291e-01	8.573745e-02	8.204005e-02	2.061728e-01
-9	Rv0978c	-9	0	A	T	0.205	1.112504e-02	3.033059e-02	7.716025e-02	7.140411e-01
-9	Rv2677c	-9	0	A	T	0.031	-6.508281e-02	9.374952e-02	8.726476e-02	4.880999e-01
-9	Rv0309	-9	0	A	T	0.031	-3.604902e-02	9.438294e-02	8.353577e-02	7.027824e-01
-9	Rv0743c	-9	0	A	T	0.010	-9.527570e-02	1.007883e-01	7.727247e-02	3.452901e-01
-9	Rv0301	-9	0	A	T	0.010	-7.142378e-02	1.021952e-01	7.631811e-02	4.851776e-01
-9	Rv0303	-9	0	A	T	0.012	-1.819520e-02	9.729497e-02	7.628216e-02	8.517830e-01
-9	Rv0302	-9	0	A	T	0.243	9.266607e-02	2.846782e-02	1.000000e-05	1.267730e-03
-9	Rv2813	-9	0	A	T	0.041	-3.456091e-02	7.261750e-02	7.791853e-02	6.344820e-01
-9	Rv2812	-9	0	A	T	0.493	2.580589e-02	1.297180e-01	7.810792e-02	8.424504e-01
-9	Rv3410c	-9	0	A	T	0.012	-1.566419e-02	9.689384e-02	7.601026e-02	8.716835e-01
-9	2315	-9	0	A	T	0.021	-2.844679e-02	7.424826e-02	7.405508e-02	7.019035e-01
-9	Rv0380c	-9	0	A	T	0.313	6.769124e-02	4.155968e-02	3.164640e-02	1.044471e-01
-9	2310	-9	0	A	T	0.027	-3.687233e-02	1.132844e-01	8.945796e-02	7.450491e-01
-9	Rv2954c	-9	0	A	T	0.015	-1.062082e-01	8.296442e-02	8.240706e-02	2.015100e-01
-9	Rv2634c	-9	0	A	T	0.024	-3.572566e-02	6.978304e-02	7.513440e-02	6.090733e-01
-9	Rv2210c	-9	0	A	T	0.010	-2.443031e-02	1.029070e-01	7.566497e-02	8.125126e-01
-9	Rv0020c	-9	0	A	T	0.401	4.443357e-02	5.434763e-02	6.769915e-02	4.142678e-01
-9	Rv2054	-9	0	A	T	0.012	-1.778812e-02	9.694074e-02	7.621767e-02	8.545380e-01
-9	102	-9	0	A	T	0.029	1.471980e-01	6.151086e-02	4.588165e-02	1.734538e-02
-9	103	-9	0	A	T	0.039	-2.184828e-02	7.425258e-02	8.408462e-02	7.687829e-01
-9	106	-9	0	A	T	0.070	-2.738252e-02	5.905450e-02	7.669711e-02	6.432233e-01
-9	Rv0825c	-9	0	A	T	0.337	4.614250e-02	4.372609e-02	5.392638e-02	2.921836e-01
-9	Rv2510c	-9	0	A	T	0.015	-5.817160e-02	8.263663e-02	7.435311e-02	4.820322e-01
-9	Rv1895	-9	0	A	T	0.495	5.629058e-02	1.490040e-01	7.935323e-02	7.058712e-01
-9	Rv2485c	-9	0	A	T	0.291	9.767957e-02	2.880748e-02	1.000000e-05	7.937016e-04
-9	Rv1129c	-9	0	A	T	0.026	-5.266654e-02	6.477810e-02	7.387809e-02	4.168679e-01
-9	Rv3608c	-9	0	A	T	0.014	-3.496701e-02	8.840113e-02	7.491488e-02	6.927283e-01
-9	Rv1399c	-9	0	A	T	0.043	-7.642636e-02	6.682405e-02	8.263002e-02	2.536931e-01
-9	3011	-9	0	A	T	0.353	3.870906e-02	4.676087e-02	6.493551e-02	4.084595e-01
-9	Rv1329c	-9	0	A	T	0.293	9.699376e-02	2.885134e-02	1.000000e-05	8.781627e-04
-9	Rv2085	-9	0	A	T	0.029	1.461022e-01	6.162565e-02	4.514625e-02	1.840326e-02
-9	3014	-9	0	A	T	0.104	-3.321817e-02	4.797370e-02	7.825236e-02	4.892248e-01
-9	Rv3010c	-9	0	A	T	0.012	-3.523013e-02	9.680413e-02	7.571155e-02	7.161739e-01
-9	1759	-9	0	A	T	0.283	1.012148e-01	2.861176e-02	1.000000e-05	4.701289e-04
-9	1757	-9	0	A	T	0.012	-3.387069e-02	9.569772e-02	7.586493e-02	7.236454e-01
-9	1755	-9	0	A	T	0.026	-3.688376e-02	1.274897e-01	9.431705e-02	7.725526e-01
-9	Rv2263	-9	0	A	T	0.012	-4.144584e-02	1.092193e-01	8.008865e-02	7.046139e-01
-9	Rv2265	-9	0	A	T	0.038	-5.644933e-02	7.590358e-02	7.715369e-02	4.576614e-01
-9	Rv2266	-9	0	A	T	0.036	4.994147e-03	6.055374e-02	8.035640e-02	9.343262e-01
-9	Rv1790	-9	0	A	T	0.015	-3.567895e-02	8.388054e-02	7.452439e-02	6.708939e-01
-9	Rv1792	-9	0	A	T	0.034	-4.606079e-02	8.846435e-02	8.258017e-02	6.029935e-01
-9	767b	-9	0	A	T	0.010	-6.737834e-02	1.029976e-01	7.442611e-02	5.135181e-01
-9	Rv0656c	-9	0	A	T	0.038	-6.287554e-02	5.731082e-02	7.640122e-02	2.735090e-01
-9	Rv1797	-9	0	A	T	0.027	-3.250307e-02	1.118212e-01	8.923408e-02	7.715114e-01
-9	1579	-9	0	A	T	0.050	-1.160044e-02	6.346745e-02	8.325333e-02	8.551001e-01
-9	1578	-9	0	A	T	0.034	-6.511187e-02	8.282563e-02	8.316571e-02	4.324320e-01
-9	1572	-9	0	A	T	0.015	-6.102049e-02	8.266935e-02	7.319280e-02	4.610341e-01
-9	1571	-9	0	A	T	0.033	-4.438057e-02	8.081449e-02	8.042174e-02	5.833141e-01
-9	680	-9	0	A	T	0.024	-1.841491e-02	8.603411e-02	8.337978e-02	8.306647e-01
-9	683	-9	0	A	T	0.014	-5.867994e-02	9.316238e-02	8.186941e-02	5.292773e-01
-9	Rv2948c	-9	0	A	T	0.046	2.085184e-02	6.413382e-02	8.693829e-02	7.453170e-01
-9	Rv2995c	-9	0	A	T	0.022	-3.457422e-02	8.430930e-02	7.861734e-02	6.820443e-01
-9	Rv1894c	-9	0	A	T	0.031	-4.932089e-02	6.196658e-02	7.245698e-02	4.267254e-01
-9	Rv2857c	-9	0	A	T	0.010	-2.916187e-02	1.054106e-01	7.639430e-02	7.822457e-01
-9	Rv2690c	-9	0	A	T	0.039	3.726505e-02	7.613880e-02	9.261847e-02	6.249032e-01
-9	Rv3785	-9	0	A	T	0.296	9.563671e-02	2.894236e-02	1.000000e-05	1.071348e-03
-9	Rv3827c	-9	0	A	T	0.497	1.802145e-02	1.889885e-01	8.060263e-02	9.240968e-01
-9	Rv1537	-9	0	A	T	0.067	-3.577409e-02	6.205955e-02	7.958391e-02	5.647596e-01
-9	Rv1240	-9	0	A	T	0.015	-7.792688e-02	8.661860e-02	8.739704e-02	3.690502e-01
-9	Rv1531	-9	0	A	T	0.014	-6.713783e-02	9.082539e-02	8.150749e-02	4.603854e-01
-9	Rv1530	-9	0	A	T	0.036	-4.326219e-02	7.859494e-02	7.920570e-02	5.824379e-01
-9	Rv1244	-9	0	A	T	0.039	-6.652486e-02	7.571392e-02	8.174076e-02	3.803269e-01
-9	Rv0111	-9	0	A	T	0.014	-2.947553e-02	9.009565e-02	7.535975e-02	7.437843e-01
-9	Rv0112	-9	0	A	T	0.012	-3.771677e-02	9.608295e-02	7.557736e-02	6.949448e-01
-9	Rv0113	-9	0	A	T	0.041	1.137045e-02	6.481186e-02	8.511731e-02	8.608581e-01
-9	Rv0114	-9	0	A	T	0.019	-4.560260e-02	7.661944e-02	7.483530e-02	5.521852e-01
-9	Rv0115	-9	0	A	T	0.318	6.821980e-02	4.411385e-02	3.620841e-02	1.230868e-01
-9	Rv0117	-9	0	A	T	0.283	1.012116e-01	2.861085e-02	1.000000e-05	4.701299e-04
-9	Rv0119	-9	0	A	T	0.021	-2.466586e-02	9.283787e-02	8.017236e-02	7.906687e-01
-9	Rv2319c	-9	0	A	T	0.031	-4.609884e-02	9.370056e-02	8.305219e-02	6.231054e-01
-9	Rv3299c	-9	0	A	T	0.087	1.547167e-02	4.342881e-02	8.391331e-02	7.219097e-01
-9	Rv1446c	-9	0	A	T	0.462	3.125803e-02	6.970095e-02	8.026318e-02	6.541567e-01
-9	Rv2868c	-9	0	A	T	0.017	-1.784186e-02	8.421852e-02	7.688639e-02	8.323714e-01
-9	Rv0043c	-9	0	A	T	0.012	-3.698428e-02	9.502463e-02	7.529614e-02	6.974085e-01
-9	241	-9	0	A	T	0.021	-5.122414e-02	7.466744e-02	7.496814e-02	4.932420e-01
-9	Rv0964c	-9	0	A	T	0.498	1.482964e-02	2.565705e-01	7.885680e-02	9.539482e-01
-9	Rv3597c	-9	0	A	T	0.010	-1.052254e-02	1.113291e-01	7.885231e-02	9.247634e-01
-9	Rv0327c	-9	0	A	T	0.068	-3.481984e-02	5.002577e-02	7.983969e-02	4.869625e-01
-9	Rv2407	-9	0	A	T	0.466	2.996066e-02	7.322333e-02	8.143252e-02	6.827182e-01
-9	Rv1245c	-9	0	A	T	0.010	-2.927310e-02	1.110155e-01	7.907614e-02	7.922100e-01
-9	Rv2728c	-9	0	A	T	0.010	-7.585729e-02	1.016477e-01	7.694243e-02	4.561052e-01
-9	Rv2344c	-9	0	A	T	0.010	1.323475e-01	1.028030e-01	7.919690e-02	1.989852e-01
-9	Rv0296c	-9	0	A	T	0.024	-5.585478e-02	6.846337e-02	7.206957e-02	4.152644e-01
-9	2698	-9	0	A	T	0.074	-4.193682e-02	4.541321e-02	6.739715e-02	3.565405e-01
-9	2694	-9	0	A	T	0.017	1.038815e-02	8.414154e-02	7.915304e-02	9.018280e-01
-9	2693	-9	0	A	T	0.498	1.971097e-02	2.628189e-01	8.019993e-02	9.402678e-01
-9	Rv1622c	-9	0	A	T	0.015	-1.957096e-02	8.665281e-02	7.573708e-02	8.214734e-01
-9	Rv3483c	-9	0	A	T	0.286	9.977927e-02	2.868535e-02	1.000000e-05	5.817882e-04
-9	Rv1673c	-9	0	A	T	0.012	-3.063220e-02	9.461350e-02	7.488923e-02	7.463520e-01
-9	Rv2024c	-9	0	A	T	0.495	-2.838618e-01	1.449033e-01	8.230726e-02	5.107379e-02
-9	Rv0484c	-9	0	A	T	0.038	-3.357884e-02	8.128228e-02	8.124357e-02	6.798284e-01
-9	Rv1178	-9	0	A	T	0.031	-4.463539e-02	1.030076e-01	8.779777e-02	6.651035e-01
-9	Rv2559c	-9	0	A	T	0.033	-3.781877e-02	9.519349e-02	8.471493e-02	6.914509e-01
-9	Rv2615c	-9	0	A	T	0.233	-7.013042e-03	3.179286e-02	8.172318e-02	8.255704e-01
-9	1143	-9	0	A	T	0.029	-4.333388e-02	1.142809e-01	9.133486e-02	7.048263e-01
-9	1140	-9	0	A	T	0.010	-6.131705e-02	1.063252e-01	7.998654e-02	5.645937e-01
-9	1141	-9	0	A	T	0.024	-4.176978e-02	8.115485e-02	7.793512e-02	6.071601e-01
-9	1147	-9	0	A	T	0.034	-4.500571e-02	8.536305e-02	8.095647e-02	5.984390e-01
-9	Rv2458	-9	0	A	T	0.497	1.802145e-02	1.889885e-01	8.060263e-02	9.240968e-01
-9	1148	-9	0	A	T	0.033	-5.061308e-02	9.514339e-02	8.453165e-02	5.951566e-01
-9	Rv2041c	-9	0	A	T	0.026	-3.862184e-02	6.719782e-02	7.411809e-02	5.659071e-01
-9	Rv3434c	-9	0	A	T	0.060	1.294507e-01	4.526311e-02	2.670111e-02	4.544626e-03
-9	Rv1450c	-9	0	A	T	0.211	-2.588513e-03	2.982606e-02	7.691704e-02	9.309008e-01
-9	10	-9	0	A	T	0.017	-2.582062e-02	8.407139e-02	7.611415e-02	7.589669e-01
-9	2969	-9	0	A	T	0.051	9.452730e-03	4.757122e-02	7.421788e-02	8.426312e-01
-9	Rv2297	-9	0	A	T	0.014	-1.693937e-02	9.458130e-02	7.751592e-02	8.579854e-01
-9	Rv2296	-9	0	A	T	0.039	-3.959972e-02	7.234117e-02	8.130613e-02	5.845234e-01
-9	Rv0533c	-9	0	A	T	0.017	-4.081804e-02	8.171508e-02	7.614558e-02	6.177943e-01
-9	Rv0326	-9	0	A	T	0.021	-2.086836e-02	7.423865e-02	7.447583e-02	7.788354e-01
-9	Rv3832c	-9	0	A	T	0.046	7.307615e-02	6.569198e-02	9.754759e-02	2.668849e-01
-9	Rv0324	-9	0	A	T	0.392	5.009284e-02	5.250182e-02	6.363277e-02	3.408194e-01
-9	Rv0322	-9	0	A	T	0.012	-2.781909e-02	9.688676e-02	7.632120e-02	7.742179e-01
-9	Rv0320	-9	0	A	T	0.012	-3.861888e-02	9.438811e-02	7.454930e-02	6.827317e-01
-9	2448	-9	0	A	T	0.014	-8.130878e-02	9.135705e-02	6.955814e-02	3.741977e-01
-9	Rv2875	-9	0	A	T	0.038	-4.426124e-02	7.577349e-02	8.351758e-02	5.595898e-01
-9	Rv2874	-9	0	A	T	0.498	1.971097e-02	2.628189e-01	8.019993e-02	9.402678e-01
-9	381	-9	0	A	T	0.390	5.160851e-02	5.283157e-02	6.361815e-02	3.294577e-01
-9	385	-9	0	A	T	0.062	-3.360733e-02	5.339804e-02	7.299736e-02	5.295997e-01
-9	388	-9	0	A	T	0.010	-9.423545e-02	1.013595e-01	7.987577e-02	3.532918e-01
-9	Rv1888c	-9	0	A	T	0.455	3.330829e-02	6.509986e-02	7.891052e-02	6.092859e-01
-9	Rv1467c	-9	0	A	T	0.057	1.096142e-01	4.563190e-02	4.917919e-02	1.692826e-02
-9	Rv1855c	-9	0	A	T	0.017	6.897369e-02	8.154683e-02	8.234740e-02	3.983522e-01
-9	Rv0941c	-9	0	A	T	0.010	-5.576286e-02	1.013835e-01	7.665990e-02	5.827297e-01
-9	Rv0406c	-9	0	A	T	0.010	-5.277502e-02	1.018598e-01	7.657475e-02	6.047735e-01
-9	Rv2567	-9	0	A	T	0.497	1.802145e-02	1.889885e-01	8.060263e-02	9.240968e-01
-9	2197	-9	0	A	T	0.247	8.836904e-02	2.979818e-02	2.570409e-03	3.272254e-03
-9	Rv3475	-9	0	A	T	0.015	8.757219e-02	9.391334e-02	8.165349e-02	3.518649e-01
-9	Rv3478	-9	0	A	T	0.361	2.228920e-02	4.391977e-02	6.657083e-02	6.121911e-01
-9	Rv3479	-9	0	A	T	0.498	1.971097e-02	2.628189e-01	8.019993e-02	9.402678e-01
-9	167	-9	0	A	T	0.031	-4.136211e-02	1.066433e-01	8.947115e-02	6.984080e-01
-9	160	-9	0	A	T	0.010	-1.866247e-02	1.612653e-01	9.228991e-02	9.079504e-01
-9	161	-9	0	A	T	0.015	-3.695618e-02	1.055188e-01	8.207623e-02	7.264180e-01
-9	Rv0823c	-9	0	A	T	0.308	8.503045e-02	3.231308e-02	5.927344e-03	8.956826e-03
-9	Rv0273c	-9	0	A	T	0.019	-4.886249e-02	7.740818e-02	7.683599e-02	5.283863e-01
-9	Rv2896c	-9	0	A	T	0.027	1.198466e-01	6.600992e-02	7.391366e-02	7.046675e-02
-9	Rv2329c	-9	0	A	T	0.046	-5.706766e-02	6.265554e-02	7.470377e-02	3.631489e-01
-9	Rv2821c	-9	0	A	T	0.024	-8.791622e-02	6.872976e-02	7.936528e-02	2.018640e-01
-9	2737	-9	0	A	T	0.067	-2.617593e-03	6.440399e-02	9.120097e-02	9.676082e-01
-9	2731	-9	0	A	T	0.010	-3.414148e-02	1.037405e-01	7.699201e-02	7.423141e-01
-9	Rv2512c	-9	0	A	T	0.450	2.921962e-02	6.362912e-02	7.622342e-02	6.464218e-01
-9	Rv0676c	-9	0	A	T	0.498	1.482964e-02	2.565705e-01	7.885680e-02	9.539482e-01
-9	Rv3008	-9	0	A	T	0.014	-3.997310e-02	8.813451e-02	7.461153e-02	6.504944e-01
-9	Rv1902c	-9	0	A	T	0.014	-4.288925e-02	8.871581e-02	7.482610e-02	6.291443e-01
-9	Rv3312c	-9	0	A	T	0.010	-3.291047e-02	1.026148e-01	7.522147e-02	7.486547e-01
-9	Rv0790c	-9	0	A	T	0.021	-3.387658e-02	8.560583e-02	7.888346e-02	6.925971e-01
-9	807	-9	0	A	T	0.010	-1.533697e-02	1.160225e-01	7.973523e-02	8.949260e-01
-9	804	-9	0	A	T	0.015	-9.134996e-02	8.354581e-02	7.618139e-02	2.751205e-01
-9	Rv3378c	-9	0	A	T	0.019	6.488531e-02	8.030331e-02	8.790429e-02	4.197511e-01
-9	Rv2203	-9	0	A	T	0.010	-1.603525e-02	1.172239e-01	8.028556e-02	8.912904e-01
-9	1777	-9	0	A	T	0.106	-1.671076e-02	4.017951e-02	7.693650e-02	6.777889e-01
-9	Rv2207	-9	0	A	T	0.014	-6.293606e-02	9.631550e-02	7.664334e-02	5.139927e-01
-9	Rv2208	-9	0	A	T	0.029	-4.333388e-02	1.142809e-01	9.133486e-02	7.048263e-01
-9	Rv2209	-9	0	A	T	0.024	-7.352241e-02	6.838116e-02	7.840389e-02	2.831856e-01
-9	Rv3915	-9	0	A	T	0.031	6.070517e-02	6.161880e-02	7.722561e-02	3.253604e-01
-9	Rv3911	-9	0	A	T	0.498	1.971097e-02	2.628189e-01	8.019993e-02	9.402678e-01
-9	Rv3910	-9	0	A	T	0.068	-4.020137e-02	4.689992e-02	6.745567e-02	3.920568e-01
-9	Rv3913	-9	0	A	T	0.012	-3.654131e-02	9.637412e-02	7.574166e-02	7.048457e-01
-9	Rv3912	-9	0	A	T	0.024	-5.134419e-02	7.042273e-02	7.321342e-02	4.665378e-01
-9	1554	-9	0	A	T	0.062	1.295066e-01	4.459432e-02	3.716418e-02	3.966185e-03
-9	3032	-9	0	A	T	0.019	-9.837374e-02	8.084601e-02	7.981296e-02	2.246682e-01
-9	Rv3125c	-9	0	A	T	0.050	-1.116867e-02	5.859168e-02	8.261593e-02	8.489577e-01
-9	Rv1896c	-9	0	A	T	0.014	-8.062629e-02	8.812620e-02	7.922032e-02	3.610064e-01
-9	Rv2078	-9	0	A	T	0.471	2.753244e-02	7.782180e-02	8.175974e-02	7.237547e-01
-9	Rv1069c	-9	0	A	T	0.053	-8.443474e-04	5.810308e-02	8.114848e-02	9.884156e-01
-9	Rv1034c	-9	0	A	T	0.033	-2.442412e-02	6.983048e-02	7.885560e-02	7.267704e-01
-9	Rv2696c	-9	0	A	T	0.027	5.260129e-02	6.633313e-02	7.513518e-02	4.284339e-01
-9	Rv3649	-9	0	A	T	0.325	9.767667e-02	4.359850e-02	3.124194e-02	2.582427e-02
-9	Rv3645	-9	0	A	T	0.038	-7.257840e-02	7.602774e-02	8.226177e-02	3.405597e-01
-9	Rv1518	-9	0	A	T	0.080	1.018273e-01	4.142405e-02	5.876092e-02	1.454951e-02
-9	Rv1517	-9	0	A	T	0.392	5.000694e-02	5.268545e-02	6.381488e-02	3.433293e-01
-9	Rv1512	-9	0	A	T	0.012	-7.334434e-02	9.371082e-02	7.588904e-02	4.344615e-01
-9	Rv1444c	-9	0	A	T	0.024	-6.600606e-02	6.720048e-02	7.254910e-02	3.268073e-01
-9	Rv0178	-9	0	A	T	0.026	6.398498e-02	6.958431e-02	7.929627e-02	3.585817e-01
-9	Rv2777c	-9	0	A	T	0.048	-3.119682e-02	6.266556e-02	7.382763e-02	6.189809e-01
-9	Rv0172	-9	0	A	T	0.353	4.202371e-02	4.481179e-02	6.169800e-02	3.491365e-01
-9	Rv0173	-9	0	A	T	0.019	-5.136599e-02	7.768756e-02	7.453065e-02	5.090174e-01
-9	Rv0170	-9	0	A	T	0.048	-4.340643e-02	5.837992e-02	7.653660e-02	4.577710e-01
-9	Rv0171	-9	0	A	T	0.027	-4.271722e-02	6.685380e-02	7.673095e-02	5.233503e-01
-9	Rv0176	-9	0	A	T	0.031	-4.136211e-02	1.066433e-01	8.947115e-02	6.984080e-01
-9	Rv0174	-9	0	A	T	0.498	1.482964e-02	2.565705e-01	7.885680e-02	9.539482e-01
-9	Rv0175	-9	0	A	T	0.082	-4.997092e-02	5.178032e-02	7.048841e-02	3.353207e-01
-9	Rv2360c	-9	0	A	T	0.389	5.269907e-02	5.273868e-02	6.304127e-02	3.185071e-01
-9	Rv3220c	-9	0	A	T	0.296	9.563599e-02	2.894217e-02	1.000000e-05	1.071360e-03
-9	Rv3457c	-9	0	A	T	0.031	-1.764232e-02	6.018789e-02	7.804688e-02	7.696395e-01
-9	228	-9	0	A	T	0.019	-5.822371e-02	8.161077e-02	7.996393e-02	4.761524e-01
-9	227	-9	0	A	T	0.255	1.816330e-02	3.837536e-02	6.188122e-02	6.363507e-01
-9	226	-9	0	A	T	0.062	-3.797730e-02	5.795730e-02	7.366380e-02	5.128176e-01
-9	222	-9	0	A	T	0.014	-4.777790e-02	9.713734e-02	7.756778e-02	6.231909e-01
-9	Rv2999	-9	0	A	T	0.498	1.971097e-02	2.628189e-01	8.019993e-02	9.402678e-01
-9	Rv2991	-9	0	A	T	0.010	-5.203363e-02	1.013289e-01	7.585092e-02	6.079839e-01
-9	Rv2997	-9	0	A	T	0.062	9.551334e-02	4.488450e-02	5.314510e-02	3.418197e-02
-9	Rv2994	-9	0	A	T	0.108	-2.598016e-02	4.448677e-02	7.544608e-02	5.596760e-01
-9	Rv3920c	-9	0	A	T	0.015	6.729890e-02	8.387956e-02	7.755408e-02	4.230204e-01
-9	Rv0329c	-9	0	A	T	0.017	-2.944625e-02	8.691148e-02	7.711197e-02	7.350000e-01
-9	Rv0155	-9	0	A	T	0.010	-1.860751e-02	1.039104e-01	7.600217e-02	8.580058e-01
-9	2506	-9	0	A	T	0.497	8.340598e-02	1.778794e-01	8.035560e-02	6.395001e-01
-9	Rv2346c	-9	0	A	T	0.312	7.590249e-02	4.216626e-02	3.079099e-02	7.288771e-02
-9	650	-9	0	A	T	0.070	-5.297900e-03	6.120270e-02	8.900475e-02	9.310785e-01
-9	Rv1204c	-9	0	A	T	0.046	-3.747722e-02	6.472794e-02	7.440559e-02	5.630413e-01
-9	Rv1992c	-9	0	A	T	0.051	-4.486340e-02	5.284625e-02	7.150580e-02	3.966138e-01
-9	Rv1675c	-9	0	A	T	0.039	-6.327416e-02	7.549452e-02	7.860169e-02	4.026485e-01
-9	1524	-9	0	A	T	0.031	1.804601e-02	7.062836e-02	8.358901e-02	7.985130e-01
-9	1525	-9	0	A	T	0.010	-4.480607e-02	1.015096e-01	7.488768e-02	6.592544e-01
-9	1526	-9	0	A	T	0.014	-5.963372e-02	8.949613e-02	7.523608e-02	5.057316e-01
-9	Rv2036	-9	0	A	T	0.034	-4.664813e-02	8.849624e-02	8.254874e-02	5.985133e-01
-9	Rv2032	-9	0	A	T	0.010	-3.631505e-02	1.170416e-01	7.976563e-02	7.565749e-01
-9	Rv2495c	-9	0	A	T	0.498	1.971097e-02	2.628189e-01	8.019993e-02	9.402678e-01
-9	Rv2112c	-9	0	A	T	0.068	-3.717419e-02	4.636660e-02	6.746583e-02	4.233570e-01
-9	Rv2030c	-9	0	A	T	0.027	1.667219e-02	6.537541e-02	7.937779e-02	7.988867e-01
-9	Rv0399c	-9	0	A	T	0.041	-4.549601e-02	6.021915e-02	8.081424e-02	4.505579e-01
-9	Rv2316	-9	0	A	T	0.389	5.269907e-02	5.273868e-02	6.304127e-02	3.185071e-01
-9	Rv2047c	-9	0	A	T	0.291	9.768027e-02	2.880771e-02	1.000000e-05	7.937084e-04
-9	Rv2437	-9	0	A	T	0.281	8.802416e-02	2.873530e-02	1.000000e-05	2.394931e-03
-9	Rv2436	-9	0	A	T	0.497	1.802145e-02	1.889885e-01	8.060263e-02	9.240968e-01
-9	Rv2038c	-9	0	A	T	0.014	-3.590136e-02	1.032305e-01	8.129694e-02	7.282587e-01
-9	Rv3436c	-9	0	A	T	0.014	2.357903e-01	8.842804e-02	9.334076e-02	8.095598e-03
-9	Rv1075c	-9	0	A	T	0.079	-2.031546e-02	5.331655e-02	8.205733e-02	7.034564e-01
-9	Rv3714c	-9	0	A	T	0.017	-3.838671e-02	8.289428e-02	7.560559e-02	6.436541e-01
-9	Rv2797c	-9	0	A	T	0.043	5.607023e-03	6.076228e-02	8.352970e-02	9.265409e-01
-9	Rv3749c	-9	0	A	T	0.012	-4.369416e-02	9.476822e-02	7.462761e-02	6.450986e-01
-9	Rv1166	-9	0	A	T	0.036	7.098653e-04	6.012128e-02	7.868534e-02	9.905875e-01
-9	Rv1165	-9	0	A	T	0.010	-2.249348e-02	1.031160e-01	7.578307e-02	8.274753e-01
-9	Rv1162	-9	0	A	T	0.072	-4.870700e-03	5.913181e-02	8.796001e-02	9.344091e-01
-9	Rv1163	-9	0	A	T	0.240	9.453894e-02	2.846005e-02	1.000000e-05	1.008941e-03
-9	Rv1160	-9	0	A	T	0.245	9.174387e-02	2.847340e-02	1.000000e-05	1.417541e-03
-9	Rv1161	-9	0	A	T	0.031	2.170301e-02	6.056255e-02	7.903948e-02	7.203370e-01
-9	Rv3509c	-9	0	A	T	0.021	-6.910802e-02	7.199954e-02	7.279095e-02	3.379355e-01
-9	Rv0341	-9	0	A	T	0.055	-8.390582e-02	4.957362e-02	6.507341e-02	9.161522e-02
-9	Rv0342	-9	0	A	T	0.053	-4.871014e-02	5.892355e-02	7.194903e-02	4.091056e-01
-9	Rv0345	-9	0	A	T	0.010	-4.248979e-02	1.033490e-01	7.535470e-02	6.812815e-01
-9	Rv0348	-9	0	A	T	0.010	5.997095e-02	1.006052e-01	7.131499e-02	5.515722e-01
-9	Rv2438c	-9	0	A	T	0.075	-5.627127e-02	5.318755e-02	7.298567e-02	2.909458e-01
-9	Rv0162c	-9	0	A	T	0.022	5.182878e-02	7.508097e-02	8.628169e-02	4.905544e-01
-9	Rv2853	-9	0	A	T	0.399	-6.078235e-02	3.825751e-02	9.995661e-02	1.132021e-01
-9	Rv2856	-9	0	A	T	0.015	-2.085067e-02	8.854669e-02	7.686711e-02	8.140051e-01
-9	Rv2855	-9	0	A	T	0.017	-7.086788e-02	8.150576e-02	6.967750e-02	3.853020e-01
-9	Rv2854	-9	0	A	T	0.072	-4.151188e-02	5.659756e-02	7.335094e-02	4.638722e-01
-9	Rv3339c	-9	0	A	T	0.022	-4.640309e-02	7.207022e-02	7.314563e-02	5.201755e-01
-9	Rv0943c	-9	0	A	T	0.026	-2.579259e-02	6.960940e-02	7.584074e-02	7.112558e-01
-9	Rv0400c	-9	0	A	T	0.057	-4.721016e-02	5.474764e-02	7.632177e-02	3.892221e-01
-9	Rv3451	-9	0	A	T	0.128	-2.494429e-02	5.163209e-02	7.847336e-02	6.293778e-01
-9	Rv3453	-9	0	A	T	0.389	5.269907e-02	5.273868e-02	6.304127e-02	3.185071e-01
-9	Rv3454	-9	0	A	T	0.029	7.970612e-02	6.142731e-02	8.891826e-02	1.954670e-01
-9	Rv0271c	-9	0	A	T	0.055	9.862208e-03	5.536231e-02	8.463748e-02	8.587379e-01
-9	Rv0874c	-9	0	A	T	0.295	9.631171e-02	2.889584e-02	1.000000e-05	9.704593e-04
-9	Rv2823c	-9	0	A	T	0.478	2.394139e-02	8.568579e-02	8.180072e-02	7.801300e-01
-9	Rv1630	-9	0	A	T	0.041	3.018403e-02	5.842257e-02	8.648866e-02	6.057942e-01
-9	2710	-9	0	A	T	0.027	-4.005904e-02	1.192157e-01	9.209004e-02	7.370977e-01
-9	2719	-9	0	A	T	0.046	-4.449721e-02	6.418239e-02	7.953069e-02	4.886804e-01
-9	Rv3063	-9	0	A	T	0.497	1.802145e-02	1.889885e-01	8.060263e-02	9.240968e-01
-9	Rv3062	-9	0	A	T	0.497	1.802145e-02	1.889885e-01	8.060263e-02	9.240968e-01
-9	Rv1900c	-9	0	A	T	0.473	3.658696e-02	7.957724e-02	8.252767e-02	6.460282e-01
-9	Rv3201c	-9	0	A	T	0.298	9.496505e-02	2.898930e-02	1.000000e-05	1.181270e-03
-9	Rv2712c	-9	0	A	T	0.260	9.754645e-02	2.842464e-02	1.000000e-05	6.869280e-04
-9	Rv2381c	-9	0	A	T	0.019	-6.463219e-02	7.483976e-02	7.340313e-02	3.885172e-01
-9	824	-9	0	A	T	0.015	-7.768040e-02	8.593940e-02	6.986453e-02	3.668001e-01
-9	820	-9	0	A	T	0.385	5.518836e-02	5.165335e-02	6.102997e-02	2.862119e-01
-9	Rv2124c	-9	0	A	T	0.082	-3.622112e-02	4.019964e-02	6.921406e-02	3.683195e-01
-9	1713	-9	0	A	T	0.015	-2.645532e-02	8.460953e-02	7.475139e-02	7.547520e-01
-9	Rv1736c	-9	0	A	T	0.041	4.316209e-02	7.413979e-02	9.498106e-02	5.609033e-01
-9	1714	-9	0	A	T	0.022	-2.687281e-02	7.517261e-02	7.605123e-02	7.209915e-01
-9	Rv2226	-9	0	A	T	0.474	2.624225e-02	8.442207e-02	8.401168e-02	7.561411e-01
-9	Rv2227	-9	0	A	T	0.045	7.333106e-02	6.801880e-02	9.667369e-02	2.818851e-01
-9	Rv2220	-9	0	A	T	0.012	3.425379e-01	1.496961e-01	1.710222e-01	2.284407e-02
-9	Rv3041c	-9	0	A	T	0.015	-2.426644e-02	8.666251e-02	7.633809e-02	7.796688e-01
-9	Rv0215c	-9	0	A	T	0.039	-3.587606e-02	7.690542e-02	7.914222e-02	6.412109e-01
-9	Rv2088	-9	0	A	T	0.295	9.630858e-02	2.889492e-02	1.000000e-05	9.704646e-04
-9	3012	-9	0	A	T	0.060	1.304467e-01	4.518726e-02	2.814267e-02	4.184400e-03
-9	Rv2082	-9	0	A	T	0.497	1.802145e-02	1.889885e-01	8.060263e-02	9.240968e-01
-9	Rv2083	-9	0	A	T	0.498	1.971097e-02	2.628189e-01	8.019993e-02	9.402678e-01
-9	Rv2084	-9	0	A	T	0.329	9.369912e-02	4.307012e-02	3.152243e-02	3.040003e-02
-9	Rv1758	-9	0	A	T	0.092	-3.740171e-02	4.996718e-02	6.689530e-02	4.547498e-01
-9	Rv1751	-9	0	A	T	0.015	-1.729810e-02	8.777099e-02	7.620264e-02	8.439013e-01
-9	Rv3667	-9	0	A	T	0.012	-7.617333e-02	9.410084e-02	7.843003e-02	4.188992e-01
-9	Rv0482	-9	0	A	T	0.014	-3.141153e-02	8.932681e-02	7.476635e-02	7.253582e-01
-9	Rv0483	-9	0	A	T	0.012	2.555201e-01	9.242469e-02	9.130839e-02	6.063850e-03
-9	Rv0486	-9	0	A	T	0.271	4.807869e-02	4.034442e-02	5.057716e-02	2.343509e-01
-9	Rv0487	-9	0	A	T	0.022	-6.066738e-02	7.105967e-02	7.865333e-02	3.939467e-01
-9	Rv0485	-9	0	A	T	0.010	-3.466059e-02	1.014762e-01	7.485397e-02	7.329266e-01
-9	Rv1032c	-9	0	A	T	0.041	-3.661429e-02	7.092668e-02	7.708138e-02	6.060891e-01
-9	Rv3350c	-9	0	A	T	0.392	1.351073e-03	4.571209e-02	8.107377e-02	9.764414e-01
-9	Rv2694c	-9	0	A	T	0.034	-2.881335e-02	7.614845e-02	8.194706e-02	7.054222e-01
-9	11	-9	0	A	T	0.017	5.096159e-02	7.869453e-02	7.944524e-02	5.177641e-01
-9	Rv1286	-9	0	A	T	0.026	-2.808029e-02	7.210437e-02	7.637685e-02	6.972369e-01
-9	16	-9	0	A	T	0.283	1.012143e-01	2.861161e-02	1.000000e-05	4.701263e-04
-9	19	-9	0	A	T	0.094	-5.758791e-02	4.536491e-02	6.347705e-02	2.053029e-01
-9	18	-9	0	A	T	0.495	1.476949e-02	1.458338e-01	7.722500e-02	9.194012e-01
-9	Rv1289	-9	0	A	T	0.021	-5.572794e-02	7.458506e-02	7.668608e-02	4.555646e-01
-9	Rv1288	-9	0	A	T	0.098	-1.865424e-02	4.060242e-02	7.116707e-02	6.462649e-01
-9	Rv1225c	-9	0	A	T	0.281	1.019415e-01	2.857642e-02	1.000000e-05	4.217818e-04
-9	Rv1571	-9	0	A	T	0.036	-3.669007e-02	7.977168e-02	8.466288e-02	6.459050e-01
-9	Rv1570	-9	0	A	T	0.498	1.971097e-02	2.628189e-01	8.019993e-02	9.402678e-01
-9	Rv1575	-9	0	A	T	0.082	2.707994e-03	4.742751e-02	8.328269e-02	9.545068e-01
-9	Rv3593	-9	0	A	T	0.498	1.971097e-02	2.628189e-01	8.019993e-02	9.402678e-01
-9	Rv2771c	-9	0	A	T	0.497	1.802145e-02	1.889885e-01	8.060263e-02	9.240968e-01
-9	Rv3594	-9	0	A	T	0.017	6.224445e-02	8.022248e-02	8.009747e-02	4.384415e-01
-9	Rv2839c	-9	0	A	T	0.033	-2.746553e-02	6.852466e-02	7.719244e-02	6.888534e-01
-9	Rv2366c	-9	0	A	T	0.245	9.174388e-02	2.847339e-02	1.000000e-05	1.417536e-03
-9	Rv0427c	-9	0	A	T	0.014	-6.799059e-02	8.756800e-02	7.494059e-02	4.381268e-01
-9	Rv2962c	-9	0	A	T	0.057	1.010157e-01	6.287191e-02	1.382238e-01	1.092106e-01
-9	Rv0776c	-9	0	A	T	0.014	-2.426043e-02	9.119395e-02	7.573080e-02	7.904043e-01
-9	835	-9	0	A	T	0.010	-1.982148e-02	1.034936e-01	7.594641e-02	8.482492e-01
-9	Rv0157	-9	0	A	T	0.014	-6.249541e-02	8.828528e-02	7.575883e-02	4.795882e-01
-9	Rv0622	-9	0	A	T	0.024	-8.598217e-02	6.897019e-02	7.996184e-02	2.135293e-01
-9	Rv0620	-9	0	A	T	0.327	5.838206e-02	4.824393e-02	4.809154e-02	2.272095e-01
-9	Rv0621	-9	0	A	T	0.039	7.233209e-02	7.981847e-02	1.092075e-01	3.655784e-01
-9	Rv0158	-9	0	A	T	0.043	-4.233211e-02	6.687661e-02	7.752573e-02	5.272401e-01
-9	Rv2228c	-9	0	A	T	0.015	4.049231e-02	8.353086e-02	7.938734e-02	6.282135e-01
-9	Rv2462c	-9	0	A	T	0.039	1.687185e-01	8.075092e-02	1.449332e-01	3.754581e-02
-9	2526	-9	0	A	T	0.067	-2.631884e-03	6.395409e-02	9.092863e-02	9.672025e-01
-9	2520	-9	0	A	T	0.067	-4.306028e-02	6.018212e-02	7.701807e-02	4.748760e-01
-9	2523	-9	0	A	T	0.010	9.876399e-02	1.002395e-01	7.353790e-02	3.253079e-01
-9	2529	-9	0	A	T	0.012	-5.311206e-02	1.007002e-01	8.232351e-02	5.983001e-01
-9	2528	-9	0	A	T	0.015	-1.702095e-02	8.954572e-02	7.761908e-02	8.493786e-01
-9	Rv0372c	-9	0	A	T	0.019	-2.332849e-03	8.000041e-02	7.994630e-02	9.767567e-01
-9	921	-9	0	A	T	0.392	4.954123e-02	5.177837e-02	6.312863e-02	3.394682e-01
-9	922	-9	0	A	T	0.204	-4.564581e-02	3.945004e-02	4.394029e-02	2.482026e-01
-9	925	-9	0	A	T	0.014	-4.577328e-02	9.774710e-02	7.805717e-02	6.399342e-01
-9	Rv2508c	-9	0	A	T	0.038	4.790559e-02	5.677834e-02	8.221410e-02	3.995157e-01
-9	Rv0760c	-9	0	A	T	0.046	1.970576e-01	4.987433e-02	1.454014e-02	9.776967e-05
-9	Rv1949c	-9	0	A	T	0.045	-7.274051e-02	6.808651e-02	8.061118e-02	2.862493e-01
-9	784	-9	0	A	T	0.060	-2.890852e-02	6.965958e-02	8.469475e-02	6.784509e-01
-9	786	-9	0	A	T	0.233	9.840851e-02	2.845978e-02	1.000000e-05	6.262017e-04
-9	Rv3007c	-9	0	A	T	0.033	-3.205722e-02	9.041980e-02	8.263545e-02	7.231937e-01
-9	Rv0181c	-9	0	A	T	0.068	-2.928728e-02	6.045344e-02	7.782220e-02	6.284251e-01
-9	Rv0154c	-9	0	A	T	0.029	-4.882437e-02	6.364339e-02	6.879783e-02	4.436132e-01
-9	Rv2045c	-9	0	A	T	0.021	-5.508374e-02	7.403253e-02	7.326606e-02	4.574500e-01
-9	Rv2748c	-9	0	A	T	0.050	-3.488758e-02	6.170257e-02	7.771489e-02	5.722285e-01
-9	405	-9	0	A	T	0.045	1.201168e-02	6.118749e-02	8.468457e-02	8.445054e-01
-9	Rv3716c	-9	0	A	T	0.038	-4.454057e-02	7.486523e-02	7.805567e-02	5.523453e-01
-9	Rv1401	-9	0	A	T	0.031	1.373638e-01	5.979055e-02	4.910321e-02	2.230709e-02
-9	Rv2067c	-9	0	A	T	0.080	-1.618397e-02	5.518296e-02	8.466235e-02	7.695191e-01
-9	Rv2143	-9	0	A	T	0.019	-5.710373e-02	7.546951e-02	7.345577e-02	4.498760e-01
-9	1101	-9	0	A	T	0.014	-2.566266e-02	9.739869e-02	7.743926e-02	7.923674e-01
-9	Rv1140	-9	0	A	T	0.043	-1.018782e-01	5.751903e-02	6.869230e-02	7.757632e-02
-9	Rv1143	-9	0	A	T	0.031	-4.267096e-02	1.040193e-01	8.757326e-02	6.819463e-01
-9	Rv1144	-9	0	A	T	0.015	-7.791619e-02	8.982832e-02	8.105305e-02	3.864455e-01
-9	Rv1145	-9	0	A	T	0.344	4.237234e-02	4.943865e-02	6.357982e-02	3.921143e-01
-9	Rv1146	-9	0	A	T	0.010	-2.336425e-02	1.024058e-01	7.529927e-02	8.196876e-01
-9	1720	-9	0	A	T	0.029	-4.333388e-02	1.142809e-01	9.133486e-02	7.048263e-01
-9	Rv1186c	-9	0	A	T	0.498	1.971097e-02	2.628189e-01	8.019993e-02	9.402678e-01
-9	Rv0818	-9	0	A	T	0.033	-5.644198e-02	9.734671e-02	8.794397e-02	5.624972e-01
-9	Rv0362	-9	0	A	T	0.029	6.764325e-02	7.214242e-02	9.303752e-02	3.492122e-01
-9	Rv0160c	-9	0	A	T	0.046	-4.851336e-02	6.956125e-02	7.693525e-02	4.860992e-01
-9	Rv0551c	-9	0	A	T	0.019	-6.200830e-02	8.957281e-02	8.014435e-02	4.893236e-01
-9	Rv3430c	-9	0	A	T	0.021	-3.912833e-02	7.340442e-02	7.357287e-02	5.944063e-01
-9	Rv0402c	-9	0	A	T	0.050	-1.448921e-02	5.035886e-02	7.624326e-02	7.737673e-01
-9	Rv3901c	-9	0	A	T	0.077	-4.088219e-03	5.614975e-02	8.640076e-02	9.420081e-01
-9	Rv0277c	-9	0	A	T	0.026	6.198063e-02	6.906846e-02	8.669098e-02	3.702608e-01
-9	Rv0876c	-9	0	A	T	0.010	1.005719e-01	1.016509e-01	7.954342e-02	3.232996e-01
-9	2779	-9	0	A	T	0.283	1.012148e-01	2.861176e-02	1.000000e-05	4.701289e-04
-9	Rv1127c	-9	0	A	T	0.399	4.424518e-02	5.004148e-02	6.366200e-02	3.773368e-01
-9	Rv0355c	-9	0	A	T	0.449	3.846929e-02	5.448140e-02	7.227021e-02	4.806932e-01
-9	2770	-9	0	A	T	0.284	1.004940e-01	2.864805e-02	1.000000e-05	5.233321e-04
-9	2772	-9	0	A	T	0.060	-3.917699e-02	7.023825e-02	8.256615e-02	5.774298e-01
-9	Rv2516c	-9	0	A	T	0.293	9.699270e-02	2.885105e-02	1.000000e-05	8.781728e-04
-9	Rv3044	-9	0	A	T	0.021	4.765130e-02	7.534560e-02	8.359000e-02	5.276001e-01
-9	Rv2188c	-9	0	A	T	0.043	-6.118256e-02	6.669642e-02	7.737861e-02	3.597325e-01
-9	Rv2383c	-9	0	A	T	0.324	5.347132e-02	4.174827e-02	3.830230e-02	2.012861e-01
-9	Rv1393c	-9	0	A	T	0.010	-4.896504e-02	1.024163e-01	7.544143e-02	6.329406e-01
-9	844	-9	0	A	T	0.033	-3.365653e-02	6.104422e-02	7.244949e-02	5.818206e-01
-9	841	-9	0	A	T	0.012	-3.579893e-02	9.755446e-02	7.627931e-02	7.139138e-01
-9	840	-9	0	A	T	0.293	9.699290e-02	2.885114e-02	1.000000e-05	8.781819e-04
-9	Rv3862c	-9	0	A	T	0.087	1.185677e-01	4.196840e-02	5.480393e-02	5.053569e-03
-9	Rv1730c	-9	0	A	T	0.324	9.522527e-02	3.969854e-02	2.297686e-02	1.708449e-02
-9	1733	-9	0	A	T	0.077	1.479722e-01	4.411998e-02	6.528188e-02	9.029183e-04
-9	1736	-9	0	A	T	0.318	7.057994e-02	4.908106e-02	4.355882e-02	1.515043e-01
-9	Rv0217c	-9	0	A	T	0.045	-6.208038e-02	6.717655e-02	7.645917e-02	3.561829e-01
-9	Rv3043c	-9	0	A	T	0.014	-4.510464e-02	1.013273e-01	7.849730e-02	6.565521e-01
-9	1594	-9	0	A	T	0.498	1.971097e-02	2.628189e-01	8.019993e-02	9.402678e-01
-9	1597	-9	0	A	T	0.469	3.325133e-02	7.319424e-02	7.956914e-02	6.499607e-01
-9	Rv2627c	-9	0	A	T	0.495	1.799654e-02	1.480029e-01	7.755145e-02	9.033034e-01
-9	2402	-9	0	A	T	0.045	2.066512e-01	5.045458e-02	1.674307e-02	5.463057e-05
-9	Rv3856c	-9	0	A	T	0.010	-5.033190e-02	1.156589e-01	7.990180e-02	6.637588e-01
-9	Rv0609A	-9	0	A	T	0.022	-5.308822e-02	8.110863e-02	7.823359e-02	5.132876e-01
-9	Rv1777	-9	0	A	T	0.024	-4.102481e-02	8.239812e-02	7.838584e-02	6.189422e-01
-9	Rv1775	-9	0	A	T	0.281	1.019403e-01	2.857609e-02	1.000000e-05	4.217788e-04
-9	Rv1774	-9	0	A	T	0.036	1.198430e-02	5.739677e-02	7.883636e-02	8.347529e-01
-9	Rv1771	-9	0	A	T	0.033	2.782419e-02	6.694135e-02	8.427545e-02	6.779734e-01
-9	Rv1770	-9	0	A	T	0.024	2.042884e-02	6.846670e-02	7.836400e-02	7.656297e-01
-9	Rv0813c	-9	0	A	T	0.015	-1.575932e-02	8.943594e-02	7.764155e-02	8.602536e-01
-9	Rv2601	-9	0	A	T	0.038	-5.451601e-02	5.585843e-02	6.903957e-02	3.298939e-01
-9	Rv2608	-9	0	A	T	0.019	-5.460954e-02	7.689186e-02	7.441320e-02	4.781432e-01
-9	Rv1553	-9	0	A	T	0.058	-5.442008e-02	5.325195e-02	7.260760e-02	3.076630e-01
-9	Rv1552	-9	0	A	T	0.036	1.917708e-02	6.236128e-02	8.484186e-02	7.586715e-01
-9	Rv1551	-9	0	A	T	0.353	3.803877e-02	4.485663e-02	6.281342e-02	3.971330e-01
-9	Rv1550	-9	0	A	T	0.041	-4.751321e-02	7.224603e-02	7.586761e-02	5.112793e-01
-9	Rv1557	-9	0	A	T	0.051	-3.905921e-02	6.006074e-02	7.605302e-02	5.159950e-01
-9	Rv1556	-9	0	A	T	0.014	-3.831737e-02	9.043164e-02	7.505012e-02	6.720867e-01
-9	Rv1555	-9	0	A	T	0.017	2.377899e-01	7.847542e-02	7.839416e-02	2.664952e-03
-9	Rv1554	-9	0	A	T	0.498	1.971097e-02	2.628189e-01	8.019993e-02	9.402678e-01
-9	Rv1559	-9	0	A	T	0.012	-5.038742e-02	1.046376e-01	7.852108e-02	6.304943e-01
-9	Rv1558	-9	0	A	T	0.017	-7.067543e-02	8.220611e-02	8.484443e-02	3.906455e-01
-9	Rv1448c	-9	0	A	T	0.392	4.965379e-02	5.198772e-02	6.321998e-02	3.403195e-01
-9	Rv2313c	-9	0	A	T	0.010	-3.910361e-02	1.061396e-01	7.823207e-02	7.128313e-01
-9	Rv0205	-9	0	A	T	0.045	-4.421287e-02	7.081300e-02	7.623302e-02	5.328815e-01
-9	Rv2956	-9	0	A	T	0.024	-2.145172e-05	6.997714e-02	7.880751e-02	9.997556e-01
-9	Rv2957	-9	0	A	T	0.014	-5.238289e-02	8.827995e-02	7.615700e-02	5.533944e-01
-9	Rv2952	-9	0	A	T	0.300	9.430202e-02	2.903894e-02	1.000000e-05	1.301211e-03
-9	Rv2953	-9	0	A	T	0.034	-4.573547e-02	9.619961e-02	8.700995e-02	6.348437e-01
-9	Rv0604	-9	0	A	T	0.039	-5.446572e-02	7.367462e-02	7.740236e-02	4.603387e-01
-9	Rv0606	-9	0	A	T	0.021	4.731009e-03	7.611230e-02	7.906027e-02	9.504796e-01
-9	Rv1243c	-9	0	A	T	0.012	-4.194418e-02	9.456590e-02	7.447422e-02	6.577027e-01
-9	2547	-9	0	A	T	0.010	-5.950808e-02	1.040409e-01	8.023568e-02	5.677865e-01
-9	Rv2464c	-9	0	A	T	0.012	-3.405418e-02	9.736294e-02	7.647505e-02	7.267687e-01
-9	1104	-9	0	A	T	0.245	9.174344e-02	2.847340e-02	1.000000e-05	1.417613e-03
-9	Rv3224A	-9	0	A	T	0.010	-2.718990e-02	1.029762e-01	7.593946e-02	7.919361e-01
-9	Rv3566c	-9	0	A	T	0.017	-4.141408e-02	8.195640e-02	7.468460e-02	6.137190e-01
-9	Rv0853c	-9	0	A	T	0.050	-9.412797e-04	5.591489e-02	8.246152e-02	9.865805e-01
-9	Rv0802c	-9	0	A	T	0.027	-3.528704e-02	1.117742e-01	8.904829e-02	7.524578e-01
-9	903	-9	0	A	T	0.010	-4.535466e-02	1.041795e-01	7.532263e-02	6.636313e-01
-9	908	-9	0	A	T	0.033	-3.271420e-02	9.274451e-02	8.507160e-02	7.245437e-01
-9	Rv1921c	-9	0	A	T	0.039	-6.859421e-02	5.477442e-02	7.151611e-02	2.114682e-01
-9	Rv3387	-9	0	A	T	0.017	1.122728e-02	8.367686e-02	7.883217e-02	8.933578e-01
-9	Rv3388	-9	0	A	T	0.274	1.049175e-01	2.844679e-02	1.000000e-05	2.695967e-04
-9	Rv1374c	-9	0	A	T	0.498	1.971097e-02	2.628189e-01	8.019993e-02	9.402678e-01
-9	Rv2277c	-9	0	A	T	0.012	-3.228112e-02	9.465027e-02	7.496350e-02	7.333078e-01
-9	Rv0628c	-9	0	A	T	0.036	-4.638541e-02	6.350924e-02	7.301963e-02	4.657521e-01
-9	Rv2092c	-9	0	A	T	0.022	-5.440556e-02	7.024347e-02	7.427793e-02	4.392494e-01
-9	1692	-9	0	A	T	0.012	-3.557161e-02	1.070310e-01	7.983748e-02	7.398660e-01
-9	1693	-9	0	A	T	0.012	-5.097037e-02	1.006357e-01	8.163604e-02	6.129017e-01
-9	1690	-9	0	A	T	0.068	-3.598886e-02	5.879317e-02	7.632167e-02	5.409337e-01
-9	Rv2793c	-9	0	A	T	0.021	-2.935623e-02	7.712817e-02	7.517528e-02	7.037667e-01
-9	Rv3658c	-9	0	A	T	0.041	1.106814e-02	5.694101e-02	8.057117e-02	8.460152e-01
-9	Rv0193c	-9	0	A	T	0.498	1.482964e-02	2.565705e-01	7.885680e-02	9.539482e-01
-9	1474	-9	0	A	T	0.363	2.780430e-02	4.857979e-02	7.022844e-02	5.675331e-01
-9	1475	-9	0	A	T	0.498	1.971097e-02	2.628189e-01	8.019993e-02	9.402678e-01
-9	1478	-9	0	A	T	0.014	-2.417185e-02	1.192775e-01	8.438777e-02	8.395489e-01
-9	Rv2434c	-9	0	A	T	0.257	6.348726e-02	3.664211e-02	2.426775e-02	8.422440e-02
-9	Rv1046c	-9	0	A	T	0.498	3.260722e-02	2.518478e-01	7.792676e-02	8.970740e-01
-9	Rv1122	-9	0	A	T	0.022	-9.237737e-02	7.392714e-02	7.851016e-02	2.124630e-01
-9	Rv1121	-9	0	A	T	0.019	5.435713e-02	7.698108e-02	7.984138e-02	4.806864e-01
-9	Rv1124	-9	0	A	T	0.012	-5.122603e-02	1.049037e-01	7.802347e-02	6.256960e-01
-9	Rv1125	-9	0	A	T	0.322	6.539028e-02	4.848261e-02	4.427552e-02	1.784738e-01
-9	Rv0835	-9	0	A	T	0.012	-4.174352e-02	9.464138e-02	7.482012e-02	6.594906e-01
-9	Rv0833	-9	0	A	T	0.010	-2.834030e-02	1.016674e-01	7.488908e-02	7.806315e-01
[truncated: 1,164 more rows]
