# Supplementary material for: GWAS for quantitative resistance phenotypes in Mycobacterium tuberculosis reveals resistance genes and regulatory regions
Source: Nat Commun. 2019 May 13;10:2128. doi: 10.1038/s41467-019-10110-6 (PMC6513847; doi:10.1038/s41467-019-10110-6)
Supplement: Supplementary file 12 — Source Data [file 41467_2019_10110_MOESM12_ESM.zip › 9-Source Data Folder/gene_cap.assoc.txt]

chr	rs	ps	n_miss	allele1	allele0	af	beta	se	l_remle	p_wald
-9	Rv0001	-9	0	A	T	0.076	3.463454e+01	3.114253e+01	2.155612e+00	2.663106e-01
-9	Rv0004	-9	0	A	T	0.010	1.749374e+02	6.377435e+01	2.079835e+00	6.179755e-03
-9	Rv0005	-9	0	A	T	0.046	7.196216e+01	4.153119e+01	2.126690e+00	8.340794e-02
-9	Rv0006	-9	0	A	T	0.045	7.873111e+01	3.009126e+01	2.146531e+00	9.000421e-03
-9	Rv0008c	-9	0	A	T	0.498	-5.366245e+01	2.247723e+02	2.157095e+00	8.113479e-01
-9	Rv0010c	-9	0	A	T	0.019	8.789123e+00	7.250057e+01	2.143335e+00	9.035310e-01
-9	Rv0012	-9	0	A	T	0.499	-1.236555e+01	4.805629e+02	2.164157e+00	9.794760e-01
-9	Rv0013	-9	0	A	T	0.063	7.118339e+01	9.802735e+01	2.156585e+00	4.678869e-01
-9	Rv0014c	-9	0	A	T	0.083	-3.738994e+01	5.435391e+01	2.138982e+00	4.916534e-01
-9	Rv0015c	-9	0	A	T	0.199	2.370639e+01	5.698920e+01	2.150985e+00	6.775006e-01
-9	Rv0018c	-9	0	A	T	0.486	4.385649e+01	7.438420e+01	2.157228e+00	5.555766e-01
-9	Rv0020c	-9	0	A	T	0.013	1.776802e+01	5.889802e+01	2.147118e+00	7.629540e-01
-9	Rv0021c	-9	0	A	T	0.057	-8.869365e+01	5.543785e+01	2.140792e+00	1.098962e-01
-9	Rv0023	-9	0	A	T	0.021	-2.271572e+01	8.199002e+01	2.152247e+00	7.817870e-01
-9	Rv0024	-9	0	A	T	0.058	-5.047269e+01	9.078273e+01	2.140453e+00	5.783360e-01
-9	Rv0025	-9	0	A	T	0.157	1.317081e+02	1.007589e+02	2.175201e+00	1.914151e-01
-9	Rv0026	-9	0	A	T	0.180	4.643692e+01	5.712032e+01	2.110133e+00	4.164025e-01
-9	Rv0029	-9	0	A	T	0.026	9.634657e+01	4.131552e+01	2.146207e+00	1.987126e-02
-9	Rv0030	-9	0	A	T	0.215	-5.716474e+01	8.317729e+01	2.144839e+00	4.920527e-01
-9	Rv0032	-9	0	A	T	0.373	1.186337e+01	4.120252e+01	2.147206e+00	7.734527e-01
-9	Rv0035	-9	0	A	T	0.215	5.872728e+01	5.633295e+01	2.156266e+00	2.973938e-01
-9	Rv0036c	-9	0	A	T	0.026	2.418061e+01	5.967475e+01	2.140037e+00	6.853996e-01
-9	Rv0037c	-9	0	A	T	0.044	-8.275673e+01	6.794026e+01	2.162562e+00	2.234388e-01
-9	Rv0039c	-9	0	A	T	0.059	1.125372e+02	1.536241e+02	2.142277e+00	4.639799e-01
-9	Rv0041	-9	0	A	T	0.076	5.787525e+01	4.420268e+01	2.146312e+00	1.906846e-01
-9	Rv0042c	-9	0	A	T	0.027	1.245026e+02	4.855016e+01	2.147419e+00	1.045900e-02
-9	Rv0045c	-9	0	A	T	0.088	-7.008349e+00	5.775088e+01	2.145270e+00	9.034308e-01
-9	Rv0046c	-9	0	A	T	0.216	-2.160544e+01	6.598721e+01	2.153303e+00	7.434098e-01
-9	Rv0048c	-9	0	A	T	0.061	-7.810455e+01	9.451110e+01	2.158061e+00	4.087422e-01
-9	Rv0050	-9	0	A	T	0.442	-4.077901e+01	3.516480e+01	2.145709e+00	2.464262e-01
-9	Rv0058	-9	0	A	T	0.489	-6.290294e+01	7.911912e+01	2.126914e+00	4.267510e-01
-9	Rv0059	-9	0	A	T	0.222	-1.587735e+02	7.035127e+01	2.126655e+00	2.420022e-02
-9	Rv0060	-9	0	A	T	0.010	5.299438e+01	6.825451e+01	2.140973e+00	4.376561e-01
-9	Rv0061	-9	0	A	T	0.057	-8.057268e+01	1.196973e+02	2.164530e+00	5.009932e-01
-9	Rv0062	-9	0	A	T	0.129	7.525133e+01	6.637854e+01	2.157023e+00	2.571654e-01
-9	Rv0063	-9	0	A	T	0.084	1.352031e+02	6.780436e+01	2.152348e+00	4.638181e-02
-9	Rv0067c	-9	0	A	T	0.015	3.844447e+01	1.746482e+02	2.154756e+00	8.258120e-01
-9	Rv0068	-9	0	A	T	0.500	-3.177604e+02	4.803873e+02	2.151963e+00	5.084430e-01
-9	Rv0069c	-9	0	A	T	0.012	-7.847556e+01	6.889445e+01	2.128643e+00	2.549074e-01
-9	Rv0070c	-9	0	A	T	0.027	4.699220e+01	5.395434e+01	2.162616e+00	3.839533e-01
-9	Rv0071	-9	0	A	T	0.137	-2.937744e+01	2.349102e+01	2.113959e+00	2.113372e-01
-9	Rv0074	-9	0	A	T	0.161	1.231169e+01	6.805750e+01	2.145122e+00	8.564764e-01
-9	Rv0075	-9	0	A	T	0.030	-5.071164e+01	6.720460e+01	2.135514e+00	4.506494e-01
-9	Rv0077c	-9	0	A	T	0.020	-5.863146e+01	6.413982e+01	2.149201e+00	3.608424e-01
-9	Rv0078	-9	0	A	T	0.020	1.400536e+02	1.122678e+02	2.118303e+00	2.124653e-01
-9	Rv0078A	-9	0	A	T	0.055	2.651309e+02	1.678726e+02	2.142603e+00	1.145242e-01
-9	Rv0083	-9	0	A	T	0.024	2.919159e+01	5.715114e+01	2.150592e+00	6.096023e-01
-9	Rv0084	-9	0	A	T	0.032	5.426818e+01	4.023666e+01	2.159405e+00	1.776864e-01
-9	Rv0085	-9	0	A	T	0.015	-1.966970e+02	1.172122e+02	2.157790e+00	9.358942e-02
-9	Rv0086	-9	0	A	T	0.129	2.340975e+01	8.897633e+01	2.150384e+00	7.925191e-01
-9	Rv0087	-9	0	A	T	0.051	-3.915259e+01	5.946191e+01	2.143389e+00	5.103796e-01
-9	Rv0088	-9	0	A	T	0.021	-2.111448e+02	9.328692e+01	2.185858e+00	2.379415e-02
-9	Rv0090	-9	0	A	T	0.012	8.699562e+00	6.659849e+01	2.148559e+00	8.960928e-01
-9	Rv0092	-9	0	A	T	0.093	5.054669e+01	5.829973e+01	2.158959e+00	3.861120e-01
-9	Rv0093c	-9	0	A	T	0.011	-1.956511e+01	6.813203e+01	2.150029e+00	7.740371e-01
-9	Rv0094c	-9	0	A	T	0.137	2.011339e+01	3.073235e+01	2.148972e+00	5.129380e-01
-9	Rv0095c	-9	0	A	T	0.324	-1.111515e+02	3.928531e+01	2.129340e+00	4.744101e-03
-9	Rv0096	-9	0	A	T	0.181	-7.807535e+01	8.056844e+01	2.142251e+00	3.327174e-01
-9	Rv0097	-9	0	A	T	0.113	8.127541e+01	1.237494e+02	2.155272e+00	5.114553e-01
-9	Rv0099	-9	0	A	T	0.020	-5.159705e+01	4.999463e+01	2.124381e+00	3.022611e-01
-9	Rv0101	-9	0	A	T	0.096	5.476134e+01	3.340639e+01	2.152266e+00	1.014305e-01
-9	Rv0102	-9	0	A	T	0.013	1.610442e+01	6.042234e+01	2.144875e+00	7.898773e-01
-9	Rv0103c	-9	0	A	T	0.487	4.722734e+01	6.627254e+01	2.125089e+00	4.762212e-01
-9	Rv0104	-9	0	A	T	0.083	1.464814e+01	4.537892e+01	2.148718e+00	7.469074e-01
-9	Rv0109	-9	0	A	T	0.483	-1.083319e+02	5.922411e+01	2.076099e+00	6.762621e-02
-9	Rv0110	-9	0	A	T	0.019	-1.385537e+02	7.454929e+01	2.135246e+00	6.334161e-02
-9	Rv0111	-9	0	A	T	0.033	2.330426e+01	5.875226e+01	2.141567e+00	6.916958e-01
-9	Rv0113	-9	0	A	T	0.051	8.289155e+01	6.820407e+01	2.163563e+00	2.244793e-01
-9	Rv0114	-9	0	A	T	0.034	-3.028993e+01	8.064804e+01	2.150540e+00	7.072959e-01
-9	Rv0115	-9	0	A	T	0.061	6.299506e+00	7.951469e+01	2.145127e+00	9.368677e-01
-9	Rv0117	-9	0	A	T	0.055	4.835220e+00	7.856758e+01	2.148931e+00	9.509379e-01
-9	Rv0118c	-9	0	A	T	0.069	-7.445522e+01	5.881825e+01	2.137929e+00	2.058180e-01
-9	Rv0120c	-9	0	A	T	0.498	-6.008407e+01	2.831566e+02	2.158449e+00	8.319928e-01
-9	Rv0121c	-9	0	A	T	0.025	3.101069e+01	7.694678e+01	2.153725e+00	6.870110e-01
-9	Rv0124	-9	0	A	T	0.378	-6.327718e+00	2.147384e+01	2.137529e+00	7.682975e-01
-9	Rv0125	-9	0	A	T	0.015	-2.920230e+01	5.629517e+01	2.142109e+00	6.040434e-01
-9	Rv0127	-9	0	A	T	0.495	5.715981e+01	1.148429e+02	2.153603e+00	6.187739e-01
-9	Rv0131c	-9	0	A	T	0.029	5.056670e+01	5.675460e+01	2.133954e+00	3.731279e-01
-9	Rv0132c	-9	0	A	T	0.039	1.250131e+00	6.891702e+01	2.149168e+00	9.855305e-01
-9	Rv0133	-9	0	A	T	0.017	3.631445e+01	1.033039e+02	2.147598e+00	7.252538e-01
-9	Rv0134	-9	0	A	T	0.281	-8.309188e+01	5.601822e+01	2.133925e+00	1.382638e-01
-9	Rv0136	-9	0	A	T	0.080	1.504783e+01	5.578221e+01	2.147139e+00	7.873921e-01
-9	Rv0139	-9	0	A	T	0.025	-3.191102e+00	4.380455e+01	2.147712e+00	9.419390e-01
-9	Rv0140	-9	0	A	T	0.025	6.832044e+01	7.910020e+01	2.131231e+00	3.879186e-01
-9	Rv0143c	-9	0	A	T	0.105	9.542757e+01	6.073488e+01	2.125053e+00	1.164030e-01
-9	Rv0145	-9	0	A	T	0.102	1.389659e+01	3.396161e+01	2.143856e+00	6.824787e-01
-9	Rv0149	-9	0	A	T	0.057	4.297949e+01	8.376052e+01	2.149738e+00	6.079618e-01
-9	Rv0151c	-9	0	A	T	0.293	1.090763e+02	4.802209e+01	2.162596e+00	2.330508e-02
-9	Rv0152c	-9	0	A	T	0.221	5.893378e+01	6.712839e+01	2.157803e+00	3.801639e-01
-9	Rv0154c	-9	0	A	T	0.042	-1.055388e+02	9.439986e+01	2.140377e+00	2.637975e-01
-9	Rv0155	-9	0	A	T	0.011	-3.008748e+01	6.408452e+01	2.140764e+00	6.388020e-01
-9	Rv0158	-9	0	A	T	0.121	2.854743e+01	6.930792e+01	2.144331e+00	6.804935e-01
-9	Rv0159c	-9	0	A	T	0.499	-1.752718e+02	2.954013e+02	2.157486e+00	5.530720e-01
-9	Rv0160c	-9	0	A	T	0.020	-5.993119e+01	8.294851e+01	2.168494e+00	4.701249e-01
-9	Rv0161	-9	0	A	T	0.017	-2.375117e+01	4.613663e+01	2.150260e+00	6.067895e-01
-9	Rv0162c	-9	0	A	T	0.020	-6.212151e+01	5.567942e+01	2.141534e+00	2.647798e-01
-9	Rv0163	-9	0	A	T	0.015	-1.300658e+02	5.910781e+01	2.193464e+00	2.796737e-02
-9	Rv0165c	-9	0	A	T	0.061	1.804067e+01	1.105917e+02	2.143314e+00	8.704453e-01
-9	Rv0166	-9	0	A	T	0.088	3.074700e+00	6.295232e+01	2.149352e+00	9.610538e-01
-9	Rv0167	-9	0	A	T	0.023	-2.520429e+01	1.110316e+02	2.156243e+00	8.204626e-01
-9	Rv0168	-9	0	A	T	0.028	-1.035053e+02	9.006836e+01	2.158696e+00	2.507140e-01
-9	Rv0169	-9	0	A	T	0.104	-1.259122e+01	3.314548e+01	2.137531e+00	7.041053e-01
-9	Rv0170	-9	0	A	T	0.114	-7.599156e+00	7.776272e+01	2.151616e+00	9.221695e-01
-9	Rv0171	-9	0	A	T	0.030	-1.616129e+01	5.455588e+01	2.142548e+00	7.671042e-01
-9	Rv0172	-9	0	A	T	0.311	-2.913487e+01	6.326894e+01	2.151206e+00	6.452484e-01
-9	Rv0173	-9	0	A	T	0.023	-5.287418e+01	5.567069e+01	2.134189e+00	3.424268e-01
-9	Rv0174	-9	0	A	T	0.496	-7.093116e+00	1.400193e+02	2.152912e+00	9.596066e-01
-9	Rv0175	-9	0	A	T	0.220	-8.520912e+01	8.525959e+01	2.163608e+00	3.178037e-01
-9	Rv0180c	-9	0	A	T	0.033	-4.788440e+01	5.586707e+01	2.142598e+00	3.915579e-01
-9	Rv0181c	-9	0	A	T	0.218	-9.222010e+01	1.055162e+02	2.160792e+00	3.823033e-01
-9	Rv0182c	-9	0	A	T	0.057	-8.238164e+01	1.165794e+02	2.154219e+00	4.799203e-01
-9	Rv0186	-9	0	A	T	0.016	1.524739e+01	6.015471e+01	2.154310e+00	7.999499e-01
-9	Rv0187	-9	0	A	T	0.026	-1.514250e+01	6.469255e+01	2.151952e+00	8.149726e-01
-9	Rv0191	-9	0	A	T	0.058	-1.190714e+02	8.637952e+01	2.130693e+00	1.683224e-01
-9	Rv0192	-9	0	A	T	0.497	2.044553e+02	1.512876e+02	2.152225e+00	1.768175e-01
-9	Rv0193c	-9	0	A	T	0.491	-7.207220e+01	9.036657e+01	2.148953e+00	4.252913e-01
-9	Rv0194	-9	0	A	T	0.498	7.971178e+01	1.601008e+02	2.139779e+00	6.186587e-01
-9	Rv0195	-9	0	A	T	0.012	-7.053049e+00	6.408375e+01	2.147728e+00	9.123808e-01
-9	Rv0197	-9	0	A	T	0.497	1.718699e+02	1.064350e+02	2.157767e+00	1.066265e-01
-9	Rv0198c	-9	0	A	T	0.034	-5.029534e+00	6.087663e+01	2.147448e+00	9.341690e-01
-9	Rv0202c	-9	0	A	T	0.020	-4.254058e+01	4.610625e+01	2.135740e+00	3.563725e-01
-9	Rv0204c	-9	0	A	T	0.033	-5.891874e+01	8.255778e+01	2.131251e+00	4.755756e-01
-9	Rv0205	-9	0	A	T	0.035	-9.152226e+00	8.262357e+01	2.148549e+00	9.118176e-01
-9	Rv0206c	-9	0	A	T	0.059	4.240286e+01	6.154180e+01	2.148335e+00	4.909542e-01
-9	Rv0209	-9	0	A	T	0.083	-4.248312e+01	7.336465e+01	2.139962e+00	5.626548e-01
-9	Rv0210	-9	0	A	T	0.078	-4.851657e+01	1.014053e+02	2.147520e+00	6.324251e-01
-9	Rv0211	-9	0	A	T	0.017	-6.372327e+00	4.956318e+01	2.143526e+00	8.977202e-01
-9	Rv0213c	-9	0	A	T	0.012	5.188316e+01	6.102977e+01	2.160654e+00	3.954274e-01
-9	Rv0214	-9	0	A	T	0.023	7.869531e+00	6.978274e+01	2.147214e+00	9.102308e-01
-9	Rv0215c	-9	0	A	T	0.023	-8.837015e+01	6.679262e+01	2.149190e+00	1.860764e-01
-9	Rv0217c	-9	0	A	T	0.015	3.153706e+00	6.521356e+01	2.148763e+00	9.614379e-01
-9	Rv0218	-9	0	A	T	0.497	-5.703672e+01	1.533672e+02	2.158135e+00	7.100372e-01
-9	Rv0221	-9	0	A	T	0.068	3.162291e+01	6.910207e+01	2.141762e+00	6.473061e-01
-9	Rv0223c	-9	0	A	T	0.060	6.732286e+01	8.722283e+01	2.142871e+00	4.403597e-01
-9	Rv0226c	-9	0	A	T	0.060	-4.769966e+01	8.179515e+01	2.131997e+00	5.598980e-01
-9	Rv0227c	-9	0	A	T	0.012	4.257302e+01	6.891078e+01	2.139810e+00	5.368280e-01
-9	Rv0229c	-9	0	A	T	0.010	3.535650e+01	7.461761e+01	2.157397e+00	6.357054e-01
-9	Rv0231	-9	0	A	T	0.027	1.585073e+01	8.084141e+01	2.143837e+00	8.445879e-01
-9	Rv0233	-9	0	A	T	0.499	-1.778394e+02	3.210537e+02	2.152266e+00	5.797366e-01
-9	Rv0235c	-9	0	A	T	0.047	-2.039344e+01	4.959103e+01	2.148454e+00	6.809773e-01
-9	Rv0236c	-9	0	A	T	0.400	-1.678372e+01	6.829596e+01	2.156644e+00	8.059190e-01
-9	Rv0237	-9	0	A	T	0.045	-5.495857e+01	7.537579e+01	2.151803e+00	4.660695e-01
-9	Rv0239	-9	0	A	T	0.013	-2.057016e+00	1.308933e+02	2.148897e+00	9.874643e-01
-9	Rv0244c	-9	0	A	T	0.104	-9.559871e+01	5.330865e+01	2.164841e+00	7.318223e-02
-9	Rv0245	-9	0	A	T	0.053	-5.675716e+01	8.338034e+01	2.159183e+00	4.961948e-01
-9	Rv0252	-9	0	A	T	0.098	5.393241e+01	5.111785e+01	2.157666e+00	2.916156e-01
-9	Rv0254c	-9	0	A	T	0.013	5.452955e-01	1.299170e+02	2.145851e+00	9.966518e-01
-9	Rv0255c	-9	0	A	T	0.015	3.741492e+00	8.614151e+01	2.145346e+00	9.653628e-01
-9	Rv0257	-9	0	A	T	0.017	8.314021e+01	9.370957e+01	2.135346e+00	3.751474e-01
-9	Rv0258c	-9	0	A	T	0.013	-3.125344e+01	8.274319e+01	2.142180e+00	7.057100e-01
-9	Rv0259c	-9	0	A	T	0.494	-1.685108e+01	1.089652e+02	2.150078e+00	8.771267e-01
-9	Rv0261c	-9	0	A	T	0.073	2.517043e+01	5.717129e+01	2.154839e+00	6.598276e-01
-9	Rv0263c	-9	0	A	T	0.012	2.734689e+00	5.981574e+01	2.143296e+00	9.635424e-01
-9	Rv0264c	-9	0	A	T	0.216	-8.336065e+01	1.280126e+02	2.169466e+00	5.150510e-01
-9	Rv0266c	-9	0	A	T	0.039	-5.020373e+01	4.494009e+01	2.144789e+00	2.641700e-01
-9	Rv0267	-9	0	A	T	0.028	5.280057e+01	6.498288e+01	2.141643e+00	4.166527e-01
-9	Rv0269c	-9	0	A	T	0.024	1.177426e+02	8.354709e+01	2.122341e+00	1.590134e-01
-9	Rv0270	-9	0	A	T	0.014	7.925051e+01	6.470716e+01	2.153632e+00	2.209135e-01
-9	Rv0271c	-9	0	A	T	0.151	-9.802168e+01	4.763036e+01	2.158758e+00	3.981447e-02
-9	Rv0273c	-9	0	A	T	0.030	-1.151027e+02	6.901571e+01	2.104366e+00	9.562790e-02
-9	Rv0275c	-9	0	A	T	0.031	5.592753e+01	6.848750e+01	2.123644e+00	4.143180e-01
-9	Rv0276	-9	0	A	T	0.017	2.309020e+01	5.942619e+01	2.149483e+00	6.976779e-01
-9	Rv0277c	-9	0	A	T	0.049	2.610365e+01	6.530251e+01	2.150850e+00	6.894252e-01
-9	Rv0278c	-9	0	A	T	0.495	-3.081472e+01	7.850613e+01	2.139836e+00	6.947503e-01
-9	Rv0279c	-9	0	A	T	0.494	-1.388792e+02	8.431648e+01	2.108206e+00	9.980240e-02
-9	Rv0280	-9	0	A	T	0.446	-1.098101e+02	7.594990e+01	2.121412e+00	1.484947e-01
-9	Rv0282	-9	0	A	T	0.065	1.218972e+01	7.135779e+01	2.143692e+00	8.643907e-01
-9	Rv0284	-9	0	A	T	0.498	-2.191344e+02	3.137142e+02	2.165012e+00	4.849933e-01
-9	Rv0290	-9	0	A	T	0.061	-6.639805e+01	7.615168e+01	2.125935e+00	3.834318e-01
-9	Rv0292	-9	0	A	T	0.498	-6.366977e+01	2.431208e+02	2.154872e+00	7.934559e-01
-9	Rv0297	-9	0	A	T	0.051	-5.617284e+01	4.328139e+01	2.120878e+00	1.945940e-01
-9	Rv0298	-9	0	A	T	0.041	1.711058e+01	1.555188e+02	2.147912e+00	9.124103e-01
-9	Rv0302	-9	0	A	T	0.049	2.609277e+01	1.099945e+02	2.148393e+00	8.125285e-01
-9	Rv0303	-9	0	A	T	0.011	4.922833e+01	6.707695e+01	2.145814e+00	4.631516e-01
-9	Rv0304c	-9	0	A	T	0.082	5.391525e+01	3.297447e+01	2.129871e+00	1.023054e-01
-9	Rv0305c	-9	0	A	T	0.499	9.591189e+01	1.548773e+02	2.135109e+00	5.358546e-01
-9	Rv0311	-9	0	A	T	0.070	1.280331e+01	5.235588e+01	2.147876e+00	8.068525e-01
-9	Rv0312	-9	0	A	T	0.011	5.417887e+01	6.367758e+01	2.148302e+00	3.950372e-01
-9	Rv0314c	-9	0	A	T	0.014	1.127361e+01	6.275069e+01	2.149858e+00	8.574528e-01
-9	Rv0315	-9	0	A	T	0.499	-1.929087e+02	3.950608e+02	2.156412e+00	6.254279e-01
-9	Rv0317c	-9	0	A	T	0.016	4.729665e+01	1.075248e+02	2.149452e+00	6.601144e-01
-9	Rv0318c	-9	0	A	T	0.500	-8.674062e+01	2.858333e+02	2.139226e+00	7.615889e-01
-9	Rv0319	-9	0	A	T	0.140	-1.139205e+02	9.225265e+01	2.155254e+00	2.171249e-01
-9	Rv0321	-9	0	A	T	0.014	1.721379e+02	1.549029e+02	2.145980e+00	2.666835e-01
-9	Rv0323c	-9	0	A	T	0.498	1.737382e+02	1.686410e+02	2.158799e+00	3.031172e-01
-9	Rv0324	-9	0	A	T	0.207	-1.116637e+01	7.892048e+01	2.150090e+00	8.875081e-01
-9	Rv0325	-9	0	A	T	0.058	-3.412273e+01	1.557131e+02	2.155353e+00	8.265804e-01
-9	Rv0327c	-9	0	A	T	0.038	-1.877168e+01	4.970290e+01	2.148844e+00	7.057385e-01
-9	Rv0329c	-9	0	A	T	0.024	8.110874e+01	1.069027e+02	2.143460e+00	4.481757e-01
-9	Rv0331	-9	0	A	T	0.156	-2.298694e+01	6.406881e+01	2.152206e+00	7.198205e-01
-9	Rv0336	-9	0	A	T	0.035	-4.644818e-01	4.925478e+01	2.148765e+00	9.924775e-01
-9	Rv0339c	-9	0	A	T	0.012	-1.875316e+01	5.967006e+01	2.149376e+00	7.533637e-01
-9	Rv0341	-9	0	A	T	0.046	9.628010e+01	7.876651e+01	2.140468e+00	2.218222e-01
-9	Rv0342	-9	0	A	T	0.012	-4.164965e+01	6.261130e+01	2.134282e+00	5.060474e-01
-9	Rv0354c	-9	0	A	T	0.500	-2.797640e+02	5.014042e+02	2.163780e+00	5.769778e-01
-9	Rv0355c	-9	0	A	T	0.353	1.439543e+01	2.299925e+01	2.159800e+00	5.314969e-01
-9	Rv0359	-9	0	A	T	0.110	-5.159150e+01	1.052178e+02	2.159200e+00	6.239918e-01
-9	Rv0362	-9	0	A	T	0.058	-7.470024e+01	7.458346e+01	2.161183e+00	3.167605e-01
-9	Rv0365c	-9	0	A	T	0.115	-2.144946e+01	8.839875e+01	2.155302e+00	8.083234e-01
-9	Rv0366c	-9	0	A	T	0.217	-9.631781e+01	1.385171e+02	2.166107e+00	4.869742e-01
-9	Rv0368c	-9	0	A	T	0.174	6.576236e+01	8.929422e+01	2.131802e+00	4.615934e-01
-9	Rv0370c	-9	0	A	T	0.023	-1.551237e+02	7.092442e+01	2.150168e+00	2.892765e-02
-9	Rv0371c	-9	0	A	T	0.083	-5.882480e+01	9.918550e+01	2.171131e+00	5.532432e-01
-9	Rv0373c	-9	0	A	T	0.021	-4.625586e+01	4.508034e+01	2.148830e+00	3.050678e-01
-9	Rv0376c	-9	0	A	T	0.242	8.916765e+00	3.403974e+01	2.148206e+00	7.934049e-01
-9	Rv0380c	-9	0	A	T	0.173	-8.429890e+01	6.919574e+01	2.127988e+00	2.233681e-01
-9	Rv0381c	-9	0	A	T	0.037	3.811161e+01	1.419912e+02	2.151190e+00	7.884323e-01
-9	Rv0386	-9	0	A	T	0.051	-1.962287e+01	4.246767e+01	2.147741e+00	6.441197e-01
-9	Rv0389	-9	0	A	T	0.028	-4.974320e+01	9.291429e+01	2.157660e+00	5.924982e-01
-9	Rv0392c	-9	0	A	T	0.041	1.278554e+02	6.221532e+01	2.060456e+00	4.009605e-02
-9	Rv0395	-9	0	A	T	0.498	-2.152538e+01	2.337368e+02	2.154199e+00	9.266404e-01
-9	Rv0398c	-9	0	A	T	0.055	1.594956e+02	1.945751e+02	2.163817e+00	4.125472e-01
-9	Rv0399c	-9	0	A	T	0.081	-5.012281e+01	6.276362e+01	2.133050e+00	4.246865e-01
-9	Rv0400c	-9	0	A	T	0.152	7.540110e+01	7.823226e+01	2.158717e+00	3.353399e-01
-9	Rv0402c	-9	0	A	T	0.023	-4.220428e+01	4.639700e+01	2.137547e+00	3.632030e-01
-9	Rv0403c	-9	0	A	T	0.068	2.663034e+01	3.056822e+01	2.163308e+00	3.838360e-01
-9	Rv0404	-9	0	A	T	0.090	3.729651e+01	5.226544e+01	2.137836e+00	4.756182e-01
-9	Rv0405	-9	0	A	T	0.245	-5.287993e+01	6.268228e+01	2.167286e+00	3.990550e-01
-9	Rv0407	-9	0	A	T	0.113	-4.130927e+01	1.402600e+02	2.158925e+00	7.684133e-01
-9	Rv0408	-9	0	A	T	0.060	-6.647671e+01	1.154609e+02	2.154417e+00	5.648942e-01
-9	Rv0410c	-9	0	A	T	0.017	1.980625e+01	5.394728e+01	2.142281e+00	7.135804e-01
-9	Rv0412c	-9	0	A	T	0.430	7.107545e+01	7.793780e+01	2.168386e+00	3.619824e-01
-9	Rv0415	-9	0	A	T	0.148	1.317172e+01	5.753267e+01	2.149279e+00	8.189530e-01
-9	Rv0416	-9	0	A	T	0.012	1.582355e+02	3.376225e+02	2.164898e+00	6.393887e-01
-9	Rv0417	-9	0	A	T	0.500	-4.887275e+02	6.108116e+02	2.156337e+00	4.237990e-01
-9	Rv0419	-9	0	A	T	0.073	-1.302610e+01	5.613400e+01	2.148770e+00	8.165369e-01
-9	Rv0421c	-9	0	A	T	0.041	1.048201e+02	2.031202e+02	2.157290e+00	6.059171e-01
-9	Rv0422c	-9	0	A	T	0.018	1.011922e+01	9.550344e+01	2.147658e+00	9.156350e-01
-9	Rv0423c	-9	0	A	T	0.017	3.353402e+01	1.049655e+02	2.144405e+00	7.494223e-01
-9	Rv0425c	-9	0	A	T	0.496	-1.437864e+02	1.376932e+02	2.126447e+00	2.965845e-01
-9	Rv0428c	-9	0	A	T	0.062	-3.828477e+01	9.675571e+01	2.148594e+00	6.924097e-01
-9	Rv0435c	-9	0	A	T	0.029	1.317927e+01	5.503653e+01	2.149960e+00	8.107876e-01
-9	Rv0436c	-9	0	A	T	0.213	1.117907e+01	8.539669e+01	2.146913e+00	8.958710e-01
-9	Rv0437c	-9	0	A	T	0.112	-2.015476e+01	1.416701e+02	2.160255e+00	8.868949e-01
-9	Rv0442c	-9	0	A	T	0.047	-5.116456e-01	6.206531e+01	2.147094e+00	9.934240e-01
-9	Rv0444c	-9	0	A	T	0.054	-3.281648e+01	9.413359e+01	2.142144e+00	7.274403e-01
-9	Rv0446c	-9	0	A	T	0.217	5.677258e+01	1.099417e+02	2.155704e+00	6.056810e-01
-9	Rv0448c	-9	0	A	T	0.013	-3.964559e+01	1.196570e+02	2.148138e+00	7.404568e-01
-9	Rv0450c	-9	0	A	T	0.016	-5.429320e+01	5.715614e+01	2.152408e+00	3.423541e-01
-9	Rv0452	-9	0	A	T	0.052	1.555971e+02	8.638887e+01	2.141463e+00	7.194065e-02
-9	Rv0453	-9	0	A	T	0.183	-2.628791e+01	7.397230e+01	2.146470e+00	7.223727e-01
-9	Rv0457c	-9	0	A	T	0.064	-3.444257e+01	5.953168e+01	2.151624e+00	5.629983e-01
-9	Rv0458	-9	0	A	T	0.020	2.123521e+01	7.717472e+01	2.148531e+00	7.832437e-01
-9	Rv0461	-9	0	A	T	0.116	-2.302495e+01	6.713849e+01	2.147306e+00	7.316999e-01
-9	Rv0465c	-9	0	A	T	0.059	-4.602826e+01	7.472632e+01	2.149113e+00	5.380421e-01
-9	Rv0466	-9	0	A	T	0.054	-4.910526e+01	1.132392e+02	2.154368e+00	6.646285e-01
-9	Rv0469	-9	0	A	T	0.014	5.039499e+00	6.229325e+01	2.147122e+00	9.355356e-01
-9	Rv0470c	-9	0	A	T	0.019	-8.470377e+01	5.022379e+01	2.143110e+00	9.196099e-02
-9	Rv0471c	-9	0	A	T	0.015	7.857944e+01	6.908675e+01	2.119954e+00	2.556030e-01
-9	Rv0472c	-9	0	A	T	0.221	7.957101e+01	6.692610e+01	2.146373e+00	2.347051e-01
-9	Rv0475	-9	0	A	T	0.021	2.245655e+01	5.171668e+01	2.141611e+00	6.642069e-01
-9	Rv0479c	-9	0	A	T	0.012	-1.005375e+02	6.743524e+01	2.129797e+00	1.362641e-01
-9	Rv0484c	-9	0	A	T	0.012	1.214519e+02	8.105785e+01	2.130803e+00	1.343158e-01
-9	Rv0486	-9	0	A	T	0.163	2.792705e+01	5.949377e+01	2.146381e+00	6.388631e-01
-9	Rv0487	-9	0	A	T	0.013	1.476232e+01	6.737639e+01	2.141813e+00	8.266086e-01
-9	Rv0492c	-9	0	A	T	0.058	4.376758e+01	1.108114e+02	2.143518e+00	6.929345e-01
-9	Rv0493c	-9	0	A	T	0.273	2.967826e+01	6.383748e+01	2.152828e+00	6.420871e-01
-9	Rv0495c	-9	0	A	T	0.044	-2.061981e+02	8.059359e+01	2.097323e+00	1.063775e-02
-9	Rv0501	-9	0	A	T	0.012	-2.831943e+01	6.815268e+01	2.149113e+00	6.778307e-01
-9	Rv0507	-9	0	A	T	0.498	-1.223271e+02	2.789204e+02	2.162836e+00	6.610516e-01
-9	Rv0508	-9	0	A	T	0.035	-1.422143e+02	8.586569e+01	2.123276e+00	9.794115e-02
-9	Rv0513	-9	0	A	T	0.041	-3.962965e+01	1.898924e+02	2.156239e+00	8.347224e-01
-9	Rv0515	-9	0	A	T	0.087	6.738138e+01	4.692878e+01	2.134749e+00	1.513202e-01
-9	Rv0522	-9	0	A	T	0.054	4.424931e+01	5.992057e+01	2.131957e+00	4.603794e-01
-9	Rv0527	-9	0	A	T	0.018	8.813319e+00	8.157189e+01	2.147254e+00	9.139797e-01
-9	Rv0529	-9	0	A	T	0.053	2.559641e+02	1.046528e+02	2.162156e+00	1.459802e-02
-9	Rv0530	-9	0	A	T	0.051	-8.667767e+01	9.609114e+01	2.159764e+00	3.672234e-01
-9	Rv0532	-9	0	A	T	0.434	-3.841494e+01	3.070324e+01	2.098979e+00	2.111230e-01
-9	Rv0533c	-9	0	A	T	0.044	3.577118e+01	1.133720e+02	2.149183e+00	7.524228e-01
-9	Rv0536	-9	0	A	T	0.072	-1.182632e+01	5.487126e+01	2.151916e+00	8.293929e-01
-9	Rv0537c	-9	0	A	T	0.059	4.759104e+01	8.185903e+01	2.146764e+00	5.610977e-01
-9	Rv0538	-9	0	A	T	0.437	1.082071e+02	1.147958e+02	2.150295e+00	3.460774e-01
-9	Rv0540	-9	0	A	T	0.084	-1.570449e+01	7.875336e+01	2.152544e+00	8.419739e-01
-9	Rv0541c	-9	0	A	T	0.025	7.205975e+00	1.007387e+02	2.148395e+00	9.429871e-01
-9	Rv0545c	-9	0	A	T	0.477	2.275517e+02	1.779593e+02	2.137339e+00	2.012659e-01
-9	Rv0548c	-9	0	A	T	0.024	8.764659e+00	1.265338e+02	2.145134e+00	9.447886e-01
-9	Rv0556	-9	0	A	T	0.494	1.827989e+01	1.062408e+02	2.148488e+00	8.634194e-01
-9	Rv0557	-9	0	A	T	0.116	-1.106157e+02	6.925190e+01	2.158300e+00	1.104699e-01
-9	Rv0564c	-9	0	A	T	0.018	-7.397123e+01	6.681576e+01	2.132418e+00	2.684814e-01
-9	Rv0565c	-9	0	A	T	0.216	2.715610e+00	5.619875e+01	2.146154e+00	9.614682e-01
-9	Rv0566c	-9	0	A	T	0.024	-9.442333e+01	9.461522e+01	2.118679e+00	3.184994e-01
-9	Rv0567	-9	0	A	T	0.019	-3.064587e+01	7.421003e+01	2.154037e+00	6.797106e-01
-9	Rv0568	-9	0	A	T	0.024	-4.753827e+01	1.127357e+02	2.152971e+00	6.733369e-01
-9	Rv0570	-9	0	A	T	0.025	9.400819e+01	8.070931e+01	2.138006e+00	2.443475e-01
-9	Rv0572c	-9	0	A	T	0.438	1.348878e+02	1.433007e+02	2.145424e+00	3.467496e-01
-9	Rv0574c	-9	0	A	T	0.054	3.037987e+01	1.137911e+02	2.151936e+00	7.895321e-01
-9	Rv0575c	-9	0	A	T	0.055	-9.092834e+01	7.761699e+01	2.139670e+00	2.416362e-01
-9	Rv0576	-9	0	A	T	0.058	-4.434688e+01	9.384285e+01	2.156419e+00	6.366114e-01
-9	Rv0578c	-9	0	A	T	0.199	5.303973e+00	3.695975e+01	2.150377e+00	8.859147e-01
-9	Rv0584	-9	0	A	T	0.050	-4.826063e-01	5.980179e+01	2.143152e+00	9.935624e-01
-9	Rv0588	-9	0	A	T	0.243	8.153006e+01	6.497708e+01	2.138807e+00	2.098197e-01
-9	Rv0589	-9	0	A	T	0.493	-7.339760e+01	1.102523e+02	2.161558e+00	5.057188e-01
-9	Rv0590	-9	0	A	T	0.061	-3.812640e+01	1.010686e+02	2.147135e+00	7.060690e-01
-9	Rv0591	-9	0	A	T	0.019	-2.108948e+01	7.255327e+01	2.153219e+00	7.713507e-01
-9	Rv0592	-9	0	A	T	0.145	-4.666684e+01	6.062666e+01	2.152578e+00	4.416087e-01
-9	Rv0594	-9	0	A	T	0.059	2.095377e+01	5.742770e+01	2.146271e+00	7.152728e-01
-9	Rv0603	-9	0	A	T	0.010	4.002208e+01	6.988515e+01	2.149369e+00	5.669690e-01
-9	Rv0608	-9	0	A	T	0.013	1.222764e+02	2.191014e+02	2.146390e+00	5.768957e-01
-9	Rv0611c	-9	0	A	T	0.016	-6.800940e+01	1.193324e+02	2.157758e+00	5.688445e-01
-9	Rv0613c	-9	0	A	T	0.281	-1.619305e+01	5.913501e+01	2.144134e+00	7.842622e-01
-9	Rv0619	-9	0	A	T	0.214	3.065318e+01	1.031089e+02	2.143007e+00	7.662984e-01
-9	Rv0620	-9	0	A	T	0.084	-4.266900e+01	6.198043e+01	2.147563e+00	4.913204e-01
-9	Rv0628c	-9	0	A	T	0.012	-3.934953e+01	6.035346e+01	2.151754e+00	5.145391e-01
-9	Rv0629c	-9	0	A	T	0.076	-1.199034e+01	4.937374e+01	2.145979e+00	8.081653e-01
-9	Rv0630c	-9	0	A	T	0.066	1.788444e+01	4.179379e+01	2.146238e+00	6.687875e-01
-9	Rv0631c	-9	0	A	T	0.266	6.075204e+01	5.408697e+01	2.148594e+00	2.615708e-01
-9	Rv0638	-9	0	A	T	0.055	-4.744685e+01	1.056662e+02	2.155460e+00	6.534962e-01
-9	Rv0641	-9	0	A	T	0.051	-4.248637e+01	8.015213e+01	2.142141e+00	5.961629e-01
-9	Rv0642c	-9	0	A	T	0.190	-6.343870e+01	1.090287e+02	2.154368e+00	5.607777e-01
-9	Rv0644c	-9	0	A	T	0.055	-6.436205e+01	2.289313e+02	2.156794e+00	7.786517e-01
-9	Rv0646c	-9	0	A	T	0.018	4.091077e+01	8.748760e+01	2.144145e+00	6.401449e-01
-9	Rv0647c	-9	0	A	T	0.023	1.189331e+02	5.521036e+01	2.022622e+00	3.142970e-02
-9	Rv0648	-9	0	A	T	0.036	3.332492e+00	3.757321e+01	2.146471e+00	9.293408e-01
-9	Rv0654	-9	0	A	T	0.012	-1.160084e+02	6.219436e+01	2.148935e+00	6.239572e-02
-9	Rv0655	-9	0	A	T	0.221	1.531554e+02	8.469423e+01	2.195004e+00	7.081129e-02
-9	Rv0656c	-9	0	A	T	0.017	-4.566742e+01	6.882792e+01	2.141288e+00	5.071402e-01
-9	Rv0658c	-9	0	A	T	0.498	4.510564e+01	1.935242e+02	2.156256e+00	8.157440e-01
-9	Rv0663	-9	0	A	T	0.100	-1.158624e+00	4.403713e+01	2.145787e+00	9.790144e-01
-9	Rv0667	-9	0	A	T	0.382	9.261553e+01	2.190831e+01	1.985660e+00	2.547981e-05
-9	Rv0668	-9	0	A	T	0.276	1.980085e+01	2.394179e+01	2.141260e+00	4.083824e-01
-9	Rv0669c	-9	0	A	T	0.020	4.179103e+01	5.110805e+01	2.163668e+00	4.136953e-01
-9	Rv0670	-9	0	A	T	0.191	9.300536e+01	1.032195e+02	2.152783e+00	3.677500e-01
-9	Rv0673	-9	0	A	T	0.058	7.787287e+01	7.936431e+01	2.151873e+00	3.266932e-01
-9	Rv0676c	-9	0	A	T	0.497	3.067281e+01	1.610532e+02	2.149167e+00	8.489884e-01
-9	Rv0678	-9	0	A	T	0.031	9.166249e+00	6.324552e+01	2.141619e+00	8.847902e-01
-9	Rv0679c	-9	0	A	T	0.055	-3.551550e+02	2.171365e+02	2.163502e+00	1.021859e-01
-9	Rv0682	-9	0	A	T	0.064	2.454358e+01	3.415897e+01	2.141627e+00	4.725861e-01
-9	Rv0683	-9	0	A	T	0.017	-7.368305e+01	3.591221e+02	2.167443e+00	8.374707e-01
-9	Rv0687	-9	0	A	T	0.017	9.138083e+01	1.273332e+02	2.153029e+00	4.731155e-01
-9	Rv0688	-9	0	A	T	0.157	-3.776624e+01	1.050257e+02	2.158976e+00	7.192184e-01
-9	Rv0690c	-9	0	A	T	0.012	2.106937e+01	6.428024e+01	2.149033e+00	7.431415e-01
-9	Rv0691c	-9	0	A	T	0.054	9.953745e+01	7.811310e+01	2.160613e+00	2.028196e-01
-9	Rv0693	-9	0	A	T	0.011	-1.087214e+01	7.103457e+01	2.144189e+00	8.783819e-01
-9	Rv0694	-9	0	A	T	0.032	-3.279358e+01	6.180484e+01	2.148745e+00	5.957975e-01
-9	Rv0695	-9	0	A	T	0.023	-5.216375e+01	1.171156e+02	2.149690e+00	6.561103e-01
-9	Rv0696	-9	0	A	T	0.225	-3.614639e+01	6.813330e+01	2.134705e+00	5.958490e-01
-9	Rv0697	-9	0	A	T	0.083	-1.027991e+02	7.235376e+01	2.151089e+00	1.556458e-01
-9	Rv0698	-9	0	A	T	0.023	-2.448165e+01	7.748890e+01	2.144498e+00	7.521063e-01
-9	Rv0699	-9	0	A	T	0.054	-2.344151e+02	2.641188e+02	2.167765e+00	3.749725e-01
-9	Rv0703	-9	0	A	T	0.021	7.307961e+00	4.012502e+01	2.144911e+00	8.555124e-01
-9	Rv0711	-9	0	A	T	0.017	4.072580e+01	5.394413e+01	2.154494e+00	4.504234e-01
-9	Rv0716	-9	0	A	T	0.042	-2.410326e+02	1.473759e+02	2.141036e+00	1.022144e-01
-9	Rv0717	-9	0	A	T	0.138	3.429897e+01	1.154821e+02	2.153534e+00	7.665140e-01
-9	Rv0721	-9	0	A	T	0.028	1.414418e+02	1.749189e+02	2.163252e+00	4.189018e-01
-9	Rv0725c	-9	0	A	T	0.019	4.212375e+01	9.597178e+01	2.142926e+00	6.608019e-01
-9	Rv0726c	-9	0	A	T	0.012	-1.289967e+01	6.828041e+01	2.147137e+00	8.501868e-01
-9	Rv0727c	-9	0	A	T	0.429	1.061374e+02	1.028290e+02	2.155992e+00	3.022043e-01
-9	Rv0728c	-9	0	A	T	0.067	7.748165e+01	6.759162e+01	2.141011e+00	2.518970e-01
-9	Rv0731c	-9	0	A	T	0.013	-2.724246e+01	6.296998e+01	2.146178e+00	6.653661e-01
-9	Rv0732	-9	0	A	T	0.112	-3.516086e+01	6.656342e+01	2.140836e+00	5.974392e-01
-9	Rv0737	-9	0	A	T	0.019	-8.650101e+01	1.240218e+02	2.148401e+00	4.856498e-01
-9	Rv0739	-9	0	A	T	0.090	-5.668442e+01	9.359310e+01	2.153608e+00	5.448663e-01
-9	Rv0741	-9	0	A	T	0.115	-3.552297e+01	9.796380e+01	2.150043e+00	7.169593e-01
-9	Rv0745	-9	0	A	T	0.062	1.870567e+01	6.060571e+01	2.147116e+00	7.576463e-01
-9	Rv0746	-9	0	A	T	0.484	-1.037573e+02	5.676150e+01	2.056336e+00	6.781128e-02
-9	Rv0747	-9	0	A	T	0.450	-1.309578e+02	3.735650e+01	1.823531e+00	4.727790e-04
-9	Rv0749	-9	0	A	T	0.012	-4.470061e+01	6.141605e+01	2.155502e+00	4.668617e-01
-9	Rv0750	-9	0	A	T	0.053	5.784978e+01	5.965196e+01	2.158888e+00	3.323524e-01
-9	Rv0751c	-9	0	A	T	0.087	7.196155e+01	6.672108e+01	2.153170e+00	2.810138e-01
-9	Rv0753c	-9	0	A	T	0.016	3.807467e+01	5.495367e+01	2.156231e+00	4.885410e-01
-9	Rv0754	-9	0	A	T	0.022	-6.921182e+01	8.475514e+01	2.156151e+00	4.143180e-01
-9	Rv0755c	-9	0	A	T	0.027	3.173667e+01	5.467579e+01	2.155513e+00	5.617216e-01
-9	Rv0756c	-9	0	A	T	0.044	1.856234e+01	7.129420e+01	2.136927e+00	7.946300e-01
-9	Rv0758	-9	0	A	T	0.498	-1.136156e+02	3.137150e+02	2.166414e+00	7.172966e-01
-9	Rv0766c	-9	0	A	T	0.198	-1.102343e+02	6.444931e+01	2.147644e+00	8.745657e-02
-9	Rv0768	-9	0	A	T	0.061	-6.769937e+01	6.775791e+01	2.153973e+00	3.179354e-01
-9	Rv0770	-9	0	A	T	0.153	-3.612361e+01	5.561084e+01	2.163045e+00	5.160919e-01
-9	Rv0773c	-9	0	A	T	0.059	-4.042446e+01	9.225187e+01	2.139804e+00	6.613246e-01
-9	Rv0775	-9	0	A	T	0.027	-3.721961e+01	8.432111e+01	2.144327e+00	6.590027e-01
-9	Rv0783c	-9	0	A	T	0.051	6.023025e+01	5.990994e+01	2.140023e+00	3.149379e-01
-9	Rv0785	-9	0	A	T	0.477	-3.326660e+00	2.011688e+02	2.165054e+00	9.868091e-01
-9	Rv0787	-9	0	A	T	0.479	-1.476516e+02	1.501279e+02	2.159808e+00	3.255622e-01
-9	Rv0787A	-9	0	A	T	0.015	-4.494962e+00	1.122303e+02	2.157354e+00	9.680591e-01
-9	Rv0791c	-9	0	A	T	0.235	-3.946282e+01	6.044403e+01	2.147278e+00	5.139606e-01
-9	Rv0797	-9	0	A	T	0.233	4.013001e+01	3.217957e+01	2.156462e+00	2.126233e-01
-9	Rv0800	-9	0	A	T	0.479	-1.080288e+02	8.081331e+01	2.122261e+00	1.815575e-01
-9	Rv0803	-9	0	A	T	0.156	5.051784e+01	1.211614e+02	2.154243e+00	6.767940e-01
-9	Rv0806c	-9	0	A	T	0.014	-2.797631e+01	5.807676e+01	2.147199e+00	6.301003e-01
-9	Rv0808	-9	0	A	T	0.166	1.084627e+02	9.268730e+01	2.169093e+00	2.421586e-01
-9	Rv0812	-9	0	A	T	0.499	1.429556e+02	2.705966e+02	2.157654e+00	5.973928e-01
-9	Rv0813c	-9	0	A	T	0.042	1.253289e+02	1.297115e+02	2.184173e+00	3.341375e-01
-9	Rv0814c	-9	0	A	T	0.050	4.142267e+01	1.593869e+02	2.160170e+00	7.949962e-01
-9	Rv0816c	-9	0	A	T	0.112	-8.117123e+01	1.041010e+02	2.165490e+00	4.357044e-01
-9	Rv0822c	-9	0	A	T	0.020	-1.817769e+01	1.000182e+02	2.151163e+00	8.558153e-01
-9	Rv0823c	-9	0	A	T	0.065	2.579836e+01	6.160463e+01	2.144829e+00	6.754589e-01
-9	Rv0825c	-9	0	A	T	0.230	7.619575e+01	4.788673e+01	2.184847e+00	1.118423e-01
-9	Rv0827c	-9	0	A	T	0.024	3.903607e+01	1.566564e+02	2.160740e+00	8.032632e-01
-9	Rv0829	-9	0	A	T	0.494	-1.329465e+02	1.031244e+02	2.109308e+00	1.975884e-01
-9	Rv0833	-9	0	A	T	0.367	-7.399715e+01	2.746924e+01	1.857633e+00	7.164908e-03
-9	Rv0834c	-9	0	A	T	0.064	4.978965e+01	3.991154e+01	2.157495e+00	2.124638e-01
-9	Rv0835	-9	0	A	T	0.015	6.470895e+00	6.018407e+01	2.139979e+00	9.143962e-01
-9	Rv0836c	-9	0	A	T	0.062	1.213976e+01	9.683578e+01	2.145446e+00	9.002566e-01
-9	Rv0842	-9	0	A	T	0.011	-1.580580e+02	6.511305e+01	2.096813e+00	1.535591e-02
-9	Rv0844c	-9	0	A	T	0.056	-1.235295e+02	1.490503e+02	2.159250e+00	4.073995e-01
-9	Rv0845	-9	0	A	T	0.064	2.726920e+01	6.572106e+01	2.140951e+00	6.782741e-01
-9	Rv0848	-9	0	A	T	0.480	3.143438e+01	1.492048e+02	2.152924e+00	8.331742e-01
-9	Rv0849	-9	0	A	T	0.054	-6.101437e+01	6.157429e+01	2.133750e+00	3.219361e-01
-9	Rv0850	-9	0	A	T	0.228	-1.149453e+02	1.236137e+02	2.175911e+00	3.526274e-01
-9	Rv0851c	-9	0	A	T	0.014	4.150122e+01	6.098229e+01	2.147125e+00	4.962938e-01
-9	Rv0853c	-9	0	A	T	0.105	2.994615e+01	9.551034e+01	2.160413e+00	7.539276e-01
-9	Rv0854	-9	0	A	T	0.023	8.178357e+01	8.380907e+01	2.134724e+00	3.293495e-01
-9	Rv0855	-9	0	A	T	0.058	-1.036571e+01	6.763649e+01	2.149833e+00	8.782227e-01
-9	Rv0858c	-9	0	A	T	0.055	7.769883e+01	6.525807e+01	2.154010e+00	2.340367e-01
-9	Rv0859	-9	0	A	T	0.500	3.910150e+01	7.140328e+02	2.164830e+00	9.563378e-01
-9	Rv0862c	-9	0	A	T	0.062	-6.901377e+01	8.999440e+01	2.151038e+00	4.433150e-01
-9	Rv0867c	-9	0	A	T	0.012	1.682907e+01	5.429596e+01	2.137386e+00	7.566536e-01
-9	Rv0870c	-9	0	A	T	0.018	4.179650e+01	1.014186e+02	2.142605e+00	6.803279e-01
-9	Rv0872c	-9	0	A	T	0.015	3.227663e+01	5.659471e+01	2.165408e+00	5.685758e-01
-9	Rv0873	-9	0	A	T	0.014	1.599341e+01	6.038447e+01	2.140574e+00	7.911643e-01
-9	Rv0874c	-9	0	A	T	0.058	-4.079897e+01	1.115830e+02	2.144764e+00	7.147015e-01
-9	Rv0878c	-9	0	A	T	0.206	-2.770015e+01	1.926436e+01	2.126689e+00	1.507308e-01
-9	Rv0881	-9	0	A	T	0.495	1.090431e+02	1.376505e+02	2.134306e+00	4.284201e-01
-9	Rv0882	-9	0	A	T	0.031	1.125434e+01	9.304156e+01	2.148148e+00	9.037432e-01
-9	Rv0885	-9	0	A	T	0.156	-1.944319e+00	1.208027e+02	2.152184e+00	9.871613e-01
-9	Rv0888	-9	0	A	T	0.056	6.548070e+01	8.957654e+01	2.137623e+00	4.649238e-01
-9	Rv0889c	-9	0	A	T	0.046	-1.859789e+01	7.982046e+01	2.152844e+00	8.158048e-01
-9	Rv0890c	-9	0	A	T	0.499	-1.424604e+02	2.952655e+02	2.157149e+00	6.295536e-01
-9	Rv0891c	-9	0	A	T	0.496	1.456360e+02	1.733184e+02	2.165974e+00	4.009230e-01
-9	Rv0892	-9	0	A	T	0.032	5.447933e+01	5.883662e+01	2.154521e+00	3.546667e-01
-9	Rv0893c	-9	0	A	T	0.093	1.007703e+02	6.269129e+01	2.087964e+00	1.082355e-01
-9	Rv0894	-9	0	A	T	0.029	-1.250979e+02	6.510656e+01	2.196136e+00	5.491985e-02
-9	Rv0914c	-9	0	A	T	0.109	-2.478875e+01	1.234764e+02	2.151891e+00	8.409235e-01
-9	Rv0915c	-9	0	A	T	0.041	5.394878e+01	5.559766e+01	2.113770e+00	3.320763e-01
-9	Rv0918	-9	0	A	T	0.080	-5.683043e+01	1.578648e+02	2.160796e+00	7.189164e-01
-9	Rv0921	-9	0	A	T	0.024	-2.058319e+02	1.380632e+02	2.191998e+00	1.362699e-01
-9	Rv0922	-9	0	A	T	0.113	1.887315e+01	4.452457e+01	2.146774e+00	6.717301e-01
-9	Rv0923c	-9	0	A	T	0.026	-8.461464e+01	6.771083e+01	2.151441e+00	2.116784e-01
-9	Rv0927c	-9	0	A	T	0.056	-1.301425e+02	1.728638e+02	2.159458e+00	4.516845e-01
-9	Rv0929	-9	0	A	T	0.012	2.533032e+00	6.427943e+01	2.144826e+00	9.685730e-01
-9	Rv0930	-9	0	A	T	0.497	-6.712807e+01	1.580760e+02	2.139670e+00	6.711648e-01
-9	Rv0931c	-9	0	A	T	0.038	1.832807e+01	5.265206e+01	2.141356e+00	7.278294e-01
-9	Rv0933	-9	0	A	T	0.057	-3.045359e+01	8.975685e+01	2.141432e+00	7.344523e-01
-9	Rv0934	-9	0	A	T	0.031	-9.987497e+01	6.792465e+01	2.123731e+00	1.417281e-01
-9	Rv0938	-9	0	A	T	0.469	-1.497536e+02	8.402169e+01	2.198750e+00	7.495611e-02
-9	Rv0939	-9	0	A	T	0.027	-7.765221e+01	6.106565e+01	2.135310e+00	2.037614e-01
-9	Rv0940c	-9	0	A	T	0.043	1.414293e+02	1.139441e+02	2.156116e+00	2.147745e-01
-9	Rv0943c	-9	0	A	T	0.013	-5.086922e+01	7.185600e+01	2.136374e+00	4.791280e-01
-9	Rv0945	-9	0	A	T	0.165	-6.030812e+01	7.739501e+01	2.153507e+00	4.360049e-01
-9	Rv0946c	-9	0	A	T	0.036	-3.669433e+01	8.651884e+01	2.153257e+00	6.715566e-01
-9	Rv0948c	-9	0	A	T	0.190	1.184231e+02	9.077586e+01	2.171656e+00	1.922971e-01
-9	Rv0949	-9	0	A	T	0.022	1.337452e+01	7.104963e+01	2.140259e+00	8.507196e-01
-9	Rv0950c	-9	0	A	T	0.013	4.087423e+01	6.520159e+01	2.134364e+00	5.308536e-01
-9	Rv0957	-9	0	A	T	0.036	6.868897e+01	7.998987e+01	2.141812e+00	3.906705e-01
-9	Rv0958	-9	0	A	T	0.474	-7.389309e+01	1.182017e+02	2.165854e+00	5.319984e-01
-9	Rv0959	-9	0	A	T	0.062	-4.055090e+01	6.783270e+01	2.146724e+00	5.500840e-01
-9	Rv0961	-9	0	A	T	0.045	2.298838e+01	8.211071e+01	2.142654e+00	7.795515e-01
-9	Rv0962c	-9	0	A	T	0.492	-4.245530e+01	9.132396e+01	2.144289e+00	6.420991e-01
-9	Rv0964c	-9	0	A	T	0.492	2.296012e+01	1.056572e+02	2.160004e+00	8.280064e-01
-9	Rv0966c	-9	0	A	T	0.497	-1.796382e+02	1.591225e+02	2.134199e+00	2.591587e-01
-9	Rv0969	-9	0	A	T	0.176	6.401385e+00	5.694738e+01	2.147069e+00	9.105186e-01
-9	Rv0971c	-9	0	A	T	0.026	1.125646e+02	7.636041e+01	2.179212e+00	1.407177e-01
-9	Rv0972c	-9	0	A	T	0.056	-3.709920e+01	5.757098e+01	2.145840e+00	5.194371e-01
-9	Rv0973c	-9	0	A	T	0.025	8.586305e+01	6.220387e+01	2.151317e+00	1.677429e-01
-9	Rv0974c	-9	0	A	T	0.477	-1.440622e+02	1.704256e+02	2.184170e+00	3.981116e-01
-9	Rv0976c	-9	0	A	T	0.031	6.565124e+01	8.948062e+01	2.155983e+00	4.632833e-01
-9	Rv0977	-9	0	A	T	0.192	-1.195406e+01	4.039328e+01	2.146217e+00	7.673270e-01
-9	Rv0978c	-9	0	A	T	0.035	7.245545e+01	4.097484e+01	2.096465e+00	7.727280e-02
-9	Rv0980c	-9	0	A	T	0.331	-1.563927e+01	2.035334e+01	2.133360e+00	4.424117e-01
-9	Rv0982	-9	0	A	T	0.084	4.081138e+01	8.414477e+01	2.146830e+00	6.277573e-01
-9	Rv0983	-9	0	A	T	0.497	9.825203e+01	2.059354e+02	2.146695e+00	6.333792e-01
-9	Rv0986	-9	0	A	T	0.032	1.810928e+01	9.144955e+01	2.151578e+00	8.430601e-01
-9	Rv0987	-9	0	A	T	0.107	-2.956301e+01	4.797995e+01	2.148584e+00	5.379131e-01
-9	Rv0988	-9	0	A	T	0.054	5.045483e+01	6.736110e+01	2.140747e+00	4.539955e-01
-9	Rv0989c	-9	0	A	T	0.477	1.277092e+02	1.456802e+02	2.139980e+00	3.808619e-01
-9	Rv0990c	-9	0	A	T	0.274	-9.871235e+01	9.935565e+01	2.170933e+00	3.206594e-01
-9	Rv0992c	-9	0	A	T	0.014	-9.631138e+01	8.112511e+01	2.140759e+00	2.353914e-01
-9	Rv0993	-9	0	A	T	0.498	2.290614e+02	2.783516e+02	2.159460e+00	4.107206e-01
-9	Rv0994	-9	0	A	T	0.012	4.733269e+01	6.563389e+01	2.147344e+00	4.709537e-01
-9	Rv0995	-9	0	A	T	0.168	9.504263e+00	6.337263e+01	2.148450e+00	8.808108e-01
-9	Rv0997	-9	0	A	T	0.012	-1.309821e+01	5.950454e+01	2.138164e+00	8.258152e-01
-9	Rv0999	-9	0	A	T	0.042	2.830064e+02	1.098182e+02	2.207223e+00	1.008651e-02
-9	Rv1002c	-9	0	A	T	0.024	4.840046e+01	7.227462e+01	2.164633e+00	5.031975e-01
-9	Rv1004c	-9	0	A	T	0.019	-6.253040e+01	4.894965e+01	2.100783e+00	2.016992e-01
-9	Rv1007c	-9	0	A	T	0.496	5.552958e+01	1.547000e+02	2.146760e+00	7.196971e-01
-9	Rv1008	-9	0	A	T	0.498	2.452068e+02	3.033741e+02	2.151763e+00	4.191021e-01
-9	Rv1009	-9	0	A	T	0.028	1.090016e+01	8.266183e+01	2.143854e+00	8.951141e-01
-9	Rv1014c	-9	0	A	T	0.078	1.426361e+02	6.945593e+01	2.204763e+00	4.023431e-02
-9	Rv1016c	-9	0	A	T	0.113	7.740811e+01	1.425611e+02	2.152221e+00	5.872457e-01
-9	Rv1018c	-9	0	A	T	0.026	1.006687e+01	8.862880e+01	2.144173e+00	9.095865e-01
-9	Rv1020	-9	0	A	T	0.060	1.084578e+02	5.067656e+01	2.099502e+00	3.254513e-02
-9	Rv1023	-9	0	A	T	0.195	-1.407829e+01	8.231948e+01	2.153155e+00	8.642375e-01
-9	Rv1027c	-9	0	A	T	0.070	-1.380093e+02	8.753161e+01	2.120912e+00	1.151396e-01
-9	Rv1028c	-9	0	A	T	0.480	-3.202614e+01	1.352724e+02	2.140526e+00	8.128899e-01
-9	Rv1029	-9	0	A	T	0.117	7.715722e+01	8.051319e+01	2.149221e+00	3.381006e-01
-9	Rv1030	-9	0	A	T	0.025	1.877278e+01	5.451964e+01	2.137397e+00	7.306595e-01
-9	Rv1032c	-9	0	A	T	0.027	3.753572e+00	7.883904e+01	2.147230e+00	9.620347e-01
-9	Rv1034c	-9	0	A	T	0.026	-1.361650e+01	1.117371e+02	2.151841e+00	9.030293e-01
-9	Rv1037c	-9	0	A	T	0.024	1.104335e+02	7.054621e+01	2.063464e+00	1.177578e-01
-9	Rv1039c	-9	0	A	T	0.141	7.420834e+01	6.697433e+01	2.163403e+00	2.680845e-01
-9	Rv1041c	-9	0	A	T	0.014	8.413148e-01	6.302192e+01	2.149923e+00	9.893512e-01
-9	Rv1042c	-9	0	A	T	0.026	1.272679e+01	7.460238e+01	2.143827e+00	8.645718e-01
-9	Rv1044	-9	0	A	T	0.105	-5.922636e+01	8.095521e+01	2.148165e+00	4.645628e-01
-9	Rv1045	-9	0	A	T	0.052	4.961287e+01	1.415655e+02	2.153745e+00	7.260575e-01
-9	Rv1047	-9	0	A	T	0.062	4.710228e+01	3.120215e+01	2.102474e+00	1.314195e-01
-9	Rv1048c	-9	0	A	T	0.061	3.015717e+01	6.902208e+01	2.145778e+00	6.622496e-01
-9	Rv1052	-9	0	A	T	0.021	5.154464e+01	1.957034e+02	2.151989e+00	7.923030e-01
-9	Rv1054	-9	0	A	T	0.049	-8.267102e+01	8.771639e+01	2.165128e+00	3.461411e-01
-9	Rv1056	-9	0	A	T	0.135	-4.590540e+01	1.175632e+02	2.161659e+00	6.962569e-01
-9	Rv1059	-9	0	A	T	0.015	2.218240e+00	8.884689e+01	2.143509e+00	9.800855e-01
-9	Rv1060	-9	0	A	T	0.027	-5.553317e+01	1.038019e+02	2.162936e+00	5.927571e-01
-9	Rv1063c	-9	0	A	T	0.032	-1.722619e+01	7.020891e+01	2.143128e+00	8.062237e-01
-9	Rv1065	-9	0	A	T	0.012	-6.118524e+01	6.251619e+01	2.150136e+00	3.279255e-01
-9	Rv1067c	-9	0	A	T	0.430	1.385334e+01	6.228756e+01	2.146102e+00	8.240340e-01
-9	Rv1068c	-9	0	A	T	0.111	1.477398e+01	2.886367e+01	2.147013e+00	6.088501e-01
-9	Rv1069c	-9	0	A	T	0.024	4.138323e+01	6.404660e+01	2.145445e+00	5.183138e-01
-9	Rv1074c	-9	0	A	T	0.011	-9.710690e+00	8.709223e+01	2.150298e+00	9.112398e-01
-9	Rv1075c	-9	0	A	T	0.219	1.133932e+02	8.925383e+01	2.148346e+00	2.041742e-01
-9	Rv1076	-9	0	A	T	0.062	1.000147e+02	9.368897e+01	2.128977e+00	2.859581e-01
-9	Rv1077	-9	0	A	T	0.017	-3.103141e+00	5.006052e+01	2.142314e+00	9.505831e-01
-9	Rv1086	-9	0	A	T	0.061	-6.355696e+01	1.100545e+02	2.155991e+00	5.637100e-01
-9	Rv1087	-9	0	A	T	0.329	-6.028109e+01	2.565862e+01	2.133319e+00	1.897175e-02
-9	Rv1089	-9	0	A	T	0.064	5.235266e+00	8.395711e+01	2.149880e+00	9.502896e-01
-9	Rv1090	-9	0	A	T	0.053	7.650770e+01	1.174629e+02	2.153262e+00	5.149582e-01
-9	Rv1091	-9	0	A	T	0.272	-2.706513e+01	3.927000e+01	2.130557e+00	4.908300e-01
-9	Rv1092c	-9	0	A	T	0.016	-1.499876e+02	1.213274e+02	2.128633e+00	2.166239e-01
-9	Rv1093	-9	0	A	T	0.500	6.578489e+02	6.196339e+02	2.153915e+00	2.886030e-01
-9	Rv1096	-9	0	A	T	0.012	-4.354660e+01	6.622108e+01	2.153004e+00	5.109283e-01
-9	Rv1098c	-9	0	A	T	0.023	7.245867e+01	1.030154e+02	2.143532e+00	4.819606e-01
-9	Rv1102c	-9	0	A	T	0.059	1.116786e+02	1.571049e+02	2.145592e+00	4.773166e-01
-9	Rv1104	-9	0	A	T	0.024	1.032919e+01	8.912500e+01	2.150654e+00	9.077552e-01
-9	Rv1106c	-9	0	A	T	0.043	5.451390e+01	8.219025e+01	2.145818e+00	5.072916e-01
-9	Rv1108c	-9	0	A	T	0.118	8.566998e+01	6.593201e+01	2.169083e+00	1.940734e-01
-9	Rv1111c	-9	0	A	T	0.020	-2.887098e+01	1.208937e+02	2.151795e+00	8.112925e-01
-9	Rv1116A	-9	0	A	T	0.019	1.923313e+01	1.017529e+02	2.152531e+00	8.501115e-01
-9	Rv1121	-9	0	A	T	0.020	-6.734328e+01	1.143202e+02	2.135029e+00	5.559241e-01
-9	Rv1122	-9	0	A	T	0.020	6.480377e+01	9.444372e+01	2.142146e+00	4.927464e-01
-9	Rv1125	-9	0	A	T	0.062	1.851911e+01	8.604626e+01	2.146113e+00	8.296312e-01
-9	Rv1126c	-9	0	A	T	0.013	5.045324e+01	1.951781e+02	2.151921e+00	7.960677e-01
-9	Rv1127c	-9	0	A	T	0.221	2.831013e+01	5.917703e+01	2.147475e+00	6.324569e-01
-9	Rv1128c	-9	0	A	T	0.233	3.120870e+01	9.407692e+01	2.152609e+00	7.401480e-01
-9	Rv1129c	-9	0	A	T	0.021	2.473264e+01	4.158981e+01	2.133756e+00	5.521722e-01
-9	Rv1130	-9	0	A	T	0.079	7.678098e+00	6.066208e+01	2.145820e+00	8.993012e-01
-9	Rv1132	-9	0	A	T	0.015	6.388890e+01	5.537300e+01	2.160949e+00	2.488213e-01
-9	Rv1133c	-9	0	A	T	0.025	-1.266552e+02	9.188781e+01	2.130312e+00	1.683531e-01
-9	Rv1135c	-9	0	A	T	0.050	-5.451682e+01	3.955714e+01	2.127280e+00	1.684114e-01
-9	Rv1137c	-9	0	A	T	0.025	5.093371e+01	1.028887e+02	2.155806e+00	6.206670e-01
-9	Rv1138c	-9	0	A	T	0.023	3.375414e+01	1.070369e+02	2.148420e+00	7.525518e-01
-9	Rv1140	-9	0	A	T	0.013	1.700845e+02	7.120804e+01	2.130635e+00	1.707247e-02
-9	Rv1142c	-9	0	A	T	0.028	9.716814e+01	5.617524e+01	2.183771e+00	8.394182e-02
-9	Rv1144	-9	0	A	T	0.012	-3.345360e+01	7.928441e+01	2.152147e+00	6.731433e-01
-9	Rv1145	-9	0	A	T	0.081	-1.826941e+01	8.908626e+01	2.152187e+00	8.375488e-01
-9	Rv1148c	-9	0	A	T	0.243	1.998861e+01	3.576113e+01	2.160106e+00	5.763042e-01
-9	Rv1154c	-9	0	A	T	0.498	-9.324657e+01	2.292313e+02	2.152783e+00	6.842444e-01
-9	Rv1155	-9	0	A	T	0.059	-1.804150e+01	1.541311e+02	2.154249e+00	9.068382e-01
-9	Rv1158c	-9	0	A	T	0.016	-5.025077e+00	9.476313e+01	2.145611e+00	9.577188e-01
-9	Rv1159	-9	0	A	T	0.096	-2.504178e+02	9.832598e+01	2.184905e+00	1.099840e-02
-9	Rv1160	-9	0	A	T	0.047	-1.338291e+01	1.197042e+02	2.152260e+00	9.110013e-01
-9	Rv1161	-9	0	A	T	0.095	-2.286502e+01	5.483921e+01	2.153797e+00	6.767940e-01
-9	Rv1162	-9	0	A	T	0.157	-1.563352e+01	1.143270e+02	2.152811e+00	8.912568e-01
-9	Rv1163	-9	0	A	T	0.056	-5.516882e+01	8.534399e+01	2.144204e+00	5.181284e-01
-9	Rv1166	-9	0	A	T	0.017	4.243715e+00	5.983904e+01	2.148035e+00	9.434745e-01
-9	Rv1168c	-9	0	A	T	0.078	2.547021e+01	6.595672e+01	2.142950e+00	6.994443e-01
-9	Rv1171	-9	0	A	T	0.017	2.760637e+01	1.514974e+02	2.150974e+00	8.554390e-01
-9	Rv1175c	-9	0	A	T	0.449	9.941396e+00	6.133273e+01	2.145762e+00	8.712633e-01
-9	Rv1179c	-9	0	A	T	0.022	-4.122766e+01	4.629687e+01	2.153093e+00	3.733771e-01
-9	Rv1180	-9	0	A	T	0.500	2.095544e+02	5.447919e+02	2.155572e+00	7.005664e-01
-9	Rv1181	-9	0	A	T	0.017	-7.363371e+00	4.938591e+01	2.142312e+00	8.815015e-01
-9	Rv1183	-9	0	A	T	0.142	-9.907471e+01	6.181515e+01	2.159365e+00	1.092581e-01
-9	Rv1184c	-9	0	A	T	0.138	-9.337192e+01	9.240023e+01	2.160531e+00	3.124570e-01
-9	Rv1185c	-9	0	A	T	0.013	-2.345269e+01	6.404929e+01	2.146712e+00	7.143072e-01
-9	Rv1186c	-9	0	A	T	0.497	-2.582450e+02	1.968358e+02	2.155124e+00	1.897836e-01
-9	Rv1187	-9	0	A	T	0.064	-2.561688e+01	7.455564e+01	2.141829e+00	7.312133e-01
-9	Rv1188	-9	0	A	T	0.027	-8.017179e+01	7.826685e+01	2.168886e+00	3.058869e-01
-9	Rv1189	-9	0	A	T	0.051	-5.284832e+01	6.885978e+01	2.159688e+00	4.429526e-01
-9	Rv1192	-9	0	A	T	0.013	7.467018e+01	6.001908e+01	2.145137e+00	2.137092e-01
-9	Rv1193	-9	0	A	T	0.073	-5.012999e+00	7.982318e+01	2.146776e+00	9.499355e-01
-9	Rv1194c	-9	0	A	T	0.125	-2.546530e+01	5.861270e+01	2.153756e+00	6.640292e-01
-9	Rv1196	-9	0	A	T	0.131	-3.825635e+01	3.587618e+01	2.125545e+00	2.864881e-01
-9	Rv1197	-9	0	A	T	0.043	4.004364e+01	4.385030e+01	2.146266e+00	3.613309e-01
-9	Rv1198	-9	0	A	T	0.277	8.773897e+01	3.768849e+01	2.168019e+00	2.008166e-02
-9	Rv1199c	-9	0	A	T	0.274	8.208292e+00	2.543423e+01	2.149624e+00	7.469603e-01
-9	Rv1200	-9	0	A	T	0.016	4.323211e+01	6.169853e+01	2.148823e+00	4.836301e-01
-9	Rv1204c	-9	0	A	T	0.067	9.079394e+01	6.987935e+01	2.160106e+00	1.940984e-01
-9	Rv1205	-9	0	A	T	0.105	-6.039352e+01	7.627549e+01	2.144276e+00	4.286486e-01
-9	Rv1206	-9	0	A	T	0.057	-2.624449e+01	6.650290e+01	2.138787e+00	6.931829e-01
-9	Rv1207	-9	0	A	T	0.017	-1.332162e+02	1.022666e+02	2.161886e+00	1.929550e-01
-9	Rv1210	-9	0	A	T	0.015	3.660196e+02	1.687251e+02	2.146937e+00	3.025885e-02
-9	Rv1212c	-9	0	A	T	0.044	2.413218e+01	6.639673e+01	2.148915e+00	7.163312e-01
-9	Rv1215c	-9	0	A	T	0.030	-1.118307e+01	5.619293e+01	2.151730e+00	8.422879e-01
-9	Rv1217c	-9	0	A	T	0.058	-1.599833e-01	8.071950e+01	2.143179e+00	9.984190e-01
-9	Rv1218c	-9	0	A	T	0.217	1.296667e+02	7.768140e+01	2.146090e+00	9.534290e-02
-9	Rv1219c	-9	0	A	T	0.044	-2.973459e+01	9.897906e+01	2.143950e+00	7.639156e-01
-9	Rv1221	-9	0	A	T	0.019	-5.722665e+01	2.112821e+02	2.160619e+00	7.865509e-01
-9	Rv1222	-9	0	A	T	0.018	-3.379589e+01	1.856495e+02	2.152037e+00	8.555818e-01
-9	Rv1223	-9	0	A	T	0.024	-3.988495e+01	7.104980e+01	2.137929e+00	5.746555e-01
-9	Rv1224	-9	0	A	T	0.061	2.165675e+01	9.777784e+01	2.144495e+00	8.247500e-01
-9	Rv1225c	-9	0	A	T	0.054	-2.175035e+02	2.961906e+02	2.167702e+00	4.628910e-01
-9	Rv1226c	-9	0	A	T	0.098	8.769064e-01	5.964475e+01	2.151988e+00	9.882723e-01
-9	Rv1227c	-9	0	A	T	0.018	1.381962e+02	8.507753e+01	2.111176e+00	1.045692e-01
-9	Rv1230c	-9	0	A	T	0.487	-6.550766e+01	7.572805e+01	2.143765e+00	3.871952e-01
-9	Rv1231c	-9	0	A	T	0.019	1.745559e+02	9.436338e+01	2.155721e+00	6.459053e-02
-9	Rv1232c	-9	0	A	T	0.497	8.926000e+01	1.930412e+02	2.156155e+00	6.438888e-01
-9	Rv1236	-9	0	A	T	0.014	1.308342e+00	6.199589e+01	2.147032e+00	9.831665e-01
-9	Rv1239c	-9	0	A	T	0.497	-3.815442e+01	1.552037e+02	2.149747e+00	8.058535e-01
-9	Rv1240	-9	0	A	T	0.023	9.974780e+01	1.035172e+02	2.151784e+00	3.354521e-01
-9	Rv1243c	-9	0	A	T	0.026	7.014816e-02	4.164662e+01	2.143425e+00	9.986564e-01
-9	Rv1248c	-9	0	A	T	0.202	7.710146e+01	6.560081e+01	2.162322e+00	2.401088e-01
-9	Rv1249c	-9	0	A	T	0.112	-9.593881e+01	9.821216e+01	2.191857e+00	3.288440e-01
-9	Rv1251c	-9	0	A	T	0.152	-3.150922e+01	4.594236e+01	2.137138e+00	4.929483e-01
-9	Rv1252c	-9	0	A	T	0.010	1.983892e+01	8.172528e+01	2.151168e+00	8.082406e-01
-9	Rv1253	-9	0	A	T	0.016	1.071993e+02	6.205661e+01	2.114665e+00	8.435191e-02
-9	Rv1255c	-9	0	A	T	0.015	-2.658728e+02	2.194765e+02	2.163276e+00	2.259887e-01
-9	Rv1256c	-9	0	A	T	0.224	-5.287017e+01	6.884702e+01	2.144574e+00	4.426796e-01
-9	Rv1258c	-9	0	A	T	0.052	-1.428142e+01	1.153741e+02	2.144988e+00	9.015078e-01
-9	Rv1264	-9	0	A	T	0.020	-1.153370e+01	5.627209e+01	2.145357e+00	8.376366e-01
-9	Rv1266c	-9	0	A	T	0.499	1.192208e+02	2.546237e+02	2.140945e+00	6.397121e-01
-9	Rv1267c	-9	0	A	T	0.041	3.372336e+01	5.367539e+01	2.150703e+00	5.299409e-01
-9	Rv1273c	-9	0	A	T	0.013	-3.150053e+01	6.373725e+01	2.153515e+00	6.212402e-01
-9	Rv1278	-9	0	A	T	0.219	-2.616834e+01	8.814488e+01	2.149321e+00	7.666118e-01
-9	Rv1279	-9	0	A	T	0.010	-7.814399e+01	7.616064e+01	2.136122e+00	3.050840e-01
-9	Rv1280c	-9	0	A	T	0.073	3.212198e+01	5.015567e+01	2.144568e+00	5.220084e-01
-9	Rv1281c	-9	0	A	T	0.017	5.359915e+01	6.204000e+01	2.138248e+00	3.877952e-01
-9	Rv1284	-9	0	A	T	0.011	-9.120123e+01	9.561371e+01	2.141548e+00	3.403562e-01
-9	Rv1286	-9	0	A	T	0.053	9.477052e+01	6.887656e+01	2.176832e+00	1.691013e-01
-9	Rv1288	-9	0	A	T	0.056	-1.334330e+02	6.045107e+01	2.134829e+00	2.748739e-02
-9	Rv1289	-9	0	A	T	0.062	-3.827813e+01	8.625360e+01	2.159748e+00	6.572795e-01
-9	Rv1290c	-9	0	A	T	0.187	3.959299e+01	4.932816e+01	2.138471e+00	4.223430e-01
-9	Rv1292	-9	0	A	T	0.228	-2.951268e+01	6.639932e+01	2.155404e+00	6.567831e-01
-9	Rv1295	-9	0	A	T	0.034	-1.483025e+01	6.605837e+01	2.145216e+00	8.224058e-01
-9	Rv1300	-9	0	A	T	0.499	2.387910e+02	2.649287e+02	2.142656e+00	3.675927e-01
-9	Rv1307	-9	0	A	T	0.022	-4.387049e+00	8.300998e+01	2.145436e+00	9.578607e-01
-9	Rv1308	-9	0	A	T	0.046	-8.668493e+01	8.043934e+01	2.150874e+00	2.814150e-01
-9	Rv1313c	-9	0	A	T	0.369	-4.894430e+01	3.933166e+01	2.130115e+00	2.136018e-01
-9	Rv1316c	-9	0	A	T	0.110	-1.088694e+02	1.101752e+02	2.157382e+00	3.232844e-01
-9	Rv1317c	-9	0	A	T	0.078	5.234984e+01	5.082380e+01	2.140599e+00	3.032106e-01
-9	Rv1318c	-9	0	A	T	0.275	-3.736335e+01	3.092746e+01	2.109959e+00	2.272542e-01
-9	Rv1319c	-9	0	A	T	0.475	1.921514e+01	7.357582e+01	2.146979e+00	7.940142e-01
-9	Rv1320c	-9	0	A	T	0.496	2.147719e+02	1.328750e+02	2.145657e+00	1.062892e-01
-9	Rv1321	-9	0	A	T	0.500	-4.934513e+02	6.941905e+02	2.155124e+00	4.773314e-01
-9	Rv1323	-9	0	A	T	0.017	5.713100e+01	6.521067e+01	2.138167e+00	3.811561e-01
-9	Rv1324	-9	0	A	T	0.044	-3.513222e+00	9.315621e+01	2.151312e+00	9.699228e-01
-9	Rv1325c	-9	0	A	T	0.036	2.902912e+00	3.190717e+01	2.142851e+00	9.275241e-01
-9	Rv1326c	-9	0	A	T	0.064	8.348177e+01	7.709826e+01	2.165148e+00	2.791216e-01
-9	Rv1327c	-9	0	A	T	0.017	9.834826e+00	9.321198e+01	2.149769e+00	9.159890e-01
-9	Rv1328	-9	0	A	T	0.170	6.454583e+01	6.025559e+01	2.129230e+00	2.843001e-01
-9	Rv1329c	-9	0	A	T	0.063	-1.619042e+01	7.138759e+01	2.147842e+00	8.206220e-01
-9	Rv1330c	-9	0	A	T	0.486	-5.219507e+01	7.572101e+01	2.134557e+00	4.907664e-01
-9	Rv1332	-9	0	A	T	0.012	1.145032e+02	1.300881e+02	2.147153e+00	3.789331e-01
-9	Rv1333	-9	0	A	T	0.028	1.107786e+02	6.840695e+01	2.140541e+00	1.056295e-01
-9	Rv1334	-9	0	A	T	0.028	-5.437419e+01	1.214137e+02	2.155367e+00	6.543499e-01
-9	Rv1336	-9	0	A	T	0.048	-6.771855e+00	7.259587e+01	2.143005e+00	9.256959e-01
-9	Rv1337	-9	0	A	T	0.023	5.303403e+01	7.834094e+01	2.155676e+00	4.985623e-01
-9	Rv1345	-9	0	A	T	0.014	2.708673e+01	9.687312e+01	2.143205e+00	7.798258e-01
-9	Rv1347c	-9	0	A	T	0.221	-2.595360e+01	9.672181e+01	2.150801e+00	7.884908e-01
-9	Rv1348	-9	0	A	T	0.023	-1.261074e+01	4.514877e+01	2.152704e+00	7.800522e-01
-9	Rv1350	-9	0	A	T	0.022	-5.760623e+01	1.760595e+02	2.153576e+00	7.435770e-01
-9	Rv1353c	-9	0	A	T	0.150	-2.081114e+01	4.767653e+01	2.144718e+00	6.625494e-01
-9	Rv1354c	-9	0	A	T	0.013	8.053531e+01	5.640110e+01	2.117476e+00	1.535866e-01
-9	Rv1355c	-9	0	A	T	0.089	-4.739085e+01	5.696369e+01	2.167479e+00	4.056078e-01
-9	Rv1356c	-9	0	A	T	0.082	-7.983943e+01	4.630895e+01	2.122696e+00	8.496111e-02
-9	Rv1357c	-9	0	A	T	0.010	6.174856e+01	6.872201e+01	2.140535e+00	3.690896e-01
-9	Rv1358	-9	0	A	T	0.360	1.886621e+01	5.436455e+01	2.145332e+00	7.286301e-01
-9	Rv1360	-9	0	A	T	0.043	2.236623e+01	1.003934e+02	2.151616e+00	8.237410e-01
-9	Rv1361c	-9	0	A	T	0.143	-4.779554e+01	3.605016e+01	2.123599e+00	1.851625e-01
-9	Rv1363c	-9	0	A	T	0.103	1.251104e+01	9.363786e+01	2.153242e+00	8.937332e-01
-9	Rv1364c	-9	0	A	T	0.499	4.053084e+01	2.367730e+02	2.150853e+00	8.641117e-01
-9	Rv1367c	-9	0	A	T	0.060	1.530577e+02	1.406985e+02	2.140018e+00	2.768890e-01
-9	Rv1368	-9	0	A	T	0.055	8.500926e+01	8.950331e+01	2.149145e+00	3.424156e-01
-9	Rv1371	-9	0	A	T	0.019	-6.618510e+01	5.015467e+01	2.127703e+00	1.872201e-01
-9	Rv1372	-9	0	A	T	0.015	-4.795558e+01	6.613708e+01	2.143563e+00	4.685395e-01
-9	Rv1373	-9	0	A	T	0.077	-3.365416e+01	6.597723e+01	2.141324e+00	6.100863e-01
-9	Rv1374c	-9	0	A	T	0.499	3.482004e+02	4.360482e+02	2.153019e+00	4.247213e-01
-9	Rv1378c	-9	0	A	T	0.500	5.121140e+02	3.182019e+02	2.137063e+00	1.077988e-01
-9	Rv1383	-9	0	A	T	0.056	-7.765873e+01	1.395862e+02	2.149765e+00	5.780781e-01
-9	Rv1384	-9	0	A	T	0.103	2.860245e+01	5.971017e+01	2.152710e+00	6.320129e-01
-9	Rv1386	-9	0	A	T	0.108	4.253263e+01	1.378606e+02	2.164919e+00	7.577422e-01
-9	Rv1387	-9	0	A	T	0.094	-4.970183e+01	8.710771e+01	2.142589e+00	5.683947e-01
-9	Rv1391	-9	0	A	T	0.016	3.652039e+01	5.857080e+01	2.127992e+00	5.330608e-01
-9	Rv1394c	-9	0	A	T	0.476	1.294025e+02	1.194219e+02	2.162819e+00	2.787770e-01
-9	Rv1396c	-9	0	A	T	0.442	-1.812575e+01	6.784925e+01	2.154455e+00	7.894028e-01
-9	Rv1400c	-9	0	A	T	0.056	5.561443e+01	7.685851e+01	2.130649e+00	4.694591e-01
-9	Rv1403c	-9	0	A	T	0.013	-3.394547e+01	6.797963e+01	2.159074e+00	6.176284e-01
-9	Rv1417	-9	0	A	T	0.033	-9.246966e+01	7.577583e+01	2.116981e+00	2.225950e-01
-9	Rv1418	-9	0	A	T	0.013	6.912152e+01	7.216064e+01	2.161627e+00	3.383192e-01
-9	Rv1419	-9	0	A	T	0.082	3.250021e+01	9.353034e+01	2.156037e+00	7.282909e-01
-9	Rv1420	-9	0	A	T	0.061	-4.724125e+00	7.914066e+01	2.143579e+00	9.524105e-01
-9	Rv1425	-9	0	A	T	0.023	1.273917e+02	8.004141e+01	2.145462e+00	1.117509e-01
-9	Rv1429	-9	0	A	T	0.067	-1.802057e+01	6.598670e+01	2.149383e+00	7.848292e-01
-9	Rv1431	-9	0	A	T	0.089	3.969703e+01	5.250066e+01	2.150156e+00	4.497268e-01
-9	Rv1434	-9	0	A	T	0.038	-2.615078e+01	1.109864e+02	2.150130e+00	8.137677e-01
-9	Rv1435c	-9	0	A	T	0.340	2.694069e+00	1.693129e+01	2.140562e+00	8.736036e-01
-9	Rv1438	-9	0	A	T	0.016	6.233749e+01	1.160724e+02	2.139587e+00	5.913303e-01
-9	Rv1439c	-9	0	A	T	0.056	2.428983e+01	1.159097e+02	2.146225e+00	8.340490e-01
-9	Rv1441c	-9	0	A	T	0.105	5.717216e+00	2.868917e+01	2.147264e+00	8.420773e-01
-9	Rv1442	-9	0	A	T	0.067	2.299045e+00	6.110719e+01	2.146844e+00	9.699946e-01
-9	Rv1446c	-9	0	A	T	0.426	-2.889428e+01	7.090667e+01	2.152989e+00	6.837173e-01
-9	Rv1447c	-9	0	A	T	0.014	-6.473798e+01	5.901335e+01	2.175438e+00	2.728646e-01
-9	Rv1448c	-9	0	A	T	0.215	8.170398e+01	8.933933e+01	2.141121e+00	3.606240e-01
-9	Rv1449c	-9	0	A	T	0.473	-9.021566e+00	9.114248e+01	2.150532e+00	9.211686e-01
-9	Rv1450c	-9	0	A	T	0.193	-6.453377e-01	1.993415e+01	2.143067e+00	9.741797e-01
-9	Rv1452c	-9	0	A	T	0.390	-1.789254e+01	2.398600e+01	2.117102e+00	4.558430e-01
-9	Rv1453	-9	0	A	T	0.484	-5.279037e+01	6.177609e+01	2.152670e+00	3.929787e-01
-9	Rv1455	-9	0	A	T	0.038	1.273543e+01	1.271040e+02	2.159753e+00	9.202051e-01
-9	Rv1458c	-9	0	A	T	0.064	3.121372e+01	5.980519e+01	2.155034e+00	6.018226e-01
-9	Rv1459c	-9	0	A	T	0.433	1.419548e+02	1.023583e+02	2.139887e+00	1.657540e-01
-9	Rv1460	-9	0	A	T	0.020	-5.742051e+00	8.245540e+01	2.146303e+00	9.444935e-01
-9	Rv1461	-9	0	A	T	0.174	-1.319460e+01	5.922410e+01	2.148632e+00	8.237370e-01
-9	Rv1462	-9	0	A	T	0.499	-3.526269e+02	2.667438e+02	2.127197e+00	1.864371e-01
-9	Rv1463	-9	0	A	T	0.067	-3.853225e+01	7.355113e+01	2.138654e+00	6.004585e-01
-9	Rv1468c	-9	0	A	T	0.035	-5.886072e+01	5.240689e+01	2.131029e+00	2.616048e-01
-9	Rv1469	-9	0	A	T	0.017	-4.572245e+01	5.742647e+01	2.148622e+00	4.260825e-01
-9	Rv1472	-9	0	A	T	0.014	-2.972392e+01	6.774469e+01	2.158400e+00	6.609136e-01
-9	Rv1473	-9	0	A	T	0.026	1.263775e+01	9.350282e+01	2.146257e+00	8.925094e-01
-9	Rv1479	-9	0	A	T	0.154	-8.252790e+01	1.145305e+02	2.155026e+00	4.713146e-01
-9	Rv1480	-9	0	A	T	0.012	-4.327618e+01	6.300326e+01	2.144926e+00	4.922895e-01
-9	Rv1484	-9	0	A	T	0.032	1.914793e+00	3.928825e+01	2.144421e+00	9.611372e-01
-9	Rv1486c	-9	0	A	T	0.438	4.886485e+01	1.317366e+02	2.149542e+00	7.107580e-01
-9	Rv1489	-9	0	A	T	0.055	-5.489068e+01	1.938606e+02	2.149210e+00	7.771157e-01
-9	Rv1493	-9	0	A	T	0.015	-4.341640e+01	5.762338e+01	2.131800e+00	4.513305e-01
-9	Rv1497	-9	0	A	T	0.222	-4.130001e+01	6.636472e+01	2.150952e+00	5.338535e-01
-9	Rv1498c	-9	0	A	T	0.478	-2.138585e+01	1.060730e+02	2.151813e+00	8.402532e-01
-9	Rv1500	-9	0	A	T	0.071	-2.537538e+01	5.008960e+01	2.144630e+00	6.125311e-01
-9	Rv1501	-9	0	A	T	0.027	1.896327e+01	8.513503e+01	2.148608e+00	8.237740e-01
-9	Rv1502	-9	0	A	T	0.480	7.957198e+01	1.248795e+02	2.146881e+00	5.241256e-01
-9	Rv1504c	-9	0	A	T	0.045	-9.128240e+01	1.140653e+02	2.159334e+00	4.237199e-01
-9	Rv1505c	-9	0	A	T	0.163	2.305141e+01	1.010963e+02	2.157152e+00	8.196749e-01
-9	Rv1508A	-9	0	A	T	0.042	-1.288620e+02	1.391487e+02	2.149999e+00	3.545985e-01
-9	Rv1508c	-9	0	A	T	0.086	1.349236e+01	5.104412e+01	2.148463e+00	7.915742e-01
-9	Rv1511	-9	0	A	T	0.022	6.343482e+01	8.248844e+01	2.137714e+00	4.420398e-01
-9	Rv1515c	-9	0	A	T	0.053	2.109576e+02	7.912564e+01	2.185023e+00	7.779237e-03
-9	Rv1517	-9	0	A	T	0.212	1.201400e+02	1.195079e+02	2.161234e+00	3.149656e-01
-9	Rv1518	-9	0	A	T	0.087	1.220094e+02	6.928115e+01	2.180771e+00	7.848657e-02
-9	Rv1520	-9	0	A	T	0.061	3.043745e+01	9.005974e+01	2.154483e+00	7.354467e-01
-9	Rv1521	-9	0	A	T	0.128	-5.550906e+01	5.397618e+01	2.143600e+00	3.039746e-01
-9	Rv1522c	-9	0	A	T	0.076	-5.783927e+00	4.928521e+01	2.146610e+00	9.065979e-01
-9	Rv1523	-9	0	A	T	0.126	8.946980e+00	6.187941e+01	2.151744e+00	8.850616e-01
-9	Rv1525	-9	0	A	T	0.011	-6.100134e+01	7.185761e+01	2.150805e+00	3.960996e-01
-9	Rv1527c	-9	0	A	T	0.233	1.121787e+01	4.432290e+01	2.145301e+00	8.002398e-01
-9	Rv1532c	-9	0	A	T	0.056	5.595153e+00	9.677691e+01	2.147214e+00	9.539059e-01
-9	Rv1536	-9	0	A	T	0.025	-1.451007e+01	4.823915e+01	2.149942e+00	7.636247e-01
-9	Rv1537	-9	0	A	T	0.218	-1.196288e+02	8.855715e+01	2.136148e+00	1.769999e-01
-9	Rv1538c	-9	0	A	T	0.155	-4.088573e+01	7.788796e+01	2.156134e+00	5.997313e-01
-9	Rv1539	-9	0	A	T	0.022	2.443834e+02	2.445707e+02	2.155813e+00	3.178879e-01
-9	Rv1540	-9	0	A	T	0.018	4.321587e+00	8.970835e+01	2.149402e+00	9.615860e-01
-9	Rv1541c	-9	0	A	T	0.026	5.340332e+01	8.717682e+01	2.129831e+00	5.402690e-01
-9	Rv1544	-9	0	A	T	0.025	1.282595e+02	1.003717e+02	2.120735e+00	2.015575e-01
-9	Rv1547	-9	0	A	T	0.084	3.723218e+01	4.802362e+01	2.153382e+00	4.383256e-01
-9	Rv1548c	-9	0	A	T	0.471	-5.421455e-01	7.885277e+01	2.151396e+00	9.945154e-01
-9	Rv1549	-9	0	A	T	0.498	3.359120e+01	1.360261e+02	2.152579e+00	8.049928e-01
-9	Rv1551	-9	0	A	T	0.232	-6.548600e+01	6.447903e+01	2.145745e+00	3.100218e-01
-9	Rv1552	-9	0	A	T	0.101	3.498365e+01	6.482877e+01	2.142255e+00	5.895538e-01
-9	Rv1553	-9	0	A	T	0.136	-2.788012e+01	8.223911e+01	2.152213e+00	7.346608e-01
-9	Rv1554	-9	0	A	T	0.499	-3.862744e+02	2.108561e+02	2.139473e+00	6.721537e-02
-9	Rv1556	-9	0	A	T	0.022	-1.818406e+01	1.134629e+02	2.142359e+00	8.727005e-01
-9	Rv1557	-9	0	A	T	0.143	-3.358387e+01	6.115770e+01	2.149832e+00	5.830172e-01
-9	Rv1558	-9	0	A	T	0.021	1.294338e+02	1.900728e+02	2.139605e+00	4.960253e-01
-9	Rv1559	-9	0	A	T	0.023	7.762812e+01	4.920413e+01	2.114757e+00	1.149106e-01
-9	Rv1562c	-9	0	A	T	0.011	6.191215e+01	6.501817e+01	2.136294e+00	3.411778e-01
-9	Rv1563c	-9	0	A	T	0.046	2.039777e+01	5.130001e+01	2.137410e+00	6.909849e-01
-9	Rv1565c	-9	0	A	T	0.066	-5.631105e+01	6.134426e+01	2.167307e+00	3.588335e-01
-9	Rv1569	-9	0	A	T	0.190	2.123908e+02	9.799581e+01	2.164371e+00	3.040974e-02
-9	Rv1570	-9	0	A	T	0.499	-1.432685e+02	2.522519e+02	2.157022e+00	5.701726e-01
-9	Rv1571	-9	0	A	T	0.112	-1.074572e+01	1.386424e+02	2.157883e+00	9.382337e-01
-9	Rv1572c	-9	0	A	T	0.224	-1.714357e+01	2.476906e+01	2.135861e+00	4.889890e-01
-9	Rv1575	-9	0	A	T	0.219	-5.554943e+01	3.646223e+01	2.123545e+00	1.279092e-01
-9	Rv1576c	-9	0	A	T	0.016	-7.048280e+01	5.648332e+01	2.171458e+00	2.123350e-01
-9	Rv1577c	-9	0	A	T	0.105	-8.072455e+01	4.957287e+01	2.135329e+00	1.037089e-01
-9	Rv1587c	-9	0	A	T	0.037	-1.754324e+01	4.390615e+01	2.151494e+00	6.895519e-01
-9	Rv1588c	-9	0	A	T	0.087	5.363287e+01	4.374686e+01	2.075177e+00	2.204521e-01
-9	Rv1592c	-9	0	A	T	0.211	3.394395e+01	1.193670e+02	2.155217e+00	7.761800e-01
-9	Rv1595	-9	0	A	T	0.155	3.876700e+01	7.397046e+01	2.152456e+00	6.003169e-01
-9	Rv1597	-9	0	A	T	0.438	8.242909e+01	1.323721e+02	2.155889e+00	5.335980e-01
-9	Rv1599	-9	0	A	T	0.030	2.299394e+02	9.579810e+01	2.190518e+00	1.653936e-02
-9	Rv1600	-9	0	A	T	0.042	-1.047072e+02	1.177731e+02	2.145272e+00	3.741545e-01
-9	Rv1602	-9	0	A	T	0.498	1.149783e+02	2.923055e+02	2.159835e+00	6.941329e-01
-9	Rv1604	-9	0	A	T	0.477	-5.542754e+01	1.334041e+02	2.166813e+00	6.778623e-01
-9	Rv1606	-9	0	A	T	0.200	8.658670e+01	6.269997e+01	2.155975e+00	1.675523e-01
-9	Rv1607	-9	0	A	T	0.043	1.214693e+02	1.239188e+02	2.146255e+00	3.271737e-01
-9	Rv1609	-9	0	A	T	0.022	-1.880732e+01	7.370251e+01	2.144736e+00	7.986298e-01
-9	Rv1614	-9	0	A	T	0.030	6.457967e+01	8.955554e+01	2.155927e+00	4.709840e-01
-9	Rv1615	-9	0	A	T	0.140	-1.029544e+02	8.845897e+01	2.134187e+00	2.447155e-01
-9	Rv1617	-9	0	A	T	0.021	6.480174e+01	1.051189e+02	2.125469e+00	5.377099e-01
-9	Rv1618	-9	0	A	T	0.496	5.496208e+01	1.144045e+02	2.154900e+00	6.310193e-01
-9	Rv1621c	-9	0	A	T	0.024	-2.562500e+02	1.386720e+02	2.182694e+00	6.487126e-02
-9	Rv1622c	-9	0	A	T	0.055	-1.727909e+01	6.493865e+01	2.153033e+00	7.902219e-01
-9	Rv1625c	-9	0	A	T	0.014	-7.448295e+01	6.275364e+01	2.149597e+00	2.355039e-01
-9	Rv1629	-9	0	A	T	0.010	4.559921e+01	6.149225e+01	2.147108e+00	4.585124e-01
-9	Rv1630	-9	0	A	T	0.100	3.475450e+01	3.625935e+01	2.143620e+00	3.380100e-01
-9	Rv1633	-9	0	A	T	0.029	1.174109e+02	1.187993e+02	2.165125e+00	3.232036e-01
-9	Rv1634	-9	0	A	T	0.058	9.819531e+01	1.318513e+02	2.144807e+00	4.565767e-01
-9	Rv1637c	-9	0	A	T	0.011	-4.450880e+01	5.623966e+01	2.166544e+00	4.288634e-01
-9	Rv1638	-9	0	A	T	0.030	-7.062775e+00	6.762250e+01	2.144289e+00	9.168348e-01
-9	Rv1640c	-9	0	A	T	0.056	3.836316e+01	6.823956e+01	2.140609e+00	5.740986e-01
-9	Rv1644	-9	0	A	T	0.476	1.974441e+02	1.243632e+02	2.113764e+00	1.126377e-01
-9	Rv1647	-9	0	A	T	0.499	-2.590879e+02	3.321353e+02	2.159618e+00	4.355090e-01
-9	Rv1649	-9	0	A	T	0.058	7.542614e+01	2.459130e+02	2.160467e+00	7.591120e-01
-9	Rv1650	-9	0	A	T	0.177	2.983213e+00	4.900562e+01	2.148520e+00	9.514692e-01
-9	Rv1651c	-9	0	A	T	0.173	-5.491155e+01	3.891998e+01	2.163311e+00	1.585449e-01
-9	Rv1652	-9	0	A	T	0.110	3.111789e+01	1.029076e+02	2.151930e+00	7.624111e-01
-9	Rv1654	-9	0	A	T	0.019	-1.211044e+02	1.178377e+02	2.128678e+00	3.042929e-01
-9	Rv1659	-9	0	A	T	0.021	4.009600e+01	1.211880e+02	2.149510e+00	7.408112e-01
-9	Rv1661	-9	0	A	T	0.096	-5.514439e+01	3.655773e+01	2.165149e+00	1.317172e-01
-9	Rv1662	-9	0	A	T	0.499	6.225988e+01	2.660801e+02	2.158729e+00	8.150342e-01
-9	Rv1663	-9	0	A	T	0.017	4.720752e+01	5.289319e+01	2.137132e+00	3.723050e-01
-9	Rv1664	-9	0	A	T	0.018	-1.487153e+01	4.902072e+01	2.148136e+00	7.616600e-01
-9	Rv1668c	-9	0	A	T	0.179	1.840963e+02	9.824166e+01	2.184832e+00	6.119146e-02
-9	Rv1670	-9	0	A	T	0.041	7.655647e+01	1.517335e+02	2.157747e+00	6.139730e-01
-9	Rv1673c	-9	0	A	T	0.044	1.950359e+01	1.149539e+02	2.151483e+00	8.653034e-01
-9	Rv1674c	-9	0	A	T	0.217	-6.651058e+01	1.539384e+02	2.166681e+00	6.657776e-01
-9	Rv1677	-9	0	A	T	0.012	-4.199170e+01	7.100514e+01	2.145275e+00	5.543736e-01
-9	Rv1679	-9	0	A	T	0.012	1.133196e+01	6.881369e+01	2.142110e+00	8.692275e-01
-9	Rv1681	-9	0	A	T	0.054	1.749855e+01	1.043540e+02	2.151154e+00	8.668605e-01
-9	Rv1683	-9	0	A	T	0.015	-1.817492e+01	5.126206e+01	2.145266e+00	7.229912e-01
-9	Rv1694	-9	0	A	T	0.016	2.626860e+02	4.527570e+01	2.200447e+00	8.431404e-09
-9	Rv1695	-9	0	A	T	0.015	1.153514e+02	1.354981e+02	2.166761e+00	3.947691e-01
-9	Rv1699	-9	0	A	T	0.039	3.462572e+01	3.376601e+01	2.137989e+00	3.053577e-01
-9	Rv1704c	-9	0	A	T	0.491	-7.429768e+01	9.028431e+01	2.146581e+00	4.107154e-01
-9	Rv1705c	-9	0	A	T	0.094	1.512867e+02	7.761950e+01	2.152910e+00	5.152447e-02
-9	Rv1707	-9	0	A	T	0.012	-6.194997e+00	6.509006e+01	2.144890e+00	9.241915e-01
-9	Rv1709	-9	0	A	T	0.127	-4.806863e+01	7.611921e+01	2.156618e+00	5.278426e-01
-9	Rv1714	-9	0	A	T	0.025	2.020388e+01	6.514058e+01	2.145139e+00	7.564959e-01
-9	Rv1716	-9	0	A	T	0.499	-5.032047e+01	4.112254e+02	2.162729e+00	9.026293e-01
-9	Rv1717	-9	0	A	T	0.228	-1.635278e+02	1.038331e+02	2.152369e+00	1.155473e-01
-9	Rv1718	-9	0	A	T	0.040	2.478020e-02	7.312485e+01	2.146386e+00	9.997297e-01
-9	Rv1722	-9	0	A	T	0.224	1.070384e+02	6.679420e+01	2.156961e+00	1.093127e-01
-9	Rv1725c	-9	0	A	T	0.051	-8.261783e-01	7.458497e+01	2.147711e+00	9.911639e-01
-9	Rv1727	-9	0	A	T	0.029	6.251072e+01	7.389510e+01	2.149959e+00	3.977600e-01
-9	Rv1729c	-9	0	A	T	0.011	-1.912086e+01	6.357988e+01	2.149569e+00	7.636680e-01
-9	Rv1730c	-9	0	A	T	0.081	-4.972259e+01	7.315884e+01	2.151036e+00	4.968590e-01
-9	Rv1731	-9	0	A	T	0.071	-2.804153e+01	6.611904e+01	2.156460e+00	6.715660e-01
-9	Rv1733c	-9	0	A	T	0.438	-6.522345e+01	9.274712e+01	2.177564e+00	4.820463e-01
-9	Rv1735c	-9	0	A	T	0.012	-5.400084e+01	9.047775e+01	2.143478e+00	5.507289e-01
-9	Rv1736c	-9	0	A	T	0.016	3.488335e+01	6.178146e+01	2.148204e+00	5.724371e-01
-9	Rv1737c	-9	0	A	T	0.015	-2.144738e+01	6.258373e+01	2.155681e+00	7.318865e-01
-9	Rv1738	-9	0	A	T	0.016	1.568527e+02	9.742377e+01	2.114913e+00	1.076665e-01
-9	Rv1742	-9	0	A	T	0.010	-3.942002e+01	6.750875e+01	2.156923e+00	5.593836e-01
-9	Rv1743	-9	0	A	T	0.020	-9.449545e+01	8.526190e+01	2.141536e+00	2.679616e-01
-9	Rv1747	-9	0	A	T	0.034	6.250540e+01	5.747975e+01	2.150720e+00	2.770693e-01
-9	Rv1749c	-9	0	A	T	0.023	-1.563067e+00	1.379260e+02	2.148964e+00	9.909600e-01
-9	Rv1750c	-9	0	A	T	0.087	-1.181508e+01	7.333415e+01	2.149968e+00	8.720322e-01
-9	Rv1751	-9	0	A	T	0.011	-7.788013e+01	5.757338e+01	2.147927e+00	1.764094e-01
-9	Rv1752	-9	0	A	T	0.032	2.871613e+01	6.149576e+01	2.133940e+00	6.406147e-01
-9	Rv1753c	-9	0	A	T	0.423	-2.818451e-01	5.437740e+01	2.146716e+00	9.958654e-01
-9	Rv1754c	-9	0	A	T	0.020	-6.604712e+00	4.418591e+01	2.142037e+00	8.812042e-01
-9	Rv1755c	-9	0	A	T	0.020	7.159732e+00	4.543510e+01	2.144931e+00	8.748138e-01
-9	Rv1758	-9	0	A	T	0.059	1.305391e+01	3.234209e+01	2.143212e+00	6.865660e-01
-9	Rv1759c	-9	0	A	T	0.227	-1.988933e+01	2.874751e+01	2.151919e+00	4.891608e-01
-9	Rv1760	-9	0	A	T	0.351	-6.006455e+00	3.893897e+01	2.149989e+00	8.774368e-01
-9	Rv1762c	-9	0	A	T	0.084	-6.360709e+00	6.217124e+01	2.148960e+00	9.185285e-01
-9	Rv1768	-9	0	A	T	0.121	8.795902e+00	5.474871e+01	2.149279e+00	8.723893e-01
-9	Rv1769	-9	0	A	T	0.096	3.328369e+00	1.398922e+02	2.154745e+00	9.810223e-01
-9	Rv1770	-9	0	A	T	0.026	5.286548e+00	5.551224e+01	2.147816e+00	9.241468e-01
-9	Rv1771	-9	0	A	T	0.026	6.441551e+00	9.537892e+01	2.144003e+00	9.461662e-01
-9	Rv1773c	-9	0	A	T	0.155	1.033556e+02	1.243239e+02	2.151802e+00	4.059503e-01
-9	Rv1774	-9	0	A	T	0.043	-4.636794e-01	6.370683e+01	2.146028e+00	9.941940e-01
-9	Rv1775	-9	0	A	T	0.051	-3.493656e+01	1.250923e+02	2.149462e+00	7.800745e-01
-9	Rv1777	-9	0	A	T	0.041	-6.245669e+01	5.107385e+01	2.130573e+00	2.216250e-01
-9	Rv1779c	-9	0	A	T	0.039	3.934398e+01	4.737339e+01	2.145080e+00	4.064211e-01
-9	Rv1781c	-9	0	A	T	0.031	1.062977e+02	5.846392e+01	2.136787e+00	6.929273e-02
-9	Rv1783	-9	0	A	T	0.033	-1.322065e+02	1.323906e+02	2.174392e+00	3.181906e-01
-9	Rv1785c	-9	0	A	T	0.096	-1.062158e+02	9.892083e+01	2.166227e+00	2.831582e-01
-9	Rv1787	-9	0	A	T	0.225	-2.612708e+01	4.175600e+01	2.146759e+00	5.316282e-01
-9	Rv1788	-9	0	A	T	0.120	-3.534228e+01	5.390889e+01	2.144314e+00	5.122151e-01
-9	Rv1790	-9	0	A	T	0.012	-1.138039e+02	5.807870e+01	2.162707e+00	5.029410e-02
-9	Rv1800	-9	0	A	T	0.168	3.386431e+01	6.049412e+01	2.148538e+00	5.757263e-01
-9	Rv1801	-9	0	A	T	0.096	2.372434e+01	5.474143e+01	2.147365e+00	6.648120e-01
-9	Rv1802	-9	0	A	T	0.041	9.636620e+01	7.799476e+01	2.147305e+00	2.168750e-01
-9	Rv1803c	-9	0	A	T	0.020	-8.790406e+01	5.004920e+01	2.143504e+00	7.928974e-02
-9	Rv1808	-9	0	A	T	0.060	-2.247516e+01	1.122361e+02	2.150574e+00	8.413207e-01
-9	Rv1809	-9	0	A	T	0.481	-8.447089e+01	1.748413e+02	2.161064e+00	6.290945e-01
-9	Rv1811	-9	0	A	T	0.110	-6.735204e+01	1.000962e+02	2.150401e+00	5.011610e-01
-9	Rv1812c	-9	0	A	T	0.499	3.064200e+02	3.870685e+02	2.147702e+00	4.287293e-01
-9	Rv1814	-9	0	A	T	0.031	3.169556e+01	6.674029e+01	2.144707e+00	6.349405e-01
-9	Rv1815	-9	0	A	T	0.497	1.014806e+02	1.572217e+02	2.145414e+00	5.187544e-01
-9	Rv1816	-9	0	A	T	0.020	-2.100918e+02	7.849015e+01	2.233941e+00	7.539854e-03
-9	Rv1817	-9	0	A	T	0.012	3.652378e+01	6.781220e+01	2.145334e+00	5.902640e-01
-9	Rv1818c	-9	0	A	T	0.015	-2.779736e+01	5.094376e+01	2.146961e+00	5.854119e-01
-9	Rv1819c	-9	0	A	T	0.016	1.501466e+02	4.860653e+01	2.160297e+00	2.055506e-03
-9	Rv1821	-9	0	A	T	0.160	3.975595e+01	8.007648e+01	2.149814e+00	6.196528e-01
-9	Rv1823	-9	0	A	T	0.048	1.426997e+02	1.227729e+02	2.143542e+00	2.453480e-01
-9	Rv1825	-9	0	A	T	0.135	3.685263e+01	1.117234e+02	2.155214e+00	7.415678e-01
-9	Rv1826	-9	0	A	T	0.057	1.020816e+02	1.945458e+02	2.152369e+00	5.998788e-01
-9	Rv1830	-9	0	A	T	0.010	2.670102e+01	5.907500e+01	2.136735e+00	6.513634e-01
-9	Rv1834	-9	0	A	T	0.016	-1.183268e+02	6.848115e+01	2.129987e+00	8.427480e-02
-9	Rv1835c	-9	0	A	T	0.099	2.754952e+00	5.608143e+01	2.148184e+00	9.608287e-01
-9	Rv1837c	-9	0	A	T	0.055	5.298946e+01	5.880078e+01	2.147904e+00	3.676838e-01
-9	Rv1840c	-9	0	A	T	0.020	-3.427636e+01	5.058271e+01	2.131911e+00	4.981404e-01
-9	Rv1842c	-9	0	A	T	0.020	-8.425662e+01	1.030099e+02	2.158333e+00	4.135541e-01
-9	Rv1843c	-9	0	A	T	0.026	2.619624e+01	8.024255e+01	2.142819e+00	7.441323e-01
-9	Rv1844c	-9	0	A	T	0.022	1.435724e+02	6.244539e+01	2.137026e+00	2.167095e-02
-9	Rv1846c	-9	0	A	T	0.024	1.310851e+01	1.489396e+02	2.160819e+00	9.298820e-01
-9	Rv1847	-9	0	A	T	0.057	2.562313e+01	1.325983e+02	2.151982e+00	8.468055e-01
-9	Rv1848	-9	0	A	T	0.019	7.950156e+00	9.020004e+01	2.149669e+00	9.297812e-01
-9	Rv1850	-9	0	A	T	0.014	-3.502897e+01	5.551135e+01	2.146033e+00	5.281483e-01
-9	Rv1855c	-9	0	A	T	0.019	8.354758e+01	7.824757e+01	2.147075e+00	2.858608e-01
-9	Rv1860	-9	0	A	T	0.418	6.401859e+00	5.637289e+01	2.150193e+00	9.096039e-01
-9	Rv1863c	-9	0	A	T	0.044	8.210519e+01	9.592119e+01	2.147308e+00	3.921923e-01
-9	Rv1865c	-9	0	A	T	0.028	-1.989862e+00	7.164234e+01	2.143872e+00	9.778464e-01
-9	Rv1866	-9	0	A	T	0.056	-2.464831e+01	5.099158e+01	2.146651e+00	6.289164e-01
-9	Rv1867	-9	0	A	T	0.019	5.143772e+01	6.876581e+01	2.140532e+00	4.546026e-01
-9	Rv1868	-9	0	A	T	0.032	6.218232e+01	6.183163e+01	2.113766e+00	3.147814e-01
-9	Rv1870c	-9	0	A	T	0.032	-6.065353e+01	9.982369e+01	2.143083e+00	5.435663e-01
-9	Rv1872c	-9	0	A	T	0.174	-2.268736e+01	3.262465e+01	2.154564e+00	4.869393e-01
-9	Rv1877	-9	0	A	T	0.068	-1.006768e+01	4.743853e+01	2.143517e+00	8.319678e-01
-9	Rv1878	-9	0	A	T	0.147	3.392671e+01	5.713000e+01	2.150360e+00	5.527265e-01
-9	Rv1879	-9	0	A	T	0.012	7.925252e+01	6.409317e+01	2.151024e+00	2.165133e-01
-9	Rv1880c	-9	0	A	T	0.045	1.384115e+02	7.565790e+01	2.111106e+00	6.758835e-02
-9	Rv1881c	-9	0	A	T	0.046	5.134409e+01	9.908787e+01	2.146102e+00	6.044396e-01
-9	Rv1883c	-9	0	A	T	0.023	8.348930e-01	9.256825e+01	2.147197e+00	9.928053e-01
-9	Rv1884c	-9	0	A	T	0.189	1.897795e+01	9.643384e+01	2.154109e+00	8.440201e-01
-9	Rv1886c	-9	0	A	T	0.042	1.222694e+02	1.498713e+02	2.153353e+00	4.147640e-01
-9	Rv1888c	-9	0	A	T	0.041	-4.745847e+01	1.358192e+02	2.145499e+00	7.268340e-01
-9	Rv1890c	-9	0	A	T	0.020	2.091641e+02	1.025559e+02	2.081086e+00	4.162321e-02
-9	Rv1894c	-9	0	A	T	0.043	-1.590794e+01	5.029813e+01	2.145235e+00	7.518517e-01
-9	Rv1895	-9	0	A	T	0.495	-1.071482e+02	1.609229e+02	2.152616e+00	5.056473e-01
-9	Rv1897c	-9	0	A	T	0.142	-1.043424e+02	8.754543e+01	2.160239e+00	2.335555e-01
-9	Rv1899c	-9	0	A	T	0.172	1.598637e+01	1.969132e+01	2.150999e+00	4.170437e-01
-9	Rv1900c	-9	0	A	T	0.475	1.763807e+02	1.240226e+02	2.128470e+00	1.552446e-01
-9	Rv1901	-9	0	A	T	0.021	-2.979740e+01	7.527997e+01	2.141986e+00	6.923092e-01
-9	Rv1902c	-9	0	A	T	0.019	-3.694835e+01	5.401731e+01	2.138245e+00	4.941046e-01
-9	Rv1904	-9	0	A	T	0.058	-9.936855e+01	7.815628e+01	2.138669e+00	2.038361e-01
-9	Rv1905c	-9	0	A	T	0.013	-6.918440e+01	7.499212e+01	2.161758e+00	3.564291e-01
-9	Rv1908c	-9	0	A	T	0.342	9.973523e+01	2.103436e+01	1.962768e+00	2.381883e-06
-9	Rv1910c	-9	0	A	T	0.012	-4.795421e+01	8.309970e+01	2.140902e+00	5.640043e-01
-9	Rv1912c	-9	0	A	T	0.076	-2.722220e+01	8.475400e+01	2.151965e+00	7.481232e-01
-9	Rv1914c	-9	0	A	T	0.032	3.247042e+01	8.451819e+01	2.157998e+00	7.009129e-01
-9	Rv1915	-9	0	A	T	0.217	3.299938e+01	7.873666e+01	2.146678e+00	6.752122e-01
-9	Rv1916	-9	0	A	T	0.041	-8.109252e+01	8.028785e+01	2.159938e+00	3.126934e-01
-9	Rv1917c	-9	0	A	T	0.498	-4.228114e+01	1.531146e+02	2.141427e+00	7.824889e-01
-9	Rv1918c	-9	0	A	T	0.113	2.908035e+01	3.798438e+01	2.143099e+00	4.440765e-01
-9	Rv1920	-9	0	A	T	0.183	-4.129893e+01	5.105327e+01	2.135475e+00	4.187153e-01
-9	Rv1921c	-9	0	A	T	0.021	-1.949943e+01	6.143836e+01	2.143012e+00	7.510104e-01
-9	Rv1922	-9	0	A	T	0.012	9.084988e+00	6.661953e+01	2.144813e+00	8.915513e-01
-9	Rv1925	-9	0	A	T	0.060	2.876127e+01	6.963851e+01	2.148432e+00	6.796763e-01
-9	Rv1927	-9	0	A	T	0.054	-4.442080e+01	1.111000e+02	2.140541e+00	6.893568e-01
-9	Rv1928c	-9	0	A	T	0.011	-3.997539e+01	6.740883e+01	2.147479e+00	5.532764e-01
-9	Rv1931c	-9	0	A	T	0.019	8.289601e-01	9.313253e+01	2.146036e+00	9.928997e-01
-9	Rv1933c	-9	0	A	T	0.050	-4.089560e+00	9.191606e+01	2.148737e+00	9.645196e-01
-9	Rv1934c	-9	0	A	T	0.064	1.660852e+01	7.459448e+01	2.145402e+00	8.238462e-01
-9	Rv1935c	-9	0	A	T	0.029	-2.275164e+01	5.542248e+01	2.143046e+00	6.815049e-01
-9	Rv1936	-9	0	A	T	0.060	2.295162e+02	8.527280e+01	2.148710e+00	7.213446e-03
-9	Rv1937	-9	0	A	T	0.052	2.198281e+01	4.956695e+01	2.141472e+00	6.574880e-01
-9	Rv1938	-9	0	A	T	0.058	-2.566498e+01	9.245809e+01	2.147925e+00	7.813799e-01
-9	Rv1939	-9	0	A	T	0.049	4.770772e+01	9.920223e+01	2.151762e+00	6.306677e-01
-9	Rv1945	-9	0	A	T	0.274	-1.318346e+01	2.959573e+01	2.126623e+00	6.560760e-01
-9	Rv1948c	-9	0	A	T	0.061	1.288910e+02	9.777519e+01	2.134748e+00	1.876820e-01
-9	Rv1957	-9	0	A	T	0.156	2.570304e+01	1.075662e+02	2.147168e+00	8.111855e-01
-9	Rv1960c	-9	0	A	T	0.016	-2.343243e+02	5.698990e+01	2.198808e+00	4.202234e-05
-9	Rv1961	-9	0	A	T	0.017	-7.368305e+01	3.591221e+02	2.167443e+00	8.374707e-01
-9	Rv1963c	-9	0	A	T	0.016	-2.234378e+02	1.254377e+02	2.158674e+00	7.512849e-02
-9	Rv1965	-9	0	A	T	0.015	2.024732e+01	1.474786e+02	2.143892e+00	8.908252e-01
-9	Rv1966	-9	0	A	T	0.059	1.930331e+01	1.270656e+02	2.145844e+00	8.792793e-01
-9	Rv1967	-9	0	A	T	0.028	3.842255e+01	6.332481e+01	2.142997e+00	5.441322e-01
-9	Rv1968	-9	0	A	T	0.035	-1.061476e+02	6.164813e+01	2.161111e+00	8.536462e-02
-9	Rv1969	-9	0	A	T	0.054	-2.860043e+00	5.599062e+01	2.146904e+00	9.592699e-01
-9	Rv1971	-9	0	A	T	0.451	1.514294e+00	3.550670e+01	2.147331e+00	9.659893e-01
-9	Rv1972	-9	0	A	T	0.048	-2.297871e+01	1.377264e+02	2.157411e+00	8.675223e-01
-9	Rv1974	-9	0	A	T	0.010	7.506402e+01	6.755231e+01	2.156276e+00	2.667113e-01
-9	Rv1978	-9	0	A	T	0.060	7.909813e+01	8.534961e+01	2.137246e+00	3.542452e-01
-9	Rv1979c	-9	0	A	T	0.016	-1.016513e+01	6.143584e+01	2.153382e+00	8.686111e-01
-9	Rv1980c	-9	0	A	T	0.049	8.120246e+01	7.647270e+01	2.147899e+00	2.885234e-01
-9	Rv1982c	-9	0	A	T	0.153	1.220515e+02	9.567154e+01	2.159297e+00	2.023025e-01
-9	Rv1983	-9	0	A	T	0.037	5.010511e+01	6.939212e+01	2.144464e+00	4.704033e-01
-9	Rv1986	-9	0	A	T	0.053	6.570245e+01	8.193662e+01	2.149720e+00	4.227915e-01
-9	Rv1987	-9	0	A	T	0.218	2.473051e+00	1.189563e+02	2.155496e+00	9.834171e-01
-9	Rv1991c	-9	0	A	T	0.020	5.562251e+01	9.957006e+01	2.167220e+00	5.765233e-01
-9	Rv1992c	-9	0	A	T	0.052	3.108015e+01	5.696145e+01	2.139974e+00	5.854210e-01
-9	Rv1995	-9	0	A	T	0.111	-2.697560e+01	5.522459e+01	2.129576e+00	6.253079e-01
-9	Rv1996	-9	0	A	T	0.024	-3.139914e+00	7.931222e+01	2.145742e+00	9.684273e-01
-9	Rv1997	-9	0	A	T	0.090	4.276188e+01	6.070385e+01	2.141892e+00	4.813024e-01
-9	Rv1998c	-9	0	A	T	0.029	1.974830e+02	7.867796e+01	2.126645e+00	1.220668e-02
-9	Rv1999c	-9	0	A	T	0.083	-3.488239e+01	6.404775e+01	2.147716e+00	5.861111e-01
-9	Rv2000	-9	0	A	T	0.062	-1.559455e+01	7.791123e+01	2.149431e+00	8.413918e-01
-9	Rv2002	-9	0	A	T	0.153	2.626843e+01	8.820796e+01	2.152971e+00	7.659078e-01
-9	Rv2003c	-9	0	A	T	0.010	-2.596551e+01	6.810774e+01	2.152437e+00	7.030931e-01
-9	Rv2006	-9	0	A	T	0.032	3.203561e+01	3.999456e+01	2.126722e+00	4.232947e-01
-9	Rv2008c	-9	0	A	T	0.056	-8.212770e+01	8.417552e+01	2.139388e+00	3.294287e-01
-9	Rv2013	-9	0	A	T	0.020	-9.080873e+01	1.033497e+02	2.127427e+00	3.797687e-01
-9	Rv2015c	-9	0	A	T	0.011	5.704725e+01	6.971775e+01	2.120665e+00	4.133753e-01
-9	Rv2016	-9	0	A	T	0.166	5.440105e+01	5.344792e+01	2.152248e+00	3.089679e-01
-9	Rv2017	-9	0	A	T	0.495	-4.538990e+01	1.262182e+02	2.154494e+00	7.192003e-01
-9	Rv2019	-9	0	A	T	0.017	3.041634e+01	9.763070e+01	2.149352e+00	7.554420e-01
-9	Rv2020c	-9	0	A	T	0.410	-1.992245e+02	3.526906e+01	1.597385e+00	2.028486e-08
-9	Rv2021c	-9	0	A	T	0.015	-7.682825e+01	1.537033e+02	2.136448e+00	6.172763e-01
-9	Rv2022c	-9	0	A	T	0.208	-1.598014e+01	6.756926e+01	2.151739e+00	8.130860e-01
-9	Rv2023A	-9	0	A	T	0.087	-5.248191e+01	3.213898e+01	2.150577e+00	1.027449e-01
-9	Rv2024c	-9	0	A	T	0.500	-5.258957e+02	2.862110e+02	2.150712e+00	6.639842e-02
-9	Rv2025c	-9	0	A	T	0.038	-8.925848e+00	5.936212e+01	2.148555e+00	8.805044e-01
-9	Rv2027c	-9	0	A	T	0.060	-5.133746e+01	8.168480e+01	2.146735e+00	5.298106e-01
-9	Rv2030c	-9	0	A	T	0.047	-5.234880e+01	6.535074e+01	2.148463e+00	4.232690e-01
-9	Rv2035	-9	0	A	T	0.014	5.321873e+01	1.183861e+02	2.140123e+00	6.531288e-01
-9	Rv2036	-9	0	A	T	0.027	-8.708360e+01	9.526157e+01	2.176120e+00	3.608251e-01
-9	Rv2037c	-9	0	A	T	0.497	6.467461e+01	1.534326e+02	2.152004e+00	6.734542e-01
-9	Rv2038c	-9	0	A	T	0.014	-1.320684e+02	1.126442e+02	2.162743e+00	2.412598e-01
-9	Rv2039c	-9	0	A	T	0.497	8.450048e+01	1.504149e+02	2.141138e+00	5.743716e-01
-9	Rv2041c	-9	0	A	T	0.044	1.951022e+01	6.870976e+01	2.145620e+00	7.764980e-01
-9	Rv2042c	-9	0	A	T	0.049	4.341240e+01	6.533713e+01	2.157006e+00	5.065416e-01
-9	Rv2043c	-9	0	A	T	0.257	1.178089e+02	1.882628e+01	1.949681e+00	5.471998e-10
-9	Rv2046	-9	0	A	T	0.016	-6.156372e+00	1.110823e+02	2.146297e+00	9.558120e-01
-9	Rv2047c	-9	0	A	T	0.058	-1.449594e+00	9.119148e+01	2.143981e+00	9.873199e-01
-9	Rv2048c	-9	0	A	T	0.482	-1.335839e+01	6.785376e+01	2.145585e+00	8.439632e-01
-9	Rv2052c	-9	0	A	T	0.052	-1.281512e+02	9.899092e+01	2.147559e+00	1.957221e-01
-9	Rv2056c	-9	0	A	T	0.023	-5.420557e+01	1.177434e+02	2.143705e+00	6.453360e-01
-9	Rv2057c	-9	0	A	T	0.052	-1.081671e+02	1.389902e+02	2.147901e+00	4.365877e-01
-9	Rv2059	-9	0	A	T	0.193	-1.082764e+02	7.073221e+01	2.165560e+00	1.260908e-01
-9	Rv2062c	-9	0	A	T	0.104	2.974289e+01	4.247897e+01	2.154339e+00	4.839546e-01
-9	Rv2067c	-9	0	A	T	0.161	1.480209e+01	7.595853e+01	2.146873e+00	8.455280e-01
-9	Rv2071c	-9	0	A	T	0.061	2.045188e+02	1.075906e+02	2.122425e+00	5.756083e-02
-9	Rv2072c	-9	0	A	T	0.476	5.880517e+01	1.082153e+02	2.137791e+00	5.869519e-01
-9	Rv2073c	-9	0	A	T	0.047	7.530802e+01	7.918615e+01	2.148245e+00	3.417880e-01
-9	Rv2075c	-9	0	A	T	0.064	-6.995515e+01	8.109421e+01	2.172885e+00	3.885120e-01
-9	Rv2077c	-9	0	A	T	0.047	5.752225e+01	8.292598e+01	2.166701e+00	4.880346e-01
-9	Rv2078	-9	0	A	T	0.471	5.643756e+01	1.020254e+02	2.143557e+00	5.802515e-01
-9	Rv2079	-9	0	A	T	0.474	-2.771319e+01	8.579860e+01	2.147387e+00	7.467508e-01
-9	Rv2081c	-9	0	A	T	0.051	-3.115511e+01	3.130145e+01	2.141387e+00	3.197842e-01
-9	Rv2082	-9	0	A	T	0.492	-9.414325e+01	8.152157e+01	2.142957e+00	2.483974e-01
-9	Rv2083	-9	0	A	T	0.495	1.966612e+01	1.030090e+02	2.151494e+00	8.486241e-01
-9	Rv2084	-9	0	A	T	0.030	3.872532e+01	5.591702e+01	2.130252e+00	4.887296e-01
-9	Rv2088	-9	0	A	T	0.058	4.832324e+01	7.898555e+01	2.158959e+00	5.407900e-01
-9	Rv2089c	-9	0	A	T	0.059	2.032858e+01	7.667440e+01	2.152901e+00	7.909571e-01
-9	Rv2090	-9	0	A	T	0.432	4.966018e+01	1.020332e+02	2.154202e+00	6.265577e-01
-9	Rv2092c	-9	0	A	T	0.019	-5.256860e+01	4.712327e+01	2.174918e+00	2.648418e-01
-9	Rv2096c	-9	0	A	T	0.055	-8.351756e+01	1.510783e+02	2.146026e+00	5.804992e-01
-9	Rv2098c	-9	0	A	T	0.468	2.692337e+01	5.260436e+01	2.145843e+00	6.088814e-01
-9	Rv2101	-9	0	A	T	0.405	-1.535931e+00	5.257999e+01	2.146279e+00	9.767010e-01
-9	Rv2102	-9	0	A	T	0.084	4.376474e+01	3.822681e+01	2.142453e+00	2.524970e-01
-9	Rv2103c	-9	0	A	T	0.069	3.607054e+01	6.828813e+01	2.169567e+00	5.974530e-01
-9	Rv2108	-9	0	A	T	0.038	-9.989588e+01	1.368215e+02	2.154283e+00	4.654639e-01
-9	Rv2109c	-9	0	A	T	0.215	4.670973e+01	9.830997e+01	2.142989e+00	6.347851e-01
-9	Rv2112c	-9	0	A	T	0.136	-3.650057e+01	2.476782e+01	2.159613e+00	1.408289e-01
-9	Rv2113	-9	0	A	T	0.021	-2.339204e+00	6.793907e+01	2.147389e+00	9.725394e-01
-9	Rv2123	-9	0	A	T	0.298	-4.211775e+01	6.426225e+01	2.149807e+00	5.123364e-01
-9	Rv2124c	-9	0	A	T	0.058	2.388266e+01	4.242377e+01	2.154544e+00	5.735736e-01
-9	Rv2125	-9	0	A	T	0.497	-4.878638e+01	1.329207e+02	2.145704e+00	7.136603e-01
-9	Rv2127	-9	0	A	T	0.069	-1.260957e+02	1.518694e+02	2.180889e+00	4.065439e-01
-9	Rv2129c	-9	0	A	T	0.020	-7.405337e+01	7.334505e+01	2.162531e+00	3.128683e-01
-9	Rv2133c	-9	0	A	T	0.017	-1.319958e+02	1.150936e+02	2.172272e+00	2.516757e-01
-9	Rv2136c	-9	0	A	T	0.023	3.306681e+01	1.464657e+02	2.146225e+00	8.214237e-01
-9	Rv2138	-9	0	A	T	0.017	-1.361417e+01	5.471613e+01	2.146286e+00	8.035479e-01
-9	Rv2139	-9	0	A	T	0.055	8.799152e+01	1.828915e+02	2.162418e+00	6.305259e-01
-9	Rv2147c	-9	0	A	T	0.115	-8.694217e+01	9.015941e+01	2.157924e+00	3.350868e-01
-9	Rv2148c	-9	0	A	T	0.048	1.743039e+02	1.132075e+02	2.172665e+00	1.239077e-01
-9	Rv2152c	-9	0	A	T	0.015	-4.696950e+01	6.313520e+01	2.139755e+00	4.570555e-01
-9	Rv2153c	-9	0	A	T	0.060	1.064330e+02	1.223543e+02	2.132039e+00	3.845468e-01
-9	Rv2155c	-9	0	A	T	0.494	8.204358e+01	1.026515e+02	2.149282e+00	4.243113e-01
-9	Rv2157c	-9	0	A	T	0.019	-3.328984e+01	7.328418e+01	2.161257e+00	6.497282e-01
-9	Rv2158c	-9	0	A	T	0.039	9.425425e+00	6.815878e+01	2.147989e+00	8.900380e-01
-9	Rv2160c	-9	0	A	T	0.060	1.573631e+02	1.458012e+02	2.132475e+00	2.806769e-01
-9	Rv2161c	-9	0	A	T	0.024	7.538469e+01	1.095866e+02	2.137778e+00	4.916516e-01
-9	Rv2162c	-9	0	A	T	0.017	-5.380864e+01	5.088933e+01	2.140259e+00	2.905629e-01
-9	Rv2163c	-9	0	A	T	0.026	-1.715885e+02	7.078617e+01	2.192535e+00	1.549969e-02
-9	Rv2173	-9	0	A	T	0.028	1.010637e+02	3.547464e+01	2.110005e+00	4.463930e-03
-9	Rv2176	-9	0	A	T	0.180	3.216189e+01	5.018795e+01	2.142092e+00	5.217593e-01
-9	Rv2177c	-9	0	A	T	0.211	4.887553e-01	3.528960e+01	2.146936e+00	9.889521e-01
-9	Rv2178c	-9	0	A	T	0.430	1.235583e+02	9.287523e+01	2.134267e+00	1.836562e-01
-9	Rv2180c	-9	0	A	T	0.048	1.462956e+02	1.371493e+02	2.146798e+00	2.863323e-01
-9	Rv2185c	-9	0	A	T	0.022	-2.175824e+00	7.837120e+01	2.150004e+00	9.778559e-01
-9	Rv2187	-9	0	A	T	0.061	-1.834255e+01	1.067060e+02	2.145122e+00	8.635474e-01
-9	Rv2190c	-9	0	A	T	0.019	9.090271e+01	5.931923e+01	2.144566e+00	1.256861e-01
-9	Rv2191	-9	0	A	T	0.051	5.975526e+01	6.217130e+01	2.169635e+00	3.366809e-01
-9	Rv2197c	-9	0	A	T	0.014	6.467446e+01	1.403524e+02	2.145782e+00	6.450273e-01
-9	Rv2205c	-9	0	A	T	0.030	3.126855e+01	7.360707e+01	2.139167e+00	6.710580e-01
-9	Rv2207	-9	0	A	T	0.012	-1.040659e+01	6.945662e+01	2.148417e+00	8.809256e-01
-9	Rv2210c	-9	0	A	T	0.024	-1.334381e+02	1.290844e+02	2.182137e+00	3.014774e-01
-9	Rv2213	-9	0	A	T	0.047	-2.099821e+01	6.392239e+01	2.144127e+00	7.425960e-01
-9	Rv2214c	-9	0	A	T	0.050	-1.149644e+01	5.555396e+01	2.148162e+00	8.360912e-01
-9	Rv2216	-9	0	A	T	0.013	9.763221e+00	6.359217e+01	2.141784e+00	8.780079e-01
-9	Rv2221c	-9	0	A	T	0.026	-3.582197e-01	5.016826e+01	2.148144e+00	9.943041e-01
-9	Rv2226	-9	0	A	T	0.478	-8.141349e+01	1.210118e+02	2.151324e+00	5.012243e-01
-9	Rv2230c	-9	0	A	T	0.032	1.802980e+00	1.040259e+02	2.149464e+00	9.861747e-01
-9	Rv2231c	-9	0	A	T	0.029	-8.943391e+01	7.211941e+01	2.128691e+00	2.151941e-01
-9	Rv2234	-9	0	A	T	0.023	-5.074194e+01	1.002847e+02	2.156612e+00	6.129668e-01
-9	Rv2235	-9	0	A	T	0.012	-3.669047e+00	7.414068e+01	2.149138e+00	9.605391e-01
-9	Rv2236c	-9	0	A	T	0.477	5.201428e+01	1.318973e+02	2.152361e+00	6.933912e-01
-9	Rv2237	-9	0	A	T	0.041	7.896069e+01	1.501414e+02	2.146041e+00	5.990512e-01
-9	Rv2241	-9	0	A	T	0.023	1.264203e+02	7.095248e+01	2.157337e+00	7.504769e-02
-9	Rv2242	-9	0	A	T	0.073	8.667076e+00	4.973263e+01	2.144407e+00	8.616807e-01
-9	Rv2245	-9	0	A	T	0.142	1.312585e+02	7.434588e+01	2.123208e+00	7.773863e-02
-9	Rv2247	-9	0	A	T	0.078	-2.501331e+00	1.322107e+02	2.151316e+00	9.849087e-01
-9	Rv2248	-9	0	A	T	0.062	-1.843464e+01	7.434702e+01	2.147246e+00	8.042135e-01
-9	Rv2249c	-9	0	A	T	0.010	7.680897e+01	7.057744e+01	2.166763e+00	2.766897e-01
-9	Rv2252	-9	0	A	T	0.054	-1.270700e+02	9.400588e+01	2.157068e+00	1.767248e-01
-9	Rv2263	-9	0	A	T	0.017	-9.159406e+00	5.099794e+01	2.142424e+00	8.574950e-01
-9	Rv2264c	-9	0	A	T	0.086	-6.770683e+00	7.312006e+01	2.144195e+00	9.262397e-01
-9	Rv2265	-9	0	A	T	0.029	2.653583e+00	7.239367e+01	2.144939e+00	9.707664e-01
-9	Rv2266	-9	0	A	T	0.024	-7.192094e+01	7.893897e+01	2.137905e+00	3.624328e-01
-9	Rv2267c	-9	0	A	T	0.018	-4.454137e+01	5.207500e+01	2.155304e+00	3.925429e-01
-9	Rv2268c	-9	0	A	T	0.123	4.464300e+01	6.180872e+01	2.149896e+00	4.702687e-01
-9	Rv2270	-9	0	A	T	0.016	4.348340e+01	6.569505e+01	2.150072e+00	5.081672e-01
-9	Rv2274c	-9	0	A	T	0.056	-1.018225e+02	1.181315e+02	2.149962e+00	3.888963e-01
-9	Rv2275	-9	0	A	T	0.021	4.358720e+01	7.977940e+01	2.142226e+00	5.849319e-01
-9	Rv2276	-9	0	A	T	0.083	6.218944e+01	7.189662e+01	2.156085e+00	3.872248e-01
-9	Rv2277c	-9	0	A	T	0.047	5.364204e+00	2.953151e+01	2.142241e+00	8.558940e-01
-9	Rv2280	-9	0	A	T	0.101	-1.627446e+01	3.628382e+01	2.150283e+00	6.538524e-01
-9	Rv2281	-9	0	A	T	0.018	3.622558e+01	6.087231e+01	2.165941e+00	5.518866e-01
-9	Rv2284	-9	0	A	T	0.067	-4.611412e+01	7.134287e+01	2.161011e+00	5.181644e-01
-9	Rv2285	-9	0	A	T	0.044	3.778540e+01	7.294237e+01	2.155247e+00	6.045442e-01
-9	Rv2290	-9	0	A	T	0.064	-3.855761e+01	1.082304e+02	2.155578e+00	7.217140e-01
-9	Rv2291	-9	0	A	T	0.015	3.068092e+01	6.618848e+01	2.149413e+00	6.430645e-01
-9	Rv2293c	-9	0	A	T	0.061	1.807511e+01	1.213702e+02	2.149865e+00	8.816381e-01
-9	Rv2296	-9	0	A	T	0.113	1.436171e+01	1.288006e+02	2.153773e+00	9.112363e-01
-9	Rv2297	-9	0	A	T	0.045	-3.824079e+01	8.424545e+01	2.146013e+00	6.499697e-01
-9	Rv2298	-9	0	A	T	0.013	-1.721619e+01	6.139889e+01	2.147306e+00	7.792210e-01
-9	Rv2300c	-9	0	A	T	0.085	2.686785e+01	7.911475e+01	2.145537e+00	7.342141e-01
-9	Rv2303c	-9	0	A	T	0.015	-1.420507e+01	1.020186e+02	2.148440e+00	8.892845e-01
-9	Rv2305	-9	0	A	T	0.011	-5.525639e+00	6.951379e+01	2.145985e+00	9.366566e-01
-9	Rv2307c	-9	0	A	T	0.213	1.239909e+02	8.833203e+01	2.118631e+00	1.606760e-01
-9	Rv2308	-9	0	A	T	0.139	-6.145775e+00	8.125850e+01	2.151387e+00	9.397245e-01
-9	Rv2314c	-9	0	A	T	0.026	1.201677e+02	5.957218e+01	2.149101e+00	4.390491e-02
-9	Rv2316	-9	0	A	T	0.212	1.379320e+02	1.398991e+02	2.149831e+00	3.243671e-01
-9	Rv2317	-9	0	A	T	0.015	7.531238e+01	1.357331e+02	2.153336e+00	5.790988e-01
-9	Rv2320c	-9	0	A	T	0.014	7.098731e+01	6.474841e+01	2.148398e+00	2.731486e-01
-9	Rv2321c	-9	0	A	T	0.011	-1.302564e+02	7.418774e+01	2.113130e+00	7.938979e-02
-9	Rv2323c	-9	0	A	T	0.052	1.401946e+01	5.762215e+01	2.148874e+00	8.078158e-01
-9	Rv2326c	-9	0	A	T	0.056	-8.813576e+00	6.598477e+01	2.145061e+00	8.937657e-01
-9	Rv2328	-9	0	A	T	0.118	1.359554e+01	7.438945e+01	2.148533e+00	8.550167e-01
-9	Rv2329c	-9	0	A	T	0.012	-4.541510e+00	6.454101e+01	2.148550e+00	9.439142e-01
-9	Rv2333c	-9	0	A	T	0.211	3.007948e+01	7.523552e+01	2.145036e+00	6.893737e-01
-9	Rv2334	-9	0	A	T	0.021	1.288204e+02	9.781470e+01	2.093685e+00	1.881018e-01
-9	Rv2336	-9	0	A	T	0.015	-6.851325e+01	5.801219e+01	2.149692e+00	2.378369e-01
-9	Rv2337c	-9	0	A	T	0.495	-4.927369e+01	1.064499e+02	2.152138e+00	6.435355e-01
-9	Rv2338c	-9	0	A	T	0.025	4.733880e+00	6.388212e+01	2.144501e+00	9.409408e-01
-9	Rv2339	-9	0	A	T	0.293	2.421304e+00	4.946857e+01	2.148861e+00	9.609704e-01
-9	Rv2342	-9	0	A	T	0.032	5.578294e+01	8.192547e+01	2.155218e+00	4.960704e-01
-9	Rv2344c	-9	0	A	T	0.020	1.842773e+02	1.052920e+02	2.156136e+00	8.035372e-02
-9	Rv2346c	-9	0	A	T	0.121	-1.192282e+01	2.446490e+01	2.135173e+00	6.261060e-01
-9	Rv2347c	-9	0	A	T	0.082	2.772936e+01	3.604029e+01	2.145147e+00	4.418119e-01
-9	Rv2348c	-9	0	A	T	0.025	6.008217e+01	7.531210e+01	2.126103e+00	4.251625e-01
-9	Rv2349c	-9	0	A	T	0.079	3.051940e+01	6.947986e+01	2.143376e+00	6.605576e-01
-9	Rv2350c	-9	0	A	T	0.014	6.555382e+01	5.634274e+01	2.166014e+00	2.448708e-01
-9	Rv2351c	-9	0	A	T	0.366	2.052531e+00	3.121706e+01	2.148482e+00	9.475879e-01
-9	Rv2352c	-9	0	A	T	0.064	2.567970e+01	4.564667e+01	2.156068e+00	5.738317e-01
-9	Rv2353c	-9	0	A	T	0.094	5.037603e+01	2.176738e+01	2.200054e+00	2.082432e-02
-9	Rv2356c	-9	0	A	T	0.349	-1.600599e+01	2.296831e+01	2.130555e+00	4.860207e-01
-9	Rv2360c	-9	0	A	T	0.212	5.120467e+01	1.031747e+02	2.142431e+00	6.197823e-01
-9	Rv2366c	-9	0	A	T	0.051	5.290093e+01	7.870600e+01	2.145852e+00	5.016315e-01
-9	Rv2368c	-9	0	A	T	0.046	5.796356e+01	8.200198e+01	2.131575e+00	4.797970e-01
-9	Rv2370c	-9	0	A	T	0.028	5.559073e+01	8.444024e+01	2.131895e+00	5.104466e-01
-9	Rv2373c	-9	0	A	T	0.043	4.026462e+01	1.350162e+02	2.154293e+00	7.655877e-01
-9	Rv2376c	-9	0	A	T	0.020	9.923161e+00	1.094382e+02	2.146422e+00	9.277674e-01
-9	Rv2377c	-9	0	A	T	0.499	-3.083095e+02	4.569212e+02	2.158545e+00	4.999653e-01
-9	Rv2379c	-9	0	A	T	0.476	1.962914e+02	1.752535e+02	2.152281e+00	2.629254e-01
-9	Rv2380c	-9	0	A	T	0.061	-1.589559e+01	4.513972e+01	2.138941e+00	7.247952e-01
-9	Rv2381c	-9	0	A	T	0.030	2.535692e+01	5.581624e+01	2.143159e+00	6.497023e-01
-9	Rv2382c	-9	0	A	T	0.014	-6.386638e+01	1.242905e+02	2.148746e+00	6.074556e-01
-9	Rv2383c	-9	0	A	T	0.119	6.765750e+01	5.911222e+01	2.148160e+00	2.526254e-01
-9	Rv2384	-9	0	A	T	0.043	-7.970351e+01	7.708271e+01	2.145312e+00	3.013499e-01
-9	Rv2385	-9	0	A	T	0.044	-5.092121e+01	1.070717e+02	2.154643e+00	6.344621e-01
-9	Rv2391	-9	0	A	T	0.070	2.897953e+01	6.263434e+01	2.134790e+00	6.436812e-01
-9	Rv2394	-9	0	A	T	0.134	-5.054868e+01	4.691446e+01	2.160656e+00	2.814947e-01
-9	Rv2395	-9	0	A	T	0.036	5.042069e+00	5.673804e+01	2.144042e+00	9.292038e-01
-9	Rv2396	-9	0	A	T	0.089	2.941283e+01	4.607245e+01	2.153827e+00	5.233358e-01
-9	Rv2398c	-9	0	A	T	0.476	8.976313e+01	1.721753e+02	2.153168e+00	6.022235e-01
-9	Rv2400c	-9	0	A	T	0.057	-6.014350e+01	1.333922e+02	2.147134e+00	6.521615e-01
-9	Rv2402	-9	0	A	T	0.186	-5.025045e+01	5.412844e+01	2.153136e+00	3.534145e-01
-9	Rv2403c	-9	0	A	T	0.044	4.995230e+01	8.707380e+01	2.141124e+00	5.662961e-01
-9	Rv2406c	-9	0	A	T	0.012	-7.598162e+01	1.669726e+02	2.156256e+00	6.491545e-01
-9	Rv2408	-9	0	A	T	0.057	-1.870167e+02	9.182674e+01	2.156842e+00	4.191239e-02
-9	Rv2414c	-9	0	A	T	0.043	6.061677e+01	9.841450e+01	2.150254e+00	5.380583e-01
-9	Rv2415c	-9	0	A	T	0.141	-9.347425e+01	6.758510e+01	2.168835e+00	1.669103e-01
-9	Rv2424c	-9	0	A	T	0.057	9.058158e+00	4.513298e+01	2.141164e+00	8.409686e-01
-9	Rv2425c	-9	0	A	T	0.057	-7.940164e+01	6.912683e+01	2.153897e+00	2.509405e-01
-9	Rv2427c	-9	0	A	T	0.018	4.412702e+01	8.274153e+01	2.129930e+00	5.939192e-01
-9	Rv2428	-9	0	A	T	0.019	8.384737e+01	9.424185e+01	2.143701e+00	3.738076e-01
-9	Rv2433c	-9	0	A	T	0.057	-6.163053e+01	1.476846e+02	2.150915e+00	6.765269e-01
-9	Rv2434c	-9	0	A	T	0.015	5.648408e+01	5.035991e+01	2.157605e+00	2.622592e-01
-9	Rv2435c	-9	0	A	T	0.021	3.592779e+01	5.045103e+01	2.160676e+00	4.765251e-01
-9	Rv2436	-9	0	A	T	0.421	7.867138e+01	3.596456e+01	2.040815e+00	2.890560e-02
-9	Rv2437	-9	0	A	T	0.058	1.221750e+02	1.088737e+02	2.161003e+00	2.620195e-01
-9	Rv2438c	-9	0	A	T	0.226	-3.052519e+01	7.182768e+01	2.143461e+00	6.709308e-01
-9	Rv2439c	-9	0	A	T	0.213	1.816866e+01	7.565258e+01	2.144038e+00	8.102489e-01
-9	Rv2440c	-9	0	A	T	0.073	7.723484e+01	5.230893e+01	2.155694e+00	1.400752e-01
-9	Rv2443	-9	0	A	T	0.088	1.481486e+02	6.081563e+01	2.144871e+00	1.499797e-02
-9	Rv2444c	-9	0	A	T	0.014	-5.079819e+01	5.518996e+01	2.135530e+00	3.575407e-01
-9	Rv2446c	-9	0	A	T	0.216	-1.319699e+00	1.305941e+02	2.160141e+00	9.919390e-01
-9	Rv2447c	-9	0	A	T	0.041	1.073058e+01	4.635425e+01	2.149707e+00	8.169741e-01
-9	Rv2450c	-9	0	A	T	0.497	9.049463e+00	1.762074e+02	2.153227e+00	9.590499e-01
-9	Rv2452c	-9	0	A	T	0.042	6.416955e+00	1.179683e+02	2.144845e+00	9.566293e-01
-9	Rv2455c	-9	0	A	T	0.106	5.181390e+01	7.217810e+01	2.151210e+00	4.729858e-01
-9	Rv2457c	-9	0	A	T	0.017	7.135965e+01	2.126042e+02	2.153967e+00	7.371984e-01
-9	Rv2458	-9	0	A	T	0.498	-3.308887e+01	2.340751e+02	2.158548e+00	8.876098e-01
-9	Rv2465c	-9	0	A	T	0.023	-8.901556e+01	1.024649e+02	2.122433e+00	3.851667e-01
-9	Rv2467	-9	0	A	T	0.011	-3.474726e+01	6.643761e+01	2.132260e+00	6.010692e-01
-9	Rv2471	-9	0	A	T	0.070	2.029680e+01	8.374006e+01	2.140848e+00	8.085293e-01
-9	Rv2473	-9	0	A	T	0.119	-9.973153e+01	7.782451e+01	2.120653e+00	2.002746e-01
-9	Rv2476c	-9	0	A	T	0.498	7.425157e+01	3.094103e+02	2.159845e+00	8.103896e-01
-9	Rv2477c	-9	0	A	T	0.044	5.810774e+01	9.222876e+01	2.158902e+00	5.287919e-01
-9	Rv2478c	-9	0	A	T	0.047	6.210588e+01	5.730672e+01	2.149353e+00	2.787011e-01
-9	Rv2481c	-9	0	A	T	0.113	-9.095876e+01	1.159244e+02	2.156135e+00	4.328243e-01
-9	Rv2482c	-9	0	A	T	0.499	-2.723366e+02	3.196996e+02	2.142604e+00	3.944708e-01
-9	Rv2483c	-9	0	A	T	0.023	-8.346318e+00	7.985825e+01	2.150442e+00	9.167792e-01
-9	Rv2484c	-9	0	A	T	0.083	-4.387873e+01	7.121206e+01	2.147531e+00	5.379022e-01
-9	Rv2485c	-9	0	A	T	0.061	-4.553952e+00	7.543628e+01	2.144986e+00	9.518727e-01
-9	Rv2486	-9	0	A	T	0.029	-1.287225e+02	8.965693e+01	2.138524e+00	1.513484e-01
-9	Rv2487c	-9	0	A	T	0.087	4.110805e+01	4.363400e+01	2.157683e+00	3.463305e-01
-9	Rv2488c	-9	0	A	T	0.055	4.939085e+01	6.486928e+01	2.127194e+00	4.465774e-01
-9	Rv2490c	-9	0	A	T	0.089	-3.379656e+01	3.070357e+01	2.119839e+00	2.712376e-01
-9	Rv2492	-9	0	A	T	0.084	1.463301e+02	8.148981e+01	2.143239e+00	7.280248e-02
-9	Rv2494	-9	0	A	T	0.203	1.072751e+02	1.039120e+02	2.150581e+00	3.021145e-01
-9	Rv2495c	-9	0	A	T	0.499	-2.243872e+02	2.447771e+02	2.178949e+00	3.594888e-01
-9	Rv2501c	-9	0	A	T	0.011	9.509034e+01	7.073321e+01	2.177950e+00	1.790951e-01
-9	Rv2502c	-9	0	A	T	0.062	-8.586725e+01	6.940566e+01	2.144559e+00	2.162687e-01
-9	Rv2503c	-9	0	A	T	0.116	5.563926e+01	7.573969e+01	2.138601e+00	4.627233e-01
-9	Rv2505c	-9	0	A	T	0.028	-3.704518e+01	6.102446e+01	2.149035e+00	5.439324e-01
-9	Rv2508c	-9	0	A	T	0.038	4.011392e+01	1.250615e+02	2.165092e+00	7.484544e-01
-9	Rv2511	-9	0	A	T	0.044	1.332029e+02	8.935900e+01	2.164970e+00	1.363233e-01
-9	Rv2512c	-9	0	A	T	0.123	-3.780883e+01	2.547146e+01	2.124491e+00	1.379826e-01
-9	Rv2513	-9	0	A	T	0.500	3.910150e+01	7.140328e+02	2.164830e+00	9.563378e-01
-9	Rv2516c	-9	0	A	T	0.058	-3.826657e+01	1.026932e+02	2.148078e+00	7.094914e-01
-9	Rv2519	-9	0	A	T	0.062	1.192958e+02	5.943809e+01	2.169579e+00	4.497306e-02
-9	Rv2522c	-9	0	A	T	0.020	4.991009e+01	5.284798e+01	2.134739e+00	3.451559e-01
-9	Rv2524c	-9	0	A	T	0.119	-2.849507e+01	4.392115e+01	2.135197e+00	5.166093e-01
-9	Rv2531c	-9	0	A	T	0.026	-7.927659e+01	5.565014e+01	2.125466e+00	1.545531e-01
-9	Rv2537c	-9	0	A	T	0.103	-1.042598e+02	1.020622e+02	2.161390e+00	3.072136e-01
-9	Rv2540c	-9	0	A	T	0.011	-7.973225e+01	6.746891e+01	2.153124e+00	2.375400e-01
-9	Rv2542	-9	0	A	T	0.500	-2.797640e+02	5.014042e+02	2.163780e+00	5.769778e-01
-9	Rv2543	-9	0	A	T	0.094	-7.214624e+01	5.248174e+01	2.146474e+00	1.694901e-01
-9	Rv2544	-9	0	A	T	0.168	7.465934e+01	4.507554e+01	2.160206e+00	9.792600e-02
-9	Rv2545	-9	0	A	T	0.054	-1.425302e+02	1.659953e+02	2.155685e+00	3.907149e-01
-9	Rv2551c	-9	0	A	T	0.023	1.424887e+02	3.110189e+02	2.163266e+00	6.469404e-01
-9	Rv2552c	-9	0	A	T	0.012	1.087686e+02	1.227899e+02	2.136214e+00	3.759019e-01
-9	Rv2553c	-9	0	A	T	0.057	5.440846e+01	5.760394e+01	2.137795e+00	3.450955e-01
-9	Rv2556c	-9	0	A	T	0.010	1.986026e+01	7.725652e+01	2.156220e+00	7.971707e-01
-9	Rv2557	-9	0	A	T	0.022	4.294092e+01	6.482691e+01	2.122927e+00	5.078496e-01
-9	Rv2560	-9	0	A	T	0.453	5.288344e+01	9.092208e+01	2.140532e+00	5.609248e-01
-9	Rv2562	-9	0	A	T	0.056	-6.951775e+01	1.342949e+02	2.149482e+00	6.048004e-01
-9	Rv2563	-9	0	A	T	0.010	-4.796330e+00	7.157887e+01	2.146479e+00	9.465871e-01
-9	Rv2564	-9	0	A	T	0.058	-1.319669e+02	1.114900e+02	2.123962e+00	2.367859e-01
-9	Rv2565	-9	0	A	T	0.171	-5.236975e+01	6.485849e+01	2.157420e+00	4.195735e-01
-9	Rv2566	-9	0	A	T	0.478	8.025062e+01	1.379643e+02	2.149908e+00	5.608966e-01
-9	Rv2567	-9	0	A	T	0.497	-1.555244e+02	1.609444e+02	2.143284e+00	3.340819e-01
-9	Rv2570	-9	0	A	T	0.055	-5.829227e-01	1.116796e+02	2.153701e+00	9.958363e-01
-9	Rv2571c	-9	0	A	T	0.031	7.843409e+01	3.564010e+01	2.132667e+00	2.795028e-02
-9	Rv2573	-9	0	A	T	0.108	-3.923340e+01	1.387176e+02	2.157232e+00	7.773577e-01
-9	Rv2574	-9	0	A	T	0.018	1.231551e+01	1.189269e+02	2.152813e+00	9.175400e-01
-9	Rv2575	-9	0	A	T	0.017	-2.499193e+00	5.895823e+01	2.147014e+00	9.661957e-01
-9	Rv2578c	-9	0	A	T	0.098	-2.257526e+01	5.635925e+01	2.153304e+00	6.888172e-01
-9	Rv2583c	-9	0	A	T	0.015	-4.525411e+00	5.763929e+01	2.146930e+00	9.374337e-01
-9	Rv2584c	-9	0	A	T	0.498	2.342302e+01	2.015080e+02	2.152801e+00	9.074833e-01
-9	Rv2585c	-9	0	A	T	0.496	-5.198959e+01	1.257920e+02	2.143853e+00	6.794641e-01
-9	Rv2586c	-9	0	A	T	0.044	-5.492785e+01	9.676635e+01	2.150136e+00	5.703926e-01
-9	Rv2587c	-9	0	A	T	0.023	-2.744196e+02	1.652923e+02	2.125614e+00	9.714056e-02
-9	Rv2590	-9	0	A	T	0.018	-7.082402e+00	5.148507e+01	2.144990e+00	8.906101e-01
-9	Rv2591	-9	0	A	T	0.077	-4.383237e+00	5.487521e+01	2.143523e+00	9.363492e-01
-9	Rv2592c	-9	0	A	T	0.015	-4.835531e+01	6.409138e+01	2.158779e+00	4.507162e-01
-9	Rv2596	-9	0	A	T	0.058	2.135759e+02	1.535954e+02	2.138846e+00	1.646387e-01
-9	Rv2601	-9	0	A	T	0.027	5.686444e+00	7.463221e+01	2.146191e+00	9.392787e-01
-9	Rv2602	-9	0	A	T	0.018	3.282944e+01	8.471769e+01	2.152856e+00	6.984449e-01
-9	Rv2608	-9	0	A	T	0.024	-9.076659e+01	8.294714e+01	2.186475e+00	2.740617e-01
-9	Rv2611c	-9	0	A	T	0.500	-4.887275e+02	6.108116e+02	2.156337e+00	4.237990e-01
-9	Rv2612c	-9	0	A	T	0.045	1.655327e+02	9.966470e+01	2.157979e+00	9.700228e-02
-9	Rv2617c	-9	0	A	T	0.052	-1.471307e+02	1.946831e+02	2.168568e+00	4.499547e-01
-9	Rv2618	-9	0	A	T	0.042	1.056477e+02	1.243047e+02	2.151448e+00	3.955497e-01
-9	Rv2621c	-9	0	A	T	0.144	8.227951e-01	6.955847e+01	2.149359e+00	9.905642e-01
-9	Rv2622	-9	0	A	T	0.012	-7.836620e+01	9.213759e+01	2.137997e+00	3.952020e-01
-9	Rv2627c	-9	0	A	T	0.498	-2.981871e+02	1.759456e+02	2.149130e+00	9.038543e-02
-9	Rv2628	-9	0	A	T	0.035	-2.894952e+01	6.008155e+01	2.152557e+00	6.300118e-01
-9	Rv2629	-9	0	A	T	0.058	-1.711274e+02	1.000980e+02	2.192460e+00	8.760534e-02
-9	Rv2630	-9	0	A	T	0.024	1.991451e+01	1.044818e+02	2.144966e+00	8.488699e-01
-9	Rv2631	-9	0	A	T	0.160	-1.664646e+01	7.759716e+01	2.147145e+00	8.301758e-01
-9	Rv2634c	-9	0	A	T	0.073	-7.925639e+01	3.813567e+01	2.128330e+00	3.790165e-02
-9	Rv2637	-9	0	A	T	0.049	-2.258652e+02	1.428432e+02	2.155151e+00	1.141002e-01
-9	Rv2643	-9	0	A	T	0.022	8.568506e+00	7.620362e+01	2.151782e+00	9.104920e-01
-9	Rv2650c	-9	0	A	T	0.492	-4.088362e+01	8.074856e+01	2.145797e+00	6.127360e-01
-9	Rv2652c	-9	0	A	T	0.034	-1.056625e+02	6.704189e+01	2.162263e+00	1.152807e-01
-9	Rv2653c	-9	0	A	T	0.055	-2.056843e+01	8.446445e+01	2.151265e+00	8.076485e-01
-9	Rv2655c	-9	0	A	T	0.014	-3.515902e+01	6.341344e+01	2.147516e+00	5.793830e-01
-9	Rv2657c	-9	0	A	T	0.025	-1.369649e+01	9.756691e+01	2.145892e+00	8.883835e-01
-9	Rv2664	-9	0	A	T	0.041	-8.123672e+01	1.294160e+02	2.140557e+00	5.303114e-01
-9	Rv2666	-9	0	A	T	0.067	-7.495911e+01	5.447973e+01	2.125708e+00	1.691134e-01
-9	Rv2668	-9	0	A	T	0.499	4.704303e+02	3.036528e+02	2.159956e+00	1.215951e-01
-9	Rv2669	-9	0	A	T	0.017	1.247819e+01	1.298230e+02	2.156205e+00	9.234442e-01
-9	Rv2670c	-9	0	A	T	0.015	2.017997e+02	5.355255e+01	2.186431e+00	1.725846e-04
-9	Rv2672	-9	0	A	T	0.061	-1.416800e+01	1.088124e+02	2.150384e+00	8.964260e-01
-9	Rv2675c	-9	0	A	T	0.035	5.902657e+01	6.331445e+01	2.146164e+00	3.513860e-01
-9	Rv2678c	-9	0	A	T	0.017	-4.123458e+01	5.695300e+01	2.154844e+00	4.692040e-01
-9	Rv2679	-9	0	A	T	0.012	-1.742789e+02	6.361231e+01	2.130272e+00	6.242927e-03
-9	Rv2683	-9	0	A	T	0.020	1.645710e+02	1.378126e+02	2.094634e+00	2.326555e-01
-9	Rv2684	-9	0	A	T	0.050	2.410876e+01	7.751983e+01	2.158199e+00	7.558551e-01
-9	Rv2685	-9	0	A	T	0.077	9.036318e+00	8.183369e+01	2.144470e+00	9.120929e-01
-9	Rv2687c	-9	0	A	T	0.137	-7.776066e+01	1.008202e+02	2.150578e+00	4.406964e-01
-9	Rv2688c	-9	0	A	T	0.440	5.577875e+01	1.124438e+02	2.141522e+00	6.199459e-01
-9	Rv2689c	-9	0	A	T	0.049	-4.311662e+01	5.005861e+01	2.151594e+00	3.892368e-01
-9	Rv2690c	-9	0	A	T	0.035	2.202513e+01	7.679170e+01	2.146448e+00	7.743036e-01
-9	Rv2691	-9	0	A	T	0.477	5.525052e+01	1.049718e+02	2.137850e+00	5.987541e-01
-9	Rv2692	-9	0	A	T	0.099	1.551345e+01	9.760834e+01	2.149952e+00	8.737470e-01
-9	Rv2693c	-9	0	A	T	0.056	4.696095e+01	1.119875e+02	2.141873e+00	6.750439e-01
-9	Rv2694c	-9	0	A	T	0.108	-7.150301e+01	1.491259e+02	2.157600e+00	6.316863e-01
-9	Rv2696c	-9	0	A	T	0.013	-1.060792e+01	6.688595e+01	2.147297e+00	8.740137e-01
-9	Rv2697c	-9	0	A	T	0.108	-1.219847e+02	1.652651e+02	2.161320e+00	4.605926e-01
-9	Rv2702	-9	0	A	T	0.498	-3.268315e+02	2.226703e+02	2.127771e+00	1.424321e-01
-9	Rv2707	-9	0	A	T	0.035	-5.011601e+01	1.445088e+02	2.152739e+00	7.288020e-01
-9	Rv2709	-9	0	A	T	0.114	6.885789e+01	1.002446e+02	2.141839e+00	4.922825e-01
-9	Rv2712c	-9	0	A	T	0.073	-3.212517e+01	5.377927e+01	2.149367e+00	5.503877e-01
-9	Rv2713	-9	0	A	T	0.010	6.533642e+01	6.596801e+01	2.138649e+00	3.221708e-01
-9	Rv2714	-9	0	A	T	0.160	7.153421e+01	6.502306e+01	2.162191e+00	2.714992e-01
-9	Rv2715	-9	0	A	T	0.061	-4.854444e+01	6.868390e+01	2.140128e+00	4.798437e-01
-9	Rv2716	-9	0	A	T	0.203	-2.052084e+02	9.161861e+01	2.167792e+00	2.529042e-02
-9	Rv2718c	-9	0	A	T	0.030	-4.403385e+00	9.432872e+01	2.151216e+00	9.627752e-01
-9	Rv2719c	-9	0	A	T	0.059	3.907399e+00	1.486821e+02	2.149152e+00	9.790383e-01
-9	Rv2723	-9	0	A	T	0.010	7.027812e+01	6.601457e+01	2.131922e+00	2.872834e-01
-9	Rv2724c	-9	0	A	T	0.061	1.183173e+02	7.637883e+01	2.151188e+00	1.216318e-01
-9	Rv2725c	-9	0	A	T	0.012	4.932358e+01	6.578345e+01	2.145982e+00	4.535337e-01
-9	Rv2729c	-9	0	A	T	0.476	-7.279506e+01	1.474567e+02	2.169869e+00	6.216313e-01
-9	Rv2731	-9	0	A	T	0.093	-2.702373e+01	6.622157e+01	2.149820e+00	6.832892e-01
-9	Rv2733c	-9	0	A	T	0.038	5.997756e+01	7.065335e+01	2.165810e+00	3.961112e-01
-9	Rv2735c	-9	0	A	T	0.013	2.447023e+01	6.440271e+01	2.153689e+00	7.040466e-01
-9	Rv2736c	-9	0	A	T	0.049	-3.071337e+01	8.393257e+01	2.142480e+00	7.144842e-01
-9	Rv2739c	-9	0	A	T	0.042	1.833502e+02	1.372849e+02	2.160783e+00	1.819577e-01
-9	Rv2741	-9	0	A	T	0.272	-3.172739e+01	2.192152e+01	2.021066e+00	1.480760e-01
-9	Rv2748c	-9	0	A	T	0.146	2.877239e+01	6.108058e+01	2.152532e+00	6.376883e-01
-9	Rv2751	-9	0	A	T	0.017	-8.275922e+01	8.493632e+01	2.161313e+00	3.300754e-01
-9	Rv2752c	-9	0	A	T	0.042	8.018022e+01	3.165773e+01	2.192496e+00	1.144792e-02
-9	Rv2753c	-9	0	A	T	0.037	4.425765e+01	1.063616e+02	2.143575e+00	6.774090e-01
-9	Rv2756c	-9	0	A	T	0.223	-1.856038e+01	5.947584e+01	2.149646e+00	7.550461e-01
-9	Rv2761c	-9	0	A	T	0.118	-4.090788e+01	9.020000e+01	2.156333e+00	6.502555e-01
-9	Rv2764c	-9	0	A	T	0.225	6.420109e+01	4.585964e+01	2.137205e+00	1.617941e-01
-9	Rv2768c	-9	0	A	T	0.221	1.787557e+01	6.505413e+01	2.148671e+00	7.835338e-01
-9	Rv2769c	-9	0	A	T	0.216	8.279353e+01	8.244481e+01	2.135275e+00	3.154756e-01
-9	Rv2770c	-9	0	A	T	0.059	5.240202e+01	1.512141e+02	2.144692e+00	7.289978e-01
-9	Rv2771c	-9	0	A	T	0.499	5.149630e+00	2.527894e+02	2.154475e+00	9.837507e-01
-9	Rv2777c	-9	0	A	T	0.042	-2.441868e+01	6.969822e+01	2.156200e+00	7.261401e-01
-9	Rv2780	-9	0	A	T	0.011	8.747023e+01	5.763855e+01	2.143122e+00	1.293943e-01
-9	Rv2782c	-9	0	A	T	0.084	1.333800e+01	6.001837e+01	2.150083e+00	8.241721e-01
-9	Rv2783c	-9	0	A	T	0.021	-6.585535e+01	6.722891e+01	2.156503e+00	3.275015e-01
-9	Rv2784c	-9	0	A	T	0.012	-8.109179e+01	1.344684e+02	2.158950e+00	5.465892e-01
-9	Rv2786c	-9	0	A	T	0.041	1.973453e+01	1.129317e+02	2.153364e+00	8.613083e-01
-9	Rv2787	-9	0	A	T	0.117	8.837310e-01	7.124814e+01	2.146318e+00	9.901058e-01
-9	Rv2790c	-9	0	A	T	0.115	-1.204140e+01	5.113011e+01	2.147454e+00	8.138579e-01
-9	Rv2791c	-9	0	A	T	0.241	-7.278768e+01	8.525335e+01	2.154704e+00	3.934012e-01
-9	Rv2793c	-9	0	A	T	0.042	-3.071275e+01	7.610553e+01	2.140187e+00	6.866138e-01
-9	Rv2794c	-9	0	A	T	0.499	5.475601e+01	2.490266e+02	2.149290e+00	8.260028e-01
-9	Rv2797c	-9	0	A	T	0.055	9.578509e+01	5.624077e+01	2.131806e+00	8.881018e-02
-9	Rv2799	-9	0	A	T	0.037	1.557953e+01	7.259288e+01	2.145113e+00	8.301049e-01
-9	Rv2800	-9	0	A	T	0.180	2.653175e+00	5.466798e+01	2.148637e+00	9.613001e-01
-9	Rv2802c	-9	0	A	T	0.066	5.751906e+01	6.642797e+01	2.136501e+00	3.867301e-01
-9	Rv2805	-9	0	A	T	0.060	-9.722051e+01	1.326492e+02	2.155087e+00	4.637574e-01
-9	Rv2807	-9	0	A	T	0.427	7.121960e+01	7.128364e+01	2.151724e+00	3.179521e-01
-9	Rv2812	-9	0	A	T	0.475	-2.882219e+01	6.323060e+01	2.131422e+00	6.485993e-01
-9	Rv2813	-9	0	A	T	0.022	1.554960e+01	1.322773e+02	2.157344e+00	9.064420e-01
-9	Rv2818c	-9	0	A	T	0.029	8.193790e+01	6.751493e+01	2.148508e+00	2.251354e-01
-9	Rv2819c	-9	0	A	T	0.019	-1.647096e+01	6.617875e+01	2.140455e+00	8.034927e-01
-9	Rv2820c	-9	0	A	T	0.043	-1.826279e+01	5.324472e+01	2.150156e+00	7.316622e-01
-9	Rv2821c	-9	0	A	T	0.012	-8.267130e+01	6.526224e+01	2.143807e+00	2.054948e-01
-9	Rv2823c	-9	0	A	T	0.112	2.162137e+01	2.248409e+01	2.157846e+00	3.364343e-01
-9	Rv2824c	-9	0	A	T	0.043	6.791792e+00	1.226484e+02	2.145527e+00	9.558483e-01
-9	Rv2825c	-9	0	A	T	0.477	1.551586e+02	1.852821e+02	2.144306e+00	4.025287e-01
-9	Rv2828c	-9	0	A	T	0.141	-1.444864e+01	3.689916e+01	2.150870e+00	6.954466e-01
-9	Rv2830c	-9	0	A	T	0.499	2.424757e+02	3.706707e+02	2.148436e+00	5.131412e-01
-9	Rv2831	-9	0	A	T	0.057	-6.955200e+01	1.127962e+02	2.154560e+00	5.376075e-01
-9	Rv2832c	-9	0	A	T	0.029	5.953291e+01	5.841557e+01	2.142710e+00	3.083532e-01
-9	Rv2833c	-9	0	A	T	0.023	1.031118e+02	8.955616e+01	2.167552e+00	2.498175e-01
-9	Rv2834c	-9	0	A	T	0.013	1.556256e+02	6.322933e+01	2.133194e+00	1.398744e-02
-9	Rv2839c	-9	0	A	T	0.100	3.017635e+00	4.824449e+01	2.147538e+00	9.501365e-01
-9	Rv2848c	-9	0	A	T	0.067	-5.912068e+01	6.365074e+01	2.135348e+00	3.531691e-01
-9	Rv2850c	-9	0	A	T	0.197	1.582657e+01	6.033813e+01	2.145404e+00	7.931379e-01
-9	Rv2853	-9	0	A	T	0.438	1.486534e+01	5.182472e+01	2.152565e+00	7.742865e-01
-9	Rv2854	-9	0	A	T	0.223	-2.259831e+01	7.127693e+01	2.148093e+00	7.512627e-01
-9	Rv2856	-9	0	A	T	0.040	-1.356662e+02	9.610347e+01	2.147041e+00	1.583137e-01
-9	Rv2857c	-9	0	A	T	0.019	1.885345e+02	8.278618e+01	2.104798e+00	2.294417e-02
-9	Rv2858c	-9	0	A	T	0.049	-2.378622e+01	7.677222e+01	2.146402e+00	7.567466e-01
-9	Rv2859c	-9	0	A	T	0.027	1.457246e+00	6.501341e+01	2.142393e+00	9.821211e-01
-9	Rv2862c	-9	0	A	T	0.060	-8.248566e+01	1.258874e+02	2.152793e+00	5.124462e-01
-9	Rv2864c	-9	0	A	T	0.222	1.302405e+01	7.746797e+01	2.148563e+00	8.665165e-01
-9	Rv2867c	-9	0	A	T	0.013	1.900750e+01	5.919139e+01	2.141608e+00	7.481772e-01
-9	Rv2868c	-9	0	A	T	0.058	1.032922e+02	9.341648e+01	2.139845e+00	2.690765e-01
-9	Rv2869c	-9	0	A	T	0.060	4.616242e+01	1.295595e+02	2.144002e+00	7.216779e-01
-9	Rv2870c	-9	0	A	T	0.044	7.536666e+01	9.551698e+01	2.160864e+00	4.302489e-01
-9	Rv2871	-9	0	A	T	0.017	8.080022e+01	1.355690e+02	2.148153e+00	5.512850e-01
-9	Rv2874	-9	0	A	T	0.485	-4.934297e+01	6.664309e+01	2.130555e+00	4.592020e-01
-9	Rv2875	-9	0	A	T	0.113	3.485677e+01	6.994056e+01	2.157095e+00	6.183120e-01
-9	Rv2877c	-9	0	A	T	0.043	-1.292010e+02	8.406593e+01	2.197923e+00	1.245878e-01
-9	Rv2879c	-9	0	A	T	0.480	-9.981732e+01	1.315531e+02	2.158114e+00	4.481487e-01
-9	Rv2881c	-9	0	A	T	0.039	-5.961737e+01	7.860615e+01	2.160182e+00	4.483456e-01
-9	Rv2885c	-9	0	A	T	0.076	-1.597328e+01	5.968086e+01	2.150547e+00	7.890198e-01
-9	Rv2886c	-9	0	A	T	0.030	-8.613097e+01	1.085923e+02	2.138649e+00	4.278459e-01
-9	Rv2888c	-9	0	A	T	0.011	-9.954719e+00	6.727979e+01	2.148284e+00	8.823998e-01
-9	Rv2891	-9	0	A	T	0.058	-9.744851e+01	1.067613e+02	2.134815e+00	3.615517e-01
-9	Rv2892c	-9	0	A	T	0.012	5.398126e+01	6.650743e+01	2.135620e+00	4.171533e-01
-9	Rv2894c	-9	0	A	T	0.016	-1.753660e+02	1.138453e+02	2.174190e+00	1.237361e-01
-9	Rv2897c	-9	0	A	T	0.104	1.210749e+01	5.194560e+01	2.147136e+00	8.157399e-01
-9	Rv2899c	-9	0	A	T	0.054	-1.449255e+02	9.742746e+01	2.121664e+00	1.371464e-01
-9	Rv2900c	-9	0	A	T	0.050	9.444055e+00	5.316414e+01	2.145807e+00	8.590368e-01
-9	Rv2905	-9	0	A	T	0.073	3.180492e+01	7.053644e+01	2.142742e+00	6.521447e-01
-9	Rv2910c	-9	0	A	T	0.020	-6.364377e+01	1.166705e+02	2.175962e+00	5.855136e-01
-9	Rv2911	-9	0	A	T	0.141	-4.371403e+01	7.298037e+01	2.152464e+00	5.492999e-01
-9	Rv2913c	-9	0	A	T	0.015	-1.183116e+01	6.454608e+01	2.142592e+00	8.545960e-01
-9	Rv2915c	-9	0	A	T	0.014	-9.780194e+01	5.443173e+01	2.161334e+00	7.262810e-02
-9	Rv2917	-9	0	A	T	0.484	-1.106174e+02	7.162182e+01	2.140835e+00	1.227460e-01
-9	Rv2918c	-9	0	A	T	0.020	1.313250e+01	5.346095e+01	2.143187e+00	8.059989e-01
-9	Rv2922c	-9	0	A	T	0.221	-3.639743e+01	6.418233e+01	2.140251e+00	5.707589e-01
-9	Rv2923c	-9	0	A	T	0.166	1.109664e+01	1.301500e+02	2.157867e+00	9.320690e-01
-9	Rv2924c	-9	0	A	T	0.025	-4.828230e+01	9.023885e+01	2.164445e+00	5.927169e-01
-9	Rv2926c	-9	0	A	T	0.011	-5.152708e+01	5.873399e+01	2.140796e+00	3.805061e-01
-9	Rv2930	-9	0	A	T	0.044	-1.070343e+02	1.143111e+02	2.157972e+00	3.492902e-01
-9	Rv2931	-9	0	A	T	0.499	3.149117e+02	4.860447e+02	2.157080e+00	5.171723e-01
-9	Rv2932	-9	0	A	T	0.012	2.009249e+01	5.944733e+01	2.133371e+00	7.354328e-01
-9	Rv2933	-9	0	A	T	0.294	-6.326805e+00	5.419783e+01	2.147505e+00	9.070898e-01
-9	Rv2934	-9	0	A	T	0.068	-4.601095e+01	4.369678e+01	2.137388e+00	2.925769e-01
-9	Rv2935	-9	0	A	T	0.125	-2.851574e+01	4.901836e+01	2.155555e+00	5.608566e-01
-9	Rv2940c	-9	0	A	T	0.093	-2.361860e+01	4.118686e+01	2.145598e+00	5.664503e-01
-9	Rv2941	-9	0	A	T	0.053	4.345614e+01	6.864410e+01	2.153265e+00	5.268153e-01
-9	Rv2944	-9	0	A	T	0.159	-4.541985e+01	8.816106e+01	2.149455e+00	6.065164e-01
-9	Rv2946c	-9	0	A	T	0.043	-6.061426e+01	4.724596e+01	2.154282e+00	1.997632e-01
-9	Rv2947c	-9	0	A	T	0.495	-6.564941e+01	1.312085e+02	2.151396e+00	6.169269e-01
-9	Rv2948c	-9	0	A	T	0.033	3.828640e+01	5.984704e+01	2.143571e+00	5.224684e-01
-9	Rv2950c	-9	0	A	T	0.027	-5.225259e+01	6.113230e+01	2.130261e+00	3.928668e-01
-9	Rv2951c	-9	0	A	T	0.021	-2.654202e+01	9.721628e+01	2.145947e+00	7.848858e-01
-9	Rv2952	-9	0	A	T	0.066	2.916585e+01	6.867953e+01	2.154133e+00	6.711584e-01
-9	Rv2956	-9	0	A	T	0.016	-7.350911e+01	1.049641e+02	2.149594e+00	4.838630e-01
-9	Rv2957	-9	0	A	T	0.012	5.692778e+01	6.762112e+01	2.152934e+00	4.000362e-01
-9	Rv2958c	-9	0	A	T	0.051	3.794826e+01	6.750971e+01	2.158510e+00	5.741449e-01
-9	Rv2959c	-9	0	A	T	0.058	-1.566318e+02	9.548106e+01	2.173209e+00	1.011806e-01
-9	Rv2961	-9	0	A	T	0.013	1.358419e+02	1.749946e+02	2.136593e+00	4.377503e-01
-9	Rv2962c	-9	0	A	T	0.142	2.674567e+01	6.343731e+01	2.141497e+00	6.733887e-01
-9	Rv2964	-9	0	A	T	0.057	1.086114e+02	1.550952e+02	2.147523e+00	4.838863e-01
-9	Rv2967c	-9	0	A	T	0.014	-7.970316e+00	6.090715e+01	2.147618e+00	8.959085e-01
-9	Rv2969c	-9	0	A	T	0.012	-6.288838e+01	6.169355e+01	2.144509e+00	3.082394e-01
-9	Rv2971	-9	0	A	T	0.058	1.211006e+01	1.436505e+02	2.147751e+00	9.328306e-01
-9	Rv2973c	-9	0	A	T	0.012	-1.395662e+01	7.268398e+01	2.152620e+00	8.477615e-01
-9	Rv2974c	-9	0	A	T	0.014	4.904019e+01	5.947603e+01	2.137638e+00	4.098025e-01
-9	Rv2975c	-9	0	A	T	0.082	-2.912070e+01	1.175866e+02	2.158645e+00	8.044463e-01
-9	Rv2979c	-9	0	A	T	0.067	6.392230e-01	7.101897e+01	2.147696e+00	9.928201e-01
-9	Rv2981c	-9	0	A	T	0.474	2.350112e+02	1.068415e+02	2.057567e+00	2.802858e-02
-9	Rv2982c	-9	0	A	T	0.496	-8.307442e+01	1.345817e+02	2.132426e+00	5.371711e-01
-9	Rv2984	-9	0	A	T	0.178	-2.572927e+01	8.586027e+01	2.152857e+00	7.644863e-01
-9	Rv2992c	-9	0	A	T	0.027	2.234536e+01	8.829631e+01	2.146353e+00	8.002567e-01
-9	Rv2994	-9	0	A	T	0.225	-4.315714e+01	5.081520e+01	2.151088e+00	3.958904e-01
-9	Rv2996c	-9	0	A	T	0.020	-2.396421e+01	8.334852e+01	2.152400e+00	7.737666e-01
-9	Rv2997	-9	0	A	T	0.049	6.902576e+01	7.313758e+01	2.134858e+00	3.454771e-01
-9	Rv2998	-9	0	A	T	0.042	-9.035072e+01	1.481681e+02	2.158500e+00	5.421224e-01
-9	Rv2999	-9	0	A	T	0.499	1.666239e+02	2.783592e+02	2.157509e+00	5.495602e-01
-9	Rv3008	-9	0	A	T	0.017	5.539061e+01	9.989825e+01	2.140981e+00	5.793630e-01
-9	Rv3009c	-9	0	A	T	0.012	1.876693e+02	1.128804e+02	2.168878e+00	9.667033e-02
-9	Rv3014c	-9	0	A	T	0.016	7.696454e+00	5.005953e+01	2.143633e+00	8.778365e-01
-9	Rv3015c	-9	0	A	T	0.070	-5.635014e+01	9.162080e+01	2.142800e+00	5.386502e-01
-9	Rv3016	-9	0	A	T	0.026	-7.649606e+01	1.074701e+02	2.151672e+00	4.767370e-01
-9	Rv3017c	-9	0	A	T	0.016	-1.909547e+01	6.946731e+01	2.143371e+00	7.834537e-01
-9	Rv3018A	-9	0	A	T	0.028	-3.954372e+01	9.430634e+01	2.146810e+00	6.750656e-01
-9	Rv3020c	-9	0	A	T	0.014	6.364236e+01	1.447382e+02	2.153263e+00	6.602308e-01
-9	Rv3021c	-9	0	A	T	0.011	1.591978e+01	6.147168e+01	2.136933e+00	7.956982e-01
-9	Rv3022A	-9	0	A	T	0.023	-5.693517e+01	8.308170e+01	2.155484e+00	4.932958e-01
-9	Rv3022c	-9	0	A	T	0.010	5.322774e+01	8.901574e+01	2.136876e+00	5.499832e-01
-9	Rv3024c	-9	0	A	T	0.014	1.576032e+02	1.482910e+02	2.153044e+00	2.880934e-01
-9	Rv3026c	-9	0	A	T	0.014	1.398184e+02	6.671613e+01	2.132100e+00	3.632142e-02
-9	Rv3031	-9	0	A	T	0.015	-3.604210e+01	5.148212e+01	2.138387e+00	4.840105e-01
-9	Rv3032	-9	0	A	T	0.025	8.522258e+01	9.770126e+01	2.153023e+00	3.832362e-01
-9	Rv3034c	-9	0	A	T	0.032	7.410929e+01	8.497277e+01	2.165757e+00	3.833036e-01
-9	Rv3039c	-9	0	A	T	0.023	5.890308e+01	1.637360e+02	2.150694e+00	7.191033e-01
-9	Rv3042c	-9	0	A	T	0.477	-5.746842e+01	1.934106e+02	2.172019e+00	7.664187e-01
-9	Rv3047c	-9	0	A	T	0.054	-2.175035e+02	2.961906e+02	2.167702e+00	4.628910e-01
-9	Rv3049c	-9	0	A	T	0.028	3.599811e+01	7.495086e+01	2.143148e+00	6.311113e-01
-9	Rv3050c	-9	0	A	T	0.012	-7.630765e+01	6.101269e+01	2.150832e+00	2.112995e-01
-9	Rv3051c	-9	0	A	T	0.053	-8.483850e+01	1.275739e+02	2.142167e+00	5.061722e-01
-9	Rv3053c	-9	0	A	T	0.014	-9.944274e+01	2.037229e+02	2.154166e+00	6.255510e-01
-9	Rv3057c	-9	0	A	T	0.327	-1.708664e+01	7.584761e+01	2.155486e+00	8.218039e-01
-9	Rv3058c	-9	0	A	T	0.044	-1.134102e+02	9.239437e+01	2.141838e+00	2.198974e-01
-9	Rv3059	-9	0	A	T	0.064	1.108115e+02	8.300232e+01	2.129730e+00	1.821228e-01
-9	Rv3061c	-9	0	A	T	0.050	-2.900008e+01	4.782665e+01	2.149396e+00	5.443946e-01
-9	Rv3062	-9	0	A	T	0.498	4.016464e+02	2.624845e+02	2.128927e+00	1.262446e-01
-9	Rv3063	-9	0	A	T	0.499	-6.705795e+01	3.236199e+02	2.161218e+00	8.358803e-01
-9	Rv3071	-9	0	A	T	0.020	5.852926e+01	8.675711e+01	2.170015e+00	5.000418e-01
-9	Rv3073c	-9	0	A	T	0.026	-6.136294e+01	7.194881e+01	2.151652e+00	3.939063e-01
-9	Rv3074	-9	0	A	T	0.071	-2.134068e+01	6.644340e+01	2.142796e+00	7.481269e-01
-9	Rv3077	-9	0	A	T	0.164	4.926528e+01	6.620255e+01	2.152715e+00	4.569292e-01
-9	Rv3078	-9	0	A	T	0.011	-1.280337e+02	9.458241e+01	2.142022e+00	1.761021e-01
-9	Rv3079c	-9	0	A	T	0.021	1.688457e+02	9.240363e+01	2.156169e+00	6.791486e-02
-9	Rv3080c	-9	0	A	T	0.120	-1.177991e+00	4.303846e+01	2.147880e+00	9.781688e-01
-9	Rv3081	-9	0	A	T	0.063	4.780593e+01	5.325607e+01	2.140168e+00	3.695507e-01
-9	Rv3083	-9	0	A	T	0.017	1.028551e+02	4.806150e+01	2.137398e+00	3.255523e-02
-9	Rv3084	-9	0	A	T	0.122	-5.173245e+01	5.506068e+01	2.120396e+00	3.476406e-01
-9	Rv3085	-9	0	A	T	0.034	1.336915e+02	7.596463e+01	2.182376e+00	7.868304e-02
-9	Rv3087	-9	0	A	T	0.067	6.927845e+00	6.488572e+01	2.149065e+00	9.149898e-01
-9	Rv3088	-9	0	A	T	0.145	-4.266315e+01	5.722854e+01	2.143094e+00	4.561269e-01
-9	Rv3089	-9	0	A	T	0.066	-5.043256e+01	5.455121e+01	2.165507e+00	3.554170e-01
-9	Rv3090	-9	0	A	T	0.046	-4.241777e+01	7.635481e+01	2.152463e+00	5.786349e-01
-9	Rv3092c	-9	0	A	T	0.223	1.049403e+02	6.869715e+01	2.122873e+00	1.268874e-01
-9	Rv3093c	-9	0	A	T	0.480	1.979711e+02	1.239327e+02	2.164870e+00	1.104447e-01
-9	Rv3094c	-9	0	A	T	0.029	3.396296e+01	7.965334e+01	2.157522e+00	6.699061e-01
-9	Rv3096	-9	0	A	T	0.028	3.413739e+01	8.662601e+01	2.150413e+00	6.935954e-01
-9	Rv3097c	-9	0	A	T	0.237	-3.537629e+01	6.384746e+01	2.150787e+00	5.796333e-01
-9	Rv3104c	-9	0	A	T	0.017	1.040107e+02	1.070249e+02	2.142783e+00	3.313325e-01
-9	Rv3106	-9	0	A	T	0.049	2.793008e+02	7.564886e+01	2.129496e+00	2.326885e-04
-9	Rv3109	-9	0	A	T	0.014	1.467126e+00	5.957670e+01	2.145089e+00	9.803576e-01
-9	Rv3111	-9	0	A	T	0.017	6.305543e+01	5.951106e+01	2.150880e+00	2.895644e-01
-9	Rv3113	-9	0	A	T	0.285	4.264791e+01	2.596676e+01	2.144235e+00	1.007751e-01
-9	Rv3114	-9	0	A	T	0.061	2.515951e+01	9.950938e+01	2.143566e+00	8.004397e-01
-9	Rv3119	-9	0	A	T	0.018	-2.147796e+02	9.054661e+01	2.121281e+00	1.785155e-02
-9	Rv3120	-9	0	A	T	0.027	4.172955e+01	7.729239e+01	2.149075e+00	5.893742e-01
-9	Rv3121	-9	0	A	T	0.498	-5.185335e+01	1.555462e+02	2.152221e+00	7.389200e-01
-9	Rv3124	-9	0	A	T	0.103	-8.221014e+01	8.696327e+01	2.140602e+00	3.446789e-01
-9	Rv3125c	-9	0	A	T	0.119	8.131613e+01	5.632406e+01	2.155971e+00	1.490856e-01
-9	Rv3130c	-9	0	A	T	0.032	-1.402863e+02	9.218224e+01	2.136963e+00	1.283203e-01
-9	Rv3135	-9	0	A	T	0.042	3.165589e+01	3.183447e+01	2.111321e+00	3.202384e-01
-9	Rv3136	-9	0	A	T	0.034	7.269163e+01	4.715728e+01	2.098755e+00	1.234723e-01
-9	Rv3137	-9	0	A	T	0.494	-7.927355e+01	1.045659e+02	2.132204e+00	4.485317e-01
-9	Rv3139	-9	0	A	T	0.070	1.505859e+02	7.415002e+01	2.143530e+00	4.249819e-02
-9	Rv3140	-9	0	A	T	0.066	-3.593848e+01	8.360992e+01	2.151177e+00	6.673947e-01
-9	Rv3144c	-9	0	A	T	0.061	-5.438131e+01	9.106149e+01	2.154308e+00	5.504939e-01
-9	Rv3148	-9	0	A	T	0.031	9.283106e+01	8.202294e+01	2.123358e+00	2.579633e-01
-9	Rv3151	-9	0	A	T	0.499	1.161378e+02	2.461646e+02	2.147140e+00	6.371652e-01
-9	Rv3158	-9	0	A	T	0.029	2.740223e+01	9.080412e+01	2.142684e+00	7.628787e-01
-9	Rv3159c	-9	0	A	T	0.216	2.306921e+00	6.798393e+01	2.146040e+00	9.729361e-01
-9	Rv3161c	-9	0	A	T	0.067	-1.063229e+00	7.362873e+01	2.147516e+00	9.884811e-01
-9	Rv3169	-9	0	A	T	0.044	3.938933e+00	7.528012e+01	2.146747e+00	9.582797e-01
-9	Rv3170	-9	0	A	T	0.024	-2.262231e+01	5.988080e+01	2.143037e+00	7.056558e-01
-9	Rv3174	-9	0	A	T	0.186	4.304959e+01	7.115864e+01	2.151561e+00	5.453092e-01
-9	Rv3179	-9	0	A	T	0.224	8.070512e+01	7.294157e+01	2.152457e+00	2.687656e-01
-9	Rv3183	-9	0	A	T	0.026	-2.096693e+01	8.038332e+01	2.145967e+00	7.942642e-01
-9	Rv3190c	-9	0	A	T	0.430	4.810713e+01	6.798079e+01	2.147040e+00	4.792988e-01
-9	Rv3193c	-9	0	A	T	0.095	4.377831e+01	6.083242e+01	2.154612e+00	4.718816e-01
-9	Rv3195	-9	0	A	T	0.168	-4.574047e+00	6.363707e+01	2.148207e+00	9.427120e-01
-9	Rv3197	-9	0	A	T	0.020	-1.205582e+02	1.165214e+02	2.161162e+00	3.010492e-01
-9	Rv3199c	-9	0	A	T	0.067	2.271892e+01	4.714925e+01	2.141885e+00	6.300019e-01
-9	Rv3200c	-9	0	A	T	0.116	-3.426162e+00	6.974960e+01	2.148338e+00	9.608313e-01
-9	Rv3201c	-9	0	A	T	0.064	-1.422762e+02	6.221557e+01	2.095083e+00	2.238388e-02
-9	Rv3202c	-9	0	A	T	0.061	5.411394e+01	8.266213e+01	2.145888e+00	5.128282e-01
-9	Rv3204	-9	0	A	T	0.497	-5.797500e+01	2.282666e+02	2.155102e+00	7.995561e-01
-9	Rv3205c	-9	0	A	T	0.016	4.051527e+01	9.714232e+01	2.135310e+00	6.767028e-01
-9	Rv3209	-9	0	A	T	0.067	-1.185516e+02	7.597599e+01	2.170502e+00	1.189400e-01
-9	Rv3211	-9	0	A	T	0.012	-1.801306e+01	7.117967e+01	2.142619e+00	8.002627e-01
-9	Rv3213c	-9	0	A	T	0.497	6.496555e+01	2.919365e+02	2.162288e+00	8.239377e-01
-9	Rv3216	-9	0	A	T	0.015	-2.817725e+02	1.262376e+02	2.131075e+00	2.579835e-02
-9	Rv3217c	-9	0	A	T	0.218	-6.954546e+01	1.138518e+02	2.146378e+00	5.414230e-01
-9	Rv3218	-9	0	A	T	0.012	1.734881e+01	6.059621e+01	2.141489e+00	7.746976e-01
-9	Rv3220c	-9	0	A	T	0.064	3.805357e+01	7.805895e+01	2.158622e+00	6.259969e-01
-9	Rv3223c	-9	0	A	T	0.022	-3.622933e+01	1.137750e+02	2.139990e+00	7.502158e-01
-9	Rv3224	-9	0	A	T	0.021	1.649339e+02	7.863763e+01	2.148605e+00	3.617306e-02
-9	Rv3224A	-9	0	A	T	0.027	4.442975e+01	2.504680e+02	2.167975e+00	8.592352e-01
-9	Rv3225c	-9	0	A	T	0.024	2.619434e+01	6.711353e+01	2.152140e+00	6.963866e-01
-9	Rv3227	-9	0	A	T	0.041	1.413519e+02	1.002102e+02	2.140455e+00	1.586419e-01
-9	Rv3229c	-9	0	A	T	0.011	-1.844563e+01	6.463041e+01	2.142683e+00	7.753869e-01
-9	Rv3234c	-9	0	A	T	0.277	-1.962028e+01	7.952529e+01	2.147256e+00	8.051701e-01
-9	Rv3236c	-9	0	A	T	0.145	-2.694494e+01	6.068692e+01	2.156110e+00	6.571254e-01
-9	Rv3239c	-9	0	A	T	0.058	-1.869121e+00	5.056644e+01	2.145709e+00	9.705203e-01
-9	Rv3241c	-9	0	A	T	0.018	-2.191586e+02	1.026347e+02	2.169215e+00	3.294148e-02
-9	Rv3242c	-9	0	A	T	0.027	-9.514870e+01	9.544619e+01	2.150397e+00	3.190273e-01
-9	Rv3245c	-9	0	A	T	0.431	6.275893e+01	1.019637e+02	2.144678e+00	5.383427e-01
-9	Rv3247c	-9	0	A	T	0.034	-1.212924e+02	7.506514e+01	2.114928e+00	1.064009e-01
-9	Rv3249c	-9	0	A	T	0.018	-2.202912e+02	1.733273e+02	2.139100e+00	2.039972e-01
-9	Rv3252c	-9	0	A	T	0.044	-9.714541e+01	9.736902e+01	2.140650e+00	3.186294e-01
-9	Rv3256c	-9	0	A	T	0.025	1.060309e+02	1.229621e+02	2.152236e+00	3.886964e-01
-9	Rv3257c	-9	0	A	T	0.058	7.542614e+01	2.459130e+02	2.160467e+00	7.591120e-01
-9	Rv3263	-9	0	A	T	0.195	-1.685013e+01	5.839053e+01	2.144580e+00	7.729567e-01
-9	Rv3266c	-9	0	A	T	0.014	9.240084e+01	6.515370e+01	2.156613e+00	1.563993e-01
-9	Rv3270	-9	0	A	T	0.022	-1.080699e+01	6.498139e+01	2.143563e+00	8.679425e-01
-9	Rv3272	-9	0	A	T	0.058	3.312879e+01	1.167069e+02	2.145791e+00	7.765655e-01
-9	Rv3279c	-9	0	A	T	0.137	8.348642e+01	8.395035e+01	2.153420e+00	3.201979e-01
-9	Rv3281	-9	0	A	T	0.035	-3.241614e+01	3.305749e+01	2.132307e+00	3.269932e-01
-9	Rv3282	-9	0	A	T	0.054	-3.096883e+01	9.316179e+01	2.143837e+00	7.396317e-01
-9	Rv3283	-9	0	A	T	0.053	2.701331e+01	6.855991e+01	2.140288e+00	6.936453e-01
-9	Rv3287c	-9	0	A	T	0.016	6.105611e+00	6.002860e+01	2.148189e+00	9.190029e-01
-9	Rv3293	-9	0	A	T	0.058	1.204242e+01	1.006090e+02	2.148097e+00	9.047452e-01
-9	Rv3296	-9	0	A	T	0.077	8.721523e+01	4.509115e+01	2.136239e+00	5.332962e-02
-9	Rv3297	-9	0	A	T	0.044	-3.014213e+01	1.079847e+02	2.146746e+00	7.801918e-01
-9	Rv3299c	-9	0	A	T	0.062	-6.238615e+01	5.038943e+01	2.129274e+00	2.159347e-01
-9	Rv3300c	-9	0	A	T	0.040	1.177385e+02	9.215522e+01	2.169852e+00	2.016400e-01
-9	Rv3301c	-9	0	A	T	0.027	-8.985899e+01	9.977434e+01	2.156503e+00	3.679745e-01
-9	Rv3302c	-9	0	A	T	0.039	5.464821e+00	6.653892e+01	2.148330e+00	9.345576e-01
-9	Rv3303c	-9	0	A	T	0.498	-1.371701e+02	2.201604e+02	2.155091e+00	5.333758e-01
-9	Rv3305c	-9	0	A	T	0.012	1.013884e+02	7.097805e+01	2.150705e+00	1.534302e-01
-9	Rv3306c	-9	0	A	T	0.117	-1.773251e+01	7.764650e+01	2.148855e+00	8.193948e-01
-9	Rv3308	-9	0	A	T	0.023	-6.556350e+01	4.839979e+01	2.153065e+00	1.757990e-01
-9	Rv3317	-9	0	A	T	0.499	1.867813e+01	2.079346e+02	2.149522e+00	9.284401e-01
-9	Rv3318	-9	0	A	T	0.010	-7.711928e+01	6.835104e+01	2.141257e+00	2.594319e-01
-9	Rv3324A	-9	0	A	T	0.023	1.318054e+01	5.439441e+01	2.146871e+00	8.085792e-01
-9	Rv3327	-9	0	A	T	0.157	5.304692e+01	3.677432e+01	2.126249e+00	1.494293e-01
-9	Rv3328c	-9	0	A	T	0.498	-2.478581e+01	1.956591e+02	2.153287e+00	8.992166e-01
-9	Rv3329	-9	0	A	T	0.432	8.838162e+01	9.726273e+01	2.134887e+00	3.637012e-01
-9	Rv3331	-9	0	A	T	0.498	1.669159e+02	2.000857e+02	2.165568e+00	4.043262e-01
-9	Rv3339c	-9	0	A	T	0.016	-3.000196e+01	5.410442e+01	2.146849e+00	5.793293e-01
-9	Rv3341	-9	0	A	T	0.039	-1.249376e+02	1.431644e+02	2.147499e+00	3.830131e-01
-9	Rv3343c	-9	0	A	T	0.496	-5.661961e+01	1.068302e+02	2.136177e+00	5.962150e-01
-9	Rv3344c	-9	0	A	T	0.041	-3.018142e+01	3.546271e+01	2.109397e+00	3.949020e-01
-9	Rv3345c	-9	0	A	T	0.161	-1.722004e+00	1.990254e+01	2.140978e+00	9.310664e-01
-9	Rv3347c	-9	0	A	T	0.454	-3.738934e+01	5.737612e+01	2.145760e+00	5.147528e-01
-9	Rv3349c	-9	0	A	T	0.057	-4.596362e+01	1.112285e+02	2.147746e+00	6.795094e-01
-9	Rv3350c	-9	0	A	T	0.188	-3.381750e+01	2.884827e+01	2.135480e+00	2.413337e-01
-9	Rv3355c	-9	0	A	T	0.045	-5.141879e+01	9.562033e+01	2.147673e+00	5.908594e-01
-9	Rv3359	-9	0	A	T	0.031	1.461909e+02	9.235074e+01	2.195877e+00	1.136926e-01
-9	Rv3365c	-9	0	A	T	0.281	-1.722388e+00	5.634174e+01	2.147253e+00	9.756174e-01
-9	Rv3366	-9	0	A	T	0.055	3.003682e+01	1.458482e+02	2.144778e+00	8.368691e-01
-9	Rv3367	-9	0	A	T	0.031	-2.401970e+01	3.607243e+01	2.148202e+00	5.056228e-01
-9	Rv3370c	-9	0	A	T	0.032	-9.141009e+01	5.112311e+01	2.106791e+00	7.402850e-02
-9	Rv3371	-9	0	A	T	0.010	-1.036095e+02	7.323333e+01	2.144600e+00	1.573973e-01
-9	Rv3373	-9	0	A	T	0.026	5.218727e+01	7.351963e+01	2.133406e+00	4.779440e-01
-9	Rv3375	-9	0	A	T	0.039	-4.089962e+01	6.004957e+01	2.135476e+00	4.959445e-01
-9	Rv3377c	-9	0	A	T	0.047	-3.372582e+01	7.405827e+01	2.145909e+00	6.489090e-01
-9	Rv3378c	-9	0	A	T	0.026	-5.506570e+01	5.837565e+01	2.169570e+00	3.457227e-01
-9	Rv3379c	-9	0	A	T	0.040	1.252321e+01	6.774958e+01	2.145373e+00	8.533822e-01
-9	Rv3382c	-9	0	A	T	0.010	-7.856228e+01	6.460192e+01	2.146014e+00	2.241928e-01
-9	Rv3383c	-9	0	A	T	0.474	1.619623e+02	1.326483e+02	2.140369e+00	2.223357e-01
-9	Rv3388	-9	0	A	T	0.067	-2.560833e+01	2.882364e+01	2.121290e+00	3.744820e-01
-9	Rv3389c	-9	0	A	T	0.048	6.243121e+00	1.085033e+02	2.148353e+00	9.541260e-01
-9	Rv3390	-9	0	A	T	0.024	1.930581e+01	7.687955e+01	2.147212e+00	8.017672e-01
-9	Rv3391	-9	0	A	T	0.034	7.034811e+00	5.561929e+01	2.147719e+00	8.993725e-01
-9	Rv3395A	-9	0	A	T	0.011	-7.225636e+01	7.115445e+01	2.170868e+00	3.100841e-01
-9	Rv3395c	-9	0	A	T	0.105	4.041950e+01	9.792683e+01	2.160844e+00	6.798639e-01
-9	Rv3396c	-9	0	A	T	0.157	-2.574510e+00	1.238483e+02	2.156690e+00	9.834186e-01
-9	Rv3398c	-9	0	A	T	0.011	2.797919e+01	6.204114e+01	2.144153e+00	6.520890e-01
-9	Rv3399	-9	0	A	T	0.489	-8.083543e-01	7.370734e+01	2.150001e+00	9.912516e-01
-9	Rv3401	-9	0	A	T	0.074	6.435022e+01	4.247852e+01	2.165373e+00	1.300707e-01
-9	Rv3402c	-9	0	A	T	0.059	1.057686e+01	1.034780e+02	2.148782e+00	9.186046e-01
-9	Rv3403c	-9	0	A	T	0.020	7.722299e+00	5.231978e+01	2.148404e+00	8.826854e-01
-9	Rv3404c	-9	0	A	T	0.013	-2.480954e+01	5.659055e+01	2.129815e+00	6.611742e-01
-9	Rv3407	-9	0	A	T	0.048	1.488014e+02	1.768991e+02	2.173130e+00	4.004271e-01
-9	Rv3408	-9	0	A	T	0.498	1.918225e+02	2.768448e+02	2.152438e+00	4.885172e-01
-9	Rv3409c	-9	0	A	T	0.012	-1.484111e+01	5.374281e+01	2.137530e+00	7.824812e-01
-9	Rv3410c	-9	0	A	T	0.021	2.498490e+01	7.630981e+01	2.149195e+00	7.434133e-01
-9	Rv3411c	-9	0	A	T	0.102	-4.513362e+01	7.100875e+01	2.158396e+00	5.251573e-01
-9	Rv3413c	-9	0	A	T	0.021	4.934128e+01	9.717024e+01	2.132515e+00	6.117021e-01
-9	Rv3414c	-9	0	A	T	0.015	-1.446704e+02	6.373000e+01	2.149665e+00	2.338576e-02
-9	Rv3416	-9	0	A	T	0.084	5.928002e+01	1.049221e+02	2.156929e+00	5.721882e-01
-9	Rv3421c	-9	0	A	T	0.026	9.544126e+01	5.905294e+01	2.180750e+00	1.063210e-01
-9	Rv3423c	-9	0	A	T	0.012	2.359403e+01	6.602021e+01	2.142784e+00	7.208749e-01
-9	Rv3424c	-9	0	A	T	0.063	-7.289499e+00	6.001013e+01	2.142175e+00	9.033387e-01
-9	Rv3425	-9	0	A	T	0.154	-3.457879e+01	3.473540e+01	2.138967e+00	3.197033e-01
-9	Rv3426	-9	0	A	T	0.169	-3.209979e+01	3.546611e+01	2.139231e+00	3.656075e-01
-9	Rv3428c	-9	0	A	T	0.172	-4.897497e+01	3.649970e+01	2.134563e+00	1.799241e-01
-9	Rv3429	-9	0	A	T	0.188	-9.839237e+00	4.636993e+01	2.151706e+00	8.319957e-01
-9	Rv3431c	-9	0	A	T	0.026	-6.802506e+01	8.483117e+01	2.144361e+00	4.227808e-01
-9	Rv3433c	-9	0	A	T	0.056	-5.546202e+00	8.830592e+01	2.146629e+00	9.499312e-01
-9	Rv3434c	-9	0	A	T	0.048	1.979587e+02	6.788107e+01	2.143115e+00	3.610153e-03
-9	Rv3435c	-9	0	A	T	0.159	-5.065022e+01	8.020800e+01	2.153819e+00	5.278463e-01
-9	Rv3436c	-9	0	A	T	0.018	-1.841824e+01	9.224057e+01	2.145455e+00	8.417686e-01
-9	Rv3438	-9	0	A	T	0.017	1.138387e+02	8.687625e+01	2.143492e+00	1.903330e-01
-9	Rv3439c	-9	0	A	T	0.226	-9.562280e+01	7.165806e+01	2.135343e+00	1.823220e-01
-9	Rv3445c	-9	0	A	T	0.050	-1.349399e+01	9.536608e+01	2.149925e+00	8.875019e-01
-9	Rv3446c	-9	0	A	T	0.070	-1.232182e+02	9.470889e+01	2.150394e+00	1.935076e-01
-9	Rv3447c	-9	0	A	T	0.483	1.023349e+02	8.173940e+01	2.125545e+00	2.108326e-01
-9	Rv3448	-9	0	A	T	0.019	-5.342487e+01	7.526322e+01	2.145933e+00	4.779446e-01
-9	Rv3449	-9	0	A	T	0.065	2.684745e+01	6.261777e+01	2.157279e+00	6.681831e-01
-9	Rv3451	-9	0	A	T	0.370	6.980160e+01	8.549013e+01	2.148783e+00	4.143877e-01
-9	Rv3453	-9	0	A	T	0.213	1.344811e+02	1.497798e+02	2.150311e+00	3.694453e-01
-9	Rv3454	-9	0	A	T	0.023	-1.217236e+02	6.528844e+01	2.126803e+00	6.251615e-02
-9	Rv3456c	-9	0	A	T	0.017	-1.175266e+01	1.442066e+02	2.143827e+00	9.350592e-01
-9	Rv3457c	-9	0	A	T	0.013	-8.392066e+01	5.225699e+01	2.165257e+00	1.085609e-01
-9	Rv3463	-9	0	A	T	0.058	5.951982e+01	8.076918e+01	2.149449e+00	4.613233e-01
-9	Rv3465	-9	0	A	T	0.056	-6.158211e+01	9.828254e+01	2.155031e+00	5.310553e-01
-9	Rv3466	-9	0	A	T	0.125	2.501271e+01	4.079699e+01	2.134856e+00	5.399281e-01
-9	Rv3467	-9	0	A	T	0.401	3.464380e+01	3.388988e+01	2.143750e+00	3.068756e-01
-9	Rv3468c	-9	0	A	T	0.476	-4.399615e+01	1.031666e+02	2.154908e+00	6.698532e-01
-9	Rv3469c	-9	0	A	T	0.016	-1.186029e+02	1.047991e+02	2.140458e+00	2.579858e-01
-9	Rv3472	-9	0	A	T	0.026	6.023292e+00	1.153618e+02	2.149878e+00	9.583685e-01
-9	Rv3476c	-9	0	A	T	0.098	5.672444e+00	7.690470e+01	2.148693e+00	9.412144e-01
-9	Rv3478	-9	0	A	T	0.164	7.766675e+00	3.634752e+01	2.148584e+00	8.308352e-01
-9	Rv3479	-9	0	A	T	0.498	-3.066235e+02	2.108640e+02	2.157483e+00	1.461786e-01
-9	Rv3480c	-9	0	A	T	0.021	1.110394e+02	1.119414e+02	2.134183e+00	3.214306e-01
-9	Rv3481c	-9	0	A	T	0.020	2.403198e+02	1.044181e+02	2.104055e+00	2.153760e-02
-9	Rv3483c	-9	0	A	T	0.055	-1.115084e+01	9.748454e+01	2.146766e+00	9.089516e-01
-9	Rv3485c	-9	0	A	T	0.011	-9.838890e+01	7.105693e+01	2.146194e+00	1.664238e-01
-9	Rv3486	-9	0	A	T	0.023	-2.322042e+02	1.707783e+02	2.122129e+00	1.741925e-01
-9	Rv3487c	-9	0	A	T	0.058	4.850512e+00	9.116216e+01	2.148004e+00	9.575756e-01
-9	Rv3489	-9	0	A	T	0.041	-1.636798e+02	1.596355e+02	2.147174e+00	3.054174e-01
-9	Rv3490	-9	0	A	T	0.058	5.851314e+01	1.301178e+02	2.145648e+00	6.530146e-01
-9	Rv3492c	-9	0	A	T	0.023	2.294112e+02	1.568816e+02	2.156108e+00	1.439218e-01
-9	Rv3494c	-9	0	A	T	0.029	-2.417949e+01	7.438435e+01	2.143867e+00	7.451926e-01
-9	Rv3497c	-9	0	A	T	0.070	-1.651041e+01	6.863746e+01	2.145751e+00	8.099497e-01
-9	Rv3505	-9	0	A	T	0.016	5.180849e+01	5.754427e+01	2.176048e+00	3.681330e-01
-9	Rv3506	-9	0	A	T	0.163	1.420042e+02	6.340609e+01	2.164079e+00	2.530426e-02
-9	Rv3507	-9	0	A	T	0.158	-9.504229e+00	2.178257e+01	2.142492e+00	6.626831e-01
-9	Rv3508	-9	0	A	T	0.357	-4.090816e+00	2.337939e+01	2.145250e+00	8.611293e-01
-9	Rv3511	-9	0	A	T	0.408	-1.001115e+02	2.958488e+01	1.941214e+00	7.383754e-04
-9	Rv3512	-9	0	A	T	0.459	5.282214e-01	4.072509e+01	2.145571e+00	9.896536e-01
-9	Rv3513c	-9	0	A	T	0.091	2.461372e+01	4.231974e+01	2.151303e+00	5.609394e-01
-9	Rv3514	-9	0	A	T	0.233	2.817154e+01	2.107738e+01	2.137365e+00	1.816206e-01
-9	Rv3515c	-9	0	A	T	0.162	-3.587831e+01	7.132016e+01	2.141877e+00	6.150169e-01
-9	Rv3516	-9	0	A	T	0.498	2.177394e+02	2.736417e+02	2.158707e+00	4.263621e-01
-9	Rv3521	-9	0	A	T	0.480	-3.681440e+01	9.357118e+01	2.154487e+00	6.940681e-01
-9	Rv3522	-9	0	A	T	0.497	-2.747779e+02	2.725771e+02	2.147358e+00	3.136273e-01
-9	Rv3523	-9	0	A	T	0.161	2.863712e+01	7.852554e+01	2.152944e+00	7.154121e-01
-9	Rv3529c	-9	0	A	T	0.134	-2.359878e+01	8.832678e+01	2.151300e+00	7.893809e-01
-9	Rv3531c	-9	0	A	T	0.070	5.974007e+01	8.432776e+01	2.158811e+00	4.788212e-01
-9	Rv3532	-9	0	A	T	0.032	7.699036e+01	5.420415e+01	2.101872e+00	1.557642e-01
-9	Rv3533c	-9	0	A	T	0.144	-1.660229e+01	4.945627e+01	2.146377e+00	7.371600e-01
-9	Rv3534c	-9	0	A	T	0.109	-1.015885e+02	1.226859e+02	2.160020e+00	4.078182e-01
-9	Rv3535c	-9	0	A	T	0.136	2.428785e+01	7.889049e+01	2.153166e+00	7.582377e-01
-9	Rv3537	-9	0	A	T	0.055	-4.024543e+01	8.424816e+01	2.146885e+00	6.329522e-01
-9	Rv3538	-9	0	A	T	0.044	6.323511e+01	9.537692e+01	2.153350e+00	5.074597e-01
-9	Rv3540c	-9	0	A	T	0.056	-3.375620e+01	1.342807e+02	2.143945e+00	8.015603e-01
-9	Rv3543c	-9	0	A	T	0.020	3.134249e+01	1.028412e+02	2.148913e+00	7.605987e-01
-9	Rv3544c	-9	0	A	T	0.218	-2.979186e+01	1.221950e+02	2.158859e+00	8.074239e-01
-9	Rv3545c	-9	0	A	T	0.110	-1.888555e+02	8.990600e+01	2.137890e+00	3.589064e-02
-9	Rv3550	-9	0	A	T	0.022	6.398205e+00	7.159711e+01	2.154820e+00	9.288079e-01
-9	Rv3554	-9	0	A	T	0.104	-3.810533e+01	5.835743e+01	2.162409e+00	5.139074e-01
-9	Rv3555c	-9	0	A	T	0.019	-5.622485e+00	5.836203e+01	2.147353e+00	9.232686e-01
-9	Rv3558	-9	0	A	T	0.267	-3.767971e+01	6.067996e+01	2.153630e+00	5.347481e-01
-9	Rv3563	-9	0	A	T	0.060	8.022559e+00	1.160255e+02	2.146873e+00	9.448862e-01
-9	Rv3566c	-9	0	A	T	0.022	1.899329e+01	7.132932e+01	2.151616e+00	7.900735e-01
-9	Rv3567c	-9	0	A	T	0.059	-1.612378e+02	1.473055e+02	2.183084e+00	2.739256e-01
-9	Rv3570c	-9	0	A	T	0.018	4.477429e+01	1.057901e+02	2.144537e+00	6.722000e-01
-9	Rv3573c	-9	0	A	T	0.035	2.005689e+01	4.968068e+01	2.157438e+00	6.864953e-01
-9	Rv3576	-9	0	A	T	0.010	2.315249e+01	7.278963e+01	2.144170e+00	7.504855e-01
-9	Rv3579c	-9	0	A	T	0.015	6.010911e+01	1.552214e+02	2.146213e+00	6.986433e-01
-9	Rv3580c	-9	0	A	T	0.049	-1.060352e+02	6.496856e+01	2.103080e+00	1.029276e-01
-9	Rv3586	-9	0	A	T	0.080	-8.595394e+01	1.020375e+02	2.154651e+00	3.997497e-01
-9	Rv3587c	-9	0	A	T	0.050	2.958043e+01	7.048935e+01	2.139486e+00	6.748226e-01
-9	Rv3589	-9	0	A	T	0.012	1.041463e+02	6.263642e+01	2.120010e+00	9.663803e-02
-9	Rv3590c	-9	0	A	T	0.105	-6.653603e+01	5.064494e+01	2.146233e+00	1.891797e-01
-9	Rv3591c	-9	0	A	T	0.079	8.328081e+01	7.784097e+01	2.164458e+00	2.848922e-01
-9	Rv3593	-9	0	A	T	0.498	2.515494e+02	2.902994e+02	2.152824e+00	3.863843e-01
-9	Rv3596c	-9	0	A	T	0.012	-3.769704e+01	6.288963e+01	2.141704e+00	5.490117e-01
-9	Rv3597c	-9	0	A	T	0.038	-8.517919e+01	1.574983e+02	2.147417e+00	5.887303e-01
-9	Rv3598c	-9	0	A	T	0.057	-1.872607e+01	1.222935e+02	2.145956e+00	8.783269e-01
-9	Rv3604c	-9	0	A	T	0.026	-5.938147e+00	1.088021e+02	2.150269e+00	9.564844e-01
-9	Rv3605c	-9	0	A	T	0.017	-2.021147e+02	2.604897e+02	2.152214e+00	4.379631e-01
-9	Rv3608c	-9	0	A	T	0.029	5.413320e+01	7.748996e+01	2.142201e+00	4.849512e-01
-9	Rv3610c	-9	0	A	T	0.027	-1.116991e+01	7.170684e+01	2.148002e+00	8.762398e-01
-9	Rv3611	-9	0	A	T	0.029	3.800004e+01	4.776558e+01	2.132215e+00	4.264534e-01
-9	Rv3616c	-9	0	A	T	0.497	3.174800e+01	1.610234e+02	2.147568e+00	8.437335e-01
-9	Rv3618	-9	0	A	T	0.058	1.102771e+02	5.202915e+01	2.120551e+00	3.425616e-02
-9	Rv3620c	-9	0	A	T	0.090	1.409345e+01	3.861418e+01	2.149351e+00	7.151914e-01
-9	Rv3624c	-9	0	A	T	0.155	3.636830e+01	1.265110e+02	2.152045e+00	7.738022e-01
-9	Rv3629c	-9	0	A	T	0.015	1.967556e+01	4.935622e+01	2.151820e+00	6.902283e-01
-9	Rv3630	-9	0	A	T	0.476	1.119514e+01	1.096547e+02	2.150892e+00	9.186992e-01
-9	Rv3636	-9	0	A	T	0.219	-3.285635e+01	1.020588e+02	2.153985e+00	7.475591e-01
-9	Rv3639c	-9	0	A	T	0.040	4.090018e+01	5.285384e+01	2.153591e+00	4.391844e-01
-9	Rv3640c	-9	0	A	T	0.017	7.220669e+01	5.473079e+01	2.135592e+00	1.873247e-01
-9	Rv3649	-9	0	A	T	0.076	1.195055e+01	6.530462e+01	2.146084e+00	8.548320e-01
-9	Rv3651	-9	0	A	T	0.023	-3.583079e+01	5.583933e+01	2.157667e+00	5.212089e-01
-9	Rv3652	-9	0	A	T	0.217	-2.502466e+01	1.017995e+02	2.155118e+00	8.058624e-01
-9	Rv3653	-9	0	A	T	0.050	-2.438293e+01	5.063877e+01	2.153452e+00	6.302462e-01
-9	Rv3655c	-9	0	A	T	0.499	3.761271e+02	2.520174e+02	2.158395e+00	1.358470e-01
-9	Rv3657c	-9	0	A	T	0.122	3.169048e+01	9.832694e+01	2.155946e+00	7.472853e-01
-9	Rv3659c	-9	0	A	T	0.055	-1.015564e+02	6.545979e+01	2.154245e+00	1.210686e-01
-9	Rv3660c	-9	0	A	T	0.029	1.114638e+02	7.216322e+01	2.129067e+00	1.227119e-01
-9	Rv3662c	-9	0	A	T	0.018	-5.704180e+01	7.651089e+01	2.154974e+00	4.560961e-01
-9	Rv3664c	-9	0	A	T	0.017	1.458036e+02	1.106215e+02	2.137022e+00	1.877480e-01
-9	Rv3666c	-9	0	A	T	0.076	-1.765135e+01	7.926821e+01	2.152207e+00	8.238244e-01
-9	Rv3671c	-9	0	A	T	0.061	-2.336562e+01	1.051213e+02	2.155273e+00	8.241403e-01
-9	Rv3673c	-9	0	A	T	0.043	-3.082019e+00	9.417989e+01	2.145359e+00	9.738996e-01
-9	Rv3674c	-9	0	A	T	0.057	-5.278633e+01	9.832617e+01	2.151743e+00	5.914739e-01
-9	Rv3676	-9	0	A	T	0.056	-5.558514e+01	7.532136e+01	2.137603e+00	4.606787e-01
-9	Rv3680	-9	0	A	T	0.078	-2.053783e+01	4.528272e+01	2.148456e+00	6.502392e-01
-9	Rv3682	-9	0	A	T	0.057	8.847965e+01	7.888127e+01	2.166322e+00	2.622281e-01
-9	Rv3684	-9	0	A	T	0.011	1.715234e+02	6.637631e+01	2.096383e+00	9.883484e-03
-9	Rv3685c	-9	0	A	T	0.023	-4.307738e+01	6.429298e+01	2.133768e+00	5.029792e-01
-9	Rv3689	-9	0	A	T	0.125	2.654905e+01	6.112176e+01	2.147087e+00	6.641047e-01
-9	Rv3691	-9	0	A	T	0.061	-1.264137e+01	7.473335e+01	2.142167e+00	8.657055e-01
-9	Rv3693	-9	0	A	T	0.218	-1.237872e+02	9.492543e+01	2.142523e+00	1.924741e-01
-9	Rv3694c	-9	0	A	T	0.016	1.420074e+02	1.048444e+02	2.135913e+00	1.758516e-01
-9	Rv3696c	-9	0	A	T	0.090	7.438049e+01	2.223551e+01	2.033990e+00	8.485500e-04
-9	Rv3698	-9	0	A	T	0.035	-1.237428e+02	6.520716e+01	2.135928e+00	5.798322e-02
-9	Rv3703c	-9	0	A	T	0.160	8.393848e+01	7.420536e+01	2.144610e+00	2.582176e-01
-9	Rv3704c	-9	0	A	T	0.015	2.951983e+02	1.125451e+02	2.167048e+00	8.830951e-03
-9	Rv3705A	-9	0	A	T	0.031	-1.109273e+01	6.732343e+01	2.148075e+00	8.691553e-01
-9	Rv3705c	-9	0	A	T	0.033	-2.971700e+01	1.034494e+02	2.149259e+00	7.739631e-01
-9	Rv3710	-9	0	A	T	0.027	7.171739e+01	6.224290e+01	2.139853e+00	2.494669e-01
-9	Rv3711c	-9	0	A	T	0.498	-1.487536e+02	3.140703e+02	2.164068e+00	6.358511e-01
-9	Rv3712	-9	0	A	T	0.043	-3.074083e+00	1.273388e+02	2.148679e+00	9.807443e-01
-9	Rv3714c	-9	0	A	T	0.051	-1.173245e+02	6.662656e+01	2.114987e+00	7.851200e-02
-9	Rv3715c	-9	0	A	T	0.051	-7.486471e+01	1.944195e+02	2.151912e+00	7.002571e-01
-9	Rv3719	-9	0	A	T	0.499	-2.221651e+02	3.696772e+02	2.162293e+00	5.479759e-01
-9	Rv3720	-9	0	A	T	0.218	-4.954283e+01	1.080490e+02	2.145858e+00	6.466628e-01
-9	Rv3722c	-9	0	A	T	0.058	-1.678160e+01	8.170297e+01	2.143750e+00	8.372972e-01
-9	Rv3724B	-9	0	A	T	0.060	1.342235e+02	1.407184e+02	2.146591e+00	3.403592e-01
-9	Rv3725	-9	0	A	T	0.059	9.018190e+01	1.468740e+02	2.144761e+00	5.393290e-01
-9	Rv3727	-9	0	A	T	0.282	-8.726799e+00	5.682324e+01	2.153722e+00	8.779690e-01
-9	Rv3728	-9	0	A	T	0.032	2.632727e+01	5.007920e+01	2.146440e+00	5.991875e-01
-9	Rv3729	-9	0	A	T	0.188	-3.639216e+01	6.884976e+01	2.152940e+00	5.972016e-01
-9	Rv3731	-9	0	A	T	0.477	1.163339e+02	1.504778e+02	2.121891e+00	4.396214e-01
-9	Rv3737	-9	0	A	T	0.496	2.051159e+01	1.068607e+02	2.149352e+00	8.478171e-01
-9	Rv3738c	-9	0	A	T	0.017	5.060746e+01	5.469577e+01	2.168738e+00	3.550248e-01
-9	Rv3741c	-9	0	A	T	0.042	3.689250e+01	1.337437e+02	2.149184e+00	7.827161e-01
-9	Rv3743c	-9	0	A	T	0.036	-1.170920e+01	3.781822e+01	2.151475e+00	7.569066e-01
-9	Rv3746c	-9	0	A	T	0.024	-7.639713e-01	9.232644e+01	2.143301e+00	9.933992e-01
-9	Rv3749c	-9	0	A	T	0.014	4.137836e+01	5.575425e+01	2.149518e+00	4.581417e-01
-9	Rv3758c	-9	0	A	T	0.049	7.363984e+01	1.091272e+02	2.143359e+00	4.999313e-01
-9	Rv3759c	-9	0	A	T	0.213	1.895329e+02	9.350913e+01	2.185422e+00	4.289989e-02
-9	Rv3762c	-9	0	A	T	0.052	-7.974425e+01	5.475224e+01	2.142260e+00	1.455348e-01
-9	Rv3763	-9	0	A	T	0.022	-3.146350e+01	1.004686e+02	2.144590e+00	7.542092e-01
-9	Rv3764c	-9	0	A	T	0.496	-1.847003e+02	1.271173e+02	2.146245e+00	1.464944e-01
-9	Rv3766	-9	0	A	T	0.076	5.886018e+00	9.872165e+01	2.148332e+00	9.524666e-01
-9	Rv3769	-9	0	A	T	0.012	-4.583082e+01	7.379699e+01	2.127902e+00	5.346948e-01
-9	Rv3770c	-9	0	A	T	0.061	1.841903e+02	9.667408e+01	2.093157e+00	5.698978e-02
-9	Rv3772	-9	0	A	T	0.075	3.755243e+01	9.403276e+01	2.140199e+00	6.897047e-01
-9	Rv3773c	-9	0	A	T	0.087	2.476547e+01	8.233048e+01	2.145653e+00	7.636162e-01
-9	Rv3774	-9	0	A	T	0.022	8.290678e+00	4.889966e+01	2.145693e+00	8.653975e-01
-9	Rv3775	-9	0	A	T	0.221	2.757031e+01	7.151386e+01	2.142657e+00	6.999193e-01
-9	Rv3776	-9	0	A	T	0.499	2.659748e+01	2.165346e+02	2.151763e+00	9.022609e-01
-9	Rv3777	-9	0	A	T	0.212	5.649982e+01	1.226441e+02	2.149972e+00	6.451131e-01
-9	Rv3779	-9	0	A	T	0.012	7.520366e+01	6.364331e+01	2.122738e+00	2.375875e-01
-9	Rv3782	-9	0	A	T	0.050	-4.025697e+01	9.273613e+01	2.145260e+00	6.642942e-01
-9	Rv3784	-9	0	A	T	0.046	-1.349950e+02	7.550592e+01	2.172370e+00	7.405529e-02
-9	Rv3785	-9	0	A	T	0.036	-2.766273e+01	4.608518e+01	2.155467e+00	5.484545e-01
-9	Rv3786c	-9	0	A	T	0.266	3.804855e+01	5.769761e+01	2.146620e+00	5.097382e-01
-9	Rv3788	-9	0	A	T	0.052	-5.483675e+01	1.303179e+02	2.150342e+00	6.739841e-01
-9	Rv3792	-9	0	A	T	0.124	-9.518692e+01	6.000067e+01	2.129186e+00	1.129118e-01
-9	Rv3793	-9	0	A	T	0.110	-1.238462e+01	5.480436e+01	2.142383e+00	8.212574e-01
-9	Rv3794	-9	0	A	T	0.037	-2.266646e+01	4.421920e+01	2.154064e+00	6.083326e-01
-9	Rv3795	-9	0	A	T	0.299	1.019520e+02	1.865452e+01	1.895514e+00	5.644626e-08
-9	Rv3797	-9	0	A	T	0.112	-2.692001e+01	5.982733e+01	2.146158e+00	6.528214e-01
-9	Rv3798	-9	0	A	T	0.157	-3.492647e+01	3.881238e+01	2.140379e+00	3.683694e-01
-9	Rv3800c	-9	0	A	T	0.069	4.179496e+01	4.946522e+01	2.141309e+00	3.983191e-01
-9	Rv3801c	-9	0	A	T	0.062	2.248514e+02	9.435661e+01	2.114115e+00	1.733130e-02
-9	Rv3802c	-9	0	A	T	0.221	-5.617578e+00	8.640565e+01	2.153095e+00	9.481739e-01
-9	Rv3803c	-9	0	A	T	0.015	-7.529258e+01	6.021376e+01	2.140528e+00	2.113957e-01
-9	Rv3805c	-9	0	A	T	0.066	-4.227538e+00	6.629090e+01	2.149048e+00	9.491623e-01
-9	Rv3806c	-9	0	A	T	0.077	5.878356e+01	2.621842e+01	2.088879e+00	2.514353e-02
-9	Rv3808c	-9	0	A	T	0.029	3.915318e+00	5.456405e+01	2.143213e+00	9.428081e-01
-9	Rv3811	-9	0	A	T	0.060	1.049798e+02	5.675586e+01	2.158173e+00	6.461269e-02
-9	Rv3812	-9	0	A	T	0.011	-1.573408e+02	6.482039e+01	2.155068e+00	1.536032e-02
-9	Rv3813c	-9	0	A	T	0.010	2.989218e+01	7.303520e+01	2.153514e+00	6.824057e-01
-9	Rv3820c	-9	0	A	T	0.085	3.371177e+01	5.979157e+01	2.144107e+00	5.729838e-01
-9	Rv3822	-9	0	A	T	0.032	-3.829775e+00	6.880581e+01	2.148136e+00	9.556217e-01
-9	Rv3823c	-9	0	A	T	0.174	-5.712727e+01	4.654709e+01	2.165586e+00	2.199565e-01
-9	Rv3824c	-9	0	A	T	0.262	-2.887709e+01	5.558976e+01	2.146172e+00	6.035329e-01
-9	Rv3825c	-9	0	A	T	0.115	2.870230e+01	3.519842e+01	2.147279e+00	4.149849e-01
-9	Rv3826	-9	0	A	T	0.065	6.279640e+01	5.961204e+01	2.162185e+00	2.923669e-01
-9	Rv3827c	-9	0	A	T	0.497	-2.989308e+01	1.396163e+02	2.146784e+00	8.304995e-01
-9	Rv3828c	-9	0	A	T	0.025	-6.188442e+01	1.444748e+02	2.160389e+00	6.684821e-01
-9	Rv3829c	-9	0	A	T	0.059	6.341971e+01	7.521264e+01	2.134644e+00	3.992859e-01
-9	Rv3830c	-9	0	A	T	0.078	1.146321e+01	1.619712e+02	2.156205e+00	9.435904e-01
-9	Rv3831	-9	0	A	T	0.061	1.444993e+01	9.702806e+01	2.148431e+00	8.816383e-01
-9	Rv3832c	-9	0	A	T	0.027	1.967276e+02	7.122215e+01	2.123298e+00	5.831790e-03
-9	Rv3833	-9	0	A	T	0.426	-1.260610e+02	7.414324e+01	2.137141e+00	8.935223e-02
-9	Rv3835	-9	0	A	T	0.050	-7.430721e+00	9.194142e+01	2.148526e+00	9.355988e-01
-9	Rv3837c	-9	0	A	T	0.052	3.854350e+01	1.649723e+02	2.158944e+00	8.153083e-01
-9	Rv3838c	-9	0	A	T	0.062	-7.843544e+01	6.388158e+01	2.141366e+00	2.197594e-01
-9	Rv3839	-9	0	A	T	0.063	-1.125282e+01	8.538986e+01	2.147221e+00	8.951796e-01
-9	Rv3842c	-9	0	A	T	0.297	-1.581075e+01	6.627663e+01	2.143469e+00	8.114910e-01
-9	Rv3843c	-9	0	A	T	0.142	1.723217e+01	8.009987e+01	2.146573e+00	8.297007e-01
-9	Rv3847	-9	0	A	T	0.058	-1.323256e+02	1.104914e+02	2.153450e+00	2.313114e-01
-9	Rv3850	-9	0	A	T	0.012	2.238747e+02	9.055827e+01	2.178507e+00	1.357126e-02
-9	Rv3852	-9	0	A	T	0.018	-5.302474e+00	8.687474e+01	2.145404e+00	9.513411e-01
-9	Rv3854c	-9	0	A	T	0.180	1.163052e+02	1.898131e+01	1.877831e+00	1.218878e-09
-9	Rv3859c	-9	0	A	T	0.014	7.857098e+01	5.457674e+01	2.141836e+00	1.502361e-01
-9	Rv3860	-9	0	A	T	0.033	1.505922e+01	5.875030e+01	2.147245e+00	7.977442e-01
-9	Rv3862c	-9	0	A	T	0.037	1.546082e+02	3.658962e+01	2.202404e+00	2.569819e-05
-9	Rv3863	-9	0	A	T	0.110	8.662515e+00	6.020970e+01	2.150132e+00	8.856260e-01
-9	Rv3864	-9	0	A	T	0.259	-9.008021e+00	8.124128e+01	2.149946e+00	9.117306e-01
-9	Rv3865	-9	0	A	T	0.016	6.596970e+01	1.014617e+02	2.135583e+00	5.156951e-01
-9	Rv3868	-9	0	A	T	0.012	1.920978e+02	6.414643e+01	2.108145e+00	2.805131e-03
-9	Rv3869	-9	0	A	T	0.055	-7.604615e+01	5.607440e+01	2.142116e+00	1.753083e-01
-9	Rv3870	-9	0	A	T	0.070	-1.480820e+01	3.864292e+01	2.139612e+00	7.016365e-01
-9	Rv3871	-9	0	A	T	0.106	-1.272120e+01	3.755716e+01	2.140085e+00	7.348846e-01
-9	Rv3872	-9	0	A	T	0.499	3.897404e+01	4.026677e+02	2.162340e+00	9.229101e-01
-9	Rv3873	-9	0	A	T	0.112	5.728428e+00	7.321370e+01	2.149524e+00	9.376485e-01
-9	Rv3874	-9	0	A	T	0.111	8.510824e+01	8.725385e+01	2.154519e+00	3.295588e-01
-9	Rv3876	-9	0	A	T	0.044	-1.984755e+01	4.232628e+01	2.133476e+00	6.392158e-01
-9	Rv3877	-9	0	A	T	0.034	1.933019e+01	5.897481e+01	2.139669e+00	7.431440e-01
-9	Rv3878	-9	0	A	T	0.160	7.746937e+01	7.922790e+01	2.132811e+00	3.283734e-01
-9	Rv3879c	-9	0	A	T	0.235	1.170523e+01	4.433314e+01	2.146131e+00	7.918041e-01
-9	Rv3881c	-9	0	A	T	0.056	-7.986155e+00	3.856403e+01	2.147388e+00	8.359770e-01
-9	Rv3882c	-9	0	A	T	0.250	-5.713033e+01	5.071754e+01	2.135555e+00	2.602097e-01
-9	Rv3883c	-9	0	A	T	0.032	5.291047e+00	7.018272e+01	2.146350e+00	9.399176e-01
-9	Rv3884c	-9	0	A	T	0.236	-2.619841e+01	5.573921e+01	2.150081e+00	6.384300e-01
-9	Rv3885c	-9	0	A	T	0.033	6.535841e+01	4.862037e+01	2.104756e+00	1.791249e-01
-9	Rv3886c	-9	0	A	T	0.145	9.483403e+01	5.427898e+01	2.111998e+00	8.087204e-02
-9	Rv3887c	-9	0	A	T	0.025	1.178434e+01	4.665240e+01	2.145847e+00	8.006226e-01
-9	Rv3888c	-9	0	A	T	0.124	-4.704110e+01	4.971707e+01	2.125643e+00	3.442541e-01
-9	Rv3889c	-9	0	A	T	0.109	-3.655201e+01	7.090243e+01	2.140333e+00	6.062832e-01
-9	Rv3892c	-9	0	A	T	0.403	5.323078e+01	5.189374e+01	2.127438e+00	3.052144e-01
-9	Rv3893c	-9	0	A	T	0.014	5.560688e+01	5.679210e+01	2.153252e+00	3.277179e-01
-9	Rv3894c	-9	0	A	T	0.498	2.413676e+02	2.331521e+02	2.160582e+00	3.007723e-01
-9	Rv3895c	-9	0	A	T	0.016	-1.259482e+02	5.673774e+01	2.135758e+00	2.662139e-02
-9	Rv3896c	-9	0	A	T	0.500	3.910150e+01	7.140328e+02	2.164830e+00	9.563378e-01
-9	Rv3897c	-9	0	A	T	0.115	-4.363535e+00	6.149052e+01	2.151116e+00	9.434395e-01
-9	Rv3898c	-9	0	A	T	0.059	8.470443e+01	1.483026e+02	2.153265e+00	5.680012e-01
-9	Rv3899c	-9	0	A	T	0.034	-3.513073e+01	5.189088e+01	2.149806e+00	4.985324e-01
-9	Rv3900c	-9	0	A	T	0.169	-3.226956e+01	6.326312e+01	2.153286e+00	6.100883e-01
-9	Rv3901c	-9	0	A	T	0.201	5.493510e+00	7.586067e+01	2.152896e+00	9.422834e-01
-9	Rv3903c	-9	0	A	T	0.054	-6.150762e+01	4.228279e+01	2.142057e+00	1.460281e-01
-9	Rv3906c	-9	0	A	T	0.030	-4.399050e+01	7.278651e+01	2.137922e+00	5.457101e-01
-9	Rv3907c	-9	0	A	T	0.035	-4.132768e+01	6.887214e+01	2.135452e+00	5.485799e-01
-9	Rv3908	-9	0	A	T	0.056	-8.316479e+01	6.794722e+01	2.150616e+00	2.212131e-01
-9	Rv3909	-9	0	A	T	0.016	-3.607088e+01	5.163508e+01	2.139725e+00	4.849577e-01
-9	Rv3910	-9	0	A	T	0.189	-6.572636e+00	4.214878e+01	2.140712e+00	8.761080e-01
-9	Rv3913	-9	0	A	T	0.018	-6.194317e+01	7.929240e+01	2.138359e+00	4.348433e-01
-9	Rv3915	-9	0	A	T	0.054	6.950664e+01	6.038293e+01	2.126447e+00	2.499273e-01
-9	Rv3916c	-9	0	A	T	0.044	6.596851e+01	6.745820e+01	2.138478e+00	3.283176e-01
-9	Rv3919c	-9	0	A	T	0.286	7.898290e+01	2.163964e+01	2.022797e+00	2.738956e-04
-9	Rv3920c	-9	0	A	T	0.025	9.065624e+01	6.641768e+01	2.112267e+00	1.725339e-01
-9	Rv3922c	-9	0	A	T	0.016	1.211293e+02	1.286673e+02	2.155107e+00	3.466867e-01
-9	Rvnr01	-9	0	A	T	0.109	2.411613e+02	2.134576e+01	1.885563e+00	3.641032e-28
-9	Rvnr02	-9	0	A	T	0.049	8.267503e+01	3.750083e+01	2.191173e+00	2.767491e-02
-9	inter_PE12_fbiC	-9	0	A	T	0.012	1.247921e+02	1.766159e+02	2.161118e+00	4.799725e-01
-9	inter_PE19_esxM	-9	0	A	T	0.030	-2.583990e+01	1.001017e+02	2.148626e+00	7.963470e-01
-9	inter_PE19_esxM-SNP_CS_2030347_ATGGCCTCA1-9ATGGCCTCG_MAS1-3MAS_esxM	-9	0	A	T	0.023	7.105090e+01	8.526265e+01	2.147881e+00	4.048355e-01
-9	inter_PE27A_esxR	-9	0	A	T	0.028	2.174424e+01	8.093706e+01	2.148071e+00	7.882417e-01
-9	inter_PE33_Rv3651	-9	0	A	T	0.024	-4.371926e+01	1.041176e+02	2.150428e+00	6.746336e-01
-9	inter_PE34_Rv3747	-9	0	A	T	0.030	1.864602e+02	6.611277e+01	2.087366e+00	4.878361e-03
-9	inter_PE36_Rv3894c	-9	0	A	T	0.153	3.964416e+01	8.823077e+01	2.155425e+00	6.532815e-01
-9	inter_PE3_PE4	-9	0	A	T	0.041	5.603794e+01	2.150830e+02	2.156191e+00	7.944923e-01
-9	inter_PE7_betP	-9	0	A	T	0.057	2.021735e+01	1.175739e+02	2.147256e+00	8.635031e-01
-9	inter_PE8_Rv1041c	-9	0	A	T	0.375	-3.129925e+01	4.361507e+01	2.143120e+00	4.731319e-01
-9	inter_PE_PE	-9	0	A	T	0.492	-5.083140e+01	8.938744e+01	2.159204e+00	5.696934e-01
-9	inter_PE_PPE12	-9	0	A	T	0.061	-9.668711e+01	9.043528e+01	2.132672e+00	2.852314e-01
-9	inter_PE_PPE3	-9	0	A	T	0.024	1.639904e+01	4.469631e+01	2.156441e+00	7.137605e-01
-9	inter_PE_Rv0979c	-9	0	A	T	0.030	7.608845e+01	3.957015e+01	2.082420e+00	5.473824e-02
-9	inter_PE_Rv1453	-9	0	A	T	0.045	-1.540052e+02	1.047734e+02	2.180345e+00	1.418609e-01
-9	inter_PE_Rv1819c	-9	0	A	T	0.110	3.131466e+01	1.007533e+02	2.149576e+00	7.560040e-01
-9	inter_PE_Rv2616	-9	0	A	T	0.218	-7.105294e+01	3.223022e+01	2.108755e+00	2.768018e-02
-9	inter_PE_Rv3346c	-9	0	A	T	0.039	4.854359e+01	5.265179e+01	2.132991e+00	3.567321e-01
-9	inter_PE_Rvnt25	-9	0	A	T	0.061	-4.407698e+00	8.778638e+01	2.145033e+00	9.599641e-01
-9	inter_PE_ctaB	-9	0	A	T	0.019	-2.349064e+01	8.513720e+01	2.153613e+00	7.826620e-01
-9	inter_PE_cysA1	-9	0	A	T	0.012	1.594981e+02	1.991883e+02	2.158949e+00	4.234444e-01
-9	inter_PE_fadD19	-9	0	A	T	0.023	-1.897066e+01	1.102304e+02	2.144709e+00	8.633886e-01
-9	inter_PE_ilvX	-9	0	A	T	0.136	-1.322114e+00	1.028505e+02	2.154208e+00	9.897459e-01
-9	inter_PE_mprA	-9	0	A	T	0.484	9.854212e+01	5.549119e+01	2.103624e+00	7.602316e-02
-9	inter_PPE13_Rv0879c	-9	0	A	T	0.019	5.925233e+00	1.220004e+02	2.146514e+00	9.612724e-01
-9	inter_PPE18_esxK	-9	0	A	T	0.073	-4.797741e+01	5.886336e+01	2.146236e+00	4.152015e-01
-9	inter_PPE18_esxK-SNP_CS_1340659_ATGGCCTCA1-9ATGGCCTCG_MAS1-3MAS_esxK	-9	0	A	T	0.067	-3.415849e+01	5.551021e+01	2.157286e+00	5.384400e-01
-9	inter_PPE23_Rv1706A	-9	0	A	T	0.495	1.756886e+02	1.434565e+02	2.133713e+00	2.209414e-01
-9	inter_PPE30_PE	-9	0	A	T	0.108	-6.148001e+01	1.466420e+02	2.155325e+00	6.751087e-01
-9	inter_PPE36_prcA	-9	0	A	T	0.499	8.458329e+01	1.610262e+02	2.131842e+00	5.994905e-01
-9	inter_PPE38_PPE39	-9	0	A	T	0.042	-1.525501e+01	5.524739e+01	2.147670e+00	7.825033e-01
-9	inter_PPE51_Rv3137	-9	0	A	T	0.076	1.995158e+01	8.207350e+01	2.149841e+00	8.079751e-01
-9	inter_PPE53_Rv3160c	-9	0	A	T	0.084	-7.032887e+00	2.593672e+01	2.138184e+00	7.863192e-01
-9	inter_PPE56_Rv3351c	-9	0	A	T	0.012	-9.962548e+01	7.817123e+01	2.135229e+00	2.027563e-01
-9	inter_PPE57_PPE58	-9	0	A	T	0.028	4.171253e+00	7.027533e+01	2.151399e+00	9.526788e-01
-9	inter_PPE58_Rv3427c	-9	0	A	T	0.012	7.910720e+00	5.609450e+01	2.144436e+00	8.878746e-01
-9	inter_PPE60_Rv3479	-9	0	A	T	0.195	-1.142274e+02	7.762809e+01	2.206127e+00	1.414329e-01
-9	inter_PPE61_PPE62	-9	0	A	T	0.056	1.784864e+01	1.423719e+02	2.148271e+00	9.002551e-01
-9	inter_PPE69_PE36	-9	0	A	T	0.104	1.362222e+02	6.194542e+01	2.147456e+00	2.806816e-02
-9	inter_Rv0010c_Rv0011c	-9	0	A	T	0.011	1.607058e+01	5.608183e+01	2.141212e+00	7.745031e-01
-9	inter_Rv0021c_whiB5	-9	0	A	T	0.467	2.623869e+01	6.324604e+01	2.151486e+00	6.783154e-01
-9	inter_Rv0026_Rv0027	-9	0	A	T	0.156	-4.939471e+01	1.273867e+02	2.171190e+00	6.982685e-01
-9	inter_Rv0037c_Rv0038	-9	0	A	T	0.027	3.649360e-01	2.651056e+02	2.166404e+00	9.989019e-01
-9	inter_Rv0051_Rv0052	-9	0	A	T	0.154	1.287745e+02	1.515436e+02	2.162566e+00	3.956366e-01
-9	inter_Rv0061_celA1	-9	0	A	T	0.015	1.402837e+02	1.338569e+02	2.147758e+00	2.948494e-01
-9	inter_Rv0067c_Rv0068	-9	0	A	T	0.105	4.573062e+01	6.199482e+01	2.139594e+00	4.608737e-01
-9	inter_Rv0071_Rv0072	-9	0	A	T	0.437	4.817719e+01	6.001493e+01	2.164349e+00	4.222804e-01
-9	inter_Rv0078A_Rv0079	-9	0	A	T	0.024	4.838273e+01	6.771226e+01	2.167843e+00	4.750394e-01
-9	inter_Rv0094c_Rv0095c	-9	0	A	T	0.254	-9.155423e+00	3.587979e+01	2.152010e+00	7.986372e-01
-9	inter_Rv0110_Rv0111	-9	0	A	T	0.497	-1.110436e+02	2.435964e+02	2.160118e+00	6.485820e-01
-9	inter_Rv0123_PE	-9	0	A	T	0.143	-5.773294e+00	7.423059e+01	2.149153e+00	9.380202e-01
-9	inter_Rv0135c_cyp138	-9	0	A	T	0.017	3.873330e+01	9.787826e+01	2.144684e+00	6.923769e-01
-9	inter_Rv0143c_Rv0144	-9	0	A	T	0.019	-5.722665e+01	2.112821e+02	2.160619e+00	7.865509e-01
-9	inter_Rv0150c_PE1	-9	0	A	T	0.048	-1.094447e+02	7.269771e+01	2.190446e+00	1.324714e-01
-9	inter_Rv0194_Rv0195	-9	0	A	T	0.061	3.311220e+01	1.280607e+02	2.152648e+00	7.960153e-01
-9	inter_Rv0277c_PE	-9	0	A	T	0.109	-2.018247e+01	6.481466e+01	2.148069e+00	7.555616e-01
-9	inter_Rv0301_Rv0302	-9	0	A	T	0.047	-7.285512e+01	6.620100e+01	2.161052e+00	2.713347e-01
-9	inter_Rv0330c_Rv0331	-9	0	A	T	0.087	1.664769e+01	7.559014e+01	2.150317e+00	8.257256e-01
-9	inter_Rv0383c_clpB	-9	0	A	T	0.486	-2.858744e+01	7.680796e+01	2.142074e+00	7.098161e-01
-9	inter_Rv0385_Rv0386	-9	0	A	T	0.047	5.810740e+01	7.633457e+01	2.148390e+00	4.466790e-01
-9	inter_Rv0420c_Rv0421c	-9	0	A	T	0.055	2.445686e+02	2.138846e+02	2.160553e+00	2.530813e-01
-9	inter_Rv0456A_Rv0457c	-9	0	A	T	0.047	5.729109e+01	8.598154e+01	2.157061e+00	5.053389e-01
-9	inter_Rv0474_hbhA	-9	0	A	T	0.214	1.626133e+02	1.182251e+02	2.135648e+00	1.692538e-01
-9	inter_Rv0480c_Rv0481c	-9	0	A	T	0.147	-1.212875e+01	4.464041e+01	2.141059e+00	7.859015e-01
-9	inter_Rv0504c_serB1	-9	0	A	T	0.045	-4.705351e+01	9.297977e+01	2.141965e+00	6.129086e-01
-9	inter_Rv0517_Rv0518	-9	0	A	T	0.497	5.661492e+01	1.977339e+02	2.151182e+00	7.746847e-01
-9	inter_Rv0518_Rv0519c	-9	0	A	T	0.054	-5.868736e+00	1.111919e+02	2.147819e+00	9.579160e-01
-9	inter_Rv0531_PE	-9	0	A	T	0.016	-9.317910e+00	1.320836e+02	2.145963e+00	9.437715e-01
-9	inter_Rv0537c_Rv0538	-9	0	A	T	0.111	-1.737922e+01	8.407368e+01	2.147551e+00	8.362691e-01
-9	inter_Rv0538_Rv0539	-9	0	A	T	0.017	-7.368305e+01	3.591221e+02	2.167443e+00	8.374707e-01
-9	inter_Rv0550c_fadD8	-9	0	A	T	0.135	3.988841e+01	7.843625e+01	2.145057e+00	6.111667e-01
-9	inter_Rv0567_cyp135B1	-9	0	A	T	0.060	1.229410e+02	1.226491e+02	2.146818e+00	3.163676e-01
-9	inter_Rv0585c_Rv0586	-9	0	A	T	0.039	-2.506588e+00	5.634573e+01	2.148790e+00	9.645247e-01
-9	inter_Rv0596c_Rv0597c	-9	0	A	T	0.020	-8.448396e+01	9.535036e+01	2.171499e+00	3.757796e-01
-9	inter_Rv0597c_Rv0598c	-9	0	A	T	0.156	6.891036e+01	9.576562e+01	2.161220e+00	4.719316e-01
-9	inter_Rv0647c_Rv0648	-9	0	A	T	0.011	3.440154e+01	5.658168e+01	2.137120e+00	5.433069e-01
-9	inter_Rv0669c_end	-9	0	A	T	0.138	1.514246e+02	1.296391e+02	2.177156e+00	2.430255e-01
-9	inter_Rv0699_rpsJ	-9	0	A	T	0.049	2.590287e+01	9.815432e+01	2.151247e+00	7.919038e-01
-9	inter_Rv0712_Rv0713	-9	0	A	T	0.015	-7.165579e+01	8.055098e+01	2.133085e+00	3.738794e-01
-9	inter_Rv0749A_Rv0750	-9	0	A	T	0.070	-1.304769e+02	1.176994e+02	2.144394e+00	2.678476e-01
-9	inter_Rv0755A_Rvnt09	-9	0	A	T	0.156	6.313501e+01	9.858759e+01	2.148271e+00	5.220411e-01
-9	inter_Rv0759c_Rv0760c	-9	0	A	T	0.485	-3.523033e+01	5.002094e+01	2.137555e+00	4.813788e-01
-9	inter_Rv0767c_aldA	-9	0	A	T	0.015	-1.882672e+01	6.088087e+01	2.146598e+00	7.571950e-01
-9	inter_Rv0794c_Rv0795	-9	0	A	T	0.175	-2.150902e+01	2.331355e+01	2.121812e+00	3.564073e-01
-9	inter_Rv0810c_Rv0811c	-9	0	A	T	0.014	-1.192714e+02	5.035562e+01	2.156116e+00	1.801817e-02
-9	inter_Rv0825c_Rv0826	-9	0	A	T	0.169	-7.017294e+01	5.480143e+01	2.138159e+00	2.006251e-01
-9	inter_Rv0837c_lpqR	-9	0	A	T	0.061	-3.557988e+01	1.090825e+02	2.149831e+00	7.443511e-01
-9	inter_Rv0845_Rv0846c	-9	0	A	T	0.218	8.360980e+01	1.168233e+02	2.159339e+00	4.743226e-01
-9	inter_Rv0856_Rv0857	-9	0	A	T	0.112	1.124253e+02	1.641825e+02	2.162442e+00	4.936324e-01
-9	inter_Rv0858c_fadA	-9	0	A	T	0.103	-1.424537e+02	1.015930e+02	2.166501e+00	1.611206e-01
-9	inter_Rv0887c_Rv0888	-9	0	A	T	0.494	-1.453722e+02	1.155831e+02	2.156531e+00	2.087409e-01
-9	inter_Rv0891c_Rv0892	-9	0	A	T	0.026	7.305864e+01	8.581025e+01	2.138442e+00	3.947227e-01
-9	inter_Rv0893c_Rv0894	-9	0	A	T	0.050	7.023690e+00	8.699940e+01	2.146761e+00	9.356684e-01
-9	inter_Rv0895_gltA2	-9	0	A	T	0.021	-2.115433e+02	2.275875e+02	2.152708e+00	3.528202e-01
-9	inter_Rv0927c_pstS3	-9	0	A	T	0.055	-5.205809e+01	1.599986e+02	2.149232e+00	7.449623e-01
-9	inter_Rv0950c_sucC	-9	0	A	T	0.219	-1.646596e+01	9.928523e+01	2.153017e+00	8.683076e-01
-9	inter_Rv0964c_Rv0965c	-9	0	A	T	0.051	1.027086e+02	1.624516e+02	2.170621e+00	5.273526e-01
-9	inter_Rv0976c_PE	-9	0	A	T	0.076	5.643269e+01	1.611464e+02	2.155494e+00	7.262553e-01
-9	inter_Rv0991c_Rv0992c	-9	0	A	T	0.047	5.417898e+01	1.699025e+02	2.159544e+00	7.498724e-01
-9	inter_Rv1026_kdpE	-9	0	A	T	0.212	5.333905e+01	1.326611e+02	2.150292e+00	6.877060e-01
-9	inter_Rv1042c_Rv1043c	-9	0	A	T	0.497	-1.484273e+02	1.206537e+02	2.097693e+00	2.188723e-01
-9	inter_Rv1045_Rv1046c	-9	0	A	T	0.014	1.744870e+01	2.742747e+02	2.153862e+00	9.492856e-01
-9	inter_Rv1047_Rv1048c	-9	0	A	T	0.029	1.180701e+02	8.142405e+01	2.175828e+00	1.473085e-01
-9	inter_Rv1051c_Rv1052	-9	0	A	T	0.060	8.256459e+01	7.566897e+01	2.125732e+00	2.754409e-01
-9	inter_Rv1056_Rv1057	-9	0	A	T	0.032	3.720340e+01	6.075053e+01	2.130308e+00	5.403946e-01
-9	inter_Rv1072_Rv1073	-9	0	A	T	0.054	3.133324e+00	1.257186e+02	2.145856e+00	9.801204e-01
-9	inter_Rv1075c_lipU	-9	0	A	T	0.476	-3.857606e+01	1.034074e+02	2.156045e+00	7.091793e-01
-9	inter_Rv1086_PE	-9	0	A	T	0.043	1.018595e+02	1.215598e+02	2.149739e+00	4.022370e-01
-9	inter_Rv1104_Rv1105	-9	0	A	T	0.110	-9.108607e+00	1.030137e+02	2.151173e+00	9.295569e-01
-9	inter_Rv1136_Rv1137c	-9	0	A	T	0.074	-3.589765e+01	1.251505e+02	2.153247e+00	7.742888e-01
-9	inter_Rv1144_mmpL13a	-9	0	A	T	0.137	-3.715548e+01	9.042724e+01	2.154971e+00	6.812298e-01
-9	inter_Rv1147_Rv1148c	-9	0	A	T	0.224	4.500514e+01	1.105263e+02	2.153125e+00	6.839433e-01
-9	inter_Rv1148c_Rv1149	-9	0	A	T	0.428	-9.627734e+00	4.508096e+01	2.147941e+00	8.309232e-01
-9	inter_Rv1179c_pks3	-9	0	A	T	0.229	9.646783e+00	1.808516e+01	2.141042e+00	5.938520e-01
-9	inter_Rv1194c_PE13	-9	0	A	T	0.029	4.155932e+01	8.006492e+01	2.144060e+00	6.038099e-01
-9	inter_Rv1199c_Rv1200	-9	0	A	T	0.112	8.208812e+00	5.286897e+01	2.147391e+00	8.766375e-01
-9	inter_Rv1204c_Rv1205	-9	0	A	T	0.040	-7.177846e+00	1.824611e+02	2.154690e+00	9.686268e-01
-9	inter_Rv1222_htrA	-9	0	A	T	0.495	-9.251969e+01	9.175554e+01	2.163391e+00	3.135054e-01
-9	inter_Rv1227c_lpqX	-9	0	A	T	0.055	-2.751622e+02	1.661122e+02	2.181709e+00	9.789195e-02
-9	inter_Rv1230c_Rv1231c	-9	0	A	T	0.051	1.415064e+02	1.617731e+02	2.187507e+00	3.819049e-01
-9	inter_Rv1249c_Rv1250	-9	0	A	T	0.155	1.126251e+02	1.402845e+02	2.158813e+00	4.222342e-01
-9	inter_Rv1264_Rv1265	-9	0	A	T	0.433	1.293926e+01	5.319480e+01	2.152047e+00	8.078598e-01
-9	inter_Rv1276c_Rv1277	-9	0	A	T	0.020	1.495199e+02	1.170755e+02	2.137813e+00	2.018119e-01
-9	inter_Rv1289_Rv1290c	-9	0	A	T	0.046	5.275791e+01	3.768848e+01	2.132360e+00	1.618258e-01
-9	inter_Rv1290A_Rv1291c	-9	0	A	T	0.218	-1.723951e+02	1.186854e+02	2.164415e+00	1.466201e-01
-9	inter_Rv1318c_Rv1319c	-9	0	A	T	0.014	2.243531e+02	7.062771e+01	2.078210e+00	1.529299e-03
-9	inter_Rv1356c_Rv1357c	-9	0	A	T	0.046	-7.613237e+01	1.116030e+02	2.162331e+00	4.952656e-01
-9	inter_Rv1357c_Rv1358	-9	0	A	T	0.049	-4.175353e+01	9.777802e+01	2.145297e+00	6.694406e-01
-9	inter_Rv1370c_Rv1371	-9	0	A	T	0.022	4.520882e+01	3.889412e+01	2.147547e+00	2.453279e-01
-9	inter_Rv1435c_gap	-9	0	A	T	0.494	4.895919e+01	9.811054e+01	2.141088e+00	6.178586e-01
-9	inter_Rv1443c_Rv1444c	-9	0	A	T	0.112	2.097661e+02	1.241302e+02	2.165080e+00	9.131579e-02
-9	inter_Rv1456c_Rv1457c	-9	0	A	T	0.022	-8.352016e+01	2.273544e+02	2.153223e+00	7.134195e-01
-9	inter_Rv1458c_Rv1459c	-9	0	A	T	0.026	-4.381541e+01	4.286597e+01	2.148413e+00	3.069216e-01
[truncated: 377 more rows]
