# Supplementary material for: GWAS for quantitative resistance phenotypes in Mycobacterium tuberculosis reveals resistance genes and regulatory regions
Source: Nat Commun. 2019 May 13;10:2128. doi: 10.1038/s41467-019-10110-6 (PMC6513847; doi:10.1038/s41467-019-10110-6)
Supplement: Supplementary file 12 — Source Data [file 41467_2019_10110_MOESM12_ESM.zip › 9-Source Data Folder/gene_cap_valid.assoc.txt]

chr	rs	ps	n_miss	allele1	allele0	af	beta	se	l_remle	p_wald
-9	Rv0042c	-9	0	A	T	0.017	-5.572845e-02	7.273036e-02	2.089199e-02	4.439391e-01
-9	Rv0422c	-9	0	A	T	0.019	-5.711268e-02	6.721239e-02	1.950783e-02	3.959246e-01
-9	Rv1524	-9	0	A	T	0.024	-1.086128e-02	5.974018e-02	2.522097e-02	8.558148e-01
-9	Rv1525	-9	0	A	T	0.033	-7.502764e-04	5.025410e-02	2.579239e-02	9.880949e-01
-9	Rv1250	-9	0	A	T	0.027	3.803493e-04	6.632735e-02	3.007240e-02	9.954272e-01
-9	Rv1523	-9	0	A	T	0.039	-6.755816e-02	4.754101e-02	1.419839e-02	1.559947e-01
-9	Rv1520	-9	0	A	T	0.335	4.553340e-02	2.563813e-02	1.000000e-05	7.640814e-02
-9	Rv1253	-9	0	A	T	0.044	5.670143e-02	5.155984e-02	5.188096e-02	2.720418e-01
-9	Rv1259	-9	0	A	T	0.014	-6.860583e-02	7.248808e-02	2.415570e-02	3.444306e-01
-9	Rv1529	-9	0	A	T	0.021	-1.072263e-02	6.049478e-02	2.414648e-02	8.593927e-01
-9	Rv0124	-9	0	A	T	0.115	1.257828e-03	2.905554e-02	2.460568e-02	9.654892e-01
-9	Rv0126	-9	0	A	T	0.019	-5.226048e-03	6.442356e-02	2.477037e-02	9.353825e-01
-9	Rv2949c	-9	0	A	T	0.024	6.492612e-02	5.621835e-02	2.370377e-02	2.487475e-01
-9	Rv1587c	-9	0	A	T	0.069	-3.115257e-02	3.939088e-02	1.909027e-02	4.294438e-01
-9	Rv2801c	-9	0	A	T	0.029	2.050653e-02	6.418338e-02	3.133447e-02	7.494964e-01
-9	Rv2398c	-9	0	A	T	0.481	5.952119e-02	6.970238e-02	2.170661e-02	3.935962e-01
-9	271	-9	0	A	T	0.030	1.769225e-02	6.263559e-02	3.113943e-02	7.777183e-01
-9	Rv2729c	-9	0	A	T	0.483	5.808983e-02	7.410438e-02	2.231288e-02	4.335159e-01
-9	Rv2455c	-9	0	A	T	0.030	1.231811e-02	5.404519e-02	2.662875e-02	8.198101e-01
-9	Rv1111c	-9	0	A	T	0.023	-5.981425e-02	7.040359e-02	2.117193e-02	3.960043e-01
-9	Rv2498c	-9	0	A	T	0.013	-7.047732e-02	7.551647e-02	2.350416e-02	3.511806e-01
-9	Rv3640c	-9	0	A	T	0.032	-1.690115e-02	5.715427e-02	2.495939e-02	7.675871e-01
-9	2686	-9	0	A	T	0.018	-5.772726e-02	9.015592e-02	2.771385e-02	5.223004e-01
-9	2680	-9	0	A	T	0.399	3.823329e-02	3.344407e-02	1.070895e-02	2.535631e-01
-9	2681	-9	0	A	T	0.012	2.865762e-02	7.847606e-02	2.518767e-02	7.151512e-01
-9	2682	-9	0	A	T	0.025	4.339176e-02	6.631274e-02	3.255144e-02	5.132204e-01
-9	Rv1521	-9	0	A	T	0.045	1.050636e-02	4.854575e-02	3.259831e-02	8.287570e-01
-9	98	-9	0	A	T	0.034	1.479424e-01	5.972275e-02	7.455733e-02	1.360979e-02
-9	94	-9	0	A	T	0.499	4.629305e-02	2.611709e-01	2.474299e-02	8.593902e-01
-9	Rv3480c	-9	0	A	T	0.052	-2.327492e-02	4.645563e-02	2.784576e-02	6.166063e-01
-9	Rv1991c	-9	0	A	T	0.027	1.350164e-02	6.264835e-02	2.776277e-02	8.294637e-01
-9	Rv1672c	-9	0	A	T	0.024	-6.304313e-02	6.700077e-02	2.097796e-02	3.472448e-01
-9	1179	-9	0	A	T	0.304	5.206203e-02	2.887384e-02	5.996130e-03	7.204339e-02
-9	Rv1061	-9	0	A	T	0.022	-5.763602e-02	7.139732e-02	2.125711e-02	4.199447e-01
-9	Rv3666c	-9	0	A	T	0.345	4.086041e-02	4.158622e-02	2.904325e-02	3.263585e-01
-9	Rv2783c	-9	0	A	T	0.012	-6.233672e-02	7.871000e-02	2.192406e-02	4.287898e-01
-9	Rv1889c	-9	0	A	T	0.027	-6.524072e-03	6.425099e-02	2.815168e-02	9.191667e-01
-9	Rv2713	-9	0	A	T	0.032	-7.087730e-02	5.081060e-02	2.085332e-02	1.637246e-01
-9	Rv1486c	-9	0	A	T	0.478	6.121508e-02	6.424353e-02	2.061560e-02	3.411726e-01
-9	Rv2714	-9	0	A	T	0.357	2.136377e-02	3.894132e-02	2.629791e-02	5.835422e-01
-9	Rv1854c	-9	0	A	T	0.013	1.043470e-01	7.537365e-02	2.632640e-02	1.669233e-01
-9	Rv3411c	-9	0	A	T	0.324	3.370140e-02	3.464371e-02	1.496828e-02	3.311753e-01
-9	625	-9	0	A	T	0.035	1.039651e-02	4.871992e-02	2.404634e-02	8.311167e-01
-9	Rv0387c	-9	0	A	T	0.021	-5.899519e-02	6.561887e-02	1.968688e-02	3.691024e-01
-9	Rv2900c	-9	0	A	T	0.053	5.360534e-02	4.412908e-02	3.003781e-02	2.251025e-01
-9	Rv2955c	-9	0	A	T	0.048	1.442243e-01	4.607832e-02	5.663401e-02	1.861910e-03
-9	Rv0946c	-9	0	A	T	0.017	1.119137e-02	7.011291e-02	2.656989e-02	8.732526e-01
-9	Rv0165c	-9	0	A	T	0.343	1.746337e-02	4.330183e-02	3.198845e-02	6.869234e-01
-9	Rv3167c	-9	0	A	T	0.052	-2.717810e-02	4.421262e-02	2.405269e-02	5.390546e-01
-9	Rv0331	-9	0	A	T	0.086	-7.005695e-02	3.182978e-02	1.000000e-05	2.824403e-02
-9	Rv0332	-9	0	A	T	0.012	-6.044805e-02	7.930731e-02	2.162082e-02	4.463398e-01
-9	Rv0336	-9	0	A	T	0.256	-5.293958e-02	2.680986e-02	3.093131e-02	4.892097e-02
-9	393	-9	0	A	T	0.497	6.165510e-02	1.495704e-01	2.467095e-02	6.803783e-01
-9	390	-9	0	A	T	0.025	7.702876e-02	5.684060e-02	3.195808e-02	1.760427e-01
-9	Rv3891c	-9	0	A	T	0.019	-5.916637e-02	8.659552e-02	2.696099e-02	4.948006e-01
-9	Rv0822c	-9	0	A	T	0.038	8.225612e-02	5.570597e-02	5.527419e-02	1.404790e-01
-9	2308	-9	0	A	T	0.314	4.520623e-02	3.388005e-02	1.361128e-02	1.827796e-01
-9	2301	-9	0	A	T	0.063	-3.238143e-02	4.030067e-02	2.206240e-02	4.221123e-01
-9	2304	-9	0	A	T	0.018	-5.939235e-02	8.770704e-02	2.687190e-02	4.986477e-01
-9	Rv2897c	-9	0	A	T	0.067	1.454007e-02	3.632037e-02	2.684337e-02	6.891047e-01
-9	2306	-9	0	A	T	0.498	4.706537e-02	1.874990e-01	2.490806e-02	8.019158e-01
-9	Rv2440c	-9	0	A	T	0.338	5.398695e-02	2.573743e-02	1.000000e-05	3.649737e-02
-9	Rv3240c	-9	0	A	T	0.019	-5.863657e-02	6.498414e-02	1.943946e-02	3.673690e-01
-9	Rv1018c	-9	0	A	T	0.028	1.188319e-02	5.405381e-02	2.498460e-02	8.260954e-01
-9	Rv2676c	-9	0	A	T	0.020	-5.724665e-02	7.937004e-02	2.405087e-02	4.711224e-01
-9	Rv1258c	-9	0	A	T	0.308	4.952059e-02	2.548540e-02	1.074382e-03	5.262773e-02
-9	Rv3016	-9	0	A	T	0.019	-1.255781e-03	6.801927e-02	2.709484e-02	9.852784e-01
-9	Rv0021c	-9	0	A	T	0.043	-3.522368e-02	4.784474e-02	1.991301e-02	4.619877e-01
-9	Rv2276	-9	0	A	T	0.323	3.516157e-02	3.496183e-02	1.526868e-02	3.150940e-01
-9	Rv2275	-9	0	A	T	0.030	-6.781527e-03	6.046652e-02	2.756741e-02	9.107518e-01
-9	Rv2270	-9	0	A	T	0.035	-6.972464e-02	5.266330e-02	1.812389e-02	1.861851e-01
-9	Rv0891c	-9	0	A	T	0.499	4.629305e-02	2.611709e-01	2.474299e-02	8.593902e-01
-9	1769	-9	0	A	T	0.395	9.121099e-02	2.982879e-02	1.788882e-02	2.362463e-03
-9	Rv1367c	-9	0	A	T	0.343	1.800571e-02	4.214292e-02	3.099538e-02	6.693991e-01
-9	1764	-9	0	A	T	0.390	-3.453575e-03	4.345894e-02	3.490054e-02	9.366961e-01
-9	Rv3908	-9	0	A	T	0.302	4.001516e-02	2.968382e-02	7.740936e-03	1.783217e-01
-9	Rv1037c	-9	0	A	T	0.353	2.949515e-02	3.951349e-02	2.686054e-02	4.557808e-01
-9	Rv2697c	-9	0	A	T	0.022	-5.647386e-02	6.564358e-02	1.924077e-02	3.900760e-01
-9	693	-9	0	A	T	0.018	-5.600886e-02	8.776813e-02	2.662893e-02	5.237034e-01
-9	690	-9	0	A	T	0.023	6.528730e-02	6.642834e-02	3.637562e-02	3.262226e-01
-9	1541	-9	0	A	T	0.042	-3.059799e-03	4.715383e-02	2.644763e-02	9.482906e-01
-9	Rv2059	-9	0	A	T	0.340	5.318999e-02	2.773156e-02	2.943665e-03	5.573968e-02
-9	1548	-9	0	A	T	0.014	-5.719651e-02	7.426997e-02	2.018565e-02	4.416350e-01
-9	Rv3379c	-9	0	A	T	0.034	-2.100717e-02	5.396440e-02	2.322732e-02	6.972544e-01
-9	Rv3011c	-9	0	A	T	0.028	-6.087115e-02	6.164553e-02	1.776323e-02	3.239585e-01
-9	Rv2869c	-9	0	A	T	0.344	1.562587e-02	4.307350e-02	3.203429e-02	7.169454e-01
-9	Rv0963c	-9	0	A	T	0.013	1.749172e-02	7.504246e-02	2.483218e-02	8.157967e-01
-9	Rv0932c	-9	0	A	T	0.044	6.324882e-02	4.860885e-02	4.141986e-02	1.938630e-01
-9	Rv3652	-9	0	A	T	0.060	-1.930077e-02	4.813530e-02	2.771110e-02	6.886332e-01
-9	Rv3653	-9	0	A	T	0.127	-9.357652e-03	2.848982e-02	2.725574e-02	7.427197e-01
-9	Rv3651	-9	0	A	T	0.031	-6.665202e-02	5.829740e-02	1.872616e-02	2.535176e-01
-9	Rv3142c	-9	0	A	T	0.014	2.997483e-02	7.693463e-02	2.979064e-02	6.970061e-01
-9	Rv3596c	-9	0	A	T	0.053	1.703811e-02	4.958865e-02	3.370242e-02	7.313159e-01
-9	Rv1500	-9	0	A	T	0.043	-3.230836e-02	4.847725e-02	1.983229e-02	5.054558e-01
-9	Rv1501	-9	0	A	T	0.034	6.782759e-02	4.810214e-02	2.894654e-02	1.592086e-01
-9	Rv1502	-9	0	A	T	0.483	5.808983e-02	7.410438e-02	2.231288e-02	4.335159e-01
-9	Rv1509	-9	0	A	T	0.020	-1.797307e-02	6.197060e-02	2.488624e-02	7.719302e-01
-9	Rv0109	-9	0	A	T	0.162	1.703766e-02	2.647961e-02	1.675823e-02	5.202757e-01
-9	Rv0106	-9	0	A	T	0.035	4.709306e-02	5.583398e-02	3.242167e-02	3.994260e-01
-9	Rv0104	-9	0	A	T	0.357	-2.634004e-03	4.156361e-02	3.545611e-02	9.494978e-01
-9	Rv0102	-9	0	A	T	0.024	-1.753130e-02	5.661919e-02	2.347680e-02	7.569816e-01
-9	Rv0101	-9	0	A	T	0.092	-1.989354e-02	3.320089e-02	2.338955e-02	5.493497e-01
-9	Rv2996c	-9	0	A	T	0.063	-3.521357e-02	3.879564e-02	3.037564e-02	3.645393e-01
-9	Rv2416c	-9	0	A	T	0.042	-2.843037e-02	4.590893e-02	2.657965e-02	5.360468e-01
-9	Rv1498c	-9	0	A	T	0.482	6.048902e-02	7.156773e-02	2.260267e-02	3.984485e-01
-9	Rv2347c	-9	0	A	T	0.365	5.028344e-02	3.298765e-02	1.189195e-02	1.281335e-01
-9	255	-9	0	A	T	0.029	-9.216538e-03	5.753747e-02	2.587913e-02	8.728086e-01
-9	Rv3193c	-9	0	A	T	0.061	-2.491695e-02	4.059889e-02	2.026970e-02	5.397006e-01
-9	Rv1445c	-9	0	A	T	0.021	1.776812e-01	6.961995e-02	2.936093e-02	1.103511e-02
-9	Rv1837c	-9	0	A	T	0.252	5.184498e-02	2.406370e-02	1.000000e-05	3.173194e-02
-9	Rv3221c	-9	0	A	T	0.017	-5.630627e-02	9.475472e-02	2.880624e-02	5.526557e-01
-9	2518	-9	0	A	T	0.028	2.683950e-02	6.648506e-02	3.208729e-02	6.866308e-01
-9	2519	-9	0	A	T	0.017	-5.539507e-02	6.858338e-02	1.974181e-02	4.196877e-01
-9	2511	-9	0	A	T	0.018	-5.667669e-02	6.987968e-02	2.074726e-02	4.177594e-01
-9	Rv2614c	-9	0	A	T	0.021	-8.146086e-02	6.018618e-02	2.737008e-02	1.765814e-01
-9	Rv3646c	-9	0	A	T	0.029	-6.627956e-02	5.952492e-02	1.982943e-02	2.660985e-01
-9	Rv1447c	-9	0	A	T	0.058	4.483187e-02	4.205530e-02	3.094656e-02	2.869854e-01
-9	Rv1532c	-9	0	A	T	0.320	5.604178e-02	3.269698e-02	1.122650e-02	8.722205e-02
-9	Rv2796c	-9	0	A	T	0.030	-1.161024e-02	6.067168e-02	2.693380e-02	8.483286e-01
-9	Rv3365c	-9	0	A	T	0.360	3.602248e-02	3.279918e-02	1.299607e-02	2.726723e-01
-9	Rv3733c	-9	0	A	T	0.011	1.323282e-01	8.237944e-02	2.259322e-02	1.089039e-01
-9	Rv2429	-9	0	A	T	0.018	-5.680594e-02	8.217552e-02	2.490606e-02	4.897488e-01
-9	1159	-9	0	A	T	0.325	6.138960e-02	3.848433e-02	2.944752e-02	1.113731e-01
-9	Rv3482c	-9	0	A	T	0.017	-1.360452e-02	6.876589e-02	2.607876e-02	8.432610e-01
-9	1157	-9	0	A	T	0.046	1.465501e-02	4.323433e-02	2.699266e-02	7.347927e-01
-9	1156	-9	0	A	T	0.011	-6.321927e-02	8.260752e-02	2.296945e-02	4.444960e-01
-9	1152	-9	0	A	T	0.041	-7.146871e-02	4.679298e-02	1.653436e-02	1.273795e-01
-9	Rv1674c	-9	0	A	T	0.045	-1.344135e-02	5.193848e-02	3.016325e-02	7.959128e-01
-9	Rv1924c	-9	0	A	T	0.011	-5.244223e-02	8.526054e-02	2.212795e-02	5.388114e-01
-9	Rv1993c	-9	0	A	T	0.017	-5.630627e-02	9.475472e-02	2.880624e-02	5.526557e-01
-9	Rv0717	-9	0	A	T	0.027	1.033645e-01	6.603010e-02	4.141588e-02	1.181886e-01
-9	Rv3417c	-9	0	A	T	0.012	-7.670269e-02	7.835367e-02	2.616386e-02	3.281410e-01
-9	Rv3808c	-9	0	A	T	0.019	1.132244e-01	6.333008e-02	2.633583e-02	7.447361e-02
-9	Rv0940c	-9	0	A	T	0.015	9.692214e-03	7.006778e-02	2.509840e-02	8.900444e-01
-9	Rv2039c	-9	0	A	T	0.493	6.766004e-02	1.065229e-01	2.469139e-02	5.256409e-01
-9	Rv2101	-9	0	A	T	0.480	5.408722e-02	6.962242e-02	2.009493e-02	4.376466e-01
-9	Rv3734c	-9	0	A	T	0.011	3.305858e-02	8.216521e-02	2.526963e-02	6.876228e-01
-9	Rv3435c	-9	0	A	T	0.056	-4.705838e-02	4.189665e-02	1.417487e-02	2.619507e-01
-9	Rv0352	-9	0	A	T	0.022	-5.830896e-02	6.305508e-02	1.884805e-02	3.556016e-01
-9	Rv0353	-9	0	A	T	0.013	5.684331e-02	8.420948e-02	3.445392e-02	5.000080e-01
-9	Rv0350	-9	0	A	T	0.020	-6.080850e-02	7.829887e-02	2.463413e-02	4.377908e-01
-9	1413	-9	0	A	T	0.013	-6.227308e-02	7.767133e-02	2.194315e-02	4.231201e-01
-9	Rv3715c	-9	0	A	T	0.301	5.440568e-02	2.866646e-02	5.618945e-03	5.835073e-02
-9	Rv0359	-9	0	A	T	0.041	-6.908178e-02	4.808209e-02	8.063804e-03	1.514848e-01
-9	Rv1074c	-9	0	A	T	0.048	-5.436107e-02	4.531209e-02	2.631484e-02	2.308858e-01
-9	Rv3743c	-9	0	A	T	0.045	8.867718e-02	4.235210e-02	2.826752e-02	3.683609e-02
-9	Rv0151c	-9	0	A	T	0.095	-3.358706e-02	3.425065e-02	1.440760e-02	3.273044e-01
-9	Rv3555c	-9	0	A	T	0.044	6.043885e-02	4.839264e-02	3.845452e-02	2.123412e-01
-9	Rv0118c	-9	0	A	T	0.347	9.549832e-03	4.222942e-02	3.253904e-02	8.211939e-01
-9	2181	-9	0	A	T	0.449	2.044622e-02	4.991196e-02	2.980055e-02	6.822607e-01
-9	2180	-9	0	A	T	0.043	-7.015776e-02	4.758669e-02	1.136915e-02	1.410961e-01
-9	Rv3465	-9	0	A	T	0.305	5.100941e-02	2.774183e-02	4.259678e-03	6.661539e-02
-9	Rv3467	-9	0	A	T	0.486	-2.609072e-02	7.533018e-02	2.728738e-02	7.292405e-01
-9	Rv3466	-9	0	A	T	0.394	5.952196e-02	3.104190e-02	9.573087e-03	5.581084e-02
-9	Rv3468c	-9	0	A	T	0.483	5.875571e-02	7.285775e-02	2.177698e-02	4.204128e-01
-9	Rv3463	-9	0	A	T	0.023	-6.449887e-02	6.030967e-02	2.115164e-02	2.854351e-01
-9	Rv2439c	-9	0	A	T	0.389	-1.572294e-03	4.375967e-02	3.513850e-02	9.713539e-01
-9	150	-9	0	A	T	0.021	-7.063769e-02	6.202565e-02	2.163028e-02	2.553732e-01
-9	157	-9	0	A	T	0.024	1.334407e-02	7.126979e-02	3.359743e-02	8.515622e-01
-9	Rv3202c	-9	0	A	T	0.341	1.765799e-02	4.060722e-02	2.867388e-02	6.638809e-01
-9	158	-9	0	A	T	0.342	1.890597e-02	4.356440e-02	3.190652e-02	6.645127e-01
-9	Rv0791c	-9	0	A	T	0.071	-3.412677e-02	4.152630e-02	2.170878e-02	4.116197e-01
-9	Rv2386c	-9	0	A	T	0.031	-3.079501e-02	5.321974e-02	2.321592e-02	5.631224e-01
-9	2724	-9	0	A	T	0.025	-7.933400e-02	5.631662e-02	2.161980e-02	1.596104e-01
-9	2721	-9	0	A	T	0.364	3.675423e-02	3.792195e-02	2.317367e-02	3.329624e-01
-9	2729	-9	0	A	T	0.027	7.320429e-02	6.100681e-02	2.712035e-02	2.307954e-01
-9	Rv3071	-9	0	A	T	0.017	7.386756e-03	6.870428e-02	2.522533e-02	9.144282e-01
-9	Rv3077	-9	0	A	T	0.499	4.571718e-02	2.632655e-01	2.511141e-02	8.622152e-01
-9	Rv3074	-9	0	A	T	0.029	2.746512e-02	5.405175e-02	3.138294e-02	6.116137e-01
-9	Rv1737c	-9	0	A	T	0.028	2.151051e-02	6.321420e-02	2.928458e-02	7.338046e-01
-9	Rv1179c	-9	0	A	T	0.090	-8.479965e-03	3.280572e-02	2.466492e-02	7.961466e-01
-9	Rv3685c	-9	0	A	T	0.029	-2.207470e-02	5.247171e-02	2.230556e-02	6.741771e-01
-9	Rv2213	-9	0	A	T	0.020	-1.047016e-02	6.262398e-02	2.472431e-02	8.672950e-01
-9	Rv2212	-9	0	A	T	0.020	5.503363e-02	6.314247e-02	2.772046e-02	3.839031e-01
-9	1704	-9	0	A	T	0.499	4.571718e-02	2.632655e-01	2.511141e-02	8.622152e-01
-9	Rv2219	-9	0	A	T	0.020	3.401626e-02	6.286241e-02	2.366997e-02	5.886909e-01
-9	Rv0897c	-9	0	A	T	0.045	1.067031e-03	4.794257e-02	2.832436e-02	9.822533e-01
-9	Rv1068c	-9	0	A	T	0.353	5.521349e-02	2.869551e-02	1.407721e-02	5.497043e-02
-9	Rv3351c	-9	0	A	T	0.011	2.314355e-02	8.208383e-02	2.414500e-02	7.781113e-01
-9	Rv1035c	-9	0	A	T	0.013	4.981875e-02	8.533183e-02	3.245142e-02	5.596314e-01
-9	Rv3384c	-9	0	A	T	0.011	5.960401e-02	8.968805e-02	3.351930e-02	5.066658e-01
-9	3026	-9	0	A	T	0.315	4.402830e-02	3.368681e-02	1.253256e-02	1.918838e-01
-9	3025	-9	0	A	T	0.496	5.148391e-02	1.300089e-01	2.314740e-02	6.922905e-01
-9	3024	-9	0	A	T	0.074	-3.910206e-02	4.049056e-02	2.220377e-02	3.347090e-01
-9	3023	-9	0	A	T	0.345	1.259089e-02	4.267309e-02	3.209841e-02	7.680883e-01
-9	Rv3079c	-9	0	A	T	0.034	2.294115e-02	5.609977e-02	3.434608e-02	6.827820e-01
-9	Rv1748	-9	0	A	T	0.011	3.456921e-02	8.204864e-02	2.492980e-02	6.737183e-01
-9	Rv1746	-9	0	A	T	0.020	-4.944410e-03	6.439503e-02	2.566453e-02	9.388307e-01
-9	Rv1747	-9	0	A	T	0.012	2.091204e-01	7.780091e-02	2.486540e-02	7.457105e-03
-9	Rv1742	-9	0	A	T	0.019	-1.517440e-02	6.438239e-02	2.516799e-02	8.137790e-01
-9	Rv1668c	-9	0	A	T	0.496	7.210491e-02	1.304886e-01	2.534239e-02	5.808278e-01
-9	Rv3676	-9	0	A	T	0.324	5.099736e-02	2.521185e-02	1.000000e-05	4.368943e-02
-9	Rv2990c	-9	0	A	T	0.034	7.071925e-03	5.756116e-02	3.046890e-02	9.022733e-01
-9	Rv1313c	-9	0	A	T	0.471	2.409088e-02	5.630196e-02	2.585772e-02	6.689381e-01
-9	Rv3921c	-9	0	A	T	0.021	-5.838762e-02	6.309126e-02	1.880717e-02	3.552294e-01
-9	Rv1568	-9	0	A	T	0.013	1.942747e-02	7.530616e-02	2.467820e-02	7.965404e-01
-9	Rv1569	-9	0	A	T	0.042	-6.742393e-03	5.397435e-02	3.061027e-02	9.006439e-01
-9	Rv2922c	-9	0	A	T	0.066	-3.820360e-02	4.123392e-02	2.598315e-02	3.546782e-01
-9	Rv1292	-9	0	A	T	0.147	8.352862e-02	2.776136e-02	1.462867e-02	2.769934e-03
-9	Rv1295	-9	0	A	T	0.065	-9.389130e-03	3.759721e-02	2.707601e-02	8.029106e-01
-9	Rv1297	-9	0	A	T	0.013	1.963041e-01	8.940287e-02	6.249967e-02	2.862141e-02
-9	Rv0169	-9	0	A	T	0.352	5.458600e-03	4.217368e-02	3.373584e-02	8.970741e-01
-9	Rv0168	-9	0	A	T	0.066	-2.571696e-02	3.839820e-02	2.522481e-02	5.033646e-01
-9	Rv2850c	-9	0	A	T	0.074	-8.179042e-02	3.449416e-02	2.295171e-03	1.815360e-02
-9	Rv3586	-9	0	A	T	0.344	1.504715e-02	4.289604e-02	3.191228e-02	7.259162e-01
-9	Rv0161	-9	0	A	T	0.035	-7.813584e-02	4.837999e-02	2.255630e-02	1.070019e-01
-9	Rv0164	-9	0	A	T	0.013	6.576555e-02	8.556766e-02	3.653557e-02	4.425461e-01
-9	Rv0167	-9	0	A	T	0.030	-6.568008e-02	5.759647e-02	1.818583e-02	2.547475e-01
-9	Rv0166	-9	0	A	T	0.053	-4.768342e-02	4.234173e-02	1.915910e-02	2.606995e-01
-9	Rv1897c	-9	0	A	T	0.034	9.209511e-03	5.478663e-02	2.898587e-02	8.665819e-01
-9	Rv2349c	-9	0	A	T	0.309	6.163553e-02	2.964688e-02	8.341350e-03	3.818425e-02
-9	Rv2985	-9	0	A	T	0.011	-6.994054e-02	8.285131e-02	2.391155e-02	3.990233e-01
-9	Rv2984	-9	0	A	T	0.030	-6.129571e-02	5.490189e-02	1.483901e-02	2.648215e-01
-9	Rv3191c	-9	0	A	T	0.022	-6.349518e-02	7.258041e-02	2.286298e-02	3.821356e-01
-9	Rv0633c	-9	0	A	T	0.055	-7.976431e-02	4.213269e-02	1.630226e-02	5.897669e-02
-9	Rv2770c	-9	0	A	T	0.342	1.886273e-02	4.337231e-02	3.169790e-02	6.638416e-01
-9	Rv1835c	-9	0	A	T	0.258	4.722820e-02	2.555311e-02	3.742038e-03	6.522400e-02
-9	Rv2406c	-9	0	A	T	0.020	5.133446e-02	7.296682e-02	2.664842e-02	4.820884e-01
-9	Rv0986	-9	0	A	T	0.041	4.053462e-02	4.451335e-02	2.693496e-02	3.629846e-01
-9	Rv0426c	-9	0	A	T	0.032	-8.365453e-03	5.248647e-02	2.675614e-02	8.734386e-01
-9	2539	-9	0	A	T	0.392	-6.004381e-03	4.320456e-02	3.485693e-02	8.895316e-01
-9	Rv0981	-9	0	A	T	0.029	-7.517707e-02	6.251631e-02	2.689208e-02	2.297947e-01
-9	2532	-9	0	A	T	0.012	-5.149623e-02	8.831120e-02	2.349511e-02	5.601031e-01
-9	Rv1948c	-9	0	A	T	0.341	2.027910e-02	4.360279e-02	3.160712e-02	6.420940e-01
-9	939	-9	0	A	T	0.018	7.713138e-02	7.118440e-02	2.944663e-02	2.791476e-01
-9	930	-9	0	A	T	0.023	-5.953328e-02	7.080289e-02	2.163018e-02	4.008891e-01
-9	Rv0039c	-9	0	A	T	0.344	4.357972e-02	4.245120e-02	3.069333e-02	3.051679e-01
-9	Rv1987	-9	0	A	T	0.044	-1.248930e-02	5.305090e-02	3.089159e-02	8.139890e-01
-9	Rv2066	-9	0	A	T	0.023	-1.847554e-02	5.757856e-02	2.419576e-02	7.484538e-01
-9	Rv3217c	-9	0	A	T	0.045	3.905492e-02	5.497885e-02	4.020712e-02	4.778473e-01
-9	Rv2794c	-9	0	A	T	0.499	4.571718e-02	2.632655e-01	2.511141e-02	8.622152e-01
-9	Rv2443	-9	0	A	T	0.023	5.389759e-03	6.128459e-02	2.756693e-02	9.299584e-01
-9	Rv0756c	-9	0	A	T	0.025	-6.168111e-02	6.509526e-02	2.010946e-02	3.438664e-01
-9	1130	-9	0	A	T	0.048	-7.199131e-02	4.396617e-02	7.898966e-03	1.022408e-01
-9	1134	-9	0	A	T	0.325	3.323791e-02	3.836664e-02	2.091549e-02	3.867746e-01
-9	Rv0893c	-9	0	A	T	0.355	4.152505e-02	3.305441e-02	1.205095e-02	2.096723e-01
-9	Rv0505c	-9	0	A	T	0.020	-6.281888e-02	7.993975e-02	2.573190e-02	4.323819e-01
-9	2882	-9	0	A	T	0.023	2.577320e-02	6.753432e-02	2.710429e-02	7.029152e-01
-9	Rv2402	-9	0	A	T	0.073	-6.118370e-02	3.518253e-02	3.932799e-03	8.271225e-02
-9	Rv1171	-9	0	A	T	0.013	-7.041611e-02	7.683363e-02	2.280133e-02	3.599086e-01
-9	Rv1173	-9	0	A	T	0.013	2.116860e-02	7.576821e-02	2.508826e-02	7.800767e-01
-9	Rv2091c	-9	0	A	T	0.029	1.731424e-03	5.783827e-02	2.778184e-02	9.761317e-01
-9	Rv2044c	-9	0	A	T	0.012	3.776205e-02	8.437543e-02	3.001040e-02	6.546948e-01
-9	Rv0378	-9	0	A	T	0.018	6.196884e-02	7.750886e-02	2.536504e-02	4.244186e-01
-9	Rv0808	-9	0	A	T	0.343	1.441611e-02	4.072038e-02	3.073932e-02	7.234845e-01
-9	Rv0804	-9	0	A	T	0.011	7.676964e-02	9.403888e-02	3.530054e-02	4.147258e-01
-9	Rv0377	-9	0	A	T	0.035	-6.794211e-02	5.335900e-02	1.585497e-02	2.035683e-01
-9	Rv0803	-9	0	A	T	0.053	-4.280440e-02	4.368922e-02	1.351873e-02	3.277372e-01
-9	Rv1330c	-9	0	A	T	0.498	4.706537e-02	1.874990e-01	2.490806e-02	8.019158e-01
-9	Rv1515c	-9	0	A	T	0.277	3.258982e-02	2.966994e-02	1.498839e-02	2.726119e-01
-9	Rv3520c	-9	0	A	T	0.012	4.296420e-02	7.965261e-02	2.782854e-02	5.898812e-01
-9	Rv2824c	-9	0	A	T	0.024	-7.340387e-02	5.628033e-02	2.449959e-02	1.928135e-01
-9	Rv3129	-9	0	A	T	0.021	-6.314981e-02	7.527632e-02	2.331813e-02	4.019671e-01
-9	Rv3415c	-9	0	A	T	0.012	4.120977e-02	7.977807e-02	2.712652e-02	6.057205e-01
-9	Rv3449	-9	0	A	T	0.329	2.770390e-02	3.807225e-02	2.140320e-02	4.671962e-01
-9	Rv3448	-9	0	A	T	0.027	1.394565e-01	5.719705e-02	5.419346e-02	1.514752e-02
-9	Rv3200c	-9	0	A	T	0.044	-7.099187e-02	4.574729e-02	7.152642e-03	1.214067e-01
-9	Rv0435c	-9	0	A	T	0.032	-6.779912e-02	5.042585e-02	1.828623e-02	1.794540e-01
-9	Rv2380c	-9	0	A	T	0.037	-3.584915e-02	4.700599e-02	2.048225e-02	4.460713e-01
-9	2705	-9	0	A	T	0.338	2.431727e-02	4.200977e-02	2.994140e-02	5.629813e-01
-9	2702	-9	0	A	T	0.024	3.766260e-02	6.623938e-02	2.993378e-02	5.699227e-01
-9	Rv3059	-9	0	A	T	0.347	6.262768e-02	4.206475e-02	3.273088e-02	1.372299e-01
-9	Rv3056	-9	0	A	T	0.020	1.128615e-03	6.637660e-02	2.650808e-02	9.864416e-01
-9	Rv3900c	-9	0	A	T	0.060	2.242984e-02	4.094599e-02	3.086939e-02	5.841071e-01
-9	Rv2109c	-9	0	A	T	0.389	-1.572294e-03	4.375967e-02	3.513850e-02	9.713539e-01
-9	Rv3778c	-9	0	A	T	0.011	-7.564469e-02	8.246881e-02	2.463689e-02	3.595018e-01
-9	475	-9	0	A	T	0.334	4.350541e-02	2.982746e-02	6.446126e-03	1.453814e-01
-9	832	-9	0	A	T	0.489	7.018621e-02	8.215642e-02	2.379818e-02	3.933935e-01
-9	831	-9	0	A	T	0.460	3.268159e-02	4.960800e-02	2.207481e-02	5.103633e-01
-9	837	-9	0	A	T	0.013	-7.279183e-02	7.582528e-02	2.378965e-02	3.375737e-01
-9	Rv2540c	-9	0	A	T	0.018	-6.418213e-02	6.633154e-02	2.216464e-02	3.337659e-01
-9	Rv2515c	-9	0	A	T	0.013	2.556645e-02	7.566439e-02	2.582828e-02	7.356015e-01
-9	Rv0728c	-9	0	A	T	0.345	3.982634e-02	4.107698e-02	2.800733e-02	3.327898e-01
-9	1728	-9	0	A	T	0.045	-1.902671e-02	4.881665e-02	2.913031e-02	6.968995e-01
-9	1729	-9	0	A	T	0.044	-9.208768e-03	5.440418e-02	3.142453e-02	8.656636e-01
-9	1725	-9	0	A	T	0.014	-6.699410e-02	7.271172e-02	2.316071e-02	3.573531e-01
-9	Rv2234	-9	0	A	T	0.019	-6.025569e-02	6.749943e-02	2.083901e-02	3.725033e-01
-9	Rv2189c	-9	0	A	T	0.020	-6.233964e-02	8.003680e-02	2.544699e-02	4.364555e-01
-9	Rv1640c	-9	0	A	T	0.262	7.026688e-02	2.927721e-02	1.697766e-02	1.679803e-02
-9	Rv2090	-9	0	A	T	0.450	5.739007e-02	5.067837e-02	3.309562e-02	2.580537e-01
-9	3009	-9	0	A	T	0.067	-1.678675e-02	3.832387e-02	2.449954e-02	6.615796e-01
-9	1588	-9	0	A	T	0.499	4.571718e-02	2.632655e-01	2.511141e-02	8.622152e-01
-9	Rv3616c	-9	0	A	T	0.498	4.706537e-02	1.874990e-01	2.490806e-02	8.019158e-01
-9	Rv1768	-9	0	A	T	0.046	-2.780141e-02	4.503577e-02	3.077435e-02	5.373369e-01
-9	Rv1769	-9	0	A	T	0.330	2.685970e-02	3.873634e-02	2.285983e-02	4.884175e-01
-9	Rv3040c	-9	0	A	T	0.012	-6.380119e-02	8.825011e-02	2.632894e-02	4.700808e-01
-9	Rv1760	-9	0	A	T	0.128	-2.094495e-02	3.536429e-02	2.067678e-02	5.539722e-01
-9	Rv1764	-9	0	A	T	0.011	-5.245234e-02	8.579192e-02	2.198298e-02	5.412500e-01
-9	Rv0499	-9	0	A	T	0.017	-7.153344e-02	6.762978e-02	2.437210e-02	2.907500e-01
-9	Rv3611	-9	0	A	T	0.396	7.594535e-02	2.957732e-02	1.000000e-05	1.055980e-02
-9	Rv0490	-9	0	A	T	0.021	1.954392e-01	5.985348e-02	1.682811e-02	1.176998e-03
-9	Rv3618	-9	0	A	T	0.314	4.626431e-02	3.408309e-02	1.592613e-02	1.753352e-01
-9	Rv0496	-9	0	A	T	0.011	-5.766368e-02	8.332848e-02	2.208357e-02	4.892915e-01
-9	Rv1547	-9	0	A	T	0.035	-7.035511e-02	4.905876e-02	1.756699e-02	1.522385e-01
-9	Rv1543	-9	0	A	T	0.021	-6.373234e-02	7.480043e-02	2.426443e-02	3.946497e-01
-9	Rv1549	-9	0	A	T	0.496	7.242901e-02	1.296005e-01	2.474295e-02	5.765328e-01
-9	Rv2992c	-9	0	A	T	0.059	1.806452e-02	4.212466e-02	2.965662e-02	6.682486e-01
-9	Rv0255c	-9	0	A	T	0.015	-6.003785e-02	7.016339e-02	2.066041e-02	3.926267e-01
-9	Rv2852c	-9	0	A	T	0.022	-1.256105e-02	6.197765e-02	2.528012e-02	8.394840e-01
-9	Rv2005c	-9	0	A	T	0.019	-7.100564e-02	6.370271e-02	2.319815e-02	2.655993e-01
-9	Rv2001	-9	0	A	T	0.012	2.477458e-02	7.863565e-02	2.468671e-02	7.528657e-01
-9	Rv0304c	-9	0	A	T	0.298	-2.545200e-02	2.666705e-02	3.637112e-02	3.403753e-01
-9	Rv0373c	-9	0	A	T	0.086	-4.037593e-02	3.383422e-02	2.300597e-02	2.333627e-01
-9	Rv3225c	-9	0	A	T	0.018	6.404821e-02	6.574383e-02	2.600539e-02	3.304764e-01
-9	Rv0142	-9	0	A	T	0.012	-6.607450e-02	7.871689e-02	2.375691e-02	4.016939e-01
-9	Rv0140	-9	0	A	T	0.019	-8.181490e-02	6.543940e-02	2.566255e-02	2.118619e-01
-9	Rv0147	-9	0	A	T	0.019	1.671972e-01	6.291468e-02	2.028232e-02	8.151829e-03
-9	Rv0146	-9	0	A	T	0.018	-6.387644e-02	6.840548e-02	2.168700e-02	3.509123e-01
-9	Rv0145	-9	0	A	T	0.035	1.257857e-01	5.315842e-02	4.152674e-02	1.839238e-02
-9	Rv0144	-9	0	A	T	0.030	-6.365391e-02	5.723240e-02	1.673586e-02	2.666457e-01
-9	Rv0149	-9	0	A	T	0.043	-7.115617e-02	4.460298e-02	1.553986e-02	1.113420e-01
-9	Rv0638	-9	0	A	T	0.033	-6.398755e-02	5.564634e-02	1.547676e-02	2.507971e-01
-9	Rv1449c	-9	0	A	T	0.483	5.808983e-02	7.410438e-02	2.231288e-02	4.335159e-01
-9	Rv1833c	-9	0	A	T	0.040	-6.805984e-04	4.593603e-02	2.549047e-02	9.881854e-01
-9	2553	-9	0	A	T	0.031	-7.214336e-03	5.068406e-02	2.526297e-02	8.868757e-01
-9	Rv2274c	-9	0	A	T	0.319	4.062079e-02	3.185184e-02	9.846707e-03	2.028595e-01
-9	Rv1946c	-9	0	A	T	0.012	1.095130e-01	7.835758e-02	2.025724e-02	1.629200e-01
-9	Rv2006	-9	0	A	T	0.096	-2.699231e-02	3.307683e-02	2.529004e-02	4.149039e-01
-9	Rv1536	-9	0	A	T	0.086	-2.984163e-03	3.345927e-02	2.533831e-02	9.289723e-01
-9	918	-9	0	A	T	0.023	5.304453e-02	6.939410e-02	3.291800e-02	4.450323e-01
-9	911	-9	0	A	T	0.243	5.689537e-02	2.404633e-02	1.000000e-05	1.840068e-02
-9	913	-9	0	A	T	0.011	-6.555467e-02	8.271484e-02	2.369316e-02	4.284646e-01
-9	Rv1968	-9	0	A	T	0.024	2.871393e-02	5.644109e-02	2.631860e-02	6.111827e-01
-9	Rv1614	-9	0	A	T	0.022	-1.221164e-02	6.106210e-02	2.523504e-02	8.415809e-01
-9	Rv1615	-9	0	A	T	0.028	2.396662e-02	6.142209e-02	2.956583e-02	6.965766e-01
-9	Rv1617	-9	0	A	T	0.015	-6.669082e-02	7.008195e-02	2.202939e-02	3.418046e-01
-9	Rv1836c	-9	0	A	T	0.024	1.497484e-02	7.265414e-02	3.410290e-02	8.367972e-01
-9	Rv2147c	-9	0	A	T	0.025	-6.181989e-02	6.293196e-02	2.053570e-02	3.264656e-01
-9	Rv2394	-9	0	A	T	0.065	-2.514837e-02	4.044155e-02	1.874053e-02	5.343587e-01
-9	Rv2395	-9	0	A	T	0.040	-6.852607e-02	4.891773e-02	1.252635e-02	1.619501e-01
-9	Rv2396	-9	0	A	T	0.027	8.254872e-02	5.581961e-02	3.750645e-02	1.398806e-01
-9	Rv2391	-9	0	A	T	0.015	2.383076e-01	7.058008e-02	2.998387e-02	7.980813e-04
-9	Rv3799c	-9	0	A	T	0.011	-5.957158e-02	8.273890e-02	2.122273e-02	4.719020e-01
-9	Rv3431c	-9	0	A	T	0.014	-5.951364e-02	7.327787e-02	2.083877e-02	4.171270e-01
-9	Rv3061c	-9	0	A	T	0.051	1.026082e-02	4.437335e-02	2.850202e-02	8.172347e-01
-9	1110	-9	0	A	T	0.023	-6.639457e-02	6.966642e-02	2.306228e-02	3.410837e-01
-9	Rv2174	-9	0	A	T	0.033	-7.069908e-02	5.501291e-02	2.038968e-02	1.994058e-01
-9	1118	-9	0	A	T	0.011	-7.349895e-02	8.229683e-02	2.397733e-02	3.722833e-01
-9	1448	-9	0	A	T	0.437	-1.330830e-02	4.514957e-02	3.027976e-02	7.683129e-01
-9	2309	-9	0	A	T	0.018	6.967440e-02	7.852828e-02	2.668952e-02	3.754170e-01
-9	Rv1159	-9	0	A	T	0.320	3.924148e-02	3.389618e-02	1.330346e-02	2.476022e-01
-9	Rv0180c	-9	0	A	T	0.058	-5.017431e-02	4.093789e-02	1.705679e-02	2.209827e-01
-9	Rv1155	-9	0	A	T	0.341	2.027910e-02	4.360279e-02	3.160712e-02	6.420940e-01
-9	Rv1152	-9	0	A	T	0.051	-2.546183e-02	4.225981e-02	3.148018e-02	5.471402e-01
-9	Rv1150	-9	0	A	T	0.394	4.425875e-02	3.386901e-02	1.362540e-02	1.919608e-01
-9	Rv0829	-9	0	A	T	0.498	5.196724e-02	1.824864e-01	2.393044e-02	7.759489e-01
-9	Rv0826	-9	0	A	T	0.011	1.503847e-01	8.284430e-02	3.205421e-02	7.014812e-02
-9	Rv0438c	-9	0	A	T	0.031	-2.405326e-02	5.865471e-02	2.622499e-02	6.819407e-01
-9	Rv0465c	-9	0	A	T	0.345	4.099879e-02	4.153799e-02	2.916600e-02	3.241637e-01
-9	Rv2826c	-9	0	A	T	0.013	-7.735064e-02	7.486034e-02	2.543545e-02	3.020345e-01
-9	Rv3429	-9	0	A	T	0.341	1.725550e-02	3.813159e-02	2.669506e-02	6.511089e-01
-9	Rv3425	-9	0	A	T	0.481	-7.711543e-02	6.514252e-02	3.391485e-02	2.371189e-01
-9	Rv3426	-9	0	A	T	0.417	4.433661e-02	3.592090e-02	1.170440e-02	2.177410e-01
-9	Rv3837c	-9	0	A	T	0.306	5.026173e-02	2.771004e-02	4.209015e-03	7.036738e-02
-9	Rv2435c	-9	0	A	T	0.014	-6.675458e-02	7.237005e-02	2.193287e-02	3.568110e-01
-9	198	-9	0	A	T	0.087	1.985814e-02	3.271641e-02	2.600299e-02	5.441717e-01
-9	197	-9	0	A	T	0.426	4.425886e-03	4.330295e-02	3.123086e-02	9.186375e-01
-9	Rv3206c	-9	0	A	T	0.021	4.034420e-02	6.985491e-02	2.583615e-02	5.638617e-01
-9	192	-9	0	A	T	0.023	3.142288e-02	6.818083e-02	2.755932e-02	6.451105e-01
-9	Rv2025c	-9	0	A	T	0.012	3.022617e-02	7.992274e-02	2.592376e-02	7.054661e-01
-9	2762	-9	0	A	T	0.315	4.428526e-02	3.464038e-02	1.364240e-02	2.017572e-01
-9	2761	-9	0	A	T	0.027	5.398966e-02	6.265492e-02	4.080347e-02	3.893122e-01
-9	2760	-9	0	A	T	0.032	1.357753e-02	5.990259e-02	3.087015e-02	8.207910e-01
-9	857	-9	0	A	T	0.313	4.640881e-02	3.393294e-02	1.267592e-02	1.721004e-01
-9	853	-9	0	A	T	0.017	-7.556391e-02	7.212090e-02	2.468831e-02	2.953211e-01
-9	Rv3681c	-9	0	A	T	0.032	7.582017e-03	5.897255e-02	3.013476e-02	8.977565e-01
-9	Rv0931c	-9	0	A	T	0.031	3.522429e-02	5.414771e-02	3.451231e-02	5.156869e-01
-9	Rv1369c	-9	0	A	T	0.011	-5.247518e-02	8.578440e-02	2.198702e-02	5.410385e-01
-9	Rv2557	-9	0	A	T	0.015	-6.031542e-02	7.171663e-02	2.120738e-02	4.007810e-01
-9	Rv1907c	-9	0	A	T	0.314	4.476628e-02	3.225703e-02	1.077886e-02	1.658850e-01
-9	3067	-9	0	A	T	0.343	4.496774e-02	4.260397e-02	3.071130e-02	2.917712e-01
-9	3068	-9	0	A	T	0.028	-1.089374e-02	6.318184e-02	2.780620e-02	8.631858e-01
-9	Rv1707	-9	0	A	T	0.033	-7.250391e-02	5.700004e-02	2.028931e-02	2.040309e-01
-9	Rv3610c	-9	0	A	T	0.042	-2.326885e-02	4.904289e-02	3.058545e-02	6.354026e-01
-9	Rv1708	-9	0	A	T	0.023	-6.098795e-02	7.072007e-02	2.217304e-02	3.889348e-01
-9	Rv1709	-9	0	A	T	0.023	-6.095425e-02	6.011554e-02	1.957360e-02	3.111507e-01
-9	Rv1733c	-9	0	A	T	0.480	5.985041e-02	6.745277e-02	2.106080e-02	3.753949e-01
-9	Rv3042c	-9	0	A	T	0.485	5.704990e-02	7.601727e-02	2.227214e-02	4.533542e-01
-9	Rv2616	-9	0	A	T	0.028	2.587820e-02	6.594579e-02	3.084021e-02	6.949365e-01
-9	Rv3638	-9	0	A	T	0.028	-6.750624e-02	6.195305e-02	2.095417e-02	2.764569e-01
-9	Rv1199c	-9	0	A	T	0.449	4.163842e-02	4.322558e-02	1.669748e-02	3.359234e-01
-9	Rv3635	-9	0	A	T	0.027	1.121001e-01	5.898041e-02	2.155705e-02	5.798891e-02
-9	Rv3636	-9	0	A	T	0.049	1.751304e-02	4.985780e-02	3.268093e-02	7.255580e-01
-9	Rv3637	-9	0	A	T	0.012	-4.714962e-02	8.756342e-02	2.317499e-02	5.905240e-01
-9	Rv3633	-9	0	A	T	0.014	1.044974e-02	7.256362e-02	2.462764e-02	8.855586e-01
-9	Rv3450c	-9	0	A	T	0.013	-6.879127e-02	7.531825e-02	2.357586e-02	3.615521e-01
-9	490	-9	0	A	T	0.017	-6.900747e-02	7.199458e-02	2.270750e-02	3.383207e-01
-9	Rv1317c	-9	0	A	T	0.353	2.735682e-02	3.861677e-02	2.507528e-02	4.790524e-01
-9	Rv3590c	-9	0	A	T	0.228	6.580551e-02	2.424707e-02	8.852008e-04	6.903788e-03
-9	Rv1759c	-9	0	A	T	0.064	-6.701602e-03	4.110402e-02	2.663880e-02	8.705601e-01
-9	Rv2003c	-9	0	A	T	0.045	-4.657909e-02	4.606397e-02	2.438455e-02	3.124723e-01
-9	Rv3567c	-9	0	A	T	0.345	1.365889e-02	4.245455e-02	3.185157e-02	7.478068e-01
-9	Rv2944	-9	0	A	T	0.050	-7.295426e-02	4.354017e-02	9.440880e-03	9.451865e-02
-9	Rv2941	-9	0	A	T	0.252	5.184564e-02	2.406450e-02	1.000000e-05	3.173541e-02
-9	Rv2943	-9	0	A	T	0.013	-6.530887e-02	7.529883e-02	2.266985e-02	3.862239e-01
-9	Rv2942	-9	0	A	T	0.018	1.848916e-03	6.660462e-02	2.532216e-02	9.778662e-01
-9	Rv3290c	-9	0	A	T	0.028	-8.396407e-03	6.296879e-02	2.772410e-02	8.939822e-01
-9	Rv0619	-9	0	A	T	0.392	-4.608923e-03	4.346762e-02	3.484471e-02	9.156049e-01
-9	Rv0614	-9	0	A	T	0.013	2.915762e-02	7.603244e-02	2.668760e-02	7.015381e-01
-9	Rv0571c	-9	0	A	T	0.037	-4.077172e-03	5.414673e-02	2.941198e-02	9.400106e-01
-9	Rvnr02	-9	0	A	T	0.043	-3.493913e-02	4.527294e-02	1.863204e-02	4.406710e-01
-9	2572	-9	0	A	T	0.027	3.159296e-02	6.865966e-02	3.254407e-02	6.456390e-01
-9	2573	-9	0	A	T	0.019	-5.707260e-02	8.260646e-02	2.517143e-02	4.899862e-01
-9	1662	-9	0	A	T	0.482	7.452492e-02	6.545903e-02	2.636658e-02	2.555187e-01
-9	Rv2688c	-9	0	A	T	0.478	6.121508e-02	6.424353e-02	2.061560e-02	3.411726e-01
-9	Rv2967c	-9	0	A	T	0.018	5.749419e-02	6.542353e-02	2.432022e-02	3.799788e-01
-9	1660	-9	0	A	T	0.187	-3.334912e-02	3.013553e-02	4.661456e-02	2.690417e-01
-9	Rv2057c	-9	0	A	T	0.301	5.440568e-02	2.866646e-02	5.618945e-03	5.835073e-02
-9	Rv0765c	-9	0	A	T	0.013	-6.225148e-02	7.948106e-02	2.297996e-02	4.339075e-01
-9	Rv1944c	-9	0	A	T	0.056	-1.639606e-02	4.108208e-02	2.633677e-02	6.900052e-01
-9	977	-9	0	A	T	0.011	2.926082e-02	8.197909e-02	2.455211e-02	7.213113e-01
-9	972	-9	0	A	T	0.341	2.027910e-02	4.360279e-02	3.160712e-02	6.420940e-01
-9	Rv3393	-9	0	A	T	0.011	1.536058e-01	8.264190e-02	3.372360e-02	6.372356e-02
-9	Rv3391	-9	0	A	T	0.022	-6.814616e-02	5.946104e-02	2.129087e-02	2.523777e-01
-9	Rv0371c	-9	0	A	T	0.021	-6.591962e-02	6.220005e-02	2.079217e-02	2.898041e-01
-9	Rv3399	-9	0	A	T	0.498	6.707414e-02	1.847927e-01	2.526719e-02	7.167979e-01
-9	Rv0992c	-9	0	A	T	0.043	-7.223288e-02	4.636643e-02	1.350041e-02	1.199670e-01
-9	Rv3659c	-9	0	A	T	0.027	-6.438456e-02	5.554318e-02	1.798730e-02	2.469974e-01
-9	Rv2062c	-9	0	A	T	0.287	6.025314e-02	2.428234e-02	1.000000e-05	1.345254e-02
-9	Rv1999c	-9	0	A	T	0.362	5.320338e-02	2.770001e-02	1.212298e-03	5.540124e-02
-9	Rv2336	-9	0	A	T	0.020	-2.242447e-03	6.351785e-02	2.526560e-02	9.718528e-01
-9	Rv1384	-9	0	A	T	0.075	3.233683e-02	3.728555e-02	4.136642e-02	3.862536e-01
-9	Rv2490c	-9	0	A	T	0.143	4.828198e-02	2.713849e-02	7.745478e-03	7.589891e-02
-9	Rv3394c	-9	0	A	T	0.012	5.084190e-02	8.234422e-02	3.054073e-02	5.372626e-01
-9	Rv3433c	-9	0	A	T	0.343	1.655676e-02	4.305279e-02	3.168630e-02	7.007386e-01
-9	Rv2113	-9	0	A	T	0.020	-6.418745e-02	6.291276e-02	2.182008e-02	3.081528e-01
-9	Rv0035	-9	0	A	T	0.376	5.850138e-02	2.787516e-02	1.000000e-05	3.640079e-02
-9	Rv1131	-9	0	A	T	0.012	-6.130525e-02	8.624469e-02	2.436111e-02	4.775583e-01
-9	Rv1130	-9	0	A	T	0.346	1.201424e-02	4.251428e-02	3.225086e-02	7.776188e-01
-9	Rv1132	-9	0	A	T	0.045	1.890176e-02	4.391514e-02	2.840583e-02	6.670994e-01
-9	Rv0629c	-9	0	A	T	0.322	3.723177e-02	3.539585e-02	1.661379e-02	2.934245e-01
-9	Rv0842	-9	0	A	T	0.020	-6.283945e-02	6.230972e-02	2.104652e-02	3.137557e-01
-9	Rv0845	-9	0	A	T	0.345	1.425271e-02	4.300543e-02	3.233591e-02	7.404842e-01
-9	Rv2095c	-9	0	A	T	0.015	3.215563e-02	7.478114e-02	3.119539e-02	6.674040e-01
-9	Rv2048c	-9	0	A	T	0.492	5.241706e-02	1.009135e-01	2.293943e-02	6.037193e-01
-9	Rv0849	-9	0	A	T	0.021	6.360653e-02	6.444173e-02	3.378459e-02	3.241537e-01
-9	Rv3800c	-9	0	A	T	0.324	3.837760e-02	2.747974e-02	3.607232e-03	1.632289e-01
-9	317	-9	0	A	T	0.121	3.170933e-02	3.042370e-02	2.823962e-02	2.978519e-01
-9	448	-9	0	A	T	0.342	1.890597e-02	4.356440e-02	3.190652e-02	6.645127e-01
-9	Rv3094c	-9	0	A	T	0.021	-7.141981e-02	6.032376e-02	2.414678e-02	2.370612e-01
-9	1334	-9	0	A	T	0.014	-6.077115e-02	7.258591e-02	2.049501e-02	4.029073e-01
-9	Rv2433c	-9	0	A	T	0.324	3.377236e-02	3.718135e-02	1.861313e-02	3.641983e-01
-9	Rv0267	-9	0	A	T	0.014	1.906429e-02	7.290053e-02	2.562446e-02	7.938181e-01
-9	Rv2646	-9	0	A	T	0.027	8.673412e-02	6.113861e-02	3.230617e-02	1.566941e-01
-9	Rv3401	-9	0	A	T	0.070	-5.658022e-02	3.534392e-02	3.519849e-02	1.101124e-01
-9	Rv3407	-9	0	A	T	0.249	5.372357e-02	2.405479e-02	1.000000e-05	2.601446e-02
-9	Rv3406	-9	0	A	T	0.013	-6.923434e-02	7.502128e-02	2.289981e-02	3.565733e-01
-9	Rv3408	-9	0	A	T	0.499	4.571718e-02	2.632655e-01	2.511141e-02	8.622152e-01
-9	Rv1185c	-9	0	A	T	0.031	-3.128059e-02	5.040792e-02	2.296991e-02	5.352104e-01
-9	Rv1881c	-9	0	A	T	0.035	-6.532178e-02	5.279571e-02	1.338903e-02	2.166375e-01
-9	Rv0229c	-9	0	A	T	0.024	-1.560660e-02	5.833884e-02	2.399700e-02	7.891941e-01
-9	Rv0066c	-9	0	A	T	0.025	-6.808108e-02	5.735483e-02	2.297433e-02	2.358477e-01
-9	2290	-9	0	A	T	0.054	-2.576789e-02	4.613449e-02	2.791474e-02	5.767544e-01
-9	2297	-9	0	A	T	0.023	-6.306605e-02	5.960021e-02	2.089735e-02	2.905541e-01
-9	Rv2337c	-9	0	A	T	0.498	7.062281e-02	1.835156e-01	2.498861e-02	7.005432e-01
-9	Rv0121c	-9	0	A	T	0.018	-5.258922e-02	6.988423e-02	1.974309e-02	4.521324e-01
-9	Rv3904c	-9	0	A	T	0.011	3.787494e-02	8.452465e-02	2.657201e-02	6.543014e-01
-9	Rv2768c	-9	0	A	T	0.049	-1.903925e-02	4.917831e-02	2.917412e-02	6.988302e-01
-9	878	-9	0	A	T	0.498	4.706537e-02	1.874990e-01	2.490806e-02	8.019158e-01
-9	Rv3629c	-9	0	A	T	0.043	1.173454e-01	4.311597e-02	2.100146e-02	6.748250e-03
-9	Rv3674c	-9	0	A	T	0.315	4.391516e-02	3.260018e-02	1.076941e-02	1.786313e-01
-9	875	-9	0	A	T	0.022	-5.889300e-02	7.347019e-02	2.237210e-02	4.232130e-01
-9	873	-9	0	A	T	0.011	-7.395667e-02	8.202134e-02	2.452183e-02	3.677113e-01
-9	2741	-9	0	A	T	0.038	3.911587e-02	5.519634e-02	2.974645e-02	4.788976e-01
-9	2035	-9	0	A	T	0.499	4.571718e-02	2.632655e-01	2.511141e-02	8.622152e-01
-9	2742	-9	0	A	T	0.024	4.920298e-02	6.793888e-02	3.299120e-02	4.693044e-01
-9	Rv1905c	-9	0	A	T	0.032	-6.675269e-02	5.743280e-02	1.850257e-02	2.457399e-01
-9	3048	-9	0	A	T	0.032	1.361365e-02	5.717542e-02	2.924920e-02	8.119094e-01
-9	3041	-9	0	A	T	0.012	2.424149e-02	7.837401e-02	2.471060e-02	7.572325e-01
-9	Rv3185	-9	0	A	T	0.054	-4.731533e-02	3.938239e-02	1.539718e-02	2.302149e-01
-9	Rv3183	-9	0	A	T	0.018	-6.066877e-02	6.794059e-02	2.217811e-02	3.723516e-01
-9	1097	-9	0	A	T	0.020	-6.437249e-02	7.996314e-02	2.588600e-02	4.212292e-01
-9	1091	-9	0	A	T	0.040	-3.056927e-02	4.907919e-02	2.046969e-02	5.336947e-01
-9	1092	-9	0	A	T	0.249	5.372358e-02	2.405472e-02	1.000000e-05	2.601403e-02
-9	Rv2589	-9	0	A	T	0.012	3.378433e-02	7.889526e-02	2.628358e-02	6.686976e-01
-9	Rv1726	-9	0	A	T	0.056	8.731572e-02	4.074048e-02	2.956188e-02	3.263119e-02
-9	Rv1727	-9	0	A	T	0.013	3.412751e-02	7.670718e-02	2.762580e-02	6.566013e-01
-9	Rv1722	-9	0	A	T	0.056	-2.559670e-02	4.511550e-02	2.669384e-02	5.707530e-01
-9	1326	-9	0	A	T	0.327	3.286198e-02	3.782037e-02	2.171428e-02	3.853670e-01
-9	Rv2638	-9	0	A	T	0.041	4.056394e-03	4.592319e-02	2.574060e-02	9.296537e-01
-9	Rv2636	-9	0	A	T	0.013	-6.894870e-02	7.544211e-02	2.262522e-02	3.612437e-01
-9	1328	-9	0	A	T	0.025	4.954016e-03	6.979069e-02	3.170527e-02	9.434421e-01
-9	Rv2631	-9	0	A	T	0.049	-7.282405e-02	4.463931e-02	1.241357e-02	1.035080e-01
-9	Rv2630	-9	0	A	T	0.014	3.376568e-02	7.462018e-02	2.943166e-02	6.511264e-01
-9	Rv1589	-9	0	A	T	0.018	-6.895669e-02	6.951173e-02	2.232917e-02	3.217232e-01
-9	Rv2947c	-9	0	A	T	0.499	4.571718e-02	2.632655e-01	2.511141e-02	8.622152e-01
-9	Rv0458	-9	0	A	T	0.031	-6.968833e-02	5.078575e-02	1.959043e-02	1.706840e-01
-9	Rv0988	-9	0	A	T	0.264	7.004251e-02	2.990562e-02	1.798008e-02	1.960976e-02
-9	Rv0987	-9	0	A	T	0.376	1.945033e-02	3.800886e-02	2.423968e-02	6.090899e-01
-9	Rv0982	-9	0	A	T	0.350	8.019220e-03	4.204368e-02	3.299356e-02	8.488189e-01
-9	Rv0453	-9	0	A	T	0.064	-7.808895e-02	3.768759e-02	5.702766e-03	3.883386e-02
-9	Rv0452	-9	0	A	T	0.238	6.013234e-02	2.404935e-02	1.000000e-05	1.276100e-02
-9	Rv2964	-9	0	A	T	0.332	2.329963e-02	3.843880e-02	2.329671e-02	5.447216e-01
-9	Rv2963	-9	0	A	T	0.022	-7.394031e-02	6.045163e-02	2.251612e-02	2.219201e-01
-9	Rv0187	-9	0	A	T	0.017	-6.177273e-02	6.818104e-02	2.125063e-02	3.654152e-01
-9	Rv0186	-9	0	A	T	0.024	-7.299236e-02	5.639010e-02	2.223540e-02	1.961849e-01
-9	Rv0185	-9	0	A	T	0.303	5.269701e-02	2.824667e-02	4.957127e-03	6.274768e-02
-9	Rv0678	-9	0	A	T	0.014	-7.337171e-02	7.223953e-02	2.504659e-02	3.103311e-01
-9	Rv0671	-9	0	A	T	0.017	-5.580517e-02	7.279966e-02	2.137083e-02	4.437462e-01
-9	Rv0670	-9	0	A	T	0.043	-8.622226e-03	5.245900e-02	2.994710e-02	8.695206e-01
-9	Rv0673	-9	0	A	T	0.303	3.931052e-02	2.909514e-02	6.776387e-03	1.773415e-01
-9	Rv0672	-9	0	A	T	0.030	-6.971836e-02	5.301101e-02	1.928004e-02	1.891234e-01
-9	Rv0675	-9	0	A	T	0.012	1.423299e-02	7.868941e-02	2.398010e-02	8.565467e-01
-9	Rv0674	-9	0	A	T	0.012	-7.208301e-02	7.837703e-02	2.357736e-02	3.582246e-01
-9	Rv0573c	-9	0	A	T	0.011	2.588774e-02	8.199203e-02	2.374247e-02	7.523502e-01
-9	Rv3823c	-9	0	A	T	0.062	9.139013e-04	4.222802e-02	2.832436e-02	9.827431e-01
-9	Rv0767c	-9	0	A	T	0.017	-7.392735e-02	6.747347e-02	2.385869e-02	2.738177e-01
-9	Rv3211	-9	0	A	T	0.030	4.455024e-02	5.105047e-02	2.547197e-02	3.833081e-01
-9	Rv2378c	-9	0	A	T	0.013	-7.168766e-02	7.929960e-02	2.474562e-02	3.664736e-01
-9	Rv0990c	-9	0	A	T	0.382	1.828793e-02	4.017975e-02	2.882812e-02	6.492188e-01
-9	Rv3375	-9	0	A	T	0.022	-6.823648e-02	5.924879e-02	2.266314e-02	2.500583e-01
-9	Rv3376	-9	0	A	T	0.012	-6.287903e-02	7.907221e-02	2.241271e-02	4.269104e-01
-9	Rv3371	-9	0	A	T	0.064	-7.915694e-02	3.829236e-02	1.315760e-02	3.928906e-02
-9	Rv3373	-9	0	A	T	0.027	5.305184e-03	6.704981e-02	3.150214e-02	9.369699e-01
-9	Rv3372	-9	0	A	T	0.012	-6.390820e-02	8.349143e-02	2.384217e-02	4.444072e-01
-9	Rv0610c	-9	0	A	T	0.059	-2.890200e-02	4.085852e-02	2.077030e-02	4.797041e-01
-9	Rv0742	-9	0	A	T	0.027	-6.411270e-02	5.942515e-02	1.939768e-02	2.812184e-01
-9	1145	-9	0	A	T	0.498	4.706537e-02	1.874990e-01	2.490806e-02	8.019158e-01
-9	Rv3740c	-9	0	A	T	0.012	-7.335260e-02	7.857398e-02	2.574759e-02	3.510376e-01
-9	Rv2578c	-9	0	A	T	0.025	-6.103061e-02	5.810881e-02	1.655065e-02	2.941524e-01
-9	Rv2503c	-9	0	A	T	0.063	-5.136512e-04	4.386024e-02	2.985941e-02	9.906613e-01
-9	Rv3909	-9	0	A	T	0.044	-3.801976e-02	4.678122e-02	2.045438e-02	4.168117e-01
-9	Rv2359	-9	0	A	T	0.028	-6.586112e-02	6.124711e-02	1.927109e-02	2.828012e-01
-9	1667	-9	0	A	T	0.022	-6.124611e-02	7.353185e-02	2.289378e-02	4.053320e-01
-9	Rvnr01	-9	0	A	T	0.074	2.481047e-01	3.195552e-02	9.162670e-03	5.594614e-14
-9	593	-9	0	A	T	0.308	4.949339e-02	2.716422e-02	3.391802e-03	6.911755e-02
-9	598	-9	0	A	T	0.338	2.479459e-02	4.024789e-02	2.851570e-02	5.381750e-01
-9	Rv3396c	-9	0	A	T	0.052	-7.539685e-02	4.085278e-02	3.628339e-03	6.561072e-02
-9	2829	-9	0	A	T	0.112	-3.872497e-02	3.253589e-02	3.898897e-02	2.345862e-01
-9	2821	-9	0	A	T	0.014	-7.135839e-02	7.216947e-02	2.331026e-02	3.233112e-01
-9	Rv2138	-9	0	A	T	0.027	-6.371039e-02	6.255741e-02	2.017207e-02	3.090206e-01
-9	Rv2139	-9	0	A	T	0.323	5.276872e-02	3.195724e-02	9.913668e-03	9.938946e-02
-9	Rv1687c	-9	0	A	T	0.012	1.874201e-02	7.853725e-02	2.410580e-02	8.114946e-01
-9	1401	-9	0	A	T	0.341	2.027910e-02	4.360279e-02	3.160712e-02	6.420940e-01
-9	Rv2155c	-9	0	A	T	0.494	5.244291e-02	1.175855e-01	2.338629e-02	6.558132e-01
-9	Rv3812	-9	0	A	T	0.037	-2.929460e-02	5.182618e-02	2.258894e-02	5.721873e-01
-9	1406	-9	0	A	T	0.022	-6.694671e-02	7.280702e-02	2.430226e-02	3.583220e-01
-9	Rv0159c	-9	0	A	T	0.499	4.629305e-02	2.611709e-01	2.474299e-02	8.593902e-01
-9	698	-9	0	A	T	0.012	-6.530420e-02	7.862083e-02	2.254026e-02	4.066276e-01
-9	334	-9	0	A	T	0.316	4.313113e-02	3.485950e-02	1.409111e-02	2.166266e-01
-9	Rv1115	-9	0	A	T	0.012	4.343015e-02	8.493902e-02	3.054308e-02	6.093849e-01
-9	Rv1442	-9	0	A	T	0.327	2.965724e-02	3.560163e-02	1.805250e-02	4.052694e-01
-9	Rv3092c	-9	0	A	T	0.051	-1.189080e-02	5.000757e-02	2.943825e-02	8.121600e-01
-9	Rv0243	-9	0	A	T	0.033	1.128630e-01	5.042768e-02	2.834036e-02	2.570190e-02
-9	Rv0245	-9	0	A	T	0.246	5.561876e-02	2.404792e-02	1.000000e-05	2.118218e-02
-9	Rv0246	-9	0	A	T	0.022	1.860989e-01	5.835919e-02	2.357156e-02	1.528073e-03
-9	Rv1043c	-9	0	A	T	0.030	2.483480e-03	5.185277e-02	2.521195e-02	9.618213e-01
-9	Rv2678c	-9	0	A	T	0.011	-6.002089e-02	8.242729e-02	2.209023e-02	4.668897e-01
-9	Rv2986c	-9	0	A	T	0.011	3.852882e-02	8.335682e-02	2.513765e-02	6.441501e-01
-9	Rv3818	-9	0	A	T	0.019	6.783759e-02	6.540076e-02	3.202792e-02	3.001717e-01
-9	Rv1812c	-9	0	A	T	0.499	4.571718e-02	2.632655e-01	2.511141e-02	8.622152e-01
-9	Rv1396c	-9	0	A	T	0.454	1.278725e-02	4.965395e-02	2.857739e-02	7.968895e-01
-9	Rv2880c	-9	0	A	T	0.486	5.823066e-02	7.699197e-02	2.220377e-02	4.498524e-01
-9	Rv1215c	-9	0	A	T	0.045	-7.102012e-02	4.496444e-02	1.244146e-02	1.149303e-01
-9	Rv2331A	-9	0	A	T	0.034	1.520452e-02	4.923342e-02	2.348098e-02	7.575975e-01
-9	Rv0904c	-9	0	A	T	0.012	4.050552e-02	8.415456e-02	2.982449e-02	6.305210e-01
-9	Rv3906c	-9	0	A	T	0.012	-5.581750e-02	7.998427e-02	2.126097e-02	4.856277e-01
-9	Rv3882c	-9	0	A	T	0.069	1.493467e-03	4.117662e-02	2.922276e-02	9.710833e-01
-9	Rv2103c	-9	0	A	T	0.253	6.007943e-02	2.402306e-02	1.000000e-05	1.274206e-02
-9	2017	-9	0	A	T	0.019	5.455266e-02	7.481916e-02	2.540783e-02	4.663033e-01
-9	2013	-9	0	A	T	0.019	-5.916637e-02	8.659552e-02	2.696099e-02	4.948006e-01
-9	Rv0831c	-9	0	A	T	0.017	1.999667e-02	7.454664e-02	2.856612e-02	7.886347e-01
-9	Rv1309	-9	0	A	T	0.014	-5.692141e-02	7.495220e-02	2.151633e-02	4.479893e-01
-9	Rv3377c	-9	0	A	T	0.071	1.879927e-03	3.586845e-02	2.616469e-02	9.582239e-01
-9	Rv3709c	-9	0	A	T	0.045	3.852664e-02	4.680657e-02	2.775095e-02	4.108853e-01
-9	Rv0212c	-9	0	A	T	0.015	-5.743115e-02	7.043145e-02	1.951067e-02	4.152638e-01
-9	Rv2178c	-9	0	A	T	0.449	2.044622e-02	4.991196e-02	2.980055e-02	6.822607e-01
-9	1349	-9	0	A	T	0.011	-6.374574e-02	8.215233e-02	2.220145e-02	4.381887e-01
-9	Rv1773c	-9	0	A	T	0.048	-7.198039e-02	4.422203e-02	8.462390e-03	1.042875e-01
-9	452	-9	0	A	T	0.342	1.890597e-02	4.356440e-02	3.190652e-02	6.645127e-01
-9	1344	-9	0	A	T	0.019	-5.916637e-02	8.659552e-02	2.696099e-02	4.948006e-01
-9	Rv1846c	-9	0	A	T	0.023	-6.207760e-02	6.883164e-02	2.140917e-02	3.676053e-01
-9	Rv0473	-9	0	A	T	0.030	-7.026316e-02	5.829571e-02	2.219660e-02	2.287253e-01
-9	948	-9	0	A	T	0.298	6.591785e-03	2.544891e-02	2.474848e-02	7.957380e-01
-9	Rv0631c	-9	0	A	T	0.107	-4.698883e-02	3.169120e-02	1.964817e-02	1.388517e-01
-9	Rv3173c	-9	0	A	T	0.011	-7.519180e-02	8.318845e-02	2.390861e-02	3.665463e-01
-9	Rv1307	-9	0	A	T	0.015	-6.575307e-02	6.988726e-02	2.144631e-02	3.472891e-01
-9	Rv1300	-9	0	A	T	0.498	4.706537e-02	1.874990e-01	2.490806e-02	8.019158e-01
-9	Rv1301	-9	0	A	T	0.020	-5.878321e-02	8.139501e-02	2.516500e-02	4.705487e-01
-9	Rv2833c	-9	0	A	T	0.017	6.521202e-02	6.734054e-02	2.369212e-02	3.333690e-01
-9	Rv3199c	-9	0	A	T	0.323	5.956056e-02	3.679787e-02	2.303602e-02	1.062368e-01
-9	Rv1565c	-9	0	A	T	0.014	1.648409e-02	7.357766e-02	2.513897e-02	8.228305e-01
-9	Rv0650	-9	0	A	T	0.028	1.124954e-03	5.870729e-02	2.769905e-02	9.847203e-01
-9	Rv0655	-9	0	A	T	0.062	-2.269586e-02	4.648957e-02	2.627801e-02	6.256512e-01
-9	Rv0654	-9	0	A	T	0.020	5.503771e-03	6.306949e-02	2.572737e-02	9.304995e-01
-9	Rv2314c	-9	0	A	T	0.011	3.874440e-02	8.273580e-02	2.591883e-02	6.398035e-01
-9	Rv2832c	-9	0	A	T	0.021	-6.327338e-02	6.661843e-02	2.182096e-02	3.427298e-01
-9	Rv0325	-9	0	A	T	0.342	1.890597e-02	4.356440e-02	3.190652e-02	6.645127e-01
-9	Rv0575c	-9	0	A	T	0.302	3.987684e-02	3.008967e-02	8.361412e-03	1.857551e-01
-9	Rv3236c	-9	0	A	T	0.341	1.126311e-02	3.739225e-02	2.744455e-02	7.633897e-01
-9	Rv2716	-9	0	A	T	0.043	-1.208107e-02	5.224585e-02	3.008700e-02	8.172373e-01
-9	Rv0783c	-9	0	A	T	0.038	-3.324778e-02	4.729202e-02	2.057227e-02	4.823996e-01
-9	2461	-9	0	A	T	0.021	-6.369558e-02	7.700577e-02	2.445720e-02	4.085885e-01
-9	2462	-9	0	A	T	0.315	4.407202e-02	3.381131e-02	1.269992e-02	1.930808e-01
-9	Rv1538c	-9	0	A	T	0.272	3.542431e-02	2.878460e-02	1.373986e-02	2.190897e-01
-9	Rv3359	-9	0	A	T	0.017	-2.071407e-03	6.759114e-02	2.456119e-02	9.755653e-01
-9	Rv2223c	-9	0	A	T	0.015	2.177617e-02	7.382532e-02	2.873464e-02	7.681538e-01
-9	Rv1601	-9	0	A	T	0.012	3.542190e-02	8.406301e-02	2.895481e-02	6.736838e-01
-9	Rv1607	-9	0	A	T	0.014	8.841209e-02	7.230355e-02	2.501045e-02	2.220489e-01
-9	Rv1970	-9	0	A	T	0.014	9.751563e-02	7.240544e-02	2.884240e-02	1.787226e-01
-9	Rv1604	-9	0	A	T	0.483	5.808983e-02	7.410438e-02	2.231288e-02	4.335159e-01
-9	Rv1051c	-9	0	A	T	0.044	6.579797e-02	4.390409e-02	3.385004e-02	1.346591e-01
-9	Rv2332	-9	0	A	T	0.034	-2.674367e-02	5.441184e-02	2.360928e-02	6.233092e-01
-9	Rv2339	-9	0	A	T	0.367	3.406520e-02	3.563279e-02	2.517613e-02	3.395819e-01
-9	Rv2157c	-9	0	A	T	0.012	-5.615778e-02	7.956758e-02	2.152180e-02	4.806857e-01
-9	Rv3802c	-9	0	A	T	0.045	-7.705688e-03	5.287911e-02	3.048870e-02	8.842055e-01
-9	Rv3822	-9	0	A	T	0.041	-6.988398e-02	4.844844e-02	1.350731e-02	1.498738e-01
-9	2809	-9	0	A	T	0.011	3.057705e-02	8.249882e-02	2.457557e-02	7.110829e-01
-9	2803	-9	0	A	T	0.014	2.296454e-02	7.472543e-02	2.804249e-02	7.587428e-01
-9	1423	-9	0	A	T	0.022	-5.749348e-02	6.550302e-02	1.898705e-02	3.805626e-01
-9	1425	-9	0	A	T	0.021	-6.353532e-02	7.558577e-02	2.385070e-02	4.010339e-01
-9	Rv1212c	-9	0	A	T	0.018	8.570841e-02	6.699763e-02	3.746964e-02	2.014594e-01
-9	1428	-9	0	A	T	0.017	8.296450e-02	7.078284e-02	3.444538e-02	2.417774e-01
-9	Rv2486	-9	0	A	T	0.015	-6.662405e-02	7.041962e-02	2.292352e-02	3.446049e-01
-9	602	-9	0	A	T	0.018	6.911418e-02	7.881251e-02	2.678950e-02	3.809848e-01
-9	Rv1683	-9	0	A	T	0.025	-2.371626e-02	5.517517e-02	2.321067e-02	6.675209e-01
-9	Rv1682	-9	0	A	T	0.021	-6.208557e-02	7.591639e-02	2.414202e-02	4.138956e-01
-9	Rv1681	-9	0	A	T	0.302	5.325987e-02	2.797692e-02	4.731004e-03	5.758592e-02
-9	Rv1680	-9	0	A	T	0.017	-7.987768e-02	6.758601e-02	2.507569e-02	2.378826e-01
-9	Rv1689	-9	0	A	T	0.024	-7.512870e-02	5.693882e-02	2.076427e-02	1.876851e-01
-9	Rv0278c	-9	0	A	T	0.440	-3.742004e-02	4.023254e-02	2.739293e-02	3.528211e-01
-9	Rv3105c	-9	0	A	T	0.031	1.425270e-02	6.151991e-02	3.130923e-02	8.168948e-01
-9	Rv3502c	-9	0	A	T	0.022	-5.696658e-02	7.179523e-02	2.125053e-02	4.279285e-01
-9	Rv2022c	-9	0	A	T	0.063	-3.591240e-02	4.087733e-02	2.509290e-02	3.801192e-01
-9	Rv1469	-9	0	A	T	0.045	-9.450293e-03	4.688191e-02	2.567537e-02	8.403389e-01
-9	Rv1463	-9	0	A	T	0.316	4.303351e-02	3.451920e-02	1.358472e-02	2.131727e-01
-9	Rv1462	-9	0	A	T	0.499	4.571718e-02	2.632655e-01	2.511141e-02	8.622152e-01
-9	Rv1461	-9	0	A	T	0.355	8.156279e-03	4.008225e-02	3.235936e-02	8.388452e-01
-9	Rv0228	-9	0	A	T	0.014	-6.349089e-02	7.822571e-02	2.442623e-02	4.174290e-01
-9	Rv0220	-9	0	A	T	0.021	-6.502301e-02	7.534077e-02	2.513544e-02	3.885686e-01
-9	Rv0221	-9	0	A	T	0.351	4.781070e-03	4.176324e-02	3.343872e-02	9.089081e-01
-9	Rv1014c	-9	0	A	T	0.011	5.305754e-02	8.531071e-02	2.807804e-02	5.343009e-01
-9	Rv1041c	-9	0	A	T	0.071	2.112711e-02	3.932357e-02	2.891090e-02	5.913514e-01
-9	Rv3833	-9	0	A	T	0.449	2.044622e-02	4.991196e-02	2.980055e-02	6.822607e-01
-9	Rv0541c	-9	0	A	T	0.013	2.533595e-02	7.570967e-02	2.597273e-02	7.380480e-01
-9	Rv2333c	-9	0	A	T	0.392	-5.260004e-03	4.321195e-02	3.474319e-02	9.031706e-01
-9	Rv1394c	-9	0	A	T	0.481	6.158176e-02	6.856192e-02	2.157851e-02	3.695636e-01
-9	Rv2618	-9	0	A	T	0.020	-5.824813e-02	6.535625e-02	1.940085e-02	3.732765e-01
-9	Rv2764c	-9	0	A	T	0.063	7.169447e-02	4.278941e-02	4.460506e-02	9.452711e-02
-9	Rv1424c	-9	0	A	T	0.013	-7.538291e-02	8.040770e-02	2.737081e-02	3.489999e-01
-9	Rv3473c	-9	0	A	T	0.011	3.111758e-02	8.241585e-02	2.477574e-02	7.059296e-01
-9	Rv0920c	-9	0	A	T	0.029	-6.853984e-02	5.311833e-02	1.770124e-02	1.976009e-01
-9	Rv2586c	-9	0	A	T	0.037	5.792952e-02	4.701316e-02	2.769029e-02	2.185186e-01
-9	2250	-9	0	A	T	0.029	-6.333941e-02	5.969533e-02	1.757246e-02	2.892388e-01
-9	Rv3884c	-9	0	A	T	0.416	6.429902e-03	4.098492e-02	2.946066e-02	8.754062e-01
-9	Rv3859c	-9	0	A	T	0.042	-2.368706e-03	4.852817e-02	2.682270e-02	9.610916e-01
-9	2786	-9	0	A	T	0.025	-4.236459e-02	5.578679e-02	2.910806e-02	4.480098e-01
-9	2783	-9	0	A	T	0.011	-5.898074e-02	8.794230e-02	2.343750e-02	5.027713e-01
-9	2789	-9	0	A	T	0.019	-5.955621e-02	8.282458e-02	2.546719e-02	4.724744e-01
-9	2078	-9	0	A	T	0.034	-6.496584e-02	5.222660e-02	1.397988e-02	2.141757e-01
-9	2071	-9	0	A	T	0.379	1.662991e-02	3.735990e-02	2.594171e-02	6.564420e-01
-9	2077	-9	0	A	T	0.011	-6.528604e-02	8.262943e-02	2.400200e-02	4.298818e-01
-9	Rv2268c	-9	0	A	T	0.088	6.498660e-04	3.389672e-02	2.687141e-02	9.847124e-01
-9	Rv1504c	-9	0	A	T	0.034	-2.414061e-02	5.457130e-02	2.368379e-02	6.584354e-01
-9	Rv3302c	-9	0	A	T	0.020	-6.972945e-02	6.215418e-02	2.450459e-02	2.625123e-01
-9	Rv0731c	-9	0	A	T	0.013	-5.553563e-02	8.279892e-02	2.395174e-02	5.027374e-01
-9	Rv1666c	-9	0	A	T	0.011	2.559092e-02	8.215724e-02	2.374293e-02	7.555746e-01
-9	Rv2190c	-9	0	A	T	0.028	-6.906944e-02	5.439396e-02	1.837582e-02	2.048122e-01
-9	Rv1097c	-9	0	A	T	0.042	8.135266e-02	4.789258e-02	2.969885e-02	9.007663e-02
-9	Rv0495c	-9	0	A	T	0.015	1.343959e-02	7.187012e-02	2.571682e-02	8.517463e-01
-9	Rv1319c	-9	0	A	T	0.174	-1.933614e-02	2.780679e-02	1.926923e-02	4.871794e-01
-9	Rv1096	-9	0	A	T	0.018	2.764125e-01	7.339935e-02	7.817425e-02	1.879939e-04
-9	Rv1093	-9	0	A	T	0.499	4.571718e-02	2.632655e-01	2.511141e-02	8.622152e-01
-9	Rv1090	-9	0	A	T	0.314	5.586836e-02	2.500333e-02	1.653270e-04	2.594465e-02
-9	Rv1091	-9	0	A	T	0.320	7.234195e-02	2.495067e-02	1.000000e-05	3.921695e-03
-9	Rv1753c	-9	0	A	T	0.447	2.381926e-02	4.526363e-02	2.636849e-02	5.989849e-01
-9	Rv3022c	-9	0	A	T	0.433	-5.159379e-02	3.947914e-02	4.854627e-02	1.919271e-01
-9	Rv0415	-9	0	A	T	0.029	2.446986e-02	6.007527e-02	2.989844e-02	6.839667e-01
-9	Rv0419	-9	0	A	T	0.352	-2.008579e-06	4.266426e-02	3.570620e-02	9.999625e-01
-9	Rv0418	-9	0	A	T	0.014	-6.644878e-02	7.230249e-02	2.203977e-02	3.585677e-01
-9	Rv3761c	-9	0	A	T	0.020	-6.878829e-02	6.190287e-02	2.220279e-02	2.670630e-01
-9	1360	-9	0	A	T	0.022	3.724998e-02	7.029000e-02	2.740219e-02	5.964100e-01
-9	Rv2674	-9	0	A	T	0.019	1.044903e-01	6.346650e-02	2.181141e-02	1.003826e-01
-9	Rv2679	-9	0	A	T	0.015	-5.813240e-02	7.268896e-02	2.076876e-02	4.242823e-01
-9	479	-9	0	A	T	0.238	6.013243e-02	2.404936e-02	1.000000e-05	1.276087e-02
-9	Rv3022A	-9	0	A	T	0.018	4.499516e-03	6.887164e-02	2.673752e-02	9.479387e-01
-9	Rv1321	-9	0	A	T	0.499	4.571718e-02	2.632655e-01	2.511141e-02	8.622152e-01
-9	Rv2928	-9	0	A	T	0.011	2.455373e-01	8.157632e-02	3.529943e-02	2.760128e-03
-9	Rv1328	-9	0	A	T	0.083	-6.888450e-02	3.234185e-02	1.000000e-05	3.372288e-02
-9	Rv3534c	-9	0	A	T	0.029	-6.196223e-02	5.591305e-02	1.607178e-02	2.683721e-01
-9	Rv0244c	-9	0	A	T	0.060	-7.977487e-03	3.822111e-02	2.392797e-02	8.347617e-01
-9	Rv2830c	-9	0	A	T	0.498	4.706537e-02	1.874990e-01	2.490806e-02	8.019158e-01
-9	Rv2450c	-9	0	A	T	0.499	4.571718e-02	2.632655e-01	2.511141e-02	8.622152e-01
-9	Rv3782	-9	0	A	T	0.302	5.361998e-02	2.868426e-02	5.650012e-03	6.222799e-02
-9	Rv3784	-9	0	A	T	0.033	-6.484527e-02	5.127397e-02	1.568389e-02	2.066399e-01
-9	Rv1844c	-9	0	A	T	0.486	5.820215e-02	7.567278e-02	2.176180e-02	4.422201e-01
-9	Rv3403c	-9	0	A	T	0.025	-3.017676e-02	5.739001e-02	2.488582e-02	5.992730e-01
-9	Rv3788	-9	0	A	T	0.311	4.721765e-02	2.946238e-02	6.903995e-03	1.097153e-01
-9	293	-9	0	A	T	0.018	-5.823205e-02	8.820806e-02	2.729015e-02	5.094844e-01
-9	Rv3234c	-9	0	A	T	0.382	1.761573e-02	3.991049e-02	2.845518e-02	6.591493e-01
-9	Rv3741c	-9	0	A	T	0.031	-2.980051e-02	5.196397e-02	2.381425e-02	5.666035e-01
-9	Rv3736	-9	0	A	T	0.027	-6.595597e-02	6.222358e-02	2.033960e-02	2.897207e-01
-9	Rv2221c	-9	0	A	T	0.020	-6.083690e-02	6.252996e-02	1.984729e-02	3.311137e-01
-9	581	-9	0	A	T	0.029	-1.623373e-02	6.038775e-02	2.625465e-02	7.881876e-01
-9	Rv3254	-9	0	A	T	0.013	1.339360e-02	7.589741e-02	2.511513e-02	8.600043e-01
-9	Rv1102c	-9	0	A	T	0.341	2.027910e-02	4.360279e-02	3.160712e-02	6.420940e-01
-9	2440	-9	0	A	T	0.258	6.647803e-02	2.399461e-02	1.000000e-05	5.828021e-03
-9	2447	-9	0	A	T	0.017	7.653465e-02	6.870167e-02	2.705473e-02	2.658677e-01
-9	Rv0442c	-9	0	A	T	0.056	-3.052415e-02	3.914215e-02	2.337354e-02	4.359019e-01
-9	Rv3331	-9	0	A	T	0.499	4.571718e-02	2.632655e-01	2.511141e-02	8.622152e-01
-9	Rv3330	-9	0	A	T	0.015	4.510693e-03	7.057463e-02	2.494693e-02	9.490672e-01
-9	Rv1248c	-9	0	A	T	0.372	2.874825e-02	3.783010e-02	2.433648e-02	4.476941e-01
-9	Rv3337	-9	0	A	T	0.020	-5.870283e-02	8.118884e-02	2.504229e-02	4.700305e-01
-9	Rv3338	-9	0	A	T	0.015	-6.992735e-02	6.976762e-02	2.260266e-02	3.167424e-01
-9	Rv3839	-9	0	A	T	0.342	1.810699e-02	4.321719e-02	3.150199e-02	6.754332e-01
-9	2516	-9	0	A	T	0.320	4.824143e-02	2.637284e-02	2.505412e-02	6.802988e-02
-9	Rv1117	-9	0	A	T	0.014	-7.770467e-02	7.209780e-02	2.550199e-02	2.817149e-01
-9	Rv1364c	-9	0	A	T	0.497	6.233577e-02	1.513601e-01	2.463843e-02	6.806546e-01
-9	Rv1928c	-9	0	A	T	0.051	-4.063651e-02	4.520644e-02	1.608073e-02	3.691814e-01
-9	Rv2123	-9	0	A	T	0.379	1.707957e-02	3.690816e-02	2.532548e-02	6.437610e-01
-9	1622	-9	0	A	T	0.067	-5.607337e-02	3.876655e-02	9.993292e-03	1.487508e-01
-9	Rv2318	-9	0	A	T	0.022	-6.448261e-02	6.375915e-02	2.137045e-02	3.123940e-01
-9	1997	-9	0	A	T	0.020	-6.214869e-02	7.989791e-02	2.550484e-02	4.370654e-01
-9	1998	-9	0	A	T	0.020	-6.059442e-02	8.159386e-02	2.578760e-02	4.580905e-01
-9	Rv1917c	-9	0	A	T	0.489	6.849194e-02	8.231643e-02	2.327738e-02	4.058182e-01
-9	Rv2317	-9	0	A	T	0.013	-6.227887e-02	7.583565e-02	2.206678e-02	4.119474e-01
-9	Rv2736c	-9	0	A	T	0.251	5.246969e-02	2.406081e-02	1.000000e-05	2.972191e-02
-9	2862	-9	0	A	T	0.062	-8.079916e-02	3.650608e-02	1.000000e-05	2.737745e-02
-9	Rv3804c	-9	0	A	T	0.014	-9.749013e-05	7.238701e-02	2.447216e-02	9.989260e-01
-9	Rv1982c	-9	0	A	T	0.046	-7.159609e-02	4.497182e-02	9.189428e-03	1.120821e-01
-9	2866	-9	0	A	T	0.256	1.596024e-03	2.688852e-02	2.640585e-02	9.526940e-01
-9	2867	-9	0	A	T	0.049	-7.131387e-02	4.253064e-02	1.068500e-02	9.428300e-02
-9	2868	-9	0	A	T	0.315	4.423596e-02	3.454308e-02	1.390025e-02	2.009930e-01
-9	Rv0093c	-9	0	A	T	0.021	-5.879314e-02	7.755997e-02	2.387006e-02	4.488271e-01
-9	550	-9	0	A	T	0.012	-7.984880e-02	7.862998e-02	2.498379e-02	3.104129e-01
-9	553	-9	0	A	T	0.015	-6.500856e-02	7.343010e-02	2.325750e-02	3.764611e-01
-9	Rv3392c	-9	0	A	T	0.022	-6.306017e-02	7.333415e-02	2.275138e-02	3.903011e-01
-9	1199	-9	0	A	T	0.048	-1.931436e-02	4.993363e-02	2.976922e-02	6.990866e-01
-9	1190	-9	0	A	T	0.020	-6.347200e-02	6.412448e-02	2.025989e-02	3.227917e-01
-9	Rv1665	-9	0	A	T	0.034	2.649431e-02	5.071320e-02	2.826422e-02	6.016252e-01
-9	Rv1664	-9	0	A	T	0.054	-5.036458e-02	4.143530e-02	1.879036e-02	2.248130e-01
-9	Rv1661	-9	0	A	T	0.386	3.215738e-02	3.587589e-02	1.928302e-02	3.705448e-01
-9	Rv1660	-9	0	A	T	0.022	-6.269912e-02	7.154235e-02	2.285353e-02	3.812848e-01
-9	Rv1663	-9	0	A	T	0.040	-7.131621e-02	4.877945e-02	1.778711e-02	1.444355e-01
-9	Rv1662	-9	0	A	T	0.498	4.706537e-02	1.874990e-01	2.490806e-02	8.019158e-01
-9	Rv2979c	-9	0	A	T	0.343	1.595204e-02	4.290868e-02	3.156729e-02	7.102411e-01
-9	Rv2982c	-9	0	A	T	0.499	4.571718e-02	2.632655e-01	2.511141e-02	8.622152e-01
-9	Rv1327c	-9	0	A	T	0.017	-5.452681e-02	6.852566e-02	1.843140e-02	4.266180e-01
-9	Rv3107c	-9	0	A	T	0.021	-1.218951e-02	6.136986e-02	2.469905e-02	8.426468e-01
-9	Rv1409	-9	0	A	T	0.027	-6.650238e-02	6.336841e-02	2.042637e-02	2.945314e-01
-9	Rv2756c	-9	0	A	T	0.392	-4.752462e-03	4.340753e-02	3.482671e-02	9.128668e-01
-9	Rv1402	-9	0	A	T	0.027	-6.530267e-02	5.687328e-02	1.963996e-02	2.514904e-01
-9	Rv1407	-9	0	A	T	0.028	-6.627977e-02	6.162670e-02	1.975447e-02	2.827254e-01
-9	1346	-9	0	A	T	0.498	5.484992e-02	1.838492e-01	2.420928e-02	7.655800e-01
-9	Rv1016c	-9	0	A	T	0.030	6.148473e-02	6.258473e-02	5.005924e-02	3.264190e-01
-9	373	-9	0	A	T	0.015	7.649719e-02	6.959973e-02	2.590093e-02	2.723113e-01
-9	377	-9	0	A	T	0.301	5.440568e-02	2.866646e-02	5.618945e-03	5.835073e-02
-9	Rv2719c	-9	0	A	T	0.343	1.660696e-02	4.295594e-02	3.161412e-02	6.992317e-01
-9	Rv0873	-9	0	A	T	0.018	-7.180301e-02	6.536273e-02	2.423510e-02	2.725599e-01
-9	Rv0365c	-9	0	A	T	0.037	-2.560268e-02	5.180136e-02	2.285438e-02	6.213728e-01
-9	Rv3257c	-9	0	A	T	0.341	2.027910e-02	4.360279e-02	3.160712e-02	6.420940e-01
-9	Rv0754	-9	0	A	T	0.048	-7.734760e-02	4.406354e-02	1.864055e-02	7.987726e-02
-9	Rv0750	-9	0	A	T	0.020	-6.858264e-02	6.455726e-02	2.355677e-02	2.886449e-01
-9	Rv0209	-9	0	A	T	0.342	9.002147e-03	4.055098e-02	3.064628e-02	8.244179e-01
-9	Rv1426c	-9	0	A	T	0.040	-3.382748e-02	4.918117e-02	2.030669e-02	4.919245e-01
-9	Rv2353c	-9	0	A	T	0.018	4.436544e-03	6.629042e-02	2.536522e-02	9.466704e-01
-9	Rv2584c	-9	0	A	T	0.499	4.571718e-02	2.632655e-01	2.511141e-02	8.622152e-01
-9	Rv3886c	-9	0	A	T	0.075	-1.313164e-02	3.476609e-02	2.443373e-02	7.058212e-01
-9	2055	-9	0	A	T	0.086	-4.710615e-02	3.646288e-02	1.193048e-02	1.970571e-01
-9	2059	-9	0	A	T	0.021	-6.281342e-02	7.727317e-02	2.474317e-02	4.167196e-01
-9	Rv0010c	-9	0	A	T	0.028	-3.213988e-03	6.387116e-02	2.891617e-02	9.598898e-01
-9	Rv3627c	-9	0	A	T	0.025	-6.543970e-02	6.562849e-02	2.160110e-02	3.192404e-01
-9	Rv3540c	-9	0	A	T	0.320	3.930960e-02	3.327606e-02	1.193141e-02	2.381005e-01
-9	Rv3275c	-9	0	A	T	0.019	-5.916637e-02	8.659552e-02	2.696099e-02	4.948006e-01
-9	Rv2129c	-9	0	A	T	0.040	2.629110e-02	5.135678e-02	2.907493e-02	6.089508e-01
-9	Rv2192c	-9	0	A	T	0.022	3.150360e-02	6.746653e-02	2.632555e-02	6.407605e-01
-9	Rv3300c	-9	0	A	T	0.013	-6.711180e-02	7.773172e-02	2.579761e-02	3.883900e-01
-9	Rv3758c	-9	0	A	T	0.250	6.194892e-02	2.401025e-02	1.000000e-05	1.019305e-02
-9	Rv3705c	-9	0	A	T	0.014	-6.492774e-02	7.317899e-02	2.366092e-02	3.754206e-01
-9	Rv0493c	-9	0	A	T	0.375	-2.695296e-02	4.090593e-02	4.334955e-02	5.102962e-01
-9	Rv1273c	-9	0	A	T	0.020	-7.145824e-02	6.394229e-02	2.341003e-02	2.643587e-01
-9	Rv1934c	-9	0	A	T	0.363	5.170052e-02	3.285691e-02	1.099097e-02	1.163047e-01
-9	Rv1099c	-9	0	A	T	0.018	-5.897757e-02	8.781282e-02	2.689149e-02	5.021650e-01
-9	Rv3598c	-9	0	A	T	0.344	5.135290e-02	2.599254e-02	1.000000e-05	4.880167e-02
-9	Rv3423c	-9	0	A	T	0.013	-7.737202e-02	7.499959e-02	2.559502e-02	3.027984e-01
-9	Rv2415c	-9	0	A	T	0.046	5.535711e-02	5.535817e-02	4.717891e-02	3.178572e-01
-9	Rv0642c	-9	0	A	T	0.043	3.927505e-02	5.431993e-02	3.825406e-02	4.700357e-01
-9	Rv0143c	-9	0	A	T	0.049	-7.334304e-02	4.227746e-02	4.785023e-03	8.346049e-02
-9	Rv2052c	-9	0	A	T	0.023	-6.456050e-02	5.837858e-02	2.037555e-02	2.693634e-01
-9	Rv0928	-9	0	A	T	0.040	3.928555e-02	4.589403e-02	2.300327e-02	3.924502e-01
-9	Rv0431	-9	0	A	T	0.021	-6.119422e-02	7.751777e-02	2.415271e-02	4.302812e-01
-9	Rv0922	-9	0	A	T	0.352	2.663218e-02	3.647529e-02	2.183727e-02	4.656826e-01
-9	414	-9	0	A	T	0.499	4.629305e-02	2.611709e-01	2.474299e-02	8.593902e-01
-9	415	-9	0	A	T	0.303	5.278478e-02	2.860881e-02	5.554451e-03	6.568663e-02
-9	Rv2691	-9	0	A	T	0.483	5.808983e-02	7.410438e-02	2.231288e-02	4.335159e-01
-9	Rv2692	-9	0	A	T	0.344	1.538300e-02	4.308972e-02	3.209951e-02	7.212597e-01
-9	Rv1348	-9	0	A	T	0.035	-7.207011e-02	5.370984e-02	2.029740e-02	1.803240e-01
-9	Rv0697	-9	0	A	T	0.345	1.216143e-02	3.974868e-02	2.969264e-02	7.597780e-01
-9	Rv0696	-9	0	A	T	0.051	1.480575e-02	4.921031e-02	3.237618e-02	7.636549e-01
-9	Rv0694	-9	0	A	T	0.021	-5.330005e-02	6.474035e-02	1.740010e-02	4.107795e-01
-9	Rv2958c	-9	0	A	T	0.053	4.087283e-02	3.955416e-02	2.655569e-02	3.020006e-01
-9	Rv3536c	-9	0	A	T	0.011	-5.654090e-02	8.540044e-02	2.237470e-02	5.082665e-01
-9	Rv0699	-9	0	A	T	0.314	4.531927e-02	3.409629e-02	1.301836e-02	1.844702e-01
-9	Rv0698	-9	0	A	T	0.041	1.288058e-02	5.074408e-02	3.160756e-02	7.997396e-01
-9	Rv0242c	-9	0	A	T	0.015	-6.001379e-02	7.555325e-02	2.273524e-02	4.274252e-01
-9	Rv2836c	-9	0	A	T	0.038	8.228649e-02	4.568586e-02	2.431975e-02	7.235062e-02
-9	Rv1479	-9	0	A	T	0.043	-7.015776e-02	4.758669e-02	1.136915e-02	1.410961e-01
-9	Rv3825c	-9	0	A	T	0.054	-4.070258e-03	3.956452e-02	2.474087e-02	9.181069e-01
-9	Rv3047c	-9	0	A	T	0.320	5.682986e-02	3.369534e-02	1.283870e-02	9.237739e-02
-9	Rv3232c	-9	0	A	T	0.044	-2.020540e-02	4.785364e-02	2.838522e-02	6.730563e-01
-9	Rv3272	-9	0	A	T	0.332	2.260448e-02	3.807994e-02	2.282622e-02	5.530739e-01
-9	Rv3273	-9	0	A	T	0.018	-7.272597e-02	6.820039e-02	2.473819e-02	2.868340e-01
-9	Rv2905	-9	0	A	T	0.253	5.122368e-02	2.406856e-02	1.000000e-05	3.385989e-02
-9	Rv0257	-9	0	A	T	0.027	9.573185e-03	6.786827e-02	3.294711e-02	8.878893e-01
-9	Rv1452c	-9	0	A	T	0.395	-2.031037e-02	3.103135e-02	3.229885e-02	5.131167e-01
-9	Rv0444c	-9	0	A	T	0.308	4.952579e-02	2.853875e-02	5.533650e-03	8.335678e-02
-9	Rv0974c	-9	0	A	T	0.485	5.754793e-02	7.641087e-02	2.259720e-02	4.517608e-01
-9	Rv0411c	-9	0	A	T	0.019	-6.888962e-02	6.536373e-02	2.153367e-02	2.924748e-01
-9	Rv3311	-9	0	A	T	0.011	2.375624e-01	8.162957e-02	2.340215e-02	3.790529e-03
-9	Rv3310	-9	0	A	T	0.031	-6.785461e-02	5.878789e-02	1.860673e-02	2.490194e-01
-9	Rv3317	-9	0	A	T	0.499	4.571718e-02	2.632655e-01	2.511141e-02	8.622152e-01
-9	Rv1592c	-9	0	A	T	0.385	-2.552089e-02	4.463606e-02	3.953195e-02	5.677735e-01
-9	Rv2818c	-9	0	A	T	0.011	-4.997784e-02	8.469088e-02	2.119067e-02	5.554059e-01
-9	1815	-9	0	A	T	0.048	-7.310039e-02	4.347289e-02	1.486789e-02	9.335638e-02
-9	1811	-9	0	A	T	0.449	2.044622e-02	4.991196e-02	2.980055e-02	6.822607e-01
-9	1818	-9	0	A	T	0.014	-5.069617e-02	7.863144e-02	2.158020e-02	5.194297e-01
-9	1819	-9	0	A	T	0.015	6.319587e-03	6.974889e-02	2.453736e-02	9.278469e-01
-9	Rv2249c	-9	0	A	T	0.012	-6.301834e-02	7.883674e-02	2.128280e-02	4.245078e-01
-9	Rv0346c	-9	0	A	T	0.014	1.771864e-01	8.529783e-02	5.839682e-02	3.834358e-02
-9	Rv2572c	-9	0	A	T	0.014	2.621355e-02	7.352333e-02	2.712528e-02	7.216079e-01
-9	Rv2505c	-9	0	A	T	0.022	-6.390960e-02	5.930221e-02	1.926465e-02	2.817479e-01
-9	1971	-9	0	A	T	0.015	-5.312173e-02	7.324813e-02	1.990608e-02	4.686880e-01
-9	1970	-9	0	A	T	0.499	4.571718e-02	2.632655e-01	2.511141e-02	8.622152e-01
-9	Rv1911c	-9	0	A	T	0.042	-2.086695e-02	4.604353e-02	2.699381e-02	6.506228e-01
-9	Rv3869	-9	0	A	T	0.042	-6.864791e-02	4.566819e-02	1.504229e-02	1.334918e-01
-9	Rv3868	-9	0	A	T	0.024	-6.349616e-02	6.712395e-02	2.137270e-02	3.446798e-01
-9	Rv1980c	-9	0	A	T	0.013	3.184056e-02	7.597813e-02	2.702858e-02	6.753610e-01
-9	Rv3806c	-9	0	A	T	0.040	-7.368813e-02	4.883090e-02	1.930911e-02	1.319885e-01
-9	2844	-9	0	A	T	0.013	2.564958e-02	7.545000e-02	2.565068e-02	7.340492e-01
-9	2843	-9	0	A	T	0.011	-5.287615e-02	8.482175e-02	2.168628e-02	5.333510e-01
-9	Rv3866	-9	0	A	T	0.013	-5.651578e-02	7.561895e-02	2.065085e-02	4.552270e-01
-9	Rv2191	-9	0	A	T	0.035	-2.736237e-02	4.826518e-02	2.076163e-02	5.710529e-01
-9	Rv2196	-9	0	A	T	0.014	-6.972579e-02	7.243092e-02	2.367833e-02	3.362391e-01
-9	Rv2409c	-9	0	A	T	0.316	4.293856e-02	3.408540e-02	1.338801e-02	2.084181e-01
-9	Rv2195	-9	0	A	T	0.011	1.424827e-01	8.198502e-02	2.890366e-02	8.291046e-02
-9	Rv3756c	-9	0	A	T	0.014	-1.567523e-03	7.300680e-02	2.482505e-02	9.828795e-01
-9	Rv2489c	-9	0	A	T	0.029	2.252033e-02	6.452581e-02	3.170455e-02	7.272430e-01
-9	Rv2160c	-9	0	A	T	0.344	1.316055e-02	4.279621e-02	3.191898e-02	7.585924e-01
-9	Rv3349c	-9	0	A	T	0.316	4.294696e-02	3.380276e-02	1.282604e-02	2.045572e-01
-9	1555	-9	0	A	T	0.499	4.571718e-02	2.632655e-01	2.511141e-02	8.622152e-01
-9	3039	-9	0	A	T	0.316	4.281630e-02	3.307707e-02	1.158930e-02	1.961772e-01
-9	Rv1647	-9	0	A	T	0.499	4.571718e-02	2.632655e-01	2.511141e-02	8.622152e-01
-9	Rv1646	-9	0	A	T	0.019	-6.867982e-02	6.566880e-02	2.247360e-02	2.961910e-01
-9	Rv1644	-9	0	A	T	0.481	5.952119e-02	6.970238e-02	2.170661e-02	3.935962e-01
-9	Rv1641	-9	0	A	T	0.012	-6.356227e-02	8.316759e-02	2.369068e-02	4.451085e-01
-9	Rv3604c	-9	0	A	T	0.028	-1.926067e-02	5.449931e-02	2.364417e-02	7.239456e-01
-9	Rv1649	-9	0	A	T	0.343	1.661358e-02	4.295882e-02	3.162026e-02	6.991369e-01
-9	Rv0774c	-9	0	A	T	0.011	3.885817e-02	8.247938e-02	2.532642e-02	6.377791e-01
-9	Rv1269c	-9	0	A	T	0.238	-6.433706e-03	3.319324e-02	3.629779e-02	8.463998e-01
-9	530	-9	0	A	T	0.393	-5.597974e-03	4.321189e-02	3.456772e-02	8.969826e-01
-9	Rv2781c	-9	0	A	T	0.023	-7.161510e-02	5.747522e-02	2.381829e-02	2.134065e-01
-9	Rv3148	-9	0	A	T	0.020	5.318274e-02	6.306913e-02	2.784624e-02	3.995393e-01
-9	Rv1423	-9	0	A	T	0.011	3.395465e-02	8.195864e-02	2.513486e-02	6.788591e-01
-9	Rv1420	-9	0	A	T	0.330	2.735843e-02	3.832026e-02	2.251581e-02	4.756334e-01
-9	Rv1425	-9	0	A	T	0.045	-7.747603e-03	4.717492e-02	2.615132e-02	8.696227e-01
-9	Rv1429	-9	0	A	T	0.032	-2.665789e-02	5.007228e-02	2.171764e-02	5.947199e-01
-9	Rv1325c	-9	0	A	T	0.032	2.604414e-01	4.807645e-02	3.195970e-02	9.877863e-08
-9	1900	-9	0	A	T	0.499	4.571718e-02	2.632655e-01	2.511141e-02	8.622152e-01
-9	Rv0594	-9	0	A	T	0.305	5.093894e-02	2.723562e-02	3.510521e-03	6.209028e-02
-9	Rv0590	-9	0	A	T	0.341	2.165977e-02	4.170919e-02	3.024105e-02	6.038037e-01
-9	Rv0591	-9	0	A	T	0.070	4.192291e-02	4.235063e-02	4.022556e-02	3.227546e-01
-9	Rv0592	-9	0	A	T	0.050	-6.513770e-03	4.402441e-02	2.494614e-02	8.824421e-01
-9	Rv3579c	-9	0	A	T	0.018	-6.141759e-02	6.564119e-02	1.994346e-02	3.499521e-01
-9	Rv0545c	-9	0	A	T	0.482	5.900079e-02	7.156329e-02	2.197833e-02	4.101172e-01
-9	Rv0598c	-9	0	A	T	0.013	-7.049635e-02	7.683156e-02	2.557091e-02	3.593491e-01
-9	Rv0811c	-9	0	A	T	0.011	3.755805e-02	8.221266e-02	2.543643e-02	6.480064e-01
-9	Rv1818c	-9	0	A	T	0.085	2.537597e-03	3.348750e-02	2.608432e-02	9.396298e-01
-9	Rv0770	-9	0	A	T	0.040	2.361920e-02	4.880325e-02	2.705862e-02	6.286442e-01
-9	Rv0775	-9	0	A	T	0.069	-1.704607e-02	3.645573e-02	2.710793e-02	6.403093e-01
-9	Rv0777	-9	0	A	T	0.020	-5.923978e-02	8.214067e-02	2.558188e-02	4.711615e-01
-9	Rv0778	-9	0	A	T	0.011	5.913948e-02	8.647424e-02	3.024420e-02	4.943922e-01
-9	Rv2351c	-9	0	A	T	0.326	4.832000e-02	2.954118e-02	8.248019e-03	1.026052e-01
-9	2213	-9	0	A	T	0.319	4.044123e-02	3.344746e-02	1.241173e-02	2.272603e-01
-9	Rv0392c	-9	0	A	T	0.074	-4.458006e-02	3.850468e-02	2.611452e-02	2.475669e-01
-9	2215	-9	0	A	T	0.019	-5.916637e-02	8.659552e-02	2.696099e-02	4.948006e-01
-9	2214	-9	0	A	T	0.044	-6.899422e-02	4.475532e-02	1.292965e-02	1.238769e-01
-9	Rv3621c	-9	0	A	T	0.042	4.127538e-03	4.489263e-02	2.538313e-02	9.267847e-01
-9	Rv3888c	-9	0	A	T	0.052	-4.582181e-02	4.135992e-02	1.673970e-02	2.685056e-01
-9	Rv0016c	-9	0	A	T	0.017	6.329292e-02	6.768493e-02	2.291191e-02	3.502326e-01
-9	Rv2264c	-9	0	A	T	0.313	-3.583997e-02	3.518529e-02	4.897167e-02	3.089371e-01
-9	Rv2864c	-9	0	A	T	0.048	-1.745001e-02	5.021900e-02	2.957036e-02	7.283945e-01
-9	Rv2477c	-9	0	A	T	0.024	2.904876e-02	5.728566e-02	2.550016e-02	6.123428e-01
-9	Rv2655c	-9	0	A	T	0.072	-1.154300e-04	4.211556e-02	2.992541e-02	9.978144e-01
-9	Rv0198c	-9	0	A	T	0.024	-5.978147e-02	5.959987e-02	1.868384e-02	3.163773e-01
-9	Rv2089c	-9	0	A	T	0.309	4.881712e-02	2.852966e-02	5.384408e-03	8.775171e-02
-9	Rv2072c	-9	0	A	T	0.483	5.808983e-02	7.410438e-02	2.231288e-02	4.335159e-01
-9	Rv1963c	-9	0	A	T	0.013	1.894810e-02	7.565164e-02	2.509246e-02	8.023420e-01
-9	Rv3109	-9	0	A	T	0.028	-7.928262e-02	5.281534e-02	2.644827e-02	1.340236e-01
-9	Rv3106	-9	0	A	T	0.034	-6.935751e-02	5.331575e-02	1.778122e-02	1.939645e-01
-9	Rv3306c	-9	0	A	T	0.030	-6.271763e-02	5.604371e-02	1.679838e-02	2.637013e-01
-9	Rv3703c	-9	0	A	T	0.055	-4.593127e-02	4.196557e-02	1.241667e-02	2.743217e-01
-9	Rv1779c	-9	0	A	T	0.041	-3.319416e-02	4.873834e-02	2.029165e-02	4.961783e-01
-9	Rv3026c	-9	0	A	T	0.021	5.129276e-03	6.444049e-02	2.758155e-02	9.365931e-01
-9	Rv3421c	-9	0	A	T	0.014	2.325086e-02	7.314360e-02	2.643148e-02	7.507237e-01
-9	Rv2417c	-9	0	A	T	0.015	-7.246698e-02	7.021979e-02	2.348351e-02	3.026254e-01
-9	1018	-9	0	A	T	0.021	-6.488636e-02	7.788391e-02	2.577155e-02	4.052210e-01
-9	1015	-9	0	A	T	0.478	6.196264e-02	6.264087e-02	2.004565e-02	3.231102e-01
-9	Rv2506	-9	0	A	T	0.027	7.430075e-02	6.216550e-02	2.750237e-02	2.326350e-01
-9	1011	-9	0	A	T	0.044	7.956719e-02	4.333474e-02	1.141747e-02	6.700152e-02
-9	Rv0906	-9	0	A	T	0.025	-6.287041e-02	6.695253e-02	2.074843e-02	3.482193e-01
-9	Rv0905	-9	0	A	T	0.012	4.640221e-02	8.481758e-02	3.201351e-02	5.845933e-01
-9	Rv0909	-9	0	A	T	0.021	-5.892716e-02	7.759324e-02	2.388121e-02	4.479890e-01
-9	Rv0908	-9	0	A	T	0.023	-2.127908e-02	5.910242e-02	2.483851e-02	7.189881e-01
-9	437	-9	0	A	T	0.329	2.910802e-02	3.702525e-02	2.101040e-02	4.321836e-01
-9	Rv2454c	-9	0	A	T	0.011	5.603660e-02	8.935793e-02	3.175955e-02	5.309100e-01
-9	Rv1563c	-9	0	A	T	0.022	1.026119e-01	6.006534e-02	3.729239e-02	8.826322e-02
-9	Rv3530c	-9	0	A	T	0.013	-5.278526e-02	8.083929e-02	2.203420e-02	5.141120e-01
-9	Rv1231c	-9	0	A	T	0.022	-6.335546e-02	7.201981e-02	2.377681e-02	3.794941e-01
-9	Rv1840c	-9	0	A	T	0.030	1.209525e-02	5.117933e-02	2.549543e-02	8.132835e-01
-9	Rv1366	-9	0	A	T	0.023	2.567415e-02	6.779001e-02	2.678855e-02	7.050666e-01
-9	Rv1360	-9	0	A	T	0.020	-8.847674e-03	6.304338e-02	2.496277e-02	8.884521e-01
-9	Rv1368	-9	0	A	T	0.323	3.726940e-02	3.635609e-02	1.921611e-02	3.058567e-01
-9	Rv0013	-9	0	A	T	0.351	5.951249e-02	4.224001e-02	3.303366e-02	1.595516e-01
-9	Rv2370c	-9	0	A	T	0.020	-6.540517e-02	6.264664e-02	2.168900e-02	2.970306e-01
-9	Rv3230c	-9	0	A	T	0.011	-6.255393e-02	8.224066e-02	2.156019e-02	4.472821e-01
-9	Rv3296	-9	0	A	T	0.357	-4.319525e-03	4.149651e-02	3.598162e-02	9.171414e-01
-9	Rv3297	-9	0	A	T	0.011	-5.898621e-02	8.406322e-02	2.288126e-02	4.832361e-01
-9	Rv3293	-9	0	A	T	0.321	3.796614e-02	3.476884e-02	1.460554e-02	2.754356e-01
-9	Rv1106c	-9	0	A	T	0.013	-5.990591e-02	7.769017e-02	2.328950e-02	4.410598e-01
-9	Rv0037c	-9	0	A	T	0.025	-6.617049e-02	5.775615e-02	2.048543e-02	2.525334e-01
-9	Rv0976c	-9	0	A	T	0.029	-6.926747e-02	5.189492e-02	1.960081e-02	1.826285e-01
-9	Rv2545	-9	0	A	T	0.309	3.067085e-02	3.566728e-02	1.708898e-02	3.902935e-01
-9	Rv0446c	-9	0	A	T	0.053	-1.720293e-02	4.815344e-02	2.833590e-02	7.210704e-01
-9	Rv2544	-9	0	A	T	0.346	1.444838e-02	3.960369e-02	2.987339e-02	7.154142e-01
-9	Rv0858c	-9	0	A	T	0.241	6.704706e-02	2.399492e-02	1.000000e-05	5.424721e-03
-9	Rv3843c	-9	0	A	T	0.052	1.978983e-02	4.837334e-02	3.337655e-02	6.826564e-01
-9	Rv3721c	-9	0	A	T	0.012	-6.588252e-02	8.320452e-02	2.381220e-02	4.288862e-01
-9	1832	-9	0	A	T	0.018	6.849920e-02	7.844873e-02	2.640567e-02	3.830353e-01
-9	1830	-9	0	A	T	0.023	1.206902e-01	5.744910e-02	2.095996e-02	3.621258e-02
-9	1834	-9	0	A	T	0.012	-7.177250e-02	8.022125e-02	2.354814e-02	3.714354e-01
-9	1838	-9	0	A	T	0.024	-6.915522e-02	6.839661e-02	2.371572e-02	3.125161e-01
-9	2155	-9	0	A	T	0.011	-7.542390e-02	8.195902e-02	2.434087e-02	3.579281e-01
-9	2157	-9	0	A	T	0.017	-6.950629e-02	7.026339e-02	2.398348e-02	3.230848e-01
-9	2403	-9	0	A	T	0.019	-5.916637e-02	8.659552e-02	2.696099e-02	4.948006e-01
-9	2401	-9	0	A	T	0.013	3.798797e-02	7.905813e-02	2.872703e-02	6.311006e-01
-9	1950	-9	0	A	T	0.301	5.440568e-02	2.866646e-02	5.618945e-03	5.835073e-02
-9	Rv3497c	-9	0	A	T	0.256	4.998484e-02	2.407784e-02	1.000000e-05	3.846406e-02
-9	1484	-9	0	A	T	0.486	4.921128e-02	7.859118e-02	2.154906e-02	5.315223e-01
-9	Rv1979c	-9	0	A	T	0.037	-3.130410e-02	5.222019e-02	2.334592e-02	5.491655e-01
-9	Rv2162c	-9	0	A	T	0.025	-7.136884e-02	5.532308e-02	2.366299e-02	1.977002e-01
-9	Rv3347c	-9	0	A	T	0.486	5.957057e-02	7.952105e-02	2.393532e-02	4.541781e-01
-9	Rv1997	-9	0	A	T	0.343	-9.531387e-03	3.750588e-02	3.694653e-02	7.995108e-01
-9	Rv1996	-9	0	A	T	0.031	-6.674622e-02	5.633044e-02	1.763117e-02	2.366804e-01
-9	Rv1995	-9	0	A	T	0.053	-4.853520e-03	4.201531e-02	2.667407e-02	9.080862e-01
-9	Rv1629	-9	0	A	T	0.345	3.420044e-02	3.653131e-02	2.018651e-02	3.496749e-01
-9	Rv3840	-9	0	A	T	0.048	2.974497e-02	4.515026e-02	2.634287e-02	5.103614e-01
-9	Rv3847	-9	0	A	T	0.325	3.332056e-02	3.800096e-02	2.052442e-02	3.810442e-01
-9	Rv3846	-9	0	A	T	0.011	2.295960e-02	8.219492e-02	2.411197e-02	7.801191e-01
-9	Rv3848	-9	0	A	T	0.011	2.437315e-02	8.255163e-02	2.366617e-02	7.679411e-01
-9	Rv1267c	-9	0	A	T	0.028	-6.229721e-02	6.066267e-02	1.798449e-02	3.049982e-01
-9	517	-9	0	A	T	0.241	-4.567401e-02	2.444559e-02	1.552858e-02	6.235664e-02
-9	1224	-9	0	A	T	0.038	-7.379564e-02	5.094960e-02	1.819727e-02	1.482003e-01
-9	627	-9	0	A	T	0.272	3.718894e-02	2.584672e-02	4.652060e-03	1.508948e-01
-9	Rv2715	-9	0	A	T	0.052	-3.008091e-02	4.152316e-02	2.391320e-02	4.691740e-01
-9	1221	-9	0	A	T	0.022	-6.655057e-02	6.239551e-02	2.039323e-02	2.867279e-01
-9	628	-9	0	A	T	0.134	-3.824307e-02	2.901225e-02	2.861958e-02	1.881173e-01
-9	Rv1198	-9	0	A	T	0.087	-7.862961e-03	3.659612e-02	2.598521e-02	8.299755e-01
-9	Rv1193	-9	0	A	T	0.261	4.691838e-02	2.410908e-02	1.000000e-05	5.226636e-02
-9	Rv1192	-9	0	A	T	0.039	3.578951e-02	5.270717e-02	3.089779e-02	4.974708e-01
-9	Rv1190	-9	0	A	T	0.029	-1.587667e-04	5.233458e-02	2.473985e-02	9.975808e-01
-9	Rv1197	-9	0	A	T	0.015	-6.151369e-02	7.088214e-02	2.214562e-02	3.859497e-01
-9	Rv1196	-9	0	A	T	0.360	-3.252894e-02	4.069641e-02	4.648049e-02	4.245339e-01
-9	Rv2975c	-9	0	A	T	0.319	-4.081623e-02	3.865100e-02	5.157855e-02	2.915256e-01
-9	Rv0223c	-9	0	A	T	0.333	4.391301e-02	3.244230e-02	1.109825e-02	1.765522e-01
-9	Rv0576	-9	0	A	T	0.342	-2.238892e-02	4.863595e-02	4.958182e-02	6.454968e-01
-9	Rv0577	-9	0	A	T	0.041	1.046169e-02	4.606089e-02	2.685881e-02	8.204279e-01
-9	Rv0570	-9	0	A	T	0.054	-2.967784e-02	4.317200e-02	2.743482e-02	4.921644e-01
-9	Rv2306A	-9	0	A	T	0.021	-6.379108e-02	7.701007e-02	2.446101e-02	4.079129e-01
-9	Rv0547c	-9	0	A	T	0.013	4.708491e-02	8.378408e-02	3.160502e-02	5.744100e-01
-9	Rv0713	-9	0	A	T	0.023	-7.303930e-02	5.761953e-02	2.236852e-02	2.055915e-01
-9	Rv0711	-9	0	A	T	0.021	-6.482568e-02	6.069962e-02	2.035137e-02	2.861043e-01
-9	Rv2661c	-9	0	A	T	0.013	1.031237e-02	7.517106e-02	2.445714e-02	8.909456e-01
-9	Rv0715	-9	0	A	T	0.013	1.109425e-01	7.709892e-02	3.703943e-02	1.508562e-01
-9	Rv2427Ac	-9	0	A	T	0.028	-6.856526e-02	6.067218e-02	2.078799e-02	2.590386e-01
-9	2239	-9	0	A	T	0.042	-2.588649e-03	5.600388e-02	3.203742e-02	9.631533e-01
-9	2232	-9	0	A	T	0.019	1.804753e-03	6.654003e-02	2.630931e-02	9.783738e-01
-9	2235	-9	0	A	T	0.302	4.024420e-02	2.881704e-02	6.520911e-03	1.632399e-01
-9	2237	-9	0	A	T	0.319	5.679246e-02	3.239406e-02	1.067023e-02	8.025283e-02
-9	Rv2913c	-9	0	A	T	0.034	6.888456e-02	4.897377e-02	2.964924e-02	1.602480e-01
-9	Rv2403c	-9	0	A	T	0.015	2.263023e-01	6.884908e-02	3.330733e-02	1.092151e-03
-9	2094	-9	0	A	T	0.015	1.457961e-02	7.941179e-02	2.871529e-02	8.544138e-01
-9	Rv0014c	-9	0	A	T	0.325	3.316135e-02	3.541083e-02	1.767391e-02	3.495310e-01
-9	Rv2653c	-9	0	A	T	0.032	1.464233e-02	5.171492e-02	2.720837e-02	7.772031e-01
-9	Rv3544c	-9	0	A	T	0.045	-1.720457e-02	5.192026e-02	3.095396e-02	7.405229e-01
-9	Rv2998	-9	0	A	T	0.011	4.525708e-02	8.353943e-02	2.653875e-02	5.882622e-01
-9	Rv2262c	-9	0	A	T	0.497	-2.971009e-01	1.507343e-01	3.258872e-02	4.933347e-02
-9	Rv0817c	-9	0	A	T	0.011	-6.742231e-02	8.219506e-02	2.216501e-02	4.124953e-01
-9	Rv2888c	-9	0	A	T	0.011	-5.872429e-02	8.223845e-02	2.104673e-02	4.755520e-01
-9	Rv3279c	-9	0	A	T	0.046	-7.251759e-02	4.451950e-02	6.057083e-03	1.040351e-01
-9	Rv2070c	-9	0	A	T	0.022	-5.829576e-02	7.320437e-02	2.205782e-02	4.262529e-01
-9	Rv3694c	-9	0	A	T	0.029	8.346338e-02	5.203391e-02	2.048173e-02	1.094114e-01
-9	Rv3121	-9	0	A	T	0.494	4.905552e-02	1.182142e-01	2.335633e-02	6.783607e-01
-9	Rv3124	-9	0	A	T	0.027	3.922890e-02	6.091130e-02	3.251972e-02	5.198820e-01
-9	Rv3127	-9	0	A	T	0.018	-7.694169e-02	6.607181e-02	2.314922e-02	2.448319e-01
-9	Rv3701c	-9	0	A	T	0.015	-8.092909e-02	6.962559e-02	2.629570e-02	2.457106e-01
-9	Rv2526	-9	0	A	T	0.313	-6.516626e-02	5.988562e-02	8.668031e-02	2.770986e-01
-9	Rv2529	-9	0	A	T	0.020	4.183309e-02	6.161320e-02	2.493610e-02	4.975103e-01
-9	1039	-9	0	A	T	0.353	5.769725e-02	2.639860e-02	1.000000e-05	2.935837e-02
-9	Rv2411c	-9	0	A	T	0.019	-6.358937e-02	6.481325e-02	2.073022e-02	3.270623e-01
-9	1036	-9	0	A	T	0.027	-6.606938e-02	6.394068e-02	2.215403e-02	3.020223e-01
-9	1035	-9	0	A	T	0.040	1.927171e-03	5.857239e-02	3.319578e-02	9.737670e-01
-9	1645	-9	0	A	T	0.346	4.948499e-02	2.772683e-02	2.420303e-03	7.497820e-02
-9	Rv0969	-9	0	A	T	0.374	1.258911e-02	4.022924e-02	3.175006e-02	7.544755e-01
-9	Rv1755c	-9	0	A	T	0.023	-1.050774e-02	5.955101e-02	2.473285e-02	8.600203e-01
-9	Rv2335	-9	0	A	T	0.018	-6.927712e-02	6.534934e-02	2.260038e-02	2.896658e-01
-9	Rv1168c	-9	0	A	T	0.321	3.818098e-02	3.506340e-02	1.546865e-02	2.767752e-01
-9	Rv2841c	-9	0	A	T	0.013	-5.544059e-02	8.234937e-02	2.302035e-02	5.011425e-01
-9	Rv2456c	-9	0	A	T	0.022	-3.324762e-02	5.995485e-02	2.778869e-02	5.794818e-01
-9	Rv1706c	-9	0	A	T	0.011	3.938060e-02	8.298676e-02	2.566281e-02	6.353445e-01
-9	Rv0386	-9	0	A	T	0.039	-6.738759e-02	4.616317e-02	1.325544e-02	1.450511e-01
-9	Rv0389	-9	0	A	T	0.029	-6.505328e-02	5.994990e-02	1.830346e-02	2.784462e-01
-9	Rv1002c	-9	0	A	T	0.012	2.936267e-02	7.865635e-02	2.538690e-02	7.090986e-01
-9	Rv3728	-9	0	A	T	0.079	1.489666e-02	3.379946e-02	2.421838e-02	6.596153e-01
-9	Rv3729	-9	0	A	T	0.373	1.189741e-02	3.987788e-02	3.114244e-02	7.655768e-01
-9	Rv3726	-9	0	A	T	0.015	2.792581e-02	7.643295e-02	2.904362e-02	7.150117e-01
-9	Rv3727	-9	0	A	T	0.360	3.644340e-02	3.168099e-02	1.032324e-02	2.506215e-01
-9	Rv3725	-9	0	A	T	0.344	1.385901e-02	4.270073e-02	3.178937e-02	7.456638e-01
-9	Rv3723	-9	0	A	T	0.038	3.928745e-02	5.430126e-02	3.166613e-02	4.697431e-01
-9	Rv3720	-9	0	A	T	0.042	-3.639480e-03	5.592899e-02	3.193013e-02	9.481446e-01
-9	Rv1233c	-9	0	A	T	0.021	-1.946430e-02	6.054868e-02	2.434873e-02	7.480071e-01
-9	Rv3409c	-9	0	A	T	0.014	1.436389e-02	7.389148e-02	2.525795e-02	8.459569e-01
-9	Rv1386	-9	0	A	T	0.027	-6.004702e-02	5.879554e-02	1.685990e-02	3.076681e-01
-9	Rv1387	-9	0	A	T	0.313	4.622780e-02	2.642736e-02	2.182421e-03	8.093122e-02
-9	Rv3829c	-9	0	A	T	0.330	5.216199e-02	3.605786e-02	2.189557e-02	1.486998e-01
-9	Rv0070c	-9	0	A	T	0.015	-5.691257e-02	7.060501e-02	1.959405e-02	4.206283e-01
-9	Rv1382	-9	0	A	T	0.031	9.975672e-03	6.061149e-02	3.037809e-02	8.693455e-01
-9	Rv1383	-9	0	A	T	0.319	4.063152e-02	3.464870e-02	1.408719e-02	2.415482e-01
-9	Rv1381	-9	0	A	T	0.011	5.775961e-02	8.589665e-02	3.113150e-02	5.016542e-01
-9	Rv2323c	-9	0	A	T	0.014	2.612343e-02	7.375299e-02	2.761809e-02	7.233537e-01
-9	Rv2372c	-9	0	A	T	0.011	-6.357592e-02	8.833397e-02	2.421982e-02	4.720697e-01
-9	Rv0032	-9	0	A	T	0.414	-4.042401e-02	4.000404e-02	4.004204e-02	3.127997e-01
-9	Rv0030	-9	0	A	T	0.051	-2.309147e-02	4.778642e-02	2.913322e-02	6.291728e-01
-9	Rv3826	-9	0	A	T	0.331	2.595072e-02	3.711332e-02	2.119424e-02	4.847700e-01
-9	Rv0723	-9	0	A	T	0.027	-6.717081e-02	6.402275e-02	2.129126e-02	2.946626e-01
-9	Rv3249c	-9	0	A	T	0.011	-6.923097e-02	8.214766e-02	2.324198e-02	3.998090e-01
-9	Rv3916c	-9	0	A	T	0.017	4.689909e-03	7.021094e-02	2.544913e-02	9.467727e-01
-9	Rv2893	-9	0	A	T	0.012	-6.688630e-02	7.837715e-02	2.296329e-02	3.938969e-01
-9	Rv2891	-9	0	A	T	0.315	4.435480e-02	3.444378e-02	1.387052e-02	1.984967e-01
-9	2396	-9	0	A	T	0.015	-5.670999e-02	7.551100e-02	2.200885e-02	4.530354e-01
-9	2391	-9	0	A	T	0.499	4.571718e-02	2.632655e-01	2.511141e-02	8.622152e-01
-9	2398	-9	0	A	T	0.390	7.574474e-02	2.935239e-02	1.345308e-02	1.018061e-02
-9	1858	-9	0	A	T	0.311	4.802544e-02	2.483312e-02	1.000000e-05	5.374885e-02
-9	1850	-9	0	A	T	0.023	-8.714606e-02	6.079999e-02	2.693335e-02	1.524598e-01
-9	1852	-9	0	A	T	0.020	-5.550622e-02	7.606259e-02	2.242622e-02	4.659264e-01
-9	1853	-9	0	A	T	0.043	-2.450133e-02	4.914804e-02	3.058500e-02	6.183605e-01
-9	1857	-9	0	A	T	0.326	3.685067e-02	3.540307e-02	2.240728e-02	2.984859e-01
-9	2178	-9	0	A	T	0.022	4.420748e-02	7.008427e-02	2.829650e-02	5.285072e-01
-9	Rv3898c	-9	0	A	T	0.341	2.027910e-02	4.360279e-02	3.160712e-02	6.420940e-01
-9	1938	-9	0	A	T	0.019	1.629606e-01	6.356998e-02	1.460528e-02	1.068664e-02
-9	Rv0059	-9	0	A	T	0.044	-7.993381e-03	5.340501e-02	3.073713e-02	8.810883e-01
-9	Rv0095c	-9	0	A	T	0.437	-1.395155e-02	4.390368e-02	3.503320e-02	7.508020e-01
-9	Rv1816	-9	0	A	T	0.018	1.310380e-02	6.884947e-02	2.790904e-02	8.491400e-01
-9	Rv1814	-9	0	A	T	0.024	-6.260683e-02	5.672312e-02	1.852058e-02	2.703015e-01
-9	Rv1815	-9	0	A	T	0.498	5.590332e-02	1.835867e-01	2.398270e-02	7.608829e-01
-9	Rv3345c	-9	0	A	T	0.404	-6.364749e-02	3.119850e-02	3.126334e-02	4.192551e-02
-9	Rv1810	-9	0	A	T	0.025	-6.157775e-02	6.441689e-02	1.949944e-02	3.396231e-01
-9	Rv1811	-9	0	A	T	0.032	-2.318703e-02	5.345041e-02	2.354880e-02	6.646383e-01
-9	Rv0725c	-9	0	A	T	0.028	8.918624e-02	6.901679e-02	5.521872e-02	1.969373e-01
-9	Rv2164c	-9	0	A	T	0.056	2.169746e-02	4.692156e-02	2.942661e-02	6.440037e-01
-9	Rv1609	-9	0	A	T	0.027	6.082579e-02	5.423054e-02	2.851621e-02	2.626243e-01
-9	Rv1978	-9	0	A	T	0.321	3.801025e-02	3.544359e-02	1.570081e-02	2.841082e-01
-9	Rv1975	-9	0	A	T	0.022	-6.176767e-02	7.156623e-02	2.237968e-02	3.885510e-01
-9	Rv1602	-9	0	A	T	0.499	4.571718e-02	2.632655e-01	2.511141e-02	8.622152e-01
-9	Rv1977	-9	0	A	T	0.023	-6.877744e-02	5.991591e-02	2.192798e-02	2.516200e-01
-9	Rv1600	-9	0	A	T	0.013	-6.608799e-02	7.608971e-02	2.433745e-02	3.855543e-01
-9	Rv1971	-9	0	A	T	0.496	5.543000e-02	1.313154e-01	2.374877e-02	6.731437e-01
-9	Rv1606	-9	0	A	T	0.042	4.525977e-02	5.578200e-02	3.925071e-02	4.175829e-01
-9	Rv1972	-9	0	A	T	0.244	5.618468e-02	2.518549e-02	2.424647e-03	2.618415e-02
-9	Rv3655c	-9	0	A	T	0.460	-3.954241e-02	4.496614e-02	2.166549e-02	3.796636e-01
-9	604	-9	0	A	T	0.477	-2.790699e-01	5.599366e-02	2.490105e-02	8.903567e-07
-9	1209	-9	0	A	T	0.033	-6.513369e-02	5.214437e-02	1.393764e-02	2.122767e-01
-9	600	-9	0	A	T	0.045	-3.282060e-02	4.865967e-02	1.911378e-02	5.003444e-01
-9	Rv1705c	-9	0	A	T	0.352	4.391600e-03	4.177124e-02	3.363435e-02	9.163159e-01
-9	1204	-9	0	A	T	0.340	3.924219e-02	2.935559e-02	5.838575e-03	1.819674e-01
-9	1207	-9	0	A	T	0.020	-5.560845e-02	7.076920e-02	2.129544e-02	4.324147e-01
-9	1203	-9	0	A	T	0.240	4.996206e-02	2.409143e-02	1.000000e-05	3.866128e-02
-9	1202	-9	0	A	T	0.333	-1.990981e-03	4.397517e-02	3.825199e-02	9.639081e-01
-9	465	-9	0	A	T	0.025	-6.011240e-02	6.218430e-02	1.882170e-02	3.342226e-01
-9	Rv2973c	-9	0	A	T	0.017	-6.623252e-02	6.913820e-02	2.304129e-02	3.385909e-01
-9	1355	-9	0	A	T	0.019	-8.351642e-02	6.537333e-02	2.617310e-02	2.020737e-01
-9	Rv3018c	-9	0	A	T	0.088	-1.327420e-02	3.309731e-02	2.149779e-02	6.885620e-01
-9	1354	-9	0	A	T	0.019	6.460501e-02	6.644473e-02	3.169910e-02	3.314177e-01
-9	Rv3323c	-9	0	A	T	0.014	1.323710e-02	7.256171e-02	2.509689e-02	8.553311e-01
-9	Rv3398c	-9	0	A	T	0.018	1.545183e-02	7.002257e-02	2.850387e-02	8.254501e-01
-9	1419	-9	0	A	T	0.015	8.150876e-02	6.977023e-02	2.649839e-02	2.433263e-01
-9	Rv0552	-9	0	A	T	0.027	-6.393422e-02	6.226254e-02	2.030254e-02	3.050432e-01
-9	Rv0554	-9	0	A	T	0.028	1.089347e-01	5.553316e-02	3.263196e-02	5.042336e-02
-9	Rv0555	-9	0	A	T	0.012	2.934057e-02	7.843750e-02	2.519308e-02	7.085336e-01
-9	Rv0556	-9	0	A	T	0.499	4.629305e-02	2.611709e-01	2.474299e-02	8.593902e-01
-9	Rv0557	-9	0	A	T	0.034	8.059665e-02	5.520652e-02	5.319771e-02	1.450121e-01
-9	Rv1577c	-9	0	A	T	0.028	9.134005e-02	6.113393e-02	3.940791e-02	1.358510e-01
-9	Rv0549c	-9	0	A	T	0.011	5.016696e-02	8.286770e-02	2.794761e-02	5.452276e-01
-9	Rv0737	-9	0	A	T	0.018	-8.547129e-02	6.784967e-02	2.733492e-02	2.084249e-01
-9	Rv0732	-9	0	A	T	0.035	-4.037106e-02	5.106203e-02	2.620650e-02	4.295777e-01
-9	Rv0739	-9	0	A	T	0.343	-8.755430e-03	4.231846e-02	3.894212e-02	8.361863e-01
-9	Rv1620c	-9	0	A	T	0.012	-7.476132e-02	7.850426e-02	2.546925e-02	3.414450e-01
-9	Rv0472c	-9	0	A	T	0.044	-6.249364e-03	5.372115e-02	3.086556e-02	9.074432e-01
-9	Rv3554	-9	0	A	T	0.333	4.535595e-02	3.602817e-02	1.771636e-02	2.087182e-01
-9	Rv3551	-9	0	A	T	0.027	9.768865e-02	7.214436e-02	5.957807e-02	1.763930e-01
-9	Rv3558	-9	0	A	T	0.081	-4.302281e-02	3.796307e-02	1.733936e-02	2.577000e-01
-9	Rv2651c	-9	0	A	T	0.015	-7.007677e-02	7.057116e-02	2.129563e-02	3.212463e-01
-9	Rv0261c	-9	0	A	T	0.021	5.262291e-02	6.135299e-02	2.953813e-02	3.915107e-01
-9	Rv0862c	-9	0	A	T	0.348	3.451722e-02	4.006754e-02	2.656573e-02	3.894348e-01
-9	2617	-9	0	A	T	0.333	2.976478e-02	4.086409e-02	2.711290e-02	4.667569e-01
-9	2616	-9	0	A	T	0.075	-5.653204e-02	3.562797e-02	2.921625e-02	1.132758e-01
-9	Rv2551c	-9	0	A	T	0.011	-7.178869e-02	8.199650e-02	2.393486e-02	3.817639e-01
-9	2618	-9	0	A	T	0.029	-6.526110e-02	6.234756e-02	1.981977e-02	2.957858e-01
-9	Rv3140	-9	0	A	T	0.013	-5.721172e-02	7.647222e-02	2.086724e-02	4.547682e-01
-9	Rv3696c	-9	0	A	T	0.041	3.898939e-02	5.013699e-02	3.520051e-02	4.371798e-01
-9	Rv0884c	-9	0	A	T	0.011	2.483618e-02	8.232022e-02	2.427654e-02	7.630186e-01
-9	Rv2537c	-9	0	A	T	0.017	1.148620e-02	7.608069e-02	2.855348e-02	8.800639e-01
-9	2947	-9	0	A	T	0.059	-3.271657e-02	4.053818e-02	3.062658e-02	4.200607e-01
-9	2946	-9	0	A	T	0.242	5.753799e-02	2.404619e-02	1.000000e-05	1.712892e-02
-9	2945	-9	0	A	T	0.037	3.736108e-02	5.406938e-02	3.006607e-02	4.899319e-01
-9	2942	-9	0	A	T	0.041	2.321228e-02	4.512485e-02	2.742421e-02	6.072239e-01
-9	Rv2543	-9	0	A	T	0.342	3.550727e-02	3.457374e-02	1.758520e-02	3.049716e-01
-9	Rv2542	-9	0	A	T	0.499	4.571718e-02	2.632655e-01	2.511141e-02	8.622152e-01
-9	1055	-9	0	A	T	0.013	1.032153e-01	7.516963e-02	2.828299e-02	1.704055e-01
-9	1057	-9	0	A	T	0.499	4.571718e-02	2.632655e-01	2.511141e-02	8.622152e-01
-9	Rv3051c	-9	0	A	T	0.310	4.823842e-02	3.068788e-02	8.822996e-03	1.166755e-01
-9	Rv0949	-9	0	A	T	0.028	7.706998e-03	5.381716e-02	2.536095e-02	8.861908e-01
-9	Rv0691c	-9	0	A	T	0.252	5.184604e-02	2.406434e-02	1.000000e-05	3.173293e-02
-9	Rv0644c	-9	0	A	T	0.321	5.569107e-02	3.354404e-02	1.266613e-02	9.756337e-02
-9	Rv1720c	-9	0	A	T	0.038	6.813831e-03	4.706232e-02	2.449836e-02	8.849469e-01
-9	Rv0945	-9	0	A	T	0.360	1.882576e-02	3.902077e-02	2.703360e-02	6.297174e-01
-9	Rv0944	-9	0	A	T	0.021	-6.855036e-03	6.388921e-02	2.605539e-02	9.146022e-01
-9	Rv3820c	-9	0	A	T	0.342	1.050011e-02	3.840931e-02	2.865537e-02	7.846912e-01
-9	Rv0914c	-9	0	A	T	0.031	-1.176648e-02	5.539918e-02	2.495699e-02	8.318955e-01
-9	Rv2744c	-9	0	A	T	0.017	-7.421085e-02	7.212345e-02	2.359405e-02	3.040597e-01
-9	Rv1012	-9	0	A	T	0.024	-6.318178e-02	6.811385e-02	2.148675e-02	3.541171e-01
-9	Rv1010	-9	0	A	T	0.037	-7.526614e-03	5.382482e-02	2.954233e-02	8.888526e-01
-9	Rv1011	-9	0	A	T	0.058	6.556985e-02	3.841380e-02	1.340042e-02	8.852407e-02
-9	Rv2215	-9	0	A	T	0.020	-5.667816e-03	6.547068e-02	2.589758e-02	9.310516e-01
-9	Rv2686c	-9	0	A	T	0.014	9.217860e-03	7.342521e-02	2.486198e-02	9.001515e-01
-9	1706	-9	0	A	T	0.015	8.216273e-02	6.997007e-02	2.611844e-02	2.409138e-01
-9	1707	-9	0	A	T	0.030	-4.096831e-02	5.434681e-02	2.509800e-02	4.513449e-01
-9	Rv0058	-9	0	A	T	0.499	4.629305e-02	2.611709e-01	2.474299e-02	8.593902e-01
-9	Rv0051	-9	0	A	T	0.045	-2.923982e-02	4.388381e-02	2.552926e-02	5.055602e-01
-9	Rv0050	-9	0	A	T	0.487	7.955080e-02	8.023614e-02	3.109690e-02	3.219946e-01
-9	Rv0052	-9	0	A	T	0.011	3.504840e-02	8.211354e-02	2.507036e-02	6.697084e-01
-9	Rv1458c	-9	0	A	T	0.331	2.754001e-02	3.728165e-02	2.187234e-02	4.604734e-01
-9	Rv0057	-9	0	A	T	0.014	-5.301728e-02	7.936999e-02	2.184631e-02	5.044911e-01
-9	Rv2374c	-9	0	A	T	0.014	-5.327226e-02	7.917535e-02	2.245369e-02	5.013951e-01
-9	Rv2939	-9	0	A	T	0.011	-5.666480e-02	9.144609e-02	2.447992e-02	5.358002e-01
-9	Rv0972c	-9	0	A	T	0.034	7.892982e-02	5.289317e-02	2.714039e-02	1.363344e-01
-9	Rv1598c	-9	0	A	T	0.011	-7.866410e-02	8.218666e-02	2.505076e-02	3.390108e-01
-9	7	-9	0	A	T	0.012	-5.542267e-02	8.038193e-02	2.141993e-02	4.908693e-01
-9	Rv0580c	-9	0	A	T	0.019	5.078367e-02	7.422721e-02	2.469087e-02	4.942231e-01
-9	Rv1785c	-9	0	A	T	0.338	1.630642e-02	3.945640e-02	2.726870e-02	6.796005e-01
-9	Rv3247c	-9	0	A	T	0.012	-5.306891e-02	8.047871e-02	2.085979e-02	5.099663e-01
-9	Rv3587c	-9	0	A	T	0.013	2.192669e-02	7.542872e-02	2.532999e-02	7.714191e-01
-9	2373	-9	0	A	T	0.037	1.103217e-01	5.213165e-02	3.248109e-02	3.487508e-02
-9	1878	-9	0	A	T	0.485	5.712190e-02	7.599602e-02	2.228668e-02	4.526585e-01
-9	2111	-9	0	A	T	0.012	-5.654176e-02	8.363830e-02	2.286582e-02	4.993707e-01
-9	Rv1251c	-9	0	A	T	0.062	-5.257268e-02	3.909570e-02	6.613680e-03	1.793938e-01
-9	2116	-9	0	A	T	0.034	-7.497187e-02	5.507962e-02	2.087362e-02	1.741461e-01
-9	Rv3896c	-9	0	A	T	0.498	4.706537e-02	1.874990e-01	2.490806e-02	8.019158e-01
-9	1910	-9	0	A	T	0.013	-5.532882e-02	8.278604e-02	2.272677e-02	5.042623e-01
-9	1915	-9	0	A	T	0.342	1.821330e-02	4.321645e-02	3.150256e-02	6.736324e-01
-9	1917	-9	0	A	T	0.017	-5.630627e-02	9.475472e-02	2.880624e-02	5.526557e-01
-9	Rv0789c	-9	0	A	T	0.012	1.351950e-02	7.815285e-02	2.400958e-02	8.627386e-01
-9	885	-9	0	A	T	0.022	-5.836089e-02	6.559564e-02	1.954878e-02	3.740987e-01
-9	Rv1218c	-9	0	A	T	0.394	1.715322e-02	4.266444e-02	3.403276e-02	6.878385e-01
-9	Rv3229c	-9	0	A	T	0.020	-7.156352e-02	6.250046e-02	2.390067e-02	2.528145e-01
-9	Rv1830	-9	0	A	T	0.017	-7.224474e-02	6.723303e-02	2.382105e-02	2.831555e-01
-9	Rv1832	-9	0	A	T	0.019	-7.344427e-02	6.368897e-02	2.380792e-02	2.494523e-01
-9	Rv3343c	-9	0	A	T	0.499	4.571718e-02	2.632655e-01	2.511141e-02	8.622152e-01
-9	Rv1834	-9	0	A	T	0.025	-6.593552e-02	5.760270e-02	2.023192e-02	2.529584e-01
-9	355	-9	0	A	T	0.021	-5.832658e-02	7.745702e-02	2.373472e-02	4.518325e-01
-9	Rv3089	-9	0	A	T	0.025	-2.286209e-02	5.563810e-02	2.414296e-02	6.813362e-01
-9	Rv3088	-9	0	A	T	0.031	1.435706e-02	5.678689e-02	2.852928e-02	8.005200e-01
-9	Rv3087	-9	0	A	T	0.346	3.686760e-02	4.011966e-02	2.619966e-02	3.586187e-01
-9	Rv3085	-9	0	A	T	0.024	3.295238e-02	5.737775e-02	2.741475e-02	5.660479e-01
-9	Rv3084	-9	0	A	T	0.033	-2.294472e-02	5.279394e-02	2.308065e-02	6.640545e-01
-9	Rv3083	-9	0	A	T	0.039	-6.979234e-02	4.916459e-02	1.503268e-02	1.564266e-01
-9	Rv3081	-9	0	A	T	0.329	2.790399e-02	3.596606e-02	1.860216e-02	4.382496e-01
-9	Rv0727c	-9	0	A	T	0.477	6.181159e-02	6.242291e-02	2.022604e-02	3.226051e-01
-9	Rv2283	-9	0	A	T	0.018	6.803449e-02	7.839918e-02	2.624128e-02	3.859686e-01
-9	Rv2280	-9	0	A	T	0.314	4.447930e-02	3.137965e-02	1.016024e-02	1.570414e-01
-9	Rv2281	-9	0	A	T	0.018	-8.759664e-03	6.526065e-02	2.442405e-02	8.932840e-01
-9	Rv2284	-9	0	A	T	0.013	2.868146e-02	7.579109e-02	2.661671e-02	7.052913e-01
-9	Rv2285	-9	0	A	T	0.017	-3.921566e-04	6.881541e-02	2.512997e-02	9.954557e-01
-9	Rv1957	-9	0	A	T	0.049	-7.345224e-02	4.273535e-02	5.133412e-03	8.634398e-02
-9	Rv1956	-9	0	A	T	0.022	3.678203e-02	7.031725e-02	2.735351e-02	6.011713e-01
-9	Rv1955	-9	0	A	T	0.038	-8.491505e-02	4.852494e-02	2.556216e-02	8.081267e-02
-9	Rv2184c	-9	0	A	T	0.035	-3.977852e-03	5.572092e-02	3.015484e-02	9.431200e-01
-9	Rv2483c	-9	0	A	T	0.051	-1.528225e-02	5.061754e-02	2.995444e-02	7.628555e-01
-9	359	-9	0	A	T	0.317	4.189078e-02	3.489880e-02	1.427283e-02	2.306349e-01
-9	Rv3657c	-9	0	A	T	0.024	-5.922650e-02	6.172821e-02	1.803587e-02	3.378362e-01
-9	Rv1226c	-9	0	A	T	0.043	-2.963138e-02	4.849603e-02	1.927046e-02	5.415040e-01
-9	1262	-9	0	A	T	0.015	-6.171885e-02	7.325946e-02	2.209779e-02	3.999728e-01
-9	664	-9	0	A	T	0.343	1.643763e-02	4.109556e-02	2.991854e-02	6.893569e-01
-9	662	-9	0	A	T	0.025	-2.179836e-02	5.512725e-02	2.315044e-02	6.927211e-01
-9	661	-9	0	A	T	0.017	1.903703e-02	7.301008e-02	2.830242e-02	7.944083e-01
-9	Rv1480	-9	0	A	T	0.033	3.722426e-02	5.296934e-02	2.575911e-02	4.825742e-01
-9	Rv1489	-9	0	A	T	0.316	4.313741e-02	3.487605e-02	1.411805e-02	2.167776e-01
-9	Rv1400c	-9	0	A	T	0.304	5.181602e-02	2.802371e-02	4.696349e-03	6.511257e-02
-9	Rv0532	-9	0	A	T	0.128	4.809079e-02	2.875642e-02	2.537788e-02	9.515044e-02
-9	Rv0530	-9	0	A	T	0.279	3.021835e-02	2.922010e-02	1.410145e-02	3.016153e-01
-9	Rv0536	-9	0	A	T	0.336	-7.889182e-03	4.446627e-02	4.077539e-02	8.592588e-01
-9	Rv3773c	-9	0	A	T	0.313	4.540233e-02	2.851543e-02	5.630539e-03	1.120415e-01
-9	Rv0538	-9	0	A	T	0.483	5.729008e-02	7.159607e-02	2.093165e-02	4.240260e-01
-9	Rv2750	-9	0	A	T	0.013	-5.706808e-02	7.597217e-02	2.081515e-02	4.529424e-01
-9	Rv2751	-9	0	A	T	0.011	-7.265432e-02	8.285544e-02	2.543225e-02	3.810194e-01
-9	Rv1224	-9	0	A	T	0.341	2.027910e-02	4.360279e-02	3.160712e-02	6.420940e-01
-9	Rv1223	-9	0	A	T	0.012	-7.174710e-02	7.837847e-02	2.425575e-02	3.604756e-01
-9	Rv1228	-9	0	A	T	0.012	-6.514625e-02	8.351023e-02	2.380054e-02	4.357427e-01
-9	Rv0258c	-9	0	A	T	0.019	3.523821e-02	6.424539e-02	2.192021e-02	5.836248e-01
-9	Rv2859c	-9	0	A	T	0.019	-2.247745e-03	6.376530e-02	2.445463e-02	9.718958e-01
-9	Rv0280	-9	0	A	T	0.479	5.984815e-02	6.486838e-02	2.017409e-02	3.567054e-01
-9	Rv0281	-9	0	A	T	0.012	1.955677e-02	7.837739e-02	2.422484e-02	8.030720e-01
-9	Rv0282	-9	0	A	T	0.348	7.144995e-03	4.226020e-02	3.315575e-02	8.658164e-01
-9	Rv2424c	-9	0	A	T	0.319	-8.812827e-03	3.872450e-02	3.801074e-02	8.200780e-01
-9	Rv0565c	-9	0	A	T	0.364	-9.794887e-03	4.126203e-02	3.757969e-02	8.124680e-01
-9	Rv3815c	-9	0	A	T	0.048	6.833360e-02	4.194911e-02	1.349017e-02	1.040204e-01
-9	Rv0398c	-9	0	A	T	0.322	5.674675e-02	3.577601e-02	1.661659e-02	1.134037e-01
-9	Rv0018c	-9	0	A	T	0.333	4.772639e-02	2.613020e-02	2.106137e-02	6.843976e-02
-9	Rv3578	-9	0	A	T	0.021	-6.165393e-02	6.498645e-02	2.223578e-02	3.432724e-01
-9	Rv3577	-9	0	A	T	0.020	4.531069e-02	6.187993e-02	2.578656e-02	4.644059e-01
-9	Rv3572	-9	0	A	T	0.013	3.410805e-02	7.646269e-02	2.809353e-02	6.557580e-01
-9	Rv3571	-9	0	A	T	0.019	1.570974e-02	7.020726e-02	2.871557e-02	8.230438e-01
-9	2586	-9	0	A	T	0.030	-5.762880e-03	5.373665e-02	2.692977e-02	9.146440e-01
-9	2581	-9	0	A	T	0.017	-5.614109e-02	7.241995e-02	2.116673e-02	4.386193e-01
-9	Rv0980c	-9	0	A	T	0.343	1.351086e-02	2.838412e-02	2.397792e-02	6.343048e-01
-9	Rv0263c	-9	0	A	T	0.011	3.592458e-02	8.222865e-02	2.504866e-02	6.624033e-01
-9	Rv2862c	-9	0	A	T	0.341	2.027910e-02	4.360279e-02	3.160712e-02	6.420940e-01
-9	286	-9	0	A	T	0.033	-6.628843e-02	5.499612e-02	1.742643e-02	2.287097e-01
-9	Rv0045c	-9	0	A	T	0.335	1.572511e-02	3.818657e-02	2.509242e-02	6.806844e-01
-9	2631	-9	0	A	T	0.324	3.391605e-02	3.433087e-02	1.459177e-02	3.237241e-01
-9	2630	-9	0	A	T	0.024	-5.902794e-02	6.425885e-02	1.946853e-02	3.587989e-01
-9	Rv2553c	-9	0	A	T	0.048	-3.406043e-02	4.352057e-02	3.062090e-02	4.342571e-01
-9	Rv3169	-9	0	A	T	0.021	5.030751e-02	6.203779e-02	2.797012e-02	4.178420e-01
-9	Rv0192A	-9	0	A	T	0.022	-6.484068e-02	7.530975e-02	2.532014e-02	3.897040e-01
-9	Rv1153c	-9	0	A	T	0.030	-8.226395e-02	5.313239e-02	2.510912e-02	1.222573e-01
-9	Rv2568c	-9	0	A	T	0.025	-8.105733e-02	5.760998e-02	2.409084e-02	1.601172e-01
-9	Rv3213c	-9	0	A	T	0.499	4.571718e-02	2.632655e-01	2.511141e-02	8.622152e-01
-9	Rv2535c	-9	0	A	T	0.013	-6.542340e-02	7.519754e-02	2.195735e-02	3.847530e-01
-9	Rvns02	-9	0	A	T	0.012	2.713383e-02	7.847835e-02	2.503416e-02	7.296928e-01
-9	Rv1743	-9	0	A	T	0.021	-7.519378e-02	6.085000e-02	2.301339e-02	2.172060e-01
-9	2965	-9	0	A	T	0.021	-6.174343e-02	6.392328e-02	2.109061e-02	3.346135e-01
-9	Rv2130c	-9	0	A	T	0.015	-6.384832e-02	7.050852e-02	2.284575e-02	3.656637e-01
-9	766	-9	0	A	T	0.303	5.296528e-02	2.910061e-02	6.343548e-03	6.941178e-02
-9	764	-9	0	A	T	0.482	5.900079e-02	7.156329e-02	2.197833e-02	4.101172e-01
-9	Rv2563	-9	0	A	T	0.031	-2.387494e-02	5.448738e-02	2.361489e-02	6.614706e-01
-9	Rv2562	-9	0	A	T	0.314	4.509524e-02	3.319722e-02	1.162596e-02	1.750161e-01
-9	Rv2561	-9	0	A	T	0.497	4.703508e-02	1.505322e-01	2.367067e-02	7.548368e-01
-9	Rv2560	-9	0	A	T	0.478	6.120273e-02	6.408865e-02	2.056751e-02	3.401056e-01
-9	Rv2566	-9	0	A	T	0.485	5.714365e-02	7.605330e-02	2.231627e-02	4.528269e-01
-9	Rv2565	-9	0	A	T	0.067	-2.929211e-02	3.867116e-02	1.651111e-02	4.491668e-01
-9	Rv2564	-9	0	A	T	0.327	2.926165e-02	3.788402e-02	2.063673e-02	4.402826e-01
-9	Rv3057c	-9	0	A	T	0.076	-4.009282e-02	3.858342e-02	1.808328e-02	2.993067e-01
-9	Rv0751c	-9	0	A	T	0.015	-5.296509e-02	7.420546e-02	2.076876e-02	4.757440e-01
-9	Rv0436c	-9	0	A	T	0.390	-2.686705e-03	4.374136e-02	3.504925e-02	9.510500e-01
-9	Rv2845c	-9	0	A	T	0.014	9.118493e-02	7.405976e-02	2.360520e-02	2.188783e-01
-9	Rv1028c	-9	0	A	T	0.499	4.629305e-02	2.611709e-01	2.474299e-02	8.593902e-01
-9	Rv3510c	-9	0	A	T	0.018	1.003420e-02	6.747069e-02	2.615192e-02	8.818417e-01
-9	Rv1030	-9	0	A	T	0.033	-6.911452e-02	5.016242e-02	2.029983e-02	1.689453e-01
-9	Rv1031	-9	0	A	T	0.035	1.102749e-02	4.852605e-02	2.383642e-02	8.203335e-01
-9	Rv3763	-9	0	A	T	0.014	-6.035321e-02	7.273709e-02	2.125465e-02	4.071232e-01
-9	Rv3766	-9	0	A	T	0.323	3.551290e-02	3.257987e-02	1.301925e-02	2.762851e-01
-9	2978	-9	0	A	T	0.020	-1.586432e-02	6.394483e-02	2.622387e-02	8.041749e-01
-9	Rv0349	-9	0	A	T	0.011	-5.760678e-02	8.329196e-02	2.190125e-02	4.895297e-01
-9	74	-9	0	A	T	0.296	4.502495e-02	2.789092e-02	4.722455e-03	1.071583e-01
-9	Rv0235c	-9	0	A	T	0.032	7.015139e-02	5.341393e-02	4.037117e-02	1.897330e-01
-9	Rv1108c	-9	0	A	T	0.028	-1.109976e-02	5.860179e-02	2.604656e-02	8.498570e-01
-9	Rv2376c	-9	0	A	T	0.017	-6.823620e-02	6.757529e-02	2.179588e-02	3.131432e-01
-9	Rv3245c	-9	0	A	T	0.476	6.230871e-02	6.122671e-02	1.996342e-02	3.093806e-01
-9	Rv3581c	-9	0	A	T	0.018	-6.068500e-02	8.803451e-02	2.733743e-02	4.909697e-01
-9	Rv2950c	-9	0	A	T	0.094	-6.886709e-02	3.225643e-02	2.709835e-02	3.330152e-02
-9	Rv0073	-9	0	A	T	0.014	2.838647e-02	7.374924e-02	2.744956e-02	7.004894e-01
-9	Rv0071	-9	0	A	T	0.092	-5.069020e-02	3.424585e-02	1.175711e-02	1.395235e-01
-9	Rv0075	-9	0	A	T	0.039	3.847972e-02	5.212330e-02	3.177626e-02	4.607509e-01
-9	Rv0074	-9	0	A	T	0.023	-6.673569e-02	6.981349e-02	2.333386e-02	3.396289e-01
-9	2355	-9	0	A	T	0.023	-6.151484e-02	7.039965e-02	2.179914e-02	3.826961e-01
-9	Rv2214c	-9	0	A	T	0.027	-6.893766e-02	5.598965e-02	2.346459e-02	2.188698e-01
-9	1898	-9	0	A	T	0.033	-9.173113e-03	4.859510e-02	2.506703e-02	8.503612e-01
-9	1897	-9	0	A	T	0.482	5.858504e-02	7.121782e-02	2.166926e-02	4.111611e-01
-9	1890	-9	0	A	T	0.248	5.413430e-02	2.493013e-02	1.836198e-03	3.041962e-02
-9	1892	-9	0	A	T	0.017	2.085918e-02	7.339333e-02	2.908297e-02	7.763795e-01
-9	2132	-9	0	A	T	0.013	-6.693839e-02	8.205978e-02	2.512517e-02	4.150878e-01
-9	2138	-9	0	A	T	0.387	2.381220e-03	4.245419e-02	3.429356e-02	9.552957e-01
-9	Rv1257c	-9	0	A	T	0.033	1.886452e-03	5.753388e-02	2.988127e-02	9.738577e-01
-9	Rv3894c	-9	0	A	T	0.499	4.571718e-02	2.632655e-01	2.511141e-02	8.622152e-01
-9	Rv0317c	-9	0	A	T	0.020	-7.579600e-02	6.195943e-02	2.547378e-02	2.218503e-01
-9	Rv2447c	-9	0	A	T	0.029	4.617726e-02	5.188555e-02	2.376237e-02	3.739505e-01
-9	Rv2481c	-9	0	A	T	0.025	6.904204e-03	6.427474e-02	3.121605e-02	9.145060e-01
-9	Rv1852	-9	0	A	T	0.032	1.235248e-02	5.971363e-02	3.055961e-02	8.362112e-01
-9	Rv1853	-9	0	A	T	0.015	1.430698e-01	6.964099e-02	2.218425e-02	4.051491e-02
-9	Rv1850	-9	0	A	T	0.055	9.679503e-03	3.925465e-02	2.529513e-02	8.053439e-01
-9	1793	-9	0	A	T	0.025	-5.941211e-02	6.225487e-02	1.864657e-02	3.404255e-01
-9	Rv1908c	-9	0	A	T	0.433	-3.698750e-02	3.919663e-02	3.300418e-02	3.458600e-01
-9	Rv1932	-9	0	A	T	0.012	-4.989591e-02	8.147860e-02	2.082577e-02	5.405953e-01
-9	Rv1937	-9	0	A	T	0.017	6.779657e-02	6.746797e-02	2.528454e-02	3.154993e-01
-9	Rv1936	-9	0	A	T	0.330	2.639101e-02	3.811456e-02	2.188901e-02	4.890352e-01
-9	Rv1938	-9	0	A	T	0.340	6.362228e-02	2.573552e-02	1.000000e-05	1.379880e-02
-9	1264	-9	0	A	T	0.070	9.731305e-03	4.159023e-02	3.064705e-02	8.151065e-01
-9	Rv1488	-9	0	A	T	0.013	-6.789803e-02	7.498686e-02	2.295702e-02	3.657032e-01
-9	Rv2015c	-9	0	A	T	0.334	2.930174e-02	3.936511e-02	2.667224e-02	4.570484e-01
-9	Rv3724B	-9	0	A	T	0.346	1.379503e-02	4.172905e-02	3.155297e-02	7.411113e-01
-9	Rv3014c	-9	0	A	T	0.020	-7.247993e-02	6.184147e-02	2.376470e-02	2.418059e-01
-9	Rv0515	-9	0	A	T	0.107	-4.647861e-02	3.088925e-02	1.996675e-02	1.331065e-01
-9	Rv0517	-9	0	A	T	0.020	1.114895e-01	6.254541e-02	2.836751e-02	7.533577e-02
-9	Rv0511	-9	0	A	T	0.013	-6.404823e-02	7.760494e-02	2.408884e-02	4.096322e-01
-9	Rv0512	-9	0	A	T	0.027	6.990933e-02	6.061833e-02	2.633763e-02	2.494115e-01
-9	Rv2002	-9	0	A	T	0.046	-7.168848e-02	4.521912e-02	1.043571e-02	1.135875e-01
-9	Rv1207	-9	0	A	T	0.041	-2.179553e-02	4.599245e-02	2.588423e-02	6.358055e-01
-9	Rv1206	-9	0	A	T	0.305	5.121293e-02	2.825541e-02	4.878678e-03	7.057526e-02
-9	Rv1205	-9	0	A	T	0.014	2.255903e-02	8.135903e-02	2.855175e-02	7.816944e-01
-9	Rv1200	-9	0	A	T	0.013	8.741531e-02	7.497225e-02	1.848105e-02	2.442447e-01
-9	Rv1588c	-9	0	A	T	0.463	6.540638e-02	5.018931e-02	1.155659e-02	1.931751e-01
-9	Rv1428c	-9	0	A	T	0.023	1.457883e-02	7.283891e-02	3.370571e-02	8.414523e-01
-9	Rv1890c	-9	0	A	T	0.011	-6.246252e-02	8.252052e-02	2.253804e-02	4.494860e-01
-9	Rv2802c	-9	0	A	T	0.028	-2.559190e-02	5.521908e-02	2.483924e-02	6.432579e-01
-9	Rv2426c	-9	0	A	T	0.265	-1.774108e-02	2.944541e-02	3.253884e-02	5.471398e-01
-9	Rv3786c	-9	0	A	T	0.073	-1.625734e-02	4.007292e-02	2.559707e-02	6.851604e-01
-9	Rv0236c	-9	0	A	T	0.452	1.489054e-02	5.079367e-02	2.968165e-02	7.695369e-01
-9	Rv3511	-9	0	A	T	0.388	-3.950480e-02	3.101517e-02	3.377188e-02	2.034184e-01
-9	Rv2779c	-9	0	A	T	0.024	1.878037e-02	7.206626e-02	3.496860e-02	7.945212e-01
-9	Rv3514	-9	0	A	T	0.375	4.044594e-02	2.916328e-02	1.224376e-02	1.661653e-01
-9	Rv3517	-9	0	A	T	0.011	-6.643136e-02	8.266036e-02	2.354631e-02	4.220140e-01
-9	Rv3516	-9	0	A	T	0.498	4.706537e-02	1.874990e-01	2.490806e-02	8.019158e-01
-9	Rv0450c	-9	0	A	T	0.028	2.204393e-02	5.355159e-02	2.637188e-02	6.808000e-01
-9	Rv1508c	-9	0	A	T	0.376	2.139534e-02	3.724719e-02	2.377511e-02	5.659742e-01
-9	Rv0265c	-9	0	A	T	0.011	1.274177e-01	8.193611e-02	2.293751e-02	1.206284e-01
-9	Rv2340c	-9	0	A	T	0.023	-6.795507e-02	6.081252e-02	2.373493e-02	2.643974e-01
-9	Rv2533c	-9	0	A	T	0.022	-6.350455e-02	7.406660e-02	2.393832e-02	3.916814e-01
-9	Rv1172c	-9	0	A	T	0.017	-7.035958e-02	7.206033e-02	2.318224e-02	3.293918e-01
-9	Rv2724c	-9	0	A	T	0.333	5.658931e-02	2.550292e-02	1.000000e-05	2.698926e-02
-9	Rv3722c	-9	0	A	T	0.319	4.065470e-02	3.471068e-02	1.421653e-02	2.421203e-01
-9	704	-9	0	A	T	0.033	6.365000e-03	5.832734e-02	3.018650e-02	9.131516e-01
-9	705	-9	0	A	T	0.223	5.100494e-02	2.420475e-02	1.000000e-05	3.565052e-02
-9	Rv3738c	-9	0	A	T	0.044	-7.849415e-02	4.700370e-02	1.944382e-02	9.562334e-02
-9	Rv3665c	-9	0	A	T	0.038	-4.925203e-02	4.721225e-02	2.445175e-02	2.974137e-01
-9	Rv0202c	-9	0	A	T	0.031	-7.426763e-02	5.201540e-02	2.390215e-02	1.540428e-01
-9	Rv3487c	-9	0	A	T	0.332	2.106960e-02	3.684412e-02	2.116827e-02	5.677038e-01
-9	Rv0753c	-9	0	A	T	0.011	-6.427517e-02	8.260435e-02	2.294638e-02	4.369138e-01
-9	Rv2611c	-9	0	A	T	0.499	4.571718e-02	2.632655e-01	2.511141e-02	8.622152e-01
-9	Rv2081c	-9	0	A	T	0.085	-8.021296e-03	3.286182e-02	2.536543e-02	8.072711e-01
-9	1981	-9	0	A	T	0.017	-8.233342e-03	6.747094e-02	2.481167e-02	9.029313e-01
-9	Rv0248c	-9	0	A	T	0.022	1.015570e-01	6.749728e-02	2.502479e-02	1.331261e-01
-9	Rv3080c	-9	0	A	T	0.069	-3.390135e-02	3.637473e-02	1.754223e-02	3.518348e-01
-9	Rv1056	-9	0	A	T	0.031	1.218714e-01	5.884780e-02	4.404272e-02	3.893206e-02
-9	Rv1057	-9	0	A	T	0.015	9.637976e-03	6.994232e-02	2.505651e-02	8.904610e-01
-9	Rv1054	-9	0	A	T	0.248	5.435301e-02	2.405163e-02	1.000000e-05	2.430809e-02
-9	Rv3160c	-9	0	A	T	0.013	8.646458e-03	7.505715e-02	2.437924e-02	9.083393e-01
-9	Rv1059	-9	0	A	T	0.018	5.442239e-02	6.599456e-02	2.460960e-02	4.100074e-01
-9	Rv1004c	-9	0	A	T	0.044	-6.892705e-02	4.367395e-02	1.148351e-02	1.152180e-01
-9	Rv1239c	-9	0	A	T	0.499	4.571718e-02	2.632655e-01	2.511141e-02	8.622152e-01
-9	Rv1781c	-9	0	A	T	0.023	-6.653142e-02	5.761334e-02	1.953226e-02	2.487885e-01
-9	Rv0537c	-9	0	A	T	0.324	3.393069e-02	3.489289e-02	1.556162e-02	3.313619e-01
-9	2816	-9	0	A	T	0.354	4.906471e-04	4.131467e-02	3.434585e-02	9.905299e-01
-9	Rv0827c	-9	0	A	T	0.012	-5.951868e-02	7.984434e-02	2.212236e-02	4.563986e-01
-9	Rv0895	-9	0	A	T	0.014	-7.583365e-02	7.215707e-02	2.543246e-02	2.938445e-01
-9	Rv0894	-9	0	A	T	0.030	-6.373124e-02	5.290491e-02	1.747222e-02	2.289764e-01
-9	Rv2675c	-9	0	A	T	0.012	-5.883780e-02	7.907776e-02	2.081472e-02	4.572346e-01
-9	Rv0892	-9	0	A	T	0.033	9.342806e-04	5.021400e-02	2.590441e-02	9.851637e-01
-9	Rv3918c	-9	0	A	T	0.017	5.082101e-03	6.766259e-02	2.477152e-02	9.401610e-01
-9	Rv2831	-9	0	A	T	0.329	3.145786e-02	3.757105e-02	2.178902e-02	4.028741e-01
-9	Rv0915c	-9	0	A	T	0.049	4.501888e-02	4.116589e-02	2.369048e-02	2.747170e-01
-9	2332	-9	0	A	T	0.018	6.297587e-02	7.760948e-02	2.503446e-02	4.175388e-01
-9	Rv0099	-9	0	A	T	0.022	3.532742e-02	5.989465e-02	2.470293e-02	5.556033e-01
-9	Rv0097	-9	0	A	T	0.023	-5.808160e-02	6.629959e-02	2.010155e-02	3.814716e-01
-9	Rv0096	-9	0	A	T	0.357	7.495134e-05	3.913544e-02	3.325633e-02	9.984728e-01
-9	Rv0091	-9	0	A	T	0.012	2.469364e-02	7.869339e-02	2.487693e-02	7.538217e-01
-9	Rv0286	-9	0	A	T	0.034	-7.147019e-03	5.417612e-02	2.904664e-02	8.951050e-01
-9	Rv0092	-9	0	A	T	0.041	-6.853758e-02	4.580550e-02	1.533116e-02	1.352833e-01
-9	Rv1280c	-9	0	A	T	0.024	-2.301722e-02	5.667041e-02	2.463794e-02	6.848186e-01
-9	2488	-9	0	A	T	0.013	7.937479e-03	7.518765e-02	2.432417e-02	9.159714e-01
-9	2489	-9	0	A	T	0.019	-8.184897e-03	6.350315e-02	2.433386e-02	8.975026e-01
-9	Rv0022c	-9	0	A	T	0.015	-6.537451e-02	7.488512e-02	2.294372e-02	3.831301e-01
-9	2487	-9	0	A	T	0.017	-2.707202e-03	6.740900e-02	2.441481e-02	9.679827e-01
-9	2484	-9	0	A	T	0.012	1.150584e-01	7.813353e-02	2.372815e-02	1.415617e-01
-9	2483	-9	0	A	T	0.032	6.787935e-02	4.950880e-02	2.298302e-02	1.710408e-01
-9	126	-9	0	A	T	0.035	2.492807e-02	5.396980e-02	3.357447e-02	6.443839e-01
-9	128	-9	0	A	T	0.018	-7.223131e-02	6.794465e-02	2.361035e-02	2.883111e-01
-9	Rv2892c	-9	0	A	T	0.021	-1.023005e-02	6.057534e-02	2.408706e-02	8.659657e-01
-9	Rv3238c	-9	0	A	T	0.015	1.177777e-02	7.012892e-02	2.498985e-02	8.667023e-01
-9	Rv1874	-9	0	A	T	0.015	-5.480528e-02	7.610971e-02	2.152940e-02	4.718479e-01
-9	Rv1877	-9	0	A	T	0.071	2.852416e-02	3.558296e-02	2.671101e-02	4.231936e-01
-9	Rv1878	-9	0	A	T	0.045	1.488706e-02	4.726366e-02	2.963909e-02	7.529236e-01
-9	Rv2180c	-9	0	A	T	0.242	5.753767e-02	2.404617e-02	1.000000e-05	1.712946e-02
-9	Rv2487c	-9	0	A	T	0.055	5.871714e-02	3.859297e-02	2.593624e-02	1.288502e-01
-9	Rv1913	-9	0	A	T	0.011	-6.366144e-02	8.268034e-02	2.345614e-02	4.417213e-01
-9	Rv1916	-9	0	A	T	0.044	-5.608019e-02	4.437152e-02	2.806130e-02	2.069281e-01
-9	Rv1915	-9	0	A	T	0.390	-3.171921e-02	4.271951e-02	3.923867e-02	4.581722e-01
-9	Rv2920c	-9	0	A	T	0.019	-1.249062e-02	6.361170e-02	2.445263e-02	8.444191e-01
-9	Rv2248	-9	0	A	T	0.246	5.561964e-02	2.404816e-02	1.000000e-05	2.118141e-02
-9	Rv2177c	-9	0	A	T	0.058	6.212380e-02	4.298979e-02	4.014036e-02	1.491307e-01
-9	Rv2247	-9	0	A	T	0.357	3.862206e-02	3.289393e-02	1.200327e-02	2.409602e-01
-9	Rv2245	-9	0	A	T	0.035	6.096967e-02	5.690339e-02	3.763146e-02	2.845372e-01
-9	Rv2242	-9	0	A	T	0.018	5.263436e-03	6.963304e-02	2.702784e-02	9.397803e-01
-9	Rv2243	-9	0	A	T	0.049	2.510108e-02	4.231451e-02	2.627538e-02	5.533435e-01
-9	Rv1354c	-9	0	A	T	0.021	-1.709873e-02	6.035584e-02	2.457042e-02	7.770781e-01
-9	Rv1765c	-9	0	A	T	0.335	2.755333e-02	3.933324e-02	2.645435e-02	4.839708e-01
-9	Rv2799	-9	0	A	T	0.012	-6.791461e-02	7.851540e-02	2.294971e-02	3.875081e-01
-9	1519	-9	0	A	T	0.021	1.388030e-01	6.023931e-02	1.731799e-02	2.166646e-02
-9	Rv2060	-9	0	A	T	0.015	1.438803e-01	6.943101e-02	2.059371e-02	3.880851e-02
-9	1510	-9	0	A	T	0.019	7.295883e-02	9.391760e-02	5.025670e-02	4.376621e-01
-9	Rv1260	-9	0	A	T	0.021	-6.281219e-02	7.447742e-02	2.341275e-02	3.994683e-01
-9	Rv1263	-9	0	A	T	0.013	-8.212655e-02	7.521911e-02	2.830742e-02	2.754917e-01
-9	Rv1264	-9	0	A	T	0.020	-6.034486e-02	6.304726e-02	1.924731e-02	3.390121e-01
-9	Rv0793	-9	0	A	T	0.013	-6.039840e-02	7.603074e-02	2.146242e-02	4.273845e-01
-9	Rv0796	-9	0	A	T	0.012	-5.310485e-02	8.100410e-02	2.115703e-02	5.124279e-01
-9	Rv0797	-9	0	A	T	0.321	7.185599e-02	2.498828e-02	1.000000e-05	4.224134e-03
-9	Rv3573c	-9	0	A	T	0.025	2.650593e-02	5.741944e-02	2.684463e-02	6.445773e-01
-9	Rv3383c	-9	0	A	T	0.470	2.984968e-02	5.352850e-02	2.442851e-02	5.773669e-01
-9	Rv3689	-9	0	A	T	0.059	-5.305865e-02	4.129530e-02	1.986798e-02	1.995024e-01
-9	Rv3446c	-9	0	A	T	0.271	3.747220e-02	2.920307e-02	1.394848e-02	2.000966e-01
-9	Rv3682	-9	0	A	T	0.311	4.714336e-02	2.934084e-02	6.763036e-03	1.088109e-01
-9	Rv3684	-9	0	A	T	0.023	-6.155751e-02	6.956118e-02	2.190025e-02	3.766613e-01
-9	Rv0136	-9	0	A	T	0.333	2.007006e-02	3.605344e-02	2.111530e-02	5.780259e-01
-9	Rv0134	-9	0	A	T	0.383	1.353689e-02	3.825026e-02	2.698403e-02	7.235772e-01
-9	Rv0133	-9	0	A	T	0.024	-6.221888e-02	6.649907e-02	2.082238e-02	3.499628e-01
-9	Rv0139	-9	0	A	T	0.104	8.344331e-02	2.991764e-02	3.548793e-03	5.509676e-03
-9	Rv3532	-9	0	A	T	0.048	-4.331599e-02	4.453374e-02	1.959770e-02	3.312471e-01
-9	Rv3537	-9	0	A	T	0.306	5.022864e-02	2.729505e-02	3.587512e-03	6.639570e-02
-9	Rv3539	-9	0	A	T	0.032	-7.133080e-02	5.567327e-02	2.122752e-02	2.007694e-01
-9	Rv1116A	-9	0	A	T	0.013	-7.272196e-02	7.540654e-02	2.401692e-02	3.353641e-01
-9	Rv0578c	-9	0	A	T	0.315	-1.304639e-03	2.689590e-02	2.742843e-02	9.613337e-01
-9	266	-9	0	A	T	0.334	2.113663e-02	3.910430e-02	2.534558e-02	5.891064e-01
-9	988	-9	0	A	T	0.313	4.640881e-02	3.393294e-02	1.267592e-02	1.721004e-01
-9	989	-9	0	A	T	0.019	6.094461e-02	6.669980e-02	2.645672e-02	3.613560e-01
-9	Rv2531c	-9	0	A	T	0.031	1.083930e-02	5.207301e-02	2.644189e-02	8.352015e-01
-9	Rv0132c	-9	0	A	T	0.017	-6.211110e-02	6.843899e-02	2.119300e-02	3.646072e-01
-9	2671	-9	0	A	T	0.012	-6.889176e-02	7.835443e-02	2.280331e-02	3.797445e-01
-9	2675	-9	0	A	T	0.028	-2.590097e-02	5.523978e-02	2.405098e-02	6.393806e-01
-9	2677	-9	0	A	T	0.018	-5.359582e-02	6.867777e-02	1.942925e-02	4.355684e-01
-9	2929	-9	0	A	T	0.481	6.160460e-02	6.873357e-02	2.193011e-02	3.705818e-01
-9	2921	-9	0	A	T	0.022	-8.951887e-02	6.258362e-02	2.785988e-02	1.532996e-01
-9	2920	-9	0	A	T	0.019	-5.916637e-02	8.659552e-02	2.696099e-02	4.948006e-01
-9	Rv1624c	-9	0	A	T	0.025	-6.904216e-02	6.614249e-02	2.328322e-02	2.971199e-01
-9	2926	-9	0	A	T	0.449	2.044622e-02	4.991196e-02	2.980055e-02	6.822607e-01
-9	Rv3333c	-9	0	A	T	0.011	-7.235213e-02	8.211374e-02	2.372328e-02	3.787227e-01
-9	Rv0063	-9	0	A	T	0.345	6.139066e-02	3.972146e-02	2.980787e-02	1.229213e-01
-9	Rv2617c	-9	0	A	T	0.015	-6.007940e-02	7.613511e-02	2.338967e-02	4.304600e-01
-9	Rv0068	-9	0	A	T	0.499	4.629305e-02	2.611709e-01	2.474299e-02	8.593902e-01
-9	Rv3641c	-9	0	A	T	0.014	-6.588310e-02	7.422155e-02	2.276408e-02	3.752007e-01
-9	726	-9	0	A	T	0.316	4.307000e-02	3.466664e-02	1.384015e-02	2.147343e-01
-9	727	-9	0	A	T	0.044	6.383384e-04	4.455337e-02	2.621372e-02	9.885751e-01
-9	Rv2471	-9	0	A	T	0.258	3.531967e-02	2.817694e-02	1.585780e-02	2.106762e-01
-9	1163	-9	0	A	T	0.018	9.109459e-02	6.751032e-02	3.799562e-02	1.779052e-01
-9	Rv3082c	-9	0	A	T	0.028	1.990310e-03	6.426443e-02	3.003836e-02	9.753067e-01
-9	Rv1078	-9	0	A	T	0.025	-6.954074e-02	6.635889e-02	2.373574e-02	2.952246e-01
-9	Rv2672	-9	0	A	T	0.348	3.595687e-02	4.101277e-02	2.807397e-02	3.811045e-01
-9	Rv1076	-9	0	A	T	0.324	3.397015e-02	3.529873e-02	1.642614e-02	3.363847e-01
-9	Rv1077	-9	0	A	T	0.022	4.492995e-02	6.008790e-02	2.843825e-02	4.550094e-01
-9	Rv2671	-9	0	A	T	0.012	-7.570068e-02	7.904345e-02	2.467050e-02	3.387234e-01
-9	Rv1073	-9	0	A	T	0.020	-1.227278e-02	6.559518e-02	2.625594e-02	8.516675e-01
-9	Rv0152c	-9	0	A	T	0.056	3.497411e-02	4.653413e-02	3.436045e-02	4.526968e-01
-9	474	-9	0	A	T	0.013	-7.576932e-02	7.654469e-02	2.369630e-02	3.227694e-01
-9	792	-9	0	A	T	0.022	-6.347067e-02	5.949451e-02	1.979123e-02	2.866195e-01
-9	Rv2320c	-9	0	A	T	0.023	-6.819361e-02	5.845265e-02	2.116447e-02	2.439708e-01
-9	Rv0078A	-9	0	A	T	0.319	4.064520e-02	3.480077e-02	1.432996e-02	2.434495e-01
-9	1867	-9	0	A	T	0.023	2.535357e-02	6.527228e-02	2.593317e-02	6.978831e-01
-9	Rv0878c	-9	0	A	T	0.251	3.964709e-02	2.470997e-02	2.898565e-02	1.093060e-01
-9	Rv3830c	-9	0	A	T	0.331	2.587310e-02	3.892016e-02	2.370855e-02	5.065358e-01
-9	Rv3241c	-9	0	A	T	0.017	-8.741172e-02	7.006306e-02	2.835188e-02	2.128210e-01
-9	Rv0978c	-9	0	A	T	0.267	3.099691e-02	2.475993e-02	1.715649e-02	2.112573e-01
-9	Rv2677c	-9	0	A	T	0.020	-6.340917e-02	7.846598e-02	2.509175e-02	4.194540e-01
-9	Rv0309	-9	0	A	T	0.023	2.215575e-02	7.369450e-02	3.535432e-02	7.638254e-01
-9	Rv0743c	-9	0	A	T	0.018	-1.677736e-02	6.598864e-02	2.506832e-02	7.994216e-01
-9	Rv0301	-9	0	A	T	0.017	-1.421998e-02	6.917454e-02	2.617229e-02	8.372224e-01
-9	Rv0302	-9	0	A	T	0.252	5.184528e-02	2.406429e-02	1.000000e-05	3.173509e-02
-9	Rv2813	-9	0	A	T	0.029	-2.297405e-03	6.246995e-02	2.893702e-02	9.706798e-01
-9	Rv2812	-9	0	A	T	0.492	6.273200e-02	9.870614e-02	2.363929e-02	5.253974e-01
-9	2315	-9	0	A	T	0.020	-1.854821e-03	6.242598e-02	2.461901e-02	9.763096e-01
-9	Rv0380c	-9	0	A	T	0.335	2.259396e-02	3.823761e-02	2.557958e-02	5.548953e-01
-9	2310	-9	0	A	T	0.018	-5.625366e-02	8.802892e-02	2.661915e-02	5.231245e-01
-9	Rv2954c	-9	0	A	T	0.015	6.409270e-02	6.976644e-02	2.164543e-02	3.587576e-01
-9	Rv2634c	-9	0	A	T	0.069	3.617298e-02	3.796973e-02	2.361255e-02	3.412640e-01
-9	Rv0020c	-9	0	A	T	0.396	-5.714171e-03	3.783488e-02	3.072475e-02	8.800204e-01
-9	Rv2054	-9	0	A	T	0.025	1.516430e-02	6.241492e-02	2.645538e-02	8.081475e-01
-9	102	-9	0	A	T	0.019	1.637879e-01	6.349051e-02	1.692248e-02	1.020411e-02
-9	103	-9	0	A	T	0.025	4.409753e-02	6.633462e-02	3.275125e-02	5.065356e-01
-9	100	-9	0	A	T	0.020	5.158259e-02	7.300760e-02	2.670404e-02	4.802198e-01
-9	106	-9	0	A	T	0.048	-2.613702e-03	5.066857e-02	2.976893e-02	9.588828e-01
-9	Rv0825c	-9	0	A	T	0.368	7.328373e-02	2.724120e-02	1.000000e-05	7.406976e-03
-9	Rv2510c	-9	0	A	T	0.021	-1.746498e-02	6.014932e-02	2.421287e-02	7.716743e-01
-9	Rv1895	-9	0	A	T	0.497	6.094452e-02	1.512878e-01	2.450192e-02	6.872584e-01
-9	Rv1891	-9	0	A	T	0.022	-2.606375e-02	6.212068e-02	2.609725e-02	6.750025e-01
-9	Rv2485c	-9	0	A	T	0.324	3.401640e-02	3.445352e-02	1.530500e-02	3.240200e-01
-9	Rv1129c	-9	0	A	T	0.031	1.287143e-03	4.995458e-02	2.434957e-02	9.794552e-01
-9	Rv1399c	-9	0	A	T	0.030	-1.655407e-02	5.879444e-02	2.541405e-02	7.784116e-01
-9	3011	-9	0	A	T	0.366	4.925491e-02	2.973176e-02	4.702914e-03	9.828877e-02
-9	Rv1329c	-9	0	A	T	0.325	5.410454e-02	3.691512e-02	1.827078e-02	1.434429e-01
-9	Rv2085	-9	0	A	T	0.020	1.497876e-01	6.186582e-02	1.549800e-02	1.586528e-02
-9	3014	-9	0	A	T	0.075	-8.332537e-02	3.359462e-02	1.000000e-05	1.349119e-02
-9	1759	-9	0	A	T	0.315	4.428526e-02	3.464038e-02	1.364240e-02	2.017572e-01
-9	1755	-9	0	A	T	0.017	-5.630627e-02	9.475472e-02	2.880624e-02	5.526557e-01
-9	Rv2265	-9	0	A	T	0.031	-1.822742e-02	5.777553e-02	2.509083e-02	7.525383e-01
-9	Rv2266	-9	0	A	T	0.032	1.733572e-02	5.186662e-02	2.911382e-02	7.383569e-01
-9	Rv1792	-9	0	A	T	0.023	3.672300e-02	7.757646e-02	4.149732e-02	6.361730e-01
-9	Rv0656c	-9	0	A	T	0.042	-2.038768e-02	4.824010e-02	2.899022e-02	6.727676e-01
-9	Rv1797	-9	0	A	T	0.022	-6.761408e-02	7.223869e-02	2.523601e-02	3.497848e-01
-9	1289	-9	0	A	T	0.014	8.751058e-02	7.274889e-02	2.539472e-02	2.296425e-01
-9	1579	-9	0	A	T	0.032	-6.805533e-02	5.520565e-02	1.671322e-02	2.183089e-01
-9	1578	-9	0	A	T	0.023	-6.392978e-02	6.825936e-02	2.097583e-02	3.494813e-01
-9	1572	-9	0	A	T	0.012	-6.806318e-02	7.821555e-02	2.232969e-02	3.846550e-01
-9	1571	-9	0	A	T	0.023	-5.885970e-02	6.604463e-02	1.911426e-02	3.732923e-01
-9	680	-9	0	A	T	0.018	-6.738762e-04	7.266130e-02	2.793311e-02	9.926045e-01
-9	683	-9	0	A	T	0.014	1.067198e-01	7.411763e-02	3.365301e-02	1.505992e-01
-9	1574	-9	0	A	T	0.011	2.555653e-02	8.204346e-02	2.361581e-02	7.555649e-01
-9	Rv2948c	-9	0	A	T	0.041	4.250705e-02	4.984771e-02	3.689327e-02	3.942581e-01
-9	Rv2995c	-9	0	A	T	0.017	-5.565359e-02	7.356512e-02	2.140430e-02	4.497325e-01
-9	Rv1894c	-9	0	A	T	0.034	-7.194076e-02	4.912991e-02	2.002508e-02	1.438112e-01
-9	Rv2690c	-9	0	A	T	0.029	-6.679683e-02	5.986230e-02	1.961520e-02	2.650855e-01
-9	Rv3785	-9	0	A	T	0.326	3.086426e-02	3.778100e-02	2.022256e-02	4.144032e-01
-9	Rv3827c	-9	0	A	T	0.498	4.706537e-02	1.874990e-01	2.490806e-02	8.019158e-01
-9	Rv1537	-9	0	A	T	0.052	1.448383e-02	4.869418e-02	3.227956e-02	7.662642e-01
-9	Rv1240	-9	0	A	T	0.014	-6.661745e-02	7.304281e-02	2.303802e-02	3.622397e-01
-9	Rv1531	-9	0	A	T	0.011	-6.052665e-02	8.333340e-02	2.155241e-02	4.680207e-01
-9	Rv1530	-9	0	A	T	0.031	4.095097e-02	5.961769e-02	3.689833e-02	4.925040e-01
-9	Rv1244	-9	0	A	T	0.029	-1.145756e-02	6.250311e-02	2.776975e-02	8.546359e-01
-9	Rv0111	-9	0	A	T	0.013	-6.593785e-02	7.548106e-02	2.272956e-02	3.828194e-01
-9	Rv0112	-9	0	A	T	0.013	2.272311e-02	7.549756e-02	2.548160e-02	7.635702e-01
-9	Rv0113	-9	0	A	T	0.030	-6.162284e-02	5.411802e-02	1.557960e-02	2.554445e-01
-9	Rv0114	-9	0	A	T	0.013	-6.314511e-02	7.571197e-02	2.234012e-02	4.047136e-01
-9	Rv0115	-9	0	A	T	0.341	4.323628e-02	3.889228e-02	2.521283e-02	2.668637e-01
-9	Rv0117	-9	0	A	T	0.306	3.495347e-02	3.112698e-02	1.085363e-02	2.620652e-01
-9	Rv0119	-9	0	A	T	0.018	1.164912e-01	7.485258e-02	4.531080e-02	1.203457e-01
-9	Rv2319c	-9	0	A	T	0.025	5.296263e-03	6.745172e-02	3.096505e-02	9.374499e-01
-9	Rv3299c	-9	0	A	T	0.080	7.035676e-03	3.539755e-02	2.768974e-02	8.425390e-01
-9	Rv1446c	-9	0	A	T	0.476	6.230871e-02	6.122671e-02	1.996342e-02	3.093806e-01
-9	Rv2868c	-9	0	A	T	0.012	3.911270e-02	8.127142e-02	2.675888e-02	6.305655e-01
-9	241	-9	0	A	T	0.022	8.253438e-02	5.913087e-02	2.288559e-02	1.634655e-01
-9	Rv0964c	-9	0	A	T	0.499	4.629305e-02	2.611709e-01	2.474299e-02	8.593902e-01
-9	Rv0327c	-9	0	A	T	0.059	-7.608463e-02	3.932538e-02	1.045999e-02	5.364782e-02
-9	Rv2407	-9	0	A	T	0.478	6.121508e-02	6.424353e-02	2.061560e-02	3.411726e-01
-9	Rv1245c	-9	0	A	T	0.029	2.272204e-02	6.476378e-02	3.192002e-02	7.258689e-01
-9	Rv0296c	-9	0	A	T	0.018	-1.788898e-03	6.577895e-02	2.466694e-02	9.783158e-01
-9	2698	-9	0	A	T	0.076	-1.205758e-02	3.719205e-02	2.749143e-02	7.459388e-01
-9	2696	-9	0	A	T	0.014	-7.613750e-02	7.278821e-02	2.466574e-02	2.961160e-01
-9	2694	-9	0	A	T	0.013	-6.907688e-02	7.665598e-02	2.112181e-02	3.680021e-01
-9	2693	-9	0	A	T	0.499	4.571718e-02	2.632655e-01	2.511141e-02	8.622152e-01
-9	Rv1622c	-9	0	A	T	0.014	2.083581e-02	7.320787e-02	2.577511e-02	7.760727e-01
-9	Rv3483c	-9	0	A	T	0.311	4.724763e-02	3.030218e-02	8.474777e-03	1.196484e-01
-9	Rv2024c	-9	0	A	T	0.494	7.265744e-02	1.159156e-01	2.422451e-02	5.310997e-01
-9	Rv0484c	-9	0	A	T	0.024	-5.957805e-02	6.809629e-02	2.036161e-02	3.820902e-01
-9	Rv1178	-9	0	A	T	0.023	-6.690442e-02	7.131852e-02	2.453306e-02	3.486925e-01
-9	Rv2559c	-9	0	A	T	0.023	-6.327806e-02	7.059508e-02	2.240606e-02	3.705439e-01
-9	Rv2615c	-9	0	A	T	0.166	-3.943947e-02	2.656382e-02	2.158969e-02	1.383219e-01
-9	1143	-9	0	A	T	0.020	8.742322e-02	9.727723e-02	5.862597e-02	3.692921e-01
-9	1140	-9	0	A	T	0.029	1.676133e-02	6.373549e-02	3.076886e-02	7.926843e-01
-9	1141	-9	0	A	T	0.020	-6.047514e-02	6.722988e-02	1.989077e-02	3.688527e-01
-9	1147	-9	0	A	T	0.029	-8.037971e-03	6.170464e-02	2.760977e-02	8.964148e-01
-9	Rv2458	-9	0	A	T	0.498	4.706537e-02	1.874990e-01	2.490806e-02	8.019158e-01
-9	1148	-9	0	A	T	0.023	-6.486459e-02	7.088340e-02	2.319427e-02	3.606352e-01
-9	Rv2041c	-9	0	A	T	0.024	-7.023555e-02	5.701995e-02	2.526738e-02	2.186777e-01
-9	Rv3434c	-9	0	A	T	0.046	-1.145330e-02	4.273038e-02	2.699037e-02	7.887940e-01
-9	Rv1450c	-9	0	A	T	0.302	2.094187e-02	2.533911e-02	1.964465e-02	4.089788e-01
-9	10	-9	0	A	T	0.012	-5.285997e-02	8.061159e-02	2.110294e-02	5.123288e-01
-9	2969	-9	0	A	T	0.062	1.821386e-01	3.575062e-02	5.462438e-03	5.149254e-07
-9	Rv2296	-9	0	A	T	0.028	3.015527e-03	6.211128e-02	3.055711e-02	9.612991e-01
-9	Rv0533c	-9	0	A	T	0.012	-5.638334e-02	7.963385e-02	2.117572e-02	4.792917e-01
-9	Rv0326	-9	0	A	T	0.013	-5.468963e-02	7.642499e-02	2.100787e-02	4.746103e-01
-9	Rv3832c	-9	0	A	T	0.031	-6.731156e-02	5.621866e-02	1.715374e-02	2.318133e-01
-9	Rv0324	-9	0	A	T	0.394	-7.586027e-03	4.307827e-02	3.450992e-02	8.602956e-01
-9	2448	-9	0	A	T	0.011	-8.231398e-02	8.326561e-02	2.552731e-02	3.234043e-01
-9	Rv2875	-9	0	A	T	0.027	-6.290767e-02	6.070890e-02	1.966918e-02	3.006569e-01
-9	Rv2874	-9	0	A	T	0.498	5.566736e-02	1.842916e-01	2.452168e-02	7.627449e-01
-9	381	-9	0	A	T	0.390	-2.686705e-03	4.374136e-02	3.504925e-02	9.510500e-01
-9	385	-9	0	A	T	0.050	-5.383720e-03	4.478118e-02	2.576330e-02	9.043603e-01
-9	Rv3469c	-9	0	A	T	0.021	3.442143e-02	6.930150e-02	2.532215e-02	6.196495e-01
-9	Rv1888c	-9	0	A	T	0.450	5.739007e-02	5.067837e-02	3.309562e-02	2.580537e-01
-9	Rv1467c	-9	0	A	T	0.046	1.019586e-01	4.157450e-02	1.891595e-02	1.456821e-02
-9	Rv1855c	-9	0	A	T	0.012	-5.602452e-02	7.950689e-02	2.076353e-02	4.813927e-01
-9	Rv3332	-9	0	A	T	0.011	-7.226228e-02	8.233278e-02	2.556494e-02	3.805828e-01
-9	Rv2567	-9	0	A	T	0.498	4.706537e-02	1.874990e-01	2.490806e-02	8.019158e-01
-9	2197	-9	0	A	T	0.252	5.184649e-02	2.406451e-02	1.000000e-05	3.173266e-02
-9	Rv3478	-9	0	A	T	0.387	-2.584102e-02	3.870639e-02	4.388070e-02	5.047207e-01
-9	Rv3479	-9	0	A	T	0.499	4.571718e-02	2.632655e-01	2.511141e-02	8.622152e-01
-9	167	-9	0	A	T	0.021	-6.196440e-02	7.786190e-02	2.470181e-02	4.265537e-01
-9	161	-9	0	A	T	0.012	-5.599789e-02	8.678463e-02	2.456593e-02	5.190933e-01
-9	Rv0823c	-9	0	A	T	0.333	2.117826e-02	3.554762e-02	2.056503e-02	5.516274e-01
-9	Rv0273c	-9	0	A	T	0.015	-7.203799e-02	7.020854e-02	2.553443e-02	3.054158e-01
-9	Rv2896c	-9	0	A	T	0.037	-4.770508e-02	4.902226e-02	2.430623e-02	3.310110e-01
-9	Rv2329c	-9	0	A	T	0.033	-6.848398e-02	5.369555e-02	1.786541e-02	2.028213e-01
-9	Rv2821c	-9	0	A	T	0.023	-7.682406e-02	5.994355e-02	2.303154e-02	2.006406e-01
-9	2737	-9	0	A	T	0.046	-7.167850e-02	4.569633e-02	1.125900e-02	1.174479e-01
-9	Rv2512c	-9	0	A	T	0.461	2.358410e-02	5.134504e-02	2.204017e-02	6.462220e-01
-9	Rv0676c	-9	0	A	T	0.499	4.629305e-02	2.611709e-01	2.474299e-02	8.593902e-01
-9	Rv3008	-9	0	A	T	0.014	9.133920e-02	7.215085e-02	2.647925e-02	2.061868e-01
-9	Rv1902c	-9	0	A	T	0.013	-6.626984e-02	7.529193e-02	2.298457e-02	3.792360e-01
-9	Rv0790c	-9	0	A	T	0.017	-5.654502e-02	7.233794e-02	2.143985e-02	4.348145e-01
-9	804	-9	0	A	T	0.011	-7.923675e-02	8.230254e-02	2.489912e-02	3.361902e-01
-9	Rv3378c	-9	0	A	T	0.028	-2.986604e-02	5.537082e-02	2.524422e-02	5.898898e-01
-9	1777	-9	0	A	T	0.072	-3.452958e-02	3.631178e-02	1.242093e-02	3.421557e-01
-9	Rv2207	-9	0	A	T	0.011	-6.540500e-02	8.756715e-02	2.363345e-02	4.555065e-01
-9	Rv2208	-9	0	A	T	0.020	8.108945e-02	9.604980e-02	5.566865e-02	3.989817e-01
-9	Rv2209	-9	0	A	T	0.041	1.853171e-02	4.964425e-02	2.811516e-02	7.091083e-01
-9	Rv3915	-9	0	A	T	0.028	5.851793e-02	5.353195e-02	2.838163e-02	2.749170e-01
-9	Rv3911	-9	0	A	T	0.498	-4.477110e-01	1.827596e-01	2.970013e-02	1.467658e-02
-9	Rv3910	-9	0	A	T	0.079	-3.036169e-02	3.755785e-02	2.883393e-02	4.192886e-01
-9	Rv3913	-9	0	A	T	0.011	-6.405519e-02	8.283433e-02	2.348803e-02	4.397551e-01
-9	Rv3912	-9	0	A	T	0.022	5.032974e-02	6.119325e-02	3.286673e-02	4.112439e-01
-9	1554	-9	0	A	T	0.064	4.009620e-02	3.886437e-02	2.473252e-02	3.027689e-01
-9	3032	-9	0	A	T	0.018	-8.500043e-02	6.785071e-02	2.722621e-02	2.109449e-01
-9	Rv3125c	-9	0	A	T	0.038	-6.800319e-02	4.799065e-02	1.360982e-02	1.571722e-01
-9	Rv1896c	-9	0	A	T	0.012	-7.010531e-02	7.872617e-02	2.387906e-02	3.736757e-01
-9	Rv2078	-9	0	A	T	0.478	6.559327e-02	6.409334e-02	2.321123e-02	3.066675e-01
-9	Rv1069c	-9	0	A	T	0.046	-8.306452e-03	4.576462e-02	2.515967e-02	8.560539e-01
-9	Rv1034c	-9	0	A	T	0.023	-6.553693e-02	6.169111e-02	2.236024e-02	2.886512e-01
-9	Rv2696c	-9	0	A	T	0.038	-8.056219e-02	4.789117e-02	2.336233e-02	9.322512e-02
-9	Rv3649	-9	0	A	T	0.347	3.863916e-02	4.131488e-02	2.935004e-02	3.501683e-01
-9	Rv3645	-9	0	A	T	0.034	-7.349293e-02	5.354523e-02	2.158741e-02	1.705793e-01
-9	Rv1518	-9	0	A	T	0.073	2.471678e-02	3.640733e-02	2.441723e-02	4.975529e-01
-9	Rv1517	-9	0	A	T	0.389	-2.797803e-02	4.334737e-02	3.818586e-02	5.189725e-01
-9	Rv1512	-9	0	A	T	0.013	9.067431e-03	7.513683e-02	2.434217e-02	9.039992e-01
-9	Rv1511	-9	0	A	T	0.011	1.340621e-01	8.189372e-02	2.501805e-02	1.023243e-01
-9	Rv1444c	-9	0	A	T	0.017	-6.990459e-02	6.738128e-02	2.247864e-02	3.000841e-01
-9	Rv0178	-9	0	A	T	0.038	-8.172848e-02	4.808914e-02	2.423815e-02	8.991221e-02
-9	Rv2777c	-9	0	A	T	0.039	-2.482997e-02	5.054101e-02	2.128818e-02	6.234654e-01
-9	Rv0172	-9	0	A	T	0.358	5.390617e-02	2.876080e-02	4.080659e-03	6.153772e-02
-9	Rv0173	-9	0	A	T	0.038	3.318284e-02	5.303897e-02	3.005951e-02	5.318740e-01
-9	Rv0170	-9	0	A	T	0.033	1.609471e-02	5.395182e-02	2.931189e-02	7.655994e-01
-9	Rv0171	-9	0	A	T	0.021	-6.033437e-02	6.141019e-02	1.890773e-02	3.263907e-01
-9	Rv0176	-9	0	A	T	0.029	-6.981008e-02	6.059278e-02	2.074587e-02	2.498840e-01
-9	Rv0174	-9	0	A	T	0.499	4.629305e-02	2.611709e-01	2.474299e-02	8.593902e-01
-9	Rv0175	-9	0	A	T	0.083	-1.811743e-02	3.878488e-02	3.040660e-02	6.406358e-01
-9	Rv2360c	-9	0	A	T	0.390	-4.140817e-03	4.347133e-02	3.499354e-02	9.241555e-01
-9	Rv3220c	-9	0	A	T	0.338	5.398690e-02	2.573768e-02	1.000000e-05	3.649930e-02
-9	Rv3457c	-9	0	A	T	0.025	-2.809052e-02	5.509382e-02	2.408597e-02	6.103947e-01
-9	228	-9	0	A	T	0.019	-6.565957e-02	6.595332e-02	2.224484e-02	3.200058e-01
-9	227	-9	0	A	T	0.292	4.786301e-02	2.511470e-02	1.260020e-03	5.731615e-02
-9	226	-9	0	A	T	0.042	-3.327444e-02	5.048069e-02	2.276737e-02	5.101354e-01
-9	Rv0962c	-9	0	A	T	0.499	6.630368e-02	2.573159e-01	2.460909e-02	7.967761e-01
-9	222	-9	0	A	T	0.013	3.753765e-02	8.090949e-02	3.068648e-02	6.429107e-01
-9	Rv3595c	-9	0	A	T	0.024	6.737010e-02	5.625605e-02	2.305058e-02	2.317181e-01
-9	Rv2999	-9	0	A	T	0.498	6.892035e-02	1.835379e-01	2.480601e-02	7.074581e-01
-9	Rv2997	-9	0	A	T	0.049	7.090938e-02	4.148213e-02	2.345530e-02	8.806703e-02
-9	Rv2994	-9	0	A	T	0.075	-3.763139e-02	3.745759e-02	1.692760e-02	3.156102e-01
-9	Rv3920c	-9	0	A	T	0.013	-6.193104e-02	7.551420e-02	2.206490e-02	4.125794e-01
-9	Rv0329c	-9	0	A	T	0.013	-5.668073e-02	7.823174e-02	2.186384e-02	4.691210e-01
-9	Rv0155	-9	0	A	T	0.011	5.115120e-02	8.337178e-02	2.751410e-02	5.398351e-01
-9	2506	-9	0	A	T	0.498	6.804936e-02	1.834610e-01	2.472547e-02	7.108716e-01
-9	Rv2346c	-9	0	A	T	0.322	2.159495e-02	3.611260e-02	2.489026e-02	5.501478e-01
-9	650	-9	0	A	T	0.048	-7.206056e-02	4.455966e-02	9.293591e-03	1.065422e-01
-9	Rv1204c	-9	0	A	T	0.033	-1.422478e-02	5.620642e-02	2.498021e-02	8.003212e-01
-9	Rv1992c	-9	0	A	T	0.042	-3.711853e-02	4.566195e-02	1.998791e-02	4.167061e-01
-9	Rv1675c	-9	0	A	T	0.028	-6.651997e-02	6.160342e-02	1.937497e-02	2.808053e-01
-9	1524	-9	0	A	T	0.022	-6.233615e-02	6.172874e-02	2.014528e-02	3.131147e-01
-9	Rv2036	-9	0	A	T	0.025	-6.422241e-02	6.573746e-02	2.121037e-02	3.291173e-01
-9	Rv2495c	-9	0	A	T	0.499	4.571718e-02	2.632655e-01	2.511141e-02	8.622152e-01
-9	Rv2112c	-9	0	A	T	0.064	-1.587498e-02	3.749734e-02	2.347566e-02	6.722329e-01
-9	Rv2030c	-9	0	A	T	0.027	1.186799e-02	5.455960e-02	2.458775e-02	8.278991e-01
-9	Rv0399c	-9	0	A	T	0.032	-6.638392e-02	5.158432e-02	1.867364e-02	1.987903e-01
-9	Rv2316	-9	0	A	T	0.390	-4.140817e-03	4.347133e-02	3.499354e-02	9.241555e-01
-9	Rv2047c	-9	0	A	T	0.323	5.263588e-02	3.162968e-02	9.378842e-03	9.678264e-02
-9	Rv2437	-9	0	A	T	0.316	4.271353e-02	3.242684e-02	1.093079e-02	1.884327e-01
-9	Rv2436	-9	0	A	T	0.498	4.706537e-02	1.874990e-01	2.490806e-02	8.019158e-01
-9	Rv2038c	-9	0	A	T	0.034	4.026914e-03	5.909640e-02	3.161871e-02	9.457033e-01
-9	Rv3436c	-9	0	A	T	0.011	4.677703e-02	8.278507e-02	2.702008e-02	5.723269e-01
-9	Rv1075c	-9	0	A	T	0.058	-1.130692e-03	4.434189e-02	2.906018e-02	9.796679e-01
-9	Rv3714c	-9	0	A	T	0.021	-1.822905e-02	6.112901e-02	2.544406e-02	7.656834e-01
-9	Rv2797c	-9	0	A	T	0.034	-6.619970e-02	4.971305e-02	1.604395e-02	1.836539e-01
-9	Rv1166	-9	0	A	T	0.033	-3.612291e-02	5.013600e-02	2.427017e-02	4.715923e-01
-9	Rv1165	-9	0	A	T	0.013	-6.862572e-02	7.532832e-02	2.348694e-02	3.627718e-01
-9	Rv1162	-9	0	A	T	0.049	-7.282473e-02	4.318120e-02	6.580883e-03	9.239426e-02
-9	Rv1163	-9	0	A	T	0.243	5.689541e-02	2.404620e-02	1.000000e-05	1.840000e-02
-9	Rv1160	-9	0	A	T	0.250	5.309552e-02	2.405741e-02	1.000000e-05	2.781577e-02
-9	Rv1161	-9	0	A	T	0.025	-1.335161e-02	5.577424e-02	2.329613e-02	8.109148e-01
-9	Rv3509c	-9	0	A	T	0.019	1.115266e-01	6.324078e-02	2.793644e-02	7.849085e-02
-9	Rv0341	-9	0	A	T	0.045	-2.644758e-02	4.370069e-02	2.489291e-02	5.453524e-01
-9	Rv0343	-9	0	A	T	0.012	1.263875e-01	7.878364e-02	3.062883e-02	1.093638e-01
-9	Rv0342	-9	0	A	T	0.040	-7.055365e-02	4.892244e-02	1.698990e-02	1.499548e-01
-9	Rv2438c	-9	0	A	T	0.066	-2.349256e-02	4.041118e-02	2.957013e-02	5.613037e-01
-9	Rv0162c	-9	0	A	T	0.022	-6.538369e-02	6.000155e-02	1.996901e-02	2.764285e-01
-9	Rv2853	-9	0	A	T	0.425	4.024948e-02	3.509323e-02	1.710505e-02	2.520200e-01
-9	Rv2856	-9	0	A	T	0.014	1.503191e-02	7.391814e-02	2.530407e-02	8.389465e-01
-9	Rv2855	-9	0	A	T	0.019	-7.463270e-02	6.425325e-02	2.518905e-02	2.460383e-01
-9	Rv2854	-9	0	A	T	0.056	-8.143177e-04	4.486840e-02	2.915189e-02	9.855280e-01
-9	Rv3339c	-9	0	A	T	0.023	-1.411128e-02	5.870359e-02	2.431773e-02	8.101437e-01
-9	Rv0943c	-9	0	A	T	0.039	2.105112e-02	4.986590e-02	2.612537e-02	6.731137e-01
-9	Rv0400c	-9	0	A	T	0.040	-5.830191e-03	4.931377e-02	2.722234e-02	9.059410e-01
-9	Rv3451	-9	0	A	T	0.087	-4.901404e-02	3.722409e-02	1.310178e-02	1.885996e-01
-9	Rv3453	-9	0	A	T	0.389	-1.572294e-03	4.375967e-02	3.513850e-02	9.713539e-01
-9	Rv3454	-9	0	A	T	0.037	-3.757687e-02	4.672153e-02	2.204699e-02	4.216639e-01
-9	Rv0271c	-9	0	A	T	0.043	1.803676e-02	4.667501e-02	2.739063e-02	6.993587e-01
-9	Rv0874c	-9	0	A	T	0.323	3.587255e-02	3.593749e-02	1.714632e-02	3.187222e-01
-9	Rv2823c	-9	0	A	T	0.428	-7.722996e-03	3.627367e-02	2.532645e-02	8.314942e-01
-9	Rv1630	-9	0	A	T	0.033	1.262879e-02	5.106154e-02	2.714983e-02	8.047696e-01
-9	2710	-9	0	A	T	0.019	-5.950889e-02	8.450768e-02	2.642828e-02	4.816830e-01
-9	2719	-9	0	A	T	0.038	-5.310640e-03	5.136413e-02	2.816569e-02	9.176979e-01
-9	Rv3063	-9	0	A	T	0.498	4.706537e-02	1.874990e-01	2.490806e-02	8.019158e-01
-9	Rv3062	-9	0	A	T	0.498	4.706537e-02	1.874990e-01	2.490806e-02	8.019158e-01
-9	Rv1900c	-9	0	A	T	0.481	-1.529118e-02	7.040583e-02	3.059651e-02	8.281616e-01
-9	Rv3201c	-9	0	A	T	0.322	5.187200e-02	2.765785e-02	3.927127e-03	6.137276e-02
-9	Rv2712c	-9	0	A	T	0.268	4.263031e-02	2.459892e-02	9.088929e-04	8.377800e-02
-9	Rv2381c	-9	0	A	T	0.015	6.312935e-03	6.958976e-02	2.464840e-02	9.277583e-01
-9	824	-9	0	A	T	0.013	7.167078e-03	7.610048e-02	2.493289e-02	9.250088e-01
-9	820	-9	0	A	T	0.383	-5.032452e-02	4.497660e-02	4.629861e-02	2.637778e-01
-9	Rv2124c	-9	0	A	T	0.097	-3.140198e-02	3.109738e-02	2.482667e-02	3.131361e-01
-9	1713	-9	0	A	T	0.017	-6.188216e-02	6.794208e-02	2.113882e-02	3.628844e-01
-9	Rv1736c	-9	0	A	T	0.035	7.803642e-02	5.659831e-02	4.749591e-02	1.686487e-01
-9	1714	-9	0	A	T	0.017	2.374655e-01	7.011753e-02	4.346839e-02	7.695344e-04
-9	Rv2226	-9	0	A	T	0.483	5.808983e-02	7.410438e-02	2.231288e-02	4.335159e-01
-9	Rv2227	-9	0	A	T	0.035	-3.068310e-02	5.350333e-02	2.406240e-02	5.666061e-01
-9	Rv3041c	-9	0	A	T	0.012	-6.095334e-02	7.949659e-02	2.285934e-02	4.436373e-01
-9	Rv0215c	-9	0	A	T	0.029	-3.307657e-03	6.296032e-02	2.893314e-02	9.581253e-01
-9	Rv2088	-9	0	A	T	0.317	5.423542e-02	2.537384e-02	5.719660e-04	3.309937e-02
-9	3012	-9	0	A	T	0.039	5.341834e-03	4.661351e-02	2.498226e-02	9.088146e-01
-9	Rv2082	-9	0	A	T	0.494	6.000509e-02	1.169772e-01	2.395880e-02	6.082283e-01
-9	Rv2083	-9	0	A	T	0.499	4.571718e-02	2.632655e-01	2.511141e-02	8.622152e-01
-9	Rv2084	-9	0	A	T	0.342	2.081197e-02	3.828800e-02	2.758925e-02	5.870108e-01
-9	Rv2004c	-9	0	A	T	0.011	-7.638986e-02	8.179417e-02	2.627672e-02	3.508419e-01
-9	Rv1758	-9	0	A	T	0.075	-1.352348e-02	4.051191e-02	2.587711e-02	7.386748e-01
-9	Rv1751	-9	0	A	T	0.011	6.540658e-02	8.510663e-02	3.139219e-02	4.425785e-01
-9	Rv3667	-9	0	A	T	0.024	6.442629e-02	5.606857e-02	2.109088e-02	2.511406e-01
-9	Rv0482	-9	0	A	T	0.022	4.898179e-02	6.288002e-02	2.903053e-02	4.364056e-01
-9	Rv0486	-9	0	A	T	0.272	4.841409e-02	2.588632e-02	4.188512e-03	6.209700e-02
-9	Rv0487	-9	0	A	T	0.017	5.236483e-03	6.798503e-02	2.508401e-02	9.386386e-01
-9	Rv0485	-9	0	A	T	0.014	-7.048968e-02	7.226988e-02	2.367277e-02	3.299020e-01
-9	Rv1032c	-9	0	A	T	0.032	-6.511298e-02	5.528145e-02	1.692203e-02	2.394809e-01
-9	Rv3350c	-9	0	A	T	0.425	1.232427e-02	3.974478e-02	2.458531e-02	7.566397e-01
-9	Rv2694c	-9	0	A	T	0.023	-5.676079e-02	6.360414e-02	1.833144e-02	3.726517e-01
-9	11	-9	0	A	T	0.020	5.048839e-02	6.196962e-02	2.653621e-02	4.156589e-01
-9	Rv1286	-9	0	A	T	0.046	7.115189e-02	4.626233e-02	3.163382e-02	1.247492e-01
-9	16	-9	0	A	T	0.316	4.285794e-02	3.359571e-02	1.245732e-02	2.027208e-01
-9	19	-9	0	A	T	0.080	-1.259120e-03	3.710120e-02	2.751306e-02	9.729421e-01
-9	18	-9	0	A	T	0.497	5.594740e-02	1.505595e-01	2.429931e-02	7.103681e-01
-9	Rv1289	-9	0	A	T	0.017	6.811144e-02	6.829485e-02	2.468729e-02	3.191479e-01
-9	Rv1288	-9	0	A	T	0.077	2.799027e-02	3.634191e-02	3.789702e-02	4.415898e-01
-9	Rv1225c	-9	0	A	T	0.315	4.392614e-02	3.278445e-02	1.104090e-02	1.809713e-01
-9	Rv1571	-9	0	A	T	0.027	5.685497e-03	6.402854e-02	3.159202e-02	9.292833e-01
-9	Rv1570	-9	0	A	T	0.499	4.571718e-02	2.632655e-01	2.511141e-02	8.622152e-01
-9	Rv1575	-9	0	A	T	0.083	1.594008e-03	3.893019e-02	2.924345e-02	9.673577e-01
-9	Rv3593	-9	0	A	T	0.499	4.571718e-02	2.632655e-01	2.511141e-02	8.622152e-01
-9	Rv2771c	-9	0	A	T	0.498	4.706537e-02	1.874990e-01	2.490806e-02	8.019158e-01
-9	Rv3594	-9	0	A	T	0.019	-6.223492e-03	6.388789e-02	2.441300e-02	9.224420e-01
-9	Rv2839c	-9	0	A	T	0.025	-2.237837e-02	5.913777e-02	2.653870e-02	7.053039e-01
-9	Rv2366c	-9	0	A	T	0.256	5.884319e-02	2.403346e-02	1.000000e-05	1.473056e-02
-9	Rv2962c	-9	0	A	T	0.044	-1.292062e-02	4.723613e-02	2.732089e-02	7.845694e-01
-9	Rv0776c	-9	0	A	T	0.022	5.099130e-02	6.327768e-02	2.921851e-02	4.207642e-01
-9	Rv0627	-9	0	A	T	0.021	3.554292e-02	6.980320e-02	2.556855e-02	6.108704e-01
-9	Rv0157	-9	0	A	T	0.014	-6.980433e-02	7.228036e-02	2.341628e-02	3.346910e-01
-9	Rv0622	-9	0	A	T	0.025	-7.825068e-02	5.720129e-02	2.375548e-02	1.719985e-01
-9	Rv0620	-9	0	A	T	0.350	7.258601e-03	4.210967e-02	3.312447e-02	8.632212e-01
-9	Rv0621	-9	0	A	T	0.030	-6.634671e-02	5.866524e-02	1.934796e-02	2.586838e-01
-9	Rv0158	-9	0	A	T	0.031	-6.325513e-02	5.450051e-02	1.501847e-02	2.464063e-01
-9	Rv2228c	-9	0	A	T	0.012	-7.480010e-02	7.840954e-02	2.361698e-02	3.406126e-01
-9	Rv2462c	-9	0	A	T	0.027	1.069133e-01	7.316539e-02	6.427288e-02	1.446433e-01
-9	2526	-9	0	A	T	0.044	-7.057691e-02	4.665342e-02	1.047154e-02	1.310345e-01
-9	2520	-9	0	A	T	0.049	-1.956126e-02	4.944720e-02	2.945008e-02	6.925884e-01
-9	2528	-9	0	A	T	0.014	-6.883406e-02	7.406833e-02	2.594682e-02	3.532154e-01
-9	Rv0372c	-9	0	A	T	0.014	1.029490e-02	7.365285e-02	2.587851e-02	8.888995e-01
-9	Rv0305c	-9	0	A	T	0.499	-9.138976e-01	2.526220e-01	1.776631e-02	3.309799e-04
-9	921	-9	0	A	T	0.394	-8.287056e-03	4.273472e-02	3.441924e-02	8.463271e-01
-9	922	-9	0	A	T	0.176	-6.070080e-02	2.516247e-02	1.000000e-05	1.624893e-02
-9	925	-9	0	A	T	0.014	2.685915e-02	7.711118e-02	2.905106e-02	7.277648e-01
-9	Rv2508c	-9	0	A	T	0.027	-2.160646e-02	5.477217e-02	2.314578e-02	6.934145e-01
-9	Rv0760c	-9	0	A	T	0.042	8.836766e-02	4.419655e-02	8.450921e-03	4.616323e-02
-9	Rv1949c	-9	0	A	T	0.039	6.092892e-03	5.212497e-02	2.959759e-02	9.069993e-01
-9	784	-9	0	A	T	0.041	6.763348e-04	5.712783e-02	3.263774e-02	9.905593e-01
-9	786	-9	0	A	T	0.239	5.947927e-02	2.404786e-02	1.000000e-05	1.375271e-02
-9	Rv3007c	-9	0	A	T	0.025	8.387755e-03	6.805307e-02	3.173847e-02	9.019617e-01
-9	Rv0181c	-9	0	A	T	0.053	-2.361599e-02	4.738735e-02	2.878508e-02	6.184733e-01
-9	Rv0154c	-9	0	A	T	0.020	-9.445742e-03	6.312854e-02	2.485658e-02	8.811258e-01
-9	Rv2045c	-9	0	A	T	0.024	-7.492731e-02	5.646867e-02	2.433567e-02	1.852203e-01
-9	Rv2748c	-9	0	A	T	0.039	3.110788e-02	5.101139e-02	2.829512e-02	5.422873e-01
-9	405	-9	0	A	T	0.030	-8.276054e-03	5.571507e-02	2.537768e-02	8.819812e-01
-9	Rv3716c	-9	0	A	T	0.030	-1.181908e-02	5.959465e-02	2.660065e-02	8.428807e-01
-9	Rv1401	-9	0	A	T	0.024	1.585728e-01	5.589103e-02	1.546784e-02	4.756993e-03
-9	Rv2067c	-9	0	A	T	0.060	-4.971030e-02	4.037914e-02	1.063205e-02	2.189328e-01
-9	Rv2143	-9	0	A	T	0.013	-6.659543e-02	7.518196e-02	2.276515e-02	3.762038e-01
-9	1101	-9	0	A	T	0.011	5.613234e-02	8.628988e-02	2.905179e-02	5.156954e-01
-9	Rv1140	-9	0	A	T	0.034	-1.361092e-02	5.066119e-02	2.647109e-02	7.883101e-01
-9	Rv1143	-9	0	A	T	0.021	-6.224753e-02	7.728075e-02	2.437346e-02	4.209724e-01
-9	Rv1144	-9	0	A	T	0.017	8.033801e-02	7.087640e-02	3.237136e-02	2.576102e-01
-9	Rv1145	-9	0	A	T	0.357	1.385498e-03	4.209252e-02	3.496954e-02	9.737565e-01
-9	Rv1146	-9	0	A	T	0.011	1.571673e-01	8.303127e-02	3.543038e-02	5.901675e-02
-9	1720	-9	0	A	T	0.020	-6.234103e-02	8.143058e-02	2.579076e-02	4.443319e-01
-9	Rv1186c	-9	0	A	T	0.499	4.571718e-02	2.632655e-01	2.511141e-02	8.622152e-01
-9	Rv0818	-9	0	A	T	0.021	-6.231304e-02	7.787744e-02	2.479399e-02	4.240505e-01
-9	Rv0362	-9	0	A	T	0.025	-1.339551e-02	5.838711e-02	2.522790e-02	8.186422e-01
-9	Rv0160c	-9	0	A	T	0.041	1.031502e-02	5.169889e-02	3.149025e-02	8.419453e-01
-9	Rv0551c	-9	0	A	T	0.018	-6.539829e-02	6.928190e-02	2.286881e-02	3.457044e-01
-9	Rv3430c	-9	0	A	T	0.021	4.197618e-02	6.023209e-02	2.598608e-02	4.862206e-01
-9	Rv0402c	-9	0	A	T	0.049	3.137934e-02	4.162988e-02	2.907563e-02	4.513818e-01
-9	Rv3901c	-9	0	A	T	0.055	-4.558641e-02	4.277541e-02	1.464562e-02	2.871238e-01
-9	Rv0277c	-9	0	A	T	0.021	-1.657584e-03	6.206713e-02	2.509480e-02	9.787058e-01
-9	2779	-9	0	A	T	0.315	4.428526e-02	3.464038e-02	1.364240e-02	2.017572e-01
-9	Rv1127c	-9	0	A	T	0.396	1.644764e-02	4.236009e-02	3.408933e-02	6.979913e-01
-9	Rv0355c	-9	0	A	T	0.457	4.444848e-02	4.614946e-02	2.479269e-02	3.359936e-01
-9	2770	-9	0	A	T	0.316	4.318660e-02	3.463360e-02	1.420628e-02	2.130620e-01
-9	2772	-9	0	A	T	0.041	-1.354981e-02	5.532740e-02	2.641097e-02	8.066437e-01
-9	Rv2516c	-9	0	A	T	0.325	5.100097e-02	3.236033e-02	1.081388e-02	1.157208e-01
-9	Rv3044	-9	0	A	T	0.041	6.452699e-02	5.145472e-02	3.439855e-02	2.104734e-01
-9	Rv2188c	-9	0	A	T	0.037	-7.190552e-02	5.091789e-02	1.867772e-02	1.585864e-01
-9	Rv2383c	-9	0	A	T	0.342	1.324789e-02	3.802424e-02	2.739279e-02	7.276979e-01
-9	Rv1393c	-9	0	A	T	0.014	1.724010e-01	7.204021e-02	2.840825e-02	1.711461e-02
-9	844	-9	0	A	T	0.045	2.115949e-02	4.867745e-02	3.078123e-02	6.639974e-01
-9	840	-9	0	A	T	0.325	3.235640e-02	3.571465e-02	1.696049e-02	3.654366e-01
-9	Rv3862c	-9	0	A	T	0.069	1.393113e-02	3.757263e-02	2.671890e-02	7.109768e-01
-9	Rv1730c	-9	0	A	T	0.364	3.385073e-02	3.609275e-02	1.930066e-02	3.488083e-01
-9	1733	-9	0	A	T	0.053	1.968662e-02	4.198725e-02	2.824686e-02	6.393886e-01
-9	1736	-9	0	A	T	0.341	2.027910e-02	4.360279e-02	3.160712e-02	6.420940e-01
-9	Rv0217c	-9	0	A	T	0.030	-1.132784e-02	6.045471e-02	2.683778e-02	8.514493e-01
-9	Rv3043c	-9	0	A	T	0.012	-6.128259e-02	8.231729e-02	2.322630e-02	4.569820e-01
-9	1594	-9	0	A	T	0.499	4.571718e-02	2.632655e-01	2.511141e-02	8.622152e-01
-9	1597	-9	0	A	T	0.472	6.703706e-02	5.536235e-02	1.975670e-02	2.265777e-01
-9	Rv2627c	-9	0	A	T	0.497	4.780623e-02	1.513883e-01	2.389034e-02	7.523117e-01
-9	2402	-9	0	A	T	0.033	5.583824e-02	4.978961e-02	1.711772e-02	2.626801e-01
-9	Rv3856c	-9	0	A	T	0.011	-6.341054e-02	8.803662e-02	2.443613e-02	4.717299e-01
-9	Rv0609A	-9	0	A	T	0.014	-5.780467e-02	7.841064e-02	2.228592e-02	4.613822e-01
-9	Rv1777	-9	0	A	T	0.023	-6.620203e-03	6.253360e-02	2.645282e-02	9.157356e-01
-9	Rv1775	-9	0	A	T	0.306	5.053023e-02	2.897902e-02	6.043914e-03	8.189729e-02
-9	Rv1774	-9	0	A	T	0.033	-2.683815e-02	4.956505e-02	2.170905e-02	5.884494e-01
-9	Rv1771	-9	0	A	T	0.044	-1.286521e-02	5.011233e-02	2.925249e-02	7.975065e-01
-9	Rv1770	-9	0	A	T	0.018	-6.132346e-02	6.579774e-02	1.914703e-02	3.518366e-01
-9	Rv0813c	-9	0	A	T	0.013	2.487731e-02	7.753219e-02	2.584317e-02	7.484622e-01
-9	Rv2601	-9	0	A	T	0.030	-2.628642e-02	5.158612e-02	2.223662e-02	6.106068e-01
-9	Rv2608	-9	0	A	T	0.020	1.102561e-01	6.241213e-02	2.966203e-02	7.797623e-02
-9	489	-9	0	A	T	0.015	9.260355e-02	8.620947e-02	2.676523e-02	2.833225e-01
-9	Rv1553	-9	0	A	T	0.043	-6.989791e-02	4.537594e-02	1.401669e-02	1.241614e-01
-9	Rv1552	-9	0	A	T	0.054	-3.270453e-02	4.296953e-02	2.822006e-02	4.469901e-01
-9	Rv1551	-9	0	A	T	0.362	3.472882e-02	3.429633e-02	1.660525e-02	3.117904e-01
-9	Rv1550	-9	0	A	T	0.035	7.883607e-02	5.669445e-02	4.983466e-02	1.650513e-01
-9	Rv1557	-9	0	A	T	0.050	-2.395093e-02	4.468113e-02	2.692431e-02	5.921950e-01
-9	Rv1556	-9	0	A	T	0.015	1.014621e-02	7.117204e-02	2.589054e-02	8.867024e-01
-9	Rv1555	-9	0	A	T	0.011	-7.133567e-02	8.244811e-02	2.353343e-02	3.873797e-01
-9	Rv1554	-9	0	A	T	0.499	4.571718e-02	2.632655e-01	2.511141e-02	8.622152e-01
-9	Rv1559	-9	0	A	T	0.021	-7.411133e-02	6.254963e-02	2.358927e-02	2.367060e-01
-9	Rv1558	-9	0	A	T	0.012	-6.177521e-02	7.942981e-02	2.187581e-02	4.371350e-01
-9	Rv1448c	-9	0	A	T	0.393	-5.771202e-03	4.306760e-02	3.446519e-02	8.934599e-01
-9	Rv0205	-9	0	A	T	0.034	5.912508e-02	6.122286e-02	5.117014e-02	3.346954e-01
-9	Rv2956	-9	0	A	T	0.023	3.297695e-02	5.827429e-02	2.806027e-02	5.717493e-01
-9	Rv2957	-9	0	A	T	0.013	-6.488675e-02	7.560115e-02	2.302525e-02	3.911963e-01
-9	Rv2952	-9	0	A	T	0.341	5.293818e-02	2.583705e-02	1.000000e-05	4.104890e-02
-9	Rv2953	-9	0	A	T	0.025	-6.463905e-02	6.850460e-02	2.246567e-02	3.458945e-01
-9	Rv0604	-9	0	A	T	0.029	-6.725499e-02	5.961957e-02	1.991282e-02	2.598919e-01
-9	Rv0606	-9	0	A	T	0.015	-6.779094e-02	7.059013e-02	2.072506e-02	3.373969e-01
-9	Rv1243c	-9	0	A	T	0.090	4.146606e-02	3.229153e-02	1.254446e-02	1.997623e-01
-9	Rv2464c	-9	0	A	T	0.015	7.326356e-02	6.980031e-02	2.351344e-02	2.944578e-01
-9	1104	-9	0	A	T	0.216	-7.850218e-02	3.138411e-02	6.213302e-02	1.272684e-02
-9	Rv3224A	-9	0	A	T	0.011	-5.470713e-02	8.320617e-02	2.177261e-02	5.112028e-01
-9	Rv3566c	-9	0	A	T	0.028	5.155596e-03	6.063525e-02	2.814917e-02	9.322782e-01
-9	Rv0853c	-9	0	A	T	0.042	-3.670455e-02	4.563943e-02	1.948461e-02	4.216894e-01
-9	Rv0802c	-9	0	A	T	0.021	3.196465e-02	7.995179e-02	3.751139e-02	6.894942e-01
-9	908	-9	0	A	T	0.043	3.484674e-03	5.809177e-02	3.414590e-02	9.521937e-01
-9	Rv1921c	-9	0	A	T	0.034	-3.615803e-02	4.882672e-02	2.255344e-02	4.593599e-01
-9	Rv3387	-9	0	A	T	0.014	8.749907e-03	7.315946e-02	2.538745e-02	9.048530e-01
-9	Rv3388	-9	0	A	T	0.293	5.690572e-02	2.440833e-02	1.000000e-05	2.017264e-02
-9	Rv1374c	-9	0	A	T	0.499	4.571718e-02	2.632655e-01	2.511141e-02	8.622152e-01
-9	Rv2277c	-9	0	A	T	0.012	3.215316e-02	7.904100e-02	2.567420e-02	6.843550e-01
-9	Rv0628c	-9	0	A	T	0.028	-1.435566e-02	5.676172e-02	2.427823e-02	8.004525e-01
-9	Rv2092c	-9	0	A	T	0.021	-6.922334e-02	6.033898e-02	2.313381e-02	2.518917e-01
-9	1690	-9	0	A	T	0.044	-6.579960e-03	5.199119e-02	2.974893e-02	8.993459e-01
-9	Rv2793c	-9	0	A	T	0.014	1.020924e-01	7.497364e-02	2.860467e-02	1.739705e-01
-9	Rv3658c	-9	0	A	T	0.035	-3.977347e-02	4.856842e-02	2.144410e-02	4.132677e-01
-9	Rv0193c	-9	0	A	T	0.498	5.651080e-02	1.838048e-01	2.414338e-02	7.586430e-01
-9	1474	-9	0	A	T	0.371	2.926603e-02	3.771922e-02	2.370182e-02	4.382205e-01
-9	1475	-9	0	A	T	0.498	4.900563e-02	1.853524e-01	2.437115e-02	7.915992e-01
-9	1478	-9	0	A	T	0.011	-5.215826e-02	9.228698e-02	2.421297e-02	5.722366e-01
-9	Rv2434c	-9	0	A	T	0.264	4.509557e-02	2.413348e-02	1.000000e-05	6.232944e-02
-9	Rv1046c	-9	0	A	T	0.498	6.127359e-02	1.824041e-01	2.404457e-02	7.370861e-01
-9	Rv1122	-9	0	A	T	0.021	-8.143229e-02	6.190247e-02	2.567232e-02	1.890140e-01
-9	Rv1121	-9	0	A	T	0.017	-6.330887e-02	6.773326e-02	2.127639e-02	3.504549e-01
-9	Rv1124	-9	0	A	T	0.012	4.141856e-02	8.426604e-02	3.077111e-02	6.232974e-01
-9	Rv1125	-9	0	A	T	0.345	1.246542e-02	4.254578e-02	3.201052e-02	7.696660e-01
-9	Rv0835	-9	0	A	T	0.014	-6.654728e-02	7.260783e-02	2.291198e-02	3.598797e-01
-9	Rv0833	-9	0	A	T	0.150	5.311365e-02	2.675168e-02	6.368385e-03	4.770292e-02
-9	Rv0830	-9	0	A	T	0.030	1.189365e-01	5.075776e-02	2.059055e-02	1.955273e-02
-9	Rv0839	-9	0	A	T	0.011	-7.162444e-02	8.249786e-02	2.538057e-02	3.857490e-01
-9	Rv0838	-9	0	A	T	0.018	-7.505749e-02	6.584449e-02	2.444589e-02	2.549258e-01
-9	24	-9	0	A	T	0.020	1.166125e-01	6.963602e-02	2.503123e-02	9.470736e-02
-9	25	-9	0	A	T	0.025	-8.749973e-02	5.784753e-02	2.730347e-02	1.310852e-01
-9	27	-9	0	A	T	0.499	-9.124764e-01	2.526063e-01	1.735563e-02	3.377539e-04
-9	21	-9	0	A	T	0.025	1.519774e-02	6.398034e-02	2.744283e-02	8.123478e-01
-9	22	-9	0	A	T	0.052	-7.626041e-02	4.058747e-02	2.629795e-03	6.090224e-02
-9	28	-9	0	A	T	0.049	6.681664e-02	4.151860e-02	1.896930e-02	1.082480e-01
-9	Rv1184c	-9	0	A	T	0.035	1.191727e-03	5.371546e-02	2.829653e-02	9.823095e-01
-9	Rv3838c	-9	0	A	T	0.027	-6.607050e-02	5.625935e-02	2.005928e-02	2.408594e-01
-9	Rv3395c	-9	0	A	T	0.041	4.319880e-03	5.256386e-02	3.010608e-02	9.345374e-01
-9	Rv0388c	-9	0	A	T	0.497	-2.754147e-01	1.488717e-01	2.545575e-02	6.496698e-02
-9	Rv3060c	-9	0	A	T	0.015	5.987367e-03	7.005021e-02	2.476150e-02	9.319238e-01
-9	Rv3432c	-9	0	A	T	0.020	-5.794969e-02	7.954703e-02	2.421921e-02	4.666890e-01
-9	Rv2152c	-9	0	A	T	0.014	-5.689259e-02	7.288633e-02	2.017135e-02	4.354683e-01
-9	Rv2583c	-9	0	A	T	0.015	2.088874e-02	7.182771e-02	2.729352e-02	7.713250e-01
-9	Rv3903c	-9	0	A	T	0.080	-9.729156e-03	3.468656e-02	2.434803e-02	7.792322e-01
-9	Rv2769c	-9	0	A	T	0.389	-1.572294e-03	4.375967e-02	3.513850e-02	9.713539e-01
-9	2283	-9	0	A	T	0.352	-2.870679e-02	2.816961e-02	3.361465e-02	3.087175e-01
-9	2287	-9	0	A	T	0.020	-6.363606e-02	6.192076e-02	2.020068e-02	3.046423e-01
-9	Rv0870c	-9	0	A	T	0.021	-6.477349e-02	6.391746e-02	2.251401e-02	3.114172e-01
-9	Rv0275c	-9	0	A	T	0.037	-2.539110e-02	5.338995e-02	2.260297e-02	6.346056e-01
-9	Rv3097c	-9	0	A	T	0.387	-2.802320e-02	4.406406e-02	3.928812e-02	5.251225e-01
-9	Rv0339c	-9	0	A	T	0.053	4.554648e-02	4.372276e-02	3.919901e-02	2.981050e-01
-9	Rv2885c	-9	0	A	T	0.357	9.049592e-03	3.714581e-02	3.030828e-02	8.076335e-01
-9	Rv3205c	-9	0	A	T	0.028	-6.983282e-02	5.683407e-02	2.050567e-02	2.198212e-01
-9	860	-9	0	A	T	0.485	5.707846e-02	7.604550e-02	2.228937e-02	4.532959e-01
-9	865	-9	0	A	T	0.020	2.991294e-02	6.306057e-02	2.303604e-02	6.354786e-01
-9	2757	-9	0	A	T	0.012	-7.076444e-02	8.034739e-02	2.618903e-02	3.789336e-01
-9	2759	-9	0	A	T	0.018	4.847888e-03	6.709832e-02	2.566944e-02	9.424347e-01
-9	Rv3881c	-9	0	A	T	0.072	-2.365480e-02	3.521277e-02	2.233186e-02	5.020763e-01
-9	Rv3854c	-9	0	A	T	0.150	1.002166e-01	2.738497e-02	7.197018e-02	2.826130e-04
-9	3059	-9	0	A	T	0.393	-6.252729e-03	4.335433e-02	3.475541e-02	8.853882e-01
-9	3054	-9	0	A	T	0.042	-2.891670e-02	4.457215e-02	2.689302e-02	5.168234e-01
-9	3052	-9	0	A	T	0.364	-1.622411e-03	4.310520e-02	3.637081e-02	9.699927e-01
-9	Rv2625c	-9	0	A	T	0.011	-7.203146e-02	8.241757e-02	2.579076e-02	3.825943e-01
-9	Rv3677c	-9	0	A	T	0.050	3.047749e-02	4.909443e-02	2.746207e-02	5.350499e-01
-9	Rv2596	-9	0	A	T	0.342	1.742981e-02	4.318771e-02	3.146776e-02	6.867114e-01
-9	Rv2597	-9	0	A	T	0.025	7.705532e-02	6.330801e-02	2.544709e-02	2.241853e-01
-9	Rv2590	-9	0	A	T	0.042	4.178218e-02	4.630886e-02	2.403930e-02	3.674066e-01
-9	Rv2591	-9	0	A	T	0.354	3.832112e-03	3.983728e-02	3.273736e-02	9.234092e-01
-9	Rv0256c	-9	0	A	T	0.040	-7.282990e-02	4.557803e-02	2.042760e-02	1.107634e-01
-9	Rv2599	-9	0	A	T	0.021	-6.208525e-02	7.722070e-02	2.417766e-02	4.218229e-01
-9	Rv1713	-9	0	A	T	0.034	-7.501066e-02	5.364645e-02	2.197976e-02	1.627295e-01
-9	Rv3764c	-9	0	A	T	0.498	4.706537e-02	1.874990e-01	2.490806e-02	8.019158e-01
-9	Rv3389c	-9	0	A	T	0.242	6.639961e-02	2.399525e-02	1.000000e-05	5.887083e-03
-9	Rv1717	-9	0	A	T	0.045	-1.194935e-02	5.227827e-02	3.041848e-02	8.193054e-01
-9	Rv1716	-9	0	A	T	0.499	4.571718e-02	2.632655e-01	2.511141e-02	8.622152e-01
-9	Rv1719	-9	0	A	T	0.017	-6.503860e-02	7.254096e-02	2.361955e-02	3.704237e-01
-9	Rv1718	-9	0	A	T	0.045	9.591439e-02	4.327063e-02	3.242529e-02	2.714861e-02
-9	8	-9	0	A	T	0.367	-1.421248e-02	4.152228e-02	3.889972e-02	7.322957e-01
-9	Rv2622	-9	0	A	T	0.019	-7.327974e-02	6.592979e-02	2.470508e-02	2.669547e-01
-9	Rv2629	-9	0	A	T	0.321	3.797752e-02	3.383528e-02	1.345066e-02	2.622808e-01
-9	1318	-9	0	A	T	0.018	-6.821748e-02	6.699137e-02	2.547896e-02	3.090814e-01
-9	Rv1067c	-9	0	A	T	0.469	6.266840e-02	5.271433e-02	1.498808e-02	2.351333e-01
-9	Rv1229c	-9	0	A	T	0.027	6.356117e-02	6.086027e-02	2.353453e-02	2.968709e-01
-9	Rv0572c	-9	0	A	T	0.479	6.070595e-02	6.565170e-02	2.087976e-02	3.556348e-01
-9	Rv1435c	-9	0	A	T	0.326	-1.842664e-02	2.579447e-02	2.395263e-02	4.753724e-01
-9	Rv1118c	-9	0	A	T	0.011	-7.202857e-02	8.310729e-02	2.381877e-02	3.865717e-01
-9	Rv0993	-9	0	A	T	0.499	4.629305e-02	2.611709e-01	2.474299e-02	8.593902e-01
-9	Rv0994	-9	0	A	T	0.031	-6.544489e-02	5.684732e-02	1.711097e-02	2.502450e-01
-9	Rv0995	-9	0	A	T	0.273	3.489261e-02	2.855690e-02	1.627015e-02	2.223993e-01
-9	Rv0996	-9	0	A	T	0.030	-6.536440e-02	5.807202e-02	1.716886e-02	2.609455e-01
-9	Rv2689c	-9	0	A	T	0.024	-6.856935e-02	5.685185e-02	2.108606e-02	2.284104e-01
-9	Rv0443	-9	0	A	T	0.043	-1.858660e-02	4.873845e-02	2.888594e-02	7.031207e-01
-9	Rv3404c	-9	0	A	T	0.030	1.561577e-01	5.790818e-02	3.413982e-02	7.267040e-03
-9	Rv2971	-9	0	A	T	0.342	1.821906e-02	4.317178e-02	3.147703e-02	6.732170e-01
-9	Rv1316c	-9	0	A	T	0.072	-4.488195e-02	3.690405e-02	2.051761e-02	2.245541e-01
-9	Rv0199	-9	0	A	T	0.012	-6.873401e-02	7.879729e-02	2.456381e-02	3.835160e-01
-9	Rv0668	-9	0	A	T	0.212	4.596389e-02	2.548489e-02	4.367722e-02	7.196679e-02
-9	Rv2940c	-9	0	A	T	0.358	-5.099514e-03	3.975701e-02	3.510828e-02	8.979949e-01
-9	Rv0191	-9	0	A	T	0.314	4.532596e-02	3.411333e-02	1.304614e-02	1.846244e-01
-9	Rv0192	-9	0	A	T	0.499	4.629305e-02	2.611709e-01	2.474299e-02	8.593902e-01
-9	Rv0194	-9	0	A	T	0.499	4.629305e-02	2.611709e-01	2.474299e-02	8.593902e-01
-9	Rv0667	-9	0	A	T	0.377	3.995965e-02	2.879773e-02	1.765532e-02	1.659465e-01
-9	Rv0197	-9	0	A	T	0.472	8.208781e-02	5.343470e-02	2.362172e-02	1.251856e-01
-9	Rv3190c	-9	0	A	T	0.477	6.124699e-02	6.247302e-02	1.993739e-02	3.274278e-01
-9	Rv2257c	-9	0	A	T	0.021	-6.426513e-02	7.598937e-02	2.468321e-02	3.981628e-01
-9	Rv0376c	-9	0	A	T	0.364	3.480033e-02	3.643567e-02	2.276051e-02	3.400313e-01
-9	Rv0851c	-9	0	A	T	0.029	-6.464733e-02	6.062577e-02	1.936169e-02	2.868444e-01
-9	964	-9	0	A	T	0.030	-7.277461e-02	5.123500e-02	2.261796e-02	1.561813e-01
-9	966	-9	0	A	T	0.023	-1.873652e-02	5.920206e-02	2.462614e-02	7.517818e-01
-9	967	-9	0	A	T	0.031	-6.494677e-02	5.359226e-02	1.638496e-02	2.261987e-01
-9	962	-9	0	A	T	0.037	-6.874900e-02	4.898198e-02	1.533594e-02	1.611404e-01
-9	Rv3291c	-9	0	A	T	0.023	-6.152148e-02	6.876090e-02	2.149689e-02	3.714172e-01
-9	Rv2000	-9	0	A	T	0.337	6.909489e-02	3.074798e-02	8.706843e-03	2.511517e-02
-9	Rv3366	-9	0	A	T	0.315	4.428526e-02	3.464038e-02	1.364240e-02	2.017572e-01
-9	Rv3367	-9	0	A	T	0.125	-1.169229e-03	2.891655e-02	2.502732e-02	9.677646e-01
-9	Rv0318c	-9	0	A	T	0.499	4.629305e-02	2.611709e-01	2.474299e-02	8.593902e-01
-9	1531	-9	0	A	T	0.023	2.374442e-02	7.594287e-02	3.664854e-02	7.546826e-01
-9	Rv0764c	-9	0	A	T	0.018	-7.173049e-02	6.838461e-02	2.373935e-02	2.947746e-01
-9	Rv1918c	-9	0	A	T	0.392	6.840480e-02	3.675866e-02	2.004844e-02	6.340795e-02
-9	Rv2305	-9	0	A	T	0.011	-6.809623e-02	8.222690e-02	2.324986e-02	4.080244e-01
-9	1678	-9	0	A	T	0.019	-5.916637e-02	8.659552e-02	2.696099e-02	4.948006e-01
-9	1672	-9	0	A	T	0.019	-5.916637e-02	8.659552e-02	2.696099e-02	4.948006e-01
-9	Rv2522c	-9	0	A	T	0.103	8.610657e-02	2.977941e-02	1.220528e-03	4.020007e-03
-9	Rv2791c	-9	0	A	T	0.066	-3.619032e-02	4.097989e-02	2.420248e-02	3.776410e-01
-9	Rv1998c	-9	0	A	T	0.023	-6.160851e-02	7.079456e-02	2.237339e-02	3.846313e-01
-9	Rv2108	-9	0	A	T	0.014	1.547503e-02	7.424706e-02	2.527186e-02	8.349905e-01
-9	Rv2100	-9	0	A	T	0.028	6.080718e-02	5.380037e-02	2.843383e-02	2.589783e-01
-9	Rv2107	-9	0	A	T	0.012	4.744828e-02	8.207250e-02	2.941973e-02	5.634679e-01
-9	Rv2106	-9	0	A	T	0.011	-5.234277e-02	8.642520e-02	2.224395e-02	5.450575e-01
-9	Rv0850	-9	0	A	T	0.040	1.927171e-03	5.857239e-02	3.319578e-02	9.737670e-01
-9	Rv0855	-9	0	A	T	0.253	6.007851e-02	2.402280e-02	1.000000e-05	1.274245e-02
-9	Rv0854	-9	0	A	T	0.011	-6.941120e-02	8.229387e-02	2.294871e-02	3.994220e-01
-9	Rv1884c	-9	0	A	T	0.042	-4.657742e-03	5.369822e-02	3.048367e-02	9.309174e-01
-9	Rv2825c	-9	0	A	T	0.483	5.808983e-02	7.410438e-02	2.231288e-02	4.335159e-01
-9	Rv1880c	-9	0	A	T	0.017	-6.359613e-02	6.847415e-02	2.168403e-02	3.535108e-01
-9	Rv3873	-9	0	A	T	0.056	-4.640582e-02	4.142748e-02	1.299498e-02	2.632388e-01
-9	Rv0067c	-9	0	A	T	0.017	-5.630627e-02	9.475472e-02	2.880624e-02	5.526557e-01
-9	2879	-9	0	A	T	0.018	-5.789086e-02	8.806836e-02	2.712347e-02	5.112984e-01
-9	Rv3397c	-9	0	A	T	0.012	-6.174922e-02	7.878338e-02	2.141040e-02	4.335787e-01
-9	Rv3871	-9	0	A	T	0.053	1.333505e-02	4.037408e-02	2.470207e-02	7.413366e-01
-9	302	-9	0	A	T	0.018	-6.101641e-02	8.808661e-02	2.748473e-02	4.888636e-01
-9	305	-9	0	A	T	0.014	2.636947e-02	7.560039e-02	2.858580e-02	7.274021e-01
-9	Rv1217c	-9	0	A	T	0.323	3.538496e-02	3.403934e-02	1.421290e-02	2.991159e-01
-9	Rv3037c	-9	0	A	T	0.038	-2.542020e-02	5.054250e-02	2.173968e-02	6.152476e-01
-9	Rv1104	-9	0	A	T	0.017	-5.987625e-02	6.871989e-02	2.027125e-02	3.840502e-01
-9	Rv1105	-9	0	A	T	0.019	-7.887416e-02	6.347507e-02	2.542992e-02	2.146621e-01
-9	Rv1455	-9	0	A	T	0.011	4.096410e-02	8.464248e-02	2.595015e-02	6.286453e-01
-9	Rv1453	-9	0	A	T	0.498	4.706537e-02	1.874990e-01	2.490806e-02	8.019158e-01
-9	648	-9	0	A	T	0.018	-6.073666e-02	6.977121e-02	2.149500e-02	3.844849e-01
-9	Rv3801c	-9	0	A	T	0.342	1.809496e-02	4.320324e-02	3.150220e-02	6.755376e-01
-9	555	-9	0	A	T	0.050	-3.914490e-02	4.436994e-02	1.512025e-02	3.781184e-01
-9	Rv0276	-9	0	A	T	0.014	-6.379898e-02	7.270398e-02	2.274622e-02	3.806741e-01
-9	Rv3470c	-9	0	A	T	0.021	-1.381227e-02	6.039987e-02	2.424320e-02	8.192211e-01
-9	Rv0270	-9	0	A	T	0.031	-7.058002e-02	5.689364e-02	2.054393e-02	2.154145e-01
-9	Rv2356c	-9	0	A	T	0.023	3.527699e-02	5.775960e-02	2.652424e-02	5.416698e-01
-9	Rv2449c	-9	0	A	T	0.013	-6.892633e-02	7.564392e-02	2.484305e-02	3.626807e-01
-9	Rv0923c	-9	0	A	T	0.044	-7.142375e-02	4.651772e-02	1.439690e-02	1.253861e-01
-9	Rv0872c	-9	0	A	T	0.451	-1.413411e-02	4.110874e-02	2.246554e-02	7.311404e-01
-9	2991	-9	0	A	T	0.028	7.664315e-02	6.672796e-02	5.539390e-02	2.513347e-01
-9	Rv1123c	-9	0	A	T	0.034	-3.518263e-02	5.079760e-02	2.337448e-02	4.889152e-01
-9	Rv0798c	-9	0	A	T	0.012	2.358917e-02	7.953547e-02	2.582388e-02	7.669188e-01
-9	Rv3045	-9	0	A	T	0.028	-6.618136e-02	6.048523e-02	1.974993e-02	2.744641e-01
-9	Rv2330c	-9	0	A	T	0.031	-6.462661e-02	5.164309e-02	1.624419e-02	2.114356e-01
-9	Rv0337c	-9	0	A	T	0.030	1.863452e-02	6.304043e-02	3.132601e-02	7.676747e-01
[truncated: 972 more rows]
