# Supplementary material for: GWAS for quantitative resistance phenotypes in Mycobacterium tuberculosis reveals resistance genes and regulatory regions
Source: Nat Commun. 2019 May 13;10:2128. doi: 10.1038/s41467-019-10110-6 (PMC6513847; doi:10.1038/s41467-019-10110-6)
Supplement: Supplementary file 12 — Source Data [file 41467_2019_10110_MOESM12_ESM.zip › 9-Source Data Folder/gene_emb.assoc.txt]

chr	rs	ps	n_miss	allele1	allele0	af	beta	se	l_remle	p_wald
-9	Rv0001	-9	0	A	T	0.071	9.883718e+01	3.635672e+01	2.092352e+00	6.636443e-03
-9	Rv0002	-9	0	A	T	0.010	1.509608e+02	7.127999e+01	2.113686e+00	3.435959e-02
-9	Rv0003	-9	0	A	T	0.499	8.419437e+01	3.637478e+02	2.085273e+00	8.169878e-01
-9	Rv0005	-9	0	A	T	0.045	1.063509e+02	4.972499e+01	2.124503e+00	3.262252e-02
-9	Rv0006	-9	0	A	T	0.045	1.422442e+02	3.513208e+01	2.027440e+00	5.423469e-05
-9	Rv0007	-9	0	A	T	0.010	-7.607886e+01	7.106197e+01	2.075657e+00	2.845308e-01
-9	Rv0008c	-9	0	A	T	0.498	-3.159725e+02	2.852969e+02	2.087886e+00	2.682550e-01
-9	Rv0010c	-9	0	A	T	0.023	1.939939e+02	7.650190e+01	2.121718e+00	1.132480e-02
-9	Rv0012	-9	0	A	T	0.499	5.792637e+02	6.047912e+02	2.084168e+00	3.383302e-01
-9	Rv0013	-9	0	A	T	0.078	-4.230267e+01	9.389587e+01	2.073139e+00	6.523985e-01
-9	Rv0014c	-9	0	A	T	0.085	-8.347864e+01	5.511611e+01	2.056374e+00	1.300960e-01
-9	Rv0015c	-9	0	A	T	0.180	3.549246e+01	6.985682e+01	2.066033e+00	6.114796e-01
-9	Rv0017c	-9	0	A	T	0.010	1.123945e+01	7.200872e+01	2.079032e+00	8.759885e-01
-9	Rv0018c	-9	0	A	T	0.487	-6.171915e+01	8.700274e+01	2.086823e+00	4.781963e-01
-9	Rv0020c	-9	0	A	T	0.016	-1.162205e+02	6.099698e+01	2.039518e+00	5.693538e-02
-9	Rv0021c	-9	0	A	T	0.061	-4.024441e+01	5.941923e+01	2.071483e+00	4.983278e-01
-9	Rv0023	-9	0	A	T	0.020	4.695128e+01	8.314611e+01	2.075038e+00	5.723774e-01
-9	Rv0024	-9	0	A	T	0.059	-1.632610e+02	9.552464e+01	2.079438e+00	8.765007e-02
-9	Rv0025	-9	0	A	T	0.157	-8.926407e+01	1.076083e+02	2.079953e+00	4.069445e-01
-9	Rv0026	-9	0	A	T	0.180	-5.072916e+01	6.406731e+01	2.079890e+00	4.286028e-01
-9	Rv0029	-9	0	A	T	0.030	-3.417858e+01	4.702977e+01	2.099471e+00	4.675022e-01
-9	Rv0030	-9	0	A	T	0.195	-1.258364e+01	7.940416e+01	2.081962e+00	8.741043e-01
-9	Rv0032	-9	0	A	T	0.364	1.019791e+01	4.489539e+01	2.081754e+00	8.203410e-01
-9	Rv0035	-9	0	A	T	0.200	2.682174e+01	5.799463e+01	2.083625e+00	6.438029e-01
-9	Rv0036c	-9	0	A	T	0.027	4.265844e+01	5.966065e+01	2.083711e+00	4.747148e-01
-9	Rv0037c	-9	0	A	T	0.044	1.973306e+01	7.289006e+01	2.076886e+00	7.866427e-01
-9	Rv0039c	-9	0	A	T	0.070	-9.233503e+01	1.671359e+02	2.083627e+00	5.807233e-01
-9	Rv0041	-9	0	A	T	0.081	-4.777230e+01	4.713034e+01	2.056423e+00	3.109354e-01
-9	Rv0042c	-9	0	A	T	0.030	-7.121029e+01	5.194265e+01	2.077862e+00	1.706089e-01
-9	Rv0045c	-9	0	A	T	0.093	-6.016640e+01	6.077234e+01	2.072123e+00	3.223275e-01
-9	Rv0046c	-9	0	A	T	0.229	9.564658e+00	7.392230e+01	2.084334e+00	8.970689e-01
-9	Rv0048c	-9	0	A	T	0.076	-2.892372e-01	8.340237e+01	2.082541e+00	9.972334e-01
-9	Rv0050	-9	0	A	T	0.438	-3.859222e+00	3.940100e+01	2.081800e+00	9.219879e-01
-9	Rv0057	-9	0	A	T	0.011	-1.219412e+00	7.594453e+01	2.081687e+00	9.871915e-01
-9	Rv0058	-9	0	A	T	0.476	1.625363e+01	6.601605e+01	2.083344e+00	8.055572e-01
-9	Rv0059	-9	0	A	T	0.204	-1.817305e+02	8.094216e+01	2.079497e+00	2.490847e-02
-9	Rv0061	-9	0	A	T	0.062	3.323677e+01	1.102205e+02	2.084778e+00	7.630406e-01
-9	Rv0062	-9	0	A	T	0.122	1.314976e+02	7.135013e+01	2.081514e+00	6.553766e-02
-9	Rv0063	-9	0	A	T	0.087	5.459232e+00	7.017090e+01	2.084208e+00	9.379988e-01
-9	Rv0066c	-9	0	A	T	0.016	-7.073142e+01	8.517853e+01	2.079867e+00	4.064570e-01
-9	Rv0067c	-9	0	A	T	0.018	1.776062e+01	1.786637e+02	2.095036e+00	9.208282e-01
-9	Rv0068	-9	0	A	T	0.498	1.108503e+02	2.958811e+02	2.092316e+00	7.079803e-01
-9	Rv0069c	-9	0	A	T	0.016	-1.045093e+01	6.565878e+01	2.078868e+00	8.735571e-01
-9	Rv0070c	-9	0	A	T	0.031	-1.931335e+01	6.155928e+01	2.085329e+00	7.537676e-01
-9	Rv0071	-9	0	A	T	0.123	-4.281098e+01	2.840109e+01	2.076978e+00	1.319367e-01
-9	Rv0073	-9	0	A	T	0.012	-1.156888e+01	7.600421e+01	2.081566e+00	8.790399e-01
-9	Rv0074	-9	0	A	T	0.166	4.815686e+01	7.098107e+01	2.098086e+00	4.975986e-01
-9	Rv0075	-9	0	A	T	0.034	8.232447e+01	6.600128e+01	2.096564e+00	2.124861e-01
-9	Rv0077c	-9	0	A	T	0.022	-3.975788e+01	7.120091e+01	2.087207e+00	5.766656e-01
-9	Rv0078	-9	0	A	T	0.018	1.257370e+02	1.285931e+02	2.065823e+00	3.283442e-01
-9	Rv0078A	-9	0	A	T	0.056	-3.747396e+01	1.395130e+02	2.082784e+00	7.882721e-01
-9	Rv0080	-9	0	A	T	0.016	8.242557e+01	9.404823e+01	2.062002e+00	3.809502e-01
-9	Rv0083	-9	0	A	T	0.023	-5.382964e+00	6.443562e+01	2.080228e+00	9.334337e-01
-9	Rv0084	-9	0	A	T	0.028	1.022322e+02	5.056597e+01	2.072979e+00	4.338742e-02
-9	Rv0085	-9	0	A	T	0.016	-6.189684e+01	1.046679e+02	2.086328e+00	5.543701e-01
-9	Rv0086	-9	0	A	T	0.131	-4.808693e+01	8.902200e+01	2.079790e+00	5.891647e-01
-9	Rv0087	-9	0	A	T	0.047	1.524382e+01	7.021438e+01	2.081762e+00	8.281583e-01
-9	Rv0088	-9	0	A	T	0.020	-2.743084e+01	1.000367e+02	2.077607e+00	7.839646e-01
-9	Rv0090	-9	0	A	T	0.019	6.240093e+01	7.211353e+01	2.060569e+00	3.870111e-01
-9	Rv0092	-9	0	A	T	0.097	1.258022e+02	5.693629e+01	2.087640e+00	2.729631e-02
-9	Rv0093c	-9	0	A	T	0.017	8.521278e+01	7.487199e+01	2.106819e+00	2.552642e-01
-9	Rv0094c	-9	0	A	T	0.143	-3.453143e+01	3.524905e+01	2.062891e+00	3.274291e-01
-9	Rv0095c	-9	0	A	T	0.318	-7.173110e+01	4.431896e+01	2.065486e+00	1.057716e-01
-9	Rv0096	-9	0	A	T	0.189	2.477258e+01	7.833401e+01	2.084881e+00	7.518643e-01
-9	Rv0097	-9	0	A	T	0.115	-1.028221e+02	1.256051e+02	2.084909e+00	4.131432e-01
-9	Rv0099	-9	0	A	T	0.021	-1.943332e+02	5.640083e+01	2.128224e+00	5.863685e-04
-9	Rv0101	-9	0	A	T	0.097	-3.160120e+01	3.712634e+01	2.096050e+00	3.948120e-01
-9	Rv0102	-9	0	A	T	0.014	-6.157319e+01	7.032705e+01	2.080471e+00	3.814348e-01
-9	Rv0103c	-9	0	A	T	0.475	2.632532e+01	6.008797e+01	2.079539e+00	6.613707e-01
-9	Rv0104	-9	0	A	T	0.099	-2.608905e+01	4.993811e+01	2.082795e+00	6.014537e-01
-9	Rv0109	-9	0	A	T	0.467	1.284500e+02	5.342455e+01	2.003087e+00	1.632904e-02
-9	Rv0110	-9	0	A	T	0.018	-6.091543e+01	7.959839e+01	2.063955e+00	4.442285e-01
-9	Rv0111	-9	0	A	T	0.033	3.017103e+01	6.133859e+01	2.076861e+00	6.228820e-01
-9	Rv0112	-9	0	A	T	0.012	1.083307e+02	6.703012e+01	2.080149e+00	1.062828e-01
-9	Rv0113	-9	0	A	T	0.049	-3.523089e+01	6.991266e+01	2.082107e+00	6.143902e-01
-9	Rv0114	-9	0	A	T	0.033	1.640251e+02	7.884808e+01	2.017349e+00	3.767898e-02
-9	Rv0115	-9	0	A	T	0.067	9.023379e+01	8.109897e+01	2.093294e+00	2.660512e-01
-9	Rv0117	-9	0	A	T	0.056	2.137774e+01	8.418509e+01	2.084656e+00	7.995805e-01
-9	Rv0118c	-9	0	A	T	0.078	3.188183e+01	7.014631e+01	2.083077e+00	6.495347e-01
-9	Rv0120c	-9	0	A	T	0.499	6.706731e+01	3.575738e+02	2.095968e+00	8.512465e-01
-9	Rv0121c	-9	0	A	T	0.024	-4.802393e+01	8.265815e+01	2.079136e+00	5.613358e-01
-9	Rv0124	-9	0	A	T	0.363	3.845466e+01	2.491178e+01	2.087077e+00	1.228987e-01
-9	Rv0125	-9	0	A	T	0.014	-1.603375e+01	6.953830e+01	2.081977e+00	8.176785e-01
-9	Rv0127	-9	0	A	T	0.492	-5.369362e+00	1.020405e+02	2.087769e+00	9.580421e-01
-9	Rv0131c	-9	0	A	T	0.030	1.175308e+02	5.845400e+01	2.021213e+00	4.454961e-02
-9	Rv0132c	-9	0	A	T	0.037	5.102080e+01	7.275179e+01	2.098037e+00	4.832303e-01
-9	Rv0133	-9	0	A	T	0.021	-6.950159e+00	1.044247e+02	2.086607e+00	9.469440e-01
-9	Rv0134	-9	0	A	T	0.268	-1.109644e+01	6.321630e+01	2.081363e+00	8.606871e-01
-9	Rv0136	-9	0	A	T	0.079	1.203228e+02	5.942898e+01	2.064104e+00	4.308924e-02
-9	Rv0139	-9	0	A	T	0.029	-8.413893e+01	4.887171e+01	2.051656e+00	8.535339e-02
-9	Rv0140	-9	0	A	T	0.021	1.650632e+02	9.629149e+01	1.999648e+00	8.670831e-02
-9	Rv0143c	-9	0	A	T	0.105	6.240918e+01	6.838195e+01	2.071410e+00	3.615777e-01
-9	Rv0144	-9	0	A	T	0.015	-1.024457e+02	1.066757e+02	2.057559e+00	3.370432e-01
-9	Rv0145	-9	0	A	T	0.090	-5.590912e+01	4.159195e+01	2.083927e+00	1.790877e-01
-9	Rv0146	-9	0	A	T	0.017	4.764324e+01	7.704732e+01	2.085409e+00	5.364345e-01
-9	Rv0149	-9	0	A	T	0.060	-6.268612e+01	9.999824e+01	2.085336e+00	5.308432e-01
-9	Rv0151c	-9	0	A	T	0.286	1.502090e+01	5.393167e+01	2.083933e+00	7.806556e-01
-9	Rv0152c	-9	0	A	T	0.204	3.491301e+01	6.962251e+01	2.083475e+00	6.161237e-01
-9	Rv0154c	-9	0	A	T	0.036	-2.064878e+02	9.721425e+01	2.102724e+00	3.383753e-02
-9	Rv0155	-9	0	A	T	0.011	-8.445043e+01	7.367187e+01	2.061727e+00	2.518610e-01
-9	Rv0158	-9	0	A	T	0.121	-2.646003e+00	8.766720e+01	2.083565e+00	9.759258e-01
-9	Rv0159c	-9	0	A	T	0.498	-4.606706e+02	3.403569e+02	2.116803e+00	1.761125e-01
-9	Rv0160c	-9	0	A	T	0.031	-7.335956e+01	8.342125e+01	2.095394e+00	3.793395e-01
-9	Rv0161	-9	0	A	T	0.017	1.375810e+01	5.388983e+01	2.077677e+00	7.985278e-01
-9	Rv0162c	-9	0	A	T	0.019	7.874730e+01	6.368404e+01	2.097738e+00	2.164645e-01
-9	Rv0163	-9	0	A	T	0.013	9.413591e+01	6.903566e+01	2.072121e+00	1.729135e-01
-9	Rv0165c	-9	0	A	T	0.072	-4.167738e+01	1.203643e+02	2.083378e+00	7.291981e-01
-9	Rv0166	-9	0	A	T	0.081	-3.260161e+01	6.714139e+01	2.084680e+00	6.273490e-01
-9	Rv0167	-9	0	A	T	0.026	2.837905e+01	1.280673e+02	2.091854e+00	8.246610e-01
-9	Rv0168	-9	0	A	T	0.031	1.300740e+02	9.348394e+01	2.100688e+00	1.643195e-01
-9	Rv0169	-9	0	A	T	0.110	-3.217170e+01	4.055850e+01	2.059250e+00	4.277831e-01
-9	Rv0170	-9	0	A	T	0.103	-1.568301e-01	8.541209e+01	2.087041e+00	9.985352e-01
-9	Rv0171	-9	0	A	T	0.034	-1.392374e+01	5.816122e+01	2.076393e+00	8.108306e-01
-9	Rv0172	-9	0	A	T	0.292	7.405718e+01	6.455768e+01	2.082142e+00	2.515128e-01
-9	Rv0173	-9	0	A	T	0.022	1.550542e+02	6.006115e+01	1.959910e+00	9.933121e-03
-9	Rv0174	-9	0	A	T	0.496	3.051253e+00	1.775572e+02	2.088521e+00	9.862917e-01
-9	Rv0175	-9	0	A	T	0.209	-6.067596e+01	8.774102e+01	2.074355e+00	4.893420e-01
-9	Rv0176	-9	0	A	T	0.011	-6.614963e+01	1.103771e+02	2.080810e+00	5.490642e-01
-9	Rv0180c	-9	0	A	T	0.041	-7.224687e+01	6.271572e+01	2.085124e+00	2.495246e-01
-9	Rv0181c	-9	0	A	T	0.201	-1.350620e+02	1.056241e+02	2.076014e+00	2.012089e-01
-9	Rv0182c	-9	0	A	T	0.058	-2.685073e+01	1.101340e+02	2.080646e+00	8.074204e-01
-9	Rv0186	-9	0	A	T	0.021	-9.554403e+01	6.133596e+01	2.114512e+00	1.195221e-01
-9	Rv0187	-9	0	A	T	0.027	7.879716e+01	7.450122e+01	2.036748e+00	2.903881e-01
-9	Rv0191	-9	0	A	T	0.058	7.647609e+01	9.332563e+01	2.077933e+00	4.126640e-01
-9	Rv0192	-9	0	A	T	0.493	-1.186617e+02	1.198153e+02	2.087913e+00	3.221604e-01
-9	Rv0193c	-9	0	A	T	0.491	-1.359036e+02	1.075502e+02	2.087761e+00	2.065691e-01
-9	Rv0194	-9	0	A	T	0.496	8.462114e+01	1.655704e+02	2.073767e+00	6.093680e-01
-9	Rv0195	-9	0	A	T	0.019	1.219966e+02	7.114272e+01	2.077252e+00	8.659611e-02
-9	Rv0197	-9	0	A	T	0.497	-5.884256e+01	1.141267e+02	2.075223e+00	6.062207e-01
-9	Rv0198c	-9	0	A	T	0.034	-4.414826e+00	6.770132e+01	2.082904e+00	9.480157e-01
-9	Rv0202c	-9	0	A	T	0.023	-7.355641e+01	5.133522e+01	2.070991e+00	1.521155e-01
-9	Rv0204c	-9	0	A	T	0.033	-1.347473e+01	9.218252e+01	2.077534e+00	8.838043e-01
-9	Rv0205	-9	0	A	T	0.043	2.827774e+01	8.997928e+01	2.084514e+00	7.533623e-01
-9	Rv0206c	-9	0	A	T	0.058	-5.429572e+01	6.343121e+01	2.081040e+00	3.921535e-01
-9	Rv0209	-9	0	A	T	0.088	-3.477433e+01	6.818672e+01	2.081860e+00	6.101394e-01
-9	Rv0210	-9	0	A	T	0.086	1.632466e+01	1.168082e+02	2.084827e+00	8.888725e-01
-9	Rv0211	-9	0	A	T	0.022	2.443407e+01	5.303372e+01	2.080140e+00	6.450645e-01
-9	Rv0213c	-9	0	A	T	0.022	-9.317257e+01	7.109301e+01	2.071759e+00	1.902128e-01
-9	Rv0214	-9	0	A	T	0.025	-3.438342e+01	7.221772e+01	2.096382e+00	6.340704e-01
-9	Rv0215c	-9	0	A	T	0.026	2.608782e+01	7.196645e+01	2.074153e+00	7.170322e-01
-9	Rv0217c	-9	0	A	T	0.021	9.022618e+01	6.838718e+01	2.071162e+00	1.872658e-01
-9	Rv0218	-9	0	A	T	0.494	1.155034e+01	1.208929e+02	2.085547e+00	9.238978e-01
-9	Rv0221	-9	0	A	T	0.083	6.850600e+01	7.133774e+01	2.072253e+00	3.370642e-01
-9	Rv0222	-9	0	A	T	0.010	-4.154102e+01	6.975919e+01	2.069781e+00	5.516092e-01
-9	Rv0223c	-9	0	A	T	0.067	-6.837457e+01	9.038659e+01	2.078492e+00	4.494934e-01
-9	Rv0226c	-9	0	A	T	0.062	-4.427805e+01	7.800375e+01	2.074280e+00	5.703687e-01
-9	Rv0227c	-9	0	A	T	0.010	1.511751e+02	8.297897e+01	2.079737e+00	6.868718e-02
-9	Rv0229c	-9	0	A	T	0.017	-3.125200e+01	7.782702e+01	2.069578e+00	6.880700e-01
-9	Rv0231	-9	0	A	T	0.033	-8.780356e+01	7.572258e+01	2.076129e+00	2.464289e-01
-9	Rv0233	-9	0	A	T	0.499	-7.640159e+01	4.013776e+02	2.088070e+00	8.490632e-01
-9	Rv0235c	-9	0	A	T	0.050	-5.132874e+01	5.144535e+01	2.099201e+00	3.185777e-01
-9	Rv0236c	-9	0	A	T	0.394	-1.401605e+02	7.800769e+01	2.094357e+00	7.258626e-02
-9	Rv0237	-9	0	A	T	0.048	-4.309177e+01	7.912671e+01	2.082569e+00	5.861192e-01
-9	Rv0239	-9	0	A	T	0.015	-7.949947e+01	1.188611e+02	2.078531e+00	5.037035e-01
-9	Rv0241c	-9	0	A	T	0.015	-4.712111e+01	7.377764e+01	2.077773e+00	5.231264e-01
-9	Rv0244c	-9	0	A	T	0.093	-2.726551e+01	5.752761e+01	2.080926e+00	6.356043e-01
-9	Rv0245	-9	0	A	T	0.056	-1.552566e+02	8.301711e+01	2.059950e+00	6.166379e-02
-9	Rv0252	-9	0	A	T	0.097	4.453873e+01	5.267708e+01	2.051036e+00	3.979707e-01
-9	Rv0254c	-9	0	A	T	0.013	-2.524632e+02	1.420912e+02	2.097476e+00	7.581917e-02
-9	Rv0255c	-9	0	A	T	0.018	6.458415e+00	8.689279e+01	2.081013e+00	9.407612e-01
-9	Rv0256c	-9	0	A	T	0.014	2.755805e+01	7.955260e+01	2.089064e+00	7.290834e-01
-9	Rv0257	-9	0	A	T	0.020	1.406524e+02	1.067046e+02	2.059244e+00	1.876657e-01
-9	Rv0258c	-9	0	A	T	0.011	3.173085e+02	9.534523e+01	2.018936e+00	8.969939e-04
-9	Rv0259c	-9	0	A	T	0.495	-1.999039e+02	1.315672e+02	2.042637e+00	1.288817e-01
-9	Rv0260c	-9	0	A	T	0.012	1.177630e+02	7.647114e+01	2.032580e+00	1.237900e-01
-9	Rv0261c	-9	0	A	T	0.065	6.362645e+01	6.596283e+01	2.064537e+00	3.349184e-01
-9	Rv0263c	-9	0	A	T	0.013	-6.351901e+01	6.798564e+01	2.091342e+00	3.503069e-01
-9	Rv0264c	-9	0	A	T	0.197	-4.020772e+01	9.467536e+01	2.085679e+00	6.711263e-01
-9	Rv0266c	-9	0	A	T	0.036	-1.528565e+01	5.162052e+01	2.074652e+00	7.671847e-01
-9	Rv0267	-9	0	A	T	0.026	-2.433365e+01	7.308077e+01	2.084144e+00	7.392064e-01
-9	Rv0269c	-9	0	A	T	0.021	1.239142e+02	9.890534e+01	2.057293e+00	2.104631e-01
-9	Rv0270	-9	0	A	T	0.022	1.338230e+02	6.834306e+01	2.048612e+00	5.041188e-02
-9	Rv0271c	-9	0	A	T	0.138	-2.595996e+01	5.312482e+01	2.076101e+00	6.251576e-01
-9	Rv0273c	-9	0	A	T	0.029	-1.983574e+02	7.652202e+01	2.075526e+00	9.634829e-03
-9	Rv0275c	-9	0	A	T	0.033	1.051898e+02	7.831728e+01	2.055912e+00	1.794452e-01
-9	Rv0276	-9	0	A	T	0.021	-1.457746e+01	6.475223e+01	2.082206e+00	8.219128e-01
-9	Rv0277c	-9	0	A	T	0.045	3.154279e+00	6.675964e+01	2.082909e+00	9.623219e-01
-9	Rv0278c	-9	0	A	T	0.487	1.692463e+02	6.125711e+01	2.089522e+00	5.802839e-03
-9	Rv0279c	-9	0	A	T	0.486	1.572969e+00	6.405049e+01	2.080328e+00	9.804107e-01
-9	Rv0280	-9	0	A	T	0.448	1.094362e+02	8.325947e+01	2.120198e+00	1.889228e-01
-9	Rv0282	-9	0	A	T	0.075	5.179224e+01	8.826374e+01	2.074980e+00	5.574378e-01
-9	Rv0284	-9	0	A	T	0.499	1.166031e+02	3.926175e+02	2.096320e+00	7.665181e-01
-9	Rv0286	-9	0	A	T	0.017	-6.398551e+01	6.683772e+01	2.082886e+00	3.385647e-01
-9	Rv0290	-9	0	A	T	0.069	-5.809164e+00	7.750117e+01	2.081281e+00	9.402604e-01
-9	Rv0291	-9	0	A	T	0.011	-1.161619e+02	8.169961e+01	2.060854e+00	1.552977e-01
-9	Rv0292	-9	0	A	T	0.499	-3.274951e+02	3.079285e+02	2.084593e+00	2.877159e-01
-9	Rv0294	-9	0	A	T	0.011	-4.558705e+01	1.119578e+02	2.078616e+00	6.839363e-01
-9	Rv0297	-9	0	A	T	0.053	9.886077e+00	4.605197e+01	2.081071e+00	8.300536e-01
-9	Rv0298	-9	0	A	T	0.035	-5.466862e+01	1.751787e+02	2.084010e+00	7.550302e-01
-9	Rv0302	-9	0	A	T	0.049	-6.035493e+01	1.237884e+02	2.073842e+00	6.259327e-01
-9	Rv0303	-9	0	A	T	0.012	7.945687e+01	7.440713e+01	2.104621e+00	2.857613e-01
-9	Rv0304c	-9	0	A	T	0.091	2.070630e+01	3.662086e+01	2.075299e+00	5.718745e-01
-9	Rv0305c	-9	0	A	T	0.499	1.142755e+02	1.794611e+02	2.087881e+00	5.243764e-01
-9	Rv0309	-9	0	A	T	0.013	-3.585272e+01	9.401194e+01	2.089542e+00	7.029903e-01
-9	Rv0311	-9	0	A	T	0.070	7.459817e+01	6.084219e+01	2.096172e+00	2.203659e-01
-9	Rv0312	-9	0	A	T	0.017	-7.774806e+01	7.036169e+01	2.075184e+00	2.693556e-01
-9	Rv0314c	-9	0	A	T	0.014	1.038816e+01	7.156673e+01	2.079916e+00	8.846102e-01
-9	Rv0315	-9	0	A	T	0.498	-1.670811e+02	3.041712e+02	2.091018e+00	5.828859e-01
-9	Rv0317c	-9	0	A	T	0.014	1.052291e+01	1.180883e+02	2.085822e+00	9.290065e-01
-9	Rv0318c	-9	0	A	T	0.497	9.862293e+01	1.849911e+02	2.081090e+00	5.940318e-01
-9	Rv0319	-9	0	A	T	0.125	-8.212676e+01	1.012633e+02	2.079864e+00	4.174880e-01
-9	Rv0321	-9	0	A	T	0.013	8.217269e+00	1.820945e+02	2.086873e+00	9.640129e-01
-9	Rv0323c	-9	0	A	T	0.498	1.753761e+01	1.843922e+02	2.087897e+00	9.242405e-01
-9	Rv0324	-9	0	A	T	0.210	-3.316368e+01	6.522978e+01	2.088783e+00	6.112421e-01
-9	Rv0325	-9	0	A	T	0.069	-2.692157e+02	1.915148e+02	2.089885e+00	1.600254e-01
-9	Rv0327c	-9	0	A	T	0.043	8.327088e+01	5.577830e+01	2.113740e+00	1.356868e-01
-9	Rv0329c	-9	0	A	T	0.021	1.465809e+02	1.258284e+02	2.081327e+00	2.442433e-01
-9	Rv0331	-9	0	A	T	0.165	6.077557e+00	6.387433e+01	2.086039e+00	9.242101e-01
-9	Rv0332	-9	0	A	T	0.012	-5.820468e+01	7.845058e+01	2.069984e+00	4.582530e-01
-9	Rv0336	-9	0	A	T	0.038	1.108839e+01	5.436097e+01	2.084691e+00	8.384006e-01
-9	Rv0339c	-9	0	A	T	0.027	-9.341823e+01	6.026694e+01	2.053105e+00	1.213453e-01
-9	Rv0341	-9	0	A	T	0.041	-8.029112e+01	7.900977e+01	2.083561e+00	3.096979e-01
-9	Rv0342	-9	0	A	T	0.019	-4.614093e+01	6.271462e+01	2.095481e+00	4.620168e-01
-9	Rv0350	-9	0	A	T	0.011	-9.047682e+01	1.020825e+02	2.072920e+00	3.755995e-01
-9	Rv0352	-9	0	A	T	0.020	-5.733116e+01	7.290868e+01	2.078514e+00	4.317975e-01
-9	Rv0354c	-9	0	A	T	0.500	6.165588e+02	6.361785e+02	2.085258e+00	3.326294e-01
-9	Rv0355c	-9	0	A	T	0.355	-2.093396e+01	2.678770e+01	2.072154e+00	4.346519e-01
-9	Rv0359	-9	0	A	T	0.117	-1.557754e+01	1.071057e+02	2.089570e+00	8.843834e-01
-9	Rv0362	-9	0	A	T	0.052	-1.019471e+01	7.439571e+01	2.090561e+00	8.910236e-01
-9	Rv0365c	-9	0	A	T	0.119	-4.001239e+00	8.529886e+01	2.081815e+00	9.625927e-01
-9	Rv0366c	-9	0	A	T	0.199	-1.277287e+02	1.347624e+02	2.079757e+00	3.433883e-01
-9	Rv0368c	-9	0	A	T	0.187	-4.229718e+01	9.505305e+01	2.081363e+00	6.563981e-01
-9	Rv0370c	-9	0	A	T	0.027	2.138821e+01	7.913142e+01	2.084371e+00	7.869783e-01
-9	Rv0371c	-9	0	A	T	0.080	1.480457e+01	1.109207e+02	2.084355e+00	8.938406e-01
-9	Rv0373c	-9	0	A	T	0.027	-1.050270e+01	4.829878e+01	2.080903e+00	8.278866e-01
-9	Rv0376c	-9	0	A	T	0.249	-7.118710e+00	4.041684e+01	2.085995e+00	8.602150e-01
-9	Rv0377	-9	0	A	T	0.013	-1.459801e+02	9.121394e+01	2.032323e+00	1.097279e-01
-9	Rv0380c	-9	0	A	T	0.172	3.515505e+01	7.361842e+01	2.078860e+00	6.330573e-01
-9	Rv0381c	-9	0	A	T	0.031	-1.268406e+02	1.804941e+02	2.093263e+00	4.823319e-01
-9	Rv0386	-9	0	A	T	0.054	1.129784e+01	4.647531e+01	2.081369e+00	8.079680e-01
-9	Rv0388c	-9	0	A	T	0.500	-3.395461e+02	4.198156e+02	2.081837e+00	4.187660e-01
-9	Rv0389	-9	0	A	T	0.031	-4.763876e+01	9.716346e+01	2.087561e+00	6.240005e-01
-9	Rv0392c	-9	0	A	T	0.042	2.362403e+01	6.838457e+01	2.079131e+00	7.298006e-01
-9	Rv0393	-9	0	A	T	0.013	-1.235699e+02	7.066013e+01	2.039231e+00	8.054164e-02
-9	Rv0395	-9	0	A	T	0.498	1.060126e+02	2.254854e+02	2.088342e+00	6.383176e-01
-9	Rv0397	-9	0	A	T	0.012	-1.316264e+02	9.205163e+01	2.054750e+00	1.529588e-01
-9	Rv0398c	-9	0	A	T	0.054	2.843069e+02	2.005219e+02	2.103340e+00	1.564573e-01
-9	Rv0399c	-9	0	A	T	0.077	-9.149620e+01	7.032228e+01	2.059040e+00	1.934347e-01
-9	Rv0400c	-9	0	A	T	0.136	1.337824e+02	9.120920e+01	2.123128e+00	1.426605e-01
-9	Rv0402c	-9	0	A	T	0.037	-4.839793e+01	4.644631e+01	2.065763e+00	2.975793e-01
-9	Rv0403c	-9	0	A	T	0.067	-1.842868e+01	3.700938e+01	2.084070e+00	6.185986e-01
-9	Rv0404	-9	0	A	T	0.094	6.099834e+01	5.795617e+01	2.086252e+00	2.927525e-01
-9	Rv0405	-9	0	A	T	0.257	-1.217902e+02	6.486750e+01	2.053348e+00	6.065011e-02
-9	Rv0407	-9	0	A	T	0.114	-1.191572e+02	1.226277e+02	2.078841e+00	3.313651e-01
-9	Rv0408	-9	0	A	T	0.072	-8.548956e+01	1.097656e+02	2.073147e+00	4.362044e-01
-9	Rv0410c	-9	0	A	T	0.020	6.233894e+01	5.801812e+01	2.065314e+00	2.827920e-01
-9	Rv0412c	-9	0	A	T	0.420	-7.126134e+01	6.592972e+01	2.083170e+00	2.799383e-01
-9	Rv0415	-9	0	A	T	0.132	-4.279739e+00	6.810528e+01	2.085983e+00	9.499027e-01
-9	Rv0416	-9	0	A	T	0.012	8.329125e+01	4.299235e+02	2.101182e+00	8.464109e-01
-9	Rv0417	-9	0	A	T	0.500	6.269752e+01	7.756669e+02	2.096421e+00	9.355881e-01
-9	Rv0419	-9	0	A	T	0.084	-8.088287e+01	6.512374e+01	2.090764e+00	2.144452e-01
-9	Rv0421c	-9	0	A	T	0.039	7.820388e+01	1.058862e+02	2.097828e+00	4.602924e-01
-9	Rv0422c	-9	0	A	T	0.017	-1.743926e+02	9.935065e+01	2.079369e+00	7.941824e-02
-9	Rv0423c	-9	0	A	T	0.015	7.766499e+01	1.159317e+02	2.083754e+00	5.030168e-01
-9	Rv0425c	-9	0	A	T	0.496	-8.614968e+01	1.738852e+02	2.087504e+00	6.203659e-01
-9	Rv0428c	-9	0	A	T	0.073	-1.251394e+02	1.014540e+02	2.065369e+00	2.176073e-01
-9	Rv0435c	-9	0	A	T	0.035	6.271005e+01	6.109082e+01	2.063962e+00	3.048273e-01
-9	Rv0436c	-9	0	A	T	0.227	-6.516269e+01	1.004163e+02	2.081408e+00	5.164909e-01
-9	Rv0437c	-9	0	A	T	0.113	-9.359551e+01	1.544893e+02	2.080465e+00	5.447184e-01
-9	Rv0438c	-9	0	A	T	0.012	-1.835922e+02	1.049708e+02	2.081403e+00	8.050882e-02
-9	Rv0442c	-9	0	A	T	0.049	4.264403e+00	6.457725e+01	2.083055e+00	9.473587e-01
-9	Rv0444c	-9	0	A	T	0.054	5.779977e+01	1.103948e+02	2.078962e+00	6.006566e-01
-9	Rv0446c	-9	0	A	T	0.202	-4.469613e+01	9.466757e+01	2.075317e+00	6.369006e-01
-9	Rv0448c	-9	0	A	T	0.014	-2.349250e+01	1.254774e+02	2.085646e+00	8.515109e-01
-9	Rv0450c	-9	0	A	T	0.017	5.799252e+01	6.207544e+01	2.065277e+00	3.503450e-01
-9	Rv0452	-9	0	A	T	0.051	6.220648e+01	9.469416e+01	2.086608e+00	5.113383e-01
-9	Rv0453	-9	0	A	T	0.184	-4.438214e+01	7.563578e+01	2.071262e+00	5.574391e-01
-9	Rv0457c	-9	0	A	T	0.073	-2.406245e+01	6.964295e+01	2.076039e+00	7.297607e-01
-9	Rv0458	-9	0	A	T	0.022	-5.807272e+01	7.184692e+01	2.078494e+00	4.190617e-01
-9	Rv0461	-9	0	A	T	0.116	-2.234406e+01	8.320932e+01	2.080446e+00	7.883314e-01
-9	Rv0465c	-9	0	A	T	0.064	3.277440e+01	7.298035e+01	2.081948e+00	6.534383e-01
-9	Rv0466	-9	0	A	T	0.051	4.760388e+01	1.438471e+02	2.090200e+00	7.407429e-01
-9	Rv0469	-9	0	A	T	0.020	9.096622e+01	6.914844e+01	2.110491e+00	1.885461e-01
-9	Rv0470c	-9	0	A	T	0.017	1.373512e+02	5.964191e+01	2.046619e+00	2.142590e-02
-9	Rv0471c	-9	0	A	T	0.015	1.448729e+01	7.611766e+01	2.080971e+00	8.490795e-01
-9	Rv0472c	-9	0	A	T	0.201	6.684629e+01	7.848748e+01	2.079685e+00	3.945340e-01
-9	Rv0473	-9	0	A	T	0.014	-6.204586e+01	8.069683e+01	2.087407e+00	4.420940e-01
-9	Rv0475	-9	0	A	T	0.019	-2.725435e+01	6.280568e+01	2.084079e+00	6.643923e-01
-9	Rv0479c	-9	0	A	T	0.016	-1.199704e+02	7.533975e+01	2.073362e+00	1.115180e-01
-9	Rv0484c	-9	0	A	T	0.019	9.209579e+01	9.448880e+01	2.092225e+00	3.298870e-01
-9	Rv0486	-9	0	A	T	0.164	8.301786e+01	6.680032e+01	2.105271e+00	2.141543e-01
-9	Rv0487	-9	0	A	T	0.013	1.216458e+01	7.380644e+01	2.077799e+00	8.691111e-01
-9	Rv0492c	-9	0	A	T	0.059	5.413394e+01	1.038092e+02	2.074657e+00	6.021165e-01
-9	Rv0493c	-9	0	A	T	0.265	-2.152913e+01	6.787445e+01	2.090609e+00	7.511454e-01
-9	Rv0495c	-9	0	A	T	0.043	-3.082305e+01	8.039006e+01	2.084918e+00	7.014664e-01
-9	Rv0501	-9	0	A	T	0.013	-2.160138e+01	7.247700e+01	2.084491e+00	7.657124e-01
-9	Rv0504c	-9	0	A	T	0.010	1.350282e+02	1.040757e+02	2.050101e+00	1.947019e-01
-9	Rv0507	-9	0	A	T	0.498	-3.143606e+02	3.314887e+02	2.098529e+00	3.431221e-01
-9	Rv0508	-9	0	A	T	0.031	-1.285113e+01	1.035646e+02	2.082464e+00	9.012630e-01
-9	Rv0513	-9	0	A	T	0.035	6.702596e+01	1.742209e+02	2.083571e+00	7.005034e-01
-9	Rv0515	-9	0	A	T	0.083	-4.806982e+01	5.500070e+01	2.074087e+00	3.822730e-01
-9	Rv0522	-9	0	A	T	0.048	1.005014e+02	6.839789e+01	2.056775e+00	1.419543e-01
-9	Rv0527	-9	0	A	T	0.018	5.585151e+01	9.168511e+01	2.069621e+00	5.425108e-01
-9	Rv0529	-9	0	A	T	0.052	3.339894e+02	1.220192e+02	2.048137e+00	6.273588e-03
-9	Rv0530	-9	0	A	T	0.055	-1.388909e+02	1.073270e+02	2.087304e+00	1.958431e-01
-9	Rv0532	-9	0	A	T	0.418	-1.769905e+01	3.423397e+01	2.089863e+00	6.052344e-01
-9	Rv0533c	-9	0	A	T	0.038	-1.318309e+01	1.227951e+02	2.086164e+00	9.145197e-01
-9	Rv0536	-9	0	A	T	0.077	1.219906e+02	6.110146e+01	2.027203e+00	4.606634e-02
-9	Rv0537c	-9	0	A	T	0.061	-1.556127e+02	8.179658e+01	2.097250e+00	5.731527e-02
-9	Rv0538	-9	0	A	T	0.439	4.864054e+01	1.223030e+02	2.083068e+00	6.909070e-01
-9	Rv0540	-9	0	A	T	0.084	2.937354e+01	8.370287e+01	2.081994e+00	7.256954e-01
-9	Rv0541c	-9	0	A	T	0.022	1.040919e+02	1.164288e+02	2.060565e+00	3.714517e-01
-9	Rv0545c	-9	0	A	T	0.472	1.297456e+02	2.217220e+02	2.085575e+00	5.585242e-01
-9	Rv0548c	-9	0	A	T	0.022	-5.506513e+01	1.243329e+02	2.085500e+00	6.579162e-01
-9	Rv0552	-9	0	A	T	0.012	-2.481296e+01	9.286899e+01	2.080573e+00	7.893673e-01
-9	Rv0556	-9	0	A	T	0.494	1.496095e+01	1.351185e+02	2.085649e+00	9.118502e-01
-9	Rv0557	-9	0	A	T	0.120	-4.490267e+01	7.448314e+01	2.094969e+00	5.466997e-01
-9	Rv0560c	-9	0	A	T	0.010	1.572296e+02	1.037908e+02	2.074043e+00	1.300263e-01
-9	Rv0564c	-9	0	A	T	0.017	8.315938e+01	7.585107e+01	2.085977e+00	2.731101e-01
-9	Rv0565c	-9	0	A	T	0.217	-5.451401e+01	6.342610e+01	2.078642e+00	3.902152e-01
-9	Rv0566c	-9	0	A	T	0.022	-2.181763e+02	1.069091e+02	2.041383e+00	4.145785e-02
-9	Rv0567	-9	0	A	T	0.020	2.052101e+01	7.432898e+01	2.081395e+00	7.825238e-01
-9	Rv0568	-9	0	A	T	0.022	-9.708714e+01	1.186742e+02	2.079669e+00	4.134375e-01
-9	Rv0570	-9	0	A	T	0.028	-3.153092e+01	7.357030e+01	2.083751e+00	6.682920e-01
-9	Rv0572c	-9	0	A	T	0.438	1.855734e+01	1.485213e+02	2.088171e+00	9.005828e-01
-9	Rv0574c	-9	0	A	T	0.055	3.746028e+00	9.911078e+01	2.083966e+00	9.698553e-01
-9	Rv0575c	-9	0	A	T	0.056	-1.177705e+01	8.364456e+01	2.083390e+00	8.880487e-01
-9	Rv0576	-9	0	A	T	0.060	6.369323e+01	7.880814e+01	2.080406e+00	4.191065e-01
-9	Rv0577	-9	0	A	T	0.011	6.580347e+01	7.722469e+01	2.081877e+00	3.942992e-01
-9	Rv0578c	-9	0	A	T	0.185	4.299042e+01	4.067450e+01	2.113311e+00	2.907187e-01
-9	Rv0584	-9	0	A	T	0.048	-3.397406e+01	6.152226e+01	2.075182e+00	5.808814e-01
-9	Rv0585c	-9	0	A	T	0.012	4.696199e+01	6.552503e+01	2.090920e+00	4.736746e-01
-9	Rv0588	-9	0	A	T	0.247	-2.978095e+01	7.034640e+01	2.076931e+00	6.721057e-01
-9	Rv0589	-9	0	A	T	0.493	-1.378080e+02	1.295473e+02	2.069367e+00	2.876147e-01
-9	Rv0590	-9	0	A	T	0.071	4.328765e+01	1.088236e+02	2.086751e+00	6.908531e-01
-9	Rv0591	-9	0	A	T	0.027	1.013468e+02	7.682392e+01	2.117638e+00	1.873106e-01
-9	Rv0592	-9	0	A	T	0.146	-9.581860e+01	6.139637e+01	2.064907e+00	1.188266e-01
-9	Rv0594	-9	0	A	T	0.056	-2.349545e+01	5.930645e+01	2.087309e+00	6.920387e-01
-9	Rv0603	-9	0	A	T	0.010	1.165406e+02	7.976028e+01	2.081882e+00	1.441981e-01
-9	Rv0604	-9	0	A	T	0.011	5.782464e+01	1.036625e+02	2.088803e+00	5.770572e-01
-9	Rv0608	-9	0	A	T	0.012	-1.770442e+02	2.786933e+02	2.095423e+00	5.253571e-01
-9	Rv0610c	-9	0	A	T	0.017	-1.337014e+02	7.672812e+01	2.070452e+00	8.163024e-02
-9	Rv0611c	-9	0	A	T	0.014	-2.069057e+02	1.151440e+02	2.089231e+00	7.255816e-02
-9	Rv0613c	-9	0	A	T	0.269	1.749040e+01	6.636912e+01	2.087139e+00	7.921785e-01
-9	Rv0619	-9	0	A	T	0.226	-2.701895e+01	9.007784e+01	2.082797e+00	7.642581e-01
-9	Rv0620	-9	0	A	T	0.092	3.434291e+01	6.163052e+01	2.082397e+00	5.774517e-01
-9	Rv0621	-9	0	A	T	0.011	2.224313e+02	1.033964e+02	2.127932e+00	3.162388e-02
-9	Rv0628c	-9	0	A	T	0.015	-5.846736e+00	6.605295e+01	2.080351e+00	9.294791e-01
-9	Rv0629c	-9	0	A	T	0.077	5.795429e+01	5.466387e+01	2.061682e+00	2.892358e-01
-9	Rv0630c	-9	0	A	T	0.070	6.299363e+00	4.534810e+01	2.080150e+00	8.895398e-01
-9	Rv0631c	-9	0	A	T	0.247	2.454702e-01	5.931080e+01	2.083890e+00	9.966984e-01
-9	Rv0633c	-9	0	A	T	0.017	-2.093542e+02	9.120645e+01	2.074001e+00	2.185526e-02
-9	Rv0638	-9	0	A	T	0.057	-1.557622e+02	1.227930e+02	2.101239e+00	2.048282e-01
-9	Rv0641	-9	0	A	T	0.045	1.123869e+01	8.935355e+01	2.081637e+00	8.999256e-01
-9	Rv0642c	-9	0	A	T	0.173	-7.231255e+01	1.113415e+02	2.089836e+00	5.161415e-01
-9	Rv0644c	-9	0	A	T	0.059	8.027273e+00	1.267570e+02	2.090006e+00	9.495141e-01
-9	Rv0646c	-9	0	A	T	0.016	-6.145684e+01	9.286560e+01	2.084830e+00	5.082174e-01
-9	Rv0647c	-9	0	A	T	0.035	-5.127770e+01	5.818437e+01	2.063513e+00	3.783055e-01
-9	Rv0648	-9	0	A	T	0.042	6.241657e+01	4.129793e+01	2.117572e+00	1.309148e-01
-9	Rv0654	-9	0	A	T	0.019	-2.612800e+01	6.107474e+01	2.081689e+00	6.688585e-01
-9	Rv0655	-9	0	A	T	0.210	1.138512e+01	8.200138e+01	2.092201e+00	8.895957e-01
-9	Rv0656c	-9	0	A	T	0.023	-2.751984e+01	8.007712e+01	2.079075e+00	7.311476e-01
-9	Rv0658c	-9	0	A	T	0.498	-1.081902e+02	2.216400e+02	2.087232e+00	6.255293e-01
-9	Rv0663	-9	0	A	T	0.111	1.056331e+02	4.889092e+01	2.011964e+00	3.089317e-02
-9	Rv0667	-9	0	A	T	0.363	2.986892e+02	2.352254e+01	1.200094e+00	4.420960e-35
-9	Rv0668	-9	0	A	T	0.277	6.005155e+01	2.794460e+01	2.044529e+00	3.180606e-02
-9	Rv0669c	-9	0	A	T	0.021	8.429507e+01	5.617627e+01	2.075759e+00	1.336941e-01
-9	Rv0670	-9	0	A	T	0.174	-3.251969e+01	1.033557e+02	2.081430e+00	7.530820e-01
-9	Rv0673	-9	0	A	T	0.059	1.755999e+02	7.736676e+01	2.109699e+00	2.337389e-02
-9	Rv0676c	-9	0	A	T	0.493	1.404893e+02	1.044346e+02	2.078255e+00	1.787624e-01
-9	Rv0678	-9	0	A	T	0.026	1.025474e+02	7.639656e+01	2.079261e+00	1.797107e-01
-9	Rv0679c	-9	0	A	T	0.054	-8.186188e+01	2.704245e+02	2.095406e+00	7.621502e-01
-9	Rv0682	-9	0	A	T	0.067	8.690496e+01	3.721142e+01	1.987181e+00	1.965844e-02
-9	Rv0683	-9	0	A	T	0.016	3.108381e+01	1.603048e+02	2.082938e+00	8.462783e-01
-9	Rv0687	-9	0	A	T	0.015	2.000190e+01	1.290539e+02	2.080766e+00	8.768521e-01
-9	Rv0688	-9	0	A	T	0.165	-1.854710e+02	9.131071e+01	2.071242e+00	4.241889e-02
-9	Rv0690c	-9	0	A	T	0.011	1.576415e+02	7.751691e+01	2.052039e+00	4.217248e-02
-9	Rv0691c	-9	0	A	T	0.054	1.083871e+02	8.548974e+01	2.093874e+00	2.050626e-01
-9	Rv0693	-9	0	A	T	0.011	9.752483e+01	8.143409e+01	2.057665e+00	2.312746e-01
-9	Rv0694	-9	0	A	T	0.031	3.475606e+00	6.840900e+01	2.083549e+00	9.594870e-01
-9	Rv0695	-9	0	A	T	0.021	1.294925e+02	1.304648e+02	2.076977e+00	3.210988e-01
-9	Rv0696	-9	0	A	T	0.213	-1.637775e+02	6.839581e+01	2.021146e+00	1.676883e-02
-9	Rv0697	-9	0	A	T	0.085	-1.707876e+01	8.142112e+01	2.083879e+00	8.338862e-01
-9	Rv0698	-9	0	A	T	0.035	-6.977024e+01	6.237580e+01	2.088292e+00	2.635217e-01
-9	Rv0699	-9	0	A	T	0.054	9.005072e+01	2.169396e+02	2.090821e+00	6.781341e-01
-9	Rv0703	-9	0	A	T	0.024	-5.819948e+01	4.358944e+01	2.049464e+00	1.820322e-01
-9	Rv0711	-9	0	A	T	0.017	1.433918e+02	6.008532e+01	2.083392e+00	1.714062e-02
-9	Rv0716	-9	0	A	T	0.036	-2.544363e+02	1.852718e+02	2.075243e+00	1.698706e-01
-9	Rv0717	-9	0	A	T	0.121	4.503915e+01	1.442403e+02	2.090359e+00	7.548956e-01
-9	Rv0721	-9	0	A	T	0.029	1.581150e+02	1.530656e+02	2.091567e+00	3.017841e-01
-9	Rv0724	-9	0	A	T	0.012	2.809287e+01	7.832485e+01	2.091478e+00	7.198941e-01
-9	Rv0725c	-9	0	A	T	0.019	-1.147706e+02	1.039521e+02	2.094501e+00	2.697478e-01
-9	Rv0726c	-9	0	A	T	0.015	8.285699e+01	7.707072e+01	2.078311e+00	2.825217e-01
-9	Rv0727c	-9	0	A	T	0.429	1.389383e+01	1.110214e+02	2.094176e+00	9.004260e-01
-9	Rv0728c	-9	0	A	T	0.077	3.601433e+01	8.078166e+01	2.086182e+00	6.557927e-01
-9	Rv0729	-9	0	A	T	0.014	3.782033e+01	7.763109e+01	2.086806e+00	6.262054e-01
-9	Rv0731c	-9	0	A	T	0.012	-7.377798e+01	7.349250e+01	2.052138e+00	3.156044e-01
-9	Rv0732	-9	0	A	T	0.099	1.096896e+02	7.440515e+01	2.077150e+00	1.406426e-01
-9	Rv0737	-9	0	A	T	0.016	4.179666e+01	1.456331e+02	2.091612e+00	7.741542e-01
-9	Rv0739	-9	0	A	T	0.099	3.181812e+01	1.133823e+02	2.090217e+00	7.790373e-01
-9	Rv0741	-9	0	A	T	0.119	-5.032467e+01	9.833742e+01	2.065949e+00	6.089016e-01
-9	Rv0745	-9	0	A	T	0.062	2.134642e+02	6.784116e+01	2.042082e+00	1.686331e-03
-9	Rv0746	-9	0	A	T	0.471	4.124181e+01	4.927725e+01	2.052283e+00	4.027696e-01
-9	Rv0747	-9	0	A	T	0.418	-2.255017e+01	3.998017e+01	2.085195e+00	5.728197e-01
-9	Rv0749	-9	0	A	T	0.023	-2.831994e+01	6.245248e+01	2.076589e+00	6.502838e-01
-9	Rv0750	-9	0	A	T	0.058	2.772327e+01	6.508217e+01	2.087280e+00	6.701915e-01
-9	Rv0751c	-9	0	A	T	0.084	-1.674997e+01	7.651465e+01	2.088848e+00	8.267499e-01
-9	Rv0753c	-9	0	A	T	0.017	3.097632e+01	6.075399e+01	2.074743e+00	6.102250e-01
-9	Rv0754	-9	0	A	T	0.029	-3.645515e+00	7.632320e+01	2.085679e+00	9.619109e-01
-9	Rv0755c	-9	0	A	T	0.039	-4.252886e+01	5.359133e+01	2.059336e+00	4.275734e-01
-9	Rv0756c	-9	0	A	T	0.042	-6.090733e+01	8.081758e+01	2.101844e+00	4.511899e-01
-9	Rv0758	-9	0	A	T	0.498	9.153540e+01	3.909803e+02	2.096400e+00	8.149272e-01
-9	Rv0764c	-9	0	A	T	0.013	-1.528699e+00	8.029070e+01	2.080766e+00	9.848122e-01
-9	Rv0765c	-9	0	A	T	0.010	-4.260005e+01	8.632300e+01	2.076407e+00	6.217381e-01
-9	Rv0766c	-9	0	A	T	0.185	-4.839907e+01	6.622340e+01	2.098335e+00	4.649935e-01
-9	Rv0768	-9	0	A	T	0.060	6.563508e+01	7.832778e+01	2.088385e+00	4.021968e-01
-9	Rv0770	-9	0	A	T	0.135	-9.411689e+01	6.270544e+01	2.050283e+00	1.335930e-01
-9	Rv0773c	-9	0	A	T	0.058	-7.685622e+01	1.040267e+02	2.082506e+00	4.601422e-01
-9	Rv0775	-9	0	A	T	0.024	1.612635e+02	9.431001e+01	2.066667e+00	8.749603e-02
-9	Rv0776c	-9	0	A	T	0.011	1.048065e+02	9.114929e+01	2.067839e+00	2.504052e-01
-9	Rv0782	-9	0	A	T	0.500	1.648732e+02	4.188329e+02	2.083131e+00	6.938989e-01
-9	Rv0783c	-9	0	A	T	0.047	-1.423813e+01	6.483700e+01	2.077572e+00	8.262150e-01
-9	Rv0785	-9	0	A	T	0.472	9.746559e+01	2.501639e+02	2.091902e+00	6.968853e-01
-9	Rv0787	-9	0	A	T	0.475	-1.912845e+02	1.829145e+02	2.067457e+00	2.958493e-01
-9	Rv0787A	-9	0	A	T	0.014	5.592773e+01	1.316186e+02	2.075089e+00	6.709572e-01
-9	Rv0791c	-9	0	A	T	0.224	-1.214787e+02	6.376973e+01	2.056161e+00	5.698614e-02
-9	Rv0797	-9	0	A	T	0.226	-2.993023e+01	3.565679e+01	2.065448e+00	4.013866e-01
-9	Rv0800	-9	0	A	T	0.450	1.774178e+02	6.787590e+01	1.969806e+00	9.046798e-03
-9	Rv0803	-9	0	A	T	0.162	-8.293190e+01	1.165939e+02	2.081867e+00	4.770216e-01
-9	Rv0806c	-9	0	A	T	0.013	5.717521e+01	6.837344e+01	2.064170e+00	4.031713e-01
-9	Rv0808	-9	0	A	T	0.172	7.786044e+01	1.086667e+02	2.094050e+00	4.737957e-01
-9	Rv0812	-9	0	A	T	0.499	4.042007e+01	3.475713e+02	2.089317e+00	9.074368e-01
-9	Rv0813c	-9	0	A	T	0.037	1.945986e+01	1.260371e+02	2.087828e+00	8.773178e-01
-9	Rv0814c	-9	0	A	T	0.048	-4.104759e+01	1.395908e+02	2.086971e+00	7.687574e-01
-9	Rv0816c	-9	0	A	T	0.116	-2.524124e+01	1.122196e+02	2.093729e+00	8.220680e-01
-9	Rv0822c	-9	0	A	T	0.023	-5.264283e+01	1.108621e+02	2.087128e+00	6.349667e-01
-9	Rv0823c	-9	0	A	T	0.057	2.018630e+01	6.463233e+01	2.077667e+00	7.548391e-01
-9	Rv0825c	-9	0	A	T	0.217	-5.075117e+01	5.175217e+01	2.094997e+00	3.269276e-01
-9	Rv0827c	-9	0	A	T	0.022	5.920557e+01	1.797897e+02	2.092944e+00	7.419738e-01
-9	Rv0829	-9	0	A	T	0.488	-9.983273e+00	8.870137e+01	2.088509e+00	9.104037e-01
-9	Rv0830	-9	0	A	T	0.013	-8.376137e+01	6.999779e+01	2.076347e+00	2.316499e-01
-9	Rv0833	-9	0	A	T	0.334	6.965035e+00	3.360392e+01	2.084779e+00	8.358297e-01
-9	Rv0834c	-9	0	A	T	0.066	3.756394e+01	4.535975e+01	2.083284e+00	4.077330e-01
-9	Rv0835	-9	0	A	T	0.018	-2.830830e+01	6.128112e+01	2.079003e+00	6.441935e-01
-9	Rv0836c	-9	0	A	T	0.075	-2.833743e+01	9.095842e+01	2.073405e+00	7.554336e-01
-9	Rv0840c	-9	0	A	T	0.015	1.076328e+02	7.313741e+01	2.095205e+00	1.413354e-01
-9	Rv0842	-9	0	A	T	0.012	5.797187e+01	7.151719e+01	2.087814e+00	4.177302e-01
-9	Rv0844c	-9	0	A	T	0.057	1.076245e+02	1.148654e+02	2.073631e+00	3.489368e-01
-9	Rv0845	-9	0	A	T	0.074	-9.646840e+01	7.600175e+01	2.067359e+00	2.045438e-01
-9	Rv0846c	-9	0	A	T	0.011	-5.954298e+01	6.802381e+01	2.080375e+00	3.815440e-01
-9	Rv0848	-9	0	A	T	0.475	-2.012621e+02	1.709539e+02	2.073263e+00	2.392764e-01
-9	Rv0849	-9	0	A	T	0.049	2.587394e+01	6.764261e+01	2.081213e+00	7.021404e-01
-9	Rv0850	-9	0	A	T	0.209	2.564228e+01	1.406760e+02	2.094636e+00	8.553896e-01
-9	Rv0851c	-9	0	A	T	0.020	5.577772e+01	7.034667e+01	2.086219e+00	4.279691e-01
-9	Rv0853c	-9	0	A	T	0.097	3.235760e+01	1.017248e+02	2.089200e+00	7.504634e-01
-9	Rv0854	-9	0	A	T	0.020	1.951120e+02	9.789687e+01	2.005749e+00	4.644751e-02
-9	Rv0855	-9	0	A	T	0.056	1.320108e+02	8.244603e+01	2.034454e+00	1.095587e-01
-9	Rv0858c	-9	0	A	T	0.058	9.374824e+01	6.433173e+01	2.107961e+00	1.452637e-01
-9	Rv0859	-9	0	A	T	0.500	-3.911737e+02	8.979798e+02	2.096801e+00	6.631818e-01
-9	Rv0860	-9	0	A	T	0.012	-8.423159e+01	6.661496e+01	2.066702e+00	2.062732e-01
-9	Rv0861c	-9	0	A	T	0.013	-3.777644e+01	6.647262e+01	2.066392e+00	5.699201e-01
-9	Rv0862c	-9	0	A	T	0.074	-4.384594e+01	9.558888e+01	2.078474e+00	6.465245e-01
-9	Rv0867c	-9	0	A	T	0.016	2.241424e+01	5.432852e+01	2.087196e+00	6.799847e-01
-9	Rv0870c	-9	0	A	T	0.017	8.286049e+01	1.080825e+02	2.087488e+00	4.434218e-01
-9	Rv0872c	-9	0	A	T	0.021	-1.274711e+02	5.742501e+01	2.035818e+00	2.659001e-02
-9	Rv0873	-9	0	A	T	0.015	4.798492e+01	6.663190e+01	2.092720e+00	4.715509e-01
-9	Rv0874c	-9	0	A	T	0.057	5.947949e+01	1.139570e+02	2.081713e+00	6.017882e-01
-9	Rv0878c	-9	0	A	T	0.218	5.941076e-01	2.211493e+01	2.080087e+00	9.785715e-01
-9	Rv0881	-9	0	A	T	0.495	-1.604717e+02	1.584363e+02	2.099543e+00	3.113048e-01
-9	Rv0882	-9	0	A	T	0.031	7.100940e+01	1.017062e+02	2.085534e+00	4.851775e-01
-9	Rv0885	-9	0	A	T	0.155	-1.511469e+02	1.362076e+02	2.076339e+00	2.673236e-01
-9	Rv0888	-9	0	A	T	0.057	1.666460e+02	8.771567e+01	2.066123e+00	5.765506e-02
-9	Rv0889c	-9	0	A	T	0.044	-4.303900e+01	7.373979e+01	2.086895e+00	5.595409e-01
-9	Rv0890c	-9	0	A	T	0.499	2.109615e+02	2.861321e+02	2.085178e+00	4.610690e-01
-9	Rv0891c	-9	0	A	T	0.495	1.221862e+02	1.937987e+02	2.101075e+00	5.284815e-01
-9	Rv0892	-9	0	A	T	0.030	2.847413e+01	6.799860e+01	2.074463e+00	6.754649e-01
-9	Rv0893c	-9	0	A	T	0.094	1.401613e+02	6.535615e+01	1.978769e+00	3.215508e-02
-9	Rv0894	-9	0	A	T	0.026	8.759808e+00	7.228686e+01	2.079815e+00	9.035646e-01
-9	Rv0897c	-9	0	A	T	0.020	-9.293852e+01	6.842060e+01	2.083707e+00	1.745700e-01
-9	Rv0905	-9	0	A	T	0.012	-5.817337e+01	9.440221e+01	2.086797e+00	5.378416e-01
-9	Rv0906	-9	0	A	T	0.016	2.474904e+01	1.239312e+02	2.089037e+00	8.417438e-01
-9	Rv0907	-9	0	A	T	0.500	2.975883e+02	3.563589e+02	2.071911e+00	4.038121e-01
-9	Rv0908	-9	0	A	T	0.013	-9.486330e+01	8.802886e+01	2.068715e+00	2.813770e-01
-9	Rv0913c	-9	0	A	T	0.012	-1.069420e+02	6.552371e+01	2.074682e+00	1.028764e-01
-9	Rv0914c	-9	0	A	T	0.112	3.122050e+01	1.163161e+02	2.081658e+00	7.884219e-01
-9	Rv0915c	-9	0	A	T	0.042	3.472195e+01	5.639744e+01	2.085464e+00	5.382135e-01
-9	Rv0917	-9	0	A	T	0.011	3.860596e+01	9.011314e+01	2.089834e+00	6.684125e-01
-9	Rv0918	-9	0	A	T	0.089	4.336674e+01	1.722986e+02	2.093349e+00	8.013128e-01
-9	Rv0920c	-9	0	A	T	0.012	9.242243e+01	9.838053e+01	2.089914e+00	3.476647e-01
-9	Rv0921	-9	0	A	T	0.022	-1.180463e+02	1.300898e+02	2.102829e+00	3.643371e-01
-9	Rv0922	-9	0	A	T	0.109	-1.625576e+02	5.335867e+01	2.132837e+00	2.357605e-03
-9	Rv0923c	-9	0	A	T	0.036	-2.199771e+02	7.310121e+01	2.029150e+00	2.665140e-03
-9	Rv0927c	-9	0	A	T	0.062	-7.758875e+01	1.183870e+02	2.075320e+00	5.123273e-01
-9	Rv0929	-9	0	A	T	0.012	-1.412199e+02	7.501975e+01	2.141472e+00	5.998000e-02
-9	Rv0930	-9	0	A	T	0.498	-1.002259e+01	2.005685e+02	2.085585e+00	9.601526e-01
-9	Rv0931c	-9	0	A	T	0.042	-3.754155e+01	5.158480e+01	2.085252e+00	4.668775e-01
-9	Rv0932c	-9	0	A	T	0.017	-3.438457e+01	6.684730e+01	2.074811e+00	6.070695e-01
-9	Rv0933	-9	0	A	T	0.056	4.106043e+01	9.888626e+01	2.098230e+00	6.780367e-01
-9	Rv0934	-9	0	A	T	0.035	-3.798815e+01	7.378005e+01	2.079140e+00	6.067139e-01
-9	Rv0938	-9	0	A	T	0.466	-2.187953e+02	1.064413e+02	2.091910e+00	4.000756e-02
-9	Rv0939	-9	0	A	T	0.023	1.263762e+02	7.289119e+01	2.034775e+00	8.317571e-02
-9	Rv0940c	-9	0	A	T	0.037	4.659310e+01	1.152555e+02	2.072597e+00	6.860826e-01
-9	Rv0943c	-9	0	A	T	0.015	1.144934e+01	7.680318e+01	2.087489e+00	8.815165e-01
-9	Rv0945	-9	0	A	T	0.163	1.228236e+02	8.623652e+01	2.072844e+00	1.545886e-01
-9	Rv0946c	-9	0	A	T	0.035	-4.419033e+01	1.013747e+02	2.086944e+00	6.629675e-01
-9	Rv0948c	-9	0	A	T	0.171	3.983268e+01	1.154363e+02	2.089175e+00	7.300985e-01
-9	Rv0949	-9	0	A	T	0.020	1.243483e+02	7.657087e+01	2.073784e+00	1.046042e-01
-9	Rv0950c	-9	0	A	T	0.017	3.541105e+01	7.183250e+01	2.069118e+00	6.221117e-01
-9	Rv0951	-9	0	A	T	0.010	7.973071e+01	8.071732e+01	2.045440e+00	3.234293e-01
-9	Rv0954	-9	0	A	T	0.013	-3.054632e+01	8.381060e+01	2.083336e+00	7.155622e-01
-9	Rv0957	-9	0	A	T	0.031	2.192671e+02	9.213297e+01	2.019004e+00	1.744806e-02
-9	Rv0958	-9	0	A	T	0.471	-1.228143e+02	1.296215e+02	2.117373e+00	3.435525e-01
-9	Rv0959	-9	0	A	T	0.069	-3.657096e+01	6.509912e+01	2.092504e+00	5.743585e-01
-9	Rv0961	-9	0	A	T	0.039	1.803544e+02	9.941669e+01	2.090632e+00	6.986809e-02
-9	Rv0962c	-9	0	A	T	0.491	-4.652349e+01	9.561823e+01	2.090350e+00	6.266486e-01
-9	Rv0964c	-9	0	A	T	0.493	9.650651e+01	1.349374e+02	2.102618e+00	4.746057e-01
-9	Rv0966c	-9	0	A	T	0.497	6.631913e+01	1.737796e+02	2.086017e+00	7.027941e-01
-9	Rv0969	-9	0	A	T	0.191	-2.160448e+01	6.092270e+01	2.082897e+00	7.229257e-01
-9	Rv0971c	-9	0	A	T	0.028	8.205298e+01	9.604747e+01	2.085642e+00	3.930842e-01
-9	Rv0972c	-9	0	A	T	0.052	3.620758e+01	6.194725e+01	2.085020e+00	5.589827e-01
-9	Rv0973c	-9	0	A	T	0.034	1.578950e+01	5.887419e+01	2.082306e+00	7.885914e-01
-9	Rv0974c	-9	0	A	T	0.472	1.583291e+02	2.132756e+02	2.083407e+00	4.579860e-01
-9	Rv0976c	-9	0	A	T	0.035	7.370152e+00	7.573704e+01	2.081397e+00	9.224920e-01
-9	Rv0977	-9	0	A	T	0.190	1.204471e+01	4.626173e+01	2.078907e+00	7.946236e-01
-9	Rv0978c	-9	0	A	T	0.050	-1.240342e+01	4.479336e+01	2.074837e+00	7.818945e-01
-9	Rv0980c	-9	0	A	T	0.326	-3.084262e+01	2.440158e+01	2.086135e+00	2.064506e-01
-9	Rv0982	-9	0	A	T	0.092	1.550098e+02	9.269722e+01	2.084085e+00	9.470084e-02
-9	Rv0983	-9	0	A	T	0.498	5.053941e+01	2.590458e+02	2.086148e+00	8.453437e-01
-9	Rv0986	-9	0	A	T	0.033	3.672320e+01	9.226747e+01	2.084875e+00	6.906837e-01
-9	Rv0987	-9	0	A	T	0.117	7.115750e+01	5.117376e+01	2.083180e+00	1.645914e-01
-9	Rv0988	-9	0	A	T	0.065	-1.588687e+01	6.477672e+01	2.081282e+00	8.062936e-01
-9	Rv0989c	-9	0	A	T	0.473	-2.966150e+01	1.504243e+02	2.089193e+00	8.437105e-01
-9	Rv0990c	-9	0	A	T	0.267	-1.476460e+02	1.093246e+02	2.096928e+00	1.770604e-01
-9	Rv0992c	-9	0	A	T	0.019	-1.436109e+01	8.593558e+01	2.080146e+00	8.673036e-01
-9	Rv0993	-9	0	A	T	0.497	4.209412e+01	3.347485e+02	2.094143e+00	8.999487e-01
-9	Rv0994	-9	0	A	T	0.016	9.759397e+00	7.952567e+01	2.084519e+00	9.023460e-01
-9	Rv0995	-9	0	A	T	0.176	-4.695380e+01	6.828711e+01	2.068298e+00	4.918202e-01
-9	Rv0996	-9	0	A	T	0.018	-9.033759e+01	6.772141e+01	2.076397e+00	1.824299e-01
-9	Rv0997	-9	0	A	T	0.011	-1.994617e+02	7.029302e+01	2.050294e+00	4.610028e-03
-9	Rv0999	-9	0	A	T	0.035	5.948901e+01	1.412491e+02	2.087990e+00	6.736988e-01
-9	Rv1001	-9	0	A	T	0.015	-4.317789e+00	7.741884e+01	2.082321e+00	9.555314e-01
-9	Rv1002c	-9	0	A	T	0.023	1.476924e+02	7.707094e+01	2.041585e+00	5.552404e-02
-9	Rv1004c	-9	0	A	T	0.022	-7.449212e+01	5.322601e+01	2.049041e+00	1.618672e-01
-9	Rv1005c	-9	0	A	T	0.012	-2.390435e+02	1.011779e+02	2.141769e+00	1.828047e-02
-9	Rv1007c	-9	0	A	T	0.496	-1.323935e+01	1.937480e+02	2.088812e+00	9.455303e-01
-9	Rv1008	-9	0	A	T	0.499	5.415502e+01	3.821965e+02	2.095809e+00	8.873415e-01
-9	Rv1009	-9	0	A	T	0.027	8.394518e+01	9.194893e+01	2.083102e+00	3.614206e-01
-9	Rv1014c	-9	0	A	T	0.065	8.554890e+01	8.354537e+01	2.078673e+00	3.060175e-01
-9	Rv1016c	-9	0	A	T	0.113	-1.145646e+02	1.663541e+02	2.084419e+00	4.911370e-01
-9	Rv1018c	-9	0	A	T	0.025	1.577590e+01	8.946837e+01	2.079700e+00	8.600602e-01
-9	Rv1020	-9	0	A	T	0.058	6.063713e+01	5.742755e+01	2.057393e+00	2.911975e-01
-9	Rv1022	-9	0	A	T	0.016	-2.029886e+02	1.919212e+02	2.073350e+00	2.903865e-01
-9	Rv1023	-9	0	A	T	0.190	-5.409141e+00	9.311893e+01	2.086192e+00	9.536862e-01
-9	Rv1027c	-9	0	A	T	0.066	-1.250703e+02	1.029442e+02	2.091344e+00	2.245927e-01
-9	Rv1028c	-9	0	A	T	0.482	-1.615901e+02	1.690131e+02	2.067925e+00	3.391935e-01
-9	Rv1029	-9	0	A	T	0.130	-4.792012e+01	7.442094e+01	2.067728e+00	5.197395e-01
-9	Rv1030	-9	0	A	T	0.026	-6.198406e+01	5.999273e+01	2.075628e+00	3.016886e-01
-9	Rv1032c	-9	0	A	T	0.033	4.905485e-01	7.389078e+01	2.081913e+00	9.947039e-01
-9	Rv1034c	-9	0	A	T	0.023	8.981766e+01	1.354571e+02	2.097009e+00	5.073920e-01
-9	Rv1037c	-9	0	A	T	0.036	1.011978e+02	7.568538e+01	2.090748e+00	1.814079e-01
-9	Rv1039c	-9	0	A	T	0.126	5.165401e+01	7.331747e+01	2.102389e+00	4.812206e-01
-9	Rv1041c	-9	0	A	T	0.017	-4.637284e+01	6.938576e+01	2.086982e+00	5.040286e-01
-9	Rv1042c	-9	0	A	T	0.025	-1.047176e+02	8.787261e+01	2.087441e+00	2.335776e-01
-9	Rv1044	-9	0	A	T	0.088	-1.636212e+02	9.151921e+01	2.109311e+00	7.401459e-02
-9	Rv1045	-9	0	A	T	0.051	6.881351e+01	1.584387e+02	2.087659e+00	6.641199e-01
-9	Rv1047	-9	0	A	T	0.083	-1.920702e+01	3.492539e+01	2.070166e+00	5.824436e-01
-9	Rv1048c	-9	0	A	T	0.061	-8.401156e+01	7.891948e+01	2.090333e+00	2.872721e-01
-9	Rv1052	-9	0	A	T	0.018	1.945327e+02	1.782734e+02	2.082757e+00	2.753670e-01
-9	Rv1054	-9	0	A	T	0.055	-1.624362e+02	9.838563e+01	2.073882e+00	9.895527e-02
-9	Rv1056	-9	0	A	T	0.117	5.681398e+01	1.161183e+02	2.085248e+00	6.247209e-01
-9	Rv1059	-9	0	A	T	0.016	9.676815e+01	9.260529e+01	2.092033e+00	2.962217e-01
-9	Rv1060	-9	0	A	T	0.025	2.128592e+01	1.056391e+02	2.080847e+00	8.403390e-01
-9	Rv1061	-9	0	A	T	0.016	1.820566e+02	9.165230e+01	2.063693e+00	4.718164e-02
-9	Rv1063c	-9	0	A	T	0.031	1.514044e+02	7.733622e+01	2.056607e+00	5.045475e-02
-9	Rv1067c	-9	0	A	T	0.425	-3.400801e+01	6.289142e+01	2.077096e+00	5.887699e-01
-9	Rv1068c	-9	0	A	T	0.116	1.889606e+01	3.440112e+01	2.085261e+00	5.828950e-01
-9	Rv1069c	-9	0	A	T	0.033	-6.711728e+01	6.498699e+01	2.064089e+00	3.018817e-01
-9	Rv1074c	-9	0	A	T	0.014	1.818985e+02	9.890975e+01	2.059027e+00	6.611761e-02
-9	Rv1075c	-9	0	A	T	0.200	1.227503e+02	1.133189e+02	2.090150e+00	2.788897e-01
-9	Rv1076	-9	0	A	T	0.066	1.007813e+01	8.932293e+01	2.084497e+00	9.101828e-01
-9	Rv1077	-9	0	A	T	0.018	-1.340527e+02	5.881474e+01	2.066458e+00	2.280000e-02
-9	Rv1079	-9	0	A	T	0.011	1.205459e+02	7.845441e+01	2.039169e+00	1.246353e-01
-9	Rv1086	-9	0	A	T	0.072	-1.100878e+02	1.225567e+02	2.081418e+00	3.691986e-01
-9	Rv1087	-9	0	A	T	0.305	-2.980546e+01	2.895061e+01	2.088005e+00	3.034061e-01
-9	Rv1089	-9	0	A	T	0.071	-1.604525e+02	8.425967e+01	2.055454e+00	5.707692e-02
-9	Rv1090	-9	0	A	T	0.052	-1.996486e+01	1.371782e+02	2.083763e+00	8.843054e-01
-9	Rv1091	-9	0	A	T	0.252	-8.376035e+01	4.280217e+01	2.078958e+00	5.055171e-02
-9	Rv1092c	-9	0	A	T	0.015	-1.321948e+02	1.294345e+02	2.065098e+00	3.072730e-01
-9	Rv1093	-9	0	A	T	0.500	2.130100e+02	7.903393e+02	2.098853e+00	7.875706e-01
-9	Rv1096	-9	0	A	T	0.013	1.283422e+01	7.291606e+01	2.077552e+00	8.603082e-01
-9	Rv1097c	-9	0	A	T	0.015	-2.278914e+01	8.262999e+01	2.086527e+00	7.827436e-01
-9	Rv1098c	-9	0	A	T	0.027	-1.507278e+00	1.114975e+02	2.085747e+00	9.892160e-01
-9	Rv1102c	-9	0	A	T	0.070	8.775834e+01	1.932715e+02	2.095811e+00	6.498492e-01
-9	Rv1104	-9	0	A	T	0.024	-7.774896e+01	8.986672e+01	2.072177e+00	3.870971e-01
-9	Rv1106c	-9	0	A	T	0.038	2.330504e+01	8.092247e+01	2.083977e+00	7.733945e-01
-9	Rv1108c	-9	0	A	T	0.119	2.011959e+02	7.621168e+01	1.978205e+00	8.381869e-03
-9	Rv1110	-9	0	A	T	0.011	-4.299443e+01	9.673912e+01	2.071537e+00	6.567941e-01
-9	Rv1111c	-9	0	A	T	0.022	-2.317759e+01	1.357755e+02	2.086107e+00	8.644797e-01
-9	Rv1115	-9	0	A	T	0.014	-1.135712e+02	8.625903e+01	2.050866e+00	1.881740e-01
-9	Rv1116A	-9	0	A	T	0.016	-1.889739e+02	1.270916e+02	2.086162e+00	1.372590e-01
-9	Rv1121	-9	0	A	T	0.020	7.714633e+01	1.012237e+02	2.110352e+00	4.461042e-01
-9	Rv1122	-9	0	A	T	0.019	1.805608e+00	9.678424e+01	2.082864e+00	9.851181e-01
-9	Rv1125	-9	0	A	T	0.073	-9.055650e+01	1.047656e+02	2.070390e+00	3.875286e-01
-9	Rv1126c	-9	0	A	T	0.014	-6.727340e+01	1.444391e+02	2.074351e+00	6.414611e-01
-9	Rv1127c	-9	0	A	T	0.234	-3.876327e+01	7.191058e+01	2.077947e+00	5.899376e-01
-9	Rv1128c	-9	0	A	T	0.246	5.772502e+01	1.016545e+02	2.099827e+00	5.702228e-01
-9	Rv1129c	-9	0	A	T	0.019	6.575519e+01	5.137974e+01	2.089217e+00	2.008275e-01
-9	Rv1130	-9	0	A	T	0.091	-1.439600e+02	6.425307e+01	2.055283e+00	2.521072e-02
-9	Rv1132	-9	0	A	T	0.025	-8.588670e+01	5.659300e+01	2.043218e+00	1.293314e-01
-9	Rv1133c	-9	0	A	T	0.023	-2.906580e+01	9.885417e+01	2.085222e+00	7.687800e-01
-9	Rv1135c	-9	0	A	T	0.052	-3.202930e+01	4.523746e+01	2.084271e+00	4.790446e-01
-9	Rv1137c	-9	0	A	T	0.024	-3.099018e+01	1.067724e+02	2.078724e+00	7.716707e-01
-9	Rv1138c	-9	0	A	T	0.020	-1.939354e+02	1.266299e+02	2.117578e+00	1.258640e-01
-9	Rv1140	-9	0	A	T	0.012	1.727833e+02	7.920656e+01	2.072037e+00	2.931451e-02
-9	Rv1142c	-9	0	A	T	0.032	4.135948e+01	6.459261e+01	2.098704e+00	5.220719e-01
-9	Rv1144	-9	0	A	T	0.019	1.027375e+02	8.710811e+01	2.125714e+00	2.384255e-01
-9	Rv1145	-9	0	A	T	0.096	-1.041506e+01	9.862019e+01	2.084561e+00	9.159083e-01
-9	Rv1148c	-9	0	A	T	0.246	-1.309814e+01	3.796048e+01	2.081550e+00	7.301101e-01
-9	Rv1150	-9	0	A	T	0.012	-1.108455e+01	8.248307e+01	2.086445e+00	8.931165e-01
-9	Rv1152	-9	0	A	T	0.010	2.553004e+02	9.288752e+01	2.032182e+00	6.062434e-03
-9	Rv1154c	-9	0	A	T	0.499	8.820809e+01	3.761685e+02	2.097291e+00	8.146375e-01
-9	Rv1155	-9	0	A	T	0.070	6.490530e+01	1.685153e+02	2.092025e+00	7.001765e-01
-9	Rv1158c	-9	0	A	T	0.017	-3.758677e+01	9.688556e+01	2.083188e+00	6.981107e-01
-9	Rv1159	-9	0	A	T	0.091	-1.405481e+02	1.050845e+02	2.101016e+00	1.812799e-01
-9	Rv1160	-9	0	A	T	0.047	-6.357347e+00	1.388296e+02	2.084677e+00	9.634821e-01
-9	Rv1161	-9	0	A	T	0.086	1.078098e+02	6.449809e+01	2.085923e+00	9.483827e-02
-9	Rv1162	-9	0	A	T	0.157	-3.785448e+01	1.107864e+02	2.079221e+00	7.326353e-01
-9	Rv1163	-9	0	A	T	0.053	4.139890e+01	1.015782e+02	2.085857e+00	6.836599e-01
-9	Rv1166	-9	0	A	T	0.016	9.720668e+01	6.686531e+01	2.031407e+00	1.462302e-01
-9	Rv1168c	-9	0	A	T	0.073	2.946016e+01	6.305435e+01	2.077182e+00	6.404149e-01
-9	Rv1171	-9	0	A	T	0.015	6.040503e+00	1.472468e+02	2.083539e+00	9.672833e-01
-9	Rv1175c	-9	0	A	T	0.445	1.027288e+01	7.047007e+01	2.083187e+00	8.841184e-01
-9	Rv1176c	-9	0	A	T	0.012	-2.573055e+02	1.017382e+02	2.040812e+00	1.154262e-02
-9	Rv1178	-9	0	A	T	0.011	7.519906e+00	1.174999e+02	2.084733e+00	9.489798e-01
-9	Rv1179c	-9	0	A	T	0.025	7.941410e+01	4.985537e+01	2.059960e+00	1.114063e-01
-9	Rv1180	-9	0	A	T	0.500	5.774296e+02	6.857174e+02	2.081381e+00	3.998837e-01
-9	Rv1181	-9	0	A	T	0.024	5.514177e+01	5.205752e+01	2.094880e+00	2.896664e-01
-9	Rv1182	-9	0	A	T	0.015	-2.659553e+01	8.801505e+01	2.084782e+00	7.625663e-01
-9	Rv1183	-9	0	A	T	0.130	-3.518333e+01	6.634331e+01	2.074702e+00	5.959710e-01
-9	Rv1184c	-9	0	A	T	0.124	5.433192e+00	9.560422e+01	2.085793e+00	9.546885e-01
-9	Rv1185c	-9	0	A	T	0.014	2.364558e+01	6.871005e+01	2.078153e+00	7.307949e-01
-9	Rv1186c	-9	0	A	T	0.497	-6.060759e+01	2.261950e+02	2.090151e+00	7.887811e-01
-9	Rv1187	-9	0	A	T	0.054	-4.275189e+01	8.284325e+01	2.084213e+00	6.058941e-01
-9	Rv1188	-9	0	A	T	0.024	-1.987394e+02	8.591338e+01	2.110184e+00	2.085019e-02
-9	Rv1189	-9	0	A	T	0.047	5.288265e+00	6.906890e+01	2.082353e+00	9.389803e-01
-9	Rv1192	-9	0	A	T	0.011	2.504402e+01	7.401962e+01	2.085086e+00	7.351545e-01
-9	Rv1193	-9	0	A	T	0.073	5.365350e+01	7.817942e+01	2.090182e+00	4.926437e-01
-9	Rv1194c	-9	0	A	T	0.124	-9.526078e+00	7.312047e+01	2.082186e+00	8.963639e-01
-9	Rv1196	-9	0	A	T	0.141	4.832964e+01	4.138655e+01	2.092076e+00	2.430977e-01
-9	Rv1197	-9	0	A	T	0.040	2.377573e+01	5.379107e+01	2.081204e+00	6.585551e-01
-9	Rv1198	-9	0	A	T	0.257	1.286438e+01	4.173465e+01	2.076685e+00	7.579430e-01
-9	Rv1199c	-9	0	A	T	0.283	1.454211e+01	3.028451e+01	2.089803e+00	6.311708e-01
-9	Rv1200	-9	0	A	T	0.018	-1.146920e+01	6.447104e+01	2.085528e+00	8.588292e-01
-9	Rv1201c	-9	0	A	T	0.015	-1.087281e+02	9.949595e+01	2.083490e+00	2.746705e-01
-9	Rv1204c	-9	0	A	T	0.065	4.048678e+01	7.482419e+01	2.084677e+00	5.885284e-01
-9	Rv1205	-9	0	A	T	0.091	-5.065812e+00	8.509444e+01	2.085721e+00	9.525370e-01
-9	Rv1206	-9	0	A	T	0.056	-3.575154e+01	7.868833e+01	2.084064e+00	6.496505e-01
-9	Rv1207	-9	0	A	T	0.015	1.333869e+02	1.151422e+02	2.075282e+00	2.468725e-01
-9	Rv1210	-9	0	A	T	0.012	2.115758e+02	1.822248e+02	2.071740e+00	2.458075e-01
-9	Rv1212c	-9	0	A	T	0.045	1.437658e+02	7.147084e+01	2.111584e+00	4.445703e-02
-9	Rv1215c	-9	0	A	T	0.037	1.689695e+02	6.365247e+01	2.014388e+00	8.029333e-03
-9	Rv1217c	-9	0	A	T	0.064	-2.443549e+01	6.756849e+01	2.075954e+00	7.176744e-01
-9	Rv1218c	-9	0	A	T	0.231	-7.127035e+01	9.037599e+01	2.080451e+00	4.304777e-01
-9	Rv1219c	-9	0	A	T	0.039	-1.878623e+01	1.018136e+02	2.082514e+00	8.536349e-01
-9	Rv1221	-9	0	A	T	0.019	4.056592e+01	1.961240e+02	2.093142e+00	8.361657e-01
-9	Rv1222	-9	0	A	T	0.016	1.127916e+02	1.777350e+02	2.095441e+00	5.257874e-01
-9	Rv1223	-9	0	A	T	0.022	1.418434e+02	8.064297e+01	2.049004e+00	7.880765e-02
-9	Rv1224	-9	0	A	T	0.073	7.214524e+00	1.039458e+02	2.082327e+00	9.446757e-01
-9	Rv1225c	-9	0	A	T	0.055	-1.203866e+02	1.835420e+02	2.083472e+00	5.119891e-01
-9	Rv1226c	-9	0	A	T	0.102	8.300009e+00	6.468461e+01	2.082117e+00	8.979177e-01
-9	Rv1227c	-9	0	A	T	0.016	1.641212e+02	1.028385e+02	2.017328e+00	1.107298e-01
-9	Rv1228	-9	0	A	T	0.015	-1.944323e+02	8.075275e+01	2.056088e+00	1.617737e-02
-9	Rv1230c	-9	0	A	T	0.474	-4.720377e+01	6.344451e+01	2.098182e+00	4.569888e-01
-9	Rv1231c	-9	0	A	T	0.021	-5.970906e+01	1.090075e+02	2.090129e+00	5.839480e-01
-9	Rv1232c	-9	0	A	T	0.497	5.577195e+01	2.158773e+02	2.091375e+00	7.961738e-01
-9	Rv1236	-9	0	A	T	0.013	1.843819e+02	7.131585e+01	2.032220e+00	9.824192e-03
-9	Rv1239c	-9	0	A	T	0.497	-4.008004e+01	1.535793e+02	2.086450e+00	7.941510e-01
-9	Rv1240	-9	0	A	T	0.022	7.588081e+01	1.047049e+02	2.088988e+00	4.687481e-01
-9	Rv1243c	-9	0	A	T	0.032	3.828010e+01	4.525815e+01	2.081726e+00	3.977966e-01
-9	Rv1244	-9	0	A	T	0.015	-1.487119e+02	8.817792e+01	2.059910e+00	9.191822e-02
-9	Rv1248c	-9	0	A	T	0.195	6.266506e+01	7.975954e+01	2.084371e+00	4.321884e-01
-9	Rv1249c	-9	0	A	T	0.117	-5.291632e+01	9.283121e+01	2.082657e+00	5.687489e-01
-9	Rv1250	-9	0	A	T	0.015	1.172720e+02	7.914159e+01	2.084309e+00	1.386143e-01
-9	Rv1251c	-9	0	A	T	0.160	-2.166010e+02	5.157579e+01	2.039378e+00	2.838491e-05
-9	Rv1253	-9	0	A	T	0.028	3.998921e+01	6.571000e+01	2.069952e+00	5.429055e-01
-9	Rv1255c	-9	0	A	T	0.014	1.051830e+02	1.720370e+02	2.083649e+00	5.410338e-01
-9	Rv1256c	-9	0	A	T	0.205	-8.883383e+01	7.744927e+01	2.077846e+00	2.515763e-01
-9	Rv1258c	-9	0	A	T	0.053	-4.141873e+01	1.092592e+02	2.079386e+00	7.046798e-01
-9	Rv1260	-9	0	A	T	0.012	1.531446e+02	7.803351e+01	2.023472e+00	4.989247e-02
-9	Rv1262c	-9	0	A	T	0.010	-1.514757e+02	1.312339e+02	2.074334e+00	2.485939e-01
-9	Rv1264	-9	0	A	T	0.019	-1.769017e+01	6.381486e+01	2.077901e+00	7.816583e-01
-9	Rv1266c	-9	0	A	T	0.499	4.576865e+02	3.266371e+02	2.084027e+00	1.613692e-01
-9	Rv1267c	-9	0	A	T	0.043	5.528307e+01	6.110960e+01	2.047424e+00	3.658011e-01
-9	Rv1273c	-9	0	A	T	0.020	8.329226e+01	6.925360e+01	2.103256e+00	2.292865e-01
-9	Rv1278	-9	0	A	T	0.203	-7.558371e+01	7.718782e+01	2.076123e+00	3.276381e-01
-9	Rv1279	-9	0	A	T	0.016	4.776998e+01	6.725039e+01	2.070950e+00	4.776154e-01
-9	Rv1280c	-9	0	A	T	0.067	5.834341e+01	5.637422e+01	2.073877e+00	3.008765e-01
-9	Rv1281c	-9	0	A	T	0.021	-1.655516e+00	6.506043e+01	2.082991e+00	9.797029e-01
-9	Rv1286	-9	0	A	T	0.058	-9.637456e+00	7.613867e+01	2.079818e+00	8.992925e-01
-9	Rv1288	-9	0	A	T	0.060	-5.157100e+01	6.059600e+01	2.059330e+00	3.948772e-01
-9	Rv1289	-9	0	A	T	0.055	2.059915e+01	8.021426e+01	2.083529e+00	7.973689e-01
-9	Rv1290c	-9	0	A	T	0.185	1.806852e+01	5.299800e+01	2.080143e+00	7.332077e-01
-9	Rv1292	-9	0	A	T	0.215	-1.561076e+02	7.185985e+01	2.051458e+00	2.999028e-02
-9	Rv1295	-9	0	A	T	0.033	7.262498e+01	7.072915e+01	2.073772e+00	3.046867e-01
-9	Rv1300	-9	0	A	T	0.498	2.374510e+02	3.180428e+02	2.090668e+00	4.554274e-01
-9	Rv1307	-9	0	A	T	0.021	-8.500608e+01	8.447702e+01	2.095638e+00	3.144597e-01
-9	Rv1308	-9	0	A	T	0.041	1.481919e+02	8.674323e+01	2.065820e+00	8.777999e-02
-9	Rv1309	-9	0	A	T	0.011	4.106841e+01	9.253033e+01	2.077599e+00	6.572275e-01
-9	Rv1313c	-9	0	A	T	0.373	-5.223916e+01	4.423571e+01	2.087652e+00	2.378281e-01
-9	Rv1316c	-9	0	A	T	0.111	2.297053e+02	1.350256e+02	2.077843e+00	8.912348e-02
-9	Rv1317c	-9	0	A	T	0.088	7.390688e+01	5.756397e+01	2.082882e+00	1.993822e-01
-9	Rv1318c	-9	0	A	T	0.260	-3.866425e+00	3.523690e+01	2.085674e+00	9.126416e-01
-9	Rv1319c	-9	0	A	T	0.466	7.958788e+01	6.761940e+01	2.078663e+00	2.393926e-01
-9	Rv1320c	-9	0	A	T	0.496	2.306835e+02	1.408373e+02	2.070112e+00	1.016538e-01
-9	Rv1321	-9	0	A	T	0.500	-4.308206e+02	8.754646e+02	2.093132e+00	6.227207e-01
-9	Rv1323	-9	0	A	T	0.019	2.583905e+01	6.908073e+01	2.074894e+00	7.084290e-01
-9	Rv1324	-9	0	A	T	0.041	-1.783454e+01	8.742940e+01	2.083387e+00	8.383920e-01
-9	Rv1325c	-9	0	A	T	0.037	-7.997964e+00	3.752599e+01	2.079545e+00	8.312549e-01
-9	Rv1326c	-9	0	A	T	0.076	-8.271850e+01	7.919680e+01	2.052513e+00	2.964458e-01
-9	Rv1327c	-9	0	A	T	0.018	5.753347e+01	9.099508e+01	2.085194e+00	5.273116e-01
-9	Rv1328	-9	0	A	T	0.183	6.519471e+01	6.411128e+01	2.092338e+00	3.093736e-01
-9	Rv1329c	-9	0	A	T	0.068	2.080464e+02	8.541116e+01	2.089313e+00	1.497960e-02
-9	Rv1330c	-9	0	A	T	0.466	-2.956165e+01	6.364031e+01	2.105908e+00	6.423522e-01
-9	Rv1332	-9	0	A	T	0.014	-9.417902e+01	1.279305e+02	2.087055e+00	4.617462e-01
-9	Rv1333	-9	0	A	T	0.027	-5.944262e+01	7.558350e+01	2.081145e+00	4.317345e-01
-9	Rv1334	-9	0	A	T	0.026	2.102391e+02	1.224153e+02	2.023129e+00	8.611843e-02
-9	Rv1336	-9	0	A	T	0.044	-5.566981e+01	7.555238e+01	2.061951e+00	4.613424e-01
-9	Rv1337	-9	0	A	T	0.021	-2.879192e+01	9.106046e+01	2.079722e+00	7.519085e-01
-9	Rv1345	-9	0	A	T	0.015	-1.314401e+02	1.107600e+02	2.056960e+00	2.355392e-01
-9	Rv1347c	-9	0	A	T	0.203	2.108146e+02	1.088575e+02	2.053502e+00	5.299009e-02
-9	Rv1348	-9	0	A	T	0.028	9.084496e+00	5.160100e+01	2.082181e+00	8.602775e-01
-9	Rv1350	-9	0	A	T	0.020	-1.118388e+02	1.773104e+02	2.099756e+00	5.283041e-01
-9	Rv1353c	-9	0	A	T	0.134	-7.428292e+01	5.475085e+01	2.079472e+00	1.750768e-01
-9	Rv1354c	-9	0	A	T	0.016	-4.977276e+01	5.841732e+01	2.076211e+00	3.943455e-01
-9	Rv1355c	-9	0	A	T	0.086	-1.157528e+01	5.829661e+01	2.081337e+00	8.426365e-01
-9	Rv1356c	-9	0	A	T	0.086	3.706822e+01	5.451828e+01	2.095473e+00	4.966636e-01
-9	Rv1358	-9	0	A	T	0.348	1.571474e+01	5.483787e+01	2.082138e+00	7.744852e-01
-9	Rv1360	-9	0	A	T	0.039	1.782194e+01	9.992510e+01	2.082577e+00	8.584710e-01
-9	Rv1361c	-9	0	A	T	0.153	-5.569072e+00	4.025991e+01	2.078646e+00	8.900007e-01
-9	Rv1363c	-9	0	A	T	0.090	-2.933244e+01	9.855465e+01	2.082746e+00	7.660318e-01
-9	Rv1364c	-9	0	A	T	0.497	1.920180e+00	2.096965e+02	2.087088e+00	9.926952e-01
-9	Rv1366	-9	0	A	T	0.010	-5.493241e+01	8.331915e+01	2.087557e+00	5.098087e-01
-9	Rv1367c	-9	0	A	T	0.072	-2.381599e+01	1.118841e+02	2.081464e+00	8.314642e-01
-9	Rv1368	-9	0	A	T	0.057	-1.313072e+02	9.374511e+01	2.077365e+00	1.615260e-01
-9	Rv1371	-9	0	A	T	0.025	-4.231009e+01	5.327420e+01	2.092305e+00	4.272140e-01
-9	Rv1372	-9	0	A	T	0.016	1.215340e+01	7.261689e+01	2.083468e+00	8.671079e-01
-9	Rv1373	-9	0	A	T	0.072	1.220212e+01	7.054859e+01	2.083413e+00	8.627069e-01
-9	Rv1374c	-9	0	A	T	0.499	-1.232833e+01	5.497510e+02	2.096173e+00	9.821118e-01
-9	Rv1375	-9	0	A	T	0.013	-3.974977e+01	9.737574e+01	2.085795e+00	6.831806e-01
-9	Rv1376	-9	0	A	T	0.016	3.129136e+01	6.601637e+01	2.094148e+00	6.355767e-01
-9	Rv1378c	-9	0	A	T	0.499	2.197642e+02	3.227334e+02	2.092379e+00	4.960157e-01
-9	Rv1383	-9	0	A	T	0.060	-1.606124e+02	9.547582e+01	2.113078e+00	9.274273e-02
-9	Rv1384	-9	0	A	T	0.108	4.855657e+01	6.456133e+01	2.086816e+00	4.521150e-01
-9	Rv1386	-9	0	A	T	0.111	-9.795879e+00	1.357444e+02	2.088668e+00	9.424814e-01
-9	Rv1387	-9	0	A	T	0.091	-1.026126e+01	7.838693e+01	2.081746e+00	8.958687e-01
-9	Rv1391	-9	0	A	T	0.015	1.137336e+02	6.876972e+01	2.057084e+00	9.838131e-02
-9	Rv1392	-9	0	A	T	0.012	-1.823605e+00	7.023219e+01	2.081003e+00	9.792886e-01
-9	Rv1394c	-9	0	A	T	0.472	4.854316e+01	1.127179e+02	2.081066e+00	6.667802e-01
-9	Rv1396c	-9	0	A	T	0.441	-2.277080e+01	7.401692e+01	2.089736e+00	7.583987e-01
-9	Rv1397c	-9	0	A	T	0.013	6.853055e+01	1.097823e+02	2.088332e+00	5.325693e-01
-9	Rv1399c	-9	0	A	T	0.014	-4.778129e+01	7.746799e+01	2.079117e+00	5.374732e-01
-9	Rv1400c	-9	0	A	T	0.055	1.013850e+02	9.420945e+01	2.070571e+00	2.820350e-01
-9	Rv1403c	-9	0	A	T	0.016	-3.098968e+01	7.603181e+01	2.096162e+00	6.836371e-01
-9	Rv1407	-9	0	A	T	0.015	-1.079279e+01	7.943636e+01	2.081806e+00	8.919455e-01
-9	Rv1409	-9	0	A	T	0.013	-4.027858e+01	9.064854e+01	2.076504e+00	6.568656e-01
-9	Rv1417	-9	0	A	T	0.034	-1.129150e+02	8.212422e+01	2.060136e+00	1.693692e-01
-9	Rv1418	-9	0	A	T	0.011	2.374706e+02	8.508487e+01	2.016195e+00	5.324744e-03
-9	Rv1419	-9	0	A	T	0.079	-1.482263e+01	1.090147e+02	2.094908e+00	8.918649e-01
-9	Rv1420	-9	0	A	T	0.065	4.589643e+01	8.607331e+01	2.086649e+00	5.939609e-01
-9	Rv1425	-9	0	A	T	0.028	5.027693e+01	7.929786e+01	2.080656e+00	5.261652e-01
-9	Rv1426c	-9	0	A	T	0.014	-1.519987e+02	7.547198e+01	2.109689e+00	4.419936e-02
-9	Rv1429	-9	0	A	T	0.065	9.353097e+00	6.081812e+01	2.082241e+00	8.777986e-01
-9	Rv1430	-9	0	A	T	0.010	1.151055e+01	7.891374e+01	2.083591e+00	8.840506e-01
-9	Rv1431	-9	0	A	T	0.100	3.076123e+01	6.074231e+01	2.077125e+00	6.126388e-01
-9	Rv1434	-9	0	A	T	0.031	6.642078e+01	1.407021e+02	2.077688e+00	6.369513e-01
-9	Rv1435c	-9	0	A	T	0.350	-1.331829e+01	2.030839e+01	2.067134e+00	5.120568e-01
-9	Rv1438	-9	0	A	T	0.015	-1.538280e+02	1.236805e+02	2.088611e+00	2.137945e-01
-9	Rv1439c	-9	0	A	T	0.056	1.464314e+02	1.286663e+02	2.088167e+00	2.552818e-01
-9	Rv1441c	-9	0	A	T	0.102	1.915365e+01	3.374418e+01	2.086284e+00	5.703867e-01
-9	Rv1442	-9	0	A	T	0.067	8.159690e+01	6.630982e+01	2.070401e+00	2.186976e-01
-9	Rv1446c	-9	0	A	T	0.407	-1.472722e+01	5.957241e+01	2.086226e+00	8.047770e-01
-9	Rv1447c	-9	0	A	T	0.017	-2.449926e+01	6.181039e+01	2.078441e+00	6.918976e-01
-9	Rv1448c	-9	0	A	T	0.228	5.364357e+01	9.751585e+01	2.089034e+00	5.823361e-01
-9	Rv1449c	-9	0	A	T	0.467	-1.104808e+02	8.948126e+01	2.089668e+00	2.171524e-01
-9	Rv1450c	-9	0	A	T	0.188	2.317493e+01	2.333266e+01	2.090267e+00	3.207613e-01
-9	Rv1452c	-9	0	A	T	0.370	2.369619e+01	2.966661e+01	2.093887e+00	4.245685e-01
-9	Rv1453	-9	0	A	T	0.465	2.176064e+01	5.632754e+01	2.076753e+00	6.993147e-01
-9	Rv1455	-9	0	A	T	0.031	3.508703e+00	1.344760e+02	2.087845e+00	9.791879e-01
-9	Rv1458c	-9	0	A	T	0.066	-6.289424e+01	6.603732e+01	2.090406e+00	3.410530e-01
-9	Rv1459c	-9	0	A	T	0.432	5.409574e+01	1.145567e+02	2.094924e+00	6.368433e-01
-9	Rv1460	-9	0	A	T	0.019	-1.291638e+02	8.832955e+01	2.074626e+00	1.438807e-01
-9	Rv1461	-9	0	A	T	0.178	1.557005e+02	6.405744e+01	1.975826e+00	1.519468e-02
-9	Rv1462	-9	0	A	T	0.499	4.021862e+01	5.222554e+02	2.095736e+00	9.386268e-01
-9	Rv1463	-9	0	A	T	0.065	3.659540e+01	9.131151e+01	2.086811e+00	6.886455e-01
-9	Rv1467c	-9	0	A	T	0.013	-3.908389e+01	6.357899e+01	2.064588e+00	5.388312e-01
-9	Rv1468c	-9	0	A	T	0.039	9.130361e+01	5.917601e+01	2.023581e+00	1.230727e-01
-9	Rv1469	-9	0	A	T	0.025	1.842244e+01	5.769431e+01	2.077293e+00	7.495373e-01
-9	Rv1472	-9	0	A	T	0.020	-4.014368e+01	7.258404e+01	2.085103e+00	5.803056e-01
-9	Rv1473	-9	0	A	T	0.024	1.216011e+00	9.539314e+01	2.080640e+00	9.898311e-01
-9	Rv1479	-9	0	A	T	0.153	-1.004010e+02	1.020106e+02	2.072763e+00	3.251734e-01
-9	Rv1480	-9	0	A	T	0.012	3.457736e+01	7.069936e+01	2.089794e+00	6.248631e-01
-9	Rv1484	-9	0	A	T	0.026	2.204634e+02	4.972105e+01	1.954696e+00	9.957983e-06
-9	Rv1486c	-9	0	A	T	0.440	5.617924e+01	1.482591e+02	2.086482e+00	7.047990e-01
-9	Rv1489	-9	0	A	T	0.055	2.020984e+02	2.012446e+02	2.080221e+00	3.154318e-01
-9	Rv1490	-9	0	A	T	0.013	-1.035265e+02	6.357984e+01	2.073884e+00	1.036838e-01
-9	Rv1493	-9	0	A	T	0.014	9.943026e+01	6.729388e+01	2.062038e+00	1.397480e-01
-9	Rv1497	-9	0	A	T	0.214	6.174952e+00	7.239953e+01	2.085203e+00	9.320428e-01
-9	Rv1498c	-9	0	A	T	0.474	-1.017173e+02	1.322421e+02	2.079184e+00	4.419171e-01
-9	Rv1500	-9	0	A	T	0.076	-3.236742e+01	5.415112e+01	2.092274e+00	5.501190e-01
-9	Rv1501	-9	0	A	T	0.025	-4.984629e+01	9.057511e+01	2.088923e+00	5.821784e-01
-9	Rv1502	-9	0	A	T	0.475	-9.399326e+01	1.151393e+02	2.073087e+00	4.144397e-01
-9	Rv1504c	-9	0	A	T	0.044	-1.502949e+02	1.266179e+02	2.086703e+00	2.354267e-01
-9	Rv1505c	-9	0	A	T	0.165	4.162023e+01	1.093039e+02	2.080295e+00	7.034265e-01
-9	Rv1508A	-9	0	A	T	0.036	-1.378187e+01	1.484437e+02	2.081513e+00	9.260418e-01
-9	Rv1508c	-9	0	A	T	0.099	1.352738e+01	5.566067e+01	2.086002e+00	8.080147e-01
-9	Rv1511	-9	0	A	T	0.021	7.367961e+01	8.508717e+01	2.046548e+00	3.866735e-01
-9	Rv1515c	-9	0	A	T	0.058	4.220597e+01	9.052509e+01	2.092274e+00	6.411184e-01
-9	Rv1517	-9	0	A	T	0.227	-2.288106e+01	1.256579e+02	2.089838e+00	8.555378e-01
-9	Rv1518	-9	0	A	T	0.087	5.176024e+01	7.085139e+01	2.107292e+00	4.651760e-01
-9	Rv1520	-9	0	A	T	0.064	-6.595980e+01	8.332701e+01	2.085394e+00	4.287384e-01
-9	Rv1521	-9	0	A	T	0.137	1.545668e+02	5.897046e+01	2.011456e+00	8.857988e-03
-9	Rv1522c	-9	0	A	T	0.088	1.827162e+01	5.504242e+01	2.077153e+00	7.399718e-01
-9	Rv1523	-9	0	A	T	0.123	6.329064e+00	6.026955e+01	2.084724e+00	9.163805e-01
-9	Rv1525	-9	0	A	T	0.013	2.233690e+01	7.450841e+01	2.079243e+00	7.643807e-01
-9	Rv1526c	-9	0	A	T	0.015	-2.279549e+02	7.589078e+01	2.106069e+00	2.713392e-03
-9	Rv1527c	-9	0	A	T	0.243	1.734470e+01	4.629003e+01	2.072642e+00	7.079421e-01
-9	Rv1529	-9	0	A	T	0.010	-3.284002e+01	7.114036e+01	2.083517e+00	6.444221e-01
-9	Rv1530	-9	0	A	T	0.015	3.309313e+01	8.109317e+01	2.085822e+00	6.832705e-01
-9	Rv1532c	-9	0	A	T	0.058	7.641992e+01	9.082032e+01	2.076326e+00	4.002419e-01
-9	Rv1536	-9	0	A	T	0.038	5.367121e+01	4.905852e+01	2.068028e+00	2.741288e-01
-9	Rv1537	-9	0	A	T	0.201	-1.354321e+02	1.007399e+02	2.075967e+00	1.790408e-01
-9	Rv1538c	-9	0	A	T	0.156	7.795880e+01	8.668300e+01	2.107264e+00	3.686152e-01
-9	Rv1539	-9	0	A	T	0.019	-3.954701e+01	1.924728e+02	2.089107e+00	8.372357e-01
-9	Rv1540	-9	0	A	T	0.015	4.377761e+01	1.029695e+02	2.085244e+00	6.707906e-01
-9	Rv1541c	-9	0	A	T	0.022	-2.219069e+01	1.074318e+02	2.085186e+00	8.363860e-01
-9	Rv1543	-9	0	A	T	0.013	-6.156169e+01	8.074746e+01	2.080123e+00	4.459485e-01
-9	Rv1544	-9	0	A	T	0.025	-7.835528e+01	7.937407e+01	2.089239e+00	3.237291e-01
-9	Rv1547	-9	0	A	T	0.082	8.140199e+01	5.608193e+01	2.043299e+00	1.468650e-01
-9	Rv1548c	-9	0	A	T	0.469	-1.798635e+02	9.103873e+01	2.070881e+00	4.838322e-02
-9	Rv1549	-9	0	A	T	0.497	1.405737e+02	1.318286e+02	2.082947e+00	2.864516e-01
-9	Rv1550	-9	0	A	T	0.011	-2.560884e+01	1.030234e+02	2.082436e+00	8.037268e-01
-9	Rv1551	-9	0	A	T	0.217	9.919874e+01	6.821642e+01	2.068913e+00	1.461170e-01
-9	Rv1552	-9	0	A	T	0.097	-1.393249e+01	7.104909e+01	2.094617e+00	8.445624e-01
-9	Rv1553	-9	0	A	T	0.135	1.413388e+01	8.534948e+01	2.085059e+00	8.684952e-01
-9	Rv1554	-9	0	A	T	0.499	-6.470174e+01	2.706241e+02	2.087218e+00	8.110752e-01
-9	Rv1556	-9	0	A	T	0.019	1.101052e+02	1.220292e+02	2.078806e+00	3.670576e-01
-9	Rv1557	-9	0	A	T	0.132	-2.549695e+01	6.859237e+01	2.079095e+00	7.101587e-01
-9	Rv1558	-9	0	A	T	0.019	2.818013e+02	1.756281e+02	2.083563e+00	1.088175e-01
-9	Rv1559	-9	0	A	T	0.029	1.599649e+02	5.651559e+01	2.034136e+00	4.713267e-03
-9	Rv1562c	-9	0	A	T	0.016	-1.105058e+01	7.151510e+01	2.081440e+00	8.772209e-01
-9	Rv1563c	-9	0	A	T	0.047	1.702869e+01	5.734395e+01	2.075943e+00	7.665425e-01
-9	Rv1564c	-9	0	A	T	0.011	4.225482e+01	7.735545e+01	2.086672e+00	5.849847e-01
-9	Rv1565c	-9	0	A	T	0.058	1.705257e+02	6.645386e+01	2.027147e+00	1.038687e-02
-9	Rv1569	-9	0	A	T	0.170	1.338815e+01	8.704400e+01	2.082272e+00	8.777821e-01
-9	Rv1570	-9	0	A	T	0.499	-1.276265e+02	3.224692e+02	2.085501e+00	6.923274e-01
-9	Rv1571	-9	0	A	T	0.115	2.829345e+01	1.227864e+02	2.093522e+00	8.177921e-01
-9	Rv1572c	-9	0	A	T	0.211	-2.709794e+01	2.891350e+01	2.064723e+00	3.488104e-01
-9	Rv1575	-9	0	A	T	0.227	2.817272e+00	3.940237e+01	2.083375e+00	9.430098e-01
-9	Rv1576c	-9	0	A	T	0.029	1.529885e+01	5.788367e+01	2.080040e+00	7.915843e-01
-9	Rv1577c	-9	0	A	T	0.107	6.652240e+00	5.382426e+01	2.083554e+00	9.016558e-01
-9	Rv1587c	-9	0	A	T	0.044	-6.428120e+00	4.861249e+01	2.083663e+00	8.948195e-01
-9	Rv1588c	-9	0	A	T	0.090	-5.518004e+00	4.774750e+01	2.081474e+00	9.080125e-01
-9	Rv1591	-9	0	A	T	0.011	-8.053955e+01	1.024057e+02	2.063961e+00	4.317195e-01
-9	Rv1592c	-9	0	A	T	0.222	-8.563967e+01	1.178889e+02	2.074688e+00	4.676857e-01
-9	Rv1595	-9	0	A	T	0.137	-1.759820e+01	8.053139e+01	2.086731e+00	8.270506e-01
-9	Rv1597	-9	0	A	T	0.439	6.006755e+00	1.520382e+02	2.089312e+00	9.684908e-01
-9	Rv1599	-9	0	A	T	0.030	3.028728e+02	1.165821e+02	2.127480e+00	9.475082e-03
-9	Rv1600	-9	0	A	T	0.037	-1.521291e+02	1.104245e+02	2.065062e+00	1.685193e-01
-9	Rv1602	-9	0	A	T	0.498	1.212906e+02	2.746671e+02	2.088798e+00	6.588517e-01
-9	Rv1604	-9	0	A	T	0.472	3.753529e+01	1.642839e+02	2.083992e+00	8.193072e-01
-9	Rv1606	-9	0	A	T	0.181	1.906674e+02	7.312521e+01	2.063175e+00	9.218073e-03
-9	Rv1607	-9	0	A	T	0.038	-2.019909e+02	1.101443e+02	2.087181e+00	6.688047e-02
-9	Rv1609	-9	0	A	T	0.024	-2.209670e+01	7.158696e+01	2.082007e+00	7.576181e-01
-9	Rv1614	-9	0	A	T	0.034	-5.858281e+01	8.547794e+01	2.070170e+00	4.932306e-01
-9	Rv1615	-9	0	A	T	0.124	-1.252824e+02	9.971049e+01	2.067708e+00	2.091543e-01
-9	Rv1617	-9	0	A	T	0.021	-2.998585e+01	8.966075e+01	2.085419e+00	7.380991e-01
-9	Rv1618	-9	0	A	T	0.488	-1.214076e-01	8.487648e+01	2.086899e+00	9.988589e-01
-9	Rv1621c	-9	0	A	T	0.021	-1.793822e+02	1.266494e+02	2.080313e+00	1.568857e-01
-9	Rv1622c	-9	0	A	T	0.054	-5.237483e+01	7.923447e+01	2.074898e+00	5.087121e-01
-9	Rv1625c	-9	0	A	T	0.030	-3.974883e+01	6.225544e+01	2.064185e+00	5.232640e-01
-9	Rv1629	-9	0	A	T	0.015	3.465598e+01	6.964979e+01	2.084247e+00	6.188604e-01
-9	Rv1630	-9	0	A	T	0.086	1.660624e+02	4.440509e+01	2.016508e+00	1.915140e-04
-9	Rv1633	-9	0	A	T	0.029	8.219129e+01	1.305605e+02	2.088421e+00	5.291053e-01
-9	Rv1634	-9	0	A	T	0.070	1.058883e+01	1.493773e+02	2.086186e+00	9.434980e-01
-9	Rv1637c	-9	0	A	T	0.015	-2.736834e+01	5.643502e+01	2.062601e+00	6.277840e-01
-9	Rv1638	-9	0	A	T	0.030	5.200700e+01	7.090356e+01	2.108321e+00	4.633805e-01
-9	Rv1639c	-9	0	A	T	0.010	-7.611223e+01	7.358305e+01	2.072135e+00	3.011376e-01
-9	Rv1640c	-9	0	A	T	0.065	-3.675238e+01	6.950155e+01	2.078916e+00	5.970268e-01
-9	Rv1641	-9	0	A	T	0.013	1.224729e+01	8.479126e+01	2.083507e+00	8.851731e-01
-9	Rv1644	-9	0	A	T	0.471	2.364814e+02	1.370297e+02	2.050074e+00	8.460561e-02
-9	Rv1646	-9	0	A	T	0.012	-1.386986e+02	1.008775e+02	2.068257e+00	1.693718e-01
-9	Rv1647	-9	0	A	T	0.499	-1.190355e+02	4.189363e+02	2.096158e+00	7.763463e-01
-9	Rv1648	-9	0	A	T	0.011	9.903691e+01	7.453759e+01	2.084902e+00	1.841645e-01
-9	Rv1649	-9	0	A	T	0.070	-7.690853e+01	2.219617e+02	2.086274e+00	7.290221e-01
-9	Rv1650	-9	0	A	T	0.183	2.966455e+01	5.681188e+01	2.093624e+00	6.016441e-01
-9	Rv1651c	-9	0	A	T	0.186	-9.315935e+01	4.201842e+01	2.103411e+00	2.677275e-02
-9	Rv1652	-9	0	A	T	0.111	-3.868919e+00	1.223181e+02	2.085578e+00	9.747716e-01
-9	Rv1654	-9	0	A	T	0.017	-1.861079e+02	1.289101e+02	2.095671e+00	1.490420e-01
-9	Rv1659	-9	0	A	T	0.023	-8.488109e+01	1.145341e+02	2.075825e+00	4.587555e-01
-9	Rv1660	-9	0	A	T	0.013	1.239406e+02	8.834646e+01	2.102156e+00	1.608663e-01
-9	Rv1661	-9	0	A	T	0.108	4.261708e+01	3.882192e+01	2.098609e+00	2.724952e-01
-9	Rv1662	-9	0	A	T	0.496	-9.206374e+01	1.605167e+02	2.083609e+00	5.663652e-01
-9	Rv1663	-9	0	A	T	0.024	7.593120e+01	5.687351e+01	2.096481e+00	1.820600e-01
-9	Rv1664	-9	0	A	T	0.029	4.627282e+01	5.053559e+01	2.105772e+00	3.600061e-01
-9	Rv1668c	-9	0	A	T	0.157	9.801348e+01	1.170317e+02	2.106585e+00	4.024545e-01
-9	Rv1670	-9	0	A	T	0.036	-4.295923e+01	1.547273e+02	2.083708e+00	7.813253e-01
-9	Rv1672c	-9	0	A	T	0.018	-8.036575e+01	6.947215e+01	2.045430e+00	2.475454e-01
-9	Rv1673c	-9	0	A	T	0.040	-9.587357e+01	9.954137e+01	2.072094e+00	3.356338e-01
-9	Rv1674c	-9	0	A	T	0.199	-9.230424e+01	1.655578e+02	2.087554e+00	5.772494e-01
-9	Rv1675c	-9	0	A	T	0.013	6.826011e+01	1.032066e+02	2.087624e+00	5.084673e-01
-9	Rv1677	-9	0	A	T	0.017	1.465776e+01	7.950846e+01	2.081203e+00	8.537613e-01
-9	Rv1679	-9	0	A	T	0.013	2.060897e+02	7.439167e+01	1.996915e+00	5.672469e-03
-9	Rv1681	-9	0	A	T	0.055	5.460944e+01	9.592332e+01	2.080090e+00	5.692400e-01
-9	Rv1683	-9	0	A	T	0.016	1.088497e+02	5.741035e+01	2.063657e+00	5.816251e-02
-9	Rv1694	-9	0	A	T	0.014	1.563945e+02	5.613781e+01	2.030026e+00	5.408476e-03
-9	Rv1695	-9	0	A	T	0.012	-8.873479e+01	1.547169e+02	2.090347e+00	5.663762e-01
-9	Rv1699	-9	0	A	T	0.042	1.245990e+02	3.923345e+01	2.079603e+00	1.525990e-03
-9	Rv1702c	-9	0	A	T	0.015	-4.270466e+01	7.209372e+01	2.071974e+00	5.537106e-01
-9	Rv1704c	-9	0	A	T	0.492	-1.673105e+02	1.124116e+02	2.075789e+00	1.368729e-01
-9	Rv1705c	-9	0	A	T	0.102	-1.470648e+00	7.979032e+01	2.082767e+00	9.852973e-01
-9	Rv1707	-9	0	A	T	0.018	-5.452689e+01	7.404825e+01	2.068819e+00	4.616266e-01
-9	Rv1708	-9	0	A	T	0.012	1.581986e+02	1.062647e+02	2.090478e+00	1.367815e-01
-9	Rv1709	-9	0	A	T	0.119	1.951318e+01	8.146321e+01	2.083542e+00	8.107262e-01
-9	Rv1713	-9	0	A	T	0.012	4.562182e+01	9.236508e+01	2.087555e+00	6.214320e-01
-9	Rv1714	-9	0	A	T	0.024	-9.448414e+01	6.938863e+01	2.042158e+00	1.735180e-01
-9	Rv1716	-9	0	A	T	0.499	4.099993e+02	5.190715e+02	2.085379e+00	4.297345e-01
-9	Rv1717	-9	0	A	T	0.210	-2.706130e+01	1.290011e+02	2.088403e+00	8.338726e-01
-9	Rv1718	-9	0	A	T	0.037	1.247655e+02	7.677508e+01	2.122061e+00	1.043665e-01
-9	Rv1722	-9	0	A	T	0.208	4.023039e+01	7.227914e+01	2.091260e+00	5.778897e-01
-9	Rv1725c	-9	0	A	T	0.045	5.763307e+01	8.510234e+01	2.070168e+00	4.983756e-01
-9	Rv1726	-9	0	A	T	0.016	-7.006571e+01	7.509633e+01	2.090544e+00	3.509720e-01
-9	Rv1727	-9	0	A	T	0.028	-3.031492e+01	8.414845e+01	2.081650e+00	7.187095e-01
-9	Rv1729c	-9	0	A	T	0.015	-3.331917e+01	6.137273e+01	2.077481e+00	5.872843e-01
-9	Rv1730c	-9	0	A	T	0.084	-5.609453e+01	7.138072e+01	2.073306e+00	4.320858e-01
-9	Rv1731	-9	0	A	T	0.063	7.550194e+01	7.258786e+01	2.038356e+00	2.984483e-01
-9	Rv1733c	-9	0	A	T	0.439	-2.099603e+01	1.112768e+02	2.085888e+00	8.503682e-01
-9	Rv1735c	-9	0	A	T	0.012	-1.174132e+02	9.109725e+01	2.080322e+00	1.976495e-01
-9	Rv1736c	-9	0	A	T	0.023	1.068625e+01	6.368241e+01	2.079088e+00	8.667602e-01
-9	Rv1737c	-9	0	A	T	0.016	8.721596e+00	6.793954e+01	2.084613e+00	8.978720e-01
-9	Rv1738	-9	0	A	T	0.017	-9.108530e+01	9.807142e+01	2.083816e+00	3.531678e-01
-9	Rv1742	-9	0	A	T	0.011	5.085566e+01	7.620942e+01	2.079449e+00	5.046790e-01
-9	Rv1743	-9	0	A	T	0.019	4.969697e+01	8.348904e+01	2.080110e+00	5.517697e-01
-9	Rv1746	-9	0	A	T	0.016	-3.221539e+01	7.784931e+01	2.079384e+00	6.790701e-01
-9	Rv1747	-9	0	A	T	0.031	4.376927e+01	6.365767e+01	2.078231e+00	4.918336e-01
-9	Rv1749c	-9	0	A	T	0.020	-2.302085e+02	1.755678e+02	2.094004e+00	1.899933e-01
-9	Rv1750c	-9	0	A	T	0.083	7.102284e+01	7.609599e+01	2.078368e+00	3.508062e-01
-9	Rv1751	-9	0	A	T	0.012	-6.492551e+01	6.492635e+01	2.085876e+00	3.174862e-01
-9	Rv1752	-9	0	A	T	0.027	1.009710e+01	7.937072e+01	2.075925e+00	8.987886e-01
-9	Rv1753c	-9	0	A	T	0.416	4.997374e+01	5.710899e+01	2.088776e+00	3.816889e-01
-9	Rv1754c	-9	0	A	T	0.024	2.289364e+01	4.794856e+01	2.083693e+00	6.331058e-01
-9	Rv1755c	-9	0	A	T	0.024	3.603679e+01	4.869550e+01	2.095086e+00	4.593952e-01
-9	Rv1758	-9	0	A	T	0.071	-5.714651e+01	3.554144e+01	2.097987e+00	1.080817e-01
-9	Rv1759c	-9	0	A	T	0.212	-1.396640e+01	3.184194e+01	2.081999e+00	6.610058e-01
-9	Rv1760	-9	0	A	T	0.347	-8.332157e+01	4.456601e+01	2.087509e+00	6.174094e-02
-9	Rv1762c	-9	0	A	T	0.080	-2.495585e+01	7.438499e+01	2.091591e+00	7.373005e-01
-9	Rv1768	-9	0	A	T	0.108	-1.124374e+01	5.363934e+01	2.082765e+00	8.339962e-01
-9	Rv1769	-9	0	A	T	0.096	-1.752811e+01	1.307112e+02	2.086826e+00	8.933440e-01
-9	Rv1770	-9	0	A	T	0.031	-1.226996e+02	5.733490e+01	2.033192e+00	3.251975e-02
-9	Rv1771	-9	0	A	T	0.024	-7.503518e+01	8.983889e+01	2.079981e+00	4.037339e-01
-9	Rv1773c	-9	0	A	T	0.154	-7.571741e+01	1.456282e+02	2.087751e+00	6.031885e-01
-9	Rv1774	-9	0	A	T	0.045	4.512758e+01	6.230086e+01	2.088599e+00	4.689700e-01
-9	Rv1775	-9	0	A	T	0.051	1.948767e+01	1.231956e+02	2.082382e+00	8.743336e-01
-9	Rv1777	-9	0	A	T	0.047	6.113299e+01	5.743998e+01	2.066765e+00	2.873757e-01
-9	Rv1779c	-9	0	A	T	0.042	-4.365538e+01	5.291704e+01	2.092586e+00	4.095220e-01
-9	Rv1781c	-9	0	A	T	0.029	1.523974e+01	6.204558e+01	2.078032e+00	8.060104e-01
-9	Rv1783	-9	0	A	T	0.033	-8.563069e+01	1.519801e+02	2.100256e+00	5.732281e-01
-9	Rv1784	-9	0	A	T	0.017	-1.271771e+02	6.707491e+01	2.087741e+00	5.815575e-02
-9	Rv1785c	-9	0	A	T	0.097	-6.215629e+01	9.378179e+01	2.083774e+00	5.075812e-01
-9	Rv1787	-9	0	A	T	0.223	-9.636999e+01	4.789953e+01	2.051070e+00	4.441595e-02
-9	Rv1788	-9	0	A	T	0.122	-8.987206e+01	6.424400e+01	2.061735e+00	1.620549e-01
-9	Rv1790	-9	0	A	T	0.013	8.857467e+01	6.531045e+01	2.077823e+00	1.752469e-01
-9	Rv1792	-9	0	A	T	0.013	-3.521716e+00	8.532131e+01	2.083690e+00	9.670817e-01
-9	Rv1796	-9	0	A	T	0.013	3.188744e+00	8.010344e+01	2.082110e+00	9.682519e-01
-9	Rv1797	-9	0	A	T	0.012	-7.901410e+01	1.060326e+02	2.070353e+00	4.562815e-01
-9	Rv1800	-9	0	A	T	0.172	1.978576e+01	6.965676e+01	2.082623e+00	7.764160e-01
-9	Rv1801	-9	0	A	T	0.098	6.995982e+01	5.640667e+01	2.054827e+00	2.150772e-01
-9	Rv1802	-9	0	A	T	0.042	-5.757229e+00	6.922503e+01	2.081901e+00	9.337305e-01
-9	Rv1803c	-9	0	A	T	0.028	5.150007e+01	5.306056e+01	2.070188e+00	3.319166e-01
-9	Rv1808	-9	0	A	T	0.070	9.717796e+01	1.404465e+02	2.093752e+00	4.890991e-01
-9	Rv1809	-9	0	A	T	0.478	-6.506768e+01	1.582256e+02	2.079248e+00	6.809630e-01
-9	Rv1811	-9	0	A	T	0.113	1.196630e+02	9.338877e+01	2.071838e+00	2.002813e-01
-9	Rv1812c	-9	0	A	T	0.496	-1.461218e+01	1.525666e+02	2.087986e+00	9.237121e-01
-9	Rv1814	-9	0	A	T	0.029	6.379762e+01	7.528544e+01	2.083497e+00	3.969087e-01
-9	Rv1815	-9	0	A	T	0.498	-9.247565e+01	2.008134e+02	2.087684e+00	6.452236e-01
-9	Rv1816	-9	0	A	T	0.024	4.983594e+01	8.655487e+01	2.100411e+00	5.648595e-01
-9	Rv1817	-9	0	A	T	0.012	4.333241e+01	7.574655e+01	2.082311e+00	5.673639e-01
-9	Rv1818c	-9	0	A	T	0.018	4.853996e+01	5.616583e+01	2.066688e+00	3.876090e-01
-9	Rv1819c	-9	0	A	T	0.025	7.717185e+01	5.520173e+01	2.085097e+00	1.623310e-01
-9	Rv1821	-9	0	A	T	0.171	-4.902224e+01	7.410999e+01	2.084077e+00	5.084115e-01
-9	Rv1823	-9	0	A	T	0.051	-1.469958e+01	9.159152e+01	2.081607e+00	8.725173e-01
-9	Rv1825	-9	0	A	T	0.119	-3.098348e+01	1.256538e+02	2.089516e+00	8.052701e-01
-9	Rv1826	-9	0	A	T	0.062	1.345664e+02	2.019731e+02	2.095410e+00	5.053532e-01
-9	Rv1830	-9	0	A	T	0.010	-4.097574e+01	6.698996e+01	2.086563e+00	5.408535e-01
-9	Rv1832	-9	0	A	T	0.012	5.111436e-01	7.096867e+01	2.081047e+00	9.942544e-01
-9	Rv1834	-9	0	A	T	0.017	-7.374816e+01	7.797207e+01	2.076791e+00	3.443964e-01
-9	Rv1835c	-9	0	A	T	0.097	-6.904839e+01	5.933348e+01	2.097308e+00	2.447263e-01
-9	Rv1836c	-9	0	A	T	0.013	-3.475511e+01	1.017660e+02	2.086807e+00	7.327625e-01
-9	Rv1837c	-9	0	A	T	0.058	1.872883e+01	6.165133e+01	2.088255e+00	7.613350e-01
-9	Rv1840c	-9	0	A	T	0.024	-1.444271e+02	5.293409e+01	2.065667e+00	6.441662e-03
-9	Rv1841c	-9	0	A	T	0.014	-1.273677e+02	8.214723e+01	2.071316e+00	1.212477e-01
-9	Rv1842c	-9	0	A	T	0.019	5.179055e+01	1.063914e+02	2.084710e+00	6.264801e-01
-9	Rv1843c	-9	0	A	T	0.030	-1.977756e+01	7.544878e+01	2.086697e+00	7.932572e-01
-9	Rv1844c	-9	0	A	T	0.024	5.851584e+01	6.556308e+01	2.065252e+00	3.722689e-01
-9	Rv1846c	-9	0	A	T	0.027	4.992769e+01	1.431586e+02	2.089234e+00	7.273224e-01
-9	Rv1847	-9	0	A	T	0.062	1.264808e+02	1.535471e+02	2.092676e+00	4.102324e-01
-9	Rv1848	-9	0	A	T	0.018	1.345835e+01	9.651230e+01	2.081909e+00	8.891166e-01
-9	Rv1850	-9	0	A	T	0.016	1.012112e+01	6.093223e+01	2.085618e+00	8.680982e-01
-9	Rv1855c	-9	0	A	T	0.018	4.662279e+01	8.379485e+01	2.082219e+00	5.780300e-01
-9	Rv1860	-9	0	A	T	0.404	6.197981e+01	5.090367e+01	2.068786e+00	2.235809e-01
-9	Rv1863c	-9	0	A	T	0.040	-1.795741e+01	9.194004e+01	2.082335e+00	8.451729e-01
-9	Rv1865c	-9	0	A	T	0.023	2.408514e+01	8.716857e+01	2.074261e+00	7.823536e-01
-9	Rv1866	-9	0	A	T	0.053	-1.290329e+02	5.492089e+01	2.078283e+00	1.893767e-02
-9	Rv1867	-9	0	A	T	0.023	6.600483e+01	6.742153e+01	2.081489e+00	3.277520e-01
-9	Rv1868	-9	0	A	T	0.031	3.521668e+01	6.382819e+01	2.086899e+00	5.812116e-01
-9	Rv1869c	-9	0	A	T	0.010	1.069929e+02	8.255272e+01	2.038524e+00	1.951660e-01
-9	Rv1870c	-9	0	A	T	0.037	-1.064688e+02	1.169312e+02	2.088763e+00	3.626994e-01
-9	Rv1872c	-9	0	A	T	0.181	-5.570447e+00	3.626473e+01	2.081427e+00	8.779428e-01
-9	Rv1877	-9	0	A	T	0.067	-6.141809e+01	5.465219e+01	2.091367e+00	2.612870e-01
-9	Rv1878	-9	0	A	T	0.131	1.901688e+01	6.526916e+01	2.082367e+00	7.708176e-01
-9	Rv1879	-9	0	A	T	0.014	9.380629e+01	6.997681e+01	2.034497e+00	1.802851e-01
-9	Rv1880c	-9	0	A	T	0.039	1.551096e+02	8.774041e+01	2.061070e+00	7.730383e-02
-9	Rv1881c	-9	0	A	T	0.045	-9.047866e+01	9.958911e+01	2.098785e+00	3.637570e-01
-9	Rv1883c	-9	0	A	T	0.022	-1.315325e+02	1.008109e+02	2.074755e+00	1.921898e-01
-9	Rv1884c	-9	0	A	T	0.171	-8.263345e+01	1.147549e+02	2.083711e+00	4.715894e-01
-9	Rv1886c	-9	0	A	T	0.036	9.076381e+01	1.621091e+02	2.096974e+00	5.756400e-01
-9	Rv1888c	-9	0	A	T	0.038	3.772282e+01	9.857762e+01	2.088881e+00	7.020204e-01
-9	Rv1890c	-9	0	A	T	0.017	1.256749e+02	1.207237e+02	2.051870e+00	2.980457e-01
-9	Rv1894c	-9	0	A	T	0.040	-5.024222e+01	5.670209e+01	2.071330e+00	3.757271e-01
-9	Rv1895	-9	0	A	T	0.496	-4.881145e+00	2.029826e+02	2.089357e+00	9.808184e-01
-9	Rv1897c	-9	0	A	T	0.127	-1.075754e+02	9.976330e+01	2.069879e+00	2.810791e-01
-9	Rv1899c	-9	0	A	T	0.169	6.835818e+01	2.350622e+01	2.109143e+00	3.692649e-03
-9	Rv1900c	-9	0	A	T	0.471	9.953341e+01	1.576151e+02	2.075846e+00	5.278169e-01
-9	Rv1901	-9	0	A	T	0.023	-7.691810e+01	7.081868e+01	2.061124e+00	2.776060e-01
-9	Rv1902c	-9	0	A	T	0.021	-2.582206e+01	6.308822e+01	2.088399e+00	6.823803e-01
-9	Rv1904	-9	0	A	T	0.060	1.176745e+01	8.198721e+01	2.082051e+00	8.858935e-01
-9	Rv1905c	-9	0	A	T	0.025	1.305557e+02	8.160184e+01	2.055577e+00	1.098394e-01
-9	Rv1908c	-9	0	A	T	0.327	2.837605e+02	2.283900e+01	1.250906e+00	9.954707e-34
-9	Rv1910c	-9	0	A	T	0.011	7.141236e+01	8.957711e+01	2.083407e+00	4.254578e-01
-9	Rv1912c	-9	0	A	T	0.086	1.941637e+02	8.909491e+01	2.100263e+00	2.947301e-02
-9	Rv1914c	-9	0	A	T	0.029	2.264097e+01	9.566669e+01	2.095991e+00	8.129506e-01
-9	Rv1915	-9	0	A	T	0.231	-1.211313e+02	8.688062e+01	2.069540e+00	1.634658e-01
-9	Rv1916	-9	0	A	T	0.036	3.759870e+01	8.508981e+01	2.081400e+00	6.586497e-01
-9	Rv1917c	-9	0	A	T	0.496	1.846454e+02	1.445128e+02	2.094916e+00	2.015597e-01
-9	Rv1918c	-9	0	A	T	0.123	9.586789e+01	4.223476e+01	2.078068e+00	2.336329e-02
-9	Rv1920	-9	0	A	T	0.169	5.772302e+01	5.357039e+01	2.109970e+00	2.814312e-01
-9	Rv1921c	-9	0	A	T	0.032	-8.082216e+01	6.108217e+01	2.041691e+00	1.859903e-01
-9	Rv1922	-9	0	A	T	0.013	8.107706e+01	7.066859e+01	2.088791e+00	2.514557e-01
-9	Rv1923	-9	0	A	T	0.015	-1.684217e+02	6.344754e+01	2.071207e+00	8.030756e-03
-9	Rv1925	-9	0	A	T	0.062	-5.565494e+00	7.028405e+01	2.080616e+00	9.368960e-01
-9	Rv1927	-9	0	A	T	0.053	-1.126753e+02	1.234757e+02	2.099707e+00	3.616436e-01
-9	Rv1928c	-9	0	A	T	0.012	-4.827140e+01	7.129859e+01	2.087851e+00	4.984955e-01
-9	Rv1931c	-9	0	A	T	0.017	-1.131998e+02	9.986931e+01	2.055356e+00	2.572034e-01
-9	Rv1933c	-9	0	A	T	0.053	-7.084560e+01	1.021392e+02	2.081956e+00	4.880346e-01
-9	Rv1934c	-9	0	A	T	0.074	3.288488e+01	6.681718e+01	2.079251e+00	6.226805e-01
-9	Rv1935c	-9	0	A	T	0.028	-3.933463e+01	6.434575e+01	2.070466e+00	5.410975e-01
-9	Rv1936	-9	0	A	T	0.065	4.885146e+01	9.857545e+01	2.078630e+00	6.202711e-01
-9	Rv1937	-9	0	A	T	0.048	-7.820915e+01	5.525626e+01	2.096292e+00	1.571722e-01
-9	Rv1938	-9	0	A	T	0.061	-1.299918e+02	8.016359e+01	2.095883e+00	1.051137e-01
-9	Rv1939	-9	0	A	T	0.046	-9.204493e+01	1.166809e+02	2.097280e+00	4.303244e-01
-9	Rv1945	-9	0	A	T	0.279	1.640934e+01	3.409959e+01	2.097007e+00	6.304352e-01
-9	Rv1948c	-9	0	A	T	0.072	1.107771e+02	1.215345e+02	2.095084e+00	3.621928e-01
-9	Rv1949c	-9	0	A	T	0.014	-8.760359e+01	8.211021e+01	2.068974e+00	2.861962e-01
-9	Rv1957	-9	0	A	T	0.155	-1.078572e+02	1.181922e+02	2.080188e+00	3.616292e-01
-9	Rv1960c	-9	0	A	T	0.013	1.640351e+02	7.050281e+01	2.027217e+00	2.012340e-02
-9	Rv1961	-9	0	A	T	0.016	1.018093e+01	1.713823e+02	2.083912e+00	9.526380e-01
-9	Rv1963c	-9	0	A	T	0.014	7.250829e+01	1.445426e+02	2.080740e+00	6.159983e-01
-9	Rv1965	-9	0	A	T	0.016	-8.172071e+01	1.089681e+02	2.083494e+00	4.534080e-01
-9	Rv1966	-9	0	A	T	0.071	2.446298e+00	1.140641e+02	2.084976e+00	9.828923e-01
-9	Rv1967	-9	0	A	T	0.030	2.149877e+01	6.598598e+01	2.092010e+00	7.446172e-01
-9	Rv1968	-9	0	A	T	0.033	8.682174e+01	7.058536e+01	2.089762e+00	2.188904e-01
-9	Rv1969	-9	0	A	T	0.048	-5.976855e+01	6.653795e+01	2.069739e+00	3.691970e-01
-9	Rv1971	-9	0	A	T	0.437	-4.299427e+01	4.027915e+01	2.074879e+00	2.859683e-01
-9	Rv1972	-9	0	A	T	0.049	-1.441541e+02	1.279583e+02	2.086044e+00	2.601130e-01
-9	Rv1974	-9	0	A	T	0.010	3.458170e+01	7.646038e+01	2.069761e+00	6.511342e-01
-9	Rv1977	-9	0	A	T	0.014	-8.774096e+01	7.455671e+01	2.076509e+00	2.394574e-01
-9	Rv1978	-9	0	A	T	0.066	-2.607317e+00	9.178927e+01	2.081254e+00	9.773427e-01
-9	Rv1979c	-9	0	A	T	0.021	-3.609071e-01	6.466838e+01	2.083557e+00	9.955479e-01
-9	Rv1980c	-9	0	A	T	0.044	7.816275e+01	8.225054e+01	2.069206e+00	3.421203e-01
-9	Rv1982c	-9	0	A	T	0.153	-9.596961e+01	1.021418e+02	2.072131e+00	3.475958e-01
-9	Rv1983	-9	0	A	T	0.040	-4.769676e+01	7.034883e+01	2.073310e+00	4.978792e-01
-9	Rv1986	-9	0	A	T	0.053	3.138739e+01	8.735728e+01	2.083409e+00	7.194245e-01
-9	Rv1987	-9	0	A	T	0.198	-9.891974e+01	1.831397e+02	2.093808e+00	5.891898e-01
-9	Rv1991c	-9	0	A	T	0.020	5.490616e+00	1.110591e+02	2.087119e+00	9.605766e-01
-9	Rv1992c	-9	0	A	T	0.058	-5.124185e+00	5.172558e+01	2.082410e+00	9.211007e-01
-9	Rv1993c	-9	0	A	T	0.011	-1.391308e+02	1.024871e+02	2.101760e+00	1.748230e-01
-9	Rv1995	-9	0	A	T	0.109	9.272035e+01	6.502787e+01	2.083055e+00	1.541286e-01
-9	Rv1996	-9	0	A	T	0.027	5.122400e+01	8.258201e+01	2.088032e+00	5.351722e-01
-9	Rv1997	-9	0	A	T	0.092	7.502540e+01	6.594380e+01	2.054928e+00	2.554294e-01
-9	Rv1998c	-9	0	A	T	0.029	2.142657e+02	9.360428e+01	2.068598e+00	2.222136e-02
-9	Rv1999c	-9	0	A	T	0.090	-1.086464e+01	6.353373e+01	2.080916e+00	8.642434e-01
-9	Rv2000	-9	0	A	T	0.062	1.247768e+02	8.042122e+01	2.038143e+00	1.209936e-01
-9	Rv2002	-9	0	A	T	0.156	-1.521946e+02	7.744423e+01	2.053882e+00	4.958288e-02
-9	Rv2003c	-9	0	A	T	0.014	-1.035609e+01	7.675988e+01	2.081277e+00	8.926977e-01
-9	Rv2006	-9	0	A	T	0.042	-4.972430e+01	4.313351e+01	2.094452e+00	2.491855e-01
-9	Rv2008c	-9	0	A	T	0.055	-2.040368e+01	9.874611e+01	2.084494e+00	8.363301e-01
-9	Rv2013	-9	0	A	T	0.017	-1.060204e+02	1.170338e+02	2.085831e+00	3.651442e-01
-9	Rv2015c	-9	0	A	T	0.013	-2.248185e+01	7.306169e+01	2.080117e+00	7.583474e-01
-9	Rv2016	-9	0	A	T	0.167	-3.359937e+01	5.834157e+01	2.068788e+00	5.647682e-01
-9	Rv2017	-9	0	A	T	0.494	1.386608e+02	1.443139e+02	2.085773e+00	3.368016e-01
-9	Rv2019	-9	0	A	T	0.016	4.047895e+01	1.117171e+02	2.080025e+00	7.171558e-01
-9	Rv2020c	-9	0	A	T	0.374	3.072469e+01	4.093280e+01	2.079607e+00	4.530093e-01
-9	Rv2021c	-9	0	A	T	0.014	-1.100993e+02	1.720287e+02	2.080636e+00	5.222715e-01
-9	Rv2022c	-9	0	A	T	0.187	-8.938215e+01	7.423911e+01	2.095635e+00	2.287982e-01
-9	Rv2023A	-9	0	A	T	0.084	-4.538072e+01	3.939178e+01	2.111384e+00	2.494995e-01
-9	Rv2024c	-9	0	A	T	0.500	-1.317030e+02	3.677772e+02	2.083138e+00	7.203173e-01
-9	Rv2025c	-9	0	A	T	0.034	1.114988e+02	6.864865e+01	2.078334e+00	1.045550e-01
-9	Rv2027c	-9	0	A	T	0.062	3.926886e+01	8.304730e+01	2.077645e+00	6.363930e-01
-9	Rv2029c	-9	0	A	T	0.016	-1.055581e+02	7.586002e+01	2.061606e+00	1.642952e-01
-9	Rv2030c	-9	0	A	T	0.042	-9.314443e+01	7.013886e+01	2.067877e+00	1.843902e-01
-9	Rv2032	-9	0	A	T	0.012	1.672251e+01	7.365226e+01	2.085502e+00	8.204199e-01
-9	Rv2035	-9	0	A	T	0.013	-5.902701e+01	1.327311e+02	2.084688e+00	6.565959e-01
-9	Rv2036	-9	0	A	T	0.031	-3.715017e+01	8.429648e+01	2.083810e+00	6.594908e-01
-9	Rv2037c	-9	0	A	T	0.497	-2.364565e+02	1.853307e+02	2.069553e+00	2.022115e-01
-9	Rv2038c	-9	0	A	T	0.022	-1.426040e+01	9.913309e+01	2.081385e+00	8.856384e-01
-9	Rv2039c	-9	0	A	T	0.496	-9.505327e+01	1.811710e+02	2.093025e+00	5.999007e-01
-9	Rv2041c	-9	0	A	T	0.040	3.100812e+01	7.121931e+01	2.067583e+00	6.633457e-01
-9	Rv2042c	-9	0	A	T	0.045	2.023484e+02	6.574405e+01	1.969029e+00	2.124898e-03
-9	Rv2043c	-9	0	A	T	0.229	2.789782e+02	2.110388e+01	1.198745e+00	1.011950e-37
-9	Rv2046	-9	0	A	T	0.015	-6.828825e+01	1.202075e+02	2.082533e+00	5.700655e-01
-9	Rv2047c	-9	0	A	T	0.059	5.630916e+01	8.870926e+01	2.085274e+00	5.256862e-01
-9	Rv2048c	-9	0	A	T	0.475	-1.938085e+01	6.994142e+01	2.088265e+00	7.817426e-01
-9	Rv2051c	-9	0	A	T	0.021	-6.468643e+01	7.940820e+01	2.068665e+00	4.154335e-01
-9	Rv2052c	-9	0	A	T	0.049	-1.838552e+01	9.920195e+01	2.082507e+00	8.529932e-01
-9	Rv2056c	-9	0	A	T	0.022	1.461651e+02	1.162975e+02	2.092649e+00	2.090240e-01
-9	Rv2057c	-9	0	A	T	0.051	-1.608928e+02	1.580485e+02	2.092205e+00	3.088522e-01
-9	Rv2059	-9	0	A	T	0.180	4.879104e+01	6.881265e+01	2.075802e+00	4.784144e-01
-9	Rv2062c	-9	0	A	T	0.098	-8.262162e+00	4.744445e+01	2.080296e+00	8.617771e-01
-9	Rv2066	-9	0	A	T	0.010	-6.183964e+01	7.168478e+01	2.066367e+00	3.884689e-01
-9	Rv2067c	-9	0	A	T	0.167	-5.766282e+01	8.122184e+01	2.068868e+00	4.778559e-01
-9	Rv2071c	-9	0	A	T	0.072	-1.812685e+02	1.209621e+02	2.098773e+00	1.342096e-01
-9	Rv2072c	-9	0	A	T	0.471	-6.074440e+01	1.371632e+02	2.091948e+00	6.579323e-01
-9	Rv2073c	-9	0	A	T	0.043	3.682042e+01	8.878394e+01	2.084459e+00	6.784096e-01
-9	Rv2075c	-9	0	A	T	0.076	-7.835434e+00	8.521600e+01	2.084017e+00	9.267523e-01
-9	Rv2077c	-9	0	A	T	0.041	-1.358747e+02	9.124292e+01	2.041171e+00	1.366678e-01
-9	Rv2078	-9	0	A	T	0.457	3.463946e+00	1.121639e+02	2.092316e+00	9.753673e-01
-9	Rv2079	-9	0	A	T	0.462	3.060004e+01	7.472978e+01	2.087438e+00	6.822519e-01
-9	Rv2081c	-9	0	A	T	0.060	-5.488069e+01	3.516071e+01	2.053728e+00	1.187801e-01
-9	Rv2082	-9	0	A	T	0.492	-2.934005e+01	9.654288e+01	2.081130e+00	7.612431e-01
-9	Rv2083	-9	0	A	T	0.491	-5.237660e+01	9.261674e+01	2.083347e+00	5.718091e-01
-9	Rv2084	-9	0	A	T	0.031	9.150020e+00	6.242626e+01	2.082009e+00	8.834895e-01
-9	Rv2088	-9	0	A	T	0.062	-1.879725e+00	7.782648e+01	2.083980e+00	9.807341e-01
-9	Rv2089c	-9	0	A	T	0.061	1.305841e+02	8.894362e+01	2.041720e+00	1.422790e-01
-9	Rv2090	-9	0	A	T	0.430	-1.138299e+02	1.165689e+02	2.071638e+00	3.289805e-01
-9	Rv2092c	-9	0	A	T	0.020	-2.459329e+00	5.354373e+01	2.079639e+00	9.633715e-01
-9	Rv2093c	-9	0	A	T	0.012	-3.591919e+01	7.035910e+01	2.087248e+00	6.097715e-01
-9	Rv2095c	-9	0	A	T	0.012	-6.103257e+01	9.352735e+01	2.081956e+00	5.141425e-01
-9	Rv2096c	-9	0	A	T	0.056	1.120695e+02	1.245989e+02	2.093929e+00	3.685689e-01
-9	Rv2098c	-9	0	A	T	0.460	6.247824e+01	5.582351e+01	2.071129e+00	2.632387e-01
-9	Rv2101	-9	0	A	T	0.401	-8.785826e+01	6.380773e+01	2.062667e+00	1.687522e-01
-9	Rv2102	-9	0	A	T	0.087	1.437755e+01	4.580593e+01	2.074096e+00	7.536583e-01
-9	Rv2103c	-9	0	A	T	0.073	-8.565260e+01	7.650656e+01	2.086159e+00	2.630956e-01
-9	Rv2108	-9	0	A	T	0.031	-5.353566e+01	1.356729e+02	2.090912e+00	6.932018e-01
-9	Rv2109c	-9	0	A	T	0.228	-7.488445e+01	1.125357e+02	2.087332e+00	5.058841e-01
-9	Rv2112c	-9	0	A	T	0.139	-5.124347e+01	2.887711e+01	2.022964e+00	7.618755e-02
-9	Rv2113	-9	0	A	T	0.022	-4.167991e+01	7.405177e+01	2.102440e+00	5.736266e-01
-9	Rv2119	-9	0	A	T	0.010	-7.927426e+01	8.086798e+01	2.071287e+00	3.271079e-01
-9	Rv2123	-9	0	A	T	0.278	-4.823050e+01	7.243857e+01	2.085758e+00	5.056385e-01
-9	Rv2124c	-9	0	A	T	0.060	1.207417e+02	4.591147e+01	2.067670e+00	8.633259e-03
-9	Rv2125	-9	0	A	T	0.491	6.463148e+01	9.917332e+01	2.083096e+00	5.146981e-01
-9	Rv2127	-9	0	A	T	0.080	-1.273119e+01	1.247957e+02	2.084191e+00	9.187581e-01
-9	Rv2129c	-9	0	A	T	0.019	3.781546e+01	8.213990e+01	2.081130e+00	6.453145e-01
-9	Rv2130c	-9	0	A	T	0.012	1.310645e+02	7.636586e+01	2.043134e+00	8.632923e-02
-9	Rv2133c	-9	0	A	T	0.015	-8.291756e+00	1.164760e+02	2.083424e+00	9.432577e-01
-9	Rv2136c	-9	0	A	T	0.021	-6.007702e+01	1.367163e+02	2.077146e+00	6.604176e-01
-9	Rv2138	-9	0	A	T	0.023	-3.902288e+01	5.911298e+01	2.073919e+00	5.092701e-01
-9	Rv2139	-9	0	A	T	0.058	-5.339831e+01	1.139726e+02	2.072980e+00	6.394850e-01
-9	Rv2141c	-9	0	A	T	0.012	1.324892e+02	8.924502e+01	2.065872e+00	1.378823e-01
-9	Rv2143	-9	0	A	T	0.014	6.589063e+01	6.624797e+01	2.065305e+00	3.200964e-01
-9	Rv2147c	-9	0	A	T	0.117	-2.679166e+01	1.001462e+02	2.081412e+00	7.891033e-01
-9	Rv2148c	-9	0	A	T	0.049	1.462538e+02	1.144438e+02	2.113580e+00	2.014739e-01
-9	Rv2152c	-9	0	A	T	0.016	-6.610077e+01	6.951058e+01	2.072178e+00	3.417929e-01
-9	Rv2153c	-9	0	A	T	0.069	6.494352e+00	9.153011e+01	2.081504e+00	9.434450e-01
-9	Rv2155c	-9	0	A	T	0.486	4.653741e+01	7.753180e+01	2.085822e+00	5.484439e-01
-9	Rv2157c	-9	0	A	T	0.019	-1.226619e+02	7.552604e+01	2.123927e+00	1.045749e-01
-9	Rv2158c	-9	0	A	T	0.040	1.416446e+01	7.367044e+01	2.082049e+00	8.475597e-01
-9	Rv2160c	-9	0	A	T	0.070	-4.507093e+01	1.786213e+02	2.086064e+00	8.008248e-01
-9	Rv2161c	-9	0	A	T	0.023	1.347965e+01	1.117978e+02	2.084067e+00	9.040473e-01
-9	Rv2162c	-9	0	A	T	0.019	5.168325e+01	5.720286e+01	2.086842e+00	3.664087e-01
-9	Rv2163c	-9	0	A	T	0.027	5.993647e+01	8.325082e+01	2.084667e+00	4.716732e-01
-9	Rv2173	-9	0	A	T	0.026	1.444566e+02	4.258754e+01	2.003484e+00	7.128259e-04
-9	Rv2174	-9	0	A	T	0.017	-6.454989e+01	8.748458e+01	2.077777e+00	4.607310e-01
-9	Rv2176	-9	0	A	T	0.166	2.583524e+01	5.842988e+01	2.073434e+00	6.584418e-01
-9	Rv2177c	-9	0	A	T	0.187	1.127490e+00	4.197245e+01	2.082757e+00	9.785731e-01
-9	Rv2178c	-9	0	A	T	0.424	-6.211349e+01	9.656892e+01	2.100257e+00	5.201952e-01
-9	Rv2180c	-9	0	A	T	0.051	-8.769307e+00	1.041019e+02	2.084862e+00	9.328792e-01
-9	Rv2185c	-9	0	A	T	0.020	9.694858e+01	9.699492e+01	2.063149e+00	3.177111e-01
-9	Rv2187	-9	0	A	T	0.072	1.535645e+01	1.178715e+02	2.083074e+00	8.963623e-01
-9	Rv2188c	-9	0	A	T	0.013	-4.536109e+01	8.829940e+01	2.081383e+00	6.075278e-01
-9	Rv2190c	-9	0	A	T	0.027	9.873091e+00	6.445722e+01	2.084369e+00	8.782837e-01
-9	Rv2191	-9	0	A	T	0.049	2.050076e+02	6.810295e+01	2.089731e+00	2.656025e-03
-9	Rv2197c	-9	0	A	T	0.015	5.041900e+01	1.100403e+02	2.088154e+00	6.468882e-01
-9	Rv2201	-9	0	A	T	0.012	5.976389e+01	8.573953e+01	2.072321e+00	4.858912e-01
-9	Rv2205c	-9	0	A	T	0.028	4.730323e+01	7.814056e+01	2.076911e+00	5.450356e-01
-9	Rv2207	-9	0	A	T	0.018	-7.618466e+01	7.926411e+01	2.056357e+00	3.366397e-01
-9	Rv2210c	-9	0	A	T	0.024	-1.115431e+02	1.021548e+02	2.089012e+00	2.750600e-01
-9	Rv2212	-9	0	A	T	0.010	-1.469412e+02	8.021911e+01	2.047592e+00	6.719712e-02
-9	Rv2213	-9	0	A	T	0.043	1.163097e+02	6.737552e+01	2.037251e+00	8.451148e-02
-9	Rv2214c	-9	0	A	T	0.046	-3.403994e+01	6.265166e+01	2.106001e+00	5.869938e-01
-9	Rv2216	-9	0	A	T	0.012	1.581337e+02	7.194236e+01	2.010723e+00	2.810476e-02
-9	Rv2221c	-9	0	A	T	0.027	-4.531150e+01	5.623719e+01	2.093858e+00	4.205377e-01
-9	Rv2226	-9	0	A	T	0.474	-3.174757e+01	1.397683e+02	2.081097e+00	8.203440e-01
-9	Rv2227	-9	0	A	T	0.011	-1.000624e+01	1.110134e+02	2.084725e+00	9.281923e-01
-9	Rv2230c	-9	0	A	T	0.031	-6.651215e+01	1.070549e+02	2.105972e+00	5.345080e-01
-9	Rv2231c	-9	0	A	T	0.028	3.126884e+01	8.373099e+01	2.089907e+00	7.088734e-01
-9	Rv2234	-9	0	A	T	0.025	-4.940412e+01	1.259173e+02	2.087909e+00	6.948554e-01
-9	Rv2235	-9	0	A	T	0.015	9.821237e+01	8.055002e+01	2.065671e+00	2.229424e-01
-9	Rv2236c	-9	0	A	T	0.472	-1.875621e+01	1.242718e+02	2.084009e+00	8.800531e-01
-9	Rv2237	-9	0	A	T	0.035	4.918010e+01	1.552879e+02	2.079613e+00	7.515154e-01
-9	Rv2240c	-9	0	A	T	0.010	-1.062794e+02	1.200690e+02	2.088524e+00	3.762233e-01
-9	Rv2241	-9	0	A	T	0.019	2.031392e+02	8.960449e+01	2.112184e+00	2.353524e-02
-9	Rv2242	-9	0	A	T	0.067	6.292444e+01	6.052105e+01	2.065638e+00	2.986499e-01
-9	Rv2245	-9	0	A	T	0.127	1.322988e+02	8.253462e+01	2.078369e+00	1.091671e-01
-9	Rv2247	-9	0	A	T	0.076	6.066343e+01	1.218578e+02	2.085181e+00	6.186865e-01
-9	Rv2248	-9	0	A	T	0.066	-7.546185e+01	7.146438e+01	2.066546e+00	2.911758e-01
-9	Rv2249c	-9	0	A	T	0.011	1.916815e+02	7.683839e+01	2.048932e+00	1.272199e-02
-9	Rv2252	-9	0	A	T	0.052	-5.703891e+01	1.062863e+02	2.081676e+00	5.915907e-01
-9	Rv2258c	-9	0	A	T	0.010	-7.932017e+00	7.113296e+01	2.079986e+00	9.112278e-01
-9	Rv2263	-9	0	A	T	0.016	2.474479e+01	5.931519e+01	2.079217e+00	6.766134e-01
-9	Rv2264c	-9	0	A	T	0.093	-1.230029e+02	6.749040e+01	2.037081e+00	6.858447e-02
-9	Rv2265	-9	0	A	T	0.034	-2.677307e+01	8.146638e+01	2.086060e+00	7.424764e-01
-9	Rv2266	-9	0	A	T	0.028	-1.954800e+01	8.327387e+01	2.076514e+00	8.144415e-01
-9	Rv2267c	-9	0	A	T	0.023	1.085043e+02	5.870709e+01	2.078787e+00	6.477545e-02
-9	Rv2268c	-9	0	A	T	0.125	1.065574e+02	6.869465e+01	2.071851e+00	1.210815e-01
-9	Rv2270	-9	0	A	T	0.021	2.225489e+01	7.116787e+01	2.077839e+00	7.545468e-01
-9	Rv2274c	-9	0	A	T	0.056	4.511298e+01	1.323012e+02	2.079351e+00	7.331636e-01
-9	Rv2275	-9	0	A	T	0.028	8.508252e+01	7.711379e+01	2.099375e+00	2.700666e-01
-9	Rv2276	-9	0	A	T	0.080	7.931222e+01	8.146156e+01	2.093782e+00	3.304124e-01
-9	Rv2277c	-9	0	A	T	0.042	-1.005602e+00	3.598789e+01	2.079398e+00	9.777117e-01
-9	Rv2280	-9	0	A	T	0.110	-4.047699e+00	4.191880e+01	2.085480e+00	9.230890e-01
-9	Rv2281	-9	0	A	T	0.018	1.111813e+02	6.801377e+01	2.071192e+00	1.023348e-01
-9	Rv2284	-9	0	A	T	0.058	-3.963735e+01	8.403553e+01	2.087035e+00	6.372318e-01
-9	Rv2285	-9	0	A	T	0.040	-1.279466e+02	7.665058e+01	2.073428e+00	9.529329e-02
-9	Rv2290	-9	0	A	T	0.077	1.345087e+02	1.067304e+02	2.058231e+00	2.077795e-01
-9	Rv2291	-9	0	A	T	0.020	1.870874e+02	7.212895e+01	2.024981e+00	9.589506e-03
-9	Rv2293c	-9	0	A	T	0.073	1.039343e+02	1.221348e+02	2.099212e+00	3.949230e-01
-9	Rv2296	-9	0	A	T	0.115	-1.663131e+02	1.054035e+02	2.078699e+00	1.148169e-01
-9	Rv2297	-9	0	A	T	0.039	-5.667796e+01	9.911973e+01	2.086390e+00	5.675386e-01
-9	Rv2298	-9	0	A	T	0.021	-1.693779e+02	6.578009e+01	2.065868e+00	1.012650e-02
-9	Rv2300c	-9	0	A	T	0.083	-8.446740e+01	8.227371e+01	2.133944e+00	3.047529e-01
-9	Rv2301	-9	0	A	T	0.011	1.309142e+01	9.464850e+01	2.083618e+00	8.900100e-01
-9	Rv2303c	-9	0	A	T	0.020	-2.375300e+01	1.137087e+02	2.083940e+00	8.345612e-01
-9	Rv2305	-9	0	A	T	0.011	1.906605e+01	7.987273e+01	2.081619e+00	8.113683e-01
-9	Rv2307c	-9	0	A	T	0.228	6.794721e+01	9.961032e+01	2.092851e+00	4.952673e-01
-9	Rv2308	-9	0	A	T	0.128	-2.825661e+01	8.872432e+01	2.089034e+00	7.501701e-01
-9	Rv2314c	-9	0	A	T	0.021	6.747376e+01	7.750838e+01	2.082357e+00	3.841544e-01
-9	Rv2316	-9	0	A	T	0.226	-1.916703e+01	1.461785e+02	2.093200e+00	8.956983e-01
-9	Rv2317	-9	0	A	T	0.013	1.532123e+02	1.721233e+02	2.079305e+00	3.735455e-01
-9	Rv2318	-9	0	A	T	0.016	-7.380412e+01	8.202915e+01	2.055313e+00	3.684155e-01
-9	Rv2319c	-9	0	A	T	0.016	1.929522e+01	7.072027e+01	2.083838e+00	7.850167e-01
-9	Rv2320c	-9	0	A	T	0.015	4.449754e+00	6.939190e+01	2.081580e+00	9.488797e-01
-9	Rv2321c	-9	0	A	T	0.013	2.816149e+01	8.221689e+01	2.084704e+00	7.320049e-01
-9	Rv2323c	-9	0	A	T	0.048	1.455841e+02	6.957742e+01	2.049069e+00	3.657859e-02
-9	Rv2326c	-9	0	A	T	0.053	2.934322e+01	7.035591e+01	2.085317e+00	6.766911e-01
-9	Rv2328	-9	0	A	T	0.114	2.174355e+01	8.380378e+01	2.087882e+00	7.953193e-01
-9	Rv2329c	-9	0	A	T	0.019	-9.501351e+01	6.735174e+01	2.064940e+00	1.585491e-01
-9	Rv2332	-9	0	A	T	0.013	1.354718e+02	9.418899e+01	2.080890e+00	1.505686e-01
-9	Rv2333c	-9	0	A	T	0.218	1.295273e+01	6.355051e+01	2.083496e+00	8.385248e-01
-9	Rv2334	-9	0	A	T	0.019	8.534705e+01	1.031318e+02	2.065368e+00	4.080620e-01
-9	Rv2336	-9	0	A	T	0.016	-2.207767e+01	6.554211e+01	2.071054e+00	7.362817e-01
-9	Rv2337c	-9	0	A	T	0.494	9.426844e+01	1.191497e+02	2.083335e+00	4.289724e-01
-9	Rv2338c	-9	0	A	T	0.027	-1.015222e+02	6.592132e+01	2.099317e+00	1.237694e-01
-9	Rv2339	-9	0	A	T	0.290	2.673024e+01	5.173779e+01	2.095620e+00	6.054817e-01
-9	Rv2340c	-9	0	A	T	0.011	-1.262964e+02	7.056523e+01	2.092436e+00	7.370077e-02
-9	Rv2342	-9	0	A	T	0.029	3.535354e+01	9.870189e+01	2.097977e+00	7.202578e-01
-9	Rv2344c	-9	0	A	T	0.018	-3.237043e+01	1.053344e+02	2.075481e+00	7.586513e-01
-9	Rv2345	-9	0	A	T	0.015	1.736599e+01	7.134788e+01	2.084597e+00	8.077314e-01
-9	Rv2346c	-9	0	A	T	0.119	4.006409e+01	2.874346e+01	2.069291e+00	1.635797e-01
-9	Rv2347c	-9	0	A	T	0.092	2.519958e+01	4.132069e+01	2.086843e+00	5.420556e-01
-9	Rv2348c	-9	0	A	T	0.023	8.557471e+01	8.709592e+01	2.073748e+00	3.260032e-01
-9	Rv2349c	-9	0	A	T	0.080	3.673918e+01	6.793732e+01	2.073838e+00	5.887432e-01
-9	Rv2350c	-9	0	A	T	0.015	-1.469766e+01	6.402710e+01	2.077568e+00	8.184715e-01
-9	Rv2351c	-9	0	A	T	0.353	1.802144e+01	3.501414e+01	2.067600e+00	6.068490e-01
-9	Rv2352c	-9	0	A	T	0.058	7.189687e+01	5.351386e+01	2.075122e+00	1.793176e-01
-9	Rv2353c	-9	0	A	T	0.093	5.098468e+01	2.561210e+01	2.075700e+00	4.670992e-02
-9	Rv2356c	-9	0	A	T	0.344	2.268358e+01	2.683469e+01	2.075720e+00	3.980806e-01
-9	Rv2359	-9	0	A	T	0.012	1.036653e+02	1.003081e+02	2.091554e+00	3.015593e-01
-9	Rv2360c	-9	0	A	T	0.227	-5.853526e+01	1.171218e+02	2.086028e+00	6.173062e-01
-9	Rv2366c	-9	0	A	T	0.052	7.944506e+00	8.012219e+01	2.080650e+00	9.210292e-01
-9	Rv2368c	-9	0	A	T	0.039	1.660672e+01	9.722042e+01	2.081854e+00	8.643933e-01
-9	Rv2370c	-9	0	A	T	0.025	1.313771e+01	9.110766e+01	2.082951e+00	8.853630e-01
-9	Rv2373c	-9	0	A	T	0.042	-1.536261e+02	1.301067e+02	2.098003e+00	2.378906e-01
-9	Rv2376c	-9	0	A	T	0.017	4.752536e+01	1.224467e+02	2.087712e+00	6.979771e-01
-9	Rv2377c	-9	0	A	T	0.499	-1.468217e+02	5.763908e+02	2.095554e+00	7.989715e-01
-9	Rv2379c	-9	0	A	T	0.471	2.250727e+02	1.740075e+02	2.087928e+00	1.960592e-01
-9	Rv2380c	-9	0	A	T	0.058	1.606251e+01	4.855185e+01	2.087707e+00	7.408198e-01
-9	Rv2381c	-9	0	A	T	0.028	1.986853e+01	6.209482e+01	2.077475e+00	7.490372e-01
-9	Rv2382c	-9	0	A	T	0.013	7.072979e+01	1.466663e+02	2.081338e+00	6.297023e-01
-9	Rv2383c	-9	0	A	T	0.118	-2.155174e+01	5.730827e+01	2.082705e+00	7.069230e-01
-9	Rv2384	-9	0	A	T	0.037	-6.339064e+01	8.090391e+01	2.093973e+00	4.334458e-01
-9	Rv2385	-9	0	A	T	0.038	-1.021283e+02	1.108693e+02	2.074732e+00	3.571225e-01
-9	Rv2391	-9	0	A	T	0.059	-2.066808e+01	7.452778e+01	2.095404e+00	7.815742e-01
-9	Rv2394	-9	0	A	T	0.149	1.912961e+01	5.280369e+01	2.083653e+00	7.171980e-01
-9	Rv2395	-9	0	A	T	0.045	1.912216e+01	6.641469e+01	2.079929e+00	7.734492e-01
-9	Rv2396	-9	0	A	T	0.086	-3.195059e+01	5.552640e+01	2.087139e+00	5.651029e-01
-9	Rv2398c	-9	0	A	T	0.471	2.017988e+02	2.142776e+02	2.076526e+00	3.464731e-01
-9	Rv2400c	-9	0	A	T	0.063	-1.111119e+00	1.442607e+02	2.084716e+00	9.938557e-01
-9	Rv2402	-9	0	A	T	0.185	-4.808480e+01	5.480307e+01	2.092851e+00	3.804112e-01
-9	Rv2403c	-9	0	A	T	0.039	-4.263922e+01	9.923365e+01	2.085745e+00	6.674896e-01
-9	Rv2406c	-9	0	A	T	0.013	-4.333387e+01	1.489558e+02	2.084850e+00	7.711566e-01
-9	Rv2408	-9	0	A	T	0.057	-1.798625e+02	1.081186e+02	2.092541e+00	9.641866e-02
-9	Rv2414c	-9	0	A	T	0.040	2.911398e+01	8.858006e+01	2.083149e+00	7.424502e-01
-9	Rv2415c	-9	0	A	T	0.133	3.660060e+01	7.455195e+01	2.095894e+00	6.235437e-01
-9	Rv2416c	-9	0	A	T	0.012	1.571751e+02	7.460006e+01	2.032824e+00	3.530001e-02
-9	Rv2423	-9	0	A	T	0.014	-1.581910e+02	8.826135e+01	2.072058e+00	7.329619e-02
-9	Rv2424c	-9	0	A	T	0.072	-3.344689e+01	4.741228e+01	2.079774e+00	4.806466e-01
-9	Rv2425c	-9	0	A	T	0.049	-3.161557e+01	7.452549e+01	2.080212e+00	6.714657e-01
-9	Rv2427c	-9	0	A	T	0.016	-7.790939e+01	9.349688e+01	2.083432e+00	4.048243e-01
-9	Rv2428	-9	0	A	T	0.017	-1.344458e+00	1.032051e+02	2.082476e+00	9.896080e-01
-9	Rv2433c	-9	0	A	T	0.063	2.600091e+00	1.272350e+02	2.083793e+00	9.836989e-01
-9	Rv2434c	-9	0	A	T	0.021	7.761685e+00	5.198969e+01	2.084647e+00	8.813437e-01
-9	Rv2435c	-9	0	A	T	0.024	7.545836e+01	5.197079e+01	2.104296e+00	1.467386e-01
-9	Rv2436	-9	0	A	T	0.397	6.326010e+01	4.262098e+01	2.035267e+00	1.379639e-01
-9	Rv2437	-9	0	A	T	0.057	1.656278e+02	1.231426e+02	2.061850e+00	1.788361e-01
-9	Rv2438c	-9	0	A	T	0.206	8.819792e+01	8.179837e+01	2.079622e+00	2.811107e-01
-9	Rv2439c	-9	0	A	T	0.221	6.199173e+01	6.931092e+01	2.074800e+00	3.712583e-01
-9	Rv2440c	-9	0	A	T	0.072	1.968509e+02	5.989174e+01	2.004941e+00	1.038016e-03
-9	Rv2443	-9	0	A	T	0.090	8.389403e+01	6.539551e+01	2.054737e+00	1.997453e-01
-9	Rv2444c	-9	0	A	T	0.016	-9.197968e+01	6.118621e+01	2.054650e+00	1.329893e-01
-9	Rv2446c	-9	0	A	T	0.199	5.120607e+01	1.378470e+02	2.095100e+00	7.103423e-01
-9	Rv2447c	-9	0	A	T	0.040	1.111335e+02	5.472844e+01	2.078121e+00	4.247691e-02
-9	Rv2448c	-9	0	A	T	0.010	-7.124577e+01	6.909853e+01	2.071633e+00	3.026803e-01
-9	Rv2450c	-9	0	A	T	0.497	8.098963e+01	2.026192e+02	2.091890e+00	6.894273e-01
-9	Rv2452c	-9	0	A	T	0.037	-1.727691e+02	1.221171e+02	2.063789e+00	1.573503e-01
-9	Rv2455c	-9	0	A	T	0.094	-3.058166e+01	7.845680e+01	2.085344e+00	6.967502e-01
-9	Rv2457c	-9	0	A	T	0.015	4.285027e+01	1.946469e+02	2.089018e+00	8.257908e-01
-9	Rv2458	-9	0	A	T	0.497	-2.875546e+02	2.457645e+02	2.093724e+00	2.421795e-01
-9	Rv2462c	-9	0	A	T	0.012	6.050214e+01	1.025084e+02	2.088763e+00	5.551391e-01
-9	Rv2465c	-9	0	A	T	0.019	-2.565028e+02	1.284525e+02	2.079907e+00	4.602892e-02
-9	Rv2467	-9	0	A	T	0.019	6.890626e+01	7.301537e+01	2.109348e+00	3.454710e-01
-9	Rv2471	-9	0	A	T	0.073	3.301584e+01	8.808118e+01	2.079767e+00	7.078394e-01
-9	Rv2473	-9	0	A	T	0.123	-1.454700e+02	8.063227e+01	1.995416e+00	7.142360e-02
-9	Rv2476c	-9	0	A	T	0.498	1.241171e+02	3.603564e+02	2.094288e+00	7.305746e-01
-9	Rv2477c	-9	0	A	T	0.038	7.058128e+01	1.107454e+02	2.094827e+00	5.240124e-01
-9	Rv2478c	-9	0	A	T	0.040	1.045452e+02	6.937005e+01	2.082000e+00	1.320149e-01
-9	Rv2481c	-9	0	A	T	0.115	-1.111653e+02	1.181504e+02	2.076445e+00	3.469256e-01
-9	Rv2482c	-9	0	A	T	0.499	-3.928999e+02	4.050898e+02	2.081401e+00	3.322565e-01
-9	Rv2483c	-9	0	A	T	0.027	2.019799e+02	8.783348e+01	2.086123e+00	2.161584e-02
-9	Rv2484c	-9	0	A	T	0.085	1.404380e+02	6.665542e+01	2.091411e+00	3.529811e-02
-9	Rv2485c	-9	0	A	T	0.063	-1.198193e+01	7.653703e+01	2.080694e+00	8.756210e-01
-9	Rv2486	-9	0	A	T	0.029	-1.647810e+01	8.814565e+01	2.088363e+00	8.517329e-01
-9	Rv2487c	-9	0	A	T	0.085	-2.500672e+01	4.487440e+01	2.075481e+00	5.774369e-01
-9	Rv2488c	-9	0	A	T	0.060	-8.458876e+01	6.444496e+01	2.065421e+00	1.895376e-01
-9	Rv2490c	-9	0	A	T	0.084	-2.318260e+01	3.585115e+01	2.081244e+00	5.179722e-01
-9	Rv2492	-9	0	A	T	0.094	-1.027183e+01	8.811077e+01	2.080597e+00	9.072104e-01
-9	Rv2494	-9	0	A	T	0.201	7.615178e+01	1.070357e+02	2.092101e+00	4.769145e-01
-9	Rv2495c	-9	0	A	T	0.499	1.314915e+02	2.455239e+02	2.078065e+00	5.923496e-01
-9	Rv2501c	-9	0	A	T	0.017	-1.630300e+01	6.724362e+01	2.085986e+00	8.084688e-01
-9	Rv2502c	-9	0	A	T	0.074	-8.154105e+01	7.907448e+01	2.062567e+00	3.026249e-01
-9	Rv2503c	-9	0	A	T	0.120	3.160925e+01	8.082540e+01	2.087152e+00	6.957959e-01
-9	Rv2505c	-9	0	A	T	0.029	3.506192e+01	6.567610e+01	2.071372e+00	5.935207e-01
-9	Rv2508c	-9	0	A	T	0.036	-1.224555e+02	8.631434e+01	2.079978e+00	1.562003e-01
-9	Rv2510c	-9	0	A	T	0.010	-1.338768e+02	7.090829e+01	2.061492e+00	5.922488e-02
-9	Rv2511	-9	0	A	T	0.038	5.508228e+00	1.038584e+02	2.079584e+00	9.577107e-01
-9	Rv2512c	-9	0	A	T	0.137	-4.447942e+01	2.974399e+01	2.006666e+00	1.350287e-01
-9	Rv2513	-9	0	A	T	0.499	-2.771360e+02	5.921806e+02	2.099251e+00	6.398615e-01
-9	Rv2516c	-9	0	A	T	0.057	-7.839367e+00	1.130500e+02	2.082155e+00	9.447253e-01
-9	Rv2519	-9	0	A	T	0.073	8.319794e+01	6.019178e+01	2.089646e+00	1.671221e-01
-9	Rv2522c	-9	0	A	T	0.024	-3.763053e+01	5.667572e+01	2.064741e+00	5.068218e-01
-9	Rv2524c	-9	0	A	T	0.123	-9.972659e+01	4.991723e+01	2.058978e+00	4.592351e-02
-9	Rv2531c	-9	0	A	T	0.028	-3.742388e+01	5.990642e+01	2.071435e+00	5.322640e-01
-9	Rv2537c	-9	0	A	T	0.090	-9.160311e+01	1.091837e+02	2.080532e+00	4.016200e-01
-9	Rv2540c	-9	0	A	T	0.014	-6.727383e+01	7.266492e+01	2.075084e+00	3.547018e-01
-9	Rv2542	-9	0	A	T	0.500	6.165588e+02	6.361785e+02	2.085258e+00	3.326294e-01
-9	Rv2543	-9	0	A	T	0.095	-8.517360e+01	5.513021e+01	2.082580e+00	1.225791e-01
-9	Rv2544	-9	0	A	T	0.174	3.519293e+01	4.748201e+01	2.072434e+00	4.587034e-01
-9	Rv2545	-9	0	A	T	0.054	-1.175918e+02	1.780713e+02	2.093650e+00	5.091270e-01
-9	Rv2551c	-9	0	A	T	0.019	-4.465667e+01	2.616927e+02	2.091100e+00	8.645267e-01
-9	Rv2552c	-9	0	A	T	0.014	5.937577e+01	1.208170e+02	2.082691e+00	6.231823e-01
-9	Rv2553c	-9	0	A	T	0.050	1.305603e+02	6.566582e+01	2.109200e+00	4.697426e-02
-9	Rv2556c	-9	0	A	T	0.012	7.898209e+01	8.636870e+01	2.102963e+00	3.606212e-01
-9	Rv2557	-9	0	A	T	0.025	-8.469502e+01	6.922874e+01	2.100664e+00	2.213773e-01
-9	Rv2559c	-9	0	A	T	0.014	7.742879e+01	8.486389e+01	2.076132e+00	3.617185e-01
-9	Rv2560	-9	0	A	T	0.448	4.336741e+01	1.010164e+02	2.105447e+00	6.677618e-01
-9	Rv2562	-9	0	A	T	0.057	-2.715403e+00	1.236809e+02	2.083474e+00	9.824870e-01
-9	Rv2563	-9	0	A	T	0.013	-1.247230e+02	7.073493e+01	2.082279e+00	7.807304e-02
-9	Rv2564	-9	0	A	T	0.064	5.362625e+01	1.177586e+02	2.098315e+00	6.488970e-01
-9	Rv2565	-9	0	A	T	0.166	9.503225e+01	7.323196e+01	2.089613e+00	1.946041e-01
-9	Rv2566	-9	0	A	T	0.475	-1.190769e+02	1.447955e+02	2.075950e+00	4.109981e-01
-9	Rv2567	-9	0	A	T	0.497	-2.951450e+02	1.840273e+02	2.054115e+00	1.089769e-01
-9	Rv2570	-9	0	A	T	0.059	-6.275741e+01	1.054466e+02	2.087315e+00	5.518319e-01
-9	Rv2571c	-9	0	A	T	0.037	7.807739e+01	4.149985e+01	2.083502e+00	6.012221e-02
-9	Rv2573	-9	0	A	T	0.110	2.190154e+02	1.441186e+02	2.097346e+00	1.288105e-01
-9	Rv2574	-9	0	A	T	0.017	1.873559e+01	1.109568e+02	2.086200e+00	8.659347e-01
-9	Rv2575	-9	0	A	T	0.026	-1.699768e+00	6.337950e+01	2.084039e+00	9.786079e-01
-9	Rv2578c	-9	0	A	T	0.103	6.221751e+01	6.377016e+01	2.048839e+00	3.294020e-01
-9	Rv2579	-9	0	A	T	0.010	-3.414039e+01	8.297724e+01	2.075679e+00	6.808096e-01
-9	Rv2583c	-9	0	A	T	0.016	6.447887e+01	6.640299e+01	2.058773e+00	3.317010e-01
-9	Rv2584c	-9	0	A	T	0.498	-2.578071e+02	2.580506e+02	2.079999e+00	3.179365e-01
-9	Rv2585c	-9	0	A	T	0.494	5.956025e+01	1.168278e+02	2.086770e+00	6.102616e-01
-9	Rv2586c	-9	0	A	T	0.041	-1.279375e+02	9.076700e+01	2.071108e+00	1.589004e-01
-9	Rv2587c	-9	0	A	T	0.021	1.573758e+02	1.638615e+02	2.088728e+00	3.370069e-01
-9	Rv2590	-9	0	A	T	0.020	7.499440e+01	5.698032e+01	2.053430e+00	1.883364e-01
-9	Rv2591	-9	0	A	T	0.079	-3.729490e+01	5.508129e+01	2.089352e+00	4.984595e-01
-9	Rv2592c	-9	0	A	T	0.014	1.461939e+01	7.326742e+01	2.082406e+00	8.418729e-01
-9	Rv2596	-9	0	A	T	0.070	-2.495394e+02	1.674704e+02	2.092228e+00	1.364319e-01
-9	Rv2599	-9	0	A	T	0.011	-1.274001e+01	1.166365e+02	2.085628e+00	9.130367e-01
-9	Rv2601	-9	0	A	T	0.024	-1.826782e+02	8.924024e+01	2.094602e+00	4.083696e-02
-9	Rv2601A	-9	0	A	T	0.010	-1.546725e+02	8.478461e+01	2.060738e+00	6.831575e-02
-9	Rv2602	-9	0	A	T	0.017	-5.312439e+00	9.037134e+01	2.080717e+00	9.531319e-01
-9	Rv2608	-9	0	A	T	0.022	1.974614e+02	8.770073e+01	2.070908e+00	2.450306e-02
-9	Rv2611c	-9	0	A	T	0.500	6.269752e+01	7.756669e+02	2.096421e+00	9.355881e-01
-9	Rv2612c	-9	0	A	T	0.043	4.788163e+01	1.173584e+02	2.086528e+00	6.833386e-01
-9	Rv2615c	-9	0	A	T	0.017	6.975284e+01	5.893715e+01	2.080840e+00	2.368032e-01
-9	Rv2616	-9	0	A	T	0.013	-1.165086e+02	8.044369e+01	2.073654e+00	1.477457e-01
-9	Rv2617c	-9	0	A	T	0.050	6.001676e+00	2.442264e+02	2.099065e+00	9.803980e-01
-9	Rv2618	-9	0	A	T	0.038	-1.185673e+02	1.321448e+02	2.102083e+00	3.697354e-01
-9	Rv2621c	-9	0	A	T	0.150	6.099470e+01	6.997736e+01	2.078139e+00	3.835542e-01
-9	Rv2622	-9	0	A	T	0.017	-1.557522e+01	1.035861e+02	2.079608e+00	8.805017e-01
-9	Rv2627c	-9	0	A	T	0.498	-1.070331e+02	2.236344e+02	2.085787e+00	6.322912e-01
-9	Rv2628	-9	0	A	T	0.042	8.221535e+01	7.190811e+01	2.080035e+00	2.530895e-01
-9	Rv2629	-9	0	A	T	0.060	-9.466931e+01	9.863865e+01	2.082552e+00	3.373391e-01
-9	Rv2630	-9	0	A	T	0.023	6.665237e+01	1.033233e+02	2.075424e+00	5.189754e-01
-9	Rv2631	-9	0	A	T	0.160	-1.969975e+01	8.171459e+01	2.078434e+00	8.095277e-01
-9	Rv2634c	-9	0	A	T	0.079	-3.421059e+01	3.860698e+01	2.070730e+00	3.756996e-01
-9	Rv2637	-9	0	A	T	0.047	-1.035759e+02	1.164844e+02	2.088495e+00	3.740549e-01
-9	Rv2638	-9	0	A	T	0.012	7.158428e+01	9.308587e+01	2.093781e+00	4.420126e-01
-9	Rv2643	-9	0	A	T	0.027	-1.309425e+02	6.684422e+01	2.034312e+00	5.031645e-02
-9	Rv2650c	-9	0	A	T	0.483	5.111803e+01	6.930943e+01	2.069094e+00	4.609191e-01
-9	Rv2652c	-9	0	A	T	0.037	-7.138079e+01	6.619040e+01	2.079065e+00	2.810302e-01
-9	Rv2653c	-9	0	A	T	0.048	-4.737031e+00	8.337717e+01	2.085144e+00	9.547009e-01
-9	Rv2655c	-9	0	A	T	0.020	-5.726675e+00	6.364467e+01	2.081632e+00	9.283166e-01
-9	Rv2657c	-9	0	A	T	0.022	1.277881e+01	1.157129e+02	2.083927e+00	9.120796e-01
-9	Rv2664	-9	0	A	T	0.035	-2.596851e+02	1.429787e+02	2.086107e+00	6.954153e-02
-9	Rv2665	-9	0	A	T	0.011	7.448491e+01	8.822930e+01	2.049636e+00	3.986880e-01
-9	Rv2666	-9	0	A	T	0.069	-1.147126e+02	6.011489e+01	2.055905e+00	5.656275e-02
-9	Rv2668	-9	0	A	T	0.499	-7.186227e+01	3.847069e+02	2.092715e+00	8.518460e-01
-9	Rv2669	-9	0	A	T	0.016	1.819847e+02	1.361016e+02	2.101137e+00	1.813952e-01
-9	Rv2670c	-9	0	A	T	0.015	-1.737728e+01	6.271294e+01	2.078579e+00	7.817493e-01
-9	Rv2672	-9	0	A	T	0.076	-7.873043e+01	9.439922e+01	2.086399e+00	4.044116e-01
-9	Rv2675c	-9	0	A	T	0.032	-6.696595e+01	7.002720e+01	2.092136e+00	3.390902e-01
-9	Rv2677c	-9	0	A	T	0.010	-2.050074e+01	1.003868e+02	2.083604e+00	8.382126e-01
-9	Rv2678c	-9	0	A	T	0.016	3.481855e+01	6.611164e+01	2.092885e+00	5.985095e-01
-9	Rv2679	-9	0	A	T	0.019	-1.107916e+02	6.701971e+01	2.066906e+00	9.852617e-02
-9	Rv2680	-9	0	A	T	0.015	-9.690294e+01	6.583420e+01	2.025820e+00	1.412618e-01
-9	Rv2683	-9	0	A	T	0.022	1.562545e+02	1.587938e+02	2.072411e+00	3.252781e-01
-9	Rv2684	-9	0	A	T	0.047	8.710916e+01	7.658789e+01	2.057422e+00	2.555723e-01
-9	Rv2685	-9	0	A	T	0.090	6.345802e+01	8.326321e+01	2.095366e+00	4.461038e-01
-9	Rv2687c	-9	0	A	T	0.122	-1.225918e+01	1.013755e+02	2.081504e+00	9.037647e-01
-9	Rv2688c	-9	0	A	T	0.441	1.565271e+02	1.350698e+02	2.082096e+00	2.467067e-01
-9	Rv2689c	-9	0	A	T	0.052	-7.701913e+01	5.609829e+01	2.114049e+00	1.699891e-01
-9	Rv2690c	-9	0	A	T	0.041	9.048759e+01	8.549140e+01	2.094504e+00	2.900335e-01
-9	Rv2691	-9	0	A	T	0.472	2.313745e+02	1.324317e+02	2.047943e+00	8.083077e-02
-9	Rv2692	-9	0	A	T	0.104	1.771569e+01	1.165951e+02	2.086608e+00	8.792541e-01
-9	Rv2693c	-9	0	A	T	0.056	3.104775e+01	1.121719e+02	2.075812e+00	7.819836e-01
-9	Rv2694c	-9	0	A	T	0.113	6.986226e+01	1.137483e+02	2.084798e+00	5.391924e-01
-9	Rv2696c	-9	0	A	T	0.013	9.761895e+01	7.436945e+01	2.045218e+00	1.895214e-01
-9	Rv2697c	-9	0	A	T	0.109	2.161254e+01	2.045512e+02	2.096438e+00	9.158682e-01
-9	Rv2702	-9	0	A	T	0.498	-2.171084e+02	2.751671e+02	2.097861e+00	4.302396e-01
-9	Rv2707	-9	0	A	T	0.032	-1.989624e+01	1.588840e+02	2.083868e+00	9.003631e-01
-9	Rv2709	-9	0	A	T	0.122	-5.116449e+01	7.957446e+01	2.079670e+00	5.203427e-01
-9	Rv2712c	-9	0	A	T	0.071	5.787620e+00	6.163270e+01	2.082021e+00	9.251978e-01
-9	Rv2713	-9	0	A	T	0.011	9.897492e+01	7.287484e+01	2.080224e+00	1.746308e-01
-9	Rv2714	-9	0	A	T	0.153	5.947951e+00	6.849432e+01	2.084892e+00	9.308120e-01
-9	Rv2715	-9	0	A	T	0.058	-1.565583e+02	7.569784e+01	2.032091e+00	3.880084e-02
-9	Rv2716	-9	0	A	T	0.184	-1.840606e+02	9.811089e+01	2.082927e+00	6.085277e-02
-9	Rv2718c	-9	0	A	T	0.026	1.934524e+02	1.127777e+02	2.079012e+00	8.649914e-02
-9	Rv2719c	-9	0	A	T	0.071	-2.088880e+02	1.516548e+02	2.096899e+00	1.686071e-01
-9	Rv2721c	-9	0	A	T	0.015	-1.071645e+02	6.145473e+01	2.068155e+00	8.141001e-02
-9	Rv2723	-9	0	A	T	0.012	-3.749486e+01	7.201302e+01	2.093903e+00	6.026789e-01
-9	Rv2724c	-9	0	A	T	0.064	6.390412e+00	7.554144e+01	2.081651e+00	9.325954e-01
-9	Rv2725c	-9	0	A	T	0.014	8.663511e+00	7.328374e+01	2.083691e+00	9.059110e-01
-9	Rv2729c	-9	0	A	T	0.471	-8.716609e+01	1.851561e+02	2.096937e+00	6.378764e-01
-9	Rv2731	-9	0	A	T	0.087	3.603840e+01	7.282885e+01	2.066176e+00	6.207914e-01
-9	Rv2733c	-9	0	A	T	0.035	-4.460191e+01	7.910677e+01	2.074610e+00	5.729658e-01
-9	Rv2735c	-9	0	A	T	0.014	-5.111802e+01	7.330987e+01	2.075049e+00	4.857367e-01
-9	Rv2736c	-9	0	A	T	0.045	-8.162724e+01	8.915255e+01	2.085714e+00	3.600362e-01
-9	Rv2739c	-9	0	A	T	0.038	-8.748170e+01	1.104161e+02	2.068194e+00	4.283226e-01
-9	Rv2741	-9	0	A	T	0.256	-3.879139e+01	2.682572e+01	2.024663e+00	1.483821e-01
-9	Rv2743c	-9	0	A	T	0.015	-1.807897e+02	6.956883e+01	2.029869e+00	9.453657e-03
-9	Rv2748c	-9	0	A	T	0.134	-7.871429e+00	6.212940e+01	2.082518e+00	8.992003e-01
-9	Rv2751	-9	0	A	T	0.021	-1.022393e+02	8.102947e+01	2.073298e+00	2.072433e-01
-9	Rv2752c	-9	0	A	T	0.042	7.012291e+01	3.779770e+01	2.054836e+00	6.377129e-02
-9	Rv2753c	-9	0	A	T	0.036	1.605441e+02	9.982410e+01	2.113895e+00	1.079971e-01
-9	Rv2756c	-9	0	A	T	0.240	3.949855e+01	6.137252e+01	2.085387e+00	5.199467e-01
-9	Rv2761c	-9	0	A	T	0.125	-3.151507e+01	1.016856e+02	2.084053e+00	7.566620e-01
-9	Rv2764c	-9	0	A	T	0.203	3.712114e+01	5.103745e+01	2.074196e+00	4.671422e-01
-9	Rv2768c	-9	0	A	T	0.205	-3.018941e+01	6.958936e+01	2.076001e+00	6.644831e-01
-9	Rv2769c	-9	0	A	T	0.230	-3.307054e+01	9.110480e+01	2.085937e+00	7.166627e-01
-9	Rv2770c	-9	0	A	T	0.071	-1.382571e+02	1.326064e+02	2.073890e+00	2.973042e-01
-9	Rv2771c	-9	0	A	T	0.499	7.760929e+01	3.232605e+02	2.092350e+00	8.103005e-01
-9	Rv2777c	-9	0	A	T	0.042	1.444293e+01	7.989034e+01	2.082208e+00	8.565625e-01
-9	Rv2779c	-9	0	A	T	0.014	1.143511e+02	9.652352e+01	2.085935e+00	2.363345e-01
-9	Rv2780	-9	0	A	T	0.010	1.559576e+01	6.994589e+01	2.081599e+00	8.235916e-01
-9	Rv2781c	-9	0	A	T	0.010	-4.484162e+01	7.386662e+01	2.075276e+00	5.439063e-01
-9	Rv2782c	-9	0	A	T	0.086	7.950133e+00	6.464619e+01	2.086589e+00	9.021409e-01
-9	Rv2783c	-9	0	A	T	0.020	-2.128001e+02	7.487429e+01	2.075275e+00	4.545493e-03
-9	Rv2784c	-9	0	A	T	0.010	4.858610e+01	1.578710e+02	2.081194e+00	7.583111e-01
-9	Rv2786c	-9	0	A	T	0.035	5.793433e+00	1.223465e+02	2.083883e+00	9.622388e-01
-9	Rv2787	-9	0	A	T	0.121	-1.082505e+02	7.419232e+01	2.058163e+00	1.447706e-01
-9	Rv2788	-9	0	A	T	0.015	-8.785278e+01	7.800277e+01	2.082665e+00	2.602372e-01
-9	Rv2790c	-9	0	A	T	0.109	8.626876e+01	5.694726e+01	1.999802e+00	1.300219e-01
-9	Rv2791c	-9	0	A	T	0.222	9.620519e+00	8.436601e+01	2.084322e+00	9.092276e-01
-9	Rv2793c	-9	0	A	T	0.037	-9.272220e+01	8.054560e+01	2.064678e+00	2.498524e-01
-9	Rv2794c	-9	0	A	T	0.499	-1.478164e+02	2.634058e+02	2.087724e+00	5.747672e-01
-9	Rv2797c	-9	0	A	T	0.051	2.375101e+02	6.452111e+01	2.112495e+00	2.408553e-04
-9	Rv2799	-9	0	A	T	0.037	1.185487e+02	7.855067e+01	2.054286e+00	1.314688e-01
-9	Rv2800	-9	0	A	T	0.175	-5.549102e+01	5.762005e+01	2.061023e+00	3.356852e-01
-9	Rv2802c	-9	0	A	T	0.059	8.523916e+01	7.314684e+01	2.070220e+00	2.440858e-01
-9	Rv2805	-9	0	A	T	0.070	-1.340748e+02	1.651007e+02	2.075807e+00	4.168817e-01
-9	Rv2807	-9	0	A	T	0.415	-1.030666e+00	5.994953e+01	2.084296e+00	9.862857e-01
-9	Rv2812	-9	0	A	T	0.445	5.648765e+01	5.890372e+01	2.053009e+00	3.377298e-01
-9	Rv2813	-9	0	A	T	0.028	3.321352e+01	1.120487e+02	2.093248e+00	7.669521e-01
-9	Rv2818c	-9	0	A	T	0.027	3.848776e+01	7.887510e+01	2.073461e+00	6.256543e-01
-9	Rv2819c	-9	0	A	T	0.020	-9.040414e+01	7.551546e+01	2.077276e+00	2.314426e-01
-9	Rv2820c	-9	0	A	T	0.045	-7.761790e+01	5.671606e+01	2.096042e+00	1.713599e-01
-9	Rv2821c	-9	0	A	T	0.010	8.977849e+01	8.344404e+01	2.064995e+00	2.821481e-01
-9	Rv2823c	-9	0	A	T	0.101	5.711927e+01	2.714438e+01	2.049379e+00	3.552875e-02
-9	Rv2824c	-9	0	A	T	0.039	-1.180011e+02	1.046454e+02	2.081730e+00	2.596665e-01
-9	Rv2825c	-9	0	A	T	0.472	1.007701e+02	2.005562e+02	2.072924e+00	6.154264e-01
-9	Rv2828c	-9	0	A	T	0.129	-2.174277e+01	4.241568e+01	2.079971e+00	6.083022e-01
-9	Rv2830c	-9	0	A	T	0.498	1.375199e+02	2.339746e+02	2.089921e+00	5.567892e-01
-9	Rv2831	-9	0	A	T	0.059	-4.407997e+01	1.010541e+02	2.079788e+00	6.627565e-01
-9	Rv2832c	-9	0	A	T	0.026	9.957043e+01	6.886982e+01	2.083828e+00	1.484590e-01
-9	Rv2833c	-9	0	A	T	0.023	-4.676993e+01	8.123697e+01	2.084721e+00	5.648937e-01
-9	Rv2834c	-9	0	A	T	0.012	2.139929e+01	7.694043e+01	2.083544e+00	7.809543e-01
-9	Rv2836c	-9	0	A	T	0.013	7.962643e+01	7.833880e+01	2.056258e+00	3.095937e-01
-9	Rv2839c	-9	0	A	T	0.089	-3.550314e+01	5.231643e+01	2.066502e+00	4.974867e-01
-9	Rv2848c	-9	0	A	T	0.066	2.767110e+01	7.145999e+01	2.089128e+00	6.986473e-01
-9	Rv2850c	-9	0	A	T	0.197	-1.070443e+02	6.598314e+01	2.067967e+00	1.049604e-01
-9	Rv2853	-9	0	A	T	0.427	6.363176e+01	5.010885e+01	2.051422e+00	2.043375e-01
-9	Rv2854	-9	0	A	T	0.206	-1.498864e+02	8.157372e+01	2.067488e+00	6.635337e-02
-9	Rv2856	-9	0	A	T	0.034	-1.638260e+02	1.050590e+02	2.102309e+00	1.191300e-01
-9	Rv2857c	-9	0	A	T	0.018	5.738388e+01	9.016330e+01	2.058265e+00	5.245891e-01
-9	Rv2858c	-9	0	A	T	0.054	-5.865483e+01	7.365363e+01	2.082224e+00	4.259550e-01
-9	Rv2859c	-9	0	A	T	0.030	-7.734011e+01	6.176923e+01	2.060514e+00	2.107452e-01
-9	Rv2862c	-9	0	A	T	0.071	3.329800e+02	1.564925e+02	2.120237e+00	3.352704e-02
-9	Rv2864c	-9	0	A	T	0.202	-9.647897e+01	9.896154e+01	2.082467e+00	3.297682e-01
-9	Rv2867c	-9	0	A	T	0.013	3.706044e+01	6.538232e+01	2.074323e+00	5.709210e-01
-9	Rv2868c	-9	0	A	T	0.048	4.195119e+01	1.056348e+02	2.076700e+00	6.913280e-01
-9	Rv2869c	-9	0	A	T	0.071	-1.744957e+02	1.366107e+02	2.086907e+00	2.016965e-01
-9	Rv2870c	-9	0	A	T	0.037	1.883468e+01	1.101314e+02	2.078985e+00	8.642322e-01
-9	Rv2871	-9	0	A	T	0.016	2.238359e+02	1.194616e+02	2.095881e+00	6.117515e-02
-9	Rv2874	-9	0	A	T	0.473	1.402216e+01	6.020781e+01	2.082330e+00	8.158755e-01
-9	Rv2875	-9	0	A	T	0.114	-1.006531e+02	8.161843e+01	2.078508e+00	2.176985e-01
-9	Rv2877c	-9	0	A	T	0.042	1.239363e+02	9.361864e+01	2.074759e+00	1.857672e-01
-9	Rv2879c	-9	0	A	T	0.476	4.619465e+01	1.385030e+02	2.091707e+00	7.387846e-01
-9	Rv2881c	-9	0	A	T	0.040	1.266762e+01	9.037516e+01	2.081952e+00	8.885477e-01
-9	Rv2885c	-9	0	A	T	0.083	-3.864642e+01	6.855385e+01	2.088295e+00	5.730209e-01
-9	Rv2886c	-9	0	A	T	0.031	-1.281513e+02	1.060639e+02	2.072466e+00	2.271524e-01
-9	Rv2888c	-9	0	A	T	0.013	5.889165e+01	6.685629e+01	2.062144e+00	3.785368e-01
-9	Rv2891	-9	0	A	T	0.059	-1.210956e+02	1.115864e+02	2.062199e+00	2.780082e-01
-9	Rv2892c	-9	0	A	T	0.012	-5.139290e+01	7.295343e+01	2.080671e+00	4.812602e-01
-9	Rv2894c	-9	0	A	T	0.015	-3.198207e+01	1.049909e+02	2.081579e+00	7.607018e-01
-9	Rv2897c	-9	0	A	T	0.097	-1.819429e+01	5.916288e+01	2.087415e+00	7.584858e-01
-9	Rv2899c	-9	0	A	T	0.054	-1.031090e+02	1.130685e+02	2.072714e+00	3.619668e-01
-9	Rv2900c	-9	0	A	T	0.042	5.852675e+01	6.260502e+01	2.086233e+00	3.500200e-01
-9	Rv2905	-9	0	A	T	0.065	-5.701189e+01	6.889692e+01	2.092830e+00	4.080946e-01
-9	Rv2910c	-9	0	A	T	0.023	-4.094569e+01	9.092280e+01	2.093325e+00	6.525375e-01
-9	Rv2911	-9	0	A	T	0.128	-7.612243e+01	7.520085e+01	2.061046e+00	3.115877e-01
-9	Rv2913c	-9	0	A	T	0.020	2.450159e+01	6.117156e+01	2.093006e+00	6.888195e-01
-9	Rv2915c	-9	0	A	T	0.015	-7.505805e+01	5.967466e+01	2.103478e+00	2.086742e-01
-9	Rv2917	-9	0	A	T	0.462	1.662030e+02	5.823360e+01	1.984310e+00	4.378549e-03
-9	Rv2918c	-9	0	A	T	0.028	9.918877e-01	5.598095e+01	2.080983e+00	9.858660e-01
-9	Rv2920c	-9	0	A	T	0.010	-1.497074e+02	7.536289e+01	2.006564e+00	4.717016e-02
-9	Rv2922c	-9	0	A	T	0.208	-2.465310e+01	6.733372e+01	2.078494e+00	7.143200e-01
-9	Rv2923c	-9	0	A	T	0.166	-6.362693e+01	1.393028e+02	2.091024e+00	6.479184e-01
-9	Rv2924c	-9	0	A	T	0.025	-1.971990e+01	1.014727e+02	2.088651e+00	8.459397e-01
-9	Rv2926c	-9	0	A	T	0.011	-6.245918e+01	6.757325e+01	2.093771e+00	3.554769e-01
-9	Rv2927c	-9	0	A	T	0.010	2.139570e+01	1.114311e+02	2.085245e+00	8.477630e-01
-9	Rv2930	-9	0	A	T	0.043	2.348850e+01	1.355403e+02	2.090840e+00	8.624439e-01
-9	Rv2931	-9	0	A	T	0.499	3.650625e+02	6.069080e+02	2.088137e+00	5.475944e-01
-9	Rv2932	-9	0	A	T	0.020	-1.159964e+01	6.129890e+01	2.081693e+00	8.499388e-01
-9	Rv2933	-9	0	A	T	0.283	-1.992390e+01	5.531554e+01	2.078785e+00	7.187611e-01
-9	Rv2934	-9	0	A	T	0.069	5.060612e+00	4.674600e+01	2.084062e+00	9.138065e-01
-9	Rv2935	-9	0	A	T	0.123	-1.435210e+01	5.226971e+01	2.085717e+00	7.836803e-01
-9	Rv2940c	-9	0	A	T	0.105	-6.021707e+01	4.219743e+01	2.049869e+00	1.537893e-01
-9	Rv2941	-9	0	A	T	0.052	1.911049e+02	7.993846e+01	2.121314e+00	1.694748e-02
-9	Rv2944	-9	0	A	T	0.158	-6.960433e+01	1.019252e+02	2.072127e+00	4.947832e-01
-9	Rv2946c	-9	0	A	T	0.050	-6.326178e+01	4.940299e+01	2.033053e+00	2.005683e-01
-9	Rv2947c	-9	0	A	T	0.490	1.454475e+02	9.512327e+01	2.063726e+00	1.264756e-01
-9	Rv2948c	-9	0	A	T	0.036	-1.439585e+01	6.329147e+01	2.080556e+00	8.201039e-01
-9	Rv2950c	-9	0	A	T	0.028	1.370604e+01	6.372893e+01	2.084791e+00	8.297451e-01
-9	Rv2951c	-9	0	A	T	0.020	-1.234255e+02	9.740494e+01	2.070160e+00	2.053125e-01
-9	Rv2952	-9	0	A	T	0.067	2.939924e+02	7.859655e+01	1.952681e+00	1.909039e-04
-9	Rv2953	-9	0	A	T	0.014	5.400917e+01	8.636078e+01	2.081082e+00	5.318150e-01
-9	Rv2955c	-9	0	A	T	0.016	-1.249674e+02	7.501563e+01	2.090856e+00	9.595580e-02
-9	Rv2956	-9	0	A	T	0.020	-8.531828e+01	8.436385e+01	2.091031e+00	3.120378e-01
-9	Rv2957	-9	0	A	T	0.013	2.544183e+02	7.379324e+01	2.056497e+00	5.817717e-04
-9	Rv2958c	-9	0	A	T	0.049	6.640286e+01	7.089947e+01	2.101419e+00	3.491342e-01
-9	Rv2959c	-9	0	A	T	0.063	3.433846e+01	9.637377e+01	2.094924e+00	7.216648e-01
-9	Rv2961	-9	0	A	T	0.013	-7.084839e+01	1.588563e+02	2.083124e+00	6.556719e-01
-9	Rv2962c	-9	0	A	T	0.133	-4.449537e+01	6.356992e+01	2.082987e+00	4.840764e-01
-9	Rv2963	-9	0	A	T	0.011	-1.656323e+02	8.116754e+01	2.071737e+00	4.147193e-02
-9	Rv2964	-9	0	A	T	0.064	-6.184975e+01	1.253365e+02	2.087016e+00	6.217569e-01
-9	Rv2967c	-9	0	A	T	0.014	8.523104e+01	6.859364e+01	2.069285e+00	2.142377e-01
-9	Rv2969c	-9	0	A	T	0.013	3.269028e+01	6.961166e+01	2.059933e+00	6.387059e-01
-9	Rv2971	-9	0	A	T	0.069	-1.503635e+02	1.564079e+02	2.087327e+00	3.365366e-01
-9	Rv2973c	-9	0	A	T	0.010	2.782542e+01	8.451864e+01	2.080959e+00	7.420360e-01
-9	Rv2974c	-9	0	A	T	0.014	-3.794782e+01	6.834217e+01	2.088661e+00	5.788023e-01
-9	Rv2975c	-9	0	A	T	0.090	-2.025960e+01	1.401633e+02	2.091361e+00	8.850922e-01
-9	Rv2979c	-9	0	A	T	0.078	6.553748e+01	8.367590e+01	2.085579e+00	4.336219e-01
-9	Rv2981c	-9	0	A	T	0.469	1.685298e+02	1.164630e+02	2.044073e+00	1.480974e-01
-9	Rv2982c	-9	0	A	T	0.497	3.570295e+01	1.720375e+02	2.089400e+00	8.356255e-01
-9	Rv2984	-9	0	A	T	0.175	-1.655884e+01	8.545474e+01	2.083981e+00	8.463810e-01
-9	Rv2992c	-9	0	A	T	0.033	-9.231074e+01	8.522212e+01	2.047809e+00	2.789122e-01
-9	Rv2994	-9	0	A	T	0.204	-4.641978e+01	5.451739e+01	2.077897e+00	3.946525e-01
-9	Rv2996c	-9	0	A	T	0.021	-4.416373e+01	8.543898e+01	2.077082e+00	6.053034e-01
-9	Rv2997	-9	0	A	T	0.051	3.713908e+01	7.526093e+01	2.092483e+00	6.217558e-01
-9	Rv2998	-9	0	A	T	0.040	-5.731777e+01	1.889748e+02	2.096961e+00	7.616984e-01
-9	Rv2999	-9	0	A	T	0.499	6.671178e+02	3.560112e+02	2.070724e+00	6.115271e-02
-9	Rv3007c	-9	0	A	T	0.011	-9.728269e+01	1.006290e+02	2.087704e+00	3.338346e-01
-9	Rv3008	-9	0	A	T	0.014	1.554530e+02	1.163910e+02	2.068299e+00	1.818896e-01
-9	Rv3009c	-9	0	A	T	0.015	-6.386950e+01	1.086501e+02	2.074967e+00	5.567287e-01
-9	Rv3011c	-9	0	A	T	0.014	-1.029638e+00	7.881104e+01	2.084241e+00	9.895780e-01
-9	Rv3014c	-9	0	A	T	0.017	-2.754754e+01	5.726186e+01	2.080673e+00	6.305334e-01
-9	Rv3015c	-9	0	A	T	0.066	8.246172e+01	1.028130e+02	2.081261e+00	4.226542e-01
-9	Rv3016	-9	0	A	T	0.025	4.703525e+01	1.037847e+02	2.085722e+00	6.504734e-01
-9	Rv3017c	-9	0	A	T	0.014	9.791905e+01	8.576153e+01	2.059358e+00	2.537454e-01
-9	Rv3018A	-9	0	A	T	0.028	1.020055e+01	1.052557e+02	2.083146e+00	9.228098e-01
-9	Rv3018c	-9	0	A	T	0.012	8.550148e+01	7.467149e+01	2.094815e+00	2.523865e-01
-9	Rv3020c	-9	0	A	T	0.011	-4.913518e+01	1.858010e+02	2.087218e+00	7.914710e-01
-9	Rv3021c	-9	0	A	T	0.014	-1.021348e+02	6.802153e+01	2.079405e+00	1.334458e-01
-9	Rv3022A	-9	0	A	T	0.028	-2.148095e+02	8.704438e+01	2.124275e+00	1.371051e-02
-9	Rv3024c	-9	0	A	T	0.014	1.377807e+02	1.276296e+02	2.070109e+00	2.805313e-01
-9	Rv3026c	-9	0	A	T	0.019	1.959966e+02	7.611403e+01	2.032486e+00	1.012275e-02
-9	Rv3031	-9	0	A	T	0.017	3.650015e+01	5.815209e+01	2.081468e+00	5.303225e-01
-9	Rv3032	-9	0	A	T	0.023	-8.444648e+01	9.869493e+01	2.085902e+00	3.923453e-01
-9	Rv3034c	-9	0	A	T	0.031	-1.442325e+01	8.539645e+01	2.089218e+00	8.659011e-01
-9	Rv3039c	-9	0	A	T	0.021	4.617946e+01	1.590433e+02	2.083216e+00	7.715846e-01
-9	Rv3041c	-9	0	A	T	0.010	1.081386e+02	8.449488e+01	2.106018e+00	2.008147e-01
-9	Rv3042c	-9	0	A	T	0.472	1.129587e+02	2.402593e+02	2.093862e+00	6.383173e-01
-9	Rv3045	-9	0	A	T	0.011	-5.851099e+01	8.615451e+01	2.075804e+00	4.971591e-01
-9	Rv3047c	-9	0	A	T	0.058	9.429585e+00	1.397839e+02	2.090112e+00	9.462263e-01
-9	Rv3049c	-9	0	A	T	0.026	-2.087077e+01	8.120238e+01	2.082319e+00	7.971991e-01
-9	Rv3050c	-9	0	A	T	0.011	1.010105e+02	7.347117e+01	2.038996e+00	1.693991e-01
-9	Rv3051c	-9	0	A	T	0.059	-2.986973e+01	1.273077e+02	2.083023e+00	8.145325e-01
-9	Rv3053c	-9	0	A	T	0.011	6.114344e+01	2.597685e+02	2.080446e+00	8.139502e-01
-9	Rv3057c	-9	0	A	T	0.311	1.651364e+01	8.679782e+01	2.086565e+00	8.491371e-01
-9	Rv3058c	-9	0	A	T	0.038	-3.470179e+01	1.077910e+02	2.078336e+00	7.475485e-01
-9	Rv3059	-9	0	A	T	0.076	-6.788618e+01	9.797954e+01	2.078521e+00	4.885096e-01
-9	Rv3060c	-9	0	A	T	0.013	-1.133966e+02	6.601304e+01	2.056934e+00	8.605141e-02
-9	Rv3061c	-9	0	A	T	0.048	3.571864e+01	5.124525e+01	2.078782e+00	4.859077e-01
-9	Rv3062	-9	0	A	T	0.497	2.386901e+02	2.635731e+02	2.091917e+00	3.653038e-01
-9	Rv3063	-9	0	A	T	0.499	2.542677e+02	3.162473e+02	2.088882e+00	4.215218e-01
-9	Rv3071	-9	0	A	T	0.020	-8.857482e-01	8.994785e+01	2.084080e+00	9.921445e-01
-9	Rv3073c	-9	0	A	T	0.022	7.768587e+01	8.392899e+01	2.053146e+00	3.548029e-01
-9	Rv3074	-9	0	A	T	0.070	-1.278512e+01	7.193932e+01	2.081001e+00	8.589674e-01
-9	Rv3077	-9	0	A	T	0.165	-5.724510e+01	7.205944e+01	2.111254e+00	4.270858e-01
-9	Rv3079c	-9	0	A	T	0.023	-9.801820e+01	9.238711e+01	2.092206e+00	2.888915e-01
-9	Rv3080c	-9	0	A	T	0.114	5.283239e+01	4.548286e+01	2.063327e+00	2.455965e-01
-9	Rv3081	-9	0	A	T	0.064	-3.392305e+01	5.437217e+01	2.080315e+00	5.327899e-01
-9	Rv3082c	-9	0	A	T	0.012	-7.050017e+01	9.109965e+01	2.085579e+00	4.391300e-01
-9	Rv3083	-9	0	A	T	0.022	1.389788e+02	5.634264e+01	2.116248e+00	1.375426e-02
-9	Rv3084	-9	0	A	T	0.124	8.105272e+01	5.923165e+01	2.056668e+00	1.714015e-01
-9	Rv3085	-9	0	A	T	0.034	-3.283813e+01	8.005221e+01	2.081786e+00	6.817142e-01
-9	Rv3087	-9	0	A	T	0.078	-1.166827e+01	7.015334e+01	2.078356e+00	8.679245e-01
-9	Rv3088	-9	0	A	T	0.130	-7.637372e+01	6.462707e+01	2.057602e+00	2.374975e-01
-9	Rv3089	-9	0	A	T	0.054	8.350262e+01	6.702632e+01	2.014694e+00	2.130354e-01
-9	Rv3090	-9	0	A	T	0.046	2.261316e+02	8.775812e+01	2.128995e+00	1.007276e-02
-9	Rv3092c	-9	0	A	T	0.206	-6.016193e+00	7.593734e+01	2.082779e+00	9.368642e-01
-9	Rv3093c	-9	0	A	T	0.476	-9.705002e+01	1.417676e+02	2.073102e+00	4.937256e-01
-9	Rv3094c	-9	0	A	T	0.028	5.098604e+01	8.539341e+01	2.093903e+00	5.505537e-01
-9	Rv3096	-9	0	A	T	0.030	2.287138e+02	9.824878e+01	2.111792e+00	2.005628e-02
-9	Rv3097c	-9	0	A	T	0.246	6.417057e+01	6.962456e+01	2.111115e+00	3.568587e-01
-9	Rv3099c	-9	0	A	T	0.011	-1.416220e+02	8.078453e+01	2.071646e+00	7.980220e-02
-9	Rv3104c	-9	0	A	T	0.015	4.777458e+01	1.200790e+02	2.083512e+00	6.907931e-01
-9	Rv3106	-9	0	A	T	0.050	5.907822e+01	7.859717e+01	2.077315e+00	4.523804e-01
-9	Rv3109	-9	0	A	T	0.019	-6.583132e+01	6.227114e+01	2.108471e+00	2.906118e-01
-9	Rv3111	-9	0	A	T	0.022	1.823394e+01	6.692339e+01	2.080727e+00	7.853078e-01
-9	Rv3113	-9	0	A	T	0.298	-8.144949e+00	3.109435e+01	2.085221e+00	7.934031e-01
-9	Rv3114	-9	0	A	T	0.073	3.542597e+01	1.015268e+02	2.087064e+00	7.271915e-01
-9	Rv3119	-9	0	A	T	0.016	-1.575581e+02	9.940065e+01	2.085605e+00	1.131693e-01
-9	Rv3120	-9	0	A	T	0.023	-2.088197e-01	8.909735e+01	2.081619e+00	9.981303e-01
-9	Rv3121	-9	0	A	T	0.497	-6.633678e+01	1.737047e+02	2.082931e+00	7.025969e-01
-9	Rv3122	-9	0	A	T	0.012	-1.525568e+02	1.155235e+02	2.053267e+00	1.868565e-01
-9	Rv3124	-9	0	A	T	0.099	-1.455357e+02	7.615462e+01	2.041096e+00	5.619754e-02
-9	Rv3125c	-9	0	A	T	0.124	1.105539e+02	5.928405e+01	2.073732e+00	6.241207e-02
-9	Rv3128c	-9	0	A	T	0.013	-8.041709e+01	6.056266e+01	2.054982e+00	1.844455e-01
-9	Rv3130c	-9	0	A	T	0.031	-2.004154e+01	1.048392e+02	2.080162e+00	8.484239e-01
-9	Rv3132c	-9	0	A	T	0.016	3.021169e+01	7.276419e+01	2.084125e+00	6.780579e-01
-9	Rv3135	-9	0	A	T	0.048	3.874649e+00	3.612602e+01	2.076402e+00	9.146028e-01
-9	Rv3136	-9	0	A	T	0.031	3.211897e+00	5.590941e+01	2.078996e+00	9.541962e-01
-9	Rv3137	-9	0	A	T	0.495	-2.494533e+02	1.333410e+02	2.040792e+00	6.157835e-02
-9	Rv3138	-9	0	A	T	0.013	-8.911321e+01	8.076857e+01	2.091418e+00	2.700761e-01
-9	Rv3139	-9	0	A	T	0.066	-6.628984e+00	7.597255e+01	2.080573e+00	9.304811e-01
-9	Rv3140	-9	0	A	T	0.059	1.185737e+02	8.460717e+01	2.047404e+00	1.612933e-01
-9	Rv3144c	-9	0	A	T	0.073	-1.653702e+02	1.016882e+02	2.081776e+00	1.041177e-01
-9	Rv3148	-9	0	A	T	0.029	1.342748e+02	9.009573e+01	2.056435e+00	1.363511e-01
-9	Rv3150	-9	0	A	T	0.014	8.080115e+01	7.973651e+01	2.097118e+00	3.110638e-01
-9	Rv3151	-9	0	A	T	0.498	-5.689979e+01	2.962244e+02	2.087111e+00	8.477042e-01
-9	Rv3158	-9	0	A	T	0.025	9.657828e+01	1.046588e+02	2.089724e+00	3.562717e-01
-9	Rv3159c	-9	0	A	T	0.227	-4.616022e+01	6.318786e+01	2.078561e+00	4.651900e-01
-9	Rv3161c	-9	0	A	T	0.080	-1.090138e+02	7.933541e+01	2.056040e+00	1.696302e-01
-9	Rv3167c	-9	0	A	T	0.011	-1.325182e+02	9.467670e+01	2.062517e+00	1.618228e-01
-9	Rv3169	-9	0	A	T	0.039	-1.509087e+02	8.552719e+01	2.078757e+00	7.786953e-02
-9	Rv3170	-9	0	A	T	0.028	-8.548117e+01	6.289526e+01	2.070948e+00	1.743284e-01
-9	Rv3174	-9	0	A	T	0.171	8.725054e+01	8.037920e+01	2.104962e+00	2.778894e-01
-9	Rv3175	-9	0	A	T	0.012	4.988012e+01	6.975989e+01	2.088258e+00	4.747100e-01
-9	Rv3179	-9	0	A	T	0.206	-4.265712e+01	8.513246e+01	2.082458e+00	6.164007e-01
-9	Rv3183	-9	0	A	T	0.024	-2.421221e+01	8.991906e+01	2.077988e+00	7.877633e-01
-9	Rv3190c	-9	0	A	T	0.418	6.226527e+01	5.720776e+01	2.063825e+00	2.765996e-01
-9	Rv3191c	-9	0	A	T	0.012	-1.024885e+02	9.276257e+01	2.080731e+00	2.694116e-01
-9	Rv3193c	-9	0	A	T	0.098	-4.480856e+01	6.674726e+01	2.083194e+00	5.021273e-01
-9	Rv3195	-9	0	A	T	0.156	-1.333091e+02	6.247563e+01	2.028784e+00	3.303098e-02
-9	Rv3197	-9	0	A	T	0.018	-1.537923e+02	1.086337e+02	2.048819e+00	1.570826e-01
-9	Rv3199c	-9	0	A	T	0.069	4.268391e+01	5.713275e+01	2.059816e+00	4.551258e-01
-9	Rv3200c	-9	0	A	T	0.123	-3.857653e+01	7.729925e+01	2.091961e+00	6.178179e-01
-9	Rv3201c	-9	0	A	T	0.070	5.474272e+01	6.464332e+01	2.076618e+00	3.972247e-01
-9	Rv3202c	-9	0	A	T	0.067	2.488760e+01	8.089794e+01	2.081392e+00	7.583996e-01
-9	Rv3204	-9	0	A	T	0.498	-8.601795e+01	2.536627e+02	2.084995e+00	7.345815e-01
-9	Rv3205c	-9	0	A	T	0.015	-7.817850e+01	1.052235e+02	2.090623e+00	4.576185e-01
-9	Rv3208	-9	0	A	T	0.011	4.259418e+01	8.126755e+01	2.079628e+00	6.002745e-01
-9	Rv3209	-9	0	A	T	0.056	1.119255e+02	8.935288e+01	2.091825e+00	2.105478e-01
-9	Rv3211	-9	0	A	T	0.013	-1.257968e+01	7.205877e+01	2.084127e+00	8.614381e-01
-9	Rv3213c	-9	0	A	T	0.498	4.043037e+01	3.653538e+02	2.098223e+00	9.119008e-01
-9	Rv3216	-9	0	A	T	0.014	-1.748674e+02	1.272769e+02	2.064610e+00	1.696843e-01
-9	Rv3217c	-9	0	A	T	0.199	-6.403963e+00	1.426648e+02	2.089363e+00	9.642027e-01
-9	Rv3218	-9	0	A	T	0.013	3.706850e+01	6.816495e+01	2.075880e+00	5.866599e-01
-9	Rv3220c	-9	0	A	T	0.066	4.148943e+01	8.136910e+01	2.087346e+00	6.102061e-01
-9	Rv3223c	-9	0	A	T	0.019	-2.418459e+02	1.292342e+02	2.082331e+00	6.149722e-02
-9	Rv3224	-9	0	A	T	0.021	2.260069e+01	8.221566e+01	2.085280e+00	7.834365e-01
-9	Rv3224A	-9	0	A	T	0.027	1.776053e+02	3.158719e+02	2.104580e+00	5.740203e-01
-9	Rv3225c	-9	0	A	T	0.026	1.826822e+01	6.762252e+01	2.076851e+00	7.870840e-01
-9	Rv3227	-9	0	A	T	0.036	1.087816e+02	1.023748e+02	2.056645e+00	2.881515e-01
-9	Rv3229c	-9	0	A	T	0.013	-8.527496e+01	6.890102e+01	2.080090e+00	2.160514e-01
-9	Rv3234c	-9	0	A	T	0.269	-7.701185e+01	9.642091e+01	2.078002e+00	4.245944e-01
-9	Rv3236c	-9	0	A	T	0.139	-5.218438e+01	6.860938e+01	2.102011e+00	4.470208e-01
-9	Rv3239c	-9	0	A	T	0.057	1.647917e+01	5.405062e+01	2.089096e+00	7.604989e-01
-9	Rv3241c	-9	0	A	T	0.016	-1.911532e+02	1.191503e+02	2.125338e+00	1.088684e-01
-9	Rv3242c	-9	0	A	T	0.025	-3.389666e+01	1.041185e+02	2.079448e+00	7.448061e-01
-9	Rv3244c	-9	0	A	T	0.012	1.005666e+02	9.811389e+01	2.106921e+00	3.055372e-01
-9	Rv3245c	-9	0	A	T	0.426	-6.505048e+01	8.376264e+01	2.074006e+00	4.375205e-01
-9	Rv3247c	-9	0	A	T	0.031	1.191783e+02	8.549955e+01	2.057847e+00	1.635631e-01
-9	Rv3249c	-9	0	A	T	0.017	-6.423510e+01	1.260389e+02	2.069297e+00	6.103790e-01
-9	Rv3252c	-9	0	A	T	0.043	-6.686164e+01	7.786971e+01	2.076954e+00	3.906862e-01
-9	Rv3256c	-9	0	A	T	0.024	4.005496e+01	1.063789e+02	2.084262e+00	7.065781e-01
-9	Rv3257c	-9	0	A	T	0.069	-9.679110e+01	2.876523e+02	2.097602e+00	7.365535e-01
-9	Rv3263	-9	0	A	T	0.183	-2.122341e+01	6.038016e+01	2.080571e+00	7.252678e-01
-9	Rv3266c	-9	0	A	T	0.018	4.791352e+00	7.514141e+01	2.082425e+00	9.491667e-01
-9	Rv3270	-9	0	A	T	0.022	1.470215e+02	7.061891e+01	2.035257e+00	3.752935e-02
-9	Rv3272	-9	0	A	T	0.065	-1.095087e+01	1.140092e+02	2.084232e+00	9.234923e-01
-9	Rv3273	-9	0	A	T	0.016	-2.386567e+01	7.058322e+01	2.078065e+00	7.353217e-01
-9	Rv3279c	-9	0	A	T	0.142	-3.531065e+01	8.907740e+01	2.081265e+00	6.918661e-01
-9	Rv3281	-9	0	A	T	0.038	-1.268443e+01	3.705536e+01	2.081523e+00	7.321678e-01
-9	Rv3282	-9	0	A	T	0.056	8.908406e+01	8.913065e+01	2.090902e+00	3.177329e-01
-9	Rv3283	-9	0	A	T	0.053	9.381675e+01	7.943097e+01	2.092258e+00	2.377555e-01
-9	Rv3287c	-9	0	A	T	0.014	1.850616e+02	7.306034e+01	2.018484e+00	1.141551e-02
-9	Rv3290c	-9	0	A	T	0.012	2.682812e+01	8.609915e+01	2.081407e+00	7.553933e-01
-9	Rv3291c	-9	0	A	T	0.012	-2.801728e+01	1.048670e+02	2.082957e+00	7.893771e-01
-9	Rv3293	-9	0	A	T	0.059	8.635380e+01	8.992681e+01	2.088101e+00	3.370831e-01
-9	Rv3296	-9	0	A	T	0.089	1.465847e+01	4.690798e+01	2.084711e+00	7.547106e-01
-9	Rv3297	-9	0	A	T	0.039	2.975627e+01	1.164053e+02	2.086350e+00	7.982762e-01
-9	Rv3299c	-9	0	A	T	0.070	-6.436664e+01	5.269137e+01	2.064402e+00	2.220688e-01
-9	Rv3300c	-9	0	A	T	0.034	1.964643e+02	1.066647e+02	2.068984e+00	6.569900e-02
-9	Rv3301c	-9	0	A	T	0.027	-4.271382e+01	1.171929e+02	2.087533e+00	7.155578e-01
-9	Rv3302c	-9	0	A	T	0.040	1.222999e+02	7.878973e+01	2.031670e+00	1.208283e-01
-9	Rv3303c	-9	0	A	T	0.498	2.431342e+00	2.361568e+02	2.086419e+00	9.917870e-01
-9	Rv3305c	-9	0	A	T	0.017	6.657342e+01	7.321419e+01	2.089872e+00	3.633470e-01
-9	Rv3306c	-9	0	A	T	0.119	4.575177e+01	8.331386e+01	2.085916e+00	5.829886e-01
-9	Rv3308	-9	0	A	T	0.030	1.666359e+02	5.533173e+01	2.036769e+00	2.644581e-03
-9	Rv3310	-9	0	A	T	0.019	1.198653e+02	1.069037e+02	2.105244e+00	2.623720e-01
-9	Rv3311	-9	0	A	T	0.012	8.323951e+01	9.446258e+01	2.065581e+00	3.783631e-01
-9	Rv3312A	-9	0	A	T	0.012	-7.237085e+01	8.059947e+01	2.065323e+00	3.693863e-01
-9	Rv3317	-9	0	A	T	0.499	-3.448097e+02	2.365709e+02	2.069953e+00	1.451895e-01
-9	Rv3318	-9	0	A	T	0.015	-6.002520e+01	6.697245e+01	2.055539e+00	3.702612e-01
-9	Rv3324A	-9	0	A	T	0.022	8.934973e+01	6.186170e+01	2.047229e+00	1.488609e-01
-9	Rv3327	-9	0	A	T	0.157	4.924482e+01	4.190118e+01	2.043003e+00	2.400862e-01
-9	Rv3328c	-9	0	A	T	0.498	2.849409e+01	2.500560e+02	2.088502e+00	9.092928e-01
-9	Rv3329	-9	0	A	T	0.431	3.872439e+01	1.159365e+02	2.097737e+00	7.384182e-01
-9	Rv3331	-9	0	A	T	0.498	-1.454929e+02	2.250293e+02	2.082246e+00	5.180266e-01
-9	Rv3339c	-9	0	A	T	0.016	4.692540e+01	6.154098e+01	2.076355e+00	4.458837e-01
-9	Rv3341	-9	0	A	T	0.035	1.066320e+02	1.394736e+02	2.088831e+00	4.446769e-01
-9	Rv3343c	-9	0	A	T	0.490	3.364754e+00	8.042311e+01	2.081902e+00	9.666336e-01
-9	Rv3344c	-9	0	A	T	0.040	2.654946e+01	4.150600e+01	2.080653e+00	5.225004e-01
-9	Rv3345c	-9	0	A	T	0.160	3.381570e+00	2.346605e+01	2.078183e+00	8.854381e-01
-9	Rv3347c	-9	0	A	T	0.455	9.079331e+01	7.058421e+01	2.082867e+00	1.985427e-01
-9	Rv3349c	-9	0	A	T	0.056	-3.230560e+00	1.257781e+02	2.081888e+00	9.795125e-01
-9	Rv3350c	-9	0	A	T	0.192	-1.313952e+01	3.232443e+01	2.085411e+00	6.844442e-01
-9	Rv3355c	-9	0	A	T	0.039	-9.302995e+01	1.006055e+02	2.080898e+00	3.552782e-01
-9	Rv3359	-9	0	A	T	0.032	8.846881e+01	9.295996e+01	2.085437e+00	3.414167e-01
-9	Rv3365c	-9	0	A	T	0.264	-2.914249e+01	6.185710e+01	2.080241e+00	6.376226e-01
-9	Rv3366	-9	0	A	T	0.053	-5.011227e+01	1.374415e+02	2.084449e+00	7.154580e-01
-9	Rv3367	-9	0	A	T	0.030	5.639676e+00	4.235095e+01	2.077852e+00	8.940814e-01
-9	Rv3370c	-9	0	A	T	0.040	-6.060792e+01	5.088868e+01	2.048605e+00	2.338553e-01
-9	Rv3371	-9	0	A	T	0.018	-6.305403e+01	7.873816e+01	2.075659e+00	4.233769e-01
-9	Rv3373	-9	0	A	T	0.028	2.826627e+01	8.247970e+01	2.084927e+00	7.318703e-01
-9	Rv3375	-9	0	A	T	0.039	8.483392e+01	6.756328e+01	2.087952e+00	2.094586e-01
-9	Rv3377c	-9	0	A	T	0.048	-6.470851e+01	6.589677e+01	2.093692e+00	3.262820e-01
-9	Rv3378c	-9	0	A	T	0.024	9.402351e+01	6.602494e+01	2.075615e+00	1.546474e-01
-9	Rv3379c	-9	0	A	T	0.045	7.541710e+01	6.863911e+01	2.077453e+00	2.720631e-01
-9	Rv3382c	-9	0	A	T	0.013	-1.382972e+02	6.947458e+01	2.091812e+00	4.671351e-02
-9	Rv3383c	-9	0	A	T	0.470	1.527171e+02	1.680738e+02	2.089122e+00	3.636984e-01
-9	Rv3388	-9	0	A	T	0.065	-1.283565e+01	3.455319e+01	2.074794e+00	7.103388e-01
-9	Rv3389c	-9	0	A	T	0.049	-2.182806e+02	1.101352e+02	2.123351e+00	4.767823e-02
-9	Rv3390	-9	0	A	T	0.024	-7.806417e+01	7.919366e+01	2.066071e+00	3.244289e-01
-9	Rv3391	-9	0	A	T	0.041	-2.148079e+01	5.075053e+01	2.080155e+00	6.721676e-01
-9	Rv3395A	-9	0	A	T	0.010	7.337332e+01	8.419913e+01	2.081420e+00	3.836680e-01
-9	Rv3395c	-9	0	A	T	0.098	2.309416e+01	1.035504e+02	2.095526e+00	8.235493e-01
-9	Rv3396c	-9	0	A	T	0.156	-1.647619e+02	1.082234e+02	2.081297e+00	1.281243e-01
-9	Rv3398c	-9	0	A	T	0.013	5.156631e+01	6.754766e+01	2.083455e+00	4.453472e-01
-9	Rv3399	-9	0	A	T	0.484	-9.927778e+01	7.322224e+01	2.090654e+00	1.753638e-01
-9	Rv3401	-9	0	A	T	0.071	7.387996e+01	4.554689e+01	2.087321e+00	1.050104e-01
-9	Rv3402c	-9	0	A	T	0.067	-4.910620e+00	9.960257e+01	2.082974e+00	9.606854e-01
-9	Rv3403c	-9	0	A	T	0.020	4.462244e+01	5.952491e+01	2.080236e+00	4.535932e-01
-9	Rv3404c	-9	0	A	T	0.012	-1.739194e+02	6.843033e+01	2.090351e+00	1.114108e-02
-9	Rv3407	-9	0	A	T	0.048	-2.374335e+02	1.777827e+02	2.069823e+00	1.819170e-01
-9	Rv3408	-9	0	A	T	0.499	4.731932e+01	3.499155e+02	2.096053e+00	8.924485e-01
-9	Rv3409c	-9	0	A	T	0.012	-5.327142e+01	6.381867e+01	2.069975e+00	4.040088e-01
-9	Rv3410c	-9	0	A	T	0.020	2.691576e+02	8.585748e+01	1.967814e+00	1.753945e-03
-9	Rv3411c	-9	0	A	T	0.094	9.920846e+01	8.911416e+01	2.038973e+00	2.657782e-01
-9	Rv3413c	-9	0	A	T	0.018	3.279682e+02	1.076215e+02	2.044797e+00	2.350489e-03
-9	Rv3414c	-9	0	A	T	0.013	-6.067109e+01	7.580798e+01	2.083703e+00	4.236551e-01
-9	Rv3416	-9	0	A	T	0.081	1.690499e+02	1.116956e+02	2.051305e+00	1.303772e-01
-9	Rv3421c	-9	0	A	T	0.025	-2.608548e+01	6.944394e+01	2.080171e+00	7.072451e-01
-9	Rv3423c	-9	0	A	T	0.012	2.508437e+00	7.375189e+01	2.080074e+00	9.728725e-01
-9	Rv3424c	-9	0	A	T	0.066	-1.390174e+02	6.443554e+01	2.029085e+00	3.113577e-02
-9	Rv3425	-9	0	A	T	0.153	-2.933326e+01	3.828025e+01	2.100911e+00	4.436384e-01
-9	Rv3426	-9	0	A	T	0.188	-1.120352e+02	3.959589e+01	1.985539e+00	4.727791e-03
-9	Rv3428c	-9	0	A	T	0.194	-9.275921e+01	4.107026e+01	2.009774e+00	2.406177e-02
-9	Rv3429	-9	0	A	T	0.178	5.483831e+01	4.936646e+01	2.079192e+00	2.668236e-01
-9	Rv3431c	-9	0	A	T	0.024	-7.223094e+01	9.091331e+01	2.082041e+00	4.270344e-01
-9	Rv3433c	-9	0	A	T	0.062	-9.583362e+01	8.199128e+01	2.085208e+00	2.426684e-01
-9	Rv3434c	-9	0	A	T	0.048	7.500947e+01	7.488658e+01	2.079909e+00	3.166867e-01
-9	Rv3435c	-9	0	A	T	0.158	-6.578272e+01	9.210006e+01	2.078330e+00	4.751876e-01
-9	Rv3436c	-9	0	A	T	0.022	-1.147836e+02	7.411494e+01	2.059656e+00	1.216695e-01
-9	Rv3438	-9	0	A	T	0.015	-2.508716e+01	1.026425e+02	2.084629e+00	8.069460e-01
-9	Rv3439c	-9	0	A	T	0.210	5.652782e+01	7.343051e+01	2.089316e+00	4.415377e-01
-9	Rv3445c	-9	0	A	T	0.051	-8.105639e+01	9.782681e+01	2.085029e+00	4.074860e-01
-9	Rv3446c	-9	0	A	T	0.070	-4.436476e+00	9.369486e+01	2.085023e+00	9.622407e-01
-9	Rv3447c	-9	0	A	T	0.478	-6.333385e+01	9.359714e+01	2.088965e+00	4.987285e-01
-9	Rv3448	-9	0	A	T	0.030	-2.575524e+01	6.821877e+01	2.077150e+00	7.058293e-01
-9	Rv3449	-9	0	A	T	0.071	-2.934987e+01	6.285627e+01	2.074855e+00	6.406167e-01
-9	Rv3451	-9	0	A	T	0.351	-6.268644e+01	1.000237e+02	2.080431e+00	5.309457e-01
-9	Rv3453	-9	0	A	T	0.227	-2.793668e+01	1.526507e+02	2.093136e+00	8.548157e-01
-9	Rv3454	-9	0	A	T	0.027	-9.073186e+01	6.331499e+01	2.062833e+00	1.520700e-01
-9	Rv3456c	-9	0	A	T	0.016	-1.172924e+02	1.379045e+02	2.067183e+00	3.951713e-01
-9	Rv3457c	-9	0	A	T	0.013	1.370102e+02	6.287969e+01	2.060404e+00	2.950020e-02
-9	Rv3463	-9	0	A	T	0.057	-1.450042e+01	8.785620e+01	2.083219e+00	8.689302e-01
-9	Rv3465	-9	0	A	T	0.056	-1.679785e+02	1.040764e+02	2.069437e+00	1.067501e-01
-9	Rv3466	-9	0	A	T	0.123	-3.744866e+01	4.391402e+01	2.071649e+00	3.939286e-01
-9	Rv3467	-9	0	A	T	0.384	3.247698e+01	3.655304e+01	2.064299e+00	3.744273e-01
-9	Rv3468c	-9	0	A	T	0.471	-3.513699e+01	1.306771e+02	2.088926e+00	7.880577e-01
-9	Rv3469c	-9	0	A	T	0.015	-7.244664e+01	1.018543e+02	2.089721e+00	4.770289e-01
-9	Rv3472	-9	0	A	T	0.023	7.621444e+01	1.308014e+02	2.096083e+00	5.602054e-01
-9	Rv3476c	-9	0	A	T	0.103	8.124679e+01	8.406944e+01	2.077362e+00	3.339953e-01
-9	Rv3478	-9	0	A	T	0.168	-1.542640e+01	4.144039e+01	2.089684e+00	7.097581e-01
-9	Rv3479	-9	0	A	T	0.498	2.860051e+02	2.029500e+02	2.077456e+00	1.589821e-01
-9	Rv3480c	-9	0	A	T	0.023	-1.034003e+01	1.163556e+02	2.085500e+00	9.292011e-01
-9	Rv3481c	-9	0	A	T	0.017	2.419292e+02	1.324752e+02	2.032545e+00	6.802545e-02
-9	Rv3483c	-9	0	A	T	0.054	-9.579568e+01	1.090713e+02	2.082508e+00	3.799371e-01
-9	Rv3485c	-9	0	A	T	0.012	-1.047055e+01	7.588456e+01	2.080595e+00	8.902756e-01
-9	Rv3486	-9	0	A	T	0.020	2.526456e+02	1.865219e+02	2.093930e+00	1.757884e-01
-9	Rv3487c	-9	0	A	T	0.067	-8.823276e+01	8.279494e+01	2.067627e+00	2.867493e-01
-9	Rv3489	-9	0	A	T	0.035	-1.069965e+01	1.873000e+02	2.093614e+00	9.544530e-01
-9	Rv3490	-9	0	A	T	0.069	3.477170e+01	1.222506e+02	2.090191e+00	7.761223e-01
-9	Rv3492c	-9	0	A	T	0.020	3.112487e+02	1.451781e+02	2.074018e+00	3.220859e-02
-9	Rv3494c	-9	0	A	T	0.026	1.414039e+02	8.762980e+01	2.050386e+00	1.068240e-01
-9	Rv3497c	-9	0	A	T	0.067	-4.664332e+01	8.132477e+01	2.077683e+00	5.663669e-01
-9	Rv3502c	-9	0	A	T	0.014	-1.149028e+02	9.521264e+01	2.070363e+00	2.277082e-01
-9	Rv3505	-9	0	A	T	0.016	1.346437e+02	6.474931e+01	2.084387e+00	3.775298e-02
-9	Rv3506	-9	0	A	T	0.163	-1.767665e+00	7.520786e+01	2.084369e+00	9.812518e-01
-9	Rv3507	-9	0	A	T	0.149	1.324501e+01	2.595715e+01	2.078462e+00	6.099450e-01
-9	Rv3508	-9	0	A	T	0.342	-1.114692e+01	2.903777e+01	2.067962e+00	7.011271e-01
-9	Rv3509c	-9	0	A	T	0.012	-7.762815e+01	6.913744e+01	2.054598e+00	2.617073e-01
-9	Rv3511	-9	0	A	T	0.388	-4.864419e+01	3.630001e+01	2.063050e+00	1.804391e-01
-9	Rv3512	-9	0	A	T	0.440	2.868764e+01	4.319707e+01	2.081843e+00	5.067266e-01
-9	Rv3513c	-9	0	A	T	0.093	-7.528228e+01	5.023057e+01	2.078079e+00	1.341636e-01
-9	Rv3514	-9	0	A	T	0.235	-6.375860e+00	2.581213e+01	2.076916e+00	8.049358e-01
-9	Rv3515c	-9	0	A	T	0.164	4.347695e+01	7.637584e+01	2.081382e+00	5.692760e-01
-9	Rv3516	-9	0	A	T	0.497	2.924566e+02	3.240870e+02	2.083437e+00	3.669958e-01
-9	Rv3521	-9	0	A	T	0.477	-5.188120e+01	1.014188e+02	2.082351e+00	6.090421e-01
-9	Rv3522	-9	0	A	T	0.497	-1.692439e+02	3.281093e+02	2.092357e+00	6.060631e-01
-9	Rv3523	-9	0	A	T	0.162	-3.771596e+01	8.047141e+01	2.073655e+00	6.393645e-01
-9	Rv3528c	-9	0	A	T	0.012	3.350634e+01	7.783333e+01	2.084237e+00	6.669054e-01
-9	Rv3529c	-9	0	A	T	0.138	-7.701223e+01	7.683446e+01	2.091852e+00	3.163619e-01
-9	Rv3531c	-9	0	A	T	0.074	5.218375e+01	8.203498e+01	2.088677e+00	5.248028e-01
-9	Rv3532	-9	0	A	T	0.035	2.472488e+01	5.972767e+01	2.081663e+00	6.789654e-01
-9	Rv3533c	-9	0	A	T	0.150	-5.508440e+01	5.467216e+01	2.082008e+00	3.138459e-01
-9	Rv3534c	-9	0	A	T	0.110	1.004510e+02	1.344513e+02	2.071596e+00	4.551154e-01
-9	Rv3535c	-9	0	A	T	0.121	1.879443e+01	8.035115e+01	2.086594e+00	8.150933e-01
-9	Rv3537	-9	0	A	T	0.056	-2.818453e+01	8.380730e+01	2.074601e+00	7.366929e-01
-9	Rv3538	-9	0	A	T	0.038	1.562372e+02	1.153293e+02	2.108906e+00	1.757257e-01
-9	Rv3539	-9	0	A	T	0.014	-5.314775e+01	7.195750e+01	2.083644e+00	4.602718e-01
-9	Rv3540c	-9	0	A	T	0.056	5.802524e+01	1.357839e+02	2.078623e+00	6.691995e-01
-9	Rv3543c	-9	0	A	T	0.018	-6.371422e+01	1.008423e+02	2.076490e+00	5.276055e-01
-9	Rv3544c	-9	0	A	T	0.200	8.947363e+01	1.326608e+02	2.099266e+00	5.001317e-01
-9	Rv3545c	-9	0	A	T	0.112	-2.838456e+01	1.002702e+02	2.082318e+00	7.771559e-01
-9	Rv3550	-9	0	A	T	0.026	-1.404618e+02	8.051478e+01	2.090223e+00	8.127893e-02
-9	Rv3554	-9	0	A	T	0.108	1.901802e+00	6.491088e+01	2.082657e+00	9.766305e-01
-9	Rv3555c	-9	0	A	T	0.023	1.868522e+01	7.139419e+01	2.080435e+00	7.935758e-01
-9	Rv3558	-9	0	A	T	0.252	-1.390609e+02	6.780880e+01	2.084649e+00	4.047064e-02
-9	Rv3563	-9	0	A	T	0.071	-1.258877e+02	1.175176e+02	2.086497e+00	2.842495e-01
-9	Rv3565	-9	0	A	T	0.017	-1.070776e+02	7.554758e+01	2.007899e+00	1.565979e-01
-9	Rv3566c	-9	0	A	T	0.021	6.346400e+01	8.268252e+01	2.092027e+00	4.428740e-01
-9	Rv3567c	-9	0	A	T	0.071	7.340094e+01	1.398384e+02	2.091647e+00	5.997355e-01
-9	Rv3570c	-9	0	A	T	0.021	3.033054e+01	1.255176e+02	2.085083e+00	8.090909e-01
-9	Rv3573c	-9	0	A	T	0.035	-5.210186e+01	5.420347e+01	2.129234e+00	3.366006e-01
-9	Rv3576	-9	0	A	T	0.014	3.659517e+01	7.727556e+01	2.065383e+00	6.358809e-01
-9	Rv3578	-9	0	A	T	0.014	-8.598933e+00	7.728909e+01	2.083700e+00	9.114284e-01
-9	Rv3579c	-9	0	A	T	0.014	1.511967e+02	1.404898e+02	2.076193e+00	2.820145e-01
-9	Rv3580c	-9	0	A	T	0.043	1.062841e+01	7.463795e+01	2.080846e+00	8.867845e-01
-9	Rv3586	-9	0	A	T	0.087	-1.793171e+02	1.212185e+02	2.113786e+00	1.392839e-01
-9	Rv3587c	-9	0	A	T	0.044	-9.072825e+01	7.799075e+01	2.083595e+00	2.448938e-01
-9	Rv3589	-9	0	A	T	0.011	1.494355e+02	7.275674e+01	2.042286e+00	4.016657e-02
-9	Rv3590c	-9	0	A	T	0.106	-1.213401e+02	5.568058e+01	2.098511e+00	2.947854e-02
-9	Rv3591c	-9	0	A	T	0.084	-5.314584e+01	8.920693e+01	2.082751e+00	5.514306e-01
-9	Rv3593	-9	0	A	T	0.498	1.091778e+01	2.932916e+02	2.091803e+00	9.703108e-01
-9	Rv3594	-9	0	A	T	0.010	-8.718026e+01	7.654518e+01	2.075292e+00	2.549198e-01
-9	Rv3595c	-9	0	A	T	0.013	-1.226906e+02	6.374428e+01	2.097371e+00	5.446143e-02
-9	Rv3596c	-9	0	A	T	0.017	4.565946e+01	6.937139e+01	2.092076e+00	5.105230e-01
-9	Rv3597c	-9	0	A	T	0.031	-1.196481e+02	1.760406e+02	2.089923e+00	4.968289e-01
-9	Rv3598c	-9	0	A	T	0.057	2.571897e+01	1.155636e+02	2.085467e+00	8.239157e-01
-9	Rv3603c	-9	0	A	T	0.013	-1.884853e+02	8.051722e+01	2.061484e+00	1.937267e-02
-9	Rv3604c	-9	0	A	T	0.024	-1.203155e+01	1.143401e+02	2.081838e+00	9.162113e-01
-9	Rv3605c	-9	0	A	T	0.014	2.702240e+01	1.865227e+02	2.085880e+00	8.848303e-01
-9	Rv3608c	-9	0	A	T	0.029	-1.348203e+02	7.341365e+01	2.065646e+00	6.649935e-02
-9	Rv3610c	-9	0	A	T	0.033	-1.355511e+02	7.608963e+01	2.057087e+00	7.504891e-02
-9	Rv3611	-9	0	A	T	0.031	2.232397e+01	5.469337e+01	2.088944e+00	6.832131e-01
-9	Rv3616c	-9	0	A	T	0.496	1.610788e+02	2.029150e+02	2.097868e+00	4.274299e-01
-9	Rv3618	-9	0	A	T	0.061	4.602580e+01	5.438972e+01	2.084522e+00	3.975705e-01
-9	Rv3620c	-9	0	A	T	0.085	-1.977153e+01	4.632010e+01	2.079631e+00	6.695562e-01
-9	Rv3624c	-9	0	A	T	0.155	-1.674995e+02	1.408290e+02	2.076521e+00	2.344873e-01
-9	Rv3627c	-9	0	A	T	0.011	8.505874e+01	1.122816e+02	2.077341e+00	4.488463e-01
-9	Rv3629c	-9	0	A	T	0.016	-8.596041e+01	5.689162e+01	2.045468e+00	1.310224e-01
-9	Rv3630	-9	0	A	T	0.471	9.485984e+01	1.384581e+02	2.079373e+00	4.933820e-01
-9	Rv3633	-9	0	A	T	0.010	-3.716293e+01	7.708257e+01	2.075461e+00	6.297957e-01
-9	Rv3636	-9	0	A	T	0.200	-3.147765e+01	1.217724e+02	2.083895e+00	7.960615e-01
-9	Rv3637	-9	0	A	T	0.011	-1.483900e+02	7.678955e+01	2.089314e+00	5.350469e-02
-9	Rv3638	-9	0	A	T	0.012	-1.452606e+02	8.825785e+01	2.051883e+00	1.000114e-01
-9	Rv3639c	-9	0	A	T	0.037	1.035450e+02	6.266986e+01	2.030338e+00	9.870753e-02
-9	Rv3640c	-9	0	A	T	0.022	2.199964e+01	6.474358e+01	2.074300e+00	7.340598e-01
-9	Rv3646c	-9	0	A	T	0.010	-1.257269e+02	1.157109e+02	2.090066e+00	2.774142e-01
-9	Rv3649	-9	0	A	T	0.085	-2.816819e+01	7.181970e+01	2.073325e+00	6.949638e-01
-9	Rv3651	-9	0	A	T	0.027	1.219380e+02	6.517468e+01	2.067227e+00	6.155751e-02
-9	Rv3652	-9	0	A	T	0.202	-1.576798e+02	9.523852e+01	2.105158e+00	9.801636e-02
-9	Rv3653	-9	0	A	T	0.048	2.953484e+01	5.808620e+01	2.075398e+00	6.112054e-01
-9	Rv3655c	-9	0	A	T	0.499	-2.470459e+02	3.204350e+02	2.097046e+00	4.408520e-01
-9	Rv3657c	-9	0	A	T	0.121	-2.916630e+01	1.236445e+02	2.093329e+00	8.135531e-01
-9	Rv3659c	-9	0	A	T	0.057	1.507315e+02	6.792030e+01	2.107735e+00	2.662703e-02
-9	Rv3660c	-9	0	A	T	0.030	-1.386093e+01	7.163242e+01	2.082338e+00	8.465943e-01
-9	Rv3662c	-9	0	A	T	0.023	-7.167275e+01	7.730052e+01	2.079914e+00	3.539813e-01
-9	Rv3664c	-9	0	A	T	0.015	1.858591e+01	1.260223e+02	2.081406e+00	8.827731e-01
-9	Rv3666c	-9	0	A	T	0.085	1.283319e+01	8.879237e+01	2.082680e+00	8.851021e-01
-9	Rv3667	-9	0	A	T	0.011	-1.299657e+02	6.792033e+01	2.033126e+00	5.588352e-02
-9	Rv3668c	-9	0	A	T	0.010	5.404327e+01	9.392569e+01	2.054977e+00	5.651228e-01
-9	Rv3671c	-9	0	A	T	0.073	3.188299e+01	1.135376e+02	2.085245e+00	7.788934e-01
-9	Rv3673c	-9	0	A	T	0.038	-6.566433e+01	1.029439e+02	2.076311e+00	5.236638e-01
-9	Rv3674c	-9	0	A	T	0.056	6.217262e+01	1.259698e+02	2.079707e+00	6.216987e-01
-9	Rv3676	-9	0	A	T	0.059	-5.974239e+01	8.035326e+01	2.078884e+00	4.573033e-01
-9	Rv3677c	-9	0	A	T	0.014	-2.612684e+01	8.176943e+01	2.091603e+00	7.493801e-01
-9	Rv3680	-9	0	A	T	0.086	-1.011086e+02	4.749175e+01	1.996686e+00	3.342737e-02
-9	Rv3682	-9	0	A	T	0.059	-4.916323e+01	7.052038e+01	2.086195e+00	4.858228e-01
-9	Rv3684	-9	0	A	T	0.015	3.560097e+01	7.495690e+01	2.077400e+00	6.348934e-01
-9	Rv3685c	-9	0	A	T	0.024	-4.932788e+01	6.536251e+01	2.070028e+00	4.505645e-01
-9	Rv3689	-9	0	A	T	0.115	5.649934e+01	6.570070e+01	2.097303e+00	3.899608e-01
-9	Rv3691	-9	0	A	T	0.061	1.973584e+01	7.639097e+01	2.083274e+00	7.961717e-01
-9	Rv3692	-9	0	A	T	0.013	-2.144208e+02	8.342492e+01	2.089911e+00	1.026388e-02
-9	Rv3693	-9	0	A	T	0.201	-1.162711e+02	1.002607e+02	2.087741e+00	2.463697e-01
-9	Rv3694c	-9	0	A	T	0.015	-9.589215e+01	1.093298e+02	2.083516e+00	3.805850e-01
-9	Rv3696c	-9	0	A	T	0.087	1.244782e+02	2.709461e+01	1.977049e+00	4.726768e-06
-9	Rv3698	-9	0	A	T	0.039	-2.709067e+01	6.648177e+01	2.080258e+00	6.837091e-01
-9	Rv3699	-9	0	A	T	0.016	-6.634246e+01	1.176430e+02	2.077841e+00	5.728899e-01
-9	Rv3703c	-9	0	A	T	0.160	1.994190e+01	7.962863e+01	2.085971e+00	8.022860e-01
-9	Rv3704c	-9	0	A	T	0.016	1.672915e+02	1.027086e+02	2.086543e+00	1.035763e-01
-9	Rv3705A	-9	0	A	T	0.032	-1.459733e+01	7.739829e+01	2.085122e+00	8.504330e-01
-9	Rv3705c	-9	0	A	T	0.037	1.691514e+02	9.023248e+01	2.032041e+00	6.104932e-02
-9	Rv3710	-9	0	A	T	0.030	8.321774e+01	6.198979e+01	2.089477e+00	1.796658e-01
-9	Rv3711c	-9	0	A	T	0.498	1.045273e+01	3.670124e+02	2.096091e+00	9.772828e-01
-9	Rv3712	-9	0	A	T	0.038	2.413062e+01	1.257777e+02	2.083015e+00	8.478859e-01
-9	Rv3714c	-9	0	A	T	0.049	-7.578615e+01	6.491136e+01	2.073886e+00	2.431901e-01
-9	Rv3715c	-9	0	A	T	0.050	6.593582e+01	2.414123e+02	2.095534e+00	7.847963e-01
-9	Rv3719	-9	0	A	T	0.499	1.656072e+02	4.652221e+02	2.094247e+00	7.219122e-01
-9	Rv3720	-9	0	A	T	0.199	-1.166452e+02	1.269323e+02	2.083362e+00	3.582737e-01
-9	Rv3722c	-9	0	A	T	0.059	9.716661e+00	8.619321e+01	2.078864e+00	9.102595e-01
-9	Rv3723	-9	0	A	T	0.011	-4.884172e+00	7.566235e+01	2.081512e+00	9.485396e-01
-9	Rv3724B	-9	0	A	T	0.072	-1.528987e+02	1.388550e+02	2.100683e+00	2.710217e-01
-9	Rv3725	-9	0	A	T	0.070	1.424061e+02	1.646246e+02	2.107031e+00	3.871647e-01
-9	Rv3726	-9	0	A	T	0.013	-3.409681e+01	6.827522e+01	2.069390e+00	6.175728e-01
-9	Rv3727	-9	0	A	T	0.264	2.565958e+01	6.394607e+01	2.085108e+00	6.882820e-01
-9	Rv3728	-9	0	A	T	0.036	-1.194448e+02	5.205491e+01	2.051685e+00	2.190106e-02
-9	Rv3729	-9	0	A	T	0.202	9.175618e+00	7.052743e+01	2.080689e+00	8.965056e-01
-9	Rv3731	-9	0	A	T	0.472	2.737705e+02	1.657673e+02	2.053232e+00	9.884920e-02
-9	Rv3736	-9	0	A	T	0.015	-6.437920e+01	7.841328e+01	2.071916e+00	4.117695e-01
-9	Rv3737	-9	0	A	T	0.492	-1.858318e+00	9.887767e+01	2.086019e+00	9.850080e-01
-9	Rv3738c	-9	0	A	T	0.028	5.913009e+01	5.682635e+01	2.097541e+00	2.982652e-01
-9	Rv3741c	-9	0	A	T	0.038	2.858546e+01	1.217017e+02	2.087170e+00	8.143344e-01
-9	Rv3743c	-9	0	A	T	0.036	6.308615e+01	4.303184e+01	2.029021e+00	1.428591e-01
-9	Rv3746c	-9	0	A	T	0.020	-2.116217e+01	1.129555e+02	2.083557e+00	8.514132e-01
-9	Rv3749c	-9	0	A	T	0.013	2.701449e+01	6.845684e+01	2.089615e+00	6.931818e-01
-9	Rv3754	-9	0	A	T	0.014	-8.021491e+01	7.866718e+01	2.087528e+00	3.080556e-01
-9	Rv3758c	-9	0	A	T	0.050	1.429751e+01	1.060958e+02	2.082693e+00	8.928204e-01
-9	Rv3759c	-9	0	A	T	0.228	8.084239e+01	1.032457e+02	2.100176e+00	4.337514e-01
-9	Rv3761c	-9	0	A	T	0.012	-5.462503e+00	6.682715e+01	2.079756e+00	9.348643e-01
-9	Rv3762c	-9	0	A	T	0.048	5.374054e+01	6.072483e+01	2.089165e+00	3.763140e-01
-9	Rv3763	-9	0	A	T	0.019	-7.463478e+01	1.259500e+02	2.076340e+00	5.535598e-01
-9	Rv3764c	-9	0	A	T	0.494	1.228081e+02	1.257015e+02	2.078787e+00	3.287434e-01
-9	Rv3765c	-9	0	A	T	0.011	-6.457629e+01	1.115176e+02	2.078728e+00	5.626345e-01
-9	Rv3766	-9	0	A	T	0.074	1.619980e+02	9.385900e+01	2.102031e+00	8.456880e-02
-9	Rv3769	-9	0	A	T	0.015	-2.806601e+01	8.133845e+01	2.094900e+00	7.301059e-01
-9	Rv3770c	-9	0	A	T	0.073	1.116755e+02	1.026169e+02	2.089598e+00	2.766568e-01
-9	Rv3772	-9	0	A	T	0.084	-9.533897e+01	9.870671e+01	2.088075e+00	3.342671e-01
-9	Rv3773c	-9	0	A	T	0.088	2.218311e+02	8.931489e+01	2.062570e+00	1.311664e-02
-9	Rv3774	-9	0	A	T	0.022	1.076270e+02	5.582530e+01	2.069991e+00	5.406249e-02
-9	Rv3775	-9	0	A	T	0.204	-7.952497e+01	7.391456e+01	2.090604e+00	2.821519e-01
-9	Rv3776	-9	0	A	T	0.496	8.785826e+01	1.582039e+02	2.084826e+00	5.787434e-01
-9	Rv3777	-9	0	A	T	0.221	3.970373e+01	7.667343e+01	2.087898e+00	6.046577e-01
-9	Rv3779	-9	0	A	T	0.020	4.880538e+01	6.696298e+01	2.080872e+00	4.662183e-01
-9	Rv3782	-9	0	A	T	0.045	7.254975e+01	8.580641e+01	2.073285e+00	3.979706e-01
-9	Rv3784	-9	0	A	T	0.045	-2.804094e+01	7.283353e+01	2.077990e+00	7.002944e-01
-9	Rv3785	-9	0	A	T	0.044	-1.520919e+02	5.229237e+01	2.002676e+00	3.687942e-03
-9	Rv3786c	-9	0	A	T	0.245	-6.081546e+01	5.843405e+01	2.094746e+00	2.981660e-01
-9	Rv3787c	-9	0	A	T	0.012	2.121836e+02	6.887779e+01	1.999390e+00	2.105430e-03
-9	Rv3788	-9	0	A	T	0.053	-5.259568e+01	1.105838e+02	2.082168e+00	6.344192e-01
-9	Rv3792	-9	0	A	T	0.126	6.891554e+01	6.228103e+01	2.066051e+00	2.686856e-01
-9	Rv3793	-9	0	A	T	0.099	-3.863481e+01	5.912916e+01	2.069109e+00	5.136057e-01
-9	Rv3794	-9	0	A	T	0.034	5.968381e+01	5.114806e+01	2.074693e+00	2.434524e-01
-9	Rv3795	-9	0	A	T	0.275	4.336185e+02	1.837948e+01	8.307423e-01	3.435536e-104
-9	Rv3796	-9	0	A	T	0.015	4.685619e+00	7.311161e+01	2.081022e+00	9.489087e-01
-9	Rv3797	-9	0	A	T	0.108	-1.230844e+01	6.819450e+01	2.082687e+00	8.567933e-01
[truncated: 653 more rows]
