# Supplementary material for: GWAS for quantitative resistance phenotypes in Mycobacterium tuberculosis reveals resistance genes and regulatory regions
Source: Nat Commun. 2019 May 13;10:2128. doi: 10.1038/s41467-019-10110-6 (PMC6513847; doi:10.1038/s41467-019-10110-6)
Supplement: Supplementary file 12 — Source Data [file 41467_2019_10110_MOESM12_ESM.zip › 9-Source Data Folder/gene_emb_valid.assoc.txt]

chr	rs	ps	n_miss	allele1	allele0	af	beta	se	l_remle	p_wald
-9	Rv0042c	-9	0	A	T	0.030	-4.246107e-02	9.287937e-02	3.796714e-01	6.476887e-01
-9	Rv0422c	-9	0	A	T	0.031	1.428402e-01	9.135879e-02	3.997215e-01	1.183641e-01
-9	Rv1524	-9	0	A	T	0.054	-1.025485e-01	7.818557e-02	3.733484e-01	1.900638e-01
-9	Rv1525	-9	0	A	T	0.035	-4.170680e-02	6.462854e-02	3.799227e-01	5.189144e-01
-9	Rv1250	-9	0	A	T	0.062	-9.045294e-02	8.947145e-02	3.780174e-01	3.123640e-01
-9	Rv1523	-9	0	A	T	0.041	1.451369e-01	6.906274e-02	3.805710e-01	3.593546e-02
-9	Rv1520	-9	0	A	T	0.228	3.669829e-03	8.125193e-02	3.857238e-01	9.639872e-01
-9	Rv1253	-9	0	A	T	0.090	8.534761e-02	7.637892e-02	3.977388e-01	2.641788e-01
-9	Rv1259	-9	0	A	T	0.012	2.453949e-01	9.123508e-02	3.686878e-01	7.314100e-03
-9	Rv1529	-9	0	A	T	0.024	-4.490931e-02	6.798426e-02	3.786260e-01	5.090864e-01
-9	Rv0125	-9	0	A	T	0.010	4.339137e-02	1.080118e-01	3.835065e-01	6.880012e-01
-9	Rv0124	-9	0	A	T	0.071	4.822081e-02	4.414705e-02	3.432428e-01	2.750697e-01
-9	Rv0126	-9	0	A	T	0.018	-7.664957e-02	8.024571e-02	3.793511e-01	3.397981e-01
-9	Rv0122	-9	0	A	T	0.012	-1.119402e-01	9.148486e-02	3.733942e-01	2.214986e-01
-9	Rv0128	-9	0	A	T	0.024	1.534484e-02	7.804314e-02	3.811381e-01	8.441794e-01
-9	Rv2949c	-9	0	A	T	0.021	1.790250e-01	7.188864e-02	3.667870e-01	1.298329e-02
-9	Rv1587c	-9	0	A	T	0.131	-1.882136e-02	4.982147e-02	3.782397e-01	7.057062e-01
-9	Rv2801c	-9	0	A	T	0.029	-1.009919e-01	1.316493e-01	4.051373e-01	4.432520e-01
-9	Rv2398c	-9	0	A	T	0.468	1.418142e-01	1.550575e-01	3.928288e-01	3.607067e-01
-9	271	-9	0	A	T	0.030	-6.637827e-02	1.242082e-01	3.946932e-01	5.932187e-01
-9	274	-9	0	A	T	0.015	-4.747091e-02	1.686619e-01	3.911848e-01	7.784399e-01
-9	275	-9	0	A	T	0.012	-1.892596e-01	1.079161e-01	3.826834e-01	7.988786e-02
-9	276	-9	0	A	T	0.013	-4.809455e-02	1.041545e-01	3.877788e-01	6.443892e-01
-9	Rv2729c	-9	0	A	T	0.469	1.052777e-01	1.614835e-01	3.912399e-01	5.146435e-01
-9	Rv2455c	-9	0	A	T	0.035	-1.689546e-02	6.830142e-02	3.833753e-01	8.046941e-01
-9	Rv1111c	-9	0	A	T	0.062	-4.642088e-03	9.609539e-02	3.868541e-01	9.614846e-01
-9	Rv2498c	-9	0	A	T	0.013	-2.380887e-02	9.133986e-02	3.806008e-01	7.944260e-01
-9	Rv3640c	-9	0	A	T	0.066	5.818828e-02	7.871000e-02	3.801872e-01	4.599768e-01
-9	2686	-9	0	A	T	0.049	-2.202422e-02	1.499521e-01	3.838813e-01	8.832709e-01
-9	2680	-9	0	A	T	0.361	-1.123494e-02	4.990314e-02	3.839250e-01	8.219370e-01
-9	2681	-9	0	A	T	0.024	-1.110498e-01	8.626592e-02	3.684433e-01	1.983967e-01
-9	2682	-9	0	A	T	0.031	-2.835496e-02	1.227860e-01	3.961047e-01	8.174336e-01
-9	Rv1521	-9	0	A	T	0.092	1.754495e-01	7.943426e-02	4.358957e-01	2.750106e-02
-9	98	-9	0	A	T	0.073	-6.875376e-03	8.106492e-02	3.823132e-01	9.324330e-01
-9	94	-9	0	A	T	0.498	5.827619e-02	3.333452e-01	3.944726e-01	8.612674e-01
-9	Rv2258c	-9	0	A	T	0.017	-4.304699e-02	8.380273e-02	3.777039e-01	6.076370e-01
-9	Rv2605c	-9	0	A	T	0.013	-1.048319e-02	9.305467e-02	3.810220e-01	9.103339e-01
-9	Rv0230c	-9	0	A	T	0.021	-1.724454e-02	1.045804e-01	3.831941e-01	8.690739e-01
-9	Rv3480c	-9	0	A	T	0.083	1.165055e-01	7.032062e-02	4.002938e-01	9.799213e-02
-9	Rv0204c	-9	0	A	T	0.014	-5.167748e-02	1.045837e-01	3.824769e-01	6.213655e-01
-9	Rv1991c	-9	0	A	T	0.022	1.991774e-01	1.131649e-01	3.801329e-01	7.881349e-02
-9	Rv1672c	-9	0	A	T	0.056	3.962752e-03	9.212961e-02	3.826945e-01	9.657030e-01
-9	1179	-9	0	A	T	0.196	1.536931e-01	1.126133e-01	3.453600e-01	1.727383e-01
-9	Rv1061	-9	0	A	T	0.050	-1.401758e-01	1.247198e-01	3.778536e-01	2.614120e-01
-9	Rv1060	-9	0	A	T	0.010	1.873454e-01	1.026219e-01	3.997368e-01	6.831833e-02
-9	Rv3666c	-9	0	A	T	0.286	2.118923e-02	1.010640e-01	3.822142e-01	8.339900e-01
-9	Rv2783c	-9	0	A	T	0.016	-1.420887e-01	8.462612e-02	3.770601e-01	9.357428e-02
-9	Rv1889c	-9	0	A	T	0.053	3.093561e-01	1.060846e-01	4.236152e-01	3.652122e-03
-9	Rv2713	-9	0	A	T	0.046	-7.832218e-02	6.544387e-02	3.935146e-01	2.317772e-01
-9	Rv1486c	-9	0	A	T	0.466	-7.972066e-02	1.329600e-01	4.075398e-01	5.489688e-01
-9	Rv2714	-9	0	A	T	0.293	3.390314e-02	1.046792e-01	3.819179e-01	7.461239e-01
-9	Rv1854c	-9	0	A	T	0.016	5.714148e-02	9.141367e-02	3.785743e-01	5.321083e-01
-9	Rv3411c	-9	0	A	T	0.217	1.499257e-01	8.500528e-02	3.088154e-01	7.819481e-02
-9	Rv0387c	-9	0	A	T	0.054	3.928857e-02	1.008602e-01	3.974990e-01	6.969935e-01
-9	Rv2900c	-9	0	A	T	0.050	-2.412787e-02	6.837595e-02	3.878358e-01	7.242866e-01
-9	Rv2955c	-9	0	A	T	0.062	-5.860945e-02	7.321479e-02	3.726594e-01	4.236721e-01
-9	Rv0946c	-9	0	A	T	0.020	2.217393e-01	8.479963e-02	4.205131e-01	9.109570e-03
-9	Rv0165c	-9	0	A	T	0.293	-1.319177e-02	9.992445e-02	3.950977e-01	8.950066e-01
-9	Rv3167c	-9	0	A	T	0.072	1.682694e-02	9.003617e-02	3.900097e-01	8.517979e-01
-9	Rv0153c	-9	0	A	T	0.012	-1.417445e-01	1.540100e-01	3.834133e-01	3.576875e-01
-9	Rv0331	-9	0	A	T	0.156	6.955623e-02	5.893318e-02	4.071037e-01	2.382809e-01
-9	Rv0332	-9	0	A	T	0.020	-6.322951e-02	9.025299e-02	3.734194e-01	4.837867e-01
-9	Rv0336	-9	0	A	T	0.228	6.968675e-02	4.206983e-02	4.073985e-01	9.805725e-02
-9	393	-9	0	A	T	0.478	9.581398e-03	1.130174e-01	3.834877e-01	9.324609e-01
-9	392	-9	0	A	T	0.027	2.807043e-02	1.537676e-01	3.907644e-01	8.552007e-01
-9	390	-9	0	A	T	0.047	1.134139e-02	6.954112e-02	3.834439e-01	8.704933e-01
-9	Rv3891c	-9	0	A	T	0.052	-6.255204e-02	1.713014e-01	3.856444e-01	7.150988e-01
-9	Rv0822c	-9	0	A	T	0.067	-1.261685e-02	8.507154e-02	3.823371e-01	8.821399e-01
-9	2308	-9	0	A	T	0.209	9.059767e-02	9.863782e-02	3.470147e-01	3.586651e-01
-9	2301	-9	0	A	T	0.105	-5.848285e-02	7.758183e-02	3.732741e-01	4.511982e-01
-9	2304	-9	0	A	T	0.046	-1.962632e-01	1.989061e-01	3.903323e-01	3.241086e-01
-9	Rv2897c	-9	0	A	T	0.058	6.665290e-02	5.874097e-02	4.110250e-01	2.568749e-01
-9	2306	-9	0	A	T	0.489	6.912224e-02	2.817785e-01	3.985770e-01	8.062873e-01
-9	Rv2440c	-9	0	A	T	0.233	1.034644e-01	7.352758e-02	3.374941e-01	1.598059e-01
-9	Rv3240c	-9	0	A	T	0.022	2.184390e-02	7.584802e-02	3.835529e-01	7.734314e-01
-9	Rv1018c	-9	0	A	T	0.028	-1.503884e-01	7.017274e-02	4.013939e-01	3.243179e-02
-9	Rv2676c	-9	0	A	T	0.048	-6.189540e-02	1.526314e-01	3.803556e-01	6.852119e-01
-9	171	-9	0	A	T	0.022	-5.797060e-02	1.061431e-01	3.867226e-01	5.851253e-01
-9	Rv1258c	-9	0	A	T	0.209	6.226387e-03	5.977099e-02	3.811376e-01	9.170623e-01
-9	Rv1887	-9	0	A	T	0.016	-1.014940e-01	8.897791e-02	3.826849e-01	2.543816e-01
-9	Rv3016	-9	0	A	T	0.016	7.352635e-03	1.189233e-01	3.865491e-01	9.507177e-01
-9	Rv0021c	-9	0	A	T	0.097	-8.007027e-03	6.914117e-02	3.820543e-01	9.078372e-01
-9	Rv2276	-9	0	A	T	0.217	1.169527e-01	8.249732e-02	3.324784e-01	1.567159e-01
-9	Rv2275	-9	0	A	T	0.056	2.745590e-03	9.684117e-02	3.848947e-01	9.773895e-01
-9	Rv2270	-9	0	A	T	0.062	-1.689790e-01	8.684909e-02	3.821494e-01	5.207675e-02
-9	Rv2279	-9	0	A	T	0.012	-5.725184e-03	1.186060e-01	3.856523e-01	9.615137e-01
-9	Rv0891c	-9	0	A	T	0.494	-1.719232e-03	2.502669e-01	3.975901e-01	9.945208e-01
-9	1769	-9	0	A	T	0.429	-9.324345e-02	4.900199e-02	2.988901e-01	5.745113e-02
-9	Rv1367c	-9	0	A	T	0.281	-1.149203e-02	1.116894e-01	3.966560e-01	9.180762e-01
-9	1764	-9	0	A	T	0.363	-1.429230e-02	1.123154e-01	3.998611e-01	8.987762e-01
-9	Rv3908	-9	0	A	T	0.198	5.805104e-02	7.521060e-02	3.640766e-01	4.404538e-01
-9	Rv1037c	-9	0	A	T	0.296	5.580681e-02	7.558271e-02	3.673004e-01	4.605352e-01
-9	Rv2697c	-9	0	A	T	0.035	-7.210348e-02	1.193316e-01	3.878959e-01	5.458787e-01
-9	693	-9	0	A	T	0.046	-1.025131e-01	2.078589e-01	3.858760e-01	6.220289e-01
-9	690	-9	0	A	T	0.031	1.701571e-01	1.051229e-01	3.764917e-01	1.059522e-01
-9	1541	-9	0	A	T	0.065	-3.214837e-02	6.039969e-02	3.923274e-01	5.947066e-01
-9	Rv2059	-9	0	A	T	0.234	8.284383e-02	9.864780e-02	3.517001e-01	4.012974e-01
-9	1548	-9	0	A	T	0.015	-5.099361e-02	9.257089e-02	3.790816e-01	5.818972e-01
-9	Rv3379c	-9	0	A	T	0.065	-1.019188e-01	6.973225e-02	3.699747e-01	1.442861e-01
-9	Rv3011c	-9	0	A	T	0.067	-1.079884e-01	9.080796e-02	3.690628e-01	2.347474e-01
-9	Rv2869c	-9	0	A	T	0.283	2.143041e-02	1.155742e-01	3.859101e-01	8.529466e-01
-9	Rv3456c	-9	0	A	T	0.012	1.805576e-01	1.125050e-01	3.782031e-01	1.089491e-01
-9	Rv0963c	-9	0	A	T	0.012	6.976360e-02	9.363293e-02	3.819101e-01	4.564646e-01
-9	Rv0932c	-9	0	A	T	0.068	3.994151e-02	8.048103e-02	3.935406e-01	6.198421e-01
-9	Rv3652	-9	0	A	T	0.102	-6.129445e-02	1.100825e-01	3.835997e-01	5.778306e-01
-9	Rv3653	-9	0	A	T	0.161	-1.601625e-01	3.711216e-02	2.754432e-01	1.809650e-05
-9	Rv3651	-9	0	A	T	0.077	-8.057103e-02	9.137652e-02	3.682887e-01	3.782020e-01
-9	Rv3142c	-9	0	A	T	0.029	-9.335772e-02	1.057863e-01	3.746930e-01	3.777886e-01
-9	Rv3596c	-9	0	A	T	0.079	5.877542e-02	9.506371e-02	3.962529e-01	5.365865e-01
-9	Rv1500	-9	0	A	T	0.074	-3.112145e-02	7.884490e-02	3.744347e-01	6.931662e-01
-9	Rv1501	-9	0	A	T	0.022	8.229637e-02	7.600180e-02	3.867980e-01	2.792433e-01
-9	Rv1502	-9	0	A	T	0.470	7.493651e-02	1.307013e-01	3.892457e-01	5.665889e-01
-9	Rv1509	-9	0	A	T	0.018	-3.009759e-02	7.788032e-02	3.775407e-01	6.992684e-01
-9	Rv0109	-9	0	A	T	0.110	1.128480e-01	4.159861e-02	2.963250e-01	6.828402e-03
-9	Rv0106	-9	0	A	T	0.035	-6.796920e-02	9.334151e-02	3.895718e-01	4.667371e-01
-9	Rv0104	-9	0	A	T	0.308	-1.487725e-02	7.227820e-02	3.887295e-01	8.369784e-01
-9	Rv0102	-9	0	A	T	0.028	1.026166e-01	6.757192e-02	3.728659e-01	1.292868e-01
-9	Rv0101	-9	0	A	T	0.129	-1.020468e-02	4.130673e-02	3.790541e-01	8.049415e-01
-9	Rv2996c	-9	0	A	T	0.055	3.398771e-02	6.391851e-02	3.775631e-01	5.950705e-01
-9	Rv2416c	-9	0	A	T	0.035	6.776516e-02	7.496850e-02	3.799522e-01	3.663370e-01
-9	Rv1498c	-9	0	A	T	0.472	6.106435e-02	1.394020e-01	3.879279e-01	6.614826e-01
-9	Rv0251c	-9	0	A	T	0.014	-4.134985e-02	9.045699e-02	3.794404e-01	6.477189e-01
-9	Rv2347c	-9	0	A	T	0.306	6.111387e-02	6.523351e-02	3.683269e-01	3.491450e-01
-9	250	-9	0	A	T	0.014	-1.866265e-02	2.173117e-01	3.998157e-01	9.315855e-01
-9	255	-9	0	A	T	0.047	-6.503117e-02	9.177391e-02	3.822292e-01	4.787965e-01
-9	Rv3193c	-9	0	A	T	0.108	-1.750868e-01	6.203761e-02	3.831959e-01	4.897500e-03
-9	Rv1445c	-9	0	A	T	0.020	4.222528e-02	9.587734e-02	3.823224e-01	6.597703e-01
-9	Rv1837c	-9	0	A	T	0.164	1.824018e-02	6.398365e-02	3.901670e-01	7.756666e-01
-9	Rv3221c	-9	0	A	T	0.045	-7.484344e-02	3.007008e-01	4.012225e-01	8.035103e-01
-9	2518	-9	0	A	T	0.029	-1.452598e-02	1.415419e-01	3.934390e-01	9.182873e-01
-9	2519	-9	0	A	T	0.026	1.259201e-02	6.856650e-02	3.835568e-01	8.543414e-01
-9	2511	-9	0	A	T	0.018	2.027365e-01	1.013908e-01	3.718952e-01	4.591640e-02
-9	Rv2614c	-9	0	A	T	0.020	8.664247e-02	7.396497e-02	3.757689e-01	2.418187e-01
-9	Rv3646c	-9	0	A	T	0.061	-1.252249e-01	8.118672e-02	3.730020e-01	1.234000e-01
-9	Rv1447c	-9	0	A	T	0.064	-7.228418e-02	5.656396e-02	3.812727e-01	2.016819e-01
-9	Rv1532c	-9	0	A	T	0.210	4.599801e-02	1.090473e-01	3.686333e-01	6.732822e-01
-9	Rv2796c	-9	0	A	T	0.064	-1.337742e-01	8.767526e-02	3.744856e-01	1.274926e-01
-9	Rv3365c	-9	0	A	T	0.268	2.389849e-02	7.371401e-02	3.807367e-01	7.458748e-01
-9	Rv2429	-9	0	A	T	0.048	-9.696704e-02	1.383552e-01	3.762659e-01	4.836150e-01
-9	1159	-9	0	A	T	0.259	2.824494e-02	7.283638e-02	3.790227e-01	6.982867e-01
-9	Rv3482c	-9	0	A	T	0.015	6.134824e-02	9.206757e-02	3.670206e-01	5.054036e-01
-9	1157	-9	0	A	T	0.046	1.027073e-01	5.312651e-02	3.727854e-01	5.358858e-02
-9	1156	-9	0	A	T	0.013	1.434026e-01	9.774739e-02	3.813699e-01	1.427843e-01
-9	1152	-9	0	A	T	0.048	8.240479e-03	8.061239e-02	3.825003e-01	9.186072e-01
-9	Rv1674c	-9	0	A	T	0.057	4.594181e-02	1.151351e-01	3.956716e-01	6.899908e-01
-9	Rv1924c	-9	0	A	T	0.016	2.972710e-02	1.039136e-01	3.848704e-01	7.749014e-01
-9	Rv1993c	-9	0	A	T	0.045	-7.484344e-02	3.007008e-01	4.012225e-01	8.035103e-01
-9	Rv0717	-9	0	A	T	0.033	4.796100e-02	1.086623e-01	3.851013e-01	6.590702e-01
-9	Rv3417c	-9	0	A	T	0.012	-9.919526e-02	9.121089e-02	3.832606e-01	2.771564e-01
-9	Rv3808c	-9	0	A	T	0.023	1.759417e-01	7.321286e-02	3.840002e-01	1.650153e-02
-9	Rv0940c	-9	0	A	T	0.014	1.859677e-01	8.922737e-02	3.998993e-01	3.748717e-02
-9	Rv2039c	-9	0	A	T	0.486	9.594510e-02	1.584772e-01	3.870621e-01	5.450879e-01
-9	Rv2101	-9	0	A	T	0.459	3.431045e-03	1.318286e-01	3.930400e-01	9.792432e-01
-9	Rv3734c	-9	0	A	T	0.015	3.909859e-02	8.310890e-02	3.763915e-01	6.381732e-01
-9	Rv3435c	-9	0	A	T	0.089	-1.254387e-01	8.160437e-02	3.898622e-01	1.246860e-01
-9	Rv0352	-9	0	A	T	0.066	1.156564e-01	9.328340e-02	4.346887e-01	2.154312e-01
-9	Rv0353	-9	0	A	T	0.030	-5.609806e-02	8.914588e-02	3.805450e-01	5.293591e-01
-9	Rv0350	-9	0	A	T	0.060	-1.454884e-01	1.372004e-01	3.768660e-01	2.893078e-01
-9	1413	-9	0	A	T	0.015	-2.074130e-02	9.163727e-02	3.825388e-01	8.209990e-01
-9	Rv3715c	-9	0	A	T	0.193	1.323666e-01	1.375596e-01	3.553049e-01	3.362411e-01
-9	Rv0359	-9	0	A	T	0.097	-1.008238e-01	9.322889e-02	3.752598e-01	2.798456e-01
-9	Rv1074c	-9	0	A	T	0.079	-7.592297e-03	7.326736e-02	3.837619e-01	9.174956e-01
-9	Rv3743c	-9	0	A	T	0.038	7.627826e-02	5.749087e-02	3.896349e-01	1.849911e-01
-9	Rv0151c	-9	0	A	T	0.163	2.632192e-02	5.597102e-02	3.912080e-01	6.382963e-01
-9	Rv2844	-9	0	A	T	0.016	2.514922e-01	1.459564e-01	4.079276e-01	8.529810e-02
-9	Rv3555c	-9	0	A	T	0.076	-5.631039e-02	7.086429e-02	3.874000e-01	4.270897e-01
-9	Rv0272c	-9	0	A	T	0.016	1.061203e-01	9.150433e-02	3.902244e-01	2.465359e-01
-9	Rv0118c	-9	0	A	T	0.296	1.354409e-02	9.114631e-02	3.844243e-01	8.819123e-01
-9	2181	-9	0	A	T	0.434	2.599638e-02	1.170579e-01	3.959447e-01	8.243123e-01
-9	2180	-9	0	A	T	0.077	-5.293263e-02	1.379550e-01	3.899227e-01	7.013156e-01
-9	Rv3465	-9	0	A	T	0.200	1.099216e-02	9.582017e-02	3.859361e-01	9.087012e-01
-9	Rv3467	-9	0	A	T	0.474	1.771788e-01	8.247791e-02	3.830729e-01	3.202473e-02
-9	Rv3466	-9	0	A	T	0.355	-9.238341e-03	4.349649e-02	3.858489e-01	8.318596e-01
-9	Rv3468c	-9	0	A	T	0.470	-5.856257e-03	1.250208e-01	3.902436e-01	9.626517e-01
-9	Rv3463	-9	0	A	T	0.030	-1.146292e-01	7.926222e-02	3.733101e-01	1.485473e-01
-9	Rv2439c	-9	0	A	T	0.362	1.594676e-03	1.083899e-01	3.967598e-01	9.882656e-01
-9	Rv2670c	-9	0	A	T	0.017	5.345289e-02	8.279628e-02	3.834425e-01	5.187432e-01
-9	150	-9	0	A	T	0.040	-4.824500e-02	7.713891e-02	3.764834e-01	5.318832e-01
-9	157	-9	0	A	T	0.055	-6.189841e-02	9.520985e-02	3.754665e-01	5.158142e-01
-9	Rv3202c	-9	0	A	T	0.270	7.677775e-02	7.776990e-02	3.549254e-01	3.238491e-01
-9	159	-9	0	A	T	0.015	1.633140e-04	1.486994e-01	3.881718e-01	9.991240e-01
-9	158	-9	0	A	T	0.291	4.241493e-02	1.144481e-01	3.836081e-01	7.110394e-01
-9	Rv0791c	-9	0	A	T	0.113	-2.677486e-02	7.077556e-02	3.813434e-01	7.053123e-01
-9	Rv2386c	-9	0	A	T	0.039	-1.170205e-02	8.564019e-02	3.876107e-01	8.913512e-01
-9	2724	-9	0	A	T	0.020	1.283898e-02	8.984091e-02	3.842097e-01	8.864021e-01
-9	2721	-9	0	A	T	0.306	1.107941e-01	1.050158e-01	3.628915e-01	2.917617e-01
-9	2729	-9	0	A	T	0.026	2.744914e-02	8.300760e-02	3.827418e-01	7.409789e-01
-9	Rv3071	-9	0	A	T	0.016	1.382979e-01	8.618522e-02	3.843494e-01	1.089991e-01
-9	Rv3077	-9	0	A	T	0.491	3.790717e-02	3.317883e-01	4.022659e-01	9.090700e-01
-9	Rv3074	-9	0	A	T	0.043	5.522610e-02	7.483833e-02	3.908740e-01	4.607876e-01
-9	Rv1737c	-9	0	A	T	0.039	-1.005304e-01	9.891825e-02	3.971398e-01	3.098223e-01
-9	Rv1179c	-9	0	A	T	0.079	2.046707e-03	4.664506e-02	3.827535e-01	9.650133e-01
-9	Rv1365c	-9	0	A	T	0.018	-3.771323e-03	1.016955e-01	3.844993e-01	9.704277e-01
-9	Rv3685c	-9	0	A	T	0.035	1.397611e-01	6.623473e-02	3.965250e-01	3.518861e-02
-9	Rv2213	-9	0	A	T	0.018	1.868621e-01	8.718503e-02	3.677694e-01	3.241856e-02
-9	Rv2212	-9	0	A	T	0.039	-2.720536e-02	6.777723e-02	3.785680e-01	6.882471e-01
-9	1704	-9	0	A	T	0.491	3.790717e-02	3.317883e-01	4.022659e-01	9.090700e-01
-9	Rv2219	-9	0	A	T	0.025	2.283711e-01	1.019726e-01	3.895970e-01	2.541984e-02
-9	Rv0897c	-9	0	A	T	0.096	9.224349e-02	6.540629e-02	4.215705e-01	1.588702e-01
-9	Rv1068c	-9	0	A	T	0.287	2.866743e-02	3.846523e-02	3.460125e-01	4.563401e-01
-9	Rv3351c	-9	0	A	T	0.016	-1.352025e-02	8.155902e-02	3.808157e-01	8.683816e-01
-9	Rv1035c	-9	0	A	T	0.023	-1.110825e-02	1.419209e-01	3.831931e-01	9.376340e-01
-9	Rv3384c	-9	0	A	T	0.026	-1.067783e-01	1.864614e-01	3.786936e-01	5.670530e-01
-9	3026	-9	0	A	T	0.209	9.736110e-02	1.042605e-01	3.483391e-01	3.507010e-01
-9	3025	-9	0	A	T	0.484	-1.577126e-01	1.280650e-01	4.006766e-01	2.185288e-01
-9	3024	-9	0	A	T	0.119	-5.796353e-02	7.370649e-02	3.843041e-01	4.318810e-01
-9	3023	-9	0	A	T	0.287	-5.445620e-02	9.935953e-02	4.078367e-01	5.838090e-01
-9	3021	-9	0	A	T	0.011	6.440015e-02	1.068497e-01	3.790273e-01	5.468830e-01
-9	Rv3079c	-9	0	A	T	0.060	-8.611355e-02	9.073723e-02	3.692287e-01	3.429110e-01
-9	Rv1746	-9	0	A	T	0.038	4.749920e-02	8.870060e-02	3.915236e-01	5.924661e-01
-9	Rv1747	-9	0	A	T	0.016	2.572110e-02	8.133959e-02	3.776569e-01	7.519264e-01
-9	Rv1742	-9	0	A	T	0.020	-1.425310e-01	8.248020e-02	4.153509e-01	8.439755e-02
-9	Rv1668c	-9	0	A	T	0.486	5.921472e-02	1.653574e-01	3.866776e-01	7.203704e-01
-9	Rv1741	-9	0	A	T	0.015	-3.455965e-02	1.059049e-01	3.852449e-01	7.442697e-01
-9	Rv3676	-9	0	A	T	0.225	7.287144e-02	8.542190e-02	3.553180e-01	3.938950e-01
-9	Rv2990c	-9	0	A	T	0.037	-5.635966e-03	9.406665e-02	3.871718e-01	9.522400e-01
-9	Rv1313c	-9	0	A	T	0.461	-7.479197e-02	7.074407e-02	3.920769e-01	2.907595e-01
-9	Rv3921c	-9	0	A	T	0.043	9.010649e-02	8.052137e-02	4.020399e-01	2.634899e-01
-9	Rv1568	-9	0	A	T	0.011	1.604136e-01	9.898815e-02	3.712768e-01	1.055473e-01
-9	Rv1569	-9	0	A	T	0.046	-1.161920e-02	1.189694e-01	3.938435e-01	9.222246e-01
-9	Rv2922c	-9	0	A	T	0.101	-1.369791e-02	6.705933e-02	3.838777e-01	8.382026e-01
-9	Rv1292	-9	0	A	T	0.106	4.109710e-02	6.166856e-02	3.959036e-01	5.053527e-01
-9	Rv1295	-9	0	A	T	0.062	-5.500399e-02	6.508764e-02	3.765846e-01	3.983439e-01
-9	Rv1296	-9	0	A	T	0.017	-1.848651e-02	1.281522e-01	3.820603e-01	8.853392e-01
-9	Rv1297	-9	0	A	T	0.031	-2.304405e-02	1.102664e-01	3.856030e-01	8.345178e-01
-9	Rv0169	-9	0	A	T	0.295	1.200498e-01	9.562384e-02	3.707490e-01	2.097193e-01
-9	Rv0168	-9	0	A	T	0.065	2.115764e-01	7.656597e-02	3.860117e-01	5.864964e-03
-9	Rv2850c	-9	0	A	T	0.116	2.806993e-03	5.831783e-02	3.858851e-01	9.616236e-01
-9	Rv3586	-9	0	A	T	0.281	3.220313e-01	1.347036e-01	3.897699e-01	1.706895e-02
-9	Rv3584	-9	0	A	T	0.012	-2.500637e-02	1.043677e-01	3.822838e-01	8.107083e-01
-9	Rv3585	-9	0	A	T	0.013	-1.173958e-01	9.142251e-02	3.794159e-01	1.995115e-01
-9	Rv0161	-9	0	A	T	0.037	4.060665e-02	6.065244e-02	3.767252e-01	5.033888e-01
-9	Rv3589	-9	0	A	T	0.010	5.845945e-02	1.005420e-01	3.812365e-01	5.611205e-01
-9	Rv0164	-9	0	A	T	0.029	-1.201000e-01	1.051042e-01	3.825122e-01	2.535456e-01
-9	Rv0167	-9	0	A	T	0.058	-1.225193e-01	8.824730e-02	3.762213e-01	1.654475e-01
-9	Rv0166	-9	0	A	T	0.083	1.498505e-03	6.604191e-02	3.827782e-01	9.819035e-01
-9	Rv1897c	-9	0	A	T	0.037	5.832264e-02	8.872233e-02	3.827179e-01	5.111546e-01
-9	238	-9	0	A	T	0.012	-8.435958e-02	1.360285e-01	3.801793e-01	5.353442e-01
-9	Rv2349c	-9	0	A	T	0.204	1.042872e-03	7.286619e-02	3.855099e-01	9.885848e-01
-9	Rv2985	-9	0	A	T	0.013	5.715502e-02	9.592006e-02	3.787691e-01	5.514518e-01
-9	Rv2984	-9	0	A	T	0.051	3.076292e-02	7.678915e-02	3.900130e-01	6.888199e-01
-9	Rv3191c	-9	0	A	T	0.050	1.876902e-01	1.354577e-01	4.122877e-01	1.662900e-01
-9	Rv0633c	-9	0	A	T	0.096	-5.558616e-02	8.638655e-02	3.981807e-01	5.201276e-01
-9	Rv2770c	-9	0	A	T	0.287	1.522599e-03	1.000701e-01	3.901032e-01	9.878645e-01
-9	Rv1835c	-9	0	A	T	0.182	-2.151607e-02	5.418600e-02	3.876582e-01	6.914254e-01
-9	Rv2406c	-9	0	A	T	0.021	8.272399e-02	1.129672e-01	3.809656e-01	4.642295e-01
-9	Rv0986	-9	0	A	T	0.037	1.170597e-01	6.761550e-02	3.996581e-01	8.382654e-02
-9	Rv3223c	-9	0	A	T	0.013	-8.168600e-02	9.371153e-02	3.766902e-01	3.836707e-01
-9	Rv0426c	-9	0	A	T	0.029	-7.486120e-02	8.805096e-02	4.025910e-01	3.954895e-01
-9	2539	-9	0	A	T	0.363	-3.907610e-02	1.081435e-01	4.031409e-01	7.179526e-01
-9	Rv0981	-9	0	A	T	0.062	-1.025644e-01	1.041150e-01	3.810045e-01	3.248966e-01
-9	2532	-9	0	A	T	0.039	6.422585e-02	1.141732e-01	3.933296e-01	5.739267e-01
-9	Rv1948c	-9	0	A	T	0.281	1.188030e-01	1.395750e-01	3.761323e-01	3.949489e-01
-9	939	-9	0	A	T	0.014	1.814804e-01	9.876456e-02	3.633195e-01	6.653942e-02
-9	Rv3644c	-9	0	A	T	0.012	-9.366484e-02	9.069062e-02	3.688271e-01	3.020399e-01
-9	930	-9	0	A	T	0.056	-1.175962e-02	1.197263e-01	3.836489e-01	9.217837e-01
-9	Rv0039c	-9	0	A	T	0.290	1.459982e-01	1.193735e-01	3.760588e-01	2.217082e-01
-9	Rv1987	-9	0	A	T	0.057	3.760816e-03	1.152209e-01	3.928451e-01	9.739705e-01
-9	Rv2461c	-9	0	A	T	0.012	-2.720213e-01	2.600425e-01	3.966219e-01	2.958756e-01
-9	Rv2066	-9	0	A	T	0.027	-1.527204e-02	6.510548e-02	3.807356e-01	8.146050e-01
-9	Rv3217c	-9	0	A	T	0.060	-2.101851e-02	1.015785e-01	3.870596e-01	8.361306e-01
-9	Rv2794c	-9	0	A	T	0.491	3.790717e-02	3.317883e-01	4.022659e-01	9.090700e-01
-9	Rv2443	-9	0	A	T	0.034	-3.789457e-02	6.630886e-02	3.842310e-01	5.678453e-01
-9	Rv0756c	-9	0	A	T	0.070	7.033979e-02	9.680241e-02	3.921989e-01	4.676827e-01
-9	Rv1623c	-9	0	A	T	0.013	8.455280e-03	9.281758e-02	3.812708e-01	9.274414e-01
-9	Rv2064	-9	0	A	T	0.010	-9.341306e-02	9.899205e-02	3.716182e-01	3.456631e-01
-9	Rv1795	-9	0	A	T	0.017	3.924033e-04	9.045929e-02	3.826666e-01	9.965400e-01
-9	1130	-9	0	A	T	0.086	-7.206318e-02	9.076443e-02	3.822900e-01	4.274763e-01
-9	1134	-9	0	A	T	0.234	5.587110e-02	1.087735e-01	3.702750e-01	6.076537e-01
-9	Rv0893c	-9	0	A	T	0.269	7.761628e-02	7.976131e-02	3.586693e-01	3.308207e-01
-9	Rv0505c	-9	0	A	T	0.048	-1.183635e-02	1.657913e-01	3.858627e-01	9.431044e-01
-9	2882	-9	0	A	T	0.022	3.976783e-02	1.183918e-01	3.849831e-01	7.370422e-01
-9	2886	-9	0	A	T	0.010	-7.211959e-02	1.125575e-01	3.733930e-01	5.218945e-01
-9	Rv2402	-9	0	A	T	0.136	-6.548229e-02	6.703240e-02	3.573106e-01	3.289528e-01
-9	Rv1171	-9	0	A	T	0.018	-6.044876e-02	8.554871e-02	3.733040e-01	4.800390e-01
-9	Rv1173	-9	0	A	T	0.017	1.331935e-01	7.800676e-02	3.839679e-01	8.815932e-02
-9	Rv2091c	-9	0	A	T	0.027	-5.878372e-03	7.671031e-02	3.826624e-01	9.389381e-01
-9	Rv2044c	-9	0	A	T	0.029	1.500168e-01	1.251012e-01	4.024998e-01	2.308515e-01
-9	Rv0378	-9	0	A	T	0.012	-8.547345e-02	1.689800e-01	3.889297e-01	6.131349e-01
-9	Rv0808	-9	0	A	T	0.266	3.789604e-02	9.358500e-02	3.793254e-01	6.856417e-01
-9	Rv0804	-9	0	A	T	0.022	-9.801180e-02	1.502433e-01	3.870136e-01	5.143772e-01
-9	Rv0377	-9	0	A	T	0.088	-1.131571e-01	1.138549e-01	3.731233e-01	3.206130e-01
-9	Rv0803	-9	0	A	T	0.108	3.178327e-02	9.139940e-02	4.066496e-01	7.281348e-01
-9	Rv0800	-9	0	A	T	0.496	-4.746086e-02	2.941843e-01	3.969410e-01	8.718776e-01
-9	Rv1330c	-9	0	A	T	0.488	7.851575e-02	2.268973e-01	3.920758e-01	7.294111e-01
-9	Rv1515c	-9	0	A	T	0.213	-7.665379e-02	6.830809e-02	4.109006e-01	2.621540e-01
-9	Rv3520c	-9	0	A	T	0.011	-4.272780e-02	1.001163e-01	3.788066e-01	6.696636e-01
-9	Rv2824c	-9	0	A	T	0.022	7.400550e-02	7.689934e-02	3.905075e-01	3.361815e-01
-9	Rv3129	-9	0	A	T	0.048	-1.566591e-01	1.358788e-01	3.695304e-01	2.493132e-01
-9	Rv3415c	-9	0	A	T	0.018	1.502044e-01	8.349128e-02	3.892977e-01	7.242259e-02
-9	1570	-9	0	A	T	0.016	-1.500631e-02	9.777406e-02	3.833801e-01	8.780624e-01
-9	Rv3449	-9	0	A	T	0.239	-2.622891e-02	8.527318e-02	3.984522e-01	7.584840e-01
-9	Rv3448	-9	0	A	T	0.048	4.453882e-02	6.882276e-02	3.915733e-01	5.177356e-01
-9	Rv2886c	-9	0	A	T	0.013	1.983722e-01	9.853487e-02	4.202443e-01	4.445631e-02
-9	Rv3200c	-9	0	A	T	0.087	-9.143043e-03	1.031294e-01	3.886916e-01	9.293795e-01
-9	Rv0435c	-9	0	A	T	0.046	3.552231e-02	6.817808e-02	3.881237e-01	6.025083e-01
-9	Rv2380c	-9	0	A	T	0.038	4.653097e-02	5.673045e-02	3.712383e-01	4.123619e-01
-9	2705	-9	0	A	T	0.276	5.087450e-02	1.032421e-01	3.728856e-01	6.223231e-01
-9	2702	-9	0	A	T	0.018	1.397692e-01	1.022432e-01	3.574189e-01	1.720354e-01
-9	Rv3059	-9	0	A	T	0.304	1.037514e-01	8.362198e-02	3.732417e-01	2.151059e-01
-9	Rv3056	-9	0	A	T	0.033	-3.140208e-02	8.746134e-02	3.813531e-01	7.196688e-01
-9	Rv3900c	-9	0	A	T	0.087	-8.867803e-03	5.345766e-02	3.828017e-01	8.682934e-01
-9	Rv3678A	-9	0	A	T	0.021	-4.949518e-02	1.848787e-01	3.851097e-01	7.889923e-01
-9	Rv2109c	-9	0	A	T	0.364	-1.608283e-02	1.048585e-01	3.970120e-01	8.781435e-01
-9	Rv3778c	-9	0	A	T	0.012	-3.643691e-03	9.341941e-02	3.804649e-01	9.688981e-01
-9	475	-9	0	A	T	0.223	4.085123e-02	8.587713e-02	3.665340e-01	6.344340e-01
-9	832	-9	0	A	T	0.485	-1.032009e-01	1.002497e-01	3.931171e-01	3.036130e-01
-9	831	-9	0	A	T	0.431	3.904982e-02	6.760843e-02	3.765191e-01	5.637194e-01
-9	837	-9	0	A	T	0.014	-3.923415e-02	9.244498e-02	3.820621e-01	6.713945e-01
-9	838	-9	0	A	T	0.010	-8.191540e-02	1.733453e-01	3.962081e-01	6.366703e-01
-9	Rv2540c	-9	0	A	T	0.019	1.895589e-01	8.023562e-02	3.931169e-01	1.841074e-02
-9	Rv2515c	-9	0	A	T	0.012	9.436375e-03	9.109447e-02	3.801667e-01	9.175239e-01
-9	Rv0728c	-9	0	A	T	0.287	1.840013e-01	1.118921e-01	3.769263e-01	1.005108e-01
-9	1728	-9	0	A	T	0.052	-4.840676e-02	6.835684e-02	3.816293e-01	4.790782e-01
-9	1729	-9	0	A	T	0.062	4.151452e-02	1.116680e-01	3.974917e-01	7.101733e-01
-9	1725	-9	0	A	T	0.016	6.470691e-02	8.172136e-02	3.773154e-01	4.287335e-01
-9	Rv2234	-9	0	A	T	0.022	-1.088623e-01	1.099715e-01	3.848091e-01	3.225423e-01
-9	Rv2189c	-9	0	A	T	0.049	-3.760499e-02	1.422716e-01	3.805257e-01	7.916088e-01
-9	Rv1640c	-9	0	A	T	0.207	-2.652910e-02	6.317515e-02	3.859787e-01	6.746599e-01
-9	Rv2090	-9	0	A	T	0.436	6.444430e-02	1.051311e-01	3.937703e-01	5.400728e-01
-9	3009	-9	0	A	T	0.109	-8.133055e-02	5.539829e-02	3.762175e-01	1.425039e-01
-9	1588	-9	0	A	T	0.491	3.790717e-02	3.317883e-01	4.022659e-01	9.090700e-01
-9	1582	-9	0	A	T	0.010	4.408694e-02	1.144774e-01	3.866215e-01	7.002638e-01
-9	Rv3616c	-9	0	A	T	0.489	6.912224e-02	2.817785e-01	3.985770e-01	8.062873e-01
-9	Rv1768	-9	0	A	T	0.038	-1.262792e-01	5.989990e-02	3.931630e-01	3.535461e-02
-9	Rv1769	-9	0	A	T	0.241	1.184969e-01	8.865878e-02	3.493464e-01	1.817836e-01
-9	Rv3040c	-9	0	A	T	0.026	-1.953351e-02	1.168872e-01	3.816898e-01	8.673262e-01
-9	Rv1760	-9	0	A	T	0.203	-8.804859e-02	5.672822e-02	3.602435e-01	1.210663e-01
-9	Rv1764	-9	0	A	T	0.015	1.341738e-01	1.117548e-01	3.861617e-01	2.302903e-01
-9	Rv0499	-9	0	A	T	0.018	7.159257e-02	8.216509e-02	3.693175e-01	3.838612e-01
-9	Rv3611	-9	0	A	T	0.327	4.621415e-02	3.983031e-02	3.633161e-01	2.463137e-01
-9	Rv3618	-9	0	A	T	0.228	9.221705e-02	8.723462e-02	3.644714e-01	2.908068e-01
-9	Rv0497	-9	0	A	T	0.015	8.266011e-02	8.501100e-02	3.851269e-01	3.311988e-01
-9	Rv0496	-9	0	A	T	0.016	-7.881348e-02	9.339755e-02	3.761785e-01	3.990284e-01
-9	Rv1547	-9	0	A	T	0.056	7.861548e-02	6.720891e-02	3.962612e-01	2.424941e-01
-9	Rv1543	-9	0	A	T	0.050	-5.056500e-02	1.211513e-01	3.772327e-01	6.765292e-01
-9	Rv1581c	-9	0	A	T	0.020	-1.948098e-02	1.439196e-01	3.811937e-01	8.923642e-01
-9	Rv1549	-9	0	A	T	0.489	8.485318e-02	1.844865e-01	3.882063e-01	6.456937e-01
-9	Rv2992c	-9	0	A	T	0.071	1.379994e-03	6.664308e-02	3.842541e-01	9.834848e-01
-9	Rv0255c	-9	0	A	T	0.020	3.440854e-02	7.575408e-02	3.817584e-01	6.498093e-01
-9	Rv2852c	-9	0	A	T	0.022	1.062963e-01	8.869892e-02	3.787450e-01	2.311504e-01
-9	Rv2005c	-9	0	A	T	0.014	2.546203e-01	8.853466e-02	3.694952e-01	4.145007e-03
-9	Rv2001	-9	0	A	T	0.017	2.338523e-02	8.381662e-02	3.807316e-01	7.803198e-01
-9	219	-9	0	A	T	0.015	-3.107174e-02	1.833903e-01	3.941481e-01	8.655055e-01
-9	Rv0304c	-9	0	A	T	0.315	-7.534485e-02	3.853219e-02	3.452804e-01	5.091799e-02
-9	Rv3197A	-9	0	A	T	0.021	1.694732e-01	1.810554e-01	3.909728e-01	3.495657e-01
-9	Rv0373c	-9	0	A	T	0.098	5.260137e-02	4.883578e-02	3.683928e-01	2.817862e-01
-9	Rv3225c	-9	0	A	T	0.021	4.000936e-02	7.402192e-02	3.837645e-01	5.890114e-01
-9	Rv0142	-9	0	A	T	0.012	-1.309099e-01	9.341439e-02	3.842894e-01	1.615203e-01
-9	Rv0140	-9	0	A	T	0.020	-1.216030e-01	9.852916e-02	3.616597e-01	2.175297e-01
-9	Rv0147	-9	0	A	T	0.018	1.217015e-01	7.452459e-02	4.040090e-01	1.028897e-01
-9	Rv0146	-9	0	A	T	0.043	-2.522876e-02	8.102638e-02	3.813762e-01	7.556117e-01
-9	Rv0145	-9	0	A	T	0.039	6.088815e-02	8.229792e-02	3.759584e-01	4.596274e-01
-9	Rv0144	-9	0	A	T	0.068	-4.328573e-02	9.401542e-02	3.770178e-01	6.453577e-01
-9	Rv0149	-9	0	A	T	0.064	8.264827e-03	6.436218e-02	3.840612e-01	8.978587e-01
-9	Rv0148	-9	0	A	T	0.013	4.779005e-03	9.234892e-02	3.808332e-01	9.587424e-01
-9	Rv0638	-9	0	A	T	0.065	-9.547991e-02	1.129214e-01	3.705280e-01	3.980833e-01
-9	Rv1449c	-9	0	A	T	0.469	1.052777e-01	1.614835e-01	3.912399e-01	5.146435e-01
-9	Rv1833c	-9	0	A	T	0.011	2.836684e-01	9.534321e-02	3.513491e-01	3.023756e-03
-9	2553	-9	0	A	T	0.026	5.587073e-02	6.458317e-02	3.745642e-01	3.872680e-01
-9	Rv2274c	-9	0	A	T	0.210	-1.441043e-02	1.021287e-01	3.959786e-01	8.878292e-01
-9	Rv2006	-9	0	A	T	0.140	1.624175e-02	4.489311e-02	3.824595e-01	7.176152e-01
-9	Rv1536	-9	0	A	T	0.085	5.516717e-02	5.167705e-02	3.898128e-01	2.860803e-01
-9	918	-9	0	A	T	0.031	1.362147e-01	1.033124e-01	3.814679e-01	1.877560e-01
-9	915	-9	0	A	T	0.020	2.096636e-05	1.186907e-01	3.838923e-01	9.998591e-01
-9	911	-9	0	A	T	0.160	9.239469e-02	7.305748e-02	4.230231e-01	2.063857e-01
-9	Rv1968	-9	0	A	T	0.024	-2.111314e-02	7.069814e-02	3.845245e-01	7.653009e-01
-9	Rv1614	-9	0	A	T	0.039	-1.172900e-01	7.668141e-02	3.838253e-01	1.265526e-01
-9	Rv1615	-9	0	A	T	0.032	1.549013e-02	1.082434e-01	3.860450e-01	8.862468e-01
-9	Rv1617	-9	0	A	T	0.018	-4.719431e-02	8.037979e-02	3.811442e-01	5.572893e-01
-9	Rv1836c	-9	0	A	T	0.061	1.383835e-02	8.370920e-02	3.834879e-01	8.687419e-01
-9	Rv1961	-9	0	A	T	0.017	1.850273e-01	9.818900e-02	3.731171e-01	5.990592e-02
-9	Rv2147c	-9	0	A	T	0.037	-1.397181e-01	1.311845e-01	3.981980e-01	2.872032e-01
-9	Rv2394	-9	0	A	T	0.128	-7.099028e-02	6.532045e-02	3.581732e-01	2.774819e-01
-9	Rv2395	-9	0	A	T	0.092	-9.224221e-02	7.461266e-02	3.682116e-01	2.167496e-01
-9	Rv2396	-9	0	A	T	0.021	1.515963e-01	7.637698e-02	3.559405e-01	4.753385e-02
-9	Rv2391	-9	0	A	T	0.019	-8.817800e-02	7.857020e-02	3.891696e-01	2.621091e-01
-9	Rv3799c	-9	0	A	T	0.010	-9.438805e-02	1.014075e-01	3.812906e-01	3.522734e-01
-9	631	-9	0	A	T	0.014	4.419380e-02	1.024619e-01	3.853658e-01	6.663629e-01
-9	Rv3034c	-9	0	A	T	0.011	-9.084441e-02	1.115471e-01	3.838292e-01	4.156778e-01
-9	Rv3431c	-9	0	A	T	0.019	-8.490182e-02	7.554727e-02	3.676515e-01	2.614552e-01
-9	Rv3061c	-9	0	A	T	0.058	4.255228e-02	6.001807e-02	3.808575e-01	4.785551e-01
-9	1110	-9	0	A	T	0.057	-3.634938e-02	9.250247e-02	3.845243e-01	6.944662e-01
-9	Rv2173	-9	0	A	T	0.010	-1.300776e-01	1.000670e-01	3.889639e-01	1.940419e-01
-9	Rv2174	-9	0	A	T	0.065	-7.234901e-02	9.038596e-02	3.934565e-01	4.237119e-01
-9	1448	-9	0	A	T	0.423	-8.067392e-02	6.362159e-02	3.998594e-01	2.051902e-01
-9	2309	-9	0	A	T	0.017	-2.726212e-02	1.290123e-01	3.898292e-01	8.327009e-01
-9	Rv1159	-9	0	A	T	0.224	1.351875e-01	9.553933e-02	3.395179e-01	1.574945e-01
-9	Rv0180c	-9	0	A	T	0.098	-7.882684e-03	5.631033e-02	3.833992e-01	8.887091e-01
-9	Rv1156	-9	0	A	T	0.010	1.189643e-01	9.970459e-02	3.880392e-01	2.331893e-01
-9	Rv1155	-9	0	A	T	0.283	1.234716e-02	1.200164e-01	3.907070e-01	9.180871e-01
-9	Rv1152	-9	0	A	T	0.047	-8.652749e-02	6.409307e-02	3.751012e-01	1.774229e-01
-9	Rv1150	-9	0	A	T	0.319	3.678926e-02	6.361088e-02	3.716525e-01	5.632062e-01
-9	Rv2093c	-9	0	A	T	0.011	3.342346e-02	1.067503e-01	3.814145e-01	7.542940e-01
-9	Rv0829	-9	0	A	T	0.494	6.050132e-02	1.792067e-01	3.871108e-01	7.357564e-01
-9	Rv0826	-9	0	A	T	0.020	-1.513385e-02	7.893200e-02	3.774600e-01	8.480046e-01
-9	Rv2820c	-9	0	A	T	0.012	7.583545e-02	9.521991e-02	3.811478e-01	4.260429e-01
-9	Rv0438c	-9	0	A	T	0.065	-1.480966e-01	9.123706e-02	3.679960e-01	1.049747e-01
-9	Rv0465c	-9	0	A	T	0.287	1.536619e-01	1.062042e-01	3.647000e-01	1.483650e-01
-9	Rv2826c	-9	0	A	T	0.012	1.702009e-01	8.963000e-02	3.775801e-01	5.796585e-02
-9	Rv3429	-9	0	A	T	0.264	5.055602e-02	6.722449e-02	3.724598e-01	4.522635e-01
-9	Rv3425	-9	0	A	T	0.450	4.575043e-02	6.201900e-02	3.745581e-01	4.609421e-01
-9	Rv3426	-9	0	A	T	0.373	2.999382e-02	5.698105e-02	3.876371e-01	5.987816e-01
-9	Rv3837c	-9	0	A	T	0.202	8.126667e-02	9.246658e-02	3.537538e-01	3.797561e-01
-9	Rv2435c	-9	0	A	T	0.018	2.754201e-02	7.535712e-02	3.779241e-01	7.148536e-01
-9	198	-9	0	A	T	0.068	-3.722706e-02	5.260224e-02	3.868347e-01	4.793509e-01
-9	197	-9	0	A	T	0.423	-6.946366e-02	8.459535e-02	3.896579e-01	4.118396e-01
-9	Rv3206c	-9	0	A	T	0.017	-1.191647e-02	1.046975e-01	3.831314e-01	9.094131e-01
-9	190	-9	0	A	T	0.029	-9.880830e-02	1.395213e-01	3.756987e-01	4.790491e-01
-9	192	-9	0	A	T	0.021	1.314794e-01	1.245741e-01	3.816394e-01	2.915752e-01
-9	Rv2025c	-9	0	A	T	0.016	-1.605095e-02	8.390541e-02	3.802576e-01	8.483449e-01
-9	2762	-9	0	A	T	0.205	2.102400e-01	1.318214e-01	3.073612e-01	1.111682e-01
-9	2761	-9	0	A	T	0.042	5.809717e-02	8.706865e-02	4.004715e-01	5.048177e-01
-9	2760	-9	0	A	T	0.033	-3.281630e-02	1.039427e-01	3.879669e-01	7.523084e-01
-9	854	-9	0	A	T	0.012	-7.107739e-02	9.798670e-02	3.816322e-01	4.684514e-01
-9	857	-9	0	A	T	0.207	8.301565e-02	1.243352e-01	3.580876e-01	5.045503e-01
-9	853	-9	0	A	T	0.020	-5.082743e-02	9.920879e-02	3.863191e-01	6.085756e-01
-9	Rv3681c	-9	0	A	T	0.033	2.013839e-01	1.133733e-01	3.982158e-01	7.609917e-02
-9	Rv0931c	-9	0	A	T	0.046	-1.011917e-01	5.982522e-02	3.710251e-01	9.117440e-02
-9	Rv1120c	-9	0	A	T	0.010	-1.898029e-01	9.896335e-02	3.882072e-01	5.551000e-02
-9	Rv1369c	-9	0	A	T	0.016	3.771402e-02	1.169451e-01	3.844772e-01	7.471708e-01
-9	Rv2557	-9	0	A	T	0.034	9.248189e-02	8.413831e-02	3.926224e-01	2.720565e-01
-9	Rv1907c	-9	0	A	T	0.209	1.706878e-01	9.160804e-02	3.098339e-01	6.282758e-02
-9	3067	-9	0	A	T	0.281	1.879469e-01	1.308362e-01	3.689454e-01	1.512847e-01
-9	Rv3355c	-9	0	A	T	0.012	7.133747e-02	1.081364e-01	3.876964e-01	5.096542e-01
-9	3068	-9	0	A	T	0.057	-3.912730e-02	8.954894e-02	3.809327e-01	6.622851e-01
-9	Rv1700	-9	0	A	T	0.026	-2.762300e-01	1.790456e-01	3.847427e-01	1.233125e-01
-9	Rv1707	-9	0	A	T	0.066	-1.371025e-01	1.140649e-01	4.017633e-01	2.297630e-01
-9	Rv3610c	-9	0	A	T	0.062	1.329307e-01	7.179022e-02	3.671487e-01	6.447686e-02
-9	Rv1708	-9	0	A	T	0.055	-1.105440e-02	1.312320e-01	3.855014e-01	9.328921e-01
-9	Rv1709	-9	0	A	T	0.024	1.336595e-01	8.137710e-02	3.684443e-01	1.009208e-01
-9	Rv1733c	-9	0	A	T	0.467	-1.224510e-01	1.424540e-01	4.223279e-01	3.902997e-01
-9	Rv3042c	-9	0	A	T	0.471	6.327255e-02	1.429457e-01	3.864753e-01	6.581613e-01
-9	1304	-9	0	A	T	0.012	-6.306906e-02	1.011575e-01	3.800783e-01	5.331669e-01
-9	Rv2616	-9	0	A	T	0.043	-3.779770e-02	9.686557e-02	3.911726e-01	6.964961e-01
-9	Rv3638	-9	0	A	T	0.055	4.080206e-01	1.105928e-01	4.443303e-01	2.414042e-04
-9	Rv1199c	-9	0	A	T	0.409	4.202898e-03	5.950229e-02	3.826309e-01	9.437081e-01
-9	Rv3635	-9	0	A	T	0.024	-7.816205e-02	8.135337e-02	3.827067e-01	3.369831e-01
-9	Rv3636	-9	0	A	T	0.064	1.499237e-01	8.721745e-02	4.283864e-01	8.604249e-02
-9	Rv3637	-9	0	A	T	0.031	1.145271e-02	1.013496e-01	3.846123e-01	9.100599e-01
-9	1308	-9	0	A	T	0.012	8.902251e-02	1.285082e-01	4.058829e-01	4.886931e-01
-9	Rv3633	-9	0	A	T	0.020	-4.723069e-02	7.902037e-02	3.910896e-01	5.502226e-01
-9	Rv3450c	-9	0	A	T	0.016	-4.857186e-02	8.075788e-02	3.797068e-01	5.477258e-01
-9	497	-9	0	A	T	0.012	1.809219e-01	1.106614e-01	3.750184e-01	1.024956e-01
-9	490	-9	0	A	T	0.014	-3.862610e-02	1.398166e-01	3.906527e-01	7.824242e-01
-9	Rv1317c	-9	0	A	T	0.291	6.712654e-02	8.332654e-02	3.658307e-01	4.207436e-01
-9	Rv3590c	-9	0	A	T	0.186	-7.379725e-02	4.465638e-02	3.618989e-01	9.884856e-02
-9	Rv3028c	-9	0	A	T	0.013	-9.772490e-03	9.948716e-02	3.832070e-01	9.217775e-01
-9	Rv1759c	-9	0	A	T	0.101	-3.744186e-02	4.618859e-02	3.762307e-01	4.178408e-01
-9	Rv2003c	-9	0	A	T	0.071	-4.034266e-02	6.595269e-02	3.794471e-01	5.409317e-01
-9	Rv3567c	-9	0	A	T	0.283	3.203177e-02	1.183928e-01	3.837183e-01	7.868093e-01
-9	Rv2944	-9	0	A	T	0.083	-7.952344e-02	9.246681e-02	3.702376e-01	3.900580e-01
-9	Rv2941	-9	0	A	T	0.165	9.640879e-03	7.057579e-02	3.897606e-01	8.913819e-01
-9	Rv2943	-9	0	A	T	0.014	9.653995e-02	8.702408e-02	3.867146e-01	2.676436e-01
-9	Rv2942	-9	0	A	T	0.022	-1.053148e-01	7.110962e-02	3.743338e-01	1.390303e-01
-9	Rv3290c	-9	0	A	T	0.058	-1.459871e-02	9.777838e-02	3.814004e-01	8.813547e-01
-9	Rv0619	-9	0	A	T	0.368	6.203940e-02	1.070120e-01	4.011365e-01	5.622663e-01
-9	Rv0618	-9	0	A	T	0.015	-9.794719e-02	9.041487e-02	3.753310e-01	2.790273e-01
-9	Rv0614	-9	0	A	T	0.014	-2.360457e-02	9.007892e-02	3.810821e-01	7.933617e-01
-9	Rv0571c	-9	0	A	T	0.039	-4.066411e-03	8.161490e-02	3.832903e-01	9.602759e-01
-9	Rvnr02	-9	0	A	T	0.060	5.810024e-02	5.319617e-02	3.997469e-01	2.751086e-01
-9	2572	-9	0	A	T	0.026	4.733443e-03	1.774699e-01	3.987186e-01	9.787287e-01
-9	2573	-9	0	A	T	0.047	-1.033242e-01	1.796548e-01	3.849701e-01	5.653820e-01
-9	1662	-9	0	A	T	0.474	3.419471e-03	7.859596e-02	3.814068e-01	9.653093e-01
-9	Rv2688c	-9	0	A	T	0.467	-9.122797e-02	1.269907e-01	4.057802e-01	4.727497e-01
-9	Rv2967c	-9	0	A	T	0.014	5.292258e-02	8.518180e-02	3.810580e-01	5.346019e-01
-9	1660	-9	0	A	T	0.129	-9.767699e-02	5.021657e-02	3.908676e-01	5.214269e-02
-9	Rv2057c	-9	0	A	T	0.204	9.352173e-02	1.307978e-01	3.730591e-01	4.748302e-01
-9	Rv0765c	-9	0	A	T	0.035	-3.044240e-02	1.029028e-01	3.812636e-01	7.674386e-01
-9	Rv1944c	-9	0	A	T	0.044	5.941004e-02	6.910892e-02	3.619848e-01	3.902583e-01
-9	977	-9	0	A	T	0.013	-8.358280e-02	8.895227e-02	3.846559e-01	3.477132e-01
-9	974	-9	0	A	T	0.010	5.714885e-02	1.304511e-01	3.835979e-01	6.614525e-01
-9	972	-9	0	A	T	0.281	4.926456e-02	1.321601e-01	3.817850e-01	7.094315e-01
-9	Rv3393	-9	0	A	T	0.014	-3.728081e-02	9.076778e-02	3.868844e-01	6.813923e-01
-9	Rv3391	-9	0	A	T	0.034	-9.066140e-02	6.068127e-02	3.865289e-01	1.355899e-01
-9	Rv3390	-9	0	A	T	0.016	-3.719042e-02	9.554753e-02	3.860533e-01	6.972154e-01
-9	Rv0371c	-9	0	A	T	0.024	1.053491e-01	7.966686e-02	3.721880e-01	1.864569e-01
-9	Rv3399	-9	0	A	T	0.490	-2.445757e-01	2.259439e-01	4.131436e-01	2.794027e-01
-9	Rv0992c	-9	0	A	T	0.071	5.261486e-02	8.299910e-02	3.780125e-01	5.263299e-01
-9	Rv3659c	-9	0	A	T	0.050	1.131353e-02	7.056232e-02	3.824579e-01	8.726622e-01
-9	Rv2062c	-9	0	A	T	0.209	-2.483261e-02	4.479795e-02	3.835982e-01	5.795255e-01
-9	Rv1999c	-9	0	A	T	0.281	9.027482e-02	6.792153e-02	3.501321e-01	1.842265e-01
-9	Rv2336	-9	0	A	T	0.020	8.325904e-02	7.730884e-02	3.897028e-01	2.818490e-01
-9	Rv1384	-9	0	A	T	0.115	1.076449e-01	5.095027e-02	3.999325e-01	3.495968e-02
-9	Rv2490c	-9	0	A	T	0.113	6.372013e-03	3.998347e-02	3.808563e-01	8.734242e-01
-9	1681	-9	0	A	T	0.011	-2.505976e-02	1.133305e-01	3.859762e-01	8.250596e-01
-9	Rv1377c	-9	0	A	T	0.016	-5.165158e-02	9.862773e-02	3.803390e-01	6.006436e-01
-9	1685	-9	0	A	T	0.010	2.380584e-01	1.316209e-01	3.801993e-01	7.091179e-02
-9	Rv3394c	-9	0	A	T	0.016	6.152560e-02	9.270394e-02	3.832880e-01	5.071046e-01
-9	Rv3433c	-9	0	A	T	0.283	1.130773e-01	1.132055e-01	3.681463e-01	3.181879e-01
-9	Rv0966c	-9	0	A	T	0.496	-4.746086e-02	2.941843e-01	3.969410e-01	8.718776e-01
-9	Rv2119	-9	0	A	T	0.013	1.875721e-01	9.380879e-02	3.944852e-01	4.592075e-02
-9	Rv2113	-9	0	A	T	0.026	-9.271934e-03	7.004020e-02	3.813833e-01	8.947199e-01
-9	Rv2116	-9	0	A	T	0.012	-5.223181e-02	1.077928e-01	3.798583e-01	6.281349e-01
-9	Rv0035	-9	0	A	T	0.278	-3.361625e-02	5.863743e-02	4.083161e-01	5.666240e-01
-9	Rv1131	-9	0	A	T	0.026	-1.425764e-01	1.126844e-01	3.811501e-01	2.061755e-01
-9	Rv1130	-9	0	A	T	0.283	9.701184e-02	1.137275e-01	3.639315e-01	3.939265e-01
-9	Rv1132	-9	0	A	T	0.058	8.490708e-03	5.961187e-02	3.836983e-01	8.867769e-01
-9	Rv0629c	-9	0	A	T	0.240	5.011769e-02	7.061730e-02	3.702654e-01	4.781103e-01
-9	Rv0842	-9	0	A	T	0.028	4.241484e-02	7.821881e-02	3.845242e-01	5.878048e-01
-9	Rv0843	-9	0	A	T	0.014	-8.498092e-02	9.344714e-02	3.768341e-01	3.634370e-01
-9	Rv0847	-9	0	A	T	0.014	1.279354e-01	1.152856e-01	3.996020e-01	2.674807e-01
-9	Rv0845	-9	0	A	T	0.287	2.228338e-02	1.095083e-01	3.874568e-01	8.388118e-01
-9	Rv2095c	-9	0	A	T	0.032	2.684213e-02	1.067829e-01	3.879695e-01	8.015976e-01
-9	Rv2048c	-9	0	A	T	0.484	1.325259e-01	1.378074e-01	3.838714e-01	3.365295e-01
-9	Rv0849	-9	0	A	T	0.037	1.567885e-02	7.593380e-02	3.823219e-01	8.364728e-01
-9	Rv3800c	-9	0	A	T	0.228	1.612951e-02	5.656715e-02	3.790606e-01	7.756180e-01
-9	317	-9	0	A	T	0.095	-2.904429e-02	5.191379e-02	3.739677e-01	5.760106e-01
-9	448	-9	0	A	T	0.285	8.006218e-02	1.297659e-01	3.816083e-01	5.374434e-01
-9	Rv3094c	-9	0	A	T	0.027	7.700568e-02	6.865296e-02	3.644881e-01	2.623714e-01
-9	1334	-9	0	A	T	0.012	6.132172e-02	9.057928e-02	3.830144e-01	4.986224e-01
-9	Rv2433c	-9	0	A	T	0.232	1.212515e-01	1.145597e-01	3.477394e-01	2.902153e-01
-9	Rv0267	-9	0	A	T	0.022	5.229417e-02	7.880712e-02	3.769899e-01	5.071728e-01
-9	Rv2646	-9	0	A	T	0.037	7.010263e-02	8.245739e-02	3.818135e-01	3.955090e-01
-9	Rv2988c	-9	0	A	T	0.011	-1.110214e-01	1.162285e-01	3.853845e-01	3.397914e-01
-9	Rv3401	-9	0	A	T	0.060	5.071480e-02	4.590503e-02	3.708963e-01	2.696184e-01
-9	Rv3407	-9	0	A	T	0.158	-4.046034e-02	8.528015e-02	3.982308e-01	6.353271e-01
-9	Rv3406	-9	0	A	T	0.014	8.580389e-02	9.128759e-02	3.773075e-01	3.475630e-01
-9	Rv3408	-9	0	A	T	0.490	2.915590e-02	2.234286e-01	3.883830e-01	8.962121e-01
-9	Rv1185c	-9	0	A	T	0.034	-5.153188e-02	6.040012e-02	3.767256e-01	3.938406e-01
-9	Rv1881c	-9	0	A	T	0.086	-1.516645e-01	1.151129e-01	3.863695e-01	1.880728e-01
-9	Rv0229c	-9	0	A	T	0.037	4.211438e-02	8.949728e-02	3.808656e-01	6.380904e-01
-9	Rv0066c	-9	0	A	T	0.057	-6.611259e-02	6.851794e-02	3.666675e-01	3.349154e-01
-9	2290	-9	0	A	T	0.069	1.343997e-01	8.358446e-02	4.228156e-01	1.082760e-01
-9	2297	-9	0	A	T	0.025	3.018385e-02	7.082679e-02	3.758201e-01	6.701130e-01
-9	Rv2337c	-9	0	A	T	0.489	-1.503726e-01	1.901122e-01	4.016730e-01	4.292183e-01
-9	Rv0121c	-9	0	A	T	0.033	5.849843e-02	8.098441e-02	3.839958e-01	4.703143e-01
-9	Rv3904c	-9	0	A	T	0.026	7.046631e-02	1.105862e-01	3.923226e-01	5.241885e-01
-9	Rv2768c	-9	0	A	T	0.072	-1.204733e-01	7.486651e-02	3.901708e-01	1.080081e-01
-9	Rv1475c	-9	0	A	T	0.018	-4.125465e-02	8.591023e-02	3.841909e-01	6.312237e-01
-9	878	-9	0	A	T	0.488	4.510977e-02	2.246778e-01	3.911595e-01	8.409299e-01
-9	Rv3629c	-9	0	A	T	0.024	-4.163663e-02	6.827202e-02	3.723712e-01	5.421408e-01
-9	Rv3674c	-9	0	A	T	0.209	2.198354e-02	1.070331e-01	3.788802e-01	8.373243e-01
-9	875	-9	0	A	T	0.058	-9.560714e-02	1.061784e-01	3.736128e-01	3.681820e-01
-9	873	-9	0	A	T	0.011	1.654994e-01	9.725005e-02	3.837884e-01	8.921783e-02
-9	2741	-9	0	A	T	0.041	3.226863e-03	1.142092e-01	3.929118e-01	9.774673e-01
-9	2035	-9	0	A	T	0.491	3.790717e-02	3.317883e-01	4.022659e-01	9.090700e-01
-9	2742	-9	0	A	T	0.028	4.917267e-02	1.326290e-01	3.887087e-01	7.109281e-01
-9	2033	-9	0	A	T	0.019	-1.364549e-01	9.795943e-02	3.925667e-01	1.640495e-01
-9	2032	-9	0	A	T	0.024	-3.626532e-01	2.469329e-01	4.072240e-01	1.423614e-01
-9	Rv1905c	-9	0	A	T	0.085	8.707091e-03	9.348434e-02	3.867958e-01	9.258181e-01
-9	3048	-9	0	A	T	0.038	-9.277886e-02	8.532904e-02	4.039737e-01	2.772581e-01
-9	3041	-9	0	A	T	0.011	-7.583488e-02	1.016310e-01	3.901547e-01	4.557984e-01
-9	Rv3187	-9	0	A	T	0.014	5.175377e-02	1.114129e-01	3.800477e-01	6.424115e-01
-9	Rv3185	-9	0	A	T	0.078	4.319503e-02	4.239071e-02	3.888798e-01	3.085510e-01
-9	Rv3183	-9	0	A	T	0.015	1.436009e-01	8.776663e-02	3.738775e-01	1.022331e-01
-9	Rv3189	-9	0	A	T	0.019	7.947591e-02	1.104323e-01	3.909417e-01	4.719511e-01
-9	1097	-9	0	A	T	0.048	1.580438e-01	1.698069e-01	4.114311e-01	3.523009e-01
-9	1091	-9	0	A	T	0.062	8.669969e-02	7.593122e-02	3.898006e-01	2.539017e-01
-9	1092	-9	0	A	T	0.160	3.004606e-02	8.039235e-02	3.955852e-01	7.087036e-01
-9	Rv2589	-9	0	A	T	0.011	1.158816e-01	9.807499e-02	3.814799e-01	2.377624e-01
-9	Rv1726	-9	0	A	T	0.067	1.064433e-01	6.005676e-02	4.141561e-01	7.674641e-02
-9	Rv1727	-9	0	A	T	0.012	-9.639795e-03	9.931251e-02	3.802926e-01	9.227011e-01
-9	Rv1722	-9	0	A	T	0.073	-1.058824e-03	7.016013e-02	3.844981e-01	9.879633e-01
-9	Rv1723	-9	0	A	T	0.020	1.271663e-02	1.052744e-01	3.824425e-01	9.038864e-01
-9	1326	-9	0	A	T	0.243	1.209732e-01	9.108713e-02	3.515487e-01	1.845563e-01
-9	1324	-9	0	A	T	0.011	-6.161394e-02	1.218584e-01	3.877927e-01	6.132758e-01
-9	Rv2638	-9	0	A	T	0.031	1.123629e-01	1.145680e-01	3.930715e-01	3.270379e-01
-9	Rv2637	-9	0	A	T	0.020	8.824435e-02	9.082921e-02	4.025763e-01	3.315987e-01
-9	Rv2636	-9	0	A	T	0.017	-9.488057e-02	8.663973e-02	3.791693e-01	2.738249e-01
-9	1328	-9	0	A	T	0.056	-1.021688e-01	1.195544e-01	3.813910e-01	3.930625e-01
-9	1329	-9	0	A	T	0.017	7.964699e-02	8.162244e-02	3.781496e-01	3.294862e-01
-9	Rv2631	-9	0	A	T	0.082	-4.836615e-02	9.573974e-02	3.825620e-01	6.135815e-01
-9	Rv2630	-9	0	A	T	0.014	-1.740394e-02	9.830735e-02	3.840843e-01	8.595290e-01
-9	Rv1589	-9	0	A	T	0.019	-5.795489e-02	1.111688e-01	3.934421e-01	6.022988e-01
-9	Rv2947c	-9	0	A	T	0.491	3.790717e-02	3.317883e-01	4.022659e-01	9.090700e-01
-9	Rv3765c	-9	0	A	T	0.010	3.733470e-02	1.083416e-01	3.813642e-01	7.304925e-01
-9	Rv3171c	-9	0	A	T	0.012	-2.187629e-01	9.336385e-02	3.669627e-01	1.938921e-02
-9	Rv0459	-9	0	A	T	0.014	5.656331e-02	1.051358e-01	3.819617e-01	5.907386e-01
-9	Rv0458	-9	0	A	T	0.043	4.510937e-02	5.710396e-02	3.899891e-01	4.298111e-01
-9	Rv0988	-9	0	A	T	0.210	-2.509740e-02	7.273830e-02	3.917970e-01	7.301654e-01
-9	Rv0987	-9	0	A	T	0.325	1.408129e-01	6.420975e-02	3.575477e-01	2.861941e-02
-9	Rv0983	-9	0	A	T	0.496	-4.746086e-02	2.941843e-01	3.969410e-01	8.718776e-01
-9	Rv0982	-9	0	A	T	0.291	-3.742315e-02	9.312938e-02	4.026004e-01	6.879185e-01
-9	Rv0453	-9	0	A	T	0.101	-9.453266e-03	6.677970e-02	3.827073e-01	8.874672e-01
-9	Rv0452	-9	0	A	T	0.150	1.021548e-02	8.366413e-02	3.952039e-01	9.028524e-01
-9	Rv2964	-9	0	A	T	0.242	-1.126916e-02	8.498550e-02	3.914479e-01	8.945453e-01
-9	Rv2963	-9	0	A	T	0.048	-2.441536e-02	8.370730e-02	3.812806e-01	7.706173e-01
-9	Rv0187	-9	0	A	T	0.022	3.295014e-02	7.556353e-02	3.782944e-01	6.629224e-01
-9	Rv0186	-9	0	A	T	0.038	-7.461383e-02	6.036470e-02	3.807798e-01	2.168351e-01
-9	Rv0185	-9	0	A	T	0.196	1.661522e-02	1.098669e-01	3.855352e-01	8.798355e-01
-9	Rv0671	-9	0	A	T	0.031	-6.520063e-02	9.674797e-02	3.923676e-01	5.005728e-01
-9	Rv0670	-9	0	A	T	0.049	1.907385e-02	9.932380e-02	3.911691e-01	8.477663e-01
-9	Rv0673	-9	0	A	T	0.198	3.802739e-02	7.724533e-02	3.711340e-01	6.226590e-01
-9	Rv0672	-9	0	A	T	0.048	-9.559578e-02	6.933019e-02	3.944236e-01	1.683617e-01
-9	Rv0675	-9	0	A	T	0.010	1.984107e-01	9.947925e-02	3.946231e-01	4.646757e-02
-9	Rv0674	-9	0	A	T	0.012	1.187908e-01	9.590037e-02	3.679057e-01	2.158564e-01
-9	Rv0573c	-9	0	A	T	0.017	-1.075214e-01	7.840834e-02	3.723997e-01	1.707004e-01
-9	Rv3823c	-9	0	A	T	0.091	-2.592120e-02	6.134475e-02	3.848810e-01	6.727477e-01
-9	Rv0467	-9	0	A	T	0.010	-1.755920e-01	9.990914e-02	3.941079e-01	7.924657e-02
-9	Rv0767c	-9	0	A	T	0.013	-8.633376e-03	9.104344e-02	3.810669e-01	9.244781e-01
-9	958	-9	0	A	T	0.014	2.944186e-03	1.930176e-01	3.882253e-01	9.878341e-01
-9	Rv3212	-9	0	A	T	0.013	-1.241652e-01	8.897087e-02	3.762993e-01	1.632658e-01
-9	Rv3211	-9	0	A	T	0.022	1.048951e-02	7.196328e-02	3.793324e-01	8.841493e-01
-9	953	-9	0	A	T	0.024	-1.837534e-01	3.258633e-01	3.949257e-01	5.729963e-01
-9	Rv3218	-9	0	A	T	0.012	1.042902e-02	9.567522e-02	3.814456e-01	9.132288e-01
-9	Rv2378c	-9	0	A	T	0.031	-1.960395e-02	1.271059e-01	3.847708e-01	8.774682e-01
-9	Rv2576c	-9	0	A	T	0.018	-2.806694e-02	1.212288e-01	3.835056e-01	8.169751e-01
-9	Rv0990c	-9	0	A	T	0.338	3.584621e-02	1.105146e-01	3.963532e-01	7.457601e-01
-9	Rv3375	-9	0	A	T	0.034	-5.545024e-02	6.501804e-02	3.764984e-01	3.940241e-01
-9	Rv3376	-9	0	A	T	0.010	-7.743483e-02	1.014853e-01	3.831245e-01	4.456995e-01
-9	Rv3371	-9	0	A	T	0.090	-5.734169e-02	6.402191e-02	3.988743e-01	3.707295e-01
-9	Rv3373	-9	0	A	T	0.058	7.430004e-02	1.067159e-01	3.854797e-01	4.864979e-01
-9	Rv3372	-9	0	A	T	0.033	-2.574400e-02	9.864302e-02	3.773617e-01	7.941800e-01
-9	Rv0610c	-9	0	A	T	0.088	4.572616e-04	6.950685e-02	3.879406e-01	9.947528e-01
-9	Rv0742	-9	0	A	T	0.050	1.398464e-02	7.294673e-02	3.829095e-01	8.480221e-01
-9	1145	-9	0	A	T	0.486	4.472560e-02	1.659781e-01	3.865860e-01	7.876461e-01
-9	Rv1141c	-9	0	A	T	0.027	-4.537816e-02	8.345974e-02	3.755637e-01	5.868040e-01
-9	Rv3740c	-9	0	A	T	0.020	-7.633275e-02	7.490781e-02	3.787423e-01	3.085279e-01
-9	Rv2578c	-9	0	A	T	0.047	-1.411295e-01	7.861695e-02	4.034428e-01	7.304055e-02
-9	Rv2503c	-9	0	A	T	0.078	-2.776280e-02	7.626353e-02	3.830370e-01	7.159347e-01
-9	Rv3909	-9	0	A	T	0.074	1.620114e-02	6.778832e-02	3.851226e-01	8.111753e-01
-9	Rv2359	-9	0	A	T	0.058	-9.040719e-02	1.069798e-01	3.884799e-01	3.983381e-01
-9	1667	-9	0	A	T	0.054	2.776826e-02	1.402027e-01	3.904045e-01	8.430546e-01
-9	Rv2355	-9	0	A	T	0.013	-6.560050e-02	1.169116e-01	3.970100e-01	5.748924e-01
-9	Rvnr01	-9	0	A	T	0.057	2.548088e-01	4.462316e-02	3.879426e-01	1.638583e-08
-9	593	-9	0	A	T	0.204	1.823452e-01	7.807384e-02	3.197824e-01	1.978327e-02
-9	598	-9	0	A	T	0.283	-1.723403e-01	1.043900e-01	4.707525e-01	9.918108e-02
-9	Rv3396c	-9	0	A	T	0.091	-6.755413e-02	7.922120e-02	3.666786e-01	3.940884e-01
-9	2829	-9	0	A	T	0.086	-7.902386e-02	6.031337e-02	4.104118e-01	1.905309e-01
-9	2821	-9	0	A	T	0.012	1.315749e-01	9.078468e-02	3.697589e-01	1.476788e-01
-9	Rv1214c	-9	0	A	T	0.010	8.856449e-02	1.261038e-01	3.833902e-01	4.827060e-01
-9	Rv2138	-9	0	A	T	0.054	1.246267e-01	1.006086e-01	3.995989e-01	2.158422e-01
-9	Rv2139	-9	0	A	T	0.213	1.342940e-01	9.211332e-02	3.241085e-01	1.452900e-01
-9	Rv1687c	-9	0	A	T	0.018	-7.829074e-02	8.239302e-02	3.895150e-01	3.423179e-01
-9	1401	-9	0	A	T	0.280	1.303973e-01	1.498929e-01	3.750964e-01	3.846196e-01
-9	Rv2155c	-9	0	A	T	0.486	9.434812e-02	1.509528e-01	3.868593e-01	5.321539e-01
-9	Rv3812	-9	0	A	T	0.060	-5.977772e-02	7.786939e-02	3.774191e-01	4.429322e-01
-9	1406	-9	0	A	T	0.048	2.008689e-01	1.545197e-01	4.128587e-01	1.940241e-01
-9	Rv0159c	-9	0	A	T	0.498	5.827619e-02	3.333452e-01	3.944726e-01	8.612674e-01
-9	Rv0860	-9	0	A	T	0.024	-8.693114e-02	7.039111e-02	3.622238e-01	2.172356e-01
-9	695	-9	0	A	T	0.031	1.567487e-01	8.343075e-02	4.015108e-01	6.066952e-02
-9	698	-9	0	A	T	0.014	1.065475e-02	8.714357e-02	3.822724e-01	9.027213e-01
-9	334	-9	0	A	T	0.207	1.728667e-01	1.363024e-01	3.251454e-01	2.051077e-01
-9	332	-9	0	A	T	0.496	-4.746086e-02	2.941843e-01	3.969410e-01	8.718776e-01
-9	Rv3500c	-9	0	A	T	0.017	1.819999e-02	1.546058e-01	3.870451e-01	9.063228e-01
-9	Rv1113	-9	0	A	T	0.014	-5.719171e-02	1.880437e-01	3.831440e-01	7.611070e-01
-9	Rv1112	-9	0	A	T	0.028	9.990416e-02	8.796908e-02	4.040961e-01	2.564639e-01
-9	Rv1110	-9	0	A	T	0.027	-4.483482e-02	1.482674e-01	3.800539e-01	7.624392e-01
-9	Rv1115	-9	0	A	T	0.032	3.003426e-01	1.232144e-01	4.458600e-01	1.502307e-02
-9	Rv1442	-9	0	A	T	0.231	-9.439828e-02	7.324482e-02	4.315008e-01	1.978720e-01
-9	Rv3092c	-9	0	A	T	0.077	-5.278454e-02	9.585754e-02	3.866008e-01	5.820370e-01
-9	Rv0240	-9	0	A	T	0.020	-9.475287e-02	1.082161e-01	3.937124e-01	3.815395e-01
-9	Rv0243	-9	0	A	T	0.026	2.079651e-01	6.774318e-02	3.341833e-01	2.220201e-03
-9	Rv0245	-9	0	A	T	0.156	7.063393e-02	7.501181e-02	4.072834e-01	3.466881e-01
-9	Rv0246	-9	0	A	T	0.014	1.063115e-01	8.486594e-02	3.894169e-01	2.107140e-01
-9	Rv1043c	-9	0	A	T	0.026	5.672781e-02	7.260540e-02	3.776020e-01	4.348681e-01
-9	Rv2678c	-9	0	A	T	0.011	4.783033e-02	9.716193e-02	3.785082e-01	6.226726e-01
-9	Rv2986c	-9	0	A	T	0.011	-2.006792e-01	9.843195e-02	3.849346e-01	4.183176e-02
-9	Rv0503c	-9	0	A	T	0.015	9.292836e-02	1.284187e-01	3.941603e-01	4.695199e-01
-9	Rv3818	-9	0	A	T	0.039	7.894819e-02	7.533193e-02	3.914558e-01	2.949816e-01
-9	Rv1812c	-9	0	A	T	0.491	3.790717e-02	3.317883e-01	4.022659e-01	9.090700e-01
-9	Rv1396c	-9	0	A	T	0.438	-2.960517e-02	9.498034e-02	3.950223e-01	7.553587e-01
-9	Rv2880c	-9	0	A	T	0.473	1.483707e-01	1.308076e-01	3.828298e-01	2.570530e-01
-9	Rv1215c	-9	0	A	T	0.075	-2.133049e-02	6.480913e-02	3.802431e-01	7.421530e-01
-9	Rv0904c	-9	0	A	T	0.035	-4.688305e-02	9.444000e-02	3.778483e-01	6.197382e-01
-9	Rv2580c	-9	0	A	T	0.011	8.405331e-02	1.081055e-01	3.801036e-01	4.371074e-01
-9	Rv3906c	-9	0	A	T	0.014	-1.360044e-01	8.875107e-02	3.951577e-01	1.258483e-01
-9	Rv2766c	-9	0	A	T	0.030	4.544217e-04	1.190508e-01	3.832899e-01	9.969555e-01
-9	Rv3882c	-9	0	A	T	0.105	1.790570e-02	5.821095e-02	3.842022e-01	7.584739e-01
-9	Rv2103c	-9	0	A	T	0.166	1.631734e-02	7.345858e-02	3.904608e-01	8.242746e-01
-9	2017	-9	0	A	T	0.012	-6.190116e-02	1.943299e-01	3.966511e-01	7.501687e-01
-9	2013	-9	0	A	T	0.052	-1.244664e-01	2.022401e-01	3.895912e-01	5.384558e-01
-9	Rv0831c	-9	0	A	T	0.032	-7.967482e-02	8.784291e-02	3.779970e-01	3.646966e-01
-9	Rv1506c	-9	0	A	T	0.019	-1.195607e-01	1.226089e-01	3.900708e-01	3.298127e-01
-9	Rv1309	-9	0	A	T	0.020	3.964306e-02	8.194253e-02	3.830142e-01	6.286785e-01
-9	Rv3377c	-9	0	A	T	0.106	4.506583e-02	4.588348e-02	3.790818e-01	3.263349e-01
-9	Rv3709c	-9	0	A	T	0.039	2.272228e-01	8.119163e-02	3.660274e-01	5.267118e-03
-9	Rv0212c	-9	0	A	T	0.021	-1.027812e-01	7.447870e-02	3.801067e-01	1.680044e-01
-9	Rv2178c	-9	0	A	T	0.434	2.599638e-02	1.170579e-01	3.959447e-01	8.243123e-01
-9	1349	-9	0	A	T	0.016	8.216302e-02	8.429211e-02	3.907439e-01	3.300096e-01
-9	Rv1773c	-9	0	A	T	0.084	-9.947309e-02	9.134649e-02	3.683569e-01	2.765270e-01
-9	452	-9	0	A	T	0.284	9.653847e-02	1.379843e-01	3.817055e-01	4.843777e-01
-9	1344	-9	0	A	T	0.051	-9.845471e-02	2.431131e-01	3.986826e-01	6.856140e-01
-9	Rv1846c	-9	0	A	T	0.051	1.263959e-01	1.235671e-01	3.982827e-01	3.066957e-01
-9	Rv3427c	-9	0	A	T	0.012	4.765531e-02	9.316393e-02	3.847575e-01	6.091401e-01
-9	Rv0477	-9	0	A	T	0.022	-1.485617e-01	1.635357e-01	3.865882e-01	3.639464e-01
-9	Rv0475	-9	0	A	T	0.012	2.228330e-01	9.217765e-02	3.777710e-01	1.587322e-02
-9	Rv0473	-9	0	A	T	0.057	-1.235241e-01	8.691924e-02	3.841091e-01	1.557017e-01
-9	948	-9	0	A	T	0.391	7.203225e-04	4.179396e-02	3.867253e-01	9.862538e-01
-9	Rv3767c	-9	0	A	T	0.010	1.739831e-02	9.806306e-02	3.788949e-01	8.592278e-01
-9	Rv0631c	-9	0	A	T	0.139	-1.773284e-02	5.105445e-02	3.849064e-01	7.284416e-01
-9	Rv1307	-9	0	A	T	0.021	6.551022e-02	7.869530e-02	3.834748e-01	4.054235e-01
-9	Rv1304	-9	0	A	T	0.023	-1.422345e-01	1.425893e-01	3.844941e-01	3.188448e-01
-9	Rv1300	-9	0	A	T	0.489	6.912224e-02	2.817785e-01	3.985770e-01	8.062873e-01
-9	Rv1301	-9	0	A	T	0.053	-8.845025e-02	1.661628e-01	3.850516e-01	5.946717e-01
-9	Rv2833c	-9	0	A	T	0.016	-3.895655e-02	8.052292e-02	3.856434e-01	6.286759e-01
-9	Rv3199c	-9	0	A	T	0.258	5.664806e-02	1.030091e-01	3.786216e-01	5.825327e-01
-9	Rv1565c	-9	0	A	T	0.020	1.319419e-01	7.379595e-02	3.721550e-01	7.419999e-02
-9	Rv0420c	-9	0	A	T	0.014	-7.822122e-02	8.927613e-02	3.749154e-01	3.812233e-01
-9	Rv0650	-9	0	A	T	0.024	2.489638e-03	8.248927e-02	3.812108e-01	9.759306e-01
-9	Rv0655	-9	0	A	T	0.108	-5.048764e-02	8.714147e-02	3.817620e-01	5.625136e-01
-9	Rv0654	-9	0	A	T	0.029	-3.722759e-02	6.531280e-02	3.771684e-01	5.688594e-01
-9	Rv2314c	-9	0	A	T	0.017	-9.592306e-04	8.395038e-02	3.811248e-01	9.908865e-01
-9	Rv2832c	-9	0	A	T	0.037	-6.529031e-02	8.136768e-02	3.823892e-01	4.225751e-01
-9	Rv3294c	-9	0	A	T	0.024	-1.255611e-01	1.272392e-01	3.832491e-01	3.240605e-01
-9	Rv0325	-9	0	A	T	0.288	1.142082e-01	1.428885e-01	3.831061e-01	4.243857e-01
-9	Rv0575c	-9	0	A	T	0.205	3.615735e-02	7.457809e-02	3.727142e-01	6.279449e-01
-9	Rv3236c	-9	0	A	T	0.234	2.128056e-01	7.835538e-02	3.643025e-01	6.765023e-03
-9	Rv2716	-9	0	A	T	0.049	2.315278e-02	9.665933e-02	3.877164e-01	8.107617e-01
-9	Rv0783c	-9	0	A	T	0.060	-3.230282e-02	6.273604e-02	3.820507e-01	6.067775e-01
-9	2461	-9	0	A	T	0.052	2.183544e-01	1.808274e-01	4.249352e-01	2.276172e-01
-9	2462	-9	0	A	T	0.206	2.144126e-01	1.255535e-01	3.185975e-01	8.810747e-02
-9	Rv1538c	-9	0	A	T	0.193	-8.772672e-02	7.488675e-02	4.051538e-01	2.417946e-01
-9	Rv3359	-9	0	A	T	0.022	-2.651725e-02	8.119406e-02	3.833117e-01	7.440703e-01
-9	Rv2223c	-9	0	A	T	0.031	1.184936e-02	1.130914e-01	3.846614e-01	9.165816e-01
-9	Rv2814c	-9	0	A	T	0.012	-1.915067e-03	1.105389e-01	3.836943e-01	9.861822e-01
-9	Rv1601	-9	0	A	T	0.027	-6.190863e-02	1.523174e-01	3.777870e-01	6.845342e-01
-9	Rv2469c	-9	0	A	T	0.014	-2.184996e-02	9.562632e-02	3.806099e-01	8.193265e-01
-9	Rv1607	-9	0	A	T	0.014	3.560173e-02	9.377130e-02	3.797580e-01	7.043035e-01
-9	Rv1970	-9	0	A	T	0.018	8.348914e-02	8.108512e-02	3.802036e-01	3.035143e-01
-9	Rv1605	-9	0	A	T	0.012	-1.287388e-01	1.166644e-01	3.840900e-01	2.701731e-01
-9	Rv1604	-9	0	A	T	0.469	1.052777e-01	1.614835e-01	3.912399e-01	5.146435e-01
-9	Rv1051c	-9	0	A	T	0.028	3.482251e-02	7.646670e-02	3.872877e-01	6.489602e-01
-9	Rv2501c	-9	0	A	T	0.024	-2.487994e-02	7.372711e-02	3.789654e-01	7.358668e-01
-9	Rv2332	-9	0	A	T	0.067	-6.418252e-02	7.586680e-02	3.803383e-01	3.978343e-01
-9	Rv2339	-9	0	A	T	0.296	5.039034e-02	5.679042e-02	3.764730e-01	3.752062e-01
-9	Rv1138c	-9	0	A	T	0.013	-4.310664e-02	8.899541e-02	3.764503e-01	6.282683e-01
-9	Rv2157c	-9	0	A	T	0.015	1.042713e-01	8.310686e-02	3.819768e-01	2.099995e-01
-9	Rv3821	-9	0	A	T	0.012	3.472135e-02	1.001453e-01	3.796576e-01	7.289089e-01
-9	Rv3802c	-9	0	A	T	0.060	-8.549514e-02	1.024195e-01	3.865285e-01	4.041276e-01
-9	Rv3822	-9	0	A	T	0.094	5.454738e-02	7.685505e-02	3.892631e-01	4.780886e-01
-9	2809	-9	0	A	T	0.012	-2.561777e-02	9.817294e-02	3.814250e-01	7.942078e-01
-9	2803	-9	0	A	T	0.016	-5.587477e-02	9.879330e-02	3.929071e-01	5.718573e-01
-9	1423	-9	0	A	T	0.035	6.639873e-02	1.222888e-01	3.939301e-01	5.873177e-01
-9	1425	-9	0	A	T	0.048	-1.674002e-01	1.426696e-01	3.675129e-01	2.410392e-01
-9	Rv1212c	-9	0	A	T	0.020	-3.751008e-02	7.789781e-02	3.815332e-01	6.302839e-01
-9	1428	-9	0	A	T	0.029	-6.292119e-02	7.071020e-02	3.769657e-01	3.738401e-01
-9	Rv2486	-9	0	A	T	0.012	1.343200e-02	9.803550e-02	3.805558e-01	8.910592e-01
-9	602	-9	0	A	T	0.020	-2.781710e-02	1.457774e-01	3.974320e-01	8.487202e-01
-9	1205	-9	0	A	T	0.011	-8.898055e-03	9.996365e-02	3.804371e-01	9.290959e-01
-9	Rv1683	-9	0	A	T	0.024	1.100787e-01	6.657186e-02	3.886512e-01	9.865023e-02
-9	Rv1682	-9	0	A	T	0.048	-4.222897e-03	1.524658e-01	3.854943e-01	9.779111e-01
-9	Rv1681	-9	0	A	T	0.196	8.922343e-02	1.032450e-01	3.598358e-01	3.877650e-01
-9	Rv1680	-9	0	A	T	0.014	-1.075142e-01	9.318078e-02	3.944137e-01	2.489481e-01
-9	Rv1689	-9	0	A	T	0.018	2.416823e-01	8.411937e-02	3.669114e-01	4.182178e-03
-9	Rv0278c	-9	0	A	T	0.414	-1.131343e-02	4.123957e-02	3.810592e-01	7.839049e-01
-9	Rv3105c	-9	0	A	T	0.032	5.716197e-02	1.162056e-01	3.913665e-01	6.229346e-01
-9	Rv3502c	-9	0	A	T	0.050	4.153738e-02	1.325943e-01	3.914313e-01	7.541670e-01
-9	Rv2022c	-9	0	A	T	0.076	-6.271097e-02	6.548943e-02	3.837255e-01	3.385930e-01
-9	Rv1469	-9	0	A	T	0.071	-1.158753e-01	7.259725e-02	3.771955e-01	1.108883e-01
-9	Rv1463	-9	0	A	T	0.208	1.172411e-01	1.247979e-01	3.381723e-01	3.478101e-01
-9	Rv1462	-9	0	A	T	0.491	3.790717e-02	3.317883e-01	4.022659e-01	9.090700e-01
-9	Rv1461	-9	0	A	T	0.283	1.269298e-02	9.161488e-02	3.870133e-01	8.898460e-01
-9	Rv1460	-9	0	A	T	0.014	1.278645e-01	1.031651e-01	3.675932e-01	2.155874e-01
-9	Rv0228	-9	0	A	T	0.026	-2.179890e-01	1.081705e-01	3.867573e-01	4.424416e-02
-9	Rv0220	-9	0	A	T	0.055	-1.599334e-01	1.089250e-01	3.796112e-01	1.424542e-01
-9	Rv0221	-9	0	A	T	0.298	-4.964980e-02	8.185115e-02	4.040626e-01	5.443130e-01
-9	Rv1014c	-9	0	A	T	0.014	-3.280906e-02	9.499876e-02	3.828880e-01	7.299204e-01
-9	Rv1041c	-9	0	A	T	0.069	1.636381e-02	5.802458e-02	3.806873e-01	7.780114e-01
-9	Rv3833	-9	0	A	T	0.435	9.102851e-02	1.079134e-01	3.973532e-01	3.992052e-01
-9	352	-9	0	A	T	0.012	-9.811192e-02	1.008487e-01	3.768267e-01	3.309423e-01
-9	Rv0541c	-9	0	A	T	0.029	2.868894e-02	8.049053e-02	3.844208e-01	7.216238e-01
-9	Rv2333c	-9	0	A	T	0.364	3.885179e-02	1.043668e-01	3.935664e-01	7.098054e-01
-9	Rv1394c	-9	0	A	T	0.468	-8.327270e-02	1.395645e-01	4.118264e-01	5.509176e-01
-9	Rv2618	-9	0	A	T	0.046	-1.266460e-02	1.016413e-01	3.886892e-01	9.008737e-01
-9	Rv2764c	-9	0	A	T	0.069	1.252864e-01	7.261780e-02	4.022796e-01	8.489698e-02
-9	Rv1424c	-9	0	A	T	0.029	5.498363e-02	1.263330e-01	3.897019e-01	6.635252e-01
-9	Rv3473c	-9	0	A	T	0.012	-1.072726e-01	9.628642e-02	3.791914e-01	2.656015e-01
-9	Rv3255c	-9	0	A	T	0.010	-1.194041e-01	1.077296e-01	3.748050e-01	2.680659e-01
-9	Rv0920c	-9	0	A	T	0.047	7.167550e-02	7.160482e-02	3.802145e-01	3.171630e-01
-9	Rv2915c	-9	0	A	T	0.012	-2.201731e-02	1.031343e-01	3.827091e-01	8.310103e-01
-9	Rv3528c	-9	0	A	T	0.033	1.074128e-02	8.725161e-02	3.835972e-01	9.020561e-01
-9	Rv2586c	-9	0	A	T	0.031	6.489818e-02	7.047240e-02	3.888829e-01	3.574041e-01
-9	2250	-9	0	A	T	0.068	5.051739e-02	8.532493e-02	3.850427e-01	5.539934e-01
-9	Rv3884c	-9	0	A	T	0.381	2.939145e-02	7.489925e-02	3.856450e-01	6.948669e-01
-9	Rv3859c	-9	0	A	T	0.073	-7.552422e-02	6.564625e-02	3.869626e-01	2.503238e-01
-9	2786	-9	0	A	T	0.022	-1.096604e-02	7.705001e-02	3.827999e-01	8.868634e-01
-9	2783	-9	0	A	T	0.026	1.211750e-01	1.642166e-01	3.944591e-01	4.608128e-01
-9	2789	-9	0	A	T	0.048	-4.021493e-02	1.533113e-01	3.856922e-01	7.931568e-01
-9	2078	-9	0	A	T	0.043	-8.951794e-02	9.719450e-02	3.855937e-01	3.573433e-01
-9	2071	-9	0	A	T	0.298	5.778604e-02	8.286703e-02	3.723879e-01	4.858143e-01
-9	Rv2268c	-9	0	A	T	0.069	1.349613e-01	5.895272e-02	3.882130e-01	2.234417e-02
-9	Rv1504c	-9	0	A	T	0.061	1.689431e-01	9.295479e-02	3.795788e-01	6.955180e-02
-9	Rv2076c	-9	0	A	T	0.025	1.330512e-01	2.079666e-01	4.090411e-01	5.225204e-01
-9	Rv3302c	-9	0	A	T	0.022	-7.660265e-03	7.742693e-02	3.826288e-01	9.212166e-01
-9	Rv3707c	-9	0	A	T	0.022	-1.130974e-01	1.077270e-01	3.760105e-01	2.941318e-01
-9	Rv0731c	-9	0	A	T	0.026	-9.698827e-02	1.137619e-01	3.847351e-01	3.941841e-01
-9	Rv1666c	-9	0	A	T	0.019	-8.843991e-02	7.935732e-02	3.789323e-01	2.654502e-01
-9	Rv2190c	-9	0	A	T	0.040	-9.339738e-02	8.435111e-02	3.870660e-01	2.685506e-01
-9	Rv1097c	-9	0	A	T	0.037	4.348172e-02	7.234712e-02	3.815158e-01	5.480154e-01
-9	Rv0495c	-9	0	A	T	0.017	6.827694e-02	8.944723e-02	3.781217e-01	4.455173e-01
-9	Rv1319c	-9	0	A	T	0.209	6.814768e-02	4.704740e-02	4.043004e-01	1.479072e-01
-9	Rv1096	-9	0	A	T	0.033	8.214664e-02	9.556898e-02	3.871763e-01	3.903159e-01
-9	Rv1095	-9	0	A	T	0.012	-3.262532e-02	9.497184e-02	3.786440e-01	7.313009e-01
-9	Rv1093	-9	0	A	T	0.491	3.790717e-02	3.317883e-01	4.022659e-01	9.090700e-01
-9	Rv1090	-9	0	A	T	0.209	2.537547e-02	8.119192e-02	3.758228e-01	7.547213e-01
-9	Rv1091	-9	0	A	T	0.224	3.320632e-02	4.462546e-02	3.571045e-01	4.570471e-01
-9	Rv1753c	-9	0	A	T	0.431	-2.408390e-02	7.478082e-02	3.861941e-01	7.474991e-01
-9	Rv3022c	-9	0	A	T	0.376	1.679687e-02	4.220221e-02	3.774122e-01	6.907391e-01
-9	Rv0413	-9	0	A	T	0.011	-5.823513e-03	9.614488e-02	3.795875e-01	9.517180e-01
-9	Rv0415	-9	0	A	T	0.040	6.643648e-02	8.686214e-02	3.855527e-01	4.446069e-01
-9	Rv0417	-9	0	A	T	0.495	-2.309215e-02	2.526001e-01	3.921237e-01	9.271856e-01
-9	Rv0419	-9	0	A	T	0.298	4.713986e-02	8.367107e-02	3.679556e-01	5.733381e-01
-9	Rv0418	-9	0	A	T	0.021	-9.198405e-03	7.343869e-02	3.799823e-01	9.003577e-01
-9	Rv3761c	-9	0	A	T	0.024	-9.071446e-02	7.007954e-02	3.838129e-01	1.959171e-01
-9	Rv2673	-9	0	A	T	0.028	-1.124885e-01	8.028586e-02	3.723762e-01	1.616069e-01
-9	1360	-9	0	A	T	0.024	-2.286713e-02	1.095620e-01	3.917914e-01	8.347294e-01
-9	Rv2674	-9	0	A	T	0.014	1.820416e-01	9.138993e-02	3.942478e-01	4.674967e-02
-9	Rv2679	-9	0	A	T	0.032	-5.014108e-02	9.116080e-02	3.780223e-01	5.824669e-01
-9	479	-9	0	A	T	0.149	3.359795e-02	8.558613e-02	3.981539e-01	6.947563e-01
-9	Rv3022A	-9	0	A	T	0.039	2.763839e-02	8.847500e-02	3.848580e-01	7.548356e-01
-9	Rv1321	-9	0	A	T	0.491	3.790717e-02	3.317883e-01	4.022659e-01	9.090700e-01
-9	Rv2928	-9	0	A	T	0.016	9.160682e-02	8.747591e-02	3.812058e-01	2.953413e-01
-9	Rv1328	-9	0	A	T	0.170	-1.156732e-01	6.581548e-02	3.457593e-01	7.924309e-02
-9	Rv3534c	-9	0	A	T	0.041	-9.143928e-02	8.950045e-02	3.874622e-01	3.072771e-01
-9	Rv0244c	-9	0	A	T	0.065	8.369868e-02	4.565795e-02	3.794159e-01	6.718247e-02
-9	Rv2830c	-9	0	A	T	0.489	6.912224e-02	2.817785e-01	3.985770e-01	8.062873e-01
-9	Rv2450c	-9	0	A	T	0.488	1.243830e-02	1.666259e-01	3.845406e-01	9.405151e-01
-9	Rv3780	-9	0	A	T	0.018	-1.645712e-01	9.940779e-02	3.736765e-01	9.824731e-02
-9	Rv3782	-9	0	A	T	0.193	1.533535e-01	1.045642e-01	3.394917e-01	1.429139e-01
-9	Rv3784	-9	0	A	T	0.074	-3.034346e-02	7.175437e-02	3.822366e-01	6.725070e-01
-9	Rv1844c	-9	0	A	T	0.472	1.212261e-01	9.911680e-02	3.787627e-01	2.216984e-01
-9	Rv3403c	-9	0	A	T	0.028	-7.494608e-02	7.335451e-02	3.862884e-01	3.072610e-01
-9	Rv3788	-9	0	A	T	0.201	9.037008e-02	8.490506e-02	3.536896e-01	2.875128e-01
-9	293	-9	0	A	T	0.046	-1.355054e-01	1.988769e-01	3.846340e-01	4.958630e-01
-9	Rv3234c	-9	0	A	T	0.334	1.069719e-01	1.109398e-01	3.924166e-01	3.352460e-01
-9	Rv0744c	-9	0	A	T	0.024	-1.837534e-01	3.258633e-01	3.949257e-01	5.729963e-01
-9	Rv3741c	-9	0	A	T	0.051	9.031703e-02	7.738219e-02	3.950504e-01	2.435267e-01
-9	Rv3736	-9	0	A	T	0.058	-1.176341e-01	8.438473e-02	3.779607e-01	1.637329e-01
-9	Rv2221c	-9	0	A	T	0.022	-2.062777e-03	7.074135e-02	3.800723e-01	9.767454e-01
-9	581	-9	0	A	T	0.059	-3.786655e-02	8.239620e-02	3.806086e-01	6.459633e-01
-9	Rv3254	-9	0	A	T	0.014	5.553603e-02	8.903260e-02	3.824446e-01	5.329713e-01
-9	Rv1102c	-9	0	A	T	0.280	1.303973e-01	1.498929e-01	3.750964e-01	3.846196e-01
-9	2440	-9	0	A	T	0.159	8.458632e-02	5.418348e-02	3.390430e-01	1.189291e-01
-9	2447	-9	0	A	T	0.016	-7.146263e-02	8.375302e-02	3.797062e-01	3.937966e-01
-9	Rv0442c	-9	0	A	T	0.084	-5.713524e-02	4.807355e-02	3.866127e-01	2.350223e-01
-9	Rv3331	-9	0	A	T	0.491	3.790717e-02	3.317883e-01	4.022659e-01	9.090700e-01
-9	Rv3330	-9	0	A	T	0.013	-4.807541e-02	9.175930e-02	3.768387e-01	6.004857e-01
-9	Rv1248c	-9	0	A	T	0.315	-9.689278e-03	8.179761e-02	3.947741e-01	9.057401e-01
-9	Rv3337	-9	0	A	T	0.052	-1.107051e-01	2.032116e-01	3.922642e-01	5.860721e-01
-9	Rv3338	-9	0	A	T	0.015	8.788888e-03	8.351167e-02	3.791954e-01	9.162130e-01
-9	Rv3839	-9	0	A	T	0.283	2.338413e-02	1.209364e-01	3.884893e-01	8.467314e-01
-9	2516	-9	0	A	T	0.411	-8.215617e-02	4.811158e-02	2.829253e-01	8.813019e-02
-9	Rv1364c	-9	0	A	T	0.488	-9.948542e-02	1.941619e-01	3.985041e-01	6.085365e-01
-9	Rv1928c	-9	0	A	T	0.088	5.236505e-03	6.889978e-02	3.877280e-01	9.394384e-01
-9	Rv2123	-9	0	A	T	0.306	-3.793741e-02	6.562129e-02	3.999552e-01	5.633560e-01
-9	1623	-9	0	A	T	0.011	7.780901e-02	1.126290e-01	3.839182e-01	4.898823e-01
-9	1622	-9	0	A	T	0.115	-9.525365e-02	8.994708e-02	3.851874e-01	2.899497e-01
-9	Rv2318	-9	0	A	T	0.050	2.069382e-02	1.096806e-01	3.888995e-01	8.504010e-01
-9	1997	-9	0	A	T	0.048	-9.572995e-02	1.520689e-01	3.809790e-01	5.292066e-01
-9	1998	-9	0	A	T	0.053	-1.564790e-01	1.625614e-01	3.895922e-01	3.360735e-01
-9	Rv1917c	-9	0	A	T	0.481	9.931062e-05	1.028366e-01	3.826067e-01	9.992297e-01
-9	Rv2736c	-9	0	A	T	0.161	-3.991891e-02	8.407890e-02	4.007974e-01	6.350856e-01
-9	2860	-9	0	A	T	0.026	-8.696277e-02	1.402136e-01	3.779963e-01	5.353080e-01
-9	2862	-9	0	A	T	0.129	-6.723327e-02	1.125252e-01	3.774083e-01	5.503611e-01
-9	Rv3804c	-9	0	A	T	0.014	1.256644e-01	9.173439e-02	3.720210e-01	1.711457e-01
-9	Rv1982c	-9	0	A	T	0.081	-1.283567e-01	1.052947e-01	3.760941e-01	2.232267e-01
-9	2866	-9	0	A	T	0.200	7.285933e-02	3.882222e-02	2.809032e-01	6.094981e-02
-9	2867	-9	0	A	T	0.061	-3.733670e-03	6.471094e-02	3.837414e-01	9.540052e-01
-9	2868	-9	0	A	T	0.205	2.441282e-01	1.336632e-01	3.109353e-01	6.818948e-02
-9	Rv0093c	-9	0	A	T	0.069	-5.177837e-02	9.996386e-02	3.776273e-01	6.046346e-01
-9	550	-9	0	A	T	0.014	-2.722556e-01	8.768338e-02	3.701280e-01	1.976050e-03
-9	553	-9	0	A	T	0.035	-1.037518e-01	1.026745e-01	3.753986e-01	3.125923e-01
-9	Rv2159c	-9	0	A	T	0.016	-8.111086e-02	8.430921e-02	3.805234e-01	3.363343e-01
-9	Rv3392c	-9	0	A	T	0.057	-1.153588e-01	1.131889e-01	3.874039e-01	3.084578e-01
-9	1199	-9	0	A	T	0.058	9.731075e-02	1.077050e-01	4.096303e-01	3.665606e-01
-9	1190	-9	0	A	T	0.033	-8.017271e-02	9.950280e-02	3.740731e-01	4.206577e-01
-9	Rv2286c	-9	0	A	T	0.014	-1.459950e-02	9.002299e-02	3.791289e-01	8.712125e-01
-9	Rv3686c	-9	0	A	T	0.010	-1.501760e-01	1.123092e-01	3.947158e-01	1.815827e-01
-9	Rv1665	-9	0	A	T	0.030	1.570891e-02	8.297589e-02	3.860095e-01	8.498951e-01
-9	Rv1664	-9	0	A	T	0.087	-8.748193e-02	5.389906e-02	3.934167e-01	1.050039e-01
-9	Rv1661	-9	0	A	T	0.313	-9.198354e-02	5.788191e-02	4.334261e-01	1.124552e-01
-9	Rv1660	-9	0	A	T	0.051	1.144713e-02	1.169610e-01	3.842791e-01	9.220612e-01
-9	Rv1663	-9	0	A	T	0.069	-3.939742e-02	6.975214e-02	3.802807e-01	5.723686e-01
-9	Rv1662	-9	0	A	T	0.490	4.761726e-02	2.635803e-01	3.927675e-01	8.566878e-01
-9	Rv2979c	-9	0	A	T	0.283	8.484164e-03	1.191311e-01	3.909393e-01	9.432444e-01
-9	Rv2982c	-9	0	A	T	0.491	3.790717e-02	3.317883e-01	4.022659e-01	9.090700e-01
-9	Rv1327c	-9	0	A	T	0.020	9.483146e-02	7.369372e-02	3.916264e-01	1.985584e-01
-9	Rv3107c	-9	0	A	T	0.023	-3.108781e-03	7.122058e-02	3.806378e-01	9.651952e-01
-9	Rv1409	-9	0	A	T	0.058	-2.229924e-01	1.083957e-01	4.222565e-01	4.001918e-02
-9	Rv1408	-9	0	A	T	0.014	-8.856588e-02	9.197791e-02	3.785444e-01	3.359129e-01
-9	Rv2756c	-9	0	A	T	0.365	-3.355744e-02	9.916682e-02	3.960478e-01	7.351632e-01
-9	Rv1402	-9	0	A	T	0.054	3.648302e-02	7.490888e-02	3.879040e-01	6.263811e-01
-9	Rv1407	-9	0	A	T	0.065	-9.881244e-02	8.629726e-02	3.759075e-01	2.525724e-01
-9	Rv1406	-9	0	A	T	0.010	5.592368e-02	1.080744e-01	3.838016e-01	6.049943e-01
-9	Rv0227c	-9	0	A	T	0.016	-6.349790e-02	1.039050e-01	3.798395e-01	5.413125e-01
-9	1346	-9	0	A	T	0.490	-2.837531e-01	2.530063e-01	4.197086e-01	2.624309e-01
-9	Rv1016c	-9	0	A	T	0.046	-2.629545e-02	1.037336e-01	3.902690e-01	7.999604e-01
-9	373	-9	0	A	T	0.016	6.251070e-02	8.540800e-02	3.776646e-01	4.644590e-01
-9	377	-9	0	A	T	0.194	1.109652e-01	1.295820e-01	3.583839e-01	3.920937e-01
-9	Rv2719c	-9	0	A	T	0.281	4.754280e-02	1.312470e-01	3.812686e-01	7.172776e-01
-9	Rv0873	-9	0	A	T	0.024	-1.565850e-02	6.991780e-02	3.812930e-01	8.228540e-01
-9	Rv0365c	-9	0	A	T	0.051	-3.725085e-02	7.935139e-02	3.795988e-01	6.388934e-01
-9	Rv3257c	-9	0	A	T	0.280	1.303973e-01	1.498929e-01	3.750964e-01	3.846196e-01
-9	Rv0754	-9	0	A	T	0.065	-2.739194e-02	5.819597e-02	3.801417e-01	6.380060e-01
-9	Rv0750	-9	0	A	T	0.046	3.038659e-03	7.726743e-02	3.851073e-01	9.686408e-01
-9	Rv0209	-9	0	A	T	0.276	4.997141e-02	9.217108e-02	3.749988e-01	5.878733e-01
-9	Rv0758	-9	0	A	T	0.496	-4.746086e-02	2.941843e-01	3.969410e-01	8.718776e-01
-9	Rv1426c	-9	0	A	T	0.063	7.765861e-02	7.653674e-02	3.878710e-01	3.106033e-01
-9	Rv2353c	-9	0	A	T	0.014	-6.260803e-03	8.911225e-02	3.799064e-01	9.440079e-01
-9	Rv0926c	-9	0	A	T	0.015	3.279353e-02	9.122169e-02	3.845056e-01	7.193300e-01
-9	Rv2584c	-9	0	A	T	0.491	3.790717e-02	3.317883e-01	4.022659e-01	9.090700e-01
-9	Rv3886c	-9	0	A	T	0.079	5.162231e-02	4.831886e-02	3.764744e-01	2.857059e-01
-9	2055	-9	0	A	T	0.141	-1.958539e-02	9.590452e-02	3.884916e-01	8.382401e-01
-9	2056	-9	0	A	T	0.010	-4.919923e-02	1.058627e-01	3.735764e-01	6.422513e-01
-9	2059	-9	0	A	T	0.052	2.214214e-03	1.777937e-01	3.917298e-01	9.900669e-01
-9	Rv0010c	-9	0	A	T	0.072	6.856289e-02	8.049178e-02	3.951200e-01	3.946030e-01
-9	Rv1697	-9	0	A	T	0.012	-1.430105e-01	3.679393e-01	4.037120e-01	6.976258e-01
-9	Rv3627c	-9	0	A	T	0.062	3.137285e-02	8.792431e-02	3.876875e-01	7.213317e-01
-9	Rv3540c	-9	0	A	T	0.213	9.018182e-02	9.538660e-02	3.417673e-01	3.447480e-01
-9	Rv3275c	-9	0	A	T	0.051	-9.845471e-02	2.431131e-01	3.986826e-01	6.856140e-01
-9	Rv0224c	-9	0	A	T	0.012	-6.187965e-02	1.479370e-01	3.784376e-01	6.758620e-01
-9	Rv3705A	-9	0	A	T	0.018	1.095197e-02	9.567625e-02	3.854368e-01	9.088973e-01
-9	Rv2129c	-9	0	A	T	0.038	1.032999e-01	8.368507e-02	3.958607e-01	2.174531e-01
-9	Rv2404c	-9	0	A	T	0.012	-3.125427e-02	1.092731e-01	3.839706e-01	7.749437e-01
-9	Rv2192c	-9	0	A	T	0.020	3.361638e-02	9.798511e-02	3.856241e-01	7.316392e-01
-9	Rv3300c	-9	0	A	T	0.010	3.115388e-01	1.047617e-01	3.586032e-01	3.037896e-03
-9	Rv3758c	-9	0	A	T	0.164	8.034327e-03	7.114846e-02	3.906123e-01	9.101222e-01
-9	Rv3705c	-9	0	A	T	0.028	-2.222917e-02	7.324215e-02	3.822743e-01	7.615931e-01
-9	Rv0493c	-9	0	A	T	0.328	-2.374469e-02	5.552662e-02	3.858716e-01	6.690481e-01
-9	Rv1273c	-9	0	A	T	0.039	5.503901e-02	8.387001e-02	3.844707e-01	5.118742e-01
-9	Rv1934c	-9	0	A	T	0.285	4.886586e-02	8.893745e-02	3.732177e-01	5.828701e-01
-9	Rv1099c	-9	0	A	T	0.046	1.924897e-02	1.973140e-01	3.916544e-01	9.223123e-01
-9	Rv3598c	-9	0	A	T	0.234	1.029901e-01	9.935980e-02	3.427536e-01	3.002929e-01
-9	Rv3423c	-9	0	A	T	0.017	-1.179247e-01	7.791748e-02	3.881687e-01	1.305941e-01
-9	Rv2415c	-9	0	A	T	0.092	7.008495e-02	9.919073e-02	3.958785e-01	4.800595e-01
-9	Rv0642c	-9	0	A	T	0.058	-7.544000e-02	8.836956e-02	4.025782e-01	3.935566e-01
-9	Rv0143c	-9	0	A	T	0.087	-1.665661e-02	6.724687e-02	3.831280e-01	8.044408e-01
-9	Rv2052c	-9	0	A	T	0.032	2.628509e-02	6.312968e-02	3.840899e-01	6.772635e-01
-9	Rv0929	-9	0	A	T	0.021	-3.392410e-01	1.826881e-01	4.165560e-01	6.372001e-02
-9	Rv0928	-9	0	A	T	0.020	-3.226641e-02	7.805937e-02	3.839145e-01	6.794656e-01
-9	Rv0431	-9	0	A	T	0.056	4.906461e-02	1.743632e-01	4.020255e-01	7.784882e-01
-9	Rv0921	-9	0	A	T	0.010	1.149651e-01	1.127901e-01	3.901447e-01	3.084042e-01
-9	Rv0922	-9	0	A	T	0.265	1.535528e-01	7.944487e-02	3.335166e-01	5.364255e-02
-9	414	-9	0	A	T	0.494	-1.719232e-03	2.502669e-01	3.975901e-01	9.945208e-01
-9	415	-9	0	A	T	0.198	7.646061e-02	1.184123e-01	3.721757e-01	5.186659e-01
-9	1386	-9	0	A	T	0.018	-7.016301e-02	9.616535e-02	3.789251e-01	4.658626e-01
-9	Rv2691	-9	0	A	T	0.469	1.052777e-01	1.614835e-01	3.912399e-01	5.146435e-01
-9	Rv2692	-9	0	A	T	0.283	2.418551e-01	1.231754e-01	3.673283e-01	4.996512e-02
-9	Rv1348	-9	0	A	T	0.083	-1.199854e-01	8.187799e-02	3.559733e-01	1.432354e-01
-9	Rv1341	-9	0	A	T	0.012	7.932900e-02	9.825426e-02	3.865037e-01	4.197063e-01
-9	Rv1345	-9	0	A	T	0.027	-6.921103e-03	8.333788e-02	3.813823e-01	9.338355e-01
-9	Rv0697	-9	0	A	T	0.262	1.695247e-01	8.105822e-02	3.360542e-01	3.683595e-02
-9	Rv0696	-9	0	A	T	0.070	-5.375223e-02	7.665205e-02	3.798861e-01	4.833694e-01
-9	Rv0694	-9	0	A	T	0.053	7.917817e-02	6.697263e-02	3.954990e-01	2.374907e-01
-9	Rv2958c	-9	0	A	T	0.051	1.170374e-02	5.283756e-02	3.776917e-01	8.247616e-01
-9	Rv0699	-9	0	A	T	0.204	1.632099e-01	1.451444e-01	3.384669e-01	2.611830e-01
-9	Rv0698	-9	0	A	T	0.075	1.133250e-01	7.106680e-02	4.188961e-01	1.112263e-01
-9	Rv0242c	-9	0	A	T	0.028	7.841495e-02	8.829181e-02	3.848681e-01	3.747597e-01
-9	Rv2836c	-9	0	A	T	0.026	1.297644e-01	6.513492e-02	3.933272e-01	4.671478e-02
-9	Rv3518c	-9	0	A	T	0.021	-7.734012e-02	8.020591e-02	3.773494e-01	3.352283e-01
-9	Rv1479	-9	0	A	T	0.077	-5.947693e-02	1.297299e-01	3.862979e-01	6.467523e-01
-9	Rv1842c	-9	0	A	T	0.025	-2.582599e-03	8.202217e-02	3.856270e-01	9.748900e-01
-9	Rv3825c	-9	0	A	T	0.088	2.625204e-02	4.394417e-02	3.851582e-01	5.504278e-01
-9	Rv3047c	-9	0	A	T	0.211	3.784298e-02	1.102681e-01	3.742310e-01	7.315532e-01
-9	Rv3232c	-9	0	A	T	0.039	1.218743e-01	8.518191e-02	3.714963e-01	1.529265e-01
-9	Rv3272	-9	0	A	T	0.238	7.358569e-02	8.845473e-02	3.585133e-01	4.057347e-01
-9	Rv3273	-9	0	A	T	0.037	-1.333017e-01	8.688589e-02	3.693881e-01	1.254075e-01
-9	Rv2905	-9	0	A	T	0.164	-1.475154e-02	7.225834e-02	3.908812e-01	8.382929e-01
-9	Rv0257	-9	0	A	T	0.065	1.519699e-01	1.120822e-01	4.149792e-01	1.755548e-01
-9	Rv1452c	-9	0	A	T	0.298	8.405000e-02	3.387037e-02	2.268032e-01	1.330511e-02
-9	Rv0444c	-9	0	A	T	0.204	3.014324e-02	9.878006e-02	3.793336e-01	7.603345e-01
-9	Rv3318	-9	0	A	T	0.016	1.692658e-02	8.451950e-02	3.838252e-01	8.413262e-01
-9	Rv0974c	-9	0	A	T	0.474	6.992561e-02	1.497886e-01	3.933130e-01	6.407609e-01
-9	Rv0411c	-9	0	A	T	0.022	-2.623505e-02	8.289879e-02	3.830380e-01	7.517351e-01
-9	Rv3310	-9	0	A	T	0.079	1.585673e-01	1.289036e-01	4.219199e-01	2.190454e-01
-9	Rv3317	-9	0	A	T	0.491	3.790717e-02	3.317883e-01	4.022659e-01	9.090700e-01
-9	Rv1592c	-9	0	A	T	0.361	-3.311050e-02	9.573967e-02	3.943482e-01	7.295629e-01
-9	Rv2818c	-9	0	A	T	0.016	-3.659399e-02	9.958896e-02	3.854923e-01	7.133891e-01
-9	Rv0363c	-9	0	A	T	0.018	-5.593798e-02	8.403702e-02	3.770362e-01	5.058536e-01
-9	1815	-9	0	A	T	0.056	6.448441e-03	8.125602e-02	3.922709e-01	9.367683e-01
-9	1811	-9	0	A	T	0.434	2.599638e-02	1.170579e-01	3.959447e-01	8.243123e-01
-9	1813	-9	0	A	T	0.011	-1.219602e-02	9.747878e-02	3.784597e-01	9.004671e-01
-9	1818	-9	0	A	T	0.029	1.672275e-01	1.067092e-01	3.924651e-01	1.175146e-01
-9	1819	-9	0	A	T	0.018	7.816157e-02	7.918062e-02	3.808648e-01	3.239041e-01
-9	Rv2249c	-9	0	A	T	0.013	8.015540e-02	9.366768e-02	3.813093e-01	3.924195e-01
-9	Rv0346c	-9	0	A	T	0.032	1.161616e-02	8.362537e-02	3.837862e-01	8.895616e-01
-9	Rv2572c	-9	0	A	T	0.026	2.369562e-02	7.741025e-02	3.877948e-01	7.596120e-01
-9	Rv2505c	-9	0	A	T	0.037	-4.748814e-02	6.725239e-02	3.861571e-01	4.803387e-01
-9	1977	-9	0	A	T	0.013	8.659632e-02	1.153020e-01	4.015541e-01	4.528698e-01
-9	1971	-9	0	A	T	0.022	-5.966562e-02	8.333877e-02	3.952424e-01	4.742557e-01
-9	1970	-9	0	A	T	0.491	3.790717e-02	3.317883e-01	4.022659e-01	9.090700e-01
-9	Rv1911c	-9	0	A	T	0.033	3.522101e-03	6.916051e-02	3.818089e-01	9.593980e-01
-9	Rv3869	-9	0	A	T	0.076	-4.345051e-02	5.484147e-02	3.701455e-01	4.284458e-01
-9	Rv3868	-9	0	A	T	0.054	-1.438331e-04	1.033609e-01	3.824854e-01	9.988901e-01
-9	Rv1980c	-9	0	A	T	0.020	7.358997e-02	7.953699e-02	3.816627e-01	3.551506e-01
-9	Rv1621c	-9	0	A	T	0.012	3.440066e-02	9.148333e-02	3.798260e-01	7.070018e-01
-9	Rv3806c	-9	0	A	T	0.066	2.243034e-01	7.670775e-02	4.286708e-01	3.560592e-03
-9	2844	-9	0	A	T	0.015	1.142315e-01	8.767308e-02	3.808573e-01	1.930087e-01
-9	2843	-9	0	A	T	0.033	3.213185e-02	1.111772e-01	3.936569e-01	7.726517e-01
-9	Rv3866	-9	0	A	T	0.016	1.073022e-01	8.467067e-02	3.939205e-01	2.054541e-01
-9	Rv2191	-9	0	A	T	0.034	-2.504812e-02	6.215161e-02	3.802346e-01	6.870535e-01
-9	Rv2196	-9	0	A	T	0.030	8.506864e-02	7.623132e-02	3.719766e-01	2.648183e-01
-9	Rv2409c	-9	0	A	T	0.212	5.728813e-03	9.993486e-02	3.873705e-01	9.543015e-01
-9	Rv2194	-9	0	A	T	0.011	5.978187e-02	9.844003e-02	3.784192e-01	5.438448e-01
-9	Rv2195	-9	0	A	T	0.012	-2.968815e-02	9.525617e-02	3.773670e-01	7.553826e-01
-9	Rv3756c	-9	0	A	T	0.012	9.403794e-02	9.370554e-02	3.703314e-01	3.159276e-01
-9	Rv2489c	-9	0	A	T	0.029	-7.855577e-02	1.390780e-01	3.963178e-01	5.723602e-01
-9	Rv2160c	-9	0	A	T	0.284	1.620647e-01	1.096442e-01	3.567646e-01	1.398107e-01
-9	Rv3349c	-9	0	A	T	0.209	1.383429e-01	1.059854e-01	3.337116e-01	1.921995e-01
-9	1555	-9	0	A	T	0.491	3.790717e-02	3.317883e-01	4.022659e-01	9.090700e-01
-9	3039	-9	0	A	T	0.213	4.859164e-02	9.454611e-02	3.647757e-01	6.074441e-01
-9	Rv1647	-9	0	A	T	0.491	3.790717e-02	3.317883e-01	4.022659e-01	9.090700e-01
-9	Rv1646	-9	0	A	T	0.037	-7.830963e-02	9.009491e-02	3.816381e-01	3.850271e-01
-9	Rv1644	-9	0	A	T	0.468	1.418142e-01	1.550575e-01	3.928288e-01	3.607067e-01
-9	Rv1641	-9	0	A	T	0.032	-1.322600e-01	1.038169e-01	3.727162e-01	2.030759e-01
-9	Rv3604c	-9	0	A	T	0.025	1.455783e-01	7.317760e-02	3.800129e-01	4.702961e-02
-9	Rv1649	-9	0	A	T	0.282	2.588622e-02	1.243437e-01	3.861863e-01	8.351440e-01
-9	Rv0774c	-9	0	A	T	0.019	1.110650e-02	8.031294e-02	3.823316e-01	8.900489e-01
-9	Rv1269c	-9	0	A	T	0.154	2.276339e-02	6.090290e-02	3.896365e-01	7.086869e-01
-9	530	-9	0	A	T	0.372	3.480128e-02	9.113704e-02	3.955677e-01	7.026782e-01
-9	Rv2781c	-9	0	A	T	0.023	2.174239e-01	7.418112e-02	3.623455e-01	3.483828e-03
-9	Rv2731	-9	0	A	T	0.010	1.087177e-01	1.003102e-01	3.754601e-01	2.788026e-01
-9	Rv3148	-9	0	A	T	0.018	2.321665e-02	8.685398e-02	3.827026e-01	7.893081e-01
-9	Rv1423	-9	0	A	T	0.014	1.397260e-01	9.640771e-02	3.859486e-01	1.476743e-01
-9	Rv1420	-9	0	A	T	0.243	4.329721e-02	8.347512e-02	3.742186e-01	6.041375e-01
-9	Rv1425	-9	0	A	T	0.082	-3.483990e-02	6.908807e-02	3.719891e-01	6.142142e-01
-9	Rv1429	-9	0	A	T	0.050	5.327662e-02	5.790098e-02	3.815656e-01	3.578055e-01
-9	Rv1325c	-9	0	A	T	0.039	1.000889e-01	6.224253e-02	3.850923e-01	1.082551e-01
-9	1900	-9	0	A	T	0.491	3.790717e-02	3.317883e-01	4.022659e-01	9.090700e-01
-9	Rv3486	-9	0	A	T	0.022	-9.241299e-02	1.016211e-01	3.781784e-01	3.634441e-01
-9	Rv0594	-9	0	A	T	0.203	-3.892969e-02	8.437099e-02	4.093674e-01	6.446406e-01
-9	Rv0590	-9	0	A	T	0.288	2.565216e-02	9.420151e-02	3.819324e-01	7.854590e-01
-9	Rv0591	-9	0	A	T	0.106	5.519989e-02	6.088252e-02	3.913538e-01	3.648829e-01
-9	Rv0592	-9	0	A	T	0.085	3.390851e-02	5.624364e-02	3.930307e-01	5.467706e-01
-9	Rv3579c	-9	0	A	T	0.026	-3.806422e-02	7.313361e-02	3.801159e-01	6.028895e-01
-9	Rv0545c	-9	0	A	T	0.474	9.137727e-02	1.380828e-01	3.918757e-01	5.083345e-01
-9	Rv0598c	-9	0	A	T	0.016	-7.864328e-02	8.959690e-02	3.826792e-01	3.803690e-01
-9	Rv1818c	-9	0	A	T	0.156	-1.055625e-01	3.700756e-02	2.619370e-01	4.460247e-03
-9	Rv3251c	-9	0	A	T	0.012	-1.401250e-01	2.598484e-01	3.900123e-01	5.898732e-01
-9	Rv0770	-9	0	A	T	0.046	-3.863239e-02	6.614506e-02	3.855497e-01	5.593624e-01
-9	Rv0772	-9	0	A	T	0.012	-1.340679e-01	1.094160e-01	3.945491e-01	2.208536e-01
-9	Rv0775	-9	0	A	T	0.059	1.282647e-02	5.624640e-02	3.901630e-01	8.196782e-01
-9	Rv0777	-9	0	A	T	0.056	-1.237999e-01	1.565808e-01	3.832412e-01	4.294063e-01
-9	Rv0778	-9	0	A	T	0.017	3.433462e-02	9.252472e-02	3.834141e-01	7.106807e-01
-9	Rv0129c	-9	0	A	T	0.025	5.289837e-02	2.048660e-01	3.954451e-01	7.963175e-01
-9	Rv2351c	-9	0	A	T	0.238	-5.073109e-02	5.450595e-02	4.065660e-01	3.522920e-01
-9	2213	-9	0	A	T	0.213	1.480287e-01	8.981324e-02	3.260616e-01	9.974305e-02
-9	Rv0392c	-9	0	A	T	0.107	8.634176e-02	5.675845e-02	3.828172e-01	1.286368e-01
-9	2210	-9	0	A	T	0.017	-5.013062e-02	9.021676e-02	3.796462e-01	5.786067e-01
-9	2215	-9	0	A	T	0.052	-8.742266e-02	2.036179e-01	3.901027e-01	6.677970e-01
-9	2214	-9	0	A	T	0.056	1.638150e-01	6.362501e-02	3.958850e-01	1.022766e-02
-9	Rv0924c	-9	0	A	T	0.010	4.255141e-02	1.126478e-01	3.853083e-01	7.057340e-01
-9	Rv3621c	-9	0	A	T	0.020	3.533776e-02	8.134239e-02	3.767050e-01	6.641023e-01
-9	Rv3888c	-9	0	A	T	0.075	-5.006412e-02	6.100594e-02	3.956664e-01	4.121159e-01
-9	Rv0837c	-9	0	A	T	0.012	-4.947035e-02	1.018674e-01	3.805987e-01	6.273712e-01
-9	Rv0016c	-9	0	A	T	0.016	9.438598e-02	8.393734e-02	3.689264e-01	2.611764e-01
-9	Rv2264c	-9	0	A	T	0.234	-3.267541e-02	4.862665e-02	3.979228e-01	5.018174e-01
-9	Rv2864c	-9	0	A	T	0.059	-5.491672e-02	9.368281e-02	3.863696e-01	5.579224e-01
-9	Rv2477c	-9	0	A	T	0.023	6.363575e-02	6.902430e-02	3.685876e-01	3.568667e-01
-9	Rv2655c	-9	0	A	T	0.082	2.587265e-02	6.544547e-02	3.791110e-01	6.927131e-01
-9	Rv0198c	-9	0	A	T	0.046	-1.227279e-01	6.283849e-02	3.562288e-01	5.119110e-02
-9	Rv2555c	-9	0	A	T	0.013	-1.277298e-02	1.045089e-01	3.822948e-01	9.027589e-01
-9	Rv2089c	-9	0	A	T	0.207	1.662077e-01	9.391468e-02	3.428497e-01	7.717995e-02
-9	Rv2072c	-9	0	A	T	0.469	1.319248e-01	1.478403e-01	3.876413e-01	3.724996e-01
-9	Rv1963c	-9	0	A	T	0.013	1.740089e-02	8.953682e-02	3.796835e-01	8.459608e-01
-9	Rv3109	-9	0	A	T	0.028	-7.244165e-02	6.447161e-02	3.934388e-01	2.615413e-01
-9	Rv3106	-9	0	A	T	0.063	1.255826e-01	8.638379e-02	3.785786e-01	1.464362e-01
-9	Rv3306c	-9	0	A	T	0.050	-9.435198e-02	8.521224e-02	3.929333e-01	2.685449e-01
-9	Rv3703c	-9	0	A	T	0.090	-6.228899e-02	8.141391e-02	3.763668e-01	4.444637e-01
-9	Rv1779c	-9	0	A	T	0.075	-8.181027e-02	6.535451e-02	3.906809e-01	2.110444e-01
-9	Rv3026c	-9	0	A	T	0.039	-1.195046e-02	8.585424e-02	3.806600e-01	8.893345e-01
-9	Rv3421c	-9	0	A	T	0.012	9.110731e-03	9.617276e-02	3.797998e-01	9.245528e-01
-9	Rv2417c	-9	0	A	T	0.020	-1.079862e-02	7.635453e-02	3.796689e-01	8.875711e-01
-9	1018	-9	0	A	T	0.054	-1.617097e-01	1.499347e-01	3.877907e-01	2.811497e-01
-9	1015	-9	0	A	T	0.465	-1.015061e-01	1.148033e-01	4.101277e-01	3.768917e-01
-9	Rv2506	-9	0	A	T	0.025	-6.059942e-02	9.778107e-02	3.968474e-01	5.356174e-01
-9	1011	-9	0	A	T	0.015	9.365755e-02	9.258457e-02	3.776901e-01	3.120678e-01
-9	Rv0907	-9	0	A	T	0.496	-4.746086e-02	2.941843e-01	3.969410e-01	8.718776e-01
-9	Rv0906	-9	0	A	T	0.071	1.728837e-02	1.563975e-01	3.960817e-01	9.120104e-01
-9	Rv0905	-9	0	A	T	0.030	3.567758e-02	1.194621e-01	3.860897e-01	7.652902e-01
-9	Rv0909	-9	0	A	T	0.055	-8.830211e-02	1.962737e-01	3.945471e-01	6.529206e-01
-9	Rv0908	-9	0	A	T	0.047	-2.339730e-02	7.014937e-02	3.794883e-01	7.388254e-01
-9	436	-9	0	A	T	0.014	-6.213497e-02	1.201873e-01	3.850212e-01	6.053228e-01
-9	437	-9	0	A	T	0.220	1.143145e-01	9.197292e-02	3.131068e-01	2.142960e-01
-9	433	-9	0	A	T	0.013	1.672997e-01	2.201993e-01	4.075559e-01	4.476392e-01
-9	Rv2454c	-9	0	A	T	0.031	2.977572e-04	1.138339e-01	3.829548e-01	9.979137e-01
-9	Rv1563c	-9	0	A	T	0.026	-1.238378e-02	6.908873e-02	3.791449e-01	8.577951e-01
-9	Rv3530c	-9	0	A	T	0.025	-6.223950e-02	1.118497e-01	3.799595e-01	5.780684e-01
-9	Rv2834c	-9	0	A	T	0.010	-9.472147e-02	1.019588e-01	3.787554e-01	3.531855e-01
-9	Rv0351	-9	0	A	T	0.013	1.054378e-01	1.320516e-01	3.860088e-01	4.248623e-01
-9	Rv1231c	-9	0	A	T	0.051	-1.846570e-01	1.166260e-01	3.682603e-01	1.137778e-01
-9	Rv1840c	-9	0	A	T	0.034	3.214066e-02	5.989251e-02	3.812083e-01	5.916796e-01
-9	Rv1366	-9	0	A	T	0.022	9.759581e-02	1.115993e-01	3.745852e-01	3.821213e-01
-9	Rv1360	-9	0	A	T	0.021	-1.822656e-02	7.422719e-02	3.838050e-01	8.060985e-01
-9	Rv1368	-9	0	A	T	0.230	-3.000690e-02	8.986528e-02	4.009362e-01	7.385430e-01
-9	Rv0013	-9	0	A	T	0.298	8.323975e-02	9.186283e-02	3.745356e-01	3.651639e-01
-9	Rv2370c	-9	0	A	T	0.022	8.299722e-03	7.598307e-02	3.805065e-01	9.130490e-01
-9	Rv3230c	-9	0	A	T	0.012	-2.276550e-02	9.374082e-02	3.772207e-01	8.081850e-01
-9	Rv3296	-9	0	A	T	0.301	2.923950e-02	6.752060e-02	3.734333e-01	6.651088e-01
-9	Rv3297	-9	0	A	T	0.014	1.185324e-02	9.497598e-02	3.825613e-01	9.007141e-01
-9	Rv3293	-9	0	A	T	0.211	1.362867e-01	1.058580e-01	3.320924e-01	1.983439e-01
-9	Rv1106c	-9	0	A	T	0.019	1.028068e-01	8.291169e-02	3.781861e-01	2.153880e-01
-9	Rv2701c	-9	0	A	T	0.011	2.166869e-02	1.019120e-01	3.837003e-01	8.316812e-01
-9	Rv0037c	-9	0	A	T	0.052	-1.621867e-02	7.372897e-02	3.811583e-01	8.259503e-01
-9	Rv0976c	-9	0	A	T	0.035	-2.009072e-02	6.024013e-02	3.774888e-01	7.388442e-01
-9	Rv2545	-9	0	A	T	0.200	1.092852e-01	1.019839e-01	3.342505e-01	2.842549e-01
-9	Rv0446c	-9	0	A	T	0.079	-1.425960e-01	9.301087e-02	3.998267e-01	1.256792e-01
-9	Rv2544	-9	0	A	T	0.289	3.470035e-02	6.163395e-02	3.699865e-01	5.736020e-01
-9	Rv2546	-9	0	A	T	0.011	3.509772e-02	1.205868e-01	3.812633e-01	7.710894e-01
-9	Rv0858c	-9	0	A	T	0.159	9.985916e-03	7.014510e-02	3.911937e-01	8.868340e-01
-9	Rv3843c	-9	0	A	T	0.088	-8.484318e-02	8.199862e-02	3.999221e-01	3.011543e-01
-9	Rv3721c	-9	0	A	T	0.033	-5.955457e-02	1.015452e-01	3.726566e-01	5.577312e-01
-9	1832	-9	0	A	T	0.012	-3.161732e-02	1.717437e-01	3.900911e-01	8.539891e-01
-9	1834	-9	0	A	T	0.011	1.299952e-01	1.159461e-01	3.792392e-01	2.625825e-01
-9	1838	-9	0	A	T	0.057	-8.344660e-02	1.130698e-01	3.837886e-01	4.607445e-01
-9	2157	-9	0	A	T	0.036	2.359351e-02	9.025525e-02	3.867102e-01	7.938507e-01
-9	2150	-9	0	A	T	0.012	8.444579e-02	1.177329e-01	3.817057e-01	4.734382e-01
-9	2403	-9	0	A	T	0.049	2.052130e-02	2.087981e-01	3.952180e-01	9.217344e-01
-9	2401	-9	0	A	T	0.018	-6.401524e-02	9.703160e-02	3.865442e-01	5.096302e-01
-9	Rv3358	-9	0	A	T	0.011	3.332193e-02	1.061335e-01	3.814188e-01	7.536387e-01
-9	1950	-9	0	A	T	0.194	1.017408e-01	1.304291e-01	3.604800e-01	4.356149e-01
-9	1952	-9	0	A	T	0.011	-2.811807e-02	1.100142e-01	3.807720e-01	7.983422e-01
-9	Rv3497c	-9	0	A	T	0.163	8.911019e-02	7.313663e-02	4.042908e-01	2.234607e-01
-9	1484	-9	0	A	T	0.460	1.138863e-01	8.850001e-02	3.801659e-01	1.985522e-01
-9	1488	-9	0	A	T	0.013	-3.560612e-02	1.191874e-01	3.855426e-01	7.652226e-01
-9	Rv1979c	-9	0	A	T	0.068	3.113607e-02	7.417798e-02	3.837880e-01	6.747923e-01
-9	Rv2162c	-9	0	A	T	0.031	-7.308472e-02	6.016549e-02	3.805223e-01	2.248604e-01
-9	Rv3347c	-9	0	A	T	0.474	9.475164e-02	1.350137e-01	3.839083e-01	4.830308e-01
-9	Rv1997	-9	0	A	T	0.266	4.853283e-02	5.823853e-02	3.690368e-01	4.049209e-01
-9	Rv1996	-9	0	A	T	0.068	8.995184e-02	7.574814e-02	3.741632e-01	2.354098e-01
-9	Rv1995	-9	0	A	T	0.040	9.109505e-02	9.003453e-02	3.890601e-01	3.119771e-01
-9	Rv1629	-9	0	A	T	0.260	1.745056e-01	8.520312e-02	3.380587e-01	4.090422e-02
-9	2065	-9	0	A	T	0.010	-3.640444e-02	1.288311e-01	3.947316e-01	7.775823e-01
-9	Rv3840	-9	0	A	T	0.037	9.146615e-04	8.628413e-02	3.837907e-01	9.915450e-01
-9	Rv3847	-9	0	A	T	0.234	1.289520e-01	1.028292e-01	3.439896e-01	2.102267e-01
-9	511	-9	0	A	T	0.012	-2.593725e-02	1.054088e-01	3.824068e-01	8.057019e-01
-9	Rv3848	-9	0	A	T	0.014	-1.269979e-01	8.373507e-02	3.742527e-01	1.297823e-01
-9	Rv1267c	-9	0	A	T	0.058	-1.872942e-01	8.891562e-02	3.691305e-01	3.550616e-02
-9	517	-9	0	A	T	0.324	-7.317373e-02	3.769113e-02	2.946283e-01	5.259162e-02
-9	1224	-9	0	A	T	0.088	-7.497379e-02	7.727127e-02	3.584677e-01	3.322328e-01
-9	627	-9	0	A	T	0.205	-2.259257e-03	4.332588e-02	3.830290e-01	9.584268e-01
-9	Rv2715	-9	0	A	T	0.052	-1.236832e-02	6.601562e-02	3.872603e-01	8.514345e-01
-9	1221	-9	0	A	T	0.022	-9.668526e-02	9.626520e-02	3.941622e-01	3.155344e-01
-9	628	-9	0	A	T	0.100	-6.124987e-02	4.073276e-02	4.008958e-01	1.330886e-01
-9	Rv1198	-9	0	A	T	0.149	-5.762473e-02	4.597418e-02	3.840712e-01	2.104538e-01
-9	Rv1193	-9	0	A	T	0.166	-1.453997e-02	6.652791e-02	3.897378e-01	8.270579e-01
-9	Rv1192	-9	0	A	T	0.039	1.163064e-01	8.636545e-02	3.986015e-01	1.785000e-01
-9	Rv1190	-9	0	A	T	0.037	4.148737e-02	6.563098e-02	3.758493e-01	5.274982e-01
-9	Rv1197	-9	0	A	T	0.026	-3.999063e-02	6.899544e-02	3.764015e-01	5.623537e-01
-9	Rv1196	-9	0	A	T	0.319	5.399261e-03	5.432646e-02	3.824048e-01	9.208593e-01
-9	Rv2975c	-9	0	A	T	0.266	2.063507e-01	7.003458e-02	3.881160e-01	3.316648e-03
-9	Rv0223c	-9	0	A	T	0.252	1.222495e-01	7.869683e-02	3.584384e-01	1.207530e-01
-9	Rv0579	-9	0	A	T	0.011	-1.684471e-02	1.074335e-01	3.820255e-01	8.754519e-01
-9	Rv0576	-9	0	A	T	0.287	-5.619750e-02	1.007578e-01	4.140597e-01	5.771864e-01
-9	Rv0577	-9	0	A	T	0.035	-7.354200e-02	7.413130e-02	4.024481e-01	3.214998e-01
-9	Rv0570	-9	0	A	T	0.063	-7.186235e-03	5.928363e-02	3.864330e-01	9.035516e-01
-9	Rv2306A	-9	0	A	T	0.054	9.546573e-02	1.488433e-01	4.024508e-01	5.214735e-01
-9	Rv0547c	-9	0	A	T	0.027	-2.789188e-02	1.052702e-01	3.803172e-01	7.911185e-01
-9	Rv0713	-9	0	A	T	0.031	-1.039043e-01	7.923028e-02	3.919552e-01	1.901254e-01
-9	Rv0711	-9	0	A	T	0.033	-4.612590e-03	6.040611e-02	3.810309e-01	9.391538e-01
-9	Rv0716	-9	0	A	T	0.016	2.079111e-01	1.426643e-01	3.995175e-01	1.454486e-01
-9	Rv0715	-9	0	A	T	0.011	1.270942e-01	1.042809e-01	3.577563e-01	2.233241e-01
-9	Rv2427Ac	-9	0	A	T	0.052	2.561152e-02	1.077070e-01	3.839248e-01	8.121112e-01
-9	2239	-9	0	A	T	0.058	-7.291729e-02	1.092037e-01	3.875447e-01	5.045234e-01
-9	2232	-9	0	A	T	0.038	-2.952788e-02	9.535723e-02	3.878558e-01	7.569109e-01
-9	2235	-9	0	A	T	0.194	1.150744e-01	7.536798e-02	3.484044e-01	1.272329e-01
-9	2237	-9	0	A	T	0.209	1.483641e-01	1.038074e-01	3.212580e-01	1.533651e-01
-9	Rv2913c	-9	0	A	T	0.034	9.370109e-02	6.397986e-02	4.024838e-01	1.434745e-01
-9	Rv2403c	-9	0	A	T	0.012	2.123723e-01	9.524941e-02	3.729243e-01	2.607286e-02
-9	2094	-9	0	A	T	0.012	-8.558605e-03	1.712818e-01	3.971140e-01	9.601615e-01
-9	Rv0470A	-9	0	A	T	0.029	-3.107523e-02	1.532651e-01	3.868045e-01	8.393828e-01
-9	Rv0014c	-9	0	A	T	0.226	2.068193e-03	6.800173e-02	3.835733e-01	9.757453e-01
-9	Rv2653c	-9	0	A	T	0.042	3.713803e-02	6.701800e-02	3.848427e-01	5.796449e-01
-9	Rv3544c	-9	0	A	T	0.058	-1.523589e-01	9.942061e-02	3.965903e-01	1.258378e-01
-9	Rv2998	-9	0	A	T	0.014	5.243422e-02	1.085232e-01	3.949756e-01	6.291252e-01
-9	Rv2262c	-9	0	A	T	0.489	1.205260e-01	1.835005e-01	3.854967e-01	5.115053e-01
-9	Rv0817c	-9	0	A	T	0.011	-5.988725e-02	9.624535e-02	3.775601e-01	5.339804e-01
-9	Rv2888c	-9	0	A	T	0.014	9.296609e-03	8.687316e-02	3.794514e-01	9.148074e-01
-9	Rv3279c	-9	0	A	T	0.089	1.306662e-02	1.077940e-01	3.926192e-01	9.035512e-01
-9	Rv2070c	-9	0	A	T	0.056	-1.213660e-01	1.010971e-01	3.783830e-01	2.303366e-01
-9	Rv3694c	-9	0	A	T	0.013	5.483543e-02	8.950660e-02	3.835684e-01	5.403034e-01
-9	Rv3120	-9	0	A	T	0.014	4.677503e-02	9.327318e-02	3.890669e-01	6.161807e-01
-9	Rv3121	-9	0	A	T	0.482	6.195504e-02	1.331528e-01	3.856439e-01	6.418597e-01
-9	Rv3122	-9	0	A	T	0.032	-1.608109e-01	1.078534e-01	3.671182e-01	1.363874e-01
-9	Rv3124	-9	0	A	T	0.042	6.485708e-02	9.735973e-02	3.939291e-01	5.055187e-01
-9	Rv3127	-9	0	A	T	0.016	7.759858e-02	8.297322e-02	3.713858e-01	3.499802e-01
-9	3	-9	0	A	T	0.011	-9.801993e-02	1.053622e-01	3.922183e-01	3.525144e-01
-9	Rv3701c	-9	0	A	T	0.013	1.227699e-02	8.867873e-02	3.780406e-01	8.899280e-01
-9	Rv2526	-9	0	A	T	0.204	2.957242e-01	1.307493e-01	3.045122e-01	2.400369e-02
-9	Rv3024c	-9	0	A	T	0.013	1.103684e-03	9.809036e-02	3.829650e-01	9.910257e-01
-9	Rv2529	-9	0	A	T	0.020	-3.950253e-03	7.351741e-02	3.797215e-01	9.571631e-01
-9	1039	-9	0	A	T	0.247	-2.978593e-03	6.292411e-02	3.874629e-01	9.622581e-01
-9	Rv2411c	-9	0	A	T	0.020	-1.034236e-02	7.930687e-02	3.805037e-01	8.962782e-01
-9	1036	-9	0	A	T	0.056	-7.604894e-02	9.774021e-02	3.822095e-01	4.367772e-01
-9	1035	-9	0	A	T	0.054	-6.153982e-02	1.465338e-01	3.963792e-01	6.746302e-01
-9	1645	-9	0	A	T	0.255	-1.630794e-02	1.086428e-01	4.037131e-01	8.807222e-01
-9	Rv0646c	-9	0	A	T	0.016	9.369157e-02	8.583039e-02	3.808437e-01	2.753717e-01
-9	Rv1342c	-9	0	A	T	0.015	-2.298704e-01	1.550117e-01	3.881238e-01	1.385242e-01
-9	Rv0960	-9	0	A	T	0.012	1.512498e-01	1.003199e-01	4.076167e-01	1.320680e-01
-9	Rv0969	-9	0	A	T	0.333	1.449424e-02	7.012971e-02	3.864159e-01	8.363190e-01
-9	Rv0968	-9	0	A	T	0.021	-4.418311e-02	1.555927e-01	3.830670e-01	7.765162e-01
-9	Rv1755c	-9	0	A	T	0.046	4.742839e-02	6.812495e-02	3.800093e-01	4.865258e-01
-9	Rv2334	-9	0	A	T	0.010	5.640772e-02	1.074771e-01	3.822048e-01	5.998566e-01
-9	Rv2335	-9	0	A	T	0.018	6.824380e-02	7.839718e-02	3.703102e-01	3.843184e-01
-9	Rv1168c	-9	0	A	T	0.217	1.377058e-01	8.630971e-02	3.276351e-01	1.110343e-01
-9	Rv2841c	-9	0	A	T	0.027	-5.838622e-03	1.124509e-01	3.837246e-01	9.586053e-01
-9	Rv2456c	-9	0	A	T	0.031	2.160172e-02	6.576360e-02	3.759153e-01	7.426460e-01
-9	Rv1706c	-9	0	A	T	0.019	1.368337e-03	8.852306e-02	3.829039e-01	9.876715e-01
-9	Rv0386	-9	0	A	T	0.058	-6.765369e-02	5.377568e-02	3.758583e-01	2.087658e-01
-9	Rv0389	-9	0	A	T	0.064	1.087018e-02	9.544348e-02	3.858950e-01	9.093552e-01
-9	Rv1002c	-9	0	A	T	0.035	-4.915305e-02	7.716250e-02	3.768777e-01	5.243189e-01
-9	Rv3728	-9	0	A	T	0.075	1.169528e-02	4.460484e-02	3.840366e-01	7.932427e-01
-9	Rv3729	-9	0	A	T	0.321	1.202419e-01	7.954738e-02	3.668005e-01	1.310723e-01
-9	Rv3726	-9	0	A	T	0.034	-5.018185e-02	9.234784e-02	3.850089e-01	5.870192e-01
-9	Rv3727	-9	0	A	T	0.268	5.724585e-02	7.252096e-02	3.657189e-01	4.301508e-01
-9	Rv3725	-9	0	A	T	0.287	9.468074e-02	9.935861e-02	3.628052e-01	3.409446e-01
-9	Rv3723	-9	0	A	T	0.037	1.849555e-02	9.428302e-02	3.865732e-01	8.445310e-01
-9	Rv3720	-9	0	A	T	0.057	-9.818330e-02	1.153548e-01	3.860528e-01	3.949681e-01
-9	Rv1233c	-9	0	A	T	0.022	1.781317e-01	7.599002e-02	4.007725e-01	1.933645e-02
-9	Rv3409c	-9	0	A	T	0.015	-1.767430e-01	8.376915e-02	3.906898e-01	3.520644e-02
-9	Rv1386	-9	0	A	T	0.037	7.765451e-03	1.073965e-01	3.865342e-01	9.423778e-01
-9	Rv1387	-9	0	A	T	0.211	6.389163e-02	6.601231e-02	3.570136e-01	3.334259e-01
-9	Rv3829c	-9	0	A	T	0.257	4.454303e-03	7.536712e-02	3.844513e-01	9.528874e-01
-9	Rv0070c	-9	0	A	T	0.039	-3.795378e-02	8.143260e-02	3.808468e-01	6.412993e-01
-9	Rv1382	-9	0	A	T	0.035	-2.067019e-02	9.804455e-02	3.882242e-01	8.330827e-01
-9	Rv1383	-9	0	A	T	0.227	5.851070e-02	9.052897e-02	3.619630e-01	5.182741e-01
-9	Rv1381	-9	0	A	T	0.027	3.287449e-02	1.060790e-01	3.883032e-01	7.567207e-01
-9	Rv2323c	-9	0	A	T	0.016	-6.702099e-02	8.443221e-02	3.735426e-01	4.275774e-01
-9	Rv2372c	-9	0	A	T	0.031	9.596048e-02	1.330423e-01	4.014308e-01	4.709681e-01
-9	Rv0032	-9	0	A	T	0.350	-2.975329e-03	5.293599e-02	3.860224e-01	9.551929e-01
-9	Rv0031	-9	0	A	T	0.011	7.975079e-02	1.006359e-01	3.770266e-01	4.283437e-01
-9	Rv0030	-9	0	A	T	0.074	7.072977e-02	7.338743e-02	3.924916e-01	3.354707e-01
-9	Rv3826	-9	0	A	T	0.227	2.558238e-02	7.237573e-02	3.721163e-01	7.238404e-01
-9	Rv0723	-9	0	A	T	0.060	-1.096546e-01	1.138851e-01	3.773618e-01	3.359386e-01
-9	Rv3249c	-9	0	A	T	0.015	1.886110e-01	9.599600e-02	3.717713e-01	4.981659e-02
-9	Rv3916c	-9	0	A	T	0.020	3.017274e-02	7.835456e-02	3.831039e-01	7.002900e-01
-9	Rv2891	-9	0	A	T	0.206	1.288816e-01	1.255418e-01	3.406049e-01	3.049457e-01
-9	2396	-9	0	A	T	0.018	-2.186528e-02	1.406472e-01	3.918996e-01	8.764999e-01
-9	2397	-9	0	A	T	0.011	-1.234892e-01	1.091477e-01	3.842709e-01	2.582581e-01
-9	2391	-9	0	A	T	0.480	8.588626e-02	2.467391e-01	4.001888e-01	7.278759e-01
-9	2398	-9	0	A	T	0.395	-3.815679e-03	4.499309e-02	3.812639e-01	9.324388e-01
-9	1858	-9	0	A	T	0.209	3.439825e-03	5.969390e-02	3.837638e-01	9.540635e-01
-9	1850	-9	0	A	T	0.016	6.590923e-02	1.220141e-01	3.854525e-01	5.892388e-01
-9	1852	-9	0	A	T	0.054	-3.079835e-02	9.682803e-02	3.781287e-01	7.505203e-01
-9	1853	-9	0	A	T	0.071	-6.210604e-02	7.327064e-02	3.807014e-01	3.969231e-01
-9	1857	-9	0	A	T	0.262	-4.377374e-02	6.561614e-02	3.965635e-01	5.049062e-01
-9	2178	-9	0	A	T	0.024	-7.378268e-02	1.262566e-01	3.911257e-01	5.591399e-01
-9	Rv3898c	-9	0	A	T	0.282	4.678193e-02	1.331026e-01	3.837801e-01	7.253345e-01
-9	1939	-9	0	A	T	0.014	-1.527343e-01	1.359681e-01	3.971312e-01	2.616732e-01
-9	Rv3180c	-9	0	A	T	0.012	-2.810154e-02	1.072950e-01	3.839646e-01	7.934650e-01
-9	Rv0059	-9	0	A	T	0.060	-2.746859e-02	9.596582e-02	3.840627e-01	7.747804e-01
-9	Rv1984c	-9	0	A	T	0.010	5.541752e-02	1.007018e-01	3.781420e-01	5.822720e-01
-9	Rv0095c	-9	0	A	T	0.393	4.746650e-02	5.572232e-02	3.681586e-01	3.945808e-01
-9	Rv1816	-9	0	A	T	0.035	-7.053608e-02	9.271516e-02	3.722722e-01	4.470313e-01
-9	Rv1814	-9	0	A	T	0.020	-1.428285e-01	7.499638e-02	4.032670e-01	5.723939e-02
-9	Rv1815	-9	0	A	T	0.490	2.341717e-01	2.066144e-01	4.002450e-01	2.574266e-01
-9	Rv3345c	-9	0	A	T	0.397	4.958003e-02	3.679007e-02	3.612672e-01	1.781877e-01
-9	Rv1810	-9	0	A	T	0.060	-7.640674e-02	1.002539e-01	3.723684e-01	4.462257e-01
-9	Rv1811	-9	0	A	T	0.052	-3.396699e-02	7.350466e-02	3.809330e-01	6.441418e-01
-9	Rv0725c	-9	0	A	T	0.060	-4.752588e-02	8.763140e-02	3.814355e-01	5.877499e-01
-9	Rv1087A	-9	0	A	T	0.013	4.561450e-02	9.816440e-02	3.817781e-01	6.423023e-01
-9	Rv2164c	-9	0	A	T	0.067	-1.419208e-02	8.004072e-02	3.882009e-01	8.593132e-01
-9	Rv1609	-9	0	A	T	0.025	-3.397293e-02	7.205172e-02	3.768488e-01	6.374185e-01
-9	Rv1978	-9	0	A	T	0.231	-5.326248e-02	1.061364e-01	4.126654e-01	6.159374e-01
-9	Rv1975	-9	0	A	T	0.048	-4.430242e-02	1.012455e-01	3.792243e-01	6.618237e-01
-9	Rv1602	-9	0	A	T	0.491	3.790717e-02	3.317883e-01	4.022659e-01	9.090700e-01
-9	Rv1977	-9	0	A	T	0.046	3.090443e-02	6.765256e-02	3.819429e-01	6.479421e-01
-9	Rv1600	-9	0	A	T	0.012	7.263708e-02	9.405093e-02	3.767327e-01	4.401756e-01
-9	Rv1971	-9	0	A	T	0.478	6.965967e-02	1.281674e-01	3.871546e-01	5.869470e-01
-9	Rv1606	-9	0	A	T	0.052	1.373508e-02	9.230367e-02	3.886460e-01	8.817498e-01
-9	Rv1972	-9	0	A	T	0.167	7.705934e-03	6.890849e-02	3.910939e-01	9.109899e-01
-9	Rv3655c	-9	0	A	T	0.455	3.380919e-02	5.702926e-02	3.864044e-01	5.534713e-01
-9	604	-9	0	A	T	0.469	-7.100235e-02	6.149613e-02	3.783888e-01	2.486372e-01
-9	1209	-9	0	A	T	0.068	-9.797654e-02	8.328444e-02	3.845863e-01	2.398130e-01
-9	600	-9	0	A	T	0.085	-6.194954e-02	9.316490e-02	3.741183e-01	5.062945e-01
-9	Rv1705c	-9	0	A	T	0.296	7.249013e-02	8.186799e-02	3.576423e-01	3.762032e-01
-9	1204	-9	0	A	T	0.234	-2.604941e-02	8.980090e-02	4.091036e-01	7.718372e-01
-9	1207	-9	0	A	T	0.031	-6.084864e-02	1.691479e-01	3.982544e-01	7.191478e-01
-9	1203	-9	0	A	T	0.149	-2.465139e-02	7.897522e-02	3.971214e-01	7.550222e-01
-9	1202	-9	0	A	T	0.259	-3.897104e-02	9.608225e-02	4.058138e-01	6.851541e-01
-9	465	-9	0	A	T	0.037	-1.546149e-01	1.362083e-01	4.003148e-01	2.566890e-01
-9	Rv2973c	-9	0	A	T	0.018	-3.255087e-03	8.065519e-02	3.805446e-01	9.678186e-01
-9	1355	-9	0	A	T	0.020	-1.715876e-01	9.958305e-02	3.566827e-01	8.529881e-02
-9	Rv3018c	-9	0	A	T	0.130	-9.347782e-03	4.065582e-02	3.761540e-01	8.182143e-01
-9	1354	-9	0	A	T	0.033	-7.900088e-02	9.790136e-02	3.713413e-01	4.199604e-01
-9	Rv3323c	-9	0	A	T	0.020	-1.381853e-02	7.530891e-02	3.793812e-01	8.544632e-01
-9	Rv3398c	-9	0	A	T	0.036	-9.720674e-02	7.758014e-02	3.681039e-01	2.106102e-01
-9	Rv3018A	-9	0	A	T	0.012	-7.324647e-02	1.147030e-01	3.787985e-01	5.232988e-01
-9	1419	-9	0	A	T	0.025	-1.719306e-02	7.215466e-02	3.805769e-01	8.117300e-01
-9	Rv0552	-9	0	A	T	0.057	-1.040120e-02	8.638410e-02	3.808699e-01	9.041942e-01
-9	Rv0554	-9	0	A	T	0.026	2.740457e-01	1.096457e-01	4.201900e-01	1.265859e-02
-9	Rv0555	-9	0	A	T	0.012	6.067198e-02	9.310983e-02	3.790223e-01	5.148520e-01
-9	Rv0556	-9	0	A	T	0.494	-1.719232e-03	2.502669e-01	3.975901e-01	9.945208e-01
-9	Rv0557	-9	0	A	T	0.055	-3.523912e-02	7.049841e-02	3.904333e-01	6.173256e-01
-9	Rv1577c	-9	0	A	T	0.034	1.636708e-02	9.286858e-02	3.834249e-01	8.601547e-01
-9	Rv0549c	-9	0	A	T	0.016	1.589859e-01	1.027497e-01	3.957476e-01	1.222189e-01
-9	Rv0736	-9	0	A	T	0.012	-5.951632e-02	1.027655e-01	3.769128e-01	5.626677e-01
-9	Rv0737	-9	0	A	T	0.018	-1.387490e-01	1.177834e-01	3.714002e-01	2.391778e-01
-9	Rv0732	-9	0	A	T	0.035	-7.156798e-02	7.605175e-02	4.111411e-01	3.469923e-01
-9	Rv0739	-9	0	A	T	0.291	-3.265832e-02	8.742436e-02	3.982720e-01	7.088389e-01
-9	Rv1620c	-9	0	A	T	0.014	2.466740e-02	9.016665e-02	3.823530e-01	7.844877e-01
-9	Rv0472c	-9	0	A	T	0.056	1.494771e-01	1.229886e-01	4.344206e-01	2.246142e-01
-9	Rv3554	-9	0	A	T	0.250	3.006773e-02	7.149507e-02	3.777501e-01	6.742020e-01
-9	Rv3551	-9	0	A	T	0.056	-2.012693e-02	1.239338e-01	3.861593e-01	8.710350e-01
-9	Rv3550	-9	0	A	T	0.012	-9.679266e-02	9.917888e-02	3.812148e-01	3.294156e-01
-9	Rv3558	-9	0	A	T	0.138	1.379880e-02	6.746537e-02	3.895862e-01	8.379948e-01
-9	Rv2651c	-9	0	A	T	0.014	9.906063e-02	9.278950e-02	3.654835e-01	2.860590e-01
-9	Rv0261c	-9	0	A	T	0.026	-1.288803e-01	6.691327e-02	3.756359e-01	5.448029e-02
-9	Rv2860c	-9	0	A	T	0.026	-1.191196e-01	8.492204e-02	3.791204e-01	1.611310e-01
-9	Rv0862c	-9	0	A	T	0.298	-7.280982e-02	8.135077e-02	4.128485e-01	3.710747e-01
-9	2617	-9	0	A	T	0.258	1.737223e-02	1.109922e-01	3.853063e-01	8.756680e-01
-9	2616	-9	0	A	T	0.079	3.859681e-02	5.225946e-02	3.764836e-01	4.604096e-01
-9	Rv2551c	-9	0	A	T	0.010	6.691604e-02	9.872791e-02	3.739955e-01	4.981232e-01
-9	2618	-9	0	A	T	0.080	-1.766191e-01	1.128426e-01	3.764006e-01	1.179714e-01
-9	Rv3140	-9	0	A	T	0.018	3.720872e-02	8.294168e-02	3.826320e-01	6.538432e-01
-9	Rv3141	-9	0	A	T	0.012	-5.985256e-02	9.422121e-02	3.841345e-01	5.254735e-01
-9	Rv3145	-9	0	A	T	0.010	-1.138317e-01	1.057303e-01	3.980005e-01	2.820025e-01
-9	Rv3696c	-9	0	A	T	0.073	4.334902e-02	6.592905e-02	3.804135e-01	5.110590e-01
-9	Rv0884c	-9	0	A	T	0.011	-9.501714e-02	9.966519e-02	3.743944e-01	3.407198e-01
-9	Rv2537c	-9	0	A	T	0.015	-6.638770e-02	1.208794e-01	3.940565e-01	5.830311e-01
-9	743	-9	0	A	T	0.016	-3.149940e-02	1.142899e-01	3.831288e-01	7.829255e-01
-9	Rv2413c	-9	0	A	T	0.011	-4.910744e-02	1.072680e-01	3.839400e-01	6.472307e-01
-9	2947	-9	0	A	T	0.047	3.360209e-02	7.324359e-02	3.797442e-01	6.465339e-01
-9	2946	-9	0	A	T	0.166	2.590912e-02	6.529502e-02	3.925263e-01	6.916297e-01
-9	2945	-9	0	A	T	0.035	-1.441545e-02	9.711552e-02	3.860281e-01	8.820394e-01
-9	2942	-9	0	A	T	0.036	-1.196853e-05	5.985396e-02	3.814949e-01	9.998405e-01
-9	Rv2541	-9	0	A	T	0.014	5.833717e-02	8.679811e-02	3.943272e-01	5.017304e-01
-9	Rv2543	-9	0	A	T	0.243	4.058923e-02	6.106697e-02	3.700996e-01	5.064720e-01
-9	Rv2542	-9	0	A	T	0.491	3.790717e-02	3.317883e-01	4.022659e-01	9.090700e-01
-9	1054	-9	0	A	T	0.026	1.487174e-02	1.252634e-01	3.851927e-01	9.055267e-01
-9	1055	-9	0	A	T	0.012	1.911376e-01	9.610600e-02	3.866946e-01	4.709184e-02
-9	1057	-9	0	A	T	0.490	1.216779e-01	2.461818e-01	3.885168e-01	6.212703e-01
-9	Rv3051c	-9	0	A	T	0.218	6.200620e-02	1.254365e-01	3.828226e-01	6.212258e-01
-9	Rv0949	-9	0	A	T	0.029	2.935450e-02	7.304433e-02	3.960268e-01	6.878949e-01
-9	Rv0691c	-9	0	A	T	0.160	1.191966e-02	7.817581e-02	3.927457e-01	8.788562e-01
-9	Rv0644c	-9	0	A	T	0.219	4.413456e-02	1.031754e-01	3.751036e-01	6.689497e-01
-9	Rv0945	-9	0	A	T	0.302	-3.366840e-02	8.330258e-02	4.065304e-01	6.862055e-01
-9	Rv0944	-9	0	A	T	0.016	4.784548e-02	1.173942e-01	3.842809e-01	6.837137e-01
-9	Rv2847c	-9	0	A	T	0.020	4.343689e-02	1.075097e-01	3.867472e-01	6.863101e-01
-9	Rv3820c	-9	0	A	T	0.251	9.764253e-02	6.318611e-02	3.700416e-01	1.227008e-01
-9	Rv0914c	-9	0	A	T	0.056	-4.126664e-02	7.799918e-02	3.770011e-01	5.969203e-01
-9	Rv2744c	-9	0	A	T	0.021	-3.359233e-02	9.915346e-02	3.867427e-01	7.348639e-01
-9	Rv1012	-9	0	A	T	0.058	1.293096e-01	1.370940e-01	4.185531e-01	3.458796e-01
-9	Rv1010	-9	0	A	T	0.035	1.431210e-01	9.308333e-02	3.987776e-01	1.245879e-01
-9	Rv1011	-9	0	A	T	0.031	1.199013e-01	6.586050e-02	3.658663e-01	6.908462e-02
-9	Rv1000c	-9	0	A	T	0.020	7.444907e-02	1.150895e-01	3.897396e-01	5.179120e-01
-9	Rv2215	-9	0	A	T	0.033	8.534338e-02	8.460355e-02	3.910793e-01	3.134295e-01
-9	1706	-9	0	A	T	0.013	1.452532e-01	9.043258e-02	3.854062e-01	1.086591e-01
-9	1707	-9	0	A	T	0.020	1.152810e-01	1.088397e-01	3.787245e-01	2.898658e-01
-9	1708	-9	0	A	T	0.011	-1.603318e-02	1.111086e-01	3.827866e-01	8.853017e-01
-9	Rv0058	-9	0	A	T	0.498	5.827619e-02	3.333452e-01	3.944726e-01	8.612674e-01
-9	Rv0051	-9	0	A	T	0.047	-1.950498e-02	6.025233e-02	3.911701e-01	7.462410e-01
-9	Rv0050	-9	0	A	T	0.481	1.454303e-01	9.983492e-02	4.117447e-01	1.456248e-01
-9	Rv1458c	-9	0	A	T	0.228	6.782156e-02	7.050785e-02	3.566965e-01	3.364162e-01
-9	Rv0057	-9	0	A	T	0.029	4.262582e-03	9.520368e-02	3.819636e-01	9.643002e-01
-9	Rv2374c	-9	0	A	T	0.027	-4.489557e-02	1.059354e-01	3.798368e-01	6.718348e-01
-9	Rv2939	-9	0	A	T	0.028	-9.554488e-02	1.027182e-01	3.852748e-01	3.525916e-01
-9	Rv0972c	-9	0	A	T	0.040	1.065206e-01	6.808242e-02	3.963628e-01	1.181119e-01
-9	7	-9	0	A	T	0.010	3.256493e-02	1.063382e-01	3.826098e-01	7.595093e-01
-9	Rv0580c	-9	0	A	T	0.016	-1.493894e-01	1.194975e-01	3.875127e-01	2.116444e-01
-9	Rv1785c	-9	0	A	T	0.259	1.155779e-01	8.465498e-02	3.395450e-01	1.725830e-01
-9	Rv3247c	-9	0	A	T	0.016	-1.146395e-01	9.208365e-02	3.748042e-01	2.135476e-01
-9	Rv3587c	-9	0	A	T	0.013	1.199527e-01	9.078326e-02	3.869242e-01	1.868104e-01
-9	2371	-9	0	A	T	0.020	-8.123752e-02	2.087129e-01	3.871049e-01	6.972182e-01
-9	2373	-9	0	A	T	0.045	-8.169574e-02	7.644893e-02	3.736381e-01	2.855870e-01
-9	1878	-9	0	A	T	0.471	4.274669e-02	1.415738e-01	3.869926e-01	7.627839e-01
-9	2111	-9	0	A	T	0.035	-5.320523e-02	1.198444e-01	3.807537e-01	6.572077e-01
-9	Rv1251c	-9	0	A	T	0.122	-1.356153e-01	6.590359e-02	3.573213e-01	3.996351e-02
-9	2116	-9	0	A	T	0.061	2.736935e-02	1.073666e-01	3.888389e-01	7.988603e-01
-9	Rv3896c	-9	0	A	T	0.488	5.449673e-02	2.260244e-01	3.908194e-01	8.095373e-01
-9	1126	-9	0	A	T	0.010	-8.625049e-02	1.281113e-01	3.848519e-01	5.010024e-01
-9	1910	-9	0	A	T	0.027	6.538272e-02	1.073302e-01	3.872449e-01	5.425979e-01
-9	1915	-9	0	A	T	0.282	1.731597e-01	1.229947e-01	3.702104e-01	1.595947e-01
-9	1917	-9	0	A	T	0.045	-7.484344e-02	3.007008e-01	4.012225e-01	8.035103e-01
-9	885	-9	0	A	T	0.034	-1.563428e-01	1.273396e-01	4.027370e-01	2.199295e-01
-9	Rv1218c	-9	0	A	T	0.366	4.813998e-02	9.492242e-02	3.915151e-01	6.122013e-01
-9	Rv3229c	-9	0	A	T	0.018	-9.816083e-02	7.841655e-02	3.743225e-01	2.110462e-01
-9	Rv1830	-9	0	A	T	0.013	3.823834e-02	8.663027e-02	3.778201e-01	6.590556e-01
-9	Rv1832	-9	0	A	T	0.024	4.696470e-02	7.422493e-02	3.802765e-01	5.271039e-01
-9	Rv3343c	-9	0	A	T	0.491	3.790717e-02	3.317883e-01	4.022659e-01	9.090700e-01
-9	Rv1834	-9	0	A	T	0.039	7.847338e-02	7.748162e-02	3.810405e-01	3.114895e-01
-9	355	-9	0	A	T	0.056	-8.773740e-02	1.575908e-01	3.877352e-01	5.778736e-01
-9	Rv3089	-9	0	A	T	0.020	2.055558e-01	7.377597e-02	3.440589e-01	5.470367e-03
-9	Rv3088	-9	0	A	T	0.036	-2.868163e-02	8.533641e-02	3.868827e-01	7.368910e-01
-9	Rv3087	-9	0	A	T	0.289	6.527581e-02	8.888949e-02	3.692489e-01	4.629713e-01
-9	Rv3086	-9	0	A	T	0.012	-5.048615e-02	9.327498e-02	3.760223e-01	5.884916e-01
-9	Rv3085	-9	0	A	T	0.028	2.295975e-02	7.268527e-02	3.879246e-01	7.521841e-01
-9	Rv3084	-9	0	A	T	0.050	1.109770e-02	7.281548e-02	3.842672e-01	8.789066e-01
-9	Rv3083	-9	0	A	T	0.069	9.613496e-02	6.907652e-02	3.891386e-01	1.644297e-01
-9	Rv3081	-9	0	A	T	0.221	5.445806e-02	7.381762e-02	3.581583e-01	4.609095e-01
-9	Rv0727c	-9	0	A	T	0.466	1.802453e-03	1.115000e-01	3.930122e-01	9.871068e-01
-9	Rv2289	-9	0	A	T	0.012	-6.091537e-02	9.806766e-02	3.770075e-01	5.346894e-01
-9	Rv2283	-9	0	A	T	0.014	-5.169028e-02	1.377603e-01	3.879117e-01	7.076060e-01
-9	Rv2280	-9	0	A	T	0.213	4.274331e-02	7.548111e-02	3.668019e-01	5.713777e-01
-9	Rv2281	-9	0	A	T	0.018	7.310121e-02	7.477802e-02	3.672355e-01	3.286061e-01
-9	Rv2287	-9	0	A	T	0.010	2.414819e-02	9.857490e-02	3.794398e-01	8.065458e-01
-9	Rv2284	-9	0	A	T	0.015	7.290763e-02	8.940520e-02	3.802683e-01	4.150655e-01
-9	Rv2285	-9	0	A	T	0.019	6.493399e-02	7.565483e-02	3.767941e-01	3.910111e-01
-9	Rv1957	-9	0	A	T	0.085	-5.784235e-02	9.023957e-02	3.770540e-01	5.217315e-01
-9	Rv1956	-9	0	A	T	0.019	6.499266e-02	1.483101e-01	3.858350e-01	6.613546e-01
-9	Rv1955	-9	0	A	T	0.026	2.091716e-02	9.162628e-02	3.845653e-01	8.194861e-01
-9	Rv2184c	-9	0	A	T	0.035	-8.571176e-02	1.074182e-01	4.004300e-01	4.251716e-01
-9	Rv2483c	-9	0	A	T	0.081	-1.546787e-01	1.116596e-01	4.153567e-01	1.663906e-01
-9	359	-9	0	A	T	0.208	2.019142e-01	1.080445e-01	2.928789e-01	6.204804e-02
-9	Rv3657c	-9	0	A	T	0.035	-4.114892e-02	1.138338e-01	3.866347e-01	7.178428e-01
-9	Rv1226c	-9	0	A	T	0.078	-2.661079e-02	7.333416e-02	3.900897e-01	7.168062e-01
-9	1262	-9	0	A	T	0.035	-6.510219e-02	1.023146e-01	3.802827e-01	5.247831e-01
-9	664	-9	0	A	T	0.285	8.659244e-04	1.048940e-01	3.916140e-01	9.934156e-01
-9	662	-9	0	A	T	0.029	4.370146e-02	6.894268e-02	3.808985e-01	5.263560e-01
-9	661	-9	0	A	T	0.027	-1.225184e-03	1.057003e-01	3.823242e-01	9.907550e-01
-9	Rv1480	-9	0	A	T	0.029	1.506849e-01	7.720277e-02	4.125938e-01	5.134103e-02
-9	Rv1484	-9	0	A	T	0.012	1.400026e-01	9.112945e-02	3.761083e-01	1.248946e-01
-9	Rv1489	-9	0	A	T	0.209	2.004744e-01	1.229456e-01	3.099308e-01	1.034048e-01
-9	Rv1400c	-9	0	A	T	0.200	-1.859983e-02	9.573825e-02	3.988842e-01	8.460120e-01
-9	Rv2924c	-9	0	A	T	0.018	1.871011e-02	8.634649e-02	3.843096e-01	8.285129e-01
-9	Rv0532	-9	0	A	T	0.135	-3.834254e-02	3.964096e-02	3.863545e-01	3.337399e-01
-9	Rv0530	-9	0	A	T	0.219	-4.269696e-02	6.603359e-02	3.934973e-01	5.180965e-01
-9	Rv0536	-9	0	A	T	0.253	9.391953e-02	9.794965e-02	3.582246e-01	3.379474e-01
-9	Rv3773c	-9	0	A	T	0.212	5.303767e-02	7.620021e-02	3.730210e-01	4.866301e-01
-9	Rv0538	-9	0	A	T	0.471	-8.923247e-02	1.212307e-01	4.063665e-01	4.619325e-01
-9	Rv2750	-9	0	A	T	0.019	-1.363963e-01	8.423811e-02	3.710811e-01	1.058391e-01
-9	Rv2751	-9	0	A	T	0.013	-7.351974e-02	9.652530e-02	3.824296e-01	4.465059e-01
-9	Rv1224	-9	0	A	T	0.281	9.439924e-02	1.396085e-01	3.770565e-01	4.991449e-01
-9	Rv1223	-9	0	A	T	0.024	1.527074e-02	7.437211e-02	3.841153e-01	8.373722e-01
-9	Rv1222	-9	0	A	T	0.014	6.637290e-02	9.960576e-02	3.826280e-01	5.053929e-01
-9	Rv1228	-9	0	A	T	0.029	1.507958e-02	1.268511e-01	3.859019e-01	9.054059e-01
-9	Rv0288	-9	0	A	T	0.026	-1.393972e-01	1.033921e-01	3.736710e-01	1.779978e-01
-9	Rv0258c	-9	0	A	T	0.016	-9.440070e-02	8.851172e-02	3.642094e-01	2.865333e-01
-9	Rv2859c	-9	0	A	T	0.033	-4.467982e-02	6.420923e-02	3.683704e-01	4.867447e-01
-9	Rv2804c	-9	0	A	T	0.031	-8.004564e-02	1.191923e-01	3.791428e-01	5.020704e-01
-9	Rv0280	-9	0	A	T	0.474	5.032559e-02	1.026122e-01	3.852303e-01	6.239660e-01
-9	Rv0281	-9	0	A	T	0.024	1.558844e-01	8.820384e-02	3.946753e-01	7.759019e-02
-9	Rv0282	-9	0	A	T	0.300	2.789250e-02	8.310081e-02	3.803937e-01	7.372333e-01
-9	Rv2424c	-9	0	A	T	0.268	-3.309232e-02	5.057906e-02	3.827120e-01	5.131434e-01
-9	Rv0565c	-9	0	A	T	0.296	-2.562406e-03	7.727979e-02	3.894378e-01	9.735580e-01
-9	Rv3442c	-9	0	A	T	0.011	-4.215968e-03	1.016371e-01	3.798672e-01	9.669241e-01
-9	Rv3815c	-9	0	A	T	0.019	6.446546e-02	7.962132e-02	3.787350e-01	4.184033e-01
-9	Rv0398c	-9	0	A	T	0.211	1.763339e-01	1.085546e-01	3.299874e-01	1.047241e-01
-9	Rv0018c	-9	0	A	T	0.335	1.353041e-02	3.371909e-02	3.741351e-01	6.883391e-01
-9	Rv3578	-9	0	A	T	0.043	1.204643e-02	7.653663e-02	3.839030e-01	8.749774e-01
-9	Rv3577	-9	0	A	T	0.017	8.060465e-02	8.185380e-02	3.757634e-01	3.250767e-01
-9	Rv3576	-9	0	A	T	0.012	-3.285286e-02	1.063610e-01	3.812117e-01	7.574999e-01
-9	Rv3572	-9	0	A	T	0.012	6.784104e-02	9.909528e-02	3.861578e-01	4.938099e-01
-9	Rv3571	-9	0	A	T	0.031	3.264927e-01	9.832067e-02	4.030710e-01	9.423489e-04
-9	Rv2368c	-9	0	A	T	0.014	1.042777e-01	9.191271e-02	3.834108e-01	2.569428e-01
-9	2586	-9	0	A	T	0.034	4.353704e-02	6.588311e-02	3.867022e-01	5.089335e-01
-9	2581	-9	0	A	T	0.040	-8.234112e-02	1.296136e-01	3.895820e-01	5.254427e-01
-9	Rv0980c	-9	0	A	T	0.306	5.907747e-02	3.509801e-02	3.405062e-01	9.275891e-02
-9	Rv0263c	-9	0	A	T	0.016	1.725748e-02	8.368649e-02	3.806646e-01	8.366795e-01
-9	Rv2862c	-9	0	A	T	0.280	1.303973e-01	1.498929e-01	3.750964e-01	3.846196e-01
-9	Rv2479c	-9	0	A	T	0.016	4.589445e-02	1.145775e-01	3.839002e-01	6.888652e-01
-9	286	-9	0	A	T	0.070	-4.153439e-02	7.382255e-02	3.772775e-01	5.738623e-01
-9	Rv0045c	-9	0	A	T	0.246	4.906179e-03	7.327498e-02	3.827626e-01	9.466352e-01
-9	2631	-9	0	A	T	0.212	2.689942e-01	9.491225e-02	2.795896e-01	4.721183e-03
-9	2630	-9	0	A	T	0.035	4.964327e-02	1.480604e-01	3.987608e-01	7.375017e-01
-9	Rv2553c	-9	0	A	T	0.045	-4.349563e-03	6.235437e-02	3.833603e-01	9.444072e-01
-9	Rv3168	-9	0	A	T	0.014	-1.585260e-01	8.832746e-02	3.653418e-01	7.310430e-02
-9	Rv3169	-9	0	A	T	0.021	8.120585e-02	7.788094e-02	3.712927e-01	2.974342e-01
-9	Rv0192A	-9	0	A	T	0.065	-1.184586e-01	1.141772e-01	3.774288e-01	2.998456e-01
-9	Rv1153c	-9	0	A	T	0.031	-2.027461e-02	7.570492e-02	3.886174e-01	7.889200e-01
-9	Rv2568c	-9	0	A	T	0.020	1.667055e-01	9.362390e-02	3.679561e-01	7.539345e-02
-9	Rv3213c	-9	0	A	T	0.491	3.790717e-02	3.317883e-01	4.022659e-01	9.090700e-01
-9	Rv2535c	-9	0	A	T	0.014	-3.256513e-03	8.587363e-02	3.793005e-01	9.697601e-01
-9	Rvns02	-9	0	A	T	0.014	7.157108e-02	8.941892e-02	3.799593e-01	4.237369e-01
-9	Rv1743	-9	0	A	T	0.025	5.396816e-02	7.454204e-02	3.909579e-01	4.692987e-01
-9	2965	-9	0	A	T	0.025	-8.547801e-02	9.512371e-02	3.824320e-01	3.691613e-01
-9	Rv2130c	-9	0	A	T	0.014	-1.510291e-03	8.848091e-02	3.801528e-01	9.863861e-01
-9	766	-9	0	A	T	0.192	1.930940e-01	1.117214e-01	3.333415e-01	8.434559e-02
-9	764	-9	0	A	T	0.471	7.095342e-02	1.197982e-01	3.844092e-01	5.538493e-01
-9	Rv1493	-9	0	A	T	0.015	-1.276930e-01	8.389779e-02	3.673081e-01	1.284380e-01
-9	Rv3663c	-9	0	A	T	0.012	1.165750e-01	9.678924e-02	3.868562e-01	2.288152e-01
-9	Rv2563	-9	0	A	T	0.041	6.141678e-02	8.705278e-02	3.877496e-01	4.807155e-01
-9	Rv2562	-9	0	A	T	0.207	5.939508e-02	1.208106e-01	3.644759e-01	6.231222e-01
-9	Rv2561	-9	0	A	T	0.489	5.276172e-02	1.839047e-01	3.835896e-01	7.742720e-01
-9	Rv2560	-9	0	A	T	0.465	1.188684e-01	1.070049e-01	3.787888e-01	2.669885e-01
-9	Rv2566	-9	0	A	T	0.474	-2.216300e-03	1.439110e-01	3.930259e-01	9.877169e-01
-9	Rv2565	-9	0	A	T	0.101	-1.036478e-01	6.108975e-02	3.686193e-01	9.018723e-02
-9	Rv2564	-9	0	A	T	0.240	1.575808e-01	9.058523e-02	3.413907e-01	8.235099e-02
-9	Rv3057c	-9	0	A	T	0.100	-8.874599e-02	8.743185e-02	4.027489e-01	3.104258e-01
-9	Rv0751c	-9	0	A	T	0.019	-6.736157e-03	8.699961e-02	3.825200e-01	9.383046e-01
-9	Rv3485c	-9	0	A	T	0.010	-6.001960e-02	1.006792e-01	3.763310e-01	5.512607e-01
-9	Rv0436c	-9	0	A	T	0.368	-1.163293e-02	1.040447e-01	3.971909e-01	9.110070e-01
-9	Rv2845c	-9	0	A	T	0.015	9.391039e-02	9.258448e-02	3.802702e-01	3.107638e-01
-9	Rv1028c	-9	0	A	T	0.494	-1.719232e-03	2.502669e-01	3.975901e-01	9.945208e-01
-9	Rv3510c	-9	0	A	T	0.035	-3.183162e-02	7.153651e-02	3.775122e-01	6.564724e-01
-9	Rv1030	-9	0	A	T	0.054	-1.112932e-01	5.635748e-02	3.678162e-01	4.866838e-02
-9	Rv3763	-9	0	A	T	0.015	2.315101e-01	9.634897e-02	3.868948e-01	1.651605e-02
-9	Rv3766	-9	0	A	T	0.236	1.494547e-01	6.136788e-02	3.309990e-01	1.511280e-02
-9	2978	-9	0	A	T	0.015	1.823201e-02	8.672753e-02	3.804501e-01	8.335529e-01
-9	Rv0349	-9	0	A	T	0.024	-3.631232e-03	7.538918e-02	3.819503e-01	9.615967e-01
-9	74	-9	0	A	T	0.188	8.696793e-02	1.048718e-01	3.567619e-01	4.072166e-01
-9	Rv0235c	-9	0	A	T	0.044	-6.532316e-02	7.147189e-02	3.686619e-01	3.610327e-01
-9	Rv1108c	-9	0	A	T	0.037	-7.084288e-03	1.010971e-01	3.853147e-01	9.441538e-01
-9	Rv2376c	-9	0	A	T	0.018	1.097262e-01	8.816466e-02	3.739237e-01	2.136910e-01
-9	Rv3245c	-9	0	A	T	0.461	1.890961e-02	1.174515e-01	3.912624e-01	8.721382e-01
-9	Rv3581c	-9	0	A	T	0.047	-1.200809e-01	1.756283e-01	3.822529e-01	4.943668e-01
-9	Rv2950c	-9	0	A	T	0.079	-5.654924e-02	4.799928e-02	3.891154e-01	2.391279e-01
-9	Rv0073	-9	0	A	T	0.024	-1.512272e-02	7.524393e-02	3.819742e-01	8.407678e-01
-9	Rv0072	-9	0	A	T	0.016	-5.229860e-02	8.393739e-02	3.766115e-01	5.334342e-01
-9	Rv0071	-9	0	A	T	0.190	-4.602734e-02	4.186468e-02	3.383443e-01	2.719404e-01
-9	Rv0075	-9	0	A	T	0.052	-1.417760e-01	7.175963e-02	3.875391e-01	4.856206e-02
-9	Rv0074	-9	0	A	T	0.053	-1.683693e-01	1.044541e-01	3.812763e-01	1.074143e-01
-9	Rv0079	-9	0	A	T	0.014	-2.489262e-02	9.597982e-02	3.827011e-01	7.954359e-01
-9	2355	-9	0	A	T	0.054	-5.905083e-04	1.406841e-01	3.877407e-01	9.966521e-01
-9	Rv2214c	-9	0	A	T	0.041	4.976369e-02	7.605464e-02	3.779079e-01	5.131139e-01
-9	1898	-9	0	A	T	0.016	3.004427e-01	7.928126e-02	3.334987e-01	1.632764e-04
-9	1897	-9	0	A	T	0.468	1.418142e-01	1.550575e-01	3.928288e-01	3.607067e-01
-9	1890	-9	0	A	T	0.169	3.143732e-02	7.065028e-02	3.938954e-01	6.564720e-01
-9	1891	-9	0	A	T	0.010	-1.279322e-01	1.145009e-01	3.744356e-01	2.642304e-01
-9	1892	-9	0	A	T	0.033	-1.682731e-01	9.904707e-02	3.770343e-01	8.975792e-02
-9	2132	-9	0	A	T	0.025	-2.021452e-01	1.193750e-01	3.624861e-01	9.081065e-02
-9	2138	-9	0	A	T	0.360	-7.943689e-02	1.042723e-01	4.096701e-01	4.464112e-01
-9	Rv1257c	-9	0	A	T	0.033	-7.154519e-02	9.981499e-02	3.822186e-01	4.737391e-01
-9	Rv3894c	-9	0	A	T	0.490	8.722770e-02	2.482848e-01	3.924014e-01	7.254482e-01
-9	Rv0317c	-9	0	A	T	0.018	9.559284e-03	7.689026e-02	3.791894e-01	9.010930e-01
-9	Rv2447c	-9	0	A	T	0.023	1.288539e-01	6.936206e-02	3.885082e-01	6.361196e-02
-9	Rv2481c	-9	0	A	T	0.037	-5.972327e-02	1.117982e-01	3.843256e-01	5.933608e-01
-9	Rv1852	-9	0	A	T	0.029	-3.710820e-02	1.396474e-01	3.946960e-01	7.905234e-01
-9	Rv1850	-9	0	A	T	0.024	9.440821e-02	7.017315e-02	3.711881e-01	1.789242e-01
-9	Rv1851	-9	0	A	T	0.014	-5.223434e-02	8.911168e-02	3.814261e-01	5.579434e-01
-9	Rv3314c	-9	0	A	T	0.013	-1.392561e-02	1.060004e-01	3.823082e-01	8.955161e-01
-9	1799	-9	0	A	T	0.013	2.004417e-01	1.072032e-01	3.708195e-01	6.191846e-02
-9	1793	-9	0	A	T	0.039	-6.379808e-02	1.337503e-01	3.964494e-01	6.335084e-01
-9	Rv1908c	-9	0	A	T	0.338	2.808621e-01	4.546438e-02	2.814770e-01	1.077752e-09
-9	Rv1932	-9	0	A	T	0.017	5.779208e-03	9.040019e-02	3.813106e-01	9.490440e-01
-9	Rv1937	-9	0	A	T	0.029	-2.887923e-02	7.420087e-02	3.790304e-01	6.972386e-01
-9	Rv1936	-9	0	A	T	0.243	2.443053e-03	8.421768e-02	3.864641e-01	9.768655e-01
-9	Rv1939	-9	0	A	T	0.016	7.226974e-02	9.836756e-02	3.949883e-01	4.627625e-01
-9	Rv1938	-9	0	A	T	0.230	6.437136e-02	7.483530e-02	3.508352e-01	3.899741e-01
-9	1264	-9	0	A	T	0.075	2.473428e-01	7.019884e-02	4.624393e-01	4.523327e-04
-9	Rv3625c	-9	0	A	T	0.024	1.438897e-01	7.718857e-02	4.093871e-01	6.270209e-02
-9	Rv2926c	-9	0	A	T	0.010	-2.106690e-01	1.026449e-01	3.892014e-01	4.048422e-02
-9	Rv1488	-9	0	A	T	0.011	-1.207842e-01	9.621185e-02	3.929813e-01	2.097337e-01
-9	Rv2015c	-9	0	A	T	0.264	7.666432e-02	7.486032e-02	3.550280e-01	3.061263e-01
-9	Rv3724B	-9	0	A	T	0.291	1.463114e-02	9.421956e-02	3.897563e-01	8.766372e-01
-9	Rv3049c	-9	0	A	T	0.016	2.469363e-02	8.578349e-02	3.821015e-01	7.735353e-01
-9	Rv3014c	-9	0	A	T	0.035	-1.275885e-01	6.533796e-02	3.631156e-01	5.122937e-02
-9	Rv0515	-9	0	A	T	0.156	4.409733e-02	3.979261e-02	4.029045e-01	2.681475e-01
-9	Rv0517	-9	0	A	T	0.023	8.256143e-02	7.340632e-02	3.741501e-01	2.610761e-01
-9	Rv0511	-9	0	A	T	0.031	-3.956802e-02	8.475112e-02	3.819039e-01	6.407292e-01
-9	Rv0512	-9	0	A	T	0.029	4.339169e-02	8.386571e-02	3.898958e-01	6.050364e-01
-9	Rv2002	-9	0	A	T	0.081	2.643370e-03	1.035475e-01	3.923878e-01	9.796407e-01
-9	1533	-9	0	A	T	0.010	2.479565e-01	9.946262e-02	3.906134e-01	1.288754e-02
-9	647	-9	0	A	T	0.011	-1.303939e-01	1.699816e-01	3.993203e-01	4.432654e-01
-9	Rv1207	-9	0	A	T	0.034	-3.281904e-02	7.414276e-02	3.925053e-01	6.581518e-01
-9	Rv1206	-9	0	A	T	0.196	1.872430e-01	9.116729e-02	3.189770e-01	4.034495e-02
-9	Rv1205	-9	0	A	T	0.015	1.481151e-01	1.222432e-01	3.865875e-01	2.260390e-01
-9	Rv1200	-9	0	A	T	0.014	-2.652927e-02	8.479468e-02	3.781101e-01	7.544723e-01
-9	Rv1588c	-9	0	A	T	0.434	5.951672e-02	8.627245e-02	3.783836e-01	4.904944e-01
-9	Rv1428c	-9	0	A	T	0.052	-2.140216e-02	1.162583e-01	3.810850e-01	8.539926e-01
-9	Rv2802c	-9	0	A	T	0.043	7.664535e-03	7.469820e-02	3.824176e-01	9.183032e-01
-9	Rv2426c	-9	0	A	T	0.233	4.097251e-02	5.243136e-02	3.895396e-01	4.347896e-01
-9	Rv3786c	-9	0	A	T	0.110	3.859675e-02	6.342905e-02	3.998719e-01	5.430423e-01
-9	Rv0236c	-9	0	A	T	0.445	-1.800321e-02	1.070659e-01	3.960140e-01	8.665110e-01
-9	Rv2231c	-9	0	A	T	0.012	1.035511e-01	1.043960e-01	3.981060e-01	3.215701e-01
-9	Rv3511	-9	0	A	T	0.319	1.955083e-02	3.304112e-02	3.641185e-01	5.542256e-01
-9	230	-9	0	A	T	0.013	-4.232988e-02	1.091529e-01	3.807425e-01	6.982740e-01
-9	Rv2779c	-9	0	A	T	0.060	-1.048598e-01	9.762174e-02	3.755118e-01	2.831114e-01
-9	Rv3514	-9	0	A	T	0.302	-1.966866e-02	3.489307e-02	4.060289e-01	5.731416e-01
-9	Rv3517	-9	0	A	T	0.016	-1.707586e-01	9.807787e-02	3.699832e-01	8.209367e-02
-9	Rv3516	-9	0	A	T	0.489	6.912224e-02	2.817785e-01	3.985770e-01	8.062873e-01
-9	Rv0450c	-9	0	A	T	0.046	6.868808e-02	6.184489e-02	3.909948e-01	2.670823e-01
-9	Rv1508c	-9	0	A	T	0.317	-1.174579e-02	7.012899e-02	3.911716e-01	8.670319e-01
-9	Rv0265c	-9	0	A	T	0.028	8.112569e-02	8.438935e-02	3.871976e-01	3.367048e-01
-9	Rv2340c	-9	0	A	T	0.036	-9.835773e-03	7.712413e-02	3.804682e-01	8.985545e-01
-9	Rv2533c	-9	0	A	T	0.054	-1.365956e-01	1.387763e-01	3.829635e-01	3.252992e-01
-9	Rv1172c	-9	0	A	T	0.037	9.415705e-03	8.553559e-02	3.866718e-01	9.123765e-01
-9	Rv2724c	-9	0	A	T	0.227	4.931820e-02	8.500725e-02	3.605270e-01	5.619817e-01
-9	Rv3722c	-9	0	A	T	0.219	5.024458e-02	8.652506e-02	3.605696e-01	5.616250e-01
-9	704	-9	0	A	T	0.035	1.089379e-01	1.011212e-01	3.884430e-01	2.817004e-01
-9	705	-9	0	A	T	0.140	-3.547280e-02	6.581355e-02	3.845648e-01	5.900577e-01
-9	700	-9	0	A	T	0.495	-2.309215e-02	2.526001e-01	3.921237e-01	9.271856e-01
-9	Rv3738c	-9	0	A	T	0.069	2.254500e-02	8.699723e-02	3.875075e-01	7.955951e-01
-9	Rv3665c	-9	0	A	T	0.029	-1.715407e-02	7.233429e-02	3.859618e-01	8.126067e-01
-9	Rv1724c	-9	0	A	T	0.014	-8.810040e-03	1.041623e-01	3.813935e-01	9.326184e-01
-9	Rv0202c	-9	0	A	T	0.038	-2.161027e-02	6.270550e-02	3.781273e-01	7.304703e-01
-9	Rv3487c	-9	0	A	T	0.252	6.320413e-03	7.004174e-02	3.840284e-01	9.281229e-01
-9	Rv0753c	-9	0	A	T	0.020	-6.261512e-02	7.824951e-02	3.835846e-01	4.238549e-01
-9	Rv2611c	-9	0	A	T	0.491	3.790717e-02	3.317883e-01	4.022659e-01	9.090700e-01
-9	Rv2081c	-9	0	A	T	0.083	6.509401e-03	4.168908e-02	3.799732e-01	8.759643e-01
-9	1981	-9	0	A	T	0.018	-2.094717e-01	7.699734e-02	4.054226e-01	6.672501e-03
-9	Rv0248c	-9	0	A	T	0.020	8.512747e-02	9.925401e-02	3.813469e-01	3.913531e-01
-9	Rv3080c	-9	0	A	T	0.071	2.784501e-02	4.906007e-02	3.802450e-01	5.705007e-01
-9	Rv1052	-9	0	A	T	0.010	5.087553e-03	1.025159e-01	3.800894e-01	9.604332e-01
-9	Rv1056	-9	0	A	T	0.038	2.173796e-02	8.894127e-02	3.838000e-01	8.069832e-01
-9	Rv1057	-9	0	A	T	0.019	-1.548417e-01	7.346780e-02	3.745287e-01	3.540301e-02
-9	Rv1054	-9	0	A	T	0.177	2.090544e-02	7.870600e-02	3.978138e-01	7.906108e-01
-9	Rv3160c	-9	0	A	T	0.013	1.978447e-02	8.924908e-02	3.813197e-01	8.246270e-01
-9	Rv1059	-9	0	A	T	0.014	2.957312e-02	8.725741e-02	3.757046e-01	7.347683e-01
-9	Rv1004c	-9	0	A	T	0.084	1.832559e-02	5.472516e-02	3.855421e-01	7.378219e-01
-9	Rv1239c	-9	0	A	T	0.491	3.790717e-02	3.317883e-01	4.022659e-01	9.090700e-01
-9	Rv1781c	-9	0	A	T	0.040	4.268291e-02	6.114049e-02	3.827504e-01	4.853283e-01
-9	Rv0537c	-9	0	A	T	0.221	1.995364e-02	7.463516e-02	3.743414e-01	7.892755e-01
-9	2816	-9	0	A	T	0.293	1.951422e-02	7.841225e-02	3.793617e-01	8.035333e-01
-9	Rv0895	-9	0	A	T	0.014	2.075029e-03	8.578143e-02	3.793191e-01	9.807079e-01
-9	Rv0894	-9	0	A	T	0.037	1.625174e-02	7.481101e-02	3.799872e-01	8.280838e-01
-9	Rv0896	-9	0	A	T	0.012	1.398318e-01	1.365195e-01	3.970633e-01	3.060486e-01
-9	Rv2675c	-9	0	A	T	0.014	1.397873e-01	8.549748e-02	3.840838e-01	1.024806e-01
-9	Rv0892	-9	0	A	T	0.041	1.637230e-03	6.011048e-02	3.815701e-01	9.782781e-01
-9	Rv0899	-9	0	A	T	0.021	-1.590385e-01	1.003561e-01	3.819624e-01	1.134558e-01
-9	Rv3918c	-9	0	A	T	0.017	1.503416e-01	7.690099e-02	3.833117e-01	5.096200e-02
-9	Rv2831	-9	0	A	T	0.234	4.208413e-02	8.251539e-02	3.733336e-01	6.101939e-01
-9	Rv0915c	-9	0	A	T	0.033	-5.561837e-02	5.933559e-02	3.756919e-01	3.488855e-01
-9	2332	-9	0	A	T	0.012	9.323281e-02	1.683662e-01	3.886593e-01	5.799186e-01
-9	2338	-9	0	A	T	0.024	-1.837534e-01	3.258633e-01	3.949257e-01	5.729963e-01
-9	Rv0099	-9	0	A	T	0.024	-1.377492e-01	6.965597e-02	3.747826e-01	4.835154e-02
-9	Rv0097	-9	0	A	T	0.039	-7.747072e-02	1.154036e-01	3.816375e-01	5.022391e-01
-9	Rv0096	-9	0	A	T	0.299	9.548936e-02	6.941798e-02	3.757031e-01	1.693742e-01
-9	Rv0091	-9	0	A	T	0.018	-1.259756e-02	7.860078e-02	3.803787e-01	8.727104e-01
-9	Rv0286	-9	0	A	T	0.047	-1.159463e-01	8.209548e-02	3.781415e-01	1.582754e-01
-9	Rv0092	-9	0	A	T	0.080	-7.769894e-02	5.529812e-02	3.583881e-01	1.604170e-01
-9	Rv1255c	-9	0	A	T	0.012	-6.277943e-02	9.178446e-02	3.777173e-01	4.941989e-01
-9	Rv1280c	-9	0	A	T	0.029	5.557683e-02	6.521690e-02	3.782392e-01	3.943897e-01
-9	1342	-9	0	A	T	0.012	-1.724679e-01	9.217414e-02	3.708953e-01	6.172762e-02
-9	2488	-9	0	A	T	0.014	-1.275346e-01	8.299950e-02	3.825069e-01	1.248293e-01
-9	2489	-9	0	A	T	0.027	8.596183e-02	6.543902e-02	3.912736e-01	1.893855e-01
-9	Rv0022c	-9	0	A	T	0.028	-4.500725e-02	1.021380e-01	3.784237e-01	6.595952e-01
-9	2487	-9	0	A	T	0.022	-2.054129e-03	6.906449e-02	3.792252e-01	9.762808e-01
-9	2484	-9	0	A	T	0.010	1.059917e-01	1.029620e-01	3.851133e-01	3.036192e-01
-9	2483	-9	0	A	T	0.014	1.272065e-01	8.738897e-02	3.908956e-01	1.459208e-01
-9	120	-9	0	A	T	0.010	-3.786058e-02	1.287094e-01	3.854285e-01	7.687222e-01
-9	121	-9	0	A	T	0.012	-3.533476e-03	9.782504e-02	3.804280e-01	9.711962e-01
-9	126	-9	0	A	T	0.066	6.278022e-02	6.398038e-02	3.955666e-01	3.267969e-01
-9	128	-9	0	A	T	0.032	-8.287037e-02	1.049897e-01	3.774775e-01	4.301804e-01
-9	Rv2892c	-9	0	A	T	0.023	-3.825402e-02	6.851935e-02	3.835892e-01	5.768131e-01
-9	Rv3238c	-9	0	A	T	0.015	7.078888e-03	8.327423e-02	3.794859e-01	9.322790e-01
-9	Rv1874	-9	0	A	T	0.039	-1.247597e-02	7.808087e-02	3.834956e-01	8.730962e-01
-9	Rv1875	-9	0	A	T	0.014	5.862361e-02	1.022776e-01	3.867548e-01	5.666975e-01
-9	Rv1877	-9	0	A	T	0.054	6.102781e-02	5.369015e-02	3.819201e-01	2.560485e-01
-9	Rv1873	-9	0	A	T	0.015	-4.587094e-03	9.290019e-02	3.810302e-01	9.606326e-01
-9	Rv1878	-9	0	A	T	0.048	-6.829962e-02	8.234506e-02	4.014345e-01	4.071297e-01
-9	Rv1879	-9	0	A	T	0.016	-1.001789e-01	8.998266e-02	3.909736e-01	2.659382e-01
-9	Rv2180c	-9	0	A	T	0.154	4.775693e-02	7.695269e-02	3.960051e-01	5.350547e-01
-9	Rv2487c	-9	0	A	T	0.063	-4.153188e-03	4.404490e-02	3.800988e-01	9.249010e-01
-9	Rv0794c	-9	0	A	T	0.016	-3.115881e-03	8.891924e-02	3.809683e-01	9.720560e-01
-9	Rv1916	-9	0	A	T	0.040	9.887193e-02	6.473408e-02	3.822855e-01	1.271035e-01
-9	Rv1915	-9	0	A	T	0.366	-9.541506e-02	8.413379e-02	4.153829e-01	2.571282e-01
-9	Rv2920c	-9	0	A	T	0.026	-6.469887e-02	6.523087e-02	3.790910e-01	3.216003e-01
-9	Rv1703c	-9	0	A	T	0.014	-3.335414e-02	8.993955e-02	3.793518e-01	7.108558e-01
-9	Rv2248	-9	0	A	T	0.162	1.373110e-02	6.371548e-02	3.888748e-01	8.294323e-01
-9	Rv2177c	-9	0	A	T	0.072	1.172425e-01	6.093688e-02	3.743452e-01	5.474111e-02
-9	Rv2247	-9	0	A	T	0.249	2.302871e-02	7.826871e-02	3.777393e-01	7.686682e-01
-9	Rv2245	-9	0	A	T	0.052	6.219309e-02	1.016072e-01	3.866528e-01	5.406657e-01
-9	Rv2242	-9	0	A	T	0.033	-2.135120e-01	1.102553e-01	3.836134e-01	5.318696e-02
-9	Rv2243	-9	0	A	T	0.037	5.204694e-02	7.617018e-02	3.921701e-01	4.946341e-01
-9	Rv2241	-9	0	A	T	0.015	-1.337112e-01	9.123506e-02	3.794897e-01	1.431941e-01
-9	Rv0601c	-9	0	A	T	0.016	-5.594830e-02	1.436939e-01	3.800597e-01	6.971247e-01
-9	Rv1354c	-9	0	A	T	0.022	-3.251607e-02	7.129798e-02	3.798312e-01	6.484826e-01
-9	Rv1765c	-9	0	A	T	0.262	6.305848e-02	6.861855e-02	3.538862e-01	3.584125e-01
-9	Rv1176c	-9	0	A	T	0.028	2.659153e-02	1.395778e-01	3.882395e-01	8.489591e-01
-9	Rv2799	-9	0	A	T	0.030	8.080071e-02	8.704476e-02	4.038109e-01	3.535747e-01
-9	Rv2060	-9	0	A	T	0.017	-5.331910e-02	8.190552e-02	3.769424e-01	5.152612e-01
-9	1516	-9	0	A	T	0.031	-7.675624e-02	1.088689e-01	3.711243e-01	4.810130e-01
-9	1510	-9	0	A	T	0.047	2.304414e-01	1.763827e-01	4.293044e-01	1.917969e-01
-9	Rv2065	-9	0	A	T	0.010	-1.436772e-01	1.007422e-01	3.816545e-01	1.542396e-01
-9	Rv1260	-9	0	A	T	0.051	-4.006396e-03	1.204992e-01	3.835540e-01	9.734856e-01
-9	Rv1264	-9	0	A	T	0.029	-1.009856e-01	6.557371e-02	3.710695e-01	1.239837e-01
-9	Rv0796	-9	0	A	T	0.015	1.185187e-01	1.077203e-01	3.820410e-01	2.715862e-01
-9	Rv0797	-9	0	A	T	0.230	-3.208998e-02	4.025825e-02	4.096391e-01	4.256488e-01
-9	Rv3573c	-9	0	A	T	0.036	1.302693e-02	7.687196e-02	3.817397e-01	8.654794e-01
-9	Rv3383c	-9	0	A	T	0.461	6.112862e-02	9.098936e-02	3.872199e-01	5.019087e-01
-9	Rv3689	-9	0	A	T	0.089	-9.402304e-02	6.965449e-02	3.747379e-01	1.774806e-01
-9	Rv3446c	-9	0	A	T	0.217	-5.244844e-03	6.634759e-02	3.907408e-01	9.370136e-01
-9	Rv3682	-9	0	A	T	0.223	5.405609e-02	7.059972e-02	3.667068e-01	4.441188e-01
-9	Rv3684	-9	0	A	T	0.051	-1.898516e-01	1.218059e-01	3.847204e-01	1.195126e-01
-9	Rv0136	-9	0	A	T	0.230	1.023149e-01	6.647860e-02	3.510976e-01	1.242192e-01
-9	Rv0134	-9	0	A	T	0.323	5.854665e-02	7.869358e-02	3.756505e-01	4.571251e-01
-9	Rv0133	-9	0	A	T	0.060	-6.227261e-02	1.067135e-01	3.749867e-01	5.597026e-01
-9	Rv0130	-9	0	A	T	0.018	6.839855e-02	8.021365e-02	3.851603e-01	3.941013e-01
-9	Rv0139	-9	0	A	T	0.052	2.369139e-02	5.618974e-02	3.918467e-01	6.734172e-01
-9	Rv3532	-9	0	A	T	0.085	4.195547e-02	6.131108e-02	3.976856e-01	4.939987e-01
-9	Rv3537	-9	0	A	T	0.209	-1.530022e-02	7.617981e-02	3.932510e-01	8.408766e-01
-9	Rv3539	-9	0	A	T	0.064	-5.057940e-03	7.457470e-02	3.807779e-01	9.459444e-01
-9	Rv0578c	-9	0	A	T	0.243	-8.387022e-04	3.599055e-02	3.834974e-01	9.814146e-01
-9	267	-9	0	A	T	0.011	-7.012711e-02	1.677283e-01	3.814734e-01	6.759966e-01
-9	266	-9	0	A	T	0.236	-1.445320e-02	1.014946e-01	3.966610e-01	8.868003e-01
-9	988	-9	0	A	T	0.206	9.756637e-02	1.259229e-01	3.510341e-01	4.387011e-01
-9	989	-9	0	A	T	0.043	-3.012682e-02	7.285507e-02	3.783700e-01	6.793486e-01
-9	Rv2531c	-9	0	A	T	0.058	4.290061e-02	5.596200e-02	3.938167e-01	4.435643e-01
-9	Rv0132c	-9	0	A	T	0.020	-5.153535e-02	7.898153e-02	3.800497e-01	5.142838e-01
-9	2671	-9	0	A	T	0.010	1.742452e-02	9.963096e-02	3.806014e-01	8.612138e-01
-9	2675	-9	0	A	T	0.047	3.629652e-02	6.349660e-02	3.881898e-01	5.677481e-01
-9	2677	-9	0	A	T	0.030	1.115464e-01	8.705809e-02	4.209611e-01	2.004975e-01
-9	2676	-9	0	A	T	0.013	-1.078941e-01	8.818209e-02	3.880282e-01	2.215194e-01
-9	2929	-9	0	A	T	0.468	-6.467779e-02	1.257764e-01	4.029338e-01	6.072472e-01
-9	2921	-9	0	A	T	0.018	3.735007e-02	1.098693e-01	3.852908e-01	7.339913e-01
-9	2920	-9	0	A	T	0.052	-3.821644e-02	1.711780e-01	3.871020e-01	8.233987e-01
-9	2922	-9	0	A	T	0.029	-6.348544e-02	1.347430e-01	3.792026e-01	6.376669e-01
-9	Rv1624c	-9	0	A	T	0.057	6.063319e-02	1.141745e-01	3.955076e-01	5.955400e-01
-9	2926	-9	0	A	T	0.435	1.226664e-02	1.124188e-01	3.952661e-01	9.131406e-01
-9	Rv2134c	-9	0	A	T	0.012	-8.474448e-02	1.081370e-01	3.924048e-01	4.334827e-01
-9	Rv3333c	-9	0	A	T	0.016	-9.708288e-03	8.004232e-02	3.791047e-01	9.034950e-01
-9	Rv3362c	-9	0	A	T	0.011	1.662377e-02	1.175254e-01	3.845000e-01	8.875546e-01
-9	Rv0063	-9	0	A	T	0.267	2.502725e-02	7.329259e-02	3.765747e-01	7.328472e-01
-9	Rv2617c	-9	0	A	T	0.018	-1.032233e-01	1.455036e-01	3.860564e-01	4.782886e-01
-9	Rv0068	-9	0	A	T	0.498	5.827619e-02	3.333452e-01	3.944726e-01	8.612674e-01
-9	Rv3641c	-9	0	A	T	0.029	-5.886843e-02	1.036615e-01	3.871338e-01	5.702827e-01
-9	726	-9	0	A	T	0.209	1.129066e-01	1.174005e-01	3.423824e-01	3.365063e-01
-9	727	-9	0	A	T	0.039	-1.099492e-02	8.882826e-02	3.829940e-01	9.015255e-01
-9	Rv2471	-9	0	A	T	0.213	3.585672e-02	5.620553e-02	4.059976e-01	5.237006e-01
-9	1163	-9	0	A	T	0.015	1.469881e-02	8.814268e-02	3.824836e-01	8.676036e-01
-9	Rv3082c	-9	0	A	T	0.056	-6.507561e-02	9.653445e-02	3.782505e-01	5.004486e-01
-9	Rv1078	-9	0	A	T	0.057	1.091904e-02	1.133537e-01	3.865430e-01	9.232870e-01
-9	Rv2672	-9	0	A	T	0.287	7.978761e-03	1.059492e-01	3.897278e-01	9.399906e-01
-9	Rv1076	-9	0	A	T	0.217	-3.075540e-02	8.461634e-02	4.044601e-01	7.163593e-01
-9	Rv1077	-9	0	A	T	0.020	5.189757e-02	7.638455e-02	3.786189e-01	4.970828e-01
-9	Rv1073	-9	0	A	T	0.021	-4.628660e-02	9.162480e-02	3.818852e-01	6.135872e-01
-9	Rv3166c	-9	0	A	T	0.010	1.038512e-01	1.170918e-01	3.845968e-01	3.754121e-01
-9	Rv0152c	-9	0	A	T	0.071	5.152651e-02	7.042605e-02	3.943394e-01	4.646219e-01
-9	474	-9	0	A	T	0.014	-9.243933e-02	1.024876e-01	3.665308e-01	3.673760e-01
-9	1361	-9	0	A	T	0.010	-1.057829e-01	1.056128e-01	3.833130e-01	3.168619e-01
-9	792	-9	0	A	T	0.037	-1.166698e-02	6.626966e-02	3.810445e-01	8.603008e-01
-9	Rv2320c	-9	0	A	T	0.025	-1.534106e-01	6.919574e-02	3.922240e-01	2.692520e-02
-9	Rv3492c	-9	0	A	T	0.018	-8.320048e-02	1.272212e-01	3.864628e-01	5.133279e-01
-9	Rv0078A	-9	0	A	T	0.211	4.830675e-02	1.006364e-01	3.642061e-01	6.313615e-01
-9	1867	-9	0	A	T	0.014	-3.511888e-02	1.298427e-01	3.882458e-01	7.868727e-01
-9	Rv1323	-9	0	A	T	0.014	4.310185e-02	9.607057e-02	3.838145e-01	6.538182e-01
-9	Rv0878c	-9	0	A	T	0.289	-6.362760e-02	3.129530e-02	3.498229e-01	4.239810e-02
-9	Rv3830c	-9	0	A	T	0.240	6.270521e-03	9.450804e-02	3.869721e-01	9.471180e-01
-9	Rv3241c	-9	0	A	T	0.018	-1.541369e-02	1.102716e-01	3.855911e-01	8.888727e-01
-9	Rv0978c	-9	0	A	T	0.240	6.048756e-02	3.252148e-02	3.340723e-01	6.329578e-02
-9	Rv2677c	-9	0	A	T	0.048	-1.456694e-01	1.578203e-01	3.751498e-01	3.563063e-01
-9	Rv0309	-9	0	A	T	0.054	-9.271700e-02	1.083582e-01	3.820986e-01	3.924692e-01
-9	Rv0743c	-9	0	A	T	0.015	4.825859e-02	8.430803e-02	3.794677e-01	5.672209e-01
-9	Rv0301	-9	0	A	T	0.014	7.296066e-02	1.059164e-01	3.707350e-01	4.911343e-01
-9	Rv0303	-9	0	A	T	0.019	5.080059e-02	7.897349e-02	3.853675e-01	5.202555e-01
-9	Rv0302	-9	0	A	T	0.161	-4.374382e-02	7.519074e-02	3.947395e-01	5.608993e-01
-9	Rv2813	-9	0	A	T	0.062	3.185063e-02	9.518839e-02	3.893357e-01	7.380177e-01
-9	Rv2812	-9	0	A	T	0.485	3.623678e-02	1.393143e-01	3.821401e-01	7.948534e-01
-9	Rv3410c	-9	0	A	T	0.010	1.091338e-01	1.015986e-01	3.811827e-01	2.831012e-01
-9	2315	-9	0	A	T	0.024	9.964470e-03	7.027507e-02	3.803238e-01	8.872829e-01
-9	Rv0380c	-9	0	A	T	0.240	2.441615e-02	9.445137e-02	3.809573e-01	7.960896e-01
-9	2310	-9	0	A	T	0.046	-4.584400e-02	2.333413e-01	3.918335e-01	8.442986e-01
-9	Rv2954c	-9	0	A	T	0.014	-8.912039e-02	8.724852e-02	3.836160e-01	3.073757e-01
-9	Rv2634c	-9	0	A	T	0.062	-1.960280e-02	5.667778e-02	3.899770e-01	7.295442e-01
-9	Rv0020c	-9	0	A	T	0.373	-3.614207e-04	6.104492e-02	3.848935e-01	9.952777e-01
-9	Rv2054	-9	0	A	T	0.019	-1.564368e-01	9.993364e-02	3.943752e-01	1.179185e-01
-9	103	-9	0	A	T	0.033	-2.654825e-02	1.086618e-01	3.937815e-01	8.070512e-01
-9	100	-9	0	A	T	0.014	-5.973587e-02	1.425406e-01	3.890834e-01	6.752806e-01
-9	101	-9	0	A	T	0.018	-2.846637e-02	1.226142e-01	3.871399e-01	8.164768e-01
-9	106	-9	0	A	T	0.090	-4.519501e-02	8.250872e-02	3.876604e-01	5.840230e-01
-9	Rv0825c	-9	0	A	T	0.262	6.614636e-03	6.587356e-02	3.828360e-01	9.200430e-01
-9	Rv2510c	-9	0	A	T	0.030	2.821381e-02	7.272332e-02	3.829033e-01	6.981574e-01
-9	Rv1895	-9	0	A	T	0.488	1.487665e-01	1.910188e-01	3.834197e-01	4.363454e-01
-9	Rv1891	-9	0	A	T	0.027	-3.642827e-02	7.674250e-02	3.785032e-01	6.351550e-01
-9	Rv2485c	-9	0	A	T	0.213	2.352861e-02	8.859368e-02	3.740749e-01	7.906381e-01
-9	Rv1129c	-9	0	A	T	0.028	9.785997e-02	6.026508e-02	3.872957e-01	1.048424e-01
-9	Rv3608c	-9	0	A	T	0.012	3.004075e-02	9.850760e-02	3.799068e-01	7.604840e-01
-9	Rv2080	-9	0	A	T	0.014	-1.434919e-01	1.026675e-01	3.928106e-01	1.626444e-01
-9	Rv1399c	-9	0	A	T	0.058	-1.177272e-02	8.452092e-02	3.804309e-01	8.892611e-01
-9	3011	-9	0	A	T	0.268	-1.914294e-02	6.408049e-02	3.985504e-01	7.652285e-01
-9	Rv1329c	-9	0	A	T	0.237	1.166310e-01	9.830686e-02	3.447957e-01	2.358491e-01
-9	3014	-9	0	A	T	0.130	-1.410551e-02	6.782343e-02	3.821557e-01	8.353069e-01
-9	Rv3010c	-9	0	A	T	0.012	-2.590429e-02	1.096390e-01	3.869681e-01	8.132899e-01
-9	1759	-9	0	A	T	0.205	2.523108e-01	1.493840e-01	3.100051e-01	9.164263e-02
-9	1757	-9	0	A	T	0.012	1.204795e-01	9.372485e-02	3.950609e-01	1.990370e-01
-9	1755	-9	0	A	T	0.045	-7.484344e-02	3.007008e-01	4.012225e-01	8.035103e-01
-9	Rv2263	-9	0	A	T	0.018	-6.590071e-02	1.102566e-01	3.882873e-01	5.502226e-01
-9	Rv2265	-9	0	A	T	0.066	1.352229e-01	7.534981e-02	4.040908e-01	7.312847e-02
-9	Rv2266	-9	0	A	T	0.051	-5.029159e-02	7.249037e-02	3.899005e-01	4.880464e-01
-9	Rv1790	-9	0	A	T	0.026	6.737768e-03	6.751082e-02	3.822114e-01	9.205281e-01
-9	Rv1792	-9	0	A	T	0.055	-2.510918e-02	1.294813e-01	3.828138e-01	8.462912e-01
-9	767b	-9	0	A	T	0.012	-9.370447e-02	9.149142e-02	3.766588e-01	3.060836e-01
-9	Rv0656c	-9	0	A	T	0.052	8.029117e-02	8.178257e-02	3.792659e-01	3.265397e-01
-9	Rv1797	-9	0	A	T	0.053	-2.447862e-02	1.035790e-01	3.802522e-01	8.132441e-01
-9	Rv1796	-9	0	A	T	0.014	-7.463187e-02	8.676479e-02	3.736500e-01	3.899800e-01
-9	1289	-9	0	A	T	0.011	-2.653195e-02	1.030341e-01	3.831698e-01	7.968600e-01
-9	Rv1174c	-9	0	A	T	0.020	-1.114369e-01	1.050989e-01	3.797627e-01	2.893547e-01
-9	1579	-9	0	A	T	0.059	1.129745e-01	9.296074e-02	3.733615e-01	2.246451e-01
-9	1578	-9	0	A	T	0.050	1.724985e-01	1.308491e-01	3.991738e-01	1.878142e-01
-9	1573	-9	0	A	T	0.010	2.269222e-01	1.291482e-01	3.804147e-01	7.932311e-02
-9	1572	-9	0	A	T	0.018	-3.164549e-02	7.609536e-02	3.802225e-01	6.776295e-01
-9	1571	-9	0	A	T	0.054	-5.352999e-02	1.032984e-01	3.836030e-01	6.044699e-01
-9	686	-9	0	A	T	0.014	6.132778e-02	8.819074e-02	3.820039e-01	4.870252e-01
-9	680	-9	0	A	T	0.016	-1.264943e-02	1.140595e-01	3.881593e-01	9.117243e-01
-9	683	-9	0	A	T	0.012	1.152528e-02	9.711652e-02	3.820407e-01	9.055655e-01
-9	1574	-9	0	A	T	0.016	-1.492242e-01	7.912951e-02	3.800212e-01	5.971355e-02
-9	Rv2948c	-9	0	A	T	0.069	3.016559e-02	6.503344e-02	3.868780e-01	6.428947e-01
-9	Rv2995c	-9	0	A	T	0.036	-2.149619e-02	9.090221e-02	3.808555e-01	8.131293e-01
-9	Rv1894c	-9	0	A	T	0.052	-1.069825e-01	5.652304e-02	3.769120e-01	5.878788e-02
-9	Rv2690c	-9	0	A	T	0.069	-1.630592e-02	8.317468e-02	3.834589e-01	8.446298e-01
-9	Rv3785	-9	0	A	T	0.240	4.021125e-02	8.563395e-02	3.750049e-01	6.388008e-01
-9	Rv3827c	-9	0	A	T	0.490	4.761726e-02	2.635803e-01	3.927675e-01	8.566878e-01
-9	Rv1537	-9	0	A	T	0.067	-6.917569e-02	7.909325e-02	3.799894e-01	3.820726e-01
-9	Rv1240	-9	0	A	T	0.014	-8.127873e-02	8.720924e-02	3.898367e-01	3.516447e-01
-9	Rv1530	-9	0	A	T	0.058	-9.261300e-02	8.818628e-02	3.800370e-01	2.939730e-01
-9	Rv1533	-9	0	A	T	0.011	6.190663e-02	1.058285e-01	3.821211e-01	5.587469e-01
-9	Rv1244	-9	0	A	T	0.067	-3.606797e-02	8.324312e-02	3.826242e-01	6.649352e-01
-9	Rv0111	-9	0	A	T	0.027	-2.212090e-02	6.765068e-02	3.788598e-01	7.437708e-01
-9	Rv0112	-9	0	A	T	0.020	1.765639e-02	7.210849e-02	3.834909e-01	8.066343e-01
-9	Rv0113	-9	0	A	T	0.070	7.927385e-03	7.718689e-02	3.881721e-01	9.182261e-01
-9	Rv0114	-9	0	A	T	0.019	1.584154e-01	9.487741e-02	3.844873e-01	9.540798e-02
-9	Rv0115	-9	0	A	T	0.274	8.265993e-02	8.409226e-02	3.752052e-01	3.259475e-01
-9	Rv0117	-9	0	A	T	0.200	8.947578e-03	7.166381e-02	3.813129e-01	9.006726e-01
-9	Rv0119	-9	0	A	T	0.038	-7.596085e-02	9.083375e-02	3.893407e-01	4.032794e-01
-9	Rv2319c	-9	0	A	T	0.055	1.143739e-01	9.727549e-02	3.912519e-01	2.400668e-01
-9	Rv3299c	-9	0	A	T	0.122	1.150904e-01	4.962254e-02	3.679210e-01	2.065147e-02
-9	Rv1446c	-9	0	A	T	0.460	1.971871e-02	1.167209e-01	3.908531e-01	8.658912e-01
-9	Rv2868c	-9	0	A	T	0.014	-1.564910e-01	9.649941e-02	3.894443e-01	1.053018e-01
-9	Rv0043c	-9	0	A	T	0.014	5.688244e-02	9.366149e-02	3.812612e-01	5.438268e-01
-9	241	-9	0	A	T	0.024	9.837519e-03	7.215137e-02	3.817319e-01	8.915855e-01
-9	Rv0964c	-9	0	A	T	0.494	-1.719232e-03	2.502669e-01	3.975901e-01	9.945208e-01
-9	Rv0423c	-9	0	A	T	0.011	-6.003527e-02	1.064318e-01	3.813592e-01	5.728769e-01
-9	Rv3922c	-9	0	A	T	0.012	-1.398724e-01	1.103590e-01	3.807516e-01	2.054031e-01
-9	Rv0269c	-9	0	A	T	0.011	-3.308835e-02	9.542115e-02	3.798112e-01	7.288701e-01
-9	Rv0327c	-9	0	A	T	0.084	4.295117e-03	7.010213e-02	3.847806e-01	9.511613e-01
-9	Rv2407	-9	0	A	T	0.453	-1.234907e-04	1.234478e-01	3.953641e-01	9.992021e-01
-9	Rv1245c	-9	0	A	T	0.031	-5.097833e-02	1.155363e-01	3.899644e-01	6.591748e-01
-9	Rv2728c	-9	0	A	T	0.022	1.929950e-02	1.016913e-01	3.832493e-01	8.495299e-01
-9	Rv2344c	-9	0	A	T	0.018	1.132434e-01	9.153238e-02	3.702532e-01	2.164104e-01
-9	Rv0296c	-9	0	A	T	0.021	5.930848e-02	7.780080e-02	3.705149e-01	4.461187e-01
-9	2699	-9	0	A	T	0.024	4.229960e-02	1.837156e-01	3.940031e-01	8.179656e-01
-9	2698	-9	0	A	T	0.071	6.800114e-02	7.519257e-02	4.058360e-01	3.661013e-01
-9	2694	-9	0	A	T	0.010	1.747181e-01	1.152302e-01	3.656133e-01	1.298860e-01
-9	2693	-9	0	A	T	0.490	2.206836e-02	2.075642e-01	3.880197e-01	9.153570e-01
-9	2691	-9	0	A	T	0.012	-1.430105e-01	3.679393e-01	4.037120e-01	6.976258e-01
-9	Rv1622c	-9	0	A	T	0.016	-1.144380e-01	8.700741e-02	3.941226e-01	1.888310e-01
-9	Rv3483c	-9	0	A	T	0.205	2.241350e-02	8.666123e-02	3.816960e-01	7.959905e-01
-9	Rv1673c	-9	0	A	T	0.027	-2.961315e-02	8.070515e-02	3.795662e-01	7.137768e-01
-9	Rv2024c	-9	0	A	T	0.488	-1.350166e-02	1.670979e-01	3.862222e-01	9.356223e-01
-9	Rv0484c	-9	0	A	T	0.070	-9.694183e-02	1.235286e-01	3.799077e-01	4.328403e-01
-9	Rv1178	-9	0	A	T	0.056	-9.274044e-02	1.235011e-01	3.797641e-01	4.529365e-01
-9	Rv2559c	-9	0	A	T	0.054	5.153848e-02	1.401033e-01	3.926550e-01	7.130833e-01
-9	Rv2615c	-9	0	A	T	0.166	1.033808e-02	3.520564e-02	3.863776e-01	7.691095e-01
-9	1143	-9	0	A	T	0.054	1.869114e-02	1.503055e-01	3.906789e-01	9.010688e-01
-9	1140	-9	0	A	T	0.028	9.044536e-02	1.469223e-01	3.994630e-01	5.383493e-01
-9	1141	-9	0	A	T	0.032	-1.637220e-02	1.079192e-01	3.841914e-01	8.794589e-01
-9	1147	-9	0	A	T	0.058	-1.171260e-01	8.764133e-02	3.766303e-01	1.818247e-01
-9	Rv2459	-9	0	A	T	0.015	4.016170e-02	8.304984e-02	3.800262e-01	6.288243e-01
-9	Rv2458	-9	0	A	T	0.489	6.912224e-02	2.817785e-01	3.985770e-01	8.062873e-01
-9	1148	-9	0	A	T	0.050	-9.295970e-02	1.304932e-01	3.817520e-01	4.764610e-01
-9	Rv2041c	-9	0	A	T	0.019	1.279179e-01	7.737068e-02	3.566880e-01	9.869495e-02
-9	Rv3434c	-9	0	A	T	0.024	-6.687906e-02	7.354119e-02	3.839569e-01	3.634325e-01
-9	Rv1450c	-9	0	A	T	0.288	7.348641e-02	3.387439e-02	3.589042e-01	3.037414e-02
-9	10	-9	0	A	T	0.014	8.267246e-02	9.403620e-02	3.911925e-01	3.796046e-01
-9	2969	-9	0	A	T	0.032	4.301036e-01	5.609609e-02	2.848176e-01	5.582394e-14
-9	Rv2294	-9	0	A	T	0.016	-1.084323e-02	8.712625e-02	3.804447e-01	9.009897e-01
-9	Rv2296	-9	0	A	T	0.039	-3.766522e-02	1.114199e-01	3.847434e-01	7.354241e-01
-9	Rv0805	-9	0	A	T	0.018	-1.144939e-01	8.492965e-02	3.767331e-01	1.780411e-01
-9	Rv0533c	-9	0	A	T	0.033	1.585714e-02	8.263586e-02	3.882393e-01	8.478801e-01
-9	Rv0326	-9	0	A	T	0.024	5.582580e-02	9.323080e-02	3.852941e-01	5.494968e-01
-9	Rv3832c	-9	0	A	T	0.062	-8.367700e-03	8.114425e-02	3.862655e-01	9.178949e-01
-9	Rv0324	-9	0	A	T	0.374	-3.782903e-02	9.900037e-02	3.983013e-01	7.024904e-01
-9	Rv0322	-9	0	A	T	0.012	1.698552e-01	1.043201e-01	3.833887e-01	1.039093e-01
-9	Rv0321	-9	0	A	T	0.012	4.662449e-02	2.083117e-01	3.966205e-01	8.229591e-01
-9	Rv2875	-9	0	A	T	0.036	-2.795068e-02	1.381455e-01	3.903604e-01	8.397165e-01
-9	Rv2874	-9	0	A	T	0.490	1.317004e-01	2.470661e-01	3.918022e-01	5.941553e-01
-9	381	-9	0	A	T	0.368	-5.830005e-03	1.069257e-01	3.980845e-01	9.565326e-01
-9	385	-9	0	A	T	0.071	-9.593794e-02	5.924197e-02	3.883296e-01	1.057853e-01
-9	Rv3469c	-9	0	A	T	0.024	-1.254004e-02	9.067482e-02	3.845928e-01	8.900438e-01
-9	Rv1888c	-9	0	A	T	0.423	9.932065e-02	1.078536e-01	3.946153e-01	3.574137e-01
-9	Rv1467c	-9	0	A	T	0.024	8.458117e-02	6.872519e-02	3.957469e-01	2.188234e-01
-9	Rv1855c	-9	0	A	T	0.018	1.228024e-02	7.949300e-02	3.816625e-01	8.772722e-01
-9	Rv3332	-9	0	A	T	0.013	-1.521500e-02	8.879091e-02	3.802928e-01	8.639898e-01
-9	Rv0406c	-9	0	A	T	0.012	-1.518987e-01	1.068804e-01	4.020914e-01	1.556828e-01
-9	Rv2567	-9	0	A	T	0.489	6.912224e-02	2.817785e-01	3.985770e-01	8.062873e-01
-9	2197	-9	0	A	T	0.164	-4.901528e-02	8.118509e-02	4.008032e-01	5.461982e-01
-9	Rv3475	-9	0	A	T	0.014	5.231649e-02	1.241360e-01	3.846138e-01	6.735535e-01
-9	Rv3478	-9	0	A	T	0.311	-7.709379e-02	5.164104e-02	4.157179e-01	1.358987e-01
-9	Rv3479	-9	0	A	T	0.491	3.790717e-02	3.317883e-01	4.022659e-01	9.090700e-01
-9	167	-9	0	A	T	0.064	-2.079496e-01	1.201660e-01	3.826895e-01	8.395778e-02
-9	160	-9	0	A	T	0.019	-8.486422e-02	3.419136e-01	4.051988e-01	8.040463e-01
-9	161	-9	0	A	T	0.028	-2.143756e-02	8.565648e-02	3.799445e-01	8.024458e-01
-9	Rv0823c	-9	0	A	T	0.244	-7.480279e-02	6.461909e-02	4.220247e-01	2.474055e-01
-9	Rv0273c	-9	0	A	T	0.018	8.872536e-02	8.483081e-02	3.750591e-01	2.959471e-01
-9	Rv2896c	-9	0	A	T	0.028	5.958279e-02	8.308110e-02	3.814994e-01	4.735010e-01
-9	Rv2329c	-9	0	A	T	0.062	1.102144e-02	7.535091e-02	3.832290e-01	8.837499e-01
-9	Rv2821c	-9	0	A	T	0.022	5.761763e-02	8.932716e-02	3.814786e-01	5.191170e-01
-9	2737	-9	0	A	T	0.081	-5.773140e-02	1.037895e-01	3.825077e-01	5.782195e-01
-9	2730	-9	0	A	T	0.024	1.411893e-01	2.500942e-01	4.128436e-01	5.725561e-01
-9	Rv2512c	-9	0	A	T	0.425	-7.323444e-03	6.357993e-02	3.839153e-01	9.083301e-01
-9	Rv0676c	-9	0	A	T	0.495	-1.267028e-02	2.397357e-01	3.925001e-01	9.578650e-01
-9	Rv3000	-9	0	A	T	0.017	1.065717e-01	1.337065e-01	3.950023e-01	4.256756e-01
-9	Rv3008	-9	0	A	T	0.012	1.541814e-01	9.027359e-02	3.887070e-01	8.807122e-02
-9	Rv1902c	-9	0	A	T	0.016	1.297384e-01	8.526981e-02	3.948453e-01	1.285639e-01
-9	Rv3312c	-9	0	A	T	0.010	-1.044697e-01	9.901527e-02	3.806887e-01	2.917327e-01
-9	Rv0890c	-9	0	A	T	0.496	-4.746086e-02	2.941843e-01	3.969410e-01	8.718776e-01
-9	Rv0790c	-9	0	A	T	0.029	4.034748e-02	9.810112e-02	3.812076e-01	6.809839e-01
-9	Rv3378c	-9	0	A	T	0.024	8.897685e-03	8.414306e-02	3.822042e-01	9.158138e-01
-9	Rv2203	-9	0	A	T	0.011	5.365458e-02	1.126138e-01	3.866151e-01	6.338972e-01
-9	1777	-9	0	A	T	0.124	3.155700e-02	4.705272e-02	3.822096e-01	5.026397e-01
-9	Rv2207	-9	0	A	T	0.031	-8.692839e-03	1.091359e-01	3.809157e-01	9.365361e-01
-9	Rv2208	-9	0	A	T	0.053	7.016142e-03	1.605658e-01	3.900293e-01	9.651583e-01
-9	Rv2209	-9	0	A	T	0.057	3.253740e-02	6.854064e-02	3.901736e-01	6.351300e-01
-9	Rv3915	-9	0	A	T	0.026	5.841226e-02	7.100545e-02	3.830522e-01	4.109772e-01
-9	Rv3911	-9	0	A	T	0.490	1.929434e-01	2.485376e-01	3.931272e-01	4.378133e-01
-9	Rv3910	-9	0	A	T	0.101	1.495726e-02	4.707557e-02	3.805631e-01	7.507811e-01
-9	Rv3913	-9	0	A	T	0.024	-8.028400e-02	7.393424e-02	3.774086e-01	2.778868e-01
-9	Rv3912	-9	0	A	T	0.039	-5.822419e-02	8.047149e-02	3.795293e-01	4.695798e-01
-9	1554	-9	0	A	T	0.043	1.064069e-01	7.684620e-02	3.802907e-01	1.665732e-01
-9	3037	-9	0	A	T	0.012	3.714143e-04	1.027003e-01	3.820676e-01	9.971155e-01
-9	3031	-9	0	A	T	0.013	1.752158e-01	9.883145e-02	3.903472e-01	7.666402e-02
-9	3032	-9	0	A	T	0.022	-9.708133e-02	9.276422e-02	3.625508e-01	2.956570e-01
-9	Rv3125c	-9	0	A	T	0.056	7.167241e-02	6.675924e-02	3.807468e-01	2.833569e-01
-9	Rv1896c	-9	0	A	T	0.016	-2.888127e-02	8.286988e-02	3.790729e-01	7.275545e-01
-9	Rv2078	-9	0	A	T	0.462	1.145351e-01	1.048344e-01	3.754120e-01	2.749571e-01
-9	Rv1069c	-9	0	A	T	0.086	-1.482695e-02	6.502800e-02	3.816400e-01	8.197030e-01
-9	Rv1034c	-9	0	A	T	0.026	-4.794140e-02	9.259447e-02	3.797259e-01	6.047841e-01
-9	Rv2696c	-9	0	A	T	0.026	1.475602e-02	8.628174e-02	3.840358e-01	8.642541e-01
-9	Rv3649	-9	0	A	T	0.296	5.760066e-02	7.502886e-02	3.734168e-01	4.429044e-01
-9	Rv3645	-9	0	A	T	0.062	1.884467e-01	7.984164e-02	4.028244e-01	1.852302e-02
-9	Rv1519	-9	0	A	T	0.024	1.602361e-01	2.519237e-01	4.170535e-01	5.249421e-01
-9	Rv1518	-9	0	A	T	0.051	6.274058e-02	7.117224e-02	4.088530e-01	3.783188e-01
-9	Rv1517	-9	0	A	T	0.360	-4.694180e-02	8.662307e-02	3.994658e-01	5.880458e-01
-9	Rv1512	-9	0	A	T	0.010	-4.851744e-02	1.004814e-01	3.838409e-01	6.293463e-01
-9	Rv1511	-9	0	A	T	0.012	-4.130745e-02	9.391048e-02	3.785926e-01	6.601681e-01
-9	Rv1510	-9	0	A	T	0.026	1.373955e-02	7.193677e-02	3.817300e-01	8.485825e-01
-9	Rv1444c	-9	0	A	T	0.012	-1.707610e-01	9.500555e-02	3.967868e-01	7.268639e-02
-9	Rv0178	-9	0	A	T	0.032	-7.546692e-02	7.807864e-02	4.098788e-01	3.340873e-01
-9	Rv2777c	-9	0	A	T	0.070	7.987645e-02	6.539292e-02	3.922503e-01	2.222947e-01
-9	Rv0172	-9	0	A	T	0.269	7.249662e-02	6.940659e-02	3.720509e-01	2.965884e-01
-9	Rv0173	-9	0	A	T	0.042	1.613759e-02	7.765922e-02	3.813358e-01	8.354427e-01
-9	Rv0170	-9	0	A	T	0.052	-2.674771e-02	8.543772e-02	3.928358e-01	7.543188e-01
-9	Rv0171	-9	0	A	T	0.049	-7.411080e-02	6.647792e-02	3.754815e-01	2.652932e-01
-9	Rv0176	-9	0	A	T	0.067	-8.241057e-02	1.023502e-01	3.791474e-01	4.209755e-01
-9	Rv0174	-9	0	A	T	0.498	5.827619e-02	3.333452e-01	3.944726e-01	8.612674e-01
-9	Rv0175	-9	0	A	T	0.101	-1.343965e-02	7.496759e-02	3.865800e-01	8.577729e-01
-9	Rv2360c	-9	0	A	T	0.363	-1.384923e-02	1.122844e-01	3.996497e-01	9.018711e-01
-9	Rv3220c	-9	0	A	T	0.238	4.437594e-02	7.714816e-02	3.624433e-01	5.653295e-01
-9	Rv3457c	-9	0	A	T	0.022	2.827238e-02	7.758018e-02	3.849668e-01	7.156435e-01
-9	228	-9	0	A	T	0.046	-1.429289e-01	9.436742e-02	3.706032e-01	1.303043e-01
-9	227	-9	0	A	T	0.203	6.912520e-03	4.936698e-02	3.824929e-01	8.886801e-01
-9	226	-9	0	A	T	0.075	5.485688e-02	8.606328e-02	3.869437e-01	5.240620e-01
-9	Rv0962c	-9	0	A	T	0.495	9.094928e-02	2.317736e-01	3.929690e-01	6.948725e-01
-9	222	-9	0	A	T	0.030	4.914937e-03	1.320591e-01	3.888431e-01	9.703215e-01
-9	Rv3595c	-9	0	A	T	0.020	2.296950e-01	7.033838e-02	3.636564e-01	1.143158e-03
-9	Rv2999	-9	0	A	T	0.490	-2.157132e-01	2.244309e-01	4.146339e-01	3.367902e-01
-9	Rv2991	-9	0	A	T	0.012	-1.743677e-03	1.100319e-01	3.838668e-01	9.873607e-01
-9	Rv2997	-9	0	A	T	0.043	5.380195e-02	7.332496e-02	3.940354e-01	4.633374e-01
-9	Rv2994	-9	0	A	T	0.130	4.941127e-02	6.080865e-02	3.955241e-01	4.167282e-01
-9	Rv3920c	-9	0	A	T	0.020	7.814639e-02	8.227307e-02	3.820276e-01	3.425053e-01
-9	Rv0329c	-9	0	A	T	0.023	-2.457608e-03	9.073364e-02	3.835337e-01	9.783985e-01
-9	2506	-9	0	A	T	0.490	1.341478e-01	2.061210e-01	3.859025e-01	5.153659e-01
-9	Rv2346c	-9	0	A	T	0.253	-2.056588e-02	6.618384e-02	3.871004e-01	7.560875e-01
-9	650	-9	0	A	T	0.082	1.304282e-01	1.047906e-01	4.484144e-01	2.136557e-01
-9	Rv1204c	-9	0	A	T	0.060	-2.055236e-04	8.323907e-02	3.823321e-01	9.980306e-01
-9	Rv1992c	-9	0	A	T	0.071	-4.541093e-02	5.943347e-02	3.733053e-01	4.450750e-01
-9	Rv1675c	-9	0	A	T	0.062	-2.344635e-02	9.508002e-02	3.847952e-01	8.052899e-01
-9	1524	-9	0	A	T	0.042	2.380134e-02	1.119325e-01	3.963335e-01	8.316667e-01
-9	1525	-9	0	A	T	0.011	-9.628695e-02	9.801619e-02	3.777922e-01	3.262474e-01
-9	1526	-9	0	A	T	0.016	-9.272543e-03	8.989510e-02	3.804930e-01	9.178733e-01
-9	Rv2036	-9	0	A	T	0.058	3.975014e-02	1.092708e-01	3.854178e-01	7.161296e-01
-9	Rv2032	-9	0	A	T	0.017	-3.859972e-02	1.055172e-01	3.811731e-01	7.146091e-01
-9	Rv2495c	-9	0	A	T	0.491	3.790717e-02	3.317883e-01	4.022659e-01	9.090700e-01
-9	Rv2112c	-9	0	A	T	0.076	-1.225226e-02	5.054568e-02	3.864911e-01	8.085382e-01
-9	Rv2030c	-9	0	A	T	0.031	7.814508e-02	5.934144e-02	3.636673e-01	1.882925e-01
-9	Rv0399c	-9	0	A	T	0.036	-1.211862e-02	7.374342e-02	3.839858e-01	8.695128e-01
-9	Rv2316	-9	0	A	T	0.364	-2.788044e-02	1.035499e-01	3.985710e-01	7.878158e-01
-9	Rv2047c	-9	0	A	T	0.221	4.950502e-02	7.237008e-02	3.607861e-01	4.941571e-01
-9	Rv2437	-9	0	A	T	0.205	1.749827e-01	9.977039e-02	3.047306e-01	7.987291e-02
-9	Rv2436	-9	0	A	T	0.489	2.277799e-01	1.898648e-01	3.874305e-01	2.306447e-01
-9	Rv2038c	-9	0	A	T	0.054	-1.129075e-01	1.142521e-01	3.903622e-01	3.233651e-01
-9	Rv3436c	-9	0	A	T	0.017	5.822149e-02	8.198827e-02	3.830605e-01	4.778555e-01
-9	Rv1075c	-9	0	A	T	0.071	9.756922e-02	7.289671e-02	3.906450e-01	1.811615e-01
-9	Rv3714c	-9	0	A	T	0.018	1.971515e-02	7.656289e-02	3.763232e-01	7.968630e-01
-9	Rv2797c	-9	0	A	T	0.060	-3.875476e-02	6.628587e-02	3.741671e-01	5.589553e-01
-9	Rv1166	-9	0	A	T	0.037	1.188318e-01	6.753278e-02	3.742490e-01	7.888928e-02
-9	Rv1165	-9	0	A	T	0.010	5.793717e-02	9.952720e-02	3.743834e-01	5.606619e-01
-9	Rv1162	-9	0	A	T	0.084	-6.976727e-02	9.136658e-02	3.708740e-01	4.453527e-01
-9	Rv1163	-9	0	A	T	0.154	-5.701307e-03	7.498241e-02	3.919299e-01	9.394118e-01
-9	Rv1160	-9	0	A	T	0.162	-6.670507e-02	7.456979e-02	3.952644e-01	3.713305e-01
-9	Rv1161	-9	0	A	T	0.041	7.084525e-03	5.822931e-02	3.825856e-01	9.031969e-01
-9	Rv3509c	-9	0	A	T	0.019	2.950879e-01	7.606714e-02	3.730185e-01	1.141642e-04
-9	Rv0341	-9	0	A	T	0.041	3.310978e-02	6.486060e-02	3.812897e-01	6.098715e-01
-9	Rv0343	-9	0	A	T	0.013	1.043294e-01	9.244307e-02	3.766046e-01	2.594437e-01
-9	Rv0342	-9	0	A	T	0.075	1.199347e-01	7.600524e-02	3.902870e-01	1.150011e-01
-9	Rv2438c	-9	0	A	T	0.075	-4.451977e-02	7.080344e-02	3.799949e-01	5.296889e-01
-9	Rv0162c	-9	0	A	T	0.026	-8.494991e-02	7.266084e-02	3.842391e-01	2.427311e-01
-9	Rv2853	-9	0	A	T	0.372	6.753653e-03	3.700210e-02	3.731147e-01	8.552244e-01
-9	Rv2856	-9	0	A	T	0.017	-2.319240e-01	8.460472e-02	4.020812e-01	6.269209e-03
-9	Rv2855	-9	0	A	T	0.023	4.653115e-02	7.227060e-02	3.740495e-01	5.198763e-01
-9	Rv2854	-9	0	A	T	0.067	-1.129144e-02	7.603102e-02	3.831267e-01	8.819804e-01
-9	Rv3339c	-9	0	A	T	0.024	-1.013252e-01	6.747197e-02	3.915137e-01	1.335950e-01
-9	Rv0943c	-9	0	A	T	0.054	-6.132223e-02	6.129256e-02	3.796818e-01	3.174060e-01
-9	Rv0400c	-9	0	A	T	0.043	1.034815e-01	7.235409e-02	3.731641e-01	1.530823e-01
-9	Rv3451	-9	0	A	T	0.136	-1.178122e-01	8.797783e-02	3.731214e-01	1.809488e-01
-9	Rv3452	-9	0	A	T	0.012	-3.486447e-02	9.133765e-02	3.771134e-01	7.027872e-01
-9	Rv3453	-9	0	A	T	0.362	-4.024327e-03	1.076992e-01	3.972297e-01	9.702030e-01
-9	Rv3454	-9	0	A	T	0.041	-5.575195e-02	5.482875e-02	3.804702e-01	3.095656e-01
-9	146	-9	0	A	T	0.011	7.317936e-02	1.636891e-01	3.906411e-01	6.549614e-01
-9	Rv0271c	-9	0	A	T	0.048	-1.154342e-01	6.431352e-02	4.093913e-01	7.308615e-02
-9	Rv0874c	-9	0	A	T	0.217	2.066949e-02	8.917623e-02	3.796946e-01	8.167715e-01
-9	Rv2823c	-9	0	A	T	0.423	-2.773425e-02	5.800964e-02	3.782226e-01	6.327233e-01
-9	Rv1630	-9	0	A	T	0.030	4.689902e-02	6.538260e-02	3.834457e-01	4.734165e-01
-9	2710	-9	0	A	T	0.046	-1.652620e-01	2.145159e-01	3.897610e-01	4.413133e-01
-9	2719	-9	0	A	T	0.039	-9.199019e-02	9.368199e-02	4.159903e-01	3.264524e-01
-9	Rv3063	-9	0	A	T	0.489	6.912224e-02	2.817785e-01	3.985770e-01	8.062873e-01
-9	Rv3062	-9	0	A	T	0.489	6.912224e-02	2.817785e-01	3.985770e-01	8.062873e-01
-9	Rv0792c	-9	0	A	T	0.017	-4.014281e-02	8.551894e-02	3.839822e-01	6.389213e-01
-9	Rv1900c	-9	0	A	T	0.468	1.713292e-01	1.372923e-01	3.863689e-01	2.124598e-01
-9	Rv3201c	-9	0	A	T	0.219	7.944534e-02	6.412195e-02	3.529502e-01	2.157517e-01
-9	Rv2712c	-9	0	A	T	0.188	2.883166e-03	5.538405e-02	3.876246e-01	9.584969e-01
-9	Rv2381c	-9	0	A	T	0.022	3.175082e-03	6.945988e-02	3.798596e-01	9.635530e-01
-9	820	-9	0	A	T	0.362	-8.408661e-03	9.692378e-02	3.944872e-01	9.308896e-01
-9	Rv2124c	-9	0	A	T	0.108	8.781839e-03	4.084576e-02	3.878106e-01	8.298270e-01
-9	1713	-9	0	A	T	0.018	-1.418231e-02	7.961350e-02	3.815714e-01	8.586625e-01
-9	1710	-9	0	A	T	0.026	-9.582645e-02	1.677144e-01	3.757596e-01	5.679259e-01
-9	Rv1736c	-9	0	A	T	0.071	-5.200915e-02	6.988639e-02	3.783501e-01	4.569963e-01
-9	1714	-9	0	A	T	0.028	1.205882e-03	7.185476e-02	3.822046e-01	9.866149e-01
-9	Rv2226	-9	0	A	T	0.472	3.834756e-02	1.583674e-01	3.936415e-01	8.087370e-01
-9	Rv2227	-9	0	A	T	0.062	1.240440e-01	8.851799e-02	3.942154e-01	1.615343e-01
-9	Rv2220	-9	0	A	T	0.024	-1.392544e-02	1.318754e-01	3.827949e-01	9.159322e-01
-9	Rv3041c	-9	0	A	T	0.015	-6.548159e-02	9.866843e-02	3.960786e-01	5.071209e-01
-9	Rv0215c	-9	0	A	T	0.069	-4.916611e-02	9.353850e-02	3.752345e-01	5.993080e-01
-9	Rv2088	-9	0	A	T	0.220	-1.901433e-02	6.417027e-02	3.963040e-01	7.670768e-01
-9	3012	-9	0	A	T	0.010	1.096678e-01	1.024158e-01	3.588288e-01	2.846071e-01
-9	Rv2082	-9	0	A	T	0.486	1.950613e-01	1.583346e-01	3.833742e-01	2.183599e-01
-9	Rv2083	-9	0	A	T	0.490	4.171737e-02	2.774273e-01	3.936873e-01	8.805122e-01
-9	Rv2084	-9	0	A	T	0.283	1.634738e-01	8.303368e-02	3.529580e-01	4.935586e-02
-9	Rv1758	-9	0	A	T	0.126	-6.542593e-02	5.234861e-02	3.692678e-01	2.117665e-01
-9	Rv1751	-9	0	A	T	0.016	-6.085493e-02	8.533839e-02	3.774150e-01	4.760096e-01
-9	Rv3667	-9	0	A	T	0.033	-9.686425e-02	5.854365e-02	3.653956e-01	9.844039e-02
-9	Rv0482	-9	0	A	T	0.019	1.346148e-01	8.130757e-02	3.671324e-01	9.822534e-02
-9	Rv0486	-9	0	A	T	0.199	-2.346196e-02	6.330807e-02	3.889602e-01	7.110426e-01
-9	Rv0487	-9	0	A	T	0.016	9.777519e-03	8.725104e-02	3.797401e-01	9.108050e-01
-9	Rv3669	-9	0	A	T	0.011	2.757716e-02	1.062010e-01	3.810254e-01	7.951914e-01
-9	Rv1032c	-9	0	A	T	0.062	-3.786066e-02	7.832451e-02	3.769714e-01	6.289687e-01
[truncated: 1,431 more rows]
