# Supplementary material for: GWAS for quantitative resistance phenotypes in Mycobacterium tuberculosis reveals resistance genes and regulatory regions
Source: Nat Commun. 2019 May 13;10:2128. doi: 10.1038/s41467-019-10110-6 (PMC6513847; doi:10.1038/s41467-019-10110-6)
Supplement: Supplementary file 12 — Source Data [file 41467_2019_10110_MOESM12_ESM.zip › 9-Source Data Folder/gene_eta.assoc.txt]

chr	rs	ps	n_miss	allele1	allele0	af	beta	se	l_remle	p_wald
-9	Rv0001	-9	0	A	T	0.075	7.991550e+01	3.198637e+01	2.058474e+00	1.261141e-02
-9	Rv0004	-9	0	A	T	0.010	3.197602e+01	6.577946e+01	2.136129e+00	6.269808e-01
-9	Rv0005	-9	0	A	T	0.046	-1.395272e+01	4.268552e+01	2.122507e+00	7.438231e-01
-9	Rv0006	-9	0	A	T	0.045	1.059039e+02	3.093891e+01	2.055951e+00	6.408152e-04
-9	Rv0008c	-9	0	A	T	0.498	-9.361116e+00	2.302379e+02	2.136891e+00	9.675751e-01
-9	Rv0010c	-9	0	A	T	0.019	6.371012e+01	7.643970e+01	2.113953e+00	4.047508e-01
-9	Rv0012	-9	0	A	T	0.499	6.573720e+01	4.917438e+02	2.142434e+00	8.936772e-01
-9	Rv0013	-9	0	A	T	0.062	-1.258661e+00	1.005386e+02	2.127786e+00	9.900135e-01
-9	Rv0014c	-9	0	A	T	0.083	-4.685302e+01	5.576027e+01	2.111382e+00	4.009358e-01
-9	Rv0015c	-9	0	A	T	0.200	9.704539e+01	5.839423e+01	2.131787e+00	9.680133e-02
-9	Rv0018c	-9	0	A	T	0.486	-1.756403e+01	7.624558e+01	2.127515e+00	8.178514e-01
-9	Rv0020c	-9	0	A	T	0.013	-5.232090e+01	6.046416e+01	2.113874e+00	3.870405e-01
-9	Rv0021c	-9	0	A	T	0.056	-8.628560e+01	5.697883e+01	2.146233e+00	1.302091e-01
-9	Rv0023	-9	0	A	T	0.021	-1.813514e+01	8.411304e+01	2.121057e+00	8.293338e-01
-9	Rv0024	-9	0	A	T	0.058	1.807202e+01	9.409155e+01	2.123926e+00	8.477220e-01
-9	Rv0025	-9	0	A	T	0.157	-1.188064e+02	1.034052e+02	2.125003e+00	2.508157e-01
-9	Rv0026	-9	0	A	T	0.179	2.037773e+01	5.875009e+01	2.124682e+00	7.287632e-01
-9	Rv0029	-9	0	A	T	0.027	3.060777e+01	4.250917e+01	2.129465e+00	4.716523e-01
-9	Rv0030	-9	0	A	T	0.216	-8.422857e+00	8.719907e+01	2.128183e+00	9.230659e-01
-9	Rv0032	-9	0	A	T	0.373	1.200644e+01	4.193496e+01	2.123532e+00	7.746908e-01
-9	Rv0035	-9	0	A	T	0.216	9.285882e+01	5.788388e+01	2.132258e+00	1.089348e-01
-9	Rv0036c	-9	0	A	T	0.025	-7.612030e+00	6.261287e+01	2.122889e+00	9.032582e-01
-9	Rv0037c	-9	0	A	T	0.044	-4.416003e+01	7.007086e+01	2.129266e+00	5.286743e-01
-9	Rv0039c	-9	0	A	T	0.058	1.819974e+01	1.577933e+02	2.127585e+00	9.081961e-01
-9	Rv0041	-9	0	A	T	0.075	-2.188831e+01	4.572335e+01	2.116508e+00	6.322333e-01
-9	Rv0042c	-9	0	A	T	0.027	5.837916e+01	4.995315e+01	2.126398e+00	2.427720e-01
-9	Rv0045c	-9	0	A	T	0.087	-6.747244e+01	5.929875e+01	2.108173e+00	2.554212e-01
-9	Rv0046c	-9	0	A	T	0.214	1.060303e+02	6.764011e+01	2.120674e+00	1.172538e-01
-9	Rv0048c	-9	0	A	T	0.059	-2.542898e+01	9.705413e+01	2.128353e+00	7.933613e-01
-9	Rv0050	-9	0	A	T	0.443	-3.662417e+01	3.622887e+01	2.142764e+00	3.122686e-01
-9	Rv0058	-9	0	A	T	0.489	6.349551e+01	8.240469e+01	2.123606e+00	4.411399e-01
-9	Rv0059	-9	0	A	T	0.223	-3.979680e+01	7.252158e+01	2.124077e+00	5.832765e-01
-9	Rv0060	-9	0	A	T	0.010	4.926134e+01	7.016690e+01	2.115560e+00	4.827820e-01
-9	Rv0061	-9	0	A	T	0.056	-9.760010e+01	1.235639e+02	2.135295e+00	4.297610e-01
-9	Rv0062	-9	0	A	T	0.128	1.341587e+01	6.921735e+01	2.131610e+00	8.463487e-01
-9	Rv0063	-9	0	A	T	0.083	8.348805e+01	6.983081e+01	2.122795e+00	2.321049e-01
-9	Rv0067c	-9	0	A	T	0.015	5.034157e+01	1.804934e+02	2.136757e+00	7.803626e-01
-9	Rv0068	-9	0	A	T	0.500	-2.869710e+01	4.925236e+02	2.138802e+00	9.535472e-01
-9	Rv0069c	-9	0	A	T	0.011	-2.822808e+01	7.145348e+01	2.126897e+00	6.928742e-01
-9	Rv0070c	-9	0	A	T	0.027	4.617957e+01	5.529598e+01	2.124863e+00	4.038130e-01
-9	Rv0071	-9	0	A	T	0.137	-2.398124e+01	2.414684e+01	2.102003e+00	3.208467e-01
-9	Rv0074	-9	0	A	T	0.161	-7.389423e+01	7.035431e+01	2.130432e+00	2.937905e-01
-9	Rv0075	-9	0	A	T	0.030	-6.834723e+01	6.900893e+01	2.121256e+00	3.221784e-01
-9	Rv0077c	-9	0	A	T	0.021	6.263095e+01	6.581173e+01	2.126572e+00	3.414623e-01
-9	Rv0078	-9	0	A	T	0.021	-4.590401e+01	1.153820e+02	2.128533e+00	6.908180e-01
-9	Rv0078A	-9	0	A	T	0.055	8.987340e+01	1.729900e+02	2.124548e+00	6.034900e-01
-9	Rv0083	-9	0	A	T	0.024	-2.641395e+01	5.867096e+01	2.119746e+00	6.526463e-01
-9	Rv0084	-9	0	A	T	0.032	1.655749e+01	4.130399e+01	2.119249e+00	6.885899e-01
-9	Rv0085	-9	0	A	T	0.015	4.985032e+01	1.207459e+02	2.115297e+00	6.797900e-01
-9	Rv0086	-9	0	A	T	0.129	-1.118795e+02	9.142469e+01	2.114057e+00	2.212995e-01
-9	Rv0087	-9	0	A	T	0.051	-1.537727e+01	6.220979e+01	2.125276e+00	8.048093e-01
-9	Rv0088	-9	0	A	T	0.021	-1.118506e+02	9.586219e+01	2.124895e+00	2.435355e-01
-9	Rv0090	-9	0	A	T	0.012	3.232375e+01	6.840929e+01	2.127612e+00	6.366545e-01
-9	Rv0092	-9	0	A	T	0.095	1.776355e+01	5.985790e+01	2.132843e+00	7.667010e-01
-9	Rv0093c	-9	0	A	T	0.011	4.905553e+01	7.014144e+01	2.133330e+00	4.844538e-01
-9	Rv0094c	-9	0	A	T	0.136	-2.107304e+00	3.156848e+01	2.124760e+00	9.467894e-01
-9	Rv0095c	-9	0	A	T	0.324	-5.839117e+01	4.042087e+01	2.110340e+00	1.488444e-01
-9	Rv0096	-9	0	A	T	0.180	-3.224375e+01	8.306864e+01	2.130498e+00	6.979700e-01
-9	Rv0097	-9	0	A	T	0.113	2.404769e+01	1.275889e+02	2.137191e+00	8.505348e-01
-9	Rv0099	-9	0	A	T	0.020	-2.368409e+00	5.133324e+01	2.122273e+00	9.632082e-01
-9	Rv0101	-9	0	A	T	0.098	8.746572e+01	3.438398e+01	2.190277e+00	1.109370e-02
-9	Rv0102	-9	0	A	T	0.013	-1.260721e+01	6.201920e+01	2.118710e+00	8.389523e-01
-9	Rv0103c	-9	0	A	T	0.488	5.512298e+01	6.891660e+01	2.109490e+00	4.239602e-01
-9	Rv0104	-9	0	A	T	0.082	3.977604e+01	4.655024e+01	2.124857e+00	3.930169e-01
-9	Rv0109	-9	0	A	T	0.482	1.595035e+01	6.129587e+01	2.134687e+00	7.947408e-01
-9	Rv0110	-9	0	A	T	0.019	-1.171007e+02	7.691975e+01	2.097545e+00	1.281860e-01
-9	Rv0111	-9	0	A	T	0.034	5.570756e+01	6.025153e+01	2.113891e+00	3.553738e-01
-9	Rv0113	-9	0	A	T	0.050	3.908833e+01	7.261941e+01	2.129729e+00	5.904982e-01
-9	Rv0114	-9	0	A	T	0.034	5.230172e+01	8.271933e+01	2.129216e+00	5.273283e-01
-9	Rv0115	-9	0	A	T	0.060	1.122322e+01	8.194468e+01	2.124240e+00	8.910853e-01
-9	Rv0117	-9	0	A	T	0.055	1.604865e+01	8.070755e+01	2.123648e+00	8.424151e-01
-9	Rv0118c	-9	0	A	T	0.068	-3.834190e+01	6.043655e+01	2.123205e+00	5.259339e-01
-9	Rv0120c	-9	0	A	T	0.498	3.797864e+02	2.889535e+02	2.116839e+00	1.889862e-01
-9	Rv0121c	-9	0	A	T	0.025	-9.407421e+00	7.892525e+01	2.127268e+00	9.051421e-01
-9	Rv0124	-9	0	A	T	0.379	1.528125e+01	2.209590e+01	2.135087e+00	4.893339e-01
-9	Rv0125	-9	0	A	T	0.015	-1.802619e+00	5.777107e+01	2.124162e+00	9.751131e-01
-9	Rv0127	-9	0	A	T	0.495	-1.208614e+02	1.181386e+02	2.133392e+00	3.064973e-01
-9	Rv0131c	-9	0	A	T	0.029	1.020523e+02	5.820158e+01	2.115710e+00	7.979103e-02
-9	Rv0132c	-9	0	A	T	0.040	8.060777e+01	7.064077e+01	2.131509e+00	2.540649e-01
-9	Rv0133	-9	0	A	T	0.017	2.774969e+01	1.067899e+02	2.130157e+00	7.950229e-01
-9	Rv0134	-9	0	A	T	0.282	-1.259060e+02	5.758397e+01	2.099560e+00	2.897881e-02
-9	Rv0136	-9	0	A	T	0.080	6.965236e+01	5.835514e+01	2.108532e+00	2.328793e-01
-9	Rv0139	-9	0	A	T	0.025	2.241409e+01	4.520854e+01	2.120851e+00	6.201336e-01
-9	Rv0140	-9	0	A	T	0.025	1.368957e+02	8.127460e+01	2.104514e+00	9.237953e-02
-9	Rv0143c	-9	0	A	T	0.104	1.025068e+02	6.338268e+01	2.103831e+00	1.060906e-01
-9	Rv0145	-9	0	A	T	0.103	-1.674768e-01	3.486985e+01	2.121158e+00	9.961687e-01
-9	Rv0149	-9	0	A	T	0.057	-5.475177e+01	8.656435e+01	2.134454e+00	5.271855e-01
-9	Rv0151c	-9	0	A	T	0.292	3.492927e+01	4.946832e+01	2.127599e+00	4.802708e-01
-9	Rv0152c	-9	0	A	T	0.222	-9.755810e+01	6.887942e+01	2.157690e+00	1.569368e-01
-9	Rv0154c	-9	0	A	T	0.042	-1.132775e+02	9.673155e+01	2.101640e+00	2.418176e-01
-9	Rv0155	-9	0	A	T	0.011	-1.137544e+02	6.568924e+01	2.110082e+00	8.359030e-02
-9	Rv0158	-9	0	A	T	0.121	1.084496e+02	7.135140e+01	2.164031e+00	1.287979e-01
-9	Rv0159c	-9	0	A	T	0.499	-2.512165e+02	3.028236e+02	2.143698e+00	4.069457e-01
-9	Rv0160c	-9	0	A	T	0.020	-6.222567e+01	8.533009e+01	2.143082e+00	4.660044e-01
-9	Rv0161	-9	0	A	T	0.018	2.241158e+01	4.742539e+01	2.125826e+00	6.366119e-01
-9	Rv0162c	-9	0	A	T	0.021	-5.374911e+01	5.600216e+01	2.135913e+00	3.373705e-01
-9	Rv0163	-9	0	A	T	0.015	7.667673e+01	6.050866e+01	2.070882e+00	2.053357e-01
-9	Rv0165c	-9	0	A	T	0.060	-4.321352e+01	1.048562e+02	2.141539e+00	6.803258e-01
-9	Rv0166	-9	0	A	T	0.088	-5.806438e+00	6.471369e+01	2.130626e+00	9.285211e-01
-9	Rv0167	-9	0	A	T	0.023	5.530075e+01	1.141043e+02	2.128452e+00	6.280150e-01
-9	Rv0168	-9	0	A	T	0.027	2.334593e+01	9.380540e+01	2.130126e+00	8.035004e-01
-9	Rv0169	-9	0	A	T	0.103	-2.960080e+01	3.396196e+01	2.093411e+00	3.836130e-01
-9	Rv0170	-9	0	A	T	0.114	-4.597388e+01	7.978141e+01	2.132989e+00	5.645586e-01
-9	Rv0171	-9	0	A	T	0.030	-1.456680e+01	5.620479e+01	2.123334e+00	7.955470e-01
-9	Rv0172	-9	0	A	T	0.312	1.101793e+02	6.495159e+01	2.162269e+00	9.009027e-02
-9	Rv0173	-9	0	A	T	0.023	-4.309791e+01	5.752788e+01	2.136037e+00	4.539084e-01
-9	Rv0174	-9	0	A	T	0.496	-8.276695e+01	1.434989e+02	2.133570e+00	5.642010e-01
-9	Rv0175	-9	0	A	T	0.221	-1.348205e+01	8.838352e+01	2.130530e+00	8.787871e-01
-9	Rv0180c	-9	0	A	T	0.033	-4.717696e+01	5.759465e+01	2.139205e+00	4.128848e-01
-9	Rv0181c	-9	0	A	T	0.219	-1.798319e+02	1.082689e+02	2.164556e+00	9.698711e-02
-9	Rv0182c	-9	0	A	T	0.056	-1.792105e+02	1.195755e+02	2.130687e+00	1.342162e-01
-9	Rv0186	-9	0	A	T	0.016	2.219842e+01	6.191256e+01	2.128372e+00	7.200005e-01
-9	Rv0187	-9	0	A	T	0.025	1.767923e+01	6.706889e+01	2.127706e+00	7.921361e-01
-9	Rv0191	-9	0	A	T	0.058	4.564430e+00	8.883048e+01	2.122664e+00	9.590286e-01
-9	Rv0192	-9	0	A	T	0.497	-1.830457e+02	1.553915e+02	2.138994e+00	2.390509e-01
-9	Rv0193c	-9	0	A	T	0.491	-2.110530e+01	9.277741e+01	2.127554e+00	8.200879e-01
-9	Rv0194	-9	0	A	T	0.498	4.588643e+01	1.642422e+02	2.125710e+00	7.800006e-01
-9	Rv0195	-9	0	A	T	0.012	-1.158356e+02	6.613711e+01	2.158274e+00	8.013169e-02
-9	Rv0197	-9	0	A	T	0.497	1.108070e+02	1.094045e+02	2.128318e+00	3.113562e-01
-9	Rv0198c	-9	0	A	T	0.034	2.684740e+01	6.254540e+01	2.118459e+00	6.678230e-01
-9	Rv0202c	-9	0	A	T	0.021	-5.325395e+01	4.734381e+01	2.091648e+00	2.608905e-01
-9	Rv0204c	-9	0	A	T	0.033	-1.995385e+02	8.455342e+01	2.125332e+00	1.844322e-02
-9	Rv0205	-9	0	A	T	0.035	2.063874e+02	8.483552e+01	2.152346e+00	1.513226e-02
-9	Rv0206c	-9	0	A	T	0.060	3.096408e+01	6.190476e+01	2.126943e+00	6.170362e-01
-9	Rv0209	-9	0	A	T	0.082	-9.276617e+01	7.529459e+01	2.131993e+00	2.181812e-01
-9	Rv0210	-9	0	A	T	0.077	-1.134045e+02	1.041315e+02	2.135580e+00	2.763566e-01
-9	Rv0211	-9	0	A	T	0.017	3.921801e+01	5.086164e+01	2.115371e+00	4.408200e-01
-9	Rv0213c	-9	0	A	T	0.012	6.923470e+01	6.270695e+01	2.135398e+00	2.697777e-01
-9	Rv0214	-9	0	A	T	0.024	-1.042558e+02	7.161319e+01	2.154262e+00	1.457118e-01
-9	Rv0215c	-9	0	A	T	0.023	5.208207e+01	6.857488e+01	2.125351e+00	4.477118e-01
-9	Rv0217c	-9	0	A	T	0.015	5.294045e+01	6.726825e+01	2.133761e+00	4.314387e-01
-9	Rv0218	-9	0	A	T	0.497	-9.817008e+01	1.574704e+02	2.143742e+00	5.331307e-01
-9	Rv0221	-9	0	A	T	0.067	6.539382e+01	7.097138e+01	2.140583e+00	3.570263e-01
-9	Rv0223c	-9	0	A	T	0.059	1.204676e+02	9.000408e+01	2.122451e+00	1.810046e-01
-9	Rv0226c	-9	0	A	T	0.059	-7.008295e+01	8.397231e+01	2.108195e+00	4.041161e-01
-9	Rv0227c	-9	0	A	T	0.012	2.127192e+02	7.010287e+01	2.011266e+00	2.463586e-03
-9	Rv0231	-9	0	A	T	0.027	-5.045015e+01	8.376603e+01	2.131488e+00	5.471084e-01
-9	Rv0233	-9	0	A	T	0.499	1.444449e+02	3.291227e+02	2.140306e+00	6.608307e-01
-9	Rv0235c	-9	0	A	T	0.048	-4.051561e+01	5.088102e+01	2.115399e+00	4.260305e-01
-9	Rv0236c	-9	0	A	T	0.400	-2.925722e+01	7.014631e+01	2.131239e+00	6.766904e-01
-9	Rv0237	-9	0	A	T	0.046	4.374748e+01	7.738946e+01	2.138470e+00	5.719853e-01
-9	Rv0239	-9	0	A	T	0.013	8.761716e+01	1.346204e+02	2.133166e+00	5.152740e-01
-9	Rv0244c	-9	0	A	T	0.104	-6.821823e+01	5.467787e+01	2.089877e+00	2.124137e-01
-9	Rv0245	-9	0	A	T	0.053	-1.918402e+01	8.570586e+01	2.128407e+00	8.229245e-01
-9	Rv0252	-9	0	A	T	0.098	-7.649662e+01	5.236990e+01	2.118534e+00	1.443674e-01
-9	Rv0254c	-9	0	A	T	0.013	-1.151390e+02	1.332440e+02	2.125892e+00	3.876990e-01
-9	Rv0255c	-9	0	A	T	0.015	-8.501440e-01	9.024273e+01	2.123611e+00	9.924851e-01
-9	Rv0257	-9	0	A	T	0.017	6.299658e+01	9.631710e+01	2.125423e+00	5.132059e-01
-9	Rv0258c	-9	0	A	T	0.013	6.111102e+01	8.561298e+01	2.139111e+00	4.754902e-01
-9	Rv0259c	-9	0	A	T	0.494	-1.893285e+02	1.110048e+02	2.066160e+00	8.835088e-02
-9	Rv0261c	-9	0	A	T	0.073	4.064074e+01	5.914338e+01	2.118104e+00	4.921208e-01
-9	Rv0263c	-9	0	A	T	0.012	9.646055e+01	6.131511e+01	2.108684e+00	1.159450e-01
-9	Rv0264c	-9	0	A	T	0.218	-1.267886e+02	1.311415e+02	2.150533e+00	3.338407e-01
-9	Rv0266c	-9	0	A	T	0.039	-5.871173e+01	4.613361e+01	2.123668e+00	2.033973e-01
-9	Rv0267	-9	0	A	T	0.028	1.899104e+01	6.677585e+01	2.131152e+00	7.761544e-01
-9	Rv0269c	-9	0	A	T	0.024	5.622386e+01	8.582637e+01	2.126644e+00	5.125399e-01
-9	Rv0270	-9	0	A	T	0.014	1.244034e+02	6.657104e+01	2.122420e+00	6.191056e-02
-9	Rv0271c	-9	0	A	T	0.152	-7.598258e+00	4.894373e+01	2.124000e+00	8.766552e-01
-9	Rv0273c	-9	0	A	T	0.030	-1.151634e+02	7.096322e+01	2.103438e+00	1.048894e-01
-9	Rv0275c	-9	0	A	T	0.031	3.647263e+01	7.041074e+01	2.111136e+00	6.045578e-01
-9	Rv0276	-9	0	A	T	0.017	1.921608e+01	6.096108e+01	2.124325e+00	7.526518e-01
-9	Rv0277c	-9	0	A	T	0.049	2.834988e+01	6.701168e+01	2.138209e+00	6.723303e-01
-9	Rv0278c	-9	0	A	T	0.495	-1.090820e+02	8.056321e+01	2.106043e+00	1.760007e-01
-9	Rv0279c	-9	0	A	T	0.494	-1.468930e+02	8.665317e+01	2.115865e+00	9.030752e-02
-9	Rv0280	-9	0	A	T	0.446	-9.350231e+01	7.796755e+01	2.114651e+00	2.306755e-01
-9	Rv0282	-9	0	A	T	0.064	7.949841e+01	7.322077e+01	2.106403e+00	2.778202e-01
-9	Rv0284	-9	0	A	T	0.498	6.929010e+01	3.211041e+02	2.141968e+00	8.291914e-01
-9	Rv0290	-9	0	A	T	0.060	3.598108e+01	7.849436e+01	2.127969e+00	6.467572e-01
-9	Rv0292	-9	0	A	T	0.498	6.185527e+01	2.492550e+02	2.139807e+00	8.040538e-01
-9	Rv0297	-9	0	A	T	0.051	-4.573079e+01	4.443855e+01	2.103916e+00	3.036556e-01
-9	Rv0298	-9	0	A	T	0.041	3.865239e+01	1.595379e+02	2.132080e+00	8.086079e-01
-9	Rv0302	-9	0	A	T	0.048	-1.905254e+02	1.245208e+02	2.123274e+00	1.262705e-01
-9	Rv0303	-9	0	A	T	0.011	-6.329798e+01	6.883611e+01	2.117447e+00	3.580000e-01
-9	Rv0304c	-9	0	A	T	0.082	6.092222e+01	3.381462e+01	2.066019e+00	7.185801e-02
-9	Rv0305c	-9	0	A	T	0.499	2.396416e+02	1.589238e+02	2.115412e+00	1.318502e-01
-9	Rv0311	-9	0	A	T	0.069	1.027324e+01	5.400342e+01	2.118000e+00	8.491595e-01
-9	Rv0312	-9	0	A	T	0.011	7.108858e+01	6.543802e+01	2.123021e+00	2.775486e-01
-9	Rv0314c	-9	0	A	T	0.014	2.356767e+01	6.442993e+01	2.118423e+00	7.145898e-01
-9	Rv0315	-9	0	A	T	0.499	1.611755e+02	4.046352e+02	2.138465e+00	6.904649e-01
-9	Rv0317c	-9	0	A	T	0.016	-5.394499e+00	1.107239e+02	2.126670e+00	9.611505e-01
-9	Rv0318c	-9	0	A	T	0.500	-6.825592e+01	2.933427e+02	2.120622e+00	8.160482e-01
-9	Rv0319	-9	0	A	T	0.141	3.643993e+01	9.456265e+01	2.124823e+00	7.000466e-01
-9	Rv0321	-9	0	A	T	0.014	1.075502e+02	1.589790e+02	2.129483e+00	4.988537e-01
-9	Rv0323c	-9	0	A	T	0.498	8.682534e+01	1.729572e+02	2.124432e+00	6.157589e-01
-9	Rv0324	-9	0	A	T	0.206	-1.451645e+01	8.370842e+01	2.129455e+00	8.623539e-01
-9	Rv0325	-9	0	A	T	0.056	5.526429e+01	1.599567e+02	2.128606e+00	7.297844e-01
-9	Rv0327c	-9	0	A	T	0.038	2.812904e+01	5.107835e+01	2.125632e+00	5.819422e-01
-9	Rv0329c	-9	0	A	T	0.024	2.450083e+01	1.101163e+02	2.124397e+00	8.239639e-01
-9	Rv0331	-9	0	A	T	0.157	-6.757187e+01	6.809368e+01	2.120673e+00	3.212389e-01
-9	Rv0336	-9	0	A	T	0.035	1.893579e+01	5.053416e+01	2.119359e+00	7.079423e-01
-9	Rv0339c	-9	0	A	T	0.012	3.850802e+01	6.213504e+01	2.117245e+00	5.355452e-01
-9	Rv0341	-9	0	A	T	0.046	6.914594e-01	8.090663e+01	2.123909e+00	9.931825e-01
-9	Rv0342	-9	0	A	T	0.012	3.409954e+01	6.439475e+01	2.133019e+00	5.965323e-01
-9	Rv0354c	-9	0	A	T	0.500	-3.686935e+01	5.133670e+02	2.138469e+00	9.427585e-01
-9	Rv0355c	-9	0	A	T	0.352	-3.640697e+00	2.357713e+01	2.121015e+00	8.773081e-01
-9	Rv0359	-9	0	A	T	0.109	8.296321e+01	1.090172e+02	2.126656e+00	4.468047e-01
-9	Rv0362	-9	0	A	T	0.058	-2.787694e+01	7.652658e+01	2.146805e+00	7.157165e-01
-9	Rv0365c	-9	0	A	T	0.115	-2.653596e+00	9.116394e+01	2.127796e+00	9.767835e-01
-9	Rv0366c	-9	0	A	T	0.218	-1.005854e+02	1.418253e+02	2.145318e+00	4.783294e-01
-9	Rv0368c	-9	0	A	T	0.172	5.906736e+01	9.181315e+01	2.124860e+00	5.201279e-01
-9	Rv0370c	-9	0	A	T	0.023	2.243838e+00	7.303151e+01	2.124864e+00	9.754947e-01
-9	Rv0371c	-9	0	A	T	0.083	1.055930e+02	1.013701e+02	2.122640e+00	2.977855e-01
-9	Rv0373c	-9	0	A	T	0.021	2.442911e+01	4.631758e+01	2.114858e+00	5.979978e-01
-9	Rv0376c	-9	0	A	T	0.241	7.255717e+01	3.484878e+01	2.105087e+00	3.755469e-02
-9	Rv0380c	-9	0	A	T	0.172	2.580454e+01	7.127467e+01	2.125083e+00	7.173849e-01
-9	Rv0381c	-9	0	A	T	0.037	1.480018e+02	1.454163e+02	2.122197e+00	3.089936e-01
-9	Rv0386	-9	0	A	T	0.052	1.802480e+01	4.365320e+01	2.124388e+00	6.797491e-01
-9	Rv0389	-9	0	A	T	0.028	9.176737e+00	9.554142e+01	2.126233e+00	9.234975e-01
-9	Rv0392c	-9	0	A	T	0.041	3.988469e+01	6.526470e+01	2.120936e+00	5.412379e-01
-9	Rv0395	-9	0	A	T	0.498	1.370823e+02	2.396309e+02	2.131154e+00	5.673941e-01
-9	Rv0398c	-9	0	A	T	0.054	-2.501761e+01	2.001274e+02	2.130831e+00	9.005384e-01
-9	Rv0399c	-9	0	A	T	0.081	-5.313529e+01	6.551941e+01	2.110717e+00	4.175394e-01
-9	Rv0400c	-9	0	A	T	0.153	1.420831e+02	8.032172e+01	2.174599e+00	7.716762e-02
-9	Rv0402c	-9	0	A	T	0.023	-4.863461e+01	4.777652e+01	2.137555e+00	3.089077e-01
-9	Rv0403c	-9	0	A	T	0.068	-2.414744e+01	3.151152e+01	2.104945e+00	4.436497e-01
-9	Rv0404	-9	0	A	T	0.089	2.000701e+01	5.370231e+01	2.115759e+00	7.095481e-01
-9	Rv0405	-9	0	A	T	0.243	-3.818626e+01	6.428236e+01	2.126006e+00	5.526008e-01
-9	Rv0407	-9	0	A	T	0.112	-2.444258e+01	1.446001e+02	2.131189e+00	8.657979e-01
-9	Rv0408	-9	0	A	T	0.059	-3.439457e+01	1.185527e+02	2.127903e+00	7.717755e-01
-9	Rv0410c	-9	0	A	T	0.017	5.268843e+01	5.539818e+01	2.113363e+00	3.417577e-01
-9	Rv0412c	-9	0	A	T	0.431	1.128385e+02	8.279165e+01	2.137382e+00	1.731701e-01
-9	Rv0415	-9	0	A	T	0.148	-1.055551e+01	5.896063e+01	2.125075e+00	8.579480e-01
-9	Rv0416	-9	0	A	T	0.012	3.455299e+01	3.457096e+02	2.148360e+00	9.204028e-01
-9	Rv0417	-9	0	A	T	0.500	-1.098188e+02	6.258956e+02	2.141252e+00	8.607497e-01
-9	Rv0419	-9	0	A	T	0.072	9.937331e+01	5.736779e+01	2.055352e+00	8.349962e-02
-9	Rv0421c	-9	0	A	T	0.041	-1.475102e+02	2.080087e+02	2.127731e+00	4.783705e-01
-9	Rv0422c	-9	0	A	T	0.018	-9.261004e+01	9.828485e+01	2.124875e+00	3.462537e-01
-9	Rv0423c	-9	0	A	T	0.017	1.315320e+02	1.078568e+02	2.137424e+00	2.228986e-01
-9	Rv0425c	-9	0	A	T	0.496	1.221796e+01	1.414874e+02	2.132331e+00	9.312001e-01
-9	Rv0428c	-9	0	A	T	0.061	-1.231246e+02	9.925399e+01	2.137282e+00	2.150397e-01
-9	Rv0435c	-9	0	A	T	0.029	1.537980e+01	5.676252e+01	2.124181e+00	7.864775e-01
-9	Rv0436c	-9	0	A	T	0.212	6.196495e+01	8.759378e+01	2.114653e+00	4.794513e-01
-9	Rv0437c	-9	0	A	T	0.112	-4.366578e+01	1.459627e+02	2.133130e+00	7.648734e-01
-9	Rv0442c	-9	0	A	T	0.047	3.012092e+01	6.280859e+01	2.106516e+00	6.316253e-01
-9	Rv0444c	-9	0	A	T	0.053	-7.336254e+01	9.670571e+01	2.119672e+00	4.482352e-01
-9	Rv0446c	-9	0	A	T	0.218	1.094469e+01	1.127894e+02	2.135577e+00	9.227141e-01
-9	Rv0448c	-9	0	A	T	0.013	-3.960072e+01	1.227850e+02	2.129625e+00	7.471159e-01
-9	Rv0450c	-9	0	A	T	0.015	-5.167315e+01	5.940997e+01	2.126110e+00	3.846037e-01
-9	Rv0452	-9	0	A	T	0.051	-1.277940e+02	9.024012e+01	2.107952e+00	1.569969e-01
-9	Rv0453	-9	0	A	T	0.183	-3.342791e+01	7.598878e+01	2.119306e+00	6.600868e-01
-9	Rv0457c	-9	0	A	T	0.063	-1.795716e-01	6.119610e+01	2.126288e+00	9.976592e-01
-9	Rv0458	-9	0	A	T	0.020	6.038128e+01	7.933725e+01	2.139414e+00	4.467684e-01
-9	Rv0461	-9	0	A	T	0.115	3.578492e+01	6.909594e+01	2.131130e+00	6.046248e-01
-9	Rv0465c	-9	0	A	T	0.059	1.564797e+02	7.993743e+01	2.093660e+00	5.052363e-02
-9	Rv0466	-9	0	A	T	0.055	-2.164064e+02	1.160744e+02	2.152070e+00	6.251980e-02
-9	Rv0469	-9	0	A	T	0.014	7.750485e+01	6.388243e+01	2.103681e+00	2.252828e-01
-9	Rv0470c	-9	0	A	T	0.019	-3.210100e-01	5.190458e+01	2.122663e+00	9.950665e-01
-9	Rv0471c	-9	0	A	T	0.015	1.986548e+01	7.105198e+01	2.116540e+00	7.798410e-01
-9	Rv0472c	-9	0	A	T	0.222	3.103331e+01	6.870627e+01	2.124117e+00	6.515828e-01
-9	Rv0475	-9	0	A	T	0.021	3.939224e+00	5.309483e+01	2.120732e+00	9.408701e-01
-9	Rv0479c	-9	0	A	T	0.012	-4.749730e+00	6.934577e+01	2.124292e+00	9.454046e-01
-9	Rv0484c	-9	0	A	T	0.012	8.263249e+01	8.343091e+01	2.130919e+00	3.221693e-01
-9	Rv0486	-9	0	A	T	0.162	-1.656908e+00	6.155943e+01	2.125497e+00	9.785317e-01
-9	Rv0487	-9	0	A	T	0.013	-3.700061e+01	6.917614e+01	2.122519e+00	5.928380e-01
-9	Rv0492c	-9	0	A	T	0.057	8.991090e+00	1.155737e+02	2.124154e+00	9.380042e-01
-9	Rv0493c	-9	0	A	T	0.274	6.097607e+01	6.551991e+01	2.127372e+00	3.522274e-01
-9	Rv0495c	-9	0	A	T	0.044	-1.927271e+02	8.266082e+01	2.055762e+00	1.989440e-02
-9	Rv0501	-9	0	A	T	0.012	-2.232177e+01	6.994054e+01	2.128693e+00	7.496672e-01
-9	Rv0507	-9	0	A	T	0.498	9.630298e+01	2.853843e+02	2.136851e+00	7.358383e-01
-9	Rv0508	-9	0	A	T	0.035	-8.991997e+01	8.818758e+01	2.118529e+00	3.081085e-01
-9	Rv0513	-9	0	A	T	0.041	4.042891e+01	1.946385e+02	2.131259e+00	8.354895e-01
-9	Rv0515	-9	0	A	T	0.088	4.700834e+01	4.862532e+01	2.124657e+00	3.338713e-01
-9	Rv0522	-9	0	A	T	0.054	9.151029e+01	6.145370e+01	2.121087e+00	1.367330e-01
-9	Rv0527	-9	0	A	T	0.018	-3.272574e+01	8.367636e+01	2.128547e+00	6.957955e-01
-9	Rv0529	-9	0	A	T	0.052	-3.182832e-01	1.078683e+02	2.128251e+00	9.976462e-01
-9	Rv0530	-9	0	A	T	0.050	-2.087564e+02	9.951777e+01	2.137790e+00	3.614809e-02
-9	Rv0532	-9	0	A	T	0.435	-2.005551e+01	3.172121e+01	2.104279e+00	5.273520e-01
-9	Rv0533c	-9	0	A	T	0.044	-2.145694e+01	1.162556e+02	2.128823e+00	8.536008e-01
-9	Rv0536	-9	0	A	T	0.071	-2.370266e+01	5.645942e+01	2.135715e+00	6.746960e-01
-9	Rv0537c	-9	0	A	T	0.059	-2.026407e+01	8.414379e+01	2.123182e+00	8.097318e-01
-9	Rv0538	-9	0	A	T	0.437	6.940544e+01	1.175440e+02	2.115224e+00	5.549943e-01
-9	Rv0540	-9	0	A	T	0.085	-4.948424e+01	8.087571e+01	2.145442e+00	5.407526e-01
-9	Rv0541c	-9	0	A	T	0.025	4.742931e+01	1.032776e+02	2.120065e+00	6.461465e-01
-9	Rv0545c	-9	0	A	T	0.476	1.373986e+02	1.827627e+02	2.133628e+00	4.523309e-01
-9	Rv0548c	-9	0	A	T	0.024	3.021498e+01	1.298358e+02	2.121038e+00	8.160221e-01
-9	Rv0556	-9	0	A	T	0.494	9.263292e+01	1.088387e+02	2.121800e+00	3.948867e-01
-9	Rv0557	-9	0	A	T	0.116	8.433513e+01	7.116820e+01	2.112305e+00	2.362542e-01
-9	Rv0564c	-9	0	A	T	0.018	1.049823e+02	6.862193e+01	2.107937e+00	1.263210e-01
-9	Rv0565c	-9	0	A	T	0.216	6.193795e+01	5.958333e+01	2.151180e+00	2.987791e-01
-9	Rv0566c	-9	0	A	T	0.024	-1.383526e+02	9.703486e+01	2.091713e+00	1.541925e-01
-9	Rv0567	-9	0	A	T	0.019	-1.699701e+01	7.723441e+01	2.129027e+00	8.258548e-01
-9	Rv0568	-9	0	A	T	0.024	-5.413237e+01	1.158764e+02	2.129797e+00	6.404754e-01
-9	Rv0570	-9	0	A	T	0.025	-2.914223e+01	8.298480e+01	2.128552e+00	7.255201e-01
-9	Rv0572c	-9	0	A	T	0.438	1.314678e+02	1.469252e+02	2.134332e+00	3.710814e-01
-9	Rv0574c	-9	0	A	T	0.055	-1.046913e+02	1.166494e+02	2.133256e+00	3.696441e-01
-9	Rv0575c	-9	0	A	T	0.054	7.672289e+01	7.988638e+01	2.129007e+00	3.370528e-01
-9	Rv0576	-9	0	A	T	0.057	-1.510874e+01	9.745664e+01	2.127850e+00	8.768241e-01
-9	Rv0578c	-9	0	A	T	0.199	-1.167848e+01	3.805242e+01	2.121157e+00	7.589703e-01
-9	Rv0584	-9	0	A	T	0.050	1.306127e+01	6.142395e+01	2.123535e+00	8.316438e-01
-9	Rv0588	-9	0	A	T	0.242	6.337727e+01	6.599174e+01	2.147716e+00	3.370620e-01
-9	Rv0589	-9	0	A	T	0.493	-3.491356e+01	1.129360e+02	2.127355e+00	7.572666e-01
-9	Rv0590	-9	0	A	T	0.059	6.144164e+01	1.038487e+02	2.123749e+00	5.542025e-01
-9	Rv0591	-9	0	A	T	0.019	6.505972e+00	7.457615e+01	2.123556e+00	9.304963e-01
-9	Rv0592	-9	0	A	T	0.144	-5.593478e+01	6.244522e+01	2.120706e+00	3.705755e-01
-9	Rv0594	-9	0	A	T	0.059	-2.344048e+01	5.997169e+01	2.134507e+00	6.959727e-01
-9	Rv0603	-9	0	A	T	0.010	-7.454568e+00	7.170451e+01	2.126495e+00	9.172171e-01
-9	Rv0608	-9	0	A	T	0.013	1.148729e+02	2.247690e+02	2.136257e+00	6.093979e-01
-9	Rv0611c	-9	0	A	T	0.016	1.904334e+01	1.224384e+02	2.121127e+00	8.764272e-01
-9	Rv0613c	-9	0	A	T	0.281	7.620496e+01	6.078290e+01	2.136798e+00	2.101935e-01
-9	Rv0619	-9	0	A	T	0.212	2.809849e+01	1.059125e+02	2.131565e+00	7.908260e-01
-9	Rv0620	-9	0	A	T	0.084	-8.650133e+01	6.462154e+01	2.120009e+00	1.809670e-01
-9	Rv0628c	-9	0	A	T	0.012	3.708016e+01	6.195478e+01	2.133131e+00	5.496200e-01
-9	Rv0629c	-9	0	A	T	0.075	-7.075182e+01	5.068531e+01	2.150774e+00	1.630090e-01
-9	Rv0630c	-9	0	A	T	0.067	-4.149098e+00	4.292430e+01	2.124790e+00	9.230124e-01
-9	Rv0631c	-9	0	A	T	0.268	6.593425e-01	5.559072e+01	2.127309e+00	9.905388e-01
-9	Rv0638	-9	0	A	T	0.055	-4.431610e+00	1.086184e+02	2.131148e+00	9.674625e-01
-9	Rv0641	-9	0	A	T	0.051	-8.741356e+01	8.225507e+01	2.133399e+00	2.881318e-01
-9	Rv0642c	-9	0	A	T	0.191	-3.165297e+01	1.117737e+02	2.139106e+00	7.770830e-01
-9	Rv0644c	-9	0	A	T	0.054	-7.487055e+01	2.357769e+02	2.140796e+00	7.508844e-01
-9	Rv0646c	-9	0	A	T	0.018	-8.502577e+00	8.981868e+01	2.120546e+00	9.245981e-01
-9	Rv0647c	-9	0	A	T	0.024	1.282792e+02	5.682319e+01	2.024803e+00	2.416008e-02
-9	Rv0648	-9	0	A	T	0.036	-5.601208e+00	3.860986e+01	2.122872e+00	8.846791e-01
-9	Rv0654	-9	0	A	T	0.012	-7.358453e+01	6.409541e+01	2.138444e+00	2.511845e-01
-9	Rv0655	-9	0	A	T	0.222	-1.763265e+01	8.697138e+01	2.127036e+00	8.393729e-01
-9	Rv0656c	-9	0	A	T	0.017	6.180604e+01	7.093457e+01	2.116899e+00	3.837638e-01
-9	Rv0658c	-9	0	A	T	0.498	1.246723e+02	1.982304e+02	2.128939e+00	5.295204e-01
-9	Rv0663	-9	0	A	T	0.099	-8.606110e+01	4.512591e+01	2.118044e+00	5.674874e-02
-9	Rv0667	-9	0	A	T	0.383	1.095826e+02	2.243993e+01	1.831212e+00	1.187799e-06
-9	Rv0668	-9	0	A	T	0.276	6.203015e+01	2.455651e+01	2.128421e+00	1.166785e-02
-9	Rv0669c	-9	0	A	T	0.020	1.014448e+02	5.181420e+01	2.156028e+00	5.048489e-02
-9	Rv0670	-9	0	A	T	0.192	2.928994e+01	1.057955e+02	2.126293e+00	7.819411e-01
-9	Rv0673	-9	0	A	T	0.057	8.399770e+01	8.162945e+01	2.152805e+00	3.036872e-01
-9	Rv0676c	-9	0	A	T	0.497	1.957065e+02	1.652092e+02	2.109225e+00	2.364177e-01
-9	Rv0678	-9	0	A	T	0.031	-3.938818e+00	6.507353e+01	2.122031e+00	9.517449e-01
-9	Rv0679c	-9	0	A	T	0.054	-6.592449e+01	2.231565e+02	2.140101e+00	7.677270e-01
-9	Rv0682	-9	0	A	T	0.063	1.091022e+01	3.517523e+01	2.114308e+00	7.564889e-01
-9	Rv0683	-9	0	A	T	0.018	-1.621331e+02	3.671969e+02	2.144524e+00	6.589019e-01
-9	Rv0687	-9	0	A	T	0.017	1.635459e+02	1.304351e+02	2.116885e+00	2.101480e-01
-9	Rv0688	-9	0	A	T	0.157	-9.337052e+01	1.090331e+02	2.122057e+00	3.919798e-01
-9	Rv0690c	-9	0	A	T	0.012	3.323514e+01	6.607016e+01	2.128933e+00	6.150396e-01
-9	Rv0691c	-9	0	A	T	0.054	3.761342e+01	8.050913e+01	2.131456e+00	6.404479e-01
-9	Rv0693	-9	0	A	T	0.011	2.679455e+01	7.291685e+01	2.129913e+00	7.133372e-01
-9	Rv0694	-9	0	A	T	0.032	-8.378076e+01	6.330381e+01	2.111588e+00	1.859380e-01
-9	Rv0695	-9	0	A	T	0.024	7.700116e+01	1.201022e+02	2.127613e+00	5.215640e-01
-9	Rv0696	-9	0	A	T	0.227	-1.315911e+02	6.975843e+01	2.093690e+00	5.949152e-02
-9	Rv0697	-9	0	A	T	0.083	-1.129245e+01	7.454853e+01	2.127955e+00	8.796249e-01
-9	Rv0698	-9	0	A	T	0.023	2.816385e+01	7.977793e+01	2.127892e+00	7.241311e-01
-9	Rv0699	-9	0	A	T	0.053	-1.769029e+02	2.709885e+02	2.141891e+00	5.140100e-01
-9	Rv0703	-9	0	A	T	0.021	-4.484312e+01	4.120334e+01	2.096825e+00	2.766710e-01
-9	Rv0711	-9	0	A	T	0.018	-3.837558e+01	5.560029e+01	2.116254e+00	4.902028e-01
-9	Rv0716	-9	0	A	T	0.042	-6.717254e+01	1.513404e+02	2.123282e+00	6.572328e-01
-9	Rv0717	-9	0	A	T	0.138	8.545405e+01	1.182124e+02	2.122856e+00	4.698951e-01
-9	Rv0721	-9	0	A	T	0.029	-7.650061e+01	1.791715e+02	2.134509e+00	6.694809e-01
-9	Rv0725c	-9	0	A	T	0.019	3.156941e+01	9.846424e+01	2.128852e+00	7.485573e-01
-9	Rv0726c	-9	0	A	T	0.012	1.997182e+01	7.009098e+01	2.127433e+00	7.757396e-01
-9	Rv0727c	-9	0	A	T	0.429	9.622297e+01	1.052887e+02	2.130905e+00	3.609601e-01
-9	Rv0728c	-9	0	A	T	0.066	6.133503e+01	6.937302e+01	2.114817e+00	3.768061e-01
-9	Rv0731c	-9	0	A	T	0.012	-6.929132e+00	6.528608e+01	2.123537e+00	9.154936e-01
-9	Rv0732	-9	0	A	T	0.112	4.226414e+01	6.839077e+01	2.143834e+00	5.367090e-01
-9	Rv0737	-9	0	A	T	0.019	-5.089893e+01	1.272118e+02	2.131953e+00	6.891475e-01
-9	Rv0739	-9	0	A	T	0.089	2.040411e+01	9.601114e+01	2.129363e+00	8.317400e-01
-9	Rv0741	-9	0	A	T	0.115	-1.291771e+02	1.005642e+02	2.110011e+00	1.992140e-01
-9	Rv0745	-9	0	A	T	0.061	-4.747427e+01	6.228794e+01	2.132872e+00	4.461100e-01
-9	Rv0746	-9	0	A	T	0.485	-1.119008e+01	5.929408e+01	2.118373e+00	8.503438e-01
-9	Rv0747	-9	0	A	T	0.452	-1.529011e+02	3.868796e+01	1.813335e+00	8.209874e-05
-9	Rv0749	-9	0	A	T	0.012	9.534429e+01	6.309430e+01	2.091576e+00	1.310236e-01
-9	Rv0750	-9	0	A	T	0.053	-5.844324e+01	6.136047e+01	2.115419e+00	3.410623e-01
-9	Rv0751c	-9	0	A	T	0.087	7.402349e+01	7.030571e+01	2.130114e+00	2.926138e-01
-9	Rv0753c	-9	0	A	T	0.016	-2.281306e+01	5.645507e+01	2.121479e+00	6.862189e-01
-9	Rv0754	-9	0	A	T	0.022	-6.218385e+01	8.706064e+01	2.133132e+00	4.752099e-01
-9	Rv0755c	-9	0	A	T	0.027	-7.492428e+01	5.630358e+01	2.122992e+00	1.835412e-01
-9	Rv0756c	-9	0	A	T	0.043	-4.837311e+01	7.593949e+01	2.135113e+00	5.242527e-01
-9	Rv0758	-9	0	A	T	0.498	3.783353e+02	3.194672e+02	2.115787e+00	2.365475e-01
-9	Rv0766c	-9	0	A	T	0.199	-7.700286e+01	6.624653e+01	2.147557e+00	2.453235e-01
-9	Rv0768	-9	0	A	T	0.060	-2.153993e+01	6.956915e+01	2.123348e+00	7.569059e-01
-9	Rv0770	-9	0	A	T	0.153	-6.542036e+01	5.700670e+01	2.127645e+00	2.513728e-01
-9	Rv0773c	-9	0	A	T	0.058	-8.719724e+01	9.941315e+01	2.112578e+00	3.806021e-01
-9	Rv0775	-9	0	A	T	0.027	7.756837e+01	8.728324e+01	2.139206e+00	3.743489e-01
-9	Rv0783c	-9	0	A	T	0.050	2.347533e+01	6.368273e+01	2.119053e+00	7.124708e-01
-9	Rv0785	-9	0	A	T	0.477	-1.265317e+01	2.058616e+02	2.144009e+00	9.509999e-01
-9	Rv0787	-9	0	A	T	0.479	-4.090714e+01	1.538256e+02	2.139265e+00	7.903386e-01
-9	Rv0787A	-9	0	A	T	0.015	-4.440560e+01	1.150870e+02	2.147248e+00	6.996828e-01
-9	Rv0791c	-9	0	A	T	0.236	-7.930412e+01	6.203151e+01	2.113297e+00	2.013454e-01
-9	Rv0797	-9	0	A	T	0.234	1.452323e+01	3.319129e+01	2.122606e+00	6.617853e-01
-9	Rv0800	-9	0	A	T	0.481	4.991315e+00	8.474887e+01	2.138209e+00	9.530455e-01
-9	Rv0803	-9	0	A	T	0.155	-1.044562e+02	1.264984e+02	2.128321e+00	4.091139e-01
-9	Rv0806c	-9	0	A	T	0.014	-6.867584e+01	5.954427e+01	2.121260e+00	2.489998e-01
-9	Rv0808	-9	0	A	T	0.165	2.582342e+01	9.560219e+01	2.128069e+00	7.871209e-01
-9	Rv0812	-9	0	A	T	0.499	-4.200579e+02	2.764736e+02	2.103118e+00	1.289473e-01
-9	Rv0813c	-9	0	A	T	0.042	-1.675942e+01	1.325980e+02	2.128640e+00	8.994429e-01
-9	Rv0814c	-9	0	A	T	0.050	4.169892e+02	1.659619e+02	2.175571e+00	1.211986e-02
-9	Rv0816c	-9	0	A	T	0.111	3.328500e+01	1.088882e+02	2.128414e+00	7.599025e-01
-9	Rv0822c	-9	0	A	T	0.021	6.926915e+01	1.041384e+02	2.138950e+00	5.060769e-01
-9	Rv0823c	-9	0	A	T	0.065	-1.194055e+01	6.323387e+01	2.132270e+00	8.502577e-01
-9	Rv0825c	-9	0	A	T	0.230	1.439391e+01	4.912128e+01	2.127907e+00	7.695529e-01
-9	Rv0827c	-9	0	A	T	0.024	6.127218e+01	1.605751e+02	2.146007e+00	7.028427e-01
-9	Rv0829	-9	0	A	T	0.494	-3.373223e+01	1.060064e+02	2.124255e+00	7.503830e-01
-9	Rv0833	-9	0	A	T	0.368	-8.843416e+01	2.813709e+01	1.814724e+00	1.714543e-03
-9	Rv0834c	-9	0	A	T	0.065	2.361122e+01	4.099325e+01	2.124621e+00	5.647410e-01
-9	Rv0835	-9	0	A	T	0.015	-3.396209e+01	6.177734e+01	2.121701e+00	5.825961e-01
-9	Rv0836c	-9	0	A	T	0.061	1.211808e+02	9.934038e+01	2.117735e+00	2.227665e-01
-9	Rv0842	-9	0	A	T	0.011	-7.896866e+01	6.700876e+01	2.116428e+00	2.388445e-01
-9	Rv0844c	-9	0	A	T	0.055	-1.138638e+02	1.535653e+02	2.126148e+00	4.585586e-01
-9	Rv0845	-9	0	A	T	0.062	4.546839e-01	7.096934e+01	2.124103e+00	9.948893e-01
-9	Rv0848	-9	0	A	T	0.479	-9.046765e+01	1.528321e+02	2.125748e+00	5.540044e-01
-9	Rv0849	-9	0	A	T	0.054	-7.830102e+01	6.358388e+01	2.084078e+00	2.183988e-01
-9	Rv0850	-9	0	A	T	0.229	-4.312377e+01	1.264087e+02	2.138434e+00	7.330554e-01
-9	Rv0851c	-9	0	A	T	0.013	-2.217103e+01	6.398676e+01	2.140192e+00	7.290340e-01
-9	Rv0853c	-9	0	A	T	0.105	-2.922626e+01	9.910461e+01	2.136433e+00	7.681203e-01
-9	Rv0854	-9	0	A	T	0.023	1.223458e+02	8.593560e+01	2.118306e+00	1.548031e-01
-9	Rv0855	-9	0	A	T	0.058	1.187196e+02	6.977334e+01	2.103826e+00	8.911474e-02
-9	Rv0858c	-9	0	A	T	0.055	1.289732e+01	6.566292e+01	2.127982e+00	8.443179e-01
-9	Rv0859	-9	0	A	T	0.500	-4.030319e+02	7.300490e+02	2.138952e+00	5.810119e-01
-9	Rv0862c	-9	0	A	T	0.061	-1.528919e+01	9.248413e+01	2.124528e+00	8.687232e-01
-9	Rv0867c	-9	0	A	T	0.012	9.932495e+01	5.576359e+01	2.132211e+00	7.514317e-02
-9	Rv0870c	-9	0	A	T	0.018	1.594126e+02	1.041136e+02	2.146896e+00	1.260055e-01
-9	Rv0872c	-9	0	A	T	0.015	5.886765e+00	5.811932e+01	2.126558e+00	9.193396e-01
-9	Rv0873	-9	0	A	T	0.014	1.711135e+01	6.200082e+01	2.123822e+00	7.826077e-01
-9	Rv0874c	-9	0	A	T	0.057	-8.797881e+01	1.151234e+02	2.119491e+00	4.448947e-01
-9	Rv0878c	-9	0	A	T	0.206	-2.579432e+01	1.983435e+01	2.080484e+00	1.936908e-01
-9	Rv0881	-9	0	A	T	0.495	-2.167601e+01	1.413510e+02	2.130691e+00	8.781497e-01
-9	Rv0882	-9	0	A	T	0.032	9.426903e+01	9.545249e+01	2.142136e+00	3.235525e-01
-9	Rv0885	-9	0	A	T	0.155	-1.197239e+02	1.237633e+02	2.105413e+00	3.335637e-01
-9	Rv0888	-9	0	A	T	0.055	8.623908e+01	9.205485e+01	2.124706e+00	3.490435e-01
-9	Rv0889c	-9	0	A	T	0.046	-2.117460e+00	8.187408e+01	2.127748e+00	9.793715e-01
-9	Rv0890c	-9	0	A	T	0.499	-7.562723e+01	3.026486e+02	2.141268e+00	8.027206e-01
-9	Rv0891c	-9	0	A	T	0.496	1.002392e+02	1.774523e+02	2.136057e+00	5.722642e-01
-9	Rv0892	-9	0	A	T	0.032	4.721142e+01	6.043849e+01	2.108966e+00	4.348738e-01
-9	Rv0893c	-9	0	A	T	0.093	3.863362e+01	6.474731e+01	2.137030e+00	5.508347e-01
-9	Rv0894	-9	0	A	T	0.028	-1.368549e+01	6.798397e+01	2.126548e+00	8.404954e-01
-9	Rv0914c	-9	0	A	T	0.109	1.364028e+02	1.274664e+02	2.136186e+00	2.847922e-01
-9	Rv0915c	-9	0	A	T	0.041	1.826661e+01	5.711742e+01	2.126644e+00	7.491711e-01
-9	Rv0918	-9	0	A	T	0.079	-1.444261e+02	1.623609e+02	2.165663e+00	3.738978e-01
-9	Rv0921	-9	0	A	T	0.024	-2.250424e+02	1.415961e+02	2.160641e+00	1.122577e-01
-9	Rv0922	-9	0	A	T	0.113	-2.710918e+01	4.573291e+01	2.114730e+00	5.534487e-01
-9	Rv0923c	-9	0	A	T	0.026	-1.120617e+02	6.960810e+01	2.141859e+00	1.076913e-01
-9	Rv0927c	-9	0	A	T	0.055	-1.472970e+02	1.826133e+02	2.137575e+00	4.200581e-01
-9	Rv0929	-9	0	A	T	0.012	-1.137943e+01	6.596824e+01	2.122588e+00	8.630755e-01
-9	Rv0930	-9	0	A	T	0.497	7.989212e+01	1.623669e+02	2.132901e+00	6.227789e-01
-9	Rv0931c	-9	0	A	T	0.038	-3.116227e+01	5.414475e+01	2.137047e+00	5.650396e-01
-9	Rv0933	-9	0	A	T	0.057	-1.391336e+02	9.198958e+01	2.123986e+00	1.306793e-01
-9	Rv0934	-9	0	A	T	0.031	-8.499636e+01	6.991915e+01	2.143094e+00	2.243687e-01
-9	Rv0938	-9	0	A	T	0.469	3.074855e+01	8.605269e+01	2.132719e+00	7.209151e-01
-9	Rv0939	-9	0	A	T	0.027	2.170538e+01	6.451755e+01	2.131636e+00	7.366101e-01
-9	Rv0940c	-9	0	A	T	0.043	-1.649977e+02	1.168852e+02	2.134731e+00	1.583280e-01
-9	Rv0943c	-9	0	A	T	0.012	5.506439e+01	7.432825e+01	2.114992e+00	4.589472e-01
-9	Rv0945	-9	0	A	T	0.164	-2.773744e+01	7.936850e+01	2.133019e+00	7.267945e-01
-9	Rv0946c	-9	0	A	T	0.037	-4.244836e+01	8.873752e+01	2.123989e+00	6.324846e-01
-9	Rv0948c	-9	0	A	T	0.190	1.417304e+02	9.615280e+01	2.151028e+00	1.407480e-01
-9	Rv0949	-9	0	A	T	0.022	3.691000e+01	7.032425e+01	2.126338e+00	5.997840e-01
-9	Rv0950c	-9	0	A	T	0.013	1.161463e+01	6.702187e+01	2.121316e+00	8.624487e-01
-9	Rv0957	-9	0	A	T	0.036	6.584862e+00	8.210504e+01	2.125174e+00	9.360916e-01
-9	Rv0958	-9	0	A	T	0.474	-6.730852e+01	1.211482e+02	2.145600e+00	5.785988e-01
-9	Rv0959	-9	0	A	T	0.062	5.143786e+01	7.091526e+01	2.119349e+00	4.683873e-01
-9	Rv0961	-9	0	A	T	0.045	6.872087e+01	8.426698e+01	2.123118e+00	4.149448e-01
-9	Rv0962c	-9	0	A	T	0.492	-9.575142e+01	9.439584e+01	2.128379e+00	3.106210e-01
-9	Rv0964c	-9	0	A	T	0.492	-2.758266e+01	1.082367e+02	2.128025e+00	7.988944e-01
-9	Rv0966c	-9	0	A	T	0.497	-5.068059e+01	1.634312e+02	2.132973e+00	7.565375e-01
-9	Rv0969	-9	0	A	T	0.175	6.570940e+01	5.841732e+01	2.098159e+00	2.608935e-01
-9	Rv0971c	-9	0	A	T	0.026	6.298719e+01	7.839437e+01	2.127218e+00	4.218692e-01
-9	Rv0972c	-9	0	A	T	0.056	-3.575016e+01	5.923939e+01	2.121328e+00	5.463025e-01
-9	Rv0973c	-9	0	A	T	0.025	1.717841e+01	6.399493e+01	2.128256e+00	7.884127e-01
-9	Rv0974c	-9	0	A	T	0.476	2.282992e+01	1.740177e+02	2.136977e+00	8.956452e-01
-9	Rv0976c	-9	0	A	T	0.031	2.039585e+01	9.182460e+01	2.128600e+00	8.242613e-01
-9	Rv0977	-9	0	A	T	0.192	-1.328755e+00	4.141713e+01	2.124173e+00	9.744119e-01
-9	Rv0978c	-9	0	A	T	0.035	4.374784e+01	4.211048e+01	2.115295e+00	2.990746e-01
-9	Rv0980c	-9	0	A	T	0.332	2.048127e+01	2.092725e+01	2.129288e+00	3.279364e-01
-9	Rv0982	-9	0	A	T	0.083	-4.988435e+01	8.645344e+01	2.158363e+00	5.640451e-01
-9	Rv0983	-9	0	A	T	0.497	1.678703e+02	2.110709e+02	2.130161e+00	4.265852e-01
-9	Rv0986	-9	0	A	T	0.032	6.288055e+01	9.386961e+01	2.139310e+00	5.030724e-01
-9	Rv0987	-9	0	A	T	0.106	2.405321e+01	4.924293e+01	2.115934e+00	6.253157e-01
-9	Rv0988	-9	0	A	T	0.054	4.744619e+01	6.933788e+01	2.122991e+00	4.939373e-01
-9	Rv0989c	-9	0	A	T	0.477	2.138867e+01	1.495054e+02	2.132389e+00	8.862653e-01
-9	Rv0990c	-9	0	A	T	0.275	-4.819193e+01	1.018330e+02	2.140542e+00	6.361270e-01
-9	Rv0992c	-9	0	A	T	0.014	4.039679e+01	8.346934e+01	2.126190e+00	6.284968e-01
-9	Rv0993	-9	0	A	T	0.498	3.124162e+02	2.844839e+02	2.125649e+00	2.723499e-01
-9	Rv0994	-9	0	A	T	0.012	-1.320042e+02	6.744584e+01	2.137866e+00	5.056347e-02
-9	Rv0995	-9	0	A	T	0.167	2.988306e+01	6.541199e+01	2.139369e+00	6.478683e-01
-9	Rv0997	-9	0	A	T	0.012	2.503866e+00	6.110749e+01	2.121877e+00	9.673230e-01
-9	Rv0999	-9	0	A	T	0.042	1.087426e+02	1.127175e+02	2.139306e+00	3.348770e-01
-9	Rv1002c	-9	0	A	T	0.024	6.903716e+00	7.449319e+01	2.127518e+00	9.261770e-01
-9	Rv1004c	-9	0	A	T	0.019	-6.143628e+01	5.028588e+01	2.107573e+00	2.220527e-01
-9	Rv1007c	-9	0	A	T	0.496	-1.085753e+02	1.587131e+02	2.139820e+00	4.940492e-01
-9	Rv1008	-9	0	A	T	0.498	2.892683e+02	3.100656e+02	2.121566e+00	3.510511e-01
-9	Rv1009	-9	0	A	T	0.028	3.944102e+01	8.480127e+01	2.111017e+00	6.419471e-01
-9	Rv1014c	-9	0	A	T	0.078	9.442482e+01	7.105557e+01	2.112392e+00	1.841450e-01
-9	Rv1016c	-9	0	A	T	0.112	2.885252e+01	1.472230e+02	2.139176e+00	8.446612e-01
-9	Rv1018c	-9	0	A	T	0.026	-2.468002e+01	9.100123e+01	2.117097e+00	7.862811e-01
-9	Rv1020	-9	0	A	T	0.061	1.273077e+02	5.132748e+01	2.078783e+00	1.326729e-02
-9	Rv1023	-9	0	A	T	0.195	-1.815923e+01	8.444611e+01	2.136181e+00	8.297742e-01
-9	Rv1027c	-9	0	A	T	0.070	-1.846764e+02	9.006405e+01	2.120971e+00	4.053854e-02
-9	Rv1028c	-9	0	A	T	0.479	2.079684e+02	1.387135e+02	2.138174e+00	1.340752e-01
-9	Rv1029	-9	0	A	T	0.116	-1.874547e+01	8.349549e+01	2.123581e+00	8.224007e-01
-9	Rv1030	-9	0	A	T	0.025	-2.506251e+01	5.596788e+01	2.119537e+00	6.543795e-01
-9	Rv1032c	-9	0	A	T	0.028	1.261615e+01	8.105211e+01	2.126068e+00	8.763321e-01
-9	Rv1034c	-9	0	A	T	0.027	5.385181e+01	1.144935e+02	2.127770e+00	6.381941e-01
-9	Rv1037c	-9	0	A	T	0.023	-9.298307e+00	7.331153e+01	2.134963e+00	8.990946e-01
-9	Rv1039c	-9	0	A	T	0.142	-8.131764e+00	6.854521e+01	2.127525e+00	9.055861e-01
-9	Rv1041c	-9	0	A	T	0.014	3.469104e+01	6.476915e+01	2.116925e+00	5.923298e-01
-9	Rv1042c	-9	0	A	T	0.027	-1.221419e+01	7.659093e+01	2.131897e+00	8.733237e-01
-9	Rv1044	-9	0	A	T	0.105	-7.624112e+01	8.307290e+01	2.141790e+00	3.589333e-01
-9	Rv1045	-9	0	A	T	0.051	-1.202540e+01	1.456537e+02	2.129384e+00	9.342143e-01
-9	Rv1047	-9	0	A	T	0.062	9.812503e+01	3.197097e+01	2.051967e+00	2.195923e-03
-9	Rv1048c	-9	0	A	T	0.061	2.597211e+01	7.086720e+01	2.123455e+00	7.140660e-01
-9	Rv1052	-9	0	A	T	0.021	1.825047e+02	2.007367e+02	2.145522e+00	3.634456e-01
-9	Rv1054	-9	0	A	T	0.048	-4.557199e+01	9.130709e+01	2.125316e+00	6.177982e-01
-9	Rv1056	-9	0	A	T	0.135	-7.080489e+01	1.202691e+02	2.127799e+00	5.561626e-01
-9	Rv1059	-9	0	A	T	0.015	-7.348780e+00	9.119272e+01	2.122069e+00	9.357857e-01
-9	Rv1060	-9	0	A	T	0.027	4.409828e+01	1.063724e+02	2.130686e+00	6.785367e-01
-9	Rv1063c	-9	0	A	T	0.032	-2.660217e+01	7.363527e+01	2.120215e+00	7.179635e-01
-9	Rv1065	-9	0	A	T	0.012	-2.947712e+01	6.417613e+01	2.126729e+00	6.460928e-01
-9	Rv1067c	-9	0	A	T	0.429	4.196760e+01	6.393004e+01	2.115755e+00	5.116568e-01
-9	Rv1068c	-9	0	A	T	0.112	-3.569783e-01	2.969108e+01	2.125423e+00	9.904093e-01
-9	Rv1069c	-9	0	A	T	0.024	-7.182612e+01	6.587839e+01	2.124027e+00	2.758134e-01
-9	Rv1074c	-9	0	A	T	0.011	7.781434e+01	9.103744e+01	2.141859e+00	3.928644e-01
-9	Rv1075c	-9	0	A	T	0.220	6.481997e+00	9.650229e+01	2.129282e+00	9.464584e-01
-9	Rv1076	-9	0	A	T	0.061	-3.500269e+01	9.629848e+01	2.125067e+00	7.163112e-01
-9	Rv1077	-9	0	A	T	0.017	2.293336e+01	5.138417e+01	2.127927e+00	6.554548e-01
-9	Rv1086	-9	0	A	T	0.059	1.202911e+02	1.129000e+02	2.113307e+00	2.868852e-01
-9	Rv1087	-9	0	A	T	0.330	-4.972501e+01	2.645717e+01	2.080722e+00	6.043169e-02
-9	Rv1089	-9	0	A	T	0.062	-8.103703e+01	8.642232e+01	2.121284e+00	3.485997e-01
-9	Rv1090	-9	0	A	T	0.052	-8.307315e+01	1.206799e+02	2.119709e+00	4.913527e-01
-9	Rv1091	-9	0	A	T	0.273	-2.767687e+01	4.044210e+01	2.119628e+00	4.938850e-01
-9	Rv1092c	-9	0	A	T	0.016	-4.709146e+01	1.245988e+02	2.114904e+00	7.055405e-01
-9	Rv1093	-9	0	A	T	0.500	-9.300690e+01	6.354701e+02	2.142865e+00	8.836631e-01
-9	Rv1096	-9	0	A	T	0.012	-3.643614e+01	6.799425e+01	2.129926e+00	5.921499e-01
-9	Rv1098c	-9	0	A	T	0.023	8.215798e+01	1.055957e+02	2.119238e+00	4.367013e-01
-9	Rv1102c	-9	0	A	T	0.058	2.623125e+02	1.612072e+02	2.128362e+00	1.039696e-01
-9	Rv1104	-9	0	A	T	0.024	-1.598861e+01	9.169327e+01	2.127202e+00	8.616045e-01
-9	Rv1106c	-9	0	A	T	0.043	3.157386e+01	8.620088e+01	2.132179e+00	7.142208e-01
-9	Rv1108c	-9	0	A	T	0.118	-1.625372e+01	6.778906e+01	2.124521e+00	8.105514e-01
-9	Rv1111c	-9	0	A	T	0.021	-8.587031e+01	1.245338e+02	2.148835e+00	4.906243e-01
-9	Rv1116A	-9	0	A	T	0.020	-1.425575e+01	1.043957e+02	2.122918e+00	8.914062e-01
-9	Rv1121	-9	0	A	T	0.020	9.823574e+01	1.173826e+02	2.138830e+00	4.028284e-01
-9	Rv1122	-9	0	A	T	0.020	-1.641947e+01	9.694275e+01	2.127187e+00	8.655327e-01
-9	Rv1125	-9	0	A	T	0.061	-4.081293e+01	8.834419e+01	2.126764e+00	6.441844e-01
-9	Rv1126c	-9	0	A	T	0.013	3.046203e+01	2.010049e+02	2.135093e+00	8.795691e-01
-9	Rv1127c	-9	0	A	T	0.219	-9.096929e+00	6.074266e+01	2.120967e+00	8.809785e-01
-9	Rv1128c	-9	0	A	T	0.231	6.930434e+01	9.647994e+01	2.135560e+00	4.726982e-01
-9	Rv1129c	-9	0	A	T	0.021	2.377639e+00	4.323599e+01	2.121472e+00	9.561542e-01
-9	Rv1130	-9	0	A	T	0.078	-3.356890e+01	6.229769e+01	2.130062e+00	5.900955e-01
-9	Rv1132	-9	0	A	T	0.015	1.344673e+01	5.704367e+01	2.123844e+00	8.136859e-01
-9	Rv1133c	-9	0	A	T	0.025	-6.197832e-01	9.439258e+01	2.124513e+00	9.947622e-01
-9	Rv1135c	-9	0	A	T	0.049	-6.101431e+01	4.104521e+01	2.120774e+00	1.374131e-01
-9	Rv1137c	-9	0	A	T	0.025	4.518743e+01	1.056342e+02	2.135572e+00	6.688954e-01
-9	Rv1138c	-9	0	A	T	0.024	6.569238e+01	1.098008e+02	2.126769e+00	5.497646e-01
-9	Rv1140	-9	0	A	T	0.013	1.985075e+02	7.306808e+01	2.130001e+00	6.690179e-03
-9	Rv1142c	-9	0	A	T	0.029	4.368784e+01	5.721390e+01	2.126289e+00	4.452673e-01
-9	Rv1144	-9	0	A	T	0.012	-3.400988e+01	8.143849e+01	2.133120e+00	6.763059e-01
-9	Rv1145	-9	0	A	T	0.080	4.960252e+00	9.140828e+01	2.125964e+00	9.567335e-01
-9	Rv1148c	-9	0	A	T	0.243	5.285401e+01	3.666337e+01	2.110347e+00	1.496828e-01
-9	Rv1154c	-9	0	A	T	0.498	-1.420863e+01	2.349082e+02	2.135285e+00	9.517790e-01
-9	Rv1155	-9	0	A	T	0.058	-2.640766e+01	1.582307e+02	2.132559e+00	8.674828e-01
-9	Rv1158c	-9	0	A	T	0.016	-1.097698e+02	9.729896e+01	2.116678e+00	2.594800e-01
-9	Rv1159	-9	0	A	T	0.096	4.026565e+01	1.010923e+02	2.132146e+00	6.904777e-01
-9	Rv1160	-9	0	A	T	0.047	1.570748e+01	1.266366e+02	2.132047e+00	9.013083e-01
-9	Rv1161	-9	0	A	T	0.095	1.218418e+01	5.700554e+01	2.121469e+00	8.307896e-01
-9	Rv1162	-9	0	A	T	0.156	-3.110730e+01	1.173363e+02	2.119830e+00	7.909697e-01
-9	Rv1163	-9	0	A	T	0.056	1.425415e+02	8.773307e+01	2.130450e+00	1.044927e-01
-9	Rv1166	-9	0	A	T	0.017	4.070255e+01	6.174331e+01	2.125839e+00	5.098832e-01
-9	Rv1168c	-9	0	A	T	0.077	1.223658e+02	6.799065e+01	2.117966e+00	7.215932e-02
-9	Rv1171	-9	0	A	T	0.017	4.238871e+01	1.554389e+02	2.130354e+00	7.851295e-01
-9	Rv1175c	-9	0	A	T	0.449	1.024796e+02	6.275053e+01	2.098092e+00	1.027119e-01
-9	Rv1179c	-9	0	A	T	0.022	-1.044063e+01	4.761548e+01	2.125922e+00	8.264783e-01
-9	Rv1180	-9	0	A	T	0.500	5.525561e+02	5.571372e+02	2.130556e+00	3.215117e-01
-9	Rv1181	-9	0	A	T	0.018	3.829993e+01	5.065026e+01	2.118519e+00	4.497032e-01
-9	Rv1183	-9	0	A	T	0.141	-2.241591e+01	6.349971e+01	2.124706e+00	7.241462e-01
-9	Rv1184c	-9	0	A	T	0.139	-5.504704e+01	9.478154e+01	2.133768e+00	5.615022e-01
-9	Rv1185c	-9	0	A	T	0.012	-8.937841e+01	6.621774e+01	2.124130e+00	1.773530e-01
-9	Rv1186c	-9	0	A	T	0.497	-1.988385e+02	2.018092e+02	2.140890e+00	3.246910e-01
-9	Rv1187	-9	0	A	T	0.065	-4.504304e+01	7.693940e+01	2.145942e+00	5.583683e-01
-9	Rv1188	-9	0	A	T	0.027	-1.051838e+02	8.352423e+01	2.141437e+00	2.081662e-01
-9	Rv1189	-9	0	A	T	0.051	-5.593468e+00	7.071088e+01	2.126581e+00	9.369640e-01
-9	Rv1192	-9	0	A	T	0.013	4.416495e+01	6.172682e+01	2.136332e+00	4.744492e-01
-9	Rv1193	-9	0	A	T	0.072	8.453464e+01	8.209753e+01	2.140118e+00	3.033710e-01
-9	Rv1194c	-9	0	A	T	0.125	1.730339e+00	6.022735e+01	2.125317e+00	9.770847e-01
-9	Rv1196	-9	0	A	T	0.130	2.392529e+01	3.680787e+01	2.132101e+00	5.158172e-01
-9	Rv1197	-9	0	A	T	0.044	7.632525e+00	4.497617e+01	2.127488e+00	8.652743e-01
-9	Rv1198	-9	0	A	T	0.278	5.718889e+01	3.889986e+01	2.133069e+00	1.417888e-01
-9	Rv1199c	-9	0	A	T	0.273	2.810521e+01	2.612245e+01	2.106589e+00	2.821932e-01
-9	Rv1200	-9	0	A	T	0.016	2.024708e+01	6.336110e+01	2.130673e+00	7.493662e-01
-9	Rv1204c	-9	0	A	T	0.068	-7.595802e+01	7.002424e+01	2.130787e+00	2.782613e-01
-9	Rv1205	-9	0	A	T	0.105	6.145974e+01	7.828829e+01	2.141443e+00	4.325872e-01
-9	Rv1206	-9	0	A	T	0.056	9.226579e+01	6.826912e+01	2.149946e+00	1.767969e-01
-9	Rv1207	-9	0	A	T	0.018	-1.132945e+02	1.049517e+02	2.141437e+00	2.805916e-01
-9	Rv1210	-9	0	A	T	0.015	2.186801e+02	1.730929e+02	2.100149e+00	2.067092e-01
-9	Rv1212c	-9	0	A	T	0.045	5.249297e+01	6.785306e+01	2.129225e+00	4.393080e-01
-9	Rv1215c	-9	0	A	T	0.030	1.196937e+01	5.768501e+01	2.122057e+00	8.356593e-01
-9	Rv1217c	-9	0	A	T	0.057	-3.545456e+01	8.290425e+01	2.118870e+00	6.689800e-01
-9	Rv1218c	-9	0	A	T	0.216	-3.066316e+01	7.977144e+01	2.126377e+00	7.007612e-01
-9	Rv1219c	-9	0	A	T	0.044	-7.627832e+01	1.014250e+02	2.105705e+00	4.521628e-01
-9	Rv1221	-9	0	A	T	0.019	7.145944e+01	2.164055e+02	2.146270e+00	7.412999e-01
-9	Rv1222	-9	0	A	T	0.018	-9.543155e+01	1.903794e+02	2.135102e+00	6.162755e-01
-9	Rv1223	-9	0	A	T	0.024	2.990465e+01	7.326632e+01	2.129170e+00	6.832284e-01
-9	Rv1224	-9	0	A	T	0.060	-7.985786e+01	1.003836e+02	2.132259e+00	4.264688e-01
-9	Rv1225c	-9	0	A	T	0.053	-1.750255e+02	3.044831e+02	2.146727e+00	5.655182e-01
-9	Rv1226c	-9	0	A	T	0.098	-2.955999e+01	6.138657e+01	2.150000e+00	6.302241e-01
-9	Rv1227c	-9	0	A	T	0.018	-9.236663e+01	8.739609e+01	2.113157e+00	2.907879e-01
-9	Rv1230c	-9	0	A	T	0.488	1.034421e+02	8.133012e+01	2.141517e+00	2.036692e-01
-9	Rv1231c	-9	0	A	T	0.019	-4.350175e+01	9.712147e+01	2.128656e+00	6.543008e-01
-9	Rv1232c	-9	0	A	T	0.497	-2.722556e+02	1.981883e+02	2.164502e+00	1.697917e-01
-9	Rv1236	-9	0	A	T	0.014	2.653925e+01	6.379562e+01	2.121639e+00	6.774834e-01
-9	Rv1239c	-9	0	A	T	0.497	-1.870380e+02	1.592478e+02	2.131206e+00	2.404307e-01
-9	Rv1240	-9	0	A	T	0.024	-1.243147e+02	1.063508e+02	2.110003e+00	2.426778e-01
-9	Rv1243c	-9	0	A	T	0.025	-9.341014e+00	4.284429e+01	2.120350e+00	8.274498e-01
-9	Rv1248c	-9	0	A	T	0.201	3.799374e+00	6.909739e+01	2.126885e+00	9.561592e-01
-9	Rv1249c	-9	0	A	T	0.112	-7.813892e+01	1.010248e+02	2.143984e+00	4.394052e-01
-9	Rv1251c	-9	0	A	T	0.151	-2.170517e+01	4.723460e+01	2.111911e+00	6.459474e-01
-9	Rv1252c	-9	0	A	T	0.010	7.387296e+01	8.452214e+01	2.136670e+00	3.822941e-01
-9	Rv1253	-9	0	A	T	0.016	7.398686e+01	6.372958e+01	2.086894e+00	2.458996e-01
-9	Rv1255c	-9	0	A	T	0.015	-1.447380e+02	2.249765e+02	2.123079e+00	5.201252e-01
-9	Rv1256c	-9	0	A	T	0.225	-1.366258e+02	7.067635e+01	2.146273e+00	5.346316e-02
-9	Rv1258c	-9	0	A	T	0.052	1.013036e+01	1.187217e+02	2.127116e+00	9.320148e-01
-9	Rv1264	-9	0	A	T	0.020	6.543380e+00	5.782175e+01	2.124319e+00	9.099195e-01
-9	Rv1266c	-9	0	A	T	0.499	2.272479e+02	2.610695e+02	2.114286e+00	3.842338e-01
-9	Rv1267c	-9	0	A	T	0.041	1.094966e+02	5.515919e+01	2.175127e+00	4.736688e-02
-9	Rv1273c	-9	0	A	T	0.013	1.556828e+02	6.534199e+01	2.030412e+00	1.735098e-02
-9	Rv1278	-9	0	A	T	0.221	-1.154838e+02	9.039955e+01	2.132416e+00	2.016864e-01
-9	Rv1279	-9	0	A	T	0.010	-9.497727e+01	7.811764e+01	2.117702e+00	2.242980e-01
-9	Rv1280c	-9	0	A	T	0.073	8.542553e+01	5.184609e+01	2.142522e+00	9.968849e-02
-9	Rv1281c	-9	0	A	T	0.018	1.228143e+00	6.365066e+01	2.127305e+00	9.846090e-01
-9	Rv1284	-9	0	A	T	0.011	-2.654138e+01	9.816599e+01	2.125102e+00	7.869216e-01
-9	Rv1286	-9	0	A	T	0.053	5.414159e+01	7.114583e+01	2.124593e+00	4.468140e-01
-9	Rv1288	-9	0	A	T	0.056	-5.315179e+01	6.219603e+01	2.138756e+00	3.929564e-01
-9	Rv1289	-9	0	A	T	0.062	5.467781e+01	8.837626e+01	2.108943e+00	5.362391e-01
-9	Rv1290c	-9	0	A	T	0.186	3.390132e+01	5.116585e+01	2.125926e+00	5.077323e-01
-9	Rv1292	-9	0	A	T	0.229	-2.039792e+01	6.923403e+01	2.134046e+00	7.683344e-01
-9	Rv1295	-9	0	A	T	0.033	-6.567172e+00	7.121959e+01	2.126865e+00	9.265469e-01
-9	Rv1300	-9	0	A	T	0.499	1.535672e+02	2.718727e+02	2.132449e+00	5.722846e-01
-9	Rv1307	-9	0	A	T	0.022	-2.411113e+01	8.519154e+01	2.124120e+00	7.772097e-01
-9	Rv1308	-9	0	A	T	0.046	1.152249e+02	8.252613e+01	2.137291e+00	1.629127e-01
-9	Rv1313c	-9	0	A	T	0.369	2.916379e+01	4.040694e+01	2.124305e+00	4.705915e-01
-9	Rv1316c	-9	0	A	T	0.109	1.364170e+02	1.143786e+02	2.131547e+00	2.332376e-01
-9	Rv1317c	-9	0	A	T	0.077	-1.271490e+02	5.210816e+01	2.183193e+00	1.483131e-02
-9	Rv1318c	-9	0	A	T	0.277	1.994233e+01	3.180957e+01	2.141510e+00	5.308287e-01
-9	Rv1319c	-9	0	A	T	0.475	4.353162e+01	7.546319e+01	2.117879e+00	5.641459e-01
-9	Rv1320c	-9	0	A	T	0.496	7.557374e+01	1.363864e+02	2.128428e+00	5.796063e-01
-9	Rv1321	-9	0	A	T	0.500	4.503687e+02	7.100149e+02	2.130414e+00	5.260036e-01
-9	Rv1323	-9	0	A	T	0.017	-4.183949e+01	6.693117e+01	2.118967e+00	5.320196e-01
-9	Rv1324	-9	0	A	T	0.044	-5.687904e+01	9.543610e+01	2.120483e+00	5.512970e-01
-9	Rv1325c	-9	0	A	T	0.036	-4.531680e+01	3.295119e+01	2.110967e+00	1.693115e-01
-9	Rv1326c	-9	0	A	T	0.063	2.723238e+01	7.951572e+01	2.134008e+00	7.320529e-01
-9	Rv1327c	-9	0	A	T	0.017	9.066397e+00	9.555618e+01	2.129405e+00	9.244262e-01
-9	Rv1328	-9	0	A	T	0.169	-1.700541e+01	6.194988e+01	2.127570e+00	7.837469e-01
-9	Rv1329c	-9	0	A	T	0.062	2.209027e+01	7.526590e+01	2.129409e+00	7.691949e-01
-9	Rv1330c	-9	0	A	T	0.488	-5.905775e+01	8.201114e+01	2.134338e+00	4.715961e-01
-9	Rv1332	-9	0	A	T	0.012	7.523516e+00	1.334941e+02	2.126041e+00	9.550659e-01
-9	Rv1333	-9	0	A	T	0.028	-7.766926e+01	7.025552e+01	2.109560e+00	2.691599e-01
-9	Rv1334	-9	0	A	T	0.028	-1.700122e+01	1.244354e+02	2.135344e+00	8.913493e-01
-9	Rv1336	-9	0	A	T	0.048	-8.558967e+01	7.456279e+01	2.089144e+00	2.512504e-01
-9	Rv1337	-9	0	A	T	0.023	-2.161866e+01	8.037836e+01	2.121689e+00	7.880070e-01
-9	Rv1345	-9	0	A	T	0.014	-1.574960e+01	9.945489e+01	2.124922e+00	8.742012e-01
-9	Rv1347c	-9	0	A	T	0.222	-2.785942e+01	9.916686e+01	2.130875e+00	7.788102e-01
-9	Rv1348	-9	0	A	T	0.022	-3.140149e+01	4.643394e+01	2.134414e+00	4.990086e-01
-9	Rv1350	-9	0	A	T	0.022	1.115617e+02	1.804399e+02	2.138328e+00	5.365139e-01
-9	Rv1353c	-9	0	A	T	0.150	-7.617329e+00	4.893784e+01	2.123618e+00	8.763334e-01
-9	Rv1354c	-9	0	A	T	0.013	4.727901e+01	5.798865e+01	2.140300e+00	4.150585e-01
-9	Rv1355c	-9	0	A	T	0.089	6.572159e+01	5.847841e+01	2.137362e+00	2.613032e-01
-9	Rv1356c	-9	0	A	T	0.082	-5.107054e+01	4.785463e+01	2.137179e+00	2.861015e-01
-9	Rv1357c	-9	0	A	T	0.010	-3.276713e+01	7.055377e+01	2.132500e+00	6.424279e-01
-9	Rv1358	-9	0	A	T	0.361	4.108435e+01	5.655525e+01	2.126486e+00	4.677109e-01
-9	Rv1360	-9	0	A	T	0.043	2.911866e+01	1.029945e+02	2.133658e+00	7.774412e-01
-9	Rv1361c	-9	0	A	T	0.143	2.042965e+01	3.675579e+01	2.124085e+00	5.784396e-01
-9	Rv1363c	-9	0	A	T	0.103	-5.153512e+01	9.602837e+01	2.137832e+00	5.916009e-01
-9	Rv1364c	-9	0	A	T	0.499	3.106775e+02	2.429449e+02	2.152477e+00	2.012222e-01
-9	Rv1367c	-9	0	A	T	0.059	3.841029e+01	1.447205e+02	2.129327e+00	7.907405e-01
-9	Rv1368	-9	0	A	T	0.055	2.113806e+01	9.214343e+01	2.124125e+00	8.185953e-01
-9	Rv1371	-9	0	A	T	0.019	-7.039694e+01	5.154086e+01	2.104861e+00	1.722501e-01
-9	Rv1372	-9	0	A	T	0.015	-8.791352e+01	6.791748e+01	2.131155e+00	1.957776e-01
-9	Rv1373	-9	0	A	T	0.077	7.353821e+01	6.940883e+01	2.112419e+00	2.895943e-01
-9	Rv1374c	-9	0	A	T	0.499	3.231810e+02	4.463167e+02	2.131269e+00	4.691452e-01
-9	Rv1378c	-9	0	A	T	0.500	-6.108255e+01	3.268023e+02	2.123630e+00	8.517639e-01
-9	Rv1383	-9	0	A	T	0.056	-2.187015e+02	1.440686e+02	2.149041e+00	1.292759e-01
-9	Rv1384	-9	0	A	T	0.104	2.639269e+01	6.146419e+01	2.122722e+00	6.677118e-01
-9	Rv1386	-9	0	A	T	0.108	-2.833758e+00	1.430264e+02	2.137202e+00	9.841961e-01
-9	Rv1387	-9	0	A	T	0.094	-5.356864e+01	8.956565e+01	2.123908e+00	5.498936e-01
-9	Rv1391	-9	0	A	T	0.016	1.416250e+02	5.982486e+01	2.038646e+00	1.807951e-02
-9	Rv1394c	-9	0	A	T	0.476	-4.333946e+00	1.223682e+02	2.132054e+00	9.717531e-01
-9	Rv1396c	-9	0	A	T	0.441	9.348637e+01	6.947419e+01	2.108829e+00	1.786841e-01
-9	Rv1400c	-9	0	A	T	0.055	-4.488902e+00	8.212351e+01	2.122966e+00	9.564184e-01
-9	Rv1403c	-9	0	A	T	0.013	-1.630830e+01	6.983223e+01	2.132854e+00	8.153866e-01
-9	Rv1417	-9	0	A	T	0.033	-1.311592e+02	7.773235e+01	2.104776e+00	9.180945e-02
-9	Rv1418	-9	0	A	T	0.013	1.184507e+02	7.387697e+01	2.114567e+00	1.091280e-01
-9	Rv1419	-9	0	A	T	0.083	1.089689e+02	9.567414e+01	2.118643e+00	2.549539e-01
-9	Rv1420	-9	0	A	T	0.059	4.960616e+01	8.154973e+01	2.135167e+00	5.431113e-01
-9	Rv1425	-9	0	A	T	0.023	6.047318e+01	8.240346e+01	2.124511e+00	4.631772e-01
-9	Rv1429	-9	0	A	T	0.067	5.166856e+01	6.770644e+01	2.133119e+00	4.455424e-01
-9	Rv1431	-9	0	A	T	0.088	5.449510e+01	5.390592e+01	2.120702e+00	3.122596e-01
-9	Rv1434	-9	0	A	T	0.038	-1.131515e+02	1.135546e+02	2.104091e+00	3.192379e-01
-9	Rv1435c	-9	0	A	T	0.341	-1.252806e+01	1.742324e+01	2.118222e+00	4.722583e-01
-9	Rv1438	-9	0	A	T	0.016	5.739268e+01	1.191488e+02	2.125458e+00	6.301170e-01
-9	Rv1439c	-9	0	A	T	0.056	-8.130828e+01	1.189213e+02	2.122947e+00	4.942908e-01
-9	Rv1441c	-9	0	A	T	0.105	5.640737e+01	2.950673e+01	2.107415e+00	5.616219e-02
-9	Rv1442	-9	0	A	T	0.065	1.107860e+02	6.366011e+01	2.102503e+00	8.207473e-02
-9	Rv1446c	-9	0	A	T	0.427	-7.506751e+01	7.509862e+01	2.146069e+00	3.177182e-01
-9	Rv1447c	-9	0	A	T	0.014	-1.022232e+02	6.064171e+01	2.128235e+00	9.212277e-02
-9	Rv1448c	-9	0	A	T	0.213	1.173873e+02	9.181849e+01	2.153920e+00	2.013374e-01
-9	Rv1449c	-9	0	A	T	0.473	-1.508853e+01	9.371155e+01	2.130503e+00	8.721132e-01
-9	Rv1450c	-9	0	A	T	0.193	1.324670e+01	2.050735e+01	2.116399e+00	5.184393e-01
-9	Rv1452c	-9	0	A	T	0.391	3.265462e+01	2.469103e+01	2.189366e+00	1.862510e-01
-9	Rv1453	-9	0	A	T	0.485	5.351500e+01	6.436769e+01	2.109610e+00	4.059204e-01
-9	Rv1455	-9	0	A	T	0.038	3.021184e+01	1.300933e+02	2.127590e+00	8.163985e-01
-9	Rv1458c	-9	0	A	T	0.064	-4.544430e+01	6.150480e+01	2.105766e+00	4.601321e-01
-9	Rv1459c	-9	0	A	T	0.433	1.454599e+02	1.048805e+02	2.106690e+00	1.657336e-01
-9	Rv1460	-9	0	A	T	0.020	-6.241858e+00	8.464396e+01	2.126590e+00	9.412279e-01
-9	Rv1461	-9	0	A	T	0.173	-3.394267e+01	6.095254e+01	2.141487e+00	5.777227e-01
-9	Rv1462	-9	0	A	T	0.499	-2.119138e+01	2.742211e+02	2.134274e+00	9.384153e-01
-9	Rv1463	-9	0	A	T	0.067	1.700144e+01	7.555326e+01	2.125698e+00	8.219985e-01
-9	Rv1468c	-9	0	A	T	0.036	-4.953751e+01	5.449058e+01	2.124932e+00	3.634838e-01
-9	Rv1469	-9	0	A	T	0.017	2.419184e+01	5.926972e+01	2.124471e+00	6.832272e-01
-9	Rv1472	-9	0	A	T	0.013	-3.457814e+00	7.022374e+01	2.130427e+00	9.607365e-01
-9	Rv1473	-9	0	A	T	0.026	1.878471e+01	9.595111e+01	2.126785e+00	8.448213e-01
-9	Rv1479	-9	0	A	T	0.154	-1.562823e+02	1.175968e+02	2.104243e+00	1.841182e-01
-9	Rv1480	-9	0	A	T	0.012	-2.237891e+00	6.612089e+01	2.124820e+00	9.730062e-01
-9	Rv1484	-9	0	A	T	0.032	2.125929e+02	4.000589e+01	1.881636e+00	1.283557e-07
-9	Rv1486c	-9	0	A	T	0.438	4.413892e+01	1.349891e+02	2.128412e+00	7.437405e-01
-9	Rv1489	-9	0	A	T	0.054	-2.811697e+02	1.997787e+02	2.140019e+00	1.595733e-01
-9	Rv1493	-9	0	A	T	0.015	3.410204e+01	5.935050e+01	2.132135e+00	5.656812e-01
-9	Rv1497	-9	0	A	T	0.222	7.116991e+01	6.822771e+01	2.128893e+00	2.971073e-01
-9	Rv1498c	-9	0	A	T	0.478	-8.282379e+01	1.086198e+02	2.117609e+00	4.459092e-01
-9	Rv1500	-9	0	A	T	0.071	-3.679927e+00	5.143239e+01	2.125076e+00	9.429732e-01
-9	Rv1501	-9	0	A	T	0.027	7.193028e+01	8.737005e+01	2.137313e+00	4.105153e-01
-9	Rv1502	-9	0	A	T	0.479	1.776705e+01	1.280792e+02	2.129247e+00	8.896960e-01
-9	Rv1504c	-9	0	A	T	0.045	-1.965351e+02	1.175112e+02	2.150515e+00	9.469764e-02
-9	Rv1505c	-9	0	A	T	0.163	1.470356e+02	1.038149e+02	2.097909e+00	1.569475e-01
-9	Rv1508A	-9	0	A	T	0.042	-1.095981e+02	1.427210e+02	2.122794e+00	4.426910e-01
-9	Rv1508c	-9	0	A	T	0.086	-1.404551e+01	5.077950e+01	2.133467e+00	7.821378e-01
-9	Rv1511	-9	0	A	T	0.022	5.131710e+01	8.466896e+01	2.122826e+00	5.445722e-01
-9	Rv1515c	-9	0	A	T	0.053	-4.185868e+01	8.237994e+01	2.126340e+00	6.114671e-01
-9	Rv1517	-9	0	A	T	0.210	-4.305163e+01	1.225425e+02	2.136652e+00	7.254116e-01
-9	Rv1518	-9	0	A	T	0.088	8.311429e+01	7.354370e+01	2.163724e+00	2.586517e-01
-9	Rv1520	-9	0	A	T	0.060	6.187126e+01	9.254936e+01	2.124230e+00	5.039328e-01
-9	Rv1521	-9	0	A	T	0.127	9.615360e+01	5.578145e+01	2.120401e+00	8.501679e-02
-9	Rv1522c	-9	0	A	T	0.074	7.611588e+01	5.062010e+01	2.100713e+00	1.329371e-01
-9	Rv1523	-9	0	A	T	0.127	2.576662e+01	6.345406e+01	2.127441e+00	6.847675e-01
-9	Rv1525	-9	0	A	T	0.011	8.529677e+01	7.389957e+01	2.114142e+00	2.486440e-01
-9	Rv1527c	-9	0	A	T	0.232	1.048615e+01	4.560606e+01	2.120936e+00	8.181874e-01
-9	Rv1532c	-9	0	A	T	0.056	9.833327e+01	9.934327e+01	2.096240e+00	3.224608e-01
-9	Rv1536	-9	0	A	T	0.025	7.469778e+01	4.950844e+01	2.116482e+00	1.316235e-01
-9	Rv1537	-9	0	A	T	0.220	-6.816723e+01	9.093283e+01	2.128524e+00	4.536204e-01
-9	Rv1538c	-9	0	A	T	0.155	-2.803030e+01	8.267726e+01	2.123804e+00	7.346461e-01
-9	Rv1539	-9	0	A	T	0.022	1.438691e+02	2.506901e+02	2.142543e+00	5.661513e-01
-9	Rv1540	-9	0	A	T	0.018	4.054336e+01	9.201830e+01	2.128267e+00	6.595834e-01
-9	Rv1541c	-9	0	A	T	0.027	-1.078077e+02	8.949956e+01	2.133672e+00	2.286168e-01
-9	Rv1544	-9	0	A	T	0.025	4.528111e+01	1.031612e+02	2.120590e+00	6.607894e-01
-9	Rv1547	-9	0	A	T	0.084	4.569144e+00	4.939240e+01	2.126243e+00	9.263111e-01
-9	Rv1548c	-9	0	A	T	0.471	-8.678174e+01	8.073924e+01	2.115437e+00	2.826687e-01
-9	Rv1549	-9	0	A	T	0.498	-3.672791e+01	1.395219e+02	2.116638e+00	7.924112e-01
-9	Rv1551	-9	0	A	T	0.232	4.857257e+00	6.624229e+01	2.129297e+00	9.415596e-01
-9	Rv1552	-9	0	A	T	0.101	6.463762e+01	6.642981e+01	2.108290e+00	3.307444e-01
-9	Rv1553	-9	0	A	T	0.136	3.132207e+01	8.446146e+01	2.131632e+00	7.108206e-01
-9	Rv1554	-9	0	A	T	0.499	-1.214160e+02	2.166335e+02	2.125587e+00	5.752683e-01
-9	Rv1556	-9	0	A	T	0.022	5.937402e+01	1.164332e+02	2.128228e+00	6.101894e-01
-9	Rv1557	-9	0	A	T	0.143	-9.195983e+01	6.291230e+01	2.108292e+00	1.440887e-01
-9	Rv1558	-9	0	A	T	0.021	1.258636e+01	1.951302e+02	2.132272e+00	9.485813e-01
-9	Rv1559	-9	0	A	T	0.023	-6.368473e+00	5.079434e+01	2.123927e+00	9.002462e-01
-9	Rv1562c	-9	0	A	T	0.011	7.120359e+01	6.688100e+01	2.117304e+00	2.872632e-01
-9	Rv1563c	-9	0	A	T	0.047	-7.035564e+01	5.265441e+01	2.121895e+00	1.817517e-01
-9	Rv1565c	-9	0	A	T	0.066	-4.057463e+01	6.290699e+01	2.110974e+00	5.190578e-01
-9	Rv1569	-9	0	A	T	0.191	4.780261e+01	1.005018e+02	2.124942e+00	6.344202e-01
-9	Rv1570	-9	0	A	T	0.499	-3.589748e+01	2.584870e+02	2.131064e+00	8.895726e-01
-9	Rv1571	-9	0	A	T	0.112	-2.031797e+01	1.429881e+02	2.134771e+00	8.870290e-01
-9	Rv1572c	-9	0	A	T	0.225	1.841731e+01	2.536116e+01	2.129294e+00	4.678611e-01
-9	Rv1575	-9	0	A	T	0.218	-5.665667e+01	3.750690e+01	2.112486e+00	1.311696e-01
-9	Rv1576c	-9	0	A	T	0.015	2.188360e+01	5.817118e+01	2.121929e+00	7.068417e-01
-9	Rv1577c	-9	0	A	T	0.105	-2.118307e+01	5.099314e+01	2.128487e+00	6.779181e-01
-9	Rv1587c	-9	0	A	T	0.037	1.777810e+00	4.520662e+01	2.124984e+00	9.686369e-01
-9	Rv1588c	-9	0	A	T	0.087	4.410430e+01	4.498565e+01	2.087389e+00	3.270879e-01
-9	Rv1592c	-9	0	A	T	0.209	-5.809313e+01	1.224146e+02	2.137800e+00	6.351890e-01
-9	Rv1595	-9	0	A	T	0.155	-1.555250e+01	7.588204e+01	2.129651e+00	8.376420e-01
-9	Rv1597	-9	0	A	T	0.438	6.006769e+01	1.356074e+02	2.134474e+00	6.578819e-01
-9	Rv1599	-9	0	A	T	0.031	6.903991e+01	9.849679e+01	2.139973e+00	4.834829e-01
-9	Rv1600	-9	0	A	T	0.042	-1.614260e+02	1.207068e+02	2.102792e+00	1.813723e-01
-9	Rv1602	-9	0	A	T	0.498	-5.824072e+01	2.993284e+02	2.140832e+00	8.457624e-01
-9	Rv1604	-9	0	A	T	0.477	-4.218220e+01	1.367232e+02	2.135542e+00	7.577398e-01
-9	Rv1606	-9	0	A	T	0.201	6.745355e+01	6.430381e+01	2.125301e+00	2.944035e-01
-9	Rv1607	-9	0	A	T	0.043	1.021822e+02	1.272442e+02	2.151682e+00	4.221148e-01
-9	Rv1609	-9	0	A	T	0.022	-3.688278e+01	7.563168e+01	2.127953e+00	6.258801e-01
-9	Rv1614	-9	0	A	T	0.030	1.796566e+01	9.217902e+01	2.128494e+00	8.455054e-01
-9	Rv1615	-9	0	A	T	0.141	-1.745099e+02	9.097959e+01	2.157596e+00	5.533938e-02
-9	Rv1617	-9	0	A	T	0.021	-2.086300e+01	1.079628e+02	2.126008e+00	8.468027e-01
-9	Rv1618	-9	0	A	T	0.497	2.130126e+00	1.255629e+02	2.127456e+00	9.864677e-01
-9	Rv1621c	-9	0	A	T	0.024	-2.373712e+02	1.422944e+02	2.147697e+00	9.555027e-02
-9	Rv1622c	-9	0	A	T	0.055	-1.518140e+01	6.656735e+01	2.137046e+00	8.196390e-01
-9	Rv1625c	-9	0	A	T	0.014	-2.431852e+01	6.456965e+01	2.134353e+00	7.065210e-01
-9	Rv1629	-9	0	A	T	0.010	6.991686e+01	6.316519e+01	2.131351e+00	2.685700e-01
-9	Rv1630	-9	0	A	T	0.101	8.376255e+01	3.715788e+01	2.092247e+00	2.436632e-02
-9	Rv1633	-9	0	A	T	0.030	6.453792e+01	1.218543e+02	2.135250e+00	5.964679e-01
-9	Rv1634	-9	0	A	T	0.057	1.515914e+02	1.353496e+02	2.118477e+00	2.629445e-01
-9	Rv1637c	-9	0	A	T	0.011	-4.150158e+00	5.777688e+01	2.121377e+00	9.427489e-01
-9	Rv1638	-9	0	A	T	0.030	-2.098427e+01	6.943397e+01	2.120532e+00	7.625389e-01
-9	Rv1640c	-9	0	A	T	0.056	-1.328243e+01	7.049554e+01	2.124240e+00	8.505839e-01
-9	Rv1644	-9	0	A	T	0.476	7.866077e+01	1.278444e+02	2.117193e+00	5.384863e-01
-9	Rv1647	-9	0	A	T	0.499	9.777074e+01	3.402786e+02	2.142617e+00	7.739140e-01
-9	Rv1649	-9	0	A	T	0.057	1.077917e+02	2.524082e+02	2.136028e+00	6.694195e-01
-9	Rv1650	-9	0	A	T	0.177	2.364337e+01	5.037226e+01	2.119047e+00	6.388909e-01
-9	Rv1651c	-9	0	A	T	0.172	-1.315534e+00	4.001500e+01	2.123241e+00	9.737791e-01
-9	Rv1652	-9	0	A	T	0.110	1.661525e+02	1.060422e+02	2.145503e+00	1.174201e-01
-9	Rv1654	-9	0	A	T	0.019	-1.376774e+02	1.209732e+02	2.131941e+00	2.553199e-01
-9	Rv1659	-9	0	A	T	0.021	-1.639287e+02	1.247894e+02	2.133455e+00	1.892247e-01
-9	Rv1661	-9	0	A	T	0.095	-4.354723e+01	3.758563e+01	2.116096e+00	2.468507e-01
-9	Rv1662	-9	0	A	T	0.499	1.905846e+02	2.725420e+02	2.136846e+00	4.845132e-01
-9	Rv1663	-9	0	A	T	0.017	7.003079e+01	5.489595e+01	2.090693e+00	2.023153e-01
-9	Rv1664	-9	0	A	T	0.018	-3.663744e+01	5.040574e+01	2.120546e+00	4.674632e-01
-9	Rv1668c	-9	0	A	T	0.180	8.099745e+01	1.005754e+02	2.137024e+00	4.207870e-01
-9	Rv1670	-9	0	A	T	0.041	3.920783e+01	1.554875e+02	2.132553e+00	8.009613e-01
-9	Rv1673c	-9	0	A	T	0.044	-7.255897e+01	1.177630e+02	2.119856e+00	5.379196e-01
-9	Rv1674c	-9	0	A	T	0.219	-8.265885e+01	1.575238e+02	2.143706e+00	5.998645e-01
-9	Rv1677	-9	0	A	T	0.012	-1.742574e+01	7.284738e+01	2.126786e+00	8.109856e-01
-9	Rv1679	-9	0	A	T	0.012	3.255417e+01	7.060715e+01	2.120323e+00	6.448411e-01
-9	Rv1681	-9	0	A	T	0.053	-1.143215e+01	1.071989e+02	2.126083e+00	9.150895e-01
-9	Rv1683	-9	0	A	T	0.015	2.487501e+01	5.264504e+01	2.110008e+00	6.366551e-01
-9	Rv1694	-9	0	A	T	0.016	1.316256e+01	4.718099e+01	2.116249e+00	7.803094e-01
-9	Rv1695	-9	0	A	T	0.015	-4.049685e+01	1.388828e+02	2.132582e+00	7.706519e-01
-9	Rv1699	-9	0	A	T	0.039	1.086317e+01	3.471328e+01	2.114872e+00	7.543823e-01
-9	Rv1704c	-9	0	A	T	0.491	-3.947115e+01	9.259853e+01	2.126668e+00	6.699962e-01
-9	Rv1705c	-9	0	A	T	0.093	1.920031e+02	7.954799e+01	2.116563e+00	1.594569e-02
-9	Rv1707	-9	0	A	T	0.012	1.026183e+00	6.700545e+01	2.123487e+00	9.877836e-01
-9	Rv1709	-9	0	A	T	0.127	1.121534e+00	7.805119e+01	2.135828e+00	9.885379e-01
-9	Rv1714	-9	0	A	T	0.025	-7.186661e+01	6.682523e+01	2.116787e+00	2.823995e-01
-9	Rv1716	-9	0	A	T	0.499	1.348340e+02	4.205288e+02	2.135013e+00	7.485486e-01
-9	Rv1717	-9	0	A	T	0.230	-1.385082e+02	1.065509e+02	2.132933e+00	1.938832e-01
-9	Rv1718	-9	0	A	T	0.040	-1.423740e+01	7.503949e+01	2.121721e+00	8.495520e-01
-9	Rv1722	-9	0	A	T	0.225	-5.415745e+00	6.868736e+01	2.123088e+00	9.371684e-01
-9	Rv1725c	-9	0	A	T	0.051	-6.038450e+01	7.655071e+01	2.139142e+00	4.303792e-01
-9	Rv1727	-9	0	A	T	0.030	1.126717e+02	7.302785e+01	2.157402e+00	1.231361e-01
-9	Rv1729c	-9	0	A	T	0.011	6.271961e+01	6.528424e+01	2.101625e+00	3.368940e-01
-9	Rv1730c	-9	0	A	T	0.080	-7.340790e+01	7.535492e+01	2.121983e+00	3.301780e-01
-9	Rv1731	-9	0	A	T	0.071	-7.983453e+01	6.787085e+01	2.159242e+00	2.397264e-01
-9	Rv1733c	-9	0	A	T	0.438	-8.218215e+01	9.511438e+01	2.151002e+00	3.877462e-01
-9	Rv1735c	-9	0	A	T	0.012	1.166152e+00	9.286235e+01	2.124678e+00	9.899827e-01
-9	Rv1736c	-9	0	A	T	0.016	7.996345e+01	6.343279e+01	2.105391e+00	2.077045e-01
-9	Rv1737c	-9	0	A	T	0.015	8.214335e+01	6.413183e+01	2.100727e+00	2.005003e-01
-9	Rv1738	-9	0	A	T	0.016	-6.389068e+01	1.001192e+02	2.127542e+00	5.235036e-01
-9	Rv1742	-9	0	A	T	0.010	-9.614827e+01	6.939660e+01	2.151524e+00	1.661676e-01
-9	Rv1743	-9	0	A	T	0.020	7.670867e+01	8.761096e+01	2.138324e+00	3.814493e-01
-9	Rv1747	-9	0	A	T	0.034	4.546065e+01	5.901328e+01	2.127274e+00	4.412506e-01
-9	Rv1749c	-9	0	A	T	0.023	5.283697e+01	1.598420e+02	2.129991e+00	7.410382e-01
-9	Rv1750c	-9	0	A	T	0.088	4.264104e-01	7.540029e+01	2.131957e+00	9.954887e-01
-9	Rv1751	-9	0	A	T	0.011	8.696964e+01	5.915680e+01	2.147631e+00	1.417895e-01
-9	Rv1752	-9	0	A	T	0.032	-3.601436e+01	6.312045e+01	2.121337e+00	5.684040e-01
-9	Rv1753c	-9	0	A	T	0.424	8.729629e+01	5.660752e+01	2.121342e+00	1.233125e-01
-9	Rv1754c	-9	0	A	T	0.021	3.899363e+01	4.521457e+01	2.109465e+00	3.886375e-01
-9	Rv1755c	-9	0	A	T	0.020	-1.141397e+01	4.666106e+01	2.116712e+00	8.067980e-01
-9	Rv1758	-9	0	A	T	0.059	-2.457989e+00	3.323231e+01	2.123193e+00	9.410518e-01
-9	Rv1759c	-9	0	A	T	0.228	-1.857475e+01	2.951083e+01	2.127808e+00	5.291963e-01
-9	Rv1760	-9	0	A	T	0.351	2.450098e+00	3.994500e+01	2.123723e+00	9.511015e-01
-9	Rv1762c	-9	0	A	T	0.084	7.348655e+01	6.371886e+01	2.097843e+00	2.490261e-01
-9	Rv1768	-9	0	A	T	0.121	-1.162478e+01	5.719252e+01	2.122826e+00	8.389696e-01
-9	Rv1769	-9	0	A	T	0.095	8.933291e+01	1.452162e+02	2.141776e+00	5.385613e-01
-9	Rv1770	-9	0	A	T	0.027	6.796403e+01	5.703599e+01	2.157223e+00	2.336608e-01
-9	Rv1771	-9	0	A	T	0.026	-3.990638e+01	9.788594e+01	2.130123e+00	6.835816e-01
-9	Rv1773c	-9	0	A	T	0.155	-1.354631e+02	1.276929e+02	2.134297e+00	2.889771e-01
-9	Rv1774	-9	0	A	T	0.043	-3.712973e+01	6.544152e+01	2.124095e+00	5.705701e-01
-9	Rv1775	-9	0	A	T	0.050	7.138513e+01	1.290335e+02	2.123729e+00	5.802123e-01
-9	Rv1777	-9	0	A	T	0.041	7.052623e+01	5.318413e+01	2.138510e+00	1.850738e-01
-9	Rv1779c	-9	0	A	T	0.039	9.185671e+01	4.865339e+01	2.152454e+00	5.927632e-02
-9	Rv1781c	-9	0	A	T	0.030	2.983593e+01	6.101619e+01	2.118890e+00	6.249451e-01
-9	Rv1783	-9	0	A	T	0.034	-1.811237e+02	1.355878e+02	2.147007e+00	1.818617e-01
-9	Rv1785c	-9	0	A	T	0.095	-1.058220e+02	1.017594e+02	2.120916e+00	2.985908e-01
-9	Rv1787	-9	0	A	T	0.224	-2.285705e+01	4.290817e+01	2.117144e+00	5.943449e-01
-9	Rv1788	-9	0	A	T	0.120	1.697639e+01	5.516405e+01	2.127921e+00	7.583323e-01
-9	Rv1790	-9	0	A	T	0.012	1.892340e+01	5.973447e+01	2.117337e+00	7.514582e-01
-9	Rv1800	-9	0	A	T	0.168	-4.395486e+01	6.219246e+01	2.127458e+00	4.798595e-01
-9	Rv1801	-9	0	A	T	0.096	-2.179559e+01	5.620212e+01	2.131329e+00	6.982293e-01
-9	Rv1802	-9	0	A	T	0.041	1.029442e+02	8.024985e+01	2.162274e+00	1.998184e-01
-9	Rv1803c	-9	0	A	T	0.020	-6.232945e+00	5.147024e+01	2.124699e+00	9.036342e-01
-9	Rv1808	-9	0	A	T	0.059	9.401724e+01	1.151691e+02	2.120673e+00	4.144718e-01
-9	Rv1809	-9	0	A	T	0.481	-1.518630e+02	1.788905e+02	2.130838e+00	3.961020e-01
-9	Rv1811	-9	0	A	T	0.109	-8.599662e+01	1.032212e+02	2.136788e+00	4.049421e-01
-9	Rv1812c	-9	0	A	T	0.499	2.477898e+02	3.968409e+02	2.137122e+00	5.324831e-01
-9	Rv1814	-9	0	A	T	0.030	1.441298e+02	6.980750e+01	2.086441e+00	3.917421e-02
-9	Rv1815	-9	0	A	T	0.497	1.330051e+02	1.610507e+02	2.117198e+00	4.090533e-01
-9	Rv1816	-9	0	A	T	0.020	-9.615749e+01	8.121458e+01	2.154264e+00	2.366570e-01
-9	Rv1817	-9	0	A	T	0.012	1.695948e+02	6.918155e+01	2.035580e+00	1.437417e-02
-9	Rv1818c	-9	0	A	T	0.015	-2.114082e+01	5.229753e+01	2.126878e+00	6.861094e-01
-9	Rv1819c	-9	0	A	T	0.016	6.077961e+01	5.010412e+01	2.109763e+00	2.253500e-01
-9	Rv1821	-9	0	A	T	0.160	-1.807439e+01	8.270069e+01	2.125984e+00	8.270374e-01
-9	Rv1823	-9	0	A	T	0.047	4.440777e+01	1.267661e+02	2.125704e+00	7.261673e-01
-9	Rv1825	-9	0	A	T	0.136	-2.912431e+01	1.144244e+02	2.129468e+00	7.991318e-01
-9	Rv1826	-9	0	A	T	0.056	6.685630e+01	2.065898e+02	2.132215e+00	7.462848e-01
-9	Rv1830	-9	0	A	T	0.010	8.634250e-01	6.061372e+01	2.121434e+00	9.886372e-01
-9	Rv1834	-9	0	A	T	0.016	-1.671764e+00	7.037273e+01	2.126037e+00	9.810514e-01
-9	Rv1835c	-9	0	A	T	0.099	-2.651599e+01	5.760227e+01	2.123537e+00	6.453659e-01
-9	Rv1837c	-9	0	A	T	0.055	2.437780e+01	6.047292e+01	2.127029e+00	6.869343e-01
-9	Rv1840c	-9	0	A	T	0.021	-4.236751e+01	5.191419e+01	2.116520e+00	4.146058e-01
-9	Rv1842c	-9	0	A	T	0.020	6.843471e+01	1.056968e+02	2.118379e+00	5.174602e-01
-9	Rv1843c	-9	0	A	T	0.027	-3.129849e+01	8.232777e+01	2.134422e+00	7.038889e-01
-9	Rv1844c	-9	0	A	T	0.022	4.100316e+01	6.431497e+01	2.138025e+00	5.239004e-01
-9	Rv1846c	-9	0	A	T	0.025	5.293700e+01	1.535863e+02	2.132674e+00	7.304026e-01
-9	Rv1847	-9	0	A	T	0.056	4.103302e+01	1.372746e+02	2.128103e+00	7.650604e-01
-9	Rv1848	-9	0	A	T	0.019	1.112569e+02	9.239077e+01	2.113325e+00	2.287569e-01
-9	Rv1850	-9	0	A	T	0.013	1.187426e+01	5.808554e+01	2.124030e+00	8.380554e-01
-9	Rv1855c	-9	0	A	T	0.019	-2.355710e+01	8.039904e+01	2.119221e+00	7.695725e-01
-9	Rv1860	-9	0	A	T	0.419	3.710060e+01	5.902474e+01	2.133950e+00	5.297601e-01
-9	Rv1863c	-9	0	A	T	0.043	5.002342e+01	1.025127e+02	2.122240e+00	6.256608e-01
-9	Rv1865c	-9	0	A	T	0.028	-6.239051e+00	7.358943e+01	2.122550e+00	9.324493e-01
-9	Rv1866	-9	0	A	T	0.056	-5.838464e+00	5.239081e+01	2.121616e+00	9.112861e-01
-9	Rv1867	-9	0	A	T	0.019	1.172752e+00	7.059178e+01	2.124792e+00	9.867481e-01
-9	Rv1868	-9	0	A	T	0.032	1.049558e+02	6.342014e+01	2.090779e+00	9.820777e-02
-9	Rv1870c	-9	0	A	T	0.032	1.904625e+01	1.087227e+02	2.132137e+00	8.609671e-01
-9	Rv1872c	-9	0	A	T	0.174	-6.737668e+01	3.351337e+01	2.106344e+00	4.461415e-02
-9	Rv1877	-9	0	A	T	0.068	6.557724e+01	4.934360e+01	2.098138e+00	1.841105e-01
-9	Rv1878	-9	0	A	T	0.148	4.148478e+01	5.858012e+01	2.118714e+00	4.789801e-01
-9	Rv1879	-9	0	A	T	0.012	-9.131268e+00	6.583688e+01	2.123146e+00	8.897148e-01
-9	Rv1880c	-9	0	A	T	0.045	2.403666e+01	7.796946e+01	2.129504e+00	7.579220e-01
-9	Rv1881c	-9	0	A	T	0.046	-6.190466e+01	1.019644e+02	2.135617e+00	5.438892e-01
-9	Rv1883c	-9	0	A	T	0.023	8.373313e+01	9.492147e+01	2.105784e+00	3.778878e-01
-9	Rv1884c	-9	0	A	T	0.190	8.834137e+01	9.882526e+01	2.134258e+00	3.715518e-01
-9	Rv1886c	-9	0	A	T	0.042	-9.095407e+01	1.536721e+02	2.128369e+00	5.540516e-01
-9	Rv1888c	-9	0	A	T	0.041	-6.375461e+01	1.390701e+02	2.116101e+00	6.467251e-01
-9	Rv1890c	-9	0	A	T	0.020	-1.636004e+01	1.092390e+02	2.128069e+00	8.809768e-01
-9	Rv1894c	-9	0	A	T	0.042	-6.592050e+01	5.185543e+01	2.129105e+00	2.038980e-01
-9	Rv1895	-9	0	A	T	0.495	7.073315e+01	1.648383e+02	2.127246e+00	6.679251e-01
-9	Rv1897c	-9	0	A	T	0.142	2.466649e+00	8.972136e+01	2.133980e+00	9.780718e-01
-9	Rv1899c	-9	0	A	T	0.173	7.192329e+00	2.018726e+01	2.121533e+00	7.216948e-01
-9	Rv1900c	-9	0	A	T	0.475	2.257852e+01	1.274685e+02	2.130039e+00	8.594368e-01
-9	Rv1901	-9	0	A	T	0.021	-4.025004e+01	7.736543e+01	2.107939e+00	6.029819e-01
-9	Rv1902c	-9	0	A	T	0.019	6.378370e+01	5.546823e+01	2.154167e+00	2.504149e-01
-9	Rv1904	-9	0	A	T	0.057	9.955374e+01	8.033233e+01	2.142547e+00	2.154933e-01
-9	Rv1905c	-9	0	A	T	0.012	-1.182491e+01	7.706368e+01	2.129168e+00	8.780752e-01
-9	Rv1908c	-9	0	A	T	0.343	8.003094e+01	2.169040e+01	1.929776e+00	2.348742e-04
-9	Rv1910c	-9	0	A	T	0.012	-6.085532e+01	8.531197e+01	2.131253e+00	4.757862e-01
-9	Rv1912c	-9	0	A	T	0.075	-1.457593e+01	8.697453e+01	2.133068e+00	8.669360e-01
-9	Rv1914c	-9	0	A	T	0.032	6.309794e+01	8.643304e+01	2.130422e+00	4.655239e-01
-9	Rv1915	-9	0	A	T	0.215	6.701018e+01	8.083257e+01	2.134930e+00	4.072740e-01
-9	Rv1916	-9	0	A	T	0.041	-4.738355e+01	8.234323e+01	2.115422e+00	5.651049e-01
-9	Rv1917c	-9	0	A	T	0.498	-7.682141e+01	1.570988e+02	2.122458e+00	6.249332e-01
-9	Rv1918c	-9	0	A	T	0.112	1.186712e+01	3.898549e+01	2.125632e+00	7.608787e-01
-9	Rv1920	-9	0	A	T	0.183	-1.314893e+01	5.277395e+01	2.124037e+00	8.032841e-01
-9	Rv1921c	-9	0	A	T	0.021	-1.210179e+01	6.340361e+01	2.124961e+00	8.486614e-01
-9	Rv1922	-9	0	A	T	0.012	1.793539e+02	6.784431e+01	2.011833e+00	8.312647e-03
-9	Rv1925	-9	0	A	T	0.059	1.049470e+02	7.151383e+01	2.115465e+00	1.425077e-01
-9	Rv1927	-9	0	A	T	0.053	6.797913e+01	1.142775e+02	2.137401e+00	5.520524e-01
-9	Rv1928c	-9	0	A	T	0.010	-9.402640e+01	7.011466e+01	2.137016e+00	1.801692e-01
-9	Rv1931c	-9	0	A	T	0.019	2.402918e+01	9.571376e+01	2.128687e+00	8.018177e-01
-9	Rv1933c	-9	0	A	T	0.050	-3.776356e+01	9.425410e+01	2.127566e+00	6.887461e-01
-9	Rv1934c	-9	0	A	T	0.063	-7.340323e+01	7.675518e+01	2.144247e+00	3.391039e-01
-9	Rv1935c	-9	0	A	T	0.029	-2.948016e+01	5.700669e+01	2.110450e+00	6.051598e-01
-9	Rv1936	-9	0	A	T	0.059	8.635068e+01	8.822698e+01	2.123225e+00	3.279147e-01
-9	Rv1937	-9	0	A	T	0.052	8.952751e+01	5.078126e+01	2.096092e+00	7.816169e-02
-9	Rv1938	-9	0	A	T	0.057	1.504473e-01	9.492584e+01	2.125200e+00	9.987357e-01
-9	Rv1939	-9	0	A	T	0.050	4.307479e+01	1.017163e+02	2.131210e+00	6.720233e-01
-9	Rv1945	-9	0	A	T	0.274	1.481321e+01	3.055129e+01	2.136256e+00	6.278642e-01
-9	Rv1948c	-9	0	A	T	0.060	7.504004e+01	1.004457e+02	2.114325e+00	4.551712e-01
-9	Rv1957	-9	0	A	T	0.156	-3.589074e+01	1.106277e+02	2.127878e+00	7.456721e-01
-9	Rv1960c	-9	0	A	T	0.016	-4.717795e+01	5.902651e+01	2.128929e+00	4.242982e-01
-9	Rv1961	-9	0	A	T	0.018	-1.621331e+02	3.671969e+02	2.144524e+00	6.589019e-01
-9	Rv1963c	-9	0	A	T	0.017	9.671145e+01	1.291516e+02	2.133572e+00	4.541159e-01
-9	Rv1965	-9	0	A	T	0.015	-5.000286e+01	1.513370e+02	2.126046e+00	7.411516e-01
-9	Rv1966	-9	0	A	T	0.058	-3.029544e+01	1.307073e+02	2.129269e+00	8.167489e-01
-9	Rv1967	-9	0	A	T	0.028	9.015646e+01	6.634384e+01	2.123343e+00	1.744321e-01
-9	Rv1968	-9	0	A	T	0.035	4.288557e+01	6.327214e+01	2.121267e+00	4.980357e-01
-9	Rv1969	-9	0	A	T	0.054	-3.152712e+01	5.802954e+01	2.109479e+00	5.870310e-01
-9	Rv1971	-9	0	A	T	0.453	6.944939e+00	3.675400e+01	2.126720e+00	8.501591e-01
-9	Rv1972	-9	0	A	T	0.047	3.242811e+01	1.431878e+02	2.134631e+00	8.208736e-01
-9	Rv1974	-9	0	A	T	0.010	-7.358679e+01	6.930337e+01	2.135452e+00	2.885430e-01
-9	Rv1978	-9	0	A	T	0.059	7.232819e+01	8.794483e+01	2.127225e+00	4.110020e-01
-9	Rv1979c	-9	0	A	T	0.016	1.104606e+02	6.274875e+01	2.053849e+00	7.860820e-02
-9	Rv1980c	-9	0	A	T	0.049	-8.046679e+01	7.850291e+01	2.143381e+00	3.055677e-01
-9	Rv1982c	-9	0	A	T	0.152	-7.477488e+01	9.824131e+01	2.123340e+00	4.467304e-01
-9	Rv1983	-9	0	A	T	0.038	-3.600446e+01	7.129985e+01	2.123438e+00	6.136735e-01
-9	Rv1986	-9	0	A	T	0.053	-8.523567e+01	8.434280e+01	2.134534e+00	3.124240e-01
-9	Rv1987	-9	0	A	T	0.219	-6.769883e+01	1.343196e+02	2.144836e+00	6.143473e-01
-9	Rv1991c	-9	0	A	T	0.020	3.847592e+01	1.020147e+02	2.128229e+00	7.061228e-01
-9	Rv1992c	-9	0	A	T	0.053	-1.246258e+02	5.832492e+01	2.120622e+00	3.282573e-02
-9	Rv1995	-9	0	A	T	0.111	-6.617534e+01	5.825773e+01	2.140703e+00	2.562289e-01
-9	Rv1996	-9	0	A	T	0.024	1.279744e+02	8.157674e+01	2.129195e+00	1.169747e-01
-9	Rv1997	-9	0	A	T	0.090	8.796693e+01	6.235597e+01	2.119635e+00	1.585931e-01
-9	Rv1998c	-9	0	A	T	0.029	1.119981e+02	8.106439e+01	2.096968e+00	1.673605e-01
-9	Rv1999c	-9	0	A	T	0.082	-6.727177e+01	6.586102e+01	2.117101e+00	3.072672e-01
-9	Rv2000	-9	0	A	T	0.061	-9.116729e+01	8.003737e+01	2.151170e+00	2.549123e-01
-9	Rv2002	-9	0	A	T	0.152	-3.948047e+01	9.047747e+01	2.126122e+00	6.626585e-01
-9	Rv2003c	-9	0	A	T	0.010	9.623626e+00	7.007677e+01	2.122862e+00	8.907938e-01
-9	Rv2006	-9	0	A	T	0.033	-8.945043e+01	4.110306e+01	2.159151e+00	2.973680e-02
-9	Rv2008c	-9	0	A	T	0.057	-1.298803e+01	8.640504e+01	2.126378e+00	8.805416e-01
-9	Rv2013	-9	0	A	T	0.020	3.035702e+01	1.061630e+02	2.133155e+00	7.749692e-01
-9	Rv2015c	-9	0	A	T	0.011	-1.798228e+01	7.170583e+01	2.129094e+00	8.020295e-01
-9	Rv2016	-9	0	A	T	0.166	9.407332e+01	5.488654e+01	2.159026e+00	8.680166e-02
-9	Rv2017	-9	0	A	T	0.495	6.352154e+00	1.294036e+02	2.129662e+00	9.608576e-01
-9	Rv2019	-9	0	A	T	0.018	-1.104258e+02	1.001422e+02	2.122602e+00	2.703892e-01
-9	Rv2020c	-9	0	A	T	0.411	-1.772540e+02	3.667005e+01	1.713127e+00	1.518476e-06
-9	Rv2021c	-9	0	A	T	0.015	-1.408877e+02	1.576391e+02	2.114186e+00	3.716474e-01
-9	Rv2022c	-9	0	A	T	0.209	3.879006e+00	6.931035e+01	2.128893e+00	9.553787e-01
-9	Rv2023A	-9	0	A	T	0.087	6.592089e+01	3.299904e+01	2.094266e+00	4.598526e-02
-9	Rv2024c	-9	0	A	T	0.500	1.371741e+02	2.941480e+02	2.122573e+00	6.410564e-01
-9	Rv2025c	-9	0	A	T	0.038	1.108768e+02	6.068793e+01	2.088295e+00	6.795511e-02
-9	Rv2027c	-9	0	A	T	0.059	6.478876e+00	8.394138e+01	2.124272e+00	9.384909e-01
-9	Rv2030c	-9	0	A	T	0.047	-1.166435e+02	6.699141e+01	2.129531e+00	8.191712e-02
-9	Rv2035	-9	0	A	T	0.014	1.375588e+01	1.214502e+02	2.123281e+00	9.098411e-01
-9	Rv2036	-9	0	A	T	0.027	-5.050924e+01	9.804546e+01	2.139334e+00	6.065378e-01
-9	Rv2037c	-9	0	A	T	0.497	-1.467261e+02	1.573801e+02	2.143309e+00	3.513724e-01
-9	Rv2038c	-9	0	A	T	0.013	-1.734190e+02	1.175041e+02	2.133869e+00	1.402526e-01
-9	Rv2039c	-9	0	A	T	0.497	-8.448797e+00	1.543173e+02	2.132213e+00	9.563474e-01
-9	Rv2041c	-9	0	A	T	0.044	-1.611726e+01	7.049380e+01	2.117980e+00	8.191937e-01
-9	Rv2042c	-9	0	A	T	0.049	-1.949077e+01	6.696291e+01	2.127858e+00	7.710510e-01
-9	Rv2043c	-9	0	A	T	0.258	1.115379e+02	1.938171e+01	1.810795e+00	1.107625e-08
-9	Rv2046	-9	0	A	T	0.016	7.868786e+01	1.139376e+02	2.122173e+00	4.899401e-01
-9	Rv2047c	-9	0	A	T	0.058	1.300480e+02	9.371336e+01	2.156372e+00	1.654868e-01
-9	Rv2048c	-9	0	A	T	0.482	-1.020666e+02	6.953921e+01	2.119621e+00	1.424399e-01
-9	Rv2052c	-9	0	A	T	0.053	-2.208651e+02	1.012678e+02	2.113140e+00	2.938254e-02
-9	Rv2056c	-9	0	A	T	0.024	9.323992e+01	1.131329e+02	2.128253e+00	4.100157e-01
-9	Rv2057c	-9	0	A	T	0.051	-1.913889e+02	1.429658e+02	2.140640e+00	1.809278e-01
-9	Rv2059	-9	0	A	T	0.192	5.518551e+01	7.341088e+01	2.117689e+00	4.523622e-01
-9	Rv2062c	-9	0	A	T	0.103	-3.971806e+01	4.414522e+01	2.139264e+00	3.684582e-01
-9	Rv2067c	-9	0	A	T	0.160	-9.787380e+01	7.816676e+01	2.117951e+00	2.107787e-01
-9	Rv2071c	-9	0	A	T	0.060	4.584862e+01	1.106991e+02	2.120058e+00	6.788233e-01
-9	Rv2072c	-9	0	A	T	0.476	4.813287e+01	1.110715e+02	2.133608e+00	6.648402e-01
-9	Rv2073c	-9	0	A	T	0.047	-2.115625e+01	8.127260e+01	2.122867e+00	7.946689e-01
-9	Rv2075c	-9	0	A	T	0.062	8.892788e+01	8.509592e+01	2.119715e+00	2.962250e-01
-9	Rv2077c	-9	0	A	T	0.047	7.185623e+01	8.506379e+01	2.143774e+00	3.984328e-01
-9	Rv2078	-9	0	A	T	0.471	2.641329e-01	1.060809e+02	2.133558e+00	9.980138e-01
-9	Rv2079	-9	0	A	T	0.474	-1.093082e+02	8.798348e+01	2.101332e+00	2.143490e-01
-9	Rv2081c	-9	0	A	T	0.050	-4.139333e+01	3.218161e+01	2.130640e+00	1.986138e-01
-9	Rv2082	-9	0	A	T	0.492	8.540727e+01	8.365822e+01	2.128629e+00	3.075100e-01
-9	Rv2083	-9	0	A	T	0.495	-3.342382e+01	1.059789e+02	2.129150e+00	7.525281e-01
-9	Rv2084	-9	0	A	T	0.030	8.633740e+00	5.748076e+01	2.124789e+00	8.806310e-01
-9	Rv2088	-9	0	A	T	0.057	-5.451293e+00	8.425489e+01	2.130639e+00	9.484239e-01
-9	Rv2089c	-9	0	A	T	0.059	1.301861e+01	7.882470e+01	2.128520e+00	8.688475e-01
-9	Rv2090	-9	0	A	T	0.432	1.338990e+02	1.046210e+02	2.145353e+00	2.008528e-01
-9	Rv2092c	-9	0	A	T	0.019	3.574352e+01	4.842761e+01	2.131681e+00	4.606134e-01
-9	Rv2096c	-9	0	A	T	0.054	-9.659804e+01	1.551621e+02	2.130202e+00	5.336940e-01
-9	Rv2098c	-9	0	A	T	0.468	2.872983e+01	5.400891e+01	2.119078e+00	5.948646e-01
-9	Rv2101	-9	0	A	T	0.405	1.147835e+01	5.407126e+01	2.128505e+00	8.319242e-01
-9	Rv2102	-9	0	A	T	0.084	2.245449e+01	3.939917e+01	2.114535e+00	5.688397e-01
-9	Rv2103c	-9	0	A	T	0.069	-2.141120e+01	7.004356e+01	2.132750e+00	7.598998e-01
-9	Rv2108	-9	0	A	T	0.038	-6.292444e+01	1.406753e+02	2.168133e+00	6.547395e-01
-9	Rv2109c	-9	0	A	T	0.213	5.225508e+01	1.008594e+02	2.123529e+00	6.044878e-01
-9	Rv2112c	-9	0	A	T	0.136	-1.648509e+01	2.531882e+01	2.121801e+00	5.151101e-01
-9	Rv2113	-9	0	A	T	0.021	-4.503495e+01	6.970730e+01	2.129357e+00	5.183690e-01
-9	Rv2123	-9	0	A	T	0.299	1.554137e+01	6.606409e+01	2.127236e+00	8.140584e-01
-9	Rv2124c	-9	0	A	T	0.059	4.993287e+01	4.360031e+01	2.129259e+00	2.523440e-01
-9	Rv2125	-9	0	A	T	0.497	-1.897209e+02	1.364667e+02	2.131963e+00	1.647223e-01
-9	Rv2127	-9	0	A	T	0.068	-1.391665e+02	1.558350e+02	2.158064e+00	3.720210e-01
-9	Rv2129c	-9	0	A	T	0.021	8.539788e+01	7.531683e+01	2.129895e+00	2.570910e-01
-9	Rv2133c	-9	0	A	T	0.017	-9.343361e+01	1.185987e+02	2.137387e+00	4.309660e-01
-9	Rv2136c	-9	0	A	T	0.023	-4.505221e+00	1.502527e+02	2.124772e+00	9.760847e-01
-9	Rv2138	-9	0	A	T	0.017	-3.196104e+00	5.617011e+01	2.122913e+00	9.546342e-01
-9	Rv2139	-9	0	A	T	0.055	6.481589e+01	1.883681e+02	2.133644e+00	7.308394e-01
-9	Rv2147c	-9	0	A	T	0.114	-1.149201e+02	9.255803e+01	2.110076e+00	2.146333e-01
-9	Rv2148c	-9	0	A	T	0.048	-1.034125e+01	1.166887e+02	2.125838e+00	9.293971e-01
-9	Rv2152c	-9	0	A	T	0.015	-1.356664e+01	6.485669e+01	2.123955e+00	8.343453e-01
-9	Rv2153c	-9	0	A	T	0.059	9.132854e+01	1.257237e+02	2.122984e+00	4.677252e-01
-9	Rv2155c	-9	0	A	T	0.494	2.419044e+02	1.054474e+02	2.147243e+00	2.196309e-02
-9	Rv2157c	-9	0	A	T	0.018	-5.375665e+00	7.692801e+01	2.128489e+00	9.443018e-01
-9	Rv2158c	-9	0	A	T	0.040	8.572982e+00	6.992517e+01	2.126462e+00	9.024432e-01
-9	Rv2160c	-9	0	A	T	0.059	-2.342699e+01	1.499746e+02	2.133800e+00	8.758974e-01
-9	Rv2161c	-9	0	A	T	0.024	6.277398e+01	1.125300e+02	2.130532e+00	5.770591e-01
-9	Rv2162c	-9	0	A	T	0.017	1.114790e+02	5.225106e+01	2.127014e+00	3.308967e-02
-9	Rv2163c	-9	0	A	T	0.026	-8.510507e+01	7.306248e+01	2.136488e+00	2.443275e-01
-9	Rv2173	-9	0	A	T	0.028	6.370410e+01	3.627050e+01	2.108098e+00	7.928903e-02
-9	Rv2176	-9	0	A	T	0.181	5.714667e+00	5.150883e+01	2.127754e+00	9.116787e-01
-9	Rv2177c	-9	0	A	T	0.211	3.296847e+00	3.634754e+01	2.126421e+00	9.277438e-01
-9	Rv2178c	-9	0	A	T	0.431	1.208942e+02	9.630049e+01	2.118083e+00	2.095903e-01
-9	Rv2180c	-9	0	A	T	0.047	8.585306e+01	1.419967e+02	2.140298e+00	5.455536e-01
-9	Rv2185c	-9	0	A	T	0.022	-1.618142e+01	8.366223e+01	2.133515e+00	8.466686e-01
-9	Rv2187	-9	0	A	T	0.059	6.212289e+00	1.095892e+02	2.123708e+00	9.548042e-01
-9	Rv2190c	-9	0	A	T	0.019	1.543188e+01	6.116234e+01	2.125077e+00	8.008458e-01
-9	Rv2191	-9	0	A	T	0.051	-3.365122e+00	6.375216e+01	2.125394e+00	9.579127e-01
-9	Rv2197c	-9	0	A	T	0.014	9.659025e+01	1.437580e+02	2.103500e+00	5.017838e-01
-9	Rv2205c	-9	0	A	T	0.030	1.078485e+02	7.674792e+01	2.116105e+00	1.602191e-01
-9	Rv2207	-9	0	A	T	0.012	2.486495e+01	7.172736e+01	2.130118e+00	7.289098e-01
-9	Rv2210c	-9	0	A	T	0.024	-2.703534e+02	1.324241e+02	2.201331e+00	4.141848e-02
-9	Rv2213	-9	0	A	T	0.047	-8.587397e+00	6.557127e+01	2.124782e+00	8.958273e-01
-9	Rv2214c	-9	0	A	T	0.050	-2.035444e+01	5.731423e+01	2.130275e+00	7.225506e-01
-9	Rv2216	-9	0	A	T	0.013	-2.323884e+01	6.527472e+01	2.133760e+00	7.218930e-01
-9	Rv2221c	-9	0	A	T	0.026	-3.703103e+01	5.143493e+01	2.118706e+00	4.716945e-01
-9	Rv2226	-9	0	A	T	0.478	-8.074223e+01	1.240488e+02	2.131741e+00	5.152449e-01
-9	Rv2230c	-9	0	A	T	0.032	-3.239121e+01	1.068081e+02	2.135307e+00	7.617415e-01
-9	Rv2231c	-9	0	A	T	0.029	5.798935e+01	7.423746e+01	2.148192e+00	4.348826e-01
-9	Rv2234	-9	0	A	T	0.023	4.105566e+01	1.027974e+02	2.124570e+00	6.896833e-01
-9	Rv2235	-9	0	A	T	0.012	-7.318010e+01	7.600647e+01	2.126926e+00	3.358403e-01
-9	Rv2236c	-9	0	A	T	0.476	-2.838604e+00	1.352031e+02	2.132107e+00	9.832531e-01
-9	Rv2237	-9	0	A	T	0.041	-1.575845e+02	1.541031e+02	2.150534e+00	3.067130e-01
-9	Rv2241	-9	0	A	T	0.023	5.269942e+01	7.470473e+01	2.131200e+00	4.806796e-01
-9	Rv2242	-9	0	A	T	0.073	7.930499e+01	5.192173e+01	2.098590e+00	1.269337e-01
-9	Rv2245	-9	0	A	T	0.142	3.294438e+01	7.649575e+01	2.129224e+00	6.667883e-01
-9	Rv2247	-9	0	A	T	0.077	-7.223839e+01	1.364767e+02	2.126140e+00	5.966915e-01
-9	Rv2248	-9	0	A	T	0.062	-6.581928e+01	7.636736e+01	2.097667e+00	3.889322e-01
-9	Rv2249c	-9	0	A	T	0.010	4.421396e+01	7.243371e+01	2.137404e+00	5.417118e-01
-9	Rv2252	-9	0	A	T	0.055	-5.270756e+01	9.642680e+01	2.116119e+00	5.847533e-01
-9	Rv2263	-9	0	A	T	0.017	2.100917e+01	5.255265e+01	2.116254e+00	6.893963e-01
-9	Rv2264c	-9	0	A	T	0.086	-8.893053e+01	7.560859e+01	2.098139e+00	2.397564e-01
-9	Rv2265	-9	0	A	T	0.030	8.780688e+00	7.438390e+01	2.122616e+00	9.060519e-01
-9	Rv2266	-9	0	A	T	0.024	1.657073e+01	8.491504e+01	2.126297e+00	8.453135e-01
-9	Rv2267c	-9	0	A	T	0.018	9.560096e+00	5.377693e+01	2.122420e+00	8.589320e-01
-9	Rv2268c	-9	0	A	T	0.122	2.278958e+01	6.465613e+01	2.128523e+00	7.245467e-01
-9	Rv2270	-9	0	A	T	0.016	4.028255e+00	6.753386e+01	2.129636e+00	9.524463e-01
-9	Rv2274c	-9	0	A	T	0.056	1.635108e+00	1.213879e+02	2.124555e+00	9.892550e-01
-9	Rv2275	-9	0	A	T	0.021	-6.888447e+00	8.201606e+01	2.125105e+00	9.330796e-01
-9	Rv2276	-9	0	A	T	0.083	3.531963e+01	7.382912e+01	2.135184e+00	6.324573e-01
-9	Rv2277c	-9	0	A	T	0.047	-3.680814e+01	3.029341e+01	2.156759e+00	2.245911e-01
-9	Rv2280	-9	0	A	T	0.101	4.448926e+01	3.717606e+01	2.099325e+00	2.316595e-01
-9	Rv2281	-9	0	A	T	0.018	-7.785206e+01	6.232232e+01	2.116055e+00	2.118482e-01
-9	Rv2284	-9	0	A	T	0.067	-8.652505e+01	7.311915e+01	2.110786e+00	2.369142e-01
-9	Rv2285	-9	0	A	T	0.044	-9.835387e+01	7.474577e+01	2.094615e+00	1.884844e-01
-9	Rv2290	-9	0	A	T	0.063	6.568815e+01	1.110146e+02	2.133852e+00	5.541611e-01
-9	Rv2291	-9	0	A	T	0.015	5.644580e+01	6.827259e+01	2.116464e+00	4.085358e-01
-9	Rv2293c	-9	0	A	T	0.060	9.463957e+01	1.244994e+02	2.125508e+00	4.473121e-01
-9	Rv2296	-9	0	A	T	0.112	-2.608748e+01	1.332013e+02	2.131193e+00	8.447616e-01
-9	Rv2297	-9	0	A	T	0.045	-3.148782e+01	8.637372e+01	2.117972e+00	7.155110e-01
-9	Rv2298	-9	0	A	T	0.013	-5.491263e+01	6.306814e+01	2.119400e+00	3.841039e-01
-9	Rv2300c	-9	0	A	T	0.086	9.443370e+00	8.117751e+01	2.125274e+00	9.074111e-01
-9	Rv2303c	-9	0	A	T	0.015	6.952656e+01	1.049156e+02	2.127148e+00	5.076599e-01
-9	Rv2305	-9	0	A	T	0.011	1.026718e+02	7.155805e+01	2.127490e+00	1.516108e-01
-9	Rv2307c	-9	0	A	T	0.212	-3.982009e+01	9.096315e+01	2.137143e+00	6.616408e-01
-9	Rv2308	-9	0	A	T	0.138	-2.200664e+01	8.335674e+01	2.129572e+00	7.918222e-01
-9	Rv2314c	-9	0	A	T	0.026	-4.558189e+01	6.121225e+01	2.101699e+00	4.566313e-01
-9	Rv2316	-9	0	A	T	0.210	8.636108e-01	1.437497e+02	2.141551e+00	9.952076e-01
-9	Rv2317	-9	0	A	T	0.015	2.851266e+01	1.390406e+02	2.138035e+00	8.375554e-01
-9	Rv2320c	-9	0	A	T	0.014	6.046305e+01	6.646384e+01	2.118557e+00	3.631615e-01
-9	Rv2321c	-9	0	A	T	0.011	-1.367466e+02	7.614974e+01	2.104400e+00	7.279132e-02
-9	Rv2323c	-9	0	A	T	0.053	4.188869e+01	5.908397e+01	2.132850e+00	4.784855e-01
-9	Rv2326c	-9	0	A	T	0.056	-1.440318e+02	6.756803e+01	2.091371e+00	3.324358e-02
-9	Rv2328	-9	0	A	T	0.117	3.472580e-01	7.653233e+01	2.127923e+00	9.963805e-01
-9	Rv2329c	-9	0	A	T	0.012	-1.349521e+01	6.638759e+01	2.121468e+00	8.389523e-01
-9	Rv2333c	-9	0	A	T	0.210	-9.207954e+00	8.354813e+01	2.127990e+00	9.122607e-01
-9	Rv2334	-9	0	A	T	0.021	1.921957e+02	1.003604e+02	2.094735e+00	5.572971e-02
-9	Rv2336	-9	0	A	T	0.014	8.788588e+00	6.057991e+01	2.123055e+00	8.846773e-01
-9	Rv2337c	-9	0	A	T	0.495	-6.873483e+01	1.091216e+02	2.125458e+00	5.288885e-01
-9	Rv2338c	-9	0	A	T	0.026	-3.555027e+01	6.557592e+01	2.122872e+00	5.878367e-01
-9	Rv2339	-9	0	A	T	0.292	-3.473862e+01	5.080791e+01	2.119011e+00	4.942848e-01
-9	Rv2342	-9	0	A	T	0.032	6.832471e+01	8.715558e+01	2.130554e+00	4.332347e-01
-9	Rv2344c	-9	0	A	T	0.020	3.314499e+00	1.082093e+02	2.122126e+00	9.755695e-01
-9	Rv2346c	-9	0	A	T	0.122	-1.055218e+00	2.510281e+01	2.121544e+00	9.664773e-01
-9	Rv2347c	-9	0	A	T	0.081	1.364770e+01	3.703110e+01	2.123574e+00	7.125323e-01
-9	Rv2348c	-9	0	A	T	0.025	5.074180e+01	7.730399e+01	2.125936e+00	5.117007e-01
-9	Rv2349c	-9	0	A	T	0.079	-1.196567e+02	7.138744e+01	2.120618e+00	9.397478e-02
-9	Rv2350c	-9	0	A	T	0.013	8.866535e+01	5.853365e+01	2.083850e+00	1.301000e-01
-9	Rv2351c	-9	0	A	T	0.365	3.247357e+00	3.216543e+01	2.127054e+00	9.196012e-01
-9	Rv2352c	-9	0	A	T	0.064	4.291288e+01	4.690882e+01	2.131499e+00	3.604778e-01
-9	Rv2353c	-9	0	A	T	0.094	2.699201e+01	2.239929e+01	2.114012e+00	2.284327e-01
-9	Rv2356c	-9	0	A	T	0.348	-4.659156e+01	2.351591e+01	2.097408e+00	4.779454e-02
-9	Rv2360c	-9	0	A	T	0.211	7.463866e+01	1.060002e+02	2.129262e+00	4.814880e-01
-9	Rv2366c	-9	0	A	T	0.050	3.541553e+01	8.167751e+01	2.125509e+00	6.646576e-01
-9	Rv2368c	-9	0	A	T	0.046	8.548121e+01	8.416079e+01	2.127360e+00	3.099879e-01
-9	Rv2370c	-9	0	A	T	0.028	2.352503e+01	8.688058e+01	2.124039e+00	7.866125e-01
-9	Rv2373c	-9	0	A	T	0.043	2.014197e+01	1.388673e+02	2.133602e+00	8.847006e-01
-9	Rv2376c	-9	0	A	T	0.020	-1.087792e+02	1.122710e+02	2.119664e+00	3.327965e-01
-9	Rv2377c	-9	0	A	T	0.499	-1.201531e+02	4.681532e+02	2.143994e+00	7.974916e-01
-9	Rv2379c	-9	0	A	T	0.476	1.441080e+02	1.795152e+02	2.131983e+00	4.222757e-01
-9	Rv2380c	-9	0	A	T	0.062	-4.995919e+01	4.621309e+01	2.103317e+00	2.798931e-01
-9	Rv2381c	-9	0	A	T	0.030	4.192918e+01	5.724728e+01	2.117244e+00	4.640580e-01
-9	Rv2382c	-9	0	A	T	0.014	1.107191e+02	1.275646e+02	2.127350e+00	3.856030e-01
-9	Rv2383c	-9	0	A	T	0.119	2.891362e+01	6.075714e+01	2.131345e+00	6.342430e-01
-9	Rv2384	-9	0	A	T	0.043	3.034378e+01	7.930716e+01	2.110933e+00	7.020780e-01
-9	Rv2385	-9	0	A	T	0.044	2.730375e+01	1.100117e+02	2.125788e+00	8.040314e-01
-9	Rv2391	-9	0	A	T	0.070	2.455785e+02	6.291640e+01	1.943323e+00	1.003400e-04
-9	Rv2394	-9	0	A	T	0.134	-2.308243e+01	4.800390e+01	2.129956e+00	6.307169e-01
-9	Rv2395	-9	0	A	T	0.036	-4.896417e+01	5.894313e+01	2.133057e+00	4.063119e-01
-9	Rv2396	-9	0	A	T	0.089	-1.101387e+00	4.726987e+01	2.124288e+00	9.814150e-01
-9	Rv2398c	-9	0	A	T	0.476	1.033657e+02	1.763780e+02	2.134467e+00	5.579575e-01
-9	Rv2400c	-9	0	A	T	0.056	2.074232e+01	1.384785e+02	2.127940e+00	8.809583e-01
-9	Rv2402	-9	0	A	T	0.185	-8.063047e+01	5.567058e+01	2.132404e+00	1.477879e-01
-9	Rv2403c	-9	0	A	T	0.044	1.096337e+02	8.957741e+01	2.113651e+00	2.212374e-01
-9	Rv2406c	-9	0	A	T	0.012	-1.416884e+02	1.712431e+02	2.139347e+00	4.081734e-01
-9	Rv2408	-9	0	A	T	0.056	-1.625091e+02	9.432632e+01	2.133569e+00	8.518240e-02
-9	Rv2414c	-9	0	A	T	0.043	4.349581e+01	1.009606e+02	2.130911e+00	6.666792e-01
-9	Rv2415c	-9	0	A	T	0.142	-8.315463e+01	6.935013e+01	2.115686e+00	2.307499e-01
-9	Rv2424c	-9	0	A	T	0.056	-2.173765e+01	4.648105e+01	2.133884e+00	6.401101e-01
-9	Rv2425c	-9	0	A	T	0.057	-2.801016e+01	7.096105e+01	2.137341e+00	6.931174e-01
-9	Rv2427c	-9	0	A	T	0.018	6.386445e+00	8.692211e+01	2.120267e+00	9.414422e-01
-9	Rv2428	-9	0	A	T	0.019	1.843516e+02	9.654256e+01	2.119165e+00	5.643785e-02
-9	Rv2433c	-9	0	A	T	0.056	-2.491407e+02	1.536562e+02	2.138571e+00	1.051985e-01
-9	Rv2434c	-9	0	A	T	0.015	-3.690861e+01	5.178986e+01	2.125181e+00	4.761980e-01
-9	Rv2435c	-9	0	A	T	0.021	1.079401e+01	5.233021e+01	2.134198e+00	8.366181e-01
-9	Rv2436	-9	0	A	T	0.422	9.891139e+01	3.696550e+01	1.987769e+00	7.560009e-03
-9	Rv2437	-9	0	A	T	0.057	-9.601922e+01	1.118510e+02	2.128956e+00	3.908169e-01
-9	Rv2438c	-9	0	A	T	0.227	1.149524e+01	7.421691e+01	2.132837e+00	8.769372e-01
-9	Rv2439c	-9	0	A	T	0.212	1.083569e+02	8.011526e+01	2.094124e+00	1.764733e-01
-9	Rv2440c	-9	0	A	T	0.072	5.642503e+01	5.369120e+01	2.115249e+00	2.935140e-01
-9	Rv2443	-9	0	A	T	0.089	-1.655096e+01	6.258139e+01	2.129325e+00	7.914637e-01
-9	Rv2444c	-9	0	A	T	0.014	-5.182410e+01	5.664435e+01	2.100056e+00	3.604314e-01
-9	Rv2446c	-9	0	A	T	0.218	-9.418887e+01	1.337071e+02	2.138446e+00	4.812981e-01
-9	Rv2447c	-9	0	A	T	0.041	3.675211e+01	4.756135e+01	2.124169e+00	4.398383e-01
-9	Rv2450c	-9	0	A	T	0.497	2.137495e+02	1.804912e+02	2.131238e+00	2.365493e-01
-9	Rv2452c	-9	0	A	T	0.042	-2.402866e+02	1.208678e+02	2.130503e+00	4.704369e-02
-9	Rv2455c	-9	0	A	T	0.107	5.217408e+01	7.402341e+01	2.129405e+00	4.810553e-01
-9	Rv2457c	-9	0	A	T	0.018	3.054730e+02	2.177522e+02	2.147433e+00	1.609286e-01
-9	Rv2458	-9	0	A	T	0.498	-5.560236e+01	2.397449e+02	2.131464e+00	8.166385e-01
-9	Rv2465c	-9	0	A	T	0.023	6.714943e+01	1.052443e+02	2.132007e+00	5.235768e-01
-9	Rv2467	-9	0	A	T	0.010	6.766873e+01	6.871123e+01	2.136378e+00	3.249127e-01
-9	Rv2471	-9	0	A	T	0.069	3.716147e+01	8.666958e+01	2.123710e+00	6.681685e-01
-9	Rv2473	-9	0	A	T	0.119	-1.203603e+02	7.983924e+01	2.071547e+00	1.319447e-01
-9	Rv2476c	-9	0	A	T	0.498	-4.809590e+01	3.168656e+02	2.140566e+00	8.793816e-01
-9	Rv2477c	-9	0	A	T	0.044	-1.086032e+02	9.434834e+01	2.098903e+00	2.499320e-01
-9	Rv2478c	-9	0	A	T	0.047	1.142204e+02	5.855271e+01	2.059317e+00	5.132855e-02
-9	Rv2481c	-9	0	A	T	0.113	-1.153874e+02	1.192990e+02	2.118737e+00	3.336386e-01
-9	Rv2482c	-9	0	A	T	0.499	-1.873338e+02	3.278275e+02	2.131276e+00	5.678114e-01
-9	Rv2483c	-9	0	A	T	0.023	-9.480865e+01	8.203562e+01	2.141645e+00	2.480400e-01
-9	Rv2484c	-9	0	A	T	0.083	2.306109e+01	7.565152e+01	2.121949e+00	7.605476e-01
-9	Rv2485c	-9	0	A	T	0.060	-2.622768e+01	7.741783e+01	2.120965e+00	7.348358e-01
-9	Rv2486	-9	0	A	T	0.029	-8.942235e+01	9.624819e+01	2.125362e+00	3.530394e-01
-9	Rv2487c	-9	0	A	T	0.087	3.187771e+01	4.489289e+01	2.126268e+00	4.777941e-01
-9	Rv2488c	-9	0	A	T	0.055	-2.825442e+01	6.683656e+01	2.120694e+00	6.725636e-01
-9	Rv2490c	-9	0	A	T	0.089	3.581439e+01	3.154566e+01	2.140228e+00	2.564748e-01
-9	Rv2492	-9	0	A	T	0.084	1.351233e+02	8.110153e+01	2.136420e+00	9.596168e-02
-9	Rv2494	-9	0	A	T	0.202	-5.438039e+01	1.070908e+02	2.124954e+00	6.116918e-01
-9	Rv2495c	-9	0	A	T	0.499	-4.179259e+02	2.509381e+02	2.161748e+00	9.609056e-02
-9	Rv2501c	-9	0	A	T	0.011	-3.627262e+01	7.256093e+01	2.121393e+00	6.172455e-01
-9	Rv2502c	-9	0	A	T	0.061	1.165333e+01	7.137799e+01	2.125976e+00	8.703402e-01
-9	Rv2503c	-9	0	A	T	0.116	2.793814e+01	7.799254e+01	2.129184e+00	7.202468e-01
-9	Rv2505c	-9	0	A	T	0.028	-9.691792e+01	6.261398e+01	2.127441e+00	1.219262e-01
-9	Rv2508c	-9	0	A	T	0.038	6.409465e+01	1.277822e+02	2.117710e+00	6.160485e-01
-9	Rv2511	-9	0	A	T	0.044	1.482037e+02	9.171952e+01	2.123910e+00	1.064000e-01
-9	Rv2512c	-9	0	A	T	0.124	-2.629513e+01	2.617466e+01	2.116779e+00	3.152966e-01
-9	Rv2513	-9	0	A	T	0.500	-4.030319e+02	7.300490e+02	2.138952e+00	5.810119e-01
-9	Rv2516c	-9	0	A	T	0.057	-6.543872e+01	1.055959e+02	2.122886e+00	5.355703e-01
-9	Rv2519	-9	0	A	T	0.061	6.993150e+01	6.145074e+01	2.124439e+00	2.553503e-01
-9	Rv2522c	-9	0	A	T	0.019	-4.892574e+00	5.493075e+01	2.125342e+00	9.290431e-01
-9	Rv2524c	-9	0	A	T	0.118	3.814962e+01	4.515471e+01	2.128023e+00	3.983595e-01
-9	Rv2531c	-9	0	A	T	0.026	6.700080e+01	5.829200e+01	2.124955e+00	2.506267e-01
-9	Rv2537c	-9	0	A	T	0.103	-9.282582e+01	1.045836e+02	2.134994e+00	3.749519e-01
-9	Rv2540c	-9	0	A	T	0.011	-4.479067e+01	6.926189e+01	2.137994e+00	5.179626e-01
-9	Rv2542	-9	0	A	T	0.500	-3.686935e+01	5.133670e+02	2.138469e+00	9.427585e-01
-9	Rv2543	-9	0	A	T	0.094	-7.470629e+01	5.394349e+01	2.099242e+00	1.663480e-01
-9	Rv2544	-9	0	A	T	0.167	4.789693e+01	4.652865e+01	2.136722e+00	3.035017e-01
-9	Rv2545	-9	0	A	T	0.053	-3.777644e+01	1.704245e+02	2.130514e+00	8.246166e-01
-9	Rv2551c	-9	0	A	T	0.023	1.181533e+02	3.182972e+02	2.145736e+00	7.105527e-01
-9	Rv2552c	-9	0	A	T	0.012	3.915041e+01	1.260693e+02	2.126737e+00	7.562007e-01
-9	Rv2553c	-9	0	A	T	0.057	-5.037041e+01	5.922678e+01	2.134901e+00	3.952401e-01
-9	Rv2556c	-9	0	A	T	0.010	9.593106e+01	7.904824e+01	2.104992e+00	2.251551e-01
-9	Rv2557	-9	0	A	T	0.022	-3.045519e+01	6.710114e+01	2.136500e+00	6.500068e-01
-9	Rv2560	-9	0	A	T	0.453	-2.857532e+01	9.338076e+01	2.142940e+00	7.596526e-01
-9	Rv2562	-9	0	A	T	0.055	-1.767497e+02	1.379359e+02	2.135763e+00	2.003112e-01
-9	Rv2563	-9	0	A	T	0.010	-6.636113e+01	7.380323e+01	2.108792e+00	3.687514e-01
-9	Rv2564	-9	0	A	T	0.057	-1.398438e+02	1.154053e+02	2.094255e+00	2.258486e-01
-9	Rv2565	-9	0	A	T	0.171	-2.276059e+01	6.666602e+01	2.121052e+00	7.328547e-01
-9	Rv2566	-9	0	A	T	0.478	6.800197e+01	1.413626e+02	2.126452e+00	6.305738e-01
-9	Rv2567	-9	0	A	T	0.497	-1.014857e+02	1.651955e+02	2.134390e+00	5.391123e-01
-9	Rv2570	-9	0	A	T	0.056	3.542322e+01	1.148162e+02	2.134542e+00	7.577409e-01
-9	Rv2571c	-9	0	A	T	0.030	5.789173e+01	3.672159e+01	2.114766e+00	1.151807e-01
-9	Rv2573	-9	0	A	T	0.108	9.459844e+00	1.432711e+02	2.136626e+00	9.473672e-01
-9	Rv2574	-9	0	A	T	0.018	-8.686786e+01	1.220212e+02	2.122198e+00	4.766640e-01
-9	Rv2575	-9	0	A	T	0.018	-3.885110e+01	6.054826e+01	2.121632e+00	5.212232e-01
-9	Rv2578c	-9	0	A	T	0.097	4.360184e+01	5.860732e+01	2.119518e+00	4.570470e-01
-9	Rv2583c	-9	0	A	T	0.015	8.350441e+01	5.917831e+01	2.135872e+00	1.584921e-01
-9	Rv2584c	-9	0	A	T	0.498	-7.352030e+01	2.065045e+02	2.132468e+00	7.218878e-01
-9	Rv2585c	-9	0	A	T	0.497	1.854868e+01	1.393005e+02	2.129589e+00	8.940931e-01
-9	Rv2586c	-9	0	A	T	0.044	1.724505e+01	9.930755e+01	2.126282e+00	8.621683e-01
-9	Rv2587c	-9	0	A	T	0.023	-3.408810e+02	1.696518e+02	2.141936e+00	4.473545e-02
-9	Rv2590	-9	0	A	T	0.018	-1.345912e+01	5.320991e+01	2.126414e+00	8.003561e-01
-9	Rv2591	-9	0	A	T	0.076	6.519052e+00	5.635436e+01	2.124186e+00	9.079264e-01
-9	Rv2592c	-9	0	A	T	0.015	1.392638e+02	6.532528e+01	2.049872e+00	3.322740e-02
-9	Rv2596	-9	0	A	T	0.057	1.566129e+02	1.580146e+02	2.125721e+00	3.218278e-01
-9	Rv2601	-9	0	A	T	0.027	-6.556552e-01	7.657937e+01	2.124488e+00	9.931702e-01
-9	Rv2602	-9	0	A	T	0.018	-4.931829e+01	8.702189e+01	2.121580e+00	5.710037e-01
-9	Rv2608	-9	0	A	T	0.024	1.461007e+00	8.679615e+01	2.126304e+00	9.865730e-01
-9	Rv2611c	-9	0	A	T	0.500	-1.098188e+02	6.258956e+02	2.141252e+00	8.607497e-01
-9	Rv2612c	-9	0	A	T	0.045	1.013557e+02	1.025542e+02	2.134448e+00	3.232041e-01
-9	Rv2617c	-9	0	A	T	0.053	-1.017695e+02	1.990640e+02	2.143410e+00	6.092798e-01
-9	Rv2618	-9	0	A	T	0.042	1.857195e+01	1.275609e+02	2.125438e+00	8.842680e-01
-9	Rv2621c	-9	0	A	T	0.143	-5.124634e+01	7.183979e+01	2.165496e+00	4.757767e-01
-9	Rv2622	-9	0	A	T	0.012	4.239131e+01	9.569687e+01	2.126995e+00	6.578660e-01
-9	Rv2627c	-9	0	A	T	0.498	-2.597723e+02	1.803324e+02	2.115350e+00	1.499888e-01
-9	Rv2628	-9	0	A	T	0.035	-5.025659e+01	6.178026e+01	2.146292e+00	4.161127e-01
-9	Rv2629	-9	0	A	T	0.057	-1.429835e+02	1.026881e+02	2.134154e+00	1.640650e-01
-9	Rv2630	-9	0	A	T	0.024	-7.929485e+01	1.071660e+02	2.110610e+00	4.594939e-01
-9	Rv2631	-9	0	A	T	0.160	-7.681193e+01	8.018679e+01	2.111276e+00	3.383053e-01
-9	Rv2634c	-9	0	A	T	0.074	-7.455964e+01	3.923464e+01	2.098143e+00	5.763318e-02
-9	Rv2637	-9	0	A	T	0.049	-1.499209e+02	1.465889e+02	2.145339e+00	3.066473e-01
-9	Rv2643	-9	0	A	T	0.022	-2.233783e+01	7.923706e+01	2.127430e+00	7.780615e-01
-9	Rv2650c	-9	0	A	T	0.492	-1.814223e+02	8.262171e+01	2.064725e+00	2.830123e-02
-9	Rv2652c	-9	0	A	T	0.035	1.590411e+01	6.884477e+01	2.125742e+00	8.173444e-01
-9	Rv2653c	-9	0	A	T	0.055	1.834679e+01	8.660312e+01	2.125278e+00	8.322618e-01
-9	Rv2655c	-9	0	A	T	0.014	5.340855e+01	6.507989e+01	2.134624e+00	4.120068e-01
-9	Rv2657c	-9	0	A	T	0.025	-1.218105e+02	1.044232e+02	2.103492e+00	2.436475e-01
-9	Rv2664	-9	0	A	T	0.041	-1.346149e+02	1.326961e+02	2.120538e+00	3.105735e-01
-9	Rv2666	-9	0	A	T	0.066	2.916108e+01	5.598685e+01	2.124272e+00	6.025660e-01
-9	Rv2668	-9	0	A	T	0.499	8.177264e+01	3.114214e+02	2.144553e+00	7.929216e-01
-9	Rv2669	-9	0	A	T	0.018	6.678230e+01	1.331998e+02	2.148273e+00	6.162058e-01
-9	Rv2670c	-9	0	A	T	0.014	4.127186e+01	5.622651e+01	2.115789e+00	4.630788e-01
-9	Rv2672	-9	0	A	T	0.060	-3.036146e+01	1.116871e+02	2.131957e+00	7.857901e-01
-9	Rv2675c	-9	0	A	T	0.035	1.448235e+01	6.512246e+01	2.134349e+00	8.240519e-01
-9	Rv2678c	-9	0	A	T	0.017	1.110653e+02	5.750926e+01	2.111143e+00	5.369297e-02
-9	Rv2679	-9	0	A	T	0.012	-3.281234e+01	6.596059e+01	2.124296e+00	6.189629e-01
-9	Rv2683	-9	0	A	T	0.020	3.374602e+01	1.431709e+02	2.134698e+00	8.137034e-01
-9	Rv2684	-9	0	A	T	0.050	-2.934128e+00	8.007561e+01	2.128948e+00	9.707767e-01
-9	Rv2685	-9	0	A	T	0.076	8.335782e+01	8.402111e+01	2.126881e+00	3.213517e-01
-9	Rv2687c	-9	0	A	T	0.138	-2.802647e+01	1.033932e+02	2.131897e+00	7.863876e-01
-9	Rv2688c	-9	0	A	T	0.440	9.316907e+01	1.152782e+02	2.118721e+00	4.191342e-01
-9	Rv2689c	-9	0	A	T	0.050	-1.522887e+01	5.136933e+01	2.123116e+00	7.669328e-01
-9	Rv2690c	-9	0	A	T	0.036	-1.109719e+01	7.894846e+01	2.127274e+00	8.882399e-01
-9	Rv2691	-9	0	A	T	0.477	2.399223e+02	1.074096e+02	2.115277e+00	2.569080e-02
-9	Rv2692	-9	0	A	T	0.098	-7.570459e+01	1.002296e+02	2.143286e+00	4.502144e-01
-9	Rv2693c	-9	0	A	T	0.055	1.190255e+02	1.150469e+02	2.128891e+00	3.010784e-01
-9	Rv2694c	-9	0	A	T	0.108	4.853141e+00	1.544534e+02	2.139380e+00	9.749389e-01
-9	Rv2696c	-9	0	A	T	0.013	9.133421e+01	6.861459e+01	2.106859e+00	1.834097e-01
-9	Rv2697c	-9	0	A	T	0.108	-1.001941e+01	1.716206e+02	2.143248e+00	9.534550e-01
-9	Rv2702	-9	0	A	T	0.498	-1.391790e+02	2.285593e+02	2.114460e+00	5.426824e-01
-9	Rv2707	-9	0	A	T	0.036	8.592299e+01	1.488641e+02	2.146395e+00	5.639218e-01
-9	Rv2709	-9	0	A	T	0.113	1.254415e+02	1.034679e+02	2.142200e+00	2.256159e-01
-9	Rv2712c	-9	0	A	T	0.073	6.527741e+01	5.554810e+01	2.120330e+00	2.401740e-01
-9	Rv2713	-9	0	A	T	0.010	-4.597114e+01	6.776689e+01	2.136700e+00	4.976705e-01
-9	Rv2714	-9	0	A	T	0.160	3.655066e+01	6.854941e+01	2.122988e+00	5.939956e-01
-9	Rv2715	-9	0	A	T	0.061	-1.790700e+02	7.124596e+01	2.094193e+00	1.209101e-02
-9	Rv2716	-9	0	A	T	0.204	-1.855931e+00	9.400459e+01	2.132851e+00	9.842518e-01
-9	Rv2718c	-9	0	A	T	0.030	-8.229257e+01	1.019773e+02	2.132119e+00	4.198485e-01
-9	Rv2719c	-9	0	A	T	0.058	1.537689e+02	1.525730e+02	2.117696e+00	3.137410e-01
-9	Rv2723	-9	0	A	T	0.010	8.451042e+00	6.780153e+01	2.121119e+00	9.008270e-01
-9	Rv2724c	-9	0	A	T	0.060	1.262427e+02	7.851320e+01	2.148420e+00	1.081238e-01
-9	Rv2725c	-9	0	A	T	0.012	2.496509e+01	6.758170e+01	2.118258e+00	7.118921e-01
-9	Rv2729c	-9	0	A	T	0.476	1.578241e+01	1.508003e+02	2.134083e+00	9.166655e-01
-9	Rv2731	-9	0	A	T	0.093	-2.469255e+01	6.801295e+01	2.138275e+00	7.166284e-01
-9	Rv2733c	-9	0	A	T	0.038	-8.927163e+01	7.589710e+01	2.106608e+00	2.397472e-01
-9	Rv2735c	-9	0	A	T	0.013	-2.468788e+01	6.567750e+01	2.130664e+00	7.070629e-01
-9	Rv2736c	-9	0	A	T	0.049	2.455653e+01	8.675181e+01	2.125978e+00	7.771760e-01
-9	Rv2739c	-9	0	A	T	0.042	9.367474e+01	1.408032e+02	2.130335e+00	5.059974e-01
-9	Rv2741	-9	0	A	T	0.273	-4.864216e+01	2.229690e+01	1.885010e+00	2.934060e-02
-9	Rv2748c	-9	0	A	T	0.146	4.284373e+01	6.260038e+01	2.108160e+00	4.938582e-01
-9	Rv2751	-9	0	A	T	0.018	-1.013506e+02	8.705804e+01	2.118343e+00	2.445919e-01
-9	Rv2752c	-9	0	A	T	0.042	-2.562667e+00	3.261190e+01	2.122440e+00	9.373796e-01
-9	Rv2753c	-9	0	A	T	0.037	-5.831257e+00	1.149970e+02	2.128248e+00	9.595669e-01
-9	Rv2756c	-9	0	A	T	0.222	4.512432e+01	6.020863e+01	2.126996e+00	4.537275e-01
-9	Rv2761c	-9	0	A	T	0.117	-1.240322e+02	9.367235e+01	2.142500e+00	1.857268e-01
-9	Rv2764c	-9	0	A	T	0.226	-3.618095e+01	4.712309e+01	2.141732e+00	4.427633e-01
-9	Rv2768c	-9	0	A	T	0.222	2.468106e+01	6.674723e+01	2.127987e+00	7.116217e-01
-9	Rv2769c	-9	0	A	T	0.214	2.358852e+01	8.472891e+01	2.125493e+00	7.807547e-01
-9	Rv2770c	-9	0	A	T	0.058	-2.120299e+02	1.555016e+02	2.166345e+00	1.729808e-01
-9	Rv2771c	-9	0	A	T	0.499	-8.862068e+01	2.589890e+02	2.132294e+00	7.322776e-01
-9	Rv2777c	-9	0	A	T	0.042	-6.096221e+01	7.315986e+01	2.149947e+00	4.048607e-01
-9	Rv2780	-9	0	A	T	0.011	5.523299e+01	5.928477e+01	2.142510e+00	3.517072e-01
-9	Rv2782c	-9	0	A	T	0.085	-4.300337e+01	6.185635e+01	2.123767e+00	4.870599e-01
-9	Rv2783c	-9	0	A	T	0.021	-6.604777e+01	6.901556e+01	2.130582e+00	3.387664e-01
-9	Rv2784c	-9	0	A	T	0.012	1.318874e+02	1.378442e+02	2.110360e+00	3.388737e-01
-9	Rv2786c	-9	0	A	T	0.041	-1.712850e+02	1.155212e+02	2.104866e+00	1.384201e-01
-9	Rv2787	-9	0	A	T	0.116	-7.242282e+01	7.319272e+01	2.115437e+00	3.226329e-01
-9	Rv2790c	-9	0	A	T	0.115	7.594684e+00	5.304985e+01	2.130062e+00	8.861875e-01
-9	Rv2791c	-9	0	A	T	0.242	-2.983998e+01	8.741906e+01	2.130736e+00	7.329060e-01
-9	Rv2793c	-9	0	A	T	0.042	5.751172e+01	7.805853e+01	2.121848e+00	4.614061e-01
-9	Rv2794c	-9	0	A	T	0.499	5.591396e+01	2.553583e+02	2.129828e+00	8.267173e-01
-9	Rv2797c	-9	0	A	T	0.055	-1.388958e+01	5.782744e+01	2.131780e+00	8.102251e-01
-9	Rv2799	-9	0	A	T	0.038	3.555183e+00	7.448163e+01	2.125672e+00	9.619377e-01
-9	Rv2800	-9	0	A	T	0.179	9.792879e+00	5.710436e+01	2.125696e+00	8.638675e-01
-9	Rv2802c	-9	0	A	T	0.066	-8.878006e+01	6.831296e+01	2.138204e+00	1.939920e-01
-9	Rv2805	-9	0	A	T	0.059	2.063342e+02	1.360961e+02	2.130867e+00	1.297669e-01
-9	Rv2807	-9	0	A	T	0.427	2.324938e+00	7.506484e+01	2.129691e+00	9.752969e-01
-9	Rv2812	-9	0	A	T	0.477	2.441390e+01	6.628699e+01	2.138096e+00	7.127119e-01
-9	Rv2813	-9	0	A	T	0.022	7.651463e+01	1.361867e+02	2.128619e+00	5.743354e-01
-9	Rv2818c	-9	0	A	T	0.030	-3.386089e+01	6.934679e+01	2.124326e+00	6.254408e-01
-9	Rv2819c	-9	0	A	T	0.019	-8.119380e+01	6.899044e+01	2.122812e+00	2.394815e-01
-9	Rv2820c	-9	0	A	T	0.042	1.121120e+01	5.471615e+01	2.120991e+00	8.376880e-01
-9	Rv2821c	-9	0	A	T	0.012	-1.106267e+01	6.702328e+01	2.124501e+00	8.689277e-01
-9	Rv2823c	-9	0	A	T	0.113	2.740571e+01	2.302939e+01	2.107918e+00	2.342759e-01
-9	Rv2824c	-9	0	A	T	0.043	7.882904e+00	1.258965e+02	2.125859e+00	9.500845e-01
-9	Rv2825c	-9	0	A	T	0.477	1.398667e+02	1.900670e+02	2.134163e+00	4.619510e-01
-9	Rv2828c	-9	0	A	T	0.140	1.354540e+01	3.809972e+01	2.114432e+00	7.222606e-01
-9	Rv2830c	-9	0	A	T	0.499	-9.565034e+01	3.800772e+02	2.135298e+00	8.013480e-01
-9	Rv2831	-9	0	A	T	0.056	4.327584e+01	1.158346e+02	2.117049e+00	7.087695e-01
-9	Rv2832c	-9	0	A	T	0.029	2.754225e+01	6.042269e+01	2.125424e+00	6.485997e-01
-9	Rv2833c	-9	0	A	T	0.024	8.857244e+01	9.193717e+01	2.133366e+00	3.355455e-01
-9	Rv2834c	-9	0	A	T	0.013	1.318688e+02	6.520205e+01	2.186649e+00	4.335621e-02
-9	Rv2839c	-9	0	A	T	0.101	8.497157e+01	4.951367e+01	2.179778e+00	8.640483e-02
-9	Rv2848c	-9	0	A	T	0.065	2.776633e+00	6.590419e+01	2.126417e+00	9.664012e-01
-9	Rv2850c	-9	0	A	T	0.197	-3.842289e+01	6.193697e+01	2.131637e+00	5.351454e-01
-9	Rv2853	-9	0	A	T	0.438	-4.276347e+01	5.375671e+01	2.132596e+00	4.264844e-01
-9	Rv2854	-9	0	A	T	0.225	-6.771949e+01	7.309943e+01	2.123437e+00	3.544284e-01
-9	Rv2856	-9	0	A	T	0.040	1.179725e+02	9.858469e+01	2.097324e+00	2.316817e-01
-9	Rv2857c	-9	0	A	T	0.019	-2.052539e+01	8.534664e+01	2.134593e+00	8.099892e-01
-9	Rv2858c	-9	0	A	T	0.049	-4.445544e+00	7.891162e+01	2.130023e+00	9.550840e-01
-9	Rv2859c	-9	0	A	T	0.028	-5.385348e+01	6.671981e+01	2.119155e+00	4.197395e-01
-9	Rv2862c	-9	0	A	T	0.059	2.350322e+02	1.290203e+02	2.091733e+00	6.876133e-02
-9	Rv2864c	-9	0	A	T	0.223	-9.828641e+01	7.938021e+01	2.119367e+00	2.159011e-01
-9	Rv2867c	-9	0	A	T	0.013	-3.459367e+01	6.077898e+01	2.128417e+00	5.693492e-01
-9	Rv2868c	-9	0	A	T	0.058	6.391222e+01	9.587401e+01	2.113704e+00	5.051421e-01
-9	Rv2869c	-9	0	A	T	0.059	1.421947e+02	1.327290e+02	2.097851e+00	2.842488e-01
-9	Rv2870c	-9	0	A	T	0.044	-3.238319e+01	9.802738e+01	2.114657e+00	7.411960e-01
-9	Rv2871	-9	0	A	T	0.018	5.107329e+01	1.390582e+02	2.131896e+00	7.134767e-01
-9	Rv2874	-9	0	A	T	0.486	-3.173870e+01	7.098982e+01	2.123104e+00	6.548944e-01
-9	Rv2875	-9	0	A	T	0.113	-1.165869e+01	7.376883e+01	2.121038e+00	8.744498e-01
-9	Rv2877c	-9	0	A	T	0.043	-3.075286e+01	8.625025e+01	2.133038e+00	7.214902e-01
-9	Rv2879c	-9	0	A	T	0.480	-3.550393e+01	1.347939e+02	2.131929e+00	7.922933e-01
-9	Rv2881c	-9	0	A	T	0.039	-3.968482e+01	8.061406e+01	2.124538e+00	6.226128e-01
-9	Rv2885c	-9	0	A	T	0.075	5.761378e+01	6.126788e+01	2.117729e+00	3.472282e-01
-9	Rv2886c	-9	0	A	T	0.030	-1.391409e+02	1.115332e+02	2.120763e+00	2.124539e-01
-9	Rv2888c	-9	0	A	T	0.011	-7.468007e+00	6.904467e+01	2.126333e+00	9.138858e-01
-9	Rv2891	-9	0	A	T	0.057	-8.544956e+01	1.095940e+02	2.108321e+00	4.357305e-01
-9	Rv2892c	-9	0	A	T	0.012	-4.946608e+01	6.827441e+01	2.132884e+00	4.688927e-01
-9	Rv2894c	-9	0	A	T	0.016	-1.432650e+02	1.167936e+02	2.157265e+00	2.202014e-01
-9	Rv2897c	-9	0	A	T	0.105	9.739602e+01	5.314191e+01	2.096489e+00	6.709392e-02
-9	Rv2899c	-9	0	A	T	0.053	-1.014145e+02	1.001427e+02	2.108536e+00	3.114134e-01
-9	Rv2900c	-9	0	A	T	0.050	-2.481230e+01	5.458563e+01	2.144773e+00	6.495123e-01
-9	Rv2905	-9	0	A	T	0.073	-3.238586e+01	7.266741e+01	2.128098e+00	6.559165e-01
-9	Rv2910c	-9	0	A	T	0.020	-6.389971e+01	1.195503e+02	2.122444e+00	5.930969e-01
-9	Rv2911	-9	0	A	T	0.142	3.911548e+01	7.484635e+01	2.122502e+00	6.013446e-01
-9	Rv2913c	-9	0	A	T	0.015	-7.546888e+01	6.658031e+01	2.105563e+00	2.572365e-01
-9	Rv2915c	-9	0	A	T	0.014	8.276276e+00	5.595322e+01	2.121408e+00	8.824360e-01
-9	Rv2917	-9	0	A	T	0.486	-4.669558e+01	7.726095e+01	2.143116e+00	5.457033e-01
-9	Rv2918c	-9	0	A	T	0.020	7.372048e+01	5.491246e+01	2.116769e+00	1.796921e-01
-9	Rv2922c	-9	0	A	T	0.222	2.334268e+01	6.606920e+01	2.128148e+00	7.239225e-01
-9	Rv2923c	-9	0	A	T	0.164	1.946414e+01	1.342830e+02	2.139913e+00	8.847765e-01
-9	Rv2924c	-9	0	A	T	0.025	-4.272539e+01	9.254307e+01	2.133785e+00	6.443960e-01
-9	Rv2926c	-9	0	A	T	0.011	2.377258e+01	6.031555e+01	2.122541e+00	6.935521e-01
-9	Rv2930	-9	0	A	T	0.044	-1.200063e+02	1.177904e+02	2.134192e+00	3.085030e-01
-9	Rv2931	-9	0	A	T	0.499	-5.042145e+01	4.980947e+02	2.142710e+00	9.193864e-01
-9	Rv2932	-9	0	A	T	0.012	-7.808643e+01	6.109799e+01	2.171729e+00	2.014851e-01
-9	Rv2933	-9	0	A	T	0.294	-3.718269e+01	5.569804e+01	2.119229e+00	5.045362e-01
-9	Rv2934	-9	0	A	T	0.068	-5.230729e+01	4.484904e+01	2.125862e+00	2.437328e-01
-9	Rv2935	-9	0	A	T	0.126	-1.043115e+02	5.027297e+01	2.132956e+00	3.821438e-02
-9	Rv2940c	-9	0	A	T	0.092	4.281302e+01	4.237654e+01	2.123116e+00	3.125610e-01
-9	Rv2941	-9	0	A	T	0.052	7.020737e+01	7.102944e+01	2.130017e+00	3.231488e-01
-9	Rv2944	-9	0	A	T	0.159	-4.570487e+01	9.040407e+01	2.122853e+00	6.132596e-01
-9	Rv2946c	-9	0	A	T	0.043	6.437053e+01	4.882641e+01	2.129982e+00	1.876436e-01
-9	Rv2947c	-9	0	A	T	0.495	-1.041163e+02	1.345608e+02	2.119682e+00	4.392356e-01
-9	Rv2948c	-9	0	A	T	0.033	7.585112e+01	6.143308e+01	2.126819e+00	2.171926e-01
-9	Rv2950c	-9	0	A	T	0.027	5.813932e+01	6.288850e+01	2.131909e+00	3.554263e-01
-9	Rv2951c	-9	0	A	T	0.021	-7.729452e+01	1.039001e+02	2.118192e+00	4.570679e-01
-9	Rv2952	-9	0	A	T	0.065	-2.922901e+01	7.049852e+01	2.135440e+00	6.785076e-01
-9	Rv2956	-9	0	A	T	0.016	-1.451153e+02	1.076671e+02	2.141960e+00	1.779795e-01
-9	Rv2957	-9	0	A	T	0.012	1.555306e+02	6.964718e+01	2.157659e+00	2.572996e-02
-9	Rv2958c	-9	0	A	T	0.051	9.468814e+01	6.923463e+01	2.132709e+00	1.716877e-01
-9	Rv2959c	-9	0	A	T	0.058	-4.486395e+01	9.896727e+01	2.125679e+00	6.504018e-01
-9	Rv2961	-9	0	A	T	0.013	1.246101e+02	1.797568e+02	2.132899e+00	4.883125e-01
-9	Rv2962c	-9	0	A	T	0.143	-5.905650e+01	6.513385e+01	2.121327e+00	3.647556e-01
-9	Rv2964	-9	0	A	T	0.056	1.437434e+02	1.617410e+02	2.127803e+00	3.743335e-01
-9	Rv2967c	-9	0	A	T	0.013	2.123606e+01	6.375929e+01	2.125737e+00	7.391442e-01
-9	Rv2969c	-9	0	A	T	0.012	4.151147e+01	6.334356e+01	2.113358e+00	5.123791e-01
-9	Rv2971	-9	0	A	T	0.057	-1.963967e+01	1.498637e+02	2.132383e+00	8.957581e-01
-9	Rv2973c	-9	0	A	T	0.012	2.186139e+02	7.391997e+01	2.021317e+00	3.164507e-03
-9	Rv2974c	-9	0	A	T	0.014	-9.941318e+01	6.117249e+01	2.144881e+00	1.044051e-01
-9	Rv2975c	-9	0	A	T	0.081	7.904491e+00	1.205013e+02	2.133008e+00	9.477101e-01
-9	Rv2979c	-9	0	A	T	0.067	2.386506e+01	7.214003e+01	2.119262e+00	7.408431e-01
-9	Rv2981c	-9	0	A	T	0.474	3.066235e+01	1.104156e+02	2.122369e+00	7.812922e-01
-9	Rv2982c	-9	0	A	T	0.496	-6.344797e+01	1.380955e+02	2.122719e+00	6.459967e-01
-9	Rv2984	-9	0	A	T	0.179	5.668207e-01	8.838595e+01	2.130798e+00	9.948843e-01
-9	Rv2992c	-9	0	A	T	0.027	-6.293205e+01	9.184522e+01	2.113274e+00	4.933558e-01
-9	Rv2994	-9	0	A	T	0.225	-1.986049e+01	5.217110e+01	2.124843e+00	7.035100e-01
-9	Rv2996c	-9	0	A	T	0.020	7.362179e+00	8.563038e+01	2.128758e+00	9.315000e-01
-9	Rv2997	-9	0	A	T	0.048	1.410560e+02	7.563044e+01	2.125802e+00	6.242248e-02
-9	Rv2998	-9	0	A	T	0.043	-3.420252e+01	1.515269e+02	2.136511e+00	8.214594e-01
-9	Rv2999	-9	0	A	T	0.499	-2.865032e+02	2.849739e+02	2.122894e+00	3.149289e-01
-9	Rv3008	-9	0	A	T	0.017	2.258697e+02	1.023389e+02	2.112728e+00	2.750293e-02
-9	Rv3009c	-9	0	A	T	0.012	6.126912e+01	1.158455e+02	2.126355e+00	5.969848e-01
-9	Rv3014c	-9	0	A	T	0.015	-2.698195e+01	5.269480e+01	2.114878e+00	6.087185e-01
-9	Rv3015c	-9	0	A	T	0.070	-1.792095e+01	9.421276e+01	2.124249e+00	8.491715e-01
-9	Rv3016	-9	0	A	T	0.026	-2.736825e+01	1.103401e+02	2.132774e+00	8.041506e-01
-9	Rv3017c	-9	0	A	T	0.016	6.472098e+01	7.126626e+01	2.116092e+00	3.639826e-01
-9	Rv3018A	-9	0	A	T	0.029	1.771097e+00	9.673585e+01	2.126594e+00	9.853958e-01
-9	Rv3020c	-9	0	A	T	0.014	-1.395077e+02	1.484755e+02	2.140836e+00	3.476169e-01
-9	Rv3021c	-9	0	A	T	0.010	7.251977e+00	6.498401e+01	2.119649e+00	9.111627e-01
-9	Rv3022A	-9	0	A	T	0.023	-1.412883e+02	8.603006e+01	2.136132e+00	1.007944e-01
-9	Rv3022c	-9	0	A	T	0.010	9.088375e+01	9.143645e+01	2.127225e+00	3.204506e-01
-9	Rv3024c	-9	0	A	T	0.014	1.635392e+02	1.519260e+02	2.107487e+00	2.819530e-01
-9	Rv3026c	-9	0	A	T	0.013	5.832539e+01	6.882803e+01	2.124363e+00	3.969418e-01
-9	Rv3031	-9	0	A	T	0.015	-3.024389e+00	5.331868e+01	2.122292e+00	9.547757e-01
-9	Rv3032	-9	0	A	T	0.025	-7.843625e-01	1.002531e+02	2.123708e+00	9.937589e-01
-9	Rv3034c	-9	0	A	T	0.032	8.436061e+01	8.689342e+01	2.137634e+00	3.318233e-01
-9	Rv3039c	-9	0	A	T	0.024	-1.154221e-01	1.679280e+02	2.127251e+00	9.994517e-01
-9	Rv3042c	-9	0	A	T	0.477	1.323931e+01	1.976816e+02	2.142316e+00	9.466147e-01
-9	Rv3047c	-9	0	A	T	0.053	-1.750255e+02	3.044831e+02	2.146727e+00	5.655182e-01
-9	Rv3049c	-9	0	A	T	0.028	2.242930e+01	7.689977e+01	2.123693e+00	7.705913e-01
-9	Rv3050c	-9	0	A	T	0.012	-1.123530e+02	6.258127e+01	2.149821e+00	7.286251e-02
-9	Rv3051c	-9	0	A	T	0.052	-1.081647e+02	1.337474e+02	2.125231e+00	4.188390e-01
-9	Rv3053c	-9	0	A	T	0.014	-6.884370e+01	2.089765e+02	2.135853e+00	7.418877e-01
-9	Rv3057c	-9	0	A	T	0.328	5.070841e+01	7.806426e+01	2.125563e+00	5.160961e-01
-9	Rv3058c	-9	0	A	T	0.044	5.105531e+01	9.488675e+01	2.138790e+00	5.906343e-01
-9	Rv3059	-9	0	A	T	0.063	7.992733e+01	8.528836e+01	2.121362e+00	3.488793e-01
-9	Rv3061c	-9	0	A	T	0.050	1.061178e+01	4.909895e+01	2.120885e+00	8.289239e-01
-9	Rv3062	-9	0	A	T	0.498	2.479580e+02	2.696420e+02	2.129126e+00	3.579812e-01
-9	Rv3063	-9	0	A	T	0.499	9.443492e+01	3.315432e+02	2.145020e+00	7.758215e-01
-9	Rv3071	-9	0	A	T	0.020	1.051942e+02	8.898914e+01	2.159268e+00	2.374061e-01
-9	Rv3073c	-9	0	A	T	0.026	2.451731e+01	7.692953e+01	2.124498e+00	7.500123e-01
-9	Rv3074	-9	0	A	T	0.071	6.457182e+01	6.857698e+01	2.129587e+00	3.465943e-01
-9	Rv3077	-9	0	A	T	0.164	5.649496e+00	6.797955e+01	2.127774e+00	9.337817e-01
-9	Rv3078	-9	0	A	T	0.011	5.868953e+01	9.710786e+01	2.117956e+00	5.457121e-01
-9	Rv3079c	-9	0	A	T	0.021	7.353480e+01	9.504602e+01	2.119509e+00	4.392792e-01
-9	Rv3080c	-9	0	A	T	0.120	-2.473308e+01	4.414980e+01	2.123196e+00	5.754450e-01
-9	Rv3081	-9	0	A	T	0.062	1.737638e+02	5.461802e+01	2.106935e+00	1.504104e-03
-9	Rv3083	-9	0	A	T	0.018	1.894740e+02	4.917052e+01	2.183104e+00	1.228287e-04
-9	Rv3084	-9	0	A	T	0.122	1.131771e+01	5.683350e+01	2.126516e+00	8.421895e-01
-9	Rv3085	-9	0	A	T	0.034	-5.346018e+01	7.823983e+01	2.115567e+00	4.945618e-01
-9	Rv3087	-9	0	A	T	0.066	7.523407e+00	6.660932e+01	2.123861e+00	9.100910e-01
-9	Rv3088	-9	0	A	T	0.145	-5.181523e+01	5.866855e+01	2.108523e+00	3.773178e-01
-9	Rv3089	-9	0	A	T	0.066	1.990737e+01	5.599044e+01	2.128520e+00	7.222423e-01
-9	Rv3090	-9	0	A	T	0.045	-1.102323e+02	8.124283e+01	2.159911e+00	1.750993e-01
-9	Rv3092c	-9	0	A	T	0.225	5.653405e+01	7.063426e+01	2.123078e+00	4.236552e-01
-9	Rv3093c	-9	0	A	T	0.479	1.026847e+01	1.270612e+02	2.131392e+00	9.356028e-01
-9	Rv3094c	-9	0	A	T	0.030	7.925870e+01	8.166515e+01	2.136879e+00	3.319821e-01
-9	Rv3096	-9	0	A	T	0.028	1.112335e+02	8.882458e+01	2.095122e+00	2.107176e-01
-9	Rv3097c	-9	0	A	T	0.236	1.533077e+01	6.550240e+01	2.133952e+00	8.149880e-01
-9	Rv3104c	-9	0	A	T	0.017	-2.875953e+01	1.181835e+02	2.127787e+00	8.077797e-01
-9	Rv3106	-9	0	A	T	0.050	6.026926e+01	7.829639e+01	2.139919e+00	4.415993e-01
-9	Rv3109	-9	0	A	T	0.014	-1.409295e-02	6.255730e+01	2.124474e+00	9.998203e-01
-9	Rv3111	-9	0	A	T	0.017	-1.681668e+01	6.221434e+01	2.133253e+00	7.869755e-01
-9	Rv3113	-9	0	A	T	0.284	-5.246461e+00	2.663821e+01	2.125561e+00	8.438991e-01
-9	Rv3114	-9	0	A	T	0.060	-7.196892e+01	1.021748e+02	2.124423e+00	4.813425e-01
-9	Rv3119	-9	0	A	T	0.018	1.150290e+02	9.367088e+01	2.131990e+00	2.196898e-01
-9	Rv3120	-9	0	A	T	0.027	-6.921178e+00	7.930231e+01	2.125319e+00	9.304672e-01
-9	Rv3121	-9	0	A	T	0.498	-1.826674e+02	1.593701e+02	2.125589e+00	2.519540e-01
-9	Rv3124	-9	0	A	T	0.103	1.973866e+01	9.020618e+01	2.133479e+00	8.268307e-01
-9	Rv3125c	-9	0	A	T	0.118	1.504834e+02	5.778545e+01	2.118326e+00	9.326549e-03
-9	Rv3130c	-9	0	A	T	0.032	-5.070592e+01	9.481529e+01	2.115975e+00	5.928995e-01
-9	Rv3135	-9	0	A	T	0.041	1.528717e+01	3.299554e+01	2.108910e+00	6.432285e-01
-9	Rv3136	-9	0	A	T	0.034	-3.122268e+01	4.937586e+01	2.133352e+00	5.272840e-01
-9	Rv3137	-9	0	A	T	0.494	5.239629e+01	1.074074e+02	2.140295e+00	6.257637e-01
-9	Rv3139	-9	0	A	T	0.069	-9.703683e+01	7.679861e+01	2.135234e+00	2.066535e-01
-9	Rv3140	-9	0	A	T	0.066	6.511097e+01	8.579573e+01	2.126578e+00	4.480616e-01
-9	Rv3144c	-9	0	A	T	0.060	-4.949839e+01	9.355568e+01	2.133919e+00	5.968509e-01
-9	Rv3148	-9	0	A	T	0.031	2.769666e+01	8.425287e+01	2.127338e+00	7.424168e-01
-9	Rv3151	-9	0	A	T	0.499	-1.760540e+02	2.525913e+02	2.136159e+00	4.859470e-01
-9	Rv3158	-9	0	A	T	0.029	-4.808019e+01	9.354808e+01	2.124204e+00	6.073756e-01
-9	Rv3159c	-9	0	A	T	0.214	-1.930675e+01	6.980806e+01	2.121577e+00	7.821600e-01
-9	Rv3161c	-9	0	A	T	0.065	4.866733e+01	7.555325e+01	2.129250e+00	5.196072e-01
-9	Rv3169	-9	0	A	T	0.044	-8.127904e+01	7.717855e+01	2.111465e+00	2.924995e-01
-9	Rv3170	-9	0	A	T	0.024	-7.743887e+01	6.150745e+01	2.125803e+00	2.082763e-01
-9	Rv3174	-9	0	A	T	0.186	9.985840e+01	7.307182e+01	2.132061e+00	1.720206e-01
-9	Rv3179	-9	0	A	T	0.225	-2.173135e+01	7.484432e+01	2.124478e+00	7.715970e-01
-9	Rv3183	-9	0	A	T	0.027	6.679065e+01	8.248302e+01	2.132646e+00	4.182488e-01
-9	Rv3190c	-9	0	A	T	0.431	-1.997792e+01	7.090570e+01	2.132670e+00	7.781826e-01
-9	Rv3193c	-9	0	A	T	0.095	5.560104e+01	6.246791e+01	2.131002e+00	3.736099e-01
-9	Rv3195	-9	0	A	T	0.168	-1.133584e+02	6.588142e+01	2.085229e+00	8.558061e-02
-9	Rv3197	-9	0	A	T	0.020	-7.548001e+01	1.195968e+02	2.122968e+00	5.280851e-01
-9	Rv3199c	-9	0	A	T	0.066	3.538063e+01	4.846369e+01	2.111162e+00	4.655098e-01
-9	Rv3200c	-9	0	A	T	0.115	4.957316e+01	7.188721e+01	2.116826e+00	4.905851e-01
-9	Rv3201c	-9	0	A	T	0.063	-8.180417e+01	6.406516e+01	2.109694e+00	2.018951e-01
-9	Rv3202c	-9	0	A	T	0.060	1.315712e+02	8.522131e+01	2.143678e+00	1.228893e-01
-9	Rv3204	-9	0	A	T	0.497	-5.567926e+01	2.339753e+02	2.138896e+00	8.119456e-01
-9	Rv3205c	-9	0	A	T	0.016	2.079504e+02	9.940090e+01	2.082121e+00	3.665081e-02
-9	Rv3209	-9	0	A	T	0.068	6.404465e+01	7.782447e+01	2.100686e+00	4.107118e-01
-9	Rv3211	-9	0	A	T	0.012	-1.552989e+01	7.307411e+01	2.128537e+00	8.317365e-01
-9	Rv3213c	-9	0	A	T	0.497	1.952622e+02	2.981829e+02	2.128264e+00	5.126997e-01
-9	Rv3216	-9	0	A	T	0.015	1.277242e+01	1.298519e+02	2.126009e+00	9.216622e-01
-9	Rv3217c	-9	0	A	T	0.219	-7.376370e+01	1.167476e+02	2.130573e+00	5.276268e-01
-9	Rv3218	-9	0	A	T	0.012	-5.531641e+01	6.235963e+01	2.141187e+00	3.752322e-01
-9	Rv3220c	-9	0	A	T	0.062	1.144374e+02	8.063572e+01	2.085993e+00	1.561106e-01
-9	Rv3223c	-9	0	A	T	0.022	-4.831769e+01	1.167235e+02	2.119365e+00	6.789868e-01
-9	Rv3224	-9	0	A	T	0.021	-1.044376e+01	8.081353e+01	2.122949e+00	8.971957e-01
-9	Rv3224A	-9	0	A	T	0.027	5.729406e+01	2.562563e+02	2.148236e+00	8.231224e-01
-9	Rv3225c	-9	0	A	T	0.024	3.430626e+01	6.896435e+01	2.125225e+00	6.189661e-01
-9	Rv3227	-9	0	A	T	0.041	9.709573e+01	1.029531e+02	2.137522e+00	3.458219e-01
-9	Rv3229c	-9	0	A	T	0.011	-6.019617e+01	6.639106e+01	2.107939e+00	3.647574e-01
-9	Rv3234c	-9	0	A	T	0.277	-2.342182e+01	8.159184e+01	2.126664e+00	7.741167e-01
-9	Rv3236c	-9	0	A	T	0.145	5.516590e+00	6.223045e+01	2.127706e+00	9.293771e-01
-9	Rv3239c	-9	0	A	T	0.059	2.258859e+00	5.110751e+01	2.124848e+00	9.647540e-01
-9	Rv3241c	-9	0	A	T	0.018	1.868448e+01	1.053970e+02	2.122839e+00	8.593215e-01
-9	Rv3242c	-9	0	A	T	0.027	-5.676765e+01	9.793737e+01	2.116286e+00	5.622746e-01
-9	Rv3245c	-9	0	A	T	0.431	5.761201e+01	1.045110e+02	2.124928e+00	5.815657e-01
-9	Rv3247c	-9	0	A	T	0.033	-1.120112e+01	7.810482e+01	2.131038e+00	8.859900e-01
-9	Rv3249c	-9	0	A	T	0.018	-9.127905e+01	1.779442e+02	2.126665e+00	6.080733e-01
-9	Rv3252c	-9	0	A	T	0.044	-1.763053e+01	9.997582e+01	2.121212e+00	8.600512e-01
-9	Rv3256c	-9	0	A	T	0.025	2.788099e+02	1.254037e+02	2.073008e+00	2.638665e-02
-9	Rv3257c	-9	0	A	T	0.057	1.077917e+02	2.524082e+02	2.136028e+00	6.694195e-01
-9	Rv3263	-9	0	A	T	0.195	-5.757338e+01	5.902239e+01	2.114650e+00	3.295393e-01
-9	Rv3266c	-9	0	A	T	0.014	5.050514e+01	6.524507e+01	2.120178e+00	4.390381e-01
-9	Rv3270	-9	0	A	T	0.022	-5.744184e+01	6.665752e+01	2.120237e+00	3.890045e-01
-9	Rv3272	-9	0	A	T	0.057	-2.031900e+02	1.204717e+02	2.136924e+00	9.194363e-02
-9	Rv3279c	-9	0	A	T	0.137	1.277343e+02	8.654146e+01	2.141055e+00	1.402163e-01
-9	Rv3281	-9	0	A	T	0.035	-7.014343e+01	3.390244e+01	2.108686e+00	3.876785e-02
-9	Rv3282	-9	0	A	T	0.053	3.404781e+01	9.584607e+01	2.135066e+00	7.224783e-01
-9	Rv3283	-9	0	A	T	0.053	5.661686e+01	7.044379e+01	2.119526e+00	4.217242e-01
-9	Rv3287c	-9	0	A	T	0.016	1.324311e+02	6.123015e+01	2.055555e+00	3.075600e-02
-9	Rv3293	-9	0	A	T	0.058	8.989551e+01	1.033438e+02	2.106634e+00	3.845513e-01
-9	Rv3296	-9	0	A	T	0.076	5.056978e+01	4.641977e+01	2.127519e+00	2.762017e-01
-9	Rv3297	-9	0	A	T	0.044	-7.985497e+01	1.106911e+02	2.128087e+00	4.707945e-01
-9	Rv3299c	-9	0	A	T	0.062	-7.753119e+01	5.173696e+01	2.126474e+00	1.342570e-01
-9	Rv3300c	-9	0	A	T	0.040	-6.106085e+00	9.457050e+01	2.126943e+00	9.485302e-01
-9	Rv3301c	-9	0	A	T	0.027	-5.322528e+01	1.027239e+02	2.124421e+00	6.044594e-01
-9	Rv3302c	-9	0	A	T	0.040	-5.223125e+01	6.818072e+01	2.109922e+00	4.437892e-01
-9	Rv3303c	-9	0	A	T	0.498	-1.730622e+02	2.257174e+02	2.136657e+00	4.434025e-01
-9	Rv3305c	-9	0	A	T	0.012	3.559674e+00	7.289093e+01	2.126039e+00	9.610586e-01
-9	Rv3306c	-9	0	A	T	0.116	-8.456039e+01	7.979645e+01	2.127178e+00	2.894998e-01
-9	Rv3308	-9	0	A	T	0.024	6.144257e+01	4.973056e+01	2.111736e+00	2.168897e-01
-9	Rv3317	-9	0	A	T	0.499	-8.207132e+00	2.132249e+02	2.129112e+00	9.693032e-01
-9	Rv3318	-9	0	A	T	0.010	-3.656122e+01	7.015473e+01	2.123573e+00	6.023604e-01
-9	Rv3324A	-9	0	A	T	0.023	-3.298038e+01	5.580240e+01	2.117329e+00	5.546209e-01
-9	Rv3327	-9	0	A	T	0.157	4.867998e+01	3.783718e+01	2.109362e+00	1.985013e-01
-9	Rv3328c	-9	0	A	T	0.498	-1.256316e+02	2.004465e+02	2.128285e+00	5.309400e-01
-9	Rv3329	-9	0	A	T	0.432	6.530845e+01	9.977857e+01	2.115762e+00	5.128969e-01
-9	Rv3331	-9	0	A	T	0.498	-2.534304e+02	2.051326e+02	2.154588e+00	2.169129e-01
-9	Rv3339c	-9	0	A	T	0.016	-7.389009e+01	5.627870e+01	2.133706e+00	1.894641e-01
-9	Rv3341	-9	0	A	T	0.040	-9.881035e+00	1.468462e+02	2.136404e+00	9.463637e-01
-9	Rv3343c	-9	0	A	T	0.496	-9.638023e+00	1.103055e+02	2.126257e+00	9.303879e-01
-9	Rv3344c	-9	0	A	T	0.042	-3.302845e+01	3.639739e+01	2.079034e+00	3.643616e-01
-9	Rv3345c	-9	0	A	T	0.161	-1.209045e+01	2.044143e+01	2.108418e+00	5.543214e-01
-9	Rv3347c	-9	0	A	T	0.453	-6.414135e+01	5.875515e+01	2.140311e+00	2.752026e-01
-9	Rv3349c	-9	0	A	T	0.056	-1.412287e+02	1.142089e+02	2.133092e+00	2.164909e-01
-9	Rv3350c	-9	0	A	T	0.187	-1.387615e+01	2.966509e+01	2.129454e+00	6.400433e-01
-9	Rv3355c	-9	0	A	T	0.045	1.404432e+02	9.851985e+01	2.134994e+00	1.542708e-01
-9	Rv3359	-9	0	A	T	0.031	-4.293709e+01	9.476710e+01	2.123299e+00	6.505753e-01
-9	Rv3365c	-9	0	A	T	0.281	-9.189773e+01	5.773624e+01	2.107061e+00	1.117270e-01
-9	Rv3366	-9	0	A	T	0.054	-1.280937e+02	1.501740e+02	2.128556e+00	3.938517e-01
-9	Rv3367	-9	0	A	T	0.031	2.678263e+01	3.703663e+01	2.124894e+00	4.697394e-01
-9	Rv3370c	-9	0	A	T	0.032	-3.658285e+01	5.281694e+01	2.129336e+00	4.886766e-01
-9	Rv3371	-9	0	A	T	0.010	4.016273e+01	7.547063e+01	2.120393e+00	5.947139e-01
-9	Rv3373	-9	0	A	T	0.026	4.696096e+01	7.573157e+01	2.127009e+00	5.353146e-01
-9	Rv3375	-9	0	A	T	0.039	6.796337e+01	6.171103e+01	2.129427e+00	2.709861e-01
-9	Rv3377c	-9	0	A	T	0.047	7.307644e+01	7.627884e+01	2.123065e+00	3.382525e-01
-9	Rv3378c	-9	0	A	T	0.027	-9.215849e+01	5.986749e+01	2.150147e+00	1.239839e-01
-9	Rv3379c	-9	0	A	T	0.041	-6.348965e+01	6.966831e+01	2.140369e+00	3.623186e-01
-9	Rv3382c	-9	0	A	T	0.010	1.838457e+01	6.635168e+01	2.125820e+00	7.817695e-01
-9	Rv3383c	-9	0	A	T	0.474	6.748102e+01	1.361343e+02	2.131803e+00	6.202032e-01
-9	Rv3388	-9	0	A	T	0.068	-2.260820e+00	2.961012e+01	2.119817e+00	9.391514e-01
-9	Rv3389c	-9	0	A	T	0.047	6.687853e+01	1.117311e+02	2.126887e+00	5.495778e-01
-9	Rv3390	-9	0	A	T	0.024	2.267883e+01	7.893520e+01	2.129938e+00	7.739264e-01
-9	Rv3391	-9	0	A	T	0.034	-4.836742e+01	5.703547e+01	2.106010e+00	3.965987e-01
-9	Rv3395A	-9	0	A	T	0.011	1.752709e+02	7.255778e+01	2.032138e+00	1.586195e-02
-9	Rv3395c	-9	0	A	T	0.105	5.278796e+01	1.006816e+02	2.139897e+00	6.001653e-01
-9	Rv3396c	-9	0	A	T	0.156	-7.825860e+01	1.272667e+02	2.127191e+00	5.387286e-01
-9	Rv3398c	-9	0	A	T	0.010	-2.948067e+00	6.493299e+01	2.123722e+00	9.637949e-01
-9	Rv3399	-9	0	A	T	0.489	6.104469e+01	7.577626e+01	2.129113e+00	4.206427e-01
-9	Rv3401	-9	0	A	T	0.074	2.265136e-01	4.362711e+01	2.123678e+00	9.958583e-01
-9	Rv3402c	-9	0	A	T	0.058	-7.035412e+01	1.067253e+02	2.116415e+00	5.098926e-01
-9	Rv3403c	-9	0	A	T	0.021	8.868092e+01	5.281902e+01	2.081807e+00	9.342790e-02
-9	Rv3404c	-9	0	A	T	0.013	-8.212567e+00	5.810402e+01	2.117915e+00	8.876238e-01
-9	Rv3407	-9	0	A	T	0.047	-2.097492e+02	1.910491e+02	2.128908e+00	2.724828e-01
-9	Rv3408	-9	0	A	T	0.498	1.063993e+02	2.838197e+02	2.140647e+00	7.078153e-01
-9	Rv3409c	-9	0	A	T	0.012	8.210852e+01	5.507592e+01	2.165799e+00	1.362779e-01
-9	Rv3410c	-9	0	A	T	0.021	1.527272e+01	7.824175e+01	2.130318e+00	8.452710e-01
-9	Rv3411c	-9	0	A	T	0.101	3.169426e+01	7.290074e+01	2.123030e+00	6.638176e-01
-9	Rv3413c	-9	0	A	T	0.021	1.366223e+02	9.977530e+01	2.131070e+00	1.711692e-01
-9	Rv3414c	-9	0	A	T	0.015	5.360685e+00	6.553715e+01	2.121720e+00	9.348229e-01
-9	Rv3416	-9	0	A	T	0.084	1.578538e+02	1.074628e+02	2.130198e+00	1.421251e-01
-9	Rv3421c	-9	0	A	T	0.027	-1.840270e+01	5.961216e+01	2.118307e+00	7.575993e-01
-9	Rv3423c	-9	0	A	T	0.012	2.927841e+01	6.774578e+01	2.124818e+00	6.656900e-01
-9	Rv3424c	-9	0	A	T	0.062	1.001944e+01	6.160065e+01	2.125831e+00	8.708210e-01
-9	Rv3425	-9	0	A	T	0.154	-8.995883e+00	3.568597e+01	2.131638e+00	8.010201e-01
-9	Rv3426	-9	0	A	T	0.167	-1.096521e+01	3.647232e+01	2.129246e+00	7.637390e-01
-9	Rv3428c	-9	0	A	T	0.171	-6.333488e+01	3.762379e+01	2.164754e+00	9.257035e-02
-9	Rv3429	-9	0	A	T	0.189	6.634126e+01	4.751347e+01	2.094186e+00	1.629011e-01
-9	Rv3431c	-9	0	A	T	0.027	1.724796e+02	8.699528e+01	2.145402e+00	4.764273e-02
-9	Rv3433c	-9	0	A	T	0.056	5.669151e+01	9.395112e+01	2.106973e+00	5.463499e-01
-9	Rv3434c	-9	0	A	T	0.048	1.192410e+02	7.158287e+01	2.145603e+00	9.602647e-02
-9	Rv3435c	-9	0	A	T	0.159	-4.889962e+01	8.217995e+01	2.119145e+00	5.519381e-01
-9	Rv3436c	-9	0	A	T	0.018	9.746389e+00	9.463272e+01	2.127940e+00	9.179872e-01
-9	Rv3438	-9	0	A	T	0.017	3.436281e+02	8.860468e+01	2.104084e+00	1.110985e-04
-9	Rv3439c	-9	0	A	T	0.228	-1.380424e+02	7.356564e+01	2.128156e+00	6.084269e-02
-9	Rv3445c	-9	0	A	T	0.050	-6.602924e+01	9.816430e+01	2.120851e+00	5.013095e-01
-9	Rv3446c	-9	0	A	T	0.069	4.071723e+01	9.789607e+01	2.129191e+00	6.775428e-01
-9	Rv3447c	-9	0	A	T	0.482	-2.546630e+01	8.398669e+01	2.128652e+00	7.617776e-01
-9	Rv3448	-9	0	A	T	0.018	-3.353854e+01	7.947057e+01	2.120414e+00	6.730848e-01
-9	Rv3449	-9	0	A	T	0.064	5.393999e+01	6.443758e+01	2.124375e+00	4.027139e-01
-9	Rv3451	-9	0	A	T	0.371	-1.043528e+01	8.805702e+01	2.130024e+00	9.056872e-01
-9	Rv3453	-9	0	A	T	0.212	1.201229e-02	1.539112e+02	2.141614e+00	9.999377e-01
-9	Rv3454	-9	0	A	T	0.023	-1.638704e+02	6.692136e+01	2.041222e+00	1.448355e-02
-9	Rv3456c	-9	0	A	T	0.018	-5.970258e+01	1.479514e+02	2.122339e+00	6.866335e-01
-9	Rv3457c	-9	0	A	T	0.013	7.096269e+00	5.448759e+01	2.118465e+00	8.964018e-01
-9	Rv3463	-9	0	A	T	0.059	-9.034122e+01	8.280364e+01	2.122890e+00	2.754851e-01
-9	Rv3465	-9	0	A	T	0.055	-1.816514e+02	1.007911e+02	2.136725e+00	7.176305e-02
-9	Rv3466	-9	0	A	T	0.124	2.817489e+01	4.220570e+01	2.110791e+00	5.045456e-01
-9	Rv3467	-9	0	A	T	0.402	-7.662575e+00	3.496834e+01	2.126343e+00	8.265879e-01
-9	Rv3468c	-9	0	A	T	0.476	-1.634824e-01	1.057519e+02	2.129634e+00	9.987668e-01
-9	Rv3469c	-9	0	A	T	0.016	1.106160e+01	1.075926e+02	2.126852e+00	9.181314e-01
-9	Rv3472	-9	0	A	T	0.026	2.608066e+01	1.183324e+02	2.135752e+00	8.255970e-01
-9	Rv3476c	-9	0	A	T	0.097	5.094556e+01	7.883123e+01	2.117936e+00	5.182374e-01
-9	Rv3478	-9	0	A	T	0.165	-1.457033e+00	3.733584e+01	2.125342e+00	9.688771e-01
-9	Rv3479	-9	0	A	T	0.498	1.399122e+01	2.162308e+02	2.130483e+00	9.484199e-01
-9	Rv3480c	-9	0	A	T	0.021	-9.351318e+00	1.154333e+02	2.129036e+00	9.354474e-01
-9	Rv3481c	-9	0	A	T	0.021	9.649278e+01	1.075708e+02	2.137319e+00	3.698951e-01
-9	Rv3483c	-9	0	A	T	0.054	-3.851564e+01	1.003244e+02	2.128510e+00	7.011143e-01
-9	Rv3485c	-9	0	A	T	0.011	8.672408e+01	7.295379e+01	2.120623e+00	2.347785e-01
-9	Rv3486	-9	0	A	T	0.023	-4.573950e+01	1.754262e+02	2.120797e+00	7.943439e-01
-9	Rv3487c	-9	0	A	T	0.057	-1.239589e+01	9.425587e+01	2.126547e+00	8.953920e-01
-9	Rv3489	-9	0	A	T	0.041	-1.052168e+02	1.632334e+02	2.113673e+00	5.193267e-01
-9	Rv3490	-9	0	A	T	0.057	-4.982423e+01	1.339486e+02	2.130439e+00	7.099861e-01
-9	Rv3492c	-9	0	A	T	0.023	2.266037e+02	1.609466e+02	2.144852e+00	1.594142e-01
-9	Rv3494c	-9	0	A	T	0.029	1.152900e+00	7.640365e+01	2.123515e+00	9.879633e-01
-9	Rv3497c	-9	0	A	T	0.070	-5.120039e+01	7.061412e+01	2.114290e+00	4.685526e-01
-9	Rv3505	-9	0	A	T	0.016	-2.478649e+01	5.920338e+01	2.119156e+00	6.755366e-01
-9	Rv3506	-9	0	A	T	0.163	-9.441664e+00	6.517994e+01	2.121519e+00	8.848501e-01
-9	Rv3507	-9	0	A	T	0.158	-4.818628e+01	2.236301e+01	2.176352e+00	3.138693e-02
-9	Rv3508	-9	0	A	T	0.358	4.504341e+00	2.399030e+01	2.128242e+00	8.511000e-01
-9	Rv3511	-9	0	A	T	0.409	-9.316285e+01	3.025917e+01	1.904083e+00	2.126671e-03
-9	Rv3512	-9	0	A	T	0.459	-6.927302e+01	4.197634e+01	2.051461e+00	9.915327e-02
-9	Rv3513c	-9	0	A	T	0.091	1.610004e+01	4.346592e+01	2.121128e+00	7.111472e-01
-9	Rv3514	-9	0	A	T	0.233	-1.022534e+00	2.170284e+01	2.123570e+00	9.624295e-01
-9	Rv3515c	-9	0	A	T	0.161	-1.141379e+01	7.390102e+01	2.128471e+00	8.772841e-01
-9	Rv3516	-9	0	A	T	0.498	1.971155e+02	2.803723e+02	2.143880e+00	4.821654e-01
-9	Rv3521	-9	0	A	T	0.480	2.187337e+01	9.589187e+01	2.127616e+00	8.196050e-01
-9	Rv3522	-9	0	A	T	0.497	1.586127e+02	2.793543e+02	2.133317e+00	5.702913e-01
-9	Rv3523	-9	0	A	T	0.160	-3.604176e+01	8.151597e+01	2.123562e+00	6.584673e-01
-9	Rv3529c	-9	0	A	T	0.134	3.340271e+01	9.088095e+01	2.128585e+00	7.132802e-01
-9	Rv3531c	-9	0	A	T	0.071	-2.192817e+01	8.657683e+01	2.128686e+00	8.000966e-01
-9	Rv3532	-9	0	A	T	0.033	1.602670e+02	5.562330e+01	2.105833e+00	4.032946e-03
-9	Rv3533c	-9	0	A	T	0.144	-5.036353e+01	5.079407e+01	2.127649e+00	3.216354e-01
-9	Rv3534c	-9	0	A	T	0.109	3.369481e+01	1.266536e+02	2.133015e+00	7.902561e-01
-9	Rv3535c	-9	0	A	T	0.136	2.987224e+01	8.095452e+01	2.127021e+00	7.121945e-01
-9	Rv3537	-9	0	A	T	0.053	5.044647e+01	8.850052e+01	2.125406e+00	5.687784e-01
-9	Rv3538	-9	0	A	T	0.044	5.502849e+01	9.789362e+01	2.127846e+00	5.741385e-01
-9	Rv3540c	-9	0	A	T	0.055	-1.615829e+02	1.381102e+02	2.136193e+00	2.422575e-01
-9	Rv3543c	-9	0	A	T	0.020	1.007208e+02	1.055408e+02	2.132287e+00	3.401140e-01
-9	Rv3544c	-9	0	A	T	0.219	-3.449671e+01	1.252128e+02	2.133874e+00	7.829774e-01
-9	Rv3545c	-9	0	A	T	0.110	-1.745125e+02	9.281227e+01	2.166384e+00	6.031965e-02
-9	Rv3550	-9	0	A	T	0.022	-3.123341e+01	7.339933e+01	2.139912e+00	6.705309e-01
-9	Rv3554	-9	0	A	T	0.104	7.335740e+00	5.997958e+01	2.126204e+00	9.026794e-01
-9	Rv3555c	-9	0	A	T	0.019	2.206287e+01	6.131664e+01	2.127459e+00	7.190478e-01
-9	Rv3558	-9	0	A	T	0.268	-3.901062e+01	6.245324e+01	2.119981e+00	5.323312e-01
-9	Rv3563	-9	0	A	T	0.059	3.214241e+01	1.201918e+02	2.122225e+00	7.891885e-01
-9	Rv3566c	-9	0	A	T	0.021	8.612422e+01	7.485530e+01	2.110712e+00	2.501561e-01
-9	Rv3567c	-9	0	A	T	0.058	-6.288673e+01	1.512336e+02	2.138425e+00	6.776145e-01
-9	Rv3570c	-9	0	A	T	0.018	4.295187e+01	1.089554e+02	2.120554e+00	6.934942e-01
-9	Rv3573c	-9	0	A	T	0.035	2.520772e+00	5.116231e+01	2.125385e+00	9.607125e-01
-9	Rv3576	-9	0	A	T	0.010	-6.617701e+00	7.469299e+01	2.126999e+00	9.294160e-01
-9	Rv3579c	-9	0	A	T	0.015	3.541083e+00	1.592648e+02	2.126157e+00	9.822651e-01
-9	Rv3580c	-9	0	A	T	0.050	3.356834e+01	6.679762e+01	2.124649e+00	6.153840e-01
-9	Rv3586	-9	0	A	T	0.079	-6.176994e+01	1.047507e+02	2.137581e+00	5.555159e-01
-9	Rv3587c	-9	0	A	T	0.050	2.757903e+01	7.239433e+01	2.128923e+00	7.033055e-01
-9	Rv3589	-9	0	A	T	0.012	-1.734124e+01	6.439752e+01	2.130077e+00	7.877585e-01
-9	Rv3590c	-9	0	A	T	0.105	-5.030672e+01	5.208670e+01	2.114262e+00	3.343310e-01
-9	Rv3591c	-9	0	A	T	0.079	-1.733309e+01	8.054689e+01	2.127200e+00	8.296548e-01
-9	Rv3593	-9	0	A	T	0.498	-1.106087e+01	2.977100e+02	2.141002e+00	9.703692e-01
-9	Rv3596c	-9	0	A	T	0.012	4.607829e+01	6.463183e+01	2.124766e+00	4.760285e-01
-9	Rv3597c	-9	0	A	T	0.038	2.518116e+02	1.604693e+02	2.103436e+00	1.168679e-01
-9	Rv3598c	-9	0	A	T	0.056	-1.258033e+02	1.256620e+02	2.120471e+00	3.169744e-01
-9	Rv3604c	-9	0	A	T	0.026	7.770825e+01	1.120657e+02	2.143957e+00	4.881859e-01
-9	Rv3605c	-9	0	A	T	0.017	-1.581048e+02	2.670846e+02	2.136731e+00	5.539885e-01
-9	Rv3608c	-9	0	A	T	0.030	1.155062e+02	7.970393e+01	2.169615e+00	1.475530e-01
-9	Rv3610c	-9	0	A	T	0.027	5.205451e+01	7.412262e+01	2.127069e+00	4.826473e-01
-9	Rv3611	-9	0	A	T	0.029	4.737218e+01	4.891867e+01	2.085844e+00	3.330520e-01
-9	Rv3616c	-9	0	A	T	0.497	2.565384e+02	1.649378e+02	2.125971e+00	1.201304e-01
-9	Rv3618	-9	0	A	T	0.057	1.958052e+01	5.343050e+01	2.113645e+00	7.140829e-01
-9	Rv3620c	-9	0	A	T	0.089	2.203811e+01	3.959441e+01	2.118903e+00	5.779099e-01
-9	Rv3624c	-9	0	A	T	0.155	-6.102124e+00	1.299726e+02	2.133501e+00	9.625617e-01
-9	Rv3629c	-9	0	A	T	0.015	7.782752e+01	5.062477e+01	2.170329e+00	1.244810e-01
-9	Rv3630	-9	0	A	T	0.476	6.677217e+01	1.124308e+02	2.132921e+00	5.526968e-01
-9	Rv3636	-9	0	A	T	0.220	-3.075168e+01	1.046302e+02	2.128563e+00	7.688801e-01
-9	Rv3639c	-9	0	A	T	0.039	-1.145742e+01	5.515501e+01	2.127895e+00	8.354751e-01
-9	Rv3640c	-9	0	A	T	0.017	1.141198e+02	5.705691e+01	2.108905e+00	4.572031e-02
-9	Rv3649	-9	0	A	T	0.075	1.779750e+01	6.702758e+01	2.119437e+00	7.906520e-01
-9	Rv3651	-9	0	A	T	0.023	7.944214e+01	5.730741e+01	2.074200e+00	1.659368e-01
-9	Rv3652	-9	0	A	T	0.219	-1.717760e+02	1.044833e+02	2.161648e+00	1.004346e-01
-9	Rv3653	-9	0	A	T	0.050	6.637204e+01	5.209020e+01	2.112928e+00	2.028550e-01
-9	Rv3655c	-9	0	A	T	0.499	-3.453564e+02	2.585094e+02	2.132662e+00	1.818251e-01
-9	Rv3657c	-9	0	A	T	0.122	-1.813029e+00	1.012430e+02	2.130462e+00	9.857156e-01
-9	Rv3659c	-9	0	A	T	0.055	-6.016299e+01	6.741375e+01	2.128335e+00	3.723391e-01
-9	Rv3660c	-9	0	A	T	0.029	-1.136622e+01	7.417334e+01	2.128513e+00	8.782366e-01
-9	Rv3662c	-9	0	A	T	0.018	-1.006606e+02	7.851275e+01	2.138247e+00	2.000650e-01
-9	Rv3664c	-9	0	A	T	0.017	3.179140e+01	1.135953e+02	2.124188e+00	7.796303e-01
-9	Rv3666c	-9	0	A	T	0.075	9.110492e+01	8.116704e+01	2.096888e+00	2.619074e-01
-9	Rv3671c	-9	0	A	T	0.060	1.431955e+02	1.076880e+02	2.094726e+00	1.838682e-01
-9	Rv3673c	-9	0	A	T	0.043	1.140440e+02	1.018378e+02	2.132765e+00	2.630042e-01
-9	Rv3674c	-9	0	A	T	0.056	-9.685988e+01	1.009489e+02	2.137424e+00	3.375088e-01
-9	Rv3676	-9	0	A	T	0.055	3.033656e+00	7.751951e+01	2.127525e+00	9.687902e-01
-9	Rv3680	-9	0	A	T	0.077	-9.161841e+01	4.645099e+01	2.136188e+00	4.880348e-02
-9	Rv3682	-9	0	A	T	0.056	1.317542e+01	8.217959e+01	2.125063e+00	8.726531e-01
-9	Rv3684	-9	0	A	T	0.011	-2.746931e+01	6.842963e+01	2.115795e+00	6.881813e-01
-9	Rv3685c	-9	0	A	T	0.023	1.395609e+01	6.601433e+01	2.126096e+00	8.326042e-01
-9	Rv3689	-9	0	A	T	0.125	-3.386996e+00	6.286994e+01	2.128919e+00	9.570455e-01
-9	Rv3691	-9	0	A	T	0.060	1.769868e+01	7.681400e+01	2.129962e+00	8.178139e-01
-9	Rv3693	-9	0	A	T	0.220	-9.394810e+01	9.760980e+01	2.127180e+00	3.360047e-01
-9	Rv3694c	-9	0	A	T	0.017	-1.829438e+02	1.075165e+02	2.137512e+00	8.910764e-02
-9	Rv3696c	-9	0	A	T	0.089	8.014894e+01	2.303717e+01	1.943967e+00	5.216205e-04
-9	Rv3698	-9	0	A	T	0.036	-1.379883e+02	6.691293e+01	2.087940e+00	3.940897e-02
-9	Rv3703c	-9	0	A	T	0.160	-4.669946e+01	7.623817e+01	2.128085e+00	5.402953e-01
-9	Rv3704c	-9	0	A	T	0.015	1.390577e+02	1.157285e+02	2.122359e+00	2.297678e-01
-9	Rv3705A	-9	0	A	T	0.031	3.230952e+01	6.907245e+01	2.139022e+00	6.400416e-01
-9	Rv3705c	-9	0	A	T	0.033	-7.729274e+00	1.066258e+02	2.132382e+00	9.422246e-01
-9	Rv3710	-9	0	A	T	0.027	-2.281704e+01	6.600422e+01	2.131734e+00	7.296375e-01
-9	Rv3711c	-9	0	A	T	0.498	4.369086e+02	3.196042e+02	2.107078e+00	1.718792e-01
-9	Rv3712	-9	0	A	T	0.043	-2.330541e+02	1.306305e+02	2.148927e+00	7.467196e-02
-9	Rv3714c	-9	0	A	T	0.051	5.907496e+01	6.876924e+01	2.159471e+00	3.904994e-01
-9	Rv3715c	-9	0	A	T	0.050	-1.584858e+02	2.002909e+02	2.134244e+00	4.289425e-01
-9	Rv3719	-9	0	A	T	0.499	3.412544e+02	3.776032e+02	2.128453e+00	3.663208e-01
-9	Rv3720	-9	0	A	T	0.219	-6.265384e+01	1.107820e+02	2.125029e+00	5.718018e-01
-9	Rv3722c	-9	0	A	T	0.058	1.240836e+01	8.394978e+01	2.122432e+00	8.825206e-01
-9	Rv3724B	-9	0	A	T	0.059	-8.139990e+00	1.445462e+02	2.133376e+00	9.551012e-01
-9	Rv3725	-9	0	A	T	0.058	2.881507e+02	1.507508e+02	2.141865e+00	5.619317e-02
-9	Rv3727	-9	0	A	T	0.283	9.983965e+01	5.817183e+01	2.096156e+00	8.637461e-02
-9	Rv3728	-9	0	A	T	0.032	3.097993e+01	5.231030e+01	2.135549e+00	5.538087e-01
-9	Rv3729	-9	0	A	T	0.187	4.441170e+01	7.070950e+01	2.106182e+00	5.300700e-01
-9	Rv3731	-9	0	A	T	0.477	7.879803e+01	1.545859e+02	2.128080e+00	6.103326e-01
-9	Rv3737	-9	0	A	T	0.496	9.917892e+01	1.103609e+02	2.138475e+00	3.690096e-01
-9	Rv3738c	-9	0	A	T	0.018	8.839805e+01	5.614850e+01	2.156688e+00	1.156749e-01
-9	Rv3741c	-9	0	A	T	0.042	-9.426188e+00	1.374259e+02	2.130076e+00	9.453269e-01
-9	Rv3743c	-9	0	A	T	0.036	-1.956904e+01	3.883254e+01	2.131097e+00	6.144028e-01
-9	Rv3746c	-9	0	A	T	0.024	2.574014e+02	9.446936e+01	2.133722e+00	6.532013e-03
-9	Rv3749c	-9	0	A	T	0.014	-1.444271e+01	5.724059e+01	2.116951e+00	8.008414e-01
-9	Rv3758c	-9	0	A	T	0.048	3.213329e+01	1.124599e+02	2.130029e+00	7.751347e-01
-9	Rv3759c	-9	0	A	T	0.212	6.686594e+01	9.589696e+01	2.124665e+00	4.857736e-01
-9	Rv3762c	-9	0	A	T	0.052	-3.189103e+01	5.657814e+01	2.144043e+00	5.730915e-01
-9	Rv3763	-9	0	A	T	0.021	8.925887e+01	1.065674e+02	2.122022e+00	4.024374e-01
-9	Rv3764c	-9	0	A	T	0.496	-1.424496e+02	1.304495e+02	2.133560e+00	2.750629e-01
-9	Rv3766	-9	0	A	T	0.075	-8.737112e+01	1.013525e+02	2.128252e+00	3.888360e-01
-9	Rv3769	-9	0	A	T	0.012	-7.040737e+01	7.578287e+01	2.128429e+00	3.530465e-01
-9	Rv3770c	-9	0	A	T	0.060	1.527760e+02	9.948222e+01	2.116285e+00	1.248802e-01
-9	Rv3772	-9	0	A	T	0.073	-1.304637e+01	1.001807e+02	2.129669e+00	8.964082e-01
-9	Rv3773c	-9	0	A	T	0.087	1.480454e+02	8.449856e+01	2.145515e+00	8.002854e-02
-9	Rv3774	-9	0	A	T	0.022	-5.020156e+01	5.035817e+01	2.127707e+00	3.190245e-01
-9	Rv3775	-9	0	A	T	0.222	3.222502e+01	7.342689e+01	2.125849e+00	6.608354e-01
-9	Rv3776	-9	0	A	T	0.499	8.283286e+01	2.219590e+02	2.126832e+00	7.090749e-01
-9	Rv3777	-9	0	A	T	0.210	1.275505e+00	1.262849e+02	2.135890e+00	9.919431e-01
-9	Rv3779	-9	0	A	T	0.012	3.038789e+01	6.564737e+01	2.107225e+00	6.435254e-01
-9	Rv3782	-9	0	A	T	0.050	1.779764e+02	9.597496e+01	2.116240e+00	6.393340e-02
-9	Rv3784	-9	0	A	T	0.046	-4.593851e+01	7.756451e+01	2.120719e+00	5.537899e-01
-9	Rv3785	-9	0	A	T	0.036	-1.008181e+02	4.762226e+01	2.117229e+00	3.446785e-02
-9	Rv3786c	-9	0	A	T	0.268	1.003834e+02	5.897044e+01	2.078088e+00	8.897187e-02
-9	Rv3788	-9	0	A	T	0.052	-1.188455e+02	1.343241e+02	2.128892e+00	3.764647e-01
-9	Rv3792	-9	0	A	T	0.124	4.892760e+00	6.204129e+01	2.128411e+00	9.371551e-01
-9	Rv3793	-9	0	A	T	0.110	-1.603528e+01	5.624064e+01	2.119192e+00	7.756036e-01
-9	Rv3794	-9	0	A	T	0.037	-3.971879e+01	4.581500e+01	2.133239e+00	3.861538e-01
-9	Rv3795	-9	0	A	T	0.299	1.106606e+02	1.913114e+01	1.792492e+00	9.341886e-09
-9	Rv3797	-9	0	A	T	0.111	5.361373e+00	6.282075e+01	2.124961e+00	9.320026e-01
-9	Rv3798	-9	0	A	T	0.156	-6.748742e+01	3.985078e+01	2.119053e+00	9.062662e-02
-9	Rv3800c	-9	0	A	T	0.068	-4.647064e+01	5.076168e+01	2.112764e+00	3.601357e-01
-9	Rv3801c	-9	0	A	T	0.061	1.027126e+02	9.719023e+01	2.123569e+00	2.908124e-01
-9	Rv3802c	-9	0	A	T	0.222	-1.407774e+02	8.842569e+01	2.078084e+00	1.116461e-01
-9	Rv3803c	-9	0	A	T	0.015	2.889530e+01	6.201607e+01	2.119649e+00	6.413508e-01
-9	Rv3805c	-9	0	A	T	0.065	1.445323e+02	6.765160e+01	2.023171e+00	3.285268e-02
-9	Rv3806c	-9	0	A	T	0.077	8.416279e+01	2.691987e+01	2.055592e+00	1.813222e-03
-9	Rv3808c	-9	0	A	T	0.029	-1.326893e+02	5.593664e+01	2.129599e+00	1.784704e-02
-9	Rv3811	-9	0	A	T	0.060	6.963410e+01	5.853197e+01	2.154244e+00	2.344156e-01
-9	Rv3812	-9	0	A	T	0.011	-1.464365e+02	6.667894e+01	2.172066e+00	2.827792e-02
-9	Rv3813c	-9	0	A	T	0.010	-1.186676e+01	7.484361e+01	2.126128e+00	8.740476e-01
-9	Rv3820c	-9	0	A	T	0.085	5.616390e+01	6.139364e+01	2.120322e+00	3.604771e-01
-9	Rv3822	-9	0	A	T	0.031	-6.570088e+01	7.201431e+01	2.121030e+00	3.617830e-01
-9	Rv3823c	-9	0	A	T	0.175	-1.092470e+02	4.766040e+01	2.117048e+00	2.207170e-02
-9	Rv3824c	-9	0	A	T	0.264	4.701297e+01	5.707980e+01	2.125134e+00	4.103148e-01
-9	Rv3825c	-9	0	A	T	0.116	-5.240022e+01	3.610519e+01	2.118338e+00	1.469592e-01
-9	Rv3826	-9	0	A	T	0.065	-1.418932e+01	6.154402e+01	2.120639e+00	8.177004e-01
-9	Rv3827c	-9	0	A	T	0.497	-1.002227e+02	1.435659e+02	2.136998e+00	4.852566e-01
-9	Rv3828c	-9	0	A	T	0.025	6.220355e+01	1.482000e+02	2.139456e+00	6.747621e-01
-9	Rv3829c	-9	0	A	T	0.059	9.491109e+00	7.761698e+01	2.126421e+00	9.026973e-01
-9	Rv3830c	-9	0	A	T	0.077	-2.411272e+01	1.692510e+02	2.135021e+00	8.867355e-01
-9	Rv3831	-9	0	A	T	0.061	4.992940e+01	9.952723e+01	2.115852e+00	6.159973e-01
-9	Rv3832c	-9	0	A	T	0.027	7.865062e+01	7.365315e+01	2.155740e+00	2.858084e-01
-9	Rv3833	-9	0	A	T	0.426	9.509558e+01	7.609350e+01	2.122886e+00	2.116524e-01
-9	Rv3835	-9	0	A	T	0.050	-1.232643e+02	9.915170e+01	2.131474e+00	2.140479e-01
-9	Rv3837c	-9	0	A	T	0.051	-5.553684e+01	1.695729e+02	2.129300e+00	7.433408e-01
-9	Rv3838c	-9	0	A	T	0.062	9.173693e+01	6.560995e+01	2.128851e+00	1.623136e-01
-9	Rv3839	-9	0	A	T	0.062	1.340840e+02	8.757044e+01	2.128732e+00	1.260019e-01
-9	Rv3842c	-9	0	A	T	0.297	8.017344e+01	6.820917e+01	2.137991e+00	2.400722e-01
-9	Rv3843c	-9	0	A	T	0.142	5.122198e+01	8.521620e+01	2.114237e+00	5.479017e-01
-9	Rv3847	-9	0	A	T	0.057	-1.277368e+02	1.138603e+02	2.122263e+00	2.621471e-01
-9	Rv3850	-9	0	A	T	0.012	1.361429e+02	9.306009e+01	2.141647e+00	1.437485e-01
-9	Rv3852	-9	0	A	T	0.018	5.320825e+01	8.915450e+01	2.124253e+00	5.507503e-01
-9	Rv3854c	-9	0	A	T	0.180	1.544603e+02	1.927532e+01	1.868760e+00	2.687495e-15
-9	Rv3859c	-9	0	A	T	0.014	6.844333e+01	5.606710e+01	2.112054e+00	2.224312e-01
-9	Rv3860	-9	0	A	T	0.033	1.851475e+01	6.041731e+01	2.132729e+00	7.593184e-01
-9	Rv3862c	-9	0	A	T	0.036	5.014819e+01	3.849576e+01	2.116131e+00	1.929362e-01
-9	Rv3863	-9	0	A	T	0.109	-1.610985e+01	6.291481e+01	2.129293e+00	7.979511e-01
-9	Rv3864	-9	0	A	T	0.260	-1.030558e+02	8.334444e+01	2.128472e+00	2.165197e-01
-9	Rv3865	-9	0	A	T	0.016	5.511763e+01	1.040746e+02	2.122774e+00	5.964921e-01
-9	Rv3868	-9	0	A	T	0.012	3.140222e+01	6.619334e+01	2.126927e+00	6.353023e-01
-9	Rv3869	-9	0	A	T	0.055	5.473303e+01	5.761429e+01	2.123489e+00	3.423137e-01
-9	Rv3870	-9	0	A	T	0.070	5.418324e+00	3.968738e+01	2.122485e+00	8.914297e-01
-9	Rv3871	-9	0	A	T	0.107	2.802389e+01	3.883943e+01	2.125328e+00	4.707268e-01
-9	Rv3872	-9	0	A	T	0.499	2.346052e+02	4.124533e+02	2.146999e+00	5.695983e-01
-9	Rv3873	-9	0	A	T	0.112	-6.872390e+00	7.535502e+01	2.130065e+00	9.273492e-01
-9	Rv3874	-9	0	A	T	0.111	1.709273e+02	8.972719e+01	2.120478e+00	5.703007e-02
-9	Rv3876	-9	0	A	T	0.044	-7.505367e+00	4.340554e+01	2.120423e+00	8.627501e-01
-9	Rv3877	-9	0	A	T	0.034	-4.606384e+01	5.946896e+01	2.134678e+00	4.387411e-01
-9	Rv3878	-9	0	A	T	0.160	1.276233e+02	8.149483e+01	2.140886e+00	1.176128e-01
-9	Rv3879c	-9	0	A	T	0.234	5.221010e+01	4.546456e+01	2.107123e+00	2.510515e-01
-9	Rv3881c	-9	0	A	T	0.056	3.380437e+01	3.973869e+01	2.108165e+00	3.951292e-01
-9	Rv3882c	-9	0	A	T	0.251	2.493177e+01	5.215543e+01	2.120331e+00	6.327196e-01
-9	Rv3883c	-9	0	A	T	0.032	-2.904255e+00	7.241436e+01	2.125816e+00	9.680154e-01
-9	Rv3884c	-9	0	A	T	0.235	3.308045e+01	5.839696e+01	2.127828e+00	5.711795e-01
-9	Rv3885c	-9	0	A	T	0.033	-4.020429e+01	5.063234e+01	2.143639e+00	4.273315e-01
-9	Rv3886c	-9	0	A	T	0.145	1.055839e+02	5.584409e+01	2.144889e+00	5.891308e-02
-9	Rv3887c	-9	0	A	T	0.025	5.653304e+01	4.784138e+01	2.104070e+00	2.375748e-01
-9	Rv3888c	-9	0	A	T	0.124	-3.416653e+01	5.124818e+01	2.118540e+00	5.051034e-01
-9	Rv3889c	-9	0	A	T	0.109	-1.685554e+01	7.309370e+01	2.131971e+00	8.176646e-01
-9	Rv3892c	-9	0	A	T	0.404	1.108282e+01	5.353574e+01	2.122992e+00	8.360325e-01
-9	Rv3893c	-9	0	A	T	0.014	-4.976113e+01	5.826958e+01	2.112546e+00	3.932906e-01
-9	Rv3894c	-9	0	A	T	0.498	1.987382e+02	2.387693e+02	2.134730e+00	4.053851e-01
-9	Rv3895c	-9	0	A	T	0.016	-4.009560e+01	5.876122e+01	2.123222e+00	4.951543e-01
-9	Rv3896c	-9	0	A	T	0.500	-4.030319e+02	7.300490e+02	2.138952e+00	5.810119e-01
-9	Rv3897c	-9	0	A	T	0.116	1.507514e+02	6.297122e+01	2.137824e+00	1.682411e-02
-9	Rv3898c	-9	0	A	T	0.058	2.688322e+02	1.522892e+02	2.160642e+00	7.777925e-02
-9	Rv3899c	-9	0	A	T	0.034	-5.034442e+01	5.330260e+01	2.127469e+00	3.451087e-01
-9	Rv3900c	-9	0	A	T	0.169	1.206491e+01	6.368040e+01	2.125299e+00	8.497650e-01
-9	Rv3901c	-9	0	A	T	0.201	-6.167015e+01	7.777749e+01	2.111662e+00	4.279945e-01
-9	Rv3903c	-9	0	A	T	0.054	2.160538e+01	4.348068e+01	2.115319e+00	6.193559e-01
-9	Rv3906c	-9	0	A	T	0.030	-4.228043e+01	7.458306e+01	2.118780e+00	5.708975e-01
-9	Rv3907c	-9	0	A	T	0.035	7.683176e+01	7.076768e+01	2.124743e+00	2.778404e-01
-9	Rv3908	-9	0	A	T	0.056	2.667875e+01	6.989001e+01	2.120332e+00	7.027350e-01
-9	Rv3909	-9	0	A	T	0.016	-2.244681e+01	5.305797e+01	2.118196e+00	6.723280e-01
-9	Rv3910	-9	0	A	T	0.189	-1.203774e+01	4.359556e+01	2.122542e+00	7.825024e-01
-9	Rv3913	-9	0	A	T	0.018	-1.295222e+02	8.130534e+01	2.108397e+00	1.114232e-01
-9	Rv3915	-9	0	A	T	0.054	6.168673e+01	6.214308e+01	2.119947e+00	3.210832e-01
-9	Rv3916c	-9	0	A	T	0.044	-1.192897e+02	6.917268e+01	2.127086e+00	8.487884e-02
-9	Rv3919c	-9	0	A	T	0.287	1.170081e+02	2.211279e+01	1.956651e+00	1.448703e-07
-9	Rv3920c	-9	0	A	T	0.025	7.895525e+01	6.824972e+01	2.115317e+00	2.475670e-01
-9	Rv3922c	-9	0	A	T	0.016	6.954530e+01	1.320885e+02	2.128776e+00	5.986370e-01
-9	Rvnr01	-9	0	A	T	0.109	9.473661e+01	2.293502e+01	2.025347e+00	3.875287e-05
-9	Rvnr02	-9	0	A	T	0.049	4.355393e+01	3.856136e+01	2.153264e+00	2.589313e-01
-9	inter_PE12_fbiC	-9	0	A	T	0.012	6.540980e+01	1.810080e+02	2.129053e+00	7.178927e-01
-9	inter_PE19_esxM	-9	0	A	T	0.030	-9.194245e+01	1.027208e+02	2.146040e+00	3.709336e-01
-9	inter_PE19_esxM-SNP_CS_2030347_ATGGCCTCA1-9ATGGCCTCG_MAS1-3MAS_esxM	-9	0	A	T	0.024	-7.130201e+00	8.742500e+01	2.122870e+00	9.350122e-01
-9	inter_PE27A_esxR	-9	0	A	T	0.029	-9.256236e+01	8.305564e+01	2.122183e+00	2.653105e-01
-9	inter_PE33_Rv3651	-9	0	A	T	0.024	5.708925e+00	1.067668e+02	2.132742e+00	9.573658e-01
-9	inter_PE34_Rv3747	-9	0	A	T	0.030	2.013259e+01	6.814533e+01	2.125464e+00	7.677133e-01
-9	inter_PE36_Rv3894c	-9	0	A	T	0.153	1.659041e+02	9.032993e+01	2.137547e+00	6.651645e-02
-9	inter_PE3_PE4	-9	0	A	T	0.041	1.443226e+02	2.204260e+02	2.137961e+00	5.127616e-01
-9	inter_PE7_betP	-9	0	A	T	0.056	2.043485e+01	1.208129e+02	2.126580e+00	8.657123e-01
-9	inter_PE8_Rv1041c	-9	0	A	T	0.374	1.284608e+01	4.469871e+01	2.131411e+00	7.738627e-01
-9	inter_PE_PE	-9	0	A	T	0.493	3.179833e+01	9.620891e+01	2.127670e+00	7.410714e-01
-9	inter_PE_PPE12	-9	0	A	T	0.059	-1.236486e+02	9.290150e+01	2.121056e+00	1.834606e-01
-9	inter_PE_PPE3	-9	0	A	T	0.024	2.732749e+01	4.597723e+01	2.135654e+00	5.523797e-01
-9	inter_PE_Rv0979c	-9	0	A	T	0.030	-4.639163e+01	4.072069e+01	2.132625e+00	2.548267e-01
-9	inter_PE_Rv1453	-9	0	A	T	0.044	-1.259789e+02	1.081484e+02	2.141642e+00	2.443095e-01
-9	inter_PE_Rv1819c	-9	0	A	T	0.110	-8.219634e+00	1.116609e+02	2.129856e+00	9.413314e-01
-9	inter_PE_Rv2616	-9	0	A	T	0.219	-4.117821e+01	3.299001e+01	2.085023e+00	2.122073e-01
-9	inter_PE_Rv3346c	-9	0	A	T	0.039	1.083104e+02	5.393964e+01	2.092910e+00	4.487411e-02
-9	inter_PE_Rvnt25	-9	0	A	T	0.059	-8.474376e+01	9.015479e+01	2.138158e+00	3.474220e-01
-9	inter_PE_ctaB	-9	0	A	T	0.019	3.263797e+01	8.995291e+01	2.121043e+00	7.167946e-01
-9	inter_PE_cysA1	-9	0	A	T	0.012	2.722472e+01	2.039618e+02	2.132169e+00	8.938372e-01
-9	inter_PE_fadD19	-9	0	A	T	0.023	-1.549637e+02	1.195147e+02	2.127611e+00	1.950225e-01
-9	inter_PE_ilvX	-9	0	A	T	0.136	-1.260176e+02	1.051995e+02	2.118012e+00	2.312026e-01
-9	inter_PE_mprA	-9	0	A	T	0.484	2.287736e+01	5.701176e+01	2.116434e+00	6.882916e-01
-9	inter_PPE13_Rv0879c	-9	0	A	T	0.019	7.556169e+01	1.252790e+02	2.125153e+00	5.465278e-01
-9	inter_PPE18_esxK	-9	0	A	T	0.072	4.656245e+01	6.082673e+01	2.116661e+00	4.441327e-01
-9	inter_PPE18_esxK-SNP_CS_1340659_ATGGCCTCA1-9ATGGCCTCG_MAS1-3MAS_esxK	-9	0	A	T	0.066	9.545868e+01	5.757983e+01	2.110895e+00	9.761667e-02
-9	inter_PPE23_Rv1706A	-9	0	A	T	0.496	2.205577e+02	1.549681e+02	2.140861e+00	1.549320e-01
-9	inter_PPE30_PE	-9	0	A	T	0.108	5.553196e+01	1.517622e+02	2.136240e+00	7.144954e-01
-9	inter_PPE36_prcA	-9	0	A	T	0.499	2.612306e+02	1.651672e+02	2.107949e+00	1.140090e-01
-9	inter_PPE38_PPE39	-9	0	A	T	0.042	-7.418516e+01	5.695634e+01	2.129118e+00	1.930053e-01
-9	inter_PPE51_Rv3137	-9	0	A	T	0.076	6.547184e+01	8.691389e+01	2.140964e+00	4.514243e-01
-9	inter_PPE53_Rv3160c	-9	0	A	T	0.085	1.080430e+01	2.663515e+01	2.118760e+00	6.850810e-01
-9	inter_PPE56_Rv3351c	-9	0	A	T	0.012	-2.390528e+01	8.028636e+01	2.124644e+00	7.659468e-01
-9	inter_PPE57_PPE58	-9	0	A	T	0.027	2.766665e+01	7.304266e+01	2.134086e+00	7.049247e-01
-9	inter_PPE58_Rv3427c	-9	0	A	T	0.012	5.030190e+01	5.761207e+01	2.124497e+00	3.827806e-01
-9	inter_PPE60_Rv3479	-9	0	A	T	0.195	3.208495e+01	7.943299e+01	2.127398e+00	6.863421e-01
-9	inter_PPE61_PPE62	-9	0	A	T	0.055	-1.526032e+02	1.463514e+02	2.107025e+00	2.972952e-01
-9	inter_PPE69_PE36	-9	0	A	T	0.104	7.882081e+01	6.388672e+01	2.109586e+00	2.175412e-01
-9	inter_Rv0010c_Rv0011c	-9	0	A	T	0.011	6.866965e+01	5.752842e+01	2.139112e+00	2.328517e-01
-9	inter_Rv0021c_whiB5	-9	0	A	T	0.469	-5.878018e+01	6.721137e+01	2.133129e+00	3.819949e-01
-9	inter_Rv0026_Rv0027	-9	0	A	T	0.155	-9.135956e+01	1.307255e+02	2.143724e+00	4.847752e-01
-9	inter_Rv0037c_Rv0038	-9	0	A	T	0.028	-6.640039e+01	2.709070e+02	2.140510e+00	8.064190e-01
-9	inter_Rv0051_Rv0052	-9	0	A	T	0.153	1.472594e+01	1.558647e+02	2.140665e+00	9.247449e-01
-9	inter_Rv0061_celA1	-9	0	A	T	0.015	1.219888e+02	1.370817e+02	2.129177e+00	3.737036e-01
-9	inter_Rv0067c_Rv0068	-9	0	A	T	0.104	5.933728e+01	6.373156e+01	2.122466e+00	3.520201e-01
-9	inter_Rv0071_Rv0072	-9	0	A	T	0.438	-4.445712e+01	6.156828e+01	2.107433e+00	4.703910e-01
-9	inter_Rv0078A_Rv0079	-9	0	A	T	0.025	2.081555e+02	6.714581e+01	2.264707e+00	1.981203e-03
-9	inter_Rv0094c_Rv0095c	-9	0	A	T	0.254	-2.355889e+01	3.685345e+01	2.136381e+00	5.227801e-01
-9	inter_Rv0110_Rv0111	-9	0	A	T	0.497	2.243907e+01	2.494483e+02	2.139404e+00	9.283386e-01
-9	inter_Rv0123_PE	-9	0	A	T	0.144	-1.508829e+02	7.612227e+01	2.163883e+00	4.770087e-02
-9	inter_Rv0135c_cyp138	-9	0	A	T	0.017	2.235072e+02	1.002381e+02	2.127833e+00	2.595281e-02
-9	inter_Rv0143c_Rv0144	-9	0	A	T	0.019	7.145944e+01	2.164055e+02	2.146270e+00	7.412999e-01
-9	inter_Rv0150c_PE1	-9	0	A	T	0.048	9.606772e+01	7.504151e+01	2.122272e+00	2.007312e-01
-9	inter_Rv0194_Rv0195	-9	0	A	T	0.060	-2.502403e+01	1.314402e+02	2.129447e+00	8.490418e-01
-9	inter_Rv0277c_PE	-9	0	A	T	0.109	1.292578e+01	6.661317e+01	2.130306e+00	8.461764e-01
-9	inter_Rv0301_Rv0302	-9	0	A	T	0.047	1.107829e+02	6.775557e+01	2.091649e+00	1.023110e-01
-9	inter_Rv0330c_Rv0331	-9	0	A	T	0.086	2.190923e+02	7.707505e+01	2.040685e+00	4.552897e-03
-9	inter_Rv0383c_clpB	-9	0	A	T	0.486	1.203373e+02	8.088886e+01	2.176299e+00	1.371035e-01
-9	inter_Rv0385_Rv0386	-9	0	A	T	0.047	5.394352e+01	7.842785e+01	2.143302e+00	4.917086e-01
-9	inter_Rv0420c_Rv0421c	-9	0	A	T	0.054	1.740209e+01	2.205085e+02	2.135171e+00	9.371113e-01
-9	inter_Rv0456A_Rv0457c	-9	0	A	T	0.047	-2.325736e+01	8.817340e+01	2.125961e+00	7.920050e-01
-9	inter_Rv0474_hbhA	-9	0	A	T	0.212	5.907593e+01	1.216765e+02	2.142303e+00	6.274012e-01
-9	inter_Rv0480c_Rv0481c	-9	0	A	T	0.146	9.946651e+00	4.655240e+01	2.126816e+00	8.308451e-01
-9	inter_Rv0504c_serB1	-9	0	A	T	0.045	4.752249e+01	9.551536e+01	2.124374e+00	6.189037e-01
-9	inter_Rv0517_Rv0518	-9	0	A	T	0.497	1.272067e+02	2.023997e+02	2.117032e+00	5.298044e-01
-9	inter_Rv0518_Rv0519c	-9	0	A	T	0.053	-1.558232e+02	1.143491e+02	2.148782e+00	1.732410e-01
-9	inter_Rv0531_PE	-9	0	A	T	0.016	-1.023854e+02	1.354977e+02	2.125497e+00	4.500268e-01
-9	inter_Rv0537c_Rv0538	-9	0	A	T	0.111	2.231757e+01	8.657410e+01	2.130515e+00	7.966177e-01
-9	inter_Rv0538_Rv0539	-9	0	A	T	0.018	-1.621331e+02	3.671969e+02	2.144524e+00	6.589019e-01
-9	inter_Rv0550c_fadD8	-9	0	A	T	0.135	1.618795e+02	8.030532e+01	2.088186e+00	4.404966e-02
-9	inter_Rv0567_cyp135B1	-9	0	A	T	0.059	-3.211187e+01	1.260468e+02	2.127434e+00	7.989521e-01
-9	inter_Rv0585c_Rv0586	-9	0	A	T	0.038	1.124711e+01	5.886722e+01	2.125550e+00	8.485126e-01
-9	inter_Rv0596c_Rv0597c	-9	0	A	T	0.020	-7.556093e+01	9.779064e+01	2.138768e+00	4.398679e-01
-9	inter_Rv0597c_Rv0598c	-9	0	A	T	0.155	5.938184e+01	9.831793e+01	2.141564e+00	5.459758e-01
-9	inter_Rv0647c_Rv0648	-9	0	A	T	0.011	3.031754e+01	5.812238e+01	2.123371e+00	6.020370e-01
-9	inter_Rv0669c_end	-9	0	A	T	0.138	1.839782e+02	1.323736e+02	2.134018e+00	1.648424e-01
-9	inter_Rv0699_rpsJ	-9	0	A	T	0.049	1.274761e+00	1.015311e+02	2.132969e+00	9.899847e-01
-9	inter_Rv0712_Rv0713	-9	0	A	T	0.014	-6.543611e+01	8.307464e+01	2.141866e+00	4.310447e-01
-9	inter_Rv0749A_Rv0750	-9	0	A	T	0.069	-1.335697e+02	1.208753e+02	2.115367e+00	2.693787e-01
-9	inter_Rv0755A_Rvnt09	-9	0	A	T	0.155	-2.569734e+01	1.012278e+02	2.122950e+00	7.996512e-01
-9	inter_Rv0759c_Rv0760c	-9	0	A	T	0.485	-2.371126e+01	5.139970e+01	2.120968e+00	6.446613e-01
-9	inter_Rv0767c_aldA	-9	0	A	T	0.015	1.510280e+01	6.246548e+01	2.120259e+00	8.089944e-01
-9	inter_Rv0794c_Rv0795	-9	0	A	T	0.176	9.122188e+00	2.394705e+01	2.132812e+00	7.033233e-01
-9	inter_Rv0810c_Rv0811c	-9	0	A	T	0.014	-2.032441e+01	5.186470e+01	2.128331e+00	6.952232e-01
-9	inter_Rv0825c_Rv0826	-9	0	A	T	0.168	-7.932673e+01	5.622340e+01	2.094047e+00	1.585347e-01
-9	inter_Rv0837c_lpqR	-9	0	A	T	0.059	-5.925563e+01	1.119948e+02	2.126825e+00	5.968417e-01
-9	inter_Rv0845_Rv0846c	-9	0	A	T	0.219	8.344351e+00	1.219763e+02	2.137460e+00	9.454713e-01
-9	inter_Rv0856_Rv0857	-9	0	A	T	0.111	7.236567e+01	1.705190e+02	2.148654e+00	6.713635e-01
-9	inter_Rv0858c_fadA	-9	0	A	T	0.103	-2.460187e+01	1.041028e+02	2.131560e+00	8.132236e-01
-9	inter_Rv0887c_Rv0888	-9	0	A	T	0.494	-7.249097e+01	1.183970e+02	2.117672e+00	5.404781e-01
-9	inter_Rv0891c_Rv0892	-9	0	A	T	0.027	-6.255815e+01	8.824027e+01	2.129222e+00	4.784956e-01
-9	inter_Rv0893c_Rv0894	-9	0	A	T	0.050	2.584852e+01	8.954358e+01	2.133736e+00	7.728854e-01
-9	inter_Rv0895_gltA2	-9	0	A	T	0.022	6.985849e+01	2.333991e+02	2.144936e+00	7.647575e-01
-9	inter_Rv0927c_pstS3	-9	0	A	T	0.054	-3.683760e+01	1.644327e+02	2.126934e+00	8.227744e-01
-9	inter_Rv0950c_sucC	-9	0	A	T	0.220	-1.112315e+01	1.017889e+02	2.130323e+00	9.130019e-01
-9	inter_Rv0964c_Rv0965c	-9	0	A	T	0.050	-6.812326e+01	1.670235e+02	2.129835e+00	6.834467e-01
-9	inter_Rv0976c_PE	-9	0	A	T	0.075	9.445512e+01	1.652224e+02	2.125755e+00	5.676456e-01
-9	inter_Rv0991c_Rv0992c	-9	0	A	T	0.047	2.008930e+01	1.763059e+02	2.140188e+00	9.093004e-01
-9	inter_Rv1026_kdpE	-9	0	A	T	0.211	2.943273e+01	1.362961e+02	2.140347e+00	8.290669e-01
-9	inter_Rv1042c_Rv1043c	-9	0	A	T	0.497	-3.339392e+01	1.240204e+02	2.121153e+00	7.877760e-01
-9	inter_Rv1045_Rv1046c	-9	0	A	T	0.014	8.549669e+01	2.811191e+02	2.136160e+00	7.610833e-01
-9	inter_Rv1047_Rv1048c	-9	0	A	T	0.029	6.478899e+01	8.354873e+01	2.136294e+00	4.382229e-01
-9	inter_Rv1051c_Rv1052	-9	0	A	T	0.059	3.902627e+01	8.091121e+01	2.126387e+00	6.296588e-01
-9	inter_Rv1056_Rv1057	-9	0	A	T	0.032	-2.733189e+01	6.350232e+01	2.127164e+00	6.669785e-01
-9	inter_Rv1072_Rv1073	-9	0	A	T	0.053	1.562183e+02	1.290022e+02	2.138536e+00	2.261507e-01
-9	inter_Rv1075c_lipU	-9	0	A	T	0.476	3.577971e+00	1.060217e+02	2.128270e+00	9.730842e-01
-9	inter_Rv1086_PE	-9	0	A	T	0.043	-5.502498e+01	1.248452e+02	2.122958e+00	6.594787e-01
-9	inter_Rv1104_Rv1105	-9	0	A	T	0.110	3.760781e+01	1.061226e+02	2.125580e+00	7.231176e-01
-9	inter_Rv1136_Rv1137c	-9	0	A	T	0.074	-6.206078e+00	1.290710e+02	2.134112e+00	9.616586e-01
-9	inter_Rv1144_mmpL13a	-9	0	A	T	0.137	-6.425574e+01	9.266791e+01	2.125661e+00	4.881978e-01
-9	inter_Rv1147_Rv1148c	-9	0	A	T	0.222	-2.736700e+01	1.133666e+02	2.134147e+00	8.092854e-01
-9	inter_Rv1148c_Rv1149	-9	0	A	T	0.429	7.735965e+00	4.629223e+01	2.125574e+00	8.673112e-01
-9	inter_Rv1179c_pks3	-9	0	A	T	0.229	-2.002213e+01	1.859324e+01	2.128569e+00	2.817699e-01
-9	inter_Rv1194c_PE13	-9	0	A	T	0.029	3.337968e+00	8.219444e+01	2.124730e+00	9.676133e-01
-9	inter_Rv1199c_Rv1200	-9	0	A	T	0.112	5.254139e+01	5.418006e+01	2.122545e+00	3.323695e-01
-9	inter_Rv1204c_Rv1205	-9	0	A	T	0.040	1.273520e+02	1.871670e+02	2.145204e+00	4.963743e-01
-9	inter_Rv1222_htrA	-9	0	A	T	0.495	1.460716e+02	9.402476e+01	2.100819e+00	1.205643e-01
-9	inter_Rv1227c_lpqX	-9	0	A	T	0.054	-2.798431e+02	1.704801e+02	2.147300e+00	1.009632e-01
-9	inter_Rv1230c_Rv1231c	-9	0	A	T	0.050	-4.532968e+01	1.661960e+02	2.128439e+00	7.850949e-01
-9	inter_Rv1249c_Rv1250	-9	0	A	T	0.155	-1.653156e+01	1.443927e+02	2.134354e+00	9.088688e-01
-9	inter_Rv1264_Rv1265	-9	0	A	T	0.432	-9.644359e+00	5.455658e+01	2.125680e+00	8.597141e-01
-9	inter_Rv1276c_Rv1277	-9	0	A	T	0.020	8.606424e+01	1.202007e+02	2.118784e+00	4.741318e-01
-9	inter_Rv1289_Rv1290c	-9	0	A	T	0.046	2.754206e+01	3.882111e+01	2.124715e+00	4.781802e-01
-9	inter_Rv1290A_Rv1291c	-9	0	A	T	0.220	-2.465461e+02	1.217216e+02	2.161794e+00	4.304409e-02
-9	inter_Rv1318c_Rv1319c	-9	0	A	T	0.014	1.834264e+02	7.269868e+01	2.074944e+00	1.176434e-02
-9	inter_Rv1356c_Rv1357c	-9	0	A	T	0.045	2.007089e+01	1.165844e+02	2.130683e+00	8.633434e-01
-9	inter_Rv1357c_Rv1358	-9	0	A	T	0.049	-8.910122e+01	1.008815e+02	2.107930e+00	3.772959e-01
-9	inter_Rv1370c_Rv1371	-9	0	A	T	0.022	9.564596e+00	3.996528e+01	2.118720e+00	8.108974e-01
-9	inter_Rv1435c_gap	-9	0	A	T	0.494	-1.762335e+02	1.006567e+02	2.143862e+00	8.023649e-02
-9	inter_Rv1443c_Rv1444c	-9	0	A	T	0.112	1.048464e+02	1.278113e+02	2.138446e+00	4.121999e-01
-9	inter_Rv1456c_Rv1457c	-9	0	A	T	0.022	1.385239e+02	2.346276e+02	2.138650e+00	5.550375e-01
-9	inter_Rv1458c_Rv1459c	-9	0	A	T	0.026	2.642836e+01	4.400635e+01	2.123089e+00	5.482511e-01
-9	inter_Rv1478_moxR1	-9	0	A	T	0.051	-4.814369e+01	1.777448e+02	2.133992e+00	7.865478e-01
[truncated: 376 more rows]
