# Supplementary material for: GWAS for quantitative resistance phenotypes in Mycobacterium tuberculosis reveals resistance genes and regulatory regions
Source: Nat Commun. 2019 May 13;10:2128. doi: 10.1038/s41467-019-10110-6 (PMC6513847; doi:10.1038/s41467-019-10110-6)
Supplement: Supplementary file 12 — Source Data [file 41467_2019_10110_MOESM12_ESM.zip › 9-Source Data Folder/gene_eta_valid.assoc.txt]

chr	rs	ps	n_miss	allele1	allele0	af	beta	se	l_remle	p_wald
-9	Rv0042c	-9	0	A	T	0.019	1.023447e-01	1.451314e-01	2.534261e-01	4.811118e-01
-9	Rv0422c	-9	0	A	T	0.020	-9.856836e-02	1.369077e-01	2.197944e-01	4.719764e-01
-9	Rv1524	-9	0	A	T	0.029	5.597943e-02	1.257518e-01	2.087991e-01	6.564507e-01
-9	Rv1525	-9	0	A	T	0.039	8.255559e-03	9.856561e-02	2.337751e-01	9.332923e-01
-9	Rv1250	-9	0	A	T	0.033	-1.651442e-01	1.561459e-01	2.829980e-01	2.908750e-01
-9	Rv1523	-9	0	A	T	0.046	-9.910300e-02	1.117541e-01	3.438503e-01	3.757315e-01
-9	Rv1520	-9	0	A	T	0.315	7.839999e-02	1.328887e-01	2.953999e-01	5.555516e-01
-9	Rv1253	-9	0	A	T	0.052	-5.141735e-02	1.052911e-01	2.444350e-01	6.255849e-01
-9	Rv1259	-9	0	A	T	0.016	2.270845e-01	1.298995e-01	2.074026e-01	8.121791e-02
-9	Rv1529	-9	0	A	T	0.025	1.436455e-01	1.051736e-01	2.163216e-01	1.727847e-01
-9	Rv0124	-9	0	A	T	0.122	1.325075e-02	5.612962e-02	2.315567e-01	8.134981e-01
-9	Rv0126	-9	0	A	T	0.022	-1.354169e-01	1.149062e-01	2.420345e-01	2.393106e-01
-9	Rv0128	-9	0	A	T	0.013	2.114505e-01	1.562707e-01	1.980176e-01	1.768003e-01
-9	Rv2949c	-9	0	A	T	0.025	-6.040919e-02	1.061304e-01	2.432771e-01	5.695471e-01
-9	Rv1587c	-9	0	A	T	0.080	-3.142235e-02	8.478280e-02	2.292380e-01	7.111190e-01
-9	Rv2801c	-9	0	A	T	0.032	-9.942447e-02	1.761763e-01	2.287091e-01	5.728402e-01
-9	Rv2398c	-9	0	A	T	0.481	1.200499e-01	1.990021e-01	3.123545e-01	5.466839e-01
-9	271	-9	0	A	T	0.033	-1.408512e-01	1.641988e-01	2.178522e-01	3.915207e-01
-9	275	-9	0	A	T	0.010	5.777404e-02	1.636456e-01	2.338029e-01	7.242450e-01
-9	Rv2729c	-9	0	A	T	0.484	-3.478086e-02	2.065065e-01	2.635531e-01	8.663356e-01
-9	Rv2455c	-9	0	A	T	0.035	1.157160e-01	1.042323e-01	2.048542e-01	2.676030e-01
-9	Rv1111c	-9	0	A	T	0.030	1.497181e-01	1.841112e-01	2.227521e-01	4.165993e-01
-9	Rv2498c	-9	0	A	T	0.014	1.078163e-01	1.429993e-01	2.402338e-01	4.513224e-01
-9	Rv3640c	-9	0	A	T	0.041	9.955738e-02	1.203364e-01	1.977067e-01	4.085546e-01
-9	2686	-9	0	A	T	0.024	1.979927e-01	2.958783e-01	2.408571e-01	5.037805e-01
-9	2680	-9	0	A	T	0.387	6.921597e-02	7.595708e-02	2.580809e-01	3.627217e-01
-9	2681	-9	0	A	T	0.011	-3.188806e-01	1.540560e-01	2.243076e-01	3.911444e-02
-9	2682	-9	0	A	T	0.028	-2.720978e-02	1.756697e-01	2.709263e-01	8.769862e-01
-9	Rv1521	-9	0	A	T	0.052	1.285327e-01	1.070020e-01	2.786336e-01	2.303903e-01
-9	98	-9	0	A	T	0.039	-7.926460e-02	1.275222e-01	2.653689e-01	5.345819e-01
-9	94	-9	0	A	T	0.499	3.244905e-01	5.111983e-01	2.359291e-01	5.259515e-01
-9	Rv0230c	-9	0	A	T	0.010	-1.637468e-01	1.698230e-01	2.150351e-01	3.355281e-01
-9	Rv3480c	-9	0	A	T	0.063	5.042041e-02	1.036137e-01	2.481103e-01	6.267994e-01
-9	Rv1991c	-9	0	A	T	0.030	-8.968593e-02	1.451513e-01	2.525021e-01	5.370130e-01
-9	Rv1672c	-9	0	A	T	0.030	1.270221e-01	1.675895e-01	2.072766e-01	4.489437e-01
-9	1179	-9	0	A	T	0.280	-2.304565e-01	1.360272e-01	2.791170e-01	9.102060e-02
-9	Rv1061	-9	0	A	T	0.029	1.974817e-01	1.731382e-01	1.907458e-01	2.547305e-01
-9	Rv1060	-9	0	A	T	0.011	1.311199e-02	1.552183e-01	2.285684e-01	9.327222e-01
-9	Rv3666c	-9	0	A	T	0.329	-3.953706e-02	1.461691e-01	2.741764e-01	7.869265e-01
-9	Rv1203c	-9	0	A	T	0.010	5.348237e-02	1.631489e-01	2.314991e-01	7.432275e-01
-9	Rv2783c	-9	0	A	T	0.014	-1.363558e-01	1.404932e-01	2.196789e-01	3.323689e-01
-9	Rv1889c	-9	0	A	T	0.033	1.634586e-01	1.446435e-01	2.004829e-01	2.591322e-01
-9	Rv2713	-9	0	A	T	0.034	-1.013512e-01	1.000464e-01	2.120910e-01	3.116633e-01
-9	Rv1486c	-9	0	A	T	0.477	-1.888176e-01	1.661038e-01	2.291003e-01	2.563377e-01
-9	Rv2714	-9	0	A	T	0.344	5.580868e-02	1.238052e-01	2.612346e-01	6.523980e-01
-9	Rv1854c	-9	0	A	T	0.015	1.661693e-01	1.362425e-01	1.944923e-01	2.233258e-01
-9	Rv3411c	-9	0	A	T	0.304	1.265727e-01	1.274623e-01	2.904859e-01	3.213107e-01
-9	625	-9	0	A	T	0.011	-1.871167e-01	1.528068e-01	2.307939e-01	2.214854e-01
-9	Rv0387c	-9	0	A	T	0.024	7.593428e-02	1.446395e-01	2.759429e-01	5.998863e-01
-9	Rv2900c	-9	0	A	T	0.059	-6.560998e-02	9.235133e-02	1.965899e-01	4.778533e-01
-9	Rv2955c	-9	0	A	T	0.041	3.122760e-01	1.109384e-01	1.651796e-01	5.125395e-03
-9	Rv0946c	-9	0	A	T	0.019	1.336976e-02	1.370411e-01	2.397862e-01	9.223312e-01
-9	Rv0165c	-9	0	A	T	0.327	-8.964024e-02	1.677149e-01	2.902341e-01	5.933117e-01
-9	Rv3167c	-9	0	A	T	0.062	2.999279e-03	1.111527e-01	2.575728e-01	9.784867e-01
-9	Rv0331	-9	0	A	T	0.101	8.263991e-03	8.731533e-02	2.431012e-01	9.246448e-01
-9	Rv0332	-9	0	A	T	0.013	-1.151099e-01	1.508852e-01	2.317509e-01	4.459826e-01
-9	Rv0336	-9	0	A	T	0.243	-4.457673e-02	5.774159e-02	2.353163e-01	4.405762e-01
-9	393	-9	0	A	T	0.495	-8.360968e-02	2.323250e-01	2.240543e-01	7.191284e-01
-9	392	-9	0	A	T	0.011	2.019276e-01	2.000087e-01	3.043195e-01	3.133111e-01
-9	390	-9	0	A	T	0.023	-3.189621e-02	1.210201e-01	2.285116e-01	7.922562e-01
-9	Rv3891c	-9	0	A	T	0.025	4.868649e-02	2.964790e-01	2.703970e-01	8.696458e-01
-9	Rv0822c	-9	0	A	T	0.046	-2.807673e-01	1.120703e-01	3.264309e-01	1.263920e-02
-9	2308	-9	0	A	T	0.295	-4.977374e-02	1.436702e-01	2.654719e-01	7.291942e-01
-9	2301	-9	0	A	T	0.071	8.396889e-02	9.911789e-02	2.534198e-01	3.974205e-01
-9	2304	-9	0	A	T	0.024	1.605978e-01	2.559500e-01	2.219701e-01	5.307238e-01
-9	Rv2897c	-9	0	A	T	0.058	6.057369e-02	8.285569e-02	2.862381e-01	4.651692e-01
-9	2306	-9	0	A	T	0.497	3.369202e-01	3.925623e-01	2.318271e-01	3.912726e-01
-9	Rv2440c	-9	0	A	T	0.320	-8.341573e-02	1.102838e-01	2.453738e-01	4.498783e-01
-9	Rv3240c	-9	0	A	T	0.023	1.519904e-01	1.170181e-01	2.172978e-01	1.947527e-01
-9	Rv1018c	-9	0	A	T	0.034	-4.353946e-02	9.793978e-02	2.290092e-01	6.568873e-01
-9	Rv2676c	-9	0	A	T	0.025	-2.733238e-03	2.529734e-01	2.641050e-01	9.913849e-01
-9	Rv0779c	-9	0	A	T	0.010	-4.281695e-02	1.618970e-01	2.302319e-01	7.915562e-01
-9	171	-9	0	A	T	0.011	9.918274e-02	1.724788e-01	2.471114e-01	5.655912e-01
-9	Rv1258c	-9	0	A	T	0.284	-4.193807e-02	9.417893e-02	2.355925e-01	6.563467e-01
-9	Rv3016	-9	0	A	T	0.023	8.965602e-02	1.498740e-01	2.420192e-01	5.500448e-01
-9	Rv0021c	-9	0	A	T	0.052	-9.450256e-02	1.020597e-01	2.709702e-01	3.550382e-01
-9	Rv1958c	-9	0	A	T	0.010	-1.830757e-01	1.615058e-01	2.247971e-01	2.576724e-01
-9	Rv2276	-9	0	A	T	0.304	1.136652e-01	1.271879e-01	2.871560e-01	3.720402e-01
-9	Rv2275	-9	0	A	T	0.037	-1.404480e-01	1.357252e-01	2.901789e-01	3.014004e-01
-9	Rv2270	-9	0	A	T	0.044	1.633144e-01	1.150642e-01	1.708757e-01	1.565944e-01
-9	Rv2279	-9	0	A	T	0.011	-8.042409e-02	1.930754e-01	2.389507e-01	6.772405e-01
-9	Rv0891c	-9	0	A	T	0.499	3.244905e-01	5.111983e-01	2.359291e-01	5.259515e-01
-9	1769	-9	0	A	T	0.390	1.494499e-01	6.099880e-02	2.095287e-01	1.471912e-02
-9	Rv1367c	-9	0	A	T	0.328	-1.151607e-01	1.403933e-01	2.850184e-01	4.125581e-01
-9	1764	-9	0	A	T	0.380	-1.326525e-01	1.384177e-01	3.031221e-01	3.384760e-01
-9	Rv3908	-9	0	A	T	0.277	-9.021830e-02	1.164062e-01	2.394895e-01	4.387881e-01
-9	Rv1037c	-9	0	A	T	0.338	-2.305954e-02	1.164997e-01	2.544492e-01	8.431971e-01
-9	Rv2697c	-9	0	A	T	0.025	1.205029e-01	1.712154e-01	2.521579e-01	4.819688e-01
-9	693	-9	0	A	T	0.024	1.542154e-01	2.591199e-01	2.255760e-01	5.520853e-01
-9	690	-9	0	A	T	0.025	-1.851779e-01	1.384658e-01	1.794083e-01	1.818802e-01
-9	1541	-9	0	A	T	0.049	-1.115715e-01	9.544018e-02	2.881751e-01	2.431041e-01
-9	Rv2059	-9	0	A	T	0.320	-2.578568e-02	1.235283e-01	2.766187e-01	8.347570e-01
-9	1548	-9	0	A	T	0.016	4.251696e-01	1.416578e-01	2.309139e-01	2.859033e-03
-9	Rv3379c	-9	0	A	T	0.042	-7.746350e-02	1.132939e-01	2.523615e-01	4.945427e-01
-9	Rv3011c	-9	0	A	T	0.035	7.455743e-02	1.491377e-01	2.256173e-01	6.174088e-01
-9	Rv2869c	-9	0	A	T	0.329	-5.476005e-02	1.472693e-01	2.766085e-01	7.102153e-01
-9	Rv0963c	-9	0	A	T	0.014	2.107910e-01	1.384296e-01	2.829208e-01	1.286305e-01
-9	Rv0932c	-9	0	A	T	0.037	3.197411e-01	1.355331e-01	2.042712e-01	1.880599e-02
-9	Rv3652	-9	0	A	T	0.068	-4.099262e-02	1.591214e-01	2.876093e-01	7.968362e-01
-9	Rv3653	-9	0	A	T	0.135	2.742644e-02	5.691113e-02	2.184533e-01	6.301332e-01
-9	Rv3651	-9	0	A	T	0.038	-8.983997e-02	1.470957e-01	2.651219e-01	5.417123e-01
-9	Rv3142c	-9	0	A	T	0.015	-4.750556e-02	1.555090e-01	2.233172e-01	7.601591e-01
-9	Rv3596c	-9	0	A	T	0.061	2.585565e-01	1.377704e-01	3.822928e-01	6.129707e-02
-9	Rv3923c	-9	0	A	T	0.010	-1.583717e-01	1.642072e-01	2.179793e-01	3.354070e-01
-9	Rv1500	-9	0	A	T	0.053	-1.188981e-01	1.124786e-01	2.861852e-01	2.911277e-01
-9	Rv1501	-9	0	A	T	0.024	9.995141e-02	1.127169e-01	2.643472e-01	3.757574e-01
-9	Rv1502	-9	0	A	T	0.484	-3.478086e-02	2.065065e-01	2.635531e-01	8.663356e-01
-9	Rv1509	-9	0	A	T	0.010	-8.744551e-03	1.649800e-01	2.298666e-01	9.577559e-01
-9	Rv0109	-9	0	A	T	0.158	-1.082405e-02	5.605568e-02	2.415147e-01	8.469847e-01
-9	Rv0106	-9	0	A	T	0.037	-3.515633e-01	1.435891e-01	2.592574e-01	1.478557e-02
-9	Rv0104	-9	0	A	T	0.342	1.525474e-01	1.136513e-01	2.891585e-01	1.802929e-01
-9	Rv0102	-9	0	A	T	0.028	6.692978e-03	1.024001e-01	2.316508e-01	9.479198e-01
-9	Rv0101	-9	0	A	T	0.101	-5.684400e-02	6.724974e-02	2.243565e-01	3.984760e-01
-9	Rv2996c	-9	0	A	T	0.072	6.469646e-02	8.390340e-02	2.402326e-01	4.411212e-01
-9	Rv2416c	-9	0	A	T	0.047	-1.626410e-02	1.017618e-01	2.542919e-01	8.731008e-01
-9	Rv1498c	-9	0	A	T	0.482	-1.794111e-01	1.878186e-01	2.617463e-01	3.400456e-01
-9	Rv2347c	-9	0	A	T	0.351	-4.536486e-02	1.019822e-01	2.443462e-01	6.566867e-01
-9	255	-9	0	A	T	0.033	5.122957e-02	1.301773e-01	2.524331e-01	6.941365e-01
-9	Rv3193c	-9	0	A	T	0.073	7.067010e-02	8.517768e-02	2.209230e-01	4.072242e-01
-9	Rv1445c	-9	0	A	T	0.025	-1.994903e-01	1.543279e-01	2.492483e-01	1.968953e-01
-9	Rv1837c	-9	0	A	T	0.223	6.557038e-02	7.954040e-02	2.283930e-01	4.102318e-01
-9	Rv3221c	-9	0	A	T	0.023	3.824269e-01	3.175044e-01	2.306025e-01	2.291300e-01
-9	2518	-9	0	A	T	0.030	-2.600232e-01	1.923801e-01	2.311714e-01	1.772769e-01
-9	2519	-9	0	A	T	0.019	2.446392e-01	1.256662e-01	2.320097e-01	5.227823e-02
-9	Rv2776c	-9	0	A	T	0.010	-2.136806e-01	1.604749e-01	2.547649e-01	1.837795e-01
-9	2511	-9	0	A	T	0.020	2.379928e-01	1.441498e-01	1.983098e-01	9.953534e-02
-9	Rv2614c	-9	0	A	T	0.023	-1.208542e-01	1.102415e-01	2.237787e-01	2.736332e-01
-9	Rv3646c	-9	0	A	T	0.037	-3.125656e-02	1.310896e-01	2.477862e-01	8.116667e-01
-9	Rv1447c	-9	0	A	T	0.061	-5.641742e-02	9.003397e-02	2.295515e-01	5.312697e-01
-9	Rv1532c	-9	0	A	T	0.299	7.563025e-02	1.358051e-01	2.865105e-01	5.779107e-01
-9	Rv2796c	-9	0	A	T	0.038	-7.000129e-02	1.347218e-01	2.460443e-01	6.036358e-01
-9	Rv3365c	-9	0	A	T	0.343	-2.031078e-02	1.058623e-01	2.566982e-01	8.479507e-01
-9	Rv3733c	-9	0	A	T	0.013	-1.970025e-01	1.457455e-01	2.387274e-01	1.772526e-01
-9	Rv2428	-9	0	A	T	0.010	3.510317e-01	1.654027e-01	2.756280e-01	3.443869e-02
-9	Rv2429	-9	0	A	T	0.023	2.686294e-01	2.267025e-01	2.006816e-01	2.367562e-01
-9	1159	-9	0	A	T	0.309	2.003619e-02	1.053941e-01	2.482248e-01	8.493232e-01
-9	Rv3482c	-9	0	A	T	0.019	2.124397e-03	1.318689e-01	2.385026e-01	9.871549e-01
-9	1157	-9	0	A	T	0.052	-1.748625e-01	8.094611e-02	3.088848e-01	3.135851e-02
-9	1156	-9	0	A	T	0.013	1.492223e-01	1.498213e-01	2.167190e-01	3.198622e-01
-9	1152	-9	0	A	T	0.044	-3.076906e-01	1.118692e-01	3.921613e-01	6.226437e-03
-9	Rv1674c	-9	0	A	T	0.051	-1.621444e-01	1.351864e-01	2.569797e-01	2.310896e-01
-9	Rv1924c	-9	0	A	T	0.013	6.909391e-02	1.631611e-01	2.151155e-01	6.721836e-01
-9	Rv1993c	-9	0	A	T	0.023	3.824269e-01	3.175044e-01	2.306025e-01	2.291300e-01
-9	Rv0717	-9	0	A	T	0.030	2.124367e-01	1.505772e-01	2.289291e-01	1.590899e-01
-9	Rv3417c	-9	0	A	T	0.014	-1.633173e-02	1.393762e-01	2.301846e-01	9.067794e-01
-9	Rv3808c	-9	0	A	T	0.018	3.662794e-01	1.219074e-01	2.720361e-01	2.829946e-03
-9	Rv0940c	-9	0	A	T	0.018	2.522800e-01	1.253668e-01	1.675513e-01	4.486645e-02
-9	Rv2039c	-9	0	A	T	0.492	2.709101e-01	1.953405e-01	1.996923e-01	1.662702e-01
-9	Rv2101	-9	0	A	T	0.477	-8.969522e-02	1.909588e-01	2.635632e-01	6.388230e-01
-9	Rv3734c	-9	0	A	T	0.014	4.498660e-02	1.393018e-01	2.230921e-01	7.469098e-01
-9	Rv3435c	-9	0	A	T	0.061	-6.427005e-02	1.100598e-01	2.518811e-01	5.595852e-01
-9	Rv0352	-9	0	A	T	0.027	2.390577e-01	1.408444e-01	1.981807e-01	9.042834e-02
-9	Rv0353	-9	0	A	T	0.014	1.515158e-01	1.850069e-01	2.532162e-01	4.132978e-01
-9	Rv0350	-9	0	A	T	0.027	-1.774933e-02	2.043792e-01	2.562510e-01	9.308389e-01
-9	1413	-9	0	A	T	0.016	1.469014e-01	1.418699e-01	2.054990e-01	3.010881e-01
-9	Rv3715c	-9	0	A	T	0.276	-1.498807e-01	1.507201e-01	2.621823e-01	3.206253e-01
-9	Rv0358	-9	0	A	T	0.011	2.755635e-02	1.525995e-01	2.295099e-01	8.567907e-01
-9	Rv0359	-9	0	A	T	0.051	1.087119e-01	1.501205e-01	2.344926e-01	4.693960e-01
-9	Rv1074c	-9	0	A	T	0.056	1.865677e-02	9.539070e-02	2.348287e-01	8.450379e-01
-9	Rv3743c	-9	0	A	T	0.038	2.780621e-01	8.890163e-02	2.060349e-01	1.892709e-03
-9	Rv0151c	-9	0	A	T	0.103	-7.001727e-02	8.580883e-02	2.914243e-01	4.150127e-01
-9	Rv3555c	-9	0	A	T	0.052	9.782533e-02	9.828059e-02	1.988551e-01	3.201699e-01
-9	Rv0118c	-9	0	A	T	0.333	-1.593048e-01	1.308072e-01	2.783292e-01	2.240082e-01
-9	2181	-9	0	A	T	0.446	-1.728128e-01	1.530737e-01	3.111382e-01	2.596070e-01
-9	2180	-9	0	A	T	0.048	-7.408062e-02	1.656893e-01	2.898442e-01	6.550452e-01
-9	Rv3465	-9	0	A	T	0.281	-1.998616e-01	1.270664e-01	2.437033e-01	1.165487e-01
-9	Rv3467	-9	0	A	T	0.485	-4.511444e-01	1.473916e-01	2.626234e-01	2.358618e-03
-9	Rv3466	-9	0	A	T	0.381	8.387535e-02	6.599777e-02	2.275075e-01	2.045225e-01
-9	Rv3468c	-9	0	A	T	0.484	-2.228511e-01	1.819753e-01	2.571220e-01	2.214508e-01
-9	Rv3463	-9	0	A	T	0.028	-1.124787e-01	1.213416e-01	2.092195e-01	3.545165e-01
-9	Rv2439c	-9	0	A	T	0.378	-1.293899e-01	1.457012e-01	3.095332e-01	3.750572e-01
-9	Rv2670c	-9	0	A	T	0.013	1.136233e-01	1.494886e-01	2.060242e-01	4.476622e-01
-9	150	-9	0	A	T	0.023	-2.121385e-01	1.191061e-01	1.668071e-01	7.567021e-02
-9	157	-9	0	A	T	0.030	4.968584e-02	1.731179e-01	2.399140e-01	7.742591e-01
-9	Rv3202c	-9	0	A	T	0.327	-1.339587e-01	1.317832e-01	3.090810e-01	3.100129e-01
-9	158	-9	0	A	T	0.327	-8.964024e-02	1.677149e-01	2.902341e-01	5.933117e-01
-9	Rv0791c	-9	0	A	T	0.082	-1.532910e-01	1.109595e-01	3.400707e-01	1.679088e-01
-9	Rv2386c	-9	0	A	T	0.034	-5.567638e-02	1.153945e-01	2.490202e-01	6.297284e-01
-9	2724	-9	0	A	T	0.029	-1.664953e-01	1.083299e-01	1.462803e-01	1.251156e-01
-9	2721	-9	0	A	T	0.351	-7.146303e-03	1.305606e-01	2.765591e-01	9.563770e-01
-9	2729	-9	0	A	T	0.030	-2.582705e-01	1.354706e-01	2.675877e-01	5.731855e-02
-9	Rv3071	-9	0	A	T	0.018	9.146933e-02	1.289451e-01	2.174155e-01	4.785177e-01
-9	Rv3077	-9	0	A	T	0.499	2.711532e-01	5.408181e-01	2.372030e-01	6.163872e-01
-9	Rv3074	-9	0	A	T	0.032	1.487039e-01	1.052925e-01	3.013795e-01	1.586550e-01
-9	Rv1737c	-9	0	A	T	0.032	-1.825498e-01	1.523096e-01	2.108702e-01	2.314274e-01
-9	Rv1179c	-9	0	A	T	0.095	-4.887743e-02	7.038671e-02	2.175368e-01	4.878337e-01
-9	Rv3685c	-9	0	A	T	0.032	1.764361e-02	9.563520e-02	2.305203e-01	8.537253e-01
-9	Rv2213	-9	0	A	T	0.019	-2.390771e-01	1.252391e-01	2.688465e-01	5.699458e-02
-9	Rv2212	-9	0	A	T	0.023	-9.241432e-03	1.164511e-01	2.352421e-01	9.367875e-01
-9	1704	-9	0	A	T	0.499	2.711532e-01	5.408181e-01	2.372030e-01	6.163872e-01
-9	Rv2219	-9	0	A	T	0.022	2.351519e-01	1.297119e-01	2.678430e-01	7.061334e-02
-9	Rv0897c	-9	0	A	T	0.054	-1.940481e-01	9.968048e-02	2.879042e-01	5.228269e-02
-9	Rv1068c	-9	0	A	T	0.342	-5.903850e-02	6.217127e-02	2.104357e-01	3.428937e-01
-9	Rv3351c	-9	0	A	T	0.010	-1.450260e-01	1.610553e-01	2.110975e-01	3.684199e-01
-9	Rv1035c	-9	0	A	T	0.013	-1.725180e-01	2.033815e-01	2.417652e-01	3.968160e-01
-9	3026	-9	0	A	T	0.294	-3.156809e-02	1.531392e-01	2.750344e-01	8.367884e-01
-9	3025	-9	0	A	T	0.492	-3.045447e-01	2.019137e-01	2.324749e-01	1.322834e-01
-9	3024	-9	0	A	T	0.087	-5.392127e-02	1.002631e-01	2.530280e-01	5.910211e-01
-9	3023	-9	0	A	T	0.330	-1.517974e-01	1.412402e-01	2.960789e-01	2.831475e-01
-9	Rv3079c	-9	0	A	T	0.042	-6.305364e-03	1.232059e-01	2.443571e-01	9.592101e-01
-9	Rv1748	-9	0	A	T	0.011	-4.941449e-02	1.536138e-01	2.245117e-01	7.478661e-01
-9	Rv1746	-9	0	A	T	0.020	1.049627e-03	1.303324e-01	2.359676e-01	9.935784e-01
-9	Rv1747	-9	0	A	T	0.014	-1.949204e-01	1.382991e-01	2.434969e-01	1.595041e-01
-9	Rv1742	-9	0	A	T	0.022	-2.699778e-01	1.172187e-01	2.503446e-01	2.178911e-02
-9	Rv1668c	-9	0	A	T	0.495	3.120574e-01	2.455357e-01	2.221559e-01	2.045072e-01
-9	Rv3676	-9	0	A	T	0.303	-6.738308e-02	1.074565e-01	2.406297e-01	5.309753e-01
-9	Rv2990c	-9	0	A	T	0.039	-9.488319e-02	1.409589e-01	2.420601e-01	5.012624e-01
-9	Rv1313c	-9	0	A	T	0.468	-5.305355e-02	1.171312e-01	2.339732e-01	6.508409e-01
-9	Rv3921c	-9	0	A	T	0.024	-1.511235e-02	1.254825e-01	2.368873e-01	9.042010e-01
-9	Rv1568	-9	0	A	T	0.015	-1.284024e-01	1.325992e-01	2.263454e-01	3.334653e-01
-9	Rv1569	-9	0	A	T	0.046	-1.667511e-02	1.447647e-01	2.576075e-01	9.083552e-01
-9	Rv2922c	-9	0	A	T	0.073	-1.345284e-01	9.417382e-02	2.527265e-01	1.539389e-01
-9	Rv1292	-9	0	A	T	0.110	1.479312e-01	7.991095e-02	2.359335e-01	6.489072e-02
-9	Rv1295	-9	0	A	T	0.070	-8.443507e-02	8.035283e-02	2.247930e-01	2.939944e-01
-9	Rv1297	-9	0	A	T	0.015	-2.749219e-01	1.754729e-01	2.139296e-01	1.179784e-01
-9	Rv0169	-9	0	A	T	0.338	-7.767322e-02	1.233937e-01	2.759188e-01	5.294041e-01
-9	Rv0168	-9	0	A	T	0.073	-4.069604e-02	9.017869e-02	2.104549e-01	6.520350e-01
-9	Rv2850c	-9	0	A	T	0.082	1.630336e-02	8.685152e-02	2.459929e-01	8.511967e-01
-9	Rv3586	-9	0	A	T	0.328	9.282913e-02	1.562547e-01	2.937236e-01	5.527948e-01
-9	Rv3585	-9	0	A	T	0.010	-2.239015e-02	1.641571e-01	2.284457e-01	8.915791e-01
-9	Rv0161	-9	0	A	T	0.041	-2.198972e-01	9.141142e-02	1.046669e-01	1.660820e-02
-9	Rv0164	-9	0	A	T	0.014	-1.347550e-01	1.879456e-01	2.312513e-01	4.738065e-01
-9	Rv0167	-9	0	A	T	0.037	7.258719e-02	1.324309e-01	2.211418e-01	5.839249e-01
-9	Rv0166	-9	0	A	T	0.065	1.744449e-02	8.484930e-02	2.318865e-01	8.372147e-01
-9	Rv1897c	-9	0	A	T	0.035	7.755216e-02	1.276463e-01	2.273347e-01	5.438335e-01
-9	Rv2349c	-9	0	A	T	0.286	-8.581988e-02	9.822985e-02	2.243372e-01	3.828348e-01
-9	Rv2985	-9	0	A	T	0.013	-5.888634e-03	1.490733e-01	2.300191e-01	9.685105e-01
-9	Rv2984	-9	0	A	T	0.034	1.076137e-01	1.248142e-01	2.232009e-01	3.891080e-01
-9	Rv3191c	-9	0	A	T	0.029	2.268229e-01	1.814667e-01	2.130353e-01	2.120644e-01
-9	Rv0633c	-9	0	A	T	0.066	-1.538124e-01	1.048704e-01	1.805919e-01	1.432603e-01
-9	Rv2770c	-9	0	A	T	0.325	-6.938190e-02	1.719629e-01	2.930559e-01	6.868218e-01
-9	Rv1835c	-9	0	A	T	0.229	-6.294141e-03	7.874053e-02	2.602207e-01	9.363295e-01
-9	Rv2406c	-9	0	A	T	0.022	-1.252709e-01	1.993218e-01	2.409166e-01	5.300508e-01
-9	Rv0986	-9	0	A	T	0.030	-8.853079e-03	1.020065e-01	2.293692e-01	9.308831e-01
-9	Rv0426c	-9	0	A	T	0.038	4.011696e-02	1.176866e-01	2.511298e-01	7.333763e-01
-9	2539	-9	0	A	T	0.381	-4.656175e-02	1.290641e-01	2.703161e-01	7.184693e-01
-9	Rv0981	-9	0	A	T	0.037	-1.018286e-01	1.419946e-01	2.621558e-01	4.737198e-01
-9	2532	-9	0	A	T	0.013	1.867173e-01	2.163303e-01	2.963584e-01	3.886023e-01
-9	Rv0761c	-9	0	A	T	0.010	-1.527030e-01	1.651872e-01	2.452576e-01	3.558329e-01
-9	Rv1948c	-9	0	A	T	0.325	-6.938190e-02	1.719629e-01	2.930559e-01	6.868218e-01
-9	939	-9	0	A	T	0.020	-1.579721e-01	1.365379e-01	2.151383e-01	2.479819e-01
-9	930	-9	0	A	T	0.030	-1.517810e-01	1.947681e-01	2.925972e-01	4.362773e-01
-9	Rv0039c	-9	0	A	T	0.329	-1.264953e-01	1.489916e-01	2.862243e-01	3.963930e-01
-9	Rv1987	-9	0	A	T	0.049	-1.079926e-01	1.432299e-01	2.653472e-01	4.513122e-01
-9	Rv2066	-9	0	A	T	0.027	6.771068e-02	1.023612e-01	2.197330e-01	5.086872e-01
-9	Rv3217c	-9	0	A	T	0.051	-2.317415e-01	1.454031e-01	3.027491e-01	1.117877e-01
-9	Rv2794c	-9	0	A	T	0.499	2.711532e-01	5.408181e-01	2.372030e-01	6.163872e-01
-9	Rv2443	-9	0	A	T	0.027	2.266771e-01	1.189245e-01	1.817161e-01	5.737188e-02
-9	Rv0756c	-9	0	A	T	0.033	8.077700e-02	1.553367e-01	2.310501e-01	6.033477e-01
-9	Rv1795	-9	0	A	T	0.011	4.517065e-02	1.574760e-01	2.311190e-01	7.743849e-01
-9	1130	-9	0	A	T	0.053	-7.995680e-02	1.330572e-01	2.703347e-01	5.482393e-01
-9	1134	-9	0	A	T	0.304	-1.157120e-01	1.504737e-01	2.668370e-01	4.423641e-01
-9	Rv0893c	-9	0	A	T	0.343	-2.474987e-01	1.203329e-01	3.877481e-01	4.036659e-02
-9	Rv0505c	-9	0	A	T	0.027	2.356934e-01	2.118063e-01	2.186795e-01	2.664841e-01
-9	2882	-9	0	A	T	0.027	-3.294791e-02	1.702045e-01	2.552293e-01	8.466060e-01
-9	2889	-9	0	A	T	0.011	4.563461e-01	1.598051e-01	3.529501e-01	4.522836e-03
-9	Rv2401	-9	0	A	T	0.011	-1.328537e-01	1.550822e-01	2.291767e-01	3.921513e-01
-9	Rv2402	-9	0	A	T	0.080	-1.009464e-01	9.310709e-02	2.365886e-01	2.789425e-01
-9	Rv1171	-9	0	A	T	0.015	-2.381998e-01	1.497217e-01	2.084910e-01	1.124249e-01
-9	Rv1173	-9	0	A	T	0.014	1.798139e-01	1.395721e-01	2.143482e-01	1.983916e-01
-9	Rv2091c	-9	0	A	T	0.033	-1.464110e-01	1.209600e-01	1.870272e-01	2.268496e-01
-9	Rv2044c	-9	0	A	T	0.011	2.072331e-02	1.933203e-01	2.463130e-01	9.146876e-01
-9	Rv0378	-9	0	A	T	0.020	-2.942472e-01	2.114328e-01	2.541681e-01	1.648060e-01
-9	Rv0808	-9	0	A	T	0.324	-8.067142e-02	1.377374e-01	2.829265e-01	5.584200e-01
-9	Rv0804	-9	0	A	T	0.014	1.434724e-01	1.815367e-01	2.492748e-01	4.298166e-01
-9	Rv0377	-9	0	A	T	0.041	-1.534903e-01	1.466201e-01	2.708509e-01	2.958087e-01
-9	Rv0803	-9	0	A	T	0.058	-1.839537e-01	1.352121e-01	3.032265e-01	1.744571e-01
-9	Rv1330c	-9	0	A	T	0.497	3.369202e-01	3.925623e-01	2.318271e-01	3.912726e-01
-9	Rv1515c	-9	0	A	T	0.253	7.738315e-02	8.282829e-02	2.289883e-01	3.507435e-01
-9	Rv3520c	-9	0	A	T	0.013	-7.920022e-03	1.497878e-01	2.305389e-01	9.578584e-01
-9	Rv2824c	-9	0	A	T	0.020	1.010221e-01	1.188283e-01	2.289354e-01	3.957584e-01
-9	Rv3129	-9	0	A	T	0.028	-6.093314e-02	1.990781e-01	2.681311e-01	7.597084e-01
-9	Rv3415c	-9	0	A	T	0.013	4.494194e-02	1.525289e-01	2.290234e-01	7.684204e-01
-9	1570	-9	0	A	T	0.010	2.201090e-01	1.673330e-01	2.539258e-01	1.891441e-01
-9	Rv3449	-9	0	A	T	0.306	-1.527803e-01	1.255793e-01	2.380365e-01	2.244849e-01
-9	Rv3448	-9	0	A	T	0.029	-1.338407e-03	1.083700e-01	2.352409e-01	9.901524e-01
-9	Rv2886c	-9	0	A	T	0.010	-3.331970e-02	1.655511e-01	2.294304e-01	8.405953e-01
-9	Rv3200c	-9	0	A	T	0.054	8.560740e-02	1.297608e-01	2.147369e-01	5.098122e-01
-9	Rv0435c	-9	0	A	T	0.037	-1.234986e-01	9.525802e-02	2.384179e-01	1.955765e-01
-9	Rv2380c	-9	0	A	T	0.041	2.358615e-02	8.885488e-02	2.389994e-01	7.908053e-01
-9	2705	-9	0	A	T	0.323	1.634017e-02	1.494671e-01	2.776732e-01	9.130022e-01
-9	2702	-9	0	A	T	0.027	-2.395000e-01	1.562935e-01	1.939982e-01	1.262349e-01
-9	Rv3059	-9	0	A	T	0.333	8.766359e-02	1.304153e-01	2.965560e-01	5.018591e-01
-9	Rv3056	-9	0	A	T	0.020	-7.361467e-02	1.395008e-01	2.162546e-01	5.980048e-01
-9	Rv3900c	-9	0	A	T	0.063	7.581839e-02	8.460598e-02	2.321920e-01	3.707291e-01
-9	Rv2109c	-9	0	A	T	0.378	-1.293899e-01	1.457012e-01	3.095332e-01	3.750572e-01
-9	Rv3778c	-9	0	A	T	0.013	-1.469026e-02	1.487761e-01	2.293031e-01	9.213945e-01
-9	475	-9	0	A	T	0.315	2.069872e-03	1.194715e-01	2.637456e-01	9.861859e-01
-9	832	-9	0	A	T	0.490	-2.035269e-01	1.658781e-01	2.318059e-01	2.205697e-01
-9	831	-9	0	A	T	0.458	2.090132e-01	1.184402e-01	3.055830e-01	7.838837e-02
-9	837	-9	0	A	T	0.013	-9.120216e-02	1.529831e-01	1.994244e-01	5.514126e-01
-9	Rv2540c	-9	0	A	T	0.018	1.113017e-01	1.268088e-01	2.043816e-01	3.806360e-01
-9	Rv2515c	-9	0	A	T	0.015	3.666074e-03	1.346067e-01	2.302693e-01	9.782858e-01
-9	Rv0728c	-9	0	A	T	0.330	-4.544190e-02	1.398900e-01	2.676554e-01	7.454749e-01
-9	1728	-9	0	A	T	0.051	-1.618316e-01	1.059673e-01	1.805296e-01	1.275197e-01
-9	1729	-9	0	A	T	0.051	9.346117e-02	1.476566e-01	2.583183e-01	5.271259e-01
-9	1725	-9	0	A	T	0.016	-1.266855e-01	1.310995e-01	2.354190e-01	3.344729e-01
-9	Rv2234	-9	0	A	T	0.019	-6.542916e-02	1.577988e-01	2.725918e-01	6.786341e-01
-9	Rv2189c	-9	0	A	T	0.025	1.166970e-01	2.554377e-01	2.452655e-01	6.480306e-01
-9	Rv1640c	-9	0	A	T	0.237	6.075613e-02	8.339161e-02	2.294374e-01	4.667023e-01
-9	Rv2090	-9	0	A	T	0.446	-1.728128e-01	1.530737e-01	3.111382e-01	2.596070e-01
-9	3009	-9	0	A	T	0.076	3.728981e-03	7.841779e-02	2.355736e-01	9.620969e-01
-9	1588	-9	0	A	T	0.499	2.711532e-01	5.408181e-01	2.372030e-01	6.163872e-01
-9	Rv3616c	-9	0	A	T	0.497	3.369202e-01	3.925623e-01	2.318271e-01	3.912726e-01
-9	Rv1768	-9	0	A	T	0.053	9.297917e-02	8.668277e-02	2.401544e-01	2.840921e-01
-9	Rv1769	-9	0	A	T	0.309	7.909148e-02	1.368723e-01	2.944263e-01	5.636972e-01
-9	Rv3040c	-9	0	A	T	0.014	1.770107e-02	1.829032e-01	2.397522e-01	9.229518e-01
-9	Rv1760	-9	0	A	T	0.146	4.062445e-02	9.175138e-02	2.465828e-01	6.581781e-01
-9	Rv1764	-9	0	A	T	0.013	3.287268e-02	1.826805e-01	2.519332e-01	8.572875e-01
-9	Rv0499	-9	0	A	T	0.018	1.521951e-02	1.265527e-01	2.273303e-01	9.043369e-01
-9	Rv3611	-9	0	A	T	0.381	-1.194248e-01	6.148846e-02	2.270242e-01	5.282329e-02
-9	Rv3618	-9	0	A	T	0.295	5.010729e-02	1.369303e-01	2.905942e-01	7.146122e-01
-9	Rv0497	-9	0	A	T	0.011	-1.099243e-02	1.554980e-01	2.315442e-01	9.436790e-01
-9	Rv0496	-9	0	A	T	0.013	1.189382e-01	1.526547e-01	2.288138e-01	4.363706e-01
-9	Rv1547	-9	0	A	T	0.043	3.003749e-01	9.985393e-02	2.101490e-01	2.797629e-03
-9	Rv1543	-9	0	A	T	0.028	1.154134e-01	1.818043e-01	2.135438e-01	5.259139e-01
-9	Rv1549	-9	0	A	T	0.495	1.115083e-02	2.368972e-01	2.335841e-01	9.624811e-01
-9	Rv2992c	-9	0	A	T	0.061	-2.931739e-01	9.127114e-02	1.610900e-01	1.426140e-03
-9	Rv0255c	-9	0	A	T	0.015	9.220039e-02	1.372457e-01	2.361309e-01	5.021118e-01
-9	Rv2852c	-9	0	A	T	0.027	-1.051913e-01	1.317467e-01	2.776692e-01	4.251000e-01
-9	Rv2005c	-9	0	A	T	0.022	-2.103758e-02	1.163956e-01	2.357552e-01	8.566632e-01
-9	211	-9	0	A	T	0.010	-3.569519e-02	1.671493e-01	2.318621e-01	8.310066e-01
-9	Rv2001	-9	0	A	T	0.011	-2.003804e-02	1.533543e-01	2.299780e-01	8.961072e-01
-9	Rv0304c	-9	0	A	T	0.308	-1.223817e-02	5.654470e-02	2.311061e-01	8.287621e-01
-9	Rv3197A	-9	0	A	T	0.011	1.209408e-02	2.150502e-01	2.451007e-01	9.551805e-01
-9	Rv0373c	-9	0	A	T	0.097	-1.869292e-02	7.304646e-02	2.214732e-01	7.981585e-01
-9	Rv3225c	-9	0	A	T	0.018	-7.136866e-02	1.260868e-01	2.257946e-01	5.716978e-01
-9	Rv0142	-9	0	A	T	0.014	-2.062554e-01	1.388545e-01	2.281124e-01	1.382377e-01
-9	Rv0140	-9	0	A	T	0.022	-1.462664e-01	1.326951e-01	2.299955e-01	2.710167e-01
-9	Rv0147	-9	0	A	T	0.022	1.824918e-01	1.111814e-01	2.189917e-01	1.015168e-01
-9	Rv0146	-9	0	A	T	0.019	2.235452e-02	1.371513e-01	2.441392e-01	8.706088e-01
-9	Rv0145	-9	0	A	T	0.039	-1.000716e-01	1.126734e-01	2.763368e-01	3.750000e-01
-9	Rv0144	-9	0	A	T	0.037	-1.712554e-02	1.330079e-01	2.438583e-01	8.976167e-01
-9	Rv0149	-9	0	A	T	0.048	-1.376700e-01	8.940982e-02	1.180685e-01	1.244226e-01
-9	Rv0639	-9	0	A	T	0.010	-1.147936e-01	1.602132e-01	2.434292e-01	4.741049e-01
-9	Rv0638	-9	0	A	T	0.041	1.014941e-01	1.739180e-01	2.939925e-01	5.598416e-01
-9	Rv1449c	-9	0	A	T	0.484	-3.478086e-02	2.065065e-01	2.635531e-01	8.663356e-01
-9	Rv1833c	-9	0	A	T	0.015	1.126764e-01	1.320542e-01	2.168521e-01	3.940355e-01
-9	2553	-9	0	A	T	0.034	1.698995e-02	9.386382e-02	2.366509e-01	8.564559e-01
-9	Rv2274c	-9	0	A	T	0.297	-4.353060e-02	1.329856e-01	2.575763e-01	7.435902e-01
-9	Rv1946c	-9	0	A	T	0.011	-1.406334e-01	1.528067e-01	2.248831e-01	3.579622e-01
-9	Rv2006	-9	0	A	T	0.106	-1.260183e-01	6.906043e-02	2.223457e-01	6.879714e-02
-9	Rv1534	-9	0	A	T	0.010	1.092544e-02	1.622942e-01	2.270231e-01	9.463622e-01
-9	Rv1536	-9	0	A	T	0.077	1.690002e-01	7.178679e-02	1.770774e-01	1.905418e-02
-9	918	-9	0	A	T	0.025	2.259132e-01	1.818554e-01	2.428738e-01	2.148785e-01
-9	911	-9	0	A	T	0.211	7.547519e-02	8.819737e-02	2.472821e-01	3.926557e-01
-9	913	-9	0	A	T	0.014	1.050417e-02	1.406920e-01	2.305648e-01	9.405227e-01
-9	Rv1968	-9	0	A	T	0.028	7.559422e-02	1.015656e-01	2.173510e-01	4.571459e-01
-9	Rv1614	-9	0	A	T	0.028	-4.444035e-03	1.185041e-01	2.384387e-01	9.701045e-01
-9	Rv1615	-9	0	A	T	0.029	1.171057e-01	1.585116e-01	2.500484e-01	4.604796e-01
-9	Rv1617	-9	0	A	T	0.016	6.218714e-06	1.297002e-01	2.294007e-01	9.999618e-01
-9	Rv1836c	-9	0	A	T	0.030	-1.533264e-01	1.835327e-01	2.930969e-01	4.039903e-01
-9	Rv2147c	-9	0	A	T	0.028	5.614616e-02	1.764253e-01	2.600544e-01	7.504694e-01
-9	Rv2394	-9	0	A	T	0.073	-1.800435e-01	1.028480e-01	3.209753e-01	8.079868e-02
-9	Rv2395	-9	0	A	T	0.048	-2.043912e-02	1.146996e-01	2.429684e-01	8.586601e-01
-9	Rv2396	-9	0	A	T	0.030	5.670188e-02	1.034982e-01	2.269373e-01	5.841033e-01
-9	Rv2391	-9	0	A	T	0.016	2.611561e-01	1.350598e-01	2.083582e-01	5.387599e-02
-9	Rv3799c	-9	0	A	T	0.013	8.191345e-02	1.502564e-01	2.285536e-01	5.859542e-01
-9	Rv3431c	-9	0	A	T	0.016	-1.611978e-02	1.346618e-01	2.273745e-01	9.047775e-01
-9	Rv3061c	-9	0	A	T	0.054	-8.835631e-02	9.343623e-02	2.535790e-01	3.449172e-01
-9	1110	-9	0	A	T	0.030	-7.529019e-03	1.666846e-01	2.462363e-01	9.639953e-01
-9	Rv2173	-9	0	A	T	0.011	1.416470e-01	1.523907e-01	2.572921e-01	3.532010e-01
-9	Rv2174	-9	0	A	T	0.041	2.122814e-01	1.222042e-01	1.925717e-01	8.315212e-02
-9	1118	-9	0	A	T	0.013	-1.415397e-01	1.474931e-01	2.011164e-01	3.378284e-01
-9	1448	-9	0	A	T	0.430	-9.157092e-02	1.111758e-01	2.892815e-01	4.106331e-01
-9	2309	-9	0	A	T	0.023	3.438408e-02	1.922073e-01	2.647237e-01	8.581158e-01
-9	Rv1159	-9	0	A	T	0.299	5.773055e-02	1.366739e-01	2.785002e-01	6.729667e-01
-9	Rv0180c	-9	0	A	T	0.067	-6.911657e-02	8.943148e-02	2.913894e-01	4.400793e-01
-9	Rv1156	-9	0	A	T	0.010	-1.496013e-01	1.610578e-01	2.150415e-01	3.535280e-01
-9	Rv1155	-9	0	A	T	0.325	-6.938190e-02	1.719629e-01	2.930559e-01	6.868218e-01
-9	Rv1152	-9	0	A	T	0.053	-7.752341e-02	9.125119e-02	2.455949e-01	3.960867e-01
-9	Rv1150	-9	0	A	T	0.381	-2.334367e-02	9.766677e-02	2.645280e-01	8.112198e-01
-9	Rv0829	-9	0	A	T	0.497	3.856810e-01	3.283718e-01	2.553637e-01	2.408957e-01
-9	Rv0826	-9	0	A	T	0.011	2.250583e-01	1.605634e-01	3.146398e-01	1.618004e-01
-9	Rv0438c	-9	0	A	T	0.034	1.486123e-01	1.493550e-01	2.232711e-01	3.203352e-01
-9	Rv0465c	-9	0	A	T	0.329	-2.038739e-02	1.464496e-01	2.716469e-01	8.893548e-01
-9	Rv2826c	-9	0	A	T	0.015	-1.374813e-02	1.312128e-01	2.260000e-01	9.166059e-01
-9	Rv3429	-9	0	A	T	0.327	-2.872848e-02	1.060194e-01	2.519875e-01	7.865535e-01
-9	Rv3425	-9	0	A	T	0.478	-4.045348e-02	1.174706e-01	2.338931e-01	7.307515e-01
-9	Rv3426	-9	0	A	T	0.406	7.438800e-02	8.490007e-02	2.685961e-01	3.814658e-01
-9	Rv3837c	-9	0	A	T	0.282	-1.435006e-01	1.230760e-01	2.327096e-01	2.443413e-01
-9	Rv2435c	-9	0	A	T	0.015	-1.878136e-01	1.331747e-01	2.457609e-01	1.592479e-01
-9	198	-9	0	A	T	0.075	1.211458e-01	7.666094e-02	3.740429e-01	1.148472e-01
-9	197	-9	0	A	T	0.419	-2.864929e-01	1.173798e-01	3.535778e-01	1.509815e-02
-9	Rv3206c	-9	0	A	T	0.024	-2.000822e-01	1.668629e-01	2.350790e-01	2.312186e-01
-9	192	-9	0	A	T	0.027	-3.717823e-02	1.732108e-01	2.558458e-01	8.301582e-01
-9	Rv2025c	-9	0	A	T	0.013	-3.048665e-01	1.537356e-01	2.091894e-01	4.805677e-02
-9	2762	-9	0	A	T	0.294	-1.605418e-02	1.786946e-01	2.896884e-01	9.284590e-01
-9	2761	-9	0	A	T	0.028	2.852171e-01	1.531992e-01	2.937607e-01	6.338602e-02
-9	2760	-9	0	A	T	0.034	-3.451122e-01	1.597335e-01	2.578961e-01	3.133387e-02
-9	854	-9	0	A	T	0.010	-1.517981e-01	1.623845e-01	2.199007e-01	3.504621e-01
-9	857	-9	0	A	T	0.291	-7.149646e-02	1.750990e-01	2.892208e-01	6.832610e-01
-9	853	-9	0	A	T	0.020	2.468395e-01	1.591405e-01	2.107433e-01	1.216877e-01
-9	Rv3681c	-9	0	A	T	0.034	5.827369e-02	1.627669e-01	2.865347e-01	7.205210e-01
-9	Rv0931c	-9	0	A	T	0.035	7.375549e-02	1.042656e-01	2.490964e-01	4.797493e-01
-9	Rv1369c	-9	0	A	T	0.013	3.016740e-02	1.825142e-01	2.510926e-01	8.688023e-01
-9	Rv2557	-9	0	A	T	0.016	-6.938238e-02	1.385262e-01	2.366350e-01	6.167493e-01
-9	Rv1907c	-9	0	A	T	0.292	-4.260372e-02	1.312553e-01	2.573615e-01	7.456666e-01
-9	3067	-9	0	A	T	0.327	-9.990375e-02	1.620611e-01	2.908337e-01	5.379498e-01
-9	Rv3355c	-9	0	A	T	0.013	3.114286e-01	1.645261e-01	1.422360e-01	5.910798e-02
-9	3068	-9	0	A	T	0.034	2.375279e-01	1.401069e-01	1.972927e-01	9.080411e-02
-9	Rv1707	-9	0	A	T	0.043	6.789902e-02	1.561906e-01	2.212315e-01	6.640050e-01
-9	Rv3610c	-9	0	A	T	0.046	-1.421029e-01	1.129984e-01	2.698163e-01	2.092957e-01
-9	Rv1708	-9	0	A	T	0.030	-1.965744e-01	1.869541e-01	3.155525e-01	2.936945e-01
-9	Rv1709	-9	0	A	T	0.025	-2.170080e-01	1.294591e-01	3.461614e-01	9.448129e-02
-9	Rv1733c	-9	0	A	T	0.480	-3.142056e-01	1.753168e-01	2.503992e-01	7.386745e-02
-9	Rv3042c	-9	0	A	T	0.485	-1.181223e-01	1.987393e-01	2.516251e-01	5.526148e-01
-9	Rv2616	-9	0	A	T	0.032	-2.612579e-02	1.848803e-01	2.675279e-01	8.876960e-01
-9	Rv3638	-9	0	A	T	0.035	7.587290e-02	1.431401e-01	2.161951e-01	5.963694e-01
-9	Rv1199c	-9	0	A	T	0.442	-6.691000e-02	9.401557e-02	2.266930e-01	4.770786e-01
-9	Rv3635	-9	0	A	T	0.030	-4.816564e-02	1.277740e-01	2.329185e-01	7.064070e-01
-9	Rv3636	-9	0	A	T	0.054	-8.150246e-02	1.221979e-01	2.543354e-01	5.051821e-01
-9	Rv3637	-9	0	A	T	0.014	-1.357014e-01	1.927858e-01	2.172046e-01	4.819134e-01
-9	Rv3633	-9	0	A	T	0.016	1.539295e-01	1.301145e-01	2.009685e-01	2.375120e-01
-9	Rv3450c	-9	0	A	T	0.015	-1.646893e-01	1.330104e-01	2.010330e-01	2.163926e-01
-9	490	-9	0	A	T	0.020	4.458156e-02	1.670813e-01	2.381713e-01	7.897434e-01
-9	Rv1317c	-9	0	A	T	0.339	2.447825e-02	1.114016e-01	2.574251e-01	8.261957e-01
-9	Rv3590c	-9	0	A	T	0.220	3.167283e-02	6.236681e-02	2.492423e-01	6.118452e-01
-9	Rv3028c	-9	0	A	T	0.011	5.193959e-02	1.545277e-01	2.332009e-01	7.369611e-01
-9	Rv1759c	-9	0	A	T	0.071	1.379371e-02	8.336277e-02	2.348750e-01	8.686622e-01
-9	Rv2003c	-9	0	A	T	0.053	1.571900e-03	9.498155e-02	2.354658e-01	9.868044e-01
-9	Rv3567c	-9	0	A	T	0.330	-1.746437e-01	1.410908e-01	3.082345e-01	2.165251e-01
-9	Rv2944	-9	0	A	T	0.054	-8.824451e-03	1.269105e-01	2.581145e-01	9.446008e-01
-9	Rv2941	-9	0	A	T	0.222	-5.516322e-02	9.942490e-02	3.025095e-01	5.793314e-01
-9	Rv2943	-9	0	A	T	0.013	2.098399e-01	1.458219e-01	2.075215e-01	1.509424e-01
-9	Rv2942	-9	0	A	T	0.019	-1.677403e-02	1.318390e-01	2.383111e-01	8.988225e-01
-9	Rv3290c	-9	0	A	T	0.033	1.557883e-01	1.457636e-01	1.898481e-01	2.858278e-01
-9	Rv0619	-9	0	A	T	0.381	-1.445537e-01	1.367491e-01	2.980823e-01	2.911279e-01
-9	Rv0614	-9	0	A	T	0.014	-2.446746e-01	1.418634e-01	2.164757e-01	8.536432e-02
-9	Rv0571c	-9	0	A	T	0.038	-2.695950e-01	1.361685e-01	2.622591e-01	4.841614e-02
-9	Rvnr02	-9	0	A	T	0.047	-5.585290e-02	9.228597e-02	2.655964e-01	5.453851e-01
-9	2572	-9	0	A	T	0.029	-2.448094e-01	2.129972e-01	2.461340e-01	2.511086e-01
-9	2573	-9	0	A	T	0.025	-4.831781e-03	2.360808e-01	2.619149e-01	9.836815e-01
-9	1662	-9	0	A	T	0.477	1.820838e-01	1.115784e-01	2.688703e-01	1.035032e-01
-9	Rv2688c	-9	0	A	T	0.477	-1.888176e-01	1.661038e-01	2.291003e-01	2.563377e-01
-9	Rv2967c	-9	0	A	T	0.020	2.428663e-01	1.164784e-01	1.690880e-01	3.770727e-02
-9	1660	-9	0	A	T	0.167	-8.055908e-02	6.653322e-02	2.705525e-01	2.266959e-01
-9	Rv2057c	-9	0	A	T	0.276	-1.498807e-01	1.507201e-01	2.621823e-01	3.206253e-01
-9	Rv0765c	-9	0	A	T	0.013	-3.346231e-01	1.770826e-01	1.916580e-01	5.954139e-02
-9	Rv1944c	-9	0	A	T	0.063	-7.457723e-02	9.241833e-02	1.876720e-01	4.201818e-01
-9	977	-9	0	A	T	0.013	-7.321375e-04	1.447771e-01	2.296748e-01	9.959677e-01
-9	972	-9	0	A	T	0.325	-6.938190e-02	1.719629e-01	2.930559e-01	6.868218e-01
-9	Rv3393	-9	0	A	T	0.013	-1.594636e-01	1.476836e-01	2.366756e-01	2.809091e-01
-9	Rv3391	-9	0	A	T	0.027	-8.639751e-02	1.094921e-01	2.650260e-01	4.305439e-01
-9	Rv3390	-9	0	A	T	0.010	-7.710314e-02	1.668929e-01	2.373663e-01	6.443429e-01
-9	Rv0371c	-9	0	A	T	0.024	-1.383076e-01	1.250800e-01	3.007413e-01	2.695099e-01
-9	Rv2810c	-9	0	A	T	0.010	1.719192e-01	1.919103e-01	1.969569e-01	3.708915e-01
-9	Rv3399	-9	0	A	T	0.497	2.369608e-01	3.461310e-01	2.205886e-01	4.940008e-01
-9	Rv0992c	-9	0	A	T	0.053	1.314041e-02	1.031820e-01	2.441003e-01	8.987272e-01
-9	Rv3659c	-9	0	A	T	0.028	-8.979586e-02	1.105115e-01	2.023207e-01	4.169693e-01
-9	Rv2062c	-9	0	A	T	0.261	8.206846e-02	6.939786e-02	2.265520e-01	2.376910e-01
-9	Rv1999c	-9	0	A	T	0.344	-1.098087e-01	9.729878e-02	1.926973e-01	2.597667e-01
-9	Rv2336	-9	0	A	T	0.019	-2.018330e-02	1.291493e-01	2.404514e-01	8.758935e-01
-9	Rv1384	-9	0	A	T	0.078	1.830818e-01	8.087893e-02	3.168569e-01	2.414011e-02
-9	Rv2490c	-9	0	A	T	0.148	5.762657e-02	5.834284e-02	2.460856e-01	3.238961e-01
-9	Rv1377c	-9	0	A	T	0.011	6.308701e-02	2.077549e-01	2.330151e-01	7.615471e-01
-9	Rv3394c	-9	0	A	T	0.015	-2.075110e-02	1.512754e-01	2.387070e-01	8.909632e-01
-9	Rv3433c	-9	0	A	T	0.328	-1.068787e-01	1.521373e-01	2.848431e-01	4.827741e-01
-9	Rv2113	-9	0	A	T	0.024	-5.126001e-02	1.139493e-01	2.399663e-01	6.530673e-01
-9	Rv0035	-9	0	A	T	0.363	4.819481e-02	9.358673e-02	2.482011e-01	6.068601e-01
-9	Rv1131	-9	0	A	T	0.014	8.032853e-02	1.799031e-01	2.563018e-01	6.554748e-01
-9	Rv1130	-9	0	A	T	0.330	-1.879356e-01	1.436283e-01	3.172277e-01	1.914732e-01
-9	Rv1132	-9	0	A	T	0.047	-1.259690e-01	8.762218e-02	2.534459e-01	1.513326e-01
-9	Rv0629c	-9	0	A	T	0.304	-3.523862e-02	1.226120e-01	2.578086e-01	7.739581e-01
-9	Rv0842	-9	0	A	T	0.022	3.413044e-03	1.154379e-01	2.314964e-01	9.764282e-01
-9	Rv0845	-9	0	A	T	0.330	-6.547661e-02	1.437249e-01	2.719211e-01	6.489515e-01
-9	Rv2095c	-9	0	A	T	0.014	-3.506159e-01	1.680878e-01	1.982387e-01	3.763124e-02
-9	Rv2048c	-9	0	A	T	0.492	-5.089716e-02	2.085630e-01	2.403085e-01	8.073292e-01
-9	Rv0849	-9	0	A	T	0.023	8.928970e-02	1.288734e-01	2.474656e-01	4.888139e-01
-9	Rv3800c	-9	0	A	T	0.304	-7.359986e-02	8.919487e-02	2.021816e-01	4.097825e-01
-9	313	-9	0	A	T	0.010	-5.670092e-01	1.845353e-01	3.982393e-01	2.269607e-03
-9	317	-9	0	A	T	0.086	1.666026e-01	7.866642e-02	2.430232e-01	3.481625e-02
-9	448	-9	0	A	T	0.327	-8.964024e-02	1.677149e-01	2.902341e-01	5.933117e-01
-9	Rv3094c	-9	0	A	T	0.024	-5.221614e-02	1.096604e-01	2.468298e-01	6.342234e-01
-9	1334	-9	0	A	T	0.018	9.246605e-02	1.257613e-01	2.238748e-01	4.626257e-01
-9	Rv2433c	-9	0	A	T	0.303	-1.101017e-01	1.511159e-01	2.618847e-01	4.666855e-01
-9	Rv0267	-9	0	A	T	0.019	3.565493e-01	1.220967e-01	1.577232e-01	3.699390e-03
-9	Rv2646	-9	0	A	T	0.030	-2.931120e-03	1.259653e-01	2.385488e-01	9.814473e-01
-9	Rv3401	-9	0	A	T	0.077	-1.850627e-01	6.527458e-02	2.528164e-01	4.817154e-03
-9	Rv3407	-9	0	A	T	0.218	-2.852944e-02	1.051762e-01	2.898091e-01	7.863382e-01
-9	Rv3406	-9	0	A	T	0.016	-2.407562e-01	1.273021e-01	2.296644e-01	5.933025e-02
-9	Rv3408	-9	0	A	T	0.499	2.711532e-01	5.408181e-01	2.372030e-01	6.163872e-01
-9	Rv1185c	-9	0	A	T	0.035	-1.407788e-02	9.117066e-02	2.273208e-01	8.773638e-01
-9	Rv1881c	-9	0	A	T	0.044	-1.300211e-02	1.515590e-01	2.667982e-01	9.316777e-01
-9	Rv0229c	-9	0	A	T	0.027	-1.412360e-01	1.134241e-01	1.513672e-01	2.137992e-01
-9	Rv0066c	-9	0	A	T	0.027	-2.027677e-01	1.141339e-01	1.699893e-01	7.641126e-02
-9	2290	-9	0	A	T	0.059	2.836578e-02	1.138788e-01	2.555845e-01	8.034232e-01
-9	2297	-9	0	A	T	0.025	-2.986558e-01	1.158609e-01	2.598407e-01	1.030920e-02
-9	Rv2337c	-9	0	A	T	0.497	2.984748e-01	3.414285e-01	2.291032e-01	3.825464e-01
-9	Rv0121c	-9	0	A	T	0.022	9.010843e-02	1.359808e-01	2.412721e-01	5.079396e-01
-9	Rv3904c	-9	0	A	T	0.010	-2.887454e-01	1.728164e-01	2.238616e-01	9.555287e-02
-9	Rv2768c	-9	0	A	T	0.053	-9.454752e-03	1.265020e-01	2.536956e-01	9.404597e-01
-9	Rv1475c	-9	0	A	T	0.013	-2.792114e-02	1.471830e-01	2.305736e-01	8.496394e-01
-9	878	-9	0	A	T	0.497	3.369202e-01	3.925623e-01	2.318271e-01	3.912726e-01
-9	Rv3629c	-9	0	A	T	0.027	4.178607e-01	1.020186e-01	7.795638e-02	5.108023e-05
-9	Rv3674c	-9	0	A	T	0.294	-9.468618e-02	1.521758e-01	2.753453e-01	5.341608e-01
-9	875	-9	0	A	T	0.029	-1.188454e-01	2.055783e-01	2.813931e-01	5.635259e-01
-9	873	-9	0	A	T	0.011	1.873839e-01	1.521046e-01	2.456607e-01	2.187076e-01
-9	2741	-9	0	A	T	0.042	-2.850002e-02	1.512659e-01	2.665232e-01	8.506524e-01
-9	2035	-9	0	A	T	0.499	2.711532e-01	5.408181e-01	2.372030e-01	6.163872e-01
-9	2742	-9	0	A	T	0.027	3.308146e-02	1.753324e-01	2.534060e-01	8.504421e-01
-9	2033	-9	0	A	T	0.013	8.694936e-02	1.631154e-01	2.374435e-01	5.942974e-01
-9	Rv1905c	-9	0	A	T	0.039	-1.108836e-01	1.463084e-01	2.636513e-01	4.489797e-01
-9	3048	-9	0	A	T	0.035	6.753589e-02	1.293075e-01	2.277356e-01	6.017633e-01
-9	3041	-9	0	A	T	0.013	4.242612e-02	1.448306e-01	2.350842e-01	7.697255e-01
-9	Rv3187	-9	0	A	T	0.010	2.709866e-01	1.817914e-01	2.611654e-01	1.368566e-01
-9	Rv3185	-9	0	A	T	0.054	5.574071e-02	7.850551e-02	2.341542e-01	4.781110e-01
-9	Rv3183	-9	0	A	T	0.020	-2.687331e-01	1.253131e-01	2.755715e-01	3.260603e-02
-9	1096	-9	0	A	T	0.010	-2.192935e-01	1.605047e-01	2.497287e-01	1.726340e-01
-9	1097	-9	0	A	T	0.025	3.717286e-01	2.449933e-01	2.364966e-01	1.299947e-01
-9	1091	-9	0	A	T	0.048	3.975955e-02	1.001265e-01	2.195912e-01	6.915143e-01
-9	1092	-9	0	A	T	0.218	-1.100858e-02	1.017552e-01	2.747112e-01	9.139027e-01
-9	Rv1726	-9	0	A	T	0.047	-1.107658e-01	1.000897e-01	2.016000e-01	2.691159e-01
-9	Rv1727	-9	0	A	T	0.015	-6.513000e-02	1.400333e-01	2.286010e-01	6.421149e-01
-9	Rv1722	-9	0	A	T	0.063	-4.561714e-02	1.030224e-01	2.497433e-01	6.581622e-01
-9	1326	-9	0	A	T	0.308	-3.347222e-02	1.284425e-01	2.578985e-01	7.945368e-01
-9	Rv2638	-9	0	A	T	0.015	-4.530271e-02	1.575844e-01	2.269719e-01	7.738946e-01
-9	Rv2637	-9	0	A	T	0.011	-2.093937e-01	1.570672e-01	2.237903e-01	1.832559e-01
-9	Rv2636	-9	0	A	T	0.016	-1.195952e-01	1.308842e-01	2.098777e-01	3.614095e-01
-9	1328	-9	0	A	T	0.032	-2.306060e-01	1.769688e-01	3.506480e-01	1.933077e-01
-9	1329	-9	0	A	T	0.013	9.365253e-02	1.443176e-01	2.256748e-01	5.167605e-01
-9	Rv2631	-9	0	A	T	0.054	-7.403620e-02	1.260988e-01	2.704340e-01	5.574545e-01
-9	Rv2630	-9	0	A	T	0.016	-9.973594e-02	1.410485e-01	2.261226e-01	4.799210e-01
-9	Rv1589	-9	0	A	T	0.022	-4.879397e-02	1.629464e-01	2.688272e-01	7.647565e-01
-9	Rv2947c	-9	0	A	T	0.499	2.711532e-01	5.408181e-01	2.372030e-01	6.163872e-01
-9	Rv0458	-9	0	A	T	0.035	1.639486e-02	9.448908e-02	2.295380e-01	8.623394e-01
-9	Rv0988	-9	0	A	T	0.238	4.308716e-02	8.750438e-02	2.359859e-01	6.227115e-01
-9	Rv0987	-9	0	A	T	0.365	-1.013863e-02	1.050651e-01	2.532962e-01	9.231738e-01
-9	Rv0982	-9	0	A	T	0.335	-1.819110e-01	1.250595e-01	2.703017e-01	1.465797e-01
-9	Rv0453	-9	0	A	T	0.072	-9.175045e-02	9.542163e-02	2.663130e-01	3.368786e-01
-9	Rv0452	-9	0	A	T	0.205	7.217512e-02	9.630095e-02	2.533344e-01	4.540196e-01
-9	Rv2964	-9	0	A	T	0.311	1.070664e-01	1.248465e-01	3.097074e-01	3.916445e-01
-9	Rv2963	-9	0	A	T	0.025	-9.179761e-02	1.132061e-01	2.024459e-01	4.179199e-01
-9	Rv0187	-9	0	A	T	0.019	-5.038098e-02	1.227373e-01	2.368403e-01	6.816790e-01
-9	Rv0186	-9	0	A	T	0.028	-1.861317e-01	1.027611e-01	2.566207e-01	7.085691e-02
-9	Rv0185	-9	0	A	T	0.278	-2.031468e-01	1.401317e-01	2.697450e-01	1.479438e-01
-9	Rv0678	-9	0	A	T	0.016	2.435781e-01	1.284884e-01	1.954217e-01	5.873037e-02
-9	Rv0671	-9	0	A	T	0.018	-1.842796e-01	1.512531e-01	2.202430e-01	2.238209e-01
-9	Rv0670	-9	0	A	T	0.047	-5.859065e-02	1.390921e-01	2.597112e-01	6.738128e-01
-9	Rv0673	-9	0	A	T	0.278	-1.099357e-01	1.122359e-01	2.180552e-01	3.279329e-01
-9	Rv0672	-9	0	A	T	0.034	3.388165e-02	1.124942e-01	2.170016e-01	7.634321e-01
-9	Rv0675	-9	0	A	T	0.014	2.317087e-01	1.375992e-01	2.728818e-01	9.298738e-02
-9	Rv0674	-9	0	A	T	0.014	-1.398032e-01	1.402671e-01	2.360132e-01	3.195269e-01
-9	Rv0573c	-9	0	A	T	0.011	1.684600e-01	1.514043e-01	2.322536e-01	2.665388e-01
-9	Rv3823c	-9	0	A	T	0.072	-1.020982e-01	9.281538e-02	2.976921e-01	2.719994e-01
-9	Rv0767c	-9	0	A	T	0.020	-1.369447e-01	1.167742e-01	2.017372e-01	2.416143e-01
-9	Rv3211	-9	0	A	T	0.023	5.881436e-02	1.103678e-01	2.397200e-01	5.944080e-01
-9	Rv2378c	-9	0	A	T	0.014	-1.542583e-01	1.623515e-01	1.979771e-01	3.426198e-01
-9	Rv0990c	-9	0	A	T	0.371	-1.457997e-01	1.387026e-01	2.998621e-01	2.938275e-01
-9	Rv3375	-9	0	A	T	0.025	-4.725966e-02	1.077652e-01	2.319229e-01	6.612337e-01
-9	Rv3376	-9	0	A	T	0.014	-6.793282e-02	1.433795e-01	2.162847e-01	6.359075e-01
-9	Rv3371	-9	0	A	T	0.075	-1.547532e-01	8.976365e-02	2.055254e-01	8.549281e-02
-9	Rv3373	-9	0	A	T	0.033	6.684847e-02	1.601903e-01	2.323141e-01	6.766820e-01
-9	Rv3372	-9	0	A	T	0.013	3.149980e-02	1.801363e-01	2.515763e-01	8.612746e-01
-9	Rv0610c	-9	0	A	T	0.068	1.216425e-01	9.344590e-02	2.075792e-01	1.937667e-01
-9	Rv0742	-9	0	A	T	0.034	1.963809e-01	1.187322e-01	1.894709e-01	9.892954e-02
-9	1145	-9	0	A	T	0.496	1.184686e-02	3.008825e-01	2.421770e-01	9.686124e-01
-9	Rv1141c	-9	0	A	T	0.013	6.967289e-03	1.535463e-01	2.299762e-01	9.638308e-01
-9	Rv3740c	-9	0	A	T	0.014	-2.553114e-01	1.373117e-01	2.548857e-01	6.372382e-02
-9	Rv2578c	-9	0	A	T	0.028	8.915042e-02	1.271722e-01	2.355205e-01	4.837046e-01
-9	Rv2503c	-9	0	A	T	0.068	-4.286745e-02	1.086652e-01	2.463571e-01	6.934324e-01
-9	Rv3909	-9	0	A	T	0.051	-1.534558e-01	9.997303e-02	3.005071e-01	1.255954e-01
-9	Rv2359	-9	0	A	T	0.035	-2.307268e-01	1.416425e-01	3.136533e-01	1.041274e-01
-9	1667	-9	0	A	T	0.029	-2.149986e-01	2.059118e-01	3.386178e-01	2.970674e-01
-9	Rv2355	-9	0	A	T	0.011	7.436000e-02	1.747634e-01	2.468538e-01	6.707127e-01
-9	Rvnr01	-9	0	A	T	0.073	1.784472e-01	6.355968e-02	1.995516e-01	5.240724e-03
-9	593	-9	0	A	T	0.284	-1.426117e-01	1.181518e-01	2.315343e-01	2.281502e-01
-9	597	-9	0	A	T	0.010	1.258618e-01	1.643718e-01	2.508434e-01	4.443061e-01
-9	598	-9	0	A	T	0.323	1.250341e-02	1.284232e-01	2.660231e-01	9.224894e-01
-9	Rv3396c	-9	0	A	T	0.059	-7.443603e-02	1.235684e-01	2.889281e-01	5.472638e-01
-9	2829	-9	0	A	T	0.123	1.201253e-02	7.371548e-02	2.502781e-01	8.706352e-01
-9	2821	-9	0	A	T	0.015	-1.861189e-02	1.323247e-01	2.279912e-01	8.882160e-01
-9	Rv2138	-9	0	A	T	0.034	4.089864e-01	1.358116e-01	1.888429e-01	2.768240e-03
-9	Rv2139	-9	0	A	T	0.303	-1.957935e-02	1.276751e-01	2.592612e-01	8.781987e-01
-9	Rv1687c	-9	0	A	T	0.013	-1.900158e-01	1.443290e-01	2.193008e-01	1.887580e-01
-9	1403	-9	0	A	T	0.010	-1.011825e-02	1.648957e-01	2.302988e-01	9.511025e-01
-9	1401	-9	0	A	T	0.325	-6.938190e-02	1.719629e-01	2.930559e-01	6.868218e-01
-9	Rv2155c	-9	0	A	T	0.495	3.222480e-01	2.531227e-01	2.172456e-01	2.037386e-01
-9	Rv3812	-9	0	A	T	0.043	-8.427420e-02	1.103142e-01	2.490809e-01	4.453571e-01
-9	1406	-9	0	A	T	0.029	2.274532e-01	1.759364e-01	2.040838e-01	1.968346e-01
-9	Rv0159c	-9	0	A	T	0.499	3.244905e-01	5.111983e-01	2.359291e-01	5.259515e-01
-9	695	-9	0	A	T	0.010	1.837901e-01	1.713218e-01	2.673647e-01	2.840293e-01
-9	698	-9	0	A	T	0.014	-1.078296e-01	1.396571e-01	2.251273e-01	4.405176e-01
-9	334	-9	0	A	T	0.295	-5.485566e-02	1.708957e-01	2.840177e-01	7.483892e-01
-9	Rv3500c	-9	0	A	T	0.010	-2.594179e-01	2.456703e-01	2.377076e-01	2.916353e-01
-9	Rv1112	-9	0	A	T	0.010	-1.746541e-01	1.629410e-01	2.306981e-01	2.844293e-01
-9	Rv1115	-9	0	A	T	0.013	-1.415363e-01	1.781346e-01	2.081944e-01	4.273567e-01
-9	Rv1442	-9	0	A	T	0.308	-1.635196e-01	1.161796e-01	2.748574e-01	1.600777e-01
-9	Rv3092c	-9	0	A	T	0.056	-2.156805e-01	1.464078e-01	2.880628e-01	1.415113e-01
-9	Rv0243	-9	0	A	T	0.038	-1.058926e-01	9.379849e-02	2.152462e-01	2.596129e-01
-9	Rv0245	-9	0	A	T	0.211	9.957246e-02	8.811258e-02	2.383403e-01	2.591403e-01
-9	Rv0246	-9	0	A	T	0.014	3.434215e-01	1.368845e-01	2.473504e-01	1.251445e-02
-9	Rv1043c	-9	0	A	T	0.034	-1.044972e-05	9.924804e-02	2.385603e-01	9.999160e-01
-9	Rv2678c	-9	0	A	T	0.010	-7.555734e-02	1.624228e-01	2.282471e-01	6.420536e-01
-9	Rv2986c	-9	0	A	T	0.013	-1.961636e-01	1.489849e-01	2.229070e-01	1.887174e-01
-9	Rv3818	-9	0	A	T	0.020	1.106467e-02	1.232971e-01	2.320474e-01	9.285396e-01
-9	Rv1812c	-9	0	A	T	0.499	2.711532e-01	5.408181e-01	2.372030e-01	6.163872e-01
-9	Rv1396c	-9	0	A	T	0.451	-1.170351e-01	1.256131e-01	2.668892e-01	3.520579e-01
-9	Rv2880c	-9	0	A	T	0.487	1.257323e-01	1.989331e-01	2.761839e-01	5.277328e-01
-9	Rv1215c	-9	0	A	T	0.054	6.741258e-02	9.435510e-02	2.098610e-01	4.753693e-01
-9	Rv2331A	-9	0	A	T	0.010	9.192594e-02	1.628353e-01	2.290117e-01	5.727133e-01
-9	Rv0904c	-9	0	A	T	0.013	-2.392569e-01	1.758055e-01	2.457391e-01	1.743193e-01
-9	Rv1136	-9	0	A	T	0.011	-4.643782e-02	1.511988e-01	2.222436e-01	7.589065e-01
-9	Rv3906c	-9	0	A	T	0.014	4.367425e-02	1.504052e-01	2.454100e-01	7.716809e-01
-9	Rv2766c	-9	0	A	T	0.010	-1.303220e-01	2.087621e-01	2.300704e-01	5.328185e-01
-9	Rv3882c	-9	0	A	T	0.073	1.656969e-01	9.013602e-02	1.545588e-01	6.677300e-02
-9	Rv2103c	-9	0	A	T	0.222	-9.266429e-02	1.035579e-01	3.416116e-01	3.714382e-01
-9	Rv0374c	-9	0	A	T	0.010	-1.398045e-01	1.599233e-01	2.174389e-01	3.825445e-01
-9	2017	-9	0	A	T	0.020	-3.445489e-01	2.190097e-01	2.734912e-01	1.164742e-01
-9	2013	-9	0	A	T	0.025	4.868649e-02	2.964790e-01	2.703970e-01	8.696458e-01
-9	Rv0831c	-9	0	A	T	0.019	1.224247e-01	1.483058e-01	2.309290e-01	4.095953e-01
-9	Rv1309	-9	0	A	T	0.018	1.677292e-02	1.372092e-01	2.281649e-01	9.027688e-01
-9	Rv3377c	-9	0	A	T	0.078	-2.150249e-01	6.636911e-02	7.655128e-02	1.297795e-03
-9	Rv3709c	-9	0	A	T	0.051	5.201318e-02	1.033737e-01	2.672898e-01	6.151359e-01
-9	Rv0212c	-9	0	A	T	0.018	-8.409856e-04	1.266745e-01	2.301672e-01	9.947063e-01
-9	Rv2178c	-9	0	A	T	0.446	-1.728128e-01	1.530737e-01	3.111382e-01	2.596070e-01
-9	1349	-9	0	A	T	0.015	9.817285e-02	1.362379e-01	2.370657e-01	4.715848e-01
-9	Rv1773c	-9	0	A	T	0.052	-6.386732e-02	1.414107e-01	2.731060e-01	6.517746e-01
-9	452	-9	0	A	T	0.327	-8.964024e-02	1.677149e-01	2.902341e-01	5.933117e-01
-9	1344	-9	0	A	T	0.025	4.868649e-02	2.964790e-01	2.703970e-01	8.696458e-01
-9	Rv1846c	-9	0	A	T	0.029	2.302133e-01	1.787252e-01	2.264971e-01	1.984743e-01
-9	Rv2945c	-9	0	A	T	0.010	2.613568e-01	1.669821e-01	1.976745e-01	1.183458e-01
-9	Rv0477	-9	0	A	T	0.010	-3.032416e-01	2.489181e-01	2.525499e-01	2.238642e-01
-9	Rv0473	-9	0	A	T	0.038	-1.467931e-03	1.236115e-01	2.371058e-01	9.905311e-01
-9	948	-9	0	A	T	0.328	1.975052e-02	5.396867e-02	2.361664e-01	7.145899e-01
-9	Rv0631c	-9	0	A	T	0.120	-7.370167e-02	6.748188e-02	2.358216e-01	2.754276e-01
-9	Rv3173c	-9	0	A	T	0.013	-3.599289e-01	1.552575e-01	2.670754e-01	2.094713e-02
-9	Rv1307	-9	0	A	T	0.015	3.583894e-02	1.351427e-01	2.327783e-01	7.909995e-01
-9	Rv1304	-9	0	A	T	0.011	-3.117515e-01	2.247588e-01	2.423905e-01	1.662129e-01
-9	Rv1300	-9	0	A	T	0.497	3.369202e-01	3.925623e-01	2.318271e-01	3.912726e-01
-9	Rv1301	-9	0	A	T	0.027	-4.745003e-02	2.608271e-01	2.822980e-01	8.557382e-01
-9	Rv2833c	-9	0	A	T	0.019	-5.983787e-02	1.201535e-01	2.407236e-01	6.187543e-01
-9	Rv3199c	-9	0	A	T	0.304	-1.627321e-01	1.353178e-01	2.968961e-01	2.298585e-01
-9	Rv1565c	-9	0	A	T	0.015	6.892524e-03	1.386231e-01	2.292497e-01	9.603697e-01
-9	Rv0650	-9	0	A	T	0.032	7.280111e-02	1.245395e-01	2.584017e-01	5.591773e-01
-9	Rv0655	-9	0	A	T	0.073	-6.792530e-02	1.340912e-01	2.879000e-01	6.127472e-01
-9	Rv0654	-9	0	A	T	0.020	-7.159900e-02	1.207971e-01	2.292211e-01	5.537088e-01
-9	Rv2314c	-9	0	A	T	0.011	8.515853e-02	1.600519e-01	2.533634e-01	5.949795e-01
-9	Rv2832c	-9	0	A	T	0.025	-6.839123e-02	1.312070e-01	2.456249e-01	6.024885e-01
-9	Rv3294c	-9	0	A	T	0.010	9.642773e-02	2.514641e-01	2.695920e-01	7.015822e-01
-9	Rv0325	-9	0	A	T	0.327	-8.964024e-02	1.677149e-01	2.902341e-01	5.933117e-01
-9	Rv0575c	-9	0	A	T	0.278	-3.741221e-02	1.180567e-01	2.483607e-01	7.514874e-01
-9	Rv3236c	-9	0	A	T	0.323	1.238239e-01	1.057983e-01	2.972922e-01	2.425584e-01
-9	Rv2716	-9	0	A	T	0.048	2.711206e-02	1.296802e-01	2.551045e-01	8.345030e-01
-9	Rv0783c	-9	0	A	T	0.041	1.087183e-01	9.713014e-02	2.754176e-01	2.636935e-01
-9	2461	-9	0	A	T	0.028	1.378401e-01	2.099414e-01	2.325195e-01	5.118453e-01
-9	2462	-9	0	A	T	0.294	-1.619711e-02	1.555701e-01	2.757346e-01	9.171316e-01
-9	Rv1538c	-9	0	A	T	0.243	7.013670e-03	9.156097e-02	2.634232e-01	9.389799e-01
-9	Rv3359	-9	0	A	T	0.018	-1.646160e-01	1.244436e-01	2.302249e-01	1.866658e-01
-9	Rv2223c	-9	0	A	T	0.015	1.752364e-01	1.578595e-01	3.044490e-01	2.676441e-01
-9	Rv2814c	-9	0	A	T	0.010	-5.667783e-02	1.888635e-01	2.371008e-01	7.642600e-01
-9	Rv1603	-9	0	A	T	0.010	-4.603083e-02	1.679038e-01	2.282553e-01	7.841133e-01
-9	Rv1601	-9	0	A	T	0.010	-7.710280e-02	2.131359e-01	2.283967e-01	7.177301e-01
-9	Rv1607	-9	0	A	T	0.011	2.794618e-02	1.572748e-01	2.318528e-01	8.590579e-01
-9	Rv1970	-9	0	A	T	0.016	5.454651e-02	1.289060e-01	2.253480e-01	6.724177e-01
-9	Rv1604	-9	0	A	T	0.484	-3.478086e-02	2.065065e-01	2.635531e-01	8.663356e-01
-9	Rv1051c	-9	0	A	T	0.035	1.736874e-01	1.029901e-01	1.718575e-01	9.250315e-02
-9	Rv2501c	-9	0	A	T	0.011	7.514250e-02	1.553933e-01	2.189976e-01	6.289652e-01
-9	Rv2332	-9	0	A	T	0.041	1.319260e-01	1.200143e-01	2.139050e-01	2.723311e-01
-9	Rv2339	-9	0	A	T	0.353	7.045546e-02	8.611913e-02	2.363113e-01	4.137866e-01
-9	Rv2157c	-9	0	A	T	0.015	2.292971e-01	1.381934e-01	2.003297e-01	9.786364e-02
-9	Rv3821	-9	0	A	T	0.010	4.145919e-01	1.683789e-01	2.157790e-01	1.423488e-02
-9	Rv3802c	-9	0	A	T	0.051	-2.133232e-01	1.431103e-01	2.789966e-01	1.368632e-01
-9	Rv3822	-9	0	A	T	0.048	2.657121e-01	1.173421e-01	2.869755e-01	2.409227e-02
-9	2809	-9	0	A	T	0.013	-1.526114e-01	1.463660e-01	2.594349e-01	2.977423e-01
-9	2803	-9	0	A	T	0.018	9.038316e-02	1.421805e-01	2.280578e-01	5.253464e-01
-9	1423	-9	0	A	T	0.025	-6.455998e-03	1.733723e-01	2.592090e-01	9.703143e-01
-9	1425	-9	0	A	T	0.028	-1.416328e-01	2.010745e-01	3.058888e-01	4.816137e-01
-9	Rv1212c	-9	0	A	T	0.023	-1.098957e-01	1.171060e-01	2.224706e-01	3.486003e-01
-9	1428	-9	0	A	T	0.019	2.568269e-02	1.436561e-01	2.338407e-01	8.582034e-01
-9	Rv2486	-9	0	A	T	0.016	1.537762e-02	1.362564e-01	2.352261e-01	9.102007e-01
-9	602	-9	0	A	T	0.020	-3.111962e-01	2.239796e-01	2.422145e-01	1.654993e-01
-9	Rv1683	-9	0	A	T	0.027	9.956195e-03	1.029642e-01	2.346153e-01	9.230173e-01
-9	Rv1682	-9	0	A	T	0.028	1.219440e-01	1.932015e-01	2.192221e-01	5.282927e-01
-9	Rv1681	-9	0	A	T	0.278	7.760238e-02	1.335561e-01	3.200039e-01	5.615419e-01
-9	Rv1680	-9	0	A	T	0.019	-5.137755e-02	1.206365e-01	2.192513e-01	6.704233e-01
-9	Rv1689	-9	0	A	T	0.028	-1.608914e-01	1.061497e-01	1.537480e-01	1.303985e-01
-9	Rv0278c	-9	0	A	T	0.432	1.429257e-01	7.604084e-02	1.952275e-01	6.090338e-02
-9	Rv3105c	-9	0	A	T	0.035	-1.814745e-01	1.533603e-01	2.137955e-01	2.373973e-01
-9	Rv3502c	-9	0	A	T	0.027	3.521140e-01	1.990363e-01	1.685675e-01	7.765365e-02
-9	Rv2022c	-9	0	A	T	0.072	-1.247516e-02	9.377824e-02	2.468026e-01	8.942391e-01
-9	Rv1469	-9	0	A	T	0.052	1.195948e-01	1.022636e-01	1.860629e-01	2.429206e-01
-9	Rv1463	-9	0	A	T	0.296	1.120369e-01	1.591517e-01	2.969567e-01	4.818726e-01
-9	Rv1462	-9	0	A	T	0.499	2.711532e-01	5.408181e-01	2.372030e-01	6.163872e-01
-9	Rv1461	-9	0	A	T	0.343	-6.605574e-02	1.184068e-01	2.946699e-01	5.772502e-01
-9	Rv1460	-9	0	A	T	0.010	2.034753e-01	1.645854e-01	2.233200e-01	2.170891e-01
-9	Rv0228	-9	0	A	T	0.016	2.472812e-01	1.579070e-01	3.020155e-01	1.181551e-01
-9	Rv0220	-9	0	A	T	0.028	-5.892610e-02	1.878871e-01	2.688196e-01	7.539722e-01
-9	Rv0221	-9	0	A	T	0.335	1.325718e-02	1.183091e-01	2.572567e-01	9.108367e-01
-9	Rv1014c	-9	0	A	T	0.014	5.480005e-01	1.497692e-01	1.896807e-01	2.877727e-04
-9	Rv1041c	-9	0	A	T	0.078	1.675840e-01	8.547559e-02	2.719398e-01	5.063094e-02
-9	Rv3833	-9	0	A	T	0.446	-1.728128e-01	1.530737e-01	3.111382e-01	2.596070e-01
-9	352	-9	0	A	T	0.010	3.823808e-02	1.630243e-01	2.351735e-01	8.146767e-01
-9	Rv0541c	-9	0	A	T	0.011	2.780055e-01	1.594793e-01	3.278674e-01	8.207957e-02
-9	Rv2333c	-9	0	A	T	0.381	-1.406814e-01	1.334623e-01	3.032054e-01	2.924889e-01
-9	Rv1394c	-9	0	A	T	0.481	5.739253e-02	1.736709e-01	2.711618e-01	7.412231e-01
-9	Rv2618	-9	0	A	T	0.023	1.244510e-01	1.571069e-01	3.031327e-01	4.287558e-01
-9	Rv2764c	-9	0	A	T	0.071	4.673903e-02	8.816338e-02	2.362758e-01	5.963135e-01
-9	Rv1424c	-9	0	A	T	0.014	-1.022590e-01	1.664518e-01	2.033108e-01	5.393421e-01
-9	Rv3473c	-9	0	A	T	0.010	-2.339859e-01	1.658117e-01	1.852551e-01	1.589903e-01
-9	Rv0920c	-9	0	A	T	0.032	-4.714339e-02	1.047535e-01	2.137047e-01	6.529289e-01
-9	Rv2915c	-9	0	A	T	0.011	2.887216e-02	1.529490e-01	2.290685e-01	8.503706e-01
-9	Rv2586c	-9	0	A	T	0.025	9.920699e-02	1.136827e-01	2.424047e-01	3.833784e-01
-9	2254	-9	0	A	T	0.011	2.167089e-02	1.573506e-01	2.339497e-01	8.905294e-01
-9	2250	-9	0	A	T	0.037	2.544064e-01	1.371073e-01	2.105074e-01	6.426946e-02
-9	Rv3884c	-9	0	A	T	0.409	-2.265982e-01	9.877621e-02	2.705555e-01	2.231406e-02
-9	Rv3859c	-9	0	A	T	0.048	-1.167176e-02	1.019318e-01	2.350436e-01	9.088955e-01
-9	2786	-9	0	A	T	0.024	8.961744e-02	1.147629e-01	2.417166e-01	4.353360e-01
-9	2783	-9	0	A	T	0.011	2.849344e-01	1.978714e-01	3.408494e-01	1.506642e-01
-9	2789	-9	0	A	T	0.025	3.076819e-01	2.245022e-01	1.968307e-01	1.713109e-01
-9	2078	-9	0	A	T	0.038	-1.563072e-01	1.325541e-01	2.680722e-01	2.390338e-01
-9	2071	-9	0	A	T	0.366	-4.755412e-02	1.111300e-01	2.719430e-01	6.689479e-01
-9	2077	-9	0	A	T	0.013	4.780382e-02	1.456726e-01	2.336175e-01	7.429660e-01
-9	Rv2268c	-9	0	A	T	0.068	5.983141e-02	8.740248e-02	2.258682e-01	4.940311e-01
-9	Rv1504c	-9	0	A	T	0.042	2.088260e-01	1.144671e-01	1.587295e-01	6.886115e-02
-9	Rv3302c	-9	0	A	T	0.023	-1.319261e-01	1.114083e-01	2.368456e-01	2.370625e-01
-9	Rv3707c	-9	0	A	T	0.013	1.158304e-01	2.081809e-01	2.689706e-01	5.782591e-01
-9	Rv0731c	-9	0	A	T	0.015	-3.161399e-01	1.702181e-01	2.443661e-01	6.402162e-02
-9	Rv1666c	-9	0	A	T	0.011	1.432938e-01	1.520791e-01	2.250361e-01	3.466527e-01
-9	Rv2190c	-9	0	A	T	0.032	1.990195e-02	1.077877e-01	2.416277e-01	8.536065e-01
-9	Rv1097c	-9	0	A	T	0.046	-1.002886e-01	1.017266e-01	2.346391e-01	3.248066e-01
-9	Rv0495c	-9	0	A	T	0.016	-2.662196e-01	1.417786e-01	2.921847e-01	6.116076e-02
-9	Rv1319c	-9	0	A	T	0.161	7.383949e-02	6.856902e-02	2.400257e-01	2.822018e-01
-9	Rv1096	-9	0	A	T	0.020	-1.028669e-01	1.378013e-01	2.202205e-01	4.558196e-01
-9	Rv1093	-9	0	A	T	0.499	2.711532e-01	5.408181e-01	2.372030e-01	6.163872e-01
-9	Rv1090	-9	0	A	T	0.291	-1.330574e-01	1.048667e-01	2.080067e-01	2.052548e-01
-9	Rv1091	-9	0	A	T	0.296	-2.722939e-02	6.613996e-02	2.555450e-01	6.807886e-01
-9	Rv1753c	-9	0	A	T	0.443	-6.662000e-02	1.065967e-01	2.588906e-01	5.323518e-01
-9	Rv3022c	-9	0	A	T	0.429	5.299872e-02	7.652095e-02	2.290784e-01	4.889671e-01
-9	Rv0413	-9	0	A	T	0.011	-1.604039e-01	1.543290e-01	2.191853e-01	2.992747e-01
-9	Rv0415	-9	0	A	T	0.034	6.716833e-02	1.313433e-01	2.303779e-01	6.093615e-01
-9	Rv0419	-9	0	A	T	0.338	1.873394e-01	1.246308e-01	2.975686e-01	1.336023e-01
-9	Rv0418	-9	0	A	T	0.016	9.571466e-02	1.282893e-01	2.332782e-01	4.560625e-01
-9	Rv3761c	-9	0	A	T	0.020	-4.700697e-03	1.171250e-01	2.289296e-01	9.680067e-01
-9	1360	-9	0	A	T	0.025	1.389469e-01	1.893692e-01	2.764404e-01	4.635475e-01
-9	Rv2674	-9	0	A	T	0.011	2.278629e-01	1.508698e-01	2.064982e-01	1.317632e-01
-9	Rv2679	-9	0	A	T	0.014	-8.677181e-03	1.565270e-01	2.364800e-01	9.558196e-01
-9	479	-9	0	A	T	0.205	6.700291e-02	9.606186e-02	2.500687e-01	4.859039e-01
-9	Rv3022A	-9	0	A	T	0.019	-9.862656e-02	1.428973e-01	2.594157e-01	4.904810e-01
-9	Rv1321	-9	0	A	T	0.499	2.711532e-01	5.408181e-01	2.372030e-01	6.163872e-01
-9	Rv2929	-9	0	A	T	0.011	-2.667426e-02	1.520696e-01	2.253604e-01	8.608492e-01
-9	Rv2928	-9	0	A	T	0.013	-7.641767e-03	1.471084e-01	2.313330e-01	9.585977e-01
-9	Rv1328	-9	0	A	T	0.096	-1.928831e-02	9.931245e-02	2.621253e-01	8.461052e-01
-9	Rv3534c	-9	0	A	T	0.033	-1.514968e-02	1.275335e-01	2.459928e-01	9.055026e-01
-9	Rv0244c	-9	0	A	T	0.065	-2.189261e-02	7.117319e-02	2.212636e-01	7.585525e-01
-9	Rv2830c	-9	0	A	T	0.497	3.369202e-01	3.925623e-01	2.318271e-01	3.912726e-01
-9	Rv2450c	-9	0	A	T	0.499	2.711532e-01	5.408181e-01	2.372030e-01	6.163872e-01
-9	Rv3782	-9	0	A	T	0.277	-1.695346e-01	1.447269e-01	2.558033e-01	2.421435e-01
-9	Rv3784	-9	0	A	T	0.041	3.952018e-02	1.102590e-01	2.566825e-01	7.202138e-01
-9	Rv1844c	-9	0	A	T	0.486	-1.785936e-01	1.622082e-01	2.476617e-01	2.715640e-01
-9	Rv3403c	-9	0	A	T	0.027	1.201701e-01	1.252303e-01	2.032384e-01	3.378499e-01
-9	Rv3788	-9	0	A	T	0.287	-3.248332e-02	1.228072e-01	2.593042e-01	7.915282e-01
-9	293	-9	0	A	T	0.024	5.490417e-01	2.660624e-01	2.528310e-01	3.971343e-02
-9	Rv3234c	-9	0	A	T	0.371	-1.326315e-01	1.332804e-01	2.930857e-01	3.202845e-01
-9	Rv3741c	-9	0	A	T	0.032	1.302199e-01	1.145844e-01	2.829752e-01	2.564593e-01
-9	Rv3736	-9	0	A	T	0.034	1.086172e-02	1.374673e-01	2.343296e-01	9.370624e-01
-9	Rv2221c	-9	0	A	T	0.020	5.483902e-02	1.169556e-01	2.320428e-01	6.394101e-01
-9	581	-9	0	A	T	0.037	5.384818e-02	1.274277e-01	2.252322e-01	6.728340e-01
-9	Rv3254	-9	0	A	T	0.014	-1.446375e-01	1.449091e-01	1.892848e-01	3.188325e-01
-9	Rv1102c	-9	0	A	T	0.325	-6.938190e-02	1.719629e-01	2.930559e-01	6.868218e-01
-9	2440	-9	0	A	T	0.239	-8.009807e-02	7.351964e-02	2.527080e-01	2.766105e-01
-9	2447	-9	0	A	T	0.018	3.283302e-01	1.281075e-01	1.526781e-01	1.075090e-02
-9	Rv0442c	-9	0	A	T	0.063	2.542017e-02	7.571004e-02	2.347700e-01	7.372334e-01
-9	Rv3331	-9	0	A	T	0.499	2.711532e-01	5.408181e-01	2.372030e-01	6.163872e-01
-9	Rv3330	-9	0	A	T	0.018	-2.340111e-02	1.271079e-01	2.294639e-01	8.540266e-01
-9	Rv1248c	-9	0	A	T	0.359	-2.354441e-02	1.115334e-01	2.672238e-01	8.329208e-01
-9	Rv3337	-9	0	A	T	0.027	-1.049915e-01	2.537457e-01	2.974233e-01	6.792707e-01
-9	Rv3338	-9	0	A	T	0.018	1.703063e-01	1.234849e-01	2.077996e-01	1.686277e-01
-9	Rv3839	-9	0	A	T	0.327	4.641751e-02	1.612062e-01	2.912129e-01	7.735453e-01
-9	2516	-9	0	A	T	0.349	5.246100e-02	6.000782e-02	2.303619e-01	3.825237e-01
-9	Rv1117	-9	0	A	T	0.016	-2.376640e-01	1.270456e-01	2.313005e-01	6.212988e-02
-9	Rv1364c	-9	0	A	T	0.496	3.301672e-01	2.940109e-01	2.276073e-01	2.621331e-01
-9	Rv1928c	-9	0	A	T	0.056	6.478096e-02	1.331989e-01	2.694417e-01	6.269919e-01
-9	Rv2123	-9	0	A	T	0.365	-1.468344e-01	9.627497e-02	2.581114e-01	1.280243e-01
-9	1622	-9	0	A	T	0.075	-2.925873e-02	1.172364e-01	2.732453e-01	8.030499e-01
-9	Rv2318	-9	0	A	T	0.023	5.777577e-03	1.472729e-01	2.466119e-01	9.687266e-01
-9	1997	-9	0	A	T	0.028	3.064129e-01	1.905293e-01	2.049059e-01	1.085902e-01
-9	1998	-9	0	A	T	0.027	-9.246383e-03	2.467536e-01	2.666263e-01	9.701276e-01
-9	Rv1917c	-9	0	A	T	0.487	-4.234991e-02	1.485801e-01	2.362997e-01	7.757706e-01
-9	Rv2317	-9	0	A	T	0.013	1.107145e-02	1.515785e-01	2.316748e-01	9.418106e-01
-9	Rv2736c	-9	0	A	T	0.220	-6.442970e-02	1.037774e-01	3.133612e-01	5.350616e-01
-9	2860	-9	0	A	T	0.010	-6.812687e-02	2.074692e-01	2.297117e-01	7.428061e-01
-9	2862	-9	0	A	T	0.073	-5.381124e-02	1.530397e-01	2.981380e-01	7.253144e-01
-9	Rv3804c	-9	0	A	T	0.014	1.108924e-02	1.395289e-01	2.320546e-01	9.366943e-01
-9	Rv1982c	-9	0	A	T	0.052	-1.956608e-01	1.491608e-01	3.403030e-01	1.903721e-01
-9	2866	-9	0	A	T	0.230	5.429293e-02	5.564722e-02	2.404055e-01	3.298317e-01
-9	2867	-9	0	A	T	0.054	3.475033e-02	9.100850e-02	2.476398e-01	7.027893e-01
-9	2868	-9	0	A	T	0.294	-1.426209e-01	1.617788e-01	2.958069e-01	3.785431e-01
-9	Rv0093c	-9	0	A	T	0.028	-1.054053e-01	2.378565e-01	2.874484e-01	6.579034e-01
-9	550	-9	0	A	T	0.014	-1.981707e-01	1.412882e-01	2.066073e-01	1.615258e-01
-9	553	-9	0	A	T	0.016	-7.532612e-02	1.522252e-01	2.165851e-01	6.209943e-01
-9	Rv3392c	-9	0	A	T	0.029	3.555702e-03	1.960080e-01	2.507965e-01	9.855359e-01
-9	1199	-9	0	A	T	0.053	-2.292417e-01	1.274980e-01	2.856303e-01	7.294406e-02
-9	1190	-9	0	A	T	0.022	-6.864753e-02	1.275510e-01	2.308367e-01	5.907458e-01
-9	Rv2286c	-9	0	A	T	0.010	4.167870e-02	1.646402e-01	2.314147e-01	8.002845e-01
-9	Rv1669	-9	0	A	T	0.011	6.585036e-03	1.559468e-01	2.302549e-01	9.663398e-01
-9	Rv1665	-9	0	A	T	0.039	-3.714146e-02	1.147422e-01	2.670415e-01	7.463412e-01
-9	Rv1664	-9	0	A	T	0.066	-7.569471e-02	8.109973e-02	2.646841e-01	3.512106e-01
-9	Rv1661	-9	0	A	T	0.372	-1.687991e-01	9.382153e-02	2.666388e-01	7.276177e-02
-9	Rv1660	-9	0	A	T	0.028	9.721957e-02	1.842030e-01	2.150202e-01	5.979465e-01
-9	Rv1663	-9	0	A	T	0.048	5.868640e-03	1.016493e-01	2.325370e-01	9.539897e-01
-9	Rv1662	-9	0	A	T	0.497	3.369202e-01	3.925623e-01	2.318271e-01	3.912726e-01
-9	Rv2979c	-9	0	A	T	0.328	-9.301670e-02	1.507487e-01	2.815141e-01	5.375712e-01
-9	Rv2982c	-9	0	A	T	0.499	2.711532e-01	5.408181e-01	2.372030e-01	6.163872e-01
-9	Rv1327c	-9	0	A	T	0.020	2.054597e-01	1.219180e-01	1.830028e-01	9.273842e-02
-9	Rv3107c	-9	0	A	T	0.025	-2.875949e-02	1.113530e-01	2.361073e-01	7.963313e-01
-9	Rv1409	-9	0	A	T	0.034	-1.143188e-02	1.488080e-01	2.432969e-01	9.388034e-01
-9	Rv2756c	-9	0	A	T	0.381	3.190654e-04	1.324102e-01	2.716648e-01	9.980786e-01
-9	Rv1402	-9	0	A	T	0.030	-7.915946e-02	1.126016e-01	2.435595e-01	4.824691e-01
-9	Rv1404	-9	0	A	T	0.010	-2.897933e-01	1.651156e-01	2.285260e-01	8.002238e-02
-9	Rv1407	-9	0	A	T	0.035	-1.108095e-01	1.430750e-01	2.721787e-01	4.391094e-01
-9	1346	-9	0	A	T	0.497	-3.283505e-01	3.500590e-01	2.714175e-01	3.488275e-01
-9	Rv1016c	-9	0	A	T	0.033	-2.155591e-01	1.476681e-01	3.193865e-01	1.451566e-01
-9	373	-9	0	A	T	0.018	-1.881748e-01	1.232074e-01	1.954822e-01	1.274905e-01
-9	377	-9	0	A	T	0.276	-1.498807e-01	1.507201e-01	2.621823e-01	3.206253e-01
-9	Rv2719c	-9	0	A	T	0.328	-1.262811e-01	1.529029e-01	2.982725e-01	4.093671e-01
-9	Rv0873	-9	0	A	T	0.019	-1.234314e-02	1.207833e-01	2.301981e-01	9.186560e-01
-9	Rv0365c	-9	0	A	T	0.041	-2.245799e-02	1.167537e-01	2.476436e-01	8.475646e-01
-9	Rv3257c	-9	0	A	T	0.325	-6.938190e-02	1.719629e-01	2.930559e-01	6.868218e-01
-9	Rv0754	-9	0	A	T	0.057	-8.092295e-02	8.624507e-02	2.671281e-01	3.486713e-01
-9	Rv0750	-9	0	A	T	0.022	-2.961975e-02	1.290861e-01	2.250189e-01	8.186329e-01
-9	Rv0209	-9	0	A	T	0.327	-1.373311e-01	1.233045e-01	2.864204e-01	2.660648e-01
-9	Rv1426c	-9	0	A	T	0.048	5.929665e-02	1.037278e-01	2.009631e-01	5.678817e-01
-9	Rv2353c	-9	0	A	T	0.019	6.885415e-02	1.247092e-01	2.452545e-01	5.811817e-01
-9	Rv2584c	-9	0	A	T	0.499	2.711532e-01	5.408181e-01	2.372030e-01	6.163872e-01
-9	Rv3886c	-9	0	A	T	0.089	8.791184e-02	6.810489e-02	2.021295e-01	1.975215e-01
-9	2055	-9	0	A	T	0.097	-3.955510e-02	1.169953e-01	2.691096e-01	7.354749e-01
-9	2056	-9	0	A	T	0.010	-3.059875e-01	1.683204e-01	2.521416e-01	6.984272e-02
-9	2059	-9	0	A	T	0.028	-7.587769e-02	2.161905e-01	2.743707e-01	7.257944e-01
-9	Rv0010c	-9	0	A	T	0.035	3.222919e-01	1.390447e-01	2.544065e-01	2.096744e-02
-9	Rv3627c	-9	0	A	T	0.033	6.566789e-02	1.537551e-01	2.284015e-01	6.695447e-01
-9	Rv3540c	-9	0	A	T	0.299	-3.978626e-02	1.416731e-01	2.669770e-01	7.789874e-01
-9	Rv3275c	-9	0	A	T	0.025	4.868649e-02	2.964790e-01	2.703970e-01	8.696458e-01
-9	Rv3705A	-9	0	A	T	0.011	1.162856e-01	1.581241e-01	2.071494e-01	4.625303e-01
-9	Rv2129c	-9	0	A	T	0.044	-9.179644e-02	1.123073e-01	1.948876e-01	4.142133e-01
-9	Rv2192c	-9	0	A	T	0.025	-8.279389e-02	1.605292e-01	2.308791e-01	6.063148e-01
-9	Rv3300c	-9	0	A	T	0.015	-2.334822e-01	1.460615e-01	2.727855e-01	1.107311e-01
-9	Rv3758c	-9	0	A	T	0.222	3.888318e-02	9.036860e-02	2.446416e-01	6.672328e-01
-9	Rv3705c	-9	0	A	T	0.015	-2.141206e-01	1.359992e-01	2.187457e-01	1.161939e-01
-9	Rv0493c	-9	0	A	T	0.363	-6.593108e-03	9.367354e-02	2.445012e-01	9.439239e-01
-9	Rv1273c	-9	0	A	T	0.020	2.926998e-02	1.309375e-01	2.457284e-01	8.232302e-01
-9	Rv1934c	-9	0	A	T	0.344	-2.003756e-01	1.132427e-01	2.039101e-01	7.759662e-02
-9	Rv1099c	-9	0	A	T	0.024	1.682785e-01	2.568093e-01	2.217180e-01	5.126795e-01
-9	Rv3598c	-9	0	A	T	0.325	-8.884552e-02	1.313886e-01	2.477859e-01	4.993089e-01
-9	Rv3423c	-9	0	A	T	0.015	-8.710251e-02	1.329363e-01	2.293065e-01	5.127096e-01
-9	Rv2415c	-9	0	A	T	0.056	2.688132e-01	1.243017e-01	1.881608e-01	3.117560e-02
-9	Rv0642c	-9	0	A	T	0.048	1.521076e-01	1.390346e-01	3.279479e-01	2.746133e-01
-9	Rv0143c	-9	0	A	T	0.058	5.934730e-03	9.899862e-02	2.374806e-01	9.522278e-01
-9	Rv2052c	-9	0	A	T	0.027	1.404775e-01	1.063038e-01	2.874182e-01	1.871128e-01
-9	Rv0929	-9	0	A	T	0.011	-2.373187e-01	2.129340e-01	2.206349e-01	2.657384e-01
-9	Rv0928	-9	0	A	T	0.015	-1.708958e-02	1.438530e-01	2.371685e-01	9.054954e-01
-9	Rv0433	-9	0	A	T	0.011	1.117253e-01	1.814202e-01	2.211412e-01	5.383587e-01
-9	Rv0432	-9	0	A	T	0.011	-3.438550e-01	1.693470e-01	2.999075e-01	4.298102e-02
-9	Rv0431	-9	0	A	T	0.028	1.733116e-01	2.283667e-01	2.518689e-01	4.483566e-01
-9	Rv0922	-9	0	A	T	0.338	1.202943e-01	1.066301e-01	2.152647e-01	2.599468e-01
-9	414	-9	0	A	T	0.499	3.244905e-01	5.111983e-01	2.359291e-01	5.259515e-01
-9	415	-9	0	A	T	0.278	-1.766391e-01	1.387903e-01	2.457081e-01	2.038752e-01
-9	1388	-9	0	A	T	0.011	-9.141481e-03	1.561125e-01	2.309729e-01	9.533347e-01
-9	1386	-9	0	A	T	0.010	-7.389167e-03	1.760518e-01	2.328135e-01	9.665427e-01
-9	Rv2691	-9	0	A	T	0.484	-3.478086e-02	2.065065e-01	2.635531e-01	8.663356e-01
-9	Rv2692	-9	0	A	T	0.329	1.592891e-01	1.537633e-01	3.111720e-01	3.008688e-01
-9	Rv1348	-9	0	A	T	0.041	-3.603474e-02	1.341843e-01	2.504971e-01	7.884195e-01
-9	Rv1340	-9	0	A	T	0.010	-1.189457e-02	1.619927e-01	2.277659e-01	9.415040e-01
-9	Rv0697	-9	0	A	T	0.329	1.546998e-01	1.137224e-01	2.503700e-01	1.745060e-01
-9	Rv0696	-9	0	A	T	0.054	-8.650556e-03	1.272251e-01	2.534614e-01	9.458249e-01
-9	Rv0694	-9	0	A	T	0.024	-1.714383e-01	1.297474e-01	2.473288e-01	1.871623e-01
-9	Rv2958c	-9	0	A	T	0.057	2.124517e-01	7.455123e-02	2.055019e-01	4.605832e-03
-9	Rv3536c	-9	0	A	T	0.010	2.247940e-01	1.804021e-01	2.307198e-01	2.134804e-01
-9	Rv0699	-9	0	A	T	0.292	-1.042472e-01	1.677652e-01	2.860885e-01	5.347050e-01
-9	Rv0698	-9	0	A	T	0.049	1.537832e-01	1.044953e-01	2.277112e-01	1.419088e-01
-9	Rv0242c	-9	0	A	T	0.018	4.725392e-02	1.529721e-01	2.478712e-01	7.575572e-01
-9	Rv2836c	-9	0	A	T	0.030	2.394631e-01	9.623781e-02	1.943483e-01	1.325098e-02
-9	Rv3518c	-9	0	A	T	0.010	1.271017e-01	1.689787e-01	2.278988e-01	4.523955e-01
-9	Rv1479	-9	0	A	T	0.048	-7.408062e-02	1.656893e-01	2.898442e-01	6.550452e-01
-9	Rv1842c	-9	0	A	T	0.011	-1.476495e-01	1.640466e-01	2.313247e-01	3.686472e-01
-9	Rv3825c	-9	0	A	T	0.063	7.501007e-03	7.236185e-02	2.302057e-01	9.174923e-01
-9	Rv3047c	-9	0	A	T	0.297	-9.880325e-02	1.429699e-01	2.708986e-01	4.899251e-01
-9	Rv3232c	-9	0	A	T	0.047	3.784610e-02	1.163009e-01	2.888004e-01	7.450399e-01
-9	Rv3270	-9	0	A	T	0.010	-1.871103e-01	1.669203e-01	2.174759e-01	2.629912e-01
-9	Rv3272	-9	0	A	T	0.311	-7.059081e-02	1.169888e-01	2.339998e-01	5.465920e-01
-9	Rv3273	-9	0	A	T	0.018	-1.656235e-01	1.408492e-01	1.732129e-01	2.403497e-01
-9	Rv2905	-9	0	A	T	0.223	-2.821121e-02	9.566401e-02	2.798141e-01	7.682269e-01
-9	Rv0257	-9	0	A	T	0.034	1.569207e-01	1.546644e-01	2.325476e-01	3.109263e-01
-9	Rv1452c	-9	0	A	T	0.381	-3.402903e-02	5.921872e-02	2.211470e-01	5.658683e-01
-9	Rv0444c	-9	0	A	T	0.284	-1.584444e-01	1.185210e-01	2.284055e-01	1.820458e-01
-9	Rv0974c	-9	0	A	T	0.485	-7.675234e-02	2.067252e-01	2.498587e-01	7.106312e-01
-9	Rv0411c	-9	0	A	T	0.023	-3.144613e-01	1.310542e-01	4.352263e-01	1.688341e-02
-9	Rv3311	-9	0	A	T	0.011	2.027366e-01	1.545827e-01	2.422581e-01	1.904515e-01
-9	Rv3310	-9	0	A	T	0.038	1.786228e-01	1.611167e-01	2.832365e-01	2.682572e-01
-9	Rv3317	-9	0	A	T	0.499	2.711532e-01	5.408181e-01	2.372030e-01	6.163872e-01
-9	Rv1592c	-9	0	A	T	0.375	-1.392746e-01	1.448928e-01	3.141640e-01	3.370303e-01
-9	Rv2818c	-9	0	A	T	0.013	-2.924740e-01	1.678878e-01	2.317478e-01	8.227680e-02
-9	Rv0363c	-9	0	A	T	0.011	1.249585e-01	1.668424e-01	2.117452e-01	4.543286e-01
-9	1815	-9	0	A	T	0.052	-8.226032e-03	1.037121e-01	2.516546e-01	9.368216e-01
-9	1811	-9	0	A	T	0.446	-1.728128e-01	1.530737e-01	3.111382e-01	2.596070e-01
-9	1818	-9	0	A	T	0.016	-7.781320e-02	1.615361e-01	2.350281e-01	6.302817e-01
-9	1819	-9	0	A	T	0.019	8.019447e-02	1.208108e-01	2.326053e-01	5.072062e-01
-9	Rv2249c	-9	0	A	T	0.016	-6.439211e-02	1.335195e-01	2.337089e-01	6.298844e-01
-9	Rv0346c	-9	0	A	T	0.019	4.146079e-02	1.551806e-01	2.422800e-01	7.894726e-01
-9	Rv2572c	-9	0	A	T	0.014	-1.151299e-01	1.488148e-01	2.262600e-01	4.396055e-01
-9	Rv2505c	-9	0	A	T	0.027	7.684655e-02	1.065235e-01	2.188068e-01	4.710895e-01
-9	1971	-9	0	A	T	0.018	2.783307e-01	1.454440e-01	1.772402e-01	5.638940e-02
-9	1970	-9	0	A	T	0.499	2.711532e-01	5.408181e-01	2.372030e-01	6.163872e-01
-9	Rv1911c	-9	0	A	T	0.047	-1.155917e-01	8.860232e-02	1.472399e-01	1.927881e-01
-9	Rv3869	-9	0	A	T	0.048	1.492859e-02	9.069684e-02	2.420427e-01	8.693444e-01
-9	Rv3868	-9	0	A	T	0.032	-1.156900e-02	1.591806e-01	2.460590e-01	9.420990e-01
-9	Rv1980c	-9	0	A	T	0.015	6.057921e-02	1.372346e-01	2.236943e-01	6.591458e-01
-9	Rv1621c	-9	0	A	T	0.010	1.892431e-01	1.666050e-01	2.255141e-01	2.566995e-01
-9	Rv3806c	-9	0	A	T	0.047	1.243687e-01	1.026863e-01	2.140673e-01	2.265652e-01
-9	2844	-9	0	A	T	0.018	1.547654e-01	1.257727e-01	1.967446e-01	2.192395e-01
-9	2843	-9	0	A	T	0.011	1.988634e-01	1.796854e-01	2.461083e-01	2.690873e-01
-9	Rv3866	-9	0	A	T	0.015	1.001864e-01	1.352730e-01	2.230583e-01	4.593641e-01
-9	Rv2191	-9	0	A	T	0.037	-8.105093e-02	9.272544e-02	2.246745e-01	3.825998e-01
-9	Rv2196	-9	0	A	T	0.016	2.646186e-02	1.293074e-01	2.290082e-01	8.379570e-01
-9	Rv2409c	-9	0	A	T	0.295	-5.626153e-02	1.454799e-01	2.720920e-01	6.991649e-01
-9	Rv2195	-9	0	A	T	0.011	-9.247107e-02	1.533530e-01	2.276637e-01	5.468599e-01
-9	Rv3756c	-9	0	A	T	0.014	-3.518203e-01	1.448812e-01	2.769397e-01	1.561619e-02
-9	Rv2489c	-9	0	A	T	0.030	-2.600232e-01	1.923801e-01	2.311714e-01	1.772769e-01
-9	Rv2160c	-9	0	A	T	0.329	-1.227228e-01	1.450387e-01	2.861423e-01	3.979906e-01
-9	Rv3349c	-9	0	A	T	0.295	-5.538178e-02	1.471855e-01	2.684671e-01	7.069177e-01
-9	1555	-9	0	A	T	0.499	2.711532e-01	5.408181e-01	2.372030e-01	6.163872e-01
-9	3039	-9	0	A	T	0.295	-1.346108e-01	1.496993e-01	2.772936e-01	3.690928e-01
-9	Rv1647	-9	0	A	T	0.499	2.711532e-01	5.408181e-01	2.372030e-01	6.163872e-01
-9	Rv1646	-9	0	A	T	0.020	2.657618e-02	1.289967e-01	2.432492e-01	8.368804e-01
-9	Rv1644	-9	0	A	T	0.481	1.200499e-01	1.990021e-01	3.123545e-01	5.466839e-01
-9	Rv1641	-9	0	A	T	0.013	-2.055455e-02	1.753771e-01	2.355782e-01	9.067598e-01
-9	Rv3604c	-9	0	A	T	0.032	-2.219805e-01	1.027973e-01	2.902707e-01	3.142349e-02
-9	Rv1649	-9	0	A	T	0.328	-1.270894e-01	1.531147e-01	2.994742e-01	4.070271e-01
-9	Rv0774c	-9	0	A	T	0.010	-1.799859e-01	1.623794e-01	2.227457e-01	2.683550e-01
-9	Rv1269c	-9	0	A	T	0.210	1.092937e-01	7.807475e-02	2.351504e-01	1.623443e-01
-9	530	-9	0	A	T	0.381	-1.549825e-01	1.382441e-01	3.065383e-01	2.629391e-01
-9	Rv2781c	-9	0	A	T	0.025	1.502315e-01	1.052901e-01	1.973432e-01	1.544217e-01
-9	Rv2731	-9	0	A	T	0.010	-1.303800e-01	1.618827e-01	2.253208e-01	4.210769e-01
-9	Rv3148	-9	0	A	T	0.020	-1.505951e-01	1.242973e-01	2.090773e-01	2.264043e-01
-9	Rv1423	-9	0	A	T	0.010	1.549021e-01	1.616694e-01	2.061449e-01	3.385808e-01
-9	Rv1420	-9	0	A	T	0.309	-1.068626e-01	1.269716e-01	2.537921e-01	4.005091e-01
-9	Rv1425	-9	0	A	T	0.053	-1.583750e-01	1.096824e-01	2.818136e-01	1.495523e-01
-9	Rv1429	-9	0	A	T	0.035	-6.020870e-02	9.361291e-02	2.338025e-01	5.204910e-01
-9	Rv1325c	-9	0	A	T	0.030	-1.580306e-01	9.692958e-02	2.035152e-01	1.038255e-01
-9	1900	-9	0	A	T	0.499	2.711532e-01	5.408181e-01	2.372030e-01	6.163872e-01
-9	Rv0594	-9	0	A	T	0.282	-1.566765e-01	1.212827e-01	2.407940e-01	1.971757e-01
-9	Rv0590	-9	0	A	T	0.325	5.861965e-02	1.414387e-01	2.857472e-01	6.787687e-01
-9	Rv0591	-9	0	A	T	0.082	1.061555e-01	9.230317e-02	2.921899e-01	2.508124e-01
-9	Rv0592	-9	0	A	T	0.057	-1.295694e-02	9.062463e-02	2.406258e-01	8.863842e-01
-9	Rv3579c	-9	0	A	T	0.020	7.030957e-02	1.173877e-01	2.375118e-01	5.495501e-01
-9	Rv0545c	-9	0	A	T	0.482	8.489532e-02	1.984958e-01	3.006964e-01	6.691088e-01
-9	Rv0598c	-9	0	A	T	0.015	2.641844e-02	1.401086e-01	2.341852e-01	8.505375e-01
-9	Rv0811c	-9	0	A	T	0.010	-1.218412e-01	1.608538e-01	2.078482e-01	4.492247e-01
-9	Rv1818c	-9	0	A	T	0.097	-3.098279e-02	6.346164e-02	2.448739e-01	6.256713e-01
-9	Rv0770	-9	0	A	T	0.042	-7.032631e-02	1.073530e-01	2.681985e-01	5.127906e-01
-9	Rv0775	-9	0	A	T	0.073	-5.439612e-02	7.410936e-02	2.126032e-01	4.633877e-01
-9	Rv0777	-9	0	A	T	0.027	-2.829026e-02	2.771115e-01	2.843684e-01	9.187374e-01
-9	Rv0778	-9	0	A	T	0.014	1.175413e-01	1.660968e-01	2.134098e-01	4.795710e-01
-9	Rv2351c	-9	0	A	T	0.304	-9.265026e-02	8.180543e-02	2.400132e-01	2.580860e-01
-9	2213	-9	0	A	T	0.297	9.335308e-02	1.397333e-01	2.819708e-01	5.044743e-01
-9	Rv0392c	-9	0	A	T	0.082	-4.331788e-02	8.857860e-02	2.394831e-01	6.250909e-01
-9	2215	-9	0	A	T	0.025	4.868649e-02	2.964790e-01	2.703970e-01	8.696458e-01
-9	2214	-9	0	A	T	0.051	1.669602e-01	9.300155e-02	1.903821e-01	7.338345e-02
-9	Rv0953c	-9	0	A	T	0.010	-6.966507e-02	1.620095e-01	2.291004e-01	6.674269e-01
-9	Rv3621c	-9	0	A	T	0.019	-6.662129e-02	1.258630e-01	2.135446e-01	5.968850e-01
-9	Rv3888c	-9	0	A	T	0.057	-1.479313e-01	8.647227e-02	2.200724e-01	8.791874e-02
-9	Rv0016c	-9	0	A	T	0.019	9.884300e-03	1.202791e-01	2.307563e-01	9.345470e-01
-9	Rv2264c	-9	0	A	T	0.294	-7.033591e-02	7.218528e-02	2.216458e-01	3.304672e-01
-9	Rv2864c	-9	0	A	T	0.053	-1.184249e-01	1.254574e-01	2.477327e-01	3.457780e-01
-9	Rv2477c	-9	0	A	T	0.028	-1.402832e-01	1.036926e-01	2.765217e-01	1.768730e-01
-9	Rv2655c	-9	0	A	T	0.077	6.615773e-02	1.029841e-01	2.733997e-01	5.209832e-01
-9	Rv0198c	-9	0	A	T	0.028	-1.228566e-01	1.172860e-01	2.105744e-01	2.955148e-01
-9	Rv2089c	-9	0	A	T	0.284	6.568080e-02	1.356049e-01	3.061067e-01	6.284044e-01
-9	Rv2072c	-9	0	A	T	0.484	-3.478086e-02	2.065065e-01	2.635531e-01	8.663356e-01
-9	Rv1963c	-9	0	A	T	0.015	1.696411e-01	1.354990e-01	2.754737e-01	2.113244e-01
-9	Rv3109	-9	0	A	T	0.032	2.645743e-02	9.479042e-02	2.317698e-01	7.803034e-01
-9	Rv3106	-9	0	A	T	0.043	1.087009e-01	1.130980e-01	1.827840e-01	3.370821e-01
-9	Rv3306c	-9	0	A	T	0.033	-2.339404e-01	1.441691e-01	3.341088e-01	1.054596e-01
-9	Rv3703c	-9	0	A	T	0.062	7.982503e-02	1.151563e-01	2.474783e-01	4.886007e-01
-9	Rv1779c	-9	0	A	T	0.048	-1.489262e-01	1.072510e-01	2.683280e-01	1.657481e-01
-9	Rv3026c	-9	0	A	T	0.024	-1.352464e-01	1.282487e-01	2.583101e-01	2.922727e-01
-9	Rv3421c	-9	0	A	T	0.016	-1.170769e-01	1.312060e-01	2.527058e-01	3.727706e-01
-9	2984	-9	0	A	T	0.010	1.260056e-02	1.644434e-01	2.292782e-01	9.389604e-01
-9	Rv2417c	-9	0	A	T	0.018	-7.213178e-02	1.278626e-01	2.068705e-01	5.729839e-01
-9	1018	-9	0	A	T	0.028	-9.352595e-02	2.186287e-01	2.821605e-01	6.690423e-01
-9	1015	-9	0	A	T	0.477	-1.381002e-01	1.405896e-01	2.015972e-01	3.265598e-01
-9	Rv2506	-9	0	A	T	0.030	2.583335e-02	1.432653e-01	2.437440e-01	8.569956e-01
-9	1011	-9	0	A	T	0.020	1.427785e-01	1.213892e-01	2.079935e-01	2.402250e-01
-9	Rv0906	-9	0	A	T	0.032	-4.566945e-02	1.986871e-01	2.659949e-01	8.183232e-01
-9	Rv0905	-9	0	A	T	0.013	-3.467765e-01	1.764428e-01	2.322492e-01	5.007449e-02
-9	Rv0909	-9	0	A	T	0.027	-2.829026e-02	2.771115e-01	2.843684e-01	9.187374e-01
-9	Rv0908	-9	0	A	T	0.024	-1.006170e-01	1.157841e-01	2.116129e-01	3.853745e-01
-9	437	-9	0	A	T	0.309	1.891668e-02	1.253150e-01	2.634422e-01	8.800902e-01
-9	Rv2454c	-9	0	A	T	0.010	1.758454e-01	2.164208e-01	3.041631e-01	4.169876e-01
-9	Rv1563c	-9	0	A	T	0.025	-1.351296e-01	1.106325e-01	1.971578e-01	2.226564e-01
-9	Rv3530c	-9	0	A	T	0.018	2.169068e-01	1.746475e-01	2.106385e-01	2.149886e-01
-9	Rv2834c	-9	0	A	T	0.010	-1.604030e-01	1.626863e-01	2.127260e-01	3.247570e-01
-9	Rv1507c	-9	0	A	T	0.010	1.155840e-01	1.602766e-01	2.360736e-01	4.712440e-01
-9	Rv1231c	-9	0	A	T	0.029	1.017777e-01	1.717743e-01	2.235791e-01	5.538510e-01
-9	Rv1840c	-9	0	A	T	0.032	-1.659234e-02	9.419706e-02	2.274277e-01	8.602707e-01
-9	Rv1366	-9	0	A	T	0.027	2.055578e-03	1.690824e-01	2.525819e-01	9.903063e-01
-9	Rv1360	-9	0	A	T	0.023	-1.680794e-01	1.148481e-01	2.398206e-01	1.441319e-01
-9	Rv1368	-9	0	A	T	0.303	-4.877952e-02	1.273679e-01	2.521666e-01	7.019407e-01
-9	Rv0013	-9	0	A	T	0.335	-5.107087e-02	1.277549e-01	2.595504e-01	6.895529e-01
-9	Rv2370c	-9	0	A	T	0.023	2.006936e-01	1.144647e-01	1.687395e-01	8.032601e-02
-9	Rv3230c	-9	0	A	T	0.013	-1.088222e-01	1.461884e-01	2.279967e-01	4.570811e-01
-9	Rv3296	-9	0	A	T	0.343	-9.917890e-03	1.078726e-01	2.545361e-01	9.267919e-01
-9	Rv3297	-9	0	A	T	0.011	-3.060193e-01	1.619827e-01	1.724610e-01	5.959965e-02
-9	Rv3293	-9	0	A	T	0.300	3.529818e-02	1.392354e-01	2.729798e-01	8.000033e-01
-9	Rv1106c	-9	0	A	T	0.015	-3.499086e-01	1.453801e-01	3.122165e-01	1.655107e-02
-9	Rv0037c	-9	0	A	T	0.028	9.522471e-02	1.203498e-01	3.027328e-01	4.292852e-01
-9	Rv0976c	-9	0	A	T	0.032	-1.606469e-01	9.434853e-02	1.804027e-01	8.941564e-02
-9	Rv2545	-9	0	A	T	0.286	8.018654e-02	1.403620e-01	2.918743e-01	5.681339e-01
-9	Rv0446c	-9	0	A	T	0.059	-1.737164e-01	1.262770e-01	2.765826e-01	1.697052e-01
-9	Rv2544	-9	0	A	T	0.329	-2.892792e-02	1.098548e-01	2.564758e-01	7.924353e-01
-9	Rv0858c	-9	0	A	T	0.211	1.206245e-01	8.929902e-02	2.451528e-01	1.775391e-01
-9	Rv3843c	-9	0	A	T	0.058	9.085400e-02	1.221696e-01	2.220174e-01	4.575199e-01
-9	Rv3721c	-9	0	A	T	0.014	2.732767e-01	1.704801e-01	3.492730e-01	1.097417e-01
-9	1832	-9	0	A	T	0.020	-7.960251e-02	2.131667e-01	2.460917e-01	7.090309e-01
-9	1830	-9	0	A	T	0.011	6.224262e-01	1.535380e-01	2.134775e-01	6.074416e-05
-9	1834	-9	0	A	T	0.015	1.620092e-01	1.485469e-01	1.911822e-01	2.761054e-01
-9	1838	-9	0	A	T	0.029	2.021765e-02	1.933247e-01	2.450418e-01	9.167634e-01
-9	2155	-9	0	A	T	0.013	-1.976559e-01	1.446176e-01	2.231914e-01	1.724854e-01
-9	2157	-9	0	A	T	0.014	-2.150548e-02	1.646220e-01	2.322895e-01	8.961305e-01
-9	2150	-9	0	A	T	0.011	6.146176e-02	1.633012e-01	2.170136e-01	7.068446e-01
-9	2403	-9	0	A	T	0.025	4.868649e-02	2.964790e-01	2.703970e-01	8.696458e-01
-9	2401	-9	0	A	T	0.014	4.483106e-02	1.646087e-01	2.338900e-01	7.854965e-01
-9	Rv3358	-9	0	A	T	0.011	-3.112811e-02	1.582626e-01	2.328816e-01	8.441746e-01
-9	1955	-9	0	A	T	0.011	-8.540873e-02	1.548206e-01	2.301204e-01	5.814931e-01
-9	1950	-9	0	A	T	0.276	-1.498807e-01	1.507201e-01	2.621823e-01	3.206253e-01
-9	Rv3497c	-9	0	A	T	0.225	9.809692e-02	8.668158e-02	2.236812e-01	2.584537e-01
-9	1484	-9	0	A	T	0.484	-1.091947e-01	1.630810e-01	2.635045e-01	5.035230e-01
-9	Rv1979c	-9	0	A	T	0.044	-5.799159e-02	1.099097e-01	2.496162e-01	5.980544e-01
-9	Rv2162c	-9	0	A	T	0.027	-3.450989e-02	1.031161e-01	2.327708e-01	7.380525e-01
-9	Rv3347c	-9	0	A	T	0.484	1.468887e-01	1.998469e-01	2.271354e-01	4.627740e-01
-9	Rv1997	-9	0	A	T	0.332	-7.136897e-02	8.818839e-02	2.502097e-01	4.188446e-01
-9	Rv1996	-9	0	A	T	0.039	-5.114187e-03	1.227807e-01	2.392724e-01	9.667965e-01
-9	Rv1995	-9	0	A	T	0.032	-5.552502e-03	1.354402e-01	2.480896e-01	9.673199e-01
-9	Rv1629	-9	0	A	T	0.329	-4.694491e-02	1.164728e-01	2.625865e-01	6.871272e-01
-9	Rv3840	-9	0	A	T	0.043	3.333641e-02	1.166066e-01	2.599790e-01	7.751147e-01
-9	Rv3847	-9	0	A	T	0.304	1.170733e-02	1.464595e-01	2.753850e-01	9.363291e-01
-9	511	-9	0	A	T	0.010	3.788220e-01	1.696528e-01	1.546800e-01	2.611637e-02
-9	Rv3848	-9	0	A	T	0.011	-1.863203e-01	1.535391e-01	2.258664e-01	2.256661e-01
-9	Rv1267c	-9	0	A	T	0.033	6.196856e-02	1.582524e-01	2.340965e-01	6.955805e-01
-9	514	-9	0	A	T	0.011	1.061797e-01	1.618338e-01	2.221253e-01	5.121418e-01
-9	517	-9	0	A	T	0.253	4.499834e-02	4.990399e-02	2.210681e-01	3.677695e-01
-9	1224	-9	0	A	T	0.044	-1.079866e-01	1.299026e-01	2.780618e-01	4.063155e-01
-9	627	-9	0	A	T	0.243	6.451130e-02	6.982911e-02	2.219501e-01	3.561338e-01
-9	Rv2715	-9	0	A	T	0.061	-2.594959e-02	9.143462e-02	2.515483e-01	7.767094e-01
-9	1221	-9	0	A	T	0.028	1.128231e-01	1.310554e-01	1.732475e-01	3.898284e-01
-9	628	-9	0	A	T	0.106	-3.739308e-02	6.372840e-02	2.486214e-01	5.577039e-01
-9	Rv2028c	-9	0	A	T	0.010	-9.536147e-02	1.661348e-01	2.102398e-01	5.662958e-01
-9	Rv1198	-9	0	A	T	0.099	9.249851e-02	7.808970e-02	2.161523e-01	2.369247e-01
-9	Rv1193	-9	0	A	T	0.232	1.584076e-02	8.130965e-02	2.504332e-01	8.456344e-01
-9	Rv1192	-9	0	A	T	0.043	-1.935553e-01	1.164623e-01	2.019390e-01	9.731867e-02
-9	Rv1190	-9	0	A	T	0.032	-1.363750e-01	9.656778e-02	2.650678e-01	1.586764e-01
-9	Rv1197	-9	0	A	T	0.018	1.056730e-01	1.283142e-01	2.439495e-01	4.106953e-01
-9	Rv1196	-9	0	A	T	0.349	3.721024e-02	9.358559e-02	2.466596e-01	6.911361e-01
-9	Rv2975c	-9	0	A	T	0.303	-1.960528e-02	8.869498e-02	2.532122e-01	8.251748e-01
-9	Rv0223c	-9	0	A	T	0.314	-6.191642e-02	1.079646e-01	2.413129e-01	5.666421e-01
-9	Rv0576	-9	0	A	T	0.327	-5.487033e-02	1.458686e-01	2.696123e-01	7.069990e-01
-9	Rv0577	-9	0	A	T	0.044	-4.239886e-02	1.038319e-01	2.652189e-01	6.832455e-01
-9	Rv0570	-9	0	A	T	0.059	-7.512750e-02	9.155563e-02	1.895167e-01	4.123906e-01
-9	Rv2306A	-9	0	A	T	0.028	-9.982038e-02	2.168805e-01	2.811411e-01	6.455876e-01
-9	Rv0547c	-9	0	A	T	0.015	-1.393361e-01	1.682717e-01	2.236260e-01	4.081489e-01
-9	Rv0713	-9	0	A	T	0.024	-1.278206e-01	1.097489e-01	1.955170e-01	2.448615e-01
-9	Rv0711	-9	0	A	T	0.024	8.955142e-03	1.094933e-01	2.317795e-01	9.348576e-01
-9	Rv2661c	-9	0	A	T	0.015	-6.960461e-02	1.350838e-01	2.418783e-01	6.066542e-01
-9	Rv0715	-9	0	A	T	0.015	-1.246404e-01	1.435208e-01	1.898959e-01	3.856790e-01
-9	Rv2427Ac	-9	0	A	T	0.033	1.506931e-01	1.423149e-01	1.880108e-01	2.903089e-01
-9	2239	-9	0	A	T	0.047	-2.081477e-01	1.684635e-01	3.018065e-01	2.173584e-01
-9	2232	-9	0	A	T	0.019	1.909783e-01	1.413280e-01	2.563068e-01	1.773726e-01
-9	2235	-9	0	A	T	0.277	-5.499542e-02	1.068769e-01	2.338238e-01	6.071444e-01
-9	2237	-9	0	A	T	0.297	-1.691410e-01	1.398816e-01	2.913611e-01	2.273237e-01
-9	Rv2913c	-9	0	A	T	0.025	1.106832e-01	1.143781e-01	2.297505e-01	3.337915e-01
-9	Rv2403c	-9	0	A	T	0.014	1.919715e-01	1.394060e-01	2.423087e-01	1.692751e-01
-9	2094	-9	0	A	T	0.016	3.612620e-01	2.058485e-01	2.256966e-01	8.004024e-02
-9	Rv0470A	-9	0	A	T	0.010	-1.832971e-01	2.250584e-01	2.231905e-01	4.158848e-01
-9	Rv0014c	-9	0	A	T	0.305	-5.291574e-02	1.147830e-01	2.587934e-01	6.450487e-01
-9	Rv2653c	-9	0	A	T	0.033	3.748397e-01	1.020107e-01	2.448303e-01	2.713550e-04
-9	Rv3544c	-9	0	A	T	0.052	-1.749281e-01	1.327097e-01	3.014730e-01	1.882292e-01
-9	Rv2998	-9	0	A	T	0.013	-1.585681e-01	1.518898e-01	1.956349e-01	2.971417e-01
-9	Rv2262c	-9	0	A	T	0.497	3.740315e-01	3.566182e-01	2.218425e-01	2.949014e-01
-9	Rv0817c	-9	0	A	T	0.014	-2.334952e-01	1.402511e-01	2.213840e-01	9.674215e-02
-9	Rv2888c	-9	0	A	T	0.011	-2.388111e-01	1.533309e-01	2.469754e-01	1.201595e-01
-9	Rv3279c	-9	0	A	T	0.057	1.141170e-01	1.295531e-01	2.114139e-01	3.789366e-01
-9	Rv2070c	-9	0	A	T	0.029	-5.066886e-03	1.956290e-01	2.533977e-01	9.793499e-01
-9	Rv3694c	-9	0	A	T	0.018	1.882612e-01	1.253732e-01	2.679737e-01	1.340017e-01
-9	Rv3121	-9	0	A	T	0.494	5.831619e-02	2.361128e-01	2.319967e-01	8.050492e-01
-9	Rv3124	-9	0	A	T	0.030	2.557328e-01	1.344611e-01	2.655280e-01	5.791399e-02
-9	Rv3127	-9	0	A	T	0.020	6.269938e-02	1.221815e-01	2.609877e-01	6.081235e-01
-9	Rv3701c	-9	0	A	T	0.018	-2.306705e-01	1.227766e-01	2.297815e-01	6.101415e-02
-9	Rv2539c	-9	0	A	T	0.011	-1.184804e-01	1.523407e-01	2.530111e-01	4.371944e-01
-9	Rv2526	-9	0	A	T	0.294	-1.605418e-02	1.786946e-01	2.896884e-01	9.284590e-01
-9	Rv2529	-9	0	A	T	0.022	5.238778e-02	1.107715e-01	2.254718e-01	6.365218e-01
-9	1039	-9	0	A	T	0.335	-3.318160e-02	9.211251e-02	2.456851e-01	7.188694e-01
-9	Rv2411c	-9	0	A	T	0.019	8.605182e-03	1.253413e-01	2.330787e-01	9.452999e-01
-9	1036	-9	0	A	T	0.034	4.980399e-02	1.459451e-01	2.259283e-01	7.330966e-01
-9	1035	-9	0	A	T	0.044	-1.614695e-01	1.914228e-01	3.032988e-01	3.994492e-01
-9	1645	-9	0	A	T	0.327	-1.740412e-01	1.238548e-01	2.256155e-01	1.607508e-01
-9	Rv0646c	-9	0	A	T	0.010	2.353285e-01	1.662619e-01	2.625565e-01	1.577408e-01
-9	Rv0961	-9	0	A	T	0.010	1.994696e-01	1.673204e-01	2.240293e-01	2.339253e-01
-9	Rv0969	-9	0	A	T	0.362	5.396156e-02	1.097187e-01	2.625223e-01	6.231229e-01
-9	Rv0968	-9	0	A	T	0.010	-2.232417e-01	2.590918e-01	2.255149e-01	3.894156e-01
-9	Rv1755c	-9	0	A	T	0.024	4.160668e-02	1.164713e-01	2.294020e-01	7.211137e-01
-9	Rv2335	-9	0	A	T	0.020	6.575183e-02	1.173881e-01	2.246469e-01	5.757145e-01
-9	Rv1168c	-9	0	A	T	0.300	-6.963815e-02	1.310256e-01	2.615587e-01	5.953831e-01
-9	Rv2841c	-9	0	A	T	0.015	-1.260319e-01	1.721436e-01	2.298809e-01	4.645242e-01
-9	Rv2456c	-9	0	A	T	0.025	4.833794e-02	1.169641e-01	2.377039e-01	6.796331e-01
-9	Rv1706c	-9	0	A	T	0.013	3.884745e-01	1.645994e-01	2.481859e-01	1.875691e-02
-9	Rv0386	-9	0	A	T	0.047	1.015128e-01	8.875428e-02	2.174186e-01	2.534231e-01
-9	Rv0389	-9	0	A	T	0.035	2.719075e-01	1.445876e-01	1.812639e-01	6.076926e-02
-9	Rv1002c	-9	0	A	T	0.015	1.110943e-01	1.353260e-01	2.358376e-01	4.121790e-01
-9	Rv3728	-9	0	A	T	0.058	-7.228278e-02	7.458188e-02	2.488007e-01	3.330548e-01
-9	Rv3729	-9	0	A	T	0.361	2.862531e-01	1.105899e-01	3.149277e-01	9.999376e-03
-9	Rv3726	-9	0	A	T	0.016	-2.307765e-01	1.579055e-01	1.927807e-01	1.446815e-01
-9	Rv3727	-9	0	A	T	0.343	-2.814800e-02	1.024172e-01	2.511620e-01	7.835861e-01
-9	Rv3725	-9	0	A	T	0.329	3.648788e-03	1.436103e-01	2.722017e-01	9.797428e-01
-9	Rv3723	-9	0	A	T	0.041	-7.764175e-02	1.297383e-01	2.248495e-01	5.498851e-01
-9	Rv3720	-9	0	A	T	0.047	-1.843444e-01	1.656280e-01	2.909302e-01	2.663874e-01
-9	Rv1233c	-9	0	A	T	0.023	-2.527404e-02	1.124045e-01	2.240734e-01	8.222135e-01
-9	Rv3409c	-9	0	A	T	0.016	2.297514e-01	1.339299e-01	1.883793e-01	8.704905e-02
-9	Rv1386	-9	0	A	T	0.030	2.122945e-01	1.396039e-01	2.437047e-01	1.291414e-01
-9	Rv1387	-9	0	A	T	0.290	2.570577e-02	1.087844e-01	2.692443e-01	8.133229e-01
-9	Rv3829c	-9	0	A	T	0.311	-2.524406e-01	1.151751e-01	3.366507e-01	2.898015e-02
-9	Rv0070c	-9	0	A	T	0.018	-3.297613e-03	1.287703e-01	2.321736e-01	9.795826e-01
-9	Rv1382	-9	0	A	T	0.034	-3.016693e-01	1.579996e-01	2.557536e-01	5.695087e-02
-9	Rv1383	-9	0	A	T	0.297	-1.263747e-01	1.524643e-01	2.852798e-01	4.076751e-01
-9	Rv1381	-9	0	A	T	0.010	-6.209358e-02	1.802299e-01	2.295356e-01	7.306363e-01
-9	Rv2323c	-9	0	A	T	0.015	3.475135e-02	1.434082e-01	2.344168e-01	8.086549e-01
-9	Rv2372c	-9	0	A	T	0.011	-1.611720e-01	1.979118e-01	2.124474e-01	4.159303e-01
-9	Rv0032	-9	0	A	T	0.401	-5.712017e-02	8.576349e-02	2.425904e-01	5.057893e-01
-9	Rv0031	-9	0	A	T	0.011	-9.409958e-02	1.551123e-01	2.407278e-01	5.444306e-01
-9	Rv0030	-9	0	A	T	0.058	-1.160595e-01	1.204492e-01	3.019798e-01	3.358610e-01
-9	Rv3826	-9	0	A	T	0.314	-8.506719e-02	1.159747e-01	2.826077e-01	4.636923e-01
-9	Rv0723	-9	0	A	T	0.034	-1.331074e-01	1.577400e-01	2.631921e-01	3.992718e-01
-9	Rv3249c	-9	0	A	T	0.013	-8.203809e-02	1.465504e-01	2.252387e-01	5.759385e-01
-9	Rv3916c	-9	0	A	T	0.018	-2.349334e-01	1.353246e-01	2.761110e-01	8.333457e-02
-9	Rv2893	-9	0	A	T	0.013	-1.392804e-02	1.456323e-01	2.307612e-01	9.238565e-01
-9	Rv2891	-9	0	A	T	0.294	-5.601951e-02	1.536623e-01	2.764095e-01	7.156342e-01
-9	2396	-9	0	A	T	0.015	6.107644e-02	1.929012e-01	2.461864e-01	7.516998e-01
-9	2391	-9	0	A	T	0.499	2.711532e-01	5.408181e-01	2.372030e-01	6.163872e-01
-9	2398	-9	0	A	T	0.386	1.039502e-01	5.946044e-02	2.094441e-01	8.120612e-02
-9	1858	-9	0	A	T	0.290	-4.319729e-02	7.948913e-02	2.512482e-01	5.871375e-01
-9	1850	-9	0	A	T	0.027	5.570289e-02	1.402040e-01	2.577085e-01	6.913628e-01
-9	1852	-9	0	A	T	0.027	2.086456e-01	1.871673e-01	2.143304e-01	2.656370e-01
-9	1853	-9	0	A	T	0.047	7.204814e-02	1.277929e-01	2.729149e-01	5.732199e-01
-9	1857	-9	0	A	T	0.305	-7.755122e-02	9.521373e-02	2.378463e-01	4.158540e-01
-9	2178	-9	0	A	T	0.025	-2.874744e-01	1.758581e-01	2.324845e-01	1.029137e-01
-9	Rv3898c	-9	0	A	T	0.325	-6.938190e-02	1.719629e-01	2.930559e-01	6.868218e-01
-9	Rv0059	-9	0	A	T	0.049	9.897155e-04	1.451749e-01	2.615775e-01	9.945640e-01
-9	Rv3495c	-9	0	A	T	0.011	1.636433e-01	1.525934e-01	2.376654e-01	2.841919e-01
-9	Rv0095c	-9	0	A	T	0.433	1.759346e-01	9.812050e-02	3.185935e-01	7.373430e-02
-9	Rv1816	-9	0	A	T	0.019	-2.409063e-01	1.345676e-01	1.936863e-01	7.418746e-02
-9	Rv1814	-9	0	A	T	0.027	-6.850063e-02	1.056779e-01	2.211643e-01	5.172326e-01
-9	Rv1815	-9	0	A	T	0.497	2.009939e-01	3.410965e-01	2.164656e-01	5.560266e-01
-9	Rv3345c	-9	0	A	T	0.397	-6.076397e-02	5.889125e-02	2.702457e-01	3.028005e-01
-9	Rv1810	-9	0	A	T	0.033	4.195161e-02	1.553898e-01	2.329930e-01	7.873199e-01
-9	Rv1811	-9	0	A	T	0.035	-1.160218e-01	1.195508e-01	2.731391e-01	3.324036e-01
-9	Rv2518c	-9	0	A	T	0.010	-2.658122e-01	1.660268e-01	1.984240e-01	1.101761e-01
-9	Rv0725c	-9	0	A	T	0.035	-4.507491e-03	1.404448e-01	2.418668e-01	9.744131e-01
-9	Rv2164c	-9	0	A	T	0.063	-1.511944e-01	1.135490e-01	1.773899e-01	1.837848e-01
-9	Rv1609	-9	0	A	T	0.027	9.064824e-03	1.077904e-01	2.370658e-01	9.330223e-01
-9	Rv1978	-9	0	A	T	0.299	-2.189535e-01	1.483124e-01	2.872221e-01	1.406644e-01
-9	Rv1975	-9	0	A	T	0.029	3.850867e-02	1.753434e-01	2.319351e-01	8.262823e-01
-9	Rv1602	-9	0	A	T	0.499	2.711532e-01	5.408181e-01	2.372030e-01	6.163872e-01
-9	Rv1977	-9	0	A	T	0.029	-2.588753e-02	1.143595e-01	2.454126e-01	8.210316e-01
-9	Rv1600	-9	0	A	T	0.015	7.584690e-02	1.374752e-01	2.351365e-01	5.814584e-01
-9	Rv1971	-9	0	A	T	0.495	-1.200342e-02	2.586626e-01	2.448977e-01	9.630105e-01
-9	Rv1606	-9	0	A	T	0.047	1.007179e-03	1.379077e-01	2.559791e-01	9.941766e-01
-9	Rv1973	-9	0	A	T	0.011	-5.732577e-02	1.520622e-01	2.276430e-01	7.063854e-01
-9	Rv1972	-9	0	A	T	0.213	3.549373e-02	9.058924e-02	2.523677e-01	6.954113e-01
-9	Rv3655c	-9	0	A	T	0.458	6.619802e-02	8.527456e-02	2.049000e-01	4.380431e-01
-9	604	-9	0	A	T	0.478	1.276209e-01	1.125450e-01	2.509982e-01	2.575048e-01
-9	1209	-9	0	A	T	0.037	-3.116919e-02	1.305945e-01	2.445887e-01	8.114846e-01
-9	600	-9	0	A	T	0.049	2.040409e-02	1.544604e-01	2.723456e-01	8.949735e-01
-9	Rv1705c	-9	0	A	T	0.338	-6.857896e-02	1.162333e-01	2.547428e-01	5.555221e-01
-9	Rv2785c	-9	0	A	T	0.011	7.540285e-02	1.797153e-01	2.208583e-01	6.750301e-01
-9	1204	-9	0	A	T	0.320	-1.613974e-01	1.131035e-01	2.239465e-01	1.543773e-01
-9	1207	-9	0	A	T	0.023	8.010808e-02	1.993392e-01	2.557495e-01	6.879996e-01
-9	1201	-9	0	A	T	0.011	-2.057541e-01	1.675817e-01	2.174748e-01	2.202629e-01
-9	1203	-9	0	A	T	0.206	1.373009e-01	9.528664e-02	2.752058e-01	1.504021e-01
-9	1202	-9	0	A	T	0.318	2.987619e-02	1.323109e-01	2.607285e-01	8.214720e-01
-9	465	-9	0	A	T	0.028	-1.509209e-01	1.826663e-01	3.011461e-01	4.091856e-01
-9	Rv2973c	-9	0	A	T	0.019	-8.530914e-03	1.296997e-01	2.342117e-01	9.475909e-01
-9	1355	-9	0	A	T	0.020	-1.783238e-01	1.346919e-01	2.132680e-01	1.862929e-01
-9	Rv3018c	-9	0	A	T	0.100	-8.346312e-02	6.406977e-02	2.176067e-01	1.934431e-01
-9	1354	-9	0	A	T	0.015	-2.995854e-01	1.534218e-01	1.850475e-01	5.156568e-02
-9	Rv3323c	-9	0	A	T	0.015	-1.645878e-01	1.340392e-01	2.324262e-01	2.202165e-01
-9	Rv3398c	-9	0	A	T	0.025	4.179605e-01	1.229828e-01	8.996386e-02	7.467695e-04
-9	1419	-9	0	A	T	0.016	-1.417590e-01	1.281563e-01	2.192858e-01	2.693419e-01
-9	Rv0552	-9	0	A	T	0.034	9.375683e-02	1.377247e-01	2.309806e-01	4.964271e-01
-9	Rv0554	-9	0	A	T	0.015	3.219320e-01	1.712791e-01	3.332128e-01	6.090554e-02
-9	Rv0555	-9	0	A	T	0.013	2.433058e-02	1.445023e-01	2.320433e-01	8.663748e-01
-9	Rv0556	-9	0	A	T	0.499	3.244905e-01	5.111983e-01	2.359291e-01	5.259515e-01
-9	Rv0557	-9	0	A	T	0.039	6.888961e-02	1.115964e-01	2.228993e-01	5.373877e-01
-9	Rv1577c	-9	0	A	T	0.030	5.611420e-03	1.315701e-01	2.415718e-01	9.660025e-01
-9	Rv0549c	-9	0	A	T	0.011	1.458585e-01	1.566355e-01	2.460070e-01	3.523233e-01
-9	Rv0737	-9	0	A	T	0.019	-8.500416e-02	1.480638e-01	2.380933e-01	5.662254e-01
-9	Rv0732	-9	0	A	T	0.043	1.651570e-01	1.079187e-01	1.974915e-01	1.267265e-01
-9	Rv0739	-9	0	A	T	0.330	-4.451928e-03	1.244260e-01	2.619606e-01	9.714762e-01
-9	Rv1620c	-9	0	A	T	0.014	-2.999594e-01	1.393836e-01	2.066751e-01	3.200248e-02
-9	Rv0472c	-9	0	A	T	0.049	-2.223525e-02	1.440222e-01	2.595285e-01	8.773833e-01
-9	Rv3554	-9	0	A	T	0.313	-1.067846e-01	1.191105e-01	2.269333e-01	3.705257e-01
-9	Rv3551	-9	0	A	T	0.034	-2.382486e-01	1.507190e-01	3.294404e-01	1.147402e-01
-9	Rv3558	-9	0	A	T	0.091	-4.371299e-02	9.794277e-02	2.585698e-01	6.556180e-01
-9	Rv2651c	-9	0	A	T	0.016	-4.533243e-02	1.376094e-01	2.184077e-01	7.420075e-01
-9	Rv0261c	-9	0	A	T	0.024	2.922178e-01	1.107176e-01	2.299614e-01	8.638081e-03
-9	Rv2860c	-9	0	A	T	0.011	-1.788333e-01	1.550136e-01	2.216881e-01	2.493400e-01
-9	Rv0862c	-9	0	A	T	0.333	2.955409e-02	1.333418e-01	2.733318e-01	8.247081e-01
-9	2617	-9	0	A	T	0.318	2.952720e-02	1.534130e-01	2.766846e-01	8.474745e-01
-9	2616	-9	0	A	T	0.086	9.577397e-02	7.262738e-02	2.374521e-01	1.880362e-01
-9	2612	-9	0	A	T	0.011	-3.239955e-01	1.760182e-01	3.331102e-01	6.642021e-02
-9	Rv2551c	-9	0	A	T	0.013	1.062212e-01	1.448820e-01	2.256255e-01	4.639001e-01
-9	2618	-9	0	A	T	0.035	-5.482430e-02	1.781652e-01	2.653383e-01	7.584613e-01
-9	Rv3140	-9	0	A	T	0.016	2.993599e-01	1.388199e-01	2.794268e-01	3.165358e-02
-9	Rv3141	-9	0	A	T	0.010	5.712089e-04	1.617948e-01	2.288746e-01	9.971849e-01
-9	Rv3145	-9	0	A	T	0.010	2.688926e-01	1.692147e-01	2.548977e-01	1.128506e-01
-9	Rv3696c	-9	0	A	T	0.049	-2.871400e-02	1.003539e-01	2.502399e-01	7.749314e-01
-9	Rv0884c	-9	0	A	T	0.011	4.485007e-02	1.548907e-01	2.343884e-01	7.723060e-01
-9	Rv2537c	-9	0	A	T	0.019	2.907912e-01	1.748202e-01	2.176890e-01	9.703492e-02
-9	2947	-9	0	A	T	0.067	7.994182e-02	9.022289e-02	2.447060e-01	3.761335e-01
-9	2946	-9	0	A	T	0.213	1.123206e-01	8.825942e-02	2.438397e-01	2.039057e-01
-9	2945	-9	0	A	T	0.038	-1.218717e-01	1.325583e-01	2.123902e-01	3.584600e-01
-9	2942	-9	0	A	T	0.046	1.932823e-01	8.381043e-02	2.591582e-01	2.162002e-02
-9	Rv2541	-9	0	A	T	0.011	-3.538036e-02	1.523293e-01	2.226318e-01	8.164552e-01
-9	Rv2543	-9	0	A	T	0.323	-1.519605e-02	1.003789e-01	2.524043e-01	8.797482e-01
-9	Rv2542	-9	0	A	T	0.499	2.711532e-01	5.408181e-01	2.372030e-01	6.163872e-01
-9	1054	-9	0	A	T	0.013	1.782301e-01	2.313993e-01	2.636306e-01	4.416277e-01
-9	1055	-9	0	A	T	0.015	-1.532430e-01	1.346472e-01	2.411243e-01	2.557690e-01
-9	1057	-9	0	A	T	0.499	2.711532e-01	5.408181e-01	2.372030e-01	6.163872e-01
-9	Rv3051c	-9	0	A	T	0.285	-2.156446e-01	1.302410e-01	2.200377e-01	9.857367e-02
-9	Rv0949	-9	0	A	T	0.028	-5.533114e-02	1.107016e-01	2.280854e-01	6.174798e-01
-9	Rv0691c	-9	0	A	T	0.222	4.274141e-02	9.300047e-02	2.465795e-01	6.460698e-01
-9	Rv0644c	-9	0	A	T	0.299	-1.134900e-01	1.396391e-01	2.682606e-01	4.168604e-01
-9	Rv1720c	-9	0	A	T	0.014	-2.275105e-02	1.394630e-01	2.298237e-01	8.704974e-01
-9	Rv0945	-9	0	A	T	0.347	6.998598e-02	1.190683e-01	2.559632e-01	5.570174e-01
-9	Rv0944	-9	0	A	T	0.025	1.930040e-03	1.358005e-01	2.443768e-01	9.886678e-01
-9	Rv3820c	-9	0	A	T	0.322	4.778021e-02	1.054906e-01	2.524316e-01	6.508466e-01
-9	Rv0914c	-9	0	A	T	0.037	-6.161876e-03	1.172346e-01	2.438826e-01	9.581090e-01
-9	Rv2744c	-9	0	A	T	0.023	1.646656e-01	1.460564e-01	1.831538e-01	2.602564e-01
-9	Rv1012	-9	0	A	T	0.030	1.808328e-01	1.850003e-01	2.363357e-01	3.289363e-01
-9	Rv1010	-9	0	A	T	0.039	-5.561740e-02	1.270334e-01	2.263662e-01	6.617593e-01
-9	Rv1011	-9	0	A	T	0.037	5.680983e-02	9.071041e-02	2.009483e-01	5.314969e-01
-9	Rv2215	-9	0	A	T	0.020	1.840084e-01	1.354654e-01	2.745585e-01	1.751343e-01
-9	Rv2686c	-9	0	A	T	0.016	1.040332e-02	1.338997e-01	2.315706e-01	9.381103e-01
-9	1706	-9	0	A	T	0.016	1.402938e-01	1.291835e-01	2.184992e-01	2.781432e-01
-9	1707	-9	0	A	T	0.034	-2.026339e-01	1.111404e-01	1.157488e-01	6.902895e-02
-9	Rv0058	-9	0	A	T	0.499	3.244905e-01	5.111983e-01	2.359291e-01	5.259515e-01
-9	Rv0051	-9	0	A	T	0.053	5.411764e-02	9.102538e-02	2.454029e-01	5.524974e-01
-9	Rv0050	-9	0	A	T	0.485	1.580318e-01	1.531459e-01	2.037986e-01	3.027520e-01
-9	Rv0052	-9	0	A	T	0.011	-1.933446e-01	1.523251e-01	2.282680e-01	2.050892e-01
-9	Rv1458c	-9	0	A	T	0.315	-2.090920e-02	1.132439e-01	2.614623e-01	8.536076e-01
-9	Rv0057	-9	0	A	T	0.015	9.583969e-02	1.728210e-01	2.497701e-01	5.795108e-01
-9	Rv0056	-9	0	A	T	0.010	-1.582058e-01	1.590964e-01	2.216119e-01	3.206391e-01
-9	Rv2374c	-9	0	A	T	0.016	-7.739696e-02	1.595209e-01	2.308274e-01	6.278163e-01
-9	Rv2939	-9	0	A	T	0.013	-2.926117e-01	1.930160e-01	2.444965e-01	1.303240e-01
-9	Rv0972c	-9	0	A	T	0.038	1.718478e-01	1.157946e-01	3.200194e-01	1.385906e-01
-9	Rv1598c	-9	0	A	T	0.013	-2.203230e-01	1.462358e-01	2.324583e-01	1.327092e-01
-9	7	-9	0	A	T	0.014	-6.571061e-02	1.484645e-01	2.496760e-01	6.582975e-01
-9	Rv0580c	-9	0	A	T	0.020	-3.082474e-01	2.107346e-01	2.601411e-01	1.443409e-01
-9	Rv1785c	-9	0	A	T	0.319	-4.244803e-01	1.378728e-01	4.672243e-01	2.224377e-03
-9	Rv3247c	-9	0	A	T	0.014	-1.435145e-01	1.547261e-01	2.203869e-01	3.542158e-01
-9	Rv3587c	-9	0	A	T	0.016	-1.803383e-02	1.302620e-01	2.337263e-01	8.899614e-01
-9	2373	-9	0	A	T	0.044	-4.377703e-02	1.136680e-01	2.506980e-01	7.003489e-01
-9	1878	-9	0	A	T	0.485	1.007816e-01	2.041902e-01	2.895429e-01	6.218877e-01
-9	2111	-9	0	A	T	0.011	-1.422103e-01	1.967578e-01	2.115656e-01	4.702521e-01
-9	Rv1251c	-9	0	A	T	0.072	5.867690e-02	1.035428e-01	2.261725e-01	5.712469e-01
-9	2116	-9	0	A	T	0.044	3.846229e-01	1.268477e-01	1.484241e-01	2.589041e-03
-9	Rv3896c	-9	0	A	T	0.497	3.369202e-01	3.925623e-01	2.318271e-01	3.912726e-01
-9	1910	-9	0	A	T	0.014	-2.934881e-01	1.808894e-01	2.193253e-01	1.055041e-01
-9	1915	-9	0	A	T	0.327	3.195595e-02	1.604700e-01	2.873767e-01	8.422564e-01
-9	1917	-9	0	A	T	0.023	3.824269e-01	3.175044e-01	2.306025e-01	2.291300e-01
-9	Rv0789c	-9	0	A	T	0.014	-2.794083e-01	1.358511e-01	2.142351e-01	4.037239e-02
-9	885	-9	0	A	T	0.025	1.159741e-01	1.704917e-01	2.533162e-01	4.967572e-01
-9	Rv1218c	-9	0	A	T	0.384	-7.361142e-02	1.223231e-01	2.688984e-01	5.476685e-01
-9	Rv3229c	-9	0	A	T	0.020	-2.982104e-01	1.199805e-01	3.189674e-01	1.335226e-02
-9	Rv1830	-9	0	A	T	0.019	1.171922e-01	1.174734e-01	2.269466e-01	3.190842e-01
-9	Rv1832	-9	0	A	T	0.022	-1.865826e-01	1.162290e-01	2.318123e-01	1.092306e-01
-9	Rv3343c	-9	0	A	T	0.499	2.711532e-01	5.408181e-01	2.372030e-01	6.163872e-01
-9	Rv1834	-9	0	A	T	0.028	-2.489719e-02	1.151506e-01	2.381299e-01	8.289330e-01
-9	355	-9	0	A	T	0.028	-1.157940e-01	2.375973e-01	2.904991e-01	6.262794e-01
-9	Rv3089	-9	0	A	T	0.027	1.990455e-02	1.063718e-01	2.310561e-01	8.516612e-01
-9	Rv3088	-9	0	A	T	0.034	-1.707017e-01	1.311250e-01	3.301790e-01	1.937390e-01
-9	Rv3087	-9	0	A	T	0.332	1.522602e-01	1.388376e-01	3.352879e-01	2.734533e-01
-9	Rv3085	-9	0	A	T	0.029	-9.502435e-02	1.040424e-01	2.413444e-01	3.616326e-01
-9	Rv3084	-9	0	A	T	0.038	-3.443819e-03	1.140658e-01	2.432224e-01	9.759296e-01
-9	Rv3083	-9	0	A	T	0.048	-5.801068e-02	1.040646e-01	2.570334e-01	5.775382e-01
-9	Rv3081	-9	0	A	T	0.309	-4.867843e-03	1.117232e-01	2.518303e-01	9.652688e-01
-9	Rv0727c	-9	0	A	T	0.476	-3.433589e-01	1.540759e-01	2.153208e-01	2.641192e-02
-9	Rv2283	-9	0	A	T	0.020	-1.019629e-01	2.115216e-01	2.480142e-01	6.300426e-01
-9	Rv2280	-9	0	A	T	0.292	2.806849e-02	1.088597e-01	2.515495e-01	7.966646e-01
-9	Rv2281	-9	0	A	T	0.019	-1.930479e-01	1.185126e-01	2.577310e-01	1.041307e-01
-9	Rv2287	-9	0	A	T	0.010	3.568281e-01	1.591760e-01	2.349912e-01	2.553687e-02
-9	Rv2284	-9	0	A	T	0.013	-2.331082e-02	1.513935e-01	2.337477e-01	8.777085e-01
-9	Rv2285	-9	0	A	T	0.019	-3.194491e-01	1.275326e-01	3.827595e-01	1.265455e-02
-9	Rv1957	-9	0	A	T	0.056	-9.158037e-03	1.363055e-01	2.688332e-01	9.464666e-01
-9	Rv1956	-9	0	A	T	0.025	-1.407276e-02	1.837381e-01	2.582966e-01	9.389876e-01
-9	Rv1955	-9	0	A	T	0.043	-2.085343e-01	9.701666e-02	1.062214e-01	3.220715e-02
-9	Rv2184c	-9	0	A	T	0.039	-4.321734e-02	1.460212e-01	2.545002e-01	7.674122e-01
-9	Rv2483c	-9	0	A	T	0.061	-1.934224e-01	1.356248e-01	2.689300e-01	1.546167e-01
-9	359	-9	0	A	T	0.296	-6.101648e-02	1.585233e-01	2.755190e-01	7.005157e-01
-9	Rv3657c	-9	0	A	T	0.028	7.422273e-02	1.502289e-01	2.514924e-01	6.215367e-01
-9	Rv1226c	-9	0	A	T	0.052	-1.952222e-02	1.114585e-01	2.560378e-01	8.610501e-01
-9	667	-9	0	A	T	0.010	-2.726292e-01	1.639564e-01	2.060343e-01	9.714675e-02
-9	1262	-9	0	A	T	0.019	-2.357934e-03	1.415077e-01	2.385287e-01	9.867140e-01
-9	664	-9	0	A	T	0.328	-8.452799e-02	1.287402e-01	2.664667e-01	5.118366e-01
-9	662	-9	0	A	T	0.029	-1.925590e-01	9.810637e-02	2.355090e-01	5.037943e-02
-9	661	-9	0	A	T	0.019	8.986473e-03	1.430505e-01	2.373644e-01	9.499415e-01
-9	Rv1480	-9	0	A	T	0.038	5.205797e-03	1.096724e-01	2.406277e-01	9.621653e-01
-9	Rv1484	-9	0	A	T	0.011	7.044788e-01	1.502602e-01	2.271735e-01	3.803867e-06
-9	Rv1489	-9	0	A	T	0.295	-5.791080e-02	1.709732e-01	2.849457e-01	7.350070e-01
-9	Rv1400c	-9	0	A	T	0.280	-2.025005e-01	1.334995e-01	2.666205e-01	1.301051e-01
-9	Rv0532	-9	0	A	T	0.142	-1.218685e-02	5.723740e-02	2.243423e-01	8.315016e-01
-9	Rv0530	-9	0	A	T	0.256	1.346705e-02	8.534288e-02	2.466899e-01	8.746960e-01
-9	Rv0536	-9	0	A	T	0.322	1.042841e-01	1.356114e-01	2.519607e-01	4.423599e-01
-9	Rv3773c	-9	0	A	T	0.290	-1.433960e-01	1.065380e-01	2.071837e-01	1.790911e-01
-9	Rv0538	-9	0	A	T	0.481	-1.794457e-01	1.587186e-01	2.070024e-01	2.589171e-01
-9	Rv2750	-9	0	A	T	0.014	-6.677716e-02	1.453047e-01	2.374243e-01	6.460815e-01
-9	Rv2751	-9	0	A	T	0.013	-4.859762e-02	1.494077e-01	2.210434e-01	7.451510e-01
-9	Rv1224	-9	0	A	T	0.325	-6.938190e-02	1.719629e-01	2.930559e-01	6.868218e-01
-9	Rv1223	-9	0	A	T	0.016	2.900559e-01	1.305212e-01	2.038464e-01	2.683236e-02
-9	Rv1222	-9	0	A	T	0.010	2.520106e-01	1.666964e-01	2.732898e-01	1.313901e-01
-9	Rv1228	-9	0	A	T	0.013	1.307616e-01	1.827752e-01	2.752437e-01	4.747726e-01
-9	Rv0288	-9	0	A	T	0.011	4.356411e-01	2.405493e-01	3.341864e-01	7.090023e-02
-9	Rv0258c	-9	0	A	T	0.018	1.038137e-02	1.281101e-01	2.338416e-01	9.354556e-01
-9	Rv2859c	-9	0	A	T	0.020	1.363491e-03	1.171171e-01	2.304803e-01	9.907171e-01
-9	Rv2804c	-9	0	A	T	0.010	-3.465593e-01	2.179366e-01	2.064249e-01	1.125974e-01
-9	Rv0280	-9	0	A	T	0.478	-7.526315e-02	1.539966e-01	2.238414e-01	6.253038e-01
-9	Rv0281	-9	0	A	T	0.013	1.489244e-01	1.449280e-01	2.416067e-01	3.047818e-01
-9	Rv0282	-9	0	A	T	0.334	-7.653375e-02	1.247307e-01	2.556864e-01	5.398401e-01
-9	Rv2424c	-9	0	A	T	0.303	-1.248394e-01	1.007195e-01	2.232172e-01	2.159087e-01
-9	Rv0565c	-9	0	A	T	0.348	4.536538e-02	1.172046e-01	2.705571e-01	6.989203e-01
-9	Rv3815c	-9	0	A	T	0.025	1.364925e-01	1.070241e-01	1.904449e-01	2.029410e-01
-9	Rv0398c	-9	0	A	T	0.301	-7.511804e-02	1.380050e-01	2.739344e-01	5.865341e-01
-9	Rv0018c	-9	0	A	T	0.361	3.015701e-02	5.516053e-02	2.560434e-01	5.848859e-01
-9	Rv3578	-9	0	A	T	0.024	-5.811051e-02	1.310476e-01	2.522921e-01	6.576984e-01
-9	Rv3577	-9	0	A	T	0.022	-1.882944e-01	1.138126e-01	2.267632e-01	9.883982e-02
-9	Rv3572	-9	0	A	T	0.015	-2.439032e-01	1.384607e-01	2.124403e-01	7.892549e-02
-9	Rv3571	-9	0	A	T	0.020	1.824534e-02	1.481418e-01	2.447407e-01	9.020423e-01
-9	2586	-9	0	A	T	0.034	-1.895893e-01	1.018514e-01	2.081730e-01	6.342974e-02
-9	2581	-9	0	A	T	0.019	-4.120106e-02	1.840929e-01	2.627949e-01	8.230247e-01
-9	Rv0980c	-9	0	A	T	0.324	2.260838e-02	5.529992e-02	2.287336e-01	6.828856e-01
-9	Rv0263c	-9	0	A	T	0.013	-8.245386e-02	1.458374e-01	2.261304e-01	5.721365e-01
-9	Rv2862c	-9	0	A	T	0.325	-6.938190e-02	1.719629e-01	2.930559e-01	6.868218e-01
-9	Rv2479c	-9	0	A	T	0.010	-3.456977e-02	2.015434e-01	2.433697e-01	8.638991e-01
-9	286	-9	0	A	T	0.042	-3.705829e-02	1.230925e-01	2.497935e-01	7.635276e-01
-9	Rv0045c	-9	0	A	T	0.315	-6.776673e-02	1.070458e-01	2.312066e-01	5.270608e-01
-9	2631	-9	0	A	T	0.304	-8.095127e-02	1.244858e-01	2.699873e-01	5.158879e-01
-9	2630	-9	0	A	T	0.027	5.180533e-02	1.899417e-01	2.581603e-01	7.851938e-01
-9	Rv2553c	-9	0	A	T	0.053	-1.699639e-02	8.822807e-02	2.357356e-01	8.473392e-01
-9	Rv3169	-9	0	A	T	0.023	-1.453994e-01	1.179020e-01	2.540989e-01	2.182299e-01
-9	Rv0192A	-9	0	A	T	0.029	-1.004235e-01	2.112166e-01	2.772383e-01	6.347283e-01
-9	Rv1153c	-9	0	A	T	0.034	1.017892e-01	1.150388e-01	2.511537e-01	3.767920e-01
-9	Rv2568c	-9	0	A	T	0.029	-2.304113e-01	1.138090e-01	1.114363e-01	4.359001e-02
-9	Rv3213c	-9	0	A	T	0.499	2.711532e-01	5.408181e-01	2.372030e-01	6.163872e-01
-9	Rv2535c	-9	0	A	T	0.015	1.293266e-01	1.333612e-01	2.334067e-01	3.327692e-01
-9	Rvns02	-9	0	A	T	0.016	-5.984989e-02	1.310409e-01	2.375549e-01	6.481198e-01
-9	Rv1743	-9	0	A	T	0.024	-6.849659e-02	1.145730e-01	2.188783e-01	5.502895e-01
-9	2965	-9	0	A	T	0.022	2.702987e-01	1.412606e-01	2.262375e-01	5.641343e-02
-9	Rv2130c	-9	0	A	T	0.018	-2.208075e-01	1.253892e-01	2.058658e-01	7.901985e-02
-9	761	-9	0	A	T	0.010	4.520278e-02	1.661492e-01	2.313621e-01	7.857177e-01
-9	766	-9	0	A	T	0.278	-1.948668e-01	1.390715e-01	2.589527e-01	1.619439e-01
-9	764	-9	0	A	T	0.482	8.489532e-02	1.984958e-01	3.006964e-01	6.691088e-01
-9	Rv1493	-9	0	A	T	0.010	3.252941e-01	1.647603e-01	2.589878e-01	4.904202e-02
-9	Rv3663c	-9	0	A	T	0.010	-4.243847e-02	1.622964e-01	2.263789e-01	7.938536e-01
-9	Rv2563	-9	0	A	T	0.037	-1.186344e-01	1.191899e-01	2.854342e-01	3.201837e-01
-9	Rv2562	-9	0	A	T	0.292	-8.667914e-02	1.620480e-01	2.828136e-01	5.930229e-01
-9	Rv2561	-9	0	A	T	0.496	-8.373640e-02	2.815955e-01	2.425659e-01	7.663456e-01
-9	Rv2560	-9	0	A	T	0.477	-1.805000e-01	1.611589e-01	2.208541e-01	2.633923e-01
-9	Rv2566	-9	0	A	T	0.485	-1.138551e-01	1.990472e-01	2.498538e-01	5.676488e-01
-9	Rv2565	-9	0	A	T	0.076	-1.245516e-01	8.573956e-02	2.272611e-01	1.471122e-01
-9	Rv2564	-9	0	A	T	0.306	-9.032272e-02	1.363900e-01	2.426615e-01	5.082066e-01
-9	Rv3057c	-9	0	A	T	0.089	6.853088e-02	1.027784e-01	2.316933e-01	5.053019e-01
-9	Rv0751c	-9	0	A	T	0.016	6.494873e-02	1.622304e-01	2.315946e-01	6.891173e-01
-9	Rv0436c	-9	0	A	T	0.380	-1.430280e-01	1.438357e-01	3.063357e-01	3.206477e-01
-9	Rv2845c	-9	0	A	T	0.016	-1.449889e-01	1.356664e-01	2.225868e-01	2.858537e-01
-9	Rv1028c	-9	0	A	T	0.499	3.244905e-01	5.111983e-01	2.359291e-01	5.259515e-01
-9	Rv3510c	-9	0	A	T	0.022	1.134161e-01	1.225985e-01	2.222847e-01	3.554808e-01
-9	Rv1030	-9	0	A	T	0.037	-1.186874e-01	9.530214e-02	2.036934e-01	2.137339e-01
-9	Rv1031	-9	0	A	T	0.011	-2.021342e-01	1.538795e-01	2.435944e-01	1.897512e-01
-9	Rv3763	-9	0	A	T	0.014	-6.280977e-02	1.422195e-01	2.299773e-01	6.589929e-01
-9	Rv3766	-9	0	A	T	0.303	2.423876e-01	1.011529e-01	2.995442e-01	1.703048e-02
-9	2978	-9	0	A	T	0.023	-2.286499e-01	1.164213e-01	2.608071e-01	5.023613e-02
-9	Rv0349	-9	0	A	T	0.013	-5.214609e-02	1.557909e-01	2.439819e-01	7.380160e-01
-9	74	-9	0	A	T	0.271	-1.109261e-01	1.306143e-01	2.462858e-01	3.962513e-01
-9	Rv0235c	-9	0	A	T	0.037	-9.305814e-02	1.017304e-01	2.141896e-01	3.608823e-01
-9	Rv1108c	-9	0	A	T	0.030	3.049551e-02	1.342504e-01	2.359201e-01	8.204222e-01
-9	Rv2376c	-9	0	A	T	0.018	-1.214951e-01	1.264544e-01	2.131835e-01	3.372523e-01
-9	Rv2890c	-9	0	A	T	0.010	1.920674e-01	1.617278e-01	2.458597e-01	2.357095e-01
-9	Rv3245c	-9	0	A	T	0.475	-3.235354e-01	1.569765e-01	2.374582e-01	3.995634e-02
-9	Rv3581c	-9	0	A	T	0.024	1.623646e-01	2.573087e-01	2.224655e-01	5.284003e-01
-9	Rv2950c	-9	0	A	T	0.104	-1.315756e-01	6.355837e-02	1.469355e-01	3.909061e-02
-9	Rv0073	-9	0	A	T	0.015	-2.739222e-02	1.419904e-01	2.322015e-01	8.471244e-01
-9	Rv0072	-9	0	A	T	0.011	3.092581e-02	1.554506e-01	2.307486e-01	8.424102e-01
-9	Rv0071	-9	0	A	T	0.106	4.745861e-03	7.247311e-02	2.368107e-01	9.478216e-01
-9	Rv0075	-9	0	A	T	0.046	-9.063658e-02	1.201538e-01	2.668785e-01	4.510981e-01
-9	Rv0074	-9	0	A	T	0.029	5.201831e-02	1.781711e-01	2.302133e-01	7.704735e-01
-9	Rv0079	-9	0	A	T	0.011	9.456044e-02	1.567839e-01	2.299978e-01	5.467729e-01
-9	2355	-9	0	A	T	0.030	-1.996358e-01	1.857530e-01	3.137047e-01	2.831515e-01
-9	Rv2214c	-9	0	A	T	0.028	-1.323742e-01	1.105588e-01	2.306686e-01	2.319040e-01
-9	1898	-9	0	A	T	0.023	3.134041e-01	1.073221e-01	1.811901e-01	3.699407e-03
-9	1897	-9	0	A	T	0.481	1.200499e-01	1.990021e-01	3.123545e-01	5.466839e-01
-9	1890	-9	0	A	T	0.216	2.466065e-02	9.020727e-02	2.591139e-01	7.847065e-01
-9	1892	-9	0	A	T	0.022	2.356771e-01	1.509533e-01	1.657619e-01	1.192677e-01
-9	2132	-9	0	A	T	0.015	-2.688885e-01	1.657895e-01	2.311976e-01	1.056339e-01
-9	2133	-9	0	A	T	0.010	-5.477087e-01	1.847614e-01	3.701193e-01	3.217404e-03
-9	2138	-9	0	A	T	0.376	-7.010398e-02	1.291837e-01	2.828330e-01	5.876655e-01
-9	Rv1257c	-9	0	A	T	0.034	-5.879672e-02	1.541341e-01	2.390096e-01	7.030647e-01
-9	Rv3894c	-9	0	A	T	0.499	2.711532e-01	5.408181e-01	2.372030e-01	6.163872e-01
-9	Rv0317c	-9	0	A	T	0.022	-1.930460e-01	1.158650e-01	2.440650e-01	9.648467e-02
-9	Rv2447c	-9	0	A	T	0.027	2.237431e-01	1.021429e-01	3.034523e-01	2.907555e-02
-9	Rv2481c	-9	0	A	T	0.028	-8.764333e-02	1.573419e-01	2.633463e-01	5.778275e-01
-9	Rv1852	-9	0	A	T	0.033	-2.967572e-01	1.663064e-01	2.337039e-01	7.513000e-02
-9	Rv1850	-9	0	A	T	0.033	-2.236846e-02	9.563732e-02	2.285525e-01	8.151934e-01
-9	Rv1851	-9	0	A	T	0.011	2.199464e-01	1.588209e-01	2.244470e-01	1.668776e-01
-9	1793	-9	0	A	T	0.028	-1.349099e-01	1.814530e-01	2.935276e-01	4.576246e-01
-9	Rv1908c	-9	0	A	T	0.428	-6.113294e-02	7.434839e-02	2.262956e-01	4.114334e-01
-9	Rv1932	-9	0	A	T	0.014	-2.399214e-01	1.485269e-01	2.522916e-01	1.070397e-01
-9	Rv1937	-9	0	A	T	0.016	1.153993e-01	1.285009e-01	2.284661e-01	3.697126e-01
-9	Rv1936	-9	0	A	T	0.309	-1.456877e-01	1.269681e-01	2.423397e-01	2.518996e-01
-9	Rv1938	-9	0	A	T	0.320	-1.968384e-01	1.170864e-01	2.668394e-01	9.353058e-02
-9	1264	-9	0	A	T	0.076	-1.371727e-01	9.125535e-02	2.049928e-01	1.335972e-01
-9	Rv3625c	-9	0	A	T	0.010	2.631018e-01	1.709164e-01	1.922631e-01	1.245214e-01
-9	Rv2926c	-9	0	A	T	0.010	4.933873e-02	1.626514e-01	2.230801e-01	7.617910e-01
-9	Rv1488	-9	0	A	T	0.014	-1.879696e-01	1.383480e-01	2.146944e-01	1.750298e-01
-9	Rv2015c	-9	0	A	T	0.319	5.280874e-02	1.287192e-01	2.659167e-01	6.818366e-01
-9	Rv3724B	-9	0	A	T	0.332	1.140541e-02	1.274495e-01	2.643417e-01	9.287383e-01
-9	Rv3049c	-9	0	A	T	0.013	7.307494e-03	1.514899e-01	2.315684e-01	9.615515e-01
-9	Rv3014c	-9	0	A	T	0.024	-1.342147e-01	1.077458e-01	2.222014e-01	2.136314e-01
-9	Rv0515	-9	0	A	T	0.123	-1.271117e-01	6.042754e-02	2.251239e-01	3.605364e-02
-9	Rv0517	-9	0	A	T	0.020	1.664340e-01	1.191176e-01	2.079493e-01	1.631344e-01
-9	Rv0510	-9	0	A	T	0.010	-1.858341e-01	1.694192e-01	2.146492e-01	2.733616e-01
-9	Rv0511	-9	0	A	T	0.015	-9.917945e-02	1.457635e-01	2.177218e-01	4.966434e-01
-9	Rv0512	-9	0	A	T	0.030	-4.182040e-02	1.338978e-01	2.287144e-01	7.549549e-01
-9	Rv2002	-9	0	A	T	0.052	5.199194e-02	1.382641e-01	2.659754e-01	7.070948e-01
-9	1533	-9	0	A	T	0.011	-8.933996e-02	1.550854e-01	2.297450e-01	5.648981e-01
-9	Rv1207	-9	0	A	T	0.047	6.624548e-03	9.846032e-02	2.473854e-01	9.463919e-01
-9	Rv1206	-9	0	A	T	0.281	-3.947124e-02	1.313079e-01	2.500385e-01	7.638781e-01
-9	Rv1205	-9	0	A	T	0.016	1.370139e-01	1.880886e-01	2.218645e-01	4.667694e-01
-9	Rv1200	-9	0	A	T	0.014	2.749099e-01	1.377767e-01	2.282247e-01	4.669701e-02
-9	Rv1588c	-9	0	A	T	0.462	-9.433996e-02	1.399698e-01	2.393939e-01	5.007062e-01
-9	Rv1428c	-9	0	A	T	0.030	2.326552e-01	1.573193e-01	1.624257e-01	1.399755e-01
-9	Rv1890c	-9	0	A	T	0.013	2.749447e-01	1.481389e-01	1.983526e-01	6.420295e-02
-9	Rv2802c	-9	0	A	T	0.030	-2.470082e-01	1.074843e-01	2.061201e-01	2.208125e-02
-9	Rv2426c	-9	0	A	T	0.248	-5.879111e-03	6.589497e-02	2.465271e-01	9.289530e-01
-9	Rv3786c	-9	0	A	T	0.080	3.283374e-02	9.536108e-02	2.645527e-01	7.307976e-01
-9	Rv3072c	-9	0	A	T	0.011	1.290732e-01	1.546818e-01	2.288455e-01	4.045383e-01
-9	Rv0236c	-9	0	A	T	0.449	-1.263624e-01	1.439858e-01	2.791479e-01	3.806952e-01
-9	Rv3511	-9	0	A	T	0.377	-3.012498e-02	5.992717e-02	2.453740e-01	6.154615e-01
-9	Rv2779c	-9	0	A	T	0.030	-1.338537e-02	1.746031e-01	2.527261e-01	9.389317e-01
-9	Rv3514	-9	0	A	T	0.362	6.590793e-02	5.819023e-02	2.625826e-01	2.580607e-01
-9	Rv3517	-9	0	A	T	0.011	3.303573e-01	1.596991e-01	2.795684e-01	3.923495e-02
-9	Rv3516	-9	0	A	T	0.497	3.369202e-01	3.925623e-01	2.318271e-01	3.912726e-01
-9	Rv0450c	-9	0	A	T	0.032	4.454628e-02	9.586675e-02	2.452680e-01	6.424260e-01
-9	Rv1508c	-9	0	A	T	0.363	-1.061390e-01	1.027139e-01	2.387519e-01	3.020773e-01
-9	Rv0265c	-9	0	A	T	0.013	2.900885e-01	1.446252e-01	2.382072e-01	4.556307e-02
-9	Rv2340c	-9	0	A	T	0.024	-1.426514e-01	1.230340e-01	2.122753e-01	2.469779e-01
-9	Rv2533c	-9	0	A	T	0.029	7.646782e-02	1.953793e-01	2.357001e-01	6.957275e-01
-9	Rv1172c	-9	0	A	T	0.019	-5.965694e-02	1.848228e-01	2.859343e-01	7.470341e-01
-9	Rv2724c	-9	0	A	T	0.314	-1.420795e-01	1.421677e-01	2.706077e-01	3.182257e-01
-9	Rv3722c	-9	0	A	T	0.299	-5.637042e-04	1.441138e-01	2.699571e-01	9.968811e-01
-9	704	-9	0	A	T	0.034	-9.798828e-02	1.618824e-01	2.389737e-01	5.453256e-01
-9	705	-9	0	A	T	0.191	5.561780e-02	8.148914e-02	2.386374e-01	4.953136e-01
-9	Rv3738c	-9	0	A	T	0.054	1.820422e-01	1.101741e-01	2.063372e-01	9.926932e-02
-9	Rv3665c	-9	0	A	T	0.043	-1.522370e-02	9.438370e-02	2.421325e-01	8.719433e-01
-9	Rv1724c	-9	0	A	T	0.011	1.404066e-01	1.825653e-01	2.196964e-01	4.423101e-01
-9	Rv0202c	-9	0	A	T	0.035	6.419169e-03	1.064744e-01	2.382450e-01	9.519566e-01
-9	Rv3487c	-9	0	A	T	0.314	-6.057282e-02	1.058926e-01	2.346554e-01	5.676347e-01
-9	Rv0753c	-9	0	A	T	0.013	-1.551379e-01	1.485517e-01	2.425687e-01	2.969719e-01
-9	Rv2611c	-9	0	A	T	0.499	2.711532e-01	5.408181e-01	2.372030e-01	6.163872e-01
-9	1980	-9	0	A	T	0.010	1.156088e-01	1.677268e-01	2.468648e-01	4.910608e-01
-9	Rv2081c	-9	0	A	T	0.078	-4.713454e-02	6.658434e-02	2.290734e-01	4.794317e-01
-9	1981	-9	0	A	T	0.019	3.732758e-03	1.191298e-01	2.296644e-01	9.750194e-01
-9	Rv0248c	-9	0	A	T	0.023	-2.914083e-01	1.772855e-01	2.304127e-01	1.010332e-01
-9	Rv3080c	-9	0	A	T	0.070	-1.711302e-01	7.173628e-02	2.466739e-01	1.752675e-02
-9	Rv1056	-9	0	A	T	0.030	-8.538213e-02	1.494944e-01	2.806509e-01	5.682317e-01
-9	Rv1057	-9	0	A	T	0.015	-2.253389e-01	1.346881e-01	2.178054e-01	9.511455e-02
-9	Rv1054	-9	0	A	T	0.215	-7.837245e-03	9.150343e-02	2.675690e-01	9.317885e-01
-9	Rv3160c	-9	0	A	T	0.015	-2.014334e-01	1.320434e-01	2.039614e-01	1.279366e-01
-9	Rv1059	-9	0	A	T	0.019	-1.657373e-01	1.245958e-01	2.309308e-01	1.842239e-01
-9	Rv3744	-9	0	A	T	0.010	-2.931804e-01	1.605893e-01	2.326591e-01	6.866124e-02
-9	Rv1004c	-9	0	A	T	0.051	3.427951e-02	8.632360e-02	2.495669e-01	6.915058e-01
-9	Rv1239c	-9	0	A	T	0.499	2.711532e-01	5.408181e-01	2.372030e-01	6.163872e-01
-9	Rv1781c	-9	0	A	T	0.027	1.168384e-01	1.034019e-01	2.343110e-01	2.591888e-01
-9	Rv0537c	-9	0	A	T	0.306	4.511244e-03	1.184569e-01	2.566797e-01	9.696405e-01
-9	Rv1804c	-9	0	A	T	0.010	-4.593051e-02	1.623725e-01	2.306230e-01	7.774245e-01
-9	2816	-9	0	A	T	0.339	-1.146665e-01	1.114639e-01	2.676951e-01	3.042383e-01
-9	Rv0827c	-9	0	A	T	0.014	-9.258116e-02	1.506942e-01	2.167115e-01	5.393300e-01
-9	Rv0895	-9	0	A	T	0.015	-2.971801e-03	1.334883e-01	2.294877e-01	9.822498e-01
-9	Rv0894	-9	0	A	T	0.033	-1.340698e-01	1.022077e-01	1.920225e-01	1.903741e-01
-9	Rv2675c	-9	0	A	T	0.014	1.434871e-01	1.426456e-01	2.178928e-01	3.150827e-01
-9	Rv0892	-9	0	A	T	0.039	2.965519e-02	9.788828e-02	2.299382e-01	7.620887e-01
-9	Rv3918c	-9	0	A	T	0.016	-1.757533e-01	1.282187e-01	2.493088e-01	1.712412e-01
-9	Rv2831	-9	0	A	T	0.309	-1.067564e-02	1.218350e-01	2.584747e-01	9.302204e-01
-9	Rv0915c	-9	0	A	T	0.030	1.886507e-01	9.629169e-02	1.981662e-01	5.080083e-02
-9	2332	-9	0	A	T	0.020	-2.948814e-01	2.091580e-01	2.468029e-01	1.593748e-01
-9	Rv0099	-9	0	A	T	0.022	-2.680277e-02	1.196904e-01	2.391448e-01	8.229249e-01
-9	Rv0097	-9	0	A	T	0.027	1.329027e-02	1.905374e-01	2.644108e-01	9.444269e-01
-9	Rv0096	-9	0	A	T	0.342	-1.095460e-01	1.047360e-01	2.459417e-01	2.962384e-01
-9	Rv0091	-9	0	A	T	0.014	-1.086822e-03	1.396208e-01	2.294412e-01	9.937932e-01
-9	Rv0286	-9	0	A	T	0.038	-1.339358e-01	1.175107e-01	2.037602e-01	2.550739e-01
-9	Rv0092	-9	0	A	T	0.048	-2.960854e-02	9.347951e-02	2.310143e-01	7.516104e-01
-9	Rv1280c	-9	0	A	T	0.028	-2.678136e-01	1.015840e-01	2.859758e-01	8.711763e-03
-9	1342	-9	0	A	T	0.010	-1.587663e-01	1.636433e-01	2.210628e-01	3.325448e-01
-9	2488	-9	0	A	T	0.014	7.936058e-02	1.379465e-01	2.288253e-01	5.654177e-01
-9	2489	-9	0	A	T	0.016	2.374973e-01	1.290774e-01	2.367076e-01	6.652803e-02
-9	Rv0022c	-9	0	A	T	0.018	-7.433752e-02	1.487918e-01	2.311596e-01	6.176309e-01
-9	2487	-9	0	A	T	0.014	7.226387e-02	1.378633e-01	2.309758e-01	6.004555e-01
-9	2484	-9	0	A	T	0.011	-8.189735e-02	1.522502e-01	2.266454e-01	5.909415e-01
-9	2483	-9	0	A	T	0.022	1.516574e-01	1.138333e-01	2.616850e-01	1.835415e-01
-9	2481	-9	0	A	T	0.011	5.129302e-02	1.523753e-01	2.283978e-01	7.365809e-01
-9	121	-9	0	A	T	0.011	-8.645892e-02	1.602795e-01	2.471861e-01	5.898985e-01
-9	126	-9	0	A	T	0.044	4.274012e-02	1.054679e-01	2.167467e-01	6.855195e-01
-9	128	-9	0	A	T	0.019	-3.822908e-02	1.348909e-01	2.269440e-01	7.770138e-01
-9	Rv2892c	-9	0	A	T	0.024	1.173423e-01	1.086767e-01	2.118001e-01	2.809211e-01
-9	Rv3238c	-9	0	A	T	0.019	-1.272948e-01	1.197609e-01	2.365666e-01	2.884766e-01
-9	Rv1874	-9	0	A	T	0.019	-9.403319e-02	1.488921e-01	2.495846e-01	5.280464e-01
-9	Rv1877	-9	0	A	T	0.047	-1.864301e-01	8.669982e-02	1.828121e-01	3.214140e-02
-9	Rv1873	-9	0	A	T	0.010	7.294769e-02	1.673108e-01	2.395783e-01	6.630754e-01
-9	Rv1878	-9	0	A	T	0.049	1.896036e-01	1.071213e-01	1.549884e-01	7.750397e-02
-9	Rv1879	-9	0	A	T	0.010	2.486211e-02	1.674776e-01	2.353560e-01	8.820635e-01
-9	Rv2180c	-9	0	A	T	0.210	4.828877e-02	9.094852e-02	2.457051e-01	5.957560e-01
-9	Rv2487c	-9	0	A	T	0.058	-1.669805e-02	7.187385e-02	2.250275e-01	8.164070e-01
-9	Rv0794c	-9	0	A	T	0.011	6.803905e-02	1.563912e-01	2.407311e-01	6.637599e-01
-9	Rv1913	-9	0	A	T	0.014	1.541169e-01	1.409487e-01	2.064837e-01	2.748768e-01
-9	Rv1916	-9	0	A	T	0.052	-9.428804e-02	9.562027e-02	3.323229e-01	3.247067e-01
-9	Rv1915	-9	0	A	T	0.380	-8.252762e-02	1.123013e-01	2.663384e-01	4.628527e-01
-9	Rv2920c	-9	0	A	T	0.020	-1.027868e-01	1.168592e-01	2.165559e-01	3.796257e-01
-9	Rv1703c	-9	0	A	T	0.010	4.865940e-02	1.652879e-01	2.344849e-01	7.686139e-01
-9	Rv2248	-9	0	A	T	0.213	7.090237e-02	8.922276e-02	2.544978e-01	4.272869e-01
-9	Rv2177c	-9	0	A	T	0.062	1.087958e-01	8.688683e-02	2.177975e-01	2.112580e-01
-9	Rv2247	-9	0	A	T	0.342	-1.046376e-01	1.103259e-01	2.498335e-01	3.434880e-01
-9	Rv2245	-9	0	A	T	0.039	-6.685433e-02	1.374485e-01	2.781215e-01	6.269578e-01
-9	Rv2242	-9	0	A	T	0.019	2.963696e-01	1.441687e-01	2.850579e-01	4.047029e-02
-9	Rv2243	-9	0	A	T	0.030	1.938708e-01	1.123715e-01	1.660548e-01	8.526573e-02
-9	Rv1354c	-9	0	A	T	0.022	-1.611382e-01	1.126702e-01	2.258312e-01	1.534612e-01
-9	Rv1765c	-9	0	A	T	0.319	-3.692802e-02	1.221742e-01	2.601751e-01	7.626160e-01
-9	Rv2799	-9	0	A	T	0.014	-5.180314e-02	1.409410e-01	2.317335e-01	7.134052e-01
-9	Rv2060	-9	0	A	T	0.014	1.848359e-01	1.386911e-01	2.393298e-01	1.833968e-01
-9	1516	-9	0	A	T	0.010	-7.421472e-02	2.089976e-01	2.257157e-01	7.227064e-01
-9	1510	-9	0	A	T	0.025	2.919986e-01	2.152871e-01	1.909936e-01	1.757754e-01
-9	Rv1260	-9	0	A	T	0.027	4.059115e-01	1.979988e-01	2.019967e-01	4.102051e-02
-9	Rv1264	-9	0	A	T	0.023	-1.116259e-03	1.169914e-01	2.319705e-01	9.923920e-01
-9	Rv0793	-9	0	A	T	0.015	-2.342367e-01	1.387687e-01	2.136180e-01	9.221127e-02
-9	Rv0796	-9	0	A	T	0.014	2.202420e-01	1.614729e-01	2.575172e-01	1.733621e-01
-9	Rv0797	-9	0	A	T	0.306	4.912077e-03	6.297654e-02	2.395539e-01	9.378689e-01
-9	Rv3573c	-9	0	A	T	0.027	-3.385959e-04	1.128905e-01	2.321686e-01	9.976084e-01
-9	Rv0516c	-9	0	A	T	0.010	-1.238602e-01	1.647187e-01	2.208490e-01	4.525315e-01
-9	Rv3383c	-9	0	A	T	0.470	-3.490357e-02	1.163297e-01	2.406260e-01	7.643053e-01
-9	Rv3689	-9	0	A	T	0.070	-5.654407e-02	9.706591e-02	2.692569e-01	5.605420e-01
-9	Rv3446c	-9	0	A	T	0.248	6.516755e-02	8.736083e-02	2.272245e-01	4.561385e-01
-9	Rv3682	-9	0	A	T	0.287	-1.229115e-01	1.115254e-01	2.157357e-01	2.710953e-01
-9	Rv3684	-9	0	A	T	0.030	-4.324570e-02	1.694303e-01	2.615019e-01	7.986699e-01
-9	Rv0136	-9	0	A	T	0.313	8.704947e-02	1.044728e-01	2.673679e-01	4.052231e-01
-9	Rv0134	-9	0	A	T	0.373	-9.520155e-02	1.094568e-01	2.730082e-01	3.849605e-01
-9	Rv0133	-9	0	A	T	0.032	-1.076039e-01	1.569893e-01	2.674372e-01	4.934821e-01
-9	Rv0139	-9	0	A	T	0.059	1.830895e-01	7.625628e-02	1.698942e-01	1.681530e-02
-9	Rv3532	-9	0	A	T	0.056	8.871342e-02	9.379606e-02	2.324585e-01	3.448258e-01
-9	Rv3537	-9	0	A	T	0.282	2.030530e-02	1.274719e-01	2.801617e-01	8.735203e-01
-9	Rv3539	-9	0	A	T	0.041	-6.100882e-02	1.170018e-01	2.510474e-01	6.023575e-01
-9	Rv1116A	-9	0	A	T	0.014	-8.432816e-02	1.440977e-01	2.183843e-01	5.587389e-01
-9	Rv0578c	-9	0	A	T	0.297	-1.430469e-02	5.459320e-02	2.420722e-01	7.934408e-01
-9	266	-9	0	A	T	0.314	-8.749021e-02	1.181950e-01	2.415127e-01	4.596091e-01
-9	988	-9	0	A	T	0.291	-7.149646e-02	1.750990e-01	2.892208e-01	6.832610e-01
-9	989	-9	0	A	T	0.019	-3.079127e-01	1.369630e-01	2.326807e-01	2.512060e-02
-9	Rv1157c	-9	0	A	T	0.011	3.638499e-01	1.521635e-01	1.998718e-01	1.726411e-02
-9	Rv2531c	-9	0	A	T	0.033	-2.142191e-02	1.008046e-01	2.245815e-01	8.318199e-01
-9	Rv0132c	-9	0	A	T	0.016	-2.726908e-01	1.369232e-01	2.154637e-01	4.711114e-02
-9	2671	-9	0	A	T	0.014	2.447733e-01	1.388425e-01	2.204660e-01	7.868505e-02
-9	2675	-9	0	A	T	0.032	-2.243605e-02	1.167699e-01	2.475834e-01	8.477326e-01
-9	2677	-9	0	A	T	0.019	-9.426774e-02	1.418582e-01	2.410596e-01	5.067467e-01
-9	2929	-9	0	A	T	0.482	-1.546390e-01	1.868227e-01	2.513033e-01	4.083250e-01
-9	2921	-9	0	A	T	0.025	9.028616e-02	1.461058e-01	2.585569e-01	5.369659e-01
-9	2920	-9	0	A	T	0.025	4.868649e-02	2.964790e-01	2.703970e-01	8.696458e-01
-9	2922	-9	0	A	T	0.010	-3.778044e-01	2.169904e-01	2.354028e-01	8.244666e-02
-9	Rv1624c	-9	0	A	T	0.033	-6.568101e-02	1.576077e-01	2.632180e-01	6.770980e-01
-9	2926	-9	0	A	T	0.446	-1.728128e-01	1.530737e-01	3.111382e-01	2.596070e-01
-9	Rv2134c	-9	0	A	T	0.010	-8.147705e-02	1.652463e-01	2.334779e-01	6.222425e-01
-9	Rv3333c	-9	0	A	T	0.013	-1.891872e-01	1.460511e-01	2.156044e-01	1.959603e-01
-9	Rv3362c	-9	0	A	T	0.010	1.982765e-01	1.945853e-01	2.059263e-01	3.088443e-01
-9	Rv0063	-9	0	A	T	0.330	-8.601480e-02	1.157259e-01	2.680839e-01	4.577666e-01
-9	Rv2617c	-9	0	A	T	0.018	-2.073173e-01	1.827646e-01	2.354991e-01	2.573432e-01
-9	Rv0068	-9	0	A	T	0.499	3.244905e-01	5.111983e-01	2.359291e-01	5.259515e-01
-9	Rv3641c	-9	0	A	T	0.015	-1.462605e-01	1.428486e-01	1.860108e-01	3.065195e-01
-9	726	-9	0	A	T	0.295	-5.804940e-02	1.657729e-01	2.832435e-01	7.263955e-01
-9	727	-9	0	A	T	0.022	-6.347742e-02	1.391549e-01	2.457806e-01	6.485243e-01
-9	Rv2471	-9	0	A	T	0.234	6.343290e-02	7.145594e-02	2.023447e-01	3.752341e-01
-9	1163	-9	0	A	T	0.016	-9.238763e-02	1.354732e-01	2.314364e-01	4.956646e-01
-9	Rv3082c	-9	0	A	T	0.034	-1.555535e-01	1.486048e-01	3.120463e-01	2.958537e-01
-9	Rv1078	-9	0	A	T	0.033	-1.980279e-01	1.611887e-01	3.105634e-01	2.199768e-01
-9	Rv2672	-9	0	A	T	0.332	-9.285130e-02	1.431933e-01	2.805356e-01	5.170834e-01
-9	Rv1076	-9	0	A	T	0.304	-6.669640e-02	1.236548e-01	2.613665e-01	5.899330e-01
-9	Rv1077	-9	0	A	T	0.024	3.849057e-01	1.091006e-01	1.395607e-01	4.682274e-04
-9	Rv2671	-9	0	A	T	0.014	-2.249544e-01	1.429252e-01	1.548341e-01	1.163082e-01
-9	Rv1073	-9	0	A	T	0.024	1.879509e-01	1.381011e-01	2.068572e-01	1.743045e-01
-9	Rv0152c	-9	0	A	T	0.062	-1.919816e-02	1.063692e-01	2.394193e-01	8.568640e-01
-9	474	-9	0	A	T	0.015	-2.144717e-01	1.497889e-01	2.049424e-01	1.529883e-01
-9	792	-9	0	A	T	0.024	1.111931e-01	1.091580e-01	2.484276e-01	3.089988e-01
-9	Rv2320c	-9	0	A	T	0.025	-3.516642e-02	1.113729e-01	2.423245e-01	7.523571e-01
-9	Rv0078A	-9	0	A	T	0.299	-2.771958e-03	1.433570e-01	2.688766e-01	9.845828e-01
-9	1867	-9	0	A	T	0.025	-1.972943e-01	1.538039e-01	2.185237e-01	2.003303e-01
-9	Rv0878c	-9	0	A	T	0.272	-2.650097e-02	4.841277e-02	2.328767e-01	5.844173e-01
-9	Rv3830c	-9	0	A	T	0.310	-7.354237e-02	1.286797e-01	2.387419e-01	5.679774e-01
-9	Rv3241c	-9	0	A	T	0.018	-1.519869e-01	1.520035e-01	2.300948e-01	3.179785e-01
-9	Rv0978c	-9	0	A	T	0.277	-1.323079e-02	5.077808e-02	2.286986e-01	7.945675e-01
-9	Rv2677c	-9	0	A	T	0.025	2.751041e-01	2.132389e-01	1.767996e-01	1.977671e-01
-9	Rv0309	-9	0	A	T	0.029	1.961496e-01	1.718281e-01	1.937650e-01	2.543382e-01
-9	Rv0743c	-9	0	A	T	0.020	-1.130467e-01	1.187525e-01	1.975120e-01	3.417064e-01
-9	Rv0301	-9	0	A	T	0.019	3.514671e-03	1.412562e-01	2.474544e-01	9.801621e-01
-9	Rv0303	-9	0	A	T	0.011	-2.310430e-01	1.605577e-01	2.351222e-01	1.509457e-01
-9	Rv0302	-9	0	A	T	0.223	4.514365e-02	8.919540e-02	2.443396e-01	6.130556e-01
-9	Rv2813	-9	0	A	T	0.035	1.108789e-02	1.439680e-01	2.409846e-01	9.386497e-01
-9	Rv2812	-9	0	A	T	0.492	1.138199e-01	1.999744e-01	2.177690e-01	5.695644e-01
-9	Rv3410c	-9	0	A	T	0.010	1.593011e-01	1.672170e-01	2.053104e-01	3.413476e-01
-9	2315	-9	0	A	T	0.022	1.367944e-01	1.156879e-01	2.085720e-01	2.377448e-01
-9	Rv0380c	-9	0	A	T	0.316	9.340303e-02	1.272373e-01	2.772165e-01	4.633344e-01
-9	2310	-9	0	A	T	0.024	2.318211e-01	2.653992e-01	2.266541e-01	3.829345e-01
-9	Rv2954c	-9	0	A	T	0.018	-8.436824e-02	1.237518e-01	2.327522e-01	4.957964e-01
-9	Rv2634c	-9	0	A	T	0.075	-1.604667e-01	7.687037e-02	1.692549e-01	3.748675e-02
-9	Rv2210c	-9	0	A	T	0.010	1.732978e-01	1.650154e-01	2.144557e-01	2.942754e-01
-9	Rv0020c	-9	0	A	T	0.387	8.475922e-02	8.928534e-02	2.551699e-01	3.430478e-01
-9	Rv2054	-9	0	A	T	0.028	-2.025958e-01	1.416633e-01	2.105039e-01	1.534766e-01
-9	103	-9	0	A	T	0.028	1.138265e-01	1.715040e-01	2.468035e-01	5.072741e-01
-9	100	-9	0	A	T	0.023	-2.691800e-01	1.789277e-01	2.010867e-01	1.332799e-01
-9	106	-9	0	A	T	0.057	9.960614e-02	1.172247e-01	1.899951e-01	3.960076e-01
-9	Rv0825c	-9	0	A	T	0.352	1.514542e-02	9.873415e-02	2.581949e-01	8.781647e-01
-9	Rv2510c	-9	0	A	T	0.023	8.959035e-02	1.085539e-01	2.281503e-01	4.096977e-01
-9	Rv1895	-9	0	A	T	0.496	3.535471e-01	2.945184e-01	2.401928e-01	2.306977e-01
-9	Rv1891	-9	0	A	T	0.027	1.073375e-01	1.272437e-01	2.124598e-01	3.994295e-01
-9	Rv2485c	-9	0	A	T	0.303	-3.917567e-02	1.171401e-01	2.548917e-01	7.382302e-01
-9	Rv1129c	-9	0	A	T	0.034	4.459728e-02	8.879200e-02	2.285106e-01	6.157611e-01
-9	Rv3608c	-9	0	A	T	0.010	1.995140e-02	1.640163e-01	2.280976e-01	9.032441e-01
-9	Rv1399c	-9	0	A	T	0.038	-9.629804e-02	1.235845e-01	2.867357e-01	4.363260e-01
-9	3011	-9	0	A	T	0.351	-5.703014e-02	9.874669e-02	2.506117e-01	5.639056e-01
-9	Rv1329c	-9	0	A	T	0.303	-1.276879e-01	1.545325e-01	2.621383e-01	4.091438e-01
-9	3014	-9	0	A	T	0.087	-1.277791e-01	9.377580e-02	3.129244e-01	1.737882e-01
-9	1759	-9	0	A	T	0.294	-1.605418e-02	1.786946e-01	2.896884e-01	9.284590e-01
-9	1757	-9	0	A	T	0.011	1.040512e-01	1.570207e-01	2.549273e-01	5.079372e-01
-9	1755	-9	0	A	T	0.023	3.824269e-01	3.175044e-01	2.306025e-01	2.291300e-01
-9	Rv2263	-9	0	A	T	0.010	-1.179100e-01	1.961243e-01	2.237864e-01	5.480532e-01
-9	Rv2265	-9	0	A	T	0.039	1.610013e-01	1.191728e-01	2.058520e-01	1.774759e-01
-9	Rv2266	-9	0	A	T	0.032	-1.953167e-01	1.081088e-01	1.995527e-01	7.157891e-02
-9	Rv1790	-9	0	A	T	0.010	-8.191175e-02	1.656943e-01	2.320083e-01	6.213320e-01
-9	Rv1792	-9	0	A	T	0.030	-2.119465e-01	1.832751e-01	3.160435e-01	2.482040e-01
-9	767b	-9	0	A	T	0.010	-1.506403e-01	1.655449e-01	2.067229e-01	3.633981e-01
-9	Rv0656c	-9	0	A	T	0.046	1.233931e-03	1.040588e-01	2.414576e-01	9.905449e-01
-9	Rv1797	-9	0	A	T	0.029	5.245343e-02	1.696107e-01	2.243782e-01	7.572893e-01
-9	Rv1796	-9	0	A	T	0.010	6.073810e-02	1.655722e-01	2.300623e-01	7.139376e-01
-9	1289	-9	0	A	T	0.016	1.007099e-01	1.333238e-01	2.403760e-01	4.504744e-01
-9	1579	-9	0	A	T	0.041	1.289468e-01	1.290561e-01	2.426403e-01	3.183352e-01
-9	1578	-9	0	A	T	0.030	-7.087568e-02	1.621498e-01	2.566975e-01	6.622789e-01
-9	1572	-9	0	A	T	0.013	3.384122e-01	1.435140e-01	2.533980e-01	1.886065e-02
-9	1571	-9	0	A	T	0.030	-1.397247e-01	1.477464e-01	2.659484e-01	3.448795e-01
-9	686	-9	0	A	T	0.013	4.483597e-02	1.487561e-01	2.258297e-01	7.632644e-01
-9	680	-9	0	A	T	0.020	3.827072e-01	1.611320e-01	2.329161e-01	1.802252e-02
-9	683	-9	0	A	T	0.016	-1.990340e-01	1.381032e-01	1.995456e-01	1.503252e-01
-9	1574	-9	0	A	T	0.013	3.845493e-02	1.439891e-01	2.321183e-01	7.895566e-01
-9	Rv2948c	-9	0	A	T	0.048	-3.053240e-02	9.995828e-02	2.394641e-01	7.601841e-01
-9	Rv2995c	-9	0	A	T	0.019	-1.356667e-01	1.480212e-01	2.237520e-01	3.599479e-01
-9	Rv1894c	-9	0	A	T	0.042	-4.413572e-02	9.790040e-02	2.542540e-01	6.523659e-01
-9	Rv2857c	-9	0	A	T	0.011	1.087040e-01	1.585937e-01	2.208646e-01	4.934802e-01
-9	Rv2690c	-9	0	A	T	0.035	-1.130605e-01	1.431491e-01	2.755190e-01	4.301155e-01
-9	Rv3785	-9	0	A	T	0.305	-1.807679e-01	1.415697e-01	2.672433e-01	2.023978e-01
-9	Rv3827c	-9	0	A	T	0.497	3.369202e-01	3.925623e-01	2.318271e-01	3.912726e-01
-9	Rv1537	-9	0	A	T	0.058	-1.129451e-01	1.134809e-01	2.399100e-01	3.202134e-01
-9	Rv1240	-9	0	A	T	0.016	-1.212929e-01	1.344321e-01	2.159522e-01	3.674707e-01
-9	Rv1531	-9	0	A	T	0.013	1.101101e-01	1.557603e-01	2.403623e-01	4.800349e-01
-9	Rv1530	-9	0	A	T	0.033	3.703902e-02	1.458892e-01	2.261735e-01	7.997175e-01
-9	Rv1533	-9	0	A	T	0.010	-3.413189e-02	1.636638e-01	2.277517e-01	8.349085e-01
-9	Rv1244	-9	0	A	T	0.037	-1.235156e-01	1.397080e-01	2.829810e-01	3.771836e-01
-9	Rv0111	-9	0	A	T	0.015	-1.309090e-01	1.352775e-01	2.221182e-01	3.337858e-01
-9	Rv0112	-9	0	A	T	0.016	-5.401389e-03	1.303910e-01	2.306135e-01	9.669785e-01
-9	Rv0113	-9	0	A	T	0.034	-4.375605e-02	1.247558e-01	2.470770e-01	7.259762e-01
-9	Rv0114	-9	0	A	T	0.015	2.130800e-01	1.359507e-01	2.038335e-01	1.178417e-01
-9	Rv0115	-9	0	A	T	0.327	-4.488955e-02	1.219898e-01	2.635011e-01	7.130878e-01
-9	Rv0117	-9	0	A	T	0.282	-1.869785e-01	1.059167e-01	2.395489e-01	7.828395e-02
-9	Rv0119	-9	0	A	T	0.022	1.281120e-01	1.515965e-01	2.366898e-01	3.985776e-01
-9	Rv2319c	-9	0	A	T	0.032	2.949741e-01	1.470337e-01	1.486490e-01	4.552324e-02
-9	Rv3299c	-9	0	A	T	0.090	-3.240688e-02	7.321802e-02	2.508971e-01	6.582928e-01
-9	Rv1446c	-9	0	A	T	0.475	-3.235354e-01	1.569765e-01	2.374582e-01	3.995634e-02
-9	Rv2868c	-9	0	A	T	0.014	2.206789e-01	1.527743e-01	2.257459e-01	1.494018e-01
-9	Rv0043c	-9	0	A	T	0.011	1.219352e-01	1.554739e-01	2.295262e-01	4.333478e-01
-9	241	-9	0	A	T	0.024	1.548009e-01	1.095048e-01	1.804259e-01	1.582577e-01
-9	Rv0964c	-9	0	A	T	0.499	3.244905e-01	5.111983e-01	2.359291e-01	5.259515e-01
-9	Rv0269c	-9	0	A	T	0.011	-1.726697e-01	1.505667e-01	2.364811e-01	2.521624e-01
-9	Rv0327c	-9	0	A	T	0.068	1.068661e-01	9.155161e-02	2.429088e-01	2.438061e-01
-9	Rv2407	-9	0	A	T	0.477	-1.888176e-01	1.661038e-01	2.291003e-01	2.563377e-01
-9	Rv1245c	-9	0	A	T	0.030	-2.238003e-01	1.893799e-01	2.234506e-01	2.380181e-01
-9	Rv2728c	-9	0	A	T	0.011	-1.352022e-01	1.556508e-01	2.034820e-01	3.855823e-01
-9	Rv2344c	-9	0	A	T	0.010	8.558391e-02	1.660503e-01	2.312742e-01	6.065566e-01
-9	Rv0296c	-9	0	A	T	0.022	1.665703e-01	1.161193e-01	2.037726e-01	1.522320e-01
-9	2698	-9	0	A	T	0.086	2.250086e-02	9.351452e-02	2.785608e-01	8.099802e-01
-9	2696	-9	0	A	T	0.016	-1.670759e-01	1.317393e-01	1.894672e-01	2.054662e-01
-9	2694	-9	0	A	T	0.015	-8.833683e-02	1.473532e-01	1.930399e-01	5.491913e-01
-9	2693	-9	0	A	T	0.499	2.711532e-01	5.408181e-01	2.372030e-01	6.163872e-01
-9	Rv1622c	-9	0	A	T	0.016	7.108897e-02	1.313163e-01	2.214380e-01	5.885685e-01
-9	Rv3483c	-9	0	A	T	0.289	-1.170183e-02	1.171744e-01	2.592358e-01	9.205011e-01
-9	Rv1673c	-9	0	A	T	0.010	6.080613e-01	1.615194e-01	2.346124e-01	1.922611e-04
-9	1225	-9	0	A	T	0.010	-2.359766e-01	1.670473e-01	1.986100e-01	1.585549e-01
-9	Rv2024c	-9	0	A	T	0.494	-1.932643e-01	2.111317e-01	2.590043e-01	3.605570e-01
-9	Rv0484c	-9	0	A	T	0.032	-1.700177e-01	1.824422e-01	2.874480e-01	3.519608e-01
-9	Rv1178	-9	0	A	T	0.029	7.281538e-02	1.921608e-01	2.363276e-01	7.049449e-01
-9	Rv2559c	-9	0	A	T	0.030	-6.476035e-02	1.829027e-01	2.740705e-01	7.234763e-01
-9	Rv2615c	-9	0	A	T	0.152	-1.034905e-02	5.509670e-02	2.383112e-01	8.511036e-01
-9	1143	-9	0	A	T	0.027	2.451124e-01	2.381760e-01	2.341137e-01	3.040548e-01
-9	1140	-9	0	A	T	0.030	-2.585158e-01	1.909956e-01	2.431044e-01	1.766683e-01
-9	1141	-9	0	A	T	0.024	-8.150409e-02	1.508756e-01	2.722096e-01	5.893601e-01
-9	1147	-9	0	A	T	0.035	-9.430489e-02	1.391538e-01	2.696601e-01	4.983590e-01
-9	Rv2458	-9	0	A	T	0.497	3.369202e-01	3.925623e-01	2.318271e-01	3.912726e-01
-9	1148	-9	0	A	T	0.029	-8.279811e-02	1.982925e-01	2.695415e-01	6.765001e-01
-9	Rv2041c	-9	0	A	T	0.027	-2.704373e-01	1.046116e-01	2.744436e-01	1.009284e-02
-9	Rv3434c	-9	0	A	T	0.024	-9.764110e-02	1.074474e-01	2.237390e-01	3.640473e-01
-9	Rv1450c	-9	0	A	T	0.311	7.006981e-02	5.287632e-02	2.940755e-01	1.858866e-01
-9	10	-9	0	A	T	0.015	3.050309e-01	1.443688e-01	1.712166e-01	3.524292e-02
-9	2969	-9	0	A	T	0.056	2.758387e-01	7.118260e-02	2.426223e-01	1.248598e-04
-9	Rv2297	-9	0	A	T	0.010	-5.231572e-01	1.840705e-01	3.519086e-01	4.714549e-03
-9	Rv2296	-9	0	A	T	0.030	5.553609e-02	1.548579e-01	2.540157e-01	7.200673e-01
-9	Rv0805	-9	0	A	T	0.010	1.582190e-01	1.638703e-01	2.230287e-01	3.348813e-01
-9	Rv0533c	-9	0	A	T	0.014	2.696898e-01	1.478114e-01	2.113050e-01	6.882758e-02
-9	Rv0326	-9	0	A	T	0.014	-1.558980e-02	1.451275e-01	2.347720e-01	9.145095e-01
-9	Rv3832c	-9	0	A	T	0.039	4.121632e-02	1.243956e-01	2.343843e-01	7.405698e-01
-9	Rv0324	-9	0	A	T	0.384	-1.823306e-01	1.294429e-01	3.135760e-01	1.597503e-01
-9	Rv0320	-9	0	A	T	0.011	-1.266260e-01	1.548791e-01	2.344769e-01	4.140926e-01
-9	2448	-9	0	A	T	0.011	3.082131e-01	1.631165e-01	2.389224e-01	5.955708e-02
-9	Rv2875	-9	0	A	T	0.028	-1.314679e-01	1.782441e-01	2.938414e-01	4.612145e-01
-9	Rv2874	-9	0	A	T	0.497	-4.332398e-01	3.488017e-01	3.013026e-01	2.149475e-01
-9	381	-9	0	A	T	0.380	-1.430280e-01	1.438357e-01	3.063357e-01	3.206477e-01
-9	385	-9	0	A	T	0.056	3.896898e-03	9.224848e-02	2.379322e-01	9.663260e-01
-9	388	-9	0	A	T	0.010	-2.695976e-01	1.607850e-01	2.258077e-01	9.438492e-02
-9	Rv3469c	-9	0	A	T	0.023	-1.499220e-01	1.769493e-01	2.304996e-01	3.973661e-01
-9	Rv1888c	-9	0	A	T	0.446	-1.728128e-01	1.530737e-01	3.111382e-01	2.596070e-01
-9	Rv1467c	-9	0	A	T	0.028	3.133820e-01	9.876043e-02	2.308630e-01	1.626538e-03
-9	Rv1855c	-9	0	A	T	0.014	1.166573e-01	1.443835e-01	2.204489e-01	4.195973e-01
-9	Rv3332	-9	0	A	T	0.013	-9.771868e-02	1.454046e-01	2.279898e-01	5.019488e-01
-9	Rv2567	-9	0	A	T	0.497	3.369202e-01	3.925623e-01	2.318271e-01	3.912726e-01
-9	2197	-9	0	A	T	0.222	-3.562815e-02	1.012383e-01	2.902047e-01	7.250841e-01
-9	2198	-9	0	A	T	0.010	-5.056077e-03	1.682962e-01	2.306912e-01	9.760482e-01
-9	Rv3475	-9	0	A	T	0.011	-8.360427e-02	1.974408e-01	2.423924e-01	6.722061e-01
-9	Rv3478	-9	0	A	T	0.376	-1.307032e-01	8.244279e-02	2.561263e-01	1.136841e-01
-9	Rv3479	-9	0	A	T	0.499	2.711532e-01	5.408181e-01	2.372030e-01	6.163872e-01
-9	167	-9	0	A	T	0.028	-1.016103e-01	2.362569e-01	2.893091e-01	6.673704e-01
-9	161	-9	0	A	T	0.014	9.344431e-02	1.807687e-01	2.547008e-01	6.054975e-01
-9	Rv0823c	-9	0	A	T	0.315	1.419455e-01	1.047134e-01	2.690603e-01	1.760172e-01
-9	Rv0273c	-9	0	A	T	0.015	-1.124289e-01	1.387872e-01	2.717613e-01	4.183839e-01
-9	Rv2896c	-9	0	A	T	0.038	-2.846179e-01	1.039020e-01	1.039543e-01	6.437591e-03
-9	Rv2329c	-9	0	A	T	0.041	-4.174428e-02	1.156196e-01	2.543985e-01	7.182573e-01
-9	Rv2821c	-9	0	A	T	0.028	-8.174749e-02	1.259850e-01	2.712254e-01	5.168035e-01
-9	2737	-9	0	A	T	0.051	-1.088188e-01	1.467306e-01	2.890414e-01	4.587585e-01
-9	Rv2512c	-9	0	A	T	0.457	-1.238878e-01	1.114722e-01	2.228057e-01	2.670849e-01
-9	Rv0676c	-9	0	A	T	0.499	3.244905e-01	5.111983e-01	2.359291e-01	5.259515e-01
-9	Rv3008	-9	0	A	T	0.015	-2.635039e-02	1.326288e-01	2.267101e-01	8.426176e-01
-9	Rv1902c	-9	0	A	T	0.015	2.565919e-01	1.347230e-01	2.709071e-01	5.756348e-02
-9	Rv3312c	-9	0	A	T	0.010	-1.197705e-01	1.627924e-01	2.476920e-01	4.623368e-01
-9	Rv0790c	-9	0	A	T	0.016	7.106353e-02	1.612045e-01	2.496550e-01	6.595796e-01
-9	804	-9	0	A	T	0.014	-1.212915e-01	1.410933e-01	2.160711e-01	3.905034e-01
-9	Rv3378c	-9	0	A	T	0.033	-5.701319e-02	1.142825e-01	2.644523e-01	6.181434e-01
-9	Rv2203	-9	0	A	T	0.011	-6.887024e-02	1.819624e-01	2.540833e-01	7.052739e-01
-9	1777	-9	0	A	T	0.085	-1.135634e-02	7.573148e-02	2.365154e-01	8.808768e-01
-9	Rv2207	-9	0	A	T	0.011	9.564830e-02	1.937530e-01	2.766182e-01	6.218213e-01
-9	Rv2208	-9	0	A	T	0.027	2.385429e-01	2.365868e-01	2.294851e-01	3.139461e-01
-9	Rv2209	-9	0	A	T	0.046	-2.109115e-01	1.085815e-01	2.178968e-01	5.279959e-02
-9	Rv3915	-9	0	A	T	0.027	-3.484488e-02	1.089932e-01	2.297891e-01	7.493674e-01
-9	Rv3911	-9	0	A	T	0.499	2.711532e-01	5.408181e-01	2.372030e-01	6.163872e-01
-9	Rv3910	-9	0	A	T	0.086	-3.872102e-02	7.806265e-02	2.377698e-01	6.201541e-01
-9	Rv3913	-9	0	A	T	0.014	6.929975e-04	1.437542e-01	2.311342e-01	9.961561e-01
-9	Rv3912	-9	0	A	T	0.024	3.031176e-04	1.165093e-01	2.337302e-01	9.979255e-01
-9	1550	-9	0	A	T	0.010	2.745331e-01	1.691740e-01	2.244633e-01	1.054372e-01
-9	1554	-9	0	A	T	0.042	-4.147750e-02	1.237140e-01	2.357188e-01	7.376009e-01
-9	3032	-9	0	A	T	0.019	-1.980598e-01	1.485878e-01	2.456766e-01	1.833211e-01
-9	Rv3125c	-9	0	A	T	0.043	1.845021e-02	1.062549e-01	2.489512e-01	8.622369e-01
-9	Rv1896c	-9	0	A	T	0.014	-1.696643e-01	1.418189e-01	2.127923e-01	2.322833e-01
-9	Rv2078	-9	0	A	T	0.477	-9.393758e-02	1.504785e-01	2.317128e-01	5.328196e-01
-9	Rv1069c	-9	0	A	T	0.056	2.997702e-01	8.865060e-02	1.759892e-01	7.932673e-04
-9	Rv1034c	-9	0	A	T	0.025	-1.895192e-01	1.334821e-01	2.073335e-01	1.564559e-01
-9	Rv2696c	-9	0	A	T	0.042	-2.388521e-01	9.564737e-02	9.843109e-02	1.292557e-02
-9	Rv3649	-9	0	A	T	0.333	-1.149419e-02	1.302539e-01	2.620981e-01	9.297273e-01
-9	Rv3645	-9	0	A	T	0.041	2.664019e-01	1.188946e-01	2.453710e-01	2.560634e-02
-9	Rv1518	-9	0	A	T	0.053	-8.939593e-02	1.030135e-01	2.298996e-01	3.860289e-01
-9	Rv1517	-9	0	A	T	0.378	-1.041872e-01	1.258096e-01	2.870640e-01	4.080975e-01
-9	Rv1512	-9	0	A	T	0.015	1.233195e-01	1.322203e-01	2.337719e-01	3.515567e-01
-9	Rv1511	-9	0	A	T	0.013	-1.943151e-01	1.458716e-01	2.369035e-01	1.836003e-01
-9	Rv1510	-9	0	A	T	0.011	2.122053e-01	1.584917e-01	2.589820e-01	1.813757e-01
-9	Rv1444c	-9	0	A	T	0.019	-9.640414e-02	1.202471e-01	2.190638e-01	4.232011e-01
-9	Rv0178	-9	0	A	T	0.043	-2.454248e-01	9.373615e-02	9.266749e-02	9.179786e-03
-9	Rv2777c	-9	0	A	T	0.048	7.562434e-02	1.036032e-01	2.154198e-01	4.658605e-01
-9	Rv0172	-9	0	A	T	0.341	7.299350e-02	1.053462e-01	3.076069e-01	4.887870e-01
-9	Rv0173	-9	0	A	T	0.041	-2.196010e-01	1.228892e-01	2.043355e-01	7.471071e-02
-9	Rv0170	-9	0	A	T	0.038	9.816640e-02	1.163731e-01	2.528661e-01	3.994349e-01
-9	Rv0171	-9	0	A	T	0.022	-1.577551e-01	1.199170e-01	1.837013e-01	1.890969e-01
-9	Rv0176	-9	0	A	T	0.037	-1.356804e-01	1.450880e-01	2.466291e-01	3.502806e-01
-9	Rv0174	-9	0	A	T	0.499	3.244905e-01	5.111983e-01	2.359291e-01	5.259515e-01
-9	Rv0175	-9	0	A	T	0.090	-1.307773e-01	8.770069e-02	1.763176e-01	1.367172e-01
-9	Rv2360c	-9	0	A	T	0.380	-1.386899e-01	1.389940e-01	3.084813e-01	3.189843e-01
-9	Rv3220c	-9	0	A	T	0.319	2.795212e-03	1.365804e-01	2.752125e-01	9.836823e-01
-9	Rv3457c	-9	0	A	T	0.025	-1.129128e-01	1.058470e-01	2.336521e-01	2.867375e-01
-9	228	-9	0	A	T	0.019	-2.141407e-01	1.342793e-01	1.774421e-01	1.115740e-01
-9	227	-9	0	A	T	0.271	4.026674e-02	7.333647e-02	2.365385e-01	5.832704e-01
-9	226	-9	0	A	T	0.052	5.354939e-02	1.159068e-01	2.194335e-01	6.443343e-01
-9	Rv0962c	-9	0	A	T	0.499	1.852016e-01	4.479387e-01	2.241157e-01	6.795003e-01
-9	222	-9	0	A	T	0.013	-1.743503e-01	1.803114e-01	2.214054e-01	3.341687e-01
-9	Rv3595c	-9	0	A	T	0.023	1.008182e-01	1.088822e-01	2.465768e-01	3.550464e-01
-9	Rv2999	-9	0	A	T	0.499	2.711532e-01	5.408181e-01	2.372030e-01	6.163872e-01
-9	Rv2997	-9	0	A	T	0.028	3.380000e-01	1.079278e-01	3.195739e-01	1.867901e-03
-9	Rv2994	-9	0	A	T	0.086	1.414926e-01	8.548632e-02	2.035464e-01	9.869262e-02
-9	Rv3920c	-9	0	A	T	0.016	-9.873983e-02	1.306341e-01	2.376466e-01	4.501919e-01
-9	Rv0329c	-9	0	A	T	0.016	-2.973272e-02	1.473519e-01	2.386714e-01	8.401928e-01
-9	Rv0155	-9	0	A	T	0.013	6.019418e-02	1.484722e-01	2.269154e-01	6.853865e-01
-9	Rv0624	-9	0	A	T	0.010	-1.565321e-01	1.654552e-01	2.112103e-01	3.446946e-01
-9	2506	-9	0	A	T	0.499	2.711532e-01	5.408181e-01	2.372030e-01	6.163872e-01
-9	Rv2346c	-9	0	A	T	0.305	9.686260e-02	9.770449e-02	2.735371e-01	3.221085e-01
-9	650	-9	0	A	T	0.053	1.161327e-01	1.388346e-01	2.838855e-01	4.033920e-01
-9	Rv1204c	-9	0	A	T	0.041	5.973401e-02	1.206904e-01	2.208986e-01	6.209221e-01
-9	Rv1992c	-9	0	A	T	0.047	-2.914467e-02	9.395408e-02	2.269501e-01	7.565724e-01
-9	Rv1675c	-9	0	A	T	0.035	-1.294985e-01	1.494891e-01	2.897334e-01	3.868685e-01
-9	1524	-9	0	A	T	0.024	-1.540941e-01	1.433269e-01	2.620640e-01	2.829794e-01
-9	Rv2036	-9	0	A	T	0.032	1.452016e-02	1.653410e-01	2.425604e-01	9.300649e-01
-9	Rv2495c	-9	0	A	T	0.499	2.711532e-01	5.408181e-01	2.372030e-01	6.163872e-01
-9	Rv2112c	-9	0	A	T	0.070	-2.155158e-02	8.010124e-02	2.502530e-01	7.880292e-01
-9	Rv2030c	-9	0	A	T	0.030	-2.073255e-01	1.001772e-01	3.018233e-01	3.914405e-02
-9	Rv0399c	-9	0	A	T	0.037	6.571738e-02	1.085725e-01	2.934965e-01	5.453384e-01
-9	Rv2316	-9	0	A	T	0.380	-1.386899e-01	1.389940e-01	3.084813e-01	3.189843e-01
-9	Rv2047c	-9	0	A	T	0.303	-1.169550e-01	1.290450e-01	2.693728e-01	3.653261e-01
-9	Rv2437	-9	0	A	T	0.295	-2.484553e-02	1.316856e-01	2.608637e-01	8.504465e-01
-9	Rv2436	-9	0	A	T	0.497	3.369202e-01	3.925623e-01	2.318271e-01	3.912726e-01
-9	Rv2038c	-9	0	A	T	0.037	-2.737415e-01	1.620596e-01	2.042974e-01	9.198548e-02
-9	Rv3436c	-9	0	A	T	0.011	1.389640e-01	1.577829e-01	2.304140e-01	3.790027e-01
-9	Rv1075c	-9	0	A	T	0.065	-5.497039e-02	1.014366e-01	2.261118e-01	5.881817e-01
-9	Rv3714c	-9	0	A	T	0.024	-2.998057e-01	1.095239e-01	2.687695e-01	6.474886e-03
-9	Rv2797c	-9	0	A	T	0.041	-3.101165e-02	1.030776e-01	2.396902e-01	7.636825e-01
-9	Rv1166	-9	0	A	T	0.034	-1.635829e-01	1.012047e-01	2.868926e-01	1.068196e-01
-9	Rv1164	-9	0	A	T	0.011	4.670753e-02	1.507604e-01	2.311880e-01	7.568674e-01
-9	Rv1165	-9	0	A	T	0.014	-1.211009e-01	1.401754e-01	2.406940e-01	3.881566e-01
-9	Rv1162	-9	0	A	T	0.054	-1.232431e-01	1.336552e-01	2.878655e-01	3.570436e-01
-9	Rv1163	-9	0	A	T	0.211	1.351300e-01	8.775838e-02	2.567568e-01	1.244150e-01
-9	Rv1160	-9	0	A	T	0.219	-2.365527e-02	9.556807e-02	2.763160e-01	8.046330e-01
-9	Rv1161	-9	0	A	T	0.028	2.127145e-02	1.027617e-01	2.346445e-01	8.361188e-01
-9	Rv3509c	-9	0	A	T	0.020	-2.304106e-01	1.148169e-01	2.170440e-01	4.545917e-02
-9	Rv0341	-9	0	A	T	0.053	5.743978e-02	8.970790e-02	2.310519e-01	5.223520e-01
-9	Rv0343	-9	0	A	T	0.013	-2.049652e-02	1.450445e-01	2.304733e-01	8.876959e-01
-9	Rv0342	-9	0	A	T	0.047	1.077772e-01	1.065242e-01	1.875837e-01	3.122744e-01
-9	Rv2438c	-9	0	A	T	0.072	-6.131983e-02	9.312089e-02	2.549010e-01	5.106044e-01
-9	Rv0162c	-9	0	A	T	0.028	1.474060e-01	1.071810e-01	1.855109e-01	1.698219e-01
-9	Rv2853	-9	0	A	T	0.416	-4.293246e-02	6.838892e-02	2.144587e-01	5.305197e-01
-9	Rv2856	-9	0	A	T	0.019	3.329766e-01	1.259661e-01	1.430132e-01	8.536627e-03
-9	Rv2855	-9	0	A	T	0.022	-1.786520e-01	1.176593e-01	2.209535e-01	1.297216e-01
-9	Rv2854	-9	0	A	T	0.061	-8.722225e-02	1.067529e-01	2.482092e-01	4.143958e-01
-9	Rv3339c	-9	0	A	T	0.025	5.982825e-03	1.085634e-01	2.316445e-01	9.560796e-01
-9	Rv0943c	-9	0	A	T	0.043	-4.219368e-02	1.087395e-01	2.417326e-01	6.982074e-01
-9	Rv0400c	-9	0	A	T	0.046	-1.278967e-01	1.024333e-01	2.801631e-01	2.125602e-01
-9	Rv3451	-9	0	A	T	0.097	-1.916990e-01	1.228488e-01	3.174222e-01	1.194594e-01
-9	Rv3452	-9	0	A	T	0.011	-8.088319e-02	1.522075e-01	2.321312e-01	5.954412e-01
-9	Rv3453	-9	0	A	T	0.378	-1.293899e-01	1.457012e-01	3.095332e-01	3.750572e-01
-9	Rv3454	-9	0	A	T	0.042	-3.018731e-02	8.521170e-02	2.177797e-01	7.233321e-01
-9	Rv0271c	-9	0	A	T	0.047	1.071636e-01	9.661813e-02	1.926573e-01	2.680455e-01
-9	Rv0874c	-9	0	A	T	0.304	-1.963336e-02	1.332491e-01	2.692330e-01	8.829366e-01
-9	Rv2823c	-9	0	A	T	0.424	1.553296e-01	7.365749e-02	2.381382e-01	3.559320e-02
-9	Rv1630	-9	0	A	T	0.038	2.169031e-02	9.592415e-02	2.228927e-01	8.212261e-01
-9	2710	-9	0	A	T	0.025	8.894530e-02	2.476689e-01	2.433538e-01	7.196908e-01
-9	2719	-9	0	A	T	0.042	5.437199e-02	1.190160e-01	2.239650e-01	6.480341e-01
-9	Rv3063	-9	0	A	T	0.497	3.369202e-01	3.925623e-01	2.318271e-01	3.912726e-01
-9	Rv3062	-9	0	A	T	0.497	3.369202e-01	3.925623e-01	2.318271e-01	3.912726e-01
-9	Rv1900c	-9	0	A	T	0.481	-7.661906e-02	1.699112e-01	2.408879e-01	6.522844e-01
-9	Rv3201c	-9	0	A	T	0.300	-5.883179e-02	1.022114e-01	2.629978e-01	5.652223e-01
-9	Rv2712c	-9	0	A	T	0.239	-4.350821e-02	7.800162e-02	2.590319e-01	5.773081e-01
-9	Rv2381c	-9	0	A	T	0.018	1.184466e-01	1.228719e-01	2.368026e-01	3.356468e-01
-9	824	-9	0	A	T	0.015	-2.632829e-01	1.397214e-01	2.587252e-01	6.025650e-02
-9	820	-9	0	A	T	0.375	-1.177509e-01	1.415785e-01	2.963198e-01	4.060832e-01
-9	Rv2124c	-9	0	A	T	0.105	-4.713957e-02	6.173182e-02	2.556903e-01	4.455527e-01
-9	1713	-9	0	A	T	0.019	4.236882e-03	1.215082e-01	2.303737e-01	9.722018e-01
-9	Rv1736c	-9	0	A	T	0.043	-1.130516e-01	1.144934e-01	2.745692e-01	3.240503e-01
-9	1714	-9	0	A	T	0.019	3.396739e-01	1.319287e-01	2.546285e-01	1.039841e-02
-9	Rv2226	-9	0	A	T	0.484	-3.478086e-02	2.065065e-01	2.635531e-01	8.663356e-01
-9	Rv2227	-9	0	A	T	0.044	-5.837599e-02	1.113804e-01	2.520170e-01	6.004949e-01
-9	Rv2220	-9	0	A	T	0.010	-1.959633e-01	2.448736e-01	2.318369e-01	4.240418e-01
-9	Rv3041c	-9	0	A	T	0.014	6.841383e-02	1.470142e-01	2.279835e-01	6.419349e-01
-9	Rv0215c	-9	0	A	T	0.035	8.076517e-02	1.436924e-01	2.191907e-01	5.743887e-01
-9	Rv2088	-9	0	A	T	0.296	9.699621e-02	9.402114e-02	2.665993e-01	3.028740e-01
-9	3012	-9	0	A	T	0.015	-2.188584e-01	1.367890e-01	2.334972e-01	1.104085e-01
-9	Rv2082	-9	0	A	T	0.494	3.141477e-01	2.195735e-01	2.156743e-01	1.533058e-01
-9	Rv2083	-9	0	A	T	0.499	2.711532e-01	5.408181e-01	2.372030e-01	6.163872e-01
-9	Rv2084	-9	0	A	T	0.325	8.657945e-02	1.074450e-01	2.743328e-01	4.208438e-01
-9	Rv2004c	-9	0	A	T	0.010	6.278316e-02	1.589524e-01	2.249308e-01	6.930713e-01
-9	Rv1758	-9	0	A	T	0.087	2.302672e-04	8.910657e-02	2.402713e-01	9.979394e-01
-9	Rv1751	-9	0	A	T	0.013	1.597575e-01	1.588748e-01	1.811934e-01	3.152480e-01
-9	Rv3667	-9	0	A	T	0.025	4.489871e-02	1.050307e-01	2.398417e-01	6.692626e-01
-9	Rv0482	-9	0	A	T	0.025	-7.940616e-02	1.186764e-01	2.242904e-01	5.038259e-01
-9	Rv0483	-9	0	A	T	0.010	-5.361363e-02	1.626210e-01	2.262581e-01	7.418140e-01
-9	Rv0486	-9	0	A	T	0.244	5.640509e-03	8.797962e-02	2.602601e-01	9.489140e-01
-9	Rv0487	-9	0	A	T	0.022	-6.188200e-02	1.183093e-01	2.399620e-01	6.012323e-01
-9	Rv0485	-9	0	A	T	0.015	6.821867e-02	1.338330e-01	2.434261e-01	6.105269e-01
-9	Rv1032c	-9	0	A	T	0.038	5.570831e-02	1.289303e-01	2.336465e-01	6.659196e-01
-9	Rv3350c	-9	0	A	T	0.414	3.878806e-02	8.809014e-02	2.627907e-01	6.599457e-01
-9	Rv2694c	-9	0	A	T	0.027	-1.724664e-01	1.668343e-01	3.213006e-01	3.018848e-01
-9	11	-9	0	A	T	0.020	-5.236373e-02	1.157123e-01	2.291690e-01	6.511341e-01
-9	Rv1286	-9	0	A	T	0.051	-5.515634e-02	9.727928e-02	2.117519e-01	5.710449e-01
-9	Rv1285	-9	0	A	T	0.010	2.207610e-01	1.593147e-01	2.167560e-01	1.666269e-01
-9	16	-9	0	A	T	0.294	-8.959336e-02	1.539947e-01	2.733318e-01	5.610383e-01
-9	19	-9	0	A	T	0.092	6.571525e-02	7.903898e-02	2.001159e-01	4.062365e-01
-9	18	-9	0	A	T	0.496	3.344344e-01	2.785258e-01	2.202516e-01	2.305790e-01
-9	Rv1289	-9	0	A	T	0.019	1.671955e-01	1.236758e-01	2.223569e-01	1.771896e-01
-9	Rv1288	-9	0	A	T	0.085	-2.548214e-02	7.070123e-02	2.290169e-01	7.187267e-01
-9	Rv1225c	-9	0	A	T	0.294	1.088365e-02	1.527365e-01	2.767630e-01	9.432289e-01
-9	Rv1571	-9	0	A	T	0.029	-1.464062e-01	1.671251e-01	2.876152e-01	3.815502e-01
-9	Rv1570	-9	0	A	T	0.499	2.711532e-01	5.408181e-01	2.372030e-01	6.163872e-01
-9	Rv1575	-9	0	A	T	0.092	1.354248e-01	8.437304e-02	2.695864e-01	1.092813e-01
-9	Rv3593	-9	0	A	T	0.499	2.711532e-01	5.408181e-01	2.372030e-01	6.163872e-01
-9	Rv2771c	-9	0	A	T	0.497	3.369202e-01	3.925623e-01	2.318271e-01	3.912726e-01
-9	Rv3594	-9	0	A	T	0.020	2.236732e-01	1.185547e-01	2.058192e-01	5.994213e-02
-9	Rv2839c	-9	0	A	T	0.028	-1.482623e-02	1.244576e-01	2.467080e-01	9.052358e-01
-9	Rv2366c	-9	0	A	T	0.224	-2.771937e-02	9.447495e-02	2.778124e-01	7.693679e-01
-9	Rv0427c	-9	0	A	T	0.011	1.120564e-01	1.512218e-01	2.212198e-01	4.591321e-01
-9	Rv2962c	-9	0	A	T	0.049	1.082413e-01	1.050803e-01	1.619838e-01	3.036051e-01
-9	Rv0776c	-9	0	A	T	0.024	-9.678262e-03	1.236389e-01	2.332218e-01	9.376464e-01
-9	Rv0627	-9	0	A	T	0.024	-2.173709e-01	1.699017e-01	2.514367e-01	2.015140e-01
-9	Rv0157	-9	0	A	T	0.014	-4.157400e-02	1.404945e-01	2.321213e-01	7.674536e-01
-9	Rv0622	-9	0	A	T	0.032	-2.375809e-02	1.135374e-01	2.526544e-01	8.343588e-01
-9	Rv0620	-9	0	A	T	0.335	-2.152683e-01	1.274701e-01	2.993139e-01	9.205587e-02
-9	Rv0621	-9	0	A	T	0.037	-4.375841e-02	1.390691e-01	2.525757e-01	7.531926e-01
-9	Rv0158	-9	0	A	T	0.033	2.358874e-01	1.425632e-01	3.154364e-01	9.880075e-02
-9	Rv2228c	-9	0	A	T	0.013	5.842062e-02	1.468788e-01	2.416791e-01	6.910325e-01
-9	Rv2462c	-9	0	A	T	0.033	2.954073e-01	1.546447e-01	2.036698e-01	5.683092e-02
-9	2526	-9	0	A	T	0.049	-1.024766e-01	1.589496e-01	2.908660e-01	5.194907e-01
-9	2520	-9	0	A	T	0.054	-6.220582e-02	1.208276e-01	2.408356e-01	6.069604e-01
-9	2528	-9	0	A	T	0.016	-3.691720e-01	1.378160e-01	3.107581e-01	7.700440e-03
-9	Rv0372c	-9	0	A	T	0.015	5.966298e-03	1.471824e-01	2.408990e-01	9.676858e-01
-9	921	-9	0	A	T	0.384	-7.267151e-02	1.212836e-01	2.662326e-01	5.493936e-01
-9	922	-9	0	A	T	0.199	-2.506666e-02	7.382738e-02	2.481448e-01	7.343914e-01
-9	925	-9	0	A	T	0.014	-3.850092e-02	1.661360e-01	2.284051e-01	8.168580e-01
-9	Rv2508c	-9	0	A	T	0.032	2.047814e-01	1.004780e-01	2.473807e-01	4.221182e-02
-9	Rv0760c	-9	0	A	T	0.019	9.789968e-02	1.261451e-01	2.101441e-01	4.381638e-01
-9	Rv1949c	-9	0	A	T	0.046	1.949561e-01	1.180579e-01	2.280403e-01	9.946373e-02
-9	784	-9	0	A	T	0.046	-2.038216e-01	1.790840e-01	3.112554e-01	2.557580e-01
-9	786	-9	0	A	T	0.206	5.744623e-02	9.398640e-02	2.490791e-01	5.414083e-01
-9	Rv3007c	-9	0	A	T	0.032	2.426348e-01	1.538536e-01	2.056844e-01	1.155888e-01
-9	Rv0181c	-9	0	A	T	0.062	4.806419e-03	1.082588e-01	2.463168e-01	9.646101e-01
-9	Rv0154c	-9	0	A	T	0.023	-2.883938e-01	1.184024e-01	3.088234e-01	1.530629e-02
-9	Rv2045c	-9	0	A	T	0.027	-1.896164e-01	1.058187e-01	2.587772e-01	7.391820e-02
-9	Rv2748c	-9	0	A	T	0.043	7.619148e-02	1.090290e-01	2.099687e-01	4.850787e-01
-9	405	-9	0	A	T	0.034	-5.146144e-02	1.257706e-01	2.570636e-01	6.826385e-01
-9	Rv3716c	-9	0	A	T	0.035	-7.734825e-02	1.370072e-01	2.650869e-01	5.726979e-01
-9	Rv1401	-9	0	A	T	0.013	2.933399e-01	1.421934e-01	2.207656e-01	3.977252e-02
-9	Rv2067c	-9	0	A	T	0.066	-3.762359e-02	1.092573e-01	2.450365e-01	7.307615e-01
-9	1102	-9	0	A	T	0.010	7.618670e-02	1.621677e-01	2.290111e-01	6.387572e-01
-9	Rv2143	-9	0	A	T	0.015	2.729228e-01	1.330219e-01	1.903886e-01	4.085974e-02
-9	1101	-9	0	A	T	0.013	8.512506e-02	1.618951e-01	2.433669e-01	5.993211e-01
-9	Rv1140	-9	0	A	T	0.039	-3.784019e-02	1.152831e-01	2.683456e-01	7.429073e-01
-9	Rv1143	-9	0	A	T	0.028	-6.912976e-02	2.204113e-01	2.737652e-01	7.539610e-01
-9	Rv1144	-9	0	A	T	0.018	-2.913491e-01	1.368693e-01	2.010208e-01	3.390323e-02
-9	Rv1145	-9	0	A	T	0.342	1.088173e-01	1.276228e-01	2.691503e-01	3.943740e-01
-9	Rv1146	-9	0	A	T	0.013	-1.040701e-01	1.511736e-01	2.299156e-01	4.915978e-01
-9	1720	-9	0	A	T	0.027	-4.099337e-02	2.478945e-01	2.746945e-01	8.687408e-01
-9	Rv1186c	-9	0	A	T	0.499	2.711532e-01	5.408181e-01	2.372030e-01	6.163872e-01
-9	Rv0818	-9	0	A	T	0.028	-1.348041e-01	2.383363e-01	3.033481e-01	5.719855e-01
-9	Rv0362	-9	0	A	T	0.029	1.233327e-01	1.122102e-01	2.238093e-01	2.723878e-01
-9	Rv0160c	-9	0	A	T	0.049	1.136029e-02	1.105057e-01	2.419441e-01	9.181720e-01
-9	Rv0551c	-9	0	A	T	0.016	-1.300702e-01	1.552960e-01	2.139351e-01	4.027854e-01
-9	Rv3430c	-9	0	A	T	0.022	-1.680111e-02	1.132849e-01	2.316272e-01	8.821753e-01
-9	Rv2150c	-9	0	A	T	0.010	-2.900591e-02	1.638044e-01	2.321136e-01	8.595395e-01
-9	Rv0402c	-9	0	A	T	0.056	1.955875e-01	7.662866e-02	2.384009e-01	1.107546e-02
-9	Rv3901c	-9	0	A	T	0.061	-1.515470e-01	1.167573e-01	3.207461e-01	1.950602e-01
-9	Rv0439c	-9	0	A	T	0.010	9.917955e-02	1.625542e-01	2.363084e-01	5.421269e-01
-9	Rv0277c	-9	0	A	T	0.027	-6.979507e-02	1.101154e-01	2.574552e-01	5.265569e-01
-9	Rv0876c	-9	0	A	T	0.010	1.344902e-01	1.654005e-01	2.499569e-01	4.166425e-01
-9	2779	-9	0	A	T	0.294	-1.605418e-02	1.786946e-01	2.896884e-01	9.284590e-01
-9	Rv1127c	-9	0	A	T	0.386	1.043911e-01	1.188647e-01	2.778628e-01	3.803530e-01
-9	Rv0355c	-9	0	A	T	0.451	-6.995526e-02	9.040102e-02	2.447513e-01	4.394950e-01
-9	2770	-9	0	A	T	0.295	-1.687714e-01	1.554206e-01	2.895780e-01	2.781883e-01
-9	2772	-9	0	A	T	0.049	1.501602e-01	1.588482e-01	2.230343e-01	3.450835e-01
-9	Rv2516c	-9	0	A	T	0.303	-4.449447e-02	1.275818e-01	2.615281e-01	7.274619e-01
-9	Rv3044	-9	0	A	T	0.044	-3.285144e-02	1.161580e-01	2.308691e-01	7.774662e-01
-9	Rv2188c	-9	0	A	T	0.046	-6.041625e-02	1.049955e-01	2.538386e-01	5.653384e-01
-9	Rv2383c	-9	0	A	T	0.323	5.451804e-02	1.029489e-01	2.650734e-01	5.967132e-01
-9	Rv1393c	-9	0	A	T	0.016	-1.913989e-01	1.268795e-01	2.484042e-01	1.322278e-01
-9	845	-9	0	A	T	0.010	-8.113625e-02	1.631314e-01	2.331465e-01	6.192081e-01
-9	844	-9	0	A	T	0.051	-1.497097e-01	1.048829e-01	2.161764e-01	1.542592e-01
-9	841	-9	0	A	T	0.010	-3.646405e-01	1.723701e-01	2.269696e-01	3.502018e-02
-9	840	-9	0	A	T	0.305	-1.056292e-01	1.233555e-01	2.497240e-01	3.923544e-01
-9	Rv3862c	-9	0	A	T	0.052	1.061834e-01	8.828665e-02	2.183995e-01	2.298118e-01
-9	Rv1730c	-9	0	A	T	0.352	-7.498554e-02	1.196280e-01	2.679914e-01	5.311393e-01
-9	1733	-9	0	A	T	0.032	1.550401e-01	1.283764e-01	2.122171e-01	2.278893e-01
-9	1736	-9	0	A	T	0.325	-6.938190e-02	1.719629e-01	2.930559e-01	6.868218e-01
-9	Rv0217c	-9	0	A	T	0.035	7.251396e-03	1.434606e-01	2.409389e-01	9.597128e-01
-9	Rv3043c	-9	0	A	T	0.016	1.036411e-01	1.520922e-01	2.013932e-01	4.959970e-01
-9	1594	-9	0	A	T	0.499	2.711532e-01	5.408181e-01	2.372030e-01	6.163872e-01
-9	1597	-9	0	A	T	0.472	8.385158e-02	1.265272e-01	2.837482e-01	5.079011e-01
-9	Rv2627c	-9	0	A	T	0.496	1.107177e-03	2.861098e-01	2.361074e-01	9.969143e-01
-9	2402	-9	0	A	T	0.011	1.359808e-01	1.556379e-01	2.093902e-01	3.828152e-01
-9	Rv3856c	-9	0	A	T	0.011	1.176229e-01	1.935677e-01	2.803962e-01	5.437653e-01
-9	Rv0609A	-9	0	A	T	0.016	9.545814e-02	1.615515e-01	2.576462e-01	5.549381e-01
-9	Rv1777	-9	0	A	T	0.024	1.838848e-01	1.400410e-01	3.208055e-01	1.899229e-01
-9	Rv1775	-9	0	A	T	0.282	-1.279335e-02	1.358845e-01	2.680349e-01	9.250390e-01
-9	Rv1774	-9	0	A	T	0.038	-3.475106e-02	9.083229e-02	2.300609e-01	7.022344e-01
-9	Rv1771	-9	0	A	T	0.049	-2.444596e-01	1.135821e-01	1.892409e-01	3.198429e-02
-9	Rv1770	-9	0	A	T	0.020	-7.228957e-02	1.185260e-01	2.297356e-01	5.422773e-01
-9	Rv0813c	-9	0	A	T	0.013	-5.097616e-01	1.657344e-01	3.352223e-01	2.246402e-03
-9	Rv2601	-9	0	A	T	0.035	-8.661636e-02	9.445832e-02	2.259423e-01	3.597157e-01
-9	Rv2608	-9	0	A	T	0.022	-7.057614e-02	1.158985e-01	2.330884e-01	5.429109e-01
-9	489	-9	0	A	T	0.018	-2.949709e-01	2.870758e-01	2.709721e-01	3.048162e-01
-9	485	-9	0	A	T	0.010	-2.186500e-01	1.639500e-01	2.298584e-01	1.830949e-01
-9	Rv1553	-9	0	A	T	0.046	3.694284e-02	1.029375e-01	2.304554e-01	7.198729e-01
-9	Rv1552	-9	0	A	T	0.062	2.670022e-02	9.495311e-02	2.382089e-01	7.787098e-01
-9	Rv1551	-9	0	A	T	0.346	-6.190560e-02	1.029045e-01	2.602606e-01	5.477984e-01
-9	Rv1550	-9	0	A	T	0.042	-4.920887e-02	1.181144e-01	2.576190e-01	6.771836e-01
[truncated: 1,266 more rows]
