# Supplementary material for: GWAS for quantitative resistance phenotypes in Mycobacterium tuberculosis reveals resistance genes and regulatory regions
Source: Nat Commun. 2019 May 13;10:2128. doi: 10.1038/s41467-019-10110-6 (PMC6513847; doi:10.1038/s41467-019-10110-6)
Supplement: Supplementary file 12 — Source Data [file 41467_2019_10110_MOESM12_ESM.zip › 9-Source Data Folder/gene_inh.assoc.txt]

chr	rs	ps	n_miss	allele1	allele0	af	beta	se	l_remle	p_wald
-9	Rv0001	-9	0	A	T	0.071	7.367857e+01	3.384798e+01	2.779136e+00	2.966174e-02
-9	Rv0002	-9	0	A	T	0.010	7.031218e+01	6.676996e+01	2.776836e+00	2.924947e-01
-9	Rv0003	-9	0	A	T	0.499	-9.300740e+00	3.554915e+02	2.759950e+00	9.791309e-01
-9	Rv0005	-9	0	A	T	0.045	1.028326e+02	4.665401e+01	2.789295e+00	2.767169e-02
-9	Rv0006	-9	0	A	T	0.045	1.018395e+02	3.296143e+01	2.681612e+00	2.042354e-03
-9	Rv0007	-9	0	A	T	0.010	-4.554688e+01	6.690333e+01	2.746360e+00	4.961163e-01
-9	Rv0008c	-9	0	A	T	0.498	-3.971402e+01	2.844952e+02	2.762538e+00	8.889998e-01
-9	Rv0010c	-9	0	A	T	0.024	4.933780e+01	7.115790e+01	2.756805e+00	4.881980e-01
-9	Rv0012	-9	0	A	T	0.499	5.238136e+02	6.184135e+02	2.754426e+00	3.971206e-01
-9	Rv0013	-9	0	A	T	0.079	-4.393569e+01	9.067617e+01	2.750200e+00	6.280808e-01
-9	Rv0014c	-9	0	A	T	0.086	-9.810288e+01	5.225249e+01	2.742860e+00	6.065522e-02
-9	Rv0015c	-9	0	A	T	0.179	1.861548e+02	6.682919e+01	2.646863e+00	5.414246e-03
-9	Rv0017c	-9	0	A	T	0.010	3.670685e+01	6.753470e+01	2.756135e+00	5.868521e-01
-9	Rv0018c	-9	0	A	T	0.487	4.111030e+01	8.454150e+01	2.757163e+00	6.268474e-01
-9	Rv0020c	-9	0	A	T	0.016	-8.925324e+01	5.734929e+01	2.717372e+00	1.198548e-01
-9	Rv0021c	-9	0	A	T	0.061	-1.528425e+02	5.596264e+01	2.714121e+00	6.388578e-03
-9	Rv0023	-9	0	A	T	0.020	5.198521e+01	7.851609e+01	2.761660e+00	5.080158e-01
-9	Rv0024	-9	0	A	T	0.059	-2.834720e+01	8.991531e+01	2.747135e+00	7.526059e-01
-9	Rv0025	-9	0	A	T	0.158	-1.625715e+01	1.039361e+02	2.755628e+00	8.757280e-01
-9	Rv0026	-9	0	A	T	0.180	2.262563e+01	6.168340e+01	2.755367e+00	7.138204e-01
-9	Rv0029	-9	0	A	T	0.030	-7.940343e+01	4.422116e+01	2.751353e+00	7.276860e-02
-9	Rv0030	-9	0	A	T	0.195	-6.579630e+00	7.447289e+01	2.752036e+00	9.296114e-01
-9	Rv0032	-9	0	A	T	0.365	7.350867e+01	4.253666e+01	2.732741e+00	8.418079e-02
-9	Rv0035	-9	0	A	T	0.200	2.840993e+01	5.438885e+01	2.754622e+00	6.015083e-01
-9	Rv0036c	-9	0	A	T	0.027	-8.808225e+00	5.522562e+01	2.745404e+00	8.733011e-01
-9	Rv0037c	-9	0	A	T	0.043	1.000421e+02	6.972798e+01	2.743768e+00	1.515766e-01
-9	Rv0039c	-9	0	A	T	0.071	-1.438437e+02	1.610163e+02	2.733006e+00	3.718201e-01
-9	Rv0041	-9	0	A	T	0.082	-8.210406e+01	4.420538e+01	2.694541e+00	6.346858e-02
-9	Rv0042c	-9	0	A	T	0.030	-2.995822e+01	4.871062e+01	2.737459e+00	5.386361e-01
-9	Rv0045c	-9	0	A	T	0.094	-5.349969e+01	5.770970e+01	2.736659e+00	3.540571e-01
-9	Rv0046c	-9	0	A	T	0.230	5.972498e+01	7.061676e+01	2.747975e+00	3.978263e-01
-9	Rv0048c	-9	0	A	T	0.077	9.199988e+01	7.926719e+01	2.789377e+00	2.459853e-01
-9	Rv0050	-9	0	A	T	0.437	-4.654565e+01	3.685380e+01	2.763046e+00	2.068010e-01
-9	Rv0051	-9	0	A	T	0.010	4.427540e+01	6.609066e+01	2.751964e+00	5.030170e-01
-9	Rv0057	-9	0	A	T	0.011	9.339770e+01	7.063417e+01	2.781030e+00	1.862876e-01
-9	Rv0058	-9	0	A	T	0.476	2.790537e+01	6.388203e+01	2.750908e+00	6.623028e-01
-9	Rv0059	-9	0	A	T	0.203	-2.287770e+02	7.749490e+01	2.763854e+00	3.206889e-03
-9	Rv0061	-9	0	A	T	0.063	-5.877286e+01	1.060452e+02	2.756163e+00	5.795113e-01
-9	Rv0062	-9	0	A	T	0.123	3.197484e+01	6.640040e+01	2.749923e+00	6.302020e-01
-9	Rv0063	-9	0	A	T	0.088	5.081282e+00	6.666434e+01	2.755051e+00	9.392532e-01
-9	Rv0066c	-9	0	A	T	0.016	-3.018399e+01	8.144124e+01	2.747802e+00	7.109731e-01
-9	Rv0067c	-9	0	A	T	0.018	-2.223118e+02	1.802983e+02	2.764331e+00	2.177692e-01
-9	Rv0068	-9	0	A	T	0.498	1.624955e+02	2.862535e+02	2.763502e+00	5.703526e-01
-9	Rv0069c	-9	0	A	T	0.017	3.355179e+01	6.246333e+01	2.767456e+00	5.912516e-01
-9	Rv0070c	-9	0	A	T	0.031	-3.575251e+00	5.928229e+01	2.753968e+00	9.519180e-01
-9	Rv0071	-9	0	A	T	0.123	1.716961e+01	2.651707e+01	2.762618e+00	5.174167e-01
-9	Rv0073	-9	0	A	T	0.012	8.669246e+01	7.218272e+01	2.747283e+00	2.299438e-01
-9	Rv0074	-9	0	A	T	0.167	-1.583666e+01	6.762577e+01	2.746142e+00	8.148779e-01
-9	Rv0075	-9	0	A	T	0.034	4.944749e+01	6.253779e+01	2.764107e+00	4.292603e-01
-9	Rv0077c	-9	0	A	T	0.022	2.857118e+01	6.646774e+01	2.748167e+00	6.673690e-01
-9	Rv0078	-9	0	A	T	0.018	8.070443e+01	1.239491e+02	2.739727e+00	5.150801e-01
-9	Rv0078A	-9	0	A	T	0.056	-9.681856e+01	1.322918e+02	2.746129e+00	4.643759e-01
-9	Rv0080	-9	0	A	T	0.016	-7.240595e+00	9.056810e+01	2.755799e+00	9.362910e-01
-9	Rv0083	-9	0	A	T	0.023	-2.519460e+01	6.067106e+01	2.742509e+00	6.780096e-01
-9	Rv0084	-9	0	A	T	0.027	5.029458e+01	4.788545e+01	2.762759e+00	2.937522e-01
-9	Rv0085	-9	0	A	T	0.016	5.312145e+00	9.969704e+01	2.753328e+00	9.575139e-01
-9	Rv0086	-9	0	A	T	0.131	-5.513831e+01	8.492863e+01	2.742631e+00	5.162928e-01
-9	Rv0087	-9	0	A	T	0.048	-2.379721e+01	6.554663e+01	2.750853e+00	7.166152e-01
-9	Rv0088	-9	0	A	T	0.020	5.548075e+00	9.394817e+01	2.750248e+00	9.529168e-01
-9	Rv0090	-9	0	A	T	0.018	-1.135953e+02	6.862592e+01	2.768352e+00	9.808556e-02
-9	Rv0092	-9	0	A	T	0.097	-2.843821e+01	5.402194e+01	2.741020e+00	5.986780e-01
-9	Rv0093c	-9	0	A	T	0.017	-3.502100e+01	7.115908e+01	2.744433e+00	6.226880e-01
-9	Rv0094c	-9	0	A	T	0.144	-5.404993e+01	3.355881e+01	2.713132e+00	1.074860e-01
-9	Rv0095c	-9	0	A	T	0.318	-1.148279e+02	4.202026e+01	2.701346e+00	6.359189e-03
-9	Rv0096	-9	0	A	T	0.190	-1.025014e+02	7.494196e+01	2.760628e+00	1.716064e-01
-9	Rv0097	-9	0	A	T	0.115	-3.965371e+01	1.209777e+02	2.757490e+00	7.431281e-01
-9	Rv0099	-9	0	A	T	0.021	7.135059e-01	5.327703e+01	2.750995e+00	9.893166e-01
-9	Rv0101	-9	0	A	T	0.097	2.960695e+01	3.497961e+01	2.751392e+00	3.974675e-01
-9	Rv0102	-9	0	A	T	0.014	-1.247656e+02	6.648254e+01	2.727797e+00	6.076627e-02
-9	Rv0103c	-9	0	A	T	0.475	-2.744909e+01	5.806114e+01	2.765120e+00	6.364550e-01
-9	Rv0104	-9	0	A	T	0.099	-5.146256e+01	4.736819e+01	2.723629e+00	2.774679e-01
-9	Rv0109	-9	0	A	T	0.467	6.616761e+01	5.184778e+01	2.725070e+00	2.020948e-01
-9	Rv0110	-9	0	A	T	0.018	-1.485609e+02	7.482165e+01	2.690776e+00	4.727505e-02
-9	Rv0111	-9	0	A	T	0.033	4.670369e+01	5.787958e+01	2.727532e+00	4.198512e-01
-9	Rv0112	-9	0	A	T	0.012	-2.295022e+01	6.301683e+01	2.749778e+00	7.157683e-01
-9	Rv0113	-9	0	A	T	0.050	-6.193536e+01	6.515070e+01	2.759854e+00	3.419433e-01
-9	Rv0114	-9	0	A	T	0.033	-2.466996e+01	7.549455e+01	2.763434e+00	7.438834e-01
-9	Rv0115	-9	0	A	T	0.068	3.054085e+01	7.689687e+01	2.754573e+00	6.913038e-01
-9	Rv0117	-9	0	A	T	0.056	1.173030e+01	7.999996e+01	2.756259e+00	8.834456e-01
-9	Rv0118c	-9	0	A	T	0.079	1.140438e+02	6.587095e+01	2.817474e+00	8.360924e-02
-9	Rv0120c	-9	0	A	T	0.499	-1.512201e+01	3.599510e+02	2.766650e+00	9.664955e-01
-9	Rv0121c	-9	0	A	T	0.024	3.641595e+01	7.926258e+01	2.764999e+00	6.459919e-01
-9	Rv0124	-9	0	A	T	0.362	2.028929e+01	2.346045e+01	2.749839e+00	3.872768e-01
-9	Rv0125	-9	0	A	T	0.014	-2.820609e+00	6.508138e+01	2.751138e+00	9.654368e-01
-9	Rv0127	-9	0	A	T	0.492	2.504250e+01	9.985545e+01	2.757355e+00	8.020142e-01
-9	Rv0131c	-9	0	A	T	0.030	1.062629e+02	5.519471e+01	2.691839e+00	5.439713e-02
-9	Rv0132c	-9	0	A	T	0.037	3.834720e+01	6.960147e+01	2.753645e+00	5.817510e-01
-9	Rv0133	-9	0	A	T	0.021	-1.069042e+02	1.003245e+02	2.765730e+00	2.867903e-01
-9	Rv0134	-9	0	A	T	0.268	-2.639002e+01	6.013311e+01	2.744757e+00	6.608289e-01
-9	Rv0136	-9	0	A	T	0.079	5.132988e+01	5.514590e+01	2.736949e+00	3.521128e-01
-9	Rv0139	-9	0	A	T	0.029	9.939058e+00	4.636125e+01	2.756204e+00	8.302789e-01
-9	Rv0140	-9	0	A	T	0.021	1.607632e+02	8.936189e+01	2.630117e+00	7.222657e-02
-9	Rv0143c	-9	0	A	T	0.106	1.158662e+01	6.491319e+01	2.753923e+00	8.583601e-01
-9	Rv0144	-9	0	A	T	0.015	-2.340647e+02	1.018218e+02	2.724879e+00	2.166109e-02
-9	Rv0145	-9	0	A	T	0.090	-4.810575e+01	3.890243e+01	2.746417e+00	2.164473e-01
-9	Rv0146	-9	0	A	T	0.017	4.882321e+01	7.342667e+01	2.761412e+00	5.062054e-01
-9	Rv0149	-9	0	A	T	0.060	2.409116e+01	9.590925e+01	2.752302e+00	8.017054e-01
-9	Rv0151c	-9	0	A	T	0.287	1.516440e+01	5.121024e+01	2.752360e+00	7.671809e-01
-9	Rv0152c	-9	0	A	T	0.204	2.000430e+01	6.505970e+01	2.746993e+00	7.585256e-01
-9	Rv0154c	-9	0	A	T	0.036	-2.290780e+02	9.254249e+01	2.807198e+00	1.342403e-02
-9	Rv0155	-9	0	A	T	0.011	-1.589149e+02	6.966068e+01	2.678938e+00	2.267828e-02
-9	Rv0158	-9	0	A	T	0.121	-3.082564e+01	8.368548e+01	2.744278e+00	7.126657e-01
-9	Rv0159c	-9	0	A	T	0.498	-7.072311e+01	3.372369e+02	2.764164e+00	8.339211e-01
-9	Rv0160c	-9	0	A	T	0.032	-1.680888e+02	7.911035e+01	2.791382e+00	3.377886e-02
-9	Rv0161	-9	0	A	T	0.017	-5.195234e+01	5.026195e+01	2.764451e+00	3.014825e-01
-9	Rv0162c	-9	0	A	T	0.019	3.546830e+01	6.014401e+01	2.760945e+00	5.554692e-01
-9	Rv0163	-9	0	A	T	0.013	2.159453e+02	6.505048e+01	2.684278e+00	9.238767e-04
-9	Rv0165c	-9	0	A	T	0.072	-4.388260e+01	1.137292e+02	2.747934e+00	6.996637e-01
-9	Rv0166	-9	0	A	T	0.081	-9.398775e+01	6.424542e+01	2.766452e+00	1.437003e-01
-9	Rv0167	-9	0	A	T	0.026	-3.740948e+01	1.263073e+02	2.757112e+00	7.671367e-01
-9	Rv0168	-9	0	A	T	0.031	9.934345e+01	8.963910e+01	2.740637e+00	2.679350e-01
-9	Rv0169	-9	0	A	T	0.110	-1.024608e+02	3.879614e+01	2.676004e+00	8.355683e-03
-9	Rv0170	-9	0	A	T	0.103	-3.438998e+01	8.292391e+01	2.751735e+00	6.784108e-01
-9	Rv0171	-9	0	A	T	0.034	9.290702e+01	5.507460e+01	2.821059e+00	9.183393e-02
-9	Rv0172	-9	0	A	T	0.291	9.446481e+01	6.165487e+01	2.753643e+00	1.257045e-01
-9	Rv0173	-9	0	A	T	0.022	7.611573e+01	5.760429e+01	2.672770e+00	1.865934e-01
-9	Rv0174	-9	0	A	T	0.496	-9.726366e+01	1.740080e+02	2.753274e+00	5.762757e-01
-9	Rv0175	-9	0	A	T	0.208	-2.037384e+02	8.420172e+01	2.749671e+00	1.565910e-02
-9	Rv0176	-9	0	A	T	0.011	1.718958e+01	1.054931e+02	2.759110e+00	8.705847e-01
-9	Rv0180c	-9	0	A	T	0.041	-7.125754e+01	5.943564e+01	2.739723e+00	2.307637e-01
-9	Rv0181c	-9	0	A	T	0.200	-6.851715e+01	1.019838e+02	2.747817e+00	5.017916e-01
-9	Rv0182c	-9	0	A	T	0.058	-5.822960e+01	1.051977e+02	2.757954e+00	5.799900e-01
-9	Rv0186	-9	0	A	T	0.021	-6.740276e+01	5.832090e+01	2.747982e+00	2.479870e-01
-9	Rv0187	-9	0	A	T	0.027	3.514627e+01	7.161706e+01	2.738145e+00	6.236763e-01
-9	Rv0191	-9	0	A	T	0.058	5.302026e+01	8.743973e+01	2.737060e+00	5.443693e-01
-9	Rv0192	-9	0	A	T	0.493	2.714277e+01	1.163034e+02	2.758646e+00	8.155004e-01
-9	Rv0193c	-9	0	A	T	0.491	-1.104679e+02	1.035172e+02	2.730171e+00	2.860857e-01
-9	Rv0194	-9	0	A	T	0.496	8.714789e+00	1.610844e+02	2.757494e+00	9.568624e-01
-9	Rv0195	-9	0	A	T	0.019	1.285218e+02	6.761834e+01	2.726569e+00	5.754208e-02
-9	Rv0197	-9	0	A	T	0.497	-4.286277e+01	1.066981e+02	2.744899e+00	6.879499e-01
-9	Rv0198c	-9	0	A	T	0.034	-2.603034e+01	6.420435e+01	2.745997e+00	6.852222e-01
-9	Rv0202c	-9	0	A	T	0.023	-1.021765e+02	4.829739e+01	2.760968e+00	3.455320e-02
-9	Rv0204c	-9	0	A	T	0.033	1.236486e+02	8.734613e+01	2.785590e+00	1.571048e-01
-9	Rv0205	-9	0	A	T	0.043	2.711429e+01	8.585685e+01	2.759113e+00	7.521941e-01
-9	Rv0206c	-9	0	A	T	0.058	4.876665e+01	6.030256e+01	2.765778e+00	4.188220e-01
-9	Rv0209	-9	0	A	T	0.089	8.780765e+00	6.421406e+01	2.751629e+00	8.912538e-01
-9	Rv0210	-9	0	A	T	0.087	-2.031463e+02	1.112874e+02	2.768629e+00	6.814534e-02
-9	Rv0211	-9	0	A	T	0.022	-2.419853e+01	4.989185e+01	2.750811e+00	6.277364e-01
-9	Rv0213c	-9	0	A	T	0.023	-8.926337e+01	6.719573e+01	2.753365e+00	1.842543e-01
-9	Rv0214	-9	0	A	T	0.025	-1.325083e+02	6.846003e+01	2.765463e+00	5.311796e-02
-9	Rv0215c	-9	0	A	T	0.025	-4.045240e+00	6.809689e+01	2.751723e+00	9.526384e-01
-9	Rv0217c	-9	0	A	T	0.021	5.015155e+01	6.538958e+01	2.766304e+00	4.432282e-01
-9	Rv0218	-9	0	A	T	0.494	5.886833e+01	1.177242e+02	2.763791e+00	6.171145e-01
-9	Rv0221	-9	0	A	T	0.083	1.005666e+02	6.832735e+01	2.754495e+00	1.412845e-01
-9	Rv0222	-9	0	A	T	0.010	-5.039751e+01	6.531280e+01	2.739878e+00	4.404588e-01
-9	Rv0223c	-9	0	A	T	0.067	1.620241e+01	8.583654e+01	2.753708e+00	8.503085e-01
-9	Rv0226c	-9	0	A	T	0.063	-1.725923e+02	7.344014e+01	2.763708e+00	1.890269e-02
-9	Rv0227c	-9	0	A	T	0.010	3.224527e+02	7.872289e+01	2.711256e+00	4.437229e-05
-9	Rv0229c	-9	0	A	T	0.017	5.267672e+01	7.383440e+01	2.774399e+00	4.756869e-01
-9	Rv0231	-9	0	A	T	0.033	7.585299e+01	7.175759e+01	2.740794e+00	2.906562e-01
-9	Rv0233	-9	0	A	T	0.499	7.968668e+01	4.042377e+02	2.768471e+00	8.437550e-01
-9	Rv0235c	-9	0	A	T	0.049	2.051887e+01	4.872243e+01	2.753085e+00	6.737173e-01
-9	Rv0236c	-9	0	A	T	0.394	-7.469809e+00	7.544264e+01	2.755059e+00	9.211417e-01
-9	Rv0237	-9	0	A	T	0.048	-2.182129e+02	7.567988e+01	2.780276e+00	3.993110e-03
-9	Rv0239	-9	0	A	T	0.015	-1.136184e+01	1.129718e+02	2.751966e+00	9.199039e-01
-9	Rv0241c	-9	0	A	T	0.015	1.289935e+01	6.985709e+01	2.761156e+00	8.535270e-01
-9	Rv0244c	-9	0	A	T	0.092	5.679940e+01	5.463426e+01	2.743288e+00	2.986870e-01
-9	Rv0245	-9	0	A	T	0.056	-1.035102e+02	7.984710e+01	2.732921e+00	1.950615e-01
-9	Rv0252	-9	0	A	T	0.097	1.865618e+01	5.018601e+01	2.752005e+00	7.101409e-01
-9	Rv0254c	-9	0	A	T	0.013	-2.829005e+02	1.344546e+02	2.780643e+00	3.554669e-02
-9	Rv0255c	-9	0	A	T	0.018	1.409828e+02	7.936947e+01	2.763981e+00	7.589772e-02
-9	Rv0256c	-9	0	A	T	0.015	1.069495e+02	7.485621e+01	2.768021e+00	1.532985e-01
-9	Rv0257	-9	0	A	T	0.020	1.118890e+01	1.027581e+02	2.755032e+00	9.133082e-01
-9	Rv0258c	-9	0	A	T	0.011	1.413631e+02	9.297127e+01	2.754361e+00	1.286048e-01
-9	Rv0259c	-9	0	A	T	0.495	-8.987511e+01	1.293476e+02	2.747236e+00	4.872717e-01
-9	Rv0260c	-9	0	A	T	0.012	2.706192e+01	7.141375e+01	2.745086e+00	7.047843e-01
-9	Rv0261c	-9	0	A	T	0.065	3.566144e+01	6.233941e+01	2.768541e+00	5.673757e-01
-9	Rv0263c	-9	0	A	T	0.013	4.587267e+01	6.296624e+01	2.737816e+00	4.664092e-01
-9	Rv0264c	-9	0	A	T	0.197	-5.853303e+01	8.785682e+01	2.749525e+00	5.053698e-01
-9	Rv0266c	-9	0	A	T	0.036	-1.569794e+02	4.822350e+01	2.727690e+00	1.159335e-03
-9	Rv0267	-9	0	A	T	0.026	-3.515244e+01	6.982451e+01	2.751575e+00	6.147323e-01
-9	Rv0269c	-9	0	A	T	0.021	9.564195e+01	9.454267e+01	2.738531e+00	3.118866e-01
-9	Rv0270	-9	0	A	T	0.022	6.902772e+01	6.507390e+01	2.761381e+00	2.889778e-01
-9	Rv0271c	-9	0	A	T	0.138	-3.299413e+01	5.039037e+01	2.745217e+00	5.127204e-01
-9	Rv0273c	-9	0	A	T	0.029	-8.400443e+01	7.315899e+01	2.750601e+00	2.510588e-01
-9	Rv0275c	-9	0	A	T	0.032	-4.691421e+01	7.486944e+01	2.758843e+00	5.310122e-01
-9	Rv0276	-9	0	A	T	0.021	1.410238e+02	6.149019e+01	2.763831e+00	2.196681e-02
-9	Rv0277c	-9	0	A	T	0.045	2.363306e+01	6.339823e+01	2.751224e+00	7.093734e-01
-9	Rv0278c	-9	0	A	T	0.487	7.989775e+01	5.736021e+01	2.754141e+00	1.638619e-01
-9	Rv0279c	-9	0	A	T	0.486	-6.958199e+01	6.012037e+01	2.740621e+00	2.473104e-01
-9	Rv0280	-9	0	A	T	0.448	7.975430e+01	7.946066e+01	2.790996e+00	3.156945e-01
-9	Rv0282	-9	0	A	T	0.075	1.538462e+02	8.286260e+01	2.756350e+00	6.356669e-02
-9	Rv0284	-9	0	A	T	0.499	2.273654e+02	3.983483e+02	2.769642e+00	5.682446e-01
-9	Rv0286	-9	0	A	T	0.018	-1.419164e+02	6.296378e+01	2.770980e+00	2.435038e-02
-9	Rv0290	-9	0	A	T	0.069	2.892172e+01	7.320702e+01	2.751685e+00	6.928517e-01
-9	Rv0291	-9	0	A	T	0.011	-3.414100e+01	7.821004e+01	2.749362e+00	6.625182e-01
-9	Rv0292	-9	0	A	T	0.499	1.400445e+02	3.048945e+02	2.760724e+00	6.460731e-01
-9	Rv0294	-9	0	A	T	0.011	1.640228e+02	1.065846e+02	2.784032e+00	1.240496e-01
-9	Rv0297	-9	0	A	T	0.054	-3.943675e+01	4.318316e+01	2.747599e+00	3.612677e-01
-9	Rv0298	-9	0	A	T	0.035	-3.148959e+02	1.668487e+02	2.760505e+00	5.931965e-02
-9	Rv0302	-9	0	A	T	0.050	4.519786e+01	1.103497e+02	2.762910e+00	6.821696e-01
-9	Rv0303	-9	0	A	T	0.012	-8.583696e+01	7.030654e+01	2.720217e+00	2.223258e-01
-9	Rv0304c	-9	0	A	T	0.091	4.730638e+01	3.448552e+01	2.725353e+00	1.703477e-01
-9	Rv0305c	-9	0	A	T	0.499	-2.180121e+02	1.659411e+02	2.728414e+00	1.891259e-01
-9	Rv0309	-9	0	A	T	0.013	-2.216716e+01	9.089748e+01	2.758411e+00	8.073664e-01
-9	Rv0311	-9	0	A	T	0.071	6.788876e+01	5.733713e+01	2.760711e+00	2.365980e-01
-9	Rv0312	-9	0	A	T	0.017	2.163558e+01	6.650731e+01	2.757754e+00	7.449929e-01
-9	Rv0314c	-9	0	A	T	0.014	1.102229e+02	6.804851e+01	2.708800e+00	1.055013e-01
-9	Rv0315	-9	0	A	T	0.498	2.142380e+02	3.006402e+02	2.754057e+00	4.762055e-01
-9	Rv0317c	-9	0	A	T	0.014	-5.761405e+01	1.127091e+02	2.743203e+00	6.093073e-01
-9	Rv0318c	-9	0	A	T	0.497	1.339897e+02	1.793484e+02	2.746297e+00	4.551308e-01
-9	Rv0319	-9	0	A	T	0.124	-3.855361e+01	9.770718e+01	2.747650e+00	6.932091e-01
-9	Rv0321	-9	0	A	T	0.013	1.037000e+02	1.770899e+02	2.769762e+00	5.582509e-01
-9	Rv0323c	-9	0	A	T	0.498	2.058086e+02	1.804499e+02	2.768451e+00	2.542557e-01
-9	Rv0324	-9	0	A	T	0.211	8.544270e-01	6.118213e+01	2.754037e+00	9.888596e-01
-9	Rv0325	-9	0	A	T	0.069	-2.403687e+02	1.868625e+02	2.739605e+00	1.985318e-01
-9	Rv0327c	-9	0	A	T	0.043	3.799019e+01	5.299590e+01	2.768600e+00	4.735823e-01
-9	Rv0329c	-9	0	A	T	0.021	1.694359e+02	1.203560e+02	2.764295e+00	1.594100e-01
-9	Rv0331	-9	0	A	T	0.165	-7.865442e+01	5.947244e+01	2.726195e+00	1.862004e-01
-9	Rv0332	-9	0	A	T	0.012	-1.624019e+02	7.458662e+01	2.709930e+00	2.961614e-02
-9	Rv0336	-9	0	A	T	0.038	-3.361485e+01	5.244786e+01	2.761565e+00	5.216774e-01
-9	Rv0339c	-9	0	A	T	0.027	-1.151255e+02	5.660039e+01	2.750195e+00	4.213444e-02
-9	Rv0341	-9	0	A	T	0.041	-9.255017e+01	7.435588e+01	2.752984e+00	2.134481e-01
-9	Rv0342	-9	0	A	T	0.019	-5.367950e+01	5.949351e+01	2.752700e+00	3.670622e-01
-9	Rv0350	-9	0	A	T	0.011	-5.938422e+01	9.791786e+01	2.738665e+00	5.442988e-01
-9	Rv0352	-9	0	A	T	0.021	1.043039e+01	6.946063e+01	2.755251e+00	8.806575e-01
-9	Rv0354c	-9	0	A	T	0.500	5.726162e+01	6.416340e+02	2.767609e+00	9.289009e-01
-9	Rv0355c	-9	0	A	T	0.356	7.682321e+00	2.521209e+01	2.755831e+00	7.606328e-01
-9	Rv0359	-9	0	A	T	0.118	-1.490158e+02	1.039437e+02	2.731522e+00	1.518983e-01
-9	Rv0362	-9	0	A	T	0.052	2.745631e+01	7.132507e+01	2.742487e+00	7.003343e-01
-9	Rv0365c	-9	0	A	T	0.119	-1.316582e+02	8.079309e+01	2.729179e+00	1.034113e-01
-9	Rv0366c	-9	0	A	T	0.199	-1.303276e+02	1.324487e+02	2.744139e+00	3.252886e-01
-9	Rv0368c	-9	0	A	T	0.188	-1.456147e+02	9.068632e+01	2.728681e+00	1.085605e-01
-9	Rv0370c	-9	0	A	T	0.026	-5.305247e+01	7.494935e+01	2.739951e+00	4.791568e-01
-9	Rv0371c	-9	0	A	T	0.080	-1.863718e+01	1.078012e+02	2.765714e+00	8.627664e-01
-9	Rv0373c	-9	0	A	T	0.027	1.735189e+01	4.548968e+01	2.755288e+00	7.029283e-01
-9	Rv0376c	-9	0	A	T	0.251	3.734700e+01	3.877890e+01	2.746012e+00	3.356719e-01
-9	Rv0377	-9	0	A	T	0.014	-4.072417e+00	8.673021e+01	2.752359e+00	9.625556e-01
-9	Rv0380c	-9	0	A	T	0.173	-4.533738e+01	7.006879e+01	2.764362e+00	5.177088e-01
-9	Rv0381c	-9	0	A	T	0.031	-2.177498e+02	1.768424e+02	2.785247e+00	2.184043e-01
-9	Rv0386	-9	0	A	T	0.054	-6.040112e+01	4.373730e+01	2.719239e+00	1.674945e-01
-9	Rv0388c	-9	0	A	T	0.500	-3.418619e+02	4.051251e+02	2.747439e+00	3.988977e-01
-9	Rv0389	-9	0	A	T	0.031	-4.517691e+00	9.316951e+01	2.754270e+00	9.613333e-01
-9	Rv0392c	-9	0	A	T	0.043	7.161465e+01	6.424444e+01	2.746858e+00	2.651564e-01
-9	Rv0393	-9	0	A	T	0.013	-1.048794e+02	6.642233e+01	2.746157e+00	1.145615e-01
-9	Rv0395	-9	0	A	T	0.498	2.132942e+02	2.212161e+02	2.765730e+00	3.351133e-01
-9	Rv0397	-9	0	A	T	0.012	-1.528139e+02	8.717897e+01	2.765705e+00	7.983681e-02
-9	Rv0398c	-9	0	A	T	0.055	2.244078e+02	1.931982e+02	2.760775e+00	2.456148e-01
-9	Rv0399c	-9	0	A	T	0.077	-4.831172e+01	6.578609e+01	2.748629e+00	4.628396e-01
-9	Rv0400c	-9	0	A	T	0.135	1.243312e+02	8.724594e+01	2.790645e+00	1.543555e-01
-9	Rv0402c	-9	0	A	T	0.038	-1.543765e+01	4.417321e+01	2.738024e+00	7.267802e-01
-9	Rv0403c	-9	0	A	T	0.067	4.875391e+01	3.526544e+01	2.771782e+00	1.670381e-01
-9	Rv0404	-9	0	A	T	0.095	-3.643590e+01	5.440416e+01	2.752329e+00	5.031398e-01
-9	Rv0405	-9	0	A	T	0.258	-1.083358e+02	6.183544e+01	2.749276e+00	7.998692e-02
-9	Rv0407	-9	0	A	T	0.115	9.409845e+01	1.175075e+02	2.768320e+00	4.233875e-01
-9	Rv0408	-9	0	A	T	0.073	-7.830307e+01	1.038264e+02	2.732736e+00	4.508690e-01
-9	Rv0410c	-9	0	A	T	0.019	6.401824e+00	5.468941e+01	2.746818e+00	9.068306e-01
-9	Rv0412c	-9	0	A	T	0.420	2.392193e+00	6.252283e+01	2.755512e+00	9.694848e-01
-9	Rv0415	-9	0	A	T	0.131	4.931927e+01	6.542725e+01	2.745346e+00	4.510910e-01
-9	Rv0416	-9	0	A	T	0.011	-1.280437e+02	4.476098e+02	2.773923e+00	7.748728e-01
-9	Rv0417	-9	0	A	T	0.500	3.132013e+02	7.897360e+02	2.765817e+00	6.917289e-01
-9	Rv0419	-9	0	A	T	0.084	1.577358e+02	6.186902e+01	2.739922e+00	1.089058e-02
-9	Rv0421c	-9	0	A	T	0.039	-4.783814e+00	1.007165e+02	2.753151e+00	9.621231e-01
-9	Rv0422c	-9	0	A	T	0.017	-1.198057e+02	9.475003e+01	2.742184e+00	2.062775e-01
-9	Rv0423c	-9	0	A	T	0.015	-3.257497e+01	1.096976e+02	2.749841e+00	7.665458e-01
-9	Rv0425c	-9	0	A	T	0.496	-1.544461e+02	1.698446e+02	2.739319e+00	3.633244e-01
-9	Rv0428c	-9	0	A	T	0.074	-8.123488e+01	9.659115e+01	2.717386e+00	4.004779e-01
-9	Rv0435c	-9	0	A	T	0.035	5.717062e+00	5.786424e+01	2.751720e+00	9.213098e-01
-9	Rv0436c	-9	0	A	T	0.228	7.740264e+01	9.697943e+01	2.762701e+00	4.249243e-01
-9	Rv0437c	-9	0	A	T	0.114	-1.658631e+02	1.508069e+02	2.753929e+00	2.715870e-01
-9	Rv0438c	-9	0	A	T	0.012	-1.381089e+02	9.543627e+01	2.721853e+00	1.480782e-01
-9	Rv0442c	-9	0	A	T	0.049	5.971250e+00	6.145389e+01	2.751319e+00	9.226078e-01
-9	Rv0444c	-9	0	A	T	0.054	2.994798e+01	1.045723e+02	2.756613e+00	7.746243e-01
-9	Rv0446c	-9	0	A	T	0.201	3.345765e+01	9.125858e+01	2.766174e+00	7.139530e-01
-9	Rv0448c	-9	0	A	T	0.014	-8.795380e+01	1.195213e+02	2.753346e+00	4.619215e-01
-9	Rv0450c	-9	0	A	T	0.018	-1.142962e+02	5.808360e+01	2.765476e+00	4.928465e-02
-9	Rv0452	-9	0	A	T	0.052	1.750434e+01	8.836881e+01	2.750401e+00	8.430083e-01
-9	Rv0453	-9	0	A	T	0.184	-2.416679e+01	7.178199e+01	2.743735e+00	7.364154e-01
-9	Rv0457c	-9	0	A	T	0.074	-8.245069e+01	6.644977e+01	2.727089e+00	2.148834e-01
-9	Rv0458	-9	0	A	T	0.022	-6.252862e+01	6.829479e+01	2.727321e+00	3.600465e-01
-9	Rv0461	-9	0	A	T	0.117	-7.903599e+01	7.846531e+01	2.741067e+00	3.139733e-01
-9	Rv0465c	-9	0	A	T	0.064	-3.323537e+01	6.801680e+01	2.749277e+00	6.251749e-01
-9	Rv0466	-9	0	A	T	0.051	1.820856e+01	1.390694e+02	2.758458e+00	8.958479e-01
-9	Rv0469	-9	0	A	T	0.019	1.071655e+02	6.598227e+01	2.790152e+00	1.045620e-01
-9	Rv0470c	-9	0	A	T	0.017	1.218801e+02	5.607937e+01	2.690898e+00	2.991700e-02
-9	Rv0471c	-9	0	A	T	0.015	-3.167332e+01	7.136035e+01	2.744004e+00	6.572176e-01
-9	Rv0472c	-9	0	A	T	0.200	1.318743e+01	7.436172e+01	2.749975e+00	8.592651e-01
-9	Rv0473	-9	0	A	T	0.014	1.238079e+02	7.646932e+01	2.776142e+00	1.056554e-01
-9	Rv0475	-9	0	A	T	0.019	-2.588647e+01	5.895736e+01	2.745049e+00	6.606761e-01
-9	Rv0479c	-9	0	A	T	0.016	-1.763174e+02	7.161362e+01	2.733514e+00	1.393073e-02
-9	Rv0484c	-9	0	A	T	0.019	-1.268345e+01	9.129683e+01	2.753876e+00	8.895286e-01
-9	Rv0486	-9	0	A	T	0.165	9.674388e+01	6.288866e+01	2.778320e+00	1.241869e-01
-9	Rv0487	-9	0	A	T	0.013	3.914199e+01	6.856222e+01	2.747861e+00	5.681586e-01
-9	Rv0492c	-9	0	A	T	0.059	-3.767119e+01	9.814661e+01	2.752426e+00	7.011645e-01
-9	Rv0493c	-9	0	A	T	0.265	1.547087e+01	6.484441e+01	2.755893e+00	8.114618e-01
-9	Rv0495c	-9	0	A	T	0.042	-5.629783e+00	7.710869e+01	2.755266e+00	9.418075e-01
-9	Rv0501	-9	0	A	T	0.013	1.529339e+02	6.859347e+01	2.719642e+00	2.593018e-02
-9	Rv0504c	-9	0	A	T	0.010	1.161018e+02	1.011102e+02	2.742028e+00	2.510481e-01
-9	Rv0507	-9	0	A	T	0.498	-3.404587e+01	3.355503e+02	2.767718e+00	9.191972e-01
-9	Rv0508	-9	0	A	T	0.031	-1.029048e+02	9.960398e+01	2.744819e+00	3.017126e-01
-9	Rv0513	-9	0	A	T	0.035	-3.575860e+01	1.660467e+02	2.754355e+00	8.295229e-01
-9	Rv0515	-9	0	A	T	0.083	4.669478e+01	5.223801e+01	2.781694e+00	3.715332e-01
-9	Rv0522	-9	0	A	T	0.047	1.538504e+02	6.484986e+01	2.678325e+00	1.780360e-02
-9	Rv0527	-9	0	A	T	0.018	9.522367e+01	8.712033e+01	2.693719e+00	2.745714e-01
-9	Rv0529	-9	0	A	T	0.053	3.882873e+01	1.172256e+02	2.747326e+00	7.405185e-01
-9	Rv0530	-9	0	A	T	0.055	-2.548380e+02	1.026644e+02	2.752543e+00	1.316943e-02
-9	Rv0532	-9	0	A	T	0.417	1.595167e+01	3.227638e+01	2.761838e+00	6.212256e-01
-9	Rv0533c	-9	0	A	T	0.038	-1.204606e+02	1.175835e+02	2.791268e+00	3.057865e-01
-9	Rv0536	-9	0	A	T	0.078	1.097648e+02	5.860965e+01	2.710460e+00	6.129755e-02
-9	Rv0537c	-9	0	A	T	0.062	4.331495e+00	7.693742e+01	2.750257e+00	9.551115e-01
-9	Rv0538	-9	0	A	T	0.439	1.195574e+02	1.186472e+02	2.773475e+00	3.137821e-01
-9	Rv0540	-9	0	A	T	0.083	4.137424e+01	8.034276e+01	2.750897e+00	6.066521e-01
-9	Rv0541c	-9	0	A	T	0.022	4.552778e+01	1.115282e+02	2.756581e+00	6.831747e-01
-9	Rv0545c	-9	0	A	T	0.472	3.272017e+02	2.236754e+02	2.740160e+00	1.437296e-01
-9	Rv0548c	-9	0	A	T	0.022	-1.079213e+02	1.179619e+02	2.766680e+00	3.604069e-01
-9	Rv0552	-9	0	A	T	0.011	-1.974207e+02	8.770393e+01	2.753128e+00	2.453684e-02
-9	Rv0556	-9	0	A	T	0.494	-8.405509e+01	1.317247e+02	2.765305e+00	5.235025e-01
-9	Rv0557	-9	0	A	T	0.121	5.882234e+01	7.144342e+01	2.741705e+00	4.104505e-01
-9	Rv0560c	-9	0	A	T	0.010	1.851045e+02	9.699867e+01	2.734333e+00	5.654903e-02
-9	Rv0564c	-9	0	A	T	0.017	-1.925836e+01	7.170012e+01	2.752235e+00	7.882792e-01
-9	Rv0565c	-9	0	A	T	0.217	-7.587267e+01	5.867901e+01	2.730337e+00	1.962148e-01
-9	Rv0566c	-9	0	A	T	0.022	-2.428802e+02	1.020502e+02	2.718657e+00	1.744223e-02
-9	Rv0567	-9	0	A	T	0.021	-5.444041e+01	6.907647e+01	2.741984e+00	4.307578e-01
-9	Rv0568	-9	0	A	T	0.022	-3.983656e+01	1.126044e+02	2.752562e+00	7.235599e-01
-9	Rv0570	-9	0	A	T	0.028	6.639730e+01	6.948461e+01	2.750362e+00	3.394511e-01
-9	Rv0572c	-9	0	A	T	0.439	2.402988e+01	1.457544e+02	2.757694e+00	8.690730e-01
-9	Rv0574c	-9	0	A	T	0.054	7.655114e+01	9.418761e+01	2.770303e+00	4.164952e-01
-9	Rv0575c	-9	0	A	T	0.057	-2.452329e+01	7.939408e+01	2.752802e+00	7.574572e-01
-9	Rv0576	-9	0	A	T	0.061	7.371725e+01	7.364416e+01	2.736351e+00	3.169991e-01
-9	Rv0577	-9	0	A	T	0.011	2.927287e+01	7.170688e+01	2.752138e+00	6.831660e-01
-9	Rv0578c	-9	0	A	T	0.185	-2.332815e+01	3.818355e+01	2.745645e+00	5.413308e-01
-9	Rv0584	-9	0	A	T	0.048	8.277471e+01	5.767551e+01	2.781905e+00	1.514537e-01
-9	Rv0585c	-9	0	A	T	0.012	8.424918e+01	6.142821e+01	2.767068e+00	1.704315e-01
-9	Rv0588	-9	0	A	T	0.248	-2.119892e+01	6.748119e+01	2.749807e+00	7.534561e-01
-9	Rv0589	-9	0	A	T	0.493	3.875406e+00	1.266451e+02	2.759503e+00	9.755924e-01
-9	Rv0590	-9	0	A	T	0.072	3.844495e+01	1.030820e+02	2.753923e+00	7.092369e-01
-9	Rv0591	-9	0	A	T	0.026	1.709875e+02	7.287758e+01	2.810542e+00	1.909979e-02
-9	Rv0592	-9	0	A	T	0.147	-6.036283e+01	5.801929e+01	2.721552e+00	2.983328e-01
-9	Rv0594	-9	0	A	T	0.055	2.932369e+01	5.603507e+01	2.741714e+00	6.008396e-01
-9	Rv0603	-9	0	A	T	0.010	1.081626e+02	7.595101e+01	2.750367e+00	1.546319e-01
-9	Rv0604	-9	0	A	T	0.011	1.163222e+02	9.858014e+01	2.783676e+00	2.382050e-01
-9	Rv0608	-9	0	A	T	0.012	-3.714810e+02	2.726514e+02	2.764097e+00	1.732614e-01
-9	Rv0610c	-9	0	A	T	0.017	-6.403985e+01	7.314993e+01	2.730892e+00	3.814699e-01
-9	Rv0611c	-9	0	A	T	0.014	-1.727256e+02	1.081771e+02	2.730303e+00	1.105543e-01
-9	Rv0613c	-9	0	A	T	0.269	7.375359e+01	6.291192e+01	2.770966e+00	2.412587e-01
-9	Rv0619	-9	0	A	T	0.227	4.939355e+00	8.622656e+01	2.755270e+00	9.543274e-01
-9	Rv0620	-9	0	A	T	0.092	1.160532e+02	5.840021e+01	2.751699e+00	4.708942e-02
-9	Rv0621	-9	0	A	T	0.011	1.711212e+02	9.786396e+01	2.816717e+00	8.058042e-02
-9	Rv0628c	-9	0	A	T	0.015	-9.491413e+01	6.231303e+01	2.706759e+00	1.279332e-01
-9	Rv0629c	-9	0	A	T	0.077	3.460654e+01	5.212630e+01	2.736693e+00	5.068623e-01
-9	Rv0630c	-9	0	A	T	0.070	1.461281e+01	4.295748e+01	2.749016e+00	7.337789e-01
-9	Rv0631c	-9	0	A	T	0.246	-2.272118e+01	5.663436e+01	2.754628e+00	6.883394e-01
-9	Rv0633c	-9	0	A	T	0.018	-2.528585e+02	8.316652e+01	2.718630e+00	2.405484e-03
-9	Rv0638	-9	0	A	T	0.056	-2.283478e+02	1.202902e+02	2.779056e+00	5.785600e-02
-9	Rv0641	-9	0	A	T	0.045	-2.350125e+00	8.508044e+01	2.753659e+00	9.779672e-01
-9	Rv0642c	-9	0	A	T	0.172	-6.988828e+01	1.085001e+02	2.755804e+00	5.195934e-01
-9	Rv0644c	-9	0	A	T	0.059	8.562787e+01	1.253388e+02	2.761555e+00	4.946087e-01
-9	Rv0646c	-9	0	A	T	0.017	-2.232783e+02	8.679981e+01	2.812892e+00	1.020120e-02
-9	Rv0647c	-9	0	A	T	0.035	-5.413677e+01	5.514501e+01	2.744663e+00	3.264049e-01
-9	Rv0648	-9	0	A	T	0.042	-2.377039e+01	3.879647e+01	2.742410e+00	5.401754e-01
-9	Rv0654	-9	0	A	T	0.018	-2.526891e+01	5.771824e+01	2.752515e+00	6.615988e-01
-9	Rv0655	-9	0	A	T	0.209	-7.200973e-01	7.917373e+01	2.756776e+00	9.927445e-01
-9	Rv0656c	-9	0	A	T	0.024	-2.541031e+01	7.734532e+01	2.752998e+00	7.425583e-01
-9	Rv0658c	-9	0	A	T	0.498	-2.148846e+01	2.182679e+02	2.760387e+00	9.215887e-01
-9	Rv0663	-9	0	A	T	0.112	4.403286e+01	4.633563e+01	2.734704e+00	3.421185e-01
-9	Rv0667	-9	0	A	T	0.363	4.236608e+02	2.029788e+01	1.011067e+00	1.044428e-84
-9	Rv0668	-9	0	A	T	0.277	9.591128e+01	2.600430e+01	2.636056e+00	2.341912e-04
-9	Rv0669c	-9	0	A	T	0.021	8.575510e+01	5.323592e+01	2.770962e+00	1.074321e-01
-9	Rv0670	-9	0	A	T	0.174	-1.363572e+01	9.963482e+01	2.757078e+00	8.911631e-01
-9	Rv0673	-9	0	A	T	0.059	7.595496e+01	7.335255e+01	2.748973e+00	3.006200e-01
-9	Rv0676c	-9	0	A	T	0.493	-8.296602e+01	1.004613e+02	2.757067e+00	4.090259e-01
-9	Rv0678	-9	0	A	T	0.026	1.661280e+02	7.113724e+01	2.757575e+00	1.966396e-02
-9	Rv0679c	-9	0	A	T	0.054	1.058074e+02	2.667445e+02	2.756333e+00	6.916758e-01
-9	Rv0682	-9	0	A	T	0.067	1.653431e+02	3.458678e+01	2.666183e+00	1.927868e-06
-9	Rv0683	-9	0	A	T	0.017	2.548855e+01	1.523983e+02	2.753952e+00	8.671972e-01
-9	Rv0687	-9	0	A	T	0.015	1.130273e+02	1.235283e+02	2.748950e+00	3.603499e-01
-9	Rv0688	-9	0	A	T	0.166	6.759267e+00	8.876050e+01	2.758310e+00	9.393090e-01
-9	Rv0690c	-9	0	A	T	0.011	4.931278e+01	7.320055e+01	2.758036e+00	5.006316e-01
-9	Rv0691c	-9	0	A	T	0.054	-8.583196e+01	8.049762e+01	2.754282e+00	2.864822e-01
-9	Rv0693	-9	0	A	T	0.011	1.468052e+01	7.745255e+01	2.752858e+00	8.496948e-01
-9	Rv0694	-9	0	A	T	0.031	-3.097826e+01	6.537358e+01	2.749975e+00	6.356681e-01
-9	Rv0695	-9	0	A	T	0.021	-8.264023e+01	1.244084e+02	2.741584e+00	5.066268e-01
-9	Rv0696	-9	0	A	T	0.212	-1.060981e+02	6.574498e+01	2.694292e+00	1.067942e-01
-9	Rv0697	-9	0	A	T	0.086	-7.098557e+01	7.888589e+01	2.746066e+00	3.683502e-01
-9	Rv0698	-9	0	A	T	0.035	3.413210e+01	5.939603e+01	2.760435e+00	5.656161e-01
-9	Rv0699	-9	0	A	T	0.054	1.045399e+02	2.125892e+02	2.760159e+00	6.229741e-01
-9	Rv0703	-9	0	A	T	0.024	-3.361362e+01	4.059000e+01	2.741178e+00	4.077370e-01
-9	Rv0711	-9	0	A	T	0.017	5.899780e+01	5.694707e+01	2.749625e+00	3.003713e-01
-9	Rv0716	-9	0	A	T	0.035	7.849797e+01	1.770215e+02	2.762949e+00	6.575161e-01
-9	Rv0717	-9	0	A	T	0.121	1.254662e+01	1.415598e+02	2.759350e+00	9.293873e-01
-9	Rv0721	-9	0	A	T	0.029	3.356061e+02	1.482997e+02	2.804223e+00	2.378286e-02
-9	Rv0724	-9	0	A	T	0.013	1.186282e+02	7.428213e+01	2.799433e+00	1.104867e-01
-9	Rv0725c	-9	0	A	T	0.018	-3.824259e+01	1.001605e+02	2.755236e+00	7.026564e-01
-9	Rv0726c	-9	0	A	T	0.015	1.332112e+01	7.350552e+01	2.753873e+00	8.562157e-01
-9	Rv0727c	-9	0	A	T	0.429	-7.405503e+01	1.091567e+02	2.755712e+00	4.976094e-01
-9	Rv0728c	-9	0	A	T	0.077	-4.075645e+01	7.649979e+01	2.753793e+00	5.942783e-01
-9	Rv0729	-9	0	A	T	0.014	1.247405e+02	7.330663e+01	2.769198e+00	8.904194e-02
-9	Rv0731c	-9	0	A	T	0.013	9.293814e+01	6.800966e+01	2.754122e+00	1.719824e-01
-9	Rv0732	-9	0	A	T	0.099	8.357770e+01	7.191861e+01	2.755183e+00	2.453818e-01
-9	Rv0737	-9	0	A	T	0.016	2.715415e+02	1.418568e+02	2.852931e+00	5.579392e-02
-9	Rv0739	-9	0	A	T	0.099	1.169165e+01	1.103627e+02	2.759741e+00	9.156460e-01
-9	Rv0741	-9	0	A	T	0.120	-1.384719e+02	9.371379e+01	2.708110e+00	1.397329e-01
-9	Rv0745	-9	0	A	T	0.062	1.389381e+02	6.450429e+01	2.699817e+00	3.141115e-02
-9	Rv0746	-9	0	A	T	0.470	5.212848e+01	4.650926e+01	2.734287e+00	2.625522e-01
-9	Rv0747	-9	0	A	T	0.417	8.780248e+00	3.755177e+01	2.749457e+00	8.151603e-01
-9	Rv0749	-9	0	A	T	0.024	-4.264728e+01	5.881267e+01	2.745767e+00	4.684857e-01
-9	Rv0750	-9	0	A	T	0.058	-6.380577e+01	6.225009e+01	2.745127e+00	3.055401e-01
-9	Rv0751c	-9	0	A	T	0.084	3.602840e+01	7.136352e+01	2.745402e+00	6.137365e-01
-9	Rv0753c	-9	0	A	T	0.017	-7.434562e+01	5.740974e+01	2.759264e+00	1.955284e-01
-9	Rv0754	-9	0	A	T	0.029	2.148592e+01	7.317124e+01	2.756822e+00	7.690763e-01
-9	Rv0755c	-9	0	A	T	0.039	-5.362861e+01	5.083544e+01	2.729791e+00	2.916278e-01
-9	Rv0756c	-9	0	A	T	0.043	-7.110481e+01	7.492982e+01	2.758503e+00	3.428047e-01
-9	Rv0758	-9	0	A	T	0.498	3.007793e+02	3.987576e+02	2.769964e+00	4.507981e-01
-9	Rv0764c	-9	0	A	T	0.013	3.932408e+01	7.566624e+01	2.757534e+00	6.033497e-01
-9	Rv0765c	-9	0	A	T	0.010	-3.978812e+01	8.103781e+01	2.748258e+00	6.235140e-01
-9	Rv0766c	-9	0	A	T	0.184	-1.301740e+02	6.309172e+01	2.788449e+00	3.926822e-02
-9	Rv0768	-9	0	A	T	0.061	6.697064e+01	7.368235e+01	2.761101e+00	3.635501e-01
-9	Rv0770	-9	0	A	T	0.135	-8.452225e+01	5.988103e+01	2.722842e+00	1.583130e-01
-9	Rv0773c	-9	0	A	T	0.059	-9.070724e+01	9.514137e+01	2.765883e+00	3.405508e-01
-9	Rv0775	-9	0	A	T	0.024	7.174980e+01	9.078334e+01	2.743034e+00	4.294591e-01
-9	Rv0776c	-9	0	A	T	0.011	8.143096e+01	8.501257e+01	2.763224e+00	3.382897e-01
-9	Rv0782	-9	0	A	T	0.500	4.614691e+01	3.911666e+02	2.748573e+00	9.061059e-01
-9	Rv0783c	-9	0	A	T	0.048	8.772699e+00	5.897632e+01	2.750610e+00	8.817722e-01
-9	Rv0785	-9	0	A	T	0.472	2.166837e+02	2.565998e+02	2.752237e+00	3.985630e-01
-9	Rv0787	-9	0	A	T	0.475	2.194219e+01	1.843312e+02	2.767931e+00	9.052629e-01
-9	Rv0787A	-9	0	A	T	0.014	2.440683e+00	1.288408e+02	2.757995e+00	9.848889e-01
-9	Rv0791c	-9	0	A	T	0.224	-1.059342e+02	6.118544e+01	2.704255e+00	8.360181e-02
-9	Rv0797	-9	0	A	T	0.226	-1.148589e+01	3.394236e+01	2.746305e+00	7.351157e-01
-9	Rv0800	-9	0	A	T	0.449	1.269426e+02	6.631963e+01	2.691492e+00	5.580553e-02
-9	Rv0803	-9	0	A	T	0.163	-2.279965e+01	1.140642e+02	2.759771e+00	8.415994e-01
-9	Rv0806c	-9	0	A	T	0.013	-1.061213e+01	6.390495e+01	2.755897e+00	8.681322e-01
-9	Rv0808	-9	0	A	T	0.173	-3.732181e+01	1.056524e+02	2.760019e+00	7.239523e-01
-9	Rv0812	-9	0	A	T	0.499	-2.633074e+02	3.390149e+02	2.750141e+00	4.374733e-01
-9	Rv0813c	-9	0	A	T	0.037	5.771318e+01	1.218272e+02	2.764266e+00	6.357645e-01
-9	Rv0814c	-9	0	A	T	0.048	7.449740e+00	1.337967e+02	2.755246e+00	9.556048e-01
-9	Rv0816c	-9	0	A	T	0.117	-1.182681e+02	1.079734e+02	2.772335e+00	2.735493e-01
-9	Rv0822c	-9	0	A	T	0.023	9.696799e+01	1.026262e+02	2.773118e+00	3.448861e-01
-9	Rv0823c	-9	0	A	T	0.057	-5.071672e+01	6.123987e+01	2.756799e+00	4.077147e-01
-9	Rv0825c	-9	0	A	T	0.217	-4.070608e+01	4.922248e+01	2.738060e+00	4.083849e-01
-9	Rv0827c	-9	0	A	T	0.022	-1.184151e+02	1.779891e+02	2.755520e+00	5.059691e-01
-9	Rv0829	-9	0	A	T	0.488	8.268739e+01	8.640993e+01	2.759086e+00	3.387687e-01
-9	Rv0830	-9	0	A	T	0.013	2.749156e+01	6.634654e+01	2.761891e+00	6.786701e-01
-9	Rv0833	-9	0	A	T	0.333	1.751853e+01	3.202284e+01	2.763844e+00	5.844200e-01
-9	Rv0834c	-9	0	A	T	0.065	4.487174e+01	4.251930e+01	2.751965e+00	2.914536e-01
-9	Rv0835	-9	0	A	T	0.018	5.686037e+01	5.750752e+01	2.777888e+00	3.229537e-01
-9	Rv0836c	-9	0	A	T	0.076	-4.054350e+01	8.641843e+01	2.743757e+00	6.390312e-01
-9	Rv0840c	-9	0	A	T	0.015	8.661784e+01	6.872287e+01	2.762807e+00	2.077323e-01
-9	Rv0842	-9	0	A	T	0.012	1.096341e+02	6.754969e+01	2.778704e+00	1.048058e-01
-9	Rv0844c	-9	0	A	T	0.058	-6.760657e+01	1.088107e+02	2.754200e+00	5.344859e-01
-9	Rv0845	-9	0	A	T	0.075	-6.170618e+00	6.888130e+01	2.749029e+00	9.286308e-01
-9	Rv0846c	-9	0	A	T	0.011	-1.687480e+01	6.305846e+01	2.752823e+00	7.890413e-01
-9	Rv0848	-9	0	A	T	0.475	-6.712706e+01	1.673896e+02	2.754340e+00	6.884629e-01
-9	Rv0849	-9	0	A	T	0.048	2.665364e+01	6.426304e+01	2.755246e+00	6.783806e-01
-9	Rv0850	-9	0	A	T	0.208	-8.537900e+00	1.399597e+02	2.762468e+00	9.513657e-01
-9	Rv0851c	-9	0	A	T	0.021	2.325844e+01	6.590277e+01	2.755348e+00	7.241999e-01
-9	Rv0853c	-9	0	A	T	0.097	3.532082e+01	9.939171e+01	2.757992e+00	7.223647e-01
-9	Rv0854	-9	0	A	T	0.020	3.118076e+02	9.314251e+01	2.547650e+00	8.361125e-04
-9	Rv0855	-9	0	A	T	0.056	2.075383e+02	7.809527e+01	2.625241e+00	7.959538e-03
-9	Rv0858c	-9	0	A	T	0.058	7.598801e+01	6.084225e+01	2.755810e+00	2.118924e-01
-9	Rv0859	-9	0	A	T	0.500	-3.028495e+02	9.196838e+02	2.768560e+00	7.419789e-01
-9	Rv0860	-9	0	A	T	0.012	-1.175480e+02	6.255731e+01	2.755868e+00	6.044071e-02
-9	Rv0861c	-9	0	A	T	0.013	9.066049e+00	6.251948e+01	2.754157e+00	8.847221e-01
-9	Rv0862c	-9	0	A	T	0.075	-6.093957e+01	9.025215e+01	2.766797e+00	4.996481e-01
-9	Rv0867c	-9	0	A	T	0.016	-4.593259e+01	5.079631e+01	2.741676e+00	3.660142e-01
-9	Rv0870c	-9	0	A	T	0.017	-5.851082e+01	1.032092e+02	2.756283e+00	5.708606e-01
-9	Rv0872c	-9	0	A	T	0.021	-8.034679e+01	5.449453e+01	2.704388e+00	1.405928e-01
-9	Rv0873	-9	0	A	T	0.015	-8.361357e+01	6.271957e+01	2.693966e+00	1.826994e-01
-9	Rv0874c	-9	0	A	T	0.058	-2.360695e+02	1.075382e+02	2.770966e+00	2.830770e-02
-9	Rv0878c	-9	0	A	T	0.219	-2.571037e+01	2.056506e+01	2.683810e+00	2.114315e-01
-9	Rv0881	-9	0	A	T	0.495	3.504424e+01	1.536878e+02	2.755775e+00	8.196614e-01
-9	Rv0882	-9	0	A	T	0.031	-3.754349e+01	9.612518e+01	2.738644e+00	6.961740e-01
-9	Rv0885	-9	0	A	T	0.155	3.382913e+01	1.324809e+02	2.764392e+00	7.984885e-01
-9	Rv0888	-9	0	A	T	0.058	1.156719e+02	8.272031e+01	2.714594e+00	1.622241e-01
-9	Rv0889c	-9	0	A	T	0.044	1.019460e+02	7.017467e+01	2.744076e+00	1.465127e-01
-9	Rv0890c	-9	0	A	T	0.499	-1.698478e+02	2.811631e+02	2.762627e+00	5.458792e-01
-9	Rv0891c	-9	0	A	T	0.495	1.514129e+02	1.903825e+02	2.755877e+00	4.265653e-01
-9	Rv0892	-9	0	A	T	0.030	-9.803867e+00	6.404847e+01	2.752021e+00	8.783650e-01
-9	Rv0893c	-9	0	A	T	0.094	-5.514409e+01	6.342323e+01	2.788022e+00	3.847397e-01
-9	Rv0894	-9	0	A	T	0.026	1.129394e+01	6.757681e+01	2.751034e+00	8.672932e-01
-9	Rv0897c	-9	0	A	T	0.020	-1.944691e+01	6.448819e+01	2.752292e+00	7.630329e-01
-9	Rv0905	-9	0	A	T	0.012	-1.449035e+02	8.903334e+01	2.815767e+00	1.038462e-01
-9	Rv0906	-9	0	A	T	0.016	-2.720368e+01	1.192053e+02	2.751145e+00	8.195165e-01
-9	Rv0907	-9	0	A	T	0.500	1.760323e+02	3.336077e+02	2.753739e+00	5.978150e-01
-9	Rv0908	-9	0	A	T	0.013	-3.476546e+01	8.328929e+01	2.741852e+00	6.764437e-01
-9	Rv0913c	-9	0	A	T	0.012	2.016229e+01	6.067122e+01	2.756355e+00	7.396957e-01
-9	Rv0914c	-9	0	A	T	0.112	-3.137031e+01	1.111584e+02	2.752915e+00	7.778211e-01
-9	Rv0915c	-9	0	A	T	0.042	3.745740e+01	5.349019e+01	2.752489e+00	4.838742e-01
-9	Rv0917	-9	0	A	T	0.011	-1.869391e+02	8.528523e+01	2.697935e+00	2.854478e-02
-9	Rv0918	-9	0	A	T	0.089	-4.223199e+01	1.687787e+02	2.756101e+00	8.024522e-01
-9	Rv0920c	-9	0	A	T	0.013	1.069330e+02	8.994683e+01	2.753363e+00	2.346965e-01
-9	Rv0921	-9	0	A	T	0.022	-9.131250e+01	1.154545e+02	2.770324e+00	4.291351e-01
-9	Rv0922	-9	0	A	T	0.110	-5.048604e+01	5.042340e+01	2.739968e+00	3.168784e-01
-9	Rv0923c	-9	0	A	T	0.036	-2.098141e+02	6.971860e+01	2.665519e+00	2.662890e-03
-9	Rv0927c	-9	0	A	T	0.063	-6.663993e+01	1.125686e+02	2.753412e+00	5.539479e-01
-9	Rv0929	-9	0	A	T	0.012	-7.851773e+01	7.031619e+01	2.763793e+00	2.643359e-01
-9	Rv0930	-9	0	A	T	0.498	8.013310e+01	1.940172e+02	2.759120e+00	6.796532e-01
-9	Rv0931c	-9	0	A	T	0.042	-6.630831e+01	4.854211e+01	2.780933e+00	1.721542e-01
-9	Rv0932c	-9	0	A	T	0.017	-3.077340e+01	6.199948e+01	2.748249e+00	6.197240e-01
-9	Rv0933	-9	0	A	T	0.055	2.531143e+01	9.494394e+01	2.761957e+00	7.898205e-01
-9	Rv0934	-9	0	A	T	0.035	-4.104278e+01	7.056713e+01	2.744979e+00	5.609185e-01
-9	Rv0938	-9	0	A	T	0.466	-1.068969e+02	1.029194e+02	2.754615e+00	2.991437e-01
-9	Rv0939	-9	0	A	T	0.023	5.634900e+01	6.755430e+01	2.733885e+00	4.043470e-01
-9	Rv0940c	-9	0	A	T	0.037	1.057162e+02	1.086160e+02	2.752600e+00	3.305670e-01
-9	Rv0943c	-9	0	A	T	0.015	1.433522e+01	7.355472e+01	2.759181e+00	8.455052e-01
-9	Rv0945	-9	0	A	T	0.164	2.080194e+01	8.460131e+01	2.759417e+00	8.058087e-01
-9	Rv0946c	-9	0	A	T	0.035	-7.065697e+01	9.632690e+01	2.761212e+00	4.633657e-01
-9	Rv0948c	-9	0	A	T	0.171	1.150066e+02	1.084038e+02	2.749132e+00	2.889098e-01
-9	Rv0949	-9	0	A	T	0.020	1.622183e+02	7.194353e+01	2.755781e+00	2.429593e-02
-9	Rv0950c	-9	0	A	T	0.017	7.275177e+01	6.840837e+01	2.708089e+00	2.877376e-01
-9	Rv0951	-9	0	A	T	0.010	2.208647e+02	7.647393e+01	2.611100e+00	3.933797e-03
-9	Rv0954	-9	0	A	T	0.013	9.885256e+00	7.955016e+01	2.752461e+00	9.011233e-01
-9	Rv0957	-9	0	A	T	0.031	3.474999e+02	8.689863e+01	2.696840e+00	6.687134e-05
-9	Rv0958	-9	0	A	T	0.471	-2.414830e+01	1.247290e+02	2.763162e+00	8.465116e-01
-9	Rv0959	-9	0	A	T	0.069	3.020193e+01	6.116914e+01	2.752520e+00	6.215621e-01
-9	Rv0961	-9	0	A	T	0.039	-3.117157e+01	9.380460e+01	2.749392e+00	7.397088e-01
-9	Rv0962c	-9	0	A	T	0.491	3.692934e+01	9.326934e+01	2.754938e+00	6.922059e-01
-9	Rv0964c	-9	0	A	T	0.493	6.094314e+01	1.324259e+02	2.771060e+00	6.454383e-01
-9	Rv0966c	-9	0	A	T	0.497	-5.446419e+01	1.694529e+02	2.753945e+00	7.479450e-01
-9	Rv0969	-9	0	A	T	0.192	-3.475107e+01	5.769979e+01	2.753727e+00	5.470870e-01
-9	Rv0971c	-9	0	A	T	0.028	-6.400889e+01	9.128773e+01	2.755240e+00	4.833059e-01
-9	Rv0972c	-9	0	A	T	0.052	-2.400116e+01	5.910953e+01	2.757142e+00	6.847697e-01
-9	Rv0973c	-9	0	A	T	0.034	-6.323824e+01	5.575784e+01	2.728866e+00	2.569173e-01
-9	Rv0974c	-9	0	A	T	0.472	3.783166e+01	2.150019e+02	2.760889e+00	8.603504e-01
-9	Rv0976c	-9	0	A	T	0.035	1.305193e+02	7.147867e+01	2.744177e+00	6.805946e-02
-9	Rv0977	-9	0	A	T	0.190	-5.039721e+00	4.387708e+01	2.751397e+00	9.085722e-01
-9	Rv0978c	-9	0	A	T	0.049	-1.072969e+01	4.254276e+01	2.742795e+00	8.009153e-01
-9	Rv0980c	-9	0	A	T	0.325	-3.654367e+01	2.317537e+01	2.757943e+00	1.150544e-01
-9	Rv0982	-9	0	A	T	0.093	5.692448e+01	8.837713e+01	2.739245e+00	5.196078e-01
-9	Rv0983	-9	0	A	T	0.498	1.642251e+02	2.543133e+02	2.748413e+00	5.185386e-01
-9	Rv0986	-9	0	A	T	0.033	5.425483e+00	8.750417e+01	2.752681e+00	9.505694e-01
-9	Rv0987	-9	0	A	T	0.118	6.018260e+01	4.861858e+01	2.760412e+00	2.159733e-01
-9	Rv0988	-9	0	A	T	0.065	-1.088809e+01	6.149488e+01	2.751841e+00	8.594888e-01
-9	Rv0989c	-9	0	A	T	0.473	-4.604651e+00	1.449825e+02	2.756064e+00	9.746678e-01
-9	Rv0990c	-9	0	A	T	0.267	-1.193676e+02	1.066403e+02	2.752564e+00	2.631791e-01
-9	Rv0992c	-9	0	A	T	0.019	-1.280283e+02	8.171524e+01	2.698855e+00	1.173907e-01
-9	Rv0993	-9	0	A	T	0.497	-6.895696e+01	3.380516e+02	2.767460e+00	8.383953e-01
-9	Rv0994	-9	0	A	T	0.016	2.190692e+02	7.547043e+01	2.835000e+00	3.755903e-03
-9	Rv0995	-9	0	A	T	0.177	3.594652e+01	6.512619e+01	2.756285e+00	5.810672e-01
-9	Rv0996	-9	0	A	T	0.018	-1.825350e+02	6.365484e+01	2.736849e+00	4.196726e-03
-9	Rv0997	-9	0	A	T	0.011	-7.496750e+01	6.552995e+01	2.716520e+00	2.528065e-01
-9	Rv0999	-9	0	A	T	0.035	2.933614e+02	1.347183e+02	2.795463e+00	2.959881e-02
-9	Rv1001	-9	0	A	T	0.015	8.718124e+01	7.340910e+01	2.765864e+00	2.351842e-01
-9	Rv1002c	-9	0	A	T	0.023	1.766568e+02	7.366690e+01	2.735052e+00	1.660966e-02
-9	Rv1004c	-9	0	A	T	0.022	-7.570975e+01	5.018782e+01	2.711056e+00	1.316393e-01
-9	Rv1005c	-9	0	A	T	0.011	-9.590098e+01	9.619943e+01	2.743187e+00	3.189821e-01
-9	Rv1007c	-9	0	A	T	0.496	3.300454e+01	1.903616e+02	2.763569e+00	8.623787e-01
-9	Rv1008	-9	0	A	T	0.499	2.967870e+02	3.883192e+02	2.768625e+00	4.448223e-01
-9	Rv1009	-9	0	A	T	0.026	3.657145e+01	8.740363e+01	2.764125e+00	6.757024e-01
-9	Rv1014c	-9	0	A	T	0.065	7.983913e+01	8.025239e+01	2.770681e+00	3.199766e-01
-9	Rv1016c	-9	0	A	T	0.114	-1.150380e+02	1.626911e+02	2.755479e+00	4.796222e-01
-9	Rv1018c	-9	0	A	T	0.025	-1.087687e+02	8.361728e+01	2.740951e+00	1.935383e-01
-9	Rv1020	-9	0	A	T	0.058	5.606309e+01	5.463044e+01	2.744603e+00	3.049587e-01
-9	Rv1022	-9	0	A	T	0.016	-1.578673e+02	1.906858e+02	2.736043e+00	4.078691e-01
-9	Rv1023	-9	0	A	T	0.191	5.149093e+01	9.011651e+01	2.772399e+00	5.678304e-01
-9	Rv1027c	-9	0	A	T	0.066	1.537780e+01	9.829290e+01	2.755293e+00	8.757013e-01
-9	Rv1028c	-9	0	A	T	0.482	9.882363e+00	1.658754e+02	2.760558e+00	9.525008e-01
-9	Rv1029	-9	0	A	T	0.131	3.153246e+01	7.074685e+01	2.771455e+00	6.558751e-01
-9	Rv1030	-9	0	A	T	0.026	-7.765041e+01	5.645374e+01	2.739798e+00	1.692004e-01
-9	Rv1032c	-9	0	A	T	0.033	4.269545e+01	6.972417e+01	2.767381e+00	5.404046e-01
-9	Rv1034c	-9	0	A	T	0.023	9.608122e+01	1.330164e+02	2.763128e+00	4.702116e-01
-9	Rv1037c	-9	0	A	T	0.037	-2.460342e+01	7.269343e+01	2.758327e+00	7.350701e-01
-9	Rv1039c	-9	0	A	T	0.126	-6.110187e+01	6.992643e+01	2.738382e+00	3.823721e-01
-9	Rv1041c	-9	0	A	T	0.017	-4.461035e+00	6.731268e+01	2.758536e+00	9.471695e-01
-9	Rv1042c	-9	0	A	T	0.025	2.030832e+02	8.459106e+01	2.764372e+00	1.648744e-02
-9	Rv1044	-9	0	A	T	0.088	-5.656261e+01	8.770294e+01	2.746294e+00	5.190730e-01
-9	Rv1045	-9	0	A	T	0.052	-1.396574e+02	1.514601e+02	2.747930e+00	3.566451e-01
-9	Rv1047	-9	0	A	T	0.082	-4.917575e+01	3.341090e+01	2.687641e+00	1.412811e-01
-9	Rv1048c	-9	0	A	T	0.061	3.425098e+01	7.402011e+01	2.758644e+00	6.436313e-01
-9	Rv1052	-9	0	A	T	0.018	-9.030693e+01	1.699561e+02	2.756780e+00	5.952554e-01
-9	Rv1054	-9	0	A	T	0.056	-6.234888e+01	9.405321e+01	2.755579e+00	5.074941e-01
-9	Rv1056	-9	0	A	T	0.117	-3.253386e+01	1.123492e+02	2.758525e+00	7.721810e-01
-9	Rv1059	-9	0	A	T	0.016	1.023538e+02	8.665751e+01	2.756840e+00	2.377468e-01
-9	Rv1060	-9	0	A	T	0.025	-1.328009e+02	1.009679e+02	2.787601e+00	1.886262e-01
-9	Rv1061	-9	0	A	T	0.016	7.395317e+01	8.632434e+01	2.775221e+00	3.917594e-01
-9	Rv1063c	-9	0	A	T	0.031	1.090566e+02	7.227066e+01	2.774079e+00	1.315182e-01
-9	Rv1067c	-9	0	A	T	0.426	1.778842e+01	5.971756e+01	2.750074e+00	7.658409e-01
-9	Rv1068c	-9	0	A	T	0.116	6.434099e+00	3.268949e+01	2.755387e+00	8.439926e-01
-9	Rv1069c	-9	0	A	T	0.033	-1.123196e+02	6.119993e+01	2.707413e+00	6.666943e-02
-9	Rv1074c	-9	0	A	T	0.014	1.202010e+02	9.657271e+01	2.749167e+00	2.134568e-01
-9	Rv1075c	-9	0	A	T	0.200	-4.195094e+01	1.038220e+02	2.758421e+00	6.862242e-01
-9	Rv1076	-9	0	A	T	0.066	1.089967e+02	8.542678e+01	2.754151e+00	2.021944e-01
-9	Rv1077	-9	0	A	T	0.018	-1.962045e+01	5.539368e+01	2.740666e+00	7.232409e-01
-9	Rv1079	-9	0	A	T	0.011	-1.204649e+01	7.469973e+01	2.757058e+00	8.719070e-01
-9	Rv1086	-9	0	A	T	0.072	-8.428562e+01	1.167028e+02	2.758354e+00	4.702742e-01
-9	Rv1087	-9	0	A	T	0.304	-7.292641e+01	2.693601e+01	2.776051e+00	6.861789e-03
-9	Rv1089	-9	0	A	T	0.072	-1.563413e+02	8.116731e+01	2.712432e+00	5.428141e-02
-9	Rv1090	-9	0	A	T	0.053	-1.118134e+02	1.307177e+02	2.768344e+00	3.924833e-01
-9	Rv1091	-9	0	A	T	0.251	-1.154988e+01	4.027575e+01	2.751844e+00	7.743298e-01
-9	Rv1092c	-9	0	A	T	0.015	5.367733e+01	1.223809e+02	2.755998e+00	6.610111e-01
-9	Rv1093	-9	0	A	T	0.500	-5.332717e+00	8.080982e+02	2.770041e+00	9.947356e-01
-9	Rv1096	-9	0	A	T	0.013	1.376338e+02	6.886814e+01	2.694374e+00	4.584945e-02
-9	Rv1097c	-9	0	A	T	0.015	-9.848033e+01	7.989083e+01	2.763971e+00	2.178946e-01
-9	Rv1098c	-9	0	A	T	0.026	-8.269542e+01	1.074904e+02	2.760362e+00	4.418247e-01
-9	Rv1102c	-9	0	A	T	0.071	-5.675569e+01	1.893695e+02	2.752902e+00	7.644427e-01
-9	Rv1104	-9	0	A	T	0.024	-8.526999e+01	8.596397e+01	2.742230e+00	3.214002e-01
-9	Rv1106c	-9	0	A	T	0.039	6.684434e+01	7.505548e+01	2.746495e+00	3.732935e-01
-9	Rv1108c	-9	0	A	T	0.120	5.586812e+01	7.325258e+01	2.729685e+00	4.457809e-01
-9	Rv1110	-9	0	A	T	0.012	-9.086907e+01	8.949503e+01	2.728626e+00	3.101085e-01
-9	Rv1111c	-9	0	A	T	0.022	2.200744e+00	1.325058e+02	2.759402e+00	9.867511e-01
-9	Rv1115	-9	0	A	T	0.014	-9.210852e+01	7.980027e+01	2.727430e+00	2.485946e-01
-9	Rv1116A	-9	0	A	T	0.016	-1.651591e+02	1.215125e+02	2.770928e+00	1.742984e-01
-9	Rv1121	-9	0	A	T	0.020	1.712420e+01	9.600891e+01	2.761472e+00	8.584650e-01
-9	Rv1122	-9	0	A	T	0.018	-8.310356e+01	9.213546e+01	2.764434e+00	3.672233e-01
-9	Rv1124	-9	0	A	T	0.010	9.529688e+01	1.118702e+02	2.755715e+00	3.944380e-01
-9	Rv1125	-9	0	A	T	0.073	1.668718e+01	9.866834e+01	2.751537e+00	8.657230e-01
-9	Rv1126c	-9	0	A	T	0.014	-2.078255e+02	1.372927e+02	2.740435e+00	1.303118e-01
-9	Rv1127c	-9	0	A	T	0.235	1.364654e+01	6.822066e+01	2.754807e+00	8.414813e-01
-9	Rv1128c	-9	0	A	T	0.247	-2.575219e+01	9.913787e+01	2.756721e+00	7.950850e-01
-9	Rv1129c	-9	0	A	T	0.019	1.239902e+02	4.728262e+01	2.770625e+00	8.825696e-03
-9	Rv1130	-9	0	A	T	0.092	-7.788440e+01	6.131744e+01	2.744636e+00	2.042250e-01
-9	Rv1132	-9	0	A	T	0.025	2.536493e+00	5.398426e+01	2.754907e+00	9.625311e-01
-9	Rv1133c	-9	0	A	T	0.023	-1.456341e+02	9.354657e+01	2.738602e+00	1.197364e-01
-9	Rv1135c	-9	0	A	T	0.052	-4.075504e+01	4.220956e+01	2.747902e+00	3.344368e-01
-9	Rv1137c	-9	0	A	T	0.024	-3.298765e+01	1.010964e+02	2.751715e+00	7.442458e-01
-9	Rv1138c	-9	0	A	T	0.019	4.575086e+01	1.200691e+02	2.751226e+00	7.032316e-01
-9	Rv1140	-9	0	A	T	0.012	1.942707e+02	7.381123e+01	2.790929e+00	8.579513e-03
-9	Rv1142c	-9	0	A	T	0.032	9.006941e+01	6.286971e+01	2.805343e+00	1.521795e-01
-9	Rv1144	-9	0	A	T	0.019	4.937940e+01	8.410463e+01	2.773085e+00	5.572163e-01
-9	Rv1145	-9	0	A	T	0.096	-1.575698e+02	9.407593e+01	2.747029e+00	9.416740e-02
-9	Rv1148c	-9	0	A	T	0.246	1.031630e+01	3.593993e+01	2.756883e+00	7.741208e-01
-9	Rv1150	-9	0	A	T	0.012	-4.731646e+01	8.002222e+01	2.766621e+00	5.544182e-01
-9	Rv1152	-9	0	A	T	0.010	1.757342e+02	8.939369e+01	2.721869e+00	4.950886e-02
-9	Rv1154c	-9	0	A	T	0.499	-3.842375e+01	3.817856e+02	2.766786e+00	9.198485e-01
-9	Rv1155	-9	0	A	T	0.070	-1.384842e+02	1.626505e+02	2.763526e+00	3.946772e-01
-9	Rv1158c	-9	0	A	T	0.017	-7.597435e+01	9.133111e+01	2.752789e+00	4.056284e-01
-9	Rv1159	-9	0	A	T	0.091	-2.243925e+02	9.971286e+01	2.817755e+00	2.457519e-02
-9	Rv1160	-9	0	A	T	0.048	-6.857031e+01	1.205563e+02	2.745176e+00	5.695926e-01
-9	Rv1161	-9	0	A	T	0.086	8.225341e+01	6.033713e+01	2.747807e+00	1.730236e-01
-9	Rv1162	-9	0	A	T	0.157	-1.018661e+02	1.062007e+02	2.747113e+00	3.376272e-01
-9	Rv1163	-9	0	A	T	0.054	-8.966203e+01	9.709120e+01	2.749798e+00	3.559109e-01
-9	Rv1166	-9	0	A	T	0.016	1.831290e+02	6.346729e+01	2.641471e+00	3.967465e-03
-9	Rv1168c	-9	0	A	T	0.073	5.950026e+01	5.926546e+01	2.742479e+00	3.155661e-01
-9	Rv1171	-9	0	A	T	0.015	-1.698995e+02	1.409579e+02	2.776010e+00	2.282780e-01
-9	Rv1175c	-9	0	A	T	0.446	3.401611e+01	6.766003e+01	2.731347e+00	6.152169e-01
-9	Rv1176c	-9	0	A	T	0.012	-4.695404e+01	9.757423e+01	2.744225e+00	6.304380e-01
-9	Rv1178	-9	0	A	T	0.011	-5.383706e+01	1.129199e+02	2.756881e+00	6.335969e-01
-9	Rv1179c	-9	0	A	T	0.025	1.701772e+01	4.691676e+01	2.748077e+00	7.168664e-01
-9	Rv1180	-9	0	A	T	0.500	3.963797e+02	6.951019e+02	2.756344e+00	5.685994e-01
-9	Rv1181	-9	0	A	T	0.024	1.122847e+02	4.905509e+01	2.755676e+00	2.222685e-02
-9	Rv1182	-9	0	A	T	0.015	-7.506995e+01	8.482832e+01	2.746325e+00	3.763246e-01
-9	Rv1183	-9	0	A	T	0.131	-4.380337e+01	6.360284e+01	2.739704e+00	4.911224e-01
-9	Rv1184c	-9	0	A	T	0.123	2.163213e+01	9.213789e+01	2.757020e+00	8.144130e-01
-9	Rv1185c	-9	0	A	T	0.015	1.377907e+01	6.409425e+01	2.751591e+00	8.298124e-01
-9	Rv1186c	-9	0	A	T	0.497	5.807151e+01	2.257885e+02	2.761279e+00	7.970657e-01
-9	Rv1187	-9	0	A	T	0.054	1.767845e+01	7.909511e+01	2.754557e+00	8.231714e-01
-9	Rv1188	-9	0	A	T	0.024	-7.145138e+01	7.883304e+01	2.763331e+00	3.648956e-01
-9	Rv1189	-9	0	A	T	0.047	7.717842e+01	6.550079e+01	2.746535e+00	2.388793e-01
-9	Rv1192	-9	0	A	T	0.011	-5.111831e+01	6.957450e+01	2.740491e+00	4.626254e-01
-9	Rv1193	-9	0	A	T	0.073	-1.382364e+01	7.412502e+01	2.750210e+00	8.520862e-01
-9	Rv1194c	-9	0	A	T	0.124	1.205690e+02	6.940181e+01	2.808101e+00	8.255559e-02
-9	Rv1196	-9	0	A	T	0.142	4.524861e+01	3.936695e+01	2.771197e+00	2.505800e-01
-9	Rv1197	-9	0	A	T	0.040	6.168845e+01	5.186947e+01	2.753813e+00	2.345176e-01
-9	Rv1198	-9	0	A	T	0.256	2.736067e+01	3.965956e+01	2.739749e+00	4.903759e-01
-9	Rv1199c	-9	0	A	T	0.284	-3.065458e+00	2.873020e+01	2.750681e+00	9.150434e-01
-9	Rv1200	-9	0	A	T	0.018	-9.127179e+01	6.101443e+01	2.742015e+00	1.348982e-01
-9	Rv1201c	-9	0	A	T	0.015	-4.748203e+01	9.477377e+01	2.754766e+00	6.164451e-01
-9	Rv1204c	-9	0	A	T	0.064	1.141261e+02	7.111840e+01	2.782170e+00	1.087723e-01
-9	Rv1205	-9	0	A	T	0.091	7.380494e+00	8.029884e+01	2.754641e+00	9.267801e-01
-9	Rv1206	-9	0	A	T	0.056	-3.537392e+01	7.378892e+01	2.757514e+00	6.317318e-01
-9	Rv1207	-9	0	A	T	0.015	2.040689e+02	1.094325e+02	2.785876e+00	6.241429e-02
-9	Rv1210	-9	0	A	T	0.013	1.927811e+01	1.743711e+02	2.754081e+00	9.119823e-01
-9	Rv1212c	-9	0	A	T	0.045	1.327888e+02	6.840776e+01	2.787023e+00	5.243718e-02
-9	Rv1215c	-9	0	A	T	0.037	1.152232e+02	6.191689e+01	2.742971e+00	6.295786e-02
-9	Rv1217c	-9	0	A	T	0.064	1.924455e+01	6.363030e+01	2.752341e+00	7.623581e-01
-9	Rv1218c	-9	0	A	T	0.232	2.158959e+01	8.749754e+01	2.761562e+00	8.051408e-01
-9	Rv1219c	-9	0	A	T	0.039	2.844505e+01	9.746013e+01	2.758865e+00	7.704332e-01
-9	Rv1221	-9	0	A	T	0.018	9.897018e+01	1.947102e+02	2.770871e+00	6.113248e-01
-9	Rv1222	-9	0	A	T	0.016	9.999898e+01	1.689646e+02	2.760411e+00	5.540551e-01
-9	Rv1223	-9	0	A	T	0.022	1.294329e+02	7.757177e+01	2.771212e+00	9.542323e-02
-9	Rv1224	-9	0	A	T	0.074	-1.042490e+02	9.835107e+01	2.752910e+00	2.893372e-01
-9	Rv1225c	-9	0	A	T	0.055	-1.803399e+01	1.756519e+02	2.752075e+00	9.182401e-01
-9	Rv1226c	-9	0	A	T	0.103	1.353962e+02	6.224116e+01	2.698156e+00	2.976666e-02
-9	Rv1227c	-9	0	A	T	0.016	3.841839e+01	9.821441e+01	2.734002e+00	6.957306e-01
-9	Rv1228	-9	0	A	T	0.015	-9.810106e+01	7.664808e+01	2.742410e+00	2.007908e-01
-9	Rv1230c	-9	0	A	T	0.474	-4.655359e+01	6.027402e+01	2.769752e+00	4.400250e-01
-9	Rv1231c	-9	0	A	T	0.021	-3.052081e+01	1.047053e+02	2.751888e+00	7.707167e-01
-9	Rv1232c	-9	0	A	T	0.497	-8.834679e+00	2.129336e+02	2.761913e+00	9.669108e-01
-9	Rv1236	-9	0	A	T	0.013	1.643412e+02	6.773394e+01	2.731878e+00	1.537717e-02
-9	Rv1239c	-9	0	A	T	0.497	-1.770612e+01	1.502709e+02	2.759961e+00	9.062204e-01
-9	Rv1240	-9	0	A	T	0.022	1.487946e+02	9.834719e+01	2.777747e+00	1.305117e-01
-9	Rv1243c	-9	0	A	T	0.032	1.229812e+01	4.245908e+01	2.748221e+00	7.721285e-01
-9	Rv1244	-9	0	A	T	0.015	-5.533727e+01	8.302123e+01	2.729714e+00	5.051707e-01
-9	Rv1248c	-9	0	A	T	0.196	1.969466e+02	7.453230e+01	2.798897e+00	8.320761e-03
-9	Rv1249c	-9	0	A	T	0.118	-4.197677e+01	8.904965e+01	2.749080e+00	6.374366e-01
-9	Rv1250	-9	0	A	T	0.015	1.573423e+02	7.484351e+01	2.799212e+00	3.570216e-02
-9	Rv1251c	-9	0	A	T	0.161	-1.199072e+02	4.891097e+01	2.694003e+00	1.434306e-02
-9	Rv1253	-9	0	A	T	0.029	3.993490e+01	6.231398e+01	2.731178e+00	5.217121e-01
-9	Rv1255c	-9	0	A	T	0.014	1.556547e+02	1.632963e+02	2.764957e+00	3.406472e-01
-9	Rv1256c	-9	0	A	T	0.204	-1.194507e+02	7.375014e+01	2.744287e+00	1.055232e-01
-9	Rv1258c	-9	0	A	T	0.054	2.182279e+02	1.031313e+02	2.781201e+00	3.451484e-02
-9	Rv1260	-9	0	A	T	0.011	1.333880e+02	7.439256e+01	2.757417e+00	7.317861e-02
-9	Rv1262c	-9	0	A	T	0.010	-6.906098e+01	1.284570e+02	2.740385e+00	5.909232e-01
-9	Rv1264	-9	0	A	T	0.019	-1.276035e+02	6.017993e+01	2.688657e+00	3.414624e-02
-9	Rv1266c	-9	0	A	T	0.499	2.707856e+02	3.118140e+02	2.746802e+00	3.853094e-01
-9	Rv1267c	-9	0	A	T	0.043	-3.880556e+01	5.766217e+01	2.760979e+00	5.010675e-01
-9	Rv1273c	-9	0	A	T	0.021	1.617152e+02	6.585124e+01	2.748253e+00	1.417625e-02
-9	Rv1278	-9	0	A	T	0.203	-9.002489e+01	7.312303e+01	2.740751e+00	2.184711e-01
-9	Rv1279	-9	0	A	T	0.016	6.791120e+01	6.369759e+01	2.749587e+00	2.865350e-01
-9	Rv1280c	-9	0	A	T	0.067	1.745096e+02	5.353873e+01	2.743479e+00	1.142208e-03
-9	Rv1281c	-9	0	A	T	0.021	-9.839316e+00	6.201910e+01	2.753929e+00	8.739671e-01
-9	Rv1286	-9	0	A	T	0.058	6.927337e+01	7.235432e+01	2.776276e+00	3.385172e-01
-9	Rv1288	-9	0	A	T	0.059	8.018902e+01	5.750086e+01	2.790075e+00	1.633611e-01
-9	Rv1289	-9	0	A	T	0.055	-5.007456e+01	7.614977e+01	2.743426e+00	5.109135e-01
-9	Rv1290c	-9	0	A	T	0.185	-6.283228e+00	4.968185e+01	2.752512e+00	8.993782e-01
-9	Rv1292	-9	0	A	T	0.215	-1.646117e+01	6.952888e+01	2.753662e+00	8.128821e-01
-9	Rv1295	-9	0	A	T	0.033	9.208769e+01	6.495792e+01	2.756462e+00	1.565095e-01
-9	Rv1300	-9	0	A	T	0.498	1.850992e+02	3.111674e+02	2.760095e+00	5.520348e-01
-9	Rv1307	-9	0	A	T	0.021	-1.247327e+02	7.942831e+01	2.787855e+00	1.165470e-01
-9	Rv1308	-9	0	A	T	0.040	5.534002e+01	8.206837e+01	2.745457e+00	5.002190e-01
-9	Rv1309	-9	0	A	T	0.011	-5.829035e+00	8.864385e+01	2.753998e+00	9.475797e-01
-9	Rv1313c	-9	0	A	T	0.373	1.780880e+01	4.258061e+01	2.754356e+00	6.758362e-01
-9	Rv1316c	-9	0	A	T	0.111	3.260462e+01	1.318542e+02	2.759917e+00	8.047285e-01
-9	Rv1317c	-9	0	A	T	0.089	8.452905e+01	5.366068e+01	2.767381e+00	1.154188e-01
-9	Rv1318c	-9	0	A	T	0.259	-5.539195e+01	3.358600e+01	2.776549e+00	9.931363e-02
-9	Rv1319c	-9	0	A	T	0.466	3.482360e+01	6.407298e+01	2.743084e+00	5.868707e-01
-9	Rv1320c	-9	0	A	T	0.496	-4.749765e+01	1.371373e+02	2.762105e+00	7.291295e-01
-9	Rv1321	-9	0	A	T	0.500	-4.515232e+02	8.948847e+02	2.766193e+00	6.139452e-01
-9	Rv1323	-9	0	A	T	0.019	-6.463139e+00	6.509694e+01	2.752091e+00	9.209260e-01
-9	Rv1324	-9	0	A	T	0.041	-1.428524e+02	8.352994e+01	2.723683e+00	8.744613e-02
-9	Rv1325c	-9	0	A	T	0.038	1.058218e+01	3.461943e+01	2.746728e+00	7.598989e-01
-9	Rv1326c	-9	0	A	T	0.076	-5.179606e+01	7.483718e+01	2.742771e+00	4.889759e-01
-9	Rv1327c	-9	0	A	T	0.018	-8.938855e-01	8.831283e+01	2.757881e+00	9.919255e-01
-9	Rv1328	-9	0	A	T	0.184	7.486980e+00	6.071686e+01	2.754070e+00	9.018791e-01
-9	Rv1329c	-9	0	A	T	0.069	2.190965e+02	7.999530e+01	2.755612e+00	6.241352e-03
-9	Rv1330c	-9	0	A	T	0.465	-5.213826e+01	6.039693e+01	2.780077e+00	3.881387e-01
-9	Rv1332	-9	0	A	T	0.014	1.213104e+02	1.218968e+02	2.751513e+00	3.198121e-01
-9	Rv1333	-9	0	A	T	0.026	2.603957e+00	7.086714e+01	2.749887e+00	9.706941e-01
-9	Rv1334	-9	0	A	T	0.026	1.542582e+02	1.199928e+02	2.740676e+00	1.988031e-01
-9	Rv1336	-9	0	A	T	0.043	-1.112098e+02	7.111867e+01	2.724395e+00	1.181034e-01
-9	Rv1337	-9	0	A	T	0.021	-1.532015e+02	8.676844e+01	2.723411e+00	7.766937e-02
-9	Rv1345	-9	0	A	T	0.015	-1.079941e+02	1.044466e+02	2.755798e+00	3.013268e-01
-9	Rv1347c	-9	0	A	T	0.202	2.183902e+00	1.071234e+02	2.759711e+00	9.837377e-01
-9	Rv1348	-9	0	A	T	0.029	-3.482166e+01	4.746045e+01	2.735021e+00	4.632523e-01
-9	Rv1350	-9	0	A	T	0.019	-3.284033e+01	1.724322e+02	2.757527e+00	8.489806e-01
-9	Rv1353c	-9	0	A	T	0.134	4.691510e+01	5.144926e+01	2.768076e+00	3.619895e-01
-9	Rv1354c	-9	0	A	T	0.016	1.928026e+01	5.501994e+01	2.750434e+00	7.260726e-01
-9	Rv1355c	-9	0	A	T	0.086	2.323149e+01	5.528437e+01	2.746966e+00	6.743891e-01
-9	Rv1356c	-9	0	A	T	0.086	5.622409e+01	5.160885e+01	2.776503e+00	2.761484e-01
-9	Rv1358	-9	0	A	T	0.347	-1.481798e+01	5.194610e+01	2.756848e+00	7.754886e-01
-9	Rv1360	-9	0	A	T	0.039	-7.086295e+01	9.565168e+01	2.758615e+00	4.589093e-01
-9	Rv1361c	-9	0	A	T	0.153	-1.209596e+01	3.778910e+01	2.739219e+00	7.489457e-01
-9	Rv1363c	-9	0	A	T	0.090	4.452582e+01	9.517734e+01	2.766363e+00	6.399846e-01
-9	Rv1364c	-9	0	A	T	0.497	9.982416e+01	2.038675e+02	2.757475e+00	6.244549e-01
-9	Rv1366	-9	0	A	T	0.010	-3.730389e+00	7.923214e+01	2.752929e+00	9.624546e-01
-9	Rv1367c	-9	0	A	T	0.072	-6.991189e+01	1.071180e+02	2.741750e+00	5.140785e-01
-9	Rv1368	-9	0	A	T	0.057	-7.332202e+01	8.903300e+01	2.738661e+00	4.103391e-01
-9	Rv1371	-9	0	A	T	0.025	7.215962e+00	4.953019e+01	2.751577e+00	8.841880e-01
-9	Rv1372	-9	0	A	T	0.016	-1.693859e+02	6.836474e+01	2.733944e+00	1.333829e-02
-9	Rv1373	-9	0	A	T	0.073	8.557640e+01	6.632820e+01	2.765891e+00	1.971902e-01
-9	Rv1374c	-9	0	A	T	0.499	3.584983e+02	5.604285e+02	2.774360e+00	5.224787e-01
-9	Rv1375	-9	0	A	T	0.013	5.956379e+01	9.153422e+01	2.761052e+00	5.153268e-01
-9	Rv1376	-9	0	A	T	0.016	-3.911520e+01	6.263284e+01	2.745021e+00	5.323881e-01
-9	Rv1378c	-9	0	A	T	0.499	-1.267548e+02	3.159603e+02	2.759069e+00	6.883524e-01
-9	Rv1381	-9	0	A	T	0.010	1.205941e+01	9.203284e+01	2.755182e+00	8.957669e-01
-9	Rv1383	-9	0	A	T	0.061	4.662320e+01	9.023371e+01	2.751213e+00	6.054495e-01
-9	Rv1384	-9	0	A	T	0.108	-1.520449e+02	6.145844e+01	2.776155e+00	1.347784e-02
-9	Rv1386	-9	0	A	T	0.111	9.312052e+01	1.319261e+02	2.778026e+00	4.803937e-01
-9	Rv1387	-9	0	A	T	0.091	-7.776528e+01	7.443459e+01	2.757901e+00	2.963160e-01
-9	Rv1391	-9	0	A	T	0.015	2.382481e+02	6.492443e+01	2.663229e+00	2.517976e-04
-9	Rv1392	-9	0	A	T	0.012	-1.281742e+01	6.626222e+01	2.753198e+00	8.466458e-01
-9	Rv1394c	-9	0	A	T	0.473	1.425298e+02	1.077477e+02	2.741190e+00	1.861090e-01
-9	Rv1396c	-9	0	A	T	0.441	6.316454e+01	7.046425e+01	2.719807e+00	3.701865e-01
-9	Rv1397c	-9	0	A	T	0.013	-2.852109e+01	1.071313e+02	2.761887e+00	7.901038e-01
-9	Rv1399c	-9	0	A	T	0.014	-4.736348e+01	7.321943e+01	2.742944e+00	5.178192e-01
-9	Rv1400c	-9	0	A	T	0.056	1.155544e+02	8.539447e+01	2.735208e+00	1.762099e-01
-9	Rv1403c	-9	0	A	T	0.016	1.210231e+02	7.222120e+01	2.672737e+00	9.400920e-02
-9	Rv1407	-9	0	A	T	0.015	-8.338621e+01	7.284524e+01	2.754931e+00	2.525227e-01
-9	Rv1409	-9	0	A	T	0.013	-5.384796e+01	8.555321e+01	2.747711e+00	5.291815e-01
-9	Rv1417	-9	0	A	T	0.034	1.012359e+02	7.764633e+01	2.788919e+00	1.925081e-01
-9	Rv1418	-9	0	A	T	0.011	2.824388e+02	8.100290e+01	2.685072e+00	5.036224e-04
-9	Rv1419	-9	0	A	T	0.079	3.742797e+01	1.068169e+02	2.752702e+00	7.260946e-01
-9	Rv1420	-9	0	A	T	0.066	2.791734e+01	8.094531e+01	2.757109e+00	7.302265e-01
-9	Rv1424c	-9	0	A	T	0.010	4.253604e+01	9.599474e+01	2.752284e+00	6.577544e-01
-9	Rv1425	-9	0	A	T	0.028	8.313808e+01	7.558443e+01	2.757123e+00	2.715441e-01
-9	Rv1426c	-9	0	A	T	0.014	-1.037901e+02	7.033468e+01	2.771822e+00	1.402543e-01
-9	Rv1429	-9	0	A	T	0.065	1.330352e+01	5.774174e+01	2.752357e+00	8.178162e-01
-9	Rv1430	-9	0	A	T	0.010	-2.538958e+01	7.440805e+01	2.744775e+00	7.329872e-01
-9	Rv1431	-9	0	A	T	0.100	-3.183344e+01	5.735723e+01	2.762994e+00	5.789790e-01
-9	Rv1434	-9	0	A	T	0.031	1.077700e+02	1.365218e+02	2.722848e+00	4.300098e-01
-9	Rv1435c	-9	0	A	T	0.349	-9.234818e+00	1.877733e+01	2.739113e+00	6.229311e-01
-9	Rv1438	-9	0	A	T	0.015	1.414130e+00	1.159564e+02	2.749569e+00	9.902714e-01
-9	Rv1439c	-9	0	A	T	0.056	2.185463e+02	1.215328e+02	2.763355e+00	7.234745e-02
-9	Rv1441c	-9	0	A	T	0.102	6.656810e+01	3.199709e+01	2.747379e+00	3.766193e-02
-9	Rv1442	-9	0	A	T	0.068	8.925845e+01	6.190958e+01	2.738929e+00	1.495895e-01
-9	Rv1446c	-9	0	A	T	0.406	-5.023431e+01	5.631330e+01	2.753440e+00	3.725153e-01
-9	Rv1447c	-9	0	A	T	0.017	-1.199895e+02	5.838038e+01	2.774066e+00	4.003008e-02
-9	Rv1448c	-9	0	A	T	0.229	-7.897601e+01	9.372001e+01	2.757591e+00	3.995476e-01
-9	Rv1449c	-9	0	A	T	0.468	-2.364010e+01	8.564144e+01	2.758098e+00	7.825603e-01
-9	Rv1450c	-9	0	A	T	0.188	2.470991e+01	2.177414e+01	2.744945e+00	2.566368e-01
-9	Rv1452c	-9	0	A	T	0.369	9.825879e+00	2.769167e+01	2.755059e+00	7.227679e-01
-9	Rv1453	-9	0	A	T	0.465	6.437605e+01	5.411198e+01	2.740278e+00	2.343680e-01
-9	Rv1455	-9	0	A	T	0.032	1.034453e+02	1.309193e+02	2.763902e+00	4.295733e-01
-9	Rv1458c	-9	0	A	T	0.066	9.573968e+00	6.190770e+01	2.751109e+00	8.771197e-01
-9	Rv1459c	-9	0	A	T	0.432	8.586892e+01	1.108211e+02	2.766281e+00	4.385601e-01
-9	Rv1460	-9	0	A	T	0.019	-1.080010e+02	8.392100e+01	2.736858e+00	1.983239e-01
-9	Rv1461	-9	0	A	T	0.178	4.308929e+01	6.166951e+01	2.716370e+00	4.848446e-01
-9	Rv1462	-9	0	A	T	0.499	1.468922e+02	5.302496e+02	2.769586e+00	7.818011e-01
-9	Rv1463	-9	0	A	T	0.065	-1.459323e+02	8.641234e+01	2.730007e+00	9.147683e-02
-9	Rv1467c	-9	0	A	T	0.013	-6.285654e+01	5.953867e+01	2.728450e+00	2.912708e-01
-9	Rv1468c	-9	0	A	T	0.039	1.474780e+02	5.599191e+01	2.697177e+00	8.531319e-03
-9	Rv1469	-9	0	A	T	0.025	-1.759531e+01	5.446319e+01	2.756159e+00	7.466909e-01
-9	Rv1472	-9	0	A	T	0.021	3.126393e+01	6.956849e+01	2.762095e+00	6.532125e-01
-9	Rv1473	-9	0	A	T	0.024	9.250297e+01	8.982166e+01	2.756914e+00	3.032531e-01
-9	Rv1479	-9	0	A	T	0.154	-8.163912e+01	9.794073e+01	2.752132e+00	4.046696e-01
-9	Rv1480	-9	0	A	T	0.013	3.908458e+00	6.548200e+01	2.752176e+00	9.524128e-01
-9	Rv1484	-9	0	A	T	0.027	1.971001e+02	4.633214e+01	2.707025e+00	2.235013e-05
-9	Rv1486c	-9	0	A	T	0.440	6.865814e+01	1.441278e+02	2.752638e+00	6.338833e-01
-9	Rv1489	-9	0	A	T	0.055	-2.559147e+02	1.919238e+02	2.781705e+00	1.826061e-01
-9	Rv1490	-9	0	A	T	0.013	-6.851053e+01	5.916709e+01	2.750943e+00	2.470908e-01
-9	Rv1493	-9	0	A	T	0.014	9.344236e+01	6.367696e+01	2.739267e+00	1.424743e-01
-9	Rv1497	-9	0	A	T	0.215	4.903019e+01	6.969827e+01	2.756832e+00	4.818810e-01
-9	Rv1498c	-9	0	A	T	0.474	1.530408e+01	1.290324e+02	2.758648e+00	9.056037e-01
-9	Rv1500	-9	0	A	T	0.075	-1.045658e+02	5.132970e+01	2.741907e+00	4.181905e-02
-9	Rv1501	-9	0	A	T	0.025	-8.497923e+01	8.568528e+01	2.725462e+00	3.214817e-01
-9	Rv1502	-9	0	A	T	0.475	-1.253930e+02	1.096280e+02	2.746580e+00	2.528951e-01
-9	Rv1504c	-9	0	A	T	0.044	-3.365061e+02	1.221284e+02	2.734488e+00	5.937083e-03
-9	Rv1505c	-9	0	A	T	0.166	8.324195e+01	1.062616e+02	2.749533e+00	4.335403e-01
-9	Rv1508A	-9	0	A	T	0.036	9.564385e+00	1.410438e+02	2.752545e+00	9.459452e-01
-9	Rv1508c	-9	0	A	T	0.099	9.795447e+01	5.274452e+01	2.792609e+00	6.349446e-02
-9	Rv1511	-9	0	A	T	0.021	2.489042e+02	8.062470e+01	2.603937e+00	2.059219e-03
-9	Rv1515c	-9	0	A	T	0.058	2.000825e+02	8.599002e+01	2.858313e+00	2.011384e-02
-9	Rv1517	-9	0	A	T	0.228	-9.607089e+01	1.241657e+02	2.751638e+00	4.392170e-01
-9	Rv1518	-9	0	A	T	0.087	3.184334e+01	6.645576e+01	2.765658e+00	6.318935e-01
-9	Rv1520	-9	0	A	T	0.065	-2.665291e+01	7.978864e+01	2.752476e+00	7.383952e-01
-9	Rv1521	-9	0	A	T	0.138	9.627271e+01	5.654899e+01	2.723877e+00	8.888451e-02
-9	Rv1522c	-9	0	A	T	0.088	4.097717e+01	5.183330e+01	2.759303e+00	4.293332e-01
-9	Rv1523	-9	0	A	T	0.123	8.538397e+01	5.766707e+01	2.726907e+00	1.389228e-01
-9	Rv1525	-9	0	A	T	0.013	-6.060042e+01	7.081501e+01	2.761456e+00	3.922752e-01
-9	Rv1526c	-9	0	A	T	0.015	-9.559565e+01	7.214825e+01	2.744651e+00	1.853855e-01
-9	Rv1527c	-9	0	A	T	0.243	-2.165903e+01	4.366011e+01	2.752660e+00	6.199120e-01
-9	Rv1529	-9	0	A	T	0.010	-1.703979e+02	6.662262e+01	2.737290e+00	1.063990e-02
-9	Rv1530	-9	0	A	T	0.015	1.341276e+01	7.746980e+01	2.753751e+00	8.625694e-01
-9	Rv1532c	-9	0	A	T	0.059	1.017389e+02	8.614555e+01	2.741602e+00	2.377936e-01
-9	Rv1536	-9	0	A	T	0.038	6.071105e+01	4.648764e+01	2.729585e+00	1.917749e-01
-9	Rv1537	-9	0	A	T	0.200	-1.530473e+01	9.719449e+01	2.753518e+00	8.749005e-01
-9	Rv1538c	-9	0	A	T	0.156	-3.135069e+01	8.050132e+01	2.750566e+00	6.970061e-01
-9	Rv1539	-9	0	A	T	0.019	2.472951e+01	1.845374e+02	2.753498e+00	8.934149e-01
-9	Rv1540	-9	0	A	T	0.015	-2.273731e+01	9.805338e+01	2.749639e+00	8.166588e-01
-9	Rv1541c	-9	0	A	T	0.022	-5.019237e+01	1.017299e+02	2.757392e+00	6.218136e-01
-9	Rv1543	-9	0	A	T	0.013	6.628868e-01	7.440498e+01	2.750734e+00	9.928928e-01
-9	Rv1544	-9	0	A	T	0.025	1.158196e+01	7.452704e+01	2.750804e+00	8.765230e-01
-9	Rv1547	-9	0	A	T	0.082	1.367224e+02	5.364963e+01	2.740583e+00	1.092421e-02
-9	Rv1548c	-9	0	A	T	0.469	-1.380042e+02	8.792248e+01	2.736078e+00	1.167257e-01
-9	Rv1549	-9	0	A	T	0.497	-1.092821e+02	1.250315e+02	2.758967e+00	3.822443e-01
-9	Rv1550	-9	0	A	T	0.011	-1.879074e+02	9.839389e+01	2.723013e+00	5.636493e-02
-9	Rv1551	-9	0	A	T	0.217	2.631485e+01	6.550185e+01	2.757502e+00	6.879336e-01
-9	Rv1552	-9	0	A	T	0.096	3.787881e+01	6.743934e+01	2.732578e+00	5.744270e-01
-9	Rv1553	-9	0	A	T	0.136	2.866325e+01	8.107876e+01	2.755860e+00	7.237479e-01
-9	Rv1554	-9	0	A	T	0.499	-2.685348e+02	2.620012e+02	2.749731e+00	3.055655e-01
-9	Rv1556	-9	0	A	T	0.019	3.423461e+01	1.149564e+02	2.750415e+00	7.658950e-01
-9	Rv1557	-9	0	A	T	0.132	3.656465e+01	6.546466e+01	2.761273e+00	5.765626e-01
-9	Rv1558	-9	0	A	T	0.019	3.975100e+02	1.675268e+02	2.797036e+00	1.778422e-02
-9	Rv1559	-9	0	A	T	0.030	4.423856e+01	5.389489e+01	2.748485e+00	4.118792e-01
-9	Rv1562c	-9	0	A	T	0.016	4.665825e+01	6.754659e+01	2.775518e+00	4.898302e-01
-9	Rv1563c	-9	0	A	T	0.046	6.479498e-01	5.383633e+01	2.750091e+00	9.903989e-01
-9	Rv1564c	-9	0	A	T	0.011	-1.260086e+02	7.314361e+01	2.751042e+00	8.514801e-02
-9	Rv1565c	-9	0	A	T	0.057	-4.175122e+01	6.363392e+01	2.758923e+00	5.118547e-01
-9	Rv1569	-9	0	A	T	0.169	9.312133e+01	8.344811e+01	2.754716e+00	2.646435e-01
-9	Rv1570	-9	0	A	T	0.499	-1.737405e+02	3.150620e+02	2.759377e+00	5.814118e-01
-9	Rv1571	-9	0	A	T	0.116	-1.584460e+01	1.188226e+02	2.754219e+00	8.939379e-01
-9	Rv1572c	-9	0	A	T	0.210	1.671356e+01	2.715527e+01	2.759620e+00	5.383344e-01
-9	Rv1575	-9	0	A	T	0.227	1.945717e+01	3.728148e+01	2.768129e+00	6.018211e-01
-9	Rv1576c	-9	0	A	T	0.029	7.442920e+01	5.478258e+01	2.775710e+00	1.744776e-01
-9	Rv1577c	-9	0	A	T	0.107	3.187816e+01	5.093543e+01	2.767112e+00	5.315099e-01
-9	Rv1587c	-9	0	A	T	0.044	-1.655856e+01	4.641323e+01	2.749359e+00	7.213210e-01
-9	Rv1588c	-9	0	A	T	0.089	1.481307e+01	4.543320e+01	2.753713e+00	7.444412e-01
-9	Rv1591	-9	0	A	T	0.011	-1.913236e+02	9.829137e+01	2.715365e+00	5.179014e-02
-9	Rv1592c	-9	0	A	T	0.223	-1.080354e+02	1.155421e+02	2.745107e+00	3.499297e-01
-9	Rv1595	-9	0	A	T	0.137	-1.184435e+02	7.688824e+01	2.803031e+00	1.236680e-01
-9	Rv1597	-9	0	A	T	0.439	-1.421730e+01	1.495343e+02	2.761711e+00	9.242668e-01
-9	Rv1599	-9	0	A	T	0.030	2.800356e+02	1.096430e+02	2.803346e+00	1.074976e-02
-9	Rv1600	-9	0	A	T	0.037	-1.669340e+02	1.042391e+02	2.727470e+00	1.094967e-01
-9	Rv1602	-9	0	A	T	0.498	-1.200356e+01	2.706791e+02	2.762013e+00	9.646347e-01
-9	Rv1604	-9	0	A	T	0.473	-1.501626e+02	1.582168e+02	2.781520e+00	3.427325e-01
-9	Rv1606	-9	0	A	T	0.180	2.110370e+02	7.025641e+01	2.662445e+00	2.712353e-03
-9	Rv1607	-9	0	A	T	0.038	-3.881537e+01	1.043853e+02	2.749758e+00	7.100617e-01
-9	Rv1609	-9	0	A	T	0.024	-8.037852e+01	6.796423e+01	2.765600e+00	2.371400e-01
-9	Rv1614	-9	0	A	T	0.033	-1.437222e+02	8.099717e+01	2.705730e+00	7.620714e-02
-9	Rv1615	-9	0	A	T	0.124	-2.355087e+02	9.606804e+01	2.731471e+00	1.434553e-02
-9	Rv1617	-9	0	A	T	0.021	5.513860e+01	8.498790e+01	2.746527e+00	5.165832e-01
-9	Rv1618	-9	0	A	T	0.488	-1.046725e+01	8.150387e+01	2.760152e+00	8.978295e-01
-9	Rv1621c	-9	0	A	T	0.021	9.219705e+01	1.193573e+02	2.750087e+00	4.399776e-01
-9	Rv1622c	-9	0	A	T	0.054	-3.205434e+00	7.815413e+01	2.760185e+00	9.672902e-01
-9	Rv1625c	-9	0	A	T	0.031	-1.133723e+02	5.906216e+01	2.662306e+00	5.511383e-02
-9	Rv1629	-9	0	A	T	0.015	4.876090e+01	6.559965e+01	2.770821e+00	4.574154e-01
-9	Rv1630	-9	0	A	T	0.086	1.130525e+02	4.233993e+01	2.745663e+00	7.668093e-03
-9	Rv1633	-9	0	A	T	0.029	1.772178e+02	1.246257e+02	2.764300e+00	1.552433e-01
-9	Rv1634	-9	0	A	T	0.070	-5.335027e+01	1.435428e+02	2.747116e+00	7.101949e-01
-9	Rv1637c	-9	0	A	T	0.015	-1.006614e+02	5.256179e+01	2.712211e+00	5.567741e-02
-9	Rv1638	-9	0	A	T	0.030	-7.180496e+01	6.698466e+01	2.694365e+00	2.839175e-01
-9	Rv1639c	-9	0	A	T	0.010	-7.682836e+01	6.924497e+01	2.749248e+00	2.673936e-01
-9	Rv1640c	-9	0	A	T	0.065	-7.196842e+01	6.606235e+01	2.711316e+00	2.761597e-01
-9	Rv1641	-9	0	A	T	0.013	1.051456e+02	8.004641e+01	2.765182e+00	1.892046e-01
-9	Rv1644	-9	0	A	T	0.471	6.441351e+01	1.322000e+02	2.737003e+00	6.261606e-01
-9	Rv1646	-9	0	A	T	0.012	-2.207503e+02	9.606970e+01	2.786042e+00	2.171554e-02
-9	Rv1647	-9	0	A	T	0.499	1.463631e+02	4.246612e+02	2.769679e+00	7.304015e-01
-9	Rv1648	-9	0	A	T	0.011	6.624954e+01	7.081750e+01	2.759158e+00	3.496897e-01
-9	Rv1649	-9	0	A	T	0.070	-7.523509e+01	2.194426e+02	2.752256e+00	7.317642e-01
-9	Rv1650	-9	0	A	T	0.183	-3.060065e+01	5.436135e+01	2.745952e+00	5.735827e-01
-9	Rv1651c	-9	0	A	T	0.186	-8.786944e+00	3.960204e+01	2.748223e+00	8.244380e-01
-9	Rv1652	-9	0	A	T	0.112	1.224223e+02	1.175978e+02	2.763660e+00	2.980390e-01
-9	Rv1654	-9	0	A	T	0.017	-1.203877e+02	1.210509e+02	2.754241e+00	3.201366e-01
-9	Rv1659	-9	0	A	T	0.024	-1.900682e+02	1.102562e+02	2.740570e+00	8.494521e-02
-9	Rv1660	-9	0	A	T	0.013	3.395038e+01	8.430054e+01	2.760878e+00	6.872066e-01
-9	Rv1661	-9	0	A	T	0.108	2.040122e+01	3.664894e+01	2.760155e+00	5.778423e-01
-9	Rv1662	-9	0	A	T	0.496	1.933486e+02	1.542578e+02	2.720617e+00	2.102597e-01
-9	Rv1663	-9	0	A	T	0.024	2.495618e+01	5.332459e+01	2.752107e+00	6.398520e-01
-9	Rv1664	-9	0	A	T	0.029	-3.689655e+01	4.767632e+01	2.727243e+00	4.391192e-01
-9	Rv1668c	-9	0	A	T	0.156	1.067434e+02	1.148801e+02	2.779063e+00	3.529560e-01
-9	Rv1670	-9	0	A	T	0.036	-6.309626e+00	1.494500e+02	2.755982e+00	9.663300e-01
-9	Rv1672c	-9	0	A	T	0.018	-1.979205e+01	6.606234e+01	2.741890e+00	7.645283e-01
-9	Rv1673c	-9	0	A	T	0.040	2.378438e+01	9.480780e+01	2.761764e+00	8.019509e-01
-9	Rv1674c	-9	0	A	T	0.198	-1.987205e+02	1.651387e+02	2.762186e+00	2.290371e-01
-9	Rv1675c	-9	0	A	T	0.013	-8.306757e+01	9.944052e+01	2.742838e+00	4.036600e-01
-9	Rv1677	-9	0	A	T	0.017	4.513630e+01	7.645756e+01	2.760710e+00	5.550526e-01
-9	Rv1679	-9	0	A	T	0.013	5.617333e+01	7.064869e+01	2.707232e+00	4.266822e-01
-9	Rv1681	-9	0	A	T	0.055	8.003601e+01	9.126400e+01	2.747965e+00	3.806483e-01
-9	Rv1683	-9	0	A	T	0.016	1.070646e+02	5.376585e+01	2.738101e+00	4.663579e-02
-9	Rv1694	-9	0	A	T	0.014	1.042483e+02	5.220197e+01	2.730859e+00	4.601164e-02
-9	Rv1695	-9	0	A	T	0.012	-1.344694e+02	1.482994e+02	2.762551e+00	3.646951e-01
-9	Rv1699	-9	0	A	T	0.041	8.557853e+01	3.685492e+01	2.720719e+00	2.037015e-02
-9	Rv1702c	-9	0	A	T	0.015	-1.091745e+02	6.778458e+01	2.749111e+00	1.074846e-01
-9	Rv1704c	-9	0	A	T	0.492	3.794158e+01	1.089239e+02	2.762142e+00	7.276426e-01
-9	Rv1705c	-9	0	A	T	0.103	1.115520e+02	7.566581e+01	2.737618e+00	1.406275e-01
-9	Rv1707	-9	0	A	T	0.018	8.314118e+01	7.013553e+01	2.800388e+00	2.360413e-01
-9	Rv1708	-9	0	A	T	0.012	-8.807769e+01	1.021653e+02	2.737426e+00	3.887711e-01
-9	Rv1709	-9	0	A	T	0.118	1.454061e+02	7.928623e+01	2.770156e+00	6.686989e-02
-9	Rv1713	-9	0	A	T	0.011	-1.763315e+02	8.671484e+01	2.721174e+00	4.218927e-02
-9	Rv1714	-9	0	A	T	0.024	-3.443558e+01	6.558325e+01	2.746518e+00	5.996179e-01
-9	Rv1716	-9	0	A	T	0.499	2.456726e+02	5.273289e+02	2.767856e+00	6.413712e-01
-9	Rv1717	-9	0	A	T	0.209	1.482559e+00	1.264787e+02	2.759564e+00	9.906492e-01
-9	Rv1718	-9	0	A	T	0.037	6.612377e+01	7.283662e+01	2.768556e+00	3.641167e-01
-9	Rv1722	-9	0	A	T	0.207	5.393820e+01	6.839980e+01	2.772038e+00	4.304921e-01
-9	Rv1725c	-9	0	A	T	0.045	1.253756e+02	8.081302e+01	2.716854e+00	1.210195e-01
-9	Rv1726	-9	0	A	T	0.017	-7.327229e+01	7.103544e+01	2.761682e+00	3.024851e-01
-9	Rv1727	-9	0	A	T	0.027	-8.030570e+01	8.052766e+01	2.733780e+00	3.188142e-01
-9	Rv1729c	-9	0	A	T	0.015	6.971077e+01	5.763187e+01	2.744776e+00	2.266365e-01
-9	Rv1730c	-9	0	A	T	0.084	-1.466213e+02	6.652252e+01	2.725352e+00	2.767658e-02
-9	Rv1731	-9	0	A	T	0.063	1.437458e+02	6.863742e+01	2.609662e+00	3.641016e-02
-9	Rv1733c	-9	0	A	T	0.439	-4.295682e+01	1.059825e+02	2.762597e+00	6.853027e-01
-9	Rv1735c	-9	0	A	T	0.012	-1.683168e+02	8.616362e+01	2.745314e+00	5.095964e-02
-9	Rv1736c	-9	0	A	T	0.023	-2.131707e+01	6.018846e+01	2.758355e+00	7.232620e-01
-9	Rv1737c	-9	0	A	T	0.016	1.690237e+02	6.463265e+01	2.773710e+00	9.012384e-03
-9	Rv1738	-9	0	A	T	0.017	-7.311236e+00	9.237277e+01	2.750103e+00	9.369249e-01
-9	Rv1742	-9	0	A	T	0.011	1.283161e+02	7.193522e+01	2.759490e+00	7.467174e-02
-9	Rv1743	-9	0	A	T	0.019	4.353736e+00	7.824727e+01	2.749570e+00	9.556358e-01
-9	Rv1746	-9	0	A	T	0.017	-3.858184e+01	7.414399e+01	2.747635e+00	6.028903e-01
-9	Rv1747	-9	0	A	T	0.031	5.965886e+01	5.957678e+01	2.750212e+00	3.168130e-01
-9	Rv1749c	-9	0	A	T	0.020	1.899026e+02	1.518812e+02	2.747727e+00	2.113803e-01
-9	Rv1750c	-9	0	A	T	0.082	2.640020e+01	7.421587e+01	2.765060e+00	7.221012e-01
-9	Rv1751	-9	0	A	T	0.012	-4.460802e+01	6.088280e+01	2.742109e+00	4.638690e-01
-9	Rv1752	-9	0	A	T	0.026	-6.731704e+01	7.435924e+01	2.767931e+00	3.654611e-01
-9	Rv1753c	-9	0	A	T	0.416	7.555199e+01	5.394388e+01	2.756638e+00	1.615598e-01
-9	Rv1754c	-9	0	A	T	0.024	9.467352e+01	4.464306e+01	2.799395e+00	3.411996e-02
-9	Rv1755c	-9	0	A	T	0.025	1.061328e+01	4.494115e+01	2.749861e+00	8.133425e-01
-9	Rv1758	-9	0	A	T	0.071	-6.303822e+00	3.324992e+01	2.747034e+00	8.496579e-01
-9	Rv1759c	-9	0	A	T	0.212	-4.664886e+00	2.983514e+01	2.746850e+00	8.757749e-01
-9	Rv1760	-9	0	A	T	0.347	-1.139400e+02	4.237813e+01	2.751965e+00	7.257114e-03
-9	Rv1762c	-9	0	A	T	0.080	-9.967699e+01	7.080592e+01	2.782539e+00	1.594217e-01
-9	Rv1768	-9	0	A	T	0.108	-1.662203e+00	5.008412e+01	2.751370e+00	9.735291e-01
-9	Rv1769	-9	0	A	T	0.097	-9.714044e+01	1.267715e+02	2.760132e+00	4.436452e-01
-9	Rv1770	-9	0	A	T	0.031	-6.412626e+01	5.365880e+01	2.719903e+00	2.322553e-01
-9	Rv1771	-9	0	A	T	0.024	-1.146840e+02	8.521321e+01	2.753265e+00	1.785642e-01
-9	Rv1773c	-9	0	A	T	0.155	-7.157934e+01	1.425689e+02	2.753560e+00	6.156964e-01
-9	Rv1774	-9	0	A	T	0.046	8.088384e+00	5.916459e+01	2.755175e+00	8.912793e-01
-9	Rv1775	-9	0	A	T	0.051	1.039902e+02	1.172226e+02	2.749617e+00	3.751641e-01
-9	Rv1777	-9	0	A	T	0.047	5.872332e+01	5.410847e+01	2.741432e+00	2.779758e-01
-9	Rv1779c	-9	0	A	T	0.042	2.263325e+01	5.001790e+01	2.758967e+00	6.509750e-01
-9	Rv1781c	-9	0	A	T	0.030	7.357423e+01	5.750015e+01	2.752073e+00	2.009106e-01
-9	Rv1783	-9	0	A	T	0.032	-9.740492e+01	1.469875e+02	2.774148e+00	5.076452e-01
-9	Rv1784	-9	0	A	T	0.017	-7.106527e+01	6.362767e+01	2.761920e+00	2.642271e-01
-9	Rv1785c	-9	0	A	T	0.098	9.077750e+01	8.995930e+01	2.758847e+00	3.130990e-01
-9	Rv1787	-9	0	A	T	0.224	-5.366023e+01	4.604552e+01	2.750711e+00	2.440614e-01
-9	Rv1788	-9	0	A	T	0.123	9.115530e+00	6.032066e+01	2.751010e+00	8.799040e-01
-9	Rv1790	-9	0	A	T	0.013	1.323094e+02	6.137787e+01	2.717640e+00	3.127644e-02
-9	Rv1792	-9	0	A	T	0.014	-1.468266e-02	8.013816e+01	2.754324e+00	9.998538e-01
-9	Rv1796	-9	0	A	T	0.013	8.686417e+01	7.609072e+01	2.754379e+00	2.538161e-01
-9	Rv1797	-9	0	A	T	0.011	-8.451750e+01	1.022252e+02	2.733173e+00	4.085005e-01
-9	Rv1800	-9	0	A	T	0.172	-1.737891e+01	6.663798e+01	2.759919e+00	7.942874e-01
-9	Rv1801	-9	0	A	T	0.098	-7.528506e+00	5.345202e+01	2.756490e+00	8.880113e-01
-9	Rv1802	-9	0	A	T	0.041	-6.722840e+01	6.526829e+01	2.769581e+00	3.031686e-01
-9	Rv1803c	-9	0	A	T	0.028	-7.044634e+01	4.955836e+01	2.766311e+00	1.553936e-01
-9	Rv1808	-9	0	A	T	0.071	-7.502838e+01	1.342833e+02	2.746989e+00	5.764319e-01
-9	Rv1809	-9	0	A	T	0.478	-3.203625e+01	1.536542e+02	2.753139e+00	8.348714e-01
-9	Rv1811	-9	0	A	T	0.113	4.668008e+00	8.909745e+01	2.753651e+00	9.582235e-01
-9	Rv1812c	-9	0	A	T	0.496	1.359797e+02	1.486066e+02	2.751730e+00	3.603289e-01
-9	Rv1814	-9	0	A	T	0.029	1.744775e+02	6.993050e+01	2.739274e+00	1.270683e-02
-9	Rv1815	-9	0	A	T	0.498	-8.899799e+01	1.961579e+02	2.769143e+00	6.501090e-01
-9	Rv1816	-9	0	A	T	0.024	-3.491498e+00	8.263275e+01	2.753058e+00	9.663027e-01
-9	Rv1817	-9	0	A	T	0.011	2.055302e+02	7.168760e+01	2.726012e+00	4.203957e-03
-9	Rv1818c	-9	0	A	T	0.018	5.461256e+01	5.263630e+01	2.727918e+00	2.996563e-01
-9	Rv1819c	-9	0	A	T	0.025	2.205328e+01	5.160967e+01	2.756514e+00	6.692183e-01
-9	Rv1821	-9	0	A	T	0.171	4.222457e+00	7.083598e+01	2.755566e+00	9.524754e-01
-9	Rv1823	-9	0	A	T	0.051	1.762222e+01	8.693434e+01	2.751745e+00	8.393926e-01
-9	Rv1825	-9	0	A	T	0.119	-2.795458e+01	1.232747e+02	2.761649e+00	8.206376e-01
-9	Rv1826	-9	0	A	T	0.062	-6.735018e+01	2.056535e+02	2.766533e+00	7.433424e-01
-9	Rv1830	-9	0	A	T	0.010	2.099270e+01	6.260556e+01	2.744207e+00	7.374351e-01
-9	Rv1832	-9	0	A	T	0.012	9.377641e+01	6.683905e+01	2.773529e+00	1.608276e-01
-9	Rv1834	-9	0	A	T	0.017	-1.385383e+02	7.470688e+01	2.725402e+00	6.388323e-02
-9	Rv1835c	-9	0	A	T	0.097	2.276448e+01	5.653008e+01	2.746551e+00	6.872312e-01
-9	Rv1836c	-9	0	A	T	0.013	-6.816161e+00	9.732669e+01	2.753340e+00	9.441765e-01
-9	Rv1837c	-9	0	A	T	0.058	7.195979e+01	5.808647e+01	2.808368e+00	2.156076e-01
-9	Rv1840c	-9	0	A	T	0.024	-9.217699e+01	5.007187e+01	2.739049e+00	6.584332e-02
-9	Rv1841c	-9	0	A	T	0.014	7.530167e+01	7.678593e+01	2.777046e+00	3.269206e-01
-9	Rv1842c	-9	0	A	T	0.019	-3.379242e+01	1.005332e+02	2.748024e+00	7.368205e-01
-9	Rv1843c	-9	0	A	T	0.030	9.231739e+01	7.201412e+01	2.709866e+00	2.000726e-01
-9	Rv1844c	-9	0	A	T	0.024	2.107815e+00	6.263884e+01	2.752609e+00	9.731607e-01
-9	Rv1846c	-9	0	A	T	0.026	-1.501271e+02	1.417944e+02	2.753268e+00	2.898844e-01
-9	Rv1847	-9	0	A	T	0.062	1.049876e+02	1.518503e+02	2.773191e+00	4.894330e-01
-9	Rv1848	-9	0	A	T	0.018	-9.097775e+01	9.229935e+01	2.773177e+00	3.244556e-01
-9	Rv1850	-9	0	A	T	0.016	6.262162e+00	5.671356e+01	2.755861e+00	9.120938e-01
-9	Rv1855c	-9	0	A	T	0.018	-7.346198e+00	7.911240e+01	2.750746e+00	9.260295e-01
-9	Rv1860	-9	0	A	T	0.403	1.482067e+01	4.821058e+01	2.754068e+00	7.585719e-01
-9	Rv1863c	-9	0	A	T	0.040	2.134248e+02	8.462303e+01	2.745209e+00	1.177421e-02
-9	Rv1865c	-9	0	A	T	0.023	4.855473e+01	8.186707e+01	2.738501e+00	5.532128e-01
-9	Rv1866	-9	0	A	T	0.053	-6.452716e+01	5.176366e+01	2.747546e+00	2.127576e-01
-9	Rv1867	-9	0	A	T	0.023	-9.842478e+01	6.382770e+01	2.714160e+00	1.232845e-01
-9	Rv1868	-9	0	A	T	0.031	1.693256e+02	6.026914e+01	2.823623e+00	5.029253e-03
-9	Rv1869c	-9	0	A	T	0.010	1.674637e+02	7.843822e+01	2.653442e+00	3.293183e-02
-9	Rv1870c	-9	0	A	T	0.037	-5.317373e+01	1.083265e+02	2.751115e+00	6.235967e-01
-9	Rv1872c	-9	0	A	T	0.182	-2.494329e+01	3.463402e+01	2.759177e+00	4.715215e-01
-9	Rv1877	-9	0	A	T	0.067	-5.767514e+01	5.067159e+01	2.742344e+00	2.552208e-01
-9	Rv1878	-9	0	A	T	0.131	4.909523e+01	6.194611e+01	2.759643e+00	4.281724e-01
-9	Rv1879	-9	0	A	T	0.014	-2.152840e+01	6.627412e+01	2.756963e+00	7.453505e-01
-9	Rv1880c	-9	0	A	T	0.039	1.220625e+02	8.356793e+01	2.722448e+00	1.443336e-01
-9	Rv1881c	-9	0	A	T	0.046	-1.036803e+02	9.659960e+01	2.759402e+00	2.833172e-01
-9	Rv1883c	-9	0	A	T	0.022	4.911239e+01	9.585308e+01	2.752544e+00	6.084698e-01
-9	Rv1884c	-9	0	A	T	0.170	-6.839478e+01	1.114950e+02	2.756401e+00	5.396870e-01
-9	Rv1886c	-9	0	A	T	0.036	2.133787e+01	1.565178e+02	2.757898e+00	8.915805e-01
-9	Rv1888c	-9	0	A	T	0.038	-5.117701e+01	9.387535e+01	2.748237e+00	5.857287e-01
-9	Rv1890c	-9	0	A	T	0.017	1.815608e+02	1.083379e+02	2.697833e+00	9.398021e-02
-9	Rv1894c	-9	0	A	T	0.040	-1.033630e+02	5.366451e+01	2.749893e+00	5.428950e-02
-9	Rv1895	-9	0	A	T	0.496	-9.865468e+01	2.000779e+02	2.763099e+00	6.220305e-01
-9	Rv1897c	-9	0	A	T	0.127	-8.033191e+01	9.810066e+01	2.740786e+00	4.129952e-01
-9	Rv1899c	-9	0	A	T	0.168	1.560468e+01	2.199666e+01	2.756351e+00	4.781844e-01
-9	Rv1900c	-9	0	A	T	0.471	1.086700e+01	1.542089e+02	2.756539e+00	9.438299e-01
-9	Rv1901	-9	0	A	T	0.023	-1.021834e+02	6.670971e+01	2.719923e+00	1.258015e-01
-9	Rv1902c	-9	0	A	T	0.021	-7.202182e+01	6.002180e+01	2.713787e+00	2.303654e-01
-9	Rv1904	-9	0	A	T	0.061	2.323568e+01	7.782498e+01	2.752314e+00	7.653165e-01
-9	Rv1905c	-9	0	A	T	0.025	-2.501539e+01	7.841209e+01	2.756576e+00	7.497542e-01
-9	Rv1908c	-9	0	A	T	0.326	5.267655e+02	1.767328e+01	7.892863e-01	2.288701e-152
-9	Rv1910c	-9	0	A	T	0.011	1.089713e+02	8.502013e+01	2.744409e+00	2.001507e-01
-9	Rv1912c	-9	0	A	T	0.087	1.212075e+02	8.598160e+01	2.780172e+00	1.588473e-01
-9	Rv1914c	-9	0	A	T	0.029	7.312844e+01	9.534980e+01	2.766812e+00	4.432379e-01
-9	Rv1915	-9	0	A	T	0.233	-1.349027e+02	8.261409e+01	2.769453e+00	1.027038e-01
-9	Rv1916	-9	0	A	T	0.035	3.529133e+01	8.065725e+01	2.742112e+00	6.617805e-01
-9	Rv1917c	-9	0	A	T	0.496	8.571016e+01	1.369783e+02	2.764029e+00	5.315976e-01
-9	Rv1918c	-9	0	A	T	0.124	6.656712e+01	4.023441e+01	2.791577e+00	9.824808e-02
-9	Rv1920	-9	0	A	T	0.169	6.745700e+01	5.141049e+01	2.807124e+00	1.896876e-01
-9	Rv1921c	-9	0	A	T	0.032	-1.564852e+02	5.838512e+01	2.642103e+00	7.441436e-03
-9	Rv1922	-9	0	A	T	0.013	1.438048e+02	6.687562e+01	2.708217e+00	3.169541e-02
-9	Rv1923	-9	0	A	T	0.015	-1.337532e+02	5.991505e+01	2.758764e+00	2.574350e-02
-9	Rv1925	-9	0	A	T	0.063	3.381410e+01	6.566543e+01	2.739450e+00	6.066705e-01
-9	Rv1927	-9	0	A	T	0.054	-5.370149e+01	1.177889e+02	2.747732e+00	6.485215e-01
-9	Rv1928c	-9	0	A	T	0.013	-1.199164e+02	6.607319e+01	2.769972e+00	6.974753e-02
-9	Rv1931c	-9	0	A	T	0.017	8.569934e+01	9.404443e+01	2.782469e+00	3.623091e-01
-9	Rv1933c	-9	0	A	T	0.053	-8.430906e+01	9.732459e+01	2.737868e+00	3.864886e-01
-9	Rv1934c	-9	0	A	T	0.075	5.007962e+01	6.353495e+01	2.722813e+00	4.306972e-01
-9	Rv1935c	-9	0	A	T	0.029	-9.208185e+01	6.212462e+01	2.714179e+00	1.385033e-01
-9	Rv1936	-9	0	A	T	0.066	1.120411e+02	9.361150e+01	2.748889e+00	2.315534e-01
-9	Rv1937	-9	0	A	T	0.048	7.779517e+01	5.211696e+01	2.736434e+00	1.357345e-01
-9	Rv1938	-9	0	A	T	0.062	-6.153731e+01	7.586639e+01	2.760586e+00	4.174269e-01
-9	Rv1939	-9	0	A	T	0.046	1.666131e+01	1.127092e+02	2.754914e+00	8.825012e-01
-9	Rv1945	-9	0	A	T	0.279	1.534329e+00	3.244013e+01	2.755829e+00	9.622829e-01
-9	Rv1948c	-9	0	A	T	0.072	6.544749e+01	1.150579e+02	2.770665e+00	5.695657e-01
-9	Rv1949c	-9	0	A	T	0.014	-2.247690e+02	7.759390e+01	2.678451e+00	3.827805e-03
-9	Rv1957	-9	0	A	T	0.156	-9.252530e+01	1.148180e+02	2.744470e+00	4.204669e-01
-9	Rv1960c	-9	0	A	T	0.013	1.613609e+02	6.658857e+01	2.725027e+00	1.550519e-02
-9	Rv1961	-9	0	A	T	0.016	-1.191951e+02	1.627457e+02	2.749804e+00	4.640433e-01
-9	Rv1963c	-9	0	A	T	0.014	9.567104e+01	1.391193e+02	2.735481e+00	4.917588e-01
-9	Rv1965	-9	0	A	T	0.016	8.423937e+01	1.024873e+02	2.747044e+00	4.112421e-01
-9	Rv1966	-9	0	A	T	0.072	-5.484765e+00	1.094466e+02	2.754549e+00	9.600388e-01
-9	Rv1967	-9	0	A	T	0.030	5.707494e+01	6.180019e+01	2.784684e+00	3.558811e-01
-9	Rv1968	-9	0	A	T	0.032	3.949115e+01	6.767439e+01	2.766526e+00	5.596172e-01
-9	Rv1969	-9	0	A	T	0.048	-1.462327e+02	6.227022e+01	2.701560e+00	1.899142e-02
-9	Rv1971	-9	0	A	T	0.436	-5.349239e+01	3.817221e+01	2.763623e+00	1.613273e-01
-9	Rv1972	-9	0	A	T	0.049	-3.023790e+02	1.229588e+02	2.765948e+00	1.404232e-02
-9	Rv1974	-9	0	A	T	0.010	1.496621e+02	7.220224e+01	2.675675e+00	3.836731e-02
-9	Rv1977	-9	0	A	T	0.014	-1.838459e+02	7.003167e+01	2.741035e+00	8.752197e-03
-9	Rv1978	-9	0	A	T	0.066	2.564690e+01	8.678589e+01	2.750912e+00	7.676400e-01
-9	Rv1979c	-9	0	A	T	0.021	1.733418e+02	6.159509e+01	2.759173e+00	4.956354e-03
-9	Rv1980c	-9	0	A	T	0.043	5.112856e+01	7.828834e+01	2.722342e+00	5.138092e-01
-9	Rv1982c	-9	0	A	T	0.154	-8.547328e+01	9.751307e+01	2.738963e+00	3.808877e-01
-9	Rv1983	-9	0	A	T	0.040	-5.072993e+01	6.673343e+01	2.727976e+00	4.472672e-01
-9	Rv1986	-9	0	A	T	0.053	1.688168e+02	8.308018e+01	2.678934e+00	4.233999e-02
-9	Rv1987	-9	0	A	T	0.198	-5.691383e+01	1.617155e+02	2.762176e+00	7.249365e-01
-9	Rv1991c	-9	0	A	T	0.019	1.606791e+01	1.078507e+02	2.758754e+00	8.815880e-01
-9	Rv1992c	-9	0	A	T	0.058	4.160351e+01	4.918614e+01	2.753216e+00	3.977840e-01
-9	Rv1993c	-9	0	A	T	0.011	-9.897502e+01	9.701400e+01	2.754699e+00	3.077989e-01
-9	Rv1995	-9	0	A	T	0.110	5.098112e+01	6.025386e+01	2.768760e+00	3.976349e-01
-9	Rv1996	-9	0	A	T	0.027	-7.843958e+01	7.824245e+01	2.732182e+00	3.162617e-01
-9	Rv1997	-9	0	A	T	0.092	3.264259e+01	6.318785e+01	2.733980e+00	6.055178e-01
-9	Rv1998c	-9	0	A	T	0.029	6.443944e+01	8.931510e+01	2.743926e+00	4.707291e-01
-9	Rv1999c	-9	0	A	T	0.090	-9.027666e+01	6.007504e+01	2.753641e+00	1.331282e-01
-9	Rv2000	-9	0	A	T	0.063	1.194189e+02	7.449124e+01	2.673071e+00	1.091264e-01
-9	Rv2002	-9	0	A	T	0.157	-4.583794e+01	7.392191e+01	2.742262e+00	5.352995e-01
-9	Rv2003c	-9	0	A	T	0.014	-7.021036e+01	7.291727e+01	2.741563e+00	3.357714e-01
-9	Rv2006	-9	0	A	T	0.041	-8.511757e+00	4.079792e+01	2.754534e+00	8.347650e-01
-9	Rv2008c	-9	0	A	T	0.054	1.579726e+00	9.458187e+01	2.754635e+00	9.866765e-01
-9	Rv2013	-9	0	A	T	0.017	-4.928801e+01	1.118416e+02	2.751466e+00	6.595002e-01
-9	Rv2015c	-9	0	A	T	0.013	-1.365152e+02	6.853903e+01	2.812132e+00	4.658346e-02
-9	Rv2016	-9	0	A	T	0.168	-7.130494e+00	5.483293e+01	2.749998e+00	8.965527e-01
-9	Rv2017	-9	0	A	T	0.494	4.849342e+01	1.406122e+02	2.759077e+00	7.302399e-01
-9	Rv2019	-9	0	A	T	0.016	-4.460188e+01	1.047233e+02	2.740881e+00	6.702431e-01
-9	Rv2020c	-9	0	A	T	0.373	2.031640e+01	3.883358e+01	2.747586e+00	6.009395e-01
-9	Rv2021c	-9	0	A	T	0.014	-5.929719e+01	1.626880e+02	2.752958e+00	7.155502e-01
-9	Rv2022c	-9	0	A	T	0.186	-1.265580e+01	7.101607e+01	2.755167e+00	8.585829e-01
-9	Rv2023A	-9	0	A	T	0.084	3.015523e+01	3.650745e+01	2.728116e+00	4.089400e-01
-9	Rv2024c	-9	0	A	T	0.500	-2.313130e+02	3.452639e+02	2.747169e+00	5.029910e-01
-9	Rv2025c	-9	0	A	T	0.033	2.260811e+02	6.528361e+01	2.728459e+00	5.497584e-04
-9	Rv2027c	-9	0	A	T	0.062	3.183392e+01	7.846693e+01	2.753997e+00	6.850245e-01
-9	Rv2029c	-9	0	A	T	0.016	-1.197406e+01	7.193803e+01	2.751412e+00	8.678266e-01
-9	Rv2030c	-9	0	A	T	0.041	-2.219363e+01	6.606466e+01	2.752327e+00	7.369667e-01
-9	Rv2032	-9	0	A	T	0.011	6.218848e+00	6.978758e+01	2.755035e+00	9.290060e-01
-9	Rv2035	-9	0	A	T	0.013	-7.654922e+01	1.265838e+02	2.760175e+00	5.454529e-01
-9	Rv2036	-9	0	A	T	0.031	-7.643325e+01	8.016399e+01	2.740585e+00	3.405169e-01
-9	Rv2037c	-9	0	A	T	0.497	-2.012881e+02	1.818704e+02	2.738071e+00	2.685803e-01
-9	Rv2038c	-9	0	A	T	0.022	-1.115777e+02	9.450740e+01	2.759734e+00	2.379478e-01
-9	Rv2039c	-9	0	A	T	0.496	-1.953038e+02	1.781101e+02	2.744484e+00	2.730291e-01
-9	Rv2041c	-9	0	A	T	0.039	-1.061434e+02	6.751883e+01	2.831926e+00	1.161576e-01
-9	Rv2042c	-9	0	A	T	0.045	1.718648e+02	6.304136e+01	2.566994e+00	6.484254e-03
-9	Rv2043c	-9	0	A	T	0.229	2.505979e+02	1.988953e+01	1.799550e+00	1.335872e-34
-9	Rv2044c	-9	0	A	T	0.010	-1.443533e+02	1.153037e+02	2.744056e+00	2.107958e-01
-9	Rv2046	-9	0	A	T	0.015	-6.651935e+00	1.138253e+02	2.751689e+00	9.534064e-01
-9	Rv2047c	-9	0	A	T	0.060	3.621919e+01	8.317934e+01	2.758933e+00	6.633122e-01
-9	Rv2048c	-9	0	A	T	0.475	1.301127e+02	6.644777e+01	2.706762e+00	5.040933e-02
-9	Rv2051c	-9	0	A	T	0.021	-2.215428e+02	7.493117e+01	2.739911e+00	3.161126e-03
-9	Rv2052c	-9	0	A	T	0.048	7.510442e+01	9.563319e+01	2.767450e+00	4.323847e-01
-9	Rv2056c	-9	0	A	T	0.022	3.037447e+02	1.113468e+02	2.825912e+00	6.451250e-03
-9	Rv2057c	-9	0	A	T	0.051	-1.863677e+02	1.523126e+02	2.760064e+00	2.213091e-01
-9	Rv2059	-9	0	A	T	0.181	1.705197e+02	6.417291e+01	2.745837e+00	7.966834e-03
-9	Rv2062c	-9	0	A	T	0.099	-7.670074e+00	4.429625e+01	2.750027e+00	8.625548e-01
-9	Rv2066	-9	0	A	T	0.011	-6.332265e+01	6.541072e+01	2.729702e+00	3.331687e-01
-9	Rv2067c	-9	0	A	T	0.168	-5.851211e+01	7.767335e+01	2.745130e+00	4.513872e-01
-9	Rv2071c	-9	0	A	T	0.073	-6.671250e+01	1.150947e+02	2.750920e+00	5.622540e-01
-9	Rv2072c	-9	0	A	T	0.471	9.052132e+01	1.328261e+02	2.742604e+00	4.956633e-01
-9	Rv2073c	-9	0	A	T	0.043	7.896538e+00	8.393118e+01	2.752785e+00	9.250560e-01
-9	Rv2075c	-9	0	A	T	0.077	4.903432e+01	8.029683e+01	2.762181e+00	5.415192e-01
-9	Rv2077c	-9	0	A	T	0.041	-1.280347e+02	8.681366e+01	2.739738e+00	1.404796e-01
-9	Rv2078	-9	0	A	T	0.457	1.060571e+02	1.115834e+02	2.767588e+00	3.420316e-01
-9	Rv2079	-9	0	A	T	0.462	-1.403660e+00	7.184198e+01	2.756150e+00	9.844145e-01
-9	Rv2081c	-9	0	A	T	0.061	-2.183190e+01	3.305993e+01	2.744912e+00	5.091202e-01
-9	Rv2082	-9	0	A	T	0.492	1.018598e+02	9.239554e+01	2.761316e+00	2.704584e-01
-9	Rv2083	-9	0	A	T	0.491	1.476175e+02	8.999683e+01	2.752448e+00	1.011717e-01
-9	Rv2084	-9	0	A	T	0.031	-1.228275e+02	5.914743e+01	2.742189e+00	3.801298e-02
-9	Rv2088	-9	0	A	T	0.062	-9.047950e+01	7.269210e+01	2.740596e+00	2.134469e-01
-9	Rv2089c	-9	0	A	T	0.061	3.280323e+01	8.558853e+01	2.754502e+00	7.015788e-01
-9	Rv2090	-9	0	A	T	0.431	-1.228204e+02	1.142460e+02	2.757002e+00	2.825319e-01
-9	Rv2092c	-9	0	A	T	0.019	9.798711e+01	5.034936e+01	2.780550e+00	5.183226e-02
-9	Rv2093c	-9	0	A	T	0.011	6.247304e+01	6.602952e+01	2.736883e+00	3.442374e-01
-9	Rv2095c	-9	0	A	T	0.012	3.866883e+01	8.890804e+01	2.757299e+00	6.636781e-01
-9	Rv2096c	-9	0	A	T	0.056	8.131187e+01	1.184184e+02	2.762627e+00	4.924147e-01
-9	Rv2098c	-9	0	A	T	0.460	5.812681e+01	5.157747e+01	2.772654e+00	2.599390e-01
-9	Rv2101	-9	0	A	T	0.401	1.768277e+01	6.033895e+01	2.755587e+00	7.695207e-01
-9	Rv2102	-9	0	A	T	0.087	1.407854e+01	4.286474e+01	2.746799e+00	7.426262e-01
-9	Rv2103c	-9	0	A	T	0.073	2.392025e+01	7.531575e+01	2.770229e+00	7.508349e-01
-9	Rv2108	-9	0	A	T	0.032	-4.865565e-01	1.322475e+02	2.758474e+00	9.970650e-01
-9	Rv2109c	-9	0	A	T	0.229	2.098558e+01	1.099767e+02	2.761477e+00	8.486948e-01
-9	Rv2112c	-9	0	A	T	0.138	-2.931204e+01	2.769518e+01	2.723646e+00	2.900600e-01
-9	Rv2113	-9	0	A	T	0.022	2.500008e+01	7.060858e+01	2.740964e+00	7.233416e-01
-9	Rv2119	-9	0	A	T	0.010	-6.832570e+01	7.419972e+01	2.743891e+00	3.572913e-01
-9	Rv2123	-9	0	A	T	0.278	-1.772265e+01	6.920708e+01	2.755335e+00	7.979247e-01
-9	Rv2124c	-9	0	A	T	0.060	4.478837e+01	4.349896e+01	2.766454e+00	3.033513e-01
-9	Rv2125	-9	0	A	T	0.491	-5.183775e+00	9.647328e+01	2.759501e+00	9.571556e-01
-9	Rv2127	-9	0	A	T	0.081	7.008627e+01	1.201267e+02	2.773463e+00	5.596913e-01
-9	Rv2129c	-9	0	A	T	0.019	-2.790727e+01	7.753872e+01	2.752435e+00	7.189644e-01
-9	Rv2130c	-9	0	A	T	0.011	2.304463e+02	7.197554e+01	2.625173e+00	1.395973e-03
-9	Rv2133c	-9	0	A	T	0.015	-7.973902e+01	1.105835e+02	2.748544e+00	4.709804e-01
-9	Rv2136c	-9	0	A	T	0.021	-8.514480e+01	1.281729e+02	2.744000e+00	5.066073e-01
-9	Rv2138	-9	0	A	T	0.023	-7.468307e+01	5.582298e+01	2.723773e+00	1.811554e-01
-9	Rv2139	-9	0	A	T	0.058	2.075837e+02	1.088566e+02	2.809094e+00	5.672692e-02
-9	Rv2141c	-9	0	A	T	0.011	7.391951e+01	8.507111e+01	2.755619e+00	3.850392e-01
-9	Rv2143	-9	0	A	T	0.014	3.228826e+01	6.242623e+01	2.729793e+00	6.050804e-01
-9	Rv2147c	-9	0	A	T	0.118	-1.848035e+02	9.593996e+01	2.755936e+00	5.427148e-02
-9	Rv2148c	-9	0	A	T	0.049	2.945959e+02	1.086443e+02	2.867047e+00	6.776530e-03
-9	Rv2152c	-9	0	A	T	0.016	-1.490181e+02	6.611195e+01	2.699638e+00	2.434478e-02
-9	Rv2153c	-9	0	A	T	0.070	-2.669179e+01	8.634499e+01	2.752786e+00	7.572678e-01
-9	Rv2155c	-9	0	A	T	0.486	1.433476e+01	7.449381e+01	2.758859e+00	8.474335e-01
-9	Rv2157c	-9	0	A	T	0.019	5.468595e+00	7.057591e+01	2.751208e+00	9.382483e-01
-9	Rv2158c	-9	0	A	T	0.039	1.186547e+01	6.997718e+01	2.750258e+00	8.653785e-01
-9	Rv2160c	-9	0	A	T	0.071	1.469969e+02	1.748252e+02	2.777877e+00	4.005874e-01
-9	Rv2161c	-9	0	A	T	0.023	3.488467e+00	1.063170e+02	2.753470e+00	9.738291e-01
-9	Rv2162c	-9	0	A	T	0.019	-3.741767e+01	5.388379e+01	2.745269e+00	4.875348e-01
-9	Rv2163c	-9	0	A	T	0.027	1.284100e+02	7.906347e+01	2.772124e+00	1.045657e-01
-9	Rv2173	-9	0	A	T	0.026	1.268936e+02	3.964769e+01	2.682040e+00	1.401767e-03
-9	Rv2174	-9	0	A	T	0.017	-6.226389e+01	8.458341e+01	2.741696e+00	4.617754e-01
-9	Rv2176	-9	0	A	T	0.166	4.020521e+01	5.531499e+01	2.731573e+00	4.674418e-01
-9	Rv2177c	-9	0	A	T	0.187	-2.638496e+01	3.961847e+01	2.750667e+00	5.055332e-01
-9	Rv2178c	-9	0	A	T	0.424	1.175054e+02	9.417133e+01	2.768709e+00	2.123137e-01
-9	Rv2180c	-9	0	A	T	0.051	-1.055340e+02	9.934570e+01	2.765885e+00	2.882826e-01
-9	Rv2185c	-9	0	A	T	0.021	5.504683e+01	9.021684e+01	2.759153e+00	5.418515e-01
-9	Rv2187	-9	0	A	T	0.072	-7.182359e+01	1.108795e+02	2.737915e+00	5.172421e-01
-9	Rv2188c	-9	0	A	T	0.013	-8.244525e+01	8.426892e+01	2.739705e+00	3.280616e-01
-9	Rv2190c	-9	0	A	T	0.027	9.289224e+01	6.119694e+01	2.747551e+00	1.292539e-01
-9	Rv2191	-9	0	A	T	0.049	1.555508e+02	6.500403e+01	2.769399e+00	1.684177e-02
-9	Rv2197c	-9	0	A	T	0.015	-8.909664e+01	1.042996e+02	2.741051e+00	3.931158e-01
-9	Rv2201	-9	0	A	T	0.012	-3.445771e+01	8.176045e+01	2.755722e+00	6.734917e-01
-9	Rv2205c	-9	0	A	T	0.028	9.173250e+01	7.204591e+01	2.754773e+00	2.031352e-01
-9	Rv2207	-9	0	A	T	0.018	1.966576e+00	7.609645e+01	2.756251e+00	9.793860e-01
-9	Rv2210c	-9	0	A	T	0.024	-6.591411e+01	9.694721e+01	2.755378e+00	4.966793e-01
-9	Rv2212	-9	0	A	T	0.010	1.251420e+01	7.644425e+01	2.754306e+00	8.699875e-01
-9	Rv2213	-9	0	A	T	0.043	1.652021e+00	6.443712e+01	2.752320e+00	9.795499e-01
-9	Rv2214c	-9	0	A	T	0.046	3.279443e+01	5.918293e+01	2.715712e+00	5.795832e-01
-9	Rv2216	-9	0	A	T	0.012	1.779529e+02	6.777203e+01	2.638541e+00	8.737519e-03
-9	Rv2221c	-9	0	A	T	0.027	-1.594951e+01	5.366287e+01	2.766634e+00	7.663439e-01
-9	Rv2226	-9	0	A	T	0.474	1.946872e+02	1.361654e+02	2.794901e+00	1.529964e-01
-9	Rv2227	-9	0	A	T	0.011	-2.990072e+02	1.062780e+02	2.710565e+00	4.968170e-03
-9	Rv2230c	-9	0	A	T	0.031	7.592674e+01	1.028586e+02	2.746308e+00	4.605342e-01
-9	Rv2231c	-9	0	A	T	0.028	-2.390125e+01	8.015658e+01	2.750299e+00	7.656074e-01
-9	Rv2234	-9	0	A	T	0.025	1.200354e+02	1.211273e+02	2.767942e+00	3.218596e-01
-9	Rv2235	-9	0	A	T	0.015	1.559750e+02	7.681065e+01	2.731513e+00	4.247514e-02
-9	Rv2236c	-9	0	A	T	0.473	5.159445e+01	1.186451e+02	2.744986e+00	6.637268e-01
-9	Rv2237	-9	0	A	T	0.035	-1.448491e+02	1.476106e+02	2.757292e+00	3.266141e-01
-9	Rv2240c	-9	0	A	T	0.010	-1.807799e+02	1.158067e+02	2.744283e+00	1.187325e-01
-9	Rv2241	-9	0	A	T	0.019	1.065742e+02	8.292657e+01	2.760720e+00	1.989424e-01
-9	Rv2242	-9	0	A	T	0.068	6.884780e+01	5.679540e+01	2.710244e+00	2.256325e-01
-9	Rv2245	-9	0	A	T	0.127	-7.293732e+00	7.946226e+01	2.756117e+00	9.268788e-01
-9	Rv2247	-9	0	A	T	0.076	-7.270991e+01	1.160413e+02	2.764957e+00	5.310300e-01
-9	Rv2248	-9	0	A	T	0.066	-2.119941e+02	6.750537e+01	2.769696e+00	1.721549e-03
-9	Rv2249c	-9	0	A	T	0.011	9.230659e+01	7.334237e+01	2.752470e+00	2.083898e-01
-9	Rv2252	-9	0	A	T	0.052	1.229618e+02	1.011801e+02	2.746676e+00	2.244603e-01
-9	Rv2258c	-9	0	A	T	0.010	1.213490e+02	6.687857e+01	2.772334e+00	6.981447e-02
-9	Rv2263	-9	0	A	T	0.016	-4.376186e+01	5.538108e+01	2.746241e+00	4.295442e-01
-9	Rv2264c	-9	0	A	T	0.093	-1.083668e+01	6.381112e+01	2.746418e+00	8.651722e-01
-9	Rv2265	-9	0	A	T	0.033	-8.872883e+01	7.767313e+01	2.762986e+00	2.535047e-01
-9	Rv2266	-9	0	A	T	0.029	-9.717343e+00	7.705480e+01	2.751809e+00	8.996629e-01
-9	Rv2267c	-9	0	A	T	0.023	1.061487e+02	5.550165e+01	2.719317e+00	5.600661e-02
-9	Rv2268c	-9	0	A	T	0.126	1.496837e+01	6.426408e+01	2.752910e+00	8.158570e-01
-9	Rv2270	-9	0	A	T	0.021	-1.100872e+02	6.862868e+01	2.815477e+00	1.089122e-01
-9	Rv2274c	-9	0	A	T	0.057	4.016977e+01	1.256279e+02	2.744701e+00	7.492029e-01
-9	Rv2275	-9	0	A	T	0.028	-5.008216e+01	7.419319e+01	2.743693e+00	4.997694e-01
-9	Rv2276	-9	0	A	T	0.080	1.112683e+02	7.758117e+01	2.735256e+00	1.517279e-01
-9	Rv2277c	-9	0	A	T	0.042	6.295797e+01	3.341178e+01	2.691918e+00	5.972565e-02
-9	Rv2280	-9	0	A	T	0.110	2.427511e+01	4.024031e+01	2.755949e+00	5.464353e-01
-9	Rv2281	-9	0	A	T	0.018	1.470311e+01	6.510913e+01	2.752938e+00	8.213716e-01
-9	Rv2284	-9	0	A	T	0.057	-8.780755e+01	7.969400e+01	2.756681e+00	2.707294e-01
-9	Rv2285	-9	0	A	T	0.039	-3.381577e+01	7.255911e+01	2.744465e+00	6.412544e-01
-9	Rv2290	-9	0	A	T	0.078	2.431975e+01	1.034900e+02	2.758363e+00	8.142453e-01
-9	Rv2291	-9	0	A	T	0.019	6.560277e+01	6.922114e+01	2.738607e+00	3.434277e-01
-9	Rv2293c	-9	0	A	T	0.074	-5.070737e+01	1.175957e+02	2.749199e+00	6.663869e-01
-9	Rv2296	-9	0	A	T	0.116	2.478895e+01	1.007532e+02	2.756276e+00	8.056893e-01
-9	Rv2297	-9	0	A	T	0.039	-1.757821e+02	9.540208e+01	2.764718e+00	6.560235e-02
-9	Rv2298	-9	0	A	T	0.021	-1.612834e+02	6.306490e+01	2.734914e+00	1.064717e-02
-9	Rv2300c	-9	0	A	T	0.083	2.049837e+01	7.838930e+01	2.747997e+00	7.937487e-01
-9	Rv2301	-9	0	A	T	0.011	-4.818311e+01	9.010787e+01	2.757015e+00	5.929214e-01
-9	Rv2303c	-9	0	A	T	0.020	-9.185960e+01	1.091869e+02	2.753554e+00	4.003165e-01
-9	Rv2305	-9	0	A	T	0.011	3.564458e+01	7.554694e+01	2.761360e+00	6.371267e-01
-9	Rv2307c	-9	0	A	T	0.229	1.119516e+02	9.639723e+01	2.777527e+00	2.456898e-01
-9	Rv2308	-9	0	A	T	0.129	-1.377555e+02	8.545762e+01	2.771409e+00	1.071871e-01
-9	Rv2314c	-9	0	A	T	0.021	-3.158771e+01	7.309486e+01	2.755516e+00	6.656995e-01
-9	Rv2316	-9	0	A	T	0.227	-2.927923e+01	1.475221e+02	2.765107e+00	8.427026e-01
-9	Rv2317	-9	0	A	T	0.013	1.890517e+02	1.753416e+02	2.746506e+00	2.811299e-01
-9	Rv2318	-9	0	A	T	0.017	-1.185533e+02	7.656130e+01	2.687675e+00	1.217283e-01
-9	Rv2319c	-9	0	A	T	0.016	-5.753776e+01	6.681486e+01	2.740035e+00	3.892980e-01
-9	Rv2320c	-9	0	A	T	0.015	7.846435e+01	6.612491e+01	2.713709e+00	2.355785e-01
-9	Rv2321c	-9	0	A	T	0.013	-9.520278e+01	7.898266e+01	2.739225e+00	2.282618e-01
-9	Rv2323c	-9	0	A	T	0.048	-6.662986e+00	6.733230e+01	2.757560e+00	9.211864e-01
-9	Rv2326c	-9	0	A	T	0.053	-4.294360e+01	6.618293e+01	2.748148e+00	5.165312e-01
-9	Rv2328	-9	0	A	T	0.114	-9.281354e+01	8.026879e+01	2.745968e+00	2.477572e-01
-9	Rv2329c	-9	0	A	T	0.018	-1.217179e+02	6.423204e+01	2.750603e+00	5.829689e-02
-9	Rv2332	-9	0	A	T	0.013	3.880113e+01	8.976272e+01	2.763486e+00	6.656149e-01
-9	Rv2333c	-9	0	A	T	0.218	-8.058406e+01	5.868317e+01	2.760842e+00	1.699028e-01
-9	Rv2334	-9	0	A	T	0.019	6.002006e+01	9.820975e+01	2.739564e+00	5.412026e-01
-9	Rv2336	-9	0	A	T	0.016	-4.095504e+01	6.071167e+01	2.731445e+00	5.000495e-01
-9	Rv2337c	-9	0	A	T	0.494	7.627599e+01	1.161203e+02	2.758488e+00	5.113694e-01
-9	Rv2338c	-9	0	A	T	0.026	-6.292114e+01	6.244174e+01	2.760685e+00	3.137791e-01
-9	Rv2339	-9	0	A	T	0.291	9.221170e+00	4.929024e+01	2.754157e+00	8.516251e-01
-9	Rv2340c	-9	0	A	T	0.011	-1.658127e+01	6.673534e+01	2.753782e+00	8.038117e-01
-9	Rv2342	-9	0	A	T	0.029	1.768740e+01	9.516409e+01	2.760661e+00	8.525791e-01
-9	Rv2344c	-9	0	A	T	0.018	5.844050e+01	9.867637e+01	2.762700e+00	5.537804e-01
-9	Rv2345	-9	0	A	T	0.015	1.025024e+01	6.737813e+01	2.751402e+00	8.791057e-01
-9	Rv2346c	-9	0	A	T	0.118	3.556139e+01	2.703326e+01	2.737530e+00	1.885626e-01
-9	Rv2347c	-9	0	A	T	0.092	-3.651268e+01	3.946047e+01	2.743921e+00	3.549666e-01
-9	Rv2348c	-9	0	A	T	0.023	1.015969e+02	8.434525e+01	2.739706e+00	2.285808e-01
-9	Rv2349c	-9	0	A	T	0.080	-6.765868e+01	6.404097e+01	2.766443e+00	2.909219e-01
-9	Rv2350c	-9	0	A	T	0.015	2.440494e+01	5.993431e+01	2.750821e+00	6.839257e-01
-9	Rv2351c	-9	0	A	T	0.353	7.604748e+01	3.315747e+01	2.749152e+00	2.196168e-02
-9	Rv2352c	-9	0	A	T	0.058	1.071489e+01	5.022645e+01	2.752352e+00	8.310986e-01
-9	Rv2353c	-9	0	A	T	0.092	5.226681e+01	2.373658e+01	2.775426e+00	2.782722e-02
-9	Rv2356c	-9	0	A	T	0.345	-3.536707e+00	2.567303e+01	2.756633e+00	8.904497e-01
-9	Rv2359	-9	0	A	T	0.012	1.455934e+02	9.560881e+01	2.802747e+00	1.280282e-01
-9	Rv2360c	-9	0	A	T	0.228	-1.165816e+02	1.143922e+02	2.762328e+00	3.083087e-01
-9	Rv2366c	-9	0	A	T	0.053	5.103217e+01	7.469463e+01	2.764708e+00	4.945839e-01
-9	Rv2368c	-9	0	A	T	0.039	-3.424754e+01	9.221434e+01	2.757074e+00	7.104014e-01
-9	Rv2370c	-9	0	A	T	0.025	-1.295005e+01	8.671456e+01	2.752185e+00	8.813054e-01
-9	Rv2373c	-9	0	A	T	0.041	-1.442015e+02	1.264116e+02	2.748307e+00	2.541724e-01
-9	Rv2376c	-9	0	A	T	0.018	-7.792501e+01	1.151895e+02	2.736451e+00	4.988360e-01
-9	Rv2377c	-9	0	A	T	0.499	-1.161827e+02	5.863662e+02	2.765854e+00	8.429634e-01
-9	Rv2379c	-9	0	A	T	0.471	2.249978e+02	1.710916e+02	2.747407e+00	1.886957e-01
-9	Rv2380c	-9	0	A	T	0.057	-9.019906e+00	4.562306e+01	2.748046e+00	8.433039e-01
-9	Rv2381c	-9	0	A	T	0.028	-4.084041e+00	5.897430e+01	2.753560e+00	9.447993e-01
-9	Rv2382c	-9	0	A	T	0.013	-2.473434e+02	1.378071e+02	2.740933e+00	7.288745e-02
-9	Rv2383c	-9	0	A	T	0.118	6.304218e+00	5.458065e+01	2.754018e+00	9.080627e-01
-9	Rv2384	-9	0	A	T	0.038	-1.524774e+01	7.703330e+01	2.760408e+00	8.431224e-01
-9	Rv2385	-9	0	A	T	0.038	-4.452498e+01	1.055790e+02	2.751072e+00	6.732912e-01
-9	Rv2391	-9	0	A	T	0.059	3.323557e+01	7.260494e+01	2.737144e+00	6.471948e-01
-9	Rv2394	-9	0	A	T	0.150	-1.722320e+00	5.025041e+01	2.752288e+00	9.726628e-01
-9	Rv2395	-9	0	A	T	0.045	-2.487816e+01	6.180345e+01	2.751184e+00	6.873490e-01
-9	Rv2396	-9	0	A	T	0.086	1.148047e+01	5.241204e+01	2.748399e+00	8.266480e-01
-9	Rv2398c	-9	0	A	T	0.471	2.766389e+02	2.169147e+02	2.757747e+00	2.023969e-01
-9	Rv2400c	-9	0	A	T	0.063	-1.193809e+02	1.383329e+02	2.759822e+00	3.882832e-01
-9	Rv2402	-9	0	A	T	0.185	2.120823e+01	5.202447e+01	2.746664e+00	6.835851e-01
-9	Rv2403c	-9	0	A	T	0.039	-7.043399e+01	9.397464e+01	2.747951e+00	4.536787e-01
-9	Rv2406c	-9	0	A	T	0.013	-1.388193e+02	1.408709e+02	2.744231e+00	3.245759e-01
-9	Rv2408	-9	0	A	T	0.058	9.841838e+01	1.020910e+02	2.759296e+00	3.351951e-01
-9	Rv2414c	-9	0	A	T	0.040	5.459753e+01	8.398147e+01	2.754240e+00	5.157226e-01
-9	Rv2415c	-9	0	A	T	0.132	-3.641114e+01	7.142156e+01	2.750816e+00	6.102657e-01
-9	Rv2416c	-9	0	A	T	0.012	8.714683e+00	7.072096e+01	2.751023e+00	9.019451e-01
-9	Rv2423	-9	0	A	T	0.014	7.071652e+01	8.395531e+01	2.756542e+00	3.997539e-01
-9	Rv2424c	-9	0	A	T	0.073	3.979522e+01	4.543919e+01	2.760391e+00	3.812903e-01
-9	Rv2425c	-9	0	A	T	0.049	7.398462e+01	7.060574e+01	2.750698e+00	2.948815e-01
-9	Rv2427c	-9	0	A	T	0.016	1.227891e+02	8.467872e+01	2.760436e+00	1.472607e-01
-9	Rv2428	-9	0	A	T	0.017	-1.490679e+02	9.787199e+01	2.752849e+00	1.279562e-01
-9	Rv2433c	-9	0	A	T	0.063	-1.012593e+02	1.212362e+02	2.756418e+00	4.037310e-01
-9	Rv2434c	-9	0	A	T	0.021	3.995004e+01	4.882199e+01	2.774726e+00	4.133333e-01
-9	Rv2435c	-9	0	A	T	0.024	4.772398e+00	4.909330e+01	2.752319e+00	9.225726e-01
-9	Rv2436	-9	0	A	T	0.396	-1.425217e+01	4.127721e+01	2.758623e+00	7.299349e-01
-9	Rv2437	-9	0	A	T	0.057	2.939993e+02	1.167777e+02	2.739139e+00	1.192389e-02
-9	Rv2438c	-9	0	A	T	0.205	6.955237e+01	7.893556e+01	2.753495e+00	3.783957e-01
-9	Rv2439c	-9	0	A	T	0.222	7.686762e+01	6.487930e+01	2.747949e+00	2.363009e-01
-9	Rv2440c	-9	0	A	T	0.072	1.396695e+02	5.648043e+01	2.682185e+00	1.351783e-02
-9	Rv2443	-9	0	A	T	0.090	-5.445216e+00	6.239148e+01	2.756552e+00	9.304651e-01
-9	Rv2444c	-9	0	A	T	0.016	-7.607259e+01	5.764510e+01	2.729150e+00	1.871551e-01
-9	Rv2446c	-9	0	A	T	0.198	9.829411e+01	1.358960e+02	2.775694e+00	4.696109e-01
-9	Rv2447c	-9	0	A	T	0.039	3.663384e+01	5.150249e+01	2.728038e+00	4.770125e-01
-9	Rv2448c	-9	0	A	T	0.011	1.623053e+01	6.398610e+01	2.746561e+00	7.997968e-01
-9	Rv2450c	-9	0	A	T	0.497	2.260643e+02	1.980773e+02	2.760981e+00	2.539382e-01
-9	Rv2452c	-9	0	A	T	0.037	-2.946751e+02	1.144381e+02	2.753004e+00	1.012409e-02
-9	Rv2455c	-9	0	A	T	0.094	-1.520956e+01	7.496325e+01	2.754889e+00	8.392469e-01
-9	Rv2457c	-9	0	A	T	0.016	3.931042e+01	1.863663e+02	2.758309e+00	8.329711e-01
-9	Rv2458	-9	0	A	T	0.497	1.417235e+01	2.470093e+02	2.765115e+00	9.542538e-01
-9	Rv2462c	-9	0	A	T	0.011	7.402977e+01	9.735243e+01	2.772360e+00	4.471221e-01
-9	Rv2465c	-9	0	A	T	0.019	2.646068e+01	1.219150e+02	2.751145e+00	8.282064e-01
-9	Rv2467	-9	0	A	T	0.019	3.054077e+01	6.945515e+01	2.758187e+00	6.602066e-01
-9	Rv2471	-9	0	A	T	0.073	-1.479454e+01	8.465178e+01	2.758465e+00	8.612855e-01
-9	Rv2473	-9	0	A	T	0.124	-9.548471e+01	7.805773e+01	2.697624e+00	2.214331e-01
-9	Rv2476c	-9	0	A	T	0.498	3.599233e+02	3.662156e+02	2.762252e+00	3.258626e-01
-9	Rv2477c	-9	0	A	T	0.038	1.282918e+02	1.071506e+02	2.791269e+00	2.313857e-01
-9	Rv2478c	-9	0	A	T	0.040	4.598532e+01	6.539339e+01	2.746462e+00	4.820386e-01
-9	Rv2481c	-9	0	A	T	0.116	-1.060441e+02	1.130195e+02	2.743892e+00	3.482573e-01
-9	Rv2482c	-9	0	A	T	0.499	-2.003751e+02	4.086228e+02	2.760599e+00	6.239492e-01
-9	Rv2483c	-9	0	A	T	0.026	1.696176e+02	8.442660e+01	2.778785e+00	4.471823e-02
-9	Rv2484c	-9	0	A	T	0.085	-4.624499e+01	6.206316e+01	2.760152e+00	4.563163e-01
-9	Rv2485c	-9	0	A	T	0.063	1.071817e+02	7.235631e+01	2.794271e+00	1.387448e-01
-9	Rv2486	-9	0	A	T	0.030	8.053996e+01	8.187468e+01	2.742857e+00	3.254297e-01
-9	Rv2487c	-9	0	A	T	0.085	6.501618e+01	4.207466e+01	2.792674e+00	1.225043e-01
-9	Rv2488c	-9	0	A	T	0.060	-1.747263e+02	6.120571e+01	2.767219e+00	4.369099e-03
-9	Rv2490c	-9	0	A	T	0.084	2.661147e+00	3.351806e+01	2.750736e+00	9.367300e-01
-9	Rv2492	-9	0	A	T	0.094	2.047734e+02	8.318897e+01	2.798946e+00	1.395085e-02
-9	Rv2494	-9	0	A	T	0.201	4.303576e+01	1.044729e+02	2.758611e+00	6.804505e-01
-9	Rv2495c	-9	0	A	T	0.499	1.423929e+02	2.333757e+02	2.756959e+00	5.418627e-01
-9	Rv2501c	-9	0	A	T	0.017	-3.138201e+01	6.375304e+01	2.749906e+00	6.226226e-01
-9	Rv2502c	-9	0	A	T	0.075	-1.486348e+01	7.628008e+01	2.747767e+00	8.455348e-01
-9	Rv2503c	-9	0	A	T	0.121	-2.124488e+01	7.696604e+01	2.754325e+00	7.825653e-01
-9	Rv2505c	-9	0	A	T	0.029	5.347303e+01	6.219487e+01	2.746955e+00	3.900616e-01
-9	Rv2508c	-9	0	A	T	0.036	-1.502672e+02	8.240876e+01	2.790845e+00	6.844498e-02
-9	Rv2510c	-9	0	A	T	0.010	-1.060628e+02	6.647363e+01	2.777730e+00	1.108065e-01
-9	Rv2511	-9	0	A	T	0.038	2.159941e+02	9.742378e+01	2.736014e+00	2.677527e-02
-9	Rv2512c	-9	0	A	T	0.138	-4.721638e+01	2.862372e+01	2.681882e+00	9.925280e-02
-9	Rv2513	-9	0	A	T	0.499	-1.637087e+02	6.077710e+02	2.769424e+00	7.876920e-01
-9	Rv2516c	-9	0	A	T	0.058	5.382634e+01	1.072035e+02	2.743157e+00	6.156777e-01
-9	Rv2519	-9	0	A	T	0.074	-5.362531e+01	5.711972e+01	2.740357e+00	3.479795e-01
-9	Rv2522c	-9	0	A	T	0.024	8.704225e+01	5.357482e+01	2.754674e+00	1.044490e-01
-9	Rv2524c	-9	0	A	T	0.124	1.835264e+01	4.704293e+01	2.755437e+00	6.965016e-01
-9	Rv2531c	-9	0	A	T	0.028	-2.595163e+01	5.569534e+01	2.742603e+00	6.413170e-01
-9	Rv2537c	-9	0	A	T	0.090	-5.411445e+01	1.062406e+02	2.759666e+00	6.105799e-01
-9	Rv2540c	-9	0	A	T	0.014	-2.146820e+01	6.920564e+01	2.755899e+00	7.564472e-01
-9	Rv2542	-9	0	A	T	0.500	5.726162e+01	6.416340e+02	2.767609e+00	9.289009e-01
-9	Rv2543	-9	0	A	T	0.096	-5.351843e+01	5.210313e+01	2.756941e+00	3.045165e-01
-9	Rv2544	-9	0	A	T	0.175	1.646208e+01	4.471073e+01	2.745454e+00	7.127852e-01
-9	Rv2545	-9	0	A	T	0.054	5.658110e+01	1.688929e+02	2.749574e+00	7.376652e-01
-9	Rv2551c	-9	0	A	T	0.019	-1.582272e+01	2.555155e+02	2.759239e+00	9.506314e-01
-9	Rv2552c	-9	0	A	T	0.014	-1.880929e+01	1.149338e+02	2.750842e+00	8.700272e-01
-9	Rv2553c	-9	0	A	T	0.050	1.378617e+02	6.213941e+01	2.796987e+00	2.667073e-02
-9	Rv2556c	-9	0	A	T	0.011	-2.862074e+01	8.304191e+01	2.752473e+00	7.304049e-01
-9	Rv2557	-9	0	A	T	0.025	-2.051248e+01	6.590229e+01	2.759671e+00	7.556512e-01
-9	Rv2559c	-9	0	A	T	0.014	4.736890e+01	7.987778e+01	2.750966e+00	5.532630e-01
-9	Rv2560	-9	0	A	T	0.449	-8.774879e+00	9.868659e+01	2.759536e+00	9.291606e-01
-9	Rv2562	-9	0	A	T	0.057	2.987141e+01	1.180715e+02	2.758247e+00	8.003089e-01
-9	Rv2563	-9	0	A	T	0.013	-1.203871e+02	6.674286e+01	2.727964e+00	7.148083e-02
-9	Rv2564	-9	0	A	T	0.065	-4.518489e+01	1.127582e+02	2.754340e+00	6.886831e-01
-9	Rv2565	-9	0	A	T	0.167	-2.558477e+01	6.915412e+01	2.754901e+00	7.114613e-01
-9	Rv2566	-9	0	A	T	0.475	1.193554e+02	1.405279e+02	2.771854e+00	3.958361e-01
-9	Rv2567	-9	0	A	T	0.497	-2.083575e+02	1.774611e+02	2.743595e+00	2.405488e-01
-9	Rv2570	-9	0	A	T	0.058	-1.912598e+02	1.019806e+02	2.750121e+00	6.093326e-02
-9	Rv2571c	-9	0	A	T	0.037	8.233129e+01	3.877534e+01	2.723334e+00	3.390016e-02
-9	Rv2573	-9	0	A	T	0.110	5.136510e+01	1.407880e+02	2.763465e+00	7.152846e-01
-9	Rv2574	-9	0	A	T	0.017	-3.588297e+01	1.062727e+02	2.742407e+00	7.356763e-01
-9	Rv2575	-9	0	A	T	0.025	-3.103617e+01	6.054096e+01	2.748331e+00	6.082768e-01
-9	Rv2578c	-9	0	A	T	0.104	9.041474e+01	6.103958e+01	2.729115e+00	1.387600e-01
-9	Rv2579	-9	0	A	T	0.011	1.471989e+02	7.580971e+01	2.794154e+00	5.237006e-02
-9	Rv2583c	-9	0	A	T	0.016	7.071578e+01	6.322547e+01	2.733422e+00	2.635534e-01
-9	Rv2584c	-9	0	A	T	0.498	-1.526846e+02	2.533268e+02	2.757300e+00	5.467914e-01
-9	Rv2585c	-9	0	A	T	0.493	7.454681e+01	1.114359e+02	2.751903e+00	5.036248e-01
-9	Rv2586c	-9	0	A	T	0.041	-5.788752e+01	8.639724e+01	2.734445e+00	5.029554e-01
-9	Rv2587c	-9	0	A	T	0.021	-1.915186e+02	1.541634e+02	2.734605e+00	2.143253e-01
-9	Rv2590	-9	0	A	T	0.020	9.869630e+01	5.318282e+01	2.759942e+00	6.368783e-02
-9	Rv2591	-9	0	A	T	0.079	3.676043e+01	5.193259e+01	2.738771e+00	4.791540e-01
-9	Rv2592c	-9	0	A	T	0.014	1.883878e+02	6.985329e+01	2.759855e+00	7.080544e-03
-9	Rv2596	-9	0	A	T	0.070	-1.322144e+02	1.612610e+02	2.734217e+00	4.124215e-01
-9	Rv2599	-9	0	A	T	0.011	-7.444370e+01	1.124137e+02	2.746969e+00	5.079301e-01
-9	Rv2601	-9	0	A	T	0.024	-1.278952e+02	8.422456e+01	2.741719e+00	1.291078e-01
-9	Rv2601A	-9	0	A	T	0.010	-2.857488e+02	8.042384e+01	2.712390e+00	3.931381e-04
-9	Rv2602	-9	0	A	T	0.017	-6.295688e+01	8.567347e+01	2.731891e+00	4.625528e-01
-9	Rv2608	-9	0	A	T	0.023	8.932195e+01	8.133095e+01	2.767840e+00	2.722782e-01
-9	Rv2611c	-9	0	A	T	0.500	3.132013e+02	7.897360e+02	2.765817e+00	6.917289e-01
-9	Rv2612c	-9	0	A	T	0.043	-8.764748e+00	1.133832e+02	2.756133e+00	9.383941e-01
-9	Rv2615c	-9	0	A	T	0.017	-5.617339e+01	5.526397e+01	2.737273e+00	3.095835e-01
-9	Rv2616	-9	0	A	T	0.013	-4.953821e+01	7.715414e+01	2.740174e+00	5.209315e-01
-9	Rv2617c	-9	0	A	T	0.049	-4.412556e+01	2.516016e+02	2.773381e+00	8.608068e-01
-9	Rv2618	-9	0	A	T	0.038	-2.186176e+02	1.253222e+02	2.790889e+00	8.129557e-02
-9	Rv2621c	-9	0	A	T	0.151	-2.478782e+00	6.692447e+01	2.754921e+00	9.704595e-01
-9	Rv2622	-9	0	A	T	0.017	-1.307998e+02	9.910418e+01	2.728008e+00	1.871052e-01
-9	Rv2627c	-9	0	A	T	0.498	7.815627e+01	2.157748e+02	2.756008e+00	7.172468e-01
-9	Rv2628	-9	0	A	T	0.041	6.756606e+01	6.848911e+01	2.745425e+00	3.240429e-01
-9	Rv2629	-9	0	A	T	0.061	-7.248840e+01	9.388772e+01	2.748708e+00	4.401968e-01
-9	Rv2630	-9	0	A	T	0.023	-9.191152e+01	9.769698e+01	2.757139e+00	3.469750e-01
-9	Rv2631	-9	0	A	T	0.161	-5.147529e+01	7.567880e+01	2.733959e+00	4.964995e-01
-9	Rv2634c	-9	0	A	T	0.079	-5.976148e+01	3.610758e+01	2.749296e+00	9.812369e-02
-9	Rv2637	-9	0	A	T	0.047	-1.639722e+02	1.115010e+02	2.759959e+00	1.416211e-01
-9	Rv2638	-9	0	A	T	0.013	1.026457e+02	8.577359e+01	2.770034e+00	2.316191e-01
-9	Rv2643	-9	0	A	T	0.027	1.297573e+02	6.350620e+01	2.834973e+00	4.121268e-02
-9	Rv2650c	-9	0	A	T	0.483	3.489465e+01	6.637684e+01	2.744452e+00	5.991742e-01
-9	Rv2652c	-9	0	A	T	0.037	-9.837888e+01	6.233890e+01	2.756851e+00	1.147560e-01
-9	Rv2653c	-9	0	A	T	0.048	4.469380e+01	8.032881e+01	2.758369e+00	5.780339e-01
-9	Rv2655c	-9	0	A	T	0.020	-3.406691e+01	6.078359e+01	2.746240e+00	5.752516e-01
-9	Rv2657c	-9	0	A	T	0.022	1.431300e+02	1.060877e+02	2.744387e+00	1.774961e-01
-9	Rv2664	-9	0	A	T	0.034	-4.319200e+01	1.366402e+02	2.753415e+00	7.519724e-01
-9	Rv2665	-9	0	A	T	0.011	2.056709e+02	8.388358e+01	2.730786e+00	1.433035e-02
-9	Rv2666	-9	0	A	T	0.069	2.423113e+01	5.689925e+01	2.754634e+00	6.702734e-01
-9	Rv2668	-9	0	A	T	0.499	4.548576e+01	3.882935e+02	2.767575e+00	9.067633e-01
-9	Rv2669	-9	0	A	T	0.016	-1.616404e+02	1.316066e+02	2.743375e+00	2.195700e-01
-9	Rv2670c	-9	0	A	T	0.015	1.010151e+01	5.799335e+01	2.749539e+00	8.617455e-01
-9	Rv2672	-9	0	A	T	0.077	-3.939988e+01	9.077457e+01	2.760468e+00	6.643239e-01
-9	Rv2675c	-9	0	A	T	0.032	-1.109661e+02	6.662926e+01	2.752942e+00	9.604604e-02
-9	Rv2677c	-9	0	A	T	0.010	-6.734895e+01	9.563436e+01	2.745079e+00	4.814014e-01
-9	Rv2678c	-9	0	A	T	0.016	2.222315e+02	6.271909e+01	2.801427e+00	4.078379e-04
-9	Rv2679	-9	0	A	T	0.019	-1.235923e+02	6.356023e+01	2.728971e+00	5.203122e-02
-9	Rv2680	-9	0	A	T	0.015	-1.907275e+02	6.184957e+01	2.696947e+00	2.083186e-03
-9	Rv2683	-9	0	A	T	0.022	5.162006e+01	1.609741e+02	2.764049e+00	7.485048e-01
-9	Rv2684	-9	0	A	T	0.047	5.980222e+01	7.321888e+01	2.737448e+00	4.142013e-01
-9	Rv2685	-9	0	A	T	0.091	-4.779866e+00	7.954654e+01	2.753715e+00	9.520932e-01
-9	Rv2687c	-9	0	A	T	0.122	-5.873283e-01	9.717184e+01	2.754245e+00	9.951783e-01
-9	Rv2688c	-9	0	A	T	0.441	1.487936e+02	1.301056e+02	2.751209e+00	2.529647e-01
-9	Rv2689c	-9	0	A	T	0.052	-4.974570e+01	5.323570e+01	2.756083e+00	3.502328e-01
-9	Rv2690c	-9	0	A	T	0.040	3.898155e+01	8.142899e+01	2.762751e+00	6.322119e-01
-9	Rv2691	-9	0	A	T	0.472	3.548794e+02	1.276348e+02	2.703612e+00	5.499604e-03
-9	Rv2692	-9	0	A	T	0.105	7.124811e+01	1.121871e+02	2.758008e+00	5.254755e-01
-9	Rv2693c	-9	0	A	T	0.056	1.313540e+02	1.051460e+02	2.731714e+00	2.117762e-01
-9	Rv2694c	-9	0	A	T	0.113	4.173168e+01	1.097517e+02	2.766436e+00	7.038255e-01
-9	Rv2696c	-9	0	A	T	0.013	2.075606e+02	7.040961e+01	2.606888e+00	3.251077e-03
-9	Rv2697c	-9	0	A	T	0.110	-9.732137e+01	2.066329e+02	2.768641e+00	6.377217e-01
-9	Rv2702	-9	0	A	T	0.498	-1.740207e+02	2.687177e+02	2.760552e+00	5.173492e-01
-9	Rv2707	-9	0	A	T	0.032	-3.228094e+02	1.519172e+02	2.757834e+00	3.376506e-02
-9	Rv2709	-9	0	A	T	0.123	-2.125493e+01	7.609415e+01	2.752300e+00	7.800363e-01
-9	Rv2712c	-9	0	A	T	0.071	1.840371e+01	5.847351e+01	2.754314e+00	7.530079e-01
-9	Rv2713	-9	0	A	T	0.011	1.697727e+02	6.900349e+01	2.746965e+00	1.399719e-02
-9	Rv2714	-9	0	A	T	0.153	3.488581e+01	6.533543e+01	2.749553e+00	5.934592e-01
-9	Rv2715	-9	0	A	T	0.058	-9.030816e+01	7.100240e+01	2.700767e+00	2.036136e-01
-9	Rv2716	-9	0	A	T	0.183	-1.172531e+02	9.466158e+01	2.772587e+00	2.156756e-01
-9	Rv2718c	-9	0	A	T	0.026	1.525357e+02	1.040945e+02	2.747882e+00	1.430421e-01
-9	Rv2719c	-9	0	A	T	0.071	-1.819738e+02	1.451414e+02	2.744940e+00	2.101299e-01
-9	Rv2721c	-9	0	A	T	0.015	-2.305325e+01	5.789749e+01	2.750149e+00	6.905614e-01
-9	Rv2723	-9	0	A	T	0.012	4.044095e+01	6.797028e+01	2.730370e+00	5.519507e-01
-9	Rv2724c	-9	0	A	T	0.064	8.349855e+01	7.111228e+01	2.760516e+00	2.405180e-01
-9	Rv2725c	-9	0	A	T	0.014	4.371432e+01	7.020090e+01	2.748805e+00	5.335785e-01
-9	Rv2729c	-9	0	A	T	0.471	1.569355e+02	1.845609e+02	2.742298e+00	3.952898e-01
-9	Rv2731	-9	0	A	T	0.087	9.658728e+01	6.953510e+01	2.706594e+00	1.650349e-01
-9	Rv2733c	-9	0	A	T	0.035	2.173610e+01	7.273683e+01	2.757046e+00	7.651114e-01
-9	Rv2735c	-9	0	A	T	0.014	5.765032e-01	7.003788e+01	2.754050e+00	9.934336e-01
-9	Rv2736c	-9	0	A	T	0.045	4.704520e+01	8.373317e+01	2.749694e+00	5.743082e-01
-9	Rv2739c	-9	0	A	T	0.038	-1.383809e+02	1.045188e+02	2.701348e+00	1.857201e-01
-9	Rv2741	-9	0	A	T	0.255	-4.856284e+01	2.586914e+01	2.644107e+00	6.068642e-02
-9	Rv2743c	-9	0	A	T	0.015	4.731909e+00	6.590035e+01	2.753548e+00	9.427679e-01
-9	Rv2748c	-9	0	A	T	0.134	5.870245e+00	5.910083e+01	2.752372e+00	9.208933e-01
-9	Rv2751	-9	0	A	T	0.021	-1.198631e+02	7.695941e+01	2.744259e+00	1.195756e-01
-9	Rv2752c	-9	0	A	T	0.042	1.344463e+02	3.529774e+01	2.749070e+00	1.454613e-04
-9	Rv2753c	-9	0	A	T	0.036	-3.447816e+01	9.233595e+01	2.747677e+00	7.089066e-01
-9	Rv2756c	-9	0	A	T	0.241	4.975305e+01	5.837864e+01	2.764809e+00	3.942188e-01
-9	Rv2761c	-9	0	A	T	0.126	3.957195e+01	9.887898e+01	2.769039e+00	6.890644e-01
-9	Rv2764c	-9	0	A	T	0.202	1.761934e+02	4.829918e+01	2.671020e+00	2.737877e-04
-9	Rv2768c	-9	0	A	T	0.204	-1.240388e+02	6.557916e+01	2.722474e+00	5.876721e-02
-9	Rv2769c	-9	0	A	T	0.231	4.973532e+01	8.743352e+01	2.756119e+00	5.695565e-01
-9	Rv2770c	-9	0	A	T	0.072	-1.689113e+02	1.264857e+02	2.740466e+00	1.819511e-01
-9	Rv2771c	-9	0	A	T	0.499	-4.058461e+01	3.180742e+02	2.760560e+00	8.984875e-01
-9	Rv2777c	-9	0	A	T	0.042	2.825625e+00	7.608354e+01	2.756955e+00	9.703798e-01
-9	Rv2779c	-9	0	A	T	0.014	4.224297e+00	9.371308e+01	2.757421e+00	9.640523e-01
-9	Rv2780	-9	0	A	T	0.010	1.526070e+01	6.547555e+01	2.749579e+00	8.157365e-01
-9	Rv2781c	-9	0	A	T	0.010	-9.296780e+01	6.950066e+01	2.744646e+00	1.812212e-01
-9	Rv2782c	-9	0	A	T	0.086	-2.472566e+01	6.188770e+01	2.753086e+00	6.895661e-01
-9	Rv2783c	-9	0	A	T	0.020	-1.115527e+02	7.025775e+01	2.732944e+00	1.125599e-01
-9	Rv2784c	-9	0	A	T	0.010	-1.806656e+02	1.492876e+02	2.779985e+00	2.264070e-01
-9	Rv2786c	-9	0	A	T	0.034	-2.209095e+01	1.170665e+02	2.757788e+00	8.503513e-01
-9	Rv2787	-9	0	A	T	0.121	-1.655668e+02	7.028260e+01	2.718656e+00	1.862018e-02
-9	Rv2788	-9	0	A	T	0.015	-6.285000e+01	7.395456e+01	2.753554e+00	3.955522e-01
-9	Rv2790c	-9	0	A	T	0.110	1.240047e+02	5.421124e+01	2.642455e+00	2.231526e-02
-9	Rv2791c	-9	0	A	T	0.221	-5.013743e+01	8.089792e+01	2.761960e+00	5.355130e-01
-9	Rv2793c	-9	0	A	T	0.038	2.204339e+01	7.711775e+01	2.758892e+00	7.750414e-01
-9	Rv2794c	-9	0	A	T	0.499	9.993904e+00	2.589519e+02	2.760712e+00	9.692197e-01
-9	Rv2797c	-9	0	A	T	0.051	5.500915e+01	6.100209e+01	2.740656e+00	3.673365e-01
-9	Rv2799	-9	0	A	T	0.037	1.913476e+02	7.451052e+01	2.650817e+00	1.032729e-02
-9	Rv2800	-9	0	A	T	0.176	-8.540700e+01	5.446154e+01	2.710148e+00	1.170531e-01
-9	Rv2802c	-9	0	A	T	0.058	1.426249e+02	6.926568e+01	2.686837e+00	3.966472e-02
-9	Rv2804c	-9	0	A	T	0.010	-1.575828e+02	1.129488e+02	2.767670e+00	1.631805e-01
-9	Rv2805	-9	0	A	T	0.071	-1.799547e+02	1.587323e+02	2.726211e+00	2.571098e-01
-9	Rv2807	-9	0	A	T	0.416	1.094011e+01	5.676408e+01	2.753901e+00	8.471981e-01
-9	Rv2812	-9	0	A	T	0.443	4.863655e+01	5.693233e+01	2.727507e+00	3.930884e-01
-9	Rv2813	-9	0	A	T	0.028	-4.809042e+01	1.087080e+02	2.746946e+00	6.582797e-01
-9	Rv2818c	-9	0	A	T	0.026	7.188305e+01	7.399764e+01	2.746659e+00	3.315010e-01
-9	Rv2819c	-9	0	A	T	0.020	-6.917762e+01	6.996476e+01	2.738779e+00	3.229523e-01
-9	Rv2820c	-9	0	A	T	0.045	-6.572482e+01	5.361486e+01	2.750245e+00	2.204487e-01
-9	Rv2821c	-9	0	A	T	0.010	1.018301e+02	7.865878e+01	2.732129e+00	1.956733e-01
-9	Rv2823c	-9	0	A	T	0.101	8.825671e+01	2.530610e+01	2.636660e+00	5.021435e-04
-9	Rv2824c	-9	0	A	T	0.039	-1.294677e+02	9.851335e+01	2.737691e+00	1.889838e-01
-9	Rv2825c	-9	0	A	T	0.473	4.340535e+02	1.968173e+02	2.738771e+00	2.758665e-02
-9	Rv2828c	-9	0	A	T	0.129	-9.374229e+00	4.037010e+01	2.754095e+00	8.164102e-01
-9	Rv2830c	-9	0	A	T	0.498	-2.677935e+02	2.271568e+02	2.766861e+00	2.386362e-01
-9	Rv2831	-9	0	A	T	0.059	-2.814667e+00	9.648929e+01	2.753660e+00	9.767324e-01
-9	Rv2832c	-9	0	A	T	0.026	5.059465e+01	6.464841e+01	2.774886e+00	4.339838e-01
-9	Rv2833c	-9	0	A	T	0.023	-1.230626e+02	7.625819e+01	2.757961e+00	1.067986e-01
-9	Rv2834c	-9	0	A	T	0.011	5.672809e+01	7.275266e+01	2.769949e+00	4.356730e-01
-9	Rv2835c	-9	0	A	T	0.010	7.625147e+01	7.114753e+01	2.755997e+00	2.840181e-01
-9	Rv2836c	-9	0	A	T	0.013	-2.413309e+01	7.459531e+01	2.756630e+00	7.463484e-01
-9	Rv2839c	-9	0	A	T	0.089	-5.989889e+01	4.939250e+01	2.709306e+00	2.254393e-01
-9	Rv2848c	-9	0	A	T	0.066	-1.837401e+01	6.772328e+01	2.751715e+00	7.861916e-01
-9	Rv2850c	-9	0	A	T	0.197	-1.863698e+01	6.316120e+01	2.753166e+00	7.679830e-01
-9	Rv2853	-9	0	A	T	0.427	1.401988e+02	4.737581e+01	2.683177e+00	3.134001e-03
-9	Rv2854	-9	0	A	T	0.205	-1.464441e+02	7.847627e+01	2.715329e+00	6.223185e-02
-9	Rv2856	-9	0	A	T	0.034	-8.855510e+00	1.010817e+02	2.756479e+00	9.302009e-01
-9	Rv2857c	-9	0	A	T	0.018	2.342892e+01	8.680925e+01	2.740735e+00	7.872839e-01
-9	Rv2858c	-9	0	A	T	0.054	-6.357612e+01	7.082044e+01	2.739643e+00	3.694914e-01
-9	Rv2859c	-9	0	A	T	0.030	-1.702088e+01	5.780172e+01	2.741398e+00	7.684413e-01
-9	Rv2861c	-9	0	A	T	0.010	-1.846687e+02	1.236190e+02	2.756646e+00	1.354335e-01
-9	Rv2862c	-9	0	A	T	0.071	2.511394e+02	1.504186e+02	2.796801e+00	9.521570e-02
-9	Rv2864c	-9	0	A	T	0.202	-1.451349e+02	9.501975e+01	2.767467e+00	1.268773e-01
-9	Rv2867c	-9	0	A	T	0.013	9.242781e+01	6.149171e+01	2.732354e+00	1.330348e-01
-9	Rv2868c	-9	0	A	T	0.048	6.555456e+01	1.014728e+02	2.740955e+00	5.183625e-01
-9	Rv2869c	-9	0	A	T	0.072	-1.732938e+02	1.309098e+02	2.741922e+00	1.857916e-01
-9	Rv2870c	-9	0	A	T	0.037	1.090507e+02	1.030637e+02	2.758891e+00	2.901921e-01
-9	Rv2871	-9	0	A	T	0.016	3.079111e+01	1.143133e+02	2.747457e+00	7.876935e-01
-9	Rv2874	-9	0	A	T	0.473	-2.641657e+01	5.735833e+01	2.759521e+00	6.451888e-01
-9	Rv2875	-9	0	A	T	0.113	-5.713834e+01	7.566891e+01	2.731352e+00	4.503069e-01
-9	Rv2877c	-9	0	A	T	0.041	2.444262e+02	9.053788e+01	2.728475e+00	7.021426e-03
-9	Rv2879c	-9	0	A	T	0.476	2.010832e+02	1.352981e+02	2.798122e+00	1.374395e-01
-9	Rv2881c	-9	0	A	T	0.040	-6.955669e+00	8.578683e+01	2.751380e+00	9.353890e-01
-9	Rv2885c	-9	0	A	T	0.083	-6.163091e+01	6.534744e+01	2.745767e+00	3.457748e-01
-9	Rv2886c	-9	0	A	T	0.031	-1.260698e+02	1.001683e+02	2.739642e+00	2.083869e-01
-9	Rv2888c	-9	0	A	T	0.013	-2.098241e+01	6.293923e+01	2.766384e+00	7.388994e-01
-9	Rv2891	-9	0	A	T	0.059	-1.668881e+02	1.068524e+02	2.731183e+00	1.185420e-01
-9	Rv2892c	-9	0	A	T	0.012	-5.105544e+01	6.863293e+01	2.768774e+00	4.570639e-01
-9	Rv2894c	-9	0	A	T	0.015	-9.856651e+01	9.951764e+01	2.733895e+00	3.221247e-01
-9	Rv2897c	-9	0	A	T	0.097	1.730685e+00	5.690159e+01	2.755011e+00	9.757400e-01
-9	Rv2899c	-9	0	A	T	0.054	8.978747e+01	1.087057e+02	2.781500e+00	4.089590e-01
-9	Rv2900c	-9	0	A	T	0.042	-3.637082e+01	5.905165e+01	2.764719e+00	5.380480e-01
-9	Rv2905	-9	0	A	T	0.065	-2.405075e+01	6.502950e+01	2.757797e+00	7.115535e-01
-9	Rv2910c	-9	0	A	T	0.023	-2.949248e+01	8.754472e+01	2.759439e+00	7.362531e-01
-9	Rv2911	-9	0	A	T	0.128	-4.416597e+01	7.171937e+01	2.748159e+00	5.381132e-01
-9	Rv2913c	-9	0	A	T	0.020	6.404541e+01	5.799911e+01	2.781141e+00	2.696705e-01
-9	Rv2915c	-9	0	A	T	0.016	-4.820485e+01	5.549898e+01	2.747166e+00	3.852266e-01
-9	Rv2917	-9	0	A	T	0.461	5.151719e+01	5.591165e+01	2.719887e+00	3.569945e-01
-9	Rv2918c	-9	0	A	T	0.027	1.880730e+01	5.283135e+01	2.761868e+00	7.219023e-01
-9	Rv2920c	-9	0	A	T	0.011	-1.693593e+01	6.966582e+01	2.739337e+00	8.079607e-01
-9	Rv2922c	-9	0	A	T	0.207	2.035379e+01	6.437915e+01	2.760019e+00	7.519308e-01
-9	Rv2923c	-9	0	A	T	0.168	-9.240797e+01	1.361958e+02	2.769422e+00	4.975680e-01
-9	Rv2924c	-9	0	A	T	0.025	4.494890e+01	9.717254e+01	2.748369e+00	6.437441e-01
-9	Rv2926c	-9	0	A	T	0.011	-4.463266e+01	6.234413e+01	2.766226e+00	4.741645e-01
-9	Rv2927c	-9	0	A	T	0.010	1.183935e+02	1.068212e+02	2.764359e+00	2.679031e-01
-9	Rv2930	-9	0	A	T	0.042	-1.017417e+02	1.323254e+02	2.740581e+00	4.420941e-01
-9	Rv2931	-9	0	A	T	0.499	1.930011e+02	6.182287e+02	2.766250e+00	7.549460e-01
-9	Rv2932	-9	0	A	T	0.020	-2.466090e+00	5.771450e+01	2.750839e+00	9.659234e-01
-9	Rv2933	-9	0	A	T	0.283	1.029343e+02	5.241801e+01	2.775648e+00	4.975518e-02
-9	Rv2934	-9	0	A	T	0.068	2.793063e+01	4.445516e+01	2.766918e+00	5.299153e-01
-9	Rv2935	-9	0	A	T	0.122	3.329540e+01	5.015920e+01	2.757733e+00	5.069284e-01
-9	Rv2940c	-9	0	A	T	0.105	-4.117680e+01	3.966316e+01	2.732161e+00	2.993692e-01
-9	Rv2941	-9	0	A	T	0.053	-4.533548e+01	7.484358e+01	2.740851e+00	5.447856e-01
-9	Rv2944	-9	0	A	T	0.159	-1.008333e+02	9.823284e+01	2.729718e+00	3.048416e-01
-9	Rv2946c	-9	0	A	T	0.050	-7.646162e+01	4.673338e+01	2.707793e+00	1.020327e-01
-9	Rv2947c	-9	0	A	T	0.490	-2.616696e+01	9.321603e+01	2.763121e+00	7.789709e-01
-9	Rv2948c	-9	0	A	T	0.036	-3.613121e+01	5.990642e+01	2.739749e+00	5.465190e-01
-9	Rv2950c	-9	0	A	T	0.028	1.161058e+01	6.020378e+01	2.753558e+00	8.471001e-01
-9	Rv2951c	-9	0	A	T	0.020	-1.608360e+01	8.951753e+01	2.750279e+00	8.574371e-01
-9	Rv2952	-9	0	A	T	0.067	1.772348e+02	7.603430e+01	2.740338e+00	1.989199e-02
-9	Rv2953	-9	0	A	T	0.014	5.522246e+01	8.225267e+01	2.743418e+00	5.020891e-01
-9	Rv2955c	-9	0	A	T	0.016	-8.957960e+01	7.117528e+01	2.740057e+00	2.083876e-01
-9	Rv2956	-9	0	A	T	0.020	1.199712e+02	8.011215e+01	2.760012e+00	1.344725e-01
-9	Rv2957	-9	0	A	T	0.013	2.506177e+02	7.030971e+01	2.699292e+00	3.765203e-04
-9	Rv2958c	-9	0	A	T	0.049	3.127510e+00	6.777067e+01	2.755106e+00	9.631984e-01
-9	Rv2959c	-9	0	A	T	0.063	5.948209e+01	9.283710e+01	2.759953e+00	5.218103e-01
-9	Rv2961	-9	0	A	T	0.013	-7.738104e+01	1.518012e+02	2.754170e+00	6.103033e-01
-9	Rv2962c	-9	0	A	T	0.132	-1.101326e+02	6.053678e+01	2.750464e+00	6.907886e-02
-9	Rv2963	-9	0	A	T	0.011	-1.406674e+02	7.600293e+01	2.775863e+00	6.440137e-02
-9	Rv2964	-9	0	A	T	0.064	-8.518043e+01	1.201361e+02	2.777969e+00	4.784192e-01
-9	Rv2967c	-9	0	A	T	0.015	6.264906e+01	6.406345e+01	2.745220e+00	3.282776e-01
-9	Rv2969c	-9	0	A	T	0.013	1.510178e+01	6.525977e+01	2.743229e+00	8.170291e-01
-9	Rv2971	-9	0	A	T	0.069	1.288665e+02	1.501423e+02	2.768340e+00	3.908723e-01
-9	Rv2973c	-9	0	A	T	0.010	2.259515e+02	8.046111e+01	2.723591e+00	5.049243e-03
-9	Rv2974c	-9	0	A	T	0.014	-4.342886e+01	6.489988e+01	2.777805e+00	5.034965e-01
-9	Rv2975c	-9	0	A	T	0.090	-7.085417e+01	1.385824e+02	2.764759e+00	6.092349e-01
-9	Rv2979c	-9	0	A	T	0.079	6.321181e+01	7.975242e+01	2.756162e+00	4.281415e-01
-9	Rv2981c	-9	0	A	T	0.469	1.291762e+01	1.129982e+02	2.754008e+00	9.090024e-01
-9	Rv2982c	-9	0	A	T	0.497	-9.842458e+00	1.666697e+02	2.756457e+00	9.529176e-01
-9	Rv2984	-9	0	A	T	0.175	6.840513e+01	8.168828e+01	2.782768e+00	4.025115e-01
-9	Rv2992c	-9	0	A	T	0.033	-1.232915e+02	8.155655e+01	2.761630e+00	1.308224e-01
-9	Rv2994	-9	0	A	T	0.203	-6.025753e+01	5.168940e+01	2.731419e+00	2.439043e-01
-9	Rv2996c	-9	0	A	T	0.021	-1.074090e+02	8.131949e+01	2.721577e+00	1.867693e-01
-9	Rv2997	-9	0	A	T	0.051	1.809520e+01	7.158469e+01	2.755409e+00	8.004742e-01
-9	Rv2998	-9	0	A	T	0.039	-4.024633e+01	1.911542e+02	2.770695e+00	8.332731e-01
-9	Rv2999	-9	0	A	T	0.499	4.378378e+01	3.487259e+02	2.759360e+00	9.001029e-01
-9	Rv3007c	-9	0	A	T	0.011	-1.550378e+02	9.633959e+01	2.768658e+00	1.077739e-01
-9	Rv3008	-9	0	A	T	0.014	1.803700e+02	1.108130e+02	2.763356e+00	1.038083e-01
-9	Rv3009c	-9	0	A	T	0.015	5.589090e+01	1.037406e+02	2.768361e+00	5.901385e-01
-9	Rv3011c	-9	0	A	T	0.014	2.988681e+01	7.542660e+01	2.754295e+00	6.919890e-01
-9	Rv3014c	-9	0	A	T	0.018	8.892472e+00	5.232769e+01	2.749509e+00	8.650827e-01
-9	Rv3015c	-9	0	A	T	0.067	-1.829718e+01	9.731167e+01	2.752419e+00	8.508824e-01
-9	Rv3016	-9	0	A	T	0.025	-1.027601e+02	1.001807e+02	2.751284e+00	3.051837e-01
-9	Rv3017c	-9	0	A	T	0.014	1.744737e+02	8.132355e+01	2.672051e+00	3.208603e-02
-9	Rv3018A	-9	0	A	T	0.027	2.562083e+01	1.008747e+02	2.754080e+00	7.995422e-01
-9	Rv3018c	-9	0	A	T	0.011	7.345083e+01	7.030292e+01	2.767422e+00	2.963021e-01
-9	Rv3020c	-9	0	A	T	0.011	-4.731719e+01	1.768825e+02	2.758166e+00	7.891178e-01
-9	Rv3021c	-9	0	A	T	0.014	3.159232e+01	6.236956e+01	2.740650e+00	6.125594e-01
-9	Rv3022A	-9	0	A	T	0.029	-8.179324e+01	8.394188e+01	2.767564e+00	3.300204e-01
-9	Rv3024c	-9	0	A	T	0.014	2.818597e+02	1.233122e+02	2.747786e+00	2.241455e-02
-9	Rv3026c	-9	0	A	T	0.019	2.134744e+02	7.255709e+01	2.603360e+00	3.311611e-03
-9	Rv3031	-9	0	A	T	0.018	8.269388e+01	5.426746e+01	2.749711e+00	1.277737e-01
-9	Rv3032	-9	0	A	T	0.023	-2.328422e+01	9.276886e+01	2.748799e+00	8.018563e-01
-9	Rv3034c	-9	0	A	T	0.031	4.340181e+01	8.421456e+01	2.763125e+00	6.063726e-01
-9	Rv3039c	-9	0	A	T	0.021	3.837311e+01	1.519595e+02	2.750784e+00	8.006738e-01
-9	Rv3041c	-9	0	A	T	0.010	7.212139e+01	8.054821e+01	2.765560e+00	3.707332e-01
-9	Rv3042c	-9	0	A	T	0.472	1.981586e+02	2.456881e+02	2.755309e+00	4.200620e-01
-9	Rv3045	-9	0	A	T	0.011	-9.713381e+00	8.100107e+01	2.746429e+00	9.045659e-01
-9	Rv3047c	-9	0	A	T	0.058	5.534316e+01	1.382986e+02	2.758584e+00	6.890898e-01
-9	Rv3049c	-9	0	A	T	0.025	-1.154858e+02	7.666869e+01	2.751790e+00	1.322110e-01
-9	Rv3050c	-9	0	A	T	0.011	1.832483e+02	6.911447e+01	2.619745e+00	8.104680e-03
-9	Rv3051c	-9	0	A	T	0.059	-3.124620e+01	1.241183e+02	2.758430e+00	8.012739e-01
-9	Rv3053c	-9	0	A	T	0.011	-1.306922e+02	2.498950e+02	2.778590e+00	6.010630e-01
-9	Rv3057c	-9	0	A	T	0.311	2.984044e+01	8.443665e+01	2.763095e+00	7.238358e-01
-9	Rv3058c	-9	0	A	T	0.038	-1.585419e+02	1.014915e+02	2.743652e+00	1.184800e-01
-9	Rv3059	-9	0	A	T	0.076	-3.079613e+01	9.453892e+01	2.750234e+00	7.446604e-01
-9	Rv3060c	-9	0	A	T	0.013	-8.151312e+01	6.220469e+01	2.740824e+00	1.902696e-01
-9	Rv3061c	-9	0	A	T	0.048	4.021617e+01	4.813278e+01	2.745517e+00	4.035608e-01
-9	Rv3062	-9	0	A	T	0.497	-1.093837e+01	2.600586e+02	2.762104e+00	9.664558e-01
-9	Rv3063	-9	0	A	T	0.499	1.126690e+02	3.115998e+02	2.752738e+00	7.177174e-01
-9	Rv3071	-9	0	A	T	0.019	2.088962e+01	8.622945e+01	2.760685e+00	8.086162e-01
-9	Rv3073c	-9	0	A	T	0.023	1.438564e+02	7.751647e+01	2.708593e+00	6.368441e-02
-9	Rv3074	-9	0	A	T	0.070	5.576203e+01	6.858744e+01	2.768485e+00	4.163492e-01
-9	Rv3077	-9	0	A	T	0.165	9.958806e+01	6.859812e+01	2.729023e+00	1.467866e-01
-9	Rv3079c	-9	0	A	T	0.023	-5.686782e+01	8.829025e+01	2.753872e+00	5.196129e-01
-9	Rv3080c	-9	0	A	T	0.113	6.222929e+01	4.338621e+01	2.674277e+00	1.517014e-01
-9	Rv3081	-9	0	A	T	0.064	-1.816202e+01	5.130347e+01	2.748732e+00	7.233823e-01
-9	Rv3082c	-9	0	A	T	0.013	-1.875964e+01	8.347172e+01	2.745897e+00	8.222116e-01
-9	Rv3083	-9	0	A	T	0.022	7.768664e+00	5.305767e+01	2.752654e+00	8.836110e-01
-9	Rv3084	-9	0	A	T	0.125	-4.325297e+01	5.624685e+01	2.774085e+00	4.420288e-01
-9	Rv3085	-9	0	A	T	0.034	-1.376253e+02	7.519167e+01	2.768405e+00	6.740837e-02
-9	Rv3087	-9	0	A	T	0.079	-4.501630e+01	6.652340e+01	2.731152e+00	4.987061e-01
-9	Rv3088	-9	0	A	T	0.129	-1.119858e+02	6.145163e+01	2.700124e+00	6.861121e-02
-9	Rv3089	-9	0	A	T	0.054	9.087117e+01	6.353446e+01	2.649636e+00	1.528583e-01
-9	Rv3090	-9	0	A	T	0.047	2.336871e+02	8.227437e+01	2.833929e+00	4.570132e-03
-9	Rv3092c	-9	0	A	T	0.205	-1.440553e+02	7.216103e+01	2.778569e+00	4.608952e-02
-9	Rv3093c	-9	0	A	T	0.476	2.852868e+01	1.379359e+02	2.759417e+00	8.361753e-01
-9	Rv3094c	-9	0	A	T	0.028	6.023494e+01	8.209182e+01	2.769163e+00	4.632204e-01
-9	Rv3096	-9	0	A	T	0.030	1.545639e+02	9.485102e+01	2.820182e+00	1.034173e-01
-9	Rv3097c	-9	0	A	T	0.247	-2.660633e+01	6.712076e+01	2.751883e+00	6.918726e-01
-9	Rv3099c	-9	0	A	T	0.011	-2.428791e+02	7.650694e+01	2.684185e+00	1.532267e-03
-9	Rv3104c	-9	0	A	T	0.016	1.254526e+02	1.075203e+02	2.767974e+00	2.434924e-01
-9	Rv3106	-9	0	A	T	0.050	-2.990244e+01	7.517532e+01	2.753570e+00	6.908593e-01
-9	Rv3109	-9	0	A	T	0.019	-3.024192e+01	5.794294e+01	2.753464e+00	6.018024e-01
-9	Rv3111	-9	0	A	T	0.022	8.099163e+01	6.320721e+01	2.739925e+00	2.002717e-01
-9	Rv3113	-9	0	A	T	0.298	2.988896e+01	2.927278e+01	2.775650e+00	3.074029e-01
-9	Rv3114	-9	0	A	T	0.073	-1.763612e+01	9.587672e+01	2.746649e+00	8.540820e-01
-9	Rv3119	-9	0	A	T	0.016	-5.748768e+01	9.423790e+01	2.746620e+00	5.419404e-01
-9	Rv3120	-9	0	A	T	0.023	7.604831e+00	8.435620e+01	2.754088e+00	9.281795e-01
-9	Rv3121	-9	0	A	T	0.497	6.305758e+01	1.688603e+02	2.763362e+00	7.088832e-01
-9	Rv3122	-9	0	A	T	0.012	-9.795020e+01	1.127837e+02	2.740398e+00	3.852776e-01
-9	Rv3124	-9	0	A	T	0.099	-3.187113e+01	7.355008e+01	2.741184e+00	6.648434e-01
-9	Rv3125c	-9	0	A	T	0.124	3.786492e+01	5.594766e+01	2.756401e+00	4.986470e-01
-9	Rv3128c	-9	0	A	T	0.013	-7.624243e+01	5.655760e+01	2.744762e+00	1.778552e-01
-9	Rv3130c	-9	0	A	T	0.031	-1.021879e+02	9.925317e+01	2.714449e+00	3.033860e-01
-9	Rv3132c	-9	0	A	T	0.016	9.161157e+01	6.858123e+01	2.789345e+00	1.818226e-01
-9	Rv3135	-9	0	A	T	0.049	1.233659e+01	3.341230e+01	2.741322e+00	7.120160e-01
-9	Rv3136	-9	0	A	T	0.031	4.593353e+01	5.163084e+01	2.725728e+00	3.738013e-01
-9	Rv3137	-9	0	A	T	0.495	-1.317527e+02	1.298624e+02	2.748191e+00	3.104886e-01
-9	Rv3138	-9	0	A	T	0.013	8.314164e+00	7.648930e+01	2.754088e+00	9.134579e-01
-9	Rv3139	-9	0	A	T	0.066	4.913852e+01	7.197025e+01	2.754828e+00	4.948676e-01
-9	Rv3140	-9	0	A	T	0.059	9.454755e+00	7.977485e+01	2.748688e+00	9.056738e-01
-9	Rv3144c	-9	0	A	T	0.073	-1.303577e+02	9.644426e+01	2.763959e+00	1.767040e-01
-9	Rv3148	-9	0	A	T	0.029	1.414681e+02	8.598460e+01	2.728460e+00	1.001325e-01
-9	Rv3150	-9	0	A	T	0.015	5.878914e+00	7.539666e+01	2.751099e+00	9.378603e-01
-9	Rv3151	-9	0	A	T	0.498	1.952568e+01	2.845221e+02	2.755105e+00	9.452967e-01
-9	Rv3158	-9	0	A	T	0.025	1.537041e+02	9.950270e+01	2.764842e+00	1.226336e-01
-9	Rv3159c	-9	0	A	T	0.228	-3.349477e+01	5.979559e+01	2.744067e+00	5.754614e-01
-9	Rv3161c	-9	0	A	T	0.080	-1.333731e+02	7.554183e+01	2.702082e+00	7.768328e-02
-9	Rv3167c	-9	0	A	T	0.011	-2.487679e+02	9.007039e+01	2.654725e+00	5.819345e-03
-9	Rv3169	-9	0	A	T	0.039	-5.763246e+01	8.146982e+01	2.750384e+00	4.794273e-01
-9	Rv3170	-9	0	A	T	0.028	-6.089961e+01	5.922424e+01	2.744187e+00	3.039872e-01
-9	Rv3174	-9	0	A	T	0.170	2.875805e+01	7.719702e+01	2.756809e+00	7.095548e-01
-9	Rv3175	-9	0	A	T	0.012	5.588855e+01	6.551090e+01	2.743818e+00	3.937360e-01
-9	Rv3179	-9	0	A	T	0.205	-1.444556e+02	8.192271e+01	2.761463e+00	7.805981e-02
-9	Rv3183	-9	0	A	T	0.024	1.448485e+02	8.488632e+01	2.767890e+00	8.815320e-02
-9	Rv3190c	-9	0	A	T	0.418	-3.291989e+01	5.424281e+01	2.759728e+00	5.440142e-01
-9	Rv3191c	-9	0	A	T	0.011	-2.512891e+02	8.795734e+01	2.742129e+00	4.339059e-03
-9	Rv3193c	-9	0	A	T	0.098	-1.551376e+01	6.394727e+01	2.754958e+00	8.083481e-01
-9	Rv3195	-9	0	A	T	0.155	-6.994257e+01	5.903285e+01	2.724824e+00	2.362896e-01
-9	Rv3197	-9	0	A	T	0.018	6.781046e+01	1.017357e+02	2.757262e+00	5.051760e-01
-9	Rv3199c	-9	0	A	T	0.070	2.310104e+01	5.382398e+01	2.742873e+00	6.678449e-01
-9	Rv3200c	-9	0	A	T	0.123	-9.455097e+01	7.364723e+01	2.769405e+00	1.994065e-01
-9	Rv3201c	-9	0	A	T	0.071	-3.063982e+01	6.167691e+01	2.760760e+00	6.194207e-01
-9	Rv3202c	-9	0	A	T	0.068	-8.560574e+00	7.633673e+01	2.750651e+00	9.107263e-01
-9	Rv3204	-9	0	A	T	0.498	8.558023e+01	2.512158e+02	2.760415e+00	7.334063e-01
-9	Rv3205c	-9	0	A	T	0.015	-1.303604e+02	1.003104e+02	2.759453e+00	1.939567e-01
-9	Rv3208	-9	0	A	T	0.011	1.377614e+02	7.705885e+01	2.760317e+00	7.402841e-02
-9	Rv3209	-9	0	A	T	0.056	-9.227039e+01	8.529116e+01	2.745833e+00	2.795104e-01
-9	Rv3211	-9	0	A	T	0.013	9.354864e+01	6.776983e+01	2.718794e+00	1.676821e-01
-9	Rv3213c	-9	0	A	T	0.498	9.983253e+01	3.722168e+02	2.772079e+00	7.885757e-01
-9	Rv3216	-9	0	A	T	0.014	-1.783276e+02	1.198379e+02	2.753558e+00	1.369510e-01
-9	Rv3217c	-9	0	A	T	0.198	-2.212821e+01	1.406755e+02	2.758483e+00	8.750308e-01
-9	Rv3218	-9	0	A	T	0.013	1.234702e+02	6.397129e+01	2.733926e+00	5.379273e-02
-9	Rv3220c	-9	0	A	T	0.066	7.394193e+01	7.728618e+01	2.763027e+00	3.388650e-01
-9	Rv3223c	-9	0	A	T	0.019	-1.408089e+02	1.219833e+02	2.766374e+00	2.485574e-01
-9	Rv3224	-9	0	A	T	0.021	-6.407502e+01	7.803056e+01	2.747765e+00	4.116955e-01
-9	Rv3224A	-9	0	A	T	0.026	1.587796e+02	3.248870e+02	2.778482e+00	6.251126e-01
-9	Rv3225c	-9	0	A	T	0.025	5.939349e+00	6.430436e+01	2.753250e+00	9.264225e-01
-9	Rv3227	-9	0	A	T	0.036	-3.048934e+01	9.879756e+01	2.763939e+00	7.576674e-01
-9	Rv3229c	-9	0	A	T	0.013	-3.268710e+01	6.498525e+01	2.747402e+00	6.150466e-01
-9	Rv3234c	-9	0	A	T	0.268	1.246565e+02	9.305043e+01	2.801259e+00	1.805660e-01
-9	Rv3236c	-9	0	A	T	0.139	9.065058e+01	6.601243e+01	2.734827e+00	1.698937e-01
-9	Rv3239c	-9	0	A	T	0.056	-3.239640e+01	5.127922e+01	2.733291e+00	5.276413e-01
-9	Rv3241c	-9	0	A	T	0.016	-1.536046e+02	1.132399e+02	2.790174e+00	1.751682e-01
-9	Rv3242c	-9	0	A	T	0.025	1.353751e+00	1.001776e+02	2.755714e+00	9.892200e-01
-9	Rv3244c	-9	0	A	T	0.012	5.164054e+01	9.333702e+01	2.763522e+00	5.801649e-01
-9	Rv3245c	-9	0	A	T	0.426	4.020014e+01	7.914426e+01	2.747829e+00	6.115770e-01
-9	Rv3247c	-9	0	A	T	0.031	5.912611e+01	8.209251e+01	2.757879e+00	4.714960e-01
-9	Rv3249c	-9	0	A	T	0.018	1.510524e+02	1.191897e+02	2.786184e+00	2.052436e-01
-9	Rv3252c	-9	0	A	T	0.043	-5.801242e+00	7.322492e+01	2.749470e+00	9.368647e-01
-9	Rv3256c	-9	0	A	T	0.024	2.686165e+02	1.013515e+02	2.772188e+00	8.129284e-03
-9	Rv3257c	-9	0	A	T	0.070	-2.832712e+02	2.981104e+02	2.764004e+00	3.421592e-01
-9	Rv3263	-9	0	A	T	0.183	-5.052100e+01	5.719946e+01	2.734437e+00	3.772530e-01
-9	Rv3266c	-9	0	A	T	0.018	-2.761144e+01	7.196372e+01	2.761966e+00	7.012683e-01
-9	Rv3270	-9	0	A	T	0.022	1.134621e+01	6.669862e+01	2.750499e+00	8.649463e-01
-9	Rv3272	-9	0	A	T	0.065	-5.715070e+01	1.090224e+02	2.755443e+00	6.002131e-01
-9	Rv3273	-9	0	A	T	0.017	-7.365667e+01	6.636226e+01	2.765632e+00	2.672202e-01
-9	Rv3279c	-9	0	A	T	0.143	6.141947e+01	8.605099e+01	2.772300e+00	4.754936e-01
-9	Rv3281	-9	0	A	T	0.038	1.626369e+00	3.453470e+01	2.748824e+00	9.624451e-01
-9	Rv3282	-9	0	A	T	0.056	3.593782e+01	8.513639e+01	2.757231e+00	6.730002e-01
-9	Rv3283	-9	0	A	T	0.053	1.843950e+02	7.474727e+01	2.764099e+00	1.374433e-02
-9	Rv3287c	-9	0	A	T	0.014	3.318314e+02	6.931318e+01	2.637134e+00	1.863835e-06
-9	Rv3290c	-9	0	A	T	0.012	-3.323323e+01	8.169097e+01	2.749156e+00	6.842034e-01
-9	Rv3291c	-9	0	A	T	0.011	-1.723367e+02	1.009640e+02	2.725772e+00	8.805464e-02
-9	Rv3293	-9	0	A	T	0.059	5.231375e+01	8.588089e+01	2.757201e+00	5.425259e-01
-9	Rv3296	-9	0	A	T	0.090	1.317080e+01	4.356850e+01	2.748955e+00	7.624664e-01
-9	Rv3297	-9	0	A	T	0.039	-1.595375e+01	1.128435e+02	2.756380e+00	8.875900e-01
-9	Rv3299c	-9	0	A	T	0.070	-5.741845e+01	4.987079e+01	2.720977e+00	2.497822e-01
-9	Rv3300c	-9	0	A	T	0.034	3.060425e+02	1.022900e+02	2.714633e+00	2.819664e-03
-9	Rv3301c	-9	0	A	T	0.027	-1.086573e+02	1.128186e+02	2.751051e+00	3.356521e-01
-9	Rv3302c	-9	0	A	T	0.040	-2.441841e+01	7.583490e+01	2.759954e+00	7.475038e-01
-9	Rv3303c	-9	0	A	T	0.498	-6.040612e+01	2.287738e+02	2.754270e+00	7.917847e-01
-9	Rv3305c	-9	0	A	T	0.017	3.640132e+01	6.959207e+01	2.752992e+00	6.010083e-01
-9	Rv3306c	-9	0	A	T	0.120	1.548769e+01	7.906914e+01	2.753719e+00	8.447355e-01
-9	Rv3308	-9	0	A	T	0.030	8.978367e+01	5.259815e+01	2.763525e+00	8.804304e-02
-9	Rv3310	-9	0	A	T	0.019	-1.628197e+01	1.021927e+02	2.751842e+00	8.734344e-01
-9	Rv3311	-9	0	A	T	0.011	2.951893e+01	9.119383e+01	2.759710e+00	7.462166e-01
-9	Rv3312A	-9	0	A	T	0.011	-2.099524e+02	7.660904e+01	2.714185e+00	6.209285e-03
-9	Rv3317	-9	0	A	T	0.499	-2.439168e+02	2.309400e+02	2.763418e+00	2.910585e-01
-9	Rv3318	-9	0	A	T	0.015	-1.844319e+01	6.341411e+01	2.745980e+00	7.712177e-01
-9	Rv3324A	-9	0	A	T	0.022	-2.780983e+00	5.841169e+01	2.749948e+00	9.620337e-01
-9	Rv3327	-9	0	A	T	0.157	2.243547e+01	3.983051e+01	2.739337e+00	5.733366e-01
-9	Rv3328c	-9	0	A	T	0.498	1.648666e+02	2.447908e+02	2.767686e+00	5.007376e-01
-9	Rv3329	-9	0	A	T	0.431	1.743818e+02	1.136060e+02	2.781279e+00	1.250114e-01
-9	Rv3331	-9	0	A	T	0.498	6.096988e+01	2.213551e+02	2.760357e+00	7.830184e-01
-9	Rv3339c	-9	0	A	T	0.016	1.080502e+01	5.748082e+01	2.748348e+00	8.509219e-01
-9	Rv3341	-9	0	A	T	0.035	3.636257e+01	1.346834e+02	2.757243e+00	7.872101e-01
-9	Rv3343c	-9	0	A	T	0.490	-2.137048e+01	7.627460e+01	2.761668e+00	7.793812e-01
-9	Rv3344c	-9	0	A	T	0.040	-2.269224e+01	3.884953e+01	2.738676e+00	5.592407e-01
-9	Rv3345c	-9	0	A	T	0.160	-1.397324e+01	2.183418e+01	2.743397e+00	5.222938e-01
-9	Rv3347c	-9	0	A	T	0.455	-3.875807e+01	6.723351e+01	2.744710e+00	5.643882e-01
-9	Rv3349c	-9	0	A	T	0.057	-4.953794e+01	1.191898e+02	2.753630e+00	6.777486e-01
-9	Rv3350c	-9	0	A	T	0.192	-3.563980e+01	3.049584e+01	2.754842e+00	2.427276e-01
-9	Rv3355c	-9	0	A	T	0.039	3.683208e+00	9.521974e+01	2.751980e+00	9.691500e-01
-9	Rv3359	-9	0	A	T	0.032	2.087007e+02	8.757840e+01	2.773148e+00	1.730089e-02
-9	Rv3365c	-9	0	A	T	0.264	-8.603133e+01	5.885387e+01	2.737401e+00	1.440207e-01
-9	Rv3366	-9	0	A	T	0.054	1.681291e+02	1.305724e+02	2.742882e+00	1.980819e-01
-9	Rv3367	-9	0	A	T	0.030	4.504084e+00	3.946154e+01	2.746997e+00	9.091439e-01
-9	Rv3370c	-9	0	A	T	0.040	-1.125722e+01	4.840537e+01	2.742894e+00	8.161351e-01
-9	Rv3371	-9	0	A	T	0.018	-1.180961e+02	7.552726e+01	2.733469e+00	1.181267e-01
-9	Rv3373	-9	0	A	T	0.028	-1.782925e+02	7.867289e+01	2.708868e+00	2.358432e-02
-9	Rv3375	-9	0	A	T	0.039	5.094073e+01	6.361387e+01	2.766965e+00	4.233913e-01
-9	Rv3377c	-9	0	A	T	0.048	-1.888713e+00	6.271293e+01	2.753414e+00	9.759781e-01
-9	Rv3378c	-9	0	A	T	0.025	1.349395e+02	6.225843e+01	2.734994e+00	3.036756e-02
-9	Rv3379c	-9	0	A	T	0.045	-8.540812e+01	6.504580e+01	2.745706e+00	1.893773e-01
-9	Rv3382c	-9	0	A	T	0.013	-8.755445e+00	6.574247e+01	2.750556e+00	8.940713e-01
-9	Rv3383c	-9	0	A	T	0.470	3.738779e+00	1.663418e+02	2.761585e+00	9.820710e-01
-9	Rv3388	-9	0	A	T	0.065	4.759623e+00	3.232738e+01	2.750257e+00	8.829696e-01
-9	Rv3389c	-9	0	A	T	0.049	-1.305070e+01	1.043034e+02	2.752230e+00	9.004441e-01
-9	Rv3390	-9	0	A	T	0.024	-8.113674e+00	7.491409e+01	2.748315e+00	9.137678e-01
-9	Rv3391	-9	0	A	T	0.041	3.296056e+00	4.814180e+01	2.753992e+00	9.454245e-01
-9	Rv3395A	-9	0	A	T	0.010	2.047499e+02	7.971915e+01	2.694835e+00	1.031753e-02
-9	Rv3395c	-9	0	A	T	0.097	9.825508e+01	1.028513e+02	2.813073e+00	3.395807e-01
-9	Rv3396c	-9	0	A	T	0.157	-1.640463e+02	1.039399e+02	2.736039e+00	1.147215e-01
-9	Rv3398c	-9	0	A	T	0.013	5.729756e+01	6.276197e+01	2.753769e+00	3.614303e-01
-9	Rv3399	-9	0	A	T	0.484	-3.923684e+01	7.140258e+01	2.767345e+00	5.827371e-01
-9	Rv3401	-9	0	A	T	0.071	5.481854e+01	4.286176e+01	2.772546e+00	2.011173e-01
-9	Rv3402c	-9	0	A	T	0.067	-1.216478e+01	9.533979e+01	2.753174e+00	8.984882e-01
-9	Rv3403c	-9	0	A	T	0.020	9.462856e+01	5.636173e+01	2.734973e+00	9.337924e-02
-9	Rv3404c	-9	0	A	T	0.012	-6.165271e+01	6.402310e+01	2.742163e+00	3.357217e-01
-9	Rv3407	-9	0	A	T	0.048	2.747559e+00	1.692010e+02	2.759398e+00	9.870464e-01
-9	Rv3408	-9	0	A	T	0.499	1.957647e+01	3.525230e+02	2.766590e+00	9.557220e-01
-9	Rv3409c	-9	0	A	T	0.012	3.250544e+01	5.931290e+01	2.759932e+00	5.837543e-01
-9	Rv3410c	-9	0	A	T	0.020	1.745454e+01	8.407557e+01	2.747561e+00	8.355665e-01
-9	Rv3411c	-9	0	A	T	0.094	2.144383e+02	8.498312e+01	2.635954e+00	1.173297e-02
-9	Rv3413c	-9	0	A	T	0.018	2.601040e+02	1.019909e+02	2.701082e+00	1.086710e-02
-9	Rv3414c	-9	0	A	T	0.013	-3.698165e+01	7.109800e+01	2.749810e+00	6.030390e-01
-9	Rv3416	-9	0	A	T	0.082	7.296204e+01	1.089240e+02	2.743935e+00	5.030651e-01
-9	Rv3421c	-9	0	A	T	0.025	7.834880e+01	6.555995e+01	2.785280e+00	2.322566e-01
-9	Rv3423c	-9	0	A	T	0.012	-4.526508e+01	6.914988e+01	2.763465e+00	5.128341e-01
-9	Rv3424c	-9	0	A	T	0.067	-5.872501e+01	6.061305e+01	2.731292e+00	3.327828e-01
-9	Rv3425	-9	0	A	T	0.153	2.982637e+01	3.642662e+01	2.733441e+00	4.130325e-01
-9	Rv3426	-9	0	A	T	0.189	-6.790441e+01	3.803279e+01	2.729667e+00	7.440461e-02
-9	Rv3428c	-9	0	A	T	0.194	-9.184906e+01	3.952341e+01	2.728452e+00	2.026898e-02
-9	Rv3429	-9	0	A	T	0.177	1.207003e+02	4.676017e+01	2.731333e+00	9.942358e-03
-9	Rv3431c	-9	0	A	T	0.024	-1.322674e+02	8.572916e+01	2.745678e+00	1.230871e-01
-9	Rv3433c	-9	0	A	T	0.062	-2.123940e+01	7.627414e+01	2.754559e+00	7.806983e-01
-9	Rv3434c	-9	0	A	T	0.048	6.371666e+01	7.001174e+01	2.750145e+00	3.629302e-01
-9	Rv3435c	-9	0	A	T	0.159	-6.237675e+00	8.766137e+01	2.752975e+00	9.432831e-01
-9	Rv3436c	-9	0	A	T	0.022	-7.333804e+01	7.039235e+01	2.723296e+00	2.976581e-01
-9	Rv3438	-9	0	A	T	0.015	-1.433717e+01	9.683168e+01	2.749134e+00	8.823140e-01
-9	Rv3439c	-9	0	A	T	0.209	-1.076563e+02	7.005327e+01	2.743003e+00	1.245679e-01
-9	Rv3445c	-9	0	A	T	0.051	-4.829383e+01	9.413497e+01	2.758364e+00	6.080110e-01
-9	Rv3446c	-9	0	A	T	0.071	-5.103393e+01	8.983091e+01	2.746696e+00	5.700484e-01
-9	Rv3447c	-9	0	A	T	0.478	-1.597869e+02	8.975080e+01	2.771139e+00	7.523177e-02
-9	Rv3448	-9	0	A	T	0.030	4.855566e+01	6.414519e+01	2.757541e+00	4.491950e-01
-9	Rv3449	-9	0	A	T	0.072	4.485861e+01	5.961648e+01	2.776745e+00	4.519018e-01
-9	Rv3451	-9	0	A	T	0.350	-3.569298e+01	9.761388e+01	2.757681e+00	7.146765e-01
-9	Rv3453	-9	0	A	T	0.228	-2.316223e+01	1.540512e+02	2.767051e+00	8.805064e-01
-9	Rv3454	-9	0	A	T	0.027	-1.701092e+02	5.966153e+01	2.741193e+00	4.417217e-03
-9	Rv3456c	-9	0	A	T	0.016	-1.820772e+02	1.299187e+02	2.733796e+00	1.612895e-01
-9	Rv3457c	-9	0	A	T	0.013	3.224940e+01	5.793914e+01	2.748957e+00	5.778820e-01
-9	Rv3463	-9	0	A	T	0.057	-8.295799e+01	8.385992e+01	2.736066e+00	3.227100e-01
-9	Rv3465	-9	0	A	T	0.056	-2.367340e+02	9.977401e+01	2.722400e+00	1.778955e-02
-9	Rv3466	-9	0	A	T	0.122	9.994122e+01	4.138901e+01	2.764772e+00	1.587336e-02
-9	Rv3467	-9	0	A	T	0.383	5.367057e+01	3.490647e+01	2.750180e+00	1.243781e-01
-9	Rv3468c	-9	0	A	T	0.471	3.917131e+01	1.266365e+02	2.756885e+00	7.571224e-01
-9	Rv3469c	-9	0	A	T	0.015	-3.547726e+01	9.611634e+01	2.755533e+00	7.121020e-01
-9	Rv3472	-9	0	A	T	0.023	-1.030366e+02	1.257232e+02	2.756793e+00	4.126079e-01
-9	Rv3476c	-9	0	A	T	0.103	1.746143e+02	8.044226e+01	2.723711e+00	3.011884e-02
-9	Rv3478	-9	0	A	T	0.168	-4.073339e+01	3.953601e+01	2.760717e+00	3.030494e-01
-9	Rv3479	-9	0	A	T	0.498	2.525293e+02	1.974271e+02	2.742609e+00	2.010680e-01
-9	Rv3480c	-9	0	A	T	0.023	-4.298383e+01	1.120776e+02	2.748936e+00	7.013922e-01
-9	Rv3481c	-9	0	A	T	0.017	1.069793e+02	1.274944e+02	2.733960e+00	4.015583e-01
-9	Rv3483c	-9	0	A	T	0.055	5.200489e+00	1.041877e+02	2.754349e+00	9.601974e-01
-9	Rv3485c	-9	0	A	T	0.012	-5.021806e+01	7.119963e+01	2.768558e+00	4.807295e-01
-9	Rv3486	-9	0	A	T	0.020	1.291362e+02	1.766084e+02	2.762655e+00	4.647758e-01
-9	Rv3487c	-9	0	A	T	0.068	-9.239828e+01	7.872755e+01	2.720077e+00	2.407314e-01
-9	Rv3489	-9	0	A	T	0.035	-1.166533e+02	1.884616e+02	2.764168e+00	5.360300e-01
-9	Rv3490	-9	0	A	T	0.070	-7.200593e+01	1.161997e+02	2.749966e+00	5.355708e-01
-9	Rv3492c	-9	0	A	T	0.020	6.785814e+01	1.386209e+02	2.747620e+00	6.245461e-01
-9	Rv3494c	-9	0	A	T	0.026	-2.155927e+01	8.293355e+01	2.757864e+00	7.949331e-01
-9	Rv3497c	-9	0	A	T	0.067	-8.707816e+01	7.727488e+01	2.756787e+00	2.599889e-01
-9	Rv3502c	-9	0	A	T	0.014	-1.699077e+01	9.250009e+01	2.750630e+00	8.542874e-01
-9	Rv3505	-9	0	A	T	0.016	7.142879e+01	6.145474e+01	2.753548e+00	2.453071e-01
-9	Rv3506	-9	0	A	T	0.163	-6.540812e+01	7.191013e+01	2.755051e+00	3.631959e-01
-9	Rv3507	-9	0	A	T	0.148	3.840694e+01	2.425434e+01	2.729648e+00	1.135259e-01
-9	Rv3508	-9	0	A	T	0.340	-5.061722e+01	2.727337e+01	2.711257e+00	6.366958e-02
-9	Rv3509c	-9	0	A	T	0.012	-4.674908e+01	6.535010e+01	2.736071e+00	4.745007e-01
-9	Rv3511	-9	0	A	T	0.386	-5.834719e+01	3.461817e+01	2.754532e+00	9.211909e-02
-9	Rv3512	-9	0	A	T	0.440	7.839116e+01	4.071057e+01	2.741908e+00	5.435501e-02
-9	Rv3513c	-9	0	A	T	0.093	-9.949450e+00	4.748149e+01	2.751905e+00	8.340535e-01
-9	Rv3514	-9	0	A	T	0.234	5.131336e+01	2.419002e+01	2.815618e+00	3.407070e-02
-9	Rv3515c	-9	0	A	T	0.166	1.378481e+02	7.286226e+01	2.760032e+00	5.870536e-02
-9	Rv3516	-9	0	A	T	0.497	2.672593e+02	3.287520e+02	2.754016e+00	4.163809e-01
-9	Rv3521	-9	0	A	T	0.477	3.062377e+01	9.840084e+01	2.762421e+00	7.556827e-01
-9	Rv3522	-9	0	A	T	0.497	1.140108e+02	3.333372e+02	2.767839e+00	7.323795e-01
-9	Rv3523	-9	0	A	T	0.163	4.751441e+01	7.621472e+01	2.750104e+00	5.331021e-01
-9	Rv3528c	-9	0	A	T	0.012	1.109685e+02	7.302779e+01	2.752301e+00	1.288474e-01
-9	Rv3529c	-9	0	A	T	0.139	-6.122534e+01	7.419325e+01	2.759620e+00	4.093869e-01
-9	Rv3531c	-9	0	A	T	0.074	1.590550e+02	7.966428e+01	2.791155e+00	4.606091e-02
-9	Rv3532	-9	0	A	T	0.035	9.876832e+00	5.652327e+01	2.754482e+00	8.613092e-01
-9	Rv3533c	-9	0	A	T	0.150	-7.683292e+01	5.200479e+01	2.682553e+00	1.397824e-01
-9	Rv3534c	-9	0	A	T	0.111	-1.406893e+02	1.319067e+02	2.781944e+00	2.863397e-01
-9	Rv3535c	-9	0	A	T	0.121	-9.080558e+01	7.764062e+01	2.739872e+00	2.423711e-01
-9	Rv3537	-9	0	A	T	0.056	4.637427e+01	7.725566e+01	2.756192e+00	5.484209e-01
-9	Rv3538	-9	0	A	T	0.038	2.891142e+02	1.080169e+02	2.851278e+00	7.522775e-03
-9	Rv3539	-9	0	A	T	0.014	2.116534e+00	6.776575e+01	2.751498e+00	9.750880e-01
-9	Rv3540c	-9	0	A	T	0.056	2.219022e+01	1.277142e+02	2.748353e+00	8.620872e-01
-9	Rv3543c	-9	0	A	T	0.018	7.136415e+01	9.561890e+01	2.763679e+00	4.555846e-01
-9	Rv3544c	-9	0	A	T	0.199	6.418855e+01	1.300727e+02	2.769939e+00	6.217474e-01
-9	Rv3545c	-9	0	A	T	0.113	-1.632664e+01	9.560581e+01	2.751772e+00	8.644284e-01
-9	Rv3550	-9	0	A	T	0.026	-4.640149e+01	7.882841e+01	2.751498e+00	5.561960e-01
-9	Rv3554	-9	0	A	T	0.109	2.971354e+00	6.190297e+01	2.751825e+00	9.617228e-01
-9	Rv3555c	-9	0	A	T	0.024	3.880010e+01	6.760331e+01	2.753131e+00	5.660997e-01
-9	Rv3558	-9	0	A	T	0.251	-1.557637e+02	6.461051e+01	2.734202e+00	1.604205e-02
-9	Rv3563	-9	0	A	T	0.072	-8.770764e+01	1.116863e+02	2.739925e+00	4.324050e-01
-9	Rv3565	-9	0	A	T	0.017	-2.512252e+01	7.234334e+01	2.733687e+00	7.284409e-01
-9	Rv3566c	-9	0	A	T	0.021	7.467830e+01	7.766737e+01	2.774393e+00	3.364554e-01
-9	Rv3567c	-9	0	A	T	0.072	1.086289e+02	1.332572e+02	2.769479e+00	4.151032e-01
-9	Rv3570c	-9	0	A	T	0.021	1.641691e+00	1.213916e+02	2.756810e+00	9.892117e-01
-9	Rv3573c	-9	0	A	T	0.035	-1.427317e+01	5.117000e+01	2.754813e+00	7.803339e-01
-9	Rv3576	-9	0	A	T	0.014	-3.223138e+01	7.370141e+01	2.756789e+00	6.619423e-01
-9	Rv3578	-9	0	A	T	0.015	3.074888e+01	7.316682e+01	2.761060e+00	6.743605e-01
-9	Rv3579c	-9	0	A	T	0.014	5.953634e+01	1.329841e+02	2.753301e+00	6.544407e-01
-9	Rv3580c	-9	0	A	T	0.043	6.401619e+01	6.983885e+01	2.758446e+00	3.594919e-01
-9	Rv3585	-9	0	A	T	0.010	-5.051114e+01	6.448944e+01	2.744785e+00	4.336114e-01
-9	Rv3586	-9	0	A	T	0.088	9.880832e+01	1.165401e+02	2.761292e+00	3.966638e-01
-9	Rv3587c	-9	0	A	T	0.044	-3.743596e+01	7.384869e+01	2.741162e+00	6.122833e-01
-9	Rv3589	-9	0	A	T	0.011	1.629944e+02	6.688183e+01	2.665515e+00	1.492832e-02
-9	Rv3590c	-9	0	A	T	0.106	-1.740440e+02	5.228695e+01	2.776690e+00	8.948380e-04
-9	Rv3591c	-9	0	A	T	0.084	3.048234e+01	8.600048e+01	2.762266e+00	7.230583e-01
-9	Rv3593	-9	0	A	T	0.498	1.111209e+02	2.927399e+02	2.756954e+00	7.043064e-01
-9	Rv3594	-9	0	A	T	0.010	-7.885213e+01	7.227819e+01	2.749201e+00	2.754764e-01
-9	Rv3595c	-9	0	A	T	0.013	1.606671e+01	5.961399e+01	2.746972e+00	7.875742e-01
-9	Rv3596c	-9	0	A	T	0.017	1.187912e+02	6.588679e+01	2.802797e+00	7.160416e-02
-9	Rv3597c	-9	0	A	T	0.031	7.376130e+01	1.771265e+02	2.768496e+00	6.771555e-01
-9	Rv3598c	-9	0	A	T	0.058	-9.533155e+00	1.094887e+02	2.751573e+00	9.306282e-01
-9	Rv3603c	-9	0	A	T	0.013	-1.349999e+02	7.670403e+01	2.764656e+00	7.861897e-02
-9	Rv3604c	-9	0	A	T	0.024	-3.197612e+01	1.093007e+02	2.751322e+00	7.699071e-01
-9	Rv3605c	-9	0	A	T	0.015	-9.261807e+01	1.774789e+02	2.754525e+00	6.018525e-01
-9	Rv3608c	-9	0	A	T	0.029	-6.806559e+01	6.916168e+01	2.743280e+00	3.252067e-01
-9	Rv3610c	-9	0	A	T	0.033	-9.255024e+01	7.316724e+01	2.748742e+00	2.061076e-01
-9	Rv3611	-9	0	A	T	0.031	1.188543e+02	5.285810e+01	2.722171e+00	2.469201e-02
-9	Rv3616c	-9	0	A	T	0.496	-1.754103e+02	1.969941e+02	2.766006e+00	3.733817e-01
-9	Rv3618	-9	0	A	T	0.061	2.133188e+01	5.175023e+01	2.756631e+00	6.802482e-01
-9	Rv3620c	-9	0	A	T	0.086	1.245177e+02	4.397626e+01	2.730018e+00	4.697984e-03
-9	Rv3624c	-9	0	A	T	0.155	-1.738239e+02	1.380024e+02	2.750885e+00	2.080286e-01
-9	Rv3627c	-9	0	A	T	0.011	-1.203101e+02	1.069795e+02	2.754345e+00	2.609424e-01
-9	Rv3629c	-9	0	A	T	0.016	-6.031537e+01	5.301492e+01	2.734862e+00	2.554333e-01
-9	Rv3630	-9	0	A	T	0.471	8.387013e+01	1.345262e+02	2.751946e+00	5.330890e-01
-9	Rv3633	-9	0	A	T	0.010	3.415215e+01	7.296725e+01	2.754687e+00	6.398215e-01
-9	Rv3636	-9	0	A	T	0.200	3.935866e+01	1.174231e+02	2.765187e+00	7.375331e-01
-9	Rv3637	-9	0	A	T	0.011	-8.391249e+01	7.239375e+01	2.746862e+00	2.466030e-01
-9	Rv3638	-9	0	A	T	0.011	-1.368500e+02	8.352877e+01	2.695996e+00	1.015661e-01
-9	Rv3639c	-9	0	A	T	0.037	5.423957e+01	5.941003e+01	2.741894e+00	3.614116e-01
-9	Rv3640c	-9	0	A	T	0.022	1.090615e+02	6.086416e+01	2.694168e+00	7.336213e-02
-9	Rv3645	-9	0	A	T	0.010	1.688884e+02	9.921949e+01	2.795224e+00	8.894002e-02
-9	Rv3646c	-9	0	A	T	0.010	-1.686527e+02	1.124654e+02	2.738459e+00	1.339388e-01
-9	Rv3649	-9	0	A	T	0.086	-2.981822e+01	6.762369e+01	2.745406e+00	6.593203e-01
-9	Rv3651	-9	0	A	T	0.027	1.178200e+02	6.217369e+01	2.711436e+00	5.829122e-02
-9	Rv3652	-9	0	A	T	0.201	-6.322345e+01	9.192507e+01	2.756826e+00	4.917077e-01
-9	Rv3653	-9	0	A	T	0.048	2.946889e+01	5.464352e+01	2.738014e+00	5.897680e-01
-9	Rv3655c	-9	0	A	T	0.499	-8.416827e+01	3.067389e+02	2.753353e+00	7.838189e-01
-9	Rv3657c	-9	0	A	T	0.122	4.134682e+01	1.195084e+02	2.759814e+00	7.294128e-01
-9	Rv3659c	-9	0	A	T	0.057	1.361509e+02	6.474507e+01	2.766440e+00	3.565025e-02
-9	Rv3660c	-9	0	A	T	0.030	1.227632e+01	6.845242e+01	2.755507e+00	8.576954e-01
-9	Rv3662c	-9	0	A	T	0.023	-3.798717e+01	7.381528e+01	2.739846e+00	6.068945e-01
-9	Rv3664c	-9	0	A	T	0.015	5.814845e+01	1.188194e+02	2.754600e+00	6.246437e-01
-9	Rv3666c	-9	0	A	T	0.086	-1.121854e+02	8.469574e+01	2.741607e+00	1.855248e-01
-9	Rv3667	-9	0	A	T	0.011	-7.751752e+01	6.391324e+01	2.708926e+00	2.253846e-01
-9	Rv3668c	-9	0	A	T	0.010	-6.381182e+00	8.946419e+01	2.754581e+00	9.431477e-01
-9	Rv3671c	-9	0	A	T	0.074	1.290205e+02	1.088449e+02	2.772024e+00	2.360710e-01
-9	Rv3673c	-9	0	A	T	0.038	-6.650908e+01	9.385234e+01	2.752778e+00	4.786527e-01
-9	Rv3674c	-9	0	A	T	0.056	5.714810e+01	1.184862e+02	2.750515e+00	6.296533e-01
-9	Rv3676	-9	0	A	T	0.059	-6.371274e+01	7.734139e+01	2.756708e+00	4.101980e-01
-9	Rv3677c	-9	0	A	T	0.014	1.136337e+02	7.783514e+01	2.751799e+00	1.445288e-01
-9	Rv3680	-9	0	A	T	0.087	-8.052983e+01	4.516101e+01	2.706085e+00	7.476953e-02
-9	Rv3682	-9	0	A	T	0.059	8.315111e+01	6.624901e+01	2.749160e+00	2.096359e-01
-9	Rv3684	-9	0	A	T	0.015	-4.498696e+01	7.119315e+01	2.757824e+00	5.275527e-01
-9	Rv3685c	-9	0	A	T	0.024	1.045411e+02	6.186012e+01	2.791912e+00	9.125263e-02
-9	Rv3689	-9	0	A	T	0.115	-6.465497e+01	6.297631e+01	2.722058e+00	3.047557e-01
-9	Rv3691	-9	0	A	T	0.061	-7.554134e+01	7.196519e+01	2.747529e+00	2.940360e-01
-9	Rv3692	-9	0	A	T	0.013	-1.427184e+02	7.909919e+01	2.742091e+00	7.139424e-02
-9	Rv3693	-9	0	A	T	0.200	-1.720141e+02	9.571525e+01	2.746888e+00	7.252281e-02
-9	Rv3694c	-9	0	A	T	0.015	-1.172464e+02	1.036296e+02	2.758594e+00	2.580763e-01
-9	Rv3696c	-9	0	A	T	0.088	1.637722e+02	2.484721e+01	2.712492e+00	6.111503e-11
-9	Rv3698	-9	0	A	T	0.039	-1.176257e+02	6.237550e+01	2.735230e+00	5.952798e-02
-9	Rv3699	-9	0	A	T	0.016	-6.331638e+01	1.127017e+02	2.745197e+00	5.743365e-01
-9	Rv3703c	-9	0	A	T	0.161	1.037359e+02	7.616407e+01	2.767884e+00	1.734098e-01
-9	Rv3704c	-9	0	A	T	0.016	-2.856430e+01	9.709452e+01	2.753754e+00	7.686548e-01
-9	Rv3705A	-9	0	A	T	0.032	3.154033e+01	7.483132e+01	2.764846e+00	6.734635e-01
-9	Rv3705c	-9	0	A	T	0.037	1.618003e+02	8.694634e+01	2.747735e+00	6.295946e-02
-9	Rv3710	-9	0	A	T	0.030	1.188241e+02	5.764460e+01	2.763109e+00	3.945191e-02
-9	Rv3711c	-9	0	A	T	0.498	2.536235e+02	3.729228e+02	2.760399e+00	4.965530e-01
-9	Rv3712	-9	0	A	T	0.038	1.383820e+02	1.203343e+02	2.757175e+00	2.503439e-01
-9	Rv3714c	-9	0	A	T	0.049	3.570345e+01	6.117250e+01	2.765453e+00	5.595462e-01
-9	Rv3715c	-9	0	A	T	0.050	6.406731e+01	2.422274e+02	2.765884e+00	7.914385e-01
-9	Rv3719	-9	0	A	T	0.499	1.695586e+02	4.733390e+02	2.763819e+00	7.202328e-01
-9	Rv3720	-9	0	A	T	0.199	-1.459361e+02	1.233914e+02	2.744313e+00	2.371203e-01
-9	Rv3722c	-9	0	A	T	0.060	-1.665774e+01	8.096514e+01	2.749862e+00	8.370235e-01
-9	Rv3723	-9	0	A	T	0.011	4.165611e+01	7.183954e+01	2.751761e+00	5.621071e-01
-9	Rv3724B	-9	0	A	T	0.072	-2.117123e+01	1.337910e+02	2.755961e+00	8.742891e-01
-9	Rv3725	-9	0	A	T	0.071	-1.047058e+02	1.580198e+02	2.742772e+00	5.076857e-01
-9	Rv3726	-9	0	A	T	0.014	-5.826207e+01	6.376602e+01	2.760737e+00	3.610357e-01
-9	Rv3727	-9	0	A	T	0.264	1.817075e+02	6.132159e+01	2.755643e+00	3.094817e-03
-9	Rv3728	-9	0	A	T	0.036	-5.492427e+01	4.856665e+01	2.731081e+00	2.582840e-01
-9	Rv3729	-9	0	A	T	0.203	3.341225e+01	6.768997e+01	2.753544e+00	6.216592e-01
-9	Rv3731	-9	0	A	T	0.473	1.070820e+02	1.614499e+02	2.735855e+00	5.072754e-01
-9	Rv3736	-9	0	A	T	0.015	-1.667934e+02	7.443672e+01	2.694916e+00	2.519526e-02
-9	Rv3737	-9	0	A	T	0.492	4.884313e+01	9.567943e+01	2.756125e+00	6.097886e-01
-9	Rv3738c	-9	0	A	T	0.028	4.979797e+00	5.398950e+01	2.756613e+00	9.265231e-01
-9	Rv3741c	-9	0	A	T	0.038	-8.548736e+01	1.163097e+02	2.738419e+00	4.624607e-01
-9	Rv3743c	-9	0	A	T	0.036	1.700601e+01	4.054219e+01	2.728703e+00	6.749394e-01
-9	Rv3746c	-9	0	A	T	0.020	1.418379e+02	1.057528e+02	2.752065e+00	1.800608e-01
-9	Rv3749c	-9	0	A	T	0.013	-9.190257e+01	6.424479e+01	2.725035e+00	1.527894e-01
-9	Rv3754	-9	0	A	T	0.014	-1.676609e+01	7.444464e+01	2.750385e+00	8.218436e-01
-9	Rv3758c	-9	0	A	T	0.050	-1.165227e+02	1.008114e+02	2.766404e+00	2.479356e-01
-9	Rv3759c	-9	0	A	T	0.229	2.703371e+01	1.000451e+02	2.760624e+00	7.870336e-01
-9	Rv3761c	-9	0	A	T	0.012	8.841434e+01	6.184848e+01	2.741956e+00	1.530691e-01
-9	Rv3762c	-9	0	A	T	0.048	8.527935e+01	5.736083e+01	2.790499e+00	1.373090e-01
-9	Rv3763	-9	0	A	T	0.020	2.129031e+02	1.139328e+02	2.802377e+00	6.187190e-02
-9	Rv3764c	-9	0	A	T	0.494	-6.353468e+01	1.229501e+02	2.767529e+00	6.054091e-01
-9	Rv3765c	-9	0	A	T	0.011	1.268279e+02	1.049000e+02	2.763402e+00	2.268481e-01
-9	Rv3766	-9	0	A	T	0.074	2.491303e+02	8.875262e+01	2.761915e+00	5.067799e-03
-9	Rv3769	-9	0	A	T	0.015	5.102944e+01	7.757525e+01	2.756693e+00	5.107685e-01
-9	Rv3770c	-9	0	A	T	0.074	1.416979e+02	9.794959e+01	2.755124e+00	1.482158e-01
-9	Rv3772	-9	0	A	T	0.086	-1.957503e+01	9.201884e+01	2.755164e+00	8.315690e-01
-9	Rv3773c	-9	0	A	T	0.088	1.474573e+02	8.608004e+01	2.732685e+00	8.692378e-02
-9	Rv3774	-9	0	A	T	0.022	6.908806e+01	5.286422e+01	2.755660e+00	1.914571e-01
-9	Rv3775	-9	0	A	T	0.203	-6.960397e+01	7.006856e+01	2.773495e+00	3.206973e-01
-9	Rv3776	-9	0	A	T	0.496	3.623511e+01	1.531073e+02	2.750544e+00	8.129506e-01
-9	Rv3777	-9	0	A	T	0.223	2.146809e+01	7.316066e+01	2.756695e+00	7.692301e-01
-9	Rv3779	-9	0	A	T	0.021	1.172859e+02	6.336347e+01	2.698292e+00	6.437462e-02
-9	Rv3782	-9	0	A	T	0.045	4.184335e+01	8.193343e+01	2.747950e+00	6.096401e-01
-9	Rv3784	-9	0	A	T	0.045	-5.806544e+00	6.870529e+01	2.749565e+00	9.326597e-01
[truncated: 666 more rows]
