# Supplementary material for: GWAS for quantitative resistance phenotypes in Mycobacterium tuberculosis reveals resistance genes and regulatory regions
Source: Nat Commun. 2019 May 13;10:2128. doi: 10.1038/s41467-019-10110-6 (PMC6513847; doi:10.1038/s41467-019-10110-6)
Supplement: Supplementary file 12 — Source Data [file 41467_2019_10110_MOESM12_ESM.zip › 9-Source Data Folder/gene_inh_valid.assoc.txt]

chr	rs	ps	n_miss	allele1	allele0	af	beta	se	l_remle	p_wald
-9	Rv0042c	-9	0	A	T	0.029	7.496827e-03	9.968783e-02	3.030921e+00	9.400743e-01
-9	Rv0422c	-9	0	A	T	0.029	8.532447e-02	1.049966e-01	3.016269e+00	4.166959e-01
-9	Rv1524	-9	0	A	T	0.051	-9.834615e-02	9.339979e-02	3.020266e+00	2.927170e-01
-9	Rv1525	-9	0	A	T	0.032	-1.572689e-01	7.388747e-02	3.036131e+00	3.363900e-02
-9	Rv1250	-9	0	A	T	0.060	-1.562104e-01	9.713028e-02	2.989773e+00	1.082224e-01
-9	Rv1523	-9	0	A	T	0.042	1.348887e-01	8.416946e-02	3.002868e+00	1.094698e-01
-9	Rv1520	-9	0	A	T	0.231	-1.251337e-01	1.036532e-01	3.165477e+00	2.277429e-01
-9	Rv1253	-9	0	A	T	0.088	6.897349e-02	8.470688e-02	3.026233e+00	4.157678e-01
-9	Rv1259	-9	0	A	T	0.012	2.001059e-01	9.953385e-02	2.994458e+00	4.476225e-02
-9	Rv1529	-9	0	A	T	0.022	1.159014e-02	7.480568e-02	3.026494e+00	8.769151e-01
-9	Rv0124	-9	0	A	T	0.073	2.972480e-02	4.933913e-02	2.994933e+00	5.470605e-01
-9	Rv0126	-9	0	A	T	0.019	1.026060e-01	8.401283e-02	3.035846e+00	2.223718e-01
-9	Rv0122	-9	0	A	T	0.013	-1.137899e-01	9.686154e-02	2.983611e+00	2.404802e-01
-9	Rv0128	-9	0	A	T	0.022	-6.727052e-02	9.032986e-02	3.021563e+00	4.566863e-01
-9	Rv2949c	-9	0	A	T	0.022	1.281854e-01	7.985825e-02	2.991279e+00	1.089018e-01
-9	Rv1587c	-9	0	A	T	0.129	-2.152875e-03	5.789040e-02	3.038384e+00	9.703449e-01
-9	Rv2801c	-9	0	A	T	0.029	-1.065050e-01	1.687840e-01	3.036413e+00	5.282343e-01
-9	Rv2398c	-9	0	A	T	0.468	7.833080e-03	3.030997e-01	3.070038e+00	9.793896e-01
-9	271	-9	0	A	T	0.029	-8.287148e-02	1.742716e-01	3.032697e+00	6.345547e-01
-9	274	-9	0	A	T	0.015	-9.013624e-02	2.336309e-01	3.036150e+00	6.997554e-01
-9	275	-9	0	A	T	0.012	3.687593e-02	1.203371e-01	3.046647e+00	7.593603e-01
-9	276	-9	0	A	T	0.013	-2.675788e-01	1.290605e-01	3.073536e+00	3.850515e-02
-9	Rv2729c	-9	0	A	T	0.469	3.983810e-01	3.190708e-01	3.073382e+00	2.122341e-01
-9	Rv2455c	-9	0	A	T	0.033	-3.607099e-02	8.295217e-02	3.027654e+00	6.638097e-01
-9	Rv1111c	-9	0	A	T	0.060	-1.738295e-01	1.214931e-01	3.054103e+00	1.529330e-01
-9	Rv2498c	-9	0	A	T	0.013	3.225369e-02	9.959395e-02	3.011545e+00	7.461453e-01
-9	Rv3640c	-9	0	A	T	0.064	5.326222e-02	8.436665e-02	3.016812e+00	5.280350e-01
-9	2686	-9	0	A	T	0.046	-2.539337e-02	1.830094e-01	3.033019e+00	8.896834e-01
-9	2680	-9	0	A	T	0.361	-9.255140e-02	6.227618e-02	3.070183e+00	1.376835e-01
-9	2681	-9	0	A	T	0.025	6.372873e-02	9.115871e-02	3.061345e+00	4.847201e-01
-9	2682	-9	0	A	T	0.032	4.012443e-02	1.729067e-01	3.056205e+00	8.165594e-01
-9	Rv1521	-9	0	A	T	0.092	7.457240e-02	1.000743e-01	3.015008e+00	4.564146e-01
-9	98	-9	0	A	T	0.071	-1.090365e-01	9.085442e-02	3.002960e+00	2.304907e-01
-9	94	-9	0	A	T	0.498	1.461403e-01	6.561115e-01	3.079349e+00	8.238040e-01
-9	Rv2258c	-9	0	A	T	0.018	-7.174549e-02	9.643448e-02	3.017626e+00	4.571330e-01
-9	Rv2605c	-9	0	A	T	0.013	1.205599e-02	1.068074e-01	3.037379e+00	9.101608e-01
-9	Rv0230c	-9	0	A	T	0.021	-6.215598e-03	1.241061e-01	3.032077e+00	9.600703e-01
-9	Rv3480c	-9	0	A	T	0.080	4.591113e-02	8.932856e-02	3.064769e+00	6.074408e-01
-9	Rv0204c	-9	0	A	T	0.014	-1.464714e-01	1.314590e-01	3.012936e+00	2.655700e-01
-9	Rv1991c	-9	0	A	T	0.023	1.640954e-01	1.389717e-01	3.060449e+00	2.380831e-01
-9	Rv1672c	-9	0	A	T	0.053	6.806567e-02	1.046841e-01	3.055690e+00	5.157724e-01
-9	1179	-9	0	A	T	0.198	2.790796e-01	1.770361e-01	3.136372e+00	1.153778e-01
-9	Rv1061	-9	0	A	T	0.047	4.132347e-02	1.509666e-01	3.019500e+00	7.843746e-01
-9	Rv3666c	-9	0	A	T	0.286	-1.146829e-01	1.341882e-01	3.044595e+00	3.930367e-01
-9	Rv2783c	-9	0	A	T	0.016	-5.315150e-02	9.712027e-02	3.038893e+00	5.843613e-01
-9	Rv1889c	-9	0	A	T	0.050	1.431733e-01	1.209006e-01	3.033712e+00	2.367200e-01
-9	Rv2713	-9	0	A	T	0.046	4.594263e-02	7.491540e-02	3.057225e+00	5.399002e-01
-9	Rv1486c	-9	0	A	T	0.467	-2.673732e-01	2.084954e-01	3.032822e+00	2.001220e-01
-9	Rv2714	-9	0	A	T	0.294	7.986647e-02	1.772259e-01	3.038542e+00	6.523806e-01
-9	Rv1854c	-9	0	A	T	0.017	1.194193e-01	1.062901e-01	3.041784e+00	2.615943e-01
-9	Rv3411c	-9	0	A	T	0.220	1.600751e-01	1.104009e-01	3.012658e+00	1.475144e-01
-9	Rv0387c	-9	0	A	T	0.053	6.533454e-02	1.454250e-01	3.056135e+00	6.533763e-01
-9	Rv2900c	-9	0	A	T	0.050	-8.686176e-02	7.822304e-02	3.066193e+00	2.671856e-01
-9	Rv2955c	-9	0	A	T	0.059	-1.437055e-01	7.798819e-02	3.014120e+00	6.579474e-02
-9	Rv0946c	-9	0	A	T	0.021	2.263868e-01	9.582369e-02	3.147855e+00	1.841841e-02
-9	Rv0165c	-9	0	A	T	0.295	-2.074687e-01	1.288975e-01	3.117651e+00	1.079365e-01
-9	Rv3167c	-9	0	A	T	0.069	-1.625992e-01	1.308592e-01	3.041397e+00	2.144425e-01
-9	Rv0153c	-9	0	A	T	0.013	-8.975267e-02	1.803037e-01	3.020922e+00	6.187885e-01
-9	Rv0331	-9	0	A	T	0.153	-2.365645e-02	6.814440e-02	3.039410e+00	7.285798e-01
-9	Rv0332	-9	0	A	T	0.018	-1.777941e-01	1.103773e-01	3.038413e+00	1.076696e-01
-9	Rv0336	-9	0	A	T	0.226	1.318898e-02	5.053663e-02	3.039058e+00	7.941844e-01
-9	393	-9	0	A	T	0.478	1.238348e-01	1.305020e-01	3.044797e+00	3.429880e-01
-9	392	-9	0	A	T	0.028	2.583564e-01	1.836273e-01	3.067296e+00	1.598754e-01
-9	390	-9	0	A	T	0.048	1.575149e-01	7.925951e-02	3.141857e+00	4.726837e-02
-9	Rv3891c	-9	0	A	T	0.049	-7.144656e-02	2.247515e-01	3.038060e+00	7.506606e-01
-9	Rv0822c	-9	0	A	T	0.064	1.044909e-01	9.619944e-02	3.005983e+00	2.777624e-01
-9	2308	-9	0	A	T	0.211	-8.116105e-03	1.326945e-01	3.041674e+00	9.512459e-01
-9	2301	-9	0	A	T	0.102	-3.249122e-02	1.155133e-01	3.049100e+00	7.785797e-01
-9	2304	-9	0	A	T	0.043	-4.629154e-01	2.589831e-01	3.094737e+00	7.429245e-02
-9	Rv2897c	-9	0	A	T	0.057	6.490742e-03	7.024901e-02	3.038296e+00	9.264092e-01
-9	2306	-9	0	A	T	0.489	2.803493e-01	6.123984e-01	3.077321e+00	6.472437e-01
-9	Rv2440c	-9	0	A	T	0.236	9.895814e-02	9.706125e-02	3.057304e+00	3.082914e-01
-9	Rv3240c	-9	0	A	T	0.022	1.242374e-01	8.568834e-02	2.993819e+00	1.475335e-01
-9	Rv1018c	-9	0	A	T	0.027	-6.842405e-02	8.710810e-02	3.135269e+00	4.324175e-01
-9	Rv2676c	-9	0	A	T	0.046	-1.933257e-01	1.752126e-01	3.046135e+00	2.702358e-01
-9	171	-9	0	A	T	0.021	2.282317e-01	1.437645e-01	3.098086e+00	1.128347e-01
-9	Rv1258c	-9	0	A	T	0.210	-1.160387e-01	6.978426e-02	3.081752e+00	9.678845e-02
-9	Rv1887	-9	0	A	T	0.016	-2.364343e-01	9.915653e-02	3.135250e+00	1.736529e-02
-9	Rv3016	-9	0	A	T	0.017	2.404169e-01	1.425222e-01	3.035115e+00	9.206580e-02
-9	Rv0021c	-9	0	A	T	0.095	-1.448782e-02	8.086204e-02	3.043701e+00	8.578575e-01
-9	Rv2276	-9	0	A	T	0.220	9.034410e-02	9.715824e-02	3.003480e+00	3.527559e-01
-9	Rv2275	-9	0	A	T	0.053	-2.613148e-02	1.183012e-01	3.034649e+00	8.252419e-01
-9	Rv2270	-9	0	A	T	0.060	-1.290476e-01	1.035388e-01	3.050678e+00	2.130385e-01
-9	Rv2279	-9	0	A	T	0.013	1.283547e-01	1.526767e-01	2.977498e+00	4.008002e-01
-9	Rv0891c	-9	0	A	T	0.494	1.064174e-01	5.091115e-01	3.077296e+00	8.344879e-01
-9	1769	-9	0	A	T	0.426	-1.724388e-01	6.037211e-02	2.467988e+00	4.411456e-03
-9	Rv1367c	-9	0	A	T	0.282	7.303635e-02	1.589498e-01	3.029136e+00	6.460203e-01
-9	1764	-9	0	A	T	0.363	-1.202072e-01	1.976621e-01	3.079624e+00	5.432852e-01
-9	Rv3908	-9	0	A	T	0.201	9.424457e-02	9.426796e-02	3.007635e+00	3.177703e-01
-9	Rv1037c	-9	0	A	T	0.297	1.152600e-01	9.197155e-02	3.063695e+00	2.105394e-01
-9	Rv2697c	-9	0	A	T	0.034	1.170836e-01	1.545098e-01	3.049466e+00	4.488367e-01
-9	693	-9	0	A	T	0.043	-3.541738e-01	2.852675e-01	3.078178e+00	2.148116e-01
-9	690	-9	0	A	T	0.030	2.179894e-01	1.270662e-01	3.078090e+00	8.667806e-02
-9	1541	-9	0	A	T	0.067	-5.683392e-02	6.851446e-02	3.042066e+00	4.070899e-01
-9	Rv2059	-9	0	A	T	0.237	2.004777e-01	1.619187e-01	3.068019e+00	2.160729e-01
-9	1548	-9	0	A	T	0.013	-4.457398e-02	1.168068e-01	3.038182e+00	7.028687e-01
-9	Rv3379c	-9	0	A	T	0.063	-2.386118e-02	7.378332e-02	3.030524e+00	7.464909e-01
-9	Rv3011c	-9	0	A	T	0.062	-1.138726e-01	1.193346e-01	3.072319e+00	3.402909e-01
-9	Rv2869c	-9	0	A	T	0.284	1.235671e-01	1.674585e-01	3.026415e+00	4.608202e-01
-9	Rv3456c	-9	0	A	T	0.013	3.123193e-02	1.487694e-01	3.052389e+00	8.337783e-01
-9	Rv0963c	-9	0	A	T	0.011	4.426538e-02	1.007812e-01	3.023475e+00	6.606336e-01
-9	Rv0932c	-9	0	A	T	0.065	-4.478636e-02	8.992899e-02	3.027573e+00	6.186243e-01
-9	Rv3652	-9	0	A	T	0.100	-2.336342e-02	1.595217e-01	3.042759e+00	8.836004e-01
-9	Rv3653	-9	0	A	T	0.160	-1.685999e-01	4.636528e-02	2.701224e+00	2.964814e-04
-9	Rv3651	-9	0	A	T	0.075	-3.416516e-03	1.027807e-01	3.028331e+00	9.734919e-01
-9	Rv3142c	-9	0	A	T	0.030	-3.409909e-02	1.163043e-01	3.037984e+00	7.694636e-01
-9	Rv3596c	-9	0	A	T	0.076	1.185671e-01	1.148436e-01	3.038118e+00	3.022251e-01
-9	Rv1500	-9	0	A	T	0.071	2.880395e-01	8.813799e-02	3.115427e+00	1.134909e-03
-9	Rv1501	-9	0	A	T	0.023	5.240365e-02	8.485309e-02	3.008040e+00	5.370491e-01
-9	Rv1502	-9	0	A	T	0.470	1.179758e-01	1.956419e-01	3.064456e+00	5.466881e-01
-9	Rv1509	-9	0	A	T	0.018	-1.672868e-02	8.270588e-02	3.037100e+00	8.397657e-01
-9	Rv0109	-9	0	A	T	0.113	-2.717277e-02	4.977598e-02	3.046694e+00	5.853048e-01
-9	Rv0106	-9	0	A	T	0.036	-5.922165e-02	1.129440e-01	3.028494e+00	6.002018e-01
-9	Rv0104	-9	0	A	T	0.310	3.893553e-02	8.802239e-02	3.033496e+00	6.583799e-01
-9	Rv0102	-9	0	A	T	0.027	-3.479945e-02	7.304193e-02	3.035355e+00	6.339134e-01
-9	Rv0101	-9	0	A	T	0.128	-1.252745e-02	4.592084e-02	3.029155e+00	7.850820e-01
-9	Rv2996c	-9	0	A	T	0.055	-9.293675e-02	9.127490e-02	3.086320e+00	3.089254e-01
-9	Rv2416c	-9	0	A	T	0.034	-3.581608e-02	9.895591e-02	3.038043e+00	7.175044e-01
-9	Rv1498c	-9	0	A	T	0.472	-1.895836e-01	2.045718e-01	3.041376e+00	3.543787e-01
-9	Rv0251c	-9	0	A	T	0.015	-2.492581e-01	9.655295e-02	2.978811e+00	1.003400e-02
-9	Rv2347c	-9	0	A	T	0.306	-1.183635e-01	8.132664e-02	3.053156e+00	1.459968e-01
-9	250	-9	0	A	T	0.014	1.247359e-01	4.442266e-01	3.085089e+00	7.789505e-01
-9	255	-9	0	A	T	0.048	3.331792e-01	1.109912e-01	3.092981e+00	2.777291e-03
-9	Rv3193c	-9	0	A	T	0.107	2.098793e-02	7.196192e-02	3.018605e+00	7.706367e-01
-9	Rv1445c	-9	0	A	T	0.020	-1.721506e-02	1.050997e-01	3.038939e+00	8.699371e-01
-9	Rv1837c	-9	0	A	T	0.166	1.438811e-01	8.623941e-02	3.089199e+00	9.567780e-02
-9	Rv3221c	-9	0	A	T	0.042	1.250965e-02	6.978218e-01	3.088237e+00	9.857023e-01
-9	2518	-9	0	A	T	0.029	-3.276655e-02	2.083480e-01	3.052517e+00	8.750780e-01
-9	2519	-9	0	A	T	0.025	3.316587e-02	7.973039e-02	3.036240e+00	6.775534e-01
-9	2511	-9	0	A	T	0.018	1.939345e-01	1.256443e-01	2.988164e+00	1.231489e-01
-9	Rv2614c	-9	0	A	T	0.020	1.161418e-01	8.192193e-02	3.082415e+00	1.567119e-01
-9	Rv3646c	-9	0	A	T	0.057	-2.013214e-01	9.192915e-02	3.045888e+00	2.885068e-02
-9	Rv1447c	-9	0	A	T	0.062	-2.810025e-02	6.678451e-02	3.025297e+00	6.740573e-01
-9	Rv1532c	-9	0	A	T	0.212	2.068061e-01	1.574054e-01	3.094121e+00	1.893219e-01
-9	Rv2796c	-9	0	A	T	0.062	-1.442699e-01	1.066175e-01	3.019336e+00	1.764358e-01
-9	Rv3365c	-9	0	A	T	0.272	-3.162596e-02	9.126898e-02	3.043604e+00	7.290590e-01
-9	Rv2429	-9	0	A	T	0.045	-2.726138e-01	1.542257e-01	3.081434e+00	7.755121e-02
-9	1159	-9	0	A	T	0.259	-8.169753e-02	8.732381e-02	3.048604e+00	3.498118e-01
-9	Rv3482c	-9	0	A	T	0.015	-2.525413e-02	1.063324e-01	3.045633e+00	8.123358e-01
-9	1157	-9	0	A	T	0.047	-2.806761e-03	6.488141e-02	3.048448e+00	9.655065e-01
-9	1156	-9	0	A	T	0.013	1.852512e-01	1.214581e-01	3.030824e+00	1.276466e-01
-9	1152	-9	0	A	T	0.048	-3.259996e-02	9.242373e-02	3.045796e+00	7.244006e-01
-9	Rv1674c	-9	0	A	T	0.058	-8.536082e-02	1.525802e-01	3.043873e+00	5.760312e-01
-9	Rv1924c	-9	0	A	T	0.017	5.264086e-02	1.467546e-01	3.053929e+00	7.199259e-01
-9	Rv1993c	-9	0	A	T	0.042	1.250965e-02	6.978218e-01	3.088237e+00	9.857023e-01
-9	Rv0717	-9	0	A	T	0.032	-5.118600e-02	1.542379e-01	3.036973e+00	7.400897e-01
-9	Rv3417c	-9	0	A	T	0.013	-1.542885e-02	9.816659e-02	3.040313e+00	8.751553e-01
-9	Rv3808c	-9	0	A	T	0.022	1.036886e-01	8.487949e-02	3.061923e+00	2.222641e-01
-9	Rv0940c	-9	0	A	T	0.013	1.935987e-01	1.027712e-01	3.109476e+00	6.000163e-02
-9	Rv2039c	-9	0	A	T	0.486	-1.980848e-01	1.948830e-01	3.028933e+00	3.097702e-01
-9	Rv2101	-9	0	A	T	0.459	4.534436e-02	1.876067e-01	3.036329e+00	8.090830e-01
-9	Rv3734c	-9	0	A	T	0.015	-2.968425e-02	8.692511e-02	3.034884e+00	7.328338e-01
-9	Rv3435c	-9	0	A	T	0.089	-8.695825e-02	1.002628e-01	3.060443e+00	3.860682e-01
-9	Rv0352	-9	0	A	T	0.066	2.026297e-01	1.227874e-01	3.080099e+00	9.933321e-02
-9	Rv0353	-9	0	A	T	0.029	2.598234e-02	1.011249e-01	3.037298e+00	7.973047e-01
-9	Rv0350	-9	0	A	T	0.057	1.709392e-01	1.706480e-01	3.106959e+00	3.168259e-01
-9	1413	-9	0	A	T	0.015	-1.124678e-03	1.057388e-01	3.038451e+00	9.915165e-01
-9	Rv3715c	-9	0	A	T	0.195	3.971909e-03	3.053157e-01	3.079968e+00	9.896241e-01
-9	Rv0359	-9	0	A	T	0.095	-2.625365e-01	1.255933e-01	2.991544e+00	3.693873e-02
-9	Rv1074c	-9	0	A	T	0.077	3.912424e-02	9.144669e-02	3.061489e+00	6.688995e-01
-9	Rv3743c	-9	0	A	T	0.037	9.535132e-02	6.400770e-02	3.017303e+00	1.367498e-01
-9	Rv0151c	-9	0	A	T	0.165	5.621413e-03	7.148064e-02	3.042752e+00	9.373391e-01
-9	Rv2844	-9	0	A	T	0.016	1.491911e-01	1.635450e-01	3.024796e+00	3.619552e-01
-9	Rv3555c	-9	0	A	T	0.074	-5.860834e-02	8.595527e-02	3.038267e+00	4.955575e-01
-9	Rv0272c	-9	0	A	T	0.016	1.229525e-01	1.018327e-01	3.052293e+00	2.276805e-01
-9	Rv0118c	-9	0	A	T	0.297	-8.499247e-02	1.125699e-01	3.072758e+00	4.504868e-01
-9	2181	-9	0	A	T	0.436	-1.888803e-02	2.227354e-01	3.073035e+00	9.324440e-01
-9	2180	-9	0	A	T	0.076	1.510200e-01	2.838945e-01	3.093534e+00	5.949209e-01
-9	Rv3465	-9	0	A	T	0.202	-8.407209e-02	1.282812e-01	3.056008e+00	5.124389e-01
-9	Rv3467	-9	0	A	T	0.475	1.826177e-02	9.602832e-02	3.038154e+00	8.492296e-01
-9	Rv3466	-9	0	A	T	0.355	8.488175e-03	5.147916e-02	3.041055e+00	8.690808e-01
-9	Rv3468c	-9	0	A	T	0.470	1.512429e-02	1.563468e-01	3.032486e+00	9.229636e-01
-9	Rv3463	-9	0	A	T	0.030	-1.376329e-01	9.381708e-02	3.045758e+00	1.428081e-01
-9	Rv2439c	-9	0	A	T	0.362	2.227036e-02	1.792038e-01	3.055506e+00	9.011335e-01
-9	Rv2670c	-9	0	A	T	0.015	5.566833e-02	9.242474e-02	3.040517e+00	5.471597e-01
-9	150	-9	0	A	T	0.041	-7.729495e-02	8.385802e-02	3.013476e+00	3.569785e-01
-9	157	-9	0	A	T	0.053	2.168516e-01	1.009322e-01	3.137089e+00	3.201158e-02
-9	Rv3202c	-9	0	A	T	0.270	-1.455591e-02	9.332020e-02	3.038047e+00	8.760945e-01
-9	159	-9	0	A	T	0.015	-1.745659e-01	1.940223e-01	3.039263e+00	3.685731e-01
-9	158	-9	0	A	T	0.292	-1.113057e-01	1.638377e-01	3.078874e+00	4.971272e-01
-9	Rv0791c	-9	0	A	T	0.111	-7.073586e-03	8.192705e-02	3.034486e+00	9.312204e-01
-9	Rv2386c	-9	0	A	T	0.039	1.336675e-01	1.052338e-01	3.000036e+00	2.044299e-01
-9	2724	-9	0	A	T	0.019	5.859643e-02	1.093267e-01	3.045470e+00	5.921430e-01
-9	2721	-9	0	A	T	0.308	3.577768e-01	1.913004e-01	3.096389e+00	6.186120e-02
-9	2729	-9	0	A	T	0.027	-5.411500e-02	1.006868e-01	3.051696e+00	5.911186e-01
-9	Rv3071	-9	0	A	T	0.017	1.834525e-01	9.520726e-02	3.078882e+00	5.439279e-02
-9	Rv3077	-9	0	A	T	0.491	2.240801e-01	7.417622e-01	3.085461e+00	7.626704e-01
-9	Rv3074	-9	0	A	T	0.043	1.532654e-01	8.389845e-02	2.991422e+00	6.814897e-02
-9	Rv1737c	-9	0	A	T	0.039	-1.114519e-01	1.181233e-01	3.021817e+00	3.457344e-01
-9	Rv1179c	-9	0	A	T	0.078	7.894177e-02	5.508641e-02	3.020830e+00	1.522815e-01
-9	Rv1365c	-9	0	A	T	0.019	-1.330189e-02	1.295266e-01	3.040733e+00	9.182330e-01
-9	Rv3685c	-9	0	A	T	0.036	3.225168e-01	7.159872e-02	3.188067e+00	7.773400e-06
-9	Rv2213	-9	0	A	T	0.018	1.843293e-01	9.615442e-02	2.924087e+00	5.563610e-02
-9	Rv2212	-9	0	A	T	0.040	-2.873684e-02	8.254613e-02	3.048535e+00	7.278450e-01
-9	1704	-9	0	A	T	0.491	2.240801e-01	7.417622e-01	3.085461e+00	7.626704e-01
-9	Rv2219	-9	0	A	T	0.025	2.364240e-01	1.465717e-01	3.048692e+00	1.071819e-01
-9	Rv0897c	-9	0	A	T	0.094	-2.796825e-02	7.296297e-02	3.020190e+00	7.015961e-01
-9	Rv1068c	-9	0	A	T	0.289	-1.371720e-02	4.351513e-02	3.060647e+00	7.526806e-01
-9	Rv3351c	-9	0	A	T	0.017	-1.564708e-01	8.968961e-02	2.981959e+00	8.148938e-02
-9	Rv1035c	-9	0	A	T	0.022	4.174246e-02	1.597682e-01	3.045054e+00	7.939608e-01
-9	Rv3384c	-9	0	A	T	0.027	-2.785062e-01	2.487543e-01	3.033569e+00	2.632602e-01
-9	3026	-9	0	A	T	0.212	-1.140148e-02	1.367957e-01	3.041040e+00	9.335993e-01
-9	3025	-9	0	A	T	0.486	-1.209894e-01	1.744960e-01	3.079307e+00	4.883066e-01
-9	3024	-9	0	A	T	0.117	-5.418118e-02	9.245476e-02	3.046444e+00	5.580417e-01
-9	3023	-9	0	A	T	0.288	-1.195410e-01	1.238919e-01	3.038289e+00	3.349317e-01
-9	Rv3079c	-9	0	A	T	0.056	-4.822534e-02	1.040075e-01	3.027712e+00	6.430247e-01
-9	Rv1746	-9	0	A	T	0.038	1.075903e-01	1.062962e-01	3.061940e+00	3.117987e-01
-9	Rv1747	-9	0	A	T	0.016	-2.509477e-03	8.527156e-02	3.031979e+00	9.765305e-01
-9	Rv1742	-9	0	A	T	0.020	-8.279623e-02	8.981863e-02	3.031770e+00	3.569369e-01
-9	Rv1668c	-9	0	A	T	0.486	-1.546329e-01	2.158216e-01	3.055914e+00	4.739270e-01
-9	Rv1741	-9	0	A	T	0.013	-5.269319e-02	1.306126e-01	3.029516e+00	6.867523e-01
-9	Rv3676	-9	0	A	T	0.227	2.408435e-01	1.357747e-01	2.986247e+00	7.651602e-02
-9	Rv2990c	-9	0	A	T	0.038	5.025788e-02	1.230623e-01	3.034755e+00	6.831073e-01
-9	Rv1313c	-9	0	A	T	0.461	-1.325226e-02	8.269463e-02	3.039417e+00	8.727254e-01
-9	Rv3921c	-9	0	A	T	0.044	1.261051e-01	9.526618e-02	3.013273e+00	1.860230e-01
-9	Rv1568	-9	0	A	T	0.011	-1.786682e-02	1.087432e-01	3.034475e+00	8.695394e-01
-9	Rv1569	-9	0	A	T	0.046	-2.089184e-01	1.706820e-01	3.126628e+00	2.213492e-01
-9	Rv2922c	-9	0	A	T	0.103	4.707723e-02	8.009477e-02	3.040457e+00	5.568737e-01
-9	Rv1292	-9	0	A	T	0.109	5.006747e-02	9.393398e-02	3.057790e+00	5.941950e-01
-9	Rv1295	-9	0	A	T	0.062	6.979782e-02	9.680826e-02	3.049839e+00	4.711521e-01
-9	Rv1296	-9	0	A	T	0.018	3.408625e-01	1.413835e-01	3.166243e+00	1.616516e-02
-9	Rv1297	-9	0	A	T	0.030	-2.357761e-02	1.304111e-01	3.035829e+00	8.565803e-01
-9	Rv0169	-9	0	A	T	0.296	5.184260e-01	1.255085e-01	2.997640e+00	4.047783e-05
-9	Rv0168	-9	0	A	T	0.066	8.725331e-02	1.079562e-01	2.976759e+00	4.192287e-01
-9	Rv2850c	-9	0	A	T	0.116	-5.816953e-02	7.099842e-02	3.020658e+00	4.128853e-01
-9	Rv3586	-9	0	A	T	0.282	4.427091e-01	2.336947e-01	2.994707e+00	5.857813e-02
-9	Rv3584	-9	0	A	T	0.013	-1.600061e-01	1.217902e-01	3.011464e+00	1.893417e-01
-9	Rv3585	-9	0	A	T	0.013	-1.557777e-01	9.725449e-02	3.020028e+00	1.096537e-01
-9	Rv0161	-9	0	A	T	0.038	-1.625807e-01	6.755655e-02	3.105575e+00	1.635606e-02
-9	Rv3589	-9	0	A	T	0.011	1.524347e-01	1.049062e-01	3.035956e+00	1.466484e-01
-9	Rv0164	-9	0	A	T	0.027	-1.065426e-01	1.393099e-01	3.006489e+00	4.446509e-01
-9	Rv0167	-9	0	A	T	0.055	1.260856e-02	1.023229e-01	3.033886e+00	9.019651e-01
-9	Rv0166	-9	0	A	T	0.081	1.331245e-01	7.649228e-02	2.975556e+00	8.222703e-02
-9	Rv1897c	-9	0	A	T	0.039	6.061505e-02	1.069426e-01	3.021453e+00	5.710290e-01
-9	238	-9	0	A	T	0.012	1.230556e-01	1.630581e-01	3.035194e+00	4.506947e-01
-9	Rv2349c	-9	0	A	T	0.205	1.037381e-01	9.156790e-02	3.057076e+00	2.576339e-01
-9	Rv2985	-9	0	A	T	0.013	-3.890629e-02	1.024188e-01	3.037295e+00	7.041518e-01
-9	Rv2984	-9	0	A	T	0.051	-3.783999e-04	9.625007e-02	3.040343e+00	9.968643e-01
-9	Rv3191c	-9	0	A	T	0.047	2.893267e-02	1.555581e-01	3.034278e+00	8.525035e-01
-9	Rv0633c	-9	0	A	T	0.094	-2.198542e-01	1.354130e-01	3.103598e+00	1.049077e-01
-9	Rv2770c	-9	0	A	T	0.288	-2.358257e-01	1.364176e-01	3.047979e+00	8.429555e-02
-9	Rv1835c	-9	0	A	T	0.183	-1.051924e-01	7.155950e-02	3.088535e+00	1.420036e-01
-9	Rv2406c	-9	0	A	T	0.022	-1.517507e-01	1.587924e-01	3.050051e+00	3.395709e-01
-9	Rv0986	-9	0	A	T	0.039	4.618013e-02	8.148651e-02	3.068816e+00	5.710822e-01
-9	Rv3223c	-9	0	A	T	0.013	-6.761886e-02	1.108034e-01	3.037823e+00	5.418843e-01
-9	Rv0426c	-9	0	A	T	0.028	-1.706669e-01	1.248584e-01	2.993700e+00	1.720934e-01
-9	2539	-9	0	A	T	0.363	2.035919e-01	1.746319e-01	3.070970e+00	2.440716e-01
-9	Rv0981	-9	0	A	T	0.060	-1.359319e-02	1.177524e-01	3.032827e+00	9.081299e-01
-9	2532	-9	0	A	T	0.039	5.500637e-03	1.511658e-01	3.048381e+00	9.709831e-01
-9	Rv1948c	-9	0	A	T	0.282	4.098828e-02	2.529329e-01	3.054155e+00	8.713109e-01
-9	939	-9	0	A	T	0.013	2.041355e-01	1.140714e-01	2.988876e+00	7.395257e-02
-9	Rv3644c	-9	0	A	T	0.013	-1.345287e-01	9.613534e-02	3.044351e+00	1.621383e-01
-9	930	-9	0	A	T	0.054	5.890081e-03	1.357467e-01	3.030802e+00	9.654026e-01
-9	Rv0039c	-9	0	A	T	0.291	3.556046e-01	1.802417e-01	3.110280e+00	4.888975e-02
-9	Rv1987	-9	0	A	T	0.058	-4.004383e-02	1.557604e-01	3.039342e+00	7.971866e-01
-9	Rv2461c	-9	0	A	T	0.013	-6.334666e-01	3.386718e-01	3.032007e+00	6.183226e-02
-9	Rv2066	-9	0	A	T	0.027	3.960072e-02	7.182186e-02	3.069420e+00	5.815502e-01
-9	Rv3217c	-9	0	A	T	0.062	-3.739583e-02	1.402984e-01	3.033239e+00	7.898967e-01
-9	Rv2794c	-9	0	A	T	0.491	2.240801e-01	7.417622e-01	3.085461e+00	7.626704e-01
-9	Rv2443	-9	0	A	T	0.033	-4.392484e-02	8.041148e-02	3.024806e+00	5.850646e-01
-9	Rv0756c	-9	0	A	T	0.068	-2.684660e-02	1.244145e-01	3.030007e+00	8.292182e-01
-9	Rv1623c	-9	0	A	T	0.013	-1.038467e-01	1.027027e-01	2.968368e+00	3.122932e-01
-9	Rv2064	-9	0	A	T	0.011	-1.642179e-01	1.027548e-01	3.012376e+00	1.104525e-01
-9	Rv1795	-9	0	A	T	0.018	-7.232437e-02	1.007359e-01	2.998062e+00	4.730173e-01
-9	1130	-9	0	A	T	0.085	-1.690203e-02	1.391752e-01	3.053075e+00	9.033734e-01
-9	1134	-9	0	A	T	0.237	-5.361352e-02	1.612720e-01	3.067280e+00	7.396536e-01
-9	Rv0893c	-9	0	A	T	0.270	1.251714e-01	9.966324e-02	3.032431e+00	2.095482e-01
-9	Rv0505c	-9	0	A	T	0.045	-2.299579e-01	1.954170e-01	3.058330e+00	2.396867e-01
-9	2882	-9	0	A	T	0.022	-1.432016e-01	1.513084e-01	3.035007e+00	3.442545e-01
-9	Rv2402	-9	0	A	T	0.136	4.337073e-02	7.993337e-02	3.051570e+00	5.875847e-01
-9	Rv1171	-9	0	A	T	0.018	3.801994e-02	9.519903e-02	3.035466e+00	6.897380e-01
-9	Rv1173	-9	0	A	T	0.017	-2.327594e-02	8.298830e-02	3.033391e+00	7.791965e-01
-9	Rv2091c	-9	0	A	T	0.027	-4.178072e-03	8.557931e-02	3.032714e+00	9.610756e-01
-9	Rv2044c	-9	0	A	T	0.030	1.055287e-01	1.357774e-01	3.068554e+00	4.372881e-01
-9	Rv0378	-9	0	A	T	0.011	-1.446443e-01	3.319969e-01	3.051021e+00	6.632013e-01
-9	Rv0808	-9	0	A	T	0.270	-8.029670e-02	1.259355e-01	3.074566e+00	5.239378e-01
-9	Rv0804	-9	0	A	T	0.021	-1.862866e-01	1.791805e-01	3.044735e+00	2.988513e-01
-9	Rv0377	-9	0	A	T	0.086	3.025919e-01	1.414839e-01	3.054162e+00	3.279947e-02
-9	Rv0803	-9	0	A	T	0.109	1.706421e-01	1.247728e-01	3.133176e+00	1.718618e-01
-9	Rv0800	-9	0	A	T	0.496	2.342298e-02	5.762041e-01	3.081457e+00	9.675859e-01
-9	Rv1330c	-9	0	A	T	0.488	4.929481e-01	3.462796e-01	3.101548e+00	1.550134e-01
-9	Rv1515c	-9	0	A	T	0.211	-1.197527e-02	8.670723e-02	3.046005e+00	8.901913e-01
-9	Rv2824c	-9	0	A	T	0.021	1.103812e-01	8.975365e-02	3.096145e+00	2.191694e-01
-9	Rv3129	-9	0	A	T	0.044	-3.914703e-02	1.881083e-01	3.030689e+00	8.352034e-01
-9	Rv3415c	-9	0	A	T	0.018	1.069341e-01	9.294600e-02	3.046850e+00	2.503255e-01
-9	1570	-9	0	A	T	0.015	8.412975e-02	1.255075e-01	3.065857e+00	5.028735e-01
-9	Rv3449	-9	0	A	T	0.243	-1.483868e-01	9.978355e-02	3.085243e+00	1.374347e-01
-9	Rv3448	-9	0	A	T	0.048	-3.824283e-02	7.871262e-02	3.009917e+00	6.272203e-01
-9	Rv2886c	-9	0	A	T	0.013	4.997875e-02	1.090501e-01	3.048152e+00	6.468697e-01
-9	Rv3200c	-9	0	A	T	0.084	2.398526e-01	1.416610e-01	3.095627e+00	9.086536e-02
-9	Rv0435c	-9	0	A	T	0.045	9.188764e-03	7.558681e-02	3.028777e+00	9.032773e-01
-9	Rv2380c	-9	0	A	T	0.038	6.487874e-02	6.186668e-02	3.085616e+00	2.946784e-01
-9	2705	-9	0	A	T	0.277	-1.076561e-02	1.363171e-01	3.045429e+00	9.370749e-01
-9	2702	-9	0	A	T	0.018	-1.044139e-01	1.292130e-01	3.096419e+00	4.193165e-01
-9	Rv3059	-9	0	A	T	0.305	9.260000e-02	1.110301e-01	3.044038e+00	4.045562e-01
-9	Rv3056	-9	0	A	T	0.032	-9.563333e-02	9.677848e-02	3.019451e+00	3.234064e-01
-9	Rv3900c	-9	0	A	T	0.088	1.384081e-01	6.239539e-02	3.071554e+00	2.685304e-02
-9	Rv3678A	-9	0	A	T	0.020	-1.930799e-01	2.164660e-01	2.991441e+00	3.727136e-01
-9	Rv2109c	-9	0	A	T	0.364	1.782820e-02	1.638413e-01	3.054266e+00	9.133808e-01
-9	Rv3778c	-9	0	A	T	0.013	9.444166e-02	1.029550e-01	3.047073e+00	3.592906e-01
-9	475	-9	0	A	T	0.226	-9.294469e-02	1.243750e-01	3.109565e+00	4.551328e-01
-9	832	-9	0	A	T	0.485	-5.340106e-02	1.207166e-01	3.055087e+00	6.583579e-01
-9	831	-9	0	A	T	0.431	7.564543e-02	8.465796e-02	3.013257e+00	3.718690e-01
-9	837	-9	0	A	T	0.015	-1.070074e-01	1.012353e-01	3.014119e+00	2.908622e-01
-9	838	-9	0	A	T	0.011	-2.402813e-01	2.686675e-01	3.104852e+00	3.714398e-01
-9	Rv2540c	-9	0	A	T	0.020	4.170564e-02	8.818953e-02	3.030471e+00	6.364229e-01
-9	Rv2515c	-9	0	A	T	0.011	1.417442e-01	1.000082e-01	3.047747e+00	1.568252e-01
-9	Rv0728c	-9	0	A	T	0.288	3.249804e-01	1.618975e-01	3.108350e+00	4.509282e-02
-9	1728	-9	0	A	T	0.051	-6.810182e-02	8.521432e-02	3.015674e+00	4.244510e-01
-9	1729	-9	0	A	T	0.062	7.988181e-02	1.935759e-01	3.075518e+00	6.799770e-01
-9	1725	-9	0	A	T	0.016	-8.770421e-02	9.098910e-02	3.039781e+00	3.354243e-01
-9	Rv2234	-9	0	A	T	0.022	-1.307829e-01	1.528873e-01	3.085953e+00	3.926065e-01
-9	Rv2189c	-9	0	A	T	0.046	-1.645881e-01	1.636139e-01	3.010364e+00	3.147793e-01
-9	Rv1640c	-9	0	A	T	0.207	-2.493799e-02	8.574256e-02	3.021795e+00	7.712528e-01
-9	Rv2090	-9	0	A	T	0.438	2.737879e-02	1.590750e-01	3.052919e+00	8.633980e-01
-9	3009	-9	0	A	T	0.107	-2.950235e-02	6.042782e-02	3.030646e+00	6.255411e-01
-9	1588	-9	0	A	T	0.491	2.240801e-01	7.417622e-01	3.085461e+00	7.626704e-01
-9	1582	-9	0	A	T	0.011	1.889639e-01	1.371037e-01	3.190091e+00	1.685572e-01
-9	Rv3616c	-9	0	A	T	0.489	2.803493e-01	6.123984e-01	3.077321e+00	6.472437e-01
-9	Rv1768	-9	0	A	T	0.036	-1.220598e-01	6.912450e-02	3.152599e+00	7.785842e-02
-9	Rv1769	-9	0	A	T	0.244	-7.184673e-02	1.244281e-01	3.064290e+00	5.638413e-01
-9	Rv3040c	-9	0	A	T	0.025	-9.409696e-03	1.333836e-01	3.030535e+00	9.437788e-01
-9	Rv1760	-9	0	A	T	0.199	2.956704e-03	7.325410e-02	3.044550e+00	9.678156e-01
-9	Rv1764	-9	0	A	T	0.015	9.037146e-02	1.444170e-01	2.993478e+00	5.316679e-01
-9	Rv0499	-9	0	A	T	0.019	-1.057405e-01	9.072484e-02	3.076762e+00	2.442039e-01
-9	Rv3611	-9	0	A	T	0.331	5.317335e-02	4.575862e-02	2.980549e+00	2.456086e-01
-9	Rv3618	-9	0	A	T	0.227	1.532242e-03	1.329549e-01	3.049347e+00	9.908082e-01
-9	Rv0497	-9	0	A	T	0.014	1.880164e-01	9.214212e-02	3.091655e+00	4.166848e-02
-9	Rv0496	-9	0	A	T	0.015	-5.885986e-03	1.136825e-01	3.040214e+00	9.587220e-01
-9	Rv1547	-9	0	A	T	0.055	5.877113e-02	8.043090e-02	3.016335e+00	4.652007e-01
-9	Rv1543	-9	0	A	T	0.048	-2.216538e-01	1.298163e-01	2.996969e+00	8.817580e-02
-9	Rv1581c	-9	0	A	T	0.021	1.803838e-01	1.594514e-01	3.098564e+00	2.583192e-01
-9	Rv1549	-9	0	A	T	0.489	-1.497422e-01	2.598977e-01	3.055448e+00	5.646904e-01
-9	Rv2992c	-9	0	A	T	0.073	8.549800e-02	7.707156e-02	3.067301e+00	2.676612e-01
-9	Rv0255c	-9	0	A	T	0.020	1.436740e-01	8.233157e-02	3.097415e+00	8.140484e-02
-9	Rv2852c	-9	0	A	T	0.022	9.188966e-03	9.700756e-02	3.030415e+00	9.245605e-01
-9	Rv2005c	-9	0	A	T	0.014	2.024828e-01	1.043673e-01	2.949097e+00	5.276217e-02
-9	Rv2001	-9	0	A	T	0.017	-1.674989e-01	9.246187e-02	3.073546e+00	7.047773e-02
-9	219	-9	0	A	T	0.015	4.954996e-02	2.885254e-01	3.063208e+00	8.636945e-01
-9	Rv0304c	-9	0	A	T	0.314	-1.099024e-01	4.269369e-02	2.835911e+00	1.024801e-02
-9	Rv3197A	-9	0	A	T	0.020	-1.105126e-01	2.067835e-01	3.020659e+00	5.932065e-01
-9	Rv0373c	-9	0	A	T	0.099	-5.218394e-02	5.664425e-02	3.064518e+00	3.572280e-01
-9	Rv3225c	-9	0	A	T	0.021	1.588043e-01	7.775855e-02	3.111263e+00	4.149221e-02
-9	Rv0142	-9	0	A	T	0.012	4.275963e-02	9.912310e-02	3.027122e+00	6.663234e-01
-9	Rv0140	-9	0	A	T	0.019	-3.882155e-02	1.370183e-01	3.031590e+00	7.770054e-01
-9	Rv0147	-9	0	A	T	0.019	7.432966e-02	7.754486e-02	3.057753e+00	3.381172e-01
-9	Rv0146	-9	0	A	T	0.044	-1.034712e-01	9.613567e-02	3.052315e+00	2.821557e-01
-9	Rv0145	-9	0	A	T	0.040	1.130268e-01	1.014895e-01	3.076968e+00	2.657924e-01
-9	Rv0144	-9	0	A	T	0.066	1.163303e-01	1.156383e-01	3.056927e+00	3.147653e-01
-9	Rv0149	-9	0	A	T	0.065	-5.591424e-02	7.546290e-02	3.059811e+00	4.589680e-01
-9	Rv0148	-9	0	A	T	0.013	-6.428915e-02	1.029795e-01	3.004731e+00	5.326368e-01
-9	Rv0638	-9	0	A	T	0.061	-7.040163e-02	1.618625e-01	3.036599e+00	6.637326e-01
-9	Rv1449c	-9	0	A	T	0.469	3.983810e-01	3.190708e-01	3.073382e+00	2.122341e-01
-9	Rv1833c	-9	0	A	T	0.011	4.580144e-02	9.796552e-02	3.014031e+00	6.402666e-01
-9	2553	-9	0	A	T	0.027	6.909586e-02	6.812216e-02	3.032987e+00	3.107873e-01
-9	Rv2274c	-9	0	A	T	0.213	-1.808991e-02	1.274533e-01	3.047319e+00	8.871726e-01
-9	Rv2006	-9	0	A	T	0.139	-1.091290e-02	5.053117e-02	3.034061e+00	8.290778e-01
-9	Rv1536	-9	0	A	T	0.083	1.383257e-01	5.528617e-02	3.026072e+00	1.257279e-02
-9	918	-9	0	A	T	0.032	1.804380e-02	1.242595e-01	3.034688e+00	8.845857e-01
-9	915	-9	0	A	T	0.020	1.478303e-01	1.538603e-01	3.039683e+00	3.369746e-01
-9	911	-9	0	A	T	0.162	-2.884237e-03	1.113963e-01	3.054224e+00	9.793510e-01
-9	Rv1968	-9	0	A	T	0.025	1.244070e-01	8.039916e-02	3.065157e+00	1.222191e-01
-9	Rv1614	-9	0	A	T	0.038	-1.070369e-01	9.530320e-02	3.023922e+00	2.617654e-01
-9	Rv1615	-9	0	A	T	0.033	8.316777e-02	1.299829e-01	3.047401e+00	5.224848e-01
-9	Rv1617	-9	0	A	T	0.017	-1.470840e-02	8.995326e-02	3.026024e+00	8.701620e-01
-9	Rv1836c	-9	0	A	T	0.059	-6.275219e-02	9.025483e-02	3.021072e+00	4.871080e-01
-9	Rv1961	-9	0	A	T	0.018	-2.851808e-03	1.248525e-01	3.042148e+00	9.817832e-01
-9	Rv2147c	-9	0	A	T	0.037	-1.875752e-01	1.697922e-01	3.058341e+00	2.696480e-01
-9	Rv2394	-9	0	A	T	0.127	-6.728529e-02	7.468341e-02	3.005694e+00	3.679248e-01
-9	Rv2395	-9	0	A	T	0.090	-1.100939e-01	8.622710e-02	3.039074e+00	2.020927e-01
-9	Rv2396	-9	0	A	T	0.022	1.659110e-01	8.260043e-02	3.049191e+00	4.495703e-02
-9	Rv2391	-9	0	A	T	0.020	-1.413244e-01	8.445967e-02	3.054504e+00	9.471208e-02
-9	631	-9	0	A	T	0.014	-1.372722e-01	1.174177e-01	3.025084e+00	2.427576e-01
-9	Rv3034c	-9	0	A	T	0.011	7.968228e-02	1.344066e-01	3.057633e+00	5.534733e-01
-9	Rv3431c	-9	0	A	T	0.020	-4.069907e-02	8.189698e-02	3.020314e+00	6.193746e-01
-9	Rv3061c	-9	0	A	T	0.060	9.381278e-02	6.924826e-02	2.945491e+00	1.759329e-01
-9	1110	-9	0	A	T	0.054	-2.143697e-01	1.078268e-01	3.053533e+00	4.718405e-02
-9	Rv2173	-9	0	A	T	0.011	-1.575732e-01	1.027031e-01	3.050935e+00	1.254099e-01
-9	Rv2174	-9	0	A	T	0.063	4.799936e-03	1.078770e-01	3.036634e+00	9.645227e-01
-9	1448	-9	0	A	T	0.424	-5.499073e-02	7.306591e-02	3.086530e+00	4.519282e-01
-9	2309	-9	0	A	T	0.015	-2.585799e-01	2.021320e-01	3.074522e+00	2.012215e-01
-9	Rv1159	-9	0	A	T	0.227	-7.322979e-02	1.414635e-01	3.073731e+00	6.048574e-01
-9	Rv0180c	-9	0	A	T	0.095	-1.244938e-01	6.517795e-02	3.086406e+00	5.652702e-02
-9	Rv1156	-9	0	A	T	0.011	-9.547295e-02	1.054800e-01	3.011088e+00	3.657035e-01
-9	Rv1155	-9	0	A	T	0.284	-2.513153e-01	1.714000e-01	3.141052e+00	1.430215e-01
-9	Rv1152	-9	0	A	T	0.048	-4.824646e-02	9.792075e-02	3.031737e+00	6.223699e-01
-9	Rv1150	-9	0	A	T	0.318	1.323457e-01	8.157423e-02	3.062826e+00	1.051614e-01
-9	Rv2093c	-9	0	A	T	0.011	-2.441221e-02	1.275897e-01	3.041754e+00	8.483187e-01
-9	Rv0829	-9	0	A	T	0.494	-6.773552e-03	2.558264e-01	3.042469e+00	9.788842e-01
-9	Rv0826	-9	0	A	T	0.019	-1.056927e-01	8.968910e-02	3.005311e+00	2.390174e-01
-9	Rv2820c	-9	0	A	T	0.012	-5.481423e-02	9.996905e-02	3.020485e+00	5.836496e-01
-9	Rv0438c	-9	0	A	T	0.062	-2.135252e-01	1.085632e-01	2.989145e+00	4.959081e-02
-9	Rv0465c	-9	0	A	T	0.289	8.331102e-02	1.491687e-01	3.033569e+00	5.766772e-01
-9	Rv2826c	-9	0	A	T	0.013	9.827989e-02	9.116284e-02	3.044635e+00	2.813678e-01
-9	Rv3429	-9	0	A	T	0.265	9.335613e-02	8.056092e-02	3.021150e+00	2.469154e-01
-9	Rv3425	-9	0	A	T	0.450	5.724639e-02	6.697582e-02	3.028577e+00	3.929869e-01
-9	Rv3426	-9	0	A	T	0.373	-5.147847e-02	7.600784e-02	3.050497e+00	4.984493e-01
-9	Rv3837c	-9	0	A	T	0.204	-6.419220e-02	1.340013e-01	3.062608e+00	6.320561e-01
-9	Rv2435c	-9	0	A	T	0.019	-4.988436e-02	7.921666e-02	3.021369e+00	5.290794e-01
-9	198	-9	0	A	T	0.069	3.624516e-02	6.481216e-02	3.071936e+00	5.761780e-01
-9	197	-9	0	A	T	0.424	-3.021425e-02	1.121579e-01	3.036464e+00	7.877074e-01
-9	Rv3206c	-9	0	A	T	0.017	5.195285e-02	1.201981e-01	3.041807e+00	6.657074e-01
-9	190	-9	0	A	T	0.029	-2.118829e-01	1.699174e-01	3.084968e+00	2.128164e-01
-9	192	-9	0	A	T	0.022	3.019361e-01	1.658080e-01	3.125970e+00	6.902670e-02
-9	Rv2025c	-9	0	A	T	0.017	-4.879107e-02	9.303404e-02	3.030906e+00	6.001336e-01
-9	2762	-9	0	A	T	0.208	1.574285e-01	2.295598e-01	3.030853e+00	4.930724e-01
-9	2761	-9	0	A	T	0.043	3.359901e-02	1.029526e-01	3.051226e+00	7.442522e-01
-9	2760	-9	0	A	T	0.034	2.987188e-02	1.284154e-01	3.049977e+00	8.161241e-01
-9	854	-9	0	A	T	0.012	2.850611e-02	1.079983e-01	3.054468e+00	7.918951e-01
-9	857	-9	0	A	T	0.209	-5.486706e-02	1.849382e-01	3.062882e+00	7.667990e-01
-9	853	-9	0	A	T	0.021	-1.675420e-01	1.140143e-01	3.059330e+00	1.421437e-01
-9	Rv3681c	-9	0	A	T	0.033	1.015188e-02	1.690125e-01	3.048862e+00	9.521200e-01
-9	Rv0931c	-9	0	A	T	0.044	1.083115e-01	6.993776e-02	3.011821e+00	1.219021e-01
-9	Rv1120c	-9	0	A	T	0.011	-2.405470e-01	1.020211e-01	2.954406e+00	1.865229e-02
-9	Rv1369c	-9	0	A	T	0.015	3.170000e-02	1.691810e-01	3.032796e+00	8.514214e-01
-9	Rv2557	-9	0	A	T	0.035	1.262623e-01	9.496000e-02	3.012314e+00	1.840637e-01
-9	Rv1907c	-9	0	A	T	0.211	-8.787941e-02	1.097788e-01	3.054401e+00	4.236805e-01
-9	3067	-9	0	A	T	0.282	1.819377e-01	2.151645e-01	3.054192e+00	3.980740e-01
-9	Rv3355c	-9	0	A	T	0.011	1.958654e-01	1.397116e-01	2.964646e+00	1.613730e-01
-9	3068	-9	0	A	T	0.055	-6.731065e-02	9.288243e-02	3.021640e+00	4.688824e-01
-9	Rv1700	-9	0	A	T	0.027	-2.186078e-01	2.081037e-01	3.014340e+00	2.938563e-01
-9	Rv1707	-9	0	A	T	0.064	-3.221624e-01	1.414775e-01	3.068208e+00	2.307433e-02
-9	Rv3610c	-9	0	A	T	0.064	4.972834e-02	9.362923e-02	3.044186e+00	5.955014e-01
-9	Rv1708	-9	0	A	T	0.052	2.397061e-01	1.627284e-01	3.068806e+00	1.411811e-01
-9	Rv1709	-9	0	A	T	0.025	-6.893511e-02	9.841453e-02	3.066063e+00	4.838710e-01
-9	Rv1733c	-9	0	A	T	0.467	-7.119265e-02	2.420698e-01	3.059429e+00	7.687675e-01
-9	Rv3042c	-9	0	A	T	0.471	2.140382e-02	2.076807e-01	3.041046e+00	9.179434e-01
-9	1304	-9	0	A	T	0.011	3.335474e-02	1.163719e-01	3.048628e+00	7.744852e-01
-9	Rv2616	-9	0	A	T	0.043	-1.541069e-01	1.178083e-01	3.058115e+00	1.912562e-01
-9	Rv3638	-9	0	A	T	0.053	2.211106e-01	1.269507e-01	3.057318e+00	8.199196e-02
-9	Rv1199c	-9	0	A	T	0.410	-7.258882e-02	7.009516e-02	2.996972e+00	3.007519e-01
-9	Rv3635	-9	0	A	T	0.025	-8.784454e-02	8.905065e-02	3.058711e+00	3.242445e-01
-9	Rv3636	-9	0	A	T	0.065	9.952262e-02	1.065080e-01	3.097033e+00	3.504069e-01
-9	Rv3637	-9	0	A	T	0.029	-6.670811e-02	1.280541e-01	3.049706e+00	6.025728e-01
-9	1308	-9	0	A	T	0.012	1.921343e-01	1.825321e-01	3.070722e+00	2.928790e-01
-9	Rv3633	-9	0	A	T	0.020	-1.363238e-01	9.109093e-02	3.061460e+00	1.349488e-01
-9	Rv3450c	-9	0	A	T	0.016	-9.177938e-02	8.244014e-02	2.998324e+00	2.659617e-01
-9	497	-9	0	A	T	0.013	7.457752e-03	1.369467e-01	3.039104e+00	9.565861e-01
-9	490	-9	0	A	T	0.014	2.575427e-01	2.020965e-01	3.050880e+00	2.029534e-01
-9	Rv1317c	-9	0	A	T	0.291	-1.621985e-01	1.058123e-01	3.129496e+00	1.257473e-01
-9	Rv3590c	-9	0	A	T	0.186	-2.341236e-02	5.259690e-02	2.984179e+00	6.563625e-01
-9	Rv3028c	-9	0	A	T	0.013	-4.313240e-03	1.115528e-01	3.034662e+00	9.691680e-01
-9	Rv1759c	-9	0	A	T	0.101	-8.796662e-02	5.382413e-02	3.095299e+00	1.026307e-01
-9	Rv2003c	-9	0	A	T	0.069	5.168218e-02	7.264169e-02	3.037855e+00	4.770278e-01
-9	Rv3567c	-9	0	A	T	0.284	1.502916e-01	1.635847e-01	3.037856e+00	3.585432e-01
-9	Rv2944	-9	0	A	T	0.083	3.766515e-02	1.158169e-01	3.031327e+00	7.451155e-01
-9	Rv2941	-9	0	A	T	0.167	-4.437457e-02	9.119149e-02	3.036788e+00	6.266854e-01
-9	Rv2943	-9	0	A	T	0.014	1.510021e-01	9.143780e-02	3.091814e+00	9.909404e-02
-9	Rv2942	-9	0	A	T	0.022	-8.048738e-02	7.605561e-02	3.048668e+00	2.902912e-01
-9	Rv3290c	-9	0	A	T	0.055	-1.257100e-01	1.088638e-01	3.041992e+00	2.485821e-01
-9	Rv0619	-9	0	A	T	0.368	1.244233e-01	1.888077e-01	3.054803e+00	5.101123e-01
-9	Rv0618	-9	0	A	T	0.015	-1.779078e-01	9.920274e-02	3.015058e+00	7.333705e-02
-9	Rv0614	-9	0	A	T	0.013	1.502885e-02	9.985163e-02	3.035101e+00	8.804034e-01
-9	Rv0571c	-9	0	A	T	0.038	-7.629617e-02	9.657708e-02	3.029321e+00	4.297891e-01
-9	Rvnr02	-9	0	A	T	0.060	9.734359e-02	6.213510e-02	3.017879e+00	1.176422e-01
-9	2572	-9	0	A	T	0.027	2.299929e-03	2.897491e-01	3.049665e+00	9.936690e-01
-9	2573	-9	0	A	T	0.043	5.600982e-02	2.547860e-01	3.025808e+00	8.260659e-01
-9	1662	-9	0	A	T	0.475	-7.039670e-02	9.156914e-02	3.041378e+00	4.422777e-01
-9	Rv2688c	-9	0	A	T	0.468	-2.703995e-01	1.799952e-01	2.982638e+00	1.334734e-01
-9	Rv2967c	-9	0	A	T	0.015	1.719972e-01	9.056751e-02	3.012073e+00	5.795459e-02
-9	1660	-9	0	A	T	0.130	-1.324873e-01	5.776997e-02	3.019122e+00	2.211791e-02
-9	Rv2057c	-9	0	A	T	0.207	-4.531304e-02	2.888147e-01	3.083377e+00	8.753736e-01
-9	Rv0765c	-9	0	A	T	0.036	-6.050366e-02	1.259405e-01	3.048838e+00	6.310803e-01
-9	Rv1944c	-9	0	A	T	0.045	-2.128095e-02	9.010114e-02	3.057612e+00	8.133535e-01
-9	977	-9	0	A	T	0.013	-1.113498e-01	9.244624e-02	3.072929e+00	2.288035e-01
-9	974	-9	0	A	T	0.011	1.417551e-01	1.498927e-01	3.050649e+00	3.446172e-01
-9	972	-9	0	A	T	0.282	-1.687014e-01	2.132017e-01	3.107294e+00	4.290465e-01
-9	Rv3393	-9	0	A	T	0.015	-6.847521e-02	1.033457e-01	3.072940e+00	5.078113e-01
-9	Rv3391	-9	0	A	T	0.035	-1.369291e-01	6.616393e-02	3.118060e+00	3.885531e-02
-9	Rv3390	-9	0	A	T	0.016	-1.380262e-01	1.114553e-01	3.030657e+00	2.159759e-01
-9	Rv0371c	-9	0	A	T	0.025	6.987483e-02	9.488468e-02	3.046998e+00	4.617187e-01
-9	Rv3399	-9	0	A	T	0.489	-2.069355e-01	2.807681e-01	3.049369e+00	4.613449e-01
-9	Rv0992c	-9	0	A	T	0.068	1.721260e-01	1.026928e-01	3.036633e+00	9.415280e-02
-9	Rv3659c	-9	0	A	T	0.050	1.218813e-01	8.340524e-02	3.018157e+00	1.443702e-01
-9	Rv2062c	-9	0	A	T	0.211	-2.188449e-02	5.142869e-02	3.043205e+00	6.705784e-01
-9	Rv1999c	-9	0	A	T	0.282	-1.458608e-03	8.761867e-02	3.039588e+00	9.867227e-01
-9	Rv2336	-9	0	A	T	0.020	1.582040e-01	8.853141e-02	3.028754e+00	7.436576e-02
-9	Rv1384	-9	0	A	T	0.114	9.262456e-02	5.740259e-02	3.083105e+00	1.070583e-01
-9	Rv2490c	-9	0	A	T	0.114	4.568128e-02	4.461323e-02	3.043884e+00	3.062113e-01
-9	Rv1377c	-9	0	A	T	0.016	-1.555942e-01	1.233019e-01	3.125135e+00	2.073994e-01
-9	1685	-9	0	A	T	0.011	2.446325e-01	1.824727e-01	3.097550e+00	1.804609e-01
-9	Rv3394c	-9	0	A	T	0.017	-3.817405e-02	1.110359e-01	3.059945e+00	7.310987e-01
-9	Rv3433c	-9	0	A	T	0.284	-9.609503e-03	1.529135e-01	3.038421e+00	9.499094e-01
-9	Rv0966c	-9	0	A	T	0.496	2.342298e-02	5.762041e-01	3.081457e+00	9.675859e-01
-9	Rv2119	-9	0	A	T	0.013	3.299722e-02	1.015947e-01	3.033909e+00	7.454333e-01
-9	Rv2113	-9	0	A	T	0.022	3.421975e-02	8.249742e-02	3.044088e+00	6.784148e-01
-9	Rv2116	-9	0	A	T	0.012	-3.528520e-02	1.229653e-01	3.020609e+00	7.742322e-01
-9	Rv0035	-9	0	A	T	0.283	-3.059006e-02	7.052226e-02	3.040219e+00	6.645908e-01
-9	Rv1131	-9	0	A	T	0.025	4.243155e-02	1.216183e-01	3.047792e+00	7.272741e-01
-9	Rv1130	-9	0	A	T	0.284	2.640122e-01	1.657211e-01	2.919031e+00	1.115790e-01
-9	Rv1132	-9	0	A	T	0.058	1.646016e-02	6.944647e-02	3.043544e+00	8.127100e-01
-9	Rv0629c	-9	0	A	T	0.241	1.390828e-02	9.432553e-02	3.049270e+00	8.828187e-01
-9	Rv0842	-9	0	A	T	0.028	8.710539e-02	8.532296e-02	3.006246e+00	3.076531e-01
-9	Rv0843	-9	0	A	T	0.014	-1.264971e-02	1.029784e-01	3.027370e+00	9.022697e-01
-9	Rv0847	-9	0	A	T	0.015	1.328868e-01	1.335924e-01	3.010263e+00	3.202111e-01
-9	Rv0845	-9	0	A	T	0.287	1.834690e-01	1.841273e-01	3.036550e+00	3.193825e-01
-9	Rv2095c	-9	0	A	T	0.033	6.748078e-02	1.205185e-01	3.065772e+00	5.757099e-01
-9	Rv2048c	-9	0	A	T	0.484	2.466527e-01	1.514761e-01	3.136111e+00	1.038979e-01
-9	Rv0849	-9	0	A	T	0.036	-4.440131e-03	8.412069e-02	3.031389e+00	9.579197e-01
-9	Rv3800c	-9	0	A	T	0.230	9.208908e-02	6.672048e-02	3.075357e+00	1.679515e-01
-9	317	-9	0	A	T	0.096	2.121657e-02	5.972191e-02	3.055523e+00	7.225030e-01
-9	448	-9	0	A	T	0.286	4.687229e-02	2.327258e-01	3.050388e+00	8.404389e-01
-9	Rv3094c	-9	0	A	T	0.028	3.019659e-02	8.118083e-02	3.031367e+00	7.100281e-01
-9	1334	-9	0	A	T	0.012	2.783766e-01	9.687277e-02	2.982810e+00	4.178710e-03
-9	Rv2433c	-9	0	A	T	0.236	2.961323e-02	1.576086e-01	3.034027e+00	8.510156e-01
-9	Rv0267	-9	0	A	T	0.021	8.766860e-02	9.136444e-02	3.037275e+00	3.376083e-01
-9	Rv2646	-9	0	A	T	0.035	-8.338111e-03	9.452032e-02	3.031291e+00	9.297306e-01
-9	Rv2988c	-9	0	A	T	0.011	-1.676264e-02	1.283496e-01	3.031275e+00	8.961275e-01
-9	Rv3401	-9	0	A	T	0.061	1.865503e-02	4.946437e-02	3.054502e+00	7.061813e-01
-9	Rv3407	-9	0	A	T	0.160	4.501899e-02	1.305591e-01	3.038054e+00	7.303338e-01
-9	Rv3406	-9	0	A	T	0.013	1.463319e-01	1.012362e-01	3.041584e+00	1.487712e-01
-9	Rv3408	-9	0	A	T	0.489	9.548898e-02	2.847403e-01	3.031146e+00	7.374563e-01
-9	Rv1185c	-9	0	A	T	0.032	1.742000e-02	6.963992e-02	3.036455e+00	8.025482e-01
-9	Rv1881c	-9	0	A	T	0.083	-1.945560e-01	1.759479e-01	3.075556e+00	2.692042e-01
-9	Rv0229c	-9	0	A	T	0.038	4.786720e-02	1.050489e-01	3.065395e+00	6.487692e-01
-9	Rv0066c	-9	0	A	T	0.059	-1.341583e-01	7.351207e-02	3.028917e+00	6.842242e-02
-9	2290	-9	0	A	T	0.071	2.271556e-01	1.000719e-01	3.074270e+00	2.351025e-02
-9	2297	-9	0	A	T	0.026	4.911010e-02	7.703772e-02	2.993015e+00	5.240164e-01
-9	Rv2337c	-9	0	A	T	0.489	-1.100108e-02	2.184365e-01	3.031704e+00	9.598474e-01
-9	Rv0121c	-9	0	A	T	0.033	1.475393e-02	9.915177e-02	3.036448e+00	8.817524e-01
-9	Rv3904c	-9	0	A	T	0.027	-9.499935e-02	1.265025e-01	3.044825e+00	4.529200e-01
-9	Rv2768c	-9	0	A	T	0.074	-1.400682e-01	8.851715e-02	2.998121e+00	1.140057e-01
-9	Rv1475c	-9	0	A	T	0.018	-7.017895e-02	1.024853e-01	3.028709e+00	4.937114e-01
-9	878	-9	0	A	T	0.488	2.225615e-01	3.274705e-01	3.058144e+00	4.969545e-01
-9	Rv3629c	-9	0	A	T	0.025	-2.633283e-03	7.230786e-02	3.032200e+00	9.709595e-01
-9	Rv3674c	-9	0	A	T	0.211	-2.811732e-01	1.336280e-01	3.091068e+00	3.571550e-02
-9	875	-9	0	A	T	0.056	-1.200854e-01	1.228131e-01	3.023274e+00	3.285105e-01
-9	873	-9	0	A	T	0.011	-5.578171e-02	1.055892e-01	3.049054e+00	5.974628e-01
-9	2741	-9	0	A	T	0.041	-1.073891e-01	1.748424e-01	3.080635e+00	5.392761e-01
-9	2035	-9	0	A	T	0.491	2.240801e-01	7.417622e-01	3.085461e+00	7.626704e-01
-9	2742	-9	0	A	T	0.029	-5.121484e-02	1.970658e-01	3.053083e+00	7.950261e-01
-9	2033	-9	0	A	T	0.018	-2.015698e-01	1.196872e-01	3.085128e+00	9.259318e-02
-9	2032	-9	0	A	T	0.025	-2.169489e-01	3.294269e-01	3.058781e+00	5.103883e-01
-9	Rv1905c	-9	0	A	T	0.083	-1.524536e-01	1.082691e-01	3.002929e+00	1.595384e-01
-9	3048	-9	0	A	T	0.037	-1.238528e-01	1.064674e-01	3.058381e+00	2.451000e-01
-9	3041	-9	0	A	T	0.011	3.438673e-02	1.181510e-01	3.043528e+00	7.711051e-01
-9	Rv3187	-9	0	A	T	0.013	-1.324323e-02	1.429839e-01	3.046625e+00	9.262312e-01
-9	Rv3185	-9	0	A	T	0.078	1.145664e-02	4.556148e-02	3.023835e+00	8.015354e-01
-9	Rv3183	-9	0	A	T	0.015	5.429576e-02	9.608982e-02	3.003551e+00	5.722163e-01
-9	Rv3189	-9	0	A	T	0.020	8.400089e-02	1.204873e-01	3.051202e+00	4.859201e-01
-9	1097	-9	0	A	T	0.046	2.054347e-01	2.129245e-01	3.048943e+00	3.349607e-01
-9	1091	-9	0	A	T	0.059	1.580916e-01	8.807173e-02	2.983957e+00	7.307264e-02
-9	1092	-9	0	A	T	0.162	2.503873e-01	1.181218e-01	3.188696e+00	3.437348e-02
-9	Rv2589	-9	0	A	T	0.011	2.223501e-02	1.058340e-01	3.034072e+00	8.336550e-01
-9	Rv1726	-9	0	A	T	0.069	-5.250587e-03	6.857287e-02	3.033517e+00	9.389876e-01
-9	Rv1727	-9	0	A	T	0.011	8.018651e-02	1.187161e-01	3.064951e+00	4.996109e-01
-9	Rv1722	-9	0	A	T	0.074	3.730900e-02	8.560188e-02	3.031560e+00	6.630826e-01
-9	Rv1723	-9	0	A	T	0.020	-6.137747e-02	1.176249e-01	3.028440e+00	6.019671e-01
-9	1326	-9	0	A	T	0.245	1.347628e-01	1.274429e-01	3.017355e+00	2.906711e-01
-9	1324	-9	0	A	T	0.011	4.117541e-03	1.496332e-01	3.034916e+00	9.780546e-01
-9	Rv2638	-9	0	A	T	0.032	6.204375e-02	1.281102e-01	3.004569e+00	6.283220e-01
-9	Rv2637	-9	0	A	T	0.020	2.159068e-01	1.176515e-01	3.178575e+00	6.690215e-02
-9	Rv2636	-9	0	A	T	0.016	-3.652928e-02	1.068731e-01	3.035337e+00	7.326018e-01
-9	1328	-9	0	A	T	0.054	9.706088e-02	1.326643e-01	3.053648e+00	4.646364e-01
-9	1329	-9	0	A	T	0.018	-6.081407e-02	8.536950e-02	3.018046e+00	4.764734e-01
-9	Rv2631	-9	0	A	T	0.082	-2.343448e-01	1.210373e-01	3.062089e+00	5.324648e-02
-9	Rv2630	-9	0	A	T	0.013	2.895243e-01	1.199043e-01	2.935475e+00	1.600239e-02
-9	Rv1589	-9	0	A	T	0.020	2.593699e-01	1.331069e-01	3.072371e+00	5.173766e-02
-9	Rv2947c	-9	0	A	T	0.491	2.240801e-01	7.417622e-01	3.085461e+00	7.626704e-01
-9	Rv3171c	-9	0	A	T	0.012	-2.589773e-01	1.033372e-01	2.881080e+00	1.242774e-02
-9	Rv0459	-9	0	A	T	0.013	-9.955473e-02	1.368344e-01	3.014944e+00	4.671243e-01
-9	Rv0458	-9	0	A	T	0.044	-3.248462e-02	6.450056e-02	3.027311e+00	6.146749e-01
-9	Rv0988	-9	0	A	T	0.209	-1.237774e-01	1.078530e-01	3.094246e+00	2.514990e-01
-9	Rv0987	-9	0	A	T	0.328	7.465198e-02	7.983096e-02	3.097591e+00	3.500406e-01
-9	Rv0983	-9	0	A	T	0.496	2.342298e-02	5.762041e-01	3.081457e+00	9.675859e-01
-9	Rv0982	-9	0	A	T	0.292	7.170509e-02	1.253594e-01	3.026974e+00	5.675052e-01
-9	Rv0453	-9	0	A	T	0.100	8.860618e-02	8.132365e-02	3.088854e+00	2.762801e-01
-9	Rv0452	-9	0	A	T	0.152	-8.475811e-02	1.364119e-01	3.060498e+00	5.345752e-01
-9	Rv2964	-9	0	A	T	0.243	8.723036e-02	1.169458e-01	3.041196e+00	4.559715e-01
-9	Rv2963	-9	0	A	T	0.050	5.315692e-02	8.948169e-02	3.035063e+00	5.526650e-01
-9	Rv0187	-9	0	A	T	0.021	-1.006377e-01	8.352428e-02	3.098366e+00	2.286454e-01
-9	Rv0186	-9	0	A	T	0.038	-6.835795e-02	6.653398e-02	3.001228e+00	3.045744e-01
-9	Rv0185	-9	0	A	T	0.199	-1.069226e-01	1.507152e-01	3.049184e+00	4.782870e-01
-9	Rv0671	-9	0	A	T	0.031	-1.337736e-01	1.119063e-01	3.089810e+00	2.323261e-01
-9	Rv0670	-9	0	A	T	0.050	3.247463e-01	1.311528e-01	3.051981e+00	1.351436e-02
-9	Rv0673	-9	0	A	T	0.200	2.856862e-02	9.631469e-02	3.013361e+00	7.668451e-01
-9	Rv0672	-9	0	A	T	0.048	-7.377977e-02	8.674199e-02	3.042976e+00	3.952965e-01
-9	Rv0674	-9	0	A	T	0.012	-2.667890e-02	1.039062e-01	3.044278e+00	7.974387e-01
-9	Rv0573c	-9	0	A	T	0.018	-1.393382e-01	8.360516e-02	3.075899e+00	9.602946e-02
-9	Rv3823c	-9	0	A	T	0.089	-6.950862e-02	6.965678e-02	3.064354e+00	3.186799e-01
-9	Rv0467	-9	0	A	T	0.011	-1.289503e-01	1.030630e-01	3.062668e+00	2.112798e-01
-9	Rv0767c	-9	0	A	T	0.013	4.204406e-02	1.031102e-01	3.034940e+00	6.835736e-01
-9	958	-9	0	A	T	0.014	-5.061858e-02	2.520289e-01	3.055670e+00	8.408776e-01
-9	Rv3212	-9	0	A	T	0.013	4.482275e-02	9.389023e-02	3.035570e+00	6.332272e-01
-9	Rv3211	-9	0	A	T	0.022	5.661293e-02	7.912977e-02	2.999525e+00	4.745692e-01
-9	953	-9	0	A	T	0.025	-1.967459e-01	7.808409e-01	3.080133e+00	8.011395e-01
-9	Rv3218	-9	0	A	T	0.011	-3.961447e-02	1.056519e-01	3.034601e+00	7.078072e-01
-9	Rv2378c	-9	0	A	T	0.032	1.668834e-02	1.487733e-01	3.038307e+00	9.107179e-01
-9	Rv2576c	-9	0	A	T	0.018	-5.028841e-02	1.336822e-01	3.030150e+00	7.068960e-01
-9	Rv0990c	-9	0	A	T	0.340	4.460623e-02	2.310226e-01	3.078656e+00	8.469500e-01
-9	Rv3375	-9	0	A	T	0.035	1.504934e-02	7.539453e-02	3.036967e+00	8.418443e-01
-9	Rv3376	-9	0	A	T	0.011	2.164145e-01	1.083333e-01	2.987573e+00	4.613217e-02
-9	Rv3371	-9	0	A	T	0.088	-1.441333e-01	7.777158e-02	3.077774e+00	6.425438e-02
-9	Rv3373	-9	0	A	T	0.056	1.087774e-01	1.222470e-01	3.027579e+00	3.738650e-01
-9	Rv3372	-9	0	A	T	0.034	3.363361e-02	1.070510e-01	3.041341e+00	7.534740e-01
-9	Rv0610c	-9	0	A	T	0.086	7.414114e-02	8.817296e-02	3.023546e+00	4.007085e-01
-9	Rv0742	-9	0	A	T	0.047	-2.749071e-02	7.900357e-02	3.023999e+00	7.279671e-01
-9	1145	-9	0	A	T	0.487	1.978266e-01	2.456638e-01	3.036722e+00	4.209306e-01
-9	Rv1141c	-9	0	A	T	0.025	-2.538587e-02	1.034535e-01	3.028412e+00	8.062295e-01
-9	Rv3740c	-9	0	A	T	0.021	-1.424860e-01	7.882971e-02	3.086976e+00	7.110368e-02
-9	Rv2578c	-9	0	A	T	0.048	-3.404206e-02	9.482125e-02	3.022435e+00	7.196918e-01
-9	Rv2503c	-9	0	A	T	0.076	-1.784956e-02	1.011009e-01	3.037437e+00	8.599105e-01
-9	Rv3909	-9	0	A	T	0.071	1.528136e-02	7.607392e-02	3.045258e+00	8.408536e-01
-9	Rv2359	-9	0	A	T	0.055	4.814249e-02	1.150171e-01	3.021206e+00	6.756580e-01
-9	1667	-9	0	A	T	0.051	1.852446e-01	1.791977e-01	3.039014e+00	3.016067e-01
-9	Rv2355	-9	0	A	T	0.013	-4.975100e-02	1.586015e-01	3.077895e+00	7.538517e-01
-9	Rvnr01	-9	0	A	T	0.057	2.381405e-01	4.703430e-02	3.197218e+00	5.257676e-07
-9	593	-9	0	A	T	0.207	3.244396e-02	1.117422e-01	3.042143e+00	7.716358e-01
-9	598	-9	0	A	T	0.284	-7.715230e-02	1.355389e-01	3.063984e+00	5.693821e-01
-9	Rv3396c	-9	0	A	T	0.091	1.961294e-03	1.013326e-01	3.038515e+00	9.845633e-01
-9	2829	-9	0	A	T	0.087	-8.806945e-02	8.957152e-02	3.044561e+00	3.258280e-01
-9	2821	-9	0	A	T	0.011	-5.856756e-02	9.925997e-02	3.068336e+00	5.553497e-01
-9	Rv1214c	-9	0	A	T	0.011	2.936707e-01	1.702163e-01	3.096729e+00	8.491102e-02
-9	Rv2138	-9	0	A	T	0.050	1.294043e-02	1.232560e-01	3.028224e+00	9.164147e-01
-9	Rv2139	-9	0	A	T	0.216	2.204177e-01	1.131648e-01	2.972374e+00	5.183648e-02
-9	Rv1687c	-9	0	A	T	0.018	-5.538432e-02	8.673089e-02	3.035191e+00	5.233038e-01
-9	1401	-9	0	A	T	0.281	1.262776e-01	3.397710e-01	3.066855e+00	7.102604e-01
-9	Rv2155c	-9	0	A	T	0.485	1.148122e-01	2.021301e-01	3.087305e+00	5.702064e-01
-9	Rv3812	-9	0	A	T	0.058	7.586704e-02	8.206900e-02	3.016363e+00	3.555757e-01
-9	1406	-9	0	A	T	0.046	1.388503e-01	1.816307e-01	3.020669e+00	4.448436e-01
-9	Rv0159c	-9	0	A	T	0.498	1.461403e-01	6.561115e-01	3.079349e+00	8.238040e-01
-9	Rv0860	-9	0	A	T	0.025	-2.348871e-01	7.765827e-02	2.915276e+00	2.578972e-03
-9	695	-9	0	A	T	0.032	-1.794784e-02	1.031203e-01	3.034062e+00	8.618776e-01
-9	698	-9	0	A	T	0.014	4.617929e-02	1.000265e-01	3.066186e+00	6.444584e-01
-9	334	-9	0	A	T	0.209	-6.392332e-02	2.469021e-01	3.078646e+00	7.957861e-01
-9	332	-9	0	A	T	0.496	2.342298e-02	5.762041e-01	3.081457e+00	9.675859e-01
-9	Rv3500c	-9	0	A	T	0.016	-1.367416e-01	1.915868e-01	3.062673e+00	4.756268e-01
-9	Rv1113	-9	0	A	T	0.014	-2.053689e-01	2.183209e-01	3.092520e+00	3.471908e-01
-9	Rv1112	-9	0	A	T	0.028	4.683849e-02	1.041722e-01	3.045381e+00	6.531174e-01
-9	Rv1110	-9	0	A	T	0.028	-9.865821e-04	1.595635e-01	3.026238e+00	9.950684e-01
-9	Rv1115	-9	0	A	T	0.033	8.764967e-02	1.442979e-01	3.050438e+00	5.437647e-01
-9	Rv1442	-9	0	A	T	0.233	-6.384918e-02	8.993753e-02	3.053446e+00	4.779812e-01
-9	Rv3092c	-9	0	A	T	0.077	-8.992161e-02	1.224915e-01	3.012512e+00	4.631266e-01
-9	Rv0240	-9	0	A	T	0.021	-1.166141e-01	1.255904e-01	3.088224e+00	3.534487e-01
-9	Rv0243	-9	0	A	T	0.027	1.506952e-01	7.372642e-02	2.989821e+00	4.132314e-02
-9	Rv0245	-9	0	A	T	0.158	6.772332e-02	1.127357e-01	3.071782e+00	5.482132e-01
-9	Rv0246	-9	0	A	T	0.015	3.703966e-02	8.738981e-02	3.034813e+00	6.718075e-01
-9	Rv1043c	-9	0	A	T	0.026	8.666223e-02	8.614610e-02	2.990224e+00	3.147615e-01
-9	Rv2678c	-9	0	A	T	0.011	1.914627e-01	1.021448e-01	3.022202e+00	6.128120e-02
-9	Rv2986c	-9	0	A	T	0.011	5.223162e-02	1.063553e-01	3.029914e+00	6.235034e-01
-9	Rv0503c	-9	0	A	T	0.015	1.208010e-01	1.552762e-01	3.058974e+00	4.368423e-01
-9	Rv3818	-9	0	A	T	0.039	1.028983e-01	8.918085e-02	3.011964e+00	2.489628e-01
-9	Rv1812c	-9	0	A	T	0.491	2.240801e-01	7.417622e-01	3.085461e+00	7.626704e-01
-9	Rv1396c	-9	0	A	T	0.438	1.257258e-02	1.284208e-01	3.041410e+00	9.220381e-01
-9	Rv2880c	-9	0	A	T	0.473	3.632509e-01	1.863279e-01	2.988925e+00	5.162501e-02
-9	Rv1215c	-9	0	A	T	0.070	2.608787e-02	7.494829e-02	3.030783e+00	7.278843e-01
-9	Rv0904c	-9	0	A	T	0.036	1.054367e-02	1.042368e-01	3.036749e+00	9.194590e-01
-9	Rv2580c	-9	0	A	T	0.011	4.840479e-02	1.271812e-01	3.038625e+00	7.036157e-01
-9	Rv3906c	-9	0	A	T	0.015	4.657128e-03	9.761495e-02	3.033178e+00	9.619614e-01
-9	Rv2766c	-9	0	A	T	0.031	-3.801504e-02	1.336460e-01	3.026811e+00	7.761516e-01
-9	Rv3882c	-9	0	A	T	0.104	2.223645e-02	7.204574e-02	3.030342e+00	7.576830e-01
-9	Rv2103c	-9	0	A	T	0.168	5.501375e-03	1.077985e-01	3.049427e+00	9.593128e-01
-9	2017	-9	0	A	T	0.011	4.449711e-01	3.396629e-01	3.041127e+00	1.906057e-01
-9	2013	-9	0	A	T	0.049	-2.421610e-01	2.981571e-01	3.054124e+00	4.169525e-01
-9	Rv0831c	-9	0	A	T	0.030	-1.612490e-03	9.752029e-02	3.032867e+00	9.868123e-01
-9	Rv1506c	-9	0	A	T	0.019	-5.180092e-02	1.490531e-01	3.034358e+00	7.282934e-01
-9	Rv1309	-9	0	A	T	0.020	1.142678e-01	9.306305e-02	3.017140e+00	2.199078e-01
-9	Rv3377c	-9	0	A	T	0.106	-4.921742e-02	5.308945e-02	3.030541e+00	3.542065e-01
-9	Rv3709c	-9	0	A	T	0.040	9.798062e-02	9.507841e-02	2.972761e+00	3.031138e-01
-9	Rv0212c	-9	0	A	T	0.020	3.217512e-02	8.401257e-02	3.027273e+00	7.018490e-01
-9	Rv2178c	-9	0	A	T	0.436	-1.888803e-02	2.227354e-01	3.073035e+00	9.324440e-01
-9	1349	-9	0	A	T	0.013	-9.671072e-03	9.515347e-02	3.025077e+00	9.190738e-01
-9	Rv1773c	-9	0	A	T	0.083	-4.429473e-02	1.204585e-01	3.032366e+00	7.131930e-01
-9	452	-9	0	A	T	0.285	1.685872e-01	2.964132e-01	3.060010e+00	5.697001e-01
-9	1344	-9	0	A	T	0.048	-1.603077e-01	5.252626e-01	3.080999e+00	7.603066e-01
-9	Rv1846c	-9	0	A	T	0.048	1.055467e-01	1.455490e-01	3.025102e+00	4.685902e-01
-9	Rv3427c	-9	0	A	T	0.011	1.644398e-02	1.003607e-01	3.038080e+00	8.698967e-01
-9	Rv0477	-9	0	A	T	0.021	-1.880811e-01	1.809018e-01	3.022615e+00	2.988386e-01
-9	Rv0475	-9	0	A	T	0.011	5.924066e-02	9.805967e-02	3.016131e+00	5.459505e-01
-9	Rv0473	-9	0	A	T	0.055	-9.565335e-02	9.269899e-02	3.064392e+00	3.024832e-01
-9	948	-9	0	A	T	0.387	-2.214783e-01	5.286790e-02	2.169799e+00	3.149993e-05
-9	Rv3767c	-9	0	A	T	0.011	-1.753199e-02	1.001387e-01	3.025738e+00	8.610688e-01
-9	Rv0631c	-9	0	A	T	0.140	-1.078526e-02	5.878229e-02	3.041568e+00	8.544752e-01
-9	Rv1307	-9	0	A	T	0.022	2.370109e-03	9.074796e-02	3.035812e+00	9.791709e-01
-9	Rv1304	-9	0	A	T	0.022	1.284142e-01	1.610328e-01	3.045118e+00	4.254607e-01
-9	Rv1300	-9	0	A	T	0.489	2.803493e-01	6.123984e-01	3.077321e+00	6.472437e-01
-9	Rv1301	-9	0	A	T	0.050	-1.144749e-01	2.365032e-01	3.036175e+00	6.285126e-01
-9	Rv2833c	-9	0	A	T	0.016	-2.774191e-02	8.774752e-02	3.041779e+00	7.519767e-01
-9	Rv3199c	-9	0	A	T	0.258	2.274538e-01	1.560119e-01	3.122249e+00	1.453018e-01
-9	Rv1565c	-9	0	A	T	0.020	-6.983234e-02	8.063714e-02	3.068939e+00	3.867780e-01
-9	Rv0420c	-9	0	A	T	0.012	-1.550984e-01	9.936591e-02	3.009316e+00	1.189960e-01
-9	Rv0650	-9	0	A	T	0.024	-6.213038e-02	9.238300e-02	3.042247e+00	5.014643e-01
-9	Rv0655	-9	0	A	T	0.106	-1.782792e-02	1.114444e-01	3.037731e+00	8.729490e-01
-9	Rv0654	-9	0	A	T	0.027	3.325024e-02	7.571065e-02	3.051887e+00	6.606679e-01
-9	Rv2314c	-9	0	A	T	0.018	-1.142566e-01	9.115484e-02	2.985311e+00	2.104590e-01
-9	Rv2832c	-9	0	A	T	0.036	-2.356555e-01	9.705170e-02	3.155135e+00	1.542307e-02
-9	Rv3294c	-9	0	A	T	0.024	-2.485702e-01	1.397397e-01	3.023059e+00	7.569756e-02
-9	Rv0325	-9	0	A	T	0.289	1.824576e-01	3.145461e-01	3.066078e+00	5.620533e-01
-9	Rv0575c	-9	0	A	T	0.207	6.838507e-02	9.814360e-02	2.997155e+00	4.861642e-01
-9	Rv3236c	-9	0	A	T	0.237	3.921564e-01	1.079339e-01	3.080338e+00	2.999307e-04
-9	Rv2716	-9	0	A	T	0.050	-8.627514e-02	1.187745e-01	3.046055e+00	4.678460e-01
-9	Rv0783c	-9	0	A	T	0.060	-9.126369e-02	6.887746e-02	3.067729e+00	1.855911e-01
-9	2461	-9	0	A	T	0.050	1.175111e-01	2.386250e-01	3.058802e+00	6.225523e-01
-9	2462	-9	0	A	T	0.209	2.867972e-01	2.045856e-01	3.000316e+00	1.613975e-01
-9	Rv1538c	-9	0	A	T	0.195	5.972978e-02	1.118505e-01	3.062443e+00	5.934984e-01
-9	Rv3359	-9	0	A	T	0.022	1.821257e-02	1.028194e-01	3.053196e+00	8.594554e-01
-9	Rv2223c	-9	0	A	T	0.031	-1.689470e-02	1.260160e-01	3.021938e+00	8.933868e-01
-9	Rv2814c	-9	0	A	T	0.013	1.571400e-03	1.304615e-01	3.037539e+00	9.903931e-01
-9	Rv1601	-9	0	A	T	0.028	-1.657581e-01	1.788691e-01	3.014827e+00	3.543960e-01
-9	Rv2469c	-9	0	A	T	0.014	1.254335e-02	1.044591e-01	3.031435e+00	9.044544e-01
-9	Rv1607	-9	0	A	T	0.014	1.611217e-01	1.085931e-01	3.030803e+00	1.383258e-01
-9	Rv1970	-9	0	A	T	0.018	8.048967e-02	9.112329e-02	3.011706e+00	3.773696e-01
-9	Rv1605	-9	0	A	T	0.013	-2.177718e-01	1.380386e-01	3.008858e+00	1.150982e-01
-9	Rv1604	-9	0	A	T	0.469	3.983810e-01	3.190708e-01	3.073382e+00	2.122341e-01
-9	Rv1051c	-9	0	A	T	0.027	1.196192e-01	8.937809e-02	3.015978e+00	1.812094e-01
-9	Rv2501c	-9	0	A	T	0.022	-3.557012e-02	8.974494e-02	3.028074e+00	6.919679e-01
-9	Rv2332	-9	0	A	T	0.065	2.130090e-03	8.135591e-02	3.030151e+00	9.791192e-01
-9	Rv2339	-9	0	A	T	0.296	1.108808e-01	6.998664e-02	3.071216e+00	1.135662e-01
-9	Rv1138c	-9	0	A	T	0.013	-4.209296e-02	9.428826e-02	3.049762e+00	6.554235e-01
-9	Rv2157c	-9	0	A	T	0.014	9.519047e-02	8.880622e-02	3.045969e+00	2.841328e-01
-9	Rv3821	-9	0	A	T	0.011	-2.982756e-01	1.178314e-01	3.134328e+00	1.157567e-02
-9	Rv3802c	-9	0	A	T	0.061	1.535324e-01	1.348034e-01	3.039244e+00	2.551128e-01
-9	Rv3822	-9	0	A	T	0.092	-4.409833e-02	9.411624e-02	3.030904e+00	6.395334e-01
-9	2809	-9	0	A	T	0.011	1.622464e-01	1.096415e-01	3.074673e+00	1.393716e-01
-9	2803	-9	0	A	T	0.016	-6.240986e-02	1.167512e-01	3.071602e+00	5.931249e-01
-9	1423	-9	0	A	T	0.035	1.886260e-02	1.596941e-01	3.041502e+00	9.060082e-01
-9	1425	-9	0	A	T	0.045	-2.612428e-01	1.623761e-01	2.975868e+00	1.080870e-01
-9	Rv1212c	-9	0	A	T	0.021	7.652057e-02	8.670229e-02	3.022449e+00	3.777682e-01
-9	1428	-9	0	A	T	0.030	-1.517264e-01	8.224446e-02	3.026568e+00	6.547856e-02
-9	Rv2486	-9	0	A	T	0.012	2.300000e-01	1.091565e-01	2.956536e+00	3.546098e-02
-9	602	-9	0	A	T	0.021	-1.009918e-01	2.459343e-01	3.081086e+00	6.814563e-01
-9	1205	-9	0	A	T	0.011	1.772173e-01	1.104674e-01	3.090623e+00	1.091025e-01
-9	Rv1683	-9	0	A	T	0.023	1.856120e-02	7.075057e-02	3.039029e+00	7.931298e-01
-9	Rv1682	-9	0	A	T	0.046	3.836323e-02	1.747597e-01	3.033953e+00	8.263081e-01
-9	Rv1681	-9	0	A	T	0.197	4.056998e-02	1.594427e-01	3.043058e+00	7.992225e-01
-9	Rv1680	-9	0	A	T	0.013	6.616280e-02	1.134076e-01	3.025638e+00	5.598040e-01
-9	Rv1689	-9	0	A	T	0.018	1.362916e-01	9.678287e-02	3.082778e+00	1.595023e-01
-9	Rv0278c	-9	0	A	T	0.413	5.362718e-02	4.480950e-02	3.050320e+00	2.317900e-01
-9	Rv3105c	-9	0	A	T	0.032	2.330834e-01	1.549362e-01	3.073188e+00	1.329262e-01
-9	Rv3502c	-9	0	A	T	0.048	1.134620e-01	1.608979e-01	3.035322e+00	4.809287e-01
-9	Rv2022c	-9	0	A	T	0.074	-3.118635e-02	8.971620e-02	3.047999e+00	7.282350e-01
-9	Rv1469	-9	0	A	T	0.067	-7.096360e-02	8.613294e-02	3.041549e+00	4.102810e-01
-9	Rv1463	-9	0	A	T	0.209	3.115183e-01	2.773541e-01	3.009081e+00	2.617400e-01
-9	Rv1462	-9	0	A	T	0.491	2.240801e-01	7.417622e-01	3.085461e+00	7.626704e-01
-9	Rv1461	-9	0	A	T	0.284	2.505586e-02	1.239439e-01	3.035964e+00	8.398534e-01
-9	Rv1460	-9	0	A	T	0.014	-1.202154e-01	1.199774e-01	3.115407e+00	3.166920e-01
-9	Rv0228	-9	0	A	T	0.025	-6.989188e-02	1.199444e-01	3.013185e+00	5.602782e-01
-9	Rv0220	-9	0	A	T	0.053	-2.871592e-01	1.249771e-01	3.087788e+00	2.186827e-02
-9	Rv0221	-9	0	A	T	0.298	-1.383228e-02	9.985858e-02	3.035717e+00	8.898696e-01
-9	Rv1014c	-9	0	A	T	0.013	1.606965e-01	1.094872e-01	3.077160e+00	1.426220e-01
-9	Rv1041c	-9	0	A	T	0.067	6.893758e-02	7.051845e-02	3.051856e+00	3.286131e-01
-9	Rv3833	-9	0	A	T	0.437	5.695442e-02	1.676281e-01	3.051887e+00	7.341325e-01
-9	352	-9	0	A	T	0.012	-3.849997e-02	1.137412e-01	3.035816e+00	7.350957e-01
-9	Rv0541c	-9	0	A	T	0.029	-2.646558e-02	9.256791e-02	3.052285e+00	7.750344e-01
-9	Rv2333c	-9	0	A	T	0.364	1.342823e-01	1.666360e-01	3.037207e+00	4.206030e-01
-9	Rv1394c	-9	0	A	T	0.468	9.640298e-02	2.039710e-01	3.025536e+00	6.366213e-01
-9	Rv2618	-9	0	A	T	0.044	-1.554959e-01	1.459064e-01	3.064432e+00	2.869096e-01
-9	Rv2764c	-9	0	A	T	0.069	9.976747e-02	8.051298e-02	3.018533e+00	2.156991e-01
-9	Rv1424c	-9	0	A	T	0.030	2.015006e-01	1.358144e-01	3.113324e+00	1.383453e-01
-9	Rv3473c	-9	0	A	T	0.012	-9.736009e-02	1.086647e-01	3.050247e+00	3.705729e-01
-9	Rv3255c	-9	0	A	T	0.011	-8.524022e-02	1.225943e-01	3.051805e+00	4.870920e-01
-9	Rv0920c	-9	0	A	T	0.046	6.690205e-02	8.434043e-02	3.037073e+00	4.279033e-01
-9	Rv2915c	-9	0	A	T	0.011	9.235677e-02	1.143580e-01	3.055794e+00	4.195842e-01
-9	Rv3528c	-9	0	A	T	0.034	-1.238988e-01	9.926446e-02	3.066712e+00	2.123796e-01
-9	Rv2586c	-9	0	A	T	0.032	7.813049e-02	8.056988e-02	3.010953e+00	3.325137e-01
-9	2250	-9	0	A	T	0.064	8.196109e-02	1.079522e-01	3.078458e+00	4.479633e-01
-9	Rv3884c	-9	0	A	T	0.381	1.380323e-01	9.623938e-02	2.987633e+00	1.519370e-01
-9	Rv3859c	-9	0	A	T	0.071	-5.816457e-02	6.766535e-02	3.046572e+00	3.903035e-01
-9	2786	-9	0	A	T	0.022	-1.098980e-01	9.797556e-02	3.002674e+00	2.623731e-01
-9	2783	-9	0	A	T	0.027	2.523158e-01	1.840000e-01	3.020445e+00	1.707192e-01
-9	2789	-9	0	A	T	0.046	-1.051941e-01	1.863490e-01	3.061995e+00	5.725913e-01
-9	2078	-9	0	A	T	0.043	1.644731e-01	1.213140e-01	2.991546e+00	1.756041e-01
-9	2071	-9	0	A	T	0.301	-3.246877e-03	1.312267e-01	3.053657e+00	9.802673e-01
-9	Rv2268c	-9	0	A	T	0.069	6.310460e-02	6.973694e-02	2.981512e+00	3.658272e-01
-9	Rv1504c	-9	0	A	T	0.057	1.811082e-01	1.106148e-01	3.029966e+00	1.020124e-01
-9	Rv2076c	-9	0	A	T	0.026	4.111057e-01	2.597273e-01	3.065470e+00	1.139029e-01
-9	Rv3302c	-9	0	A	T	0.022	-2.165037e-02	8.957890e-02	3.037400e+00	8.090896e-01
-9	Rv3707c	-9	0	A	T	0.020	-2.672827e-01	1.386123e-01	3.060242e+00	5.421816e-02
-9	Rv0731c	-9	0	A	T	0.025	5.472344e-02	1.217090e-01	3.031771e+00	6.531176e-01
-9	Rv1666c	-9	0	A	T	0.019	-1.214559e-01	8.602258e-02	3.030467e+00	1.584140e-01
-9	Rv2190c	-9	0	A	T	0.041	1.770917e-02	9.314052e-02	3.020195e+00	8.492584e-01
-9	Rv1097c	-9	0	A	T	0.038	2.094525e-01	8.886216e-02	3.145120e+00	1.869061e-02
-9	Rv0495c	-9	0	A	T	0.017	-8.426033e-02	1.098632e-01	3.060446e+00	4.433614e-01
-9	Rv1319c	-9	0	A	T	0.207	3.652689e-02	5.307737e-02	3.024544e+00	4.915623e-01
-9	Rv1096	-9	0	A	T	0.033	8.180491e-02	1.078234e-01	3.050712e+00	4.482869e-01
-9	Rv1095	-9	0	A	T	0.011	-4.212724e-02	1.038688e-01	3.038703e+00	6.851722e-01
-9	Rv1093	-9	0	A	T	0.491	2.240801e-01	7.417622e-01	3.085461e+00	7.626704e-01
-9	Rv1090	-9	0	A	T	0.212	1.042230e-01	1.077556e-01	3.059413e+00	3.337645e-01
-9	Rv1091	-9	0	A	T	0.228	-1.158516e-02	5.114201e-02	3.050069e+00	8.208548e-01
-9	Rv1753c	-9	0	A	T	0.432	9.305102e-02	8.814461e-02	3.074535e+00	2.914802e-01
-9	Rv3022c	-9	0	A	T	0.375	3.164666e-02	4.995154e-02	3.038311e+00	5.265797e-01
-9	Rv0415	-9	0	A	T	0.039	9.149305e-02	1.148635e-01	3.044459e+00	4.259856e-01
-9	Rv0417	-9	0	A	T	0.495	-7.413410e-03	3.749981e-01	3.051942e+00	9.842330e-01
-9	Rv0419	-9	0	A	T	0.298	-3.224266e-02	1.161642e-01	3.054887e+00	7.814298e-01
-9	Rv0418	-9	0	A	T	0.020	5.442299e-02	8.431037e-02	3.050795e+00	5.188062e-01
-9	Rv3761c	-9	0	A	T	0.025	2.725246e-02	7.724102e-02	3.018240e+00	7.243251e-01
-9	Rv2673	-9	0	A	T	0.029	-1.425689e-01	8.588626e-02	3.012546e+00	9.736019e-02
-9	1360	-9	0	A	T	0.025	-2.548480e-01	1.563382e-01	3.084656e+00	1.035210e-01
-9	Rv2674	-9	0	A	T	0.015	1.710013e-01	1.015873e-01	3.040596e+00	9.275658e-02
-9	Rv2679	-9	0	A	T	0.033	8.366216e-02	1.093302e-01	3.058219e+00	4.443915e-01
-9	479	-9	0	A	T	0.151	-1.132641e-01	1.424380e-01	3.067616e+00	4.267728e-01
-9	Rv3022A	-9	0	A	T	0.040	-3.412146e-02	1.070946e-01	3.029585e+00	7.501154e-01
-9	Rv1321	-9	0	A	T	0.491	2.240801e-01	7.417622e-01	3.085461e+00	7.626704e-01
-9	Rv2928	-9	0	A	T	0.016	-4.115344e-02	9.729030e-02	3.043470e+00	6.724257e-01
-9	Rv1328	-9	0	A	T	0.167	-7.175579e-02	7.680828e-02	2.999964e+00	3.505074e-01
-9	Rv3534c	-9	0	A	T	0.040	-1.341072e-01	1.067190e-01	3.059911e+00	2.092968e-01
-9	Rv0244c	-9	0	A	T	0.065	2.039284e-02	5.012499e-02	3.029023e+00	6.842479e-01
-9	Rv2830c	-9	0	A	T	0.489	2.803493e-01	6.123984e-01	3.077321e+00	6.472437e-01
-9	Rv2450c	-9	0	A	T	0.487	1.194782e-02	1.874226e-01	3.029477e+00	9.491888e-01
-9	Rv3780	-9	0	A	T	0.019	-1.810138e-01	1.052405e-01	3.030221e+00	8.586653e-02
-9	Rv3782	-9	0	A	T	0.195	6.484407e-02	1.596374e-01	3.028562e+00	6.847207e-01
-9	Rv3784	-9	0	A	T	0.071	-5.244327e-02	8.745529e-02	3.025595e+00	5.489249e-01
-9	Rv1844c	-9	0	A	T	0.471	7.765218e-02	1.167865e-01	3.015513e+00	5.063250e-01
-9	Rv3403c	-9	0	A	T	0.028	1.519673e-02	8.030542e-02	3.031427e+00	8.499612e-01
-9	Rv3788	-9	0	A	T	0.203	2.242928e-01	1.210696e-01	2.938715e+00	6.435417e-02
-9	293	-9	0	A	T	0.043	-3.056795e-01	3.378275e-01	3.060142e+00	3.658568e-01
-9	Rv3234c	-9	0	A	T	0.336	8.308126e-02	2.052093e-01	3.059400e+00	6.857013e-01
-9	Rv0744c	-9	0	A	T	0.025	-1.967459e-01	7.808409e-01	3.080133e+00	8.011395e-01
-9	Rv3741c	-9	0	A	T	0.050	-1.626998e-02	9.159586e-02	3.038014e+00	8.590657e-01
-9	Rv3736	-9	0	A	T	0.056	-1.653956e-01	8.829519e-02	3.179027e+00	6.144860e-02
-9	Rv2221c	-9	0	A	T	0.020	1.147266e-01	7.889999e-02	3.060771e+00	1.463659e-01
-9	581	-9	0	A	T	0.057	-4.920050e-02	8.940914e-02	3.034233e+00	5.822966e-01
-9	Rv3254	-9	0	A	T	0.014	-7.597685e-02	9.577611e-02	3.015756e+00	4.278815e-01
-9	Rv1102c	-9	0	A	T	0.281	1.262776e-01	3.397710e-01	3.066855e+00	7.102604e-01
-9	2440	-9	0	A	T	0.161	5.235892e-02	6.179823e-02	3.023488e+00	3.971371e-01
-9	2447	-9	0	A	T	0.016	9.037468e-02	9.535683e-02	3.036108e+00	3.435770e-01
-9	Rv0442c	-9	0	A	T	0.085	-1.240990e-01	5.644923e-02	3.113243e+00	2.824038e-02
-9	Rv3331	-9	0	A	T	0.491	2.240801e-01	7.417622e-01	3.085461e+00	7.626704e-01
-9	Rv3330	-9	0	A	T	0.013	2.008532e-01	1.009874e-01	3.135578e+00	4.709524e-02
-9	Rv1248c	-9	0	A	T	0.317	3.288694e-02	1.083008e-01	3.024588e+00	7.614734e-01
-9	Rv3337	-9	0	A	T	0.049	-4.872469e-01	3.021187e-01	3.117268e+00	1.072383e-01
-9	Rv3338	-9	0	A	T	0.015	5.742417e-02	8.976107e-02	3.003287e+00	5.225443e-01
-9	Rv3839	-9	0	A	T	0.283	-1.567948e-01	1.904348e-01	3.077981e+00	4.105837e-01
-9	2516	-9	0	A	T	0.408	-3.349882e-01	6.314213e-02	1.682534e+00	1.503515e-07
-9	Rv1364c	-9	0	A	T	0.487	1.338555e-01	2.498423e-01	3.046015e+00	5.922919e-01
-9	Rv1928c	-9	0	A	T	0.087	-2.475785e-03	8.350059e-02	3.037001e+00	9.763546e-01
-9	Rv2123	-9	0	A	T	0.311	3.693112e-02	8.587813e-02	3.031982e+00	6.672959e-01
-9	1623	-9	0	A	T	0.011	8.629525e-02	1.395021e-01	3.056688e+00	5.363812e-01
-9	1622	-9	0	A	T	0.116	5.704528e-02	1.446662e-01	3.044166e+00	6.934604e-01
-9	Rv2318	-9	0	A	T	0.049	3.172527e-02	1.370299e-01	3.034811e+00	8.169768e-01
-9	1997	-9	0	A	T	0.046	-4.745622e-02	1.740485e-01	3.020495e+00	7.851930e-01
-9	1998	-9	0	A	T	0.050	-2.753326e-02	2.073231e-01	3.035628e+00	8.943862e-01
-9	Rv1917c	-9	0	A	T	0.480	-1.536562e-01	1.148186e-01	3.109562e+00	1.812417e-01
-9	Rv2736c	-9	0	A	T	0.163	-3.776767e-03	1.342512e-01	3.057218e+00	9.775647e-01
-9	2860	-9	0	A	T	0.027	-4.668844e-02	1.597165e-01	3.029366e+00	7.701266e-01
-9	2862	-9	0	A	T	0.126	-3.821897e-04	1.836453e-01	3.050857e+00	9.983401e-01
-9	Rv3804c	-9	0	A	T	0.015	-5.392744e-03	1.009474e-01	3.034170e+00	9.574112e-01
-9	Rv1982c	-9	0	A	T	0.081	-1.076107e-01	1.478396e-01	3.038450e+00	4.669213e-01
-9	2866	-9	0	A	T	0.201	-5.193281e-02	4.574284e-02	3.184729e+00	2.566229e-01
-9	2867	-9	0	A	T	0.062	4.584845e-02	7.669700e-02	3.007820e+00	5.501723e-01
-9	2868	-9	0	A	T	0.208	8.324975e-02	2.420387e-01	3.044118e+00	7.309838e-01
-9	Rv0093c	-9	0	A	T	0.067	-6.763220e-02	1.243012e-01	3.030698e+00	5.865435e-01
-9	550	-9	0	A	T	0.015	-2.358233e-01	9.700503e-02	3.059267e+00	1.530127e-02
-9	553	-9	0	A	T	0.036	-1.884596e-01	1.301243e-01	3.071710e+00	1.479721e-01
-9	Rv2159c	-9	0	A	T	0.017	-1.374280e-01	8.993879e-02	2.963255e+00	1.269525e-01
-9	Rv3392c	-9	0	A	T	0.055	-1.246069e-01	1.257590e-01	3.046365e+00	3.221007e-01
-9	1199	-9	0	A	T	0.060	1.184128e-02	1.454652e-01	3.049355e+00	9.351445e-01
-9	1190	-9	0	A	T	0.033	1.310393e-01	1.172842e-01	3.119313e+00	2.642514e-01
-9	Rv2286c	-9	0	A	T	0.013	-5.039505e-02	1.051651e-01	3.015080e+00	6.319439e-01
-9	Rv3686c	-9	0	A	T	0.011	-1.061405e-01	1.311117e-01	3.062848e+00	4.184734e-01
-9	Rv1665	-9	0	A	T	0.030	-2.473999e-02	1.089370e-01	3.041297e+00	8.204083e-01
-9	Rv1664	-9	0	A	T	0.083	-1.060603e-01	5.920657e-02	3.030428e+00	7.366004e-02
-9	Rv1661	-9	0	A	T	0.314	-4.683681e-02	6.572013e-02	3.050080e+00	4.762830e-01
-9	Rv1660	-9	0	A	T	0.048	3.549741e-02	1.306316e-01	3.035201e+00	7.859033e-01
-9	Rv1663	-9	0	A	T	0.067	-1.732003e-02	7.385596e-02	3.019989e+00	8.146558e-01
-9	Rv1662	-9	0	A	T	0.489	7.457379e-02	3.809341e-01	3.038247e+00	8.448495e-01
-9	Rv2979c	-9	0	A	T	0.284	-3.288037e-01	1.650351e-01	3.218033e+00	4.671675e-02
-9	Rv2982c	-9	0	A	T	0.491	2.240801e-01	7.417622e-01	3.085461e+00	7.626704e-01
-9	Rv1327c	-9	0	A	T	0.020	1.757720e-01	7.997179e-02	3.087480e+00	2.827564e-02
-9	Rv3107c	-9	0	A	T	0.022	4.189827e-02	7.948659e-02	3.042382e+00	5.982805e-01
-9	Rv1409	-9	0	A	T	0.055	-1.328222e-01	1.187492e-01	3.043701e+00	2.637264e-01
-9	Rv1408	-9	0	A	T	0.014	-7.578323e-02	1.020934e-01	3.023359e+00	4.581544e-01
-9	Rv2756c	-9	0	A	T	0.366	1.374326e-01	1.407783e-01	3.049249e+00	3.292802e-01
-9	Rv1402	-9	0	A	T	0.053	-1.294191e-01	9.242489e-02	3.076722e+00	1.618705e-01
-9	Rv1407	-9	0	A	T	0.063	1.308883e-01	9.753237e-02	3.091590e+00	1.800241e-01
-9	Rv0227c	-9	0	A	T	0.017	-7.040617e-03	1.135697e-01	3.029409e+00	9.505852e-01
-9	1346	-9	0	A	T	0.490	-1.590241e-02	3.655862e-01	3.046880e+00	9.653164e-01
-9	Rv1016c	-9	0	A	T	0.047	-1.382269e-01	1.431188e-01	3.047088e+00	3.344626e-01
-9	373	-9	0	A	T	0.017	8.221882e-02	9.342373e-02	3.040277e+00	3.791218e-01
-9	377	-9	0	A	T	0.196	-1.110430e-01	2.349561e-01	3.072504e+00	6.366351e-01
-9	Rv2719c	-9	0	A	T	0.282	-3.034044e-01	2.062293e-01	3.202894e+00	1.416789e-01
-9	Rv0873	-9	0	A	T	0.024	-6.923727e-02	7.453799e-02	2.993138e+00	3.532631e-01
-9	Rv0365c	-9	0	A	T	0.052	4.875023e-02	9.366190e-02	3.039040e+00	6.028828e-01
-9	Rv3257c	-9	0	A	T	0.281	1.262776e-01	3.397710e-01	3.066855e+00	7.102604e-01
-9	Rv0754	-9	0	A	T	0.062	7.251163e-02	6.327302e-02	3.025053e+00	2.521753e-01
-9	Rv0750	-9	0	A	T	0.048	4.467624e-03	9.178008e-02	3.040839e+00	9.611900e-01
-9	Rv0209	-9	0	A	T	0.278	6.396557e-02	1.266971e-01	3.014451e+00	6.138063e-01
-9	Rv0758	-9	0	A	T	0.496	2.342298e-02	5.762041e-01	3.081457e+00	9.675859e-01
-9	Rv1426c	-9	0	A	T	0.061	1.064833e-01	8.143827e-02	3.020458e+00	1.914533e-01
-9	Rv2353c	-9	0	A	T	0.013	1.066851e-01	9.888097e-02	3.019272e+00	2.809869e-01
-9	Rv0926c	-9	0	A	T	0.015	-1.043070e-01	1.038779e-01	3.033955e+00	3.156564e-01
-9	Rv2584c	-9	0	A	T	0.491	2.240801e-01	7.417622e-01	3.085461e+00	7.626704e-01
-9	Rv3886c	-9	0	A	T	0.078	-1.185822e-03	5.525681e-02	3.033017e+00	9.828846e-01
-9	2055	-9	0	A	T	0.139	4.624290e-01	1.433704e-01	3.218234e+00	1.315404e-03
-9	2056	-9	0	A	T	0.011	9.977300e-03	1.195776e-01	3.041659e+00	9.335268e-01
-9	2059	-9	0	A	T	0.050	1.133029e-01	2.305310e-01	3.038610e+00	6.232338e-01
-9	Rv0010c	-9	0	A	T	0.070	-5.180217e-02	8.707837e-02	3.031143e+00	5.521051e-01
-9	Rv1697	-9	0	A	T	0.012	-4.537093e-01	8.796889e-01	3.077056e+00	6.061814e-01
-9	Rv3627c	-9	0	A	T	0.060	1.500620e-01	9.571694e-02	3.144433e+00	1.173794e-01
-9	Rv3540c	-9	0	A	T	0.216	-6.488424e-02	1.170722e-01	3.059257e+00	5.795994e-01
-9	Rv3275c	-9	0	A	T	0.048	-1.603077e-01	5.252626e-01	3.080999e+00	7.603066e-01
-9	Rv0224c	-9	0	A	T	0.011	-1.606047e-01	1.910943e-01	3.046171e+00	4.009399e-01
-9	Rv3705A	-9	0	A	T	0.018	-1.288401e-02	1.197976e-01	3.043115e+00	9.143845e-01
-9	Rv2129c	-9	0	A	T	0.039	1.128681e-01	9.358618e-02	3.079127e+00	2.282051e-01
-9	Rv2404c	-9	0	A	T	0.013	-6.587091e-02	1.241583e-01	3.052117e+00	5.959031e-01
-9	Rv2192c	-9	0	A	T	0.020	-2.349702e-02	1.231217e-01	3.035655e+00	8.487023e-01
-9	Rv3300c	-9	0	A	T	0.011	6.674950e-02	1.156077e-01	3.016931e+00	5.638658e-01
-9	Rv3758c	-9	0	A	T	0.164	1.273926e-01	1.015550e-01	3.059991e+00	2.101010e-01
-9	Rv3705c	-9	0	A	T	0.029	-4.093914e-02	8.920257e-02	3.057026e+00	6.464132e-01
-9	Rv0493c	-9	0	A	T	0.328	-5.620359e-02	6.738249e-02	3.040870e+00	4.045055e-01
-9	Rv1273c	-9	0	A	T	0.040	-6.048417e-02	9.648037e-02	3.045971e+00	5.309215e-01
-9	Rv1934c	-9	0	A	T	0.287	-4.282782e-02	1.380676e-01	3.060817e+00	7.565037e-01
-9	Rv1099c	-9	0	A	T	0.043	-1.896279e-01	2.472658e-01	3.042348e+00	4.433958e-01
-9	Rv3598c	-9	0	A	T	0.237	2.636583e-02	1.477805e-01	3.031714e+00	8.584501e-01
-9	Rv3423c	-9	0	A	T	0.017	9.257029e-03	8.320886e-02	3.028725e+00	9.114490e-01
-9	Rv2415c	-9	0	A	T	0.091	2.308349e-01	1.380386e-01	3.015482e+00	9.491456e-02
-9	Rv0642c	-9	0	A	T	0.060	4.539756e-02	1.166766e-01	3.030147e+00	6.973269e-01
-9	Rv0143c	-9	0	A	T	0.085	1.147395e-01	7.653507e-02	3.044114e+00	1.342714e-01
-9	Rv2052c	-9	0	A	T	0.032	5.967022e-02	7.124645e-02	3.065354e+00	4.025822e-01
-9	Rv0929	-9	0	A	T	0.020	-2.089163e-01	2.120433e-01	3.038850e+00	3.248345e-01
-9	Rv0928	-9	0	A	T	0.020	-1.114125e-01	9.164979e-02	3.058795e+00	2.245276e-01
-9	Rv0431	-9	0	A	T	0.053	7.041109e-02	2.671230e-01	3.049439e+00	7.921717e-01
-9	Rv0921	-9	0	A	T	0.011	8.275036e-02	1.392227e-01	3.054366e+00	5.524506e-01
-9	Rv0922	-9	0	A	T	0.265	1.894305e-01	1.037236e-01	2.962466e+00	6.822344e-02
-9	414	-9	0	A	T	0.494	1.064174e-01	5.091115e-01	3.077296e+00	8.344879e-01
-9	415	-9	0	A	T	0.200	1.976142e-02	2.297927e-01	3.073815e+00	9.314932e-01
-9	1386	-9	0	A	T	0.019	8.697008e-02	1.160307e-01	3.017972e+00	4.537771e-01
-9	Rv2691	-9	0	A	T	0.469	3.983810e-01	3.190708e-01	3.073382e+00	2.122341e-01
-9	Rv2692	-9	0	A	T	0.283	3.113545e-01	2.225524e-01	3.001634e+00	1.622434e-01
-9	Rv1348	-9	0	A	T	0.081	-4.591677e-02	9.311050e-02	3.011473e+00	6.220637e-01
-9	Rv1341	-9	0	A	T	0.012	-2.000237e-02	1.105819e-01	3.037059e+00	8.565110e-01
-9	Rv1345	-9	0	A	T	0.028	-1.948999e-01	9.166587e-02	3.000829e+00	3.383009e-02
-9	Rv0697	-9	0	A	T	0.262	1.694516e-01	9.845442e-02	2.950524e+00	8.566398e-02
-9	Rv0696	-9	0	A	T	0.071	-7.065031e-02	9.450426e-02	2.978995e+00	4.549551e-01
-9	Rv0694	-9	0	A	T	0.053	-5.652830e-02	8.532538e-02	3.039636e+00	5.078634e-01
-9	Rv2958c	-9	0	A	T	0.050	8.424229e-02	6.240538e-02	2.966355e+00	1.774705e-01
-9	Rv0699	-9	0	A	T	0.207	3.167512e-03	3.043520e-01	3.075383e+00	9.916992e-01
-9	Rv0698	-9	0	A	T	0.072	1.645634e-01	8.385089e-02	3.074951e+00	5.008503e-02
-9	Rv0242c	-9	0	A	T	0.027	-2.322215e-02	1.011298e-01	3.033482e+00	8.184474e-01
-9	Rv2836c	-9	0	A	T	0.024	2.030877e-01	6.998237e-02	3.106032e+00	3.822589e-03
-9	Rv3518c	-9	0	A	T	0.020	-2.271151e-02	9.183507e-02	3.021913e+00	8.047415e-01
-9	Rv1479	-9	0	A	T	0.077	3.171991e-02	2.318447e-01	3.064899e+00	8.912154e-01
-9	Rv1842c	-9	0	A	T	0.026	-2.916780e-01	1.036897e-01	3.073068e+00	5.043577e-03
-9	Rv3825c	-9	0	A	T	0.087	4.995238e-02	4.873021e-02	3.065227e+00	3.056734e-01
-9	Rv3047c	-9	0	A	T	0.213	-1.520446e-01	1.735963e-01	3.082775e+00	3.814059e-01
-9	Rv3232c	-9	0	A	T	0.039	1.195863e-01	1.049249e-01	3.065833e+00	2.547810e-01
-9	Rv3272	-9	0	A	T	0.240	1.669848e-01	1.189398e-01	3.037648e+00	1.607714e-01
-9	Rv3273	-9	0	A	T	0.038	7.527598e-03	9.482217e-02	3.034267e+00	9.367475e-01
-9	Rv2905	-9	0	A	T	0.166	8.239711e-02	1.013016e-01	3.051755e+00	4.162700e-01
-9	Rv0257	-9	0	A	T	0.063	1.501520e-01	1.311198e-01	2.987696e+00	2.525315e-01
-9	Rv1452c	-9	0	A	T	0.304	4.667855e-02	4.093638e-02	2.844081e+00	2.545571e-01
-9	Rv0444c	-9	0	A	T	0.206	-7.526172e-02	1.579908e-01	3.080213e+00	6.339586e-01
-9	Rv3318	-9	0	A	T	0.017	-9.781078e-02	9.370453e-02	3.009145e+00	2.969224e-01
-9	Rv0974c	-9	0	A	T	0.474	3.057421e-01	2.924153e-01	3.067208e+00	2.961121e-01
-9	Rv0411c	-9	0	A	T	0.022	8.474709e-02	1.000975e-01	3.025177e+00	3.974773e-01
-9	Rv3310	-9	0	A	T	0.077	-6.061868e-02	1.629344e-01	3.054413e+00	7.099711e-01
-9	Rv3317	-9	0	A	T	0.491	2.240801e-01	7.417622e-01	3.085461e+00	7.626704e-01
-9	Rv1592c	-9	0	A	T	0.362	-6.943750e-02	1.312857e-01	3.059932e+00	5.970370e-01
-9	Rv2818c	-9	0	A	T	0.017	1.038718e-01	1.193927e-01	3.010900e+00	3.845930e-01
-9	Rv0363c	-9	0	A	T	0.015	-3.249738e-03	9.583420e-02	3.035785e+00	9.729584e-01
-9	1815	-9	0	A	T	0.055	1.689744e-01	1.132394e-01	3.129674e+00	1.360929e-01
-9	1811	-9	0	A	T	0.436	-1.888803e-02	2.227354e-01	3.073035e+00	9.324440e-01
-9	1813	-9	0	A	T	0.011	-5.246918e-02	1.026360e-01	3.034312e+00	6.093582e-01
-9	1818	-9	0	A	T	0.028	2.109975e-01	1.215125e-01	3.072065e+00	8.292114e-02
-9	1819	-9	0	A	T	0.016	-1.620297e-02	8.651290e-02	3.037421e+00	8.514869e-01
-9	Rv2249c	-9	0	A	T	0.012	1.748182e-01	1.030532e-01	3.059419e+00	9.024968e-02
-9	Rv0346c	-9	0	A	T	0.029	-1.314561e-01	9.940967e-02	3.026143e+00	1.864704e-01
-9	Rv2572c	-9	0	A	T	0.025	1.408019e-04	9.211645e-02	3.036369e+00	9.987808e-01
-9	Rv2505c	-9	0	A	T	0.036	9.681096e-02	7.504065e-02	3.028435e+00	1.974301e-01
-9	1977	-9	0	A	T	0.013	6.341483e-02	1.468833e-01	3.050438e+00	6.660638e-01
-9	1971	-9	0	A	T	0.022	2.450492e-02	1.004582e-01	3.041091e+00	8.073540e-01
-9	1970	-9	0	A	T	0.491	2.240801e-01	7.417622e-01	3.085461e+00	7.626704e-01
-9	Rv1911c	-9	0	A	T	0.034	-2.157972e-03	8.032655e-02	3.039355e+00	9.785749e-01
-9	Rv3869	-9	0	A	T	0.074	-7.627657e-02	6.223837e-02	3.016522e+00	2.207712e-01
-9	Rv3868	-9	0	A	T	0.051	1.919813e-01	1.130023e-01	3.055127e+00	8.977213e-02
-9	Rv1980c	-9	0	A	T	0.020	-2.672639e-02	9.481500e-02	3.041870e+00	7.781179e-01
-9	Rv1621c	-9	0	A	T	0.013	-2.038155e-02	9.533933e-02	3.027495e+00	8.307806e-01
-9	Rv3806c	-9	0	A	T	0.064	2.197929e-01	7.871764e-02	3.082154e+00	5.376051e-03
-9	2844	-9	0	A	T	0.013	6.825613e-02	1.026351e-01	3.057978e+00	5.062423e-01
-9	2843	-9	0	A	T	0.032	2.282465e-02	1.564674e-01	3.057609e+00	8.840615e-01
-9	Rv3866	-9	0	A	T	0.016	2.407471e-01	9.536035e-02	3.118262e+00	1.179906e-02
-9	Rv2191	-9	0	A	T	0.034	1.775495e-01	6.904827e-02	2.996309e+00	1.033119e-02
-9	Rv2196	-9	0	A	T	0.031	-1.624206e-02	8.144433e-02	3.034263e+00	8.419870e-01
-9	Rv2409c	-9	0	A	T	0.214	-5.156357e-02	1.365692e-01	3.041730e+00	7.058673e-01
-9	Rv2194	-9	0	A	T	0.011	-8.693906e-03	1.081782e-01	3.042038e+00	9.359683e-01
-9	Rv2195	-9	0	A	T	0.011	-1.146824e-01	1.114707e-01	3.072888e+00	3.039172e-01
-9	Rv3756c	-9	0	A	T	0.013	1.096795e-01	9.826619e-02	3.076405e+00	2.647356e-01
-9	Rv2489c	-9	0	A	T	0.029	-5.943933e-02	1.885628e-01	3.037202e+00	7.526847e-01
-9	Rv2160c	-9	0	A	T	0.285	1.709250e-02	1.513157e-01	3.035371e+00	9.100948e-01
-9	Rv3349c	-9	0	A	T	0.211	5.593781e-02	1.386193e-01	3.035745e+00	6.866756e-01
-9	1555	-9	0	A	T	0.491	2.240801e-01	7.417622e-01	3.085461e+00	7.626704e-01
-9	3039	-9	0	A	T	0.216	-2.037902e-01	1.217950e-01	3.060740e+00	9.472258e-02
-9	Rv1647	-9	0	A	T	0.491	2.240801e-01	7.417622e-01	3.085461e+00	7.626704e-01
-9	Rv1646	-9	0	A	T	0.036	-1.465525e-01	1.054858e-01	3.044364e+00	1.651730e-01
-9	Rv1644	-9	0	A	T	0.468	7.833080e-03	3.030997e-01	3.070038e+00	9.793896e-01
-9	Rv1641	-9	0	A	T	0.033	-6.297096e-03	1.110418e-01	3.029667e+00	9.547927e-01
-9	Rv3604c	-9	0	A	T	0.026	2.810100e-01	8.495745e-02	2.994246e+00	9.880812e-04
-9	Rv1649	-9	0	A	T	0.283	4.469335e-03	1.777594e-01	3.037260e+00	9.799483e-01
-9	Rv0774c	-9	0	A	T	0.020	1.655367e-02	8.834597e-02	3.038479e+00	8.514214e-01
-9	Rv1269c	-9	0	A	T	0.154	-4.434268e-03	7.542497e-02	3.036682e+00	9.531355e-01
-9	530	-9	0	A	T	0.373	-2.791338e-02	1.384931e-01	3.043819e+00	8.403255e-01
-9	Rv2781c	-9	0	A	T	0.023	1.126734e-01	8.413326e-02	3.013229e+00	1.809247e-01
-9	Rv2731	-9	0	A	T	0.011	1.695509e-02	1.050118e-01	3.027941e+00	8.717777e-01
-9	Rv3148	-9	0	A	T	0.019	5.142769e-02	9.871660e-02	3.026101e+00	6.025546e-01
-9	Rv1423	-9	0	A	T	0.015	-2.657032e-02	1.041187e-01	3.029607e+00	7.986479e-01
-9	Rv1420	-9	0	A	T	0.246	4.218188e-02	1.098776e-01	3.033005e+00	7.011682e-01
-9	Rv1425	-9	0	A	T	0.078	-5.094879e-02	8.552753e-02	3.012731e+00	5.515647e-01
-9	Rv1429	-9	0	A	T	0.050	7.176654e-02	6.847065e-02	3.088817e+00	2.949317e-01
-9	Rv1325c	-9	0	A	T	0.041	1.327643e-01	6.569146e-02	3.062718e+00	4.365053e-02
-9	1900	-9	0	A	T	0.491	2.240801e-01	7.417622e-01	3.085461e+00	7.626704e-01
-9	Rv3486	-9	0	A	T	0.023	2.975369e-02	1.216354e-01	3.039965e+00	8.068260e-01
-9	Rv0594	-9	0	A	T	0.205	-1.314910e-01	1.070051e-01	3.067289e+00	2.195419e-01
-9	Rv0590	-9	0	A	T	0.289	-8.626457e-02	1.182108e-01	3.060180e+00	4.657817e-01
-9	Rv0591	-9	0	A	T	0.104	2.863151e-03	6.996626e-02	3.034384e+00	9.673696e-01
-9	Rv0592	-9	0	A	T	0.084	6.516616e-02	6.614792e-02	3.072949e+00	3.248811e-01
-9	Rv3579c	-9	0	A	T	0.026	3.626097e-02	8.527178e-02	3.029997e+00	6.707903e-01
-9	Rv0545c	-9	0	A	T	0.474	-2.744831e-02	2.371494e-01	3.061912e+00	9.078891e-01
-9	Rv0598c	-9	0	A	T	0.015	-1.416788e-02	1.049645e-01	3.039134e+00	8.926676e-01
-9	Rv1818c	-9	0	A	T	0.153	-6.302259e-02	4.292154e-02	2.869760e+00	1.424587e-01
-9	Rv3251c	-9	0	A	T	0.013	-1.301609e-01	3.361219e-01	3.022029e+00	6.986919e-01
-9	Rv0770	-9	0	A	T	0.046	6.304814e-02	7.576878e-02	3.018646e+00	4.056245e-01
-9	Rv0772	-9	0	A	T	0.012	1.937771e-01	1.291869e-01	3.062896e+00	1.340641e-01
-9	Rv0775	-9	0	A	T	0.059	1.312793e-02	8.290524e-02	3.061126e+00	8.742270e-01
-9	Rv0777	-9	0	A	T	0.054	-1.348100e-01	2.202150e-01	3.040497e+00	5.406178e-01
-9	Rv0778	-9	0	A	T	0.017	-5.547338e-02	1.111297e-01	3.047265e+00	6.178089e-01
-9	Rv0129c	-9	0	A	T	0.026	3.815457e-01	2.439478e-01	3.079587e+00	1.182510e-01
-9	Rv2351c	-9	0	A	T	0.241	9.807171e-02	6.262211e-02	3.083841e+00	1.177724e-01
-9	2213	-9	0	A	T	0.216	6.903591e-02	1.138024e-01	3.045480e+00	5.442902e-01
-9	Rv0392c	-9	0	A	T	0.105	-3.319020e-02	6.282472e-02	3.013310e+00	5.974569e-01
-9	2210	-9	0	A	T	0.017	-1.325796e-01	1.131950e-01	3.037570e+00	2.418901e-01
-9	2215	-9	0	A	T	0.049	-1.398224e-01	3.121086e-01	3.035153e+00	6.542946e-01
-9	2214	-9	0	A	T	0.057	-2.670481e-03	7.306608e-02	3.038084e+00	9.708550e-01
-9	Rv0924c	-9	0	A	T	0.011	-1.142599e-02	1.312878e-01	3.036665e+00	9.306720e-01
-9	Rv3621c	-9	0	A	T	0.020	1.203020e-01	8.669724e-02	3.025759e+00	1.656898e-01
-9	Rv3888c	-9	0	A	T	0.076	7.350382e-02	7.577458e-02	3.002019e+00	3.323596e-01
-9	Rv0837c	-9	0	A	T	0.011	1.525785e-01	1.179832e-01	3.047314e+00	1.963536e-01
-9	Rv0016c	-9	0	A	T	0.016	-7.501391e-02	9.095184e-02	3.046513e+00	4.097812e-01
-9	Rv2264c	-9	0	A	T	0.236	1.140217e-02	5.543807e-02	3.038018e+00	8.371044e-01
-9	Rv2864c	-9	0	A	T	0.060	-9.766787e-02	1.127992e-01	3.038282e+00	3.868608e-01
-9	Rv2477c	-9	0	A	T	0.022	-6.003768e-02	7.560251e-02	3.120544e+00	4.273885e-01
-9	Rv2655c	-9	0	A	T	0.081	-2.043028e-02	7.911135e-02	3.040889e+00	7.962908e-01
-9	Rv0198c	-9	0	A	T	0.045	-7.443568e-02	6.905041e-02	3.018091e+00	2.814032e-01
-9	Rv2555c	-9	0	A	T	0.013	-8.940308e-02	1.170309e-01	3.010605e+00	4.451638e-01
-9	Rv2089c	-9	0	A	T	0.209	2.112797e-01	1.365520e-01	2.960942e+00	1.222481e-01
-9	Rv2072c	-9	0	A	T	0.468	4.179049e-01	2.396455e-01	3.081272e+00	8.161745e-02
-9	Rv1963c	-9	0	A	T	0.013	-5.068414e-02	9.378111e-02	3.050803e+00	5.890547e-01
-9	Rv3109	-9	0	A	T	0.028	-1.850136e-02	7.091091e-02	3.037906e+00	7.942374e-01
-9	Rv3106	-9	0	A	T	0.060	1.164746e-02	9.992741e-02	3.023917e+00	9.072422e-01
-9	Rv3306c	-9	0	A	T	0.050	-3.302741e-02	1.058750e-01	3.035325e+00	7.551720e-01
-9	Rv3703c	-9	0	A	T	0.090	-2.323916e-02	9.954149e-02	3.039398e+00	8.154697e-01
-9	Rv1779c	-9	0	A	T	0.074	-8.652168e-02	7.116203e-02	3.000433e+00	2.244486e-01
-9	Rv3026c	-9	0	A	T	0.041	1.008561e-03	9.819883e-02	3.035958e+00	9.918083e-01
-9	Rv3421c	-9	0	A	T	0.012	4.835767e-02	1.013476e-01	3.017263e+00	6.334042e-01
-9	Rv2417c	-9	0	A	T	0.019	-7.315472e-02	8.645931e-02	2.989088e+00	3.977716e-01
-9	1018	-9	0	A	T	0.051	-7.713496e-03	1.830049e-01	3.032837e+00	9.663916e-01
-9	1015	-9	0	A	T	0.466	-1.800082e-01	1.656339e-01	3.028038e+00	2.775003e-01
-9	Rv2506	-9	0	A	T	0.025	1.485509e-01	1.219123e-01	3.054770e+00	2.234352e-01
-9	1011	-9	0	A	T	0.015	-5.549638e-02	1.203059e-01	3.019636e+00	6.447286e-01
-9	Rv0907	-9	0	A	T	0.496	2.342298e-02	5.762041e-01	3.081457e+00	9.675859e-01
-9	Rv0906	-9	0	A	T	0.069	-5.887346e-02	2.056510e-01	3.026165e+00	7.747480e-01
-9	Rv0905	-9	0	A	T	0.031	2.417908e-02	1.274944e-01	3.029461e+00	8.496389e-01
-9	Rv0909	-9	0	A	T	0.053	3.864194e-02	4.018218e-01	3.081926e+00	9.234151e-01
-9	Rv0908	-9	0	A	T	0.048	-5.401458e-02	7.602375e-02	3.020839e+00	4.776292e-01
-9	436	-9	0	A	T	0.015	6.985382e-02	1.479018e-01	3.024754e+00	6.368583e-01
-9	437	-9	0	A	T	0.223	-1.542064e-01	1.402430e-01	3.161838e+00	2.718931e-01
-9	433	-9	0	A	T	0.013	1.494197e-01	2.647914e-01	3.060377e+00	5.727329e-01
-9	Rv2454c	-9	0	A	T	0.031	-2.613664e-02	1.327255e-01	3.028083e+00	8.439444e-01
-9	Rv1563c	-9	0	A	T	0.025	-4.354772e-02	7.980181e-02	3.043730e+00	5.854442e-01
-9	Rv3530c	-9	0	A	T	0.023	5.397245e-02	1.493526e-01	3.050684e+00	7.179256e-01
-9	Rv0351	-9	0	A	T	0.013	-3.591776e-02	1.516189e-01	3.038102e+00	8.128064e-01
-9	Rv1231c	-9	0	A	T	0.048	-1.597930e-01	1.262611e-01	3.033846e+00	2.060788e-01
-9	Rv1840c	-9	0	A	T	0.033	-5.413919e-02	6.629507e-02	3.010114e+00	4.144074e-01
-9	Rv1366	-9	0	A	T	0.023	-1.113615e-01	1.379556e-01	3.038663e+00	4.198054e-01
-9	Rv1360	-9	0	A	T	0.022	-1.801276e-02	8.006972e-02	3.041456e+00	8.220723e-01
-9	Rv1368	-9	0	A	T	0.232	-1.500569e-01	1.144476e-01	3.040413e+00	1.902330e-01
-9	Rv0013	-9	0	A	T	0.299	4.152360e-02	1.217390e-01	3.043097e+00	7.331386e-01
-9	Rv2370c	-9	0	A	T	0.022	-5.370531e-02	8.561104e-02	3.090959e+00	5.306522e-01
-9	Rv3296	-9	0	A	T	0.302	4.533053e-02	7.616426e-02	3.021580e+00	5.519203e-01
-9	Rv3297	-9	0	A	T	0.015	-1.765846e-02	1.104609e-01	3.038999e+00	8.730354e-01
-9	Rv3293	-9	0	A	T	0.213	2.600319e-01	1.591855e-01	2.989485e+00	1.028028e-01
-9	Rv1106c	-9	0	A	T	0.019	2.260573e-02	9.491822e-02	3.030382e+00	8.118254e-01
-9	Rv0037c	-9	0	A	T	0.053	-1.532881e-02	8.228079e-02	3.028063e+00	8.522635e-01
-9	Rv0976c	-9	0	A	T	0.034	-3.910308e-02	6.800820e-02	3.007474e+00	5.654892e-01
-9	Rv2545	-9	0	A	T	0.202	1.284880e-01	1.272417e-01	3.017923e+00	3.129365e-01
-9	Rv0446c	-9	0	A	T	0.080	3.524948e-02	1.154653e-01	3.047603e+00	7.602405e-01
-9	Rv2544	-9	0	A	T	0.293	-9.645333e-02	7.449647e-02	3.093548e+00	1.958307e-01
-9	Rv2546	-9	0	A	T	0.011	-8.083029e-02	1.516634e-01	3.044880e+00	5.942286e-01
-9	Rv0858c	-9	0	A	T	0.159	-1.112138e-01	1.014403e-01	3.051629e+00	2.732975e-01
-9	Rv3843c	-9	0	A	T	0.086	-1.997153e-01	1.006675e-01	3.071090e+00	4.764935e-02
-9	Rv3721c	-9	0	A	T	0.033	-1.454309e-01	1.134867e-01	3.026341e+00	2.004424e-01
-9	1832	-9	0	A	T	0.011	-1.719785e-01	3.869222e-01	3.071910e+00	6.568320e-01
-9	1834	-9	0	A	T	0.011	9.575796e-02	1.281770e-01	2.992360e+00	4.552644e-01
-9	1838	-9	0	A	T	0.055	-1.458712e-01	1.274419e-01	3.032395e+00	2.527554e-01
-9	2157	-9	0	A	T	0.037	-8.759051e-03	1.060066e-01	3.037186e+00	9.341711e-01
-9	2150	-9	0	A	T	0.012	4.316543e-01	1.564271e-01	3.203829e+00	5.938485e-03
-9	2403	-9	0	A	T	0.046	-1.580862e-01	3.345929e-01	3.061456e+00	6.367339e-01
-9	2401	-9	0	A	T	0.018	-7.904580e-02	1.220087e-01	3.085553e+00	5.172778e-01
-9	1950	-9	0	A	T	0.196	-8.499228e-02	2.398285e-01	3.069541e+00	7.231532e-01
-9	1952	-9	0	A	T	0.011	8.644426e-02	1.272496e-01	3.060410e+00	4.971506e-01
-9	Rv3497c	-9	0	A	T	0.165	8.715274e-02	9.822911e-02	3.007750e+00	3.752496e-01
-9	1484	-9	0	A	T	0.461	2.083320e-01	1.082762e-01	2.987438e+00	5.474293e-02
-9	1488	-9	0	A	T	0.013	-3.795537e-02	1.570318e-01	3.054729e+00	8.090783e-01
-9	Rv1979c	-9	0	A	T	0.066	1.276985e-01	8.169430e-02	3.078160e+00	1.184673e-01
-9	Rv2162c	-9	0	A	T	0.030	1.320058e-02	6.313944e-02	3.032348e+00	8.344531e-01
-9	Rv3347c	-9	0	A	T	0.473	1.683507e-01	2.205823e-01	3.082071e+00	4.455907e-01
-9	Rv1997	-9	0	A	T	0.267	1.653803e-02	6.629380e-02	3.040620e+00	8.030725e-01
-9	Rv1996	-9	0	A	T	0.066	-2.724904e-02	8.688431e-02	3.026444e+00	7.538982e-01
-9	Rv1995	-9	0	A	T	0.041	-8.038286e-02	1.020398e-01	3.036995e+00	4.310993e-01
-9	Rv1629	-9	0	A	T	0.261	3.925273e-01	1.016487e-01	3.124774e+00	1.229006e-04
-9	2065	-9	0	A	T	0.011	-7.595548e-02	1.697298e-01	3.046418e+00	6.546443e-01
-9	Rv3840	-9	0	A	T	0.037	-7.159756e-02	9.497511e-02	3.037395e+00	4.511849e-01
-9	Rv3847	-9	0	A	T	0.237	1.371513e-01	1.406917e-01	2.994117e+00	3.299728e-01
-9	Rv3848	-9	0	A	T	0.015	-1.155591e-01	8.493069e-02	3.041671e+00	1.740617e-01
-9	Rv1267c	-9	0	A	T	0.055	-2.854507e-02	1.017631e-01	3.056444e+00	7.791714e-01
-9	517	-9	0	A	T	0.319	-5.853395e-02	4.659675e-02	2.785382e+00	2.094623e-01
-9	1224	-9	0	A	T	0.085	-3.694398e-02	9.980441e-02	3.032774e+00	7.113705e-01
-9	627	-9	0	A	T	0.207	1.848451e-02	4.885299e-02	3.033778e+00	7.052684e-01
-9	Rv2715	-9	0	A	T	0.051	-3.029986e-02	8.763509e-02	3.033299e+00	7.296325e-01
-9	1221	-9	0	A	T	0.022	1.050845e-01	1.241506e-01	3.002889e+00	3.975985e-01
-9	628	-9	0	A	T	0.099	-7.098005e-03	4.483410e-02	3.041210e+00	8.742518e-01
-9	Rv1198	-9	0	A	T	0.146	1.233922e-02	5.531597e-02	3.045113e+00	8.235466e-01
-9	Rv1193	-9	0	A	T	0.169	4.288867e-02	8.744838e-02	2.990296e+00	6.239697e-01
-9	Rv1192	-9	0	A	T	0.039	2.917795e-01	1.033041e-01	3.300069e+00	4.868339e-03
-9	Rv1190	-9	0	A	T	0.038	1.891713e-02	7.164313e-02	3.031958e+00	7.918203e-01
-9	Rv1197	-9	0	A	T	0.027	-5.301629e-02	8.125948e-02	3.021640e+00	5.143331e-01
-9	Rv1196	-9	0	A	T	0.320	-6.412691e-02	6.190130e-02	3.040802e+00	3.005752e-01
-9	Rv2975c	-9	0	A	T	0.267	7.172017e-02	8.916157e-02	3.086352e+00	4.214435e-01
-9	Rv0223c	-9	0	A	T	0.256	2.798661e-01	9.367042e-02	3.166974e+00	2.906779e-03
-9	Rv0579	-9	0	A	T	0.011	-2.364242e-02	1.277539e-01	3.033504e+00	8.532330e-01
-9	Rv0576	-9	0	A	T	0.288	-2.213178e-01	1.317348e-01	3.159434e+00	9.339109e-02
-9	Rv0577	-9	0	A	T	0.035	-1.816575e-01	9.928386e-02	2.980820e+00	6.771609e-02
-9	Rv0570	-9	0	A	T	0.064	1.817906e-02	7.367272e-02	3.020449e+00	8.051695e-01
-9	Rv2306A	-9	0	A	T	0.051	1.123610e-01	1.742097e-01	3.047478e+00	5.191509e-01
-9	Rv0547c	-9	0	A	T	0.027	-9.482602e-02	1.117535e-01	3.016937e+00	3.964290e-01
-9	Rv0713	-9	0	A	T	0.031	-1.264391e-02	9.614915e-02	3.047867e+00	8.954145e-01
-9	Rv0711	-9	0	A	T	0.034	-9.207158e-02	6.542984e-02	3.043106e+00	1.598103e-01
-9	Rv0716	-9	0	A	T	0.016	1.823231e-01	1.784808e-01	3.022136e+00	3.073513e-01
-9	Rv0715	-9	0	A	T	0.011	1.054271e-03	1.137865e-01	3.032918e+00	9.926100e-01
-9	Rv2427Ac	-9	0	A	T	0.048	3.530463e-02	1.257542e-01	3.014473e+00	7.789890e-01
-9	2239	-9	0	A	T	0.060	-1.839486e-01	1.524554e-01	3.014789e+00	2.279973e-01
-9	2232	-9	0	A	T	0.039	2.089189e-02	1.217228e-01	3.039401e+00	8.637733e-01
-9	2235	-9	0	A	T	0.196	1.594027e-01	8.990406e-02	2.930576e+00	7.665110e-02
-9	2237	-9	0	A	T	0.212	6.166390e-02	1.357079e-01	3.011030e+00	6.496889e-01
-9	Rv2913c	-9	0	A	T	0.035	7.995352e-02	7.136988e-02	3.110945e+00	2.629765e-01
-9	Rv2403c	-9	0	A	T	0.011	1.002212e-01	1.039615e-01	3.028314e+00	3.353620e-01
-9	2094	-9	0	A	T	0.012	7.258142e-02	3.252603e-01	3.067700e+00	8.234838e-01
-9	Rv0470A	-9	0	A	T	0.030	4.594946e-02	2.097273e-01	3.055058e+00	8.266416e-01
-9	Rv0014c	-9	0	A	T	0.229	5.062618e-02	8.041636e-02	3.046052e+00	5.291905e-01
-9	Rv2653c	-9	0	A	T	0.041	2.895869e-02	7.642263e-02	3.048970e+00	7.048542e-01
-9	Rv3544c	-9	0	A	T	0.059	3.352126e-02	1.231778e-01	3.030355e+00	7.855954e-01
-9	Rv2998	-9	0	A	T	0.015	5.245969e-02	1.393183e-01	3.059740e+00	7.066236e-01
-9	Rv2262c	-9	0	A	T	0.489	7.348745e-02	2.237482e-01	3.040779e+00	7.426769e-01
-9	Rv0817c	-9	0	A	T	0.011	2.105137e-01	9.675273e-02	3.106164e+00	2.989905e-02
-9	Rv2888c	-9	0	A	T	0.013	6.440339e-02	9.434222e-02	3.049716e+00	4.950455e-01
-9	Rv3279c	-9	0	A	T	0.087	-1.382943e-01	1.419386e-01	3.064444e+00	3.302260e-01
-9	Rv2070c	-9	0	A	T	0.054	-1.804072e-01	1.124217e-01	3.049004e+00	1.089951e-01
-9	Rv3694c	-9	0	A	T	0.013	-1.219387e-01	9.609605e-02	3.047443e+00	2.048826e-01
-9	Rv3120	-9	0	A	T	0.013	-4.469173e-02	1.082794e-01	3.039141e+00	6.799180e-01
-9	Rv3121	-9	0	A	T	0.481	1.323112e-01	1.765030e-01	3.025175e+00	4.537278e-01
-9	Rv3122	-9	0	A	T	0.033	-2.202015e-01	1.198884e-01	3.010288e+00	6.666786e-02
-9	Rv3124	-9	0	A	T	0.042	1.000198e-01	1.345122e-01	3.025867e+00	4.573796e-01
-9	Rv3127	-9	0	A	T	0.015	-7.534242e-02	9.295865e-02	3.023986e+00	4.179272e-01
-9	3	-9	0	A	T	0.011	-1.590192e-01	1.284583e-01	3.072592e+00	2.161592e-01
-9	Rv3701c	-9	0	A	T	0.013	-4.639489e-02	9.308929e-02	3.025447e+00	6.183622e-01
-9	Rv2526	-9	0	A	T	0.207	-2.407371e-02	2.320706e-01	3.060192e+00	9.174093e-01
-9	Rv3024c	-9	0	A	T	0.013	-6.511283e-02	1.227028e-01	3.050441e+00	5.958235e-01
-9	Rv2529	-9	0	A	T	0.018	-9.062096e-02	8.010400e-02	3.010409e+00	2.583134e-01
-9	1039	-9	0	A	T	0.249	4.221155e-03	7.670066e-02	3.035842e+00	9.561267e-01
-9	Rv2411c	-9	0	A	T	0.020	-1.073596e-01	8.775223e-02	3.037064e+00	2.215683e-01
-9	1036	-9	0	A	T	0.053	-4.201854e-02	1.130542e-01	3.032346e+00	7.102512e-01
-9	1035	-9	0	A	T	0.055	-2.468119e-01	2.606997e-01	3.069299e+00	3.440982e-01
-9	1645	-9	0	A	T	0.258	-9.561784e-02	1.616686e-01	3.081736e+00	5.544110e-01
-9	Rv0646c	-9	0	A	T	0.015	-5.643786e-02	9.498118e-02	3.027613e+00	5.525668e-01
-9	Rv1342c	-9	0	A	T	0.015	-3.740401e-01	1.759952e-01	2.913387e+00	3.390653e-02
-9	Rv0960	-9	0	A	T	0.013	1.006572e-01	1.123843e-01	3.098183e+00	3.707414e-01
-9	Rv0969	-9	0	A	T	0.333	8.449391e-02	8.974125e-02	3.061078e+00	3.467536e-01
-9	Rv0968	-9	0	A	T	0.020	2.162519e-01	1.823893e-01	3.079943e+00	2.361517e-01
-9	Rv1755c	-9	0	A	T	0.047	2.763390e-02	8.379670e-02	3.033417e+00	7.416684e-01
-9	Rv2335	-9	0	A	T	0.017	9.632311e-02	8.943477e-02	3.003110e+00	2.818358e-01
-9	Rv1168c	-9	0	A	T	0.220	1.544713e-01	1.082800e-01	3.022078e+00	1.541359e-01
-9	Rv2841c	-9	0	A	T	0.027	-7.800124e-03	1.352048e-01	3.036804e+00	9.540108e-01
-9	Rv2456c	-9	0	A	T	0.032	-1.419303e-01	7.688062e-02	3.099480e+00	6.529065e-02
-9	Rv1706c	-9	0	A	T	0.018	5.761947e-02	1.041311e-01	3.050776e+00	5.802071e-01
-9	Rv0386	-9	0	A	T	0.057	1.209143e-02	6.063237e-02	3.038904e+00	8.419896e-01
-9	Rv0389	-9	0	A	T	0.061	-5.291872e-03	1.144014e-01	3.036203e+00	9.631183e-01
-9	Rv1002c	-9	0	A	T	0.035	8.145938e-02	8.833324e-02	3.027966e+00	3.567457e-01
-9	Rv3728	-9	0	A	T	0.077	2.131028e-02	4.822588e-02	3.039422e+00	6.587068e-01
-9	Rv3729	-9	0	A	T	0.320	3.443299e-01	1.049337e-01	3.039135e+00	1.083284e-03
-9	Rv3726	-9	0	A	T	0.034	-1.934025e-01	1.042124e-01	3.097089e+00	6.388810e-02
-9	Rv3727	-9	0	A	T	0.272	1.662521e-01	9.114845e-02	3.131338e+00	6.857557e-02
-9	Rv3725	-9	0	A	T	0.288	-6.104572e-02	1.366642e-01	3.057128e+00	6.552391e-01
-9	Rv3723	-9	0	A	T	0.036	-1.001073e-01	1.249195e-01	3.065970e+00	4.231823e-01
-9	Rv3720	-9	0	A	T	0.058	-1.074284e-01	1.580359e-01	3.043907e+00	4.968698e-01
-9	Rv1233c	-9	0	A	T	0.022	1.287092e-01	8.610629e-02	3.076246e+00	1.354171e-01
-9	Rv3409c	-9	0	A	T	0.015	-1.901225e-01	8.673265e-02	3.193625e+00	2.869877e-02
-9	Rv1386	-9	0	A	T	0.037	1.270331e-01	1.280403e-01	3.037703e+00	3.214692e-01
-9	Rv1387	-9	0	A	T	0.211	-1.023124e-01	8.297922e-02	3.061646e+00	2.179871e-01
-9	Rv3829c	-9	0	A	T	0.256	1.392692e-01	8.848020e-02	3.105330e+00	1.159280e-01
-9	Rv0070c	-9	0	A	T	0.039	6.494796e-02	9.311747e-02	3.056988e+00	4.857275e-01
-9	Rv1382	-9	0	A	T	0.036	3.602514e-02	1.167203e-01	3.048647e+00	7.576819e-01
-9	Rv1383	-9	0	A	T	0.230	-1.368550e-01	1.298278e-01	3.103944e+00	2.921821e-01
-9	Rv1381	-9	0	A	T	0.028	9.511298e-02	1.259431e-01	2.996038e+00	4.503751e-01
-9	Rv2323c	-9	0	A	T	0.015	-2.162180e-02	9.696858e-02	3.045056e+00	8.236171e-01
-9	Rv2372c	-9	0	A	T	0.032	-4.803108e-02	1.630179e-01	3.030376e+00	7.683572e-01
-9	Rv0032	-9	0	A	T	0.353	6.221921e-02	6.341505e-02	2.997297e+00	3.268556e-01
-9	Rv0031	-9	0	A	T	0.011	-7.571666e-02	1.108325e-01	3.046211e+00	4.947262e-01
-9	Rv0030	-9	0	A	T	0.074	-1.332906e-01	9.494044e-02	3.071468e+00	1.607729e-01
-9	Rv3826	-9	0	A	T	0.228	-6.965830e-02	8.907974e-02	3.087704e+00	4.344881e-01
-9	Rv0723	-9	0	A	T	0.058	5.459091e-02	1.456835e-01	3.045632e+00	7.079783e-01
-9	Rv3249c	-9	0	A	T	0.015	-1.334405e-02	1.233539e-01	3.042218e+00	9.138858e-01
-9	Rv3916c	-9	0	A	T	0.020	-4.535644e-03	9.039370e-02	3.038346e+00	9.599958e-01
-9	Rv2891	-9	0	A	T	0.208	2.438965e-01	2.107475e-01	3.052710e+00	2.475410e-01
-9	2396	-9	0	A	T	0.018	-8.120803e-02	2.307777e-01	3.074108e+00	7.250260e-01
-9	2397	-9	0	A	T	0.011	-2.754250e-01	1.167081e-01	3.081119e+00	1.854639e-02
-9	2391	-9	0	A	T	0.479	3.219080e-01	5.689988e-01	3.076753e+00	5.717456e-01
-9	2398	-9	0	A	T	0.393	-5.690451e-02	5.484931e-02	2.991679e+00	2.998691e-01
-9	1858	-9	0	A	T	0.213	9.794435e-02	7.062688e-02	3.052290e+00	1.659411e-01
-9	1850	-9	0	A	T	0.016	1.822273e-01	2.111535e-01	3.078425e+00	3.884232e-01
-9	1852	-9	0	A	T	0.050	-6.172783e-02	1.195723e-01	3.039690e+00	6.058481e-01
-9	1853	-9	0	A	T	0.073	-1.725404e-01	8.955465e-02	3.013225e+00	5.442104e-02
-9	1857	-9	0	A	T	0.263	-8.748815e-02	7.935697e-02	3.065702e+00	2.706328e-01
-9	2178	-9	0	A	T	0.024	3.242539e-01	1.704474e-01	3.140320e+00	5.752608e-02
-9	Rv3898c	-9	0	A	T	0.283	-1.694960e-01	2.251847e-01	3.096298e+00	4.518804e-01
-9	1939	-9	0	A	T	0.013	6.207901e-02	1.865314e-01	3.027420e+00	7.393778e-01
-9	Rv0059	-9	0	A	T	0.062	-1.400485e-01	1.179041e-01	3.059870e+00	2.353013e-01
-9	Rv1984c	-9	0	A	T	0.011	-9.188247e-02	1.023664e-01	2.990429e+00	3.697104e-01
-9	Rv0095c	-9	0	A	T	0.393	-2.222534e-02	6.957708e-02	3.066123e+00	7.494905e-01
-9	Rv1816	-9	0	A	T	0.035	-2.335511e-02	1.005904e-01	3.043740e+00	8.164647e-01
-9	Rv1814	-9	0	A	T	0.020	2.853924e-02	8.546773e-02	3.009492e+00	7.385395e-01
-9	Rv1815	-9	0	A	T	0.489	1.073802e-01	2.477183e-01	3.032757e+00	6.647995e-01
-9	Rv3345c	-9	0	A	T	0.396	-2.458747e-02	4.033978e-02	3.007571e+00	5.423814e-01
-9	Rv1810	-9	0	A	T	0.056	-2.846081e-01	1.364466e-01	3.082328e+00	3.734693e-02
-9	Rv1811	-9	0	A	T	0.053	-6.659686e-03	8.961418e-02	3.037002e+00	9.407805e-01
-9	Rv0725c	-9	0	A	T	0.058	-1.133176e-01	1.015003e-01	3.056483e+00	2.646163e-01
-9	Rv1087A	-9	0	A	T	0.013	-1.147281e-01	1.146229e-01	3.027972e+00	3.172064e-01
-9	Rv2164c	-9	0	A	T	0.067	3.389014e-02	9.807459e-02	3.043634e+00	7.297794e-01
-9	Rv1609	-9	0	A	T	0.023	8.295190e-02	8.511548e-02	3.071784e+00	3.300993e-01
-9	Rv1978	-9	0	A	T	0.235	-1.294055e-01	1.369332e-01	3.104466e+00	3.449656e-01
-9	Rv1975	-9	0	A	T	0.045	8.180835e-02	1.211331e-01	3.016699e+00	4.996669e-01
-9	Rv1602	-9	0	A	T	0.491	2.240801e-01	7.417622e-01	3.085461e+00	7.626704e-01
-9	Rv1977	-9	0	A	T	0.046	4.938781e-04	8.129274e-02	3.039944e+00	9.951543e-01
-9	Rv1600	-9	0	A	T	0.012	-5.844466e-02	1.043142e-01	3.060505e+00	5.754681e-01
-9	Rv1971	-9	0	A	T	0.478	-1.185013e-01	1.909416e-01	3.109296e+00	5.350514e-01
-9	Rv1606	-9	0	A	T	0.053	6.858072e-02	1.267618e-01	3.026615e+00	5.886628e-01
-9	Rv1972	-9	0	A	T	0.168	-7.245842e-02	9.645126e-02	3.065196e+00	4.527541e-01
-9	Rv3655c	-9	0	A	T	0.454	8.444704e-03	6.503315e-02	3.042252e+00	8.967200e-01
-9	604	-9	0	A	T	0.469	-1.857085e-02	6.595732e-02	3.035211e+00	7.783638e-01
-9	1209	-9	0	A	T	0.069	-6.691189e-02	9.959319e-02	3.008625e+00	5.018958e-01
-9	600	-9	0	A	T	0.085	-1.801045e-01	1.286141e-01	3.056058e+00	1.618447e-01
-9	Rv1705c	-9	0	A	T	0.297	2.450836e-03	1.124823e-01	3.044040e+00	9.826227e-01
-9	1204	-9	0	A	T	0.237	-1.051799e-01	1.249459e-01	3.109543e+00	4.001806e-01
-9	1207	-9	0	A	T	0.032	2.273751e-01	2.658329e-01	3.050485e+00	3.926557e-01
-9	1203	-9	0	A	T	0.151	-5.798818e-02	1.121578e-01	3.080215e+00	6.053005e-01
-9	1202	-9	0	A	T	0.258	-4.183962e-02	1.276842e-01	3.059640e+00	7.432495e-01
-9	465	-9	0	A	T	0.037	-1.312216e-01	1.905313e-01	3.047813e+00	4.912276e-01
-9	Rv2973c	-9	0	A	T	0.018	-8.648824e-02	8.954490e-02	3.107340e+00	3.344399e-01
-9	1355	-9	0	A	T	0.019	-5.677323e-02	1.317638e-01	3.038923e+00	6.666923e-01
-9	Rv3018c	-9	0	A	T	0.127	-3.325292e-02	4.369180e-02	3.011700e+00	4.468618e-01
-9	1354	-9	0	A	T	0.034	-1.469613e-01	1.057468e-01	3.050563e+00	1.650403e-01
-9	Rv3323c	-9	0	A	T	0.019	-2.753156e-02	8.316353e-02	3.014334e+00	7.407016e-01
-9	Rv3398c	-9	0	A	T	0.035	-1.199269e-01	8.538724e-02	3.008271e+00	1.606042e-01
-9	Rv3018A	-9	0	A	T	0.012	-8.993254e-02	1.452875e-01	3.025184e+00	5.361163e-01
-9	1419	-9	0	A	T	0.026	7.140834e-03	7.902598e-02	3.035953e+00	9.280261e-01
-9	Rv0552	-9	0	A	T	0.055	-1.114179e-01	9.446891e-02	3.047330e+00	2.386275e-01
-9	Rv0554	-9	0	A	T	0.026	1.152288e-01	1.186053e-01	3.040455e+00	3.316133e-01
-9	Rv0555	-9	0	A	T	0.011	-1.600966e-02	9.854134e-02	3.028537e+00	8.709847e-01
-9	Rv0556	-9	0	A	T	0.494	1.064174e-01	5.091115e-01	3.077296e+00	8.344879e-01
-9	Rv0557	-9	0	A	T	0.056	2.200123e-02	8.487799e-02	3.050803e+00	7.955481e-01
-9	Rv1577c	-9	0	A	T	0.034	-1.220673e-01	1.058585e-01	3.044793e+00	2.492489e-01
-9	Rv0549c	-9	0	A	T	0.017	1.747215e-01	1.181230e-01	2.992744e+00	1.395429e-01
-9	Rv0736	-9	0	A	T	0.011	-6.399243e-02	1.193716e-01	3.021540e+00	5.920724e-01
-9	Rv0737	-9	0	A	T	0.017	-1.353269e-01	1.902562e-01	3.038310e+00	4.771389e-01
-9	Rv0732	-9	0	A	T	0.035	-1.103701e-01	8.907174e-02	3.089823e+00	2.157112e-01
-9	Rv0739	-9	0	A	T	0.292	-9.285220e-02	1.147578e-01	3.068561e+00	4.187197e-01
-9	Rv1620c	-9	0	A	T	0.015	4.105784e-02	9.565167e-02	3.057041e+00	6.678760e-01
-9	Rv0472c	-9	0	A	T	0.057	5.608411e-01	1.832620e-01	3.387243e+00	2.294050e-03
-9	Rv3554	-9	0	A	T	0.254	-1.884800e-02	8.869544e-02	3.049837e+00	8.317759e-01
-9	Rv3551	-9	0	A	T	0.053	-7.304918e-02	1.423451e-01	3.069786e+00	6.079820e-01
-9	Rv3550	-9	0	A	T	0.012	-1.187950e-01	1.049812e-01	2.955875e+00	2.581908e-01
-9	Rv3558	-9	0	A	T	0.137	2.249743e-02	7.799772e-02	3.032886e+00	7.730962e-01
-9	Rv2651c	-9	0	A	T	0.013	3.150897e-02	1.063634e-01	3.044323e+00	7.671341e-01
-9	Rv0261c	-9	0	A	T	0.026	-5.755980e-02	7.300156e-02	3.056342e+00	4.306822e-01
-9	Rv2860c	-9	0	A	T	0.027	-2.164444e-01	9.903702e-02	3.074492e+00	2.917807e-02
-9	Rv0862c	-9	0	A	T	0.298	-8.208651e-02	1.040378e-01	3.022834e+00	4.303709e-01
-9	2617	-9	0	A	T	0.258	-9.832856e-02	1.495547e-01	3.066832e+00	5.110877e-01
-9	2616	-9	0	A	T	0.077	1.217296e-01	6.451999e-02	3.149414e+00	5.960787e-02
-9	Rv2551c	-9	0	A	T	0.011	1.010652e-01	1.009226e-01	2.985677e+00	3.169675e-01
-9	2618	-9	0	A	T	0.078	-4.702030e-02	1.315246e-01	3.024251e+00	7.208220e-01
-9	Rv3140	-9	0	A	T	0.018	7.433543e-03	9.612403e-02	3.033261e+00	9.383805e-01
-9	Rv3141	-9	0	A	T	0.011	-6.096553e-02	1.013233e-01	3.051952e+00	5.475700e-01
-9	Rv3145	-9	0	A	T	0.011	2.491720e-02	1.150455e-01	3.036550e+00	8.285932e-01
-9	Rv3696c	-9	0	A	T	0.070	3.485734e-03	6.920729e-02	3.027272e+00	9.598444e-01
-9	Rv0884c	-9	0	A	T	0.011	-3.056542e-02	1.045603e-01	3.019548e+00	7.701245e-01
-9	Rv2537c	-9	0	A	T	0.015	-1.802589e-01	1.684313e-01	3.063477e+00	2.848820e-01
-9	743	-9	0	A	T	0.014	9.201092e-02	1.403772e-01	3.096775e+00	5.123866e-01
-9	Rv2413c	-9	0	A	T	0.011	-1.919786e-01	1.308047e-01	3.114184e+00	1.426345e-01
-9	2947	-9	0	A	T	0.048	1.235196e-02	1.142811e-01	3.064707e+00	9.139595e-01
-9	2946	-9	0	A	T	0.167	-1.050025e-01	9.550008e-02	3.020336e+00	2.719210e-01
-9	2945	-9	0	A	T	0.035	5.790818e-03	1.178084e-01	3.038459e+00	9.608099e-01
-9	2942	-9	0	A	T	0.036	1.934966e-01	6.595422e-02	2.939094e+00	3.456006e-03
-9	Rv2541	-9	0	A	T	0.013	-6.410200e-02	9.423516e-02	3.009427e+00	4.965772e-01
-9	Rv2543	-9	0	A	T	0.244	1.112766e-01	8.156362e-02	3.085416e+00	1.729067e-01
-9	Rv2542	-9	0	A	T	0.491	2.240801e-01	7.417622e-01	3.085461e+00	7.626704e-01
-9	1054	-9	0	A	T	0.024	-1.659086e-01	1.695716e-01	3.020646e+00	3.282098e-01
-9	1055	-9	0	A	T	0.012	1.275340e-01	1.045548e-01	2.995629e+00	2.229517e-01
-9	1057	-9	0	A	T	0.490	3.251661e-01	3.340591e-01	3.035742e+00	3.306955e-01
-9	Rv3051c	-9	0	A	T	0.221	-5.231680e-02	2.287329e-01	3.061630e+00	8.191488e-01
-9	Rv0949	-9	0	A	T	0.027	5.013918e-03	8.653745e-02	3.034260e+00	9.538132e-01
-9	Rv0691c	-9	0	A	T	0.162	1.343233e-01	1.098387e-01	3.049489e+00	2.217670e-01
-9	Rv0644c	-9	0	A	T	0.222	-6.021854e-02	1.799763e-01	3.075156e+00	7.380318e-01
-9	Rv0945	-9	0	A	T	0.304	-8.333782e-02	1.091089e-01	3.084904e+00	4.452371e-01
-9	Rv0944	-9	0	A	T	0.017	3.654447e-01	1.388593e-01	2.991433e+00	8.678302e-03
-9	Rv2847c	-9	0	A	T	0.020	1.657636e-01	1.181639e-01	3.106871e+00	1.611041e-01
-9	Rv3820c	-9	0	A	T	0.253	6.531321e-04	8.332379e-02	3.043754e+00	9.937481e-01
-9	Rv0914c	-9	0	A	T	0.057	-2.133185e-02	9.177906e-02	3.028562e+00	8.162739e-01
-9	Rv2744c	-9	0	A	T	0.020	4.352086e-02	1.312748e-01	3.035921e+00	7.403456e-01
-9	Rv1012	-9	0	A	T	0.055	1.644245e-01	1.718038e-01	3.064860e+00	3.388679e-01
-9	Rv1010	-9	0	A	T	0.034	1.012080e-01	1.102757e-01	3.080276e+00	3.590486e-01
-9	Rv1011	-9	0	A	T	0.032	-1.048323e-01	7.899872e-02	3.050368e+00	1.849298e-01
-9	Rv1000c	-9	0	A	T	0.020	1.154826e-01	1.392916e-01	3.036913e+00	4.073420e-01
-9	Rv2215	-9	0	A	T	0.032	5.723108e-02	9.196263e-02	3.038037e+00	5.339243e-01
-9	1706	-9	0	A	T	0.012	3.895735e-02	1.019738e-01	3.019942e+00	7.025509e-01
-9	1707	-9	0	A	T	0.021	1.212611e-01	1.646368e-01	3.075196e+00	4.616466e-01
-9	1708	-9	0	A	T	0.011	-1.227443e-01	1.394044e-01	3.047097e+00	3.788906e-01
-9	Rv0058	-9	0	A	T	0.498	1.461403e-01	6.561115e-01	3.079349e+00	8.238040e-01
-9	Rv0051	-9	0	A	T	0.048	-2.406055e-03	7.230450e-02	3.036335e+00	9.734633e-01
-9	Rv0050	-9	0	A	T	0.480	1.669250e-01	1.057869e-01	3.142251e+00	1.150243e-01
-9	Rv1458c	-9	0	A	T	0.230	1.322389e-01	8.769084e-02	2.936185e+00	1.319947e-01
-9	Rv0057	-9	0	A	T	0.028	4.398750e-02	1.047566e-01	3.030817e+00	6.746839e-01
-9	Rv2374c	-9	0	A	T	0.025	-1.330324e-01	1.256295e-01	3.026208e+00	2.899923e-01
-9	Rv2939	-9	0	A	T	0.027	-5.929654e-02	1.117189e-01	3.041298e+00	5.957469e-01
-9	Rv0972c	-9	0	A	T	0.039	2.322400e-02	8.530147e-02	3.032601e+00	7.855027e-01
-9	Rv0580c	-9	0	A	T	0.015	-2.186158e-01	1.425138e-01	3.021625e+00	1.254746e-01
-9	Rv1785c	-9	0	A	T	0.262	1.919936e-02	1.062016e-01	3.030013e+00	8.565900e-01
-9	Rv3247c	-9	0	A	T	0.016	6.439953e-02	1.130408e-01	3.030958e+00	5.690599e-01
-9	Rv3587c	-9	0	A	T	0.012	2.067622e-01	1.028907e-01	3.094978e+00	4.485755e-02
-9	2371	-9	0	A	T	0.020	-2.424988e-01	2.591691e-01	3.014292e+00	3.497562e-01
-9	2373	-9	0	A	T	0.044	-2.119267e-02	8.918082e-02	3.028584e+00	8.122309e-01
-9	1878	-9	0	A	T	0.471	1.009092e-01	1.980003e-01	3.015631e+00	6.104605e-01
-9	2111	-9	0	A	T	0.036	1.315258e-02	2.148374e-01	3.070963e+00	9.512003e-01
-9	Rv1251c	-9	0	A	T	0.121	-1.751076e-01	7.494339e-02	3.070321e+00	1.974003e-02
-9	2116	-9	0	A	T	0.059	8.481873e-02	1.257302e-01	3.036098e+00	5.001430e-01
-9	Rv3896c	-9	0	A	T	0.488	2.335097e-01	3.358098e-01	3.044458e+00	4.870547e-01
-9	1126	-9	0	A	T	0.011	1.992722e-01	1.496962e-01	3.056783e+00	1.835568e-01
-9	1910	-9	0	A	T	0.027	1.023922e-01	1.151663e-01	3.030060e+00	3.742598e-01
-9	1915	-9	0	A	T	0.283	1.410257e-01	1.807855e-01	3.026119e+00	4.356077e-01
-9	1917	-9	0	A	T	0.042	1.250965e-02	6.978218e-01	3.088237e+00	9.857023e-01
-9	885	-9	0	A	T	0.034	-7.122724e-02	1.611764e-01	3.037638e+00	6.586806e-01
-9	Rv1218c	-9	0	A	T	0.366	3.931826e-02	1.303599e-01	3.040899e+00	7.630351e-01
-9	Rv3229c	-9	0	A	T	0.018	-2.603614e-02	8.643060e-02	3.031735e+00	7.633213e-01
-9	Rv1830	-9	0	A	T	0.012	1.083032e-01	8.966115e-02	3.026507e+00	2.274806e-01
-9	Rv1832	-9	0	A	T	0.025	-1.597822e-02	8.495224e-02	3.026848e+00	8.508638e-01
-9	Rv3343c	-9	0	A	T	0.491	2.240801e-01	7.417622e-01	3.085461e+00	7.626704e-01
-9	Rv1834	-9	0	A	T	0.039	1.833004e-01	9.062586e-02	3.118744e+00	4.348709e-02
-9	355	-9	0	A	T	0.054	8.817653e-02	2.288752e-01	3.047410e+00	7.001597e-01
-9	Rv3089	-9	0	A	T	0.020	-6.011438e-02	7.902167e-02	3.105108e+00	4.470685e-01
-9	Rv3088	-9	0	A	T	0.037	-1.135726e-02	1.004259e-01	3.039960e+00	9.099903e-01
-9	Rv3087	-9	0	A	T	0.289	-7.604184e-02	1.073815e-01	3.058369e+00	4.790860e-01
-9	Rv3086	-9	0	A	T	0.012	3.807349e-02	9.407938e-02	3.045547e+00	6.858230e-01
-9	Rv3085	-9	0	A	T	0.029	1.000503e-01	8.876881e-02	3.015381e+00	2.600848e-01
-9	Rv3084	-9	0	A	T	0.050	3.093288e-03	8.721213e-02	3.040459e+00	9.717161e-01
-9	Rv3083	-9	0	A	T	0.067	8.547714e-02	7.445571e-02	3.057368e+00	2.513431e-01
-9	Rv3081	-9	0	A	T	0.224	-4.440311e-03	8.833001e-02	3.039861e+00	9.599217e-01
-9	Rv0727c	-9	0	A	T	0.468	-1.270002e-01	1.801501e-01	3.055633e+00	4.810602e-01
-9	Rv2289	-9	0	A	T	0.011	-2.273161e-01	1.052005e-01	3.039844e+00	3.104441e-02
-9	Rv2283	-9	0	A	T	0.014	-2.925746e-01	1.950561e-01	3.085882e+00	1.340703e-01
-9	Rv2280	-9	0	A	T	0.216	8.607843e-02	9.030731e-02	3.075882e+00	3.408262e-01
-9	Rv2281	-9	0	A	T	0.019	-1.585818e-01	7.729683e-02	3.056104e+00	4.057437e-02
-9	Rv2287	-9	0	A	T	0.011	1.784322e-02	9.961406e-02	3.025188e+00	8.578917e-01
-9	Rv2284	-9	0	A	T	0.015	5.183458e-02	1.023915e-01	3.019148e+00	6.128456e-01
-9	Rv2285	-9	0	A	T	0.020	-1.152487e-01	7.882997e-02	3.088218e+00	1.441848e-01
-9	Rv1957	-9	0	A	T	0.085	3.036002e-02	1.274215e-01	3.035099e+00	8.117445e-01
-9	Rv1956	-9	0	A	T	0.020	-7.778458e-02	2.185944e-01	3.045635e+00	7.220660e-01
-9	Rv1955	-9	0	A	T	0.027	1.069966e-01	1.245064e-01	3.045026e+00	3.904276e-01
-9	Rv2184c	-9	0	A	T	0.036	-1.063311e-01	1.315698e-01	3.053021e+00	4.192613e-01
-9	Rv2483c	-9	0	A	T	0.078	-1.848926e-01	1.440203e-01	3.082443e+00	1.996311e-01
-9	359	-9	0	A	T	0.211	4.613794e-03	1.505979e-01	3.038477e+00	9.755680e-01
-9	Rv3657c	-9	0	A	T	0.036	4.106055e-02	1.340694e-01	3.027276e+00	7.594936e-01
-9	Rv1226c	-9	0	A	T	0.076	5.201602e-02	8.589928e-02	3.047051e+00	5.450088e-01
-9	1262	-9	0	A	T	0.034	-1.719000e-01	1.300537e-01	3.120942e+00	1.866721e-01
-9	664	-9	0	A	T	0.286	-1.160447e-01	1.397069e-01	3.090678e+00	4.064612e-01
-9	662	-9	0	A	T	0.029	5.333419e-02	7.515547e-02	3.060156e+00	4.781526e-01
-9	661	-9	0	A	T	0.026	7.145940e-02	1.234686e-01	3.049600e+00	5.629301e-01
-9	Rv1480	-9	0	A	T	0.029	1.686481e-01	8.764347e-02	3.022388e+00	5.472136e-02
-9	Rv1484	-9	0	A	T	0.011	2.029034e-02	1.024439e-01	3.027729e+00	8.430523e-01
-9	Rv1489	-9	0	A	T	0.212	-9.221611e-02	2.193244e-01	3.099062e+00	6.742798e-01
-9	Rv1400c	-9	0	A	T	0.202	-2.766576e-03	1.238133e-01	3.039835e+00	9.821792e-01
-9	Rv2924c	-9	0	A	T	0.016	-4.364460e-02	9.886482e-02	3.033869e+00	6.590160e-01
-9	Rv0532	-9	0	A	T	0.136	2.267340e-03	4.736985e-02	3.040795e+00	9.618376e-01
-9	Rv0530	-9	0	A	T	0.218	4.437910e-02	8.924008e-02	3.032304e+00	6.191310e-01
-9	Rv0536	-9	0	A	T	0.253	1.945512e-01	1.307391e-01	3.052124e+00	1.371706e-01
-9	Rv3773c	-9	0	A	T	0.214	8.831773e-02	1.049934e-01	3.059922e+00	4.005329e-01
-9	Rv0538	-9	0	A	T	0.473	1.377521e-01	1.853572e-01	3.070722e+00	4.576231e-01
-9	Rv2750	-9	0	A	T	0.017	-1.752544e-01	1.046581e-01	3.029320e+00	9.446320e-02
-9	Rv2751	-9	0	A	T	0.013	3.862912e-02	1.061484e-01	3.031620e+00	7.160286e-01
-9	Rv1224	-9	0	A	T	0.282	2.630718e-02	2.511816e-01	3.055274e+00	9.166166e-01
-9	Rv1223	-9	0	A	T	0.021	-1.120983e-01	8.968185e-02	3.025097e+00	2.117265e-01
-9	Rv1222	-9	0	A	T	0.013	-2.096895e-01	1.343055e-01	3.051471e+00	1.189003e-01
-9	Rv1228	-9	0	A	T	0.029	-1.572656e-01	1.530798e-01	3.058173e+00	3.046073e-01
-9	Rv0288	-9	0	A	T	0.025	-9.506099e-02	1.302204e-01	3.004528e+00	4.656298e-01
-9	Rv0258c	-9	0	A	T	0.016	2.929155e-02	9.856319e-02	3.047114e+00	7.664116e-01
-9	Rv2859c	-9	0	A	T	0.034	-2.864022e-02	7.702821e-02	3.029505e+00	7.101414e-01
-9	Rv2804c	-9	0	A	T	0.032	-1.872860e-01	1.407876e-01	3.022430e+00	1.838542e-01
-9	Rv0280	-9	0	A	T	0.475	1.408996e-01	1.338759e-01	3.071693e+00	2.929435e-01
-9	Rv0281	-9	0	A	T	0.024	3.405430e-02	9.884047e-02	3.023774e+00	7.305434e-01
-9	Rv0282	-9	0	A	T	0.300	-1.874208e-01	1.065858e-01	3.123194e+00	7.910854e-02
-9	Rv2424c	-9	0	A	T	0.272	-1.446839e-01	5.876186e-02	2.866779e+00	1.404430e-02
-9	Rv0565c	-9	0	A	T	0.298	2.203592e-02	1.035609e-01	3.041997e+00	8.315577e-01
-9	Rv3442c	-9	0	A	T	0.011	-1.088331e-02	1.103957e-01	3.031355e+00	9.214959e-01
-9	Rv3815c	-9	0	A	T	0.020	-5.488779e-03	9.671790e-02	3.041369e+00	9.547600e-01
-9	Rv0398c	-9	0	A	T	0.213	2.149069e-01	1.777204e-01	3.087017e+00	2.269716e-01
-9	Rv0018c	-9	0	A	T	0.335	4.002427e-02	3.784073e-02	3.059411e+00	2.905495e-01
-9	Rv3578	-9	0	A	T	0.043	9.384570e-02	9.374576e-02	3.085906e+00	3.171350e-01
-9	Rv3577	-9	0	A	T	0.018	2.554167e-02	8.713355e-02	3.030200e+00	7.695064e-01
-9	Rv3576	-9	0	A	T	0.011	4.086468e-02	1.241597e-01	3.041370e+00	7.421543e-01
-9	Rv3572	-9	0	A	T	0.012	1.877731e-01	1.127965e-01	2.999430e+00	9.641125e-02
-9	Rv3571	-9	0	A	T	0.031	1.975015e-01	1.130117e-01	3.039178e+00	8.096108e-02
-9	Rv2368c	-9	0	A	T	0.013	3.718482e-02	1.091035e-01	3.044254e+00	7.333386e-01
-9	2586	-9	0	A	T	0.035	7.724847e-02	7.429864e-02	3.051578e+00	2.988312e-01
-9	2581	-9	0	A	T	0.039	2.054606e-02	2.109703e-01	3.055462e+00	9.224454e-01
-9	Rv0980c	-9	0	A	T	0.310	1.714278e-02	3.950400e-02	3.023707e+00	6.644558e-01
-9	Rv0263c	-9	0	A	T	0.017	-4.603498e-02	9.153001e-02	3.067888e+00	6.151553e-01
-9	Rv2862c	-9	0	A	T	0.281	1.262776e-01	3.397710e-01	3.066855e+00	7.102604e-01
-9	Rv2479c	-9	0	A	T	0.016	-1.638883e-02	1.454700e-01	3.043261e+00	9.103309e-01
-9	286	-9	0	A	T	0.068	-5.379102e-03	7.921370e-02	3.028988e+00	9.458794e-01
-9	Rv0045c	-9	0	A	T	0.249	-8.480695e-02	8.602458e-02	3.051444e+00	3.245438e-01
-9	2631	-9	0	A	T	0.214	1.102959e-01	1.312538e-01	2.989912e+00	4.010084e-01
-9	2630	-9	0	A	T	0.036	1.643412e-01	2.045720e-01	3.083305e+00	4.220455e-01
-9	Rv2553c	-9	0	A	T	0.045	1.556830e-01	7.560752e-02	3.036639e+00	3.984841e-02
-9	Rv3168	-9	0	A	T	0.013	3.648934e-02	9.517820e-02	3.054723e+00	7.015531e-01
-9	Rv3169	-9	0	A	T	0.022	6.064381e-02	8.786720e-02	2.988197e+00	4.903086e-01
-9	Rv0192A	-9	0	A	T	0.062	-1.573925e-01	1.293722e-01	3.030310e+00	2.241645e-01
-9	Rv1153c	-9	0	A	T	0.031	-9.292601e-02	9.397382e-02	3.035654e+00	3.230725e-01
-9	Rv2568c	-9	0	A	T	0.020	-4.677398e-02	1.223712e-01	3.031293e+00	7.024046e-01
-9	Rv3213c	-9	0	A	T	0.491	2.240801e-01	7.417622e-01	3.085461e+00	7.626704e-01
-9	Rv2535c	-9	0	A	T	0.013	5.076706e-03	9.060199e-02	3.027951e+00	9.553312e-01
-9	Rvns02	-9	0	A	T	0.013	1.261683e-01	1.012521e-01	3.095904e+00	2.131446e-01
-9	Rv1743	-9	0	A	T	0.025	2.398817e-03	8.227684e-02	3.031381e+00	9.767488e-01
-9	2965	-9	0	A	T	0.024	1.036053e-01	1.261990e-01	3.084885e+00	4.119394e-01
-9	Rv2130c	-9	0	A	T	0.013	4.483806e-02	9.511842e-02	3.031595e+00	6.375052e-01
-9	766	-9	0	A	T	0.194	4.169586e-01	1.823112e-01	3.027358e+00	2.248426e-02
-9	764	-9	0	A	T	0.472	9.878364e-02	1.680193e-01	3.042078e+00	5.567654e-01
-9	Rv1493	-9	0	A	T	0.015	-2.277257e-01	9.056588e-02	2.919899e+00	1.214027e-02
-9	Rv3663c	-9	0	A	T	0.013	3.721291e-02	1.027594e-01	3.039983e+00	7.173577e-01
-9	Rv2563	-9	0	A	T	0.039	9.944373e-02	1.055128e-01	3.008966e+00	3.462666e-01
-9	Rv2562	-9	0	A	T	0.209	-2.079467e-01	1.638386e-01	3.065511e+00	2.047785e-01
-9	Rv2561	-9	0	A	T	0.490	2.017417e-01	3.442239e-01	3.029644e+00	5.580095e-01
-9	Rv2560	-9	0	A	T	0.467	-7.226849e-02	1.445487e-01	3.041408e+00	6.172581e-01
-9	Rv2566	-9	0	A	T	0.473	-1.888599e-02	2.078377e-01	3.047340e+00	9.276223e-01
-9	Rv2565	-9	0	A	T	0.100	2.431488e-03	7.270561e-02	3.037507e+00	9.733308e-01
-9	Rv2564	-9	0	A	T	0.244	3.185726e-02	1.168880e-01	3.029873e+00	7.852820e-01
-9	Rv3057c	-9	0	A	T	0.101	-9.908465e-03	1.301191e-01	3.044739e+00	9.393218e-01
-9	Rv0751c	-9	0	A	T	0.020	-4.462264e-02	9.484554e-02	3.034502e+00	6.381584e-01
-9	Rv0436c	-9	0	A	T	0.368	5.657137e-03	1.765538e-01	3.061425e+00	9.744475e-01
-9	Rv2845c	-9	0	A	T	0.015	-4.013118e-02	9.815236e-02	3.043274e+00	6.827609e-01
-9	Rv1028c	-9	0	A	T	0.494	1.064174e-01	5.091115e-01	3.077296e+00	8.344879e-01
-9	Rv3510c	-9	0	A	T	0.036	-1.299011e-03	8.706708e-02	3.042172e+00	9.881005e-01
-9	Rv1030	-9	0	A	T	0.054	-6.404971e-02	6.603284e-02	2.998128e+00	3.323921e-01
-9	Rv3763	-9	0	A	T	0.015	2.252063e-01	1.140834e-01	3.046768e+00	4.876218e-02
-9	Rv3766	-9	0	A	T	0.239	3.456617e-02	7.562034e-02	3.025060e+00	6.477375e-01
-9	2978	-9	0	A	T	0.015	-5.897465e-03	9.359352e-02	3.028589e+00	9.497751e-01
-9	Rv0349	-9	0	A	T	0.022	1.279169e-02	8.992816e-02	3.042047e+00	8.869279e-01
-9	74	-9	0	A	T	0.190	1.836100e-01	1.613595e-01	2.962176e+00	2.555475e-01
-9	Rv0235c	-9	0	A	T	0.043	1.823433e-01	8.221590e-02	3.270403e+00	2.687929e-02
-9	Rv1108c	-9	0	A	T	0.038	-5.720556e-02	1.146018e-01	3.047077e+00	6.178151e-01
-9	Rv2376c	-9	0	A	T	0.018	1.087908e-01	1.075462e-01	3.072570e+00	3.120858e-01
-9	Rv3245c	-9	0	A	T	0.463	-7.059719e-02	1.942261e-01	3.052985e+00	7.163547e-01
-9	Rv3581c	-9	0	A	T	0.044	-2.842239e-01	2.157483e-01	3.056318e+00	1.881328e-01
-9	Rv2950c	-9	0	A	T	0.078	-2.584326e-02	5.563519e-02	3.020956e+00	6.424223e-01
-9	Rv0073	-9	0	A	T	0.024	-5.681148e-02	9.068923e-02	3.034211e+00	5.312263e-01
-9	Rv0072	-9	0	A	T	0.015	-1.463487e-01	9.926564e-02	3.062887e+00	1.408392e-01
-9	Rv0071	-9	0	A	T	0.185	-1.084802e-01	4.914096e-02	2.807949e+00	2.759513e-02
-9	Rv0075	-9	0	A	T	0.050	-1.134949e-01	9.634420e-02	3.047131e+00	2.391841e-01
-9	Rv0074	-9	0	A	T	0.050	-2.934395e-01	1.089168e-01	3.037159e+00	7.222847e-03
-9	Rv0079	-9	0	A	T	0.013	-1.733856e-01	1.124041e-01	3.101277e+00	1.233915e-01
-9	2355	-9	0	A	T	0.051	1.759958e-01	1.835800e-01	3.022055e+00	3.380416e-01
-9	Rv2214c	-9	0	A	T	0.042	-8.226294e-02	8.249115e-02	3.075604e+00	3.189900e-01
-9	1898	-9	0	A	T	0.016	1.709525e-01	8.084469e-02	2.936441e+00	3.481279e-02
-9	1897	-9	0	A	T	0.468	7.833080e-03	3.030997e-01	3.070038e+00	9.793896e-01
-9	1890	-9	0	A	T	0.170	-5.841895e-02	1.023074e-01	3.056641e+00	5.681704e-01
-9	1891	-9	0	A	T	0.011	-1.074738e-01	1.492938e-01	2.995642e+00	4.718345e-01
-9	1892	-9	0	A	T	0.032	3.137993e-03	1.150832e-01	3.031213e+00	9.782543e-01
-9	2132	-9	0	A	T	0.025	-7.162421e-02	1.320668e-01	3.030973e+00	5.877587e-01
-9	2138	-9	0	A	T	0.360	-2.495092e-02	1.587378e-01	3.051270e+00	8.751450e-01
-9	Rv1257c	-9	0	A	T	0.033	-1.597435e-01	1.172470e-01	3.021566e+00	1.734859e-01
-9	Rv3894c	-9	0	A	T	0.490	3.119228e-01	3.383850e-01	3.044639e+00	3.569459e-01
-9	Rv0317c	-9	0	A	T	0.019	-1.049612e-01	8.405647e-02	3.092901e+00	2.121857e-01
-9	Rv2447c	-9	0	A	T	0.024	1.388719e-01	7.313888e-02	3.084264e+00	5.800242e-02
-9	Rv2481c	-9	0	A	T	0.038	-2.135706e-01	1.338289e-01	3.050566e+00	1.109663e-01
-9	Rv1852	-9	0	A	T	0.029	-3.004529e-01	1.891687e-01	3.062551e+00	1.126669e-01
-9	Rv1850	-9	0	A	T	0.025	2.620527e-01	7.693613e-02	2.916644e+00	6.959645e-04
-9	Rv1851	-9	0	A	T	0.013	-9.070196e-02	9.779872e-02	3.021549e+00	3.540150e-01
-9	Rv3314c	-9	0	A	T	0.013	-1.644177e-01	1.155178e-01	3.043748e+00	1.550843e-01
-9	1799	-9	0	A	T	0.013	-1.152811e-01	1.333821e-01	3.051730e+00	3.877184e-01
-9	1793	-9	0	A	T	0.039	3.791497e-02	2.069105e-01	3.060539e+00	8.546592e-01
-9	Rv1908c	-9	0	A	T	0.339	6.799518e-01	4.488646e-02	2.202293e+00	3.872844e-45
-9	Rv1932	-9	0	A	T	0.018	2.213382e-02	9.961827e-02	3.029563e+00	8.242325e-01
-9	Rv1937	-9	0	A	T	0.029	5.597911e-02	7.965807e-02	3.031153e+00	4.824459e-01
-9	Rv1936	-9	0	A	T	0.246	-1.320321e-01	1.096877e-01	3.098748e+00	2.291020e-01
-9	Rv1939	-9	0	A	T	0.016	7.718161e-02	1.168837e-01	3.049414e+00	5.092568e-01
-9	Rv1938	-9	0	A	T	0.234	7.167632e-02	9.003116e-02	2.981929e+00	4.262231e-01
-9	1264	-9	0	A	T	0.077	1.944667e-01	8.491784e-02	3.074720e+00	2.230960e-02
-9	Rv3625c	-9	0	A	T	0.025	1.700856e-01	9.095763e-02	3.040592e+00	6.190195e-02
-9	Rv2015c	-9	0	A	T	0.265	9.461514e-03	8.888148e-02	3.034246e+00	9.152546e-01
-9	Rv3724B	-9	0	A	T	0.290	-3.794913e-03	1.444595e-01	3.054406e+00	9.790496e-01
-9	Rv3049c	-9	0	A	T	0.016	6.844182e-02	9.737022e-02	3.036416e+00	4.823459e-01
-9	Rv3014c	-9	0	A	T	0.036	-1.028504e-01	7.185313e-02	3.083894e+00	1.527552e-01
-9	Rv0515	-9	0	A	T	0.154	-4.520438e-02	4.565382e-02	3.013948e+00	3.224344e-01
-9	Rv0517	-9	0	A	T	0.022	7.461732e-02	8.546984e-02	3.062670e+00	3.829437e-01
-9	Rv0511	-9	0	A	T	0.032	7.544394e-02	9.950035e-02	3.064870e+00	4.485654e-01
-9	Rv0512	-9	0	A	T	0.028	-4.621964e-02	1.075343e-01	3.046499e+00	6.674617e-01
-9	Rv2002	-9	0	A	T	0.081	1.532077e-02	1.389406e-01	3.040943e+00	9.122275e-01
-9	1533	-9	0	A	T	0.011	2.820014e-01	1.024405e-01	3.183029e+00	6.058764e-03
-9	647	-9	0	A	T	0.011	-3.088246e-01	2.699798e-01	3.072588e+00	2.530578e-01
-9	Rv1207	-9	0	A	T	0.034	9.895556e-02	9.020824e-02	3.068226e+00	2.730262e-01
-9	Rv1206	-9	0	A	T	0.198	2.419883e-01	1.174615e-01	2.993928e+00	3.974697e-02
-9	Rv1205	-9	0	A	T	0.015	1.017672e-01	1.682222e-01	3.041038e+00	5.454004e-01
-9	Rv1200	-9	0	A	T	0.015	3.650817e-02	8.824050e-02	3.035530e+00	6.791929e-01
-9	Rv1588c	-9	0	A	T	0.433	6.904404e-02	1.098149e-01	3.038306e+00	5.297270e-01
-9	Rv1428c	-9	0	A	T	0.049	-7.093697e-02	1.256819e-01	3.027388e+00	5.726482e-01
-9	Rv2802c	-9	0	A	T	0.045	-6.919435e-02	8.313535e-02	3.053557e+00	4.055133e-01
-9	Rv2426c	-9	0	A	T	0.232	1.294912e-02	6.675482e-02	3.048372e+00	8.462466e-01
-9	Rv3786c	-9	0	A	T	0.111	4.956632e-02	7.442068e-02	3.051857e+00	5.056084e-01
-9	Rv0236c	-9	0	A	T	0.447	-2.213356e-02	1.649409e-01	3.051119e+00	8.932896e-01
-9	Rv2231c	-9	0	A	T	0.012	2.801464e-02	1.173180e-01	3.043284e+00	8.113352e-01
-9	Rv3511	-9	0	A	T	0.319	2.568304e-03	3.728837e-02	3.029805e+00	9.451070e-01
-9	230	-9	0	A	T	0.013	3.102144e-03	1.172772e-01	3.030745e+00	9.789047e-01
-9	Rv2779c	-9	0	A	T	0.057	-2.177872e-01	1.221777e-01	3.013319e+00	7.508652e-02
-9	Rv3514	-9	0	A	T	0.303	-1.475454e-02	3.890297e-02	3.046585e+00	7.046040e-01
-9	Rv3517	-9	0	A	T	0.013	-1.354845e-01	1.283432e-01	3.005861e+00	2.914896e-01
-9	Rv3516	-9	0	A	T	0.489	2.803493e-01	6.123984e-01	3.077321e+00	6.472437e-01
-9	Rv0450c	-9	0	A	T	0.046	-1.896115e-03	6.980482e-02	3.031447e+00	9.783373e-01
-9	Rv1508c	-9	0	A	T	0.317	-3.964205e-02	8.220698e-02	3.053757e+00	6.297961e-01
-9	Rv0265c	-9	0	A	T	0.029	4.925381e-02	9.239434e-02	3.052881e+00	5.941428e-01
-9	Rv2340c	-9	0	A	T	0.035	-9.998512e-02	8.364743e-02	3.023297e+00	2.323616e-01
-9	Rv2533c	-9	0	A	T	0.051	-2.828274e-01	1.811266e-01	3.013870e+00	1.188525e-01
-9	Rv1172c	-9	0	A	T	0.039	-4.226565e-02	1.007988e-01	3.016363e+00	6.751182e-01
-9	Rv2724c	-9	0	A	T	0.230	-1.672069e-01	1.176670e-01	3.156706e+00	1.557493e-01
-9	Rv3722c	-9	0	A	T	0.223	4.404617e-02	1.126569e-01	3.041199e+00	6.959317e-01
-9	704	-9	0	A	T	0.036	1.468932e-01	1.255782e-01	3.023335e+00	2.424990e-01
-9	705	-9	0	A	T	0.141	-1.158732e-01	9.627513e-02	3.033560e+00	2.291587e-01
-9	700	-9	0	A	T	0.495	-7.413410e-03	3.749981e-01	3.051942e+00	9.842330e-01
-9	Rv3738c	-9	0	A	T	0.066	1.121009e-01	1.175231e-01	3.053744e+00	3.404767e-01
-9	Rv3665c	-9	0	A	T	0.028	5.076007e-02	8.532645e-02	3.026404e+00	5.521043e-01
-9	Rv1724c	-9	0	A	T	0.014	1.883540e-01	1.208722e-01	2.971870e+00	1.196086e-01
-9	Rv0202c	-9	0	A	T	0.038	-5.822937e-02	7.184593e-02	2.982498e+00	4.179377e-01
-9	Rv3487c	-9	0	A	T	0.254	-4.387627e-02	8.687566e-02	3.024925e+00	6.136823e-01
-9	Rv0753c	-9	0	A	T	0.020	-3.259708e-02	8.752815e-02	3.038009e+00	7.096923e-01
-9	Rv2611c	-9	0	A	T	0.491	2.240801e-01	7.417622e-01	3.085461e+00	7.626704e-01
-9	Rv2081c	-9	0	A	T	0.083	6.421429e-02	4.591793e-02	2.999704e+00	1.624110e-01
-9	1981	-9	0	A	T	0.018	-8.792829e-02	8.233443e-02	3.073544e+00	2.859092e-01
-9	Rv0248c	-9	0	A	T	0.021	-8.537388e-02	1.177213e-01	3.045964e+00	4.685550e-01
-9	Rv3080c	-9	0	A	T	0.070	7.841536e-02	5.523661e-02	2.979088e+00	1.561541e-01
-9	Rv1056	-9	0	A	T	0.039	-1.452043e-02	1.130611e-01	3.043119e+00	8.978450e-01
-9	Rv1057	-9	0	A	T	0.020	2.547921e-02	7.742504e-02	3.031286e+00	7.421902e-01
-9	Rv1054	-9	0	A	T	0.180	-1.721072e-01	1.317295e-01	3.094033e+00	1.917978e-01
-9	Rv3160c	-9	0	A	T	0.013	-2.021717e-01	9.606985e-02	2.948803e+00	3.569144e-02
-9	Rv1059	-9	0	A	T	0.015	6.583893e-02	9.031057e-02	3.022944e+00	4.662243e-01
-9	Rv1004c	-9	0	A	T	0.083	-7.854960e-02	6.358942e-02	3.030324e+00	2.171405e-01
-9	Rv1239c	-9	0	A	T	0.491	2.240801e-01	7.417622e-01	3.085461e+00	7.626704e-01
-9	Rv1781c	-9	0	A	T	0.040	3.694271e-02	6.720547e-02	3.031777e+00	5.826989e-01
-9	Rv0537c	-9	0	A	T	0.223	-7.445340e-02	8.939033e-02	3.063751e+00	4.051792e-01
-9	2816	-9	0	A	T	0.294	7.935753e-02	8.794296e-02	3.018984e+00	3.671629e-01
-9	Rv0895	-9	0	A	T	0.013	-5.053793e-03	8.936821e-02	3.026848e+00	9.549194e-01
-9	Rv0894	-9	0	A	T	0.036	2.097066e-02	8.554917e-02	3.014449e+00	8.064264e-01
-9	Rv0896	-9	0	A	T	0.013	1.753869e-03	1.745194e-01	3.039725e+00	9.919844e-01
-9	Rv2675c	-9	0	A	T	0.015	2.315041e-01	9.058729e-02	3.102323e+00	1.080740e-02
-9	Rv0892	-9	0	A	T	0.041	6.277009e-02	6.644078e-02	3.060476e+00	3.451057e-01
-9	Rv0899	-9	0	A	T	0.022	-1.840501e-01	1.078042e-01	3.006595e+00	8.820914e-02
-9	Rv3918c	-9	0	A	T	0.017	9.533149e-02	8.170183e-02	3.013600e+00	2.436729e-01
-9	Rv2831	-9	0	A	T	0.236	5.792977e-02	1.061215e-01	3.059535e+00	5.853184e-01
-9	Rv0915c	-9	0	A	T	0.032	6.844506e-02	6.598392e-02	3.028570e+00	2.999486e-01
-9	2332	-9	0	A	T	0.013	1.573295e-01	2.066578e-01	3.021500e+00	4.467274e-01
-9	2338	-9	0	A	T	0.025	-1.967459e-01	7.808409e-01	3.080133e+00	8.011395e-01
-9	Rv0099	-9	0	A	T	0.025	9.936516e-02	7.587503e-02	3.047726e+00	1.907571e-01
-9	Rv0097	-9	0	A	T	0.039	-4.335828e-02	1.423573e-01	3.029661e+00	7.607799e-01
-9	Rv0096	-9	0	A	T	0.302	8.413606e-02	8.598421e-02	3.034312e+00	3.281565e-01
-9	Rv0091	-9	0	A	T	0.019	-9.437244e-02	8.517583e-02	3.035677e+00	2.682480e-01
-9	Rv0286	-9	0	A	T	0.047	1.120504e-02	9.468382e-02	3.034599e+00	9.058303e-01
-9	Rv0092	-9	0	A	T	0.081	-8.479523e-02	6.886259e-02	3.102573e+00	2.185916e-01
-9	Rv1255c	-9	0	A	T	0.012	-1.339488e-01	9.930660e-02	3.077310e+00	1.778168e-01
-9	Rv1280c	-9	0	A	T	0.030	1.723942e-02	7.249728e-02	3.028963e+00	8.121093e-01
-9	1342	-9	0	A	T	0.012	-1.246988e-01	9.958142e-02	3.013637e+00	2.108974e-01
-9	2488	-9	0	A	T	0.015	-4.452817e-02	8.311737e-02	3.018116e+00	5.923149e-01
-9	2489	-9	0	A	T	0.027	-5.501153e-02	6.861985e-02	3.036398e+00	4.230025e-01
-9	Rv0022c	-9	0	A	T	0.026	7.800453e-02	1.158063e-01	3.081791e+00	5.007984e-01
-9	2487	-9	0	A	T	0.021	-2.454876e-03	7.340439e-02	3.028197e+00	9.733306e-01
-9	2484	-9	0	A	T	0.011	-4.281671e-03	1.092146e-01	3.030915e+00	9.687386e-01
-9	2483	-9	0	A	T	0.015	1.376514e-01	9.680215e-02	3.001230e+00	1.554680e-01
-9	121	-9	0	A	T	0.011	-1.377812e-02	1.148827e-01	3.033335e+00	9.045708e-01
-9	126	-9	0	A	T	0.064	1.973675e-01	7.163491e-02	3.124690e+00	6.015758e-03
-9	128	-9	0	A	T	0.032	-4.800072e-02	1.160214e-01	3.013270e+00	6.792015e-01
-9	Rv2892c	-9	0	A	T	0.023	6.308865e-02	7.416098e-02	2.996371e+00	3.952228e-01
-9	Rv3238c	-9	0	A	T	0.014	2.539214e-02	9.103464e-02	3.031860e+00	7.803808e-01
-9	Rv1874	-9	0	A	T	0.038	-6.297173e-02	9.041477e-02	3.026761e+00	4.863580e-01
-9	Rv1875	-9	0	A	T	0.014	-1.916481e-03	1.220706e-01	3.040933e+00	9.874783e-01
-9	Rv1877	-9	0	A	T	0.055	4.592746e-02	5.912876e-02	3.033825e+00	4.375723e-01
-9	Rv1873	-9	0	A	T	0.014	1.371916e-02	1.072623e-01	3.039838e+00	8.982619e-01
-9	Rv1878	-9	0	A	T	0.048	9.116153e-02	1.057754e-01	2.990008e+00	3.890654e-01
-9	Rv1879	-9	0	A	T	0.016	-1.124986e-01	9.980076e-02	3.025019e+00	2.600244e-01
-9	Rv2180c	-9	0	A	T	0.155	9.994413e-03	1.146259e-01	3.053737e+00	9.305438e-01
-9	Rv2487c	-9	0	A	T	0.062	4.659466e-03	4.723664e-02	3.030371e+00	9.214511e-01
-9	Rv0794c	-9	0	A	T	0.015	-1.316754e-01	1.014049e-01	3.031069e+00	1.945322e-01
-9	Rv1916	-9	0	A	T	0.041	-4.265105e-02	7.693305e-02	3.026233e+00	5.794849e-01
-9	Rv1915	-9	0	A	T	0.366	-1.836421e-01	1.033946e-01	3.171118e+00	7.613879e-02
-9	Rv2920c	-9	0	A	T	0.027	-9.918633e-02	7.021538e-02	3.054258e+00	1.582100e-01
-9	Rv1703c	-9	0	A	T	0.014	-8.153615e-02	1.002280e-01	3.047617e+00	4.161997e-01
-9	Rv2248	-9	0	A	T	0.164	-1.087929e-01	8.142650e-02	3.028538e+00	1.819478e-01
-9	Rv2177c	-9	0	A	T	0.071	1.595708e-01	7.427169e-02	3.063965e+00	3.201275e-02
-9	Rv2247	-9	0	A	T	0.252	2.175825e-01	1.155001e-01	2.924845e+00	5.999540e-02
-9	Rv2245	-9	0	A	T	0.052	1.848524e-01	1.319428e-01	3.143785e+00	1.616485e-01
-9	Rv2242	-9	0	A	T	0.033	-4.168611e-02	1.324237e-01	3.030801e+00	7.530108e-01
-9	Rv2243	-9	0	A	T	0.034	4.474595e-02	9.563829e-02	3.023300e+00	6.400232e-01
-9	Rv2241	-9	0	A	T	0.015	-3.677158e-02	9.858909e-02	3.030543e+00	7.092757e-01
-9	Rv0601c	-9	0	A	T	0.016	-2.232908e-01	1.592275e-01	3.001199e+00	1.612501e-01
-9	Rv1354c	-9	0	A	T	0.022	-1.660625e-02	7.876920e-02	3.029104e+00	8.330868e-01
-9	Rv1765c	-9	0	A	T	0.262	7.703347e-02	7.985101e-02	3.038748e+00	3.350151e-01
-9	Rv1176c	-9	0	A	T	0.029	-1.348341e-01	1.550404e-01	3.036645e+00	3.847736e-01
-9	Rv2799	-9	0	A	T	0.031	2.444919e-02	1.053268e-01	3.055334e+00	8.165062e-01
-9	Rv2060	-9	0	A	T	0.017	-7.309757e-02	9.429955e-02	3.040409e+00	4.385004e-01
-9	1516	-9	0	A	T	0.032	-1.208120e-01	1.234237e-01	2.997754e+00	3.279917e-01
-9	1510	-9	0	A	T	0.044	1.546736e-01	2.067761e-01	3.045639e+00	4.546923e-01
-9	Rv2065	-9	0	A	T	0.011	-2.145066e-01	1.046314e-01	2.974905e+00	4.071866e-02
-9	Rv1260	-9	0	A	T	0.048	-2.386724e-01	1.374711e-01	3.145854e+00	8.296741e-02
-9	Rv1264	-9	0	A	T	0.027	-9.983936e-02	7.642130e-02	3.090803e+00	1.918270e-01
-9	Rv0796	-9	0	A	T	0.015	3.195264e-01	1.441657e-01	3.001997e+00	2.698066e-02
-9	Rv0797	-9	0	A	T	0.232	-4.691072e-02	4.428604e-02	3.047732e+00	2.898376e-01
-9	Rv3573c	-9	0	A	T	0.035	-7.689740e-02	8.349032e-02	3.027790e+00	3.573448e-01
-9	Rv3383c	-9	0	A	T	0.461	-5.266601e-02	1.090120e-01	3.019959e+00	6.291582e-01
-9	Rv3689	-9	0	A	T	0.086	-1.440760e-01	9.340097e-02	3.059049e+00	1.233835e-01
-9	Rv3446c	-9	0	A	T	0.217	-4.005820e-02	9.338872e-02	3.029649e+00	6.680963e-01
-9	Rv3682	-9	0	A	T	0.225	-2.207163e-02	8.915358e-02	3.047534e+00	8.045396e-01
-9	Rv3684	-9	0	A	T	0.048	1.355143e-01	1.355395e-01	3.016205e+00	3.177400e-01
-9	Rv0136	-9	0	A	T	0.231	1.563512e-01	8.075947e-02	3.114428e+00	5.326181e-02
-9	Rv0134	-9	0	A	T	0.325	9.087977e-03	1.016705e-01	3.040591e+00	9.287998e-01
-9	Rv0133	-9	0	A	T	0.057	1.511189e-01	1.217130e-01	3.095336e+00	2.147929e-01
-9	Rv0130	-9	0	A	T	0.019	-1.132762e-01	8.532518e-02	3.010166e+00	1.847416e-01
-9	Rv0139	-9	0	A	T	0.052	4.890224e-02	7.706728e-02	3.043319e+00	5.259326e-01
-9	Rv3532	-9	0	A	T	0.081	-1.251381e-02	7.138215e-02	3.026810e+00	8.608880e-01
-9	Rv3537	-9	0	A	T	0.210	-1.816851e-01	9.871941e-02	3.044439e+00	6.612263e-02
-9	Rv3539	-9	0	A	T	0.062	-1.607850e-01	7.991824e-02	3.057079e+00	4.460998e-02
-9	Rv0578c	-9	0	A	T	0.246	-1.016771e-02	4.027796e-02	3.043274e+00	8.007749e-01
-9	267	-9	0	A	T	0.011	-5.294867e-02	2.109306e-01	3.042460e+00	8.018679e-01
-9	266	-9	0	A	T	0.239	1.712182e-01	1.452625e-01	2.933997e+00	2.389188e-01
-9	988	-9	0	A	T	0.209	-1.143455e-01	1.790109e-01	3.053057e+00	5.231827e-01
-9	989	-9	0	A	T	0.043	-1.374090e-01	8.563551e-02	3.074917e+00	1.090299e-01
-9	Rv2531c	-9	0	A	T	0.058	-4.063974e-02	6.146758e-02	3.000648e+00	5.087254e-01
-9	Rv0132c	-9	0	A	T	0.021	7.425984e-02	8.751107e-02	3.018137e+00	3.964022e-01
-9	2675	-9	0	A	T	0.048	2.478156e-02	7.590937e-02	3.040033e+00	7.441704e-01
-9	2677	-9	0	A	T	0.029	7.432193e-02	1.065434e-01	3.042526e+00	4.856711e-01
-9	2676	-9	0	A	T	0.013	-1.322492e-01	8.832171e-02	3.071968e+00	1.347432e-01
-9	2929	-9	0	A	T	0.468	1.133957e-01	1.711160e-01	3.052039e+00	5.077479e-01
-9	2921	-9	0	A	T	0.018	6.143041e-02	1.585026e-01	3.052771e+00	6.984523e-01
-9	2920	-9	0	A	T	0.049	-6.979861e-02	2.243302e-01	3.045702e+00	7.557836e-01
-9	2922	-9	0	A	T	0.029	-9.656494e-02	1.584290e-01	3.070837e+00	5.423772e-01
-9	Rv1624c	-9	0	A	T	0.055	8.173384e-02	1.293197e-01	3.028582e+00	5.275708e-01
-9	2926	-9	0	A	T	0.436	-8.011016e-02	1.916854e-01	3.063815e+00	6.761278e-01
-9	Rv2134c	-9	0	A	T	0.011	-3.000523e-01	1.451810e-01	3.077549e+00	3.911907e-02
-9	Rv3333c	-9	0	A	T	0.017	-8.539781e-02	8.488214e-02	3.004760e+00	3.147212e-01
-9	Rv3362c	-9	0	A	T	0.011	1.794250e-01	1.425564e-01	3.006237e+00	2.085784e-01
-9	Rv0063	-9	0	A	T	0.267	1.169501e-01	9.114685e-02	3.025645e+00	1.998763e-01
-9	Rv2617c	-9	0	A	T	0.017	2.017611e-01	2.318275e-01	3.035826e+00	3.844260e-01
-9	Rv0068	-9	0	A	T	0.498	1.461403e-01	6.561115e-01	3.079349e+00	8.238040e-01
-9	Rv3641c	-9	0	A	T	0.029	1.381263e-01	1.394210e-01	3.015676e+00	3.221619e-01
-9	726	-9	0	A	T	0.211	-1.672283e-01	1.694205e-01	3.114580e+00	3.239481e-01
-9	727	-9	0	A	T	0.041	-1.345652e-01	1.085891e-01	3.062503e+00	2.156744e-01
-9	Rv2471	-9	0	A	T	0.209	9.927444e-03	7.932973e-02	3.059284e+00	9.004468e-01
-9	1163	-9	0	A	T	0.015	2.018048e-01	1.016449e-01	3.018296e+00	4.748435e-02
-9	Rv3082c	-9	0	A	T	0.053	-1.046310e-02	1.173552e-01	3.035250e+00	9.289818e-01
-9	Rv1078	-9	0	A	T	0.055	-3.129388e-02	1.302936e-01	3.034216e+00	8.102601e-01
-9	Rv2672	-9	0	A	T	0.288	2.391038e-02	1.541907e-01	3.051729e+00	8.768099e-01
-9	Rv1076	-9	0	A	T	0.218	-1.024451e-01	1.117945e-01	3.115801e+00	3.597830e-01
-9	Rv1077	-9	0	A	T	0.020	1.335436e-01	8.444711e-02	2.991117e+00	1.142335e-01
-9	Rv1073	-9	0	A	T	0.022	-3.665565e-03	1.015930e-01	3.031653e+00	9.712280e-01
-9	Rv0152c	-9	0	A	T	0.072	6.871638e-03	7.975856e-02	3.031540e+00	9.313670e-01
-9	474	-9	0	A	T	0.013	-7.204226e-02	1.172729e-01	3.022975e+00	5.392047e-01
-9	792	-9	0	A	T	0.036	5.262194e-02	7.899585e-02	3.046267e+00	5.055402e-01
-9	Rv2320c	-9	0	A	T	0.025	-4.841280e-02	7.681862e-02	3.039868e+00	5.287515e-01
-9	Rv3492c	-9	0	A	T	0.018	-1.899202e-01	1.556604e-01	3.066670e+00	2.228334e-01
-9	Rv0078A	-9	0	A	T	0.213	8.710286e-02	1.350324e-01	3.009137e+00	5.191014e-01
-9	1867	-9	0	A	T	0.013	1.843390e-01	1.618742e-01	3.072756e+00	2.551782e-01
-9	Rv1323	-9	0	A	T	0.015	1.844105e-02	1.050212e-01	3.039596e+00	8.606631e-01
-9	Rv0878c	-9	0	A	T	0.286	4.506501e-02	3.392739e-02	3.130489e+00	1.845119e-01
-9	Rv3830c	-9	0	A	T	0.244	-4.208017e-03	1.359522e-01	3.052015e+00	9.753163e-01
-9	Rv3241c	-9	0	A	T	0.018	1.308559e-01	1.579393e-01	3.136834e+00	4.076533e-01
-9	Rv0978c	-9	0	A	T	0.241	-2.537535e-02	3.686682e-02	3.047172e+00	4.914895e-01
-9	Rv2677c	-9	0	A	T	0.045	1.349809e-01	1.816042e-01	3.017105e+00	4.575636e-01
-9	Rv0309	-9	0	A	T	0.050	-9.419977e-02	1.392510e-01	3.045273e+00	4.989591e-01
-9	Rv0743c	-9	0	A	T	0.015	-2.245787e-02	8.858133e-02	3.038766e+00	7.999332e-01
-9	Rv0301	-9	0	A	T	0.014	-7.530796e-02	1.429232e-01	3.060119e+00	5.984189e-01
-9	Rv0303	-9	0	A	T	0.019	-8.331424e-02	8.527505e-02	3.046736e+00	3.288980e-01
-9	Rv0302	-9	0	A	T	0.162	-2.732814e-03	1.046216e-01	3.043782e+00	9.791682e-01
-9	Rv2813	-9	0	A	T	0.059	2.425546e-02	1.157552e-01	3.037835e+00	8.340859e-01
-9	Rv2812	-9	0	A	T	0.485	-1.294542e-02	1.737826e-01	3.048791e+00	9.406398e-01
-9	Rv3410c	-9	0	A	T	0.011	5.722800e-02	1.056705e-01	3.022629e+00	5.882841e-01
-9	2315	-9	0	A	T	0.022	1.258056e-01	7.861367e-02	2.952220e+00	1.099752e-01
-9	Rv0380c	-9	0	A	T	0.242	9.796614e-03	1.424275e-01	3.041540e+00	9.451815e-01
-9	2310	-9	0	A	T	0.043	7.507074e-01	3.337655e-01	3.119189e+00	2.480420e-02
-9	Rv2954c	-9	0	A	T	0.014	4.006575e-02	9.384383e-02	3.046251e+00	6.695516e-01
-9	Rv2634c	-9	0	A	T	0.064	7.061034e-02	6.273630e-02	2.876137e+00	2.607522e-01
-9	Rv0020c	-9	0	A	T	0.373	-1.782248e-02	7.101892e-02	3.040096e+00	8.019221e-01
-9	Rv2054	-9	0	A	T	0.020	-6.408441e-02	1.102643e-01	3.035955e+00	5.612970e-01
-9	103	-9	0	A	T	0.034	8.364213e-02	1.432944e-01	3.023445e+00	5.596014e-01
-9	100	-9	0	A	T	0.015	4.432551e-02	1.862819e-01	3.046676e+00	8.119894e-01
-9	101	-9	0	A	T	0.019	1.802038e-01	1.528947e-01	3.041699e+00	2.389456e-01
-9	106	-9	0	A	T	0.088	1.329824e-01	1.022291e-01	3.065314e+00	1.937384e-01
-9	Rv0825c	-9	0	A	T	0.265	1.009493e-01	8.485941e-02	3.049447e+00	2.345979e-01
-9	Rv2510c	-9	0	A	T	0.029	5.986993e-02	7.888447e-02	3.071382e+00	4.481294e-01
-9	Rv1895	-9	0	A	T	0.487	-1.245393e-01	2.370204e-01	3.050796e+00	5.994430e-01
-9	Rv1891	-9	0	A	T	0.027	-1.604665e-01	8.378984e-02	3.043407e+00	5.587922e-02
-9	Rv2485c	-9	0	A	T	0.216	-6.600063e-03	1.107167e-01	3.042606e+00	9.524812e-01
-9	Rv1129c	-9	0	A	T	0.028	1.732230e-01	6.118581e-02	3.107933e+00	4.769728e-03
-9	Rv3608c	-9	0	A	T	0.013	1.252699e-01	1.093596e-01	3.019060e+00	2.523924e-01
-9	Rv2080	-9	0	A	T	0.014	-3.462473e-02	1.110587e-01	3.021861e+00	7.553069e-01
-9	Rv1399c	-9	0	A	T	0.055	2.873238e-02	8.969753e-02	3.034119e+00	7.488158e-01
-9	3011	-9	0	A	T	0.270	9.564842e-02	7.934097e-02	3.003565e+00	2.283968e-01
-9	Rv1329c	-9	0	A	T	0.241	-5.670363e-02	1.285241e-01	3.052556e+00	6.592089e-01
-9	3014	-9	0	A	T	0.127	1.271099e-01	8.366251e-02	3.043625e+00	1.291265e-01
-9	Rv3010c	-9	0	A	T	0.013	6.548264e-02	1.330024e-01	3.054585e+00	6.226296e-01
-9	1759	-9	0	A	T	0.208	2.656761e-01	3.621746e-01	3.029251e+00	4.634596e-01
-9	1757	-9	0	A	T	0.013	1.357586e-01	1.027620e-01	3.039271e+00	1.868935e-01
-9	1755	-9	0	A	T	0.042	1.250965e-02	6.978218e-01	3.088237e+00	9.857023e-01
-9	Rv2263	-9	0	A	T	0.018	7.169686e-02	1.375873e-01	3.057112e+00	6.024586e-01
-9	Rv2265	-9	0	A	T	0.064	6.449702e-02	8.314227e-02	3.082874e+00	4.381585e-01
-9	Rv2266	-9	0	A	T	0.052	2.742114e-02	8.845518e-02	3.041054e+00	7.566513e-01
-9	Rv1790	-9	0	A	T	0.025	-2.430296e-02	7.555047e-02	3.001258e+00	7.477907e-01
-9	Rv1792	-9	0	A	T	0.053	3.669706e-02	1.473618e-01	3.035574e+00	8.034118e-01
-9	767b	-9	0	A	T	0.012	-1.390469e-01	9.878573e-02	3.033572e+00	1.596977e-01
-9	Rv0656c	-9	0	A	T	0.052	1.204729e-01	1.024010e-01	3.032077e+00	2.397955e-01
-9	Rv1797	-9	0	A	T	0.050	-1.960151e-01	1.100368e-01	3.000356e+00	7.528010e-02
-9	Rv1796	-9	0	A	T	0.013	-9.878693e-02	9.498287e-02	3.025779e+00	2.986698e-01
-9	1289	-9	0	A	T	0.011	9.900019e-02	1.152315e-01	3.035717e+00	3.905516e-01
-9	Rv1174c	-9	0	A	T	0.020	8.018132e-02	1.180463e-01	3.029527e+00	4.972088e-01
-9	1579	-9	0	A	T	0.057	7.820965e-02	1.186877e-01	3.042675e+00	5.101387e-01
-9	1578	-9	0	A	T	0.047	2.237924e-01	1.454176e-01	3.064430e+00	1.242573e-01
-9	1572	-9	0	A	T	0.018	-8.186066e-02	7.959036e-02	3.018155e+00	3.040523e-01
-9	1571	-9	0	A	T	0.051	-2.461475e-02	1.185845e-01	3.041262e+00	8.356229e-01
-9	686	-9	0	A	T	0.013	3.413140e-03	9.619744e-02	3.031155e+00	9.717065e-01
-9	680	-9	0	A	T	0.016	3.024425e-02	1.408712e-01	3.030265e+00	8.300671e-01
-9	683	-9	0	A	T	0.013	9.190219e-02	1.112265e-01	3.032741e+00	4.089324e-01
-9	1574	-9	0	A	T	0.017	-1.244059e-01	8.248217e-02	2.961366e+00	1.319274e-01
-9	Rv2948c	-9	0	A	T	0.067	-4.233482e-02	7.011894e-02	3.001535e+00	5.461974e-01
-9	Rv2995c	-9	0	A	T	0.034	-4.912576e-02	1.230270e-01	3.029911e+00	6.897855e-01
-9	Rv1894c	-9	0	A	T	0.050	-1.401828e-01	6.580857e-02	3.077775e+00	3.350067e-02
-9	Rv2690c	-9	0	A	T	0.067	-1.085187e-01	9.914481e-02	3.029816e+00	2.740849e-01
-9	Rv3785	-9	0	A	T	0.244	-7.644287e-02	1.045825e-01	3.022820e+00	4.650603e-01
-9	Rv3827c	-9	0	A	T	0.489	7.457379e-02	3.809341e-01	3.038247e+00	8.448495e-01
-9	Rv1537	-9	0	A	T	0.068	6.943591e-03	9.355498e-02	3.037261e+00	9.408567e-01
-9	Rv1240	-9	0	A	T	0.015	7.854720e-02	9.565606e-02	3.007624e+00	4.118403e-01
-9	Rv1530	-9	0	A	T	0.055	-2.813705e-02	1.034257e-01	3.038680e+00	7.856617e-01
-9	Rv1533	-9	0	A	T	0.011	-8.029040e-02	1.156299e-01	3.008170e+00	4.876741e-01
-9	Rv1244	-9	0	A	T	0.065	1.195611e-02	9.560550e-02	3.036954e+00	9.005139e-01
-9	Rv0111	-9	0	A	T	0.028	-3.869539e-02	7.332401e-02	3.045431e+00	5.978501e-01
-9	Rv0112	-9	0	A	T	0.019	2.845763e-02	7.589234e-02	3.040863e+00	7.077917e-01
-9	Rv0113	-9	0	A	T	0.069	-3.631510e-02	8.983011e-02	3.018130e+00	6.861399e-01
-9	Rv0114	-9	0	A	T	0.019	1.199995e-01	1.068984e-01	2.994315e+00	2.620043e-01
-9	Rv0115	-9	0	A	T	0.275	1.735920e-01	1.081333e-01	3.087492e+00	1.088598e-01
-9	Rv0117	-9	0	A	T	0.203	1.691135e-01	8.562485e-02	2.877219e+00	4.864821e-02
-9	Rv0119	-9	0	A	T	0.036	3.590302e-02	1.085340e-01	3.041708e+00	7.408931e-01
-9	Rv2319c	-9	0	A	T	0.053	6.170686e-02	1.043145e-01	3.004095e+00	5.543424e-01
-9	Rv3299c	-9	0	A	T	0.120	-3.254397e-02	6.051353e-02	3.061081e+00	5.908856e-01
-9	Rv1446c	-9	0	A	T	0.461	-7.530961e-02	1.927269e-01	3.057056e+00	6.960929e-01
-9	Rv2868c	-9	0	A	T	0.015	-1.044897e-01	1.091060e-01	3.032045e+00	3.385442e-01
-9	Rv0043c	-9	0	A	T	0.015	-2.109710e-02	1.045554e-01	3.040020e+00	8.401470e-01
-9	241	-9	0	A	T	0.025	1.196937e-01	8.114331e-02	3.048480e+00	1.406303e-01
-9	Rv0964c	-9	0	A	T	0.494	1.064174e-01	5.091115e-01	3.077296e+00	8.344879e-01
-9	Rv0423c	-9	0	A	T	0.011	-5.933556e-02	1.161740e-01	3.045684e+00	6.096863e-01
-9	Rv3922c	-9	0	A	T	0.011	-1.746241e-01	1.354648e-01	3.023520e+00	1.977912e-01
-9	Rv0269c	-9	0	A	T	0.011	1.003663e-01	9.727765e-02	3.014523e+00	3.025393e-01
-9	Rv0327c	-9	0	A	T	0.081	-4.210384e-02	8.566714e-02	3.051547e+00	6.232372e-01
-9	Rv2407	-9	0	A	T	0.454	1.875386e-02	2.026228e-01	3.057111e+00	9.262827e-01
-9	Rv1245c	-9	0	A	T	0.032	1.391268e-01	1.426244e-01	3.031410e+00	3.296551e-01
-9	Rv2728c	-9	0	A	T	0.023	-1.075511e-01	1.163247e-01	3.026875e+00	3.554996e-01
-9	Rv2344c	-9	0	A	T	0.019	-6.460785e-02	1.107571e-01	3.024032e+00	5.598564e-01
-9	Rv0296c	-9	0	A	T	0.022	1.443654e-01	8.738902e-02	3.063915e+00	9.897838e-02
-9	2699	-9	0	A	T	0.025	-1.809217e-01	2.161924e-01	2.996362e+00	4.029548e-01
-9	2698	-9	0	A	T	0.071	-7.053289e-02	1.151957e-01	3.053882e+00	5.405430e-01
-9	2694	-9	0	A	T	0.011	1.067665e-01	1.476157e-01	3.078426e+00	4.697495e-01
-9	2693	-9	0	A	T	0.489	4.329856e-02	2.634722e-01	3.032379e+00	8.695115e-01
-9	2691	-9	0	A	T	0.012	-4.537093e-01	8.796889e-01	3.077056e+00	6.061814e-01
-9	Rv1622c	-9	0	A	T	0.015	7.175659e-02	9.635499e-02	3.035519e+00	4.566924e-01
-9	Rv3483c	-9	0	A	T	0.207	9.738699e-02	1.255965e-01	3.019157e+00	4.383632e-01
-9	Rv1673c	-9	0	A	T	0.027	-7.554195e-02	8.940577e-02	3.050964e+00	3.984317e-01
-9	Rv2024c	-9	0	A	T	0.488	-2.005339e-01	2.018211e-01	3.024585e+00	3.207444e-01
-9	Rv0484c	-9	0	A	T	0.068	-6.179992e-03	1.706579e-01	3.048025e+00	9.711229e-01
-9	Rv1178	-9	0	A	T	0.053	1.260273e-01	1.439569e-01	3.081831e+00	3.816233e-01
-9	Rv2559c	-9	0	A	T	0.051	8.819295e-02	1.786567e-01	3.025447e+00	6.217093e-01
-9	Rv2615c	-9	0	A	T	0.164	3.181015e-02	4.008989e-02	3.041784e+00	4.277681e-01
-9	1143	-9	0	A	T	0.051	-5.348738e-02	1.839345e-01	3.031851e+00	7.712921e-01
-9	1140	-9	0	A	T	0.028	3.548937e-02	1.907145e-01	3.040341e+00	8.524300e-01
-9	1141	-9	0	A	T	0.030	3.047428e-02	1.324155e-01	3.032725e+00	8.180480e-01
-9	1147	-9	0	A	T	0.055	-2.014265e-01	1.017716e-01	2.958510e+00	4.817811e-02
-9	Rv2459	-9	0	A	T	0.015	-2.325540e-02	8.491602e-02	3.027409e+00	7.842689e-01
-9	Rv2458	-9	0	A	T	0.489	2.803493e-01	6.123984e-01	3.077321e+00	6.472437e-01
-9	1148	-9	0	A	T	0.048	-3.614112e-02	1.422621e-01	3.040676e+00	7.995334e-01
-9	Rv2041c	-9	0	A	T	0.018	1.822171e-01	8.940065e-02	2.947091e+00	4.189822e-02
-9	Rv3434c	-9	0	A	T	0.025	-9.135366e-03	8.545109e-02	3.037137e+00	9.148924e-01
-9	Rv1450c	-9	0	A	T	0.288	3.105918e-02	3.826425e-02	3.009108e+00	4.172337e-01
-9	10	-9	0	A	T	0.013	1.601188e-01	1.207091e-01	3.054216e+00	1.851043e-01
-9	2969	-9	0	A	T	0.033	2.467179e-01	5.740586e-02	2.940230e+00	1.965285e-05
-9	Rv2294	-9	0	A	T	0.015	-8.330902e-02	9.722384e-02	3.010760e+00	3.918003e-01
-9	Rv2296	-9	0	A	T	0.039	-8.862943e-02	1.419580e-01	3.045004e+00	5.326073e-01
-9	Rv0805	-9	0	A	T	0.018	-1.014510e-01	9.512912e-02	3.017974e+00	2.865790e-01
-9	Rv0533c	-9	0	A	T	0.031	8.585320e-02	1.033704e-01	3.084231e+00	4.065120e-01
-9	Rv0326	-9	0	A	T	0.025	3.407419e-01	1.072025e-01	2.947676e+00	1.544510e-03
-9	Rv3832c	-9	0	A	T	0.060	-3.847553e-02	9.749505e-02	3.038371e+00	6.932262e-01
-9	Rv0324	-9	0	A	T	0.374	-2.195066e-01	1.469960e-01	3.110462e+00	1.358061e-01
-9	Rv0322	-9	0	A	T	0.012	9.002535e-02	1.149324e-01	3.045830e+00	4.337177e-01
-9	Rv0321	-9	0	A	T	0.013	-1.746315e-01	3.575493e-01	3.067924e+00	6.254083e-01
-9	Rv2875	-9	0	A	T	0.036	1.344740e-01	1.881454e-01	3.089341e+00	4.750075e-01
-9	Rv2874	-9	0	A	T	0.490	-4.174218e-01	3.346708e-01	3.123938e+00	2.127119e-01
-9	381	-9	0	A	T	0.368	-1.397730e-02	1.899364e-01	3.064401e+00	9.413578e-01
-9	385	-9	0	A	T	0.072	-6.107365e-04	6.796778e-02	3.036979e+00	9.928331e-01
-9	Rv3469c	-9	0	A	T	0.024	-1.257426e-01	1.046905e-01	3.094849e+00	2.301160e-01
-9	Rv1888c	-9	0	A	T	0.424	1.493003e-01	1.889524e-01	3.078216e+00	4.297044e-01
-9	Rv1467c	-9	0	A	T	0.024	1.139667e-01	7.397009e-02	3.032039e+00	1.238310e-01
-9	Rv1855c	-9	0	A	T	0.018	-6.668366e-02	9.299279e-02	3.016532e+00	4.735573e-01
-9	Rv3332	-9	0	A	T	0.013	3.094143e-02	9.277654e-02	3.025159e+00	7.388514e-01
-9	Rv0406c	-9	0	A	T	0.013	-6.528773e-02	1.196188e-01	3.057878e+00	5.853756e-01
-9	Rv2567	-9	0	A	T	0.489	2.803493e-01	6.123984e-01	3.077321e+00	6.472437e-01
-9	2197	-9	0	A	T	0.167	1.916758e-01	1.272072e-01	3.079622e+00	1.323054e-01
-9	Rv3475	-9	0	A	T	0.015	9.673393e-02	1.820132e-01	3.007076e+00	5.952613e-01
-9	Rv3478	-9	0	A	T	0.311	3.689833e-02	6.055215e-02	3.014868e+00	5.424773e-01
-9	Rv3479	-9	0	A	T	0.491	2.240801e-01	7.417622e-01	3.085461e+00	7.626704e-01
-9	167	-9	0	A	T	0.062	-1.746618e-01	1.451375e-01	2.980851e+00	2.292126e-01
-9	160	-9	0	A	T	0.018	-4.692661e-01	7.941242e-01	3.085061e+00	5.547596e-01
-9	161	-9	0	A	T	0.027	-3.898778e-02	1.014528e-01	3.041446e+00	7.008748e-01
-9	Rv0823c	-9	0	A	T	0.246	-1.441131e-01	8.045495e-02	3.045714e+00	7.368154e-02
-9	Rv0273c	-9	0	A	T	0.019	1.660590e-01	9.821799e-02	3.135262e+00	9.132819e-02
-9	Rv2896c	-9	0	A	T	0.029	1.154340e-02	1.052564e-01	3.044608e+00	9.127025e-01
-9	Rv2329c	-9	0	A	T	0.059	9.822228e-02	8.185615e-02	3.026555e+00	2.305626e-01
-9	Rv2821c	-9	0	A	T	0.022	-4.445810e-02	1.007224e-01	3.033851e+00	6.590629e-01
-9	2737	-9	0	A	T	0.081	-1.365746e-01	1.374817e-01	3.047303e+00	3.208517e-01
-9	2730	-9	0	A	T	0.025	-3.040057e-02	3.424158e-01	3.041268e+00	9.292796e-01
-9	Rv2512c	-9	0	A	T	0.427	-4.448879e-02	7.263152e-02	3.043157e+00	5.403845e-01
-9	Rv0676c	-9	0	A	T	0.494	2.213322e-02	3.535906e-01	3.046437e+00	9.501061e-01
-9	Rv3000	-9	0	A	T	0.018	2.032526e-01	1.591660e-01	3.034643e+00	2.020237e-01
-9	Rv3008	-9	0	A	T	0.012	-5.049472e-02	9.383554e-02	3.022990e+00	5.906628e-01
-9	Rv1902c	-9	0	A	T	0.015	1.331994e-02	9.531359e-02	3.030379e+00	8.888981e-01
-9	Rv3312c	-9	0	A	T	0.011	-3.397840e-02	1.031837e-01	3.032941e+00	7.420257e-01
-9	Rv0890c	-9	0	A	T	0.496	2.342298e-02	5.762041e-01	3.081457e+00	9.675859e-01
-9	Rv0790c	-9	0	A	T	0.028	2.892658e-03	1.035928e-01	3.029676e+00	9.777311e-01
-9	Rv3378c	-9	0	A	T	0.025	2.252293e-01	9.358026e-02	2.978752e+00	1.634646e-02
-9	Rv2203	-9	0	A	T	0.011	-2.300626e-02	1.351473e-01	3.049333e+00	8.648768e-01
-9	1777	-9	0	A	T	0.120	2.432543e-02	5.502038e-02	3.033724e+00	6.585390e-01
-9	Rv2207	-9	0	A	T	0.032	-1.049947e-01	1.158923e-01	3.042363e+00	3.652594e-01
-9	Rv2208	-9	0	A	T	0.050	-3.042343e-02	1.984226e-01	3.029533e+00	8.781843e-01
-9	Rv2209	-9	0	A	T	0.057	2.530300e-02	7.948875e-02	3.044510e+00	7.503342e-01
-9	Rv3915	-9	0	A	T	0.026	1.681436e-01	7.831326e-02	3.088144e+00	3.212524e-02
-9	Rv3911	-9	0	A	T	0.490	-9.528664e-02	3.432468e-01	3.039850e+00	7.813970e-01
-9	Rv3910	-9	0	A	T	0.102	7.808283e-02	5.270486e-02	3.008757e+00	1.389128e-01
-9	Rv3913	-9	0	A	T	0.022	-1.896218e-01	8.427381e-02	2.933721e+00	2.474914e-02
-9	Rv3912	-9	0	A	T	0.039	-6.692706e-02	8.741418e-02	3.058693e+00	4.441493e-01
-9	1554	-9	0	A	T	0.044	-1.876889e-02	9.062946e-02	3.040593e+00	8.359950e-01
-9	3037	-9	0	A	T	0.011	-5.716743e-02	1.221515e-01	3.030230e+00	6.399246e-01
-9	3031	-9	0	A	T	0.013	1.414887e-01	1.180420e-01	3.115199e+00	2.310707e-01
-9	3032	-9	0	A	T	0.022	-9.887393e-02	1.218794e-01	3.008549e+00	4.174969e-01
-9	Rv3125c	-9	0	A	T	0.057	-3.450951e-02	8.131708e-02	3.037703e+00	6.714154e-01
-9	Rv1896c	-9	0	A	T	0.017	8.251927e-02	9.389273e-02	3.083675e+00	3.797696e-01
-9	Rv2078	-9	0	A	T	0.462	2.216099e-02	1.420585e-01	3.040149e+00	8.760780e-01
-9	Rv1069c	-9	0	A	T	0.083	5.107627e-02	7.420619e-02	2.999545e+00	4.914868e-01
-9	Rv1034c	-9	0	A	T	0.025	-1.321038e-01	1.170421e-01	3.065238e+00	2.594103e-01
-9	Rv2696c	-9	0	A	T	0.026	-9.657287e-02	1.210057e-01	3.034023e+00	4.250869e-01
-9	Rv3649	-9	0	A	T	0.297	-7.885933e-02	9.119625e-02	3.019033e+00	3.874831e-01
-9	Rv3645	-9	0	A	T	0.059	6.570351e-02	9.041716e-02	3.011605e+00	4.676665e-01
-9	Rv1519	-9	0	A	T	0.025	1.647487e-01	3.609301e-01	3.057875e+00	6.482014e-01
-9	Rv1518	-9	0	A	T	0.052	-4.649223e-03	8.757244e-02	3.038951e+00	9.576751e-01
-9	Rv1517	-9	0	A	T	0.359	-9.987437e-03	1.206689e-01	3.052666e+00	9.340598e-01
-9	Rv1512	-9	0	A	T	0.011	5.922965e-02	1.062152e-01	2.989092e+00	5.772666e-01
-9	Rv1511	-9	0	A	T	0.011	-1.316935e-01	1.024825e-01	3.047769e+00	1.991984e-01
-9	Rv1510	-9	0	A	T	0.026	-3.488944e-02	8.049027e-02	3.023984e+00	6.648108e-01
-9	Rv1444c	-9	0	A	T	0.011	1.666660e-01	1.103214e-01	2.999367e+00	1.313004e-01
-9	Rv0178	-9	0	A	T	0.032	-7.821617e-02	9.935036e-02	2.998585e+00	4.313822e-01
-9	Rv2777c	-9	0	A	T	0.068	9.020128e-02	7.255944e-02	3.070654e+00	2.142268e-01
-9	Rv0172	-9	0	A	T	0.271	-6.145089e-02	9.500917e-02	3.094026e+00	5.179769e-01
-9	Rv0173	-9	0	A	T	0.043	-3.998777e-02	8.742399e-02	3.015598e+00	6.475228e-01
-9	Rv0170	-9	0	A	T	0.052	-1.223851e-02	1.092965e-01	3.044093e+00	9.108746e-01
-9	Rv0171	-9	0	A	T	0.050	-5.967777e-03	7.705393e-02	3.038599e+00	9.382878e-01
-9	Rv0176	-9	0	A	T	0.065	-1.976471e-01	1.236815e-01	3.001991e+00	1.104794e-01
-9	Rv0174	-9	0	A	T	0.498	1.461403e-01	6.561115e-01	3.079349e+00	8.238040e-01
-9	Rv0175	-9	0	A	T	0.102	-9.949075e-02	9.596385e-02	3.020154e+00	3.002033e-01
-9	Rv2360c	-9	0	A	T	0.363	-1.075516e-01	1.968623e-01	3.075983e+00	5.850108e-01
-9	Rv3220c	-9	0	A	T	0.242	-1.057047e-01	1.072107e-01	3.065112e+00	3.244914e-01
-9	Rv3457c	-9	0	A	T	0.020	1.454832e-01	8.670849e-02	3.109154e+00	9.381667e-02
-9	228	-9	0	A	T	0.046	-1.091410e-01	1.172638e-01	3.049051e+00	3.523084e-01
-9	227	-9	0	A	T	0.205	-7.139753e-03	5.991267e-02	3.042541e+00	9.051748e-01
-9	226	-9	0	A	T	0.074	1.464264e-01	1.011280e-01	2.998273e+00	1.480766e-01
-9	Rv0962c	-9	0	A	T	0.495	5.558656e-01	3.195698e-01	3.135039e+00	8.239334e-02
-9	222	-9	0	A	T	0.030	-2.151171e-02	1.917407e-01	3.050012e+00	9.107031e-01
-9	Rv3595c	-9	0	A	T	0.020	5.212361e-02	7.337220e-02	3.010499e+00	4.776888e-01
-9	Rv2999	-9	0	A	T	0.489	-2.637074e-01	2.749927e-01	3.090686e+00	3.379037e-01
-9	Rv2991	-9	0	A	T	0.013	1.162070e-01	1.274544e-01	3.046284e+00	3.622070e-01
-9	Rv2997	-9	0	A	T	0.043	-4.582166e-02	8.038820e-02	3.037439e+00	5.688542e-01
-9	Rv2994	-9	0	A	T	0.125	-7.314714e-02	7.196264e-02	3.068059e+00	3.097557e-01
-9	Rv3920c	-9	0	A	T	0.020	9.297466e-02	9.456659e-02	3.009817e+00	3.258597e-01
-9	Rv0329c	-9	0	A	T	0.023	-5.454043e-02	1.164883e-01	3.078507e+00	6.397812e-01
-9	2506	-9	0	A	T	0.489	4.144370e-01	2.550258e-01	3.033625e+00	1.045884e-01
-9	Rv2346c	-9	0	A	T	0.253	1.664881e-02	7.590376e-02	3.048085e+00	8.264473e-01
-9	650	-9	0	A	T	0.082	1.219509e-01	1.415990e-01	3.057064e+00	3.893952e-01
-9	Rv1204c	-9	0	A	T	0.057	5.420264e-03	9.731551e-02	3.031522e+00	9.555981e-01
-9	Rv1992c	-9	0	A	T	0.069	-1.102453e-01	7.174903e-02	3.033841e+00	1.248500e-01
-9	Rv1675c	-9	0	A	T	0.060	-1.548917e-01	1.140107e-01	3.065005e+00	1.747124e-01
-9	1524	-9	0	A	T	0.041	-2.321291e-02	1.496058e-01	3.035639e+00	8.767388e-01
-9	1525	-9	0	A	T	0.011	-8.147022e-02	1.073738e-01	3.057962e+00	4.482512e-01
-9	1526	-9	0	A	T	0.014	2.258905e-02	1.061301e-01	3.034923e+00	8.315103e-01
-9	Rv2036	-9	0	A	T	0.055	-8.378516e-02	1.243696e-01	3.040403e+00	5.007343e-01
-9	Rv2032	-9	0	A	T	0.017	-4.440237e-02	1.219234e-01	3.034459e+00	7.158299e-01
-9	Rv2495c	-9	0	A	T	0.491	2.240801e-01	7.417622e-01	3.085461e+00	7.626704e-01
-9	Rv2112c	-9	0	A	T	0.076	-4.213640e-02	6.056828e-02	3.029836e+00	4.868535e-01
-9	Rv2030c	-9	0	A	T	0.032	-2.259901e-01	6.332637e-02	3.242581e+00	3.828867e-04
-9	Rv0399c	-9	0	A	T	0.036	6.079159e-02	8.848002e-02	3.017842e+00	4.922650e-01
-9	Rv2316	-9	0	A	T	0.364	-1.300383e-01	1.573529e-01	3.058086e+00	4.088474e-01
-9	Rv2047c	-9	0	A	T	0.225	5.549942e-02	8.088243e-02	3.042139e+00	4.928268e-01
-9	Rv2437	-9	0	A	T	0.208	1.647728e-01	1.246783e-01	2.996006e+00	1.867313e-01
-9	Rv2436	-9	0	A	T	0.489	5.636568e-01	2.213537e-01	3.086784e+00	1.109327e-02
-9	Rv2038c	-9	0	A	T	0.055	-2.087658e-01	1.443136e-01	3.051259e+00	1.484456e-01
-9	Rv3436c	-9	0	A	T	0.018	-5.759641e-02	9.188044e-02	3.040004e+00	5.309502e-01
-9	Rv1075c	-9	0	A	T	0.072	2.913974e-02	8.509724e-02	3.041544e+00	7.321293e-01
-9	Rv3714c	-9	0	A	T	0.019	-7.079751e-02	8.058963e-02	3.045747e+00	3.799720e-01
-9	Rv2797c	-9	0	A	T	0.060	-1.209636e-02	7.498156e-02	3.023752e+00	8.718836e-01
-9	Rv1166	-9	0	A	T	0.037	4.566265e-02	7.450666e-02	3.027673e+00	5.401602e-01
-9	Rv1162	-9	0	A	T	0.083	-6.225642e-02	1.216450e-01	3.046505e+00	6.089583e-01
-9	Rv1163	-9	0	A	T	0.154	-1.410806e-01	1.163782e-01	3.114046e+00	2.258150e-01
-9	Rv1160	-9	0	A	T	0.164	-2.660416e-02	1.057082e-01	3.046774e+00	8.013645e-01
-9	Rv1161	-9	0	A	T	0.041	-1.174316e-01	6.607605e-02	3.179651e+00	7.595915e-02
-9	Rv3509c	-9	0	A	T	0.020	1.178921e-01	8.125003e-02	3.041334e+00	1.472262e-01
-9	Rv0341	-9	0	A	T	0.040	1.568810e-01	8.100507e-02	3.165567e+00	5.317967e-02
-9	Rv0343	-9	0	A	T	0.013	1.891136e-01	1.001313e-01	3.059772e+00	5.934426e-02
-9	Rv0342	-9	0	A	T	0.072	1.594378e-01	8.274171e-02	3.067557e+00	5.438545e-02
-9	Rv2438c	-9	0	A	T	0.076	-1.094601e-01	9.349087e-02	3.054488e+00	2.420665e-01
-9	Rv0162c	-9	0	A	T	0.026	4.687213e-02	8.552614e-02	3.030912e+00	5.838331e-01
-9	Rv2853	-9	0	A	T	0.375	6.321594e-03	4.194230e-02	3.025230e+00	8.802383e-01
-9	Rv2856	-9	0	A	T	0.015	-1.324113e-01	9.890875e-02	3.031750e+00	1.810886e-01
-9	Rv2855	-9	0	A	T	0.023	-4.472991e-03	7.986593e-02	3.033410e+00	9.553525e-01
-9	Rv2854	-9	0	A	T	0.067	1.259402e-01	8.885199e-02	3.068083e+00	1.567988e-01
-9	Rv3339c	-9	0	A	T	0.023	-9.803044e-02	7.187753e-02	3.067271e+00	1.730446e-01
-9	Rv0943c	-9	0	A	T	0.053	-9.870708e-02	7.444291e-02	2.994092e+00	1.852837e-01
-9	Rv0400c	-9	0	A	T	0.045	1.059234e-01	8.161677e-02	2.986346e+00	1.947717e-01
-9	Rv3451	-9	0	A	T	0.137	-2.230706e-02	1.245495e-01	3.044443e+00	8.579086e-01
-9	Rv3452	-9	0	A	T	0.012	-1.665951e-01	9.727899e-02	2.969464e+00	8.723080e-02
-9	Rv3453	-9	0	A	T	0.362	-4.934294e-03	1.783476e-01	3.057896e+00	9.779357e-01
-9	Rv3454	-9	0	A	T	0.039	-9.774957e-02	6.320616e-02	2.998058e+00	1.224234e-01
-9	146	-9	0	A	T	0.011	-4.364101e-02	1.946124e-01	3.033717e+00	8.226304e-01
-9	Rv0271c	-9	0	A	T	0.048	-6.211488e-02	7.356442e-02	3.024311e+00	3.987517e-01
-9	Rv0874c	-9	0	A	T	0.221	4.872105e-02	1.178392e-01	3.037419e+00	6.793986e-01
-9	Rv2823c	-9	0	A	T	0.422	-1.932168e-02	6.957560e-02	3.026829e+00	7.813174e-01
-9	Rv1630	-9	0	A	T	0.031	8.808853e-02	7.182993e-02	3.006616e+00	2.204729e-01
-9	2710	-9	0	A	T	0.043	-4.815890e-01	3.007077e-01	3.078179e+00	1.097056e-01
-9	2719	-9	0	A	T	0.039	-1.054539e-01	1.197204e-01	3.062188e+00	3.787045e-01
-9	Rv3063	-9	0	A	T	0.489	2.803493e-01	6.123984e-01	3.077321e+00	6.472437e-01
-9	Rv3062	-9	0	A	T	0.489	2.803493e-01	6.123984e-01	3.077321e+00	6.472437e-01
-9	Rv0792c	-9	0	A	T	0.017	-1.427739e-01	1.034820e-01	2.992616e+00	1.681126e-01
-9	Rv1900c	-9	0	A	T	0.468	-1.954573e-01	2.032125e-01	3.146192e+00	3.364582e-01
-9	Rv3201c	-9	0	A	T	0.220	1.068551e-01	8.448267e-02	3.089350e+00	2.063506e-01
-9	Rv2712c	-9	0	A	T	0.190	4.429578e-02	7.098544e-02	3.045234e+00	5.328195e-01
-9	Rv2381c	-9	0	A	T	0.020	2.373752e-02	7.426242e-02	3.053866e+00	7.493321e-01
-9	820	-9	0	A	T	0.363	-7.278791e-02	1.452263e-01	3.050617e+00	6.163828e-01
-9	Rv2124c	-9	0	A	T	0.109	4.455392e-02	4.978185e-02	3.030793e+00	3.710986e-01
-9	1713	-9	0	A	T	0.018	-6.267661e-02	9.314110e-02	3.060042e+00	5.012158e-01
-9	1710	-9	0	A	T	0.027	-2.384758e-01	1.993161e-01	2.985131e+00	2.319114e-01
-9	Rv1736c	-9	0	A	T	0.068	1.615951e-02	7.544951e-02	3.048276e+00	8.304708e-01
-9	1714	-9	0	A	T	0.029	-6.666862e-02	8.212086e-02	3.020829e+00	4.171574e-01
-9	Rv2226	-9	0	A	T	0.472	-1.051552e-01	3.002704e-01	3.078887e+00	7.262908e-01
-9	Rv2227	-9	0	A	T	0.060	3.532008e-02	1.007113e-01	3.039776e+00	7.259125e-01
-9	Rv2220	-9	0	A	T	0.023	-4.860224e-02	1.423962e-01	3.028857e+00	7.329656e-01
-9	Rv3041c	-9	0	A	T	0.015	-5.109885e-02	1.246359e-01	3.050391e+00	6.819403e-01
-9	Rv0215c	-9	0	A	T	0.066	-9.122784e-02	1.112397e-01	2.986877e+00	4.124326e-01
-9	Rv2088	-9	0	A	T	0.220	-6.812874e-03	8.275388e-02	3.038842e+00	9.344099e-01
-9	3012	-9	0	A	T	0.011	-3.042827e-02	1.115675e-01	3.050725e+00	7.851367e-01
-9	Rv2082	-9	0	A	T	0.486	2.824881e-01	1.942174e-01	3.045516e+00	1.462501e-01
-9	Rv2083	-9	0	A	T	0.490	4.672767e-02	4.055655e-01	3.043521e+00	9.083063e-01
-9	Rv2084	-9	0	A	T	0.283	3.735877e-02	1.030049e-01	3.022138e+00	7.169447e-01
-9	Rv1758	-9	0	A	T	0.123	-6.428480e-02	6.239929e-02	3.069129e+00	3.032580e-01
-9	Rv1751	-9	0	A	T	0.014	-1.161529e-01	9.462807e-02	3.008322e+00	2.200526e-01
-9	Rv3667	-9	0	A	T	0.034	-1.709852e-01	6.348335e-02	2.988777e+00	7.239515e-03
-9	Rv0482	-9	0	A	T	0.019	2.137909e-01	9.372800e-02	2.956305e+00	2.284467e-02
-9	Rv0486	-9	0	A	T	0.202	-1.006156e-02	8.578084e-02	3.042956e+00	9.066603e-01
-9	Rv0487	-9	0	A	T	0.014	-1.425730e-02	1.022839e-01	3.046890e+00	8.891817e-01
-9	Rv3669	-9	0	A	T	0.011	-9.170178e-02	1.285229e-01	3.066139e+00	4.757669e-01
-9	Rv1032c	-9	0	A	T	0.060	-4.493795e-02	8.523001e-02	3.039289e+00	5.981808e-01
-9	Rv3350c	-9	0	A	T	0.389	-1.265647e-01	5.855208e-02	3.130608e+00	3.098353e-02
-9	Rv2694c	-9	0	A	T	0.047	2.773649e-02	1.214385e-01	3.052752e+00	8.194013e-01
-9	11	-9	0	A	T	0.018	9.061534e-02	8.576440e-02	3.030172e+00	2.910702e-01
-9	Rv1286	-9	0	A	T	0.069	-7.096022e-02	7.352623e-02	3.013369e+00	3.348220e-01
-9	Rv1285	-9	0	A	T	0.020	-1.328386e-01	8.160437e-02	2.994655e+00	1.040018e-01
-9	16	-9	0	A	T	0.209	-6.933316e-03	1.681549e-01	3.042064e+00	9.671227e-01
-9	19	-9	0	A	T	0.141	-1.127429e-01	6.162943e-02	3.046299e+00	6.776254e-02
-9	18	-9	0	A	T	0.496	-1.918188e-01	2.909554e-01	3.024348e+00	5.099342e-01
-9	Rv1289	-9	0	A	T	0.015	6.472829e-02	9.545649e-02	3.050226e+00	4.979336e-01
-9	Rv1288	-9	0	A	T	0.088	6.540245e-02	5.900300e-02	2.949774e+00	2.680376e-01
-9	Rv1225c	-9	0	A	T	0.211	-1.400684e-01	1.429039e-01	3.073244e+00	3.273410e-01
-9	Rv1571	-9	0	A	T	0.043	-1.138373e-01	1.205514e-01	2.985384e+00	3.453341e-01
-9	Rv1570	-9	0	A	T	0.491	2.240801e-01	7.417622e-01	3.085461e+00	7.626704e-01
-9	Rv1575	-9	0	A	T	0.141	-4.445743e-03	6.237809e-02	3.042616e+00	9.432022e-01
-9	Rv3593	-9	0	A	T	0.491	2.240801e-01	7.417622e-01	3.085461e+00	7.626704e-01
-9	Rv2771c	-9	0	A	T	0.489	2.803493e-01	6.123984e-01	3.077321e+00	6.472437e-01
-9	Rv3594	-9	0	A	T	0.025	-1.077900e-01	7.170170e-02	3.021050e+00	1.332019e-01
-9	Rv2839c	-9	0	A	T	0.027	8.981351e-02	8.291794e-02	3.040979e+00	2.791035e-01
-9	Rv2366c	-9	0	A	T	0.165	8.353202e-02	1.029241e-01	3.070875e+00	4.172990e-01
-9	Rv0427c	-9	0	A	T	0.013	-7.969012e-02	1.039701e-01	3.058036e+00	4.436499e-01
-9	Rv2962c	-9	0	A	T	0.061	1.162014e-01	8.786919e-02	3.061685e+00	1.864475e-01
-9	Rv0776c	-9	0	A	T	0.017	1.340362e-01	9.620266e-02	2.977213e+00	1.639731e-01
-9	201	-9	0	A	T	0.023	6.911214e-02	1.280512e-01	3.053680e+00	5.895570e-01
-9	203	-9	0	A	T	0.013	1.601953e-01	1.405827e-01	3.118920e+00	2.548740e-01
-9	836	-9	0	A	T	0.014	6.106416e-02	1.187482e-01	3.027873e+00	6.072493e-01
-9	835	-9	0	A	T	0.013	1.561062e-01	1.064618e-01	3.091007e+00	1.430051e-01
-9	Rv0627	-9	0	A	T	0.015	-1.419487e-01	1.450081e-01	3.000900e+00	3.279608e-01
-9	Rv0156	-9	0	A	T	0.012	5.326865e-02	1.681947e-01	3.052718e+00	7.515578e-01
-9	Rv0157	-9	0	A	T	0.021	-8.825760e-02	8.112964e-02	3.014435e+00	2.770255e-01
[truncated: 1,388 more rows]
