# Supplementary material for: GWAS for quantitative resistance phenotypes in Mycobacterium tuberculosis reveals resistance genes and regulatory regions
Source: Nat Commun. 2019 May 13;10:2128. doi: 10.1038/s41467-019-10110-6 (PMC6513847; doi:10.1038/s41467-019-10110-6)
Supplement: Supplementary file 12 — Source Data [file 41467_2019_10110_MOESM12_ESM.zip › 9-Source Data Folder/gene_kan.assoc.txt]

chr	rs	ps	n_miss	allele1	allele0	af	beta	se	l_remle	p_wald
-9	Rv0001	-9	0	A	T	0.076	5.000978e+01	2.717556e+01	1.998011e+00	6.598535e-02
-9	Rv0004	-9	0	A	T	0.010	2.369806e+02	5.548789e+01	1.917304e+00	2.105411e-05
-9	Rv0005	-9	0	A	T	0.046	7.117873e+01	3.629261e+01	1.919532e+00	5.008766e-02
-9	Rv0006	-9	0	A	T	0.045	3.457708e+01	2.649221e+01	1.945241e+00	1.920889e-01
-9	Rv0008c	-9	0	A	T	0.498	-7.081175e+01	1.928035e+02	1.975963e+00	7.134811e-01
-9	Rv0010c	-9	0	A	T	0.019	2.570812e+01	6.499871e+01	1.958500e+00	6.925333e-01
-9	Rv0012	-9	0	A	T	0.499	3.856144e+01	4.088837e+02	1.983023e+00	9.248798e-01
-9	Rv0013	-9	0	A	T	0.062	5.522366e+01	8.502679e+01	1.967307e+00	5.161523e-01
-9	Rv0014c	-9	0	A	T	0.083	-7.182151e+01	4.732148e+01	1.968513e+00	1.293516e-01
-9	Rv0015c	-9	0	A	T	0.200	-2.180494e+01	4.941968e+01	1.967020e+00	6.591355e-01
-9	Rv0018c	-9	0	A	T	0.486	9.733215e+00	6.437456e+01	1.970296e+00	8.798467e-01
-9	Rv0020c	-9	0	A	T	0.013	1.233508e+01	5.144544e+01	1.966714e+00	8.105505e-01
-9	Rv0021c	-9	0	A	T	0.056	-5.720251e+01	4.840337e+01	1.966930e+00	2.375305e-01
-9	Rv0023	-9	0	A	T	0.021	8.778300e+01	7.134305e+01	1.912806e+00	2.187819e-01
-9	Rv0024	-9	0	A	T	0.058	-2.538882e+01	8.011626e+01	1.961452e+00	7.513763e-01
-9	Rv0025	-9	0	A	T	0.157	-2.829374e+00	8.729340e+01	1.970536e+00	9.741488e-01
-9	Rv0026	-9	0	A	T	0.179	1.728704e+01	4.966125e+01	1.960691e+00	7.278285e-01
-9	Rv0029	-9	0	A	T	0.026	3.498311e+01	3.616937e+01	1.966912e+00	3.336430e-01
-9	Rv0030	-9	0	A	T	0.216	-9.018737e+01	7.356145e+01	1.962232e+00	2.204405e-01
-9	Rv0032	-9	0	A	T	0.373	3.585463e+01	3.556954e+01	1.962872e+00	3.136561e-01
-9	Rv0035	-9	0	A	T	0.215	2.673889e+01	4.908382e+01	1.971001e+00	5.860228e-01
-9	Rv0036c	-9	0	A	T	0.025	-6.059941e+01	5.328572e+01	1.975179e+00	2.556653e-01
-9	Rv0037c	-9	0	A	T	0.044	-1.995485e+01	5.928124e+01	1.974929e+00	7.364690e-01
-9	Rv0039c	-9	0	A	T	0.058	1.176070e+02	1.329870e+02	1.960254e+00	3.766895e-01
-9	Rv0041	-9	0	A	T	0.075	3.959286e+01	3.888084e+01	1.969544e+00	3.087402e-01
-9	Rv0042c	-9	0	A	T	0.027	1.499262e+02	4.236691e+01	1.969258e+00	4.178096e-04
-9	Rv0045c	-9	0	A	T	0.087	-8.805895e+01	5.037719e+01	1.985959e+00	8.072808e-02
-9	Rv0046c	-9	0	A	T	0.215	-3.489240e+01	5.743828e+01	1.974611e+00	5.436529e-01
-9	Rv0048c	-9	0	A	T	0.059	3.393458e+01	8.235318e+01	1.964688e+00	6.803699e-01
-9	Rv0050	-9	0	A	T	0.443	-3.240119e+01	3.083654e+01	1.970120e+00	2.935952e-01
-9	Rv0058	-9	0	A	T	0.489	-6.066666e+00	6.959998e+01	1.967305e+00	9.305555e-01
-9	Rv0059	-9	0	A	T	0.223	-1.382017e+02	6.115208e+01	1.935441e+00	2.400686e-02
-9	Rv0060	-9	0	A	T	0.010	1.346325e+01	5.960420e+01	1.966373e+00	8.213362e-01
-9	Rv0061	-9	0	A	T	0.056	-8.541381e+01	1.044530e+02	1.975444e+00	4.136810e-01
-9	Rv0062	-9	0	A	T	0.128	8.967332e+01	5.837080e+01	1.983318e+00	1.247429e-01
-9	Rv0063	-9	0	A	T	0.083	3.671484e+01	5.931742e+01	1.951509e+00	5.360664e-01
-9	Rv0067c	-9	0	A	T	0.015	4.852797e+01	1.508417e+02	1.975551e+00	7.477265e-01
-9	Rv0068	-9	0	A	T	0.500	-3.349165e+02	4.106705e+02	1.964300e+00	4.149320e-01
-9	Rv0069c	-9	0	A	T	0.011	-8.055698e+01	6.048999e+01	1.965144e+00	1.832053e-01
-9	Rv0070c	-9	0	A	T	0.027	5.927423e+01	4.680878e+01	2.002324e+00	2.056560e-01
-9	Rv0071	-9	0	A	T	0.137	-4.744452e+01	2.055087e+01	1.934345e+00	2.113765e-02
-9	Rv0074	-9	0	A	T	0.161	1.445305e+01	5.961621e+01	1.960321e+00	8.084858e-01
-9	Rv0075	-9	0	A	T	0.030	7.060258e+01	5.874505e+01	1.977151e+00	2.296663e-01
-9	Rv0077c	-9	0	A	T	0.021	-4.923468e+01	5.514723e+01	1.963546e+00	3.721556e-01
-9	Rv0078	-9	0	A	T	0.021	1.067705e+02	9.728169e+01	1.927158e+00	2.726317e-01
-9	Rv0078A	-9	0	A	T	0.055	2.778254e+02	1.458595e+02	1.949170e+00	5.705847e-02
-9	Rv0083	-9	0	A	T	0.024	-1.991962e+01	4.992597e+01	1.959677e+00	6.899785e-01
-9	Rv0084	-9	0	A	T	0.032	2.233415e+01	3.511432e+01	1.966906e+00	5.248743e-01
-9	Rv0085	-9	0	A	T	0.015	-1.216486e+02	1.022452e+02	1.965730e+00	2.343775e-01
-9	Rv0086	-9	0	A	T	0.129	-1.114760e+01	7.741766e+01	1.966627e+00	8.855309e-01
-9	Rv0087	-9	0	A	T	0.051	-4.731395e+01	5.285031e+01	1.962747e+00	3.708408e-01
-9	Rv0088	-9	0	A	T	0.021	-9.138977e+01	8.162522e+01	1.986818e+00	2.631031e-01
-9	Rv0090	-9	0	A	T	0.012	-1.444170e+01	5.799938e+01	1.963771e+00	8.034064e-01
-9	Rv0092	-9	0	A	T	0.094	4.313096e+01	5.071319e+01	1.974316e+00	3.952282e-01
-9	Rv0093c	-9	0	A	T	0.011	-3.316100e+01	5.950299e+01	1.966303e+00	5.774295e-01
-9	Rv0094c	-9	0	A	T	0.136	2.124053e+00	2.676793e+01	1.966780e+00	9.367673e-01
-9	Rv0095c	-9	0	A	T	0.324	-3.935181e+01	3.432680e+01	1.971136e+00	2.518696e-01
-9	Rv0096	-9	0	A	T	0.180	-4.061858e+01	7.020248e+01	1.968550e+00	5.629761e-01
-9	Rv0097	-9	0	A	T	0.113	5.129828e+01	1.072034e+02	1.978492e+00	6.323742e-01
-9	Rv0099	-9	0	A	T	0.020	-5.760955e+01	4.362081e+01	1.938291e+00	1.868636e-01
-9	Rv0101	-9	0	A	T	0.097	3.965804e+01	2.922770e+01	1.955478e+00	1.750863e-01
-9	Rv0102	-9	0	A	T	0.013	-3.408841e+01	5.271036e+01	1.958163e+00	5.179456e-01
-9	Rv0103c	-9	0	A	T	0.488	2.544292e+01	5.836832e+01	1.956756e+00	6.629877e-01
-9	Rv0104	-9	0	A	T	0.082	2.490847e+01	3.951997e+01	1.970436e+00	5.286376e-01
-9	Rv0109	-9	0	A	T	0.482	-8.416660e+01	5.156846e+01	1.877187e+00	1.029210e-01
-9	Rv0110	-9	0	A	T	0.019	-1.221573e+02	6.536971e+01	1.946565e+00	6.191270e-02
-9	Rv0111	-9	0	A	T	0.034	6.873086e+00	5.121264e+01	1.965879e+00	8.932622e-01
-9	Rv0113	-9	0	A	T	0.050	8.009825e+01	6.152043e+01	1.975372e+00	1.931806e-01
-9	Rv0114	-9	0	A	T	0.034	1.855300e+01	6.995243e+01	1.966763e+00	7.908844e-01
-9	Rv0115	-9	0	A	T	0.060	-4.365963e+01	6.962592e+01	1.961514e+00	5.307425e-01
-9	Rv0117	-9	0	A	T	0.055	-1.530792e+01	6.839926e+01	1.964856e+00	8.229503e-01
-9	Rv0118c	-9	0	A	T	0.068	-6.597609e+01	5.138922e+01	1.957485e+00	1.994488e-01
-9	Rv0120c	-9	0	A	T	0.498	-1.143344e+01	2.421720e+02	1.979221e+00	9.623523e-01
-9	Rv0121c	-9	0	A	T	0.025	-5.311656e+01	6.672627e+01	1.949589e+00	4.261725e-01
-9	Rv0124	-9	0	A	T	0.379	1.880450e+01	1.880296e+01	1.977083e+00	3.174779e-01
-9	Rv0125	-9	0	A	T	0.016	-5.610422e+01	4.833175e+01	1.968798e+00	2.459544e-01
-9	Rv0127	-9	0	A	T	0.495	-4.189104e+01	9.963944e+01	1.968367e+00	6.742514e-01
-9	Rv0131c	-9	0	A	T	0.029	-6.862806e+01	4.950331e+01	1.985349e+00	1.659099e-01
-9	Rv0132c	-9	0	A	T	0.040	3.313684e+01	5.981458e+01	1.974706e+00	5.796899e-01
-9	Rv0133	-9	0	A	T	0.017	-3.569322e+01	9.026712e+01	1.964941e+00	6.926068e-01
-9	Rv0134	-9	0	A	T	0.282	-4.365043e+01	4.894767e+01	1.957300e+00	3.726959e-01
-9	Rv0136	-9	0	A	T	0.079	3.595525e+01	4.966513e+01	1.964961e+00	4.692392e-01
-9	Rv0139	-9	0	A	T	0.025	-2.436071e+01	3.841964e+01	1.976247e+00	5.261597e-01
-9	Rv0140	-9	0	A	T	0.025	-1.199220e+01	6.885213e+01	1.972846e+00	8.617595e-01
-9	Rv0143c	-9	0	A	T	0.105	8.649587e+01	5.358301e+01	1.967384e+00	1.067453e-01
-9	Rv0145	-9	0	A	T	0.103	4.437880e+01	2.970407e+01	1.985817e+00	1.354377e-01
-9	Rv0149	-9	0	A	T	0.057	1.221295e+02	7.332856e+01	1.978547e+00	9.607900e-02
-9	Rv0151c	-9	0	A	T	0.292	8.284568e+01	4.195959e+01	1.953713e+00	4.856974e-02
-9	Rv0152c	-9	0	A	T	0.222	-4.177268e+00	5.815286e+01	1.968944e+00	9.427475e-01
-9	Rv0154c	-9	0	A	T	0.042	-7.481872e+01	8.193437e+01	1.958142e+00	3.613499e-01
-9	Rv0155	-9	0	A	T	0.011	-6.563824e+01	5.585469e+01	1.955248e+00	2.401699e-01
-9	Rv0158	-9	0	A	T	0.121	2.468088e+01	6.042343e+01	1.968127e+00	6.830070e-01
-9	Rv0159c	-9	0	A	T	0.499	-1.279916e+02	2.541903e+02	1.973407e+00	6.146891e-01
-9	Rv0160c	-9	0	A	T	0.020	-2.945213e+01	7.231911e+01	1.974299e+00	6.838972e-01
-9	Rv0161	-9	0	A	T	0.018	2.250628e+01	4.044818e+01	1.958775e+00	5.780286e-01
-9	Rv0162c	-9	0	A	T	0.021	-9.335109e+01	4.752707e+01	1.956142e+00	4.974761e-02
-9	Rv0163	-9	0	A	T	0.015	-9.172233e+01	5.144271e+01	2.007503e+00	7.484603e-02
-9	Rv0165c	-9	0	A	T	0.060	-1.848569e+01	8.907406e+01	1.969944e+00	8.356309e-01
-9	Rv0166	-9	0	A	T	0.088	-1.235804e+00	5.471283e+01	1.968982e+00	9.819835e-01
-9	Rv0167	-9	0	A	T	0.023	-3.698139e+01	9.608915e+01	1.968795e+00	7.004072e-01
-9	Rv0168	-9	0	A	T	0.027	-6.242940e+01	7.920051e+01	1.969630e+00	4.307134e-01
-9	Rv0169	-9	0	A	T	0.103	-1.409048e+01	2.879664e+01	1.962062e+00	6.247143e-01
-9	Rv0170	-9	0	A	T	0.114	7.543562e+01	6.734943e+01	1.989965e+00	2.629171e-01
-9	Rv0171	-9	0	A	T	0.030	-2.225504e+01	4.773324e+01	1.967568e+00	6.411323e-01
-9	Rv0172	-9	0	A	T	0.312	-4.873205e+01	5.505825e+01	1.975589e+00	3.762850e-01
-9	Rv0173	-9	0	A	T	0.023	-8.142657e+01	4.850987e+01	1.944386e+00	9.350596e-02
-9	Rv0174	-9	0	A	T	0.496	1.042696e+02	1.207689e+02	1.969742e+00	3.881052e-01
-9	Rv0175	-9	0	A	T	0.221	1.624432e+01	7.464054e+01	1.967121e+00	8.277523e-01
-9	Rv0180c	-9	0	A	T	0.033	-1.745495e+01	4.886046e+01	1.958837e+00	7.209760e-01
-9	Rv0181c	-9	0	A	T	0.219	-8.790457e+01	9.098935e+01	1.972783e+00	3.341954e-01
-9	Rv0182c	-9	0	A	T	0.056	-8.054300e+01	1.013192e+02	1.964107e+00	4.268081e-01
-9	Rv0186	-9	0	A	T	0.016	-2.218036e+01	5.239652e+01	1.961118e+00	6.721417e-01
-9	Rv0187	-9	0	A	T	0.025	-2.136863e+01	5.664644e+01	1.972416e+00	7.060726e-01
-9	Rv0191	-9	0	A	T	0.058	-9.362588e+01	7.557830e+01	1.958616e+00	2.156710e-01
-9	Rv0192	-9	0	A	T	0.497	-3.294818e+01	1.312014e+02	1.969760e+00	8.017604e-01
-9	Rv0193c	-9	0	A	T	0.491	-5.287638e+01	7.842523e+01	1.971590e+00	5.003007e-01
-9	Rv0194	-9	0	A	T	0.498	6.463151e+01	1.388071e+02	1.961976e+00	6.415735e-01
-9	Rv0195	-9	0	A	T	0.012	1.966997e+00	5.616865e+01	1.965377e+00	9.720702e-01
-9	Rv0197	-9	0	A	T	0.497	8.529247e+01	9.328098e+01	1.962106e+00	3.607160e-01
-9	Rv0198c	-9	0	A	T	0.034	-1.323114e+01	5.309132e+01	1.967814e+00	8.032385e-01
-9	Rv0202c	-9	0	A	T	0.021	1.747442e+01	4.032875e+01	1.971089e+00	6.648773e-01
-9	Rv0204c	-9	0	A	T	0.033	-4.782836e+01	7.192431e+01	1.961031e+00	5.061933e-01
-9	Rv0205	-9	0	A	T	0.035	2.794095e+00	7.196269e+01	1.967210e+00	9.690350e-01
-9	Rv0206c	-9	0	A	T	0.060	-2.672136e+01	5.247812e+01	1.972965e+00	6.107150e-01
-9	Rv0209	-9	0	A	T	0.082	-4.182723e+01	6.390906e+01	1.949395e+00	5.129312e-01
-9	Rv0210	-9	0	A	T	0.076	-4.447827e+01	8.823792e+01	1.964912e+00	6.143058e-01
-9	Rv0211	-9	0	A	T	0.017	-1.439562e+01	4.330518e+01	1.961244e+00	7.396298e-01
-9	Rv0213c	-9	0	A	T	0.012	-2.406251e+01	5.334359e+01	1.964570e+00	6.520117e-01
-9	Rv0214	-9	0	A	T	0.024	6.638430e+00	6.079967e+01	1.966434e+00	9.130743e-01
-9	Rv0215c	-9	0	A	T	0.023	-6.848441e+01	5.824698e+01	1.972941e+00	2.399308e-01
-9	Rv0217c	-9	0	A	T	0.015	1.009154e+01	5.701491e+01	1.969770e+00	8.595405e-01
-9	Rv0218	-9	0	A	T	0.497	1.769863e+02	1.327143e+02	1.932642e+00	1.825988e-01
-9	Rv0221	-9	0	A	T	0.067	5.061819e+01	6.010245e+01	1.942745e+00	3.998494e-01
-9	Rv0223c	-9	0	A	T	0.059	7.269979e+01	7.650029e+01	1.965385e+00	3.421460e-01
-9	Rv0226c	-9	0	A	T	0.059	-3.437464e+01	7.139778e+01	1.956818e+00	6.302851e-01
-9	Rv0227c	-9	0	A	T	0.012	2.908070e+01	5.986648e+01	1.959908e+00	6.272289e-01
-9	Rv0231	-9	0	A	T	0.027	-8.236985e+00	7.115331e+01	1.967692e+00	9.078596e-01
-9	Rv0233	-9	0	A	T	0.499	-3.757297e+01	2.746281e+02	1.979028e+00	8.912014e-01
-9	Rv0235c	-9	0	A	T	0.048	4.009764e+01	4.316952e+01	1.963647e+00	3.531632e-01
-9	Rv0236c	-9	0	A	T	0.400	-7.298224e+00	5.924616e+01	1.972032e+00	9.019820e-01
-9	Rv0237	-9	0	A	T	0.046	-7.062779e+01	6.536091e+01	1.968300e+00	2.801064e-01
-9	Rv0239	-9	0	A	T	0.013	-4.392413e+00	1.139129e+02	1.968493e+00	9.692483e-01
-9	Rv0244c	-9	0	A	T	0.104	-6.997635e+01	4.641799e+01	1.970942e+00	1.319462e-01
-9	Rv0245	-9	0	A	T	0.053	-1.688484e+01	7.231635e+01	1.973660e+00	8.154251e-01
-9	Rv0252	-9	0	A	T	0.097	-1.331432e+01	4.435463e+01	1.962962e+00	7.640941e-01
-9	Rv0254c	-9	0	A	T	0.013	-8.740447e+01	1.131690e+02	1.972957e+00	4.400718e-01
-9	Rv0255c	-9	0	A	T	0.015	-5.935605e+01	7.671492e+01	1.966917e+00	4.392515e-01
-9	Rv0257	-9	0	A	T	0.017	9.277449e+01	8.167669e+01	1.965618e+00	2.562420e-01
-9	Rv0258c	-9	0	A	T	0.013	-4.073571e+01	7.210555e+01	1.964072e+00	5.722193e-01
-9	Rv0259c	-9	0	A	T	0.494	-2.351581e+01	9.396596e+01	1.967294e+00	8.024312e-01
-9	Rv0261c	-9	0	A	T	0.073	5.947532e+01	5.004765e+01	1.965794e+00	2.349278e-01
-9	Rv0263c	-9	0	A	T	0.012	-5.416618e+01	5.137969e+01	1.972192e+00	2.919941e-01
-9	Rv0264c	-9	0	A	T	0.218	-9.340581e+01	1.096504e+02	1.984552e+00	3.944713e-01
-9	Rv0266c	-9	0	A	T	0.039	-6.186853e+01	3.926948e+01	1.971613e+00	1.154150e-01
-9	Rv0267	-9	0	A	T	0.028	1.583609e+01	5.652496e+01	1.959350e+00	7.794036e-01
-9	Rv0269c	-9	0	A	T	0.024	7.472671e+01	7.249569e+01	1.930579e+00	3.028600e-01
-9	Rv0270	-9	0	A	T	0.014	3.832871e+01	5.657919e+01	1.971347e+00	4.982643e-01
-9	Rv0271c	-9	0	A	T	0.152	-5.945645e+01	4.151678e+01	1.976137e+00	1.523808e-01
-9	Rv0273c	-9	0	A	T	0.030	-1.197911e+00	6.030233e+01	1.965754e+00	9.841544e-01
-9	Rv0275c	-9	0	A	T	0.031	-1.278517e+01	5.975699e+01	1.967493e+00	8.306213e-01
-9	Rv0276	-9	0	A	T	0.017	2.566783e+01	5.171670e+01	1.960880e+00	6.197649e-01
-9	Rv0277c	-9	0	A	T	0.049	7.688941e+01	5.677658e+01	1.975145e+00	1.759201e-01
-9	Rv0278c	-9	0	A	T	0.495	3.880650e+01	6.883537e+01	1.966874e+00	5.730270e-01
-9	Rv0279c	-9	0	A	T	0.494	-9.408577e+01	7.374428e+01	1.939932e+00	2.022664e-01
-9	Rv0280	-9	0	A	T	0.446	-4.283674e+01	6.612601e+01	1.955467e+00	5.172386e-01
-9	Rv0282	-9	0	A	T	0.064	1.469047e+00	6.236648e+01	1.962979e+00	9.812115e-01
-9	Rv0284	-9	0	A	T	0.498	-7.985858e+01	2.674517e+02	1.980849e+00	7.653055e-01
-9	Rv0290	-9	0	A	T	0.060	3.978494e-01	6.674093e+01	1.964205e+00	9.952448e-01
-9	Rv0292	-9	0	A	T	0.498	-3.028337e+01	2.089793e+02	1.972492e+00	8.848063e-01
-9	Rv0297	-9	0	A	T	0.051	-6.436203e+01	3.779894e+01	1.940537e+00	8.888149e-02
-9	Rv0298	-9	0	A	T	0.041	-4.519726e-01	1.350221e+02	1.968041e+00	9.973297e-01
-9	Rv0302	-9	0	A	T	0.048	-4.983490e+01	1.055585e+02	1.970249e+00	6.369386e-01
-9	Rv0303	-9	0	A	T	0.011	1.077880e+02	5.845235e+01	1.986303e+00	6.543151e-02
-9	Rv0304c	-9	0	A	T	0.082	1.143559e+01	2.881037e+01	1.963114e+00	6.914945e-01
-9	Rv0305c	-9	0	A	T	0.499	8.925117e+01	1.360807e+02	1.952202e+00	5.120372e-01
-9	Rv0311	-9	0	A	T	0.069	-1.885640e-01	4.590887e+01	1.964368e+00	9.967235e-01
-9	Rv0312	-9	0	A	T	0.011	2.525238e+01	5.570492e+01	1.968290e+00	6.503996e-01
-9	Rv0314c	-9	0	A	T	0.014	-4.746021e+01	5.459905e+01	1.951401e+00	3.848891e-01
-9	Rv0315	-9	0	A	T	0.499	-2.907891e+01	3.376713e+02	1.980532e+00	9.313890e-01
-9	Rv0317c	-9	0	A	T	0.016	2.280228e+01	9.352988e+01	1.970916e+00	8.074310e-01
-9	Rv0318c	-9	0	A	T	0.500	-8.073612e+01	2.494855e+02	1.956877e+00	7.462909e-01
-9	Rv0319	-9	0	A	T	0.141	-1.137851e+01	7.974828e+01	1.971033e+00	8.865672e-01
-9	Rv0321	-9	0	A	T	0.014	5.494984e+01	1.343195e+02	1.971539e+00	6.825428e-01
-9	Rv0323c	-9	0	A	T	0.498	5.701118e+01	1.460279e+02	1.977254e+00	6.963024e-01
-9	Rv0324	-9	0	A	T	0.206	-9.593579e+00	7.067250e+01	1.969597e+00	8.920447e-01
-9	Rv0325	-9	0	A	T	0.056	-2.287994e+01	1.349423e+02	1.974935e+00	8.653906e-01
-9	Rv0327c	-9	0	A	T	0.038	-5.243435e+01	4.333399e+01	1.979217e+00	2.265217e-01
-9	Rv0329c	-9	0	A	T	0.024	-7.834165e+01	9.319451e+01	1.968024e+00	4.007300e-01
-9	Rv0331	-9	0	A	T	0.157	1.184824e+01	5.766677e+01	1.964588e+00	8.372481e-01
-9	Rv0336	-9	0	A	T	0.035	1.053949e+01	4.279792e+01	1.964261e+00	8.055229e-01
-9	Rv0339c	-9	0	A	T	0.012	-3.064099e+01	5.286328e+01	1.974247e+00	5.622779e-01
-9	Rv0341	-9	0	A	T	0.046	1.038099e+02	6.871008e+01	1.973396e+00	1.310998e-01
-9	Rv0342	-9	0	A	T	0.012	-5.622248e+01	5.460438e+01	1.957718e+00	3.033954e-01
-9	Rv0354c	-9	0	A	T	0.500	-1.319237e+02	4.287182e+02	1.979689e+00	7.583528e-01
-9	Rv0355c	-9	0	A	T	0.352	5.619215e+00	2.006359e+01	1.972770e+00	7.794732e-01
-9	Rv0359	-9	0	A	T	0.110	-1.708402e+01	9.160247e+01	1.975562e+00	8.520837e-01
-9	Rv0362	-9	0	A	T	0.058	-7.938092e+01	6.445449e+01	1.981100e+00	2.183536e-01
-9	Rv0365c	-9	0	A	T	0.115	-4.980917e+01	7.711236e+01	1.976526e+00	5.184518e-01
-9	Rv0366c	-9	0	A	T	0.218	-1.130642e+02	1.181945e+02	1.985773e+00	3.389699e-01
-9	Rv0368c	-9	0	A	T	0.173	4.378208e+01	7.750645e+01	1.958627e+00	5.722617e-01
-9	Rv0370c	-9	0	A	T	0.023	-1.199568e+02	6.194060e+01	1.979465e+00	5.302997e-02
-9	Rv0371c	-9	0	A	T	0.083	1.105711e+01	8.509055e+01	1.975195e+00	8.966322e-01
-9	Rv0373c	-9	0	A	T	0.021	-7.051311e+01	3.936480e+01	1.966002e+00	7.350829e-02
-9	Rv0376c	-9	0	A	T	0.241	8.783732e+00	2.957509e+01	1.965869e+00	7.665211e-01
-9	Rv0380c	-9	0	A	T	0.173	-1.439299e+02	6.024227e+01	1.965473e+00	1.704378e-02
-9	Rv0381c	-9	0	A	T	0.037	-8.841267e+00	1.223794e+02	1.974696e+00	9.424195e-01
-9	Rv0386	-9	0	A	T	0.052	-6.118857e+00	3.713183e+01	1.964772e+00	8.691398e-01
-9	Rv0389	-9	0	A	T	0.028	-1.142349e+02	8.084402e+01	1.976729e+00	1.579136e-01
-9	Rv0392c	-9	0	A	T	0.041	1.016068e+02	5.511340e+01	1.888487e+00	6.549524e-02
-9	Rv0395	-9	0	A	T	0.498	3.823597e+01	2.017604e+02	1.974566e+00	8.497246e-01
-9	Rv0398c	-9	0	A	T	0.054	1.970644e+02	1.686183e+02	1.992225e+00	2.427623e-01
-9	Rv0399c	-9	0	A	T	0.081	-5.730704e+01	5.560791e+01	1.951138e+00	3.029627e-01
-9	Rv0400c	-9	0	A	T	0.153	1.005260e+02	6.793232e+01	1.998192e+00	1.391971e-01
-9	Rv0402c	-9	0	A	T	0.023	-7.176871e+01	4.046574e+01	1.952381e+00	7.639529e-02
-9	Rv0403c	-9	0	A	T	0.068	2.477604e+01	2.671723e+01	1.976500e+00	3.539401e-01
-9	Rv0404	-9	0	A	T	0.088	1.585482e+01	4.577631e+01	1.961381e+00	7.291389e-01
-9	Rv0405	-9	0	A	T	0.244	-1.278570e+01	5.450946e+01	1.971223e+00	8.145920e-01
-9	Rv0407	-9	0	A	T	0.112	-4.776959e+01	1.214317e+02	1.976295e+00	6.941059e-01
-9	Rv0408	-9	0	A	T	0.059	-1.427101e+01	1.006701e+02	1.966644e+00	8.872938e-01
-9	Rv0410c	-9	0	A	T	0.017	-2.175549e+01	4.715369e+01	1.962756e+00	6.446161e-01
-9	Rv0412c	-9	0	A	T	0.431	1.377449e+01	6.975473e+01	1.975824e+00	8.434938e-01
-9	Rv0415	-9	0	A	T	0.148	-3.432864e+01	4.985673e+01	1.963657e+00	4.912458e-01
-9	Rv0416	-9	0	A	T	0.012	5.913512e+01	2.859527e+02	1.986337e+00	8.362018e-01
-9	Rv0417	-9	0	A	T	0.500	-2.755335e+02	5.206653e+02	1.977465e+00	5.967707e-01
-9	Rv0419	-9	0	A	T	0.072	3.799780e+01	4.879161e+01	1.967843e+00	4.362686e-01
-9	Rv0421c	-9	0	A	T	0.041	7.098115e+01	1.750782e+02	1.974884e+00	6.852392e-01
-9	Rv0422c	-9	0	A	T	0.018	2.602271e+01	8.322286e+01	1.966259e+00	7.545742e-01
-9	Rv0423c	-9	0	A	T	0.017	1.159691e+02	9.154450e+01	1.976190e+00	2.054771e-01
-9	Rv0425c	-9	0	A	T	0.496	1.567216e+01	1.191991e+02	1.974542e+00	8.954192e-01
-9	Rv0428c	-9	0	A	T	0.061	-5.157306e+01	8.408187e+01	1.973727e+00	5.397530e-01
-9	Rv0435c	-9	0	A	T	0.029	-2.329260e+01	4.826843e+01	1.969290e+00	6.294959e-01
-9	Rv0436c	-9	0	A	T	0.212	-6.532128e+01	7.419033e+01	1.986637e+00	3.787937e-01
-9	Rv0437c	-9	0	A	T	0.112	-5.260125e+01	1.223832e+02	1.982990e+00	6.674148e-01
-9	Rv0442c	-9	0	A	T	0.047	3.006047e+01	5.331958e+01	1.972247e+00	5.730127e-01
-9	Rv0444c	-9	0	A	T	0.053	8.373662e+01	8.220816e+01	1.974732e+00	3.086074e-01
-9	Rv0446c	-9	0	A	T	0.218	2.612368e+01	9.469315e+01	1.978413e+00	7.826912e-01
-9	Rv0448c	-9	0	A	T	0.013	-1.168544e+02	1.039830e+02	1.969254e+00	2.613359e-01
-9	Rv0450c	-9	0	A	T	0.015	-3.191156e+01	5.046338e+01	1.967415e+00	5.272685e-01
-9	Rv0452	-9	0	A	T	0.051	2.424380e+02	7.624192e+01	1.940604e+00	1.512246e-03
-9	Rv0453	-9	0	A	T	0.184	-1.162156e+01	6.436565e+01	1.967584e+00	8.567480e-01
-9	Rv0457c	-9	0	A	T	0.063	8.294334e+00	5.187076e+01	1.966303e+00	8.729845e-01
-9	Rv0458	-9	0	A	T	0.020	7.721482e+01	6.714486e+01	1.967389e+00	2.503901e-01
-9	Rv0461	-9	0	A	T	0.115	-8.188154e+01	5.868787e+01	1.960760e+00	1.632196e-01
-9	Rv0465c	-9	0	A	T	0.059	-8.432065e+00	6.808729e+01	1.966033e+00	9.014617e-01
-9	Rv0466	-9	0	A	T	0.055	-2.635161e+01	9.795787e+01	1.970171e+00	7.879698e-01
-9	Rv0469	-9	0	A	T	0.014	-1.351324e+01	5.423227e+01	1.965445e+00	8.032704e-01
-9	Rv0470c	-9	0	A	T	0.019	-2.027000e+01	4.417885e+01	1.965345e+00	6.464511e-01
-9	Rv0471c	-9	0	A	T	0.015	8.425055e+01	6.048683e+01	1.942157e+00	1.639229e-01
-9	Rv0472c	-9	0	A	T	0.222	8.934778e+01	5.831991e+01	1.982555e+00	1.257861e-01
-9	Rv0475	-9	0	A	T	0.021	-1.748792e+00	4.520535e+01	1.963117e+00	9.691477e-01
-9	Rv0479c	-9	0	A	T	0.012	-8.914597e+01	5.872646e+01	1.924329e+00	1.292884e-01
-9	Rv0484c	-9	0	A	T	0.012	1.915942e+02	7.027261e+01	1.932279e+00	6.497902e-03
-9	Rv0486	-9	0	A	T	0.162	1.302183e+01	5.223961e+01	1.964378e+00	8.031948e-01
-9	Rv0487	-9	0	A	T	0.013	-3.282346e+01	5.913806e+01	1.958521e+00	5.789797e-01
-9	Rv0492c	-9	0	A	T	0.057	-4.009374e+01	9.819115e+01	1.968872e+00	6.831111e-01
-9	Rv0493c	-9	0	A	T	0.274	-1.399138e+01	5.544467e+01	1.962117e+00	8.008161e-01
-9	Rv0495c	-9	0	A	T	0.044	-2.310332e+01	7.040341e+01	1.958696e+00	7.428523e-01
-9	Rv0501	-9	0	A	T	0.012	-5.097414e+01	5.939310e+01	1.964382e+00	3.909304e-01
-9	Rv0507	-9	0	A	T	0.498	8.454260e+01	2.380938e+02	1.977057e+00	7.225930e-01
-9	Rv0508	-9	0	A	T	0.035	-2.143763e+02	7.453855e+01	1.998459e+00	4.100058e-03
-9	Rv0513	-9	0	A	T	0.041	1.327910e+02	1.637380e+02	1.956451e+00	4.175326e-01
-9	Rv0515	-9	0	A	T	0.088	7.453222e+01	4.109518e+01	1.955550e+00	6.998835e-02
-9	Rv0522	-9	0	A	T	0.054	-6.622558e+01	5.219844e+01	2.002754e+00	2.047912e-01
-9	Rv0527	-9	0	A	T	0.018	-7.654380e+01	7.085091e+01	1.963293e+00	2.802093e-01
-9	Rv0529	-9	0	A	T	0.052	3.335265e+02	9.074933e+01	1.978637e+00	2.483966e-04
-9	Rv0530	-9	0	A	T	0.050	-2.779536e+01	8.434346e+01	1.969376e+00	7.417993e-01
-9	Rv0532	-9	0	A	T	0.435	-2.401109e+01	2.691617e+01	1.919719e+00	3.725395e-01
-9	Rv0533c	-9	0	A	T	0.044	8.787239e+01	9.822988e+01	1.960130e+00	3.712073e-01
-9	Rv0536	-9	0	A	T	0.071	-2.769772e+01	4.781713e+01	1.977271e+00	5.625371e-01
-9	Rv0537c	-9	0	A	T	0.059	1.151712e+02	7.154554e+01	1.989875e+00	1.077203e-01
-9	Rv0538	-9	0	A	T	0.437	1.141790e+02	9.894127e+01	1.968316e+00	2.487328e-01
-9	Rv0540	-9	0	A	T	0.085	-6.064331e+01	6.804815e+01	1.969536e+00	3.730149e-01
-9	Rv0541c	-9	0	A	T	0.025	-3.045687e+01	8.745318e+01	1.967420e+00	7.277040e-01
-9	Rv0545c	-9	0	A	T	0.476	1.113333e+02	1.522815e+02	1.964347e+00	4.648636e-01
-9	Rv0548c	-9	0	A	T	0.024	-4.259615e+01	1.102123e+02	1.966735e+00	6.992030e-01
-9	Rv0556	-9	0	A	T	0.494	-3.913526e+01	9.192351e+01	1.976785e+00	6.703777e-01
-9	Rv0557	-9	0	A	T	0.116	-7.601706e+01	6.025502e+01	1.978601e+00	2.073487e-01
-9	Rv0564c	-9	0	A	T	0.018	-1.529088e+02	5.810283e+01	1.928181e+00	8.608016e-03
-9	Rv0565c	-9	0	A	T	0.216	5.159488e+01	5.056906e+01	1.975430e+00	3.078044e-01
-9	Rv0566c	-9	0	A	T	0.024	-1.430357e+02	8.235258e+01	1.941287e+00	8.267374e-02
-9	Rv0567	-9	0	A	T	0.019	2.493973e+01	6.553217e+01	1.960627e+00	7.035898e-01
-9	Rv0568	-9	0	A	T	0.024	-1.286245e+01	9.803607e+01	1.969696e+00	8.956388e-01
-9	Rv0570	-9	0	A	T	0.025	5.046641e+01	7.048704e+01	1.962906e+00	4.741547e-01
-9	Rv0572c	-9	0	A	T	0.438	1.591043e+02	1.229591e+02	1.981794e+00	1.959346e-01
-9	Rv0574c	-9	0	A	T	0.055	-1.032335e+02	9.835651e+01	1.957298e+00	2.941261e-01
-9	Rv0575c	-9	0	A	T	0.054	-4.323565e+01	6.771180e+01	1.957111e+00	5.232574e-01
-9	Rv0576	-9	0	A	T	0.057	-1.277499e+01	8.282019e+01	1.967135e+00	8.774395e-01
-9	Rv0578c	-9	0	A	T	0.199	-1.173165e+01	3.231144e+01	1.953262e+00	7.166106e-01
-9	Rv0584	-9	0	A	T	0.050	5.529201e+01	5.230757e+01	1.966594e+00	2.907048e-01
-9	Rv0588	-9	0	A	T	0.242	3.009187e+01	5.560236e+01	1.956272e+00	5.884746e-01
-9	Rv0589	-9	0	A	T	0.493	-1.172668e+02	9.523902e+01	1.986953e+00	2.184624e-01
-9	Rv0590	-9	0	A	T	0.059	1.370553e+01	8.809571e+01	1.966876e+00	8.763946e-01
-9	Rv0591	-9	0	A	T	0.019	-6.885348e+01	6.335131e+01	1.985773e+00	2.773266e-01
-9	Rv0592	-9	0	A	T	0.144	-9.855889e+01	5.283439e+01	1.973729e+00	6.237165e-02
-9	Rv0594	-9	0	A	T	0.059	-1.867197e+01	5.092184e+01	1.967290e+00	7.139250e-01
-9	Rv0603	-9	0	A	T	0.010	-1.759770e+01	6.079002e+01	1.966545e+00	7.722628e-01
-9	Rv0608	-9	0	A	T	0.013	4.232551e+01	1.888574e+02	1.970916e+00	8.227081e-01
-9	Rv0611c	-9	0	A	T	0.016	-2.077855e+01	1.040378e+02	1.967637e+00	8.417335e-01
-9	Rv0613c	-9	0	A	T	0.281	-7.804785e+01	5.157838e+01	1.966945e+00	1.305021e-01
-9	Rv0619	-9	0	A	T	0.212	4.896338e+01	8.924155e+01	1.959689e+00	5.833428e-01
-9	Rv0620	-9	0	A	T	0.084	-5.760431e+01	5.470177e+01	1.977546e+00	2.925308e-01
-9	Rv0628c	-9	0	A	T	0.012	-4.804477e+01	5.268686e+01	1.973327e+00	3.620133e-01
-9	Rv0629c	-9	0	A	T	0.075	-5.675443e+01	4.290066e+01	1.947636e+00	1.861186e-01
-9	Rv0630c	-9	0	A	T	0.067	-2.866614e+01	3.641879e+01	1.961642e+00	4.313683e-01
-9	Rv0631c	-9	0	A	T	0.268	4.123250e+01	4.707953e+01	1.978793e+00	3.813160e-01
-9	Rv0638	-9	0	A	T	0.055	1.600032e+01	9.151867e+01	1.972152e+00	8.612426e-01
-9	Rv0641	-9	0	A	T	0.051	-2.702118e+01	6.972410e+01	1.963248e+00	6.984239e-01
-9	Rv0642c	-9	0	A	T	0.191	-1.872403e+01	9.373817e+01	1.973522e+00	8.417123e-01
-9	Rv0644c	-9	0	A	T	0.054	-2.226943e+02	1.975348e+02	1.982002e+00	2.598187e-01
-9	Rv0646c	-9	0	A	T	0.018	6.821481e+01	7.657244e+01	1.963491e+00	3.731913e-01
-9	Rv0647c	-9	0	A	T	0.024	1.102205e+02	4.811935e+01	1.837059e+00	2.216615e-02
-9	Rv0648	-9	0	A	T	0.036	-3.452525e+01	3.277921e+01	1.945914e+00	2.924367e-01
-9	Rv0654	-9	0	A	T	0.012	-9.697138e+01	5.446153e+01	1.972342e+00	7.524615e-02
-9	Rv0655	-9	0	A	T	0.222	1.014883e+02	7.343273e+01	1.993102e+00	1.672181e-01
-9	Rv0656c	-9	0	A	T	0.017	-9.465856e+01	6.005305e+01	1.969483e+00	1.152392e-01
-9	Rv0658c	-9	0	A	T	0.498	2.833809e+01	1.667871e+02	1.973150e+00	8.651137e-01
-9	Rv0663	-9	0	A	T	0.099	7.761967e+01	3.829308e+01	1.886818e+00	4.289027e-02
-9	Rv0667	-9	0	A	T	0.383	8.482894e+01	1.916389e+01	1.858703e+00	1.047347e-05
-9	Rv0668	-9	0	A	T	0.276	2.974736e+00	2.099430e+01	1.963213e+00	8.873473e-01
-9	Rv0669c	-9	0	A	T	0.020	1.035744e+01	4.405384e+01	1.969289e+00	8.141656e-01
-9	Rv0670	-9	0	A	T	0.191	8.390952e+01	8.920887e+01	1.977779e+00	3.471063e-01
-9	Rv0673	-9	0	A	T	0.057	1.036635e+02	6.903156e+01	1.951579e+00	1.334493e-01
-9	Rv0676c	-9	0	A	T	0.497	-4.188480e+00	1.398430e+02	1.969019e+00	9.761110e-01
-9	Rv0678	-9	0	A	T	0.031	1.308729e+01	5.544157e+01	1.960557e+00	8.134309e-01
-9	Rv0679c	-9	0	A	T	0.054	-2.351576e+02	1.871774e+02	1.984042e+00	2.092455e-01
-9	Rv0682	-9	0	A	T	0.063	3.763339e+01	2.996078e+01	1.961893e+00	2.093351e-01
-9	Rv0683	-9	0	A	T	0.018	-5.982305e+01	3.044065e+02	1.987480e+00	8.442346e-01
-9	Rv0687	-9	0	A	T	0.017	1.433804e+01	1.103486e+02	1.968337e+00	8.966410e-01
-9	Rv0688	-9	0	A	T	0.157	3.627177e+00	9.198819e+01	1.971028e+00	9.685536e-01
-9	Rv0690c	-9	0	A	T	0.012	9.908197e-01	5.618037e+01	1.964193e+00	9.859319e-01
-9	Rv0691c	-9	0	A	T	0.054	7.346841e+01	6.824226e+01	1.975969e+00	2.818892e-01
-9	Rv0693	-9	0	A	T	0.011	-6.410068e+00	6.182339e+01	1.965938e+00	9.174383e-01
-9	Rv0694	-9	0	A	T	0.032	4.988944e+00	5.368114e+01	1.968629e+00	9.259698e-01
-9	Rv0695	-9	0	A	T	0.024	-4.031012e+01	1.016584e+02	1.967678e+00	6.917901e-01
-9	Rv0696	-9	0	A	T	0.226	-5.064762e+01	5.919510e+01	1.953973e+00	3.923918e-01
-9	Rv0697	-9	0	A	T	0.082	-1.682043e+01	6.301734e+01	1.968684e+00	7.895799e-01
-9	Rv0698	-9	0	A	T	0.023	-1.605255e+01	6.768551e+01	1.963269e+00	8.125714e-01
-9	Rv0699	-9	0	A	T	0.053	-2.652905e+02	2.258982e+02	1.987730e+00	2.404820e-01
-9	Rv0703	-9	0	A	T	0.021	-6.326276e+00	3.518175e+01	1.958638e+00	8.573274e-01
-9	Rv0711	-9	0	A	T	0.018	5.384032e+01	4.718887e+01	1.964515e+00	2.541231e-01
-9	Rv0716	-9	0	A	T	0.042	-1.326887e+02	1.280059e+02	1.960071e+00	3.001447e-01
-9	Rv0717	-9	0	A	T	0.138	-4.308839e+01	9.953988e+01	1.981229e+00	6.651851e-01
-9	Rv0721	-9	0	A	T	0.029	4.318373e-01	1.503578e+02	1.975523e+00	9.977089e-01
-9	Rv0725c	-9	0	A	T	0.019	2.736144e+00	8.338189e+01	1.967134e+00	9.738280e-01
-9	Rv0726c	-9	0	A	T	0.012	-6.119191e+01	5.931391e+01	1.938542e+00	3.024440e-01
-9	Rv0727c	-9	0	A	T	0.429	1.017799e+02	8.826061e+01	1.985701e+00	2.490747e-01
-9	Rv0728c	-9	0	A	T	0.066	1.341716e+02	5.884832e+01	1.967122e+00	2.278989e-02
-9	Rv0731c	-9	0	A	T	0.012	-1.981580e+01	5.554310e+01	1.968861e+00	7.213326e-01
-9	Rv0732	-9	0	A	T	0.112	-4.101929e+01	5.766349e+01	1.969918e+00	4.770054e-01
-9	Rv0737	-9	0	A	T	0.019	-7.792191e+01	1.067914e+02	1.966584e+00	4.657416e-01
-9	Rv0739	-9	0	A	T	0.088	-7.233915e+01	8.095459e+01	1.972584e+00	3.717324e-01
-9	Rv0741	-9	0	A	T	0.115	-3.858845e+01	8.498784e+01	1.966154e+00	6.498796e-01
-9	Rv0745	-9	0	A	T	0.061	-2.119660e+01	5.271920e+01	1.960283e+00	6.877090e-01
-9	Rv0746	-9	0	A	T	0.485	-1.258870e+02	4.991213e+01	1.816864e+00	1.179533e-02
-9	Rv0747	-9	0	A	T	0.452	-1.453969e+02	3.262685e+01	1.557077e+00	9.137426e-06
-9	Rv0749	-9	0	A	T	0.012	-3.437477e+01	5.377986e+01	1.965300e+00	5.228341e-01
-9	Rv0750	-9	0	A	T	0.053	-1.904871e+00	5.202253e+01	1.966585e+00	9.707972e-01
-9	Rv0751c	-9	0	A	T	0.087	1.161899e+02	5.950167e+01	2.010634e+00	5.109168e-02
-9	Rv0753c	-9	0	A	T	0.016	-7.495774e+00	4.792654e+01	1.962567e+00	8.757437e-01
-9	Rv0754	-9	0	A	T	0.022	-1.225742e+01	7.346485e+01	1.972192e+00	8.675190e-01
-9	Rv0755c	-9	0	A	T	0.027	5.115592e+00	4.789282e+01	1.966819e+00	9.149554e-01
-9	Rv0756c	-9	0	A	T	0.043	-4.920947e+01	6.442432e+01	2.011076e+00	4.451206e-01
-9	Rv0758	-9	0	A	T	0.498	1.020082e+02	2.666683e+02	1.974949e+00	7.021389e-01
-9	Rv0766c	-9	0	A	T	0.199	-2.147236e+01	5.607306e+01	1.968082e+00	7.018374e-01
-9	Rv0768	-9	0	A	T	0.060	-9.506688e+01	5.914334e+01	1.964335e+00	1.082374e-01
-9	Rv0770	-9	0	A	T	0.153	-4.337792e+01	4.832909e+01	1.988330e+00	3.696088e-01
-9	Rv0773c	-9	0	A	T	0.058	-9.577047e+01	8.441378e+01	1.964442e+00	2.568026e-01
-9	Rv0775	-9	0	A	T	0.027	-4.466428e+01	7.372810e+01	1.969070e+00	5.447671e-01
-9	Rv0783c	-9	0	A	T	0.050	1.326913e+02	5.403498e+01	1.963540e+00	1.420761e-02
-9	Rv0785	-9	0	A	T	0.477	-2.501318e+01	1.711339e+02	1.986983e+00	8.838192e-01
-9	Rv0787	-9	0	A	T	0.479	-7.792854e+01	1.287826e+02	1.988492e+00	5.452189e-01
-9	Rv0787A	-9	0	A	T	0.015	3.049347e+00	9.640562e+01	1.974699e+00	9.747722e-01
-9	Rv0791c	-9	0	A	T	0.236	2.277073e+01	5.256564e+01	1.978254e+00	6.649592e-01
-9	Rv0797	-9	0	A	T	0.233	1.679420e+01	2.818313e+01	1.984312e+00	5.513606e-01
-9	Rv0800	-9	0	A	T	0.481	-6.471245e+01	7.051891e+01	1.938150e+00	3.589859e-01
-9	Rv0803	-9	0	A	T	0.156	3.419283e+00	1.062034e+02	1.975100e+00	9.743216e-01
-9	Rv0806c	-9	0	A	T	0.014	-4.169583e+01	5.052600e+01	1.951792e+00	4.094066e-01
-9	Rv0808	-9	0	A	T	0.165	1.355130e+02	8.069107e+01	1.996949e+00	9.334066e-02
-9	Rv0812	-9	0	A	T	0.499	2.877975e+01	2.337369e+02	1.972273e+00	9.020263e-01
-9	Rv0813c	-9	0	A	T	0.042	1.378943e+02	1.119128e+02	2.013721e+00	2.181378e-01
-9	Rv0814c	-9	0	A	T	0.050	-2.628413e+01	1.393599e+02	1.969851e+00	8.504343e-01
-9	Rv0816c	-9	0	A	T	0.112	-1.001330e+02	9.176510e+01	1.988113e+00	2.754152e-01
-9	Rv0822c	-9	0	A	T	0.021	-4.952040e+01	8.790442e+01	1.973098e+00	5.733090e-01
-9	Rv0823c	-9	0	A	T	0.065	-4.253628e+01	5.365054e+01	1.980892e+00	4.280322e-01
-9	Rv0825c	-9	0	A	T	0.230	6.284067e+01	4.164675e+01	1.999231e+00	1.315954e-01
-9	Rv0827c	-9	0	A	T	0.024	5.481289e+01	1.344675e+02	1.981904e+00	6.836205e-01
-9	Rv0829	-9	0	A	T	0.494	-6.625617e+01	8.969515e+01	1.948290e+00	4.602487e-01
-9	Rv0833	-9	0	A	T	0.368	-5.720576e+01	2.382490e+01	1.686159e+00	1.650184e-02
-9	Rv0834c	-9	0	A	T	0.065	5.195941e+01	3.486597e+01	1.965357e+00	1.364255e-01
-9	Rv0835	-9	0	A	T	0.015	1.071316e+00	5.267747e+01	1.961453e+00	9.837778e-01
-9	Rv0836c	-9	0	A	T	0.061	4.634883e+01	8.423999e+01	1.958047e+00	5.822875e-01
-9	Rv0842	-9	0	A	T	0.011	-1.592598e+02	5.675222e+01	1.913438e+00	5.095753e-03
-9	Rv0844c	-9	0	A	T	0.055	-7.538888e+01	1.301315e+02	1.970540e+00	5.624792e-01
-9	Rv0845	-9	0	A	T	0.062	5.652537e+00	6.030240e+01	1.963087e+00	9.253345e-01
-9	Rv0848	-9	0	A	T	0.479	-1.714974e+01	1.285359e+02	1.976896e+00	8.938813e-01
-9	Rv0849	-9	0	A	T	0.054	-2.440142e+01	5.403506e+01	1.959647e+00	6.516518e-01
-9	Rv0850	-9	0	A	T	0.229	-1.205347e+02	1.055407e+02	1.980270e+00	2.536600e-01
-9	Rv0851c	-9	0	A	T	0.013	8.345273e+01	5.429657e+01	1.995034e+00	1.245691e-01
-9	Rv0853c	-9	0	A	T	0.105	2.394892e+01	8.335419e+01	1.974635e+00	7.739220e-01
-9	Rv0854	-9	0	A	T	0.023	-4.536059e+00	7.283228e+01	1.968731e+00	9.503498e-01
-9	Rv0855	-9	0	A	T	0.058	-5.530536e+01	5.926685e+01	1.978903e+00	3.509311e-01
-9	Rv0858c	-9	0	A	T	0.055	4.889898e+00	5.572832e+01	1.965062e+00	9.300942e-01
-9	Rv0859	-9	0	A	T	0.500	-3.448729e+02	6.060347e+02	1.974946e+00	5.694217e-01
-9	Rv0862c	-9	0	A	T	0.061	1.896092e+00	7.853735e+01	1.965321e+00	9.807430e-01
-9	Rv0867c	-9	0	A	T	0.012	-2.504292e+01	4.762732e+01	1.968345e+00	5.991200e-01
-9	Rv0870c	-9	0	A	T	0.018	1.095189e+02	8.808143e+01	1.954811e+00	2.139766e-01
-9	Rv0872c	-9	0	A	T	0.015	1.652835e+01	4.936138e+01	1.977228e+00	7.378030e-01
-9	Rv0873	-9	0	A	T	0.014	-9.482091e+00	5.272361e+01	1.963891e+00	8.573053e-01
-9	Rv0874c	-9	0	A	T	0.057	-2.789226e+01	9.776685e+01	1.964718e+00	7.754698e-01
-9	Rv0878c	-9	0	A	T	0.206	-9.539415e+00	1.692309e+01	1.957744e+00	5.730719e-01
-9	Rv0881	-9	0	A	T	0.495	2.256762e+02	1.188509e+02	1.956479e+00	5.783461e-02
-9	Rv0882	-9	0	A	T	0.032	9.331927e+01	8.099973e+01	1.972316e+00	2.495184e-01
-9	Rv0885	-9	0	A	T	0.156	-3.601261e+01	1.045396e+02	1.974446e+00	7.305415e-01
-9	Rv0888	-9	0	A	T	0.055	8.404069e+01	7.822150e+01	1.950890e+00	2.828682e-01
-9	Rv0889c	-9	0	A	T	0.046	-1.828377e+01	6.929297e+01	1.973630e+00	7.919329e-01
-9	Rv0890c	-9	0	A	T	0.499	-1.823460e+02	2.537174e+02	1.980285e+00	4.724712e-01
-9	Rv0891c	-9	0	A	T	0.496	6.817088e+01	1.488818e+02	1.977740e+00	6.471195e-01
-9	Rv0892	-9	0	A	T	0.032	4.685549e+01	5.140485e+01	1.965104e+00	3.622204e-01
-9	Rv0893c	-9	0	A	T	0.093	3.743371e+01	5.448565e+01	1.953054e+00	4.921952e-01
-9	Rv0894	-9	0	A	T	0.028	-1.436883e+02	5.765128e+01	2.018739e+00	1.282712e-02
-9	Rv0914c	-9	0	A	T	0.109	-8.162016e+01	1.073572e+02	1.976822e+00	4.472482e-01
-9	Rv0915c	-9	0	A	T	0.041	3.936728e+01	4.838746e+01	1.934490e+00	4.160489e-01
-9	Rv0918	-9	0	A	T	0.079	-2.689113e+00	1.359243e+02	1.975621e+00	9.842191e-01
-9	Rv0921	-9	0	A	T	0.024	-1.911795e+02	1.203317e+02	2.021438e+00	1.123827e-01
-9	Rv0922	-9	0	A	T	0.113	-2.658882e+01	3.890685e+01	1.962067e+00	4.944916e-01
-9	Rv0923c	-9	0	A	T	0.026	-5.172812e+01	5.902140e+01	1.971340e+00	3.809766e-01
-9	Rv0927c	-9	0	A	T	0.055	-1.127025e+02	1.540309e+02	1.989437e+00	4.645060e-01
-9	Rv0929	-9	0	A	T	0.012	-9.273020e+00	5.558746e+01	1.959999e+00	8.675417e-01
-9	Rv0930	-9	0	A	T	0.497	-1.977966e+02	1.367008e+02	1.946328e+00	1.481848e-01
-9	Rv0931c	-9	0	A	T	0.038	-3.049075e+01	4.599651e+01	1.966505e+00	5.075301e-01
-9	Rv0933	-9	0	A	T	0.057	-1.687229e+01	7.778919e+01	1.967831e+00	8.283260e-01
-9	Rv0934	-9	0	A	T	0.031	-1.349968e+01	5.923444e+01	1.961314e+00	8.197620e-01
-9	Rv0938	-9	0	A	T	0.469	-1.119867e+02	7.276786e+01	2.009035e+00	1.240853e-01
-9	Rv0939	-9	0	A	T	0.026	-3.724388e+01	5.475465e+01	1.961486e+00	4.965153e-01
-9	Rv0940c	-9	0	A	T	0.043	1.018399e+02	9.924705e+01	1.989419e+00	3.050449e-01
-9	Rv0943c	-9	0	A	T	0.012	-5.724105e+01	6.278884e+01	1.961308e+00	3.621444e-01
-9	Rv0945	-9	0	A	T	0.164	-5.709291e+01	6.672710e+01	1.978498e+00	3.923846e-01
-9	Rv0946c	-9	0	A	T	0.037	1.526791e+00	7.525618e+01	1.966370e+00	9.838172e-01
-9	Rv0948c	-9	0	A	T	0.190	1.296778e+02	8.113532e+01	2.013144e+00	1.102488e-01
-9	Rv0949	-9	0	A	T	0.022	9.061760e+00	5.983145e+01	1.958416e+00	8.796431e-01
-9	Rv0950c	-9	0	A	T	0.013	1.575231e+00	5.682792e+01	1.966159e+00	9.778908e-01
-9	Rv0957	-9	0	A	T	0.036	2.911344e+01	6.971615e+01	1.965810e+00	6.763166e-01
-9	Rv0958	-9	0	A	T	0.474	7.300924e+01	1.017033e+02	1.961407e+00	4.729839e-01
-9	Rv0959	-9	0	A	T	0.062	-4.462180e+01	6.011596e+01	1.962107e+00	4.580778e-01
-9	Rv0961	-9	0	A	T	0.045	5.294996e+01	7.169847e+01	1.968993e+00	4.603536e-01
-9	Rv0962c	-9	0	A	T	0.492	3.476479e+01	7.974600e+01	1.979382e+00	6.629579e-01
-9	Rv0964c	-9	0	A	T	0.492	4.153689e+01	9.116273e+01	1.981206e+00	6.487375e-01
-9	Rv0966c	-9	0	A	T	0.497	-2.665172e+01	1.376647e+02	1.967818e+00	8.465238e-01
-9	Rv0969	-9	0	A	T	0.175	4.419295e+01	4.959417e+01	1.961327e+00	3.730635e-01
-9	Rv0971c	-9	0	A	T	0.026	7.537111e+01	6.653436e+01	1.999704e+00	2.575245e-01
-9	Rv0972c	-9	0	A	T	0.056	-3.709757e+01	5.018480e+01	1.963181e+00	4.599224e-01
-9	Rv0973c	-9	0	A	T	0.025	5.976198e+01	5.424968e+01	1.974559e+00	2.708583e-01
-9	Rv0974c	-9	0	A	T	0.476	-1.492819e+01	1.454625e+02	1.981524e+00	9.182776e-01
-9	Rv0976c	-9	0	A	T	0.031	9.450589e+01	7.795754e+01	1.970646e+00	2.256527e-01
-9	Rv0977	-9	0	A	T	0.192	-1.279741e+01	3.512833e+01	1.958923e+00	7.156966e-01
-9	Rv0978c	-9	0	A	T	0.035	6.459572e+01	3.567851e+01	1.918190e+00	7.047612e-02
-9	Rv0980c	-9	0	A	T	0.332	2.813937e+00	1.775589e+01	1.968514e+00	8.741067e-01
-9	Rv0982	-9	0	A	T	0.083	-2.488630e+01	7.315328e+01	1.974435e+00	7.337716e-01
-9	Rv0983	-9	0	A	T	0.497	1.453307e+02	1.771522e+02	1.957858e+00	4.121715e-01
-9	Rv0986	-9	0	A	T	0.032	2.508726e+01	7.968370e+01	1.976095e+00	7.529428e-01
-9	Rv0987	-9	0	A	T	0.106	1.105049e+01	4.174855e+01	1.964272e+00	7.912938e-01
-9	Rv0988	-9	0	A	T	0.054	2.089581e+01	5.892555e+01	1.964571e+00	7.229430e-01
-9	Rv0989c	-9	0	A	T	0.477	5.134919e+01	1.254446e+02	1.960846e+00	6.823670e-01
-9	Rv0990c	-9	0	A	T	0.274	-6.784847e+01	8.550201e+01	1.976256e+00	4.276299e-01
-9	Rv0992c	-9	0	A	T	0.014	-2.226470e+02	7.046996e+01	1.951375e+00	1.621199e-03
-9	Rv0993	-9	0	A	T	0.498	1.943291e+02	2.379878e+02	1.979300e+00	4.143518e-01
-9	Rv0994	-9	0	A	T	0.012	5.358214e+01	5.736503e+01	1.965109e+00	3.504681e-01
-9	Rv0995	-9	0	A	T	0.167	2.965880e+01	5.537559e+01	1.970170e+00	5.923415e-01
-9	Rv0997	-9	0	A	T	0.012	-2.325272e+01	5.210821e+01	1.955894e+00	6.555072e-01
-9	Rv0999	-9	0	A	T	0.042	2.248288e+02	9.537964e+01	1.998487e+00	1.857762e-02
-9	Rv1002c	-9	0	A	T	0.024	5.116238e+01	6.302589e+01	1.982936e+00	4.170903e-01
-9	Rv1004c	-9	0	A	T	0.019	-2.510016e+01	4.278138e+01	1.946353e+00	5.575135e-01
-9	Rv1007c	-9	0	A	T	0.496	1.228553e+02	1.333521e+02	1.962915e+00	3.570919e-01
-9	Rv1008	-9	0	A	T	0.498	1.920701e+02	2.586162e+02	1.972117e+00	4.578223e-01
-9	Rv1009	-9	0	A	T	0.028	1.069582e+02	7.192028e+01	1.949295e+00	1.372380e-01
-9	Rv1014c	-9	0	A	T	0.078	8.374558e+01	6.015828e+01	1.976456e+00	1.641609e-01
-9	Rv1016c	-9	0	A	T	0.112	3.912821e+01	1.233757e+02	1.977263e+00	7.511888e-01
-9	Rv1018c	-9	0	A	T	0.026	-6.989011e+01	7.743633e+01	1.958533e+00	3.669512e-01
-9	Rv1020	-9	0	A	T	0.061	8.067610e+01	4.351337e+01	1.896210e+00	6.398350e-02
-9	Rv1023	-9	0	A	T	0.194	4.078120e+01	7.117141e+01	1.970274e+00	5.667551e-01
-9	Rv1027c	-9	0	A	T	0.070	-4.506826e+01	7.631649e+01	1.960113e+00	5.549401e-01
-9	Rv1028c	-9	0	A	T	0.479	-8.595857e+01	1.162367e+02	1.925689e+00	4.597440e-01
-9	Rv1029	-9	0	A	T	0.116	2.826525e+01	7.078030e+01	1.969437e+00	6.897173e-01
-9	Rv1030	-9	0	A	T	0.025	-2.536790e+01	4.763371e+01	1.972285e+00	5.944381e-01
-9	Rv1032c	-9	0	A	T	0.028	-8.337286e+01	6.874803e+01	1.965859e+00	2.254779e-01
-9	Rv1034c	-9	0	A	T	0.026	5.960981e+01	9.644174e+01	1.971834e+00	5.366356e-01
-9	Rv1037c	-9	0	A	T	0.023	1.120953e+02	6.121027e+01	1.840850e+00	6.730812e-02
-9	Rv1039c	-9	0	A	T	0.141	6.850322e+01	5.799939e+01	1.988004e+00	2.378025e-01
-9	Rv1041c	-9	0	A	T	0.014	1.949315e+01	5.469301e+01	1.952509e+00	7.215978e-01
-9	Rv1042c	-9	0	A	T	0.026	4.457788e+01	6.474669e+01	1.956183e+00	4.912768e-01
-9	Rv1044	-9	0	A	T	0.105	-2.511392e+01	7.023349e+01	1.968685e+00	7.207241e-01
-9	Rv1045	-9	0	A	T	0.051	-1.104425e+01	1.230495e+02	1.970325e+00	9.284976e-01
-9	Rv1047	-9	0	A	T	0.062	1.370572e+01	2.725970e+01	1.950750e+00	6.152114e-01
-9	Rv1048c	-9	0	A	T	0.061	-7.324899e+01	6.027012e+01	1.955785e+00	2.244802e-01
-9	Rv1052	-9	0	A	T	0.021	-8.482993e+01	1.690554e+02	1.968658e+00	6.159115e-01
-9	Rv1054	-9	0	A	T	0.048	-1.862290e+01	7.744875e+01	1.970815e+00	8.100202e-01
-9	Rv1056	-9	0	A	T	0.135	-8.551628e-01	1.009255e+02	1.976312e+00	9.932409e-01
-9	Rv1059	-9	0	A	T	0.015	2.484518e+01	7.765325e+01	1.966903e+00	7.490632e-01
-9	Rv1060	-9	0	A	T	0.027	-4.379005e+01	8.989235e+01	1.976835e+00	6.262514e-01
-9	Rv1063c	-9	0	A	T	0.032	-1.085569e+02	6.238478e+01	1.966514e+00	8.210165e-02
-9	Rv1065	-9	0	A	T	0.012	-5.353286e+01	5.459298e+01	1.968528e+00	3.270023e-01
-9	Rv1067c	-9	0	A	T	0.429	4.151374e+01	5.422488e+01	1.969720e+00	4.440781e-01
-9	Rv1068c	-9	0	A	T	0.112	5.456233e-01	2.516394e+01	1.966041e+00	9.827047e-01
-9	Rv1069c	-9	0	A	T	0.024	4.699618e+01	5.604827e+01	1.967297e+00	4.019245e-01
-9	Rv1074c	-9	0	A	T	0.011	-2.372481e+01	7.670753e+01	1.970242e+00	7.571567e-01
-9	Rv1075c	-9	0	A	T	0.220	2.736867e+01	8.139317e+01	1.968794e+00	7.367407e-01
-9	Rv1076	-9	0	A	T	0.061	1.902355e+02	8.104279e+01	1.922083e+00	1.907392e-02
-9	Rv1077	-9	0	A	T	0.017	-1.172299e+01	4.375671e+01	1.958477e+00	7.888136e-01
-9	Rv1086	-9	0	A	T	0.059	4.006019e+00	9.581667e+01	1.965708e+00	9.666579e-01
-9	Rv1087	-9	0	A	T	0.330	-7.289726e+01	2.246726e+01	1.922368e+00	1.209493e-03
-9	Rv1089	-9	0	A	T	0.062	5.874674e+01	7.313674e+01	1.972901e+00	4.219964e-01
-9	Rv1090	-9	0	A	T	0.052	1.301335e+02	1.022570e+02	1.979658e+00	2.034087e-01
-9	Rv1091	-9	0	A	T	0.273	2.226262e+00	3.442666e+01	1.964895e+00	9.484504e-01
-9	Rv1092c	-9	0	A	T	0.016	-3.919453e+01	1.059864e+02	1.956567e+00	7.115932e-01
-9	Rv1093	-9	0	A	T	0.500	4.384435e+02	5.274474e+02	1.972891e+00	4.059993e-01
-9	Rv1096	-9	0	A	T	0.012	-7.302164e+01	5.773340e+01	1.964519e+00	2.061926e-01
-9	Rv1098c	-9	0	A	T	0.023	2.128669e+01	8.913460e+01	1.970339e+00	8.112908e-01
-9	Rv1102c	-9	0	A	T	0.058	1.929613e+02	1.359176e+02	1.975889e+00	1.559639e-01
-9	Rv1104	-9	0	A	T	0.024	-7.624382e+00	7.752701e+01	1.968812e+00	9.216753e-01
-9	Rv1106c	-9	0	A	T	0.043	6.786096e+01	7.309918e+01	1.974701e+00	3.534226e-01
-9	Rv1108c	-9	0	A	T	0.118	9.577317e+01	5.729508e+01	1.970665e+00	9.487553e-02
-9	Rv1111c	-9	0	A	T	0.021	4.691934e+00	1.050850e+02	1.969708e+00	9.643948e-01
-9	Rv1116A	-9	0	A	T	0.020	1.512451e+02	8.853062e+01	2.018929e+00	8.782911e-02
-9	Rv1121	-9	0	A	T	0.020	4.851140e+01	9.965431e+01	1.971958e+00	6.264936e-01
-9	Rv1122	-9	0	A	T	0.020	1.940740e+00	8.202118e+01	1.968105e+00	9.811267e-01
-9	Rv1125	-9	0	A	T	0.061	-7.263597e+01	7.516059e+01	1.962551e+00	3.340389e-01
-9	Rv1126c	-9	0	A	T	0.013	-1.151823e+00	1.688237e+02	1.974641e+00	9.945575e-01
-9	Rv1127c	-9	0	A	T	0.219	4.811700e+01	5.159672e+01	1.965360e+00	3.512403e-01
-9	Rv1128c	-9	0	A	T	0.231	1.946644e+01	8.111525e+01	1.974970e+00	8.103840e-01
-9	Rv1129c	-9	0	A	T	0.021	5.815707e+01	3.683436e+01	1.938193e+00	1.146341e-01
-9	Rv1130	-9	0	A	T	0.078	-1.352446e+01	5.283570e+01	1.967862e+00	7.980175e-01
-9	Rv1132	-9	0	A	T	0.015	7.035550e+01	4.844728e+01	1.994211e+00	1.467125e-01
-9	Rv1133c	-9	0	A	T	0.025	-3.183843e+01	8.016204e+01	1.963458e+00	6.913103e-01
-9	Rv1135c	-9	0	A	T	0.049	-9.184795e+01	3.484674e+01	1.921749e+00	8.505912e-03
-9	Rv1137c	-9	0	A	T	0.025	7.769912e+01	8.982467e+01	1.986480e+00	3.872116e-01
-9	Rv1138c	-9	0	A	T	0.024	-7.311786e+01	9.308414e+01	1.956540e+00	4.323181e-01
-9	Rv1140	-9	0	A	T	0.013	1.671460e+02	6.234016e+01	1.933162e+00	7.439384e-03
-9	Rv1142c	-9	0	A	T	0.029	1.050502e+02	4.820513e+01	1.994810e+00	2.951362e-02
-9	Rv1144	-9	0	A	T	0.012	2.892600e+01	6.877743e+01	1.967221e+00	6.741435e-01
-9	Rv1145	-9	0	A	T	0.080	2.155393e+01	7.736523e+01	1.970536e+00	7.806013e-01
-9	Rv1148c	-9	0	A	T	0.244	-1.084883e+01	3.111371e+01	1.956745e+00	7.273900e-01
-9	Rv1154c	-9	0	A	T	0.498	-3.117863e+01	1.968300e+02	1.976256e+00	8.741660e-01
-9	Rv1155	-9	0	A	T	0.058	7.692385e+01	1.334300e+02	1.961492e+00	5.643809e-01
-9	Rv1158c	-9	0	A	T	0.016	4.605437e+01	8.272344e+01	1.965905e+00	5.778206e-01
-9	Rv1159	-9	0	A	T	0.096	-1.924988e+02	8.560715e+01	2.002224e+00	2.472187e-02
-9	Rv1160	-9	0	A	T	0.047	6.166035e+01	1.067283e+02	1.965043e+00	5.635563e-01
-9	Rv1161	-9	0	A	T	0.095	5.037258e+00	4.841468e+01	1.963988e+00	9.171523e-01
-9	Rv1162	-9	0	A	T	0.156	-7.227409e+00	9.905715e+01	1.971224e+00	9.418488e-01
-9	Rv1163	-9	0	A	T	0.056	-1.399831e+02	7.422217e+01	1.973529e+00	5.954272e-02
-9	Rv1166	-9	0	A	T	0.017	-4.867626e+01	5.230695e+01	1.964688e+00	3.522586e-01
-9	Rv1168c	-9	0	A	T	0.077	7.963818e+00	5.789636e+01	1.964328e+00	8.906174e-01
-9	Rv1171	-9	0	A	T	0.017	4.568459e+01	1.310706e+02	1.969370e+00	7.274903e-01
-9	Rv1175c	-9	0	A	T	0.449	-8.208121e+01	5.321956e+01	1.993445e+00	1.232685e-01
-9	Rv1179c	-9	0	A	T	0.022	-4.263055e+01	4.045747e+01	1.965881e+00	2.922323e-01
-9	Rv1180	-9	0	A	T	0.500	2.922854e+02	4.646807e+02	1.974515e+00	5.294704e-01
-9	Rv1181	-9	0	A	T	0.018	7.427463e-01	4.311030e+01	1.963815e+00	9.862569e-01
-9	Rv1183	-9	0	A	T	0.141	-6.241851e+01	5.364154e+01	1.969827e+00	2.448147e-01
-9	Rv1184c	-9	0	A	T	0.138	-2.509384e+01	7.996263e+01	1.971967e+00	7.537141e-01
-9	Rv1185c	-9	0	A	T	0.012	6.545756e+00	5.624480e+01	1.964958e+00	9.073716e-01
-9	Rv1186c	-9	0	A	T	0.497	-2.488757e+02	1.683195e+02	1.953464e+00	1.395192e-01
-9	Rv1187	-9	0	A	T	0.065	-3.346138e+01	6.493168e+01	1.956848e+00	6.064185e-01
-9	Rv1188	-9	0	A	T	0.026	-7.553813e+01	7.105755e+01	1.992261e+00	2.879765e-01
-9	Rv1189	-9	0	A	T	0.051	-5.830269e+01	5.988584e+01	1.971184e+00	3.304748e-01
-9	Rv1192	-9	0	A	T	0.013	9.672838e+01	5.247538e+01	1.974142e+00	6.553703e-02
-9	Rv1193	-9	0	A	T	0.072	3.879835e+01	6.964427e+01	1.963614e+00	5.775705e-01
-9	Rv1194c	-9	0	A	T	0.125	-1.793522e+01	5.109603e+01	1.973053e+00	7.256440e-01
-9	Rv1196	-9	0	A	T	0.130	-4.166189e+01	3.119512e+01	1.960110e+00	1.819644e-01
-9	Rv1197	-9	0	A	T	0.044	4.523730e+01	3.806425e+01	1.971625e+00	2.348994e-01
-9	Rv1198	-9	0	A	T	0.278	2.148920e+01	3.298103e+01	1.970914e+00	5.148116e-01
-9	Rv1199c	-9	0	A	T	0.274	-2.736374e+00	2.220674e+01	1.964832e+00	9.019520e-01
-9	Rv1200	-9	0	A	T	0.016	4.314240e+01	5.371724e+01	1.965662e+00	4.220579e-01
-9	Rv1204c	-9	0	A	T	0.068	2.098838e+00	5.942493e+01	1.966038e+00	9.718313e-01
-9	Rv1205	-9	0	A	T	0.105	-1.193501e+02	6.436467e+01	1.986306e+00	6.395100e-02
-9	Rv1206	-9	0	A	T	0.056	-4.921194e+01	5.815203e+01	1.956590e+00	3.975791e-01
-9	Rv1207	-9	0	A	T	0.018	3.765997e+01	8.897609e+01	1.960605e+00	6.721839e-01
-9	Rv1210	-9	0	A	T	0.015	3.579957e+02	1.464975e+02	1.975305e+00	1.468479e-02
-9	Rv1212c	-9	0	A	T	0.045	-2.104063e+01	5.740429e+01	1.971465e+00	7.140330e-01
-9	Rv1215c	-9	0	A	T	0.030	-1.546032e+01	4.877206e+01	1.969916e+00	7.513069e-01
-9	Rv1217c	-9	0	A	T	0.057	-3.498899e+01	7.062256e+01	1.953505e+00	6.203852e-01
-9	Rv1218c	-9	0	A	T	0.216	9.804776e+01	6.731482e+01	1.957125e+00	1.455079e-01
-9	Rv1219c	-9	0	A	T	0.044	-5.028978e+01	8.592435e+01	1.968177e+00	5.584727e-01
-9	Rv1221	-9	0	A	T	0.019	-1.162491e+02	1.792538e+02	1.966307e+00	5.167782e-01
-9	Rv1222	-9	0	A	T	0.018	-3.473584e+01	1.607782e+02	1.973265e+00	8.289879e-01
-9	Rv1223	-9	0	A	T	0.024	-3.284890e+01	6.193767e+01	1.960494e+00	5.959672e-01
-9	Rv1224	-9	0	A	T	0.060	2.974047e+01	8.518207e+01	1.962984e+00	7.270472e-01
-9	Rv1225c	-9	0	A	T	0.053	-2.102977e+02	2.538343e+02	1.996397e+00	4.075654e-01
-9	Rv1226c	-9	0	A	T	0.099	-3.358618e+01	5.167038e+01	1.965280e+00	5.158146e-01
-9	Rv1227c	-9	0	A	T	0.018	2.026608e+02	7.376853e+01	1.908607e+00	6.102116e-03
-9	Rv1230c	-9	0	A	T	0.488	-6.883030e+01	6.859054e+01	1.961769e+00	3.158297e-01
-9	Rv1231c	-9	0	A	T	0.019	2.002871e+02	8.209383e+01	1.945825e+00	1.484604e-02
-9	Rv1232c	-9	0	A	T	0.497	-2.280605e+01	1.658437e+02	1.973946e+00	8.906472e-01
-9	Rv1236	-9	0	A	T	0.014	3.789196e+01	5.403193e+01	1.978267e+00	4.832629e-01
-9	Rv1239c	-9	0	A	T	0.497	-3.487001e+01	1.343043e+02	1.968100e+00	7.951916e-01
-9	Rv1240	-9	0	A	T	0.024	-7.557800e+00	9.056340e+01	1.962896e+00	9.335055e-01
-9	Rv1243c	-9	0	A	T	0.025	-3.059121e+01	3.648171e+01	1.944413e+00	4.019015e-01
-9	Rv1248c	-9	0	A	T	0.200	4.057306e+01	5.846312e+01	1.973548e+00	4.878240e-01
-9	Rv1249c	-9	0	A	T	0.112	-1.193087e+02	8.536382e+01	2.015296e+00	1.624839e-01
-9	Rv1251c	-9	0	A	T	0.152	6.217927e+00	4.014750e+01	1.966118e+00	8.769450e-01
-9	Rv1252c	-9	0	A	T	0.010	1.818888e+01	7.153439e+01	1.967035e+00	7.993335e-01
-9	Rv1253	-9	0	A	T	0.016	2.275035e+01	5.415632e+01	1.965703e+00	6.744994e-01
-9	Rv1255c	-9	0	A	T	0.015	-9.868907e+01	1.904359e+02	1.974549e+00	6.043980e-01
-9	Rv1256c	-9	0	A	T	0.225	-6.856166e+01	5.984340e+01	1.948652e+00	2.521604e-01
-9	Rv1258c	-9	0	A	T	0.052	-1.825526e+01	1.006346e+02	1.965038e+00	8.560840e-01
-9	Rv1264	-9	0	A	T	0.020	-7.419843e+01	4.903381e+01	1.953153e+00	1.304970e-01
-9	Rv1266c	-9	0	A	T	0.499	7.682513e+01	2.213477e+02	1.963908e+00	7.285945e-01
-9	Rv1267c	-9	0	A	T	0.041	1.240677e+01	4.630297e+01	1.965792e+00	7.887870e-01
-9	Rv1273c	-9	0	A	T	0.013	-1.210371e+00	5.572055e+01	1.966818e+00	9.826733e-01
-9	Rv1278	-9	0	A	T	0.221	-1.997135e+01	7.641885e+01	1.968732e+00	7.938759e-01
-9	Rv1279	-9	0	A	T	0.010	-4.598782e+01	6.624659e+01	1.967214e+00	4.877001e-01
-9	Rv1280c	-9	0	A	T	0.073	-1.062153e+01	4.390363e+01	1.970309e+00	8.088781e-01
-9	Rv1281c	-9	0	A	T	0.018	1.244413e+02	5.367000e+01	1.926318e+00	2.058662e-02
-9	Rv1284	-9	0	A	T	0.011	-2.206405e+02	8.308426e+01	1.962149e+00	8.023953e-03
-9	Rv1286	-9	0	A	T	0.053	1.128383e+02	6.040168e+01	2.007416e+00	6.199388e-02
-9	Rv1288	-9	0	A	T	0.056	-1.478196e+02	5.264393e+01	1.960659e+00	5.069365e-03
-9	Rv1289	-9	0	A	T	0.062	-1.052154e+01	7.479302e+01	1.972324e+00	8.881506e-01
-9	Rv1290c	-9	0	A	T	0.186	3.165586e+01	4.335127e+01	1.949049e+00	4.654037e-01
-9	Rv1292	-9	0	A	T	0.229	-5.884244e+01	5.844465e+01	1.970801e+00	3.142365e-01
-9	Rv1295	-9	0	A	T	0.033	9.157159e+00	6.038021e+01	1.967580e+00	8.794826e-01
-9	Rv1300	-9	0	A	T	0.499	1.462923e+02	2.294727e+02	1.965127e+00	5.239145e-01
-9	Rv1307	-9	0	A	T	0.022	-1.931089e+01	7.246658e+01	1.968918e+00	7.899166e-01
-9	Rv1308	-9	0	A	T	0.046	-1.062934e+02	7.005806e+01	1.978527e+00	1.294821e-01
-9	Rv1313c	-9	0	A	T	0.369	-2.971146e+01	3.419544e+01	1.961658e+00	3.850957e-01
-9	Rv1316c	-9	0	A	T	0.110	-6.351358e+01	9.608871e+01	1.975695e+00	5.087497e-01
-9	Rv1317c	-9	0	A	T	0.076	2.003481e+01	4.440178e+01	1.965506e+00	6.519174e-01
-9	Rv1318c	-9	0	A	T	0.276	-6.184111e+00	2.693066e+01	1.963409e+00	8.184188e-01
-9	Rv1319c	-9	0	A	T	0.475	5.324559e+01	6.394016e+01	1.960856e+00	4.051611e-01
-9	Rv1320c	-9	0	A	T	0.496	1.673520e+02	1.147562e+02	1.945438e+00	1.450195e-01
-9	Rv1321	-9	0	A	T	0.500	-5.208192e+02	5.910436e+02	1.981082e+00	3.783986e-01
-9	Rv1323	-9	0	A	T	0.017	4.407163e+01	5.690881e+01	1.965511e+00	4.388359e-01
-9	Rv1324	-9	0	A	T	0.044	-4.014079e+01	8.062473e+01	1.975227e+00	6.186680e-01
-9	Rv1325c	-9	0	A	T	0.036	2.292811e+00	2.813482e+01	1.961755e+00	9.350633e-01
-9	Rv1326c	-9	0	A	T	0.063	5.075279e+01	6.743640e+01	1.970365e+00	4.518405e-01
-9	Rv1327c	-9	0	A	T	0.017	3.329672e+00	8.043310e+01	1.971333e+00	9.669866e-01
-9	Rv1328	-9	0	A	T	0.169	2.439925e+01	5.256518e+01	1.961034e+00	6.426115e-01
-9	Rv1329c	-9	0	A	T	0.062	-6.534179e+01	6.379987e+01	1.965923e+00	3.059679e-01
-9	Rv1330c	-9	0	A	T	0.488	-1.320827e+02	6.885686e+01	1.921803e+00	5.532655e-02
-9	Rv1332	-9	0	A	T	0.012	9.788288e+01	1.131854e+02	1.976280e+00	3.873253e-01
-9	Rv1333	-9	0	A	T	0.028	3.590007e+01	5.982645e+01	1.958330e+00	5.485758e-01
-9	Rv1334	-9	0	A	T	0.028	-2.759327e+01	1.043794e+02	1.976043e+00	7.915525e-01
-9	Rv1336	-9	0	A	T	0.048	-3.821483e+01	6.342982e+01	1.958124e+00	5.469755e-01
-9	Rv1337	-9	0	A	T	0.023	7.359795e+01	6.812823e+01	1.981927e+00	2.802380e-01
-9	Rv1345	-9	0	A	T	0.014	7.061859e+01	8.449073e+01	1.966874e+00	4.034301e-01
-9	Rv1347c	-9	0	A	T	0.222	1.383843e+01	8.332451e+01	1.976229e+00	8.681237e-01
-9	Rv1348	-9	0	A	T	0.022	-3.282818e+01	3.954747e+01	1.983070e+00	4.066544e-01
-9	Rv1350	-9	0	A	T	0.022	8.847552e+01	1.513625e+02	1.981270e+00	5.589785e-01
-9	Rv1353c	-9	0	A	T	0.150	-2.633667e+00	4.164954e+01	1.962869e+00	9.495910e-01
-9	Rv1354c	-9	0	A	T	0.013	5.665780e+01	4.928062e+01	1.947559e+00	2.505038e-01
-9	Rv1355c	-9	0	A	T	0.089	-1.343951e+01	4.960613e+01	1.965831e+00	7.864971e-01
-9	Rv1356c	-9	0	A	T	0.082	-5.149424e+01	4.051173e+01	1.963697e+00	2.039481e-01
-9	Rv1357c	-9	0	A	T	0.010	-4.244008e+01	5.991693e+01	1.961466e+00	4.788908e-01
-9	Rv1358	-9	0	A	T	0.361	7.048171e+00	4.792628e+01	1.967102e+00	8.831079e-01
-9	Rv1360	-9	0	A	T	0.043	-5.663797e+01	8.706805e+01	1.975259e+00	5.154957e-01
-9	Rv1361c	-9	0	A	T	0.143	-2.278776e+01	3.131495e+01	1.961497e+00	4.669456e-01
-9	Rv1363c	-9	0	A	T	0.103	6.869370e+00	8.096073e+01	1.972359e+00	9.323966e-01
-9	Rv1364c	-9	0	A	T	0.499	-2.536852e+02	2.042058e+02	1.959851e+00	2.143745e-01
-9	Rv1367c	-9	0	A	T	0.059	6.961911e+01	1.217227e+02	1.964178e+00	5.674669e-01
-9	Rv1368	-9	0	A	T	0.055	1.176303e+02	7.815077e+01	1.958167e+00	1.325504e-01
-9	Rv1371	-9	0	A	T	0.019	-5.072682e+01	4.388557e+01	1.957791e+00	2.479633e-01
-9	Rv1372	-9	0	A	T	0.015	-1.419492e+02	5.765819e+01	1.950437e+00	1.396363e-02
-9	Rv1373	-9	0	A	T	0.077	-2.443300e+01	5.900253e+01	1.961658e+00	6.788762e-01
-9	Rv1374c	-9	0	A	T	0.499	4.320298e+02	3.703708e+02	1.958204e+00	2.436589e-01
-9	Rv1378c	-9	0	A	T	0.500	2.641161e+02	2.764801e+02	1.958023e+00	3.396334e-01
-9	Rv1383	-9	0	A	T	0.056	-3.870129e+01	1.221342e+02	1.966493e+00	7.513950e-01
-9	Rv1384	-9	0	A	T	0.104	4.330121e+01	5.206893e+01	1.985113e+00	4.057973e-01
-9	Rv1386	-9	0	A	T	0.108	1.132474e+02	1.200234e+02	2.001527e+00	3.455979e-01
-9	Rv1387	-9	0	A	T	0.094	-7.803760e+01	7.575545e+01	1.956202e+00	3.031645e-01
-9	Rv1391	-9	0	A	T	0.016	8.424416e-01	5.100468e+01	1.965552e+00	9.868248e-01
-9	Rv1394c	-9	0	A	T	0.476	8.308335e+01	1.030119e+02	1.976603e+00	4.200948e-01
-9	Rv1396c	-9	0	A	T	0.441	-2.185688e+01	5.891239e+01	1.969714e+00	7.107000e-01
-9	Rv1400c	-9	0	A	T	0.055	3.573891e+01	6.987152e+01	1.950827e+00	6.091015e-01
-9	Rv1403c	-9	0	A	T	0.013	-6.565552e+01	5.924526e+01	1.977998e+00	2.680042e-01
-9	Rv1417	-9	0	A	T	0.033	-6.917221e+01	6.603230e+01	1.937772e+00	2.950622e-01
-9	Rv1418	-9	0	A	T	0.013	5.835048e+01	6.269547e+01	1.988344e+00	3.522027e-01
-9	Rv1419	-9	0	A	T	0.083	4.091837e+01	8.052449e+01	1.979417e+00	6.114454e-01
-9	Rv1420	-9	0	A	T	0.059	2.099086e+01	6.942564e+01	1.964082e+00	7.624389e-01
-9	Rv1425	-9	0	A	T	0.023	9.002257e+01	6.984085e+01	1.964602e+00	1.976647e-01
-9	Rv1429	-9	0	A	T	0.067	2.042889e+00	5.739506e+01	1.966806e+00	9.716126e-01
-9	Rv1431	-9	0	A	T	0.088	2.701455e+01	4.583351e+01	1.968420e+00	5.557030e-01
-9	Rv1434	-9	0	A	T	0.038	-3.811748e+01	9.595234e+01	1.967688e+00	6.912525e-01
-9	Rv1435c	-9	0	A	T	0.341	3.291682e+01	1.483933e+01	1.974937e+00	2.673199e-02
-9	Rv1438	-9	0	A	T	0.016	5.235333e+01	1.014800e+02	1.957698e+00	6.060231e-01
-9	Rv1439c	-9	0	A	T	0.056	1.383294e+02	1.009840e+02	1.979561e+00	1.710079e-01
-9	Rv1441c	-9	0	A	T	0.105	5.582728e-04	2.506971e+01	1.966587e+00	9.999822e-01
-9	Rv1442	-9	0	A	T	0.065	-7.390469e+00	5.413473e+01	1.965924e+00	8.914338e-01
-9	Rv1446c	-9	0	A	T	0.427	-3.952737e+01	6.332441e+01	1.962690e+00	5.326153e-01
-9	Rv1447c	-9	0	A	T	0.014	-5.291097e+01	5.159833e+01	1.986612e+00	3.053681e-01
-9	Rv1448c	-9	0	A	T	0.213	4.873907e+01	7.764073e+01	1.963965e+00	5.302895e-01
-9	Rv1449c	-9	0	A	T	0.473	2.138755e+01	7.918329e+01	1.969368e+00	7.871297e-01
-9	Rv1450c	-9	0	A	T	0.193	3.468395e+00	1.748210e+01	1.960381e+00	8.427691e-01
-9	Rv1452c	-9	0	A	T	0.391	-2.760935e+01	2.099749e+01	1.896427e+00	1.888056e-01
-9	Rv1453	-9	0	A	T	0.485	-4.787415e+01	5.449243e+01	1.959783e+00	3.798278e-01
-9	Rv1455	-9	0	A	T	0.038	2.382498e+01	1.092030e+02	1.985393e+00	8.273336e-01
-9	Rv1458c	-9	0	A	T	0.064	3.438552e+01	5.243237e+01	1.973850e+00	5.120775e-01
-9	Rv1459c	-9	0	A	T	0.433	8.512422e+01	8.865097e+01	1.969555e+00	3.371445e-01
-9	Rv1460	-9	0	A	T	0.020	3.162257e+01	7.178877e+01	1.973196e+00	6.596605e-01
-9	Rv1461	-9	0	A	T	0.173	-8.181863e+00	5.152098e+01	1.967590e+00	8.738488e-01
-9	Rv1462	-9	0	A	T	0.499	-3.657792e+02	2.292231e+02	1.938742e+00	1.108187e-01
-9	Rv1463	-9	0	A	T	0.067	-1.393389e+02	6.402144e+01	1.961914e+00	2.972207e-02
-9	Rv1468c	-9	0	A	T	0.035	-2.518533e+01	4.616040e+01	1.959682e+00	5.854419e-01
-9	Rv1469	-9	0	A	T	0.017	-3.132233e+01	5.033673e+01	1.967826e+00	5.338950e-01
-9	Rv1472	-9	0	A	T	0.013	-5.937603e+01	5.938726e+01	1.980825e+00	3.176091e-01
-9	Rv1473	-9	0	A	T	0.026	-2.975753e+01	8.146240e+01	1.964098e+00	7.149599e-01
-9	Rv1479	-9	0	A	T	0.154	-3.293657e+01	9.923596e+01	1.968553e+00	7.400231e-01
-9	Rv1480	-9	0	A	T	0.012	-2.623188e+01	5.616568e+01	1.965700e+00	6.405550e-01
-9	Rv1484	-9	0	A	T	0.032	1.399822e+01	3.436345e+01	1.961066e+00	6.838198e-01
-9	Rv1486c	-9	0	A	T	0.438	8.887459e+01	1.134072e+02	1.970511e+00	4.333886e-01
-9	Rv1489	-9	0	A	T	0.054	6.031222e+01	1.690510e+02	1.968204e+00	7.213289e-01
-9	Rv1493	-9	0	A	T	0.015	-1.282441e+01	5.043354e+01	1.960591e+00	7.993215e-01
-9	Rv1497	-9	0	A	T	0.222	5.785942e+01	5.755082e+01	1.983908e+00	3.149306e-01
-9	Rv1498c	-9	0	A	T	0.478	4.596552e+00	9.167126e+01	1.970923e+00	9.600181e-01
-9	Rv1500	-9	0	A	T	0.071	-1.349545e+01	4.362978e+01	1.964233e+00	7.571352e-01
-9	Rv1501	-9	0	A	T	0.027	-9.331020e+01	7.394466e+01	1.962995e+00	2.072395e-01
-9	Rv1502	-9	0	A	T	0.479	4.037042e+01	1.079189e+02	1.963554e+00	7.084118e-01
-9	Rv1504c	-9	0	A	T	0.045	-6.928883e+01	9.932560e+01	1.967986e+00	4.855707e-01
-9	Rv1505c	-9	0	A	T	0.163	4.424050e+01	8.754810e+01	1.978075e+00	6.134239e-01
-9	Rv1508A	-9	0	A	T	0.042	5.810905e+01	1.209486e+02	1.965854e+00	6.310015e-01
-9	Rv1508c	-9	0	A	T	0.085	1.383092e+01	4.307947e+01	1.963093e+00	7.482255e-01
-9	Rv1511	-9	0	A	T	0.022	-2.730289e+01	7.165878e+01	1.973137e+00	7.032632e-01
-9	Rv1515c	-9	0	A	T	0.053	2.143870e+02	6.966712e+01	1.997817e+00	2.137452e-03
-9	Rv1517	-9	0	A	T	0.211	4.484505e+01	1.024930e+02	1.967190e+00	6.617989e-01
-9	Rv1518	-9	0	A	T	0.088	1.229425e+02	6.211741e+01	2.008948e+00	4.802845e-02
-9	Rv1520	-9	0	A	T	0.060	3.368312e+01	7.829900e+01	1.971725e+00	6.671399e-01
-9	Rv1521	-9	0	A	T	0.127	-5.595222e+01	4.724653e+01	1.967239e+00	2.365507e-01
-9	Rv1522c	-9	0	A	T	0.074	-3.199246e+01	4.309500e+01	1.975598e+00	4.580122e-01
-9	Rv1523	-9	0	A	T	0.127	-9.316096e+00	5.345551e+01	1.973180e+00	8.616775e-01
-9	Rv1525	-9	0	A	T	0.011	-1.240859e+01	6.269780e+01	1.967121e+00	8.431491e-01
-9	Rv1527c	-9	0	A	T	0.232	-1.679302e+01	3.877951e+01	1.968014e+00	6.650668e-01
-9	Rv1532c	-9	0	A	T	0.056	-2.397823e+01	8.435639e+01	1.971550e+00	7.762699e-01
-9	Rv1536	-9	0	A	T	0.025	-1.826282e+01	4.203670e+01	1.967362e+00	6.640424e-01
-9	Rv1537	-9	0	A	T	0.220	-4.565516e+01	7.674805e+01	1.969057e+00	5.520452e-01
-9	Rv1538c	-9	0	A	T	0.156	3.443538e+00	6.977092e+01	1.970945e+00	9.606449e-01
-9	Rv1539	-9	0	A	T	0.022	2.742968e+02	2.085707e+02	1.969356e+00	1.887256e-01
-9	Rv1540	-9	0	A	T	0.018	5.737077e+01	7.789487e+01	1.975760e+00	4.615650e-01
-9	Rv1541c	-9	0	A	T	0.026	9.463267e+00	7.603393e+01	1.962584e+00	9.009716e-01
-9	Rv1544	-9	0	A	T	0.025	4.739257e+01	8.759058e+01	1.956180e+00	5.885630e-01
-9	Rv1547	-9	0	A	T	0.084	4.162273e+00	4.186277e+01	1.968070e+00	9.208166e-01
-9	Rv1548c	-9	0	A	T	0.471	3.707821e+01	6.819006e+01	1.966060e+00	5.867187e-01
-9	Rv1549	-9	0	A	T	0.498	1.816843e+02	1.184991e+02	1.992045e+00	1.254944e-01
-9	Rv1551	-9	0	A	T	0.232	2.456286e+01	5.598648e+01	1.967014e+00	6.609394e-01
-9	Rv1552	-9	0	A	T	0.101	2.022832e+00	5.614984e+01	1.969758e+00	9.712681e-01
-9	Rv1553	-9	0	A	T	0.136	-3.232825e+00	7.145100e+01	1.968534e+00	9.639195e-01
-9	Rv1554	-9	0	A	T	0.499	-2.658708e+02	1.828527e+02	1.969682e+00	1.462104e-01
-9	Rv1556	-9	0	A	T	0.022	1.570734e+00	9.890414e+01	1.965354e+00	9.873317e-01
-9	Rv1557	-9	0	A	T	0.143	3.061018e+00	5.337741e+01	1.967808e+00	9.542788e-01
-9	Rv1558	-9	0	A	T	0.021	1.982597e+02	1.639352e+02	1.958941e+00	2.267622e-01
-9	Rv1559	-9	0	A	T	0.023	8.917676e+01	4.290856e+01	1.917577e+00	3.789990e-02
-9	Rv1562c	-9	0	A	T	0.011	-5.341398e+00	5.690706e+01	1.963694e+00	9.252350e-01
-9	Rv1563c	-9	0	A	T	0.047	4.924149e+01	4.474804e+01	1.951712e+00	2.713773e-01
-9	Rv1565c	-9	0	A	T	0.066	-1.704674e+01	5.322029e+01	1.969080e+00	7.487942e-01
-9	Rv1569	-9	0	A	T	0.191	6.978214e+01	8.463697e+01	1.968127e+00	4.098308e-01
-9	Rv1570	-9	0	A	T	0.499	-4.115156e+01	2.177555e+02	1.972786e+00	8.501408e-01
-9	Rv1571	-9	0	A	T	0.112	-5.931915e+01	1.200471e+02	1.983706e+00	6.213056e-01
-9	Rv1572c	-9	0	A	T	0.225	-4.154531e+00	2.154479e+01	1.962376e+00	8.471238e-01
-9	Rv1575	-9	0	A	T	0.218	-3.270136e+01	3.185451e+01	1.943834e+00	3.048286e-01
-9	Rv1576c	-9	0	A	T	0.015	-5.803158e+01	4.944668e+01	1.987984e+00	2.407868e-01
-9	Rv1577c	-9	0	A	T	0.106	-5.493757e+01	4.321075e+01	1.961644e+00	2.038442e-01
-9	Rv1587c	-9	0	A	T	0.037	-2.500248e+01	3.836906e+01	1.974344e+00	5.147673e-01
-9	Rv1588c	-9	0	A	T	0.087	4.740108e+01	3.810077e+01	1.887748e+00	2.137131e-01
-9	Rv1592c	-9	0	A	T	0.209	2.629468e+00	1.024550e+02	1.977115e+00	9.795292e-01
-9	Rv1595	-9	0	A	T	0.155	1.019834e+01	6.418331e+01	1.969245e+00	8.737799e-01
-9	Rv1597	-9	0	A	T	0.438	1.178929e+02	1.138111e+02	1.982581e+00	3.004797e-01
-9	Rv1599	-9	0	A	T	0.031	1.569924e+02	8.366972e+01	1.990355e+00	6.085859e-02
-9	Rv1600	-9	0	A	T	0.042	-2.478770e+01	1.025294e+02	1.968095e+00	8.090070e-01
-9	Rv1602	-9	0	A	T	0.498	3.898423e+01	2.496448e+02	1.981893e+00	8.759348e-01
-9	Rv1604	-9	0	A	T	0.477	-4.176124e+01	1.155646e+02	1.979927e+00	7.178905e-01
-9	Rv1606	-9	0	A	T	0.201	-1.560920e+01	5.438122e+01	1.968919e+00	7.741380e-01
-9	Rv1607	-9	0	A	T	0.043	-1.724289e+01	1.080365e+02	1.966902e+00	8.732218e-01
-9	Rv1609	-9	0	A	T	0.022	-1.949191e+00	6.429777e+01	1.964215e+00	9.758210e-01
-9	Rv1614	-9	0	A	T	0.030	2.567711e+00	7.824139e+01	1.965755e+00	9.738255e-01
-9	Rv1615	-9	0	A	T	0.141	-8.864455e+01	7.654460e+01	1.952442e+00	2.470693e-01
-9	Rv1617	-9	0	A	T	0.021	5.218583e+01	9.123771e+01	1.937859e+00	5.674479e-01
-9	Rv1618	-9	0	A	T	0.497	6.243824e+01	1.062846e+02	1.975241e+00	5.570067e-01
-9	Rv1621c	-9	0	A	T	0.024	-2.086763e+02	1.208267e+02	1.997710e+00	8.441919e-02
-9	Rv1622c	-9	0	A	T	0.055	1.329277e+01	5.585585e+01	1.976114e+00	8.119356e-01
-9	Rv1625c	-9	0	A	T	0.014	-2.093536e+01	5.474421e+01	1.969598e+00	7.022183e-01
-9	Rv1629	-9	0	A	T	0.010	3.888090e+00	5.382283e+01	1.962852e+00	9.424243e-01
-9	Rv1630	-9	0	A	T	0.100	-3.853347e+00	3.163823e+01	1.965595e+00	9.030831e-01
-9	Rv1633	-9	0	A	T	0.030	1.216571e+02	1.030226e+02	1.978559e+00	2.378915e-01
-9	Rv1634	-9	0	A	T	0.057	5.307476e+01	1.144608e+02	1.964840e+00	6.429536e-01
-9	Rv1637c	-9	0	A	T	0.011	-8.122144e+00	4.928253e+01	1.965982e+00	8.691238e-01
-9	Rv1638	-9	0	A	T	0.030	2.927645e+01	5.897046e+01	1.964088e+00	6.196636e-01
-9	Rv1640c	-9	0	A	T	0.056	6.404964e+00	5.977277e+01	1.965695e+00	9.146843e-01
-9	Rv1644	-9	0	A	T	0.476	-3.211184e+01	1.079709e+02	1.979649e+00	7.662049e-01
-9	Rv1647	-9	0	A	T	0.499	-7.819881e+01	2.835479e+02	1.982100e+00	7.827605e-01
-9	Rv1649	-9	0	A	T	0.057	5.273818e+01	2.096327e+02	1.980440e+00	8.014145e-01
-9	Rv1650	-9	0	A	T	0.177	3.113159e+01	4.271627e+01	1.983103e+00	4.662705e-01
-9	Rv1651c	-9	0	A	T	0.172	-2.972475e+01	3.401314e+01	1.966501e+00	3.823416e-01
-9	Rv1652	-9	0	A	T	0.110	-1.512105e+01	8.949203e+01	1.970183e+00	8.658532e-01
-9	Rv1654	-9	0	A	T	0.019	-7.261594e+01	1.028606e+02	1.960673e+00	4.803508e-01
-9	Rv1659	-9	0	A	T	0.021	5.787859e+00	1.054424e+02	1.969899e+00	9.562346e-01
-9	Rv1661	-9	0	A	T	0.095	-5.020867e+01	3.193677e+01	1.966542e+00	1.161918e-01
-9	Rv1662	-9	0	A	T	0.499	2.140859e+01	2.287463e+02	1.975088e+00	9.254501e-01
-9	Rv1663	-9	0	A	T	0.017	6.004562e+01	4.668366e+01	1.959799e+00	1.986199e-01
-9	Rv1664	-9	0	A	T	0.018	-5.790384e+01	4.283168e+01	1.968416e+00	1.766713e-01
-9	Rv1668c	-9	0	A	T	0.179	1.142814e+02	8.448006e+01	1.988371e+00	1.763937e-01
-9	Rv1670	-9	0	A	T	0.041	6.847534e+00	1.308825e+02	1.972597e+00	9.582841e-01
-9	Rv1673c	-9	0	A	T	0.044	-2.746370e+01	9.943568e+01	1.966123e+00	7.824467e-01
-9	Rv1674c	-9	0	A	T	0.218	-1.071166e+02	1.311027e+02	1.988685e+00	4.140704e-01
-9	Rv1677	-9	0	A	T	0.012	-4.567078e+01	6.158468e+01	1.956498e+00	4.584829e-01
-9	Rv1679	-9	0	A	T	0.012	-4.469930e+01	6.000631e+01	1.975685e+00	4.564760e-01
-9	Rv1681	-9	0	A	T	0.053	2.627813e+01	9.089713e+01	1.972197e+00	7.725581e-01
-9	Rv1683	-9	0	A	T	0.015	-5.980429e+01	4.482789e+01	1.986176e+00	1.824355e-01
-9	Rv1694	-9	0	A	T	0.016	-4.362565e+01	4.027779e+01	1.958616e+00	2.789791e-01
-9	Rv1695	-9	0	A	T	0.015	9.970196e+01	1.172171e+02	1.975186e+00	3.951797e-01
-9	Rv1699	-9	0	A	T	0.039	4.173310e+01	2.955138e+01	1.952994e+00	1.581510e-01
-9	Rv1704c	-9	0	A	T	0.491	8.955745e+01	7.815588e+01	1.961355e+00	2.520785e-01
-9	Rv1705c	-9	0	A	T	0.093	2.501931e+01	6.753816e+01	1.962535e+00	7.111166e-01
-9	Rv1707	-9	0	A	T	0.012	-5.123227e+01	5.697183e+01	1.969141e+00	3.687016e-01
-9	Rv1709	-9	0	A	T	0.127	5.909704e-02	6.543591e+01	1.976186e+00	9.992796e-01
-9	Rv1714	-9	0	A	T	0.025	-1.789651e+01	5.685001e+01	1.963609e+00	7.529680e-01
-9	Rv1716	-9	0	A	T	0.499	-1.464886e+02	3.506740e+02	1.980987e+00	6.762181e-01
-9	Rv1717	-9	0	A	T	0.229	-6.512515e+01	8.963157e+01	1.972592e+00	4.676245e-01
-9	Rv1718	-9	0	A	T	0.040	3.765658e+00	6.369181e+01	1.965953e+00	9.528642e-01
-9	Rv1722	-9	0	A	T	0.225	4.219721e+01	5.833374e+01	1.970285e+00	4.695939e-01
-9	Rv1725c	-9	0	A	T	0.051	6.160828e+00	6.484975e+01	1.967155e+00	9.243299e-01
-9	Rv1727	-9	0	A	T	0.030	1.597523e+01	6.175370e+01	1.969239e+00	7.959179e-01
-9	Rv1729c	-9	0	A	T	0.011	-1.971217e+01	5.396668e+01	1.971272e+00	7.149793e-01
-9	Rv1730c	-9	0	A	T	0.080	-2.334632e+01	6.396371e+01	1.970116e+00	7.151826e-01
-9	Rv1731	-9	0	A	T	0.071	-6.496801e+01	5.752231e+01	1.985082e+00	2.589441e-01
-9	Rv1733c	-9	0	A	T	0.438	-6.082113e+00	8.055432e+01	1.968933e+00	9.398272e-01
-9	Rv1735c	-9	0	A	T	0.012	-2.194676e+02	7.856747e+01	1.947256e+00	5.301497e-03
-9	Rv1736c	-9	0	A	T	0.016	2.469748e+01	5.396105e+01	1.966881e+00	6.472596e-01
-9	Rv1737c	-9	0	A	T	0.015	-9.591309e+00	5.439658e+01	1.969662e+00	8.600716e-01
-9	Rv1738	-9	0	A	T	0.016	2.736227e+02	8.490989e+01	1.996725e+00	1.305855e-03
-9	Rv1742	-9	0	A	T	0.010	-1.418983e+00	5.896405e+01	1.965197e+00	9.808047e-01
-9	Rv1743	-9	0	A	T	0.020	-2.001542e+01	7.451556e+01	1.961973e+00	7.882794e-01
-9	Rv1747	-9	0	A	T	0.034	3.392930e+01	5.025414e+01	1.963324e+00	4.997114e-01
-9	Rv1749c	-9	0	A	T	0.023	1.506128e+01	1.351081e+02	1.968760e+00	9.112582e-01
-9	Rv1750c	-9	0	A	T	0.088	-2.942815e+01	6.343592e+01	1.965039e+00	6.428033e-01
-9	Rv1751	-9	0	A	T	0.011	-3.806851e+01	5.047170e+01	1.960205e+00	4.508483e-01
-9	Rv1752	-9	0	A	T	0.032	-8.394047e+01	5.371907e+01	1.973414e+00	1.184217e-01
-9	Rv1753c	-9	0	A	T	0.424	-3.132108e+01	4.806235e+01	1.950810e+00	5.147385e-01
-9	Rv1754c	-9	0	A	T	0.021	-3.332548e+01	3.800129e+01	1.961316e+00	3.806905e-01
-9	Rv1755c	-9	0	A	T	0.020	-2.732735e+01	3.980159e+01	1.950715e+00	4.924778e-01
-9	Rv1758	-9	0	A	T	0.059	4.185028e+01	2.820947e+01	1.976542e+00	1.381969e-01
-9	Rv1759c	-9	0	A	T	0.228	-3.583263e+01	2.511850e+01	1.971260e+00	1.539788e-01
-9	Rv1760	-9	0	A	T	0.351	-1.073035e+01	3.391032e+01	1.964639e+00	7.517302e-01
-9	Rv1762c	-9	0	A	T	0.085	7.522355e+00	5.408250e+01	1.965858e+00	8.894027e-01
-9	Rv1768	-9	0	A	T	0.121	6.078362e+01	4.851485e+01	1.995779e+00	2.104977e-01
-9	Rv1769	-9	0	A	T	0.095	1.644225e+00	1.220197e+02	1.973355e+00	9.892511e-01
-9	Rv1770	-9	0	A	T	0.027	-2.277019e+01	4.776146e+01	1.956955e+00	6.336306e-01
-9	Rv1771	-9	0	A	T	0.026	4.867396e+01	8.304910e+01	1.949441e+00	5.579306e-01
-9	Rv1773c	-9	0	A	T	0.155	9.654547e+01	1.072537e+02	1.972520e+00	3.682208e-01
-9	Rv1774	-9	0	A	T	0.043	-1.234171e+01	5.558587e+01	1.967310e+00	8.243297e-01
-9	Rv1775	-9	0	A	T	0.050	6.113312e+01	1.091861e+02	1.967808e+00	5.756562e-01
-9	Rv1777	-9	0	A	T	0.041	-2.187810e+01	4.513983e+01	1.957451e+00	6.279985e-01
-9	Rv1779c	-9	0	A	T	0.040	-4.590338e+00	4.112067e+01	1.965785e+00	9.111352e-01
-9	Rv1781c	-9	0	A	T	0.030	1.406271e+02	5.182713e+01	1.931544e+00	6.757840e-03
-9	Rv1783	-9	0	A	T	0.034	5.353007e+00	1.141244e+02	1.971469e+00	9.625969e-01
-9	Rv1785c	-9	0	A	T	0.095	-1.026178e+01	8.602140e+01	1.970103e+00	9.050635e-01
-9	Rv1787	-9	0	A	T	0.224	-2.524336e+01	3.634285e+01	1.967826e+00	4.874507e-01
-9	Rv1788	-9	0	A	T	0.121	-7.286989e+01	4.685915e+01	1.967511e+00	1.201971e-01
-9	Rv1790	-9	0	A	T	0.012	-7.831938e+01	5.077034e+01	1.961398e+00	1.231936e-01
-9	Rv1800	-9	0	A	T	0.168	8.671397e+00	5.272421e+01	1.968643e+00	8.693919e-01
-9	Rv1801	-9	0	A	T	0.097	4.755801e+00	4.764105e+01	1.967321e+00	9.204998e-01
-9	Rv1802	-9	0	A	T	0.041	1.216110e+02	6.788246e+01	1.986897e+00	7.347290e-02
-9	Rv1803c	-9	0	A	T	0.020	-1.006355e+02	4.366006e+01	1.992667e+00	2.134247e-02
-9	Rv1808	-9	0	A	T	0.059	-1.708405e+01	9.769498e+01	1.968990e+00	8.612111e-01
-9	Rv1809	-9	0	A	T	0.481	-6.542104e+01	1.500522e+02	1.985115e+00	6.629257e-01
-9	Rv1811	-9	0	A	T	0.110	-4.490233e+01	8.714945e+01	1.972416e+00	6.064873e-01
-9	Rv1812c	-9	0	A	T	0.499	1.812967e+02	3.303699e+02	1.979597e+00	5.832689e-01
-9	Rv1814	-9	0	A	T	0.030	3.043485e+01	5.944266e+01	1.964719e+00	6.087453e-01
-9	Rv1815	-9	0	A	T	0.497	8.597706e+01	1.358173e+02	1.968452e+00	5.268348e-01
-9	Rv1816	-9	0	A	T	0.020	-2.169652e+02	6.868851e+01	2.034957e+00	1.625489e-03
-9	Rv1817	-9	0	A	T	0.012	5.765566e+01	5.893487e+01	1.963661e+00	3.281312e-01
-9	Rv1818c	-9	0	A	T	0.015	-4.731267e+01	4.456113e+01	1.972933e+00	2.885698e-01
-9	Rv1819c	-9	0	A	T	0.017	2.470149e+01	4.224566e+01	1.965276e+00	5.588551e-01
-9	Rv1821	-9	0	A	T	0.160	6.811335e+01	6.989305e+01	1.985708e+00	3.299919e-01
-9	Rv1823	-9	0	A	T	0.047	1.442605e+02	1.070188e+02	1.949705e+00	1.779223e-01
-9	Rv1825	-9	0	A	T	0.135	2.540235e+01	9.609830e+01	1.972952e+00	7.915668e-01
-9	Rv1826	-9	0	A	T	0.056	7.803448e+01	1.728582e+02	1.975943e+00	6.517588e-01
-9	Rv1830	-9	0	A	T	0.010	6.871641e+01	5.162608e+01	1.938514e+00	1.834354e-01
-9	Rv1834	-9	0	A	T	0.016	-1.679772e+02	5.942724e+01	1.934519e+00	4.784695e-03
-9	Rv1835c	-9	0	A	T	0.099	-9.913771e+00	4.877367e+01	1.968602e+00	8.389666e-01
-9	Rv1837c	-9	0	A	T	0.055	1.334189e+01	5.141255e+01	1.965466e+00	7.952902e-01
-9	Rv1840c	-9	0	A	T	0.021	1.278901e+01	4.414358e+01	1.971031e+00	7.720865e-01
-9	Rv1842c	-9	0	A	T	0.020	-2.791326e+01	8.989493e+01	1.962940e+00	7.562287e-01
-9	Rv1843c	-9	0	A	T	0.027	-3.039179e+01	6.962591e+01	1.977878e+00	6.625539e-01
-9	Rv1844c	-9	0	A	T	0.022	1.212344e+02	5.439203e+01	1.987526e+00	2.601017e-02
-9	Rv1846c	-9	0	A	T	0.025	-6.669170e+01	1.282023e+02	1.978394e+00	6.030182e-01
-9	Rv1847	-9	0	A	T	0.056	-5.320682e+00	1.157783e+02	1.970908e+00	9.633534e-01
-9	Rv1848	-9	0	A	T	0.019	1.403009e+01	7.827266e+01	1.968293e+00	8.577754e-01
-9	Rv1850	-9	0	A	T	0.013	-3.469607e+01	4.940523e+01	1.968112e+00	4.826475e-01
-9	Rv1855c	-9	0	A	T	0.019	1.229045e+02	6.830556e+01	1.969701e+00	7.222389e-02
-9	Rv1860	-9	0	A	T	0.419	4.798887e+01	4.993166e+01	1.992715e+00	3.367053e-01
-9	Rv1863c	-9	0	A	T	0.043	-5.639516e+00	8.713575e+01	1.964777e+00	9.484072e-01
-9	Rv1865c	-9	0	A	T	0.028	3.895533e+01	6.261885e+01	1.968442e+00	5.339960e-01
-9	Rv1866	-9	0	A	T	0.056	7.043440e+00	4.454162e+01	1.964891e+00	8.743804e-01
-9	Rv1867	-9	0	A	T	0.019	-1.489737e+01	5.993090e+01	1.968197e+00	8.037327e-01
-9	Rv1868	-9	0	A	T	0.032	4.986057e+01	5.395688e+01	1.944585e+00	3.556347e-01
-9	Rv1870c	-9	0	A	T	0.032	-2.464204e+01	9.181876e+01	1.963733e+00	7.884566e-01
-9	Rv1872c	-9	0	A	T	0.174	-9.335703e+00	2.847209e+01	1.969741e+00	7.430539e-01
-9	Rv1877	-9	0	A	T	0.068	-1.657349e+01	4.206806e+01	1.959627e+00	6.936762e-01
-9	Rv1878	-9	0	A	T	0.147	5.842396e+01	4.968486e+01	1.971956e+00	2.398782e-01
-9	Rv1879	-9	0	A	T	0.012	5.727703e+00	5.590460e+01	1.964022e+00	9.184132e-01
-9	Rv1880c	-9	0	A	T	0.045	1.084340e+02	6.581324e+01	1.920465e+00	9.970337e-02
-9	Rv1881c	-9	0	A	T	0.046	3.967318e+01	8.589281e+01	1.966555e+00	6.442449e-01
-9	Rv1883c	-9	0	A	T	0.023	-7.212165e+01	8.055120e+01	1.979764e+00	3.707836e-01
-9	Rv1884c	-9	0	A	T	0.190	3.998290e+00	8.332530e+01	1.971951e+00	9.617371e-01
-9	Rv1886c	-9	0	A	T	0.042	-3.052648e+01	1.297635e+02	1.968406e+00	8.140582e-01
-9	Rv1888c	-9	0	A	T	0.041	7.784019e+01	1.173502e+02	1.999320e+00	5.072596e-01
-9	Rv1890c	-9	0	A	T	0.020	1.413069e+02	9.218722e+01	1.876830e+00	1.255897e-01
-9	Rv1894c	-9	0	A	T	0.042	-2.390438e+01	4.398357e+01	1.969728e+00	5.869002e-01
-9	Rv1895	-9	0	A	T	0.495	4.277998e+01	1.385667e+02	1.973871e+00	7.575805e-01
-9	Rv1897c	-9	0	A	T	0.142	-4.714373e+01	7.536840e+01	1.974918e+00	5.317582e-01
-9	Rv1899c	-9	0	A	T	0.173	-1.175837e+00	1.722022e+01	1.959819e+00	9.455726e-01
-9	Rv1900c	-9	0	A	T	0.475	1.086133e+02	1.071153e+02	1.952280e+00	3.107998e-01
-9	Rv1901	-9	0	A	T	0.021	-2.007688e+01	6.579855e+01	1.964196e+00	7.603242e-01
-9	Rv1902c	-9	0	A	T	0.019	-5.572467e+01	4.698858e+01	1.952587e+00	2.358952e-01
-9	Rv1904	-9	0	A	T	0.057	-9.444904e+01	6.661231e+01	1.953059e+00	1.564892e-01
-9	Rv1905c	-9	0	A	T	0.012	-4.313668e+01	6.523023e+01	1.982135e+00	5.085510e-01
-9	Rv1908c	-9	0	A	T	0.343	9.993319e+01	1.834186e+01	1.838789e+00	6.195575e-08
-9	Rv1910c	-9	0	A	T	0.012	-9.273147e+00	7.218125e+01	1.966675e+00	8.977989e-01
-9	Rv1912c	-9	0	A	T	0.075	-7.374752e+01	7.330047e+01	1.967743e+00	3.145764e-01
-9	Rv1914c	-9	0	A	T	0.032	1.119143e+01	7.218643e+01	1.979926e+00	8.768204e-01
-9	Rv1915	-9	0	A	T	0.215	6.239360e+01	6.856232e+01	1.974067e+00	3.629957e-01
-9	Rv1916	-9	0	A	T	0.041	-6.013552e+00	6.985555e+01	1.966256e+00	9.314132e-01
-9	Rv1917c	-9	0	A	T	0.498	-3.270691e+00	1.334046e+02	1.964733e+00	9.804443e-01
-9	Rv1918c	-9	0	A	T	0.112	2.291379e+01	3.304640e+01	1.975276e+00	4.882075e-01
-9	Rv1920	-9	0	A	T	0.182	-3.147645e+01	4.454627e+01	1.959484e+00	4.799553e-01
-9	Rv1921c	-9	0	A	T	0.021	-5.975649e+01	5.365744e+01	1.951918e+00	2.656514e-01
-9	Rv1922	-9	0	A	T	0.012	5.962545e+01	5.782633e+01	1.943550e+00	3.027016e-01
-9	Rv1925	-9	0	A	T	0.059	-1.623974e+01	6.097113e+01	1.962167e+00	7.900157e-01
-9	Rv1927	-9	0	A	T	0.053	-6.230450e+01	9.656993e+01	1.953946e+00	5.189405e-01
-9	Rv1928c	-9	0	A	T	0.010	-6.090137e+01	5.959180e+01	1.953051e+00	3.070041e-01
-9	Rv1931c	-9	0	A	T	0.019	8.350933e+00	8.127222e+01	1.965738e+00	9.181770e-01
-9	Rv1933c	-9	0	A	T	0.050	-2.958489e+00	7.970160e+01	1.968219e+00	9.703960e-01
-9	Rv1934c	-9	0	A	T	0.063	-3.760516e+01	6.509948e+01	1.972395e+00	5.636072e-01
-9	Rv1935c	-9	0	A	T	0.029	-2.100693e+01	4.807308e+01	1.962273e+00	6.622074e-01
-9	Rv1936	-9	0	A	T	0.059	2.454405e+02	7.460045e+01	1.908936e+00	1.031539e-03
-9	Rv1937	-9	0	A	T	0.052	-1.667262e+01	4.320905e+01	1.968513e+00	6.996711e-01
-9	Rv1938	-9	0	A	T	0.057	-4.726578e+01	8.057369e+01	1.972996e+00	5.575753e-01
-9	Rv1939	-9	0	A	T	0.050	1.300414e+02	8.577163e+01	1.971293e+00	1.297558e-01
-9	Rv1945	-9	0	A	T	0.274	3.739715e-01	2.589533e+01	1.967039e+00	9.884801e-01
-9	Rv1948c	-9	0	A	T	0.060	1.224424e+02	8.524274e+01	1.945963e+00	1.511572e-01
-9	Rv1957	-9	0	A	T	0.156	3.235721e+01	9.307264e+01	1.966104e+00	7.281616e-01
-9	Rv1960c	-9	0	A	T	0.016	-1.523015e+02	5.002996e+01	2.006349e+00	2.385153e-03
-9	Rv1961	-9	0	A	T	0.018	-5.982305e+01	3.044065e+02	1.987480e+00	8.442346e-01
-9	Rv1963c	-9	0	A	T	0.017	-1.998160e+02	1.086050e+02	1.973046e+00	6.604513e-02
-9	Rv1965	-9	0	A	T	0.015	3.177817e+02	1.283058e+02	1.966039e+00	1.339916e-02
-9	Rv1966	-9	0	A	T	0.058	2.144613e+02	1.104538e+02	1.974863e+00	5.242123e-02
-9	Rv1967	-9	0	A	T	0.028	-1.530339e+01	5.632247e+01	1.962930e+00	7.858929e-01
-9	Rv1968	-9	0	A	T	0.035	-9.674952e+01	5.354379e+01	1.977445e+00	7.103150e-02
-9	Rv1969	-9	0	A	T	0.054	2.169782e+01	4.923189e+01	1.975487e+00	6.594922e-01
-9	Rv1971	-9	0	A	T	0.453	3.106371e-01	3.118316e+01	1.965887e+00	9.920536e-01
-9	Rv1972	-9	0	A	T	0.047	1.946185e+01	1.204100e+02	1.970769e+00	8.716253e-01
-9	Rv1974	-9	0	A	T	0.010	6.850775e+00	5.888555e+01	1.966465e+00	9.074027e-01
-9	Rv1978	-9	0	A	T	0.059	9.606705e+01	7.471706e+01	1.953043e+00	1.987871e-01
-9	Rv1979c	-9	0	A	T	0.016	-2.785011e+01	5.333368e+01	1.975129e+00	6.016397e-01
-9	Rv1980c	-9	0	A	T	0.049	-2.242179e+01	6.648740e+01	1.965625e+00	7.360014e-01
-9	Rv1982c	-9	0	A	T	0.153	8.049423e+01	8.304918e+01	1.962103e+00	3.326282e-01
-9	Rv1983	-9	0	A	T	0.038	5.150557e+01	6.046712e+01	1.964594e+00	3.945027e-01
-9	Rv1986	-9	0	A	T	0.053	-5.850487e+01	7.123111e+01	1.966254e+00	4.116209e-01
-9	Rv1987	-9	0	A	T	0.218	-6.610993e+01	1.123725e+02	1.985488e+00	5.564375e-01
-9	Rv1991c	-9	0	A	T	0.020	-3.022572e+01	8.612837e+01	1.966375e+00	7.256981e-01
-9	Rv1992c	-9	0	A	T	0.053	2.670943e+01	4.959119e+01	1.963691e+00	5.902709e-01
-9	Rv1995	-9	0	A	T	0.111	8.064520e+00	4.943484e+01	1.971866e+00	8.704409e-01
-9	Rv1996	-9	0	A	T	0.024	6.654223e+01	6.930196e+01	1.970928e+00	3.371642e-01
-9	Rv1997	-9	0	A	T	0.090	-1.969094e+01	5.288215e+01	1.965396e+00	7.096960e-01
-9	Rv1998c	-9	0	A	T	0.029	1.832968e+02	6.871515e+01	1.970311e+00	7.747773e-03
-9	Rv1999c	-9	0	A	T	0.082	-2.278846e+01	5.597178e+01	1.961759e+00	6.839783e-01
-9	Rv2000	-9	0	A	T	0.061	-8.470310e+01	6.780000e+01	1.970674e+00	2.118027e-01
-9	Rv2002	-9	0	A	T	0.153	-2.096320e+01	7.643286e+01	1.972222e+00	7.839260e-01
-9	Rv2003c	-9	0	A	T	0.010	1.855815e+01	5.943249e+01	1.963518e+00	7.549018e-01
-9	Rv2006	-9	0	A	T	0.032	2.844794e+01	3.493658e+01	1.955727e+00	4.156542e-01
-9	Rv2008c	-9	0	A	T	0.057	-3.731753e+00	7.313978e+01	1.967780e+00	9.593165e-01
-9	Rv2013	-9	0	A	T	0.020	-5.699017e+01	8.980598e+01	1.958775e+00	5.258187e-01
-9	Rv2015c	-9	0	A	T	0.011	4.264042e+01	6.097063e+01	1.948006e+00	4.844663e-01
-9	Rv2016	-9	0	A	T	0.166	1.362990e+01	4.672154e+01	1.966169e+00	7.705477e-01
-9	Rv2017	-9	0	A	T	0.495	1.643443e+01	1.091799e+02	1.969285e+00	8.803755e-01
-9	Rv2019	-9	0	A	T	0.018	-3.162786e+01	8.527222e+01	1.960756e+00	7.107758e-01
-9	Rv2020c	-9	0	A	T	0.412	-2.001449e+02	3.031315e+01	1.332641e+00	6.119590e-11
-9	Rv2021c	-9	0	A	T	0.015	-4.391664e+00	1.338785e+02	1.965181e+00	9.738370e-01
-9	Rv2022c	-9	0	A	T	0.209	7.889243e+01	5.850067e+01	1.961612e+00	1.777355e-01
-9	Rv2023A	-9	0	A	T	0.087	-4.434429e+01	2.804556e+01	1.960404e+00	1.141141e-01
-9	Rv2024c	-9	0	A	T	0.500	-5.337588e+02	2.500215e+02	1.982536e+00	3.298082e-02
-9	Rv2025c	-9	0	A	T	0.038	3.635896e+01	5.149150e+01	1.958661e+00	4.802569e-01
-9	Rv2027c	-9	0	A	T	0.059	6.302273e+00	7.127865e+01	1.966642e+00	9.295601e-01
-9	Rv2030c	-9	0	A	T	0.047	-3.283406e+01	5.702309e+01	1.961404e+00	5.648593e-01
-9	Rv2035	-9	0	A	T	0.014	-3.115601e+01	1.028334e+02	1.976012e+00	7.619624e-01
-9	Rv2036	-9	0	A	T	0.027	-4.385169e+01	8.311194e+01	1.979541e+00	5.978619e-01
-9	Rv2037c	-9	0	A	T	0.497	1.739245e+01	1.325706e+02	1.971692e+00	8.956445e-01
-9	Rv2038c	-9	0	A	T	0.013	-7.375413e+01	9.969792e+01	1.976302e+00	4.595846e-01
-9	Rv2039c	-9	0	A	T	0.497	5.896892e+01	1.298446e+02	1.961858e+00	6.498053e-01
-9	Rv2041c	-9	0	A	T	0.044	6.110088e+00	5.983587e+01	1.965630e+00	9.186836e-01
-9	Rv2042c	-9	0	A	T	0.049	-3.613337e+00	5.654380e+01	1.969437e+00	9.490581e-01
-9	Rv2043c	-9	0	A	T	0.258	1.097815e+02	1.644073e+01	1.863159e+00	3.751855e-11
-9	Rv2046	-9	0	A	T	0.016	8.810035e-01	9.674021e+01	1.965532e+00	9.927354e-01
-9	Rv2047c	-9	0	A	T	0.058	3.494831e+00	7.979358e+01	1.963183e+00	9.650726e-01
-9	Rv2048c	-9	0	A	T	0.482	-7.472615e+01	5.893205e+01	1.945485e+00	2.050487e-01
-9	Rv2052c	-9	0	A	T	0.053	-3.599871e+01	8.571361e+01	1.976818e+00	6.745713e-01
-9	Rv2056c	-9	0	A	T	0.024	9.525590e+00	9.586773e+01	1.966858e+00	9.208681e-01
-9	Rv2057c	-9	0	A	T	0.051	-7.317493e+01	1.205948e+02	1.964983e+00	5.441127e-01
-9	Rv2059	-9	0	A	T	0.192	-2.687031e+01	6.216922e+01	1.968299e+00	6.656668e-01
-9	Rv2062c	-9	0	A	T	0.103	5.869677e+00	3.744756e+01	1.967961e+00	8.754738e-01
-9	Rv2067c	-9	0	A	T	0.161	1.555168e+01	6.630762e+01	1.966162e+00	8.146082e-01
-9	Rv2071c	-9	0	A	T	0.060	2.178152e+02	9.353470e+01	1.922047e+00	2.004436e-02
-9	Rv2072c	-9	0	A	T	0.476	2.792291e+01	9.367878e+01	1.967820e+00	7.657021e-01
-9	Rv2073c	-9	0	A	T	0.047	-4.352810e-01	6.899411e+01	1.965610e+00	9.949673e-01
-9	Rv2075c	-9	0	A	T	0.062	-6.226322e+01	7.221277e+01	1.991359e+00	3.887440e-01
-9	Rv2077c	-9	0	A	T	0.047	-1.763020e+01	7.207664e+01	1.964420e+00	8.068064e-01
-9	Rv2078	-9	0	A	T	0.471	5.208500e+00	8.916106e+01	1.973365e+00	9.534267e-01
-9	Rv2079	-9	0	A	T	0.474	-7.433244e+01	7.436887e+01	1.971376e+00	3.177546e-01
-9	Rv2081c	-9	0	A	T	0.050	-3.566716e+01	2.737613e+01	1.972047e+00	1.928806e-01
-9	Rv2082	-9	0	A	T	0.492	-5.136059e+01	7.082587e+01	1.963361e+00	4.684947e-01
-9	Rv2083	-9	0	A	T	0.495	-1.185427e+01	8.954940e+01	1.969134e+00	8.947090e-01
-9	Rv2084	-9	0	A	T	0.030	-7.632169e+00	4.878983e+01	1.967748e+00	8.757215e-01
-9	Rv2088	-9	0	A	T	0.057	7.197451e+00	7.118118e+01	1.971154e+00	9.194769e-01
-9	Rv2089c	-9	0	A	T	0.059	2.742130e+01	6.674725e+01	1.972422e+00	6.812777e-01
-9	Rv2090	-9	0	A	T	0.432	-1.376191e+01	8.791627e+01	1.972775e+00	8.756389e-01
-9	Rv2092c	-9	0	A	T	0.019	-1.389103e+01	4.119297e+01	1.972055e+00	7.360127e-01
-9	Rv2096c	-9	0	A	T	0.054	-1.761359e+02	1.314387e+02	1.962153e+00	1.804863e-01
-9	Rv2098c	-9	0	A	T	0.468	-3.447324e+01	4.605109e+01	1.957038e+00	4.542570e-01
-9	Rv2101	-9	0	A	T	0.405	-4.191776e+01	4.512381e+01	1.955226e+00	3.531069e-01
-9	Rv2102	-9	0	A	T	0.084	-2.185930e+01	3.354302e+01	1.967544e+00	5.147361e-01
-9	Rv2103c	-9	0	A	T	0.069	4.421219e+01	5.878054e+01	1.986597e+00	4.521082e-01
-9	Rv2108	-9	0	A	T	0.038	-9.502343e+01	1.171184e+02	1.962182e+00	4.173329e-01
-9	Rv2109c	-9	0	A	T	0.213	1.823996e+01	8.499149e+01	1.966448e+00	8.301095e-01
-9	Rv2112c	-9	0	A	T	0.136	-4.346102e+01	2.144950e+01	1.975909e+00	4.297102e-02
-9	Rv2113	-9	0	A	T	0.021	6.742341e+01	5.911705e+01	1.992517e+00	2.543090e-01
-9	Rv2123	-9	0	A	T	0.298	-1.013922e+02	5.586753e+01	1.961792e+00	6.980065e-02
-9	Rv2124c	-9	0	A	T	0.059	-2.001973e+00	3.705660e+01	1.964956e+00	9.569247e-01
-9	Rv2125	-9	0	A	T	0.497	-5.787636e+01	1.155618e+02	1.966905e+00	6.165880e-01
-9	Rv2127	-9	0	A	T	0.068	-1.119175e+02	1.305851e+02	1.996367e+00	3.915949e-01
-9	Rv2129c	-9	0	A	T	0.021	-2.521314e+01	6.404077e+01	1.966378e+00	6.938711e-01
-9	Rv2133c	-9	0	A	T	0.017	-1.065488e+02	1.002196e+02	1.988541e+00	2.879324e-01
-9	Rv2136c	-9	0	A	T	0.023	4.438071e+01	1.275753e+02	1.968739e+00	7.279941e-01
-9	Rv2138	-9	0	A	T	0.017	5.899328e+01	4.773883e+01	1.961000e+00	2.167998e-01
-9	Rv2139	-9	0	A	T	0.055	1.501487e+02	1.588946e+02	1.986087e+00	3.448761e-01
-9	Rv2147c	-9	0	A	T	0.115	-5.819998e+01	7.840447e+01	1.968625e+00	4.580522e-01
-9	Rv2148c	-9	0	A	T	0.048	9.602597e+01	9.881844e+01	1.975626e+00	3.313804e-01
-9	Rv2152c	-9	0	A	T	0.015	8.816809e+00	5.494870e+01	1.969422e+00	8.725502e-01
-9	Rv2153c	-9	0	A	T	0.059	-8.387398e+00	1.063318e+02	1.969230e+00	9.371420e-01
-9	Rv2155c	-9	0	A	T	0.494	-2.016881e+01	8.908148e+01	1.970346e+00	8.209233e-01
-9	Rv2157c	-9	0	A	T	0.018	-5.096009e+01	6.516477e+01	1.990521e+00	4.343619e-01
-9	Rv2158c	-9	0	A	T	0.040	-3.792765e+01	5.927007e+01	1.968190e+00	5.223551e-01
-9	Rv2160c	-9	0	A	T	0.059	4.123039e+01	1.263060e+02	1.964889e+00	7.441556e-01
-9	Rv2161c	-9	0	A	T	0.024	8.195724e+00	9.549090e+01	1.964087e+00	9.316184e-01
-9	Rv2162c	-9	0	A	T	0.017	-6.526925e+01	4.446324e+01	1.947761e+00	1.423905e-01
-9	Rv2163c	-9	0	A	T	0.026	-1.031373e+02	6.204599e+01	1.998521e+00	9.672652e-02
-9	Rv2173	-9	0	A	T	0.028	6.448855e+01	3.094597e+01	1.907168e+00	3.738551e-02
-9	Rv2176	-9	0	A	T	0.181	-2.261340e+01	4.314734e+01	1.978431e+00	6.003103e-01
-9	Rv2177c	-9	0	A	T	0.211	-6.404484e+00	3.083103e+01	1.963675e+00	8.354772e-01
-9	Rv2178c	-9	0	A	T	0.431	8.037427e+01	8.118540e+01	1.972265e+00	3.223748e-01
-9	Rv2180c	-9	0	A	T	0.047	1.404217e+02	1.191212e+02	1.970186e+00	2.387124e-01
-9	Rv2185c	-9	0	A	T	0.022	1.462575e+01	7.061523e+01	1.968424e+00	8.359531e-01
-9	Rv2187	-9	0	A	T	0.059	-4.878530e+01	9.317104e+01	1.969056e+00	6.006490e-01
-9	Rv2190c	-9	0	A	T	0.019	1.161653e+02	5.175640e+01	1.960957e+00	2.498927e-02
-9	Rv2191	-9	0	A	T	0.051	1.288050e+01	5.405310e+01	1.974963e+00	8.116953e-01
-9	Rv2197c	-9	0	A	T	0.014	3.704306e+01	1.216763e+02	1.970799e+00	7.608473e-01
-9	Rv2205c	-9	0	A	T	0.030	1.016115e+01	6.519030e+01	1.963747e+00	8.761632e-01
-9	Rv2207	-9	0	A	T	0.012	6.634857e-01	6.080177e+01	1.966503e+00	9.912953e-01
-9	Rv2210c	-9	0	A	T	0.024	-1.563989e+02	1.122041e+02	1.980851e+00	1.636196e-01
-9	Rv2213	-9	0	A	T	0.047	-1.208406e+01	5.553752e+01	1.966616e+00	8.277915e-01
-9	Rv2214c	-9	0	A	T	0.050	-3.277248e+01	4.860153e+01	1.966398e+00	5.002479e-01
-9	Rv2216	-9	0	A	T	0.013	1.080954e+00	5.533915e+01	1.964429e+00	9.844190e-01
-9	Rv2221c	-9	0	A	T	0.026	-2.471474e+01	4.356046e+01	1.957034e+00	5.705743e-01
-9	Rv2226	-9	0	A	T	0.478	-2.612956e+00	1.044974e+02	1.972397e+00	9.800553e-01
-9	Rv2230c	-9	0	A	T	0.032	-1.379397e+01	9.026158e+01	1.973222e+00	8.785649e-01
-9	Rv2231c	-9	0	A	T	0.029	-3.044031e+01	6.267301e+01	1.961557e+00	6.272706e-01
-9	Rv2234	-9	0	A	T	0.023	-3.937968e+01	8.695871e+01	1.969879e+00	6.507373e-01
-9	Rv2235	-9	0	A	T	0.012	4.661306e+01	6.434705e+01	1.960047e+00	4.689648e-01
-9	Rv2236c	-9	0	A	T	0.476	8.388883e+01	1.137611e+02	1.968001e+00	4.610198e-01
-9	Rv2237	-9	0	A	T	0.041	-1.452521e+01	1.303586e+02	1.968512e+00	9.112985e-01
-9	Rv2241	-9	0	A	T	0.023	1.244789e+02	6.332568e+01	1.978028e+00	4.957057e-02
-9	Rv2242	-9	0	A	T	0.073	-2.355610e+01	4.413408e+01	1.968066e+00	5.936233e-01
-9	Rv2245	-9	0	A	T	0.142	1.813477e+02	6.439892e+01	1.952576e+00	4.944288e-03
-9	Rv2247	-9	0	A	T	0.077	4.495665e+01	1.151911e+02	1.967153e+00	6.964015e-01
-9	Rv2248	-9	0	A	T	0.062	-1.445474e+01	6.485883e+01	1.966835e+00	8.236798e-01
-9	Rv2249c	-9	0	A	T	0.010	6.894962e+01	6.139749e+01	2.000392e+00	2.616666e-01
-9	Rv2252	-9	0	A	T	0.055	8.866054e+01	8.172447e+01	1.978141e+00	2.782025e-01
-9	Rv2263	-9	0	A	T	0.017	-3.013521e+01	4.480194e+01	1.955734e+00	5.013146e-01
-9	Rv2264c	-9	0	A	T	0.085	-2.424908e+01	6.418765e+01	1.962596e+00	7.056596e-01
-9	Rv2265	-9	0	A	T	0.030	4.070532e+01	6.313724e+01	1.955869e+00	5.192406e-01
-9	Rv2266	-9	0	A	T	0.024	-4.557095e+01	7.217930e+01	1.963934e+00	5.279303e-01
-9	Rv2267c	-9	0	A	T	0.018	-5.622754e+00	4.565650e+01	1.965765e+00	9.020068e-01
-9	Rv2268c	-9	0	A	T	0.123	9.626831e+01	5.480328e+01	1.996480e+00	7.924534e-02
-9	Rv2270	-9	0	A	T	0.016	5.090812e+01	5.684765e+01	1.986332e+00	3.706945e-01
-9	Rv2274c	-9	0	A	T	0.056	-8.930715e+01	1.030772e+02	1.964234e+00	3.864432e-01
-9	Rv2275	-9	0	A	T	0.021	9.078494e+01	6.950496e+01	1.965128e+00	1.917536e-01
-9	Rv2276	-9	0	A	T	0.082	-4.065004e+01	6.259513e+01	1.961964e+00	5.161997e-01
-9	Rv2277c	-9	0	A	T	0.047	2.036561e+00	2.586587e+01	1.961724e+00	9.372565e-01
-9	Rv2280	-9	0	A	T	0.100	2.178261e+01	3.150945e+01	1.962560e+00	4.895118e-01
-9	Rv2281	-9	0	A	T	0.018	4.693250e-01	5.265167e+01	1.969101e+00	9.928895e-01
-9	Rv2284	-9	0	A	T	0.067	-6.621857e+01	6.211112e+01	1.987675e+00	2.865849e-01
-9	Rv2285	-9	0	A	T	0.044	-2.924208e+01	6.354939e+01	1.957777e+00	6.454962e-01
-9	Rv2290	-9	0	A	T	0.063	-4.225374e+01	9.347450e+01	1.980153e+00	6.513278e-01
-9	Rv2291	-9	0	A	T	0.015	8.621636e+00	5.787309e+01	1.967575e+00	8.815992e-01
-9	Rv2293c	-9	0	A	T	0.060	-4.843154e+01	1.049624e+02	1.980956e+00	6.445846e-01
-9	Rv2296	-9	0	A	T	0.112	-2.284052e+01	1.120074e+02	1.973804e+00	8.384517e-01
-9	Rv2297	-9	0	A	T	0.045	-3.619336e+01	7.304390e+01	1.965950e+00	6.203394e-01
-9	Rv2298	-9	0	A	T	0.013	-6.413123e+01	5.348204e+01	1.976487e+00	2.307256e-01
-9	Rv2300c	-9	0	A	T	0.086	-2.978695e+01	6.858061e+01	1.974059e+00	6.641255e-01
-9	Rv2303c	-9	0	A	T	0.015	-8.507499e+01	8.896729e+01	1.988133e+00	3.391437e-01
-9	Rv2305	-9	0	A	T	0.011	3.466284e+01	6.082473e+01	1.967076e+00	5.688682e-01
-9	Rv2307c	-9	0	A	T	0.212	7.596388e+01	7.663020e+01	1.940790e+00	3.217421e-01
-9	Rv2308	-9	0	A	T	0.138	-6.292460e+01	7.034236e+01	1.972625e+00	3.712131e-01
-9	Rv2314c	-9	0	A	T	0.026	1.413139e+02	5.194436e+01	1.988059e+00	6.615396e-03
-9	Rv2316	-9	0	A	T	0.211	1.108401e+02	1.193747e+02	1.964947e+00	3.533370e-01
-9	Rv2317	-9	0	A	T	0.015	7.447782e+01	1.155087e+02	1.967555e+00	5.191957e-01
-9	Rv2320c	-9	0	A	T	0.014	3.991797e+00	5.631916e+01	1.967578e+00	9.435069e-01
-9	Rv2321c	-9	0	A	T	0.011	-5.710738e+01	6.445408e+01	1.949576e+00	3.757910e-01
-9	Rv2323c	-9	0	A	T	0.053	-4.010050e+00	4.980569e+01	1.968984e+00	9.358423e-01
-9	Rv2326c	-9	0	A	T	0.056	6.599304e+01	5.760129e+01	1.966611e+00	2.521594e-01
-9	Rv2328	-9	0	A	T	0.117	-1.955989e+01	6.474393e+01	1.970045e+00	7.626208e-01
-9	Rv2329c	-9	0	A	T	0.012	-1.276891e+01	5.631011e+01	1.967336e+00	8.206496e-01
-9	Rv2333c	-9	0	A	T	0.211	-2.830425e+01	7.060343e+01	1.968451e+00	6.885740e-01
-9	Rv2334	-9	0	A	T	0.021	1.044265e+02	8.475374e+01	1.901858e+00	2.181534e-01
-9	Rv2336	-9	0	A	T	0.014	-6.447269e+00	5.157153e+01	1.963677e+00	9.005323e-01
-9	Rv2337c	-9	0	A	T	0.495	-1.598926e+02	9.223248e+01	1.992857e+00	8.325613e-02
-9	Rv2338c	-9	0	A	T	0.026	-2.383777e+01	5.572572e+01	1.963423e+00	6.688977e-01
-9	Rv2339	-9	0	A	T	0.292	5.752476e+00	4.304107e+01	1.968490e+00	8.937017e-01
-9	Rv2342	-9	0	A	T	0.032	3.091012e+01	7.272820e+01	1.980064e+00	6.709086e-01
-9	Rv2344c	-9	0	A	T	0.020	8.623518e+01	9.215397e+01	1.978688e+00	3.495836e-01
-9	Rv2346c	-9	0	A	T	0.122	-3.783891e+00	2.137618e+01	1.958768e+00	8.595278e-01
-9	Rv2347c	-9	0	A	T	0.081	3.614869e+01	3.143383e+01	1.973689e+00	2.503821e-01
-9	Rv2348c	-9	0	A	T	0.025	6.266812e+01	6.519349e+01	1.929262e+00	3.366187e-01
-9	Rv2349c	-9	0	A	T	0.079	8.197063e+01	6.056385e+01	1.951665e+00	1.761712e-01
-9	Rv2350c	-9	0	A	T	0.013	1.727597e+01	4.984868e+01	1.969205e+00	7.289782e-01
-9	Rv2351c	-9	0	A	T	0.365	1.809580e+01	2.728062e+01	1.984688e+00	5.072561e-01
-9	Rv2352c	-9	0	A	T	0.064	1.369607e+01	3.994993e+01	1.971322e+00	7.317873e-01
-9	Rv2353c	-9	0	A	T	0.094	4.414845e+01	1.908634e+01	1.987797e+00	2.089064e-02
-9	Rv2356c	-9	0	A	T	0.348	-2.239466e+01	1.996617e+01	1.938690e+00	2.622504e-01
-9	Rv2360c	-9	0	A	T	0.211	4.318573e+01	8.931856e+01	1.967946e+00	6.288298e-01
-9	Rv2366c	-9	0	A	T	0.050	4.090243e+01	6.943098e+01	1.959356e+00	5.559020e-01
-9	Rv2368c	-9	0	A	T	0.046	-1.384054e+02	7.139036e+01	1.992792e+00	5.277698e-02
-9	Rv2370c	-9	0	A	T	0.028	2.386629e+00	7.368873e+01	1.966562e+00	9.741682e-01
-9	Rv2373c	-9	0	A	T	0.043	9.259297e+00	1.170819e+02	1.971328e+00	9.369794e-01
-9	Rv2376c	-9	0	A	T	0.020	3.215974e+01	9.551139e+01	1.968678e+00	7.363952e-01
-9	Rv2377c	-9	0	A	T	0.499	-5.112126e+02	3.876734e+02	1.956231e+00	1.875385e-01
-9	Rv2379c	-9	0	A	T	0.476	9.684293e+01	1.497301e+02	1.969960e+00	5.178992e-01
-9	Rv2380c	-9	0	A	T	0.062	3.649426e+01	3.934294e+01	1.978576e+00	3.538101e-01
-9	Rv2381c	-9	0	A	T	0.030	-1.313823e+01	4.857387e+01	1.969093e+00	7.868393e-01
-9	Rv2382c	-9	0	A	T	0.014	-1.167957e+02	1.085076e+02	1.972069e+00	2.819785e-01
-9	Rv2383c	-9	0	A	T	0.119	-1.363272e+01	5.144516e+01	1.966504e+00	7.910600e-01
-9	Rv2384	-9	0	A	T	0.043	-2.232929e+00	6.711503e+01	1.968063e+00	9.734648e-01
-9	Rv2385	-9	0	A	T	0.044	-3.488764e+01	9.303023e+01	1.968945e+00	7.077181e-01
-9	Rv2391	-9	0	A	T	0.070	8.181197e+01	5.391454e+01	1.938988e+00	1.294267e-01
-9	Rv2394	-9	0	A	T	0.134	-2.192486e+00	4.068078e+01	1.967085e+00	9.570281e-01
-9	Rv2395	-9	0	A	T	0.036	2.628039e+01	5.014939e+01	1.968343e+00	6.003486e-01
-9	Rv2396	-9	0	A	T	0.089	2.250757e+01	4.015087e+01	1.971086e+00	5.751949e-01
-9	Rv2398c	-9	0	A	T	0.476	-1.753933e+01	1.473024e+02	1.981894e+00	9.052402e-01
-9	Rv2400c	-9	0	A	T	0.056	-7.544770e+01	1.174763e+02	1.977864e+00	5.208450e-01
-9	Rv2402	-9	0	A	T	0.185	-3.281438e+01	4.723090e+01	1.966395e+00	4.873407e-01
-9	Rv2403c	-9	0	A	T	0.044	-3.520922e+01	7.612131e+01	1.970550e+00	6.437796e-01
-9	Rv2406c	-9	0	A	T	0.012	-3.189475e+01	1.448089e+02	1.971921e+00	8.257117e-01
-9	Rv2408	-9	0	A	T	0.056	-9.947561e+01	8.024041e+01	1.965450e+00	2.153281e-01
-9	Rv2414c	-9	0	A	T	0.043	4.277335e+01	8.555274e+01	1.970340e+00	6.171941e-01
-9	Rv2415c	-9	0	A	T	0.141	-8.910455e+01	5.876770e+01	1.984965e+00	1.297352e-01
-9	Rv2424c	-9	0	A	T	0.056	2.340187e+01	3.933172e+01	1.944233e+00	5.519672e-01
-9	Rv2425c	-9	0	A	T	0.057	-6.193333e+01	6.012329e+01	1.968720e+00	3.031737e-01
-9	Rv2427c	-9	0	A	T	0.018	6.755637e+01	7.398598e+01	1.934409e+00	3.613800e-01
-9	Rv2428	-9	0	A	T	0.019	2.293628e+01	8.197917e+01	1.967994e+00	7.796945e-01
-9	Rv2433c	-9	0	A	T	0.056	-7.392307e+01	1.302791e+02	1.979867e+00	5.705372e-01
-9	Rv2434c	-9	0	A	T	0.015	7.912062e+01	4.406135e+01	1.970219e+00	7.280191e-02
-9	Rv2435c	-9	0	A	T	0.021	3.756802e+01	4.441293e+01	1.979399e+00	3.977928e-01
-9	Rv2436	-9	0	A	T	0.422	1.963213e+01	3.153059e+01	1.950500e+00	5.336441e-01
-9	Rv2437	-9	0	A	T	0.057	2.084379e+02	9.472747e+01	1.982844e+00	2.797406e-02
-9	Rv2438c	-9	0	A	T	0.227	-3.736419e+01	6.256908e+01	1.968520e+00	5.505116e-01
-9	Rv2439c	-9	0	A	T	0.212	8.980093e+01	6.782949e+01	1.964947e+00	1.857881e-01
-9	Rv2440c	-9	0	A	T	0.072	5.331294e+01	4.555319e+01	1.978064e+00	2.421009e-01
-9	Rv2443	-9	0	A	T	0.089	1.361677e+02	5.277001e+01	1.947446e+00	9.989799e-03
-9	Rv2444c	-9	0	A	T	0.014	-6.958881e+01	4.817801e+01	1.966997e+00	1.488918e-01
-9	Rv2446c	-9	0	A	T	0.218	-9.556577e+01	1.116088e+02	1.975969e+00	3.920316e-01
-9	Rv2447c	-9	0	A	T	0.041	-3.885816e+01	4.048693e+01	1.958267e+00	3.373694e-01
-9	Rv2450c	-9	0	A	T	0.497	-3.692370e+01	1.521227e+02	1.970451e+00	8.082626e-01
-9	Rv2452c	-9	0	A	T	0.042	-1.940848e+02	1.027717e+02	1.963709e+00	5.920588e-02
-9	Rv2455c	-9	0	A	T	0.106	4.870867e+01	6.261481e+01	1.963107e+00	4.367798e-01
-9	Rv2457c	-9	0	A	T	0.018	1.905318e+02	1.840316e+02	1.989183e+00	3.007333e-01
-9	Rv2458	-9	0	A	T	0.498	8.044863e+01	2.009934e+02	1.978125e+00	6.890419e-01
-9	Rv2465c	-9	0	A	T	0.023	-1.854310e+01	8.919938e+01	1.958633e+00	8.353560e-01
-9	Rv2467	-9	0	A	T	0.010	-9.258627e+01	5.825725e+01	1.936153e+00	1.122710e-01
-9	Rv2471	-9	0	A	T	0.069	3.592056e+01	7.317310e+01	1.954758e+00	6.235905e-01
-9	Rv2473	-9	0	A	T	0.119	-1.310264e+02	6.743248e+01	1.946830e+00	5.224702e-02
-9	Rv2476c	-9	0	A	T	0.498	-9.225675e+00	2.640505e+02	1.981194e+00	9.721343e-01
-9	Rv2477c	-9	0	A	T	0.044	6.790494e+00	7.989375e+01	1.970541e+00	9.322807e-01
-9	Rv2478c	-9	0	A	T	0.047	2.255447e+00	4.992756e+01	1.964329e+00	9.639760e-01
-9	Rv2481c	-9	0	A	T	0.113	-6.810629e+01	1.006558e+02	1.968134e+00	4.987776e-01
-9	Rv2482c	-9	0	A	T	0.499	-3.548527e+02	2.724707e+02	1.943692e+00	1.930529e-01
-9	Rv2483c	-9	0	A	T	0.023	-3.671506e+01	6.932193e+01	1.967174e+00	5.964682e-01
-9	Rv2484c	-9	0	A	T	0.082	-3.131840e+01	6.418785e+01	1.963796e+00	6.256995e-01
-9	Rv2485c	-9	0	A	T	0.060	-4.195642e+01	6.575727e+01	1.968070e+00	5.235663e-01
-9	Rv2486	-9	0	A	T	0.029	-9.135628e+01	8.132122e+01	1.962769e+00	2.614984e-01
-9	Rv2487c	-9	0	A	T	0.087	-1.952430e+01	3.813000e+01	1.950337e+00	6.087158e-01
-9	Rv2488c	-9	0	A	T	0.055	1.897360e+01	5.662231e+01	1.960168e+00	7.376169e-01
-9	Rv2490c	-9	0	A	T	0.089	-3.956871e+01	2.687191e+01	1.953476e+00	1.411571e-01
-9	Rv2492	-9	0	A	T	0.084	1.256059e+02	6.882457e+01	1.957740e+00	6.825404e-02
-9	Rv2494	-9	0	A	T	0.202	7.301924e+01	8.980120e+01	1.969244e+00	4.163144e-01
-9	Rv2495c	-9	0	A	T	0.499	-2.690162e+02	2.130405e+02	2.011417e+00	2.069323e-01
-9	Rv2501c	-9	0	A	T	0.011	1.140525e+02	6.152399e+01	2.003651e+00	6.402137e-02
-9	Rv2502c	-9	0	A	T	0.061	-1.462394e+01	6.038610e+01	1.965897e+00	8.086879e-01
-9	Rv2503c	-9	0	A	T	0.116	-3.776575e-01	6.604652e+01	1.967618e+00	9.954387e-01
-9	Rv2505c	-9	0	A	T	0.028	4.573355e+01	5.315023e+01	1.958143e+00	3.897131e-01
-9	Rv2508c	-9	0	A	T	0.038	-3.328548e+01	1.072520e+02	1.964915e+00	7.563516e-01
-9	Rv2511	-9	0	A	T	0.044	6.354324e+01	7.806956e+01	1.962783e+00	4.158504e-01
-9	Rv2512c	-9	0	A	T	0.124	-2.473256e+01	2.212238e+01	1.963415e+00	2.638018e-01
-9	Rv2513	-9	0	A	T	0.500	-3.448729e+02	6.060347e+02	1.974946e+00	5.694217e-01
-9	Rv2516c	-9	0	A	T	0.057	4.352029e+01	8.969182e+01	1.958492e+00	6.276111e-01
-9	Rv2519	-9	0	A	T	0.061	4.526990e+01	5.212799e+01	1.959324e+00	3.853333e-01
-9	Rv2522c	-9	0	A	T	0.019	1.593617e+01	4.660599e+01	1.963533e+00	7.324620e-01
-9	Rv2524c	-9	0	A	T	0.118	-1.342418e+01	3.841845e+01	1.960097e+00	7.268368e-01
-9	Rv2531c	-9	0	A	T	0.026	-4.239474e+01	4.954298e+01	1.953725e+00	3.923302e-01
-9	Rv2537c	-9	0	A	T	0.103	-7.810969e+01	8.807248e+01	1.983762e+00	3.753263e-01
-9	Rv2540c	-9	0	A	T	0.011	-6.167228e+01	5.873892e+01	1.970618e+00	2.939634e-01
-9	Rv2542	-9	0	A	T	0.500	-1.319237e+02	4.287182e+02	1.979689e+00	7.583528e-01
-9	Rv2543	-9	0	A	T	0.094	-7.197846e+01	4.575163e+01	1.968221e+00	1.159332e-01
-9	Rv2544	-9	0	A	T	0.168	1.052332e+02	3.944396e+01	2.002590e+00	7.737940e-03
-9	Rv2545	-9	0	A	T	0.053	-2.408763e+02	1.442752e+02	2.000653e+00	9.527411e-02
-9	Rv2551c	-9	0	A	T	0.023	4.590876e+00	2.635984e+02	1.986909e+00	9.861076e-01
-9	Rv2552c	-9	0	A	T	0.012	-5.186774e+01	1.068177e+02	1.965162e+00	6.273612e-01
-9	Rv2553c	-9	0	A	T	0.057	6.736316e+01	5.027036e+01	1.972824e+00	1.805003e-01
-9	Rv2556c	-9	0	A	T	0.010	-1.038453e+01	6.692157e+01	1.967099e+00	8.767105e-01
-9	Rv2557	-9	0	A	T	0.022	4.645477e+01	5.669285e+01	1.931276e+00	4.127189e-01
-9	Rv2560	-9	0	A	T	0.453	-3.902869e+01	7.850235e+01	1.980597e+00	6.191657e-01
-9	Rv2562	-9	0	A	T	0.055	-1.220932e+02	1.167517e+02	1.965951e+00	2.958924e-01
-9	Rv2563	-9	0	A	T	0.010	-6.814284e+00	6.268827e+01	1.964723e+00	9.134582e-01
-9	Rv2564	-9	0	A	T	0.057	2.887682e+01	9.795503e+01	1.972523e+00	7.682016e-01
-9	Rv2565	-9	0	A	T	0.171	-5.668873e+01	5.655633e+01	1.980534e+00	3.163865e-01
-9	Rv2566	-9	0	A	T	0.478	9.387976e+01	1.187459e+02	1.959236e+00	4.293416e-01
-9	Rv2567	-9	0	A	T	0.497	-1.062971e+02	1.394566e+02	1.962631e+00	4.460806e-01
-9	Rv2570	-9	0	A	T	0.056	2.114839e+01	9.661397e+01	1.974706e+00	8.267695e-01
-9	Rv2571c	-9	0	A	T	0.030	8.917085e+01	3.125247e+01	1.925676e+00	4.403921e-03
-9	Rv2573	-9	0	A	T	0.108	5.428184e+00	1.199239e+02	1.977813e+00	9.639050e-01
-9	Rv2574	-9	0	A	T	0.018	6.644769e+01	1.029319e+02	1.978213e+00	5.186977e-01
-9	Rv2575	-9	0	A	T	0.018	5.350267e+01	5.135985e+01	1.989348e+00	2.977563e-01
-9	Rv2578c	-9	0	A	T	0.097	-2.202661e+01	4.950230e+01	1.974925e+00	6.564302e-01
-9	Rv2583c	-9	0	A	T	0.015	-2.360731e+01	5.023088e+01	1.969897e+00	6.384599e-01
-9	Rv2584c	-9	0	A	T	0.498	1.205675e+02	1.736389e+02	1.965391e+00	4.875962e-01
-9	Rv2585c	-9	0	A	T	0.497	-2.894781e+01	1.176259e+02	1.965056e+00	8.056475e-01
-9	Rv2586c	-9	0	A	T	0.044	-8.187062e+01	8.407862e+01	1.968290e+00	3.303878e-01
-9	Rv2587c	-9	0	A	T	0.023	-1.691592e+02	1.441047e+02	1.947487e+00	2.406890e-01
-9	Rv2590	-9	0	A	T	0.018	1.582583e+01	4.523539e+01	1.964287e+00	7.265106e-01
-9	Rv2591	-9	0	A	T	0.076	-5.909531e+01	4.787147e+01	1.944729e+00	2.172806e-01
-9	Rv2592c	-9	0	A	T	0.015	1.211411e+00	5.556341e+01	1.968578e+00	9.826094e-01
-9	Rv2596	-9	0	A	T	0.057	1.559658e+02	1.333604e+02	1.967799e+00	2.424384e-01
-9	Rv2601	-9	0	A	T	0.027	2.262255e+01	6.504988e+01	1.968752e+00	7.280738e-01
-9	Rv2602	-9	0	A	T	0.018	-1.093260e+02	7.379241e+01	1.944155e+00	1.387341e-01
-9	Rv2608	-9	0	A	T	0.024	-8.935695e+01	7.365590e+01	2.019360e+00	2.253110e-01
-9	Rv2611c	-9	0	A	T	0.500	-2.755335e+02	5.206653e+02	1.977465e+00	5.967707e-01
-9	Rv2612c	-9	0	A	T	0.045	1.109784e+02	8.676791e+01	1.966180e+00	2.011420e-01
-9	Rv2617c	-9	0	A	T	0.053	-5.477849e+00	1.652472e+02	1.984914e+00	9.735611e-01
-9	Rv2618	-9	0	A	T	0.042	-1.004576e+01	1.081413e+02	1.967665e+00	9.260031e-01
-9	Rv2621c	-9	0	A	T	0.143	-4.442426e+00	6.064787e+01	1.971266e+00	9.416201e-01
-9	Rv2622	-9	0	A	T	0.012	-2.611221e+02	8.084954e+01	1.968346e+00	1.273599e-03
-9	Rv2627c	-9	0	A	T	0.498	-3.043778e+02	1.523419e+02	1.970120e+00	4.594908e-02
-9	Rv2628	-9	0	A	T	0.035	-2.699952e+01	5.237543e+01	1.965537e+00	6.063014e-01
-9	Rv2629	-9	0	A	T	0.057	-1.321340e+02	8.716693e+01	1.994556e+00	1.298219e-01
-9	Rv2630	-9	0	A	T	0.024	-1.906340e+01	9.103200e+01	1.968223e+00	8.341614e-01
-9	Rv2631	-9	0	A	T	0.160	-1.509539e+01	6.805798e+01	1.968097e+00	8.245068e-01
-9	Rv2634c	-9	0	A	T	0.074	-5.462786e+01	3.342252e+01	1.950483e+00	1.024312e-01
-9	Rv2637	-9	0	A	T	0.049	-1.573820e+02	1.230069e+02	1.974447e+00	2.009903e-01
-9	Rv2643	-9	0	A	T	0.022	-5.047319e+01	6.691397e+01	1.959575e+00	4.508213e-01
-9	Rv2650c	-9	0	A	T	0.492	-2.039967e+01	7.024123e+01	1.966965e+00	7.715442e-01
-9	Rv2652c	-9	0	A	T	0.035	-1.107341e+02	5.845776e+01	1.987834e+00	5.843751e-02
-9	Rv2653c	-9	0	A	T	0.055	2.140173e+01	7.298936e+01	1.979395e+00	7.694083e-01
-9	Rv2655c	-9	0	A	T	0.014	-2.591896e+01	5.511600e+01	1.969536e+00	6.382556e-01
-9	Rv2657c	-9	0	A	T	0.025	-1.371555e+01	8.856205e+01	1.970116e+00	8.769511e-01
-9	Rv2664	-9	0	A	T	0.041	-1.135452e+02	1.121944e+02	1.948235e+00	3.117288e-01
-9	Rv2666	-9	0	A	T	0.066	-3.947484e+01	4.760964e+01	1.958954e+00	4.071971e-01
-9	Rv2668	-9	0	A	T	0.499	2.962611e+02	2.592287e+02	1.969658e+00	2.533325e-01
-9	Rv2669	-9	0	A	T	0.018	-8.865929e+00	1.118849e+02	1.972546e+00	9.368541e-01
-9	Rv2670c	-9	0	A	T	0.014	1.727793e+02	4.767034e+01	2.017772e+00	3.020236e-04
-9	Rv2672	-9	0	A	T	0.060	4.518349e+01	9.456040e+01	1.959570e+00	6.328629e-01
-9	Rv2675c	-9	0	A	T	0.035	-3.559135e+01	5.513995e+01	1.969491e+00	5.187474e-01
-9	Rv2678c	-9	0	A	T	0.017	-9.868607e+00	4.880534e+01	1.969216e+00	8.397929e-01
-9	Rv2679	-9	0	A	T	0.012	-1.285055e+02	5.587207e+01	1.976969e+00	2.162414e-02
-9	Rv2683	-9	0	A	T	0.020	1.373390e+02	1.186001e+02	1.905869e+00	2.471003e-01
-9	Rv2684	-9	0	A	T	0.050	-3.340373e+01	6.764039e+01	1.966113e+00	6.215100e-01
-9	Rv2685	-9	0	A	T	0.076	1.169210e+02	7.129697e+01	1.961877e+00	1.012922e-01
-9	Rv2687c	-9	0	A	T	0.138	-3.487079e+01	8.715904e+01	1.971804e+00	6.891690e-01
-9	Rv2688c	-9	0	A	T	0.440	1.176830e+02	9.745049e+01	1.969265e+00	2.274387e-01
-9	Rv2689c	-9	0	A	T	0.050	-1.311976e+01	4.362166e+01	1.970692e+00	7.636491e-01
-9	Rv2690c	-9	0	A	T	0.035	3.167453e+01	6.695556e+01	1.966425e+00	6.362531e-01
-9	Rv2691	-9	0	A	T	0.477	-2.220963e+00	9.102546e+01	1.969893e+00	9.805382e-01
-9	Rv2692	-9	0	A	T	0.098	-3.762421e+01	8.466380e+01	1.972548e+00	6.568390e-01
-9	Rv2693c	-9	0	A	T	0.055	8.138531e+00	9.795539e+01	1.962402e+00	9.337989e-01
-9	Rv2694c	-9	0	A	T	0.109	-8.509990e+01	1.287778e+02	1.975895e+00	5.088533e-01
-9	Rv2696c	-9	0	A	T	0.013	-1.988704e+01	5.826344e+01	1.963673e+00	7.329168e-01
-9	Rv2697c	-9	0	A	T	0.108	-5.469082e+01	1.427278e+02	1.981038e+00	7.016540e-01
-9	Rv2702	-9	0	A	T	0.498	-3.493920e+02	1.927105e+02	1.970940e+00	7.008220e-02
-9	Rv2707	-9	0	A	T	0.035	-5.251376e+01	1.253082e+02	1.971130e+00	6.752370e-01
-9	Rv2709	-9	0	A	T	0.114	-4.411363e+01	8.751894e+01	1.971937e+00	6.143237e-01
-9	Rv2712c	-9	0	A	T	0.073	-1.790788e+01	4.644643e+01	1.975231e+00	6.998929e-01
-9	Rv2713	-9	0	A	T	0.010	4.694079e+00	5.747755e+01	1.965729e+00	9.349247e-01
-9	Rv2714	-9	0	A	T	0.160	5.010283e+01	5.799302e+01	1.979569e+00	3.877950e-01
-9	Rv2715	-9	0	A	T	0.061	-1.629739e+01	6.054374e+01	1.962485e+00	7.878359e-01
-9	Rv2716	-9	0	A	T	0.204	-5.629978e+01	7.903529e+01	1.966547e+00	4.763982e-01
-9	Rv2718c	-9	0	A	T	0.029	-3.864551e+01	8.600179e+01	1.972432e+00	6.532575e-01
-9	Rv2719c	-9	0	A	T	0.058	-1.323385e+01	1.291382e+02	1.971366e+00	9.183947e-01
-9	Rv2723	-9	0	A	T	0.010	-3.134478e+01	5.767911e+01	1.965007e+00	5.869349e-01
-9	Rv2724c	-9	0	A	T	0.060	5.971584e+01	6.677678e+01	1.967293e+00	3.713668e-01
-9	Rv2725c	-9	0	A	T	0.012	-4.058737e+00	5.727198e+01	1.966618e+00	9.435151e-01
-9	Rv2729c	-9	0	A	T	0.476	-1.137093e+02	1.265499e+02	2.001229e+00	3.690866e-01
-9	Rv2731	-9	0	A	T	0.093	2.666087e+01	5.743131e+01	1.977272e+00	6.425753e-01
-9	Rv2733c	-9	0	A	T	0.038	6.999976e+01	6.433967e+01	1.980072e+00	2.768319e-01
-9	Rv2735c	-9	0	A	T	0.013	7.913637e+01	5.561523e+01	1.983379e+00	1.550245e-01
-9	Rv2736c	-9	0	A	T	0.049	-2.731850e+01	7.378686e+01	1.965316e+00	7.112743e-01
-9	Rv2739c	-9	0	A	T	0.042	1.041962e+02	1.192130e+02	1.975735e+00	3.822793e-01
-9	Rv2741	-9	0	A	T	0.274	-2.098338e+01	1.900480e+01	1.873097e+00	2.697729e-01
-9	Rv2748c	-9	0	A	T	0.146	2.261185e+01	5.306986e+01	1.967667e+00	6.701302e-01
-9	Rv2751	-9	0	A	T	0.018	-4.518667e+01	7.388393e+01	1.971381e+00	5.409281e-01
-9	Rv2752c	-9	0	A	T	0.042	4.378322e+01	2.773919e+01	1.975163e+00	1.147471e-01
-9	Rv2753c	-9	0	A	T	0.037	4.389258e+01	9.726819e+01	1.963468e+00	6.518909e-01
-9	Rv2756c	-9	0	A	T	0.222	-7.747235e+00	5.104286e+01	1.969439e+00	8.793875e-01
-9	Rv2761c	-9	0	A	T	0.117	-6.448053e+01	7.904089e+01	1.979703e+00	4.147883e-01
-9	Rv2764c	-9	0	A	T	0.226	1.160842e+02	3.979358e+01	1.962718e+00	3.599926e-03
-9	Rv2768c	-9	0	A	T	0.222	-1.040747e+02	5.661363e+01	1.970530e+00	6.626721e-02
-9	Rv2769c	-9	0	A	T	0.215	2.078785e+01	7.166280e+01	1.963910e+00	7.718075e-01
-9	Rv2770c	-9	0	A	T	0.058	2.126806e+01	1.311258e+02	1.967148e+00	8.711797e-01
-9	Rv2771c	-9	0	A	T	0.499	-2.788033e+01	2.177716e+02	1.975032e+00	8.981508e-01
-9	Rv2777c	-9	0	A	T	0.042	1.741721e+01	6.158303e+01	1.968938e+00	7.773612e-01
-9	Rv2780	-9	0	A	T	0.011	8.381124e+01	5.050069e+01	1.969946e+00	9.726221e-02
-9	Rv2782c	-9	0	A	T	0.085	8.923989e+01	5.234601e+01	1.982988e+00	8.849619e-02
-9	Rv2783c	-9	0	A	T	0.021	-5.537451e+01	5.884459e+01	1.974624e+00	3.468842e-01
-9	Rv2784c	-9	0	A	T	0.012	5.561119e+01	1.171011e+02	1.956433e+00	6.349478e-01
-9	Rv2786c	-9	0	A	T	0.041	5.291772e+01	9.788119e+01	1.981847e+00	5.888642e-01
-9	Rv2787	-9	0	A	T	0.117	-6.236239e+01	6.214374e+01	1.971337e+00	3.158186e-01
-9	Rv2790c	-9	0	A	T	0.115	-1.141869e+01	4.480761e+01	1.968204e+00	7.988929e-01
-9	Rv2791c	-9	0	A	T	0.242	2.926125e+00	7.378708e+01	1.970761e+00	9.683739e-01
-9	Rv2793c	-9	0	A	T	0.042	-1.186944e+00	6.615191e+01	1.967099e+00	9.856876e-01
-9	Rv2794c	-9	0	A	T	0.499	9.679696e+01	2.145052e+02	1.960895e+00	6.518881e-01
-9	Rv2797c	-9	0	A	T	0.055	5.718403e+01	4.911146e+01	1.952482e+00	2.445108e-01
-9	Rv2799	-9	0	A	T	0.038	-4.841225e+01	6.316269e+01	1.971930e+00	4.435522e-01
-9	Rv2800	-9	0	A	T	0.179	1.790235e+01	4.831470e+01	1.966788e+00	7.110502e-01
-9	Rv2802c	-9	0	A	T	0.066	1.063554e+02	5.771757e+01	1.952593e+00	6.562810e-02
-9	Rv2805	-9	0	A	T	0.059	-3.038171e+01	1.153051e+02	1.970020e+00	7.922196e-01
-9	Rv2807	-9	0	A	T	0.427	9.393469e+00	6.336261e+01	1.971534e+00	8.821715e-01
-9	Rv2812	-9	0	A	T	0.477	-9.865932e+00	5.573081e+01	1.963762e+00	8.595168e-01
-9	Rv2813	-9	0	A	T	0.022	-4.364884e+01	1.140767e+02	1.973714e+00	7.020658e-01
-9	Rv2818c	-9	0	A	T	0.029	4.030638e+01	5.900388e+01	1.963846e+00	4.946703e-01
-9	Rv2819c	-9	0	A	T	0.019	-3.019271e+00	5.875097e+01	1.962969e+00	9.590227e-01
-9	Rv2820c	-9	0	A	T	0.042	-1.980221e+01	4.651843e+01	1.970496e+00	6.704156e-01
-9	Rv2821c	-9	0	A	T	0.012	-8.364029e+01	5.697414e+01	1.969822e+00	1.423627e-01
-9	Rv2823c	-9	0	A	T	0.113	1.810312e+01	1.959743e+01	1.976860e+00	3.558075e-01
-9	Rv2824c	-9	0	A	T	0.043	-2.038255e+01	1.070255e+02	1.963374e+00	8.489930e-01
-9	Rv2825c	-9	0	A	T	0.477	6.484791e+01	1.585269e+02	1.971084e+00	6.825665e-01
-9	Rv2828c	-9	0	A	T	0.140	-8.503623e+00	3.226570e+01	1.969987e+00	7.921732e-01
-9	Rv2830c	-9	0	A	T	0.499	5.451105e+01	3.177776e+02	1.978038e+00	8.638302e-01
-9	Rv2831	-9	0	A	T	0.056	-2.332114e+01	9.836067e+01	1.969774e+00	8.126222e-01
-9	Rv2832c	-9	0	A	T	0.029	5.906974e+01	5.115256e+01	1.963316e+00	2.484184e-01
-9	Rv2833c	-9	0	A	T	0.024	-4.079743e+00	7.816012e+01	1.963379e+00	9.583805e-01
-9	Rv2834c	-9	0	A	T	0.013	1.586426e+02	5.521621e+01	1.989220e+00	4.137994e-03
-9	Rv2839c	-9	0	A	T	0.100	-1.019064e+01	4.204870e+01	1.958812e+00	8.085490e-01
-9	Rv2848c	-9	0	A	T	0.065	-4.572368e+01	5.582611e+01	1.970359e+00	4.129321e-01
-9	Rv2850c	-9	0	A	T	0.197	1.175877e+01	5.247570e+01	1.965823e+00	8.227340e-01
-9	Rv2853	-9	0	A	T	0.438	-5.348396e+01	4.550210e+01	1.939489e+00	2.400673e-01
-9	Rv2854	-9	0	A	T	0.224	1.523897e+01	6.183678e+01	1.973200e+00	8.053861e-01
-9	Rv2856	-9	0	A	T	0.040	-1.187453e+02	8.306847e+01	1.944637e+00	1.531317e-01
-9	Rv2857c	-9	0	A	T	0.019	2.046543e+02	7.128769e+01	1.899557e+00	4.167924e-03
-9	Rv2858c	-9	0	A	T	0.049	6.576825e+01	6.673214e+01	1.990793e+00	3.245553e-01
-9	Rv2859c	-9	0	A	T	0.028	4.227510e+00	5.690267e+01	1.961143e+00	9.407894e-01
-9	Rv2862c	-9	0	A	T	0.059	-6.615517e+01	1.095440e+02	1.979178e+00	5.460181e-01
-9	Rv2864c	-9	0	A	T	0.223	-9.982580e+00	6.725392e+01	1.966687e+00	8.820281e-01
-9	Rv2867c	-9	0	A	T	0.013	2.148763e+00	5.166727e+01	1.964248e+00	9.668339e-01
-9	Rv2868c	-9	0	A	T	0.058	4.504963e+01	8.101168e+01	1.963730e+00	5.782571e-01
-9	Rv2869c	-9	0	A	T	0.059	5.072459e+01	1.122797e+02	1.958195e+00	6.515186e-01
-9	Rv2870c	-9	0	A	T	0.044	5.972582e+01	8.342767e+01	1.972404e+00	4.741966e-01
-9	Rv2871	-9	0	A	T	0.018	5.507601e+01	1.172863e+02	1.972506e+00	6.387386e-01
-9	Rv2874	-9	0	A	T	0.486	-3.638786e+01	6.003358e+01	1.958243e+00	5.445495e-01
-9	Rv2875	-9	0	A	T	0.114	-2.110183e+01	6.248327e+01	1.961055e+00	7.356351e-01
-9	Rv2877c	-9	0	A	T	0.043	-1.129703e+02	7.281296e+01	2.001624e+00	1.210494e-01
-9	Rv2879c	-9	0	A	T	0.480	-6.326961e+01	1.133982e+02	1.975707e+00	5.769909e-01
-9	Rv2881c	-9	0	A	T	0.039	-5.170504e+01	6.839124e+01	1.974818e+00	4.497906e-01
-9	Rv2885c	-9	0	A	T	0.075	-1.735117e+01	5.193802e+01	1.972960e+00	7.383833e-01
-9	Rv2886c	-9	0	A	T	0.030	-1.399053e+02	9.445058e+01	1.952371e+00	1.388086e-01
-9	Rv2888c	-9	0	A	T	0.011	-5.641959e+01	5.869794e+01	1.978277e+00	3.366580e-01
-9	Rv2891	-9	0	A	T	0.057	-1.177026e+02	9.280393e+01	1.970099e+00	2.049458e-01
-9	Rv2892c	-9	0	A	T	0.012	-5.505578e+01	5.808106e+01	1.966206e+00	3.433699e-01
-9	Rv2894c	-9	0	A	T	0.016	-8.695897e+01	9.841706e+01	1.985685e+00	3.771069e-01
-9	Rv2897c	-9	0	A	T	0.105	-3.942078e-02	4.503001e+01	1.969887e+00	9.993017e-01
-9	Rv2899c	-9	0	A	T	0.053	-8.595474e+01	8.475760e+01	1.950674e+00	3.107335e-01
-9	Rv2900c	-9	0	A	T	0.050	1.753241e+01	4.626380e+01	1.970222e+00	7.047819e-01
-9	Rv2905	-9	0	A	T	0.073	1.362604e+01	6.161468e+01	1.964317e+00	8.250149e-01
-9	Rv2910c	-9	0	A	T	0.020	8.940425e+00	1.012433e+02	1.961973e+00	9.296484e-01
-9	Rv2911	-9	0	A	T	0.141	1.360067e+01	6.346816e+01	1.966344e+00	8.303574e-01
-9	Rv2913c	-9	0	A	T	0.015	1.374207e+01	5.646633e+01	1.973842e+00	8.077635e-01
-9	Rv2915c	-9	0	A	T	0.015	-1.000985e+02	4.699812e+01	1.987580e+00	3.339329e-02
-9	Rv2917	-9	0	A	T	0.486	7.388098e+00	6.514398e+01	1.973446e+00	9.097236e-01
-9	Rv2918c	-9	0	A	T	0.020	5.775509e+01	4.663264e+01	1.966982e+00	2.157751e-01
-9	Rv2922c	-9	0	A	T	0.221	-3.292298e+01	5.590693e+01	1.960668e+00	5.560495e-01
-9	Rv2923c	-9	0	A	T	0.165	-6.921925e+00	1.123166e+02	1.978655e+00	9.508691e-01
-9	Rv2924c	-9	0	A	T	0.025	9.466782e+01	7.817564e+01	1.964059e+00	2.261545e-01
-9	Rv2926c	-9	0	A	T	0.011	-6.911353e+01	5.060634e+01	1.971582e+00	1.722933e-01
-9	Rv2930	-9	0	A	T	0.044	-1.726572e+02	9.942902e+01	1.983373e+00	8.274148e-02
-9	Rv2931	-9	0	A	T	0.499	5.312330e+01	4.144038e+02	1.982938e+00	8.980190e-01
-9	Rv2932	-9	0	A	T	0.012	5.159378e+00	5.201693e+01	1.962241e+00	9.210072e-01
-9	Rv2933	-9	0	A	T	0.294	3.585262e+01	4.723969e+01	1.971105e+00	4.480349e-01
-9	Rv2934	-9	0	A	T	0.068	-3.662911e+01	3.801892e+01	1.949558e+00	3.355240e-01
-9	Rv2935	-9	0	A	T	0.126	-9.772972e+00	4.257034e+01	1.972062e+00	8.184643e-01
-9	Rv2940c	-9	0	A	T	0.092	-4.801974e+01	3.605399e+01	1.983142e+00	1.831581e-01
-9	Rv2941	-9	0	A	T	0.052	-1.705003e+01	6.047421e+01	1.960551e+00	7.780403e-01
-9	Rv2944	-9	0	A	T	0.159	-3.227988e+01	7.636832e+01	1.967139e+00	6.726016e-01
-9	Rv2946c	-9	0	A	T	0.043	-2.252148e+01	4.144914e+01	1.970919e+00	5.869911e-01
-9	Rv2947c	-9	0	A	T	0.495	-5.484678e+01	1.135096e+02	1.968657e+00	6.290508e-01
-9	Rv2948c	-9	0	A	T	0.033	1.145836e+01	5.221748e+01	1.964746e+00	8.263492e-01
-9	Rv2950c	-9	0	A	T	0.027	-1.949448e+01	5.339382e+01	1.959783e+00	7.150973e-01
-9	Rv2951c	-9	0	A	T	0.021	-5.925956e+01	8.841223e+01	1.959193e+00	5.028218e-01
-9	Rv2952	-9	0	A	T	0.065	3.692890e+01	5.961071e+01	1.968853e+00	5.357071e-01
-9	Rv2956	-9	0	A	T	0.016	1.550439e+01	9.131860e+01	1.965802e+00	8.652098e-01
-9	Rv2957	-9	0	A	T	0.012	7.160960e+01	5.909157e+01	1.963193e+00	2.258182e-01
-9	Rv2958c	-9	0	A	T	0.051	2.397947e+01	5.870118e+01	1.975809e+00	6.829811e-01
-9	Rv2959c	-9	0	A	T	0.058	-9.193000e+01	8.359599e+01	1.993179e+00	2.716922e-01
-9	Rv2961	-9	0	A	T	0.013	8.748831e+01	1.515920e+02	1.959620e+00	5.639628e-01
-9	Rv2962c	-9	0	A	T	0.143	4.200674e+01	5.516212e+01	1.961091e+00	4.465037e-01
-9	Rv2964	-9	0	A	T	0.056	5.676127e+01	1.365446e+02	1.958817e+00	6.777077e-01
-9	Rv2967c	-9	0	A	T	0.013	5.239545e+01	5.408348e+01	1.956497e+00	3.328513e-01
-9	Rv2969c	-9	0	A	T	0.012	8.862591e+00	5.399028e+01	1.963220e+00	8.696402e-01
-9	Rv2971	-9	0	A	T	0.057	-3.175435e+01	1.267214e+02	1.976606e+00	8.021799e-01
-9	Rv2973c	-9	0	A	T	0.012	5.173273e+00	6.307997e+01	1.967262e+00	9.346517e-01
-9	Rv2974c	-9	0	A	T	0.014	-5.881729e+00	5.194706e+01	1.965453e+00	9.098713e-01
-9	Rv2975c	-9	0	A	T	0.081	-6.406229e+01	1.011866e+02	1.979622e+00	5.267855e-01
-9	Rv2979c	-9	0	A	T	0.067	4.634749e+00	6.113371e+01	1.965730e+00	9.395806e-01
-9	Rv2981c	-9	0	A	T	0.474	1.239764e+02	9.255970e+01	1.908493e+00	1.806942e-01
-9	Rv2982c	-9	0	A	T	0.496	-1.565146e+02	1.163987e+02	1.952807e+00	1.790021e-01
-9	Rv2984	-9	0	A	T	0.179	1.438523e+00	7.451619e+01	1.971362e+00	9.846012e-01
-9	Rv2992c	-9	0	A	T	0.027	1.138071e+01	7.779383e+01	1.966237e+00	8.837151e-01
-9	Rv2994	-9	0	A	T	0.225	-3.375110e+01	4.424351e+01	1.969579e+00	4.457076e-01
-9	Rv2996c	-9	0	A	T	0.020	-2.393844e+01	7.243992e+01	1.972681e+00	7.411122e-01
-9	Rv2997	-9	0	A	T	0.048	2.343560e+01	6.425046e+01	1.967063e+00	7.153612e-01
-9	Rv2998	-9	0	A	T	0.043	-4.234061e+01	1.264425e+02	1.979623e+00	7.377904e-01
-9	Rv2999	-9	0	A	T	0.499	8.566642e+01	2.404111e+02	1.973987e+00	7.216555e-01
-9	Rv3008	-9	0	A	T	0.017	2.566242e+01	8.696625e+01	1.963181e+00	7.679815e-01
-9	Rv3009c	-9	0	A	T	0.012	6.241839e+01	9.824378e+01	1.973628e+00	5.253299e-01
-9	Rv3014c	-9	0	A	T	0.015	-2.758675e+01	4.485638e+01	1.961633e+00	5.386733e-01
-9	Rv3015c	-9	0	A	T	0.070	-3.076442e+01	8.003694e+01	1.966403e+00	7.007684e-01
-9	Rv3016	-9	0	A	T	0.026	-2.821375e+01	9.304541e+01	1.973247e+00	7.617719e-01
-9	Rv3017c	-9	0	A	T	0.016	-7.484503e+00	6.048676e+01	1.964130e+00	9.015441e-01
-9	Rv3018A	-9	0	A	T	0.029	-1.370006e+02	8.189339e+01	1.971237e+00	9.461212e-02
-9	Rv3020c	-9	0	A	T	0.014	4.087344e+01	1.259166e+02	1.968469e+00	7.455365e-01
-9	Rv3021c	-9	0	A	T	0.010	-5.089319e+00	5.534445e+01	1.965283e+00	9.267478e-01
-9	Rv3022A	-9	0	A	T	0.023	1.881842e+01	7.282279e+01	1.963253e+00	7.961331e-01
-9	Rv3022c	-9	0	A	T	0.010	3.706324e+01	7.711963e+01	1.959671e+00	6.308951e-01
-9	Rv3024c	-9	0	A	T	0.014	2.297426e+02	1.279201e+02	1.974898e+00	7.275514e-02
-9	Rv3026c	-9	0	A	T	0.013	9.395928e+01	5.829061e+01	1.951940e+00	1.072515e-01
-9	Rv3031	-9	0	A	T	0.015	-8.685552e+00	4.545769e+01	1.960581e+00	8.485048e-01
-9	Rv3032	-9	0	A	T	0.025	-1.266808e+02	8.515832e+01	1.966329e+00	1.371285e-01
-9	Rv3034c	-9	0	A	T	0.032	1.366082e+01	7.248822e+01	1.980759e+00	8.505522e-01
-9	Rv3039c	-9	0	A	T	0.024	1.635119e+01	1.421626e+02	1.969100e+00	9.084510e-01
-9	Rv3042c	-9	0	A	T	0.477	-5.124300e+01	1.645526e+02	1.989193e+00	7.555461e-01
-9	Rv3047c	-9	0	A	T	0.053	-2.102977e+02	2.538343e+02	1.996397e+00	4.075654e-01
-9	Rv3049c	-9	0	A	T	0.028	3.913597e+01	6.530137e+01	1.962778e+00	5.490803e-01
-9	Rv3050c	-9	0	A	T	0.012	-1.321219e+02	5.312309e+01	1.985069e+00	1.301805e-02
-9	Rv3051c	-9	0	A	T	0.052	-4.040317e+01	1.128055e+02	1.969279e+00	7.202834e-01
-9	Rv3053c	-9	0	A	T	0.014	-4.328447e+01	1.766752e+02	1.973834e+00	8.065037e-01
-9	Rv3057c	-9	0	A	T	0.329	-8.782931e+00	6.576488e+01	1.974562e+00	8.937811e-01
-9	Rv3058c	-9	0	A	T	0.044	-1.139762e+02	8.058511e+01	1.971988e+00	1.575232e-01
-9	Rv3059	-9	0	A	T	0.063	8.656267e+01	7.222118e+01	1.967537e+00	2.309354e-01
-9	Rv3061c	-9	0	A	T	0.050	-2.742935e+01	4.179842e+01	1.961310e+00	5.118058e-01
-9	Rv3062	-9	0	A	T	0.498	2.840272e+02	2.261350e+02	1.955667e+00	2.093646e-01
-9	Rv3063	-9	0	A	T	0.499	-5.041082e+01	2.762269e+02	1.978600e+00	8.552237e-01
-9	Rv3071	-9	0	A	T	0.020	-9.924788e+00	7.501014e+01	1.968566e+00	8.947598e-01
-9	Rv3073c	-9	0	A	T	0.026	-4.421479e+01	6.520526e+01	1.974512e+00	4.978513e-01
-9	Rv3074	-9	0	A	T	0.071	-2.284978e+01	5.814070e+01	1.966022e+00	6.943851e-01
-9	Rv3077	-9	0	A	T	0.164	-4.474195e+01	5.753051e+01	1.963776e+00	4.368985e-01
-9	Rv3078	-9	0	A	T	0.011	-2.371139e+02	8.225293e+01	1.948101e+00	4.014528e-03
-9	Rv3079c	-9	0	A	T	0.021	1.542972e+02	8.038193e+01	1.973172e+00	5.515811e-02
-9	Rv3080c	-9	0	A	T	0.120	-3.222094e+01	3.740926e+01	1.964936e+00	3.892446e-01
-9	Rv3081	-9	0	A	T	0.062	5.485114e+01	4.663332e+01	1.967389e+00	2.397458e-01
-9	Rv3083	-9	0	A	T	0.018	1.128446e+02	4.201116e+01	1.983378e+00	7.332468e-03
-9	Rv3084	-9	0	A	T	0.122	-2.632811e+01	4.820539e+01	1.956532e+00	5.850567e-01
-9	Rv3085	-9	0	A	T	0.034	4.806426e+01	6.648640e+01	1.965750e+00	4.698747e-01
-9	Rv3087	-9	0	A	T	0.066	8.623596e+00	5.651947e+01	1.968046e+00	8.787579e-01
-9	Rv3088	-9	0	A	T	0.145	-5.206374e+01	4.975398e+01	1.978701e+00	2.955820e-01
-9	Rv3089	-9	0	A	T	0.066	-4.996619e+01	4.751161e+01	1.976804e+00	2.931718e-01
-9	Rv3090	-9	0	A	T	0.045	7.693256e+01	6.872028e+01	1.967963e+00	2.631558e-01
-9	Rv3092c	-9	0	A	T	0.224	1.020521e+02	5.980769e+01	1.956985e+00	8.821100e-02
-9	Rv3093c	-9	0	A	T	0.479	1.926637e+02	1.068619e+02	1.971492e+00	7.165810e-02
-9	Rv3094c	-9	0	A	T	0.029	-2.044505e+01	6.900360e+01	1.963823e+00	7.670616e-01
-9	Rv3096	-9	0	A	T	0.028	-3.068801e+01	7.524122e+01	1.967064e+00	6.834500e-01
-9	Rv3097c	-9	0	A	T	0.236	-2.719596e+01	5.528850e+01	1.976870e+00	6.228883e-01
-9	Rv3104c	-9	0	A	T	0.017	-2.402828e+01	1.003762e+02	1.965482e+00	8.108511e-01
-9	Rv3106	-9	0	A	T	0.050	2.561304e+02	6.593544e+01	1.992560e+00	1.082673e-04
-9	Rv3109	-9	0	A	T	0.014	-2.661945e+01	5.314440e+01	1.972536e+00	6.165436e-01
-9	Rv3111	-9	0	A	T	0.017	1.957079e+01	5.261977e+01	1.968550e+00	7.100135e-01
-9	Rv3113	-9	0	A	T	0.285	2.072748e+01	2.267136e+01	1.963969e+00	3.607697e-01
-9	Rv3114	-9	0	A	T	0.060	4.835949e+01	8.681521e+01	1.961595e+00	5.776072e-01
-9	Rv3119	-9	0	A	T	0.018	-1.458089e+02	7.921001e+01	1.946404e+00	6.590596e-02
-9	Rv3120	-9	0	A	T	0.027	-4.389475e+01	6.727131e+01	1.961864e+00	5.142049e-01
-9	Rv3121	-9	0	A	T	0.498	1.017127e+02	1.346808e+02	1.955174e+00	4.502732e-01
-9	Rv3124	-9	0	A	T	0.103	-7.820864e+01	7.608948e+01	1.976603e+00	3.042328e-01
-9	Rv3125c	-9	0	A	T	0.119	1.940430e+01	4.929237e+01	1.967284e+00	6.939060e-01
-9	Rv3130c	-9	0	A	T	0.032	-8.713208e+01	8.045860e+01	1.958801e+00	2.790572e-01
-9	Rv3135	-9	0	A	T	0.041	1.527852e+01	2.815367e+01	1.943548e+00	5.874517e-01
-9	Rv3136	-9	0	A	T	0.034	2.886171e+01	4.200821e+01	1.934607e+00	4.921881e-01
-9	Rv3137	-9	0	A	T	0.494	1.131302e+01	9.062673e+01	1.973431e+00	9.006789e-01
-9	Rv3139	-9	0	A	T	0.069	1.316083e+02	6.510675e+01	1.966650e+00	4.346370e-02
-9	Rv3140	-9	0	A	T	0.066	5.325320e+01	7.283455e+01	1.956793e+00	4.648324e-01
-9	Rv3144c	-9	0	A	T	0.060	-8.716201e+01	7.937178e+01	1.978175e+00	2.723659e-01
-9	Rv3148	-9	0	A	T	0.031	1.390177e+02	7.110793e+01	1.932952e+00	5.081847e-02
-9	Rv3151	-9	0	A	T	0.499	-1.490128e+02	2.143874e+02	1.969777e+00	4.871541e-01
-9	Rv3158	-9	0	A	T	0.029	6.864154e+01	7.922260e+01	1.959765e+00	3.864275e-01
-9	Rv3159c	-9	0	A	T	0.215	-3.241598e+01	5.926609e+01	1.972584e+00	5.845130e-01
-9	Rv3161c	-9	0	A	T	0.065	1.304044e+01	6.404686e+01	1.965881e+00	8.386955e-01
-9	Rv3169	-9	0	A	T	0.044	4.998670e+01	6.553934e+01	1.970896e+00	4.457978e-01
-9	Rv3170	-9	0	A	T	0.024	-2.414423e+01	5.239768e+01	1.969902e+00	6.450364e-01
-9	Rv3174	-9	0	A	T	0.185	3.652900e+01	6.172124e+01	1.967703e+00	5.540734e-01
-9	Rv3179	-9	0	A	T	0.225	5.362220e+00	6.328150e+01	1.969054e+00	9.324858e-01
-9	Rv3183	-9	0	A	T	0.026	1.671814e+01	7.013336e+01	1.965739e+00	8.116309e-01
-9	Rv3190c	-9	0	A	T	0.431	5.541188e+01	5.997407e+01	1.975663e+00	3.557133e-01
-9	Rv3193c	-9	0	A	T	0.095	6.891238e+01	5.276716e+01	1.965232e+00	1.918196e-01
-9	Rv3195	-9	0	A	T	0.168	1.604213e+01	5.594420e+01	1.969669e+00	7.743528e-01
-9	Rv3197	-9	0	A	T	0.020	-2.986316e+01	1.017552e+02	1.965353e+00	7.692071e-01
-9	Rv3199c	-9	0	A	T	0.066	-2.401386e+01	4.092293e+01	1.965470e+00	5.574468e-01
-9	Rv3200c	-9	0	A	T	0.116	-1.146099e+01	6.095456e+01	1.969165e+00	8.508896e-01
-9	Rv3201c	-9	0	A	T	0.063	-6.045142e+01	5.430760e+01	1.948507e+00	2.658816e-01
-9	Rv3202c	-9	0	A	T	0.060	2.692938e+01	7.253996e+01	1.968614e+00	7.105298e-01
-9	Rv3204	-9	0	A	T	0.497	1.234733e+02	1.962236e+02	1.981090e+00	5.293099e-01
-9	Rv3205c	-9	0	A	T	0.016	7.008603e+01	8.439404e+01	1.946391e+00	4.064474e-01
-9	Rv3209	-9	0	A	T	0.068	-1.804476e+02	6.593597e+01	2.021765e+00	6.299837e-03
-9	Rv3211	-9	0	A	T	0.012	-7.487645e+00	6.214055e+01	1.964008e+00	9.041115e-01
-9	Rv3213c	-9	0	A	T	0.497	-1.918901e+00	2.487543e+02	1.982227e+00	9.938465e-01
-9	Rv3216	-9	0	A	T	0.015	-1.944307e+02	1.100261e+02	1.948663e+00	7.746726e-02
-9	Rv3217c	-9	0	A	T	0.219	-1.845443e+01	9.806866e+01	1.972066e+00	8.507693e-01
-9	Rv3218	-9	0	A	T	0.012	3.453828e+01	5.304832e+01	1.956780e+00	5.151280e-01
-9	Rv3220c	-9	0	A	T	0.062	3.590825e+01	6.835240e+01	1.978201e+00	5.994466e-01
-9	Rv3223c	-9	0	A	T	0.022	-2.680995e+01	9.916851e+01	1.960746e+00	7.869408e-01
-9	Rv3224	-9	0	A	T	0.021	2.022309e+02	6.817395e+01	1.916619e+00	3.074416e-03
-9	Rv3224A	-9	0	A	T	0.027	9.371320e+01	2.127186e+02	1.989986e+00	6.596202e-01
-9	Rv3225c	-9	0	A	T	0.024	-4.823542e+01	5.845093e+01	1.970320e+00	4.094100e-01
-9	Rv3227	-9	0	A	T	0.041	7.164425e+01	8.677555e+01	1.965911e+00	4.091842e-01
-9	Rv3229c	-9	0	A	T	0.011	1.921908e+00	5.647292e+01	1.964720e+00	9.728571e-01
-9	Rv3234c	-9	0	A	T	0.277	-1.748137e+01	6.901186e+01	1.964977e+00	8.000735e-01
-9	Rv3236c	-9	0	A	T	0.145	-4.243126e+01	5.248282e+01	1.975376e+00	4.189795e-01
-9	Rv3239c	-9	0	A	T	0.059	-3.155407e+01	4.338111e+01	1.959475e+00	4.671459e-01
-9	Rv3241c	-9	0	A	T	0.018	-1.357420e+02	8.927542e+01	1.975273e+00	1.286597e-01
-9	Rv3242c	-9	0	A	T	0.027	-3.068926e+00	8.290264e+01	1.969136e+00	9.704766e-01
-9	Rv3245c	-9	0	A	T	0.431	4.114725e+01	8.784710e+01	1.976658e+00	6.395887e-01
-9	Rv3247c	-9	0	A	T	0.033	-6.182938e+01	6.584307e+01	1.965500e+00	3.479035e-01
-9	Rv3249c	-9	0	A	T	0.018	-1.305641e+02	1.505907e+02	1.962787e+00	3.861129e-01
-9	Rv3252c	-9	0	A	T	0.044	7.114923e+01	8.496935e+01	1.974724e+00	4.025662e-01
-9	Rv3256c	-9	0	A	T	0.025	-1.585177e+01	1.064431e+02	1.970443e+00	8.816406e-01
-9	Rv3257c	-9	0	A	T	0.057	5.273818e+01	2.096327e+02	1.980440e+00	8.014145e-01
-9	Rv3263	-9	0	A	T	0.195	-2.837136e+01	5.008080e+01	1.965499e+00	5.711548e-01
-9	Rv3266c	-9	0	A	T	0.014	4.164405e+01	5.532209e+01	1.977676e+00	4.517480e-01
-9	Rv3270	-9	0	A	T	0.022	2.341202e+01	5.665103e+01	1.966577e+00	6.794866e-01
-9	Rv3272	-9	0	A	T	0.057	2.750474e+01	1.022438e+02	1.964518e+00	7.879685e-01
-9	Rv3279c	-9	0	A	T	0.137	3.308802e+00	7.300466e+01	1.972133e+00	9.638575e-01
-9	Rv3281	-9	0	A	T	0.035	-4.337316e+01	2.895619e+01	1.952160e+00	1.344323e-01
-9	Rv3282	-9	0	A	T	0.053	-7.333975e+01	8.083797e+01	1.958843e+00	3.644650e-01
-9	Rv3283	-9	0	A	T	0.053	5.120077e+01	5.984886e+01	1.949800e+00	3.924492e-01
-9	Rv3287c	-9	0	A	T	0.016	-6.262026e-01	5.209193e+01	1.968063e+00	9.904108e-01
-9	Rv3293	-9	0	A	T	0.058	3.307009e+01	8.762564e+01	1.969607e+00	7.059434e-01
-9	Rv3296	-9	0	A	T	0.076	5.754531e+01	3.946073e+01	1.952786e+00	1.450286e-01
-9	Rv3297	-9	0	A	T	0.044	-4.416622e+01	9.330943e+01	1.972126e+00	6.360657e-01
-9	Rv3299c	-9	0	A	T	0.062	-1.019528e+02	4.386538e+01	1.948434e+00	2.028452e-02
-9	Rv3300c	-9	0	A	T	0.040	6.481798e+01	8.002704e+01	1.986844e+00	4.181333e-01
-9	Rv3301c	-9	0	A	T	0.027	-1.301861e-01	8.704206e+01	1.967292e+00	9.988069e-01
-9	Rv3302c	-9	0	A	T	0.040	9.318693e+01	5.772051e+01	1.966758e+00	1.066998e-01
-9	Rv3303c	-9	0	A	T	0.498	-9.862030e+01	1.903321e+02	1.968575e+00	6.044528e-01
-9	Rv3305c	-9	0	A	T	0.012	9.825380e+01	6.171134e+01	1.936576e+00	1.116213e-01
-9	Rv3306c	-9	0	A	T	0.117	2.847070e+01	6.769073e+01	1.969729e+00	6.741248e-01
-9	Rv3308	-9	0	A	T	0.024	-3.758276e+01	4.225683e+01	1.965560e+00	3.739772e-01
-9	Rv3317	-9	0	A	T	0.499	3.856535e+01	1.802768e+02	1.968297e+00	8.306445e-01
-9	Rv3318	-9	0	A	T	0.010	-1.235817e+02	5.941883e+01	1.947818e+00	3.775774e-02
-9	Rv3324A	-9	0	A	T	0.023	-1.179442e+01	4.742234e+01	1.960212e+00	8.036287e-01
-9	Rv3327	-9	0	A	T	0.157	5.532599e+01	3.206379e+01	1.936609e+00	8.470236e-02
-9	Rv3328c	-9	0	A	T	0.498	5.300838e+01	1.689137e+02	1.977219e+00	7.537143e-01
-9	Rv3329	-9	0	A	T	0.432	8.404451e+01	8.408506e+01	1.971147e+00	3.177510e-01
-9	Rv3331	-9	0	A	T	0.498	2.943536e+00	1.722873e+02	1.974112e+00	9.863717e-01
-9	Rv3339c	-9	0	A	T	0.016	-8.304062e+01	4.778385e+01	1.978197e+00	8.250280e-02
-9	Rv3341	-9	0	A	T	0.040	-5.036252e+01	1.231650e+02	1.976730e+00	6.826859e-01
-9	Rv3343c	-9	0	A	T	0.496	1.100752e+02	9.362841e+01	1.997930e+00	2.399704e-01
-9	Rv3344c	-9	0	A	T	0.042	-9.943986e+00	3.101145e+01	1.948833e+00	7.485289e-01
-9	Rv3345c	-9	0	A	T	0.161	-4.634797e+00	1.743968e+01	1.956525e+00	7.904698e-01
-9	Rv3347c	-9	0	A	T	0.453	-4.995988e+01	4.983576e+01	1.956347e+00	3.163144e-01
-9	Rv3349c	-9	0	A	T	0.056	-7.131491e+01	9.701365e+01	1.971258e+00	4.624250e-01
-9	Rv3350c	-9	0	A	T	0.187	-8.959821e+00	2.518553e+01	1.959546e+00	7.220900e-01
-9	Rv3355c	-9	0	A	T	0.045	-2.978620e+01	8.357178e+01	1.966086e+00	7.215945e-01
-9	Rv3359	-9	0	A	T	0.031	8.386052e+01	8.052164e+01	1.973864e+00	2.978750e-01
-9	Rv3365c	-9	0	A	T	0.281	2.686467e+01	4.903349e+01	1.973650e+00	5.838762e-01
-9	Rv3366	-9	0	A	T	0.054	1.063203e+02	1.273522e+02	1.956575e+00	4.039717e-01
-9	Rv3367	-9	0	A	T	0.031	2.303068e+01	3.159653e+01	1.958794e+00	4.662095e-01
-9	Rv3370c	-9	0	A	T	0.032	-8.682282e+01	4.463552e+01	1.946637e+00	5.199655e-02
-9	Rv3371	-9	0	A	T	0.010	-9.771809e+01	6.386971e+01	1.960585e+00	1.262975e-01
-9	Rv3373	-9	0	A	T	0.026	3.699715e+01	6.414922e+01	1.958649e+00	5.642291e-01
-9	Rv3375	-9	0	A	T	0.039	-4.023467e+01	5.244796e+01	1.951544e+00	4.431562e-01
-9	Rv3377c	-9	0	A	T	0.047	4.775742e+00	6.455238e+01	1.969322e+00	9.410370e-01
-9	Rv3378c	-9	0	A	T	0.026	-2.529192e+01	5.089267e+01	1.974981e+00	6.193066e-01
-9	Rv3379c	-9	0	A	T	0.041	-3.049581e+01	5.910800e+01	1.976177e+00	6.059983e-01
-9	Rv3382c	-9	0	A	T	0.010	-3.137972e+01	5.640331e+01	1.968159e+00	5.780813e-01
-9	Rv3383c	-9	0	A	T	0.474	7.267592e+01	1.141501e+02	1.965802e+00	5.244645e-01
-9	Rv3388	-9	0	A	T	0.068	-5.654947e+01	2.518280e+01	1.911986e+00	2.491865e-02
-9	Rv3389c	-9	0	A	T	0.047	3.794450e+01	9.463076e+01	1.966993e+00	6.885124e-01
-9	Rv3390	-9	0	A	T	0.024	4.003485e+01	6.708992e+01	1.968820e+00	5.508005e-01
-9	Rv3391	-9	0	A	T	0.034	-3.737948e+01	4.844114e+01	1.956600e+00	4.404793e-01
-9	Rv3395A	-9	0	A	T	0.011	-4.664933e+01	6.189873e+01	1.984438e+00	4.512176e-01
-9	Rv3395c	-9	0	A	T	0.105	1.341118e+01	8.441887e+01	1.976630e+00	8.738030e-01
-9	Rv3396c	-9	0	A	T	0.156	1.585544e+00	1.068584e+02	1.975626e+00	9.881641e-01
-9	Rv3398c	-9	0	A	T	0.010	-1.394307e+01	5.524333e+01	1.961261e+00	8.007812e-01
-9	Rv3399	-9	0	A	T	0.489	-1.750112e+01	6.406449e+01	1.966825e+00	7.847634e-01
-9	Rv3401	-9	0	A	T	0.074	5.780823e+01	3.708519e+01	2.009143e+00	1.193157e-01
-9	Rv3402c	-9	0	A	T	0.058	-3.858397e+00	9.052600e+01	1.966269e+00	9.660102e-01
-9	Rv3403c	-9	0	A	T	0.021	-5.260927e+00	4.491832e+01	1.966297e+00	9.067835e-01
-9	Rv3404c	-9	0	A	T	0.013	-2.134087e+01	4.954710e+01	1.954173e+00	6.667522e-01
-9	Rv3407	-9	0	A	T	0.047	7.765265e+01	1.602779e+02	1.979322e+00	6.281307e-01
-9	Rv3408	-9	0	A	T	0.498	1.112795e+00	2.368861e+02	1.979776e+00	9.962527e-01
-9	Rv3409c	-9	0	A	T	0.012	-3.231022e+01	4.708745e+01	1.954267e+00	4.927391e-01
-9	Rv3410c	-9	0	A	T	0.021	7.012634e+00	6.590744e+01	1.971106e+00	9.152823e-01
-9	Rv3411c	-9	0	A	T	0.101	-8.194711e+01	6.174713e+01	1.977550e+00	1.847217e-01
-9	Rv3413c	-9	0	A	T	0.021	8.670527e+01	8.439557e+01	1.911910e+00	3.044602e-01
-9	Rv3414c	-9	0	A	T	0.015	-1.577325e+02	5.561625e+01	1.975304e+00	4.645847e-03
-9	Rv3416	-9	0	A	T	0.085	9.738114e+01	9.014473e+01	1.988835e+00	2.802425e-01
-9	Rv3421c	-9	0	A	T	0.026	-2.132359e+01	5.071275e+01	1.958905e+00	6.742137e-01
-9	Rv3423c	-9	0	A	T	0.012	1.152121e+01	5.695915e+01	1.967304e+00	8.397398e-01
-9	Rv3424c	-9	0	A	T	0.062	2.083291e+00	5.246545e+01	1.962535e+00	9.683328e-01
-9	Rv3425	-9	0	A	T	0.154	-5.191983e+01	3.022893e+01	1.943168e+00	8.614303e-02
-9	Rv3426	-9	0	A	T	0.167	-1.918110e+01	3.089223e+01	1.965255e+00	5.347841e-01
-9	Rv3428c	-9	0	A	T	0.171	-3.313934e+01	3.180450e+01	1.960993e+00	2.976411e-01
-9	Rv3429	-9	0	A	T	0.189	-3.407356e+01	4.036672e+01	1.983365e+00	3.987863e-01
-9	Rv3431c	-9	0	A	T	0.026	-3.302834e+01	7.400176e+01	1.962534e+00	6.554501e-01
-9	Rv3433c	-9	0	A	T	0.056	-5.472053e+01	7.974346e+01	1.959760e+00	4.927187e-01
-9	Rv3434c	-9	0	A	T	0.048	2.311075e+02	6.023185e+01	1.960244e+00	1.312302e-04
-9	Rv3435c	-9	0	A	T	0.159	-4.420454e+01	6.967721e+01	1.972980e+00	5.259317e-01
-9	Rv3436c	-9	0	A	T	0.018	3.283722e+01	8.019674e+01	1.973016e+00	6.822784e-01
-9	Rv3438	-9	0	A	T	0.017	1.238698e+01	7.580807e+01	1.961786e+00	8.702323e-01
-9	Rv3439c	-9	0	A	T	0.227	-7.649870e+01	6.224998e+01	1.963692e+00	2.193586e-01
-9	Rv3445c	-9	0	A	T	0.050	-1.785202e+01	8.305506e+01	1.969643e+00	8.298501e-01
-9	Rv3446c	-9	0	A	T	0.069	-7.432050e+01	8.278295e+01	1.973703e+00	3.694903e-01
-9	Rv3447c	-9	0	A	T	0.482	1.029861e+02	7.097785e+01	1.962019e+00	1.470590e-01
-9	Rv3448	-9	0	A	T	0.018	-7.289822e+01	6.751438e+01	1.973160e+00	2.804793e-01
-9	Rv3449	-9	0	A	T	0.064	1.573598e+01	5.468328e+01	1.969850e+00	7.735771e-01
-9	Rv3451	-9	0	A	T	0.371	1.341110e+02	7.425203e+01	1.995821e+00	7.115088e-02
-9	Rv3453	-9	0	A	T	0.212	8.381361e+01	1.279800e+02	1.973293e+00	5.126635e-01
-9	Rv3454	-9	0	A	T	0.023	-1.797136e+02	5.693807e+01	1.971950e+00	1.638718e-03
-9	Rv3456c	-9	0	A	T	0.018	-3.468925e+01	1.256028e+02	1.959660e+00	7.824571e-01
-9	Rv3457c	-9	0	A	T	0.013	1.706108e+01	4.647596e+01	1.962404e+00	7.136148e-01
-9	Rv3463	-9	0	A	T	0.059	7.820466e+01	7.010136e+01	1.968228e+00	2.648254e-01
-9	Rv3465	-9	0	A	T	0.055	-3.617952e+01	8.521593e+01	1.970330e+00	6.712335e-01
-9	Rv3466	-9	0	A	T	0.125	2.151246e+01	3.578489e+01	1.960612e+00	5.478497e-01
-9	Rv3467	-9	0	A	T	0.403	-5.185823e+00	2.962994e+01	1.968737e+00	8.610945e-01
-9	Rv3468c	-9	0	A	T	0.476	8.221624e+01	8.917338e+01	1.954828e+00	3.567285e-01
-9	Rv3469c	-9	0	A	T	0.016	6.324000e+00	9.121334e+01	1.966222e+00	9.447372e-01
-9	Rv3472	-9	0	A	T	0.026	2.354668e+01	9.996305e+01	1.963112e+00	8.138202e-01
-9	Rv3476c	-9	0	A	T	0.097	-1.502155e+01	6.667046e+01	1.970736e+00	8.217772e-01
-9	Rv3478	-9	0	A	T	0.165	2.160281e+00	3.165966e+01	1.966367e+00	9.456106e-01
-9	Rv3479	-9	0	A	T	0.498	-2.721752e+02	1.817197e+02	1.954506e+00	1.344619e-01
-9	Rv3480c	-9	0	A	T	0.021	8.139686e+01	9.761766e+01	1.958470e+00	4.045454e-01
-9	Rv3481c	-9	0	A	T	0.021	2.332103e+02	9.031074e+01	1.883939e+00	9.934990e-03
-9	Rv3483c	-9	0	A	T	0.054	7.692973e+00	8.496146e+01	1.968603e+00	9.278684e-01
-9	Rv3485c	-9	0	A	T	0.011	-5.834814e+01	6.211027e+01	1.954605e+00	3.477052e-01
-9	Rv3486	-9	0	A	T	0.023	-1.118012e+02	1.486442e+02	1.956558e+00	4.521183e-01
-9	Rv3487c	-9	0	A	T	0.057	-1.621792e+01	7.987512e+01	1.969326e+00	8.391384e-01
-9	Rv3489	-9	0	A	T	0.041	-1.011256e+02	1.365755e+02	1.968815e+00	4.591835e-01
-9	Rv3490	-9	0	A	T	0.057	1.320329e+02	1.133315e+02	1.973602e+00	2.442506e-01
-9	Rv3492c	-9	0	A	T	0.023	3.662470e+01	1.357933e+02	1.967151e+00	7.874317e-01
-9	Rv3494c	-9	0	A	T	0.029	-1.741600e+01	6.496523e+01	1.961799e+00	7.886837e-01
-9	Rv3497c	-9	0	A	T	0.070	-1.160627e+01	5.981061e+01	1.968702e+00	8.461702e-01
-9	Rv3505	-9	0	A	T	0.016	6.590462e+01	5.026918e+01	2.004847e+00	1.901038e-01
-9	Rv3506	-9	0	A	T	0.163	1.415064e+02	5.506841e+01	1.958472e+00	1.030337e-02
-9	Rv3507	-9	0	A	T	0.158	-1.716495e+01	1.907255e+01	1.945365e+00	3.683154e-01
-9	Rv3508	-9	0	A	T	0.358	-6.530969e+00	2.036186e+01	1.960123e+00	7.484608e-01
-9	Rv3511	-9	0	A	T	0.409	-7.094922e+01	2.567341e+01	1.790831e+00	5.807849e-03
-9	Rv3512	-9	0	A	T	0.459	-2.280085e+01	3.574374e+01	1.924706e+00	5.236652e-01
-9	Rv3513c	-9	0	A	T	0.091	1.522205e+00	3.691549e+01	1.964860e+00	9.671157e-01
-9	Rv3514	-9	0	A	T	0.233	2.709147e+01	1.845123e+01	1.959057e+00	1.422989e-01
-9	Rv3515c	-9	0	A	T	0.161	-2.212600e+01	6.239380e+01	1.960591e+00	7.229393e-01
-9	Rv3516	-9	0	A	T	0.498	1.895848e+02	2.333375e+02	1.973696e+00	4.166749e-01
-9	Rv3521	-9	0	A	T	0.480	-6.424570e+01	8.088585e+01	1.973814e+00	4.271960e-01
-9	Rv3522	-9	0	A	T	0.497	-1.892980e+02	2.327261e+02	1.975737e+00	4.161579e-01
-9	Rv3523	-9	0	A	T	0.160	4.320591e+00	6.887352e+01	1.970564e+00	9.499905e-01
-9	Rv3529c	-9	0	A	T	0.135	-1.950764e+01	7.634699e+01	1.972268e+00	7.983720e-01
-9	Rv3531c	-9	0	A	T	0.071	7.364497e+01	7.292387e+01	1.983912e+00	3.127579e-01
-9	Rv3532	-9	0	A	T	0.032	6.174966e+01	4.735954e+01	1.930438e+00	1.925422e-01
-9	Rv3533c	-9	0	A	T	0.144	-2.647237e+01	4.301996e+01	1.964880e+00	5.384429e-01
-9	Rv3534c	-9	0	A	T	0.109	-5.882889e+01	1.063351e+02	1.984420e+00	5.802045e-01
-9	Rv3535c	-9	0	A	T	0.136	7.482768e+01	6.822924e+01	1.978647e+00	2.729943e-01
-9	Rv3537	-9	0	A	T	0.053	-5.277138e+01	7.520083e+01	1.966684e+00	4.829815e-01
-9	Rv3538	-9	0	A	T	0.044	5.675295e+01	8.330011e+01	1.967780e+00	4.958123e-01
-9	Rv3540c	-9	0	A	T	0.055	6.214032e+01	1.175113e+02	1.965308e+00	5.970425e-01
-9	Rv3543c	-9	0	A	T	0.020	-4.813082e+01	8.951353e+01	1.961824e+00	5.908913e-01
-9	Rv3544c	-9	0	A	T	0.219	-2.954857e+01	1.050199e+02	1.976219e+00	7.784829e-01
-9	Rv3545c	-9	0	A	T	0.111	-8.277033e+01	7.843597e+01	1.967682e+00	2.915247e-01
-9	Rv3550	-9	0	A	T	0.022	1.550713e+00	6.164515e+01	1.973735e+00	9.799353e-01
-9	Rv3554	-9	0	A	T	0.103	1.314761e+01	5.081606e+01	1.961687e+00	7.958896e-01
-9	Rv3555c	-9	0	A	T	0.019	-2.931826e+01	5.184957e+01	1.960925e+00	5.718774e-01
-9	Rv3558	-9	0	A	T	0.268	-1.644304e+01	5.293843e+01	1.966015e+00	7.561550e-01
-9	Rv3563	-9	0	A	T	0.059	1.344167e+00	1.018643e+02	1.967112e+00	9.894739e-01
-9	Rv3566c	-9	0	A	T	0.021	6.791068e+01	6.353036e+01	1.994163e+00	2.853138e-01
-9	Rv3567c	-9	0	A	T	0.058	-8.119859e+01	1.279793e+02	1.985403e+00	5.259005e-01
-9	Rv3570c	-9	0	A	T	0.018	2.105347e+01	9.232402e+01	1.967137e+00	8.196559e-01
-9	Rv3573c	-9	0	A	T	0.035	-9.403237e+00	4.316044e+01	1.959449e+00	8.275708e-01
-9	Rv3576	-9	0	A	T	0.010	9.723610e-01	6.334985e+01	1.966141e+00	9.877563e-01
-9	Rv3579c	-9	0	A	T	0.015	5.264335e+01	1.349789e+02	1.967836e+00	6.965991e-01
-9	Rv3580c	-9	0	A	T	0.050	-9.506396e+01	5.680481e+01	1.942778e+00	9.449282e-02
-9	Rv3586	-9	0	A	T	0.079	-7.356609e+01	8.855271e+01	1.979404e+00	4.062787e-01
-9	Rv3587c	-9	0	A	T	0.050	1.320651e+01	6.147500e+01	1.962779e+00	8.299394e-01
-9	Rv3589	-9	0	A	T	0.012	1.497358e+02	5.459634e+01	1.981676e+00	6.188717e-03
-9	Rv3590c	-9	0	A	T	0.105	-3.001961e+01	4.430853e+01	1.960676e+00	4.982146e-01
-9	Rv3591c	-9	0	A	T	0.079	1.224081e+01	6.813202e+01	1.968696e+00	8.574482e-01
-9	Rv3593	-9	0	A	T	0.498	1.929314e+02	2.479565e+02	1.976486e+00	4.366762e-01
-9	Rv3596c	-9	0	A	T	0.012	1.247458e+00	5.491452e+01	1.964940e+00	9.818804e-01
-9	Rv3597c	-9	0	A	T	0.038	-9.664693e+01	1.337906e+02	1.955797e+00	4.702088e-01
-9	Rv3598c	-9	0	A	T	0.056	-3.381989e+01	1.066052e+02	1.967595e+00	7.511149e-01
-9	Rv3604c	-9	0	A	T	0.026	1.409974e+01	9.469143e+01	1.969777e+00	8.816566e-01
-9	Rv3605c	-9	0	A	T	0.017	-1.275864e+02	2.241401e+02	1.976743e+00	5.693122e-01
-9	Rv3608c	-9	0	A	T	0.029	1.285068e+01	6.758924e+01	1.966724e+00	8.492410e-01
-9	Rv3610c	-9	0	A	T	0.027	2.555610e+01	6.279412e+01	1.968813e+00	6.840955e-01
-9	Rv3611	-9	0	A	T	0.029	5.540546e+01	4.132924e+01	1.941282e+00	1.803152e-01
-9	Rv3616c	-9	0	A	T	0.497	3.795503e+01	1.393166e+02	1.966265e+00	7.853340e-01
-9	Rv3618	-9	0	A	T	0.057	1.077788e+02	4.520634e+01	1.963750e+00	1.727745e-02
-9	Rv3620c	-9	0	A	T	0.089	1.677790e+01	3.354806e+01	1.960756e+00	6.170882e-01
-9	Rv3624c	-9	0	A	T	0.155	5.936703e+01	1.090749e+02	1.968999e+00	5.863542e-01
-9	Rv3629c	-9	0	A	T	0.015	3.602530e+01	4.322016e+01	1.972558e+00	4.047162e-01
-9	Rv3630	-9	0	A	T	0.476	1.037999e+02	9.472631e+01	1.963227e+00	2.733975e-01
-9	Rv3636	-9	0	A	T	0.220	-8.405287e+01	8.836450e+01	1.981346e+00	3.416965e-01
-9	Rv3639c	-9	0	A	T	0.039	4.162347e+01	4.662029e+01	1.964020e+00	3.721382e-01
-9	Rv3640c	-9	0	A	T	0.017	-3.363246e+01	4.847179e+01	1.967946e+00	4.879103e-01
-9	Rv3649	-9	0	A	T	0.075	4.106364e+01	5.694281e+01	1.968113e+00	4.709687e-01
-9	Rv3651	-9	0	A	T	0.023	-1.157136e+02	4.865518e+01	1.998643e+00	1.755574e-02
-9	Rv3652	-9	0	A	T	0.218	-9.543591e+01	8.787447e+01	1.976339e+00	2.776817e-01
-9	Rv3653	-9	0	A	T	0.050	-6.940484e+01	4.430099e+01	1.984430e+00	1.174637e-01
-9	Rv3655c	-9	0	A	T	0.499	-2.495070e+01	2.188533e+02	1.967412e+00	9.092522e-01
-9	Rv3657c	-9	0	A	T	0.122	1.144748e+02	8.545370e+01	1.991607e+00	1.806319e-01
-9	Rv3659c	-9	0	A	T	0.055	-8.265311e+01	5.710435e+01	1.993573e+00	1.480519e-01
-9	Rv3660c	-9	0	A	T	0.029	6.693210e+01	6.288750e+01	1.970043e+00	2.874060e-01
-9	Rv3662c	-9	0	A	T	0.018	2.721102e-01	6.649602e+01	1.967611e+00	9.967357e-01
-9	Rv3664c	-9	0	A	T	0.017	1.861252e+02	9.645059e+01	1.960230e+00	5.388020e-02
-9	Rv3666c	-9	0	A	T	0.075	-5.565543e+01	6.888022e+01	1.984502e+00	4.192533e-01
-9	Rv3671c	-9	0	A	T	0.060	1.379116e+01	9.145996e+01	1.962234e+00	8.801682e-01
-9	Rv3673c	-9	0	A	T	0.043	2.591153e+01	8.656982e+01	1.963059e+00	7.647540e-01
-9	Rv3674c	-9	0	A	T	0.056	-9.665527e+01	8.589288e+01	1.972824e+00	2.606931e-01
-9	Rv3676	-9	0	A	T	0.055	-3.535603e+01	6.557395e+01	1.961715e+00	5.898668e-01
-9	Rv3680	-9	0	A	T	0.076	-1.256888e+01	3.951618e+01	1.970564e+00	7.504892e-01
-9	Rv3682	-9	0	A	T	0.056	5.339599e+01	6.978293e+01	1.974442e+00	4.443233e-01
-9	Rv3684	-9	0	A	T	0.011	2.052764e+02	5.778280e+01	1.927878e+00	3.967245e-04
-9	Rv3685c	-9	0	A	T	0.023	-4.246911e+01	5.606428e+01	1.953690e+00	4.488987e-01
-9	Rv3689	-9	0	A	T	0.125	-1.683314e+01	5.319883e+01	1.973448e+00	7.517407e-01
-9	Rv3691	-9	0	A	T	0.060	1.136222e+01	6.527683e+01	1.967285e+00	8.618469e-01
-9	Rv3693	-9	0	A	T	0.220	-9.451044e+01	8.238015e+01	1.962446e+00	2.515142e-01
-9	Rv3694c	-9	0	A	T	0.017	-2.090694e+01	9.127303e+01	1.965710e+00	8.188629e-01
-9	Rv3696c	-9	0	A	T	0.088	5.795052e+01	1.966840e+01	1.913397e+00	3.279006e-03
-9	Rv3698	-9	0	A	T	0.035	-4.164622e+01	5.708698e+01	1.959705e+00	4.658285e-01
-9	Rv3703c	-9	0	A	T	0.160	-2.976278e+00	6.451688e+01	1.968244e+00	9.632131e-01
-9	Rv3704c	-9	0	A	T	0.015	2.264562e+02	9.797142e+01	1.964664e+00	2.098127e-02
-9	Rv3705A	-9	0	A	T	0.031	-2.921814e+01	5.832334e+01	1.965521e+00	6.164879e-01
-9	Rv3705c	-9	0	A	T	0.033	4.887247e+00	8.968792e+01	1.973508e+00	9.565527e-01
-9	Rv3710	-9	0	A	T	0.026	7.868749e+01	5.590733e+01	1.956265e+00	1.595562e-01
-9	Rv3711c	-9	0	A	T	0.498	2.857583e+01	2.676934e+02	1.980745e+00	9.150069e-01
-9	Rv3712	-9	0	A	T	0.043	-3.411917e+00	1.105915e+02	1.967717e+00	9.753932e-01
-9	Rv3714c	-9	0	A	T	0.051	-1.456857e+02	5.675315e+01	1.971858e+00	1.038174e-02
-9	Rv3715c	-9	0	A	T	0.050	-5.254620e+01	1.674531e+02	1.971091e+00	7.537316e-01
-9	Rv3719	-9	0	A	T	0.499	-1.145571e+02	3.150365e+02	1.981871e+00	7.161992e-01
-9	Rv3720	-9	0	A	T	0.219	-4.827261e+01	9.325874e+01	1.969222e+00	6.048213e-01
-9	Rv3722c	-9	0	A	T	0.058	-7.445685e+01	7.145537e+01	1.968183e+00	2.976250e-01
-9	Rv3724B	-9	0	A	T	0.059	5.526387e+01	1.216405e+02	1.965376e+00	6.496821e-01
-9	Rv3725	-9	0	A	T	0.058	8.057373e+01	1.275903e+02	1.963172e+00	5.278348e-01
-9	Rv3727	-9	0	A	T	0.283	-2.287501e+01	4.926894e+01	1.973279e+00	6.425275e-01
-9	Rv3728	-9	0	A	T	0.032	3.134384e+01	4.444379e+01	1.973893e+00	4.807973e-01
-9	Rv3729	-9	0	A	T	0.187	-2.338891e+01	5.974469e+01	1.975842e+00	6.955132e-01
-9	Rv3731	-9	0	A	T	0.477	1.026717e+02	1.295547e+02	1.949652e+00	4.282319e-01
-9	Rv3737	-9	0	A	T	0.496	3.291065e+00	9.344360e+01	1.967743e+00	9.719105e-01
-9	Rv3738c	-9	0	A	T	0.018	7.257449e+01	4.770366e+01	1.996952e+00	1.284399e-01
-9	Rv3741c	-9	0	A	T	0.042	4.790170e+01	1.160158e+02	1.968308e+00	6.797633e-01
-9	Rv3743c	-9	0	A	T	0.036	1.270697e+01	3.304393e+01	1.959429e+00	7.006426e-01
-9	Rv3746c	-9	0	A	T	0.024	-1.030081e+02	8.066366e+01	1.969237e+00	2.018536e-01
-9	Rv3749c	-9	0	A	T	0.014	3.027457e+01	4.874646e+01	1.968456e+00	5.346801e-01
-9	Rv3758c	-9	0	A	T	0.048	1.411715e+01	9.506085e+01	1.967117e+00	8.819687e-01
-9	Rv3759c	-9	0	A	T	0.212	6.957255e+01	8.086284e+01	1.968202e+00	3.897576e-01
-9	Rv3762c	-9	0	A	T	0.052	-3.429325e+01	4.795465e+01	1.970047e+00	4.746789e-01
-9	Rv3763	-9	0	A	T	0.021	-6.071636e+01	9.026228e+01	1.976066e+00	5.012929e-01
-9	Rv3764c	-9	0	A	T	0.496	-2.048616e+02	1.099288e+02	1.960044e+00	6.263096e-02
-9	Rv3766	-9	0	A	T	0.075	1.074520e+02	8.579929e+01	1.957845e+00	2.106879e-01
-9	Rv3769	-9	0	A	T	0.012	-9.848474e+00	6.423027e+01	1.962007e+00	8.781640e-01
-9	Rv3770c	-9	0	A	T	0.060	1.056382e+02	8.421519e+01	1.924325e+00	2.099535e-01
-9	Rv3772	-9	0	A	T	0.073	5.298450e+00	8.488465e+01	1.965865e+00	9.502395e-01
-9	Rv3773c	-9	0	A	T	0.087	-1.153922e+01	7.140559e+01	1.972453e+00	8.716479e-01
-9	Rv3774	-9	0	A	T	0.022	5.106249e+01	4.276706e+01	1.952537e+00	2.327330e-01
-9	Rv3775	-9	0	A	T	0.222	-8.700519e-01	6.220613e+01	1.967595e+00	9.888431e-01
-9	Rv3776	-9	0	A	T	0.499	2.393441e+01	1.873333e+02	1.970869e+00	8.983579e-01
-9	Rv3777	-9	0	A	T	0.210	7.379706e+01	1.057649e+02	1.970667e+00	4.854747e-01
-9	Rv3779	-9	0	A	T	0.012	-1.905272e+00	5.580401e+01	1.965234e+00	9.727696e-01
-9	Rv3782	-9	0	A	T	0.050	-4.390056e+00	8.150387e+01	1.966507e+00	9.570534e-01
-9	Rv3784	-9	0	A	T	0.046	4.899142e+00	6.599874e+01	1.962992e+00	9.408394e-01
-9	Rv3785	-9	0	A	T	0.035	-8.405060e+00	4.059980e+01	1.963889e+00	8.360286e-01
-9	Rv3786c	-9	0	A	T	0.268	5.298850e+01	4.994156e+01	1.963421e+00	2.889047e-01
-9	Rv3788	-9	0	A	T	0.052	1.122084e+01	1.134556e+02	1.970202e+00	9.212341e-01
-9	Rv3792	-9	0	A	T	0.124	-1.090502e+02	5.233914e+01	1.961317e+00	3.741987e-02
-9	Rv3793	-9	0	A	T	0.110	5.954114e+00	4.781896e+01	1.965434e+00	9.009300e-01
-9	Rv3794	-9	0	A	T	0.037	1.614713e+00	3.897985e+01	1.962759e+00	9.669647e-01
-9	Rv3795	-9	0	A	T	0.299	1.053747e+02	1.624407e+01	1.780713e+00	1.290585e-10
-9	Rv3797	-9	0	A	T	0.111	-1.291167e+01	5.335184e+01	1.962477e+00	8.088150e-01
-9	Rv3798	-9	0	A	T	0.156	-2.106075e+01	3.378937e+01	1.954568e+00	5.332122e-01
-9	Rv3800c	-9	0	A	T	0.068	5.538120e+01	4.312616e+01	1.959185e+00	1.993382e-01
-9	Rv3801c	-9	0	A	T	0.061	1.671221e+02	8.211462e+01	1.946097e+00	4.205315e-02
-9	Rv3802c	-9	0	A	T	0.222	-5.894663e+01	7.487847e+01	1.977562e+00	4.313065e-01
-9	Rv3803c	-9	0	A	T	0.015	-9.987173e+01	5.260811e+01	1.971939e+00	5.788850e-02
-9	Rv3805c	-9	0	A	T	0.065	2.823913e+00	5.765294e+01	1.966931e+00	9.609426e-01
-9	Rv3806c	-9	0	A	T	0.077	7.985828e+01	2.293045e+01	1.917149e+00	5.148742e-04
-9	Rv3808c	-9	0	A	T	0.029	5.122415e+01	4.774722e+01	1.971899e+00	2.835737e-01
-9	Rv3811	-9	0	A	T	0.060	8.711473e+01	4.947749e+01	1.976852e+00	7.855184e-02
-9	Rv3812	-9	0	A	T	0.011	-1.040268e+02	5.671592e+01	1.967802e+00	6.688273e-02
-9	Rv3813c	-9	0	A	T	0.010	-1.467900e+01	6.341530e+01	1.962096e+00	8.169871e-01
-9	Rv3820c	-9	0	A	T	0.085	1.728132e+01	5.212574e+01	1.972119e+00	7.403026e-01
-9	Rv3822	-9	0	A	T	0.031	-2.452730e+00	6.092980e+01	1.968573e+00	9.678967e-01
-9	Rv3823c	-9	0	A	T	0.175	-2.584221e+01	4.050909e+01	1.973048e+00	5.236404e-01
-9	Rv3824c	-9	0	A	T	0.264	-6.610438e+01	4.820034e+01	1.956371e+00	1.704979e-01
-9	Rv3825c	-9	0	A	T	0.116	-1.982351e+01	3.074727e+01	1.960994e+00	5.192326e-01
-9	Rv3826	-9	0	A	T	0.065	5.204811e+01	5.229632e+01	1.979267e+00	3.198190e-01
-9	Rv3827c	-9	0	A	T	0.497	-1.830263e+01	1.209990e+02	1.969572e+00	8.797946e-01
-9	Rv3828c	-9	0	A	T	0.025	-1.613190e+01	1.237172e+02	1.980575e+00	8.962776e-01
-9	Rv3829c	-9	0	A	T	0.059	1.616392e+02	6.565938e+01	1.986135e+00	1.396847e-02
-9	Rv3830c	-9	0	A	T	0.077	7.115408e+01	1.420552e+02	1.971314e+00	6.165426e-01
-9	Rv3831	-9	0	A	T	0.061	5.166274e+01	8.413823e+01	1.969787e+00	5.393202e-01
-9	Rv3832c	-9	0	A	T	0.027	2.481200e+02	6.189699e+01	1.939554e+00	6.495244e-05
-9	Rv3833	-9	0	A	T	0.426	-1.663157e+02	6.390721e+01	1.924068e+00	9.373051e-03
-9	Rv3835	-9	0	A	T	0.050	-5.767808e+00	8.394072e+01	1.969102e+00	9.452299e-01
-9	Rv3837c	-9	0	A	T	0.051	4.635916e+01	1.429211e+02	1.978813e+00	7.457168e-01
-9	Rv3838c	-9	0	A	T	0.063	-7.664124e+01	5.460073e+01	1.971270e+00	1.606839e-01
-9	Rv3839	-9	0	A	T	0.062	9.432515e+00	7.443868e+01	1.963229e+00	8.991876e-01
-9	Rv3842c	-9	0	A	T	0.297	9.822251e+01	5.782964e+01	1.992778e+00	8.968346e-02
-9	Rv3843c	-9	0	A	T	0.142	3.653335e+01	7.197609e+01	1.971460e+00	6.118464e-01
-9	Rv3847	-9	0	A	T	0.057	-9.931932e+01	9.679236e+01	1.975644e+00	3.050536e-01
-9	Rv3850	-9	0	A	T	0.012	2.497367e+02	7.880444e+01	2.000584e+00	1.568988e-03
-9	Rv3852	-9	0	A	T	0.018	-5.568803e+01	7.586263e+01	1.978909e+00	4.630570e-01
-9	Rv3854c	-9	0	A	T	0.180	1.275732e+02	1.645152e+01	1.746116e+00	1.921925e-14
-9	Rv3859c	-9	0	A	T	0.014	2.389571e+00	4.776850e+01	1.963076e+00	9.601118e-01
-9	Rv3860	-9	0	A	T	0.032	1.450967e+01	5.115517e+01	1.969059e+00	7.767362e-01
-9	Rv3862c	-9	0	A	T	0.036	1.139311e+02	3.268587e+01	1.998923e+00	5.091763e-04
-9	Rv3863	-9	0	A	T	0.110	-7.525823e+00	5.328493e+01	1.966001e+00	8.877068e-01
-9	Rv3864	-9	0	A	T	0.260	-2.506300e+01	7.045126e+01	1.972302e+00	7.220924e-01
-9	Rv3865	-9	0	A	T	0.016	6.927446e+01	8.755345e+01	1.948676e+00	4.289735e-01
-9	Rv3868	-9	0	A	T	0.012	2.798754e+02	5.555439e+01	1.892804e+00	5.450265e-07
-9	Rv3869	-9	0	A	T	0.055	-5.765675e+01	4.877367e+01	1.960704e+00	2.373953e-01
-9	Rv3870	-9	0	A	T	0.070	-2.123208e+01	3.381797e+01	1.954113e+00	5.302353e-01
-9	Rv3871	-9	0	A	T	0.107	-9.379931e+00	3.287187e+01	1.961905e+00	7.754279e-01
-9	Rv3872	-9	0	A	T	0.499	1.504508e+02	3.434787e+02	1.980905e+00	6.614523e-01
-9	Rv3873	-9	0	A	T	0.112	-2.587657e+00	6.372077e+01	1.968288e+00	9.676143e-01
-9	Rv3874	-9	0	A	T	0.111	7.657255e+01	7.616595e+01	1.974751e+00	3.149422e-01
-9	Rv3876	-9	0	A	T	0.044	-1.651012e+01	3.693334e+01	1.957002e+00	6.549401e-01
-9	Rv3877	-9	0	A	T	0.034	5.378203e+00	5.058102e+01	1.961088e+00	9.153400e-01
-9	Rv3878	-9	0	A	T	0.160	1.838098e+01	6.903736e+01	1.967299e+00	7.900961e-01
-9	Rv3879c	-9	0	A	T	0.234	-1.904002e+01	3.869570e+01	1.962088e+00	6.227802e-01
-9	Rv3881c	-9	0	A	T	0.056	2.568326e+01	3.381853e+01	1.950032e+00	4.477405e-01
-9	Rv3882c	-9	0	A	T	0.251	-6.123029e+01	4.413031e+01	1.962433e+00	1.655575e-01
-9	Rv3883c	-9	0	A	T	0.032	-5.982199e+01	6.139689e+01	1.984119e+00	3.300850e-01
-9	Rv3884c	-9	0	A	T	0.235	-5.062421e+01	4.954375e+01	1.971716e+00	3.070833e-01
-9	Rv3885c	-9	0	A	T	0.033	4.417946e+01	4.291765e+01	1.945727e+00	3.035046e-01
-9	Rv3886c	-9	0	A	T	0.145	3.814204e+01	4.744767e+01	1.959932e+00	4.216322e-01
-9	Rv3887c	-9	0	A	T	0.025	6.138135e+01	4.059733e+01	1.959324e+00	1.308157e-01
-9	Rv3888c	-9	0	A	T	0.124	-3.405284e+01	4.340615e+01	1.961791e+00	4.328961e-01
-9	Rv3889c	-9	0	A	T	0.109	-5.119900e+01	6.193595e+01	1.964475e+00	4.086076e-01
-9	Rv3892c	-9	0	A	T	0.403	-6.345057e+00	4.556224e+01	1.966389e+00	8.892677e-01
-9	Rv3893c	-9	0	A	T	0.014	7.559090e-01	4.957930e+01	1.963999e+00	9.878382e-01
-9	Rv3894c	-9	0	A	T	0.498	3.304528e+02	1.997903e+02	1.966545e+00	9.839662e-02
-9	Rv3895c	-9	0	A	T	0.016	-8.002556e+01	4.979783e+01	1.965677e+00	1.083226e-01
-9	Rv3896c	-9	0	A	T	0.500	-3.448729e+02	6.060347e+02	1.974946e+00	5.694217e-01
-9	Rv3897c	-9	0	A	T	0.116	-4.931985e-01	5.328350e+01	1.970114e+00	9.926164e-01
-9	Rv3898c	-9	0	A	T	0.058	-1.489174e+01	1.287363e+02	1.969947e+00	9.079290e-01
-9	Rv3899c	-9	0	A	T	0.034	-3.134929e+01	4.532017e+01	1.963850e+00	4.892448e-01
-9	Rv3900c	-9	0	A	T	0.169	-4.787276e+00	5.386745e+01	1.969411e+00	9.291993e-01
-9	Rv3901c	-9	0	A	T	0.201	-1.711403e+01	6.563061e+01	1.971253e+00	7.943213e-01
-9	Rv3903c	-9	0	A	T	0.054	1.272223e+01	3.697683e+01	1.966267e+00	7.308634e-01
-9	Rv3906c	-9	0	A	T	0.030	-6.230957e+01	6.330869e+01	1.963951e+00	3.252121e-01
-9	Rv3907c	-9	0	A	T	0.035	-1.347018e+02	5.999192e+01	1.940551e+00	2.493327e-02
-9	Rv3908	-9	0	A	T	0.056	-5.795517e+01	5.944865e+01	1.955133e+00	3.298227e-01
-9	Rv3909	-9	0	A	T	0.016	-4.881716e+01	4.513147e+01	1.963617e+00	2.796243e-01
-9	Rv3910	-9	0	A	T	0.188	3.529656e+00	3.694068e+01	1.971029e+00	9.238949e-01
-9	Rv3913	-9	0	A	T	0.018	-4.680783e+01	6.912892e+01	1.959734e+00	4.984707e-01
-9	Rv3915	-9	0	A	T	0.054	3.668869e-01	5.283136e+01	1.964516e+00	9.944603e-01
-9	Rv3916c	-9	0	A	T	0.044	2.019532e+01	5.873446e+01	1.964293e+00	7.310277e-01
-9	Rv3919c	-9	0	A	T	0.287	6.097063e+01	1.897689e+01	1.922065e+00	1.349981e-03
-9	Rv3920c	-9	0	A	T	0.025	3.016012e+01	5.798432e+01	1.959275e+00	6.030627e-01
-9	Rv3922c	-9	0	A	T	0.016	3.795289e+01	1.124682e+02	1.963297e+00	7.358349e-01
-9	Rvnr01	-9	0	A	T	0.109	3.169295e+02	1.738145e+01	1.761588e+00	1.458135e-65
-9	Rvnr02	-9	0	A	T	0.049	3.278772e+01	3.285990e+01	1.974491e+00	3.185814e-01
-9	inter_PE12_fbiC	-9	0	A	T	0.012	-1.116883e+01	1.527258e+02	1.970161e+00	9.417152e-01
-9	inter_PE19_esxM	-9	0	A	T	0.030	-2.643983e+01	8.702921e+01	1.967835e+00	7.613312e-01
-9	inter_PE19_esxM-SNP_CS_2030347_ATGGCCTCA1-9ATGGCCTCG_MAS1-3MAS_esxM	-9	0	A	T	0.024	5.632426e+01	7.434385e+01	1.965520e+00	4.488324e-01
-9	inter_PE27A_esxR	-9	0	A	T	0.029	8.965537e+00	7.056619e+01	1.965347e+00	8.989215e-01
-9	inter_PE33_Rv3651	-9	0	A	T	0.024	-6.751399e+00	8.981457e+01	1.973437e+00	9.400920e-01
-9	inter_PE34_Rv3747	-9	0	A	T	0.030	2.175397e+02	5.749465e+01	1.883989e+00	1.623817e-04
-9	inter_PE36_Rv3894c	-9	0	A	T	0.153	1.296872e+01	7.614298e+01	1.973567e+00	8.647875e-01
-9	inter_PE3_PE4	-9	0	A	T	0.041	1.669951e+02	1.847310e+02	1.979780e+00	3.661866e-01
-9	inter_PE7_betP	-9	0	A	T	0.056	7.005135e+01	1.025249e+02	1.968092e+00	4.945771e-01
-9	inter_PE8_Rv1041c	-9	0	A	T	0.374	-3.958630e+01	3.785553e+01	1.955590e+00	2.959065e-01
-9	inter_PE_PE	-9	0	A	T	0.493	-4.567472e+01	8.142753e+01	1.971511e+00	5.749564e-01
-9	inter_PE_PPE12	-9	0	A	T	0.059	-8.916191e+01	7.890279e+01	1.959320e+00	2.586988e-01
-9	inter_PE_PPE3	-9	0	A	T	0.024	3.258196e+01	3.888398e+01	1.970984e+00	4.022429e-01
-9	inter_PE_Rv0979c	-9	0	A	T	0.030	7.384469e+01	3.450694e+01	1.899686e+00	3.256183e-02
-9	inter_PE_Rv1453	-9	0	A	T	0.044	1.117179e+01	9.151859e+01	1.968318e+00	9.028636e-01
-9	inter_PE_Rv1819c	-9	0	A	T	0.111	4.349494e+01	9.413672e+01	1.977936e+00	6.441386e-01
-9	inter_PE_Rv2616	-9	0	A	T	0.219	-7.679701e+01	2.790259e+01	1.908975e+00	6.008988e-03
-9	inter_PE_Rv3346c	-9	0	A	T	0.039	1.246873e+01	4.591594e+01	1.958472e+00	7.860118e-01
-9	inter_PE_Rvnt25	-9	0	A	T	0.059	1.957268e+01	7.658346e+01	1.968347e+00	7.983254e-01
-9	inter_PE_ctaB	-9	0	A	T	0.019	-7.458601e+01	7.624068e+01	1.977104e+00	3.281301e-01
-9	inter_PE_cysA1	-9	0	A	T	0.012	7.500784e+01	1.709489e+02	1.979400e+00	6.609068e-01
-9	inter_PE_fadD19	-9	0	A	T	0.023	-4.478835e+01	1.016200e+02	1.963548e+00	6.594802e-01
-9	inter_PE_ilvX	-9	0	A	T	0.136	-6.118518e+00	8.863733e+01	1.973979e+00	9.449786e-01
-9	inter_PE_mprA	-9	0	A	T	0.484	7.420540e+01	4.840675e+01	1.941305e+00	1.255576e-01
-9	inter_PPE13_Rv0879c	-9	0	A	T	0.019	4.915795e+01	1.063696e+02	1.971605e+00	6.440650e-01
-9	inter_PPE18_esxK	-9	0	A	T	0.072	-1.037093e+01	5.164707e+01	1.965158e+00	8.408869e-01
-9	inter_PPE18_esxK-SNP_CS_1340659_ATGGCCTCA1-9ATGGCCTCG_MAS1-3MAS_esxK	-9	0	A	T	0.066	-8.184961e+01	4.881667e+01	1.978422e+00	9.387394e-02
-9	inter_PPE23_Rv1706A	-9	0	A	T	0.496	7.487014e+01	1.298922e+02	1.966234e+00	5.644544e-01
-9	inter_PPE30_PE	-9	0	A	T	0.109	-8.718942e+01	1.268858e+02	1.981041e+00	4.921254e-01
-9	inter_PPE36_prcA	-9	0	A	T	0.499	-3.212150e+01	1.409825e+02	1.964698e+00	8.198103e-01
-9	inter_PPE38_PPE39	-9	0	A	T	0.042	-1.182153e+00	4.844191e+01	1.964563e+00	9.805349e-01
-9	inter_PPE51_Rv3137	-9	0	A	T	0.076	2.946880e+01	7.333811e+01	1.968640e+00	6.878892e-01
-9	inter_PPE53_Rv3160c	-9	0	A	T	0.085	1.916048e+01	2.267934e+01	1.967256e+00	3.983716e-01
-9	inter_PPE56_Rv3351c	-9	0	A	T	0.012	-1.666961e+02	6.803200e+01	1.962833e+00	1.442123e-02
-9	inter_PPE57_PPE58	-9	0	A	T	0.027	9.889738e+00	6.171562e+01	1.972645e+00	8.727143e-01
-9	inter_PPE58_Rv3427c	-9	0	A	T	0.012	1.009000e+02	4.906165e+01	1.990871e+00	3.994683e-02
-9	inter_PPE60_Rv3479	-9	0	A	T	0.194	-8.602331e+01	6.720695e+01	2.013296e+00	2.008076e-01
-9	inter_PPE61_PPE62	-9	0	A	T	0.055	3.862721e+00	1.242790e+02	1.966226e+00	9.752102e-01
-9	inter_PPE69_PE36	-9	0	A	T	0.104	1.065165e+02	5.428566e+01	1.994762e+00	4.998247e-02
-9	inter_Rv0010c_Rv0011c	-9	0	A	T	0.011	-2.123200e+00	4.914327e+01	1.960869e+00	9.655461e-01
-9	inter_Rv0021c_whiB5	-9	0	A	T	0.469	3.494181e+01	5.686097e+01	1.970281e+00	5.389960e-01
-9	inter_Rv0026_Rv0027	-9	0	A	T	0.156	6.922703e+00	1.096099e+02	1.973772e+00	9.496518e-01
-9	inter_Rv0037c_Rv0038	-9	0	A	T	0.028	3.655459e+01	2.249101e+02	1.988443e+00	8.709168e-01
-9	inter_Rv0051_Rv0052	-9	0	A	T	0.153	6.656729e+01	1.298962e+02	1.976227e+00	6.084224e-01
-9	inter_Rv0061_celA1	-9	0	A	T	0.015	9.179675e+01	1.140309e+02	1.959858e+00	4.209742e-01
-9	inter_Rv0067c_Rv0068	-9	0	A	T	0.104	-4.057497e+01	5.307158e+01	1.981802e+00	4.447042e-01
-9	inter_Rv0071_Rv0072	-9	0	A	T	0.438	7.151437e+01	5.225612e+01	1.989360e+00	1.714076e-01
-9	inter_Rv0078A_Rv0079	-9	0	A	T	0.025	1.206706e+00	5.705008e+01	1.965518e+00	9.831283e-01
-9	inter_Rv0094c_Rv0095c	-9	0	A	T	0.255	-1.067702e+01	3.126026e+01	1.971515e+00	7.327491e-01
-9	inter_Rv0110_Rv0111	-9	0	A	T	0.497	-2.144783e+02	2.078544e+02	1.969473e+00	3.023474e-01
-9	inter_Rv0123_PE	-9	0	A	T	0.144	5.413069e+01	6.437501e+01	1.968717e+00	4.005957e-01
-9	inter_Rv0135c_cyp138	-9	0	A	T	0.017	2.889503e+01	8.537000e+01	1.959737e+00	7.350712e-01
-9	inter_Rv0143c_Rv0144	-9	0	A	T	0.019	-1.162491e+02	1.792538e+02	1.966307e+00	5.167782e-01
-9	inter_Rv0150c_PE1	-9	0	A	T	0.048	3.795901e+01	6.388463e+01	1.956976e+00	5.525064e-01
-9	inter_Rv0194_Rv0195	-9	0	A	T	0.060	2.447987e+01	1.109126e+02	1.970622e+00	8.253544e-01
-9	inter_Rv0277c_PE	-9	0	A	T	0.109	1.409785e+01	5.629710e+01	1.972831e+00	8.023076e-01
-9	inter_Rv0301_Rv0302	-9	0	A	T	0.047	-7.268550e+01	5.744124e+01	1.976672e+00	2.059843e-01
-9	inter_Rv0330c_Rv0331	-9	0	A	T	0.086	1.666876e+01	6.560456e+01	1.966432e+00	7.994790e-01
-9	inter_Rv0383c_clpB	-9	0	A	T	0.486	-7.961108e+01	6.772881e+01	1.931491e+00	2.400587e-01
-9	inter_Rv0385_Rv0386	-9	0	A	T	0.047	4.332397e+01	6.634859e+01	1.970604e+00	5.139009e-01
-9	inter_Rv0420c_Rv0421c	-9	0	A	T	0.054	1.010085e+02	1.850690e+02	1.975095e+00	5.853158e-01
-9	inter_Rv0456A_Rv0457c	-9	0	A	T	0.047	1.316394e+02	7.474376e+01	2.006385e+00	7.846455e-02
-9	inter_Rv0474_hbhA	-9	0	A	T	0.212	-4.115571e+00	1.020641e+02	1.975744e+00	9.678422e-01
-9	inter_Rv0480c_Rv0481c	-9	0	A	T	0.147	-2.979641e+01	3.932600e+01	1.948671e+00	4.487971e-01
-9	inter_Rv0504c_serB1	-9	0	A	T	0.045	4.185042e+01	8.090684e+01	1.976384e+00	6.050679e-01
-9	inter_Rv0517_Rv0518	-9	0	A	T	0.497	5.398791e+01	1.703642e+02	1.971940e+00	7.513784e-01
-9	inter_Rv0518_Rv0519c	-9	0	A	T	0.053	8.199456e+01	9.680500e+01	1.991220e+00	3.971645e-01
-9	inter_Rv0531_PE	-9	0	A	T	0.016	1.730166e+01	1.150693e+02	1.964602e+00	8.805077e-01
-9	inter_Rv0537c_Rv0538	-9	0	A	T	0.112	-4.168155e+01	7.312140e+01	1.974886e+00	5.687655e-01
-9	inter_Rv0538_Rv0539	-9	0	A	T	0.018	-5.982305e+01	3.044065e+02	1.987480e+00	8.442346e-01
-9	inter_Rv0550c_fadD8	-9	0	A	T	0.135	5.909527e+01	6.790342e+01	1.963726e+00	3.843239e-01
-9	inter_Rv0567_cyp135B1	-9	0	A	T	0.059	7.527272e+01	1.066659e+02	1.964016e+00	4.805236e-01
-9	inter_Rv0585c_Rv0586	-9	0	A	T	0.038	-5.083313e+01	4.972219e+01	1.951431e+00	3.068303e-01
-9	inter_Rv0596c_Rv0597c	-9	0	A	T	0.020	2.872836e+01	8.293320e+01	1.960298e+00	7.291018e-01
-9	inter_Rv0597c_Rv0598c	-9	0	A	T	0.155	7.724006e+01	8.262041e+01	1.980793e+00	3.500441e-01
-9	inter_Rv0647c_Rv0648	-9	0	A	T	0.011	1.870860e+01	4.960000e+01	1.954416e+00	7.061013e-01
-9	inter_Rv0669c_end	-9	0	A	T	0.138	8.736992e+01	1.108641e+02	1.988390e+00	4.308093e-01
-9	inter_Rv0699_rpsJ	-9	0	A	T	0.049	7.911666e+01	8.540798e+01	1.974854e+00	3.544617e-01
-9	inter_Rv0712_Rv0713	-9	0	A	T	0.014	-4.604703e+01	6.995821e+01	1.954089e+00	5.105344e-01
-9	inter_Rv0749A_Rv0750	-9	0	A	T	0.069	-1.247080e+02	1.021992e+02	1.967422e+00	2.226183e-01
-9	inter_Rv0755A_Rvnt09	-9	0	A	T	0.156	8.643617e+01	8.563592e+01	1.977477e+00	3.130184e-01
-9	inter_Rv0759c_Rv0760c	-9	0	A	T	0.485	-2.655349e+01	4.382653e+01	1.955282e+00	5.447142e-01
-9	inter_Rv0767c_aldA	-9	0	A	T	0.015	-1.018568e+02	5.300109e+01	1.994499e+00	5.487553e-02
-9	inter_Rv0794c_Rv0795	-9	0	A	T	0.176	-2.214776e-01	2.033565e+01	1.964597e+00	9.913122e-01
-9	inter_Rv0810c_Rv0811c	-9	0	A	T	0.014	-5.649471e+01	4.427281e+01	1.950440e+00	2.021884e-01
-9	inter_Rv0825c_Rv0826	-9	0	A	T	0.168	-2.673645e+01	4.786594e+01	1.958842e+00	5.765627e-01
-9	inter_Rv0837c_lpqR	-9	0	A	T	0.059	-5.903864e+01	9.514112e+01	1.978985e+00	5.350250e-01
-9	inter_Rv0845_Rv0846c	-9	0	A	T	0.219	3.417110e+01	1.020629e+02	1.976532e+00	7.378327e-01
-9	inter_Rv0856_Rv0857	-9	0	A	T	0.112	1.454701e+01	1.421223e+02	1.980889e+00	9.184920e-01
-9	inter_Rv0858c_fadA	-9	0	A	T	0.103	-1.002795e+02	8.767495e+01	1.982999e+00	2.529558e-01
-9	inter_Rv0887c_Rv0888	-9	0	A	T	0.494	-9.630630e+01	9.989668e+01	1.976818e+00	3.352159e-01
-9	inter_Rv0891c_Rv0892	-9	0	A	T	0.026	7.569952e+01	7.493796e+01	1.970972e+00	3.126266e-01
-9	inter_Rv0893c_Rv0894	-9	0	A	T	0.050	-3.931606e+01	7.588457e+01	1.976732e+00	6.044842e-01
-9	inter_Rv0895_gltA2	-9	0	A	T	0.022	-1.796219e+01	1.937296e+02	1.983363e+00	9.261436e-01
-9	inter_Rv0927c_pstS3	-9	0	A	T	0.054	-1.358669e+02	1.393756e+02	1.983833e+00	3.298487e-01
-9	inter_Rv0950c_sucC	-9	0	A	T	0.220	5.434148e+01	8.582180e+01	1.966099e+00	5.267337e-01
-9	inter_Rv0964c_Rv0965c	-9	0	A	T	0.050	1.592950e+02	1.411367e+02	2.004555e+00	2.592744e-01
-9	inter_Rv0976c_PE	-9	0	A	T	0.075	-5.840127e+01	1.388300e+02	1.986539e+00	6.740752e-01
-9	inter_Rv0991c_Rv0992c	-9	0	A	T	0.047	1.133531e+02	1.473863e+02	1.978263e+00	4.419964e-01
-9	inter_Rv1026_kdpE	-9	0	A	T	0.211	3.724957e+01	1.136666e+02	1.971159e+00	7.431904e-01
-9	inter_Rv1042c_Rv1043c	-9	0	A	T	0.497	-1.600011e+02	1.052536e+02	1.934125e+00	1.287444e-01
-9	inter_Rv1045_Rv1046c	-9	0	A	T	0.014	4.361122e+01	2.362119e+02	1.972176e+00	8.535532e-01
-9	inter_Rv1047_Rv1048c	-9	0	A	T	0.029	1.019404e+02	7.090158e+01	2.005697e+00	1.507663e-01
-9	inter_Rv1051c_Rv1052	-9	0	A	T	0.059	2.496870e+01	6.891520e+01	1.964293e+00	7.171856e-01
-9	inter_Rv1056_Rv1057	-9	0	A	T	0.032	4.350012e-01	5.402056e+01	1.963669e+00	9.935765e-01
-9	inter_Rv1072_Rv1073	-9	0	A	T	0.053	-1.092979e+02	1.095816e+02	1.976278e+00	3.187713e-01
-9	inter_Rv1075c_lipU	-9	0	A	T	0.476	-4.409829e+01	8.970037e+01	1.977635e+00	6.230820e-01
-9	inter_Rv1086_PE	-9	0	A	T	0.043	1.168874e+02	1.058706e+02	1.983586e+00	2.697950e-01
-9	inter_Rv1104_Rv1105	-9	0	A	T	0.110	-6.571578e+01	8.949076e+01	1.968783e+00	4.628948e-01
-9	inter_Rv1136_Rv1137c	-9	0	A	T	0.074	1.859648e+01	1.083286e+02	1.976467e+00	8.637288e-01
-9	inter_Rv1144_mmpL13a	-9	0	A	T	0.137	-5.217081e+01	7.828233e+01	1.981376e+00	5.052588e-01
-9	inter_Rv1147_Rv1148c	-9	0	A	T	0.223	5.552889e+01	9.477343e+01	1.972899e+00	5.580478e-01
-9	inter_Rv1148c_Rv1149	-9	0	A	T	0.429	-5.421551e+01	3.918090e+01	1.952630e+00	1.667077e-01
-9	inter_Rv1179c_pks3	-9	0	A	T	0.229	-2.589376e+00	1.582167e+01	1.965166e+00	8.700270e-01
-9	inter_Rv1194c_PE13	-9	0	A	T	0.029	4.472135e+01	6.974533e+01	1.967568e+00	5.215126e-01
-9	inter_Rv1199c_Rv1200	-9	0	A	T	0.113	3.477025e+01	4.595762e+01	1.967204e+00	4.494589e-01
-9	inter_Rv1204c_Rv1205	-9	0	A	T	0.040	1.247387e+02	1.572289e+02	1.979216e+00	4.277311e-01
-9	inter_Rv1222_htrA	-9	0	A	T	0.495	-4.323760e+01	7.997902e+01	1.968273e+00	5.888783e-01
-9	inter_Rv1227c_lpqX	-9	0	A	T	0.054	-1.895501e+02	1.443355e+02	1.999176e+00	1.893532e-01
-9	inter_Rv1230c_Rv1231c	-9	0	A	T	0.050	-8.361125e+01	1.401409e+02	1.964325e+00	5.508749e-01
-9	inter_Rv1249c_Rv1250	-9	0	A	T	0.155	4.642870e+01	1.209935e+02	1.975606e+00	7.012493e-01
-9	inter_Rv1264_Rv1265	-9	0	A	T	0.432	-1.951088e+01	4.619196e+01	1.960434e+00	6.728204e-01
-9	inter_Rv1276c_Rv1277	-9	0	A	T	0.020	1.753468e+02	1.017502e+02	1.940923e+00	8.509773e-02
-9	inter_Rv1289_Rv1290c	-9	0	A	T	0.046	3.063104e+01	3.278054e+01	1.955862e+00	3.502765e-01
-9	inter_Rv1290A_Rv1291c	-9	0	A	T	0.220	-1.600713e+02	1.020722e+02	1.978418e+00	1.171016e-01
-9	inter_Rv1318c_Rv1319c	-9	0	A	T	0.014	1.947642e+02	6.139491e+01	1.877138e+00	1.551686e-03
-9	inter_Rv1356c_Rv1357c	-9	0	A	T	0.045	-1.311815e+02	9.813537e+01	1.991420e+00	1.815678e-01
-9	inter_Rv1357c_Rv1358	-9	0	A	T	0.049	5.950263e+00	8.567612e+01	1.965621e+00	9.446428e-01
-9	inter_Rv1370c_Rv1371	-9	0	A	T	0.022	1.946545e+01	3.413231e+01	1.967539e+00	5.685879e-01
-9	inter_Rv1435c_gap	-9	0	A	T	0.494	3.775683e+01	8.502881e+01	1.957822e+00	6.570905e-01
-9	inter_Rv1443c_Rv1444c	-9	0	A	T	0.112	1.712042e+02	1.076076e+02	1.995519e+00	1.118792e-01
-9	inter_Rv1456c_Rv1457c	-9	0	A	T	0.022	-2.555244e+02	1.974434e+02	1.988197e+00	1.958642e-01
-9	inter_Rv1458c_Rv1459c	-9	0	A	T	0.026	-1.450777e+01	3.735183e+01	1.967469e+00	6.977844e-01
-9	inter_Rv1478_moxR1	-9	0	A	T	0.051	1.052895e+01	1.492747e+02	1.975872e+00	9.437807e-01
[truncated: 376 more rows]
