# Supplementary material for: GWAS for quantitative resistance phenotypes in Mycobacterium tuberculosis reveals resistance genes and regulatory regions
Source: Nat Commun. 2019 May 13;10:2128. doi: 10.1038/s41467-019-10110-6 (PMC6513847; doi:10.1038/s41467-019-10110-6)
Supplement: Supplementary file 12 — Source Data [file 41467_2019_10110_MOESM12_ESM.zip › 9-Source Data Folder/gene_kan_valid.assoc.txt]

chr	rs	ps	n_miss	allele1	allele0	af	beta	se	l_remle	p_wald
-9	Rv0042c	-9	0	A	T	0.017	1.609550e-01	1.012266e-01	1.923315e-01	1.125313e-01
-9	Rv0422c	-9	0	A	T	0.019	1.805763e-01	9.190061e-02	1.862890e-01	5.004373e-02
-9	Rv1524	-9	0	A	T	0.023	-3.275268e-02	8.444457e-02	1.654837e-01	6.983042e-01
-9	Rv1525	-9	0	A	T	0.032	-7.151414e-02	6.885792e-02	1.541106e-01	2.995637e-01
-9	Rv1250	-9	0	A	T	0.027	1.970221e-03	1.002393e-01	1.684473e-01	9.843272e-01
-9	Rv1523	-9	0	A	T	0.039	-6.960939e-02	7.147973e-02	1.532288e-01	3.306657e-01
-9	Rv1520	-9	0	A	T	0.334	7.072032e-02	7.242412e-02	1.302422e-01	3.293574e-01
-9	Rv1253	-9	0	A	T	0.045	5.376096e-02	7.118287e-02	1.834204e-01	4.504959e-01
-9	Rv1259	-9	0	A	T	0.014	-2.780718e-02	9.141729e-02	1.645879e-01	7.611334e-01
-9	Rv1529	-9	0	A	T	0.021	2.860493e-02	7.569142e-02	1.661597e-01	7.056730e-01
-9	Rv0124	-9	0	A	T	0.115	5.002967e-03	3.707505e-02	1.643092e-01	8.927188e-01
-9	Rv0126	-9	0	A	T	0.019	-1.491669e-02	8.087697e-02	1.625054e-01	8.537545e-01
-9	Rv0128	-9	0	A	T	0.010	-4.458153e-02	1.145697e-01	1.613856e-01	6.973715e-01
-9	Rv2949c	-9	0	A	T	0.023	1.046883e-01	7.169359e-02	1.568804e-01	1.449326e-01
-9	Rv1587c	-9	0	A	T	0.069	-3.151880e-02	5.833612e-02	1.606681e-01	5.892616e-01
-9	Rv2801c	-9	0	A	T	0.029	-3.244274e-02	1.153870e-01	1.760832e-01	7.787143e-01
-9	Rv2398c	-9	0	A	T	0.481	6.713211e-02	1.184029e-01	1.695833e-01	5.710122e-01
-9	271	-9	0	A	T	0.030	-2.975876e-02	1.093695e-01	1.742281e-01	7.856755e-01
-9	Rv2729c	-9	0	A	T	0.483	6.203670e-02	1.267335e-01	1.709729e-01	6.247241e-01
-9	Rv2455c	-9	0	A	T	0.030	-1.262610e-02	7.403299e-02	1.667357e-01	8.646572e-01
-9	Rv1111c	-9	0	A	T	0.023	8.179450e-02	1.261231e-01	1.840796e-01	5.169757e-01
-9	Rv2498c	-9	0	A	T	0.013	-1.055277e-01	9.542654e-02	1.607336e-01	2.693851e-01
-9	Rv3640c	-9	0	A	T	0.032	-4.404499e-02	8.358146e-02	1.629011e-01	5.984752e-01
-9	2686	-9	0	A	T	0.018	-6.939250e-02	1.906697e-01	1.771470e-01	7.160743e-01
-9	2680	-9	0	A	T	0.399	1.403963e-02	5.136704e-02	1.627034e-01	7.847336e-01
-9	2681	-9	0	A	T	0.012	1.917093e-01	9.728332e-02	1.700631e-01	4.938302e-02
-9	2682	-9	0	A	T	0.026	-1.963286e-02	1.112353e-01	1.747991e-01	8.599824e-01
-9	Rv1521	-9	0	A	T	0.046	-3.170242e-02	7.195743e-02	1.622441e-01	6.597360e-01
-9	98	-9	0	A	T	0.035	5.966714e-02	7.896571e-02	1.740562e-01	4.502821e-01
-9	94	-9	0	A	T	0.499	1.791494e-02	3.490431e-01	1.673648e-01	9.590888e-01
-9	Rv0230c	-9	0	A	T	0.010	4.617675e-02	1.118762e-01	1.677065e-01	6.799886e-01
-9	Rv3480c	-9	0	A	T	0.052	1.337241e-01	6.956827e-02	1.633149e-01	5.521586e-02
-9	Rv1991c	-9	0	A	T	0.027	8.434140e-02	9.571779e-02	1.487811e-01	3.787121e-01
-9	Rv1672c	-9	0	A	T	0.024	-8.010425e-02	1.083956e-01	1.626109e-01	4.602953e-01
-9	1179	-9	0	A	T	0.303	9.096501e-02	7.933413e-02	1.453357e-01	2.521578e-01
-9	Rv1061	-9	0	A	T	0.022	-8.010709e-02	1.206504e-01	1.681503e-01	5.070579e-01
-9	Rv1060	-9	0	A	T	0.010	1.621846e-01	1.085942e-01	1.741149e-01	1.360138e-01
-9	Rv3666c	-9	0	A	T	0.344	7.950966e-02	8.700697e-02	1.754294e-01	3.612983e-01
-9	Rv2783c	-9	0	A	T	0.012	-6.882560e-02	9.867005e-02	1.567972e-01	4.858320e-01
-9	Rv1889c	-9	0	A	T	0.027	2.502704e-01	9.709822e-02	2.153133e-01	1.027121e-02
-9	Rv2713	-9	0	A	T	0.032	-3.217143e-02	6.661460e-02	1.626034e-01	6.293687e-01
-9	Rv1486c	-9	0	A	T	0.478	7.419206e-02	1.077311e-01	1.677653e-01	4.913832e-01
-9	Rv2714	-9	0	A	T	0.356	2.555626e-02	7.765299e-02	1.735673e-01	7.422278e-01
-9	Rv1854c	-9	0	A	T	0.013	1.603797e-01	9.546968e-02	1.711190e-01	9.367504e-02
-9	Rv3411c	-9	0	A	T	0.323	1.942118e-02	7.995688e-02	1.698599e-01	8.081976e-01
-9	625	-9	0	A	T	0.036	2.725608e-01	6.028195e-02	4.322683e-02	7.877434e-06
-9	Rv0387c	-9	0	A	T	0.021	-7.843817e-02	9.991525e-02	1.642216e-01	4.328418e-01
-9	Rv2900c	-9	0	A	T	0.053	-1.976178e-02	6.383367e-02	1.660850e-01	7.570228e-01
-9	Rv2955c	-9	0	A	T	0.046	9.947141e-03	6.206586e-02	1.636905e-01	8.727427e-01
-9	Rv0946c	-9	0	A	T	0.017	1.806498e-01	9.470294e-02	1.922848e-01	5.709108e-02
-9	Rv0165c	-9	0	A	T	0.342	1.492901e-02	9.443036e-02	1.794243e-01	8.744530e-01
-9	Rv3167c	-9	0	A	T	0.052	-8.648823e-02	6.806387e-02	1.454608e-01	2.044991e-01
-9	Rv0331	-9	0	A	T	0.087	3.018268e-02	5.876471e-02	1.799822e-01	6.077720e-01
-9	Rv0332	-9	0	A	T	0.012	-7.030170e-02	1.013631e-01	1.593033e-01	4.883163e-01
-9	Rv0336	-9	0	A	T	0.256	-1.953144e-02	3.859008e-02	1.774393e-01	6.130178e-01
-9	393	-9	0	A	T	0.497	1.017849e-01	1.852406e-01	1.640061e-01	5.829548e-01
-9	392	-9	0	A	T	0.010	1.461898e-01	1.452886e-01	1.929575e-01	3.148622e-01
-9	390	-9	0	A	T	0.024	1.519904e-01	7.668854e-02	1.962618e-01	4.810046e-02
-9	Rv3891c	-9	0	A	T	0.019	-7.825061e-02	1.826731e-01	1.767803e-01	6.685923e-01
-9	Rv0822c	-9	0	A	T	0.037	3.488894e-02	7.695045e-02	1.731976e-01	6.504845e-01
-9	2308	-9	0	A	T	0.313	2.420898e-03	8.413218e-02	1.759319e-01	9.770569e-01
-9	2301	-9	0	A	T	0.063	-7.299295e-02	6.151763e-02	1.574585e-01	2.360405e-01
-9	2304	-9	0	A	T	0.018	-8.331071e-02	1.714376e-01	1.727646e-01	6.272381e-01
-9	Rv2897c	-9	0	A	T	0.068	6.104157e-02	4.862714e-02	1.767043e-01	2.100263e-01
-9	2306	-9	0	A	T	0.498	2.308831e-02	2.645686e-01	1.697087e-01	9.304978e-01
-9	Rv2440c	-9	0	A	T	0.337	7.464284e-02	6.839346e-02	1.347498e-01	2.756963e-01
-9	Rv3240c	-9	0	A	T	0.019	-6.445257e-02	8.387738e-02	1.586746e-01	4.426469e-01
-9	Rv1018c	-9	0	A	T	0.028	-7.791396e-02	7.035910e-02	1.798379e-01	2.687271e-01
-9	Rv2676c	-9	0	A	T	0.020	-5.297074e-02	1.458950e-01	1.691258e-01	7.167209e-01
-9	Rv1258c	-9	0	A	T	0.306	6.671635e-02	6.185236e-02	1.426481e-01	2.813305e-01
-9	Rv3016	-9	0	A	T	0.019	1.039448e-03	1.012681e-01	1.706287e-01	9.918150e-01
-9	Rv0021c	-9	0	A	T	0.043	-4.810647e-02	6.909894e-02	1.586699e-01	4.866674e-01
-9	Rv2276	-9	0	A	T	0.322	2.584143e-02	8.208081e-02	1.689511e-01	7.530383e-01
-9	Rv2275	-9	0	A	T	0.030	8.041916e-02	8.963921e-02	1.810277e-01	3.701257e-01
-9	Rv2270	-9	0	A	T	0.036	3.587793e-02	7.981633e-02	1.750898e-01	6.532845e-01
-9	Rv2279	-9	0	A	T	0.010	4.955141e-02	1.302145e-01	1.687513e-01	7.037277e-01
-9	Rv0891c	-9	0	A	T	0.499	1.791494e-02	3.490431e-01	1.673648e-01	9.590888e-01
-9	1769	-9	0	A	T	0.394	6.388156e-02	3.959588e-02	1.509895e-01	1.073766e-01
-9	Rv1367c	-9	0	A	T	0.342	1.744882e-02	8.658701e-02	1.756113e-01	8.403854e-01
-9	1764	-9	0	A	T	0.390	1.212086e-02	8.292118e-02	1.788422e-01	8.838505e-01
-9	Rv3908	-9	0	A	T	0.302	9.443584e-02	7.377184e-02	1.429430e-01	2.011714e-01
-9	Rv1037c	-9	0	A	T	0.352	2.517117e-02	7.392712e-02	1.689347e-01	7.336503e-01
-9	Rv2697c	-9	0	A	T	0.022	-6.152171e-02	1.110370e-01	1.670674e-01	5.798116e-01
-9	693	-9	0	A	T	0.018	-5.779403e-02	1.727697e-01	1.736343e-01	7.381480e-01
-9	690	-9	0	A	T	0.023	2.925697e-02	9.566047e-02	1.713938e-01	7.598675e-01
-9	1541	-9	0	A	T	0.042	5.400281e-03	6.600043e-02	1.673688e-01	9.348250e-01
-9	Rv2059	-9	0	A	T	0.339	4.102152e-02	7.571185e-02	1.690468e-01	5.882186e-01
-9	1548	-9	0	A	T	0.014	4.053548e-02	9.797944e-02	1.703099e-01	6.792819e-01
-9	Rv3379c	-9	0	A	T	0.035	2.089792e-02	7.652794e-02	1.693520e-01	7.849211e-01
-9	Rv3011c	-9	0	A	T	0.028	2.539987e-02	1.020582e-01	1.732961e-01	8.035707e-01
-9	Rv2869c	-9	0	A	T	0.343	3.284327e-03	9.086568e-02	1.792526e-01	9.711830e-01
-9	Rv0963c	-9	0	A	T	0.013	-2.572972e-02	9.307611e-02	1.627038e-01	7.823399e-01
-9	Rv0932c	-9	0	A	T	0.045	-1.432846e-02	6.580557e-02	1.687107e-01	8.277316e-01
-9	Rv3652	-9	0	A	T	0.060	-6.712135e-02	8.900362e-02	1.681447e-01	4.511612e-01
-9	Rv3653	-9	0	A	T	0.127	-1.238926e-02	3.730857e-02	1.671256e-01	7.399879e-01
-9	Rv3651	-9	0	A	T	0.031	-8.383012e-02	9.713073e-02	1.612014e-01	3.885647e-01
-9	Rv3142c	-9	0	A	T	0.013	-7.012524e-02	1.129134e-01	1.634356e-01	5.348810e-01
-9	Rv3596c	-9	0	A	T	0.053	-1.891940e-02	8.011366e-02	1.699417e-01	8.134190e-01
-9	Rv1500	-9	0	A	T	0.043	-4.494217e-02	7.457375e-02	1.637330e-01	5.470444e-01
-9	Rv1501	-9	0	A	T	0.035	-1.283199e-02	6.134340e-02	1.677486e-01	8.344007e-01
-9	Rv1502	-9	0	A	T	0.483	6.203670e-02	1.267335e-01	1.709729e-01	6.247241e-01
-9	Rv1509	-9	0	A	T	0.019	-1.071132e-01	7.967644e-02	1.903853e-01	1.795163e-01
-9	Rv0109	-9	0	A	T	0.161	1.600541e-02	3.558960e-02	1.641341e-01	6.531291e-01
-9	Rv0106	-9	0	A	T	0.036	1.028599e-02	8.745234e-02	1.718013e-01	9.064230e-01
-9	Rv0104	-9	0	A	T	0.356	6.770011e-02	7.156293e-02	1.706202e-01	3.446484e-01
-9	Rv0102	-9	0	A	T	0.024	-3.029675e-02	7.165382e-02	1.594633e-01	6.726291e-01
-9	Rv0101	-9	0	A	T	0.091	-1.792831e-02	4.513930e-02	1.594371e-01	6.914262e-01
-9	Rv2996c	-9	0	A	T	0.063	-9.341999e-02	5.413830e-02	1.446664e-01	8.511404e-02
-9	Rv2416c	-9	0	A	T	0.042	8.159786e-02	6.767135e-02	2.128047e-01	2.285339e-01
-9	Rv1498c	-9	0	A	T	0.482	-6.202366e-02	1.204241e-01	1.867325e-01	6.067772e-01
-9	Rv2347c	-9	0	A	T	0.364	3.218952e-02	6.449935e-02	1.570969e-01	6.179775e-01
-9	255	-9	0	A	T	0.029	-3.393486e-05	8.697541e-02	1.699677e-01	9.996889e-01
-9	Rv3193c	-9	0	A	T	0.061	-3.577749e-02	5.865325e-02	1.579135e-01	5.421829e-01
-9	Rv1445c	-9	0	A	T	0.021	2.347610e-01	1.052807e-01	1.279526e-01	2.625273e-02
-9	Rv1837c	-9	0	A	T	0.252	1.002565e-01	5.066435e-02	1.314581e-01	4.844761e-02
-9	Rv3221c	-9	0	A	T	0.017	-6.552750e-02	2.078920e-01	1.800385e-01	7.527570e-01
-9	2518	-9	0	A	T	0.028	-1.369989e-02	1.247777e-01	1.789855e-01	9.126217e-01
-9	2519	-9	0	A	T	0.017	-5.697727e-02	8.782599e-02	1.612609e-01	5.168320e-01
-9	2511	-9	0	A	T	0.018	3.961642e-02	1.003735e-01	1.719138e-01	6.932598e-01
-9	Rv2614c	-9	0	A	T	0.021	-1.451316e-01	7.473248e-02	1.645113e-01	5.276309e-02
-9	Rv3646c	-9	0	A	T	0.029	-9.231196e-02	8.968826e-02	1.604808e-01	3.039172e-01
-9	Rv1447c	-9	0	A	T	0.058	-3.410113e-02	5.893781e-02	1.667999e-01	5.631538e-01
-9	Rv1532c	-9	0	A	T	0.318	1.077778e-01	8.256375e-02	1.596715e-01	1.924318e-01
-9	Rv2796c	-9	0	A	T	0.030	-1.402829e-02	9.145568e-02	1.659323e-01	8.781608e-01
-9	Rv3365c	-9	0	A	T	0.359	4.762947e-02	6.791939e-02	1.697873e-01	4.835027e-01
-9	Rv3733c	-9	0	A	T	0.011	4.910169e-02	1.027451e-01	1.600406e-01	6.329565e-01
-9	Rv2429	-9	0	A	T	0.018	-8.227659e-02	1.407432e-01	1.688170e-01	5.591207e-01
-9	1159	-9	0	A	T	0.324	1.249862e-01	6.929133e-02	1.664858e-01	7.193921e-02
-9	Rv3482c	-9	0	A	T	0.017	-4.476229e-02	9.053913e-02	1.622892e-01	6.212686e-01
-9	1157	-9	0	A	T	0.047	1.618929e-02	5.581087e-02	1.651732e-01	7.718940e-01
-9	1156	-9	0	A	T	0.011	-9.154119e-02	1.038218e-01	1.639517e-01	3.784050e-01
-9	1151	-9	0	A	T	0.010	1.152248e-01	1.088910e-01	1.596862e-01	2.905509e-01
-9	1152	-9	0	A	T	0.041	-1.167459e-01	6.941909e-02	1.473080e-01	9.331475e-02
-9	Rv1674c	-9	0	A	T	0.046	-8.611779e-02	8.785938e-02	1.700809e-01	3.275287e-01
-9	Rv1924c	-9	0	A	T	0.011	3.662011e-02	1.151027e-01	1.661027e-01	7.505185e-01
-9	Rv1993c	-9	0	A	T	0.017	-6.552750e-02	2.078920e-01	1.800385e-01	7.527570e-01
-9	Rv0717	-9	0	A	T	0.027	-4.072063e-02	1.047614e-01	1.749213e-01	6.976840e-01
-9	Rv3417c	-9	0	A	T	0.012	-1.172712e-01	9.762137e-02	1.613019e-01	2.302762e-01
-9	Rv3808c	-9	0	A	T	0.018	2.026840e-02	8.111010e-02	1.630319e-01	8.027892e-01
-9	Rv0940c	-9	0	A	T	0.016	5.905629e-02	8.858712e-02	1.678132e-01	5.053419e-01
-9	Rv2039c	-9	0	A	T	0.493	-7.165904e-02	1.368216e-01	1.656889e-01	6.007185e-01
-9	Rv2101	-9	0	A	T	0.480	4.427596e-02	1.210116e-01	1.697638e-01	7.146263e-01
-9	Rv3734c	-9	0	A	T	0.011	-9.559137e-03	1.024151e-01	1.633132e-01	9.256775e-01
-9	Rv3435c	-9	0	A	T	0.057	-3.999511e-03	6.926021e-02	1.701247e-01	9.539766e-01
-9	Rv0352	-9	0	A	T	0.022	1.304854e-02	9.535233e-02	1.710603e-01	8.912145e-01
-9	Rv0353	-9	0	A	T	0.012	-5.143535e-02	1.258907e-01	1.650685e-01	6.830498e-01
-9	Rv0350	-9	0	A	T	0.020	-7.614978e-02	1.359929e-01	1.678343e-01	5.757914e-01
-9	1413	-9	0	A	T	0.013	3.996684e-03	1.026077e-01	1.653968e-01	9.689467e-01
-9	Rv3715c	-9	0	A	T	0.300	1.148373e-01	8.560636e-02	1.461082e-01	1.804530e-01
-9	Rv0359	-9	0	A	T	0.041	-6.987635e-02	9.698050e-02	1.641408e-01	4.715817e-01
-9	Rv1074c	-9	0	A	T	0.048	-6.605129e-02	6.336799e-02	1.521642e-01	2.978153e-01
-9	Rv3743c	-9	0	A	T	0.046	1.603730e-02	5.380084e-02	1.600635e-01	7.657757e-01
-9	Rv0151c	-9	0	A	T	0.096	-6.501289e-02	5.426036e-02	1.606247e-01	2.314875e-01
-9	Rv3555c	-9	0	A	T	0.045	1.301980e-01	6.683545e-02	2.022519e-01	5.203603e-02
-9	Rv0118c	-9	0	A	T	0.346	-1.220088e-02	8.285612e-02	1.798618e-01	8.829981e-01
-9	2181	-9	0	A	T	0.449	6.669315e-02	9.005698e-02	1.689794e-01	4.593454e-01
-9	2180	-9	0	A	T	0.043	-6.466792e-02	9.921002e-02	1.755284e-01	5.148468e-01
-9	Rv3465	-9	0	A	T	0.304	8.122232e-02	7.771113e-02	1.467836e-01	2.965035e-01
-9	Rv3467	-9	0	A	T	0.486	-3.814025e-02	9.946658e-02	1.681528e-01	7.015700e-01
-9	Rv3466	-9	0	A	T	0.393	7.323454e-02	4.427023e-02	1.299995e-01	9.877634e-02
-9	Rv3468c	-9	0	A	T	0.483	-7.653405e-02	1.182092e-01	1.882187e-01	5.176760e-01
-9	Rv3463	-9	0	A	T	0.023	-8.424854e-02	8.619666e-02	1.632019e-01	3.289002e-01
-9	Rv2439c	-9	0	A	T	0.389	1.591195e-02	8.553502e-02	1.801848e-01	8.525068e-01
-9	150	-9	0	A	T	0.021	-4.810482e-02	8.351287e-02	1.623839e-01	5.648937e-01
-9	157	-9	0	A	T	0.023	-1.005914e-01	1.163262e-01	1.643864e-01	3.876477e-01
-9	Rv3202c	-9	0	A	T	0.340	8.508512e-03	8.146833e-02	1.745342e-01	9.168674e-01
-9	158	-9	0	A	T	0.341	1.880802e-02	9.842621e-02	1.807053e-01	8.485438e-01
-9	Rv0791c	-9	0	A	T	0.071	-8.479790e-02	6.863937e-02	1.595485e-01	2.173261e-01
-9	Rv2386c	-9	0	A	T	0.031	-7.400064e-02	7.518762e-02	1.520325e-01	3.255432e-01
-9	2724	-9	0	A	T	0.026	-3.481944e-02	7.636155e-02	1.593137e-01	6.486249e-01
-9	2721	-9	0	A	T	0.363	7.820284e-03	8.007757e-02	1.781523e-01	9.222470e-01
-9	2729	-9	0	A	T	0.026	2.419017e-02	9.561583e-02	1.643871e-01	8.003897e-01
-9	Rv3071	-9	0	A	T	0.016	4.438277e-02	9.074828e-02	1.619497e-01	6.250280e-01
-9	Rv3077	-9	0	A	T	0.499	2.490785e-02	3.650084e-01	1.692413e-01	9.456258e-01
-9	Rv3074	-9	0	A	T	0.029	3.973995e-03	7.196745e-02	1.666496e-01	9.559884e-01
-9	Rv1737c	-9	0	A	T	0.028	2.748456e-02	1.033929e-01	1.670379e-01	7.904954e-01
-9	Rv1179c	-9	0	A	T	0.090	-2.222152e-02	4.589224e-02	1.660665e-01	6.284734e-01
-9	Rv3685c	-9	0	A	T	0.029	-6.694503e-03	6.605990e-02	1.633604e-01	9.193261e-01
-9	Rv2213	-9	0	A	T	0.020	3.079237e-02	7.928016e-02	1.656554e-01	6.979054e-01
-9	Rv2212	-9	0	A	T	0.020	2.315790e-02	8.097193e-02	1.646736e-01	7.750113e-01
-9	1704	-9	0	A	T	0.499	2.490785e-02	3.650084e-01	1.692413e-01	9.456258e-01
-9	Rv2219	-9	0	A	T	0.020	-3.983669e-03	8.439050e-02	1.668892e-01	9.623708e-01
-9	Rv0897c	-9	0	A	T	0.045	-9.648557e-02	6.897589e-02	1.498088e-01	1.625573e-01
-9	Rv1068c	-9	0	A	T	0.352	5.369019e-02	4.122012e-02	1.503115e-01	1.934080e-01
-9	Rv3351c	-9	0	A	T	0.010	-1.461407e-01	1.064899e-01	1.638068e-01	1.706450e-01
-9	Rv1035c	-9	0	A	T	0.013	1.099213e-02	1.190313e-01	1.666023e-01	9.264641e-01
-9	Rv3384c	-9	0	A	T	0.011	4.032050e-02	1.301109e-01	1.706320e-01	7.567865e-01
-9	3026	-9	0	A	T	0.314	6.714616e-02	9.157992e-02	1.641009e-01	4.638223e-01
-9	3025	-9	0	A	T	0.496	-2.236025e-01	1.658135e-01	1.758316e-01	1.781746e-01
-9	3024	-9	0	A	T	0.075	-9.529966e-02	6.596229e-02	1.591737e-01	1.492260e-01
-9	3023	-9	0	A	T	0.344	2.467140e-03	8.687924e-02	1.778387e-01	9.773579e-01
-9	Rv3079c	-9	0	A	T	0.035	6.167263e-03	8.063054e-02	1.698970e-01	9.390651e-01
-9	Rv1748	-9	0	A	T	0.010	-9.224179e-02	1.076354e-01	1.609986e-01	3.919129e-01
-9	Rv1746	-9	0	A	T	0.019	-8.880036e-03	8.992851e-02	1.651941e-01	9.213846e-01
-9	Rv1747	-9	0	A	T	0.011	2.075826e-01	1.015518e-01	1.662978e-01	4.152864e-02
-9	Rv1742	-9	0	A	T	0.019	-1.149178e-02	8.231842e-02	1.634886e-01	8.890377e-01
-9	Rv1668c	-9	0	A	T	0.496	1.200077e-01	1.703920e-01	1.674288e-01	4.816103e-01
-9	Rv3676	-9	0	A	T	0.324	1.069925e-01	5.966707e-02	9.252202e-02	7.362361e-02
-9	Rv2990c	-9	0	A	T	0.035	-4.027598e-02	9.583709e-02	1.714812e-01	6.745014e-01
-9	Rv1313c	-9	0	A	T	0.471	4.344288e-02	7.795495e-02	1.665753e-01	5.776138e-01
-9	Rv3921c	-9	0	A	T	0.021	-5.786722e-02	8.812838e-02	1.603056e-01	5.117605e-01
-9	Rv1568	-9	0	A	T	0.013	-9.774432e-03	9.337488e-02	1.633209e-01	9.166771e-01
-9	Rv1569	-9	0	A	T	0.042	-8.807293e-02	9.086681e-02	1.746236e-01	3.329431e-01
-9	Rv2922c	-9	0	A	T	0.067	-1.011451e-01	6.279145e-02	1.587843e-01	1.079268e-01
-9	Rv1292	-9	0	A	T	0.147	1.746653e-01	3.745268e-02	4.958562e-02	4.109278e-06
-9	Rv1295	-9	0	A	T	0.066	-5.981568e-02	5.277713e-02	1.625207e-01	2.576690e-01
-9	Rv1297	-9	0	A	T	0.013	2.284289e-01	1.228349e-01	1.975802e-01	6.359293e-02
-9	Rv0169	-9	0	A	T	0.351	-8.040269e-03	7.840373e-02	1.765211e-01	9.183665e-01
-9	Rv0168	-9	0	A	T	0.066	-6.538930e-03	6.100933e-02	1.718879e-01	9.146949e-01
-9	Rv2850c	-9	0	A	T	0.075	-3.788822e-02	5.750917e-02	1.638766e-01	5.103503e-01
-9	Rv3586	-9	0	A	T	0.343	5.061935e-03	9.003702e-02	1.788087e-01	9.551912e-01
-9	Rv0161	-9	0	A	T	0.036	-4.946170e-03	6.672677e-02	1.664723e-01	9.409435e-01
-9	Rv0164	-9	0	A	T	0.013	9.052717e-02	1.205574e-01	1.751020e-01	4.531050e-01
-9	Rv0167	-9	0	A	T	0.030	-1.036430e-01	8.756755e-02	1.655336e-01	2.372093e-01
-9	Rv0166	-9	0	A	T	0.053	-8.137985e-02	5.843934e-02	1.615552e-01	1.644474e-01
-9	Rv1897c	-9	0	A	T	0.035	-3.687355e-02	8.235196e-02	1.669069e-01	6.545465e-01
-9	Rv2349c	-9	0	A	T	0.307	6.188409e-02	6.478695e-02	1.444818e-01	3.399960e-01
-9	Rv2985	-9	0	A	T	0.011	-1.097906e-01	1.046777e-01	1.577487e-01	2.948166e-01
-9	Rv2984	-9	0	A	T	0.030	-6.133582e-02	8.436800e-02	1.600331e-01	4.676045e-01
-9	Rv3191c	-9	0	A	T	0.022	-6.499600e-02	1.237976e-01	1.631186e-01	5.998308e-01
-9	Rv0633c	-9	0	A	T	0.056	-7.389355e-02	7.183242e-02	1.596863e-01	3.041800e-01
-9	Rv2770c	-9	0	A	T	0.341	1.530509e-02	9.622971e-02	1.797077e-01	8.737033e-01
-9	Rv1835c	-9	0	A	T	0.257	6.709072e-02	4.937522e-02	1.394083e-01	1.748973e-01
-9	Rv2406c	-9	0	A	T	0.020	2.087020e-01	1.166774e-01	1.358030e-01	7.433864e-02
-9	Rv0986	-9	0	A	T	0.041	-8.031194e-03	5.708855e-02	1.661269e-01	8.881864e-01
-9	Rv0426c	-9	0	A	T	0.032	-6.610593e-02	7.774751e-02	1.535887e-01	3.956333e-01
-9	2539	-9	0	A	T	0.391	6.373454e-02	8.117746e-02	1.835264e-01	4.327956e-01
-9	Rv0981	-9	0	A	T	0.029	-7.787593e-02	9.629261e-02	1.706224e-01	4.190935e-01
-9	2532	-9	0	A	T	0.012	-4.193749e-02	1.365387e-01	1.673348e-01	7.588743e-01
-9	Rv1948c	-9	0	A	T	0.340	2.119237e-02	1.000902e-01	1.807085e-01	8.324121e-01
-9	939	-9	0	A	T	0.018	1.900452e-02	9.782429e-02	1.673534e-01	8.460512e-01
-9	930	-9	0	A	T	0.023	-5.653842e-02	1.256449e-01	1.672415e-01	6.529388e-01
-9	Rv0039c	-9	0	A	T	0.343	8.292200e-03	9.080328e-02	1.787423e-01	9.272789e-01
-9	Rv1987	-9	0	A	T	0.045	-5.124803e-03	9.203955e-02	1.744176e-01	9.556213e-01
-9	Rv2066	-9	0	A	T	0.022	-4.054069e-02	7.342539e-02	1.628212e-01	5.811321e-01
-9	Rv3217c	-9	0	A	T	0.046	2.512023e-02	9.184010e-02	1.807371e-01	7.845788e-01
-9	Rv2794c	-9	0	A	T	0.499	2.490785e-02	3.650084e-01	1.692413e-01	9.456258e-01
-9	Rv2443	-9	0	A	T	0.023	1.183807e-02	8.362820e-02	1.683015e-01	8.874945e-01
-9	Rv0756c	-9	0	A	T	0.026	3.382364e-02	1.062878e-01	1.729644e-01	7.504615e-01
-9	1130	-9	0	A	T	0.048	-6.871744e-02	8.445321e-02	1.695557e-01	4.162646e-01
-9	1134	-9	0	A	T	0.324	3.474308e-02	9.282474e-02	1.730644e-01	7.083684e-01
-9	Rv0893c	-9	0	A	T	0.354	1.052129e-01	6.858092e-02	1.352095e-01	1.257020e-01
-9	Rv0505c	-9	0	A	T	0.020	-8.264676e-02	1.435355e-01	1.690197e-01	5.650447e-01
-9	2882	-9	0	A	T	0.023	1.030235e-01	1.082904e-01	1.433546e-01	3.419344e-01
-9	2889	-9	0	A	T	0.010	9.375776e-03	1.109255e-01	1.648667e-01	9.326783e-01
-9	Rv2402	-9	0	A	T	0.073	-5.950259e-02	6.056562e-02	1.584065e-01	3.264105e-01
-9	Rv1171	-9	0	A	T	0.013	-1.105511e-01	1.026982e-01	1.525530e-01	2.822999e-01
-9	Rv1173	-9	0	A	T	0.013	2.464506e-03	9.468772e-02	1.636526e-01	9.792468e-01
-9	Rv2091c	-9	0	A	T	0.029	-4.056669e-02	8.502327e-02	1.793300e-01	6.335066e-01
-9	Rv2044c	-9	0	A	T	0.012	4.646829e-02	1.208256e-01	1.739384e-01	7.007243e-01
-9	Rv0378	-9	0	A	T	0.018	9.119646e-02	1.343604e-01	1.553164e-01	4.976507e-01
-9	Rv0808	-9	0	A	T	0.342	7.184108e-03	8.348246e-02	1.788687e-01	9.314610e-01
-9	Rv0804	-9	0	A	T	0.011	-8.872618e-02	1.331748e-01	1.660239e-01	5.056024e-01
-9	Rv0377	-9	0	A	T	0.036	-2.368691e-02	8.906375e-02	1.668652e-01	7.903969e-01
-9	Rv0803	-9	0	A	T	0.053	-3.795850e-04	8.347636e-02	1.758627e-01	9.963739e-01
-9	Rv1330c	-9	0	A	T	0.498	2.308831e-02	2.645686e-01	1.697087e-01	9.304978e-01
-9	Rv1515c	-9	0	A	T	0.276	-3.360924e-03	5.571699e-02	1.748281e-01	9.519267e-01
-9	Rv3520c	-9	0	A	T	0.012	-6.910159e-02	1.002948e-01	1.632479e-01	4.911903e-01
-9	Rv2824c	-9	0	A	T	0.024	2.645534e-01	6.969702e-02	1.494475e-01	1.674848e-04
-9	Rv3129	-9	0	A	T	0.021	-9.398645e-02	1.310104e-01	1.641950e-01	4.735040e-01
-9	Rv3415c	-9	0	A	T	0.012	-7.206308e-02	1.010403e-01	1.631308e-01	4.760874e-01
-9	Rv3449	-9	0	A	T	0.327	1.942891e-03	8.500091e-02	1.769003e-01	9.817743e-01
-9	Rv3448	-9	0	A	T	0.026	3.257459e-02	7.713603e-02	1.707353e-01	6.730087e-01
-9	Rv3200c	-9	0	A	T	0.045	-8.604760e-02	8.653401e-02	1.622199e-01	3.205763e-01
-9	Rv0435c	-9	0	A	T	0.032	-8.696870e-02	6.671254e-02	1.511900e-01	1.930296e-01
-9	Rv2380c	-9	0	A	T	0.037	-3.976578e-02	6.041093e-02	1.609884e-01	5.107134e-01
-9	2705	-9	0	A	T	0.337	4.308536e-02	9.096617e-02	1.753263e-01	6.359867e-01
-9	2702	-9	0	A	T	0.024	-1.183261e-01	1.071172e-01	1.735553e-01	2.699089e-01
-9	Rv3059	-9	0	A	T	0.346	5.315403e-02	8.081462e-02	1.714173e-01	5.110515e-01
-9	Rv3056	-9	0	A	T	0.020	2.448129e-02	8.930939e-02	1.651379e-01	7.841207e-01
-9	Rv3900c	-9	0	A	T	0.059	-3.630547e-02	5.705571e-02	1.594446e-01	5.248961e-01
-9	Rv2109c	-9	0	A	T	0.389	1.591195e-02	8.553502e-02	1.801848e-01	8.525068e-01
-9	Rv3778c	-9	0	A	T	0.011	-1.010712e-01	1.039266e-01	1.552208e-01	3.313156e-01
-9	475	-9	0	A	T	0.333	1.024364e-01	7.443208e-02	1.640741e-01	1.694366e-01
-9	832	-9	0	A	T	0.489	1.194109e-01	1.030642e-01	1.667905e-01	2.472347e-01
-9	831	-9	0	A	T	0.460	8.332323e-02	7.505961e-02	1.583243e-01	2.675553e-01
-9	837	-9	0	A	T	0.013	-1.149647e-01	9.681392e-02	1.597618e-01	2.356687e-01
-9	Rv2540c	-9	0	A	T	0.018	-2.204054e-02	8.472632e-02	1.638678e-01	7.948771e-01
-9	Rv2515c	-9	0	A	T	0.013	-6.997900e-04	9.484374e-02	1.637670e-01	9.941163e-01
-9	Rv0728c	-9	0	A	T	0.344	5.471404e-02	8.667607e-02	1.717932e-01	5.282014e-01
-9	1728	-9	0	A	T	0.046	-6.156790e-02	7.355110e-02	1.625538e-01	4.029968e-01
-9	1729	-9	0	A	T	0.045	-8.024318e-03	9.884459e-02	1.771712e-01	9.353342e-01
-9	1725	-9	0	A	T	0.014	-8.054575e-02	9.148647e-02	1.573266e-01	3.791094e-01
-9	Rv2234	-9	0	A	T	0.019	-7.561548e-02	1.017809e-01	1.652360e-01	4.579177e-01
-9	Rv2189c	-9	0	A	T	0.020	-8.890019e-02	1.460680e-01	1.698609e-01	5.430841e-01
-9	Rv1640c	-9	0	A	T	0.262	8.662283e-02	5.307889e-02	1.490600e-01	1.033913e-01
-9	Rv2090	-9	0	A	T	0.450	6.000450e-02	8.780004e-02	1.676853e-01	4.946942e-01
-9	3009	-9	0	A	T	0.068	-1.005083e-01	5.205126e-02	1.602611e-01	5.412155e-02
-9	1588	-9	0	A	T	0.499	2.490785e-02	3.650084e-01	1.692413e-01	9.456258e-01
-9	Rv3616c	-9	0	A	T	0.498	2.308831e-02	2.645686e-01	1.697087e-01	9.304978e-01
-9	Rv1768	-9	0	A	T	0.047	-7.436114e-02	6.057434e-02	1.836635e-01	2.202428e-01
-9	Rv1769	-9	0	A	T	0.329	1.155362e-02	8.464620e-02	1.747114e-01	8.914929e-01
-9	Rv3040c	-9	0	A	T	0.012	-1.305375e-01	1.267642e-01	1.744854e-01	3.036766e-01
-9	Rv1760	-9	0	A	T	0.129	2.947325e-02	6.101509e-02	1.776961e-01	6.292977e-01
-9	Rv1764	-9	0	A	T	0.011	3.396902e-02	1.225889e-01	1.685260e-01	7.818337e-01
-9	Rv0499	-9	0	A	T	0.017	-4.514741e-02	8.573326e-02	1.643482e-01	5.987304e-01
-9	Rv3611	-9	0	A	T	0.395	4.928020e-02	4.216334e-02	1.555994e-01	2.431102e-01
-9	Rv0490	-9	0	A	T	0.021	8.316243e-02	7.613578e-02	1.425041e-01	2.752936e-01
-9	Rv3618	-9	0	A	T	0.313	8.405237e-02	7.938768e-02	1.542716e-01	2.902817e-01
-9	Rv0497	-9	0	A	T	0.010	7.201171e-02	1.093116e-01	1.670116e-01	5.103797e-01
-9	Rv0496	-9	0	A	T	0.011	-7.283555e-02	1.064875e-01	1.631498e-01	4.943407e-01
-9	Rv1547	-9	0	A	T	0.036	-3.967436e-02	7.113527e-02	1.575781e-01	5.773072e-01
-9	Rv1543	-9	0	A	T	0.021	-8.166445e-02	1.246297e-01	1.651356e-01	5.126395e-01
-9	Rv1549	-9	0	A	T	0.496	1.246474e-01	1.650368e-01	1.666968e-01	4.504846e-01
-9	Rv2992c	-9	0	A	T	0.058	-2.889790e-02	6.235626e-02	1.667983e-01	6.432802e-01
-9	Rv0255c	-9	0	A	T	0.016	-6.690454e-02	8.842576e-02	1.583577e-01	4.496772e-01
-9	Rv2852c	-9	0	A	T	0.022	-1.969705e-02	8.851173e-02	1.646417e-01	8.239983e-01
-9	Rv2005c	-9	0	A	T	0.019	6.921404e-02	8.075509e-02	1.657600e-01	3.918567e-01
-9	Rv2001	-9	0	A	T	0.012	1.598237e-01	9.735055e-02	1.601080e-01	1.013485e-01
-9	Rv0304c	-9	0	A	T	0.298	-3.404992e-02	3.516203e-02	1.644246e-01	3.333823e-01
-9	Rv3197A	-9	0	A	T	0.010	1.420213e-01	1.473447e-01	1.799760e-01	3.356315e-01
-9	Rv0373c	-9	0	A	T	0.087	4.430452e-02	5.004228e-02	1.860674e-01	3.764483e-01
-9	Rv3225c	-9	0	A	T	0.018	8.913237e-02	8.235164e-02	1.635055e-01	2.796855e-01
-9	Rv0142	-9	0	A	T	0.012	-7.490972e-02	9.779196e-02	1.593596e-01	4.440741e-01
-9	Rv0140	-9	0	A	T	0.019	-1.438095e-01	9.029071e-02	1.466282e-01	1.119258e-01
-9	Rv0147	-9	0	A	T	0.019	2.617363e-01	7.739716e-02	1.961047e-01	7.836118e-04
-9	Rv0146	-9	0	A	T	0.018	9.171754e-02	9.497767e-02	1.812977e-01	3.347291e-01
-9	Rv0145	-9	0	A	T	0.036	8.996845e-02	7.579602e-02	1.799400e-01	2.358654e-01
-9	Rv0144	-9	0	A	T	0.030	-7.006882e-02	9.012527e-02	1.594130e-01	4.372985e-01
-9	Rv0149	-9	0	A	T	0.043	-5.891329e-02	6.428998e-02	1.559425e-01	3.599679e-01
-9	Rv0639	-9	0	A	T	0.010	-1.136751e-02	1.066382e-01	1.627030e-01	9.151550e-01
-9	Rv0638	-9	0	A	T	0.033	-5.925782e-02	1.014234e-01	1.663690e-01	5.593389e-01
-9	Rv1449c	-9	0	A	T	0.483	6.203670e-02	1.267335e-01	1.709729e-01	6.247241e-01
-9	Rv1833c	-9	0	A	T	0.040	2.578481e-01	5.693712e-02	5.682272e-02	7.624691e-06
-9	2553	-9	0	A	T	0.031	-6.676878e-02	6.415162e-02	1.629159e-01	2.985326e-01
-9	Rv2274c	-9	0	A	T	0.317	9.374582e-02	8.217691e-02	1.560170e-01	2.545721e-01
-9	Rv1946c	-9	0	A	T	0.012	3.437200e-02	9.720557e-02	1.599852e-01	7.238045e-01
-9	Rv2006	-9	0	A	T	0.097	-3.252924e-02	4.541658e-02	1.601379e-01	4.742163e-01
-9	Rv1536	-9	0	A	T	0.087	1.466502e-02	4.378044e-02	1.629160e-01	7.378069e-01
-9	918	-9	0	A	T	0.023	-1.177255e-02	1.177754e-01	1.754707e-01	9.204227e-01
-9	911	-9	0	A	T	0.243	7.381250e-02	5.443800e-02	1.393924e-01	1.758155e-01
-9	913	-9	0	A	T	0.011	-8.626111e-02	1.031954e-01	1.610175e-01	4.036575e-01
-9	Rv1968	-9	0	A	T	0.024	9.763134e-02	7.105375e-02	1.706777e-01	1.701150e-01
-9	Rv1614	-9	0	A	T	0.022	-1.068159e-01	8.046243e-02	1.673261e-01	1.850127e-01
-9	Rv1615	-9	0	A	T	0.028	-5.496417e-02	9.826913e-02	1.721007e-01	5.762216e-01
-9	Rv1617	-9	0	A	T	0.016	-1.025704e-01	8.783211e-02	1.608551e-01	2.435098e-01
-9	Rv1836c	-9	0	A	T	0.024	1.944116e-02	1.137701e-01	1.716009e-01	8.643946e-01
-9	Rv2147c	-9	0	A	T	0.026	1.199514e-02	1.122285e-01	1.764895e-01	9.149310e-01
-9	Rv2394	-9	0	A	T	0.066	-2.283128e-02	6.420726e-02	1.615298e-01	7.223174e-01
-9	Rv2395	-9	0	A	T	0.040	-8.170826e-02	7.735471e-02	1.556932e-01	2.914106e-01
-9	Rv2396	-9	0	A	T	0.026	2.239324e-02	7.405043e-02	1.674669e-01	7.624838e-01
-9	Rv2391	-9	0	A	T	0.016	2.210036e-01	9.049437e-02	1.697072e-01	1.498535e-02
-9	Rv3799c	-9	0	A	T	0.011	-6.322460e-02	1.050783e-01	1.583745e-01	5.476854e-01
-9	Rv3431c	-9	0	A	T	0.014	-8.333078e-02	9.395349e-02	1.616556e-01	3.755900e-01
-9	Rv3061c	-9	0	A	T	0.051	-2.741978e-02	6.159865e-02	1.629862e-01	6.564369e-01
-9	1110	-9	0	A	T	0.023	3.266279e-03	1.132627e-01	1.694784e-01	9.770066e-01
-9	Rv2173	-9	0	A	T	0.010	-1.173564e-02	1.077179e-01	1.629468e-01	9.132927e-01
-9	Rv2174	-9	0	A	T	0.033	-5.181137e-02	8.236913e-02	1.644740e-01	5.296610e-01
-9	1118	-9	0	A	T	0.011	-1.290085e-01	1.033740e-01	1.642229e-01	2.126926e-01
-9	1448	-9	0	A	T	0.437	4.255465e-02	7.174760e-02	1.748620e-01	5.534034e-01
-9	2309	-9	0	A	T	0.018	1.291822e-01	1.357349e-01	1.493452e-01	3.417508e-01
-9	Rv1159	-9	0	A	T	0.318	4.250233e-02	8.417576e-02	1.663713e-01	6.138613e-01
-9	Rv0180c	-9	0	A	T	0.058	-1.846324e-02	5.983820e-02	1.634945e-01	7.578055e-01
-9	Rv1155	-9	0	A	T	0.340	2.119237e-02	1.000902e-01	1.807085e-01	8.324121e-01
-9	Rv1152	-9	0	A	T	0.051	-7.794528e-02	5.860204e-02	1.572395e-01	1.841708e-01
-9	Rv1150	-9	0	A	T	0.393	6.613981e-03	6.287299e-02	1.732281e-01	9.162675e-01
-9	Rv0829	-9	0	A	T	0.498	4.791608e-02	2.292869e-01	1.636558e-01	8.345601e-01
-9	Rv0826	-9	0	A	T	0.010	-8.568875e-02	1.115222e-01	1.631259e-01	4.426815e-01
-9	Rv0438c	-9	0	A	T	0.031	-9.440710e-02	8.663972e-02	1.761598e-01	2.764538e-01
-9	Rv0465c	-9	0	A	T	0.344	6.707811e-03	8.747430e-02	1.777363e-01	9.389099e-01
-9	Rv2826c	-9	0	A	T	0.013	-1.456096e-01	9.202047e-02	1.648500e-01	1.142743e-01
-9	Rv3429	-9	0	A	T	0.340	5.967673e-02	6.936775e-02	1.657969e-01	3.900877e-01
-9	Rv3425	-9	0	A	T	0.481	-9.251133e-03	8.259989e-02	1.647423e-01	9.108742e-01
-9	Rv3426	-9	0	A	T	0.416	2.342975e-02	5.646428e-02	1.626064e-01	6.783789e-01
-9	Rv3837c	-9	0	A	T	0.305	8.065320e-02	7.672086e-02	1.481318e-01	2.937094e-01
-9	Rv2435c	-9	0	A	T	0.014	-9.499824e-02	9.012570e-02	1.552763e-01	2.924231e-01
-9	198	-9	0	A	T	0.088	4.642567e-02	4.371319e-02	1.626043e-01	2.887857e-01
-9	197	-9	0	A	T	0.425	-1.432443e-03	7.265229e-02	1.735841e-01	9.842784e-01
-9	Rv3206c	-9	0	A	T	0.021	4.594751e-02	1.112862e-01	1.596104e-01	6.798948e-01
-9	192	-9	0	A	T	0.023	1.338749e-01	1.092207e-01	1.398969e-01	2.209464e-01
-9	Rv2025c	-9	0	A	T	0.012	3.140090e-02	1.030576e-01	1.676576e-01	7.607419e-01
-9	2762	-9	0	A	T	0.314	6.773988e-02	1.009785e-01	1.678389e-01	5.026721e-01
-9	2761	-9	0	A	T	0.027	5.505781e-02	9.274357e-02	1.814575e-01	5.530423e-01
-9	2760	-9	0	A	T	0.032	-1.982985e-02	9.975016e-02	1.716494e-01	8.425134e-01
-9	857	-9	0	A	T	0.312	8.723243e-02	9.919700e-02	1.659908e-01	3.796646e-01
-9	853	-9	0	A	T	0.017	-1.140833e-01	1.086258e-01	1.598959e-01	2.941747e-01
-9	Rv3681c	-9	0	A	T	0.032	4.859492e-02	9.891299e-02	1.802854e-01	6.234628e-01
-9	Rv0931c	-9	0	A	T	0.031	-2.478942e-02	7.162887e-02	1.632346e-01	7.294443e-01
-9	Rv1369c	-9	0	A	T	0.011	3.364509e-02	1.225307e-01	1.684839e-01	7.837619e-01
-9	Rv2557	-9	0	A	T	0.016	-7.027501e-02	9.496330e-02	1.620983e-01	4.596746e-01
-9	Rv1907c	-9	0	A	T	0.313	-6.466165e-04	8.439419e-02	1.773749e-01	9.938902e-01
-9	3067	-9	0	A	T	0.342	1.066078e-02	9.232215e-02	1.787459e-01	9.081215e-01
-9	Rv3355c	-9	0	A	T	0.010	-4.568980e-02	1.227396e-01	1.645427e-01	7.098833e-01
-9	3068	-9	0	A	T	0.028	-6.773329e-02	9.355485e-02	1.692055e-01	4.694472e-01
-9	Rv1707	-9	0	A	T	0.033	-1.143377e-01	1.030017e-01	1.618941e-01	2.675715e-01
-9	Rv3610c	-9	0	A	T	0.042	3.124897e-02	7.265047e-02	1.640946e-01	6.673102e-01
-9	Rv1708	-9	0	A	T	0.023	-6.352612e-02	1.210240e-01	1.659307e-01	5.999092e-01
-9	Rv1709	-9	0	A	T	0.023	-1.337459e-03	8.314532e-02	1.668111e-01	9.871731e-01
-9	Rv1733c	-9	0	A	T	0.480	6.860344e-02	1.118381e-01	1.677756e-01	5.399124e-01
-9	Rv3042c	-9	0	A	T	0.484	5.732548e-02	1.247042e-01	1.693054e-01	6.459611e-01
-9	Rv2616	-9	0	A	T	0.028	1.480877e-01	1.130020e-01	1.501905e-01	1.907036e-01
-9	Rv3638	-9	0	A	T	0.028	-2.188159e-02	9.822381e-02	1.673420e-01	8.238141e-01
-9	Rv1199c	-9	0	A	T	0.449	7.832868e-02	6.373714e-02	1.530426e-01	2.197435e-01
-9	Rv3635	-9	0	A	T	0.027	1.934332e-01	8.509453e-02	1.266016e-01	2.349046e-02
-9	Rv3636	-9	0	A	T	0.049	2.765101e-02	8.088844e-02	1.771582e-01	7.326310e-01
-9	Rv3637	-9	0	A	T	0.012	-3.962288e-02	1.301170e-01	1.671421e-01	7.608754e-01
-9	Rv3633	-9	0	A	T	0.014	4.046445e-02	9.128570e-02	1.617912e-01	6.577831e-01
-9	Rv3450c	-9	0	A	T	0.013	-1.013294e-01	9.366653e-02	1.613461e-01	2.799202e-01
-9	490	-9	0	A	T	0.017	-8.530963e-02	1.109106e-01	1.593304e-01	4.421960e-01
-9	Rv1317c	-9	0	A	T	0.352	1.486754e-02	7.262034e-02	1.704354e-01	8.378765e-01
-9	Rv3590c	-9	0	A	T	0.226	2.815518e-02	3.821026e-02	1.654999e-01	4.616010e-01
-9	Rv3028c	-9	0	A	T	0.010	7.593779e-02	1.080091e-01	1.609006e-01	4.823789e-01
-9	Rv1759c	-9	0	A	T	0.065	-2.237905e-02	5.731403e-02	1.645783e-01	6.963797e-01
-9	Rv2003c	-9	0	A	T	0.046	-7.775329e-02	6.307692e-02	1.559037e-01	2.183453e-01
-9	Rv3567c	-9	0	A	T	0.344	-6.972539e-03	8.635918e-02	1.797878e-01	9.356858e-01
-9	Rv2944	-9	0	A	T	0.050	-8.367063e-02	8.005863e-02	1.696109e-01	2.965338e-01
-9	Rv2941	-9	0	A	T	0.252	3.518210e-02	5.957174e-02	1.544301e-01	5.550978e-01
-9	Rv2943	-9	0	A	T	0.013	-7.417814e-03	9.427807e-02	1.636851e-01	9.373222e-01
-9	Rv2942	-9	0	A	T	0.017	-7.213226e-02	8.936185e-02	1.562737e-01	4.199846e-01
-9	Rv3290c	-9	0	A	T	0.028	-5.790034e-02	9.281959e-02	1.681193e-01	5.330808e-01
-9	Rv0619	-9	0	A	T	0.391	1.042894e-02	8.248468e-02	1.786802e-01	8.994446e-01
-9	Rv0614	-9	0	A	T	0.012	-6.139044e-02	1.000747e-01	1.589551e-01	5.398935e-01
-9	Rv0571c	-9	0	A	T	0.037	-5.952055e-02	8.426113e-02	1.679662e-01	4.803186e-01
-9	Rvnr02	-9	0	A	T	0.043	-4.682765e-02	6.217523e-02	1.576918e-01	4.517526e-01
-9	2572	-9	0	A	T	0.027	-8.895982e-03	1.341370e-01	1.815018e-01	9.471526e-01
-9	2573	-9	0	A	T	0.019	-5.883633e-02	1.535541e-01	1.708247e-01	7.017806e-01
-9	1662	-9	0	A	T	0.482	4.814130e-02	8.232585e-02	1.645715e-01	5.590006e-01
-9	Rv2688c	-9	0	A	T	0.478	7.419206e-02	1.077311e-01	1.677653e-01	4.913832e-01
-9	Rv2967c	-9	0	A	T	0.018	6.976233e-02	8.207865e-02	1.606824e-01	3.958107e-01
-9	1660	-9	0	A	T	0.187	4.381391e-02	4.110545e-02	1.623320e-01	2.870486e-01
-9	Rv2057c	-9	0	A	T	0.300	1.148373e-01	8.560636e-02	1.461082e-01	1.804530e-01
-9	Rv0765c	-9	0	A	T	0.013	-8.785721e-02	1.138798e-01	1.642812e-01	4.408236e-01
-9	Rv1944c	-9	0	A	T	0.057	5.194442e-03	6.369607e-02	1.738609e-01	9.350407e-01
-9	977	-9	0	A	T	0.011	-6.576952e-03	1.017116e-01	1.631515e-01	9.484714e-01
-9	972	-9	0	A	T	0.340	2.119237e-02	1.000902e-01	1.807085e-01	8.324121e-01
-9	Rv3393	-9	0	A	T	0.011	1.546916e-01	1.039012e-01	1.749034e-01	1.372361e-01
-9	Rv3391	-9	0	A	T	0.022	-8.235166e-02	7.657151e-02	1.544254e-01	2.827369e-01
-9	Rv0371c	-9	0	A	T	0.021	-1.010705e-01	8.427490e-02	1.584844e-01	2.310483e-01
-9	Rv3399	-9	0	A	T	0.498	1.540480e-01	2.406914e-01	1.688515e-01	5.224856e-01
-9	Rv0992c	-9	0	A	T	0.043	2.986579e-02	7.072458e-02	1.756917e-01	6.730214e-01
-9	Rv3659c	-9	0	A	T	0.027	-2.281908e-02	7.543750e-02	1.625151e-01	7.624193e-01
-9	Rv2062c	-9	0	A	T	0.285	4.825682e-02	4.627860e-02	1.462178e-01	2.976296e-01
-9	Rv1999c	-9	0	A	T	0.361	6.456612e-02	6.397339e-02	1.438003e-01	3.133934e-01
-9	Rv2336	-9	0	A	T	0.020	-8.481066e-02	8.358544e-02	1.568113e-01	3.108176e-01
-9	Rv1384	-9	0	A	T	0.076	2.030739e-02	4.961651e-02	1.703603e-01	6.825251e-01
-9	Rv2490c	-9	0	A	T	0.141	-2.975467e-02	3.856406e-02	1.649576e-01	4.407799e-01
-9	Rv3394c	-9	0	A	T	0.012	1.705906e-01	1.091090e-01	1.813744e-01	1.186458e-01
-9	Rv3433c	-9	0	A	T	0.342	1.157414e-02	9.243370e-02	1.787119e-01	9.004091e-01
-9	Rv2113	-9	0	A	T	0.020	-4.786493e-02	8.001174e-02	1.651296e-01	5.499936e-01
-9	Rv0035	-9	0	A	T	0.375	5.355708e-02	6.078533e-02	1.451204e-01	3.787450e-01
-9	Rv1131	-9	0	A	T	0.012	-1.106320e-01	1.229915e-01	1.676061e-01	3.688658e-01
-9	Rv1130	-9	0	A	T	0.345	-1.865968e-03	8.518610e-02	1.781600e-01	9.825338e-01
-9	Rv1132	-9	0	A	T	0.045	-9.810684e-03	5.827252e-02	1.654355e-01	8.663773e-01
-9	Rv0629c	-9	0	A	T	0.321	4.463926e-02	8.081775e-02	1.654982e-01	5.809882e-01
-9	Rv0842	-9	0	A	T	0.020	-1.290941e-02	7.857377e-02	1.632022e-01	8.695719e-01
-9	Rv0845	-9	0	A	T	0.344	4.701876e-03	8.929276e-02	1.787149e-01	9.580288e-01
-9	Rv2095c	-9	0	A	T	0.016	5.109645e-02	1.044405e-01	1.741273e-01	6.249121e-01
-9	Rv2048c	-9	0	A	T	0.492	3.761536e-02	1.346486e-01	1.638965e-01	7.800982e-01
-9	Rv0849	-9	0	A	T	0.019	-9.905877e-02	9.218303e-02	1.657053e-01	2.831390e-01
-9	Rv3800c	-9	0	A	T	0.323	-5.279338e-03	6.210096e-02	1.741840e-01	9.322898e-01
-9	317	-9	0	A	T	0.121	1.316192e-01	4.179297e-02	1.173405e-01	1.746255e-03
-9	448	-9	0	A	T	0.341	1.880802e-02	9.842621e-02	1.807053e-01	8.485438e-01
-9	Rv3094c	-9	0	A	T	0.021	1.074633e-01	7.604835e-02	1.626681e-01	1.583245e-01
-9	1334	-9	0	A	T	0.014	1.750581e-03	9.085301e-02	1.637218e-01	9.846357e-01
-9	Rv2433c	-9	0	A	T	0.323	3.394630e-02	9.294499e-02	1.729629e-01	7.151125e-01
-9	Rv0267	-9	0	A	T	0.014	7.214685e-02	9.176794e-02	1.647775e-01	4.321739e-01
-9	Rv2646	-9	0	A	T	0.027	-9.660550e-03	8.676309e-02	1.692251e-01	9.113935e-01
-9	Rv3401	-9	0	A	T	0.070	-3.599673e-02	4.472212e-02	1.647887e-01	4.213067e-01
-9	Rv3407	-9	0	A	T	0.248	4.560184e-02	6.171579e-02	1.500672e-01	4.603551e-01
-9	Rv3406	-9	0	A	T	0.013	-1.082271e-01	9.304317e-02	1.613264e-01	2.453719e-01
-9	Rv3408	-9	0	A	T	0.499	2.490785e-02	3.650084e-01	1.692413e-01	9.456258e-01
-9	Rv1185c	-9	0	A	T	0.031	-2.674443e-02	6.362145e-02	1.629833e-01	6.744186e-01
-9	Rv1881c	-9	0	A	T	0.036	-3.587492e-02	9.706008e-02	1.739236e-01	7.118440e-01
-9	Rv0229c	-9	0	A	T	0.023	-4.807913e-02	8.228463e-02	1.620634e-01	5.593114e-01
-9	Rv0066c	-9	0	A	T	0.026	-1.014912e-01	7.785581e-02	1.616616e-01	1.930481e-01
-9	2290	-9	0	A	T	0.055	1.591307e-02	7.361888e-02	1.749506e-01	8.289658e-01
-9	2297	-9	0	A	T	0.023	-6.731929e-02	7.828530e-02	1.607277e-01	3.902927e-01
-9	Rv2337c	-9	0	A	T	0.498	1.212086e-01	2.371629e-01	1.666879e-01	6.095493e-01
-9	Rv0121c	-9	0	A	T	0.018	4.486515e-02	9.753297e-02	1.701178e-01	6.457400e-01
-9	Rv3904c	-9	0	A	T	0.011	-9.636399e-02	1.106525e-01	1.608844e-01	3.842922e-01
-9	Rv2768c	-9	0	A	T	0.049	-7.714072e-02	7.966117e-02	1.629710e-01	3.333881e-01
-9	Rv1475c	-9	0	A	T	0.010	-1.034275e-01	1.083147e-01	1.617064e-01	3.401547e-01
-9	878	-9	0	A	T	0.498	2.308831e-02	2.645686e-01	1.697087e-01	9.304978e-01
-9	Rv3629c	-9	0	A	T	0.043	9.370711e-02	5.538538e-02	1.362975e-01	9.135995e-02
-9	Rv3674c	-9	0	A	T	0.314	6.691030e-02	9.101736e-02	1.637589e-01	4.626411e-01
-9	875	-9	0	A	T	0.022	-5.473309e-02	1.324373e-01	1.680038e-01	6.796031e-01
-9	873	-9	0	A	T	0.011	-1.083772e-02	1.019511e-01	1.631027e-01	9.153896e-01
-9	2741	-9	0	A	T	0.038	7.393524e-02	9.077646e-02	1.617227e-01	4.158061e-01
-9	2035	-9	0	A	T	0.499	2.490785e-02	3.650084e-01	1.692413e-01	9.456258e-01
-9	2742	-9	0	A	T	0.024	-1.312555e-02	1.130740e-01	1.743218e-01	9.076418e-01
-9	2033	-9	0	A	T	0.010	-8.220979e-02	1.204990e-01	1.641910e-01	4.954378e-01
-9	Rv1905c	-9	0	A	T	0.032	-9.029223e-02	9.649919e-02	1.629681e-01	3.499439e-01
-9	3048	-9	0	A	T	0.032	2.471345e-02	8.775599e-02	1.726735e-01	7.783687e-01
-9	3041	-9	0	A	T	0.012	-9.523174e-03	9.769256e-02	1.636916e-01	9.223881e-01
-9	Rv3185	-9	0	A	T	0.053	-4.383789e-02	5.144510e-02	1.690697e-01	3.945985e-01
-9	Rv3183	-9	0	A	T	0.018	-5.225276e-02	8.767829e-02	1.609936e-01	5.515035e-01
-9	1097	-9	0	A	T	0.020	1.180814e-01	1.466363e-01	1.898065e-01	4.210936e-01
-9	1091	-9	0	A	T	0.040	7.199956e-03	6.848975e-02	1.671931e-01	9.163241e-01
-9	1092	-9	0	A	T	0.248	4.894710e-02	6.066576e-02	1.487536e-01	4.201921e-01
-9	Rv2589	-9	0	A	T	0.012	1.100936e-01	9.835415e-02	1.691234e-01	2.635883e-01
-9	Rv1726	-9	0	A	T	0.057	1.048838e-02	5.583463e-02	1.616761e-01	8.510817e-01
-9	Rv1727	-9	0	A	T	0.013	1.244236e-01	9.818995e-02	1.752544e-01	2.057533e-01
-9	Rv1722	-9	0	A	T	0.057	-2.373492e-02	6.930305e-02	1.653101e-01	7.321505e-01
-9	1326	-9	0	A	T	0.326	4.198699e-02	8.213258e-02	1.675780e-01	6.094565e-01
-9	Rv2638	-9	0	A	T	0.041	2.405731e-01	5.936057e-02	8.234477e-02	5.969902e-05
-9	Rv2636	-9	0	A	T	0.013	-1.065199e-01	9.539171e-02	1.585174e-01	2.647407e-01
-9	1328	-9	0	A	T	0.026	-5.288947e-02	1.093148e-01	1.725518e-01	6.287454e-01
-9	1329	-9	0	A	T	0.010	-2.130198e-02	1.066917e-01	1.636060e-01	8.418379e-01
-9	Rv2631	-9	0	A	T	0.049	-1.013583e-01	8.142823e-02	1.767714e-01	2.138735e-01
-9	Rv2630	-9	0	A	T	0.014	1.206713e-02	9.806909e-02	1.661346e-01	9.021250e-01
-9	Rv1589	-9	0	A	T	0.018	-8.309005e-02	1.059736e-01	1.588104e-01	4.334182e-01
-9	Rv2947c	-9	0	A	T	0.499	2.490785e-02	3.650084e-01	1.692413e-01	9.456258e-01
-9	Rv0458	-9	0	A	T	0.031	1.756159e-02	6.545429e-02	1.664359e-01	7.885898e-01
-9	Rv0988	-9	0	A	T	0.264	1.076644e-01	5.430501e-02	1.460509e-01	4.802539e-02
-9	Rv0987	-9	0	A	T	0.375	8.683108e-02	6.562809e-02	1.397235e-01	1.864858e-01
-9	Rv0982	-9	0	A	T	0.349	-2.561950e-03	7.991155e-02	1.765640e-01	9.744387e-01
-9	Rv0453	-9	0	A	T	0.065	5.638683e-02	6.421371e-02	1.825332e-01	3.803546e-01
-9	Rv0452	-9	0	A	T	0.237	9.101901e-02	5.705334e-02	1.340520e-01	1.113448e-01
-9	Rv2964	-9	0	A	T	0.331	7.650239e-03	7.867692e-02	1.730454e-01	9.225825e-01
-9	Rv2963	-9	0	A	T	0.022	-6.142546e-02	8.064668e-02	1.579577e-01	4.466638e-01
-9	Rv0187	-9	0	A	T	0.017	-7.285271e-02	8.571481e-02	1.601897e-01	3.958117e-01
-9	Rv0186	-9	0	A	T	0.024	-1.175033e-01	7.138199e-02	1.517997e-01	1.004419e-01
-9	Rv0185	-9	0	A	T	0.302	9.772757e-02	8.165799e-02	1.449646e-01	2.320223e-01
-9	Rv0678	-9	0	A	T	0.014	-4.294289e-02	9.054529e-02	1.642324e-01	6.355392e-01
-9	Rv0671	-9	0	A	T	0.017	-5.885638e-02	1.001586e-01	1.630441e-01	5.570762e-01
-9	Rv0670	-9	0	A	T	0.043	1.616405e-03	8.688507e-02	1.732044e-01	9.851654e-01
-9	Rv0673	-9	0	A	T	0.303	8.840855e-02	7.282641e-02	1.449274e-01	2.254029e-01
-9	Rv0672	-9	0	A	T	0.030	-3.284837e-02	7.490233e-02	1.592827e-01	6.612000e-01
-9	Rv0675	-9	0	A	T	0.012	4.371374e-02	9.745708e-02	1.629815e-01	6.539783e-01
-9	Rv0674	-9	0	A	T	0.012	1.559829e-01	9.782635e-02	1.667140e-01	1.115336e-01
-9	Rv0573c	-9	0	A	T	0.011	5.982017e-02	1.011436e-01	1.599234e-01	5.545260e-01
-9	Rv3823c	-9	0	A	T	0.062	-2.073330e-03	6.041944e-02	1.668738e-01	9.726408e-01
-9	Rv0767c	-9	0	A	T	0.017	-1.216152e-01	8.450081e-02	1.599369e-01	1.507881e-01
-9	Rv3211	-9	0	A	T	0.030	-2.978073e-02	6.374655e-02	1.684982e-01	6.406031e-01
-9	Rv2378c	-9	0	A	T	0.013	-1.172027e-01	1.117154e-01	1.620625e-01	2.946903e-01
-9	Rv0990c	-9	0	A	T	0.381	-2.280334e-02	8.263569e-02	1.836537e-01	7.827138e-01
-9	Rv3375	-9	0	A	T	0.022	-8.857907e-02	7.471689e-02	1.564790e-01	2.364380e-01
-9	Rv3376	-9	0	A	T	0.012	-9.337276e-02	1.002185e-01	1.627119e-01	3.519988e-01
-9	Rv3371	-9	0	A	T	0.065	-7.112878e-02	5.963042e-02	1.521365e-01	2.335699e-01
-9	Rv3373	-9	0	A	T	0.026	1.687620e-02	1.089523e-01	1.719402e-01	8.769738e-01
-9	Rv3372	-9	0	A	T	0.012	8.444714e-02	1.222525e-01	1.804854e-01	4.900750e-01
-9	Rv0610c	-9	0	A	T	0.059	-3.715908e-02	6.087350e-02	1.558001e-01	5.418864e-01
-9	Rv0742	-9	0	A	T	0.027	-8.231170e-02	8.369180e-02	1.593021e-01	3.258887e-01
-9	1145	-9	0	A	T	0.498	2.308831e-02	2.645686e-01	1.697087e-01	9.304978e-01
-9	Rv1141c	-9	0	A	T	0.010	3.864255e-02	1.123244e-01	1.649021e-01	7.309882e-01
-9	Rv3740c	-9	0	A	T	0.012	-1.253303e-01	9.738245e-02	1.663875e-01	1.987636e-01
-9	Rv2578c	-9	0	A	T	0.026	-6.823588e-02	8.576079e-02	1.596235e-01	4.266557e-01
-9	Rv2503c	-9	0	A	T	0.063	-2.856662e-02	7.001472e-02	1.636024e-01	6.834626e-01
-9	Rv3909	-9	0	A	T	0.045	-6.741986e-02	6.520344e-02	1.625898e-01	3.016988e-01
-9	Rv2359	-9	0	A	T	0.028	-1.042782e-01	9.537437e-02	1.608582e-01	2.748262e-01
-9	1667	-9	0	A	T	0.022	-8.168635e-02	1.301640e-01	1.676414e-01	5.306094e-01
-9	Rv2355	-9	0	A	T	0.010	3.483109e-02	1.198241e-01	1.658638e-01	7.714269e-01
-9	Rvnr01	-9	0	A	T	0.073	3.748757e-01	3.842791e-02	2.428271e-01	1.641106e-20
-9	593	-9	0	A	T	0.306	1.127911e-01	7.260633e-02	1.359189e-01	1.210207e-01
-9	598	-9	0	A	T	0.337	4.613749e-02	8.080984e-02	1.702249e-01	5.683279e-01
-9	Rv3396c	-9	0	A	T	0.052	-5.905010e-02	7.946197e-02	1.663719e-01	4.577970e-01
-9	2829	-9	0	A	T	0.112	-1.067893e-01	4.482440e-02	1.301726e-01	1.761777e-02
-9	2821	-9	0	A	T	0.014	-4.026728e-02	8.964539e-02	1.624721e-01	6.535166e-01
-9	Rv2138	-9	0	A	T	0.027	7.485559e-03	9.600689e-02	1.681716e-01	9.378876e-01
-9	Rv2139	-9	0	A	T	0.322	6.800657e-02	8.002735e-02	1.576308e-01	3.958959e-01
-9	Rv1687c	-9	0	A	T	0.012	-3.718309e-02	9.729480e-02	1.639438e-01	7.025174e-01
-9	1401	-9	0	A	T	0.340	2.119237e-02	1.000902e-01	1.807085e-01	8.324121e-01
-9	Rv2155c	-9	0	A	T	0.494	3.589198e-02	1.551715e-01	1.647497e-01	8.171836e-01
-9	Rv3812	-9	0	A	T	0.037	-4.817931e-02	7.235374e-02	1.590785e-01	5.058277e-01
-9	1406	-9	0	A	T	0.022	-1.151448e-01	1.215220e-01	1.683046e-01	3.438846e-01
-9	Rv0159c	-9	0	A	T	0.499	1.791494e-02	3.490431e-01	1.673648e-01	9.590888e-01
-9	698	-9	0	A	T	0.012	1.969129e-02	9.813737e-02	1.650542e-01	8.410633e-01
-9	334	-9	0	A	T	0.315	6.079581e-02	9.863971e-02	1.681994e-01	5.379825e-01
-9	Rv1112	-9	0	A	T	0.010	4.459505e-03	1.075357e-01	1.639003e-01	9.669397e-01
-9	Rv1115	-9	0	A	T	0.012	2.294831e-02	1.221170e-01	1.697394e-01	8.510240e-01
-9	Rv1442	-9	0	A	T	0.326	1.951207e-02	7.437371e-02	1.690972e-01	7.931711e-01
-9	Rv3092c	-9	0	A	T	0.051	-6.394051e-02	8.779835e-02	1.697567e-01	4.668324e-01
-9	Rv0243	-9	0	A	T	0.033	1.733320e-01	6.604067e-02	1.779775e-01	8.971531e-03
-9	Rv0245	-9	0	A	T	0.245	6.688651e-02	5.392364e-02	1.418043e-01	2.154807e-01
-9	Rv0246	-9	0	A	T	0.022	1.547051e-01	7.310500e-02	1.412660e-01	3.487961e-02
-9	Rv1043c	-9	0	A	T	0.030	8.467135e-02	6.825495e-02	1.735857e-01	2.154354e-01
-9	Rv2678c	-9	0	A	T	0.011	-7.292172e-02	1.025070e-01	1.610206e-01	4.772182e-01
-9	Rv2986c	-9	0	A	T	0.010	-1.254925e-01	1.110327e-01	1.695256e-01	2.589851e-01
-9	Rv3818	-9	0	A	T	0.019	6.104897e-02	8.506181e-02	1.702270e-01	4.733164e-01
-9	Rv1812c	-9	0	A	T	0.499	2.490785e-02	3.650084e-01	1.692413e-01	9.456258e-01
-9	Rv1396c	-9	0	A	T	0.453	1.172391e-01	8.073432e-02	1.670822e-01	1.471588e-01
-9	Rv2880c	-9	0	A	T	0.486	7.691884e-02	1.151158e-01	1.670420e-01	5.043594e-01
-9	Rv1215c	-9	0	A	T	0.046	2.488649e-02	6.493166e-02	1.698915e-01	7.017003e-01
-9	Rv2331A	-9	0	A	T	0.035	2.884666e-01	6.081348e-02	4.434397e-02	2.830695e-06
-9	Rv0904c	-9	0	A	T	0.012	2.653317e-02	1.195936e-01	1.692159e-01	8.245233e-01
-9	Rv1136	-9	0	A	T	0.010	-1.198371e-01	1.062293e-01	1.579604e-01	2.598837e-01
-9	Rv3906c	-9	0	A	T	0.012	-8.709971e-02	1.041611e-01	1.677110e-01	4.034881e-01
-9	Rv2766c	-9	0	A	T	0.010	8.625295e-02	1.413159e-01	1.779785e-01	5.419366e-01
-9	Rv3882c	-9	0	A	T	0.069	-2.085026e-02	6.146884e-02	1.642496e-01	7.346180e-01
-9	Rv2103c	-9	0	A	T	0.253	3.392990e-02	5.915642e-02	1.552383e-01	5.665524e-01
-9	2017	-9	0	A	T	0.019	6.588121e-02	1.250325e-01	1.555348e-01	5.985158e-01
-9	2013	-9	0	A	T	0.019	-7.825061e-02	1.826731e-01	1.767803e-01	6.685923e-01
-9	Rv0831c	-9	0	A	T	0.016	1.527616e-02	1.069721e-01	1.663357e-01	8.865084e-01
-9	Rv1309	-9	0	A	T	0.014	-5.482493e-02	9.870128e-02	1.618510e-01	5.788558e-01
-9	Rv3377c	-9	0	A	T	0.070	3.447676e-02	4.863833e-02	1.761851e-01	4.787937e-01
-9	Rv3709c	-9	0	A	T	0.046	4.195046e-02	6.958294e-02	1.756189e-01	5.468914e-01
-9	Rv0212c	-9	0	A	T	0.016	-6.442142e-02	8.866778e-02	1.576710e-01	4.678830e-01
-9	Rv2178c	-9	0	A	T	0.449	6.669315e-02	9.005698e-02	1.689794e-01	4.593454e-01
-9	1349	-9	0	A	T	0.011	-8.461905e-02	1.021580e-01	1.589556e-01	4.079339e-01
-9	Rv1773c	-9	0	A	T	0.048	-6.478833e-02	8.511526e-02	1.693548e-01	4.469488e-01
-9	452	-9	0	A	T	0.341	1.880802e-02	9.842621e-02	1.807053e-01	8.485438e-01
-9	1344	-9	0	A	T	0.019	-7.825061e-02	1.826731e-01	1.767803e-01	6.685923e-01
-9	Rv1846c	-9	0	A	T	0.023	-5.831835e-02	1.131384e-01	1.625607e-01	6.064862e-01
-9	Rv0473	-9	0	A	T	0.030	-3.574592e-02	8.533500e-02	1.634615e-01	6.754982e-01
-9	948	-9	0	A	T	0.296	-7.651557e-02	3.397702e-02	1.351443e-01	2.480812e-02
-9	Rv0631c	-9	0	A	T	0.108	-1.174413e-02	4.539435e-02	1.638639e-01	7.959754e-01
-9	Rv3173c	-9	0	A	T	0.011	-1.100604e-01	1.075806e-01	1.517050e-01	3.068374e-01
-9	Rv1307	-9	0	A	T	0.016	-2.170936e-02	8.788839e-02	1.626408e-01	8.050135e-01
-9	Rv1304	-9	0	A	T	0.010	1.604199e-01	1.548060e-01	1.773367e-01	3.006392e-01
-9	Rv1300	-9	0	A	T	0.498	2.308831e-02	2.645686e-01	1.697087e-01	9.304978e-01
-9	Rv1301	-9	0	A	T	0.020	-6.572220e-02	1.615035e-01	1.731780e-01	6.842471e-01
-9	Rv2833c	-9	0	A	T	0.017	2.106282e-02	8.399771e-02	1.631231e-01	8.021190e-01
-9	Rv3199c	-9	0	A	T	0.322	6.503394e-02	7.727414e-02	1.586070e-01	4.004618e-01
-9	Rv1565c	-9	0	A	T	0.013	-6.488295e-02	9.697443e-02	1.623209e-01	5.037945e-01
-9	Rv0650	-9	0	A	T	0.028	-3.300922e-02	8.519855e-02	1.747182e-01	6.986159e-01
-9	Rv0655	-9	0	A	T	0.062	-7.164320e-02	8.353395e-02	1.658229e-01	3.915433e-01
-9	Rv0654	-9	0	A	T	0.020	-6.375710e-03	8.067561e-02	1.642311e-01	9.370449e-01
-9	Rv2314c	-9	0	A	T	0.011	1.535368e-01	1.052737e-01	1.855574e-01	1.454178e-01
-9	Rv2832c	-9	0	A	T	0.021	-9.194919e-02	9.322871e-02	1.626792e-01	3.245315e-01
-9	Rv0325	-9	0	A	T	0.341	1.880802e-02	9.842621e-02	1.807053e-01	8.485438e-01
-9	Rv0575c	-9	0	A	T	0.302	3.198432e-02	7.810254e-02	1.623327e-01	6.823565e-01
-9	Rv3236c	-9	0	A	T	0.340	7.546370e-02	6.643749e-02	1.647457e-01	2.566237e-01
-9	Rv2716	-9	0	A	T	0.043	-1.034649e-01	8.572879e-02	1.769319e-01	2.281142e-01
-9	Rv0783c	-9	0	A	T	0.038	7.115408e-02	6.364896e-02	1.677509e-01	2.642041e-01
-9	2461	-9	0	A	T	0.021	-1.094533e-01	1.399028e-01	1.693229e-01	4.344215e-01
-9	2462	-9	0	A	T	0.314	6.742927e-02	9.253009e-02	1.648341e-01	4.665497e-01
-9	Rv1538c	-9	0	A	T	0.272	2.079722e-02	5.702614e-02	1.668793e-01	7.155106e-01
-9	Rv3359	-9	0	A	T	0.017	3.972305e-02	8.423305e-02	1.639914e-01	6.374531e-01
-9	Rv2223c	-9	0	A	T	0.016	1.452862e-02	1.017139e-01	1.681215e-01	8.864824e-01
-9	Rv1601	-9	0	A	T	0.012	2.976469e-01	1.217466e-01	2.062514e-01	1.487816e-02
-9	Rv1607	-9	0	A	T	0.013	-9.332457e-03	9.447048e-02	1.635999e-01	9.213517e-01
-9	Rv1970	-9	0	A	T	0.014	-3.359537e-04	9.042994e-02	1.635679e-01	9.970375e-01
-9	Rv1604	-9	0	A	T	0.483	6.203670e-02	1.267335e-01	1.709729e-01	6.247241e-01
-9	Rv1051c	-9	0	A	T	0.045	3.531863e-02	5.795632e-02	1.645209e-01	5.425684e-01
-9	Rv2501c	-9	0	A	T	0.010	5.516538e-02	1.096355e-01	1.676639e-01	6.150921e-01
-9	Rv2332	-9	0	A	T	0.035	-8.072965e-02	7.820359e-02	1.685138e-01	3.024893e-01
-9	Rv2339	-9	0	A	T	0.366	5.656325e-02	5.765601e-02	1.746671e-01	3.271004e-01
-9	Rv2157c	-9	0	A	T	0.012	-6.476537e-02	1.010300e-01	1.619762e-01	5.218181e-01
-9	Rv3802c	-9	0	A	T	0.046	-7.211221e-02	9.098945e-02	1.711671e-01	4.284700e-01
-9	Rv3822	-9	0	A	T	0.041	1.824535e-02	7.746800e-02	1.722541e-01	8.139121e-01
-9	2809	-9	0	A	T	0.011	-2.132617e-02	1.030278e-01	1.642112e-01	8.361086e-01
-9	2803	-9	0	A	T	0.014	2.391346e-02	1.002392e-01	1.700397e-01	8.115531e-01
-9	1423	-9	0	A	T	0.022	5.968618e-02	1.136771e-01	1.853377e-01	5.998085e-01
-9	1425	-9	0	A	T	0.021	-9.468512e-02	1.309583e-01	1.665219e-01	4.700474e-01
-9	Rv1212c	-9	0	A	T	0.018	1.426125e-01	8.669919e-02	1.797880e-01	1.006911e-01
-9	1428	-9	0	A	T	0.017	7.968188e-03	9.631416e-02	1.685435e-01	9.341023e-01
-9	Rv2486	-9	0	A	T	0.016	-5.672335e-02	9.055153e-02	1.705443e-01	5.313589e-01
-9	602	-9	0	A	T	0.018	1.323115e-01	1.394039e-01	1.519221e-01	3.430709e-01
-9	Rv1683	-9	0	A	T	0.026	-1.005763e-01	6.889643e-02	1.497024e-01	1.450424e-01
-9	Rv1682	-9	0	A	T	0.021	7.848987e-02	1.330076e-01	1.812794e-01	5.554112e-01
-9	Rv1681	-9	0	A	T	0.301	1.008384e-01	7.767858e-02	1.423710e-01	1.949053e-01
-9	Rv1680	-9	0	A	T	0.017	-1.370446e-01	8.421038e-02	1.554606e-01	1.043553e-01
-9	Rv1689	-9	0	A	T	0.024	-2.603120e-02	7.480224e-02	1.619507e-01	7.280038e-01
-9	Rv0278c	-9	0	A	T	0.440	-3.149611e-02	5.337932e-02	1.662779e-01	5.554599e-01
-9	Rv3105c	-9	0	A	T	0.031	-2.208632e-02	1.077703e-01	1.740206e-01	8.377132e-01
-9	Rv3502c	-9	0	A	T	0.022	-4.814802e-02	1.257174e-01	1.674791e-01	7.019120e-01
-9	Rv2022c	-9	0	A	T	0.063	-5.552608e-02	6.221035e-02	1.531561e-01	3.725765e-01
-9	Rv1469	-9	0	A	T	0.046	-7.228391e-02	6.618278e-02	1.503907e-01	2.753396e-01
-9	Rv1463	-9	0	A	T	0.315	5.762222e-02	9.697370e-02	1.673811e-01	5.526758e-01
-9	Rv1462	-9	0	A	T	0.499	2.490785e-02	3.650084e-01	1.692413e-01	9.456258e-01
-9	Rv1461	-9	0	A	T	0.354	1.009391e-02	7.363448e-02	1.747795e-01	8.910282e-01
-9	Rv0228	-9	0	A	T	0.014	-1.067435e-01	1.082463e-01	1.658080e-01	3.246096e-01
-9	Rv0220	-9	0	A	T	0.021	-1.099503e-01	1.256772e-01	1.689276e-01	3.821183e-01
-9	Rv0221	-9	0	A	T	0.350	-2.634177e-02	7.654451e-02	1.811281e-01	7.309054e-01
-9	Rv1014c	-9	0	A	T	0.011	1.847277e-01	1.114732e-01	1.716072e-01	9.819100e-02
-9	Rv1041c	-9	0	A	T	0.069	3.165761e-02	5.855221e-02	1.749471e-01	5.890021e-01
-9	Rv3833	-9	0	A	T	0.449	6.669315e-02	9.005698e-02	1.689794e-01	4.593454e-01
-9	Rv0541c	-9	0	A	T	0.012	2.853699e-02	9.996368e-02	1.658304e-01	7.754136e-01
-9	Rv2333c	-9	0	A	T	0.391	9.444662e-03	8.079898e-02	1.778740e-01	9.069990e-01
-9	Rv1394c	-9	0	A	T	0.481	8.894869e-02	1.097293e-01	1.676797e-01	4.180157e-01
-9	Rv2618	-9	0	A	T	0.020	-2.511903e-02	1.005130e-01	1.718433e-01	8.027732e-01
-9	Rv2764c	-9	0	A	T	0.063	8.359006e-02	6.093042e-02	1.979889e-01	1.707847e-01
-9	Rv1424c	-9	0	A	T	0.013	1.082327e-01	1.149652e-01	1.759902e-01	3.469884e-01
-9	Rv3473c	-9	0	A	T	0.011	-1.148358e-01	1.035735e-01	1.614473e-01	2.681394e-01
-9	Rv0920c	-9	0	A	T	0.029	-5.991676e-02	7.200656e-02	1.576470e-01	4.057960e-01
-9	Rv2915c	-9	0	A	T	0.010	8.536806e-04	1.072804e-01	1.635348e-01	9.936545e-01
-9	Rv2586c	-9	0	A	T	0.037	4.492979e-03	6.063280e-02	1.636385e-01	9.409628e-01
-9	2254	-9	0	A	T	0.010	2.183175e-01	1.092165e-01	1.677875e-01	4.621959e-02
-9	2250	-9	0	A	T	0.029	9.801688e-03	9.512525e-02	1.698074e-01	9.179776e-01
-9	Rv3884c	-9	0	A	T	0.415	3.024139e-02	6.495440e-02	1.631948e-01	6.417438e-01
-9	Rv3859c	-9	0	A	T	0.041	-7.473708e-02	6.738402e-02	1.546531e-01	2.679741e-01
-9	2786	-9	0	A	T	0.026	-1.052450e-01	7.232066e-02	1.595682e-01	1.463006e-01
-9	2783	-9	0	A	T	0.011	-6.554244e-02	1.296896e-01	1.649126e-01	6.135416e-01
-9	2789	-9	0	A	T	0.019	-8.962647e-02	1.552422e-01	1.719416e-01	5.640051e-01
-9	2078	-9	0	A	T	0.035	-9.624504e-02	8.663067e-02	1.646948e-01	2.671737e-01
-9	2071	-9	0	A	T	0.379	-1.982006e-02	6.985594e-02	1.790765e-01	7.767505e-01
-9	2077	-9	0	A	T	0.011	-1.029971e-01	1.025659e-01	1.639487e-01	3.158235e-01
-9	Rv2268c	-9	0	A	T	0.089	2.215214e-01	4.644420e-02	1.522283e-01	2.502409e-06
-9	Rv1504c	-9	0	A	T	0.035	-4.479034e-02	7.863514e-02	1.620640e-01	5.692372e-01
-9	Rv3302c	-9	0	A	T	0.020	-8.479823e-02	7.801102e-02	1.579523e-01	2.776212e-01
-9	Rv3707c	-9	0	A	T	0.010	-4.259000e-02	1.525433e-01	1.690862e-01	7.802210e-01
-9	Rv0731c	-9	0	A	T	0.013	-6.638012e-02	1.176383e-01	1.669650e-01	5.728514e-01
-9	Rv1666c	-9	0	A	T	0.011	-2.390490e-02	1.019750e-01	1.635609e-01	8.147668e-01
-9	Rv2190c	-9	0	A	T	0.028	2.447421e-02	7.501657e-02	1.735957e-01	7.443874e-01
-9	Rv1097c	-9	0	A	T	0.042	7.655406e-02	6.708809e-02	1.582791e-01	2.544402e-01
-9	Rv0495c	-9	0	A	T	0.016	8.536473e-03	9.414864e-02	1.659234e-01	9.277953e-01
-9	Rv1319c	-9	0	A	T	0.171	7.670317e-02	3.999590e-02	1.539357e-01	5.577631e-02
-9	Rv1096	-9	0	A	T	0.018	2.782808e-01	9.621464e-02	2.125287e-01	4.011097e-03
-9	Rv1093	-9	0	A	T	0.499	2.490785e-02	3.650084e-01	1.692413e-01	9.456258e-01
-9	Rv1090	-9	0	A	T	0.313	9.408345e-02	6.841190e-02	1.443429e-01	1.697429e-01
-9	Rv1091	-9	0	A	T	0.318	3.273463e-02	4.401118e-02	1.512611e-01	4.574004e-01
-9	Rv1753c	-9	0	A	T	0.447	6.773463e-02	6.981026e-02	1.560643e-01	3.324378e-01
-9	Rv3022c	-9	0	A	T	0.434	-2.845614e-02	5.299504e-02	1.753836e-01	5.915634e-01
-9	Rv0413	-9	0	A	T	0.010	3.126509e-02	1.083460e-01	1.651827e-01	7.730465e-01
-9	Rv0415	-9	0	A	T	0.029	-4.236979e-02	9.347475e-02	1.707650e-01	6.505705e-01
-9	Rv0419	-9	0	A	T	0.351	6.456923e-02	7.715086e-02	1.646415e-01	4.030838e-01
-9	Rv0418	-9	0	A	T	0.014	-1.006201e-01	9.007329e-02	1.605367e-01	2.645554e-01
-9	Rv3761c	-9	0	A	T	0.020	-5.853483e-03	7.749054e-02	1.637948e-01	9.398204e-01
-9	1360	-9	0	A	T	0.022	1.637447e-01	1.156227e-01	1.391214e-01	1.574140e-01
-9	Rv2674	-9	0	A	T	0.019	3.450785e-03	7.927567e-02	1.629250e-01	9.652993e-01
-9	Rv2679	-9	0	A	T	0.016	-5.599828e-02	1.004407e-01	1.612966e-01	5.774473e-01
-9	479	-9	0	A	T	0.237	9.164645e-02	5.716008e-02	1.348221e-01	1.095682e-01
-9	Rv3022A	-9	0	A	T	0.017	-2.368691e-02	1.006923e-01	1.684232e-01	8.141297e-01
-9	Rv1321	-9	0	A	T	0.499	2.490785e-02	3.650084e-01	1.692413e-01	9.456258e-01
-9	Rv2929	-9	0	A	T	0.010	2.372509e-02	1.070965e-01	1.647497e-01	8.247809e-01
-9	Rv2928	-9	0	A	T	0.011	2.244658e-01	1.026458e-01	1.809614e-01	2.927485e-02
-9	Rv1328	-9	0	A	T	0.084	-7.537168e-02	6.376659e-02	1.619859e-01	2.378368e-01
-9	Rv3534c	-9	0	A	T	0.029	-8.690068e-02	8.561542e-02	1.622641e-01	3.106492e-01
-9	Rv0244c	-9	0	A	T	0.060	-3.464769e-02	4.856838e-02	1.574512e-01	4.759832e-01
-9	Rv2830c	-9	0	A	T	0.498	2.308831e-02	2.645686e-01	1.697087e-01	9.304978e-01
-9	Rv2450c	-9	0	A	T	0.499	2.490785e-02	3.650084e-01	1.692413e-01	9.456258e-01
-9	Rv3782	-9	0	A	T	0.301	1.074032e-01	8.396332e-02	1.464308e-01	2.015013e-01
-9	Rv3784	-9	0	A	T	0.033	-1.313125e-02	7.657768e-02	1.695294e-01	8.639269e-01
-9	Rv1844c	-9	0	A	T	0.486	5.434781e-02	1.058475e-01	1.620819e-01	6.078876e-01
-9	Rv3403c	-9	0	A	T	0.026	-6.407292e-02	7.872331e-02	1.550888e-01	4.161355e-01
-9	Rv3788	-9	0	A	T	0.310	1.100624e-01	7.385378e-02	1.410414e-01	1.368574e-01
-9	293	-9	0	A	T	0.018	-6.389371e-02	1.733016e-01	1.741947e-01	7.125370e-01
-9	Rv3234c	-9	0	A	T	0.381	-2.292547e-02	8.078918e-02	1.827167e-01	7.767187e-01
-9	Rv3741c	-9	0	A	T	0.030	-2.120999e-02	7.324502e-02	1.670002e-01	7.722750e-01
-9	Rv3736	-9	0	A	T	0.027	-8.220993e-02	9.430615e-02	1.576353e-01	3.838212e-01
-9	Rv2221c	-9	0	A	T	0.020	-2.312144e-02	7.890579e-02	1.623978e-01	7.696383e-01
-9	581	-9	0	A	T	0.029	-4.564022e-02	8.778064e-02	1.619287e-01	6.033663e-01
-9	Rv3254	-9	0	A	T	0.012	-1.084487e-01	1.011835e-01	1.575561e-01	2.843872e-01
-9	Rv1102c	-9	0	A	T	0.340	2.119237e-02	1.000902e-01	1.807085e-01	8.324121e-01
-9	2440	-9	0	A	T	0.257	9.986092e-02	4.518736e-02	1.161056e-01	2.761601e-02
-9	2447	-9	0	A	T	0.017	-1.511782e-02	8.764293e-02	1.643347e-01	8.631277e-01
-9	Rv0442c	-9	0	A	T	0.057	-5.138791e-02	5.178327e-02	1.530785e-01	3.215563e-01
-9	Rv3331	-9	0	A	T	0.499	2.490785e-02	3.650084e-01	1.692413e-01	9.456258e-01
-9	Rv3330	-9	0	A	T	0.016	-2.777172e-02	8.950820e-02	1.628882e-01	7.565002e-01
-9	Rv1248c	-9	0	A	T	0.371	-1.233900e-02	7.152468e-02	1.775120e-01	8.631116e-01
-9	Rv3337	-9	0	A	T	0.020	-6.763796e-02	1.577298e-01	1.718483e-01	6.682595e-01
-9	Rv3338	-9	0	A	T	0.016	3.709410e-02	8.692314e-02	1.644767e-01	6.697698e-01
-9	Rv3839	-9	0	A	T	0.341	1.443746e-02	9.575844e-02	1.796732e-01	8.802255e-01
-9	2516	-9	0	A	T	0.318	-2.916614e-02	3.737911e-02	1.603453e-01	4.356396e-01
-9	Rv1117	-9	0	A	T	0.014	-1.431473e-01	8.912222e-02	1.671436e-01	1.089380e-01
-9	Rv1364c	-9	0	A	T	0.497	6.967440e-02	2.022343e-01	1.655401e-01	7.306149e-01
-9	Rv1928c	-9	0	A	T	0.051	-2.097774e-02	8.327360e-02	1.725557e-01	8.012238e-01
-9	Rv2123	-9	0	A	T	0.379	-2.603685e-02	6.370356e-02	1.770186e-01	6.829417e-01
-9	1622	-9	0	A	T	0.068	-4.451270e-02	7.329470e-02	1.689463e-01	5.439527e-01
-9	Rv2318	-9	0	A	T	0.022	-9.875056e-02	9.428483e-02	1.640191e-01	2.954976e-01
-9	1997	-9	0	A	T	0.020	-7.851232e-02	1.439784e-01	1.689792e-01	5.858150e-01
-9	1998	-9	0	A	T	0.020	-7.055653e-02	1.574509e-01	1.720902e-01	6.542854e-01
-9	Rv1917c	-9	0	A	T	0.489	-9.053474e-03	1.038835e-01	1.646979e-01	9.305911e-01
-9	Rv2317	-9	0	A	T	0.013	1.059768e-01	9.569324e-02	1.701930e-01	2.686891e-01
-9	Rv2736c	-9	0	A	T	0.251	3.956194e-02	6.050706e-02	1.528986e-01	5.135511e-01
-9	2860	-9	0	A	T	0.010	-1.132952e-01	1.395321e-01	1.684931e-01	4.172440e-01
-9	2862	-9	0	A	T	0.062	-7.351893e-02	9.005393e-02	1.707925e-01	4.147132e-01
-9	Rv3804c	-9	0	A	T	0.013	2.068590e-02	9.340525e-02	1.636783e-01	8.248323e-01
-9	Rv1982c	-9	0	A	T	0.047	-6.332798e-02	8.853872e-02	1.700774e-01	4.748234e-01
-9	2866	-9	0	A	T	0.255	3.133448e-02	3.688411e-02	1.362750e-01	3.960363e-01
-9	2867	-9	0	A	T	0.049	-9.559962e-02	6.150067e-02	1.517130e-01	1.207852e-01
-9	2868	-9	0	A	T	0.314	7.316640e-02	9.383616e-02	1.657841e-01	4.359654e-01
-9	Rv0093c	-9	0	A	T	0.021	-6.496542e-02	1.486891e-01	1.712058e-01	6.623795e-01
-9	550	-9	0	A	T	0.012	-1.468998e-01	9.849489e-02	1.567137e-01	1.365498e-01
-9	553	-9	0	A	T	0.016	-1.092259e-01	1.041816e-01	1.681379e-01	2.950121e-01
-9	Rv3392c	-9	0	A	T	0.022	-8.160862e-02	1.296511e-01	1.644638e-01	5.293774e-01
-9	1199	-9	0	A	T	0.048	-1.072788e-01	8.254930e-02	1.745732e-01	1.944174e-01
-9	1190	-9	0	A	T	0.020	-8.205153e-02	8.792187e-02	1.591950e-01	3.512039e-01
-9	Rv2286c	-9	0	A	T	0.010	1.392702e-01	1.088025e-01	1.706091e-01	2.011994e-01
-9	Rv1665	-9	0	A	T	0.033	-6.305049e-02	7.550643e-02	1.531775e-01	4.041443e-01
-9	Rv1664	-9	0	A	T	0.055	-1.959050e-02	5.618971e-02	1.600264e-01	7.275168e-01
-9	Rv1661	-9	0	A	T	0.385	-3.340752e-02	6.092065e-02	1.756814e-01	5.837064e-01
-9	Rv1660	-9	0	A	T	0.022	-7.856656e-02	1.167351e-01	1.640246e-01	5.012742e-01
-9	Rv1663	-9	0	A	T	0.040	-5.453673e-02	6.872734e-02	1.583827e-01	4.278941e-01
-9	Rv1662	-9	0	A	T	0.498	2.308831e-02	2.645686e-01	1.697087e-01	9.304978e-01
-9	Rv2979c	-9	0	A	T	0.342	1.048645e-02	9.194654e-02	1.786921e-01	9.092498e-01
-9	Rv2982c	-9	0	A	T	0.499	2.490785e-02	3.650084e-01	1.692413e-01	9.456258e-01
-9	Rv1327c	-9	0	A	T	0.017	-5.521116e-02	8.803172e-02	1.595181e-01	5.308657e-01
-9	Rv3107c	-9	0	A	T	0.021	-5.876197e-02	7.851937e-02	1.638446e-01	4.546273e-01
-9	Rv1409	-9	0	A	T	0.027	8.927312e-03	1.015108e-01	1.701125e-01	9.299602e-01
-9	Rv2756c	-9	0	A	T	0.391	7.166049e-03	8.208677e-02	1.783983e-01	9.304734e-01
-9	Rv1402	-9	0	A	T	0.027	-9.645209e-02	7.767423e-02	1.596034e-01	2.149794e-01
-9	Rv1407	-9	0	A	T	0.028	-9.381535e-02	9.657271e-02	1.602073e-01	3.318507e-01
-9	1346	-9	0	A	T	0.498	7.262775e-02	2.397388e-01	1.655620e-01	7.620725e-01
-9	Rv1016c	-9	0	A	T	0.030	9.368527e-02	9.524174e-02	1.968850e-01	3.258160e-01
-9	373	-9	0	A	T	0.016	1.168270e-01	8.651002e-02	1.701393e-01	1.775567e-01
-9	377	-9	0	A	T	0.300	1.148373e-01	8.560636e-02	1.461082e-01	1.804530e-01
-9	Rv2719c	-9	0	A	T	0.342	1.178451e-02	9.179413e-02	1.783528e-01	8.979062e-01
-9	Rv0873	-9	0	A	T	0.018	1.784170e-02	8.178508e-02	1.644825e-01	8.274091e-01
-9	Rv0365c	-9	0	A	T	0.037	5.561231e-02	7.889759e-02	1.852686e-01	4.812600e-01
-9	Rv3257c	-9	0	A	T	0.340	2.119237e-02	1.000902e-01	1.807085e-01	8.324121e-01
-9	Rv0754	-9	0	A	T	0.048	-1.286197e-01	5.986763e-02	1.433258e-01	3.221846e-02
-9	Rv0750	-9	0	A	T	0.020	5.231061e-02	8.904717e-02	1.728638e-01	5.571993e-01
-9	Rv0209	-9	0	A	T	0.341	-4.440057e-02	7.939181e-02	1.925766e-01	5.762652e-01
-9	Rv1426c	-9	0	A	T	0.040	-9.999289e-02	6.903709e-02	1.459500e-01	1.482080e-01
-9	Rv2353c	-9	0	A	T	0.017	-7.437814e-02	8.783603e-02	1.567693e-01	3.975686e-01
-9	Rv2584c	-9	0	A	T	0.499	2.490785e-02	3.650084e-01	1.692413e-01	9.456258e-01
-9	Rv3886c	-9	0	A	T	0.076	2.517539e-02	4.703655e-02	1.787332e-01	5.927567e-01
-9	2055	-9	0	A	T	0.087	1.095022e-01	7.098726e-02	1.980863e-01	1.236448e-01
-9	2059	-9	0	A	T	0.021	-9.199565e-02	1.401775e-01	1.698305e-01	5.119818e-01
-9	Rv0010c	-9	0	A	T	0.028	1.871957e-01	9.665842e-02	2.039181e-01	5.341520e-02
-9	Rv3627c	-9	0	A	T	0.026	6.117479e-03	1.054550e-01	1.694600e-01	9.537663e-01
-9	Rv3540c	-9	0	A	T	0.318	9.936840e-02	8.600899e-02	1.582186e-01	2.485743e-01
-9	Rv3275c	-9	0	A	T	0.019	-7.825061e-02	1.826731e-01	1.767803e-01	6.685923e-01
-9	Rv3705A	-9	0	A	T	0.010	1.066732e-01	1.103130e-01	1.593705e-01	3.340646e-01
-9	Rv2129c	-9	0	A	T	0.040	-1.011640e-02	7.732585e-02	1.678983e-01	8.959701e-01
-9	Rv2192c	-9	0	A	T	0.022	3.121753e-02	1.062255e-01	1.644298e-01	7.689861e-01
-9	Rv3300c	-9	0	A	T	0.013	-7.760751e-02	1.012254e-01	1.652747e-01	4.436763e-01
-9	Rv3758c	-9	0	A	T	0.249	8.177842e-02	5.668999e-02	1.357171e-01	1.498463e-01
-9	Rv3705c	-9	0	A	T	0.014	-9.606088e-02	9.282197e-02	1.634209e-01	3.012781e-01
-9	Rv0493c	-9	0	A	T	0.374	-3.097318e-03	6.246095e-02	1.705748e-01	9.604728e-01
-9	Rv1273c	-9	0	A	T	0.020	-2.487997e-02	8.649664e-02	1.625004e-01	7.737549e-01
-9	Rv1934c	-9	0	A	T	0.362	5.454353e-02	7.570140e-02	1.745221e-01	4.715883e-01
-9	Rv1099c	-9	0	A	T	0.018	-8.849991e-02	1.722401e-01	1.738100e-01	6.076338e-01
-9	Rv3598c	-9	0	A	T	0.343	3.614979e-02	8.224159e-02	1.736885e-01	6.604711e-01
-9	Rv3423c	-9	0	A	T	0.013	-1.467387e-01	9.237322e-02	1.687546e-01	1.128710e-01
-9	Rv2415c	-9	0	A	T	0.047	3.943258e-02	8.703286e-02	1.820754e-01	6.507132e-01
-9	Rv0642c	-9	0	A	T	0.043	1.114997e-01	9.059564e-02	2.118890e-01	2.190672e-01
-9	Rv0143c	-9	0	A	T	0.049	9.966911e-03	6.725241e-02	1.697109e-01	8.822505e-01
-9	Rv2052c	-9	0	A	T	0.023	-6.000662e-02	7.453885e-02	1.556023e-01	4.212256e-01
-9	Rv0929	-9	0	A	T	0.010	-1.027857e-01	1.465599e-01	1.687054e-01	4.834666e-01
-9	Rv0928	-9	0	A	T	0.039	2.510639e-01	5.867339e-02	6.430657e-02	2.298017e-05
-9	Rv0432	-9	0	A	T	0.010	5.312854e-02	1.171254e-01	1.674039e-01	6.503340e-01
-9	Rv0431	-9	0	A	T	0.021	-7.879942e-02	1.474249e-01	1.697961e-01	5.932575e-01
-9	Rv0922	-9	0	A	T	0.351	1.193650e-01	6.979161e-02	1.695966e-01	8.790324e-02
-9	414	-9	0	A	T	0.499	1.791494e-02	3.490431e-01	1.673648e-01	9.590888e-01
-9	415	-9	0	A	T	0.302	1.014458e-01	8.245835e-02	1.476591e-01	2.192441e-01
-9	1386	-9	0	A	T	0.010	-4.491857e-02	1.195019e-01	1.625155e-01	7.071833e-01
-9	Rv2691	-9	0	A	T	0.483	6.203670e-02	1.267335e-01	1.709729e-01	6.247241e-01
-9	Rv2692	-9	0	A	T	0.343	4.963811e-03	9.132098e-02	1.794832e-01	9.566761e-01
-9	Rv1348	-9	0	A	T	0.036	-1.136895e-01	8.325868e-02	1.601462e-01	1.727836e-01
-9	Rv0697	-9	0	A	T	0.344	-7.303153e-03	7.304903e-02	1.755163e-01	9.204082e-01
-9	Rv0696	-9	0	A	T	0.051	-2.548453e-02	7.895003e-02	1.686192e-01	7.470028e-01
-9	Rv0694	-9	0	A	T	0.021	2.690992e-02	9.044915e-02	1.681843e-01	7.662120e-01
-9	Rv2958c	-9	0	A	T	0.053	1.698314e-02	5.090052e-02	1.647232e-01	7.387975e-01
-9	Rv3536c	-9	0	A	T	0.011	-5.135329e-02	1.168947e-01	1.630578e-01	6.606474e-01
-9	Rv0699	-9	0	A	T	0.313	7.941775e-02	9.673006e-02	1.658625e-01	4.120700e-01
-9	Rv0698	-9	0	A	T	0.040	6.495074e-02	7.313020e-02	1.804580e-01	3.749366e-01
-9	Rv0242c	-9	0	A	T	0.016	3.353546e-02	1.055691e-01	1.693948e-01	7.508884e-01
-9	Rv2836c	-9	0	A	T	0.038	7.377889e-02	5.711250e-02	1.488821e-01	1.970881e-01
-9	Rv1479	-9	0	A	T	0.043	-6.466792e-02	9.921002e-02	1.755284e-01	5.148468e-01
-9	Rv1842c	-9	0	A	T	0.010	7.064580e-02	1.148947e-01	1.685879e-01	5.389506e-01
-9	Rv3825c	-9	0	A	T	0.053	2.896832e-02	5.081576e-02	1.701291e-01	5.689195e-01
-9	Rv3047c	-9	0	A	T	0.318	1.104426e-01	8.501828e-02	1.608452e-01	1.945981e-01
-9	Rv3232c	-9	0	A	T	0.045	1.400463e-02	7.228116e-02	1.724187e-01	8.464580e-01
-9	Rv3272	-9	0	A	T	0.331	7.964149e-03	7.742491e-02	1.726269e-01	9.181179e-01
-9	Rv3273	-9	0	A	T	0.018	-1.067354e-01	9.366743e-02	1.599049e-01	2.550986e-01
-9	Rv2905	-9	0	A	T	0.253	3.255508e-02	5.873357e-02	1.556470e-01	5.796617e-01
-9	Rv0257	-9	0	A	T	0.027	3.163831e-02	1.055816e-01	1.756140e-01	7.645778e-01
-9	Rv1452c	-9	0	A	T	0.396	1.285599e-02	4.083464e-02	1.617988e-01	7.530372e-01
-9	Rv0444c	-9	0	A	T	0.306	7.256645e-02	7.476869e-02	1.484913e-01	3.322993e-01
-9	Rv0974c	-9	0	A	T	0.484	6.104396e-02	1.288162e-01	1.708753e-01	6.358139e-01
-9	Rv0411c	-9	0	A	T	0.019	-9.329610e-02	8.840658e-02	1.548269e-01	2.918549e-01
-9	Rv3311	-9	0	A	T	0.011	4.056660e-01	1.008441e-01	1.739508e-01	6.754489e-05
-9	Rv3310	-9	0	A	T	0.031	-8.502851e-04	1.043717e-01	1.726028e-01	9.935036e-01
-9	Rv3317	-9	0	A	T	0.499	2.490785e-02	3.650084e-01	1.692413e-01	9.456258e-01
-9	Rv1592c	-9	0	A	T	0.384	-3.784226e-02	8.554862e-02	1.855667e-01	6.584514e-01
-9	Rv2818c	-9	0	A	T	0.011	-9.071231e-02	1.159203e-01	1.707896e-01	4.343115e-01
-9	1815	-9	0	A	T	0.048	-7.761238e-02	6.652632e-02	1.496239e-01	2.439772e-01
-9	1811	-9	0	A	T	0.449	6.669315e-02	9.005698e-02	1.689794e-01	4.593454e-01
-9	1818	-9	0	A	T	0.014	-5.624013e-02	1.113152e-01	1.649886e-01	6.136442e-01
-9	1819	-9	0	A	T	0.016	-9.105912e-02	8.607189e-02	1.606211e-01	2.906530e-01
-9	Rv2249c	-9	0	A	T	0.012	2.188395e-02	9.908604e-02	1.663444e-01	8.253038e-01
-9	Rv0346c	-9	0	A	T	0.013	9.775813e-02	1.228491e-01	1.759298e-01	4.265952e-01
-9	Rv2572c	-9	0	A	T	0.014	2.188466e-02	9.404431e-02	1.663210e-01	8.160963e-01
-9	Rv2505c	-9	0	A	T	0.022	-7.163687e-02	7.549215e-02	1.553436e-01	3.431683e-01
-9	1603	-9	0	A	T	0.010	4.191854e-02	1.077325e-01	1.667181e-01	6.973886e-01
-9	1971	-9	0	A	T	0.016	-6.404479e-02	1.021643e-01	1.641922e-01	5.310579e-01
-9	1970	-9	0	A	T	0.499	2.490785e-02	3.650084e-01	1.692413e-01	9.456258e-01
-9	Rv1911c	-9	0	A	T	0.042	-8.451756e-02	6.203560e-02	1.542965e-01	1.737564e-01
-9	Rv3869	-9	0	A	T	0.042	-8.582267e-02	6.314239e-02	1.575744e-01	1.747709e-01
-9	Rv3868	-9	0	A	T	0.024	4.311219e-02	1.086534e-01	1.755093e-01	6.917144e-01
-9	Rv1980c	-9	0	A	T	0.013	2.756122e-02	9.618919e-02	1.666173e-01	7.746039e-01
-9	Rv3806c	-9	0	A	T	0.040	-1.234885e-01	6.802075e-02	1.543111e-01	7.012426e-02
-9	2844	-9	0	A	T	0.013	-7.968595e-02	9.358223e-02	1.611494e-01	3.949436e-01
-9	2843	-9	0	A	T	0.011	4.968207e-02	1.155508e-01	1.683397e-01	6.674328e-01
-9	Rv3866	-9	0	A	T	0.013	2.864652e-02	9.487603e-02	1.660587e-01	7.628410e-01
-9	Rv2191	-9	0	A	T	0.036	-4.315916e-02	6.168532e-02	1.618309e-01	4.844995e-01
-9	Rv2196	-9	0	A	T	0.014	-2.454603e-02	9.066514e-02	1.630505e-01	7.867215e-01
-9	Rv2409c	-9	0	A	T	0.315	5.991744e-02	8.847702e-02	1.639200e-01	4.986236e-01
-9	Rv2195	-9	0	A	T	0.010	3.386600e-02	1.079752e-01	1.649685e-01	7.539361e-01
-9	Rv3756c	-9	0	A	T	0.014	-4.940480e-02	9.253488e-02	1.589627e-01	5.936730e-01
-9	Rv2489c	-9	0	A	T	0.029	-1.607600e-02	1.166837e-01	1.766343e-01	8.904810e-01
-9	Rv2160c	-9	0	A	T	0.343	-3.129035e-02	9.072267e-02	1.892363e-01	7.303309e-01
-9	Rv3349c	-9	0	A	T	0.315	6.354550e-02	8.955413e-02	1.640597e-01	4.783368e-01
-9	1555	-9	0	A	T	0.499	2.490785e-02	3.650084e-01	1.692413e-01	9.456258e-01
-9	3039	-9	0	A	T	0.315	4.719297e-02	9.014523e-02	1.662070e-01	6.008708e-01
-9	Rv1647	-9	0	A	T	0.499	2.490785e-02	3.650084e-01	1.692413e-01	9.456258e-01
-9	Rv1646	-9	0	A	T	0.019	-1.058289e-01	8.854133e-02	1.595312e-01	2.326235e-01
-9	Rv1644	-9	0	A	T	0.481	6.713211e-02	1.184029e-01	1.695833e-01	5.710122e-01
-9	Rv1642	-9	0	A	T	0.010	-2.568840e-01	1.068068e-01	2.428934e-01	1.657231e-02
-9	Rv1641	-9	0	A	T	0.012	-7.535774e-02	1.190404e-01	1.630557e-01	5.270290e-01
-9	Rv3604c	-9	0	A	T	0.028	-2.911584e-03	7.104388e-02	1.653496e-01	9.673278e-01
-9	Rv1649	-9	0	A	T	0.342	1.258509e-02	9.179969e-02	1.782904e-01	8.910190e-01
-9	Rv0774c	-9	0	A	T	0.011	-8.720062e-02	1.027571e-01	1.610060e-01	3.965529e-01
-9	Rv1269c	-9	0	A	T	0.239	5.078157e-02	5.160006e-02	1.422385e-01	3.255801e-01
-9	530	-9	0	A	T	0.392	8.155540e-03	8.053213e-02	1.777681e-01	9.193810e-01
-9	Rv2781c	-9	0	A	T	0.023	-5.204809e-03	7.208243e-02	1.637008e-01	9.424700e-01
-9	Rv3148	-9	0	A	T	0.020	-2.985714e-02	8.136323e-02	1.639374e-01	7.138216e-01
-9	Rv1423	-9	0	A	T	0.011	-2.025913e-02	1.014507e-01	1.638537e-01	8.418104e-01
-9	Rv1420	-9	0	A	T	0.329	1.878723e-02	8.209482e-02	1.722056e-01	8.190918e-01
-9	Rv1425	-9	0	A	T	0.046	-8.054893e-02	6.880665e-02	1.499462e-01	2.423607e-01
-9	Rv1429	-9	0	A	T	0.032	-1.039663e-02	6.396764e-02	1.638212e-01	8.709624e-01
-9	Rv1325c	-9	0	A	T	0.030	1.214097e-01	6.378884e-02	1.664128e-01	5.764277e-02
-9	1900	-9	0	A	T	0.499	2.490785e-02	3.650084e-01	1.692413e-01	9.456258e-01
-9	Rv0594	-9	0	A	T	0.304	7.063849e-02	7.713795e-02	1.465646e-01	3.602958e-01
-9	Rv0590	-9	0	A	T	0.340	3.595085e-02	8.660662e-02	1.744397e-01	6.782641e-01
-9	Rv0591	-9	0	A	T	0.070	9.793924e-02	6.268938e-02	2.061118e-01	1.189264e-01
-9	Rv0592	-9	0	A	T	0.050	-1.424258e-02	6.218835e-02	1.635923e-01	8.189556e-01
-9	Rv3579c	-9	0	A	T	0.018	-7.552434e-02	8.233920e-02	1.581910e-01	3.595144e-01
-9	Rv0545c	-9	0	A	T	0.482	6.603077e-02	1.197685e-01	1.694899e-01	5.816898e-01
-9	Rv0598c	-9	0	A	T	0.013	-8.596776e-02	9.784519e-02	1.612664e-01	3.800848e-01
-9	Rv0811c	-9	0	A	T	0.011	2.404557e-02	1.017233e-01	1.648188e-01	8.132445e-01
-9	Rv1818c	-9	0	A	T	0.085	1.711835e-02	4.363220e-02	1.648869e-01	6.949992e-01
-9	Rv0770	-9	0	A	T	0.039	-9.307498e-02	7.083574e-02	1.776798e-01	1.895352e-01
-9	Rv0771	-9	0	A	T	0.010	5.675245e-02	1.106526e-01	1.667827e-01	6.082827e-01
-9	Rv0775	-9	0	A	T	0.069	-4.295342e-02	4.923969e-02	1.548076e-01	3.834950e-01
-9	Rv0777	-9	0	A	T	0.020	-7.215222e-02	1.685352e-01	1.752702e-01	6.687745e-01
-9	Rv0778	-9	0	A	T	0.011	-7.154239e-02	1.144386e-01	1.643088e-01	5.321854e-01
-9	Rv2351c	-9	0	A	T	0.325	-1.653243e-02	5.554766e-02	1.734377e-01	7.661268e-01
-9	2213	-9	0	A	T	0.317	1.047998e-01	8.377470e-02	1.562544e-01	2.115991e-01
-9	Rv0392c	-9	0	A	T	0.075	-7.916117e-02	5.627974e-02	1.625997e-01	1.602509e-01
-9	2215	-9	0	A	T	0.019	-7.825061e-02	1.826731e-01	1.767803e-01	6.685923e-01
-9	2214	-9	0	A	T	0.045	-5.440618e-03	6.488100e-02	1.663404e-01	9.332090e-01
-9	Rv3621c	-9	0	A	T	0.042	2.519711e-01	5.628672e-02	6.829574e-02	9.639425e-06
-9	Rv3888c	-9	0	A	T	0.051	-7.332545e-02	5.948330e-02	1.576470e-01	2.183332e-01
-9	Rv0016c	-9	0	A	T	0.017	-6.550110e-02	8.443985e-02	1.642953e-01	4.383285e-01
-9	Rv2264c	-9	0	A	T	0.314	-6.873695e-03	5.013068e-02	1.700135e-01	8.910012e-01
-9	Rv2864c	-9	0	A	T	0.048	6.687350e-02	8.459946e-02	1.930355e-01	4.296713e-01
-9	Rv2477c	-9	0	A	T	0.024	5.916142e-02	7.259820e-02	1.657203e-01	4.155544e-01
-9	Rv2655c	-9	0	A	T	0.072	3.684487e-03	6.610623e-02	1.702001e-01	9.555771e-01
-9	Rv0198c	-9	0	A	T	0.024	-1.031799e-01	8.195408e-02	1.716265e-01	2.086888e-01
-9	Rv2089c	-9	0	A	T	0.307	6.425940e-02	7.655250e-02	1.506607e-01	4.016845e-01
-9	Rv2072c	-9	0	A	T	0.483	6.203670e-02	1.267335e-01	1.709729e-01	6.247241e-01
-9	Rv1963c	-9	0	A	T	0.013	-9.292555e-02	9.501682e-02	1.590739e-01	3.286080e-01
-9	Rv3109	-9	0	A	T	0.028	-8.958735e-02	6.594787e-02	1.588843e-01	1.750038e-01
-9	Rv3106	-9	0	A	T	0.035	-1.020598e-01	7.873297e-02	1.555794e-01	1.955485e-01
-9	Rv3306c	-9	0	A	T	0.030	-8.470645e-02	9.142638e-02	1.651674e-01	3.546866e-01
-9	Rv3703c	-9	0	A	T	0.055	-7.762973e-02	7.510005e-02	1.630021e-01	3.018428e-01
-9	Rv1779c	-9	0	A	T	0.041	-2.231963e-02	7.012789e-02	1.649166e-01	7.504285e-01
-9	Rv3026c	-9	0	A	T	0.021	9.475120e-02	9.060419e-02	1.857937e-01	2.962321e-01
-9	Rv3421c	-9	0	A	T	0.014	-5.955630e-02	9.175867e-02	1.585801e-01	5.166370e-01
-9	Rv2417c	-9	0	A	T	0.016	-1.123803e-01	8.934364e-02	1.581099e-01	2.091053e-01
-9	1018	-9	0	A	T	0.021	-1.244978e-01	1.413221e-01	1.730157e-01	3.788179e-01
-9	1015	-9	0	A	T	0.478	7.689401e-02	9.472216e-02	1.630759e-01	4.173472e-01
-9	Rv2506	-9	0	A	T	0.026	9.859572e-02	9.852843e-02	1.458611e-01	3.175215e-01
-9	1011	-9	0	A	T	0.045	2.489161e-01	5.456082e-02	3.739302e-02	6.548594e-06
-9	Rv0906	-9	0	A	T	0.026	-7.831031e-02	1.260563e-01	1.679571e-01	5.347630e-01
-9	Rv0905	-9	0	A	T	0.012	7.324604e-02	1.213297e-01	1.780638e-01	5.463531e-01
-9	Rv0909	-9	0	A	T	0.021	-6.402064e-02	1.488660e-01	1.711329e-01	6.673625e-01
-9	Rv0908	-9	0	A	T	0.023	-2.291575e-03	7.806311e-02	1.650321e-01	9.765942e-01
-9	437	-9	0	A	T	0.327	2.437840e-02	7.899223e-02	1.710921e-01	7.577561e-01
-9	Rv2454c	-9	0	A	T	0.010	1.403801e-01	1.432325e-01	1.891298e-01	3.275743e-01
-9	Rv1563c	-9	0	A	T	0.022	1.085910e-01	7.768738e-02	1.879006e-01	1.628680e-01
-9	Rv3530c	-9	0	A	T	0.013	-5.005747e-02	1.153932e-01	1.648134e-01	6.646435e-01
-9	Rv1231c	-9	0	A	T	0.022	-9.044678e-02	1.175519e-01	1.662729e-01	4.420503e-01
-9	Rv1840c	-9	0	A	T	0.030	-2.363281e-02	6.379435e-02	1.621362e-01	7.112205e-01
-9	Rv1366	-9	0	A	T	0.023	1.221656e-01	1.078652e-01	1.392562e-01	2.579995e-01
-9	Rv1360	-9	0	A	T	0.020	-3.715625e-02	8.039310e-02	1.646363e-01	6.441756e-01
-9	Rv1368	-9	0	A	T	0.322	5.254090e-02	8.051022e-02	1.645404e-01	5.143502e-01
-9	Rv0013	-9	0	A	T	0.350	1.039095e-01	8.078878e-02	1.767065e-01	1.990436e-01
-9	Rv2370c	-9	0	A	T	0.020	-2.012790e-02	7.989849e-02	1.626946e-01	8.012199e-01
-9	Rv3230c	-9	0	A	T	0.011	1.655861e-02	1.028591e-01	1.647302e-01	8.721792e-01
-9	Rv3296	-9	0	A	T	0.356	6.743732e-04	7.010564e-02	1.721065e-01	9.923293e-01
-9	Rv3297	-9	0	A	T	0.011	-5.439722e-02	1.094120e-01	1.621361e-01	6.193080e-01
-9	Rv3293	-9	0	A	T	0.320	3.240378e-02	8.625357e-02	1.685473e-01	7.073327e-01
-9	Rv1106c	-9	0	A	T	0.013	3.004574e-02	1.011826e-01	1.649737e-01	7.666458e-01
-9	Rv0037c	-9	0	A	T	0.026	-3.338245e-02	7.923734e-02	1.624483e-01	6.737408e-01
-9	Rv0976c	-9	0	A	T	0.029	-9.337885e-02	6.498968e-02	1.495853e-01	1.514671e-01
-9	Rv2545	-9	0	A	T	0.307	1.811275e-02	8.627844e-02	1.709214e-01	8.338151e-01
-9	Rv0446c	-9	0	A	T	0.053	-7.354749e-02	8.132343e-02	1.676412e-01	3.662798e-01
-9	Rv2544	-9	0	A	T	0.345	7.811440e-03	7.292914e-02	1.733026e-01	9.147498e-01
-9	Rv0858c	-9	0	A	T	0.239	8.556080e-02	5.586977e-02	1.366529e-01	1.263698e-01
-9	Rv3843c	-9	0	A	T	0.051	-7.560734e-02	7.708249e-02	1.701475e-01	3.271910e-01
-9	Rv3721c	-9	0	A	T	0.012	5.040837e-02	1.209211e-01	1.739680e-01	6.769736e-01
-9	1832	-9	0	A	T	0.018	1.172960e-01	1.346503e-01	1.493535e-01	3.841584e-01
-9	1830	-9	0	A	T	0.023	6.155492e-02	7.310945e-02	1.467642e-01	4.002629e-01
-9	1834	-9	0	A	T	0.012	-9.131921e-02	1.060162e-01	1.551134e-01	3.894957e-01
-9	1838	-9	0	A	T	0.024	-1.336282e-01	1.115434e-01	1.719306e-01	2.315546e-01
-9	2155	-9	0	A	T	0.011	-1.550423e-01	1.012232e-01	1.718886e-01	1.263069e-01
-9	2157	-9	0	A	T	0.017	-1.416362e-01	9.592549e-02	1.793043e-01	1.405075e-01
-9	2150	-9	0	A	T	0.010	2.743726e-02	1.136071e-01	1.649381e-01	8.092705e-01
-9	2403	-9	0	A	T	0.019	-7.825061e-02	1.826731e-01	1.767803e-01	6.685923e-01
-9	2401	-9	0	A	T	0.012	-5.540377e-02	1.112585e-01	1.640827e-01	6.187478e-01
-9	1955	-9	0	A	T	0.010	1.344962e-02	1.086876e-01	1.646604e-01	9.015723e-01
-9	1950	-9	0	A	T	0.300	1.148373e-01	8.560636e-02	1.461082e-01	1.804530e-01
-9	Rv3497c	-9	0	A	T	0.255	5.699843e-02	5.500303e-02	1.408060e-01	3.006327e-01
-9	1484	-9	0	A	T	0.486	4.212016e-02	1.113714e-01	1.652331e-01	7.054648e-01
-9	Rv1979c	-9	0	A	T	0.037	-7.097489e-02	7.368822e-02	1.622014e-01	3.359788e-01
-9	Rv2162c	-9	0	A	T	0.026	-4.425504e-04	6.928014e-02	1.634144e-01	9.949061e-01
-9	Rv3347c	-9	0	A	T	0.486	5.830223e-02	1.314978e-01	1.719326e-01	6.577124e-01
-9	Rv1997	-9	0	A	T	0.344	1.524695e-02	5.913085e-02	1.661801e-01	7.966406e-01
-9	Rv1996	-9	0	A	T	0.031	-3.244028e-02	8.449591e-02	1.637796e-01	7.012149e-01
-9	Rv1995	-9	0	A	T	0.053	2.059429e-01	5.784235e-02	1.171229e-01	4.099679e-04
-9	Rv1629	-9	0	A	T	0.344	1.209977e-02	7.196490e-02	1.692684e-01	8.665537e-01
-9	Rv3840	-9	0	A	T	0.048	-6.286011e-02	6.573421e-02	1.829443e-01	3.394492e-01
-9	Rv3847	-9	0	A	T	0.324	3.614801e-02	8.984428e-02	1.715713e-01	6.876256e-01
-9	Rv3846	-9	0	A	T	0.011	-8.480169e-02	1.017094e-01	1.744293e-01	4.048589e-01
-9	Rv3848	-9	0	A	T	0.011	-6.468407e-02	1.025828e-01	1.678331e-01	5.286538e-01
-9	Rv1267c	-9	0	A	T	0.028	-9.738805e-02	9.665408e-02	1.674006e-01	3.141946e-01
-9	514	-9	0	A	T	0.010	1.588776e-01	1.126962e-01	1.732904e-01	1.592979e-01
-9	517	-9	0	A	T	0.243	-3.500536e-02	3.209930e-02	1.669855e-01	2.760657e-01
-9	1224	-9	0	A	T	0.038	-1.262879e-01	8.043277e-02	1.474103e-01	1.170981e-01
-9	627	-9	0	A	T	0.272	4.621397e-02	4.583694e-02	1.414313e-01	3.138917e-01
-9	Rv2715	-9	0	A	T	0.052	-7.073145e-02	6.017265e-02	1.458459e-01	2.404304e-01
-9	1221	-9	0	A	T	0.022	-9.079283e-02	9.439189e-02	1.593405e-01	3.366344e-01
-9	628	-9	0	A	T	0.135	-1.217060e-02	3.969892e-02	1.747457e-01	7.593115e-01
-9	Rv1198	-9	0	A	T	0.087	-1.577951e-03	5.253453e-02	1.664643e-01	9.760514e-01
-9	Rv1193	-9	0	A	T	0.261	1.654678e-02	5.285154e-02	1.619845e-01	7.543657e-01
-9	Rv1192	-9	0	A	T	0.039	3.779342e-03	8.050487e-02	1.705443e-01	9.625776e-01
-9	Rv1190	-9	0	A	T	0.029	-9.345249e-02	6.585727e-02	1.546333e-01	1.565914e-01
-9	Rv1197	-9	0	A	T	0.016	-6.962303e-02	8.964306e-02	1.604112e-01	4.377646e-01
-9	Rv1196	-9	0	A	T	0.360	9.812271e-03	6.151828e-02	1.679398e-01	8.733457e-01
-9	Rv2975c	-9	0	A	T	0.320	2.636883e-02	5.864716e-02	1.645657e-01	6.532037e-01
-9	Rv0223c	-9	0	A	T	0.332	8.470307e-02	7.152239e-02	1.555553e-01	2.369286e-01
-9	Rv0576	-9	0	A	T	0.341	-9.187380e-02	9.554277e-02	2.148169e-01	3.367711e-01
-9	Rv0577	-9	0	A	T	0.041	-3.513240e-02	6.536404e-02	1.583755e-01	5.911979e-01
-9	Rv0570	-9	0	A	T	0.055	-5.861483e-02	6.218345e-02	1.680130e-01	3.463889e-01
-9	Rv2306A	-9	0	A	T	0.021	-1.072851e-01	1.397502e-01	1.684525e-01	4.430754e-01
-9	Rv0547c	-9	0	A	T	0.013	3.844926e-02	1.166182e-01	1.685438e-01	7.417796e-01
-9	Rv0713	-9	0	A	T	0.023	-6.468376e-02	7.285266e-02	1.572765e-01	3.750877e-01
-9	Rv0711	-9	0	A	T	0.021	9.567689e-02	7.628686e-02	1.769913e-01	2.104347e-01
-9	Rv2661c	-9	0	A	T	0.013	2.035502e-02	9.412231e-02	1.628569e-01	8.288826e-01
-9	Rv0715	-9	0	A	T	0.013	1.664586e-01	1.005785e-01	1.855427e-01	9.862395e-02
-9	Rv2427Ac	-9	0	A	T	0.028	-1.024627e-02	9.142369e-02	1.655027e-01	9.108146e-01
-9	2239	-9	0	A	T	0.042	-6.453994e-02	1.019033e-01	1.730350e-01	5.268324e-01
-9	2232	-9	0	A	T	0.019	1.373499e-01	9.150948e-02	1.774606e-01	1.340780e-01
-9	2235	-9	0	A	T	0.302	3.542084e-02	7.061893e-02	1.571421e-01	6.162119e-01
-9	2237	-9	0	A	T	0.317	1.171347e-01	8.445261e-02	1.614044e-01	1.661368e-01
-9	Rv2913c	-9	0	A	T	0.035	-8.834136e-03	6.318256e-02	1.662365e-01	8.888658e-01
-9	Rv2403c	-9	0	A	T	0.016	1.032282e-01	8.632088e-02	1.670374e-01	2.323828e-01
-9	2094	-9	0	A	T	0.016	2.968433e-02	1.254726e-01	1.729139e-01	8.130909e-01
-9	Rv0014c	-9	0	A	T	0.324	3.687306e-02	7.435808e-02	1.659119e-01	6.202192e-01
-9	Rv2653c	-9	0	A	T	0.032	-2.368423e-02	6.732353e-02	1.664205e-01	7.251561e-01
-9	Rv3544c	-9	0	A	T	0.046	-1.114384e-01	8.856180e-02	1.820976e-01	2.089356e-01
-9	Rv2998	-9	0	A	T	0.011	3.853586e-02	1.065936e-01	1.665804e-01	7.178807e-01
-9	Rv2262c	-9	0	A	T	0.498	3.184227e-02	2.469877e-01	1.664055e-01	8.974769e-01
-9	Rv0817c	-9	0	A	T	0.011	-1.062099e-01	1.026920e-01	1.574842e-01	3.015754e-01
-9	Rv2888c	-9	0	A	T	0.011	1.333113e-01	1.020997e-01	1.723441e-01	1.923274e-01
-9	Rv3279c	-9	0	A	T	0.047	-1.050230e-01	8.942577e-02	1.657586e-01	2.408541e-01
-9	Rv2070c	-9	0	A	T	0.022	-6.389334e-02	1.295504e-01	1.669619e-01	6.221186e-01
-9	Rv3694c	-9	0	A	T	0.029	-2.712944e-02	6.614030e-02	1.727203e-01	6.818703e-01
-9	Rv3121	-9	0	A	T	0.494	3.751089e-02	1.610467e-01	1.665982e-01	8.159307e-01
-9	Rv3122	-9	0	A	T	0.010	-1.363646e-01	1.405438e-01	1.707437e-01	3.324394e-01
-9	Rv3124	-9	0	A	T	0.027	6.186451e-02	9.220651e-02	1.790971e-01	5.026089e-01
-9	Rv3127	-9	0	A	T	0.018	-7.479869e-02	8.469499e-02	1.619143e-01	3.776280e-01
-9	Rv3701c	-9	0	A	T	0.016	-1.528634e-01	8.598240e-02	1.664178e-01	7.610895e-02
-9	Rv2539c	-9	0	A	T	0.010	2.453055e-02	1.072000e-01	1.653690e-01	8.191059e-01
-9	Rv2526	-9	0	A	T	0.314	6.773988e-02	1.009785e-01	1.678389e-01	5.026721e-01
-9	Rv2529	-9	0	A	T	0.020	-6.494559e-02	7.579382e-02	1.613553e-01	3.919749e-01
-9	1039	-9	0	A	T	0.352	1.106205e-01	6.003435e-02	1.646851e-01	6.604655e-02
-9	Rv2411c	-9	0	A	T	0.019	-7.201008e-02	8.417152e-02	1.570061e-01	3.927239e-01
-9	1036	-9	0	A	T	0.027	-6.791492e-02	9.994645e-02	1.616578e-01	4.971645e-01
-9	1035	-9	0	A	T	0.040	-6.715589e-02	1.124026e-01	1.774555e-01	5.505038e-01
-9	1645	-9	0	A	T	0.345	4.670569e-02	8.024541e-02	1.741710e-01	5.608361e-01
-9	Rv0646c	-9	0	A	T	0.010	1.539642e-01	1.094702e-01	1.713505e-01	1.602859e-01
-9	Rv0969	-9	0	A	T	0.373	5.781873e-02	6.987355e-02	1.779777e-01	4.084085e-01
-9	Rv1755c	-9	0	A	T	0.023	-5.469084e-02	7.813438e-02	1.686069e-01	4.843172e-01
-9	Rv2335	-9	0	A	T	0.018	8.100756e-02	8.191609e-02	1.635080e-01	3.232426e-01
-9	Rv1168c	-9	0	A	T	0.320	4.117016e-02	8.274611e-02	1.660180e-01	6.190473e-01
-9	Rv2841c	-9	0	A	T	0.013	-8.779121e-02	1.180774e-01	1.680730e-01	4.575661e-01
-9	Rv2456c	-9	0	A	T	0.022	2.768247e-02	8.009583e-02	1.709689e-01	7.297932e-01
-9	Rv1706c	-9	0	A	T	0.011	2.239929e-01	1.044414e-01	1.723888e-01	3.251721e-02
-9	Rv0386	-9	0	A	T	0.039	2.463092e-03	6.193463e-02	1.660611e-01	9.682949e-01
-9	Rv0389	-9	0	A	T	0.029	-9.261349e-02	9.558057e-02	1.624813e-01	3.330905e-01
-9	Rv1002c	-9	0	A	T	0.012	8.934232e-04	9.877558e-02	1.640627e-01	9.927873e-01
-9	Rv3728	-9	0	A	T	0.079	1.322139e-01	4.285640e-02	1.062375e-01	2.161489e-03
-9	Rv3729	-9	0	A	T	0.372	4.302706e-02	6.866032e-02	1.717548e-01	5.311983e-01
-9	Rv3726	-9	0	A	T	0.016	-6.288739e-03	1.043275e-01	1.661509e-01	9.519605e-01
-9	Rv3727	-9	0	A	T	0.359	8.929329e-04	6.669536e-02	1.743423e-01	9.893240e-01
-9	Rv3725	-9	0	A	T	0.343	7.931182e-03	8.913986e-02	1.781119e-01	9.291420e-01
-9	Rv3723	-9	0	A	T	0.038	1.207432e-02	8.551533e-02	1.729314e-01	8.877797e-01
-9	Rv3720	-9	0	A	T	0.042	-6.341533e-02	1.014304e-01	1.731161e-01	5.321519e-01
-9	Rv1233c	-9	0	A	T	0.021	-6.089207e-02	7.630584e-02	1.581515e-01	4.252942e-01
-9	Rv3409c	-9	0	A	T	0.014	7.871281e-03	9.426534e-02	1.644379e-01	9.334903e-01
-9	Rv1386	-9	0	A	T	0.027	2.665231e-02	9.420472e-02	1.760534e-01	7.773699e-01
-9	Rv1387	-9	0	A	T	0.312	4.362788e-02	6.874505e-02	1.543863e-01	5.259925e-01
-9	Rv3829c	-9	0	A	T	0.329	8.775490e-02	6.926096e-02	1.542319e-01	2.058085e-01
-9	Rv0070c	-9	0	A	T	0.016	-5.673351e-02	9.032035e-02	1.588039e-01	5.302354e-01
-9	Rv1382	-9	0	A	T	0.031	-6.626792e-02	1.033984e-01	1.769382e-01	5.219168e-01
-9	Rv1383	-9	0	A	T	0.317	4.776039e-02	9.130828e-02	1.673273e-01	6.011865e-01
-9	Rv1381	-9	0	A	T	0.011	-6.636592e-02	1.142786e-01	1.620686e-01	5.617097e-01
-9	Rv2323c	-9	0	A	T	0.014	-1.030528e-02	9.524055e-02	1.648668e-01	9.138835e-01
-9	Rv2372c	-9	0	A	T	0.011	-8.223584e-02	1.336825e-01	1.657063e-01	5.387634e-01
-9	Rv0032	-9	0	A	T	0.413	-3.930162e-02	5.820570e-02	1.721136e-01	4.998855e-01
-9	Rv0031	-9	0	A	T	0.010	2.526930e-01	1.080076e-01	1.734448e-01	1.974455e-02
-9	Rv0030	-9	0	A	T	0.051	-9.414441e-02	7.800930e-02	1.664970e-01	2.281337e-01
-9	Rv3826	-9	0	A	T	0.330	6.206158e-02	7.489949e-02	1.614806e-01	4.077740e-01
-9	Rv0723	-9	0	A	T	0.027	-9.459097e-02	1.046159e-01	1.621595e-01	3.663903e-01
-9	Rv3249c	-9	0	A	T	0.011	8.452608e-02	1.026079e-01	1.635911e-01	4.105051e-01
-9	Rv3916c	-9	0	A	T	0.017	3.645151e-02	9.081412e-02	1.622622e-01	6.883278e-01
-9	Rv2893	-9	0	A	T	0.012	1.144962e-02	9.739402e-02	1.643676e-01	9.064693e-01
-9	Rv2891	-9	0	A	T	0.314	7.397660e-02	9.172560e-02	1.638669e-01	4.203840e-01
-9	2396	-9	0	A	T	0.016	-5.866087e-02	1.220609e-01	1.691232e-01	6.310453e-01
-9	2391	-9	0	A	T	0.499	2.490785e-02	3.650084e-01	1.692413e-01	9.456258e-01
-9	2398	-9	0	A	T	0.390	1.110060e-01	3.869745e-02	1.401606e-01	4.318663e-03
-9	1858	-9	0	A	T	0.310	7.640103e-03	5.137103e-02	1.661768e-01	8.818385e-01
-9	1850	-9	0	A	T	0.023	-1.743601e-01	8.874430e-02	1.478370e-01	5.006256e-02
-9	1852	-9	0	A	T	0.020	-5.827455e-02	1.289449e-01	1.665436e-01	6.515359e-01
-9	1853	-9	0	A	T	0.043	7.435985e-02	7.788872e-02	1.779905e-01	3.402487e-01
-9	1857	-9	0	A	T	0.325	-4.114380e-02	6.485499e-02	1.829386e-01	5.261465e-01
-9	2178	-9	0	A	T	0.022	6.958178e-02	1.158116e-01	1.584121e-01	5.482654e-01
-9	Rv3898c	-9	0	A	T	0.340	2.119237e-02	1.000902e-01	1.807085e-01	8.324121e-01
-9	1938	-9	0	A	T	0.019	2.958746e-02	8.112695e-02	1.556917e-01	7.155035e-01
-9	Rv0059	-9	0	A	T	0.045	-6.611226e-02	9.261862e-02	1.695870e-01	4.757161e-01
-9	Rv0095c	-9	0	A	T	0.437	2.032630e-03	6.410448e-02	1.679556e-01	9.747190e-01
-9	Rv1816	-9	0	A	T	0.018	-7.252909e-02	9.370668e-02	1.597790e-01	4.393392e-01
-9	Rv1814	-9	0	A	T	0.024	-9.145705e-02	7.203421e-02	1.623650e-01	2.048758e-01
-9	Rv1815	-9	0	A	T	0.498	7.723825e-02	2.374446e-01	1.643573e-01	7.451142e-01
-9	Rv3345c	-9	0	A	T	0.405	-4.639467e-02	3.997483e-02	1.739845e-01	2.464253e-01
-9	Rv1810	-9	0	A	T	0.026	-9.048687e-02	1.051960e-01	1.655941e-01	3.901542e-01
-9	Rv1811	-9	0	A	T	0.032	9.870076e-02	7.907677e-02	1.985019e-01	2.126245e-01
-9	Rv0725c	-9	0	A	T	0.027	-5.089972e-02	1.005155e-01	1.619001e-01	6.128348e-01
-9	Rv2164c	-9	0	A	T	0.057	-9.074865e-03	7.979879e-02	1.760569e-01	9.095094e-01
-9	Rv1609	-9	0	A	T	0.027	2.550323e-02	6.953381e-02	1.698276e-01	7.139608e-01
-9	Rv1978	-9	0	A	T	0.320	2.543685e-02	9.005761e-02	1.714665e-01	7.777285e-01
-9	Rv1975	-9	0	A	T	0.022	-7.413646e-02	1.186160e-01	1.641896e-01	5.322819e-01
-9	Rv1602	-9	0	A	T	0.499	2.490785e-02	3.650084e-01	1.692413e-01	9.456258e-01
-9	Rv1977	-9	0	A	T	0.023	6.050675e-02	8.044621e-02	1.674275e-01	4.523632e-01
-9	Rv1600	-9	0	A	T	0.013	-6.985925e-02	9.607201e-02	1.612708e-01	4.675116e-01
-9	Rv1971	-9	0	A	T	0.496	5.951875e-02	1.762765e-01	1.650838e-01	7.357897e-01
-9	Rv1606	-9	0	A	T	0.041	3.156087e-02	9.504212e-02	1.804041e-01	7.399902e-01
-9	Rv1973	-9	0	A	T	0.010	-1.447687e-01	1.065306e-01	1.643557e-01	1.748509e-01
-9	Rv1972	-9	0	A	T	0.244	8.359794e-02	5.473355e-02	1.388659e-01	1.273783e-01
-9	Rv3655c	-9	0	A	T	0.462	6.495908e-02	5.883910e-02	1.626339e-01	2.701819e-01
-9	604	-9	0	A	T	0.479	-1.163005e-01	7.479634e-02	1.612261e-01	1.206785e-01
-9	1209	-9	0	A	T	0.033	-1.189197e-02	8.628797e-02	1.685720e-01	8.904469e-01
-9	600	-9	0	A	T	0.045	-6.957415e-02	9.528717e-02	1.745331e-01	4.656795e-01
-9	Rv1705c	-9	0	A	T	0.351	3.574145e-02	7.529499e-02	1.685432e-01	6.352429e-01
-9	1204	-9	0	A	T	0.339	3.916878e-03	7.469736e-02	1.762880e-01	9.582042e-01
-9	1207	-9	0	A	T	0.020	-5.537901e-02	1.264949e-01	1.707668e-01	6.617455e-01
-9	1201	-9	0	A	T	0.010	2.428207e-02	1.163573e-01	1.661017e-01	8.347889e-01
-9	1203	-9	0	A	T	0.239	4.703183e-02	5.676047e-02	1.456301e-01	4.077720e-01
-9	1202	-9	0	A	T	0.332	-4.441272e-02	8.652201e-02	1.948224e-01	6.079873e-01
-9	465	-9	0	A	T	0.026	-7.919693e-02	1.109935e-01	1.682703e-01	4.758919e-01
-9	Rv2973c	-9	0	A	T	0.017	-8.947785e-02	8.923877e-02	1.598447e-01	3.165582e-01
-9	1355	-9	0	A	T	0.019	-1.508171e-01	8.920135e-02	1.474700e-01	9.158184e-02
-9	Rv3018c	-9	0	A	T	0.087	-6.040547e-02	4.366339e-02	1.453428e-01	1.672219e-01
-9	1354	-9	0	A	T	0.019	-2.774243e-02	8.896456e-02	1.638474e-01	7.553099e-01
-9	Rv3323c	-9	0	A	T	0.013	-8.794723e-02	9.418818e-02	1.581372e-01	3.509424e-01
-9	Rv3398c	-9	0	A	T	0.018	1.203553e-02	9.635701e-02	1.683454e-01	9.006544e-01
-9	1419	-9	0	A	T	0.016	6.185423e-02	8.696966e-02	1.692148e-01	4.773212e-01
-9	Rv0552	-9	0	A	T	0.027	-9.796466e-02	9.456896e-02	1.647715e-01	3.008056e-01
-9	Rv0554	-9	0	A	T	0.028	1.650291e-02	7.327860e-02	1.613891e-01	8.219205e-01
-9	Rv0555	-9	0	A	T	0.012	1.121824e-01	9.679025e-02	1.699047e-01	2.470643e-01
-9	Rv0556	-9	0	A	T	0.499	1.791494e-02	3.490431e-01	1.673648e-01	9.590888e-01
-9	Rv0557	-9	0	A	T	0.035	1.288009e-01	7.695191e-02	1.930565e-01	9.487250e-02
-9	Rv1577c	-9	0	A	T	0.028	2.365534e-02	8.628003e-02	1.660024e-01	7.840811e-01
-9	Rv0549c	-9	0	A	T	0.011	-7.592182e-02	1.041509e-01	1.621671e-01	4.664080e-01
-9	Rv0737	-9	0	A	T	0.018	-1.554362e-01	9.525766e-02	1.500908e-01	1.034376e-01
-9	Rv0732	-9	0	A	T	0.036	-8.022294e-03	7.668216e-02	1.690512e-01	9.167263e-01
-9	Rv0739	-9	0	A	T	0.342	-5.569769e-03	7.497310e-02	1.757479e-01	9.408127e-01
-9	Rv1620c	-9	0	A	T	0.012	-5.467132e-02	9.822686e-02	1.658006e-01	5.780915e-01
-9	Rv0472c	-9	0	A	T	0.045	-5.899217e-02	9.254283e-02	1.695697e-01	5.241529e-01
-9	Rv3554	-9	0	A	T	0.332	-1.311188e-02	7.960837e-02	1.800370e-01	8.692508e-01
-9	Rv3551	-9	0	A	T	0.027	1.147129e-01	1.018933e-01	1.919598e-01	2.608486e-01
-9	Rv3558	-9	0	A	T	0.081	-8.452631e-02	6.203183e-02	1.497508e-01	1.736858e-01
-9	Rv2651c	-9	0	A	T	0.016	-3.878084e-02	9.192235e-02	1.624259e-01	6.733104e-01
-9	Rv0261c	-9	0	A	T	0.021	-2.288286e-02	7.801346e-02	1.625635e-01	7.694141e-01
-9	Rv2860c	-9	0	A	T	0.010	5.327281e-02	1.090756e-01	1.659538e-01	6.255041e-01
-9	Rv0862c	-9	0	A	T	0.347	-6.951675e-03	8.230773e-02	1.782833e-01	9.327289e-01
-9	2617	-9	0	A	T	0.332	4.997714e-02	9.230630e-02	1.728824e-01	5.884829e-01
-9	2616	-9	0	A	T	0.076	-9.980800e-02	4.814393e-02	1.379168e-01	3.873376e-02
-9	Rv2551c	-9	0	A	T	0.011	-9.903113e-02	1.017836e-01	1.560880e-01	3.311005e-01
-9	2618	-9	0	A	T	0.029	-8.420772e-02	1.141204e-01	1.666501e-01	4.609714e-01
-9	Rv3140	-9	0	A	T	0.013	4.520896e-03	1.004600e-01	1.658017e-01	9.641259e-01
-9	Rv3141	-9	0	A	T	0.010	-8.897091e-02	1.072180e-01	1.615321e-01	4.070875e-01
-9	Rv3696c	-9	0	A	T	0.041	9.822447e-03	6.786435e-02	1.664816e-01	8.849842e-01
-9	Rv0884c	-9	0	A	T	0.011	-7.840984e-03	1.031937e-01	1.633029e-01	9.394665e-01
-9	Rv2537c	-9	0	A	T	0.017	3.017020e-02	1.180850e-01	1.729037e-01	7.984578e-01
-9	2947	-9	0	A	T	0.059	-9.244271e-02	5.743414e-02	1.448517e-01	1.082037e-01
-9	2946	-9	0	A	T	0.242	7.451847e-02	5.544796e-02	1.350957e-01	1.796511e-01
-9	2945	-9	0	A	T	0.037	1.605811e-02	8.452937e-02	1.737774e-01	8.494183e-01
-9	2942	-9	0	A	T	0.041	-1.498255e-02	5.759713e-02	1.654458e-01	7.948858e-01
-9	Rv2541	-9	0	A	T	0.010	-8.494006e-02	1.072158e-01	1.599233e-01	4.286443e-01
-9	Rv2543	-9	0	A	T	0.341	2.982175e-02	6.507800e-02	1.653394e-01	6.469982e-01
-9	Rv2542	-9	0	A	T	0.499	2.490785e-02	3.650084e-01	1.692413e-01	9.456258e-01
-9	1055	-9	0	A	T	0.013	7.296195e-02	9.421196e-02	1.701280e-01	4.390773e-01
-9	1057	-9	0	A	T	0.499	2.490785e-02	3.650084e-01	1.692413e-01	9.456258e-01
-9	Rv3051c	-9	0	A	T	0.308	8.409010e-02	8.219910e-02	1.563966e-01	3.068588e-01
-9	Rv0949	-9	0	A	T	0.027	-2.132326e-02	7.315017e-02	1.608368e-01	7.708043e-01
-9	Rv0691c	-9	0	A	T	0.252	4.330699e-02	5.821432e-02	1.509424e-01	4.573138e-01
-9	Rv0644c	-9	0	A	T	0.320	1.049471e-01	8.364762e-02	1.613146e-01	2.102673e-01
-9	Rv1720c	-9	0	A	T	0.038	3.219142e-01	5.743899e-02	4.483994e-02	3.660055e-08
-9	Rv0945	-9	0	A	T	0.359	2.003159e-02	7.556516e-02	1.736387e-01	7.910621e-01
-9	Rv0944	-9	0	A	T	0.021	-1.399051e-02	9.229204e-02	1.663846e-01	8.795791e-01
-9	Rv3820c	-9	0	A	T	0.341	3.332364e-02	6.855894e-02	1.687585e-01	6.271640e-01
-9	Rv0914c	-9	0	A	T	0.031	6.128840e-02	8.202578e-02	1.825290e-01	4.553450e-01
-9	Rv2744c	-9	0	A	T	0.017	2.774155e-03	1.112512e-01	1.720201e-01	9.801172e-01
-9	Rv1012	-9	0	A	T	0.024	2.013688e-01	1.191569e-01	2.140344e-01	9.173539e-02
-9	Rv1010	-9	0	A	T	0.037	-3.791539e-03	8.307822e-02	1.698200e-01	9.636190e-01
-9	Rv1011	-9	0	A	T	0.057	1.849933e-01	4.915268e-02	5.157037e-02	1.897784e-04
-9	Rv2215	-9	0	A	T	0.020	9.788700e-02	8.665875e-02	1.668504e-01	2.592639e-01
-9	Rv2686c	-9	0	A	T	0.013	3.873714e-02	9.752204e-02	1.616697e-01	6.913991e-01
-9	1706	-9	0	A	T	0.016	5.442544e-02	8.730297e-02	1.658767e-01	5.333339e-01
-9	1707	-9	0	A	T	0.030	3.808815e-03	8.342450e-02	1.734963e-01	9.636050e-01
-9	Rv0058	-9	0	A	T	0.499	1.791494e-02	3.490431e-01	1.673648e-01	9.590888e-01
-9	Rv0051	-9	0	A	T	0.046	-2.760265e-02	6.164733e-02	1.601422e-01	6.545498e-01
-9	Rv0050	-9	0	A	T	0.487	7.358867e-02	1.065316e-01	1.635340e-01	4.900694e-01
-9	Rv0052	-9	0	A	T	0.010	-1.061167e-01	1.068977e-01	1.628730e-01	3.213961e-01
-9	Rv1458c	-9	0	A	T	0.330	2.251369e-02	7.433716e-02	1.682290e-01	7.621381e-01
-9	Rv0057	-9	0	A	T	0.014	-5.648967e-02	1.116771e-01	1.626802e-01	6.132251e-01
-9	Rv0056	-9	0	A	T	0.010	-1.032643e-02	1.061877e-01	1.620133e-01	9.225739e-01
-9	Rv2374c	-9	0	A	T	0.014	-5.045267e-02	1.108081e-01	1.639607e-01	6.491032e-01
-9	Rv2939	-9	0	A	T	0.011	-9.887256e-02	1.326644e-01	1.677380e-01	4.564921e-01
-9	Rv0972c	-9	0	A	T	0.035	3.121080e-02	7.504992e-02	1.612342e-01	6.777068e-01
-9	Rv1598c	-9	0	A	T	0.011	-1.496616e-01	1.021936e-01	1.628495e-01	1.437629e-01
-9	7	-9	0	A	T	0.012	-7.320970e-02	1.046263e-01	1.631990e-01	4.844627e-01
-9	Rv0580c	-9	0	A	T	0.019	6.161817e-02	1.240351e-01	1.578759e-01	6.195884e-01
-9	Rv1785c	-9	0	A	T	0.337	-2.550055e-03	7.908266e-02	1.775668e-01	9.742907e-01
-9	Rv3247c	-9	0	A	T	0.012	-9.372449e-02	1.072063e-01	1.698342e-01	3.824548e-01
-9	Rv3587c	-9	0	A	T	0.013	-5.310918e-03	9.469081e-02	1.638996e-01	9.552976e-01
-9	2373	-9	0	A	T	0.037	1.849681e-01	7.520272e-02	1.653512e-01	1.428710e-02
-9	1878	-9	0	A	T	0.484	5.542380e-02	1.244172e-01	1.689396e-01	6.561977e-01
-9	2111	-9	0	A	T	0.012	-5.536785e-02	1.230385e-01	1.653468e-01	6.529255e-01
-9	Rv1251c	-9	0	A	T	0.062	-4.501090e-02	6.889011e-02	1.593835e-01	5.138521e-01
-9	2116	-9	0	A	T	0.035	-1.195399e-01	9.142753e-02	1.526734e-01	1.917208e-01
-9	Rv3896c	-9	0	A	T	0.498	2.308831e-02	2.645686e-01	1.697087e-01	9.304978e-01
-9	1910	-9	0	A	T	0.013	-7.304970e-02	1.171183e-01	1.632293e-01	5.331257e-01
-9	1915	-9	0	A	T	0.341	1.644563e-02	9.574570e-02	1.795378e-01	8.637011e-01
-9	1917	-9	0	A	T	0.017	-6.552750e-02	2.078920e-01	1.800385e-01	7.527570e-01
-9	Rv0789c	-9	0	A	T	0.012	-4.188822e-02	9.601012e-02	1.627323e-01	6.628373e-01
-9	885	-9	0	A	T	0.022	-7.947045e-02	1.105264e-01	1.669253e-01	4.725056e-01
-9	Rv1218c	-9	0	A	T	0.393	2.700229e-02	7.720755e-02	1.748135e-01	7.267013e-01
-9	Rv3229c	-9	0	A	T	0.020	-5.646190e-02	7.932909e-02	1.637848e-01	4.769954e-01
-9	Rv1830	-9	0	A	T	0.017	2.202851e-02	8.287292e-02	1.643544e-01	7.905076e-01
-9	Rv1832	-9	0	A	T	0.019	-1.114934e-01	8.090244e-02	1.548042e-01	1.688550e-01
-9	Rv3343c	-9	0	A	T	0.499	2.490785e-02	3.650084e-01	1.692413e-01	9.456258e-01
-9	Rv1834	-9	0	A	T	0.026	-5.195812e-02	7.732887e-02	1.641025e-01	5.019875e-01
-9	355	-9	0	A	T	0.021	-6.407162e-02	1.484351e-01	1.713677e-01	6.662058e-01
-9	Rv3089	-9	0	A	T	0.026	3.820588e-02	7.043673e-02	1.632371e-01	5.878035e-01
-9	Rv3088	-9	0	A	T	0.031	2.096692e-02	8.546239e-02	1.713560e-01	8.063096e-01
-9	Rv3087	-9	0	A	T	0.345	1.181053e-01	8.408568e-02	1.789332e-01	1.608399e-01
-9	Rv3085	-9	0	A	T	0.024	7.606637e-02	7.383882e-02	1.753578e-01	3.034883e-01
-9	Rv3084	-9	0	A	T	0.033	7.250876e-03	7.717766e-02	1.692649e-01	9.251906e-01
-9	Rv3083	-9	0	A	T	0.039	-9.905520e-03	7.159488e-02	1.647686e-01	8.900221e-01
-9	Rv3081	-9	0	A	T	0.327	7.090424e-03	7.367635e-02	1.709380e-01	9.233751e-01
-9	Rv0727c	-9	0	A	T	0.477	7.821183e-02	1.022696e-01	1.671620e-01	4.448171e-01
-9	Rv2283	-9	0	A	T	0.018	1.166593e-01	1.339620e-01	1.487536e-01	3.843096e-01
-9	Rv2280	-9	0	A	T	0.313	1.349831e-02	7.186733e-02	1.679679e-01	8.511009e-01
-9	Rv2281	-9	0	A	T	0.018	-5.755182e-02	8.070935e-02	1.636760e-01	4.761715e-01
-9	Rv2284	-9	0	A	T	0.012	-6.403844e-02	1.002839e-01	1.606874e-01	5.234288e-01
-9	Rv2285	-9	0	A	T	0.017	-2.763809e-02	8.839650e-02	1.636872e-01	7.546845e-01
-9	Rv1957	-9	0	A	T	0.049	-5.619713e-02	8.770662e-02	1.710007e-01	5.220201e-01
-9	Rv1956	-9	0	A	T	0.022	1.586759e-01	1.142924e-01	1.372598e-01	1.657272e-01
-9	Rv1955	-9	0	A	T	0.038	-8.880590e-02	7.240020e-02	1.643764e-01	2.206196e-01
-9	Rv2184c	-9	0	A	T	0.036	-6.103354e-02	9.178032e-02	1.683330e-01	5.063960e-01
-9	Rv2483c	-9	0	A	T	0.051	-6.955206e-02	8.725636e-02	1.700707e-01	4.258160e-01
-9	359	-9	0	A	T	0.316	4.843163e-02	9.432731e-02	1.669806e-01	6.078957e-01
-9	Rv3657c	-9	0	A	T	0.024	-6.130793e-02	9.902282e-02	1.624133e-01	5.361466e-01
-9	Rv1226c	-9	0	A	T	0.042	-7.696622e-02	7.480625e-02	1.569381e-01	3.040952e-01
-9	1262	-9	0	A	T	0.016	-7.069982e-02	1.031706e-01	1.624641e-01	4.935281e-01
-9	664	-9	0	A	T	0.342	7.642785e-02	8.137128e-02	1.715366e-01	3.481104e-01
-9	662	-9	0	A	T	0.026	-2.099113e-03	6.902882e-02	1.635509e-01	9.757543e-01
-9	661	-9	0	A	T	0.016	-9.787770e-02	1.037396e-01	1.669249e-01	3.459381e-01
-9	Rv1480	-9	0	A	T	0.033	1.925939e-01	7.430228e-02	1.545895e-01	9.853501e-03
-9	Rv1484	-9	0	A	T	0.010	2.595070e-01	1.083135e-01	1.662753e-01	1.699047e-02
-9	Rv1489	-9	0	A	T	0.315	6.020166e-02	9.857972e-02	1.680360e-01	5.417152e-01
-9	Rv1400c	-9	0	A	T	0.303	9.053411e-02	7.891130e-02	1.457618e-01	2.518757e-01
-9	Rv0532	-9	0	A	T	0.126	7.534669e-03	3.941095e-02	1.685814e-01	8.484697e-01
-9	Rv0530	-9	0	A	T	0.278	2.809982e-04	5.604078e-02	1.739261e-01	9.960015e-01
-9	Rv0536	-9	0	A	T	0.336	1.688251e-02	8.393445e-02	1.734412e-01	8.406812e-01
-9	Rv3773c	-9	0	A	T	0.312	5.957072e-02	7.041717e-02	1.548779e-01	3.980228e-01
-9	Rv0538	-9	0	A	T	0.483	5.625068e-02	1.049168e-01	1.636469e-01	5.921245e-01
-9	Rv2750	-9	0	A	T	0.013	-6.909345e-02	9.705625e-02	1.609637e-01	4.769038e-01
-9	Rv2751	-9	0	A	T	0.011	-4.093313e-02	1.047271e-01	1.650963e-01	6.960905e-01
-9	Rv1224	-9	0	A	T	0.340	2.119237e-02	1.000902e-01	1.807085e-01	8.324121e-01
-9	Rv1223	-9	0	A	T	0.012	-1.055136e-01	9.777057e-02	1.587395e-01	2.810823e-01
-9	Rv1228	-9	0	A	T	0.012	-7.767687e-02	1.217470e-01	1.623475e-01	5.237883e-01
-9	Rv0258c	-9	0	A	T	0.019	-1.705941e-02	8.242531e-02	1.630481e-01	8.361290e-01
-9	Rv2859c	-9	0	A	T	0.019	4.097373e-02	7.946507e-02	1.656638e-01	6.063752e-01
-9	Rv0280	-9	0	A	T	0.479	6.504867e-02	1.014584e-01	1.645721e-01	5.217626e-01
-9	Rv0281	-9	0	A	T	0.012	-1.304013e-01	9.714284e-02	1.697369e-01	1.801586e-01
-9	Rv0282	-9	0	A	T	0.347	-2.021708e-02	8.110565e-02	1.811186e-01	8.032676e-01
-9	Rv2424c	-9	0	A	T	0.320	4.833825e-02	6.192855e-02	1.569292e-01	4.354812e-01
-9	Rv0565c	-9	0	A	T	0.363	3.482597e-02	7.330029e-02	1.723612e-01	6.349380e-01
-9	Rv3815c	-9	0	A	T	0.048	2.198789e-01	5.299852e-02	4.643917e-02	4.002104e-05
-9	Rv0398c	-9	0	A	T	0.321	1.098687e-01	8.547037e-02	1.636585e-01	1.992973e-01
-9	Rv0018c	-9	0	A	T	0.332	-2.296382e-02	3.478856e-02	1.549015e-01	5.095316e-01
-9	Rv3578	-9	0	A	T	0.021	-5.817872e-02	9.043687e-02	1.735064e-01	5.203544e-01
-9	Rv3577	-9	0	A	T	0.020	-1.173110e-03	7.766710e-02	1.639605e-01	9.879557e-01
-9	Rv3572	-9	0	A	T	0.013	4.138590e-02	9.756235e-02	1.698266e-01	6.716244e-01
-9	Rv3571	-9	0	A	T	0.019	2.143283e-02	9.815206e-02	1.679698e-01	8.272455e-01
-9	2586	-9	0	A	T	0.030	-2.009631e-02	7.144476e-02	1.685956e-01	7.786223e-01
-9	2581	-9	0	A	T	0.017	-7.172843e-03	1.178135e-01	1.750835e-01	9.514796e-01
-9	Rv0980c	-9	0	A	T	0.343	4.356142e-02	3.807764e-02	1.549522e-01	2.532294e-01
-9	Rv0263c	-9	0	A	T	0.010	-1.089094e-01	1.079234e-01	1.644019e-01	3.134552e-01
-9	Rv2862c	-9	0	A	T	0.340	2.119237e-02	1.000902e-01	1.807085e-01	8.324121e-01
-9	286	-9	0	A	T	0.033	-8.511410e-02	8.370604e-02	1.605056e-01	3.097884e-01
-9	Rv0045c	-9	0	A	T	0.334	-1.231091e-02	7.238013e-02	1.768602e-01	8.650187e-01
-9	2631	-9	0	A	T	0.323	8.360164e-02	7.785693e-02	1.586323e-01	2.834981e-01
-9	2630	-9	0	A	T	0.024	-8.545394e-02	1.183314e-01	1.716496e-01	4.705752e-01
-9	Rv2553c	-9	0	A	T	0.048	-3.215033e-02	5.967749e-02	1.687841e-01	5.903381e-01
-9	Rv3169	-9	0	A	T	0.021	4.870832e-02	7.989753e-02	1.684147e-01	5.424135e-01
-9	Rv0192A	-9	0	A	T	0.022	-1.405367e-01	1.369477e-01	1.774309e-01	3.053488e-01
-9	Rv1153c	-9	0	A	T	0.030	-1.513686e-01	7.492252e-02	1.451472e-01	4.394460e-02
-9	Rv2568c	-9	0	A	T	0.026	-3.589266e-02	8.413926e-02	1.658755e-01	6.698860e-01
-9	Rv3213c	-9	0	A	T	0.499	2.490785e-02	3.650084e-01	1.692413e-01	9.456258e-01
-9	Rv2535c	-9	0	A	T	0.013	-8.470026e-02	9.357638e-02	1.570630e-01	3.658758e-01
-9	Rvns02	-9	0	A	T	0.012	1.164451e-01	9.757190e-02	1.744717e-01	2.333347e-01
-9	Rv1743	-9	0	A	T	0.021	-1.100319e-01	7.883887e-02	1.457919e-01	1.635112e-01
-9	2965	-9	0	A	T	0.021	7.433877e-03	9.405419e-02	1.703432e-01	9.370376e-01
-9	Rv2130c	-9	0	A	T	0.016	-7.421336e-02	8.831581e-02	1.590503e-01	4.011794e-01
-9	766	-9	0	A	T	0.302	1.012983e-01	8.153703e-02	1.460893e-01	2.147555e-01
-9	764	-9	0	A	T	0.482	6.603077e-02	1.197685e-01	1.694899e-01	5.816898e-01
-9	Rv1493	-9	0	A	T	0.010	-8.789280e-02	1.078047e-01	1.577635e-01	4.153366e-01
-9	Rv2563	-9	0	A	T	0.031	-8.749161e-02	7.937295e-02	1.516185e-01	2.709309e-01
-9	Rv2562	-9	0	A	T	0.313	7.565425e-02	9.453262e-02	1.642750e-01	4.239634e-01
-9	Rv2561	-9	0	A	T	0.497	4.807446e-02	1.949436e-01	1.645622e-01	8.053256e-01
-9	Rv2560	-9	0	A	T	0.478	7.421453e-02	1.058074e-01	1.671432e-01	4.834112e-01
-9	Rv2566	-9	0	A	T	0.484	5.703721e-02	1.250201e-01	1.693360e-01	6.484502e-01
-9	Rv2565	-9	0	A	T	0.068	-8.796574e-03	5.848887e-02	1.658831e-01	8.805189e-01
-9	Rv2564	-9	0	A	T	0.326	1.901287e-02	8.741056e-02	1.740216e-01	8.279084e-01
-9	Rv3057c	-9	0	A	T	0.077	-8.311365e-02	6.709587e-02	1.511929e-01	2.160957e-01
-9	Rv0751c	-9	0	A	T	0.016	-3.647676e-02	1.046067e-01	1.639979e-01	7.274759e-01
-9	Rv0436c	-9	0	A	T	0.390	1.444380e-02	8.495977e-02	1.800047e-01	8.650812e-01
-9	Rv2845c	-9	0	A	T	0.013	-7.897819e-02	9.982168e-02	1.738278e-01	4.292511e-01
-9	Rv1028c	-9	0	A	T	0.499	1.791494e-02	3.490431e-01	1.673648e-01	9.590888e-01
-9	Rv3510c	-9	0	A	T	0.018	8.353252e-02	8.771421e-02	1.722057e-01	3.414464e-01
-9	Rv1030	-9	0	A	T	0.033	-7.067833e-02	6.536341e-02	1.622719e-01	2.801407e-01
-9	Rv1031	-9	0	A	T	0.036	2.729731e-01	6.007229e-02	4.606917e-02	7.109933e-06
-9	Rv3763	-9	0	A	T	0.014	8.349181e-03	9.186766e-02	1.646796e-01	9.276265e-01
-9	Rv3766	-9	0	A	T	0.322	1.117339e-01	6.460995e-02	1.469153e-01	8.443487e-02
-9	2978	-9	0	A	T	0.020	-3.951016e-02	8.210719e-02	1.702713e-01	6.306082e-01
-9	Rv0349	-9	0	A	T	0.011	-8.709554e-02	1.079915e-01	1.643169e-01	4.203812e-01
-9	74	-9	0	A	T	0.296	5.863966e-02	8.144305e-02	1.526825e-01	4.718962e-01
-9	Rv0235c	-9	0	A	T	0.032	7.150191e-02	7.112366e-02	1.791127e-01	3.152875e-01
-9	Rv1108c	-9	0	A	T	0.028	-3.295841e-02	8.717333e-02	1.674781e-01	7.055513e-01
-9	Rv2376c	-9	0	A	T	0.017	-2.800521e-02	8.535063e-02	1.621313e-01	7.429749e-01
-9	Rv3245c	-9	0	A	T	0.476	7.943850e-02	1.017878e-01	1.671990e-01	4.355495e-01
-9	Rv3581c	-9	0	A	T	0.018	-8.311672e-02	1.720538e-01	1.728077e-01	6.292714e-01
-9	Rv2950c	-9	0	A	T	0.095	-9.591381e-02	4.282739e-02	1.323965e-01	2.561155e-02
-9	Rv0073	-9	0	A	T	0.014	2.710695e-02	9.527762e-02	1.671345e-01	7.761552e-01
-9	Rv0072	-9	0	A	T	0.010	-4.985482e-02	1.092079e-01	1.616368e-01	6.482430e-01
-9	Rv0071	-9	0	A	T	0.092	-6.618003e-02	4.958872e-02	1.641650e-01	1.826938e-01
-9	Rv0075	-9	0	A	T	0.039	3.740236e-02	7.712304e-02	1.620782e-01	6.279352e-01
-9	Rv0074	-9	0	A	T	0.023	-1.052516e-01	1.130220e-01	1.640351e-01	3.522275e-01
-9	Rv0079	-9	0	A	T	0.010	2.320218e-03	1.086122e-01	1.636923e-01	9.829661e-01
-9	2355	-9	0	A	T	0.023	-7.593379e-02	1.203774e-01	1.646889e-01	5.284954e-01
-9	Rv2214c	-9	0	A	T	0.027	-8.618071e-02	7.457603e-02	1.596854e-01	2.484585e-01
-9	1898	-9	0	A	T	0.033	5.703893e-01	5.411230e-02	7.299135e-02	2.372379e-23
-9	1897	-9	0	A	T	0.482	6.097040e-02	1.162084e-01	1.678028e-01	6.000768e-01
-9	1890	-9	0	A	T	0.247	7.394162e-02	5.473825e-02	1.416932e-01	1.774359e-01
-9	1892	-9	0	A	T	0.017	1.193746e-02	1.026199e-01	1.681590e-01	9.074456e-01
-9	2132	-9	0	A	T	0.013	-1.210107e-01	1.149098e-01	1.678205e-01	2.928672e-01
-9	2138	-9	0	A	T	0.386	2.956788e-02	7.965232e-02	1.779963e-01	7.106556e-01
-9	Rv1257c	-9	0	A	T	0.033	-6.725172e-02	9.303462e-02	1.719647e-01	4.701392e-01
-9	Rv3894c	-9	0	A	T	0.499	2.490785e-02	3.650084e-01	1.692413e-01	9.456258e-01
-9	Rv0317c	-9	0	A	T	0.020	-1.386537e-01	7.823698e-02	1.665206e-01	7.703804e-02
-9	Rv2447c	-9	0	A	T	0.029	3.751893e-02	6.468140e-02	1.636888e-01	5.621681e-01
-9	Rv2481c	-9	0	A	T	0.026	2.651741e-02	1.023906e-01	1.772579e-01	7.957678e-01
-9	Rv1852	-9	0	A	T	0.032	-2.333143e-02	9.884324e-02	1.713410e-01	8.135060e-01
-9	Rv1853	-9	0	A	T	0.016	1.868453e-01	8.705321e-02	1.242129e-01	3.238392e-02
-9	Rv1850	-9	0	A	T	0.056	1.600084e-01	4.993227e-02	8.875525e-02	1.449784e-03
-9	1793	-9	0	A	T	0.026	-6.842727e-02	1.110370e-01	1.680039e-01	5.380391e-01
-9	Rv1908c	-9	0	A	T	0.432	2.760978e-02	5.081944e-02	1.608070e-01	5.871998e-01
-9	Rv1932	-9	0	A	T	0.012	-3.483712e-02	1.048966e-01	1.613185e-01	7.399627e-01
-9	Rv1937	-9	0	A	T	0.016	6.437387e-02	8.672127e-02	1.693848e-01	4.582907e-01
-9	Rv1936	-9	0	A	T	0.329	2.473878e-03	8.291070e-02	1.761579e-01	9.762097e-01
-9	Rv1938	-9	0	A	T	0.339	5.449183e-02	7.001184e-02	1.405823e-01	4.367904e-01
-9	1264	-9	0	A	T	0.070	-5.196520e-02	6.137640e-02	1.575270e-01	3.976354e-01
-9	Rv3625c	-9	0	A	T	0.010	5.430792e-02	1.137086e-01	1.662272e-01	6.331641e-01
-9	Rv2926c	-9	0	A	T	0.010	-7.132594e-03	1.066065e-01	1.635154e-01	9.466866e-01
-9	Rv1488	-9	0	A	T	0.013	-2.291228e-02	9.303761e-02	1.635486e-01	8.055871e-01
-9	Rv2015c	-9	0	A	T	0.333	5.828840e-02	7.847780e-02	1.688881e-01	4.580308e-01
-9	Rv3724B	-9	0	A	T	0.345	4.249987e-03	8.131413e-02	1.758276e-01	9.583399e-01
-9	Rv3049c	-9	0	A	T	0.010	-6.942195e-02	1.108564e-01	1.618553e-01	5.314816e-01
-9	Rv3014c	-9	0	A	T	0.020	-1.032151e-01	7.739696e-02	1.562361e-01	1.830204e-01
-9	Rv0515	-9	0	A	T	0.107	-7.138877e-02	4.157391e-02	1.498710e-01	8.664390e-02
-9	Rv0517	-9	0	A	T	0.020	7.713818e-02	7.932794e-02	1.598355e-01	3.313794e-01
-9	Rv0511	-9	0	A	T	0.013	-4.827093e-02	1.012881e-01	1.613120e-01	6.339007e-01
-9	Rv0512	-9	0	A	T	0.027	9.017601e-02	9.041619e-02	1.575612e-01	3.191374e-01
-9	Rv2002	-9	0	A	T	0.047	-7.335716e-02	8.694181e-02	1.687429e-01	3.992604e-01
-9	1533	-9	0	A	T	0.010	-8.796942e-02	1.086473e-01	1.603102e-01	4.185554e-01
-9	Rv1207	-9	0	A	T	0.041	-7.292350e-02	6.481814e-02	1.498816e-01	2.611726e-01
-9	Rv1206	-9	0	A	T	0.304	8.790519e-02	7.986203e-02	1.465322e-01	2.716139e-01
-9	Rv1205	-9	0	A	T	0.014	4.364646e-02	1.261354e-01	1.729496e-01	7.294840e-01
-9	Rv1200	-9	0	A	T	0.013	2.716027e-01	9.203964e-02	1.501562e-01	3.334726e-03
-9	Rv1588c	-9	0	A	T	0.463	6.153523e-02	8.843377e-02	1.614547e-01	4.868944e-01
-9	Rv1428c	-9	0	A	T	0.023	4.172119e-02	1.129691e-01	1.772110e-01	7.120677e-01
-9	Rv1890c	-9	0	A	T	0.011	4.118029e-03	1.043991e-01	1.643696e-01	9.685532e-01
-9	Rv2802c	-9	0	A	T	0.028	2.082663e-02	7.501243e-02	1.696972e-01	7.814153e-01
-9	Rv2426c	-9	0	A	T	0.266	5.282931e-03	4.332330e-02	1.666641e-01	9.029997e-01
-9	Rv3786c	-9	0	A	T	0.073	3.178723e-03	6.177929e-02	1.705205e-01	9.589876e-01
-9	Rv3072c	-9	0	A	T	0.010	-8.654512e-02	1.085348e-01	1.594294e-01	4.256448e-01
-9	Rv0236c	-9	0	A	T	0.452	5.511047e-02	8.872710e-02	1.682051e-01	5.348351e-01
-9	Rv3511	-9	0	A	T	0.390	-1.107869e-02	4.111308e-02	1.684722e-01	7.876934e-01
-9	Rv2779c	-9	0	A	T	0.024	3.990644e-02	1.118907e-01	1.749380e-01	7.215180e-01
-9	Rv3514	-9	0	A	T	0.374	-2.728690e-03	3.962399e-02	1.662559e-01	9.451282e-01
-9	Rv3517	-9	0	A	T	0.011	-1.100941e-01	1.049093e-01	1.657544e-01	2.945514e-01
-9	Rv3516	-9	0	A	T	0.498	2.308831e-02	2.645686e-01	1.697087e-01	9.304978e-01
-9	Rv0450c	-9	0	A	T	0.028	-3.556412e-02	6.731813e-02	1.607982e-01	5.975538e-01
-9	Rv1508c	-9	0	A	T	0.375	-9.754210e-03	6.774060e-02	1.751322e-01	8.855705e-01
-9	Rv0265c	-9	0	A	T	0.011	1.716757e-01	1.014945e-01	1.656852e-01	9.144269e-02
-9	Rv2340c	-9	0	A	T	0.023	-9.702383e-02	8.058959e-02	1.633640e-01	2.292557e-01
-9	Rv2533c	-9	0	A	T	0.022	-9.864960e-02	1.305091e-01	1.695885e-01	4.501175e-01
-9	Rv1172c	-9	0	A	T	0.017	-9.768273e-02	1.103178e-01	1.600607e-01	3.763813e-01
-9	Rv2724c	-9	0	A	T	0.332	9.963538e-02	7.821674e-02	1.277024e-01	2.033831e-01
-9	Rv3722c	-9	0	A	T	0.317	4.654741e-02	9.110813e-02	1.671535e-01	6.096713e-01
-9	704	-9	0	A	T	0.033	-3.792266e-02	9.591791e-02	1.704993e-01	6.927615e-01
-9	705	-9	0	A	T	0.224	1.404951e-02	5.227248e-02	1.641131e-01	7.882272e-01
-9	Rv3738c	-9	0	A	T	0.045	-1.449183e-01	7.275792e-02	1.410483e-01	4.700245e-02
-9	Rv3665c	-9	0	A	T	0.038	-1.031993e-01	6.328174e-02	1.386620e-01	1.036387e-01
-9	Rv0202c	-9	0	A	T	0.031	-4.676935e-02	7.127224e-02	1.574459e-01	5.120285e-01
-9	Rv3487c	-9	0	A	T	0.331	-2.101035e-02	7.364481e-02	1.810667e-01	7.755518e-01
-9	Rv0753c	-9	0	A	T	0.011	1.073184e-01	1.041816e-01	1.657030e-01	3.035158e-01
-9	Rv2611c	-9	0	A	T	0.499	2.490785e-02	3.650084e-01	1.692413e-01	9.456258e-01
-9	Rv2081c	-9	0	A	T	0.086	-3.913350e-02	4.190415e-02	1.670932e-01	3.508694e-01
-9	1981	-9	0	A	T	0.017	-6.642560e-02	8.367316e-02	1.658266e-01	4.276924e-01
-9	Rv0248c	-9	0	A	T	0.022	1.485406e-01	1.036068e-01	1.380942e-01	1.523586e-01
-9	Rv3080c	-9	0	A	T	0.069	-6.717449e-02	4.718960e-02	1.639994e-01	1.552883e-01
-9	Rv1056	-9	0	A	T	0.030	-4.316462e-02	8.865045e-02	1.698969e-01	6.265621e-01
-9	Rv1057	-9	0	A	T	0.014	-9.730243e-02	9.058371e-02	1.602686e-01	2.833254e-01
-9	Rv1054	-9	0	A	T	0.247	7.213332e-02	5.520379e-02	1.452113e-01	1.919955e-01
-9	Rv3160c	-9	0	A	T	0.013	-5.189775e-02	9.277634e-02	1.619981e-01	5.761787e-01
-9	Rv1059	-9	0	A	T	0.018	-1.114047e-03	8.409380e-02	1.642290e-01	9.894361e-01
-9	Rv1004c	-9	0	A	T	0.045	-2.142706e-02	5.929101e-02	1.626434e-01	7.179801e-01
-9	Rv1239c	-9	0	A	T	0.499	2.490785e-02	3.650084e-01	1.692413e-01	9.456258e-01
-9	Rv1781c	-9	0	A	T	0.023	-9.268300e-02	7.229552e-02	1.546934e-01	2.005064e-01
-9	Rv0537c	-9	0	A	T	0.323	2.683816e-02	7.907178e-02	1.677745e-01	7.344564e-01
-9	2816	-9	0	A	T	0.353	2.772272e-02	7.102627e-02	1.684616e-01	6.964885e-01
-9	Rv0827c	-9	0	A	T	0.012	-1.067184e-01	1.047543e-01	1.704306e-01	3.088730e-01
-9	Rv0895	-9	0	A	T	0.014	-1.235925e-01	8.968015e-02	1.621568e-01	1.688470e-01
-9	Rv0894	-9	0	A	T	0.030	-7.845965e-02	7.037317e-02	1.588496e-01	2.654887e-01
-9	Rv2675c	-9	0	A	T	0.012	-5.121954e-02	1.000171e-01	1.577722e-01	6.088284e-01
-9	Rv0892	-9	0	A	T	0.033	-6.336475e-02	6.722851e-02	1.504988e-01	3.464315e-01
-9	Rv3918c	-9	0	A	T	0.017	-9.917711e-02	8.367349e-02	1.588035e-01	2.365336e-01
-9	Rv2831	-9	0	A	T	0.327	3.540246e-02	7.889811e-02	1.672657e-01	6.538575e-01
-9	Rv0915c	-9	0	A	T	0.049	6.074326e-02	5.248521e-02	1.443595e-01	2.477513e-01
-9	2332	-9	0	A	T	0.018	9.454689e-02	1.336308e-01	1.516780e-01	4.796100e-01
-9	Rv0099	-9	0	A	T	0.021	-5.011300e-02	7.845037e-02	1.657677e-01	5.232893e-01
-9	Rv0097	-9	0	A	T	0.023	-7.416616e-02	1.265435e-01	1.720879e-01	5.581094e-01
-9	Rv0096	-9	0	A	T	0.357	6.144875e-03	6.870359e-02	1.729782e-01	9.287720e-01
-9	Rv0091	-9	0	A	T	0.012	6.635889e-02	9.808831e-02	1.639214e-01	4.990592e-01
-9	Rv0286	-9	0	A	T	0.035	-2.160041e-02	8.113672e-02	1.730427e-01	7.901907e-01
-9	Rv0092	-9	0	A	T	0.041	-8.609044e-02	6.446847e-02	1.551901e-01	1.824289e-01
-9	Rv1280c	-9	0	A	T	0.024	-5.265509e-02	7.141279e-02	1.624417e-01	4.613060e-01
-9	1342	-9	0	A	T	0.010	-1.201249e-01	1.077322e-01	1.670946e-01	2.654353e-01
-9	2488	-9	0	A	T	0.013	-2.299067e-02	9.319967e-02	1.612812e-01	8.052677e-01
-9	2489	-9	0	A	T	0.019	7.392467e-02	7.877457e-02	1.646035e-01	3.485286e-01
-9	Rv0022c	-9	0	A	T	0.016	-1.002736e-01	1.031042e-01	1.603312e-01	3.313048e-01
-9	2487	-9	0	A	T	0.017	1.308648e-02	8.294232e-02	1.627120e-01	8.747029e-01
-9	2484	-9	0	A	T	0.012	5.901121e-02	9.681043e-02	1.614869e-01	5.424668e-01
-9	2483	-9	0	A	T	0.032	1.595622e-02	6.252195e-02	1.604587e-01	7.986784e-01
-9	2481	-9	0	A	T	0.010	9.217214e-02	1.070513e-01	1.679481e-01	3.896946e-01
-9	121	-9	0	A	T	0.010	5.588750e-02	1.126840e-01	1.667822e-01	6.201617e-01
-9	126	-9	0	A	T	0.036	2.025818e-02	7.360736e-02	1.688643e-01	7.832748e-01
-9	128	-9	0	A	T	0.018	-1.117573e-01	9.249493e-02	1.566517e-01	2.275888e-01
-9	Rv2892c	-9	0	A	T	0.021	-3.411013e-02	7.609962e-02	1.611335e-01	6.542044e-01
-9	Rv3238c	-9	0	A	T	0.016	-1.154374e-03	8.713342e-02	1.633152e-01	9.894356e-01
-9	Rv1874	-9	0	A	T	0.016	-8.085494e-02	1.068198e-01	1.664544e-01	4.494917e-01
-9	Rv1877	-9	0	A	T	0.070	1.531625e-01	4.640061e-02	1.079833e-01	1.041063e-03
-9	Rv1873	-9	0	A	T	0.010	6.690273e-02	1.110962e-01	1.672865e-01	5.473427e-01
-9	Rv1878	-9	0	A	T	0.046	2.199474e-02	7.315179e-02	1.768925e-01	7.638040e-01
-9	Rv1879	-9	0	A	T	0.010	1.955263e-01	1.096808e-01	1.833964e-01	7.531626e-02
-9	Rv2180c	-9	0	A	T	0.242	6.979462e-02	5.554280e-02	1.360317e-01	2.095578e-01
-9	Rv2487c	-9	0	A	T	0.055	-7.954474e-02	4.874892e-02	1.639141e-01	1.034421e-01
-9	Rv1913	-9	0	A	T	0.011	1.239006e-01	1.040466e-01	1.639615e-01	2.343570e-01
-9	Rv1916	-9	0	A	T	0.045	-8.304263e-02	6.240698e-02	1.560038e-01	1.839785e-01
-9	Rv1915	-9	0	A	T	0.390	-6.229035e-02	7.343788e-02	1.894946e-01	3.967780e-01
-9	Rv2920c	-9	0	A	T	0.019	-1.157615e-01	7.919305e-02	1.564887e-01	1.445087e-01
-9	Rv2248	-9	0	A	T	0.245	9.695610e-02	5.351341e-02	1.328159e-01	7.068660e-02
-9	Rv2177c	-9	0	A	T	0.058	1.418296e-01	5.890448e-02	2.037106e-01	1.645355e-02
-9	Rv2247	-9	0	A	T	0.356	-3.656216e-03	7.307535e-02	1.779237e-01	9.601180e-01
-9	Rv2245	-9	0	A	T	0.036	2.393006e-02	8.943860e-02	1.750163e-01	7.891626e-01
-9	Rv2242	-9	0	A	T	0.018	2.705503e-03	9.768616e-02	1.676999e-01	9.779171e-01
-9	Rv2243	-9	0	A	T	0.049	2.220185e-01	5.408245e-02	8.546763e-02	4.803335e-05
-9	Rv1354c	-9	0	A	T	0.021	9.121237e-02	7.478309e-02	1.570927e-01	2.232246e-01
-9	Rv1765c	-9	0	A	T	0.334	-2.214233e-02	7.913451e-02	1.816950e-01	7.797556e-01
-9	Rv2799	-9	0	A	T	0.012	-9.700899e-02	9.855522e-02	1.576462e-01	3.254951e-01
-9	1519	-9	0	A	T	0.021	8.404842e-02	7.639110e-02	1.430600e-01	2.718205e-01
-9	Rv2060	-9	0	A	T	0.016	1.056768e-01	8.736128e-02	1.700317e-01	2.270515e-01
-9	1516	-9	0	A	T	0.010	-7.465709e-02	1.404212e-01	1.659332e-01	5.952219e-01
-9	1510	-9	0	A	T	0.019	4.788948e-01	1.638908e-01	2.954075e-01	3.653774e-03
-9	Rv1260	-9	0	A	T	0.021	6.694688e-02	1.269706e-01	1.785914e-01	5.982727e-01
-9	Rv1263	-9	0	A	T	0.013	5.209153e-01	9.040132e-02	8.331523e-02	1.547584e-08
-9	Rv1264	-9	0	A	T	0.020	-7.556804e-02	8.114796e-02	1.586490e-01	3.522333e-01
-9	Rv0793	-9	0	A	T	0.013	-1.250542e-01	9.723303e-02	1.745077e-01	1.990639e-01
-9	Rv0796	-9	0	A	T	0.012	2.972685e-02	1.104096e-01	1.672253e-01	7.878680e-01
-9	Rv0797	-9	0	A	T	0.320	2.396852e-02	4.092629e-02	1.543208e-01	5.584057e-01
-9	Rv3573c	-9	0	A	T	0.026	-1.432893e-02	7.496788e-02	1.637963e-01	8.485072e-01
-9	Rv3383c	-9	0	A	T	0.471	1.127589e-01	7.768282e-02	1.593209e-01	1.473338e-01
-9	Rv3689	-9	0	A	T	0.059	-4.339943e-02	6.276341e-02	1.564390e-01	4.896250e-01
-9	Rv3446c	-9	0	A	T	0.271	5.524052e-02	5.633012e-02	1.500718e-01	3.272925e-01
-9	Rv3682	-9	0	A	T	0.310	6.510269e-02	7.371852e-02	1.516370e-01	3.776433e-01
-9	Rv3684	-9	0	A	T	0.023	-6.774851e-02	1.138761e-01	1.639338e-01	5.521901e-01
-9	Rv0136	-9	0	A	T	0.332	1.036028e-01	6.520883e-02	1.439151e-01	1.128162e-01
-9	Rv0134	-9	0	A	T	0.382	7.099973e-03	6.979698e-02	1.741927e-01	9.190220e-01
-9	Rv0133	-9	0	A	T	0.024	-8.954370e-02	1.059998e-01	1.644292e-01	3.987003e-01
-9	Rv0139	-9	0	A	T	0.104	1.834609e-01	3.885017e-02	2.980860e-02	3.126745e-06
-9	Rv3532	-9	0	A	T	0.048	-5.146676e-02	6.219145e-02	1.620183e-01	4.083650e-01
-9	Rv3537	-9	0	A	T	0.305	7.621483e-02	7.585387e-02	1.464094e-01	3.155567e-01
-9	Rv3539	-9	0	A	T	0.032	-1.139194e-01	8.030905e-02	1.575334e-01	1.567381e-01
-9	Rv1116A	-9	0	A	T	0.013	1.495744e-01	9.549914e-02	1.714505e-01	1.180005e-01
-9	Rv0578c	-9	0	A	T	0.316	4.338682e-02	3.623305e-02	1.324689e-01	2.317706e-01
-9	266	-9	0	A	T	0.333	-1.376044e-02	7.812155e-02	1.793706e-01	8.602626e-01
-9	988	-9	0	A	T	0.312	8.723243e-02	9.919700e-02	1.659908e-01	3.796646e-01
-9	989	-9	0	A	T	0.019	-2.367832e-02	8.816829e-02	1.677325e-01	7.883935e-01
-9	Rv1157c	-9	0	A	T	0.010	-8.748549e-02	1.074955e-01	1.603023e-01	4.161628e-01
-9	Rv2531c	-9	0	A	T	0.031	-2.380390e-02	6.767500e-02	1.618096e-01	7.252002e-01
-9	Rv0132c	-9	0	A	T	0.017	4.361115e-04	8.851280e-02	1.649842e-01	9.960710e-01
-9	2671	-9	0	A	T	0.012	-9.286995e-02	9.772818e-02	1.556959e-01	3.424792e-01
-9	2675	-9	0	A	T	0.028	-9.467964e-02	7.686899e-02	1.525100e-01	2.187082e-01
-9	2677	-9	0	A	T	0.018	-4.541292e-02	9.510391e-02	1.633304e-01	6.332335e-01
-9	2929	-9	0	A	T	0.481	8.342620e-02	1.102143e-01	1.679667e-01	4.494812e-01
-9	2921	-9	0	A	T	0.022	-1.839000e-01	9.211969e-02	1.496484e-01	4.650565e-02
-9	2920	-9	0	A	T	0.019	-7.825061e-02	1.826731e-01	1.767803e-01	6.685923e-01
-9	2922	-9	0	A	T	0.010	-7.851114e-02	1.445557e-01	1.667017e-01	5.873176e-01
-9	Rv1624c	-9	0	A	T	0.026	-1.104447e-01	1.057087e-01	1.638863e-01	2.966787e-01
-9	2926	-9	0	A	T	0.449	6.669315e-02	9.005698e-02	1.689794e-01	4.593454e-01
-9	Rv2134c	-9	0	A	T	0.010	3.149469e-02	1.100722e-01	1.647137e-01	7.749130e-01
-9	Rv3333c	-9	0	A	T	0.011	-1.040732e-01	1.024495e-01	1.547946e-01	3.102511e-01
-9	Rv0063	-9	0	A	T	0.344	9.017755e-02	7.215341e-02	1.635092e-01	2.120255e-01
-9	Rv2617c	-9	0	A	T	0.016	-6.010259e-02	1.207608e-01	1.691510e-01	6.189406e-01
-9	Rv0068	-9	0	A	T	0.499	1.791494e-02	3.490431e-01	1.673648e-01	9.590888e-01
-9	Rv3641c	-9	0	A	T	0.014	-7.919212e-02	9.852220e-02	1.595302e-01	4.219398e-01
-9	726	-9	0	A	T	0.315	5.747736e-02	9.675598e-02	1.672810e-01	5.527828e-01
-9	727	-9	0	A	T	0.045	2.171253e-01	5.793138e-02	8.003807e-02	2.016470e-04
-9	Rv2471	-9	0	A	T	0.257	2.946952e-02	4.761389e-02	1.589086e-01	5.362798e-01
-9	1163	-9	0	A	T	0.018	2.850473e-02	8.642930e-02	1.677717e-01	7.417026e-01
-9	Rv3082c	-9	0	A	T	0.028	1.387458e-02	9.610032e-02	1.700889e-01	8.852687e-01
-9	Rv1078	-9	0	A	T	0.026	-1.108699e-01	1.063037e-01	1.646223e-01	2.975330e-01
-9	Rv2672	-9	0	A	T	0.347	5.627633e-02	8.378155e-02	1.719391e-01	5.021197e-01
-9	Rv1076	-9	0	A	T	0.323	2.608901e-02	7.939521e-02	1.682499e-01	7.426144e-01
-9	Rv1077	-9	0	A	T	0.022	5.349996e-02	7.704379e-02	1.740305e-01	4.877861e-01
-9	Rv2671	-9	0	A	T	0.012	-1.129758e-01	1.007150e-01	1.567851e-01	2.625759e-01
-9	Rv1073	-9	0	A	T	0.020	-2.738480e-02	9.535700e-02	1.652115e-01	7.741062e-01
-9	Rv0152c	-9	0	A	T	0.057	-1.506207e-03	6.991465e-02	1.692700e-01	9.828217e-01
-9	474	-9	0	A	T	0.013	-1.234951e-01	1.022812e-01	1.499900e-01	2.279139e-01
-9	792	-9	0	A	T	0.022	-6.816891e-02	7.560236e-02	1.563371e-01	3.677140e-01
-9	Rv2320c	-9	0	A	T	0.023	5.684183e-02	7.505833e-02	1.671542e-01	4.492679e-01
-9	Rv0078A	-9	0	A	T	0.317	4.260681e-02	9.116379e-02	1.673711e-01	6.404661e-01
-9	1867	-9	0	A	T	0.023	1.745387e-05	1.002480e-01	1.695954e-01	9.998612e-01
-9	Rv0878c	-9	0	A	T	0.251	2.098956e-02	3.188801e-02	1.714053e-01	5.107308e-01
-9	Rv3830c	-9	0	A	T	0.330	-8.257939e-03	8.413353e-02	1.803801e-01	9.218550e-01
-9	Rv3241c	-9	0	A	T	0.017	-7.131767e-02	9.911851e-02	1.579845e-01	4.721971e-01
-9	Rv0978c	-9	0	A	T	0.267	2.092881e-02	3.265090e-02	1.643304e-01	5.218594e-01
-9	Rv2677c	-9	0	A	T	0.020	-1.305521e-01	1.372477e-01	1.761819e-01	3.420093e-01
-9	Rv0309	-9	0	A	T	0.023	3.858007e-02	1.138558e-01	1.736768e-01	7.348816e-01
-9	Rv0743c	-9	0	A	T	0.018	-7.657998e-02	8.312562e-02	1.596658e-01	3.574137e-01
-9	Rv0301	-9	0	A	T	0.017	-6.924857e-02	9.460112e-02	1.636709e-01	4.645486e-01
-9	Rv0303	-9	0	A	T	0.010	-3.850610e-02	1.120615e-01	1.614887e-01	7.312968e-01
-9	Rv0302	-9	0	A	T	0.252	6.684057e-02	5.589131e-02	1.367076e-01	2.323685e-01
-9	Rv2813	-9	0	A	T	0.028	-8.015751e-02	9.765043e-02	1.621117e-01	4.121625e-01
-9	Rv2812	-9	0	A	T	0.492	7.462802e-02	1.272395e-01	1.622017e-01	5.578249e-01
-9	Rv3410c	-9	0	A	T	0.010	-6.547156e-02	1.103232e-01	1.618416e-01	5.531788e-01
-9	2315	-9	0	A	T	0.020	-2.579322e-03	7.869616e-02	1.636097e-01	9.738681e-01
-9	Rv0380c	-9	0	A	T	0.334	2.303375e-02	7.854869e-02	1.735855e-01	7.694735e-01
-9	2310	-9	0	A	T	0.018	-5.787953e-02	1.758143e-01	1.742479e-01	7.421524e-01
-9	Rv2954c	-9	0	A	T	0.016	-1.817393e-02	8.634070e-02	1.639812e-01	8.333805e-01
-9	Rv2634c	-9	0	A	T	0.069	-8.246033e-02	5.336359e-02	1.926319e-01	1.229924e-01
-9	Rv0020c	-9	0	A	T	0.395	4.127363e-02	5.850604e-02	1.686822e-01	4.808920e-01
-9	Rv2054	-9	0	A	T	0.026	4.415442e-03	9.323201e-02	1.674080e-01	9.622477e-01
-9	102	-9	0	A	T	0.019	3.744600e-02	8.076423e-02	1.538842e-01	6.431272e-01
-9	103	-9	0	A	T	0.026	-1.729793e-02	1.110555e-01	1.747510e-01	8.762931e-01
-9	100	-9	0	A	T	0.020	9.016558e-02	1.203405e-01	1.553412e-01	4.540984e-01
-9	106	-9	0	A	T	0.048	1.804327e-02	8.121514e-02	1.744477e-01	8.242859e-01
-9	Rv0825c	-9	0	A	T	0.367	7.627646e-02	6.144271e-02	1.389083e-01	2.151002e-01
-9	Rv2510c	-9	0	A	T	0.021	-5.165254e-02	7.437001e-02	1.598085e-01	4.877079e-01
-9	Rv1895	-9	0	A	T	0.497	9.852964e-02	2.019211e-01	1.673664e-01	6.258168e-01
-9	Rv1891	-9	0	A	T	0.022	-5.487483e-02	8.764522e-02	1.564499e-01	5.315677e-01
-9	Rv2485c	-9	0	A	T	0.323	2.805301e-02	7.463407e-02	1.662260e-01	7.071889e-01
-9	Rv1129c	-9	0	A	T	0.031	-7.380011e-04	6.141569e-02	1.629371e-01	9.904178e-01
-9	Rv1399c	-9	0	A	T	0.030	-5.886001e-02	8.454049e-02	1.640507e-01	4.866438e-01
-9	3011	-9	0	A	T	0.365	1.627453e-02	6.418562e-02	1.693016e-01	7.999567e-01
-9	Rv1329c	-9	0	A	T	0.324	2.917070e-02	9.108280e-02	1.730185e-01	7.489166e-01
-9	Rv2085	-9	0	A	T	0.020	1.879696e-02	7.869395e-02	1.584633e-01	8.113224e-01
-9	3014	-9	0	A	T	0.076	-2.609122e-02	6.049434e-02	1.634916e-01	6.664581e-01
-9	1759	-9	0	A	T	0.314	6.773988e-02	1.009785e-01	1.678389e-01	5.026721e-01
-9	1757	-9	0	A	T	0.010	-6.615542e-02	1.097544e-01	1.610130e-01	5.469751e-01
-9	1755	-9	0	A	T	0.017	-6.552750e-02	2.078920e-01	1.800385e-01	7.527570e-01
-9	Rv2265	-9	0	A	T	0.031	4.187426e-02	8.343962e-02	1.745877e-01	6.160194e-01
-9	Rv2266	-9	0	A	T	0.032	-5.248369e-03	7.040080e-02	1.663930e-01	9.406062e-01
-9	Rv1790	-9	0	A	T	0.010	-6.094075e-02	1.094824e-01	1.610615e-01	5.780616e-01
-9	Rv1792	-9	0	A	T	0.023	6.908110e-02	1.211495e-01	1.814335e-01	5.688193e-01
-9	Rv0656c	-9	0	A	T	0.042	-1.990695e-02	6.926195e-02	1.738285e-01	7.739275e-01
-9	Rv1797	-9	0	A	T	0.022	-1.141238e-01	1.163364e-01	1.703082e-01	3.271329e-01
-9	1289	-9	0	A	T	0.014	7.836891e-02	9.312178e-02	1.759788e-01	4.004762e-01
-9	1579	-9	0	A	T	0.032	1.807865e-02	8.751712e-02	1.715515e-01	8.364376e-01
-9	1578	-9	0	A	T	0.023	-9.916614e-02	1.096762e-01	1.618480e-01	3.663912e-01
-9	1572	-9	0	A	T	0.012	-7.288641e-03	9.690275e-02	1.628181e-01	9.400765e-01
-9	1571	-9	0	A	T	0.023	-7.158067e-02	1.014093e-01	1.634888e-01	4.806435e-01
-9	680	-9	0	A	T	0.018	-1.208956e-02	1.089361e-01	1.706320e-01	9.116833e-01
-9	683	-9	0	A	T	0.013	-3.106737e-02	1.009344e-01	1.672113e-01	7.583796e-01
-9	1574	-9	0	A	T	0.011	-1.517205e-02	1.013866e-01	1.631223e-01	8.811118e-01
-9	Rv2948c	-9	0	A	T	0.040	-1.384608e-02	6.779339e-02	1.631170e-01	8.382594e-01
-9	Rv2995c	-9	0	A	T	0.017	3.045978e-02	1.034717e-01	1.687038e-01	7.686059e-01
-9	Rv1894c	-9	0	A	T	0.035	-9.886323e-02	6.695357e-02	1.497359e-01	1.404887e-01
-9	Rv2690c	-9	0	A	T	0.029	-1.748142e-02	9.261744e-02	1.661879e-01	8.503755e-01
-9	Rv3785	-9	0	A	T	0.325	9.225025e-03	8.877700e-02	1.762349e-01	9.172855e-01
-9	Rv3827c	-9	0	A	T	0.498	2.308831e-02	2.645686e-01	1.697087e-01	9.304978e-01
-9	Rv1537	-9	0	A	T	0.052	-3.573556e-02	7.609107e-02	1.675199e-01	6.388398e-01
-9	Rv1240	-9	0	A	T	0.014	-3.146055e-02	9.384126e-02	1.657756e-01	7.375917e-01
-9	Rv1531	-9	0	A	T	0.011	-1.004898e-01	1.084243e-01	1.653978e-01	3.545199e-01
-9	Rv1530	-9	0	A	T	0.030	-3.648788e-02	8.600386e-02	1.666232e-01	6.715813e-01
-9	Rv1244	-9	0	A	T	0.029	-6.922602e-02	9.446611e-02	1.710725e-01	4.640564e-01
-9	Rv0111	-9	0	A	T	0.013	6.354979e-03	9.485900e-02	1.642618e-01	9.466165e-01
-9	Rv0112	-9	0	A	T	0.013	1.794177e-01	9.437559e-02	1.778694e-01	5.793144e-02
-9	Rv0113	-9	0	A	T	0.030	-4.774321e-02	8.305559e-02	1.724472e-01	5.656925e-01
-9	Rv0114	-9	0	A	T	0.013	-7.825394e-03	9.571765e-02	1.642572e-01	9.348782e-01
-9	Rv0115	-9	0	A	T	0.340	6.700726e-02	7.755399e-02	1.667151e-01	3.880469e-01
-9	Rv0117	-9	0	A	T	0.306	6.796732e-02	6.881552e-02	1.448464e-01	3.238465e-01
-9	Rv0119	-9	0	A	T	0.017	4.960981e-02	1.056515e-01	1.705714e-01	6.388976e-01
-9	Rv2319c	-9	0	A	T	0.026	2.108138e-02	1.013507e-01	1.711142e-01	8.353203e-01
-9	Rv3299c	-9	0	A	T	0.077	-3.166586e-02	4.955008e-02	1.602955e-01	5.231062e-01
-9	Rv1446c	-9	0	A	T	0.476	7.943850e-02	1.017878e-01	1.671990e-01	4.355495e-01
-9	Rv2868c	-9	0	A	T	0.012	3.299318e-02	1.065617e-01	1.658532e-01	7.569974e-01
-9	Rv0043c	-9	0	A	T	0.010	-7.260717e-02	1.088269e-01	1.603533e-01	5.050012e-01
-9	241	-9	0	A	T	0.022	-4.371949e-03	7.483344e-02	1.637973e-01	9.534383e-01
-9	Rv0964c	-9	0	A	T	0.499	1.791494e-02	3.490431e-01	1.673648e-01	9.590888e-01
-9	Rv0269c	-9	0	A	T	0.010	-1.127613e-01	1.061747e-01	1.612477e-01	2.887933e-01
-9	Rv0327c	-9	0	A	T	0.059	-7.956576e-02	5.858598e-02	1.510769e-01	1.751163e-01
-9	Rv2407	-9	0	A	T	0.478	7.419206e-02	1.077311e-01	1.677653e-01	4.913832e-01
-9	Rv1245c	-9	0	A	T	0.029	-1.570281e-02	1.181483e-01	1.770650e-01	8.943262e-01
-9	Rv2728c	-9	0	A	T	0.010	-9.574244e-02	1.090026e-01	1.612051e-01	3.802255e-01
-9	Rv0296c	-9	0	A	T	0.018	2.145875e-02	8.386670e-02	1.651292e-01	7.981710e-01
-9	2698	-9	0	A	T	0.077	-3.558170e-02	5.819763e-02	1.579778e-01	5.412494e-01
-9	2696	-9	0	A	T	0.014	-3.832467e-02	9.254869e-02	1.626085e-01	6.789975e-01
-9	2694	-9	0	A	T	0.013	-1.996728e-02	1.024350e-01	1.643899e-01	8.455392e-01
-9	2693	-9	0	A	T	0.499	2.490785e-02	3.650084e-01	1.692413e-01	9.456258e-01
-9	Rv1622c	-9	0	A	T	0.014	1.984722e-03	9.209012e-02	1.638471e-01	9.828150e-01
-9	Rv3483c	-9	0	A	T	0.310	6.989528e-02	7.411999e-02	1.509671e-01	3.461894e-01
-9	Rv2024c	-9	0	A	T	0.494	-1.081445e-01	1.470981e-01	1.695379e-01	4.626118e-01
-9	Rv0484c	-9	0	A	T	0.024	-5.712799e-02	1.185813e-01	1.660933e-01	6.302106e-01
-9	Rv1178	-9	0	A	T	0.023	1.226843e-02	1.197448e-01	1.714552e-01	9.184416e-01
-9	Rv2559c	-9	0	A	T	0.023	-7.628216e-02	1.203408e-01	1.641913e-01	5.264803e-01
-9	Rv2615c	-9	0	A	T	0.167	2.651008e-03	3.525109e-02	1.650657e-01	9.400864e-01
-9	1143	-9	0	A	T	0.020	2.003166e-01	1.658741e-01	2.185287e-01	2.278234e-01
-9	1140	-9	0	A	T	0.029	-6.427110e-02	1.141832e-01	1.791713e-01	5.738008e-01
-9	1141	-9	0	A	T	0.020	-6.233493e-02	1.016936e-01	1.606710e-01	5.402093e-01
-9	1147	-9	0	A	T	0.029	-1.440205e-02	9.150846e-02	1.663002e-01	8.750126e-01
-9	Rv2459	-9	0	A	T	0.010	1.498151e-02	1.064835e-01	1.636604e-01	8.881756e-01
-9	Rv2458	-9	0	A	T	0.498	2.308831e-02	2.645686e-01	1.697087e-01	9.304978e-01
-9	1148	-9	0	A	T	0.023	-9.445125e-02	1.197483e-01	1.659822e-01	4.306773e-01
-9	Rv2041c	-9	0	A	T	0.024	-1.158212e-01	7.195045e-02	1.709380e-01	1.081615e-01
-9	Rv3434c	-9	0	A	T	0.047	1.654655e-01	5.394945e-02	7.762443e-02	2.293065e-03
-9	Rv1450c	-9	0	A	T	0.301	-3.611495e-03	3.401134e-02	1.653228e-01	9.154832e-01
-9	10	-9	0	A	T	0.012	-5.647788e-02	1.055969e-01	1.618799e-01	5.930236e-01
-9	2969	-9	0	A	T	0.062	7.959486e-02	4.545818e-02	1.531632e-01	8.064098e-02
-9	Rv2297	-9	0	A	T	0.010	-7.144530e-02	1.178094e-01	1.662130e-01	5.445250e-01
-9	Rv2296	-9	0	A	T	0.028	2.924951e-02	1.011558e-01	1.796544e-01	7.725983e-01
-9	Rv0533c	-9	0	A	T	0.012	-7.247780e-02	1.032531e-01	1.620583e-01	4.830798e-01
-9	Rv0326	-9	0	A	T	0.013	-4.637277e-02	9.721899e-02	1.609355e-01	6.336003e-01
-9	Rv3832c	-9	0	A	T	0.031	3.449626e-02	8.572730e-02	1.720813e-01	6.875855e-01
-9	Rv0324	-9	0	A	T	0.393	5.626890e-03	7.869797e-02	1.767355e-01	9.430320e-01
-9	2448	-9	0	A	T	0.011	-1.321042e-01	1.066776e-01	1.512952e-01	2.162366e-01
-9	Rv2875	-9	0	A	T	0.027	-1.161519e-01	1.041086e-01	1.730699e-01	2.651585e-01
-9	Rv2874	-9	0	A	T	0.498	3.397722e-02	2.390825e-01	1.651005e-01	8.870532e-01
-9	381	-9	0	A	T	0.390	1.444380e-02	8.495977e-02	1.800047e-01	8.650812e-01
-9	385	-9	0	A	T	0.050	-6.562921e-03	6.308050e-02	1.660549e-01	9.171839e-01
-9	388	-9	0	A	T	0.010	-1.278894e-01	1.065591e-01	1.622009e-01	2.307075e-01
-9	Rv3469c	-9	0	A	T	0.021	3.219542e-02	1.106489e-01	1.638714e-01	7.712099e-01
-9	Rv1888c	-9	0	A	T	0.450	6.000450e-02	8.780004e-02	1.676853e-01	4.946942e-01
-9	Rv1467c	-9	0	A	T	0.047	3.497684e-02	5.293628e-02	1.527555e-01	5.091227e-01
-9	Rv1855c	-9	0	A	T	0.012	2.556041e-02	1.017398e-01	1.650876e-01	8.017492e-01
-9	Rv3332	-9	0	A	T	0.011	-1.509669e-02	1.022262e-01	1.634486e-01	8.826625e-01
-9	Rv2567	-9	0	A	T	0.498	2.308831e-02	2.645686e-01	1.697087e-01	9.304978e-01
-9	2197	-9	0	A	T	0.252	4.262036e-02	6.031213e-02	1.521583e-01	4.801440e-01
-9	Rv3475	-9	0	A	T	0.010	4.839865e-02	1.321532e-01	1.692776e-01	7.143658e-01
-9	Rv3478	-9	0	A	T	0.386	-3.768045e-02	5.512534e-02	1.841203e-01	4.946190e-01
-9	Rv3479	-9	0	A	T	0.499	2.490785e-02	3.650084e-01	1.692413e-01	9.456258e-01
-9	167	-9	0	A	T	0.021	-8.619509e-02	1.479229e-01	1.713607e-01	5.603872e-01
-9	161	-9	0	A	T	0.012	-9.350357e-02	1.241569e-01	1.704722e-01	4.517813e-01
-9	Rv0823c	-9	0	A	T	0.333	4.885029e-02	6.728983e-02	1.621182e-01	4.682380e-01
-9	Rv0273c	-9	0	A	T	0.016	-4.846059e-02	8.939075e-02	1.682626e-01	5.880054e-01
-9	Rv2896c	-9	0	A	T	0.037	-4.092586e-02	7.279050e-02	1.674283e-01	5.742331e-01
-9	Rv2329c	-9	0	A	T	0.033	-1.126531e-01	7.733773e-02	1.616414e-01	1.459182e-01
-9	Rv2821c	-9	0	A	T	0.023	-1.354444e-01	8.427768e-02	1.559045e-01	1.087340e-01
-9	2737	-9	0	A	T	0.047	-7.916840e-02	8.880296e-02	1.747001e-01	3.731372e-01
-9	Rv2512c	-9	0	A	T	0.461	6.521815e-02	7.598135e-02	1.570609e-01	3.911624e-01
-9	Rv0676c	-9	0	A	T	0.499	1.791494e-02	3.490431e-01	1.673648e-01	9.590888e-01
-9	Rv3008	-9	0	A	T	0.014	-8.752598e-02	8.939220e-02	1.570763e-01	3.280487e-01
-9	Rv1902c	-9	0	A	T	0.013	7.741805e-02	9.452934e-02	1.670808e-01	4.132318e-01
-9	Rv0790c	-9	0	A	T	0.017	-5.982309e-02	9.948515e-02	1.629800e-01	5.479272e-01
-9	804	-9	0	A	T	0.011	-1.455429e-01	1.029934e-01	1.579677e-01	1.583139e-01
-9	Rv3378c	-9	0	A	T	0.028	-2.209148e-02	7.760315e-02	1.664567e-01	7.760270e-01
-9	Rv2203	-9	0	A	T	0.010	-5.432748e-02	1.216915e-01	1.636149e-01	6.554985e-01
-9	1777	-9	0	A	T	0.072	-1.161461e-02	5.124344e-02	1.636983e-01	8.207953e-01
-9	Rv2207	-9	0	A	T	0.011	-9.382760e-02	1.282493e-01	1.609372e-01	4.647940e-01
-9	Rv2208	-9	0	A	T	0.020	1.556649e-01	1.622903e-01	2.006212e-01	3.379885e-01
-9	Rv2209	-9	0	A	T	0.041	-1.002628e-01	7.423511e-02	1.730036e-01	1.775032e-01
-9	Rv3915	-9	0	A	T	0.028	5.902480e-02	6.874501e-02	1.634772e-01	3.910187e-01
-9	Rv3911	-9	0	A	T	0.499	2.490785e-02	3.650084e-01	1.692413e-01	9.456258e-01
-9	Rv3910	-9	0	A	T	0.079	-7.201932e-02	5.258570e-02	1.603282e-01	1.715116e-01
-9	Rv3913	-9	0	A	T	0.011	-9.936584e-02	1.043848e-01	1.629510e-01	3.416526e-01
-9	Rv3912	-9	0	A	T	0.022	3.949281e-02	8.082365e-02	1.715500e-01	6.253438e-01
-9	1554	-9	0	A	T	0.065	2.169695e-01	5.450937e-02	1.251829e-01	8.026809e-05
-9	3032	-9	0	A	T	0.018	-1.543063e-01	9.530827e-02	1.499678e-01	1.061475e-01
-9	Rv3125c	-9	0	A	T	0.038	-5.164436e-02	7.132233e-02	1.593561e-01	4.693843e-01
-9	Rv1896c	-9	0	A	T	0.012	-2.595370e-02	9.924442e-02	1.644001e-01	7.938175e-01
-9	Rv2078	-9	0	A	T	0.478	1.263223e-01	1.000806e-01	1.758082e-01	2.075330e-01
-9	Rv1069c	-9	0	A	T	0.047	5.490796e-03	6.268663e-02	1.664285e-01	9.302408e-01
-9	Rv1034c	-9	0	A	T	0.023	-6.703978e-02	8.962336e-02	1.616592e-01	4.548434e-01
-9	Rv2696c	-9	0	A	T	0.038	-7.170625e-02	7.018733e-02	1.635000e-01	3.075034e-01
-9	Rv3649	-9	0	A	T	0.346	6.110752e-02	8.245896e-02	1.711387e-01	4.590426e-01
-9	Rv3645	-9	0	A	T	0.035	-7.307181e-02	7.762110e-02	1.658945e-01	3.470129e-01
-9	Rv1518	-9	0	A	T	0.073	1.925177e-01	4.806817e-02	7.897146e-02	7.258967e-05
-9	Rv1517	-9	0	A	T	0.389	-3.894276e-02	7.856894e-02	1.827105e-01	6.203844e-01
-9	Rv1512	-9	0	A	T	0.013	-5.112888e-02	9.293439e-02	1.638365e-01	5.824837e-01
-9	Rv1511	-9	0	A	T	0.011	1.152596e-01	1.023760e-01	1.705626e-01	2.608351e-01
-9	Rv1510	-9	0	A	T	0.010	-8.058669e-02	1.106092e-01	1.613979e-01	4.666453e-01
-9	Rv1444c	-9	0	A	T	0.017	-1.091193e-01	8.407100e-02	1.562865e-01	1.949763e-01
-9	Rv0178	-9	0	A	T	0.038	-6.683217e-02	7.097774e-02	1.613556e-01	3.469094e-01
-9	Rv2777c	-9	0	A	T	0.039	8.503231e-02	7.218155e-02	1.842469e-01	2.394099e-01
-9	Rv0172	-9	0	A	T	0.357	3.905208e-02	6.490476e-02	1.658826e-01	5.476903e-01
-9	Rv0173	-9	0	A	T	0.037	-6.855204e-02	8.415981e-02	1.680361e-01	4.157659e-01
-9	Rv0170	-9	0	A	T	0.033	8.925458e-04	7.819498e-02	1.691540e-01	9.908979e-01
-9	Rv0171	-9	0	A	T	0.021	-2.192938e-02	8.010788e-02	1.645259e-01	7.844046e-01
-9	Rv0176	-9	0	A	T	0.029	-1.087263e-01	9.702846e-02	1.589704e-01	2.630766e-01
-9	Rv0174	-9	0	A	T	0.499	1.791494e-02	3.490431e-01	1.673648e-01	9.590888e-01
-9	Rv0175	-9	0	A	T	0.084	-7.649648e-02	6.012405e-02	1.804242e-01	2.039242e-01
-9	Rv2360c	-9	0	A	T	0.390	-1.822548e-03	8.294803e-02	1.792450e-01	9.824800e-01
-9	Rv3220c	-9	0	A	T	0.337	1.178076e-01	7.128634e-02	1.119467e-01	9.911505e-02
-9	Rv3457c	-9	0	A	T	0.026	-9.440205e-02	6.884533e-02	1.696848e-01	1.709946e-01
-9	228	-9	0	A	T	0.019	-2.985647e-02	8.990576e-02	1.653937e-01	7.399798e-01
-9	227	-9	0	A	T	0.291	3.387009e-02	4.901923e-02	1.523458e-01	4.899524e-01
-9	226	-9	0	A	T	0.042	1.956918e-02	7.893737e-02	1.732633e-01	8.043197e-01
-9	Rv0962c	-9	0	A	T	0.499	4.996531e-02	3.164318e-01	1.627826e-01	8.746051e-01
-9	222	-9	0	A	T	0.013	4.380974e-02	1.161821e-01	1.726202e-01	7.062945e-01
-9	Rv3595c	-9	0	A	T	0.023	1.245354e-03	7.161013e-02	1.633484e-01	9.861326e-01
-9	Rv2999	-9	0	A	T	0.498	-5.102880e-01	2.379336e-01	1.952058e-01	3.251806e-02
-9	Rv2997	-9	0	A	T	0.049	1.201068e-01	5.391452e-02	1.299418e-01	2.639578e-02
-9	Rv2994	-9	0	A	T	0.076	-7.512104e-02	5.704485e-02	1.673253e-01	1.885546e-01
-9	Rv3920c	-9	0	A	T	0.013	5.871052e-03	9.504152e-02	1.641928e-01	9.507708e-01
-9	Rv0329c	-9	0	A	T	0.013	-5.894946e-02	1.052471e-01	1.622152e-01	5.756881e-01
-9	Rv0155	-9	0	A	T	0.011	5.804517e-02	1.046613e-01	1.662937e-01	5.794456e-01
-9	2506	-9	0	A	T	0.498	1.714796e-01	2.370139e-01	1.723563e-01	4.697511e-01
-9	Rv2346c	-9	0	A	T	0.322	2.580593e-02	6.512168e-02	1.627612e-01	6.920931e-01
-9	650	-9	0	A	T	0.048	-7.148730e-02	8.654685e-02	1.705779e-01	4.092473e-01
-9	Rv1204c	-9	0	A	T	0.032	-8.648276e-02	8.383980e-02	1.600832e-01	3.028530e-01
-9	Rv1992c	-9	0	A	T	0.042	-5.277760e-02	6.420096e-02	1.593021e-01	4.114760e-01
-9	Rv1675c	-9	0	A	T	0.028	-9.565130e-02	9.859745e-02	1.577629e-01	3.325116e-01
-9	1524	-9	0	A	T	0.022	-5.874863e-02	9.203089e-02	1.754744e-01	5.235677e-01
-9	1526	-9	0	A	T	0.010	-8.040698e-02	1.103018e-01	1.601955e-01	4.664003e-01
-9	Rv2036	-9	0	A	T	0.026	4.454446e-02	1.070196e-01	1.760044e-01	6.774436e-01
-9	Rv2495c	-9	0	A	T	0.499	2.490785e-02	3.650084e-01	1.692413e-01	9.456258e-01
-9	Rv2112c	-9	0	A	T	0.065	5.051002e-03	5.229325e-02	1.707851e-01	9.230953e-01
-9	Rv2030c	-9	0	A	T	0.027	-2.371824e-02	6.972394e-02	1.628606e-01	7.338856e-01
-9	Rv0399c	-9	0	A	T	0.032	-5.079192e-02	7.262052e-02	1.661731e-01	4.846562e-01
-9	Rv2316	-9	0	A	T	0.390	-1.822548e-03	8.294803e-02	1.792450e-01	9.824800e-01
-9	Rv2047c	-9	0	A	T	0.322	1.100511e-02	8.192347e-02	1.726152e-01	8.931989e-01
-9	Rv2437	-9	0	A	T	0.315	-1.580994e-02	8.515265e-02	1.832662e-01	8.527910e-01
-9	Rv2436	-9	0	A	T	0.498	2.308831e-02	2.645686e-01	1.697087e-01	9.304978e-01
-9	Rv2038c	-9	0	A	T	0.035	-5.039185e-02	1.085082e-01	1.764815e-01	6.425831e-01
-9	Rv3436c	-9	0	A	T	0.010	1.782181e-01	1.097941e-01	1.716524e-01	1.052509e-01
-9	Rv1075c	-9	0	A	T	0.058	-1.794852e-02	6.854107e-02	1.671604e-01	7.935459e-01
-9	Rv3714c	-9	0	A	T	0.020	-1.175126e-01	7.935958e-02	1.685963e-01	1.393747e-01
-9	Rv2797c	-9	0	A	T	0.035	-6.726605e-02	7.157130e-02	1.688917e-01	3.478038e-01
-9	Rv1166	-9	0	A	T	0.033	-8.952738e-02	6.550269e-02	1.662038e-01	1.723831e-01
-9	Rv1164	-9	0	A	T	0.010	-1.277444e-01	1.061990e-01	1.596748e-01	2.296604e-01
-9	Rv1165	-9	0	A	T	0.013	-8.715016e-02	9.418302e-02	1.579917e-01	3.552947e-01
-9	Rv1162	-9	0	A	T	0.049	-5.674471e-02	8.383314e-02	1.682890e-01	4.988343e-01
-9	Rv1163	-9	0	A	T	0.243	7.425031e-02	5.382127e-02	1.373992e-01	1.684082e-01
-9	Rv1160	-9	0	A	T	0.249	4.964632e-02	5.795862e-02	1.485125e-01	3.921349e-01
-9	Rv1161	-9	0	A	T	0.026	-2.161368e-02	7.028895e-02	1.620356e-01	7.586079e-01
-9	Rv3509c	-9	0	A	T	0.019	8.107870e-02	7.874573e-02	1.739770e-01	3.037421e-01
-9	Rv0341	-9	0	A	T	0.046	-8.097020e-02	6.063580e-02	1.475276e-01	1.824404e-01
-9	Rv0343	-9	0	A	T	0.012	1.190199e-01	9.875562e-02	1.736878e-01	2.287651e-01
-9	Rv0342	-9	0	A	T	0.040	-2.500276e-03	7.095152e-02	1.660782e-01	9.719047e-01
-9	Rv2438c	-9	0	A	T	0.067	-9.183905e-02	5.998977e-02	1.556202e-01	1.264986e-01
-9	Rv0162c	-9	0	A	T	0.022	-1.513861e-02	7.806927e-02	1.623391e-01	8.463324e-01
-9	Rv2853	-9	0	A	T	0.424	-4.515084e-02	4.710825e-02	1.733155e-01	3.383546e-01
-9	Rv2856	-9	0	A	T	0.014	6.563588e-03	9.509259e-02	1.647767e-01	9.450021e-01
-9	Rv2855	-9	0	A	T	0.019	-1.006219e-01	8.209330e-02	1.528053e-01	2.209565e-01
-9	Rv2854	-9	0	A	T	0.057	-4.659017e-02	6.831874e-02	1.607055e-01	4.956219e-01
-9	Rv3339c	-9	0	A	T	0.023	-5.999624e-02	7.428811e-02	1.643894e-01	4.197414e-01
-9	Rv0943c	-9	0	A	T	0.039	5.237430e-02	7.150807e-02	1.584665e-01	4.642930e-01
-9	Rv0400c	-9	0	A	T	0.040	-6.897367e-02	7.054709e-02	1.663899e-01	3.287531e-01
-9	Rv3451	-9	0	A	T	0.088	-8.310577e-02	7.389408e-02	1.639142e-01	2.613364e-01
-9	Rv3453	-9	0	A	T	0.389	1.591195e-02	8.553502e-02	1.801848e-01	8.525068e-01
-9	Rv3454	-9	0	A	T	0.037	7.277006e-03	5.907887e-02	1.654695e-01	9.020243e-01
-9	Rv0271c	-9	0	A	T	0.043	-4.390375e-02	6.460417e-02	1.672602e-01	4.971218e-01
-9	Rv0874c	-9	0	A	T	0.322	1.103501e-01	8.461347e-02	1.658702e-01	1.928477e-01
-9	Rv2823c	-9	0	A	T	0.428	1.163870e-02	4.906076e-02	1.647435e-01	8.125868e-01
-9	Rv1630	-9	0	A	T	0.033	5.884963e-02	6.732587e-02	1.731097e-01	3.825325e-01
-9	2710	-9	0	A	T	0.019	-6.228320e-02	1.623460e-01	1.720164e-01	7.014241e-01
-9	2719	-9	0	A	T	0.038	-7.610936e-02	7.827853e-02	1.683419e-01	3.314326e-01
-9	Rv3063	-9	0	A	T	0.498	2.308831e-02	2.645686e-01	1.697087e-01	9.304978e-01
-9	Rv3062	-9	0	A	T	0.498	2.308831e-02	2.645686e-01	1.697087e-01	9.304978e-01
-9	Rv1900c	-9	0	A	T	0.481	-4.087362e-02	1.113420e-01	1.808850e-01	7.137183e-01
-9	Rv3201c	-9	0	A	T	0.321	9.102252e-02	6.371365e-02	1.344990e-01	1.538122e-01
-9	Rv2712c	-9	0	A	T	0.267	1.949084e-02	5.091806e-02	1.587799e-01	7.020587e-01
-9	Rv2381c	-9	0	A	T	0.016	-1.018031e-01	8.575638e-02	1.563716e-01	2.358106e-01
-9	824	-9	0	A	T	0.013	-1.344818e-01	9.701845e-02	1.515805e-01	1.663931e-01
-9	820	-9	0	A	T	0.383	-1.811310e-02	8.153145e-02	1.802597e-01	8.242901e-01
-9	Rv2124c	-9	0	A	T	0.098	-3.341479e-02	4.111519e-02	1.540255e-01	4.168161e-01
-9	1713	-9	0	A	T	0.017	7.231458e-02	8.526031e-02	1.691745e-01	3.968015e-01
-9	Rv1736c	-9	0	A	T	0.036	1.240469e-01	7.651759e-02	1.832509e-01	1.056895e-01
-9	1714	-9	0	A	T	0.017	8.712357e-02	9.198530e-02	1.733912e-01	3.440758e-01
-9	Rv2226	-9	0	A	T	0.483	6.203670e-02	1.267335e-01	1.709729e-01	6.247241e-01
-9	Rv2227	-9	0	A	T	0.036	1.817380e-02	7.660222e-02	1.665579e-01	8.125724e-01
-9	Rv3041c	-9	0	A	T	0.012	1.952662e-03	1.022566e-01	1.650272e-01	9.847733e-01
-9	Rv0215c	-9	0	A	T	0.029	-8.266414e-03	9.459689e-02	1.673922e-01	9.304041e-01
-9	Rv2088	-9	0	A	T	0.316	6.470855e-02	6.075985e-02	1.415750e-01	2.874560e-01
-9	3012	-9	0	A	T	0.039	2.385500e-01	5.849516e-02	6.049269e-02	5.375385e-05
-9	Rv2082	-9	0	A	T	0.494	6.183185e-02	1.526444e-01	1.638941e-01	6.856190e-01
-9	Rv2083	-9	0	A	T	0.499	2.490785e-02	3.650084e-01	1.692413e-01	9.456258e-01
-9	Rv2084	-9	0	A	T	0.341	7.617952e-02	6.828512e-02	1.645194e-01	2.651887e-01
-9	Rv2004c	-9	0	A	T	0.011	-1.342833e-01	1.003357e-01	1.655036e-01	1.814659e-01
-9	Rv1758	-9	0	A	T	0.076	-2.700891e-02	6.031172e-02	1.647847e-01	6.544986e-01
-9	Rv1751	-9	0	A	T	0.011	8.997961e-02	1.093458e-01	1.721771e-01	4.110093e-01
-9	Rv3667	-9	0	A	T	0.024	1.691376e-01	6.954547e-02	1.751563e-01	1.540562e-02
-9	Rv0482	-9	0	A	T	0.022	8.321099e-04	8.405507e-02	1.654780e-01	9.921058e-01
-9	Rv0486	-9	0	A	T	0.272	3.122670e-02	5.498625e-02	1.588686e-01	5.703878e-01
-9	Rv0487	-9	0	A	T	0.017	-3.556733e-02	8.654419e-02	1.637521e-01	6.812893e-01
-9	Rv0485	-9	0	A	T	0.014	-1.004889e-01	8.993153e-02	1.568722e-01	2.644264e-01
-9	Rv1032c	-9	0	A	T	0.032	-8.437034e-04	8.288139e-02	1.666316e-01	9.918825e-01
-9	Rv3350c	-9	0	A	T	0.424	-6.438496e-02	5.936881e-02	1.896433e-01	2.787316e-01
-9	Rv2694c	-9	0	A	T	0.023	-5.101483e-02	1.053559e-01	1.658259e-01	6.284708e-01
-9	11	-9	0	A	T	0.020	3.246512e-02	7.682894e-02	1.659173e-01	6.728168e-01
-9	Rv1286	-9	0	A	T	0.046	5.375495e-02	6.691206e-02	1.665703e-01	4.221896e-01
-9	Rv1285	-9	0	A	T	0.010	-9.661166e-04	1.061383e-01	1.629050e-01	9.927415e-01
-9	16	-9	0	A	T	0.315	6.147307e-02	8.863737e-02	1.636214e-01	4.883344e-01
-9	19	-9	0	A	T	0.080	-1.614235e-02	5.366564e-02	1.629206e-01	7.637108e-01
-9	18	-9	0	A	T	0.497	4.365157e-02	1.936919e-01	1.645885e-01	8.217975e-01
-9	Rv1289	-9	0	A	T	0.017	3.605625e-02	8.663855e-02	1.644722e-01	6.774863e-01
-9	Rv1288	-9	0	A	T	0.078	3.964678e-02	4.819492e-02	1.784444e-01	4.111547e-01
-9	Rv1225c	-9	0	A	T	0.314	5.023766e-02	9.150811e-02	1.652509e-01	5.832818e-01
-9	Rv1571	-9	0	A	T	0.027	3.314858e-02	1.060695e-01	1.808332e-01	7.547929e-01
-9	Rv1570	-9	0	A	T	0.499	2.490785e-02	3.650084e-01	1.692413e-01	9.456258e-01
-9	Rv1575	-9	0	A	T	0.084	4.168568e-02	5.713425e-02	1.754934e-01	4.660112e-01
-9	Rv3593	-9	0	A	T	0.499	2.490785e-02	3.650084e-01	1.692413e-01	9.456258e-01
-9	Rv2771c	-9	0	A	T	0.498	2.308831e-02	2.645686e-01	1.697087e-01	9.304978e-01
-9	Rv3594	-9	0	A	T	0.019	-4.569718e-02	7.930485e-02	1.622677e-01	5.647554e-01
-9	Rv2839c	-9	0	A	T	0.026	-3.861843e-02	8.188662e-02	1.654538e-01	6.374363e-01
-9	Rv2366c	-9	0	A	T	0.255	6.219219e-02	5.604632e-02	1.418390e-01	2.677435e-01
-9	Rv0427c	-9	0	A	T	0.010	-1.194681e-01	1.065566e-01	1.629727e-01	2.628173e-01
-9	Rv2962c	-9	0	A	T	0.045	5.983489e-02	6.952495e-02	1.749277e-01	3.899061e-01
-9	Rv0776c	-9	0	A	T	0.022	-1.073242e-03	8.523459e-02	1.655234e-01	9.899592e-01
-9	Rv0627	-9	0	A	T	0.021	2.297630e-02	1.129544e-01	1.651082e-01	8.389055e-01
-9	Rv0157	-9	0	A	T	0.014	-1.085422e-01	9.009581e-02	1.596521e-01	2.289403e-01
-9	Rv0622	-9	0	A	T	0.026	-1.363895e-01	7.917580e-02	1.561816e-01	8.564971e-02
-9	Rv0620	-9	0	A	T	0.349	-1.656433e-02	8.019058e-02	1.796334e-01	8.364460e-01
-9	Rv0621	-9	0	A	T	0.030	8.578781e-02	9.118568e-02	1.847147e-01	3.473137e-01
-9	Rv0158	-9	0	A	T	0.031	-6.744232e-02	8.764513e-02	1.575257e-01	4.420071e-01
-9	Rv2228c	-9	0	A	T	0.012	-2.929119e-02	9.781921e-02	1.617477e-01	7.647420e-01
-9	Rv2462c	-9	0	A	T	0.027	2.253307e-01	1.031541e-01	2.150428e-01	2.945109e-02
-9	2526	-9	0	A	T	0.045	-6.397471e-02	9.580917e-02	1.739842e-01	5.046502e-01
-9	2520	-9	0	A	T	0.049	-1.630763e-02	8.028547e-02	1.689678e-01	8.391332e-01
-9	2528	-9	0	A	T	0.014	9.795483e-03	9.604060e-02	1.654105e-01	9.188079e-01
-9	Rv0372c	-9	0	A	T	0.014	-5.758083e-02	9.650381e-02	1.648026e-01	5.510305e-01
-9	921	-9	0	A	T	0.393	5.422119e-02	7.735505e-02	1.801720e-01	4.837056e-01
-9	922	-9	0	A	T	0.177	-7.565733e-02	4.729260e-02	1.213718e-01	1.103559e-01
-9	925	-9	0	A	T	0.014	-7.641380e-02	1.075291e-01	1.619640e-01	4.776820e-01
-9	Rv2508c	-9	0	A	T	0.027	4.929625e-02	7.074396e-02	1.703886e-01	4.862738e-01
-9	Rv0760c	-9	0	A	T	0.042	2.716134e-01	5.538504e-02	2.741741e-02	1.316217e-06
-9	Rv1949c	-9	0	A	T	0.039	2.429833e-02	7.692804e-02	1.715566e-01	7.522577e-01
-9	784	-9	0	A	T	0.041	-6.423168e-02	1.063791e-01	1.759555e-01	5.462829e-01
-9	786	-9	0	A	T	0.238	8.679517e-02	5.628601e-02	1.342910e-01	1.237719e-01
-9	Rv3007c	-9	0	A	T	0.024	-7.193375e-02	1.066523e-01	1.619251e-01	5.003613e-01
-9	Rv0181c	-9	0	A	T	0.053	-7.081650e-02	7.445962e-02	1.651228e-01	3.420815e-01
-9	Rv0154c	-9	0	A	T	0.020	-8.966886e-02	8.182233e-02	1.535215e-01	2.737138e-01
-9	Rv2045c	-9	0	A	T	0.024	-6.195229e-02	7.197274e-02	1.584031e-01	3.898238e-01
-9	Rv2748c	-9	0	A	T	0.039	6.910584e-03	7.483247e-02	1.686722e-01	9.264634e-01
-9	405	-9	0	A	T	0.030	1.715821e-02	8.329625e-02	1.705409e-01	8.368924e-01
-9	Rv3716c	-9	0	A	T	0.030	-8.830129e-03	8.630481e-02	1.660142e-01	9.185539e-01
-9	Rv1401	-9	0	A	T	0.024	4.731390e-02	7.058994e-02	1.506473e-01	5.030356e-01
-9	Rv2067c	-9	0	A	T	0.060	-3.269037e-02	7.163245e-02	1.656277e-01	6.483509e-01
-9	Rv2143	-9	0	A	T	0.013	-2.409614e-02	9.392925e-02	1.639841e-01	7.976558e-01
-9	1101	-9	0	A	T	0.011	5.467750e-02	1.128568e-01	1.681335e-01	6.282785e-01
-9	Rv1140	-9	0	A	T	0.035	-8.027665e-02	7.356107e-02	1.519280e-01	2.757320e-01
-9	Rv1143	-9	0	A	T	0.021	-8.500159e-02	1.417723e-01	1.685202e-01	5.491006e-01
-9	Rv1144	-9	0	A	T	0.017	-4.136572e-02	9.537747e-02	1.650459e-01	6.647117e-01
-9	Rv1145	-9	0	A	T	0.356	-9.474806e-03	7.966338e-02	1.789172e-01	9.053799e-01
-9	Rv1146	-9	0	A	T	0.011	1.690106e-01	1.051463e-01	1.805883e-01	1.086759e-01
-9	1720	-9	0	A	T	0.020	-8.282631e-02	1.566510e-01	1.702660e-01	5.972542e-01
-9	Rv1186c	-9	0	A	T	0.499	2.490785e-02	3.650084e-01	1.692413e-01	9.456258e-01
-9	Rv0818	-9	0	A	T	0.021	-1.102805e-01	1.483660e-01	1.749062e-01	4.576901e-01
-9	Rv0362	-9	0	A	T	0.026	8.758530e-02	7.809611e-02	1.688393e-01	2.626744e-01
-9	Rv0160c	-9	0	A	T	0.041	-4.364082e-02	7.497035e-02	1.591866e-01	5.607876e-01
-9	Rv0551c	-9	0	A	T	0.018	-9.674376e-02	9.293398e-02	1.610641e-01	2.984408e-01
-9	Rv3430c	-9	0	A	T	0.020	3.067931e-02	7.714758e-02	1.670627e-01	6.910630e-01
-9	Rv0402c	-9	0	A	T	0.049	4.977264e-02	5.371411e-02	1.698440e-01	3.546232e-01
-9	Rv3901c	-9	0	A	T	0.056	-7.840455e-02	7.203591e-02	1.670446e-01	2.770010e-01
-9	Rv0277c	-9	0	A	T	0.021	4.600295e-03	7.963021e-02	1.647731e-01	9.539571e-01
-9	Rv0876c	-9	0	A	T	0.010	1.329902e-01	1.083696e-01	1.705178e-01	2.203966e-01
-9	2779	-9	0	A	T	0.314	6.773988e-02	1.009785e-01	1.678389e-01	5.026721e-01
-9	Rv1127c	-9	0	A	T	0.395	5.228537e-02	7.532957e-02	1.792716e-01	4.879874e-01
-9	Rv0355c	-9	0	A	T	0.457	-1.412739e-02	6.227812e-02	1.670584e-01	8.206492e-01
-9	2770	-9	0	A	T	0.315	6.762368e-02	9.155488e-02	1.653906e-01	4.605293e-01
-9	2772	-9	0	A	T	0.041	3.757666e-02	1.057456e-01	1.890800e-01	7.224952e-01
-9	Rv2516c	-9	0	A	T	0.324	2.023055e-02	7.739547e-02	1.686587e-01	7.939107e-01
-9	Rv3044	-9	0	A	T	0.041	1.078938e-01	7.830442e-02	1.953128e-01	1.689309e-01
-9	Rv2188c	-9	0	A	T	0.037	-1.247062e-01	7.220350e-02	1.636313e-01	8.483171e-02
-9	Rv2383c	-9	0	A	T	0.341	-1.331080e-02	6.724144e-02	1.757908e-01	8.431700e-01
-9	Rv1393c	-9	0	A	T	0.014	-2.925955e-02	8.979659e-02	1.632946e-01	7.446959e-01
-9	845	-9	0	A	T	0.010	1.061578e-01	1.083809e-01	1.711359e-01	3.278690e-01
-9	844	-9	0	A	T	0.046	-4.907711e-02	7.164454e-02	1.612412e-01	4.936937e-01
-9	840	-9	0	A	T	0.324	8.563395e-03	8.009535e-02	1.726965e-01	9.149044e-01
-9	Rv3862c	-9	0	A	T	0.069	1.484703e-01	4.913653e-02	1.057846e-01	2.658881e-03
-9	Rv1730c	-9	0	A	T	0.363	6.435039e-02	7.498074e-02	1.727620e-01	3.912278e-01
-9	1733	-9	0	A	T	0.053	2.614221e-01	5.684519e-02	1.152030e-01	5.538987e-06
-9	1736	-9	0	A	T	0.340	2.119237e-02	1.000902e-01	1.807085e-01	8.324121e-01
-9	Rv0217c	-9	0	A	T	0.030	5.488504e-02	9.034262e-02	1.768878e-01	5.438137e-01
-9	Rv3043c	-9	0	A	T	0.012	-8.320986e-02	1.110257e-01	1.627122e-01	4.539711e-01
-9	1594	-9	0	A	T	0.499	2.490785e-02	3.650084e-01	1.692413e-01	9.456258e-01
-9	1597	-9	0	A	T	0.472	9.028673e-02	8.043953e-02	1.582438e-01	2.622875e-01
-9	Rv2627c	-9	0	A	T	0.497	2.901700e-02	1.974590e-01	1.646338e-01	8.832361e-01
-9	2402	-9	0	A	T	0.033	3.034848e-01	6.167649e-02	3.672396e-02	1.215206e-06
-9	Rv3856c	-9	0	A	T	0.011	-7.513277e-02	1.288588e-01	1.653123e-01	5.601452e-01
-9	Rv0609A	-9	0	A	T	0.014	3.348102e-02	1.107952e-01	1.689271e-01	7.626491e-01
-9	Rv1777	-9	0	A	T	0.023	-1.698431e-02	8.953609e-02	1.653698e-01	8.496364e-01
-9	Rv1775	-9	0	A	T	0.305	7.817319e-02	8.030043e-02	1.483882e-01	3.308269e-01
-9	Rv1774	-9	0	A	T	0.033	-2.667675e-03	6.355700e-02	1.644793e-01	9.665390e-01
-9	Rv1771	-9	0	A	T	0.045	-6.482913e-03	7.925290e-02	1.707587e-01	9.348421e-01
-9	Rv1770	-9	0	A	T	0.018	-8.600582e-03	8.329550e-02	1.631260e-01	9.178078e-01
-9	Rv0813c	-9	0	A	T	0.012	-7.619273e-02	1.068908e-01	1.663617e-01	4.763358e-01
-9	Rv2601	-9	0	A	T	0.030	-9.665501e-02	6.585264e-02	1.519514e-01	1.428762e-01
-9	Rv2608	-9	0	A	T	0.020	-9.411793e-02	7.920751e-02	1.600510e-01	2.353678e-01
-9	489	-9	0	A	T	0.016	2.054556e-01	1.628915e-01	1.450836e-01	2.078574e-01
-9	Rv1553	-9	0	A	T	0.043	2.443454e-02	6.707422e-02	1.726232e-01	7.158129e-01
-9	Rv1552	-9	0	A	T	0.055	2.661572e-02	6.316626e-02	1.707707e-01	6.736949e-01
-9	Rv1551	-9	0	A	T	0.361	1.816163e-03	6.691318e-02	1.734604e-01	9.783585e-01
-9	Rv1550	-9	0	A	T	0.036	1.481932e-02	7.655194e-02	1.685453e-01	8.465886e-01
-9	Rv1557	-9	0	A	T	0.050	-8.307444e-02	6.747005e-02	1.622555e-01	2.188660e-01
-9	Rv1556	-9	0	A	T	0.016	1.147883e-02	9.264665e-02	1.668416e-01	9.014509e-01
-9	Rv1555	-9	0	A	T	0.011	1.944444e-01	1.039340e-01	1.693650e-01	6.201967e-02
-9	Rv1554	-9	0	A	T	0.499	2.490785e-02	3.650084e-01	1.692413e-01	9.456258e-01
-9	Rv1559	-9	0	A	T	0.021	-1.157266e-01	8.549806e-02	1.548858e-01	1.765613e-01
-9	Rv1558	-9	0	A	T	0.012	9.339625e-02	1.033702e-01	1.653966e-01	3.667406e-01
-9	Rv1448c	-9	0	A	T	0.392	8.455968e-03	7.951733e-02	1.772781e-01	9.153593e-01
-9	Rv0205	-9	0	A	T	0.035	9.907826e-03	8.695373e-02	1.710570e-01	9.093336e-01
-9	Rv2956	-9	0	A	T	0.023	4.953354e-02	7.526339e-02	1.702638e-01	5.107896e-01
-9	Rv2957	-9	0	A	T	0.013	-9.146381e-02	9.468974e-02	1.630958e-01	3.346007e-01
-9	Rv2952	-9	0	A	T	0.340	6.863773e-02	7.091786e-02	1.390043e-01	3.336435e-01
-9	Rv2953	-9	0	A	T	0.026	-1.104808e-01	1.336503e-01	1.727267e-01	4.088819e-01
-9	Rv0604	-9	0	A	T	0.029	-9.449183e-02	9.074715e-02	1.592630e-01	2.983154e-01
-9	Rv0606	-9	0	A	T	0.016	-2.561481e-02	9.238066e-02	1.630881e-01	7.816974e-01
-9	Rv1243c	-9	0	A	T	0.089	-1.468117e-02	4.567230e-02	1.671691e-01	7.480228e-01
-9	Rv2464c	-9	0	A	T	0.014	3.516122e-02	9.162322e-02	1.636789e-01	7.013397e-01
-9	1104	-9	0	A	T	0.217	-5.294314e-02	4.322282e-02	2.051734e-01	2.212623e-01
-9	Rv3224A	-9	0	A	T	0.011	-4.454239e-02	1.055075e-01	1.615789e-01	6.731019e-01
-9	Rv3566c	-9	0	A	T	0.028	3.950934e-02	9.129939e-02	1.573297e-01	6.654088e-01
-9	Rv0853c	-9	0	A	T	0.042	-6.929790e-02	6.509365e-02	1.640928e-01	2.876372e-01
-9	Rv0802c	-9	0	A	T	0.021	-1.359720e-01	1.254836e-01	1.755323e-01	2.791333e-01
-9	903	-9	0	A	T	0.010	-5.545275e-02	1.192971e-01	1.596383e-01	6.422803e-01
-9	908	-9	0	A	T	0.043	-2.643601e-02	1.139172e-01	1.790112e-01	8.165950e-01
-9	Rv1921c	-9	0	A	T	0.035	1.285177e-02	6.376152e-02	1.669298e-01	8.403525e-01
-9	Rv3387	-9	0	A	T	0.014	3.918003e-02	9.402273e-02	1.682722e-01	6.770920e-01
-9	Rv3388	-9	0	A	T	0.292	9.232044e-02	4.574468e-02	1.245906e-01	4.417060e-02
-9	Rv1374c	-9	0	A	T	0.499	2.490785e-02	3.650084e-01	1.692413e-01	9.456258e-01
-9	Rv2277c	-9	0	A	T	0.012	-3.906708e-04	9.879682e-02	1.634456e-01	9.968467e-01
-9	Rv0628c	-9	0	A	T	0.028	-3.046776e-02	7.519181e-02	1.614555e-01	6.855240e-01
-9	Rv2092c	-9	0	A	T	0.021	-5.863251e-02	7.532169e-02	1.647890e-01	4.367286e-01
-9	1692	-9	0	A	T	0.010	-5.288877e-02	1.457383e-01	1.678069e-01	7.168495e-01
-9	1690	-9	0	A	T	0.045	-6.226462e-02	8.508368e-02	1.682208e-01	4.646714e-01
-9	Rv2793c	-9	0	A	T	0.014	1.113424e-01	9.744347e-02	1.740010e-01	2.538014e-01
-9	Rv3658c	-9	0	A	T	0.035	-4.412749e-02	6.734815e-02	1.587473e-01	5.126667e-01
-9	Rv0193c	-9	0	A	T	0.498	3.171160e-02	2.379497e-01	1.646124e-01	8.940397e-01
-9	1474	-9	0	A	T	0.370	2.452343e-02	7.255087e-02	1.717653e-01	7.355090e-01
-9	1475	-9	0	A	T	0.498	2.766131e-02	2.456837e-01	1.659441e-01	9.104068e-01
-9	1478	-9	0	A	T	0.011	-6.390232e-02	1.365901e-01	1.669586e-01	6.401269e-01
-9	Rv2434c	-9	0	A	T	0.264	9.021279e-03	5.453189e-02	1.675234e-01	8.686793e-01
-9	Rv1046c	-9	0	A	T	0.498	7.789310e-02	2.301549e-01	1.632670e-01	7.351922e-01
-9	Rv1122	-9	0	A	T	0.021	-6.711633e-02	8.474216e-02	1.531910e-01	4.287771e-01
-9	Rv1121	-9	0	A	T	0.017	-1.806667e-02	8.511068e-02	1.634892e-01	8.319911e-01
-9	Rv1124	-9	0	A	T	0.012	-9.981838e-02	1.189555e-01	1.614354e-01	4.018485e-01
-9	Rv1125	-9	0	A	T	0.344	1.092817e-03	8.634089e-02	1.779605e-01	9.899071e-01
-9	Rv0835	-9	0	A	T	0.014	-9.784142e-02	9.060850e-02	1.585548e-01	2.808019e-01
-9	Rv0833	-9	0	A	T	0.150	-2.495357e-02	4.139043e-02	1.707805e-01	5.468925e-01
-9	Rv0830	-9	0	A	T	0.030	-3.209580e-03	6.394081e-02	1.645963e-01	9.599885e-01
-9	Rv0839	-9	0	A	T	0.011	-9.585876e-02	1.035945e-01	1.623203e-01	3.552953e-01
-9	Rv0838	-9	0	A	T	0.018	-5.581109e-02	8.391601e-02	1.629067e-01	5.063406e-01
-9	24	-9	0	A	T	0.020	-8.719834e-02	1.085847e-01	1.950515e-01	4.223758e-01
-9	25	-9	0	A	T	0.026	-1.700523e-01	8.218913e-02	1.473367e-01	3.911691e-02
-9	27	-9	0	A	T	0.499	-7.921231e-01	3.114121e-01	1.518050e-01	1.130585e-02
-9	21	-9	0	A	T	0.026	8.488585e-02	9.901988e-02	1.483927e-01	3.917602e-01
-9	22	-9	0	A	T	0.052	-6.676287e-02	8.663041e-02	1.722671e-01	4.413137e-01
-9	28	-9	0	A	T	0.048	-5.402057e-03	5.475220e-02	1.637021e-01	9.214495e-01
-9	Rv1184c	-9	0	A	T	0.036	-6.033968e-02	8.036099e-02	1.721619e-01	4.531333e-01
-9	Rv3838c	-9	0	A	T	0.027	-8.387990e-02	7.857421e-02	1.575105e-01	2.863112e-01
-9	Rv3395c	-9	0	A	T	0.041	-3.316824e-02	8.098081e-02	1.732884e-01	6.823091e-01
-9	Rv0388c	-9	0	A	T	0.498	3.379979e-02	2.303345e-01	1.635930e-01	8.834017e-01
-9	Rv2909c	-9	0	A	T	0.010	-1.144889e-01	1.139508e-01	1.517433e-01	3.155743e-01
-9	Rv3060c	-9	0	A	T	0.016	5.370119e-02	8.815057e-02	1.660990e-01	5.427024e-01
-9	Rv3432c	-9	0	A	T	0.020	-5.560788e-02	1.465799e-01	1.693480e-01	7.045939e-01
-9	Rv2152c	-9	0	A	T	0.014	2.120826e-02	9.138534e-02	1.650657e-01	8.165859e-01
-9	Rv2583c	-9	0	A	T	0.016	1.586079e-02	9.299095e-02	1.664511e-01	8.646447e-01
-9	Rv3903c	-9	0	A	T	0.078	-6.780008e-02	4.566372e-02	1.570296e-01	1.383098e-01
-9	Rv2769c	-9	0	A	T	0.389	1.591195e-02	8.553502e-02	1.801848e-01	8.525068e-01
-9	2289	-9	0	A	T	0.010	5.999745e-02	1.100833e-01	1.681543e-01	5.860126e-01
-9	2283	-9	0	A	T	0.351	-3.192712e-02	3.753343e-02	1.830126e-01	3.954294e-01
-9	2287	-9	0	A	T	0.020	8.674395e-02	7.729266e-02	1.646901e-01	2.623462e-01
-9	Rv0870c	-9	0	A	T	0.021	-4.862389e-02	8.697802e-02	1.672944e-01	5.764168e-01
-9	Rv0275c	-9	0	A	T	0.037	5.454575e-02	8.355793e-02	1.876690e-01	5.142275e-01
-9	Rv3097c	-9	0	A	T	0.386	-3.793101e-02	8.068715e-02	1.824750e-01	6.385130e-01
-9	Rv0339c	-9	0	A	T	0.053	2.821930e-02	5.834340e-02	1.703011e-01	6.288527e-01
-9	Rv2885c	-9	0	A	T	0.356	7.939155e-03	6.383643e-02	1.716953e-01	9.010805e-01
-9	Rv3205c	-9	0	A	T	0.028	4.291493e-02	8.808464e-02	1.797642e-01	6.263547e-01
-9	860	-9	0	A	T	0.484	5.569311e-02	1.249905e-01	1.691903e-01	6.561173e-01
-9	865	-9	0	A	T	0.019	-9.232864e-02	8.750692e-02	1.636052e-01	2.919491e-01
-9	2757	-9	0	A	T	0.012	-9.818076e-02	1.036084e-01	1.659849e-01	3.438378e-01
-9	2759	-9	0	A	T	0.017	-7.998828e-02	9.149147e-02	1.628912e-01	3.824405e-01
-9	Rv3881c	-9	0	A	T	0.072	-1.118754e-02	4.590036e-02	1.631369e-01	8.075476e-01
-9	Rv3854c	-9	0	A	T	0.149	1.789196e-01	3.502216e-02	2.471789e-01	4.812338e-07
-9	3059	-9	0	A	T	0.392	5.859380e-03	8.097407e-02	1.778355e-01	9.423468e-01
-9	3054	-9	0	A	T	0.042	-2.178993e-02	5.855383e-02	1.615529e-01	7.099687e-01
-9	3052	-9	0	A	T	0.363	-1.757776e-02	8.577335e-02	1.828013e-01	8.377180e-01
-9	Rv2625c	-9	0	A	T	0.011	-8.512997e-03	1.032666e-01	1.639021e-01	9.343360e-01
-9	Rv3677c	-9	0	A	T	0.050	7.064717e-04	8.304155e-02	1.730578e-01	9.932159e-01
-9	Rv2596	-9	0	A	T	0.341	-4.151369e-03	9.633853e-02	1.833610e-01	9.656479e-01
-9	Rv2597	-9	0	A	T	0.026	8.333173e-02	9.841547e-02	1.475327e-01	3.975964e-01
-9	Rv2590	-9	0	A	T	0.042	1.018593e-01	6.233059e-02	1.529378e-01	1.029256e-01
-9	Rv2591	-9	0	A	T	0.353	-4.466487e-03	7.137556e-02	1.754726e-01	9.501311e-01
-9	Rv0256c	-9	0	A	T	0.040	-1.110633e-02	5.971521e-02	1.639255e-01	8.525383e-01
-9	Rv2599	-9	0	A	T	0.021	-6.763670e-02	1.431437e-01	1.680443e-01	6.367940e-01
-9	Rv1713	-9	0	A	T	0.035	-6.743313e-02	7.701331e-02	1.599148e-01	3.817158e-01
-9	Rv3764c	-9	0	A	T	0.498	2.308831e-02	2.645686e-01	1.697087e-01	9.304978e-01
-9	Rv3389c	-9	0	A	T	0.242	7.674405e-02	5.472892e-02	1.364571e-01	1.615324e-01
[truncated: 1,115 more rows]
