# Supplementary material for: GWAS for quantitative resistance phenotypes in Mycobacterium tuberculosis reveals resistance genes and regulatory regions
Source: Nat Commun. 2019 May 13;10:2128. doi: 10.1038/s41467-019-10110-6 (PMC6513847; doi:10.1038/s41467-019-10110-6)
Supplement: Supplementary file 12 — Source Data [file 41467_2019_10110_MOESM12_ESM.zip › 9-Source Data Folder/gene_lin.assoc.txt]

chr	rs	ps	n_miss	allele1	allele0	af	beta	se	l_remle	p_wald
-9	Rv0001	-9	0	A	T	0.078	4.282039e+01	3.035810e+01	7.856427e-01	1.587025e-01
-9	Rv0004	-9	0	A	T	0.010	4.706337e+01	6.353222e+01	7.693430e-01	4.590022e-01
-9	Rv0005	-9	0	A	T	0.044	4.294029e+01	4.317154e+01	7.832912e-01	3.201520e-01
-9	Rv0006	-9	0	A	T	0.038	6.932799e+01	3.367203e+01	7.606775e-01	3.976235e-02
-9	Rv0008c	-9	0	A	T	0.497	-6.828913e+01	1.698530e+02	7.907433e-01	6.877349e-01
-9	Rv0010c	-9	0	A	T	0.015	6.716636e+01	8.222488e+01	7.638785e-01	4.142034e-01
-9	Rv0012	-9	0	A	T	0.499	3.228895e+02	3.261709e+02	7.803991e-01	3.224448e-01
-9	Rv0013	-9	0	A	T	0.047	5.511388e+01	9.113290e+01	7.859662e-01	5.454741e-01
-9	Rv0014c	-9	0	A	T	0.072	-5.040543e+01	5.413217e+01	7.791946e-01	3.519998e-01
-9	Rv0015c	-9	0	A	T	0.213	-3.822715e+00	5.105942e+01	7.904986e-01	9.403348e-01
-9	Rv0018c	-9	0	A	T	0.486	-1.249876e+02	6.754442e+01	7.312656e-01	6.454557e-02
-9	Rv0020c	-9	0	A	T	0.011	-9.018163e+00	6.430947e+01	7.850977e-01	8.885061e-01
-9	Rv0021c	-9	0	A	T	0.057	-5.750394e+01	5.469100e+01	7.858047e-01	2.933154e-01
-9	Rv0023	-9	0	A	T	0.020	-6.348617e+00	8.555789e+01	7.919054e-01	9.408641e-01
-9	Rv0024	-9	0	A	T	0.045	-1.353591e+02	1.006446e+02	7.978795e-01	1.789576e-01
-9	Rv0025	-9	0	A	T	0.160	2.181893e+01	8.283308e+01	8.011404e-01	7.922905e-01
-9	Rv0026	-9	0	A	T	0.177	3.100361e+01	5.819227e+01	7.917336e-01	5.943058e-01
-9	Rv0029	-9	0	A	T	0.023	1.248743e+01	4.256985e+01	7.724685e-01	7.693238e-01
-9	Rv0030	-9	0	A	T	0.231	-1.049521e+02	9.635842e+01	7.913659e-01	2.763366e-01
-9	Rv0032	-9	0	A	T	0.374	-2.649339e+01	4.098369e+01	7.855645e-01	5.181455e-01
-9	Rv0035	-9	0	A	T	0.213	5.778825e+01	5.436641e+01	7.937103e-01	2.880674e-01
-9	Rv0036c	-9	0	A	T	0.021	3.123865e+01	6.374117e+01	7.734006e-01	6.241814e-01
-9	Rv0037c	-9	0	A	T	0.045	-2.444816e+01	6.389157e+01	7.915235e-01	7.020606e-01
-9	Rv0039c	-9	0	A	T	0.043	1.346993e+02	2.173777e+02	8.092490e-01	5.356268e-01
-9	Rv0041	-9	0	A	T	0.063	3.896844e-01	4.414991e+01	7.835094e-01	9.929594e-01
-9	Rv0042c	-9	0	A	T	0.025	-2.606720e+01	5.522986e+01	7.945506e-01	6.370471e-01
-9	Rv0045c	-9	0	A	T	0.076	2.309108e+01	5.732685e+01	7.877726e-01	6.871843e-01
-9	Rv0046c	-9	0	A	T	0.201	-5.058932e+01	6.637175e+01	7.827643e-01	4.461147e-01
-9	Rv0048c	-9	0	A	T	0.045	2.823719e+00	8.625073e+01	7.852730e-01	9.738897e-01
-9	Rv0050	-9	0	A	T	0.444	-1.209483e+01	3.580928e+01	7.823342e-01	7.356179e-01
-9	Rv0058	-9	0	A	T	0.498	7.570421e+01	2.003420e+02	8.074207e-01	7.056043e-01
-9	Rv0059	-9	0	A	T	0.236	-9.941192e+01	6.294289e+01	7.573892e-01	1.145631e-01
-9	Rv0061	-9	0	A	T	0.042	-6.055715e+01	1.368562e+02	7.850903e-01	6.582329e-01
-9	Rv0062	-9	0	A	T	0.129	1.242062e+01	6.443329e+01	8.016447e-01	8.471808e-01
-9	Rv0063	-9	0	A	T	0.068	-4.389257e+01	7.291634e+01	7.777224e-01	5.473395e-01
-9	Rv0067c	-9	0	A	T	0.012	4.913401e+01	2.160622e+02	8.124309e-01	8.201543e-01
-9	Rv0068	-9	0	A	T	0.499	-1.338663e+01	3.559772e+02	7.969089e-01	9.700100e-01
-9	Rv0070c	-9	0	A	T	0.028	1.711870e+01	4.757584e+01	7.872671e-01	7.190588e-01
-9	Rv0071	-9	0	A	T	0.151	-1.124866e+01	2.290963e+01	7.797091e-01	6.235338e-01
-9	Rv0074	-9	0	A	T	0.158	-8.585897e+01	8.010898e+01	7.590484e-01	2.840806e-01
-9	Rv0075	-9	0	A	T	0.029	-1.555538e+02	6.866144e+01	7.706936e-01	2.369554e-02
-9	Rv0077c	-9	0	A	T	0.023	4.275941e+00	5.958023e+01	7.851813e-01	9.428012e-01
-9	Rv0078	-9	0	A	T	0.020	3.402386e+01	9.930910e+01	7.801177e-01	7.319676e-01
-9	Rv0078A	-9	0	A	T	0.043	1.797966e+02	1.818942e+02	8.171940e-01	3.231644e-01
-9	Rv0083	-9	0	A	T	0.024	8.386341e+01	5.578826e+01	7.922270e-01	1.330939e-01
-9	Rv0084	-9	0	A	T	0.032	3.250346e+01	3.899069e+01	7.838855e-01	4.046950e-01
-9	Rv0085	-9	0	A	T	0.015	-1.082355e+02	1.110557e+02	8.161106e-01	3.299930e-01
-9	Rv0086	-9	0	A	T	0.136	3.472538e+01	7.639629e+01	7.949530e-01	6.495375e-01
-9	Rv0087	-9	0	A	T	0.048	3.673316e+00	6.125050e+01	7.850483e-01	9.521900e-01
-9	Rv0088	-9	0	A	T	0.019	-1.615656e+02	8.948318e+01	7.332858e-01	7.129276e-02
-9	Rv0092	-9	0	A	T	0.094	1.528746e+01	5.645554e+01	7.959872e-01	7.866107e-01
-9	Rv0094c	-9	0	A	T	0.121	-3.952884e+01	2.923817e+01	7.303901e-01	1.766959e-01
-9	Rv0095c	-9	0	A	T	0.323	-7.327459e+01	3.744717e+01	7.788405e-01	5.065728e-02
-9	Rv0096	-9	0	A	T	0.173	-6.316418e+01	7.213539e+01	7.947323e-01	3.814409e-01
-9	Rv0097	-9	0	A	T	0.117	1.353344e+01	1.077720e+02	8.051150e-01	9.000940e-01
-9	Rv0099	-9	0	A	T	0.023	-5.092582e+01	4.668355e+01	7.605134e-01	2.755934e-01
-9	Rv0101	-9	0	A	T	0.090	4.560531e+01	3.445998e+01	7.841216e-01	1.859976e-01
-9	Rv0102	-9	0	A	T	0.014	7.129134e+01	5.749763e+01	7.896612e-01	2.153051e-01
-9	Rv0103c	-9	0	A	T	0.491	1.818667e+02	7.310730e+01	7.680908e-01	1.302149e-02
-9	Rv0104	-9	0	A	T	0.064	4.173187e+01	4.542992e+01	7.654794e-01	3.585285e-01
-9	Rv0109	-9	0	A	T	0.496	-1.260834e+02	1.153054e+02	7.848531e-01	2.744513e-01
-9	Rv0110	-9	0	A	T	0.020	4.759804e+01	7.292029e+01	7.901736e-01	5.140746e-01
-9	Rv0111	-9	0	A	T	0.036	-3.893532e+00	5.748595e+01	7.850110e-01	9.460141e-01
-9	Rv0113	-9	0	A	T	0.048	3.786158e+01	6.594772e+01	7.873138e-01	5.660199e-01
-9	Rv0114	-9	0	A	T	0.034	4.867517e+01	7.616774e+01	7.801299e-01	5.229363e-01
-9	Rv0115	-9	0	A	T	0.046	6.263172e+01	8.265874e+01	7.949607e-01	4.488017e-01
-9	Rv0117	-9	0	A	T	0.046	3.159301e+01	7.935743e+01	7.871403e-01	6.906345e-01
-9	Rv0118c	-9	0	A	T	0.054	2.526019e+01	5.590484e+01	7.938241e-01	6.514811e-01
-9	Rv0120c	-9	0	A	T	0.498	1.712357e+02	2.070107e+02	8.052648e-01	4.083320e-01
-9	Rv0121c	-9	0	A	T	0.022	-4.317444e+01	7.327318e+01	7.859171e-01	5.558440e-01
-9	Rv0124	-9	0	A	T	0.396	1.400724e+01	2.232821e+01	7.855092e-01	5.305847e-01
-9	Rv0125	-9	0	A	T	0.017	3.199192e+01	5.249957e+01	7.880641e-01	5.424154e-01
-9	Rv0127	-9	0	A	T	0.497	4.011392e+00	1.753979e+02	7.962892e-01	9.817584e-01
-9	Rv0131c	-9	0	A	T	0.031	3.484092e+01	5.403170e+01	7.849674e-01	5.191904e-01
-9	Rv0132c	-9	0	A	T	0.042	5.262257e+01	6.779545e+01	7.866454e-01	4.378180e-01
-9	Rv0133	-9	0	A	T	0.017	1.875400e+02	9.810711e+01	7.537507e-01	5.621712e-02
-9	Rv0134	-9	0	A	T	0.283	-6.781469e+01	5.307813e+01	7.667781e-01	2.016754e-01
-9	Rv0136	-9	0	A	T	0.067	5.773047e+01	5.576788e+01	7.948635e-01	3.008312e-01
-9	Rv0139	-9	0	A	T	0.020	-4.615200e+01	4.677945e+01	7.804781e-01	3.240855e-01
-9	Rv0140	-9	0	A	T	0.022	-3.338635e+00	7.403669e+01	7.929637e-01	9.640412e-01
-9	Rv0143c	-9	0	A	T	0.105	1.669885e+02	6.144308e+01	7.834345e-01	6.686657e-03
-9	Rv0145	-9	0	A	T	0.115	-5.110895e+01	3.339895e+01	8.153966e-01	1.262718e-01
-9	Rv0149	-9	0	A	T	0.060	-2.783704e+01	7.804060e+01	7.848238e-01	7.213926e-01
-9	Rv0151c	-9	0	A	T	0.303	5.280381e+01	4.553345e+01	7.792233e-01	2.464617e-01
-9	Rv0152c	-9	0	A	T	0.235	-8.281054e+01	5.655261e+01	7.707046e-01	1.434258e-01
-9	Rv0154c	-9	0	A	T	0.047	-1.433752e+02	8.940089e+01	8.167035e-01	1.090907e-01
-9	Rv0155	-9	0	A	T	0.010	-4.815065e+01	6.371664e+01	7.684157e-01	4.500084e-01
-9	Rv0158	-9	0	A	T	0.123	5.601901e+01	6.661794e+01	7.941181e-01	4.006065e-01
-9	Rv0159c	-9	0	A	T	0.499	-2.543156e+02	2.326701e+02	7.957935e-01	2.746453e-01
-9	Rv0160c	-9	0	A	T	0.018	5.200374e+01	9.128768e+01	7.657813e-01	5.690312e-01
-9	Rv0161	-9	0	A	T	0.020	2.315675e+01	4.463876e+01	7.920852e-01	6.040446e-01
-9	Rv0162c	-9	0	A	T	0.021	-4.241749e+01	5.492352e+01	7.804691e-01	4.401199e-01
-9	Rv0163	-9	0	A	T	0.015	-1.700172e+01	5.603729e+01	7.914576e-01	7.616485e-01
-9	Rv0165c	-9	0	A	T	0.045	1.064865e+02	1.010897e+02	7.851557e-01	2.924203e-01
-9	Rv0166	-9	0	A	T	0.091	-7.985132e+00	5.833898e+01	7.918333e-01	8.911576e-01
-9	Rv0167	-9	0	A	T	0.023	-1.265372e+02	1.146325e+02	7.810696e-01	2.699251e-01
-9	Rv0168	-9	0	A	T	0.028	4.203196e+01	9.072651e+01	7.977624e-01	6.432638e-01
-9	Rv0169	-9	0	A	T	0.085	-2.361228e+01	3.189689e+01	7.444268e-01	4.593116e-01
-9	Rv0170	-9	0	A	T	0.123	-7.807150e+01	6.664053e+01	7.885686e-01	2.416662e-01
-9	Rv0171	-9	0	A	T	0.030	-2.350637e+00	5.581512e+01	7.855566e-01	9.664157e-01
-9	Rv0172	-9	0	A	T	0.319	-7.945684e+01	6.025695e+01	8.033407e-01	1.875956e-01
-9	Rv0173	-9	0	A	T	0.021	-2.589876e+01	5.435490e+01	7.815847e-01	6.338408e-01
-9	Rv0174	-9	0	A	T	0.495	-1.331050e+01	1.131315e+02	7.914877e-01	9.063647e-01
-9	Rv0175	-9	0	A	T	0.232	-4.178174e+01	8.047015e+01	7.939432e-01	6.037228e-01
-9	Rv0180c	-9	0	A	T	0.032	-5.423643e+01	5.530210e+01	7.754847e-01	3.269648e-01
-9	Rv0181c	-9	0	A	T	0.232	-7.219102e+01	8.708662e+01	7.926221e-01	4.073282e-01
-9	Rv0182c	-9	0	A	T	0.044	-1.135908e+02	1.103240e+02	7.833730e-01	3.034435e-01
-9	Rv0186	-9	0	A	T	0.013	2.307849e+01	6.156541e+01	7.789810e-01	7.078436e-01
-9	Rv0187	-9	0	A	T	0.024	9.073938e+00	6.056963e+01	7.899319e-01	8.809449e-01
-9	Rv0191	-9	0	A	T	0.046	-1.056548e+02	8.343218e+01	7.685448e-01	2.056827e-01
-9	Rv0192	-9	0	A	T	0.498	-8.513143e+01	2.041331e+02	7.961264e-01	6.767402e-01
-9	Rv0193c	-9	0	A	T	0.491	-1.506338e+01	8.174732e+01	7.850437e-01	8.538412e-01
-9	Rv0194	-9	0	A	T	0.498	8.964259e+01	1.454816e+02	7.858034e-01	5.379180e-01
-9	Rv0195	-9	0	A	T	0.013	-8.332874e+00	6.015797e+01	7.846181e-01	8.898603e-01
-9	Rv0197	-9	0	A	T	0.498	4.336647e+01	1.300853e+02	7.797591e-01	7.389258e-01
-9	Rv0198c	-9	0	A	T	0.034	8.032329e+00	6.003315e+01	7.912090e-01	8.935892e-01
-9	Rv0202c	-9	0	A	T	0.020	-2.997450e+01	4.478449e+01	7.711730e-01	5.034563e-01
-9	Rv0204c	-9	0	A	T	0.033	-1.115987e+02	8.121502e+01	7.304322e-01	1.697162e-01
-9	Rv0205	-9	0	A	T	0.031	4.265169e+01	9.933985e+01	7.960092e-01	6.677607e-01
-9	Rv0206c	-9	0	A	T	0.063	8.412854e+01	5.737160e+01	8.061551e-01	1.428615e-01
-9	Rv0209	-9	0	A	T	0.072	4.540904e+00	6.899853e+01	7.882302e-01	9.475411e-01
-9	Rv0210	-9	0	A	T	0.059	-1.172522e+01	9.739947e+01	7.876817e-01	9.042043e-01
-9	Rv0211	-9	0	A	T	0.016	2.541536e+01	4.993456e+01	7.740361e-01	6.108840e-01
-9	Rv0213c	-9	0	A	T	0.010	5.578373e+01	6.057396e+01	7.593359e-01	3.573162e-01
-9	Rv0214	-9	0	A	T	0.020	4.942347e+01	6.863467e+01	7.681526e-01	4.716360e-01
-9	Rv0215c	-9	0	A	T	0.020	5.139180e+01	6.477393e+01	7.779807e-01	4.277329e-01
-9	Rv0217c	-9	0	A	T	0.012	3.668238e+01	6.769808e+01	7.918997e-01	5.880416e-01
-9	Rv0218	-9	0	A	T	0.497	-1.568298e+02	1.451986e+02	7.878620e-01	2.803572e-01
-9	Rv0221	-9	0	A	T	0.048	1.257271e+01	7.931867e+01	7.841533e-01	8.740881e-01
-9	Rv0223c	-9	0	A	T	0.046	8.764171e+01	8.760794e+01	7.934622e-01	3.173677e-01
-9	Rv0226c	-9	0	A	T	0.046	3.122863e+01	8.775278e+01	7.946789e-01	7.220131e-01
-9	Rv0227c	-9	0	A	T	0.011	9.337768e+01	6.452294e+01	7.538938e-01	1.481562e-01
-9	Rv0231	-9	0	A	T	0.028	5.347443e+01	8.703084e+01	7.771933e-01	5.390714e-01
-9	Rv0233	-9	0	A	T	0.498	3.562154e+01	2.331854e+02	8.020463e-01	8.786181e-01
-9	Rv0235c	-9	0	A	T	0.049	2.943361e+01	4.808493e+01	7.895133e-01	5.406004e-01
-9	Rv0236c	-9	0	A	T	0.407	4.089204e+01	6.372990e+01	7.930505e-01	5.212511e-01
-9	Rv0237	-9	0	A	T	0.045	7.952155e+01	7.429321e+01	8.226446e-01	2.847110e-01
-9	Rv0239	-9	0	A	T	0.013	-2.154554e+01	1.581943e+02	7.982303e-01	8.916934e-01
-9	Rv0244c	-9	0	A	T	0.115	-4.040755e+01	4.841416e+01	7.982546e-01	4.041310e-01
-9	Rv0245	-9	0	A	T	0.045	-5.607247e+01	8.029949e+01	7.986216e-01	4.851583e-01
-9	Rv0252	-9	0	A	T	0.084	8.799613e+01	4.534165e+01	7.388631e-01	5.257313e-02
-9	Rv0254c	-9	0	A	T	0.012	1.646790e+01	1.250363e+02	7.893472e-01	8.952443e-01
-9	Rv0255c	-9	0	A	T	0.015	-1.096226e+02	9.911168e+01	7.762264e-01	2.689722e-01
-9	Rv0257	-9	0	A	T	0.016	1.720702e+02	1.187042e+02	7.308427e-01	1.474939e-01
-9	Rv0258c	-9	0	A	T	0.013	-1.652091e+01	7.462663e+01	7.888189e-01	8.248414e-01
-9	Rv0259c	-9	0	A	T	0.495	-5.771587e+01	1.125188e+02	7.808316e-01	6.081043e-01
-9	Rv0261c	-9	0	A	T	0.071	6.467060e+00	5.509864e+01	7.901877e-01	9.065887e-01
-9	Rv0263c	-9	0	A	T	0.011	7.392860e+01	6.106440e+01	7.717119e-01	2.263114e-01
-9	Rv0264c	-9	0	A	T	0.231	-8.380887e+01	9.424656e+01	7.951197e-01	3.740835e-01
-9	Rv0266c	-9	0	A	T	0.034	-6.818829e+01	4.731998e+01	7.866319e-01	1.498987e-01
-9	Rv0267	-9	0	A	T	0.027	8.495170e+01	6.272732e+01	7.624389e-01	1.759483e-01
-9	Rv0269c	-9	0	A	T	0.024	4.427892e+01	7.834033e+01	7.862594e-01	5.720570e-01
-9	Rv0271c	-9	0	A	T	0.160	-1.359324e+01	4.794434e+01	7.932908e-01	7.768364e-01
-9	Rv0273c	-9	0	A	T	0.034	-2.389845e+01	6.373239e+01	7.921936e-01	7.077545e-01
-9	Rv0275c	-9	0	A	T	0.028	5.219569e+01	8.561463e+01	7.846378e-01	5.422275e-01
-9	Rv0276	-9	0	A	T	0.015	-1.795476e+01	5.698896e+01	7.752854e-01	7.527848e-01
-9	Rv0277c	-9	0	A	T	0.052	-4.871056e+01	6.625122e+01	7.805392e-01	4.623668e-01
-9	Rv0278c	-9	0	A	T	0.497	1.807318e+01	1.033916e+02	7.767772e-01	8.612699e-01
-9	Rv0279c	-9	0	A	T	0.499	-1.635204e+01	2.557793e+02	7.789520e-01	9.490386e-01
-9	Rv0280	-9	0	A	T	0.445	1.721870e+01	7.211487e+01	7.877922e-01	8.113350e-01
-9	Rv0282	-9	0	A	T	0.050	-1.383064e+01	6.663830e+01	7.845756e-01	8.356246e-01
-9	Rv0284	-9	0	A	T	0.498	2.191453e+02	2.663354e+02	7.857228e-01	4.108095e-01
-9	Rv0290	-9	0	A	T	0.047	5.469985e+01	7.717511e+01	7.789766e-01	4.786300e-01
-9	Rv0292	-9	0	A	T	0.498	2.696530e+02	2.409685e+02	7.870727e-01	2.633942e-01
-9	Rv0297	-9	0	A	T	0.054	-7.818514e+01	4.378883e+01	7.743475e-01	7.448468e-02
-9	Rv0298	-9	0	A	T	0.044	2.002816e+01	1.490767e+02	8.000640e-01	8.931546e-01
-9	Rv0302	-9	0	A	T	0.041	7.757438e+01	1.118547e+02	7.962582e-01	4.881402e-01
-9	Rv0303	-9	0	A	T	0.010	5.408155e+01	6.962464e+01	8.027265e-01	4.374861e-01
-9	Rv0304c	-9	0	A	T	0.078	1.468908e+01	3.301681e+01	7.784939e-01	6.564910e-01
-9	Rv0305c	-9	0	A	T	0.498	7.803830e+01	1.500280e+02	7.714480e-01	6.030691e-01
-9	Rv0311	-9	0	A	T	0.056	6.523136e+01	5.322807e+01	8.252763e-01	2.206749e-01
-9	Rv0314c	-9	0	A	T	0.014	1.083856e+01	5.896830e+01	7.828964e-01	8.542054e-01
-9	Rv0315	-9	0	A	T	0.499	-8.475242e+01	2.851511e+02	7.984870e-01	7.663612e-01
-9	Rv0317c	-9	0	A	T	0.018	1.716887e+02	9.491316e+01	7.864780e-01	7.076850e-02
-9	Rv0319	-9	0	A	T	0.150	3.178064e+01	7.893172e+01	7.883017e-01	6.873038e-01
-9	Rv0321	-9	0	A	T	0.012	1.634839e+02	1.753414e+02	7.981649e-01	3.513695e-01
-9	Rv0323c	-9	0	A	T	0.499	1.985775e+02	2.124258e+02	7.935181e-01	3.501141e-01
-9	Rv0324	-9	0	A	T	0.200	-4.529131e+01	9.951746e+01	7.998415e-01	6.491302e-01
-9	Rv0325	-9	0	A	T	0.042	-9.657712e+01	1.424888e+02	7.941702e-01	4.980645e-01
-9	Rv0327c	-9	0	A	T	0.035	-7.430762e+00	5.153405e+01	7.863793e-01	8.853787e-01
-9	Rv0329c	-9	0	A	T	0.026	9.734495e+01	1.108643e+02	8.063145e-01	3.801263e-01
-9	Rv0331	-9	0	A	T	0.159	-3.432837e+01	6.595443e+01	7.846574e-01	6.028408e-01
-9	Rv0336	-9	0	A	T	0.030	8.800391e+01	4.831638e+01	7.421175e-01	6.884544e-02
-9	Rv0341	-9	0	A	T	0.048	5.526792e+01	8.557780e+01	8.001008e-01	5.185446e-01
-9	Rv0355c	-9	0	A	T	0.361	2.368055e+01	2.234492e+01	7.959366e-01	2.895053e-01
-9	Rv0359	-9	0	A	T	0.112	-2.417232e+01	8.973309e+01	7.956343e-01	7.876931e-01
-9	Rv0362	-9	0	A	T	0.057	1.362210e+00	6.801385e+01	7.960437e-01	9.840247e-01
-9	Rv0365c	-9	0	A	T	0.118	9.105674e+01	8.912461e+01	8.217220e-01	3.071817e-01
-9	Rv0366c	-9	0	A	T	0.231	-8.727654e+01	9.851425e+01	7.980206e-01	3.758707e-01
-9	Rv0368c	-9	0	A	T	0.162	1.840618e+01	8.550915e+01	7.981029e-01	8.296135e-01
-9	Rv0370c	-9	0	A	T	0.023	-4.830021e+01	6.881468e+01	7.896887e-01	4.829133e-01
-9	Rv0371c	-9	0	A	T	0.086	-3.187449e+01	7.816867e+01	8.151138e-01	6.835337e-01
-9	Rv0373c	-9	0	A	T	0.017	-1.048856e+01	4.901552e+01	7.788270e-01	8.306031e-01
-9	Rv0376c	-9	0	A	T	0.230	2.416516e+01	3.172874e+01	7.983232e-01	4.464692e-01
-9	Rv0380c	-9	0	A	T	0.165	-1.010616e+02	6.323518e+01	7.844069e-01	1.103197e-01
-9	Rv0381c	-9	0	A	T	0.039	3.319004e+01	1.325378e+02	8.073976e-01	8.023148e-01
-9	Rv0386	-9	0	A	T	0.051	4.857030e+01	4.199931e+01	7.749518e-01	2.477733e-01
-9	Rv0389	-9	0	A	T	0.028	8.969497e+01	9.977094e+01	7.705890e-01	3.688659e-01
-9	Rv0392c	-9	0	A	T	0.035	1.239839e+02	6.844582e+01	7.645107e-01	7.037844e-02
-9	Rv0395	-9	0	A	T	0.498	6.683348e+01	1.849454e+02	7.990256e-01	7.179007e-01
-9	Rv0398c	-9	0	A	T	0.042	5.050893e+01	1.663942e+02	8.010391e-01	7.615345e-01
-9	Rv0399c	-9	0	A	T	0.084	-1.004839e+01	6.327246e+01	7.864550e-01	8.738497e-01
-9	Rv0400c	-9	0	A	T	0.161	8.713203e+01	6.696251e+01	7.912532e-01	1.934897e-01
-9	Rv0402c	-9	0	A	T	0.021	-1.691808e-02	4.670556e+01	7.855439e-01	9.997111e-01
-9	Rv0403c	-9	0	A	T	0.074	4.589458e+01	2.900656e+01	8.098625e-01	1.139192e-01
-9	Rv0404	-9	0	A	T	0.073	8.781362e+01	5.695087e+01	7.977137e-01	1.234119e-01
-9	Rv0405	-9	0	A	T	0.234	-7.054302e+01	5.843466e+01	8.028155e-01	2.276381e-01
-9	Rv0407	-9	0	A	T	0.117	-4.557159e+01	1.063693e+02	7.994855e-01	6.684324e-01
-9	Rv0408	-9	0	A	T	0.045	-1.247837e+01	1.089348e+02	7.869898e-01	9.088258e-01
-9	Rv0410c	-9	0	A	T	0.015	-4.633611e+01	5.664775e+01	7.789839e-01	4.135711e-01
-9	Rv0412c	-9	0	A	T	0.435	2.705394e+01	8.461347e+01	7.952832e-01	7.492360e-01
-9	Rv0415	-9	0	A	T	0.159	8.311958e+01	5.260510e+01	7.989748e-01	1.144100e-01
-9	Rv0416	-9	0	A	T	0.012	4.913401e+01	2.160622e+02	8.124309e-01	8.201543e-01
-9	Rv0417	-9	0	A	T	0.499	3.007976e+02	4.257501e+02	7.907815e-01	4.800354e-01
-9	Rv0419	-9	0	A	T	0.058	2.916298e+01	5.266218e+01	7.758752e-01	5.798578e-01
-9	Rv0421c	-9	0	A	T	0.044	-6.604250e+01	1.948296e+02	7.982510e-01	7.346998e-01
-9	Rv0422c	-9	0	A	T	0.017	3.959072e+01	9.596444e+01	7.830007e-01	6.800209e-01
-9	Rv0423c	-9	0	A	T	0.018	-5.669821e+01	1.146783e+02	7.942920e-01	6.211252e-01
-9	Rv0425c	-9	0	A	T	0.496	-1.704573e+01	1.247389e+02	7.855018e-01	8.913341e-01
-9	Rv0428c	-9	0	A	T	0.046	5.405326e+01	9.129349e+01	7.866618e-01	5.539302e-01
-9	Rv0435c	-9	0	A	T	0.025	-5.159158e+01	6.172808e+01	7.867145e-01	4.034753e-01
-9	Rv0436c	-9	0	A	T	0.200	1.229319e+02	7.828820e+01	8.365854e-01	1.166759e-01
-9	Rv0437c	-9	0	A	T	0.117	1.965615e+01	1.056786e+02	8.073648e-01	8.524833e-01
-9	Rv0442c	-9	0	A	T	0.050	1.170661e+02	5.495339e+01	8.051122e-01	3.339375e-02
-9	Rv0444c	-9	0	A	T	0.045	-7.508866e+01	9.415583e+01	7.851204e-01	4.253551e-01
-9	Rv0446c	-9	0	A	T	0.230	-3.705238e+01	9.230858e+01	7.929754e-01	6.882143e-01
-9	Rv0448c	-9	0	A	T	0.015	-6.819001e+00	1.087339e+02	7.919906e-01	9.500079e-01
-9	Rv0450c	-9	0	A	T	0.012	-5.015312e+01	6.139629e+01	7.813420e-01	4.141955e-01
-9	Rv0452	-9	0	A	T	0.044	-5.425200e+01	8.235969e+01	8.018317e-01	5.102281e-01
-9	Rv0453	-9	0	A	T	0.186	-9.971961e+01	6.673558e+01	7.242139e-01	1.354281e-01
-9	Rv0457c	-9	0	A	T	0.053	-3.265871e+01	5.854142e+01	7.802767e-01	5.770565e-01
-9	Rv0458	-9	0	A	T	0.021	6.116190e+01	7.614711e+01	7.690766e-01	4.220472e-01
-9	Rv0461	-9	0	A	T	0.121	-7.034642e+01	6.240726e+01	7.895694e-01	2.599238e-01
-9	Rv0465c	-9	0	A	T	0.047	1.115939e+02	8.450011e+01	8.051495e-01	1.869270e-01
-9	Rv0466	-9	0	A	T	0.058	-1.128842e+02	1.036175e+02	7.902484e-01	2.762278e-01
-9	Rv0469	-9	0	A	T	0.010	6.738283e+01	6.554594e+01	7.676818e-01	3.041887e-01
-9	Rv0470c	-9	0	A	T	0.017	4.319838e+01	5.381765e+01	7.817061e-01	4.223515e-01
-9	Rv0471c	-9	0	A	T	0.011	1.892069e+01	8.019770e+01	7.769111e-01	8.135390e-01
-9	Rv0472c	-9	0	A	T	0.237	2.581868e+00	6.465547e+01	7.907793e-01	9.681548e-01
-9	Rv0475	-9	0	A	T	0.019	1.003074e+01	5.610509e+01	7.800310e-01	8.581431e-01
-9	Rv0479c	-9	0	A	T	0.011	-5.947302e+01	6.429276e+01	7.505381e-01	3.551727e-01
-9	Rv0486	-9	0	A	T	0.158	-4.322596e+01	5.701135e+01	7.981617e-01	4.485117e-01
-9	Rv0487	-9	0	A	T	0.015	6.940564e+01	6.521101e+01	7.933592e-01	2.874407e-01
-9	Rv0492c	-9	0	A	T	0.044	8.952494e+01	1.243945e+02	7.872258e-01	4.718881e-01
-9	Rv0493c	-9	0	A	T	0.276	-1.665364e+01	6.604938e+01	7.929131e-01	8.009856e-01
-9	Rv0495c	-9	0	A	T	0.051	-5.415197e+01	6.946594e+01	7.725906e-01	4.358433e-01
-9	Rv0501	-9	0	A	T	0.012	-9.214548e+01	6.877658e+01	7.760066e-01	1.806234e-01
-9	Rv0507	-9	0	A	T	0.498	-1.323972e+02	2.008757e+02	7.935105e-01	5.099842e-01
-9	Rv0508	-9	0	A	T	0.039	-5.420878e+01	7.589716e+01	7.972259e-01	4.752467e-01
-9	Rv0513	-9	0	A	T	0.043	-1.304086e+02	1.810043e+02	7.942291e-01	4.714036e-01
-9	Rv0515	-9	0	A	T	0.090	5.661998e+01	4.499886e+01	8.235572e-01	2.085958e-01
-9	Rv0522	-9	0	A	T	0.057	-2.312693e+01	5.538085e+01	7.843293e-01	6.763313e-01
-9	Rv0527	-9	0	A	T	0.020	-1.819895e+01	7.453159e+01	7.841254e-01	8.071437e-01
-9	Rv0529	-9	0	A	T	0.044	1.375562e+01	1.032129e+02	7.878773e-01	8.940035e-01
-9	Rv0530	-9	0	A	T	0.042	-7.306196e+01	1.010556e+02	7.908557e-01	4.698578e-01
-9	Rv0532	-9	0	A	T	0.455	-2.517066e+01	3.148365e+01	7.669039e-01	4.242013e-01
-9	Rv0533c	-9	0	A	T	0.046	7.732623e+00	1.064118e+02	7.943505e-01	9.420858e-01
-9	Rv0536	-9	0	A	T	0.055	2.839172e+00	5.258105e+01	7.854000e-01	9.569491e-01
-9	Rv0537c	-9	0	A	T	0.046	-1.779245e+02	8.603813e+01	7.785194e-01	3.890108e-02
-9	Rv0538	-9	0	A	T	0.433	9.126298e+01	9.145972e+01	8.060350e-01	3.185957e-01
-9	Rv0540	-9	0	A	T	0.089	5.808350e+01	6.864296e+01	7.749257e-01	3.976627e-01
-9	Rv0541c	-9	0	A	T	0.027	-2.867899e+01	1.040808e+02	8.022874e-01	7.829545e-01
-9	Rv0545c	-9	0	A	T	0.476	1.004901e+01	1.270123e+02	8.050575e-01	9.369544e-01
-9	Rv0548c	-9	0	A	T	0.027	4.555074e+01	1.182778e+02	7.869184e-01	7.002336e-01
-9	Rv0556	-9	0	A	T	0.494	1.698795e+01	9.205438e+01	7.876917e-01	8.536255e-01
-9	Rv0557	-9	0	A	T	0.119	-1.172533e+01	6.585216e+01	7.954787e-01	8.587158e-01
-9	Rv0564c	-9	0	A	T	0.020	2.924915e+01	6.267066e+01	7.863825e-01	6.408083e-01
-9	Rv0565c	-9	0	A	T	0.208	-4.295666e+01	5.769212e+01	7.735944e-01	4.566991e-01
-9	Rv0566c	-9	0	A	T	0.027	-1.128967e+02	8.634502e+01	7.734869e-01	1.913435e-01
-9	Rv0567	-9	0	A	T	0.017	1.186436e+01	7.332079e+01	7.833554e-01	8.714849e-01
-9	Rv0568	-9	0	A	T	0.023	4.210961e+01	1.152699e+02	7.887649e-01	7.149555e-01
-9	Rv0570	-9	0	A	T	0.026	9.207771e+01	8.807312e+01	7.873265e-01	2.960607e-01
-9	Rv0572c	-9	0	A	T	0.435	2.153894e+01	1.074715e+02	8.065093e-01	8.411968e-01
-9	Rv0574c	-9	0	A	T	0.058	-8.797653e+01	9.856149e+01	7.900515e-01	3.722847e-01
-9	Rv0575c	-9	0	A	T	0.046	3.861937e+00	8.103775e+01	7.851640e-01	9.620000e-01
-9	Rv0576	-9	0	A	T	0.044	-5.101638e+00	1.232669e+02	7.887611e-01	9.669957e-01
-9	Rv0578c	-9	0	A	T	0.208	2.750033e+01	3.902901e+01	7.897581e-01	4.812166e-01
-9	Rv0584	-9	0	A	T	0.051	5.525480e+01	6.606173e+01	8.034314e-01	4.031246e-01
-9	Rv0588	-9	0	A	T	0.236	2.819682e+00	5.804249e+01	7.943086e-01	9.612641e-01
-9	Rv0589	-9	0	A	T	0.492	-1.883174e+02	8.818486e+01	7.311155e-01	3.296561e-02
-9	Rv0590	-9	0	A	T	0.045	1.690336e+01	1.003650e+02	7.860228e-01	8.662880e-01
-9	Rv0591	-9	0	A	T	0.017	1.029175e+02	8.143355e+01	7.862678e-01	2.065906e-01
-9	Rv0592	-9	0	A	T	0.148	-1.151697e+01	6.109878e+01	7.937720e-01	8.505251e-01
-9	Rv0594	-9	0	A	T	0.051	6.540894e+00	6.132765e+01	7.847117e-01	9.150843e-01
-9	Rv0603	-9	0	A	T	0.010	4.242638e+00	6.784974e+01	7.857541e-01	9.501534e-01
-9	Rv0608	-9	0	A	T	0.012	4.913401e+01	2.160622e+02	8.124309e-01	8.201543e-01
-9	Rv0611c	-9	0	A	T	0.014	-8.504687e+01	1.311521e+02	8.000093e-01	5.168374e-01
-9	Rv0613c	-9	0	A	T	0.282	3.803897e+01	5.583335e+01	7.896694e-01	4.958438e-01
-9	Rv0619	-9	0	A	T	0.201	4.444297e+01	9.296749e+01	8.134306e-01	6.327209e-01
-9	Rv0620	-9	0	A	T	0.072	1.227528e+01	5.850133e+01	7.940187e-01	8.338441e-01
-9	Rv0628c	-9	0	A	T	0.013	1.620029e+01	5.955771e+01	7.840735e-01	7.856709e-01
-9	Rv0629c	-9	0	A	T	0.064	-4.728820e+01	4.599961e+01	7.848700e-01	3.041940e-01
-9	Rv0630c	-9	0	A	T	0.065	2.191675e+01	4.213545e+01	8.047971e-01	6.030751e-01
-9	Rv0631c	-9	0	A	T	0.278	3.008239e+01	5.431414e+01	8.097832e-01	5.797999e-01
-9	Rv0638	-9	0	A	T	0.057	-1.633425e+02	1.137121e+02	7.861897e-01	1.511873e-01
-9	Rv0641	-9	0	A	T	0.054	-2.984912e+01	7.941439e+01	7.939525e-01	7.070972e-01
-9	Rv0642c	-9	0	A	T	0.205	-1.458651e+01	8.493827e+01	8.029173e-01	8.636842e-01
-9	Rv0644c	-9	0	A	T	0.042	-4.344863e+01	2.049261e+02	8.027958e-01	8.321342e-01
-9	Rv0646c	-9	0	A	T	0.016	-9.823297e+01	1.053055e+02	7.671500e-01	3.511305e-01
-9	Rv0648	-9	0	A	T	0.035	3.175437e+01	3.795118e+01	7.824948e-01	4.029533e-01
-9	Rv0654	-9	0	A	T	0.010	-2.452258e+01	6.435607e+01	7.817704e-01	7.032511e-01
-9	Rv0655	-9	0	A	T	0.234	-3.819492e+00	7.544799e+01	7.934672e-01	9.596352e-01
-9	Rv0656c	-9	0	A	T	0.016	-1.165162e+01	7.017349e+01	7.899789e-01	8.681592e-01
-9	Rv0658c	-9	0	A	T	0.498	7.735021e+01	1.800309e+02	7.998739e-01	6.675437e-01
-9	Rv0663	-9	0	A	T	0.083	-1.693848e+01	4.300055e+01	7.982434e-01	6.937297e-01
-9	Rv0667	-9	0	A	T	0.388	9.865113e+01	2.154833e+01	4.640596e-01	5.286017e-06
-9	Rv0668	-9	0	A	T	0.281	6.434042e+00	2.417794e+01	7.847525e-01	7.902081e-01
-9	Rv0669c	-9	0	A	T	0.019	6.148469e+01	5.095537e+01	7.906586e-01	2.278589e-01
-9	Rv0670	-9	0	A	T	0.205	-2.513529e+01	8.680507e+01	8.049687e-01	7.722132e-01
-9	Rv0673	-9	0	A	T	0.049	1.558488e+01	7.638842e+01	7.890443e-01	8.383785e-01
-9	Rv0676c	-9	0	A	T	0.498	2.252923e+02	1.923406e+02	7.699115e-01	2.417513e-01
-9	Rv0678	-9	0	A	T	0.031	5.098737e+01	7.141984e+01	7.915103e-01	4.754503e-01
-9	Rv0679c	-9	0	A	T	0.042	-1.923052e+02	1.839079e+02	8.064823e-01	2.959724e-01
-9	Rv0682	-9	0	A	T	0.059	-3.495073e+01	3.682674e+01	7.865352e-01	3.428218e-01
-9	Rv0683	-9	0	A	T	0.015	-2.474610e+02	2.435916e+02	7.912347e-01	3.099318e-01
-9	Rv0687	-9	0	A	T	0.014	4.509946e+01	1.358480e+02	7.887731e-01	7.399709e-01
-9	Rv0688	-9	0	A	T	0.158	-1.476897e+02	1.055531e+02	7.957357e-01	1.620658e-01
-9	Rv0691c	-9	0	A	T	0.048	8.369620e+01	7.178641e+01	7.881266e-01	2.439325e-01
-9	Rv0694	-9	0	A	T	0.031	-2.271850e+01	5.546051e+01	7.746984e-01	6.821629e-01
-9	Rv0695	-9	0	A	T	0.026	4.482757e+01	1.144201e+02	8.002847e-01	6.953044e-01
-9	Rv0696	-9	0	A	T	0.240	1.828417e+00	6.078907e+01	7.914246e-01	9.760108e-01
-9	Rv0697	-9	0	A	T	0.071	4.509975e+00	6.909172e+01	7.897452e-01	9.479680e-01
-9	Rv0698	-9	0	A	T	0.022	1.674782e+01	7.908823e+01	7.845046e-01	8.323367e-01
-9	Rv0699	-9	0	A	T	0.041	-2.474069e+02	2.127772e+02	7.995221e-01	2.452099e-01
-9	Rv0703	-9	0	A	T	0.019	-2.422496e+01	4.267737e+01	7.714519e-01	5.704144e-01
-9	Rv0711	-9	0	A	T	0.015	-1.720067e+01	5.715765e+01	7.863987e-01	7.635280e-01
-9	Rv0716	-9	0	A	T	0.046	3.558403e+00	1.234743e+02	7.932070e-01	9.770148e-01
-9	Rv0717	-9	0	A	T	0.148	8.756917e+01	8.981739e+01	7.831000e-01	3.298131e-01
-9	Rv0721	-9	0	A	T	0.029	-6.484474e+01	1.487910e+02	7.962219e-01	6.630686e-01
-9	Rv0725c	-9	0	A	T	0.021	1.795133e+01	8.594089e+01	7.830857e-01	8.345848e-01
-9	Rv0726c	-9	0	A	T	0.011	-2.998223e+01	6.489380e+01	7.788737e-01	6.441683e-01
-9	Rv0727c	-9	0	A	T	0.429	1.117781e+01	8.498155e+01	8.044723e-01	8.953809e-01
-9	Rv0728c	-9	0	A	T	0.053	3.839007e+01	6.171415e+01	7.725736e-01	5.340434e-01
-9	Rv0731c	-9	0	A	T	0.013	-4.347844e+01	6.018066e+01	7.572204e-01	4.701786e-01
-9	Rv0732	-9	0	A	T	0.115	-3.750285e+01	6.485754e+01	7.834421e-01	5.632371e-01
-9	Rv0737	-9	0	A	T	0.017	3.250772e+01	9.780605e+01	7.859622e-01	7.396806e-01
-9	Rv0739	-9	0	A	T	0.078	-6.637501e+01	8.070331e+01	7.737391e-01	4.110142e-01
-9	Rv0741	-9	0	A	T	0.120	1.563119e+01	8.321262e+01	7.982322e-01	8.510354e-01
-9	Rv0745	-9	0	A	T	0.054	1.105113e+01	5.791389e+01	7.904839e-01	8.487055e-01
-9	Rv0746	-9	0	A	T	0.499	-2.602259e+02	2.118749e+02	7.725940e-01	2.196609e-01
-9	Rv0747	-9	0	A	T	0.492	-6.182664e+01	6.722904e+01	7.919988e-01	3.579833e-01
-9	Rv0750	-9	0	A	T	0.053	-5.901378e+01	6.113947e+01	7.896973e-01	3.346635e-01
-9	Rv0751c	-9	0	A	T	0.089	6.484205e+01	6.256615e+01	7.754044e-01	3.002791e-01
-9	Rv0753c	-9	0	A	T	0.014	8.644698e+01	5.543204e+01	7.828610e-01	1.191937e-01
-9	Rv0754	-9	0	A	T	0.017	1.380611e+01	8.484586e+01	7.885007e-01	8.707720e-01
-9	Rv0755c	-9	0	A	T	0.026	6.776443e+00	5.304413e+01	7.868335e-01	8.983719e-01
-9	Rv0756c	-9	0	A	T	0.038	3.632368e+01	7.621946e+01	7.914428e-01	6.337754e-01
-9	Rv0758	-9	0	A	T	0.497	1.940001e+02	2.147816e+02	7.762234e-01	3.666157e-01
-9	Rv0766c	-9	0	A	T	0.208	-3.475170e+01	6.617110e+01	7.908400e-01	5.995757e-01
-9	Rv0768	-9	0	A	T	0.048	1.444021e+01	7.063346e+01	7.868337e-01	8.380526e-01
-9	Rv0770	-9	0	A	T	0.162	-8.418757e+01	5.567354e+01	8.112695e-01	1.308101e-01
-9	Rv0773c	-9	0	A	T	0.044	-9.307164e+01	1.056178e+02	7.791259e-01	3.784165e-01
-9	Rv0775	-9	0	A	T	0.023	-7.562580e+01	8.366654e+01	7.854783e-01	3.662701e-01
-9	Rv0783c	-9	0	A	T	0.045	-3.845048e+01	6.919070e+01	7.714930e-01	5.785292e-01
-9	Rv0785	-9	0	A	T	0.476	-6.114949e+01	1.367424e+02	8.098216e-01	6.548372e-01
-9	Rv0787	-9	0	A	T	0.478	2.979070e+01	1.107718e+02	7.971612e-01	7.880335e-01
-9	Rv0787A	-9	0	A	T	0.017	-2.270313e+01	8.816073e+01	8.111217e-01	7.968309e-01
-9	Rv0791c	-9	0	A	T	0.249	-2.918219e+01	5.423319e+01	7.744842e-01	5.906374e-01
-9	Rv0797	-9	0	A	T	0.238	-2.136140e+01	3.253067e+01	7.719733e-01	5.115555e-01
-9	Rv0800	-9	0	A	T	0.498	1.848281e+02	1.896311e+02	7.784809e-01	3.299604e-01
-9	Rv0803	-9	0	A	T	0.157	-7.715369e+01	1.011919e+02	7.846047e-01	4.459729e-01
-9	Rv0806c	-9	0	A	T	0.014	-3.344560e+01	5.455255e+01	7.862093e-01	5.399575e-01
-9	Rv0808	-9	0	A	T	0.155	2.567962e+01	8.444533e+01	8.032017e-01	7.611173e-01
-9	Rv0812	-9	0	A	T	0.499	-4.671321e+02	2.194483e+02	7.554979e-01	3.352755e-02
-9	Rv0813c	-9	0	A	T	0.048	7.016697e+01	1.005963e+02	8.272243e-01	4.856465e-01
-9	Rv0814c	-9	0	A	T	0.042	-3.154594e+02	2.448092e+02	8.125250e-01	1.978399e-01
-9	Rv0816c	-9	0	A	T	0.114	-8.530857e+01	9.618110e+01	7.955769e-01	3.753164e-01
-9	Rv0822c	-9	0	A	T	0.021	1.646874e+02	9.443838e+01	8.082444e-01	8.149279e-02
-9	Rv0823c	-9	0	A	T	0.067	5.326348e+01	5.746178e+01	7.894997e-01	3.541842e-01
-9	Rv0825c	-9	0	A	T	0.227	3.713965e+01	4.629449e+01	7.922775e-01	4.226016e-01
-9	Rv0827c	-9	0	A	T	0.024	1.225096e+01	1.282652e+02	7.988663e-01	9.239268e-01
-9	Rv0829	-9	0	A	T	0.493	-1.001900e+02	9.388395e+01	7.857391e-01	2.861550e-01
-9	Rv0830	-9	0	A	T	0.010	1.178394e+02	6.464807e+01	7.886329e-01	6.863680e-02
-9	Rv0833	-9	0	A	T	0.426	-5.893408e+00	2.625503e+01	7.797575e-01	8.224395e-01
-9	Rv0834c	-9	0	A	T	0.064	-2.269812e+01	3.958079e+01	7.820584e-01	5.664611e-01
-9	Rv0835	-9	0	A	T	0.016	-4.834856e-01	5.937432e+01	7.820678e-01	9.935045e-01
-9	Rv0836c	-9	0	A	T	0.045	8.814304e+01	1.163384e+02	7.891944e-01	4.488442e-01
-9	Rv0842	-9	0	A	T	0.012	5.016051e+01	6.242576e+01	7.962155e-01	4.218650e-01
-9	Rv0844c	-9	0	A	T	0.044	-2.497064e+01	1.398989e+02	7.939726e-01	8.583741e-01
-9	Rv0845	-9	0	A	T	0.048	6.665561e+00	7.787307e+01	7.856547e-01	9.318055e-01
-9	Rv0848	-9	0	A	T	0.479	-1.095631e+01	1.150434e+02	7.976664e-01	9.241463e-01
-9	Rv0849	-9	0	A	T	0.055	-4.484738e+01	6.684694e+01	7.643234e-01	5.024424e-01
-9	Rv0850	-9	0	A	T	0.241	-4.377222e+01	8.953889e+01	8.012134e-01	6.250469e-01
-9	Rv0851c	-9	0	A	T	0.011	1.014742e+02	6.184393e+01	7.648111e-01	1.011534e-01
-9	Rv0853c	-9	0	A	T	0.107	-1.015320e+02	8.358063e+01	7.594506e-01	2.247391e-01
-9	Rv0854	-9	0	A	T	0.024	-5.042602e+01	8.234785e+01	7.978087e-01	5.404439e-01
-9	Rv0855	-9	0	A	T	0.051	-2.960061e+01	6.704457e+01	7.886383e-01	6.589426e-01
-9	Rv0858c	-9	0	A	T	0.047	9.738455e+01	6.297914e+01	7.858113e-01	1.223511e-01
-9	Rv0859	-9	0	A	T	0.499	-2.020743e+02	4.839217e+02	8.075025e-01	6.763471e-01
-9	Rv0862c	-9	0	A	T	0.047	5.351973e+01	8.787193e+01	7.869104e-01	5.426206e-01
-9	Rv0867c	-9	0	A	T	0.010	3.097929e+01	5.903692e+01	7.791297e-01	5.998780e-01
-9	Rv0870c	-9	0	A	T	0.020	3.878079e+01	1.059615e+02	7.941464e-01	7.144508e-01
-9	Rv0872c	-9	0	A	T	0.014	-1.147418e+00	5.569102e+01	7.849252e-01	9.835663e-01
-9	Rv0873	-9	0	A	T	0.012	5.447712e+00	6.057886e+01	7.825957e-01	9.283629e-01
-9	Rv0874c	-9	0	A	T	0.044	-1.415692e+02	1.141760e+02	7.872876e-01	2.152978e-01
-9	Rv0878c	-9	0	A	T	0.205	-4.095242e+01	1.952617e+01	7.063158e-01	3.621852e-02
-9	Rv0881	-9	0	A	T	0.496	2.136073e+02	1.770507e+02	7.882178e-01	2.279215e-01
-9	Rv0882	-9	0	A	T	0.032	1.473475e+01	8.555071e+01	7.943526e-01	8.632886e-01
-9	Rv0885	-9	0	A	T	0.158	-1.536013e+02	9.463752e+01	7.751499e-01	1.048964e-01
-9	Rv0888	-9	0	A	T	0.044	2.540340e+01	9.099224e+01	7.843648e-01	7.801633e-01
-9	Rv0889c	-9	0	A	T	0.048	-7.760358e+00	9.012073e+01	7.945757e-01	9.313958e-01
-9	Rv0890c	-9	0	A	T	0.498	-1.175106e+02	2.267740e+02	8.117451e-01	6.044455e-01
-9	Rv0891c	-9	0	A	T	0.495	-5.176557e+00	1.334224e+02	7.957061e-01	9.690590e-01
-9	Rv0892	-9	0	A	T	0.030	-2.490963e+01	6.403017e+01	7.863933e-01	6.973377e-01
-9	Rv0893c	-9	0	A	T	0.080	1.391882e+02	5.423738e+01	7.061124e-01	1.042530e-02
-9	Rv0894	-9	0	A	T	0.030	-5.357616e+01	6.528258e+01	7.820390e-01	4.120251e-01
-9	Rv0914c	-9	0	A	T	0.113	-1.182263e+02	9.729568e+01	8.058866e-01	2.246078e-01
-9	Rv0915c	-9	0	A	T	0.038	3.806804e+01	5.613937e+01	7.785896e-01	4.978669e-01
-9	Rv0918	-9	0	A	T	0.065	6.241644e+01	1.323180e+02	8.049468e-01	6.372335e-01
-9	Rv0921	-9	0	A	T	0.027	-9.492447e-01	1.183560e+02	7.913295e-01	9.936024e-01
-9	Rv0922	-9	0	A	T	0.106	-5.570278e+01	4.345831e+01	7.813436e-01	2.002288e-01
-9	Rv0923c	-9	0	A	T	0.020	-4.130802e+01	7.400918e+01	7.884264e-01	5.768697e-01
-9	Rv0927c	-9	0	A	T	0.042	-3.878787e+02	1.829718e+02	8.252987e-01	3.426350e-02
-9	Rv0929	-9	0	A	T	0.013	-1.189225e+01	5.994157e+01	7.850881e-01	8.427747e-01
-9	Rv0930	-9	0	A	T	0.498	-2.122589e+02	1.730697e+02	7.653015e-01	2.203253e-01
-9	Rv0931c	-9	0	A	T	0.037	-2.783876e+01	5.329253e+01	7.875647e-01	6.015247e-01
-9	Rv0933	-9	0	A	T	0.060	-1.690517e+01	8.451521e+01	7.954596e-01	8.415018e-01
-9	Rv0934	-9	0	A	T	0.031	-4.734734e+01	6.688723e+01	7.934187e-01	4.791932e-01
-9	Rv0938	-9	0	A	T	0.467	-1.211405e+02	6.866264e+01	7.470799e-01	7.799126e-02
-9	Rv0939	-9	0	A	T	0.027	6.199696e+01	5.827338e+01	7.898883e-01	2.876333e-01
-9	Rv0940c	-9	0	A	T	0.046	-1.582755e+02	9.883095e+01	7.628400e-01	1.095894e-01
-9	Rv0943c	-9	0	A	T	0.012	3.264498e+01	6.615109e+01	7.942281e-01	6.217747e-01
-9	Rv0945	-9	0	A	T	0.155	-8.907933e+00	6.688779e+01	7.952554e-01	8.940802e-01
-9	Rv0946c	-9	0	A	T	0.038	-9.916111e-01	7.718314e+01	7.904958e-01	9.897520e-01
-9	Rv0948c	-9	0	A	T	0.204	8.201616e+01	7.582605e+01	8.202175e-01	2.796771e-01
-9	Rv0949	-9	0	A	T	0.018	-4.178652e+01	7.471249e+01	8.139257e-01	5.760847e-01
-9	Rv0950c	-9	0	A	T	0.011	2.438738e+00	6.733559e+01	7.854018e-01	9.711161e-01
-9	Rv0957	-9	0	A	T	0.041	6.486342e+01	6.960920e+01	7.873835e-01	3.516548e-01
-9	Rv0958	-9	0	A	T	0.473	-1.657018e+01	9.277467e+01	7.935715e-01	8.582830e-01
-9	Rv0959	-9	0	A	T	0.049	-2.038800e+01	7.293270e+01	7.786550e-01	7.798846e-01
-9	Rv0961	-9	0	A	T	0.048	8.743774e+00	8.488785e+01	7.880849e-01	9.179807e-01
-9	Rv0962c	-9	0	A	T	0.497	2.004497e+02	1.561372e+02	7.539727e-01	1.995096e-01
-9	Rv0964c	-9	0	A	T	0.491	-4.945316e+01	8.517975e+01	7.662622e-01	5.616592e-01
-9	Rv0966c	-9	0	A	T	0.497	2.972595e+01	1.441440e+02	7.941440e-01	8.366582e-01
-9	Rv0969	-9	0	A	T	0.165	2.594240e+01	5.286529e+01	7.906099e-01	6.237283e-01
-9	Rv0971c	-9	0	A	T	0.026	1.268070e+02	7.265621e+01	8.499295e-01	8.124163e-02
-9	Rv0972c	-9	0	A	T	0.060	1.885402e+01	5.352140e+01	7.915317e-01	7.247100e-01
-9	Rv0973c	-9	0	A	T	0.022	6.393921e+01	6.031256e+01	7.784359e-01	2.893429e-01
-9	Rv0974c	-9	0	A	T	0.476	2.929280e+01	1.227913e+02	8.025540e-01	8.114978e-01
-9	Rv0976c	-9	0	A	T	0.032	-3.250095e+01	8.185617e+01	7.739033e-01	6.914162e-01
-9	Rv0977	-9	0	A	T	0.198	1.875939e+01	3.751630e+01	7.897368e-01	6.171627e-01
-9	Rv0978c	-9	0	A	T	0.020	-2.168233e+01	4.539683e+01	7.728590e-01	6.330274e-01
-9	Rv0980c	-9	0	A	T	0.346	-5.887644e+00	1.983654e+01	7.838755e-01	7.666752e-01
-9	Rv0982	-9	0	A	T	0.070	6.726223e+01	7.903296e+01	7.956613e-01	3.949381e-01
-9	Rv0983	-9	0	A	T	0.497	1.852603e+02	1.954314e+02	8.012697e-01	3.433825e-01
-9	Rv0986	-9	0	A	T	0.033	5.318887e+01	8.444017e+01	8.095640e-01	5.289049e-01
-9	Rv0987	-9	0	A	T	0.092	7.490391e+00	4.360239e+01	7.856617e-01	8.636388e-01
-9	Rv0988	-9	0	A	T	0.045	1.673578e+02	6.910705e+01	7.874193e-01	1.562559e-02
-9	Rv0989c	-9	0	A	T	0.476	-2.416023e+01	1.119520e+02	7.982707e-01	8.291810e-01
-9	Rv0990c	-9	0	A	T	0.272	9.192414e+00	8.318372e+01	8.015344e-01	9.120293e-01
-9	Rv0992c	-9	0	A	T	0.013	-9.668755e+01	8.060266e+01	7.801111e-01	2.305973e-01
-9	Rv0993	-9	0	A	T	0.497	2.754414e+02	2.014393e+02	7.960139e-01	1.718199e-01
-9	Rv0994	-9	0	A	T	0.011	6.692137e+00	6.196325e+01	7.827594e-01	9.140162e-01
-9	Rv0995	-9	0	A	T	0.163	8.098539e+01	6.291020e+01	8.227421e-01	1.982837e-01
-9	Rv0997	-9	0	A	T	0.013	-4.504777e+01	5.792394e+01	7.663583e-01	4.369279e-01
-9	Rv0999	-9	0	A	T	0.044	9.245059e+01	1.100480e+02	8.235484e-01	4.010585e-01
-9	Rv1002c	-9	0	A	T	0.024	5.883157e+01	6.882409e+01	7.995565e-01	3.928622e-01
-9	Rv1004c	-9	0	A	T	0.020	-2.113084e+01	4.679888e+01	7.735801e-01	6.517102e-01
-9	Rv1007c	-9	0	A	T	0.495	-5.622995e+01	1.238415e+02	7.992546e-01	6.498937e-01
-9	Rv1008	-9	0	A	T	0.498	1.380106e+02	2.135563e+02	7.962917e-01	5.182673e-01
-9	Rv1009	-9	0	A	T	0.027	-1.301636e+02	8.737280e+01	8.126785e-01	1.366076e-01
-9	Rv1014c	-9	0	A	T	0.080	8.119340e+01	6.115938e+01	8.176804e-01	1.846251e-01
-9	Rv1016c	-9	0	A	T	0.117	-1.606585e+01	1.177672e+02	8.047075e-01	8.915166e-01
-9	Rv1018c	-9	0	A	T	0.027	-4.810628e+01	8.503134e+01	7.776369e-01	5.716931e-01
-9	Rv1020	-9	0	A	T	0.056	3.357814e+01	4.797824e+01	7.687749e-01	4.841775e-01
-9	Rv1023	-9	0	A	T	0.189	-1.839311e+01	7.150193e+01	8.056706e-01	7.970473e-01
-9	Rv1027c	-9	0	A	T	0.066	-1.070856e+02	7.518956e+01	7.540930e-01	1.547004e-01
-9	Rv1028c	-9	0	A	T	0.479	-1.039730e+02	1.032675e+02	7.664868e-01	3.142610e-01
-9	Rv1029	-9	0	A	T	0.120	1.268911e+02	7.598159e+01	8.367578e-01	9.522977e-02
-9	Rv1030	-9	0	A	T	0.023	8.003870e+00	5.650658e+01	7.830270e-01	8.873892e-01
-9	Rv1032c	-9	0	A	T	0.028	5.643365e+01	7.960112e+01	8.020740e-01	4.785185e-01
-9	Rv1034c	-9	0	A	T	0.029	6.712152e+01	1.029574e+02	7.775108e-01	5.145942e-01
-9	Rv1039c	-9	0	A	T	0.150	8.582175e+01	5.899490e+01	8.059538e-01	1.460596e-01
-9	Rv1042c	-9	0	A	T	0.019	7.890867e-02	8.828632e+01	7.851911e-01	9.992870e-01
-9	Rv1044	-9	0	A	T	0.113	-1.100378e+02	7.264082e+01	7.874591e-01	1.301361e-01
-9	Rv1045	-9	0	A	T	0.042	-1.477990e+02	1.753766e+02	7.898186e-01	3.995701e-01
-9	Rv1047	-9	0	A	T	0.039	-1.613589e+01	3.389095e+01	7.819912e-01	6.340992e-01
-9	Rv1048c	-9	0	A	T	0.049	-1.806310e+01	6.793333e+01	7.792524e-01	7.903757e-01
-9	Rv1052	-9	0	A	T	0.024	-1.040273e+02	1.530103e+02	7.951490e-01	4.967443e-01
-9	Rv1054	-9	0	A	T	0.041	5.069093e+01	9.021270e+01	7.966372e-01	5.743078e-01
-9	Rv1056	-9	0	A	T	0.145	1.521508e+01	9.371540e+01	8.004730e-01	8.710601e-01
-9	Rv1059	-9	0	A	T	0.017	-1.672292e+01	8.016883e+01	7.811624e-01	8.348062e-01
-9	Rv1060	-9	0	A	T	0.030	3.896958e+01	8.854750e+01	7.866971e-01	6.599619e-01
-9	Rv1063c	-9	0	A	T	0.029	1.753907e+00	7.428836e+01	7.864261e-01	9.811689e-01
-9	Rv1065	-9	0	A	T	0.012	-3.869051e+01	6.286766e+01	7.906479e-01	5.384132e-01
-9	Rv1067c	-9	0	A	T	0.431	-1.784459e+01	6.102927e+01	7.841127e-01	7.700465e-01
-9	Rv1068c	-9	0	A	T	0.111	-3.294603e+00	2.763790e+01	7.837784e-01	9.051363e-01
-9	Rv1069c	-9	0	A	T	0.019	-1.260820e+02	8.019205e+01	7.695942e-01	1.162110e-01
-9	Rv1075c	-9	0	A	T	0.231	-5.634484e+01	9.108551e+01	8.003487e-01	5.363265e-01
-9	Rv1076	-9	0	A	T	0.048	-6.003381e+01	9.071627e+01	7.983178e-01	5.082686e-01
-9	Rv1077	-9	0	A	T	0.018	-1.085801e+01	4.807955e+01	7.826228e-01	8.213767e-01
-9	Rv1086	-9	0	A	T	0.045	3.550877e+01	1.104199e+02	7.837249e-01	7.478390e-01
-9	Rv1087	-9	0	A	T	0.350	-1.300465e+01	2.670847e+01	7.824469e-01	6.264287e-01
-9	Rv1089	-9	0	A	T	0.050	4.778155e+01	7.827253e+01	8.078383e-01	5.417028e-01
-9	Rv1090	-9	0	A	T	0.043	-1.519007e+02	1.455927e+02	7.820601e-01	2.970510e-01
-9	Rv1091	-9	0	A	T	0.286	-1.945108e+01	4.125053e+01	7.809953e-01	6.373621e-01
-9	Rv1092c	-9	0	A	T	0.018	2.857188e+01	1.163775e+02	7.887354e-01	8.061120e-01
-9	Rv1093	-9	0	A	T	0.499	3.617921e+02	4.275902e+02	7.976754e-01	3.976903e-01
-9	Rv1096	-9	0	A	T	0.012	-1.366622e+01	6.481615e+01	7.815492e-01	8.330508e-01
-9	Rv1098c	-9	0	A	T	0.022	-6.214116e+01	9.507508e+01	7.923873e-01	5.135203e-01
-9	Rv1102c	-9	0	A	T	0.043	1.059666e+02	1.648048e+02	7.948829e-01	5.203839e-01
-9	Rv1104	-9	0	A	T	0.022	5.565937e+01	8.196256e+01	7.953100e-01	4.972436e-01
-9	Rv1106c	-9	0	A	T	0.046	7.516255e+01	9.636166e+01	8.272055e-01	4.355739e-01
-9	Rv1108c	-9	0	A	T	0.120	1.176311e+01	6.165856e+01	7.900390e-01	8.487384e-01
-9	Rv1111c	-9	0	A	T	0.015	-1.930257e+02	1.810515e+02	7.831529e-01	2.866210e-01
-9	Rv1116A	-9	0	A	T	0.022	-8.231095e+01	9.281581e+01	7.865284e-01	3.753903e-01
-9	Rv1121	-9	0	A	T	0.017	-1.186909e+02	1.081884e+02	7.730977e-01	2.728741e-01
-9	Rv1122	-9	0	A	T	0.017	6.296095e+01	8.829580e+01	7.713518e-01	4.759710e-01
-9	Rv1125	-9	0	A	T	0.047	1.249676e+02	8.129586e+01	8.063943e-01	1.245641e-01
-9	Rv1126c	-9	0	A	T	0.012	4.913401e+01	2.160622e+02	8.124309e-01	8.201543e-01
-9	Rv1127c	-9	0	A	T	0.209	-3.867306e+01	5.272007e+01	7.602473e-01	4.633933e-01
-9	Rv1128c	-9	0	A	T	0.222	4.715890e+00	7.448514e+01	8.017775e-01	9.495299e-01
-9	Rv1129c	-9	0	A	T	0.021	2.759093e+01	4.304100e+01	7.681355e-01	5.216456e-01
-9	Rv1130	-9	0	A	T	0.065	-7.584082e+01	5.625448e+01	8.023595e-01	1.779099e-01
-9	Rv1132	-9	0	A	T	0.013	6.997780e+01	5.672736e+01	7.648798e-01	2.176510e-01
-9	Rv1133c	-9	0	A	T	0.028	5.676621e+01	8.095245e+01	7.944409e-01	4.833244e-01
-9	Rv1135c	-9	0	A	T	0.045	-6.690248e+01	4.206796e+01	7.944738e-01	1.120759e-01
-9	Rv1137c	-9	0	A	T	0.026	8.710439e+01	9.231090e+01	7.996091e-01	3.456046e-01
-9	Rv1138c	-9	0	A	T	0.026	-7.001823e+01	9.890286e+01	7.762407e-01	4.791427e-01
-9	Rv1140	-9	0	A	T	0.012	1.134472e+02	7.062564e+01	7.789941e-01	1.085220e-01
-9	Rv1142c	-9	0	A	T	0.029	1.153943e+02	4.797466e+01	8.188708e-01	1.634051e-02
-9	Rv1144	-9	0	A	T	0.011	9.076555e+01	7.342723e+01	8.010904e-01	2.167028e-01
-9	Rv1145	-9	0	A	T	0.066	-7.332458e+01	7.705502e+01	7.997183e-01	3.415379e-01
-9	Rv1148c	-9	0	A	T	0.244	3.278977e+01	3.582039e+01	7.935889e-01	3.602070e-01
-9	Rv1154c	-9	0	A	T	0.498	5.658842e+01	2.115295e+02	8.032872e-01	7.891242e-01
-9	Rv1155	-9	0	A	T	0.044	1.594865e+02	1.410509e+02	7.898804e-01	2.584535e-01
-9	Rv1158c	-9	0	A	T	0.016	-4.847544e+00	8.914511e+01	7.876831e-01	9.566448e-01
-9	Rv1159	-9	0	A	T	0.087	-1.161363e+02	8.691668e+01	7.788624e-01	1.817965e-01
-9	Rv1160	-9	0	A	T	0.038	-8.504500e+01	1.267109e+02	7.972157e-01	5.022662e-01
-9	Rv1161	-9	0	A	T	0.101	3.978183e+00	5.266556e+01	7.898362e-01	9.398029e-01
-9	Rv1162	-9	0	A	T	0.159	-1.961066e+01	9.188041e+01	7.909909e-01	8.310301e-01
-9	Rv1163	-9	0	A	T	0.050	-7.640574e+01	8.489630e+01	7.950170e-01	3.683443e-01
-9	Rv1166	-9	0	A	T	0.016	-2.502864e+01	5.980985e+01	7.830507e-01	6.756939e-01
-9	Rv1168c	-9	0	A	T	0.069	8.164676e+01	7.197599e+01	7.846256e-01	2.569168e-01
-9	Rv1171	-9	0	A	T	0.014	4.326244e+01	1.358954e+02	7.891873e-01	7.502856e-01
-9	Rv1175c	-9	0	A	T	0.449	-5.710771e+01	5.608979e+01	7.825285e-01	3.088556e-01
-9	Rv1179c	-9	0	A	T	0.024	-2.306230e+01	4.351651e+01	7.943813e-01	5.962534e-01
-9	Rv1180	-9	0	A	T	0.499	-1.179847e+02	3.883499e+02	7.966291e-01	7.613361e-01
-9	Rv1181	-9	0	A	T	0.016	-1.561582e+01	5.293165e+01	7.812270e-01	7.680414e-01
-9	Rv1183	-9	0	A	T	0.135	-3.280504e+01	5.292676e+01	7.960339e-01	5.355188e-01
-9	Rv1184c	-9	0	A	T	0.147	1.651726e+01	8.250093e+01	7.935563e-01	8.413597e-01
-9	Rv1185c	-9	0	A	T	0.013	-2.676916e+01	6.215233e+01	7.932724e-01	6.667782e-01
-9	Rv1186c	-9	0	A	T	0.496	-1.550280e+02	1.468324e+02	7.892010e-01	2.913092e-01
-9	Rv1187	-9	0	A	T	0.070	-6.384542e+01	6.447714e+01	7.809915e-01	3.223164e-01
-9	Rv1188	-9	0	A	T	0.030	-9.701633e+01	7.573612e+01	8.051903e-01	2.005003e-01
-9	Rv1189	-9	0	A	T	0.051	-5.569246e+01	7.579476e+01	7.751733e-01	4.626471e-01
-9	Rv1193	-9	0	A	T	0.066	1.586026e+02	7.401260e+01	8.242792e-01	3.236260e-02
-9	Rv1194c	-9	0	A	T	0.127	-2.413899e+01	5.894970e+01	7.831153e-01	6.822724e-01
-9	Rv1196	-9	0	A	T	0.119	1.715821e+01	3.399180e+01	7.823024e-01	6.138289e-01
-9	Rv1197	-9	0	A	T	0.043	-8.951029e+00	4.182899e+01	7.790913e-01	8.305980e-01
-9	Rv1198	-9	0	A	T	0.288	4.037077e+01	3.598375e+01	7.918950e-01	2.621691e-01
-9	Rv1199c	-9	0	A	T	0.258	-5.659824e+00	2.484381e+01	7.811841e-01	8.198360e-01
-9	Rv1200	-9	0	A	T	0.011	3.920746e+01	6.639275e+01	7.747251e-01	5.549642e-01
-9	Rv1204c	-9	0	A	T	0.073	3.951307e+01	6.577197e+01	8.006701e-01	5.481379e-01
-9	Rv1205	-9	0	A	T	0.114	-3.898529e+01	6.210072e+01	7.821564e-01	5.302956e-01
-9	Rv1206	-9	0	A	T	0.047	5.825782e+00	6.994537e+01	7.831726e-01	9.336374e-01
-9	Rv1207	-9	0	A	T	0.020	-6.356908e+01	8.888437e+01	7.909857e-01	4.746607e-01
-9	Rv1210	-9	0	A	T	0.013	3.196459e+02	1.829382e+02	7.909580e-01	8.089636e-02
-9	Rv1212c	-9	0	A	T	0.047	8.180583e+01	5.926727e+01	7.995712e-01	1.678090e-01
-9	Rv1215c	-9	0	A	T	0.026	1.305806e+01	5.497773e+01	7.855768e-01	8.123059e-01
-9	Rv1217c	-9	0	A	T	0.046	-5.209102e+01	8.723940e+01	7.712501e-01	5.505739e-01
-9	Rv1218c	-9	0	A	T	0.203	9.420779e+01	7.134714e+01	8.415660e-01	1.870009e-01
-9	Rv1219c	-9	0	A	T	0.049	1.857774e+01	8.620654e+01	8.009099e-01	8.294197e-01
-9	Rv1221	-9	0	A	T	0.022	-1.338120e+02	1.435287e+02	7.792784e-01	3.514074e-01
-9	Rv1222	-9	0	A	T	0.015	-2.474610e+02	2.435916e+02	7.912347e-01	3.099318e-01
-9	Rv1223	-9	0	A	T	0.025	-2.794472e+01	6.628936e+01	7.847355e-01	6.734399e-01
-9	Rv1224	-9	0	A	T	0.046	-2.010489e+01	9.519464e+01	7.871595e-01	8.327764e-01
-9	Rv1225c	-9	0	A	T	0.042	-3.154594e+02	2.448092e+02	8.125250e-01	1.978399e-01
-9	Rv1226c	-9	0	A	T	0.101	-5.521038e+00	5.252434e+01	7.961265e-01	9.163067e-01
-9	Rv1227c	-9	0	A	T	0.020	8.556500e+01	8.329649e+01	7.569245e-01	3.045604e-01
-9	Rv1230c	-9	0	A	T	0.498	-1.529566e+02	1.940969e+02	7.873958e-01	4.308601e-01
-9	Rv1231c	-9	0	A	T	0.019	8.962330e+01	1.066422e+02	7.895475e-01	4.008801e-01
-9	Rv1232c	-9	0	A	T	0.496	8.523459e+01	1.475077e+02	8.015414e-01	5.635090e-01
-9	Rv1234	-9	0	A	T	0.011	5.326873e+01	6.161306e+01	7.793350e-01	3.874843e-01
-9	Rv1236	-9	0	A	T	0.015	4.861659e+01	5.875756e+01	7.966342e-01	4.082035e-01
-9	Rv1239c	-9	0	A	T	0.499	2.325647e+02	2.604190e+02	7.995917e-01	3.720518e-01
-9	Rv1240	-9	0	A	T	0.024	-4.077987e+00	9.273822e+01	7.855059e-01	9.649347e-01
-9	Rv1243c	-9	0	A	T	0.022	1.689912e+01	4.359577e+01	7.868384e-01	6.983714e-01
-9	Rv1248c	-9	0	A	T	0.194	4.064760e+01	6.278286e+01	7.828261e-01	5.175023e-01
-9	Rv1249c	-9	0	A	T	0.117	-2.067497e+01	8.446457e+01	7.965134e-01	8.066798e-01
-9	Rv1251c	-9	0	A	T	0.157	-5.212048e+01	4.367230e+01	7.591813e-01	2.329803e-01
-9	Rv1253	-9	0	A	T	0.012	-4.686228e+01	6.453205e+01	7.979011e-01	4.678958e-01
-9	Rv1255c	-9	0	A	T	0.017	-2.161265e+02	1.801294e+02	8.517087e-01	2.304874e-01
-9	Rv1256c	-9	0	A	T	0.238	-9.200736e+01	6.203012e+01	7.806935e-01	1.383202e-01
-9	Rv1258c	-9	0	A	T	0.043	4.383164e+01	1.454622e+02	8.014325e-01	7.632285e-01
-9	Rv1264	-9	0	A	T	0.019	-3.681290e+01	5.717551e+01	7.871974e-01	5.198162e-01
-9	Rv1266c	-9	0	A	T	0.499	1.534156e+02	2.177026e+02	7.832037e-01	4.811605e-01
-9	Rv1267c	-9	0	A	T	0.035	4.000708e+01	5.647502e+01	7.852254e-01	4.788613e-01
-9	Rv1273c	-9	0	A	T	0.011	5.853181e+01	6.368605e+01	7.808581e-01	3.582832e-01
-9	Rv1278	-9	0	A	T	0.233	-1.186283e+02	7.791059e+01	7.839061e-01	1.281718e-01
-9	Rv1280c	-9	0	A	T	0.076	2.169010e+00	4.729956e+01	7.908046e-01	9.634335e-01
-9	Rv1281c	-9	0	A	T	0.017	3.737306e+01	5.847679e+01	7.812336e-01	5.228992e-01
-9	Rv1284	-9	0	A	T	0.012	-8.759234e+01	8.969150e+01	7.862062e-01	3.290072e-01
-9	Rv1286	-9	0	A	T	0.054	-1.431240e+01	6.850315e+01	7.823869e-01	8.345453e-01
-9	Rv1288	-9	0	A	T	0.057	-8.090846e+01	6.455419e+01	7.558077e-01	2.103764e-01
-9	Rv1289	-9	0	A	T	0.062	-5.526273e+01	9.010295e+01	8.019697e-01	5.397994e-01
-9	Rv1290c	-9	0	A	T	0.180	5.449924e+01	5.164981e+01	7.860997e-01	2.916050e-01
-9	Rv1292	-9	0	A	T	0.239	4.890414e+01	6.890077e+01	7.935118e-01	4.780094e-01
-9	Rv1295	-9	0	A	T	0.031	-4.758387e+01	8.103929e+01	7.831194e-01	5.572227e-01
-9	Rv1300	-9	0	A	T	0.499	1.536425e+02	2.210949e+02	7.928511e-01	4.872701e-01
-9	Rv1307	-9	0	A	T	0.020	7.414826e+01	7.875833e+01	7.727156e-01	3.466953e-01
-9	Rv1308	-9	0	A	T	0.049	-4.417487e+01	7.661762e+01	7.768007e-01	5.643655e-01
-9	Rv1313c	-9	0	A	T	0.363	2.502939e+00	3.698425e+01	7.887434e-01	9.460573e-01
-9	Rv1316c	-9	0	A	T	0.113	-7.600126e+01	9.178912e+01	7.904226e-01	4.078703e-01
-9	Rv1317c	-9	0	A	T	0.063	1.431029e+01	5.001142e+01	7.864061e-01	7.748302e-01
-9	Rv1318c	-9	0	A	T	0.292	1.893442e-01	2.879446e+01	7.865716e-01	9.947547e-01
-9	Rv1319c	-9	0	A	T	0.475	3.693361e+00	7.163569e+01	7.905560e-01	9.588916e-01
-9	Rv1320c	-9	0	A	T	0.496	7.739999e+01	1.179859e+02	7.970609e-01	5.119695e-01
-9	Rv1321	-9	0	A	T	0.499	2.842502e+02	4.735411e+02	7.904000e-01	5.484665e-01
-9	Rv1323	-9	0	A	T	0.017	-2.893397e+01	6.221407e+01	7.816095e-01	6.419824e-01
-9	Rv1324	-9	0	A	T	0.048	-5.399499e+00	7.981768e+01	7.896033e-01	9.460795e-01
-9	Rv1325c	-9	0	A	T	0.040	6.254216e+01	3.102529e+01	7.626505e-01	4.408518e-02
-9	Rv1326c	-9	0	A	T	0.049	5.218871e+01	7.290652e+01	7.956602e-01	4.742643e-01
-9	Rv1327c	-9	0	A	T	0.020	4.937121e+01	7.286855e+01	7.917450e-01	4.982225e-01
-9	Rv1328	-9	0	A	T	0.167	7.381016e+01	6.208098e+01	7.950347e-01	2.347500e-01
-9	Rv1329c	-9	0	A	T	0.050	2.674302e+01	6.745295e+01	7.919104e-01	6.918441e-01
-9	Rv1330c	-9	0	A	T	0.499	2.842502e+02	4.735411e+02	7.904000e-01	5.484665e-01
-9	Rv1332	-9	0	A	T	0.014	8.627972e-01	1.225654e+02	7.937364e-01	9.943848e-01
-9	Rv1333	-9	0	A	T	0.027	-1.157308e+02	7.121324e+01	8.168616e-01	1.044521e-01
-9	Rv1334	-9	0	A	T	0.028	9.597492e+01	1.118677e+02	7.837270e-01	3.911370e-01
-9	Rv1336	-9	0	A	T	0.051	-2.003747e+01	7.148464e+01	7.812725e-01	7.793023e-01
-9	Rv1337	-9	0	A	T	0.025	8.305274e+01	7.516152e+01	8.100899e-01	2.694315e-01
-9	Rv1345	-9	0	A	T	0.013	-3.861172e+01	1.357529e+02	7.894170e-01	7.761428e-01
-9	Rv1347c	-9	0	A	T	0.233	4.020482e+01	8.380415e+01	8.060483e-01	6.315126e-01
-9	Rv1348	-9	0	A	T	0.016	-3.672382e-01	5.029067e+01	7.806902e-01	9.941751e-01
-9	Rv1350	-9	0	A	T	0.024	-9.888952e+00	1.554913e+02	8.076575e-01	9.493030e-01
-9	Rv1353c	-9	0	A	T	0.159	6.727713e+00	4.694830e+01	7.835537e-01	8.860820e-01
-9	Rv1354c	-9	0	A	T	0.011	-4.679549e+01	6.112354e+01	7.712559e-01	4.441030e-01
-9	Rv1355c	-9	0	A	T	0.094	-2.262345e+01	5.599333e+01	7.858131e-01	6.862716e-01
-9	Rv1356c	-9	0	A	T	0.090	-7.015136e+00	4.756375e+01	7.836974e-01	8.827759e-01
-9	Rv1357c	-9	0	A	T	0.012	-1.008997e+01	6.253274e+01	7.830313e-01	8.718467e-01
-9	Rv1358	-9	0	A	T	0.373	6.239909e+01	5.623147e+01	8.032140e-01	2.674044e-01
-9	Rv1360	-9	0	A	T	0.047	-8.026780e+01	1.035186e+02	7.857787e-01	4.382909e-01
-9	Rv1361c	-9	0	A	T	0.144	-2.386512e+00	3.688890e+01	7.809594e-01	9.484302e-01
-9	Rv1363c	-9	0	A	T	0.111	-2.146192e+01	8.057712e+01	7.963653e-01	7.900230e-01
-9	Rv1364c	-9	0	A	T	0.498	2.509057e+02	1.914120e+02	7.923051e-01	1.902235e-01
-9	Rv1367c	-9	0	A	T	0.044	2.630577e+01	1.383709e+02	7.932159e-01	8.492613e-01
-9	Rv1368	-9	0	A	T	0.044	2.619927e+01	1.084138e+02	7.885858e-01	8.090937e-01
-9	Rv1371	-9	0	A	T	0.013	3.232498e+01	5.647227e+01	7.821325e-01	5.671775e-01
-9	Rv1372	-9	0	A	T	0.014	-4.017254e+01	6.929243e+01	7.840430e-01	5.622123e-01
-9	Rv1373	-9	0	A	T	0.063	2.024430e+01	7.450121e+01	7.903354e-01	7.858852e-01
-9	Rv1374c	-9	0	A	T	0.499	3.907097e+02	3.016930e+02	7.828378e-01	1.956015e-01
-9	Rv1378c	-9	0	A	T	0.499	3.007610e+01	2.773404e+02	7.876580e-01	9.136649e-01
-9	Rv1383	-9	0	A	T	0.044	-9.231982e+01	1.398414e+02	8.016191e-01	5.092946e-01
-9	Rv1384	-9	0	A	T	0.106	2.936654e+01	5.681061e+01	7.872274e-01	6.053271e-01
-9	Rv1386	-9	0	A	T	0.112	-7.210400e+01	1.027049e+02	7.906251e-01	4.828123e-01
-9	Rv1387	-9	0	A	T	0.086	-5.781607e+01	9.980599e+01	7.918407e-01	5.625285e-01
-9	Rv1391	-9	0	A	T	0.015	1.384199e+01	5.708576e+01	7.783347e-01	8.084606e-01
-9	Rv1394c	-9	0	A	T	0.475	-5.003366e+01	9.385137e+01	7.809224e-01	5.940726e-01
-9	Rv1396c	-9	0	A	T	0.442	-5.297473e+01	6.485553e+01	7.850682e-01	4.142321e-01
-9	Rv1400c	-9	0	A	T	0.045	-7.350584e+01	9.663231e+01	7.930175e-01	4.470315e-01
-9	Rv1403c	-9	0	A	T	0.011	-5.064700e+01	6.726196e+01	7.814506e-01	4.516396e-01
-9	Rv1417	-9	0	A	T	0.035	-6.787491e+01	6.854008e+01	7.771465e-01	3.222711e-01
-9	Rv1418	-9	0	A	T	0.015	8.866175e+01	6.410521e+01	7.861142e-01	1.669555e-01
-9	Rv1419	-9	0	A	T	0.086	5.546238e+01	7.663886e+01	7.963203e-01	4.694297e-01
-9	Rv1420	-9	0	A	T	0.047	-2.919241e+01	8.164867e+01	7.779680e-01	7.207659e-01
-9	Rv1425	-9	0	A	T	0.018	1.245851e+02	7.727748e+01	7.652582e-01	1.072409e-01
-9	Rv1429	-9	0	A	T	0.067	-4.829394e+01	6.418881e+01	7.858927e-01	4.520050e-01
-9	Rv1431	-9	0	A	T	0.076	9.570900e+00	4.985193e+01	7.871266e-01	8.477920e-01
-9	Rv1434	-9	0	A	T	0.043	-4.741249e+01	8.838272e+01	7.903769e-01	5.917710e-01
-9	Rv1435c	-9	0	A	T	0.330	1.629922e+01	1.711442e+01	7.880574e-01	3.411423e-01
-9	Rv1438	-9	0	A	T	0.018	-1.346304e+02	1.291774e+02	7.943474e-01	2.975665e-01
-9	Rv1439c	-9	0	A	T	0.044	-9.494156e+01	1.148342e+02	7.815471e-01	4.085655e-01
-9	Rv1441c	-9	0	A	T	0.099	5.262449e+01	2.735612e+01	7.573135e-01	5.468004e-02
-9	Rv1442	-9	0	A	T	0.053	1.357728e+01	6.020304e+01	7.918538e-01	8.216174e-01
-9	Rv1446c	-9	0	A	T	0.433	-3.264178e-01	1.012243e+02	8.004286e-01	9.974277e-01
-9	Rv1447c	-9	0	A	T	0.014	-6.063402e+00	5.898151e+01	7.874063e-01	9.181411e-01
-9	Rv1448c	-9	0	A	T	0.202	-5.349364e+01	7.795152e+01	7.891011e-01	4.927204e-01
-9	Rv1449c	-9	0	A	T	0.474	-1.401150e+02	9.016264e+01	7.971610e-01	1.204972e-01
-9	Rv1450c	-9	0	A	T	0.199	3.768509e+00	1.963527e+01	7.799309e-01	8.478398e-01
-9	Rv1452c	-9	0	A	T	0.429	6.887297e+01	2.471174e+01	6.752748e-01	5.420379e-03
-9	Rv1453	-9	0	A	T	0.494	1.109102e+02	8.058600e+01	7.540822e-01	1.690403e-01
-9	Rv1455	-9	0	A	T	0.041	-8.213739e+00	9.380363e+01	8.009681e-01	9.302416e-01
-9	Rv1458c	-9	0	A	T	0.051	2.371310e+01	5.978099e+01	7.901130e-01	6.916989e-01
-9	Rv1459c	-9	0	A	T	0.432	-3.414235e+00	9.791688e+01	7.998440e-01	9.721914e-01
-9	Rv1460	-9	0	A	T	0.019	1.285006e+01	7.598895e+01	7.817882e-01	8.657490e-01
-9	Rv1461	-9	0	A	T	0.163	2.289720e+01	5.661375e+01	7.975298e-01	6.859720e-01
-9	Rv1462	-9	0	A	T	0.499	1.179435e+02	2.913048e+02	7.990329e-01	6.856528e-01
-9	Rv1463	-9	0	A	T	0.056	-7.018212e+01	7.008030e+01	7.760442e-01	3.168518e-01
-9	Rv1468c	-9	0	A	T	0.035	2.567891e+01	5.345511e+01	7.888043e-01	6.310611e-01
-9	Rv1469	-9	0	A	T	0.012	-3.379751e+01	7.086597e+01	7.888733e-01	6.335229e-01
-9	Rv1473	-9	0	A	T	0.026	4.066653e+01	9.260180e+01	7.987466e-01	6.606449e-01
-9	Rv1479	-9	0	A	T	0.158	-1.353483e+02	1.065098e+02	7.894928e-01	2.041120e-01
-9	Rv1484	-9	0	A	T	0.031	6.418890e+01	3.900528e+01	7.438344e-01	1.001530e-01
-9	Rv1486c	-9	0	A	T	0.435	8.547394e+01	1.124344e+02	8.132621e-01	4.473084e-01
-9	Rv1489	-9	0	A	T	0.043	1.341884e+01	1.744408e+02	7.954420e-01	9.386988e-01
-9	Rv1493	-9	0	A	T	0.014	-6.235849e+01	6.033010e+01	7.732999e-01	3.015648e-01
-9	Rv1497	-9	0	A	T	0.217	-4.978204e+01	5.535947e+01	7.869598e-01	3.687371e-01
-9	Rv1498c	-9	0	A	T	0.478	-8.884401e+00	8.935547e+01	7.939257e-01	9.208188e-01
-9	Rv1500	-9	0	A	T	0.070	7.966315e+00	5.084494e+01	7.888185e-01	8.755300e-01
-9	Rv1501	-9	0	A	T	0.027	1.699452e+01	8.013609e+01	7.957289e-01	8.320953e-01
-9	Rv1502	-9	0	A	T	0.479	9.857074e+01	1.055745e+02	7.929155e-01	3.507058e-01
-9	Rv1504c	-9	0	A	T	0.046	-1.151845e+02	1.100084e+02	7.865891e-01	2.953303e-01
-9	Rv1505c	-9	0	A	T	0.155	-9.844155e+00	8.314676e+01	7.973038e-01	9.057787e-01
-9	Rv1508A	-9	0	A	T	0.045	-1.991097e+02	1.308473e+02	7.747636e-01	1.284038e-01
-9	Rv1508c	-9	0	A	T	0.074	5.296003e+01	4.524877e+01	7.842996e-01	2.421131e-01
-9	Rv1511	-9	0	A	T	0.021	-3.062232e+01	7.560522e+01	7.920468e-01	6.855433e-01
-9	Rv1515c	-9	0	A	T	0.043	-5.314095e+01	8.910712e+01	7.906675e-01	5.510630e-01
-9	Rv1517	-9	0	A	T	0.199	-1.440846e+00	9.379191e+01	8.008778e-01	9.877463e-01
-9	Rv1518	-9	0	A	T	0.089	4.850352e+01	7.071602e+01	8.314060e-01	4.929417e-01
-9	Rv1520	-9	0	A	T	0.047	4.935826e+01	9.567475e+01	7.872305e-01	6.060416e-01
-9	Rv1521	-9	0	A	T	0.129	-8.683079e+01	5.249275e+01	8.019794e-01	9.841346e-02
-9	Rv1522c	-9	0	A	T	0.058	6.769391e+01	5.131078e+01	7.649644e-01	1.873756e-01
-9	Rv1523	-9	0	A	T	0.132	1.013145e+01	5.952360e+01	7.979258e-01	8.648805e-01
-9	Rv1527c	-9	0	A	T	0.217	-4.622018e+00	4.573418e+01	7.853175e-01	9.195211e-01
-9	Rv1529	-9	0	A	T	0.010	-8.522768e+00	6.215847e+01	7.824112e-01	8.909688e-01
-9	Rv1532c	-9	0	A	T	0.045	3.505201e+01	1.013214e+02	7.872598e-01	7.294545e-01
-9	Rv1536	-9	0	A	T	0.019	4.244279e+00	5.083973e+01	7.837929e-01	9.334839e-01
-9	Rv1537	-9	0	A	T	0.232	-2.917424e+01	7.737832e+01	7.845339e-01	7.062290e-01
-9	Rv1538c	-9	0	A	T	0.156	5.926335e+01	7.892671e+01	8.177205e-01	4.529114e-01
-9	Rv1539	-9	0	A	T	0.025	4.407138e+01	1.722395e+02	8.048013e-01	7.981022e-01
-9	Rv1540	-9	0	A	T	0.018	-1.895584e+01	8.656716e+01	7.893796e-01	8.267163e-01
-9	Rv1541c	-9	0	A	T	0.029	1.237987e+02	8.295026e+01	7.699322e-01	1.359002e-01
-9	Rv1544	-9	0	A	T	0.026	3.639371e+01	1.260148e+02	7.946797e-01	7.727910e-01
-9	Rv1547	-9	0	A	T	0.083	1.551971e+01	4.832043e+01	7.928166e-01	7.481391e-01
-9	Rv1548c	-9	0	A	T	0.471	-7.214545e+01	6.660536e+01	7.662756e-01	2.789924e-01
-9	Rv1549	-9	0	A	T	0.498	8.583648e+00	1.375712e+02	7.852472e-01	9.502615e-01
-9	Rv1551	-9	0	A	T	0.228	4.105567e+00	5.877153e+01	7.910808e-01	9.443220e-01
-9	Rv1552	-9	0	A	T	0.101	-2.487034e+01	6.333006e+01	8.116410e-01	6.946181e-01
-9	Rv1553	-9	0	A	T	0.142	1.196589e+02	7.366970e+01	8.207151e-01	1.046374e-01
-9	Rv1554	-9	0	A	T	0.498	1.717818e+01	1.772230e+02	7.890231e-01	9.228017e-01
-9	Rv1556	-9	0	A	T	0.025	-5.850131e+01	1.137195e+02	7.819586e-01	6.070621e-01
-9	Rv1557	-9	0	A	T	0.150	-1.628760e+01	6.046792e+01	7.913422e-01	7.877092e-01
-9	Rv1558	-9	0	A	T	0.021	6.406393e+01	1.486817e+02	8.019695e-01	6.666494e-01
-9	Rv1559	-9	0	A	T	0.018	8.218237e+01	5.026938e+01	7.723477e-01	1.023996e-01
-9	Rv1563c	-9	0	A	T	0.047	2.190153e+01	5.029277e+01	7.780812e-01	6.633082e-01
-9	Rv1565c	-9	0	A	T	0.071	-1.826500e+01	5.318292e+01	8.061801e-01	7.313421e-01
-9	Rv1569	-9	0	A	T	0.204	2.315009e+01	8.608406e+01	8.014531e-01	7.880439e-01
-9	Rv1570	-9	0	A	T	0.498	-1.148953e+02	2.021251e+02	7.991793e-01	5.698672e-01
-9	Rv1571	-9	0	A	T	0.117	3.733829e+01	1.049763e+02	8.056388e-01	7.221534e-01
-9	Rv1572c	-9	0	A	T	0.239	7.097103e+00	2.416157e+01	7.802333e-01	7.690216e-01
-9	Rv1575	-9	0	A	T	0.223	-3.858224e+01	3.488351e+01	7.668575e-01	2.689811e-01
-9	Rv1576c	-9	0	A	T	0.011	2.137364e+01	5.926799e+01	7.782376e-01	7.184549e-01
-9	Rv1577c	-9	0	A	T	0.110	-2.332676e+01	4.537589e+01	7.754005e-01	6.073117e-01
-9	Rv1587c	-9	0	A	T	0.032	4.280255e+01	4.442654e+01	7.893000e-01	3.355586e-01
-9	Rv1588c	-9	0	A	T	0.070	3.210891e+01	4.701038e+01	7.839618e-01	4.947551e-01
-9	Rv1592c	-9	0	A	T	0.197	-3.133448e+01	9.138403e+01	7.961305e-01	7.317553e-01
-9	Rv1595	-9	0	A	T	0.164	2.037273e+01	6.625206e+01	7.865441e-01	7.585248e-01
-9	Rv1597	-9	0	A	T	0.435	4.460093e+01	1.108670e+02	8.125028e-01	6.875555e-01
-9	Rv1599	-9	0	A	T	0.032	4.937237e+01	8.506560e+01	8.058902e-01	5.617743e-01
-9	Rv1600	-9	0	A	T	0.044	-4.712376e+01	1.215915e+02	7.810311e-01	6.984261e-01
-9	Rv1602	-9	0	A	T	0.498	6.076226e+01	2.094996e+02	7.985426e-01	7.718498e-01
-9	Rv1604	-9	0	A	T	0.477	-2.301489e+01	1.081384e+02	7.951249e-01	8.315047e-01
-9	Rv1606	-9	0	A	T	0.214	-6.596663e+00	5.662934e+01	7.908103e-01	9.072890e-01
-9	Rv1607	-9	0	A	T	0.045	-7.627728e+01	1.309895e+02	7.842988e-01	5.604861e-01
-9	Rv1609	-9	0	A	T	0.020	-6.304744e+01	7.017984e+01	8.103149e-01	3.692063e-01
-9	Rv1614	-9	0	A	T	0.029	-2.394427e+01	9.633596e+01	7.807695e-01	8.037606e-01
-9	Rv1615	-9	0	A	T	0.151	5.112646e+00	7.250506e+01	7.960233e-01	9.437985e-01
-9	Rv1617	-9	0	A	T	0.021	-1.874882e+01	9.266147e+01	8.054100e-01	8.396950e-01
-9	Rv1618	-9	0	A	T	0.499	-1.179847e+02	3.883499e+02	7.966291e-01	7.613361e-01
-9	Rv1621c	-9	0	A	T	0.027	-6.192174e+01	1.187508e+02	8.055787e-01	6.021748e-01
-9	Rv1622c	-9	0	A	T	0.056	4.694986e+01	5.137145e+01	8.035081e-01	3.609760e-01
-9	Rv1625c	-9	0	A	T	0.010	-1.387042e+02	6.559282e+01	8.322614e-01	3.471068e-02
-9	Rv1630	-9	0	A	T	0.105	7.753571e+01	3.470419e+01	7.140433e-01	2.569256e-02
-9	Rv1633	-9	0	A	T	0.030	4.228108e+01	1.152970e+02	8.080912e-01	7.139101e-01
-9	Rv1634	-9	0	A	T	0.043	2.353473e+02	1.574258e+02	8.153915e-01	1.352392e-01
-9	Rv1638	-9	0	A	T	0.030	1.315636e+01	6.640519e+01	7.873876e-01	8.429898e-01
-9	Rv1640c	-9	0	A	T	0.046	3.510154e+01	7.496368e+01	7.837587e-01	6.397105e-01
-9	Rv1644	-9	0	A	T	0.475	4.221917e+01	9.966715e+01	7.968780e-01	6.719481e-01
-9	Rv1647	-9	0	A	T	0.499	-8.475242e+01	2.851511e+02	7.984870e-01	7.663612e-01
-9	Rv1648	-9	0	A	T	0.010	-6.203472e+01	6.633247e+01	7.806647e-01	3.499080e-01
-9	Rv1649	-9	0	A	T	0.043	1.346993e+02	2.173777e+02	8.092490e-01	5.356268e-01
-9	Rv1650	-9	0	A	T	0.183	4.143887e+01	4.587053e+01	8.165000e-01	3.665393e-01
-9	Rv1651c	-9	0	A	T	0.166	-7.613088e+01	4.093881e+01	7.460450e-01	6.323403e-02
-9	Rv1652	-9	0	A	T	0.113	4.250681e+01	1.003506e+02	8.098951e-01	6.719618e-01
-9	Rv1654	-9	0	A	T	0.017	6.164026e+01	1.055627e+02	7.875251e-01	5.594061e-01
-9	Rv1659	-9	0	A	T	0.016	-2.096346e+02	1.758061e+02	7.634554e-01	2.333817e-01
-9	Rv1661	-9	0	A	T	0.082	2.243587e+00	3.594859e+01	7.837625e-01	9.502481e-01
-9	Rv1662	-9	0	A	T	0.498	2.754961e+00	2.076563e+02	7.948446e-01	9.894175e-01
-9	Rv1663	-9	0	A	T	0.014	8.452883e+01	5.558134e+01	7.497040e-01	1.286251e-01
-9	Rv1664	-9	0	A	T	0.018	2.098245e+01	4.770353e+01	7.873134e-01	6.601406e-01
-9	Rv1668c	-9	0	A	T	0.192	9.343904e+01	7.943789e+01	8.217030e-01	2.397758e-01
-9	Rv1670	-9	0	A	T	0.039	7.731864e+01	1.347551e+02	8.129721e-01	5.662524e-01
-9	Rv1673c	-9	0	A	T	0.047	-8.604770e+01	9.492457e+01	7.465242e-01	3.648991e-01
-9	Rv1674c	-9	0	A	T	0.232	-6.512016e+01	1.073035e+02	8.059337e-01	5.440704e-01
-9	Rv1677	-9	0	A	T	0.012	3.284061e+01	6.762738e+01	7.995012e-01	6.273500e-01
-9	Rv1679	-9	0	A	T	0.013	-1.968817e+01	6.364834e+01	7.826549e-01	7.571375e-01
-9	Rv1681	-9	0	A	T	0.044	-8.093291e+01	1.225065e+02	7.754558e-01	5.089952e-01
-9	Rv1683	-9	0	A	T	0.013	4.911324e+01	5.529363e+01	7.883731e-01	3.746344e-01
-9	Rv1694	-9	0	A	T	0.016	-4.786492e+01	4.680365e+01	8.123267e-01	3.067107e-01
-9	Rv1695	-9	0	A	T	0.015	1.518623e+01	1.100019e+02	7.941510e-01	8.902256e-01
-9	Rv1699	-9	0	A	T	0.036	-3.113101e+00	3.520641e+01	7.833915e-01	9.295573e-01
-9	Rv1704c	-9	0	A	T	0.489	-1.851962e+02	7.455578e+01	7.250408e-01	1.315573e-02
-9	Rv1705c	-9	0	A	T	0.079	3.449445e+01	6.777959e+01	7.864283e-01	6.109208e-01
-9	Rv1709	-9	0	A	T	0.137	-6.122564e-01	5.793833e+01	8.001096e-01	9.915707e-01
-9	Rv1714	-9	0	A	T	0.027	-1.539608e+01	6.517877e+01	7.786817e-01	8.133161e-01
-9	Rv1716	-9	0	A	T	0.499	9.170421e+01	2.911961e+02	7.994284e-01	7.528866e-01
-9	Rv1717	-9	0	A	T	0.244	-1.030295e+02	8.275671e+01	7.827520e-01	2.134372e-01
-9	Rv1718	-9	0	A	T	0.046	-2.507005e+01	6.508260e+01	7.832769e-01	7.001690e-01
-9	Rv1722	-9	0	A	T	0.238	3.139610e+01	6.438433e+01	7.956180e-01	6.259156e-01
-9	Rv1725c	-9	0	A	T	0.049	5.175559e-01	7.216071e+01	7.887941e-01	9.942788e-01
-9	Rv1727	-9	0	A	T	0.030	2.920579e+01	6.912247e+01	7.983380e-01	6.727352e-01
-9	Rv1730c	-9	0	A	T	0.063	-6.461435e+01	7.562750e+01	7.663906e-01	3.931025e-01
-9	Rv1731	-9	0	A	T	0.074	-1.010280e+02	6.228418e+01	8.046649e-01	1.051101e-01
-9	Rv1733c	-9	0	A	T	0.434	-2.671026e+01	7.916915e+01	7.984039e-01	7.359001e-01
-9	Rv1735c	-9	0	A	T	0.012	-8.293139e+01	9.447019e+01	7.822798e-01	3.802333e-01
-9	Rv1736c	-9	0	A	T	0.011	2.218517e+01	7.456642e+01	7.745935e-01	7.661301e-01
-9	Rv1737c	-9	0	A	T	0.015	2.420692e+01	5.725530e+01	7.816390e-01	6.725406e-01
-9	Rv1738	-9	0	A	T	0.015	-5.430263e+00	9.855014e+01	7.883618e-01	9.560687e-01
-9	Rv1742	-9	0	A	T	0.010	-2.542870e+01	6.560025e+01	7.921247e-01	6.983721e-01
-9	Rv1743	-9	0	A	T	0.018	1.206507e+02	7.918572e+01	7.820083e-01	1.279167e-01
-9	Rv1747	-9	0	A	T	0.036	7.305715e+01	5.750086e+01	7.876088e-01	2.041899e-01
-9	Rv1749c	-9	0	A	T	0.025	-7.907150e+01	1.458099e+02	8.069493e-01	5.877393e-01
-9	Rv1750c	-9	0	A	T	0.088	3.734372e+01	7.331243e+01	8.246540e-01	6.106006e-01
-9	Rv1751	-9	0	A	T	0.011	-3.404470e+00	5.820253e+01	7.814586e-01	9.533673e-01
-9	Rv1752	-9	0	A	T	0.035	2.436740e+01	5.776304e+01	7.733909e-01	6.732251e-01
-9	Rv1753c	-9	0	A	T	0.427	8.825705e+00	5.828455e+01	7.893743e-01	8.796717e-01
-9	Rv1754c	-9	0	A	T	0.022	3.571888e+01	4.335730e+01	7.770107e-01	4.102361e-01
-9	Rv1755c	-9	0	A	T	0.022	-1.951788e+01	4.414361e+01	7.905016e-01	6.584805e-01
-9	Rv1758	-9	0	A	T	0.062	-1.105609e+01	3.137071e+01	7.904531e-01	7.245880e-01
-9	Rv1759c	-9	0	A	T	0.242	-1.880427e-01	2.795423e+01	7.824821e-01	9.946342e-01
-9	Rv1760	-9	0	A	T	0.360	1.201197e+01	3.650180e+01	7.957400e-01	7.421656e-01
-9	Rv1762c	-9	0	A	T	0.088	2.717697e+01	5.544063e+01	7.778749e-01	6.241010e-01
-9	Rv1768	-9	0	A	T	0.131	-1.443861e+01	5.546910e+01	7.923733e-01	7.946863e-01
-9	Rv1769	-9	0	A	T	0.085	-6.631704e+01	1.374107e+02	7.940478e-01	6.294725e-01
-9	Rv1770	-9	0	A	T	0.027	-1.207717e+01	5.245632e+01	7.900810e-01	8.179582e-01
-9	Rv1771	-9	0	A	T	0.028	-1.853321e+01	9.840818e+01	7.908257e-01	8.506565e-01
-9	Rv1773c	-9	0	A	T	0.157	-9.381761e+01	1.103817e+02	7.857623e-01	3.955644e-01
-9	Rv1774	-9	0	A	T	0.041	-4.551330e+01	6.477519e+01	7.845145e-01	4.824481e-01
-9	Rv1775	-9	0	A	T	0.041	6.320998e+01	1.548798e+02	7.926525e-01	6.832715e-01
-9	Rv1777	-9	0	A	T	0.038	1.140867e+02	5.325432e+01	8.044045e-01	3.241197e-02
-9	Rv1779c	-9	0	A	T	0.035	-3.437690e+01	4.677181e+01	7.825047e-01	4.625180e-01
-9	Rv1781c	-9	0	A	T	0.031	8.052821e+01	6.453928e+01	7.916938e-01	2.124206e-01
-9	Rv1783	-9	0	A	T	0.035	-9.993258e+01	1.042032e+02	8.240049e-01	3.377840e-01
-9	Rv1785c	-9	0	A	T	0.087	-9.060820e+01	8.675041e+01	7.934411e-01	2.965222e-01
-9	Rv1787	-9	0	A	T	0.234	-1.190686e+01	4.062609e+01	7.973010e-01	7.695191e-01
-9	Rv1788	-9	0	A	T	0.127	1.312829e+01	5.032316e+01	7.853742e-01	7.942394e-01
-9	Rv1790	-9	0	A	T	0.011	2.129805e+01	6.284957e+01	7.796354e-01	7.347767e-01
-9	Rv1800	-9	0	A	T	0.168	-7.608105e+01	5.859579e+01	7.872639e-01	1.944497e-01
-9	Rv1801	-9	0	A	T	0.100	6.726218e+00	5.022451e+01	7.882797e-01	8.934906e-01
-9	Rv1802	-9	0	A	T	0.044	-1.056994e+01	8.511244e+01	7.946735e-01	9.011916e-01
-9	Rv1803c	-9	0	A	T	0.015	-3.531905e+01	5.235556e+01	7.868250e-01	5.000871e-01
-9	Rv1808	-9	0	A	T	0.043	-7.087663e+00	1.239200e+02	7.891527e-01	9.544010e-01
-9	Rv1809	-9	0	A	T	0.481	-4.269011e+00	1.302656e+02	8.017320e-01	9.738633e-01
-9	Rv1811	-9	0	A	T	0.113	-5.264538e+01	9.652970e+01	7.912963e-01	5.856146e-01
-9	Rv1812c	-9	0	A	T	0.498	-2.215046e+01	2.697063e+02	8.041801e-01	9.345614e-01
-9	Rv1814	-9	0	A	T	0.028	-1.092903e+00	7.574867e+01	7.865539e-01	9.884914e-01
-9	Rv1815	-9	0	A	T	0.496	5.791616e+00	1.275676e+02	7.916321e-01	9.637973e-01
-9	Rv1816	-9	0	A	T	0.019	-9.925680e+01	7.910052e+01	8.075769e-01	2.098399e-01
-9	Rv1817	-9	0	A	T	0.011	3.036261e+01	6.533423e+01	7.821341e-01	6.422286e-01
-9	Rv1818c	-9	0	A	T	0.016	2.561945e+01	4.932305e+01	7.780601e-01	6.035826e-01
-9	Rv1819c	-9	0	A	T	0.014	7.331819e+00	5.149059e+01	7.791918e-01	8.867997e-01
-9	Rv1821	-9	0	A	T	0.157	6.360388e+01	7.593122e+01	8.165448e-01	4.024282e-01
-9	Rv1823	-9	0	A	T	0.039	1.357395e+02	1.597988e+02	8.092226e-01	3.958412e-01
-9	Rv1825	-9	0	A	T	0.146	6.800294e+01	9.588790e+01	7.990684e-01	4.783717e-01
-9	Rv1826	-9	0	A	T	0.043	1.346993e+02	2.173777e+02	8.092490e-01	5.356268e-01
-9	Rv1830	-9	0	A	T	0.011	-1.492632e+01	5.763583e+01	7.855293e-01	7.957071e-01
-9	Rv1834	-9	0	A	T	0.017	-5.609729e+01	6.464183e+01	7.988244e-01	3.857041e-01
-9	Rv1835c	-9	0	A	T	0.091	-9.191373e+00	5.095182e+01	7.859028e-01	8.568805e-01
-9	Rv1837c	-9	0	A	T	0.047	5.669736e+01	5.850085e+01	7.869535e-01	3.326956e-01
-9	Rv1840c	-9	0	A	T	0.023	4.568572e+01	4.655142e+01	7.917949e-01	3.266330e-01
-9	Rv1842c	-9	0	A	T	0.018	-4.967848e+01	9.963613e+01	7.892357e-01	6.181723e-01
-9	Rv1843c	-9	0	A	T	0.028	6.417688e+00	6.851176e+01	7.918140e-01	9.253880e-01
-9	Rv1844c	-9	0	A	T	0.023	8.173505e+01	5.838787e+01	8.146241e-01	1.618665e-01
-9	Rv1846c	-9	0	A	T	0.025	8.251469e+01	1.344270e+02	8.043802e-01	5.394713e-01
-9	Rv1847	-9	0	A	T	0.043	1.825007e+01	1.306855e+02	7.917524e-01	8.889658e-01
-9	Rv1848	-9	0	A	T	0.020	8.265953e+01	8.805252e+01	7.738717e-01	3.480860e-01
-9	Rv1850	-9	0	A	T	0.012	6.423336e+00	5.945657e+01	7.846373e-01	9.139905e-01
-9	Rv1855c	-9	0	A	T	0.017	-1.420917e+01	8.276175e+01	7.842567e-01	8.637181e-01
-9	Rv1860	-9	0	A	T	0.428	-2.766521e+01	6.659430e+01	7.870859e-01	6.779175e-01
-9	Rv1863c	-9	0	A	T	0.046	2.960685e+01	1.003201e+02	7.928872e-01	7.679609e-01
-9	Rv1865c	-9	0	A	T	0.031	-1.329466e+01	6.696096e+01	7.819310e-01	8.426606e-01
-9	Rv1866	-9	0	A	T	0.053	-5.767446e+01	5.293716e+01	7.845357e-01	2.762026e-01
-9	Rv1867	-9	0	A	T	0.017	6.845925e+01	8.113706e+01	7.957801e-01	3.990133e-01
-9	Rv1868	-9	0	A	T	0.031	1.007434e+02	7.136090e+01	7.811134e-01	1.583384e-01
-9	Rv1870c	-9	0	A	T	0.031	-5.210905e+01	9.840847e+01	7.848601e-01	5.965646e-01
-9	Rv1872c	-9	0	A	T	0.168	-2.889738e+01	3.010564e+01	7.871521e-01	3.373562e-01
-9	Rv1877	-9	0	A	T	0.071	1.059905e+01	4.834536e+01	7.855986e-01	8.265112e-01
-9	Rv1878	-9	0	A	T	0.158	6.040579e+01	5.084203e+01	7.674815e-01	2.350751e-01
-9	Rv1880c	-9	0	A	T	0.043	9.400199e+01	7.968251e+01	8.002819e-01	2.383994e-01
-9	Rv1881c	-9	0	A	T	0.042	-8.549542e+00	9.375429e+01	7.917235e-01	9.273593e-01
-9	Rv1883c	-9	0	A	T	0.024	-8.765367e+01	9.965481e+01	7.700274e-01	3.793036e-01
-9	Rv1884c	-9	0	A	T	0.203	-1.261810e+01	9.033714e+01	8.041152e-01	8.889429e-01
-9	Rv1886c	-9	0	A	T	0.045	-1.726092e+02	1.366095e+02	7.777131e-01	2.066980e-01
-9	Rv1888c	-9	0	A	T	0.047	-1.075521e+02	1.035200e+02	7.976270e-01	2.990809e-01
-9	Rv1890c	-9	0	A	T	0.020	1.717258e+02	9.514159e+01	7.733642e-01	7.138538e-02
-9	Rv1894c	-9	0	A	T	0.041	-1.753221e+01	4.954944e+01	7.781249e-01	7.235395e-01
-9	Rv1895	-9	0	A	T	0.494	-6.482358e+01	1.254855e+02	7.949482e-01	6.055628e-01
-9	Rv1897c	-9	0	A	T	0.152	-4.765039e-01	7.210570e+01	7.976717e-01	9.947286e-01
-9	Rv1899c	-9	0	A	T	0.195	4.921747e+01	1.856676e+01	6.873316e-01	8.157018e-03
-9	Rv1900c	-9	0	A	T	0.475	-5.036469e+01	1.059266e+02	7.926811e-01	6.345581e-01
-9	Rv1901	-9	0	A	T	0.023	-2.705799e+01	7.527698e+01	7.838497e-01	7.193380e-01
-9	Rv1902c	-9	0	A	T	0.016	5.032977e+00	5.367867e+01	7.844202e-01	9.253178e-01
-9	Rv1904	-9	0	A	T	0.049	1.560020e+01	7.454519e+01	7.855263e-01	8.342791e-01
-9	Rv1908c	-9	0	A	T	0.347	1.038884e+02	2.064486e+01	4.695985e-01	5.754906e-07
-9	Rv1910c	-9	0	A	T	0.011	-1.068430e+01	8.059855e+01	7.906591e-01	8.945667e-01
-9	Rv1912c	-9	0	A	T	0.062	-3.313027e+01	7.501772e+01	7.922271e-01	6.588512e-01
-9	Rv1914c	-9	0	A	T	0.032	3.261023e+01	6.195860e+01	8.071219e-01	5.987815e-01
-9	Rv1915	-9	0	A	T	0.204	3.396185e+01	7.570436e+01	7.947714e-01	6.538098e-01
-9	Rv1916	-9	0	A	T	0.046	5.490760e+01	7.377999e+01	7.971849e-01	4.569272e-01
-9	Rv1917c	-9	0	A	T	0.499	4.223619e+02	2.943064e+02	7.696532e-01	1.515708e-01
-9	Rv1918c	-9	0	A	T	0.099	8.660161e+01	3.484046e+01	7.327316e-01	1.309467e-02
-9	Rv1920	-9	0	A	T	0.181	3.143371e+01	4.600724e+01	8.089312e-01	4.946183e-01
-9	Rv1921c	-9	0	A	T	0.022	-2.375172e+01	5.762311e+01	7.753596e-01	6.802885e-01
-9	Rv1922	-9	0	A	T	0.012	5.385246e+00	6.424870e+01	7.855037e-01	9.332174e-01
-9	Rv1923	-9	0	A	T	0.010	9.811498e+01	6.334161e+01	7.655838e-01	1.217048e-01
-9	Rv1925	-9	0	A	T	0.046	4.090749e+01	7.683393e+01	7.789856e-01	5.945581e-01
-9	Rv1927	-9	0	A	T	0.045	-7.179758e+01	1.068089e+02	7.670448e-01	5.016091e-01
-9	Rv1931c	-9	0	A	T	0.019	-2.575426e+01	1.005293e+02	7.857409e-01	7.978599e-01
-9	Rv1933c	-9	0	A	T	0.050	-4.999023e+01	8.243672e+01	7.737412e-01	5.443829e-01
-9	Rv1934c	-9	0	A	T	0.050	-3.498731e+01	7.235325e+01	7.812910e-01	6.288031e-01
-9	Rv1935c	-9	0	A	T	0.030	-1.197405e+01	4.788846e+01	7.808707e-01	8.026079e-01
-9	Rv1936	-9	0	A	T	0.045	1.731252e+02	9.925498e+01	8.013289e-01	8.142541e-02
-9	Rv1937	-9	0	A	T	0.052	8.218652e+01	4.869408e+01	7.868459e-01	9.176112e-02
-9	Rv1938	-9	0	A	T	0.045	-1.398742e+02	9.858052e+01	7.812830e-01	1.562470e-01
-9	Rv1939	-9	0	A	T	0.052	-1.868642e+01	9.792715e+01	8.001866e-01	8.487059e-01
-9	Rv1945	-9	0	A	T	0.279	-2.036216e+01	2.843809e+01	7.636542e-01	4.741490e-01
-9	Rv1948c	-9	0	A	T	0.045	1.850006e+02	1.036880e+02	7.779652e-01	7.469568e-02
-9	Rv1957	-9	0	A	T	0.157	-1.255430e+02	9.934138e+01	7.826097e-01	2.066153e-01
-9	Rv1960c	-9	0	A	T	0.017	-8.867258e+01	5.561576e+01	7.846214e-01	1.111695e-01
-9	Rv1961	-9	0	A	T	0.015	-2.474610e+02	2.435916e+02	7.912347e-01	3.099318e-01
-9	Rv1963c	-9	0	A	T	0.019	-1.262686e+02	1.026339e+02	8.110666e-01	2.188832e-01
-9	Rv1965	-9	0	A	T	0.017	-1.765367e+02	1.485980e+02	8.413267e-01	2.351115e-01
-9	Rv1966	-9	0	A	T	0.043	-1.908160e+02	1.238217e+02	8.092211e-01	1.236222e-01
-9	Rv1967	-9	0	A	T	0.029	5.221854e+00	6.428807e+01	7.911204e-01	9.352787e-01
-9	Rv1968	-9	0	A	T	0.037	-3.113641e+01	5.808526e+01	8.003722e-01	5.920463e-01
-9	Rv1969	-9	0	A	T	0.058	-1.097986e+01	5.516791e+01	7.841073e-01	8.422830e-01
-9	Rv1971	-9	0	A	T	0.469	6.130040e+01	3.889022e+01	6.939264e-01	1.152886e-01
-9	Rv1972	-9	0	A	T	0.039	1.357395e+02	1.597988e+02	8.092226e-01	3.958412e-01
-9	Rv1974	-9	0	A	T	0.011	-4.371795e+01	6.274928e+01	7.808842e-01	4.861484e-01
-9	Rv1978	-9	0	A	T	0.045	-2.334844e+01	8.935848e+01	7.798297e-01	7.939234e-01
-9	Rv1979c	-9	0	A	T	0.014	6.191548e+01	5.764126e+01	7.634409e-01	2.830155e-01
-9	Rv1980c	-9	0	A	T	0.052	-7.469758e+01	7.458951e+01	7.709402e-01	3.168538e-01
-9	Rv1982c	-9	0	A	T	0.155	-6.346267e+01	7.908934e+01	7.711568e-01	4.225035e-01
-9	Rv1983	-9	0	A	T	0.036	-4.286130e+00	6.931094e+01	7.864121e-01	9.507034e-01
-9	Rv1986	-9	0	A	T	0.046	-1.656671e+01	7.283025e+01	7.874752e-01	8.201050e-01
-9	Rv1987	-9	0	A	T	0.231	-5.973442e+01	1.043666e+02	8.056712e-01	5.672132e-01
-9	Rv1991c	-9	0	A	T	0.022	7.258897e+01	8.789240e+01	7.760335e-01	4.090680e-01
-9	Rv1992c	-9	0	A	T	0.057	-4.807102e-01	5.729986e+01	7.873489e-01	9.933080e-01
-9	Rv1995	-9	0	A	T	0.118	-8.339231e+01	5.282760e+01	7.663897e-01	1.147521e-01
-9	Rv1996	-9	0	A	T	0.019	-3.906660e+01	8.532373e+01	7.779097e-01	6.471508e-01
-9	Rv1997	-9	0	A	T	0.077	-1.452418e+01	6.159573e+01	7.847954e-01	8.136377e-01
-9	Rv1998c	-9	0	A	T	0.029	7.790708e+01	8.048314e+01	7.559427e-01	3.332838e-01
-9	Rv1999c	-9	0	A	T	0.070	-6.883117e+01	6.468210e+01	7.705886e-01	2.875215e-01
-9	Rv2000	-9	0	A	T	0.050	-5.206035e+01	7.288748e+01	7.832252e-01	4.752365e-01
-9	Rv2002	-9	0	A	T	0.155	-3.417383e+01	7.980876e+01	7.840084e-01	6.686009e-01
-9	Rv2006	-9	0	A	T	0.029	6.791917e+00	4.092612e+01	7.804090e-01	8.682257e-01
-9	Rv2008c	-9	0	A	T	0.060	-1.173416e+02	7.628522e+01	7.696203e-01	1.243194e-01
-9	Rv2013	-9	0	A	T	0.018	5.360521e+01	8.860506e+01	7.864999e-01	5.453236e-01
-9	Rv2016	-9	0	A	T	0.167	1.654446e+01	5.467084e+01	7.935159e-01	7.622433e-01
-9	Rv2017	-9	0	A	T	0.495	2.767426e+01	1.127062e+02	7.876308e-01	8.060864e-01
-9	Rv2019	-9	0	A	T	0.019	4.171034e+01	1.054183e+02	7.819872e-01	6.924370e-01
-9	Rv2020c	-9	0	A	T	0.467	-2.606333e+01	5.044887e+01	7.936031e-01	6.055305e-01
-9	Rv2021c	-9	0	A	T	0.018	-1.360216e+02	1.322613e+02	8.111534e-01	3.039978e-01
-9	Rv2022c	-9	0	A	T	0.218	2.164640e+01	6.032943e+01	7.949813e-01	7.198185e-01
-9	Rv2023A	-9	0	A	T	0.078	-2.369822e+01	3.192122e+01	7.928483e-01	4.580225e-01
-9	Rv2024c	-9	0	A	T	0.499	-1.208934e+02	2.643766e+02	7.802143e-01	6.475718e-01
-9	Rv2025c	-9	0	A	T	0.041	7.351065e+01	5.361411e+01	7.612342e-01	1.706516e-01
-9	Rv2027c	-9	0	A	T	0.047	-1.048009e+02	8.035657e+01	7.905794e-01	1.924681e-01
-9	Rv2030c	-9	0	A	T	0.051	5.748108e+01	6.507443e+01	8.047705e-01	3.772810e-01
-9	Rv2035	-9	0	A	T	0.013	9.196980e+01	1.280025e+02	7.912366e-01	4.726179e-01
-9	Rv2036	-9	0	A	T	0.028	-1.096048e+01	9.655079e+01	7.905428e-01	9.096410e-01
-9	Rv2037c	-9	0	A	T	0.496	-8.029976e+01	1.253128e+02	7.876811e-01	5.218041e-01
-9	Rv2038c	-9	0	A	T	0.014	-1.485210e+01	1.184167e+02	7.885242e-01	9.002145e-01
-9	Rv2039c	-9	0	A	T	0.496	6.164631e+01	1.213677e+02	7.857461e-01	6.116153e-01
-9	Rv2041c	-9	0	A	T	0.047	-8.005034e+00	6.838456e+01	7.888552e-01	9.068369e-01
-9	Rv2042c	-9	0	A	T	0.052	1.885400e+01	5.867281e+01	7.933813e-01	7.480193e-01
-9	Rv2043c	-9	0	A	T	0.268	9.981454e+01	1.830050e+01	4.085093e-01	6.210253e-08
-9	Rv2046	-9	0	A	T	0.018	5.390774e+01	1.054123e+02	7.800773e-01	6.091853e-01
-9	Rv2047c	-9	0	A	T	0.046	6.803949e+01	9.222074e+01	8.001542e-01	4.608167e-01
-9	Rv2048c	-9	0	A	T	0.485	-1.478039e+01	7.488133e+01	7.869923e-01	8.435673e-01
-9	Rv2052c	-9	0	A	T	0.057	-1.786685e+01	8.354023e+01	8.038670e-01	8.306914e-01
-9	Rv2056c	-9	0	A	T	0.026	7.830610e+01	1.013335e+02	8.087802e-01	4.398507e-01
-9	Rv2057c	-9	0	A	T	0.042	-7.667822e+01	1.615972e+02	7.836965e-01	6.352462e-01
-9	Rv2059	-9	0	A	T	0.189	-1.372454e+01	6.771766e+01	7.978880e-01	8.394321e-01
-9	Rv2062c	-9	0	A	T	0.099	4.029001e+01	4.047630e+01	7.946440e-01	3.197855e-01
-9	Rv2067c	-9	0	A	T	0.162	1.844153e+01	7.330813e+01	7.952036e-01	8.014318e-01
-9	Rv2071c	-9	0	A	T	0.044	2.532211e+02	1.251957e+02	8.052873e-01	4.338180e-02
-9	Rv2072c	-9	0	A	T	0.475	4.001767e+01	8.994813e+01	8.028867e-01	6.564910e-01
-9	Rv2073c	-9	0	A	T	0.045	-7.849220e+00	7.262916e+01	7.873094e-01	9.139600e-01
-9	Rv2075c	-9	0	A	T	0.047	-1.168658e+01	8.733836e+01	7.884392e-01	8.935814e-01
-9	Rv2077c	-9	0	A	T	0.050	3.688257e+01	7.725961e+01	7.956657e-01	6.331931e-01
-9	Rv2078	-9	0	A	T	0.475	-1.062093e+02	1.071832e+02	7.920783e-01	3.219688e-01
-9	Rv2079	-9	0	A	T	0.479	-4.627209e+01	1.027424e+02	7.968996e-01	6.525422e-01
-9	Rv2081c	-9	0	A	T	0.046	-5.283789e+01	3.170527e+01	7.415648e-01	9.592261e-02
-9	Rv2082	-9	0	A	T	0.492	-4.815454e+01	7.734254e+01	7.630380e-01	5.336813e-01
-9	Rv2083	-9	0	A	T	0.498	-8.141357e+00	1.985928e+02	7.930524e-01	9.673079e-01
-9	Rv2084	-9	0	A	T	0.025	4.293930e+01	5.876619e+01	7.790948e-01	4.651468e-01
-9	Rv2088	-9	0	A	T	0.048	3.749638e+01	8.180793e+01	7.849112e-01	6.468038e-01
-9	Rv2089c	-9	0	A	T	0.048	3.525886e+01	8.255729e+01	7.909266e-01	6.694110e-01
-9	Rv2090	-9	0	A	T	0.432	8.004252e+00	8.684506e+01	7.973509e-01	9.265839e-01
-9	Rv2092c	-9	0	A	T	0.014	-7.558298e+01	5.352375e+01	8.150930e-01	1.582223e-01
-9	Rv2096c	-9	0	A	T	0.042	-1.127644e+02	1.362823e+02	7.813746e-01	4.081908e-01
-9	Rv2098c	-9	0	A	T	0.470	7.503419e+01	5.766364e+01	8.161761e-01	1.934784e-01
-9	Rv2101	-9	0	A	T	0.402	5.783438e+00	4.735201e+01	7.857494e-01	9.028151e-01
-9	Rv2102	-9	0	A	T	0.088	1.962972e+01	3.856101e+01	7.844873e-01	6.108260e-01
-9	Rv2103c	-9	0	A	T	0.062	4.587600e+01	5.629470e+01	8.017336e-01	4.153102e-01
-9	Rv2108	-9	0	A	T	0.041	-6.060096e+01	9.880080e+01	7.961844e-01	5.397755e-01
-9	Rv2109c	-9	0	A	T	0.202	5.223735e+01	8.518016e+01	8.105701e-01	5.398466e-01
-9	Rv2112c	-9	0	A	T	0.141	-1.035119e+00	2.320907e+01	7.847814e-01	9.644353e-01
-9	Rv2113	-9	0	A	T	0.022	-9.720811e+01	6.435287e+01	7.911839e-01	1.312217e-01
-9	Rv2123	-9	0	A	T	0.298	-2.766524e+01	6.186789e+01	7.907286e-01	6.548525e-01
-9	Rv2124c	-9	0	A	T	0.057	6.856946e+01	4.363194e+01	8.022239e-01	1.163752e-01
-9	Rv2125	-9	0	A	T	0.499	3.892434e+02	4.123381e+02	7.877267e-01	3.454040e-01
-9	Rv2127	-9	0	A	T	0.055	5.801568e+01	1.229957e+02	8.152031e-01	6.372526e-01
-9	Rv2129c	-9	0	A	T	0.022	-3.472219e+01	7.388081e+01	7.892136e-01	6.384755e-01
-9	Rv2133c	-9	0	A	T	0.016	-5.684944e+01	1.050443e+02	8.044071e-01	5.884945e-01
-9	Rv2136c	-9	0	A	T	0.024	1.030831e+02	1.266656e+02	8.051868e-01	4.159424e-01
-9	Rv2138	-9	0	A	T	0.017	8.677073e+01	5.317146e+01	8.146467e-01	1.030167e-01
-9	Rv2139	-9	0	A	T	0.043	-7.271576e+01	2.003635e+02	8.039913e-01	7.167425e-01
-9	Rv2147c	-9	0	A	T	0.119	-7.297282e+01	8.122838e+01	7.864866e-01	3.692081e-01
-9	Rv2148c	-9	0	A	T	0.041	1.022122e+02	1.008612e+02	7.988180e-01	3.111184e-01
-9	Rv2152c	-9	0	A	T	0.016	2.562840e+01	5.762486e+01	7.991648e-01	6.566005e-01
-9	Rv2153c	-9	0	A	T	0.044	1.004313e+02	1.218839e+02	7.935632e-01	4.101421e-01
-9	Rv2155c	-9	0	A	T	0.494	-1.032002e+01	1.007077e+02	7.904948e-01	9.184003e-01
-9	Rv2157c	-9	0	A	T	0.020	-3.120731e+01	6.738691e+01	8.065146e-01	6.433895e-01
-9	Rv2158c	-9	0	A	T	0.042	5.724499e+01	6.407667e+01	7.954458e-01	3.718687e-01
-9	Rv2160c	-9	0	A	T	0.043	1.346993e+02	2.173777e+02	8.092490e-01	5.356268e-01
-9	Rv2161c	-9	0	A	T	0.025	-7.264809e+00	1.018004e+02	7.887767e-01	9.431230e-01
-9	Rv2162c	-9	0	A	T	0.017	5.405772e+01	4.945893e+01	7.885174e-01	2.746668e-01
-9	Rv2163c	-9	0	A	T	0.020	-1.227150e+02	8.229135e+01	7.625935e-01	1.362198e-01
-9	Rv2173	-9	0	A	T	0.027	1.140228e+02	3.715107e+01	6.954127e-01	2.204864e-03
-9	Rv2176	-9	0	A	T	0.192	-1.246682e+01	4.593313e+01	7.930566e-01	7.861303e-01
-9	Rv2177c	-9	0	A	T	0.219	-3.315054e+01	3.395175e+01	7.717838e-01	3.291033e-01
-9	Rv2178c	-9	0	A	T	0.431	-2.011896e+01	9.056465e+01	7.966432e-01	8.242426e-01
-9	Rv2180c	-9	0	A	T	0.040	2.528955e+02	1.366509e+02	7.898175e-01	6.451412e-02
-9	Rv2185c	-9	0	A	T	0.018	1.675117e+00	8.513309e+01	7.913374e-01	9.843054e-01
-9	Rv2187	-9	0	A	T	0.045	6.827790e+01	1.014249e+02	8.026898e-01	5.009851e-01
-9	Rv2190c	-9	0	A	T	0.016	6.056075e+01	6.210088e+01	7.727342e-01	3.296988e-01
-9	Rv2191	-9	0	A	T	0.055	-1.378626e+01	5.508196e+01	7.832533e-01	8.024177e-01
-9	Rv2197c	-9	0	A	T	0.015	1.030149e+02	1.147725e+02	7.767396e-01	3.696392e-01
-9	Rv2205c	-9	0	A	T	0.030	1.558471e+01	8.811223e+01	7.896814e-01	8.596439e-01
-9	Rv2210c	-9	0	A	T	0.027	1.061404e+02	1.100691e+02	7.735053e-01	3.351270e-01
-9	Rv2213	-9	0	A	T	0.050	5.861339e+01	5.914541e+01	7.939609e-01	3.219245e-01
-9	Rv2214c	-9	0	A	T	0.054	-4.120000e+01	5.321159e+01	7.861778e-01	4.389569e-01
-9	Rv2216	-9	0	A	T	0.013	-3.392132e+00	5.983935e+01	7.833518e-01	9.548057e-01
-9	Rv2221c	-9	0	A	T	0.028	-2.192537e+01	4.612624e+01	7.879415e-01	6.346534e-01
-9	Rv2226	-9	0	A	T	0.478	7.116297e+01	1.029759e+02	7.843523e-01	4.896866e-01
-9	Rv2230c	-9	0	A	T	0.028	8.431908e+01	9.877123e+01	7.715107e-01	3.934879e-01
-9	Rv2231c	-9	0	A	T	0.029	-4.023968e+01	6.509175e+01	7.786135e-01	5.365857e-01
-9	Rv2234	-9	0	A	T	0.022	-7.788145e+00	9.371850e+01	7.931026e-01	9.337876e-01
-9	Rv2235	-9	0	A	T	0.013	-4.168632e+01	6.671012e+01	7.865655e-01	5.321885e-01
-9	Rv2236c	-9	0	A	T	0.476	-5.774147e+01	1.117474e+02	7.849620e-01	6.054708e-01
-9	Rv2237	-9	0	A	T	0.044	-8.821306e+01	1.409632e+02	7.855905e-01	5.315980e-01
-9	Rv2241	-9	0	A	T	0.024	9.842170e+01	7.474647e+01	7.918760e-01	1.882295e-01
-9	Rv2242	-9	0	A	T	0.074	-1.754484e+00	5.020858e+01	7.873338e-01	9.721315e-01
-9	Rv2245	-9	0	A	T	0.150	5.852805e+01	7.140109e+01	7.674369e-01	4.125793e-01
-9	Rv2247	-9	0	A	T	0.065	-3.900524e+01	1.434220e+02	7.964839e-01	7.857082e-01
-9	Rv2248	-9	0	A	T	0.056	-5.354045e+00	7.045677e+01	7.861377e-01	9.394420e-01
-9	Rv2252	-9	0	A	T	0.058	-3.005196e+01	8.289132e+01	7.876800e-01	7.170208e-01
-9	Rv2263	-9	0	A	T	0.018	1.517106e+01	5.308405e+01	7.802831e-01	7.750961e-01
-9	Rv2264c	-9	0	A	T	0.075	6.502683e+01	7.339959e+01	8.157200e-01	3.758703e-01
-9	Rv2265	-9	0	A	T	0.027	4.335799e+01	7.789309e+01	8.001396e-01	5.779025e-01
-9	Rv2266	-9	0	A	T	0.020	-5.410742e+01	8.707444e+01	7.801860e-01	5.344839e-01
-9	Rv2267c	-9	0	A	T	0.015	-4.053902e+01	5.402361e+01	7.858522e-01	4.531949e-01
-9	Rv2268c	-9	0	A	T	0.123	1.471715e+01	6.363822e+01	7.886334e-01	8.171583e-01
-9	Rv2270	-9	0	A	T	0.014	-7.248228e+01	6.389927e+01	7.965113e-01	2.569337e-01
-9	Rv2274c	-9	0	A	T	0.044	-1.487841e+02	1.101074e+02	7.944238e-01	1.769190e-01
-9	Rv2275	-9	0	A	T	0.021	6.999397e+00	8.399110e+01	7.839817e-01	9.336020e-01
-9	Rv2276	-9	0	A	T	0.074	4.594568e+00	6.385064e+01	7.861051e-01	9.426498e-01
-9	Rv2277c	-9	0	A	T	0.047	3.646369e+01	3.014653e+01	7.399974e-01	2.267400e-01
-9	Rv2280	-9	0	A	T	0.091	-4.746470e+00	3.405555e+01	7.866826e-01	8.891826e-01
-9	Rv2281	-9	0	A	T	0.020	-4.109812e+01	5.287329e+01	7.878585e-01	4.371701e-01
-9	Rv2284	-9	0	A	T	0.073	4.656572e+00	6.413712e+01	7.895361e-01	9.421364e-01
-9	Rv2285	-9	0	A	T	0.050	-3.644784e+01	6.788388e+01	7.779918e-01	5.914470e-01
-9	Rv2290	-9	0	A	T	0.046	1.221560e+02	1.056321e+02	7.856035e-01	2.477837e-01
-9	Rv2291	-9	0	A	T	0.012	1.077869e+01	7.054704e+01	7.863284e-01	8.785970e-01
-9	Rv2293c	-9	0	A	T	0.046	1.077298e+02	1.122623e+02	7.981281e-01	3.374769e-01
-9	Rv2296	-9	0	A	T	0.117	-8.803494e+00	1.081466e+02	8.008088e-01	9.351376e-01
-9	Rv2297	-9	0	A	T	0.050	-4.484197e+00	7.865140e+01	7.936381e-01	9.545459e-01
-9	Rv2298	-9	0	A	T	0.011	-1.782794e+01	6.126520e+01	7.907995e-01	7.711150e-01
-9	Rv2300c	-9	0	A	T	0.089	3.927406e+01	6.643995e+01	7.841479e-01	5.545737e-01
-9	Rv2303c	-9	0	A	T	0.014	-9.056658e+01	1.068585e+02	7.935649e-01	3.969000e-01
-9	Rv2307c	-9	0	A	T	0.200	4.200324e+01	7.436418e+01	7.981636e-01	5.723158e-01
-9	Rv2308	-9	0	A	T	0.127	-5.278041e+01	7.124640e+01	7.772729e-01	4.589807e-01
-9	Rv2314c	-9	0	A	T	0.028	1.717936e+01	5.863627e+01	7.825363e-01	7.695972e-01
-9	Rv2316	-9	0	A	T	0.198	-5.350982e+01	1.019090e+02	7.943945e-01	5.996486e-01
-9	Rv2317	-9	0	A	T	0.017	3.403970e+01	9.334727e+01	8.008004e-01	7.154454e-01
-9	Rv2320c	-9	0	A	T	0.013	-6.738890e+00	6.349267e+01	7.873233e-01	9.154955e-01
-9	Rv2323c	-9	0	A	T	0.051	1.581424e+01	5.344682e+01	7.946715e-01	7.673779e-01
-9	Rv2326c	-9	0	A	T	0.059	-7.840609e+01	7.298815e+01	7.674999e-01	2.829804e-01
-9	Rv2328	-9	0	A	T	0.106	2.033874e+01	7.238216e+01	8.018457e-01	7.787758e-01
-9	Rv2333c	-9	0	A	T	0.202	9.995630e+01	8.478569e+01	8.477730e-01	2.387089e-01
-9	Rv2334	-9	0	A	T	0.021	8.367737e+01	8.811653e+01	7.672579e-01	3.425355e-01
-9	Rv2336	-9	0	A	T	0.013	-1.273093e+01	6.015634e+01	7.824453e-01	8.324385e-01
-9	Rv2337c	-9	0	A	T	0.495	-1.644963e+01	1.043602e+02	7.874873e-01	8.747855e-01
-9	Rv2338c	-9	0	A	T	0.027	-9.947710e+00	6.390049e+01	7.862305e-01	8.763208e-01
-9	Rv2339	-9	0	A	T	0.292	-2.736150e+01	4.482506e+01	7.776161e-01	5.417323e-01
-9	Rv2342	-9	0	A	T	0.031	3.220339e+01	6.397118e+01	8.092661e-01	6.147914e-01
-9	Rv2344c	-9	0	A	T	0.017	-5.678055e+01	1.046038e+02	7.743697e-01	5.873789e-01
-9	Rv2346c	-9	0	A	T	0.135	-6.743747e+00	2.387139e+01	7.857062e-01	7.776165e-01
-9	Rv2347c	-9	0	A	T	0.070	1.656549e+01	3.671362e+01	7.877143e-01	6.519380e-01
-9	Rv2348c	-9	0	A	T	0.024	2.041137e+01	6.966881e+01	7.857095e-01	7.696008e-01
-9	Rv2349c	-9	0	A	T	0.070	-8.944618e+01	7.423473e+01	8.037949e-01	2.285251e-01
-9	Rv2350c	-9	0	A	T	0.011	5.677119e+01	6.111495e+01	7.818641e-01	3.531538e-01
-9	Rv2351c	-9	0	A	T	0.376	-4.564877e+00	3.156565e+01	7.862695e-01	8.850440e-01
-9	Rv2352c	-9	0	A	T	0.068	-3.200162e+01	4.788238e+01	7.923168e-01	5.040731e-01
-9	Rv2353c	-9	0	A	T	0.103	4.658923e+01	2.157400e+01	7.356186e-01	3.104961e-02
-9	Rv2356c	-9	0	A	T	0.353	-3.341591e+01	2.193131e+01	7.660451e-01	1.279114e-01
-9	Rv2360c	-9	0	A	T	0.199	-9.775783e+01	8.629099e+01	8.015749e-01	2.575357e-01
-9	Rv2366c	-9	0	A	T	0.043	1.550754e+01	8.868855e+01	7.857278e-01	8.612300e-01
-9	Rv2368c	-9	0	A	T	0.049	8.098552e+01	7.627042e+01	7.878720e-01	2.885752e-01
-9	Rv2370c	-9	0	A	T	0.028	1.199428e+02	8.898194e+01	7.794649e-01	1.779835e-01
-9	Rv2373c	-9	0	A	T	0.044	-1.560006e+02	1.729752e+02	7.711007e-01	3.673461e-01
-9	Rv2376c	-9	0	A	T	0.016	-2.314449e+02	1.444226e+02	7.551199e-01	1.093514e-01
-9	Rv2377c	-9	0	A	T	0.499	-1.135624e+02	3.181275e+02	8.020000e-01	7.211890e-01
-9	Rv2379c	-9	0	A	T	0.475	4.017942e+01	1.248289e+02	8.075704e-01	7.476145e-01
-9	Rv2380c	-9	0	A	T	0.066	-1.124226e+01	4.334127e+01	7.826348e-01	7.953886e-01
-9	Rv2381c	-9	0	A	T	0.025	4.113303e+01	5.519413e+01	7.740623e-01	4.563012e-01
-9	Rv2382c	-9	0	A	T	0.013	1.301632e+02	1.221795e+02	8.072412e-01	2.869791e-01
-9	Rv2383c	-9	0	A	T	0.113	1.689653e+01	5.632860e+01	7.908269e-01	7.642677e-01
-9	Rv2384	-9	0	A	T	0.045	-2.487425e+01	7.020580e+01	7.825037e-01	7.231857e-01
-9	Rv2385	-9	0	A	T	0.045	-1.451014e+02	1.153727e+02	7.791665e-01	2.088047e-01
-9	Rv2391	-9	0	A	T	0.071	-6.473660e+00	5.646134e+01	7.961173e-01	9.087406e-01
-9	Rv2394	-9	0	A	T	0.133	1.573419e+01	4.676936e+01	7.866407e-01	7.366245e-01
-9	Rv2395	-9	0	A	T	0.035	6.359743e+01	5.761945e+01	7.797135e-01	2.699693e-01
-9	Rv2396	-9	0	A	T	0.093	6.621511e+00	4.227916e+01	7.863385e-01	8.755808e-01
-9	Rv2398c	-9	0	A	T	0.476	-3.026184e+01	1.292093e+02	8.027117e-01	8.148718e-01
-9	Rv2400c	-9	0	A	T	0.044	1.781223e+01	1.292966e+02	7.888188e-01	8.904560e-01
-9	Rv2402	-9	0	A	T	0.191	-7.514873e+01	4.984848e+01	7.371504e-01	1.319896e-01
-9	Rv2403c	-9	0	A	T	0.047	6.023543e+01	8.280337e+01	7.981872e-01	4.671210e-01
-9	Rv2406c	-9	0	A	T	0.013	-1.531805e+02	1.587916e+02	8.006185e-01	3.349483e-01
-9	Rv2408	-9	0	A	T	0.046	-1.522405e+02	8.834636e+01	7.633369e-01	8.515942e-02
-9	Rv2414c	-9	0	A	T	0.046	-2.191199e+01	8.893447e+01	7.829226e-01	8.054363e-01
-9	Rv2415c	-9	0	A	T	0.151	-3.744736e+01	6.188937e+01	8.007677e-01	5.452712e-01
-9	Rv2424c	-9	0	A	T	0.039	-2.853016e+01	4.799053e+01	7.634337e-01	5.523161e-01
-9	Rv2425c	-9	0	A	T	0.061	2.937057e+01	6.389199e+01	8.042482e-01	6.458387e-01
-9	Rv2427c	-9	0	A	T	0.016	5.745952e+01	9.648254e+01	7.817848e-01	5.516161e-01
-9	Rv2428	-9	0	A	T	0.017	1.813452e+01	9.306757e+01	7.876624e-01	8.455477e-01
-9	Rv2433c	-9	0	A	T	0.043	-7.031165e+01	1.448869e+02	7.865491e-01	6.275803e-01
-9	Rv2434c	-9	0	A	T	0.010	-2.761446e+01	6.123123e+01	7.831322e-01	6.520977e-01
-9	Rv2435c	-9	0	A	T	0.018	9.357795e+01	5.333531e+01	8.234361e-01	7.964961e-02
-9	Rv2436	-9	0	A	T	0.432	1.043975e+02	3.121803e+01	5.345698e-01	8.562434e-04
-9	Rv2437	-9	0	A	T	0.046	3.678352e+01	9.772175e+01	7.962611e-01	7.066919e-01
-9	Rv2438c	-9	0	A	T	0.239	-4.492790e+01	6.529166e+01	7.800144e-01	4.915437e-01
-9	Rv2439c	-9	0	A	T	0.202	-7.548006e+00	7.676114e+01	7.942967e-01	9.216892e-01
-9	Rv2440c	-9	0	A	T	0.062	1.103062e+02	5.019312e+01	7.846169e-01	2.820537e-02
-9	Rv2443	-9	0	A	T	0.092	5.383592e+01	5.453043e+01	7.808550e-01	3.237538e-01
-9	Rv2444c	-9	0	A	T	0.014	4.857282e+01	5.519062e+01	7.891992e-01	3.790225e-01
-9	Rv2446c	-9	0	A	T	0.231	-7.959278e+00	9.514169e+01	8.034708e-01	9.333459e-01
-9	Rv2447c	-9	0	A	T	0.045	4.928406e+01	4.505992e+01	8.030476e-01	2.743321e-01
-9	Rv2450c	-9	0	A	T	0.496	6.317098e+01	1.415896e+02	7.997054e-01	6.555821e-01
-9	Rv2452c	-9	0	A	T	0.046	-8.393636e+01	1.036930e+02	7.726849e-01	4.184387e-01
-9	Rv2455c	-9	0	A	T	0.114	-5.749813e+01	6.677547e+01	7.847048e-01	3.894092e-01
-9	Rv2457c	-9	0	A	T	0.015	5.538235e+00	1.761576e+02	7.958354e-01	9.749257e-01
-9	Rv2458	-9	0	A	T	0.498	-1.010543e+02	1.799421e+02	7.913617e-01	5.745199e-01
-9	Rv2465c	-9	0	A	T	0.025	-1.310474e+02	1.004718e+02	7.959490e-01	1.924270e-01
-9	Rv2467	-9	0	A	T	0.011	4.069247e+01	6.321306e+01	7.887227e-01	5.198958e-01
-9	Rv2469c	-9	0	A	T	0.010	3.683635e+01	6.306469e+01	7.665926e-01	5.592828e-01
-9	Rv2471	-9	0	A	T	0.058	1.158517e+02	8.289645e+01	7.813244e-01	1.625611e-01
-9	Rv2473	-9	0	A	T	0.125	-2.658867e+01	6.405690e+01	7.928593e-01	6.781738e-01
-9	Rv2476c	-9	0	A	T	0.498	2.289626e+02	2.175447e+02	7.836217e-01	2.928330e-01
-9	Rv2477c	-9	0	A	T	0.051	1.030062e+01	7.608090e+01	7.968821e-01	8.923307e-01
-9	Rv2478c	-9	0	A	T	0.051	5.685891e+01	5.358672e+01	8.115249e-01	2.889190e-01
-9	Rv2481c	-9	0	A	T	0.118	8.036059e+00	9.289028e+01	7.990248e-01	9.310774e-01
-9	Rv2482c	-9	0	A	T	0.498	-2.333600e+02	2.314408e+02	7.749029e-01	3.135598e-01
-9	Rv2483c	-9	0	A	T	0.023	7.295097e+00	7.810873e+01	7.888973e-01	9.256073e-01
-9	Rv2484c	-9	0	A	T	0.071	6.431961e+00	7.612425e+01	7.872780e-01	9.326816e-01
-9	Rv2485c	-9	0	A	T	0.050	-3.597570e+01	6.774492e+01	7.759063e-01	5.955054e-01
-9	Rv2486	-9	0	A	T	0.027	8.232267e+01	8.888082e+01	7.826820e-01	3.545598e-01
-9	Rv2487c	-9	0	A	T	0.092	6.436669e+01	4.441534e+01	8.140185e-01	1.475976e-01
-9	Rv2488c	-9	0	A	T	0.048	5.440001e+01	6.293417e+01	7.847201e-01	3.875794e-01
-9	Rv2490c	-9	0	A	T	0.093	7.374347e+00	3.172336e+01	7.817044e-01	8.162303e-01
-9	Rv2492	-9	0	A	T	0.069	7.483709e+01	7.672538e+01	7.993626e-01	3.296049e-01
-9	Rv2494	-9	0	A	T	0.197	-2.313837e-01	8.876077e+01	8.015116e-01	9.979206e-01
-9	Rv2495c	-9	0	A	T	0.499	4.787485e+02	3.669914e+02	7.866263e-01	1.923578e-01
-9	Rv2502c	-9	0	A	T	0.050	6.980376e+01	6.855931e+01	7.770904e-01	3.088540e-01
-9	Rv2503c	-9	0	A	T	0.121	1.288502e+02	6.952749e+01	8.224165e-01	6.414636e-02
-9	Rv2505c	-9	0	A	T	0.027	-3.514535e+01	6.158362e+01	7.899191e-01	5.683368e-01
-9	Rv2508c	-9	0	A	T	0.041	3.376338e+01	1.005258e+02	8.205136e-01	7.370414e-01
-9	Rv2511	-9	0	A	T	0.047	1.156036e+02	8.899766e+01	8.163551e-01	1.942622e-01
-9	Rv2512c	-9	0	A	T	0.112	-1.596119e+01	2.396539e+01	7.672484e-01	5.055595e-01
-9	Rv2513	-9	0	A	T	0.499	-2.020743e+02	4.839217e+02	8.075025e-01	6.763471e-01
-9	Rv2516c	-9	0	A	T	0.045	-9.004331e+01	9.818215e+01	7.829940e-01	3.593105e-01
-9	Rv2519	-9	0	A	T	0.048	6.972743e+01	6.364578e+01	7.714338e-01	2.735393e-01
-9	Rv2522c	-9	0	A	T	0.016	9.372373e+00	5.522691e+01	7.829680e-01	8.652754e-01
-9	Rv2524c	-9	0	A	T	0.103	-1.093762e+01	4.304498e+01	7.837528e-01	7.994729e-01
-9	Rv2531c	-9	0	A	T	0.025	-5.343875e+01	5.819593e+01	7.749790e-01	3.587080e-01
-9	Rv2537c	-9	0	A	T	0.111	-7.430825e+01	8.959543e+01	7.881564e-01	4.070914e-01
-9	Rv2540c	-9	0	A	T	0.011	-7.779194e+00	6.694884e+01	7.855578e-01	9.075206e-01
-9	Rv2543	-9	0	A	T	0.085	1.115245e+01	4.844171e+01	7.863268e-01	8.179651e-01
-9	Rv2544	-9	0	A	T	0.158	1.778787e+01	4.392212e+01	7.909851e-01	6.855746e-01
-9	Rv2545	-9	0	A	T	0.042	-4.936635e+01	1.489670e+02	7.876672e-01	7.404189e-01
-9	Rv2551c	-9	0	A	T	0.025	9.672072e+01	1.990557e+02	8.062870e-01	6.271469e-01
-9	Rv2552c	-9	0	A	T	0.013	1.538700e+01	1.155413e+02	7.926395e-01	8.940834e-01
-9	Rv2553c	-9	0	A	T	0.052	4.896069e+01	6.231994e+01	7.835024e-01	4.322691e-01
-9	Rv2557	-9	0	A	T	0.021	7.947347e+01	6.658086e+01	7.971025e-01	2.329045e-01
-9	Rv2560	-9	0	A	T	0.455	1.828874e+01	7.668618e+01	7.950814e-01	8.115518e-01
-9	Rv2562	-9	0	A	T	0.044	-5.328165e+01	1.218015e+02	7.849899e-01	6.618825e-01
-9	Rv2564	-9	0	A	T	0.045	-6.482892e+01	1.051596e+02	7.705794e-01	5.377180e-01
-9	Rv2565	-9	0	A	T	0.175	-3.262740e+01	7.328396e+01	7.950602e-01	6.562587e-01
-9	Rv2566	-9	0	A	T	0.478	1.479171e+01	1.065682e+02	7.981267e-01	8.896360e-01
-9	Rv2567	-9	0	A	T	0.497	-7.298204e+01	1.348928e+02	7.872949e-01	5.886033e-01
-9	Rv2568c	-9	0	A	T	0.010	1.366685e+02	7.892045e+01	7.835748e-01	8.363317e-02
-9	Rv2570	-9	0	A	T	0.058	-3.479073e+01	1.032761e+02	7.933885e-01	7.362852e-01
-9	Rv2571c	-9	0	A	T	0.025	4.278555e+01	3.942937e+01	7.840129e-01	2.781324e-01
-9	Rv2573	-9	0	A	T	0.112	-9.064582e+01	1.158973e+02	8.044316e-01	4.343295e-01
-9	Rv2574	-9	0	A	T	0.019	1.337930e+01	1.268359e+02	7.968288e-01	9.160122e-01
-9	Rv2575	-9	0	A	T	0.014	-1.675181e-01	5.910554e+01	7.840777e-01	9.977392e-01
-9	Rv2578c	-9	0	A	T	0.098	1.277521e+02	5.088148e+01	7.824311e-01	1.220450e-02
-9	Rv2583c	-9	0	A	T	0.011	5.609918e+00	6.214080e+01	7.853168e-01	9.280849e-01
-9	Rv2584c	-9	0	A	T	0.497	1.909913e+02	1.601580e+02	7.794097e-01	2.333433e-01
-9	Rv2585c	-9	0	A	T	0.498	4.205113e+01	2.546400e+02	7.998628e-01	8.688678e-01
-9	Rv2586c	-9	0	A	T	0.039	-1.644352e+02	1.079307e+02	7.920117e-01	1.279454e-01
-9	Rv2587c	-9	0	A	T	0.023	-1.116661e+02	1.424432e+02	7.822809e-01	4.332657e-01
-9	Rv2590	-9	0	A	T	0.015	7.351808e+01	5.465839e+01	7.552719e-01	1.789173e-01
-9	Rv2591	-9	0	A	T	0.066	-8.674171e+01	5.292125e+01	7.606911e-01	1.015151e-01
-9	Rv2592c	-9	0	A	T	0.015	5.635857e+01	5.776890e+01	7.687082e-01	3.295069e-01
-9	Rv2596	-9	0	A	T	0.042	1.275664e+01	1.724868e+02	7.947332e-01	9.410593e-01
-9	Rv2601	-9	0	A	T	0.029	-3.181104e+00	7.612209e+01	7.879128e-01	9.666749e-01
-9	Rv2602	-9	0	A	T	0.018	1.351329e+01	8.386376e+01	7.912862e-01	8.720208e-01
-9	Rv2608	-9	0	A	T	0.023	3.502580e+01	7.843753e+01	7.794175e-01	6.553018e-01
-9	Rv2611c	-9	0	A	T	0.499	3.007976e+02	4.257501e+02	7.907815e-01	4.800354e-01
-9	Rv2612c	-9	0	A	T	0.046	8.235179e+01	1.078363e+02	8.050277e-01	4.452428e-01
-9	Rv2617c	-9	0	A	T	0.056	-1.499576e+02	1.282998e+02	7.966698e-01	2.427621e-01
-9	Rv2618	-9	0	A	T	0.040	6.419967e+01	1.182515e+02	8.093098e-01	5.873150e-01
-9	Rv2621c	-9	0	A	T	0.133	2.612643e+00	6.483538e+01	7.933145e-01	9.678648e-01
-9	Rv2622	-9	0	A	T	0.012	-1.194345e+02	9.407958e+01	7.823957e-01	2.045586e-01
-9	Rv2627c	-9	0	A	T	0.498	-2.258836e+02	2.268055e+02	8.117232e-01	3.195242e-01
-9	Rv2628	-9	0	A	T	0.032	-2.649376e+01	6.340785e+01	7.921710e-01	6.761611e-01
-9	Rv2629	-9	0	A	T	0.046	3.683006e+00	8.936326e+01	7.878205e-01	9.671337e-01
-9	Rv2630	-9	0	A	T	0.025	3.389612e+01	9.742509e+01	7.942483e-01	7.279742e-01
-9	Rv2631	-9	0	A	T	0.160	4.626927e+01	8.177823e+01	8.172702e-01	5.716647e-01
-9	Rv2634c	-9	0	A	T	0.073	-8.619330e+01	4.218045e+01	7.705599e-01	4.127222e-02
-9	Rv2637	-9	0	A	T	0.052	-1.361548e+02	1.067968e+02	7.836891e-01	2.026441e-01
-9	Rv2643	-9	0	A	T	0.022	6.563195e+00	7.139298e+01	7.910791e-01	9.267718e-01
-9	Rv2650c	-9	0	A	T	0.496	-1.491762e+02	1.025259e+02	7.528574e-01	1.459825e-01
-9	Rv2652c	-9	0	A	T	0.036	2.147260e+01	6.475069e+01	7.899685e-01	7.402464e-01
-9	Rv2653c	-9	0	A	T	0.057	-1.737835e+01	7.258589e+01	7.928829e-01	8.108311e-01
-9	Rv2655c	-9	0	A	T	0.012	2.925503e+01	6.242953e+01	7.814466e-01	6.394521e-01
-9	Rv2657c	-9	0	A	T	0.028	8.812198e+01	1.042667e+02	7.814636e-01	3.982256e-01
-9	Rv2664	-9	0	A	T	0.045	-1.503062e+02	1.148792e+02	7.553782e-01	1.910455e-01
-9	Rv2666	-9	0	A	T	0.053	-1.060086e+02	5.699314e+01	7.936150e-01	6.317766e-02
-9	Rv2668	-9	0	A	T	0.498	-6.971060e+01	2.204884e+02	7.924626e-01	7.519441e-01
-9	Rv2669	-9	0	A	T	0.020	-1.795750e+01	1.079510e+02	7.967143e-01	8.679165e-01
-9	Rv2670c	-9	0	A	T	0.013	8.155157e+00	5.544987e+01	7.798332e-01	8.831046e-01
-9	Rv2672	-9	0	A	T	0.045	5.480609e+01	1.072508e+02	7.821828e-01	6.094586e-01
-9	Rv2675c	-9	0	A	T	0.038	7.831557e+01	5.898672e+01	7.921461e-01	1.845885e-01
-9	Rv2678c	-9	0	A	T	0.018	3.685916e+01	5.099180e+01	7.840594e-01	4.699454e-01
-9	Rv2679	-9	0	A	T	0.012	-1.202187e+01	6.265016e+01	7.843483e-01	8.478685e-01
-9	Rv2683	-9	0	A	T	0.018	9.545213e+01	1.219044e+02	7.702480e-01	4.338091e-01
-9	Rv2684	-9	0	A	T	0.048	-3.424707e+00	7.303151e+01	7.907465e-01	9.626075e-01
-9	Rv2685	-9	0	A	T	0.063	-1.033467e+01	8.199360e+01	7.886305e-01	8.997238e-01
-9	Rv2687c	-9	0	A	T	0.147	3.237502e+01	8.714483e+01	7.923443e-01	7.103383e-01
-9	Rv2688c	-9	0	A	T	0.437	5.370107e+01	9.947006e+01	7.975065e-01	5.894066e-01
-9	Rv2689c	-9	0	A	T	0.049	1.140601e+00	4.863575e+01	7.854520e-01	9.812945e-01
-9	Rv2690c	-9	0	A	T	0.033	6.273377e+00	8.007947e+01	7.893964e-01	9.375739e-01
-9	Rv2691	-9	0	A	T	0.475	-2.739619e+01	9.582993e+01	7.926746e-01	7.750270e-01
-9	Rv2692	-9	0	A	T	0.086	-4.057842e+01	8.931638e+01	7.884505e-01	6.496962e-01
-9	Rv2693c	-9	0	A	T	0.043	-1.165994e+01	1.149287e+02	7.863506e-01	9.192108e-01
-9	Rv2694c	-9	0	A	T	0.113	-2.976649e+01	1.089466e+02	8.041671e-01	7.847401e-01
-9	Rv2695	-9	0	A	T	0.010	-7.290246e+01	7.999796e+01	7.694205e-01	3.623564e-01
-9	Rv2696c	-9	0	A	T	0.012	-2.287450e+01	6.664366e+01	7.862197e-01	7.314936e-01
-9	Rv2697c	-9	0	A	T	0.112	-9.064582e+01	1.158973e+02	8.044316e-01	4.343295e-01
-9	Rv2702	-9	0	A	T	0.498	-2.719406e+02	1.998900e+02	8.019066e-01	1.739958e-01
-9	Rv2707	-9	0	A	T	0.034	1.943610e+01	1.346804e+02	8.058869e-01	8.852828e-01
-9	Rv2709	-9	0	A	T	0.118	3.173639e+01	9.460808e+01	7.981780e-01	7.373556e-01
-9	Rv2712c	-9	0	A	T	0.065	1.309964e+01	4.904389e+01	7.815941e-01	7.894474e-01
-9	Rv2714	-9	0	A	T	0.156	-2.947179e+01	6.430842e+01	7.867737e-01	6.468457e-01
-9	Rv2715	-9	0	A	T	0.066	-1.043397e+02	5.883201e+01	7.699919e-01	7.644913e-02
-9	Rv2716	-9	0	A	T	0.218	-2.447084e+01	7.353872e+01	8.058510e-01	7.393847e-01
-9	Rv2718c	-9	0	A	T	0.032	8.713109e+01	8.666169e+01	7.683571e-01	3.149413e-01
-9	Rv2719c	-9	0	A	T	0.043	2.901322e+02	1.653198e+02	8.382232e-01	7.957186e-02
-9	Rv2723	-9	0	A	T	0.010	1.434289e+00	6.676900e+01	7.828899e-01	9.828660e-01
-9	Rv2724c	-9	0	A	T	0.047	1.093999e+02	8.204698e+01	7.777700e-01	1.827126e-01
-9	Rv2729c	-9	0	A	T	0.475	-8.375376e+01	1.092447e+02	8.069027e-01	4.434646e-01
-9	Rv2731	-9	0	A	T	0.096	-2.204258e+01	6.027389e+01	8.106574e-01	7.146616e-01
-9	Rv2733c	-9	0	A	T	0.042	4.265040e+01	6.718193e+01	7.870363e-01	5.256729e-01
-9	Rv2735c	-9	0	A	T	0.012	7.943560e+01	6.322321e+01	7.885278e-01	2.092553e-01
-9	Rv2736c	-9	0	A	T	0.043	-1.782266e+01	8.504804e+01	7.816690e-01	8.340541e-01
-9	Rv2739c	-9	0	A	T	0.044	-6.466583e+01	1.793450e+02	7.953835e-01	7.185000e-01
-9	Rv2741	-9	0	A	T	0.310	-3.909482e+01	1.909223e+01	6.071347e-01	4.085374e-02
-9	Rv2748c	-9	0	A	T	0.154	6.275652e+01	6.027784e+01	7.693766e-01	2.980729e-01
-9	Rv2751	-9	0	A	T	0.019	-9.063523e+01	7.905023e+01	7.686584e-01	2.518429e-01
-9	Rv2752c	-9	0	A	T	0.040	2.208039e+01	3.184074e+01	7.691334e-01	4.881809e-01
-9	Rv2753c	-9	0	A	T	0.035	-3.400472e+01	1.302405e+02	8.032789e-01	7.940759e-01
-9	Rv2756c	-9	0	A	T	0.208	4.949980e+01	5.382409e+01	8.043902e-01	3.579744e-01
-9	Rv2761c	-9	0	A	T	0.122	-4.019761e+00	7.890629e+01	7.933284e-01	9.593808e-01
-9	Rv2764c	-9	0	A	T	0.242	-3.758232e+01	4.998693e+01	7.962040e-01	4.523237e-01
-9	Rv2768c	-9	0	A	T	0.236	4.617017e+01	5.758290e+01	8.126738e-01	4.228585e-01
-9	Rv2769c	-9	0	A	T	0.203	-1.074880e+01	7.058714e+01	7.912935e-01	8.789994e-01
-9	Rv2770c	-9	0	A	T	0.043	1.280605e+02	1.633544e+02	7.931170e-01	4.332606e-01
-9	Rv2771c	-9	0	A	T	0.498	-2.717950e+02	1.981187e+02	7.754103e-01	1.704109e-01
-9	Rv2777c	-9	0	A	T	0.043	-7.796436e+00	6.570888e+01	7.987932e-01	9.055757e-01
-9	Rv2781c	-9	0	A	T	0.011	7.438730e+01	6.086045e+01	7.837928e-01	2.218994e-01
-9	Rv2782c	-9	0	A	T	0.084	4.430417e+01	5.384953e+01	8.124048e-01	4.108533e-01
-9	Rv2783c	-9	0	A	T	0.023	-9.825749e+01	6.498716e+01	7.767217e-01	1.308641e-01
-9	Rv2784c	-9	0	A	T	0.012	9.003039e+01	1.221270e+02	7.675800e-01	4.611829e-01
-9	Rv2786c	-9	0	A	T	0.046	-5.618009e+01	1.050279e+02	7.957438e-01	5.928345e-01
-9	Rv2787	-9	0	A	T	0.120	-9.312662e+01	6.944097e+01	7.905355e-01	1.801978e-01
-9	Rv2790c	-9	0	A	T	0.114	-3.593553e+01	4.755621e+01	7.718605e-01	4.500423e-01
-9	Rv2791c	-9	0	A	T	0.255	-6.839592e+01	7.260069e+01	7.898999e-01	3.463789e-01
-9	Rv2793c	-9	0	A	T	0.044	5.841521e+01	7.186659e+01	8.207875e-01	4.165113e-01
-9	Rv2794c	-9	0	A	T	0.499	1.574719e+02	2.649951e+02	8.005284e-01	5.524839e-01
-9	Rv2797c	-9	0	A	T	0.052	6.001809e+01	5.625987e+01	7.827948e-01	2.863210e-01
-9	Rv2799	-9	0	A	T	0.037	-4.136707e+01	6.973552e+01	7.796704e-01	5.531827e-01
-9	Rv2800	-9	0	A	T	0.185	4.404478e+00	5.054886e+01	7.929335e-01	9.305833e-01
-9	Rv2802c	-9	0	A	T	0.074	1.809258e+01	5.884891e+01	7.915333e-01	7.585721e-01
-9	Rv2805	-9	0	A	T	0.044	9.902975e+01	1.226016e+02	7.984136e-01	4.194358e-01
-9	Rv2807	-9	0	A	T	0.432	-1.418314e+01	9.435629e+01	7.960313e-01	8.805468e-01
-9	Rv2812	-9	0	A	T	0.491	-1.071339e+02	8.132214e+01	7.827303e-01	1.880080e-01
-9	Rv2813	-9	0	A	T	0.022	-3.645644e+01	1.304942e+02	7.963791e-01	7.800174e-01
-9	Rv2818c	-9	0	A	T	0.028	5.174510e+01	7.180174e+01	7.763779e-01	4.712844e-01
-9	Rv2819c	-9	0	A	T	0.020	-8.133433e+01	6.751394e+01	7.509506e-01	2.286045e-01
-9	Rv2820c	-9	0	A	T	0.032	-4.580704e+01	6.157046e+01	7.900355e-01	4.570661e-01
-9	Rv2823c	-9	0	A	T	0.124	1.305612e+01	2.182070e+01	7.669881e-01	5.497520e-01
-9	Rv2824c	-9	0	A	T	0.045	-2.709633e+01	1.356216e+02	7.869833e-01	8.416828e-01
-9	Rv2825c	-9	0	A	T	0.477	-1.355824e+01	1.403962e+02	8.049224e-01	9.230864e-01
-9	Rv2828c	-9	0	A	T	0.137	6.403343e+00	3.472845e+01	7.840927e-01	8.537505e-01
-9	Rv2830c	-9	0	A	T	0.499	-6.769543e+01	2.741300e+02	7.938451e-01	8.050007e-01
-9	Rv2831	-9	0	A	T	0.044	-2.464215e+01	1.164755e+02	7.862706e-01	8.324898e-01
-9	Rv2832c	-9	0	A	T	0.025	-1.735094e+01	5.935812e+01	7.848070e-01	7.701111e-01
-9	Rv2833c	-9	0	A	T	0.026	1.357366e+02	8.510961e+01	8.233539e-01	1.110653e-01
-9	Rv2834c	-9	0	A	T	0.012	9.526314e+01	6.236349e+01	7.726617e-01	1.269436e-01
-9	Rv2839c	-9	0	A	T	0.114	5.463662e+00	5.138847e+01	7.882784e-01	9.153493e-01
-9	Rv2848c	-9	0	A	T	0.052	-2.562966e+01	6.190078e+01	7.810619e-01	6.789312e-01
-9	Rv2850c	-9	0	A	T	0.200	-1.469230e+01	5.737998e+01	7.930093e-01	7.979632e-01
-9	Rv2853	-9	0	A	T	0.443	1.964767e+01	6.601767e+01	7.927422e-01	7.660613e-01
-9	Rv2854	-9	0	A	T	0.238	1.053670e+01	6.262267e+01	7.976390e-01	8.664154e-01
-9	Rv2856	-9	0	A	T	0.042	-7.010439e+01	8.662835e+01	7.813762e-01	4.185626e-01
-9	Rv2857c	-9	0	A	T	0.021	-1.144148e+01	6.804145e+01	8.020093e-01	8.664960e-01
-9	Rv2858c	-9	0	A	T	0.044	-2.809082e+00	7.238671e+01	7.897726e-01	9.690524e-01
-9	Rv2859c	-9	0	A	T	0.027	1.751363e+01	6.700034e+01	7.880999e-01	7.938412e-01
-9	Rv2862c	-9	0	A	T	0.045	7.532662e+01	1.156265e+02	7.869573e-01	5.148972e-01
-9	Rv2864c	-9	0	A	T	0.237	-1.524415e+01	6.772935e+01	7.902073e-01	8.219676e-01
-9	Rv2867c	-9	0	A	T	0.011	-4.129314e+01	6.153495e+01	7.773062e-01	5.023435e-01
-9	Rv2868c	-9	0	A	T	0.060	-8.132168e+00	8.009437e+01	7.953549e-01	9.191484e-01
-9	Rv2869c	-9	0	A	T	0.044	1.062584e+02	1.262592e+02	7.914800e-01	4.002202e-01
-9	Rv2870c	-9	0	A	T	0.047	7.115752e+01	8.590942e+01	8.110732e-01	4.077079e-01
-9	Rv2871	-9	0	A	T	0.019	5.030135e+01	1.226274e+02	7.988266e-01	6.817501e-01
-9	Rv2874	-9	0	A	T	0.492	-1.866001e+02	9.257846e+01	7.285963e-01	4.411203e-02
-9	Rv2875	-9	0	A	T	0.120	1.276420e+01	7.678277e+01	7.940394e-01	8.680037e-01
-9	Rv2877c	-9	0	A	T	0.046	-9.044164e+00	7.542440e+01	7.933658e-01	9.045784e-01
-9	Rv2879c	-9	0	A	T	0.480	-9.515340e+01	1.043839e+02	7.957397e-01	3.622155e-01
-9	Rv2881c	-9	0	A	T	0.040	-7.417513e+01	7.503333e+01	7.960910e-01	3.231181e-01
-9	Rv2885c	-9	0	A	T	0.064	-3.022638e+00	6.373136e+01	7.899452e-01	9.621818e-01
-9	Rv2886c	-9	0	A	T	0.031	-8.881008e+00	9.219853e+01	7.881324e-01	9.232820e-01
-9	Rv2888c	-9	0	A	T	0.010	-6.009550e+01	6.969397e+01	7.939252e-01	3.887434e-01
-9	Rv2891	-9	0	A	T	0.046	1.560794e+00	9.332058e+01	7.891236e-01	9.866593e-01
-9	Rv2892c	-9	0	A	T	0.011	-7.307804e+01	6.950044e+01	7.805734e-01	2.932959e-01
-9	Rv2894c	-9	0	A	T	0.017	3.342905e+01	9.196964e+01	8.006248e-01	7.163243e-01
-9	Rv2897c	-9	0	A	T	0.102	1.482358e+01	4.638360e+01	7.921871e-01	7.493489e-01
-9	Rv2899c	-9	0	A	T	0.045	-1.413618e+02	9.903826e+01	7.833133e-01	1.537948e-01
-9	Rv2900c	-9	0	A	T	0.051	7.402478e+01	5.284837e+01	8.287934e-01	1.616158e-01
-9	Rv2905	-9	0	A	T	0.069	-1.604096e+01	6.982025e+01	7.923665e-01	8.183360e-01
-9	Rv2910c	-9	0	A	T	0.020	1.927735e+02	1.036058e+02	7.928081e-01	6.308990e-02
-9	Rv2911	-9	0	A	T	0.150	1.847902e+01	6.889805e+01	7.891745e-01	7.885948e-01
-9	Rv2913c	-9	0	A	T	0.014	1.505956e+01	6.430666e+01	7.902571e-01	8.148908e-01
-9	Rv2915c	-9	0	A	T	0.015	2.537710e+01	5.463514e+01	7.763192e-01	6.424034e-01
-9	Rv2917	-9	0	A	T	0.498	1.715931e+02	1.989115e+02	8.069989e-01	3.885325e-01
-9	Rv2918c	-9	0	A	T	0.014	5.168647e+01	5.586002e+01	7.687975e-01	3.550422e-01
-9	Rv2922c	-9	0	A	T	0.236	2.556026e+01	6.870566e+01	8.037869e-01	7.099533e-01
-9	Rv2923c	-9	0	A	T	0.157	-6.311318e+01	9.967753e+01	7.931930e-01	5.267660e-01
-9	Rv2924c	-9	0	A	T	0.025	-9.528641e+01	8.004855e+01	8.068613e-01	2.341903e-01
-9	Rv2926c	-9	0	A	T	0.013	2.049450e-01	5.499253e+01	7.818257e-01	9.970272e-01
-9	Rv2928	-9	0	A	T	0.010	5.524731e+01	6.901175e+01	7.806954e-01	4.235840e-01
-9	Rv2930	-9	0	A	T	0.045	-2.217056e+01	1.090217e+02	7.882035e-01	8.388960e-01
-9	Rv2931	-9	0	A	T	0.499	5.345201e+01	3.359007e+02	8.020264e-01	8.735985e-01
-9	Rv2933	-9	0	A	T	0.308	3.365595e+00	5.449101e+01	7.915785e-01	9.507630e-01
-9	Rv2934	-9	0	A	T	0.072	-1.408184e+01	4.196495e+01	7.874533e-01	7.372721e-01
-9	Rv2935	-9	0	A	T	0.131	-1.458579e+01	4.396308e+01	8.020074e-01	7.401303e-01
-9	Rv2940c	-9	0	A	T	0.078	-5.753827e+00	4.109103e+01	7.876700e-01	8.886676e-01
-9	Rv2941	-9	0	A	T	0.045	8.098580e+01	7.465337e+01	7.848611e-01	2.782627e-01
-9	Rv2944	-9	0	A	T	0.162	-5.788577e+01	7.549294e+01	7.861971e-01	4.434001e-01
-9	Rv2946c	-9	0	A	T	0.042	1.275932e+01	4.716827e+01	7.854070e-01	7.868269e-01
-9	Rv2947c	-9	0	A	T	0.496	-9.135508e+01	1.413179e+02	7.883427e-01	5.181369e-01
-9	Rv2948c	-9	0	A	T	0.032	2.042319e+01	6.521481e+01	7.886560e-01	7.542188e-01
-9	Rv2950c	-9	0	A	T	0.025	3.562427e+01	5.886445e+01	7.823339e-01	5.451900e-01
-9	Rv2951c	-9	0	A	T	0.018	3.999284e+01	9.861433e+01	8.017004e-01	6.851621e-01
-9	Rv2952	-9	0	A	T	0.051	4.865445e+01	7.102492e+01	7.929671e-01	4.934826e-01
-9	Rv2956	-9	0	A	T	0.015	-1.167154e+02	9.707803e+01	7.989485e-01	2.295401e-01
-9	Rv2957	-9	0	A	T	0.011	-1.983389e+01	7.189513e+01	7.860759e-01	7.827034e-01
-9	Rv2958c	-9	0	A	T	0.054	1.600611e+01	6.415185e+01	7.891577e-01	8.030229e-01
-9	Rv2959c	-9	0	A	T	0.058	-2.223636e+02	9.684126e+01	8.166411e-01	2.187394e-02
-9	Rv2961	-9	0	A	T	0.012	4.913401e+01	2.160622e+02	8.124309e-01	8.201543e-01
-9	Rv2962c	-9	0	A	T	0.151	-4.683529e+00	6.232243e+01	7.921322e-01	9.401105e-01
-9	Rv2964	-9	0	A	T	0.043	5.387530e+00	1.496662e+02	7.923078e-01	9.712920e-01
-9	Rv2971	-9	0	A	T	0.043	1.167780e+02	1.631610e+02	7.920936e-01	4.743311e-01
-9	Rv2974c	-9	0	A	T	0.013	-3.196851e+01	5.893825e+01	7.818303e-01	5.876600e-01
-9	Rv2975c	-9	0	A	T	0.069	6.772163e+00	9.615638e+01	7.987023e-01	9.438667e-01
-9	Rv2979c	-9	0	A	T	0.052	8.719215e+01	6.790043e+01	7.908404e-01	1.994003e-01
-9	Rv2981c	-9	0	A	T	0.473	4.348450e+01	8.617935e+01	7.962467e-01	6.139648e-01
-9	Rv2982c	-9	0	A	T	0.496	-1.693359e+02	1.138389e+02	7.654929e-01	1.371991e-01
-9	Rv2984	-9	0	A	T	0.185	-8.520838e+01	7.935613e+01	7.814495e-01	2.831971e-01
-9	Rv2992c	-9	0	A	T	0.026	8.505455e+01	8.935348e+01	7.949339e-01	3.413852e-01
-9	Rv2994	-9	0	A	T	0.234	-3.437275e+01	5.084745e+01	7.742869e-01	4.991996e-01
-9	Rv2996c	-9	0	A	T	0.020	2.849947e+00	7.542111e+01	7.895658e-01	9.698650e-01
-9	Rv2997	-9	0	A	T	0.049	6.990747e+01	8.365014e+01	7.885252e-01	4.035177e-01
-9	Rv2998	-9	0	A	T	0.046	-5.489914e+01	1.046376e+02	8.010454e-01	5.999367e-01
-9	Rv2999	-9	0	A	T	0.499	1.688582e+02	2.702023e+02	7.825523e-01	5.321589e-01
-9	Rv3008	-9	0	A	T	0.015	2.517081e+01	1.192397e+02	7.967239e-01	8.328571e-01
-9	Rv3009c	-9	0	A	T	0.013	2.710596e+01	1.147370e+02	7.970093e-01	8.132917e-01
-9	Rv3014c	-9	0	A	T	0.014	-5.730801e+01	5.311046e+01	7.771004e-01	2.808344e-01
-9	Rv3015c	-9	0	A	T	0.058	-3.480119e+01	1.064780e+02	7.772582e-01	7.438583e-01
-9	Rv3016	-9	0	A	T	0.025	3.629406e+00	1.192387e+02	7.967452e-01	9.757237e-01
-9	Rv3017c	-9	0	A	T	0.017	1.210561e+02	6.688733e+01	7.478442e-01	7.062117e-02
-9	Rv3018A	-9	0	A	T	0.029	4.928075e+01	8.248556e+01	8.030676e-01	5.503452e-01
-9	Rv3020c	-9	0	A	T	0.013	-8.549781e+01	1.293338e+02	7.984731e-01	5.087251e-01
-9	Rv3022A	-9	0	A	T	0.022	-5.811599e+01	8.268935e+01	8.249195e-01	4.823307e-01
-9	Rv3024c	-9	0	A	T	0.014	1.913844e+01	1.278423e+02	7.987120e-01	8.810290e-01
-9	Rv3026c	-9	0	A	T	0.012	-4.768910e+00	6.749193e+01	7.848781e-01	9.436834e-01
-9	Rv3031	-9	0	A	T	0.013	-6.999539e+01	5.454447e+01	7.730760e-01	1.996962e-01
-9	Rv3032	-9	0	A	T	0.025	6.794427e+01	9.341780e+01	7.936176e-01	4.672038e-01
-9	Rv3034c	-9	0	A	T	0.032	2.279463e+01	6.202700e+01	8.056275e-01	7.133279e-01
-9	Rv3039c	-9	0	A	T	0.026	2.990348e+01	1.600219e+02	8.005762e-01	8.517998e-01
-9	Rv3042c	-9	0	A	T	0.476	-4.417541e+01	1.326461e+02	8.062897e-01	7.391803e-01
-9	Rv3047c	-9	0	A	T	0.042	-3.154594e+02	2.448092e+02	8.125250e-01	1.978399e-01
-9	Rv3049c	-9	0	A	T	0.031	-3.990967e+01	7.101718e+01	7.944346e-01	5.742619e-01
-9	Rv3050c	-9	0	A	T	0.013	-6.011425e+01	5.812130e+01	7.735684e-01	3.012527e-01
-9	Rv3051c	-9	0	A	T	0.043	-2.157090e+02	1.485583e+02	7.770370e-01	1.468131e-01
-9	Rv3053c	-9	0	A	T	0.013	-2.804579e+01	1.766829e+02	7.990759e-01	8.739098e-01
-9	Rv3057c	-9	0	A	T	0.342	-3.201349e+01	6.947398e+01	7.870138e-01	6.450443e-01
-9	Rv3058c	-9	0	A	T	0.048	-7.486569e+01	8.212200e+01	7.673920e-01	3.621796e-01
-9	Rv3059	-9	0	A	T	0.048	1.052909e+02	8.181257e+01	7.770246e-01	1.984021e-01
-9	Rv3061c	-9	0	A	T	0.051	7.123332e+00	4.857898e+01	7.814135e-01	8.834506e-01
-9	Rv3062	-9	0	A	T	0.498	3.093942e+02	2.035925e+02	7.869761e-01	1.289113e-01
-9	Rv3063	-9	0	A	T	0.498	-1.332890e+02	2.305674e+02	7.850933e-01	5.633335e-01
-9	Rv3071	-9	0	A	T	0.021	8.605214e+01	7.595453e+01	7.883789e-01	2.575117e-01
-9	Rv3073c	-9	0	A	T	0.022	-5.304111e+00	7.636602e+01	7.892937e-01	9.446403e-01
-9	Rv3074	-9	0	A	T	0.073	-7.171504e+00	6.382645e+01	7.872736e-01	9.105611e-01
-9	Rv3077	-9	0	A	T	0.167	-4.859451e+01	5.896713e+01	7.707534e-01	4.100835e-01
-9	Rv3078	-9	0	A	T	0.012	-1.597788e+02	8.963996e+01	7.994558e-01	7.498129e-02
-9	Rv3079c	-9	0	A	T	0.015	7.796024e+01	1.102305e+02	7.756253e-01	4.795787e-01
-9	Rv3080c	-9	0	A	T	0.130	3.954757e+01	4.007032e+01	7.973117e-01	3.239056e-01
-9	Rv3081	-9	0	A	T	0.050	-1.463418e+01	6.285451e+01	7.835866e-01	8.159444e-01
-9	Rv3083	-9	0	A	T	0.013	1.458075e+02	5.364836e+01	7.154785e-01	6.685429e-03
-9	Rv3084	-9	0	A	T	0.127	-4.432773e+01	5.041236e+01	7.713182e-01	3.794498e-01
-9	Rv3085	-9	0	A	T	0.032	1.092872e+02	8.150680e+01	8.425480e-01	1.802807e-01
-9	Rv3087	-9	0	A	T	0.051	-1.706396e+00	6.247479e+01	7.857510e-01	9.782153e-01
-9	Rv3088	-9	0	A	T	0.156	5.900708e+00	5.159309e+01	7.880069e-01	9.089675e-01
-9	Rv3089	-9	0	A	T	0.070	7.939728e+00	5.036727e+01	7.884161e-01	8.747752e-01
-9	Rv3090	-9	0	A	T	0.043	-1.303001e+02	8.197667e+01	7.889437e-01	1.122710e-01
-9	Rv3092c	-9	0	A	T	0.236	1.009981e+01	6.674860e+01	7.934465e-01	8.797609e-01
-9	Rv3093c	-9	0	A	T	0.480	6.578536e+01	1.067023e+02	8.058997e-01	5.376850e-01
-9	Rv3094c	-9	0	A	T	0.033	3.736707e+01	6.979599e+01	7.849432e-01	5.925100e-01
-9	Rv3096	-9	0	A	T	0.029	9.932602e+01	8.068904e+01	7.797666e-01	2.186245e-01
-9	Rv3097c	-9	0	A	T	0.228	1.882107e+01	5.504753e+01	7.942937e-01	7.324941e-01
-9	Rv3104c	-9	0	A	T	0.018	-6.882990e+00	1.196623e+02	7.881839e-01	9.541424e-01
-9	Rv3106	-9	0	A	T	0.050	7.173803e+00	8.069189e+01	7.882170e-01	9.291764e-01
-9	Rv3109	-9	0	A	T	0.010	8.887075e+01	6.359168e+01	7.700791e-01	1.625689e-01
-9	Rv3111	-9	0	A	T	0.016	3.452116e+01	5.840463e+01	7.934726e-01	5.546088e-01
-9	Rv3113	-9	0	A	T	0.270	-2.450011e+01	2.544370e+01	7.915287e-01	3.358249e-01
-9	Rv3114	-9	0	A	T	0.046	1.113671e+02	9.247855e+01	7.976531e-01	2.287807e-01
-9	Rv3119	-9	0	A	T	0.019	-2.032785e+01	8.281448e+01	7.891306e-01	8.061490e-01
-9	Rv3120	-9	0	A	T	0.031	4.150473e+01	7.293042e+01	8.004865e-01	5.694167e-01
-9	Rv3121	-9	0	A	T	0.498	-6.524424e+01	1.488947e+02	7.901398e-01	6.613434e-01
-9	Rv3124	-9	0	A	T	0.111	-1.066801e+02	7.869163e+01	7.745138e-01	1.755114e-01
-9	Rv3125c	-9	0	A	T	0.122	1.148458e+02	5.673518e+01	8.317521e-01	4.321243e-02
-9	Rv3130c	-9	0	A	T	0.032	-1.258762e+02	8.842372e+01	7.837688e-01	1.548889e-01
-9	Rv3135	-9	0	A	T	0.028	-1.169633e+01	3.734819e+01	7.779158e-01	7.542173e-01
-9	Rv3136	-9	0	A	T	0.027	9.085407e+01	5.558255e+01	7.650760e-01	1.024543e-01
-9	Rv3137	-9	0	A	T	0.493	-3.712277e+01	8.706147e+01	7.807735e-01	6.699109e-01
-9	Rv3139	-9	0	A	T	0.071	-6.765636e+00	7.411204e+01	7.876640e-01	9.272811e-01
-9	Rv3140	-9	0	A	T	0.068	-1.466960e+01	8.563752e+01	7.860840e-01	8.640237e-01
-9	Rv3144c	-9	0	A	T	0.045	-7.369173e+01	9.385857e+01	7.876470e-01	4.325612e-01
-9	Rv3148	-9	0	A	T	0.033	6.356316e+01	7.761729e+01	7.804939e-01	4.130226e-01
-9	Rv3151	-9	0	A	T	0.499	-3.695259e+02	2.152339e+02	7.759227e-01	8.631717e-02
-9	Rv3158	-9	0	A	T	0.026	1.250225e+02	1.330761e+02	7.994357e-01	3.477122e-01
-9	Rv3159c	-9	0	A	T	0.203	-2.169015e+01	6.566794e+01	7.803719e-01	7.412426e-01
-9	Rv3161c	-9	0	A	T	0.050	-1.631616e+01	7.264732e+01	7.875480e-01	8.223412e-01
-9	Rv3169	-9	0	A	T	0.050	2.006502e+01	7.678042e+01	7.939548e-01	7.938923e-01
-9	Rv3170	-9	0	A	T	0.022	-5.472416e+01	6.100859e+01	7.829688e-01	3.699411e-01
-9	Rv3174	-9	0	A	T	0.187	8.982276e+01	6.427091e+01	7.948238e-01	1.625560e-01
-9	Rv3179	-9	0	A	T	0.238	-1.989065e+01	6.593106e+01	7.868542e-01	7.629526e-01
-9	Rv3183	-9	0	A	T	0.028	-1.086248e+02	8.296626e+01	8.049576e-01	1.907476e-01
-9	Rv3190c	-9	0	A	T	0.434	4.699971e+01	8.512206e+01	7.920802e-01	5.809733e-01
-9	Rv3193c	-9	0	A	T	0.097	-3.104347e+01	5.738560e+01	7.962601e-01	5.886547e-01
-9	Rv3195	-9	0	A	T	0.178	-5.364724e+01	5.943094e+01	7.885294e-01	3.669137e-01
-9	Rv3197	-9	0	A	T	0.017	-2.834466e+02	1.258381e+02	7.794777e-01	2.451030e-02
-9	Rv3199c	-9	0	A	T	0.055	-3.823502e+01	4.552968e+01	8.071213e-01	4.012327e-01
-9	Rv3200c	-9	0	A	T	0.118	6.709062e+01	6.438924e+01	7.984599e-01	2.976866e-01
-9	Rv3201c	-9	0	A	T	0.053	-1.439987e+01	6.089140e+01	7.895997e-01	8.131055e-01
-9	Rv3202c	-9	0	A	T	0.046	7.448937e+01	8.330265e+01	7.999534e-01	3.714307e-01
-9	Rv3204	-9	0	A	T	0.497	4.704153e+01	1.733549e+02	7.924255e-01	7.861708e-01
-9	Rv3205c	-9	0	A	T	0.011	7.814880e+01	1.386829e+02	7.698895e-01	5.732168e-01
-9	Rv3209	-9	0	A	T	0.070	-8.416425e+01	6.838145e+01	8.050871e-01	2.186871e-01
-9	Rv3211	-9	0	A	T	0.012	3.739049e+01	7.222695e+01	7.816320e-01	6.047964e-01
-9	Rv3213c	-9	0	A	T	0.497	2.429401e+02	2.015884e+02	7.751754e-01	2.284405e-01
-9	Rv3216	-9	0	A	T	0.016	-3.003896e+01	1.099349e+02	7.902302e-01	7.847232e-01
-9	Rv3217c	-9	0	A	T	0.232	-3.869342e+01	8.772243e+01	7.940671e-01	6.592445e-01
-9	Rv3218	-9	0	A	T	0.010	3.632622e+01	6.522283e+01	7.743568e-01	5.776832e-01
-9	Rv3220c	-9	0	A	T	0.049	6.366383e+01	7.823877e+01	7.740427e-01	4.160050e-01
-9	Rv3223c	-9	0	A	T	0.025	-9.359288e+01	9.960427e+01	7.772303e-01	3.476270e-01
-9	Rv3224	-9	0	A	T	0.023	-3.694545e+01	7.601685e+01	8.032645e-01	6.270626e-01
-9	Rv3224A	-9	0	A	T	0.028	-1.212958e+02	1.641104e+02	7.877788e-01	4.600140e-01
-9	Rv3225c	-9	0	A	T	0.021	-6.471370e+01	6.798040e+01	8.020692e-01	3.413558e-01
-9	Rv3227	-9	0	A	T	0.040	1.326269e+02	9.538525e+01	7.707043e-01	1.647086e-01
-9	Rv3234c	-9	0	A	T	0.276	-2.842326e+01	6.830233e+01	7.843612e-01	6.773983e-01
-9	Rv3236c	-9	0	A	T	0.142	-1.264335e+01	5.169359e+01	8.009384e-01	8.068303e-01
-9	Rv3239c	-9	0	A	T	0.060	7.079748e+00	4.961424e+01	7.876748e-01	8.865593e-01
-9	Rv3241c	-9	0	A	T	0.017	-5.201489e+01	9.165986e+01	8.213317e-01	5.705182e-01
-9	Rv3242c	-9	0	A	T	0.030	-5.164986e+01	9.322111e+01	8.059202e-01	5.796642e-01
-9	Rv3245c	-9	0	A	T	0.431	4.001041e+01	9.554469e+01	8.003696e-01	6.754812e-01
-9	Rv3247c	-9	0	A	T	0.031	-2.476791e+01	7.162274e+01	7.833777e-01	7.295582e-01
-9	Rv3249c	-9	0	A	T	0.016	-1.170261e+02	1.482409e+02	7.803420e-01	4.300481e-01
-9	Rv3252c	-9	0	A	T	0.048	-6.933348e+01	9.113279e+01	7.877757e-01	4.469594e-01
-9	Rv3256c	-9	0	A	T	0.028	1.694982e+02	1.052288e+02	7.625767e-01	1.075500e-01
-9	Rv3257c	-9	0	A	T	0.043	1.346993e+02	2.173777e+02	8.092490e-01	5.356268e-01
-9	Rv3263	-9	0	A	T	0.194	2.408628e+01	5.417165e+01	7.972672e-01	6.566849e-01
-9	Rv3266c	-9	0	A	T	0.013	5.108516e+01	6.248179e+01	7.853172e-01	4.137814e-01
-9	Rv3267	-9	0	A	T	0.011	1.358665e+02	7.295234e+01	7.622428e-01	6.284183e-02
-9	Rv3270	-9	0	A	T	0.019	1.625020e+00	6.704321e+01	7.855114e-01	9.806673e-01
-9	Rv3272	-9	0	A	T	0.044	6.553269e+01	1.229475e+02	7.811349e-01	5.941435e-01
-9	Rv3279c	-9	0	A	T	0.141	7.928422e+01	8.634022e+01	8.129626e-01	3.586970e-01
-9	Rv3281	-9	0	A	T	0.033	3.594953e+01	3.472664e+01	7.706573e-01	3.008206e-01
-9	Rv3282	-9	0	A	T	0.045	-2.694407e+01	8.820390e+01	7.899975e-01	7.600686e-01
-9	Rv3283	-9	0	A	T	0.044	3.639227e+01	7.358640e+01	7.849534e-01	6.210261e-01
-9	Rv3287c	-9	0	A	T	0.017	3.267964e+00	5.374511e+01	7.872817e-01	9.515269e-01
-9	Rv3293	-9	0	A	T	0.045	-2.068531e+00	1.079322e+02	7.899033e-01	9.847133e-01
-9	Rv3296	-9	0	A	T	0.060	1.237426e+01	4.679923e+01	7.791659e-01	7.915176e-01
-9	Rv3297	-9	0	A	T	0.048	6.369927e+00	9.741932e+01	7.996094e-01	9.478793e-01
-9	Rv3299c	-9	0	A	T	0.066	-2.220115e+01	4.821428e+01	7.776799e-01	6.452809e-01
-9	Rv3300c	-9	0	A	T	0.045	8.665839e+01	8.237183e+01	8.032778e-01	2.930375e-01
-9	Rv3301c	-9	0	A	T	0.028	3.275553e+01	1.001593e+02	7.862345e-01	7.437108e-01
-9	Rv3302c	-9	0	A	T	0.038	-1.413064e+01	6.175491e+01	7.856823e-01	8.190574e-01
-9	Rv3303c	-9	0	A	T	0.498	-2.529580e+02	1.791380e+02	8.238056e-01	1.582382e-01
-9	Rv3305c	-9	0	A	T	0.012	5.275868e+01	6.885933e+01	7.760736e-01	4.437510e-01
-9	Rv3306c	-9	0	A	T	0.121	4.342049e+00	7.344613e+01	7.911385e-01	9.528694e-01
-9	Rv3308	-9	0	A	T	0.018	1.379312e+01	5.077917e+01	7.831679e-01	7.859634e-01
-9	Rv3312A	-9	0	A	T	0.011	5.387133e+01	6.827591e+01	8.090895e-01	4.302863e-01
-9	Rv3317	-9	0	A	T	0.499	-2.135899e+02	2.250999e+02	8.243391e-01	3.429192e-01
-9	Rv3318	-9	0	A	T	0.010	2.319598e+01	6.540074e+01	7.867230e-01	7.229087e-01
-9	Rv3324A	-9	0	A	T	0.027	6.341271e+01	4.939878e+01	7.467401e-01	1.995499e-01
-9	Rv3327	-9	0	A	T	0.154	-6.840923e+00	3.581852e+01	7.809110e-01	8.485737e-01
-9	Rv3328c	-9	0	A	T	0.497	1.010546e+02	1.571693e+02	8.011438e-01	5.203943e-01
-9	Rv3329	-9	0	A	T	0.432	7.870023e+01	8.421382e+01	7.986561e-01	3.502584e-01
-9	Rv3331	-9	0	A	T	0.497	8.624487e+01	1.574982e+02	8.028674e-01	5.840946e-01
-9	Rv3339c	-9	0	A	T	0.018	-5.516243e+01	5.069124e+01	7.795845e-01	2.767689e-01
-9	Rv3341	-9	0	A	T	0.039	-5.670357e+01	1.311968e+02	8.025719e-01	6.656882e-01
-9	Rv3344c	-9	0	A	T	0.046	2.550503e+01	3.418838e+01	8.054294e-01	4.558350e-01
-9	Rv3345c	-9	0	A	T	0.164	1.089974e+01	1.993119e+01	7.781334e-01	5.845920e-01
-9	Rv3347c	-9	0	A	T	0.452	-1.183023e+01	5.245033e+01	7.891532e-01	8.215970e-01
-9	Rv3349c	-9	0	A	T	0.044	-2.052523e+02	1.174825e+02	7.771602e-01	8.093116e-02
-9	Rv3350c	-9	0	A	T	0.175	1.027442e+00	2.792650e+01	7.851332e-01	9.706591e-01
-9	Rv3355c	-9	0	A	T	0.045	-1.007402e+02	1.282618e+02	7.844402e-01	4.323910e-01
-9	Rv3359	-9	0	A	T	0.031	4.367795e+01	8.978643e+01	8.016704e-01	6.267449e-01
-9	Rv3365c	-9	0	A	T	0.284	2.885797e+01	5.220253e+01	8.006742e-01	5.805194e-01
-9	Rv3366	-9	0	A	T	0.043	-1.996279e+02	1.766755e+02	8.060208e-01	2.587858e-01
-9	Rv3367	-9	0	A	T	0.033	-6.592630e+00	3.600420e+01	7.833171e-01	8.547512e-01
-9	Rv3370c	-9	0	A	T	0.032	-4.722781e+01	4.787976e+01	7.908143e-01	3.241852e-01
-9	Rv3373	-9	0	A	T	0.021	6.742303e+01	7.796110e+01	7.744852e-01	3.873414e-01
-9	Rv3375	-9	0	A	T	0.039	1.496387e+01	5.849010e+01	7.893965e-01	7.981305e-01
-9	Rv3377c	-9	0	A	T	0.047	-3.181285e+01	6.719400e+01	7.921370e-01	6.359978e-01
-9	Rv3378c	-9	0	A	T	0.022	-3.774482e+01	6.123613e+01	7.969425e-01	5.377839e-01
-9	Rv3379c	-9	0	A	T	0.042	2.989724e+01	6.696788e+01	7.988918e-01	6.553757e-01
-9	Rv3382c	-9	0	A	T	0.010	-3.644358e+01	6.453941e+01	7.866758e-01	5.724246e-01
-9	Rv3383c	-9	0	A	T	0.473	9.156113e+01	1.013601e+02	8.284578e-01	3.665723e-01
-9	Rv3388	-9	0	A	T	0.073	2.551778e+00	2.831680e+01	7.814008e-01	9.282137e-01
-9	Rv3389c	-9	0	A	T	0.041	1.779671e+02	1.112994e+02	7.881809e-01	1.101402e-01
-9	Rv3390	-9	0	A	T	0.020	-1.863064e+01	8.808068e+01	7.839189e-01	8.325266e-01
-9	Rv3391	-9	0	A	T	0.038	4.451566e+01	5.206230e+01	7.937093e-01	3.927319e-01
-9	Rv3395A	-9	0	A	T	0.011	-5.692268e+00	6.570898e+01	7.878332e-01	9.309843e-01
-9	Rv3395c	-9	0	A	T	0.112	-1.471618e+01	8.277959e+01	7.957769e-01	8.589356e-01
-9	Rv3396c	-9	0	A	T	0.158	-1.148537e+02	1.062126e+02	7.961594e-01	2.798009e-01
-9	Rv3399	-9	0	A	T	0.494	4.896803e+01	8.861901e+01	7.656688e-01	5.806836e-01
-9	Rv3401	-9	0	A	T	0.076	9.968267e+00	4.323159e+01	7.858238e-01	8.176899e-01
-9	Rv3402c	-9	0	A	T	0.046	2.219261e+01	1.064475e+02	7.961773e-01	8.348938e-01
-9	Rv3403c	-9	0	A	T	0.019	7.003667e+00	4.909247e+01	7.864587e-01	8.865855e-01
-9	Rv3404c	-9	0	A	T	0.013	-8.523592e+01	5.945186e+01	7.407538e-01	1.519737e-01
-9	Rv3407	-9	0	A	T	0.040	7.831372e+01	1.656013e+02	8.050703e-01	6.363847e-01
-9	Rv3408	-9	0	A	T	0.498	6.008510e+01	2.016488e+02	8.024429e-01	7.657891e-01
-9	Rv3409c	-9	0	A	T	0.014	2.095174e+01	5.204198e+01	7.874817e-01	6.873343e-01
-9	Rv3410c	-9	0	A	T	0.021	5.991216e+01	6.896830e+01	7.884250e-01	3.852259e-01
-9	Rv3411c	-9	0	A	T	0.093	-6.417579e+01	6.272535e+01	7.777480e-01	3.064986e-01
-9	Rv3413c	-9	0	A	T	0.021	9.441982e+01	8.271667e+01	7.590001e-01	2.539434e-01
-9	Rv3414c	-9	0	A	T	0.016	-1.441495e+02	6.277962e+01	7.895278e-01	2.187658e-02
-9	Rv3416	-9	0	A	T	0.088	9.618646e+01	7.795028e+01	7.922658e-01	2.175149e-01
-9	Rv3421c	-9	0	A	T	0.030	-3.324691e+01	5.335717e+01	8.010889e-01	5.333613e-01
-9	Rv3423c	-9	0	A	T	0.012	-5.327587e+01	6.405721e+01	8.040863e-01	4.057828e-01
-9	Rv3424c	-9	0	A	T	0.051	-1.705640e+01	6.322247e+01	7.787083e-01	7.873826e-01
-9	Rv3425	-9	0	A	T	0.151	1.171176e+01	3.299942e+01	7.846157e-01	7.227339e-01
-9	Rv3426	-9	0	A	T	0.156	-3.304516e+01	3.267720e+01	7.681115e-01	3.121383e-01
-9	Rv3428c	-9	0	A	T	0.161	-6.315172e+01	3.286910e+01	7.560777e-01	5.497871e-02
-9	Rv3429	-9	0	A	T	0.195	-2.118267e+01	4.879558e+01	8.058972e-01	6.643026e-01
-9	Rv3431c	-9	0	A	T	0.028	7.032768e+01	8.230110e+01	8.041620e-01	3.930247e-01
-9	Rv3433c	-9	0	A	T	0.044	2.839908e+01	1.134807e+02	7.892431e-01	8.024421e-01
-9	Rv3434c	-9	0	A	T	0.046	4.319650e+01	6.985813e+01	7.941760e-01	5.364891e-01
-9	Rv3435c	-9	0	A	T	0.162	-6.211576e+00	6.868086e+01	7.892457e-01	9.279549e-01
-9	Rv3436c	-9	0	A	T	0.016	-6.848164e+01	1.039886e+02	7.996039e-01	5.103378e-01
-9	Rv3438	-9	0	A	T	0.017	6.444805e+01	8.965036e+01	7.918794e-01	4.723826e-01
-9	Rv3439c	-9	0	A	T	0.238	-2.631059e+01	6.957933e+01	7.873474e-01	7.054089e-01
-9	Rv3445c	-9	0	A	T	0.043	-2.142758e+01	8.655299e+01	7.928025e-01	8.045213e-01
-9	Rv3446c	-9	0	A	T	0.057	-1.294404e+01	1.063532e+02	7.882458e-01	9.031549e-01
-9	Rv3447c	-9	0	A	T	0.482	4.375055e+01	7.325851e+01	8.034874e-01	5.505049e-01
-9	Rv3448	-9	0	A	T	0.016	7.620630e+01	8.095180e+01	7.851119e-01	3.467398e-01
-9	Rv3449	-9	0	A	T	0.053	-1.015530e+01	6.039672e+01	7.880447e-01	8.665048e-01
-9	Rv3451	-9	0	A	T	0.385	-8.941168e+01	7.525423e+01	7.848123e-01	2.350670e-01
-9	Rv3453	-9	0	A	T	0.200	-3.822465e+01	1.096064e+02	8.006255e-01	7.273550e-01
-9	Rv3454	-9	0	A	T	0.026	-8.229026e+01	6.472023e+01	7.699294e-01	2.038569e-01
-9	Rv3456c	-9	0	A	T	0.015	-1.345169e+02	1.471469e+02	7.646089e-01	3.608506e-01
-9	Rv3457c	-9	0	A	T	0.012	1.062374e+00	5.597608e+01	7.805468e-01	9.848616e-01
-9	Rv3463	-9	0	A	T	0.062	-4.422229e+01	7.471787e+01	7.738178e-01	5.540811e-01
-9	Rv3465	-9	0	A	T	0.046	-2.243582e+02	9.444782e+01	7.667891e-01	1.771552e-02
-9	Rv3466	-9	0	A	T	0.125	6.569412e+01	4.478776e+01	8.138891e-01	1.427506e-01
-9	Rv3467	-9	0	A	T	0.406	5.285981e+00	3.316511e+01	7.891350e-01	8.733989e-01
-9	Rv3468c	-9	0	A	T	0.477	-4.808340e+01	9.682640e+01	7.907712e-01	6.195853e-01
-9	Rv3469c	-9	0	A	T	0.017	5.196497e+01	9.048978e+01	7.893312e-01	5.659196e-01
-9	Rv3472	-9	0	A	T	0.028	1.149228e+02	1.134157e+02	7.905351e-01	3.111693e-01
-9	Rv3476c	-9	0	A	T	0.087	-9.665726e+00	6.853095e+01	7.936941e-01	8.878656e-01
-9	Rv3478	-9	0	A	T	0.153	-2.584096e+01	3.461877e+01	7.828079e-01	4.555761e-01
-9	Rv3479	-9	0	A	T	0.498	1.914488e+00	2.148557e+02	8.018043e-01	9.928923e-01
-9	Rv3480c	-9	0	A	T	0.016	-2.497707e+01	1.344816e+02	7.863880e-01	8.526955e-01
-9	Rv3481c	-9	0	A	T	0.020	7.641703e+01	9.660512e+01	7.671383e-01	4.291185e-01
-9	Rv3483c	-9	0	A	T	0.044	-6.991508e+01	1.199576e+02	7.811719e-01	5.601390e-01
-9	Rv3485c	-9	0	A	T	0.012	4.860119e+01	7.192309e+01	7.740645e-01	4.993641e-01
-9	Rv3486	-9	0	A	T	0.023	-1.750993e+02	1.437498e+02	7.807188e-01	2.234815e-01
-9	Rv3487c	-9	0	A	T	0.044	3.761655e+01	9.974867e+01	7.899644e-01	7.061700e-01
-9	Rv3489	-9	0	A	T	0.047	-6.814089e+01	1.137340e+02	7.947654e-01	5.492263e-01
-9	Rv3490	-9	0	A	T	0.044	8.224334e+01	1.390743e+02	7.932530e-01	5.544121e-01
-9	Rv3492c	-9	0	A	T	0.026	1.486604e+02	1.269625e+02	7.957424e-01	2.419200e-01
-9	Rv3494c	-9	0	A	T	0.031	1.631574e+01	7.346418e+01	7.825678e-01	8.242886e-01
-9	Rv3497c	-9	0	A	T	0.066	4.064559e+01	6.057548e+01	7.727437e-01	5.023824e-01
-9	Rv3505	-9	0	A	T	0.017	5.977360e+01	5.463213e+01	7.865821e-01	2.741717e-01
-9	Rv3506	-9	0	A	T	0.165	2.006185e+01	6.233397e+01	7.911928e-01	7.476382e-01
-9	Rv3507	-9	0	A	T	0.164	-6.467015e+00	2.126998e+01	7.843655e-01	7.611579e-01
-9	Rv3508	-9	0	A	T	0.392	5.227440e+01	2.201447e+01	6.760745e-01	1.775969e-02
-9	Rv3511	-9	0	A	T	0.451	-4.425364e+00	2.933065e+01	7.830010e-01	8.801022e-01
-9	Rv3512	-9	0	A	T	0.481	3.846684e+01	6.429371e+01	7.872145e-01	5.497771e-01
-9	Rv3513c	-9	0	A	T	0.095	3.860017e+01	4.045367e+01	7.829729e-01	3.402237e-01
-9	Rv3514	-9	0	A	T	0.244	3.915953e+01	2.015809e+01	7.478839e-01	5.234436e-02
-9	Rv3515c	-9	0	A	T	0.160	-2.148604e+01	7.580879e+01	7.901800e-01	7.769108e-01
-9	Rv3516	-9	0	A	T	0.497	4.265089e+01	1.950095e+02	8.026872e-01	8.269195e-01
-9	Rv3521	-9	0	A	T	0.479	-1.830966e+01	8.062553e+01	7.942203e-01	8.203965e-01
-9	Rv3522	-9	0	A	T	0.497	1.149287e+02	1.921801e+02	7.940236e-01	5.499590e-01
-9	Rv3523	-9	0	A	T	0.158	4.026434e+01	6.961498e+01	8.041428e-01	5.631346e-01
-9	Rv3529c	-9	0	A	T	0.141	9.916478e-01	7.375669e+01	7.979904e-01	9.892756e-01
-9	Rv3531c	-9	0	A	T	0.063	3.719054e+01	7.391830e+01	8.044622e-01	6.149842e-01
-9	Rv3532	-9	0	A	T	0.024	6.348714e+01	6.318058e+01	7.660877e-01	3.152129e-01
-9	Rv3533c	-9	0	A	T	0.146	-4.194820e+01	4.705154e+01	7.567894e-01	3.728570e-01
-9	Rv3534c	-9	0	A	T	0.113	-1.218629e+02	1.006565e+02	8.064798e-01	2.263056e-01
-9	Rv3535c	-9	0	A	T	0.146	-1.585035e+01	8.897445e+01	8.052725e-01	8.586454e-01
-9	Rv3537	-9	0	A	T	0.044	-8.207940e+01	9.717732e+01	7.762002e-01	3.985179e-01
-9	Rv3538	-9	0	A	T	0.048	8.301266e-01	8.519538e+01	7.864374e-01	9.922277e-01
-9	Rv3540c	-9	0	A	T	0.043	-9.031036e+01	1.427323e+02	7.887537e-01	5.270586e-01
-9	Rv3543c	-9	0	A	T	0.017	4.221898e+01	1.145234e+02	7.992435e-01	7.124677e-01
-9	Rv3544c	-9	0	A	T	0.232	-1.745318e+01	9.309816e+01	8.008589e-01	8.513298e-01
-9	Rv3545c	-9	0	A	T	0.115	-1.122500e+02	7.483828e+01	7.731342e-01	1.339578e-01
-9	Rv3550	-9	0	A	T	0.022	3.380560e+01	5.855910e+01	7.918852e-01	5.638742e-01
-9	Rv3554	-9	0	A	T	0.090	-1.608903e+01	5.612469e+01	7.870671e-01	7.744280e-01
-9	Rv3555c	-9	0	A	T	0.016	-1.675220e+00	6.110582e+01	7.890920e-01	9.781342e-01
-9	Rv3558	-9	0	A	T	0.279	-9.907737e+01	6.239811e+01	7.695491e-01	1.126439e-01
-9	Rv3563	-9	0	A	T	0.044	1.770387e+02	1.226457e+02	8.071680e-01	1.491959e-01
-9	Rv3566c	-9	0	A	T	0.021	6.254791e+01	7.189146e+01	7.861809e-01	3.844929e-01
-9	Rv3567c	-9	0	A	T	0.044	-9.877367e+01	1.376131e+02	8.097767e-01	4.730719e-01
-9	Rv3570c	-9	0	A	T	0.015	1.552912e+02	1.163493e+02	7.645586e-01	1.822811e-01
-9	Rv3573c	-9	0	A	T	0.034	-5.951531e+01	4.856670e+01	7.819114e-01	2.207020e-01
-9	Rv3579c	-9	0	A	T	0.018	8.228934e+01	1.323629e+02	7.679150e-01	5.342851e-01
-9	Rv3580c	-9	0	A	T	0.053	4.101401e+00	6.405995e+01	7.854851e-01	9.489637e-01
-9	Rv3586	-9	0	A	T	0.067	5.325106e+01	9.237483e+01	7.812273e-01	5.644300e-01
-9	Rv3587c	-9	0	A	T	0.051	-1.128037e+01	7.323084e+01	7.844545e-01	8.776107e-01
-9	Rv3589	-9	0	A	T	0.011	-4.718963e+01	6.309764e+01	7.937756e-01	4.547080e-01
-9	Rv3590c	-9	0	A	T	0.104	-1.084001e+02	5.454224e+01	7.602792e-01	4.714666e-02
-9	Rv3591c	-9	0	A	T	0.071	6.256442e+01	7.476594e+01	8.010007e-01	4.029042e-01
-9	Rv3593	-9	0	A	T	0.498	1.816447e+02	2.069077e+02	7.917946e-01	3.802091e-01
-9	Rv3595c	-9	0	A	T	0.011	6.489472e+01	6.098472e+01	7.695979e-01	2.875355e-01
-9	Rv3597c	-9	0	A	T	0.041	-6.483120e+01	1.068685e+02	7.931720e-01	5.442256e-01
-9	Rv3598c	-9	0	A	T	0.044	3.676445e+01	1.195090e+02	7.920585e-01	7.584290e-01
-9	Rv3604c	-9	0	A	T	0.026	1.158023e+02	9.860232e+01	7.979969e-01	2.405011e-01
-9	Rv3605c	-9	0	A	T	0.015	-1.734425e+02	2.454276e+02	8.029192e-01	4.799217e-01
-9	Rv3608c	-9	0	A	T	0.032	8.779313e+01	7.262292e+01	7.989901e-01	2.269928e-01
-9	Rv3610c	-9	0	A	T	0.023	-1.894863e+00	7.052721e+01	7.872058e-01	9.785711e-01
-9	Rv3611	-9	0	A	T	0.023	3.803964e+01	4.656508e+01	7.706158e-01	4.141738e-01
-9	Rv3616c	-9	0	A	T	0.496	-9.313481e+00	1.323030e+02	7.907162e-01	9.438934e-01
-9	Rv3618	-9	0	A	T	0.047	7.846221e+01	5.284571e+01	7.530145e-01	1.379297e-01
-9	Rv3620c	-9	0	A	T	0.076	-4.677248e+01	3.709250e+01	7.709377e-01	2.076163e-01
-9	Rv3624c	-9	0	A	T	0.157	-1.227878e+02	1.122338e+02	7.963543e-01	2.742047e-01
-9	Rv3629c	-9	0	A	T	0.014	-6.016782e+01	5.198350e+01	7.468947e-01	2.473707e-01
-9	Rv3630	-9	0	A	T	0.476	-3.080060e+01	9.013162e+01	7.852555e-01	7.326271e-01
-9	Rv3636	-9	0	A	T	0.233	-3.945882e+00	9.271519e+01	8.006510e-01	9.660615e-01
-9	Rv3639c	-9	0	A	T	0.038	1.209678e+02	5.093626e+01	7.656157e-01	1.774354e-02
-9	Rv3640c	-9	0	A	T	0.015	1.798107e+01	5.494766e+01	7.786900e-01	7.435553e-01
-9	Rv3649	-9	0	A	T	0.060	5.224125e+01	6.103020e+01	7.895504e-01	3.922098e-01
-9	Rv3651	-9	0	A	T	0.021	-2.068429e+01	5.724042e+01	7.893139e-01	7.179086e-01
-9	Rv3652	-9	0	A	T	0.232	-9.755243e+01	9.831767e+01	7.964389e-01	3.213336e-01
-9	Rv3653	-9	0	A	T	0.054	-1.039646e+01	5.168126e+01	7.855975e-01	8.406107e-01
-9	Rv3657c	-9	0	A	T	0.129	-3.716696e+01	8.151618e+01	7.980136e-01	6.485286e-01
-9	Rv3659c	-9	0	A	T	0.058	5.451804e+00	6.400924e+01	7.892300e-01	9.321417e-01
-9	Rv3660c	-9	0	A	T	0.031	4.563687e+01	6.957648e+01	7.690627e-01	5.120251e-01
-9	Rv3662c	-9	0	A	T	0.019	-3.543901e+01	7.703522e+01	7.975401e-01	6.455908e-01
-9	Rv3664c	-9	0	A	T	0.018	1.213182e+02	1.157352e+02	7.794608e-01	2.947833e-01
-9	Rv3666c	-9	0	A	T	0.061	7.508522e+01	7.255118e+01	8.072744e-01	3.009547e-01
-9	Rv3671c	-9	0	A	T	0.045	1.012647e+02	1.107710e+02	7.766391e-01	3.608443e-01
-9	Rv3673c	-9	0	A	T	0.045	-1.174981e+02	9.919137e+01	7.702038e-01	2.364751e-01
-9	Rv3674c	-9	0	A	T	0.045	-1.567274e+02	9.685297e+01	7.995172e-01	1.059373e-01
-9	Rv3676	-9	0	A	T	0.047	-1.055439e+01	7.325167e+01	7.875476e-01	8.854634e-01
-9	Rv3680	-9	0	A	T	0.062	-7.244165e+01	4.579546e+01	7.740869e-01	1.140017e-01
-9	Rv3682	-9	0	A	T	0.047	3.058344e+01	8.898345e+01	7.956744e-01	7.311461e-01
-9	Rv3685c	-9	0	A	T	0.023	-1.211297e+01	6.134905e+01	7.837283e-01	8.435209e-01
-9	Rv3689	-9	0	A	T	0.128	2.452225e+01	5.632085e+01	7.922170e-01	6.633647e-01
-9	Rv3691	-9	0	A	T	0.049	5.559057e+01	7.348123e+01	7.921007e-01	4.495125e-01
-9	Rv3693	-9	0	A	T	0.233	-9.522769e+01	8.055521e+01	7.942347e-01	2.374324e-01
-9	Rv3694c	-9	0	A	T	0.019	-1.273483e+01	1.009772e+02	7.932880e-01	8.996657e-01
-9	Rv3696c	-9	0	A	T	0.084	9.607425e+01	2.269310e+01	4.873282e-01	2.512732e-05
-9	Rv3698	-9	0	A	T	0.037	-4.904441e+01	6.136013e+01	7.799126e-01	4.243146e-01
-9	Rv3703c	-9	0	A	T	0.161	-5.359013e+01	7.042066e+01	7.736543e-01	4.468376e-01
-9	Rv3704c	-9	0	A	T	0.013	2.517652e+02	1.269891e+02	8.200916e-01	4.769036e-02
-9	Rv3705A	-9	0	A	T	0.032	-3.288939e+01	5.901224e+01	8.003041e-01	5.774265e-01
-9	Rv3705c	-9	0	A	T	0.030	7.981964e+00	1.061767e+02	7.995753e-01	9.400896e-01
-9	Rv3708c	-9	0	A	T	0.010	-7.008739e+01	7.797428e+01	7.790029e-01	3.689490e-01
-9	Rv3710	-9	0	A	T	0.028	5.420240e+01	6.271632e+01	7.768264e-01	3.876608e-01
-9	Rv3711c	-9	0	A	T	0.498	2.155465e+02	2.198627e+02	7.799381e-01	3.271430e-01
-9	Rv3712	-9	0	A	T	0.046	-1.115352e+02	1.180338e+02	7.905701e-01	3.449177e-01
-9	Rv3714c	-9	0	A	T	0.058	1.585220e+01	5.636578e+01	7.935318e-01	7.785864e-01
-9	Rv3715c	-9	0	A	T	0.041	-2.474069e+02	2.127772e+02	7.995221e-01	2.452099e-01
-9	Rv3719	-9	0	A	T	0.498	1.417251e+02	2.577360e+02	7.941330e-01	5.825221e-01
-9	Rv3720	-9	0	A	T	0.232	-1.035286e+02	9.005252e+01	7.990347e-01	2.505662e-01
-9	Rv3722c	-9	0	A	T	0.046	3.988901e+01	8.436797e+01	7.908353e-01	6.364611e-01
-9	Rv3724B	-9	0	A	T	0.045	7.190399e+01	1.244531e+02	7.903138e-01	5.635574e-01
-9	Rv3725	-9	0	A	T	0.044	2.210247e+02	1.371829e+02	8.153995e-01	1.074609e-01
-9	Rv3727	-9	0	A	T	0.284	3.853480e+01	4.957216e+01	7.895483e-01	4.371389e-01
-9	Rv3728	-9	0	A	T	0.030	4.899551e+01	5.406457e+01	7.810678e-01	3.650283e-01
-9	Rv3729	-9	0	A	T	0.174	2.635367e+01	6.115550e+01	7.925124e-01	6.666136e-01
-9	Rv3731	-9	0	A	T	0.476	1.123001e+01	1.148470e+02	8.002297e-01	9.221249e-01
-9	Rv3737	-9	0	A	T	0.498	1.540703e+02	1.709379e+02	7.850023e-01	3.676348e-01
-9	Rv3738c	-9	0	A	T	0.013	6.402954e+01	5.756286e+01	7.859742e-01	2.662608e-01
-9	Rv3741c	-9	0	A	T	0.039	-7.497949e+00	1.336578e+02	7.954563e-01	9.552749e-01
-9	Rv3743c	-9	0	A	T	0.033	2.197474e+01	3.782527e+01	7.734962e-01	5.614034e-01
-9	Rv3746c	-9	0	A	T	0.028	9.073434e+00	8.344416e+01	7.855062e-01	9.134334e-01
-9	Rv3749c	-9	0	A	T	0.016	1.012288e+02	5.212675e+01	8.314949e-01	5.242273e-02
-9	Rv3758c	-9	0	A	T	0.040	1.541361e+02	1.186730e+02	8.005407e-01	1.943035e-01
-9	Rv3759c	-9	0	A	T	0.199	2.075998e+01	8.019671e+01	7.997507e-01	7.957944e-01
-9	Rv3762c	-9	0	A	T	0.051	-2.757647e+01	5.625334e+01	7.788876e-01	6.240871e-01
-9	Rv3763	-9	0	A	T	0.018	5.822164e+00	1.062979e+02	7.903204e-01	9.563310e-01
-9	Rv3764c	-9	0	A	T	0.497	-9.346100e+01	1.388956e+02	7.969469e-01	5.011761e-01
-9	Rv3765c	-9	0	A	T	0.011	-6.987246e+00	9.752953e+01	7.836612e-01	9.429010e-01
-9	Rv3766	-9	0	A	T	0.061	1.982532e+00	8.661210e+01	7.908039e-01	9.817428e-01
-9	Rv3770c	-9	0	A	T	0.044	-5.576188e+00	1.051028e+02	7.892557e-01	9.576991e-01
-9	Rv3772	-9	0	A	T	0.058	9.265384e+01	9.411294e+01	7.744384e-01	3.251114e-01
-9	Rv3773c	-9	0	A	T	0.079	1.438970e+01	8.197787e+01	7.948392e-01	8.606978e-01
-9	Rv3774	-9	0	A	T	0.021	-5.067388e+01	4.842221e+01	7.910088e-01	2.955845e-01
-9	Rv3775	-9	0	A	T	0.233	-3.634849e+01	6.993818e+01	7.866330e-01	6.033724e-01
-9	Rv3776	-9	0	A	T	0.499	8.971166e+01	2.377546e+02	7.903397e-01	7.060099e-01
-9	Rv3777	-9	0	A	T	0.199	-4.811054e+01	1.054166e+02	8.000468e-01	6.482132e-01
-9	Rv3782	-9	0	A	T	0.044	2.915536e+01	9.948765e+01	7.894503e-01	7.695413e-01
-9	Rv3784	-9	0	A	T	0.044	-9.416024e+00	7.066991e+01	7.839166e-01	8.940310e-01
-9	Rv3785	-9	0	A	T	0.024	-6.038769e+01	4.870302e+01	7.867070e-01	2.152991e-01
-9	Rv3786c	-9	0	A	T	0.278	2.795816e+01	5.320424e+01	7.994230e-01	5.993617e-01
-9	Rv3788	-9	0	A	T	0.043	-1.941905e+02	1.768970e+02	8.047674e-01	2.725753e-01
-9	Rv3792	-9	0	A	T	0.128	-2.427374e+01	5.513052e+01	7.869903e-01	6.598187e-01
-9	Rv3793	-9	0	A	T	0.119	-4.321858e+01	5.278109e+01	7.744111e-01	4.130815e-01
-9	Rv3794	-9	0	A	T	0.035	4.848152e+00	4.507592e+01	7.811522e-01	9.143702e-01
-9	Rv3795	-9	0	A	T	0.295	1.162982e+02	1.792457e+01	2.683122e-01	1.368490e-10
-9	Rv3797	-9	0	A	T	0.102	-4.967451e-01	5.947003e+01	7.881105e-01	9.933371e-01
-9	Rv3798	-9	0	A	T	0.147	-7.619954e+01	3.716859e+01	7.680324e-01	4.061629e-02
-9	Rv3800c	-9	0	A	T	0.057	-3.203801e+01	5.166515e+01	7.922127e-01	5.353285e-01
-9	Rv3801c	-9	0	A	T	0.047	1.260429e+02	8.988545e+01	7.780715e-01	1.611497e-01
-9	Rv3802c	-9	0	A	T	0.236	-2.960663e+01	6.982091e+01	7.864250e-01	6.716309e-01
-9	Rv3803c	-9	0	A	T	0.012	6.967610e+01	6.300468e+01	7.676742e-01	2.690430e-01
-9	Rv3805c	-9	0	A	T	0.053	3.918168e+00	6.408554e+01	7.874062e-01	9.512603e-01
-9	Rv3806c	-9	0	A	T	0.070	5.139965e+01	2.739364e+01	7.256171e-01	6.090242e-02
-9	Rv3808c	-9	0	A	T	0.028	4.472018e+00	5.320858e+01	7.836937e-01	9.330361e-01
-9	Rv3811	-9	0	A	T	0.054	7.083301e+01	5.507721e+01	8.003347e-01	1.987193e-01
-9	Rv3812	-9	0	A	T	0.010	-1.120360e+02	6.487863e+01	7.709198e-01	8.450468e-02
-9	Rv3813c	-9	0	A	T	0.010	2.440694e+01	7.301129e+01	7.915985e-01	7.382314e-01
-9	Rv3820c	-9	0	A	T	0.074	-1.323113e+01	5.468348e+01	7.879517e-01	8.088623e-01
-9	Rv3822	-9	0	A	T	0.024	6.908315e+01	6.891960e+01	7.906666e-01	3.164076e-01
-9	Rv3823c	-9	0	A	T	0.183	-3.539798e+01	4.418664e+01	7.929211e-01	4.232645e-01
-9	Rv3824c	-9	0	A	T	0.273	-3.508558e+01	5.144004e+01	7.957566e-01	4.953554e-01
-9	Rv3825c	-9	0	A	T	0.122	-2.333829e+01	3.399231e+01	7.852073e-01	4.925105e-01
-9	Rv3826	-9	0	A	T	0.051	4.222529e+01	6.151689e+01	8.056515e-01	4.926201e-01
-9	Rv3827c	-9	0	A	T	0.496	-3.194296e+01	1.255243e+02	7.864818e-01	7.991803e-01
-9	Rv3828c	-9	0	A	T	0.024	-9.888952e+00	1.554913e+02	8.076575e-01	9.493030e-01
-9	Rv3829c	-9	0	A	T	0.047	-9.542626e+00	8.241158e+01	7.884358e-01	9.078406e-01
-9	Rv3830c	-9	0	A	T	0.064	-1.131190e+02	1.715631e+02	8.064296e-01	5.098281e-01
-9	Rv3831	-9	0	A	T	0.062	-5.622732e+01	9.184712e+01	8.001172e-01	5.405563e-01
-9	Rv3832c	-9	0	A	T	0.022	4.181047e+01	7.424680e+01	7.840723e-01	5.734747e-01
-9	Rv3833	-9	0	A	T	0.427	1.080076e+01	7.196556e+01	7.962720e-01	8.807301e-01
-9	Rv3835	-9	0	A	T	0.041	-5.669270e+01	1.037970e+02	7.862297e-01	5.850593e-01
-9	Rv3837c	-9	0	A	T	0.042	-3.154594e+02	2.448092e+02	8.125250e-01	1.978399e-01
-9	Rv3838c	-9	0	A	T	0.067	-6.948024e+01	5.713917e+01	7.743457e-01	2.242805e-01
-9	Rv3839	-9	0	A	T	0.046	1.545773e+02	8.962558e+01	7.863130e-01	8.489253e-02
-9	Rv3842c	-9	0	A	T	0.297	-3.465149e-01	6.291769e+01	7.911539e-01	9.956068e-01
-9	Rv3843c	-9	0	A	T	0.149	1.120051e+02	8.571115e+01	7.743963e-01	1.915922e-01
-9	Rv3847	-9	0	A	T	0.044	-1.670595e+02	1.130622e+02	7.926699e-01	1.398348e-01
-9	Rv3850	-9	0	A	T	0.011	1.764089e+02	8.228723e+01	7.742622e-01	3.228978e-02
-9	Rv3852	-9	0	A	T	0.017	5.129967e+01	8.697104e+01	7.892944e-01	5.554270e-01
-9	Rv3854c	-9	0	A	T	0.177	1.089329e+02	1.896785e+01	4.864019e-01	1.235520e-08
-9	Rv3859c	-9	0	A	T	0.013	6.519607e+01	5.396242e+01	7.729803e-01	2.272675e-01
-9	Rv3860	-9	0	A	T	0.034	-2.161094e+01	5.556591e+01	7.786760e-01	6.974154e-01
-9	Rv3862c	-9	0	A	T	0.031	7.199989e+01	3.994267e+01	7.542356e-01	7.175720e-02
-9	Rv3863	-9	0	A	T	0.113	3.374261e+01	5.820332e+01	7.952822e-01	5.622236e-01
-9	Rv3864	-9	0	A	T	0.274	-7.436682e+01	7.723636e+01	7.792641e-01	3.358586e-01
-9	Rv3865	-9	0	A	T	0.017	-1.214133e+00	8.755453e+01	8.019695e-01	9.889387e-01
-9	Rv3869	-9	0	A	T	0.059	2.237186e+01	5.190157e+01	7.910130e-01	6.665300e-01
-9	Rv3870	-9	0	A	T	0.074	6.298526e+01	3.880449e+01	7.770304e-01	1.048761e-01
-9	Rv3871	-9	0	A	T	0.111	2.263453e+01	3.643547e+01	7.976943e-01	5.345959e-01
-9	Rv3872	-9	0	A	T	0.499	-1.881958e+02	2.843631e+02	7.841425e-01	5.082433e-01
-9	Rv3873	-9	0	A	T	0.115	-1.104475e+02	8.525920e+01	7.908470e-01	1.954724e-01
-9	Rv3874	-9	0	A	T	0.114	9.083375e+01	9.089049e+01	8.278271e-01	3.178562e-01
-9	Rv3876	-9	0	A	T	0.043	-2.188433e+01	4.295764e+01	7.841320e-01	6.105572e-01
-9	Rv3877	-9	0	A	T	0.034	7.190447e+01	6.102798e+01	7.913401e-01	2.389906e-01
-9	Rv3878	-9	0	A	T	0.160	9.789329e+01	8.817825e+01	8.239380e-01	2.671924e-01
-9	Rv3879c	-9	0	A	T	0.219	3.131315e+01	4.385549e+01	7.890048e-01	4.753904e-01
-9	Rv3881c	-9	0	A	T	0.055	3.148463e+01	3.882620e+01	7.736129e-01	4.176106e-01
-9	Rv3882c	-9	0	A	T	0.264	-2.202087e+00	4.608736e+01	7.899103e-01	9.619006e-01
-9	Rv3883c	-9	0	A	T	0.031	4.514448e+01	7.383120e+01	7.675946e-01	5.410382e-01
-9	Rv3884c	-9	0	A	T	0.230	1.112916e+01	5.877814e+01	7.955846e-01	8.498637e-01
-9	Rv3885c	-9	0	A	T	0.028	-1.856793e+01	5.207292e+01	8.013529e-01	7.214854e-01
-9	Rv3886c	-9	0	A	T	0.151	5.405400e+01	5.692145e+01	7.900829e-01	3.425342e-01
-9	Rv3887c	-9	0	A	T	0.021	2.146181e+01	4.660509e+01	7.862035e-01	6.452557e-01
-9	Rv3888c	-9	0	A	T	0.132	2.845591e+01	4.448198e+01	7.964196e-01	5.225037e-01
-9	Rv3889c	-9	0	A	T	0.114	2.000733e+01	6.300299e+01	7.901621e-01	7.508843e-01
-9	Rv3892c	-9	0	A	T	0.398	7.914276e+01	5.171587e+01	7.644377e-01	1.262516e-01
-9	Rv3893c	-9	0	A	T	0.015	4.459338e+01	5.389717e+01	7.855542e-01	4.082212e-01
-9	Rv3894c	-9	0	A	T	0.497	8.761252e+01	1.770012e+02	7.937519e-01	6.207219e-01
-9	Rv3895c	-9	0	A	T	0.016	-6.435363e+00	5.630504e+01	7.856282e-01	9.090274e-01
-9	Rv3896c	-9	0	A	T	0.499	-2.020743e+02	4.839217e+02	8.075025e-01	6.763471e-01
-9	Rv3897c	-9	0	A	T	0.122	-2.421162e+01	5.908842e+01	7.942433e-01	6.820760e-01
-9	Rv3898c	-9	0	A	T	0.044	6.720195e+01	1.374906e+02	7.924293e-01	6.251091e-01
-9	Rv3899c	-9	0	A	T	0.030	-1.053986e+01	5.233421e+01	7.830840e-01	8.404308e-01
-9	Rv3900c	-9	0	A	T	0.177	5.008272e+01	6.180451e+01	7.823404e-01	4.179385e-01
-9	Rv3901c	-9	0	A	T	0.207	-3.019189e+01	6.805235e+01	7.879659e-01	6.573873e-01
-9	Rv3903c	-9	0	A	T	0.052	-5.535434e+00	4.265894e+01	7.844499e-01	8.967824e-01
-9	Rv3906c	-9	0	A	T	0.031	4.240966e+01	7.048840e+01	7.830855e-01	5.475415e-01
-9	Rv3907c	-9	0	A	T	0.037	-3.653931e+01	7.009296e+01	7.748896e-01	6.022755e-01
-9	Rv3908	-9	0	A	T	0.048	-8.019275e+01	6.830360e+01	7.723643e-01	2.406512e-01
-9	Rv3909	-9	0	A	T	0.015	-3.917150e+01	5.096744e+01	7.801576e-01	4.423377e-01
-9	Rv3910	-9	0	A	T	0.199	2.340152e+01	4.053658e+01	7.957128e-01	5.638718e-01
-9	Rv3913	-9	0	A	T	0.018	-1.937244e+01	7.811005e+01	7.956247e-01	8.041744e-01
-9	Rv3915	-9	0	A	T	0.053	7.455238e+01	6.216571e+01	7.772436e-01	2.307158e-01
-9	Rv3916c	-9	0	A	T	0.049	1.950443e+00	6.309514e+01	7.902754e-01	9.753454e-01
-9	Rv3919c	-9	0	A	T	0.295	9.049528e+01	2.103488e+01	5.869314e-01	1.858635e-05
-9	Rv3920c	-9	0	A	T	0.021	1.317218e+02	7.219012e+01	7.522529e-01	6.835391e-02
-9	Rv3922c	-9	0	A	T	0.018	-9.012348e+00	1.154531e+02	7.865575e-01	9.377955e-01
-9	Rvnr01	-9	0	A	T	0.097	5.575595e+01	2.319007e+01	6.680960e-01	1.638563e-02
-9	Rvnr02	-9	0	A	T	0.048	9.763055e+00	3.742829e+01	7.832215e-01	7.942646e-01
-9	inter_PE12_fbiC	-9	0	A	T	0.013	7.946429e+01	1.696175e+02	8.134515e-01	6.395363e-01
-9	inter_PE19_esxM	-9	0	A	T	0.030	-2.302133e+01	1.044774e+02	7.927738e-01	8.256459e-01
-9	inter_PE19_esxM-SNP_CS_2030347_ATGGCCTCA1-9ATGGCCTCG_MAS1-3MAS_esxM	-9	0	A	T	0.023	-7.835395e+01	8.427180e+01	7.783032e-01	3.527127e-01
-9	inter_PE27A_esxR	-9	0	A	T	0.027	-1.005207e+02	8.149333e+01	7.764025e-01	2.176870e-01
-9	inter_PE33_Rv3651	-9	0	A	T	0.019	3.838522e+01	9.806636e+01	7.926744e-01	6.955702e-01
-9	inter_PE34_Rv3747	-9	0	A	T	0.033	8.885051e+01	6.586878e+01	7.653087e-01	1.776760e-01
-9	inter_PE36_Rv3894c	-9	0	A	T	0.163	3.965658e+01	7.347528e+01	7.983284e-01	5.895065e-01
-9	inter_PE3_PE4	-9	0	A	T	0.044	-1.989922e+02	1.604990e+02	7.952665e-01	2.153297e-01
-9	inter_PE7_betP	-9	0	A	T	0.043	-1.494313e+02	1.478877e+02	7.807600e-01	3.125317e-01
-9	inter_PE8_Rv1041c	-9	0	A	T	0.372	-1.992577e+01	4.171230e+01	7.717139e-01	6.329722e-01
-9	inter_PE_PE	-9	0	A	T	0.497	-9.387103e+01	1.346867e+02	7.835132e-01	4.859921e-01
-9	inter_PE_PPE12	-9	0	A	T	0.046	-8.395414e+01	8.739712e+01	7.719353e-01	3.369845e-01
-9	inter_PE_PPE3	-9	0	A	T	0.026	-1.386028e+01	4.025489e+01	7.921260e-01	7.306839e-01
-9	inter_PE_Rv0979c	-9	0	A	T	0.027	4.971146e+00	4.060419e+01	7.838737e-01	9.025837e-01
-9	inter_PE_Rv1453	-9	0	A	T	0.032	-7.216311e+01	1.088950e+02	7.982740e-01	5.076861e-01
-9	inter_PE_Rv1819c	-9	0	A	T	0.116	-7.852876e+01	1.081155e+02	7.991929e-01	4.678008e-01
-9	inter_PE_Rv2616	-9	0	A	T	0.232	9.369560e+00	3.073403e+01	7.890188e-01	7.605371e-01
-9	inter_PE_Rv3346c	-9	0	A	T	0.036	3.444407e+01	5.541974e+01	7.809066e-01	5.344050e-01
-9	inter_PE_Rv3813c	-9	0	A	T	0.010	7.052718e+01	7.117917e+01	8.027552e-01	3.220049e-01
-9	inter_PE_Rvnt25	-9	0	A	T	0.045	-9.709467e+01	8.159000e+01	7.800337e-01	2.343184e-01
-9	inter_PE_ctaB	-9	0	A	T	0.018	7.177808e+01	8.744146e+01	7.692690e-01	4.119173e-01
-9	inter_PE_cysA1	-9	0	A	T	0.013	1.132079e+02	1.482558e+02	8.032924e-01	4.452878e-01
-9	inter_PE_fadD19	-9	0	A	T	0.022	-1.690017e+02	1.240288e+02	7.901717e-01	1.733174e-01
-9	inter_PE_ilvX	-9	0	A	T	0.146	1.267214e+01	8.840664e+01	7.997089e-01	8.860514e-01
-9	inter_PE_mprA	-9	0	A	T	0.482	2.647586e+01	5.089438e+01	7.827077e-01	6.030319e-01
-9	inter_PPE13_Rv0879c	-9	0	A	T	0.016	-2.080213e+01	1.303875e+02	7.900821e-01	8.732752e-01
-9	inter_PPE18_esxK	-9	0	A	T	0.077	4.490112e+01	5.691395e+01	7.852150e-01	4.303412e-01
-9	inter_PPE18_esxK-SNP_CS_1340659_ATGGCCTCA1-9ATGGCCTCG_MAS1-3MAS_esxK	-9	0	A	T	0.071	-8.231528e+01	5.032703e+01	7.879709e-01	1.022387e-01
-9	inter_PPE23_Rv1706A	-9	0	A	T	0.495	2.934977e+01	1.268496e+02	7.975983e-01	8.170715e-01
-9	inter_PPE30_PE	-9	0	A	T	0.113	-3.887073e+01	1.071339e+02	7.995213e-01	7.168138e-01
-9	inter_PPE36_prcA	-9	0	A	T	0.499	2.789117e+02	1.822723e+02	7.488365e-01	1.262876e-01
-9	inter_PPE38_PPE39	-9	0	A	T	0.032	-1.493416e+00	5.583522e+01	7.843172e-01	9.786670e-01
-9	inter_PPE51_Rv3137	-9	0	A	T	0.082	-3.115651e+01	7.118609e+01	7.839300e-01	6.617157e-01
-9	inter_PPE53_Rv3160c	-9	0	A	T	0.086	5.387497e+00	2.630880e+01	7.764700e-01	8.377865e-01
-9	inter_PPE56_Rv3351c	-9	0	A	T	0.013	-8.730446e+01	7.518400e+01	7.805302e-01	2.458353e-01
-9	inter_PPE57_PPE58	-9	0	A	T	0.028	-3.057863e+01	6.191165e+01	7.728284e-01	6.214807e-01
-9	inter_PPE58_Rv3427c	-9	0	A	T	0.013	6.494254e+01	5.387802e+01	7.683644e-01	2.283506e-01
-9	inter_PPE60_Rv3479	-9	0	A	T	0.190	5.157089e+01	7.079696e+01	7.723887e-01	4.665199e-01
-9	inter_PPE61_PPE62	-9	0	A	T	0.044	-1.128826e+02	1.290428e+02	7.772299e-01	3.819111e-01
-9	inter_PPE69_PE36	-9	0	A	T	0.109	4.191918e+01	5.864147e+01	7.900014e-01	4.748769e-01
-9	inter_Rv0021c_whiB5	-9	0	A	T	0.474	-2.019681e+00	8.627473e+01	7.904773e-01	9.813280e-01
-9	inter_Rv0026_Rv0027	-9	0	A	T	0.158	-5.847817e+01	1.024098e+02	7.968066e-01	5.681145e-01
-9	inter_Rv0037c_Rv0038	-9	0	A	T	0.028	-1.081963e+02	1.714719e+02	7.954774e-01	5.281951e-01
-9	inter_Rv0051_Rv0052	-9	0	A	T	0.156	-5.903201e+01	1.084488e+02	7.979926e-01	5.863361e-01
-9	inter_Rv0061_celA1	-9	0	A	T	0.016	6.246029e+01	9.939332e+01	8.022964e-01	5.298764e-01
-9	inter_Rv0067c_Rv0068	-9	0	A	T	0.088	1.417755e+01	5.849155e+01	7.850867e-01	8.085309e-01
-9	inter_Rv0071_Rv0072	-9	0	A	T	0.451	3.761969e+01	5.611613e+01	8.030812e-01	5.027651e-01
-9	inter_Rv0078A_Rv0079	-9	0	A	T	0.027	7.154794e+01	6.322631e+01	7.851981e-01	2.580688e-01
-9	inter_Rv0094c_Rv0095c	-9	0	A	T	0.250	3.914877e-01	3.572641e+01	7.871558e-01	9.912592e-01
-9	inter_Rv0110_Rv0111	-9	0	A	T	0.497	-3.680269e+01	1.762516e+02	7.975978e-01	8.346412e-01
-9	inter_Rv0123_PE	-9	0	A	T	0.153	2.325263e+01	6.434250e+01	7.926532e-01	7.178861e-01
-9	inter_Rv0135c_cyp138	-9	0	A	T	0.018	7.903221e+01	1.049445e+02	7.886681e-01	4.515769e-01
-9	inter_Rv0143c_Rv0144	-9	0	A	T	0.022	-1.338120e+02	1.435287e+02	7.792784e-01	3.514074e-01
-9	inter_Rv0150c_PE1	-9	0	A	T	0.049	-1.562703e+02	7.585327e+01	8.034299e-01	3.964287e-02
-9	inter_Rv0194_Rv0195	-9	0	A	T	0.045	-4.913197e+01	1.426148e+02	7.891536e-01	7.305371e-01
-9	inter_Rv0277c_PE	-9	0	A	T	0.116	-1.865716e+01	6.016738e+01	7.871660e-01	7.565594e-01
-9	inter_Rv0301_Rv0302	-9	0	A	T	0.046	-6.203409e-01	6.629543e+01	7.928087e-01	9.925360e-01
-9	inter_Rv0330c_Rv0331	-9	0	A	T	0.073	5.595453e+01	6.793025e+01	7.966764e-01	4.103046e-01
-9	inter_Rv0383c_clpB	-9	0	A	T	0.497	-8.943609e+01	1.815872e+02	7.909247e-01	6.224577e-01
-9	inter_Rv0385_Rv0386	-9	0	A	T	0.050	2.728305e+01	7.421527e+01	7.966401e-01	7.132347e-01
-9	inter_Rv0420c_Rv0421c	-9	0	A	T	0.043	-1.480981e+02	1.813533e+02	7.949208e-01	4.143372e-01
-9	inter_Rv0456A_Rv0457c	-9	0	A	T	0.052	3.548521e+01	7.618429e+01	7.856274e-01	6.414742e-01
-9	inter_Rv0474_hbhA	-9	0	A	T	0.201	-4.671068e+00	9.283712e+01	7.990977e-01	9.598818e-01
-9	inter_Rv0480c_Rv0481c	-9	0	A	T	0.158	1.428958e+01	4.684305e+01	8.000063e-01	7.603902e-01
-9	inter_Rv0504c_serB1	-9	0	A	T	0.042	-4.897515e+01	8.895370e+01	7.931243e-01	5.820529e-01
-9	inter_Rv0517_Rv0518	-9	0	A	T	0.497	1.081374e+02	1.852922e+02	8.137478e-01	5.596188e-01
-9	inter_Rv0518_Rv0519c	-9	0	A	T	0.045	-1.137346e+02	1.094964e+02	7.806220e-01	2.991945e-01
-9	inter_Rv0531_PE	-9	0	A	T	0.018	-3.957452e+01	1.154728e+02	7.937636e-01	7.318838e-01
-9	inter_Rv0537c_Rv0538	-9	0	A	T	0.116	-6.915425e+01	7.497805e+01	7.951303e-01	3.565823e-01
-9	inter_Rv0538_Rv0539	-9	0	A	T	0.015	-2.474610e+02	2.435916e+02	7.912347e-01	3.099318e-01
-9	inter_Rv0550c_fadD8	-9	0	A	T	0.128	7.226749e+01	6.668756e+01	7.817100e-01	2.787730e-01
-9	inter_Rv0567_cyp135B1	-9	0	A	T	0.045	1.414855e+02	1.125214e+02	7.807339e-01	2.089012e-01
-9	inter_Rv0585c_Rv0586	-9	0	A	T	0.038	-4.654030e+01	5.240074e+01	7.677286e-01	3.746692e-01
-9	inter_Rv0596c_Rv0597c	-9	0	A	T	0.018	1.152512e+02	8.176162e+01	7.298012e-01	1.589710e-01
-9	inter_Rv0597c_Rv0598c	-9	0	A	T	0.151	-4.111526e+01	8.419487e+01	7.923610e-01	6.254207e-01
-9	inter_Rv0669c_end	-9	0	A	T	0.148	1.528343e+02	9.585517e+01	7.908971e-01	1.111581e-01
-9	inter_Rv0699_rpsJ	-9	0	A	T	0.045	-5.250016e+00	9.203229e+01	7.947982e-01	9.545205e-01
-9	inter_Rv0712_Rv0713	-9	0	A	T	0.010	-1.646677e+01	7.223708e+01	7.898174e-01	8.197285e-01
-9	inter_Rv0749A_Rv0750	-9	0	A	T	0.058	-1.706126e+02	1.118421e+02	7.745786e-01	1.274583e-01
-9	inter_Rv0755A_Rvnt09	-9	0	A	T	0.158	-3.057330e+01	8.560166e+01	7.893989e-01	7.210496e-01
-9	inter_Rv0759c_Rv0760c	-9	0	A	T	0.490	3.577124e+01	6.013459e+01	7.740587e-01	5.520773e-01
-9	inter_Rv0767c_aldA	-9	0	A	T	0.016	-7.253834e+01	5.691412e+01	8.096807e-01	2.027764e-01
-9	inter_Rv0794c_Rv0795	-9	0	A	T	0.194	3.180629e+01	2.223082e+01	7.666637e-01	1.528225e-01
-9	inter_Rv0810c_Rv0811c	-9	0	A	T	0.015	8.893277e+00	4.984876e+01	7.813476e-01	8.584412e-01
-9	inter_Rv0825c_Rv0826	-9	0	A	T	0.173	-9.554881e+01	4.953140e+01	7.747214e-01	5.400874e-02
-9	inter_Rv0837c_lpqR	-9	0	A	T	0.045	1.505248e+02	1.103648e+02	7.943922e-01	1.729129e-01
-9	inter_Rv0845_Rv0846c	-9	0	A	T	0.232	-2.510345e+01	9.711142e+01	8.005960e-01	7.960735e-01
-9	inter_Rv0856_Rv0857	-9	0	A	T	0.116	3.097193e+01	1.181594e+02	8.112792e-01	7.932833e-01
-9	inter_Rv0858c_fadA	-9	0	A	T	0.111	-8.509900e+01	8.497066e+01	7.890309e-01	3.168241e-01
-9	inter_Rv0887c_Rv0888	-9	0	A	T	0.494	-2.026055e+02	1.035556e+02	7.240995e-01	5.068749e-02
-9	inter_Rv0891c_Rv0892	-9	0	A	T	0.028	-3.275058e+01	9.238268e+01	7.918723e-01	7.230320e-01
-9	inter_Rv0893c_Rv0894	-9	0	A	T	0.043	9.571553e+01	7.762472e+01	8.114079e-01	2.178472e-01
-9	inter_Rv0895_gltA2	-9	0	A	T	0.024	-9.888952e+00	1.554913e+02	8.076575e-01	9.493030e-01
-9	inter_Rv0927c_pstS3	-9	0	A	T	0.042	-1.046242e+02	1.739872e+02	7.861537e-01	5.477558e-01
-9	inter_Rv0950c_sucC	-9	0	A	T	0.232	-1.108936e+02	9.137358e+01	8.056456e-01	2.251780e-01
-9	inter_Rv0964c_Rv0965c	-9	0	A	T	0.042	-1.072288e+02	1.741133e+02	7.881919e-01	5.381303e-01
-9	inter_Rv0976c_PE	-9	0	A	T	0.058	8.858719e+00	1.376001e+02	8.000055e-01	9.486805e-01
-9	inter_Rv0991c_Rv0992c	-9	0	A	T	0.039	1.357395e+02	1.597988e+02	8.092226e-01	3.958412e-01
-9	inter_Rv1026_kdpE	-9	0	A	T	0.199	-1.000390e+02	9.916502e+01	7.905988e-01	3.133100e-01
-9	inter_Rv1042c_Rv1043c	-9	0	A	T	0.497	-1.888008e+02	1.203687e+02	7.348914e-01	1.170783e-01
-9	inter_Rv1045_Rv1046c	-9	0	A	T	0.016	9.703455e+01	2.056618e+02	7.895127e-01	6.371617e-01
-9	inter_Rv1047_Rv1048c	-9	0	A	T	0.032	8.346002e+01	7.386449e+01	7.790720e-01	2.587882e-01
-9	inter_Rv1051c_Rv1052	-9	0	A	T	0.048	2.065640e+01	7.746273e+01	7.791637e-01	7.897845e-01
-9	inter_Rv1056_Rv1057	-9	0	A	T	0.033	4.099843e+01	6.443240e+01	7.716627e-01	5.247266e-01
-9	inter_Rv1072_Rv1073	-9	0	A	T	0.042	-2.336345e+02	1.152838e+02	7.823544e-01	4.296983e-02
-9	inter_Rv1075c_lipU	-9	0	A	T	0.475	-6.049734e+01	8.602720e+01	7.869447e-01	4.820741e-01
-9	inter_Rv1086_PE	-9	0	A	T	0.046	-8.487471e+01	1.246074e+02	7.735844e-01	4.959435e-01
-9	inter_Rv1104_Rv1105	-9	0	A	T	0.113	-9.349362e+01	9.762893e+01	8.010093e-01	3.384761e-01
-9	inter_Rv1136_Rv1137c	-9	0	A	T	0.067	-2.425291e+00	9.991220e+01	7.988908e-01	9.806388e-01
-9	inter_Rv1144_mmpL13a	-9	0	A	T	0.146	6.298688e+01	8.705618e+01	7.933022e-01	4.695309e-01
-9	inter_Rv1147_Rv1148c	-9	0	A	T	0.213	1.467873e+01	8.462382e+01	8.025693e-01	8.623263e-01
-9	inter_Rv1148c_Rv1149	-9	0	A	T	0.443	-6.783443e+01	4.289282e+01	7.873091e-01	1.140852e-01
-9	inter_Rv1179c_pks3	-9	0	A	T	0.203	-1.133670e+01	1.762354e+01	7.664160e-01	5.201972e-01
-9	inter_Rv1194c_PE13	-9	0	A	T	0.025	9.852851e+00	9.169911e+01	7.849155e-01	9.144556e-01
-9	inter_Rv1199c_Rv1200	-9	0	A	T	0.116	5.029607e+01	4.839456e+01	8.053265e-01	2.989220e-01
-9	inter_Rv1204c_Rv1205	-9	0	A	T	0.044	-1.989922e+02	1.604990e+02	7.952665e-01	2.153297e-01
-9	inter_Rv1222_htrA	-9	0	A	T	0.494	-1.883175e+01	8.282393e+01	7.907306e-01	8.201822e-01
-9	inter_Rv1227c_lpqX	-9	0	A	T	0.043	-1.504940e+02	1.469026e+02	7.803855e-01	3.058733e-01
-9	inter_Rv1230c_Rv1231c	-9	0	A	T	0.042	-7.166065e+01	1.736777e+02	7.844556e-01	6.799837e-01
-9	inter_Rv1249c_Rv1250	-9	0	A	T	0.157	-6.823871e+01	1.140829e+02	7.928450e-01	5.498762e-01
-9	inter_Rv1264_Rv1265	-9	0	A	T	0.430	-9.189429e+01	4.850221e+01	7.275191e-01	5.843022e-02
-9	inter_Rv1276c_Rv1277	-9	0	A	T	0.018	1.226861e+02	1.105792e+02	8.099468e-01	2.674892e-01
-9	inter_Rv1289_Rv1290c	-9	0	A	T	0.036	7.808552e+00	3.636638e+01	7.861132e-01	8.300305e-01
-9	inter_Rv1290A_Rv1291c	-9	0	A	T	0.233	-1.398110e+02	9.134444e+01	8.153372e-01	1.261889e-01
-9	inter_Rv1356c_Rv1357c	-9	0	A	T	0.048	2.337379e+00	1.076467e+02	7.995453e-01	9.826809e-01
-9	inter_Rv1357c_Rv1358	-9	0	A	T	0.042	-6.289691e+01	1.010784e+02	7.866225e-01	5.339147e-01
-9	inter_Rv1370c_Rv1371	-9	0	A	T	0.025	3.037122e+01	3.786861e+01	7.695963e-01	4.227358e-01
-9	inter_Rv1435c_gap	-9	0	A	T	0.493	5.468325e+01	8.972556e+01	8.017736e-01	5.423656e-01
-9	inter_Rv1443c_Rv1444c	-9	0	A	T	0.116	6.586589e+01	1.050894e+02	8.126582e-01	5.309602e-01
-9	inter_Rv1456c_Rv1457c	-9	0	A	T	0.023	8.799929e+01	1.778053e+02	8.120014e-01	6.207665e-01
-9	inter_Rv1458c_Rv1459c	-9	0	A	T	0.016	-5.040041e+01	4.832161e+01	7.748574e-01	2.971928e-01
-9	inter_Rv1478_moxR1	-9	0	A	T	0.042	-3.154594e+02	2.448092e+02	8.125250e-01	1.978399e-01
-9	inter_Rv1501_Rv1502	-9	0	A	T	0.234	2.595966e+01	8.178584e+01	8.041782e-01	7.509991e-01
-9	inter_Rv1504c_Rv1505c	-9	0	A	T	0.022	-5.536696e+01	2.218349e+02	8.128633e-01	8.029589e-01
-9	inter_Rv1506c_Rv1507c	-9	0	A	T	0.043	1.159602e+02	9.381762e+01	7.792172e-01	2.167445e-01
-9	inter_Rv1507A_Rv1508c	-9	0	A	T	0.040	-1.352502e+01	1.348381e+02	7.973483e-01	9.201220e-01
-9	inter_Rv1509_Rv1510	-9	0	A	T	0.048	-5.181884e+01	7.988727e+01	7.743150e-01	5.167149e-01
-9	inter_Rv1510_gmdA	-9	0	A	T	0.033	2.128805e+01	7.058073e+01	7.952209e-01	7.630104e-01
-9	inter_Rv1514c_Rv1515c	-9	0	A	T	0.112	-2.394936e+01	1.071305e+02	7.997753e-01	8.231510e-01
-9	inter_Rv1516c_Rv1517	-9	0	A	T	0.118	-1.951010e+01	7.686337e+01	7.934476e-01	7.996808e-01
-9	inter_Rv1523_Rv1524	-9	0	A	T	0.025	4.407138e+01	1.722395e+02	8.048013e-01	7.981022e-01
-9	inter_Rv1534_Rv1535	-9	0	A	T	0.016	1.294319e+02	9.967918e+01	7.478910e-01	1.944222e-01
-9	inter_Rv1566c_Rv1567c	-9	0	A	T	0.040	7.276545e+01	1.421520e+02	7.975558e-01	6.088455e-01
-9	inter_Rv1567c_bioA	-9	0	A	T	0.148	3.727280e+01	7.059960e+01	7.811327e-01	5.976545e-01
-9	inter_Rv1592c_Rv1593c	-9	0	A	T	0.235	1.063054e+01	7.846380e+01	8.006048e-01	8.922572e-01
-9	inter_Rv1610_trpC	-9	0	A	T	0.112	-1.151936e+02	9.873757e+01	8.003009e-01	2.436260e-01
-9	inter_Rv1668c_Rv1669	-9	0	A	T	0.039	-5.107904e+01	4.566891e+01	7.679550e-01	2.636393e-01
-9	inter_Rv1721c_Rv1722	-9	0	A	T	0.014	1.379528e+02	1.613464e+02	7.891494e-01	3.927518e-01
-9	inter_Rv1725c_Rv1726	-9	0	A	T	0.028	7.457095e+01	1.146570e+02	7.800499e-01	5.155953e-01
-9	inter_Rv1729c_Rv1730c	-9	0	A	T	0.035	-1.729069e+00	3.260667e+01	7.790896e-01	9.577202e-01
-9	inter_Rv1732c_Rv1733c	-9	0	A	T	0.044	-3.013742e+01	1.852876e+02	8.025632e-01	8.708255e-01
-9	inter_Rv1751_Rv1752	-9	0	A	T	0.280	-1.735250e+01	6.009382e+01	7.824325e-01	7.728277e-01
-9	inter_Rv1765c_Rv1765A	-9	0	A	T	0.038	1.217165e+01	4.950454e+01	7.861237e-01	8.058341e-01
-9	inter_Rv1773c_Rv1774	-9	0	A	T	0.056	-1.125274e+02	1.208991e+02	7.828184e-01	3.522067e-01
-9	inter_Rv1776c_cyp144	-9	0	A	T	0.042	5.821157e+01	1.740660e+02	7.951257e-01	7.381314e-01
-9	inter_Rv1798_lppT	-9	0	A	T	0.074	-2.573250e+01	7.625778e+01	7.810058e-01	7.358559e-01
-9	inter_Rv1810_mgtC	-9	0	A	T	0.233	-3.435141e+01	8.606698e+01	7.918530e-01	6.898875e-01
-9	inter_Rv1813c_erg3	-9	0	A	T	0.037	-1.580664e+02	1.730612e+02	7.985082e-01	3.612773e-01
-9	inter_Rv1815_Rv1816	-9	0	A	T	0.045	5.961286e+00	1.575999e+02	8.007287e-01	9.698345e-01
-9	inter_Rv1829_Rv1830	-9	0	A	T	0.440	1.460640e+00	5.568537e+01	7.856886e-01	9.790790e-01
-9	inter_Rv1867_Rv1868	-9	0	A	T	0.027	1.419020e+02	1.203086e+02	7.797715e-01	2.384882e-01
-9	inter_Rv1888c_Rv1888A	-9	0	A	T	0.040	7.831372e+01	1.656013e+02	8.050703e-01	6.363847e-01
-9	inter_Rv1894c_Rv1895	-9	0	A	T	0.049	3.294896e+01	7.248957e+01	7.977619e-01	6.495440e-01
-9	inter_Rv1903_Rv1904	-9	0	A	T	0.022	-1.292763e+02	1.633877e+02	8.073204e-01	4.290021e-01
-9	inter_Rv1976c_Rv1977	-9	0	A	T	0.142	-1.378672e+01	5.993104e+01	7.851692e-01	8.181057e-01
-9	inter_Rv1979c_mpt64	-9	0	A	T	0.497	3.370461e+00	1.413517e+02	7.920104e-01	9.809814e-01
-9	inter_Rv1982c_PE	-9	0	A	T	0.060	-2.960076e+01	8.740786e+01	8.038340e-01	7.349442e-01
-9	inter_Rv1988_Rv1989c	-9	0	A	T	0.020	5.879679e+01	7.356368e+01	7.842272e-01	4.243286e-01
-9	inter_Rv1990c_Rv1990A	-9	0	A	T	0.016	-4.981980e+01	1.595115e+02	7.874906e-01	7.548573e-01
-9	inter_Rv2005c_otsB1	-9	0	A	T	0.498	1.855804e+02	2.790173e+02	7.915526e-01	5.061271e-01
-9	inter_Rv2012_Rv2013	-9	0	A	T	0.499	-7.909622e+01	2.303615e+02	7.860451e-01	7.314026e-01
-9	inter_Rv2017_Rv2018	-9	0	A	T	0.475	3.528655e+01	1.108967e+02	8.032261e-01	7.504055e-01
-9	inter_Rv2033c_Rv2034	-9	0	A	T	0.025	-2.758760e+01	1.791595e+02	8.102530e-01	8.776540e-01
-9	inter_Rv2049c_Rv2050	-9	0	A	T	0.271	-6.587278e+01	5.969465e+01	7.542879e-01	2.700793e-01
-9	inter_Rv2081c_Rv2082	-9	0	A	T	0.014	3.222134e+01	6.155592e+01	7.843843e-01	6.007791e-01
-9	inter_Rv2087_pknJ	-9	0	A	T	0.043	-2.073122e+01	1.484488e+02	7.882489e-01	8.889630e-01
-9	inter_Rv2104c_Rv2105	-9	0	A	T	0.085	-4.619128e+00	2.226892e+01	7.795928e-01	8.357206e-01
-9	inter_Rv2106_PE22	-9	0	A	T	0.020	2.080128e+01	4.440549e+01	7.811947e-01	6.395732e-01
-9	inter_Rv2112c_Rv2113	-9	0	A	T	0.013	-3.127265e+01	5.787178e+01	7.997000e-01	5.890574e-01
-9	inter_Rv2141c_Rvnt22	-9	0	A	T	0.273	-2.972299e+01	2.317251e+01	7.540926e-01	1.999023e-01
-9	inter_Rv2143_Rv2144c	-9	0	A	T	0.022	-1.394829e+02	2.384553e+02	8.122337e-01	5.587184e-01
-9	inter_Rv2166c_Rv2167c	-9	0	A	T	0.012	-3.124250e+01	5.714948e+01	7.776313e-01	5.847211e-01
-9	inter_Rv2168c_Rv2169c	-9	0	A	T	0.082	3.030335e+01	2.306494e+01	7.725877e-01	1.892077e-01
[truncated: 316 more rows]
