# Supplementary material for: GWAS for quantitative resistance phenotypes in Mycobacterium tuberculosis reveals resistance genes and regulatory regions
Source: Nat Commun. 2019 May 13;10:2128. doi: 10.1038/s41467-019-10110-6 (PMC6513847; doi:10.1038/s41467-019-10110-6)
Supplement: Supplementary file 12 — Source Data [file 41467_2019_10110_MOESM12_ESM.zip › 9-Source Data Folder/gene_moxi.assoc.txt]

chr	rs	ps	n_miss	allele1	allele0	af	beta	se	l_remle	p_wald
-9	Rv0001	-9	0	A	T	0.076	7.688868e+01	2.974896e+01	9.915898e-01	9.885336e-03
-9	Rv0004	-9	0	A	T	0.010	6.038815e+01	6.192303e+01	9.128169e-01	3.296820e-01
-9	Rv0005	-9	0	A	T	0.045	1.134291e+02	4.089548e+01	9.349157e-01	5.642855e-03
-9	Rv0006	-9	0	A	T	0.041	2.440315e+02	3.037973e+01	8.284843e-01	2.575950e-15
-9	Rv0008c	-9	0	A	T	0.498	-1.095164e+02	1.741928e+02	9.580558e-01	5.296789e-01
-9	Rv0010c	-9	0	A	T	0.017	-8.223051e+00	7.543294e+01	9.413103e-01	9.132145e-01
-9	Rv0012	-9	0	A	T	0.499	9.903550e+01	3.426964e+02	9.578923e-01	7.726475e-01
-9	Rv0013	-9	0	A	T	0.051	1.158282e+02	9.043814e+01	9.699966e-01	2.005697e-01
-9	Rv0014c	-9	0	A	T	0.075	-6.730471e+01	5.311054e+01	9.458928e-01	2.053478e-01
-9	Rv0015c	-9	0	A	T	0.209	-8.306165e+01	4.916213e+01	9.581031e-01	9.141557e-02
-9	Rv0018c	-9	0	A	T	0.487	5.451399e+01	6.861744e+01	9.475830e-01	4.271080e-01
-9	Rv0020c	-9	0	A	T	0.011	-8.590011e+01	6.210106e+01	9.127290e-01	1.668918e-01
-9	Rv0021c	-9	0	A	T	0.057	-5.782153e+01	5.342145e+01	9.199299e-01	2.793418e-01
-9	Rv0023	-9	0	A	T	0.021	4.388734e+01	8.177053e+01	9.356865e-01	5.915807e-01
-9	Rv0024	-9	0	A	T	0.049	-1.285320e+02	9.771208e+01	9.229209e-01	1.886610e-01
-9	Rv0025	-9	0	A	T	0.160	4.664907e+00	8.350790e+01	9.567945e-01	9.554626e-01
-9	Rv0026	-9	0	A	T	0.178	2.632211e+01	5.553395e+01	9.596064e-01	6.356123e-01
-9	Rv0029	-9	0	A	T	0.023	6.952522e+01	4.160336e+01	9.047852e-01	9.499487e-02
-9	Rv0030	-9	0	A	T	0.227	1.059731e+01	8.848116e+01	9.623869e-01	9.046893e-01
-9	Rv0032	-9	0	A	T	0.374	2.064020e+00	4.013841e+01	9.440537e-01	9.589987e-01
-9	Rv0035	-9	0	A	T	0.213	3.439183e-01	5.353756e+01	9.498064e-01	9.948758e-01
-9	Rv0036c	-9	0	A	T	0.023	1.296145e+02	6.194852e+01	9.697806e-01	3.665493e-02
-9	Rv0037c	-9	0	A	T	0.044	1.305544e+00	6.313841e+01	9.499863e-01	9.835069e-01
-9	Rv0039c	-9	0	A	T	0.047	5.396056e+01	2.026983e+02	9.620774e-01	7.901295e-01
-9	Rv0041	-9	0	A	T	0.066	4.857912e+01	4.328433e+01	9.760446e-01	2.619838e-01
-9	Rv0042c	-9	0	A	T	0.026	2.858609e+00	5.026549e+01	9.386331e-01	9.546595e-01
-9	Rv0045c	-9	0	A	T	0.080	-8.713611e+01	5.559147e+01	9.684237e-01	1.173177e-01
-9	Rv0046c	-9	0	A	T	0.206	-1.195700e+02	6.451843e+01	9.842015e-01	6.412777e-02
-9	Rv0048c	-9	0	A	T	0.050	9.685504e-01	8.477680e+01	9.436074e-01	9.908868e-01
-9	Rv0050	-9	0	A	T	0.443	1.726688e+01	3.422786e+01	9.392036e-01	6.140392e-01
-9	Rv0058	-9	0	A	T	0.498	-1.853797e+02	1.785602e+02	9.318102e-01	2.994228e-01
-9	Rv0059	-9	0	A	T	0.231	6.289245e-01	6.375298e+01	9.511750e-01	9.921309e-01
-9	Rv0061	-9	0	A	T	0.046	-2.351010e+01	1.351750e+02	9.525705e-01	8.619595e-01
-9	Rv0062	-9	0	A	T	0.129	5.858979e+01	6.116943e+01	9.873043e-01	3.383727e-01
-9	Rv0063	-9	0	A	T	0.071	-6.673687e+01	7.011825e+01	9.424223e-01	3.414323e-01
-9	Rv0067c	-9	0	A	T	0.012	2.036940e+01	2.297044e+02	9.792429e-01	9.293561e-01
-9	Rv0068	-9	0	A	T	0.500	-3.986238e+02	3.632279e+02	9.339192e-01	2.727002e-01
-9	Rv0069c	-9	0	A	T	0.010	-2.799873e+01	6.643840e+01	9.414486e-01	6.735329e-01
-9	Rv0070c	-9	0	A	T	0.027	-5.047553e+01	4.788151e+01	9.588542e-01	2.920480e-01
-9	Rv0071	-9	0	A	T	0.148	2.139961e+01	2.228406e+01	9.508279e-01	3.371230e-01
-9	Rv0074	-9	0	A	T	0.159	-4.350186e+01	7.425186e+01	9.411305e-01	5.580910e-01
-9	Rv0075	-9	0	A	T	0.028	-9.633234e+01	6.633490e+01	9.268460e-01	1.467451e-01
-9	Rv0077c	-9	0	A	T	0.022	-7.262201e+01	5.944367e+01	9.400673e-01	2.221008e-01
-9	Rv0078	-9	0	A	T	0.021	1.429907e+01	1.012397e+02	9.464732e-01	8.877080e-01
-9	Rv0078A	-9	0	A	T	0.046	1.367280e+02	1.759440e+02	9.586771e-01	4.372708e-01
-9	Rv0083	-9	0	A	T	0.025	4.655723e+00	5.523933e+01	9.419699e-01	9.328479e-01
-9	Rv0084	-9	0	A	T	0.032	3.201628e+01	3.781450e+01	9.427868e-01	3.973762e-01
-9	Rv0085	-9	0	A	T	0.015	-4.733259e+01	1.011461e+02	9.553731e-01	6.399097e-01
-9	Rv0086	-9	0	A	T	0.134	9.815392e-01	7.707140e+01	9.529235e-01	9.898413e-01
-9	Rv0087	-9	0	A	T	0.049	4.093529e+01	5.732978e+01	9.354787e-01	4.753681e-01
-9	Rv0088	-9	0	A	T	0.021	-1.179588e+02	8.948670e+01	9.149816e-01	1.877375e-01
-9	Rv0092	-9	0	A	T	0.093	4.521523e+01	5.467063e+01	9.330562e-01	4.084002e-01
-9	Rv0094c	-9	0	A	T	0.124	1.857754e+01	2.881928e+01	9.528207e-01	5.193148e-01
-9	Rv0095c	-9	0	A	T	0.322	-2.453595e+01	3.654257e+01	9.469573e-01	5.020933e-01
-9	Rv0096	-9	0	A	T	0.176	-1.661540e+01	7.217072e+01	9.590778e-01	8.179634e-01
-9	Rv0097	-9	0	A	T	0.116	-3.201752e+01	1.105912e+02	9.688615e-01	7.722473e-01
-9	Rv0099	-9	0	A	T	0.022	-6.516103e+01	4.628063e+01	9.214686e-01	1.594442e-01
-9	Rv0101	-9	0	A	T	0.092	8.474737e+00	3.267256e+01	9.444290e-01	7.953905e-01
-9	Rv0102	-9	0	A	T	0.013	8.863172e+01	5.666382e+01	9.511317e-01	1.180833e-01
-9	Rv0103c	-9	0	A	T	0.490	1.468887e+02	7.002944e+01	8.696662e-01	3.618846e-02
-9	Rv0104	-9	0	A	T	0.068	7.277262e+01	4.432626e+01	8.883862e-01	1.009451e-01
-9	Rv0109	-9	0	A	T	0.494	-1.235541e+02	8.802202e+01	9.386519e-01	1.607159e-01
-9	Rv0110	-9	0	A	T	0.019	-5.004725e+01	7.251439e+01	9.349052e-01	4.902418e-01
-9	Rv0111	-9	0	A	T	0.036	-1.716238e+01	5.423633e+01	9.368283e-01	7.517346e-01
-9	Rv0113	-9	0	A	T	0.049	1.399234e+02	6.410177e+01	9.704786e-01	2.927192e-02
-9	Rv0114	-9	0	A	T	0.035	1.115301e+02	7.334970e+01	8.910776e-01	1.286837e-01
-9	Rv0115	-9	0	A	T	0.049	4.676325e+01	8.129538e+01	9.445800e-01	5.652630e-01
-9	Rv0117	-9	0	A	T	0.049	2.120179e+01	7.650136e+01	9.508852e-01	7.817258e-01
-9	Rv0118c	-9	0	A	T	0.058	-1.249678e+01	5.502424e+01	9.404250e-01	8.203798e-01
-9	Rv0120c	-9	0	A	T	0.498	-1.882425e+02	2.120662e+02	9.410067e-01	3.749299e-01
-9	Rv0121c	-9	0	A	T	0.024	-4.420236e+00	7.142988e+01	9.462144e-01	9.506686e-01
-9	Rv0124	-9	0	A	T	0.390	-7.957603e+00	2.126946e+01	9.317831e-01	7.083821e-01
-9	Rv0125	-9	0	A	T	0.016	5.025355e+01	5.189691e+01	9.460951e-01	3.331033e-01
-9	Rv0127	-9	0	A	T	0.498	1.317084e+02	1.801451e+02	9.725816e-01	4.648686e-01
-9	Rv0131c	-9	0	A	T	0.031	-3.196724e+01	5.208126e+01	9.413027e-01	5.394851e-01
-9	Rv0132c	-9	0	A	T	0.041	1.327735e+02	6.456962e+01	9.847513e-01	4.000488e-02
-9	Rv0133	-9	0	A	T	0.016	-9.746692e+01	9.878829e+01	9.614893e-01	3.240570e-01
-9	Rv0134	-9	0	A	T	0.281	-7.967731e+01	5.235559e+01	8.692035e-01	1.283517e-01
-9	Rv0136	-9	0	A	T	0.071	-3.659987e+01	5.425100e+01	9.616109e-01	5.000551e-01
-9	Rv0139	-9	0	A	T	0.021	3.837883e+01	4.414710e+01	9.230588e-01	3.848625e-01
-9	Rv0140	-9	0	A	T	0.025	-1.511695e+01	6.750962e+01	9.535249e-01	8.228614e-01
-9	Rv0143c	-9	0	A	T	0.104	9.506653e+01	5.966633e+01	9.600839e-01	1.113970e-01
-9	Rv0145	-9	0	A	T	0.112	-1.118410e+01	3.271165e+01	9.365436e-01	7.324958e-01
-9	Rv0149	-9	0	A	T	0.059	6.298362e+01	7.543289e+01	9.247371e-01	4.039313e-01
-9	Rv0151c	-9	0	A	T	0.301	9.670077e+00	4.480060e+01	9.414171e-01	8.291494e-01
-9	Rv0152c	-9	0	A	T	0.231	-3.485359e+01	5.525454e+01	9.225978e-01	5.283218e-01
-9	Rv0154c	-9	0	A	T	0.046	-9.392310e+01	8.813230e+01	9.497721e-01	2.868047e-01
-9	Rv0155	-9	0	A	T	0.011	-6.016321e+00	6.033644e+01	9.395762e-01	9.205915e-01
-9	Rv0158	-9	0	A	T	0.124	-2.589640e+01	6.249770e+01	9.474646e-01	6.786978e-01
-9	Rv0159c	-9	0	A	T	0.499	-1.707215e+02	2.361465e+02	9.482769e-01	4.698754e-01
-9	Rv0160c	-9	0	A	T	0.018	1.941594e+01	8.643530e+01	9.371054e-01	8.223116e-01
-9	Rv0161	-9	0	A	T	0.019	-1.898239e+00	4.392334e+01	9.380527e-01	9.655368e-01
-9	Rv0162c	-9	0	A	T	0.020	-8.329132e+01	5.321541e+01	9.423551e-01	1.178475e-01
-9	Rv0163	-9	0	A	T	0.015	5.063922e+01	5.408644e+01	9.210273e-01	3.493549e-01
-9	Rv0165c	-9	0	A	T	0.050	4.007180e+01	9.329480e+01	9.309862e-01	6.676355e-01
-9	Rv0166	-9	0	A	T	0.090	-9.500294e+01	5.867657e+01	9.435574e-01	1.057309e-01
-9	Rv0167	-9	0	A	T	0.022	-8.843497e+01	1.175216e+02	9.409495e-01	4.519213e-01
-9	Rv0168	-9	0	A	T	0.028	4.334564e+01	8.518389e+01	9.365538e-01	6.109671e-01
-9	Rv0169	-9	0	A	T	0.090	-5.861079e+01	3.098497e+01	8.317391e-01	5.882438e-02
-9	Rv0170	-9	0	A	T	0.121	-1.303919e+00	6.615814e+01	9.549042e-01	9.842792e-01
-9	Rv0171	-9	0	A	T	0.030	9.212047e+01	5.356466e+01	9.698266e-01	8.576729e-02
-9	Rv0172	-9	0	A	T	0.317	-3.646275e+01	5.993816e+01	9.544254e-01	5.430955e-01
-9	Rv0173	-9	0	A	T	0.021	5.948267e+00	5.249090e+01	9.447927e-01	9.097988e-01
-9	Rv0174	-9	0	A	T	0.496	-1.273490e+02	1.141348e+02	9.339166e-01	2.647762e-01
-9	Rv0175	-9	0	A	T	0.228	-4.361200e+01	7.795927e+01	9.553249e-01	5.759957e-01
-9	Rv0180c	-9	0	A	T	0.032	-5.452694e+01	5.366879e+01	9.461718e-01	3.098713e-01
-9	Rv0181c	-9	0	A	T	0.227	-1.019027e+02	8.951753e+01	9.482437e-01	2.552352e-01
-9	Rv0182c	-9	0	A	T	0.048	-6.135634e+01	1.092512e+02	9.448386e-01	5.745045e-01
-9	Rv0186	-9	0	A	T	0.012	-9.346977e+00	6.113011e+01	9.443635e-01	8.785045e-01
-9	Rv0187	-9	0	A	T	0.025	2.419101e+01	5.814412e+01	9.424121e-01	6.774576e-01
-9	Rv0191	-9	0	A	T	0.050	-1.170606e+02	8.236094e+01	9.526502e-01	1.555268e-01
-9	Rv0192	-9	0	A	T	0.498	1.350290e+02	2.103256e+02	9.550307e-01	5.210150e-01
-9	Rv0193c	-9	0	A	T	0.491	-1.481848e+02	8.191305e+01	9.316950e-01	7.073276e-02
-9	Rv0194	-9	0	A	T	0.498	-7.908768e+01	1.365751e+02	9.390042e-01	5.626622e-01
-9	Rv0195	-9	0	A	T	0.013	4.129478e+01	5.754324e+01	9.256735e-01	4.731468e-01
-9	Rv0197	-9	0	A	T	0.498	3.688167e+01	1.284748e+02	9.383965e-01	7.741137e-01
-9	Rv0198c	-9	0	A	T	0.035	8.855265e-01	5.895920e+01	9.467715e-01	9.880197e-01
-9	Rv0202c	-9	0	A	T	0.020	-6.536102e+00	4.323401e+01	9.361589e-01	8.798634e-01
-9	Rv0204c	-9	0	A	T	0.033	-1.583731e+02	8.078872e+01	8.735486e-01	5.022391e-02
-9	Rv0205	-9	0	A	T	0.032	7.890110e+00	8.420484e+01	9.494477e-01	9.253645e-01
-9	Rv0206c	-9	0	A	T	0.061	6.643547e+01	5.751527e+01	9.652316e-01	2.483185e-01
-9	Rv0209	-9	0	A	T	0.075	-4.123036e+01	6.847159e+01	9.592515e-01	5.472041e-01
-9	Rv0210	-9	0	A	T	0.065	3.480430e+01	9.578250e+01	9.417647e-01	7.164040e-01
-9	Rv0211	-9	0	A	T	0.017	2.452465e+01	4.693189e+01	9.350516e-01	6.013932e-01
-9	Rv0213c	-9	0	A	T	0.011	9.985943e+01	5.797976e+01	9.154584e-01	8.531055e-02
-9	Rv0214	-9	0	A	T	0.021	1.613262e+01	6.812479e+01	9.369548e-01	8.128511e-01
-9	Rv0215c	-9	0	A	T	0.020	3.456742e+01	6.280081e+01	9.317620e-01	5.821434e-01
-9	Rv0217c	-9	0	A	T	0.012	6.982133e+01	6.589363e+01	9.607154e-01	2.895703e-01
-9	Rv0218	-9	0	A	T	0.498	-1.753893e+02	1.468647e+02	9.789293e-01	2.326635e-01
-9	Rv0221	-9	0	A	T	0.053	1.231752e+02	7.151480e+01	8.582984e-01	8.529995e-02
-9	Rv0223c	-9	0	A	T	0.051	8.987986e+01	8.489610e+01	9.371912e-01	2.899810e-01
-9	Rv0226c	-9	0	A	T	0.051	-8.641942e+01	8.163151e+01	9.456858e-01	2.900045e-01
-9	Rv0227c	-9	0	A	T	0.012	9.458104e+01	6.302948e+01	9.209691e-01	1.337676e-01
-9	Rv0231	-9	0	A	T	0.028	1.411927e+01	8.192024e+01	9.384260e-01	8.631930e-01
-9	Rv0233	-9	0	A	T	0.499	-9.939483e+01	2.396604e+02	9.570786e-01	6.784239e-01
-9	Rv0235c	-9	0	A	T	0.049	1.941873e+01	4.733567e+01	9.334106e-01	6.817186e-01
-9	Rv0236c	-9	0	A	T	0.404	-5.756815e+01	6.350743e+01	9.676275e-01	3.648930e-01
-9	Rv0237	-9	0	A	T	0.044	-1.225044e+01	7.468587e+01	9.479767e-01	8.697425e-01
-9	Rv0239	-9	0	A	T	0.012	-1.109439e+02	1.637913e+02	9.806603e-01	4.983356e-01
-9	Rv0244c	-9	0	A	T	0.112	-8.164827e+00	4.749245e+01	9.487975e-01	8.635352e-01
-9	Rv0245	-9	0	A	T	0.047	-1.018759e+02	7.751249e+01	9.472638e-01	1.890306e-01
-9	Rv0252	-9	0	A	T	0.088	5.399442e+01	4.568608e+01	9.319592e-01	2.375333e-01
-9	Rv0254c	-9	0	A	T	0.013	1.189696e+01	1.147568e+02	9.456316e-01	9.174504e-01
-9	Rv0255c	-9	0	A	T	0.015	-6.539219e+01	9.166229e+01	9.699146e-01	4.757567e-01
-9	Rv0257	-9	0	A	T	0.015	-1.018946e+02	1.214228e+02	9.823783e-01	4.015660e-01
-9	Rv0258c	-9	0	A	T	0.013	-1.744202e+01	7.326800e+01	9.421194e-01	8.118833e-01
-9	Rv0259c	-9	0	A	T	0.496	8.544722e+01	1.142566e+02	9.589664e-01	4.547180e-01
-9	Rv0261c	-9	0	A	T	0.073	5.026978e+01	5.239491e+01	9.231207e-01	3.375607e-01
-9	Rv0263c	-9	0	A	T	0.011	-1.571487e+02	6.040165e+01	9.453831e-01	9.407683e-03
-9	Rv0264c	-9	0	A	T	0.226	-2.778869e+01	9.172246e+01	9.554003e-01	7.619773e-01
-9	Rv0266c	-9	0	A	T	0.036	-2.173070e+01	4.548481e+01	9.379546e-01	6.329237e-01
-9	Rv0267	-9	0	A	T	0.027	5.462295e+01	6.318169e+01	9.289955e-01	3.874926e-01
-9	Rv0269c	-9	0	A	T	0.024	-8.682424e+00	7.958269e+01	9.541531e-01	9.131448e-01
-9	Rv0271c	-9	0	A	T	0.158	1.241713e+01	4.678133e+01	9.550448e-01	7.907316e-01
-9	Rv0273c	-9	0	A	T	0.032	-5.058313e+01	6.365861e+01	9.491685e-01	4.270281e-01
-9	Rv0275c	-9	0	A	T	0.027	-1.216762e+01	7.984350e+01	9.431505e-01	8.789063e-01
-9	Rv0276	-9	0	A	T	0.015	1.282280e+01	5.552174e+01	9.380297e-01	8.173985e-01
-9	Rv0277c	-9	0	A	T	0.051	7.626442e+01	6.378828e+01	9.893684e-01	2.321312e-01
-9	Rv0278c	-9	0	A	T	0.497	2.549943e+01	9.454746e+01	9.336748e-01	7.874449e-01
-9	Rv0279c	-9	0	A	T	0.499	-3.684613e+02	1.492722e+02	8.609131e-01	1.373283e-02
-9	Rv0280	-9	0	A	T	0.444	3.358283e+01	6.984593e+01	9.435806e-01	6.307508e-01
-9	Rv0282	-9	0	A	T	0.054	-8.673465e+01	6.555413e+01	9.791371e-01	1.860939e-01
-9	Rv0284	-9	0	A	T	0.498	-9.206596e+01	2.300757e+02	9.727000e-01	6.891247e-01
-9	Rv0290	-9	0	A	T	0.051	6.060539e+01	7.580173e+01	9.395631e-01	4.241690e-01
-9	Rv0292	-9	0	A	T	0.499	1.135244e+02	2.501938e+02	9.588316e-01	6.501067e-01
-9	Rv0297	-9	0	A	T	0.052	-3.404423e+01	4.210687e+01	9.290236e-01	4.189769e-01
-9	Rv0298	-9	0	A	T	0.044	-1.853341e+01	1.521357e+02	9.542480e-01	9.030639e-01
-9	Rv0302	-9	0	A	T	0.044	-8.154860e+01	9.950349e+01	9.233472e-01	4.126581e-01
-9	Rv0304c	-9	0	A	T	0.078	-2.003614e+01	3.224351e+01	9.458524e-01	5.344725e-01
-9	Rv0305c	-9	0	A	T	0.499	8.003164e+01	1.471475e+02	9.277967e-01	5.866361e-01
-9	Rv0311	-9	0	A	T	0.060	1.169698e+02	5.096377e+01	9.989283e-01	2.192315e-02
-9	Rv0314c	-9	0	A	T	0.014	-1.122073e+02	5.806497e+01	9.364998e-01	5.357690e-02
-9	Rv0315	-9	0	A	T	0.499	-2.989099e+02	2.906641e+02	9.237812e-01	3.040161e-01
-9	Rv0317c	-9	0	A	T	0.018	4.405167e+01	9.070215e+01	9.511652e-01	6.273009e-01
-9	Rv0319	-9	0	A	T	0.147	-1.218746e+02	8.045962e+01	9.378456e-01	1.301456e-01
-9	Rv0321	-9	0	A	T	0.012	-9.881037e+01	1.826554e+02	9.675312e-01	5.886472e-01
-9	Rv0323c	-9	0	A	T	0.499	-2.327762e+00	1.877812e+02	9.485379e-01	9.901120e-01
-9	Rv0324	-9	0	A	T	0.204	-5.184818e+01	9.180101e+01	9.579798e-01	5.723396e-01
-9	Rv0325	-9	0	A	T	0.046	6.088627e+01	1.367746e+02	9.465466e-01	6.562986e-01
-9	Rv0327c	-9	0	A	T	0.034	-1.138516e+01	5.039725e+01	9.439870e-01	8.213172e-01
-9	Rv0329c	-9	0	A	T	0.025	7.822954e+01	1.121002e+02	9.782683e-01	4.854252e-01
-9	Rv0331	-9	0	A	T	0.157	-2.122440e+01	6.299015e+01	9.482133e-01	7.362244e-01
-9	Rv0336	-9	0	A	T	0.032	-1.017134e+01	4.719432e+01	9.429510e-01	8.294040e-01
-9	Rv0339c	-9	0	A	T	0.011	-7.055284e+01	5.857190e+01	9.634681e-01	2.286515e-01
-9	Rv0341	-9	0	A	T	0.048	-9.359283e+01	8.203719e+01	9.493912e-01	2.541922e-01
-9	Rv0354c	-9	0	A	T	0.500	-2.667961e+02	3.763647e+02	9.535705e-01	4.785606e-01
-9	Rv0355c	-9	0	A	T	0.360	4.542612e+00	2.175799e+01	9.414438e-01	8.346617e-01
-9	Rv0359	-9	0	A	T	0.111	9.737139e+01	9.109298e+01	9.661764e-01	2.853530e-01
-9	Rv0362	-9	0	A	T	0.058	8.628957e+00	6.699219e+01	9.516168e-01	8.975366e-01
-9	Rv0365c	-9	0	A	T	0.117	-7.078458e+00	8.960557e+01	9.554437e-01	9.370512e-01
-9	Rv0366c	-9	0	A	T	0.226	-8.244797e+01	1.022273e+02	9.439095e-01	4.201300e-01
-9	Rv0368c	-9	0	A	T	0.166	2.130637e+01	8.260818e+01	9.567706e-01	7.965192e-01
-9	Rv0370c	-9	0	A	T	0.023	-3.869714e+01	6.718907e+01	9.456965e-01	5.647781e-01
-9	Rv0371c	-9	0	A	T	0.085	4.891626e+00	7.928484e+01	9.631668e-01	9.508161e-01
-9	Rv0373c	-9	0	A	T	0.017	-3.097798e+01	4.702999e+01	9.435253e-01	5.102439e-01
-9	Rv0376c	-9	0	A	T	0.234	3.988245e+01	3.096928e+01	9.323214e-01	1.981005e-01
-9	Rv0380c	-9	0	A	T	0.168	-3.817408e+01	6.168335e+01	9.626041e-01	5.361368e-01
-9	Rv0381c	-9	0	A	T	0.037	-1.017032e+01	1.406879e+02	9.751066e-01	9.423851e-01
-9	Rv0386	-9	0	A	T	0.050	2.780711e+01	4.175310e+01	9.335654e-01	5.055662e-01
-9	Rv0389	-9	0	A	T	0.026	-2.135477e+02	1.005711e+02	9.702180e-01	3.396083e-02
-9	Rv0392c	-9	0	A	T	0.038	1.476618e+02	6.537839e+01	8.755681e-01	2.411711e-02
-9	Rv0395	-9	0	A	T	0.498	-4.099102e+01	1.883151e+02	9.584815e-01	8.277271e-01
-9	Rv0398c	-9	0	A	T	0.046	1.978704e+02	1.626330e+02	9.570066e-01	2.240073e-01
-9	Rv0399c	-9	0	A	T	0.082	-1.253704e+02	6.225330e+01	9.794621e-01	4.428051e-02
-9	Rv0400c	-9	0	A	T	0.158	1.524901e+01	6.827605e+01	9.604530e-01	8.233122e-01
-9	Rv0402c	-9	0	A	T	0.022	2.799338e+01	4.557568e+01	9.427049e-01	5.392064e-01
-9	Rv0403c	-9	0	A	T	0.074	1.755232e+01	2.788148e+01	9.528804e-01	5.291386e-01
-9	Rv0404	-9	0	A	T	0.077	4.483128e+01	5.357400e+01	9.454487e-01	4.028919e-01
-9	Rv0405	-9	0	A	T	0.238	-1.135696e+02	5.797978e+01	9.978977e-01	5.040637e-02
-9	Rv0407	-9	0	A	T	0.116	-1.219643e+01	1.088849e+02	9.636922e-01	9.108354e-01
-9	Rv0408	-9	0	A	T	0.049	-2.710245e+01	1.058252e+02	9.512744e-01	7.979200e-01
-9	Rv0410c	-9	0	A	T	0.016	-2.023512e+00	5.424790e+01	9.406315e-01	9.702520e-01
-9	Rv0412c	-9	0	A	T	0.434	1.983725e+01	7.833027e+01	9.582485e-01	8.001242e-01
-9	Rv0415	-9	0	A	T	0.155	2.513494e+01	5.286675e+01	9.599947e-01	6.345740e-01
-9	Rv0416	-9	0	A	T	0.012	2.036940e+01	2.297044e+02	9.792429e-01	9.293561e-01
-9	Rv0417	-9	0	A	T	0.500	7.384051e+01	4.434612e+02	9.615000e-01	8.677884e-01
-9	Rv0419	-9	0	A	T	0.063	6.994088e+01	5.131765e+01	9.053304e-01	1.732096e-01
-9	Rv0421c	-9	0	A	T	0.044	-4.686604e+01	2.059315e+02	9.686560e-01	8.200170e-01
-9	Rv0422c	-9	0	A	T	0.018	-1.532556e+01	9.650214e+01	9.502080e-01	8.738490e-01
-9	Rv0423c	-9	0	A	T	0.017	1.239234e+02	1.101631e+02	9.224388e-01	2.608881e-01
-9	Rv0425c	-9	0	A	T	0.496	-1.509380e+02	1.209113e+02	9.056826e-01	2.121896e-01
-9	Rv0428c	-9	0	A	T	0.051	7.368343e+01	8.956726e+01	9.427182e-01	4.108903e-01
-9	Rv0435c	-9	0	A	T	0.026	2.118880e+01	5.819836e+01	9.254626e-01	7.158733e-01
-9	Rv0436c	-9	0	A	T	0.205	-7.353128e+01	7.577967e+01	9.793272e-01	3.321083e-01
-9	Rv0437c	-9	0	A	T	0.116	7.737318e+01	1.082605e+02	9.669987e-01	4.749587e-01
-9	Rv0442c	-9	0	A	T	0.050	4.615240e+01	5.382708e+01	9.575979e-01	3.914111e-01
-9	Rv0444c	-9	0	A	T	0.049	-1.195768e+02	9.222694e+01	9.371395e-01	1.950747e-01
-9	Rv0446c	-9	0	A	T	0.225	-1.033709e+02	9.501964e+01	9.370539e-01	2.768964e-01
-9	Rv0448c	-9	0	A	T	0.014	1.083192e+02	1.100556e+02	9.521498e-01	3.252358e-01
-9	Rv0450c	-9	0	A	T	0.012	-1.057875e+01	5.863836e+01	9.421348e-01	8.568686e-01
-9	Rv0452	-9	0	A	T	0.047	7.926328e+00	7.807164e+01	9.447732e-01	9.191523e-01
-9	Rv0453	-9	0	A	T	0.187	-1.274241e+02	6.663797e+01	9.445116e-01	5.612778e-02
-9	Rv0457c	-9	0	A	T	0.056	9.039488e+01	5.626750e+01	9.558332e-01	1.084641e-01
-9	Rv0458	-9	0	A	T	0.020	2.289689e+01	7.670172e+01	9.508360e-01	7.653672e-01
-9	Rv0461	-9	0	A	T	0.120	-6.149084e+01	6.207770e+01	9.508041e-01	3.221382e-01
-9	Rv0465c	-9	0	A	T	0.050	-1.480678e+02	7.421684e+01	9.819320e-01	4.629655e-02
-9	Rv0466	-9	0	A	T	0.056	-2.065661e+01	1.073920e+02	9.657878e-01	8.475074e-01
-9	Rv0469	-9	0	A	T	0.010	-5.303025e+01	6.434545e+01	9.487530e-01	4.100443e-01
-9	Rv0470c	-9	0	A	T	0.018	-1.904559e+00	4.921488e+01	9.400828e-01	9.691380e-01
-9	Rv0471c	-9	0	A	T	0.011	9.939478e+01	7.592327e+01	9.317483e-01	1.907744e-01
-9	Rv0472c	-9	0	A	T	0.232	8.249823e+00	6.514960e+01	9.501362e-01	8.992587e-01
-9	Rv0475	-9	0	A	T	0.021	4.943589e+01	5.196123e+01	9.154472e-01	3.416233e-01
-9	Rv0479c	-9	0	A	T	0.011	-5.215331e+01	6.404048e+01	9.003495e-01	4.156141e-01
-9	Rv0486	-9	0	A	T	0.160	6.797732e+01	5.640202e+01	9.876954e-01	2.283901e-01
-9	Rv0487	-9	0	A	T	0.014	8.403930e+01	6.433217e+01	9.520584e-01	1.917286e-01
-9	Rv0492c	-9	0	A	T	0.048	-1.484567e+02	1.202596e+02	9.551521e-01	2.173079e-01
-9	Rv0493c	-9	0	A	T	0.276	-1.581670e+01	6.643253e+01	9.527714e-01	8.118609e-01
-9	Rv0495c	-9	0	A	T	0.049	-1.129142e+02	6.954061e+01	8.863387e-01	1.047404e-01
-9	Rv0501	-9	0	A	T	0.012	-6.249587e+01	6.734807e+01	9.417876e-01	3.536477e-01
-9	Rv0507	-9	0	A	T	0.498	-5.734802e+01	2.070504e+02	9.522209e-01	7.818536e-01
-9	Rv0508	-9	0	A	T	0.038	-1.266434e+02	7.369862e+01	9.843404e-01	8.602297e-02
-9	Rv0513	-9	0	A	T	0.043	1.573769e+00	1.892630e+02	9.678522e-01	9.933671e-01
-9	Rv0515	-9	0	A	T	0.091	2.334863e+01	4.295766e+01	9.282439e-01	5.868841e-01
-9	Rv0522	-9	0	A	T	0.057	5.586039e+00	5.405658e+01	9.463422e-01	9.177156e-01
-9	Rv0527	-9	0	A	T	0.019	-4.668882e+01	7.367311e+01	9.348009e-01	5.263972e-01
-9	Rv0529	-9	0	A	T	0.047	8.617116e+01	9.407126e+01	9.382448e-01	3.598693e-01
-9	Rv0530	-9	0	A	T	0.044	-1.787072e+02	9.710334e+01	9.138389e-01	6.599789e-02
-9	Rv0532	-9	0	A	T	0.449	-1.542097e+01	2.988893e+01	9.203324e-01	6.060046e-01
-9	Rv0533c	-9	0	A	T	0.046	7.635527e+01	1.081260e+02	9.683582e-01	4.802415e-01
-9	Rv0536	-9	0	A	T	0.059	-3.075091e+01	5.144999e+01	9.461103e-01	5.501803e-01
-9	Rv0537c	-9	0	A	T	0.050	-2.744355e+01	8.052103e+01	9.400071e-01	7.333047e-01
-9	Rv0538	-9	0	A	T	0.433	5.059575e+01	9.308241e+01	9.695819e-01	5.868620e-01
-9	Rv0540	-9	0	A	T	0.088	8.792310e+00	6.919694e+01	9.558763e-01	8.989159e-01
-9	Rv0541c	-9	0	A	T	0.026	-8.087034e+01	9.787327e+01	9.454537e-01	4.088375e-01
-9	Rv0545c	-9	0	A	T	0.475	1.299137e+02	1.314996e+02	9.565602e-01	3.234125e-01
-9	Rv0548c	-9	0	A	T	0.026	6.314648e+01	1.194779e+02	9.436212e-01	5.972515e-01
-9	Rv0556	-9	0	A	T	0.494	1.239553e+02	9.195483e+01	9.183640e-01	1.779521e-01
-9	Rv0557	-9	0	A	T	0.119	-4.230356e+01	6.303930e+01	9.687957e-01	5.023277e-01
-9	Rv0564c	-9	0	A	T	0.020	-6.549413e+01	6.063943e+01	9.659916e-01	2.803673e-01
-9	Rv0565c	-9	0	A	T	0.209	-2.184273e+01	5.480252e+01	9.375647e-01	6.902909e-01
-9	Rv0566c	-9	0	A	T	0.026	-6.710623e+01	8.637519e+01	9.174446e-01	4.373857e-01
-9	Rv0567	-9	0	A	T	0.019	3.220136e+01	7.027318e+01	9.340767e-01	6.468824e-01
-9	Rv0568	-9	0	A	T	0.022	5.042021e-02	1.159152e+02	9.468712e-01	9.996530e-01
-9	Rv0570	-9	0	A	T	0.025	-6.054832e+00	8.781562e+01	9.444534e-01	9.450432e-01
-9	Rv0572c	-9	0	A	T	0.435	1.774343e+02	1.106006e+02	9.738647e-01	1.089570e-01
-9	Rv0574c	-9	0	A	T	0.057	-9.810962e+01	1.020187e+02	9.946881e-01	3.364334e-01
-9	Rv0575c	-9	0	A	T	0.049	-5.940802e+01	7.671121e+01	9.420291e-01	4.388488e-01
-9	Rv0576	-9	0	A	T	0.049	-4.091218e+01	1.196125e+02	9.631123e-01	7.323906e-01
-9	Rv0578c	-9	0	A	T	0.205	4.193496e+01	3.709286e+01	1.013070e+00	2.585103e-01
-9	Rv0584	-9	0	A	T	0.051	-1.189445e+02	6.380280e+01	9.130636e-01	6.256881e-02
-9	Rv0588	-9	0	A	T	0.240	1.652441e+01	5.599401e+01	9.503713e-01	7.679688e-01
-9	Rv0589	-9	0	A	T	0.492	1.210928e+00	9.032595e+01	9.514782e-01	9.893063e-01
-9	Rv0590	-9	0	A	T	0.049	-3.975495e+01	9.787855e+01	9.561515e-01	6.847044e-01
-9	Rv0591	-9	0	A	T	0.016	-1.637012e+01	8.135679e+01	9.437978e-01	8.405708e-01
-9	Rv0592	-9	0	A	T	0.149	-4.572179e+01	5.910152e+01	9.491531e-01	4.393351e-01
-9	Rv0594	-9	0	A	T	0.054	2.993950e+01	5.730450e+01	9.421702e-01	6.014594e-01
-9	Rv0603	-9	0	A	T	0.010	4.954131e-01	6.680579e+01	9.435830e-01	9.940846e-01
-9	Rv0608	-9	0	A	T	0.012	2.036940e+01	2.297044e+02	9.792429e-01	9.293561e-01
-9	Rv0611c	-9	0	A	T	0.015	-1.145970e+02	1.315204e+02	9.624989e-01	3.837784e-01
-9	Rv0613c	-9	0	A	T	0.282	-4.534599e-02	5.542561e+01	9.461757e-01	9.993474e-01
-9	Rv0619	-9	0	A	T	0.205	-8.130388e+00	9.394541e+01	9.604521e-01	9.310509e-01
-9	Rv0620	-9	0	A	T	0.076	-3.373700e+01	5.728655e+01	9.580123e-01	5.560455e-01
-9	Rv0628c	-9	0	A	T	0.012	1.180331e+01	5.876184e+01	9.382514e-01	8.408420e-01
-9	Rv0629c	-9	0	A	T	0.067	-8.615798e-01	4.541296e+01	9.433072e-01	9.848670e-01
-9	Rv0630c	-9	0	A	T	0.064	-3.535263e+01	4.115378e+01	9.284875e-01	3.905185e-01
-9	Rv0631c	-9	0	A	T	0.273	-2.004021e+01	5.429580e+01	9.345326e-01	7.121336e-01
-9	Rv0638	-9	0	A	T	0.056	1.295400e+01	1.078294e+02	9.598461e-01	9.044001e-01
-9	Rv0641	-9	0	A	T	0.054	4.563203e+01	7.366040e+01	9.546548e-01	5.357283e-01
-9	Rv0642c	-9	0	A	T	0.200	-7.112151e+01	8.704955e+01	9.503363e-01	4.141027e-01
-9	Rv0644c	-9	0	A	T	0.046	-2.167271e+02	1.972402e+02	9.688665e-01	2.721113e-01
-9	Rv0646c	-9	0	A	T	0.017	-6.263643e+01	1.028699e+02	9.519814e-01	5.427309e-01
-9	Rv0648	-9	0	A	T	0.035	-1.843527e+01	3.652158e+01	9.361956e-01	6.138224e-01
-9	Rv0655	-9	0	A	T	0.229	-2.454115e+01	7.663849e+01	9.393398e-01	7.488663e-01
-9	Rv0656c	-9	0	A	T	0.017	-7.028842e+00	6.631734e+01	9.501099e-01	9.156124e-01
-9	Rv0658c	-9	0	A	T	0.498	3.166502e+01	1.834749e+02	9.623096e-01	8.630113e-01
-9	Rv0663	-9	0	A	T	0.089	1.010445e+02	4.100631e+01	7.525350e-01	1.389632e-02
-9	Rv0667	-9	0	A	T	0.387	5.144792e+01	2.124424e+01	7.441808e-01	1.561729e-02
-9	Rv0668	-9	0	A	T	0.281	2.231530e+01	2.328414e+01	9.316968e-01	3.380892e-01
-9	Rv0669c	-9	0	A	T	0.020	2.263791e+01	4.825519e+01	9.427106e-01	6.390760e-01
-9	Rv0670	-9	0	A	T	0.200	1.029719e+02	9.022163e+01	1.010448e+00	2.539994e-01
-9	Rv0673	-9	0	A	T	0.052	1.506440e+02	7.281113e+01	9.518136e-01	3.879632e-02
-9	Rv0676c	-9	0	A	T	0.498	1.680493e+02	1.983751e+02	9.542763e-01	3.971188e-01
-9	Rv0678	-9	0	A	T	0.031	9.435919e+01	6.419659e+01	9.472141e-01	1.419064e-01
-9	Rv0679c	-9	0	A	T	0.046	-2.149677e+02	1.823073e+02	9.872857e-01	2.386088e-01
-9	Rv0682	-9	0	A	T	0.062	2.182754e+01	3.465246e+01	9.280087e-01	5.288996e-01
-9	Rv0683	-9	0	A	T	0.017	-1.688169e+01	2.564161e+02	9.763311e-01	9.475202e-01
-9	Rv0687	-9	0	A	T	0.015	-1.267493e+01	1.401533e+02	9.657666e-01	9.279581e-01
-9	Rv0688	-9	0	A	T	0.159	-1.182543e+01	9.352494e+01	9.604452e-01	8.994070e-01
-9	Rv0691c	-9	0	A	T	0.050	5.254491e+01	7.063088e+01	9.542006e-01	4.570832e-01
-9	Rv0694	-9	0	A	T	0.032	5.993956e+01	5.522637e+01	9.520736e-01	2.780219e-01
-9	Rv0695	-9	0	A	T	0.025	-1.503876e+02	1.161150e+02	9.508994e-01	1.955530e-01
-9	Rv0696	-9	0	A	T	0.235	-9.268932e+01	6.077598e+01	9.053132e-01	1.275396e-01
-9	Rv0697	-9	0	A	T	0.074	-1.070352e+02	6.790242e+01	1.001172e+00	1.152597e-01
-9	Rv0698	-9	0	A	T	0.021	-9.801052e+01	7.840113e+01	9.232893e-01	2.115392e-01
-9	Rv0699	-9	0	A	T	0.045	3.888740e+00	2.110308e+02	9.679822e-01	9.853015e-01
-9	Rv0703	-9	0	A	T	0.019	-4.810049e+01	4.155544e+01	9.248987e-01	2.473340e-01
-9	Rv0711	-9	0	A	T	0.015	-2.483771e+00	5.425986e+01	9.423967e-01	9.634980e-01
-9	Rv0716	-9	0	A	T	0.045	-1.185411e+02	1.249585e+02	9.484284e-01	3.430229e-01
-9	Rv0717	-9	0	A	T	0.144	-1.928103e+01	9.302611e+01	9.574397e-01	8.358438e-01
-9	Rv0721	-9	0	A	T	0.028	-4.243514e+01	1.555058e+02	9.617880e-01	7.849963e-01
-9	Rv0725c	-9	0	A	T	0.020	-2.064081e+01	8.626147e+01	9.510264e-01	8.109343e-01
-9	Rv0726c	-9	0	A	T	0.010	-2.716879e+01	6.453444e+01	9.396796e-01	6.738446e-01
-9	Rv0727c	-9	0	A	T	0.428	-9.739010e+00	8.465216e+01	9.591186e-01	9.084298e-01
-9	Rv0728c	-9	0	A	T	0.057	1.267507e+02	6.067616e+01	9.064754e-01	3.695380e-02
-9	Rv0731c	-9	0	A	T	0.013	-3.384516e+01	5.816791e+01	9.583508e-01	5.607923e-01
-9	Rv0732	-9	0	A	T	0.113	3.768219e+01	6.377119e+01	9.771614e-01	5.547184e-01
-9	Rv0737	-9	0	A	T	0.018	-3.795410e+01	9.956051e+01	9.641455e-01	7.031208e-01
-9	Rv0739	-9	0	A	T	0.081	-9.243986e+01	8.175467e+01	9.627803e-01	2.584435e-01
-9	Rv0741	-9	0	A	T	0.119	6.734357e+01	8.422581e+01	9.679434e-01	4.241490e-01
-9	Rv0745	-9	0	A	T	0.056	4.801624e+01	5.643215e+01	9.847719e-01	3.950398e-01
-9	Rv0746	-9	0	A	T	0.495	-1.969996e+02	8.347686e+01	8.330863e-01	1.846283e-02
-9	Rv0747	-9	0	A	T	0.480	-1.417868e+02	4.507889e+01	7.876813e-01	1.706366e-03
-9	Rv0750	-9	0	A	T	0.053	6.977611e+01	5.691831e+01	9.453617e-01	2.205149e-01
-9	Rv0751c	-9	0	A	T	0.089	3.321060e+00	6.106401e+01	9.520160e-01	9.566377e-01
-9	Rv0753c	-9	0	A	T	0.013	2.802479e+01	5.413077e+01	9.456802e-01	6.047613e-01
-9	Rv0754	-9	0	A	T	0.017	5.221201e+01	8.505747e+01	9.444744e-01	5.394531e-01
-9	Rv0755c	-9	0	A	T	0.027	4.693742e+00	5.182004e+01	9.424905e-01	9.278456e-01
-9	Rv0756c	-9	0	A	T	0.041	1.246689e+02	6.944407e+01	8.250837e-01	7.290622e-02
-9	Rv0758	-9	0	A	T	0.498	4.955792e+01	2.260604e+02	9.654855e-01	8.265185e-01
-9	Rv0766c	-9	0	A	T	0.204	6.162800e+01	6.303097e+01	9.669269e-01	3.284302e-01
-9	Rv0768	-9	0	A	T	0.051	1.243351e+02	6.952588e+01	9.275150e-01	7.401491e-02
-9	Rv0770	-9	0	A	T	0.159	-8.534743e+01	5.370139e+01	9.582891e-01	1.122983e-01
-9	Rv0773c	-9	0	A	T	0.048	-1.497164e+02	9.713990e+01	9.515956e-01	1.235622e-01
-9	Rv0775	-9	0	A	T	0.025	1.487155e+01	8.147371e+01	9.529797e-01	8.552010e-01
-9	Rv0783c	-9	0	A	T	0.049	9.968196e+01	5.952549e+01	9.578927e-01	9.431236e-02
-9	Rv0785	-9	0	A	T	0.476	5.012905e+01	1.426937e+02	9.619584e-01	7.254307e-01
-9	Rv0787	-9	0	A	T	0.478	-4.638244e+01	1.142544e+02	9.632960e-01	6.848575e-01
-9	Rv0787A	-9	0	A	T	0.017	2.479032e+01	9.083392e+01	9.507263e-01	7.849697e-01
-9	Rv0791c	-9	0	A	T	0.243	3.209347e+00	5.458295e+01	9.517571e-01	9.531246e-01
-9	Rv0797	-9	0	A	T	0.237	1.215400e+01	3.184819e+01	9.551172e-01	7.028193e-01
-9	Rv0800	-9	0	A	T	0.496	-3.969179e+01	1.024299e+02	9.543721e-01	6.984640e-01
-9	Rv0803	-9	0	A	T	0.158	6.390780e+01	9.820736e+01	9.655428e-01	5.153563e-01
-9	Rv0806c	-9	0	A	T	0.014	1.191383e+01	5.252930e+01	9.380038e-01	8.206212e-01
-9	Rv0808	-9	0	A	T	0.159	1.286582e+02	8.377260e+01	9.678792e-01	1.248917e-01
-9	Rv0812	-9	0	A	T	0.499	-3.653588e+02	2.214397e+02	8.996975e-01	9.926120e-02
-9	Rv0813c	-9	0	A	T	0.046	-3.910167e+00	1.026248e+02	9.571711e-01	9.696140e-01
-9	Rv0814c	-9	0	A	T	0.045	-1.276316e+02	2.398397e+02	9.775765e-01	5.947336e-01
-9	Rv0816c	-9	0	A	T	0.113	-7.764837e+01	9.649569e+01	9.733272e-01	4.211875e-01
-9	Rv0822c	-9	0	A	T	0.021	1.117500e+02	8.961938e+01	9.469786e-01	2.127012e-01
-9	Rv0823c	-9	0	A	T	0.066	-2.736764e+01	5.744957e+01	9.447973e-01	6.339063e-01
-9	Rv0825c	-9	0	A	T	0.226	3.085289e+01	4.629145e+01	9.655784e-01	5.052449e-01
-9	Rv0827c	-9	0	A	T	0.023	-9.649060e+01	1.314651e+02	9.465424e-01	4.631369e-01
-9	Rv0829	-9	0	A	T	0.494	-6.228488e+01	9.428238e+01	9.553872e-01	5.090024e-01
-9	Rv0833	-9	0	A	T	0.411	-4.385292e+01	2.476087e+01	8.382461e-01	7.684487e-02
-9	Rv0834c	-9	0	A	T	0.065	-2.439131e+01	3.795219e+01	9.414170e-01	5.205705e-01
-9	Rv0835	-9	0	A	T	0.015	5.120520e+01	5.727874e+01	9.253216e-01	3.715479e-01
-9	Rv0836c	-9	0	A	T	0.049	1.025358e+01	1.133863e+02	9.481145e-01	9.279626e-01
-9	Rv0840c	-9	0	A	T	0.010	1.034342e+02	6.654234e+01	8.934111e-01	1.203912e-01
-9	Rv0842	-9	0	A	T	0.012	4.044503e-01	6.123460e+01	9.419229e-01	9.947313e-01
-9	Rv0844c	-9	0	A	T	0.047	-2.543090e+02	1.346325e+02	9.921435e-01	5.918246e-02
-9	Rv0845	-9	0	A	T	0.053	4.122301e+01	6.547126e+01	9.420103e-01	5.290720e-01
-9	Rv0848	-9	0	A	T	0.479	6.681204e+01	1.178069e+02	9.556052e-01	5.707472e-01
-9	Rv0849	-9	0	A	T	0.056	-4.056871e+01	6.059037e+01	9.352135e-01	5.032893e-01
-9	Rv0850	-9	0	A	T	0.236	-7.930473e+01	9.275677e+01	9.489530e-01	3.927624e-01
-9	Rv0851c	-9	0	A	T	0.012	5.716991e+01	5.884594e+01	9.521066e-01	3.315168e-01
-9	Rv0853c	-9	0	A	T	0.108	-1.002322e+01	7.857731e+01	9.567498e-01	8.985230e-01
-9	Rv0854	-9	0	A	T	0.024	-5.831563e+01	7.654444e+01	9.549925e-01	4.463208e-01
-9	Rv0855	-9	0	A	T	0.053	-4.513083e+01	6.385958e+01	9.429844e-01	4.798994e-01
-9	Rv0858c	-9	0	A	T	0.050	7.695988e+01	6.073527e+01	9.530280e-01	2.053910e-01
-9	Rv0859	-9	0	A	T	0.500	1.911191e+02	5.053531e+02	9.633839e-01	7.053674e-01
-9	Rv0862c	-9	0	A	T	0.051	-3.970394e+01	8.629531e+01	9.511842e-01	6.455453e-01
-9	Rv0867c	-9	0	A	T	0.011	-6.381409e-01	5.554383e+01	9.360329e-01	9.908355e-01
-9	Rv0870c	-9	0	A	T	0.019	4.384192e+01	1.076553e+02	9.504486e-01	6.839131e-01
-9	Rv0872c	-9	0	A	T	0.013	5.589030e+01	5.538172e+01	9.533911e-01	3.131222e-01
-9	Rv0873	-9	0	A	T	0.013	-6.584315e+01	5.817809e+01	9.409415e-01	2.580005e-01
-9	Rv0874c	-9	0	A	T	0.048	-6.707342e+01	1.118190e+02	9.340248e-01	5.487444e-01
-9	Rv0878c	-9	0	A	T	0.205	-1.147296e+01	1.890708e+01	9.126366e-01	5.441113e-01
-9	Rv0881	-9	0	A	T	0.497	1.825979e+02	1.820390e+02	9.193130e-01	3.160610e-01
-9	Rv0882	-9	0	A	T	0.032	6.987288e+01	8.614558e+01	9.749398e-01	4.174930e-01
-9	Rv0885	-9	0	A	T	0.158	-6.664294e+01	9.728507e+01	9.555613e-01	4.934797e-01
-9	Rv0888	-9	0	A	T	0.047	1.069534e+02	8.484662e+01	9.297744e-01	2.077544e-01
-9	Rv0889c	-9	0	A	T	0.046	-3.699881e+01	9.189857e+01	9.356213e-01	6.873220e-01
-9	Rv0890c	-9	0	A	T	0.499	-1.928998e+02	2.314260e+02	9.635380e-01	4.047395e-01
-9	Rv0891c	-9	0	A	T	0.496	2.093591e+02	1.363716e+02	9.727530e-01	1.250371e-01
-9	Rv0892	-9	0	A	T	0.029	-2.096000e+01	6.372537e+01	9.360915e-01	7.422890e-01
-9	Rv0893c	-9	0	A	T	0.084	5.611607e+01	5.586299e+01	9.209113e-01	3.153574e-01
-9	Rv0894	-9	0	A	T	0.029	-5.575477e+01	6.271455e+01	9.567520e-01	3.741961e-01
-9	Rv0914c	-9	0	A	T	0.112	-4.724561e+01	9.888093e+01	9.687034e-01	6.328911e-01
-9	Rv0915c	-9	0	A	T	0.039	3.084374e+01	5.297478e+01	9.200600e-01	5.605354e-01
-9	Rv0918	-9	0	A	T	0.068	8.717918e+01	1.305438e+02	9.580939e-01	5.043999e-01
-9	Rv0921	-9	0	A	T	0.026	-8.388867e+01	1.086167e+02	9.833377e-01	4.400908e-01
-9	Rv0922	-9	0	A	T	0.106	-6.055684e+01	4.312086e+01	9.132489e-01	1.605137e-01
-9	Rv0923c	-9	0	A	T	0.023	5.566356e+01	6.803765e+01	9.320152e-01	4.134717e-01
-9	Rv0927c	-9	0	A	T	0.047	-4.602838e+01	1.574018e+02	9.689376e-01	7.700195e-01
-9	Rv0929	-9	0	A	T	0.012	-1.323751e+02	5.957250e+01	9.390657e-01	2.649273e-02
-9	Rv0930	-9	0	A	T	0.498	-5.993204e+01	1.766264e+02	9.361465e-01	7.344410e-01
-9	Rv0931c	-9	0	A	T	0.037	-3.469634e+01	5.170265e+01	9.277952e-01	5.023224e-01
-9	Rv0933	-9	0	A	T	0.059	-4.038308e+01	8.633856e+01	9.585448e-01	6.400764e-01
-9	Rv0934	-9	0	A	T	0.030	-1.262520e+02	6.659160e+01	8.993401e-01	5.824920e-02
-9	Rv0938	-9	0	A	T	0.467	-1.179315e+02	7.005028e+01	9.695234e-01	9.257410e-02
-9	Rv0939	-9	0	A	T	0.028	-5.414202e+01	5.593079e+01	9.504064e-01	3.332610e-01
-9	Rv0940c	-9	0	A	T	0.046	3.310696e+01	9.981000e+01	9.542301e-01	7.401830e-01
-9	Rv0943c	-9	0	A	T	0.012	5.308848e+01	6.480161e+01	9.566461e-01	4.128342e-01
-9	Rv0945	-9	0	A	T	0.157	-6.100844e+00	6.736649e+01	9.571297e-01	9.278581e-01
-9	Rv0946c	-9	0	A	T	0.038	2.230539e+01	7.752518e+01	9.357040e-01	7.736201e-01
-9	Rv0948c	-9	0	A	T	0.199	5.601174e+01	7.504898e+01	9.761988e-01	4.556338e-01
-9	Rv0949	-9	0	A	T	0.020	-1.506620e+01	6.940023e+01	9.528881e-01	8.281797e-01
-9	Rv0950c	-9	0	A	T	0.011	-9.834428e+01	6.475328e+01	9.556550e-01	1.291293e-01
-9	Rv0957	-9	0	A	T	0.039	-3.552414e-02	6.999509e+01	9.460610e-01	9.995952e-01
-9	Rv0958	-9	0	A	T	0.473	1.213360e+01	9.478858e+01	9.575689e-01	8.981682e-01
-9	Rv0959	-9	0	A	T	0.053	5.533146e+01	6.859832e+01	9.306813e-01	4.200815e-01
-9	Rv0961	-9	0	A	T	0.047	6.023994e+01	8.482743e+01	9.560937e-01	4.777727e-01
-9	Rv0962c	-9	0	A	T	0.498	-1.611636e+02	1.581427e+02	9.367733e-01	3.083920e-01
-9	Rv0964c	-9	0	A	T	0.491	-1.494499e+02	8.475901e+01	8.868108e-01	7.815560e-02
-9	Rv0966c	-9	0	A	T	0.497	-2.285583e+02	1.454644e+02	9.222727e-01	1.164339e-01
-9	Rv0969	-9	0	A	T	0.168	4.174513e+01	5.229323e+01	9.328776e-01	4.248853e-01
-9	Rv0971c	-9	0	A	T	0.026	9.739084e+01	7.029165e+01	9.638445e-01	1.661899e-01
-9	Rv0972c	-9	0	A	T	0.059	-4.055856e+01	5.283570e+01	9.266949e-01	4.428785e-01
-9	Rv0973c	-9	0	A	T	0.022	1.284636e+02	6.050885e+01	9.981005e-01	3.398563e-02
-9	Rv0974c	-9	0	A	T	0.475	-1.294312e+02	1.285188e+02	9.997533e-01	3.141217e-01
-9	Rv0976c	-9	0	A	T	0.031	-1.149987e+02	8.188216e+01	9.265030e-01	1.604867e-01
-9	Rv0977	-9	0	A	T	0.197	-9.469293e+00	3.718296e+01	9.424470e-01	7.990304e-01
-9	Rv0978c	-9	0	A	T	0.022	-1.595753e+01	4.208821e+01	9.449008e-01	7.046580e-01
-9	Rv0980c	-9	0	A	T	0.343	-1.569188e+01	1.927067e+01	9.340749e-01	4.156668e-01
-9	Rv0982	-9	0	A	T	0.074	9.822971e+01	7.607879e+01	9.812390e-01	1.969367e-01
-9	Rv0983	-9	0	A	T	0.498	1.506434e+02	2.016448e+02	9.474818e-01	4.551888e-01
-9	Rv0986	-9	0	A	T	0.032	-9.981103e+01	8.439718e+01	9.249195e-01	2.372251e-01
-9	Rv0987	-9	0	A	T	0.098	2.156246e+01	4.294722e+01	9.253098e-01	6.157257e-01
-9	Rv0988	-9	0	A	T	0.048	6.282004e+01	6.595971e+01	9.761204e-01	3.411160e-01
-9	Rv0989c	-9	0	A	T	0.476	-5.359252e+01	1.152075e+02	9.732232e-01	6.418984e-01
-9	Rv0990c	-9	0	A	T	0.272	-4.193746e+01	8.436346e+01	9.643320e-01	6.192207e-01
-9	Rv0992c	-9	0	A	T	0.013	-1.717819e+02	7.678422e+01	9.598693e-01	2.548485e-02
-9	Rv0993	-9	0	A	T	0.498	3.435653e+01	2.087242e+02	9.617632e-01	8.692889e-01
-9	Rv0994	-9	0	A	T	0.011	-6.200414e+01	6.098016e+01	9.464921e-01	3.094895e-01
-9	Rv0995	-9	0	A	T	0.166	-2.764486e+01	6.110544e+01	9.486464e-01	6.510665e-01
-9	Rv0997	-9	0	A	T	0.013	-2.815472e+01	5.719648e+01	9.291696e-01	6.226498e-01
-9	Rv0999	-9	0	A	T	0.044	1.481475e+02	1.028392e+02	1.038107e+00	1.500068e-01
-9	Rv1002c	-9	0	A	T	0.024	3.635656e+01	6.488462e+01	9.647242e-01	5.753779e-01
-9	Rv1004c	-9	0	A	T	0.020	-1.558483e+01	4.523853e+01	9.372793e-01	7.305376e-01
-9	Rv1007c	-9	0	A	T	0.496	7.588979e+01	1.251781e+02	9.339733e-01	5.444785e-01
-9	Rv1008	-9	0	A	T	0.498	4.563017e+01	2.221055e+02	9.651231e-01	8.372658e-01
-9	Rv1009	-9	0	A	T	0.026	-2.048024e+01	8.740421e+01	9.428939e-01	8.147856e-01
-9	Rv1014c	-9	0	A	T	0.081	6.674650e+01	6.169842e+01	9.791384e-01	2.795846e-01
-9	Rv1016c	-9	0	A	T	0.116	1.923053e+01	1.216716e+02	9.696436e-01	8.744460e-01
-9	Rv1018c	-9	0	A	T	0.026	-6.721911e+01	8.467659e+01	9.188730e-01	4.274740e-01
-9	Rv1020	-9	0	A	T	0.058	-4.813557e+01	4.768898e+01	1.027169e+00	3.130352e-01
-9	Rv1023	-9	0	A	T	0.190	-9.273869e-01	7.197876e+01	9.558786e-01	9.897227e-01
-9	Rv1027c	-9	0	A	T	0.067	-1.272571e+02	7.419347e+01	8.605799e-01	8.660618e-02
-9	Rv1028c	-9	0	A	T	0.479	5.253230e+01	1.083370e+02	1.001957e+00	6.278516e-01
-9	Rv1029	-9	0	A	T	0.120	4.782478e+01	7.255548e+01	9.339786e-01	5.099473e-01
-9	Rv1030	-9	0	A	T	0.023	-5.407081e+01	5.478368e+01	9.364524e-01	3.238790e-01
-9	Rv1032c	-9	0	A	T	0.027	-4.182995e+01	7.945839e+01	9.268426e-01	5.986962e-01
-9	Rv1034c	-9	0	A	T	0.027	-4.210493e+01	1.053268e+02	9.617282e-01	6.894191e-01
-9	Rv1039c	-9	0	A	T	0.147	-1.116424e+01	5.934487e+01	9.429027e-01	8.508156e-01
-9	Rv1042c	-9	0	A	T	0.020	7.267842e+01	7.670706e+01	9.340608e-01	3.436149e-01
-9	Rv1044	-9	0	A	T	0.110	-1.168146e+02	7.317327e+01	9.064886e-01	1.107019e-01
-9	Rv1045	-9	0	A	T	0.046	-2.073723e+02	1.731988e+02	9.868474e-01	2.314601e-01
-9	Rv1047	-9	0	A	T	0.042	-3.957730e+00	3.207521e+01	9.399155e-01	9.018229e-01
-9	Rv1048c	-9	0	A	T	0.052	-9.725278e+01	6.716639e+01	9.511414e-01	1.479366e-01
-9	Rv1052	-9	0	A	T	0.023	-1.620834e+02	1.572268e+02	9.556260e-01	3.028333e-01
-9	Rv1054	-9	0	A	T	0.044	-7.675983e+01	8.302121e+01	9.391801e-01	3.553991e-01
-9	Rv1056	-9	0	A	T	0.142	-3.006848e+01	9.684884e+01	9.583610e-01	7.562674e-01
-9	Rv1059	-9	0	A	T	0.016	6.908688e+01	8.002043e+01	9.472401e-01	3.881361e-01
-9	Rv1060	-9	0	A	T	0.029	-4.014240e+01	8.998813e+01	9.550186e-01	6.556286e-01
-9	Rv1063c	-9	0	A	T	0.028	4.424384e+01	7.134480e+01	9.336491e-01	5.353012e-01
-9	Rv1065	-9	0	A	T	0.012	8.731296e+01	6.113274e+01	9.200522e-01	1.535204e-01
-9	Rv1067c	-9	0	A	T	0.431	-4.326455e+01	6.057697e+01	9.324138e-01	4.752594e-01
-9	Rv1068c	-9	0	A	T	0.111	2.441369e+01	2.702457e+01	9.606557e-01	3.665296e-01
-9	Rv1069c	-9	0	A	T	0.022	5.552204e+01	7.203378e+01	9.331942e-01	4.410142e-01
-9	Rv1075c	-9	0	A	T	0.228	5.655551e+01	8.037710e+01	9.740789e-01	4.818230e-01
-9	Rv1076	-9	0	A	T	0.053	1.376261e+02	8.256523e+01	8.577973e-01	9.584073e-02
-9	Rv1077	-9	0	A	T	0.018	-3.945355e+01	4.712979e+01	9.362440e-01	4.027150e-01
-9	Rv1086	-9	0	A	T	0.049	1.223359e+02	1.072165e+02	9.354003e-01	2.541260e-01
-9	Rv1087	-9	0	A	T	0.344	-1.443304e+00	2.548698e+01	9.381164e-01	9.548516e-01
-9	Rv1089	-9	0	A	T	0.054	1.669473e+02	7.579269e+01	9.581391e-01	2.783649e-02
-9	Rv1090	-9	0	A	T	0.046	2.386373e+01	1.433458e+02	9.493826e-01	8.678143e-01
-9	Rv1091	-9	0	A	T	0.282	-4.323307e+01	3.895200e+01	9.199775e-01	2.672967e-01
-9	Rv1092c	-9	0	A	T	0.017	-7.710725e+01	1.161449e+02	9.487055e-01	5.069093e-01
-9	Rv1093	-9	0	A	T	0.500	1.805831e+02	4.460619e+02	9.633718e-01	6.856795e-01
-9	Rv1096	-9	0	A	T	0.012	-6.246789e+01	6.326691e+01	9.225125e-01	3.236913e-01
-9	Rv1098c	-9	0	A	T	0.024	6.638203e+01	8.885182e+01	9.357041e-01	4.551669e-01
-9	Rv1102c	-9	0	A	T	0.048	7.879544e+01	1.568131e+02	9.414413e-01	6.154365e-01
-9	Rv1104	-9	0	A	T	0.024	-5.437930e+00	7.948540e+01	9.476501e-01	9.454691e-01
-9	Rv1106c	-9	0	A	T	0.045	3.363831e+01	8.513620e+01	9.628081e-01	6.928417e-01
-9	Rv1108c	-9	0	A	T	0.119	9.846411e+01	6.032086e+01	9.013496e-01	1.029116e-01
-9	Rv1111c	-9	0	A	T	0.017	-2.482059e+02	1.838217e+02	9.760486e-01	1.772294e-01
-9	Rv1116A	-9	0	A	T	0.021	-9.136563e+01	9.362915e+01	9.564703e-01	3.293790e-01
-9	Rv1121	-9	0	A	T	0.019	-9.103140e+01	1.080565e+02	9.216192e-01	3.997343e-01
-9	Rv1122	-9	0	A	T	0.019	2.815700e+01	8.488292e+01	9.448141e-01	7.401710e-01
-9	Rv1125	-9	0	A	T	0.051	-1.122661e+01	7.945488e+01	9.409373e-01	8.876640e-01
-9	Rv1126c	-9	0	A	T	0.012	2.036940e+01	2.297044e+02	9.792429e-01	9.293561e-01
-9	Rv1127c	-9	0	A	T	0.213	-3.629884e+01	5.263675e+01	9.262346e-01	4.905937e-01
-9	Rv1128c	-9	0	A	T	0.225	-4.414006e+00	7.575456e+01	9.570039e-01	9.535470e-01
-9	Rv1129c	-9	0	A	T	0.022	1.078571e+02	4.056404e+01	8.842037e-01	7.959564e-03
-9	Rv1130	-9	0	A	T	0.069	-6.612157e+00	5.558559e+01	9.440616e-01	9.053344e-01
-9	Rv1132	-9	0	A	T	0.013	1.276069e+01	5.649202e+01	9.446012e-01	8.213355e-01
-9	Rv1133c	-9	0	A	T	0.027	7.332288e+01	8.107712e+01	9.636021e-01	3.660147e-01
-9	Rv1135c	-9	0	A	T	0.047	1.809357e+01	3.930167e+01	9.322113e-01	6.453423e-01
-9	Rv1137c	-9	0	A	T	0.025	-4.533429e+01	9.211953e+01	9.428635e-01	6.227354e-01
-9	Rv1138c	-9	0	A	T	0.025	-1.393798e+02	9.993265e+01	9.538437e-01	1.633937e-01
-9	Rv1140	-9	0	A	T	0.012	-1.864537e+01	6.960799e+01	9.366933e-01	7.888585e-01
-9	Rv1142c	-9	0	A	T	0.028	7.724414e+01	4.849921e+01	9.897755e-01	1.115348e-01
-9	Rv1144	-9	0	A	T	0.012	1.240399e+02	6.943805e+01	9.205971e-01	7.433641e-02
-9	Rv1145	-9	0	A	T	0.071	-1.419416e+01	7.672938e+01	9.547166e-01	8.532731e-01
-9	Rv1148c	-9	0	A	T	0.245	7.173921e+01	3.484177e+01	9.694630e-01	3.974354e-02
-9	Rv1154c	-9	0	A	T	0.498	1.302340e+02	1.775267e+02	9.476483e-01	4.633570e-01
-9	Rv1155	-9	0	A	T	0.048	6.552976e+01	1.361401e+02	9.385306e-01	6.303760e-01
-9	Rv1158c	-9	0	A	T	0.015	5.119380e+01	8.914693e+01	9.498818e-01	5.659143e-01
-9	Rv1159	-9	0	A	T	0.090	-5.934976e+01	8.687131e+01	9.622065e-01	4.946383e-01
-9	Rv1160	-9	0	A	T	0.041	-3.031511e+01	1.092990e+02	9.419717e-01	7.815594e-01
-9	Rv1161	-9	0	A	T	0.098	-2.518501e+00	5.106170e+01	9.451907e-01	9.606716e-01
-9	Rv1162	-9	0	A	T	0.159	4.435793e+01	9.388136e+01	9.736247e-01	6.366771e-01
-9	Rv1163	-9	0	A	T	0.052	-9.475247e+01	8.028814e+01	9.528368e-01	2.382091e-01
-9	Rv1166	-9	0	A	T	0.016	1.203953e+01	5.819720e+01	9.478149e-01	8.361483e-01
-9	Rv1168c	-9	0	A	T	0.072	-1.407168e+02	7.153851e+01	1.021012e+00	4.944861e-02
-9	Rv1171	-9	0	A	T	0.015	-6.447016e+00	1.402141e+02	9.646424e-01	9.633352e-01
-9	Rv1175c	-9	0	A	T	0.449	-9.130500e+01	5.406943e+01	9.617706e-01	9.158479e-02
-9	Rv1179c	-9	0	A	T	0.023	5.169317e+01	4.289355e+01	8.924427e-01	2.284203e-01
-9	Rv1180	-9	0	A	T	0.500	1.224098e+02	4.019847e+02	9.593072e-01	7.607977e-01
-9	Rv1181	-9	0	A	T	0.016	-4.792306e+01	5.143042e+01	9.447733e-01	3.516547e-01
-9	Rv1183	-9	0	A	T	0.137	-1.053385e+02	5.329641e+01	9.779826e-01	4.836676e-02
-9	Rv1184c	-9	0	A	T	0.144	-1.061803e+02	8.433574e+01	9.511470e-01	2.083066e-01
-9	Rv1185c	-9	0	A	T	0.013	-3.506451e+01	6.055666e+01	9.486328e-01	5.626904e-01
-9	Rv1186c	-9	0	A	T	0.496	-5.346853e+01	1.514582e+02	9.676810e-01	7.241415e-01
-9	Rv1187	-9	0	A	T	0.068	5.754689e+00	6.552089e+01	9.580285e-01	9.300289e-01
-9	Rv1188	-9	0	A	T	0.029	3.711972e+01	7.006302e+01	9.407003e-01	5.963607e-01
-9	Rv1189	-9	0	A	T	0.051	2.690562e+01	7.653681e+01	9.538754e-01	7.252560e-01
-9	Rv1192	-9	0	A	T	0.011	-1.068847e+02	6.253744e+01	9.196422e-01	8.772566e-02
-9	Rv1193	-9	0	A	T	0.067	1.234450e+02	7.034448e+01	9.724340e-01	7.957779e-02
-9	Rv1194c	-9	0	A	T	0.126	1.616923e+01	5.786012e+01	9.570120e-01	7.799523e-01
-9	Rv1196	-9	0	A	T	0.121	7.553876e+00	3.356576e+01	9.418013e-01	8.219870e-01
-9	Rv1197	-9	0	A	T	0.043	-7.932894e+00	4.039701e+01	9.379478e-01	8.443565e-01
-9	Rv1198	-9	0	A	T	0.285	5.133571e+01	3.504995e+01	9.680463e-01	1.433212e-01
-9	Rv1199c	-9	0	A	T	0.261	9.416741e+00	2.409991e+01	9.431456e-01	6.960715e-01
-9	Rv1200	-9	0	A	T	0.012	4.753264e+01	6.374742e+01	9.258931e-01	4.560537e-01
-9	Rv1204c	-9	0	A	T	0.071	3.050868e+01	6.585954e+01	9.559737e-01	6.432905e-01
-9	Rv1205	-9	0	A	T	0.112	-7.061666e+01	6.258507e+01	9.169558e-01	2.594412e-01
-9	Rv1206	-9	0	A	T	0.050	1.127228e+02	6.777678e+01	9.766492e-01	9.658498e-02
-9	Rv1207	-9	0	A	T	0.019	-5.622342e+01	8.917897e+01	9.446534e-01	5.285352e-01
-9	Rv1210	-9	0	A	T	0.015	3.239361e+02	1.500701e+02	9.503371e-01	3.111281e-02
-9	Rv1212c	-9	0	A	T	0.045	5.112761e+01	5.896950e+01	9.473623e-01	3.861328e-01
-9	Rv1215c	-9	0	A	T	0.026	3.253437e+01	5.348531e+01	9.390694e-01	5.431310e-01
-9	Rv1217c	-9	0	A	T	0.049	-1.471818e+01	8.559056e+01	9.349998e-01	8.635023e-01
-9	Rv1218c	-9	0	A	T	0.208	1.239457e+02	6.755411e+01	9.651644e-01	6.682734e-02
-9	Rv1219c	-9	0	A	T	0.047	-9.572478e+01	8.679143e+01	9.058084e-01	2.703139e-01
-9	Rv1221	-9	0	A	T	0.021	-1.615826e+02	1.500590e+02	9.335386e-01	2.818228e-01
-9	Rv1222	-9	0	A	T	0.017	-1.688169e+01	2.564161e+02	9.763311e-01	9.475202e-01
-9	Rv1223	-9	0	A	T	0.025	-1.356915e+01	6.556551e+01	9.449895e-01	8.360852e-01
-9	Rv1224	-9	0	A	T	0.051	-7.600205e+01	8.871076e+01	9.715480e-01	3.917865e-01
-9	Rv1225c	-9	0	A	T	0.045	-1.276316e+02	2.398397e+02	9.775765e-01	5.947336e-01
-9	Rv1226c	-9	0	A	T	0.100	-2.445812e+01	5.220369e+01	9.499278e-01	6.395161e-01
-9	Rv1227c	-9	0	A	T	0.019	1.156781e+02	8.119281e+01	8.827794e-01	1.545353e-01
-9	Rv1230c	-9	0	A	T	0.497	-5.816210e+01	1.243351e+02	9.445545e-01	6.400366e-01
-9	Rv1231c	-9	0	A	T	0.019	1.387686e+02	9.508409e+01	9.502733e-01	1.447496e-01
-9	Rv1232c	-9	0	A	T	0.497	5.051918e+01	1.509287e+02	9.606370e-01	7.379023e-01
-9	Rv1234	-9	0	A	T	0.011	3.354489e+01	5.988997e+01	9.326544e-01	5.755264e-01
-9	Rv1236	-9	0	A	T	0.014	2.861463e+01	5.787319e+01	9.532297e-01	6.211025e-01
-9	Rv1239c	-9	0	A	T	0.499	-1.282506e+02	2.679817e+02	9.594355e-01	6.323384e-01
-9	Rv1240	-9	0	A	T	0.023	-5.574856e+01	9.266250e+01	9.413847e-01	5.475518e-01
-9	Rv1243c	-9	0	A	T	0.024	-2.305219e+01	4.082010e+01	9.380979e-01	5.723820e-01
-9	Rv1248c	-9	0	A	T	0.197	3.343975e+01	5.922142e+01	9.547008e-01	5.724296e-01
-9	Rv1249c	-9	0	A	T	0.115	-7.113709e+01	8.415234e+01	9.840991e-01	3.981177e-01
-9	Rv1251c	-9	0	A	T	0.156	-5.385239e+01	4.246570e+01	9.411719e-01	2.050331e-01
-9	Rv1253	-9	0	A	T	0.014	-3.000777e+01	5.911684e+01	9.488718e-01	6.118411e-01
-9	Rv1255c	-9	0	A	T	0.016	-1.508164e+02	1.833039e+02	1.005529e+00	4.108297e-01
-9	Rv1256c	-9	0	A	T	0.233	5.013976e+01	6.118153e+01	9.909143e-01	4.126755e-01
-9	Rv1258c	-9	0	A	T	0.046	7.443762e+01	1.339232e+02	9.638604e-01	5.784515e-01
-9	Rv1264	-9	0	A	T	0.019	-2.943159e+01	5.442882e+01	9.506036e-01	5.888060e-01
-9	Rv1266c	-9	0	A	T	0.499	8.991596e+01	2.189699e+02	9.467807e-01	6.814275e-01
-9	Rv1267c	-9	0	A	T	0.034	8.081713e+01	5.440164e+01	9.518859e-01	1.376984e-01
-9	Rv1273c	-9	0	A	T	0.013	9.653599e+01	5.975194e+01	8.982597e-01	1.064823e-01
-9	Rv1278	-9	0	A	T	0.228	-1.113340e+02	7.930976e+01	9.334264e-01	1.606816e-01
-9	Rv1280c	-9	0	A	T	0.075	-5.059860e+01	4.601601e+01	9.223483e-01	2.717673e-01
-9	Rv1281c	-9	0	A	T	0.017	1.163660e+02	5.691315e+01	8.928184e-01	4.114400e-02
-9	Rv1284	-9	0	A	T	0.012	-1.217719e+02	8.477073e+01	9.625951e-01	1.511660e-01
-9	Rv1286	-9	0	A	T	0.054	-2.256426e+00	6.624866e+01	9.467615e-01	9.728359e-01
-9	Rv1288	-9	0	A	T	0.055	-6.885175e+01	6.387184e+01	9.292942e-01	2.812991e-01
-9	Rv1289	-9	0	A	T	0.063	-4.643626e+01	8.712380e+01	9.637090e-01	5.941536e-01
-9	Rv1290c	-9	0	A	T	0.183	3.502939e+01	4.994294e+01	9.467723e-01	4.832182e-01
-9	Rv1292	-9	0	A	T	0.234	-1.315416e+01	6.561199e+01	9.462183e-01	8.411414e-01
-9	Rv1295	-9	0	A	T	0.032	4.642196e+01	7.109971e+01	9.485828e-01	5.139568e-01
-9	Rv1300	-9	0	A	T	0.499	-8.547112e+01	2.223976e+02	9.369852e-01	7.008225e-01
-9	Rv1307	-9	0	A	T	0.022	1.381141e+01	7.836340e+01	9.390325e-01	8.601334e-01
-9	Rv1308	-9	0	A	T	0.049	1.474652e+01	7.367757e+01	9.444842e-01	8.414030e-01
-9	Rv1313c	-9	0	A	T	0.366	2.869622e+01	3.671240e+01	9.480951e-01	4.345992e-01
-9	Rv1316c	-9	0	A	T	0.112	6.890834e+00	9.271676e+01	9.587384e-01	9.407690e-01
-9	Rv1317c	-9	0	A	T	0.067	7.497718e+01	4.875356e+01	9.558433e-01	1.243827e-01
-9	Rv1318c	-9	0	A	T	0.287	2.590784e+01	2.817518e+01	9.430927e-01	3.580340e-01
-9	Rv1319c	-9	0	A	T	0.474	7.020002e+01	6.780019e+01	9.298896e-01	3.007256e-01
-9	Rv1320c	-9	0	A	T	0.496	1.280308e+01	1.192160e+02	9.521827e-01	9.144972e-01
-9	Rv1321	-9	0	A	T	0.500	-4.186358e+02	4.948241e+02	9.532027e-01	3.977315e-01
-9	Rv1323	-9	0	A	T	0.017	4.408093e+01	6.099291e+01	9.403993e-01	4.700135e-01
-9	Rv1324	-9	0	A	T	0.047	-2.065518e+00	8.072271e+01	9.496703e-01	9.795910e-01
-9	Rv1325c	-9	0	A	T	0.040	7.065440e+01	3.005280e+01	8.746877e-01	1.890901e-02
-9	Rv1326c	-9	0	A	T	0.053	1.209137e+02	7.206135e+01	9.750210e-01	9.366276e-02
-9	Rv1327c	-9	0	A	T	0.019	3.042600e+01	7.440000e+01	9.429058e-01	6.826596e-01
-9	Rv1328	-9	0	A	T	0.168	1.448351e+02	5.945965e+01	9.643638e-01	1.502418e-02
-9	Rv1329c	-9	0	A	T	0.055	6.079510e+01	6.446879e+01	9.291667e-01	3.458924e-01
-9	Rv1330c	-9	0	A	T	0.497	-1.170751e+02	1.230051e+02	9.223438e-01	3.414249e-01
-9	Rv1332	-9	0	A	T	0.013	2.499844e+02	1.121733e+02	1.011775e+00	2.605730e-02
-9	Rv1333	-9	0	A	T	0.026	-7.447529e+01	6.867186e+01	9.564917e-01	2.783910e-01
-9	Rv1334	-9	0	A	T	0.026	1.799533e+02	1.135452e+02	9.350128e-01	1.133028e-01
-9	Rv1336	-9	0	A	T	0.050	-4.730561e+01	7.138168e+01	9.279346e-01	5.076613e-01
-9	Rv1337	-9	0	A	T	0.024	1.885887e+02	7.455358e+01	9.824819e-01	1.156736e-02
-9	Rv1345	-9	0	A	T	0.013	-7.845811e+01	1.240027e+02	9.631270e-01	5.270607e-01
-9	Rv1347c	-9	0	A	T	0.228	2.133724e+01	8.546596e+01	9.636948e-01	8.029015e-01
-9	Rv1348	-9	0	A	T	0.019	3.917335e+00	4.543177e+01	9.362207e-01	9.313045e-01
-9	Rv1350	-9	0	A	T	0.024	-8.933765e+01	1.370821e+02	9.524154e-01	5.147333e-01
-9	Rv1353c	-9	0	A	T	0.155	-5.314903e+01	4.607541e+01	9.165171e-01	2.489617e-01
-9	Rv1354c	-9	0	A	T	0.010	-3.491099e+01	6.065761e+01	9.369570e-01	5.650498e-01
-9	Rv1355c	-9	0	A	T	0.092	2.353015e+01	5.494912e+01	9.586285e-01	6.685820e-01
-9	Rv1356c	-9	0	A	T	0.089	8.547029e+00	4.494853e+01	9.442636e-01	8.492277e-01
-9	Rv1357c	-9	0	A	T	0.012	-5.873151e+01	6.145878e+01	9.306114e-01	3.394848e-01
-9	Rv1358	-9	0	A	T	0.367	1.471829e+01	5.275209e+01	9.457889e-01	7.802939e-01
-9	Rv1360	-9	0	A	T	0.046	-3.177797e+01	9.834091e+01	9.395683e-01	7.466537e-01
-9	Rv1361c	-9	0	A	T	0.145	-1.499655e+01	3.519193e+01	9.438023e-01	6.700972e-01
-9	Rv1363c	-9	0	A	T	0.109	-5.713115e+01	8.155275e+01	9.311765e-01	4.837459e-01
-9	Rv1364c	-9	0	A	T	0.499	2.513330e+02	1.931093e+02	9.222210e-01	1.933742e-01
-9	Rv1367c	-9	0	A	T	0.049	1.614782e+02	1.347106e+02	9.494337e-01	2.309167e-01
-9	Rv1368	-9	0	A	T	0.048	8.389528e+01	1.071675e+02	9.366327e-01	4.338983e-01
-9	Rv1371	-9	0	A	T	0.014	-7.872931e+00	5.264441e+01	9.390475e-01	8.811493e-01
-9	Rv1372	-9	0	A	T	0.014	-1.650345e+02	6.672305e+01	1.009236e+00	1.354177e-02
-9	Rv1373	-9	0	A	T	0.068	-9.980461e+01	6.804210e+01	9.673131e-01	1.427318e-01
-9	Rv1374c	-9	0	A	T	0.499	-7.621312e+00	3.161123e+02	9.671181e-01	9.807699e-01
-9	Rv1378c	-9	0	A	T	0.500	3.262648e+02	2.772021e+02	9.568244e-01	2.394686e-01
-9	Rv1383	-9	0	A	T	0.047	-1.823946e+02	1.340266e+02	9.380816e-01	1.738462e-01
-9	Rv1384	-9	0	A	T	0.104	8.168426e+00	5.685234e+01	9.512679e-01	8.857827e-01
-9	Rv1386	-9	0	A	T	0.111	5.003076e+01	1.051020e+02	9.627122e-01	6.341596e-01
-9	Rv1387	-9	0	A	T	0.089	-2.266812e+02	9.525934e+01	9.586528e-01	1.751046e-02
-9	Rv1391	-9	0	A	T	0.015	7.781071e+01	5.475714e+01	9.087967e-01	1.556131e-01
-9	Rv1394c	-9	0	A	T	0.475	1.638184e+02	9.661599e+01	9.975491e-01	9.026904e-02
-9	Rv1396c	-9	0	A	T	0.442	-9.465541e+01	6.321538e+01	9.470266e-01	1.346071e-01
-9	Rv1400c	-9	0	A	T	0.050	3.802953e+01	8.064153e+01	9.290811e-01	6.373205e-01
-9	Rv1403c	-9	0	A	T	0.012	-5.558306e+01	6.550149e+01	9.274309e-01	3.963125e-01
-9	Rv1417	-9	0	A	T	0.035	-9.917030e+01	6.868268e+01	9.479186e-01	1.490717e-01
-9	Rv1418	-9	0	A	T	0.014	3.610529e+01	6.423388e+01	9.533298e-01	5.741755e-01
-9	Rv1419	-9	0	A	T	0.085	1.936781e+01	7.505693e+01	9.635262e-01	7.964260e-01
-9	Rv1420	-9	0	A	T	0.051	2.684976e+01	7.907787e+01	9.345855e-01	7.342750e-01
-9	Rv1425	-9	0	A	T	0.019	1.455431e+01	7.753249e+01	9.447664e-01	8.511338e-01
-9	Rv1429	-9	0	A	T	0.068	-1.136235e+02	6.272863e+01	9.666253e-01	7.037594e-02
-9	Rv1431	-9	0	A	T	0.080	6.876013e+01	4.926009e+01	9.356723e-01	1.630558e-01
-9	Rv1434	-9	0	A	T	0.041	-1.510742e+01	9.034049e+01	9.519955e-01	8.672236e-01
-9	Rv1435c	-9	0	A	T	0.331	-1.113238e+01	1.653015e+01	9.253719e-01	5.008051e-01
-9	Rv1438	-9	0	A	T	0.017	6.510412e+01	1.294783e+02	9.401319e-01	6.151984e-01
-9	Rv1439c	-9	0	A	T	0.047	-1.093587e+02	1.132269e+02	9.427203e-01	3.343510e-01
-9	Rv1441c	-9	0	A	T	0.101	3.502095e+01	2.664031e+01	8.837698e-01	1.889401e-01
-9	Rv1442	-9	0	A	T	0.058	1.584599e+01	5.646767e+01	9.420593e-01	7.790574e-01
-9	Rv1446c	-9	0	A	T	0.432	-1.241597e+02	9.116814e+01	9.560096e-01	1.735329e-01
-9	Rv1447c	-9	0	A	T	0.013	-7.648002e+01	5.881394e+01	9.478551e-01	1.937623e-01
-9	Rv1448c	-9	0	A	T	0.206	-2.669524e+01	7.670679e+01	9.491162e-01	7.278983e-01
-9	Rv1449c	-9	0	A	T	0.474	-1.653486e+02	9.186397e+01	9.818856e-01	7.216247e-02
-9	Rv1450c	-9	0	A	T	0.198	1.241937e+01	1.903167e+01	9.418018e-01	5.141823e-01
-9	Rv1452c	-9	0	A	T	0.418	2.155616e+01	2.336535e+01	9.402856e-01	3.564462e-01
-9	Rv1453	-9	0	A	T	0.493	1.240766e+02	7.443770e+01	9.042029e-01	9.584597e-02
-9	Rv1455	-9	0	A	T	0.040	-3.337317e+01	9.656329e+01	9.520407e-01	7.297065e-01
-9	Rv1458c	-9	0	A	T	0.054	-7.501843e+01	5.872825e+01	9.040775e-01	2.017532e-01
-9	Rv1459c	-9	0	A	T	0.432	1.668710e+00	9.880320e+01	9.612098e-01	9.865282e-01
-9	Rv1460	-9	0	A	T	0.020	-4.800864e+01	7.560288e+01	9.460496e-01	5.255616e-01
-9	Rv1461	-9	0	A	T	0.165	4.808274e+01	5.547963e+01	9.590672e-01	3.863213e-01
-9	Rv1462	-9	0	A	T	0.499	-1.426949e+02	2.126157e+02	9.506230e-01	5.022809e-01
-9	Rv1463	-9	0	A	T	0.059	-2.302438e+01	6.727453e+01	9.429306e-01	7.322357e-01
-9	Rv1468c	-9	0	A	T	0.034	8.056672e+00	5.121813e+01	9.411214e-01	8.750381e-01
-9	Rv1469	-9	0	A	T	0.012	-5.140747e+01	6.682599e+01	9.468851e-01	4.419061e-01
-9	Rv1472	-9	0	A	T	0.011	4.536001e+00	6.473078e+01	9.434695e-01	9.441476e-01
-9	Rv1473	-9	0	A	T	0.025	7.862132e+01	9.230490e+01	9.337785e-01	3.945458e-01
-9	Rv1479	-9	0	A	T	0.158	-1.037641e+02	1.102404e+02	9.629327e-01	3.467944e-01
-9	Rv1480	-9	0	A	T	0.010	-1.955966e+01	6.444825e+01	9.424888e-01	7.615743e-01
-9	Rv1484	-9	0	A	T	0.031	-5.469089e+01	3.796452e+01	9.561800e-01	1.500055e-01
-9	Rv1486c	-9	0	A	T	0.435	1.502639e+02	1.152233e+02	9.678224e-01	1.924852e-01
-9	Rv1489	-9	0	A	T	0.046	9.404025e+01	1.690072e+02	9.573852e-01	5.780387e-01
-9	Rv1493	-9	0	A	T	0.015	-6.677496e+00	5.501934e+01	9.413642e-01	9.034244e-01
-9	Rv1497	-9	0	A	T	0.218	-1.367227e+01	5.603978e+01	9.601304e-01	8.072989e-01
-9	Rv1498c	-9	0	A	T	0.477	5.511620e+01	8.702064e+01	9.527471e-01	5.266322e-01
-9	Rv1500	-9	0	A	T	0.068	4.168923e+01	5.057416e+01	9.323638e-01	4.099480e-01
-9	Rv1501	-9	0	A	T	0.026	-3.078728e+01	8.061361e+01	9.395266e-01	7.026052e-01
-9	Rv1502	-9	0	A	T	0.478	7.726723e+01	1.082300e+02	9.686848e-01	4.754393e-01
-9	Rv1504c	-9	0	A	T	0.046	-1.726616e+02	1.103353e+02	9.297966e-01	1.179159e-01
-9	Rv1505c	-9	0	A	T	0.157	4.028236e+01	8.339917e+01	9.582259e-01	6.291929e-01
-9	Rv1508A	-9	0	A	T	0.044	-1.665102e+02	1.333995e+02	9.589905e-01	2.122370e-01
-9	Rv1508c	-9	0	A	T	0.077	1.313686e+01	4.476332e+01	9.397767e-01	7.692188e-01
-9	Rv1511	-9	0	A	T	0.021	-4.585025e+01	7.422621e+01	9.467444e-01	5.369023e-01
-9	Rv1515c	-9	0	A	T	0.045	3.750351e+01	8.650582e+01	9.574707e-01	6.647145e-01
-9	Rv1517	-9	0	A	T	0.203	1.129381e+01	9.358964e+01	9.652278e-01	9.039729e-01
-9	Rv1518	-9	0	A	T	0.088	2.957433e+01	6.721253e+01	9.721589e-01	6.600200e-01
-9	Rv1520	-9	0	A	T	0.051	5.960602e+01	9.511061e+01	9.533021e-01	5.309925e-01
-9	Rv1521	-9	0	A	T	0.128	9.001897e+00	5.086675e+01	9.496593e-01	8.595664e-01
-9	Rv1522c	-9	0	A	T	0.064	3.567013e+01	4.875653e+01	9.263571e-01	4.645799e-01
-9	Rv1523	-9	0	A	T	0.129	-3.762065e+00	6.036191e+01	9.594605e-01	9.503159e-01
-9	Rv1527c	-9	0	A	T	0.220	-1.907167e+01	4.397068e+01	9.371804e-01	6.645703e-01
-9	Rv1532c	-9	0	A	T	0.048	4.267046e+01	1.004117e+02	9.439329e-01	6.709575e-01
-9	Rv1536	-9	0	A	T	0.019	9.541828e+00	4.916960e+01	9.400017e-01	8.461673e-01
-9	Rv1537	-9	0	A	T	0.227	-1.266035e+02	7.821172e+01	8.939516e-01	1.058099e-01
-9	Rv1538c	-9	0	A	T	0.156	2.755097e+01	7.250752e+01	9.643379e-01	7.040425e-01
-9	Rv1539	-9	0	A	T	0.024	1.378219e+02	1.804012e+02	9.810720e-01	4.450565e-01
-9	Rv1540	-9	0	A	T	0.018	-2.741450e+00	8.767692e+01	9.512425e-01	9.750621e-01
-9	Rv1541c	-9	0	A	T	0.027	1.871342e+01	8.316034e+01	9.384435e-01	8.220017e-01
-9	Rv1544	-9	0	A	T	0.025	6.851351e+01	1.147046e+02	9.510972e-01	5.504347e-01
-9	Rv1547	-9	0	A	T	0.082	-8.982429e+00	4.705073e+01	9.451019e-01	8.486339e-01
-9	Rv1548c	-9	0	A	T	0.470	3.189897e+01	6.735270e+01	9.591705e-01	6.358771e-01
-9	Rv1549	-9	0	A	T	0.498	-8.976564e+01	1.367526e+02	9.141313e-01	5.117066e-01
-9	Rv1551	-9	0	A	T	0.227	7.995855e+01	5.874464e+01	9.529898e-01	1.737712e-01
-9	Rv1552	-9	0	A	T	0.100	-6.317450e+01	6.335219e+01	9.871584e-01	3.189024e-01
-9	Rv1553	-9	0	A	T	0.141	-9.694437e+01	7.247620e+01	1.027348e+00	1.813192e-01
-9	Rv1554	-9	0	A	T	0.499	-1.112600e+02	1.782874e+02	9.581431e-01	5.327331e-01
-9	Rv1556	-9	0	A	T	0.024	1.207768e+01	1.148199e+02	9.491536e-01	9.162470e-01
-9	Rv1557	-9	0	A	T	0.147	-7.976595e+01	5.894743e+01	9.426772e-01	1.762959e-01
-9	Rv1558	-9	0	A	T	0.020	8.031260e+01	1.522902e+02	9.529912e-01	5.980527e-01
-9	Rv1559	-9	0	A	T	0.020	7.280711e+01	4.730286e+01	8.811874e-01	1.240680e-01
-9	Rv1563c	-9	0	A	T	0.047	6.106192e+00	4.932888e+01	9.367233e-01	9.015092e-01
-9	Rv1565c	-9	0	A	T	0.070	-6.912303e+01	5.274543e+01	9.664107e-01	1.903160e-01
-9	Rv1569	-9	0	A	T	0.199	-3.241056e+01	8.881615e+01	9.647610e-01	7.152474e-01
-9	Rv1570	-9	0	A	T	0.499	-2.095121e+02	2.051242e+02	9.566373e-01	3.073073e-01
-9	Rv1571	-9	0	A	T	0.116	5.140100e+01	1.073061e+02	9.654109e-01	6.320305e-01
-9	Rv1572c	-9	0	A	T	0.236	-7.043656e+00	2.340394e+01	9.355096e-01	7.635051e-01
-9	Rv1575	-9	0	A	T	0.223	-4.014304e+01	3.406863e+01	9.244001e-01	2.389476e-01
-9	Rv1576c	-9	0	A	T	0.012	1.153657e+02	5.592934e+01	9.123041e-01	3.938922e-02
-9	Rv1577c	-9	0	A	T	0.108	-1.140430e+02	4.466458e+01	9.104699e-01	1.081228e-02
-9	Rv1587c	-9	0	A	T	0.032	-2.603987e+01	4.301268e+01	9.570450e-01	5.450459e-01
-9	Rv1588c	-9	0	A	T	0.075	8.428251e+01	4.304911e+01	8.529785e-01	5.051873e-02
-9	Rv1592c	-9	0	A	T	0.202	-2.433772e+01	9.305041e+01	9.616177e-01	7.937172e-01
-9	Rv1595	-9	0	A	T	0.162	-1.267199e+01	6.730351e+01	9.503892e-01	8.506930e-01
-9	Rv1597	-9	0	A	T	0.435	1.708197e+02	1.139182e+02	9.791043e-01	1.340497e-01
-9	Rv1599	-9	0	A	T	0.031	1.837384e+02	8.561016e+01	1.056639e+00	3.208682e-02
-9	Rv1600	-9	0	A	T	0.044	-2.474834e+02	1.228713e+02	9.623812e-01	4.424984e-02
-9	Rv1602	-9	0	A	T	0.498	1.448469e+02	2.160786e+02	9.513069e-01	5.027878e-01
-9	Rv1604	-9	0	A	T	0.476	1.852302e+01	1.100848e+02	9.522692e-01	8.664105e-01
-9	Rv1606	-9	0	A	T	0.209	-3.278393e+01	5.612229e+01	9.399918e-01	5.592453e-01
-9	Rv1607	-9	0	A	T	0.045	-1.628470e+01	1.191945e+02	9.486086e-01	8.913554e-01
-9	Rv1609	-9	0	A	T	0.021	-1.290502e+02	7.005871e+01	9.707083e-01	6.575621e-02
-9	Rv1614	-9	0	A	T	0.029	-1.618677e+02	9.165131e+01	9.402756e-01	7.766903e-02
-9	Rv1615	-9	0	A	T	0.147	-1.090640e+01	7.362192e+01	9.471987e-01	8.822606e-01
-9	Rv1617	-9	0	A	T	0.021	-5.341956e+01	9.405078e+01	9.870200e-01	5.701672e-01
-9	Rv1618	-9	0	A	T	0.499	2.656202e+02	2.216917e+02	9.525634e-01	2.311319e-01
-9	Rv1621c	-9	0	A	T	0.026	-2.030098e+02	1.204928e+02	1.016836e+00	9.232251e-02
-9	Rv1622c	-9	0	A	T	0.055	-1.029301e+01	5.225294e+01	9.569681e-01	8.438784e-01
-9	Rv1625c	-9	0	A	T	0.011	-4.963410e+01	6.223739e+01	9.591765e-01	4.253453e-01
-9	Rv1630	-9	0	A	T	0.101	1.323729e+01	3.494433e+01	9.428324e-01	7.049059e-01
-9	Rv1633	-9	0	A	T	0.029	4.006711e+01	1.174441e+02	9.680856e-01	7.330530e-01
-9	Rv1634	-9	0	A	T	0.047	2.163073e+02	1.496328e+02	9.227648e-01	1.485953e-01
-9	Rv1638	-9	0	A	T	0.029	-6.352897e+01	6.540800e+01	9.385967e-01	3.316393e-01
-9	Rv1640c	-9	0	A	T	0.049	1.910861e+01	7.018916e+01	9.542328e-01	7.854882e-01
-9	Rv1644	-9	0	A	T	0.474	5.166972e+01	1.013059e+02	9.434684e-01	6.101343e-01
-9	Rv1647	-9	0	A	T	0.499	-3.177232e+02	2.409888e+02	9.165643e-01	1.876559e-01
-9	Rv1649	-9	0	A	T	0.047	5.396056e+01	2.026983e+02	9.620774e-01	7.901295e-01
-9	Rv1650	-9	0	A	T	0.180	4.839773e+01	4.512648e+01	9.599782e-01	2.837492e-01
-9	Rv1651c	-9	0	A	T	0.167	-5.714694e+01	4.020937e+01	9.406831e-01	1.555493e-01
-9	Rv1652	-9	0	A	T	0.112	4.716509e+01	1.020392e+02	9.726242e-01	6.440167e-01
-9	Rv1654	-9	0	A	T	0.019	-1.015546e+02	1.052156e+02	9.460647e-01	3.346674e-01
-9	Rv1659	-9	0	A	T	0.017	-1.278144e+02	1.803438e+02	9.649881e-01	4.786538e-01
-9	Rv1661	-9	0	A	T	0.086	-5.843110e+01	3.525040e+01	9.410489e-01	9.770050e-02
-9	Rv1662	-9	0	A	T	0.499	2.131015e+02	2.106105e+02	9.548641e-01	3.118567e-01
-9	Rv1663	-9	0	A	T	0.014	1.117728e+02	5.425389e+01	9.436340e-01	3.963031e-02
-9	Rv1664	-9	0	A	T	0.017	-1.667762e+01	4.723923e+01	9.269226e-01	7.241257e-01
-9	Rv1668c	-9	0	A	T	0.188	-1.668162e+01	8.123023e+01	9.526071e-01	8.373295e-01
-9	Rv1670	-9	0	A	T	0.039	-5.937440e+01	1.379197e+02	9.618978e-01	6.669216e-01
-9	Rv1673c	-9	0	A	T	0.046	-2.447127e+01	9.713144e+01	9.399594e-01	8.011375e-01
-9	Rv1674c	-9	0	A	T	0.227	-5.952332e+01	1.119943e+02	9.559149e-01	5.951962e-01
-9	Rv1677	-9	0	A	T	0.011	-4.235359e+01	6.732375e+01	9.404330e-01	5.294200e-01
-9	Rv1679	-9	0	A	T	0.013	-4.245330e+01	6.226444e+01	9.419188e-01	4.955034e-01
-9	Rv1681	-9	0	A	T	0.047	-1.153170e+02	1.212919e+02	9.570780e-01	3.419580e-01
-9	Rv1683	-9	0	A	T	0.013	-5.902028e+01	5.356516e+01	9.451841e-01	2.707865e-01
-9	Rv1694	-9	0	A	T	0.016	1.004928e+02	4.482247e+01	9.108166e-01	2.517100e-02
-9	Rv1695	-9	0	A	T	0.016	7.946667e+01	1.114613e+02	9.464281e-01	4.760352e-01
-9	Rv1699	-9	0	A	T	0.036	6.159009e+01	3.428425e+01	9.778433e-01	7.271324e-02
-9	Rv1704c	-9	0	A	T	0.490	-2.318472e+01	7.597156e+01	9.433229e-01	7.602931e-01
-9	Rv1705c	-9	0	A	T	0.084	4.501316e+01	6.730124e+01	9.188898e-01	5.037521e-01
-9	Rv1709	-9	0	A	T	0.133	-3.348293e+01	5.883907e+01	9.439647e-01	5.694390e-01
-9	Rv1714	-9	0	A	T	0.026	-9.344661e+00	6.501161e+01	9.376254e-01	8.857350e-01
-9	Rv1716	-9	0	A	T	0.499	-4.844467e+01	3.019689e+02	9.650958e-01	8.725741e-01
-9	Rv1717	-9	0	A	T	0.238	-1.340547e+02	8.580646e+01	9.518208e-01	1.185243e-01
-9	Rv1718	-9	0	A	T	0.044	9.803112e+00	6.537889e+01	9.511413e-01	8.808387e-01
-9	Rv1722	-9	0	A	T	0.233	-9.589893e+01	6.280968e+01	9.257203e-01	1.271113e-01
-9	Rv1725c	-9	0	A	T	0.050	1.510136e+02	7.005484e+01	9.705707e-01	3.134066e-02
-9	Rv1727	-9	0	A	T	0.030	-7.689593e+01	6.645427e+01	9.170286e-01	2.474875e-01
-9	Rv1730c	-9	0	A	T	0.069	-7.117081e+01	7.425841e+01	9.433860e-01	3.380740e-01
-9	Rv1731	-9	0	A	T	0.074	-2.790464e+01	6.027496e+01	9.509320e-01	6.434932e-01
-9	Rv1733c	-9	0	A	T	0.434	3.168910e+01	7.950553e+01	9.424260e-01	6.902868e-01
-9	Rv1735c	-9	0	A	T	0.012	-1.566274e+02	8.901717e+01	9.782520e-01	7.878420e-02
-9	Rv1736c	-9	0	A	T	0.013	4.873607e+01	6.511847e+01	9.321335e-01	4.543756e-01
-9	Rv1737c	-9	0	A	T	0.015	6.530534e+01	5.623674e+01	9.393047e-01	2.458043e-01
-9	Rv1738	-9	0	A	T	0.014	9.862965e+01	9.871543e+01	9.398022e-01	3.179643e-01
-9	Rv1742	-9	0	A	T	0.011	-9.333469e+01	6.293491e+01	9.265041e-01	1.383689e-01
-9	Rv1743	-9	0	A	T	0.019	-3.982545e+01	7.931037e+01	9.473965e-01	6.156709e-01
-9	Rv1747	-9	0	A	T	0.036	3.229089e+01	5.539479e+01	9.532095e-01	5.600720e-01
-9	Rv1749c	-9	0	A	T	0.025	-8.524664e+01	1.169290e+02	9.629501e-01	4.661381e-01
-9	Rv1750c	-9	0	A	T	0.086	6.930867e+01	7.514175e+01	1.007418e+00	3.565490e-01
-9	Rv1751	-9	0	A	T	0.010	-1.816305e+01	5.744847e+01	9.367686e-01	7.519428e-01
-9	Rv1752	-9	0	A	T	0.034	9.084282e+00	5.762932e+01	9.403720e-01	8.747767e-01
-9	Rv1753c	-9	0	A	T	0.426	2.100706e+01	5.556658e+01	9.444647e-01	7.054693e-01
-9	Rv1754c	-9	0	A	T	0.022	1.244017e+02	4.190742e+01	8.921468e-01	3.061464e-03
-9	Rv1755c	-9	0	A	T	0.021	7.060111e+00	4.315088e+01	9.377682e-01	8.700665e-01
-9	Rv1758	-9	0	A	T	0.061	-2.164635e+01	3.060462e+01	9.504059e-01	4.795450e-01
-9	Rv1759c	-9	0	A	T	0.238	2.589524e+01	2.761009e+01	9.529516e-01	3.485191e-01
-9	Rv1760	-9	0	A	T	0.357	2.464113e+01	3.576481e+01	9.619572e-01	4.909919e-01
-9	Rv1762c	-9	0	A	T	0.087	-3.824145e+01	5.559693e+01	9.619899e-01	4.917112e-01
-9	Rv1768	-9	0	A	T	0.129	-1.262511e+02	5.222733e+01	9.055958e-01	1.580614e-02
-9	Rv1769	-9	0	A	T	0.089	-6.501894e+01	1.334646e+02	9.852757e-01	6.262462e-01
-9	Rv1770	-9	0	A	T	0.026	-6.336053e+01	5.214354e+01	9.020512e-01	2.245979e-01
-9	Rv1771	-9	0	A	T	0.026	4.222058e+01	9.864563e+01	9.433998e-01	6.687381e-01
-9	Rv1773c	-9	0	A	T	0.157	1.755205e+01	1.152738e+02	9.725437e-01	8.790084e-01
-9	Rv1774	-9	0	A	T	0.042	-2.701646e+01	6.477287e+01	9.372948e-01	6.766951e-01
-9	Rv1775	-9	0	A	T	0.044	7.224808e+01	1.378740e+02	9.546298e-01	6.003798e-01
-9	Rv1777	-9	0	A	T	0.038	-2.754312e+01	5.079532e+01	9.447332e-01	5.877716e-01
-9	Rv1779c	-9	0	A	T	0.036	-3.295246e+01	4.588402e+01	9.287495e-01	4.728152e-01
-9	Rv1781c	-9	0	A	T	0.031	-7.102693e+00	5.974286e+01	9.403410e-01	9.053873e-01
-9	Rv1783	-9	0	A	T	0.035	1.443220e+02	1.048859e+02	9.157119e-01	1.691216e-01
-9	Rv1785c	-9	0	A	T	0.090	-4.504719e+01	8.640267e+01	9.591506e-01	6.022250e-01
-9	Rv1787	-9	0	A	T	0.233	-1.222302e+01	4.037030e+01	9.522725e-01	7.621239e-01
-9	Rv1788	-9	0	A	T	0.126	-4.167809e+01	5.000021e+01	9.391431e-01	4.047218e-01
-9	Rv1790	-9	0	A	T	0.011	-4.346339e+00	5.929258e+01	9.430142e-01	9.415789e-01
-9	Rv1800	-9	0	A	T	0.168	-6.162889e+01	5.780895e+01	9.208882e-01	2.866362e-01
-9	Rv1801	-9	0	A	T	0.099	5.257248e+01	5.023085e+01	9.609527e-01	2.955200e-01
-9	Rv1802	-9	0	A	T	0.042	4.014860e+01	8.285432e+01	9.647347e-01	6.280847e-01
-9	Rv1803c	-9	0	A	T	0.016	7.316517e+01	4.869458e+01	9.297504e-01	1.332642e-01
-9	Rv1808	-9	0	A	T	0.048	-9.437628e+00	1.199945e+02	9.497636e-01	9.373258e-01
-9	Rv1809	-9	0	A	T	0.480	-1.948794e+01	1.341287e+02	9.639405e-01	8.845079e-01
-9	Rv1811	-9	0	A	T	0.112	1.264334e+00	9.301937e+01	9.578849e-01	9.891580e-01
-9	Rv1812c	-9	0	A	T	0.499	1.552929e+02	2.793119e+02	9.492689e-01	5.783417e-01
-9	Rv1814	-9	0	A	T	0.028	-3.416931e+00	7.023922e+01	9.429989e-01	9.612099e-01
-9	Rv1815	-9	0	A	T	0.497	2.891049e+01	1.291272e+02	9.489812e-01	8.228858e-01
-9	Rv1816	-9	0	A	T	0.019	3.322826e+01	7.311766e+01	9.396791e-01	6.496007e-01
-9	Rv1817	-9	0	A	T	0.012	8.302860e+01	6.354330e+01	9.171841e-01	1.916227e-01
-9	Rv1818c	-9	0	A	T	0.016	-6.210201e+01	4.837033e+01	9.398065e-01	1.994685e-01
-9	Rv1819c	-9	0	A	T	0.014	8.367785e+00	4.831534e+01	9.350791e-01	8.625350e-01
-9	Rv1821	-9	0	A	T	0.158	8.148220e+01	7.607354e+01	1.007216e+00	2.843747e-01
-9	Rv1823	-9	0	A	T	0.042	7.917391e+01	1.166710e+02	9.778187e-01	4.975375e-01
-9	Rv1825	-9	0	A	T	0.142	-5.929634e+01	9.904156e+01	9.500030e-01	5.495026e-01
-9	Rv1826	-9	0	A	T	0.046	-1.964228e+02	2.022967e+02	9.723435e-01	3.317927e-01
-9	Rv1830	-9	0	A	T	0.012	2.842467e+01	5.441347e+01	9.306527e-01	6.015153e-01
-9	Rv1834	-9	0	A	T	0.017	-7.080356e+01	6.277016e+01	9.784647e-01	2.595887e-01
-9	Rv1835c	-9	0	A	T	0.094	5.937815e+00	4.958545e+01	9.502032e-01	9.047051e-01
-9	Rv1837c	-9	0	A	T	0.049	7.356601e+01	5.775130e+01	9.787059e-01	2.030050e-01
-9	Rv1840c	-9	0	A	T	0.022	5.804379e+00	4.612410e+01	9.418846e-01	8.998809e-01
-9	Rv1842c	-9	0	A	T	0.020	3.356383e+01	9.282383e+01	9.448888e-01	7.177348e-01
-9	Rv1843c	-9	0	A	T	0.027	3.089846e+01	6.855182e+01	9.496464e-01	6.522774e-01
-9	Rv1844c	-9	0	A	T	0.023	2.926301e+01	5.709603e+01	9.430370e-01	6.083945e-01
-9	Rv1846c	-9	0	A	T	0.024	-1.321454e+02	1.384386e+02	9.502249e-01	3.400319e-01
-9	Rv1847	-9	0	A	T	0.046	1.585258e+01	1.280931e+02	9.489135e-01	9.015306e-01
-9	Rv1848	-9	0	A	T	0.019	1.063303e+02	8.939902e+01	9.534257e-01	2.345583e-01
-9	Rv1850	-9	0	A	T	0.013	9.597338e+01	5.554781e+01	9.468927e-01	8.432864e-02
-9	Rv1855c	-9	0	A	T	0.019	-1.463141e+02	7.918216e+01	9.840142e-01	6.491360e-02
-9	Rv1860	-9	0	A	T	0.425	-5.231480e+01	6.086659e+01	9.468460e-01	3.902636e-01
-9	Rv1863c	-9	0	A	T	0.046	-8.818171e+01	9.528436e+01	9.634632e-01	3.549428e-01
-9	Rv1865c	-9	0	A	T	0.030	-1.590211e+02	6.667262e+01	9.559133e-01	1.725317e-02
-9	Rv1866	-9	0	A	T	0.054	-8.765809e+01	5.185072e+01	9.419935e-01	9.121646e-02
-9	Rv1867	-9	0	A	T	0.017	1.274341e+02	7.792271e+01	9.483812e-01	1.022707e-01
-9	Rv1868	-9	0	A	T	0.030	1.677458e+01	6.843926e+01	9.432514e-01	8.064262e-01
-9	Rv1870c	-9	0	A	T	0.031	-1.406915e+02	9.261400e+01	9.028969e-01	1.290378e-01
-9	Rv1872c	-9	0	A	T	0.172	-1.228117e+01	2.956312e+01	9.608182e-01	6.779189e-01
-9	Rv1877	-9	0	A	T	0.070	-5.115851e+01	4.671098e+01	9.701028e-01	2.736773e-01
-9	Rv1878	-9	0	A	T	0.154	-2.922828e+01	5.109622e+01	9.397048e-01	5.674295e-01
-9	Rv1880c	-9	0	A	T	0.043	6.616305e+01	7.733293e+01	9.275875e-01	3.924383e-01
-9	Rv1881c	-9	0	A	T	0.042	6.722233e+00	9.486694e+01	9.513494e-01	9.435232e-01
-9	Rv1883c	-9	0	A	T	0.023	-8.629120e+01	1.011183e+02	9.217231e-01	3.936518e-01
-9	Rv1884c	-9	0	A	T	0.198	-8.226403e+01	9.325145e+01	9.549656e-01	3.778870e-01
-9	Rv1886c	-9	0	A	T	0.044	6.472908e+01	1.413889e+02	9.746542e-01	6.471858e-01
-9	Rv1888c	-9	0	A	T	0.045	-1.051846e+02	1.060197e+02	9.300979e-01	3.213689e-01
-9	Rv1890c	-9	0	A	T	0.021	2.144387e+02	8.726843e+01	8.129036e-01	1.416411e-02
-9	Rv1894c	-9	0	A	T	0.040	-5.148623e+01	4.884384e+01	9.239337e-01	2.920832e-01
-9	Rv1895	-9	0	A	T	0.495	-1.013358e+02	1.279296e+02	9.536097e-01	4.284710e-01
-9	Rv1897c	-9	0	A	T	0.149	-6.031282e+01	7.215374e+01	9.524192e-01	4.034076e-01
-9	Rv1899c	-9	0	A	T	0.189	4.362277e+00	1.833042e+01	9.355844e-01	8.119435e-01
-9	Rv1900c	-9	0	A	T	0.474	1.862810e+02	9.980145e+01	9.454689e-01	6.225135e-02
-9	Rv1901	-9	0	A	T	0.022	-1.671581e+01	7.245653e+01	9.396944e-01	8.175925e-01
-9	Rv1902c	-9	0	A	T	0.016	3.677009e+01	5.201030e+01	9.483965e-01	4.797396e-01
-9	Rv1904	-9	0	A	T	0.052	-1.015336e+02	7.224539e+01	9.088394e-01	1.602022e-01
-9	Rv1908c	-9	0	A	T	0.346	9.562111e+01	2.003861e+01	5.520897e-01	2.086978e-06
-9	Rv1910c	-9	0	A	T	0.011	2.927122e+01	7.755108e+01	9.510541e-01	7.059206e-01
-9	Rv1912c	-9	0	A	T	0.065	-2.194033e+01	7.178987e+01	9.526357e-01	7.599563e-01
-9	Rv1914c	-9	0	A	T	0.032	1.092967e+01	6.356765e+01	9.605909e-01	8.635201e-01
-9	Rv1915	-9	0	A	T	0.208	-1.144246e+02	7.304342e+01	9.971060e-01	1.175300e-01
-9	Rv1916	-9	0	A	T	0.044	7.143171e+01	7.451042e+01	9.565883e-01	3.379431e-01
-9	Rv1917c	-9	0	A	T	0.499	-4.781437e+01	3.081717e+02	9.641143e-01	8.767294e-01
-9	Rv1918c	-9	0	A	T	0.104	6.782884e+01	3.491773e+01	9.671185e-01	5.234306e-02
-9	Rv1920	-9	0	A	T	0.182	-9.929357e+00	4.532580e+01	9.462646e-01	8.266415e-01
-9	Rv1921c	-9	0	A	T	0.022	5.068052e+01	5.450772e+01	9.507438e-01	3.526982e-01
-9	Rv1922	-9	0	A	T	0.012	1.161546e+02	6.258658e+01	9.387923e-01	6.375101e-02
-9	Rv1923	-9	0	A	T	0.011	7.156085e+01	5.976041e+01	9.304612e-01	2.314000e-01
-9	Rv1925	-9	0	A	T	0.050	1.464457e+01	7.548589e+01	9.424681e-01	8.462106e-01
-9	Rv1927	-9	0	A	T	0.048	-1.376610e+02	1.060098e+02	9.281313e-01	1.943804e-01
-9	Rv1928c	-9	0	A	T	0.010	-2.080537e+01	6.458906e+01	9.449979e-01	7.474273e-01
-9	Rv1931c	-9	0	A	T	0.018	1.497260e+01	1.004267e+02	9.443356e-01	8.815117e-01
-9	Rv1933c	-9	0	A	T	0.051	-7.895993e+01	8.474377e+01	9.541502e-01	3.516831e-01
-9	Rv1934c	-9	0	A	T	0.055	-6.253122e+01	6.978567e+01	9.565829e-01	3.704358e-01
-9	Rv1935c	-9	0	A	T	0.030	4.710048e+00	4.778155e+01	9.542652e-01	9.214951e-01
-9	Rv1936	-9	0	A	T	0.051	2.305366e+02	8.655099e+01	8.833769e-01	7.850964e-03
-9	Rv1937	-9	0	A	T	0.052	8.275210e+01	4.652741e+01	9.357659e-01	7.560378e-02
-9	Rv1938	-9	0	A	T	0.048	-8.128284e+01	9.749004e+01	9.502141e-01	4.046109e-01
-9	Rv1939	-9	0	A	T	0.051	8.198536e+01	1.010779e+02	9.749503e-01	4.174882e-01
-9	Rv1945	-9	0	A	T	0.279	-2.099728e+01	2.779784e+01	9.123408e-01	4.502066e-01
-9	Rv1948c	-9	0	A	T	0.050	9.221805e+01	1.012310e+02	9.323915e-01	3.625247e-01
-9	Rv1957	-9	0	A	T	0.157	-3.625092e+01	1.033102e+02	9.654009e-01	7.257392e-01
-9	Rv1960c	-9	0	A	T	0.016	-5.645920e+01	5.404967e+01	9.656512e-01	2.964606e-01
-9	Rv1961	-9	0	A	T	0.017	-1.688169e+01	2.564161e+02	9.763311e-01	9.475202e-01
-9	Rv1963c	-9	0	A	T	0.018	8.365594e+01	1.029023e+02	9.300081e-01	4.164251e-01
-9	Rv1965	-9	0	A	T	0.016	2.378683e+02	1.482116e+02	9.253889e-01	1.088150e-01
-9	Rv1966	-9	0	A	T	0.048	2.735011e+02	1.161500e+02	8.845701e-01	1.872215e-02
-9	Rv1967	-9	0	A	T	0.028	3.037885e+01	6.088329e+01	9.595894e-01	6.179074e-01
-9	Rv1968	-9	0	A	T	0.037	-1.451633e+01	5.508880e+01	9.485897e-01	7.922116e-01
-9	Rv1969	-9	0	A	T	0.057	6.218495e+01	5.357164e+01	1.003421e+00	2.459981e-01
-9	Rv1971	-9	0	A	T	0.464	5.958503e+00	3.607059e+01	9.367710e-01	8.688266e-01
-9	Rv1972	-9	0	A	T	0.041	-5.965633e+01	1.538518e+02	9.520615e-01	6.982792e-01
-9	Rv1974	-9	0	A	T	0.012	-1.172510e+02	6.025602e+01	9.427005e-01	5.193903e-02
-9	Rv1978	-9	0	A	T	0.050	1.585770e+02	8.242261e+01	9.349291e-01	5.463421e-02
-9	Rv1979c	-9	0	A	T	0.014	3.699960e+01	5.668415e+01	9.382048e-01	5.140733e-01
-9	Rv1980c	-9	0	A	T	0.051	-8.783678e+01	7.371715e+01	9.244320e-01	2.337151e-01
-9	Rv1982c	-9	0	A	T	0.155	1.564084e+01	8.035914e+01	9.562356e-01	8.457155e-01
-9	Rv1983	-9	0	A	T	0.036	-3.048056e+01	6.743530e+01	9.365375e-01	6.513656e-01
-9	Rv1986	-9	0	A	T	0.049	-5.713424e+01	7.040996e+01	9.334387e-01	4.172929e-01
-9	Rv1987	-9	0	A	T	0.227	6.143931e+01	9.490198e+01	9.951622e-01	5.175180e-01
-9	Rv1991c	-9	0	A	T	0.021	5.043836e+01	8.896887e+01	9.449676e-01	5.708903e-01
-9	Rv1992c	-9	0	A	T	0.055	-4.538906e+01	5.638387e+01	9.445596e-01	4.210037e-01
-9	Rv1995	-9	0	A	T	0.116	-5.576086e+01	5.077551e+01	9.303506e-01	2.723790e-01
-9	Rv1996	-9	0	A	T	0.021	-1.019495e+02	8.082005e+01	9.629081e-01	2.074349e-01
-9	Rv1997	-9	0	A	T	0.080	-7.985051e+01	6.035221e+01	9.278520e-01	1.861020e-01
-9	Rv1998c	-9	0	A	T	0.028	5.622035e+01	8.069591e+01	9.410228e-01	4.861505e-01
-9	Rv1999c	-9	0	A	T	0.074	-4.443654e+01	6.207687e+01	9.436183e-01	4.742569e-01
-9	Rv2000	-9	0	A	T	0.054	2.163293e+01	6.865941e+01	9.494702e-01	7.527674e-01
-9	Rv2002	-9	0	A	T	0.154	-2.351749e+01	7.709275e+01	9.440572e-01	7.603859e-01
-9	Rv2006	-9	0	A	T	0.029	-2.400357e+01	3.949617e+01	9.410522e-01	5.434901e-01
-9	Rv2008c	-9	0	A	T	0.059	-3.984518e+01	7.445969e+01	9.443514e-01	5.926787e-01
-9	Rv2013	-9	0	A	T	0.019	-3.658230e+01	8.895492e+01	9.529471e-01	6.809776e-01
-9	Rv2016	-9	0	A	T	0.168	-2.709724e+00	5.231180e+01	9.425510e-01	9.586984e-01
-9	Rv2017	-9	0	A	T	0.495	6.954678e+01	1.136864e+02	9.553687e-01	5.408424e-01
-9	Rv2019	-9	0	A	T	0.018	-1.105722e+02	9.914791e+01	9.626514e-01	2.650127e-01
-9	Rv2020c	-9	0	A	T	0.453	-1.130619e+02	3.914884e+01	8.141223e-01	3.957567e-03
-9	Rv2021c	-9	0	A	T	0.017	-1.930415e+01	1.328022e+02	9.462753e-01	8.844548e-01
-9	Rv2022c	-9	0	A	T	0.215	-2.420205e+01	6.122336e+01	9.533880e-01	6.926973e-01
-9	Rv2023A	-9	0	A	T	0.080	-3.986151e+01	3.120152e+01	9.625226e-01	2.016940e-01
-9	Rv2024c	-9	0	A	T	0.500	2.623774e+02	2.616191e+02	9.355267e-01	3.161438e-01
-9	Rv2025c	-9	0	A	T	0.040	1.130031e+02	5.275860e+01	9.120870e-01	3.243486e-02
-9	Rv2027c	-9	0	A	T	0.050	5.547294e+01	7.959444e+01	9.659843e-01	4.859935e-01
-9	Rv2030c	-9	0	A	T	0.050	-1.000106e+01	6.237667e+01	9.415001e-01	8.726497e-01
-9	Rv2035	-9	0	A	T	0.013	-7.948743e+01	1.309254e+02	9.540033e-01	5.439041e-01
-9	Rv2036	-9	0	A	T	0.026	-6.402486e+01	9.678157e+01	9.496988e-01	5.084132e-01
-9	Rv2037c	-9	0	A	T	0.497	-1.953480e+02	1.268329e+02	9.703481e-01	1.238168e-01
-9	Rv2038c	-9	0	A	T	0.014	4.560714e+01	1.064985e+02	9.379070e-01	6.685638e-01
-9	Rv2039c	-9	0	A	T	0.496	-2.694161e+01	1.232045e+02	9.583720e-01	8.269471e-01
-9	Rv2041c	-9	0	A	T	0.045	5.739090e+01	6.935172e+01	9.827082e-01	4.081249e-01
-9	Rv2042c	-9	0	A	T	0.050	1.237961e+01	5.858406e+01	9.522918e-01	8.326840e-01
-9	Rv2043c	-9	0	A	T	0.268	9.366913e+01	1.794398e+01	5.976487e-01	2.159835e-07
-9	Rv2046	-9	0	A	T	0.017	-5.570417e+00	1.059676e+02	9.473075e-01	9.580869e-01
-9	Rv2047c	-9	0	A	T	0.049	7.339158e+01	9.070304e+01	9.739030e-01	4.186195e-01
-9	Rv2048c	-9	0	A	T	0.484	-4.521742e+01	6.820495e+01	9.346725e-01	5.075010e-01
-9	Rv2052c	-9	0	A	T	0.055	-1.027159e+02	8.574659e+01	9.908519e-01	2.312294e-01
-9	Rv2056c	-9	0	A	T	0.025	1.568875e+01	1.023363e+02	9.547206e-01	8.781869e-01
-9	Rv2057c	-9	0	A	T	0.045	-9.778118e+01	1.602186e+02	9.697555e-01	5.417978e-01
-9	Rv2059	-9	0	A	T	0.191	-7.732589e+01	6.568507e+01	9.755716e-01	2.393772e-01
-9	Rv2062c	-9	0	A	T	0.101	6.534441e-01	3.973254e+01	9.447331e-01	9.868817e-01
-9	Rv2067c	-9	0	A	T	0.163	1.014165e+02	7.278633e+01	9.791478e-01	1.638138e-01
-9	Rv2071c	-9	0	A	T	0.050	1.782998e+02	1.049410e+02	9.238644e-01	8.961006e-02
-9	Rv2072c	-9	0	A	T	0.474	8.309318e+01	8.892791e+01	9.398292e-01	3.503212e-01
-9	Rv2073c	-9	0	A	T	0.046	-6.211062e+01	7.288153e+01	9.396903e-01	3.942924e-01
-9	Rv2075c	-9	0	A	T	0.052	-7.279396e+01	7.902191e+01	9.570275e-01	3.571670e-01
-9	Rv2077c	-9	0	A	T	0.049	4.123254e+01	7.754356e+01	9.547527e-01	5.950242e-01
-9	Rv2078	-9	0	A	T	0.473	-1.862979e+02	9.722042e+01	9.303830e-01	5.560891e-02
-9	Rv2079	-9	0	A	T	0.478	3.398569e+01	1.050978e+02	9.635870e-01	7.464788e-01
-9	Rv2081c	-9	0	A	T	0.050	3.510652e+01	3.030472e+01	9.495254e-01	2.469469e-01
-9	Rv2082	-9	0	A	T	0.492	-2.510630e+01	7.511820e+01	9.433044e-01	7.382782e-01
-9	Rv2083	-9	0	A	T	0.499	1.688212e+02	2.025418e+02	9.645974e-01	4.047477e-01
-9	Rv2084	-9	0	A	T	0.027	-1.909120e+01	5.571797e+01	9.465370e-01	7.319388e-01
-9	Rv2088	-9	0	A	T	0.052	1.489989e+02	7.491525e+01	9.444874e-01	4.697481e-02
-9	Rv2089c	-9	0	A	T	0.051	1.121717e+02	7.517607e+01	9.572642e-01	1.359719e-01
-9	Rv2090	-9	0	A	T	0.432	-2.841864e+01	8.717862e+01	9.518382e-01	7.445039e-01
-9	Rv2092c	-9	0	A	T	0.015	-1.094416e+02	4.964244e+01	9.444651e-01	2.770133e-02
-9	Rv2096c	-9	0	A	T	0.046	1.485281e+02	1.346260e+02	9.641293e-01	2.701682e-01
-9	Rv2098c	-9	0	A	T	0.468	-5.029095e+01	5.400728e+01	9.421030e-01	3.519729e-01
-9	Rv2101	-9	0	A	T	0.402	-1.469182e+01	4.705743e+01	9.469239e-01	7.549434e-01
-9	Rv2102	-9	0	A	T	0.087	2.145515e+01	3.761978e+01	9.369663e-01	5.685871e-01
-9	Rv2103c	-9	0	A	T	0.064	-3.255793e+01	5.654195e+01	9.451891e-01	5.648624e-01
-9	Rv2108	-9	0	A	T	0.039	-5.904734e+01	1.025339e+02	9.569372e-01	5.648203e-01
-9	Rv2109c	-9	0	A	T	0.206	-6.741267e+01	8.109594e+01	9.587735e-01	4.060121e-01
-9	Rv2112c	-9	0	A	T	0.141	-1.645519e+01	2.252909e+01	9.462392e-01	4.653123e-01
-9	Rv2113	-9	0	A	T	0.022	-1.388645e+02	6.199250e+01	9.679942e-01	2.530080e-02
-9	Rv2123	-9	0	A	T	0.296	-2.606229e+01	6.008328e+01	9.294668e-01	6.645462e-01
-9	Rv2124c	-9	0	A	T	0.056	3.399259e+01	4.234611e+01	9.263773e-01	4.223135e-01
-9	Rv2125	-9	0	A	T	0.499	-2.444643e+02	2.919422e+02	9.562118e-01	4.025764e-01
-9	Rv2127	-9	0	A	T	0.059	1.004384e+02	1.215624e+02	9.520874e-01	4.088645e-01
-9	Rv2129c	-9	0	A	T	0.021	-1.365914e+00	7.391841e+01	9.443518e-01	9.852605e-01
-9	Rv2133c	-9	0	A	T	0.017	-1.516267e+02	1.060966e+02	9.898981e-01	1.532657e-01
-9	Rv2136c	-9	0	A	T	0.023	4.732020e+01	1.275598e+02	9.560471e-01	7.107395e-01
-9	Rv2138	-9	0	A	T	0.016	1.094047e+02	5.240387e+01	9.625024e-01	3.706660e-02
-9	Rv2139	-9	0	A	T	0.046	-1.563926e+02	1.954089e+02	9.686547e-01	4.237000e-01
-9	Rv2147c	-9	0	A	T	0.118	-6.484290e+01	8.211980e+01	9.629369e-01	4.299341e-01
-9	Rv2148c	-9	0	A	T	0.043	8.776659e+01	9.905313e+01	9.927340e-01	3.757929e-01
-9	Rv2152c	-9	0	A	T	0.015	4.601342e+01	5.679667e+01	9.756011e-01	4.180439e-01
-9	Rv2153c	-9	0	A	T	0.048	8.624937e+01	1.182448e+02	9.178559e-01	4.659135e-01
-9	Rv2155c	-9	0	A	T	0.494	4.924388e+01	1.021208e+02	9.637572e-01	6.297569e-01
-9	Rv2157c	-9	0	A	T	0.020	-9.152282e+01	6.703847e+01	1.035114e+00	1.724774e-01
-9	Rv2158c	-9	0	A	T	0.041	1.309262e+02	6.328543e+01	8.667314e-01	3.881032e-02
-9	Rv2160c	-9	0	A	T	0.047	5.396056e+01	2.026983e+02	9.620774e-01	7.901295e-01
-9	Rv2161c	-9	0	A	T	0.024	1.602823e+02	9.628930e+01	9.432158e-01	9.629648e-02
-9	Rv2162c	-9	0	A	T	0.016	-8.843181e+00	4.888707e+01	9.406608e-01	8.564893e-01
-9	Rv2163c	-9	0	A	T	0.023	-4.650854e+01	7.661102e+01	9.523443e-01	5.439348e-01
-9	Rv2173	-9	0	A	T	0.026	1.105197e+02	3.637583e+01	8.314695e-01	2.438951e-03
-9	Rv2176	-9	0	A	T	0.189	-4.498908e+01	4.548019e+01	9.345726e-01	3.227952e-01
-9	Rv2177c	-9	0	A	T	0.218	-2.024638e+01	3.295362e+01	9.192430e-01	5.390923e-01
-9	Rv2178c	-9	0	A	T	0.430	-1.293129e+01	8.673915e+01	9.556425e-01	8.815176e-01
-9	Rv2180c	-9	0	A	T	0.042	-8.562456e+01	1.287172e+02	9.365156e-01	5.060611e-01
-9	Rv2185c	-9	0	A	T	0.020	1.242724e+02	7.737170e+01	8.951638e-01	1.085402e-01
-9	Rv2187	-9	0	A	T	0.050	6.418601e+01	9.834297e+01	9.458016e-01	5.141104e-01
-9	Rv2190c	-9	0	A	T	0.017	7.279959e+01	5.903732e+01	8.950911e-01	2.178137e-01
-9	Rv2191	-9	0	A	T	0.052	3.519476e+01	5.545527e+01	9.698906e-01	5.257959e-01
-9	Rv2197c	-9	0	A	T	0.014	-1.162286e+01	1.172115e+02	9.520663e-01	9.210292e-01
-9	Rv2205c	-9	0	A	T	0.030	5.387650e+01	7.641174e+01	9.439193e-01	4.809179e-01
-9	Rv2207	-9	0	A	T	0.011	-2.599555e+01	6.656260e+01	9.543193e-01	6.962154e-01
-9	Rv2210c	-9	0	A	T	0.026	-9.000960e+01	1.114911e+02	9.582973e-01	4.196643e-01
-9	Rv2213	-9	0	A	T	0.048	4.717624e+01	5.935556e+01	9.541147e-01	4.269075e-01
-9	Rv2214c	-9	0	A	T	0.054	7.699966e-01	5.012502e+01	9.452634e-01	9.877467e-01
-9	Rv2216	-9	0	A	T	0.013	-1.768938e+01	5.847118e+01	9.363844e-01	7.623075e-01
-9	Rv2221c	-9	0	A	T	0.027	-2.606724e+01	4.549319e+01	9.332313e-01	5.667743e-01
-9	Rv2226	-9	0	A	T	0.477	-6.096146e+01	1.058382e+02	9.595700e-01	5.647488e-01
-9	Rv2230c	-9	0	A	T	0.030	-2.936298e+01	1.013109e+02	9.709327e-01	7.720038e-01
-9	Rv2231c	-9	0	A	T	0.028	2.666121e+01	6.522763e+01	9.582742e-01	6.828141e-01
-9	Rv2234	-9	0	A	T	0.023	-1.909413e+00	9.524542e+01	9.536543e-01	9.840095e-01
-9	Rv2235	-9	0	A	T	0.013	7.096027e+01	6.566905e+01	9.049040e-01	2.801379e-01
-9	Rv2236c	-9	0	A	T	0.476	3.716508e+01	1.150849e+02	9.577820e-01	7.468087e-01
-9	Rv2237	-9	0	A	T	0.043	7.653650e+01	1.449246e+02	9.698411e-01	5.975343e-01
-9	Rv2241	-9	0	A	T	0.024	1.846905e+02	6.824749e+01	9.112599e-01	6.917761e-03
-9	Rv2242	-9	0	A	T	0.077	5.284139e+01	4.628178e+01	9.500609e-01	2.538290e-01
-9	Rv2245	-9	0	A	T	0.147	2.231336e+01	7.156104e+01	9.514364e-01	7.552485e-01
-9	Rv2247	-9	0	A	T	0.067	-1.320195e+02	1.435132e+02	9.709519e-01	3.578329e-01
-9	Rv2248	-9	0	A	T	0.058	-4.366421e+01	6.959669e+01	9.217557e-01	5.305423e-01
-9	Rv2252	-9	0	A	T	0.057	4.229773e+00	8.397852e+01	9.492726e-01	9.598394e-01
-9	Rv2263	-9	0	A	T	0.017	1.989514e+01	5.119206e+01	9.306776e-01	6.976243e-01
-9	Rv2264c	-9	0	A	T	0.079	-9.298016e+00	7.258854e+01	9.495138e-01	8.981010e-01
-9	Rv2265	-9	0	A	T	0.026	-2.562134e+01	7.721086e+01	9.518159e-01	7.400802e-01
-9	Rv2266	-9	0	A	T	0.023	-8.559143e+00	7.781552e+01	9.446875e-01	9.124364e-01
-9	Rv2267c	-9	0	A	T	0.016	-4.557216e+01	5.091439e+01	9.435864e-01	3.709551e-01
-9	Rv2268c	-9	0	A	T	0.123	9.725027e+01	6.196714e+01	9.474866e-01	1.168634e-01
-9	Rv2270	-9	0	A	T	0.013	-3.404927e+01	6.431988e+01	9.364323e-01	5.966594e-01
-9	Rv2274c	-9	0	A	T	0.048	-1.786611e+02	1.076425e+02	9.509049e-01	9.726434e-02
-9	Rv2275	-9	0	A	T	0.020	1.375327e+02	8.353214e+01	9.094894e-01	9.997108e-02
-9	Rv2276	-9	0	A	T	0.077	2.893599e+01	6.332765e+01	9.366729e-01	6.478206e-01
-9	Rv2277c	-9	0	A	T	0.047	4.319043e+01	2.910054e+01	9.376542e-01	1.380652e-01
-9	Rv2280	-9	0	A	T	0.093	2.856650e+00	3.365865e+01	9.410816e-01	9.323802e-01
-9	Rv2281	-9	0	A	T	0.019	-8.900238e+01	5.287646e+01	9.054526e-01	9.263473e-02
-9	Rv2284	-9	0	A	T	0.071	-2.629726e+00	6.427658e+01	9.452832e-01	9.673734e-01
-9	Rv2285	-9	0	A	T	0.048	-2.317409e+01	6.601997e+01	9.404395e-01	7.256474e-01
-9	Rv2290	-9	0	A	T	0.050	1.881995e+02	1.032372e+02	9.010655e-01	6.859409e-02
-9	Rv2291	-9	0	A	T	0.013	4.145581e+00	6.512221e+01	9.440926e-01	9.492544e-01
-9	Rv2293c	-9	0	A	T	0.050	1.877318e+00	1.111209e+02	9.554023e-01	9.865241e-01
-9	Rv2296	-9	0	A	T	0.116	5.587907e+01	1.030788e+02	9.639195e-01	5.878657e-01
-9	Rv2297	-9	0	A	T	0.048	5.672852e+00	7.985912e+01	9.564701e-01	9.433830e-01
-9	Rv2298	-9	0	A	T	0.011	-4.990903e+01	6.094403e+01	9.449991e-01	4.130133e-01
-9	Rv2300c	-9	0	A	T	0.088	-1.614668e+01	6.718114e+01	9.582119e-01	8.101100e-01
-9	Rv2303c	-9	0	A	T	0.014	2.586459e+01	1.032495e+02	9.449141e-01	8.022459e-01
-9	Rv2307c	-9	0	A	T	0.205	2.145812e+01	7.466442e+01	9.520752e-01	7.738679e-01
-9	Rv2308	-9	0	A	T	0.131	-4.118981e+01	7.148390e+01	9.441492e-01	5.645976e-01
-9	Rv2314c	-9	0	A	T	0.028	2.967571e+01	5.629305e+01	9.205368e-01	5.981919e-01
-9	Rv2316	-9	0	A	T	0.203	6.286144e+01	1.051100e+02	9.711364e-01	5.499344e-01
-9	Rv2317	-9	0	A	T	0.016	7.845356e+01	9.672130e+01	9.399195e-01	4.174771e-01
-9	Rv2320c	-9	0	A	T	0.013	-3.142221e+01	6.050733e+01	9.361930e-01	6.036537e-01
-9	Rv2323c	-9	0	A	T	0.050	-3.916398e+01	5.300336e+01	9.386791e-01	4.601373e-01
-9	Rv2326c	-9	0	A	T	0.057	-1.519451e+02	7.149331e+01	9.953308e-01	3.379705e-02
-9	Rv2328	-9	0	A	T	0.110	4.238418e+00	7.171023e+01	9.535337e-01	9.528800e-01
-9	Rv2333c	-9	0	A	T	0.205	1.419138e+01	7.695454e+01	9.513030e-01	8.537259e-01
-9	Rv2334	-9	0	A	T	0.021	3.519735e+01	8.939562e+01	9.264237e-01	6.938645e-01
-9	Rv2336	-9	0	A	T	0.013	4.938855e-01	5.706834e+01	9.389509e-01	9.930966e-01
-9	Rv2337c	-9	0	A	T	0.495	1.259532e+01	9.923275e+01	9.434635e-01	8.990228e-01
-9	Rv2338c	-9	0	A	T	0.026	4.284916e+01	6.225457e+01	9.375980e-01	4.914245e-01
-9	Rv2339	-9	0	A	T	0.295	-1.047868e+01	4.420605e+01	9.461488e-01	8.126712e-01
-9	Rv2342	-9	0	A	T	0.032	1.136317e+01	6.395762e+01	9.616236e-01	8.590191e-01
-9	Rv2344c	-9	0	A	T	0.019	-2.093672e+01	1.040711e+02	9.385690e-01	8.405996e-01
-9	Rv2346c	-9	0	A	T	0.131	-2.909385e+00	2.326136e+01	9.380195e-01	9.004894e-01
-9	Rv2347c	-9	0	A	T	0.075	1.809458e+01	3.492844e+01	9.415712e-01	6.045358e-01
-9	Rv2348c	-9	0	A	T	0.026	5.736071e+01	6.668421e+01	9.039103e-01	3.898863e-01
-9	Rv2349c	-9	0	A	T	0.072	3.158189e+01	7.005258e+01	9.406179e-01	6.522054e-01
-9	Rv2350c	-9	0	A	T	0.011	-4.615316e+01	5.942934e+01	9.464215e-01	4.375686e-01
-9	Rv2351c	-9	0	A	T	0.373	1.360378e+01	3.017723e+01	9.512993e-01	6.522307e-01
-9	Rv2352c	-9	0	A	T	0.067	-1.218746e+01	4.500861e+01	9.464113e-01	7.866136e-01
-9	Rv2353c	-9	0	A	T	0.102	1.340228e+00	2.097235e+01	9.339029e-01	9.490586e-01
-9	Rv2356c	-9	0	A	T	0.353	-6.170296e+01	2.119422e+01	8.554185e-01	3.676191e-03
-9	Rv2360c	-9	0	A	T	0.204	-7.086525e+01	8.514524e+01	9.531933e-01	4.054388e-01
-9	Rv2366c	-9	0	A	T	0.046	5.025546e+01	8.183628e+01	9.606159e-01	5.392855e-01
-9	Rv2368c	-9	0	A	T	0.048	3.404888e+01	7.588749e+01	9.280634e-01	6.537593e-01
-9	Rv2370c	-9	0	A	T	0.027	2.609850e+01	8.933629e+01	9.523015e-01	7.702397e-01
-9	Rv2373c	-9	0	A	T	0.044	6.278391e+01	1.516780e+02	9.850558e-01	6.790118e-01
-9	Rv2376c	-9	0	A	T	0.018	-1.291320e+02	1.463885e+02	9.519918e-01	3.779173e-01
-9	Rv2377c	-9	0	A	T	0.499	-2.686191e+01	3.313275e+02	9.670837e-01	9.353991e-01
-9	Rv2379c	-9	0	A	T	0.475	1.073596e+02	1.294743e+02	9.661543e-01	4.071844e-01
-9	Rv2380c	-9	0	A	T	0.065	1.881882e+01	4.263893e+01	9.467343e-01	6.590495e-01
-9	Rv2381c	-9	0	A	T	0.027	-4.262120e+01	5.384456e+01	9.592574e-01	4.287983e-01
-9	Rv2382c	-9	0	A	T	0.013	1.197288e+02	1.104607e+02	9.541373e-01	2.786591e-01
-9	Rv2383c	-9	0	A	T	0.115	2.214823e+01	5.524708e+01	9.559954e-01	6.885807e-01
-9	Rv2384	-9	0	A	T	0.044	-9.004841e+01	6.961965e+01	9.505160e-01	1.961491e-01
-9	Rv2385	-9	0	A	T	0.044	-1.219169e+02	1.173527e+02	9.612342e-01	2.990966e-01
-9	Rv2391	-9	0	A	T	0.072	5.118261e+01	5.602834e+01	9.434444e-01	3.611852e-01
-9	Rv2394	-9	0	A	T	0.132	3.879153e+01	4.593493e+01	9.342319e-01	3.985911e-01
-9	Rv2395	-9	0	A	T	0.035	1.724672e+01	5.560493e+01	9.452253e-01	7.564976e-01
-9	Rv2396	-9	0	A	T	0.091	4.069799e+01	4.215391e+01	9.742880e-01	3.345387e-01
-9	Rv2398c	-9	0	A	T	0.475	4.113177e+01	1.270536e+02	9.669445e-01	7.462034e-01
-9	Rv2400c	-9	0	A	T	0.048	-5.040012e+00	1.224591e+02	9.488678e-01	9.671789e-01
-9	Rv2402	-9	0	A	T	0.191	-8.622706e+01	4.914888e+01	9.111926e-01	7.965642e-02
-9	Rv2403c	-9	0	A	T	0.047	-8.048289e+01	7.971717e+01	9.485170e-01	3.129198e-01
-9	Rv2406c	-9	0	A	T	0.012	-5.002730e+01	1.639405e+02	9.636842e-01	7.603092e-01
-9	Rv2408	-9	0	A	T	0.049	-4.062459e+01	8.428714e+01	9.301592e-01	6.299229e-01
-9	Rv2414c	-9	0	A	T	0.046	1.265631e+02	9.024670e+01	1.007221e+00	1.610913e-01
-9	Rv2415c	-9	0	A	T	0.147	-1.009787e+02	6.197237e+01	9.279474e-01	1.035290e-01
-9	Rv2424c	-9	0	A	T	0.045	-9.174662e+01	4.341703e+01	9.564337e-01	3.482650e-02
-9	Rv2425c	-9	0	A	T	0.059	-8.934102e-01	6.440301e+01	9.500729e-01	9.889346e-01
-9	Rv2427c	-9	0	A	T	0.018	1.779811e+01	8.399395e+01	9.346058e-01	8.322286e-01
-9	Rv2428	-9	0	A	T	0.018	2.813522e+01	9.339549e+01	9.461943e-01	7.632856e-01
-9	Rv2433c	-9	0	A	T	0.048	-4.587542e+01	1.356124e+02	9.635052e-01	7.352182e-01
-9	Rv2434c	-9	0	A	T	0.011	1.621378e+01	5.683929e+01	9.424672e-01	7.755046e-01
-9	Rv2435c	-9	0	A	T	0.018	4.534394e+01	5.155713e+01	9.713119e-01	3.793398e-01
-9	Rv2436	-9	0	A	T	0.432	6.217488e+01	3.146722e+01	8.230367e-01	4.843518e-02
-9	Rv2437	-9	0	A	T	0.049	5.064858e+01	9.652804e+01	9.561905e-01	5.999016e-01
-9	Rv2438c	-9	0	A	T	0.234	2.202638e+01	6.558335e+01	9.765063e-01	7.370495e-01
-9	Rv2439c	-9	0	A	T	0.206	1.164212e+02	7.443821e+01	9.695810e-01	1.181232e-01
-9	Rv2440c	-9	0	A	T	0.064	6.411846e+01	4.998440e+01	9.502116e-01	1.998595e-01
-9	Rv2443	-9	0	A	T	0.091	4.551713e+01	5.359062e+01	9.361898e-01	3.958833e-01
-9	Rv2444c	-9	0	A	T	0.013	-3.330549e+01	5.352224e+01	9.385281e-01	5.338987e-01
-9	Rv2446c	-9	0	A	T	0.226	-1.774111e+01	9.874867e+01	9.613233e-01	8.574552e-01
-9	Rv2447c	-9	0	A	T	0.043	9.455108e+01	4.401740e+01	9.206380e-01	3.194182e-02
-9	Rv2450c	-9	0	A	T	0.497	-1.879262e+01	1.435121e+02	9.486792e-01	8.958419e-01
-9	Rv2452c	-9	0	A	T	0.045	-1.253994e+02	1.041548e+02	9.424035e-01	2.288752e-01
-9	Rv2455c	-9	0	A	T	0.112	-6.725243e+01	6.563374e+01	9.325332e-01	3.057614e-01
-9	Rv2457c	-9	0	A	T	0.017	2.718084e+01	1.779337e+02	9.552268e-01	8.786187e-01
-9	Rv2458	-9	0	A	T	0.498	2.866137e+02	1.817519e+02	9.114454e-01	1.151119e-01
-9	Rv2465c	-9	0	A	T	0.025	-1.059531e+02	9.518853e+01	9.482250e-01	2.659290e-01
-9	Rv2467	-9	0	A	T	0.011	9.583246e+01	6.072712e+01	9.117897e-01	1.148514e-01
-9	Rv2471	-9	0	A	T	0.062	2.578400e+01	8.133770e+01	9.575173e-01	7.513079e-01
-9	Rv2473	-9	0	A	T	0.124	-2.633094e+01	6.446736e+01	9.480832e-01	6.830363e-01
-9	Rv2476c	-9	0	A	T	0.498	2.102935e+02	2.245520e+02	9.263627e-01	3.492325e-01
-9	Rv2477c	-9	0	A	T	0.049	5.000580e+01	7.744578e+01	9.889631e-01	5.186244e-01
-9	Rv2478c	-9	0	A	T	0.050	1.618281e+02	5.302608e+01	1.121893e+00	2.332176e-03
-9	Rv2481c	-9	0	A	T	0.117	1.298877e+01	9.428600e+01	9.593358e-01	8.904574e-01
-9	Rv2482c	-9	0	A	T	0.499	-2.719048e+02	2.379118e+02	9.232252e-01	2.533518e-01
-9	Rv2483c	-9	0	A	T	0.022	4.908964e+00	7.843537e+01	9.473738e-01	9.501082e-01
-9	Rv2484c	-9	0	A	T	0.074	-1.039951e+02	7.239783e+01	9.834312e-01	1.511789e-01
-9	Rv2485c	-9	0	A	T	0.053	8.223998e+00	6.733458e+01	9.465929e-01	9.028147e-01
-9	Rv2486	-9	0	A	T	0.026	-6.962786e+01	8.480787e+01	9.647736e-01	4.118309e-01
-9	Rv2487c	-9	0	A	T	0.091	2.253841e+01	4.227676e+01	9.445193e-01	5.940676e-01
-9	Rv2488c	-9	0	A	T	0.050	-3.556100e+00	6.227552e+01	9.446929e-01	9.544744e-01
-9	Rv2490c	-9	0	A	T	0.092	2.156636e+01	3.031182e+01	9.481976e-01	4.769446e-01
-9	Rv2492	-9	0	A	T	0.073	1.554197e+02	7.564554e+01	9.485766e-01	4.016990e-02
-9	Rv2494	-9	0	A	T	0.200	-2.951691e+01	8.689332e+01	9.517743e-01	7.341578e-01
-9	Rv2495c	-9	0	A	T	0.500	1.728968e+02	3.790006e+02	9.531971e-01	6.483480e-01
-9	Rv2502c	-9	0	A	T	0.054	1.728062e+01	6.481343e+01	9.397225e-01	7.898140e-01
-9	Rv2503c	-9	0	A	T	0.120	3.390867e+01	6.867704e+01	9.484600e-01	6.215937e-01
-9	Rv2505c	-9	0	A	T	0.026	-4.005336e+01	6.039819e+01	9.625845e-01	5.073787e-01
-9	Rv2508c	-9	0	A	T	0.039	-6.103669e+01	1.033989e+02	9.523701e-01	5.551162e-01
-9	Rv2511	-9	0	A	T	0.046	1.126421e+02	8.866941e+01	9.662808e-01	2.042413e-01
-9	Rv2512c	-9	0	A	T	0.114	-2.064909e+00	2.332027e+01	9.418086e-01	9.294601e-01
-9	Rv2513	-9	0	A	T	0.500	1.911191e+02	5.053531e+02	9.633839e-01	7.053674e-01
-9	Rv2516c	-9	0	A	T	0.049	-6.087493e+01	9.646700e+01	9.440562e-01	5.281508e-01
-9	Rv2519	-9	0	A	T	0.051	1.139603e+02	6.116879e+01	9.324745e-01	6.273823e-02
-9	Rv2522c	-9	0	A	T	0.017	-4.450127e+01	5.174910e+01	9.430387e-01	3.900193e-01
-9	Rv2524c	-9	0	A	T	0.108	-1.616044e+01	4.228600e+01	9.360291e-01	7.024136e-01
-9	Rv2531c	-9	0	A	T	0.026	-6.514750e+01	5.462195e+01	9.343794e-01	2.332604e-01
-9	Rv2537c	-9	0	A	T	0.108	-1.050976e+02	9.165337e+01	9.257285e-01	2.517760e-01
-9	Rv2540c	-9	0	A	T	0.011	4.003682e+01	6.412889e+01	9.433065e-01	5.325561e-01
-9	Rv2542	-9	0	A	T	0.500	-2.667961e+02	3.763647e+02	9.535705e-01	4.785606e-01
-9	Rv2543	-9	0	A	T	0.088	1.268231e+01	4.724951e+01	9.451266e-01	7.884361e-01
-9	Rv2544	-9	0	A	T	0.162	1.647996e+01	4.231816e+01	9.450790e-01	6.970382e-01
-9	Rv2545	-9	0	A	T	0.045	1.548597e+01	1.466804e+02	9.487263e-01	9.159390e-01
-9	Rv2551c	-9	0	A	T	0.024	5.194542e+01	2.120928e+02	9.759284e-01	8.065681e-01
-9	Rv2552c	-9	0	A	T	0.013	-8.101665e+01	1.171954e+02	9.616449e-01	4.895345e-01
-9	Rv2553c	-9	0	A	T	0.054	1.656259e+01	6.064369e+01	9.413757e-01	7.848206e-01
-9	Rv2557	-9	0	A	T	0.022	1.130349e+02	6.127009e+01	8.891191e-01	6.534263e-02
-9	Rv2560	-9	0	A	T	0.453	-4.774640e+01	7.715864e+01	9.526551e-01	5.361786e-01
-9	Rv2562	-9	0	A	T	0.047	-3.624580e+01	1.195010e+02	9.453829e-01	7.617148e-01
-9	Rv2564	-9	0	A	T	0.049	-4.561592e+01	1.011008e+02	9.617342e-01	6.519452e-01
-9	Rv2565	-9	0	A	T	0.175	-5.315398e+00	7.415938e+01	9.541737e-01	9.428741e-01
-9	Rv2566	-9	0	A	T	0.477	9.172792e+01	1.093898e+02	9.677284e-01	4.019197e-01
-9	Rv2567	-9	0	A	T	0.497	-5.275949e+01	1.356784e+02	9.406004e-01	6.974619e-01
-9	Rv2570	-9	0	A	T	0.056	1.805831e+01	1.063625e+02	9.567615e-01	8.652156e-01
-9	Rv2571c	-9	0	A	T	0.027	-9.067000e+00	3.728860e+01	9.428677e-01	8.079315e-01
-9	Rv2573	-9	0	A	T	0.111	-2.720814e+01	1.153877e+02	9.709411e-01	8.136362e-01
-9	Rv2574	-9	0	A	T	0.018	-6.433108e+01	1.303962e+02	9.590105e-01	6.218693e-01
-9	Rv2575	-9	0	A	T	0.013	8.137017e+01	5.826417e+01	9.244970e-01	1.628409e-01
-9	Rv2578c	-9	0	A	T	0.098	5.526261e+01	4.936729e+01	9.265621e-01	2.632212e-01
-9	Rv2583c	-9	0	A	T	0.011	-2.575448e+01	6.022865e+01	9.352838e-01	6.690226e-01
-9	Rv2584c	-9	0	A	T	0.498	2.521106e+02	1.616599e+02	9.058470e-01	1.191803e-01
-9	Rv2585c	-9	0	A	T	0.498	1.787632e+02	1.873046e+02	9.562199e-01	3.401046e-01
-9	Rv2586c	-9	0	A	T	0.040	-1.072479e+02	1.089015e+02	9.446419e-01	3.249444e-01
-9	Rv2587c	-9	0	A	T	0.022	-2.916989e+01	1.439686e+02	9.463448e-01	8.394774e-01
-9	Rv2590	-9	0	A	T	0.015	6.324437e+01	5.325632e+01	8.990427e-01	2.352840e-01
-9	Rv2591	-9	0	A	T	0.070	-8.827790e+01	5.168347e+01	9.465111e-01	8.792651e-02
-9	Rv2592c	-9	0	A	T	0.015	7.525189e+01	5.566410e+01	9.338547e-01	1.767044e-01
-9	Rv2596	-9	0	A	T	0.047	-9.706890e+01	1.622550e+02	9.803240e-01	5.498043e-01
-9	Rv2601	-9	0	A	T	0.028	6.020897e+01	7.369642e+01	9.648695e-01	4.141239e-01
-9	Rv2602	-9	0	A	T	0.017	2.614486e+00	8.403777e+01	9.469925e-01	9.751871e-01
-9	Rv2608	-9	0	A	T	0.025	1.366590e+02	7.488866e+01	8.496789e-01	6.831441e-02
-9	Rv2611c	-9	0	A	T	0.500	7.384051e+01	4.434612e+02	9.615000e-01	8.677884e-01
-9	Rv2612c	-9	0	A	T	0.046	1.431531e+02	1.087166e+02	9.875057e-01	1.882120e-01
-9	Rv2617c	-9	0	A	T	0.055	-1.520512e+01	1.365353e+02	9.780248e-01	9.113492e-01
-9	Rv2618	-9	0	A	T	0.040	9.767003e+00	1.195809e+02	9.509839e-01	9.349194e-01
-9	Rv2621c	-9	0	A	T	0.136	4.587523e+01	6.443661e+01	9.414495e-01	4.766599e-01
-9	Rv2622	-9	0	A	T	0.013	-7.981136e+01	8.281190e+01	9.773803e-01	3.353875e-01
-9	Rv2627c	-9	0	A	T	0.498	-1.660714e+02	1.748828e+02	9.682769e-01	3.425290e-01
-9	Rv2628	-9	0	A	T	0.033	2.504677e+01	6.017817e+01	9.486339e-01	6.773422e-01
-9	Rv2629	-9	0	A	T	0.050	-8.221154e+01	8.864867e+01	9.390437e-01	3.539419e-01
-9	Rv2630	-9	0	A	T	0.024	-6.847678e+01	9.747497e+01	9.382932e-01	4.825211e-01
-9	Rv2631	-9	0	A	T	0.162	9.765635e+00	7.580565e+01	9.527450e-01	8.975214e-01
-9	Rv2634c	-9	0	A	T	0.071	-5.017674e+01	4.001041e+01	9.272010e-01	2.100912e-01
-9	Rv2637	-9	0	A	T	0.051	-9.533942e+01	1.104163e+02	9.369521e-01	3.880876e-01
-9	Rv2643	-9	0	A	T	0.022	1.311238e+01	7.003801e+01	9.567653e-01	8.515263e-01
-9	Rv2650c	-9	0	A	T	0.496	3.457067e+01	9.568642e+01	9.422563e-01	7.179553e-01
-9	Rv2652c	-9	0	A	T	0.036	1.861501e+01	6.299069e+01	9.450947e-01	7.676558e-01
-9	Rv2653c	-9	0	A	T	0.057	-3.687143e+01	7.173287e+01	9.631609e-01	6.073543e-01
-9	Rv2655c	-9	0	A	T	0.012	3.545449e+00	6.136745e+01	9.445146e-01	9.539397e-01
-9	Rv2657c	-9	0	A	T	0.027	-5.751452e+01	9.875176e+01	9.604940e-01	5.604137e-01
-9	Rv2664	-9	0	A	T	0.044	-1.380008e+02	1.169995e+02	9.246559e-01	2.384702e-01
-9	Rv2666	-9	0	A	T	0.056	-5.845043e+01	5.623387e+01	9.348635e-01	2.988531e-01
-9	Rv2668	-9	0	A	T	0.499	3.784887e+02	2.262719e+02	9.423522e-01	9.468483e-02
-9	Rv2669	-9	0	A	T	0.019	-1.189870e+02	1.098589e+02	9.497041e-01	2.790206e-01
-9	Rv2670c	-9	0	A	T	0.016	8.934040e+01	5.022832e+01	9.230444e-01	7.558419e-02
-9	Rv2672	-9	0	A	T	0.050	1.505699e+02	9.709820e+01	9.334713e-01	1.212793e-01
-9	Rv2675c	-9	0	A	T	0.036	4.207623e+01	5.910018e+01	9.660767e-01	4.766574e-01
-9	Rv2678c	-9	0	A	T	0.018	6.170173e+01	5.009563e+01	9.262182e-01	2.183483e-01
-9	Rv2679	-9	0	A	T	0.013	-3.394180e+01	5.971564e+01	9.535965e-01	5.698929e-01
-9	Rv2683	-9	0	A	T	0.018	1.373100e+02	1.248910e+02	9.062060e-01	2.718318e-01
-9	Rv2684	-9	0	A	T	0.049	5.132591e+01	7.158855e+01	9.623753e-01	4.735621e-01
-9	Rv2685	-9	0	A	T	0.066	3.160415e+01	8.063515e+01	9.345415e-01	6.951830e-01
-9	Rv2687c	-9	0	A	T	0.144	-1.041091e+02	8.949566e+01	9.473875e-01	2.449809e-01
-9	Rv2688c	-9	0	A	T	0.437	7.279921e+01	9.468275e+01	9.451835e-01	4.421425e-01
-9	Rv2689c	-9	0	A	T	0.048	3.121331e+01	4.767888e+01	9.178162e-01	5.128338e-01
-9	Rv2690c	-9	0	A	T	0.033	-2.924953e+01	8.016135e+01	9.292765e-01	7.152730e-01
-9	Rv2691	-9	0	A	T	0.475	2.847871e+01	9.192160e+01	9.452852e-01	7.567637e-01
-9	Rv2692	-9	0	A	T	0.090	-4.406479e+01	8.867965e+01	9.721471e-01	6.193659e-01
-9	Rv2693c	-9	0	A	T	0.047	-4.591164e+01	1.125512e+02	9.481830e-01	6.834182e-01
-9	Rv2694c	-9	0	A	T	0.112	-4.380762e+01	1.116134e+02	9.704763e-01	6.947736e-01
-9	Rv2696c	-9	0	A	T	0.013	-6.148248e+01	6.477112e+01	9.332667e-01	3.427264e-01
-9	Rv2697c	-9	0	A	T	0.111	-2.473443e+00	1.195308e+02	9.704098e-01	9.834946e-01
-9	Rv2702	-9	0	A	T	0.498	-2.411163e+02	1.836661e+02	9.901643e-01	1.895419e-01
-9	Rv2707	-9	0	A	T	0.033	-7.646477e+01	1.395385e+02	9.624947e-01	5.838213e-01
-9	Rv2709	-9	0	A	T	0.117	-8.085786e+01	9.580125e+01	9.734304e-01	3.988547e-01
-9	Rv2712c	-9	0	A	T	0.069	-6.115928e+00	4.811402e+01	9.463110e-01	8.988754e-01
-9	Rv2714	-9	0	A	T	0.157	9.867199e+00	6.161056e+01	9.570914e-01	8.727907e-01
-9	Rv2715	-9	0	A	T	0.064	-8.780717e+01	5.846644e+01	9.340219e-01	1.334432e-01
-9	Rv2716	-9	0	A	T	0.213	-8.332514e+01	7.505619e+01	9.506084e-01	2.671831e-01
-9	Rv2718c	-9	0	A	T	0.031	2.429241e+01	8.234414e+01	9.452362e-01	7.680447e-01
-9	Rv2719c	-9	0	A	T	0.048	3.474219e+00	1.566374e+02	9.555637e-01	9.823086e-01
-9	Rv2723	-9	0	A	T	0.011	1.507186e+01	6.332748e+01	9.430251e-01	8.119290e-01
-9	Rv2724c	-9	0	A	T	0.051	6.326407e+00	8.016193e+01	9.410286e-01	9.371112e-01
-9	Rv2729c	-9	0	A	T	0.474	-4.920017e+01	1.124139e+02	9.650017e-01	6.617167e-01
-9	Rv2731	-9	0	A	T	0.095	5.460799e+01	5.918922e+01	9.623224e-01	3.564302e-01
-9	Rv2733c	-9	0	A	T	0.041	1.044679e+02	6.418298e+01	9.661773e-01	1.039012e-01
-9	Rv2735c	-9	0	A	T	0.012	2.052202e+01	6.301545e+01	9.434390e-01	7.447424e-01
-9	Rv2736c	-9	0	A	T	0.045	-1.140204e+02	8.249356e+01	9.246656e-01	1.672163e-01
-9	Rv2739c	-9	0	A	T	0.043	-7.505050e+01	1.885851e+02	9.613825e-01	6.907370e-01
-9	Rv2741	-9	0	A	T	0.299	-3.492432e+01	1.882687e+01	7.347411e-01	6.387629e-02
-9	Rv2748c	-9	0	A	T	0.151	5.550184e+01	6.012660e+01	9.745995e-01	3.561787e-01
-9	Rv2751	-9	0	A	T	0.018	-1.732492e+01	7.956736e+01	9.440152e-01	8.276752e-01
-9	Rv2752c	-9	0	A	T	0.039	5.381166e+01	3.082468e+01	9.206330e-01	8.115350e-02
-9	Rv2753c	-9	0	A	T	0.034	5.642214e+01	1.214123e+02	9.753743e-01	6.422331e-01
-9	Rv2756c	-9	0	A	T	0.212	8.797364e+01	5.336188e+01	9.473529e-01	9.952775e-02
-9	Rv2761c	-9	0	A	T	0.122	8.812272e+00	7.643401e+01	9.532024e-01	9.082356e-01
-9	Rv2764c	-9	0	A	T	0.238	-3.228030e+01	4.833831e+01	9.406129e-01	5.044102e-01
-9	Rv2768c	-9	0	A	T	0.231	-2.420340e+01	5.743645e+01	9.249427e-01	6.735544e-01
-9	Rv2769c	-9	0	A	T	0.207	-1.304822e+01	7.070806e+01	9.524720e-01	8.536287e-01
-9	Rv2770c	-9	0	A	T	0.048	-7.302001e+01	1.568135e+02	9.780658e-01	6.415648e-01
-9	Rv2771c	-9	0	A	T	0.499	7.823780e+01	2.022414e+02	9.487595e-01	6.989440e-01
-9	Rv2777c	-9	0	A	T	0.043	-4.693089e+01	6.405682e+01	9.843194e-01	4.639408e-01
-9	Rv2780	-9	0	A	T	0.010	3.749560e+01	5.749576e+01	9.606279e-01	5.144518e-01
-9	Rv2781c	-9	0	A	T	0.010	8.141665e+00	6.031921e+01	9.388695e-01	8.926568e-01
-9	Rv2782c	-9	0	A	T	0.085	8.539032e+01	5.235581e+01	9.064124e-01	1.032021e-01
-9	Rv2783c	-9	0	A	T	0.023	-4.826788e+00	6.356055e+01	9.384541e-01	9.394815e-01
-9	Rv2784c	-9	0	A	T	0.013	7.434870e+01	1.205947e+02	9.253508e-01	5.376885e-01
-9	Rv2786c	-9	0	A	T	0.044	-7.749902e+01	1.078531e+02	9.433642e-01	4.725734e-01
-9	Rv2787	-9	0	A	T	0.119	-4.705747e+01	6.974194e+01	9.529675e-01	4.999933e-01
-9	Rv2790c	-9	0	A	T	0.114	4.509347e+01	4.633317e+01	9.436011e-01	3.306591e-01
-9	Rv2791c	-9	0	A	T	0.249	-3.339963e+01	7.411923e+01	9.444604e-01	6.523574e-01
-9	Rv2793c	-9	0	A	T	0.043	-3.283249e+01	7.224666e+01	9.352907e-01	6.496002e-01
-9	Rv2794c	-9	0	A	T	0.499	1.429294e+01	2.723969e+02	9.596477e-01	9.581635e-01
-9	Rv2797c	-9	0	A	T	0.053	1.274603e+02	5.400959e+01	9.716913e-01	1.846150e-02
-9	Rv2799	-9	0	A	T	0.038	-8.182078e+01	6.815512e+01	9.070642e-01	2.302162e-01
-9	Rv2800	-9	0	A	T	0.186	-2.663526e+01	4.891775e+01	9.582826e-01	5.862209e-01
-9	Rv2802c	-9	0	A	T	0.072	-1.199602e+01	5.785166e+01	9.522575e-01	8.357707e-01
-9	Rv2805	-9	0	A	T	0.049	-1.707317e+01	1.187330e+02	9.512019e-01	8.856906e-01
-9	Rv2807	-9	0	A	T	0.431	-5.614916e+01	8.969757e+01	9.624056e-01	5.314638e-01
-9	Rv2812	-9	0	A	T	0.489	-6.359161e+01	6.993279e+01	9.463903e-01	3.633900e-01
-9	Rv2813	-9	0	A	T	0.021	-1.900940e+02	1.336806e+02	9.201913e-01	1.553263e-01
-9	Rv2818c	-9	0	A	T	0.027	1.317341e+02	7.133835e+01	9.635508e-01	6.508852e-02
-9	Rv2819c	-9	0	A	T	0.020	-3.375076e+01	6.467828e+01	9.364902e-01	6.019034e-01
-9	Rv2820c	-9	0	A	T	0.035	-1.848443e+01	5.793302e+01	9.438165e-01	7.497410e-01
-9	Rv2823c	-9	0	A	T	0.121	1.543102e+01	2.134050e+01	9.445616e-01	4.697900e-01
-9	Rv2824c	-9	0	A	T	0.046	3.281223e+01	1.094741e+02	9.545557e-01	7.644463e-01
-9	Rv2825c	-9	0	A	T	0.476	5.239817e+01	1.369864e+02	9.676055e-01	7.021641e-01
-9	Rv2828c	-9	0	A	T	0.141	1.216511e+01	3.343148e+01	9.396024e-01	7.160204e-01
-9	Rv2830c	-9	0	A	T	0.499	1.543244e+02	2.813799e+02	9.450049e-01	5.834972e-01
-9	Rv2831	-9	0	A	T	0.048	-1.740681e+02	1.073603e+02	9.668724e-01	1.052476e-01
-9	Rv2832c	-9	0	A	T	0.028	3.444159e+01	5.555408e+01	9.338461e-01	5.354170e-01
-9	Rv2833c	-9	0	A	T	0.025	-7.947138e+01	8.447914e+01	9.317525e-01	3.470665e-01
-9	Rv2834c	-9	0	A	T	0.013	9.144094e+01	6.003005e+01	9.614400e-01	1.280003e-01
-9	Rv2839c	-9	0	A	T	0.110	-4.732486e+01	4.969320e+01	9.214710e-01	3.411461e-01
-9	Rv2848c	-9	0	A	T	0.057	-2.163479e+01	5.903564e+01	9.488610e-01	7.140892e-01
-9	Rv2850c	-9	0	A	T	0.200	-5.147419e+01	5.514085e+01	9.869353e-01	3.507772e-01
-9	Rv2853	-9	0	A	T	0.442	1.133043e+01	6.152328e+01	9.483799e-01	8.539200e-01
-9	Rv2854	-9	0	A	T	0.232	-4.434518e+01	6.264013e+01	9.303570e-01	4.791443e-01
-9	Rv2856	-9	0	A	T	0.041	-2.203396e+01	8.888176e+01	9.561755e-01	8.042594e-01
-9	Rv2857c	-9	0	A	T	0.021	3.809216e+01	6.727140e+01	9.095373e-01	5.713491e-01
-9	Rv2858c	-9	0	A	T	0.045	1.154412e+01	7.275123e+01	9.475655e-01	8.739524e-01
-9	Rv2859c	-9	0	A	T	0.027	-6.488297e+01	6.626624e+01	9.306523e-01	3.277463e-01
-9	Rv2862c	-9	0	A	T	0.049	-1.480943e+02	1.133828e+02	1.026463e+00	1.917929e-01
-9	Rv2864c	-9	0	A	T	0.232	5.875392e+01	6.658164e+01	9.916132e-01	3.777465e-01
-9	Rv2867c	-9	0	A	T	0.011	-1.118694e+01	5.950933e+01	9.388483e-01	8.509242e-01
-9	Rv2868c	-9	0	A	T	0.060	2.102008e+02	8.229432e+01	1.048240e+00	1.078348e-02
-9	Rv2869c	-9	0	A	T	0.049	-9.928947e+01	1.141801e+02	9.812438e-01	3.847279e-01
-9	Rv2870c	-9	0	A	T	0.047	-5.098174e+01	8.559909e+01	9.386336e-01	5.515808e-01
-9	Rv2871	-9	0	A	T	0.018	8.975703e+01	1.254091e+02	9.412387e-01	4.743293e-01
-9	Rv2874	-9	0	A	T	0.491	-1.111719e+02	8.147944e+01	9.121147e-01	1.727324e-01
-9	Rv2875	-9	0	A	T	0.118	-2.596480e+01	6.982526e+01	9.523248e-01	7.100776e-01
-9	Rv2877c	-9	0	A	T	0.044	-2.641499e+01	7.464257e+01	9.522500e-01	7.234960e-01
-9	Rv2879c	-9	0	A	T	0.479	1.159434e+01	1.061635e+02	9.552350e-01	9.130554e-01
-9	Rv2881c	-9	0	A	T	0.040	-4.252950e+01	7.303833e+01	9.587187e-01	5.604979e-01
-9	Rv2885c	-9	0	A	T	0.069	-2.931969e+00	5.882141e+01	9.476455e-01	9.602553e-01
-9	Rv2886c	-9	0	A	T	0.031	-6.349067e+01	9.268842e+01	9.215600e-01	4.935031e-01
-9	Rv2888c	-9	0	A	T	0.010	-9.569305e+01	6.829811e+01	9.590340e-01	1.614809e-01
-9	Rv2891	-9	0	A	T	0.050	-1.032662e+02	9.267348e+01	9.534314e-01	2.654080e-01
-9	Rv2892c	-9	0	A	T	0.011	-6.522596e+01	6.785452e+01	9.237439e-01	3.366446e-01
-9	Rv2894c	-9	0	A	T	0.018	-9.049427e+01	9.348744e+01	9.663642e-01	3.332784e-01
-9	Rv2897c	-9	0	A	T	0.104	2.394597e+01	4.612551e+01	9.353371e-01	6.037683e-01
-9	Rv2899c	-9	0	A	T	0.048	-1.056235e+02	9.506984e+01	9.445080e-01	2.668218e-01
-9	Rv2900c	-9	0	A	T	0.050	-7.416515e+00	5.200797e+01	9.419034e-01	8.866311e-01
-9	Rv2905	-9	0	A	T	0.070	-4.971149e+01	6.874563e+01	9.387951e-01	4.697678e-01
-9	Rv2910c	-9	0	A	T	0.020	4.662742e+00	1.056508e+02	9.512623e-01	9.648065e-01
-9	Rv2911	-9	0	A	T	0.147	1.089385e+01	6.759460e+01	9.534595e-01	8.719952e-01
-9	Rv2913c	-9	0	A	T	0.013	2.642362e+01	6.352338e+01	9.626694e-01	6.775204e-01
-9	Rv2915c	-9	0	A	T	0.014	-6.581855e+01	5.405792e+01	9.390522e-01	2.236697e-01
-9	Rv2917	-9	0	A	T	0.496	-1.292785e+02	1.178139e+02	9.610231e-01	2.727603e-01
-9	Rv2918c	-9	0	A	T	0.014	4.300145e+00	5.382556e+01	9.395387e-01	9.363398e-01
-9	Rv2922c	-9	0	A	T	0.231	-4.193869e+01	6.742961e+01	9.434782e-01	5.341032e-01
-9	Rv2923c	-9	0	A	T	0.160	5.295201e+01	1.012187e+02	9.668440e-01	6.009853e-01
-9	Rv2924c	-9	0	A	T	0.025	9.873481e+01	7.975651e+01	9.350329e-01	2.160137e-01
-9	Rv2926c	-9	0	A	T	0.012	-9.765538e+01	5.434601e+01	9.420968e-01	7.263941e-02
-9	Rv2928	-9	0	A	T	0.010	8.559876e+01	6.626068e+01	9.370447e-01	1.966975e-01
-9	Rv2930	-9	0	A	T	0.044	-2.691102e+02	1.093016e+02	9.249676e-01	1.397483e-02
-9	Rv2931	-9	0	A	T	0.499	1.487613e+02	3.493542e+02	9.560192e-01	6.703287e-01
-9	Rv2933	-9	0	A	T	0.305	-6.732781e+01	5.273397e+01	9.260565e-01	2.019783e-01
-9	Rv2934	-9	0	A	T	0.071	1.205065e+01	3.994459e+01	9.499653e-01	7.629533e-01
-9	Rv2935	-9	0	A	T	0.128	-1.215171e+01	4.390671e+01	9.573797e-01	7.820180e-01
-9	Rv2940c	-9	0	A	T	0.082	-6.975733e+01	4.020867e+01	9.744394e-01	8.305869e-02
-9	Rv2941	-9	0	A	T	0.048	5.558564e+01	6.983181e+01	9.705850e-01	4.262182e-01
-9	Rv2944	-9	0	A	T	0.162	-3.937030e+01	7.615638e+01	9.345983e-01	6.052898e-01
-9	Rv2946c	-9	0	A	T	0.040	-9.009866e+01	4.636909e+01	9.022096e-01	5.227735e-02
-9	Rv2947c	-9	0	A	T	0.496	1.249805e+01	1.446421e+02	9.569982e-01	9.311598e-01
-9	Rv2948c	-9	0	A	T	0.031	-9.364549e+01	6.490748e+01	9.612847e-01	1.493919e-01
-9	Rv2950c	-9	0	A	T	0.026	-3.448646e+01	5.817543e+01	9.434515e-01	5.534435e-01
-9	Rv2951c	-9	0	A	T	0.020	-8.242592e-01	9.317231e+01	9.431453e-01	9.929432e-01
-9	Rv2952	-9	0	A	T	0.054	8.803215e+01	6.838040e+01	9.589672e-01	1.982461e-01
-9	Rv2956	-9	0	A	T	0.015	-1.681337e+02	9.213602e+01	9.572832e-01	6.831238e-02
-9	Rv2957	-9	0	A	T	0.012	3.373486e+01	6.607870e+01	9.479836e-01	6.097920e-01
-9	Rv2958c	-9	0	A	T	0.053	1.714842e+01	6.424292e+01	9.518696e-01	7.895755e-01
-9	Rv2959c	-9	0	A	T	0.057	-4.541726e+01	9.137915e+01	9.797126e-01	6.192804e-01
-9	Rv2961	-9	0	A	T	0.012	7.052331e+01	1.706794e+02	9.586045e-01	6.795515e-01
-9	Rv2962c	-9	0	A	T	0.148	-3.689724e+01	6.153381e+01	9.438810e-01	5.488869e-01
-9	Rv2964	-9	0	A	T	0.048	9.936925e+01	1.386809e+02	9.136194e-01	4.738245e-01
-9	Rv2967c	-9	0	A	T	0.011	3.298645e+01	6.066804e+01	9.308264e-01	5.867507e-01
-9	Rv2971	-9	0	A	T	0.048	7.232114e+01	1.555031e+02	9.414379e-01	6.419728e-01
-9	Rv2973c	-9	0	A	T	0.010	1.082300e+02	6.870121e+01	9.113239e-01	1.154757e-01
-9	Rv2974c	-9	0	A	T	0.013	-8.385064e+00	5.686437e+01	9.396822e-01	8.827998e-01
-9	Rv2975c	-9	0	A	T	0.073	-1.029589e+02	9.626073e+01	9.598697e-01	2.850555e-01
-9	Rv2979c	-9	0	A	T	0.056	1.755102e+01	6.532043e+01	9.414499e-01	7.882208e-01
-9	Rv2981c	-9	0	A	T	0.473	9.453118e+01	8.703348e+01	9.204151e-01	2.776662e-01
-9	Rv2982c	-9	0	A	T	0.496	-1.324860e+02	1.118782e+02	9.190394e-01	2.366057e-01
-9	Rv2984	-9	0	A	T	0.183	3.330414e+01	8.260020e+01	9.788303e-01	6.868866e-01
-9	Rv2992c	-9	0	A	T	0.026	-3.446809e+01	8.409122e+01	9.564551e-01	6.819718e-01
-9	Rv2994	-9	0	A	T	0.231	-9.023044e+01	5.023636e+01	9.089529e-01	7.276674e-02
-9	Rv2996c	-9	0	A	T	0.019	-7.899252e+01	7.545476e+01	9.158351e-01	2.953962e-01
-9	Rv2997	-9	0	A	T	0.050	6.023415e+01	7.380901e+01	9.285963e-01	4.146411e-01
-9	Rv2998	-9	0	A	T	0.045	6.697262e+01	1.098533e+02	9.802283e-01	5.422238e-01
-9	Rv2999	-9	0	A	T	0.499	1.019452e+02	2.290885e+02	9.594875e-01	6.564100e-01
-9	Rv3008	-9	0	A	T	0.017	5.225574e+01	1.016980e+02	9.397734e-01	6.074787e-01
-9	Rv3009c	-9	0	A	T	0.013	5.178895e+01	1.070166e+02	9.682088e-01	6.285352e-01
-9	Rv3014c	-9	0	A	T	0.015	-2.783379e+01	5.021774e+01	9.397553e-01	5.795190e-01
-9	Rv3015c	-9	0	A	T	0.064	-1.072234e+01	9.753597e+01	9.486102e-01	9.124844e-01
-9	Rv3016	-9	0	A	T	0.024	-1.713260e+02	1.207491e+02	9.250468e-01	1.562403e-01
-9	Rv3017c	-9	0	A	T	0.016	3.228377e+01	6.518416e+01	9.469445e-01	6.205144e-01
-9	Rv3018A	-9	0	A	T	0.029	-3.056486e+01	8.236355e+01	9.505142e-01	7.106411e-01
-9	Rv3020c	-9	0	A	T	0.014	1.411167e+02	1.288240e+02	9.336267e-01	2.735860e-01
-9	Rv3022A	-9	0	A	T	0.024	1.454637e+01	7.664435e+01	9.358597e-01	8.495104e-01
-9	Rv3024c	-9	0	A	T	0.015	1.389344e+02	1.297130e+02	9.336858e-01	2.843778e-01
-9	Rv3026c	-9	0	A	T	0.013	2.640040e+01	6.210625e+01	9.337192e-01	6.708634e-01
-9	Rv3031	-9	0	A	T	0.014	-1.104172e+02	5.145523e+01	9.831339e-01	3.211339e-02
-9	Rv3032	-9	0	A	T	0.024	9.084422e+01	9.316840e+01	9.421496e-01	3.297609e-01
-9	Rv3034c	-9	0	A	T	0.032	1.631742e+01	6.368246e+01	9.608436e-01	7.978233e-01
-9	Rv3039c	-9	0	A	T	0.025	-4.801225e+01	1.651508e+02	9.658660e-01	7.713254e-01
-9	Rv3042c	-9	0	A	T	0.476	-2.462849e+01	1.387731e+02	9.737406e-01	8.591715e-01
-9	Rv3047c	-9	0	A	T	0.045	-1.276316e+02	2.398397e+02	9.775765e-01	5.947336e-01
-9	Rv3049c	-9	0	A	T	0.030	6.385231e+01	7.082257e+01	9.599272e-01	3.674887e-01
-9	Rv3050c	-9	0	A	T	0.013	-1.541715e+01	5.637484e+01	9.383577e-01	7.845420e-01
-9	Rv3051c	-9	0	A	T	0.047	1.411689e+01	1.342952e+02	9.478310e-01	9.163023e-01
-9	Rv3053c	-9	0	A	T	0.014	1.706797e+02	1.781717e+02	9.454121e-01	3.383111e-01
-9	Rv3057c	-9	0	A	T	0.336	-9.978788e+01	7.093999e+01	9.727848e-01	1.598302e-01
-9	Rv3058c	-9	0	A	T	0.047	-8.748382e+01	8.213311e+01	9.368225e-01	2.870574e-01
-9	Rv3059	-9	0	A	T	0.052	4.939785e+00	8.080506e+01	9.460778e-01	9.512658e-01
-9	Rv3061c	-9	0	A	T	0.051	2.567214e+01	4.731443e+01	9.374088e-01	5.875315e-01
-9	Rv3062	-9	0	A	T	0.498	1.662952e+02	2.083122e+02	9.462988e-01	4.248805e-01
-9	Rv3063	-9	0	A	T	0.499	3.035417e+02	2.376288e+02	9.369852e-01	2.017549e-01
-9	Rv3071	-9	0	A	T	0.020	7.585529e+01	7.772470e+01	1.009595e+00	3.293177e-01
-9	Rv3073c	-9	0	A	T	0.024	1.283900e+01	7.155498e+01	9.464761e-01	8.576363e-01
-9	Rv3074	-9	0	A	T	0.073	-7.129392e+00	6.207121e+01	9.479069e-01	9.085797e-01
-9	Rv3077	-9	0	A	T	0.168	-8.584589e+01	5.727240e+01	9.258629e-01	1.342026e-01
-9	Rv3078	-9	0	A	T	0.012	-1.741901e+02	8.487080e+01	1.016903e+00	4.037993e-02
-9	Rv3079c	-9	0	A	T	0.016	7.649985e+01	1.122350e+02	9.490725e-01	4.956416e-01
-9	Rv3080c	-9	0	A	T	0.126	3.478334e+01	3.939393e+01	9.789432e-01	3.774616e-01
-9	Rv3081	-9	0	A	T	0.054	3.894272e+01	6.047279e+01	9.422642e-01	5.197366e-01
-9	Rv3083	-9	0	A	T	0.014	2.164617e+02	5.009254e+01	9.471978e-01	1.700785e-05
-9	Rv3084	-9	0	A	T	0.126	-6.614926e+01	4.994677e+01	9.501837e-01	1.856636e-01
-9	Rv3085	-9	0	A	T	0.033	2.934626e+01	7.576266e+01	9.555542e-01	6.985806e-01
-9	Rv3087	-9	0	A	T	0.055	1.062016e+02	6.183282e+01	1.014210e+00	8.617531e-02
-9	Rv3088	-9	0	A	T	0.153	-3.796724e+01	5.156951e+01	9.110811e-01	4.617547e-01
-9	Rv3089	-9	0	A	T	0.071	-7.052057e+01	4.869089e+01	9.564813e-01	1.478265e-01
-9	Rv3090	-9	0	A	T	0.045	1.282799e+00	7.539585e+01	9.510223e-01	9.864286e-01
-9	Rv3092c	-9	0	A	T	0.231	7.708918e+01	6.572305e+01	9.668845e-01	2.410893e-01
-9	Rv3093c	-9	0	A	T	0.479	8.563295e+01	1.087830e+02	9.632373e-01	4.313502e-01
-9	Rv3094c	-9	0	A	T	0.031	-2.530469e+00	7.046796e+01	9.489408e-01	9.713614e-01
-9	Rv3096	-9	0	A	T	0.027	-8.890856e+01	8.119270e+01	9.356216e-01	2.737571e-01
-9	Rv3097c	-9	0	A	T	0.231	-4.032739e+01	5.546299e+01	9.515150e-01	4.673261e-01
-9	Rv3104c	-9	0	A	T	0.018	1.768204e+02	1.010288e+02	9.359596e-01	8.037986e-02
-9	Rv3106	-9	0	A	T	0.050	4.382060e+01	7.857881e+01	9.379440e-01	5.771939e-01
-9	Rv3109	-9	0	A	T	0.011	4.535434e+01	5.928018e+01	9.067400e-01	4.443953e-01
-9	Rv3111	-9	0	A	T	0.016	-8.589160e+00	5.505700e+01	9.438002e-01	8.760596e-01
-9	Rv3113	-9	0	A	T	0.274	9.544004e+00	2.486576e+01	9.354488e-01	7.011897e-01
-9	Rv3114	-9	0	A	T	0.051	-1.106758e+01	9.036850e+01	9.456504e-01	9.025492e-01
-9	Rv3119	-9	0	A	T	0.020	-2.530348e+01	8.263207e+01	9.566955e-01	7.594997e-01
-9	Rv3120	-9	0	A	T	0.029	4.806650e+01	7.270484e+01	9.450610e-01	5.086833e-01
-9	Rv3121	-9	0	A	T	0.498	6.743157e+01	1.488043e+02	9.293971e-01	6.505313e-01
-9	Rv3124	-9	0	A	T	0.109	-1.405374e+01	7.615857e+01	9.497076e-01	8.536317e-01
-9	Rv3125c	-9	0	A	T	0.121	3.123317e+01	5.416849e+01	9.449061e-01	5.643396e-01
-9	Rv3130c	-9	0	A	T	0.031	-5.947372e+01	8.891147e+01	9.338457e-01	5.037021e-01
-9	Rv3135	-9	0	A	T	0.033	1.389932e+01	3.418509e+01	9.281304e-01	6.843930e-01
-9	Rv3136	-9	0	A	T	0.029	1.391101e+02	5.026873e+01	8.108547e-01	5.752325e-03
-9	Rv3137	-9	0	A	T	0.493	-1.142020e+02	8.702219e+01	8.886171e-01	1.896987e-01
-9	Rv3139	-9	0	A	T	0.071	7.379720e+00	7.008924e+01	9.444336e-01	9.161658e-01
-9	Rv3140	-9	0	A	T	0.067	1.628567e+01	8.627143e+01	9.494164e-01	8.503081e-01
-9	Rv3144c	-9	0	A	T	0.050	3.953866e+01	9.188380e+01	9.415738e-01	6.670584e-01
-9	Rv3148	-9	0	A	T	0.033	2.044730e+02	7.728600e+01	8.679324e-01	8.276365e-03
-9	Rv3151	-9	0	A	T	0.499	2.939429e+02	2.157502e+02	9.577286e-01	1.733604e-01
-9	Rv3158	-9	0	A	T	0.026	6.217788e+01	1.087064e+02	9.521281e-01	5.674594e-01
-9	Rv3159c	-9	0	A	T	0.207	3.511318e+01	6.583157e+01	9.533243e-01	5.938856e-01
-9	Rv3161c	-9	0	A	T	0.055	-5.806584e+01	6.872279e+01	9.790472e-01	3.983456e-01
-9	Rv3169	-9	0	A	T	0.048	-1.723665e+01	7.727694e+01	9.407783e-01	8.235402e-01
-9	Rv3170	-9	0	A	T	0.023	2.036208e+01	6.022807e+01	9.392459e-01	7.353692e-01
-9	Rv3174	-9	0	A	T	0.186	-4.202923e+01	6.288034e+01	9.238519e-01	5.040270e-01
-9	Rv3179	-9	0	A	T	0.232	-1.491089e+01	6.665835e+01	9.420914e-01	8.230417e-01
-9	Rv3183	-9	0	A	T	0.027	-4.904831e+01	7.912627e+01	9.321700e-01	5.354770e-01
-9	Rv3190c	-9	0	A	T	0.433	5.485336e+01	8.193239e+01	9.450930e-01	5.033286e-01
-9	Rv3193c	-9	0	A	T	0.097	-9.877515e-01	5.678109e+01	9.543929e-01	9.861242e-01
-9	Rv3195	-9	0	A	T	0.175	-5.015664e+01	5.881311e+01	9.074313e-01	3.939594e-01
-9	Rv3197	-9	0	A	T	0.018	-1.618022e+02	1.263128e+02	9.621874e-01	2.004927e-01
-9	Rv3199c	-9	0	A	T	0.059	-4.046407e+01	4.425987e+01	9.370515e-01	3.608041e-01
-9	Rv3200c	-9	0	A	T	0.117	-9.677350e+00	6.420736e+01	9.481359e-01	8.802257e-01
-9	Rv3201c	-9	0	A	T	0.056	-1.253673e+01	5.942779e+01	9.486721e-01	8.329619e-01
-9	Rv3202c	-9	0	A	T	0.050	-4.417242e+01	8.148940e+01	9.398388e-01	5.878913e-01
-9	Rv3204	-9	0	A	T	0.497	1.432815e+02	1.780047e+02	9.621001e-01	4.210443e-01
-9	Rv3205c	-9	0	A	T	0.013	1.627808e+02	1.366333e+02	9.100725e-01	2.337812e-01
-9	Rv3209	-9	0	A	T	0.070	-7.584806e+01	6.699549e+01	9.813163e-01	2.578386e-01
-9	Rv3211	-9	0	A	T	0.011	-7.623001e+01	7.180557e+01	9.175716e-01	2.886568e-01
-9	Rv3213c	-9	0	A	T	0.497	-1.593588e+02	2.121699e+02	9.697833e-01	4.527686e-01
-9	Rv3216	-9	0	A	T	0.015	-1.052422e+02	1.104774e+02	9.285146e-01	3.410080e-01
-9	Rv3217c	-9	0	A	T	0.227	-1.814934e+02	8.955295e+01	9.285789e-01	4.295264e-02
-9	Rv3218	-9	0	A	T	0.010	8.943234e+01	6.312669e+01	9.457788e-01	1.568675e-01
-9	Rv3220c	-9	0	A	T	0.053	8.536343e+01	7.803229e+01	9.338363e-01	2.742309e-01
-9	Rv3223c	-9	0	A	T	0.024	-1.055054e+02	9.993914e+01	9.281847e-01	2.913528e-01
-9	Rv3224	-9	0	A	T	0.022	7.614057e+01	7.413635e+01	9.216328e-01	3.046439e-01
-9	Rv3224A	-9	0	A	T	0.027	-1.291668e+02	1.741029e+02	9.624566e-01	4.583165e-01
-9	Rv3225c	-9	0	A	T	0.022	-7.442204e+00	6.776368e+01	9.464829e-01	9.125687e-01
-9	Rv3227	-9	0	A	T	0.040	8.779252e+01	9.915527e+01	9.708934e-01	3.761438e-01
-9	Rv3234c	-9	0	A	T	0.275	-7.959678e+00	6.853440e+01	9.471891e-01	9.075630e-01
-9	Rv3236c	-9	0	A	T	0.142	-6.273921e+01	5.321010e+01	1.047568e+00	2.386350e-01
-9	Rv3239c	-9	0	A	T	0.059	-9.298145e+00	4.942836e+01	9.408496e-01	8.508244e-01
-9	Rv3241c	-9	0	A	T	0.018	-1.346773e+02	9.241257e+01	1.003305e+00	1.453230e-01
-9	Rv3242c	-9	0	A	T	0.029	-6.145823e+01	8.858093e+01	9.598372e-01	4.879575e-01
-9	Rv3245c	-9	0	A	T	0.430	-7.609593e+01	9.041454e+01	9.529500e-01	4.001870e-01
-9	Rv3247c	-9	0	A	T	0.030	5.876171e+01	6.988767e+01	9.465871e-01	4.006525e-01
-9	Rv3249c	-9	0	A	T	0.017	-1.966755e+02	1.491153e+02	9.505680e-01	1.874772e-01
-9	Rv3252c	-9	0	A	T	0.047	1.540236e+00	9.121805e+01	9.449000e-01	9.865314e-01
-9	Rv3256c	-9	0	A	T	0.026	1.665982e+02	1.076240e+02	9.631095e-01	1.219358e-01
-9	Rv3257c	-9	0	A	T	0.047	5.396056e+01	2.026983e+02	9.620774e-01	7.901295e-01
-9	Rv3263	-9	0	A	T	0.194	4.133871e+01	5.416584e+01	9.758651e-01	4.455250e-01
-9	Rv3266c	-9	0	A	T	0.012	-4.628143e+01	6.222942e+01	9.578779e-01	4.572127e-01
-9	Rv3267	-9	0	A	T	0.011	-6.575352e+01	7.275141e+01	9.362063e-01	3.663056e-01
-9	Rv3270	-9	0	A	T	0.018	8.851854e+01	6.665685e+01	9.273689e-01	1.844791e-01
-9	Rv3272	-9	0	A	T	0.049	2.006007e+01	1.193086e+02	9.426046e-01	8.665090e-01
-9	Rv3279c	-9	0	A	T	0.139	2.657960e+01	8.388277e+01	9.627684e-01	7.514090e-01
-9	Rv3281	-9	0	A	T	0.034	-2.512944e+01	3.331653e+01	9.481372e-01	4.508623e-01
-9	Rv3282	-9	0	A	T	0.048	-1.456923e+02	8.413498e+01	9.237255e-01	8.363338e-02
-9	Rv3283	-9	0	A	T	0.046	9.960649e+00	7.233921e+01	9.477682e-01	8.905093e-01
-9	Rv3287c	-9	0	A	T	0.017	9.661518e+01	5.271014e+01	9.345713e-01	6.709620e-02
-9	Rv3293	-9	0	A	T	0.049	-1.094146e+02	1.053035e+02	9.402693e-01	2.990283e-01
-9	Rv3296	-9	0	A	T	0.065	2.788454e+01	4.507314e+01	9.469065e-01	5.362823e-01
-9	Rv3297	-9	0	A	T	0.047	-6.615953e+01	9.372636e+01	9.485431e-01	4.804216e-01
-9	Rv3299c	-9	0	A	T	0.064	-7.290515e+01	4.672185e+01	9.440788e-01	1.189686e-01
-9	Rv3300c	-9	0	A	T	0.043	6.943487e+01	8.378175e+01	9.792821e-01	4.074316e-01
-9	Rv3301c	-9	0	A	T	0.026	-1.839449e+02	1.009847e+02	1.009070e+00	6.881693e-02
-9	Rv3302c	-9	0	A	T	0.038	7.065641e+01	6.075111e+01	9.287402e-01	2.450779e-01
-9	Rv3303c	-9	0	A	T	0.498	-7.415031e+01	1.810009e+02	9.631469e-01	6.821340e-01
-9	Rv3305c	-9	0	A	T	0.012	1.205318e+02	6.776488e+01	9.048577e-01	7.558575e-02
-9	Rv3306c	-9	0	A	T	0.120	-1.123403e+02	7.209106e+01	9.921738e-01	1.194645e-01
-9	Rv3308	-9	0	A	T	0.018	9.349937e+01	4.869754e+01	9.414508e-01	5.513174e-02
-9	Rv3312A	-9	0	A	T	0.010	7.972800e+01	6.744223e+01	9.514758e-01	2.374103e-01
-9	Rv3317	-9	0	A	T	0.499	-1.410145e+01	2.253964e+02	9.468852e-01	9.501267e-01
-9	Rv3318	-9	0	A	T	0.010	1.804339e+01	6.383427e+01	9.367964e-01	7.774939e-01
-9	Rv3324A	-9	0	A	T	0.026	4.756647e+01	4.879363e+01	9.437019e-01	3.298620e-01
-9	Rv3327	-9	0	A	T	0.155	1.291070e+01	3.487244e+01	9.428804e-01	7.112893e-01
-9	Rv3328c	-9	0	A	T	0.498	1.431841e+02	1.593320e+02	9.601048e-01	3.690464e-01
-9	Rv3329	-9	0	A	T	0.431	-1.107301e+00	8.426354e+01	9.542604e-01	9.895179e-01
-9	Rv3331	-9	0	A	T	0.498	1.128667e+02	1.601099e+02	9.569316e-01	4.810104e-01
-9	Rv3339c	-9	0	A	T	0.018	-3.051488e+01	4.910615e+01	9.208959e-01	5.344689e-01
-9	Rv3341	-9	0	A	T	0.039	-1.633180e+02	1.365531e+02	9.554883e-01	2.319685e-01
-9	Rv3344c	-9	0	A	T	0.045	-5.391215e+00	3.342677e+01	9.345766e-01	8.719008e-01
-9	Rv3345c	-9	0	A	T	0.163	1.768454e+01	1.926119e+01	9.439386e-01	3.587573e-01
-9	Rv3347c	-9	0	A	T	0.452	3.579031e+01	5.163685e+01	9.466182e-01	4.883922e-01
-9	Rv3349c	-9	0	A	T	0.047	-2.091966e+02	1.162384e+02	9.673051e-01	7.219531e-02
-9	Rv3350c	-9	0	A	T	0.179	5.979173e+00	2.710854e+01	9.396337e-01	8.254752e-01
-9	Rv3355c	-9	0	A	T	0.045	5.459628e+01	1.288182e+02	9.513949e-01	6.717818e-01
-9	Rv3359	-9	0	A	T	0.031	9.383885e+01	9.043286e+01	1.000930e+00	2.996688e-01
-9	Rv3365c	-9	0	A	T	0.282	-2.534692e+00	5.177103e+01	9.457695e-01	9.609609e-01
-9	Rv3366	-9	0	A	T	0.046	-1.156840e+02	1.710671e+02	9.577541e-01	4.990332e-01
-9	Rv3367	-9	0	A	T	0.032	-5.837689e+00	3.504807e+01	9.376154e-01	8.677469e-01
-9	Rv3370c	-9	0	A	T	0.032	-2.492385e+01	4.723220e+01	9.422668e-01	5.978290e-01
-9	Rv3373	-9	0	A	T	0.023	-8.661157e+01	7.303662e+01	9.612211e-01	2.359473e-01
-9	Rv3375	-9	0	A	T	0.038	6.167301e+01	5.839648e+01	9.666653e-01	2.911646e-01
-9	Rv3377c	-9	0	A	T	0.047	4.464515e+01	6.735533e+01	9.540748e-01	5.075866e-01
-9	Rv3378c	-9	0	A	T	0.024	3.554001e+00	5.982472e+01	9.392098e-01	9.526395e-01
-9	Rv3379c	-9	0	A	T	0.040	7.251628e+00	6.719142e+01	9.488564e-01	9.140761e-01
-9	Rv3383c	-9	0	A	T	0.473	8.074404e+01	1.033925e+02	9.664470e-01	4.350120e-01
-9	Rv3388	-9	0	A	T	0.071	-1.577049e+01	2.777583e+01	9.308251e-01	5.703090e-01
-9	Rv3389c	-9	0	A	T	0.043	-6.990383e+01	1.080283e+02	9.318159e-01	5.177183e-01
-9	Rv3390	-9	0	A	T	0.022	-4.666401e+01	8.800722e+01	9.330258e-01	5.960664e-01
-9	Rv3391	-9	0	A	T	0.036	1.103374e+01	5.188243e+01	9.461410e-01	8.316276e-01
-9	Rv3395A	-9	0	A	T	0.012	7.047063e+01	6.383520e+01	9.094838e-01	2.698725e-01
-9	Rv3395c	-9	0	A	T	0.109	-1.121450e+02	8.379008e+01	9.095692e-01	1.810580e-01
-9	Rv3396c	-9	0	A	T	0.158	-8.932118e+01	1.099013e+02	9.632227e-01	4.165538e-01
-9	Rv3399	-9	0	A	T	0.494	1.567141e+01	8.863683e+01	9.422658e-01	8.596963e-01
-9	Rv3401	-9	0	A	T	0.075	-3.980535e+01	4.204904e+01	9.271799e-01	3.440421e-01
-9	Rv3402c	-9	0	A	T	0.050	-2.581838e+01	1.034791e+02	9.502787e-01	8.030208e-01
-9	Rv3403c	-9	0	A	T	0.019	4.232163e+01	4.751047e+01	9.176612e-01	3.732509e-01
-9	Rv3404c	-9	0	A	T	0.013	-5.203039e+01	5.721167e+01	9.118770e-01	3.633310e-01
-9	Rv3407	-9	0	A	T	0.042	-9.433586e+01	1.534856e+02	9.352663e-01	5.389381e-01
-9	Rv3408	-9	0	A	T	0.498	1.915220e+02	2.069504e+02	9.453615e-01	3.549477e-01
-9	Rv3409c	-9	0	A	T	0.013	-6.319312e+01	5.130393e+01	9.322942e-01	2.183253e-01
-9	Rv3410c	-9	0	A	T	0.020	1.099773e+02	6.952705e+01	8.899857e-01	1.140022e-01
-9	Rv3411c	-9	0	A	T	0.097	-9.596939e+01	6.172040e+01	9.422271e-01	1.202737e-01
-9	Rv3413c	-9	0	A	T	0.022	-8.104711e+01	8.445101e+01	1.029906e+00	3.374330e-01
-9	Rv3414c	-9	0	A	T	0.016	-1.516904e+02	5.925364e+01	9.979750e-01	1.060744e-02
-9	Rv3416	-9	0	A	T	0.087	1.042674e+02	8.003128e+01	9.843404e-01	1.929210e-01
-9	Rv3421c	-9	0	A	T	0.029	4.035613e+01	5.298962e+01	9.316880e-01	4.464805e-01
-9	Rv3423c	-9	0	A	T	0.011	-3.553506e+01	6.393994e+01	9.380669e-01	5.784970e-01
-9	Rv3424c	-9	0	A	T	0.055	6.304976e-01	5.925412e+01	9.393186e-01	9.915123e-01
-9	Rv3425	-9	0	A	T	0.152	-4.936752e+01	3.216291e+01	9.589413e-01	1.251083e-01
-9	Rv3426	-9	0	A	T	0.160	2.850886e+01	3.221061e+01	9.637747e-01	3.763204e-01
-9	Rv3428c	-9	0	A	T	0.165	-7.108364e-01	3.257282e+01	9.472090e-01	9.825934e-01
-9	Rv3429	-9	0	A	T	0.192	-1.010233e+01	4.766767e+01	9.480305e-01	8.322013e-01
-9	Rv3431c	-9	0	A	T	0.027	5.468561e+01	8.263251e+01	9.680436e-01	5.082509e-01
-9	Rv3433c	-9	0	A	T	0.047	-1.407237e+01	9.596361e+01	9.458892e-01	8.834425e-01
-9	Rv3434c	-9	0	A	T	0.046	2.180462e+01	6.699148e+01	9.491789e-01	7.448809e-01
-9	Rv3435c	-9	0	A	T	0.162	-5.491237e+01	6.890914e+01	9.367444e-01	4.257027e-01
-9	Rv3436c	-9	0	A	T	0.018	-9.288070e+00	9.724510e+01	9.519523e-01	9.239266e-01
-9	Rv3438	-9	0	A	T	0.017	6.783854e+00	8.996432e+01	9.438859e-01	9.399062e-01
-9	Rv3439c	-9	0	A	T	0.232	-5.420245e+01	7.012891e+01	9.472110e-01	4.397592e-01
-9	Rv3445c	-9	0	A	T	0.045	-5.402782e+01	8.505708e+01	9.302048e-01	5.254415e-01
-9	Rv3446c	-9	0	A	T	0.062	-7.063444e+01	1.020900e+02	9.397433e-01	4.891652e-01
-9	Rv3447c	-9	0	A	T	0.481	1.316397e+02	7.249011e+01	9.296373e-01	6.966392e-02
-9	Rv3448	-9	0	A	T	0.017	-4.538854e+01	7.408356e+01	9.584809e-01	5.402309e-01
-9	Rv3449	-9	0	A	T	0.057	1.912663e+01	5.960533e+01	9.427124e-01	7.483600e-01
-9	Rv3451	-9	0	A	T	0.381	-7.505720e+01	7.340818e+01	9.253539e-01	3.068000e-01
-9	Rv3453	-9	0	A	T	0.205	-3.337845e+00	1.128053e+02	9.696398e-01	9.764002e-01
-9	Rv3454	-9	0	A	T	0.026	-5.648531e+00	6.058196e+01	9.395831e-01	9.257326e-01
-9	Rv3456c	-9	0	A	T	0.017	-6.596967e+01	1.270807e+02	9.363448e-01	6.037904e-01
-9	Rv3457c	-9	0	A	T	0.013	5.279490e+01	5.303859e+01	9.300064e-01	3.197713e-01
-9	Rv3463	-9	0	A	T	0.061	2.765114e+01	7.259221e+01	9.474033e-01	7.033476e-01
-9	Rv3465	-9	0	A	T	0.050	-5.722604e+01	9.466731e+01	9.543008e-01	5.456459e-01
-9	Rv3466	-9	0	A	T	0.126	-1.094340e+01	4.152516e+01	9.461479e-01	7.921893e-01
-9	Rv3467	-9	0	A	T	0.406	-6.300559e+00	3.236704e+01	9.451539e-01	8.456975e-01
-9	Rv3468c	-9	0	A	T	0.476	-8.960118e+01	9.327622e+01	9.761053e-01	3.369771e-01
-9	Rv3469c	-9	0	A	T	0.017	-5.734506e+01	9.102392e+01	9.655126e-01	5.288335e-01
-9	Rv3472	-9	0	A	T	0.027	3.887991e+01	1.159168e+02	9.596413e-01	7.373819e-01
-9	Rv3476c	-9	0	A	T	0.090	-3.047599e+01	6.888996e+01	9.641150e-01	6.583017e-01
-9	Rv3478	-9	0	A	T	0.155	-3.103153e+01	3.399025e+01	9.398243e-01	3.614791e-01
-9	Rv3479	-9	0	A	T	0.498	1.864553e+01	2.228945e+02	9.649542e-01	9.333494e-01
-9	Rv3480c	-9	0	A	T	0.018	2.751861e+02	1.189250e+02	9.973447e-01	2.086537e-02
-9	Rv3481c	-9	0	A	T	0.020	1.927732e+02	9.674957e+01	8.557392e-01	4.657832e-02
-9	Rv3483c	-9	0	A	T	0.047	-1.376137e+02	1.187153e+02	9.560997e-01	2.466454e-01
-9	Rv3485c	-9	0	A	T	0.011	-5.960502e+01	7.135792e+01	9.258244e-01	4.037432e-01
-9	Rv3486	-9	0	A	T	0.022	-1.721564e+02	1.458728e+02	9.425056e-01	2.381984e-01
-9	Rv3487c	-9	0	A	T	0.048	8.657062e+01	9.437534e+01	9.261408e-01	3.591981e-01
-9	Rv3489	-9	0	A	T	0.045	-6.192133e+01	1.179355e+02	9.388432e-01	5.996647e-01
-9	Rv3490	-9	0	A	T	0.048	9.487463e+01	1.338215e+02	9.443397e-01	4.785062e-01
-9	Rv3492c	-9	0	A	T	0.025	2.855265e+02	1.301146e+02	1.005746e+00	2.842620e-02
-9	Rv3494c	-9	0	A	T	0.031	-2.511822e+01	6.899551e+01	9.467587e-01	7.158905e-01
-9	Rv3497c	-9	0	A	T	0.067	-1.710486e+01	6.006934e+01	9.458643e-01	7.758911e-01
-9	Rv3505	-9	0	A	T	0.017	5.046324e+01	5.322905e+01	9.718069e-01	3.433302e-01
-9	Rv3506	-9	0	A	T	0.165	5.516317e+01	5.939822e+01	9.436310e-01	3.532603e-01
-9	Rv3507	-9	0	A	T	0.163	3.009721e+00	2.066712e+01	9.391192e-01	8.842430e-01
-9	Rv3508	-9	0	A	T	0.383	2.997340e+01	2.151790e+01	9.163478e-01	1.639328e-01
-9	Rv3511	-9	0	A	T	0.439	-4.703019e+01	2.726750e+01	8.808366e-01	8.486667e-02
-9	Rv3512	-9	0	A	T	0.478	-6.252504e+01	5.277445e+01	9.441085e-01	2.363840e-01
-9	Rv3513c	-9	0	A	T	0.093	5.076709e+00	3.956421e+01	9.424210e-01	8.979240e-01
-9	Rv3514	-9	0	A	T	0.240	3.624597e+01	1.972145e+01	9.192353e-01	6.636360e-02
-9	Rv3515c	-9	0	A	T	0.162	2.371620e+01	7.134644e+01	9.619215e-01	7.396476e-01
-9	Rv3516	-9	0	A	T	0.498	2.637686e+02	1.990410e+02	9.163229e-01	1.853977e-01
-9	Rv3521	-9	0	A	T	0.479	1.899145e+01	7.966921e+01	9.478353e-01	8.116344e-01
-9	Rv3522	-9	0	A	T	0.497	-2.896475e+02	1.980901e+02	9.379483e-01	1.439892e-01
-9	Rv3523	-9	0	A	T	0.160	-2.810355e+00	6.883458e+01	9.516332e-01	9.674411e-01
-9	Rv3529c	-9	0	A	T	0.139	6.148544e+01	7.501099e+01	9.576813e-01	4.125836e-01
-9	Rv3531c	-9	0	A	T	0.064	5.526644e+01	7.356866e+01	9.796118e-01	4.526892e-01
-9	Rv3532	-9	0	A	T	0.027	-3.975006e+01	5.748792e+01	9.588578e-01	4.894371e-01
-9	Rv3533c	-9	0	A	T	0.145	-5.870152e+00	4.742693e+01	9.477905e-01	9.015194e-01
-9	Rv3534c	-9	0	A	T	0.112	6.636570e+00	1.028234e+02	9.630242e-01	9.485500e-01
-9	Rv3535c	-9	0	A	T	0.143	-4.124515e+01	9.121466e+01	9.408754e-01	6.512362e-01
-9	Rv3537	-9	0	A	T	0.048	-3.855489e+01	9.174355e+01	9.585792e-01	6.743926e-01
-9	Rv3538	-9	0	A	T	0.048	9.450504e+01	8.526426e+01	9.695917e-01	2.679556e-01
-9	Rv3540c	-9	0	A	T	0.047	2.024757e+01	1.389017e+02	9.451954e-01	8.841320e-01
-9	Rv3543c	-9	0	A	T	0.019	-1.237580e+02	1.146039e+02	9.388250e-01	2.804487e-01
-9	Rv3544c	-9	0	A	T	0.227	-7.270709e+01	9.573039e+01	9.573429e-01	4.477270e-01
-9	Rv3545c	-9	0	A	T	0.114	-1.596826e+02	7.612630e+01	9.957598e-01	3.618201e-02
-9	Rv3550	-9	0	A	T	0.022	-2.310307e+01	5.949702e+01	9.548617e-01	6.978690e-01
-9	Rv3554	-9	0	A	T	0.093	5.939939e+00	5.443181e+01	9.450330e-01	9.131235e-01
-9	Rv3555c	-9	0	A	T	0.016	4.512548e+01	5.727549e+01	9.519249e-01	4.309544e-01
-9	Rv3558	-9	0	A	T	0.274	-8.019995e+01	6.129249e+01	9.528752e-01	1.910007e-01
-9	Rv3563	-9	0	A	T	0.049	4.798981e+00	1.186521e+02	9.473356e-01	9.677455e-01
-9	Rv3566c	-9	0	A	T	0.022	1.320301e+02	6.977136e+01	9.509394e-01	5.872605e-02
-9	Rv3567c	-9	0	A	T	0.048	1.753850e+01	1.320180e+02	9.449285e-01	8.943383e-01
-9	Rv3570c	-9	0	A	T	0.016	-1.164899e+02	1.167472e+02	9.721105e-01	3.186114e-01
-9	Rv3573c	-9	0	A	T	0.034	-8.562676e+01	4.633931e+01	8.942797e-01	6.491282e-02
-9	Rv3579c	-9	0	A	T	0.017	-3.331197e+01	1.342200e+02	9.581754e-01	8.040371e-01
-9	Rv3580c	-9	0	A	T	0.052	-1.353195e+02	6.343432e+01	9.411922e-01	3.314070e-02
-9	Rv3586	-9	0	A	T	0.070	-2.866624e+01	9.171061e+01	9.597862e-01	7.546681e-01
-9	Rv3587c	-9	0	A	T	0.051	-5.088011e+01	6.992572e+01	9.370154e-01	4.670039e-01
-9	Rv3589	-9	0	A	T	0.012	-1.600638e+01	5.853198e+01	9.421283e-01	7.845511e-01
-9	Rv3590c	-9	0	A	T	0.104	-1.694494e+01	5.206653e+01	9.418683e-01	7.449077e-01
-9	Rv3591c	-9	0	A	T	0.074	9.122118e+01	7.197313e+01	9.979427e-01	2.052847e-01
-9	Rv3593	-9	0	A	T	0.498	1.493734e+02	2.141653e+02	9.537838e-01	4.856665e-01
-9	Rv3595c	-9	0	A	T	0.011	-6.325594e+00	6.040273e+01	9.358523e-01	9.166153e-01
-9	Rv3597c	-9	0	A	T	0.039	-4.413593e+01	1.118303e+02	9.552779e-01	6.931685e-01
-9	Rv3598c	-9	0	A	T	0.048	-1.211230e+02	1.171847e+02	9.473295e-01	3.015608e-01
-9	Rv3604c	-9	0	A	T	0.026	4.097525e+01	9.264916e+01	9.587378e-01	6.583915e-01
-9	Rv3605c	-9	0	A	T	0.016	-1.263882e+02	2.547874e+02	9.734529e-01	6.199618e-01
-9	Rv3608c	-9	0	A	T	0.031	-5.130883e+01	7.293008e+01	9.512527e-01	4.818807e-01
-9	Rv3610c	-9	0	A	T	0.026	2.590034e+01	6.510037e+01	9.299719e-01	6.908209e-01
-9	Rv3611	-9	0	A	T	0.026	8.674350e+00	4.393415e+01	9.431966e-01	8.435221e-01
-9	Rv3616c	-9	0	A	T	0.496	4.776248e+01	1.339877e+02	9.483708e-01	7.215617e-01
-9	Rv3618	-9	0	A	T	0.050	1.502105e+02	5.155255e+01	9.378665e-01	3.647985e-03
-9	Rv3620c	-9	0	A	T	0.080	-3.769295e+00	3.650833e+01	9.436462e-01	9.177887e-01
-9	Rv3624c	-9	0	A	T	0.157	-1.984413e+01	1.081256e+02	9.632560e-01	8.544192e-01
-9	Rv3629c	-9	0	A	T	0.014	-7.575535e+01	5.030922e+01	8.935894e-01	1.324245e-01
-9	Rv3630	-9	0	A	T	0.475	4.036578e+01	9.002858e+01	9.619976e-01	6.539825e-01
-9	Rv3636	-9	0	A	T	0.228	-1.071134e+02	9.521463e+01	9.474819e-01	2.608628e-01
-9	Rv3639c	-9	0	A	T	0.039	1.277799e+02	4.836577e+01	8.991690e-01	8.367124e-03
-9	Rv3640c	-9	0	A	T	0.015	-3.011337e+00	5.236869e+01	9.420855e-01	9.541559e-01
-9	Rv3649	-9	0	A	T	0.066	1.881256e+01	5.891378e+01	9.425381e-01	7.495455e-01
-9	Rv3651	-9	0	A	T	0.023	-9.531186e+01	5.348150e+01	9.928627e-01	7.501792e-02
-9	Rv3652	-9	0	A	T	0.227	-1.450343e+02	1.016314e+02	9.570926e-01	1.538630e-01
-9	Rv3653	-9	0	A	T	0.054	7.203919e+01	4.802553e+01	9.319846e-01	1.339140e-01
-9	Rv3655c	-9	0	A	T	0.500	-2.667961e+02	3.763647e+02	9.535705e-01	4.785606e-01
-9	Rv3657c	-9	0	A	T	0.127	7.379620e+01	8.283222e+01	9.576530e-01	3.731832e-01
-9	Rv3659c	-9	0	A	T	0.057	4.261492e+01	6.154278e+01	9.328813e-01	4.888136e-01
-9	Rv3660c	-9	0	A	T	0.030	-2.913208e+01	6.978725e+01	9.503557e-01	6.764421e-01
-9	Rv3662c	-9	0	A	T	0.018	-1.204395e+01	7.552977e+01	9.491225e-01	8.733379e-01
-9	Rv3664c	-9	0	A	T	0.018	1.509814e+02	1.056385e+02	8.992110e-01	1.532404e-01
-9	Rv3666c	-9	0	A	T	0.066	1.255174e+02	7.125348e+01	9.050310e-01	7.843805e-02
-9	Rv3671c	-9	0	A	T	0.050	-5.872226e+01	1.003737e+02	9.675389e-01	5.586504e-01
-9	Rv3673c	-9	0	A	T	0.045	-1.186306e+02	9.346681e+01	9.422053e-01	2.046449e-01
-9	Rv3674c	-9	0	A	T	0.048	-9.489037e+00	9.544794e+01	9.438492e-01	9.208273e-01
-9	Rv3676	-9	0	A	T	0.049	9.930710e+01	7.154973e+01	9.962225e-01	1.654519e-01
-9	Rv3680	-9	0	A	T	0.066	-2.853528e+00	4.486637e+01	9.414006e-01	9.493005e-01
-9	Rv3682	-9	0	A	T	0.051	1.240513e+02	8.308655e+01	9.704385e-01	1.357316e-01
-9	Rv3685c	-9	0	A	T	0.025	4.130284e+00	5.809202e+01	9.439282e-01	9.433327e-01
-9	Rv3689	-9	0	A	T	0.127	4.121279e+01	5.680275e+01	9.755471e-01	4.682832e-01
-9	Rv3691	-9	0	A	T	0.052	2.146549e+02	7.266437e+01	1.038043e+00	3.207041e-03
-9	Rv3693	-9	0	A	T	0.228	-1.085143e+02	8.187442e+01	9.345046e-01	1.853387e-01
-9	Rv3694c	-9	0	A	T	0.019	5.258772e+01	9.471857e+01	9.212414e-01	5.788778e-01
-9	Rv3696c	-9	0	A	T	0.084	5.710871e+01	2.206385e+01	7.793986e-01	9.778953e-03
-9	Rv3698	-9	0	A	T	0.036	-8.071708e+01	6.079133e+01	8.991033e-01	1.845453e-01
-9	Rv3703c	-9	0	A	T	0.161	1.564787e+01	6.958220e+01	9.512383e-01	8.221145e-01
-9	Rv3704c	-9	0	A	T	0.013	1.957466e+02	1.282701e+02	9.688930e-01	1.273022e-01
-9	Rv3705A	-9	0	A	T	0.031	8.528526e+01	5.899672e+01	9.529628e-01	1.485935e-01
-9	Rv3705c	-9	0	A	T	0.030	9.851300e+01	1.083009e+02	9.720925e-01	3.632325e-01
-9	Rv3710	-9	0	A	T	0.028	1.322937e+01	5.909775e+01	9.472454e-01	8.229137e-01
-9	Rv3711c	-9	0	A	T	0.498	-8.233498e+01	2.301906e+02	9.696770e-01	7.206543e-01
-9	Rv3712	-9	0	A	T	0.046	-1.375603e+02	1.192424e+02	9.350891e-01	2.489220e-01
-9	Rv3714c	-9	0	A	T	0.056	-6.000768e+01	5.592027e+01	9.309938e-01	2.834788e-01
-9	Rv3715c	-9	0	A	T	0.045	3.888740e+00	2.110308e+02	9.679822e-01	9.853015e-01
-9	Rv3719	-9	0	A	T	0.499	-4.142921e+01	2.690343e+02	9.688941e-01	8.776458e-01
-9	Rv3720	-9	0	A	T	0.227	-5.955011e+01	8.732893e+01	9.365711e-01	4.954507e-01
-9	Rv3722c	-9	0	A	T	0.049	1.117134e+02	8.267878e+01	9.335443e-01	1.769343e-01
-9	Rv3724B	-9	0	A	T	0.049	1.419669e+02	1.216917e+02	9.458490e-01	2.436356e-01
-9	Rv3725	-9	0	A	T	0.048	1.262815e+02	1.316066e+02	9.433673e-01	3.375115e-01
-9	Rv3727	-9	0	A	T	0.283	4.985330e+01	4.896513e+01	9.580087e-01	3.088495e-01
-9	Rv3728	-9	0	A	T	0.030	1.925657e+01	5.151570e+01	9.394493e-01	7.086295e-01
-9	Rv3729	-9	0	A	T	0.179	2.033794e+01	6.112459e+01	9.375307e-01	7.394059e-01
-9	Rv3731	-9	0	A	T	0.476	3.061175e+01	1.178280e+02	9.526089e-01	7.950694e-01
-9	Rv3737	-9	0	A	T	0.499	1.443330e+02	1.700700e+02	9.343075e-01	3.962620e-01
-9	Rv3738c	-9	0	A	T	0.012	1.301601e+02	5.698072e+01	9.619111e-01	2.255631e-02
-9	Rv3741c	-9	0	A	T	0.039	1.131403e+02	1.372248e+02	9.779043e-01	4.098513e-01
-9	Rv3743c	-9	0	A	T	0.033	2.037459e+01	3.679891e+01	9.343140e-01	5.799215e-01
-9	Rv3746c	-9	0	A	T	0.026	2.386608e+01	8.326027e+01	9.417312e-01	7.744420e-01
-9	Rv3749c	-9	0	A	T	0.015	1.108183e+02	5.136848e+01	9.726955e-01	3.120981e-02
-9	Rv3758c	-9	0	A	T	0.043	6.625225e+01	1.068395e+02	9.629209e-01	5.353215e-01
-9	Rv3759c	-9	0	A	T	0.205	5.147858e+01	7.810149e+01	9.684644e-01	5.099624e-01
-9	Rv3762c	-9	0	A	T	0.051	-3.329266e+00	5.467353e+01	9.469516e-01	9.514557e-01
-9	Rv3763	-9	0	A	T	0.021	8.874544e+01	9.110878e+01	9.389751e-01	3.302538e-01
-9	Rv3764c	-9	0	A	T	0.497	-1.170651e+02	1.402542e+02	9.593883e-01	4.040996e-01
-9	Rv3765c	-9	0	A	T	0.010	1.497453e+02	9.735837e+01	9.734355e-01	1.243332e-01
-9	Rv3766	-9	0	A	T	0.066	-2.110927e+01	8.610145e+01	9.480629e-01	8.063753e-01
-9	Rv3770c	-9	0	A	T	0.049	7.265357e+01	9.529500e+01	9.132433e-01	4.459905e-01
-9	Rv3772	-9	0	A	T	0.064	4.456793e+01	8.849627e+01	9.352513e-01	6.146399e-01
-9	Rv3773c	-9	0	A	T	0.082	8.011666e+00	7.877022e+01	9.477811e-01	9.190071e-01
-9	Rv3774	-9	0	A	T	0.021	-4.784793e+00	4.718823e+01	9.432027e-01	9.192541e-01
-9	Rv3775	-9	0	A	T	0.229	-7.434572e+01	6.879179e+01	9.554312e-01	2.800661e-01
-9	Rv3776	-9	0	A	T	0.499	1.486302e+02	2.411099e+02	9.549350e-01	5.377384e-01
-9	Rv3777	-9	0	A	T	0.204	1.010453e+01	1.085234e+02	9.700058e-01	9.258348e-01
-9	Rv3779	-9	0	A	T	0.011	3.491523e+01	6.370007e+01	9.312770e-01	5.837280e-01
-9	Rv3782	-9	0	A	T	0.046	9.959131e+01	8.745820e+01	9.354871e-01	2.550786e-01
-9	Rv3784	-9	0	A	T	0.045	-1.990424e+01	7.045423e+01	9.429097e-01	7.776065e-01
-9	Rv3785	-9	0	A	T	0.026	-9.744465e+01	4.568811e+01	9.432097e-01	3.317356e-02
-9	Rv3786c	-9	0	A	T	0.275	7.070135e+01	5.209766e+01	9.699635e-01	1.750471e-01
-9	Rv3788	-9	0	A	T	0.046	-1.018006e+02	1.527591e+02	9.446635e-01	5.052955e-01
-9	Rv3792	-9	0	A	T	0.127	1.393458e+01	5.424681e+01	9.475049e-01	7.973271e-01
-9	Rv3793	-9	0	A	T	0.116	-2.779713e+01	5.278269e+01	9.259510e-01	5.985608e-01
-9	Rv3794	-9	0	A	T	0.037	7.079231e+01	4.267370e+01	9.170562e-01	9.743404e-02
-9	Rv3795	-9	0	A	T	0.297	1.027925e+02	1.765755e+01	4.626113e-01	7.772329e-09
-9	Rv3797	-9	0	A	T	0.104	-4.846575e+01	5.645165e+01	9.215732e-01	3.907951e-01
-9	Rv3798	-9	0	A	T	0.147	-1.638904e+01	3.698923e+01	9.222528e-01	6.578033e-01
-9	Rv3800c	-9	0	A	T	0.060	-8.160388e+00	4.910133e+01	9.451766e-01	8.680360e-01
-9	Rv3801c	-9	0	A	T	0.051	1.853900e+02	8.811827e+01	9.385647e-01	3.562947e-02
-9	Rv3802c	-9	0	A	T	0.231	-3.665104e+01	7.073472e+01	9.347930e-01	6.044657e-01
-9	Rv3803c	-9	0	A	T	0.012	1.254540e+02	6.044458e+01	8.499086e-01	3.818430e-02
-9	Rv3805c	-9	0	A	T	0.058	6.016751e+01	6.035197e+01	9.348397e-01	3.190244e-01
-9	Rv3806c	-9	0	A	T	0.074	4.874041e+01	2.606398e+01	8.490252e-01	6.176135e-02
-9	Rv3808c	-9	0	A	T	0.029	1.428790e+01	5.228655e+01	9.434373e-01	7.847067e-01
-9	Rv3811	-9	0	A	T	0.056	-3.047501e+01	5.345987e+01	9.221527e-01	5.687646e-01
-9	Rv3812	-9	0	A	T	0.010	-1.171700e+02	6.333422e+01	9.595686e-01	6.459392e-02
-9	Rv3820c	-9	0	A	T	0.077	-4.276391e+01	5.448367e+01	9.490178e-01	4.326949e-01
-9	Rv3822	-9	0	A	T	0.027	1.104632e+02	6.594935e+01	9.464534e-01	9.424155e-02
-9	Rv3823c	-9	0	A	T	0.179	-4.490688e+00	4.436715e+01	9.469565e-01	9.193982e-01
-9	Rv3824c	-9	0	A	T	0.271	-4.167555e+01	5.020368e+01	9.352258e-01	4.066566e-01
-9	Rv3825c	-9	0	A	T	0.120	-2.765519e+01	3.340272e+01	9.299972e-01	4.078994e-01
-9	Rv3826	-9	0	A	T	0.054	3.231402e+01	6.072782e+01	9.512115e-01	5.947622e-01
-9	Rv3827c	-9	0	A	T	0.497	-1.592579e+02	1.263043e+02	9.430280e-01	2.076263e-01
-9	Rv3828c	-9	0	A	T	0.024	-1.225856e+02	1.397603e+02	9.563921e-01	3.806282e-01
-9	Rv3829c	-9	0	A	T	0.051	5.002934e+01	8.144979e+01	9.599719e-01	5.391946e-01
-9	Rv3830c	-9	0	A	T	0.068	8.556218e+01	1.623823e+02	9.642876e-01	5.983631e-01
-9	Rv3831	-9	0	A	T	0.062	9.900199e-01	9.356191e+01	9.592183e-01	9.915594e-01
-9	Rv3832c	-9	0	A	T	0.024	3.192704e+01	7.245282e+01	9.357901e-01	6.595513e-01
-9	Rv3833	-9	0	A	T	0.425	-6.936330e+01	6.725390e+01	8.968948e-01	3.026103e-01
-9	Rv3835	-9	0	A	T	0.044	8.911770e+01	9.202658e+01	9.942768e-01	3.330750e-01
-9	Rv3837c	-9	0	A	T	0.045	-1.276316e+02	2.398397e+02	9.775765e-01	5.947336e-01
-9	Rv3838c	-9	0	A	T	0.066	-4.974511e+01	5.630055e+01	9.620903e-01	3.771367e-01
-9	Rv3839	-9	0	A	T	0.051	-2.480107e+01	8.404473e+01	9.486657e-01	7.679814e-01
-9	Rv3842c	-9	0	A	T	0.296	7.415813e+01	6.196560e+01	9.782731e-01	2.316725e-01
-9	Rv3843c	-9	0	A	T	0.146	-9.839552e+01	8.376294e+01	9.355303e-01	2.403883e-01
-9	Rv3847	-9	0	A	T	0.049	-4.288873e+01	1.079799e+02	9.593888e-01	6.913078e-01
-9	Rv3850	-9	0	A	T	0.011	2.673887e+01	8.190484e+01	9.434581e-01	7.441403e-01
-9	Rv3852	-9	0	A	T	0.018	-3.140403e+00	8.225739e+01	9.411973e-01	9.695533e-01
-9	Rv3854c	-9	0	A	T	0.181	1.278202e+02	1.817467e+01	4.506279e-01	3.667278e-12
-9	Rv3859c	-9	0	A	T	0.013	6.783543e+01	5.268082e+01	9.195715e-01	1.981487e-01
-9	Rv3860	-9	0	A	T	0.035	-5.994754e+01	5.281024e+01	9.250128e-01	2.565749e-01
-9	Rv3862c	-9	0	A	T	0.035	1.283344e+02	3.626667e+01	8.443171e-01	4.200299e-04
-9	Rv3863	-9	0	A	T	0.111	4.438999e+01	5.562827e+01	9.581458e-01	4.250674e-01
-9	Rv3864	-9	0	A	T	0.269	-4.664566e+01	7.893608e+01	9.324942e-01	5.546965e-01
-9	Rv3865	-9	0	A	T	0.017	6.662528e+00	9.039594e+01	9.584578e-01	9.412603e-01
-9	Rv3868	-9	0	A	T	0.010	1.063781e+02	6.198497e+01	8.820634e-01	8.642567e-02
-9	Rv3869	-9	0	A	T	0.058	-6.221021e+01	5.128149e+01	9.358090e-01	2.253631e-01
-9	Rv3870	-9	0	A	T	0.073	-1.715953e+01	3.777670e+01	9.330586e-01	6.497542e-01
-9	Rv3871	-9	0	A	T	0.110	-2.665635e+01	3.565463e+01	9.201544e-01	4.548549e-01
-9	Rv3872	-9	0	A	T	0.499	2.622525e+02	2.953380e+02	9.543910e-01	3.747606e-01
-9	Rv3873	-9	0	A	T	0.114	-3.539288e+01	8.667290e+01	9.596810e-01	6.831010e-01
-9	Rv3874	-9	0	A	T	0.113	1.476873e+02	8.708796e+01	9.894695e-01	9.021621e-02
-9	Rv3876	-9	0	A	T	0.042	-2.569666e+01	4.251436e+01	9.583946e-01	5.456945e-01
-9	Rv3877	-9	0	A	T	0.034	-2.471472e+01	5.774379e+01	9.461309e-01	6.687353e-01
-9	Rv3878	-9	0	A	T	0.161	1.397690e+02	8.464014e+01	1.033265e+00	9.897353e-02
-9	Rv3879c	-9	0	A	T	0.222	1.901733e+01	4.343751e+01	9.358150e-01	6.616159e-01
-9	Rv3881c	-9	0	A	T	0.056	1.848489e+01	3.755941e+01	9.327005e-01	6.227170e-01
-9	Rv3882c	-9	0	A	T	0.259	4.664209e+01	4.562640e+01	9.894832e-01	3.068958e-01
-9	Rv3883c	-9	0	A	T	0.030	-8.504343e-01	7.119090e+01	9.452572e-01	9.904711e-01
-9	Rv3884c	-9	0	A	T	0.232	-7.290491e+00	5.636053e+01	9.438851e-01	8.971022e-01
-9	Rv3885c	-9	0	A	T	0.028	2.534603e+01	4.918645e+01	9.276347e-01	6.064497e-01
-9	Rv3886c	-9	0	A	T	0.150	9.194878e+01	5.446715e+01	9.584202e-01	9.168291e-02
-9	Rv3887c	-9	0	A	T	0.022	5.073512e+01	4.517971e+01	9.448471e-01	2.617134e-01
-9	Rv3888c	-9	0	A	T	0.130	3.439178e+01	4.386622e+01	9.286801e-01	4.332103e-01
-9	Rv3889c	-9	0	A	T	0.113	4.567612e+01	6.282871e+01	9.546687e-01	4.673934e-01
-9	Rv3892c	-9	0	A	T	0.400	3.322878e+01	4.902763e+01	9.316593e-01	4.980775e-01
-9	Rv3893c	-9	0	A	T	0.014	-4.288214e+01	5.359681e+01	9.464077e-01	4.238433e-01
-9	Rv3894c	-9	0	A	T	0.498	1.634037e+02	1.813217e+02	9.513202e-01	3.677012e-01
-9	Rv3895c	-9	0	A	T	0.015	-3.463423e+01	5.501247e+01	9.342226e-01	5.291143e-01
-9	Rv3896c	-9	0	A	T	0.500	1.911191e+02	5.053531e+02	9.633839e-01	7.053674e-01
-9	Rv3897c	-9	0	A	T	0.120	2.127647e+01	5.859105e+01	9.484676e-01	7.165780e-01
-9	Rv3898c	-9	0	A	T	0.048	5.180101e+01	1.325358e+02	9.451643e-01	6.959917e-01
-9	Rv3899c	-9	0	A	T	0.032	1.288462e+01	5.102030e+01	9.453970e-01	8.006745e-01
-9	Rv3900c	-9	0	A	T	0.174	-1.770874e+01	6.010779e+01	9.487064e-01	7.683459e-01
-9	Rv3901c	-9	0	A	T	0.205	-7.580558e+01	6.881373e+01	9.160021e-01	2.708889e-01
-9	Rv3903c	-9	0	A	T	0.052	6.067854e+00	4.080860e+01	9.405968e-01	8.818267e-01
-9	Rv3906c	-9	0	A	T	0.029	2.203859e+00	7.071744e+01	9.461409e-01	9.751445e-01
-9	Rv3907c	-9	0	A	T	0.036	-2.593608e+01	6.768409e+01	9.461937e-01	7.016551e-01
-9	Rv3908	-9	0	A	T	0.051	2.693781e+01	6.429786e+01	9.402888e-01	6.753369e-01
-9	Rv3909	-9	0	A	T	0.014	-3.395774e+01	4.944765e+01	9.131747e-01	4.923994e-01
-9	Rv3910	-9	0	A	T	0.196	-4.669478e+01	3.953739e+01	8.891808e-01	2.378622e-01
-9	Rv3913	-9	0	A	T	0.018	-2.314583e+01	7.510150e+01	9.433522e-01	7.579966e-01
-9	Rv3915	-9	0	A	T	0.053	7.995968e+01	6.204763e+01	8.871973e-01	1.977960e-01
-9	Rv3916c	-9	0	A	T	0.048	-2.864621e+01	6.187840e+01	9.448734e-01	6.435019e-01
-9	Rv3919c	-9	0	A	T	0.295	8.396844e+01	2.047912e+01	6.143494e-01	4.450770e-05
-9	Rv3920c	-9	0	A	T	0.024	6.126096e+01	6.709142e+01	9.300727e-01	3.614039e-01
-9	Rv3922c	-9	0	A	T	0.017	1.659730e+02	1.153591e+02	9.500513e-01	1.505227e-01
-9	Rvnr01	-9	0	A	T	0.105	6.399661e+01	2.203674e+01	8.048704e-01	3.761381e-03
-9	Rvnr02	-9	0	A	T	0.048	3.284347e+01	3.652713e+01	9.350155e-01	3.687800e-01
-9	inter_PE12_fbiC	-9	0	A	T	0.012	-8.557857e+01	1.765310e+02	9.724134e-01	6.279353e-01
-9	inter_PE19_esxM	-9	0	A	T	0.030	7.787366e+01	9.819687e+01	9.819061e-01	4.279382e-01
-9	inter_PE19_esxM-SNP_CS_2030347_ATGGCCTCA1-9ATGGCCTCG_MAS1-3MAS_esxM	-9	0	A	T	0.024	-5.915083e+00	7.951384e+01	9.413983e-01	9.407139e-01
-9	inter_PE27A_esxR	-9	0	A	T	0.027	-4.014607e+01	7.875574e+01	9.437883e-01	6.103321e-01
-9	inter_PE33_Rv3651	-9	0	A	T	0.021	1.197598e+02	9.856577e+01	9.425136e-01	2.246335e-01
-9	inter_PE34_Rv3747	-9	0	A	T	0.032	3.156825e+01	6.447241e+01	9.226865e-01	6.244925e-01
-9	inter_PE36_Rv3894c	-9	0	A	T	0.161	-1.466343e+01	7.230251e+01	9.531187e-01	8.393259e-01
-9	inter_PE3_PE4	-9	0	A	T	0.043	5.542766e+01	1.661076e+02	9.665122e-01	7.386845e-01
-9	inter_PE7_betP	-9	0	A	T	0.047	-9.816695e+01	1.443110e+02	9.415064e-01	4.965006e-01
-9	inter_PE8_Rv1041c	-9	0	A	T	0.373	-3.146665e+01	4.132830e+01	9.310022e-01	4.466016e-01
-9	inter_PE_PE	-9	0	A	T	0.497	-2.565156e+02	1.083189e+02	8.800022e-01	1.805979e-02
-9	inter_PE_PPE12	-9	0	A	T	0.050	-9.640864e+01	8.562032e+01	9.660469e-01	2.604252e-01
-9	inter_PE_PPE3	-9	0	A	T	0.026	-4.577735e+00	3.910093e+01	9.468895e-01	9.068234e-01
-9	inter_PE_Rv0979c	-9	0	A	T	0.030	3.717103e+01	3.775170e+01	9.248510e-01	3.250411e-01
-9	inter_PE_Rv1453	-9	0	A	T	0.036	-4.417440e+01	9.997312e+01	9.617167e-01	6.586807e-01
-9	inter_PE_Rv1819c	-9	0	A	T	0.115	-4.642803e+01	1.013046e+02	9.623531e-01	6.468321e-01
-9	inter_PE_Rv2616	-9	0	A	T	0.228	-2.721180e+01	2.954460e+01	9.408469e-01	3.572431e-01
-9	inter_PE_Rv3346c	-9	0	A	T	0.036	-4.684880e+01	5.455644e+01	9.466762e-01	3.906925e-01
-9	inter_PE_Rvnt25	-9	0	A	T	0.050	-3.792171e+01	7.982016e+01	9.413885e-01	6.348233e-01
-9	inter_PE_ctaB	-9	0	A	T	0.019	-1.490227e+02	8.458880e+01	9.753139e-01	7.840940e-02
-9	inter_PE_cysA1	-9	0	A	T	0.012	-1.620466e+02	1.532696e+02	9.640306e-01	2.906368e-01
-9	inter_PE_fadD19	-9	0	A	T	0.022	-5.106969e+01	1.134209e+02	9.375669e-01	6.526120e-01
-9	inter_PE_ilvX	-9	0	A	T	0.143	-8.089323e+01	9.071434e+01	9.466741e-01	3.727413e-01
-9	inter_PE_mprA	-9	0	A	T	0.483	5.217269e+01	5.058954e+01	9.125358e-01	3.026434e-01
-9	inter_PPE13_Rv0879c	-9	0	A	T	0.018	-1.324581e+02	1.301751e+02	9.438367e-01	3.091350e-01
-9	inter_PPE18_esxK	-9	0	A	T	0.077	-4.793096e+01	5.605283e+01	9.468984e-01	3.926915e-01
-9	inter_PPE18_esxK-SNP_CS_1340659_ATGGCCTCA1-9ATGGCCTCG_MAS1-3MAS_esxK	-9	0	A	T	0.071	-1.054200e+02	4.938043e+01	9.482375e-01	3.300693e-02
-9	inter_PPE23_Rv1706A	-9	0	A	T	0.495	4.040357e+01	1.153301e+02	9.553409e-01	7.261624e-01
-9	inter_PPE30_PE	-9	0	A	T	0.112	-3.696225e+01	1.101965e+02	9.713344e-01	7.373751e-01
-9	inter_PPE36_prcA	-9	0	A	T	0.499	2.370132e+02	1.796890e+02	8.975058e-01	1.874540e-01
-9	inter_PPE38_PPE39	-9	0	A	T	0.035	-1.834184e+01	5.449259e+01	9.424065e-01	7.364916e-01
-9	inter_PPE39_Rv2354	-9	0	A	T	0.010	4.053102e+01	6.731462e+01	9.432823e-01	5.472304e-01
-9	inter_PPE51_Rv3137	-9	0	A	T	0.080	8.893148e+01	7.000473e+01	9.508197e-01	2.042399e-01
-9	inter_PPE53_Rv3160c	-9	0	A	T	0.087	6.266130e+01	2.518489e+01	9.099507e-01	1.300065e-02
-9	inter_PPE56_Rv3351c	-9	0	A	T	0.013	-1.064711e+02	7.243831e+01	9.303520e-01	1.419146e-01
-9	inter_PPE57_PPE58	-9	0	A	T	0.028	-4.794518e+01	6.117911e+01	9.481610e-01	4.334037e-01
-9	inter_PPE58_Rv3427c	-9	0	A	T	0.013	4.944640e+01	5.290665e+01	9.212013e-01	3.502135e-01
-9	inter_PPE60_Rv3479	-9	0	A	T	0.192	-1.047432e+02	6.994026e+01	1.008286e+00	1.345389e-01
-9	inter_PPE61_PPE62	-9	0	A	T	0.047	-6.387666e+01	1.263837e+02	9.412776e-01	6.133724e-01
-9	inter_PPE69_PE36	-9	0	A	T	0.108	8.690181e+01	5.806308e+01	9.349685e-01	1.347810e-01
-9	inter_Rv0010c_Rv0011c	-9	0	A	T	0.011	5.783337e+00	5.569044e+01	9.343349e-01	9.173101e-01
-9	inter_Rv0021c_whiB5	-9	0	A	T	0.473	1.741388e+01	7.257507e+01	9.384658e-01	8.104219e-01
-9	inter_Rv0026_Rv0027	-9	0	A	T	0.158	-4.001570e+01	1.056350e+02	9.580329e-01	7.049059e-01
-9	inter_Rv0037c_Rv0038	-9	0	A	T	0.028	-1.660725e+02	1.816015e+02	9.572966e-01	3.606728e-01
-9	inter_Rv0051_Rv0052	-9	0	A	T	0.156	9.971228e-01	1.124911e+02	9.687028e-01	9.929293e-01
-9	inter_Rv0061_celA1	-9	0	A	T	0.016	9.895820e+01	1.034424e+02	9.386060e-01	3.389667e-01
-9	inter_Rv0067c_Rv0068	-9	0	A	T	0.094	-2.605668e+01	5.684385e+01	9.558257e-01	6.467679e-01
-9	inter_Rv0071_Rv0072	-9	0	A	T	0.447	5.732046e+01	5.403864e+01	9.653633e-01	2.890592e-01
-9	inter_Rv0078A_Rv0079	-9	0	A	T	0.027	8.308222e+01	5.892488e+01	9.699543e-01	1.588488e-01
-9	inter_Rv0094c_Rv0095c	-9	0	A	T	0.252	6.002129e+01	3.425390e+01	9.136208e-01	8.002692e-02
-9	inter_Rv0110_Rv0111	-9	0	A	T	0.497	-4.010407e+01	1.822006e+02	9.606197e-01	8.258292e-01
-9	inter_Rv0123_PE	-9	0	A	T	0.151	-2.991579e+01	6.438119e+01	9.489825e-01	6.422678e-01
-9	inter_Rv0135c_cyp138	-9	0	A	T	0.018	-1.797173e+01	9.811956e+01	9.435106e-01	8.547071e-01
-9	inter_Rv0143c_Rv0144	-9	0	A	T	0.021	-1.615826e+02	1.500590e+02	9.335386e-01	2.818228e-01
-9	inter_Rv0150c_PE1	-9	0	A	T	0.049	-8.966574e+01	7.558502e+01	9.678995e-01	2.357796e-01
-9	inter_Rv0194_Rv0195	-9	0	A	T	0.050	2.048124e+01	1.357417e+02	9.598361e-01	8.800966e-01
-9	inter_Rv0277c_PE	-9	0	A	T	0.114	-2.797678e+01	5.922164e+01	9.342157e-01	6.367350e-01
-9	inter_Rv0301_Rv0302	-9	0	A	T	0.045	-1.411304e+01	6.513972e+01	9.518867e-01	8.285175e-01
-9	inter_Rv0330c_Rv0331	-9	0	A	T	0.077	1.365747e+02	6.540873e+01	9.284262e-01	3.703959e-02
-9	inter_Rv0383c_clpB	-9	0	A	T	0.498	-2.687226e+01	1.873652e+02	9.598964e-01	8.859849e-01
-9	inter_Rv0385_Rv0386	-9	0	A	T	0.049	-7.154149e+01	7.127061e+01	9.354379e-01	3.157088e-01
-9	inter_Rv0420c_Rv0421c	-9	0	A	T	0.046	1.996454e+02	1.769668e+02	9.664492e-01	2.595169e-01
-9	inter_Rv0456A_Rv0457c	-9	0	A	T	0.051	-4.131739e+00	7.414827e+01	9.483922e-01	9.555735e-01
-9	inter_Rv0474_hbhA	-9	0	A	T	0.205	5.880874e+00	9.439922e+01	9.599897e-01	9.503376e-01
-9	inter_Rv0480c_Rv0481c	-9	0	A	T	0.156	-7.887252e+01	4.326948e+01	8.673147e-01	6.861832e-02
-9	inter_Rv0504c_serB1	-9	0	A	T	0.043	-4.305947e+00	8.963187e+01	9.491790e-01	9.616933e-01
-9	inter_Rv0517_Rv0518	-9	0	A	T	0.498	6.469107e+01	1.900386e+02	9.587354e-01	7.336166e-01
-9	inter_Rv0518_Rv0519c	-9	0	A	T	0.048	-1.654840e+02	1.076519e+02	9.274721e-01	1.245461e-01
-9	inter_Rv0531_PE	-9	0	A	T	0.017	-6.167409e+01	1.158610e+02	9.584239e-01	5.946245e-01
-9	inter_Rv0537c_Rv0538	-9	0	A	T	0.114	2.746918e+01	7.481973e+01	9.608298e-01	7.135908e-01
-9	inter_Rv0538_Rv0539	-9	0	A	T	0.017	-1.688169e+01	2.564161e+02	9.763311e-01	9.475202e-01
-9	inter_Rv0550c_fadD8	-9	0	A	T	0.130	-2.553402e+01	6.756911e+01	9.658457e-01	7.055860e-01
-9	inter_Rv0567_cyp135B1	-9	0	A	T	0.049	1.032661e+02	1.092293e+02	9.361236e-01	3.446716e-01
-9	inter_Rv0585c_Rv0586	-9	0	A	T	0.039	-1.837869e+01	4.995414e+01	9.390002e-01	7.130145e-01
-9	inter_Rv0596c_Rv0597c	-9	0	A	T	0.019	-4.956293e+01	8.288592e+01	9.748457e-01	5.499935e-01
-9	inter_Rv0597c_Rv0598c	-9	0	A	T	0.153	-4.118663e+01	8.137847e+01	9.463475e-01	6.128855e-01
-9	inter_Rv0669c_end	-9	0	A	T	0.144	-8.748039e+01	9.953370e+01	9.464576e-01	3.796579e-01
-9	inter_Rv0699_rpsJ	-9	0	A	T	0.045	-6.759610e+01	9.319624e+01	9.385009e-01	4.684259e-01
-9	inter_Rv0712_Rv0713	-9	0	A	T	0.011	3.777953e+01	7.052835e+01	9.427445e-01	5.923054e-01
-9	inter_Rv0749A_Rv0750	-9	0	A	T	0.063	-1.919234e+02	1.075962e+02	9.929008e-01	7.475878e-02
-9	inter_Rv0755A_Rvnt09	-9	0	A	T	0.158	-8.174019e+01	8.294160e+01	9.461250e-01	3.246010e-01
-9	inter_Rv0759c_Rv0760c	-9	0	A	T	0.488	-9.786383e+01	5.481053e+01	9.640052e-01	7.447351e-02
-9	inter_Rv0767c_aldA	-9	0	A	T	0.016	-4.120990e+01	5.472029e+01	9.306579e-01	4.515602e-01
-9	inter_Rv0794c_Rv0795	-9	0	A	T	0.188	1.118047e+00	2.178602e+01	9.427419e-01	9.590808e-01
-9	inter_Rv0810c_Rv0811c	-9	0	A	T	0.014	-2.570095e+01	4.902088e+01	9.359011e-01	6.001919e-01
-9	inter_Rv0825c_Rv0826	-9	0	A	T	0.173	-2.428527e+01	4.954128e+01	9.316590e-01	6.240942e-01
-9	inter_Rv0837c_lpqR	-9	0	A	T	0.049	-8.070270e+01	1.073459e+02	9.669400e-01	4.523415e-01
-9	inter_Rv0845_Rv0846c	-9	0	A	T	0.228	1.035047e+01	9.337179e+01	9.654158e-01	9.117550e-01
-9	inter_Rv0856_Rv0857	-9	0	A	T	0.115	6.833550e+01	1.214566e+02	9.745515e-01	5.738063e-01
-9	inter_Rv0858c_fadA	-9	0	A	T	0.109	-8.185217e+01	8.687455e+01	9.367456e-01	3.463158e-01
-9	inter_Rv0887c_Rv0888	-9	0	A	T	0.495	-3.156651e+01	1.062574e+02	9.491458e-01	7.664681e-01
-9	inter_Rv0891c_Rv0892	-9	0	A	T	0.026	-1.046570e+02	9.254278e+01	9.549400e-01	2.583571e-01
-9	inter_Rv0893c_Rv0894	-9	0	A	T	0.045	-4.248079e+01	7.621862e+01	9.264004e-01	5.774055e-01
-9	inter_Rv0895_gltA2	-9	0	A	T	0.023	-1.784325e+02	1.620156e+02	9.542346e-01	2.710088e-01
-9	inter_Rv0927c_pstS3	-9	0	A	T	0.046	2.800011e+01	1.709518e+02	9.551639e-01	8.699288e-01
-9	inter_Rv0950c_sucC	-9	0	A	T	0.227	2.041240e+01	9.444081e+01	9.742435e-01	8.289214e-01
-9	inter_Rv0964c_Rv0965c	-9	0	A	T	0.045	-1.581831e+02	1.556447e+02	9.453209e-01	3.097192e-01
-9	inter_Rv0976c_PE	-9	0	A	T	0.064	-9.842182e+01	1.353775e+02	9.919236e-01	4.673793e-01
-9	inter_Rv0991c_Rv0992c	-9	0	A	T	0.041	-5.965633e+01	1.538518e+02	9.520615e-01	6.982792e-01
-9	inter_Rv1026_kdpE	-9	0	A	T	0.204	-1.176047e+01	1.017811e+02	9.663970e-01	9.080341e-01
-9	inter_Rv1042c_Rv1043c	-9	0	A	T	0.498	-1.128904e+02	1.193204e+02	9.025701e-01	3.443120e-01
-9	inter_Rv1045_Rv1046c	-9	0	A	T	0.015	2.350769e+02	2.132647e+02	9.582235e-01	2.705970e-01
-9	inter_Rv1047_Rv1048c	-9	0	A	T	0.030	9.457461e+01	7.418776e+01	9.991539e-01	2.026653e-01
-9	inter_Rv1051c_Rv1052	-9	0	A	T	0.052	1.295091e+02	6.992196e+01	9.271456e-01	6.428192e-02
-9	inter_Rv1056_Rv1057	-9	0	A	T	0.032	-5.318517e+01	6.087703e+01	9.591673e-01	3.825115e-01
-9	inter_Rv1072_Rv1073	-9	0	A	T	0.045	-8.480513e+00	1.136955e+02	9.441741e-01	9.405555e-01
-9	inter_Rv1075c_lipU	-9	0	A	T	0.475	-1.591312e+02	8.723163e+01	9.814985e-01	6.840384e-02
-9	inter_Rv1086_PE	-9	0	A	T	0.046	-9.763361e+00	1.138042e+02	9.475681e-01	9.316492e-01
-9	inter_Rv1104_Rv1105	-9	0	A	T	0.113	1.611249e+02	9.387642e+01	9.892663e-01	8.639642e-02
-9	inter_Rv1136_Rv1137c	-9	0	A	T	0.069	-7.641847e+01	9.899630e+01	9.271200e-01	4.403302e-01
-9	inter_Rv1144_mmpL13a	-9	0	A	T	0.143	-7.460730e+01	8.916594e+01	9.449439e-01	4.029404e-01
-9	inter_Rv1147_Rv1148c	-9	0	A	T	0.216	-1.936318e+01	8.522415e+01	9.660258e-01	8.203107e-01
-9	inter_Rv1148c_Rv1149	-9	0	A	T	0.438	-1.437824e+01	4.139700e+01	9.480315e-01	7.284171e-01
-9	inter_Rv1179c_pks3	-9	0	A	T	0.208	-1.915071e+01	1.709482e+01	9.336490e-01	2.628609e-01
-9	inter_Rv1194c_PE13	-9	0	A	T	0.024	-3.623532e+01	9.157475e+01	9.430822e-01	6.924143e-01
-9	inter_Rv1199c_Rv1200	-9	0	A	T	0.115	6.197058e+01	4.685870e+01	9.609108e-01	1.862936e-01
-9	inter_Rv1204c_Rv1205	-9	0	A	T	0.043	5.542766e+01	1.661076e+02	9.665122e-01	7.386845e-01
-9	inter_Rv1222_htrA	-9	0	A	T	0.494	3.967815e+00	8.207986e+01	9.400763e-01	9.614539e-01
-9	inter_Rv1227c_lpqX	-9	0	A	T	0.046	-2.522220e+01	1.451771e+02	9.501485e-01	8.621084e-01
-9	inter_Rv1230c_Rv1231c	-9	0	A	T	0.045	-1.379287e+02	1.553739e+02	9.401396e-01	3.748966e-01
-9	inter_Rv1249c_Rv1250	-9	0	A	T	0.157	-2.118742e+01	1.185124e+02	9.650597e-01	8.581468e-01
-9	inter_Rv1264_Rv1265	-9	0	A	T	0.430	-1.142871e+00	4.831699e+01	9.452042e-01	9.811335e-01
-9	inter_Rv1276c_Rv1277	-9	0	A	T	0.020	-2.658574e+01	1.029444e+02	9.503861e-01	7.962626e-01
-9	inter_Rv1289_Rv1290c	-9	0	A	T	0.040	1.709020e+01	3.483306e+01	9.457392e-01	6.237908e-01
-9	inter_Rv1290A_Rv1291c	-9	0	A	T	0.228	-1.345273e+02	9.360992e+01	9.555228e-01	1.509898e-01
-9	inter_Rv1356c_Rv1357c	-9	0	A	T	0.047	-6.121251e+01	1.006065e+02	9.755384e-01	5.430324e-01
-9	inter_Rv1357c_Rv1358	-9	0	A	T	0.044	1.426892e+00	9.233833e+01	9.470224e-01	9.876739e-01
-9	inter_Rv1370c_Rv1371	-9	0	A	T	0.024	1.430173e+01	3.727759e+01	9.320173e-01	7.013129e-01
-9	inter_Rv1435c_gap	-9	0	A	T	0.494	1.505522e+00	9.013266e+01	9.467900e-01	9.866764e-01
-9	inter_Rv1443c_Rv1444c	-9	0	A	T	0.115	7.026142e+01	1.072233e+02	9.705059e-01	5.124321e-01
-9	inter_Rv1456c_Rv1457c	-9	0	A	T	0.022	3.077068e+01	1.820576e+02	9.623652e-01	8.658169e-01
-9	inter_Rv1458c_Rv1459c	-9	0	A	T	0.020	-2.127329e+01	4.443657e+01	9.635293e-01	6.322289e-01
-9	inter_Rv1478_moxR1	-9	0	A	T	0.045	-1.276316e+02	2.398397e+02	9.775765e-01	5.947336e-01
-9	inter_Rv1501_Rv1502	-9	0	A	T	0.229	1.526484e+01	8.351236e+01	9.649973e-01	8.550022e-01
-9	inter_Rv1504c_Rv1505c	-9	0	A	T	0.021	-5.256122e+01	2.353498e+02	9.779275e-01	8.233209e-01
-9	inter_Rv1506c_Rv1507c	-9	0	A	T	0.047	1.529578e+02	8.465569e+01	8.793877e-01	7.107979e-02
-9	inter_Rv1507A_Rv1508c	-9	0	A	T	0.042	-9.379953e+01	1.305516e+02	9.369635e-01	4.726194e-01
-9	inter_Rv1509_Rv1510	-9	0	A	T	0.051	5.235442e+00	7.971015e+01	9.469835e-01	9.476445e-01
-9	inter_Rv1510_gmdA	-9	0	A	T	0.032	-3.506669e+01	6.989975e+01	9.285493e-01	6.160053e-01
-9	inter_Rv1514c_Rv1515c	-9	0	A	T	0.111	4.116809e+01	1.098981e+02	9.654935e-01	7.080328e-01
-9	inter_Rv1516c_Rv1517	-9	0	A	T	0.118	6.746256e+01	7.285555e+01	9.397226e-01	3.546734e-01
-9	inter_Rv1523_Rv1524	-9	0	A	T	0.024	1.378219e+02	1.804012e+02	9.810720e-01	4.450565e-01
-9	inter_Rv1534_Rv1535	-9	0	A	T	0.018	1.010558e+02	9.242474e+01	8.983639e-01	2.744787e-01
-9	inter_Rv1566c_Rv1567c	-9	0	A	T	0.043	-1.211139e+01	1.349363e+02	9.538775e-01	9.284982e-01
-9	inter_Rv1567c_bioA	-9	0	A	T	0.145	-6.285215e+00	7.161345e+01	9.498413e-01	9.300797e-01
-9	inter_Rv1592c_Rv1593c	-9	0	A	T	0.230	-7.400139e+01	7.939299e+01	9.267008e-01	3.515071e-01
-9	inter_Rv1610_trpC	-9	0	A	T	0.111	-1.020191e+02	1.012366e+02	9.901734e-01	3.138198e-01
-9	inter_Rv1668c_Rv1669	-9	0	A	T	0.039	1.623285e+01	4.363555e+01	9.362170e-01	7.099615e-01
-9	inter_Rv1721c_Rv1722	-9	0	A	T	0.015	4.876585e+01	1.706635e+02	9.745108e-01	7.751322e-01
-9	inter_Rv1725c_Rv1726	-9	0	A	T	0.026	-1.084404e+02	1.183033e+02	9.772584e-01	3.595493e-01
-9	inter_Rv1729c_Rv1730c	-9	0	A	T	0.033	-3.074963e+01	3.208458e+01	9.163945e-01	3.380881e-01
-9	inter_Rv1732c_Rv1733c	-9	0	A	T	0.043	4.928426e+01	1.940633e+02	9.721791e-01	7.995770e-01
-9	inter_Rv1751_Rv1752	-9	0	A	T	0.274	1.957716e+01	6.061537e+01	9.702422e-01	7.467804e-01
-9	inter_Rv1765c_Rv1765A	-9	0	A	T	0.037	-2.938626e+00	4.782508e+01	9.405448e-01	9.510164e-01
-9	inter_Rv1773c_Rv1774	-9	0	A	T	0.054	-1.199898e+01	1.287058e+02	9.744948e-01	9.257405e-01
-9	inter_Rv1776c_cyp144	-9	0	A	T	0.046	1.420237e+02	1.542882e+02	9.453210e-01	3.575207e-01
-9	inter_Rv1798_lppT	-9	0	A	T	0.073	-4.068650e+01	7.692469e+01	9.379397e-01	5.969786e-01
-9	inter_Rv1810_mgtC	-9	0	A	T	0.228	-1.029087e+02	8.781190e+01	9.333291e-01	2.414978e-01
-9	inter_Rv1813c_erg3	-9	0	A	T	0.038	1.016135e+02	1.434745e+02	9.531312e-01	4.789592e-01
-9	inter_Rv1815_Rv1816	-9	0	A	T	0.045	-1.813206e+02	1.358451e+02	9.505804e-01	1.822480e-01
-9	inter_Rv1829_Rv1830	-9	0	A	T	0.439	-5.426398e+01	5.346444e+01	9.424534e-01	3.103643e-01
-9	inter_Rv1867_Rv1868	-9	0	A	T	0.026	2.016210e+02	1.105810e+02	9.607313e-01	6.854766e-02
-9	inter_Rv1888c_Rv1888A	-9	0	A	T	0.042	-9.433586e+01	1.534856e+02	9.352663e-01	5.389381e-01
-9	inter_Rv1894c_Rv1895	-9	0	A	T	0.053	3.320532e+01	7.027443e+01	9.437240e-01	6.366627e-01
-9	inter_Rv1903_Rv1904	-9	0	A	T	0.021	-1.216025e+02	1.672719e+02	9.651820e-01	4.674052e-01
-9	inter_Rv1976c_Rv1977	-9	0	A	T	0.141	-3.628618e-01	5.863516e+01	9.494125e-01	9.950635e-01
-9	inter_Rv1979c_mpt64	-9	0	A	T	0.497	8.529789e+01	1.427580e+02	9.386111e-01	5.503041e-01
-9	inter_Rv1982c_PE	-9	0	A	T	0.059	7.466745e+01	8.933431e+01	9.632253e-01	4.034484e-01
-9	inter_Rv1988_Rv1989c	-9	0	A	T	0.020	-4.333306e+01	7.361086e+01	9.606301e-01	5.562058e-01
-9	inter_Rv1990c_Rv1990A	-9	0	A	T	0.018	-3.751525e+01	1.629026e+02	9.578810e-01	8.179099e-01
-9	inter_Rv2005c_otsB1	-9	0	A	T	0.499	-3.817885e+00	2.931079e+02	9.691484e-01	9.896099e-01
-9	inter_Rv2012_Rv2013	-9	0	A	T	0.499	2.357887e+02	2.335121e+02	9.400609e-01	3.128508e-01
-9	inter_Rv2017_Rv2018	-9	0	A	T	0.475	1.330270e+02	1.133390e+02	9.583404e-01	2.407811e-01
-9	inter_Rv2033c_Rv2034	-9	0	A	T	0.024	-4.580389e+01	1.884908e+02	9.705937e-01	8.080509e-01
-9	inter_Rv2049c_Rv2050	-9	0	A	T	0.269	-1.015108e+02	6.035656e+01	8.918187e-01	9.289851e-02
-9	inter_Rv2081c_Rv2082	-9	0	A	T	0.013	4.970837e+01	6.116103e+01	9.422069e-01	4.165503e-01
-9	inter_Rv2087_pknJ	-9	0	A	T	0.048	7.983864e+00	1.391919e+02	9.503094e-01	9.542705e-01
-9	inter_Rv2104c_Rv2105	-9	0	A	T	0.085	-1.920267e+01	2.159029e+01	9.368279e-01	3.739877e-01
[truncated: 326 more rows]
