# Supplementary material for: GWAS for quantitative resistance phenotypes in Mycobacterium tuberculosis reveals resistance genes and regulatory regions
Source: Nat Commun. 2019 May 13;10:2128. doi: 10.1038/s41467-019-10110-6 (PMC6513847; doi:10.1038/s41467-019-10110-6)
Supplement: Supplementary file 12 — Source Data [file 41467_2019_10110_MOESM12_ESM.zip › 9-Source Data Folder/gene_moxi_valid.assoc.txt]

chr	rs	ps	n_miss	allele1	allele0	af	beta	se	l_remle	p_wald
-9	Rv1524	-9	0	A	T	0.018	1.692018e-01	1.596603e-01	2.348138e-01	2.905575e-01
-9	Rv1525	-9	0	A	T	0.015	-9.048253e-02	1.264882e-01	1.875973e-01	4.752479e-01
-9	Rv1250	-9	0	A	T	0.015	-3.579101e-02	1.931161e-01	2.215590e-01	8.531586e-01
-9	Rv1523	-9	0	A	T	0.038	-2.622325e-02	1.020301e-01	2.058409e-01	7.974370e-01
-9	Rv1520	-9	0	A	T	0.356	9.299711e-02	9.833558e-02	1.605617e-01	3.454600e-01
-9	Rv1253	-9	0	A	T	0.030	-6.598432e-02	1.077120e-01	1.904550e-01	5.408512e-01
-9	Rv0124	-9	0	A	T	0.124	1.813601e-02	4.987826e-02	2.085000e-01	7.165445e-01
-9	Rv2949c	-9	0	A	T	0.025	-1.341396e-01	9.602731e-02	2.073109e-01	1.640263e-01
-9	Rv1587c	-9	0	A	T	0.040	3.398412e-02	8.497464e-02	2.129703e-01	6.896418e-01
-9	Rv2398c	-9	0	A	T	0.485	2.534242e-02	1.653406e-01	2.214298e-01	8.783399e-01
-9	Rv2729c	-9	0	A	T	0.485	2.534242e-02	1.653406e-01	2.214298e-01	8.783399e-01
-9	Rv2455c	-9	0	A	T	0.043	-7.556559e-02	1.028825e-01	2.136609e-01	4.635315e-01
-9	Rv1111c	-9	0	A	T	0.015	-3.388939e-02	1.946997e-01	2.223467e-01	8.619981e-01
-9	Rv3640c	-9	0	A	T	0.033	-8.586419e-02	9.730716e-02	1.873585e-01	3.786395e-01
-9	2686	-9	0	A	T	0.013	-4.629160e-02	2.549481e-01	2.414198e-01	8.561058e-01
-9	2680	-9	0	A	T	0.381	5.303145e-02	7.925418e-02	1.749285e-01	5.041991e-01
-9	2681	-9	0	A	T	0.010	3.788610e-01	1.454800e-01	1.757330e-01	9.913951e-03
-9	2682	-9	0	A	T	0.040	-1.918067e-02	1.461517e-01	2.359637e-01	8.957216e-01
-9	Rv1521	-9	0	A	T	0.030	9.516821e-02	1.182023e-01	2.396311e-01	4.217204e-01
-9	98	-9	0	A	T	0.025	3.098923e-02	1.175339e-01	2.072948e-01	7.923173e-01
-9	Rv3480c	-9	0	A	T	0.033	-8.988104e-02	1.001294e-01	1.938355e-01	3.704741e-01
-9	Rv1672c	-9	0	A	T	0.013	-4.629160e-02	2.549481e-01	2.414198e-01	8.561058e-01
-9	1179	-9	0	A	T	0.343	1.251910e-01	8.800589e-02	1.238726e-01	1.564620e-01
-9	Rv1061	-9	0	A	T	0.020	-3.370238e-02	1.528656e-01	2.134532e-01	8.257341e-01
-9	Rv1065	-9	0	A	T	0.010	-4.925925e-02	1.582739e-01	1.988413e-01	7.559582e-01
-9	Rv3666c	-9	0	A	T	0.369	8.122095e-02	1.057617e-01	1.843956e-01	4.434343e-01
-9	Rv2783c	-9	0	A	T	0.013	-6.871801e-02	1.376061e-01	1.978967e-01	6.180703e-01
-9	Rv1889c	-9	0	A	T	0.028	-1.041400e-01	1.105100e-01	1.979774e-01	3.471694e-01
-9	Rv2713	-9	0	A	T	0.033	-1.225518e-01	8.543515e-02	1.968656e-01	1.530395e-01
-9	Rv1486c	-9	0	A	T	0.480	2.694580e-02	1.424448e-01	2.178669e-01	8.501580e-01
-9	Rv2714	-9	0	A	T	0.399	5.529248e-02	9.447697e-02	2.024177e-01	5.590540e-01
-9	Rv3411c	-9	0	A	T	0.359	8.682161e-02	9.707778e-02	1.638911e-01	3.722310e-01
-9	625	-9	0	A	T	0.073	4.012341e-02	6.787351e-02	1.561250e-01	5.551012e-01
-9	Rv2900c	-9	0	A	T	0.023	-3.892463e-02	1.116776e-01	1.966501e-01	7.278052e-01
-9	Rv2955c	-9	0	A	T	0.056	1.885436e-01	7.168944e-02	1.360207e-01	9.216394e-03
-9	Rv0946c	-9	0	A	T	0.023	-5.775586e-02	1.176423e-01	2.059113e-01	6.240149e-01
-9	Rv0165c	-9	0	A	T	0.369	8.183026e-02	1.057616e-01	1.848305e-01	4.400263e-01
-9	2746	-9	0	A	T	0.015	2.216861e-01	1.477895e-01	2.926431e-01	1.352203e-01
-9	Rv3167c	-9	0	A	T	0.078	-1.415130e-01	7.066254e-02	1.354955e-01	4.659194e-02
-9	Rv0331	-9	0	A	T	0.076	-8.933236e-02	7.704574e-02	1.852943e-01	2.476744e-01
-9	Rv0336	-9	0	A	T	0.366	9.510911e-02	9.149621e-02	1.748369e-01	2.998590e-01
-9	393	-9	0	A	T	0.497	1.822118e-02	3.139965e-01	1.979328e-01	9.537840e-01
-9	390	-9	0	A	T	0.010	-6.887785e-02	1.542935e-01	2.005121e-01	6.557953e-01
-9	Rv3891c	-9	0	A	T	0.013	-4.629160e-02	2.549481e-01	2.414198e-01	8.561058e-01
-9	Rv0822c	-9	0	A	T	0.030	-4.627964e-02	1.076327e-01	1.973479e-01	6.676842e-01
-9	2308	-9	0	A	T	0.348	1.187962e-01	1.015638e-01	1.508846e-01	2.435541e-01
-9	2301	-9	0	A	T	0.071	3.073665e-02	7.825977e-02	2.173217e-01	6.949298e-01
-9	2304	-9	0	A	T	0.015	-6.218638e-02	1.883872e-01	2.162648e-01	7.416778e-01
-9	Rv2897c	-9	0	A	T	0.101	1.621395e-01	5.530859e-02	1.678774e-01	3.773923e-03
-9	Rv2440c	-9	0	A	T	0.356	9.388485e-02	8.993409e-02	1.503294e-01	2.978038e-01
-9	Rv3240c	-9	0	A	T	0.018	-6.510686e-02	1.596384e-01	2.104904e-01	6.838366e-01
-9	Rv1018c	-9	0	A	T	0.018	-6.372376e-02	1.285449e-01	2.006872e-01	6.206393e-01
-9	Rv2676c	-9	0	A	T	0.015	-3.642252e-02	1.924998e-01	2.205823e-01	8.501255e-01
-9	Rv1258c	-9	0	A	T	0.346	1.187551e-01	8.938579e-02	1.278777e-01	1.855353e-01
-9	Rv3016	-9	0	A	T	0.013	-4.034068e-02	1.492221e-01	2.015608e-01	7.871833e-01
-9	Rv0021c	-9	0	A	T	0.030	-4.643439e-02	1.099350e-01	2.006321e-01	6.732104e-01
-9	Rv3687c	-9	0	A	T	0.010	-1.005533e-01	1.500607e-01	1.916317e-01	5.035929e-01
-9	Rv2276	-9	0	A	T	0.359	8.663008e-02	9.699178e-02	1.635788e-01	3.728619e-01
-9	Rv2275	-9	0	A	T	0.023	-3.022562e-02	1.336765e-01	2.069787e-01	8.213514e-01
-9	Rv2270	-9	0	A	T	0.028	8.017907e-02	1.184590e-01	2.364155e-01	4.992985e-01
-9	Rv2279	-9	0	A	T	0.015	-2.869607e-02	1.584048e-01	2.172757e-01	8.564318e-01
-9	1769	-9	0	A	T	0.265	1.015530e-01	4.270177e-02	1.236199e-01	1.835901e-02
-9	Rv1367c	-9	0	A	T	0.366	9.039190e-02	1.108401e-01	1.879195e-01	4.157668e-01
-9	1764	-9	0	A	T	0.409	4.387648e-02	1.112625e-01	2.188079e-01	6.937506e-01
-9	Rv3908	-9	0	A	T	0.343	1.206636e-01	8.192022e-02	1.167812e-01	1.423711e-01
-9	Rv1037c	-9	0	A	T	0.371	7.513642e-02	1.035277e-01	1.857851e-01	4.688507e-01
-9	Rv2697c	-9	0	A	T	0.020	-2.155501e-02	1.757461e-01	2.318074e-01	9.025111e-01
-9	693	-9	0	A	T	0.013	-4.629160e-02	2.549481e-01	2.414198e-01	8.561058e-01
-9	1541	-9	0	A	T	0.030	-5.140940e-02	1.145746e-01	2.007503e-01	6.541451e-01
-9	Rv2059	-9	0	A	T	0.389	7.109493e-02	8.880333e-02	1.869245e-01	4.243392e-01
-9	Rv3379c	-9	0	A	T	0.033	-6.234793e-02	1.024513e-01	1.950534e-01	5.435196e-01
-9	Rv3011c	-9	0	A	T	0.015	-3.330077e-02	1.922192e-01	2.206582e-01	8.626387e-01
-9	Rv2869c	-9	0	A	T	0.371	7.401329e-02	1.038205e-01	1.857833e-01	4.767576e-01
-9	Rv0963c	-9	0	A	T	0.015	-9.858655e-02	1.233778e-01	1.938883e-01	4.252216e-01
-9	Rv0932c	-9	0	A	T	0.053	2.040224e-01	7.348874e-02	1.293692e-01	6.032299e-03
-9	Rv3652	-9	0	A	T	0.083	-3.743773e-02	1.090811e-01	2.183886e-01	7.318084e-01
-9	Rv3653	-9	0	A	T	0.043	-9.234822e-02	7.537526e-02	2.382262e-01	2.219779e-01
-9	Rv3651	-9	0	A	T	0.020	-6.293233e-02	1.466240e-01	2.079529e-01	6.682425e-01
-9	Rv3142c	-9	0	A	T	0.010	-2.140310e-02	1.572770e-01	1.980983e-01	8.918935e-01
-9	Rv3596c	-9	0	A	T	0.023	-6.577846e-02	1.331836e-01	2.089289e-01	6.219346e-01
-9	Rv1500	-9	0	A	T	0.043	-3.884279e-02	1.077038e-01	2.122900e-01	7.187535e-01
-9	Rv1501	-9	0	A	T	0.056	1.743244e-01	6.806192e-02	1.325353e-01	1.118129e-02
-9	Rv1502	-9	0	A	T	0.485	2.534242e-02	1.653406e-01	2.214298e-01	8.783399e-01
-9	Rv1509	-9	0	A	T	0.025	-6.577976e-02	9.789496e-02	2.196618e-01	5.024118e-01
-9	Rv0109	-9	0	A	T	0.104	1.095868e-01	5.163995e-02	1.686994e-01	3.508235e-02
-9	Rv0106	-9	0	A	T	0.010	-1.175786e-01	1.518851e-01	2.086584e-01	4.397876e-01
-9	Rv0104	-9	0	A	T	0.379	6.084721e-02	9.846890e-02	1.894147e-01	5.373367e-01
-9	Rv0102	-9	0	A	T	0.013	-4.099775e-02	1.387843e-01	1.947760e-01	7.679963e-01
-9	Rv0101	-9	0	A	T	0.068	-8.244810e-02	6.576590e-02	1.658453e-01	2.114588e-01
-9	Rv2996c	-9	0	A	T	0.088	-1.780810e-01	6.475292e-02	1.459855e-01	6.514203e-03
-9	Rv2416c	-9	0	A	T	0.068	-9.629311e-02	7.371621e-02	1.492571e-01	1.929923e-01
-9	Rv1498c	-9	0	A	T	0.485	2.534242e-02	1.653406e-01	2.214298e-01	8.783399e-01
-9	Rv2347c	-9	0	A	T	0.374	7.251837e-02	9.441342e-02	1.800214e-01	4.433558e-01
-9	255	-9	0	A	T	0.023	-2.112173e-02	1.528190e-01	2.222152e-01	8.902132e-01
-9	Rv3193c	-9	0	A	T	0.061	-4.752439e-02	7.891029e-02	1.901844e-01	5.476982e-01
-9	Rv1837c	-9	0	A	T	0.311	1.150353e-01	6.550050e-02	9.753749e-02	8.060728e-02
-9	Rv3221c	-9	0	A	T	0.013	-4.629160e-02	2.549481e-01	2.414198e-01	8.561058e-01
-9	2511	-9	0	A	T	0.018	-1.661380e-02	1.761008e-01	2.264388e-01	9.249334e-01
-9	Rv2614c	-9	0	A	T	0.025	-1.493135e-01	9.660418e-02	2.052476e-01	1.238091e-01
-9	Rv3646c	-9	0	A	T	0.020	-9.927587e-02	1.405608e-01	2.158537e-01	4.808502e-01
-9	Rv1447c	-9	0	A	T	0.025	8.718275e-03	9.656916e-02	1.965444e-01	9.281568e-01
-9	Rv1532c	-9	0	A	T	0.351	1.070554e-01	9.382226e-02	1.443407e-01	2.552434e-01
-9	Rv2796c	-9	0	A	T	0.013	-4.629160e-02	2.549481e-01	2.414198e-01	8.561058e-01
-9	Rv3365c	-9	0	A	T	0.419	5.544436e-02	9.697846e-02	2.020296e-01	5.681679e-01
-9	Rv2429	-9	0	A	T	0.015	-3.814308e-02	1.929072e-01	2.212631e-01	8.434631e-01
-9	1159	-9	0	A	T	0.364	9.562389e-02	1.092544e-01	1.823633e-01	3.825142e-01
-9	Rv3482c	-9	0	A	T	0.010	-1.407784e-01	1.574318e-01	1.989318e-01	3.723019e-01
-9	1157	-9	0	A	T	0.038	-1.524600e-02	9.050342e-02	1.973997e-01	8.663969e-01
-9	1151	-9	0	A	T	0.010	-1.189355e-01	1.490940e-01	2.074254e-01	4.259972e-01
-9	1152	-9	0	A	T	0.053	-9.257139e-02	8.044737e-02	1.671176e-01	2.512545e-01
-9	Rv1674c	-9	0	A	T	0.073	-4.933265e-02	1.047848e-01	2.096450e-01	6.383072e-01
-9	Rv1924c	-9	0	A	T	0.013	-2.731929e-02	1.804467e-01	2.094002e-01	8.798174e-01
-9	Rv1993c	-9	0	A	T	0.013	-4.629160e-02	2.549481e-01	2.414198e-01	8.561058e-01
-9	Rv0717	-9	0	A	T	0.040	-1.918067e-02	1.461517e-01	2.359637e-01	8.957216e-01
-9	Rv3808c	-9	0	A	T	0.010	4.462730e-01	1.465036e-01	2.365273e-01	2.636860e-03
-9	Rv0940c	-9	0	A	T	0.010	-5.502413e-02	1.512213e-01	1.908580e-01	7.163510e-01
-9	Rv2039c	-9	0	A	T	0.495	4.340359e-02	2.110084e-01	1.939981e-01	8.372418e-01
-9	Rv2101	-9	0	A	T	0.482	1.661380e-02	1.761008e-01	2.264388e-01	9.249334e-01
-9	Rv3734c	-9	0	A	T	0.013	-1.109861e-01	1.395089e-01	1.950917e-01	4.272566e-01
-9	Rv3435c	-9	0	A	T	0.051	-8.717265e-02	9.290546e-02	2.107374e-01	3.492481e-01
-9	Rv0352	-9	0	A	T	0.018	-4.379409e-02	1.719857e-01	2.180092e-01	7.992697e-01
-9	Rv0350	-9	0	A	T	0.013	-4.629160e-02	2.549481e-01	2.414198e-01	8.561058e-01
-9	1413	-9	0	A	T	0.023	-1.070402e-01	1.277059e-01	2.044430e-01	4.029524e-01
-9	Rv3715c	-9	0	A	T	0.341	1.337547e-01	9.050201e-02	1.249666e-01	1.410343e-01
-9	Rv0358	-9	0	A	T	0.010	-8.145629e-02	1.523629e-01	1.901913e-01	5.935185e-01
-9	Rv0359	-9	0	A	T	0.033	-3.116025e-02	1.468151e-01	2.308601e-01	8.321392e-01
-9	Rv1074c	-9	0	A	T	0.033	-6.770513e-03	1.006926e-01	2.059282e-01	9.464596e-01
-9	Rv3743c	-9	0	A	T	0.063	2.203290e-01	6.648453e-02	1.543141e-01	1.095507e-03
-9	Rv0151c	-9	0	A	T	0.086	-7.123907e-02	8.191966e-02	2.040633e-01	3.855712e-01
-9	Rv3555c	-9	0	A	T	0.018	2.198767e-01	1.631135e-01	2.782869e-01	1.792150e-01
-9	Rv0272c	-9	0	A	T	0.010	9.664886e-02	1.498654e-01	1.848222e-01	5.197431e-01
-9	Rv0118c	-9	0	A	T	0.366	9.039190e-02	1.108401e-01	1.879195e-01	4.157668e-01
-9	2181	-9	0	A	T	0.477	2.785127e-02	1.347676e-01	2.170640e-01	8.364888e-01
-9	2180	-9	0	A	T	0.038	-3.576046e-02	1.311274e-01	2.248440e-01	7.853591e-01
-9	Rv3465	-9	0	A	T	0.343	1.244094e-01	8.779228e-02	1.231212e-01	1.580447e-01
-9	Rv3467	-9	0	A	T	0.480	2.323505e-02	1.228811e-01	2.016096e-01	8.502213e-01
-9	Rv3466	-9	0	A	T	0.444	2.589748e-02	8.105981e-02	1.931409e-01	7.496982e-01
-9	Rv3468c	-9	0	A	T	0.482	4.921637e-02	1.438202e-01	2.133915e-01	7.325614e-01
-9	Rv3463	-9	0	A	T	0.025	-3.016958e-02	1.355802e-01	2.190874e-01	8.241393e-01
-9	Rv2439c	-9	0	A	T	0.409	4.387648e-02	1.112625e-01	2.188079e-01	6.937506e-01
-9	150	-9	0	A	T	0.015	-1.218815e-01	1.244726e-01	1.943684e-01	3.286965e-01
-9	157	-9	0	A	T	0.020	-1.091954e-01	1.399305e-01	2.080037e-01	4.361235e-01
-9	Rv3202c	-9	0	A	T	0.364	9.562389e-02	1.092544e-01	1.823633e-01	3.825142e-01
-9	158	-9	0	A	T	0.366	9.039190e-02	1.108401e-01	1.879195e-01	4.157668e-01
-9	Rv0791c	-9	0	A	T	0.088	-6.168090e-02	9.460923e-02	2.084816e-01	5.151944e-01
-9	Rv2386c	-9	0	A	T	0.051	-1.134964e-01	7.979377e-02	1.417694e-01	1.565077e-01
-9	2724	-9	0	A	T	0.040	-6.443843e-02	9.058385e-02	2.010553e-01	4.777021e-01
-9	2721	-9	0	A	T	0.407	5.371414e-02	9.776075e-02	2.075869e-01	5.833256e-01
-9	2729	-9	0	A	T	0.018	-3.716808e-02	1.241070e-01	1.983407e-01	7.648881e-01
-9	Rv3071	-9	0	A	T	0.013	-7.239649e-02	1.531555e-01	2.027690e-01	6.369538e-01
-9	Rv3074	-9	0	A	T	0.033	-4.820904e-02	9.289272e-02	1.839850e-01	6.043634e-01
-9	Rv1179c	-9	0	A	T	0.068	1.708873e-02	6.813134e-02	2.114852e-01	8.022157e-01
-9	Rv3685c	-9	0	A	T	0.020	-7.834595e-02	1.110010e-01	1.928652e-01	4.811424e-01
-9	Rv2213	-9	0	A	T	0.025	1.694717e-01	1.037670e-01	2.070123e-01	1.040333e-01
-9	Rv2212	-9	0	A	T	0.020	-3.591732e-02	1.461599e-01	2.084955e-01	8.061407e-01
-9	Rv2216	-9	0	A	T	0.013	-3.956500e-02	1.390071e-01	1.956324e-01	7.762313e-01
-9	Rv2219	-9	0	A	T	0.013	-1.163983e-01	1.391599e-01	1.948648e-01	4.039285e-01
-9	Rv0897c	-9	0	A	T	0.038	-8.464995e-02	9.088366e-02	1.928475e-01	3.527874e-01
-9	Rv1068c	-9	0	A	T	0.366	3.845063e-02	5.605131e-02	1.851161e-01	4.935302e-01
-9	Rv3351c	-9	0	A	T	0.013	-1.306268e-01	1.326843e-01	1.926131e-01	3.260870e-01
-9	3026	-9	0	A	T	0.348	1.155948e-01	9.542081e-02	1.430025e-01	2.271925e-01
-9	3025	-9	0	A	T	0.497	1.585616e-01	2.968897e-01	2.013331e-01	5.938942e-01
-9	3024	-9	0	A	T	0.086	-6.488502e-02	9.770729e-02	2.095397e-01	5.074224e-01
-9	3023	-9	0	A	T	0.369	8.205021e-02	1.058167e-01	1.849986e-01	4.390382e-01
-9	Rv3079c	-9	0	A	T	0.035	-2.548518e-02	9.960694e-02	2.098626e-01	7.983292e-01
-9	Rv1742	-9	0	A	T	0.023	-8.417986e-02	1.076743e-01	1.698107e-01	4.352751e-01
-9	Rv3676	-9	0	A	T	0.341	1.300697e-01	8.575811e-02	1.214734e-01	1.309526e-01
-9	Rv2990c	-9	0	A	T	0.015	-2.724997e-02	1.632119e-01	2.110573e-01	8.675731e-01
-9	Rv1313c	-9	0	A	T	0.457	2.938377e-02	1.029368e-01	2.068348e-01	7.755975e-01
-9	Rv3921c	-9	0	A	T	0.018	-2.944461e-02	1.432743e-01	2.054414e-01	8.373852e-01
-9	Rv1569	-9	0	A	T	0.066	-2.887460e-02	1.235570e-01	2.272145e-01	8.154660e-01
-9	Rv2922c	-9	0	A	T	0.083	-5.488169e-02	8.928285e-02	1.952690e-01	5.394693e-01
-9	Rv1292	-9	0	A	T	0.197	2.087071e-01	4.892886e-02	1.072980e-01	3.100745e-05
-9	Rv1295	-9	0	A	T	0.051	-8.723767e-03	7.650980e-02	2.058271e-01	9.093374e-01
-9	Rv0169	-9	0	A	T	0.366	9.039190e-02	1.108401e-01	1.879195e-01	4.157668e-01
-9	Rv0168	-9	0	A	T	0.051	-4.191635e-02	8.174116e-02	1.940858e-01	6.086731e-01
-9	Rv2850c	-9	0	A	T	0.066	-5.498872e-02	8.430650e-02	1.948329e-01	5.150056e-01
-9	Rv3586	-9	0	A	T	0.374	6.786921e-02	1.000300e-01	1.857925e-01	4.982621e-01
-9	Rv0161	-9	0	A	T	0.033	-9.523352e-02	9.593981e-02	1.819874e-01	3.221102e-01
-9	Rv0167	-9	0	A	T	0.030	4.431411e-02	1.058772e-01	2.133105e-01	6.760086e-01
-9	Rv0166	-9	0	A	T	0.045	-7.856955e-02	8.692971e-02	2.033875e-01	3.671959e-01
-9	Rv1897c	-9	0	A	T	0.051	-2.790413e-02	1.110452e-01	2.157645e-01	8.018560e-01
-9	Rv2349c	-9	0	A	T	0.354	9.723898e-02	7.834988e-02	1.390700e-01	2.160571e-01
-9	Rv2984	-9	0	A	T	0.030	-2.128908e-02	1.188856e-01	2.099680e-01	8.580661e-01
-9	Rv3191c	-9	0	A	T	0.013	-4.629160e-02	2.549481e-01	2.414198e-01	8.561058e-01
-9	Rv0633c	-9	0	A	T	0.040	-1.129299e-01	1.008349e-01	1.912030e-01	2.641060e-01
-9	Rv2770c	-9	0	A	T	0.369	8.133827e-02	1.065923e-01	1.858997e-01	4.463340e-01
-9	Rv1835c	-9	0	A	T	0.318	9.539988e-02	6.300900e-02	1.096245e-01	1.316196e-01
-9	Rv0986	-9	0	A	T	0.063	1.318516e-01	6.677604e-02	1.649435e-01	4.972534e-02
-9	Rv0426c	-9	0	A	T	0.053	-1.503211e-01	8.622997e-02	1.469249e-01	8.285666e-02
-9	2539	-9	0	A	T	0.409	4.387648e-02	1.112625e-01	2.188079e-01	6.937506e-01
-9	Rv0981	-9	0	A	T	0.015	-8.302121e-02	1.881577e-01	2.185198e-01	6.595313e-01
-9	Rv0761c	-9	0	A	T	0.010	-4.712771e-02	1.601229e-01	1.968752e-01	7.688233e-01
-9	Rv1948c	-9	0	A	T	0.366	9.039190e-02	1.108401e-01	1.879195e-01	4.157668e-01
-9	930	-9	0	A	T	0.020	-2.686476e-02	1.508970e-01	2.137845e-01	8.588803e-01
-9	Rv0039c	-9	0	A	T	0.366	9.039190e-02	1.108401e-01	1.879195e-01	4.157668e-01
-9	Rv1987	-9	0	A	T	0.068	-4.732709e-02	1.197126e-01	2.246767e-01	6.930224e-01
-9	Rv3217c	-9	0	A	T	0.068	-2.920268e-02	1.224796e-01	2.275796e-01	8.117975e-01
-9	Rv2443	-9	0	A	T	0.023	-3.023302e-02	1.369262e-01	2.117488e-01	8.254797e-01
-9	Rv0756c	-9	0	A	T	0.015	-3.388939e-02	1.946997e-01	2.223467e-01	8.619981e-01
-9	Rv2064	-9	0	A	T	0.010	3.987569e-01	1.482150e-01	1.993258e-01	7.752723e-03
-9	1130	-9	0	A	T	0.043	-6.064815e-02	1.101991e-01	2.099212e-01	5.827055e-01
-9	1134	-9	0	A	T	0.354	1.052082e-01	1.065240e-01	1.667109e-01	3.245427e-01
-9	Rv0893c	-9	0	A	T	0.371	7.346974e-02	8.790163e-02	1.700814e-01	4.042752e-01
-9	Rv0505c	-9	0	A	T	0.013	-4.629160e-02	2.549481e-01	2.414198e-01	8.561058e-01
-9	2889	-9	0	A	T	0.013	1.256955e-01	1.390787e-01	2.136854e-01	3.672255e-01
-9	Rv2401	-9	0	A	T	0.013	-1.205687e-01	1.331312e-01	1.971931e-01	3.662396e-01
-9	Rv2402	-9	0	A	T	0.056	4.402883e-02	9.254560e-02	2.340504e-01	6.347803e-01
-9	Rv1171	-9	0	A	T	0.015	3.333974e-02	1.382093e-01	2.097187e-01	8.096318e-01
-9	Rv1173	-9	0	A	T	0.013	-6.868804e-02	1.382190e-01	1.947895e-01	6.197806e-01
-9	Rv2091c	-9	0	A	T	0.010	1.989071e-01	1.534378e-01	2.207406e-01	1.963836e-01
-9	Rv0808	-9	0	A	T	0.374	7.433486e-02	1.012147e-01	1.905006e-01	4.635657e-01
-9	Rv0377	-9	0	A	T	0.028	4.974578e-02	1.134193e-01	2.135853e-01	6.614341e-01
-9	Rv0803	-9	0	A	T	0.040	-3.883996e-02	1.246650e-01	2.215098e-01	7.557101e-01
-9	Rv1515c	-9	0	A	T	0.326	8.378905e-02	7.216433e-02	1.246603e-01	2.470187e-01
-9	Rv3520c	-9	0	A	T	0.010	-1.570680e-02	1.606835e-01	1.995528e-01	9.222307e-01
-9	Rv2824c	-9	0	A	T	0.028	1.356891e-01	9.262242e-02	1.568945e-01	1.445311e-01
-9	Rv3129	-9	0	A	T	0.015	-6.152175e-02	1.890073e-01	2.166098e-01	7.451504e-01
-9	Rv3449	-9	0	A	T	0.356	9.531619e-02	1.012061e-01	1.650720e-01	3.474529e-01
-9	Rv3448	-9	0	A	T	0.010	-5.896270e-02	1.567926e-01	1.977169e-01	7.072825e-01
-9	1575	-9	0	A	T	0.010	-5.360896e-02	1.591041e-01	1.972266e-01	7.365206e-01
-9	Rv3200c	-9	0	A	T	0.038	-4.850008e-02	1.237167e-01	2.171475e-01	6.954654e-01
-9	Rv0435c	-9	0	A	T	0.025	-7.200927e-02	1.000059e-01	1.920272e-01	4.723521e-01
-9	Rv2380c	-9	0	A	T	0.048	-7.823120e-02	7.957140e-02	1.727859e-01	3.267421e-01
-9	2705	-9	0	A	T	0.366	9.039190e-02	1.108401e-01	1.879195e-01	4.157668e-01
-9	Rv3059	-9	0	A	T	0.366	9.039190e-02	1.108401e-01	1.879195e-01	4.157668e-01
-9	Rv3056	-9	0	A	T	0.013	-1.330200e-01	1.323067e-01	2.036607e-01	3.159479e-01
-9	Rv3900c	-9	0	A	T	0.053	-2.068036e-02	1.101229e-01	2.152068e-01	8.512328e-01
-9	Rv2109c	-9	0	A	T	0.409	4.387648e-02	1.112625e-01	2.188079e-01	6.937506e-01
-9	475	-9	0	A	T	0.384	6.241988e-02	8.927650e-02	1.869536e-01	4.852717e-01
-9	832	-9	0	A	T	0.492	1.223692e-01	1.748210e-01	2.035638e-01	4.847769e-01
-9	831	-9	0	A	T	0.455	3.403564e-02	9.860772e-02	2.081695e-01	7.303427e-01
-9	2410	-9	0	A	T	0.013	-2.797707e-02	1.639605e-01	2.118966e-01	8.646884e-01
-9	Rv2540c	-9	0	A	T	0.010	-1.955269e-02	1.694007e-01	2.048444e-01	9.082282e-01
-9	Rv0728c	-9	0	A	T	0.366	9.039190e-02	1.108401e-01	1.879195e-01	4.157668e-01
-9	1728	-9	0	A	T	0.020	-4.051928e-02	1.267992e-01	2.061339e-01	7.496463e-01
-9	1729	-9	0	A	T	0.066	-3.004856e-02	1.332318e-01	2.357251e-01	8.217973e-01
-9	1725	-9	0	A	T	0.010	-1.025440e-01	1.527598e-01	1.944442e-01	5.028349e-01
-9	Rv2235	-9	0	A	T	0.013	-2.945121e-02	1.419820e-01	1.981290e-01	8.358901e-01
-9	Rv2234	-9	0	A	T	0.015	-2.534242e-02	1.653406e-01	2.214298e-01	8.783399e-01
-9	Rv2189c	-9	0	A	T	0.013	-4.629160e-02	2.549481e-01	2.414198e-01	8.561058e-01
-9	Rv1640c	-9	0	A	T	0.311	1.150353e-01	6.550050e-02	9.753749e-02	8.060728e-02
-9	Rv2090	-9	0	A	T	0.477	2.785127e-02	1.347676e-01	2.170640e-01	8.364888e-01
-9	3009	-9	0	A	T	0.043	-1.003319e-01	8.580654e-02	1.853690e-01	2.437108e-01
-9	Rv1768	-9	0	A	T	0.035	-3.728044e-02	9.779552e-02	1.986246e-01	7.034618e-01
-9	Rv1769	-9	0	A	T	0.359	8.840648e-02	1.012106e-01	1.696273e-01	3.834647e-01
-9	Rv1760	-9	0	A	T	0.111	-4.917684e-02	8.934582e-02	1.946467e-01	5.826649e-01
-9	Rv1764	-9	0	A	T	0.018	-2.761552e-02	1.422706e-01	2.120518e-01	8.462943e-01
-9	Rv3611	-9	0	A	T	0.449	5.266331e-02	8.074088e-02	1.901100e-01	5.150036e-01
-9	Rv0490	-9	0	A	T	0.038	2.820903e-01	7.891788e-02	6.407940e-02	4.418532e-04
-9	Rv3618	-9	0	A	T	0.354	1.166657e-01	9.505399e-02	1.542744e-01	2.211584e-01
-9	Rv1547	-9	0	A	T	0.030	-5.316670e-02	9.325916e-02	1.882146e-01	5.692653e-01
-9	Rv1543	-9	0	A	T	0.015	-3.518620e-02	1.932260e-01	2.210944e-01	8.556935e-01
-9	Rv2992c	-9	0	A	T	0.035	2.467882e-03	8.917411e-02	2.040639e-01	9.779496e-01
-9	Rv2852c	-9	0	A	T	0.018	-7.881958e-02	1.187674e-01	1.885434e-01	5.076963e-01
-9	Rv2005c	-9	0	A	T	0.020	-1.098214e-01	1.084019e-01	1.913147e-01	3.122639e-01
-9	211	-9	0	A	T	0.013	-1.382366e-01	1.355305e-01	1.956773e-01	3.090015e-01
-9	Rv2001	-9	0	A	T	0.010	4.115554e-01	1.468922e-01	2.051367e-01	5.592445e-03
-9	Rv0304c	-9	0	A	T	0.237	3.454457e-02	4.559407e-02	2.166336e-01	4.495676e-01
-9	Rv0373c	-9	0	A	T	0.056	-7.009833e-02	7.608314e-02	1.830304e-01	3.580064e-01
-9	Rv3225c	-9	0	A	T	0.013	-1.053611e-01	1.320536e-01	1.996360e-01	4.259135e-01
-9	Rv0140	-9	0	A	T	0.020	2.576830e-04	1.161072e-01	2.058747e-01	9.982315e-01
-9	Rv0145	-9	0	A	T	0.045	-5.533617e-02	1.179563e-01	2.194186e-01	6.395022e-01
-9	Rv0144	-9	0	A	T	0.020	-6.481027e-02	1.462911e-01	2.088314e-01	6.582380e-01
-9	Rv0149	-9	0	A	T	0.061	-8.984415e-02	7.772346e-02	1.857411e-01	2.491102e-01
-9	Rv0638	-9	0	A	T	0.038	-2.370635e-02	1.230023e-01	2.224909e-01	8.473693e-01
-9	Rv1449c	-9	0	A	T	0.485	2.534242e-02	1.653406e-01	2.214298e-01	8.783399e-01
-9	Rv1833c	-9	0	A	T	0.076	4.305807e-02	6.607432e-02	1.588073e-01	5.153831e-01
-9	Rv2274c	-9	0	A	T	0.354	9.908921e-02	8.988820e-02	1.455233e-01	2.716567e-01
-9	Rv1946c	-9	0	A	T	0.010	1.119910e-01	1.480897e-01	1.792499e-01	4.504145e-01
-9	Rv2006	-9	0	A	T	0.081	-1.096009e-01	6.107590e-02	2.038113e-01	7.427391e-02
-9	Rv1536	-9	0	A	T	0.106	1.943895e-01	5.353380e-02	1.162685e-01	3.601462e-04
-9	918	-9	0	A	T	0.040	-1.918067e-02	1.461517e-01	2.359637e-01	8.957216e-01
-9	911	-9	0	A	T	0.301	1.319600e-01	5.632624e-02	4.269641e-02	2.014349e-02
-9	913	-9	0	A	T	0.013	-6.194836e-02	1.401002e-01	1.975374e-01	6.588523e-01
-9	Rv1968	-9	0	A	T	0.015	-2.910648e-02	1.305474e-01	1.970712e-01	8.238010e-01
-9	Rv1614	-9	0	A	T	0.015	-3.529865e-02	1.928574e-01	2.216652e-01	8.549638e-01
-9	Rv1615	-9	0	A	T	0.040	-1.918067e-02	1.461517e-01	2.359637e-01	8.957216e-01
-9	Rv1617	-9	0	A	T	0.010	-1.105402e-01	1.510688e-01	1.983159e-01	4.652130e-01
-9	Rv1836c	-9	0	A	T	0.013	-4.629160e-02	2.549481e-01	2.414198e-01	8.561058e-01
-9	Rv2147c	-9	0	A	T	0.023	-2.606688e-02	1.657185e-01	2.302916e-01	8.751733e-01
-9	Rv2394	-9	0	A	T	0.038	-3.749291e-02	1.331630e-01	2.255454e-01	7.785807e-01
-9	Rv2395	-9	0	A	T	0.038	-4.682076e-02	9.460763e-02	1.944238e-01	6.212292e-01
-9	Rv2396	-9	0	A	T	0.023	-3.865658e-02	1.356878e-01	2.109957e-01	7.760265e-01
-9	Rv2391	-9	0	A	T	0.020	-2.422225e-02	1.216448e-01	2.004554e-01	8.423731e-01
-9	Rv3431c	-9	0	A	T	0.018	-1.600135e-02	1.257392e-01	2.003079e-01	8.988665e-01
-9	Rv3061c	-9	0	A	T	0.068	-4.185046e-02	9.266858e-02	2.027988e-01	6.520462e-01
-9	1110	-9	0	A	T	0.018	-9.574972e-02	1.584621e-01	2.098073e-01	5.463805e-01
-9	Rv2174	-9	0	A	T	0.018	-7.211025e-02	1.601851e-01	2.120035e-01	6.530866e-01
-9	1448	-9	0	A	T	0.482	2.301971e-02	1.357166e-01	2.068288e-01	8.654871e-01
-9	Rv1159	-9	0	A	T	0.351	1.078483e-01	9.450735e-02	1.474563e-01	2.551943e-01
-9	Rv0180c	-9	0	A	T	0.045	-9.310944e-02	9.041520e-02	2.002063e-01	3.043737e-01
-9	Rv1155	-9	0	A	T	0.366	9.039190e-02	1.108401e-01	1.879195e-01	4.157668e-01
-9	Rv1152	-9	0	A	T	0.038	-3.133651e-03	8.620455e-02	2.052556e-01	9.710392e-01
-9	Rv1150	-9	0	A	T	0.419	5.011470e-02	8.899178e-02	2.005952e-01	5.739842e-01
-9	Rv0438c	-9	0	A	T	0.020	-1.648069e-01	1.417579e-01	2.484896e-01	2.464077e-01
-9	Rv0465c	-9	0	A	T	0.366	9.039190e-02	1.108401e-01	1.879195e-01	4.157668e-01
-9	Rv2826c	-9	0	A	T	0.015	6.865475e-02	1.238130e-01	2.052511e-01	5.798665e-01
-9	Rv3429	-9	0	A	T	0.374	6.834079e-02	8.886699e-02	1.763707e-01	4.428052e-01
-9	Rv3425	-9	0	A	T	0.485	3.776458e-02	1.240537e-01	1.931026e-01	7.611300e-01
-9	Rv3426	-9	0	A	T	0.394	4.948228e-02	8.218941e-02	1.853732e-01	5.478354e-01
-9	Rv3837c	-9	0	A	T	0.341	1.337547e-01	9.050201e-02	1.249666e-01	1.410343e-01
-9	Rv2435c	-9	0	A	T	0.015	7.205333e-02	1.270295e-01	2.128706e-01	5.712155e-01
-9	198	-9	0	A	T	0.114	1.492903e-01	5.221789e-02	1.506926e-01	4.709781e-03
-9	197	-9	0	A	T	0.465	-7.318735e-02	1.009380e-01	2.408765e-01	4.692726e-01
-9	Rv2025c	-9	0	A	T	0.010	-1.571133e-02	1.592585e-01	2.007519e-01	9.215146e-01
-9	2762	-9	0	A	T	0.351	1.117295e-01	1.049325e-01	1.593125e-01	2.882876e-01
-9	2761	-9	0	A	T	0.025	2.172137e-01	1.471385e-01	3.207261e-01	1.414807e-01
-9	857	-9	0	A	T	0.346	1.260885e-01	9.954977e-02	1.461483e-01	2.068059e-01
-9	Rv0931c	-9	0	A	T	0.025	-4.245630e-02	1.104394e-01	1.987481e-01	7.010760e-01
-9	Rv1369c	-9	0	A	T	0.015	-2.869607e-02	1.584048e-01	2.172757e-01	8.564318e-01
-9	Rv1907c	-9	0	A	T	0.351	1.117295e-01	1.049325e-01	1.593125e-01	2.882876e-01
-9	3060	-9	0	A	T	0.010	-7.327289e-02	1.514856e-01	1.943414e-01	6.291421e-01
-9	3067	-9	0	A	T	0.366	9.039190e-02	1.108401e-01	1.879195e-01	4.157668e-01
-9	Rv3355c	-9	0	A	T	0.020	-3.394734e-02	1.477194e-01	2.102904e-01	8.184793e-01
-9	3068	-9	0	A	T	0.023	1.472551e-01	1.326988e-01	2.571785e-01	2.684902e-01
-9	Rv1064c	-9	0	A	T	0.010	-7.500588e-02	1.496530e-01	1.925888e-01	6.167937e-01
-9	Rv1707	-9	0	A	T	0.018	-7.310073e-02	1.746178e-01	2.195114e-01	6.759429e-01
-9	Rv3610c	-9	0	A	T	0.020	-8.568146e-02	1.134532e-01	1.932033e-01	4.510272e-01
-9	Rv1708	-9	0	A	T	0.015	-3.529865e-02	1.928574e-01	2.216652e-01	8.549638e-01
-9	Rv1709	-9	0	A	T	0.035	-3.438201e-02	1.047808e-01	2.072938e-01	7.431616e-01
-9	Rv1733c	-9	0	A	T	0.480	2.694580e-02	1.424448e-01	2.178669e-01	8.501580e-01
-9	Rv3042c	-9	0	A	T	0.485	2.534242e-02	1.653406e-01	2.214298e-01	8.783399e-01
-9	Rv3638	-9	0	A	T	0.020	-1.111133e-01	1.413553e-01	2.116155e-01	4.327834e-01
-9	Rv1199c	-9	0	A	T	0.467	4.021080e-02	1.141626e-01	2.053077e-01	7.250487e-01
-9	Rv3636	-9	0	A	T	0.073	-6.849861e-02	1.035938e-01	2.139686e-01	5.092460e-01
-9	Rv3637	-9	0	A	T	0.010	-1.220611e-02	1.614764e-01	2.003020e-01	9.398219e-01
-9	497	-9	0	A	T	0.010	-3.250086e-02	1.525910e-01	1.934497e-01	8.315536e-01
-9	Rv1317c	-9	0	A	T	0.371	7.553903e-02	1.028741e-01	1.848598e-01	4.636519e-01
-9	Rv3590c	-9	0	A	T	0.121	1.487110e-01	5.027746e-02	1.052537e-01	3.479489e-03
-9	Rv1759c	-9	0	A	T	0.063	-2.265945e-02	9.491941e-02	2.067499e-01	8.115698e-01
-9	Rv2003c	-9	0	A	T	0.028	-1.289015e-01	1.094165e-01	2.125480e-01	2.401928e-01
-9	Rv3567c	-9	0	A	T	0.369	8.158357e-02	1.058152e-01	1.846620e-01	4.416352e-01
-9	Rv2944	-9	0	A	T	0.043	-5.277420e-02	1.118940e-01	2.118306e-01	6.377052e-01
-9	Rv2941	-9	0	A	T	0.303	1.298958e-01	5.881500e-02	4.716448e-02	2.836518e-02
-9	Rv3290c	-9	0	A	T	0.025	5.012998e-02	1.190147e-01	2.130480e-01	6.740644e-01
-9	Rv0619	-9	0	A	T	0.409	4.387648e-02	1.112625e-01	2.188079e-01	6.937506e-01
-9	Rv0571c	-9	0	A	T	0.010	-2.086992e-02	1.558295e-01	1.970915e-01	8.935970e-01
-9	Rvnr02	-9	0	A	T	0.038	-6.574789e-02	1.051525e-01	2.080093e-01	5.325262e-01
-9	2573	-9	0	A	T	0.013	-4.629160e-02	2.549481e-01	2.414198e-01	8.561058e-01
-9	Rv2688c	-9	0	A	T	0.480	2.694580e-02	1.424448e-01	2.178669e-01	8.501580e-01
-9	1660	-9	0	A	T	0.237	-2.428875e-02	5.571879e-02	2.307208e-01	6.633769e-01
-9	Rv2057c	-9	0	A	T	0.341	1.337547e-01	9.050201e-02	1.249666e-01	1.410343e-01
-9	Rv1944c	-9	0	A	T	0.043	-3.971260e-02	8.899865e-02	1.983270e-01	6.559340e-01
-9	977	-9	0	A	T	0.013	-8.154628e-02	1.331780e-01	1.851109e-01	5.410422e-01
-9	972	-9	0	A	T	0.366	9.039190e-02	1.108401e-01	1.879195e-01	4.157668e-01
-9	Rv3391	-9	0	A	T	0.015	-4.869485e-02	1.292805e-01	1.940878e-01	7.068334e-01
-9	Rv0371c	-9	0	A	T	0.028	-8.532258e-02	1.166398e-01	2.064113e-01	4.653445e-01
-9	Rv2810c	-9	0	A	T	0.015	-3.753218e-02	1.980013e-01	2.249321e-01	8.498538e-01
-9	Rv0992c	-9	0	A	T	0.043	-9.767570e-02	9.462943e-02	1.851499e-01	3.032543e-01
-9	Rv3659c	-9	0	A	T	0.035	-5.724965e-02	8.766131e-02	1.888044e-01	5.144714e-01
-9	Rv2062c	-9	0	A	T	0.336	6.351330e-02	6.429867e-02	1.361102e-01	3.244755e-01
-9	Rv1999c	-9	0	A	T	0.366	6.811323e-02	9.305345e-02	1.738136e-01	4.650553e-01
-9	Rv2336	-9	0	A	T	0.018	-8.352592e-02	1.237395e-01	2.009287e-01	5.004624e-01
-9	Rv1384	-9	0	A	T	0.086	-3.319986e-03	6.492082e-02	2.069896e-01	9.592668e-01
-9	Rv2490c	-9	0	A	T	0.045	7.466729e-03	7.869306e-02	2.065180e-01	9.245037e-01
-9	Rv1377c	-9	0	A	T	0.013	-4.629160e-02	2.549481e-01	2.414198e-01	8.561058e-01
-9	Rv3394c	-9	0	A	T	0.020	-7.823039e-02	1.406913e-01	2.042671e-01	5.788157e-01
-9	Rv3433c	-9	0	A	T	0.366	9.039190e-02	1.108401e-01	1.879195e-01	4.157668e-01
-9	Rv2113	-9	0	A	T	0.018	-9.225365e-02	1.150758e-01	1.934357e-01	4.237107e-01
-9	Rv0035	-9	0	A	T	0.414	4.719522e-02	8.761008e-02	1.964466e-01	5.907078e-01
-9	Rv1131	-9	0	A	T	0.010	-1.395484e-01	1.489561e-01	1.967524e-01	3.499925e-01
-9	Rv1130	-9	0	A	T	0.374	6.755679e-02	9.937930e-02	1.859266e-01	4.974412e-01
-9	Rv1132	-9	0	A	T	0.035	1.064149e-02	8.867632e-02	2.016811e-01	9.046031e-01
-9	Rv0629c	-9	0	A	T	0.348	1.158837e-01	9.562209e-02	1.439509e-01	2.270126e-01
-9	Rv0842	-9	0	A	T	0.010	-1.400415e-02	1.622979e-01	2.004031e-01	9.313266e-01
-9	Rv0843	-9	0	A	T	0.010	-1.299205e-01	1.510392e-01	2.077053e-01	3.907422e-01
-9	Rv0845	-9	0	A	T	0.366	9.039190e-02	1.108401e-01	1.879195e-01	4.157668e-01
-9	Rv2095c	-9	0	A	T	0.010	-2.932807e-02	1.583173e-01	1.985596e-01	8.532255e-01
-9	Rv2048c	-9	0	A	T	0.492	1.967854e-02	1.913153e-01	2.030144e-01	9.181799e-01
-9	Rv0849	-9	0	A	T	0.015	9.545863e-02	1.238883e-01	2.091327e-01	4.419183e-01
-9	Rv3800c	-9	0	A	T	0.346	1.157719e-01	8.497799e-02	1.238913e-01	1.746429e-01
-9	313	-9	0	A	T	0.015	-5.324858e-03	1.451372e-01	2.038024e-01	9.707708e-01
-9	317	-9	0	A	T	0.217	1.479374e-01	4.693344e-02	1.198907e-01	1.875754e-03
-9	448	-9	0	A	T	0.366	9.039190e-02	1.108401e-01	1.879195e-01	4.157668e-01
-9	Rv3094c	-9	0	A	T	0.020	-1.006111e-01	1.082765e-01	1.932004e-01	3.539255e-01
-9	1334	-9	0	A	T	0.010	-1.008946e-01	1.511988e-01	1.949583e-01	5.053670e-01
-9	Rv2433c	-9	0	A	T	0.354	1.052082e-01	1.065240e-01	1.667109e-01	3.245427e-01
-9	Rv3401	-9	0	A	T	0.081	-8.314080e-02	5.846877e-02	1.755643e-01	1.566245e-01
-9	Rv3407	-9	0	A	T	0.303	1.298958e-01	5.881500e-02	4.716448e-02	2.836518e-02
-9	Rv3406	-9	0	A	T	0.010	-1.439862e-01	1.482246e-01	2.001823e-01	3.325437e-01
-9	Rv1185c	-9	0	A	T	0.015	-1.240535e-01	1.229622e-01	1.980114e-01	3.142783e-01
-9	Rv1881c	-9	0	A	T	0.028	-3.585878e-02	1.370182e-01	2.199179e-01	7.938213e-01
-9	Rv0229c	-9	0	A	T	0.025	-1.169660e-01	1.120694e-01	1.899255e-01	2.979133e-01
-9	2290	-9	0	A	T	0.076	-6.916504e-02	9.907220e-02	2.136491e-01	4.859248e-01
-9	2297	-9	0	A	T	0.030	-1.147354e-02	1.019600e-01	1.986773e-01	9.105185e-01
-9	Rv2768c	-9	0	A	T	0.073	-4.543794e-02	1.039206e-01	2.091181e-01	6.624207e-01
-9	Rv3629c	-9	0	A	T	0.073	1.889302e-01	6.016705e-02	9.361040e-02	1.950252e-03
-9	Rv3674c	-9	0	A	T	0.346	1.260885e-01	9.954977e-02	1.461483e-01	2.068059e-01
-9	875	-9	0	A	T	0.018	-2.866213e-02	1.654254e-01	2.152640e-01	8.626234e-01
-9	873	-9	0	A	T	0.013	-1.143544e-01	1.372994e-01	1.959139e-01	4.059242e-01
-9	871	-9	0	A	T	0.010	-1.232472e-01	1.499900e-01	2.005567e-01	4.122444e-01
-9	2741	-9	0	A	T	0.035	-1.382382e-02	1.207161e-01	2.157989e-01	9.089467e-01
-9	2742	-9	0	A	T	0.040	-1.918067e-02	1.461517e-01	2.359637e-01	8.957216e-01
-9	Rv1905c	-9	0	A	T	0.018	-3.946337e-02	1.711536e-01	2.176491e-01	8.178872e-01
-9	3048	-9	0	A	T	0.045	-1.670504e-02	1.239090e-01	2.214700e-01	8.928949e-01
-9	3041	-9	0	A	T	0.013	-8.577240e-02	1.344165e-01	1.929221e-01	5.241474e-01
-9	Rv3187	-9	0	A	T	0.013	-2.124134e-02	1.512763e-01	2.032577e-01	8.884769e-01
-9	Rv3185	-9	0	A	T	0.061	-1.056540e-01	6.787586e-02	2.133174e-01	1.211841e-01
-9	Rv3183	-9	0	A	T	0.025	-7.292203e-03	1.110767e-01	2.005714e-01	9.477233e-01
-9	1097	-9	0	A	T	0.013	-4.629160e-02	2.549481e-01	2.414198e-01	8.561058e-01
-9	1091	-9	0	A	T	0.038	-6.384937e-02	9.248974e-02	1.913862e-01	4.907970e-01
-9	1092	-9	0	A	T	0.303	1.298958e-01	5.881500e-02	4.716448e-02	2.836518e-02
-9	Rv2589	-9	0	A	T	0.015	2.626857e-01	1.222457e-01	2.021166e-01	3.287396e-02
-9	Rv1726	-9	0	A	T	0.045	2.221258e-01	7.329574e-02	1.014129e-01	2.770571e-03
-9	Rv1727	-9	0	A	T	0.013	-3.739562e-02	1.420042e-01	1.969342e-01	7.925638e-01
-9	Rv1722	-9	0	A	T	0.071	-3.492694e-02	1.135666e-01	2.198780e-01	7.587545e-01
-9	Rv1723	-9	0	A	T	0.013	-1.088133e-01	1.329152e-01	1.908189e-01	4.139706e-01
-9	1326	-9	0	A	T	0.348	1.164696e-01	9.606828e-02	1.440111e-01	2.268329e-01
-9	Rv2638	-9	0	A	T	0.076	5.568148e-02	6.570583e-02	1.438797e-01	3.977858e-01
-9	1328	-9	0	A	T	0.015	-4.037453e-02	1.935768e-01	2.210511e-01	8.349997e-01
-9	1329	-9	0	A	T	0.010	-1.359282e-01	1.490941e-01	2.007059e-01	3.630499e-01
-9	Rv2631	-9	0	A	T	0.040	-4.422276e-02	1.185400e-01	2.144326e-01	7.095056e-01
-9	Rv2630	-9	0	A	T	0.015	-2.548221e-02	1.460681e-01	2.078043e-01	8.616885e-01
-9	Rv0458	-9	0	A	T	0.051	-8.559130e-02	7.725450e-02	1.706488e-01	2.692569e-01
-9	Rv0988	-9	0	A	T	0.313	1.101565e-01	6.519159e-02	1.005526e-01	9.266861e-02
-9	Rv0987	-9	0	A	T	0.379	5.996315e-02	9.578146e-02	1.861716e-01	5.320162e-01
-9	Rv0982	-9	0	A	T	0.374	6.992859e-02	9.806264e-02	1.851912e-01	4.766312e-01
-9	Rv0453	-9	0	A	T	0.048	-3.984831e-02	1.033461e-01	2.054178e-01	7.002249e-01
-9	Rv0452	-9	0	A	T	0.298	1.381055e-01	5.454669e-02	3.347891e-02	1.212995e-02
-9	Rv2964	-9	0	A	T	0.356	9.648546e-02	1.027520e-01	1.657461e-01	3.488798e-01
-9	Rv2963	-9	0	A	T	0.020	-1.091937e-01	1.133719e-01	1.851864e-01	3.366611e-01
-9	Rv2961	-9	0	A	T	0.015	-4.830042e-02	1.298778e-01	1.954584e-01	7.103755e-01
-9	Rv0187	-9	0	A	T	0.013	-6.190019e-02	1.361981e-01	1.933612e-01	6.499816e-01
-9	Rv0186	-9	0	A	T	0.025	-1.143109e-01	1.013096e-01	1.696973e-01	2.605590e-01
-9	Rv0185	-9	0	A	T	0.343	1.237221e-01	8.691620e-02	1.222373e-01	1.561916e-01
-9	Rv0678	-9	0	A	T	0.010	-5.113284e-02	1.510691e-01	1.907265e-01	7.353689e-01
-9	Rv0671	-9	0	A	T	0.010	-4.775737e-02	1.534203e-01	1.965082e-01	7.559152e-01
-9	Rv0670	-9	0	A	T	0.066	-5.688772e-02	1.200211e-01	2.290271e-01	6.360411e-01
-9	Rv0673	-9	0	A	T	0.346	1.137914e-01	8.055389e-02	1.201352e-01	1.593556e-01
-9	Rv0672	-9	0	A	T	0.023	-7.733989e-02	1.188512e-01	1.941555e-01	5.159839e-01
-9	Rv0674	-9	0	A	T	0.015	-1.426619e-01	1.236969e-01	1.983297e-01	2.501845e-01
-9	Rv3823c	-9	0	A	T	0.076	-4.817229e-02	8.898639e-02	2.018522e-01	5.888850e-01
-9	Rv0467	-9	0	A	T	0.010	-7.684918e-02	1.496054e-01	1.934060e-01	6.080548e-01
-9	Rv0767c	-9	0	A	T	0.010	-1.439862e-01	1.482246e-01	2.001823e-01	3.325437e-01
-9	Rv3211	-9	0	A	T	0.045	2.419755e-02	7.434453e-02	1.841363e-01	7.451661e-01
-9	954	-9	0	A	T	0.013	-1.391108e-01	1.344391e-01	2.214409e-01	3.020611e-01
-9	Rv0990c	-9	0	A	T	0.432	4.956186e-02	1.038868e-01	2.129660e-01	6.338397e-01
-9	Rv1541c	-9	0	A	T	0.013	-4.539333e-02	1.410302e-01	1.968580e-01	7.478946e-01
-9	Rv3375	-9	0	A	T	0.018	-6.748020e-02	1.365014e-01	1.997740e-01	6.216089e-01
-9	Rv3376	-9	0	A	T	0.015	1.056361e-01	1.276065e-01	2.139555e-01	4.087751e-01
-9	Rv3371	-9	0	A	T	0.048	-9.472815e-02	9.054901e-02	1.852079e-01	2.967787e-01
-9	Rv3373	-9	0	A	T	0.023	-7.664690e-02	1.320904e-01	2.056138e-01	5.624053e-01
-9	Rv0610c	-9	0	A	T	0.068	-1.215466e-01	7.576443e-02	1.355513e-01	1.102646e-01
-9	Rv0742	-9	0	A	T	0.018	-3.013854e-02	1.632407e-01	2.122977e-01	8.537130e-01
-9	Rv2578c	-9	0	A	T	0.023	-3.526909e-02	1.411537e-01	2.148555e-01	8.029550e-01
-9	Rv2503c	-9	0	A	T	0.038	-5.959116e-02	9.979338e-02	1.944753e-01	5.510995e-01
-9	Rv3909	-9	0	A	T	0.030	-5.095114e-02	1.137375e-01	2.031395e-01	6.546687e-01
-9	Rv2358	-9	0	A	T	0.010	-3.094876e-02	2.242915e-01	2.182594e-01	8.903943e-01
-9	Rv2359	-9	0	A	T	0.025	-7.873745e-02	1.175396e-01	1.962462e-01	5.037226e-01
-9	1667	-9	0	A	T	0.013	-4.629160e-02	2.549481e-01	2.414198e-01	8.561058e-01
-9	Rv2355	-9	0	A	T	0.013	-2.478231e-02	1.632180e-01	2.113732e-01	8.794727e-01
-9	Rvnr01	-9	0	A	T	0.048	7.900023e-02	7.147895e-02	1.733293e-01	2.704175e-01
-9	593	-9	0	A	T	0.346	1.176340e-01	8.742511e-02	1.292834e-01	1.800055e-01
-9	598	-9	0	A	T	0.359	1.092575e-01	9.118065e-02	1.638964e-01	2.322654e-01
-9	Rv3396c	-9	0	A	T	0.051	-4.141685e-02	1.199336e-01	2.221102e-01	7.302155e-01
-9	2829	-9	0	A	T	0.131	-1.370040e-01	5.620186e-02	1.511945e-01	1.567237e-02
-9	2821	-9	0	A	T	0.015	-1.068601e-01	1.269327e-01	1.908769e-01	4.008898e-01
-9	Rv2132	-9	0	A	T	0.010	-3.094876e-02	2.242915e-01	2.182594e-01	8.903943e-01
-9	Rv2138	-9	0	A	T	0.018	-6.191090e-02	1.599198e-01	2.092783e-01	6.990746e-01
-9	Rv2139	-9	0	A	T	0.351	1.117295e-01	1.049325e-01	1.593125e-01	2.882876e-01
-9	1401	-9	0	A	T	0.366	9.039190e-02	1.108401e-01	1.879195e-01	4.157668e-01
-9	Rv2155c	-9	0	A	T	0.497	4.792322e-02	3.483029e-01	2.137243e-01	8.907052e-01
-9	Rv3812	-9	0	A	T	0.030	5.147063e-02	1.065005e-01	2.173893e-01	6.294292e-01
-9	1406	-9	0	A	T	0.013	-4.629160e-02	2.549481e-01	2.414198e-01	8.561058e-01
-9	334	-9	0	A	T	0.351	1.117295e-01	1.049325e-01	1.593125e-01	2.882876e-01
-9	Rv1442	-9	0	A	T	0.348	1.187355e-01	1.014270e-01	1.509319e-01	2.431609e-01
-9	Rv3092c	-9	0	A	T	0.071	-3.842604e-02	1.126813e-01	2.188952e-01	7.334573e-01
-9	Rv0243	-9	0	A	T	0.023	-1.073255e-01	1.016192e-01	1.779592e-01	2.921981e-01
-9	Rv0245	-9	0	A	T	0.311	1.085397e-01	6.191391e-02	8.719280e-02	8.115253e-02
-9	Rv0246	-9	0	A	T	0.035	1.449669e-01	8.264754e-02	1.232715e-01	8.098695e-02
-9	Rv1043c	-9	0	A	T	0.020	4.919221e-02	1.095517e-01	2.112031e-01	6.539046e-01
-9	Rv2986c	-9	0	A	T	0.010	-1.557776e-02	1.608309e-01	1.996883e-01	9.229381e-01
-9	Rv1396c	-9	0	A	T	0.480	4.165337e-02	1.276431e-01	2.053681e-01	7.445253e-01
-9	Rv2880c	-9	0	A	T	0.485	6.521184e-02	1.445673e-01	2.095620e-01	6.524284e-01
-9	Rv1215c	-9	0	A	T	0.035	-7.411016e-02	9.853054e-02	1.909998e-01	4.528607e-01
-9	Rv2331A	-9	0	A	T	0.066	7.860695e-02	7.022656e-02	1.176766e-01	2.643677e-01
-9	Rv1136	-9	0	A	T	0.013	-1.376155e-01	1.331619e-01	1.951878e-01	3.026694e-01
-9	Rv3906c	-9	0	A	T	0.015	2.216861e-01	1.477895e-01	2.926431e-01	1.352203e-01
-9	Rv3882c	-9	0	A	T	0.076	-2.972679e-02	8.742112e-02	2.029881e-01	7.341896e-01
-9	Rv2103c	-9	0	A	T	0.306	1.231331e-01	6.020440e-02	5.668873e-02	4.216646e-02
-9	Rv0374c	-9	0	A	T	0.010	-1.439862e-01	1.482246e-01	2.001823e-01	3.325437e-01
-9	Rv3672c	-9	0	A	T	0.010	-6.114594e-02	1.504986e-01	1.905621e-01	6.849734e-01
-9	2013	-9	0	A	T	0.013	-4.629160e-02	2.549481e-01	2.414198e-01	8.561058e-01
-9	Rv1309	-9	0	A	T	0.013	-4.629160e-02	2.549481e-01	2.414198e-01	8.561058e-01
-9	Rv3377c	-9	0	A	T	0.056	-1.130313e-01	7.209145e-02	1.747838e-01	1.185204e-01
-9	Rv3709c	-9	0	A	T	0.015	7.813668e-02	1.261700e-01	2.083785e-01	5.364400e-01
-9	Rv0212c	-9	0	A	T	0.013	1.158666e-01	1.370173e-01	1.969319e-01	3.987875e-01
-9	Rv2178c	-9	0	A	T	0.477	2.785127e-02	1.347676e-01	2.170640e-01	8.364888e-01
-9	Rv1773c	-9	0	A	T	0.040	-3.347014e-02	1.211089e-01	2.184498e-01	7.825597e-01
-9	452	-9	0	A	T	0.366	9.039190e-02	1.108401e-01	1.879195e-01	4.157668e-01
-9	1344	-9	0	A	T	0.013	-4.629160e-02	2.549481e-01	2.414198e-01	8.561058e-01
-9	Rv1846c	-9	0	A	T	0.020	-2.118662e-02	1.515672e-01	2.143919e-01	8.889745e-01
-9	Rv2056c	-9	0	A	T	0.013	-7.259053e-02	1.423760e-01	2.008043e-01	6.107295e-01
-9	Rv0473	-9	0	A	T	0.023	-1.161933e-01	1.284983e-01	2.104003e-01	3.669781e-01
-9	948	-9	0	A	T	0.121	-9.833834e-02	5.229422e-02	1.429757e-01	6.152559e-02
-9	Rv3767c	-9	0	A	T	0.013	-1.289287e-01	1.327418e-01	2.029260e-01	3.326087e-01
-9	Rv0478	-9	0	A	T	0.010	6.386594e-01	1.418346e-01	1.696235e-01	1.149545e-05
-9	Rv0631c	-9	0	A	T	0.116	-4.617302e-02	6.842905e-02	1.862566e-01	5.006249e-01
-9	Rv3173c	-9	0	A	T	0.020	-9.470108e-02	1.152049e-01	1.690648e-01	4.120627e-01
-9	Rv1307	-9	0	A	T	0.020	-6.799140e-02	1.118436e-01	1.920836e-01	5.439478e-01
-9	Rv1301	-9	0	A	T	0.013	-4.629160e-02	2.549481e-01	2.414198e-01	8.561058e-01
-9	Rv2833c	-9	0	A	T	0.013	-3.901678e-02	1.388481e-01	1.969816e-01	7.790043e-01
-9	Rv3199c	-9	0	A	T	0.356	1.081209e-01	9.181875e-02	1.526073e-01	2.404051e-01
-9	Rv1565c	-9	0	A	T	0.018	-2.807702e-02	1.212582e-01	1.964971e-01	8.171311e-01
-9	Rv0650	-9	0	A	T	0.020	-1.053143e-01	1.085048e-01	1.807072e-01	3.329456e-01
-9	Rv0655	-9	0	A	T	0.081	-3.828797e-02	1.151801e-01	2.248438e-01	7.399286e-01
-9	Rv0654	-9	0	A	T	0.010	2.427170e-01	1.568658e-01	2.484904e-01	1.234062e-01
-9	Rv2314c	-9	0	A	T	0.010	-7.661062e-03	1.620965e-01	2.006212e-01	9.623523e-01
-9	Rv2832c	-9	0	A	T	0.010	-3.094876e-02	2.242915e-01	2.182594e-01	8.903943e-01
-9	Rv0325	-9	0	A	T	0.366	9.039190e-02	1.108401e-01	1.879195e-01	4.157668e-01
-9	Rv0575c	-9	0	A	T	0.343	1.257220e-01	8.945356e-02	1.266207e-01	1.614723e-01
-9	Rv3236c	-9	0	A	T	0.384	5.831642e-02	8.314886e-02	1.824220e-01	4.839167e-01
-9	Rv2716	-9	0	A	T	0.071	-5.339124e-02	1.043100e-01	2.117672e-01	6.093309e-01
-9	Rv0783c	-9	0	A	T	0.038	-1.072057e-01	8.592573e-02	2.206632e-01	2.136460e-01
-9	2461	-9	0	A	T	0.018	-9.351248e-02	1.580112e-01	2.092426e-01	5.546605e-01
-9	2462	-9	0	A	T	0.346	1.260885e-01	9.954977e-02	1.461483e-01	2.068059e-01
-9	Rv1538c	-9	0	A	T	0.328	8.706061e-02	6.834394e-02	1.303612e-01	2.042215e-01
-9	Rv2814c	-9	0	A	T	0.015	-2.376006e-02	1.448134e-01	2.062649e-01	8.698422e-01
-9	Rv1603	-9	0	A	T	0.013	-1.003776e-02	1.440723e-01	1.984198e-01	9.445260e-01
-9	Rv1607	-9	0	A	T	0.010	-9.621068e-02	1.504075e-01	2.005960e-01	5.231362e-01
-9	Rv1604	-9	0	A	T	0.485	2.534242e-02	1.653406e-01	2.214298e-01	8.783399e-01
-9	Rv1051c	-9	0	A	T	0.048	1.977810e-01	7.226324e-02	1.012907e-01	6.771383e-03
-9	Rv2332	-9	0	A	T	0.033	-1.256815e-01	9.967360e-02	2.212596e-01	2.088327e-01
-9	Rv2339	-9	0	A	T	0.402	5.089892e-02	7.349101e-02	1.825663e-01	4.893885e-01
-9	Rv1138c	-9	0	A	T	0.013	-1.061556e-02	1.405470e-01	1.974886e-01	9.398698e-01
-9	Rv3802c	-9	0	A	T	0.073	-3.121606e-02	1.125859e-01	2.196333e-01	7.818693e-01
-9	Rv3822	-9	0	A	T	0.033	-7.691848e-02	1.019968e-01	1.904191e-01	4.516785e-01
-9	2803	-9	0	A	T	0.010	-8.879919e-02	1.637622e-01	2.003225e-01	5.882660e-01
-9	1423	-9	0	A	T	0.023	-3.611298e-02	1.499089e-01	2.187275e-01	8.098848e-01
-9	1425	-9	0	A	T	0.013	-4.629160e-02	2.549481e-01	2.414198e-01	8.561058e-01
-9	Rv1212c	-9	0	A	T	0.018	-4.002037e-02	1.313232e-01	2.017054e-01	7.608821e-01
-9	Rv2486	-9	0	A	T	0.018	-6.762532e-02	1.284695e-01	2.001396e-01	5.992111e-01
-9	Rv1683	-9	0	A	T	0.018	-8.431014e-02	1.150429e-01	1.894084e-01	4.645205e-01
-9	Rv1682	-9	0	A	T	0.015	-7.587077e-02	1.903463e-01	2.199002e-01	6.906267e-01
-9	Rv1681	-9	0	A	T	0.341	1.337547e-01	9.050201e-02	1.249666e-01	1.410343e-01
-9	Rv1680	-9	0	A	T	0.015	-1.388921e-01	1.225309e-01	1.951300e-01	2.583777e-01
-9	Rv1689	-9	0	A	T	0.035	-1.330776e-01	9.263452e-02	1.869081e-01	1.524294e-01
-9	Rv0278c	-9	0	A	T	0.497	4.792322e-02	3.483029e-01	2.137243e-01	8.907052e-01
-9	Rv3502c	-9	0	A	T	0.020	-3.010953e-02	1.538817e-01	2.144635e-01	8.450737e-01
-9	Rv2022c	-9	0	A	T	0.091	-1.940302e-02	8.106814e-02	2.106115e-01	8.110904e-01
-9	Rv1469	-9	0	A	T	0.030	3.988995e-02	1.071992e-01	2.157421e-01	7.102127e-01
-9	Rv1463	-9	0	A	T	0.351	1.117295e-01	1.049325e-01	1.593125e-01	2.882876e-01
-9	Rv1461	-9	0	A	T	0.384	7.006499e-02	9.209338e-02	1.862039e-01	4.476886e-01
-9	Rv1460	-9	0	A	T	0.013	-8.591429e-02	1.381916e-01	1.965709e-01	5.348589e-01
-9	Rv0222	-9	0	A	T	0.013	8.359467e-02	1.340864e-01	1.947672e-01	5.337211e-01
-9	Rv0220	-9	0	A	T	0.015	-5.893265e-02	1.939341e-01	2.207349e-01	7.615418e-01
-9	Rv0221	-9	0	A	T	0.371	7.460817e-02	1.030653e-01	1.850534e-01	4.699949e-01
-9	Rv1014c	-9	0	A	T	0.018	-8.021802e-03	1.312772e-01	2.021769e-01	9.513372e-01
-9	Rv1041c	-9	0	A	T	0.061	-6.611653e-02	8.051893e-02	1.918247e-01	4.125697e-01
-9	Rv3833	-9	0	A	T	0.477	2.785127e-02	1.347676e-01	2.170640e-01	8.364888e-01
-9	Rv0541c	-9	0	A	T	0.015	-5.682414e-02	1.318293e-01	1.986500e-01	6.669106e-01
-9	Rv2333c	-9	0	A	T	0.409	4.387648e-02	1.112625e-01	2.188079e-01	6.937506e-01
-9	Rv1394c	-9	0	A	T	0.480	7.257418e-02	1.287222e-01	2.099275e-01	5.735316e-01
-9	Rv2618	-9	0	A	T	0.018	2.118509e-01	1.463779e-01	3.108687e-01	1.494139e-01
-9	Rv2764c	-9	0	A	T	0.083	1.350180e-01	9.034493e-02	3.002201e-01	1.366603e-01
-9	Rv0920c	-9	0	A	T	0.038	-9.605603e-02	8.735598e-02	1.667259e-01	2.728583e-01
-9	Rv2586c	-9	0	A	T	0.056	1.841607e-01	6.908523e-02	1.428892e-01	8.323741e-03
-9	2254	-9	0	A	T	0.015	-1.195970e-01	1.245219e-01	1.934271e-01	3.380122e-01
-9	2250	-9	0	A	T	0.018	2.964008e-01	1.710571e-01	3.266270e-01	8.471133e-02
-9	Rv3884c	-9	0	A	T	0.419	4.486894e-02	8.735942e-02	1.977610e-01	6.081010e-01
-9	Rv3859c	-9	0	A	T	0.035	-1.018644e-01	9.347512e-02	1.763647e-01	2.771616e-01
-9	2786	-9	0	A	T	0.015	5.456431e-02	1.250111e-01	2.010179e-01	6.629720e-01
-9	2783	-9	0	A	T	0.010	-4.649774e-02	1.594755e-01	1.977157e-01	7.709263e-01
-9	2789	-9	0	A	T	0.018	-6.780248e-02	1.674062e-01	2.150404e-01	6.859061e-01
-9	2078	-9	0	A	T	0.040	-2.919914e-02	1.132988e-01	2.126899e-01	7.968949e-01
-9	2071	-9	0	A	T	0.437	4.813356e-02	9.681235e-02	2.070009e-01	6.196165e-01
-9	2070	-9	0	A	T	0.010	1.105889e-01	1.526678e-01	1.858037e-01	4.696984e-01
-9	Rv2268c	-9	0	A	T	0.116	8.713133e-02	5.786321e-02	1.457357e-01	1.337244e-01
-9	Rv1504c	-9	0	A	T	0.023	-7.158290e-02	1.294208e-01	2.015026e-01	5.808240e-01
-9	Rv2190c	-9	0	A	T	0.030	-6.760868e-02	9.245820e-02	1.803158e-01	4.655088e-01
-9	Rv1097c	-9	0	A	T	0.013	-8.360288e-02	1.395540e-01	1.999434e-01	5.498169e-01
-9	Rv0495c	-9	0	A	T	0.020	-1.368772e-02	1.214912e-01	2.005914e-01	9.104120e-01
-9	Rv1319c	-9	0	A	T	0.205	8.599677e-02	5.526351e-02	1.913182e-01	1.212922e-01
-9	Rv1090	-9	0	A	T	0.346	1.201843e-01	9.158479e-02	1.319510e-01	1.909624e-01
-9	Rv1091	-9	0	A	T	0.384	6.186111e-02	6.668004e-02	1.658827e-01	3.546884e-01
-9	Rv1753c	-9	0	A	T	0.465	-3.209423e-02	9.094390e-02	2.179911e-01	7.245416e-01
-9	Rv3022c	-9	0	A	T	0.455	2.732641e-02	9.457932e-02	2.013037e-01	7.729435e-01
-9	Rv0415	-9	0	A	T	0.048	-5.882723e-02	1.140298e-01	2.197075e-01	6.065102e-01
-9	Rv0419	-9	0	A	T	0.366	9.039190e-02	1.108401e-01	1.879195e-01	4.157668e-01
-9	Rv3761c	-9	0	A	T	0.023	5.548605e-02	1.069565e-01	2.110315e-01	6.045047e-01
-9	Rv2674	-9	0	A	T	0.030	8.358466e-02	8.938540e-02	1.484790e-01	3.508853e-01
-9	Rv2679	-9	0	A	T	0.013	-2.782475e-02	1.596148e-01	2.086412e-01	8.617905e-01
-9	479	-9	0	A	T	0.298	1.381055e-01	5.454669e-02	3.347891e-02	1.212995e-02
-9	Rv2928	-9	0	A	T	0.010	-7.558335e-02	1.516342e-01	1.941285e-01	6.187198e-01
-9	Rv1328	-9	0	A	T	0.058	-5.622982e-02	1.051401e-01	2.095156e-01	5.933885e-01
-9	Rv3534c	-9	0	A	T	0.030	-6.730133e-02	1.129077e-01	2.043164e-01	5.518136e-01
-9	Rv0244c	-9	0	A	T	0.073	-3.297223e-02	6.345249e-02	1.857465e-01	6.039032e-01
-9	Rv3780	-9	0	A	T	0.010	-1.956482e-01	1.468226e-01	2.357841e-01	1.842273e-01
-9	Rv3782	-9	0	A	T	0.341	1.337547e-01	9.050201e-02	1.249666e-01	1.410343e-01
-9	Rv3784	-9	0	A	T	0.020	-6.636821e-02	1.252755e-01	2.033437e-01	5.968655e-01
-9	Rv1844c	-9	0	A	T	0.490	2.167032e-02	1.770772e-01	2.087116e-01	9.027252e-01
-9	Rv3403c	-9	0	A	T	0.015	-1.025415e-01	1.264523e-01	1.819054e-01	4.184009e-01
-9	Rv3788	-9	0	A	T	0.359	9.743433e-02	9.582381e-02	1.597830e-01	3.104987e-01
-9	293	-9	0	A	T	0.013	-4.629160e-02	2.549481e-01	2.414198e-01	8.561058e-01
-9	Rv3234c	-9	0	A	T	0.432	4.956186e-02	1.038868e-01	2.129660e-01	6.338397e-01
-9	Rv3741c	-9	0	A	T	0.018	-2.772867e-02	1.414599e-01	2.112985e-01	8.447992e-01
-9	Rv3736	-9	0	A	T	0.025	-8.033599e-02	1.214708e-01	2.024944e-01	5.091580e-01
-9	Rv2221c	-9	0	A	T	0.023	-6.343402e-02	1.053848e-01	1.888999e-01	5.479178e-01
-9	581	-9	0	A	T	0.030	-9.187423e-03	1.046523e-01	2.051974e-01	9.301332e-01
-9	Rv1102c	-9	0	A	T	0.366	9.039190e-02	1.108401e-01	1.879195e-01	4.157668e-01
-9	2440	-9	0	A	T	0.301	-5.819540e-02	6.838552e-02	2.822231e-01	3.958133e-01
-9	2447	-9	0	A	T	0.023	-2.796449e-02	1.134498e-01	1.991476e-01	8.055592e-01
-9	Rv0442c	-9	0	A	T	0.038	-8.273024e-02	8.518032e-02	1.958919e-01	3.326275e-01
-9	Rv1248c	-9	0	A	T	0.419	3.738707e-02	8.818513e-02	2.011105e-01	6.720590e-01
-9	Rv3337	-9	0	A	T	0.015	-3.518620e-02	1.932260e-01	2.210944e-01	8.556935e-01
-9	Rv3338	-9	0	A	T	0.018	-8.494485e-02	1.155931e-01	1.901330e-01	4.633027e-01
-9	Rv3839	-9	0	A	T	0.366	9.039190e-02	1.108401e-01	1.879195e-01	4.157668e-01
-9	2516	-9	0	A	T	0.091	-8.173670e-02	5.454674e-02	1.934156e-01	1.356198e-01
-9	Rv1117	-9	0	A	T	0.018	-1.235636e-01	1.131885e-01	1.970387e-01	2.763216e-01
-9	Rv1928c	-9	0	A	T	0.045	-5.066858e-02	1.102781e-01	2.113673e-01	6.464119e-01
-9	Rv2123	-9	0	A	T	0.444	4.398082e-02	9.511317e-02	2.031047e-01	6.443037e-01
-9	1622	-9	0	A	T	0.076	-4.133678e-02	9.293422e-02	2.083571e-01	6.569579e-01
-9	1997	-9	0	A	T	0.013	-4.629160e-02	2.549481e-01	2.414198e-01	8.561058e-01
-9	1998	-9	0	A	T	0.013	-4.629160e-02	2.549481e-01	2.414198e-01	8.561058e-01
-9	Rv1917c	-9	0	A	T	0.492	1.062881e-01	1.737787e-01	1.931865e-01	5.414921e-01
-9	Rv2317	-9	0	A	T	0.010	4.411821e-01	1.493759e-01	1.898081e-01	3.526238e-03
-9	Rv2736c	-9	0	A	T	0.306	1.231340e-01	5.984755e-02	5.567045e-02	4.096575e-02
-9	2862	-9	0	A	T	0.051	-4.141685e-02	1.199336e-01	2.221102e-01	7.302155e-01
-9	Rv3804c	-9	0	A	T	0.025	-1.516277e-01	9.575395e-02	2.142768e-01	1.149167e-01
-9	Rv1982c	-9	0	A	T	0.038	-3.576046e-02	1.311274e-01	2.248440e-01	7.853591e-01
-9	2866	-9	0	A	T	0.331	1.297791e-01	6.094594e-02	9.860879e-02	3.446778e-02
-9	2867	-9	0	A	T	0.056	-7.374148e-02	7.841471e-02	1.958978e-01	3.481681e-01
-9	2868	-9	0	A	T	0.351	1.117295e-01	1.049325e-01	1.593125e-01	2.882876e-01
-9	Rv0093c	-9	0	A	T	0.013	-4.629160e-02	2.549481e-01	2.414198e-01	8.561058e-01
-9	550	-9	0	A	T	0.023	-2.840686e-02	1.037765e-01	1.997733e-01	7.845795e-01
-9	553	-9	0	A	T	0.010	-1.083275e-01	1.577417e-01	2.063007e-01	4.930582e-01
-9	Rv3392c	-9	0	A	T	0.018	-8.332179e-02	1.615755e-01	2.107663e-01	6.066569e-01
-9	1199	-9	0	A	T	0.076	-8.090574e-02	9.785503e-02	2.152754e-01	4.093605e-01
-9	Rv3686c	-9	0	A	T	0.010	-2.452452e-02	1.734615e-01	2.070176e-01	8.877125e-01
-9	Rv1665	-9	0	A	T	0.053	-1.503211e-01	8.622997e-02	1.469249e-01	8.285666e-02
-9	Rv1664	-9	0	A	T	0.048	-8.844291e-02	8.033552e-02	1.664742e-01	2.722821e-01
-9	Rv1661	-9	0	A	T	0.394	3.934064e-02	8.368747e-02	1.877825e-01	6.388134e-01
-9	Rv1660	-9	0	A	T	0.015	-8.182002e-02	1.886322e-01	2.189582e-01	6.649439e-01
-9	Rv1663	-9	0	A	T	0.025	6.194538e-02	1.169969e-01	2.157183e-01	5.970842e-01
-9	Rv2979c	-9	0	A	T	0.366	9.039190e-02	1.108401e-01	1.879195e-01	4.157668e-01
-9	Rv1327c	-9	0	A	T	0.015	-3.785854e-02	1.284454e-01	1.947512e-01	7.685012e-01
-9	Rv1409	-9	0	A	T	0.023	-8.724154e-02	1.320073e-01	2.000402e-01	5.094625e-01
-9	Rv2756c	-9	0	A	T	0.412	3.953141e-02	1.051661e-01	2.140330e-01	7.074015e-01
-9	Rv1402	-9	0	A	T	0.018	-9.968495e-02	1.172079e-01	1.926955e-01	3.960868e-01
-9	Rv1407	-9	0	A	T	0.020	-4.681675e-02	1.452299e-01	2.068102e-01	7.475214e-01
-9	1346	-9	0	A	T	0.497	7.478639e-02	2.985685e-01	1.965056e-01	8.024761e-01
-9	Rv1016c	-9	0	A	T	0.023	-2.606688e-02	1.657185e-01	2.302916e-01	8.751733e-01
-9	373	-9	0	A	T	0.010	-1.439862e-01	1.482246e-01	2.001823e-01	3.325437e-01
-9	377	-9	0	A	T	0.341	1.337547e-01	9.050201e-02	1.249666e-01	1.410343e-01
-9	Rv2719c	-9	0	A	T	0.366	9.039190e-02	1.108401e-01	1.879195e-01	4.157668e-01
-9	Rv0873	-9	0	A	T	0.018	-8.573936e-02	1.180092e-01	1.919700e-01	4.683698e-01
-9	Rv0365c	-9	0	A	T	0.023	-2.606688e-02	1.657185e-01	2.302916e-01	8.751733e-01
-9	Rv3257c	-9	0	A	T	0.366	9.039190e-02	1.108401e-01	1.879195e-01	4.157668e-01
-9	Rv0757	-9	0	A	T	0.010	-1.098077e-01	1.468364e-01	1.951146e-01	4.554627e-01
-9	Rv0754	-9	0	A	T	0.053	-1.263973e-01	7.437971e-02	1.753109e-01	9.083933e-02
-9	Rv0750	-9	0	A	T	0.015	1.767617e-01	1.334247e-01	2.452805e-01	1.867781e-01
-9	Rv0209	-9	0	A	T	0.371	7.342827e-02	1.007704e-01	1.844007e-01	4.670740e-01
-9	Rv1426c	-9	0	A	T	0.028	-9.391843e-02	1.115872e-01	1.895899e-01	4.010041e-01
-9	Rv2353c	-9	0	A	T	0.013	-3.584895e-02	1.498052e-01	2.006783e-01	8.111201e-01
-9	Rv3886c	-9	0	A	T	0.091	-7.749021e-02	6.446485e-02	1.376045e-01	2.307930e-01
-9	2055	-9	0	A	T	0.066	1.534167e-01	9.763675e-02	3.244511e-01	1.177257e-01
-9	2056	-9	0	A	T	0.010	-2.505826e-02	1.802679e-01	2.034054e-01	8.895884e-01
-9	2059	-9	0	A	T	0.015	-8.147996e-02	1.882338e-01	2.181381e-01	6.655883e-01
-9	Rv0010c	-9	0	A	T	0.015	-3.388939e-02	1.946997e-01	2.223467e-01	8.619981e-01
-9	Rv3627c	-9	0	A	T	0.018	-6.723419e-02	1.602344e-01	2.113519e-01	6.752380e-01
-9	Rv3540c	-9	0	A	T	0.356	9.184196e-02	9.495540e-02	1.562739e-01	3.346302e-01
-9	Rv3275c	-9	0	A	T	0.013	-4.629160e-02	2.549481e-01	2.414198e-01	8.561058e-01
-9	Rv2129c	-9	0	A	T	0.018	1.293911e-01	1.219191e-01	2.282917e-01	2.898657e-01
-9	Rv2404c	-9	0	A	T	0.010	-4.571776e-02	1.582472e-01	1.982049e-01	7.729626e-01
-9	Rv3300c	-9	0	A	T	0.020	-2.793524e-02	1.211892e-01	2.002283e-01	8.179365e-01
-9	Rv3758c	-9	0	A	T	0.306	1.233413e-01	6.013695e-02	5.599550e-02	4.159670e-02
-9	Rv0493c	-9	0	A	T	0.404	3.933929e-02	8.169971e-02	1.896566e-01	6.306907e-01
-9	Rv1273c	-9	0	A	T	0.015	-9.618579e-02	1.270922e-01	1.845114e-01	4.500672e-01
-9	Rv1934c	-9	0	A	T	0.364	7.484858e-02	9.833739e-02	1.749265e-01	4.474878e-01
-9	Rv1099c	-9	0	A	T	0.015	-7.587077e-02	1.903463e-01	2.199002e-01	6.906267e-01
-9	Rv3598c	-9	0	A	T	0.356	9.450817e-02	9.932350e-02	1.612926e-01	3.425130e-01
-9	Rv3423c	-9	0	A	T	0.018	1.328922e-02	1.130676e-01	1.950160e-01	9.065577e-01
-9	Rv2415c	-9	0	A	T	0.058	-2.245754e-02	1.115353e-01	2.217463e-01	8.406343e-01
-9	Rv0642c	-9	0	A	T	0.068	-4.463489e-02	1.116662e-01	2.173759e-01	6.898000e-01
-9	Rv0143c	-9	0	A	T	0.053	-4.586853e-02	9.195953e-02	2.021154e-01	6.184864e-01
-9	Rv2052c	-9	0	A	T	0.023	-3.967361e-02	1.065009e-01	1.921662e-01	7.099090e-01
-9	Rv0928	-9	0	A	T	0.081	4.547702e-02	6.575503e-02	1.578930e-01	4.899989e-01
-9	Rv0433	-9	0	A	T	0.013	-4.629160e-02	2.549481e-01	2.414198e-01	8.561058e-01
-9	Rv0432	-9	0	A	T	0.015	-5.324858e-03	1.451372e-01	2.038024e-01	9.707708e-01
-9	Rv0431	-9	0	A	T	0.015	-5.581650e-02	1.885129e-01	2.163005e-01	7.674759e-01
-9	Rv0922	-9	0	A	T	0.394	6.156607e-02	8.768183e-02	1.915620e-01	4.834167e-01
-9	415	-9	0	A	T	0.341	1.337547e-01	9.050201e-02	1.249666e-01	1.410343e-01
-9	Rv2691	-9	0	A	T	0.485	2.534242e-02	1.653406e-01	2.214298e-01	8.783399e-01
-9	Rv2692	-9	0	A	T	0.371	7.596929e-02	1.048393e-01	1.878824e-01	4.695456e-01
-9	Rv1348	-9	0	A	T	0.015	-4.858752e-02	2.081231e-01	2.306310e-01	8.156513e-01
-9	Rv0697	-9	0	A	T	0.379	6.264576e-02	9.798898e-02	1.894512e-01	5.233650e-01
-9	Rv0696	-9	0	A	T	0.073	-3.998129e-02	1.090590e-01	2.150325e-01	7.143111e-01
-9	Rv0694	-9	0	A	T	0.013	-4.226939e-02	1.399664e-01	1.956117e-01	7.629748e-01
-9	Rv2958c	-9	0	A	T	0.033	9.004586e-02	8.712681e-02	2.199808e-01	3.026419e-01
-9	Rv3536c	-9	0	A	T	0.010	-2.167032e-02	1.770772e-01	2.087116e-01	9.027252e-01
-9	Rv0699	-9	0	A	T	0.346	1.260885e-01	9.954977e-02	1.461483e-01	2.068059e-01
-9	Rv0698	-9	0	A	T	0.035	-5.661768e-02	9.822014e-02	1.932232e-01	5.649815e-01
-9	Rv2836c	-9	0	A	T	0.051	1.910629e-01	6.984988e-02	1.150926e-01	6.803460e-03
-9	Rv1479	-9	0	A	T	0.038	-3.576046e-02	1.311274e-01	2.248440e-01	7.853591e-01
-9	Rv3825c	-9	0	A	T	0.035	-4.876255e-02	8.722197e-02	1.914468e-01	5.767571e-01
-9	Rv3047c	-9	0	A	T	0.351	1.078378e-01	9.533838e-02	1.470876e-01	2.593928e-01
-9	Rv3232c	-9	0	A	T	0.025	-1.116707e-01	1.106292e-01	1.888599e-01	3.140205e-01
-9	Rv3277	-9	0	A	T	0.013	-1.270119e-01	1.394421e-01	1.955756e-01	3.634892e-01
-9	Rv3272	-9	0	A	T	0.354	1.052082e-01	1.065240e-01	1.667109e-01	3.245427e-01
-9	Rv2905	-9	0	A	T	0.311	1.107466e-01	6.266590e-02	7.419491e-02	7.874168e-02
-9	Rv0257	-9	0	A	T	0.025	-5.211813e-02	1.217482e-01	2.002295e-01	6.690619e-01
-9	Rv1452c	-9	0	A	T	0.487	6.735299e-02	1.358149e-01	1.948770e-01	6.205083e-01
-9	Rv0444c	-9	0	A	T	0.348	1.084525e-01	8.403972e-02	1.263592e-01	1.984004e-01
-9	Rv0974c	-9	0	A	T	0.485	2.534242e-02	1.653406e-01	2.214298e-01	8.783399e-01
-9	Rv0411c	-9	0	A	T	0.010	-7.072457e-02	1.624965e-01	1.980729e-01	6.638690e-01
-9	Rv3310	-9	0	A	T	0.025	-8.840018e-02	1.258968e-01	2.065709e-01	4.834099e-01
-9	Rv1592c	-9	0	A	T	0.407	4.662166e-02	1.094066e-01	2.162392e-01	6.704792e-01
-9	Rv2818c	-9	0	A	T	0.015	-2.566166e-02	1.456765e-01	2.074013e-01	8.603539e-01
-9	1815	-9	0	A	T	0.038	8.307530e-03	1.063434e-01	2.206562e-01	9.378124e-01
-9	1811	-9	0	A	T	0.477	2.785127e-02	1.347676e-01	2.170640e-01	8.364888e-01
-9	Rv2249c	-9	0	A	T	0.010	-1.147478e-01	1.516784e-01	1.969962e-01	4.502457e-01
-9	Rv2505c	-9	0	A	T	0.015	-4.868448e-02	1.305136e-01	1.962856e-01	7.095350e-01
-9	1971	-9	0	A	T	0.023	1.682971e-01	1.370732e-01	2.711329e-01	2.209983e-01
-9	Rv1911c	-9	0	A	T	0.025	-1.241893e-02	9.839208e-02	1.990871e-01	8.996881e-01
-9	Rv3869	-9	0	A	T	0.025	-3.248560e-02	1.051846e-01	1.973294e-01	7.577686e-01
-9	Rv3868	-9	0	A	T	0.015	-8.181515e-02	1.880607e-01	2.182087e-01	6.640074e-01
-9	Rv1980c	-9	0	A	T	0.015	-3.136416e-02	1.274477e-01	1.936126e-01	8.058666e-01
-9	Rv3806c	-9	0	A	T	0.038	1.132031e-02	9.019567e-02	2.049499e-01	9.002498e-01
-9	Rv2191	-9	0	A	T	0.035	-3.820695e-02	9.214584e-02	1.958826e-01	6.788621e-01
-9	Rv2196	-9	0	A	T	0.018	-9.634953e-02	1.171565e-01	1.886785e-01	4.118485e-01
-9	Rv2409c	-9	0	A	T	0.348	1.152917e-01	9.484583e-02	1.425721e-01	2.256111e-01
-9	Rv2194	-9	0	A	T	0.010	-1.439862e-01	1.482246e-01	2.001823e-01	3.325437e-01
-9	Rv3756c	-9	0	A	T	0.020	-9.470108e-02	1.152049e-01	1.690648e-01	4.120627e-01
-9	Rv2160c	-9	0	A	T	0.366	9.039190e-02	1.108401e-01	1.879195e-01	4.157668e-01
-9	Rv3349c	-9	0	A	T	0.348	1.163256e-01	9.593367e-02	1.435984e-01	2.267567e-01
-9	3039	-9	0	A	T	0.346	1.260885e-01	9.954977e-02	1.461483e-01	2.068059e-01
-9	Rv1646	-9	0	A	T	0.013	-1.258369e-01	1.370040e-01	1.974334e-01	3.594910e-01
-9	Rv1644	-9	0	A	T	0.485	2.534242e-02	1.653406e-01	2.214298e-01	8.783399e-01
-9	Rv1642	-9	0	A	T	0.018	-6.606327e-02	1.156841e-01	2.252439e-01	5.686091e-01
-9	Rv3604c	-9	0	A	T	0.030	-1.666789e-02	1.043608e-01	2.030633e-01	8.732707e-01
-9	Rv1649	-9	0	A	T	0.366	9.039190e-02	1.108401e-01	1.879195e-01	4.157668e-01
-9	Rv0774c	-9	0	A	T	0.013	-5.922660e-02	1.345278e-01	1.877608e-01	6.602373e-01
-9	Rv1269c	-9	0	A	T	0.306	1.231945e-01	6.016120e-02	5.643002e-02	4.191933e-02
-9	530	-9	0	A	T	0.412	3.848337e-02	1.061345e-01	2.147583e-01	7.173014e-01
-9	Rv2781c	-9	0	A	T	0.010	-8.458250e-02	1.498603e-01	1.821950e-01	5.731213e-01
-9	Rv3148	-9	0	A	T	0.025	-5.279323e-02	1.116002e-01	2.026775e-01	6.366990e-01
-9	Rv1423	-9	0	A	T	0.013	1.074248e-01	1.339791e-01	1.997059e-01	4.236380e-01
-9	Rv1420	-9	0	A	T	0.369	6.747895e-02	9.245031e-02	1.735870e-01	4.663262e-01
-9	Rv1425	-9	0	A	T	0.033	4.928665e-03	1.078013e-01	2.153512e-01	9.635800e-01
-9	Rv1429	-9	0	A	T	0.030	2.001715e-02	8.987532e-02	2.015095e-01	8.239843e-01
-9	Rv1325c	-9	0	A	T	0.015	4.701668e-02	1.222733e-01	1.903763e-01	7.010090e-01
-9	Rv3489	-9	0	A	T	0.015	-5.324858e-03	1.451372e-01	2.038024e-01	9.707708e-01
-9	Rv3486	-9	0	A	T	0.013	-2.797707e-02	1.639605e-01	2.118966e-01	8.646884e-01
-9	Rv0594	-9	0	A	T	0.343	1.242876e-01	8.739239e-02	1.225605e-01	1.565636e-01
-9	Rv0590	-9	0	A	T	0.369	8.136274e-02	1.058653e-01	1.845729e-01	4.430857e-01
-9	Rv0591	-9	0	A	T	0.020	-7.793000e-02	1.445145e-01	2.092628e-01	5.903238e-01
-9	Rv0592	-9	0	A	T	0.040	-5.967666e-02	9.704759e-02	1.982940e-01	5.393198e-01
-9	Rv3579c	-9	0	A	T	0.013	1.938965e-01	1.378320e-01	2.238214e-01	1.610823e-01
-9	Rv0545c	-9	0	A	T	0.485	2.534242e-02	1.653406e-01	2.214298e-01	8.783399e-01
-9	Rv1818c	-9	0	A	T	0.043	1.577522e-02	7.949837e-02	1.976452e-01	8.429108e-01
-9	Rv0770	-9	0	A	T	0.045	-2.026626e-02	1.229340e-01	2.223179e-01	8.692282e-01
-9	Rv0775	-9	0	A	T	0.063	-4.604066e-02	7.017290e-02	1.959796e-01	5.125272e-01
-9	Rv0777	-9	0	A	T	0.013	-4.629160e-02	2.549481e-01	2.414198e-01	8.561058e-01
-9	Rv0778	-9	0	A	T	0.013	-4.629160e-02	2.549481e-01	2.414198e-01	8.561058e-01
-9	Rv2351c	-9	0	A	T	0.356	9.238092e-02	7.057130e-02	1.346828e-01	1.920522e-01
-9	2213	-9	0	A	T	0.346	1.260885e-01	9.954977e-02	1.461483e-01	2.068059e-01
-9	Rv0392c	-9	0	A	T	0.043	-1.294778e-01	8.500675e-02	2.295225e-01	1.293336e-01
-9	2215	-9	0	A	T	0.013	-4.629160e-02	2.549481e-01	2.414198e-01	8.561058e-01
-9	2214	-9	0	A	T	0.048	6.248907e-02	9.044352e-02	2.341117e-01	4.904345e-01
-9	Rv3621c	-9	0	A	T	0.078	2.910610e-02	6.579636e-02	1.725636e-01	6.587119e-01
-9	Rv3888c	-9	0	A	T	0.073	6.893999e-05	7.052677e-02	2.082976e-01	9.992211e-01
-9	Rv0016c	-9	0	A	T	0.010	-1.249889e-01	1.487478e-01	1.959100e-01	4.017789e-01
-9	Rv2264c	-9	0	A	T	0.361	8.166975e-02	8.775976e-02	1.574647e-01	3.532023e-01
-9	Rv2864c	-9	0	A	T	0.073	-6.173838e-02	1.069683e-01	2.168464e-01	5.644902e-01
-9	Rv2477c	-9	0	A	T	0.023	-4.241342e-02	1.119496e-01	1.973449e-01	7.052005e-01
-9	Rv2655c	-9	0	A	T	0.028	-3.498190e-02	1.045107e-01	1.976767e-01	7.381936e-01
-9	Rv0198c	-9	0	A	T	0.015	-2.233806e-02	1.445731e-01	2.073145e-01	8.773662e-01
-9	Rv2089c	-9	0	A	T	0.351	1.033303e-01	8.856866e-02	1.361642e-01	2.447618e-01
-9	Rv2072c	-9	0	A	T	0.485	2.534242e-02	1.653406e-01	2.214298e-01	8.783399e-01
-9	Rv1963c	-9	0	A	T	0.010	-2.564369e-02	1.610566e-01	1.997189e-01	8.736582e-01
-9	Rv3109	-9	0	A	T	0.030	-3.088284e-02	9.039259e-02	1.968194e-01	7.329786e-01
-9	Rv3106	-9	0	A	T	0.030	-9.830712e-02	1.064993e-01	1.970276e-01	3.571018e-01
-9	Rv3306c	-9	0	A	T	0.025	-5.356145e-02	1.430039e-01	2.196774e-01	7.084035e-01
-9	Rv3703c	-9	0	A	T	0.051	-6.840093e-02	9.758799e-02	2.031138e-01	4.841870e-01
-9	Rv1779c	-9	0	A	T	0.038	-7.502083e-02	9.717639e-02	1.963007e-01	4.410403e-01
-9	Rv3026c	-9	0	A	T	0.023	-6.104927e-02	1.195177e-01	1.977048e-01	6.100682e-01
-9	Rv3421c	-9	0	A	T	0.015	-2.422300e-02	1.284106e-01	1.957648e-01	8.505724e-01
-9	1018	-9	0	A	T	0.013	-4.629160e-02	2.549481e-01	2.414198e-01	8.561058e-01
-9	1015	-9	0	A	T	0.482	2.534111e-02	1.421733e-01	2.113795e-01	8.587178e-01
-9	1011	-9	0	A	T	0.068	7.198040e-02	6.876939e-02	1.250121e-01	2.965305e-01
-9	Rv0906	-9	0	A	T	0.015	-4.858752e-02	2.081231e-01	2.306310e-01	8.156513e-01
-9	Rv0909	-9	0	A	T	0.015	-3.353916e-02	1.929184e-01	2.207986e-01	8.621616e-01
-9	Rv0908	-9	0	A	T	0.013	9.968783e-02	1.353459e-01	2.058466e-01	4.622819e-01
-9	437	-9	0	A	T	0.369	7.977941e-02	9.838370e-02	1.813427e-01	4.184062e-01
-9	Rv1563c	-9	0	A	T	0.018	-4.120801e-02	1.366768e-01	2.071334e-01	7.633531e-01
-9	Rv3530c	-9	0	A	T	0.015	-3.814308e-02	1.929072e-01	2.212631e-01	8.434631e-01
-9	Rv1231c	-9	0	A	T	0.018	-2.743259e-02	1.661015e-01	2.158644e-01	8.689918e-01
-9	Rv1840c	-9	0	A	T	0.038	-1.919951e-03	8.154981e-02	1.978722e-01	9.812409e-01
-9	Rv1360	-9	0	A	T	0.025	-2.931482e-02	1.078726e-01	1.983501e-01	7.860971e-01
-9	Rv1368	-9	0	A	T	0.348	1.153715e-01	9.535202e-02	1.430385e-01	2.277539e-01
-9	Rv0013	-9	0	A	T	0.374	6.841786e-02	1.019266e-01	1.871050e-01	5.028539e-01
-9	Rv2370c	-9	0	A	T	0.028	-6.437252e-02	1.036477e-01	1.934662e-01	5.352747e-01
-9	Rv3296	-9	0	A	T	0.376	6.291747e-02	9.602575e-02	1.837806e-01	5.130978e-01
-9	Rv3297	-9	0	A	T	0.015	-1.092894e-02	1.367206e-01	2.022076e-01	9.363695e-01
-9	Rv3293	-9	0	A	T	0.351	1.117295e-01	1.049325e-01	1.593125e-01	2.882876e-01
-9	Rv1106c	-9	0	A	T	0.025	-1.390670e-02	1.100828e-01	2.009518e-01	8.996006e-01
-9	Rv0037c	-9	0	A	T	0.028	1.535572e-01	1.006793e-01	2.296872e-01	1.288185e-01
-9	Rv0976c	-9	0	A	T	0.023	-8.143760e-02	1.018051e-01	1.889267e-01	4.247160e-01
-9	Rv2545	-9	0	A	T	0.346	1.260885e-01	9.954977e-02	1.461483e-01	2.068059e-01
-9	Rv0446c	-9	0	A	T	0.073	-4.192255e-02	1.056463e-01	2.138823e-01	6.919322e-01
-9	Rv2544	-9	0	A	T	0.384	6.578714e-02	1.019255e-01	1.979004e-01	5.193947e-01
-9	Rv0858c	-9	0	A	T	0.301	1.317944e-01	5.662161e-02	4.384639e-02	2.095214e-02
-9	Rv3843c	-9	0	A	T	0.053	-2.715137e-02	1.284380e-01	2.333879e-01	8.327974e-01
-9	Rv3721c	-9	0	A	T	0.010	-1.121677e-01	1.545468e-01	1.994867e-01	4.688363e-01
-9	1830	-9	0	A	T	0.040	2.561173e-01	7.679393e-02	7.292157e-02	1.019698e-03
-9	1838	-9	0	A	T	0.018	-1.406334e-01	1.593995e-01	2.333268e-01	3.787114e-01
-9	2155	-9	0	A	T	0.018	-1.260013e-01	1.134796e-01	1.971740e-01	2.682115e-01
-9	2157	-9	0	A	T	0.013	8.330062e-02	1.368076e-01	1.917528e-01	5.433033e-01
-9	2403	-9	0	A	T	0.013	-4.629160e-02	2.549481e-01	2.414198e-01	8.561058e-01
-9	2401	-9	0	A	T	0.015	-2.852086e-02	1.922939e-01	2.212642e-01	8.822434e-01
-9	Rv3358	-9	0	A	T	0.010	-1.439862e-01	1.482246e-01	2.001823e-01	3.325437e-01
-9	1950	-9	0	A	T	0.341	1.337547e-01	9.050201e-02	1.249666e-01	1.410343e-01
-9	Rv3497c	-9	0	A	T	0.308	1.165018e-01	6.182823e-02	6.748638e-02	6.100714e-02
-9	1484	-9	0	A	T	0.497	1.809871e-02	3.028778e-01	1.975603e-01	9.524110e-01
-9	1488	-9	0	A	T	0.010	-3.094876e-02	2.242915e-01	2.182594e-01	8.903943e-01
-9	Rv1979c	-9	0	A	T	0.035	-1.194756e-01	9.437324e-02	1.980138e-01	2.070193e-01
-9	615	-9	0	A	T	0.013	-4.629160e-02	2.549481e-01	2.414198e-01	8.561058e-01
-9	Rv3347c	-9	0	A	T	0.477	1.543455e-02	1.546674e-01	2.298412e-01	9.206116e-01
-9	Rv1997	-9	0	A	T	0.369	8.003724e-02	9.001347e-02	1.696286e-01	3.750020e-01
-9	Rv1996	-9	0	A	T	0.028	5.514354e-02	1.116253e-01	2.193164e-01	6.218552e-01
-9	Rv1995	-9	0	A	T	0.091	3.686068e-02	6.440298e-02	1.718637e-01	5.677446e-01
-9	Rv1629	-9	0	A	T	0.369	7.752239e-02	9.939330e-02	1.773297e-01	4.363577e-01
-9	Rv3840	-9	0	A	T	0.040	4.701725e-02	7.790180e-02	1.717129e-01	5.468439e-01
-9	Rv3847	-9	0	A	T	0.356	9.618126e-02	1.026416e-01	1.653448e-01	3.498814e-01
-9	Rv3846	-9	0	A	T	0.023	-8.644874e-02	1.018910e-01	2.486300e-01	3.972259e-01
-9	Rv1267c	-9	0	A	T	0.028	-3.243383e-02	1.277258e-01	2.110743e-01	7.998133e-01
-9	517	-9	0	A	T	0.240	-5.854283e-02	4.567782e-02	2.130626e-01	2.014807e-01
-9	1224	-9	0	A	T	0.033	-3.354581e-03	1.088676e-01	2.154142e-01	9.754497e-01
-9	627	-9	0	A	T	0.313	1.039706e-01	6.269346e-02	8.344581e-02	9.883688e-02
-9	Rv2715	-9	0	A	T	0.078	-1.167052e-01	7.176115e-02	1.462283e-01	1.054924e-01
-9	1221	-9	0	A	T	0.020	2.373353e-01	1.617477e-01	3.350747e-01	1.438925e-01
-9	628	-9	0	A	T	0.247	4.544879e-02	4.901298e-02	1.404571e-01	3.549213e-01
-9	Rv1198	-9	0	A	T	0.088	-5.096119e-02	8.701779e-02	1.942559e-01	5.587905e-01
-9	Rv1193	-9	0	A	T	0.321	8.936677e-02	6.483812e-02	1.114415e-01	1.696802e-01
-9	Rv1190	-9	0	A	T	0.023	-1.144402e-01	1.032747e-01	1.817571e-01	2.691703e-01
-9	Rv1197	-9	0	A	T	0.015	-1.337343e-02	1.336771e-01	2.001990e-01	9.204126e-01
-9	Rv1196	-9	0	A	T	0.381	5.555706e-02	8.217590e-02	1.747741e-01	4.997900e-01
-9	Rv2975c	-9	0	A	T	0.374	6.992859e-02	9.806264e-02	1.851912e-01	4.766312e-01
-9	Rv0223c	-9	0	A	T	0.348	1.194526e-01	1.004749e-01	1.521664e-01	2.359251e-01
-9	Rv0576	-9	0	A	T	0.366	9.039190e-02	1.108401e-01	1.879195e-01	4.157668e-01
-9	Rv0577	-9	0	A	T	0.061	-1.290509e-01	7.709639e-02	1.367854e-01	9.574712e-02
-9	Rv0570	-9	0	A	T	0.030	2.261191e-02	9.606848e-02	2.091081e-01	8.141651e-01
-9	Rv2306A	-9	0	A	T	0.018	-1.048852e-01	1.586004e-01	2.139857e-01	5.091853e-01
-9	Rv0713	-9	0	A	T	0.028	-2.555664e-02	9.396535e-02	1.989649e-01	7.859242e-01
-9	Rv0711	-9	0	A	T	0.020	5.099570e-02	1.073049e-01	2.060977e-01	6.351442e-01
-9	Rv2661c	-9	0	A	T	0.013	-1.446156e-01	1.329162e-01	2.012143e-01	2.779222e-01
-9	Rv0715	-9	0	A	T	0.023	-1.234250e-01	1.179833e-01	1.916674e-01	2.967931e-01
-9	Rv2588c	-9	0	A	T	0.013	4.374377e-02	1.338235e-01	1.890486e-01	7.441100e-01
-9	Rv2427Ac	-9	0	A	T	0.020	-8.470987e-02	1.407654e-01	2.030901e-01	5.480156e-01
-9	2239	-9	0	A	T	0.066	-3.004856e-02	1.332318e-01	2.357251e-01	8.217973e-01
-9	2235	-9	0	A	T	0.346	1.090673e-01	7.314153e-02	1.039153e-01	1.375216e-01
-9	2237	-9	0	A	T	0.348	1.163069e-01	9.687592e-02	1.449390e-01	2.313648e-01
-9	Rv2913c	-9	0	A	T	0.056	2.516832e-01	7.073857e-02	1.427375e-01	4.688121e-04
-9	Rv2403c	-9	0	A	T	0.018	5.704907e-02	1.142106e-01	2.040171e-01	6.179819e-01
-9	2094	-9	0	A	T	0.035	-1.456411e-02	1.312448e-01	2.218132e-01	9.117544e-01
-9	Rv0014c	-9	0	A	T	0.366	7.450565e-02	8.464415e-02	1.613421e-01	3.798170e-01
-9	Rv2653c	-9	0	A	T	0.035	-9.045750e-02	8.602261e-02	2.079858e-01	2.942985e-01
-9	Rv3544c	-9	0	A	T	0.066	-3.004856e-02	1.332318e-01	2.357251e-01	8.217973e-01
-9	Rv2998	-9	0	A	T	0.013	-1.148893e-02	1.484947e-01	2.024320e-01	9.384087e-01
-9	Rv0817c	-9	0	A	T	0.015	4.440544e-02	1.224166e-01	1.990441e-01	7.171898e-01
-9	Rv2888c	-9	0	A	T	0.013	1.544857e-01	1.346257e-01	2.107305e-01	2.525654e-01
-9	Rv3279c	-9	0	A	T	0.040	-3.223699e-02	1.216171e-01	2.180176e-01	7.912345e-01
-9	Rv2070c	-9	0	A	T	0.015	-3.330077e-02	1.922192e-01	2.206582e-01	8.626387e-01
-9	Rv3694c	-9	0	A	T	0.051	1.935955e-01	7.024753e-02	1.070197e-01	6.405167e-03
-9	Rv3121	-9	0	A	T	0.497	1.437534e-03	3.016790e-01	1.971164e-01	9.962029e-01
-9	Rv3124	-9	0	A	T	0.035	-1.643365e-02	1.342974e-01	2.254052e-01	9.027333e-01
-9	Rv3127	-9	0	A	T	0.025	-1.270194e-01	1.098002e-01	1.892721e-01	2.487527e-01
-9	Rv3701c	-9	0	A	T	0.018	-1.427904e-01	1.137507e-01	1.975114e-01	2.108670e-01
-9	Rv2539c	-9	0	A	T	0.010	-6.432591e-02	1.537562e-01	1.894112e-01	6.761397e-01
-9	Rv2526	-9	0	A	T	0.351	1.117295e-01	1.049325e-01	1.593125e-01	2.882876e-01
-9	Rv2529	-9	0	A	T	0.020	-1.075066e-01	1.063511e-01	1.852677e-01	3.133275e-01
-9	1039	-9	0	A	T	0.407	5.984963e-02	8.636643e-02	1.902975e-01	4.891466e-01
-9	Rv2411c	-9	0	A	T	0.020	-6.333712e-02	1.160090e-01	1.910098e-01	5.857092e-01
-9	1036	-9	0	A	T	0.013	-4.629160e-02	2.549481e-01	2.414198e-01	8.561058e-01
-9	1035	-9	0	A	T	0.066	-3.004856e-02	1.332318e-01	2.357251e-01	8.217973e-01
-9	1645	-9	0	A	T	0.351	1.080263e-01	9.024532e-02	1.448388e-01	2.327407e-01
-9	Rv0961	-9	0	A	T	0.010	-5.056815e-02	1.564685e-01	1.978878e-01	7.469002e-01
-9	Rv0969	-9	0	A	T	0.391	5.508283e-02	9.796450e-02	1.975745e-01	5.745722e-01
-9	Rv1755c	-9	0	A	T	0.015	-4.730503e-02	1.324294e-01	1.980175e-01	7.213194e-01
-9	Rv2335	-9	0	A	T	0.018	-1.231655e-01	1.157723e-01	1.938655e-01	2.887013e-01
-9	Rv1168c	-9	0	A	T	0.351	1.075337e-01	9.342529e-02	1.445220e-01	2.511290e-01
-9	Rv2456c	-9	0	A	T	0.018	-1.228007e-01	1.175414e-01	1.913569e-01	2.974280e-01
-9	Rv1706c	-9	0	A	T	0.010	4.114049e-01	1.477272e-01	1.882616e-01	5.879652e-03
-9	Rv0386	-9	0	A	T	0.035	-8.845251e-02	9.738807e-02	1.919084e-01	3.648627e-01
-9	Rv0389	-9	0	A	T	0.025	-4.901666e-02	1.247827e-01	2.035625e-01	6.948822e-01
-9	Rv3728	-9	0	A	T	0.098	1.023574e-01	5.850599e-02	1.215118e-01	8.176624e-02
-9	Rv3729	-9	0	A	T	0.389	5.921148e-02	1.002177e-01	1.985586e-01	5.553160e-01
-9	Rv3727	-9	0	A	T	0.419	5.726400e-02	9.941314e-02	2.056247e-01	5.652622e-01
-9	Rv3725	-9	0	A	T	0.366	9.039190e-02	1.108401e-01	1.879195e-01	4.157668e-01
-9	Rv3723	-9	0	A	T	0.013	-5.079582e-02	1.416385e-01	1.981539e-01	7.202579e-01
-9	Rv3720	-9	0	A	T	0.066	-3.004856e-02	1.332318e-01	2.357251e-01	8.217973e-01
-9	Rv1233c	-9	0	A	T	0.010	-1.077675e-01	1.495018e-01	1.976627e-01	4.718643e-01
-9	Rv3409c	-9	0	A	T	0.025	-4.809539e-02	1.042209e-01	1.949770e-01	6.449694e-01
-9	Rv1386	-9	0	A	T	0.028	-3.293600e-02	1.236057e-01	2.081756e-01	7.901649e-01
-9	Rv1387	-9	0	A	T	0.346	1.170915e-01	8.702084e-02	1.275635e-01	1.799999e-01
-9	Rv3829c	-9	0	A	T	0.361	9.513341e-02	9.212125e-02	1.583022e-01	3.030179e-01
-9	Rv0070c	-9	0	A	T	0.013	-1.093410e-02	1.453070e-01	1.980941e-01	9.400939e-01
-9	Rv1383	-9	0	A	T	0.351	1.117295e-01	1.049325e-01	1.593125e-01	2.882876e-01
-9	Rv2323c	-9	0	A	T	0.018	-2.505334e-02	1.326256e-01	2.038731e-01	8.503645e-01
-9	Rv0032	-9	0	A	T	0.472	2.558121e-02	1.040759e-01	1.978570e-01	8.060991e-01
-9	Rv0030	-9	0	A	T	0.078	-7.138762e-02	9.575587e-02	2.079197e-01	4.568524e-01
-9	Rv3826	-9	0	A	T	0.369	7.103861e-02	9.439383e-02	1.739103e-01	4.526072e-01
-9	Rv0723	-9	0	A	T	0.013	-4.629160e-02	2.549481e-01	2.414198e-01	8.561058e-01
-9	Rv3249c	-9	0	A	T	0.013	-1.191540e-01	1.334543e-01	1.973545e-01	3.730352e-01
-9	Rv3916c	-9	0	A	T	0.020	-1.277041e-02	1.209438e-01	2.002624e-01	9.160160e-01
-9	Rv2893	-9	0	A	T	0.015	-7.804180e-02	1.254832e-01	1.872748e-01	5.347105e-01
-9	Rv2891	-9	0	A	T	0.346	1.260885e-01	9.954977e-02	1.461483e-01	2.068059e-01
-9	2396	-9	0	A	T	0.015	-2.534242e-02	1.653406e-01	2.214298e-01	8.783399e-01
-9	2398	-9	0	A	T	0.308	1.175329e-01	4.401258e-02	1.287628e-01	8.211382e-03
-9	1858	-9	0	A	T	0.311	1.081167e-01	6.287455e-02	8.231308e-02	8.709078e-02
-9	1850	-9	0	A	T	0.048	-1.420210e-01	8.936677e-02	1.465356e-01	1.136286e-01
-9	1852	-9	0	A	T	0.010	-3.008740e-02	2.238728e-01	2.181839e-01	8.932281e-01
-9	1853	-9	0	A	T	0.015	3.184667e-01	1.347045e-01	2.938246e-01	1.904735e-02
-9	1857	-9	0	A	T	0.351	1.157938e-01	7.916861e-02	1.404695e-01	1.451724e-01
-9	Rv3898c	-9	0	A	T	0.366	9.039190e-02	1.108401e-01	1.879195e-01	4.157668e-01
-9	1938	-9	0	A	T	0.038	2.820903e-01	7.891788e-02	6.407940e-02	4.418532e-04
-9	Rv0059	-9	0	A	T	0.068	-3.868295e-02	1.221037e-01	2.265753e-01	7.517294e-01
-9	Rv0095c	-9	0	A	T	0.462	2.860863e-02	1.127482e-01	2.111122e-01	7.999630e-01
-9	Rv1816	-9	0	A	T	0.015	-3.381922e-02	1.310724e-01	1.972360e-01	7.966626e-01
-9	Rv1814	-9	0	A	T	0.023	-5.258280e-02	1.119161e-01	1.960714e-01	6.389907e-01
-9	Rv1815	-9	0	A	T	0.497	8.362298e-02	2.942992e-01	1.920158e-01	7.766009e-01
-9	Rv3345c	-9	0	A	T	0.442	2.164182e-02	6.926172e-02	1.931052e-01	7.550198e-01
-9	Rv1810	-9	0	A	T	0.015	-8.073713e-02	1.885342e-01	2.181540e-01	6.689495e-01
-9	Rv1811	-9	0	A	T	0.023	-2.217971e-02	1.548763e-01	2.239906e-01	8.862721e-01
-9	Rv0725c	-9	0	A	T	0.020	-2.298527e-02	1.513810e-01	2.142415e-01	8.794715e-01
-9	Rv1609	-9	0	A	T	0.030	-4.218139e-02	9.326989e-02	2.067929e-01	6.515884e-01
-9	Rv1978	-9	0	A	T	0.354	1.052082e-01	1.065240e-01	1.667109e-01	3.245427e-01
-9	Rv1975	-9	0	A	T	0.013	-4.629160e-02	2.549481e-01	2.414198e-01	8.561058e-01
-9	Rv1977	-9	0	A	T	0.028	-1.199375e-01	1.033256e-01	1.972464e-01	2.471464e-01
-9	Rv1606	-9	0	A	T	0.066	-2.569652e-02	1.230026e-01	2.266683e-01	8.347352e-01
-9	Rv1973	-9	0	A	T	0.015	-1.362390e-01	1.225004e-01	1.960865e-01	2.674351e-01
-9	Rv1972	-9	0	A	T	0.298	1.381055e-01	5.454669e-02	3.347891e-02	1.212995e-02
-9	Rv3655c	-9	0	A	T	0.497	4.792322e-02	3.483029e-01	2.137243e-01	8.907052e-01
-9	604	-9	0	A	T	0.492	4.952591e-02	1.727535e-01	1.949656e-01	7.746560e-01
-9	1209	-9	0	A	T	0.035	-7.489226e-02	1.035039e-01	1.982605e-01	4.701927e-01
-9	600	-9	0	A	T	0.040	-4.365130e-02	1.210446e-01	2.175416e-01	7.187706e-01
-9	Rv1705c	-9	0	A	T	0.376	6.470331e-02	9.530481e-02	1.848882e-01	4.979963e-01
-9	1204	-9	0	A	T	0.346	1.207975e-01	9.136196e-02	1.361983e-01	1.876473e-01
-9	1207	-9	0	A	T	0.020	-2.155501e-02	1.757461e-01	2.318074e-01	9.025111e-01
-9	1201	-9	0	A	T	0.015	-5.398066e-02	1.424390e-01	2.046131e-01	7.051175e-01
-9	1203	-9	0	A	T	0.311	1.119184e-01	6.269729e-02	7.038945e-02	7.579806e-02
-9	1202	-9	0	A	T	0.364	9.562389e-02	1.092544e-01	1.823633e-01	3.825142e-01
-9	465	-9	0	A	T	0.023	-2.606688e-02	1.657185e-01	2.302916e-01	8.751733e-01
-9	Rv2973c	-9	0	A	T	0.020	-6.768318e-02	1.400657e-01	2.015098e-01	6.294757e-01
-9	1355	-9	0	A	T	0.020	-1.367028e-02	1.164916e-01	2.067659e-01	9.067029e-01
-9	Rv3018c	-9	0	A	T	0.076	-9.075666e-02	6.303288e-02	1.694761e-01	1.515107e-01
-9	1354	-9	0	A	T	0.015	-6.893196e-02	1.266904e-01	1.957978e-01	5.869926e-01
-9	Rv3398c	-9	0	A	T	0.015	-5.962254e-02	1.954095e-01	2.214387e-01	7.606016e-01
-9	1419	-9	0	A	T	0.013	-4.273884e-02	1.356889e-01	1.898003e-01	7.531144e-01
-9	Rv0552	-9	0	A	T	0.023	-5.276151e-02	1.360361e-01	2.069690e-01	6.985484e-01
-9	Rv0554	-9	0	A	T	0.038	2.820903e-01	7.891788e-02	6.407940e-02	4.418532e-04
-9	Rv0557	-9	0	A	T	0.020	-2.155501e-02	1.757461e-01	2.318074e-01	9.025111e-01
-9	Rv1577c	-9	0	A	T	0.020	-1.703560e-02	1.376416e-01	2.092289e-01	9.016260e-01
-9	Rv0734	-9	0	A	T	0.010	-1.395484e-01	1.489561e-01	1.967524e-01	3.499925e-01
-9	Rv0737	-9	0	A	T	0.018	2.545022e-02	1.257952e-01	2.079735e-01	8.398806e-01
-9	Rv0732	-9	0	A	T	0.048	-6.083301e-02	9.711443e-02	2.020391e-01	5.317779e-01
-9	Rv0733	-9	0	A	T	0.010	-1.026743e-01	1.565949e-01	1.912043e-01	5.128063e-01
-9	Rv0739	-9	0	A	T	0.366	9.564521e-03	8.813199e-02	2.155207e-01	9.136903e-01
-9	Rv1620c	-9	0	A	T	0.010	-1.439862e-01	1.482246e-01	2.001823e-01	3.325437e-01
-9	Rv0472c	-9	0	A	T	0.066	-3.004856e-02	1.332318e-01	2.357251e-01	8.217973e-01
-9	Rv3554	-9	0	A	T	0.369	6.630346e-02	9.701543e-02	1.840780e-01	4.951410e-01
-9	Rv3551	-9	0	A	T	0.020	-7.934861e-02	1.409454e-01	2.000346e-01	5.740958e-01
-9	Rv3558	-9	0	A	T	0.088	-3.891280e-02	9.852919e-02	2.076267e-01	6.933190e-01
-9	Rv2651c	-9	0	A	T	0.025	-1.169660e-01	1.120694e-01	1.899255e-01	2.979133e-01
-9	Rv0261c	-9	0	A	T	0.033	-4.632689e-02	9.234733e-02	1.928215e-01	6.164703e-01
-9	Rv0862c	-9	0	A	T	0.366	9.039190e-02	1.108401e-01	1.879195e-01	4.157668e-01
-9	2617	-9	0	A	T	0.361	9.956640e-02	9.889549e-02	1.677606e-01	3.152799e-01
-9	2616	-9	0	A	T	0.076	-1.574470e-01	6.842519e-02	1.378883e-01	2.244295e-02
-9	2612	-9	0	A	T	0.015	-5.324858e-03	1.451372e-01	2.038024e-01	9.707708e-01
-9	Rv2551c	-9	0	A	T	0.015	-6.849535e-02	1.240047e-01	1.833632e-01	5.813305e-01
-9	2618	-9	0	A	T	0.020	-4.563635e-02	1.487715e-01	2.102727e-01	7.593558e-01
-9	Rv3143	-9	0	A	T	0.010	-1.026743e-01	1.565949e-01	1.912043e-01	5.128063e-01
-9	Rv3140	-9	0	A	T	0.018	-2.680049e-02	1.350101e-01	2.066286e-01	8.428539e-01
-9	Rv3696c	-9	0	A	T	0.023	-1.046026e-01	1.272747e-01	2.030648e-01	4.121526e-01
-9	Rv2537c	-9	0	A	T	0.033	-1.078128e-02	1.448894e-01	2.290119e-01	9.407597e-01
-9	2947	-9	0	A	T	0.088	-1.780810e-01	6.475292e-02	1.459855e-01	6.514203e-03
-9	2946	-9	0	A	T	0.301	1.349068e-01	5.546478e-02	3.582798e-02	1.590153e-02
-9	2945	-9	0	A	T	0.010	2.341263e-01	1.524548e-01	2.273766e-01	1.262223e-01
-9	2942	-9	0	A	T	0.048	-6.257011e-02	7.883109e-02	1.955772e-01	4.283161e-01
-9	Rv2543	-9	0	A	T	0.376	6.350837e-02	8.565029e-02	1.765146e-01	4.592872e-01
-9	1055	-9	0	A	T	0.013	-1.165218e-01	1.340566e-01	1.964400e-01	3.858017e-01
-9	Rv3051c	-9	0	A	T	0.343	1.275670e-01	9.151947e-02	1.313527e-01	1.649325e-01
-9	Rv0949	-9	0	A	T	0.025	3.361468e-03	1.034809e-01	2.053845e-01	9.741192e-01
-9	Rv0691c	-9	0	A	T	0.308	1.166314e-01	6.137000e-02	6.610792e-02	5.884005e-02
-9	Rv0644c	-9	0	A	T	0.351	1.078378e-01	9.533838e-02	1.470876e-01	2.593928e-01
-9	Rv1720c	-9	0	A	T	0.068	6.463433e-02	6.947523e-02	1.303937e-01	3.533489e-01
-9	Rv0945	-9	0	A	T	0.399	5.529248e-02	9.447697e-02	2.024177e-01	5.590540e-01
-9	Rv0944	-9	0	A	T	0.013	-7.210541e-02	1.445481e-01	1.968890e-01	6.184563e-01
-9	Rv3820c	-9	0	A	T	0.366	7.711459e-02	9.917302e-02	1.819078e-01	4.377564e-01
-9	Rv0914c	-9	0	A	T	0.025	-2.140978e-02	1.428022e-01	2.196191e-01	8.809770e-01
-9	Rv1012	-9	0	A	T	0.015	-3.814308e-02	1.929072e-01	2.212631e-01	8.434631e-01
-9	Rv1010	-9	0	A	T	0.010	-1.073761e-01	1.492239e-01	1.933867e-01	4.726509e-01
-9	Rv1011	-9	0	A	T	0.078	3.105361e-02	6.589055e-02	1.674046e-01	6.379572e-01
-9	1707	-9	0	A	T	0.025	-1.289699e-01	1.149449e-01	1.930680e-01	2.632285e-01
-9	Rv0051	-9	0	A	T	0.076	-1.404002e-01	6.714290e-02	1.243785e-01	3.781117e-02
-9	Rv1458c	-9	0	A	T	0.366	8.616706e-02	1.034204e-01	1.785757e-01	4.057616e-01
-9	Rv0056	-9	0	A	T	0.010	1.430215e-01	1.508258e-01	2.090633e-01	3.441669e-01
-9	Rv0972c	-9	0	A	T	0.013	1.440520e-01	1.384835e-01	2.116552e-01	2.995235e-01
-9	Rv1598c	-9	0	A	T	0.020	-1.433551e-01	1.077898e-01	1.969859e-01	1.850801e-01
-9	7	-9	0	A	T	0.013	-5.415095e-02	1.581854e-01	2.015537e-01	7.324725e-01
-9	Rv1785c	-9	0	A	T	0.371	6.284452e-02	8.663016e-02	1.729842e-01	4.690507e-01
-9	Rv3247c	-9	0	A	T	0.013	-2.797707e-02	1.639605e-01	2.118966e-01	8.646884e-01
-9	2373	-9	0	A	T	0.015	-3.790745e-02	2.033143e-01	2.286490e-01	8.522867e-01
-9	1878	-9	0	A	T	0.487	2.301221e-02	1.668676e-01	2.129894e-01	8.904555e-01
-9	2118	-9	0	A	T	0.013	-2.178884e-02	1.433389e-01	1.990557e-01	8.793360e-01
-9	Rv1251c	-9	0	A	T	0.058	-2.509961e-02	9.424889e-02	2.082003e-01	7.902789e-01
-9	2116	-9	0	A	T	0.020	-7.357597e-02	1.486950e-01	2.063901e-01	6.212874e-01
-9	1915	-9	0	A	T	0.366	9.039190e-02	1.108401e-01	1.879195e-01	4.157668e-01
-9	1917	-9	0	A	T	0.013	-4.629160e-02	2.549481e-01	2.414198e-01	8.561058e-01
-9	Rv0789c	-9	0	A	T	0.010	-1.439862e-01	1.482246e-01	2.001823e-01	3.325437e-01
-9	885	-9	0	A	T	0.025	1.610763e-01	1.372471e-01	2.740760e-01	2.419703e-01
-9	Rv1218c	-9	0	A	T	0.409	4.387648e-02	1.112625e-01	2.188079e-01	6.937506e-01
-9	Rv3229c	-9	0	A	T	0.018	-1.081690e-01	1.260029e-01	2.096048e-01	3.916847e-01
-9	Rv1830	-9	0	A	T	0.015	-8.526352e-02	1.216513e-01	1.813373e-01	4.842064e-01
-9	Rv1832	-9	0	A	T	0.010	-1.407784e-01	1.574318e-01	1.989318e-01	3.723019e-01
-9	Rv1834	-9	0	A	T	0.015	-1.484988e-01	1.244069e-01	2.052050e-01	2.340560e-01
-9	355	-9	0	A	T	0.015	-3.579101e-02	1.931161e-01	2.215590e-01	8.531586e-01
-9	Rv3089	-9	0	A	T	0.040	-7.044012e-02	8.144980e-02	1.938844e-01	3.881901e-01
-9	Rv3088	-9	0	A	T	0.043	-2.024522e-02	1.345584e-01	2.296270e-01	8.805590e-01
-9	Rv3087	-9	0	A	T	0.366	9.039190e-02	1.108401e-01	1.879195e-01	4.157668e-01
-9	Rv3085	-9	0	A	T	0.020	-5.395956e-02	1.407516e-01	2.013992e-01	7.018629e-01
-9	Rv3084	-9	0	A	T	0.035	3.031590e-02	1.009576e-01	2.157804e-01	7.642792e-01
-9	Rv3083	-9	0	A	T	0.040	-8.265619e-02	8.823715e-02	1.793725e-01	3.500397e-01
-9	Rv3081	-9	0	A	T	0.356	9.299158e-02	9.810186e-02	1.586418e-01	3.443433e-01
-9	Rv0727c	-9	0	A	T	0.480	2.694580e-02	1.424448e-01	2.178669e-01	8.501580e-01
-9	Rv2280	-9	0	A	T	0.348	1.165046e-01	9.601859e-02	1.440989e-01	2.264545e-01
-9	Rv2281	-9	0	A	T	0.018	-1.308264e-01	1.163216e-01	1.996072e-01	2.620933e-01
-9	Rv2284	-9	0	A	T	0.015	-1.353617e-02	1.329195e-01	1.998336e-01	9.189899e-01
-9	Rv2285	-9	0	A	T	0.028	-6.231132e-02	1.007403e-01	1.947244e-01	5.369416e-01
-9	Rv1957	-9	0	A	T	0.051	-4.141685e-02	1.199336e-01	2.221102e-01	7.302155e-01
-9	Rv1955	-9	0	A	T	0.030	4.827365e-03	1.055717e-01	2.167459e-01	9.635752e-01
-9	Rv1952	-9	0	A	T	0.015	-1.326447e-01	1.223442e-01	1.920834e-01	2.796110e-01
-9	Rv2184c	-9	0	A	T	0.010	-1.091819e-01	1.599111e-01	2.061908e-01	4.955608e-01
-9	Rv2483c	-9	0	A	T	0.023	-4.663752e-02	1.322729e-01	2.056276e-01	7.247781e-01
-9	359	-9	0	A	T	0.354	1.020951e-01	1.011040e-01	1.586878e-01	3.138346e-01
-9	Rv3657c	-9	0	A	T	0.028	1.639229e-01	1.288522e-01	2.784949e-01	2.048173e-01
-9	Rv1226c	-9	0	A	T	0.035	-2.482001e-02	1.212600e-01	2.146487e-01	8.380312e-01
-9	1262	-9	0	A	T	0.010	-2.194186e-02	1.662192e-01	2.034242e-01	8.951153e-01
-9	664	-9	0	A	T	0.364	9.445609e-02	1.025678e-01	1.750504e-01	3.582274e-01
-9	662	-9	0	A	T	0.023	-1.034736e-01	1.025126e-01	1.895256e-01	3.140399e-01
-9	Rv1480	-9	0	A	T	0.010	-1.100393e-01	1.515295e-01	1.949882e-01	4.685885e-01
-9	Rv1489	-9	0	A	T	0.351	1.117295e-01	1.049325e-01	1.593125e-01	2.882876e-01
-9	Rv1400c	-9	0	A	T	0.343	1.241618e-01	8.705150e-02	1.223458e-01	1.553718e-01
-9	Rv0532	-9	0	A	T	0.035	-5.689109e-02	9.963185e-02	2.042634e-01	5.686449e-01
-9	Rv0530	-9	0	A	T	0.318	1.017406e-01	6.917142e-02	1.105200e-01	1.429359e-01
-9	Rv0536	-9	0	A	T	0.369	7.882785e-02	1.010547e-01	1.790622e-01	4.363014e-01
-9	Rv3773c	-9	0	A	T	0.356	9.564012e-02	8.324028e-02	1.457494e-01	2.519709e-01
-9	Rv0538	-9	0	A	T	0.485	2.178441e-02	1.441128e-01	2.060671e-01	8.800032e-01
-9	Rv1224	-9	0	A	T	0.366	9.039190e-02	1.108401e-01	1.879195e-01	4.157668e-01
-9	Rv0289	-9	0	A	T	0.010	1.600506e-01	1.547369e-01	2.155970e-01	3.022515e-01
-9	Rv0280	-9	0	A	T	0.482	2.470145e-02	1.416437e-01	2.110409e-01	8.617378e-01
-9	Rv0282	-9	0	A	T	0.369	8.385620e-02	1.086994e-01	1.893836e-01	4.413691e-01
-9	Rv0283	-9	0	A	T	0.010	-6.907296e-02	1.554097e-01	1.954935e-01	6.572024e-01
-9	Rv2424c	-9	0	A	T	0.351	1.069065e-01	9.378305e-02	1.452930e-01	2.557047e-01
-9	Rv0565c	-9	0	A	T	0.391	5.602707e-02	9.965906e-02	2.018187e-01	5.746307e-01
-9	Rv3815c	-9	0	A	T	0.071	6.475450e-02	6.762106e-02	1.327232e-01	3.394399e-01
-9	Rv0398c	-9	0	A	T	0.359	9.315939e-02	1.008552e-01	1.655616e-01	3.567810e-01
-9	Rv0018c	-9	0	A	T	0.230	-2.723893e-02	4.340873e-02	1.711639e-01	5.310626e-01
-9	Rv3577	-9	0	A	T	0.013	-9.608577e-02	1.359295e-01	1.975305e-01	4.804809e-01
-9	Rv3572	-9	0	A	T	0.018	-3.312800e-02	1.195108e-01	1.932062e-01	7.819212e-01
-9	Rv2368c	-9	0	A	T	0.013	-4.410515e-02	1.394498e-01	1.970440e-01	7.521267e-01
-9	2586	-9	0	A	T	0.020	-7.516332e-02	1.097193e-01	1.896132e-01	4.941210e-01
-9	2581	-9	0	A	T	0.015	-2.869607e-02	1.584048e-01	2.172757e-01	8.564318e-01
-9	Rv0980c	-9	0	A	T	0.374	9.678934e-02	5.230313e-02	1.248305e-01	6.573987e-02
-9	Rv2862c	-9	0	A	T	0.366	9.039190e-02	1.108401e-01	1.879195e-01	4.157668e-01
-9	Rv2479c	-9	0	A	T	0.013	-2.478231e-02	1.632180e-01	2.113732e-01	8.794727e-01
-9	286	-9	0	A	T	0.018	-5.742947e-02	1.606683e-01	2.103024e-01	7.211460e-01
-9	Rv0045c	-9	0	A	T	0.364	7.315845e-02	9.211338e-02	1.688575e-01	4.280270e-01
-9	2631	-9	0	A	T	0.366	6.841913e-02	8.704396e-02	1.655021e-01	4.327994e-01
-9	2630	-9	0	A	T	0.023	-2.606688e-02	1.657185e-01	2.302916e-01	8.751733e-01
-9	Rv2553c	-9	0	A	T	0.025	-1.162147e-02	1.062279e-01	2.072545e-01	9.129961e-01
-9	Rv3169	-9	0	A	T	0.025	-2.945482e-02	1.076370e-01	1.968780e-01	7.846421e-01
-9	Rv0192A	-9	0	A	T	0.013	-4.629160e-02	2.549481e-01	2.414198e-01	8.561058e-01
-9	Rv1153c	-9	0	A	T	0.053	-1.381921e-01	8.428097e-02	1.442167e-01	1.026799e-01
-9	Rv2568c	-9	0	A	T	0.025	-1.289699e-01	1.149449e-01	1.930680e-01	2.632285e-01
-9	Rv2535c	-9	0	A	T	0.015	-7.116326e-02	1.223928e-01	1.863599e-01	5.616165e-01
-9	Rv1743	-9	0	A	T	0.018	6.890775e-03	1.257044e-01	2.074652e-01	9.563399e-01
-9	2965	-9	0	A	T	0.018	1.978605e-01	1.480566e-01	2.761382e-01	1.829730e-01
-9	761	-9	0	A	T	0.010	-7.617706e-02	1.534437e-01	1.936378e-01	6.201336e-01
-9	766	-9	0	A	T	0.341	1.337547e-01	9.050201e-02	1.249666e-01	1.410343e-01
-9	764	-9	0	A	T	0.485	2.534242e-02	1.653406e-01	2.214298e-01	8.783399e-01
-9	Rv2563	-9	0	A	T	0.010	-9.000643e-02	1.596448e-01	1.972504e-01	5.735403e-01
-9	Rv2562	-9	0	A	T	0.346	1.260885e-01	9.954977e-02	1.461483e-01	2.068059e-01
-9	Rv2560	-9	0	A	T	0.485	2.534242e-02	1.653406e-01	2.214298e-01	8.783399e-01
-9	Rv2566	-9	0	A	T	0.487	2.396784e-02	1.681321e-01	2.138657e-01	8.867892e-01
-9	Rv2565	-9	0	A	T	0.048	-4.307046e-02	1.007987e-01	2.045768e-01	6.696358e-01
-9	Rv2564	-9	0	A	T	0.356	9.508512e-02	1.021475e-01	1.656004e-01	3.530707e-01
-9	Rv3057c	-9	0	A	T	0.093	7.960533e-02	1.032022e-01	2.875079e-01	4.414266e-01
-9	Rv0751c	-9	0	A	T	0.020	-1.807001e-02	1.523824e-01	2.172657e-01	9.057269e-01
-9	Rv0436c	-9	0	A	T	0.409	4.387648e-02	1.112625e-01	2.188079e-01	6.937506e-01
-9	Rv3510c	-9	0	A	T	0.023	-2.856693e-02	1.360300e-01	2.091763e-01	8.338822e-01
-9	Rv1030	-9	0	A	T	0.025	-1.168884e-01	9.610577e-02	1.928203e-01	2.253535e-01
-9	Rv1031	-9	0	A	T	0.066	7.860695e-02	7.022656e-02	1.176766e-01	2.643677e-01
-9	Rv3763	-9	0	A	T	0.013	1.819734e-01	1.365447e-01	2.208219e-01	1.841770e-01
-9	Rv3766	-9	0	A	T	0.348	1.026658e-01	7.602207e-02	1.082875e-01	1.784212e-01
-9	74	-9	0	A	T	0.338	1.375550e-01	8.661846e-02	1.181410e-01	1.138855e-01
-9	Rv0235c	-9	0	A	T	0.018	-1.664330e-02	1.389403e-01	2.082221e-01	9.047742e-01
-9	Rv1108c	-9	0	A	T	0.028	5.962731e-02	1.209758e-01	2.152940e-01	6.226447e-01
-9	Rv2376c	-9	0	A	T	0.013	-5.121123e-02	1.357689e-01	1.865684e-01	7.064375e-01
-9	Rv3245c	-9	0	A	T	0.480	2.694580e-02	1.424448e-01	2.178669e-01	8.501580e-01
-9	Rv3581c	-9	0	A	T	0.013	-4.629160e-02	2.549481e-01	2.414198e-01	8.561058e-01
-9	Rv2950c	-9	0	A	T	0.086	-1.225275e-01	6.086773e-02	1.941740e-01	4.548144e-02
-9	Rv0071	-9	0	A	T	0.048	-3.172432e-02	8.564874e-02	1.967798e-01	7.114842e-01
-9	Rv0075	-9	0	A	T	0.038	-3.696752e-02	1.075806e-01	2.060522e-01	7.314957e-01
-9	Rv0074	-9	0	A	T	0.018	2.907306e-01	1.686632e-01	3.193004e-01	8.633266e-02
-9	2355	-9	0	A	T	0.015	-3.776117e-02	1.929767e-01	2.208323e-01	8.450654e-01
-9	Rv2214c	-9	0	A	T	0.030	-2.117518e-02	9.846754e-02	1.967563e-01	8.299540e-01
-9	1898	-9	0	A	T	0.051	2.503856e-01	6.858728e-02	1.006082e-01	3.355436e-04
-9	1897	-9	0	A	T	0.487	2.318498e-02	1.670521e-01	2.131021e-01	8.897595e-01
-9	1890	-9	0	A	T	0.298	1.381055e-01	5.454669e-02	3.347891e-02	1.212995e-02
-9	1892	-9	0	A	T	0.015	-3.373539e-02	1.930492e-01	2.210418e-01	8.614563e-01
-9	2133	-9	0	A	T	0.015	-5.324858e-03	1.451372e-01	2.038024e-01	9.707708e-01
-9	2131	-9	0	A	T	0.013	-4.629160e-02	2.549481e-01	2.414198e-01	8.561058e-01
-9	2138	-9	0	A	T	0.404	5.994445e-02	9.699398e-02	2.018809e-01	5.372780e-01
-9	Rv1257c	-9	0	A	T	0.010	-8.834163e-02	1.528894e-01	1.985474e-01	5.640529e-01
-9	Rv0317c	-9	0	A	T	0.028	-9.677930e-02	9.556888e-02	1.974328e-01	3.124684e-01
-9	Rv2447c	-9	0	A	T	0.023	3.678669e-02	1.033903e-01	1.989264e-01	7.223700e-01
-9	Rv1859	-9	0	A	T	0.010	1.067104e-01	1.480248e-01	1.808812e-01	4.718326e-01
-9	Rv2481c	-9	0	A	T	0.025	-4.938810e-02	1.425584e-01	2.182086e-01	7.293829e-01
-9	Rv1852	-9	0	A	T	0.010	-1.834655e-02	1.540531e-01	1.968449e-01	9.053242e-01
-9	Rv1853	-9	0	A	T	0.023	3.371989e-02	1.039449e-01	1.820524e-01	7.459800e-01
-9	Rv1850	-9	0	A	T	0.091	2.640760e-02	6.139689e-02	1.777020e-01	6.675860e-01
-9	1799	-9	0	A	T	0.010	-6.618905e-02	1.534827e-01	1.886204e-01	6.667622e-01
-9	1793	-9	0	A	T	0.023	-2.606688e-02	1.657185e-01	2.302916e-01	8.751733e-01
-9	Rv1908c	-9	0	A	T	0.465	1.608964e-02	9.366788e-02	1.980724e-01	8.637930e-01
-9	Rv1932	-9	0	A	T	0.010	-3.564262e-02	1.620568e-01	1.972750e-01	8.261475e-01
-9	Rv1937	-9	0	A	T	0.015	1.298609e-01	1.268253e-01	2.188323e-01	3.071278e-01
-9	Rv1936	-9	0	A	T	0.354	1.052082e-01	1.065240e-01	1.667109e-01	3.245427e-01
-9	Rv1939	-9	0	A	T	0.013	-5.157328e-02	1.376754e-01	1.937642e-01	7.083626e-01
-9	Rv1938	-9	0	A	T	0.356	9.407266e-02	9.254305e-02	1.559458e-01	3.106309e-01
-9	1264	-9	0	A	T	0.086	-7.521766e-02	8.572837e-02	1.959622e-01	3.813462e-01
-9	Rv2926c	-9	0	A	T	0.013	-1.155663e-01	1.344170e-01	2.077091e-01	3.909718e-01
-9	Rv1488	-9	0	A	T	0.010	-8.599545e-02	1.493506e-01	1.889628e-01	5.654138e-01
-9	Rv2015c	-9	0	A	T	0.361	1.039887e-01	9.593773e-02	1.725326e-01	2.797324e-01
-9	Rv3724B	-9	0	A	T	0.366	9.039190e-02	1.108401e-01	1.879195e-01	4.157668e-01
-9	Rv0518	-9	0	A	T	0.010	-1.122214e-01	1.489036e-01	1.952877e-01	4.519631e-01
-9	Rv0515	-9	0	A	T	0.073	-9.946804e-02	6.687619e-02	1.847760e-01	1.385304e-01
-9	Rv2002	-9	0	A	T	0.045	-4.966198e-02	1.034046e-01	2.008335e-01	6.315721e-01
-9	Rv1207	-9	0	A	T	0.066	-1.233168e-01	7.317240e-02	1.355911e-01	9.352396e-02
-9	Rv1206	-9	0	A	T	0.341	1.337547e-01	9.050201e-02	1.249666e-01	1.410343e-01
-9	Rv1205	-9	0	A	T	0.030	-9.654104e-03	1.408497e-01	2.234759e-01	9.454242e-01
-9	Rv1588c	-9	0	A	T	0.467	2.320609e-02	1.177810e-01	2.135410e-01	8.440103e-01
-9	Rv1428c	-9	0	A	T	0.015	-5.962254e-02	1.954095e-01	2.214387e-01	7.606016e-01
-9	Rv2802c	-9	0	A	T	0.025	-1.312821e-02	1.133552e-01	2.022270e-01	9.079179e-01
-9	Rv2426c	-9	0	A	T	0.364	9.562389e-02	1.092544e-01	1.823633e-01	3.825142e-01
-9	Rv3786c	-9	0	A	T	0.088	-4.761440e-02	9.564967e-02	2.036996e-01	6.191831e-01
-9	Rv0236c	-9	0	A	T	0.477	2.785127e-02	1.347676e-01	2.170640e-01	8.364888e-01
-9	Rv3511	-9	0	A	T	0.487	5.469223e-02	1.407571e-01	1.977415e-01	6.980253e-01
-9	Rv2779c	-9	0	A	T	0.018	-3.949278e-02	1.650922e-01	2.137013e-01	8.111877e-01
-9	Rv3514	-9	0	A	T	0.407	2.826019e-02	6.172276e-02	1.859288e-01	6.475624e-01
-9	Rv1508c	-9	0	A	T	0.374	7.113768e-02	9.497330e-02	1.801756e-01	4.547382e-01
-9	Rv2533c	-9	0	A	T	0.013	-4.629160e-02	2.549481e-01	2.414198e-01	8.561058e-01
-9	Rv2724c	-9	0	A	T	0.354	1.034450e-01	1.031753e-01	1.626274e-01	3.172832e-01
-9	Rv3722c	-9	0	A	T	0.354	1.005405e-01	9.912982e-02	1.563497e-01	3.117233e-01
-9	704	-9	0	A	T	0.010	-2.077146e-02	1.579980e-01	2.001606e-01	8.955411e-01
-9	705	-9	0	A	T	0.285	1.509969e-01	4.636265e-02	1.283951e-02	1.327488e-03
-9	Rv3738c	-9	0	A	T	0.063	-1.235257e-01	7.978530e-02	1.413818e-01	1.231810e-01
-9	Rv3665c	-9	0	A	T	0.053	-1.333810e-01	8.253873e-02	1.411387e-01	1.077069e-01
-9	Rv1724c	-9	0	A	T	0.013	-4.629160e-02	2.549481e-01	2.414198e-01	8.561058e-01
-9	Rv3487c	-9	0	A	T	0.351	1.091101e-01	9.654364e-02	1.504607e-01	2.597884e-01
-9	Rv3607c	-9	0	A	T	0.010	-1.439862e-01	1.482246e-01	2.001823e-01	3.325437e-01
-9	Rv2081c	-9	0	A	T	0.071	-4.617321e-02	6.095570e-02	2.073480e-01	4.496673e-01
-9	Rv3080c	-9	0	A	T	0.081	-6.873451e-02	6.245582e-02	1.716685e-01	2.724510e-01
-9	Rv1050	-9	0	A	T	0.010	-2.273616e-02	1.635717e-01	2.008567e-01	8.895943e-01
-9	Rv1056	-9	0	A	T	0.040	-1.918067e-02	1.461517e-01	2.359637e-01	8.957216e-01
-9	Rv1057	-9	0	A	T	0.015	1.056361e-01	1.276065e-01	2.139555e-01	4.087751e-01
-9	Rv1054	-9	0	A	T	0.303	1.255983e-01	5.891698e-02	5.600129e-02	3.426972e-02
-9	Rv3160c	-9	0	A	T	0.015	3.808813e-02	1.224155e-01	1.966818e-01	7.560264e-01
-9	Rv1059	-9	0	A	T	0.023	-8.581162e-02	1.075902e-01	1.694219e-01	4.260805e-01
-9	Rv3744	-9	0	A	T	0.010	-1.266153e-01	1.492163e-01	1.932366e-01	3.971750e-01
-9	Rv1004c	-9	0	A	T	0.020	-5.585459e-02	1.112608e-01	1.933963e-01	6.162206e-01
-9	Rv1781c	-9	0	A	T	0.030	-6.159269e-02	9.184620e-02	1.791758e-01	5.032605e-01
-9	Rv0537c	-9	0	A	T	0.356	9.289749e-02	9.674775e-02	1.575405e-01	3.381360e-01
-9	2816	-9	0	A	T	0.379	5.613615e-02	9.309581e-02	1.834481e-01	5.472103e-01
-9	Rv0827c	-9	0	A	T	0.013	-2.797707e-02	1.639605e-01	2.118966e-01	8.646884e-01
-9	Rv0895	-9	0	A	T	0.010	-1.122214e-01	1.489036e-01	1.952877e-01	4.519631e-01
-9	Rv0894	-9	0	A	T	0.025	-2.794139e-02	1.046030e-01	1.963458e-01	7.896588e-01
-9	Rv0892	-9	0	A	T	0.025	-6.791745e-02	1.006925e-01	1.817163e-01	5.007859e-01
-9	Rv3918c	-9	0	A	T	0.010	-1.090279e-01	1.501724e-01	1.971464e-01	4.686936e-01
-9	Rv2831	-9	0	A	T	0.354	1.067315e-01	9.579908e-02	1.521454e-01	2.665926e-01
-9	Rv0915c	-9	0	A	T	0.071	2.746603e-01	5.907204e-02	4.855526e-02	6.103187e-06
-9	Rv0099	-9	0	A	T	0.018	-4.423710e-02	1.295548e-01	2.031705e-01	7.331270e-01
-9	Rv0097	-9	0	A	T	0.023	-2.606688e-02	1.657185e-01	2.302916e-01	8.751733e-01
-9	Rv0096	-9	0	A	T	0.379	6.263995e-02	9.371212e-02	1.874969e-01	5.046459e-01
-9	Rv0091	-9	0	A	T	0.010	-7.552554e-02	1.562072e-01	1.982199e-01	6.292834e-01
-9	Rv0286	-9	0	A	T	0.010	-2.694159e-02	1.637465e-01	2.016590e-01	8.694816e-01
-9	Rv0092	-9	0	A	T	0.045	-7.018478e-02	1.017986e-01	2.159967e-01	4.913573e-01
-9	Rv1280c	-9	0	A	T	0.025	-5.613327e-02	1.046136e-01	1.970548e-01	5.921684e-01
-9	2489	-9	0	A	T	0.013	2.879917e-01	1.309656e-01	1.725095e-01	2.904896e-02
-9	2487	-9	0	A	T	0.013	2.627881e-01	1.313501e-01	1.719872e-01	4.680797e-02
-9	2483	-9	0	A	T	0.053	2.247678e-01	6.781310e-02	7.895815e-02	1.093545e-03
-9	2481	-9	0	A	T	0.013	-9.836072e-02	1.345443e-01	1.793616e-01	4.656123e-01
-9	121	-9	0	A	T	0.010	-5.838495e-02	1.782872e-01	2.019779e-01	7.436567e-01
-9	126	-9	0	A	T	0.025	-2.810310e-02	1.243307e-01	2.059580e-01	8.214097e-01
-9	128	-9	0	A	T	0.015	-8.507089e-02	1.253717e-01	1.822845e-01	4.982238e-01
-9	Rv2892c	-9	0	A	T	0.020	-4.609568e-02	1.123453e-01	1.889414e-01	6.820315e-01
-9	Rv1875	-9	0	A	T	0.010	-3.094876e-02	2.242915e-01	2.182594e-01	8.903943e-01
-9	Rv1877	-9	0	A	T	0.119	3.123470e-02	5.568018e-02	1.801298e-01	5.754613e-01
-9	Rv1878	-9	0	A	T	0.051	-5.860394e-02	1.073720e-01	2.177609e-01	5.858223e-01
-9	Rv2180c	-9	0	A	T	0.306	1.212580e-01	6.008563e-02	6.050308e-02	4.494541e-02
-9	Rv2487c	-9	0	A	T	0.051	-4.311152e-02	7.201839e-02	1.911385e-01	5.501187e-01
-9	Rv1916	-9	0	A	T	0.071	-1.089029e-01	7.153377e-02	1.389333e-01	1.295210e-01
-9	Rv1915	-9	0	A	T	0.412	4.055626e-02	1.080694e-01	2.152407e-01	7.078584e-01
-9	Rv2920c	-9	0	A	T	0.025	-1.468619e-02	9.848417e-02	1.987122e-01	8.816104e-01
-9	Rv2248	-9	0	A	T	0.306	1.249421e-01	5.831789e-02	4.775272e-02	3.339219e-02
-9	Rv2177c	-9	0	A	T	0.066	4.846103e-02	8.820581e-02	2.289922e-01	5.833505e-01
-9	Rv2247	-9	0	A	T	0.379	6.215043e-02	1.002227e-01	1.942269e-01	5.358969e-01
-9	Rv2245	-9	0	A	T	0.043	-3.041096e-02	1.293573e-01	2.248108e-01	8.143822e-01
-9	Rv2242	-9	0	A	T	0.023	-3.063408e-02	1.133966e-01	1.986428e-01	7.873292e-01
-9	Rv2243	-9	0	A	T	0.081	1.072301e-01	6.539650e-02	1.196902e-01	1.026734e-01
-9	Rv1354c	-9	0	A	T	0.010	4.300959e-01	1.476256e-01	2.006609e-01	3.990153e-03
-9	Rv1765c	-9	0	A	T	0.366	9.039190e-02	1.108401e-01	1.879195e-01	4.157668e-01
-9	Rv2799	-9	0	A	T	0.018	-7.616145e-02	1.150623e-01	1.809500e-01	5.088031e-01
-9	1519	-9	0	A	T	0.040	2.579991e-01	7.673163e-02	7.660465e-02	9.292224e-04
-9	1510	-9	0	A	T	0.013	-4.629160e-02	2.549481e-01	2.414198e-01	8.561058e-01
-9	1513	-9	0	A	T	0.013	-2.797707e-02	1.639605e-01	2.118966e-01	8.646884e-01
-9	Rv1260	-9	0	A	T	0.020	-7.611374e-02	1.425945e-01	2.074533e-01	5.941004e-01
-9	Rv1263	-9	0	A	T	0.020	2.177380e-01	1.079622e-01	1.238115e-01	4.508095e-02
-9	Rv1264	-9	0	A	T	0.018	-6.483531e-02	1.597715e-01	2.097688e-01	6.853322e-01
-9	Rv0793	-9	0	A	T	0.018	-6.311811e-02	1.246304e-01	1.967438e-01	6.131154e-01
-9	Rv0796	-9	0	A	T	0.015	-2.408831e-02	1.392842e-01	2.031828e-01	8.628742e-01
-9	Rv0797	-9	0	A	T	0.328	3.152638e-02	5.081772e-02	1.727099e-01	5.357272e-01
-9	Rv3573c	-9	0	A	T	0.013	9.355182e-02	1.335913e-01	2.064276e-01	4.845805e-01
-9	Rv3383c	-9	0	A	T	0.485	2.534242e-02	1.653406e-01	2.214298e-01	8.783399e-01
-9	Rv3689	-9	0	A	T	0.068	-5.007195e-03	8.447842e-02	2.145746e-01	9.527959e-01
-9	Rv3446c	-9	0	A	T	0.321	9.634792e-02	6.699183e-02	1.122515e-01	1.519710e-01
-9	Rv3682	-9	0	A	T	0.348	1.105535e-01	8.636976e-02	1.320451e-01	2.020573e-01
-9	Rv3684	-9	0	A	T	0.018	-6.032050e-02	1.582659e-01	2.095637e-01	7.035167e-01
-9	Rv0136	-9	0	A	T	0.356	9.197112e-02	8.869444e-02	1.490113e-01	3.010398e-01
-9	Rv0134	-9	0	A	T	0.432	5.078199e-02	1.023114e-01	2.108696e-01	6.202056e-01
-9	Rv0133	-9	0	A	T	0.018	-2.743259e-02	1.661015e-01	2.158644e-01	8.689918e-01
-9	Rv0130	-9	0	A	T	0.013	-1.091247e-01	1.385775e-01	1.963527e-01	4.319617e-01
-9	Rv0139	-9	0	A	T	0.139	2.629302e-01	4.423538e-02	1.000000e-05	1.253950e-08
-9	Rv3532	-9	0	A	T	0.023	-8.439826e-02	1.282133e-01	2.075573e-01	5.111408e-01
-9	Rv3537	-9	0	A	T	0.341	1.337547e-01	9.050201e-02	1.249666e-01	1.410343e-01
-9	Rv3539	-9	0	A	T	0.025	-1.003708e-01	1.173732e-01	2.030760e-01	3.935164e-01
-9	Rv3538	-9	0	A	T	0.010	-3.006502e-02	1.542503e-01	1.964810e-01	8.456649e-01
-9	Rv1116A	-9	0	A	T	0.020	-9.373498e-02	1.104751e-01	1.938562e-01	3.972103e-01
-9	Rv0578c	-9	0	A	T	0.338	9.831749e-02	4.832305e-02	1.080423e-01	4.323933e-02
-9	260	-9	0	A	T	0.010	-1.439862e-01	1.482246e-01	2.001823e-01	3.325437e-01
-9	266	-9	0	A	T	0.369	6.667495e-02	9.716153e-02	1.836051e-01	4.933804e-01
-9	988	-9	0	A	T	0.346	1.260885e-01	9.954977e-02	1.461483e-01	2.068059e-01
-9	Rv1157c	-9	0	A	T	0.010	-7.338257e-02	1.524691e-01	1.948730e-01	6.308440e-01
-9	Rv2531c	-9	0	A	T	0.018	6.893555e-02	1.132791e-01	2.040748e-01	5.435301e-01
-9	Rv0132c	-9	0	A	T	0.020	-4.130166e-02	1.184026e-01	2.003173e-01	7.275958e-01
-9	2671	-9	0	A	T	0.010	-7.707998e-02	1.539738e-01	1.844588e-01	6.172112e-01
-9	2675	-9	0	A	T	0.015	-9.584900e-02	1.270136e-01	1.932576e-01	4.513732e-01
-9	2676	-9	0	A	T	0.013	-4.195049e-02	1.350484e-01	1.937518e-01	7.564098e-01
-9	2929	-9	0	A	T	0.482	3.782830e-02	1.454772e-01	2.138076e-01	7.951143e-01
-9	2921	-9	0	A	T	0.048	-1.420210e-01	8.936677e-02	1.465356e-01	1.136286e-01
-9	2920	-9	0	A	T	0.013	-4.629160e-02	2.549481e-01	2.414198e-01	8.561058e-01
-9	Rv1624c	-9	0	A	T	0.013	-4.629160e-02	2.549481e-01	2.414198e-01	8.561058e-01
-9	2926	-9	0	A	T	0.477	2.785127e-02	1.347676e-01	2.170640e-01	8.364888e-01
-9	Rv3333c	-9	0	A	T	0.010	-1.756894e-01	1.598994e-01	2.247943e-01	2.732253e-01
-9	Rv3362c	-9	0	A	T	0.015	-3.269433e-02	1.920473e-01	2.205103e-01	8.649962e-01
-9	Rv0063	-9	0	A	T	0.374	7.402362e-02	9.494853e-02	1.834730e-01	4.365559e-01
-9	Rv2617c	-9	0	A	T	0.023	-1.543455e-02	1.546674e-01	2.298412e-01	9.206116e-01
-9	726	-9	0	A	T	0.351	1.117295e-01	1.049325e-01	1.593125e-01	2.882876e-01
-9	727	-9	0	A	T	0.081	5.264480e-02	6.774359e-02	1.562218e-01	4.380258e-01
-9	Rv2471	-9	0	A	T	0.301	1.248826e-01	5.766860e-02	8.362154e-02	3.155564e-02
-9	1162	-9	0	A	T	0.013	-2.797707e-02	1.639605e-01	2.118966e-01	8.646884e-01
-9	1163	-9	0	A	T	0.018	-1.965721e-02	1.255572e-01	1.998117e-01	8.757529e-01
-9	Rv3082c	-9	0	A	T	0.018	-3.949278e-02	1.650922e-01	2.137013e-01	8.111877e-01
-9	Rv1078	-9	0	A	T	0.013	-4.629160e-02	2.549481e-01	2.414198e-01	8.561058e-01
-9	Rv2672	-9	0	A	T	0.374	6.894973e-02	1.029978e-01	1.881287e-01	5.040097e-01
-9	Rv1076	-9	0	A	T	0.359	8.559402e-02	9.413614e-02	1.597597e-01	3.643308e-01
-9	Rv1077	-9	0	A	T	0.030	-3.064739e-02	9.739976e-02	1.929132e-01	7.533578e-01
-9	Rv0152c	-9	0	A	T	0.071	-2.922387e-02	1.176985e-01	2.226566e-01	8.041666e-01
-9	474	-9	0	A	T	0.018	2.657513e-02	1.255032e-01	2.075256e-01	8.325231e-01
-9	Rv2320c	-9	0	A	T	0.030	1.652175e-01	1.067186e-01	2.551824e-01	1.231969e-01
-9	Rv0078A	-9	0	A	T	0.354	1.020324e-01	1.024378e-01	1.598461e-01	3.204578e-01
-9	1867	-9	0	A	T	0.010	-7.913588e-02	1.523700e-01	1.958361e-01	6.040912e-01
-9	Rv0878c	-9	0	A	T	0.149	-5.890310e-03	4.750488e-02	1.954237e-01	9.014473e-01
-9	Rv3830c	-9	0	A	T	0.366	7.257432e-02	1.000836e-01	1.840449e-01	4.692330e-01
-9	Rv3241c	-9	0	A	T	0.015	3.333974e-02	1.382093e-01	2.097187e-01	8.096318e-01
-9	Rv0978c	-9	0	A	T	0.242	-2.703752e-02	4.327602e-02	1.961206e-01	5.328492e-01
-9	Rv2677c	-9	0	A	T	0.015	-4.037453e-02	1.935768e-01	2.210511e-01	8.349997e-01
-9	Rv0309	-9	0	A	T	0.018	-3.949278e-02	1.650922e-01	2.137013e-01	8.111877e-01
-9	Rv0743c	-9	0	A	T	0.010	-1.366413e-01	1.496827e-01	1.987683e-01	3.624309e-01
-9	Rv0301	-9	0	A	T	0.010	-1.407784e-01	1.574318e-01	1.989318e-01	3.723019e-01
-9	Rv0302	-9	0	A	T	0.303	1.298958e-01	5.881500e-02	4.716448e-02	2.836518e-02
-9	Rv2813	-9	0	A	T	0.025	-4.202127e-02	1.255241e-01	2.054779e-01	7.381591e-01
-9	2315	-9	0	A	T	0.013	-2.131655e-02	1.474570e-01	2.014670e-01	8.852059e-01
-9	Rv0380c	-9	0	A	T	0.366	9.103546e-02	9.574267e-02	1.763023e-01	3.428593e-01
-9	2310	-9	0	A	T	0.013	-4.629160e-02	2.549481e-01	2.414198e-01	8.561058e-01
-9	Rv2954c	-9	0	A	T	0.020	-1.433551e-01	1.077898e-01	1.969859e-01	1.850801e-01
-9	Rv2634c	-9	0	A	T	0.023	-4.038849e-02	1.109727e-01	1.971651e-01	7.162877e-01
-9	Rv0020c	-9	0	A	T	0.412	4.196894e-02	1.119160e-01	2.199630e-01	7.080631e-01
-9	Rv2054	-9	0	A	T	0.013	-1.315971e-02	1.454051e-01	2.003268e-01	9.279793e-01
-9	102	-9	0	A	T	0.040	2.572553e-01	7.661598e-02	7.436883e-02	9.440676e-04
-9	103	-9	0	A	T	0.043	-1.796270e-02	1.310015e-01	2.268615e-01	8.910781e-01
-9	100	-9	0	A	T	0.010	-9.182710e-03	1.664516e-01	2.038487e-01	9.560612e-01
-9	106	-9	0	A	T	0.053	-2.715137e-02	1.284380e-01	2.333879e-01	8.327974e-01
-9	Rv0825c	-9	0	A	T	0.404	5.542134e-02	8.366742e-02	1.865034e-01	5.084927e-01
-9	Rv2510c	-9	0	A	T	0.010	-1.395484e-01	1.489561e-01	1.967524e-01	3.499925e-01
-9	Rv2485c	-9	0	A	T	0.356	9.318506e-02	8.915568e-02	1.489461e-01	2.972202e-01
-9	Rv1129c	-9	0	A	T	0.018	8.882884e-02	1.132395e-01	2.070899e-01	4.337331e-01
-9	Rv3608c	-9	0	A	T	0.013	-4.041793e-02	1.377889e-01	1.943883e-01	7.695785e-01
-9	Rv1399c	-9	0	A	T	0.025	-1.141620e-01	1.178912e-01	2.038563e-01	3.340544e-01
-9	3011	-9	0	A	T	0.417	5.502626e-02	9.494042e-02	1.997895e-01	5.628586e-01
-9	Rv1329c	-9	0	A	T	0.356	9.516722e-02	1.020311e-01	1.644237e-01	3.521081e-01
-9	Rv2085	-9	0	A	T	0.040	2.561531e-01	7.678788e-02	7.308414e-02	1.017172e-03
-9	3014	-9	0	A	T	0.068	-6.179700e-02	8.368015e-02	1.837615e-01	4.610997e-01
-9	1759	-9	0	A	T	0.351	1.117295e-01	1.049325e-01	1.593125e-01	2.882876e-01
-9	1755	-9	0	A	T	0.013	-4.629160e-02	2.549481e-01	2.414198e-01	8.561058e-01
-9	Rv2265	-9	0	A	T	0.025	-6.942538e-02	1.181061e-01	1.909351e-01	5.573283e-01
-9	Rv2266	-9	0	A	T	0.028	5.852874e-02	1.027190e-01	2.240084e-01	5.694696e-01
-9	Rv1793	-9	0	A	T	0.010	-7.002271e-02	1.496284e-01	1.917930e-01	6.403207e-01
-9	Rv1792	-9	0	A	T	0.015	-3.569077e-02	1.927258e-01	2.204297e-01	8.532720e-01
-9	767b	-9	0	A	T	0.010	-1.756894e-01	1.598994e-01	2.247943e-01	2.732253e-01
-9	Rv0656c	-9	0	A	T	0.025	-1.097982e-01	9.855264e-02	2.007608e-01	2.665975e-01
-9	Rv1797	-9	0	A	T	0.013	-4.629160e-02	2.549481e-01	2.414198e-01	8.561058e-01
-9	1289	-9	0	A	T	0.010	-1.494057e-02	1.623557e-01	2.004438e-01	9.267732e-01
-9	1579	-9	0	A	T	0.035	-1.108590e-01	1.067352e-01	1.933947e-01	3.002538e-01
-9	1578	-9	0	A	T	0.023	-8.117814e-02	1.299481e-01	1.959972e-01	5.328968e-01
-9	1572	-9	0	A	T	0.015	1.134894e-01	1.234120e-01	2.306628e-01	3.589132e-01
-9	1571	-9	0	A	T	0.015	-2.508114e-02	1.456511e-01	2.030107e-01	8.634579e-01
-9	1577	-9	0	A	T	0.010	-1.128938e-01	1.505012e-01	1.958520e-01	4.540826e-01
-9	680	-9	0	A	T	0.033	-1.078128e-02	1.448894e-01	2.290119e-01	9.407597e-01
-9	683	-9	0	A	T	0.015	-4.876202e-02	1.429882e-01	2.051949e-01	7.334529e-01
-9	Rv2948c	-9	0	A	T	0.028	-5.291398e-02	1.110983e-01	1.952024e-01	6.344050e-01
-9	Rv1894c	-9	0	A	T	0.020	6.262310e-02	1.108573e-01	2.127105e-01	5.727888e-01
-9	Rv2690c	-9	0	A	T	0.025	9.095534e-02	1.185948e-01	2.303708e-01	4.440386e-01
-9	Rv3785	-9	0	A	T	0.356	9.735512e-02	1.047033e-01	1.698431e-01	3.536086e-01
-9	Rv1537	-9	0	A	T	0.076	-3.094770e-02	1.069380e-01	2.152183e-01	7.725824e-01
-9	Rv1240	-9	0	A	T	0.018	-6.765467e-02	1.283345e-01	1.999740e-01	5.986687e-01
-9	Rv1531	-9	0	A	T	0.013	-4.792151e-02	1.492648e-01	2.012263e-01	7.485144e-01
-9	Rv1530	-9	0	A	T	0.023	-3.357228e-02	1.334048e-01	2.056468e-01	8.015697e-01
-9	Rv1244	-9	0	A	T	0.023	-9.297592e-02	1.300385e-01	2.026437e-01	4.754676e-01
-9	Rv0111	-9	0	A	T	0.010	-7.156787e-03	1.619105e-01	2.004626e-01	9.647883e-01
-9	Rv0113	-9	0	A	T	0.015	-2.869607e-02	1.584048e-01	2.172757e-01	8.564318e-01
-9	Rv0114	-9	0	A	T	0.013	-5.815109e-02	1.362652e-01	1.935396e-01	6.700303e-01
-9	Rv0115	-9	0	A	T	0.359	1.089480e-01	1.032046e-01	1.705895e-01	2.924275e-01
-9	Rv0117	-9	0	A	T	0.346	1.149637e-01	8.323425e-02	1.257388e-01	1.687879e-01
-9	Rv2319c	-9	0	A	T	0.018	-7.462078e-02	1.675144e-01	2.145954e-01	6.564797e-01
-9	Rv3299c	-9	0	A	T	0.078	-1.138337e-01	6.301094e-02	1.885290e-01	7.236315e-02
-9	Rv1446c	-9	0	A	T	0.480	2.694580e-02	1.424448e-01	2.178669e-01	8.501580e-01
-9	Rv2868c	-9	0	A	T	0.018	-8.278610e-03	1.316011e-01	2.021828e-01	9.499048e-01
-9	241	-9	0	A	T	0.020	-3.985623e-02	1.187076e-01	1.973059e-01	7.374177e-01
-9	Rv3597c	-9	0	A	T	0.015	-6.737751e-03	1.447646e-01	2.037811e-01	9.629250e-01
-9	Rv0327c	-9	0	A	T	0.061	-1.062168e-01	7.438670e-02	1.881629e-01	1.549120e-01
-9	Rv2407	-9	0	A	T	0.480	2.694580e-02	1.424448e-01	2.178669e-01	8.501580e-01
-9	Rv2728c	-9	0	A	T	0.010	-1.254699e-01	1.481896e-01	1.924888e-01	3.982033e-01
-9	Rv0296c	-9	0	A	T	0.018	8.108272e-02	1.161661e-01	2.248527e-01	4.860110e-01
-9	2698	-9	0	A	T	0.086	-1.146869e-01	6.730347e-02	1.386204e-01	8.996086e-02
-9	2694	-9	0	A	T	0.023	-1.234250e-01	1.179833e-01	1.916674e-01	2.967931e-01
-9	Rv1622c	-9	0	A	T	0.010	-8.656853e-03	1.781028e-01	2.049544e-01	9.612828e-01
-9	Rv3483c	-9	0	A	T	0.354	1.166657e-01	9.505399e-02	1.542744e-01	2.211584e-01
-9	Rv1673c	-9	0	A	T	0.013	1.871932e-01	1.372570e-01	2.293035e-01	1.741898e-01
-9	Rv2024c	-9	0	A	T	0.497	7.903125e-02	2.964895e-01	1.927415e-01	7.900907e-01
-9	Rv0484c	-9	0	A	T	0.020	-2.686476e-02	1.508970e-01	2.137845e-01	8.588803e-01
-9	Rv1178	-9	0	A	T	0.013	-4.629160e-02	2.549481e-01	2.414198e-01	8.561058e-01
-9	Rv2559c	-9	0	A	T	0.013	-4.629160e-02	2.549481e-01	2.414198e-01	8.561058e-01
-9	Rv2615c	-9	0	A	T	0.258	3.412995e-02	4.654050e-02	1.873414e-01	4.642281e-01
-9	1143	-9	0	A	T	0.013	-4.629160e-02	2.549481e-01	2.414198e-01	8.561058e-01
-9	1147	-9	0	A	T	0.018	-3.949278e-02	1.650922e-01	2.137013e-01	8.111877e-01
-9	Rv2459	-9	0	A	T	0.010	1.763324e-01	1.536437e-01	2.080840e-01	2.525032e-01
-9	1148	-9	0	A	T	0.015	-7.854968e-02	1.891031e-01	2.188329e-01	6.783180e-01
-9	Rv2041c	-9	0	A	T	0.025	7.304220e-02	1.060428e-01	2.141274e-01	4.917640e-01
-9	Rv3434c	-9	0	A	T	0.083	6.803533e-02	6.234826e-02	1.237113e-01	2.765181e-01
-9	Rv1450c	-9	0	A	T	0.179	8.114873e-03	4.467919e-02	1.987278e-01	8.560645e-01
-9	10	-9	0	A	T	0.015	-2.631021e-02	1.581694e-01	2.072703e-01	8.680593e-01
-9	2969	-9	0	A	T	0.063	2.539931e-02	6.363850e-02	1.830742e-01	6.902403e-01
-9	Rv2297	-9	0	A	T	0.018	-9.901660e-03	1.313352e-01	2.017839e-01	9.399795e-01
-9	Rv2296	-9	0	A	T	0.025	-5.267028e-02	1.429457e-01	2.195083e-01	7.129253e-01
-9	Rv3832c	-9	0	A	T	0.035	-9.254068e-02	9.630467e-02	1.865674e-01	3.377784e-01
-9	Rv0324	-9	0	A	T	0.409	4.387648e-02	1.112625e-01	2.188079e-01	6.937506e-01
-9	2448	-9	0	A	T	0.020	-9.092285e-02	1.153553e-01	1.687585e-01	4.315331e-01
-9	Rv2875	-9	0	A	T	0.028	-6.204092e-02	1.332442e-01	2.206977e-01	6.420058e-01
-9	381	-9	0	A	T	0.409	4.387648e-02	1.112625e-01	2.188079e-01	6.937506e-01
-9	385	-9	0	A	T	0.045	-3.019877e-02	9.479538e-02	2.035957e-01	7.503933e-01
-9	Rv1888c	-9	0	A	T	0.477	2.785127e-02	1.347676e-01	2.170640e-01	8.364888e-01
-9	Rv1467c	-9	0	A	T	0.061	2.316629e-01	6.453061e-02	5.295817e-02	4.179399e-04
-9	Rv1855c	-9	0	A	T	0.015	-4.633803e-02	1.415121e-01	1.995118e-01	7.436776e-01
-9	Rv3332	-9	0	A	T	0.010	2.314020e-01	1.516199e-01	2.277914e-01	1.285726e-01
-9	2197	-9	0	A	T	0.306	1.242792e-01	6.133285e-02	5.738862e-02	4.408846e-02
-9	Rv3475	-9	0	A	T	0.015	-2.869607e-02	1.584048e-01	2.172757e-01	8.564318e-01
-9	Rv3478	-9	0	A	T	0.402	3.392436e-02	8.221692e-02	1.925461e-01	6.803359e-01
-9	167	-9	0	A	T	0.013	-4.629160e-02	2.549481e-01	2.414198e-01	8.561058e-01
-9	Rv0823c	-9	0	A	T	0.361	8.420288e-02	8.518644e-02	1.553287e-01	3.241490e-01
-9	Rv0273c	-9	0	A	T	0.013	-6.633059e-02	1.385851e-01	1.976002e-01	6.327374e-01
-9	Rv2896c	-9	0	A	T	0.035	-1.263581e-01	9.175166e-02	1.948704e-01	1.700289e-01
-9	Rv2329c	-9	0	A	T	0.023	-8.986705e-02	1.310957e-01	2.052199e-01	4.938339e-01
-9	Rv2821c	-9	0	A	T	0.023	-1.183671e-01	1.030662e-01	1.941374e-01	2.521798e-01
-9	2737	-9	0	A	T	0.040	-3.733949e-02	1.241305e-01	2.206100e-01	7.638796e-01
-9	Rv2512c	-9	0	A	T	0.477	2.444538e-02	1.307035e-01	2.081068e-01	8.518311e-01
-9	807	-9	0	A	T	0.015	-2.913124e-02	1.916876e-01	2.208117e-01	8.793649e-01
-9	804	-9	0	A	T	0.020	-1.273350e-02	1.099914e-01	1.997491e-01	9.079549e-01
-9	Rv3378c	-9	0	A	T	0.015	-3.963830e-02	1.341680e-01	1.997293e-01	7.679721e-01
-9	Rv2203	-9	0	A	T	0.013	-4.629160e-02	2.549481e-01	2.414198e-01	8.561058e-01
-9	1777	-9	0	A	T	0.088	-9.425279e-02	6.292392e-02	1.561529e-01	1.357719e-01
-9	Rv2207	-9	0	A	T	0.013	1.199181e-01	1.386426e-01	2.086042e-01	3.881267e-01
-9	Rv2208	-9	0	A	T	0.013	-4.629160e-02	2.549481e-01	2.414198e-01	8.561058e-01
-9	Rv2209	-9	0	A	T	0.018	-1.293479e-01	1.141774e-01	2.036942e-01	2.586536e-01
-9	Rv3915	-9	0	A	T	0.028	1.542834e-01	1.009167e-01	2.183349e-01	1.279216e-01
-9	Rv3910	-9	0	A	T	0.061	-4.815487e-02	8.190481e-02	1.918365e-01	5.572514e-01
-9	Rv3912	-9	0	A	T	0.015	-6.345739e-02	1.255839e-01	1.871687e-01	6.139168e-01
-9	1554	-9	0	A	T	0.073	5.558565e-02	6.681057e-02	1.436648e-01	4.064277e-01
-9	3032	-9	0	A	T	0.015	3.333974e-02	1.382093e-01	2.097187e-01	8.096318e-01
-9	Rv3125c	-9	0	A	T	0.043	-9.213931e-02	9.753454e-02	1.952919e-01	3.459834e-01
-9	Rv1896c	-9	0	A	T	0.010	-1.060269e-01	1.506758e-01	1.934433e-01	4.824698e-01
-9	Rv2078	-9	0	A	T	0.485	2.534242e-02	1.653406e-01	2.214298e-01	8.783399e-01
-9	Rv1069c	-9	0	A	T	0.030	-7.977076e-02	1.052625e-01	1.865584e-01	4.494646e-01
-9	Rv1034c	-9	0	A	T	0.030	-1.786967e-02	1.272414e-01	2.203427e-01	8.884573e-01
-9	Rv2696c	-9	0	A	T	0.030	-1.249224e-01	1.012818e-01	1.928681e-01	2.188987e-01
-9	Rv3649	-9	0	A	T	0.369	8.237099e-02	1.063656e-01	1.857553e-01	4.396192e-01
-9	Rv3645	-9	0	A	T	0.020	-8.890559e-02	1.421774e-01	2.050633e-01	5.324920e-01
-9	Rv1518	-9	0	A	T	0.106	3.469407e-02	6.093820e-02	1.790188e-01	5.697827e-01
-9	Rv1517	-9	0	A	T	0.409	4.387648e-02	1.112625e-01	2.188079e-01	6.937506e-01
-9	Rv1512	-9	0	A	T	0.015	-1.109865e-01	1.231287e-01	1.930204e-01	3.684893e-01
-9	Rv1444c	-9	0	A	T	0.023	-1.335126e-02	1.039265e-01	1.992471e-01	8.979101e-01
-9	Rv0178	-9	0	A	T	0.028	-1.222359e-01	1.066116e-01	1.834200e-01	2.529641e-01
-9	Rv2777c	-9	0	A	T	0.030	-2.843490e-02	1.095123e-01	2.006764e-01	7.954061e-01
-9	Rv0172	-9	0	A	T	0.422	5.880249e-02	9.295664e-02	1.966294e-01	5.277454e-01
-9	Rv0173	-9	0	A	T	0.013	1.444422e-01	1.344438e-01	2.196373e-01	2.839784e-01
-9	Rv0170	-9	0	A	T	0.048	-7.494912e-02	9.367686e-02	2.062271e-01	4.246323e-01
-9	Rv0171	-9	0	A	T	0.023	-4.479562e-02	1.102270e-01	1.983812e-01	6.848964e-01
-9	Rv0176	-9	0	A	T	0.013	-4.629160e-02	2.549481e-01	2.414198e-01	8.561058e-01
-9	Rv0175	-9	0	A	T	0.086	-7.487392e-02	8.771957e-02	2.009639e-01	3.943908e-01
-9	Rv2360c	-9	0	A	T	0.409	4.387648e-02	1.112625e-01	2.188079e-01	6.937506e-01
-9	Rv3220c	-9	0	A	T	0.356	9.409719e-02	9.933298e-02	1.613047e-01	3.446572e-01
-9	Rv3457c	-9	0	A	T	0.028	-4.051351e-02	9.232151e-02	2.010112e-01	6.612676e-01
-9	228	-9	0	A	T	0.013	1.875043e-01	1.458117e-01	2.334757e-01	1.999828e-01
-9	227	-9	0	A	T	0.298	1.634756e-02	5.872647e-02	1.850595e-01	7.810235e-01
-9	226	-9	0	A	T	0.053	-5.758247e-02	9.580345e-02	2.082545e-01	5.485025e-01
-9	222	-9	0	A	T	0.010	-5.758614e-02	1.561259e-01	1.966960e-01	7.126419e-01
-9	Rv3595c	-9	0	A	T	0.010	-4.693940e-02	1.522681e-01	1.927872e-01	7.582058e-01
-9	Rv2997	-9	0	A	T	0.073	2.627486e-01	5.836611e-02	5.297577e-02	1.155006e-05
-9	Rv2994	-9	0	A	T	0.093	-1.562517e-03	7.569284e-02	2.112768e-01	9.835515e-01
-9	Rv0329c	-9	0	A	T	0.018	-2.785495e-02	1.652803e-01	2.162545e-01	8.663388e-01
-9	2506	-9	0	A	T	0.497	2.004838e-01	2.906484e-01	2.065404e-01	4.911477e-01
-9	Rv2346c	-9	0	A	T	0.356	1.091733e-01	8.906072e-02	1.519490e-01	2.217333e-01
-9	650	-9	0	A	T	0.043	-3.511342e-02	1.173774e-01	2.167383e-01	7.651428e-01
-9	Rv1204c	-9	0	A	T	0.033	-3.135250e-02	1.050269e-01	1.987837e-01	7.656235e-01
-9	Rv1992c	-9	0	A	T	0.035	-4.496706e-02	1.047600e-01	2.056745e-01	6.682208e-01
-9	Rv1675c	-9	0	A	T	0.023	-1.139796e-01	1.325765e-01	2.072861e-01	3.909898e-01
-9	1524	-9	0	A	T	0.018	-3.022678e-02	1.431343e-01	2.127241e-01	8.329680e-01
-9	Rv2036	-9	0	A	T	0.020	-4.575007e-02	1.467035e-01	2.075347e-01	7.554829e-01
-9	Rv2112c	-9	0	A	T	0.068	-1.158854e-01	7.198453e-02	1.321456e-01	1.090365e-01
-9	Rv2030c	-9	0	A	T	0.033	-7.624897e-02	9.131164e-02	1.912550e-01	4.047112e-01
-9	Rv0399c	-9	0	A	T	0.040	-3.655288e-02	1.036769e-01	2.101599e-01	7.247931e-01
-9	Rv2316	-9	0	A	T	0.409	4.387648e-02	1.112625e-01	2.188079e-01	6.937506e-01
-9	Rv2047c	-9	0	A	T	0.351	1.117295e-01	1.049325e-01	1.593125e-01	2.882876e-01
-9	Rv2437	-9	0	A	T	0.348	-8.478624e-02	1.240294e-01	3.299103e-01	4.950365e-01
-9	Rv3436c	-9	0	A	T	0.010	2.124321e-01	1.496403e-01	2.066695e-01	1.573075e-01
-9	Rv1075c	-9	0	A	T	0.093	-8.238755e-02	8.137463e-02	1.835867e-01	3.125723e-01
-9	Rv3714c	-9	0	A	T	0.023	-4.877768e-02	1.113282e-01	1.965176e-01	6.617652e-01
-9	Rv2797c	-9	0	A	T	0.018	-2.367021e-02	1.406433e-01	2.114663e-01	8.665211e-01
-9	Rv1166	-9	0	A	T	0.028	7.935323e-02	9.290774e-02	2.003333e-01	3.940879e-01
-9	Rv1164	-9	0	A	T	0.013	-9.070285e-02	1.345924e-01	1.936379e-01	5.011639e-01
-9	Rv1165	-9	0	A	T	0.010	-1.823607e-02	1.603724e-01	1.995838e-01	9.095835e-01
-9	Rv1162	-9	0	A	T	0.038	-3.576046e-02	1.311274e-01	2.248440e-01	7.853591e-01
-9	Rv1163	-9	0	A	T	0.306	1.194987e-01	5.959378e-02	6.517086e-02	4.631499e-02
-9	Rv1160	-9	0	A	T	0.306	1.244553e-01	6.111443e-02	5.636613e-02	4.305229e-02
-9	Rv1161	-9	0	A	T	0.030	-2.897043e-02	9.339415e-02	1.917645e-01	7.567420e-01
-9	Rv3509c	-9	0	A	T	0.020	-9.523133e-02	1.068770e-01	1.789325e-01	3.740021e-01
-9	Rv0341	-9	0	A	T	0.058	-1.343542e-01	7.978006e-02	1.397555e-01	9.376232e-02
-9	Rv0342	-9	0	A	T	0.028	-8.701871e-02	1.125797e-01	1.994355e-01	4.404820e-01
-9	Rv0348	-9	0	A	T	0.010	-1.720884e-01	1.472393e-01	2.157787e-01	2.439172e-01
-9	Rv2438c	-9	0	A	T	0.081	4.592672e-03	9.096110e-02	2.201945e-01	9.597829e-01
-9	Rv0162c	-9	0	A	T	0.018	-6.723350e-02	1.629106e-01	2.086261e-01	6.802763e-01
-9	Rv2853	-9	0	A	T	0.475	-1.923591e-01	1.063468e-01	2.585006e-01	7.201599e-02
-9	Rv2856	-9	0	A	T	0.018	-1.928812e-02	1.305902e-01	2.011970e-01	8.827317e-01
-9	Rv2855	-9	0	A	T	0.020	-9.470108e-02	1.152049e-01	1.690648e-01	4.120627e-01
-9	Rv2854	-9	0	A	T	0.076	-5.632947e-02	1.014587e-01	2.097650e-01	5.793936e-01
-9	Rv3339c	-9	0	A	T	0.020	-8.196627e-02	1.091802e-01	1.928520e-01	4.537076e-01
-9	Rv0400c	-9	0	A	T	0.063	-7.024840e-02	8.438733e-02	2.005514e-01	4.061670e-01
-9	Rv3451	-9	0	A	T	0.106	-5.625890e-02	9.860505e-02	2.040247e-01	5.689597e-01
-9	Rv3453	-9	0	A	T	0.409	4.387648e-02	1.112625e-01	2.188079e-01	6.937506e-01
-9	Rv3454	-9	0	A	T	0.023	1.502590e-01	1.014907e-01	2.132336e-01	1.403403e-01
-9	Rv0271c	-9	0	A	T	0.058	1.125618e-01	9.055104e-02	2.468232e-01	2.153250e-01
-9	Rv0874c	-9	0	A	T	0.366	8.786993e-02	1.064139e-01	1.827203e-01	4.099571e-01
-9	Rv2823c	-9	0	A	T	0.490	2.262164e-02	1.755464e-01	2.076526e-01	8.975973e-01
-9	Rv1630	-9	0	A	T	0.048	-2.917160e-02	9.426729e-02	2.019022e-01	7.573033e-01
-9	2710	-9	0	A	T	0.013	-4.629160e-02	2.549481e-01	2.414198e-01	8.561058e-01
-9	2719	-9	0	A	T	0.048	-6.450034e-02	1.143396e-01	2.237376e-01	5.733229e-01
-9	Rv1900c	-9	0	A	T	0.485	2.534242e-02	1.653406e-01	2.214298e-01	8.783399e-01
-9	Rv3201c	-9	0	A	T	0.356	9.529058e-02	8.809497e-02	1.451192e-01	2.807237e-01
-9	Rv2712c	-9	0	A	T	0.313	1.043022e-01	6.343399e-02	8.409807e-02	1.017246e-01
-9	Rv2381c	-9	0	A	T	0.015	-1.184914e-01	1.219097e-01	1.932998e-01	3.322685e-01
-9	824	-9	0	A	T	0.020	-9.470108e-02	1.152049e-01	1.690648e-01	4.120627e-01
-9	820	-9	0	A	T	0.404	5.010649e-02	1.084235e-01	2.147942e-01	6.444958e-01
-9	Rv2124c	-9	0	A	T	0.058	-4.465970e-02	7.011804e-02	1.942034e-01	5.249191e-01
-9	1713	-9	0	A	T	0.010	-3.947920e-02	1.523322e-01	1.943944e-01	7.957798e-01
-9	Rv1736c	-9	0	A	T	0.018	1.928320e-01	1.607944e-01	2.540930e-01	2.318804e-01
-9	1714	-9	0	A	T	0.015	-6.737751e-03	1.447646e-01	2.037811e-01	9.629250e-01
-9	Rv2226	-9	0	A	T	0.485	2.534242e-02	1.653406e-01	2.214298e-01	8.783399e-01
-9	Rv2227	-9	0	A	T	0.025	-1.202876e-01	1.172187e-01	2.050020e-01	3.060710e-01
-9	Rv3041c	-9	0	A	T	0.010	-1.511412e-02	1.605232e-01	1.999419e-01	9.250819e-01
-9	Rv0215c	-9	0	A	T	0.015	-3.814308e-02	1.929072e-01	2.212631e-01	8.434631e-01
-9	Rv2088	-9	0	A	T	0.346	1.122606e-01	7.815652e-02	1.139719e-01	1.524951e-01
-9	3012	-9	0	A	T	0.086	1.604169e-02	6.325073e-02	1.879409e-01	8.000545e-01
-9	Rv2084	-9	0	A	T	0.374	6.847461e-02	9.868093e-02	1.842530e-01	4.885671e-01
-9	Rv1758	-9	0	A	T	0.073	-3.000679e-02	9.428955e-02	2.063483e-01	7.506411e-01
-9	Rv1751	-9	0	A	T	0.013	-1.654029e-02	1.545096e-01	2.008051e-01	9.148586e-01
-9	Rv3667	-9	0	A	T	0.010	3.510316e-01	1.461445e-01	1.602978e-01	1.724149e-02
-9	Rv0486	-9	0	A	T	0.323	9.461059e-02	6.738853e-02	1.214016e-01	1.619142e-01
-9	Rv0487	-9	0	A	T	0.028	-7.371994e-02	9.825209e-02	1.910657e-01	4.539653e-01
-9	Rv1032c	-9	0	A	T	0.028	-4.792319e-02	1.145884e-01	2.029304e-01	6.762438e-01
-9	Rv3350c	-9	0	A	T	0.422	2.293894e-02	8.837149e-02	2.007903e-01	7.954648e-01
-9	Rv2694c	-9	0	A	T	0.023	-1.737397e-02	1.502633e-01	2.209603e-01	9.080693e-01
-9	11	-9	0	A	T	0.015	9.482254e-02	1.224379e-01	2.035206e-01	4.395955e-01
-9	Rv1286	-9	0	A	T	0.015	-1.913181e-02	1.384020e-01	2.040832e-01	8.901977e-01
-9	16	-9	0	A	T	0.348	1.157657e-01	9.556851e-02	1.437019e-01	2.272247e-01
-9	19	-9	0	A	T	0.071	-2.125060e-03	8.011380e-02	2.100236e-01	9.788652e-01
-9	18	-9	0	A	T	0.495	1.168402e-02	2.205666e-01	2.004478e-01	9.578076e-01
-9	Rv1289	-9	0	A	T	0.025	-7.370117e-02	1.035590e-01	1.989339e-01	4.775072e-01
-9	Rv1288	-9	0	A	T	0.111	-6.370699e-02	6.419285e-02	1.614140e-01	3.222109e-01
-9	Rv1225c	-9	0	A	T	0.346	1.260885e-01	9.954977e-02	1.461483e-01	2.068059e-01
-9	Rv1571	-9	0	A	T	0.023	-2.606688e-02	1.657185e-01	2.302916e-01	8.751733e-01
-9	Rv1575	-9	0	A	T	0.025	-2.453444e-02	1.111100e-01	2.007945e-01	8.254686e-01
-9	Rv3594	-9	0	A	T	0.010	1.676727e-01	1.482170e-01	1.980765e-01	2.593258e-01
-9	Rv2839c	-9	0	A	T	0.035	-3.497748e-02	1.286789e-01	2.198415e-01	7.860466e-01
-9	Rv2366c	-9	0	A	T	0.308	1.168358e-01	6.146669e-02	6.545047e-02	5.879584e-02
-9	Rv2962c	-9	0	A	T	0.058	-7.622859e-02	1.089809e-01	2.307762e-01	4.850892e-01
-9	Rv0776c	-9	0	A	T	0.010	-1.935223e-02	1.635703e-01	1.991443e-01	9.059421e-01
-9	Rv0622	-9	0	A	T	0.023	-1.146748e-01	1.050927e-01	1.874589e-01	2.765342e-01
-9	Rv0620	-9	0	A	T	0.369	8.135742e-02	1.059768e-01	1.856710e-01	4.435949e-01
-9	Rv0621	-9	0	A	T	0.018	2.446954e-01	1.638529e-01	2.746321e-01	1.369446e-01
-9	Rv0158	-9	0	A	T	0.030	1.162515e-01	1.232583e-01	2.546530e-01	3.467632e-01
-9	Rv2228c	-9	0	A	T	0.018	-1.208617e-01	1.169163e-01	1.963431e-01	3.025289e-01
-9	Rv2462c	-9	0	A	T	0.015	-1.116873e-01	1.894680e-01	2.273433e-01	5.562191e-01
-9	2526	-9	0	A	T	0.038	-3.576046e-02	1.311274e-01	2.248440e-01	7.853591e-01
-9	2520	-9	0	A	T	0.073	6.444261e-02	1.072030e-01	2.538965e-01	5.484501e-01
-9	2523	-9	0	A	T	0.010	1.119910e-01	1.480897e-01	1.792499e-01	4.504145e-01
-9	2529	-9	0	A	T	0.013	-2.797707e-02	1.639605e-01	2.118966e-01	8.646884e-01
-9	2528	-9	0	A	T	0.015	-5.324858e-03	1.451372e-01	2.038024e-01	9.707708e-01
-9	Rv0372c	-9	0	A	T	0.025	-1.350109e-01	1.100565e-01	1.983666e-01	2.213913e-01
-9	921	-9	0	A	T	0.414	3.639745e-02	1.025516e-01	2.119963e-01	7.230323e-01
-9	922	-9	0	A	T	0.159	-1.146431e-01	6.410831e-02	8.555933e-02	7.527671e-02
-9	Rv2508c	-9	0	A	T	0.040	6.390935e-03	8.847200e-02	2.104979e-01	9.424871e-01
-9	Rv0760c	-9	0	A	T	0.066	7.860695e-02	7.022656e-02	1.176766e-01	2.643677e-01
-9	Rv1949c	-9	0	A	T	0.025	7.865433e-02	1.234166e-01	2.313206e-01	5.246684e-01
-9	784	-9	0	A	T	0.066	-3.004856e-02	1.332318e-01	2.357251e-01	8.217973e-01
-9	786	-9	0	A	T	0.298	1.381055e-01	5.454669e-02	3.347891e-02	1.212995e-02
-9	Rv3007c	-9	0	A	T	0.015	-3.353916e-02	1.929184e-01	2.207986e-01	8.621616e-01
-9	Rv0181c	-9	0	A	T	0.068	-2.886846e-02	1.224714e-01	2.278879e-01	8.138992e-01
-9	Rv0154c	-9	0	A	T	0.035	-5.949103e-02	9.016740e-02	1.772633e-01	5.101668e-01
-9	Rv2045c	-9	0	A	T	0.020	-9.083712e-02	1.112380e-01	1.893288e-01	4.151477e-01
-9	Rv2748c	-9	0	A	T	0.040	-1.918067e-02	1.461517e-01	2.359637e-01	8.957216e-01
-9	405	-9	0	A	T	0.018	-2.706214e-02	1.418059e-01	2.116843e-01	8.488490e-01
-9	Rv3716c	-9	0	A	T	0.018	-8.416231e-02	1.627166e-01	2.170660e-01	6.055772e-01
-9	Rv1401	-9	0	A	T	0.040	2.582074e-01	7.663436e-02	7.524598e-02	9.072521e-04
-9	Rv2067c	-9	0	A	T	0.043	-5.169802e-02	1.140209e-01	2.125235e-01	6.507562e-01
-9	Rv2143	-9	0	A	T	0.013	-9.725232e-02	1.326918e-01	1.863510e-01	4.644835e-01
-9	Rv1140	-9	0	A	T	0.053	-1.503211e-01	8.622997e-02	1.469249e-01	8.285666e-02
-9	Rv1143	-9	0	A	T	0.013	-4.629160e-02	2.549481e-01	2.414198e-01	8.561058e-01
-9	Rv1144	-9	0	A	T	0.010	-1.100910e-01	1.528109e-01	1.937773e-01	4.721127e-01
-9	Rv1145	-9	0	A	T	0.386	5.484454e-02	9.623731e-02	1.954192e-01	5.694059e-01
-9	1720	-9	0	A	T	0.013	-4.629160e-02	2.549481e-01	2.414198e-01	8.561058e-01
-9	Rv0819	-9	0	A	T	0.010	-3.029743e-02	1.586365e-01	1.977205e-01	8.487339e-01
-9	Rv0818	-9	0	A	T	0.013	-4.629160e-02	2.549481e-01	2.414198e-01	8.561058e-01
-9	Rv0362	-9	0	A	T	0.020	-8.264566e-03	1.207972e-01	2.005202e-01	9.455235e-01
-9	Rv0160c	-9	0	A	T	0.023	-5.159108e-02	1.339972e-01	2.060373e-01	7.006430e-01
-9	Rv0551c	-9	0	A	T	0.013	-1.256221e-01	1.328535e-01	2.008480e-01	3.455329e-01
-9	Rv0402c	-9	0	A	T	0.028	-7.614571e-02	9.421361e-02	1.874091e-01	4.199415e-01
-9	Rv3901c	-9	0	A	T	0.053	-2.402652e-02	9.862569e-02	2.099081e-01	8.077852e-01
-9	Rv0277c	-9	0	A	T	0.020	-8.068833e-03	1.214689e-01	2.008698e-01	9.471055e-01
-9	2779	-9	0	A	T	0.351	1.117295e-01	1.049325e-01	1.593125e-01	2.882876e-01
-9	Rv1127c	-9	0	A	T	0.424	2.816333e-02	9.077921e-02	2.050940e-01	7.567082e-01
-9	Rv0355c	-9	0	A	T	0.424	-2.456726e-02	7.900412e-02	2.190049e-01	7.561602e-01
-9	2770	-9	0	A	T	0.346	1.260885e-01	9.954977e-02	1.461483e-01	2.068059e-01
-9	2772	-9	0	A	T	0.035	-3.405292e-02	1.414532e-01	2.294027e-01	8.100111e-01
-9	Rv2516c	-9	0	A	T	0.354	1.013494e-01	1.011467e-01	1.582472e-01	3.175769e-01
-9	Rv3044	-9	0	A	T	0.010	-4.251510e-02	1.540836e-01	1.950901e-01	7.828984e-01
-9	Rv2188c	-9	0	A	T	0.033	-7.673540e-02	1.018984e-01	1.919905e-01	4.523185e-01
-9	Rv2383c	-9	0	A	T	0.374	5.711238e-02	8.601422e-02	1.760890e-01	5.074786e-01
-9	844	-9	0	A	T	0.013	-4.271663e-02	1.408624e-01	1.971125e-01	7.620204e-01
-9	840	-9	0	A	T	0.351	1.117295e-01	1.049325e-01	1.593125e-01	2.882876e-01
-9	Rv3862c	-9	0	A	T	0.104	3.877330e-02	5.862432e-02	1.630354e-01	5.091416e-01
-9	Rv1730c	-9	0	A	T	0.369	8.057246e-02	1.027015e-01	1.816427e-01	4.336761e-01
-9	1733	-9	0	A	T	0.086	5.116676e-02	6.615670e-02	1.595604e-01	4.402070e-01
-9	1736	-9	0	A	T	0.366	9.039190e-02	1.108401e-01	1.879195e-01	4.157668e-01
-9	Rv0217c	-9	0	A	T	0.030	2.002524e-02	1.037105e-01	2.065709e-01	8.470901e-01
-9	Rv3043c	-9	0	A	T	0.018	-1.048852e-01	1.586004e-01	2.139857e-01	5.091853e-01
-9	1597	-9	0	A	T	0.482	3.818693e-02	1.459970e-01	2.139020e-01	7.939355e-01
-9	2402	-9	0	A	T	0.061	1.086597e-01	7.071768e-02	9.911349e-02	1.260217e-01
-9	Rv1775	-9	0	A	T	0.348	1.126824e-01	9.193582e-02	1.363377e-01	2.217961e-01
-9	Rv1774	-9	0	A	T	0.023	-4.863815e-02	1.064601e-01	1.937229e-01	6.482722e-01
-9	Rv1771	-9	0	A	T	0.018	-6.949920e-02	1.161767e-01	1.924975e-01	5.503838e-01
-9	Rv1770	-9	0	A	T	0.020	-9.453380e-02	1.124714e-01	1.876171e-01	4.016445e-01
-9	Rv0813c	-9	0	A	T	0.018	-7.782364e-03	1.312437e-01	2.020941e-01	9.527759e-01
-9	Rv2601	-9	0	A	T	0.040	-6.398098e-02	8.144812e-02	1.680850e-01	4.330840e-01
-9	Rv2608	-9	0	A	T	0.013	-1.156033e-01	1.406281e-01	1.950721e-01	4.120471e-01
-9	Rv1553	-9	0	A	T	0.045	2.963670e-01	8.907611e-02	3.672063e-01	1.047811e-03
-9	Rv1552	-9	0	A	T	0.033	9.068676e-02	1.099823e-01	2.532360e-01	4.106250e-01
-9	Rv1551	-9	0	A	T	0.412	4.848985e-02	8.675967e-02	1.922728e-01	5.768690e-01
-9	Rv1550	-9	0	A	T	0.018	-6.632552e-02	1.604545e-01	2.080626e-01	6.797945e-01
-9	Rv1557	-9	0	A	T	0.048	-4.126286e-02	1.179738e-01	2.215449e-01	7.268921e-01
-9	Rv1556	-9	0	A	T	0.013	-4.245302e-02	1.438427e-01	1.993225e-01	7.682032e-01
-9	Rv1555	-9	0	A	T	0.018	-1.117719e-01	1.175140e-01	1.930764e-01	3.427065e-01
-9	Rv1558	-9	0	A	T	0.018	3.192567e-01	1.304440e-01	2.976689e-01	1.526722e-02
-9	Rv1448c	-9	0	A	T	0.409	4.387648e-02	1.112625e-01	2.188079e-01	6.937506e-01
-9	Rv0205	-9	0	A	T	0.025	-4.421030e-02	1.251498e-01	2.035750e-01	7.242740e-01
-9	Rv2956	-9	0	A	T	0.025	-1.116376e-01	1.098963e-01	1.875373e-01	3.109559e-01
-9	Rv2952	-9	0	A	T	0.354	1.034450e-01	1.031753e-01	1.626274e-01	3.172832e-01
-9	Rv2953	-9	0	A	T	0.015	-4.858752e-02	2.081231e-01	2.306310e-01	8.156513e-01
-9	Rv0604	-9	0	A	T	0.015	-5.556064e-02	1.880601e-01	2.158420e-01	7.679699e-01
-9	Rv0606	-9	0	A	T	0.023	-1.234250e-01	1.179833e-01	1.916674e-01	2.967931e-01
-9	Rv1243c	-9	0	A	T	0.013	-4.990824e-02	1.395166e-01	1.951161e-01	7.209359e-01
-9	2547	-9	0	A	T	0.010	-5.858849e-02	1.595229e-01	1.981711e-01	7.138115e-01
-9	1104	-9	0	A	T	0.333	1.423760e-01	7.926188e-02	1.119258e-01	7.399097e-02
-9	Rv0853c	-9	0	A	T	0.028	-2.761478e-02	1.106881e-01	2.056227e-01	8.032485e-01
-9	Rv3196A	-9	0	A	T	0.013	-1.991329e-01	1.314876e-01	2.595858e-01	1.315198e-01
-9	Rv0802c	-9	0	A	T	0.015	-3.814308e-02	1.929072e-01	2.212631e-01	8.434631e-01
-9	904	-9	0	A	T	0.013	-4.629160e-02	2.549481e-01	2.414198e-01	8.561058e-01
-9	908	-9	0	A	T	0.015	-3.753218e-02	1.980013e-01	2.249321e-01	8.498538e-01
-9	Rv1921c	-9	0	A	T	0.035	5.749612e-02	8.297652e-02	2.107410e-01	4.891798e-01
-9	Rv3387	-9	0	A	T	0.023	-1.234250e-01	1.179833e-01	1.916674e-01	2.967931e-01
-9	Rv3388	-9	0	A	T	0.354	2.880197e-02	7.085724e-02	1.837086e-01	6.848342e-01
-9	Rv0628c	-9	0	A	T	0.020	1.003062e-01	1.150803e-01	2.223594e-01	3.844827e-01
-9	Rv2092c	-9	0	A	T	0.015	-7.890016e-02	1.277771e-01	1.946659e-01	5.376332e-01
-9	1693	-9	0	A	T	0.015	-2.751061e-02	1.478311e-01	2.094745e-01	8.525628e-01
-9	1690	-9	0	A	T	0.071	-4.183099e-02	1.083146e-01	2.154106e-01	6.997681e-01
-9	Rv2793c	-9	0	A	T	0.020	-2.206641e-02	1.227359e-01	1.997098e-01	8.575049e-01
-9	Rv3658c	-9	0	A	T	0.045	-1.272600e-01	8.228563e-02	1.764196e-01	1.235816e-01
-9	1474	-9	0	A	T	0.419	3.988148e-02	9.395010e-02	2.093914e-01	6.716694e-01
-9	Rv2434c	-9	0	A	T	0.313	1.049469e-01	6.503866e-02	8.495435e-02	1.082213e-01
-9	Rv1122	-9	0	A	T	0.018	7.144360e-03	1.256753e-01	2.073958e-01	9.547244e-01
-9	Rv1121	-9	0	A	T	0.010	-4.019115e-02	1.608035e-01	1.983041e-01	8.028959e-01
-9	Rv1125	-9	0	A	T	0.366	9.039190e-02	1.108401e-01	1.879195e-01	4.157668e-01
-9	Rv0833	-9	0	A	T	0.010	-1.014463e-02	1.548201e-01	1.967882e-01	9.478226e-01
-9	Rv0830	-9	0	A	T	0.038	2.820903e-01	7.891788e-02	6.407940e-02	4.418532e-04
-9	Rv0838	-9	0	A	T	0.013	-1.211895e-01	1.328409e-01	1.970504e-01	3.627366e-01
-9	25	-9	0	A	T	0.048	-1.420210e-01	8.936677e-02	1.465356e-01	1.136286e-01
-9	22	-9	0	A	T	0.038	-3.576046e-02	1.311274e-01	2.248440e-01	7.853591e-01
-9	28	-9	0	A	T	0.013	-7.069569e-02	1.408729e-01	1.912693e-01	6.163431e-01
-9	Rv1184c	-9	0	A	T	0.045	-7.983025e-02	1.191362e-01	2.346905e-01	5.035982e-01
-9	Rv3838c	-9	0	A	T	0.033	-6.698516e-02	1.077048e-01	2.109211e-01	5.347089e-01
-9	Rv3395c	-9	0	A	T	0.058	-1.060821e-01	9.256498e-02	2.432175e-01	2.531806e-01
-9	Rv0388c	-9	0	A	T	0.497	1.784250e-02	3.166484e-01	1.988241e-01	9.551220e-01
-9	Rv2909c	-9	0	A	T	0.023	-8.610197e-02	1.082423e-01	1.694836e-01	4.273108e-01
-9	Rv3060c	-9	0	A	T	0.013	-8.636440e-02	1.336937e-01	2.005977e-01	5.190433e-01
-9	Rv3432c	-9	0	A	T	0.015	-3.642252e-02	1.924998e-01	2.205823e-01	8.501255e-01
-9	Rv2152c	-9	0	A	T	0.013	-8.191242e-02	1.372580e-01	1.977369e-01	5.513450e-01
-9	Rv2583c	-9	0	A	T	0.023	-8.724154e-02	1.320073e-01	2.000402e-01	5.094625e-01
-9	Rv3903c	-9	0	A	T	0.061	-1.228914e-01	6.973085e-02	1.914692e-01	7.956589e-02
-9	Rv2769c	-9	0	A	T	0.409	4.387648e-02	1.112625e-01	2.188079e-01	6.937506e-01
-9	2283	-9	0	A	T	0.452	5.085145e-02	8.877405e-02	1.943546e-01	5.674238e-01
-9	2287	-9	0	A	T	0.010	-5.141903e-02	1.522612e-01	1.943938e-01	7.359485e-01
-9	Rv1516c	-9	0	A	T	0.010	-9.788349e-02	1.519663e-01	1.852998e-01	5.202552e-01
-9	Rv0870c	-9	0	A	T	0.018	-6.789833e-02	1.185519e-01	1.935244e-01	5.674833e-01
-9	Rv0275c	-9	0	A	T	0.028	9.917989e-02	1.165956e-01	2.515082e-01	3.960120e-01
-9	Rv3097c	-9	0	A	T	0.409	4.423018e-02	1.067264e-01	2.140341e-01	6.790153e-01
-9	Rv0339c	-9	0	A	T	0.030	3.328845e-02	1.070962e-01	2.087490e-01	7.562620e-01
-9	Rv2885c	-9	0	A	T	0.389	6.157695e-02	9.650937e-02	1.942386e-01	5.241916e-01
-9	Rv3205c	-9	0	A	T	0.013	-9.194217e-02	1.424573e-01	1.969013e-01	5.194217e-01
-9	869	-9	0	A	T	0.013	-3.282757e-02	1.382795e-01	1.943519e-01	8.125944e-01
-9	860	-9	0	A	T	0.487	2.225912e-02	1.681670e-01	2.138611e-01	8.948328e-01
-9	865	-9	0	A	T	0.010	-1.407784e-01	1.574318e-01	1.989318e-01	3.723019e-01
-9	2757	-9	0	A	T	0.023	-5.654965e-02	1.102415e-01	1.953892e-01	6.085559e-01
-9	2759	-9	0	A	T	0.015	-1.222030e-02	1.552547e-01	2.123588e-01	9.373425e-01
-9	Rv3881c	-9	0	A	T	0.071	-6.225335e-02	6.212251e-02	1.754173e-01	3.175279e-01
-9	Rv3854c	-9	0	A	T	0.129	1.255791e-01	5.055200e-02	3.314151e-01	1.382435e-02
-9	3059	-9	0	A	T	0.409	4.387648e-02	1.112625e-01	2.188079e-01	6.937506e-01
-9	3054	-9	0	A	T	0.040	-1.476850e-01	8.074004e-02	1.955056e-01	6.889779e-02
-9	3052	-9	0	A	T	0.389	6.246789e-02	1.046278e-01	2.037986e-01	5.511640e-01
-9	Rv3677c	-9	0	A	T	0.013	-7.234550e-02	1.375473e-01	1.971940e-01	5.995049e-01
-9	Rv2596	-9	0	A	T	0.366	9.039190e-02	1.108401e-01	1.879195e-01	4.157668e-01
-9	Rv2595	-9	0	A	T	0.013	-4.629160e-02	2.549481e-01	2.414198e-01	8.561058e-01
-9	Rv2590	-9	0	A	T	0.020	1.529231e-01	1.073728e-01	1.871535e-01	1.559714e-01
-9	Rv2591	-9	0	A	T	0.376	7.283470e-02	9.875269e-02	1.891373e-01	4.616721e-01
-9	Rv0256c	-9	0	A	T	0.033	-1.131181e-01	9.067872e-02	1.947910e-01	2.137171e-01
-9	Rv2599	-9	0	A	T	0.013	-4.629160e-02	2.549481e-01	2.414198e-01	8.561058e-01
-9	Rv1711	-9	0	A	T	0.010	-1.135332e-01	1.498239e-01	1.964739e-01	4.494943e-01
-9	Rv1713	-9	0	A	T	0.025	-1.262052e-01	1.186828e-01	2.178374e-01	2.889169e-01
-9	Rv3389c	-9	0	A	T	0.298	1.381055e-01	5.454669e-02	3.347891e-02	1.212995e-02
-9	Rv1717	-9	0	A	T	0.071	-3.072627e-02	1.159882e-01	2.222906e-01	7.913583e-01
-9	Rv1718	-9	0	A	T	0.058	1.736960e-01	6.673460e-02	1.279246e-01	9.953846e-03
-9	Rv3176c	-9	0	A	T	0.013	1.304003e-01	1.365723e-01	2.200513e-01	3.408512e-01
-9	8	-9	0	A	T	0.396	5.061520e-02	9.866008e-02	2.045888e-01	6.085108e-01
-9	Rv2629	-9	0	A	T	0.348	1.167201e-01	9.702849e-02	1.466915e-01	2.304479e-01
-9	1318	-9	0	A	T	0.018	-6.534091e-03	1.312430e-01	2.017429e-01	9.603434e-01
-9	Rv1067c	-9	0	A	T	0.480	3.882473e-02	1.195968e-01	1.967067e-01	7.458072e-01
-9	Rv0572c	-9	0	A	T	0.480	2.694580e-02	1.424448e-01	2.178669e-01	8.501580e-01
-9	Rv1435c	-9	0	A	T	0.364	-2.824301e-02	4.945253e-02	2.115646e-01	5.685769e-01
-9	Rv0994	-9	0	A	T	0.028	-4.128572e-02	1.140580e-01	1.990640e-01	7.177636e-01
-9	Rv0995	-9	0	A	T	0.323	9.702557e-02	6.553771e-02	1.233544e-01	1.403578e-01
-9	Rv0996	-9	0	A	T	0.020	-9.280508e-02	1.397884e-01	2.010677e-01	5.075365e-01
-9	Rv2689c	-9	0	A	T	0.028	3.450410e-02	1.023761e-01	2.079625e-01	7.364528e-01
-9	Rv0999	-9	0	A	T	0.013	-7.018724e-02	1.391507e-01	1.990965e-01	6.145488e-01
-9	Rv3404c	-9	0	A	T	0.020	-9.912539e-03	1.229397e-01	2.020632e-01	9.358191e-01
-9	Rv2971	-9	0	A	T	0.369	8.061786e-02	1.040556e-01	1.838148e-01	4.394164e-01
-9	Rv1316c	-9	0	A	T	0.056	-2.824006e-02	8.739204e-02	2.066730e-01	7.469320e-01
-9	Rv0668	-9	0	A	T	0.250	3.417223e-02	4.350898e-02	1.876152e-01	4.331637e-01
-9	Rv2940c	-9	0	A	T	0.376	6.420773e-02	9.425073e-02	1.816047e-01	4.965213e-01
-9	Rv0191	-9	0	A	T	0.346	1.260885e-01	9.954977e-02	1.461483e-01	2.068059e-01
-9	Rv0667	-9	0	A	T	0.477	8.694553e-02	1.042233e-01	2.066575e-01	4.051708e-01
-9	Rv0197	-9	0	A	T	0.437	8.164065e-02	6.569337e-02	1.606350e-01	2.154434e-01
-9	Rv3190c	-9	0	A	T	0.480	2.694580e-02	1.424448e-01	2.178669e-01	8.501580e-01
-9	Rv2257c	-9	0	A	T	0.013	-4.629160e-02	2.549481e-01	2.414198e-01	8.561058e-01
-9	Rv0376c	-9	0	A	T	0.391	4.495675e-02	8.463613e-02	1.885312e-01	5.958976e-01
-9	Rv0851c	-9	0	A	T	0.018	-8.140358e-02	1.598863e-01	2.143040e-01	6.112308e-01
-9	Rv3194c	-9	0	A	T	0.010	1.963288e-01	1.527250e-01	2.202381e-01	2.001325e-01
-9	964	-9	0	A	T	0.038	-1.023125e-01	8.073980e-02	1.957599e-01	2.065918e-01
-9	966	-9	0	A	T	0.013	1.297691e-01	1.367176e-01	2.150895e-01	3.436998e-01
-9	967	-9	0	A	T	0.023	-2.037947e-02	1.526908e-01	2.220445e-01	8.939596e-01
-9	962	-9	0	A	T	0.023	-5.181284e-02	1.149851e-01	1.964625e-01	6.527724e-01
-9	Rv3291c	-9	0	A	T	0.013	-4.629160e-02	2.549481e-01	2.414198e-01	8.561058e-01
-9	Rv2000	-9	0	A	T	0.354	1.019338e-01	9.494841e-02	1.531743e-01	2.843352e-01
-9	Rv3366	-9	0	A	T	0.351	1.117295e-01	1.049325e-01	1.593125e-01	2.882876e-01
-9	Rv3367	-9	0	A	T	0.086	1.074446e-02	5.677557e-02	1.943310e-01	8.500971e-01
-9	1531	-9	0	A	T	0.013	-4.629160e-02	2.549481e-01	2.414198e-01	8.561058e-01
-9	649	-9	0	A	T	0.013	-2.797707e-02	1.639605e-01	2.118966e-01	8.646884e-01
-9	Rv1918c	-9	0	A	T	0.389	4.544692e-02	9.142844e-02	1.920555e-01	6.196923e-01
-9	1964	-9	0	A	T	0.015	-5.324858e-03	1.451372e-01	2.038024e-01	9.707708e-01
-9	Rv2305	-9	0	A	T	0.010	1.591335e-01	1.502247e-01	2.032855e-01	2.907655e-01
-9	1678	-9	0	A	T	0.013	-4.629160e-02	2.549481e-01	2.414198e-01	8.561058e-01
-9	1674	-9	0	A	T	0.010	-5.060218e-02	1.558550e-01	1.961506e-01	7.457735e-01
-9	1672	-9	0	A	T	0.013	-4.629160e-02	2.549481e-01	2.414198e-01	8.561058e-01
-9	Rv2522c	-9	0	A	T	0.134	2.742944e-01	4.449407e-02	1.000000e-05	3.949129e-09
-9	Rv2791c	-9	0	A	T	0.078	-3.431773e-02	1.096644e-01	2.190557e-01	7.546634e-01
-9	Rv1998c	-9	0	A	T	0.018	-3.285799e-02	1.664810e-01	2.154548e-01	8.437443e-01
-9	Rv2108	-9	0	A	T	0.018	-8.278610e-03	1.316011e-01	2.021828e-01	9.499048e-01
-9	Rv2100	-9	0	A	T	0.023	-1.344484e-01	1.010547e-01	1.991419e-01	1.849155e-01
-9	Rv2107	-9	0	A	T	0.015	-4.037453e-02	1.935768e-01	2.210511e-01	8.349997e-01
-9	Rv2106	-9	0	A	T	0.015	-2.869607e-02	1.584048e-01	2.172757e-01	8.564318e-01
-9	Rv0850	-9	0	A	T	0.066	-3.004856e-02	1.332318e-01	2.357251e-01	8.217973e-01
-9	Rv0855	-9	0	A	T	0.311	1.108720e-01	6.326559e-02	7.516384e-02	8.125417e-02
-9	Rv0854	-9	0	A	T	0.013	-5.229392e-02	1.360225e-01	1.921643e-01	7.010613e-01
-9	Rv0856	-9	0	A	T	0.013	-4.629160e-02	2.549481e-01	2.414198e-01	8.561058e-01
-9	Rv1884c	-9	0	A	T	0.068	-3.397075e-02	1.136207e-01	2.201562e-01	7.652691e-01
-9	Rv2825c	-9	0	A	T	0.485	2.534242e-02	1.653406e-01	2.214298e-01	8.783399e-01
-9	Rv1880c	-9	0	A	T	0.020	1.069905e-01	1.219482e-01	2.338084e-01	3.813738e-01
-9	Rv3873	-9	0	A	T	0.045	-7.591480e-02	9.801199e-02	1.974058e-01	4.395413e-01
-9	Rv0067c	-9	0	A	T	0.013	-4.629160e-02	2.549481e-01	2.414198e-01	8.561058e-01
-9	2879	-9	0	A	T	0.013	-4.629160e-02	2.549481e-01	2.414198e-01	8.561058e-01
-9	Rv3397c	-9	0	A	T	0.010	-1.026743e-01	1.565949e-01	1.912043e-01	5.128063e-01
-9	Rv3871	-9	0	A	T	0.091	4.261708e-02	6.087052e-02	1.606935e-01	4.846783e-01
-9	302	-9	0	A	T	0.013	-4.629160e-02	2.549481e-01	2.414198e-01	8.561058e-01
-9	Rv1217c	-9	0	A	T	0.351	1.081138e-01	9.436163e-02	1.472237e-01	2.532999e-01
-9	Rv3037c	-9	0	A	T	0.035	-3.405292e-02	1.414532e-01	2.294027e-01	8.100111e-01
-9	Rv1104	-9	0	A	T	0.010	-5.873379e-02	1.516622e-01	1.863713e-01	6.989786e-01
-9	Rv1105	-9	0	A	T	0.023	-1.329964e-01	1.015169e-01	1.910557e-01	1.916982e-01
-9	Rv1455	-9	0	A	T	0.020	-2.889858e-02	1.210940e-01	2.003008e-01	8.116296e-01
-9	Rv1451	-9	0	A	T	0.010	-2.430337e-02	1.871737e-01	2.081779e-01	8.968230e-01
-9	648	-9	0	A	T	0.015	-2.534242e-02	1.653406e-01	2.214298e-01	8.783399e-01
-9	Rv3801c	-9	0	A	T	0.366	9.039190e-02	1.108401e-01	1.879195e-01	4.157668e-01
-9	555	-9	0	A	T	0.051	-8.926912e-02	8.422691e-02	1.967881e-01	2.905106e-01
-9	Rv3470c	-9	0	A	T	0.015	-7.793618e-02	1.243741e-01	1.919727e-01	5.316330e-01
-9	Rv0270	-9	0	A	T	0.020	-8.411231e-02	1.446582e-01	2.076487e-01	5.616016e-01
-9	Rv3525c	-9	0	A	T	0.013	-4.629160e-02	2.549481e-01	2.414198e-01	8.561058e-01
-9	Rv0923c	-9	0	A	T	0.033	-9.963143e-02	1.021318e-01	2.005322e-01	3.305058e-01
-9	Rv0872c	-9	0	A	T	0.490	1.089153e-02	1.544220e-01	1.967267e-01	9.438430e-01
-9	2991	-9	0	A	T	0.023	-2.606688e-02	1.657185e-01	2.302916e-01	8.751733e-01
-9	Rv1123c	-9	0	A	T	0.018	1.780411e-01	1.164105e-01	2.130726e-01	1.277716e-01
-9	Rv3045	-9	0	A	T	0.028	8.449798e-02	1.125290e-01	2.390684e-01	4.536137e-01
-9	Rv2330c	-9	0	A	T	0.018	-4.487510e-02	1.277774e-01	2.003029e-01	7.258174e-01
-9	Rv0337c	-9	0	A	T	0.010	-1.604240e-02	1.630832e-01	2.015525e-01	9.217395e-01
-9	Rv1397c	-9	0	A	T	0.020	-3.559040e-02	1.462534e-01	2.090742e-01	8.079907e-01
-9	2003	-9	0	A	T	0.129	2.865098e-01	4.476678e-02	1.000000e-05	1.120209e-09
-9	2005	-9	0	A	T	0.048	-1.118689e-01	8.953439e-02	1.863386e-01	2.129897e-01
-9	2009	-9	0	A	T	0.025	-5.873014e-02	1.128511e-01	2.042894e-01	6.033573e-01
-9	Rv0213c	-9	0	A	T	0.018	-9.971723e-02	1.685616e-01	2.240681e-01	5.548154e-01
-9	Rv3883c	-9	0	A	T	0.013	-6.837742e-02	1.379903e-01	1.946280e-01	6.207858e-01
-9	Rv3195	-9	0	A	T	0.053	-6.334811e-02	1.013020e-01	2.122598e-01	5.324757e-01
-9	Rv3196	-9	0	A	T	0.071	1.246965e-01	6.568164e-02	8.451147e-02	5.909965e-02
-9	Rv3428c	-9	0	A	T	0.394	4.948228e-02	8.218941e-02	1.853732e-01	5.478354e-01
-9	Rv3356c	-9	0	A	T	0.018	-1.052423e-01	1.587282e-01	2.143925e-01	5.080874e-01
-9	Rv1731	-9	0	A	T	0.035	2.284236e-02	9.194424e-02	2.072282e-01	8.040564e-01
-9	Rv2649	-9	0	A	T	0.015	-2.869607e-02	1.584048e-01	2.172757e-01	8.564318e-01
-9	Rv1597	-9	0	A	T	0.480	2.694580e-02	1.424448e-01	2.178669e-01	8.501580e-01
-9	Rv1596	-9	0	A	T	0.015	-6.027475e-02	1.940371e-01	2.209800e-01	7.564080e-01
-9	Rv1595	-9	0	A	T	0.051	-4.434181e-02	1.077307e-01	2.163003e-01	6.810834e-01
-9	Rv1591	-9	0	A	T	0.015	-3.019129e-02	1.908802e-01	2.206282e-01	8.744866e-01
-9	Rv1599	-9	0	A	T	0.010	-1.152976e-01	1.481544e-01	2.003908e-01	4.373742e-01
-9	Rv3370c	-9	0	A	T	0.030	-9.882959e-02	8.800981e-02	1.781215e-01	2.628373e-01
-9	Rv0574c	-9	0	A	T	0.028	-5.598411e-02	1.229033e-01	2.144038e-01	6.492440e-01
-9	Rv0469	-9	0	A	T	0.045	-2.801176e-02	8.295727e-02	2.013757e-01	7.359771e-01
-9	Rv0461	-9	0	A	T	0.023	-6.392559e-02	1.087637e-01	1.863498e-01	5.573784e-01
-9	Rv0462	-9	0	A	T	0.010	-4.154102e-02	1.534490e-01	1.946686e-01	7.868948e-01
-9	Rv0466	-9	0	A	T	0.023	-1.543455e-02	1.546674e-01	2.298412e-01	9.206116e-01
-9	Rv2911	-9	0	A	T	0.058	-9.425032e-02	9.035866e-02	2.124664e-01	2.982012e-01
-9	Rv0648	-9	0	A	T	0.056	7.955295e-02	7.415511e-02	2.282361e-01	2.846839e-01
-9	Rv0649	-9	0	A	T	0.010	-8.309018e-02	1.536674e-01	1.941342e-01	5.893184e-01
-9	Rv2946c	-9	0	A	T	0.083	-1.109035e-01	6.122224e-02	1.515005e-01	7.159577e-02
-9	Rv3519	-9	0	A	T	0.010	-5.083141e-02	1.596995e-01	1.984414e-01	7.506007e-01
-9	Rv1564c	-9	0	A	T	0.020	-1.032081e-01	1.387891e-01	2.037635e-01	4.579890e-01
-9	Rv2848c	-9	0	A	T	0.348	1.164408e-01	9.601485e-02	1.439604e-01	2.266899e-01
-9	Rv3209	-9	0	A	T	0.015	-6.737751e-03	1.447646e-01	2.037811e-01	9.629250e-01
-9	Rv3512	-9	0	A	T	0.485	2.534489e-02	1.482821e-01	2.086821e-01	8.644603e-01
-9	Rv2502c	-9	0	A	T	0.366	8.803203e-02	8.970847e-02	1.655602e-01	3.276485e-01
-9	Rv3341	-9	0	A	T	0.010	-7.629566e-03	1.622293e-01	2.011046e-01	9.625376e-01
-9	Rv2733c	-9	0	A	T	0.015	-1.080645e-02	1.425108e-01	2.045214e-01	9.396325e-01
-9	Rv0766c	-9	0	A	T	0.129	1.380479e-01	5.761625e-02	1.805319e-01	1.751603e-02
-9	Rv2379c	-9	0	A	T	0.485	2.534242e-02	1.653406e-01	2.214298e-01	8.783399e-01
-9	Rv0434	-9	0	A	T	0.015	-3.814308e-02	1.929072e-01	2.212631e-01	8.434631e-01
-9	Rv2345	-9	0	A	T	0.020	-1.030506e-01	1.128001e-01	1.929707e-01	3.620661e-01
-9	Rv2342	-9	0	A	T	0.010	-1.061672e-02	1.682827e-01	2.026513e-01	9.497603e-01
-9	1659	-9	0	A	T	0.290	8.730649e-02	6.170363e-02	8.709097e-02	1.586750e-01
-9	1650	-9	0	A	T	0.253	2.888106e-02	4.399340e-02	1.778802e-01	5.122813e-01
-9	Rv3836	-9	0	A	T	0.018	-3.949278e-02	1.650922e-01	2.137013e-01	8.111877e-01
-9	587	-9	0	A	T	0.010	-1.439862e-01	1.482246e-01	2.001823e-01	3.325437e-01
-9	Rv3835	-9	0	A	T	0.303	1.261804e-01	5.806415e-02	5.194596e-02	3.097054e-02
-9	Rv3831	-9	0	A	T	0.015	-6.737751e-03	1.447646e-01	2.037811e-01	9.629250e-01
-9	Rv0613c	-9	0	A	T	0.424	4.795295e-02	9.635044e-02	2.028887e-01	6.192583e-01
-9	Rv2524c	-9	0	A	T	0.384	5.655534e-02	1.028714e-01	2.025135e-01	5.831047e-01
-9	1437	-9	0	A	T	0.023	-4.204658e-02	1.109167e-01	1.971105e-01	7.050369e-01
-9	1434	-9	0	A	T	0.020	-6.730200e-02	1.302293e-01	2.113966e-01	6.058810e-01
-9	Rv2127	-9	0	A	T	0.371	7.294858e-02	1.005249e-01	1.818816e-01	4.689026e-01
-9	1431	-9	0	A	T	0.066	-3.004856e-02	1.332318e-01	2.357251e-01	8.217973e-01
-9	1439	-9	0	A	T	0.033	4.674739e-02	1.109029e-01	2.151795e-01	6.738400e-01
-9	Rv1042c	-9	0	A	T	0.364	9.052377e-02	9.470934e-02	1.674819e-01	3.403476e-01
-9	Rv2628	-9	0	A	T	0.028	-3.357683e-02	1.411329e-01	2.236217e-01	8.122000e-01
-9	Rv0877	-9	0	A	T	0.030	-1.173821e-01	9.232588e-02	1.643017e-01	2.050969e-01
-9	Rv1696	-9	0	A	T	0.015	-9.551716e-02	1.543107e-01	2.077569e-01	5.366401e-01
-9	Rv1699	-9	0	A	T	0.035	-5.031518e-02	1.011491e-01	1.967792e-01	6.194395e-01
-9	2124	-9	0	A	T	0.051	1.928184e-01	7.037336e-02	1.079459e-01	6.712502e-03
-9	Rv2096c	-9	0	A	T	0.351	1.086011e-01	9.471896e-02	1.475693e-01	2.529608e-01
-9	Rv1472	-9	0	A	T	0.015	-4.134131e-02	1.926415e-01	2.204611e-01	8.303005e-01
-9	Rv1473	-9	0	A	T	0.013	-2.797707e-02	1.639605e-01	2.118966e-01	8.646884e-01
-9	Rv1477	-9	0	A	T	0.071	6.576772e-02	6.748719e-02	1.313576e-01	3.309989e-01
-9	Rv3803c	-9	0	A	T	0.010	-1.084778e-01	1.501864e-01	1.943654e-01	4.709784e-01
-9	Rv0252	-9	0	A	T	0.359	8.643362e-02	9.017356e-02	1.561966e-01	3.389789e-01
-9	Rv3289c	-9	0	A	T	0.033	-1.186095e-02	1.299339e-01	2.193413e-01	9.273598e-01
-9	Rv2587c	-9	0	A	T	0.051	-1.059191e-01	7.411043e-02	1.575494e-01	1.545369e-01
-9	Rv3907c	-9	0	A	T	0.013	-4.090740e-02	1.385355e-01	1.958093e-01	7.680890e-01
-9	327	-9	0	A	T	0.409	4.387648e-02	1.112625e-01	2.188079e-01	6.937506e-01
-9	Rv0437c	-9	0	A	T	0.028	-6.289838e-02	1.288405e-01	2.133936e-01	6.259623e-01
-9	Rv2753c	-9	0	A	T	0.015	-3.014875e-02	1.466343e-01	2.081020e-01	8.373129e-01
-9	Rv0279c	-9	0	A	T	0.424	-1.715565e-02	6.108330e-02	2.093611e-01	7.791166e-01
-9	Rv3093c	-9	0	A	T	0.485	2.534242e-02	1.653406e-01	2.214298e-01	8.783399e-01
-9	2659	-9	0	A	T	0.068	4.038365e-03	7.399694e-02	2.069180e-01	9.565328e-01
-9	Rv1507A	-9	0	A	T	0.013	-9.369250e-02	1.392222e-01	1.912822e-01	5.017585e-01
-9	2652	-9	0	A	T	0.351	1.117295e-01	1.049325e-01	1.593125e-01	2.882876e-01
-9	Rv0368c	-9	0	A	T	0.396	4.945617e-02	9.618791e-02	2.011374e-01	6.077179e-01
-9	Rv2881c	-9	0	A	T	0.023	-3.015224e-02	1.229611e-01	2.072459e-01	8.065445e-01
-9	Rv0335c	-9	0	A	T	0.018	-6.078742e-02	1.597262e-01	2.088552e-01	7.039326e-01
-9	2069	-9	0	A	T	0.033	-3.302845e-02	1.260703e-01	2.157924e-01	7.936086e-01
-9	2798	-9	0	A	T	0.020	-1.433551e-01	1.077898e-01	1.969859e-01	1.850801e-01
-9	2061	-9	0	A	T	0.015	-4.858752e-02	2.081231e-01	2.306310e-01	8.156513e-01
-9	942	-9	0	A	T	0.013	3.023783e-01	1.322790e-01	1.968737e-01	2.332889e-02
-9	Rv1270c	-9	0	A	T	0.013	8.731097e-02	1.343179e-01	1.849782e-01	5.164325e-01
-9	Rv2741	-9	0	A	T	0.038	-2.989357e-02	8.085857e-02	1.940510e-01	7.120037e-01
-9	943	-9	0	A	T	0.040	-4.338657e-02	8.735957e-02	1.914121e-01	6.199970e-01
-9	Rv2205c	-9	0	A	T	0.045	2.162398e-01	7.313235e-02	8.795332e-02	3.490065e-03
-9	Rv3885c	-9	0	A	T	0.083	2.930252e-02	6.303098e-02	1.703992e-01	6.425257e-01
-9	Rv2621c	-9	0	A	T	0.371	7.539733e-02	9.945302e-02	1.860463e-01	4.492897e-01
-9	Rv3673c	-9	0	A	T	0.013	-7.699001e-02	1.381112e-01	1.972663e-01	5.778565e-01
-9	Rv2051c	-9	0	A	T	0.025	-5.915384e-02	1.240021e-01	2.053803e-01	6.338657e-01
-9	Rv3058c	-9	0	A	T	0.013	-3.732199e-02	1.393809e-01	1.945519e-01	7.891582e-01
-9	Rv3023c	-9	0	A	T	0.114	-5.569316e-02	1.025929e-01	2.024646e-01	5.878459e-01
-9	Rv1063c	-9	0	A	T	0.018	-5.046621e-02	1.361665e-01	2.057680e-01	7.113199e-01
-9	Rv0630c	-9	0	A	T	0.045	-6.693172e-02	8.344866e-02	1.824870e-01	4.234835e-01
-9	469	-9	0	A	T	0.040	-9.875914e-02	8.787675e-02	1.980728e-01	2.624567e-01
-9	Rv2077c	-9	0	A	T	0.013	3.081626e-01	1.332225e-01	1.908912e-01	2.175243e-02
-9	Rv0407	-9	0	A	T	0.030	-2.673666e-02	1.341492e-01	2.195373e-01	8.422304e-01
-9	Rv0404	-9	0	A	T	0.379	6.265873e-02	1.030717e-01	1.972832e-01	5.439483e-01
-9	Rv0405	-9	0	A	T	0.429	2.643147e-02	9.019640e-02	2.054064e-01	7.697989e-01
-9	Rv0408	-9	0	A	T	0.366	9.039190e-02	1.108401e-01	1.879195e-01	4.157668e-01
-9	Rv0747	-9	0	A	T	0.290	1.241231e-01	4.391582e-02	8.746997e-02	5.195552e-03
-9	Rv2665	-9	0	A	T	0.030	5.249272e-02	1.132514e-01	2.136888e-01	6.435158e-01
-9	Rv2666	-9	0	A	T	0.381	6.040784e-02	8.762635e-02	1.816769e-01	4.913996e-01
-9	Rv1310	-9	0	A	T	0.023	-1.234250e-01	1.179833e-01	1.916674e-01	2.967931e-01
-9	Rv2934	-9	0	A	T	0.091	1.001544e-01	5.561216e-02	1.676296e-01	7.324885e-02
-9	Rv2935	-9	0	A	T	0.083	-8.400278e-02	6.649530e-02	1.663270e-01	2.079860e-01
-9	Rv2936	-9	0	A	T	0.015	-8.147996e-02	1.882338e-01	2.181381e-01	6.655883e-01
-9	Rv2930	-9	0	A	T	0.020	-5.719008e-02	1.439650e-01	2.066612e-01	6.916154e-01
-9	Rv2932	-9	0	A	T	0.025	-8.842468e-02	1.181933e-01	1.952999e-01	4.552748e-01
-9	Rv2933	-9	0	A	T	0.091	3.954209e-02	8.726925e-02	2.472963e-01	6.509747e-01
-9	Rv1194c	-9	0	A	T	0.045	-7.853551e-02	9.197023e-02	1.968965e-01	3.941900e-01
-9	Rv2757c	-9	0	A	T	0.010	-7.788535e-02	1.593841e-01	2.021636e-01	6.256255e-01
-9	Rv1249c	-9	0	A	T	0.028	-3.483352e-02	1.325263e-01	2.150879e-01	7.929482e-01
-9	Rv2171	-9	0	A	T	0.038	-1.287242e-01	8.596642e-02	1.832530e-01	1.359036e-01
-9	Rv2817c	-9	0	A	T	0.013	-4.929736e-02	1.402270e-01	1.960675e-01	7.255504e-01
-9	Rv2176	-9	0	A	T	0.058	8.310971e-02	1.015609e-01	2.432196e-01	4.141663e-01
-9	Rv1566c	-9	0	A	T	0.015	-1.017550e-01	1.235135e-01	1.976871e-01	4.110334e-01
-9	Rv3535c	-9	0	A	T	0.053	-2.715137e-02	1.284380e-01	2.333879e-01	8.327974e-01
-9	Rv3198c	-9	0	A	T	0.020	-1.661890e-02	1.094388e-01	2.004412e-01	8.794570e-01
-9	Rv3560c	-9	0	A	T	0.013	7.323966e-02	1.330360e-01	1.949581e-01	5.825861e-01
-9	Rv1439c	-9	0	A	T	0.348	1.159397e-01	9.618818e-02	1.452037e-01	2.295242e-01
-9	Rv1863c	-9	0	A	T	0.010	-9.041619e-02	1.505920e-01	1.993511e-01	5.489300e-01
-9	Rv3227	-9	0	A	T	0.020	2.077593e-02	1.171225e-01	2.073791e-01	8.593881e-01
-9	Rv3224	-9	0	A	T	0.015	-9.746854e-02	1.285346e-01	1.960479e-01	4.491787e-01
-9	2479	-9	0	A	T	0.351	1.117295e-01	1.049325e-01	1.593125e-01	2.882876e-01
-9	Rv3326	-9	0	A	T	0.018	-2.761552e-02	1.422706e-01	2.120518e-01	8.462943e-01
-9	Rv3329	-9	0	A	T	0.480	2.694580e-02	1.424448e-01	2.178669e-01	8.501580e-01
-9	Rv2735c	-9	0	A	T	0.013	-7.705641e-02	1.342413e-01	1.824829e-01	5.666163e-01
-9	Rv1914c	-9	0	A	T	0.015	-2.394985e-02	1.348645e-01	1.964635e-01	8.592326e-01
-9	Rv1137c	-9	0	A	T	0.018	-6.398602e-02	1.299856e-01	2.029711e-01	6.230902e-01
-9	1631	-9	0	A	T	0.020	8.215018e-02	1.397433e-01	2.101736e-01	5.572996e-01
-9	1983	-9	0	A	T	0.010	4.138885e-01	1.467005e-01	1.939641e-01	5.275101e-03
-9	Rv2328	-9	0	A	T	0.369	6.763176e-02	8.899331e-02	1.726444e-01	4.481889e-01
-9	2904	-9	0	A	T	0.010	-3.970491e-02	1.516531e-01	1.926942e-01	7.937397e-01
-9	Rv2136c	-9	0	A	T	0.025	-8.514118e-02	1.039251e-01	1.925956e-01	4.136357e-01
-9	Rv3810	-9	0	A	T	0.068	2.904270e-01	5.956618e-02	4.786805e-02	2.235633e-06
-9	Rv3811	-9	0	A	T	0.035	-5.580372e-02	1.114755e-01	2.050524e-01	6.172201e-01
-9	Rv3817	-9	0	A	T	0.013	-1.175088e-01	1.333338e-01	1.941151e-01	3.792278e-01
-9	562	-9	0	A	T	0.083	-1.168542e-01	6.422757e-02	1.865772e-01	7.037976e-02
-9	Rv2492	-9	0	A	T	0.381	5.759694e-02	9.957603e-02	1.953162e-01	5.636434e-01
-9	1182	-9	0	A	T	0.091	1.373778e-01	5.577863e-02	1.660721e-01	1.464417e-02
-9	Rv2494	-9	0	A	T	0.336	8.695003e-02	6.668081e-02	1.444363e-01	1.937718e-01
-9	Rv1040c	-9	0	A	T	0.013	-1.173515e-01	1.342112e-01	1.952800e-01	3.829818e-01
-9	49	-9	0	A	T	0.354	1.026538e-01	1.024334e-01	1.610389e-01	3.175061e-01
-9	43	-9	0	A	T	0.038	-3.576046e-02	1.311274e-01	2.248440e-01	7.853591e-01
-9	Rv1676	-9	0	A	T	0.015	-1.010499e-01	1.242647e-01	1.952138e-01	4.171003e-01
-9	Rv1677	-9	0	A	T	0.015	-2.852086e-02	1.922939e-01	2.212642e-01	8.822434e-01
-9	Rv0226c	-9	0	A	T	0.346	1.260885e-01	9.954977e-02	1.461483e-01	2.068059e-01
-9	Rv1670	-9	0	A	T	0.020	-6.271889e-02	1.255758e-01	2.041257e-01	6.180224e-01
-9	Rv1671	-9	0	A	T	0.056	-1.486905e-01	8.081728e-02	1.451417e-01	6.730475e-02
-9	Rv3805c	-9	0	A	T	0.351	1.117295e-01	1.049325e-01	1.593125e-01	2.882876e-01
-9	Rv2158c	-9	0	A	T	0.043	-8.445967e-02	8.917887e-02	1.882067e-01	3.447634e-01
-9	Rv2098c	-9	0	A	T	0.427	2.597578e-02	9.160778e-02	2.052380e-01	7.770512e-01
-9	Rv1419	-9	0	A	T	0.018	-1.661380e-02	1.761008e-01	2.264388e-01	9.249334e-01
-9	Rv0239	-9	0	A	T	0.020	-9.947907e-02	1.436931e-01	2.116310e-01	4.895668e-01
-9	Rv0231	-9	0	A	T	0.015	-5.479247e-02	1.298521e-01	2.022734e-01	6.735161e-01
-9	Rv0233	-9	0	A	T	0.497	1.963176e-01	2.909046e-01	2.088406e-01	5.005650e-01
-9	Rv0237	-9	0	A	T	0.015	-7.971588e-02	1.288752e-01	1.952401e-01	5.369303e-01
-9	Rv2352c	-9	0	A	T	0.020	-4.158376e-02	1.286986e-01	2.058018e-01	7.469567e-01
-9	Rv0927c	-9	0	A	T	0.343	1.284382e-01	8.914448e-02	1.385920e-01	1.512406e-01
-9	Rv0179c	-9	0	A	T	0.018	-1.281603e-01	1.140429e-01	1.973109e-01	2.624765e-01
-9	Rv3316	-9	0	A	T	0.013	-4.629160e-02	2.549481e-01	2.414198e-01	8.561058e-01
-9	346	-9	0	A	T	0.020	-9.470108e-02	1.152049e-01	1.690648e-01	4.120627e-01
-9	Rv3529c	-9	0	A	T	0.033	-2.082476e-02	1.146449e-01	2.112734e-01	8.560484e-01
-9	349	-9	0	A	T	0.015	-3.753218e-02	1.980013e-01	2.249321e-01	8.498538e-01
-9	Rv0746	-9	0	A	T	0.215	9.878260e-03	4.243856e-02	1.941462e-01	8.161859e-01
-9	Rv2023A	-9	0	A	T	0.351	1.117295e-01	1.049325e-01	1.593125e-01	2.882876e-01
-9	Rv1326c	-9	0	A	T	0.366	9.039190e-02	1.108401e-01	1.879195e-01	4.157668e-01
-9	Rv2978c	-9	0	A	T	0.018	3.248873e-01	1.110253e-01	2.137801e-01	3.835991e-03
-9	Rv3274c	-9	0	A	T	0.020	8.215018e-02	1.397433e-01	2.101736e-01	5.572996e-01
-9	2268	-9	0	A	T	0.013	-4.629160e-02	2.549481e-01	2.414198e-01	8.561058e-01
-9	2269	-9	0	A	T	0.298	1.694884e-01	4.216473e-02	1.000000e-05	8.307730e-05
-9	Rv0989c	-9	0	A	T	0.485	2.534242e-02	1.653406e-01	2.214298e-01	8.783399e-01
-9	Rv1505c	-9	0	A	T	0.371	7.859875e-02	1.000572e-01	1.860076e-01	4.330868e-01
-9	2046	-9	0	A	T	0.073	1.553006e-01	9.580475e-02	2.881829e-01	1.066228e-01
-9	Rv1935c	-9	0	A	T	0.010	-1.060124e-02	1.650634e-01	1.998328e-01	9.488563e-01
-9	Rv3619c	-9	0	A	T	0.470	1.921973e-02	1.103212e-01	2.079661e-01	8.618754e-01
-9	Rv1960c	-9	0	A	T	0.010	2.526996e-01	1.580591e-01	2.265700e-01	1.114833e-01
-9	Rv1098c	-9	0	A	T	0.028	-9.219274e-02	1.043945e-01	2.058156e-01	3.782541e-01
-9	Rv3887c	-9	0	A	T	0.035	-8.421111e-02	8.665877e-02	1.875201e-01	3.323700e-01
-9	Rv3671c	-9	0	A	T	0.369	8.061786e-02	1.040556e-01	1.838148e-01	4.394164e-01
-9	Rv3624c	-9	0	A	T	0.038	-3.576046e-02	1.311274e-01	2.248440e-01	7.853591e-01
-9	Rv3021c	-9	0	A	T	0.455	4.724934e-02	9.388424e-02	2.006962e-01	6.153379e-01
-9	Rv2387	-9	0	A	T	0.015	-8.163082e-02	1.255198e-01	1.945363e-01	5.162330e-01
-9	Rv3762c	-9	0	A	T	0.030	-2.453868e-02	1.095916e-01	2.077373e-01	8.230603e-01
-9	Rv2075c	-9	0	A	T	0.369	8.133827e-02	1.065923e-01	1.858997e-01	4.463340e-01
-9	Rv1158c	-9	0	A	T	0.010	-2.277719e-02	1.807083e-01	2.037913e-01	8.998263e-01
-9	Rv3759c	-9	0	A	T	0.409	4.387648e-02	1.112625e-01	2.188079e-01	6.937506e-01
-9	Rv1084	-9	0	A	T	0.010	-9.299135e-02	1.513913e-01	1.995314e-01	5.397657e-01
-9	Rv1087	-9	0	A	T	0.364	4.860973e-02	4.883682e-02	1.791558e-01	3.207933e-01
-9	Rv1086	-9	0	A	T	0.369	8.237099e-02	1.063656e-01	1.857553e-01	4.396192e-01
-9	Rv1089	-9	0	A	T	0.361	8.239401e-02	9.042985e-02	1.613998e-01	3.633422e-01
-9	Rv3402c	-9	0	A	T	0.356	9.735512e-02	1.047033e-01	1.698431e-01	3.536086e-01
-9	Rv0938	-9	0	A	T	0.487	2.117468e-02	1.670279e-01	2.130055e-01	8.992498e-01
-9	Rv0939	-9	0	A	T	0.033	4.374653e-02	8.678858e-02	2.016922e-01	6.147863e-01
-9	Rv0934	-9	0	A	T	0.073	-1.111509e-01	7.152577e-02	1.350482e-01	1.217982e-01
-9	Rv0933	-9	0	A	T	0.035	1.694768e-02	1.002091e-01	2.110864e-01	8.658742e-01
-9	400	-9	0	A	T	0.010	-2.452452e-02	1.734615e-01	2.070176e-01	8.877125e-01
-9	1378	-9	0	A	T	0.073	-3.141608e-02	1.149321e-01	2.205667e-01	7.848762e-01
-9	Rv2684	-9	0	A	T	0.025	3.958227e-02	1.079439e-01	2.121269e-01	7.142436e-01
-9	Rv2685	-9	0	A	T	0.384	5.192710e-02	9.352394e-02	1.905830e-01	5.793719e-01
-9	Rv2683	-9	0	A	T	0.030	-1.088377e-01	1.032838e-01	2.004790e-01	2.932840e-01
-9	Rv1318c	-9	0	A	T	0.071	-3.916885e-02	1.159554e-01	2.213376e-01	7.358812e-01
-9	Rv1337	-9	0	A	T	0.010	-5.116772e-02	1.532614e-01	1.966572e-01	7.388428e-01
-9	Rv1336	-9	0	A	T	0.010	-7.001762e-02	1.531841e-01	1.994514e-01	6.481186e-01
-9	Rv1335	-9	0	A	T	0.010	2.001220e-01	1.498765e-01	2.339901e-01	1.833446e-01
-9	Rv1333	-9	0	A	T	0.018	-2.083951e-02	1.319485e-01	2.040899e-01	8.746693e-01
-9	Rv0688	-9	0	A	T	0.040	-3.883996e-02	1.246650e-01	2.215098e-01	7.557101e-01
-9	Rv3424c	-9	0	A	T	0.308	1.159698e-01	6.239948e-02	7.054173e-02	6.459655e-02
-9	Rv0681	-9	0	A	T	0.015	-5.889404e-02	1.264755e-01	1.838378e-01	6.419789e-01
-9	Rv0682	-9	0	A	T	0.336	3.291152e-02	5.969267e-02	1.820034e-01	5.820222e-01
-9	Rv0683	-9	0	A	T	0.015	-1.178618e-01	1.239410e-01	1.931949e-01	3.428003e-01
-9	Rv0684	-9	0	A	T	0.013	-1.159138e-01	1.336993e-01	1.952763e-01	3.870165e-01
-9	Rv0687	-9	0	A	T	0.015	3.333974e-02	1.382093e-01	2.097187e-01	8.096318e-01
-9	Rv1883c	-9	0	A	T	0.485	2.534242e-02	1.653406e-01	2.214298e-01	8.783399e-01
-9	Rv0412c	-9	0	A	T	0.477	2.785127e-02	1.347676e-01	2.170640e-01	8.364888e-01
-9	Rv3798	-9	0	A	T	0.391	4.796439e-02	8.640922e-02	1.900499e-01	5.794700e-01
-9	Rv3797	-9	0	A	T	0.354	9.936034e-02	9.192164e-02	1.487107e-01	2.810589e-01
-9	Rv3795	-9	0	A	T	0.394	6.737644e-02	5.279423e-02	1.721936e-01	2.033920e-01
-9	Rv3794	-9	0	A	T	0.040	-1.326255e-01	8.686701e-02	2.026280e-01	1.284316e-01
-9	Rv3793	-9	0	A	T	0.098	8.456727e-02	8.159524e-02	2.822810e-01	3.012813e-01
-9	Rv3792	-9	0	A	T	0.033	1.181834e-01	1.120386e-01	2.510666e-01	2.927947e-01
-9	Rv3591c	-9	0	A	T	0.303	1.255995e-01	5.877246e-02	5.550968e-02	3.383361e-02
-9	Rv3130c	-9	0	A	T	0.020	-1.953590e-02	1.275195e-01	2.013576e-01	8.783987e-01
-9	Rv1058	-9	0	A	T	0.023	-9.524321e-02	1.085192e-01	1.918152e-01	3.812014e-01
-9	2454	-9	0	A	T	0.025	-4.863614e-02	1.251845e-01	2.034855e-01	6.980562e-01
-9	2456	-9	0	A	T	0.028	-1.590663e-02	1.328020e-01	2.210891e-01	9.047824e-01
-9	2451	-9	0	A	T	0.015	-3.213650e-02	1.920665e-01	2.205130e-01	8.672911e-01
-9	Rv3308	-9	0	A	T	0.023	-4.447980e-02	1.339723e-01	2.075039e-01	7.402383e-01
-9	Rv1135c	-9	0	A	T	0.018	-3.374041e-02	1.365867e-01	2.073587e-01	8.051470e-01
-9	1507	-9	0	A	T	0.351	1.104970e-01	9.806719e-02	1.532231e-01	2.612265e-01
-9	Rv2899c	-9	0	A	T	0.343	1.245606e-01	8.764340e-02	1.234128e-01	1.568419e-01
-9	Rv2488c	-9	0	A	T	0.316	1.052536e-01	6.461129e-02	1.042373e-01	1.049135e-01
-9	Rv2161c	-9	0	A	T	0.025	-3.774068e-02	1.146625e-01	2.001365e-01	7.423969e-01
-9	Rv3605c	-9	0	A	T	0.010	-2.359435e-02	1.723760e-01	2.064786e-01	8.912683e-01
-9	Rv2308	-9	0	A	T	0.366	7.695894e-02	9.221872e-02	1.762620e-01	4.050005e-01
-9	1616	-9	0	A	T	0.025	8.469061e-02	9.488580e-02	1.919261e-01	3.731911e-01
-9	Rv2301	-9	0	A	T	0.020	-5.727482e-02	1.467767e-01	2.082649e-01	6.967995e-01
-9	Rv3878	-9	0	A	T	0.061	1.773677e-01	1.017249e-01	3.743219e-01	8.279657e-02
-9	Rv3870	-9	0	A	T	0.020	6.825871e-02	1.088346e-01	2.042861e-01	5.312723e-01
-9	Rv3876	-9	0	A	T	0.025	-9.497211e-02	9.667583e-02	1.949667e-01	3.271252e-01
-9	Rv3877	-9	0	A	T	0.028	-5.632346e-02	9.526073e-02	1.928501e-01	5.550303e-01
-9	Rv3874	-9	0	A	T	0.023	-2.606688e-02	1.657185e-01	2.302916e-01	8.751733e-01
-9	Rv2528c	-9	0	A	T	0.010	-5.546929e-02	1.624398e-01	1.997821e-01	7.331112e-01
-9	Rv0069c	-9	0	A	T	0.013	8.709555e-02	1.325591e-01	1.945010e-01	5.119312e-01
-9	Rv1659	-9	0	A	T	0.015	-3.388939e-02	1.946997e-01	2.223467e-01	8.619981e-01
-9	544	-9	0	A	T	0.023	2.695167e-01	1.277174e-01	2.559205e-01	3.610457e-02
-9	Rv3860	-9	0	A	T	0.028	5.144687e-02	9.739998e-02	2.137712e-01	5.979566e-01
[truncated: 583 more rows]
