# Supplementary material for: GWAS for quantitative resistance phenotypes in Mycobacterium tuberculosis reveals resistance genes and regulatory regions
Source: Nat Commun. 2019 May 13;10:2128. doi: 10.1038/s41467-019-10110-6 (PMC6513847; doi:10.1038/s41467-019-10110-6)
Supplement: Supplementary file 12 — Source Data [file 41467_2019_10110_MOESM12_ESM.zip › 9-Source Data Folder/gene_oflx_valid.assoc.txt]

chr	rs	ps	n_miss	allele1	allele0	af	beta	se	l_remle	p_wald
-9	Rv0042c	-9	0	A	T	0.016	1.631273e-01	1.278640e-01	4.107577e-01	2.026844e-01
-9	Rv0422c	-9	0	A	T	0.019	3.259977e-02	1.170112e-01	4.000573e-01	7.806760e-01
-9	Rv1524	-9	0	A	T	0.025	2.014513e-02	1.047170e-01	3.951352e-01	8.475333e-01
-9	Rv1525	-9	0	A	T	0.033	-1.012334e-01	8.780029e-02	4.295938e-01	2.495200e-01
-9	Rv1250	-9	0	A	T	0.027	-8.819381e-02	1.306702e-01	3.978351e-01	5.000618e-01
-9	Rv1523	-9	0	A	T	0.040	1.066421e-01	9.592454e-02	4.155952e-01	2.668444e-01
-9	Rv1520	-9	0	A	T	0.334	1.378830e-01	1.137158e-01	3.389911e-01	2.259441e-01
-9	Rv1253	-9	0	A	T	0.045	1.064240e-01	9.174214e-02	4.304388e-01	2.466458e-01
-9	Rv1259	-9	0	A	T	0.014	2.451260e-01	1.133326e-01	3.420273e-01	3.107217e-02
-9	Rv1529	-9	0	A	T	0.021	-7.937722e-02	9.367107e-02	4.000122e-01	3.972176e-01
-9	Rv0124	-9	0	A	T	0.114	1.078233e-01	4.601261e-02	3.473179e-01	1.954342e-02
-9	Rv0126	-9	0	A	T	0.019	-1.042983e-02	9.928116e-02	3.942256e-01	9.163799e-01
-9	Rv2949c	-9	0	A	T	0.025	4.148310e-02	8.548427e-02	3.893887e-01	6.277182e-01
-9	Rv1587c	-9	0	A	T	0.069	-1.741242e-02	7.626727e-02	3.969322e-01	8.195099e-01
-9	Rv2801c	-9	0	A	T	0.029	1.793403e-01	1.797601e-01	4.453272e-01	3.189747e-01
-9	Rv2398c	-9	0	A	T	0.481	1.214406e-01	1.817918e-01	4.016541e-01	5.044608e-01
-9	271	-9	0	A	T	0.030	-5.142977e-02	1.634720e-01	4.149570e-01	7.532033e-01
-9	Rv2729c	-9	0	A	T	0.484	9.549889e-02	1.983126e-01	4.076251e-01	6.303530e-01
-9	Rv2455c	-9	0	A	T	0.030	4.749825e-02	9.641934e-02	4.081940e-01	6.225187e-01
-9	Rv1111c	-9	0	A	T	0.024	3.659322e-03	1.751762e-01	4.076360e-01	9.833431e-01
-9	Rv2498c	-9	0	A	T	0.013	-8.011391e-02	1.191066e-01	3.877593e-01	5.015297e-01
-9	Rv3640c	-9	0	A	T	0.033	2.726009e-02	1.083485e-01	3.968578e-01	8.014673e-01
-9	2686	-9	0	A	T	0.019	-1.786420e-02	3.074145e-01	4.224539e-01	9.536857e-01
-9	2680	-9	0	A	T	0.399	2.041838e-02	6.670643e-02	3.943020e-01	7.596744e-01
-9	2681	-9	0	A	T	0.012	3.223164e-01	1.201074e-01	4.345540e-01	7.550851e-03
-9	2682	-9	0	A	T	0.026	-5.258002e-02	1.649649e-01	4.108744e-01	7.500747e-01
-9	Rv1521	-9	0	A	T	0.046	1.388651e-01	9.702416e-02	4.413426e-01	1.530501e-01
-9	98	-9	0	A	T	0.035	1.538348e-01	1.006885e-01	3.930436e-01	1.272530e-01
-9	94	-9	0	A	T	0.499	1.689052e-02	4.725086e-01	4.068725e-01	9.715003e-01
-9	Rv3480c	-9	0	A	T	0.053	-1.108484e-01	9.382138e-02	4.271372e-01	2.380305e-01
-9	Rv1991c	-9	0	A	T	0.026	1.927967e-01	1.292604e-01	3.357412e-01	1.365165e-01
-9	Rv1672c	-9	0	A	T	0.025	-5.087806e-02	1.444105e-01	4.019143e-01	7.247655e-01
-9	1179	-9	0	A	T	0.303	1.400734e-02	1.321462e-01	4.168947e-01	9.156302e-01
-9	Rv1061	-9	0	A	T	0.023	-8.185356e-02	1.636026e-01	3.979556e-01	6.170931e-01
-9	Rv3666c	-9	0	A	T	0.345	7.046014e-02	1.320943e-01	4.110541e-01	5.940128e-01
-9	Rv2783c	-9	0	A	T	0.012	-1.448403e-01	1.221393e-01	3.858602e-01	2.362984e-01
-9	Rv1889c	-9	0	A	T	0.027	-7.315343e-02	1.253383e-01	3.945446e-01	5.597479e-01
-9	Rv2713	-9	0	A	T	0.033	8.590334e-03	8.302305e-02	3.976823e-01	9.176363e-01
-9	Rv1486c	-9	0	A	T	0.478	1.509992e-01	1.625747e-01	3.974214e-01	3.534877e-01
-9	Rv2714	-9	0	A	T	0.357	4.621770e-02	1.194689e-01	4.215575e-01	6.990418e-01
-9	Rv1854c	-9	0	A	T	0.013	2.768979e-01	1.191069e-01	3.327168e-01	2.052457e-02
-9	Rv3411c	-9	0	A	T	0.323	4.763973e-02	1.164555e-01	4.005592e-01	6.826734e-01
-9	625	-9	0	A	T	0.035	-1.315692e-01	8.804586e-02	4.332908e-01	1.357868e-01
-9	Rv0387c	-9	0	A	T	0.021	-1.558456e-01	1.346578e-01	3.856104e-01	2.477413e-01
-9	Rv2900c	-9	0	A	T	0.054	-6.048467e-02	8.270392e-02	3.910693e-01	4.649498e-01
-9	Rv2955c	-9	0	A	T	0.048	1.365075e-01	7.536814e-02	3.689007e-01	7.077061e-02
-9	Rv0946c	-9	0	A	T	0.018	3.109667e-01	1.161458e-01	3.876045e-01	7.689430e-03
-9	Rv0165c	-9	0	A	T	0.343	1.910201e-03	1.536306e-01	4.229440e-01	9.900851e-01
-9	Rv3167c	-9	0	A	T	0.053	-1.906926e-01	9.875631e-02	3.666017e-01	5.411405e-02
-9	Rv0331	-9	0	A	T	0.087	-9.697627e-02	7.800096e-02	3.851959e-01	2.144113e-01
-9	Rv0332	-9	0	A	T	0.012	-1.171219e-01	1.265594e-01	3.828726e-01	3.552352e-01
-9	Rv0336	-9	0	A	T	0.256	-4.938833e-02	5.031308e-02	3.459856e-01	3.268110e-01
-9	393	-9	0	A	T	0.497	1.849155e-01	2.259232e-01	3.935118e-01	4.135086e-01
-9	390	-9	0	A	T	0.026	2.843808e-01	9.103974e-02	3.870630e-01	1.900472e-03
-9	Rv3891c	-9	0	A	T	0.020	-8.234108e-02	2.977972e-01	4.224511e-01	7.822898e-01
-9	Rv0822c	-9	0	A	T	0.038	7.512278e-02	9.572601e-02	4.086428e-01	4.329994e-01
-9	2308	-9	0	A	T	0.313	3.472983e-02	1.229840e-01	4.035217e-01	7.777712e-01
-9	2301	-9	0	A	T	0.064	-7.419155e-02	8.619768e-02	3.875780e-01	3.898509e-01
-9	2304	-9	0	A	T	0.019	-3.479239e-02	2.545915e-01	4.104036e-01	8.913605e-01
-9	Rv2897c	-9	0	A	T	0.067	9.221629e-02	6.307309e-02	4.198010e-01	1.444196e-01
-9	2306	-9	0	A	T	0.498	3.713091e-02	3.764665e-01	4.119153e-01	9.214756e-01
-9	Rv2440c	-9	0	A	T	0.338	6.262862e-02	1.005984e-01	3.833861e-01	5.338863e-01
-9	Rv3240c	-9	0	A	T	0.019	-8.346375e-02	1.043865e-01	3.896062e-01	4.243820e-01
-9	Rv1018c	-9	0	A	T	0.027	-1.974090e-01	8.914056e-02	4.217507e-01	2.728585e-02
-9	Rv2676c	-9	0	A	T	0.021	-1.393202e-02	2.066497e-01	4.054669e-01	9.462782e-01
-9	Rv1258c	-9	0	A	T	0.307	7.637262e-02	8.604230e-02	3.888619e-01	3.752178e-01
-9	Rv3016	-9	0	A	T	0.019	5.305701e-02	1.386463e-01	4.001439e-01	7.021373e-01
-9	Rv0021c	-9	0	A	T	0.045	-3.768853e-02	8.774492e-02	3.956165e-01	6.677463e-01
-9	Rv2276	-9	0	A	T	0.323	1.536700e-01	1.152936e-01	4.003462e-01	1.832481e-01
-9	Rv2275	-9	0	A	T	0.031	8.425470e-03	1.166398e-01	4.006087e-01	9.424468e-01
-9	Rv2270	-9	0	A	T	0.036	7.947046e-02	1.032229e-01	4.047225e-01	4.417654e-01
-9	Rv0891c	-9	0	A	T	0.499	1.689052e-02	4.725086e-01	4.068725e-01	9.715003e-01
-9	1769	-9	0	A	T	0.396	1.660631e-01	4.931818e-02	2.410442e-01	8.241682e-04
-9	Rv1367c	-9	0	A	T	0.343	2.124559e-02	1.320972e-01	4.136590e-01	8.722967e-01
-9	1764	-9	0	A	T	0.390	-3.014006e-02	1.299790e-01	4.204247e-01	8.167327e-01
-9	Rv3908	-9	0	A	T	0.301	4.536839e-03	1.131472e-01	4.117536e-01	9.680336e-01
-9	Rv1037c	-9	0	A	T	0.353	-3.676960e-02	1.048521e-01	4.150289e-01	7.259909e-01
-9	Rv2697c	-9	0	A	T	0.022	-8.651398e-02	1.591625e-01	4.071329e-01	5.870134e-01
-9	693	-9	0	A	T	0.019	-2.026399e-02	2.581693e-01	4.126667e-01	9.374721e-01
-9	690	-9	0	A	T	0.023	-3.310307e-02	1.263034e-01	3.989539e-01	7.933700e-01
-9	1541	-9	0	A	T	0.042	7.272959e-02	8.468378e-02	3.790655e-01	3.908845e-01
-9	Rv2059	-9	0	A	T	0.340	3.468680e-02	1.181732e-01	4.142519e-01	7.692552e-01
-9	1548	-9	0	A	T	0.014	6.802469e-02	1.232352e-01	3.978554e-01	5.812268e-01
-9	Rv3379c	-9	0	A	T	0.035	-1.037527e-01	9.675362e-02	3.820667e-01	2.841388e-01
-9	Rv3011c	-9	0	A	T	0.029	-3.056344e-02	1.371032e-01	4.021137e-01	8.236960e-01
-9	Rv2869c	-9	0	A	T	0.344	-3.390559e-02	1.416406e-01	4.227065e-01	8.109210e-01
-9	Rv0963c	-9	0	A	T	0.013	-1.012202e-01	1.147599e-01	3.850330e-01	3.782352e-01
-9	Rv0932c	-9	0	A	T	0.045	5.263883e-02	8.422451e-02	3.906482e-01	5.322973e-01
-9	Rv3652	-9	0	A	T	0.062	-6.969029e-02	1.349690e-01	4.034615e-01	6.058669e-01
-9	Rv3653	-9	0	A	T	0.127	-9.801433e-03	4.767623e-02	4.128150e-01	8.372088e-01
-9	Rv3651	-9	0	A	T	0.032	-1.575110e-01	1.317107e-01	3.956440e-01	2.323667e-01
-9	Rv3142c	-9	0	A	T	0.014	-4.908127e-02	1.384901e-01	3.970837e-01	7.232019e-01
-9	Rv3596c	-9	0	A	T	0.054	2.546779e-02	1.114924e-01	4.062210e-01	8.194179e-01
-9	Rv1500	-9	0	A	T	0.044	-1.019893e-02	1.000844e-01	4.015364e-01	9.188785e-01
-9	Rv1501	-9	0	A	T	0.034	4.273770e-02	7.716445e-02	3.936581e-01	5.799532e-01
-9	Rv1502	-9	0	A	T	0.484	9.549889e-02	1.983126e-01	4.076251e-01	6.303530e-01
-9	Rv1509	-9	0	A	T	0.020	2.419462e-02	9.576507e-02	3.953780e-01	8.006567e-01
-9	Rv0109	-9	0	A	T	0.160	1.198053e-01	4.374867e-02	2.042934e-01	6.415479e-03
-9	Rv0106	-9	0	A	T	0.035	6.403254e-02	1.195191e-01	4.036131e-01	5.923933e-01
-9	Rv0104	-9	0	A	T	0.357	4.852919e-02	1.007530e-01	4.086436e-01	6.302765e-01
-9	Rv0102	-9	0	A	T	0.024	1.697864e-02	8.913627e-02	3.970199e-01	8.490186e-01
-9	Rv0101	-9	0	A	T	0.092	-4.254350e-02	5.665519e-02	3.853763e-01	4.530908e-01
-9	Rv2996c	-9	0	A	T	0.063	4.599595e-02	7.769465e-02	4.319291e-01	5.541397e-01
-9	Rv2416c	-9	0	A	T	0.042	-1.543712e-01	8.872646e-02	3.511127e-01	8.256355e-02
-9	Rv1498c	-9	0	A	T	0.482	-7.391573e-02	1.800072e-01	4.362526e-01	6.815406e-01
-9	Rv2347c	-9	0	A	T	0.366	1.445900e-01	8.782367e-02	4.004747e-01	1.003818e-01
-9	255	-9	0	A	T	0.029	-1.064294e-02	1.183718e-01	4.017645e-01	9.283976e-01
-9	Rv3193c	-9	0	A	T	0.062	-1.726799e-01	7.645316e-02	4.193789e-01	2.438080e-02
-9	Rv1445c	-9	0	A	T	0.022	2.931323e-01	1.380959e-01	3.421416e-01	3.432315e-02
-9	Rv1837c	-9	0	A	T	0.252	1.047171e-01	7.522229e-02	3.856447e-01	1.645745e-01
-9	Rv3221c	-9	0	A	T	0.018	3.327083e-02	3.493001e-01	4.309454e-01	9.241584e-01
-9	2518	-9	0	A	T	0.027	-3.163437e-03	2.015815e-01	4.244278e-01	9.874862e-01
-9	2519	-9	0	A	T	0.019	1.990440e-02	1.039487e-01	3.996628e-01	8.482330e-01
-9	2511	-9	0	A	T	0.019	2.116566e-01	1.253938e-01	4.003964e-01	9.211194e-02
-9	Rv2614c	-9	0	A	T	0.021	3.123557e-02	9.277018e-02	3.936446e-01	7.365002e-01
-9	Rv3646c	-9	0	A	T	0.030	-1.780830e-01	1.158686e-01	4.059767e-01	1.250065e-01
-9	Rv1447c	-9	0	A	T	0.057	-1.086796e-01	7.660976e-02	4.379115e-01	1.566995e-01
-9	Rv1532c	-9	0	A	T	0.319	9.865745e-02	1.246282e-01	3.919586e-01	4.290000e-01
-9	Rv2796c	-9	0	A	T	0.031	-6.608478e-02	1.204060e-01	3.883932e-01	5.833791e-01
-9	Rv3365c	-9	0	A	T	0.359	-3.656989e-03	9.912921e-02	4.103052e-01	9.705881e-01
-9	Rv3733c	-9	0	A	T	0.011	-4.927574e-02	1.260603e-01	3.965570e-01	6.960622e-01
-9	Rv2429	-9	0	A	T	0.019	-8.603305e-02	1.929239e-01	4.021042e-01	6.558515e-01
-9	1159	-9	0	A	T	0.324	-1.424535e-02	9.503788e-02	4.052044e-01	8.809171e-01
-9	Rv3482c	-9	0	A	T	0.016	-2.043361e-02	1.179265e-01	4.044805e-01	8.625134e-01
-9	1157	-9	0	A	T	0.046	4.667025e-02	7.044339e-02	3.900187e-01	5.079741e-01
-9	1156	-9	0	A	T	0.012	1.239045e-02	1.257810e-01	3.960978e-01	9.215724e-01
-9	1152	-9	0	A	T	0.041	-6.816634e-02	9.360013e-02	3.812466e-01	4.668235e-01
-9	Rv1674c	-9	0	A	T	0.046	-9.021995e-03	1.262233e-01	4.062352e-01	9.430501e-01
-9	Rv1924c	-9	0	A	T	0.011	1.786362e-01	1.495028e-01	3.755089e-01	2.327636e-01
-9	Rv1993c	-9	0	A	T	0.018	3.327083e-02	3.493001e-01	4.309454e-01	9.241584e-01
-9	Rv0717	-9	0	A	T	0.027	4.402616e-02	1.512087e-01	4.165186e-01	7.710611e-01
-9	Rv3417c	-9	0	A	T	0.012	6.674091e-02	1.213574e-01	4.000387e-01	5.826224e-01
-9	Rv3808c	-9	0	A	T	0.019	3.315454e-01	9.569067e-02	3.642089e-01	5.812052e-04
-9	Rv0940c	-9	0	A	T	0.015	1.219248e-02	1.113574e-01	3.948634e-01	9.128627e-01
-9	Rv2039c	-9	0	A	T	0.493	-2.346481e-01	1.741525e-01	4.163042e-01	1.785341e-01
-9	Rv2101	-9	0	A	T	0.480	2.536522e-02	1.821043e-01	4.140594e-01	8.892833e-01
-9	Rv3734c	-9	0	A	T	0.011	-1.188664e-01	1.264023e-01	4.032311e-01	3.475230e-01
-9	Rv3435c	-9	0	A	T	0.056	-5.112668e-02	9.442405e-02	3.987721e-01	5.884580e-01
-9	Rv0352	-9	0	A	T	0.022	1.020658e-01	1.283637e-01	4.083078e-01	4.269546e-01
-9	Rv0353	-9	0	A	T	0.014	2.302884e-01	1.435505e-01	4.047755e-01	1.093597e-01
-9	Rv0350	-9	0	A	T	0.021	1.272803e-01	1.873004e-01	4.166307e-01	4.971353e-01
-9	1413	-9	0	A	T	0.014	1.878346e-03	1.226899e-01	3.968753e-01	9.877918e-01
-9	Rv3715c	-9	0	A	T	0.300	6.668999e-02	1.561839e-01	4.237187e-01	6.695847e-01
-9	Rv0359	-9	0	A	T	0.042	5.773094e-02	1.470350e-01	4.252227e-01	6.947745e-01
-9	Rv1074c	-9	0	A	T	0.048	-1.239058e-01	8.348570e-02	3.825597e-01	1.384632e-01
-9	Rv3743c	-9	0	A	T	0.045	9.697323e-02	6.669270e-02	3.748802e-01	1.466303e-01
-9	Rv0151c	-9	0	A	T	0.096	-1.039005e-01	7.350124e-02	4.254816e-01	1.581695e-01
-9	Rv3555c	-9	0	A	T	0.045	1.333136e-01	8.506885e-02	3.574715e-01	1.177834e-01
-9	Rv0118c	-9	0	A	T	0.347	-8.504908e-02	1.237690e-01	4.328550e-01	4.923338e-01
-9	2181	-9	0	A	T	0.449	1.393476e-01	1.427598e-01	4.126748e-01	3.295369e-01
-9	2180	-9	0	A	T	0.043	-7.390658e-02	1.595988e-01	4.187751e-01	6.435313e-01
-9	Rv3465	-9	0	A	T	0.304	8.591820e-03	1.270532e-01	4.167287e-01	9.461150e-01
-9	Rv3467	-9	0	A	T	0.486	7.282546e-02	1.269887e-01	3.920709e-01	5.666044e-01
-9	Rv3466	-9	0	A	T	0.393	-9.477444e-03	5.808846e-02	4.025539e-01	8.704689e-01
-9	Rv3468c	-9	0	A	T	0.484	-9.163261e-02	1.693483e-01	4.342612e-01	5.887118e-01
-9	Rv3463	-9	0	A	T	0.023	3.584490e-02	1.156195e-01	4.040814e-01	7.566847e-01
-9	Rv2439c	-9	0	A	T	0.389	-1.416549e-02	1.377525e-01	4.236951e-01	9.181411e-01
-9	150	-9	0	A	T	0.021	-1.019775e-01	1.061606e-01	3.731891e-01	3.372676e-01
-9	157	-9	0	A	T	0.025	1.307118e-01	1.462182e-01	4.184101e-01	3.718232e-01
-9	Rv3202c	-9	0	A	T	0.341	3.870342e-02	1.196754e-01	4.030962e-01	7.465391e-01
-9	158	-9	0	A	T	0.342	2.450054e-03	1.672125e-01	4.288367e-01	9.883160e-01
-9	Rv0791c	-9	0	A	T	0.073	-1.594215e-01	9.438303e-02	4.067570e-01	9.189027e-02
-9	Rv2386c	-9	0	A	T	0.031	-4.670294e-02	1.009550e-01	3.804144e-01	6.438650e-01
-9	2724	-9	0	A	T	0.025	-3.148339e-02	1.008132e-01	3.795988e-01	7.549605e-01
-9	2721	-9	0	A	T	0.365	-1.285412e-02	1.262680e-01	4.219461e-01	9.189602e-01
-9	2729	-9	0	A	T	0.026	5.841292e-02	1.229983e-01	3.986883e-01	6.350813e-01
-9	Rv3071	-9	0	A	T	0.016	2.989930e-01	1.076096e-01	3.517553e-01	5.688009e-03
-9	Rv3077	-9	0	A	T	0.499	4.975107e-02	5.119849e-01	4.108329e-01	9.226321e-01
-9	Rv3074	-9	0	A	T	0.029	-9.570230e-02	9.188236e-02	3.698102e-01	2.981646e-01
-9	Rv1737c	-9	0	A	T	0.027	-2.101702e-02	1.476362e-01	4.113649e-01	8.868615e-01
-9	Rv1179c	-9	0	A	T	0.090	2.088990e-02	6.029935e-02	4.074439e-01	7.291755e-01
-9	Rv3685c	-9	0	A	T	0.029	-4.148492e-02	8.183581e-02	3.906997e-01	6.124515e-01
-9	Rv2213	-9	0	A	T	0.020	1.068316e-01	9.842384e-02	4.134545e-01	2.783112e-01
-9	Rv2212	-9	0	A	T	0.020	-3.633810e-02	1.013859e-01	4.008086e-01	7.202006e-01
-9	1704	-9	0	A	T	0.499	4.975107e-02	5.119849e-01	4.108329e-01	9.226321e-01
-9	Rv2219	-9	0	A	T	0.020	8.470950e-02	1.124666e-01	3.966623e-01	4.517226e-01
-9	Rv0897c	-9	0	A	T	0.046	-1.238395e-01	8.727708e-02	3.739348e-01	1.566090e-01
-9	Rv1068c	-9	0	A	T	0.352	6.557334e-02	5.262372e-02	3.575739e-01	2.133792e-01
-9	Rv3351c	-9	0	A	T	0.011	9.791549e-02	1.249307e-01	4.010609e-01	4.335913e-01
-9	Rv1035c	-9	0	A	T	0.013	6.440866e-02	1.531161e-01	3.978549e-01	6.742084e-01
-9	Rv3384c	-9	0	A	T	0.011	3.399709e-02	1.747036e-01	4.078415e-01	8.457944e-01
-9	3026	-9	0	A	T	0.315	1.902931e-01	1.378584e-01	3.948563e-01	1.681592e-01
-9	3025	-9	0	A	T	0.496	-1.720847e-01	2.093124e-01	4.037473e-01	4.114280e-01
-9	3024	-9	0	A	T	0.076	-6.139608e-02	9.054697e-02	3.896149e-01	4.980813e-01
-9	3023	-9	0	A	T	0.345	-5.918891e-02	1.319398e-01	4.254012e-01	6.539309e-01
-9	Rv3079c	-9	0	A	T	0.035	3.413393e-02	1.063778e-01	4.136358e-01	7.484534e-01
-9	Rv1748	-9	0	A	T	0.011	1.951225e-02	1.266090e-01	3.964084e-01	8.775883e-01
-9	Rv1746	-9	0	A	T	0.020	1.115310e-01	1.108379e-01	4.054929e-01	3.148313e-01
-9	Rv1747	-9	0	A	T	0.013	3.622467e-01	1.137889e-01	3.180172e-01	1.555301e-03
-9	Rv1742	-9	0	A	T	0.019	-2.195175e-02	1.027842e-01	3.933019e-01	8.309775e-01
-9	Rv1668c	-9	0	A	T	0.496	2.664835e-01	2.204956e-01	4.145469e-01	2.274600e-01
-9	Rv3676	-9	0	A	T	0.323	6.911639e-02	1.047945e-01	3.907474e-01	5.098829e-01
-9	Rv2990c	-9	0	A	T	0.034	-1.261967e-01	1.384277e-01	4.223639e-01	3.624415e-01
-9	Rv1313c	-9	0	A	T	0.471	6.956979e-02	1.007457e-01	3.887210e-01	4.902032e-01
-9	Rv3921c	-9	0	A	T	0.021	-1.438729e-01	1.137414e-01	3.847942e-01	2.065529e-01
-9	Rv1568	-9	0	A	T	0.013	-1.040892e-01	1.146367e-01	3.992155e-01	3.643654e-01
-9	Rv1569	-9	0	A	T	0.043	-5.935157e-02	1.292488e-01	4.057377e-01	6.463080e-01
-9	Rv2922c	-9	0	A	T	0.067	-5.006038e-02	8.486133e-02	3.894000e-01	5.555465e-01
-9	Rv1292	-9	0	A	T	0.148	1.769797e-01	6.167863e-02	2.985742e-01	4.305042e-03
-9	Rv1295	-9	0	A	T	0.065	-8.374656e-02	7.354096e-02	4.007119e-01	2.553991e-01
-9	Rv1297	-9	0	A	T	0.013	2.911352e-01	1.614288e-01	4.239768e-01	7.197569e-02
-9	Rv0169	-9	0	A	T	0.352	-5.368646e-02	1.134979e-01	4.169229e-01	6.364287e-01
-9	Rv0168	-9	0	A	T	0.066	-2.914284e-02	8.785302e-02	3.999599e-01	7.402520e-01
-9	Rv2850c	-9	0	A	T	0.074	3.822449e-03	7.671185e-02	4.010480e-01	9.602809e-01
-9	Rv3586	-9	0	A	T	0.344	-2.836700e-02	1.402919e-01	4.218733e-01	8.398513e-01
-9	Rv0161	-9	0	A	T	0.035	-1.072127e-01	8.673631e-02	3.411688e-01	2.170709e-01
-9	Rv0164	-9	0	A	T	0.013	2.481378e-02	1.596301e-01	4.047617e-01	8.765394e-01
-9	Rv0167	-9	0	A	T	0.031	1.099415e-02	1.139644e-01	3.993312e-01	9.231899e-01
-9	Rv0166	-9	0	A	T	0.054	-5.817835e-02	7.426549e-02	3.815824e-01	4.338114e-01
-9	Rv1897c	-9	0	A	T	0.035	-1.592857e-02	1.115885e-01	4.005837e-01	8.865560e-01
-9	Rv2349c	-9	0	A	T	0.308	1.870513e-02	9.480186e-02	4.068445e-01	8.436753e-01
-9	Rv2985	-9	0	A	T	0.011	-5.953298e-02	1.298306e-01	3.967671e-01	6.467820e-01
-9	Rv2984	-9	0	A	T	0.030	-1.112393e-01	1.138019e-01	3.983257e-01	3.288523e-01
-9	Rv3191c	-9	0	A	T	0.023	1.647977e-01	1.698274e-01	4.157239e-01	3.323731e-01
-9	Rv0633c	-9	0	A	T	0.056	-2.432521e-01	1.003934e-01	2.932673e-01	1.578440e-02
-9	Rv2770c	-9	0	A	T	0.342	-1.731094e-03	1.579401e-01	4.242053e-01	9.912598e-01
-9	Rv1835c	-9	0	A	T	0.257	6.931155e-02	7.351219e-02	3.943435e-01	3.462561e-01
-9	Rv2406c	-9	0	A	T	0.020	8.561285e-02	1.731617e-01	3.956402e-01	6.212565e-01
-9	Rv0986	-9	0	A	T	0.041	8.213309e-03	7.237270e-02	3.991193e-01	9.096953e-01
-9	Rv0426c	-9	0	A	T	0.032	-8.486783e-02	1.137509e-01	3.753997e-01	4.560033e-01
-9	2539	-9	0	A	T	0.391	1.585651e-01	1.264911e-01	4.646614e-01	2.106460e-01
-9	Rv0981	-9	0	A	T	0.030	-1.018563e-01	1.268145e-01	4.089240e-01	4.222856e-01
-9	2532	-9	0	A	T	0.012	2.438759e-01	1.870246e-01	4.299368e-01	1.929034e-01
-9	Rv1948c	-9	0	A	T	0.341	7.961367e-03	1.713005e-01	4.287606e-01	9.629513e-01
-9	939	-9	0	A	T	0.018	-5.080630e-02	1.251083e-01	3.977802e-01	6.848620e-01
-9	930	-9	0	A	T	0.024	1.117938e-01	1.775366e-01	4.204732e-01	5.292121e-01
-9	Rv0039c	-9	0	A	T	0.344	-4.025189e-02	1.433738e-01	4.262833e-01	7.790320e-01
-9	Rv1987	-9	0	A	T	0.045	6.554796e-02	1.354837e-01	4.250560e-01	6.287567e-01
-9	Rv2066	-9	0	A	T	0.023	1.930142e-01	8.776481e-02	3.595481e-01	2.836687e-02
-9	Rv3217c	-9	0	A	T	0.046	2.293070e-03	1.327539e-01	4.115136e-01	9.862264e-01
-9	Rv2794c	-9	0	A	T	0.499	4.975107e-02	5.119849e-01	4.108329e-01	9.226321e-01
-9	Rv2443	-9	0	A	T	0.023	-9.851791e-02	1.079182e-01	4.022453e-01	3.617837e-01
-9	Rv0756c	-9	0	A	T	0.026	2.501517e-01	1.420952e-01	4.264796e-01	7.900604e-02
-9	1130	-9	0	A	T	0.048	-8.365679e-03	1.207461e-01	4.102525e-01	9.447948e-01
-9	1134	-9	0	A	T	0.324	-1.359312e-02	1.491173e-01	4.230335e-01	9.274079e-01
-9	Rv0893c	-9	0	A	T	0.355	-3.948671e-04	1.049048e-01	4.092690e-01	9.969984e-01
-9	Rv0505c	-9	0	A	T	0.021	1.426627e-01	2.025420e-01	4.208775e-01	4.815698e-01
-9	2882	-9	0	A	T	0.023	3.735466e-01	1.551759e-01	3.667814e-01	1.647236e-02
-9	Rv2402	-9	0	A	T	0.073	-7.155469e-02	8.282864e-02	3.816963e-01	3.881065e-01
-9	Rv1171	-9	0	A	T	0.013	-6.001492e-02	1.352881e-01	3.870105e-01	6.575375e-01
-9	Rv1173	-9	0	A	T	0.013	-1.070613e-01	1.168279e-01	4.006204e-01	3.599438e-01
-9	Rv2091c	-9	0	A	T	0.032	2.089976e-01	1.005780e-01	4.419075e-01	3.827519e-02
-9	Rv2044c	-9	0	A	T	0.012	2.005283e-01	1.583579e-01	4.159180e-01	2.060571e-01
-9	Rv0378	-9	0	A	T	0.018	-9.384815e-02	2.020231e-01	4.232831e-01	6.424828e-01
-9	Rv0808	-9	0	A	T	0.342	-1.673721e-02	1.324777e-01	4.237814e-01	8.995190e-01
-9	Rv0804	-9	0	A	T	0.011	-7.023796e-02	1.737506e-01	4.034539e-01	6.862227e-01
-9	Rv0377	-9	0	A	T	0.036	-6.668274e-02	1.207917e-01	3.926050e-01	5.811883e-01
-9	Rv0803	-9	0	A	T	0.053	-3.758696e-02	1.242501e-01	4.072897e-01	7.624019e-01
-9	Rv1330c	-9	0	A	T	0.498	3.713091e-02	3.764665e-01	4.119153e-01	9.214756e-01
-9	Rv1515c	-9	0	A	T	0.277	-2.997614e-02	7.821116e-02	4.229356e-01	7.016979e-01
-9	Rv3520c	-9	0	A	T	0.012	8.567713e-02	1.240372e-01	4.007802e-01	4.900844e-01
-9	Rv2824c	-9	0	A	T	0.024	1.054655e-02	8.814553e-02	3.967982e-01	9.048141e-01
-9	Rv3129	-9	0	A	T	0.022	-8.566855e-02	1.802401e-01	3.933574e-01	6.348005e-01
-9	Rv3415c	-9	0	A	T	0.013	5.093084e-02	1.221280e-01	3.949786e-01	6.768553e-01
-9	Rv3449	-9	0	A	T	0.327	-7.000972e-02	1.279490e-01	4.319083e-01	5.845321e-01
-9	Rv3448	-9	0	A	T	0.026	7.409815e-02	9.656662e-02	4.031608e-01	4.432870e-01
-9	Rv3200c	-9	0	A	T	0.045	6.595744e-02	1.240327e-01	4.195876e-01	5.951427e-01
-9	Rv0435c	-9	0	A	T	0.032	-1.551979e-01	8.423362e-02	3.490333e-01	6.605980e-02
-9	Rv2380c	-9	0	A	T	0.036	-5.801212e-02	7.575910e-02	3.768801e-01	4.442271e-01
-9	2705	-9	0	A	T	0.338	9.494891e-02	1.448449e-01	4.215713e-01	5.124651e-01
-9	2702	-9	0	A	T	0.024	-1.380883e-01	1.516743e-01	4.264321e-01	3.630816e-01
-9	Rv3059	-9	0	A	T	0.348	1.880558e-01	1.168363e-01	4.226379e-01	1.081891e-01
-9	Rv3056	-9	0	A	T	0.020	-1.473797e-01	1.129096e-01	3.917690e-01	1.924570e-01
-9	Rv3900c	-9	0	A	T	0.060	5.202191e-02	7.285353e-02	4.076173e-01	4.755568e-01
-9	Rv2109c	-9	0	A	T	0.389	-1.416549e-02	1.377525e-01	4.236951e-01	9.181411e-01
-9	Rv3778c	-9	0	A	T	0.011	-3.348751e-02	1.301876e-01	3.886895e-01	7.971219e-01
-9	475	-9	0	A	T	0.333	-2.536664e-02	1.126884e-01	4.166203e-01	8.219997e-01
-9	832	-9	0	A	T	0.489	1.396982e-02	1.290847e-01	3.967180e-01	9.138674e-01
-9	831	-9	0	A	T	0.459	7.110522e-02	1.034490e-01	4.037761e-01	4.922169e-01
-9	837	-9	0	A	T	0.013	-7.989488e-02	1.216430e-01	3.844312e-01	5.116442e-01
-9	Rv2540c	-9	0	A	T	0.018	8.069052e-02	1.060216e-01	3.817851e-01	4.470074e-01
-9	Rv2515c	-9	0	A	T	0.013	-1.676025e-02	1.174680e-01	3.948422e-01	8.866070e-01
-9	Rv0728c	-9	0	A	T	0.345	2.695169e-02	1.345651e-01	4.127804e-01	8.413457e-01
-9	1728	-9	0	A	T	0.045	-1.151723e-02	9.939671e-02	4.011554e-01	9.078059e-01
-9	1729	-9	0	A	T	0.045	1.807335e-01	1.543614e-01	4.305683e-01	2.422760e-01
-9	1725	-9	0	A	T	0.014	-8.094914e-02	1.139636e-01	3.906228e-01	4.778793e-01
-9	Rv2234	-9	0	A	T	0.019	-5.246457e-03	1.425460e-01	4.067873e-01	9.706564e-01
-9	Rv2189c	-9	0	A	T	0.021	-1.646013e-01	2.082854e-01	4.131342e-01	4.297846e-01
-9	Rv1640c	-9	0	A	T	0.263	1.248651e-01	8.011382e-02	4.091898e-01	1.197902e-01
-9	Rv2090	-9	0	A	T	0.451	1.028697e-01	1.350417e-01	4.049174e-01	4.465982e-01
-9	3009	-9	0	A	T	0.068	-1.350277e-01	6.579347e-02	3.926057e-01	4.071497e-02
-9	1588	-9	0	A	T	0.499	4.975107e-02	5.119849e-01	4.108329e-01	9.226321e-01
-9	Rv3616c	-9	0	A	T	0.498	3.713091e-02	3.764665e-01	4.119153e-01	9.214756e-01
-9	Rv1768	-9	0	A	T	0.046	-1.634779e-01	7.640435e-02	4.070375e-01	3.291747e-02
-9	Rv1769	-9	0	A	T	0.329	5.670457e-02	1.268490e-01	4.082201e-01	6.550712e-01
-9	Rv3040c	-9	0	A	T	0.012	-1.630098e-01	1.628991e-01	4.272455e-01	3.175159e-01
-9	Rv1760	-9	0	A	T	0.130	-1.118793e-02	8.331585e-02	4.013581e-01	8.932382e-01
-9	Rv1764	-9	0	A	T	0.011	-1.716077e-02	1.676743e-01	4.060241e-01	9.185275e-01
-9	Rv0499	-9	0	A	T	0.016	1.609097e-01	1.074884e-01	3.565946e-01	1.350909e-01
-9	Rv3611	-9	0	A	T	0.396	6.197281e-02	5.324962e-02	4.168168e-01	2.451109e-01
-9	Rv0490	-9	0	A	T	0.021	2.386688e-01	9.425310e-02	3.494179e-01	1.167136e-02
-9	Rv3618	-9	0	A	T	0.314	6.108469e-02	1.323930e-01	4.184405e-01	6.447409e-01
-9	Rv0497	-9	0	A	T	0.011	1.104519e-01	1.294631e-01	3.999436e-01	3.940251e-01
-9	Rv0496	-9	0	A	T	0.011	-4.508402e-02	1.338978e-01	3.983941e-01	7.364954e-01
-9	Rv1547	-9	0	A	T	0.035	-4.774432e-02	9.514081e-02	4.033015e-01	6.160323e-01
-9	Rv1543	-9	0	A	T	0.022	3.683948e-02	1.677337e-01	4.033449e-01	8.262576e-01
-9	Rv1549	-9	0	A	T	0.496	-1.645780e-02	2.085771e-01	3.960335e-01	9.371430e-01
-9	Rv2992c	-9	0	A	T	0.058	6.186897e-02	8.145901e-02	4.119627e-01	4.479423e-01
-9	Rv0255c	-9	0	A	T	0.016	9.887502e-02	1.075388e-01	4.052984e-01	3.583568e-01
-9	Rv2852c	-9	0	A	T	0.022	2.233886e-02	1.177464e-01	4.004763e-01	8.496134e-01
-9	Rv2005c	-9	0	A	T	0.019	-1.310376e-01	1.014823e-01	3.902071e-01	1.972806e-01
-9	Rv2001	-9	0	A	T	0.012	2.555498e-01	1.189913e-01	3.822638e-01	3.227260e-02
-9	Rv0304c	-9	0	A	T	0.298	3.891766e-02	4.397868e-02	3.938845e-01	3.766687e-01
-9	Rv0373c	-9	0	A	T	0.086	-4.420817e-02	6.652456e-02	3.854628e-01	5.066835e-01
-9	Rv3225c	-9	0	A	T	0.018	-5.776813e-02	1.022545e-01	3.947296e-01	5.723910e-01
-9	Rv0142	-9	0	A	T	0.012	1.516155e-02	1.201978e-01	3.935119e-01	8.996784e-01
-9	Rv0140	-9	0	A	T	0.019	-1.031937e-01	1.270063e-01	3.879586e-01	4.169270e-01
-9	Rv0147	-9	0	A	T	0.019	1.781427e-01	9.575772e-02	3.783823e-01	6.348407e-02
-9	Rv0146	-9	0	A	T	0.019	9.571548e-02	1.189256e-01	4.102099e-01	4.213372e-01
-9	Rv0145	-9	0	A	T	0.036	7.533148e-02	1.000974e-01	4.080013e-01	4.520920e-01
-9	Rv0144	-9	0	A	T	0.030	-8.530687e-02	1.177608e-01	3.848853e-01	4.691891e-01
-9	Rv0149	-9	0	A	T	0.043	-7.807751e-02	8.580333e-02	3.658092e-01	3.633281e-01
-9	Rv0638	-9	0	A	T	0.034	-2.105293e-02	1.512059e-01	4.116712e-01	8.893275e-01
-9	Rv1449c	-9	0	A	T	0.484	9.549889e-02	1.983126e-01	4.076251e-01	6.303530e-01
-9	Rv1833c	-9	0	A	T	0.041	1.228045e-02	7.814678e-02	4.002114e-01	8.751998e-01
-9	2553	-9	0	A	T	0.031	-7.112294e-02	7.985706e-02	3.989493e-01	3.736015e-01
-9	Rv2274c	-9	0	A	T	0.318	7.684494e-02	1.260042e-01	3.921479e-01	5.422602e-01
-9	Rv1946c	-9	0	A	T	0.012	1.089547e-01	1.188779e-01	3.797085e-01	3.598786e-01
-9	Rv2006	-9	0	A	T	0.098	2.578043e-02	5.768771e-02	4.046309e-01	6.551634e-01
-9	Rv1536	-9	0	A	T	0.087	1.113149e-01	5.510259e-02	3.882458e-01	4.395703e-02
-9	918	-9	0	A	T	0.025	2.720276e-01	1.650809e-01	4.756275e-01	1.000782e-01
-9	911	-9	0	A	T	0.243	1.188384e-01	8.299340e-02	3.878406e-01	1.528617e-01
-9	913	-9	0	A	T	0.011	-8.077301e-02	1.268432e-01	3.941783e-01	5.245804e-01
-9	Rv1968	-9	0	A	T	0.024	4.960992e-03	8.891091e-02	3.943163e-01	9.555279e-01
-9	Rv1614	-9	0	A	T	0.022	-1.243154e-01	1.016829e-01	4.098856e-01	2.221240e-01
-9	Rv1615	-9	0	A	T	0.029	-1.236114e-01	1.377313e-01	4.028738e-01	3.699384e-01
-9	Rv1617	-9	0	A	T	0.015	-9.904323e-02	1.081624e-01	4.049709e-01	3.603168e-01
-9	Rv1836c	-9	0	A	T	0.025	6.669551e-02	1.519997e-01	4.025514e-01	6.610251e-01
-9	Rv2147c	-9	0	A	T	0.025	-1.572561e-02	1.640537e-01	4.102514e-01	9.236769e-01
-9	Rv2394	-9	0	A	T	0.066	1.579288e-01	8.810367e-02	4.603595e-01	7.371466e-02
-9	Rv2395	-9	0	A	T	0.041	-1.262751e-01	1.018072e-01	3.752199e-01	2.154931e-01
-9	Rv2396	-9	0	A	T	0.026	-1.359330e-02	9.128191e-02	3.986393e-01	8.816865e-01
-9	Rv2391	-9	0	A	T	0.015	7.037678e-02	1.133479e-01	3.938350e-01	5.349829e-01
-9	Rv3799c	-9	0	A	T	0.012	1.991431e-02	1.251250e-01	3.967313e-01	8.736174e-01
-9	Rv3431c	-9	0	A	T	0.014	5.320094e-02	1.179095e-01	4.053880e-01	6.520602e-01
-9	Rv3061c	-9	0	A	T	0.052	-1.255821e-01	7.926207e-02	3.937266e-01	1.138027e-01
-9	1110	-9	0	A	T	0.024	-2.077312e-01	1.499536e-01	4.203873e-01	1.666414e-01
-9	Rv2174	-9	0	A	T	0.034	6.205044e-02	1.083070e-01	3.979993e-01	5.669883e-01
-9	1118	-9	0	A	T	0.011	-1.792035e-01	1.288920e-01	3.736077e-01	1.651087e-01
-9	1448	-9	0	A	T	0.436	5.271875e-02	9.623939e-02	4.092656e-01	5.841075e-01
-9	2309	-9	0	A	T	0.018	-4.698416e-02	2.113640e-01	4.206937e-01	8.241881e-01
-9	Rv1159	-9	0	A	T	0.319	2.955901e-03	1.291468e-01	4.135800e-01	9.817498e-01
-9	Rv0180c	-9	0	A	T	0.058	-5.269032e-02	7.841874e-02	3.974290e-01	5.019837e-01
-9	Rv1155	-9	0	A	T	0.341	7.961367e-03	1.713005e-01	4.287606e-01	9.629513e-01
-9	Rv1152	-9	0	A	T	0.052	-4.739892e-02	8.145687e-02	4.040126e-01	5.609304e-01
-9	Rv1150	-9	0	A	T	0.395	-9.182762e-02	9.100879e-02	4.100740e-01	3.135146e-01
-9	Rv0829	-9	0	A	T	0.498	1.008457e-01	2.885184e-01	3.963778e-01	7.268542e-01
-9	Rv0826	-9	0	A	T	0.012	1.248324e-01	1.242504e-01	4.037407e-01	3.155852e-01
-9	Rv0438c	-9	0	A	T	0.032	-1.120510e-01	1.116351e-01	4.031910e-01	3.160466e-01
-9	Rv0465c	-9	0	A	T	0.345	-5.534045e-02	1.352098e-01	4.280030e-01	6.825179e-01
-9	Rv2826c	-9	0	A	T	0.014	6.326182e-03	1.089589e-01	3.931399e-01	9.537262e-01
-9	Rv3429	-9	0	A	T	0.341	4.601580e-02	9.766863e-02	3.991724e-01	6.377661e-01
-9	Rv3425	-9	0	A	T	0.481	4.482032e-02	1.025354e-01	3.950902e-01	6.622323e-01
-9	Rv3426	-9	0	A	T	0.416	5.200155e-02	7.493627e-02	3.883900e-01	4.880733e-01
-9	Rv3837c	-9	0	A	T	0.305	8.004301e-02	1.235336e-01	4.122707e-01	5.173487e-01
-9	Rv2435c	-9	0	A	T	0.014	-3.641580e-02	1.114246e-01	3.928566e-01	7.439548e-01
-9	198	-9	0	A	T	0.087	-1.586444e-02	5.715910e-02	3.919004e-01	7.814853e-01
-9	197	-9	0	A	T	0.426	-6.874387e-03	1.040618e-01	4.082770e-01	9.473587e-01
-9	Rv3206c	-9	0	A	T	0.021	4.706805e-02	1.548590e-01	4.001344e-01	7.613122e-01
-9	192	-9	0	A	T	0.023	2.337274e-01	1.570582e-01	3.435186e-01	1.374050e-01
-9	Rv2025c	-9	0	A	T	0.012	-5.683662e-02	1.294237e-01	3.970009e-01	6.607612e-01
-9	2762	-9	0	A	T	0.314	8.137344e-02	1.772356e-01	4.135442e-01	6.463639e-01
-9	2761	-9	0	A	T	0.026	9.949527e-02	1.258037e-01	4.268901e-01	4.294297e-01
-9	2760	-9	0	A	T	0.032	-2.694302e-02	1.424603e-01	4.076722e-01	8.500784e-01
-9	857	-9	0	A	T	0.312	1.416098e-01	1.720161e-01	4.066608e-01	4.108071e-01
-9	853	-9	0	A	T	0.016	-3.782990e-02	1.516839e-01	4.086797e-01	8.031648e-01
-9	Rv3681c	-9	0	A	T	0.033	1.049336e-01	1.352961e-01	4.031968e-01	4.383989e-01
-9	Rv0931c	-9	0	A	T	0.031	-1.451294e-01	9.076325e-02	3.821879e-01	1.105204e-01
-9	Rv1369c	-9	0	A	T	0.011	-1.799352e-02	1.675868e-01	4.060783e-01	9.145443e-01
-9	Rv2557	-9	0	A	T	0.015	2.099754e-03	1.205446e-01	3.969447e-01	9.861101e-01
-9	Rv1907c	-9	0	A	T	0.313	9.952785e-02	1.233906e-01	3.958484e-01	4.203156e-01
-9	3067	-9	0	A	T	0.343	-3.143920e-02	1.467725e-01	4.249437e-01	8.304847e-01
-9	3068	-9	0	A	T	0.029	1.298648e-01	1.201110e-01	3.989604e-01	2.801806e-01
-9	Rv1707	-9	0	A	T	0.034	-8.352307e-02	1.581287e-01	4.316370e-01	5.976215e-01
-9	Rv3610c	-9	0	A	T	0.042	2.358697e-02	9.911754e-02	3.954278e-01	8.120122e-01
-9	Rv1708	-9	0	A	T	0.024	-1.133372e-01	1.664221e-01	4.001282e-01	4.962053e-01
-9	Rv1709	-9	0	A	T	0.023	-6.308979e-02	1.085805e-01	3.983235e-01	5.615013e-01
-9	Rv1733c	-9	0	A	T	0.480	1.251788e-01	1.667350e-01	3.965910e-01	4.531840e-01
-9	Rv3042c	-9	0	A	T	0.485	8.142713e-02	1.856064e-01	4.028635e-01	6.610818e-01
-9	Rv2616	-9	0	A	T	0.027	2.828275e-01	1.723002e-01	3.623729e-01	1.013916e-01
-9	Rv3638	-9	0	A	T	0.029	1.158748e-01	1.313024e-01	4.048366e-01	3.779726e-01
-9	Rv1199c	-9	0	A	T	0.449	1.227015e-01	8.351486e-02	3.814133e-01	1.424679e-01
-9	Rv3635	-9	0	A	T	0.026	-1.619465e-01	1.142423e-01	4.553215e-01	1.570034e-01
-9	Rv3636	-9	0	A	T	0.049	-1.723186e-01	1.126557e-01	4.057858e-01	1.268128e-01
-9	Rv3637	-9	0	A	T	0.013	6.551212e-02	1.646399e-01	4.080693e-01	6.908829e-01
-9	Rv3633	-9	0	A	T	0.014	2.294544e-01	1.132956e-01	3.333047e-01	4.342523e-02
-9	Rv3450c	-9	0	A	T	0.013	-9.976940e-02	1.150530e-01	3.874728e-01	3.863131e-01
-9	490	-9	0	A	T	0.016	-1.287423e-03	1.597520e-01	4.098869e-01	9.935736e-01
-9	Rv1317c	-9	0	A	T	0.353	2.735927e-02	1.017903e-01	4.022616e-01	7.882208e-01
-9	Rv3590c	-9	0	A	T	0.226	8.719964e-02	4.876420e-02	2.746017e-01	7.441360e-02
-9	Rv1759c	-9	0	A	T	0.066	-4.674505e-02	7.291224e-02	3.884114e-01	5.217729e-01
-9	Rv2003c	-9	0	A	T	0.046	-9.489679e-02	8.033363e-02	4.119824e-01	2.381099e-01
-9	Rv3567c	-9	0	A	T	0.345	-5.424676e-02	1.308700e-01	4.245060e-01	6.786978e-01
-9	Rv2944	-9	0	A	T	0.049	-3.104390e-02	1.140746e-01	4.024232e-01	7.856409e-01
-9	Rv2941	-9	0	A	T	0.252	-2.292216e-02	9.248603e-02	4.280646e-01	8.043670e-01
-9	Rv2943	-9	0	A	T	0.013	2.374910e-01	1.164878e-01	3.638018e-01	4.205380e-02
-9	Rv2942	-9	0	A	T	0.018	-3.553306e-02	1.080824e-01	3.986547e-01	7.424897e-01
-9	Rv3290c	-9	0	A	T	0.029	-1.305810e-01	1.192120e-01	4.021438e-01	2.739373e-01
-9	Rv0619	-9	0	A	T	0.391	-3.574784e-02	1.288990e-01	4.206946e-01	7.816516e-01
-9	Rv0614	-9	0	A	T	0.013	-1.060664e-01	1.192698e-01	4.046405e-01	3.743149e-01
-9	Rv0571c	-9	0	A	T	0.036	-1.390479e-01	1.148378e-01	4.207953e-01	2.265955e-01
-9	Rvnr02	-9	0	A	T	0.044	-5.975096e-02	7.985776e-02	3.924365e-01	4.547173e-01
-9	2572	-9	0	A	T	0.026	1.895903e-02	2.256461e-01	4.295878e-01	9.330768e-01
-9	2573	-9	0	A	T	0.020	-4.715617e-02	2.222758e-01	4.087637e-01	8.320842e-01
-9	1662	-9	0	A	T	0.482	9.969983e-02	1.026029e-01	4.085075e-01	3.317157e-01
-9	Rv2688c	-9	0	A	T	0.478	1.509992e-01	1.625747e-01	3.974214e-01	3.534877e-01
-9	Rv2967c	-9	0	A	T	0.018	6.704799e-02	1.023880e-01	3.757183e-01	5.129017e-01
-9	1660	-9	0	A	T	0.187	-9.105096e-02	5.310171e-02	3.791755e-01	8.709297e-02
-9	Rv2057c	-9	0	A	T	0.300	6.668999e-02	1.561839e-01	4.237187e-01	6.695847e-01
-9	Rv0765c	-9	0	A	T	0.013	-2.016284e-01	1.504450e-01	4.022833e-01	1.808477e-01
-9	Rv1944c	-9	0	A	T	0.056	2.769182e-02	9.260793e-02	4.283584e-01	7.650603e-01
-9	977	-9	0	A	T	0.011	9.198816e-02	1.254374e-01	3.950493e-01	4.637310e-01
-9	972	-9	0	A	T	0.341	7.961367e-03	1.713005e-01	4.287606e-01	9.629513e-01
-9	Rv3393	-9	0	A	T	0.012	2.028853e-01	1.250149e-01	3.727953e-01	1.053088e-01
-9	Rv3391	-9	0	A	T	0.022	-5.244403e-02	9.642415e-02	3.959481e-01	5.867855e-01
-9	Rv0371c	-9	0	A	T	0.021	-7.936027e-02	1.103838e-01	4.040777e-01	4.725433e-01
-9	Rv3399	-9	0	A	T	0.498	-4.024261e-01	3.097011e-01	4.135757e-01	1.944671e-01
-9	Rv0992c	-9	0	A	T	0.044	1.577173e-02	9.290193e-02	4.098525e-01	8.652688e-01
-9	Rv3659c	-9	0	A	T	0.027	-6.590511e-02	9.516569e-02	3.859106e-01	4.889593e-01
-9	Rv2062c	-9	0	A	T	0.286	6.497804e-03	6.332721e-02	3.993502e-01	9.183204e-01
-9	Rv1999c	-9	0	A	T	0.362	-3.260183e-03	9.141486e-02	4.069265e-01	9.715663e-01
-9	Rv2336	-9	0	A	T	0.020	-1.384358e-01	1.064532e-01	3.728863e-01	1.941118e-01
-9	Rv1384	-9	0	A	T	0.077	3.725744e-02	6.260286e-02	4.065613e-01	5.520473e-01
-9	Rv2490c	-9	0	A	T	0.142	1.046996e-01	4.917538e-02	3.105227e-01	3.378422e-02
-9	Rv3394c	-9	0	A	T	0.012	-4.170973e-02	1.384323e-01	3.967296e-01	7.633235e-01
-9	Rv3433c	-9	0	A	T	0.343	-3.399087e-02	1.468427e-01	4.251453e-01	8.170479e-01
-9	Rv2113	-9	0	A	T	0.020	-1.026460e-01	9.917128e-02	3.850940e-01	3.012035e-01
-9	Rv0035	-9	0	A	T	0.376	1.282980e-01	8.591156e-02	3.695001e-01	1.360356e-01
-9	Rv1131	-9	0	A	T	0.012	-4.111479e-02	1.595275e-01	3.970565e-01	7.967334e-01
-9	Rv1130	-9	0	A	T	0.346	-3.797261e-02	1.280492e-01	4.190424e-01	7.669484e-01
-9	Rv1132	-9	0	A	T	0.045	2.868319e-02	7.273840e-02	3.882254e-01	6.935203e-01
-9	Rv0629c	-9	0	A	T	0.321	2.327637e-02	1.213283e-01	4.069589e-01	8.479486e-01
-9	Rv0842	-9	0	A	T	0.020	1.313285e-02	9.764265e-02	3.954372e-01	8.930676e-01
-9	Rv0845	-9	0	A	T	0.345	-3.510557e-02	1.390877e-01	4.229070e-01	8.008473e-01
-9	Rv2095c	-9	0	A	T	0.015	7.596904e-03	1.366089e-01	4.017476e-01	9.556765e-01
-9	Rv2048c	-9	0	A	T	0.492	5.621156e-02	1.719860e-01	3.924201e-01	7.439415e-01
-9	Rv0849	-9	0	A	T	0.021	1.046105e-01	1.095028e-01	4.079127e-01	3.399243e-01
-9	Rv3800c	-9	0	A	T	0.323	1.135736e-01	8.467952e-02	4.090791e-01	1.805220e-01
-9	317	-9	0	A	T	0.121	2.475195e-02	5.838745e-02	4.059629e-01	6.718211e-01
-9	448	-9	0	A	T	0.342	2.450054e-03	1.672125e-01	4.288367e-01	9.883160e-01
-9	Rv3094c	-9	0	A	T	0.021	-4.838477e-03	9.601279e-02	3.986667e-01	9.598306e-01
-9	1334	-9	0	A	T	0.014	-6.321207e-02	1.119886e-01	3.895544e-01	5.727268e-01
-9	Rv2433c	-9	0	A	T	0.323	1.255502e-01	1.485699e-01	4.105594e-01	3.985244e-01
-9	Rv0267	-9	0	A	T	0.014	1.237422e-01	1.143296e-01	3.705834e-01	2.796825e-01
-9	Rv2646	-9	0	A	T	0.027	-2.454060e-02	1.100350e-01	4.016934e-01	8.236163e-01
-9	Rv3401	-9	0	A	T	0.069	-9.369700e-02	5.530285e-02	3.784364e-01	9.090462e-02
-9	Rv3407	-9	0	A	T	0.248	1.892818e-03	9.995897e-02	4.191254e-01	9.849005e-01
-9	Rv3406	-9	0	A	T	0.013	-1.140587e-01	1.148925e-01	3.958174e-01	3.213651e-01
-9	Rv3408	-9	0	A	T	0.499	4.975107e-02	5.119849e-01	4.108329e-01	9.226321e-01
-9	Rv1185c	-9	0	A	T	0.031	-4.525009e-02	7.937663e-02	3.981730e-01	5.689141e-01
-9	Rv1881c	-9	0	A	T	0.036	-2.192342e-02	1.449512e-01	4.160678e-01	8.798483e-01
-9	Rv0229c	-9	0	A	T	0.024	-6.767734e-02	1.035187e-01	3.706412e-01	5.135921e-01
-9	Rv0066c	-9	0	A	T	0.025	-1.016205e-01	1.001629e-01	4.008038e-01	3.108608e-01
-9	2290	-9	0	A	T	0.055	1.371176e-01	1.014751e-01	4.350495e-01	1.772917e-01
-9	2297	-9	0	A	T	0.023	-3.720043e-02	9.810046e-02	3.902440e-01	7.047115e-01
-9	Rv2337c	-9	0	A	T	0.498	2.563904e-01	3.040541e-01	4.091171e-01	3.995397e-01
-9	Rv0121c	-9	0	A	T	0.018	-3.207341e-02	1.256135e-01	3.993196e-01	7.985809e-01
-9	Rv3904c	-9	0	A	T	0.011	-9.329206e-02	1.392097e-01	3.984819e-01	5.031004e-01
-9	Rv2768c	-9	0	A	T	0.049	-7.419062e-02	1.120673e-01	3.983095e-01	5.082960e-01
-9	878	-9	0	A	T	0.498	3.713091e-02	3.764665e-01	4.119153e-01	9.214756e-01
-9	Rv3629c	-9	0	A	T	0.043	7.919875e-02	7.034945e-02	3.785398e-01	2.608503e-01
-9	Rv3674c	-9	0	A	T	0.314	5.210311e-02	1.464025e-01	4.049328e-01	7.220890e-01
-9	875	-9	0	A	T	0.023	-7.949952e-02	1.888911e-01	4.041007e-01	6.740461e-01
-9	873	-9	0	A	T	0.011	-4.520680e-04	1.257869e-01	3.945808e-01	9.971341e-01
-9	2741	-9	0	A	T	0.037	-7.047638e-02	1.357391e-01	4.146894e-01	6.038715e-01
-9	2035	-9	0	A	T	0.499	4.975107e-02	5.119849e-01	4.108329e-01	9.226321e-01
-9	2742	-9	0	A	T	0.025	1.632656e-01	1.682733e-01	4.542911e-01	3.324443e-01
-9	Rv1905c	-9	0	A	T	0.033	1.956287e-01	1.334175e-01	4.556278e-01	1.432631e-01
-9	3048	-9	0	A	T	0.033	-3.211455e-02	1.194254e-01	4.017646e-01	7.881222e-01
-9	3041	-9	0	A	T	0.012	1.947425e-01	1.212380e-01	4.096331e-01	1.089086e-01
-9	Rv3185	-9	0	A	T	0.056	-3.886858e-02	6.257534e-02	3.951807e-01	5.348143e-01
-9	Rv3183	-9	0	A	T	0.018	-8.035120e-02	1.091761e-01	3.848590e-01	4.621251e-01
-9	1097	-9	0	A	T	0.021	4.033314e-01	2.051911e-01	4.729512e-01	4.995090e-02
-9	1091	-9	0	A	T	0.041	-5.385825e-02	8.689762e-02	3.909052e-01	5.357079e-01
-9	1092	-9	0	A	T	0.249	8.254156e-02	9.371618e-02	3.956759e-01	3.789142e-01
-9	Rv2589	-9	0	A	T	0.012	2.233828e-01	1.211731e-01	4.119789e-01	6.590870e-02
-9	Rv1726	-9	0	A	T	0.056	4.583460e-02	7.178811e-02	3.821813e-01	5.234900e-01
-9	Rv1727	-9	0	A	T	0.013	1.434605e-01	1.228202e-01	4.027003e-01	2.434000e-01
-9	Rv1722	-9	0	A	T	0.057	6.608690e-02	9.289274e-02	4.135724e-01	4.771825e-01
-9	1326	-9	0	A	T	0.327	8.196893e-02	1.217875e-01	3.980285e-01	5.012596e-01
-9	Rv2638	-9	0	A	T	0.041	-5.946932e-02	8.628872e-02	4.087667e-01	4.910566e-01
-9	Rv2636	-9	0	A	T	0.013	-1.704690e-01	1.192369e-01	3.732664e-01	1.535021e-01
-9	1328	-9	0	A	T	0.026	-1.444921e-01	1.455454e-01	4.162290e-01	3.213555e-01
-9	Rv2631	-9	0	A	T	0.049	-2.127537e-02	1.121789e-01	4.080177e-01	8.496639e-01
-9	Rv2630	-9	0	A	T	0.015	4.371831e-02	1.230767e-01	4.029155e-01	7.225962e-01
-9	Rv1589	-9	0	A	T	0.018	1.452907e-01	1.513125e-01	4.134410e-01	3.374652e-01
-9	Rv2947c	-9	0	A	T	0.499	4.975107e-02	5.119849e-01	4.108329e-01	9.226321e-01
-9	Rv0458	-9	0	A	T	0.031	-1.376485e-01	8.141720e-02	3.709824e-01	9.159046e-02
-9	Rv0988	-9	0	A	T	0.265	1.242699e-01	8.124302e-02	3.814250e-01	1.268119e-01
-9	Rv0987	-9	0	A	T	0.376	1.479290e-01	9.300532e-02	3.476181e-01	1.124099e-01
-9	Rv0982	-9	0	A	T	0.349	-5.232571e-02	1.176859e-01	4.171588e-01	6.568054e-01
-9	Rv0453	-9	0	A	T	0.064	-2.892598e-03	8.563499e-02	4.024618e-01	9.730689e-01
-9	Rv0452	-9	0	A	T	0.237	9.160388e-02	9.219261e-02	3.943954e-01	3.209412e-01
-9	Rv2964	-9	0	A	T	0.331	2.400402e-02	1.125229e-01	4.045183e-01	8.311689e-01
-9	Rv2963	-9	0	A	T	0.022	-7.229187e-02	1.021680e-01	3.806536e-01	4.795711e-01
-9	Rv0187	-9	0	A	T	0.016	-7.562521e-02	1.059578e-01	3.931239e-01	4.757621e-01
-9	Rv0186	-9	0	A	T	0.025	-6.793729e-03	8.751892e-02	3.937654e-01	9.381600e-01
-9	Rv0185	-9	0	A	T	0.302	1.005567e-02	1.382470e-01	4.183260e-01	9.420475e-01
-9	Rv0678	-9	0	A	T	0.014	1.460773e-01	1.124307e-01	3.622258e-01	1.945136e-01
-9	Rv0671	-9	0	A	T	0.018	-3.740234e-02	1.241762e-01	3.950159e-01	7.633973e-01
-9	Rv0670	-9	0	A	T	0.044	-1.994769e-02	1.223976e-01	4.044587e-01	8.706112e-01
-9	Rv0673	-9	0	A	T	0.302	-1.564105e-02	1.113105e-01	4.139702e-01	8.883137e-01
-9	Rv0672	-9	0	A	T	0.031	-6.678822e-03	9.732848e-02	4.009080e-01	9.453212e-01
-9	Rv0675	-9	0	A	T	0.012	2.823303e-02	1.188940e-01	3.944953e-01	8.124043e-01
-9	Rv0674	-9	0	A	T	0.012	-2.029133e-01	1.217754e-01	3.923086e-01	9.634652e-02
-9	Rv0573c	-9	0	A	T	0.011	4.124469e-02	1.238088e-01	3.895410e-01	7.391886e-01
-9	Rv3823c	-9	0	A	T	0.063	-1.497679e-01	7.822680e-02	4.267700e-01	5.618147e-02
-9	Rv0767c	-9	0	A	T	0.016	-1.079406e-01	1.055062e-01	3.750136e-01	3.068191e-01
-9	Rv3211	-9	0	A	T	0.031	-3.758252e-02	7.758893e-02	4.038778e-01	6.283504e-01
-9	Rv2378c	-9	0	A	T	0.013	-2.377566e-01	1.458708e-01	4.001333e-01	1.038153e-01
-9	Rv0990c	-9	0	A	T	0.382	-5.349197e-02	1.344250e-01	4.293197e-01	6.908680e-01
-9	Rv3375	-9	0	A	T	0.022	-1.307731e-02	9.277549e-02	3.931468e-01	8.879669e-01
-9	Rv3376	-9	0	A	T	0.012	5.589718e-02	1.255067e-01	4.043598e-01	6.562636e-01
-9	Rv3371	-9	0	A	T	0.065	-1.691730e-01	7.974192e-02	2.920124e-01	3.442153e-02
-9	Rv3373	-9	0	A	T	0.027	7.447396e-02	1.375813e-01	4.090977e-01	5.885609e-01
-9	Rv3372	-9	0	A	T	0.012	-1.838826e-02	1.610955e-01	3.990529e-01	9.091734e-01
-9	Rv0610c	-9	0	A	T	0.059	-1.470885e-02	8.443375e-02	3.997442e-01	8.617816e-01
-9	Rv0742	-9	0	A	T	0.026	7.661904e-02	1.041065e-01	3.985225e-01	4.621313e-01
-9	1145	-9	0	A	T	0.498	3.713091e-02	3.764665e-01	4.119153e-01	9.214756e-01
-9	Rv3740c	-9	0	A	T	0.012	-5.362471e-02	1.192999e-01	3.978614e-01	6.532896e-01
-9	Rv2578c	-9	0	A	T	0.025	-1.144620e-01	1.149294e-01	3.994027e-01	3.198142e-01
-9	Rv2503c	-9	0	A	T	0.063	-6.805028e-02	9.792894e-02	3.967383e-01	4.874777e-01
-9	Rv3909	-9	0	A	T	0.045	1.636806e-03	8.298787e-02	3.970722e-01	9.842727e-01
-9	Rv2359	-9	0	A	T	0.029	-6.848288e-02	1.242490e-01	3.945891e-01	5.817856e-01
-9	1667	-9	0	A	T	0.023	-1.279556e-01	1.828391e-01	4.056461e-01	4.843950e-01
-9	Rvnr01	-9	0	A	T	0.075	2.207591e-01	5.026053e-02	2.960700e-01	1.397905e-05
-9	593	-9	0	A	T	0.307	1.384709e-01	1.170042e-01	4.138803e-01	2.372439e-01
-9	598	-9	0	A	T	0.338	4.854425e-02	1.207446e-01	4.012480e-01	6.878437e-01
-9	Rv3396c	-9	0	A	T	0.052	-1.042250e-01	1.152153e-01	4.012619e-01	3.661529e-01
-9	2829	-9	0	A	T	0.111	-7.137833e-02	6.478845e-02	3.818884e-01	2.711711e-01
-9	2821	-9	0	A	T	0.016	1.099847e-01	1.029119e-01	4.095070e-01	2.857619e-01
-9	Rv2138	-9	0	A	T	0.027	7.999536e-02	1.238162e-01	4.062754e-01	5.185536e-01
-9	Rv2139	-9	0	A	T	0.322	3.156391e-02	1.196343e-01	4.028087e-01	7.920258e-01
-9	Rv1687c	-9	0	A	T	0.012	-7.778818e-02	1.189963e-01	4.004610e-01	5.136352e-01
-9	1401	-9	0	A	T	0.341	7.961367e-03	1.713005e-01	4.287606e-01	9.629513e-01
-9	Rv2155c	-9	0	A	T	0.495	7.123948e-02	2.029105e-01	3.976447e-01	7.256854e-01
-9	Rv3812	-9	0	A	T	0.037	-8.774719e-02	9.119244e-02	3.984691e-01	3.364524e-01
-9	1406	-9	0	A	T	0.023	1.653464e-01	1.642340e-01	4.169027e-01	3.145812e-01
-9	Rv0159c	-9	0	A	T	0.499	1.689052e-02	4.725086e-01	4.068725e-01	9.715003e-01
-9	698	-9	0	A	T	0.012	-1.737938e-03	1.207132e-01	3.941372e-01	9.885194e-01
-9	334	-9	0	A	T	0.315	6.076790e-02	1.693175e-01	4.150993e-01	7.198378e-01
-9	Rv1115	-9	0	A	T	0.013	4.109789e-01	1.518052e-01	4.741041e-01	7.040211e-03
-9	Rv1442	-9	0	A	T	0.326	-4.029288e-02	1.077369e-01	4.185245e-01	7.085844e-01
-9	Rv3092c	-9	0	A	T	0.052	-1.076091e-01	1.306197e-01	3.989811e-01	4.104669e-01
-9	Rv0243	-9	0	A	T	0.033	-4.094528e-02	8.341715e-02	3.936737e-01	6.237705e-01
-9	Rv0245	-9	0	A	T	0.245	6.298114e-02	8.341590e-02	4.015473e-01	4.506260e-01
-9	Rv0246	-9	0	A	T	0.022	4.976817e-03	9.051891e-02	3.932071e-01	9.561779e-01
-9	Rv1043c	-9	0	A	T	0.030	1.168135e-01	8.819541e-02	3.943283e-01	1.860098e-01
-9	Rv2678c	-9	0	A	T	0.011	-4.724255e-02	1.258319e-01	3.930974e-01	7.075077e-01
-9	Rv2986c	-9	0	A	T	0.011	-1.486170e-01	1.292389e-01	4.165656e-01	2.507751e-01
-9	Rv3818	-9	0	A	T	0.019	1.156225e-01	1.068101e-01	3.945428e-01	2.796040e-01
-9	Rv1812c	-9	0	A	T	0.499	4.975107e-02	5.119849e-01	4.108329e-01	9.226321e-01
-9	Rv1396c	-9	0	A	T	0.454	5.659488e-02	1.147705e-01	3.993110e-01	6.221713e-01
-9	Rv2880c	-9	0	A	T	0.486	9.821257e-02	1.579088e-01	3.928067e-01	5.342826e-01
-9	Rv1215c	-9	0	A	T	0.046	-1.093384e-01	8.200947e-02	3.763782e-01	1.831227e-01
-9	Rv2331A	-9	0	A	T	0.034	-6.683828e-02	8.908219e-02	4.199483e-01	4.534641e-01
-9	Rv0904c	-9	0	A	T	0.012	5.772684e-02	1.567180e-01	3.982767e-01	7.127855e-01
-9	Rv3906c	-9	0	A	T	0.012	-1.704128e-02	1.321991e-01	3.957079e-01	8.974891e-01
-9	Rv3882c	-9	0	A	T	0.070	9.118812e-02	8.315415e-02	4.355232e-01	2.733922e-01
-9	Rv2103c	-9	0	A	T	0.254	1.773215e-02	8.878237e-02	4.050334e-01	8.417845e-01
-9	2017	-9	0	A	T	0.019	-1.137784e-01	1.819244e-01	4.290891e-01	5.320130e-01
-9	2013	-9	0	A	T	0.020	-8.234108e-02	2.977972e-01	4.224511e-01	7.822898e-01
-9	Rv0831c	-9	0	A	T	0.016	1.853387e-01	1.282593e-01	3.918037e-01	1.491405e-01
-9	Rv1309	-9	0	A	T	0.014	3.730052e-02	1.239029e-01	3.997856e-01	7.635173e-01
-9	Rv3377c	-9	0	A	T	0.071	-4.431568e-02	6.141940e-02	3.757694e-01	4.709583e-01
-9	Rv3709c	-9	0	A	T	0.045	1.573901e-01	9.211336e-02	3.931957e-01	8.819949e-02
-9	Rv0212c	-9	0	A	T	0.015	-3.804324e-02	1.098111e-01	3.898264e-01	7.291709e-01
-9	Rv2178c	-9	0	A	T	0.449	1.393476e-01	1.427598e-01	4.126748e-01	3.295369e-01
-9	1349	-9	0	A	T	0.011	-1.433345e-01	1.256762e-01	3.823330e-01	2.546782e-01
-9	Rv1773c	-9	0	A	T	0.047	-1.126357e-01	1.259499e-01	4.109570e-01	3.716420e-01
-9	452	-9	0	A	T	0.342	2.450054e-03	1.672125e-01	4.288367e-01	9.883160e-01
-9	1344	-9	0	A	T	0.020	-8.234108e-02	2.977972e-01	4.224511e-01	7.822898e-01
-9	Rv1846c	-9	0	A	T	0.024	1.290221e-01	1.532421e-01	4.160605e-01	4.002603e-01
-9	Rv0473	-9	0	A	T	0.031	-4.791499e-02	1.090914e-01	3.961748e-01	6.607125e-01
-9	948	-9	0	A	T	0.299	3.397007e-02	4.536127e-02	3.834003e-01	4.543192e-01
-9	Rv0631c	-9	0	A	T	0.108	-3.524387e-02	5.903764e-02	3.965045e-01	5.508237e-01
-9	Rv3173c	-9	0	A	T	0.011	-5.350756e-03	1.370728e-01	3.961234e-01	9.688790e-01
-9	Rv1307	-9	0	A	T	0.015	-1.171547e-01	1.091893e-01	3.973353e-01	2.838644e-01
-9	Rv1300	-9	0	A	T	0.498	3.713091e-02	3.764665e-01	4.119153e-01	9.214756e-01
-9	Rv1301	-9	0	A	T	0.021	-6.357525e-02	2.509559e-01	4.157810e-01	8.001263e-01
-9	Rv2833c	-9	0	A	T	0.018	-1.168319e-01	1.014616e-01	4.269437e-01	2.501385e-01
-9	Rv3199c	-9	0	A	T	0.323	1.011087e-01	1.235898e-01	4.250659e-01	4.137306e-01
-9	Rv1565c	-9	0	A	T	0.014	4.403178e-02	1.148470e-01	3.970509e-01	7.016068e-01
-9	Rv0650	-9	0	A	T	0.027	6.482655e-02	1.105821e-01	3.972368e-01	5.580131e-01
-9	Rv0655	-9	0	A	T	0.064	-1.010866e-01	1.234520e-01	4.000668e-01	4.133123e-01
-9	Rv0654	-9	0	A	T	0.020	4.390447e-02	1.015100e-01	3.982607e-01	6.655738e-01
-9	Rv2314c	-9	0	A	T	0.011	1.414815e-01	1.323225e-01	4.030895e-01	2.855411e-01
-9	Rv2832c	-9	0	A	T	0.021	-5.446278e-02	1.178571e-01	3.981466e-01	6.442253e-01
-9	Rv0325	-9	0	A	T	0.342	2.450054e-03	1.672125e-01	4.288367e-01	9.883160e-01
-9	Rv0575c	-9	0	A	T	0.301	-9.464993e-02	1.192968e-01	4.351084e-01	4.279608e-01
-9	Rv3236c	-9	0	A	T	0.340	1.561987e-01	9.461706e-02	3.702329e-01	9.946210e-02
-9	Rv2716	-9	0	A	T	0.044	-7.990044e-02	1.190635e-01	4.053463e-01	5.025154e-01
-9	Rv0783c	-9	0	A	T	0.037	8.400703e-02	8.177298e-02	4.058012e-01	3.048180e-01
-9	2461	-9	0	A	T	0.022	-1.544221e-01	1.986990e-01	4.053463e-01	4.374664e-01
-9	2462	-9	0	A	T	0.314	7.754824e-02	1.504415e-01	4.039583e-01	6.064754e-01
-9	Rv1538c	-9	0	A	T	0.271	-1.362298e-02	8.852747e-02	4.236323e-01	8.777696e-01
-9	Rv3359	-9	0	A	T	0.018	-2.207975e-02	1.019352e-01	3.986082e-01	8.286131e-01
-9	Rv2223c	-9	0	A	T	0.015	-4.180349e-02	1.309406e-01	3.923560e-01	7.496800e-01
-9	Rv1601	-9	0	A	T	0.012	2.453066e-01	1.595408e-01	4.315315e-01	1.248497e-01
-9	Rv1607	-9	0	A	T	0.014	2.469088e-02	1.130755e-01	3.947123e-01	8.272489e-01
-9	Rv1970	-9	0	A	T	0.015	6.596879e-02	1.089854e-01	3.961993e-01	5.452832e-01
-9	Rv1604	-9	0	A	T	0.484	9.549889e-02	1.983126e-01	4.076251e-01	6.303530e-01
-9	Rv1051c	-9	0	A	T	0.044	6.356976e-02	7.392584e-02	3.730423e-01	3.902921e-01
-9	Rv2332	-9	0	A	T	0.035	-8.368050e-02	9.979080e-02	3.934536e-01	4.021590e-01
-9	Rv2339	-9	0	A	T	0.367	-1.963879e-05	7.721817e-02	4.029421e-01	9.997972e-01
-9	Rv2157c	-9	0	A	T	0.012	5.164493e-02	1.254205e-01	3.933422e-01	6.806997e-01
-9	Rv3802c	-9	0	A	T	0.046	-9.577167e-02	1.317898e-01	3.972081e-01	4.677849e-01
-9	Rv3822	-9	0	A	T	0.042	3.032390e-02	1.026593e-01	4.074247e-01	7.678360e-01
-9	2809	-9	0	A	T	0.011	-5.366367e-02	1.267814e-01	4.042946e-01	6.722940e-01
-9	2803	-9	0	A	T	0.014	8.645491e-03	1.295515e-01	3.997160e-01	9.468229e-01
-9	1423	-9	0	A	T	0.023	9.558832e-02	1.530668e-01	4.293992e-01	5.326217e-01
-9	1425	-9	0	A	T	0.021	-3.401585e-01	1.683661e-01	4.139372e-01	4.393501e-02
-9	Rv1212c	-9	0	A	T	0.018	2.359464e-02	1.108967e-01	4.044070e-01	8.316081e-01
-9	1428	-9	0	A	T	0.018	1.731324e-02	1.224252e-01	3.989785e-01	8.876019e-01
-9	Rv2486	-9	0	A	T	0.015	-6.083837e-02	1.142232e-01	4.004502e-01	5.945530e-01
-9	602	-9	0	A	T	0.018	-5.358275e-02	2.283903e-01	4.289430e-01	8.146171e-01
-9	Rv1683	-9	0	A	T	0.025	-1.343445e-01	8.500225e-02	3.681998e-01	1.146945e-01
-9	Rv1682	-9	0	A	T	0.022	8.998983e-02	1.802400e-01	4.122380e-01	6.178260e-01
-9	Rv1681	-9	0	A	T	0.301	5.673671e-02	1.280817e-01	4.121870e-01	6.579968e-01
-9	Rv1680	-9	0	A	T	0.016	-6.636314e-02	1.047269e-01	3.848310e-01	5.266108e-01
-9	Rv1689	-9	0	A	T	0.024	-1.467706e-01	9.449119e-02	3.080840e-01	1.210562e-01
-9	Rv0278c	-9	0	A	T	0.440	-7.199322e-02	6.629526e-02	3.806593e-01	2.780794e-01
-9	Rv3105c	-9	0	A	T	0.031	1.063174e-01	1.620608e-01	4.238009e-01	5.121350e-01
-9	Rv3502c	-9	0	A	T	0.023	-4.146226e-03	1.757754e-01	4.057497e-01	9.811915e-01
-9	Rv2022c	-9	0	A	T	0.064	-8.347614e-02	8.698717e-02	3.750088e-01	3.377496e-01
-9	Rv1469	-9	0	A	T	0.046	-1.013332e-01	8.732807e-02	3.902393e-01	2.465079e-01
-9	Rv1463	-9	0	A	T	0.315	4.946950e-02	1.626276e-01	4.120943e-01	7.611237e-01
-9	Rv1462	-9	0	A	T	0.499	4.975107e-02	5.119849e-01	4.108329e-01	9.226321e-01
-9	Rv1461	-9	0	A	T	0.355	1.462928e-02	1.081654e-01	4.098237e-01	8.924750e-01
-9	Rv0228	-9	0	A	T	0.014	-1.019489e-01	1.383203e-01	3.953812e-01	4.614740e-01
-9	Rv0220	-9	0	A	T	0.022	-2.098966e-01	1.693935e-01	4.188307e-01	2.159476e-01
-9	Rv0221	-9	0	A	T	0.351	-6.342625e-03	1.078875e-01	4.079416e-01	9.531459e-01
-9	Rv1014c	-9	0	A	T	0.011	6.086121e-02	1.417068e-01	4.007173e-01	6.677731e-01
-9	Rv1041c	-9	0	A	T	0.071	-5.291708e-02	7.410003e-02	3.882006e-01	4.755144e-01
-9	Rv3833	-9	0	A	T	0.449	1.393476e-01	1.427598e-01	4.126748e-01	3.295369e-01
-9	Rv0541c	-9	0	A	T	0.013	2.220167e-01	1.188797e-01	4.131804e-01	6.246689e-02
-9	Rv2333c	-9	0	A	T	0.391	5.651573e-02	1.245432e-01	4.229888e-01	6.502017e-01
-9	Rv1394c	-9	0	A	T	0.481	1.416718e-01	1.588776e-01	3.948324e-01	3.730249e-01
-9	Rv2618	-9	0	A	T	0.020	1.470092e-01	1.447450e-01	4.415314e-01	3.103418e-01
-9	Rv2764c	-9	0	A	T	0.064	1.449613e-01	7.853628e-02	4.260380e-01	6.557537e-02
-9	Rv1424c	-9	0	A	T	0.013	4.840009e-02	1.500468e-01	4.063865e-01	7.471722e-01
-9	Rv3473c	-9	0	A	T	0.011	-8.342105e-02	1.295058e-01	3.857721e-01	5.198046e-01
-9	Rv0920c	-9	0	A	T	0.030	-6.121351e-02	9.078835e-02	3.668050e-01	5.005001e-01
-9	Rv2586c	-9	0	A	T	0.036	5.760565e-02	7.655613e-02	3.811753e-01	4.521636e-01
-9	2250	-9	0	A	T	0.031	2.693613e-01	1.204445e-01	4.634380e-01	2.581212e-02
-9	Rv3884c	-9	0	A	T	0.415	6.249019e-03	8.902945e-02	4.033042e-01	9.440730e-01
-9	Rv3859c	-9	0	A	T	0.043	-5.489523e-02	8.329887e-02	3.830181e-01	5.102207e-01
-9	2786	-9	0	A	T	0.025	-2.128890e-01	9.368093e-02	3.984165e-01	2.352471e-02
-9	2783	-9	0	A	T	0.011	6.502852e-02	1.732399e-01	4.083013e-01	7.075633e-01
-9	2789	-9	0	A	T	0.020	-9.680051e-02	2.267916e-01	4.095018e-01	6.697090e-01
-9	2078	-9	0	A	T	0.034	-1.588566e-01	1.190648e-01	3.920439e-01	1.828079e-01
-9	2071	-9	0	A	T	0.379	1.232459e-02	1.052556e-01	4.159270e-01	9.068391e-01
-9	2077	-9	0	A	T	0.011	1.558962e-02	1.258926e-01	3.935243e-01	9.015027e-01
-9	Rv2268c	-9	0	A	T	0.088	5.256319e-02	6.392282e-02	4.038973e-01	4.113436e-01
-9	Rv1504c	-9	0	A	T	0.035	3.834560e-02	1.009094e-01	3.964783e-01	7.041232e-01
-9	Rv3302c	-9	0	A	T	0.020	-8.467446e-02	9.707123e-02	3.998841e-01	3.835112e-01
-9	Rv0731c	-9	0	A	T	0.013	1.272880e-02	1.520972e-01	3.991963e-01	9.333410e-01
-9	Rv1666c	-9	0	A	T	0.011	4.006878e-02	1.253421e-01	3.910212e-01	7.493619e-01
-9	Rv2190c	-9	0	A	T	0.027	-3.011950e-02	9.614872e-02	3.894081e-01	7.542277e-01
-9	Rv1097c	-9	0	A	T	0.042	1.280640e-01	8.758498e-02	3.871994e-01	1.443883e-01
-9	Rv0495c	-9	0	A	T	0.015	5.519219e-02	1.213275e-01	4.060098e-01	6.493972e-01
-9	Rv1319c	-9	0	A	T	0.175	8.428557e-02	5.183270e-02	4.221129e-01	1.046221e-01
-9	Rv1096	-9	0	A	T	0.018	2.636537e-01	1.222975e-01	4.235396e-01	3.162214e-02
-9	Rv1093	-9	0	A	T	0.499	4.975107e-02	5.119849e-01	4.108329e-01	9.226321e-01
-9	Rv1090	-9	0	A	T	0.313	1.104257e-01	1.021898e-01	4.102811e-01	2.804526e-01
-9	Rv1091	-9	0	A	T	0.320	1.013451e-01	5.835573e-02	3.272207e-01	8.312393e-02
-9	Rv1753c	-9	0	A	T	0.447	-4.694025e-02	9.666575e-02	4.229932e-01	6.274903e-01
-9	Rv3022c	-9	0	A	T	0.432	8.151209e-03	6.474362e-02	3.953450e-01	8.998671e-01
-9	Rv0413	-9	0	A	T	0.011	3.210345e-02	1.275377e-01	3.944909e-01	8.013738e-01
-9	Rv0415	-9	0	A	T	0.030	-8.981442e-02	1.286341e-01	3.980646e-01	4.854003e-01
-9	Rv0419	-9	0	A	T	0.352	1.361772e-01	1.123417e-01	3.768364e-01	2.260790e-01
-9	Rv0418	-9	0	A	T	0.014	-1.071780e-02	1.114323e-01	3.942396e-01	9.234185e-01
-9	Rv3761c	-9	0	A	T	0.020	-1.211259e-01	9.535542e-02	3.855475e-01	2.046453e-01
-9	1360	-9	0	A	T	0.022	3.107870e-01	1.715323e-01	3.480431e-01	7.067489e-02
-9	Rv2674	-9	0	A	T	0.019	-8.954998e-02	9.781085e-02	4.172070e-01	3.603941e-01
-9	Rv2679	-9	0	A	T	0.015	-8.802274e-02	1.305155e-01	3.865425e-01	5.003859e-01
-9	479	-9	0	A	T	0.237	1.564688e-01	9.298399e-02	4.087531e-01	9.311248e-02
-9	Rv3022A	-9	0	A	T	0.019	1.837290e-01	1.214536e-01	3.689512e-01	1.310402e-01
-9	Rv1321	-9	0	A	T	0.499	4.975107e-02	5.119849e-01	4.108329e-01	9.226321e-01
-9	Rv2928	-9	0	A	T	0.011	2.025247e-01	1.278136e-01	3.841191e-01	1.137704e-01
-9	Rv1328	-9	0	A	T	0.084	-1.382488e-01	8.992875e-02	4.240467e-01	1.249144e-01
-9	Rv3534c	-9	0	A	T	0.029	-4.116222e-02	1.142186e-01	3.969137e-01	7.187302e-01
-9	Rv0244c	-9	0	A	T	0.059	-1.306863e-02	6.010842e-02	3.888318e-01	8.279808e-01
-9	Rv2830c	-9	0	A	T	0.498	3.713091e-02	3.764665e-01	4.119153e-01	9.214756e-01
-9	Rv2450c	-9	0	A	T	0.499	4.975107e-02	5.119849e-01	4.108329e-01	9.226321e-01
-9	Rv3782	-9	0	A	T	0.301	5.104590e-02	1.494698e-01	4.225460e-01	7.328757e-01
-9	Rv3784	-9	0	A	T	0.033	2.325568e-02	1.033625e-01	4.061527e-01	8.220874e-01
-9	Rv1844c	-9	0	A	T	0.486	-3.004084e-02	1.394508e-01	4.055490e-01	8.295349e-01
-9	Rv3403c	-9	0	A	T	0.025	-1.746143e-01	1.023233e-01	4.447190e-01	8.860116e-02
-9	Rv3788	-9	0	A	T	0.310	2.899584e-02	1.172710e-01	4.113817e-01	8.048229e-01
-9	293	-9	0	A	T	0.019	-5.453478e-02	2.594731e-01	4.132615e-01	8.336255e-01
-9	Rv3234c	-9	0	A	T	0.382	-6.384271e-02	1.283832e-01	4.277082e-01	6.192313e-01
-9	Rv3741c	-9	0	A	T	0.032	2.090325e-01	9.100900e-02	4.156078e-01	2.208369e-02
-9	Rv3736	-9	0	A	T	0.027	3.876428e-02	1.217964e-01	4.000414e-01	7.504260e-01
-9	Rv2221c	-9	0	A	T	0.020	-8.626627e-02	9.736759e-02	3.872574e-01	3.760954e-01
-9	581	-9	0	A	T	0.030	7.576675e-02	1.133786e-01	4.115607e-01	5.043059e-01
-9	Rv3254	-9	0	A	T	0.013	-1.042196e-01	1.213643e-01	3.833272e-01	3.909417e-01
-9	Rv1102c	-9	0	A	T	0.341	7.961367e-03	1.713005e-01	4.287606e-01	9.629513e-01
-9	2440	-9	0	A	T	0.257	-2.265008e-04	6.036751e-02	3.991801e-01	9.970080e-01
-9	2447	-9	0	A	T	0.016	-4.225046e-02	1.094959e-01	3.892761e-01	6.997789e-01
-9	Rv0442c	-9	0	A	T	0.056	-3.299075e-02	6.727779e-02	4.029992e-01	6.241122e-01
-9	Rv3331	-9	0	A	T	0.499	4.975107e-02	5.119849e-01	4.108329e-01	9.226321e-01
-9	Rv3330	-9	0	A	T	0.015	4.227545e-02	1.115152e-01	4.014997e-01	7.047909e-01
-9	Rv1248c	-9	0	A	T	0.373	-3.921487e-02	1.037276e-01	4.114586e-01	7.055658e-01
-9	Rv3337	-9	0	A	T	0.021	-6.051489e-02	2.349788e-01	4.094553e-01	7.968840e-01
-9	Rv3338	-9	0	A	T	0.015	-7.299653e-02	1.070426e-01	3.953639e-01	4.956259e-01
-9	Rv3839	-9	0	A	T	0.342	-1.967486e-02	1.574742e-01	4.275304e-01	9.006263e-01
-9	2516	-9	0	A	T	0.321	8.308186e-02	4.901947e-02	3.074909e-01	9.078642e-02
-9	Rv1117	-9	0	A	T	0.014	-1.316731e-01	1.098888e-01	3.900749e-01	2.314504e-01
-9	Rv1364c	-9	0	A	T	0.497	2.099150e-01	2.682586e-01	4.083355e-01	4.343237e-01
-9	Rv1928c	-9	0	A	T	0.051	-7.571420e-02	1.235209e-01	4.113884e-01	5.402061e-01
-9	Rv2123	-9	0	A	T	0.379	-5.528720e-02	8.819055e-02	4.033126e-01	5.310365e-01
-9	1622	-9	0	A	T	0.067	-1.127002e-01	1.081151e-01	3.914143e-01	2.977779e-01
-9	Rv2318	-9	0	A	T	0.022	-1.320949e-01	1.255838e-01	4.044969e-01	2.934307e-01
-9	1997	-9	0	A	T	0.021	1.263899e-01	2.030139e-01	4.145328e-01	5.338818e-01
-9	1998	-9	0	A	T	0.021	-1.142741e-01	2.342304e-01	4.092821e-01	6.258776e-01
-9	Rv1917c	-9	0	A	T	0.489	-1.428477e-01	1.296716e-01	3.994029e-01	2.712155e-01
-9	Rv2317	-9	0	A	T	0.013	2.980479e-01	1.180281e-01	4.008331e-01	1.190250e-02
-9	Rv2736c	-9	0	A	T	0.251	-5.362256e-03	9.648177e-02	4.217570e-01	9.557026e-01
-9	2862	-9	0	A	T	0.063	-8.195496e-02	1.457475e-01	4.150824e-01	5.741845e-01
-9	Rv3804c	-9	0	A	T	0.014	1.714631e-02	1.106239e-01	3.953623e-01	8.768932e-01
-9	Rv1982c	-9	0	A	T	0.046	-1.408740e-01	1.349560e-01	4.198481e-01	2.971109e-01
-9	2866	-9	0	A	T	0.255	2.052787e-02	4.755238e-02	3.807270e-01	6.661725e-01
-9	2867	-9	0	A	T	0.048	-1.265450e-01	7.966403e-02	3.838020e-01	1.128747e-01
-9	2868	-9	0	A	T	0.314	1.063966e-01	1.540278e-01	4.070371e-01	4.900687e-01
-9	Rv0093c	-9	0	A	T	0.022	-8.361265e-02	2.229944e-01	4.104538e-01	7.078701e-01
-9	550	-9	0	A	T	0.012	-1.203004e-01	1.230975e-01	3.786452e-01	3.289535e-01
-9	553	-9	0	A	T	0.015	-1.934477e-01	1.372502e-01	3.918514e-01	1.593874e-01
-9	Rv3392c	-9	0	A	T	0.023	8.674948e-03	1.812448e-01	4.056331e-01	9.618464e-01
-9	1199	-9	0	A	T	0.048	-8.784163e-02	1.158822e-01	3.984820e-01	4.488302e-01
-9	1190	-9	0	A	T	0.020	-1.287316e-01	1.131000e-01	4.031103e-01	2.556342e-01
-9	Rv1665	-9	0	A	T	0.034	-4.119742e-02	1.057988e-01	3.935286e-01	6.971677e-01
-9	Rv1664	-9	0	A	T	0.055	5.119561e-02	7.037705e-02	4.033689e-01	4.673277e-01
-9	Rv1661	-9	0	A	T	0.386	-3.186831e-02	8.155845e-02	4.058131e-01	6.961717e-01
-9	Rv1660	-9	0	A	T	0.023	-1.383975e-01	1.552867e-01	4.039262e-01	3.732743e-01
-9	Rv1663	-9	0	A	T	0.041	1.034996e-01	8.646118e-02	4.031425e-01	2.319076e-01
-9	Rv1662	-9	0	A	T	0.498	3.713091e-02	3.764665e-01	4.119153e-01	9.214756e-01
-9	Rv2979c	-9	0	A	T	0.343	-4.271261e-02	1.462805e-01	4.279280e-01	7.704271e-01
-9	Rv2982c	-9	0	A	T	0.499	4.975107e-02	5.119849e-01	4.108329e-01	9.226321e-01
-9	Rv1327c	-9	0	A	T	0.016	3.501182e-02	1.107910e-01	4.016849e-01	7.521352e-01
-9	Rv3107c	-9	0	A	T	0.022	4.185302e-02	9.523764e-02	4.016128e-01	6.605387e-01
-9	Rv1409	-9	0	A	T	0.027	-1.259604e-01	1.330328e-01	3.809231e-01	3.442265e-01
-9	Rv2756c	-9	0	A	T	0.391	-2.846324e-02	1.273630e-01	4.187533e-01	8.232617e-01
-9	Rv1402	-9	0	A	T	0.026	-1.791027e-01	1.006773e-01	4.302681e-01	7.591401e-02
-9	Rv1407	-9	0	A	T	0.029	-1.990294e-01	1.263636e-01	4.064642e-01	1.159422e-01
-9	1346	-9	0	A	T	0.498	1.174243e-01	3.117269e-01	3.989802e-01	7.065807e-01
-9	Rv1016c	-9	0	A	T	0.030	1.262556e-01	1.316391e-01	4.210492e-01	3.380179e-01
-9	373	-9	0	A	T	0.015	3.420294e-01	1.059754e-01	4.250357e-01	1.339637e-03
-9	377	-9	0	A	T	0.300	6.668999e-02	1.561839e-01	4.237187e-01	6.695847e-01
-9	Rv2719c	-9	0	A	T	0.343	-2.951218e-02	1.452655e-01	4.245268e-01	8.391010e-01
-9	Rv0873	-9	0	A	T	0.018	-9.652621e-02	1.013295e-01	4.010384e-01	3.413020e-01
-9	Rv0365c	-9	0	A	T	0.036	1.114383e-01	1.043931e-01	4.250972e-01	2.863202e-01
-9	Rv3257c	-9	0	A	T	0.341	7.961367e-03	1.713005e-01	4.287606e-01	9.629513e-01
-9	Rv0754	-9	0	A	T	0.048	-1.000087e-01	7.361448e-02	3.694350e-01	1.749664e-01
-9	Rv0750	-9	0	A	T	0.021	2.215444e-01	1.113030e-01	4.491563e-01	4.714057e-02
-9	Rv0209	-9	0	A	T	0.342	-2.407399e-02	1.149045e-01	4.180809e-01	8.341420e-01
-9	Rv1426c	-9	0	A	T	0.041	-2.435790e-02	8.821529e-02	3.949366e-01	7.825828e-01
-9	Rv2353c	-9	0	A	T	0.018	-4.496112e-02	1.065402e-01	3.857627e-01	6.732174e-01
-9	Rv2584c	-9	0	A	T	0.499	4.975107e-02	5.119849e-01	4.108329e-01	9.226321e-01
-9	Rv3886c	-9	0	A	T	0.075	-5.320391e-02	6.055493e-02	3.861822e-01	3.800809e-01
-9	2055	-9	0	A	T	0.087	3.585126e-02	9.927032e-02	4.161855e-01	7.181573e-01
-9	2059	-9	0	A	T	0.022	-1.387532e-01	1.983259e-01	4.026053e-01	4.845222e-01
-9	Rv0010c	-9	0	A	T	0.029	2.032682e-01	1.246025e-01	4.078020e-01	1.035152e-01
-9	Rv3627c	-9	0	A	T	0.026	-4.200458e-02	1.387466e-01	3.971696e-01	7.622246e-01
-9	Rv3540c	-9	0	A	T	0.319	1.142337e-01	1.346651e-01	3.986817e-01	3.967301e-01
-9	Rv3275c	-9	0	A	T	0.020	-8.234108e-02	2.977972e-01	4.224511e-01	7.822898e-01
-9	Rv2129c	-9	0	A	T	0.040	-2.334989e-02	1.029606e-01	4.013984e-01	8.206935e-01
-9	Rv2192c	-9	0	A	T	0.022	-1.134836e-01	1.459981e-01	4.168838e-01	4.373904e-01
-9	Rv3300c	-9	0	A	T	0.013	6.588079e-03	1.277635e-01	3.979585e-01	9.588983e-01
-9	Rv3758c	-9	0	A	T	0.249	6.783727e-02	8.867067e-02	3.911913e-01	4.446416e-01
-9	Rv3705c	-9	0	A	T	0.015	-9.561181e-02	1.131546e-01	3.957479e-01	3.985756e-01
-9	Rv0493c	-9	0	A	T	0.376	2.116659e-02	8.381366e-02	4.032760e-01	8.007356e-01
-9	Rv1273c	-9	0	A	T	0.020	-1.173731e-01	1.103564e-01	3.876490e-01	2.880846e-01
-9	Rv1934c	-9	0	A	T	0.362	2.337684e-02	1.166581e-01	4.147591e-01	8.412674e-01
-9	Rv1099c	-9	0	A	T	0.019	-8.091217e-02	2.562102e-01	4.124868e-01	7.522969e-01
-9	Rv3598c	-9	0	A	T	0.343	3.866184e-02	1.334772e-01	4.148850e-01	7.722156e-01
-9	Rv3423c	-9	0	A	T	0.013	2.687439e-02	1.133334e-01	3.940514e-01	8.126657e-01
-9	Rv2415c	-9	0	A	T	0.048	2.950545e-02	1.228829e-01	4.165038e-01	8.103533e-01
-9	Rv0642c	-9	0	A	T	0.044	-2.012001e-02	1.242895e-01	4.056085e-01	8.714724e-01
-9	Rv0143c	-9	0	A	T	0.049	1.301763e-02	8.748733e-02	4.005050e-01	8.817820e-01
-9	Rv2052c	-9	0	A	T	0.023	-4.788092e-02	9.293645e-02	3.911662e-01	6.066641e-01
-9	Rv0928	-9	0	A	T	0.040	-2.661552e-02	8.213219e-02	4.056713e-01	7.460444e-01
-9	Rv0431	-9	0	A	T	0.022	-9.131262e-02	2.198612e-01	4.079534e-01	6.781047e-01
-9	Rv0922	-9	0	A	T	0.352	1.299251e-01	1.007113e-01	3.951363e-01	1.976828e-01
-9	414	-9	0	A	T	0.499	1.689052e-02	4.725086e-01	4.068725e-01	9.715003e-01
-9	415	-9	0	A	T	0.302	4.376129e-02	1.443437e-01	4.221759e-01	7.618962e-01
-9	Rv2691	-9	0	A	T	0.484	9.549889e-02	1.983126e-01	4.076251e-01	6.303530e-01
-9	Rv2692	-9	0	A	T	0.344	-3.571206e-02	1.447786e-01	4.257608e-01	8.052779e-01
-9	Rv1348	-9	0	A	T	0.036	-2.384912e-01	1.103413e-01	4.213763e-01	3.118793e-02
-9	Rv0697	-9	0	A	T	0.345	-4.150829e-02	1.030797e-01	4.143623e-01	6.873725e-01
-9	Rv0696	-9	0	A	T	0.052	-9.916209e-02	1.103832e-01	3.995691e-01	3.694792e-01
-9	Rv0694	-9	0	A	T	0.021	-4.054307e-02	1.155514e-01	3.968970e-01	7.258520e-01
-9	Rv2958c	-9	0	A	T	0.053	7.207253e-02	6.438177e-02	3.510902e-01	2.635390e-01
-9	Rv3536c	-9	0	A	T	0.011	-6.480157e-02	1.514650e-01	3.883800e-01	6.689768e-01
-9	Rv0699	-9	0	A	T	0.313	1.160341e-01	1.639570e-01	4.071431e-01	4.794888e-01
-9	Rv0698	-9	0	A	T	0.042	-1.777383e-02	9.237001e-02	3.980936e-01	8.474995e-01
-9	Rv0242c	-9	0	A	T	0.015	5.467945e-02	1.358248e-01	4.026286e-01	6.874520e-01
-9	Rv2836c	-9	0	A	T	0.038	1.220748e-01	7.003120e-02	3.869377e-01	8.198620e-02
-9	Rv1479	-9	0	A	T	0.043	-7.390658e-02	1.595988e-01	4.187751e-01	6.435313e-01
-9	Rv3825c	-9	0	A	T	0.055	9.751069e-02	6.200070e-02	3.861975e-01	1.164782e-01
-9	Rv3047c	-9	0	A	T	0.319	1.087384e-01	1.320670e-01	3.979075e-01	4.107374e-01
-9	Rv3232c	-9	0	A	T	0.044	-4.508553e-02	9.717892e-02	3.894545e-01	6.429111e-01
-9	Rv3272	-9	0	A	T	0.331	-2.344251e-03	1.103843e-01	4.076548e-01	9.830658e-01
-9	Rv3273	-9	0	A	T	0.018	-1.069666e-01	1.217264e-01	3.800954e-01	3.800049e-01
-9	Rv2905	-9	0	A	T	0.253	-2.891918e-02	9.059508e-02	4.311938e-01	7.497117e-01
-9	Rv0257	-9	0	A	T	0.027	2.238864e-03	1.422346e-01	4.036410e-01	9.874482e-01
-9	Rv1452c	-9	0	A	T	0.393	7.108839e-03	5.120459e-02	3.966024e-01	8.896446e-01
-9	Rv0444c	-9	0	A	T	0.307	8.777432e-03	1.177806e-01	4.134545e-01	9.406267e-01
-9	Rv0974c	-9	0	A	T	0.485	8.908968e-02	1.996682e-01	4.080613e-01	6.556741e-01
-9	Rv0411c	-9	0	A	T	0.020	-1.438582e-02	1.119410e-01	4.003097e-01	8.978004e-01
-9	Rv3311	-9	0	A	T	0.011	2.738131e-01	1.259611e-01	3.724588e-01	3.023797e-02
-9	Rv3310	-9	0	A	T	0.032	-3.689352e-02	1.466266e-01	4.018615e-01	8.014524e-01
-9	Rv3317	-9	0	A	T	0.499	4.975107e-02	5.119849e-01	4.108329e-01	9.226321e-01
-9	Rv1592c	-9	0	A	T	0.385	-6.257019e-02	1.357291e-01	4.269936e-01	6.450247e-01
-9	Rv2818c	-9	0	A	T	0.011	-1.468143e-01	1.529344e-01	3.965491e-01	3.375761e-01
-9	1815	-9	0	A	T	0.047	7.348113e-02	9.570282e-02	4.296201e-01	4.430029e-01
-9	1811	-9	0	A	T	0.449	1.393476e-01	1.427598e-01	4.126748e-01	3.295369e-01
-9	1818	-9	0	A	T	0.014	-1.234447e-01	1.443798e-01	3.942262e-01	3.930033e-01
-9	1819	-9	0	A	T	0.015	-1.165171e-01	1.053803e-01	4.024289e-01	2.694511e-01
-9	Rv2249c	-9	0	A	T	0.012	-1.711267e-01	1.219933e-01	3.808790e-01	1.613748e-01
-9	Rv0346c	-9	0	A	T	0.014	1.195651e-01	1.473532e-01	4.132437e-01	4.175517e-01
-9	Rv2572c	-9	0	A	T	0.015	2.460218e-03	1.144428e-01	3.970858e-01	9.828584e-01
-9	Rv2505c	-9	0	A	T	0.022	-1.014868e-01	9.405790e-02	4.066657e-01	2.811701e-01
-9	1971	-9	0	A	T	0.015	8.308940e-02	1.342214e-01	4.075593e-01	5.361963e-01
-9	1970	-9	0	A	T	0.499	4.975107e-02	5.119849e-01	4.108329e-01	9.226321e-01
-9	Rv1911c	-9	0	A	T	0.042	-9.294131e-02	7.949392e-02	3.677054e-01	2.429530e-01
-9	Rv3869	-9	0	A	T	0.042	-2.230255e-02	8.070674e-02	3.965793e-01	7.824125e-01
-9	Rv3868	-9	0	A	T	0.025	-1.876145e-03	1.426411e-01	3.999438e-01	9.895116e-01
-9	Rv1980c	-9	0	A	T	0.014	3.770136e-02	1.176033e-01	3.995719e-01	7.486759e-01
-9	Rv3806c	-9	0	A	T	0.041	1.951350e-01	8.546047e-02	4.404698e-01	2.287283e-02
-9	2844	-9	0	A	T	0.013	2.026881e-01	1.146143e-01	4.120510e-01	7.766088e-02
-9	2843	-9	0	A	T	0.011	-4.970310e-02	1.515981e-01	4.056810e-01	7.431682e-01
-9	Rv3866	-9	0	A	T	0.013	-1.381742e-01	1.178844e-01	3.900726e-01	2.417663e-01
-9	Rv2191	-9	0	A	T	0.035	-1.362279e-02	7.704499e-02	3.959279e-01	8.597319e-01
-9	Rv2196	-9	0	A	T	0.014	-1.405757e-01	1.122689e-01	4.003657e-01	2.111671e-01
-9	Rv2409c	-9	0	A	T	0.315	4.883042e-02	1.386451e-01	4.019932e-01	7.248541e-01
-9	Rv2195	-9	0	A	T	0.011	2.411633e-01	1.253032e-01	4.043818e-01	5.490071e-02
-9	Rv3756c	-9	0	A	T	0.014	-4.311499e-02	1.154372e-01	3.918194e-01	7.089563e-01
-9	Rv2489c	-9	0	A	T	0.029	-1.063638e-02	1.806271e-01	4.184936e-01	9.530690e-01
-9	Rv2160c	-9	0	A	T	0.344	2.045806e-02	1.372573e-01	4.130457e-01	8.815813e-01
-9	Rv3349c	-9	0	A	T	0.315	1.947289e-01	1.418213e-01	4.054872e-01	1.704135e-01
-9	1555	-9	0	A	T	0.499	4.975107e-02	5.119849e-01	4.108329e-01	9.226321e-01
-9	3039	-9	0	A	T	0.315	2.965717e-02	1.444985e-01	4.110683e-01	8.374752e-01
-9	Rv1647	-9	0	A	T	0.499	4.975107e-02	5.119849e-01	4.108329e-01	9.226321e-01
-9	Rv1646	-9	0	A	T	0.019	6.612384e-02	1.133006e-01	4.068264e-01	5.597704e-01
-9	Rv1644	-9	0	A	T	0.481	1.214406e-01	1.817918e-01	4.016541e-01	5.044608e-01
-9	Rv1641	-9	0	A	T	0.013	1.218397e-01	1.464831e-01	4.114822e-01	4.059792e-01
-9	Rv3604c	-9	0	A	T	0.027	1.269439e-01	9.017305e-02	3.973726e-01	1.598817e-01
-9	Rv1649	-9	0	A	T	0.343	1.260495e-01	1.451295e-01	4.239041e-01	3.855635e-01
-9	Rv0774c	-9	0	A	T	0.011	-1.508734e-01	1.264663e-01	3.895182e-01	2.334969e-01
-9	Rv1269c	-9	0	A	T	0.237	1.373112e-01	7.174208e-02	4.068337e-01	5.625558e-02
-9	530	-9	0	A	T	0.392	-3.413761e-02	1.233912e-01	4.180833e-01	7.821661e-01
-9	Rv2781c	-9	0	A	T	0.023	1.240235e-01	8.915606e-02	3.621122e-01	1.648832e-01
-9	Rv3148	-9	0	A	T	0.020	-1.097975e-02	1.024678e-01	3.972434e-01	9.147148e-01
-9	Rv1423	-9	0	A	T	0.011	1.010491e-01	1.246885e-01	3.955366e-01	4.181289e-01
-9	Rv1420	-9	0	A	T	0.329	-4.384181e-02	1.224027e-01	4.221680e-01	7.203778e-01
-9	Rv1425	-9	0	A	T	0.046	-1.132267e-01	9.581209e-02	3.975837e-01	2.379219e-01
-9	Rv1429	-9	0	A	T	0.032	4.836881e-03	8.018965e-02	3.970892e-01	9.519290e-01
-9	Rv1325c	-9	0	A	T	0.033	2.753100e-01	7.410636e-02	3.428142e-01	2.285257e-04
-9	1900	-9	0	A	T	0.499	4.975107e-02	5.119849e-01	4.108329e-01	9.226321e-01
-9	Rv0594	-9	0	A	T	0.304	8.282305e-02	1.241085e-01	4.123095e-01	5.048925e-01
-9	Rv0590	-9	0	A	T	0.341	6.893129e-02	1.333471e-01	4.142874e-01	6.054563e-01
-9	Rv0591	-9	0	A	T	0.070	1.458647e-01	8.195837e-02	4.234602e-01	7.578858e-02
-9	Rv0592	-9	0	A	T	0.049	-6.773204e-02	8.061683e-02	4.022859e-01	4.012549e-01
-9	Rv3579c	-9	0	A	T	0.018	9.815760e-02	1.021956e-01	3.969068e-01	3.373222e-01
-9	Rv0545c	-9	0	A	T	0.482	1.154454e-01	1.821955e-01	4.021667e-01	5.266387e-01
-9	Rv0598c	-9	0	A	T	0.013	9.301937e-02	1.214223e-01	3.967659e-01	4.440269e-01
-9	Rv0811c	-9	0	A	T	0.011	-5.708959e-02	1.245649e-01	3.881758e-01	6.469481e-01
-9	Rv1818c	-9	0	A	T	0.085	-1.891693e-03	5.385617e-02	3.951391e-01	9.719956e-01
-9	Rv0770	-9	0	A	T	0.041	2.524493e-02	9.029362e-02	4.022172e-01	7.799219e-01
-9	Rv0771	-9	0	A	T	0.011	1.849699e-01	1.327984e-01	4.108849e-01	1.643447e-01
-9	Rv0775	-9	0	A	T	0.068	-6.450041e-02	6.634461e-02	3.747010e-01	3.314686e-01
-9	Rv0777	-9	0	A	T	0.022	2.134194e-01	2.243486e-01	4.523554e-01	3.419670e-01
-9	Rv0778	-9	0	A	T	0.011	-4.399758e-02	1.446587e-01	3.962687e-01	7.611552e-01
-9	Rv2351c	-9	0	A	T	0.325	1.503715e-02	7.280306e-02	3.969518e-01	8.364576e-01
-9	2213	-9	0	A	T	0.318	4.139401e-01	1.298890e-01	4.080771e-01	1.537656e-03
-9	Rv0392c	-9	0	A	T	0.075	-1.666495e-01	7.481294e-02	4.818048e-01	2.640106e-02
-9	2215	-9	0	A	T	0.020	-8.234108e-02	2.977972e-01	4.224511e-01	7.822898e-01
-9	2214	-9	0	A	T	0.045	1.738252e-01	8.323960e-02	4.414229e-01	3.733304e-02
-9	Rv3621c	-9	0	A	T	0.042	-7.403314e-02	7.879754e-02	3.961270e-01	3.479562e-01
-9	Rv3888c	-9	0	A	T	0.052	6.451743e-02	7.805839e-02	4.150495e-01	4.089399e-01
-9	Rv0016c	-9	0	A	T	0.016	-1.235701e-01	1.039345e-01	4.000816e-01	2.350926e-01
-9	Rv2264c	-9	0	A	T	0.312	-7.571135e-02	6.429622e-02	4.249538e-01	2.395984e-01
-9	Rv2864c	-9	0	A	T	0.048	-1.499319e-01	1.158655e-01	3.962420e-01	1.963189e-01
-9	Rv2477c	-9	0	A	T	0.024	-2.848986e-02	8.974505e-02	3.971549e-01	7.510460e-01
-9	Rv2655c	-9	0	A	T	0.073	2.855363e-02	8.891525e-02	3.946773e-01	7.482576e-01
-9	Rv0198c	-9	0	A	T	0.024	-1.977910e-01	1.043713e-01	4.035554e-01	5.871952e-02
-9	Rv2089c	-9	0	A	T	0.308	-2.821549e-02	1.209785e-01	4.183335e-01	8.156902e-01
-9	Rv2072c	-9	0	A	T	0.484	9.549889e-02	1.983126e-01	4.076251e-01	6.303530e-01
-9	Rv1963c	-9	0	A	T	0.013	2.355369e-02	1.179387e-01	3.930439e-01	8.417960e-01
-9	Rv3109	-9	0	A	T	0.027	-1.599254e-02	8.200957e-02	3.935593e-01	8.454740e-01
-9	Rv3106	-9	0	A	T	0.035	-1.030930e-01	1.022515e-01	4.099485e-01	3.138821e-01
-9	Rv3306c	-9	0	A	T	0.031	4.276780e-02	1.229604e-01	4.101164e-01	7.281386e-01
-9	Rv3703c	-9	0	A	T	0.055	-1.619087e-02	1.048697e-01	4.062939e-01	8.773708e-01
-9	Rv1779c	-9	0	A	T	0.042	-1.124939e-01	9.028362e-02	4.060091e-01	2.134064e-01
-9	Rv3026c	-9	0	A	T	0.021	7.696577e-03	1.165200e-01	4.006368e-01	9.473642e-01
-9	Rv3421c	-9	0	A	T	0.014	-1.407790e-01	1.130822e-01	3.871592e-01	2.138025e-01
-9	Rv2417c	-9	0	A	T	0.015	-1.735102e-01	1.116790e-01	3.655272e-01	1.209658e-01
-9	1018	-9	0	A	T	0.022	-2.562590e-01	2.019162e-01	4.319084e-01	2.050446e-01
-9	1015	-9	0	A	T	0.478	5.250092e-02	1.307445e-01	3.964189e-01	6.882021e-01
-9	Rv2506	-9	0	A	T	0.026	3.240875e-01	1.258883e-01	3.306870e-01	1.035779e-02
-9	1011	-9	0	A	T	0.045	-1.732109e-02	8.245143e-02	4.157955e-01	8.337025e-01
-9	Rv0906	-9	0	A	T	0.026	-8.745323e-02	1.858663e-01	4.018331e-01	6.382123e-01
-9	Rv0905	-9	0	A	T	0.012	-7.023858e-02	1.585327e-01	3.952867e-01	6.579380e-01
-9	Rv0909	-9	0	A	T	0.022	-5.806436e-02	2.225510e-01	4.096277e-01	7.942855e-01
-9	Rv0908	-9	0	A	T	0.023	-1.190531e-01	9.820658e-02	4.001775e-01	2.260403e-01
-9	437	-9	0	A	T	0.327	4.162725e-02	1.192929e-01	4.049207e-01	7.272890e-01
-9	Rv2454c	-9	0	A	T	0.011	1.798988e-01	1.718209e-01	4.175683e-01	2.956518e-01
-9	Rv1563c	-9	0	A	T	0.022	4.777577e-02	9.800256e-02	3.983308e-01	6.261434e-01
-9	Rv3530c	-9	0	A	T	0.013	-1.485698e-01	1.493247e-01	3.888856e-01	3.202943e-01
-9	Rv1231c	-9	0	A	T	0.023	-7.867572e-03	1.568930e-01	4.008007e-01	9.600281e-01
-9	Rv1840c	-9	0	A	T	0.030	7.373250e-02	7.872213e-02	4.085691e-01	3.494546e-01
-9	Rv1366	-9	0	A	T	0.023	3.323988e-01	1.505209e-01	3.191656e-01	2.772185e-02
-9	Rv1360	-9	0	A	T	0.020	3.984323e-02	1.003790e-01	4.010913e-01	6.916075e-01
-9	Rv1368	-9	0	A	T	0.322	6.375173e-02	1.222225e-01	4.049999e-01	6.022010e-01
-9	Rv0013	-9	0	A	T	0.351	6.804766e-02	1.188881e-01	4.088127e-01	5.673571e-01
-9	Rv2370c	-9	0	A	T	0.020	5.435863e-02	9.930685e-02	3.955094e-01	5.843869e-01
-9	Rv3230c	-9	0	A	T	0.011	-1.542159e-01	1.269617e-01	3.840672e-01	2.251268e-01
-9	Rv3296	-9	0	A	T	0.357	1.253600e-02	9.682200e-02	3.994423e-01	8.970395e-01
-9	Rv3297	-9	0	A	T	0.011	-9.681839e-02	1.395012e-01	3.900871e-01	4.880175e-01
-9	Rv3293	-9	0	A	T	0.320	-8.966689e-03	1.319500e-01	4.159103e-01	9.458513e-01
-9	Rv1106c	-9	0	A	T	0.013	-7.592384e-02	1.270565e-01	3.865553e-01	5.504325e-01
-9	Rv0037c	-9	0	A	T	0.025	1.225665e-02	1.018040e-01	4.005350e-01	9.042239e-01
-9	Rv0976c	-9	0	A	T	0.029	-1.551714e-01	8.044865e-02	3.421293e-01	5.437698e-02
-9	Rv2545	-9	0	A	T	0.308	1.150462e-01	1.295776e-01	3.971538e-01	3.750896e-01
-9	Rv0446c	-9	0	A	T	0.054	-1.456146e-01	1.158426e-01	3.993311e-01	2.093999e-01
-9	Rv2544	-9	0	A	T	0.345	3.736826e-02	1.047930e-01	4.125515e-01	7.215639e-01
-9	Rv0858c	-9	0	A	T	0.241	1.219609e-01	8.783134e-02	3.968329e-01	1.656428e-01
-9	Rv3843c	-9	0	A	T	0.054	2.905571e-02	1.031747e-01	4.087391e-01	7.783660e-01
-9	Rv3721c	-9	0	A	T	0.012	-9.966469e-03	1.597813e-01	3.999684e-01	9.502912e-01
-9	1832	-9	0	A	T	0.018	-6.761737e-02	2.054145e-01	4.219413e-01	7.421754e-01
-9	1830	-9	0	A	T	0.023	2.450655e-01	9.116493e-02	3.279289e-01	7.449508e-03
-9	1834	-9	0	A	T	0.012	-2.253931e-02	1.357046e-01	3.995158e-01	8.681595e-01
-9	1838	-9	0	A	T	0.025	-1.394945e-01	1.486642e-01	4.197905e-01	3.485803e-01
-9	2155	-9	0	A	T	0.011	-9.542398e-02	1.247851e-01	3.890304e-01	4.448446e-01
-9	2157	-9	0	A	T	0.016	7.382146e-02	1.220613e-01	4.027766e-01	5.456213e-01
-9	2403	-9	0	A	T	0.020	-8.234108e-02	2.977972e-01	4.224511e-01	7.822898e-01
-9	2401	-9	0	A	T	0.013	4.245983e-02	1.341272e-01	3.997884e-01	7.517204e-01
-9	1950	-9	0	A	T	0.300	6.668999e-02	1.561839e-01	4.237187e-01	6.695847e-01
-9	Rv3497c	-9	0	A	T	0.255	9.546007e-02	8.279202e-02	3.706954e-01	2.495141e-01
-9	1484	-9	0	A	T	0.486	1.167468e-01	1.447056e-01	3.952641e-01	4.202118e-01
-9	Rv1979c	-9	0	A	T	0.037	-1.111987e-01	9.391225e-02	4.048673e-01	2.370063e-01
-9	Rv2162c	-9	0	A	T	0.025	-5.108707e-03	8.507053e-02	3.952122e-01	9.521402e-01
-9	Rv3347c	-9	0	A	T	0.486	2.053241e-02	2.044755e-01	4.210105e-01	9.200593e-01
-9	Rv1997	-9	0	A	T	0.343	-8.004021e-03	7.626069e-02	4.026695e-01	9.164571e-01
-9	Rv1996	-9	0	A	T	0.032	3.700863e-02	1.086080e-01	3.970101e-01	7.334466e-01
-9	Rv1995	-9	0	A	T	0.053	-5.736978e-02	8.361129e-02	4.119536e-01	4.929704e-01
-9	Rv1629	-9	0	A	T	0.345	1.893838e-02	1.005770e-01	4.003039e-01	8.507280e-01
-9	Rv3840	-9	0	A	T	0.047	-9.930235e-02	8.569651e-02	4.408881e-01	2.471614e-01
-9	Rv3847	-9	0	A	T	0.325	1.113674e-01	1.339349e-01	4.044799e-01	4.061272e-01
-9	Rv3846	-9	0	A	T	0.011	-1.939084e-01	1.244419e-01	4.380690e-01	1.198786e-01
-9	Rv3848	-9	0	A	T	0.011	-1.071827e-01	1.255208e-01	4.102259e-01	3.936097e-01
-9	Rv1267c	-9	0	A	T	0.029	-1.457799e-01	1.287804e-01	3.951196e-01	2.582315e-01
-9	517	-9	0	A	T	0.243	-2.463459e-02	4.058370e-02	3.884673e-01	5.441503e-01
-9	1224	-9	0	A	T	0.038	-9.241320e-02	1.166290e-01	3.933258e-01	4.285605e-01
-9	627	-9	0	A	T	0.271	2.632302e-02	6.359530e-02	3.903176e-01	6.791326e-01
-9	Rv2715	-9	0	A	T	0.052	-5.699291e-02	8.608630e-02	3.865671e-01	5.082797e-01
-9	1221	-9	0	A	T	0.022	3.405960e-02	1.312129e-01	4.030841e-01	7.953095e-01
-9	628	-9	0	A	T	0.133	-5.505676e-02	5.074568e-02	3.758835e-01	2.785188e-01
-9	Rv1198	-9	0	A	T	0.089	-3.233723e-02	6.679600e-02	3.985049e-01	6.285352e-01
-9	Rv1193	-9	0	A	T	0.260	-2.986032e-02	7.633357e-02	4.225533e-01	6.958467e-01
-9	Rv1192	-9	0	A	T	0.038	-6.120365e-02	1.092043e-01	4.095851e-01	5.754491e-01
-9	Rv1190	-9	0	A	T	0.030	-7.475098e-02	8.119027e-02	4.087684e-01	3.577030e-01
-9	Rv1197	-9	0	A	T	0.015	-1.454408e-01	1.116752e-01	3.879194e-01	1.934565e-01
-9	Rv1196	-9	0	A	T	0.359	4.450475e-02	8.053578e-02	3.926214e-01	5.808041e-01
-9	Rv2975c	-9	0	A	T	0.319	1.314876e-01	7.850360e-02	4.059828e-01	9.463921e-02
-9	Rv0223c	-9	0	A	T	0.332	2.259807e-01	1.020015e-01	3.811726e-01	2.722479e-02
-9	Rv0576	-9	0	A	T	0.342	-1.604283e-01	1.464354e-01	4.698437e-01	2.738550e-01
-9	Rv0577	-9	0	A	T	0.041	-1.335509e-01	8.988848e-02	3.669403e-01	1.380434e-01
-9	Rv0570	-9	0	A	T	0.055	1.488831e-03	8.082023e-02	4.009102e-01	9.853107e-01
-9	Rv2306A	-9	0	A	T	0.022	-1.470917e-01	1.980385e-01	4.014826e-01	4.580222e-01
-9	Rv0547c	-9	0	A	T	0.013	-9.043081e-02	1.506554e-01	4.010194e-01	5.486402e-01
-9	Rv0713	-9	0	A	T	0.023	-6.842833e-02	9.150985e-02	3.752337e-01	4.549869e-01
-9	Rv0711	-9	0	A	T	0.022	7.458641e-02	9.177554e-02	4.088819e-01	4.168143e-01
-9	Rv2661c	-9	0	A	T	0.013	1.816598e-01	1.170570e-01	3.717355e-01	1.213863e-01
-9	Rv0715	-9	0	A	T	0.013	1.868772e-01	1.284607e-01	4.572360e-01	1.464331e-01
-9	Rv2427Ac	-9	0	A	T	0.029	-1.560458e-04	1.182800e-01	3.985096e-01	9.989479e-01
-9	2239	-9	0	A	T	0.043	-1.082984e-01	1.577263e-01	4.103498e-01	4.926721e-01
-9	2232	-9	0	A	T	0.019	9.583136e-02	1.187951e-01	3.814820e-01	4.202658e-01
-9	2235	-9	0	A	T	0.301	8.962928e-04	1.015646e-01	4.078683e-01	9.929628e-01
-9	2237	-9	0	A	T	0.318	2.156276e-01	1.287465e-01	3.953609e-01	9.465927e-02
-9	Rv2913c	-9	0	A	T	0.034	7.713795e-02	7.900190e-02	3.938186e-01	3.293843e-01
-9	Rv2403c	-9	0	A	T	0.015	1.437832e-01	1.064195e-01	4.316160e-01	1.773384e-01
-9	2094	-9	0	A	T	0.015	-9.933242e-02	1.788038e-01	4.030222e-01	5.788006e-01
-9	Rv0014c	-9	0	A	T	0.324	1.899215e-02	1.066323e-01	4.047321e-01	8.587172e-01
-9	Rv2653c	-9	0	A	T	0.033	-3.490658e-02	8.323749e-02	3.943852e-01	6.751509e-01
-9	Rv3544c	-9	0	A	T	0.046	-1.118550e-01	1.260485e-01	4.144993e-01	3.753363e-01
-9	Rv2998	-9	0	A	T	0.011	-3.715462e-02	1.342878e-01	3.938552e-01	7.821527e-01
-9	Rv2262c	-9	0	A	T	0.497	-2.622843e-01	2.486376e-01	4.050873e-01	2.920396e-01
-9	Rv0817c	-9	0	A	T	0.011	-5.995078e-02	1.273694e-01	3.870735e-01	6.380928e-01
-9	Rv2888c	-9	0	A	T	0.012	7.060694e-02	1.212543e-01	4.015142e-01	5.606511e-01
-9	Rv3279c	-9	0	A	T	0.047	-1.713493e-01	1.303651e-01	4.077000e-01	1.893834e-01
-9	Rv2070c	-9	0	A	T	0.023	-9.920870e-02	1.797304e-01	4.016480e-01	5.812301e-01
-9	Rv3694c	-9	0	A	T	0.029	1.977422e-02	8.262539e-02	3.917054e-01	8.109628e-01
-9	Rv3121	-9	0	A	T	0.495	1.039355e-01	2.180499e-01	4.032420e-01	6.338346e-01
-9	Rv3124	-9	0	A	T	0.026	-2.964164e-02	1.269861e-01	4.006793e-01	8.155375e-01
-9	Rv3127	-9	0	A	T	0.018	2.736898e-03	1.065958e-01	3.975989e-01	9.795275e-01
-9	Rv3701c	-9	0	A	T	0.015	-1.655914e-01	1.059129e-01	3.922041e-01	1.186410e-01
-9	Rv2526	-9	0	A	T	0.312	-1.707759e-01	1.578009e-01	4.878323e-01	2.797288e-01
-9	Rv2529	-9	0	A	T	0.020	-1.475268e-01	9.230599e-02	3.895836e-01	1.106876e-01
-9	1039	-9	0	A	T	0.352	9.291341e-03	8.317971e-02	4.048862e-01	9.111092e-01
-9	Rv2411c	-9	0	A	T	0.019	-3.500525e-02	1.059159e-01	3.861679e-01	7.411747e-01
-9	1036	-9	0	A	T	0.027	-9.056180e-02	1.312635e-01	4.047766e-01	4.905953e-01
-9	1035	-9	0	A	T	0.041	-1.049306e-01	1.845372e-01	4.207000e-01	5.698993e-01
-9	1645	-9	0	A	T	0.345	7.485715e-02	1.273977e-01	4.120230e-01	5.571027e-01
-9	Rv0969	-9	0	A	T	0.374	2.480892e-02	9.798727e-02	4.072051e-01	8.002400e-01
-9	Rv1755c	-9	0	A	T	0.024	1.996070e-02	9.711114e-02	3.942508e-01	8.372388e-01
-9	Rv2335	-9	0	A	T	0.018	-2.010674e-01	1.020528e-01	4.055107e-01	4.942082e-02
-9	Rv1168c	-9	0	A	T	0.320	1.734074e-02	1.235680e-01	4.075049e-01	8.884588e-01
-9	Rv2841c	-9	0	A	T	0.013	-1.557941e-01	1.531671e-01	3.924744e-01	3.096247e-01
-9	Rv2456c	-9	0	A	T	0.022	7.179710e-02	1.058516e-01	3.930438e-01	4.979400e-01
-9	Rv1706c	-9	0	A	T	0.011	1.394512e-01	1.304950e-01	4.066823e-01	2.858045e-01
-9	Rv0386	-9	0	A	T	0.038	-8.452222e-02	7.797725e-02	3.848585e-01	2.789704e-01
-9	Rv0389	-9	0	A	T	0.030	-1.786787e-01	1.274273e-01	4.001540e-01	1.615401e-01
-9	Rv1002c	-9	0	A	T	0.012	-8.704257e-02	1.231193e-01	3.951346e-01	4.799441e-01
-9	Rv3728	-9	0	A	T	0.079	5.255737e-02	5.548688e-02	3.920410e-01	3.440400e-01
-9	Rv3729	-9	0	A	T	0.373	1.654650e-01	9.585330e-02	4.007981e-01	8.498762e-02
-9	Rv3726	-9	0	A	T	0.015	-1.155720e-01	1.325766e-01	3.992730e-01	3.838136e-01
-9	Rv3727	-9	0	A	T	0.359	1.566671e-01	9.675339e-02	4.336316e-01	1.060912e-01
-9	Rv3725	-9	0	A	T	0.344	2.067462e-01	1.397871e-01	4.400245e-01	1.398333e-01
-9	Rv3723	-9	0	A	T	0.037	-4.961785e-02	1.192963e-01	4.095492e-01	6.776647e-01
-9	Rv3720	-9	0	A	T	0.043	6.437081e-02	1.587248e-01	4.356448e-01	6.852650e-01
-9	Rv1233c	-9	0	A	T	0.021	-1.844114e-01	9.445923e-02	3.537994e-01	5.151993e-02
-9	Rv3409c	-9	0	A	T	0.014	-5.272349e-02	1.170843e-01	3.927590e-01	6.527070e-01
-9	Rv1386	-9	0	A	T	0.026	7.198484e-03	1.272357e-01	4.046457e-01	9.549079e-01
-9	Rv1387	-9	0	A	T	0.312	-7.018995e-02	1.009807e-01	4.257873e-01	4.873597e-01
-9	Rv3829c	-9	0	A	T	0.330	9.570336e-03	1.008505e-01	4.069964e-01	9.244392e-01
-9	Rv0070c	-9	0	A	T	0.015	-1.514124e-03	1.130200e-01	3.957898e-01	9.893170e-01
-9	Rv1382	-9	0	A	T	0.031	-1.333024e-01	1.508339e-01	4.351789e-01	3.772894e-01
-9	Rv1383	-9	0	A	T	0.319	1.227938e-01	1.386310e-01	3.953838e-01	3.762166e-01
-9	Rv1381	-9	0	A	T	0.011	-2.463024e-02	1.458202e-01	3.972860e-01	8.659442e-01
-9	Rv2323c	-9	0	A	T	0.014	-1.880168e-01	1.197663e-01	3.950449e-01	1.171450e-01
-9	Rv2372c	-9	0	A	T	0.011	-1.411039e-03	1.855792e-01	4.061251e-01	9.939367e-01
-9	Rv0032	-9	0	A	T	0.413	-8.803754e-02	7.685008e-02	3.892762e-01	2.525759e-01
-9	Rv0030	-9	0	A	T	0.052	-1.533398e-01	1.124668e-01	4.228896e-01	1.734266e-01
-9	Rv3826	-9	0	A	T	0.330	-9.156792e-02	1.085958e-01	4.369447e-01	3.995620e-01
-9	Rv0723	-9	0	A	T	0.027	-1.460052e-01	1.427596e-01	3.850052e-01	3.069790e-01
-9	Rv3249c	-9	0	A	T	0.011	1.159426e-01	1.272604e-01	3.925124e-01	3.627453e-01
-9	Rv3916c	-9	0	A	T	0.016	-1.186288e-02	1.135920e-01	3.952436e-01	9.168711e-01
-9	Rv2893	-9	0	A	T	0.012	-1.520627e-01	1.196641e-01	3.797554e-01	2.044711e-01
-9	Rv2891	-9	0	A	T	0.314	8.910413e-02	1.480760e-01	4.003183e-01	5.476444e-01
-9	2396	-9	0	A	T	0.015	-8.824879e-02	1.827077e-01	4.041919e-01	6.293252e-01
-9	2391	-9	0	A	T	0.499	4.975107e-02	5.119849e-01	4.108329e-01	9.226321e-01
-9	2398	-9	0	A	T	0.389	1.653420e-01	4.781025e-02	2.117118e-01	5.949664e-04
-9	1858	-9	0	A	T	0.311	9.221128e-02	6.761344e-02	3.485970e-01	1.733075e-01
-9	1850	-9	0	A	T	0.023	-1.295608e-01	1.285994e-01	3.565655e-01	3.142441e-01
-9	1852	-9	0	A	T	0.021	-7.186424e-02	1.754786e-01	4.024550e-01	6.823422e-01
-9	1853	-9	0	A	T	0.044	2.558010e-01	1.048539e-01	4.219362e-01	1.508644e-02
-9	1857	-9	0	A	T	0.326	5.752321e-02	8.719423e-02	3.998900e-01	5.097729e-01
-9	2178	-9	0	A	T	0.022	-7.706039e-02	1.687292e-01	4.185968e-01	6.480980e-01
-9	Rv3898c	-9	0	A	T	0.341	7.961367e-03	1.713005e-01	4.287606e-01	9.629513e-01
-9	1938	-9	0	A	T	0.019	2.154378e-01	1.007719e-01	3.537112e-01	3.306138e-02
-9	Rv0059	-9	0	A	T	0.045	-1.456828e-01	1.365756e-01	4.086877e-01	2.866834e-01
-9	Rv0095c	-9	0	A	T	0.437	7.056718e-02	8.485576e-02	3.871672e-01	4.060654e-01
-9	Rv1816	-9	0	A	T	0.019	-7.733874e-02	1.149196e-01	3.926525e-01	5.013024e-01
-9	Rv1814	-9	0	A	T	0.024	-1.166622e-01	8.970135e-02	3.916814e-01	1.940695e-01
-9	Rv1815	-9	0	A	T	0.498	3.240547e-02	3.040212e-01	3.966357e-01	9.151618e-01
-9	Rv3345c	-9	0	A	T	0.403	1.153065e-02	4.891897e-02	3.895221e-01	8.137649e-01
-9	Rv1810	-9	0	A	T	0.026	-3.958950e-02	1.434158e-01	4.053317e-01	7.826378e-01
-9	Rv1811	-9	0	A	T	0.033	1.966729e-01	1.012519e-01	4.327003e-01	5.270672e-02
-9	Rv0725c	-9	0	A	T	0.030	4.946553e-02	1.218446e-01	4.007960e-01	6.849547e-01
-9	Rv2164c	-9	0	A	T	0.056	4.288569e-02	1.144966e-01	4.039335e-01	7.081640e-01
-9	Rv1609	-9	0	A	T	0.026	4.593020e-02	8.826321e-02	4.118968e-01	6.030546e-01
-9	Rv1978	-9	0	A	T	0.320	-2.109854e-01	1.467999e-01	4.933236e-01	1.513426e-01
-9	Rv1975	-9	0	A	T	0.023	-1.079321e-01	1.599054e-01	4.001427e-01	5.000363e-01
-9	Rv1602	-9	0	A	T	0.499	4.975107e-02	5.119849e-01	4.108329e-01	9.226321e-01
-9	Rv1977	-9	0	A	T	0.023	-2.249892e-01	1.018213e-01	3.990205e-01	2.762911e-02
-9	Rv1600	-9	0	A	T	0.013	-9.012488e-02	1.199315e-01	3.977155e-01	4.527603e-01
-9	Rv1971	-9	0	A	T	0.496	1.156211e-01	2.346135e-01	3.989915e-01	6.223821e-01
-9	Rv1606	-9	0	A	T	0.044	1.999932e-01	1.276453e-01	4.570906e-01	1.178625e-01
-9	Rv1972	-9	0	A	T	0.244	8.390968e-02	8.612510e-02	3.947695e-01	3.304391e-01
-9	Rv3655c	-9	0	A	T	0.460	-3.064405e-02	7.246666e-02	3.967543e-01	6.725900e-01
-9	604	-9	0	A	T	0.476	-1.941615e-01	8.559489e-02	3.299479e-01	2.377611e-02
-9	1209	-9	0	A	T	0.034	-1.541590e-02	1.141662e-01	3.991902e-01	8.926479e-01
-9	600	-9	0	A	T	0.045	1.065008e-02	1.391996e-01	4.183170e-01	9.390476e-01
-9	Rv1705c	-9	0	A	T	0.352	-3.474706e-02	1.084663e-01	4.185766e-01	7.488517e-01
-9	1204	-9	0	A	T	0.338	1.915115e-02	1.124966e-01	4.092699e-01	8.648993e-01
-9	1207	-9	0	A	T	0.020	-7.265138e-02	1.906512e-01	4.134682e-01	7.033303e-01
-9	1203	-9	0	A	T	0.240	2.704479e-02	8.691724e-02	4.018728e-01	7.558254e-01
-9	1202	-9	0	A	T	0.333	-2.387180e-01	1.312398e-01	5.116018e-01	6.957977e-02
-9	465	-9	0	A	T	0.025	-1.694308e-01	1.665510e-01	4.222193e-01	3.095583e-01
-9	Rv2973c	-9	0	A	T	0.018	-1.289519e-01	1.096323e-01	4.003464e-01	2.401240e-01
-9	1355	-9	0	A	T	0.019	1.435174e-04	1.243629e-01	4.072118e-01	9.990797e-01
-9	Rv3018c	-9	0	A	T	0.090	2.266361e-02	5.352962e-02	4.065471e-01	6.722157e-01
-9	1354	-9	0	A	T	0.019	-1.436640e-01	1.133180e-01	3.979824e-01	2.055223e-01
-9	Rv3323c	-9	0	A	T	0.014	-4.029060e-02	1.121190e-01	3.938375e-01	7.194965e-01
-9	Rv3398c	-9	0	A	T	0.018	1.244445e-02	1.232626e-01	3.992482e-01	9.196278e-01
-9	1419	-9	0	A	T	0.015	-3.006690e-02	1.074969e-01	3.929505e-01	7.798352e-01
-9	Rv0552	-9	0	A	T	0.027	-1.382281e-01	1.220576e-01	3.876409e-01	2.580307e-01
-9	Rv0554	-9	0	A	T	0.027	9.624467e-02	9.303158e-02	3.801634e-01	3.014368e-01
-9	Rv0555	-9	0	A	T	0.012	2.303871e-02	1.184796e-01	3.931972e-01	8.459085e-01
-9	Rv0556	-9	0	A	T	0.499	1.689052e-02	4.725086e-01	4.068725e-01	9.715003e-01
-9	Rv0557	-9	0	A	T	0.034	1.579602e-01	1.007821e-01	3.780552e-01	1.177324e-01
-9	Rv1577c	-9	0	A	T	0.027	2.280632e-02	1.128182e-01	3.983827e-01	8.398894e-01
-9	Rv0549c	-9	0	A	T	0.011	-4.256440e-02	1.292165e-01	3.947724e-01	7.420028e-01
-9	Rv0737	-9	0	A	T	0.018	-1.350809e-01	1.378603e-01	3.995223e-01	3.276885e-01
-9	Rv0732	-9	0	A	T	0.036	4.775113e-02	1.018639e-01	4.148614e-01	6.394569e-01
-9	Rv0739	-9	0	A	T	0.343	-1.312628e-02	1.082977e-01	4.105791e-01	9.035819e-01
-9	Rv1620c	-9	0	A	T	0.012	-2.674047e-02	1.219355e-01	3.936510e-01	8.265150e-01
-9	Rv0472c	-9	0	A	T	0.045	1.832356e-02	1.356111e-01	4.140329e-01	8.925782e-01
-9	Rv3554	-9	0	A	T	0.332	-7.149763e-02	1.159177e-01	4.243354e-01	5.376787e-01
-9	Rv3551	-9	0	A	T	0.027	1.449346e-01	1.325141e-01	4.113252e-01	2.746548e-01
-9	Rv3558	-9	0	A	T	0.082	-3.510991e-02	8.502545e-02	3.939688e-01	6.798503e-01
-9	Rv2651c	-9	0	A	T	0.015	-1.761789e-02	1.170278e-01	3.912619e-01	8.804021e-01
-9	Rv0261c	-9	0	A	T	0.021	-1.151179e-01	9.717011e-02	3.770813e-01	2.367552e-01
-9	Rv0862c	-9	0	A	T	0.348	1.119381e-01	1.215320e-01	4.147150e-01	3.575098e-01
-9	2617	-9	0	A	T	0.333	8.411890e-02	1.493621e-01	4.105835e-01	5.735856e-01
-9	2616	-9	0	A	T	0.075	2.998121e-02	6.488253e-02	4.127252e-01	6.442425e-01
-9	Rv2551c	-9	0	A	T	0.011	-7.413839e-02	1.255115e-01	3.885287e-01	5.550227e-01
-9	2618	-9	0	A	T	0.030	7.171105e-02	1.666291e-01	4.255634e-01	6.671361e-01
-9	Rv3140	-9	0	A	T	0.013	-4.420375e-02	1.293664e-01	3.954506e-01	7.327396e-01
-9	Rv3696c	-9	0	A	T	0.042	3.320683e-02	8.566703e-02	3.917443e-01	6.984743e-01
-9	Rv0884c	-9	0	A	T	0.011	-6.313705e-02	1.281330e-01	3.979069e-01	6.224307e-01
-9	Rv2537c	-9	0	A	T	0.016	-9.740436e-02	1.666829e-01	4.025407e-01	5.592629e-01
-9	2947	-9	0	A	T	0.058	-1.179396e-02	8.327616e-02	4.069755e-01	8.874394e-01
-9	2946	-9	0	A	T	0.242	9.740019e-02	8.549475e-02	3.845360e-01	2.551995e-01
-9	2945	-9	0	A	T	0.036	3.933802e-02	1.152709e-01	4.087282e-01	7.330618e-01
-9	2942	-9	0	A	T	0.042	1.064125e-02	7.134325e-02	3.961276e-01	8.814972e-01
-9	Rv2543	-9	0	A	T	0.341	6.071612e-02	8.994872e-02	3.924595e-01	5.000150e-01
-9	Rv2542	-9	0	A	T	0.499	4.975107e-02	5.119849e-01	4.108329e-01	9.226321e-01
-9	1055	-9	0	A	T	0.013	9.399274e-02	1.168380e-01	4.067584e-01	4.215473e-01
-9	1057	-9	0	A	T	0.499	4.975107e-02	5.119849e-01	4.108329e-01	9.226321e-01
-9	Rv3051c	-9	0	A	T	0.309	1.795929e-02	1.398937e-01	4.242509e-01	8.979068e-01
-9	Rv0949	-9	0	A	T	0.027	7.291598e-02	9.406595e-02	4.264432e-01	4.386507e-01
-9	Rv0691c	-9	0	A	T	0.252	9.990117e-03	9.011315e-02	4.112088e-01	9.117749e-01
-9	Rv0644c	-9	0	A	T	0.320	9.656761e-02	1.294647e-01	3.983809e-01	4.561151e-01
-9	Rv1720c	-9	0	A	T	0.037	-7.601979e-02	8.310322e-02	4.131753e-01	3.608024e-01
-9	Rv0945	-9	0	A	T	0.359	-5.610722e-02	1.140741e-01	4.192119e-01	6.230644e-01
-9	Rv0944	-9	0	A	T	0.021	1.945722e-02	1.238340e-01	4.009285e-01	8.752176e-01
-9	Rv3820c	-9	0	A	T	0.342	2.902704e-02	9.700487e-02	4.048743e-01	7.648997e-01
-9	Rv0914c	-9	0	A	T	0.031	8.316575e-02	1.076094e-01	4.122848e-01	4.400153e-01
-9	Rv2744c	-9	0	A	T	0.016	-2.700841e-02	1.556356e-01	4.096235e-01	8.623075e-01
-9	Rv1012	-9	0	A	T	0.025	-1.265982e-01	1.579634e-01	3.969993e-01	4.232971e-01
-9	Rv1010	-9	0	A	T	0.036	-7.678398e-02	1.121251e-01	4.133084e-01	4.938165e-01
-9	Rv1011	-9	0	A	T	0.058	5.749918e-02	6.852748e-02	3.706672e-01	4.018740e-01
-9	Rv2215	-9	0	A	T	0.020	1.398363e-01	1.086148e-01	3.943168e-01	1.985944e-01
-9	Rv2686c	-9	0	A	T	0.014	1.213146e-01	1.168969e-01	3.572303e-01	2.999207e-01
-9	1706	-9	0	A	T	0.015	1.332966e-02	1.075195e-01	3.936411e-01	9.013906e-01
-9	1707	-9	0	A	T	0.030	-1.883554e-01	1.134556e-01	3.058968e-01	9.757279e-02
-9	Rv0058	-9	0	A	T	0.499	1.689052e-02	4.725086e-01	4.068725e-01	9.715003e-01
-9	Rv0051	-9	0	A	T	0.046	-5.407372e-02	8.216757e-02	3.730515e-01	5.108141e-01
-9	Rv0050	-9	0	A	T	0.487	1.500387e-01	1.338341e-01	4.074749e-01	2.628477e-01
-9	Rv0052	-9	0	A	T	0.011	-1.424334e-01	1.252181e-01	4.169798e-01	2.559380e-01
-9	Rv1458c	-9	0	A	T	0.330	-3.598155e-02	1.050605e-01	4.144339e-01	7.321455e-01
-9	Rv0057	-9	0	A	T	0.014	1.544406e-01	1.429076e-01	4.253741e-01	2.804046e-01
-9	Rv2374c	-9	0	A	T	0.014	-1.469991e-01	1.416629e-01	3.968730e-01	2.999779e-01
-9	Rv2939	-9	0	A	T	0.012	3.426525e-01	1.612243e-01	4.247358e-01	3.410083e-02
-9	Rv0972c	-9	0	A	T	0.035	3.693524e-02	9.670126e-02	3.962732e-01	7.026760e-01
-9	Rv1598c	-9	0	A	T	0.011	-2.324152e-02	1.272851e-01	3.953914e-01	8.551981e-01
-9	7	-9	0	A	T	0.012	-1.521698e-01	1.318296e-01	3.927572e-01	2.489891e-01
-9	Rv0580c	-9	0	A	T	0.019	-1.662954e-01	1.784837e-01	4.380229e-01	3.519819e-01
-9	Rv1785c	-9	0	A	T	0.337	-3.323055e-02	1.175966e-01	4.176659e-01	7.776273e-01
-9	Rv3247c	-9	0	A	T	0.012	-1.416964e-01	1.387353e-01	3.921117e-01	3.076367e-01
-9	Rv3587c	-9	0	A	T	0.013	-7.636798e-02	1.181460e-01	3.919486e-01	5.183564e-01
-9	2373	-9	0	A	T	0.036	9.565957e-02	9.918498e-02	3.929387e-01	3.353318e-01
-9	1878	-9	0	A	T	0.485	8.296854e-02	1.849863e-01	4.024642e-01	6.539984e-01
-9	2111	-9	0	A	T	0.012	-1.038641e-01	1.663104e-01	3.925072e-01	5.326010e-01
-9	Rv1251c	-9	0	A	T	0.063	-7.269546e-02	9.405837e-02	3.882653e-01	4.399988e-01
-9	2116	-9	0	A	T	0.036	2.756733e-01	1.246231e-01	4.271652e-01	2.746101e-02
-9	Rv3896c	-9	0	A	T	0.498	3.713091e-02	3.764665e-01	4.119153e-01	9.214756e-01
-9	1910	-9	0	A	T	0.013	-1.599872e-01	1.491548e-01	3.935255e-01	2.840105e-01
-9	1915	-9	0	A	T	0.342	-1.197491e-02	1.570535e-01	4.258497e-01	9.392560e-01
-9	1917	-9	0	A	T	0.018	3.327083e-02	3.493001e-01	4.309454e-01	9.241584e-01
-9	Rv0789c	-9	0	A	T	0.012	-5.741103e-02	1.173334e-01	3.961632e-01	6.248674e-01
-9	885	-9	0	A	T	0.022	7.593978e-02	1.597711e-01	4.223451e-01	6.347998e-01
-9	Rv1218c	-9	0	A	T	0.393	5.873201e-02	1.154941e-01	4.182470e-01	6.113306e-01
-9	Rv3229c	-9	0	A	T	0.020	-2.569884e-01	9.793074e-02	4.347418e-01	8.979008e-03
-9	Rv1830	-9	0	A	T	0.016	7.344091e-03	1.010448e-01	3.932652e-01	9.420916e-01
-9	Rv1832	-9	0	A	T	0.019	-3.179625e-02	1.026778e-01	3.974298e-01	7.569541e-01
-9	Rv3343c	-9	0	A	T	0.499	4.975107e-02	5.119849e-01	4.108329e-01	9.226321e-01
-9	Rv1834	-9	0	A	T	0.025	-4.010460e-02	9.865479e-02	4.016808e-01	6.845566e-01
-9	355	-9	0	A	T	0.022	-7.211492e-02	2.220687e-01	4.099228e-01	7.455267e-01
-9	Rv3089	-9	0	A	T	0.025	1.034797e-01	8.775918e-02	4.118731e-01	2.389642e-01
-9	Rv3088	-9	0	A	T	0.032	-1.259348e-01	1.148843e-01	4.020007e-01	2.735788e-01
-9	Rv3087	-9	0	A	T	0.346	2.150634e-01	1.258856e-01	4.385617e-01	8.824652e-02
-9	Rv3085	-9	0	A	T	0.024	2.922455e-02	9.269876e-02	3.996387e-01	7.527067e-01
-9	Rv3084	-9	0	A	T	0.034	1.476418e-01	1.001554e-01	4.327704e-01	1.411418e-01
-9	Rv3083	-9	0	A	T	0.040	-6.228435e-02	9.140293e-02	3.893087e-01	4.959501e-01
-9	Rv3081	-9	0	A	T	0.329	7.521320e-04	1.011624e-01	4.046110e-01	9.940711e-01
-9	Rv0727c	-9	0	A	T	0.477	1.647932e-01	1.520673e-01	3.989481e-01	2.790803e-01
-9	Rv2283	-9	0	A	T	0.018	2.165915e-01	1.997213e-01	4.011438e-01	2.787339e-01
-9	Rv2280	-9	0	A	T	0.313	1.558147e-01	9.914547e-02	3.840286e-01	1.167469e-01
-9	Rv2281	-9	0	A	T	0.018	-5.956817e-02	9.908693e-02	4.023941e-01	5.480269e-01
-9	Rv2284	-9	0	A	T	0.013	2.610463e-02	1.203227e-01	3.981403e-01	8.283410e-01
-9	Rv2285	-9	0	A	T	0.016	-9.316315e-02	1.105632e-01	3.970950e-01	3.998838e-01
-9	Rv1957	-9	0	A	T	0.048	-9.090394e-02	1.337416e-01	4.093279e-01	4.970428e-01
-9	Rv1956	-9	0	A	T	0.022	3.032333e-01	1.661266e-01	3.415689e-01	6.861186e-02
-9	Rv1955	-9	0	A	T	0.037	-2.079155e-01	9.677548e-02	2.891450e-01	3.220895e-02
-9	Rv2184c	-9	0	A	T	0.035	-6.946803e-02	1.323155e-01	4.213926e-01	5.998274e-01
-9	Rv2483c	-9	0	A	T	0.052	-1.292037e-01	1.269798e-01	4.210271e-01	3.094523e-01
-9	359	-9	0	A	T	0.316	2.011906e-02	1.540856e-01	4.144915e-01	8.961729e-01
-9	Rv3657c	-9	0	A	T	0.024	5.114617e-02	1.373031e-01	4.147685e-01	7.096906e-01
-9	Rv1226c	-9	0	A	T	0.044	3.044206e-02	9.662144e-02	4.000083e-01	7.528572e-01
-9	1262	-9	0	A	T	0.015	-1.701648e-01	1.347194e-01	3.956553e-01	2.072008e-01
-9	664	-9	0	A	T	0.343	5.936289e-02	1.208079e-01	4.035381e-01	6.233939e-01
-9	662	-9	0	A	T	0.025	-7.132825e-02	8.531713e-02	3.776287e-01	4.035751e-01
-9	661	-9	0	A	T	0.016	8.285059e-02	1.265644e-01	3.959684e-01	5.130499e-01
-9	Rv1480	-9	0	A	T	0.033	8.299894e-02	9.770139e-02	3.992387e-01	3.960427e-01
-9	Rv1484	-9	0	A	T	0.011	3.581914e-01	1.270621e-01	3.690160e-01	5.028030e-03
-9	Rv1489	-9	0	A	T	0.315	5.257606e-02	1.690998e-01	4.150041e-01	7.560064e-01
-9	Rv1400c	-9	0	A	T	0.303	1.516214e-02	1.308456e-01	4.164072e-01	9.078005e-01
-9	Rv0532	-9	0	A	T	0.127	2.513682e-02	5.023363e-02	3.949275e-01	6.170377e-01
-9	Rv0530	-9	0	A	T	0.279	6.079103e-02	7.932622e-02	3.807855e-01	4.438718e-01
-9	Rv0536	-9	0	A	T	0.336	-6.528121e-02	1.203579e-01	4.271228e-01	5.878149e-01
-9	Rv3773c	-9	0	A	T	0.312	-4.397625e-02	1.077967e-01	4.210122e-01	6.834991e-01
-9	Rv0538	-9	0	A	T	0.484	9.620508e-02	1.419176e-01	3.890340e-01	4.981850e-01
-9	Rv2750	-9	0	A	T	0.013	-7.206797e-02	1.222562e-01	4.007121e-01	5.558312e-01
-9	Rv2751	-9	0	A	T	0.011	-1.666620e-02	1.303486e-01	3.947972e-01	8.983176e-01
-9	Rv1224	-9	0	A	T	0.341	7.961367e-03	1.713005e-01	4.287606e-01	9.629513e-01
-9	Rv1223	-9	0	A	T	0.012	2.406536e-02	1.214372e-01	3.992113e-01	8.430000e-01
-9	Rv1228	-9	0	A	T	0.012	8.283656e-02	1.630516e-01	4.067090e-01	6.116733e-01
-9	Rv0258c	-9	0	A	T	0.019	-6.813251e-02	1.040804e-01	4.001682e-01	5.130485e-01
-9	Rv2859c	-9	0	A	T	0.019	2.053687e-02	9.836698e-02	3.949714e-01	8.347154e-01
-9	Rv0280	-9	0	A	T	0.479	1.259215e-01	1.437804e-01	3.905146e-01	3.816080e-01
-9	Rv0281	-9	0	A	T	0.012	-4.242688e-02	1.201348e-01	3.954046e-01	7.241323e-01
-9	Rv0282	-9	0	A	T	0.348	-1.053516e-01	1.190177e-01	4.402104e-01	3.765318e-01
-9	Rv2424c	-9	0	A	T	0.318	-1.007384e-02	8.079508e-02	4.004829e-01	9.008292e-01
-9	Rv0565c	-9	0	A	T	0.363	3.865311e-02	1.097389e-01	4.124768e-01	7.248312e-01
-9	Rv3815c	-9	0	A	T	0.048	3.550477e-03	7.709890e-02	4.028983e-01	9.632899e-01
-9	Rv0398c	-9	0	A	T	0.321	9.424076e-02	1.306109e-01	3.985415e-01	4.709506e-01
-9	Rv0018c	-9	0	A	T	0.333	5.491066e-02	4.420591e-02	3.733035e-01	2.148214e-01
-9	Rv3578	-9	0	A	T	0.021	5.691025e-02	1.166076e-01	3.862029e-01	6.257512e-01
-9	Rv3577	-9	0	A	T	0.020	9.344928e-02	9.664099e-02	4.039902e-01	3.340732e-01
-9	Rv3572	-9	0	A	T	0.013	-1.905273e-03	1.217003e-01	3.954260e-01	9.875162e-01
-9	Rv3571	-9	0	A	T	0.019	6.316381e-02	1.282438e-01	3.912825e-01	6.225839e-01
-9	2586	-9	0	A	T	0.030	-1.269593e-01	8.970355e-02	4.139203e-01	1.576614e-01
-9	2581	-9	0	A	T	0.016	6.511026e-02	1.796064e-01	4.235239e-01	7.171352e-01
-9	Rv0980c	-9	0	A	T	0.343	8.260681e-02	4.759221e-02	3.273336e-01	8.329310e-02
-9	Rv0263c	-9	0	A	T	0.011	-6.642307e-03	1.267985e-01	3.951153e-01	9.582452e-01
-9	Rv2862c	-9	0	A	T	0.341	7.961367e-03	1.713005e-01	4.287606e-01	9.629513e-01
-9	286	-9	0	A	T	0.034	-1.719625e-01	1.085448e-01	4.108752e-01	1.138340e-01
-9	Rv0045c	-9	0	A	T	0.334	-8.680658e-02	1.012819e-01	4.326868e-01	3.918547e-01
-9	2631	-9	0	A	T	0.323	7.979096e-03	1.157629e-01	4.080485e-01	9.450788e-01
-9	2630	-9	0	A	T	0.024	5.095085e-02	1.804181e-01	4.201219e-01	7.777625e-01
-9	Rv2553c	-9	0	A	T	0.047	2.341117e-02	7.858574e-02	4.024397e-01	7.659114e-01
-9	Rv3169	-9	0	A	T	0.022	-6.750225e-02	9.847522e-02	3.883764e-01	4.933952e-01
-9	Rv0192A	-9	0	A	T	0.023	-2.353961e-01	1.960941e-01	4.200222e-01	2.306019e-01
-9	Rv1153c	-9	0	A	T	0.030	-1.525140e-01	1.035490e-01	3.454477e-01	1.414813e-01
-9	Rv2568c	-9	0	A	T	0.025	-2.174148e-01	1.123324e-01	3.096101e-01	5.355589e-02
-9	Rv3213c	-9	0	A	T	0.499	4.975107e-02	5.119849e-01	4.108329e-01	9.226321e-01
-9	Rv2535c	-9	0	A	T	0.013	-1.236307e-01	1.151070e-01	3.735841e-01	2.833719e-01
-9	Rvns02	-9	0	A	T	0.012	6.387857e-02	1.205567e-01	3.927890e-01	5.964663e-01
-9	Rv1743	-9	0	A	T	0.021	1.674803e-01	1.019312e-01	4.452369e-01	1.010619e-01
-9	2965	-9	0	A	T	0.021	2.018217e-01	1.296797e-01	4.804036e-01	1.203329e-01
-9	Rv2130c	-9	0	A	T	0.015	-1.573158e-01	1.087083e-01	3.824914e-01	1.485502e-01
-9	766	-9	0	A	T	0.302	4.268857e-02	1.402939e-01	4.189951e-01	7.610546e-01
-9	764	-9	0	A	T	0.482	1.154454e-01	1.821955e-01	4.021667e-01	5.266387e-01
-9	Rv2563	-9	0	A	T	0.031	-5.367609e-02	1.067763e-01	4.079040e-01	6.154219e-01
-9	Rv2562	-9	0	A	T	0.313	8.823800e-02	1.567394e-01	4.027422e-01	5.737408e-01
-9	Rv2561	-9	0	A	T	0.497	1.076174e-01	2.500786e-01	3.978954e-01	6.671570e-01
-9	Rv2560	-9	0	A	T	0.478	1.481637e-01	1.562174e-01	3.948543e-01	3.434082e-01
-9	Rv2566	-9	0	A	T	0.485	8.233541e-02	1.866293e-01	4.029984e-01	6.592998e-01
-9	Rv2565	-9	0	A	T	0.067	4.089922e-02	7.744016e-02	4.114950e-01	5.976610e-01
-9	Rv2564	-9	0	A	T	0.326	-4.911113e-02	1.351930e-01	4.281286e-01	7.165751e-01
-9	Rv3057c	-9	0	A	T	0.077	-1.337679e-02	1.022139e-01	4.128315e-01	8.959358e-01
-9	Rv0751c	-9	0	A	T	0.015	9.966815e-02	1.373709e-01	4.071338e-01	4.684952e-01
-9	Rv0436c	-9	0	A	T	0.390	-1.728617e-02	1.361661e-01	4.230582e-01	8.990370e-01
-9	Rv2845c	-9	0	A	T	0.014	-5.411557e-02	1.186903e-01	4.033769e-01	6.486520e-01
-9	Rv1028c	-9	0	A	T	0.499	1.689052e-02	4.725086e-01	4.068725e-01	9.715003e-01
-9	Rv3510c	-9	0	A	T	0.018	5.747142e-02	1.104024e-01	3.987836e-01	6.029255e-01
-9	Rv1030	-9	0	A	T	0.033	6.114834e-02	8.185933e-02	4.017671e-01	4.554554e-01
-9	Rv1031	-9	0	A	T	0.035	-1.266740e-01	8.723621e-02	4.349339e-01	1.471714e-01
-9	Rv3763	-9	0	A	T	0.014	1.982411e-02	1.145050e-01	3.963487e-01	8.626275e-01
-9	Rv3766	-9	0	A	T	0.322	1.222081e-01	8.859309e-02	3.377562e-01	1.684422e-01
-9	2978	-9	0	A	T	0.020	-9.223045e-02	1.016112e-01	4.058682e-01	3.645300e-01
-9	Rv0349	-9	0	A	T	0.011	-2.104464e-01	1.379601e-01	4.242066e-01	1.278535e-01
-9	74	-9	0	A	T	0.296	-4.910803e-02	1.315149e-01	4.273243e-01	7.090234e-01
-9	Rv0235c	-9	0	A	T	0.032	-6.368438e-02	9.063909e-02	4.024050e-01	4.826566e-01
-9	Rv1108c	-9	0	A	T	0.027	-1.980981e-02	1.159990e-01	4.017390e-01	8.644764e-01
-9	Rv2376c	-9	0	A	T	0.016	-8.462890e-02	1.067497e-01	3.863582e-01	4.283218e-01
-9	Rv3245c	-9	0	A	T	0.476	1.705065e-01	1.525588e-01	3.984536e-01	2.643113e-01
-9	Rv3581c	-9	0	A	T	0.019	-1.477428e-01	2.580792e-01	4.185904e-01	5.672871e-01
-9	Rv2950c	-9	0	A	T	0.095	-1.721660e-01	5.492028e-02	3.253409e-01	1.831281e-03
-9	Rv0073	-9	0	A	T	0.014	-5.295767e-02	1.220061e-01	3.978145e-01	6.644534e-01
-9	Rv0071	-9	0	A	T	0.092	-2.350496e-02	6.317858e-02	3.965855e-01	7.100369e-01
-9	Rv0075	-9	0	A	T	0.038	-8.195748e-02	1.050603e-01	4.076374e-01	4.357399e-01
-9	Rv0074	-9	0	A	T	0.024	-6.825934e-02	1.502714e-01	4.025694e-01	6.498733e-01
-9	Rv0079	-9	0	A	T	0.011	1.272830e-01	1.296930e-01	3.915018e-01	3.269107e-01
-9	2355	-9	0	A	T	0.024	-1.252661e-01	1.653269e-01	3.986224e-01	4.490322e-01
-9	Rv2214c	-9	0	A	T	0.026	-8.867921e-02	9.441739e-02	3.822173e-01	3.481156e-01
-9	1898	-9	0	A	T	0.033	3.278177e-01	7.292599e-02	3.555059e-01	8.837825e-06
-9	1897	-9	0	A	T	0.482	1.068827e-01	1.708517e-01	3.975561e-01	5.319006e-01
-9	1890	-9	0	A	T	0.247	9.494439e-02	8.504601e-02	3.962955e-01	2.648476e-01
-9	1892	-9	0	A	T	0.018	-1.505927e-01	1.330533e-01	4.117215e-01	2.583080e-01
-9	2132	-9	0	A	T	0.013	4.184395e-02	1.476272e-01	3.995935e-01	7.769664e-01
-9	2138	-9	0	A	T	0.387	3.336534e-03	1.221894e-01	4.168370e-01	9.782275e-01
-9	Rv1257c	-9	0	A	T	0.033	8.690445e-02	1.289554e-01	4.084283e-01	5.007117e-01
-9	Rv3894c	-9	0	A	T	0.499	4.975107e-02	5.119849e-01	4.108329e-01	9.226321e-01
-9	Rv0317c	-9	0	A	T	0.020	-8.017167e-02	9.824227e-02	4.048357e-01	4.148942e-01
-9	Rv2447c	-9	0	A	T	0.029	-1.078356e-02	7.975935e-02	3.965747e-01	8.925129e-01
-9	Rv2481c	-9	0	A	T	0.025	1.738862e-02	1.429730e-01	4.104522e-01	9.032526e-01
-9	Rv1852	-9	0	A	T	0.032	-3.053339e-02	1.405360e-01	4.072413e-01	8.281005e-01
-9	Rv1853	-9	0	A	T	0.015	-8.199005e-02	1.087486e-01	3.890585e-01	4.512761e-01
-9	Rv1850	-9	0	A	T	0.055	-4.683359e-02	6.798218e-02	4.031881e-01	4.912327e-01
-9	1793	-9	0	A	T	0.025	7.021793e-02	1.667474e-01	4.279155e-01	6.738792e-01
-9	Rv1908c	-9	0	A	T	0.432	2.719047e-02	6.285987e-02	3.906672e-01	6.655425e-01
-9	Rv1932	-9	0	A	T	0.012	-7.306957e-03	1.297701e-01	3.943737e-01	9.551221e-01
-9	Rv1937	-9	0	A	T	0.016	-4.972752e-02	1.027073e-01	3.922325e-01	6.285011e-01
-9	Rv1936	-9	0	A	T	0.329	-8.382388e-02	1.239279e-01	4.365525e-01	4.991367e-01
-9	Rv1938	-9	0	A	T	0.338	-5.179149e-02	1.075559e-01	4.351192e-01	6.303718e-01
-9	1264	-9	0	A	T	0.070	-9.033143e-02	8.124242e-02	3.656714e-01	2.667816e-01
-9	Rv3625c	-9	0	A	T	0.011	3.120967e-01	1.379334e-01	3.709528e-01	2.412930e-02
-9	Rv1488	-9	0	A	T	0.013	-1.830128e-01	1.144659e-01	3.898310e-01	1.105532e-01
-9	Rv2015c	-9	0	A	T	0.335	1.543874e-01	1.093516e-01	4.036711e-01	1.586824e-01
-9	Rv3724B	-9	0	A	T	0.346	-3.921105e-02	1.208527e-01	4.199271e-01	7.457448e-01
-9	Rv3014c	-9	0	A	T	0.021	-1.439757e-01	9.325262e-02	3.819526e-01	1.233030e-01
-9	Rv0515	-9	0	A	T	0.108	-7.899250e-02	5.257132e-02	4.126294e-01	1.336447e-01
-9	Rv0517	-9	0	A	T	0.021	1.229089e-01	9.619575e-02	3.563935e-01	2.020112e-01
-9	Rv0511	-9	0	A	T	0.013	2.897973e-02	1.286104e-01	3.988483e-01	8.218245e-01
-9	Rv0512	-9	0	A	T	0.026	-3.099107e-02	1.225154e-01	4.040098e-01	8.004165e-01
-9	Rv2002	-9	0	A	T	0.046	-7.814121e-02	1.304030e-01	4.011935e-01	5.493199e-01
-9	Rv1207	-9	0	A	T	0.041	-1.237316e-01	8.883803e-02	3.605533e-01	1.643703e-01
-9	Rv1206	-9	0	A	T	0.304	2.946936e-01	1.313932e-01	4.695956e-01	2.539010e-02
-9	Rv1205	-9	0	A	T	0.014	-8.884802e-02	1.787319e-01	4.040588e-01	6.193582e-01
-9	Rv1200	-9	0	A	T	0.013	1.054181e-01	1.140245e-01	3.732799e-01	3.557073e-01
-9	Rv1588c	-9	0	A	T	0.464	6.935718e-02	1.308746e-01	3.962317e-01	5.964053e-01
-9	Rv1428c	-9	0	A	T	0.024	-1.750788e-02	1.490344e-01	4.019259e-01	9.065354e-01
-9	Rv1890c	-9	0	A	T	0.011	1.184016e-01	1.307584e-01	3.844018e-01	3.656824e-01
-9	Rv2802c	-9	0	A	T	0.027	-2.686256e-02	9.602213e-02	3.904825e-01	7.797940e-01
-9	Rv2426c	-9	0	A	T	0.266	-6.759654e-02	5.811781e-02	4.030412e-01	2.454032e-01
-9	Rv3786c	-9	0	A	T	0.075	5.020088e-02	8.213100e-02	4.181197e-01	5.413543e-01
-9	Rv0236c	-9	0	A	T	0.453	8.392044e-02	1.352572e-01	4.048776e-01	5.352731e-01
-9	Rv3511	-9	0	A	T	0.387	-7.768116e-02	5.116840e-02	4.071538e-01	1.296748e-01
-9	Rv2779c	-9	0	A	T	0.025	-2.442003e-02	1.515847e-01	4.041955e-01	8.720878e-01
-9	Rv3514	-9	0	A	T	0.373	-4.866415e-02	4.995679e-02	4.277959e-01	3.305144e-01
-9	Rv3517	-9	0	A	T	0.011	2.515683e-04	1.317180e-01	3.964112e-01	9.984770e-01
-9	Rv3516	-9	0	A	T	0.498	3.713091e-02	3.764665e-01	4.119153e-01	9.214756e-01
-9	Rv0450c	-9	0	A	T	0.029	8.674712e-02	8.245774e-02	3.935974e-01	2.933517e-01
-9	Rv1508c	-9	0	A	T	0.376	1.956810e-02	9.571198e-02	4.050904e-01	8.380954e-01
-9	Rv0265c	-9	0	A	T	0.011	2.270281e-01	1.244923e-01	3.840295e-01	6.886653e-02
-9	Rv2340c	-9	0	A	T	0.023	-1.736953e-01	1.006009e-01	4.121368e-01	8.492530e-02
-9	Rv2533c	-9	0	A	T	0.023	-1.919955e-01	1.822474e-01	4.180039e-01	2.926789e-01
-9	Rv1172c	-9	0	A	T	0.016	-5.528911e-02	1.574024e-01	4.193022e-01	7.255570e-01
-9	Rv2724c	-9	0	A	T	0.332	1.888736e-02	1.401843e-01	4.146153e-01	8.928834e-01
-9	Rv3722c	-9	0	A	T	0.318	2.236667e-02	1.452014e-01	4.122405e-01	8.776476e-01
-9	704	-9	0	A	T	0.033	-9.296939e-02	1.361171e-01	4.152654e-01	4.949494e-01
-9	705	-9	0	A	T	0.223	3.724664e-02	7.493690e-02	3.954862e-01	6.194020e-01
-9	Rv3738c	-9	0	A	T	0.045	-1.255663e-01	1.036223e-01	3.500454e-01	2.262321e-01
-9	Rv3665c	-9	0	A	T	0.037	-1.337447e-01	8.318887e-02	3.426930e-01	1.085924e-01
-9	Rv0202c	-9	0	A	T	0.031	7.311052e-02	9.240989e-02	3.911036e-01	4.292677e-01
-9	Rv3487c	-9	0	A	T	0.331	3.109653e-02	1.018543e-01	3.990502e-01	7.602749e-01
-9	Rv0753c	-9	0	A	T	0.011	-1.830495e-01	1.298010e-01	3.950715e-01	1.591573e-01
-9	Rv2611c	-9	0	A	T	0.499	4.975107e-02	5.119849e-01	4.108329e-01	9.226321e-01
-9	Rv2081c	-9	0	A	T	0.086	4.382063e-02	5.201821e-02	3.765821e-01	4.000033e-01
-9	1981	-9	0	A	T	0.016	-1.265080e-01	1.029049e-01	4.050781e-01	2.195720e-01
-9	Rv0248c	-9	0	A	T	0.022	-1.625199e-01	1.442605e-01	4.403627e-01	2.605196e-01
-9	Rv3080c	-9	0	A	T	0.069	-1.339826e-01	5.780865e-02	3.476144e-01	2.091082e-02
-9	Rv1056	-9	0	A	T	0.032	1.366380e-01	1.164368e-01	4.284031e-01	2.412138e-01
-9	Rv1057	-9	0	A	T	0.015	7.121461e-02	1.078690e-01	4.030278e-01	5.094639e-01
-9	Rv1054	-9	0	A	T	0.247	6.665970e-02	8.645344e-02	4.049771e-01	4.410808e-01
-9	Rv3160c	-9	0	A	T	0.013	4.492014e-02	1.142606e-01	3.987444e-01	6.944027e-01
-9	Rv1059	-9	0	A	T	0.018	8.482858e-02	1.048985e-01	4.126458e-01	4.191276e-01
-9	Rv1004c	-9	0	A	T	0.044	-3.470413e-02	7.548181e-02	3.996104e-01	6.459032e-01
-9	Rv1239c	-9	0	A	T	0.499	4.975107e-02	5.119849e-01	4.108329e-01	9.226321e-01
-9	Rv1781c	-9	0	A	T	0.023	-1.260718e-01	8.936034e-02	3.641611e-01	1.589825e-01
-9	Rv0537c	-9	0	A	T	0.323	5.191375e-02	1.143268e-01	3.981072e-01	6.499874e-01
-9	2816	-9	0	A	T	0.354	5.425891e-02	9.821773e-02	4.025478e-01	5.809229e-01
-9	Rv0827c	-9	0	A	T	0.012	-5.204195e-02	1.340179e-01	3.932613e-01	6.979609e-01
-9	Rv0895	-9	0	A	T	0.014	-7.654698e-02	1.109161e-01	3.985250e-01	4.904632e-01
-9	Rv0894	-9	0	A	T	0.030	-6.158766e-02	8.905101e-02	3.902458e-01	4.895430e-01
-9	Rv2675c	-9	0	A	T	0.012	2.639724e-02	1.240319e-01	3.953982e-01	8.315583e-01
-9	Rv0892	-9	0	A	T	0.034	9.495684e-02	8.515893e-02	4.049858e-01	2.654183e-01
-9	Rv3918c	-9	0	A	T	0.016	-1.717953e-01	1.023126e-01	3.788067e-01	9.381786e-02
-9	Rv2831	-9	0	A	T	0.327	-8.056640e-03	1.157408e-01	4.118875e-01	9.445353e-01
-9	Rv0915c	-9	0	A	T	0.049	1.333705e-01	6.582475e-02	3.588766e-01	4.333537e-02
-9	2332	-9	0	A	T	0.018	-1.161289e-01	2.000417e-01	4.289099e-01	5.618504e-01
-9	Rv0099	-9	0	A	T	0.024	1.100528e-02	9.041232e-02	3.934590e-01	9.031722e-01
-9	Rv0097	-9	0	A	T	0.023	-1.125711e-01	2.009239e-01	4.167040e-01	5.755739e-01
-9	Rv0096	-9	0	A	T	0.356	-1.001226e-01	9.636425e-02	4.371949e-01	2.993583e-01
-9	Rv0091	-9	0	A	T	0.012	-4.173149e-02	1.209070e-01	3.964854e-01	7.301391e-01
-9	Rv0286	-9	0	A	T	0.034	-8.641419e-02	1.079374e-01	4.108491e-01	4.237855e-01
-9	Rv0092	-9	0	A	T	0.041	-3.972078e-02	8.511496e-02	3.978660e-01	6.409589e-01
-9	Rv1280c	-9	0	A	T	0.024	-1.075359e-01	8.858510e-02	3.788798e-01	2.254080e-01
-9	2488	-9	0	A	T	0.013	9.377242e-02	1.140820e-01	3.935723e-01	4.115244e-01
-9	2489	-9	0	A	T	0.019	3.498768e-01	9.571181e-02	3.779288e-01	2.867434e-04
-9	Rv0022c	-9	0	A	T	0.015	1.086404e-01	1.313424e-01	4.077322e-01	4.085851e-01
-9	2487	-9	0	A	T	0.016	4.163003e-01	9.899809e-02	4.165848e-01	3.145730e-05
-9	2484	-9	0	A	T	0.012	3.157009e-02	1.188665e-01	3.903594e-01	7.906737e-01
-9	2483	-9	0	A	T	0.032	1.118571e-01	7.774864e-02	3.901329e-01	1.509256e-01
-9	126	-9	0	A	T	0.035	7.102291e-02	9.221598e-02	4.115051e-01	4.415946e-01
-9	128	-9	0	A	T	0.018	-8.125530e-02	1.188126e-01	3.801841e-01	4.943914e-01
-9	Rv2892c	-9	0	A	T	0.021	9.880279e-03	9.438667e-02	3.959234e-01	9.166771e-01
-9	Rv3238c	-9	0	A	T	0.015	5.022013e-02	1.071369e-01	3.942929e-01	6.394759e-01
-9	Rv1874	-9	0	A	T	0.015	-7.099030e-02	1.373345e-01	4.024146e-01	6.054677e-01
-9	Rv1877	-9	0	A	T	0.071	5.107760e-02	6.174647e-02	4.144344e-01	4.085508e-01
-9	Rv1878	-9	0	A	T	0.046	-1.369208e-01	1.024002e-01	4.489232e-01	1.818560e-01
-9	Rv2180c	-9	0	A	T	0.242	3.411254e-02	8.697990e-02	4.003924e-01	6.951032e-01
-9	Rv2487c	-9	0	A	T	0.055	-9.319229e-02	5.978870e-02	4.007907e-01	1.197671e-01
-9	Rv1913	-9	0	A	T	0.011	2.334854e-01	1.295664e-01	3.615946e-01	7.220199e-02
-9	Rv1916	-9	0	A	T	0.046	9.827857e-02	8.426654e-02	4.542421e-01	2.441139e-01
-9	Rv1915	-9	0	A	T	0.390	-1.138082e-01	1.045220e-01	4.288700e-01	2.768013e-01
-9	Rv2920c	-9	0	A	T	0.019	-2.688387e-02	9.828432e-02	3.917691e-01	7.845692e-01
-9	Rv2248	-9	0	A	T	0.245	8.558109e-02	8.169255e-02	3.887598e-01	2.953817e-01
-9	Rv2177c	-9	0	A	T	0.059	1.932421e-01	7.470002e-02	4.237640e-01	9.994795e-03
-9	Rv2247	-9	0	A	T	0.356	-5.761098e-02	1.097917e-01	4.310617e-01	6.000276e-01
-9	Rv2245	-9	0	A	T	0.036	-1.555188e-01	1.256988e-01	4.140159e-01	2.166412e-01
-9	Rv2242	-9	0	A	T	0.018	-1.176479e-01	1.269977e-01	3.823902e-01	3.547428e-01
-9	Rv2243	-9	0	A	T	0.048	-3.712739e-02	7.523324e-02	4.015531e-01	6.219005e-01
-9	Rv1354c	-9	0	A	T	0.021	-1.742179e-02	9.195854e-02	3.961546e-01	8.498229e-01
-9	Rv1765c	-9	0	A	T	0.336	5.112874e-02	1.077487e-01	3.960029e-01	6.353588e-01
-9	Rv2799	-9	0	A	T	0.012	-5.167581e-02	1.232679e-01	3.897489e-01	6.752572e-01
-9	1519	-9	0	A	T	0.021	1.160230e-01	9.566742e-02	3.724747e-01	2.258482e-01
-9	Rv2060	-9	0	A	T	0.015	-2.269204e-02	1.092664e-01	3.954817e-01	8.355750e-01
-9	1510	-9	0	A	T	0.020	4.802682e-01	2.152310e-01	4.873825e-01	2.614267e-02
-9	Rv1260	-9	0	A	T	0.022	3.233907e-02	1.703849e-01	4.020886e-01	8.495508e-01
-9	Rv1263	-9	0	A	T	0.013	8.364093e-02	1.154706e-01	3.925955e-01	4.692259e-01
-9	Rv1264	-9	0	A	T	0.020	-1.523496e-01	1.006712e-01	3.818231e-01	1.308911e-01
-9	Rv0793	-9	0	A	T	0.013	-6.445241e-02	1.220460e-01	3.898552e-01	5.976889e-01
-9	Rv0796	-9	0	A	T	0.012	-2.272710e-02	1.445340e-01	4.000086e-01	8.751226e-01
-9	Rv0797	-9	0	A	T	0.319	1.150950e-02	5.205048e-02	3.889927e-01	8.250971e-01
-9	Rv3573c	-9	0	A	T	0.025	-1.510650e-03	9.382962e-02	3.951972e-01	9.871618e-01
-9	Rv3383c	-9	0	A	T	0.470	1.049646e-01	1.012115e-01	3.869689e-01	3.002507e-01
-9	Rv3689	-9	0	A	T	0.059	-1.254056e-01	8.681008e-02	3.772282e-01	1.492625e-01
-9	Rv3446c	-9	0	A	T	0.271	7.578683e-02	8.616950e-02	3.918312e-01	3.795918e-01
-9	Rv3682	-9	0	A	T	0.310	-2.359186e-02	1.130145e-01	4.152982e-01	8.347367e-01
-9	Rv3684	-9	0	A	T	0.024	-9.230870e-02	1.513302e-01	3.969010e-01	5.421796e-01
-9	Rv0136	-9	0	A	T	0.333	1.804223e-01	8.825673e-02	3.325316e-01	4.150260e-02
-9	Rv0134	-9	0	A	T	0.384	2.470172e-02	1.016873e-01	4.097197e-01	8.081786e-01
-9	Rv0133	-9	0	A	T	0.025	-1.312348e-01	1.399392e-01	3.959222e-01	3.488475e-01
-9	Rv0139	-9	0	A	T	0.104	1.018435e-01	5.952561e-02	3.121206e-01	8.778076e-02
-9	Rv3532	-9	0	A	T	0.048	-6.427308e-02	7.964462e-02	3.947301e-01	4.200909e-01
-9	Rv3537	-9	0	A	T	0.305	-2.784577e-02	1.212646e-01	4.212849e-01	8.184844e-01
-9	Rv3539	-9	0	A	T	0.033	-1.311636e-01	1.022876e-01	3.867960e-01	2.003928e-01
-9	Rv1116A	-9	0	A	T	0.013	-2.001946e-01	1.201109e-01	3.869867e-01	9.625561e-02
-9	Rv0578c	-9	0	A	T	0.315	4.505159e-02	4.616322e-02	3.370808e-01	3.296252e-01
-9	266	-9	0	A	T	0.333	-5.419134e-02	1.119937e-01	4.154191e-01	6.287061e-01
-9	988	-9	0	A	T	0.312	1.416098e-01	1.720161e-01	4.066608e-01	4.108071e-01
-9	989	-9	0	A	T	0.019	-5.482931e-02	1.109207e-01	3.979549e-01	6.213264e-01
-9	Rv2531c	-9	0	A	T	0.031	-3.284074e-02	8.471278e-02	3.900295e-01	6.984412e-01
-9	Rv0132c	-9	0	A	T	0.016	-1.772545e-01	1.113937e-01	4.012316e-01	1.122525e-01
-9	2671	-9	0	A	T	0.012	-1.641424e-01	1.209018e-01	3.791152e-01	1.752504e-01
-9	2675	-9	0	A	T	0.030	1.129739e-01	9.658900e-02	3.995180e-01	2.427627e-01
-9	2677	-9	0	A	T	0.019	-4.683445e-02	1.207356e-01	3.991779e-01	6.982653e-01
-9	2929	-9	0	A	T	0.481	1.667020e-01	1.604846e-01	4.007081e-01	2.994793e-01
-9	2921	-9	0	A	T	0.022	-1.320509e-01	1.345094e-01	3.588475e-01	3.267605e-01
-9	2920	-9	0	A	T	0.020	-8.234108e-02	2.977972e-01	4.224511e-01	7.822898e-01
-9	Rv1624c	-9	0	A	T	0.026	-9.130443e-02	1.413856e-01	4.028084e-01	5.187467e-01
-9	2926	-9	0	A	T	0.449	1.393476e-01	1.427598e-01	4.126748e-01	3.295369e-01
-9	Rv3333c	-9	0	A	T	0.011	1.090436e-01	1.268852e-01	4.037047e-01	3.905811e-01
-9	Rv0063	-9	0	A	T	0.345	9.560868e-03	1.037956e-01	4.066434e-01	9.266494e-01
-9	Rv2617c	-9	0	A	T	0.015	-4.762862e-02	1.773948e-01	4.131925e-01	7.884448e-01
-9	Rv0068	-9	0	A	T	0.499	1.689052e-02	4.725086e-01	4.068725e-01	9.715003e-01
-9	Rv3641c	-9	0	A	T	0.014	-1.516903e-01	1.257513e-01	3.785606e-01	2.283420e-01
-9	726	-9	0	A	T	0.315	2.303526e-01	1.621971e-01	4.176240e-01	1.562367e-01
-9	727	-9	0	A	T	0.044	-1.393844e-01	8.553749e-02	4.358433e-01	1.038997e-01
-9	Rv2471	-9	0	A	T	0.258	3.727362e-02	6.658280e-02	3.915457e-01	5.758868e-01
-9	1163	-9	0	A	T	0.018	-2.520592e-02	1.088225e-01	3.938391e-01	8.169344e-01
-9	Rv3082c	-9	0	A	T	0.029	2.658626e-02	1.265296e-01	4.013555e-01	8.336694e-01
-9	Rv1078	-9	0	A	T	0.026	-9.200084e-02	1.428911e-01	4.026532e-01	5.199968e-01
-9	Rv2672	-9	0	A	T	0.348	1.335127e-01	1.271357e-01	4.232012e-01	2.942052e-01
-9	Rv1076	-9	0	A	T	0.323	-3.066910e-02	1.164564e-01	4.185953e-01	7.923985e-01
-9	Rv1077	-9	0	A	T	0.022	7.329988e-02	9.644708e-02	4.140222e-01	4.476493e-01
-9	Rv2671	-9	0	A	T	0.012	-1.768520e-01	1.262773e-01	3.611642e-01	1.620466e-01
-9	Rv1073	-9	0	A	T	0.020	-1.608036e-01	1.305422e-01	4.529553e-01	2.186578e-01
-9	Rv0152c	-9	0	A	T	0.057	-2.586140e-02	9.328077e-02	3.987785e-01	7.817203e-01
-9	474	-9	0	A	T	0.013	-9.929309e-02	1.362157e-01	3.817831e-01	4.664150e-01
-9	792	-9	0	A	T	0.022	1.143410e-01	9.372623e-02	3.963238e-01	2.231200e-01
-9	Rv2320c	-9	0	A	T	0.023	-3.115142e-02	9.288685e-02	3.945614e-01	7.375016e-01
-9	Rv0078A	-9	0	A	T	0.318	7.797720e-03	1.445195e-01	4.147435e-01	9.569939e-01
-9	1867	-9	0	A	T	0.023	-1.207211e-01	1.349417e-01	4.232291e-01	3.714671e-01
-9	Rv0878c	-9	0	A	T	0.252	4.505028e-02	3.941713e-02	3.662420e-01	2.536791e-01
-9	Rv3830c	-9	0	A	T	0.330	-5.238919e-02	1.269250e-01	4.244926e-01	6.799799e-01
-9	Rv3241c	-9	0	A	T	0.016	4.018779e-03	1.433331e-01	4.137957e-01	9.776442e-01
-9	Rv0978c	-9	0	A	T	0.266	4.646097e-02	4.080631e-02	3.484755e-01	2.554829e-01
-9	Rv2677c	-9	0	A	T	0.021	-1.395779e-01	1.874765e-01	4.020367e-01	4.569548e-01
-9	Rv0309	-9	0	A	T	0.024	1.476522e-01	1.543995e-01	4.177483e-01	3.394309e-01
-9	Rv0743c	-9	0	A	T	0.018	-2.162994e-01	1.027232e-01	3.482206e-01	3.578438e-02
-9	Rv0301	-9	0	A	T	0.016	6.436848e-02	1.304908e-01	4.001498e-01	6.220538e-01
-9	Rv0302	-9	0	A	T	0.252	2.341733e-02	8.635847e-02	4.007517e-01	7.863882e-01
-9	Rv2813	-9	0	A	T	0.030	1.139578e-01	1.232654e-01	4.049163e-01	3.557227e-01
-9	Rv2812	-9	0	A	T	0.492	-1.766249e-02	1.628841e-01	4.005012e-01	9.136979e-01
-9	2315	-9	0	A	T	0.020	-1.733941e-02	9.767817e-02	3.974552e-01	8.591827e-01
-9	Rv0380c	-9	0	A	T	0.334	1.197794e-01	1.200490e-01	4.097409e-01	3.189309e-01
-9	2310	-9	0	A	T	0.019	1.182279e-02	2.659518e-01	4.156750e-01	9.645616e-01
-9	Rv2954c	-9	0	A	T	0.016	7.516418e-02	1.026347e-01	3.920552e-01	4.643357e-01
-9	Rv2634c	-9	0	A	T	0.068	-3.792798e-02	6.841590e-02	4.252562e-01	5.795967e-01
-9	Rv0020c	-9	0	A	T	0.396	8.709532e-02	7.849033e-02	3.957493e-01	2.677467e-01
-9	Rv2054	-9	0	A	T	0.025	-1.454526e-01	1.236278e-01	4.305567e-01	2.399986e-01
-9	102	-9	0	A	T	0.019	1.624377e-01	1.005301e-01	3.662337e-01	1.068314e-01
-9	103	-9	0	A	T	0.026	-5.133458e-02	1.643450e-01	4.110010e-01	7.549117e-01
-9	100	-9	0	A	T	0.020	-4.940336e-02	1.765288e-01	4.143758e-01	7.797126e-01
-9	106	-9	0	A	T	0.049	1.909283e-01	1.131417e-01	4.799274e-01	9.219258e-02
-9	Rv0825c	-9	0	A	T	0.369	4.718669e-02	8.815457e-02	3.965507e-01	5.927243e-01
-9	Rv2510c	-9	0	A	T	0.021	9.136953e-02	9.112476e-02	3.854695e-01	3.165476e-01
-9	Rv1895	-9	0	A	T	0.497	1.724690e-01	2.671824e-01	4.052149e-01	5.189232e-01
-9	Rv1891	-9	0	A	T	0.022	-3.076317e-02	1.163105e-01	4.070201e-01	7.915213e-01
-9	Rv2485c	-9	0	A	T	0.323	-1.992000e-02	1.064998e-01	4.123871e-01	8.517110e-01
-9	Rv1129c	-9	0	A	T	0.031	2.172936e-01	7.410133e-02	4.290246e-01	3.534128e-03
-9	Rv1399c	-9	0	A	T	0.032	7.061092e-02	1.041553e-01	4.026069e-01	4.981566e-01
-9	3011	-9	0	A	T	0.366	3.114838e-02	8.975848e-02	4.045254e-01	7.287341e-01
-9	Rv1329c	-9	0	A	T	0.324	-1.388867e-02	1.436814e-01	4.201922e-01	9.230368e-01
-9	Rv2085	-9	0	A	T	0.020	1.205230e-01	9.789734e-02	3.656970e-01	2.189183e-01
-9	3014	-9	0	A	T	0.075	-9.447123e-02	8.016522e-02	3.765887e-01	2.392333e-01
-9	1759	-9	0	A	T	0.314	8.137344e-02	1.772356e-01	4.135442e-01	6.463639e-01
-9	1755	-9	0	A	T	0.018	3.327083e-02	3.493001e-01	4.309454e-01	9.241584e-01
-9	Rv2265	-9	0	A	T	0.033	1.006809e-01	1.022209e-01	4.149275e-01	3.251818e-01
-9	Rv2266	-9	0	A	T	0.032	-4.337111e-02	9.134473e-02	3.972032e-01	6.351534e-01
-9	Rv1790	-9	0	A	T	0.011	-1.022781e-02	1.298489e-01	3.956016e-01	9.372527e-01
-9	Rv1792	-9	0	A	T	0.024	3.448549e-02	1.629077e-01	4.070599e-01	8.324462e-01
-9	Rv0656c	-9	0	A	T	0.042	2.471750e-02	9.038531e-02	3.948712e-01	7.846180e-01
-9	Rv1797	-9	0	A	T	0.023	-8.343629e-02	1.541199e-01	4.096735e-01	5.885169e-01
-9	1289	-9	0	A	T	0.014	1.653603e-01	1.168017e-01	3.856891e-01	1.575403e-01
-9	1579	-9	0	A	T	0.033	1.173392e-01	1.191983e-01	4.317014e-01	3.254430e-01
-9	1578	-9	0	A	T	0.024	4.912641e-02	1.450651e-01	4.089603e-01	7.350297e-01
-9	1572	-9	0	A	T	0.012	1.543810e-01	1.188073e-01	4.250693e-01	1.944594e-01
-9	1571	-9	0	A	T	0.024	-9.931894e-02	1.317586e-01	3.907141e-01	4.513642e-01
-9	680	-9	0	A	T	0.018	-3.521843e-03	1.491581e-01	4.057461e-01	9.811729e-01
-9	683	-9	0	A	T	0.014	-2.082465e-02	1.230795e-01	3.978564e-01	8.657174e-01
-9	1574	-9	0	A	T	0.011	-3.271567e-02	1.242919e-01	3.939428e-01	7.925034e-01
-9	Rv2948c	-9	0	A	T	0.043	-2.297446e-02	8.183538e-02	3.949650e-01	7.790380e-01
-9	Rv2995c	-9	0	A	T	0.016	-4.769837e-02	1.328248e-01	3.941740e-01	7.196821e-01
-9	Rv1894c	-9	0	A	T	0.034	-4.649324e-02	8.794663e-02	4.069608e-01	5.973052e-01
-9	Rv2690c	-9	0	A	T	0.030	-6.643304e-02	1.210740e-01	3.952327e-01	5.834831e-01
-9	Rv3785	-9	0	A	T	0.325	-3.725936e-02	1.363810e-01	4.224482e-01	7.848235e-01
-9	Rv3827c	-9	0	A	T	0.498	3.713091e-02	3.764665e-01	4.119153e-01	9.214756e-01
-9	Rv1537	-9	0	A	T	0.053	-3.349202e-02	1.037066e-01	3.974481e-01	7.468824e-01
-9	Rv1240	-9	0	A	T	0.014	-1.841504e-02	1.183763e-01	3.961865e-01	8.764463e-01
-9	Rv1531	-9	0	A	T	0.011	1.068555e-02	1.374593e-01	3.973673e-01	9.380723e-01
-9	Rv1530	-9	0	A	T	0.032	1.019936e-01	1.072556e-01	3.990206e-01	3.421422e-01
-9	Rv1244	-9	0	A	T	0.030	-1.451115e-01	1.236423e-01	4.030916e-01	2.411560e-01
-9	Rv0111	-9	0	A	T	0.013	1.205979e-01	1.172988e-01	4.101257e-01	3.044397e-01
-9	Rv0112	-9	0	A	T	0.013	1.704945e-01	1.171913e-01	4.067280e-01	1.464062e-01
-9	Rv0113	-9	0	A	T	0.030	-3.066502e-02	1.141966e-01	4.081263e-01	7.884149e-01
-9	Rv0114	-9	0	A	T	0.013	1.693661e-01	1.191021e-01	3.703709e-01	1.557075e-01
-9	Rv0115	-9	0	A	T	0.341	4.935277e-02	1.135992e-01	4.019766e-01	6.641710e-01
-9	Rv0117	-9	0	A	T	0.305	-3.413142e-02	1.008750e-01	4.129014e-01	7.352536e-01
-9	Rv0119	-9	0	A	T	0.018	1.325896e-01	1.277258e-01	4.051883e-01	2.997868e-01
-9	Rv2319c	-9	0	A	T	0.026	1.064868e-01	1.317422e-01	3.965369e-01	4.193442e-01
-9	Rv3299c	-9	0	A	T	0.080	-1.174279e-02	6.329588e-02	3.998272e-01	8.529025e-01
-9	Rv1446c	-9	0	A	T	0.476	1.705065e-01	1.525588e-01	3.984536e-01	2.643113e-01
-9	Rv2868c	-9	0	A	T	0.013	1.180543e-02	1.297740e-01	3.989278e-01	9.275573e-01
-9	241	-9	0	A	T	0.022	1.354757e-02	9.291613e-02	3.953185e-01	8.841408e-01
-9	Rv0964c	-9	0	A	T	0.499	1.689052e-02	4.725086e-01	4.068725e-01	9.715003e-01
-9	Rv0327c	-9	0	A	T	0.059	4.746814e-02	7.781875e-02	4.148238e-01	5.421787e-01
-9	Rv2407	-9	0	A	T	0.478	1.509992e-01	1.625747e-01	3.974214e-01	3.534877e-01
-9	Rv1245c	-9	0	A	T	0.029	1.480570e-03	1.835324e-01	4.185483e-01	9.935670e-01
-9	Rv0296c	-9	0	A	T	0.018	1.399718e-01	1.058890e-01	3.803712e-01	1.868776e-01
-9	2698	-9	0	A	T	0.076	-4.019231e-02	8.702959e-02	3.982010e-01	6.444296e-01
-9	2696	-9	0	A	T	0.014	-1.154696e-01	1.157357e-01	3.797144e-01	3.189573e-01
-9	2694	-9	0	A	T	0.013	-7.133284e-02	1.320799e-01	3.694030e-01	5.894118e-01
-9	2693	-9	0	A	T	0.499	4.975107e-02	5.119849e-01	4.108329e-01	9.226321e-01
-9	Rv1622c	-9	0	A	T	0.014	7.377417e-02	1.139593e-01	3.901652e-01	5.177185e-01
-9	Rv3483c	-9	0	A	T	0.310	3.917340e-02	1.140106e-01	4.103819e-01	7.313108e-01
-9	Rv2024c	-9	0	A	T	0.495	-2.514358e-01	1.853564e-01	4.155263e-01	1.756161e-01
-9	Rv0484c	-9	0	A	T	0.025	8.870848e-02	1.662695e-01	4.177748e-01	5.939339e-01
-9	Rv1178	-9	0	A	T	0.024	3.030600e-01	1.628210e-01	4.341459e-01	6.334815e-02
-9	Rv2559c	-9	0	A	T	0.024	1.666302e-01	1.664549e-01	4.205862e-01	3.173356e-01
-9	Rv2615c	-9	0	A	T	0.167	-6.974589e-02	4.421399e-02	3.304887e-01	1.153873e-01
-9	1143	-9	0	A	T	0.021	1.849395e-01	2.359208e-01	4.338091e-01	4.335055e-01
-9	1140	-9	0	A	T	0.029	1.265491e-01	1.720366e-01	4.285831e-01	4.623585e-01
-9	1141	-9	0	A	T	0.020	-1.411800e-01	1.381732e-01	4.155305e-01	3.074393e-01
-9	1147	-9	0	A	T	0.031	-1.367325e-02	1.142483e-01	3.982761e-01	9.047896e-01
-9	Rv2458	-9	0	A	T	0.498	3.713091e-02	3.764665e-01	4.119153e-01	9.214756e-01
-9	1148	-9	0	A	T	0.024	-1.824379e-01	1.630061e-01	4.094742e-01	2.636441e-01
-9	Rv2041c	-9	0	A	T	0.024	-3.320512e-02	8.924349e-02	3.943486e-01	7.100122e-01
-9	Rv3434c	-9	0	A	T	0.046	-4.373014e-02	7.289609e-02	3.998620e-01	5.488749e-01
-9	Rv1450c	-9	0	A	T	0.302	8.504527e-02	4.256628e-02	3.139072e-01	4.631957e-02
-9	10	-9	0	A	T	0.012	-2.158091e-02	1.340491e-01	3.962973e-01	8.721710e-01
-9	2969	-9	0	A	T	0.062	2.463021e-02	5.558880e-02	3.834999e-01	6.579204e-01
-9	Rv2296	-9	0	A	T	0.027	-9.734357e-03	1.423927e-01	4.069568e-01	9.455270e-01
-9	Rv0533c	-9	0	A	T	0.012	-1.606969e-01	1.320935e-01	4.014359e-01	2.244130e-01
-9	Rv0326	-9	0	A	T	0.013	-8.827838e-02	1.212524e-01	3.910771e-01	4.669562e-01
-9	Rv3832c	-9	0	A	T	0.032	-7.088906e-02	1.108732e-01	3.913101e-01	5.229052e-01
-9	Rv0324	-9	0	A	T	0.393	-5.026060e-02	1.181352e-01	4.159249e-01	6.707108e-01
-9	2448	-9	0	A	T	0.011	-2.001596e-01	1.340668e-01	3.764096e-01	1.361373e-01
-9	Rv2875	-9	0	A	T	0.026	-2.180054e-01	1.493193e-01	4.321758e-01	1.449846e-01
-9	Rv2874	-9	0	A	T	0.498	1.211147e-01	3.070894e-01	3.983705e-01	6.934747e-01
-9	381	-9	0	A	T	0.390	-1.728617e-02	1.361661e-01	4.230582e-01	8.990370e-01
-9	385	-9	0	A	T	0.049	2.377566e-02	8.180373e-02	4.047281e-01	7.714576e-01
-9	Rv3469c	-9	0	A	T	0.022	-4.318757e-02	1.436763e-01	4.127241e-01	7.638655e-01
-9	Rv1888c	-9	0	A	T	0.451	1.028697e-01	1.350417e-01	4.049174e-01	4.465982e-01
-9	Rv1467c	-9	0	A	T	0.046	4.471132e-02	6.647887e-02	3.859239e-01	5.015674e-01
-9	Rv1855c	-9	0	A	T	0.012	-3.475269e-02	1.273988e-01	3.955219e-01	7.851416e-01
-9	Rv3332	-9	0	A	T	0.012	-2.905760e-02	1.199215e-01	3.952562e-01	8.086533e-01
-9	Rv2567	-9	0	A	T	0.498	3.713091e-02	3.764665e-01	4.119153e-01	9.214756e-01
-9	2197	-9	0	A	T	0.252	-1.239923e-02	9.596524e-02	4.248202e-01	8.972525e-01
-9	Rv3478	-9	0	A	T	0.388	-8.295882e-02	7.063026e-02	4.149188e-01	2.407916e-01
-9	Rv3479	-9	0	A	T	0.499	4.975107e-02	5.119849e-01	4.108329e-01	9.226321e-01
-9	167	-9	0	A	T	0.022	-1.978851e-01	2.226606e-01	4.287768e-01	3.746200e-01
-9	161	-9	0	A	T	0.012	-3.054475e-02	1.603456e-01	3.986427e-01	8.490080e-01
-9	Rv0823c	-9	0	A	T	0.332	-6.709451e-02	9.230772e-02	4.231500e-01	4.676890e-01
-9	Rv0273c	-9	0	A	T	0.015	5.998084e-02	1.126111e-01	3.795527e-01	5.945462e-01
-9	Rv2896c	-9	0	A	T	0.036	-2.017943e-01	9.691484e-02	2.965555e-01	3.788653e-02
-9	Rv2329c	-9	0	A	T	0.034	-1.858401e-01	9.767913e-02	3.899096e-01	5.773219e-02
-9	Rv2821c	-9	0	A	T	0.023	5.305839e-02	1.123946e-01	4.034153e-01	6.371025e-01
-9	2737	-9	0	A	T	0.046	-1.382206e-01	1.330194e-01	4.179767e-01	2.993119e-01
-9	Rv2512c	-9	0	A	T	0.460	6.392402e-02	9.960065e-02	3.890784e-01	5.213255e-01
-9	Rv0676c	-9	0	A	T	0.499	1.689052e-02	4.725086e-01	4.068725e-01	9.715003e-01
-9	Rv3008	-9	0	A	T	0.014	-1.688824e-01	1.094581e-01	3.853050e-01	1.235546e-01
-9	Rv1902c	-9	0	A	T	0.013	7.121410e-02	1.177799e-01	3.955512e-01	5.457229e-01
-9	Rv0790c	-9	0	A	T	0.018	3.200787e-01	1.206345e-01	4.360710e-01	8.251214e-03
-9	804	-9	0	A	T	0.011	-1.030042e-01	1.287853e-01	3.810364e-01	4.242383e-01
-9	Rv3378c	-9	0	A	T	0.027	1.984303e-01	1.009146e-01	3.580029e-01	4.987195e-02
-9	1777	-9	0	A	T	0.073	-8.734797e-02	6.574261e-02	3.607810e-01	1.846371e-01
-9	Rv2207	-9	0	A	T	0.011	8.499784e-02	1.721094e-01	4.216946e-01	6.216448e-01
-9	Rv2208	-9	0	A	T	0.021	1.563257e-01	2.337138e-01	4.244023e-01	5.039150e-01
-9	Rv2209	-9	0	A	T	0.041	-5.238437e-02	9.854699e-02	4.008234e-01	5.952862e-01
-9	Rv3915	-9	0	A	T	0.027	1.907703e-01	8.613062e-02	3.771969e-01	2.726411e-02
-9	Rv3911	-9	0	A	T	0.498	-4.035011e-01	3.067039e-01	4.079628e-01	1.889721e-01
-9	Rv3910	-9	0	A	T	0.079	-7.482541e-02	6.757119e-02	4.066379e-01	2.687274e-01
-9	Rv3913	-9	0	A	T	0.011	2.327762e-02	1.295267e-01	3.954317e-01	8.574584e-01
-9	Rv3912	-9	0	A	T	0.022	3.413413e-02	1.020349e-01	4.002833e-01	7.381316e-01
-9	1554	-9	0	A	T	0.064	-5.249078e-02	7.879113e-02	4.136479e-01	5.056214e-01
-9	3032	-9	0	A	T	0.018	-1.448476e-01	1.383267e-01	4.032643e-01	2.955927e-01
-9	Rv3125c	-9	0	A	T	0.038	6.894763e-02	9.395587e-02	4.365803e-01	4.634320e-01
-9	Rv1896c	-9	0	A	T	0.012	2.582989e-02	1.238176e-01	3.996526e-01	8.348446e-01
-9	Rv2078	-9	0	A	T	0.478	9.814424e-02	1.394318e-01	3.970846e-01	4.818646e-01
-9	Rv1069c	-9	0	A	T	0.047	-1.000545e-02	7.917316e-02	3.961162e-01	8.994917e-01
-9	Rv1034c	-9	0	A	T	0.023	-1.256870e-01	1.204097e-01	4.107796e-01	2.971219e-01
-9	Rv2696c	-9	0	A	T	0.037	-2.416401e-01	9.309305e-02	2.985853e-01	9.746818e-03
-9	Rv3649	-9	0	A	T	0.347	2.317770e-02	1.227408e-01	4.077160e-01	8.503070e-01
-9	Rv3645	-9	0	A	T	0.035	9.716558e-02	9.991049e-02	3.999642e-01	3.313078e-01
-9	Rv1518	-9	0	A	T	0.073	2.288746e-02	7.146504e-02	4.031753e-01	7.489182e-01
-9	Rv1517	-9	0	A	T	0.389	-7.356112e-02	1.179363e-01	4.219141e-01	5.331150e-01
-9	Rv1512	-9	0	A	T	0.013	-6.522009e-02	1.141818e-01	3.948728e-01	5.681507e-01
-9	Rv1511	-9	0	A	T	0.011	2.091845e-01	1.267204e-01	3.917822e-01	9.948150e-02
-9	Rv1510	-9	0	A	T	0.011	2.360652e-01	1.303450e-01	3.835401e-01	7.079068e-02
-9	Rv1444c	-9	0	A	T	0.016	-3.395480e-02	1.047674e-01	3.909752e-01	7.460143e-01
-9	Rv0178	-9	0	A	T	0.037	-2.497952e-01	9.469215e-02	2.926381e-01	8.627415e-03
-9	Rv2777c	-9	0	A	T	0.040	1.111112e-01	9.199775e-02	3.948846e-01	2.277696e-01
-9	Rv0172	-9	0	A	T	0.358	-6.821340e-03	9.750488e-02	4.135023e-01	9.442572e-01
-9	Rv0173	-9	0	A	T	0.037	1.067456e-02	1.113899e-01	4.033830e-01	9.236975e-01
-9	Rv0170	-9	0	A	T	0.033	-2.840816e-02	1.051265e-01	3.975643e-01	7.871076e-01
-9	Rv0171	-9	0	A	T	0.021	9.258497e-03	1.016060e-01	3.992844e-01	9.274363e-01
-9	Rv0176	-9	0	A	T	0.030	-1.589750e-01	1.314006e-01	3.750380e-01	2.269674e-01
-9	Rv0174	-9	0	A	T	0.499	1.689052e-02	4.725086e-01	4.068725e-01	9.715003e-01
-9	Rv0175	-9	0	A	T	0.084	-8.686422e-02	8.063738e-02	3.893402e-01	2.819552e-01
-9	Rv2360c	-9	0	A	T	0.390	-5.524878e-02	1.302234e-01	4.242442e-01	6.715765e-01
-9	Rv3220c	-9	0	A	T	0.337	2.920954e-01	1.193805e-01	3.468139e-01	1.479378e-02
-9	Rv3457c	-9	0	A	T	0.025	-4.266844e-02	8.525260e-02	3.979646e-01	6.169702e-01
-9	228	-9	0	A	T	0.019	-1.990206e-02	1.151072e-01	3.958133e-01	8.628071e-01
-9	227	-9	0	A	T	0.292	2.807391e-02	6.438452e-02	3.837575e-01	6.630190e-01
-9	226	-9	0	A	T	0.043	-4.114803e-02	1.062397e-01	3.923484e-01	6.987062e-01
-9	Rv0962c	-9	0	A	T	0.499	1.987644e-01	3.844422e-01	3.959771e-01	6.053943e-01
-9	222	-9	0	A	T	0.013	-2.423377e-02	1.562665e-01	4.021890e-01	8.768276e-01
-9	Rv3595c	-9	0	A	T	0.024	1.194877e-01	8.550815e-02	3.983511e-01	1.629823e-01
-9	Rv2999	-9	0	A	T	0.498	-4.376334e-01	3.050608e-01	4.238984e-01	1.520975e-01
-9	Rv2997	-9	0	A	T	0.048	9.284250e-02	6.987388e-02	3.789843e-01	1.846108e-01
-9	Rv2994	-9	0	A	T	0.077	-3.887428e-03	7.594646e-02	4.005265e-01	9.591995e-01
-9	Rv3920c	-9	0	A	T	0.013	2.626605e-03	1.187043e-01	3.960497e-01	9.823562e-01
-9	Rv0329c	-9	0	A	T	0.013	-1.283299e-01	1.346806e-01	3.853655e-01	3.411758e-01
-9	Rv0155	-9	0	A	T	0.011	8.428714e-02	1.287575e-01	3.985678e-01	5.130452e-01
-9	2506	-9	0	A	T	0.498	1.944901e-01	3.025444e-01	3.990664e-01	5.206479e-01
-9	Rv2346c	-9	0	A	T	0.322	-1.181295e-01	8.828163e-02	4.172006e-01	1.815356e-01
-9	650	-9	0	A	T	0.047	7.355965e-03	1.295892e-01	4.154956e-01	9.547585e-01
-9	Rv1204c	-9	0	A	T	0.034	-7.646084e-02	1.045586e-01	3.887699e-01	4.649909e-01
-9	Rv1992c	-9	0	A	T	0.043	-3.415540e-02	8.371576e-02	3.980818e-01	6.834720e-01
-9	Rv1675c	-9	0	A	T	0.029	-2.055288e-01	1.326404e-01	4.091187e-01	1.219554e-01
-9	1524	-9	0	A	T	0.022	1.372271e-01	1.272892e-01	4.255749e-01	2.815747e-01
-9	Rv2036	-9	0	A	T	0.026	1.698781e-02	1.408161e-01	4.022536e-01	9.040310e-01
-9	Rv2495c	-9	0	A	T	0.499	4.975107e-02	5.119849e-01	4.108329e-01	9.226321e-01
-9	Rv2112c	-9	0	A	T	0.064	-5.440083e-02	6.955851e-02	3.884783e-01	4.345719e-01
-9	Rv2030c	-9	0	A	T	0.026	-1.306951e-01	8.713036e-02	4.024414e-01	1.343123e-01
-9	Rv0399c	-9	0	A	T	0.032	-4.397958e-02	9.616895e-02	3.981675e-01	6.476633e-01
-9	Rv2316	-9	0	A	T	0.390	-5.524878e-02	1.302234e-01	4.242442e-01	6.715765e-01
-9	Rv2047c	-9	0	A	T	0.322	4.059846e-02	1.202629e-01	4.014506e-01	7.358355e-01
-9	Rv2437	-9	0	A	T	0.315	-7.645655e-02	1.258594e-01	4.420501e-01	5.438396e-01
-9	Rv2436	-9	0	A	T	0.498	3.713091e-02	3.764665e-01	4.119153e-01	9.214756e-01
-9	Rv2038c	-9	0	A	T	0.034	9.763508e-02	1.740055e-01	4.336546e-01	5.750044e-01
-9	Rv3436c	-9	0	A	T	0.011	2.002185e-01	1.287692e-01	4.045467e-01	1.206770e-01
-9	Rv1075c	-9	0	A	T	0.058	-1.713315e-02	9.311381e-02	3.946337e-01	8.540940e-01
-9	Rv3714c	-9	0	A	T	0.021	-9.037080e-02	9.579634e-02	3.996912e-01	3.459977e-01
-9	Rv2797c	-9	0	A	T	0.034	4.659680e-03	9.506779e-02	4.015214e-01	9.609295e-01
-9	Rv1166	-9	0	A	T	0.033	4.412354e-02	8.267921e-02	3.912403e-01	5.938306e-01
-9	Rv1165	-9	0	A	T	0.013	-7.163048e-02	1.163365e-01	4.048543e-01	5.383898e-01
-9	Rv1162	-9	0	A	T	0.048	-9.103308e-02	1.233597e-01	4.066979e-01	4.609280e-01
-9	Rv1163	-9	0	A	T	0.243	5.091466e-02	8.246804e-02	3.944686e-01	5.372900e-01
-9	Rv1160	-9	0	A	T	0.249	3.305988e-02	8.936914e-02	4.038359e-01	7.116113e-01
-9	Rv1161	-9	0	A	T	0.025	-1.281736e-01	8.726441e-02	3.758068e-01	1.425822e-01
-9	Rv3509c	-9	0	A	T	0.019	1.385392e-01	9.696192e-02	4.140122e-01	1.537507e-01
-9	Rv0341	-9	0	A	T	0.045	-9.593118e-02	8.274408e-02	3.697602e-01	2.469153e-01
-9	Rv0343	-9	0	A	T	0.012	1.505397e-01	1.215128e-01	3.774153e-01	2.160317e-01
-9	Rv0342	-9	0	A	T	0.041	9.299948e-02	9.093204e-02	3.860804e-01	3.069785e-01
-9	Rv2438c	-9	0	A	T	0.067	-1.419698e-01	8.240208e-02	3.818619e-01	8.559071e-02
-9	Rv0162c	-9	0	A	T	0.022	-3.004891e-02	9.748683e-02	3.929497e-01	7.580448e-01
-9	Rv2853	-9	0	A	T	0.424	-1.204525e-02	5.962322e-02	4.034309e-01	8.399896e-01
-9	Rv2856	-9	0	A	T	0.014	-7.634361e-02	1.193454e-01	3.970460e-01	5.226999e-01
-9	Rv2855	-9	0	A	T	0.019	3.840253e-02	1.031083e-01	4.027014e-01	7.097332e-01
-9	Rv2854	-9	0	A	T	0.057	-1.367487e-01	9.190959e-02	3.996323e-01	1.374833e-01
-9	Rv3339c	-9	0	A	T	0.023	-1.538725e-01	9.161868e-02	3.986682e-01	9.374644e-02
-9	Rv0943c	-9	0	A	T	0.038	-6.227066e-03	9.522534e-02	4.040438e-01	9.478900e-01
-9	Rv0400c	-9	0	A	T	0.041	-4.430452e-03	9.218988e-02	3.983791e-01	9.616913e-01
-9	Rv3451	-9	0	A	T	0.088	-1.157341e-01	1.104161e-01	3.924367e-01	2.951219e-01
-9	Rv3453	-9	0	A	T	0.389	-1.416549e-02	1.377525e-01	4.236951e-01	9.181411e-01
-9	Rv3454	-9	0	A	T	0.036	-7.227818e-02	7.353340e-02	3.770855e-01	3.261666e-01
-9	Rv0271c	-9	0	A	T	0.044	1.500761e-02	8.285299e-02	4.005047e-01	8.563423e-01
-9	Rv0874c	-9	0	A	T	0.322	-1.622147e-02	1.308743e-01	4.190477e-01	9.014123e-01
-9	Rv2823c	-9	0	A	T	0.429	8.267969e-02	6.327475e-02	4.228279e-01	1.919853e-01
-9	Rv1630	-9	0	A	T	0.033	-5.953442e-02	8.420958e-02	3.914821e-01	4.799429e-01
-9	2710	-9	0	A	T	0.020	-7.680741e-02	2.383705e-01	4.077421e-01	7.474358e-01
-9	2719	-9	0	A	T	0.038	-7.213522e-02	1.077293e-01	4.137342e-01	5.034560e-01
-9	Rv3063	-9	0	A	T	0.498	3.713091e-02	3.764665e-01	4.119153e-01	9.214756e-01
-9	Rv3062	-9	0	A	T	0.498	3.713091e-02	3.764665e-01	4.119153e-01	9.214756e-01
-9	Rv1900c	-9	0	A	T	0.481	1.604266e-01	1.591552e-01	3.989694e-01	3.139981e-01
-9	Rv3201c	-9	0	A	T	0.322	1.197809e-01	9.408527e-02	3.814493e-01	2.036318e-01
-9	Rv2712c	-9	0	A	T	0.267	-2.761260e-02	7.175704e-02	4.179636e-01	7.005611e-01
-9	Rv2381c	-9	0	A	T	0.015	-1.044817e-01	1.050892e-01	3.878032e-01	3.206469e-01
-9	824	-9	0	A	T	0.013	-5.155760e-03	1.224465e-01	3.955765e-01	9.664326e-01
-9	820	-9	0	A	T	0.382	-1.801609e-01	1.237517e-01	4.550776e-01	1.461336e-01
-9	Rv2124c	-9	0	A	T	0.097	-5.021497e-02	5.372586e-02	4.226547e-01	3.504657e-01
-9	1713	-9	0	A	T	0.018	9.550755e-02	1.032265e-01	3.899733e-01	3.553424e-01
-9	Rv1736c	-9	0	A	T	0.036	8.156868e-02	9.676910e-02	3.897259e-01	3.997176e-01
-9	1714	-9	0	A	T	0.018	2.126278e-01	1.142110e-01	4.327244e-01	6.329131e-02
-9	Rv2226	-9	0	A	T	0.484	9.549889e-02	1.983126e-01	4.076251e-01	6.303530e-01
-9	Rv2227	-9	0	A	T	0.036	-5.267689e-02	9.786073e-02	3.961256e-01	5.906452e-01
-9	Rv3041c	-9	0	A	T	0.012	1.893449e-01	1.293659e-01	3.562672e-01	1.439862e-01
-9	Rv0215c	-9	0	A	T	0.030	1.742880e-02	1.241479e-01	4.006486e-01	8.884163e-01
-9	Rv2088	-9	0	A	T	0.316	5.914429e-02	8.581109e-02	3.859060e-01	4.910262e-01
-9	3012	-9	0	A	T	0.038	-1.201843e-01	8.387659e-02	4.235310e-01	1.525844e-01
-9	Rv2082	-9	0	A	T	0.495	-1.414649e-01	1.985863e-01	4.154810e-01	4.766088e-01
-9	Rv2083	-9	0	A	T	0.499	4.975107e-02	5.119849e-01	4.108329e-01	9.226321e-01
-9	Rv2084	-9	0	A	T	0.342	8.620285e-02	9.468128e-02	3.889713e-01	3.630678e-01
-9	Rv2004c	-9	0	A	T	0.011	-2.674158e-01	1.216417e-01	4.261732e-01	2.842638e-02
-9	Rv1758	-9	0	A	T	0.077	-7.635451e-02	7.883518e-02	3.882666e-01	3.332949e-01
-9	Rv1751	-9	0	A	T	0.011	-8.788663e-02	1.355738e-01	3.894055e-01	5.171474e-01
-9	Rv3667	-9	0	A	T	0.024	1.893188e-01	8.604444e-02	3.912829e-01	2.829369e-02
-9	Rv0482	-9	0	A	T	0.022	-6.159539e-02	1.062715e-01	3.943108e-01	5.624697e-01
-9	Rv0486	-9	0	A	T	0.271	1.833939e-02	8.358785e-02	4.060979e-01	8.264353e-01
-9	Rv0487	-9	0	A	T	0.016	-1.131298e-01	1.087025e-01	3.893077e-01	2.985565e-01
-9	Rv0485	-9	0	A	T	0.014	-1.824792e-01	1.108575e-01	3.715199e-01	1.004430e-01
-9	Rv1032c	-9	0	A	T	0.033	-6.010469e-02	1.063099e-01	3.922567e-01	5.721002e-01
-9	Rv3350c	-9	0	A	T	0.423	-8.555659e-02	7.595886e-02	3.988511e-01	2.606119e-01
-9	Rv2694c	-9	0	A	T	0.023	-1.058749e-01	1.489177e-01	4.071230e-01	4.774731e-01
-9	11	-9	0	A	T	0.021	1.633712e-01	9.208551e-02	4.007007e-01	7.671421e-02
-9	Rv1286	-9	0	A	T	0.046	2.938436e-02	8.595244e-02	3.963586e-01	7.326090e-01
-9	16	-9	0	A	T	0.315	6.650070e-02	1.381703e-01	3.998070e-01	6.305392e-01
-9	19	-9	0	A	T	0.081	-3.411561e-02	7.032940e-02	3.980887e-01	6.278518e-01
-9	18	-9	0	A	T	0.497	4.760375e-02	2.483967e-01	3.981531e-01	8.481069e-01
-9	Rv1289	-9	0	A	T	0.016	7.670998e-02	1.075857e-01	4.069083e-01	4.762050e-01
-9	Rv1288	-9	0	A	T	0.078	-2.069453e-02	6.090841e-02	3.919918e-01	7.341911e-01
-9	Rv1225c	-9	0	A	T	0.314	3.707413e-02	1.470411e-01	4.083789e-01	8.010514e-01
-9	Rv1571	-9	0	A	T	0.026	1.951704e-02	1.518280e-01	4.139791e-01	8.977731e-01
-9	Rv1570	-9	0	A	T	0.499	4.975107e-02	5.119849e-01	4.108329e-01	9.226321e-01
-9	Rv1575	-9	0	A	T	0.082	1.100394e-01	7.460054e-02	4.150486e-01	1.408941e-01
-9	Rv3593	-9	0	A	T	0.499	4.975107e-02	5.119849e-01	4.108329e-01	9.226321e-01
-9	Rv2771c	-9	0	A	T	0.498	3.713091e-02	3.764665e-01	4.119153e-01	9.214756e-01
-9	Rv3594	-9	0	A	T	0.019	-4.162593e-02	9.728481e-02	3.980935e-01	6.689440e-01
-9	Rv2839c	-9	0	A	T	0.025	-1.728136e-01	1.055815e-01	3.872567e-01	1.023711e-01
-9	Rv2366c	-9	0	A	T	0.255	6.769439e-02	8.557845e-02	3.934392e-01	4.293454e-01
-9	Rv0427c	-9	0	A	T	0.011	-8.148943e-02	1.252776e-01	3.974701e-01	5.157179e-01
-9	Rv2962c	-9	0	A	T	0.046	1.354797e-02	9.183280e-02	4.018935e-01	8.827804e-01
-9	Rv0776c	-9	0	A	T	0.022	-7.743839e-02	1.076605e-01	3.965740e-01	4.723375e-01
-9	Rv0627	-9	0	A	T	0.021	-9.513407e-02	1.573078e-01	4.342172e-01	5.456388e-01
-9	Rv0157	-9	0	A	T	0.014	1.835224e-02	1.114904e-01	3.947344e-01	8.693257e-01
-9	Rv0622	-9	0	A	T	0.025	-9.735218e-02	1.046420e-01	4.197083e-01	3.526927e-01
-9	Rv0620	-9	0	A	T	0.349	-8.024024e-02	1.180649e-01	4.269785e-01	4.970869e-01
-9	Rv0621	-9	0	A	T	0.031	1.049165e-01	1.181615e-01	4.088471e-01	3.750618e-01
-9	Rv0158	-9	0	A	T	0.031	7.810488e-02	1.209345e-01	4.258010e-01	5.187072e-01
-9	Rv2228c	-9	0	A	T	0.012	1.097940e-02	1.209367e-01	3.961532e-01	9.277025e-01
-9	Rv2462c	-9	0	A	T	0.027	-3.764381e-02	1.330998e-01	3.971816e-01	7.774410e-01
-9	2526	-9	0	A	T	0.044	-7.741402e-02	1.514419e-01	4.150511e-01	6.094744e-01
-9	2520	-9	0	A	T	0.049	1.058787e-01	1.129961e-01	4.441114e-01	3.492516e-01
-9	2528	-9	0	A	T	0.014	-5.855889e-02	1.210494e-01	3.949662e-01	6.287898e-01
-9	Rv0372c	-9	0	A	T	0.014	9.171525e-02	1.246119e-01	4.388923e-01	4.621071e-01
-9	Rv0305c	-9	0	A	T	0.499	-6.607740e-01	3.828156e-01	3.791361e-01	8.501319e-02
-9	921	-9	0	A	T	0.393	1.694252e-02	1.143684e-01	4.137164e-01	8.822983e-01
-9	922	-9	0	A	T	0.177	-1.020881e-02	6.599719e-02	3.988076e-01	8.771382e-01
-9	925	-9	0	A	T	0.014	7.702038e-02	1.405942e-01	4.080212e-01	5.840850e-01
-9	Rv2508c	-9	0	A	T	0.026	8.654247e-03	8.910975e-02	4.007747e-01	9.226749e-01
-9	Rv0760c	-9	0	A	T	0.044	2.872418e-02	8.356561e-02	3.933720e-01	7.312072e-01
-9	Rv1949c	-9	0	A	T	0.040	1.398208e-01	1.037157e-01	3.830463e-01	1.782948e-01
-9	784	-9	0	A	T	0.042	-9.161640e-02	1.680775e-01	4.142424e-01	5.859637e-01
-9	786	-9	0	A	T	0.238	7.747455e-02	8.972490e-02	3.918369e-01	3.883373e-01
-9	Rv3007c	-9	0	A	T	0.026	3.287844e-01	1.317123e-01	4.500205e-01	1.290647e-02
-9	Rv0181c	-9	0	A	T	0.055	-3.847961e-02	9.963169e-02	4.014191e-01	6.995161e-01
-9	Rv0154c	-9	0	A	T	0.020	-2.760656e-02	1.038049e-01	3.890850e-01	7.904013e-01
-9	Rv2045c	-9	0	A	T	0.024	-2.006395e-01	9.055471e-02	4.119254e-01	2.721040e-02
-9	Rv2748c	-9	0	A	T	0.041	1.307406e-01	9.713943e-02	3.901123e-01	1.790058e-01
-9	405	-9	0	A	T	0.030	1.381124e-01	1.160886e-01	4.011957e-01	2.347814e-01
-9	Rv3716c	-9	0	A	T	0.031	-9.174088e-02	1.107314e-01	3.993865e-01	4.078242e-01
-9	Rv1401	-9	0	A	T	0.024	1.553825e-01	8.715057e-02	3.603908e-01	7.526881e-02
-9	Rv2067c	-9	0	A	T	0.059	-2.455300e-02	1.016302e-01	4.017609e-01	8.092059e-01
-9	Rv2143	-9	0	A	T	0.013	5.433097e-02	1.162602e-01	3.861306e-01	6.404941e-01
-9	1101	-9	0	A	T	0.011	-4.990173e-02	1.415573e-01	3.977980e-01	7.246125e-01
-9	Rv1140	-9	0	A	T	0.034	-1.099677e-01	1.047275e-01	3.669514e-01	2.942613e-01
-9	Rv1143	-9	0	A	T	0.022	1.473812e-01	2.040972e-01	4.262774e-01	4.705978e-01
-9	Rv1144	-9	0	A	T	0.016	-4.649529e-02	1.216060e-01	3.966318e-01	7.023856e-01
-9	Rv1145	-9	0	A	T	0.357	-4.071067e-02	1.224403e-01	4.191517e-01	7.396700e-01
-9	Rv1146	-9	0	A	T	0.011	3.722832e-03	1.316046e-01	3.964807e-01	9.774449e-01
-9	1720	-9	0	A	T	0.021	-1.829332e-01	2.346343e-01	4.176784e-01	4.360026e-01
-9	Rv1186c	-9	0	A	T	0.499	4.975107e-02	5.119849e-01	4.108329e-01	9.226321e-01
-9	Rv0818	-9	0	A	T	0.022	-1.547809e-01	2.204201e-01	4.146257e-01	4.829096e-01
-9	Rv0362	-9	0	A	T	0.025	-6.873359e-02	9.927821e-02	4.069284e-01	4.890829e-01
-9	Rv0160c	-9	0	A	T	0.042	-1.735024e-02	9.838759e-02	3.963002e-01	8.601011e-01
-9	Rv0551c	-9	0	A	T	0.018	-2.285294e-01	1.164903e-01	4.061105e-01	5.039888e-02
-9	Rv3430c	-9	0	A	T	0.021	-9.781489e-02	9.255525e-02	3.998230e-01	2.911538e-01
-9	Rv0402c	-9	0	A	T	0.048	4.314439e-02	6.743865e-02	3.865114e-01	5.226536e-01
-9	Rv3901c	-9	0	A	T	0.055	-5.465586e-02	1.001436e-01	3.993148e-01	5.854892e-01
-9	Rv0277c	-9	0	A	T	0.021	7.569763e-03	9.958187e-02	3.965378e-01	9.394403e-01
-9	2779	-9	0	A	T	0.314	8.137344e-02	1.772356e-01	4.135442e-01	6.463639e-01
-9	Rv1127c	-9	0	A	T	0.396	-2.698933e-02	1.105403e-01	4.118266e-01	8.072189e-01
-9	Rv0355c	-9	0	A	T	0.457	-1.642887e-02	7.862124e-02	4.028177e-01	8.345716e-01
-9	2770	-9	0	A	T	0.315	7.744065e-02	1.486549e-01	4.060184e-01	6.026614e-01
-9	2772	-9	0	A	T	0.042	4.476681e-02	1.602660e-01	4.262914e-01	7.801204e-01
-9	Rv2516c	-9	0	A	T	0.324	-4.561340e-02	1.114352e-01	4.217197e-01	6.824933e-01
-9	Rv3044	-9	0	A	T	0.042	1.183076e-01	1.013659e-01	4.213179e-01	2.437703e-01
-9	Rv2188c	-9	0	A	T	0.037	-6.422232e-02	9.196837e-02	3.821057e-01	4.853425e-01
-9	Rv2383c	-9	0	A	T	0.341	-7.294751e-02	9.256677e-02	4.171126e-01	4.310780e-01
-9	Rv1393c	-9	0	A	T	0.014	-8.195776e-02	1.097018e-01	4.037841e-01	4.553931e-01
-9	844	-9	0	A	T	0.046	-7.092882e-03	9.364242e-02	4.008217e-01	9.396559e-01
-9	840	-9	0	A	T	0.325	2.228147e-02	1.126043e-01	4.027532e-01	8.432324e-01
-9	Rv3862c	-9	0	A	T	0.068	-6.941791e-02	6.479598e-02	4.111045e-01	2.845913e-01
-9	Rv1730c	-9	0	A	T	0.364	7.835347e-02	1.129918e-01	3.993163e-01	4.883863e-01
-9	1733	-9	0	A	T	0.053	-1.245936e-01	8.340106e-02	4.401492e-01	1.358957e-01
-9	1736	-9	0	A	T	0.341	7.961367e-03	1.713005e-01	4.287606e-01	9.629513e-01
-9	Rv0217c	-9	0	A	T	0.031	3.171412e-02	1.168517e-01	4.059242e-01	7.862032e-01
-9	Rv3043c	-9	0	A	T	0.012	2.521848e-02	1.405086e-01	3.976095e-01	8.576411e-01
-9	1594	-9	0	A	T	0.499	4.975107e-02	5.119849e-01	4.108329e-01	9.226321e-01
-9	1597	-9	0	A	T	0.473	4.343550e-02	1.094311e-01	4.057583e-01	6.916126e-01
-9	Rv2627c	-9	0	A	T	0.497	5.818781e-02	2.523047e-01	3.976229e-01	8.177102e-01
-9	2402	-9	0	A	T	0.034	1.672735e-03	9.062613e-02	4.036809e-01	9.852820e-01
-9	Rv3856c	-9	0	A	T	0.011	-1.629891e-01	1.705807e-01	3.955103e-01	3.398368e-01
-9	Rv0609A	-9	0	A	T	0.014	1.132142e-01	1.440288e-01	4.148361e-01	4.322477e-01
-9	Rv1777	-9	0	A	T	0.023	2.550621e-01	1.176209e-01	4.687009e-01	3.063967e-02
-9	Rv1775	-9	0	A	T	0.305	-1.833754e-02	1.337368e-01	4.218753e-01	8.909995e-01
-9	Rv1774	-9	0	A	T	0.033	1.167544e-01	7.995175e-02	4.081117e-01	1.448978e-01
-9	Rv1771	-9	0	A	T	0.044	-1.305234e-01	1.094803e-01	4.111258e-01	2.338037e-01
-9	Rv1770	-9	0	A	T	0.019	1.256266e-03	1.014959e-01	3.955966e-01	9.901299e-01
-9	Rv0813c	-9	0	A	T	0.013	1.030733e-01	1.295199e-01	4.083512e-01	4.265588e-01
-9	Rv2601	-9	0	A	T	0.030	2.825535e-02	8.295515e-02	4.063115e-01	7.335552e-01
-9	Rv2608	-9	0	A	T	0.020	-1.090499e-01	9.915673e-02	4.038036e-01	2.720152e-01
-9	489	-9	0	A	T	0.015	-9.466940e-03	2.947508e-01	4.302504e-01	9.743917e-01
-9	Rv1553	-9	0	A	T	0.043	1.395261e-01	8.734240e-02	4.123941e-01	1.108601e-01
-9	Rv1552	-9	0	A	T	0.054	2.381281e-02	8.461290e-02	3.944441e-01	7.785073e-01
-9	Rv1551	-9	0	A	T	0.362	-5.703473e-02	9.532451e-02	4.142633e-01	5.499243e-01
-9	Rv1550	-9	0	A	T	0.037	6.773526e-03	9.467428e-02	3.964240e-01	9.429951e-01
-9	Rv1557	-9	0	A	T	0.051	-2.561467e-02	9.320949e-02	4.095330e-01	7.835894e-01
-9	Rv1556	-9	0	A	T	0.015	1.586189e-01	1.164147e-01	3.957683e-01	1.737067e-01
-9	Rv1555	-9	0	A	T	0.011	-1.941249e-01	1.307178e-01	3.902785e-01	1.382212e-01
-9	Rv1554	-9	0	A	T	0.499	4.975107e-02	5.119849e-01	4.108329e-01	9.226321e-01
-9	Rv1559	-9	0	A	T	0.022	3.572891e-02	1.076972e-01	4.076285e-01	7.402289e-01
-9	Rv1558	-9	0	A	T	0.012	3.689201e-02	1.322106e-01	4.028765e-01	7.803417e-01
-9	Rv1448c	-9	0	A	T	0.392	6.120031e-02	1.212771e-01	4.242026e-01	6.140626e-01
-9	Rv0205	-9	0	A	T	0.035	-4.581524e-02	1.155937e-01	3.945688e-01	6.920355e-01
-9	Rv2956	-9	0	A	T	0.023	1.155502e-03	9.496729e-02	3.971413e-01	9.902974e-01
-9	Rv2957	-9	0	A	T	0.013	3.433983e-02	1.170767e-01	3.986199e-01	7.694191e-01
-9	Rv2952	-9	0	A	T	0.340	-2.888647e-02	1.103031e-01	4.239906e-01	7.935310e-01
-9	Rv2953	-9	0	A	T	0.026	-1.748001e-01	2.034534e-01	4.097493e-01	3.907038e-01
-9	Rv0604	-9	0	A	T	0.030	-6.985558e-02	1.185198e-01	3.952255e-01	5.558868e-01
-9	Rv0606	-9	0	A	T	0.015	-8.754793e-02	1.176018e-01	3.617724e-01	4.569941e-01
-9	Rv1243c	-9	0	A	T	0.089	1.283099e-01	5.688704e-02	2.181507e-01	2.457703e-02
-9	Rv2464c	-9	0	A	T	0.016	2.165802e-01	1.059303e-01	3.270618e-01	4.147641e-02
-9	1104	-9	0	A	T	0.215	-4.741623e-02	5.477022e-02	3.611946e-01	3.870964e-01
-9	Rv3224A	-9	0	A	T	0.011	-4.945419e-03	1.329808e-01	3.971103e-01	9.703507e-01
-9	Rv3566c	-9	0	A	T	0.027	8.448306e-03	1.228240e-01	3.974396e-01	9.451920e-01
-9	Rv0853c	-9	0	A	T	0.042	1.927588e-03	8.682688e-02	4.024030e-01	9.822979e-01
-9	Rv0802c	-9	0	A	T	0.022	1.689361e-01	1.678690e-01	4.140082e-01	3.147811e-01
-9	908	-9	0	A	T	0.044	2.360853e-02	1.914552e-01	4.301558e-01	9.019156e-01
-9	Rv1921c	-9	0	A	T	0.034	1.273424e-01	8.012825e-02	4.389525e-01	1.127055e-01
-9	Rv3387	-9	0	A	T	0.014	-5.453458e-02	1.183168e-01	3.784328e-01	6.450772e-01
-9	Rv3388	-9	0	A	T	0.292	7.839539e-02	5.938519e-02	3.744833e-01	1.874627e-01
-9	Rv1374c	-9	0	A	T	0.499	4.975107e-02	5.119849e-01	4.108329e-01	9.226321e-01
-9	Rv2277c	-9	0	A	T	0.012	1.096376e-01	1.210935e-01	3.880490e-01	3.657367e-01
-9	Rv0628c	-9	0	A	T	0.027	3.168067e-03	9.361747e-02	3.958503e-01	9.730192e-01
-9	Rv2092c	-9	0	A	T	0.021	1.530231e-02	9.281206e-02	3.932921e-01	8.691166e-01
-9	1690	-9	0	A	T	0.045	5.546217e-03	1.203115e-01	4.089529e-01	9.632518e-01
-9	Rv2793c	-9	0	A	T	0.014	-2.029033e-02	1.216636e-01	3.939685e-01	8.676223e-01
-9	Rv3658c	-9	0	A	T	0.035	-1.026912e-01	8.480016e-02	3.476272e-01	2.265349e-01
-9	Rv0193c	-9	0	A	T	0.498	2.440192e-01	3.067340e-01	4.030799e-01	4.267160e-01
-9	1474	-9	0	A	T	0.371	1.304208e-02	1.090676e-01	4.158881e-01	9.048705e-01
-9	1475	-9	0	A	T	0.498	4.808046e-02	3.217075e-01	4.004450e-01	8.812619e-01
-9	1478	-9	0	A	T	0.011	-2.401560e-01	1.813828e-01	4.176374e-01	1.861612e-01
-9	Rv2434c	-9	0	A	T	0.264	-2.605852e-02	7.827247e-02	4.240560e-01	7.393482e-01
-9	Rv1046c	-9	0	A	T	0.498	1.157725e-01	2.897451e-01	3.918057e-01	6.896641e-01
-9	Rv1122	-9	0	A	T	0.021	-4.212839e-02	1.162446e-01	3.965863e-01	7.172136e-01
-9	Rv1121	-9	0	A	T	0.016	-6.274272e-02	1.055852e-01	4.038888e-01	5.526496e-01
-9	Rv1124	-9	0	A	T	0.012	-2.023060e-01	1.561307e-01	3.933633e-01	1.957223e-01
-9	Rv1125	-9	0	A	T	0.345	5.372687e-02	1.299122e-01	4.101017e-01	6.793900e-01
-9	Rv0835	-9	0	A	T	0.014	1.025417e-01	1.115613e-01	3.901524e-01	3.585055e-01
-9	Rv0833	-9	0	A	T	0.149	1.095715e-01	5.228627e-02	2.285153e-01	3.667146e-02
-9	Rv0830	-9	0	A	T	0.031	1.480367e-01	7.792326e-02	3.579623e-01	5.809742e-02
-9	Rv0839	-9	0	A	T	0.011	-6.599079e-03	1.287985e-01	3.954707e-01	9.591603e-01
-9	Rv0838	-9	0	A	T	0.018	1.507457e-01	1.049756e-01	3.942152e-01	1.516904e-01
-9	24	-9	0	A	T	0.020	-1.161002e-01	1.429355e-01	4.242507e-01	4.170713e-01
-9	25	-9	0	A	T	0.025	-1.576254e-01	1.149412e-01	3.520700e-01	1.709425e-01
-9	27	-9	0	A	T	0.499	-5.601766e-01	3.810403e-01	3.656191e-01	1.422223e-01
-9	21	-9	0	A	T	0.025	2.340270e-01	1.352940e-01	3.379349e-01	8.435313e-02
-9	22	-9	0	A	T	0.052	1.363717e-02	1.343551e-01	4.219179e-01	9.191977e-01
-9	28	-9	0	A	T	0.048	1.255606e-01	6.747797e-02	3.440225e-01	6.342516e-02
-9	Rv1184c	-9	0	A	T	0.037	6.064399e-02	1.050179e-01	4.079715e-01	5.639133e-01
-9	Rv3838c	-9	0	A	T	0.026	-1.234914e-01	1.039149e-01	3.894506e-01	2.353026e-01
-9	Rv3395c	-9	0	A	T	0.042	-4.664431e-02	1.093084e-01	3.996052e-01	6.697845e-01
-9	Rv0388c	-9	0	A	T	0.497	-1.598065e-01	2.336852e-01	3.942221e-01	4.944172e-01
-9	Rv3060c	-9	0	A	T	0.015	5.436041e-02	1.101313e-01	3.988972e-01	6.218305e-01
-9	Rv3432c	-9	0	A	T	0.021	-3.614804e-02	2.084331e-01	4.048099e-01	8.623928e-01
-9	Rv2152c	-9	0	A	T	0.014	-4.914386e-02	1.128269e-01	3.903882e-01	6.633573e-01
-9	Rv2583c	-9	0	A	T	0.015	-1.315346e-01	1.159781e-01	3.794787e-01	2.573385e-01
-9	Rv3903c	-9	0	A	T	0.080	-4.924784e-02	5.638077e-02	4.021248e-01	3.828608e-01
-9	Rv2769c	-9	0	A	T	0.389	-1.416549e-02	1.377525e-01	4.236951e-01	9.181411e-01
-9	2283	-9	0	A	T	0.353	-4.255876e-02	4.738262e-02	3.708004e-01	3.695595e-01
-9	2287	-9	0	A	T	0.020	-5.772849e-02	9.564471e-02	3.978291e-01	5.464302e-01
-9	Rv0870c	-9	0	A	T	0.021	-1.519607e-01	1.108929e-01	3.940312e-01	1.712603e-01
-9	Rv0275c	-9	0	A	T	0.037	1.030633e-01	1.105507e-01	4.192583e-01	3.516927e-01
-9	Rv3097c	-9	0	A	T	0.387	-7.741065e-02	1.227692e-01	4.241119e-01	5.286606e-01
-9	Rv0339c	-9	0	A	T	0.053	-3.053975e-02	7.338819e-02	3.967447e-01	6.775047e-01
-9	Rv2885c	-9	0	A	T	0.357	-7.833671e-02	9.040692e-02	4.116098e-01	3.866801e-01
-9	Rv3205c	-9	0	A	T	0.027	2.300606e-01	1.194548e-01	3.939825e-01	5.473962e-02
-9	860	-9	0	A	T	0.485	8.030545e-02	1.866230e-01	4.030409e-01	6.671758e-01
-9	865	-9	0	A	T	0.020	2.868676e-01	1.128452e-01	3.977849e-01	1.134983e-02
-9	2757	-9	0	A	T	0.012	6.434150e-03	1.300375e-01	3.971584e-01	9.605592e-01
-9	2759	-9	0	A	T	0.019	1.125020e-01	1.094615e-01	3.976394e-01	3.046030e-01
-9	Rv3881c	-9	0	A	T	0.073	3.479741e-02	5.814681e-02	3.869343e-01	5.498451e-01
-9	Rv3854c	-9	0	A	T	0.151	3.309207e-01	4.239659e-02	6.647837e-01	4.145557e-14
-9	3059	-9	0	A	T	0.392	-4.763832e-02	1.241878e-01	4.182734e-01	7.014556e-01
-9	3054	-9	0	A	T	0.042	4.746842e-02	7.593845e-02	3.898372e-01	5.322263e-01
-9	3052	-9	0	A	T	0.364	-4.800172e-02	1.391534e-01	4.293186e-01	7.302880e-01
-9	Rv2625c	-9	0	A	T	0.012	6.443630e-02	1.235564e-01	3.889581e-01	6.022643e-01
-9	Rv3677c	-9	0	A	T	0.051	-5.109017e-03	1.138990e-01	4.077728e-01	9.642421e-01
-9	Rv2596	-9	0	A	T	0.342	1.140030e-01	1.562932e-01	4.226560e-01	4.661234e-01
-9	Rv2597	-9	0	A	T	0.025	2.260173e-01	1.341527e-01	3.486938e-01	9.272051e-02
-9	Rv2590	-9	0	A	T	0.043	5.587819e-02	7.822566e-02	3.889803e-01	4.753970e-01
-9	Rv2591	-9	0	A	T	0.354	-4.205866e-02	1.032647e-01	4.160108e-01	6.839875e-01
-9	Rv0256c	-9	0	A	T	0.041	-1.296532e-01	7.428041e-02	4.105699e-01	8.158341e-02
-9	Rv2599	-9	0	A	T	0.022	3.275586e-01	2.101291e-01	4.518592e-01	1.197315e-01
-9	Rv1713	-9	0	A	T	0.035	-7.973340e-02	9.862827e-02	4.039079e-01	4.192712e-01
-9	Rv3764c	-9	0	A	T	0.498	3.713091e-02	3.764665e-01	4.119153e-01	9.214756e-01
-9	Rv3389c	-9	0	A	T	0.242	5.669577e-02	8.459244e-02	3.943614e-01	5.030573e-01
-9	Rv1717	-9	0	A	T	0.046	-1.752304e-01	1.299496e-01	4.195167e-01	1.781879e-01
-9	Rv1716	-9	0	A	T	0.499	4.975107e-02	5.119849e-01	4.108329e-01	9.226321e-01
-9	Rv1719	-9	0	A	T	0.016	-1.917098e-01	1.295614e-01	3.775148e-01	1.396529e-01
-9	Rv1718	-9	0	A	T	0.045	5.400102e-02	7.083979e-02	3.890075e-01	4.462790e-01
-9	8	-9	0	A	T	0.366	-9.944083e-02	1.089854e-01	4.405377e-01	3.620310e-01
-9	Rv2622	-9	0	A	T	0.019	-4.392939e-02	1.157187e-01	3.932397e-01	7.044037e-01
-9	Rv2629	-9	0	A	T	0.320	-1.237780e-03	1.191366e-01	4.104693e-01	9.917150e-01
-9	1318	-9	0	A	T	0.018	-7.297439e-02	1.074378e-01	3.912622e-01	4.973425e-01
-9	Rv1067c	-9	0	A	T	0.469	5.198046e-02	1.021200e-01	3.859412e-01	6.109907e-01
-9	Rv1229c	-9	0	A	T	0.026	1.230250e-01	1.261297e-01	3.556817e-01	3.298903e-01
-9	Rv0572c	-9	0	A	T	0.479	1.452201e-01	1.622971e-01	3.979875e-01	3.713802e-01
-9	Rv1435c	-9	0	A	T	0.327	-1.657457e-02	4.235062e-02	4.063685e-01	6.957111e-01
-9	Rv1118c	-9	0	A	T	0.011	-1.665009e-01	1.350333e-01	3.686674e-01	2.182020e-01
-9	Rv0993	-9	0	A	T	0.499	1.689052e-02	4.725086e-01	4.068725e-01	9.715003e-01
-9	Rv0994	-9	0	A	T	0.032	-5.308911e-02	1.145345e-01	3.922577e-01	6.432137e-01
-9	Rv0995	-9	0	A	T	0.273	1.426670e-01	7.784828e-02	4.088487e-01	6.751393e-02
-9	Rv0996	-9	0	A	T	0.031	-1.227516e-01	1.197511e-01	3.840780e-01	3.058837e-01
-9	Rv2689c	-9	0	A	T	0.024	9.655452e-03	9.295846e-02	3.999607e-01	9.173197e-01
-9	Rv0443	-9	0	A	T	0.043	-1.187380e-01	9.827142e-02	3.876202e-01	2.275755e-01
-9	Rv3404c	-9	0	A	T	0.031	1.765369e-01	1.083309e-01	3.829880e-01	1.038794e-01
-9	Rv2971	-9	0	A	T	0.342	8.507333e-04	1.561496e-01	4.234776e-01	9.956554e-01
-9	Rv1316c	-9	0	A	T	0.071	-6.758770e-02	8.802960e-02	3.921725e-01	4.430157e-01
-9	Rv0199	-9	0	A	T	0.012	1.491942e-01	1.239074e-01	3.701911e-01	2.291882e-01
-9	Rv0668	-9	0	A	T	0.212	7.161570e-02	4.028556e-02	3.953737e-01	7.612367e-02
-9	Rv2940c	-9	0	A	T	0.358	4.881423e-02	8.575175e-02	3.820467e-01	5.694683e-01
-9	Rv0191	-9	0	A	T	0.313	1.082510e-01	1.633106e-01	4.047648e-01	5.077614e-01
-9	Rv0192	-9	0	A	T	0.499	1.689052e-02	4.725086e-01	4.068725e-01	9.715003e-01
-9	Rv0194	-9	0	A	T	0.499	1.689052e-02	4.725086e-01	4.068725e-01	9.715003e-01
-9	Rv0667	-9	0	A	T	0.375	1.878810e-01	4.542986e-02	5.030114e-01	4.219542e-05
-9	Rv0197	-9	0	A	T	0.473	1.228480e-01	8.479074e-02	3.122441e-01	1.480749e-01
-9	Rv3190c	-9	0	A	T	0.477	1.483584e-01	1.545396e-01	3.937859e-01	3.375662e-01
-9	Rv2257c	-9	0	A	T	0.022	-1.575906e-01	1.794934e-01	4.011673e-01	3.804229e-01
-9	Rv0376c	-9	0	A	T	0.364	-6.736279e-02	9.163600e-02	4.201731e-01	4.626512e-01
-9	Rv0851c	-9	0	A	T	0.030	2.313515e-01	1.331151e-01	3.951253e-01	8.289375e-02
-9	964	-9	0	A	T	0.030	-1.526794e-01	8.187629e-02	3.838840e-01	6.286180e-02
-9	966	-9	0	A	T	0.024	1.099745e-01	9.642670e-02	4.036940e-01	2.546812e-01
-9	967	-9	0	A	T	0.031	-1.189900e-01	1.118624e-01	3.789790e-01	2.880231e-01
-9	962	-9	0	A	T	0.036	-6.277858e-02	1.004433e-01	4.077729e-01	5.322758e-01
-9	Rv3291c	-9	0	A	T	0.024	1.460186e-01	1.505914e-01	4.144668e-01	3.327462e-01
-9	Rv2000	-9	0	A	T	0.336	4.300102e-02	8.956408e-02	3.935247e-01	6.313777e-01
-9	Rv3366	-9	0	A	T	0.314	8.137344e-02	1.772356e-01	4.135442e-01	6.463639e-01
-9	Rv3367	-9	0	A	T	0.127	-2.034268e-03	4.640487e-02	3.961077e-01	9.650533e-01
-9	Rv0318c	-9	0	A	T	0.499	1.689052e-02	4.725086e-01	4.068725e-01	9.715003e-01
-9	1531	-9	0	A	T	0.024	1.712885e-01	1.634357e-01	4.170089e-01	2.951754e-01
-9	Rv0764c	-9	0	A	T	0.018	-3.373351e-02	1.241899e-01	3.940346e-01	7.860315e-01
-9	Rv1918c	-9	0	A	T	0.391	1.895888e-01	8.480878e-02	3.824103e-01	2.587201e-02
-9	Rv2305	-9	0	A	T	0.011	-6.817793e-02	1.274765e-01	3.878638e-01	5.930316e-01
-9	1678	-9	0	A	T	0.020	-8.234108e-02	2.977972e-01	4.224511e-01	7.822898e-01
-9	1672	-9	0	A	T	0.020	-8.234108e-02	2.977972e-01	4.224511e-01	7.822898e-01
-9	Rv2522c	-9	0	A	T	0.103	1.513600e-01	5.856450e-02	2.999230e-01	1.006380e-02
-9	Rv2791c	-9	0	A	T	0.067	-1.368948e-01	8.501861e-02	3.703128e-01	1.080564e-01
-9	Rv1998c	-9	0	A	T	0.024	2.472851e-01	1.682965e-01	4.491949e-01	1.424341e-01
-9	Rv2108	-9	0	A	T	0.014	-1.679406e-01	1.213911e-01	4.098877e-01	1.672032e-01
-9	Rv2100	-9	0	A	T	0.029	-5.184667e-02	8.404402e-02	4.019271e-01	5.376113e-01
-9	Rv2107	-9	0	A	T	0.012	-3.806217e-02	1.358477e-01	3.931583e-01	7.794653e-01
-9	Rv2106	-9	0	A	T	0.011	-2.517503e-02	1.772345e-01	4.083596e-01	8.871087e-01
-9	Rv0850	-9	0	A	T	0.041	-1.049306e-01	1.845372e-01	4.207000e-01	5.698993e-01
-9	Rv0855	-9	0	A	T	0.253	1.516477e-02	8.295489e-02	4.059533e-01	8.550309e-01
-9	Rv0854	-9	0	A	T	0.011	-1.381978e-01	1.281248e-01	3.727355e-01	2.813317e-01
-9	Rv1884c	-9	0	A	T	0.043	-1.259995e-01	1.288134e-01	4.091548e-01	3.285198e-01
-9	Rv2825c	-9	0	A	T	0.484	9.549889e-02	1.983126e-01	4.076251e-01	6.303530e-01
-9	Rv1880c	-9	0	A	T	0.016	-4.264420e-02	1.122535e-01	3.944926e-01	7.042038e-01
-9	Rv3873	-9	0	A	T	0.057	-4.364221e-02	8.340359e-02	3.971174e-01	6.010455e-01
-9	Rv0067c	-9	0	A	T	0.018	3.327083e-02	3.493001e-01	4.309454e-01	9.241584e-01
-9	2879	-9	0	A	T	0.019	4.602670e-01	2.654219e-01	4.939475e-01	8.358142e-02
-9	Rv3397c	-9	0	A	T	0.013	1.933856e-02	1.198136e-01	3.963222e-01	8.718461e-01
-9	Rv3871	-9	0	A	T	0.053	-3.059430e-02	7.111121e-02	4.007490e-01	6.672317e-01
-9	302	-9	0	A	T	0.019	-1.362522e-01	2.558067e-01	4.175276e-01	5.945458e-01
-9	305	-9	0	A	T	0.014	1.394463e-01	1.307418e-01	4.125046e-01	2.867305e-01
-9	Rv1217c	-9	0	A	T	0.322	5.616582e-02	1.092161e-01	3.951788e-01	6.073189e-01
-9	Rv3037c	-9	0	A	T	0.037	-6.166829e-02	1.056576e-01	3.980540e-01	5.597384e-01
-9	Rv1104	-9	0	A	T	0.016	-7.434456e-02	1.163466e-01	3.976768e-01	5.231511e-01
-9	Rv1105	-9	0	A	T	0.019	-1.826699e-01	9.803250e-02	3.993155e-01	6.305842e-02
-9	Rv1455	-9	0	A	T	0.011	-1.259735e-01	1.414310e-01	3.943203e-01	3.735597e-01
-9	Rv1453	-9	0	A	T	0.498	3.713091e-02	3.764665e-01	4.119153e-01	9.214756e-01
-9	648	-9	0	A	T	0.018	-1.793503e-01	1.507372e-01	4.053489e-01	2.347399e-01
-9	Rv3801c	-9	0	A	T	0.342	-1.842775e-02	1.563311e-01	4.262419e-01	9.062178e-01
-9	555	-9	0	A	T	0.051	-5.068897e-02	9.677647e-02	3.970704e-01	6.006921e-01
-9	Rv0276	-9	0	A	T	0.014	-9.230119e-02	1.133116e-01	3.960381e-01	4.157415e-01
-9	Rv3470c	-9	0	A	T	0.021	-3.374212e-02	9.445140e-02	3.971447e-01	7.210761e-01
-9	Rv0270	-9	0	A	T	0.032	-3.026229e-02	1.083060e-01	3.928954e-01	7.800541e-01
-9	Rv2356c	-9	0	A	T	0.023	3.815792e-02	8.865565e-02	3.905699e-01	6.671050e-01
[truncated: 987 more rows]
