# Supplementary material for: GWAS for quantitative resistance phenotypes in Mycobacterium tuberculosis reveals resistance genes and regulatory regions
Source: Nat Commun. 2019 May 13;10:2128. doi: 10.1038/s41467-019-10110-6 (PMC6513847; doi:10.1038/s41467-019-10110-6)
Supplement: Supplementary file 12 — Source Data [file 41467_2019_10110_MOESM12_ESM.zip › 9-Source Data Folder/gene_pas_valid.assoc.txt]

chr	rs	ps	n_miss	allele1	allele0	af	beta	se	l_remle	p_wald
-9	Rv0042c	-9	0	A	T	0.047	0.000000e+00	0.000000e+00	1.000000e-05	nan
-9	Rv0965c	-9	0	A	T	0.021	0.000000e+00	0.000000e+00	1.000000e-05	nan
-9	Rv0422c	-9	0	A	T	0.062	0.000000e+00	0.000000e+00	1.000000e-05	nan
-9	Rv1254	-9	0	A	T	0.010	0.000000e+00	0.000000e+00	1.000000e-05	nan
-9	Rv1524	-9	0	A	T	0.062	0.000000e+00	0.000000e+00	1.000000e-05	nan
-9	Rv1525	-9	0	A	T	0.042	0.000000e+00	0.000000e+00	1.000000e-05	nan
-9	Rv1250	-9	0	A	T	0.062	0.000000e+00	0.000000e+00	1.000000e-05	nan
-9	Rv1523	-9	0	A	T	0.057	0.000000e+00	0.000000e+00	1.000000e-05	nan
-9	Rv1520	-9	0	A	T	0.172	0.000000e+00	0.000000e+00	1.000000e-05	nan
-9	Rv1253	-9	0	A	T	0.099	0.000000e+00	0.000000e+00	1.000000e-05	nan
-9	Rv1259	-9	0	A	T	0.036	0.000000e+00	0.000000e+00	1.000000e-05	nan
-9	Rv1529	-9	0	A	T	0.052	0.000000e+00	0.000000e+00	1.000000e-05	nan
-9	Rv0125	-9	0	A	T	0.026	0.000000e+00	0.000000e+00	1.000000e-05	nan
-9	Rv0124	-9	0	A	T	0.021	0.000000e+00	0.000000e+00	1.000000e-05	nan
-9	Rv0126	-9	0	A	T	0.031	0.000000e+00	0.000000e+00	1.000000e-05	nan
-9	Rv0122	-9	0	A	T	0.010	0.000000e+00	0.000000e+00	1.000000e-05	nan
-9	Rv0128	-9	0	A	T	0.026	0.000000e+00	0.000000e+00	1.000000e-05	nan
-9	Rv2949c	-9	0	A	T	0.031	0.000000e+00	0.000000e+00	1.000000e-05	nan
-9	Rv1587c	-9	0	A	T	0.120	0.000000e+00	0.000000e+00	1.000000e-05	nan
-9	Rv2801c	-9	0	A	T	0.021	0.000000e+00	0.000000e+00	1.000000e-05	nan
-9	Rv2398c	-9	0	A	T	0.443	0.000000e+00	0.000000e+00	1.000000e-05	nan
-9	271	-9	0	A	T	0.026	0.000000e+00	0.000000e+00	1.000000e-05	nan
-9	274	-9	0	A	T	0.010	0.000000e+00	0.000000e+00	1.000000e-05	nan
-9	276	-9	0	A	T	0.010	0.000000e+00	0.000000e+00	1.000000e-05	nan
-9	Rv2729c	-9	0	A	T	0.453	0.000000e+00	0.000000e+00	1.000000e-05	nan
-9	Rv2455c	-9	0	A	T	0.031	0.000000e+00	0.000000e+00	1.000000e-05	nan
-9	Rv2592c	-9	0	A	T	0.016	0.000000e+00	0.000000e+00	1.000000e-05	nan
-9	Rv1111c	-9	0	A	T	0.073	0.000000e+00	0.000000e+00	1.000000e-05	nan
-9	Rv2774c	-9	0	A	T	0.021	0.000000e+00	0.000000e+00	1.000000e-05	nan
-9	Rv2498c	-9	0	A	T	0.016	0.000000e+00	0.000000e+00	1.000000e-05	nan
-9	Rv3640c	-9	0	A	T	0.078	0.000000e+00	0.000000e+00	1.000000e-05	nan
-9	2686	-9	0	A	T	0.057	0.000000e+00	0.000000e+00	1.000000e-05	nan
-9	2680	-9	0	A	T	0.339	0.000000e+00	0.000000e+00	1.000000e-05	nan
-9	2681	-9	0	A	T	0.021	0.000000e+00	0.000000e+00	1.000000e-05	nan
-9	2682	-9	0	A	T	0.036	0.000000e+00	0.000000e+00	1.000000e-05	nan
-9	Rv1521	-9	0	A	T	0.125	0.000000e+00	0.000000e+00	1.000000e-05	nan
-9	98	-9	0	A	T	0.078	0.000000e+00	0.000000e+00	1.000000e-05	nan
-9	91	-9	0	A	T	0.010	0.000000e+00	0.000000e+00	1.000000e-05	nan
-9	94	-9	0	A	T	0.495	0.000000e+00	0.000000e+00	1.000000e-05	nan
-9	96	-9	0	A	T	0.016	0.000000e+00	0.000000e+00	1.000000e-05	nan
-9	Rv2258c	-9	0	A	T	0.021	0.000000e+00	0.000000e+00	1.000000e-05	nan
-9	Rv2605c	-9	0	A	T	0.026	0.000000e+00	0.000000e+00	1.000000e-05	nan
-9	Rv2798c	-9	0	A	T	0.016	0.000000e+00	0.000000e+00	1.000000e-05	nan
-9	Rv0230c	-9	0	A	T	0.031	0.000000e+00	0.000000e+00	1.000000e-05	nan
-9	Rv2421c	-9	0	A	T	0.010	0.000000e+00	0.000000e+00	1.000000e-05	nan
-9	Rv3480c	-9	0	A	T	0.104	0.000000e+00	0.000000e+00	1.000000e-05	nan
-9	1173	-9	0	A	T	0.010	0.000000e+00	0.000000e+00	1.000000e-05	nan
-9	Rv0204c	-9	0	A	T	0.010	0.000000e+00	0.000000e+00	1.000000e-05	nan
-9	Rv1991c	-9	0	A	T	0.026	0.000000e+00	0.000000e+00	1.000000e-05	nan
-9	Rv1672c	-9	0	A	T	0.073	0.000000e+00	0.000000e+00	1.000000e-05	nan
-9	1179	-9	0	A	T	0.146	0.000000e+00	0.000000e+00	1.000000e-05	nan
-9	Rv2135c	-9	0	A	T	0.010	0.000000e+00	0.000000e+00	1.000000e-05	nan
-9	Rv1061	-9	0	A	T	0.062	0.000000e+00	0.000000e+00	1.000000e-05	nan
-9	Rv1060	-9	0	A	T	0.021	0.000000e+00	0.000000e+00	1.000000e-05	nan
-9	Rv1066	-9	0	A	T	0.016	0.000000e+00	0.000000e+00	1.000000e-05	nan
-9	Rv3666c	-9	0	A	T	0.229	0.000000e+00	0.000000e+00	1.000000e-05	nan
-9	Rv1203c	-9	0	A	T	0.010	0.000000e+00	0.000000e+00	1.000000e-05	nan
-9	Rv2783c	-9	0	A	T	0.021	0.000000e+00	0.000000e+00	1.000000e-05	nan
-9	Rv1889c	-9	0	A	T	0.062	0.000000e+00	0.000000e+00	1.000000e-05	nan
-9	Rv2713	-9	0	A	T	0.052	0.000000e+00	0.000000e+00	1.000000e-05	nan
-9	Rv1486c	-9	0	A	T	0.438	0.000000e+00	0.000000e+00	1.000000e-05	nan
-9	Rv2714	-9	0	A	T	0.229	0.000000e+00	0.000000e+00	1.000000e-05	nan
-9	Rv1854c	-9	0	A	T	0.031	0.000000e+00	0.000000e+00	1.000000e-05	nan
-9	Rv3411c	-9	0	A	T	0.156	0.000000e+00	0.000000e+00	1.000000e-05	nan
-9	625	-9	0	A	T	0.010	0.000000e+00	0.000000e+00	1.000000e-05	nan
-9	Rv0387c	-9	0	A	T	0.073	0.000000e+00	0.000000e+00	1.000000e-05	nan
-9	2743	-9	0	A	T	0.016	0.000000e+00	0.000000e+00	1.000000e-05	nan
-9	Rv2900c	-9	0	A	T	0.036	0.000000e+00	0.000000e+00	1.000000e-05	nan
-9	Rv2955c	-9	0	A	T	0.073	0.000000e+00	0.000000e+00	1.000000e-05	nan
-9	Rv0946c	-9	0	A	T	0.026	0.000000e+00	0.000000e+00	1.000000e-05	nan
-9	Rv0165c	-9	0	A	T	0.229	0.000000e+00	0.000000e+00	1.000000e-05	nan
-9	Rv2040c	-9	0	A	T	0.010	0.000000e+00	0.000000e+00	1.000000e-05	nan
-9	Rv3167c	-9	0	A	T	0.057	0.000000e+00	0.000000e+00	1.000000e-05	nan
-9	Rv0153c	-9	0	A	T	0.016	0.000000e+00	0.000000e+00	1.000000e-05	nan
-9	Rv0331	-9	0	A	T	0.208	0.000000e+00	0.000000e+00	1.000000e-05	nan
-9	Rv0332	-9	0	A	T	0.042	0.000000e+00	0.000000e+00	1.000000e-05	nan
-9	Rv0336	-9	0	A	T	0.260	0.000000e+00	0.000000e+00	1.000000e-05	nan
-9	Rv2863	-9	0	A	T	0.016	0.000000e+00	0.000000e+00	1.000000e-05	nan
-9	2313	-9	0	A	T	0.010	0.000000e+00	0.000000e+00	1.000000e-05	nan
-9	393	-9	0	A	T	0.495	0.000000e+00	0.000000e+00	1.000000e-05	nan
-9	392	-9	0	A	T	0.021	0.000000e+00	0.000000e+00	1.000000e-05	nan
-9	390	-9	0	A	T	0.042	0.000000e+00	0.000000e+00	1.000000e-05	nan
-9	Rv3891c	-9	0	A	T	0.062	0.000000e+00	0.000000e+00	1.000000e-05	nan
-9	Rv0822c	-9	0	A	T	0.094	0.000000e+00	0.000000e+00	1.000000e-05	nan
-9	2308	-9	0	A	T	0.161	0.000000e+00	0.000000e+00	1.000000e-05	nan
-9	2301	-9	0	A	T	0.115	0.000000e+00	0.000000e+00	1.000000e-05	nan
-9	2302	-9	0	A	T	0.016	0.000000e+00	0.000000e+00	1.000000e-05	nan
-9	2304	-9	0	A	T	0.052	0.000000e+00	0.000000e+00	1.000000e-05	nan
-9	Rv2897c	-9	0	A	T	0.068	0.000000e+00	0.000000e+00	1.000000e-05	nan
-9	2306	-9	0	A	T	0.490	0.000000e+00	0.000000e+00	1.000000e-05	nan
-9	Rv2440c	-9	0	A	T	0.172	0.000000e+00	0.000000e+00	1.000000e-05	nan
-9	Rv3240c	-9	0	A	T	0.031	0.000000e+00	0.000000e+00	1.000000e-05	nan
-9	Rv1018c	-9	0	A	T	0.031	0.000000e+00	0.000000e+00	1.000000e-05	nan
-9	Rv2676c	-9	0	A	T	0.062	0.000000e+00	0.000000e+00	1.000000e-05	nan
-9	Rv0779c	-9	0	A	T	0.010	0.000000e+00	0.000000e+00	1.000000e-05	nan
-9	171	-9	0	A	T	0.021	0.000000e+00	0.000000e+00	1.000000e-05	nan
-9	Rv2717c	-9	0	A	T	0.010	0.000000e+00	0.000000e+00	1.000000e-05	nan
-9	Rv1258c	-9	0	A	T	0.161	0.000000e+00	0.000000e+00	1.000000e-05	nan
-9	Rv3016	-9	0	A	T	0.016	0.000000e+00	0.000000e+00	1.000000e-05	nan
-9	Rv0021c	-9	0	A	T	0.104	0.000000e+00	0.000000e+00	1.000000e-05	nan
-9	Rv1735c	-9	0	A	T	0.010	0.000000e+00	0.000000e+00	1.000000e-05	nan
-9	Rv1958c	-9	0	A	T	0.021	0.000000e+00	0.000000e+00	1.000000e-05	nan
-9	Rv3687c	-9	0	A	T	0.016	0.000000e+00	0.000000e+00	1.000000e-05	nan
-9	Rv2276	-9	0	A	T	0.156	0.000000e+00	0.000000e+00	1.000000e-05	nan
-9	Rv2275	-9	0	A	T	0.068	0.000000e+00	0.000000e+00	1.000000e-05	nan
-9	Rv1976c	-9	0	A	T	0.016	0.000000e+00	0.000000e+00	1.000000e-05	nan
-9	Rv2273	-9	0	A	T	0.010	0.000000e+00	0.000000e+00	1.000000e-05	nan
-9	Rv2271	-9	0	A	T	0.010	0.000000e+00	0.000000e+00	1.000000e-05	nan
-9	Rv2270	-9	0	A	T	0.068	0.000000e+00	0.000000e+00	1.000000e-05	nan
-9	Rv2279	-9	0	A	T	0.016	0.000000e+00	0.000000e+00	1.000000e-05	nan
-9	Rv0891c	-9	0	A	T	0.495	0.000000e+00	0.000000e+00	1.000000e-05	nan
-9	1769	-9	0	A	T	0.495	0.000000e+00	0.000000e+00	1.000000e-05	nan
-9	Rv1367c	-9	0	A	T	0.234	0.000000e+00	0.000000e+00	1.000000e-05	nan
-9	1764	-9	0	A	T	0.349	0.000000e+00	0.000000e+00	1.000000e-05	nan
-9	Rv3908	-9	0	A	T	0.146	0.000000e+00	0.000000e+00	1.000000e-05	nan
-9	Rv1037c	-9	0	A	T	0.255	0.000000e+00	0.000000e+00	1.000000e-05	nan
-9	Rv2697c	-9	0	A	T	0.057	0.000000e+00	0.000000e+00	1.000000e-05	nan
-9	693	-9	0	A	T	0.052	0.000000e+00	0.000000e+00	1.000000e-05	nan
-9	690	-9	0	A	T	0.047	0.000000e+00	0.000000e+00	1.000000e-05	nan
-9	1540	-9	0	A	T	0.010	0.000000e+00	0.000000e+00	1.000000e-05	nan
-9	1541	-9	0	A	T	0.078	0.000000e+00	0.000000e+00	1.000000e-05	nan
-9	Rv2059	-9	0	A	T	0.182	0.000000e+00	0.000000e+00	1.000000e-05	nan
-9	1548	-9	0	A	T	0.036	0.000000e+00	0.000000e+00	1.000000e-05	nan
-9	Rv3379c	-9	0	A	T	0.073	0.000000e+00	0.000000e+00	1.000000e-05	nan
-9	Rv3011c	-9	0	A	T	0.094	0.000000e+00	0.000000e+00	1.000000e-05	nan
-9	Rv2869c	-9	0	A	T	0.229	0.000000e+00	0.000000e+00	1.000000e-05	nan
-9	Rv3456c	-9	0	A	T	0.016	0.000000e+00	0.000000e+00	1.000000e-05	nan
-9	Rv0963c	-9	0	A	T	0.016	0.000000e+00	0.000000e+00	1.000000e-05	nan
-9	Rv0932c	-9	0	A	T	0.089	0.000000e+00	0.000000e+00	1.000000e-05	nan
-9	Rv3652	-9	0	A	T	0.099	0.000000e+00	0.000000e+00	1.000000e-05	nan
-9	Rv3653	-9	0	A	T	0.229	0.000000e+00	0.000000e+00	1.000000e-05	nan
-9	Rv3650	-9	0	A	T	0.010	0.000000e+00	0.000000e+00	1.000000e-05	nan
-9	Rv3651	-9	0	A	T	0.078	0.000000e+00	0.000000e+00	1.000000e-05	nan
-9	Rv3142c	-9	0	A	T	0.021	0.000000e+00	0.000000e+00	1.000000e-05	nan
-9	Rv3596c	-9	0	A	T	0.078	0.000000e+00	0.000000e+00	1.000000e-05	nan
-9	Rv3923c	-9	0	A	T	0.010	0.000000e+00	0.000000e+00	1.000000e-05	nan
-9	Rv1500	-9	0	A	T	0.104	0.000000e+00	0.000000e+00	1.000000e-05	nan
-9	Rv1501	-9	0	A	T	0.036	0.000000e+00	0.000000e+00	1.000000e-05	nan
-9	Rv1502	-9	0	A	T	0.453	0.000000e+00	0.000000e+00	1.000000e-05	nan
-9	Rv1509	-9	0	A	T	0.016	0.000000e+00	0.000000e+00	1.000000e-05	nan
-9	Rv0109	-9	0	A	T	0.036	0.000000e+00	0.000000e+00	1.000000e-05	nan
-9	Rv0106	-9	0	A	T	0.036	0.000000e+00	0.000000e+00	1.000000e-05	nan
-9	Rv0104	-9	0	A	T	0.266	0.000000e+00	0.000000e+00	1.000000e-05	nan
-9	Rv0102	-9	0	A	T	0.036	0.000000e+00	0.000000e+00	1.000000e-05	nan
-9	Rv0101	-9	0	A	T	0.115	0.000000e+00	0.000000e+00	1.000000e-05	nan
-9	Rv1498A	-9	0	A	T	0.010	0.000000e+00	0.000000e+00	1.000000e-05	nan
-9	Rv2996c	-9	0	A	T	0.021	0.000000e+00	0.000000e+00	1.000000e-05	nan
-9	Rv2416c	-9	0	A	T	0.031	0.000000e+00	0.000000e+00	1.000000e-05	nan
-9	Rv1498c	-9	0	A	T	0.453	0.000000e+00	0.000000e+00	1.000000e-05	nan
-9	Rv0251c	-9	0	A	T	0.021	0.000000e+00	0.000000e+00	1.000000e-05	nan
-9	Rv2347c	-9	0	A	T	0.245	0.000000e+00	0.000000e+00	1.000000e-05	nan
-9	250	-9	0	A	T	0.010	0.000000e+00	0.000000e+00	1.000000e-05	nan
-9	255	-9	0	A	T	0.057	0.000000e+00	0.000000e+00	1.000000e-05	nan
-9	Rv0135c	-9	0	A	T	0.010	0.000000e+00	0.000000e+00	1.000000e-05	nan
-9	Rv3193c	-9	0	A	T	0.104	0.000000e+00	0.000000e+00	1.000000e-05	nan
-9	Rv1837c	-9	0	A	T	0.115	0.000000e+00	0.000000e+00	1.000000e-05	nan
-9	Rv3221c	-9	0	A	T	0.052	0.000000e+00	0.000000e+00	1.000000e-05	nan
-9	2518	-9	0	A	T	0.021	0.000000e+00	0.000000e+00	1.000000e-05	nan
-9	2519	-9	0	A	T	0.062	0.000000e+00	0.000000e+00	1.000000e-05	nan
-9	2514	-9	0	A	T	0.010	0.000000e+00	0.000000e+00	1.000000e-05	nan
-9	Rv2776c	-9	0	A	T	0.010	0.000000e+00	0.000000e+00	1.000000e-05	nan
-9	2511	-9	0	A	T	0.031	0.000000e+00	0.000000e+00	1.000000e-05	nan
-9	2512	-9	0	A	T	0.016	0.000000e+00	0.000000e+00	1.000000e-05	nan
-9	Rv2614c	-9	0	A	T	0.016	0.000000e+00	0.000000e+00	1.000000e-05	nan
-9	Rv3646c	-9	0	A	T	0.073	0.000000e+00	0.000000e+00	1.000000e-05	nan
-9	1098	-9	0	A	T	0.010	0.000000e+00	0.000000e+00	1.000000e-05	nan
-9	Rv1447c	-9	0	A	T	0.078	0.000000e+00	0.000000e+00	1.000000e-05	nan
-9	Rv1532c	-9	0	A	T	0.151	0.000000e+00	0.000000e+00	1.000000e-05	nan
-9	Rv2796c	-9	0	A	T	0.073	0.000000e+00	0.000000e+00	1.000000e-05	nan
-9	Rv3365c	-9	0	A	T	0.208	0.000000e+00	0.000000e+00	1.000000e-05	nan
-9	Rv3733c	-9	0	A	T	0.016	0.000000e+00	0.000000e+00	1.000000e-05	nan
-9	Rv2428	-9	0	A	T	0.016	0.000000e+00	0.000000e+00	1.000000e-05	nan
-9	Rv2429	-9	0	A	T	0.047	0.000000e+00	0.000000e+00	1.000000e-05	nan
-9	1159	-9	0	A	T	0.203	0.000000e+00	0.000000e+00	1.000000e-05	nan
-9	1157	-9	0	A	T	0.062	0.000000e+00	0.000000e+00	1.000000e-05	nan
-9	1156	-9	0	A	T	0.021	0.000000e+00	0.000000e+00	1.000000e-05	nan
-9	1151	-9	0	A	T	0.010	0.000000e+00	0.000000e+00	1.000000e-05	nan
-9	1150	-9	0	A	T	0.016	0.000000e+00	0.000000e+00	1.000000e-05	nan
-9	1152	-9	0	A	T	0.062	0.000000e+00	0.000000e+00	1.000000e-05	nan
-9	Rv1674c	-9	0	A	T	0.042	0.000000e+00	0.000000e+00	1.000000e-05	nan
-9	Rv1924c	-9	0	A	T	0.026	0.000000e+00	0.000000e+00	1.000000e-05	nan
-9	Rv1993c	-9	0	A	T	0.052	0.000000e+00	0.000000e+00	1.000000e-05	nan
-9	Rv0717	-9	0	A	T	0.031	0.000000e+00	0.000000e+00	1.000000e-05	nan
-9	Rv3668c	-9	0	A	T	0.010	0.000000e+00	0.000000e+00	1.000000e-05	nan
-9	Rv3417c	-9	0	A	T	0.016	0.000000e+00	0.000000e+00	1.000000e-05	nan
-9	Rv3808c	-9	0	A	T	0.021	0.000000e+00	0.000000e+00	1.000000e-05	nan
-9	Rv0940c	-9	0	A	T	0.036	0.000000e+00	0.000000e+00	1.000000e-05	nan
-9	Rv2039c	-9	0	A	T	0.490	0.000000e+00	0.000000e+00	1.000000e-05	nan
-9	Rv2101	-9	0	A	T	0.443	0.000000e+00	0.000000e+00	1.000000e-05	nan
-9	Rv3734c	-9	0	A	T	0.016	0.000000e+00	0.000000e+00	1.000000e-05	nan
-9	Rv3435c	-9	0	A	T	0.130	0.000000e+00	0.000000e+00	1.000000e-05	nan
-9	Rv0352	-9	0	A	T	0.057	0.000000e+00	0.000000e+00	1.000000e-05	nan
-9	Rv0353	-9	0	A	T	0.047	0.000000e+00	0.000000e+00	1.000000e-05	nan
-9	Rv0350	-9	0	A	T	0.062	0.000000e+00	0.000000e+00	1.000000e-05	nan
-9	1413	-9	0	A	T	0.010	0.000000e+00	0.000000e+00	1.000000e-05	nan
-9	Rv3715c	-9	0	A	T	0.135	0.000000e+00	0.000000e+00	1.000000e-05	nan
-9	Rv0359	-9	0	A	T	0.120	0.000000e+00	0.000000e+00	1.000000e-05	nan
-9	Rv1074c	-9	0	A	T	0.073	0.000000e+00	0.000000e+00	1.000000e-05	nan
-9	Rv3165c	-9	0	A	T	0.010	0.000000e+00	0.000000e+00	1.000000e-05	nan
-9	Rv3743c	-9	0	A	T	0.031	0.000000e+00	0.000000e+00	1.000000e-05	nan
-9	Rv0151c	-9	0	A	T	0.214	0.000000e+00	0.000000e+00	1.000000e-05	nan
-9	Rv2844	-9	0	A	T	0.016	0.000000e+00	0.000000e+00	1.000000e-05	nan
-9	Rv3555c	-9	0	A	T	0.089	0.000000e+00	0.000000e+00	1.000000e-05	nan
-9	Rv0272c	-9	0	A	T	0.010	0.000000e+00	0.000000e+00	1.000000e-05	nan
-9	Rv2822c	-9	0	A	T	0.010	0.000000e+00	0.000000e+00	1.000000e-05	nan
-9	Rv2635	-9	0	A	T	0.010	0.000000e+00	0.000000e+00	1.000000e-05	nan
-9	Rv0118c	-9	0	A	T	0.240	0.000000e+00	0.000000e+00	1.000000e-05	nan
-9	2183	-9	0	A	T	0.010	0.000000e+00	0.000000e+00	1.000000e-05	nan
-9	2181	-9	0	A	T	0.411	0.000000e+00	0.000000e+00	1.000000e-05	nan
-9	2180	-9	0	A	T	0.120	0.000000e+00	0.000000e+00	1.000000e-05	nan
-9	2184	-9	0	A	T	0.010	0.000000e+00	0.000000e+00	1.000000e-05	nan
-9	Rv3465	-9	0	A	T	0.141	0.000000e+00	0.000000e+00	1.000000e-05	nan
-9	Rv3464	-9	0	A	T	0.016	0.000000e+00	0.000000e+00	1.000000e-05	nan
-9	Rv3467	-9	0	A	T	0.474	0.000000e+00	0.000000e+00	1.000000e-05	nan
-9	Rv3466	-9	0	A	T	0.307	0.000000e+00	0.000000e+00	1.000000e-05	nan
-9	Rv3468c	-9	0	A	T	0.458	0.000000e+00	0.000000e+00	1.000000e-05	nan
-9	Rv3463	-9	0	A	T	0.036	0.000000e+00	0.000000e+00	1.000000e-05	nan
-9	Rv2439c	-9	0	A	T	0.349	0.000000e+00	0.000000e+00	1.000000e-05	nan
-9	Rv2670c	-9	0	A	T	0.031	0.000000e+00	0.000000e+00	1.000000e-05	nan
-9	150	-9	0	A	T	0.042	0.000000e+00	0.000000e+00	1.000000e-05	nan
-9	157	-9	0	A	T	0.068	0.000000e+00	0.000000e+00	1.000000e-05	nan
-9	Rv3202c	-9	0	A	T	0.224	0.000000e+00	0.000000e+00	1.000000e-05	nan
-9	159	-9	0	A	T	0.016	0.000000e+00	0.000000e+00	1.000000e-05	nan
-9	158	-9	0	A	T	0.229	0.000000e+00	0.000000e+00	1.000000e-05	nan
-9	Rv0791c	-9	0	A	T	0.125	0.000000e+00	0.000000e+00	1.000000e-05	nan
-9	Rv2386c	-9	0	A	T	0.031	0.000000e+00	0.000000e+00	1.000000e-05	nan
-9	2724	-9	0	A	T	0.021	0.000000e+00	0.000000e+00	1.000000e-05	nan
-9	2721	-9	0	A	T	0.250	0.000000e+00	0.000000e+00	1.000000e-05	nan
-9	2729	-9	0	A	T	0.010	0.000000e+00	0.000000e+00	1.000000e-05	nan
-9	Rv3071	-9	0	A	T	0.026	0.000000e+00	0.000000e+00	1.000000e-05	nan
-9	Rv3077	-9	0	A	T	0.495	0.000000e+00	0.000000e+00	1.000000e-05	nan
-9	Rv3074	-9	0	A	T	0.042	0.000000e+00	0.000000e+00	1.000000e-05	nan
-9	Rv3078	-9	0	A	T	0.016	0.000000e+00	0.000000e+00	1.000000e-05	nan
-9	Rv0653c	-9	0	A	T	0.010	0.000000e+00	0.000000e+00	1.000000e-05	nan
-9	Rv1737c	-9	0	A	T	0.047	0.000000e+00	0.000000e+00	1.000000e-05	nan
-9	Rv1179c	-9	0	A	T	0.125	0.000000e+00	0.000000e+00	1.000000e-05	nan
-9	Rv1365c	-9	0	A	T	0.016	0.000000e+00	0.000000e+00	1.000000e-05	nan
-9	Rv3685c	-9	0	A	T	0.062	0.000000e+00	0.000000e+00	1.000000e-05	nan
-9	Rv2213	-9	0	A	T	0.021	0.000000e+00	0.000000e+00	1.000000e-05	nan
-9	Rv2212	-9	0	A	T	0.010	0.000000e+00	0.000000e+00	1.000000e-05	nan
-9	1704	-9	0	A	T	0.495	0.000000e+00	0.000000e+00	1.000000e-05	nan
-9	Rv2219	-9	0	A	T	0.010	0.000000e+00	0.000000e+00	1.000000e-05	nan
-9	Rv0897c	-9	0	A	T	0.099	0.000000e+00	0.000000e+00	1.000000e-05	nan
-9	Rv1068c	-9	0	A	T	0.203	0.000000e+00	0.000000e+00	1.000000e-05	nan
-9	Rv3351c	-9	0	A	T	0.010	0.000000e+00	0.000000e+00	1.000000e-05	nan
-9	Rv1035c	-9	0	A	T	0.047	0.000000e+00	0.000000e+00	1.000000e-05	nan
-9	Rv3384c	-9	0	A	T	0.021	0.000000e+00	0.000000e+00	1.000000e-05	nan
-9	3026	-9	0	A	T	0.151	0.000000e+00	0.000000e+00	1.000000e-05	nan
-9	3025	-9	0	A	T	0.484	0.000000e+00	0.000000e+00	1.000000e-05	nan
-9	3024	-9	0	A	T	0.125	0.000000e+00	0.000000e+00	1.000000e-05	nan
-9	3023	-9	0	A	T	0.224	0.000000e+00	0.000000e+00	1.000000e-05	nan
-9	3021	-9	0	A	T	0.021	0.000000e+00	0.000000e+00	1.000000e-05	nan
-9	3020	-9	0	A	T	0.010	0.000000e+00	0.000000e+00	1.000000e-05	nan
-9	Rv3079c	-9	0	A	T	0.073	0.000000e+00	0.000000e+00	1.000000e-05	nan
-9	Rv3046c	-9	0	A	T	0.016	0.000000e+00	0.000000e+00	1.000000e-05	nan
-9	Rv1748	-9	0	A	T	0.021	0.000000e+00	0.000000e+00	1.000000e-05	nan
-9	Rv1746	-9	0	A	T	0.047	0.000000e+00	0.000000e+00	1.000000e-05	nan
-9	Rv1742	-9	0	A	T	0.010	0.000000e+00	0.000000e+00	1.000000e-05	nan
-9	Rv1668c	-9	0	A	T	0.490	0.000000e+00	0.000000e+00	1.000000e-05	nan
-9	Rv1740	-9	0	A	T	0.016	0.000000e+00	0.000000e+00	1.000000e-05	nan
-9	Rv1741	-9	0	A	T	0.010	0.000000e+00	0.000000e+00	1.000000e-05	nan
-9	Rv3679	-9	0	A	T	0.010	0.000000e+00	0.000000e+00	1.000000e-05	nan
-9	Rv3670	-9	0	A	T	0.016	0.000000e+00	0.000000e+00	1.000000e-05	nan
-9	Rv3675	-9	0	A	T	0.010	0.000000e+00	0.000000e+00	1.000000e-05	nan
-9	Rv3676	-9	0	A	T	0.193	0.000000e+00	0.000000e+00	1.000000e-05	nan
-9	Rv2990c	-9	0	A	T	0.021	0.000000e+00	0.000000e+00	1.000000e-05	nan
-9	Rv1583c	-9	0	A	T	0.010	0.000000e+00	0.000000e+00	1.000000e-05	nan
-9	Rv1313c	-9	0	A	T	0.458	0.000000e+00	0.000000e+00	1.000000e-05	nan
-9	Rv3921c	-9	0	A	T	0.042	0.000000e+00	0.000000e+00	1.000000e-05	nan
-9	Rv1568	-9	0	A	T	0.031	0.000000e+00	0.000000e+00	1.000000e-05	nan
-9	Rv1569	-9	0	A	T	0.047	0.000000e+00	0.000000e+00	1.000000e-05	nan
-9	Rv2922c	-9	0	A	T	0.089	0.000000e+00	0.000000e+00	1.000000e-05	nan
-9	Rv1292	-9	0	A	T	0.099	0.000000e+00	0.000000e+00	1.000000e-05	nan
-9	Rv1294	-9	0	A	T	0.010	0.000000e+00	0.000000e+00	1.000000e-05	nan
-9	Rv1295	-9	0	A	T	0.052	0.000000e+00	0.000000e+00	1.000000e-05	nan
-9	Rv1297	-9	0	A	T	0.047	0.000000e+00	0.000000e+00	1.000000e-05	nan
-9	Rv0169	-9	0	A	T	0.276	0.000000e+00	0.000000e+00	1.000000e-05	nan
-9	Rv0168	-9	0	A	T	0.047	0.000000e+00	0.000000e+00	1.000000e-05	nan
-9	Rv2850c	-9	0	A	T	0.167	0.000000e+00	0.000000e+00	1.000000e-05	nan
-9	Rv3586	-9	0	A	T	0.224	0.000000e+00	0.000000e+00	1.000000e-05	nan
-9	Rv3584	-9	0	A	T	0.016	0.000000e+00	0.000000e+00	1.000000e-05	nan
-9	Rv3585	-9	0	A	T	0.010	0.000000e+00	0.000000e+00	1.000000e-05	nan
-9	Rv0161	-9	0	A	T	0.010	0.000000e+00	0.000000e+00	1.000000e-05	nan
-9	Rv0163	-9	0	A	T	0.016	0.000000e+00	0.000000e+00	1.000000e-05	nan
-9	Rv3589	-9	0	A	T	0.010	0.000000e+00	0.000000e+00	1.000000e-05	nan
-9	Rv0164	-9	0	A	T	0.042	0.000000e+00	0.000000e+00	1.000000e-05	nan
-9	Rv0167	-9	0	A	T	0.078	0.000000e+00	0.000000e+00	1.000000e-05	nan
-9	Rv0166	-9	0	A	T	0.104	0.000000e+00	0.000000e+00	1.000000e-05	nan
-9	Rv1897c	-9	0	A	T	0.042	0.000000e+00	0.000000e+00	1.000000e-05	nan
-9	238	-9	0	A	T	0.021	0.000000e+00	0.000000e+00	1.000000e-05	nan
-9	Rv2349c	-9	0	A	T	0.146	0.000000e+00	0.000000e+00	1.000000e-05	nan
-9	Rv2989	-9	0	A	T	0.010	0.000000e+00	0.000000e+00	1.000000e-05	nan
-9	Rv2980	-9	0	A	T	0.021	0.000000e+00	0.000000e+00	1.000000e-05	nan
-9	Rv2985	-9	0	A	T	0.010	0.000000e+00	0.000000e+00	1.000000e-05	nan
-9	Rv2984	-9	0	A	T	0.062	0.000000e+00	0.000000e+00	1.000000e-05	nan
-9	Rv3191c	-9	0	A	T	0.057	0.000000e+00	0.000000e+00	1.000000e-05	nan
-9	Rv0633c	-9	0	A	T	0.083	0.000000e+00	0.000000e+00	1.000000e-05	nan
-9	Rv2770c	-9	0	A	T	0.224	0.000000e+00	0.000000e+00	1.000000e-05	nan
-9	Rv1835c	-9	0	A	T	0.141	0.000000e+00	0.000000e+00	1.000000e-05	nan
-9	Rv2367c	-9	0	A	T	0.010	0.000000e+00	0.000000e+00	1.000000e-05	nan
-9	Rv2406c	-9	0	A	T	0.010	0.000000e+00	0.000000e+00	1.000000e-05	nan
-9	Rv0986	-9	0	A	T	0.026	0.000000e+00	0.000000e+00	1.000000e-05	nan
-9	Rv3223c	-9	0	A	T	0.021	0.000000e+00	0.000000e+00	1.000000e-05	nan
-9	Rv0426c	-9	0	A	T	0.010	0.000000e+00	0.000000e+00	1.000000e-05	nan
-9	2538	-9	0	A	T	0.010	0.000000e+00	0.000000e+00	1.000000e-05	nan
-9	2539	-9	0	A	T	0.349	0.000000e+00	0.000000e+00	1.000000e-05	nan
-9	Rv0981	-9	0	A	T	0.068	0.000000e+00	0.000000e+00	1.000000e-05	nan
-9	2532	-9	0	A	T	0.042	0.000000e+00	0.000000e+00	1.000000e-05	nan
-9	2535	-9	0	A	T	0.010	0.000000e+00	0.000000e+00	1.000000e-05	nan
-9	Rv1948c	-9	0	A	T	0.224	0.000000e+00	0.000000e+00	1.000000e-05	nan
-9	939	-9	0	A	T	0.016	0.000000e+00	0.000000e+00	1.000000e-05	nan
-9	930	-9	0	A	T	0.068	0.000000e+00	0.000000e+00	1.000000e-05	nan
-9	Rv2260	-9	0	A	T	0.016	0.000000e+00	0.000000e+00	1.000000e-05	nan
-9	Rv0039c	-9	0	A	T	0.234	0.000000e+00	0.000000e+00	1.000000e-05	nan
-9	Rv1987	-9	0	A	T	0.047	0.000000e+00	0.000000e+00	1.000000e-05	nan
-9	Rv2175c	-9	0	A	T	0.016	0.000000e+00	0.000000e+00	1.000000e-05	nan
-9	Rv0448c	-9	0	A	T	0.010	0.000000e+00	0.000000e+00	1.000000e-05	nan
-9	Rv2066	-9	0	A	T	0.036	0.000000e+00	0.000000e+00	1.000000e-05	nan
-9	Rv3217c	-9	0	A	T	0.052	0.000000e+00	0.000000e+00	1.000000e-05	nan
-9	Rv2794c	-9	0	A	T	0.495	0.000000e+00	0.000000e+00	1.000000e-05	nan
-9	Rv2443	-9	0	A	T	0.057	0.000000e+00	0.000000e+00	1.000000e-05	nan
-9	Rv0756c	-9	0	A	T	0.078	0.000000e+00	0.000000e+00	1.000000e-05	nan
-9	798	-9	0	A	T	0.010	0.000000e+00	0.000000e+00	1.000000e-05	nan
-9	Rv1623c	-9	0	A	T	0.010	0.000000e+00	0.000000e+00	1.000000e-05	nan
-9	Rv1795	-9	0	A	T	0.021	0.000000e+00	0.000000e+00	1.000000e-05	nan
-9	Rv0208c	-9	0	A	T	0.010	0.000000e+00	0.000000e+00	1.000000e-05	nan
-9	1130	-9	0	A	T	0.130	0.000000e+00	0.000000e+00	1.000000e-05	nan
-9	1134	-9	0	A	T	0.177	0.000000e+00	0.000000e+00	1.000000e-05	nan
-9	Rv0893c	-9	0	A	T	0.219	0.000000e+00	0.000000e+00	1.000000e-05	nan
-9	Rv1482c	-9	0	A	T	0.016	0.000000e+00	0.000000e+00	1.000000e-05	nan
-9	Rv0505c	-9	0	A	T	0.057	0.000000e+00	0.000000e+00	1.000000e-05	nan
-9	2882	-9	0	A	T	0.031	0.000000e+00	0.000000e+00	1.000000e-05	nan
-9	2886	-9	0	A	T	0.016	0.000000e+00	0.000000e+00	1.000000e-05	nan
-9	2887	-9	0	A	T	0.010	0.000000e+00	0.000000e+00	1.000000e-05	nan
-9	2889	-9	0	A	T	0.016	0.000000e+00	0.000000e+00	1.000000e-05	nan
-9	Rv2405	-9	0	A	T	0.010	0.000000e+00	0.000000e+00	1.000000e-05	nan
-9	Rv2401	-9	0	A	T	0.016	0.000000e+00	0.000000e+00	1.000000e-05	nan
-9	Rv2402	-9	0	A	T	0.182	0.000000e+00	0.000000e+00	1.000000e-05	nan
-9	Rv2408	-9	0	A	T	0.010	0.000000e+00	0.000000e+00	1.000000e-05	nan
-9	Rv1171	-9	0	A	T	0.031	0.000000e+00	0.000000e+00	1.000000e-05	nan
-9	Rv1170	-9	0	A	T	0.010	0.000000e+00	0.000000e+00	1.000000e-05	nan
-9	Rv1173	-9	0	A	T	0.016	0.000000e+00	0.000000e+00	1.000000e-05	nan
-9	Rv2046	-9	0	A	T	0.021	0.000000e+00	0.000000e+00	1.000000e-05	nan
-9	Rv2091c	-9	0	A	T	0.010	0.000000e+00	0.000000e+00	1.000000e-05	nan
-9	Rv2044c	-9	0	A	T	0.021	0.000000e+00	0.000000e+00	1.000000e-05	nan
-9	Rv0378	-9	0	A	T	0.010	0.000000e+00	0.000000e+00	1.000000e-05	nan
-9	Rv0808	-9	0	A	T	0.219	0.000000e+00	0.000000e+00	1.000000e-05	nan
-9	Rv0809	-9	0	A	T	0.010	0.000000e+00	0.000000e+00	1.000000e-05	nan
-9	Rv0804	-9	0	A	T	0.036	0.000000e+00	0.000000e+00	1.000000e-05	nan
-9	Rv0377	-9	0	A	T	0.099	0.000000e+00	0.000000e+00	1.000000e-05	nan
-9	Rv0803	-9	0	A	T	0.146	0.000000e+00	0.000000e+00	1.000000e-05	nan
-9	Rv0625c	-9	0	A	T	0.010	0.000000e+00	0.000000e+00	1.000000e-05	nan
-9	Rv1330c	-9	0	A	T	0.490	0.000000e+00	0.000000e+00	1.000000e-05	nan
-9	Rv1515c	-9	0	A	T	0.177	0.000000e+00	0.000000e+00	1.000000e-05	nan
-9	Rv3520c	-9	0	A	T	0.031	0.000000e+00	0.000000e+00	1.000000e-05	nan
-9	Rv2824c	-9	0	A	T	0.036	0.000000e+00	0.000000e+00	1.000000e-05	nan
-9	Rv3129	-9	0	A	T	0.068	0.000000e+00	0.000000e+00	1.000000e-05	nan
-9	Rv3415c	-9	0	A	T	0.036	0.000000e+00	0.000000e+00	1.000000e-05	nan
-9	1570	-9	0	A	T	0.026	0.000000e+00	0.000000e+00	1.000000e-05	nan
-9	Rv3449	-9	0	A	T	0.177	0.000000e+00	0.000000e+00	1.000000e-05	nan
-9	Rv3448	-9	0	A	T	0.047	0.000000e+00	0.000000e+00	1.000000e-05	nan
-9	Rv2886c	-9	0	A	T	0.010	0.000000e+00	0.000000e+00	1.000000e-05	nan
-9	Rv3200c	-9	0	A	T	0.125	0.000000e+00	0.000000e+00	1.000000e-05	nan
-9	Rv0435c	-9	0	A	T	0.068	0.000000e+00	0.000000e+00	1.000000e-05	nan
-9	Rv2380c	-9	0	A	T	0.026	0.000000e+00	0.000000e+00	1.000000e-05	nan
-9	Rv3601c	-9	0	A	T	0.016	0.000000e+00	0.000000e+00	1.000000e-05	nan
-9	2705	-9	0	A	T	0.219	0.000000e+00	0.000000e+00	1.000000e-05	nan
-9	Rv3059	-9	0	A	T	0.245	0.000000e+00	0.000000e+00	1.000000e-05	nan
-9	Rv3055	-9	0	A	T	0.010	0.000000e+00	0.000000e+00	1.000000e-05	nan
-9	Rv3056	-9	0	A	T	0.047	0.000000e+00	0.000000e+00	1.000000e-05	nan
-9	Rv3900c	-9	0	A	T	0.115	0.000000e+00	0.000000e+00	1.000000e-05	nan
-9	Rv3678A	-9	0	A	T	0.031	0.000000e+00	0.000000e+00	1.000000e-05	nan
-9	Rv2109c	-9	0	A	T	0.349	0.000000e+00	0.000000e+00	1.000000e-05	nan
-9	475	-9	0	A	T	0.156	0.000000e+00	0.000000e+00	1.000000e-05	nan
-9	832	-9	0	A	T	0.479	0.000000e+00	0.000000e+00	1.000000e-05	nan
-9	831	-9	0	A	T	0.406	0.000000e+00	0.000000e+00	1.000000e-05	nan
-9	837	-9	0	A	T	0.010	0.000000e+00	0.000000e+00	1.000000e-05	nan
-9	838	-9	0	A	T	0.010	0.000000e+00	0.000000e+00	1.000000e-05	nan
-9	Rv2540c	-9	0	A	T	0.042	0.000000e+00	0.000000e+00	1.000000e-05	nan
-9	Rv2515c	-9	0	A	T	0.026	0.000000e+00	0.000000e+00	1.000000e-05	nan
-9	Rv0728c	-9	0	A	T	0.234	0.000000e+00	0.000000e+00	1.000000e-05	nan
-9	1728	-9	0	A	T	0.047	0.000000e+00	0.000000e+00	1.000000e-05	nan
-9	1729	-9	0	A	T	0.062	0.000000e+00	0.000000e+00	1.000000e-05	nan
-9	1725	-9	0	A	T	0.016	0.000000e+00	0.000000e+00	1.000000e-05	nan
-9	Rv2237	-9	0	A	T	0.016	0.000000e+00	0.000000e+00	1.000000e-05	nan
-9	Rv2234	-9	0	A	T	0.047	0.000000e+00	0.000000e+00	1.000000e-05	nan
-9	Rv2189c	-9	0	A	T	0.057	0.000000e+00	0.000000e+00	1.000000e-05	nan
-9	Rv1640c	-9	0	A	T	0.167	0.000000e+00	0.000000e+00	1.000000e-05	nan
-9	Rv1033c	-9	0	A	T	0.016	0.000000e+00	0.000000e+00	1.000000e-05	nan
-9	Rv2090	-9	0	A	T	0.411	0.000000e+00	0.000000e+00	1.000000e-05	nan
-9	3009	-9	0	A	T	0.104	0.000000e+00	0.000000e+00	1.000000e-05	nan
-9	1588	-9	0	A	T	0.495	0.000000e+00	0.000000e+00	1.000000e-05	nan
-9	1582	-9	0	A	T	0.010	0.000000e+00	0.000000e+00	1.000000e-05	nan
-9	Rv3616c	-9	0	A	T	0.490	0.000000e+00	0.000000e+00	1.000000e-05	nan
-9	Rv1768	-9	0	A	T	0.047	0.000000e+00	0.000000e+00	1.000000e-05	nan
-9	Rv1769	-9	0	A	T	0.188	0.000000e+00	0.000000e+00	1.000000e-05	nan
-9	Rv3040c	-9	0	A	T	0.036	0.000000e+00	0.000000e+00	1.000000e-05	nan
-9	Rv1760	-9	0	A	T	0.250	0.000000e+00	0.000000e+00	1.000000e-05	nan
-9	Rv1764	-9	0	A	T	0.016	0.000000e+00	0.000000e+00	1.000000e-05	nan
-9	Rv1767	-9	0	A	T	0.010	0.000000e+00	0.000000e+00	1.000000e-05	nan
-9	Rv0499	-9	0	A	T	0.026	0.000000e+00	0.000000e+00	1.000000e-05	nan
-9	Rv0498	-9	0	A	T	0.016	0.000000e+00	0.000000e+00	1.000000e-05	nan
-9	Rv3611	-9	0	A	T	0.260	0.000000e+00	0.000000e+00	1.000000e-05	nan
-9	Rv3617	-9	0	A	T	0.010	0.000000e+00	0.000000e+00	1.000000e-05	nan
-9	Rv0490	-9	0	A	T	0.016	0.000000e+00	0.000000e+00	1.000000e-05	nan
-9	Rv3618	-9	0	A	T	0.172	0.000000e+00	0.000000e+00	1.000000e-05	nan
-9	Rv0497	-9	0	A	T	0.031	0.000000e+00	0.000000e+00	1.000000e-05	nan
-9	Rv0496	-9	0	A	T	0.036	0.000000e+00	0.000000e+00	1.000000e-05	nan
-9	Rv1547	-9	0	A	T	0.052	0.000000e+00	0.000000e+00	1.000000e-05	nan
-9	Rv1540	-9	0	A	T	0.010	0.000000e+00	0.000000e+00	1.000000e-05	nan
-9	Rv1543	-9	0	A	T	0.052	0.000000e+00	0.000000e+00	1.000000e-05	nan
-9	Rv1581c	-9	0	A	T	0.021	0.000000e+00	0.000000e+00	1.000000e-05	nan
-9	Rv1549	-9	0	A	T	0.484	0.000000e+00	0.000000e+00	1.000000e-05	nan
-9	Rv2992c	-9	0	A	T	0.052	0.000000e+00	0.000000e+00	1.000000e-05	nan
-9	Rv0255c	-9	0	A	T	0.036	0.000000e+00	0.000000e+00	1.000000e-05	nan
-9	Rv2852c	-9	0	A	T	0.016	0.000000e+00	0.000000e+00	1.000000e-05	nan
-9	Rv2005c	-9	0	A	T	0.036	0.000000e+00	0.000000e+00	1.000000e-05	nan
-9	215	-9	0	A	T	0.010	0.000000e+00	0.000000e+00	1.000000e-05	nan
-9	211	-9	0	A	T	0.016	0.000000e+00	0.000000e+00	1.000000e-05	nan
-9	Rv2001	-9	0	A	T	0.016	0.000000e+00	0.000000e+00	1.000000e-05	nan
-9	219	-9	0	A	T	0.016	0.000000e+00	0.000000e+00	1.000000e-05	nan
-9	Rv0304c	-9	0	A	T	0.286	0.000000e+00	0.000000e+00	1.000000e-05	nan
-9	Rv3197A	-9	0	A	T	0.031	0.000000e+00	0.000000e+00	1.000000e-05	nan
-9	Rv0373c	-9	0	A	T	0.115	0.000000e+00	0.000000e+00	1.000000e-05	nan
-9	Rv3225c	-9	0	A	T	0.031	0.000000e+00	0.000000e+00	1.000000e-05	nan
-9	Rv0142	-9	0	A	T	0.026	0.000000e+00	0.000000e+00	1.000000e-05	nan
-9	Rv0140	-9	0	A	T	0.026	0.000000e+00	0.000000e+00	1.000000e-05	nan
-9	Rv0147	-9	0	A	T	0.021	0.000000e+00	0.000000e+00	1.000000e-05	nan
-9	Rv0146	-9	0	A	T	0.042	0.000000e+00	0.000000e+00	1.000000e-05	nan
-9	Rv0145	-9	0	A	T	0.042	0.000000e+00	0.000000e+00	1.000000e-05	nan
-9	Rv0144	-9	0	A	T	0.078	0.000000e+00	0.000000e+00	1.000000e-05	nan
-9	Rv0149	-9	0	A	T	0.036	0.000000e+00	0.000000e+00	1.000000e-05	nan
-9	Rv0148	-9	0	A	T	0.016	0.000000e+00	0.000000e+00	1.000000e-05	nan
-9	Rv0638	-9	0	A	T	0.078	0.000000e+00	0.000000e+00	1.000000e-05	nan
-9	Rv1449c	-9	0	A	T	0.453	0.000000e+00	0.000000e+00	1.000000e-05	nan
-9	Rv2838c	-9	0	A	T	0.010	0.000000e+00	0.000000e+00	1.000000e-05	nan
-9	2553	-9	0	A	T	0.021	0.000000e+00	0.000000e+00	1.000000e-05	nan
-9	2554	-9	0	A	T	0.010	0.000000e+00	0.000000e+00	1.000000e-05	nan
-9	Rv2274c	-9	0	A	T	0.146	0.000000e+00	0.000000e+00	1.000000e-05	nan
-9	Rv2006	-9	0	A	T	0.115	0.000000e+00	0.000000e+00	1.000000e-05	nan
-9	Rv1534	-9	0	A	T	0.026	0.000000e+00	0.000000e+00	1.000000e-05	nan
-9	Rv1241	-9	0	A	T	0.010	0.000000e+00	0.000000e+00	1.000000e-05	nan
-9	Rv1536	-9	0	A	T	0.120	0.000000e+00	0.000000e+00	1.000000e-05	nan
-9	918	-9	0	A	T	0.021	0.000000e+00	0.000000e+00	1.000000e-05	nan
-9	915	-9	0	A	T	0.010	0.000000e+00	0.000000e+00	1.000000e-05	nan
-9	911	-9	0	A	T	0.094	0.000000e+00	0.000000e+00	1.000000e-05	nan
-9	913	-9	0	A	T	0.016	0.000000e+00	0.000000e+00	1.000000e-05	nan
-9	Rv2229c	-9	0	A	T	0.021	0.000000e+00	0.000000e+00	1.000000e-05	nan
-9	Rv1968	-9	0	A	T	0.047	0.000000e+00	0.000000e+00	1.000000e-05	nan
-9	Rv1614	-9	0	A	T	0.021	0.000000e+00	0.000000e+00	1.000000e-05	nan
-9	Rv1615	-9	0	A	T	0.031	0.000000e+00	0.000000e+00	1.000000e-05	nan
-9	Rv1617	-9	0	A	T	0.031	0.000000e+00	0.000000e+00	1.000000e-05	nan
-9	Rv2792c	-9	0	A	T	0.021	0.000000e+00	0.000000e+00	1.000000e-05	nan
-9	Rv1836c	-9	0	A	T	0.062	0.000000e+00	0.000000e+00	1.000000e-05	nan
-9	Rv1961	-9	0	A	T	0.021	0.000000e+00	0.000000e+00	1.000000e-05	nan
-9	Rv2147c	-9	0	A	T	0.057	0.000000e+00	0.000000e+00	1.000000e-05	nan
-9	Rv2394	-9	0	A	T	0.146	0.000000e+00	0.000000e+00	1.000000e-05	nan
-9	Rv2395	-9	0	A	T	0.094	0.000000e+00	0.000000e+00	1.000000e-05	nan
-9	Rv2396	-9	0	A	T	0.026	0.000000e+00	0.000000e+00	1.000000e-05	nan
-9	Rv2393	-9	0	A	T	0.010	0.000000e+00	0.000000e+00	1.000000e-05	nan
-9	Rv3799c	-9	0	A	T	0.031	0.000000e+00	0.000000e+00	1.000000e-05	nan
-9	631	-9	0	A	T	0.010	0.000000e+00	0.000000e+00	1.000000e-05	nan
-9	Rv3034c	-9	0	A	T	0.010	0.000000e+00	0.000000e+00	1.000000e-05	nan
-9	Rv3431c	-9	0	A	T	0.021	0.000000e+00	0.000000e+00	1.000000e-05	nan
-9	Rv3061c	-9	0	A	T	0.062	0.000000e+00	0.000000e+00	1.000000e-05	nan
-9	1111	-9	0	A	T	0.016	0.000000e+00	0.000000e+00	1.000000e-05	nan
-9	1110	-9	0	A	T	0.068	0.000000e+00	0.000000e+00	1.000000e-05	nan
-9	Rv2174	-9	0	A	T	0.083	0.000000e+00	0.000000e+00	1.000000e-05	nan
-9	1114	-9	0	A	T	0.016	0.000000e+00	0.000000e+00	1.000000e-05	nan
-9	1116	-9	0	A	T	0.010	0.000000e+00	0.000000e+00	1.000000e-05	nan
-9	1118	-9	0	A	T	0.016	0.000000e+00	0.000000e+00	1.000000e-05	nan
-9	1448	-9	0	A	T	0.401	0.000000e+00	0.000000e+00	1.000000e-05	nan
-9	2309	-9	0	A	T	0.010	0.000000e+00	0.000000e+00	1.000000e-05	nan
-9	Rv2704	-9	0	A	T	0.016	0.000000e+00	0.000000e+00	1.000000e-05	nan
-9	Rv1159	-9	0	A	T	0.161	0.000000e+00	0.000000e+00	1.000000e-05	nan
-9	Rv0180c	-9	0	A	T	0.115	0.000000e+00	0.000000e+00	1.000000e-05	nan
-9	Rv1156	-9	0	A	T	0.010	0.000000e+00	0.000000e+00	1.000000e-05	nan
-9	Rv1155	-9	0	A	T	0.224	0.000000e+00	0.000000e+00	1.000000e-05	nan
-9	Rv1152	-9	0	A	T	0.026	0.000000e+00	0.000000e+00	1.000000e-05	nan
-9	Rv1150	-9	0	A	T	0.292	0.000000e+00	0.000000e+00	1.000000e-05	nan
-9	Rv2093c	-9	0	A	T	0.016	0.000000e+00	0.000000e+00	1.000000e-05	nan
-9	Rv0829	-9	0	A	T	0.490	0.000000e+00	0.000000e+00	1.000000e-05	nan
-9	Rv0820	-9	0	A	T	0.010	0.000000e+00	0.000000e+00	1.000000e-05	nan
-9	Rv0826	-9	0	A	T	0.026	0.000000e+00	0.000000e+00	1.000000e-05	nan
-9	Rv0438c	-9	0	A	T	0.073	0.000000e+00	0.000000e+00	1.000000e-05	nan
-9	Rv0465c	-9	0	A	T	0.234	0.000000e+00	0.000000e+00	1.000000e-05	nan
-9	Rv3559c	-9	0	A	T	0.010	0.000000e+00	0.000000e+00	1.000000e-05	nan
-9	Rv2826c	-9	0	A	T	0.016	0.000000e+00	0.000000e+00	1.000000e-05	nan
-9	Rv3429	-9	0	A	T	0.214	0.000000e+00	0.000000e+00	1.000000e-05	nan
-9	Rv3425	-9	0	A	T	0.448	0.000000e+00	0.000000e+00	1.000000e-05	nan
-9	Rv3426	-9	0	A	T	0.349	0.000000e+00	0.000000e+00	1.000000e-05	nan
-9	Rv3837c	-9	0	A	T	0.151	0.000000e+00	0.000000e+00	1.000000e-05	nan
-9	Rv2435c	-9	0	A	T	0.021	0.000000e+00	0.000000e+00	1.000000e-05	nan
-9	198	-9	0	A	T	0.052	0.000000e+00	0.000000e+00	1.000000e-05	nan
-9	197	-9	0	A	T	0.401	0.000000e+00	0.000000e+00	1.000000e-05	nan
-9	Rv3206c	-9	0	A	T	0.021	0.000000e+00	0.000000e+00	1.000000e-05	nan
-9	190	-9	0	A	T	0.016	0.000000e+00	0.000000e+00	1.000000e-05	nan
-9	192	-9	0	A	T	0.036	0.000000e+00	0.000000e+00	1.000000e-05	nan
-9	Rv2025c	-9	0	A	T	0.016	0.000000e+00	0.000000e+00	1.000000e-05	nan
-9	2762	-9	0	A	T	0.146	0.000000e+00	0.000000e+00	1.000000e-05	nan
-9	2761	-9	0	A	T	0.047	0.000000e+00	0.000000e+00	1.000000e-05	nan
-9	2760	-9	0	A	T	0.031	0.000000e+00	0.000000e+00	1.000000e-05	nan
-9	Rv0403c	-9	0	A	T	0.016	0.000000e+00	0.000000e+00	1.000000e-05	nan
-9	854	-9	0	A	T	0.016	0.000000e+00	0.000000e+00	1.000000e-05	nan
-9	857	-9	0	A	T	0.146	0.000000e+00	0.000000e+00	1.000000e-05	nan
-9	853	-9	0	A	T	0.016	0.000000e+00	0.000000e+00	1.000000e-05	nan
-9	Rv3681c	-9	0	A	T	0.026	0.000000e+00	0.000000e+00	1.000000e-05	nan
-9	6	-9	0	A	T	0.010	0.000000e+00	0.000000e+00	1.000000e-05	nan
-9	Rv0931c	-9	0	A	T	0.073	0.000000e+00	0.000000e+00	1.000000e-05	nan
-9	Rv1120c	-9	0	A	T	0.010	0.000000e+00	0.000000e+00	1.000000e-05	nan
-9	Rv0356c	-9	0	A	T	0.010	0.000000e+00	0.000000e+00	1.000000e-05	nan
-9	Rv1369c	-9	0	A	T	0.021	0.000000e+00	0.000000e+00	1.000000e-05	nan
-9	Rv2557	-9	0	A	T	0.031	0.000000e+00	0.000000e+00	1.000000e-05	nan
-9	Rv1907c	-9	0	A	T	0.135	0.000000e+00	0.000000e+00	1.000000e-05	nan
-9	3062	-9	0	A	T	0.010	0.000000e+00	0.000000e+00	1.000000e-05	nan
-9	3067	-9	0	A	T	0.229	0.000000e+00	0.000000e+00	1.000000e-05	nan
-9	3065	-9	0	A	T	0.010	0.000000e+00	0.000000e+00	1.000000e-05	nan
-9	3068	-9	0	A	T	0.057	0.000000e+00	0.000000e+00	1.000000e-05	nan
-9	Rv1700	-9	0	A	T	0.016	0.000000e+00	0.000000e+00	1.000000e-05	nan
-9	Rv1707	-9	0	A	T	0.073	0.000000e+00	0.000000e+00	1.000000e-05	nan
-9	Rv3610c	-9	0	A	T	0.057	0.000000e+00	0.000000e+00	1.000000e-05	nan
-9	Rv1708	-9	0	A	T	0.073	0.000000e+00	0.000000e+00	1.000000e-05	nan
-9	Rv1709	-9	0	A	T	0.026	0.000000e+00	0.000000e+00	1.000000e-05	nan
-9	Rv1733c	-9	0	A	T	0.448	0.000000e+00	0.000000e+00	1.000000e-05	nan
-9	Rv3042c	-9	0	A	T	0.458	0.000000e+00	0.000000e+00	1.000000e-05	nan
-9	1304	-9	0	A	T	0.010	0.000000e+00	0.000000e+00	1.000000e-05	nan
-9	1305	-9	0	A	T	0.010	0.000000e+00	0.000000e+00	1.000000e-05	nan
-9	Rv2616	-9	0	A	T	0.057	0.000000e+00	0.000000e+00	1.000000e-05	nan
-9	Rv3638	-9	0	A	T	0.083	0.000000e+00	0.000000e+00	1.000000e-05	nan
-9	Rv1199c	-9	0	A	T	0.396	0.000000e+00	0.000000e+00	1.000000e-05	nan
-9	Rv3635	-9	0	A	T	0.010	0.000000e+00	0.000000e+00	1.000000e-05	nan
-9	Rv3636	-9	0	A	T	0.062	0.000000e+00	0.000000e+00	1.000000e-05	nan
-9	Rv3637	-9	0	A	T	0.036	0.000000e+00	0.000000e+00	1.000000e-05	nan
-9	1308	-9	0	A	T	0.010	0.000000e+00	0.000000e+00	1.000000e-05	nan
-9	Rv3633	-9	0	A	T	0.031	0.000000e+00	0.000000e+00	1.000000e-05	nan
-9	Rv3405c	-9	0	A	T	0.010	0.000000e+00	0.000000e+00	1.000000e-05	nan
-9	499	-9	0	A	T	0.016	0.000000e+00	0.000000e+00	1.000000e-05	nan
-9	Rv3450c	-9	0	A	T	0.016	0.000000e+00	0.000000e+00	1.000000e-05	nan
-9	497	-9	0	A	T	0.010	0.000000e+00	0.000000e+00	1.000000e-05	nan
-9	490	-9	0	A	T	0.026	0.000000e+00	0.000000e+00	1.000000e-05	nan
-9	492	-9	0	A	T	0.016	0.000000e+00	0.000000e+00	1.000000e-05	nan
-9	Rv1317c	-9	0	A	T	0.250	0.000000e+00	0.000000e+00	1.000000e-05	nan
-9	Rv3590c	-9	0	A	T	0.177	0.000000e+00	0.000000e+00	1.000000e-05	nan
-9	Rv3028c	-9	0	A	T	0.010	0.000000e+00	0.000000e+00	1.000000e-05	nan
-9	Rv1759c	-9	0	A	T	0.104	0.000000e+00	0.000000e+00	1.000000e-05	nan
-9	Rv2003c	-9	0	A	T	0.068	0.000000e+00	0.000000e+00	1.000000e-05	nan
-9	Rv3567c	-9	0	A	T	0.234	0.000000e+00	0.000000e+00	1.000000e-05	nan
-9	Rv2944	-9	0	A	T	0.130	0.000000e+00	0.000000e+00	1.000000e-05	nan
-9	Rv2941	-9	0	A	T	0.115	0.000000e+00	0.000000e+00	1.000000e-05	nan
-9	Rv2943	-9	0	A	T	0.031	0.000000e+00	0.000000e+00	1.000000e-05	nan
-9	Rv2942	-9	0	A	T	0.036	0.000000e+00	0.000000e+00	1.000000e-05	nan
-9	Rv3290c	-9	0	A	T	0.073	0.000000e+00	0.000000e+00	1.000000e-05	nan
-9	Rv0619	-9	0	A	T	0.354	0.000000e+00	0.000000e+00	1.000000e-05	nan
-9	Rv0618	-9	0	A	T	0.016	0.000000e+00	0.000000e+00	1.000000e-05	nan
-9	Rv0617	-9	0	A	T	0.010	0.000000e+00	0.000000e+00	1.000000e-05	nan
-9	Rv0614	-9	0	A	T	0.026	0.000000e+00	0.000000e+00	1.000000e-05	nan
-9	Rv0571c	-9	0	A	T	0.036	0.000000e+00	0.000000e+00	1.000000e-05	nan
-9	Rv1119c	-9	0	A	T	0.010	0.000000e+00	0.000000e+00	1.000000e-05	nan
-9	Rv1864c	-9	0	A	T	0.010	0.000000e+00	0.000000e+00	1.000000e-05	nan
-9	2576	-9	0	A	T	0.010	0.000000e+00	0.000000e+00	1.000000e-05	nan
-9	Rvnr02	-9	0	A	T	0.104	0.000000e+00	0.000000e+00	1.000000e-05	nan
-9	2572	-9	0	A	T	0.016	0.000000e+00	0.000000e+00	1.000000e-05	nan
-9	2573	-9	0	A	T	0.062	0.000000e+00	0.000000e+00	1.000000e-05	nan
-9	1662	-9	0	A	T	0.453	0.000000e+00	0.000000e+00	1.000000e-05	nan
-9	Rv2688c	-9	0	A	T	0.438	0.000000e+00	0.000000e+00	1.000000e-05	nan
-9	Rv2967c	-9	0	A	T	0.036	0.000000e+00	0.000000e+00	1.000000e-05	nan
-9	1660	-9	0	A	T	0.099	0.000000e+00	0.000000e+00	1.000000e-05	nan
-9	Rv2057c	-9	0	A	T	0.135	0.000000e+00	0.000000e+00	1.000000e-05	nan
-9	Rv0765c	-9	0	A	T	0.031	0.000000e+00	0.000000e+00	1.000000e-05	nan
-9	Rv1944c	-9	0	A	T	0.031	0.000000e+00	0.000000e+00	1.000000e-05	nan
-9	974	-9	0	A	T	0.016	0.000000e+00	0.000000e+00	1.000000e-05	nan
-9	972	-9	0	A	T	0.224	0.000000e+00	0.000000e+00	1.000000e-05	nan
-9	Rv0787A	-9	0	A	T	0.010	0.000000e+00	0.000000e+00	1.000000e-05	nan
-9	Rv3393	-9	0	A	T	0.016	0.000000e+00	0.000000e+00	1.000000e-05	nan
-9	Rv3391	-9	0	A	T	0.031	0.000000e+00	0.000000e+00	1.000000e-05	nan
-9	Rv3390	-9	0	A	T	0.021	0.000000e+00	0.000000e+00	1.000000e-05	nan
-9	Rv0371c	-9	0	A	T	0.026	0.000000e+00	0.000000e+00	1.000000e-05	nan
-9	Rv3399	-9	0	A	T	0.495	0.000000e+00	0.000000e+00	1.000000e-05	nan
-9	Rv0992c	-9	0	A	T	0.083	0.000000e+00	0.000000e+00	1.000000e-05	nan
-9	Rv3659c	-9	0	A	T	0.042	0.000000e+00	0.000000e+00	1.000000e-05	nan
-9	Rv2062c	-9	0	A	T	0.161	0.000000e+00	0.000000e+00	1.000000e-05	nan
-9	Rv1999c	-9	0	A	T	0.224	0.000000e+00	0.000000e+00	1.000000e-05	nan
-9	Rv2972c	-9	0	A	T	0.026	0.000000e+00	0.000000e+00	1.000000e-05	nan
-9	Rv2336	-9	0	A	T	0.047	0.000000e+00	0.000000e+00	1.000000e-05	nan
-9	Rv1384	-9	0	A	T	0.109	0.000000e+00	0.000000e+00	1.000000e-05	nan
-9	Rv2490c	-9	0	A	T	0.057	0.000000e+00	0.000000e+00	1.000000e-05	nan
-9	Rv2097c	-9	0	A	T	0.010	0.000000e+00	0.000000e+00	1.000000e-05	nan
-9	1681	-9	0	A	T	0.016	0.000000e+00	0.000000e+00	1.000000e-05	nan
-9	Rv1377c	-9	0	A	T	0.010	0.000000e+00	0.000000e+00	1.000000e-05	nan
-9	1685	-9	0	A	T	0.016	0.000000e+00	0.000000e+00	1.000000e-05	nan
-9	Rv1216c	-9	0	A	T	0.021	0.000000e+00	0.000000e+00	1.000000e-05	nan
-9	Rv3433c	-9	0	A	T	0.229	0.000000e+00	0.000000e+00	1.000000e-05	nan
-9	Rv3499c	-9	0	A	T	0.010	0.000000e+00	0.000000e+00	1.000000e-05	nan
-9	Rv2119	-9	0	A	T	0.016	0.000000e+00	0.000000e+00	1.000000e-05	nan
-9	1468	-9	0	A	T	0.016	0.000000e+00	0.000000e+00	1.000000e-05	nan
-9	Rv2113	-9	0	A	T	0.042	0.000000e+00	0.000000e+00	1.000000e-05	nan
-9	Rv2116	-9	0	A	T	0.021	0.000000e+00	0.000000e+00	1.000000e-05	nan
-9	Rv0035	-9	0	A	T	0.219	0.000000e+00	0.000000e+00	1.000000e-05	nan
-9	Rv2114	-9	0	A	T	0.010	0.000000e+00	0.000000e+00	1.000000e-05	nan
-9	Rv1131	-9	0	A	T	0.031	0.000000e+00	0.000000e+00	1.000000e-05	nan
-9	Rv1130	-9	0	A	T	0.234	0.000000e+00	0.000000e+00	1.000000e-05	nan
-9	Rv1132	-9	0	A	T	0.089	0.000000e+00	0.000000e+00	1.000000e-05	nan
-9	Rv1134	-9	0	A	T	0.010	0.000000e+00	0.000000e+00	1.000000e-05	nan
-9	Rv0629c	-9	0	A	T	0.182	0.000000e+00	0.000000e+00	1.000000e-05	nan
-9	Rv0842	-9	0	A	T	0.036	0.000000e+00	0.000000e+00	1.000000e-05	nan
-9	Rv0843	-9	0	A	T	0.016	0.000000e+00	0.000000e+00	1.000000e-05	nan
-9	Rv1745c	-9	0	A	T	0.010	0.000000e+00	0.000000e+00	1.000000e-05	nan
-9	Rv0847	-9	0	A	T	0.016	0.000000e+00	0.000000e+00	1.000000e-05	nan
-9	Rv0845	-9	0	A	T	0.245	0.000000e+00	0.000000e+00	1.000000e-05	nan
-9	Rv2095c	-9	0	A	T	0.031	0.000000e+00	0.000000e+00	1.000000e-05	nan
-9	Rv2048c	-9	0	A	T	0.484	0.000000e+00	0.000000e+00	1.000000e-05	nan
-9	Rv0849	-9	0	A	T	0.047	0.000000e+00	0.000000e+00	1.000000e-05	nan
-9	Rv3800c	-9	0	A	T	0.182	0.000000e+00	0.000000e+00	1.000000e-05	nan
-9	317	-9	0	A	T	0.109	0.000000e+00	0.000000e+00	1.000000e-05	nan
-9	315	-9	0	A	T	0.010	0.000000e+00	0.000000e+00	1.000000e-05	nan
-9	448	-9	0	A	T	0.229	0.000000e+00	0.000000e+00	1.000000e-05	nan
-9	Rv3094c	-9	0	A	T	0.042	0.000000e+00	0.000000e+00	1.000000e-05	nan
-9	1334	-9	0	A	T	0.042	0.000000e+00	0.000000e+00	1.000000e-05	nan
-9	Rv2433c	-9	0	A	T	0.161	0.000000e+00	0.000000e+00	1.000000e-05	nan
-9	Rv0267	-9	0	A	T	0.042	0.000000e+00	0.000000e+00	1.000000e-05	nan
-9	Rv2646	-9	0	A	T	0.042	0.000000e+00	0.000000e+00	1.000000e-05	nan
-9	Rv2988c	-9	0	A	T	0.010	0.000000e+00	0.000000e+00	1.000000e-05	nan
-9	Rv3401	-9	0	A	T	0.052	0.000000e+00	0.000000e+00	1.000000e-05	nan
-9	Rv3400	-9	0	A	T	0.016	0.000000e+00	0.000000e+00	1.000000e-05	nan
-9	Rv3407	-9	0	A	T	0.115	0.000000e+00	0.000000e+00	1.000000e-05	nan
-9	Rv3406	-9	0	A	T	0.026	0.000000e+00	0.000000e+00	1.000000e-05	nan
-9	Rv3408	-9	0	A	T	0.495	0.000000e+00	0.000000e+00	1.000000e-05	nan
-9	Rv1185c	-9	0	A	T	0.062	0.000000e+00	0.000000e+00	1.000000e-05	nan
-9	Rv1881c	-9	0	A	T	0.104	0.000000e+00	0.000000e+00	1.000000e-05	nan
-9	Rv0229c	-9	0	A	T	0.031	0.000000e+00	0.000000e+00	1.000000e-05	nan
-9	Rv0066c	-9	0	A	T	0.052	0.000000e+00	0.000000e+00	1.000000e-05	nan
-9	Rv2882c	-9	0	A	T	0.010	0.000000e+00	0.000000e+00	1.000000e-05	nan
-9	2290	-9	0	A	T	0.073	0.000000e+00	0.000000e+00	1.000000e-05	nan
-9	2297	-9	0	A	T	0.031	0.000000e+00	0.000000e+00	1.000000e-05	nan
-9	Rv2337c	-9	0	A	T	0.495	0.000000e+00	0.000000e+00	1.000000e-05	nan
-9	2295	-9	0	A	T	0.010	0.000000e+00	0.000000e+00	1.000000e-05	nan
-9	2294	-9	0	A	T	0.010	0.000000e+00	0.000000e+00	1.000000e-05	nan
-9	Rv0121c	-9	0	A	T	0.068	0.000000e+00	0.000000e+00	1.000000e-05	nan
-9	Rv3904c	-9	0	A	T	0.010	0.000000e+00	0.000000e+00	1.000000e-05	nan
-9	Rv2768c	-9	0	A	T	0.052	0.000000e+00	0.000000e+00	1.000000e-05	nan
-9	Rv1475c	-9	0	A	T	0.016	0.000000e+00	0.000000e+00	1.000000e-05	nan
-9	Rv3880c	-9	0	A	T	0.010	0.000000e+00	0.000000e+00	1.000000e-05	nan
-9	878	-9	0	A	T	0.490	0.000000e+00	0.000000e+00	1.000000e-05	nan
-9	Rv3629c	-9	0	A	T	0.042	0.000000e+00	0.000000e+00	1.000000e-05	nan
-9	877	-9	0	A	T	0.010	0.000000e+00	0.000000e+00	1.000000e-05	nan
-9	Rv3674c	-9	0	A	T	0.146	0.000000e+00	0.000000e+00	1.000000e-05	nan
-9	875	-9	0	A	T	0.068	0.000000e+00	0.000000e+00	1.000000e-05	nan
-9	872	-9	0	A	T	0.016	0.000000e+00	0.000000e+00	1.000000e-05	nan
-9	873	-9	0	A	T	0.010	0.000000e+00	0.000000e+00	1.000000e-05	nan
-9	870	-9	0	A	T	0.010	0.000000e+00	0.000000e+00	1.000000e-05	nan
-9	2741	-9	0	A	T	0.036	0.000000e+00	0.000000e+00	1.000000e-05	nan
-9	2035	-9	0	A	T	0.495	0.000000e+00	0.000000e+00	1.000000e-05	nan
-9	2742	-9	0	A	T	0.031	0.000000e+00	0.000000e+00	1.000000e-05	nan
-9	2033	-9	0	A	T	0.031	0.000000e+00	0.000000e+00	1.000000e-05	nan
-9	2032	-9	0	A	T	0.016	0.000000e+00	0.000000e+00	1.000000e-05	nan
-9	Rv1905c	-9	0	A	T	0.083	0.000000e+00	0.000000e+00	1.000000e-05	nan
-9	3048	-9	0	A	T	0.047	0.000000e+00	0.000000e+00	1.000000e-05	nan
-9	3040	-9	0	A	T	0.010	0.000000e+00	0.000000e+00	1.000000e-05	nan
-9	Rv3187	-9	0	A	T	0.016	0.000000e+00	0.000000e+00	1.000000e-05	nan
-9	Rv3185	-9	0	A	T	0.115	0.000000e+00	0.000000e+00	1.000000e-05	nan
-9	Rv3183	-9	0	A	T	0.026	0.000000e+00	0.000000e+00	1.000000e-05	nan
-9	Rv3188	-9	0	A	T	0.010	0.000000e+00	0.000000e+00	1.000000e-05	nan
-9	Rv3189	-9	0	A	T	0.010	0.000000e+00	0.000000e+00	1.000000e-05	nan
-9	1094	-9	0	A	T	0.016	0.000000e+00	0.000000e+00	1.000000e-05	nan
-9	1097	-9	0	A	T	0.057	0.000000e+00	0.000000e+00	1.000000e-05	nan
-9	1091	-9	0	A	T	0.083	0.000000e+00	0.000000e+00	1.000000e-05	nan
-9	1092	-9	0	A	T	0.120	0.000000e+00	0.000000e+00	1.000000e-05	nan
-9	Rv2589	-9	0	A	T	0.010	0.000000e+00	0.000000e+00	1.000000e-05	nan
-9	Rv1726	-9	0	A	T	0.083	0.000000e+00	0.000000e+00	1.000000e-05	nan
-9	Rv1727	-9	0	A	T	0.026	0.000000e+00	0.000000e+00	1.000000e-05	nan
-9	Rv1722	-9	0	A	T	0.083	0.000000e+00	0.000000e+00	1.000000e-05	nan
-9	Rv1723	-9	0	A	T	0.010	0.000000e+00	0.000000e+00	1.000000e-05	nan
-9	1326	-9	0	A	T	0.203	0.000000e+00	0.000000e+00	1.000000e-05	nan
-9	1324	-9	0	A	T	0.016	0.000000e+00	0.000000e+00	1.000000e-05	nan
-9	Rv2638	-9	0	A	T	0.016	0.000000e+00	0.000000e+00	1.000000e-05	nan
-9	Rv2637	-9	0	A	T	0.010	0.000000e+00	0.000000e+00	1.000000e-05	nan
-9	Rv2636	-9	0	A	T	0.026	0.000000e+00	0.000000e+00	1.000000e-05	nan
-9	1328	-9	0	A	T	0.073	0.000000e+00	0.000000e+00	1.000000e-05	nan
-9	1329	-9	0	A	T	0.016	0.000000e+00	0.000000e+00	1.000000e-05	nan
-9	Rv2631	-9	0	A	T	0.120	0.000000e+00	0.000000e+00	1.000000e-05	nan
-9	Rv2630	-9	0	A	T	0.026	0.000000e+00	0.000000e+00	1.000000e-05	nan
-9	Rv1589	-9	0	A	T	0.026	0.000000e+00	0.000000e+00	1.000000e-05	nan
-9	Rv2947c	-9	0	A	T	0.495	0.000000e+00	0.000000e+00	1.000000e-05	nan
-9	Rv3171c	-9	0	A	T	0.010	0.000000e+00	0.000000e+00	1.000000e-05	nan
-9	Rv0459	-9	0	A	T	0.021	0.000000e+00	0.000000e+00	1.000000e-05	nan
-9	Rv0458	-9	0	A	T	0.021	0.000000e+00	0.000000e+00	1.000000e-05	nan
-9	Rv0988	-9	0	A	T	0.167	0.000000e+00	0.000000e+00	1.000000e-05	nan
-9	Rv0987	-9	0	A	T	0.297	0.000000e+00	0.000000e+00	1.000000e-05	nan
-9	Rv0984	-9	0	A	T	0.010	0.000000e+00	0.000000e+00	1.000000e-05	nan
-9	Rv0982	-9	0	A	T	0.245	0.000000e+00	0.000000e+00	1.000000e-05	nan
-9	Rv0453	-9	0	A	T	0.161	0.000000e+00	0.000000e+00	1.000000e-05	nan
-9	Rv0452	-9	0	A	T	0.094	0.000000e+00	0.000000e+00	1.000000e-05	nan
-9	Rv2964	-9	0	A	T	0.193	0.000000e+00	0.000000e+00	1.000000e-05	nan
-9	Rv2963	-9	0	A	T	0.026	0.000000e+00	0.000000e+00	1.000000e-05	nan
-9	Rv2961	-9	0	A	T	0.010	0.000000e+00	0.000000e+00	1.000000e-05	nan
-9	Rv0187	-9	0	A	T	0.031	0.000000e+00	0.000000e+00	1.000000e-05	nan
-9	Rv0186	-9	0	A	T	0.042	0.000000e+00	0.000000e+00	1.000000e-05	nan
-9	Rv0185	-9	0	A	T	0.141	0.000000e+00	0.000000e+00	1.000000e-05	nan
-9	Rv0184	-9	0	A	T	0.010	0.000000e+00	0.000000e+00	1.000000e-05	nan
-9	Rv0183	-9	0	A	T	0.010	0.000000e+00	0.000000e+00	1.000000e-05	nan
-9	Rv0678	-9	0	A	T	0.021	0.000000e+00	0.000000e+00	1.000000e-05	nan
-9	Rv0671	-9	0	A	T	0.042	0.000000e+00	0.000000e+00	1.000000e-05	nan
-9	Rv0670	-9	0	A	T	0.062	0.000000e+00	0.000000e+00	1.000000e-05	nan
-9	Rv0673	-9	0	A	T	0.141	0.000000e+00	0.000000e+00	1.000000e-05	nan
-9	Rv0672	-9	0	A	T	0.042	0.000000e+00	0.000000e+00	1.000000e-05	nan
-9	Rv0675	-9	0	A	T	0.010	0.000000e+00	0.000000e+00	1.000000e-05	nan
-9	Rv0674	-9	0	A	T	0.021	0.000000e+00	0.000000e+00	1.000000e-05	nan
-9	Rv0573c	-9	0	A	T	0.010	0.000000e+00	0.000000e+00	1.000000e-05	nan
-9	Rv3823c	-9	0	A	T	0.078	0.000000e+00	0.000000e+00	1.000000e-05	nan
-9	Rv0767c	-9	0	A	T	0.021	0.000000e+00	0.000000e+00	1.000000e-05	nan
-9	Rv3214	-9	0	A	T	0.010	0.000000e+00	0.000000e+00	1.000000e-05	nan
-9	Rv3215	-9	0	A	T	0.016	0.000000e+00	0.000000e+00	1.000000e-05	nan
-9	Rv3212	-9	0	A	T	0.016	0.000000e+00	0.000000e+00	1.000000e-05	nan
-9	Rv3211	-9	0	A	T	0.026	0.000000e+00	0.000000e+00	1.000000e-05	nan
-9	953	-9	0	A	T	0.016	0.000000e+00	0.000000e+00	1.000000e-05	nan
-9	Rv3218	-9	0	A	T	0.016	0.000000e+00	0.000000e+00	1.000000e-05	nan
-9	Rv2378c	-9	0	A	T	0.021	0.000000e+00	0.000000e+00	1.000000e-05	nan
-9	Rv0990c	-9	0	A	T	0.271	0.000000e+00	0.000000e+00	1.000000e-05	nan
-9	Rv3375	-9	0	A	T	0.010	0.000000e+00	0.000000e+00	1.000000e-05	nan
-9	Rv3376	-9	0	A	T	0.010	0.000000e+00	0.000000e+00	1.000000e-05	nan
-9	Rv3371	-9	0	A	T	0.089	0.000000e+00	0.000000e+00	1.000000e-05	nan
-9	Rv3373	-9	0	A	T	0.068	0.000000e+00	0.000000e+00	1.000000e-05	nan
-9	Rv3372	-9	0	A	T	0.026	0.000000e+00	0.000000e+00	1.000000e-05	nan
-9	Rv0610c	-9	0	A	T	0.109	0.000000e+00	0.000000e+00	1.000000e-05	nan
-9	Rv0742	-9	0	A	T	0.062	0.000000e+00	0.000000e+00	1.000000e-05	nan
-9	1145	-9	0	A	T	0.490	0.000000e+00	0.000000e+00	1.000000e-05	nan
-9	Rv1141c	-9	0	A	T	0.031	0.000000e+00	0.000000e+00	1.000000e-05	nan
-9	Rv3740c	-9	0	A	T	0.016	0.000000e+00	0.000000e+00	1.000000e-05	nan
-9	Rv2578c	-9	0	A	T	0.052	0.000000e+00	0.000000e+00	1.000000e-05	nan
-9	Rv2503c	-9	0	A	T	0.104	0.000000e+00	0.000000e+00	1.000000e-05	nan
-9	Rv3909	-9	0	A	T	0.094	0.000000e+00	0.000000e+00	1.000000e-05	nan
-9	Rv2732c	-9	0	A	T	0.010	0.000000e+00	0.000000e+00	1.000000e-05	nan
-9	Rv2358	-9	0	A	T	0.010	0.000000e+00	0.000000e+00	1.000000e-05	nan
-9	Rv2359	-9	0	A	T	0.073	0.000000e+00	0.000000e+00	1.000000e-05	nan
-9	1667	-9	0	A	T	0.078	0.000000e+00	0.000000e+00	1.000000e-05	nan
-9	1664	-9	0	A	T	0.016	0.000000e+00	0.000000e+00	1.000000e-05	nan
-9	Rv2355	-9	0	A	T	0.016	0.000000e+00	0.000000e+00	1.000000e-05	nan
-9	Rvnr01	-9	0	A	T	0.078	0.000000e+00	0.000000e+00	1.000000e-05	nan
-9	593	-9	0	A	T	0.156	0.000000e+00	0.000000e+00	1.000000e-05	nan
-9	597	-9	0	A	T	0.016	0.000000e+00	0.000000e+00	1.000000e-05	nan
-9	598	-9	0	A	T	0.229	0.000000e+00	0.000000e+00	1.000000e-05	nan
-9	Rv3396c	-9	0	A	T	0.130	0.000000e+00	0.000000e+00	1.000000e-05	nan
-9	2829	-9	0	A	T	0.026	0.000000e+00	0.000000e+00	1.000000e-05	nan
-9	2827	-9	0	A	T	0.016	0.000000e+00	0.000000e+00	1.000000e-05	nan
-9	2821	-9	0	A	T	0.021	0.000000e+00	0.000000e+00	1.000000e-05	nan
-9	Rv1214c	-9	0	A	T	0.031	0.000000e+00	0.000000e+00	1.000000e-05	nan
-9	Rv2138	-9	0	A	T	0.078	0.000000e+00	0.000000e+00	1.000000e-05	nan
-9	Rv2139	-9	0	A	T	0.172	0.000000e+00	0.000000e+00	1.000000e-05	nan
-9	1403	-9	0	A	T	0.010	0.000000e+00	0.000000e+00	1.000000e-05	nan
-9	1401	-9	0	A	T	0.224	0.000000e+00	0.000000e+00	1.000000e-05	nan
-9	Rv2155c	-9	0	A	T	0.490	0.000000e+00	0.000000e+00	1.000000e-05	nan
-9	Rv3812	-9	0	A	T	0.068	0.000000e+00	0.000000e+00	1.000000e-05	nan
-9	1406	-9	0	A	T	0.062	0.000000e+00	0.000000e+00	1.000000e-05	nan
-9	1404	-9	0	A	T	0.010	0.000000e+00	0.000000e+00	1.000000e-05	nan
-9	1544	-9	0	A	T	0.010	0.000000e+00	0.000000e+00	1.000000e-05	nan
-9	Rv0159c	-9	0	A	T	0.495	0.000000e+00	0.000000e+00	1.000000e-05	nan
-9	Rv0864	-9	0	A	T	0.016	0.000000e+00	0.000000e+00	1.000000e-05	nan
-9	Rv0860	-9	0	A	T	0.010	0.000000e+00	0.000000e+00	1.000000e-05	nan
-9	695	-9	0	A	T	0.021	0.000000e+00	0.000000e+00	1.000000e-05	nan
-9	698	-9	0	A	T	0.021	0.000000e+00	0.000000e+00	1.000000e-05	nan
-9	334	-9	0	A	T	0.151	0.000000e+00	0.000000e+00	1.000000e-05	nan
-9	Rv3500c	-9	0	A	T	0.031	0.000000e+00	0.000000e+00	1.000000e-05	nan
-9	Rv3103c	-9	0	A	T	0.010	0.000000e+00	0.000000e+00	1.000000e-05	nan
-9	Rv1112	-9	0	A	T	0.021	0.000000e+00	0.000000e+00	1.000000e-05	nan
-9	Rv1110	-9	0	A	T	0.016	0.000000e+00	0.000000e+00	1.000000e-05	nan
-9	Rv1115	-9	0	A	T	0.021	0.000000e+00	0.000000e+00	1.000000e-05	nan
-9	Rv1442	-9	0	A	T	0.198	0.000000e+00	0.000000e+00	1.000000e-05	nan
-9	Rv3092c	-9	0	A	T	0.078	0.000000e+00	0.000000e+00	1.000000e-05	nan
-9	Rv0240	-9	0	A	T	0.016	0.000000e+00	0.000000e+00	1.000000e-05	nan
-9	Rv0243	-9	0	A	T	0.026	0.000000e+00	0.000000e+00	1.000000e-05	nan
-9	Rv0245	-9	0	A	T	0.109	0.000000e+00	0.000000e+00	1.000000e-05	nan
-9	Rv0246	-9	0	A	T	0.021	0.000000e+00	0.000000e+00	1.000000e-05	nan
-9	Rv1043c	-9	0	A	T	0.042	0.000000e+00	0.000000e+00	1.000000e-05	nan
-9	Rv2678c	-9	0	A	T	0.021	0.000000e+00	0.000000e+00	1.000000e-05	nan
-9	Rv0503c	-9	0	A	T	0.026	0.000000e+00	0.000000e+00	1.000000e-05	nan
-9	Rv3818	-9	0	A	T	0.036	0.000000e+00	0.000000e+00	1.000000e-05	nan
-9	Rv1812c	-9	0	A	T	0.495	0.000000e+00	0.000000e+00	1.000000e-05	nan
-9	Rv1396c	-9	0	A	T	0.417	0.000000e+00	0.000000e+00	1.000000e-05	nan
-9	Rv2880c	-9	0	A	T	0.464	0.000000e+00	0.000000e+00	1.000000e-05	nan
-9	Rv3271c	-9	0	A	T	0.016	0.000000e+00	0.000000e+00	1.000000e-05	nan
-9	Rv1215c	-9	0	A	T	0.120	0.000000e+00	0.000000e+00	1.000000e-05	nan
-9	Rv2331A	-9	0	A	T	0.021	0.000000e+00	0.000000e+00	1.000000e-05	nan
-9	Rv2357c	-9	0	A	T	0.010	0.000000e+00	0.000000e+00	1.000000e-05	nan
-9	Rv0904c	-9	0	A	T	0.026	0.000000e+00	0.000000e+00	1.000000e-05	nan
-9	Rv1136	-9	0	A	T	0.010	0.000000e+00	0.000000e+00	1.000000e-05	nan
-9	Rv3906c	-9	0	A	T	0.016	0.000000e+00	0.000000e+00	1.000000e-05	nan
-9	Rv2766c	-9	0	A	T	0.021	0.000000e+00	0.000000e+00	1.000000e-05	nan
-9	Rv3882c	-9	0	A	T	0.141	0.000000e+00	0.000000e+00	1.000000e-05	nan
-9	Rv2103c	-9	0	A	T	0.120	0.000000e+00	0.000000e+00	1.000000e-05	nan
-9	2017	-9	0	A	T	0.010	0.000000e+00	0.000000e+00	1.000000e-05	nan
-9	2013	-9	0	A	T	0.062	0.000000e+00	0.000000e+00	1.000000e-05	nan
-9	Rv2026c	-9	0	A	T	0.010	0.000000e+00	0.000000e+00	1.000000e-05	nan
-9	Rv0831c	-9	0	A	T	0.047	0.000000e+00	0.000000e+00	1.000000e-05	nan
-9	Rv1506c	-9	0	A	T	0.016	0.000000e+00	0.000000e+00	1.000000e-05	nan
-9	Rv1632c	-9	0	A	T	0.031	0.000000e+00	0.000000e+00	1.000000e-05	nan
-9	Rv1309	-9	0	A	T	0.026	0.000000e+00	0.000000e+00	1.000000e-05	nan
-9	Rv3377c	-9	0	A	T	0.109	0.000000e+00	0.000000e+00	1.000000e-05	nan
-9	Rv3709c	-9	0	A	T	0.036	0.000000e+00	0.000000e+00	1.000000e-05	nan
-9	Rv0212c	-9	0	A	T	0.042	0.000000e+00	0.000000e+00	1.000000e-05	nan
-9	Rv2178c	-9	0	A	T	0.411	0.000000e+00	0.000000e+00	1.000000e-05	nan
-9	1349	-9	0	A	T	0.026	0.000000e+00	0.000000e+00	1.000000e-05	nan
-9	Rv1773c	-9	0	A	T	0.130	0.000000e+00	0.000000e+00	1.000000e-05	nan
-9	451	-9	0	A	T	0.010	0.000000e+00	0.000000e+00	1.000000e-05	nan
-9	452	-9	0	A	T	0.229	0.000000e+00	0.000000e+00	1.000000e-05	nan
-9	1344	-9	0	A	T	0.062	0.000000e+00	0.000000e+00	1.000000e-05	nan
-9	456	-9	0	A	T	0.010	0.000000e+00	0.000000e+00	1.000000e-05	nan
-9	457	-9	0	A	T	0.016	0.000000e+00	0.000000e+00	1.000000e-05	nan
-9	Rv1846c	-9	0	A	T	0.052	0.000000e+00	0.000000e+00	1.000000e-05	nan
-9	Rv2945c	-9	0	A	T	0.016	0.000000e+00	0.000000e+00	1.000000e-05	nan
-9	Rv2056c	-9	0	A	T	0.010	0.000000e+00	0.000000e+00	1.000000e-05	nan
-9	Rv0477	-9	0	A	T	0.031	0.000000e+00	0.000000e+00	1.000000e-05	nan
-9	Rv0475	-9	0	A	T	0.010	0.000000e+00	0.000000e+00	1.000000e-05	nan
-9	Rv0473	-9	0	A	T	0.057	0.000000e+00	0.000000e+00	1.000000e-05	nan
-9	948	-9	0	A	T	0.458	0.000000e+00	0.000000e+00	1.000000e-05	nan
-9	Rv3767c	-9	0	A	T	0.010	0.000000e+00	0.000000e+00	1.000000e-05	nan
-9	Rv0631c	-9	0	A	T	0.141	0.000000e+00	0.000000e+00	1.000000e-05	nan
-9	Rv1307	-9	0	A	T	0.016	0.000000e+00	0.000000e+00	1.000000e-05	nan
-9	Rv1304	-9	0	A	T	0.036	0.000000e+00	0.000000e+00	1.000000e-05	nan
-9	Rv1302	-9	0	A	T	0.010	0.000000e+00	0.000000e+00	1.000000e-05	nan
-9	Rv1303	-9	0	A	T	0.010	0.000000e+00	0.000000e+00	1.000000e-05	nan
-9	Rv1300	-9	0	A	T	0.490	0.000000e+00	0.000000e+00	1.000000e-05	nan
-9	Rv1301	-9	0	A	T	0.068	0.000000e+00	0.000000e+00	1.000000e-05	nan
-9	Rv2833c	-9	0	A	T	0.016	0.000000e+00	0.000000e+00	1.000000e-05	nan
-9	Rv3199c	-9	0	A	T	0.203	0.000000e+00	0.000000e+00	1.000000e-05	nan
-9	Rv1308	-9	0	A	T	0.016	0.000000e+00	0.000000e+00	1.000000e-05	nan
-9	Rv1565c	-9	0	A	T	0.010	0.000000e+00	0.000000e+00	1.000000e-05	nan
-9	Rv0420c	-9	0	A	T	0.021	0.000000e+00	0.000000e+00	1.000000e-05	nan
-9	Rv0655	-9	0	A	T	0.109	0.000000e+00	0.000000e+00	1.000000e-05	nan
-9	Rv0654	-9	0	A	T	0.052	0.000000e+00	0.000000e+00	1.000000e-05	nan
-9	Rv2314c	-9	0	A	T	0.010	0.000000e+00	0.000000e+00	1.000000e-05	nan
-9	Rv2832c	-9	0	A	T	0.047	0.000000e+00	0.000000e+00	1.000000e-05	nan
-9	Rv3294c	-9	0	A	T	0.031	0.000000e+00	0.000000e+00	1.000000e-05	nan
-9	Rv0325	-9	0	A	T	0.229	0.000000e+00	0.000000e+00	1.000000e-05	nan
-9	Rv0575c	-9	0	A	T	0.151	0.000000e+00	0.000000e+00	1.000000e-05	nan
-9	Rv3236c	-9	0	A	T	0.198	0.000000e+00	0.000000e+00	1.000000e-05	nan
-9	Rv2716	-9	0	A	T	0.042	0.000000e+00	0.000000e+00	1.000000e-05	nan
-9	Rv0783c	-9	0	A	T	0.078	0.000000e+00	0.000000e+00	1.000000e-05	nan
-9	Rv3235	-9	0	A	T	0.010	0.000000e+00	0.000000e+00	1.000000e-05	nan
-9	2464	-9	0	A	T	0.010	0.000000e+00	0.000000e+00	1.000000e-05	nan
-9	2461	-9	0	A	T	0.062	0.000000e+00	0.000000e+00	1.000000e-05	nan
-9	2462	-9	0	A	T	0.156	0.000000e+00	0.000000e+00	1.000000e-05	nan
-9	Rv3357	-9	0	A	T	0.016	0.000000e+00	0.000000e+00	1.000000e-05	nan
-9	Rv3354	-9	0	A	T	0.016	0.000000e+00	0.000000e+00	1.000000e-05	nan
-9	Rv1538c	-9	0	A	T	0.172	0.000000e+00	0.000000e+00	1.000000e-05	nan
-9	Rv3359	-9	0	A	T	0.026	0.000000e+00	0.000000e+00	1.000000e-05	nan
-9	Rv2223c	-9	0	A	T	0.036	0.000000e+00	0.000000e+00	1.000000e-05	nan
-9	Rv2814c	-9	0	A	T	0.010	0.000000e+00	0.000000e+00	1.000000e-05	nan
-9	Rv1603	-9	0	A	T	0.010	0.000000e+00	0.000000e+00	1.000000e-05	nan
-9	Rv1601	-9	0	A	T	0.021	0.000000e+00	0.000000e+00	1.000000e-05	nan
-9	Rv2469c	-9	0	A	T	0.016	0.000000e+00	0.000000e+00	1.000000e-05	nan
-9	Rv1607	-9	0	A	T	0.016	0.000000e+00	0.000000e+00	1.000000e-05	nan
-9	Rv1970	-9	0	A	T	0.031	0.000000e+00	0.000000e+00	1.000000e-05	nan
-9	Rv1605	-9	0	A	T	0.010	0.000000e+00	0.000000e+00	1.000000e-05	nan
-9	Rv1604	-9	0	A	T	0.453	0.000000e+00	0.000000e+00	1.000000e-05	nan
-9	Rv1051c	-9	0	A	T	0.052	0.000000e+00	0.000000e+00	1.000000e-05	nan
-9	Rv2501c	-9	0	A	T	0.036	0.000000e+00	0.000000e+00	1.000000e-05	nan
-9	Rv2332	-9	0	A	T	0.073	0.000000e+00	0.000000e+00	1.000000e-05	nan
-9	1644	-9	0	A	T	0.016	0.000000e+00	0.000000e+00	1.000000e-05	nan
-9	Rv2331	-9	0	A	T	0.016	0.000000e+00	0.000000e+00	1.000000e-05	nan
-9	1640	-9	0	A	T	0.016	0.000000e+00	0.000000e+00	1.000000e-05	nan
-9	1642	-9	0	A	T	0.016	0.000000e+00	0.000000e+00	1.000000e-05	nan
-9	Rv2339	-9	0	A	T	0.271	0.000000e+00	0.000000e+00	1.000000e-05	nan
-9	Rv2157c	-9	0	A	T	0.031	0.000000e+00	0.000000e+00	1.000000e-05	nan
-9	Rv3821	-9	0	A	T	0.010	0.000000e+00	0.000000e+00	1.000000e-05	nan
-9	Rv3802c	-9	0	A	T	0.052	0.000000e+00	0.000000e+00	1.000000e-05	nan
-9	Rv3822	-9	0	A	T	0.104	0.000000e+00	0.000000e+00	1.000000e-05	nan
-9	572	-9	0	A	T	0.010	0.000000e+00	0.000000e+00	1.000000e-05	nan
-9	2809	-9	0	A	T	0.026	0.000000e+00	0.000000e+00	1.000000e-05	nan
-9	2803	-9	0	A	T	0.021	0.000000e+00	0.000000e+00	1.000000e-05	nan
-9	1423	-9	0	A	T	0.057	0.000000e+00	0.000000e+00	1.000000e-05	nan
-9	1422	-9	0	A	T	0.010	0.000000e+00	0.000000e+00	1.000000e-05	nan
-9	1425	-9	0	A	T	0.068	0.000000e+00	0.000000e+00	1.000000e-05	nan
-9	Rv1212c	-9	0	A	T	0.026	0.000000e+00	0.000000e+00	1.000000e-05	nan
-9	1428	-9	0	A	T	0.031	0.000000e+00	0.000000e+00	1.000000e-05	nan
-9	Rv2486	-9	0	A	T	0.021	0.000000e+00	0.000000e+00	1.000000e-05	nan
-9	602	-9	0	A	T	0.010	0.000000e+00	0.000000e+00	1.000000e-05	nan
-9	Rv2099c	-9	0	A	T	0.010	0.000000e+00	0.000000e+00	1.000000e-05	nan
-9	1205	-9	0	A	T	0.010	0.000000e+00	0.000000e+00	1.000000e-05	nan
-9	Rv1683	-9	0	A	T	0.016	0.000000e+00	0.000000e+00	1.000000e-05	nan
-9	Rv1682	-9	0	A	T	0.062	0.000000e+00	0.000000e+00	1.000000e-05	nan
-9	Rv1681	-9	0	A	T	0.141	0.000000e+00	0.000000e+00	1.000000e-05	nan
-9	Rv1680	-9	0	A	T	0.016	0.000000e+00	0.000000e+00	1.000000e-05	nan
-9	Rv1684	-9	0	A	T	0.010	0.000000e+00	0.000000e+00	1.000000e-05	nan
-9	Rv1689	-9	0	A	T	0.026	0.000000e+00	0.000000e+00	1.000000e-05	nan
-9	Rv0278c	-9	0	A	T	0.417	0.000000e+00	0.000000e+00	1.000000e-05	nan
-9	Rv3105c	-9	0	A	T	0.026	0.000000e+00	0.000000e+00	1.000000e-05	nan
-9	Rv3502c	-9	0	A	T	0.062	0.000000e+00	0.000000e+00	1.000000e-05	nan
-9	Rv2412	-9	0	A	T	0.010	0.000000e+00	0.000000e+00	1.000000e-05	nan
-9	Rv2022c	-9	0	A	T	0.083	0.000000e+00	0.000000e+00	1.000000e-05	nan
-9	Rv1469	-9	0	A	T	0.083	0.000000e+00	0.000000e+00	1.000000e-05	nan
-9	Rv1464	-9	0	A	T	0.016	0.000000e+00	0.000000e+00	1.000000e-05	nan
-9	Rv1463	-9	0	A	T	0.151	0.000000e+00	0.000000e+00	1.000000e-05	nan
-9	Rv1462	-9	0	A	T	0.495	0.000000e+00	0.000000e+00	1.000000e-05	nan
-9	Rv1461	-9	0	A	T	0.260	0.000000e+00	0.000000e+00	1.000000e-05	nan
-9	Rv1460	-9	0	A	T	0.016	0.000000e+00	0.000000e+00	1.000000e-05	nan
-9	Rv0228	-9	0	A	T	0.036	0.000000e+00	0.000000e+00	1.000000e-05	nan
-9	Rv0220	-9	0	A	T	0.052	0.000000e+00	0.000000e+00	1.000000e-05	nan
-9	Rv0221	-9	0	A	T	0.245	0.000000e+00	0.000000e+00	1.000000e-05	nan
-9	Rv1014c	-9	0	A	T	0.016	0.000000e+00	0.000000e+00	1.000000e-05	nan
-9	Rv1041c	-9	0	A	T	0.068	0.000000e+00	0.000000e+00	1.000000e-05	nan
-9	357	-9	0	A	T	0.010	0.000000e+00	0.000000e+00	1.000000e-05	nan
-9	Rv3833	-9	0	A	T	0.411	0.000000e+00	0.000000e+00	1.000000e-05	nan
-9	352	-9	0	A	T	0.010	0.000000e+00	0.000000e+00	1.000000e-05	nan
-9	358	-9	0	A	T	0.010	0.000000e+00	0.000000e+00	1.000000e-05	nan
-9	Rv0541c	-9	0	A	T	0.016	0.000000e+00	0.000000e+00	1.000000e-05	nan
-9	Rv2333c	-9	0	A	T	0.349	0.000000e+00	0.000000e+00	1.000000e-05	nan
-9	Rv2388c	-9	0	A	T	0.010	0.000000e+00	0.000000e+00	1.000000e-05	nan
-9	Rv1394c	-9	0	A	T	0.453	0.000000e+00	0.000000e+00	1.000000e-05	nan
-9	Rv2618	-9	0	A	T	0.057	0.000000e+00	0.000000e+00	1.000000e-05	nan
-9	Rv2764c	-9	0	A	T	0.068	0.000000e+00	0.000000e+00	1.000000e-05	nan
-9	Rv1424c	-9	0	A	T	0.016	0.000000e+00	0.000000e+00	1.000000e-05	nan
-9	Rv3473c	-9	0	A	T	0.010	0.000000e+00	0.000000e+00	1.000000e-05	nan
-9	Rv3255c	-9	0	A	T	0.010	0.000000e+00	0.000000e+00	1.000000e-05	nan
-9	Rv0920c	-9	0	A	T	0.047	0.000000e+00	0.000000e+00	1.000000e-05	nan
-9	Rv2915c	-9	0	A	T	0.026	0.000000e+00	0.000000e+00	1.000000e-05	nan
-9	Rv3528c	-9	0	A	T	0.016	0.000000e+00	0.000000e+00	1.000000e-05	nan
-9	Rv2586c	-9	0	A	T	0.031	0.000000e+00	0.000000e+00	1.000000e-05	nan
-9	2259	-9	0	A	T	0.021	0.000000e+00	0.000000e+00	1.000000e-05	nan
-9	2254	-9	0	A	T	0.016	0.000000e+00	0.000000e+00	1.000000e-05	nan
-9	2250	-9	0	A	T	0.094	0.000000e+00	0.000000e+00	1.000000e-05	nan
-9	Rv3884c	-9	0	A	T	0.375	0.000000e+00	0.000000e+00	1.000000e-05	nan
-9	Rv3859c	-9	0	A	T	0.073	0.000000e+00	0.000000e+00	1.000000e-05	nan
-9	2786	-9	0	A	T	0.016	0.000000e+00	0.000000e+00	1.000000e-05	nan
-9	2783	-9	0	A	T	0.016	0.000000e+00	0.000000e+00	1.000000e-05	nan
-9	2789	-9	0	A	T	0.052	0.000000e+00	0.000000e+00	1.000000e-05	nan
-9	2078	-9	0	A	T	0.062	0.000000e+00	0.000000e+00	1.000000e-05	nan
-9	2071	-9	0	A	T	0.250	0.000000e+00	0.000000e+00	1.000000e-05	nan
-9	2070	-9	0	A	T	0.016	0.000000e+00	0.000000e+00	1.000000e-05	nan
-9	2077	-9	0	A	T	0.016	0.000000e+00	0.000000e+00	1.000000e-05	nan
-9	Rv2268c	-9	0	A	T	0.109	0.000000e+00	0.000000e+00	1.000000e-05	nan
-9	Rv1504c	-9	0	A	T	0.078	0.000000e+00	0.000000e+00	1.000000e-05	nan
-9	Rv1159A	-9	0	A	T	0.016	0.000000e+00	0.000000e+00	1.000000e-05	nan
-9	Rv2076c	-9	0	A	T	0.016	0.000000e+00	0.000000e+00	1.000000e-05	nan
-9	Rv3302c	-9	0	A	T	0.021	0.000000e+00	0.000000e+00	1.000000e-05	nan
-9	Rv3707c	-9	0	A	T	0.042	0.000000e+00	0.000000e+00	1.000000e-05	nan
-9	Rv0731c	-9	0	A	T	0.047	0.000000e+00	0.000000e+00	1.000000e-05	nan
-9	Rv1666c	-9	0	A	T	0.016	0.000000e+00	0.000000e+00	1.000000e-05	nan
-9	Rv2190c	-9	0	A	T	0.031	0.000000e+00	0.000000e+00	1.000000e-05	nan
-9	Rv1097c	-9	0	A	T	0.047	0.000000e+00	0.000000e+00	1.000000e-05	nan
-9	Rv0495c	-9	0	A	T	0.016	0.000000e+00	0.000000e+00	1.000000e-05	nan
-9	Rv1319c	-9	0	A	T	0.240	0.000000e+00	0.000000e+00	1.000000e-05	nan
-9	Rv1096	-9	0	A	T	0.042	0.000000e+00	0.000000e+00	1.000000e-05	nan
-9	Rv1094	-9	0	A	T	0.010	0.000000e+00	0.000000e+00	1.000000e-05	nan
-9	Rv1095	-9	0	A	T	0.010	0.000000e+00	0.000000e+00	1.000000e-05	nan
-9	Rv1093	-9	0	A	T	0.495	0.000000e+00	0.000000e+00	1.000000e-05	nan
-9	Rv1090	-9	0	A	T	0.151	0.000000e+00	0.000000e+00	1.000000e-05	nan
-9	Rv1091	-9	0	A	T	0.125	0.000000e+00	0.000000e+00	1.000000e-05	nan
-9	Rv1753c	-9	0	A	T	0.417	0.000000e+00	0.000000e+00	1.000000e-05	nan
-9	Rv3022c	-9	0	A	T	0.375	0.000000e+00	0.000000e+00	1.000000e-05	nan
-9	Rv0413	-9	0	A	T	0.010	0.000000e+00	0.000000e+00	1.000000e-05	nan
-9	Rv0415	-9	0	A	T	0.036	0.000000e+00	0.000000e+00	1.000000e-05	nan
-9	Rv0419	-9	0	A	T	0.260	0.000000e+00	0.000000e+00	1.000000e-05	nan
-9	Rv0418	-9	0	A	T	0.036	0.000000e+00	0.000000e+00	1.000000e-05	nan
-9	Rv3761c	-9	0	A	T	0.031	0.000000e+00	0.000000e+00	1.000000e-05	nan
-9	Rv2673	-9	0	A	T	0.010	0.000000e+00	0.000000e+00	1.000000e-05	nan
-9	1365	-9	0	A	T	0.010	0.000000e+00	0.000000e+00	1.000000e-05	nan
-9	476	-9	0	A	T	0.016	0.000000e+00	0.000000e+00	1.000000e-05	nan
-9	1360	-9	0	A	T	0.026	0.000000e+00	0.000000e+00	1.000000e-05	nan
-9	Rv2674	-9	0	A	T	0.021	0.000000e+00	0.000000e+00	1.000000e-05	nan
-9	Rv0141c	-9	0	A	T	0.016	0.000000e+00	0.000000e+00	1.000000e-05	nan
-9	Rv2679	-9	0	A	T	0.036	0.000000e+00	0.000000e+00	1.000000e-05	nan
-9	479	-9	0	A	T	0.099	0.000000e+00	0.000000e+00	1.000000e-05	nan
-9	Rv3022A	-9	0	A	T	0.047	0.000000e+00	0.000000e+00	1.000000e-05	nan
-9	Rv1321	-9	0	A	T	0.495	0.000000e+00	0.000000e+00	1.000000e-05	nan
-9	Rv2928	-9	0	A	T	0.010	0.000000e+00	0.000000e+00	1.000000e-05	nan
-9	Rv1324	-9	0	A	T	0.010	0.000000e+00	0.000000e+00	1.000000e-05	nan
-9	Rv1328	-9	0	A	T	0.229	0.000000e+00	0.000000e+00	1.000000e-05	nan
-9	Rv1567c	-9	0	A	T	0.010	0.000000e+00	0.000000e+00	1.000000e-05	nan
-9	Rv3534c	-9	0	A	T	0.068	0.000000e+00	0.000000e+00	1.000000e-05	nan
-9	Rv0244c	-9	0	A	T	0.078	0.000000e+00	0.000000e+00	1.000000e-05	nan
-9	Rv2830c	-9	0	A	T	0.490	0.000000e+00	0.000000e+00	1.000000e-05	nan
-9	Rv2450c	-9	0	A	T	0.495	0.000000e+00	0.000000e+00	1.000000e-05	nan
-9	Rv3782	-9	0	A	T	0.141	0.000000e+00	0.000000e+00	1.000000e-05	nan
-9	Rv3783	-9	0	A	T	0.010	0.000000e+00	0.000000e+00	1.000000e-05	nan
-9	Rv3784	-9	0	A	T	0.094	0.000000e+00	0.000000e+00	1.000000e-05	nan
-9	Rv1844c	-9	0	A	T	0.469	0.000000e+00	0.000000e+00	1.000000e-05	nan
-9	Rv3403c	-9	0	A	T	0.026	0.000000e+00	0.000000e+00	1.000000e-05	nan
-9	Rv3788	-9	0	A	T	0.141	0.000000e+00	0.000000e+00	1.000000e-05	nan
-9	298	-9	0	A	T	0.010	0.000000e+00	0.000000e+00	1.000000e-05	nan
-9	293	-9	0	A	T	0.057	0.000000e+00	0.000000e+00	1.000000e-05	nan
-9	Rv3234c	-9	0	A	T	0.266	0.000000e+00	0.000000e+00	1.000000e-05	nan
-9	Rv0744c	-9	0	A	T	0.016	0.000000e+00	0.000000e+00	1.000000e-05	nan
-9	Rv3741c	-9	0	A	T	0.052	0.000000e+00	0.000000e+00	1.000000e-05	nan
-9	Rv3736	-9	0	A	T	0.052	0.000000e+00	0.000000e+00	1.000000e-05	nan
-9	Rv2221c	-9	0	A	T	0.031	0.000000e+00	0.000000e+00	1.000000e-05	nan
-9	581	-9	0	A	T	0.068	0.000000e+00	0.000000e+00	1.000000e-05	nan
-9	Rv3254	-9	0	A	T	0.016	0.000000e+00	0.000000e+00	1.000000e-05	nan
-9	Rv1102c	-9	0	A	T	0.224	0.000000e+00	0.000000e+00	1.000000e-05	nan
-9	2440	-9	0	A	T	0.104	0.000000e+00	0.000000e+00	1.000000e-05	nan
-9	2447	-9	0	A	T	0.021	0.000000e+00	0.000000e+00	1.000000e-05	nan
-9	2444	-9	0	A	T	0.010	0.000000e+00	0.000000e+00	1.000000e-05	nan
-9	Rv0442c	-9	0	A	T	0.078	0.000000e+00	0.000000e+00	1.000000e-05	nan
-9	Rv3331	-9	0	A	T	0.495	0.000000e+00	0.000000e+00	1.000000e-05	nan
-9	Rv3330	-9	0	A	T	0.010	0.000000e+00	0.000000e+00	1.000000e-05	nan
-9	Rv1248c	-9	0	A	T	0.260	0.000000e+00	0.000000e+00	1.000000e-05	nan
-9	Rv3334	-9	0	A	T	0.010	0.000000e+00	0.000000e+00	1.000000e-05	nan
-9	Rv3337	-9	0	A	T	0.062	0.000000e+00	0.000000e+00	1.000000e-05	nan
-9	Rv3338	-9	0	A	T	0.016	0.000000e+00	0.000000e+00	1.000000e-05	nan
-9	Rv3839	-9	0	A	T	0.229	0.000000e+00	0.000000e+00	1.000000e-05	nan
-9	2516	-9	0	A	T	0.495	0.000000e+00	0.000000e+00	1.000000e-05	nan
-9	Rv1117	-9	0	A	T	0.021	0.000000e+00	0.000000e+00	1.000000e-05	nan
-9	Rv2816c	-9	0	A	T	0.010	0.000000e+00	0.000000e+00	1.000000e-05	nan
-9	Rv1364c	-9	0	A	T	0.490	0.000000e+00	0.000000e+00	1.000000e-05	nan
-9	Rv1928c	-9	0	A	T	0.130	0.000000e+00	0.000000e+00	1.000000e-05	nan
-9	Rv2123	-9	0	A	T	0.240	0.000000e+00	0.000000e+00	1.000000e-05	nan
-9	1623	-9	0	A	T	0.010	0.000000e+00	0.000000e+00	1.000000e-05	nan
-9	1622	-9	0	A	T	0.146	0.000000e+00	0.000000e+00	1.000000e-05	nan
-9	Rv2318	-9	0	A	T	0.068	0.000000e+00	0.000000e+00	1.000000e-05	nan
-9	1626	-9	0	A	T	0.016	0.000000e+00	0.000000e+00	1.000000e-05	nan
-9	1997	-9	0	A	T	0.057	0.000000e+00	0.000000e+00	1.000000e-05	nan
-9	1998	-9	0	A	T	0.062	0.000000e+00	0.000000e+00	1.000000e-05	nan
-9	Rv1917c	-9	0	A	T	0.474	0.000000e+00	0.000000e+00	1.000000e-05	nan
-9	Rv2317	-9	0	A	T	0.021	0.000000e+00	0.000000e+00	1.000000e-05	nan
-9	Rv2310	-9	0	A	T	0.016	0.000000e+00	0.000000e+00	1.000000e-05	nan
-9	Rv2736c	-9	0	A	T	0.120	0.000000e+00	0.000000e+00	1.000000e-05	nan
-9	Rv1628c	-9	0	A	T	0.016	0.000000e+00	0.000000e+00	1.000000e-05	nan
-9	2860	-9	0	A	T	0.016	0.000000e+00	0.000000e+00	1.000000e-05	nan
-9	2862	-9	0	A	T	0.182	0.000000e+00	0.000000e+00	1.000000e-05	nan
-9	Rv3804c	-9	0	A	T	0.010	0.000000e+00	0.000000e+00	1.000000e-05	nan
-9	Rv1982c	-9	0	A	T	0.130	0.000000e+00	0.000000e+00	1.000000e-05	nan
-9	2866	-9	0	A	T	0.125	0.000000e+00	0.000000e+00	1.000000e-05	nan
-9	2867	-9	0	A	T	0.089	0.000000e+00	0.000000e+00	1.000000e-05	nan
-9	2868	-9	0	A	T	0.151	0.000000e+00	0.000000e+00	1.000000e-05	nan
-9	Rv0093c	-9	0	A	T	0.073	0.000000e+00	0.000000e+00	1.000000e-05	nan
-9	553	-9	0	A	T	0.031	0.000000e+00	0.000000e+00	1.000000e-05	nan
-9	Rv2159c	-9	0	A	T	0.010	0.000000e+00	0.000000e+00	1.000000e-05	nan
-9	Rv3392c	-9	0	A	T	0.062	0.000000e+00	0.000000e+00	1.000000e-05	nan
-9	1199	-9	0	A	T	0.052	0.000000e+00	0.000000e+00	1.000000e-05	nan
-9	1190	-9	0	A	T	0.057	0.000000e+00	0.000000e+00	1.000000e-05	nan
-9	Rv2286c	-9	0	A	T	0.010	0.000000e+00	0.000000e+00	1.000000e-05	nan
-9	Rv3686c	-9	0	A	T	0.010	0.000000e+00	0.000000e+00	1.000000e-05	nan
-9	Rv2601A	-9	0	A	T	0.016	0.000000e+00	0.000000e+00	1.000000e-05	nan
-9	Rv1669	-9	0	A	T	0.021	0.000000e+00	0.000000e+00	1.000000e-05	nan
-9	Rv1665	-9	0	A	T	0.010	0.000000e+00	0.000000e+00	1.000000e-05	nan
-9	Rv1664	-9	0	A	T	0.089	0.000000e+00	0.000000e+00	1.000000e-05	nan
-9	Rv1661	-9	0	A	T	0.266	0.000000e+00	0.000000e+00	1.000000e-05	nan
-9	Rv1660	-9	0	A	T	0.062	0.000000e+00	0.000000e+00	1.000000e-05	nan
-9	Rv1663	-9	0	A	T	0.083	0.000000e+00	0.000000e+00	1.000000e-05	nan
-9	Rv1662	-9	0	A	T	0.490	0.000000e+00	0.000000e+00	1.000000e-05	nan
-9	Rv2979c	-9	0	A	T	0.224	0.000000e+00	0.000000e+00	1.000000e-05	nan
-9	Rv2982c	-9	0	A	T	0.495	0.000000e+00	0.000000e+00	1.000000e-05	nan
-9	Rv1327c	-9	0	A	T	0.042	0.000000e+00	0.000000e+00	1.000000e-05	nan
-9	Rv3107c	-9	0	A	T	0.031	0.000000e+00	0.000000e+00	1.000000e-05	nan
-9	Rv1409	-9	0	A	T	0.062	0.000000e+00	0.000000e+00	1.000000e-05	nan
-9	Rv2756c	-9	0	A	T	0.354	0.000000e+00	0.000000e+00	1.000000e-05	nan
-9	Rv1402	-9	0	A	T	0.068	0.000000e+00	0.000000e+00	1.000000e-05	nan
-9	Rv1404	-9	0	A	T	0.016	0.000000e+00	0.000000e+00	1.000000e-05	nan
-9	Rv1407	-9	0	A	T	0.068	0.000000e+00	0.000000e+00	1.000000e-05	nan
-9	Rv1406	-9	0	A	T	0.016	0.000000e+00	0.000000e+00	1.000000e-05	nan
-9	Rv0227c	-9	0	A	T	0.010	0.000000e+00	0.000000e+00	1.000000e-05	nan
-9	1346	-9	0	A	T	0.495	0.000000e+00	0.000000e+00	1.000000e-05	nan
-9	Rv1016c	-9	0	A	T	0.068	0.000000e+00	0.000000e+00	1.000000e-05	nan
-9	373	-9	0	A	T	0.021	0.000000e+00	0.000000e+00	1.000000e-05	nan
-9	374	-9	0	A	T	0.010	0.000000e+00	0.000000e+00	1.000000e-05	nan
-9	377	-9	0	A	T	0.135	0.000000e+00	0.000000e+00	1.000000e-05	nan
-9	Rv2719c	-9	0	A	T	0.229	0.000000e+00	0.000000e+00	1.000000e-05	nan
-9	Rv0873	-9	0	A	T	0.026	0.000000e+00	0.000000e+00	1.000000e-05	nan
-9	Rv0365c	-9	0	A	T	0.073	0.000000e+00	0.000000e+00	1.000000e-05	nan
-9	Rv3257c	-9	0	A	T	0.224	0.000000e+00	0.000000e+00	1.000000e-05	nan
-9	Rv0754	-9	0	A	T	0.083	0.000000e+00	0.000000e+00	1.000000e-05	nan
-9	Rv0750	-9	0	A	T	0.021	0.000000e+00	0.000000e+00	1.000000e-05	nan
-9	Rv0209	-9	0	A	T	0.198	0.000000e+00	0.000000e+00	1.000000e-05	nan
-9	Rv1426c	-9	0	A	T	0.089	0.000000e+00	0.000000e+00	1.000000e-05	nan
-9	Rv2353c	-9	0	A	T	0.026	0.000000e+00	0.000000e+00	1.000000e-05	nan
-9	Rv0926c	-9	0	A	T	0.021	0.000000e+00	0.000000e+00	1.000000e-05	nan
-9	Rv2584c	-9	0	A	T	0.495	0.000000e+00	0.000000e+00	1.000000e-05	nan
-9	Rv3886c	-9	0	A	T	0.047	0.000000e+00	0.000000e+00	1.000000e-05	nan
-9	2050	-9	0	A	T	0.010	0.000000e+00	0.000000e+00	1.000000e-05	nan
-9	2055	-9	0	A	T	0.203	0.000000e+00	0.000000e+00	1.000000e-05	nan
-9	2057	-9	0	A	T	0.010	0.000000e+00	0.000000e+00	1.000000e-05	nan
-9	2056	-9	0	A	T	0.010	0.000000e+00	0.000000e+00	1.000000e-05	nan
-9	2059	-9	0	A	T	0.062	0.000000e+00	0.000000e+00	1.000000e-05	nan
-9	Rv0010c	-9	0	A	T	0.073	0.000000e+00	0.000000e+00	1.000000e-05	nan
-9	Rv3627c	-9	0	A	T	0.073	0.000000e+00	0.000000e+00	1.000000e-05	nan
-9	Rv3540c	-9	0	A	T	0.151	0.000000e+00	0.000000e+00	1.000000e-05	nan
-9	Rv3275c	-9	0	A	T	0.062	0.000000e+00	0.000000e+00	1.000000e-05	nan
-9	Rv0224c	-9	0	A	T	0.016	0.000000e+00	0.000000e+00	1.000000e-05	nan
-9	Rv2657c	-9	0	A	T	0.010	0.000000e+00	0.000000e+00	1.000000e-05	nan
-9	Rv3705A	-9	0	A	T	0.021	0.000000e+00	0.000000e+00	1.000000e-05	nan
-9	Rv2129c	-9	0	A	T	0.026	0.000000e+00	0.000000e+00	1.000000e-05	nan
-9	Rv2404c	-9	0	A	T	0.010	0.000000e+00	0.000000e+00	1.000000e-05	nan
-9	Rv2192c	-9	0	A	T	0.010	0.000000e+00	0.000000e+00	1.000000e-05	nan
-9	Rv3300c	-9	0	A	T	0.010	0.000000e+00	0.000000e+00	1.000000e-05	nan
-9	Rv3758c	-9	0	A	T	0.109	0.000000e+00	0.000000e+00	1.000000e-05	nan
-9	Rv3705c	-9	0	A	T	0.026	0.000000e+00	0.000000e+00	1.000000e-05	nan
-9	Rv0493c	-9	0	A	T	0.281	0.000000e+00	0.000000e+00	1.000000e-05	nan
-9	Rv1273c	-9	0	A	T	0.026	0.000000e+00	0.000000e+00	1.000000e-05	nan
-9	Rv1934c	-9	0	A	T	0.219	0.000000e+00	0.000000e+00	1.000000e-05	nan
-9	Rv1099c	-9	0	A	T	0.052	0.000000e+00	0.000000e+00	1.000000e-05	nan
-9	Rv3598c	-9	0	A	T	0.167	0.000000e+00	0.000000e+00	1.000000e-05	nan
-9	Rv3423c	-9	0	A	T	0.010	0.000000e+00	0.000000e+00	1.000000e-05	nan
-9	Rv2415c	-9	0	A	T	0.094	0.000000e+00	0.000000e+00	1.000000e-05	nan
-9	Rv0642c	-9	0	A	T	0.052	0.000000e+00	0.000000e+00	1.000000e-05	nan
-9	Rv0143c	-9	0	A	T	0.094	0.000000e+00	0.000000e+00	1.000000e-05	nan
-9	Rv2052c	-9	0	A	T	0.026	0.000000e+00	0.000000e+00	1.000000e-05	nan
-9	Rv0929	-9	0	A	T	0.031	0.000000e+00	0.000000e+00	1.000000e-05	nan
-9	Rv0928	-9	0	A	T	0.010	0.000000e+00	0.000000e+00	1.000000e-05	nan
-9	Rv0431	-9	0	A	T	0.068	0.000000e+00	0.000000e+00	1.000000e-05	nan
-9	Rv0922	-9	0	A	T	0.224	0.000000e+00	0.000000e+00	1.000000e-05	nan
-9	414	-9	0	A	T	0.495	0.000000e+00	0.000000e+00	1.000000e-05	nan
-9	415	-9	0	A	T	0.146	0.000000e+00	0.000000e+00	1.000000e-05	nan
-9	416	-9	0	A	T	0.010	0.000000e+00	0.000000e+00	1.000000e-05	nan
-9	1388	-9	0	A	T	0.021	0.000000e+00	0.000000e+00	1.000000e-05	nan
-9	Rv2698	-9	0	A	T	0.016	0.000000e+00	0.000000e+00	1.000000e-05	nan
-9	Rv2695	-9	0	A	T	0.021	0.000000e+00	0.000000e+00	1.000000e-05	nan
-9	1386	-9	0	A	T	0.021	0.000000e+00	0.000000e+00	1.000000e-05	nan
-9	Rv2691	-9	0	A	T	0.453	0.000000e+00	0.000000e+00	1.000000e-05	nan
-9	1382	-9	0	A	T	0.016	0.000000e+00	0.000000e+00	1.000000e-05	nan
-9	Rv2692	-9	0	A	T	0.229	0.000000e+00	0.000000e+00	1.000000e-05	nan
-9	Rv1348	-9	0	A	T	0.094	0.000000e+00	0.000000e+00	1.000000e-05	nan
-9	Rv1340	-9	0	A	T	0.021	0.000000e+00	0.000000e+00	1.000000e-05	nan
-9	Rv1341	-9	0	A	T	0.010	0.000000e+00	0.000000e+00	1.000000e-05	nan
-9	Rv1345	-9	0	A	T	0.021	0.000000e+00	0.000000e+00	1.000000e-05	nan
-9	Rv0697	-9	0	A	T	0.219	0.000000e+00	0.000000e+00	1.000000e-05	nan
-9	Rv0696	-9	0	A	T	0.057	0.000000e+00	0.000000e+00	1.000000e-05	nan
-9	Rv0694	-9	0	A	T	0.073	0.000000e+00	0.000000e+00	1.000000e-05	nan
-9	Rv2958c	-9	0	A	T	0.078	0.000000e+00	0.000000e+00	1.000000e-05	nan
-9	Rv3536c	-9	0	A	T	0.021	0.000000e+00	0.000000e+00	1.000000e-05	nan
-9	Rv0699	-9	0	A	T	0.151	0.000000e+00	0.000000e+00	1.000000e-05	nan
-9	Rv0698	-9	0	A	T	0.099	0.000000e+00	0.000000e+00	1.000000e-05	nan
-9	Rv0242c	-9	0	A	T	0.047	0.000000e+00	0.000000e+00	1.000000e-05	nan
-9	Rv2836c	-9	0	A	T	0.042	0.000000e+00	0.000000e+00	1.000000e-05	nan
-9	Rv3518c	-9	0	A	T	0.016	0.000000e+00	0.000000e+00	1.000000e-05	nan
-9	Rv1479	-9	0	A	T	0.120	0.000000e+00	0.000000e+00	1.000000e-05	nan
-9	Rv1842c	-9	0	A	T	0.021	0.000000e+00	0.000000e+00	1.000000e-05	nan
-9	Rv3458c	-9	0	A	T	0.010	0.000000e+00	0.000000e+00	1.000000e-05	nan
-9	Rv3825c	-9	0	A	T	0.057	0.000000e+00	0.000000e+00	1.000000e-05	nan
-9	Rv3047c	-9	0	A	T	0.156	0.000000e+00	0.000000e+00	1.000000e-05	nan
-9	Rv2898c	-9	0	A	T	0.016	0.000000e+00	0.000000e+00	1.000000e-05	nan
-9	Rv3232c	-9	0	A	T	0.031	0.000000e+00	0.000000e+00	1.000000e-05	nan
-9	Rv3270	-9	0	A	T	0.026	0.000000e+00	0.000000e+00	1.000000e-05	nan
-9	Rv3272	-9	0	A	T	0.188	0.000000e+00	0.000000e+00	1.000000e-05	nan
-9	Rv3273	-9	0	A	T	0.026	0.000000e+00	0.000000e+00	1.000000e-05	nan
-9	Rv2905	-9	0	A	T	0.115	0.000000e+00	0.000000e+00	1.000000e-05	nan
-9	Rv0257	-9	0	A	T	0.068	0.000000e+00	0.000000e+00	1.000000e-05	nan
-9	Rv1452c	-9	0	A	T	0.182	0.000000e+00	0.000000e+00	1.000000e-05	nan
-9	2423	-9	0	A	T	0.021	0.000000e+00	0.000000e+00	1.000000e-05	nan
-9	Rv0444c	-9	0	A	T	0.151	0.000000e+00	0.000000e+00	1.000000e-05	nan
-9	Rv3318	-9	0	A	T	0.021	0.000000e+00	0.000000e+00	1.000000e-05	nan
-9	Rv0974c	-9	0	A	T	0.458	0.000000e+00	0.000000e+00	1.000000e-05	nan
-9	Rv0411c	-9	0	A	T	0.036	0.000000e+00	0.000000e+00	1.000000e-05	nan
-9	Rv3311	-9	0	A	T	0.016	0.000000e+00	0.000000e+00	1.000000e-05	nan
-9	Rv3310	-9	0	A	T	0.078	0.000000e+00	0.000000e+00	1.000000e-05	nan
-9	Rv3317	-9	0	A	T	0.495	0.000000e+00	0.000000e+00	1.000000e-05	nan
-9	Rv1592c	-9	0	A	T	0.344	0.000000e+00	0.000000e+00	1.000000e-05	nan
-9	Rv2818c	-9	0	A	T	0.021	0.000000e+00	0.000000e+00	1.000000e-05	nan
-9	Rv0363c	-9	0	A	T	0.026	0.000000e+00	0.000000e+00	1.000000e-05	nan
-9	1815	-9	0	A	T	0.115	0.000000e+00	0.000000e+00	1.000000e-05	nan
-9	1811	-9	0	A	T	0.411	0.000000e+00	0.000000e+00	1.000000e-05	nan
-9	1813	-9	0	A	T	0.016	0.000000e+00	0.000000e+00	1.000000e-05	nan
-9	1818	-9	0	A	T	0.052	0.000000e+00	0.000000e+00	1.000000e-05	nan
-9	1819	-9	0	A	T	0.026	0.000000e+00	0.000000e+00	1.000000e-05	nan
-9	Rv2249c	-9	0	A	T	0.026	0.000000e+00	0.000000e+00	1.000000e-05	nan
-9	Rv0346c	-9	0	A	T	0.047	0.000000e+00	0.000000e+00	1.000000e-05	nan
-9	Rv2572c	-9	0	A	T	0.036	0.000000e+00	0.000000e+00	1.000000e-05	nan
-9	Rv2505c	-9	0	A	T	0.042	0.000000e+00	0.000000e+00	1.000000e-05	nan
-9	1977	-9	0	A	T	0.010	0.000000e+00	0.000000e+00	1.000000e-05	nan
-9	1603	-9	0	A	T	0.026	0.000000e+00	0.000000e+00	1.000000e-05	nan
-9	1604	-9	0	A	T	0.026	0.000000e+00	0.000000e+00	1.000000e-05	nan
-9	1971	-9	0	A	T	0.026	0.000000e+00	0.000000e+00	1.000000e-05	nan
-9	1970	-9	0	A	T	0.495	0.000000e+00	0.000000e+00	1.000000e-05	nan
-9	Rv1911c	-9	0	A	T	0.021	0.000000e+00	0.000000e+00	1.000000e-05	nan
-9	Rv3869	-9	0	A	T	0.094	0.000000e+00	0.000000e+00	1.000000e-05	nan
-9	Rv3868	-9	0	A	T	0.073	0.000000e+00	0.000000e+00	1.000000e-05	nan
-9	Rv1980c	-9	0	A	T	0.016	0.000000e+00	0.000000e+00	1.000000e-05	nan
-9	Rv1621c	-9	0	A	T	0.016	0.000000e+00	0.000000e+00	1.000000e-05	nan
-9	Rv3861	-9	0	A	T	0.010	0.000000e+00	0.000000e+00	1.000000e-05	nan
-9	Rv3806c	-9	0	A	T	0.073	0.000000e+00	0.000000e+00	1.000000e-05	nan
-9	2844	-9	0	A	T	0.026	0.000000e+00	0.000000e+00	1.000000e-05	nan
-9	2843	-9	0	A	T	0.042	0.000000e+00	0.000000e+00	1.000000e-05	nan
-9	Rv3866	-9	0	A	T	0.042	0.000000e+00	0.000000e+00	1.000000e-05	nan
-9	Rv2191	-9	0	A	T	0.062	0.000000e+00	0.000000e+00	1.000000e-05	nan
-9	Rv2196	-9	0	A	T	0.010	0.000000e+00	0.000000e+00	1.000000e-05	nan
-9	Rv2409c	-9	0	A	T	0.156	0.000000e+00	0.000000e+00	1.000000e-05	nan
-9	Rv2194	-9	0	A	T	0.010	0.000000e+00	0.000000e+00	1.000000e-05	nan
-9	Rv2195	-9	0	A	T	0.021	0.000000e+00	0.000000e+00	1.000000e-05	nan
-9	Rv2489c	-9	0	A	T	0.021	0.000000e+00	0.000000e+00	1.000000e-05	nan
-9	Rv2160c	-9	0	A	T	0.229	0.000000e+00	0.000000e+00	1.000000e-05	nan
-9	Rv3349c	-9	0	A	T	0.151	0.000000e+00	0.000000e+00	1.000000e-05	nan
-9	1555	-9	0	A	T	0.495	0.000000e+00	0.000000e+00	1.000000e-05	nan
-9	3039	-9	0	A	T	0.156	0.000000e+00	0.000000e+00	1.000000e-05	nan
-9	Rv1647	-9	0	A	T	0.495	0.000000e+00	0.000000e+00	1.000000e-05	nan
-9	Rv1646	-9	0	A	T	0.036	0.000000e+00	0.000000e+00	1.000000e-05	nan
-9	Rv1644	-9	0	A	T	0.443	0.000000e+00	0.000000e+00	1.000000e-05	nan
-9	Rv1643	-9	0	A	T	0.010	0.000000e+00	0.000000e+00	1.000000e-05	nan
-9	Rv1641	-9	0	A	T	0.021	0.000000e+00	0.000000e+00	1.000000e-05	nan
-9	Rv3604c	-9	0	A	T	0.042	0.000000e+00	0.000000e+00	1.000000e-05	nan
-9	Rv1649	-9	0	A	T	0.229	0.000000e+00	0.000000e+00	1.000000e-05	nan
-9	Rv1648	-9	0	A	T	0.016	0.000000e+00	0.000000e+00	1.000000e-05	nan
-9	Rv0774c	-9	0	A	T	0.010	0.000000e+00	0.000000e+00	1.000000e-05	nan
-9	Rv1269c	-9	0	A	T	0.115	0.000000e+00	0.000000e+00	1.000000e-05	nan
-9	530	-9	0	A	T	0.359	0.000000e+00	0.000000e+00	1.000000e-05	nan
-9	Rv2734	-9	0	A	T	0.010	0.000000e+00	0.000000e+00	1.000000e-05	nan
-9	Rv2781c	-9	0	A	T	0.042	0.000000e+00	0.000000e+00	1.000000e-05	nan
-9	Rv1423	-9	0	A	T	0.016	0.000000e+00	0.000000e+00	1.000000e-05	nan
-9	Rv1420	-9	0	A	T	0.167	0.000000e+00	0.000000e+00	1.000000e-05	nan
-9	Rv1425	-9	0	A	T	0.099	0.000000e+00	0.000000e+00	1.000000e-05	nan
-9	Rv1429	-9	0	A	T	0.057	0.000000e+00	0.000000e+00	1.000000e-05	nan
-9	Rv1325c	-9	0	A	T	0.031	0.000000e+00	0.000000e+00	1.000000e-05	nan
-9	Rv2977c	-9	0	A	T	0.016	0.000000e+00	0.000000e+00	1.000000e-05	nan
-9	1900	-9	0	A	T	0.495	0.000000e+00	0.000000e+00	1.000000e-05	nan
-9	Rv3486	-9	0	A	T	0.010	0.000000e+00	0.000000e+00	1.000000e-05	nan
-9	Rv3484	-9	0	A	T	0.021	0.000000e+00	0.000000e+00	1.000000e-05	nan
-9	Rv0594	-9	0	A	T	0.146	0.000000e+00	0.000000e+00	1.000000e-05	nan
-9	Rv0590	-9	0	A	T	0.224	0.000000e+00	0.000000e+00	1.000000e-05	nan
-9	Rv0591	-9	0	A	T	0.115	0.000000e+00	0.000000e+00	1.000000e-05	nan
-9	Rv0592	-9	0	A	T	0.115	0.000000e+00	0.000000e+00	1.000000e-05	nan
-9	Rv0593	-9	0	A	T	0.016	0.000000e+00	0.000000e+00	1.000000e-05	nan
-9	Rv3579c	-9	0	A	T	0.031	0.000000e+00	0.000000e+00	1.000000e-05	nan
-9	Rv0545c	-9	0	A	T	0.448	0.000000e+00	0.000000e+00	1.000000e-05	nan
-9	Rv0598c	-9	0	A	T	0.016	0.000000e+00	0.000000e+00	1.000000e-05	nan
-9	Rv0811c	-9	0	A	T	0.016	0.000000e+00	0.000000e+00	1.000000e-05	nan
-9	Rv1818c	-9	0	A	T	0.214	0.000000e+00	0.000000e+00	1.000000e-05	nan
-9	Rv0770	-9	0	A	T	0.062	0.000000e+00	0.000000e+00	1.000000e-05	nan
-9	Rv0771	-9	0	A	T	0.021	0.000000e+00	0.000000e+00	1.000000e-05	nan
-9	Rv0772	-9	0	A	T	0.021	0.000000e+00	0.000000e+00	1.000000e-05	nan
-9	Rv0775	-9	0	A	T	0.042	0.000000e+00	0.000000e+00	1.000000e-05	nan
-9	Rv0777	-9	0	A	T	0.068	0.000000e+00	0.000000e+00	1.000000e-05	nan
-9	Rv0129c	-9	0	A	T	0.016	0.000000e+00	0.000000e+00	1.000000e-05	nan
-9	Rv2760c	-9	0	A	T	0.016	0.000000e+00	0.000000e+00	1.000000e-05	nan
-9	Rv2351c	-9	0	A	T	0.172	0.000000e+00	0.000000e+00	1.000000e-05	nan
-9	2213	-9	0	A	T	0.172	0.000000e+00	0.000000e+00	1.000000e-05	nan
-9	Rv0392c	-9	0	A	T	0.104	0.000000e+00	0.000000e+00	1.000000e-05	nan
-9	2210	-9	0	A	T	0.031	0.000000e+00	0.000000e+00	1.000000e-05	nan
-9	2215	-9	0	A	T	0.062	0.000000e+00	0.000000e+00	1.000000e-05	nan
-9	2214	-9	0	A	T	0.089	0.000000e+00	0.000000e+00	1.000000e-05	nan
-9	Rv0953c	-9	0	A	T	0.026	0.000000e+00	0.000000e+00	1.000000e-05	nan
-9	Rv3621c	-9	0	A	T	0.031	0.000000e+00	0.000000e+00	1.000000e-05	nan
-9	Rv2202c	-9	0	A	T	0.021	0.000000e+00	0.000000e+00	1.000000e-05	nan
-9	Rv3888c	-9	0	A	T	0.073	0.000000e+00	0.000000e+00	1.000000e-05	nan
-9	Rv0837c	-9	0	A	T	0.026	0.000000e+00	0.000000e+00	1.000000e-05	nan
-9	Rv0016c	-9	0	A	T	0.010	0.000000e+00	0.000000e+00	1.000000e-05	nan
-9	Rv2264c	-9	0	A	T	0.188	0.000000e+00	0.000000e+00	1.000000e-05	nan
-9	Rv2021c	-9	0	A	T	0.010	0.000000e+00	0.000000e+00	1.000000e-05	nan
-9	Rv2864c	-9	0	A	T	0.052	0.000000e+00	0.000000e+00	1.000000e-05	nan
-9	Rv2477c	-9	0	A	T	0.036	0.000000e+00	0.000000e+00	1.000000e-05	nan
-9	Rv2655c	-9	0	A	T	0.094	0.000000e+00	0.000000e+00	1.000000e-05	nan
-9	Rv0198c	-9	0	A	T	0.068	0.000000e+00	0.000000e+00	1.000000e-05	nan
-9	Rv2089c	-9	0	A	T	0.151	0.000000e+00	0.000000e+00	1.000000e-05	nan
-9	Rv2072c	-9	0	A	T	0.453	0.000000e+00	0.000000e+00	1.000000e-05	nan
-9	Rv1963c	-9	0	A	T	0.010	0.000000e+00	0.000000e+00	1.000000e-05	nan
-9	Rv3108	-9	0	A	T	0.010	0.000000e+00	0.000000e+00	1.000000e-05	nan
-9	Rv3109	-9	0	A	T	0.026	0.000000e+00	0.000000e+00	1.000000e-05	nan
-9	Rv3106	-9	0	A	T	0.078	0.000000e+00	0.000000e+00	1.000000e-05	nan
-9	Rv3306c	-9	0	A	T	0.073	0.000000e+00	0.000000e+00	1.000000e-05	nan
-9	Rv3703c	-9	0	A	T	0.130	0.000000e+00	0.000000e+00	1.000000e-05	nan
-9	Rv1779c	-9	0	A	T	0.073	0.000000e+00	0.000000e+00	1.000000e-05	nan
-9	Rv3026c	-9	0	A	T	0.031	0.000000e+00	0.000000e+00	1.000000e-05	nan
-9	2983	-9	0	A	T	0.010	0.000000e+00	0.000000e+00	1.000000e-05	nan
-9	2982	-9	0	A	T	0.016	0.000000e+00	0.000000e+00	1.000000e-05	nan
-9	Rv3421c	-9	0	A	T	0.021	0.000000e+00	0.000000e+00	1.000000e-05	nan
-9	2984	-9	0	A	T	0.010	0.000000e+00	0.000000e+00	1.000000e-05	nan
-9	Rv2417c	-9	0	A	T	0.021	0.000000e+00	0.000000e+00	1.000000e-05	nan
-9	1018	-9	0	A	T	0.062	0.000000e+00	0.000000e+00	1.000000e-05	nan
-9	1015	-9	0	A	T	0.438	0.000000e+00	0.000000e+00	1.000000e-05	nan
-9	Rv2506	-9	0	A	T	0.036	0.000000e+00	0.000000e+00	1.000000e-05	nan
-9	1011	-9	0	A	T	0.016	0.000000e+00	0.000000e+00	1.000000e-05	nan
-9	Rv0906	-9	0	A	T	0.073	0.000000e+00	0.000000e+00	1.000000e-05	nan
-9	Rv0905	-9	0	A	T	0.021	0.000000e+00	0.000000e+00	1.000000e-05	nan
-9	Rv0901	-9	0	A	T	0.010	0.000000e+00	0.000000e+00	1.000000e-05	nan
-9	Rv0909	-9	0	A	T	0.068	0.000000e+00	0.000000e+00	1.000000e-05	nan
-9	Rv0908	-9	0	A	T	0.042	0.000000e+00	0.000000e+00	1.000000e-05	nan
-9	436	-9	0	A	T	0.026	0.000000e+00	0.000000e+00	1.000000e-05	nan
-9	437	-9	0	A	T	0.167	0.000000e+00	0.000000e+00	1.000000e-05	nan
-9	Rv2454c	-9	0	A	T	0.021	0.000000e+00	0.000000e+00	1.000000e-05	nan
-9	Rv1563c	-9	0	A	T	0.036	0.000000e+00	0.000000e+00	1.000000e-05	nan
-9	Rv3530c	-9	0	A	T	0.021	0.000000e+00	0.000000e+00	1.000000e-05	nan
-9	Rv2834c	-9	0	A	T	0.010	0.000000e+00	0.000000e+00	1.000000e-05	nan
-9	Rv2682c	-9	0	A	T	0.010	0.000000e+00	0.000000e+00	1.000000e-05	nan
-9	Rv1507c	-9	0	A	T	0.016	0.000000e+00	0.000000e+00	1.000000e-05	nan
-9	Rv1231c	-9	0	A	T	0.052	0.000000e+00	0.000000e+00	1.000000e-05	nan
-9	Rv1840c	-9	0	A	T	0.036	0.000000e+00	0.000000e+00	1.000000e-05	nan
-9	Rv1366	-9	0	A	T	0.021	0.000000e+00	0.000000e+00	1.000000e-05	nan
-9	Rv1360	-9	0	A	T	0.010	0.000000e+00	0.000000e+00	1.000000e-05	nan
-9	Rv1368	-9	0	A	T	0.193	0.000000e+00	0.000000e+00	1.000000e-05	nan
-9	Rv0013	-9	0	A	T	0.234	0.000000e+00	0.000000e+00	1.000000e-05	nan
-9	Rv3265c	-9	0	A	T	0.010	0.000000e+00	0.000000e+00	1.000000e-05	nan
-9	Rv3230c	-9	0	A	T	0.036	0.000000e+00	0.000000e+00	1.000000e-05	nan
-9	Rv3296	-9	0	A	T	0.271	0.000000e+00	0.000000e+00	1.000000e-05	nan
-9	Rv3297	-9	0	A	T	0.016	0.000000e+00	0.000000e+00	1.000000e-05	nan
-9	Rv3292	-9	0	A	T	0.016	0.000000e+00	0.000000e+00	1.000000e-05	nan
-9	Rv3293	-9	0	A	T	0.172	0.000000e+00	0.000000e+00	1.000000e-05	nan
-9	Rv1106c	-9	0	A	T	0.010	0.000000e+00	0.000000e+00	1.000000e-05	nan
-9	Rv2701c	-9	0	A	T	0.016	0.000000e+00	0.000000e+00	1.000000e-05	nan
-9	Rv0037c	-9	0	A	T	0.042	0.000000e+00	0.000000e+00	1.000000e-05	nan
-9	Rv0976c	-9	0	A	T	0.031	0.000000e+00	0.000000e+00	1.000000e-05	nan
-9	Rv2545	-9	0	A	T	0.146	0.000000e+00	0.000000e+00	1.000000e-05	nan
-9	Rv0446c	-9	0	A	T	0.078	0.000000e+00	0.000000e+00	1.000000e-05	nan
-9	Rv2544	-9	0	A	T	0.219	0.000000e+00	0.000000e+00	1.000000e-05	nan
-9	Rv2546	-9	0	A	T	0.021	0.000000e+00	0.000000e+00	1.000000e-05	nan
-9	Rv0858c	-9	0	A	T	0.104	0.000000e+00	0.000000e+00	1.000000e-05	nan
-9	Rv3843c	-9	0	A	T	0.099	0.000000e+00	0.000000e+00	1.000000e-05	nan
-9	Rv3721c	-9	0	A	T	0.021	0.000000e+00	0.000000e+00	1.000000e-05	nan
-9	1832	-9	0	A	T	0.010	0.000000e+00	0.000000e+00	1.000000e-05	nan
-9	1830	-9	0	A	T	0.026	0.000000e+00	0.000000e+00	1.000000e-05	nan
-9	1834	-9	0	A	T	0.016	0.000000e+00	0.000000e+00	1.000000e-05	nan
-9	1838	-9	0	A	T	0.062	0.000000e+00	0.000000e+00	1.000000e-05	nan
-9	2155	-9	0	A	T	0.016	0.000000e+00	0.000000e+00	1.000000e-05	nan
-9	2157	-9	0	A	T	0.021	0.000000e+00	0.000000e+00	1.000000e-05	nan
-9	2150	-9	0	A	T	0.042	0.000000e+00	0.000000e+00	1.000000e-05	nan
-9	2403	-9	0	A	T	0.062	0.000000e+00	0.000000e+00	1.000000e-05	nan
-9	2401	-9	0	A	T	0.010	0.000000e+00	0.000000e+00	1.000000e-05	nan
-9	Rv3358	-9	0	A	T	0.010	0.000000e+00	0.000000e+00	1.000000e-05	nan
-9	1955	-9	0	A	T	0.016	0.000000e+00	0.000000e+00	1.000000e-05	nan
-9	1954	-9	0	A	T	0.016	0.000000e+00	0.000000e+00	1.000000e-05	nan
-9	1950	-9	0	A	T	0.135	0.000000e+00	0.000000e+00	1.000000e-05	nan
-9	1952	-9	0	A	T	0.021	0.000000e+00	0.000000e+00	1.000000e-05	nan
-9	Rv3497c	-9	0	A	T	0.130	0.000000e+00	0.000000e+00	1.000000e-05	nan
-9	1484	-9	0	A	T	0.443	0.000000e+00	0.000000e+00	1.000000e-05	nan
-9	Rv1979c	-9	0	A	T	0.073	0.000000e+00	0.000000e+00	1.000000e-05	nan
-9	1274	-9	0	A	T	0.010	0.000000e+00	0.000000e+00	1.000000e-05	nan
-9	Rv2162c	-9	0	A	T	0.042	0.000000e+00	0.000000e+00	1.000000e-05	nan
-9	Rv3347c	-9	0	A	T	0.479	0.000000e+00	0.000000e+00	1.000000e-05	nan
-9	Rv1997	-9	0	A	T	0.224	0.000000e+00	0.000000e+00	1.000000e-05	nan
-9	Rv1996	-9	0	A	T	0.083	0.000000e+00	0.000000e+00	1.000000e-05	nan
-9	Rv1995	-9	0	A	T	0.052	0.000000e+00	0.000000e+00	1.000000e-05	nan
-9	Rv1629	-9	0	A	T	0.224	0.000000e+00	0.000000e+00	1.000000e-05	nan
-9	Rv3602c	-9	0	A	T	0.016	0.000000e+00	0.000000e+00	1.000000e-05	nan
-9	2065	-9	0	A	T	0.026	0.000000e+00	0.000000e+00	1.000000e-05	nan
-9	518	-9	0	A	T	0.021	0.000000e+00	0.000000e+00	1.000000e-05	nan
-9	Rv3840	-9	0	A	T	0.026	0.000000e+00	0.000000e+00	1.000000e-05	nan
-9	Rv3847	-9	0	A	T	0.172	0.000000e+00	0.000000e+00	1.000000e-05	nan
-9	Rv3845	-9	0	A	T	0.010	0.000000e+00	0.000000e+00	1.000000e-05	nan
-9	511	-9	0	A	T	0.021	0.000000e+00	0.000000e+00	1.000000e-05	nan
-9	Rv1267c	-9	0	A	T	0.062	0.000000e+00	0.000000e+00	1.000000e-05	nan
-9	514	-9	0	A	T	0.031	0.000000e+00	0.000000e+00	1.000000e-05	nan
-9	517	-9	0	A	T	0.448	0.000000e+00	0.000000e+00	1.000000e-05	nan
-9	1224	-9	0	A	T	0.089	0.000000e+00	0.000000e+00	1.000000e-05	nan
-9	627	-9	0	A	T	0.193	0.000000e+00	0.000000e+00	1.000000e-05	nan
-9	Rv2715	-9	0	A	T	0.042	0.000000e+00	0.000000e+00	1.000000e-05	nan
-9	1221	-9	0	A	T	0.026	0.000000e+00	0.000000e+00	1.000000e-05	nan
-9	628	-9	0	A	T	0.120	0.000000e+00	0.000000e+00	1.000000e-05	nan
-9	Rv2028c	-9	0	A	T	0.010	0.000000e+00	0.000000e+00	1.000000e-05	nan
-9	Rv1198	-9	0	A	T	0.141	0.000000e+00	0.000000e+00	1.000000e-05	nan
-9	Rv1193	-9	0	A	T	0.120	0.000000e+00	0.000000e+00	1.000000e-05	nan
-9	Rv1192	-9	0	A	T	0.052	0.000000e+00	0.000000e+00	1.000000e-05	nan
-9	Rv1190	-9	0	A	T	0.021	0.000000e+00	0.000000e+00	1.000000e-05	nan
-9	Rv1197	-9	0	A	T	0.026	0.000000e+00	0.000000e+00	1.000000e-05	nan
-9	Rv1196	-9	0	A	T	0.260	0.000000e+00	0.000000e+00	1.000000e-05	nan
-9	Rv2975c	-9	0	A	T	0.229	0.000000e+00	0.000000e+00	1.000000e-05	nan
-9	Rv0223c	-9	0	A	T	0.208	0.000000e+00	0.000000e+00	1.000000e-05	nan
-9	Rv0579	-9	0	A	T	0.016	0.000000e+00	0.000000e+00	1.000000e-05	nan
-9	Rv0576	-9	0	A	T	0.229	0.000000e+00	0.000000e+00	1.000000e-05	nan
-9	Rv0577	-9	0	A	T	0.021	0.000000e+00	0.000000e+00	1.000000e-05	nan
-9	Rv0570	-9	0	A	T	0.057	0.000000e+00	0.000000e+00	1.000000e-05	nan
-9	Rv2306A	-9	0	A	T	0.062	0.000000e+00	0.000000e+00	1.000000e-05	nan
-9	Rv0547c	-9	0	A	T	0.036	0.000000e+00	0.000000e+00	1.000000e-05	nan
-9	Rv0712	-9	0	A	T	0.010	0.000000e+00	0.000000e+00	1.000000e-05	nan
-9	Rv0713	-9	0	A	T	0.021	0.000000e+00	0.000000e+00	1.000000e-05	nan
-9	Rv0710	-9	0	A	T	0.016	0.000000e+00	0.000000e+00	1.000000e-05	nan
-9	Rv0711	-9	0	A	T	0.031	0.000000e+00	0.000000e+00	1.000000e-05	nan
-9	Rv2661c	-9	0	A	T	0.026	0.000000e+00	0.000000e+00	1.000000e-05	nan
-9	Rv0561c	-9	0	A	T	0.010	0.000000e+00	0.000000e+00	1.000000e-05	nan
-9	Rv2427Ac	-9	0	A	T	0.073	0.000000e+00	0.000000e+00	1.000000e-05	nan
-9	2239	-9	0	A	T	0.052	0.000000e+00	0.000000e+00	1.000000e-05	nan
-9	2233	-9	0	A	T	0.010	0.000000e+00	0.000000e+00	1.000000e-05	nan
-9	2232	-9	0	A	T	0.047	0.000000e+00	0.000000e+00	1.000000e-05	nan
-9	2235	-9	0	A	T	0.141	0.000000e+00	0.000000e+00	1.000000e-05	nan
-9	2237	-9	0	A	T	0.146	0.000000e+00	0.000000e+00	1.000000e-05	nan
-9	Rv2913c	-9	0	A	T	0.026	0.000000e+00	0.000000e+00	1.000000e-05	nan
-9	Rv2403c	-9	0	A	T	0.010	0.000000e+00	0.000000e+00	1.000000e-05	nan
-9	2095	-9	0	A	T	0.021	0.000000e+00	0.000000e+00	1.000000e-05	nan
-9	2096	-9	0	A	T	0.010	0.000000e+00	0.000000e+00	1.000000e-05	nan
-9	Rv0470A	-9	0	A	T	0.026	0.000000e+00	0.000000e+00	1.000000e-05	nan
-9	Rv0014c	-9	0	A	T	0.161	0.000000e+00	0.000000e+00	1.000000e-05	nan
-9	Rv2653c	-9	0	A	T	0.057	0.000000e+00	0.000000e+00	1.000000e-05	nan
-9	Rv3544c	-9	0	A	T	0.047	0.000000e+00	0.000000e+00	1.000000e-05	nan
-9	Rv2262c	-9	0	A	T	0.490	0.000000e+00	0.000000e+00	1.000000e-05	nan
-9	Rv0817c	-9	0	A	T	0.021	0.000000e+00	0.000000e+00	1.000000e-05	nan
-9	Rv2888c	-9	0	A	T	0.021	0.000000e+00	0.000000e+00	1.000000e-05	nan
-9	Rv3279c	-9	0	A	T	0.120	0.000000e+00	0.000000e+00	1.000000e-05	nan
-9	Rv2070c	-9	0	A	T	0.073	0.000000e+00	0.000000e+00	1.000000e-05	nan
-9	Rv3694c	-9	0	A	T	0.016	0.000000e+00	0.000000e+00	1.000000e-05	nan
-9	Rv3120	-9	0	A	T	0.016	0.000000e+00	0.000000e+00	1.000000e-05	nan
-9	Rv3121	-9	0	A	T	0.479	0.000000e+00	0.000000e+00	1.000000e-05	nan
-9	Rv3122	-9	0	A	T	0.016	0.000000e+00	0.000000e+00	1.000000e-05	nan
-9	Rv3124	-9	0	A	T	0.036	0.000000e+00	0.000000e+00	1.000000e-05	nan
-9	Rv3127	-9	0	A	T	0.010	0.000000e+00	0.000000e+00	1.000000e-05	nan
-9	3	-9	0	A	T	0.010	0.000000e+00	0.000000e+00	1.000000e-05	nan
-9	Rv3701c	-9	0	A	T	0.021	0.000000e+00	0.000000e+00	1.000000e-05	nan
-9	Rv2539c	-9	0	A	T	0.021	0.000000e+00	0.000000e+00	1.000000e-05	nan
-9	Rv2527	-9	0	A	T	0.010	0.000000e+00	0.000000e+00	1.000000e-05	nan
-9	Rv2526	-9	0	A	T	0.146	0.000000e+00	0.000000e+00	1.000000e-05	nan
-9	Rv3024c	-9	0	A	T	0.016	0.000000e+00	0.000000e+00	1.000000e-05	nan
-9	Rv2529	-9	0	A	T	0.021	0.000000e+00	0.000000e+00	1.000000e-05	nan
-9	1039	-9	0	A	T	0.188	0.000000e+00	0.000000e+00	1.000000e-05	nan
-9	Rv2411c	-9	0	A	T	0.021	0.000000e+00	0.000000e+00	1.000000e-05	nan
-9	1036	-9	0	A	T	0.062	0.000000e+00	0.000000e+00	1.000000e-05	nan
-9	1035	-9	0	A	T	0.042	0.000000e+00	0.000000e+00	1.000000e-05	nan
-9	1645	-9	0	A	T	0.177	0.000000e+00	0.000000e+00	1.000000e-05	nan
-9	Rv0646c	-9	0	A	T	0.016	0.000000e+00	0.000000e+00	1.000000e-05	nan
-9	Rv0961	-9	0	A	T	0.010	0.000000e+00	0.000000e+00	1.000000e-05	nan
-9	Rv0960	-9	0	A	T	0.016	0.000000e+00	0.000000e+00	1.000000e-05	nan
-9	Rv0967	-9	0	A	T	0.010	0.000000e+00	0.000000e+00	1.000000e-05	nan
-9	Rv0969	-9	0	A	T	0.312	0.000000e+00	0.000000e+00	1.000000e-05	nan
-9	Rv0968	-9	0	A	T	0.042	0.000000e+00	0.000000e+00	1.000000e-05	nan
-9	Rv1755c	-9	0	A	T	0.047	0.000000e+00	0.000000e+00	1.000000e-05	nan
-9	Rv2334	-9	0	A	T	0.021	0.000000e+00	0.000000e+00	1.000000e-05	nan
-9	Rv2335	-9	0	A	T	0.042	0.000000e+00	0.000000e+00	1.000000e-05	nan
-9	Rv1168c	-9	0	A	T	0.172	0.000000e+00	0.000000e+00	1.000000e-05	nan
-9	Rv2841c	-9	0	A	T	0.052	0.000000e+00	0.000000e+00	1.000000e-05	nan
-9	Rv1706c	-9	0	A	T	0.016	0.000000e+00	0.000000e+00	1.000000e-05	nan
-9	Rv0386	-9	0	A	T	0.068	0.000000e+00	0.000000e+00	1.000000e-05	nan
-9	Rv0389	-9	0	A	T	0.078	0.000000e+00	0.000000e+00	1.000000e-05	nan
-9	Rv1002c	-9	0	A	T	0.031	0.000000e+00	0.000000e+00	1.000000e-05	nan
-9	Rv3728	-9	0	A	T	0.073	0.000000e+00	0.000000e+00	1.000000e-05	nan
-9	Rv3729	-9	0	A	T	0.318	0.000000e+00	0.000000e+00	1.000000e-05	nan
-9	Rv3726	-9	0	A	T	0.036	0.000000e+00	0.000000e+00	1.000000e-05	nan
-9	Rv3727	-9	0	A	T	0.188	0.000000e+00	0.000000e+00	1.000000e-05	nan
-9	Rv3725	-9	0	A	T	0.224	0.000000e+00	0.000000e+00	1.000000e-05	nan
-9	Rv3723	-9	0	A	T	0.031	0.000000e+00	0.000000e+00	1.000000e-05	nan
-9	Rv3720	-9	0	A	T	0.047	0.000000e+00	0.000000e+00	1.000000e-05	nan
-9	Rv1233c	-9	0	A	T	0.026	0.000000e+00	0.000000e+00	1.000000e-05	nan
-9	Rv1388	-9	0	A	T	0.010	0.000000e+00	0.000000e+00	1.000000e-05	nan
-9	Rv1386	-9	0	A	T	0.062	0.000000e+00	0.000000e+00	1.000000e-05	nan
-9	Rv1387	-9	0	A	T	0.161	0.000000e+00	0.000000e+00	1.000000e-05	nan
-9	Rv3829c	-9	0	A	T	0.224	0.000000e+00	0.000000e+00	1.000000e-05	nan
-9	Rv0070c	-9	0	A	T	0.031	0.000000e+00	0.000000e+00	1.000000e-05	nan
-9	Rv1382	-9	0	A	T	0.031	0.000000e+00	0.000000e+00	1.000000e-05	nan
-9	Rv1383	-9	0	A	T	0.156	0.000000e+00	0.000000e+00	1.000000e-05	nan
-9	Rv1381	-9	0	A	T	0.026	0.000000e+00	0.000000e+00	1.000000e-05	nan
-9	Rv1456c	-9	0	A	T	0.010	0.000000e+00	0.000000e+00	1.000000e-05	nan
-9	Rv2323c	-9	0	A	T	0.021	0.000000e+00	0.000000e+00	1.000000e-05	nan
-9	Rv2372c	-9	0	A	T	0.026	0.000000e+00	0.000000e+00	1.000000e-05	nan
-9	Rv0034	-9	0	A	T	0.010	0.000000e+00	0.000000e+00	1.000000e-05	nan
-9	Rv0032	-9	0	A	T	0.328	0.000000e+00	0.000000e+00	1.000000e-05	nan
-9	Rv0031	-9	0	A	T	0.010	0.000000e+00	0.000000e+00	1.000000e-05	nan
-9	Rv0030	-9	0	A	T	0.052	0.000000e+00	0.000000e+00	1.000000e-05	nan
-9	Rv3826	-9	0	A	T	0.172	0.000000e+00	0.000000e+00	1.000000e-05	nan
-9	Rv0723	-9	0	A	T	0.068	0.000000e+00	0.000000e+00	1.000000e-05	nan
-9	Rv3249c	-9	0	A	T	0.021	0.000000e+00	0.000000e+00	1.000000e-05	nan
-9	Rv3916c	-9	0	A	T	0.016	0.000000e+00	0.000000e+00	1.000000e-05	nan
-9	Rv2893	-9	0	A	T	0.010	0.000000e+00	0.000000e+00	1.000000e-05	nan
-9	Rv2891	-9	0	A	T	0.156	0.000000e+00	0.000000e+00	1.000000e-05	nan
-9	2396	-9	0	A	T	0.042	0.000000e+00	0.000000e+00	1.000000e-05	nan
-9	2397	-9	0	A	T	0.010	0.000000e+00	0.000000e+00	1.000000e-05	nan
-9	2394	-9	0	A	T	0.010	0.000000e+00	0.000000e+00	1.000000e-05	nan
-9	2391	-9	0	A	T	0.495	0.000000e+00	0.000000e+00	1.000000e-05	nan
-9	2398	-9	0	A	T	0.422	0.000000e+00	0.000000e+00	1.000000e-05	nan
-9	1858	-9	0	A	T	0.151	0.000000e+00	0.000000e+00	1.000000e-05	nan
-9	1850	-9	0	A	T	0.010	0.000000e+00	0.000000e+00	1.000000e-05	nan
-9	1852	-9	0	A	T	0.073	0.000000e+00	0.000000e+00	1.000000e-05	nan
-9	1853	-9	0	A	T	0.042	0.000000e+00	0.000000e+00	1.000000e-05	nan
-9	1854	-9	0	A	T	0.010	0.000000e+00	0.000000e+00	1.000000e-05	nan
-9	1857	-9	0	A	T	0.193	0.000000e+00	0.000000e+00	1.000000e-05	nan
-9	2171	-9	0	A	T	0.016	0.000000e+00	0.000000e+00	1.000000e-05	nan
-9	2178	-9	0	A	T	0.031	0.000000e+00	0.000000e+00	1.000000e-05	nan
-9	Rv3898c	-9	0	A	T	0.224	0.000000e+00	0.000000e+00	1.000000e-05	nan
-9	1939	-9	0	A	T	0.031	0.000000e+00	0.000000e+00	1.000000e-05	nan
-9	1429	-9	0	A	T	0.016	0.000000e+00	0.000000e+00	1.000000e-05	nan
-9	Rv3180c	-9	0	A	T	0.010	0.000000e+00	0.000000e+00	1.000000e-05	nan
-9	Rv0059	-9	0	A	T	0.047	0.000000e+00	0.000000e+00	1.000000e-05	nan
-9	Rv0095c	-9	0	A	T	0.354	0.000000e+00	0.000000e+00	1.000000e-05	nan
-9	Rv1816	-9	0	A	T	0.031	0.000000e+00	0.000000e+00	1.000000e-05	nan
-9	Rv1817	-9	0	A	T	0.016	0.000000e+00	0.000000e+00	1.000000e-05	nan
-9	Rv1814	-9	0	A	T	0.042	0.000000e+00	0.000000e+00	1.000000e-05	nan
-9	Rv1815	-9	0	A	T	0.495	0.000000e+00	0.000000e+00	1.000000e-05	nan
-9	Rv3345c	-9	0	A	T	0.385	0.000000e+00	0.000000e+00	1.000000e-05	nan
-9	Rv1810	-9	0	A	T	0.083	0.000000e+00	0.000000e+00	1.000000e-05	nan
-9	Rv1811	-9	0	A	T	0.062	0.000000e+00	0.000000e+00	1.000000e-05	nan
-9	Rv2518c	-9	0	A	T	0.016	0.000000e+00	0.000000e+00	1.000000e-05	nan
-9	Rv0725c	-9	0	A	T	0.078	0.000000e+00	0.000000e+00	1.000000e-05	nan
-9	Rv0055	-9	0	A	T	0.010	0.000000e+00	0.000000e+00	1.000000e-05	nan
-9	Rv1087A	-9	0	A	T	0.010	0.000000e+00	0.000000e+00	1.000000e-05	nan
-9	Rv2164c	-9	0	A	T	0.073	0.000000e+00	0.000000e+00	1.000000e-05	nan
-9	Rv1609	-9	0	A	T	0.031	0.000000e+00	0.000000e+00	1.000000e-05	nan
-9	Rv1978	-9	0	A	T	0.161	0.000000e+00	0.000000e+00	1.000000e-05	nan
-9	Rv1975	-9	0	A	T	0.068	0.000000e+00	0.000000e+00	1.000000e-05	nan
-9	Rv1602	-9	0	A	T	0.495	0.000000e+00	0.000000e+00	1.000000e-05	nan
-9	Rv1977	-9	0	A	T	0.047	0.000000e+00	0.000000e+00	1.000000e-05	nan
-9	Rv1600	-9	0	A	T	0.010	0.000000e+00	0.000000e+00	1.000000e-05	nan
-9	Rv1971	-9	0	A	T	0.479	0.000000e+00	0.000000e+00	1.000000e-05	nan
-9	Rv1606	-9	0	A	T	0.052	0.000000e+00	0.000000e+00	1.000000e-05	nan
-9	Rv1973	-9	0	A	T	0.010	0.000000e+00	0.000000e+00	1.000000e-05	nan
-9	Rv1972	-9	0	A	T	0.130	0.000000e+00	0.000000e+00	1.000000e-05	nan
-9	Rv3655c	-9	0	A	T	0.479	0.000000e+00	0.000000e+00	1.000000e-05	nan
-9	604	-9	0	A	T	0.474	0.000000e+00	0.000000e+00	1.000000e-05	nan
-9	1209	-9	0	A	T	0.073	0.000000e+00	0.000000e+00	1.000000e-05	nan
-9	600	-9	0	A	T	0.120	0.000000e+00	0.000000e+00	1.000000e-05	nan
-9	Rv1705c	-9	0	A	T	0.245	0.000000e+00	0.000000e+00	1.000000e-05	nan
-9	Rv2785c	-9	0	A	T	0.010	0.000000e+00	0.000000e+00	1.000000e-05	nan
-9	1204	-9	0	A	T	0.172	0.000000e+00	0.000000e+00	1.000000e-05	nan
-9	1207	-9	0	A	T	0.047	0.000000e+00	0.000000e+00	1.000000e-05	nan
-9	1201	-9	0	A	T	0.010	0.000000e+00	0.000000e+00	1.000000e-05	nan
-9	1203	-9	0	A	T	0.094	0.000000e+00	0.000000e+00	1.000000e-05	nan
-9	1202	-9	0	A	T	0.219	0.000000e+00	0.000000e+00	1.000000e-05	nan
-9	Rv3098c	-9	0	A	T	0.010	0.000000e+00	0.000000e+00	1.000000e-05	nan
-9	Rv3440c	-9	0	A	T	0.016	0.000000e+00	0.000000e+00	1.000000e-05	nan
-9	465	-9	0	A	T	0.062	0.000000e+00	0.000000e+00	1.000000e-05	nan
-9	Rv2973c	-9	0	A	T	0.010	0.000000e+00	0.000000e+00	1.000000e-05	nan
-9	1355	-9	0	A	T	0.026	0.000000e+00	0.000000e+00	1.000000e-05	nan
-9	Rv3018c	-9	0	A	T	0.141	0.000000e+00	0.000000e+00	1.000000e-05	nan
-9	1354	-9	0	A	T	0.021	0.000000e+00	0.000000e+00	1.000000e-05	nan
-9	Rv3323c	-9	0	A	T	0.016	0.000000e+00	0.000000e+00	1.000000e-05	nan
-9	Rv3398c	-9	0	A	T	0.026	0.000000e+00	0.000000e+00	1.000000e-05	nan
-9	Rv0558	-9	0	A	T	0.010	0.000000e+00	0.000000e+00	1.000000e-05	nan
-9	Rv3018A	-9	0	A	T	0.010	0.000000e+00	0.000000e+00	1.000000e-05	nan
-9	1419	-9	0	A	T	0.010	0.000000e+00	0.000000e+00	1.000000e-05	nan
-9	Rv0552	-9	0	A	T	0.057	0.000000e+00	0.000000e+00	1.000000e-05	nan
-9	Rv0554	-9	0	A	T	0.042	0.000000e+00	0.000000e+00	1.000000e-05	nan
-9	Rv0555	-9	0	A	T	0.021	0.000000e+00	0.000000e+00	1.000000e-05	nan
-9	Rv0556	-9	0	A	T	0.495	0.000000e+00	0.000000e+00	1.000000e-05	nan
-9	Rv0557	-9	0	A	T	0.094	0.000000e+00	0.000000e+00	1.000000e-05	nan
-9	Rv1577c	-9	0	A	T	0.031	0.000000e+00	0.000000e+00	1.000000e-05	nan
-9	Rv0549c	-9	0	A	T	0.026	0.000000e+00	0.000000e+00	1.000000e-05	nan
-9	Rv0734	-9	0	A	T	0.016	0.000000e+00	0.000000e+00	1.000000e-05	nan
-9	Rv0736	-9	0	A	T	0.021	0.000000e+00	0.000000e+00	1.000000e-05	nan
-9	Rv0737	-9	0	A	T	0.021	0.000000e+00	0.000000e+00	1.000000e-05	nan
-9	Rv0732	-9	0	A	T	0.010	0.000000e+00	0.000000e+00	1.000000e-05	nan
-9	Rv0738	-9	0	A	T	0.021	0.000000e+00	0.000000e+00	1.000000e-05	nan
-9	Rv0739	-9	0	A	T	0.234	0.000000e+00	0.000000e+00	1.000000e-05	nan
-9	Rv1620c	-9	0	A	T	0.021	0.000000e+00	0.000000e+00	1.000000e-05	nan
-9	Rv0472c	-9	0	A	T	0.062	0.000000e+00	0.000000e+00	1.000000e-05	nan
-9	Rv3554	-9	0	A	T	0.177	0.000000e+00	0.000000e+00	1.000000e-05	nan
-9	Rv3551	-9	0	A	T	0.062	0.000000e+00	0.000000e+00	1.000000e-05	nan
-9	Rv3558	-9	0	A	T	0.135	0.000000e+00	0.000000e+00	1.000000e-05	nan
-9	Rv0261c	-9	0	A	T	0.021	0.000000e+00	0.000000e+00	1.000000e-05	nan
-9	Rv2860c	-9	0	A	T	0.021	0.000000e+00	0.000000e+00	1.000000e-05	nan
-9	Rv0862c	-9	0	A	T	0.240	0.000000e+00	0.000000e+00	1.000000e-05	nan
-9	2617	-9	0	A	T	0.208	0.000000e+00	0.000000e+00	1.000000e-05	nan
-9	2616	-9	0	A	T	0.073	0.000000e+00	0.000000e+00	1.000000e-05	nan
-9	2612	-9	0	A	T	0.010	0.000000e+00	0.000000e+00	1.000000e-05	nan
-9	2618	-9	0	A	T	0.083	0.000000e+00	0.000000e+00	1.000000e-05	nan
-9	Rv3140	-9	0	A	T	0.021	0.000000e+00	0.000000e+00	1.000000e-05	nan
-9	Rv3141	-9	0	A	T	0.010	0.000000e+00	0.000000e+00	1.000000e-05	nan
-9	Rv3696c	-9	0	A	T	0.089	0.000000e+00	0.000000e+00	1.000000e-05	nan
-9	Rv3149	-9	0	A	T	0.010	0.000000e+00	0.000000e+00	1.000000e-05	nan
-9	Rv0884c	-9	0	A	T	0.010	0.000000e+00	0.000000e+00	1.000000e-05	nan
-9	Rv1151c	-9	0	A	T	0.010	0.000000e+00	0.000000e+00	1.000000e-05	nan
-9	Rv2537c	-9	0	A	T	0.010	0.000000e+00	0.000000e+00	1.000000e-05	nan
-9	743	-9	0	A	T	0.010	0.000000e+00	0.000000e+00	1.000000e-05	nan
-9	Rv2413c	-9	0	A	T	0.010	0.000000e+00	0.000000e+00	1.000000e-05	nan
-9	2949	-9	0	A	T	0.010	0.000000e+00	0.000000e+00	1.000000e-05	nan
-9	2946	-9	0	A	T	0.109	0.000000e+00	0.000000e+00	1.000000e-05	nan
-9	2945	-9	0	A	T	0.016	0.000000e+00	0.000000e+00	1.000000e-05	nan
-9	2942	-9	0	A	T	0.057	0.000000e+00	0.000000e+00	1.000000e-05	nan
-9	Rv2541	-9	0	A	T	0.021	0.000000e+00	0.000000e+00	1.000000e-05	nan
-9	Rv2543	-9	0	A	T	0.208	0.000000e+00	0.000000e+00	1.000000e-05	nan
-9	Rv2542	-9	0	A	T	0.495	0.000000e+00	0.000000e+00	1.000000e-05	nan
-9	1054	-9	0	A	T	0.042	0.000000e+00	0.000000e+00	1.000000e-05	nan
-9	1055	-9	0	A	T	0.021	0.000000e+00	0.000000e+00	1.000000e-05	nan
-9	1057	-9	0	A	T	0.495	0.000000e+00	0.000000e+00	1.000000e-05	nan
-9	1058	-9	0	A	T	0.010	0.000000e+00	0.000000e+00	1.000000e-05	nan
-9	Rv2548	-9	0	A	T	0.010	0.000000e+00	0.000000e+00	1.000000e-05	nan
-9	Rv3051c	-9	0	A	T	0.161	0.000000e+00	0.000000e+00	1.000000e-05	nan
-9	Rv0949	-9	0	A	T	0.031	0.000000e+00	0.000000e+00	1.000000e-05	nan
-9	Rv0691c	-9	0	A	T	0.125	0.000000e+00	0.000000e+00	1.000000e-05	nan
-9	Rv0644c	-9	0	A	T	0.161	0.000000e+00	0.000000e+00	1.000000e-05	nan
-9	Rv0942	-9	0	A	T	0.010	0.000000e+00	0.000000e+00	1.000000e-05	nan
-9	Rv1720c	-9	0	A	T	0.021	0.000000e+00	0.000000e+00	1.000000e-05	nan
-9	Rv0945	-9	0	A	T	0.240	0.000000e+00	0.000000e+00	1.000000e-05	nan
-9	Rv0944	-9	0	A	T	0.021	0.000000e+00	0.000000e+00	1.000000e-05	nan
-9	Rv2847c	-9	0	A	T	0.016	0.000000e+00	0.000000e+00	1.000000e-05	nan
-9	Rv3820c	-9	0	A	T	0.229	0.000000e+00	0.000000e+00	1.000000e-05	nan
-9	Rv0914c	-9	0	A	T	0.078	0.000000e+00	0.000000e+00	1.000000e-05	nan
-9	Rv2744c	-9	0	A	T	0.026	0.000000e+00	0.000000e+00	1.000000e-05	nan
-9	Rv1012	-9	0	A	T	0.089	0.000000e+00	0.000000e+00	1.000000e-05	nan
-9	Rv1013	-9	0	A	T	0.010	0.000000e+00	0.000000e+00	1.000000e-05	nan
-9	Rv1010	-9	0	A	T	0.036	0.000000e+00	0.000000e+00	1.000000e-05	nan
-9	Rv1011	-9	0	A	T	0.036	0.000000e+00	0.000000e+00	1.000000e-05	nan
-9	Rv1000c	-9	0	A	T	0.026	0.000000e+00	0.000000e+00	1.000000e-05	nan
-9	Rv2215	-9	0	A	T	0.052	0.000000e+00	0.000000e+00	1.000000e-05	nan
-9	Rv2686c	-9	0	A	T	0.021	0.000000e+00	0.000000e+00	1.000000e-05	nan
-9	1706	-9	0	A	T	0.021	0.000000e+00	0.000000e+00	1.000000e-05	nan
-9	1708	-9	0	A	T	0.010	0.000000e+00	0.000000e+00	1.000000e-05	nan
-9	Rv0058	-9	0	A	T	0.495	0.000000e+00	0.000000e+00	1.000000e-05	nan
-9	Rv0051	-9	0	A	T	0.016	0.000000e+00	0.000000e+00	1.000000e-05	nan
-9	Rv0053	-9	0	A	T	0.010	0.000000e+00	0.000000e+00	1.000000e-05	nan
-9	Rv0052	-9	0	A	T	0.016	0.000000e+00	0.000000e+00	1.000000e-05	nan
-9	Rv1458c	-9	0	A	T	0.182	0.000000e+00	0.000000e+00	1.000000e-05	nan
-9	Rv0057	-9	0	A	T	0.052	0.000000e+00	0.000000e+00	1.000000e-05	nan
-9	Rv2374c	-9	0	A	T	0.042	0.000000e+00	0.000000e+00	1.000000e-05	nan
-9	Rv2321c	-9	0	A	T	0.016	0.000000e+00	0.000000e+00	1.000000e-05	nan
-9	Rv2939	-9	0	A	T	0.031	0.000000e+00	0.000000e+00	1.000000e-05	nan
-9	Rv0972c	-9	0	A	T	0.057	0.000000e+00	0.000000e+00	1.000000e-05	nan
-9	7	-9	0	A	T	0.026	0.000000e+00	0.000000e+00	1.000000e-05	nan
-9	Rv1785c	-9	0	A	T	0.203	0.000000e+00	0.000000e+00	1.000000e-05	nan
-9	Rv3247c	-9	0	A	T	0.031	0.000000e+00	0.000000e+00	1.000000e-05	nan
-9	Rv2907c	-9	0	A	T	0.010	0.000000e+00	0.000000e+00	1.000000e-05	nan
-9	Rv3587c	-9	0	A	T	0.031	0.000000e+00	0.000000e+00	1.000000e-05	nan
-9	2375	-9	0	A	T	0.021	0.000000e+00	0.000000e+00	1.000000e-05	nan
-9	2371	-9	0	A	T	0.031	0.000000e+00	0.000000e+00	1.000000e-05	nan
-9	2373	-9	0	A	T	0.026	0.000000e+00	0.000000e+00	1.000000e-05	nan
-9	1876	-9	0	A	T	0.010	0.000000e+00	0.000000e+00	1.000000e-05	nan
-9	1878	-9	0	A	T	0.453	0.000000e+00	0.000000e+00	1.000000e-05	nan
-9	2111	-9	0	A	T	0.021	0.000000e+00	0.000000e+00	1.000000e-05	nan
-9	Rv1251c	-9	0	A	T	0.146	0.000000e+00	0.000000e+00	1.000000e-05	nan
-9	2116	-9	0	A	T	0.068	0.000000e+00	0.000000e+00	1.000000e-05	nan
-9	Rv3896c	-9	0	A	T	0.490	0.000000e+00	0.000000e+00	1.000000e-05	nan
-9	1919	-9	0	A	T	0.021	0.000000e+00	0.000000e+00	1.000000e-05	nan
-9	1126	-9	0	A	T	0.026	0.000000e+00	0.000000e+00	1.000000e-05	nan
-9	1910	-9	0	A	T	0.042	0.000000e+00	0.000000e+00	1.000000e-05	nan
-9	1915	-9	0	A	T	0.229	0.000000e+00	0.000000e+00	1.000000e-05	nan
-9	1917	-9	0	A	T	0.052	0.000000e+00	0.000000e+00	1.000000e-05	nan
-9	Rv0789c	-9	0	A	T	0.016	0.000000e+00	0.000000e+00	1.000000e-05	nan
-9	883	-9	0	A	T	0.010	0.000000e+00	0.000000e+00	1.000000e-05	nan
-9	880	-9	0	A	T	0.016	0.000000e+00	0.000000e+00	1.000000e-05	nan
-9	885	-9	0	A	T	0.052	0.000000e+00	0.000000e+00	1.000000e-05	nan
-9	Rv1218c	-9	0	A	T	0.349	0.000000e+00	0.000000e+00	1.000000e-05	nan
-9	Rv3229c	-9	0	A	T	0.026	0.000000e+00	0.000000e+00	1.000000e-05	nan
-9	Rv1830	-9	0	A	T	0.021	0.000000e+00	0.000000e+00	1.000000e-05	nan
-9	Rv1832	-9	0	A	T	0.036	0.000000e+00	0.000000e+00	1.000000e-05	nan
-9	Rv3343c	-9	0	A	T	0.495	0.000000e+00	0.000000e+00	1.000000e-05	nan
-9	Rv1834	-9	0	A	T	0.078	0.000000e+00	0.000000e+00	1.000000e-05	nan
-9	355	-9	0	A	T	0.068	0.000000e+00	0.000000e+00	1.000000e-05	nan
-9	Rv3089	-9	0	A	T	0.016	0.000000e+00	0.000000e+00	1.000000e-05	nan
-9	Rv3088	-9	0	A	T	0.047	0.000000e+00	0.000000e+00	1.000000e-05	nan
-9	Rv3087	-9	0	A	T	0.234	0.000000e+00	0.000000e+00	1.000000e-05	nan
-9	Rv3086	-9	0	A	T	0.010	0.000000e+00	0.000000e+00	1.000000e-05	nan
-9	Rv3085	-9	0	A	T	0.021	0.000000e+00	0.000000e+00	1.000000e-05	nan
-9	Rv3084	-9	0	A	T	0.062	0.000000e+00	0.000000e+00	1.000000e-05	nan
-9	Rv3083	-9	0	A	T	0.089	0.000000e+00	0.000000e+00	1.000000e-05	nan
-9	Rv3081	-9	0	A	T	0.182	0.000000e+00	0.000000e+00	1.000000e-05	nan
-9	Rv0727c	-9	0	A	T	0.432	0.000000e+00	0.000000e+00	1.000000e-05	nan
-9	Rv2289	-9	0	A	T	0.010	0.000000e+00	0.000000e+00	1.000000e-05	nan
-9	Rv2283	-9	0	A	T	0.010	0.000000e+00	0.000000e+00	1.000000e-05	nan
-9	Rv2280	-9	0	A	T	0.161	0.000000e+00	0.000000e+00	1.000000e-05	nan
-9	Rv2281	-9	0	A	T	0.010	0.000000e+00	0.000000e+00	1.000000e-05	nan
-9	Rv2284	-9	0	A	T	0.016	0.000000e+00	0.000000e+00	1.000000e-05	nan
-9	Rv2285	-9	0	A	T	0.010	0.000000e+00	0.000000e+00	1.000000e-05	nan
-9	Rv1957	-9	0	A	T	0.120	0.000000e+00	0.000000e+00	1.000000e-05	nan
-9	Rv1956	-9	0	A	T	0.031	0.000000e+00	0.000000e+00	1.000000e-05	nan
-9	Rv1955	-9	0	A	T	0.026	0.000000e+00	0.000000e+00	1.000000e-05	nan
-9	Rv1953	-9	0	A	T	0.010	0.000000e+00	0.000000e+00	1.000000e-05	nan
-9	Rv2184c	-9	0	A	T	0.021	0.000000e+00	0.000000e+00	1.000000e-05	nan
-9	Rv2483c	-9	0	A	T	0.078	0.000000e+00	0.000000e+00	1.000000e-05	nan
-9	359	-9	0	A	T	0.146	0.000000e+00	0.000000e+00	1.000000e-05	nan
-9	Rv1085c	-9	0	A	T	0.010	0.000000e+00	0.000000e+00	1.000000e-05	nan
-9	Rv3657c	-9	0	A	T	0.052	0.000000e+00	0.000000e+00	1.000000e-05	nan
-9	Rv1226c	-9	0	A	T	0.094	0.000000e+00	0.000000e+00	1.000000e-05	nan
-9	1262	-9	0	A	T	0.031	0.000000e+00	0.000000e+00	1.000000e-05	nan
-9	664	-9	0	A	T	0.229	0.000000e+00	0.000000e+00	1.000000e-05	nan
-9	663	-9	0	A	T	0.021	0.000000e+00	0.000000e+00	1.000000e-05	nan
-9	662	-9	0	A	T	0.047	0.000000e+00	0.000000e+00	1.000000e-05	nan
-9	661	-9	0	A	T	0.047	0.000000e+00	0.000000e+00	1.000000e-05	nan
-9	660	-9	0	A	T	0.010	0.000000e+00	0.000000e+00	1.000000e-05	nan
-9	Rv1480	-9	0	A	T	0.052	0.000000e+00	0.000000e+00	1.000000e-05	nan
-9	Rv1484	-9	0	A	T	0.016	0.000000e+00	0.000000e+00	1.000000e-05	nan
-9	Rv1487	-9	0	A	T	0.016	0.000000e+00	0.000000e+00	1.000000e-05	nan
-9	Rv1489	-9	0	A	T	0.151	0.000000e+00	0.000000e+00	1.000000e-05	nan
-9	Rv1400c	-9	0	A	T	0.146	0.000000e+00	0.000000e+00	1.000000e-05	nan
-9	Rv2924c	-9	0	A	T	0.016	0.000000e+00	0.000000e+00	1.000000e-05	nan
-9	Rv0532	-9	0	A	T	0.083	0.000000e+00	0.000000e+00	1.000000e-05	nan
-9	Rv0530	-9	0	A	T	0.182	0.000000e+00	0.000000e+00	1.000000e-05	nan
-9	Rv0536	-9	0	A	T	0.214	0.000000e+00	0.000000e+00	1.000000e-05	nan
-9	Rv3773c	-9	0	A	T	0.156	0.000000e+00	0.000000e+00	1.000000e-05	nan
-9	Rv0538	-9	0	A	T	0.453	0.000000e+00	0.000000e+00	1.000000e-05	nan
-9	Rv0539	-9	0	A	T	0.016	0.000000e+00	0.000000e+00	1.000000e-05	nan
-9	Rv2750	-9	0	A	T	0.047	0.000000e+00	0.000000e+00	1.000000e-05	nan
-9	Rv2751	-9	0	A	T	0.016	0.000000e+00	0.000000e+00	1.000000e-05	nan
-9	Rv1224	-9	0	A	T	0.224	0.000000e+00	0.000000e+00	1.000000e-05	nan
-9	Rv1221	-9	0	A	T	0.010	0.000000e+00	0.000000e+00	1.000000e-05	nan
-9	Rv1223	-9	0	A	T	0.036	0.000000e+00	0.000000e+00	1.000000e-05	nan
-9	Rv1222	-9	0	A	T	0.026	0.000000e+00	0.000000e+00	1.000000e-05	nan
-9	Rv1228	-9	0	A	T	0.026	0.000000e+00	0.000000e+00	1.000000e-05	nan
-9	Rv0288	-9	0	A	T	0.036	0.000000e+00	0.000000e+00	1.000000e-05	nan
-9	Rv2859c	-9	0	A	T	0.042	0.000000e+00	0.000000e+00	1.000000e-05	nan
-9	Rv2804c	-9	0	A	T	0.026	0.000000e+00	0.000000e+00	1.000000e-05	nan
-9	Rv0280	-9	0	A	T	0.443	0.000000e+00	0.000000e+00	1.000000e-05	nan
-9	Rv0281	-9	0	A	T	0.010	0.000000e+00	0.000000e+00	1.000000e-05	nan
-9	Rv0282	-9	0	A	T	0.240	0.000000e+00	0.000000e+00	1.000000e-05	nan
-9	Rv2424c	-9	0	A	T	0.193	0.000000e+00	0.000000e+00	1.000000e-05	nan
-9	Rv1491c	-9	0	A	T	0.016	0.000000e+00	0.000000e+00	1.000000e-05	nan
-9	Rv0565c	-9	0	A	T	0.281	0.000000e+00	0.000000e+00	1.000000e-05	nan
-9	Rv3442c	-9	0	A	T	0.010	0.000000e+00	0.000000e+00	1.000000e-05	nan
-9	Rv3815c	-9	0	A	T	0.010	0.000000e+00	0.000000e+00	1.000000e-05	nan
-9	Rv0398c	-9	0	A	T	0.156	0.000000e+00	0.000000e+00	1.000000e-05	nan
-9	Rv0018c	-9	0	A	T	0.276	0.000000e+00	0.000000e+00	1.000000e-05	nan
-9	Rv3578	-9	0	A	T	0.073	0.000000e+00	0.000000e+00	1.000000e-05	nan
-9	Rv3577	-9	0	A	T	0.036	0.000000e+00	0.000000e+00	1.000000e-05	nan
-9	Rv3576	-9	0	A	T	0.021	0.000000e+00	0.000000e+00	1.000000e-05	nan
-9	Rv3574	-9	0	A	T	0.016	0.000000e+00	0.000000e+00	1.000000e-05	nan
-9	Rv3572	-9	0	A	T	0.016	0.000000e+00	0.000000e+00	1.000000e-05	nan
-9	Rv3571	-9	0	A	T	0.057	0.000000e+00	0.000000e+00	1.000000e-05	nan
-9	Rv2368c	-9	0	A	T	0.016	0.000000e+00	0.000000e+00	1.000000e-05	nan
-9	2581	-9	0	A	T	0.047	0.000000e+00	0.000000e+00	1.000000e-05	nan
-9	Rv0980c	-9	0	A	T	0.245	0.000000e+00	0.000000e+00	1.000000e-05	nan
-9	Rv3548c	-9	0	A	T	0.016	0.000000e+00	0.000000e+00	1.000000e-05	nan
-9	Rv0645c	-9	0	A	T	0.016	0.000000e+00	0.000000e+00	1.000000e-05	nan
-9	Rv0263c	-9	0	A	T	0.021	0.000000e+00	0.000000e+00	1.000000e-05	nan
-9	Rv2862c	-9	0	A	T	0.224	0.000000e+00	0.000000e+00	1.000000e-05	nan
-9	Rv2479c	-9	0	A	T	0.016	0.000000e+00	0.000000e+00	1.000000e-05	nan
-9	286	-9	0	A	T	0.089	0.000000e+00	0.000000e+00	1.000000e-05	nan
-9	Rv0045c	-9	0	A	T	0.188	0.000000e+00	0.000000e+00	1.000000e-05	nan
-9	Rv3750c	-9	0	A	T	0.010	0.000000e+00	0.000000e+00	1.000000e-05	nan
-9	2631	-9	0	A	T	0.156	0.000000e+00	0.000000e+00	1.000000e-05	nan
-9	2630	-9	0	A	T	0.062	0.000000e+00	0.000000e+00	1.000000e-05	nan
-9	2633	-9	0	A	T	0.021	0.000000e+00	0.000000e+00	1.000000e-05	nan
-9	Rv2553c	-9	0	A	T	0.068	0.000000e+00	0.000000e+00	1.000000e-05	nan
-9	Rv3168	-9	0	A	T	0.010	0.000000e+00	0.000000e+00	1.000000e-05	nan
-9	Rv3169	-9	0	A	T	0.036	0.000000e+00	0.000000e+00	1.000000e-05	nan
-9	Rv0192A	-9	0	A	T	0.068	0.000000e+00	0.000000e+00	1.000000e-05	nan
-9	Rv1153c	-9	0	A	T	0.026	0.000000e+00	0.000000e+00	1.000000e-05	nan
-9	Rv3213c	-9	0	A	T	0.495	0.000000e+00	0.000000e+00	1.000000e-05	nan
-9	Rv2535c	-9	0	A	T	0.021	0.000000e+00	0.000000e+00	1.000000e-05	nan
-9	Rvns02	-9	0	A	T	0.016	0.000000e+00	0.000000e+00	1.000000e-05	nan
-9	Rv2726c	-9	0	A	T	0.016	0.000000e+00	0.000000e+00	1.000000e-05	nan
-9	Rv1743	-9	0	A	T	0.031	0.000000e+00	0.000000e+00	1.000000e-05	nan
-9	2965	-9	0	A	T	0.047	0.000000e+00	0.000000e+00	1.000000e-05	nan
-9	Rv2130c	-9	0	A	T	0.026	0.000000e+00	0.000000e+00	1.000000e-05	nan
-9	2963	-9	0	A	T	0.016	0.000000e+00	0.000000e+00	1.000000e-05	nan
-9	761	-9	0	A	T	0.016	0.000000e+00	0.000000e+00	1.000000e-05	nan
-9	766	-9	0	A	T	0.146	0.000000e+00	0.000000e+00	1.000000e-05	nan
-9	764	-9	0	A	T	0.448	0.000000e+00	0.000000e+00	1.000000e-05	nan
-9	Rv1493	-9	0	A	T	0.010	0.000000e+00	0.000000e+00	1.000000e-05	nan
-9	Rv3663c	-9	0	A	T	0.016	0.000000e+00	0.000000e+00	1.000000e-05	nan
-9	Rv2563	-9	0	A	T	0.062	0.000000e+00	0.000000e+00	1.000000e-05	nan
-9	Rv2562	-9	0	A	T	0.146	0.000000e+00	0.000000e+00	1.000000e-05	nan
-9	Rv2561	-9	0	A	T	0.484	0.000000e+00	0.000000e+00	1.000000e-05	nan
-9	Rv2560	-9	0	A	T	0.427	0.000000e+00	0.000000e+00	1.000000e-05	nan
-9	Rv2566	-9	0	A	T	0.453	0.000000e+00	0.000000e+00	1.000000e-05	nan
-9	Rv2565	-9	0	A	T	0.135	0.000000e+00	0.000000e+00	1.000000e-05	nan
-9	Rv2564	-9	0	A	T	0.177	0.000000e+00	0.000000e+00	1.000000e-05	nan
-9	Rv3057c	-9	0	A	T	0.109	0.000000e+00	0.000000e+00	1.000000e-05	nan
-9	Rv0751c	-9	0	A	T	0.016	0.000000e+00	0.000000e+00	1.000000e-05	nan
-9	Rv3485c	-9	0	A	T	0.026	0.000000e+00	0.000000e+00	1.000000e-05	nan
-9	Rv0436c	-9	0	A	T	0.354	0.000000e+00	0.000000e+00	1.000000e-05	nan
-9	Rv2845c	-9	0	A	T	0.016	0.000000e+00	0.000000e+00	1.000000e-05	nan
-9	Rv1028c	-9	0	A	T	0.495	0.000000e+00	0.000000e+00	1.000000e-05	nan
-9	Rv3510c	-9	0	A	T	0.010	0.000000e+00	0.000000e+00	1.000000e-05	nan
-9	Rv1030	-9	0	A	T	0.062	0.000000e+00	0.000000e+00	1.000000e-05	nan
-9	Rv1031	-9	0	A	T	0.016	0.000000e+00	0.000000e+00	1.000000e-05	nan
-9	Rv3763	-9	0	A	T	0.031	0.000000e+00	0.000000e+00	1.000000e-05	nan
-9	Rv3766	-9	0	A	T	0.188	0.000000e+00	0.000000e+00	1.000000e-05	nan
-9	Rv3768	-9	0	A	T	0.016	0.000000e+00	0.000000e+00	1.000000e-05	nan
-9	Rv3769	-9	0	A	T	0.026	0.000000e+00	0.000000e+00	1.000000e-05	nan
-9	Rv3414c	-9	0	A	T	0.016	0.000000e+00	0.000000e+00	1.000000e-05	nan
-9	2978	-9	0	A	T	0.021	0.000000e+00	0.000000e+00	1.000000e-05	nan
-9	Rv0349	-9	0	A	T	0.047	0.000000e+00	0.000000e+00	1.000000e-05	nan
-9	74	-9	0	A	T	0.135	0.000000e+00	0.000000e+00	1.000000e-05	nan
-9	Rv0235c	-9	0	A	T	0.068	0.000000e+00	0.000000e+00	1.000000e-05	nan
-9	Rv1108c	-9	0	A	T	0.057	0.000000e+00	0.000000e+00	1.000000e-05	nan
-9	Rv2376c	-9	0	A	T	0.021	0.000000e+00	0.000000e+00	1.000000e-05	nan
-9	Rv2890c	-9	0	A	T	0.016	0.000000e+00	0.000000e+00	1.000000e-05	nan
-9	Rv1299	-9	0	A	T	0.021	0.000000e+00	0.000000e+00	1.000000e-05	nan
-9	78	-9	0	A	T	0.010	0.000000e+00	0.000000e+00	1.000000e-05	nan
-9	Rv3245c	-9	0	A	T	0.427	0.000000e+00	0.000000e+00	1.000000e-05	nan
-9	Rv3581c	-9	0	A	T	0.052	0.000000e+00	0.000000e+00	1.000000e-05	nan
-9	Rv2950c	-9	0	A	T	0.068	0.000000e+00	0.000000e+00	1.000000e-05	nan
-9	Rv0073	-9	0	A	T	0.042	0.000000e+00	0.000000e+00	1.000000e-05	nan
-9	Rv0072	-9	0	A	T	0.031	0.000000e+00	0.000000e+00	1.000000e-05	nan
-9	Rv0071	-9	0	A	T	0.245	0.000000e+00	0.000000e+00	1.000000e-05	nan
-9	2359	-9	0	A	T	0.010	0.000000e+00	0.000000e+00	1.000000e-05	nan
-9	Rv0075	-9	0	A	T	0.026	0.000000e+00	0.000000e+00	1.000000e-05	nan
-9	Rv0074	-9	0	A	T	0.057	0.000000e+00	0.000000e+00	1.000000e-05	nan
-9	Rv0079	-9	0	A	T	0.021	0.000000e+00	0.000000e+00	1.000000e-05	nan
-9	2351	-9	0	A	T	0.010	0.000000e+00	0.000000e+00	1.000000e-05	nan
-9	2355	-9	0	A	T	0.073	0.000000e+00	0.000000e+00	1.000000e-05	nan
-9	Rv2214c	-9	0	A	T	0.021	0.000000e+00	0.000000e+00	1.000000e-05	nan
-9	1898	-9	0	A	T	0.016	0.000000e+00	0.000000e+00	1.000000e-05	nan
-9	1896	-9	0	A	T	0.010	0.000000e+00	0.000000e+00	1.000000e-05	nan
-9	1897	-9	0	A	T	0.443	0.000000e+00	0.000000e+00	1.000000e-05	nan
-9	1890	-9	0	A	T	0.130	0.000000e+00	0.000000e+00	1.000000e-05	nan
-9	1891	-9	0	A	T	0.010	0.000000e+00	0.000000e+00	1.000000e-05	nan
-9	1892	-9	0	A	T	0.026	0.000000e+00	0.000000e+00	1.000000e-05	nan
-9	2132	-9	0	A	T	0.036	0.000000e+00	0.000000e+00	1.000000e-05	nan
-9	2138	-9	0	A	T	0.349	0.000000e+00	0.000000e+00	1.000000e-05	nan
-9	Rv1257c	-9	0	A	T	0.026	0.000000e+00	0.000000e+00	1.000000e-05	nan
-9	Rv3894c	-9	0	A	T	0.495	0.000000e+00	0.000000e+00	1.000000e-05	nan
-9	Rv2447c	-9	0	A	T	0.031	0.000000e+00	0.000000e+00	1.000000e-05	nan
-9	Rv1858	-9	0	A	T	0.010	0.000000e+00	0.000000e+00	1.000000e-05	nan
-9	Rv1859	-9	0	A	T	0.016	0.000000e+00	0.000000e+00	1.000000e-05	nan
-9	Rv2481c	-9	0	A	T	0.057	0.000000e+00	0.000000e+00	1.000000e-05	nan
-9	Rv1852	-9	0	A	T	0.026	0.000000e+00	0.000000e+00	1.000000e-05	nan
-9	Rv1853	-9	0	A	T	0.010	0.000000e+00	0.000000e+00	1.000000e-05	nan
-9	Rv1850	-9	0	A	T	0.052	0.000000e+00	0.000000e+00	1.000000e-05	nan
-9	Rv1851	-9	0	A	T	0.016	0.000000e+00	0.000000e+00	1.000000e-05	nan
-9	Rv3314c	-9	0	A	T	0.010	0.000000e+00	0.000000e+00	1.000000e-05	nan
-9	1263	-9	0	A	T	0.010	0.000000e+00	0.000000e+00	1.000000e-05	nan
-9	666	-9	0	A	T	0.010	0.000000e+00	0.000000e+00	1.000000e-05	nan
-9	1799	-9	0	A	T	0.010	0.000000e+00	0.000000e+00	1.000000e-05	nan
-9	1260	-9	0	A	T	0.010	0.000000e+00	0.000000e+00	1.000000e-05	nan
-9	1793	-9	0	A	T	0.062	0.000000e+00	0.000000e+00	1.000000e-05	nan
-9	1267	-9	0	A	T	0.016	0.000000e+00	0.000000e+00	1.000000e-05	nan
-9	Rv1261c	-9	0	A	T	0.010	0.000000e+00	0.000000e+00	1.000000e-05	nan
-9	1794	-9	0	A	T	0.016	0.000000e+00	0.000000e+00	1.000000e-05	nan
-9	Rv1908c	-9	0	A	T	0.370	0.000000e+00	0.000000e+00	1.000000e-05	nan
-9	Rv1932	-9	0	A	T	0.026	0.000000e+00	0.000000e+00	1.000000e-05	nan
-9	Rv1937	-9	0	A	T	0.016	0.000000e+00	0.000000e+00	1.000000e-05	nan
-9	Rv1936	-9	0	A	T	0.188	0.000000e+00	0.000000e+00	1.000000e-05	nan
-9	Rv1938	-9	0	A	T	0.172	0.000000e+00	0.000000e+00	1.000000e-05	nan
-9	1264	-9	0	A	T	0.078	0.000000e+00	0.000000e+00	1.000000e-05	nan
-9	Rv3625c	-9	0	A	T	0.036	0.000000e+00	0.000000e+00	1.000000e-05	nan
-9	2857	-9	0	A	T	0.010	0.000000e+00	0.000000e+00	1.000000e-05	nan
-9	Rv2926c	-9	0	A	T	0.010	0.000000e+00	0.000000e+00	1.000000e-05	nan
-9	Rv1488	-9	0	A	T	0.026	0.000000e+00	0.000000e+00	1.000000e-05	nan
-9	Rv2789c	-9	0	A	T	0.016	0.000000e+00	0.000000e+00	1.000000e-05	nan
-9	Rv2015c	-9	0	A	T	0.208	0.000000e+00	0.000000e+00	1.000000e-05	nan
-9	Rv3724B	-9	0	A	T	0.250	0.000000e+00	0.000000e+00	1.000000e-05	nan
-9	Rv3049c	-9	0	A	T	0.026	0.000000e+00	0.000000e+00	1.000000e-05	nan
-9	Rv3014c	-9	0	A	T	0.031	0.000000e+00	0.000000e+00	1.000000e-05	nan
-9	Rv0515	-9	0	A	T	0.135	0.000000e+00	0.000000e+00	1.000000e-05	nan
-9	Rv0517	-9	0	A	T	0.042	0.000000e+00	0.000000e+00	1.000000e-05	nan
-9	Rv0510	-9	0	A	T	0.010	0.000000e+00	0.000000e+00	1.000000e-05	nan
-9	Rv0511	-9	0	A	T	0.026	0.000000e+00	0.000000e+00	1.000000e-05	nan
-9	Rv0512	-9	0	A	T	0.042	0.000000e+00	0.000000e+00	1.000000e-05	nan
-9	Rv0513	-9	0	A	T	0.010	0.000000e+00	0.000000e+00	1.000000e-05	nan
-9	Rv2002	-9	0	A	T	0.120	0.000000e+00	0.000000e+00	1.000000e-05	nan
-9	642	-9	0	A	T	0.021	0.000000e+00	0.000000e+00	1.000000e-05	nan
-9	1533	-9	0	A	T	0.021	0.000000e+00	0.000000e+00	1.000000e-05	nan
-9	644	-9	0	A	T	0.010	0.000000e+00	0.000000e+00	1.000000e-05	nan
-9	647	-9	0	A	T	0.016	0.000000e+00	0.000000e+00	1.000000e-05	nan
-9	Rv1207	-9	0	A	T	0.010	0.000000e+00	0.000000e+00	1.000000e-05	nan
-9	Rv1206	-9	0	A	T	0.146	0.000000e+00	0.000000e+00	1.000000e-05	nan
-9	Rv1588c	-9	0	A	T	0.401	0.000000e+00	0.000000e+00	1.000000e-05	nan
-9	Rv1428c	-9	0	A	T	0.052	0.000000e+00	0.000000e+00	1.000000e-05	nan
-9	Rv1890c	-9	0	A	T	0.042	0.000000e+00	0.000000e+00	1.000000e-05	nan
-9	Rv2802c	-9	0	A	T	0.021	0.000000e+00	0.000000e+00	1.000000e-05	nan
-9	Rv2426c	-9	0	A	T	0.234	0.000000e+00	0.000000e+00	1.000000e-05	nan
-9	Rv2919c	-9	0	A	T	0.010	0.000000e+00	0.000000e+00	1.000000e-05	nan
-9	Rv3786c	-9	0	A	T	0.109	0.000000e+00	0.000000e+00	1.000000e-05	nan
-9	Rv3444c	-9	0	A	T	0.010	0.000000e+00	0.000000e+00	1.000000e-05	nan
-9	Rv3072c	-9	0	A	T	0.016	0.000000e+00	0.000000e+00	1.000000e-05	nan
-9	Rv3813c	-9	0	A	T	0.010	0.000000e+00	0.000000e+00	1.000000e-05	nan
-9	Rv0236c	-9	0	A	T	0.422	0.000000e+00	0.000000e+00	1.000000e-05	nan
-9	Rv2231c	-9	0	A	T	0.010	0.000000e+00	0.000000e+00	1.000000e-05	nan
-9	Rv3511	-9	0	A	T	0.266	0.000000e+00	0.000000e+00	1.000000e-05	nan
-9	230	-9	0	A	T	0.026	0.000000e+00	0.000000e+00	1.000000e-05	nan
-9	Rv2779c	-9	0	A	T	0.062	0.000000e+00	0.000000e+00	1.000000e-05	nan
-9	Rv3514	-9	0	A	T	0.203	0.000000e+00	0.000000e+00	1.000000e-05	nan
-9	Rv3517	-9	0	A	T	0.031	0.000000e+00	0.000000e+00	1.000000e-05	nan
-9	Rv3516	-9	0	A	T	0.490	0.000000e+00	0.000000e+00	1.000000e-05	nan
-9	Rv0047c	-9	0	A	T	0.010	0.000000e+00	0.000000e+00	1.000000e-05	nan
-9	Rv0450c	-9	0	A	T	0.062	0.000000e+00	0.000000e+00	1.000000e-05	nan
-9	Rv1508c	-9	0	A	T	0.266	0.000000e+00	0.000000e+00	1.000000e-05	nan
-9	Rv0265c	-9	0	A	T	0.010	0.000000e+00	0.000000e+00	1.000000e-05	nan
-9	Rv0662c	-9	0	A	T	0.010	0.000000e+00	0.000000e+00	1.000000e-05	nan
-9	Rv2340c	-9	0	A	T	0.052	0.000000e+00	0.000000e+00	1.000000e-05	nan
-9	Rv2533c	-9	0	A	T	0.068	0.000000e+00	0.000000e+00	1.000000e-05	nan
-9	Rv1172c	-9	0	A	T	0.021	0.000000e+00	0.000000e+00	1.000000e-05	nan
-9	Rv2724c	-9	0	A	T	0.156	0.000000e+00	0.000000e+00	1.000000e-05	nan
-9	Rv3722c	-9	0	A	T	0.156	0.000000e+00	0.000000e+00	1.000000e-05	nan
-9	2903	-9	0	A	T	0.010	0.000000e+00	0.000000e+00	1.000000e-05	nan
-9	704	-9	0	A	T	0.026	0.000000e+00	0.000000e+00	1.000000e-05	nan
-9	705	-9	0	A	T	0.078	0.000000e+00	0.000000e+00	1.000000e-05	nan
-9	707	-9	0	A	T	0.010	0.000000e+00	0.000000e+00	1.000000e-05	nan
-9	Rv3335c	-9	0	A	T	0.010	0.000000e+00	0.000000e+00	1.000000e-05	nan
-9	Rv3738c	-9	0	A	T	0.073	0.000000e+00	0.000000e+00	1.000000e-05	nan
-9	Rv3665c	-9	0	A	T	0.036	0.000000e+00	0.000000e+00	1.000000e-05	nan
-9	Rv1724c	-9	0	A	T	0.010	0.000000e+00	0.000000e+00	1.000000e-05	nan
-9	Rv0202c	-9	0	A	T	0.042	0.000000e+00	0.000000e+00	1.000000e-05	nan
-9	Rv3487c	-9	0	A	T	0.177	0.000000e+00	0.000000e+00	1.000000e-05	nan
-9	Rv0753c	-9	0	A	T	0.031	0.000000e+00	0.000000e+00	1.000000e-05	nan
-9	Rv3607c	-9	0	A	T	0.010	0.000000e+00	0.000000e+00	1.000000e-05	nan
-9	Rv2611c	-9	0	A	T	0.495	0.000000e+00	0.000000e+00	1.000000e-05	nan
-9	1980	-9	0	A	T	0.026	0.000000e+00	0.000000e+00	1.000000e-05	nan
-9	Rv2081c	-9	0	A	T	0.099	0.000000e+00	0.000000e+00	1.000000e-05	nan
-9	1981	-9	0	A	T	0.016	0.000000e+00	0.000000e+00	1.000000e-05	nan
-9	Rv3080c	-9	0	A	T	0.089	0.000000e+00	0.000000e+00	1.000000e-05	nan
-9	Rv1052	-9	0	A	T	0.010	0.000000e+00	0.000000e+00	1.000000e-05	nan
-9	Rv1056	-9	0	A	T	0.042	0.000000e+00	0.000000e+00	1.000000e-05	nan
-9	Rv1057	-9	0	A	T	0.026	0.000000e+00	0.000000e+00	1.000000e-05	nan
-9	Rv1054	-9	0	A	T	0.125	0.000000e+00	0.000000e+00	1.000000e-05	nan
-9	Rv3160c	-9	0	A	T	0.016	0.000000e+00	0.000000e+00	1.000000e-05	nan
-9	Rv3744	-9	0	A	T	0.010	0.000000e+00	0.000000e+00	1.000000e-05	nan
-9	Rv1004c	-9	0	A	T	0.115	0.000000e+00	0.000000e+00	1.000000e-05	nan
-9	Rv1239c	-9	0	A	T	0.495	0.000000e+00	0.000000e+00	1.000000e-05	nan
-9	Rv1781c	-9	0	A	T	0.036	0.000000e+00	0.000000e+00	1.000000e-05	nan
-9	Rv0537c	-9	0	A	T	0.161	0.000000e+00	0.000000e+00	1.000000e-05	nan
-9	Rv1804c	-9	0	A	T	0.016	0.000000e+00	0.000000e+00	1.000000e-05	nan
-9	2816	-9	0	A	T	0.245	0.000000e+00	0.000000e+00	1.000000e-05	nan
-9	Rv0827c	-9	0	A	T	0.016	0.000000e+00	0.000000e+00	1.000000e-05	nan
-9	Rv3243c	-9	0	A	T	0.010	0.000000e+00	0.000000e+00	1.000000e-05	nan
-9	Rv0895	-9	0	A	T	0.021	0.000000e+00	0.000000e+00	1.000000e-05	nan
-9	Rv0894	-9	0	A	T	0.052	0.000000e+00	0.000000e+00	1.000000e-05	nan
-9	Rv0896	-9	0	A	T	0.010	0.000000e+00	0.000000e+00	1.000000e-05	nan
-9	Rv2675c	-9	0	A	T	0.026	0.000000e+00	0.000000e+00	1.000000e-05	nan
-9	Rv0892	-9	0	A	T	0.026	0.000000e+00	0.000000e+00	1.000000e-05	nan
-9	Rv0559c	-9	0	A	T	0.016	0.000000e+00	0.000000e+00	1.000000e-05	nan
-9	Rv3918c	-9	0	A	T	0.042	0.000000e+00	0.000000e+00	1.000000e-05	nan
-9	Rv2831	-9	0	A	T	0.203	0.000000e+00	0.000000e+00	1.000000e-05	nan
-9	Rv0915c	-9	0	A	T	0.062	0.000000e+00	0.000000e+00	1.000000e-05	nan
-9	2333	-9	0	A	T	0.016	0.000000e+00	0.000000e+00	1.000000e-05	nan
-9	2337	-9	0	A	T	0.010	0.000000e+00	0.000000e+00	1.000000e-05	nan
-9	2338	-9	0	A	T	0.016	0.000000e+00	0.000000e+00	1.000000e-05	nan
-9	Rv0099	-9	0	A	T	0.036	0.000000e+00	0.000000e+00	1.000000e-05	nan
-9	Rv0097	-9	0	A	T	0.057	0.000000e+00	0.000000e+00	1.000000e-05	nan
-9	Rv0096	-9	0	A	T	0.266	0.000000e+00	0.000000e+00	1.000000e-05	nan
-9	Rv0091	-9	0	A	T	0.016	0.000000e+00	0.000000e+00	1.000000e-05	nan
-9	Rv0286	-9	0	A	T	0.042	0.000000e+00	0.000000e+00	1.000000e-05	nan
-9	Rv0092	-9	0	A	T	0.057	0.000000e+00	0.000000e+00	1.000000e-05	nan
-9	Rv1255c	-9	0	A	T	0.021	0.000000e+00	0.000000e+00	1.000000e-05	nan
-9	Rv2632c	-9	0	A	T	0.010	0.000000e+00	0.000000e+00	1.000000e-05	nan
-9	Rv1280c	-9	0	A	T	0.031	0.000000e+00	0.000000e+00	1.000000e-05	nan
-9	1342	-9	0	A	T	0.021	0.000000e+00	0.000000e+00	1.000000e-05	nan
-9	2488	-9	0	A	T	0.010	0.000000e+00	0.000000e+00	1.000000e-05	nan
-9	2489	-9	0	A	T	0.036	0.000000e+00	0.000000e+00	1.000000e-05	nan
-9	Rv0022c	-9	0	A	T	0.047	0.000000e+00	0.000000e+00	1.000000e-05	nan
-9	2487	-9	0	A	T	0.026	0.000000e+00	0.000000e+00	1.000000e-05	nan
-9	2484	-9	0	A	T	0.021	0.000000e+00	0.000000e+00	1.000000e-05	nan
-9	2483	-9	0	A	T	0.026	0.000000e+00	0.000000e+00	1.000000e-05	nan
-9	2481	-9	0	A	T	0.010	0.000000e+00	0.000000e+00	1.000000e-05	nan
-9	120	-9	0	A	T	0.021	0.000000e+00	0.000000e+00	1.000000e-05	nan
-9	121	-9	0	A	T	0.021	0.000000e+00	0.000000e+00	1.000000e-05	nan
-9	126	-9	0	A	T	0.078	0.000000e+00	0.000000e+00	1.000000e-05	nan
-9	128	-9	0	A	T	0.031	0.000000e+00	0.000000e+00	1.000000e-05	nan
-9	Rv2892c	-9	0	A	T	0.026	0.000000e+00	0.000000e+00	1.000000e-05	nan
-9	Rv3238c	-9	0	A	T	0.026	0.000000e+00	0.000000e+00	1.000000e-05	nan
-9	Rv1874	-9	0	A	T	0.052	0.000000e+00	0.000000e+00	1.000000e-05	nan
-9	Rv1875	-9	0	A	T	0.010	0.000000e+00	0.000000e+00	1.000000e-05	nan
-9	Rv1877	-9	0	A	T	0.052	0.000000e+00	0.000000e+00	1.000000e-05	nan
-9	Rv1873	-9	0	A	T	0.031	0.000000e+00	0.000000e+00	1.000000e-05	nan
-9	Rv1878	-9	0	A	T	0.052	0.000000e+00	0.000000e+00	1.000000e-05	nan
-9	Rv1879	-9	0	A	T	0.016	0.000000e+00	0.000000e+00	1.000000e-05	nan
-9	Rv2180c	-9	0	A	T	0.099	0.000000e+00	0.000000e+00	1.000000e-05	nan
-9	Rv2487c	-9	0	A	T	0.052	0.000000e+00	0.000000e+00	1.000000e-05	nan
-9	Rv0794c	-9	0	A	T	0.016	0.000000e+00	0.000000e+00	1.000000e-05	nan
-9	Rv1913	-9	0	A	T	0.036	0.000000e+00	0.000000e+00	1.000000e-05	nan
-9	Rv1916	-9	0	A	T	0.031	0.000000e+00	0.000000e+00	1.000000e-05	nan
-9	Rv1915	-9	0	A	T	0.339	0.000000e+00	0.000000e+00	1.000000e-05	nan
-9	Rv1703c	-9	0	A	T	0.031	0.000000e+00	0.000000e+00	1.000000e-05	nan
-9	Rv2248	-9	0	A	T	0.115	0.000000e+00	0.000000e+00	1.000000e-05	nan
-9	Rv2177c	-9	0	A	T	0.083	0.000000e+00	0.000000e+00	1.000000e-05	nan
-9	Rv2246	-9	0	A	T	0.016	0.000000e+00	0.000000e+00	1.000000e-05	nan
-9	Rv2247	-9	0	A	T	0.182	0.000000e+00	0.000000e+00	1.000000e-05	nan
-9	Rv2245	-9	0	A	T	0.062	0.000000e+00	0.000000e+00	1.000000e-05	nan
-9	Rv2242	-9	0	A	T	0.021	0.000000e+00	0.000000e+00	1.000000e-05	nan
-9	Rv2243	-9	0	A	T	0.052	0.000000e+00	0.000000e+00	1.000000e-05	nan
-9	Rv2241	-9	0	A	T	0.010	0.000000e+00	0.000000e+00	1.000000e-05	nan
-9	Rv1354c	-9	0	A	T	0.042	0.000000e+00	0.000000e+00	1.000000e-05	nan
-9	Rv1765c	-9	0	A	T	0.208	0.000000e+00	0.000000e+00	1.000000e-05	nan
-9	Rv1176c	-9	0	A	T	0.016	0.000000e+00	0.000000e+00	1.000000e-05	nan
-9	Rv2069	-9	0	A	T	0.010	0.000000e+00	0.000000e+00	1.000000e-05	nan
-9	1519	-9	0	A	T	0.010	0.000000e+00	0.000000e+00	1.000000e-05	nan
-9	1516	-9	0	A	T	0.026	0.000000e+00	0.000000e+00	1.000000e-05	nan
-9	1510	-9	0	A	T	0.052	0.000000e+00	0.000000e+00	1.000000e-05	nan
-9	Rv2065	-9	0	A	T	0.010	0.000000e+00	0.000000e+00	1.000000e-05	nan
-9	Rv2420c	-9	0	A	T	0.010	0.000000e+00	0.000000e+00	1.000000e-05	nan
-9	Rv1260	-9	0	A	T	0.052	0.000000e+00	0.000000e+00	1.000000e-05	nan
-9	Rv1263	-9	0	A	T	0.010	0.000000e+00	0.000000e+00	1.000000e-05	nan
-9	Rv1265	-9	0	A	T	0.010	0.000000e+00	0.000000e+00	1.000000e-05	nan
-9	Rv1264	-9	0	A	T	0.036	0.000000e+00	0.000000e+00	1.000000e-05	nan
-9	Rv0793	-9	0	A	T	0.026	0.000000e+00	0.000000e+00	1.000000e-05	nan
-9	Rv0796	-9	0	A	T	0.026	0.000000e+00	0.000000e+00	1.000000e-05	nan
-9	Rv0797	-9	0	A	T	0.130	0.000000e+00	0.000000e+00	1.000000e-05	nan
-9	Rv3573c	-9	0	A	T	0.047	0.000000e+00	0.000000e+00	1.000000e-05	nan
-9	Rv0516c	-9	0	A	T	0.016	0.000000e+00	0.000000e+00	1.000000e-05	nan
-9	Rv3383c	-9	0	A	T	0.453	0.000000e+00	0.000000e+00	1.000000e-05	nan
-9	Rv3689	-9	0	A	T	0.094	0.000000e+00	0.000000e+00	1.000000e-05	nan
-9	Rv3446c	-9	0	A	T	0.177	0.000000e+00	0.000000e+00	1.000000e-05	nan
-9	Rv3683	-9	0	A	T	0.016	0.000000e+00	0.000000e+00	1.000000e-05	nan
-9	Rv3682	-9	0	A	T	0.156	0.000000e+00	0.000000e+00	1.000000e-05	nan
-9	Rv3684	-9	0	A	T	0.068	0.000000e+00	0.000000e+00	1.000000e-05	nan
-9	Rv0136	-9	0	A	T	0.203	0.000000e+00	0.000000e+00	1.000000e-05	nan
-9	Rv0134	-9	0	A	T	0.266	0.000000e+00	0.000000e+00	1.000000e-05	nan
-9	Rv0133	-9	0	A	T	0.068	0.000000e+00	0.000000e+00	1.000000e-05	nan
-9	Rv0138	-9	0	A	T	0.010	0.000000e+00	0.000000e+00	1.000000e-05	nan
-9	Rv0139	-9	0	A	T	0.078	0.000000e+00	0.000000e+00	1.000000e-05	nan
-9	Rv3532	-9	0	A	T	0.104	0.000000e+00	0.000000e+00	1.000000e-05	nan
-9	Rv3537	-9	0	A	T	0.156	0.000000e+00	0.000000e+00	1.000000e-05	nan
-9	Rv3539	-9	0	A	T	0.068	0.000000e+00	0.000000e+00	1.000000e-05	nan
-9	Rv3538	-9	0	A	T	0.010	0.000000e+00	0.000000e+00	1.000000e-05	nan
-9	Rv1116A	-9	0	A	T	0.016	0.000000e+00	0.000000e+00	1.000000e-05	nan
-9	Rv0578c	-9	0	A	T	0.146	0.000000e+00	0.000000e+00	1.000000e-05	nan
-9	261	-9	0	A	T	0.016	0.000000e+00	0.000000e+00	1.000000e-05	nan
-9	260	-9	0	A	T	0.010	0.000000e+00	0.000000e+00	1.000000e-05	nan
-9	267	-9	0	A	T	0.010	0.000000e+00	0.000000e+00	1.000000e-05	nan
-9	266	-9	0	A	T	0.188	0.000000e+00	0.000000e+00	1.000000e-05	nan
-9	264	-9	0	A	T	0.010	0.000000e+00	0.000000e+00	1.000000e-05	nan
-9	1768	-9	0	A	T	0.010	0.000000e+00	0.000000e+00	1.000000e-05	nan
-9	988	-9	0	A	T	0.146	0.000000e+00	0.000000e+00	1.000000e-05	nan
-9	989	-9	0	A	T	0.036	0.000000e+00	0.000000e+00	1.000000e-05	nan
-9	Rv1728c	-9	0	A	T	0.026	0.000000e+00	0.000000e+00	1.000000e-05	nan
-9	Rv1157c	-9	0	A	T	0.016	0.000000e+00	0.000000e+00	1.000000e-05	nan
-9	Rv2531c	-9	0	A	T	0.052	0.000000e+00	0.000000e+00	1.000000e-05	nan
-9	Rv0132c	-9	0	A	T	0.026	0.000000e+00	0.000000e+00	1.000000e-05	nan
-9	2671	-9	0	A	T	0.031	0.000000e+00	0.000000e+00	1.000000e-05	nan
-9	2675	-9	0	A	T	0.026	0.000000e+00	0.000000e+00	1.000000e-05	nan
-9	2674	-9	0	A	T	0.010	0.000000e+00	0.000000e+00	1.000000e-05	nan
-9	2677	-9	0	A	T	0.057	0.000000e+00	0.000000e+00	1.000000e-05	nan
-9	2676	-9	0	A	T	0.010	0.000000e+00	0.000000e+00	1.000000e-05	nan
-9	2678	-9	0	A	T	0.021	0.000000e+00	0.000000e+00	1.000000e-05	nan
-9	2929	-9	0	A	T	0.453	0.000000e+00	0.000000e+00	1.000000e-05	nan
-9	2920	-9	0	A	T	0.062	0.000000e+00	0.000000e+00	1.000000e-05	nan
-9	2922	-9	0	A	T	0.021	0.000000e+00	0.000000e+00	1.000000e-05	nan
-9	Rv1624c	-9	0	A	T	0.073	0.000000e+00	0.000000e+00	1.000000e-05	nan
-9	2926	-9	0	A	T	0.411	0.000000e+00	0.000000e+00	1.000000e-05	nan
-9	Rv2134c	-9	0	A	T	0.016	0.000000e+00	0.000000e+00	1.000000e-05	nan
-9	Rv3333c	-9	0	A	T	0.016	0.000000e+00	0.000000e+00	1.000000e-05	nan
-9	Rv0755A	-9	0	A	T	0.010	0.000000e+00	0.000000e+00	1.000000e-05	nan
-9	Rv0207c	-9	0	A	T	0.021	0.000000e+00	0.000000e+00	1.000000e-05	nan
-9	2369	-9	0	A	T	0.016	0.000000e+00	0.000000e+00	1.000000e-05	nan
-9	Rv0063	-9	0	A	T	0.229	0.000000e+00	0.000000e+00	1.000000e-05	nan
-9	Rv2617c	-9	0	A	T	0.026	0.000000e+00	0.000000e+00	1.000000e-05	nan
-9	Rv0068	-9	0	A	T	0.495	0.000000e+00	0.000000e+00	1.000000e-05	nan
-9	Rv3641c	-9	0	A	T	0.021	0.000000e+00	0.000000e+00	1.000000e-05	nan
-9	726	-9	0	A	T	0.151	0.000000e+00	0.000000e+00	1.000000e-05	nan
-9	727	-9	0	A	T	0.016	0.000000e+00	0.000000e+00	1.000000e-05	nan
-9	724	-9	0	A	T	0.016	0.000000e+00	0.000000e+00	1.000000e-05	nan
-9	722	-9	0	A	T	0.010	0.000000e+00	0.000000e+00	1.000000e-05	nan
-9	720	-9	0	A	T	0.016	0.000000e+00	0.000000e+00	1.000000e-05	nan
-9	Rv2471	-9	0	A	T	0.193	0.000000e+00	0.000000e+00	1.000000e-05	nan
-9	1163	-9	0	A	T	0.031	0.000000e+00	0.000000e+00	1.000000e-05	nan
-9	1168	-9	0	A	T	0.021	0.000000e+00	0.000000e+00	1.000000e-05	nan
-9	Rv3082c	-9	0	A	T	0.073	0.000000e+00	0.000000e+00	1.000000e-05	nan
-9	Rv1078	-9	0	A	T	0.073	0.000000e+00	0.000000e+00	1.000000e-05	nan
-9	Rv2672	-9	0	A	T	0.234	0.000000e+00	0.000000e+00	1.000000e-05	nan
-9	Rv1076	-9	0	A	T	0.167	0.000000e+00	0.000000e+00	1.000000e-05	nan
-9	Rv1077	-9	0	A	T	0.016	0.000000e+00	0.000000e+00	1.000000e-05	nan
[truncated: 2,071 more rows]
