# Supplementary material for: GWAS for quantitative resistance phenotypes in Mycobacterium tuberculosis reveals resistance genes and regulatory regions
Source: Nat Commun. 2019 May 13;10:2128. doi: 10.1038/s41467-019-10110-6 (PMC6513847; doi:10.1038/s41467-019-10110-6)
Supplement: Supplementary file 12 — Source Data [file 41467_2019_10110_MOESM12_ESM.zip › 9-Source Data Folder/gene_pza.assoc.txt]

chr	rs	ps	n_miss	allele1	allele0	af	beta	se	l_remle	p_wald
-9	Rv0001	-9	0	A	T	0.075	9.412304e+01	3.429535e+01	1.657664e+00	6.146337e-03
-9	Rv0003	-9	0	A	T	0.500	1.485114e+02	6.731412e+02	1.725049e+00	8.254204e-01
-9	Rv0005	-9	0	A	T	0.043	1.230608e+01	4.899387e+01	1.708644e+00	8.017189e-01
-9	Rv0006	-9	0	A	T	0.044	1.377925e+02	3.412014e+01	1.762445e+00	5.704058e-05
-9	Rv0008c	-9	0	A	T	0.498	7.651094e+01	2.105588e+02	1.719602e+00	7.163886e-01
-9	Rv0010c	-9	0	A	T	0.017	1.293354e+01	8.410402e+01	1.706854e+00	8.778075e-01
-9	Rv0012	-9	0	A	T	0.499	2.755061e+02	5.135533e+02	1.726918e+00	5.917278e-01
-9	Rv0013	-9	0	A	T	0.064	-4.333553e+00	8.732990e+01	1.712693e+00	9.604308e-01
-9	Rv0014c	-9	0	A	T	0.079	7.221576e+00	5.689710e+01	1.712266e+00	8.990212e-01
-9	Rv0015c	-9	0	A	T	0.190	4.046248e+01	6.294007e+01	1.707339e+00	5.204230e-01
-9	Rv0018c	-9	0	A	T	0.487	7.703518e+01	8.766253e+01	1.716610e+00	3.796930e-01
-9	Rv0020c	-9	0	A	T	0.015	-5.561072e+01	6.114506e+01	1.728551e+00	3.632656e-01
-9	Rv0021c	-9	0	A	T	0.057	-3.950795e+01	5.562410e+01	1.699637e+00	4.776696e-01
-9	Rv0023	-9	0	A	T	0.020	3.953000e+01	8.059163e+01	1.718099e+00	6.238670e-01
-9	Rv0024	-9	0	A	T	0.053	-1.524483e+01	1.107996e+02	1.710253e+00	8.905870e-01
-9	Rv0025	-9	0	A	T	0.165	3.102673e+01	9.652525e+01	1.714850e+00	7.479328e-01
-9	Rv0026	-9	0	A	T	0.185	8.156765e+00	6.474106e+01	1.717142e+00	8.997594e-01
-9	Rv0029	-9	0	A	T	0.026	-1.862924e+01	4.557838e+01	1.719882e+00	6.828071e-01
-9	Rv0030	-9	0	A	T	0.207	-6.895062e+01	8.450987e+01	1.710033e+00	4.147176e-01
-9	Rv0032	-9	0	A	T	0.366	3.018733e+01	4.371286e+01	1.716405e+00	4.899548e-01
-9	Rv0035	-9	0	A	T	0.202	6.311627e+01	6.280589e+01	1.716271e+00	3.151170e-01
-9	Rv0036c	-9	0	A	T	0.026	-1.104690e+01	6.260401e+01	1.711778e+00	8.599633e-01
-9	Rv0037c	-9	0	A	T	0.042	-5.210778e+01	7.433337e+01	1.707164e+00	4.834312e-01
-9	Rv0039c	-9	0	A	T	0.056	-3.479082e+01	1.990574e+02	1.721795e+00	8.612822e-01
-9	Rv0041	-9	0	A	T	0.076	-2.197500e+01	4.609294e+01	1.695719e+00	6.336196e-01
-9	Rv0042c	-9	0	A	T	0.028	-8.953044e+01	5.198544e+01	1.711564e+00	8.527385e-02
-9	Rv0045c	-9	0	A	T	0.086	-6.989431e+01	6.181097e+01	1.694328e+00	2.583641e-01
-9	Rv0046c	-9	0	A	T	0.221	-7.224565e+01	7.737077e+01	1.689804e+00	3.506064e-01
-9	Rv0048c	-9	0	A	T	0.062	3.657870e+01	8.291087e+01	1.719229e+00	6.591573e-01
-9	Rv0050	-9	0	A	T	0.436	-2.996917e+01	3.766489e+01	1.724932e+00	4.263677e-01
-9	Rv0058	-9	0	A	T	0.480	1.316538e+02	6.522023e+01	1.707101e+00	4.373911e-02
-9	Rv0059	-9	0	A	T	0.216	-2.040815e+02	7.824824e+01	1.736576e+00	9.211100e-03
-9	Rv0061	-9	0	A	T	0.052	2.778181e+01	1.076209e+02	1.714743e+00	7.963369e-01
-9	Rv0062	-9	0	A	T	0.121	4.439338e+01	7.261271e+01	1.712164e+00	5.410632e-01
-9	Rv0063	-9	0	A	T	0.079	-2.438871e+00	6.824701e+01	1.710689e+00	9.714986e-01
-9	Rv0066c	-9	0	A	T	0.013	-5.331476e+01	8.492916e+01	1.706722e+00	5.302773e-01
-9	Rv0067c	-9	0	A	T	0.014	5.261915e+01	2.016469e+02	1.717381e+00	7.941759e-01
-9	Rv0068	-9	0	A	T	0.499	4.161638e+01	2.617097e+02	1.713641e+00	8.736806e-01
-9	Rv0069c	-9	0	A	T	0.013	1.185674e+00	6.697600e+01	1.712076e+00	9.858786e-01
-9	Rv0070c	-9	0	A	T	0.031	7.569220e+00	5.874420e+01	1.717903e+00	8.974964e-01
-9	Rv0071	-9	0	A	T	0.131	-1.221060e+01	2.661382e+01	1.706662e+00	6.464518e-01
-9	Rv0073	-9	0	A	T	0.011	-1.003528e+02	7.478063e+01	1.704089e+00	1.798489e-01
-9	Rv0074	-9	0	A	T	0.168	6.000973e+01	6.866821e+01	1.734488e+00	3.823340e-01
-9	Rv0075	-9	0	A	T	0.031	7.053749e+01	6.896752e+01	1.718323e+00	3.066150e-01
-9	Rv0077c	-9	0	A	T	0.023	-1.428984e+01	6.670487e+01	1.712050e+00	8.304063e-01
-9	Rv0078	-9	0	A	T	0.018	1.259020e+02	1.330352e+02	1.723348e+00	3.441350e-01
-9	Rv0078A	-9	0	A	T	0.050	-2.949503e+02	1.852575e+02	1.714561e+00	1.116100e-01
-9	Rv0083	-9	0	A	T	0.024	-9.276541e+00	6.313543e+01	1.707050e+00	8.832100e-01
-9	Rv0084	-9	0	A	T	0.030	-4.798486e+01	4.617145e+01	1.709934e+00	2.988752e-01
-9	Rv0085	-9	0	A	T	0.016	-6.527291e+01	1.106201e+02	1.710254e+00	5.552532e-01
-9	Rv0086	-9	0	A	T	0.135	-5.917914e+01	9.172072e+01	1.722185e+00	5.189080e-01
-9	Rv0087	-9	0	A	T	0.050	-3.073064e+01	6.793970e+01	1.716622e+00	6.511144e-01
-9	Rv0088	-9	0	A	T	0.020	5.292600e+01	1.055087e+02	1.705401e+00	6.160171e-01
-9	Rv0090	-9	0	A	T	0.010	2.853095e+01	7.419805e+01	1.701502e+00	7.006546e-01
-9	Rv0092	-9	0	A	T	0.091	6.414239e+01	6.669775e+01	1.699797e+00	3.363904e-01
-9	Rv0093c	-9	0	A	T	0.011	6.573949e+01	7.266417e+01	1.708831e+00	3.657950e-01
-9	Rv0094c	-9	0	A	T	0.134	3.586636e+00	3.331468e+01	1.715527e+00	9.142830e-01
-9	Rv0095c	-9	0	A	T	0.313	-2.815362e+01	4.165415e+01	1.709220e+00	4.992341e-01
-9	Rv0096	-9	0	A	T	0.187	-4.533702e+01	8.090558e+01	1.722003e+00	5.753266e-01
-9	Rv0097	-9	0	A	T	0.118	2.838231e+01	1.469423e+02	1.722984e+00	8.468704e-01
-9	Rv0099	-9	0	A	T	0.020	6.062974e+01	5.543445e+01	1.686445e+00	2.742862e-01
-9	Rv0101	-9	0	A	T	0.093	5.120567e-01	3.716214e+01	1.709834e+00	9.890085e-01
-9	Rv0102	-9	0	A	T	0.014	-1.929636e+01	6.576397e+01	1.704350e+00	7.692504e-01
-9	Rv0103c	-9	0	A	T	0.477	4.125870e+00	5.794825e+01	1.712892e+00	9.432505e-01
-9	Rv0104	-9	0	A	T	0.080	7.367338e+00	4.846651e+01	1.712241e+00	8.792042e-01
-9	Rv0109	-9	0	A	T	0.487	1.107730e+02	7.080368e+01	1.685181e+00	1.179480e-01
-9	Rv0110	-9	0	A	T	0.018	-1.592765e+02	7.965154e+01	1.687439e+00	4.574983e-02
-9	Rv0111	-9	0	A	T	0.035	5.843230e+01	5.939056e+01	1.724260e+00	3.253700e-01
-9	Rv0112	-9	0	A	T	0.010	2.968359e+01	7.071816e+01	1.704481e+00	6.747431e-01
-9	Rv0113	-9	0	A	T	0.050	-3.246055e+01	7.163284e+01	1.718959e+00	6.505171e-01
-9	Rv0114	-9	0	A	T	0.031	-3.912978e+01	8.557638e+01	1.728547e+00	6.475701e-01
-9	Rv0115	-9	0	A	T	0.057	1.263690e+02	7.576691e+01	1.754182e+00	9.559007e-02
-9	Rv0117	-9	0	A	T	0.054	-3.383075e+01	8.406205e+01	1.711692e+00	6.874211e-01
-9	Rv0118c	-9	0	A	T	0.065	1.219545e+02	6.598734e+01	1.707729e+00	6.481384e-02
-9	Rv0120c	-9	0	A	T	0.498	5.900989e+01	2.222495e+02	1.719545e+00	7.906584e-01
-9	Rv0121c	-9	0	A	T	0.025	5.903852e+01	8.061565e+01	1.710379e+00	4.640933e-01
-9	Rv0124	-9	0	A	T	0.371	-1.116183e+01	2.369734e+01	1.708792e+00	6.377105e-01
-9	Rv0125	-9	0	A	T	0.016	1.105026e+02	6.384504e+01	1.727562e+00	8.373229e-02
-9	Rv0127	-9	0	A	T	0.494	8.738254e+01	1.070194e+02	1.710136e+00	4.143616e-01
-9	Rv0131c	-9	0	A	T	0.030	1.004771e+01	5.796601e+01	1.707603e+00	8.624135e-01
-9	Rv0132c	-9	0	A	T	0.039	-1.479867e+01	7.193392e+01	1.714667e+00	8.370381e-01
-9	Rv0133	-9	0	A	T	0.017	-1.198571e+01	1.011004e+02	1.714070e+00	9.056487e-01
-9	Rv0134	-9	0	A	T	0.271	-1.951801e+01	5.908469e+01	1.707050e+00	7.411982e-01
-9	Rv0136	-9	0	A	T	0.074	1.482371e+02	5.972482e+01	1.691219e+00	1.319370e-02
-9	Rv0139	-9	0	A	T	0.024	-2.213177e+01	4.986072e+01	1.712092e+00	6.572112e-01
-9	Rv0140	-9	0	A	T	0.022	1.113520e+02	9.364912e+01	1.675942e+00	2.346492e-01
-9	Rv0143c	-9	0	A	T	0.104	5.056742e+01	7.066809e+01	1.711901e+00	4.743938e-01
-9	Rv0145	-9	0	A	T	0.097	-2.212026e+01	3.887917e+01	1.703424e+00	5.694918e-01
-9	Rv0146	-9	0	A	T	0.013	9.206788e+01	7.734876e+01	1.740269e+00	2.341536e-01
-9	Rv0149	-9	0	A	T	0.058	4.703445e+01	9.589863e+01	1.728807e+00	6.238934e-01
-9	Rv0151c	-9	0	A	T	0.298	-2.822905e+00	5.240260e+01	1.711357e+00	9.570476e-01
-9	Rv0152c	-9	0	A	T	0.216	4.580000e+01	6.610491e+01	1.713065e+00	4.885384e-01
-9	Rv0154c	-9	0	A	T	0.039	-1.729323e+02	1.042379e+02	1.733319e+00	9.736057e-02
-9	Rv0155	-9	0	A	T	0.011	-7.177919e+01	7.145799e+01	1.695366e+00	3.153322e-01
-9	Rv0158	-9	0	A	T	0.126	5.234424e+01	7.981293e+01	1.713379e+00	5.120486e-01
-9	Rv0159c	-9	0	A	T	0.499	9.117838e+00	2.980892e+02	1.719309e+00	9.756032e-01
-9	Rv0160c	-9	0	A	T	0.022	3.706957e+01	9.382784e+01	1.717774e+00	6.928499e-01
-9	Rv0161	-9	0	A	T	0.018	8.928467e+01	5.158370e+01	1.702442e+00	8.371886e-02
-9	Rv0162c	-9	0	A	T	0.018	5.045080e+01	6.344230e+01	1.706446e+00	4.266328e-01
-9	Rv0163	-9	0	A	T	0.014	3.342940e+01	6.516500e+01	1.702365e+00	6.080435e-01
-9	Rv0165c	-9	0	A	T	0.059	-1.335869e+02	1.082059e+02	1.729191e+00	2.172229e-01
-9	Rv0166	-9	0	A	T	0.082	-2.038811e+01	6.294124e+01	1.722873e+00	7.460499e-01
-9	Rv0167	-9	0	A	T	0.021	-2.131032e+01	1.262287e+02	1.715069e+00	8.659628e-01
-9	Rv0168	-9	0	A	T	0.029	7.413250e+01	9.303305e+01	1.729708e+00	4.256932e-01
-9	Rv0169	-9	0	A	T	0.099	-3.877670e+01	3.717929e+01	1.690893e+00	2.971637e-01
-9	Rv0170	-9	0	A	T	0.109	6.214132e+01	8.519455e+01	1.704815e+00	4.658890e-01
-9	Rv0171	-9	0	A	T	0.031	2.160832e+01	5.912778e+01	1.709599e+00	7.148357e-01
-9	Rv0172	-9	0	A	T	0.303	2.336939e+00	6.201160e+01	1.713241e+00	9.699444e-01
-9	Rv0173	-9	0	A	T	0.020	2.415587e+01	6.046626e+01	1.712194e+00	6.895972e-01
-9	Rv0174	-9	0	A	T	0.496	-1.052324e+01	1.453530e+02	1.717041e+00	9.422967e-01
-9	Rv0175	-9	0	A	T	0.217	-1.442863e+02	9.570221e+01	1.714650e+00	1.318916e-01
-9	Rv0180c	-9	0	A	T	0.035	-5.167556e+01	6.420241e+01	1.697746e+00	4.210372e-01
-9	Rv0181c	-9	0	A	T	0.212	-1.583410e+00	1.165551e+02	1.718964e+00	9.891632e-01
-9	Rv0182c	-9	0	A	T	0.053	-2.566808e+02	1.097428e+02	1.672235e+00	1.949405e-02
-9	Rv0186	-9	0	A	T	0.013	6.230911e+01	6.918991e+01	1.690359e+00	3.679980e-01
-9	Rv0187	-9	0	A	T	0.024	-4.375667e-02	7.176981e+01	1.713916e+00	9.995136e-01
-9	Rv0191	-9	0	A	T	0.053	-6.514239e+01	8.720310e+01	1.706457e+00	4.551908e-01
-9	Rv0192	-9	0	A	T	0.494	9.801635e+01	1.133375e+02	1.703081e+00	3.873023e-01
-9	Rv0193c	-9	0	A	T	0.491	-1.052199e+02	9.809413e+01	1.707126e+00	2.836365e-01
-9	Rv0194	-9	0	A	T	0.497	-1.538623e+01	1.603900e+02	1.716147e+00	9.235913e-01
-9	Rv0195	-9	0	A	T	0.016	1.253126e+02	6.757929e+01	1.673321e+00	6.392810e-02
-9	Rv0197	-9	0	A	T	0.497	1.145581e+02	1.221963e+02	1.700446e+00	3.486842e-01
-9	Rv0198c	-9	0	A	T	0.033	3.081571e+01	7.006746e+01	1.716446e+00	6.601567e-01
-9	Rv0202c	-9	0	A	T	0.020	-6.837640e+01	5.032584e+01	1.691497e+00	1.744921e-01
-9	Rv0204c	-9	0	A	T	0.036	-1.873723e+01	9.398137e+01	1.708990e+00	8.420040e-01
-9	Rv0205	-9	0	A	T	0.038	1.355681e+02	9.703164e+01	1.703584e+00	1.626124e-01
-9	Rv0206c	-9	0	A	T	0.061	1.143614e+01	6.544829e+01	1.710235e+00	8.613155e-01
-9	Rv0209	-9	0	A	T	0.078	4.571478e+01	6.801720e+01	1.706265e+00	5.016388e-01
-9	Rv0210	-9	0	A	T	0.073	-1.409802e+02	1.222804e+02	1.741874e+00	2.491586e-01
-9	Rv0211	-9	0	A	T	0.021	1.700440e+01	5.131506e+01	1.706744e+00	7.404179e-01
-9	Rv0213c	-9	0	A	T	0.015	-1.263007e+01	6.616867e+01	1.708440e+00	8.486527e-01
-9	Rv0214	-9	0	A	T	0.021	1.499773e+02	7.552582e+01	1.666134e+00	4.727394e-02
-9	Rv0215c	-9	0	A	T	0.022	2.112181e+01	7.132180e+01	1.704128e+00	7.671657e-01
-9	Rv0217c	-9	0	A	T	0.014	-9.799172e+00	6.881966e+01	1.711207e+00	8.867953e-01
-9	Rv0218	-9	0	A	T	0.495	2.767615e+01	1.168661e+02	1.710767e+00	8.128354e-01
-9	Rv0221	-9	0	A	T	0.064	8.799985e+01	7.314495e+01	1.714623e+00	2.291671e-01
-9	Rv0223c	-9	0	A	T	0.060	6.890565e+01	8.667801e+01	1.717689e+00	4.267852e-01
-9	Rv0226c	-9	0	A	T	0.057	-1.042833e+02	7.910604e+01	1.693957e+00	1.876510e-01
-9	Rv0227c	-9	0	A	T	0.011	1.777428e+02	7.889531e+01	1.668158e+00	2.443661e-02
-9	Rv0229c	-9	0	A	T	0.014	-3.952355e+01	7.412342e+01	1.694480e+00	5.939800e-01
-9	Rv0231	-9	0	A	T	0.030	-5.743061e+01	8.221171e+01	1.700236e+00	4.849494e-01
-9	Rv0233	-9	0	A	T	0.499	3.318718e+02	3.432715e+02	1.721972e+00	3.338333e-01
-9	Rv0235c	-9	0	A	T	0.045	-6.592875e+01	5.120506e+01	1.733484e+00	1.981404e-01
-9	Rv0236c	-9	0	A	T	0.404	-6.081975e+01	7.915909e+01	1.713306e+00	4.424388e-01
-9	Rv0237	-9	0	A	T	0.049	-4.939666e+01	7.947116e+01	1.718844e+00	5.343386e-01
-9	Rv0239	-9	0	A	T	0.014	-1.805373e+02	1.355264e+02	1.705412e+00	1.830611e-01
-9	Rv0244c	-9	0	A	T	0.099	-8.231756e+01	5.461093e+01	1.734214e+00	1.319717e-01
-9	Rv0245	-9	0	A	T	0.053	-4.907486e+01	8.354295e+01	1.706013e+00	5.570260e-01
-9	Rv0252	-9	0	A	T	0.091	7.233079e+01	5.186031e+01	1.651154e+00	1.633441e-01
-9	Rv0254c	-9	0	A	T	0.013	-1.283630e+02	1.652691e+02	1.731137e+00	4.374864e-01
-9	Rv0255c	-9	0	A	T	0.018	2.339956e+01	8.725463e+01	1.714345e+00	7.886079e-01
-9	Rv0257	-9	0	A	T	0.016	-6.294441e+01	1.051339e+02	1.729241e+00	5.494754e-01
-9	Rv0258c	-9	0	A	T	0.012	7.631165e+01	8.773539e+01	1.731999e+00	3.845784e-01
-9	Rv0259c	-9	0	A	T	0.495	-2.659002e+02	1.235647e+02	1.672796e+00	3.159312e-02
-9	Rv0261c	-9	0	A	T	0.065	1.074455e+02	6.255413e+01	1.680190e+00	8.610696e-02
-9	Rv0263c	-9	0	A	T	0.013	3.689313e+01	6.417316e+01	1.708153e+00	5.654614e-01
-9	Rv0264c	-9	0	A	T	0.210	-7.650088e+01	1.076696e+02	1.714959e+00	4.775155e-01
-9	Rv0266c	-9	0	A	T	0.037	2.624253e+01	5.045352e+01	1.714691e+00	6.030621e-01
-9	Rv0267	-9	0	A	T	0.026	5.793727e+01	7.548217e+01	1.716730e+00	4.428905e-01
-9	Rv0269c	-9	0	A	T	0.022	9.021925e+01	8.841382e+01	1.734109e+00	3.077243e-01
-9	Rv0270	-9	0	A	T	0.012	3.537405e+01	6.700791e+01	1.702748e+00	5.976554e-01
-9	Rv0271c	-9	0	A	T	0.147	-6.830738e+01	5.103018e+01	1.714133e+00	1.809518e-01
-9	Rv0273c	-9	0	A	T	0.031	-1.217751e+02	7.271669e+01	1.720421e+00	9.424994e-02
-9	Rv0275c	-9	0	A	T	0.026	2.499077e+01	8.684406e+01	1.704033e+00	7.735730e-01
-9	Rv0276	-9	0	A	T	0.015	2.578495e+00	6.413452e+01	1.712012e+00	9.679364e-01
-9	Rv0277c	-9	0	A	T	0.048	-8.933837e+00	6.505275e+01	1.709033e+00	8.907901e-01
-9	Rv0278c	-9	0	A	T	0.489	-4.826938e+00	6.393615e+01	1.708911e+00	9.398318e-01
-9	Rv0279c	-9	0	A	T	0.489	7.711765e+01	6.957969e+01	1.701689e+00	2.679276e-01
-9	Rv0280	-9	0	A	T	0.448	2.288742e+01	8.122784e+01	1.715538e+00	7.781674e-01
-9	Rv0282	-9	0	A	T	0.062	-6.912579e+01	8.132655e+01	1.725396e+00	3.954981e-01
-9	Rv0284	-9	0	A	T	0.498	-2.828278e+02	3.346223e+02	1.724932e+00	3.981508e-01
-9	Rv0286	-9	0	A	T	0.015	-7.175681e+01	6.430387e+01	1.693338e+00	2.646761e-01
-9	Rv0290	-9	0	A	T	0.061	-2.069138e+01	7.294924e+01	1.707661e+00	7.767321e-01
-9	Rv0292	-9	0	A	T	0.499	2.981924e+02	3.626546e+02	1.725333e+00	4.110902e-01
-9	Rv0297	-9	0	A	T	0.049	-3.352814e+01	4.928599e+01	1.701396e+00	4.964533e-01
-9	Rv0298	-9	0	A	T	0.038	-1.703401e+02	1.777028e+02	1.708024e+00	3.379601e-01
-9	Rv0302	-9	0	A	T	0.048	-1.119310e+01	1.229079e+02	1.710098e+00	9.274521e-01
-9	Rv0303	-9	0	A	T	0.012	-6.019119e+01	7.394483e+01	1.690311e+00	4.157974e-01
-9	Rv0304c	-9	0	A	T	0.080	4.766932e+01	3.646318e+01	1.699141e+00	1.913391e-01
-9	Rv0305c	-9	0	A	T	0.499	-1.930653e+01	1.806867e+02	1.705689e+00	9.149242e-01
-9	Rv0311	-9	0	A	T	0.065	8.484879e+01	5.829319e+01	1.716581e+00	1.457646e-01
-9	Rv0312	-9	0	A	T	0.011	-1.096924e+02	7.015602e+01	1.739625e+00	1.181737e-01
-9	Rv0314c	-9	0	A	T	0.015	2.479933e+01	6.511648e+01	1.703356e+00	7.033817e-01
-9	Rv0315	-9	0	A	T	0.498	3.277071e+01	2.668564e+02	1.718893e+00	9.022828e-01
-9	Rv0317c	-9	0	A	T	0.015	-4.895042e+01	1.176341e+02	1.702927e+00	6.773896e-01
-9	Rv0318c	-9	0	A	T	0.498	3.949626e+02	1.717760e+02	1.676130e+00	2.165085e-02
-9	Rv0319	-9	0	A	T	0.134	1.050929e+02	9.531873e+01	1.710079e+00	2.704357e-01
-9	Rv0321	-9	0	A	T	0.013	3.160301e+02	2.364213e+02	1.681328e+00	1.815530e-01
-9	Rv0323c	-9	0	A	T	0.498	1.597681e+02	1.724463e+02	1.723210e+00	3.543732e-01
-9	Rv0324	-9	0	A	T	0.206	-4.648170e+01	6.451310e+01	1.706252e+00	4.713502e-01
-9	Rv0325	-9	0	A	T	0.055	-8.634165e+01	1.636657e+02	1.721799e+00	5.979050e-01
-9	Rv0327c	-9	0	A	T	0.036	-1.258906e+01	5.534244e+01	1.709663e+00	8.200907e-01
-9	Rv0329c	-9	0	A	T	0.021	1.169063e+02	1.429514e+02	1.687254e+00	4.136231e-01
-9	Rv0331	-9	0	A	T	0.165	-7.062613e+01	6.377094e+01	1.679715e+00	2.682896e-01
-9	Rv0332	-9	0	A	T	0.011	-9.150193e+01	8.081101e+01	1.696499e+00	2.577249e-01
-9	Rv0336	-9	0	A	T	0.037	3.360408e+01	5.281753e+01	1.706785e+00	5.247419e-01
-9	Rv0339c	-9	0	A	T	0.018	-1.498024e+02	6.038903e+01	1.655318e+00	1.324458e-02
-9	Rv0341	-9	0	A	T	0.043	-2.262040e+01	8.272881e+01	1.714426e+00	7.845686e-01
-9	Rv0342	-9	0	A	T	0.013	-5.654561e+01	6.322971e+01	1.722131e+00	3.713376e-01
-9	Rv0352	-9	0	A	T	0.013	2.668463e+01	8.491613e+01	1.727007e+00	7.533853e-01
-9	Rv0354c	-9	0	A	T	0.500	-3.118698e+02	5.442273e+02	1.721302e+00	5.667123e-01
-9	Rv0355c	-9	0	A	T	0.359	6.374188e+00	2.515057e+01	1.713529e+00	7.999686e-01
-9	Rv0359	-9	0	A	T	0.115	1.194513e+02	1.015853e+02	1.682263e+00	2.398675e-01
-9	Rv0362	-9	0	A	T	0.052	7.280647e+01	7.916405e+01	1.653311e+00	3.579096e-01
-9	Rv0365c	-9	0	A	T	0.121	2.706809e+01	9.630926e+01	1.716947e+00	7.787151e-01
-9	Rv0366c	-9	0	A	T	0.211	-1.171602e+02	1.475819e+02	1.724990e+00	4.274224e-01
-9	Rv0368c	-9	0	A	T	0.178	-3.431994e+01	9.893681e+01	1.713783e+00	7.287335e-01
-9	Rv0370c	-9	0	A	T	0.022	5.208751e+00	7.645747e+01	1.709413e+00	9.456960e-01
-9	Rv0371c	-9	0	A	T	0.084	-7.595620e+01	1.111685e+02	1.748325e+00	4.945721e-01
-9	Rv0373c	-9	0	A	T	0.021	-1.764181e+01	5.137644e+01	1.715410e+00	7.313672e-01
-9	Rv0376c	-9	0	A	T	0.249	-1.861501e+01	3.675263e+01	1.708516e+00	6.125977e-01
-9	Rv0380c	-9	0	A	T	0.171	-9.177732e+00	7.205014e+01	1.715824e+00	8.986600e-01
-9	Rv0381c	-9	0	A	T	0.034	3.368624e+01	1.565260e+02	1.717895e+00	8.296369e-01
-9	Rv0386	-9	0	A	T	0.054	-7.955000e+01	4.654523e+01	1.691840e+00	8.767951e-02
-9	Rv0389	-9	0	A	T	0.025	-2.808513e+01	1.106095e+02	1.719925e+00	7.996044e-01
-9	Rv0392c	-9	0	A	T	0.036	-1.045044e+02	7.400251e+01	1.709383e+00	1.581448e-01
-9	Rv0393	-9	0	A	T	0.011	-1.361280e+02	7.049010e+01	1.688749e+00	5.368582e-02
-9	Rv0395	-9	0	A	T	0.498	-1.746668e+02	1.968763e+02	1.724611e+00	3.751450e-01
-9	Rv0398c	-9	0	A	T	0.049	-4.439800e+01	1.980605e+02	1.717922e+00	8.226660e-01
-9	Rv0399c	-9	0	A	T	0.078	3.972815e+01	7.191318e+01	1.714614e+00	5.807403e-01
-9	Rv0400c	-9	0	A	T	0.146	2.235729e+01	8.256984e+01	1.716693e+00	7.866134e-01
-9	Rv0402c	-9	0	A	T	0.033	6.635130e+01	4.644719e+01	1.729596e+00	1.533856e-01
-9	Rv0403c	-9	0	A	T	0.068	3.523728e+01	3.406392e+01	1.698988e+00	3.011255e-01
-9	Rv0404	-9	0	A	T	0.088	5.105492e+00	5.391822e+01	1.708704e+00	9.245764e-01
-9	Rv0405	-9	0	A	T	0.250	-1.274452e+02	6.267510e+01	1.675242e+00	4.221791e-02
-9	Rv0407	-9	0	A	T	0.118	-2.429821e+01	1.227963e+02	1.716286e+00	8.431753e-01
-9	Rv0408	-9	0	A	T	0.060	-1.246228e+02	9.848099e+01	1.711239e+00	2.059430e-01
-9	Rv0410c	-9	0	A	T	0.016	7.776939e+01	6.106993e+01	1.705972e+00	2.030930e-01
-9	Rv0412c	-9	0	A	T	0.428	4.011967e+00	6.844116e+01	1.714142e+00	9.532647e-01
-9	Rv0415	-9	0	A	T	0.142	4.597621e+01	6.358876e+01	1.700755e+00	4.697987e-01
-9	Rv0416	-9	0	A	T	0.013	1.343180e+02	3.571499e+02	1.725382e+00	7.069183e-01
-9	Rv0417	-9	0	A	T	0.500	-2.750223e+02	6.568460e+02	1.725029e+00	6.755055e-01
-9	Rv0419	-9	0	A	T	0.072	4.766756e+01	6.075554e+01	1.697843e+00	4.328469e-01
-9	Rv0421c	-9	0	A	T	0.039	7.308873e+01	1.491595e+02	1.714919e+00	6.242163e-01
-9	Rv0422c	-9	0	A	T	0.017	-1.767068e+02	1.044001e+02	1.707554e+00	9.077933e-02
-9	Rv0423c	-9	0	A	T	0.016	1.016887e+02	1.130798e+02	1.710767e+00	3.686824e-01
-9	Rv0425c	-9	0	A	T	0.496	-1.191123e+02	1.484143e+02	1.704581e+00	4.223761e-01
-9	Rv0428c	-9	0	A	T	0.061	-1.250333e+02	9.091959e+01	1.691794e+00	1.693107e-01
-9	Rv0435c	-9	0	A	T	0.029	1.080331e+02	6.219840e+01	1.734409e+00	8.264631e-02
-9	Rv0436c	-9	0	A	T	0.220	-1.142708e+02	8.822143e+01	1.687926e+00	1.954624e-01
-9	Rv0437c	-9	0	A	T	0.118	8.715029e+01	1.348432e+02	1.727968e+00	5.181970e-01
-9	Rv0442c	-9	0	A	T	0.049	9.394975e+00	6.455815e+01	1.707016e+00	8.843177e-01
-9	Rv0444c	-9	0	A	T	0.051	5.671787e+01	1.035168e+02	1.699717e+00	5.838503e-01
-9	Rv0446c	-9	0	A	T	0.213	-3.562437e+01	9.822131e+01	1.710035e+00	7.168934e-01
-9	Rv0448c	-9	0	A	T	0.015	-4.511308e+01	1.187174e+02	1.716126e+00	7.040063e-01
-9	Rv0450c	-9	0	A	T	0.012	-4.308637e+01	6.802481e+01	1.712995e+00	5.265922e-01
-9	Rv0452	-9	0	A	T	0.050	-8.848146e+01	9.440330e+01	1.703411e+00	3.487981e-01
-9	Rv0453	-9	0	A	T	0.192	5.374126e+01	8.217262e+01	1.734013e+00	5.132278e-01
-9	Rv0457c	-9	0	A	T	0.064	6.504050e+01	6.518514e+01	1.749948e+00	3.185763e-01
-9	Rv0458	-9	0	A	T	0.021	-4.345671e+01	7.385512e+01	1.698570e+00	5.563656e-01
-9	Rv0461	-9	0	A	T	0.121	-3.349632e+00	7.718789e+01	1.709971e+00	9.653929e-01
-9	Rv0465c	-9	0	A	T	0.051	2.526209e+01	7.115108e+01	1.706839e+00	7.226124e-01
-9	Rv0466	-9	0	A	T	0.052	4.905250e+00	1.370896e+02	1.718073e+00	9.714624e-01
-9	Rv0469	-9	0	A	T	0.012	1.043642e+02	7.273840e+01	1.704550e+00	1.515945e-01
-9	Rv0470c	-9	0	A	T	0.018	1.077457e+02	5.553156e+01	1.722990e+00	5.256988e-02
-9	Rv0471c	-9	0	A	T	0.013	4.273311e+01	7.617151e+01	1.706353e+00	5.748889e-01
-9	Rv0472c	-9	0	A	T	0.214	6.722167e+01	7.484180e+01	1.710664e+00	3.692586e-01
-9	Rv0475	-9	0	A	T	0.021	1.488530e+01	5.784635e+01	1.701274e+00	7.969699e-01
-9	Rv0479c	-9	0	A	T	0.011	-1.189986e+02	7.376693e+01	1.680982e+00	1.069570e-01
-9	Rv0484c	-9	0	A	T	0.011	-9.421886e+01	9.678058e+01	1.732092e+00	3.304758e-01
-9	Rv0486	-9	0	A	T	0.166	8.650738e+01	6.850348e+01	1.685279e+00	2.068876e-01
-9	Rv0487	-9	0	A	T	0.013	-2.429606e+01	7.412775e+01	1.709103e+00	7.431479e-01
-9	Rv0492c	-9	0	A	T	0.052	1.355818e+00	1.213243e+02	1.710658e+00	9.910855e-01
-9	Rv0493c	-9	0	A	T	0.265	1.125634e+01	6.918067e+01	1.713611e+00	8.707733e-01
-9	Rv0495c	-9	0	A	T	0.046	-9.062697e+01	7.441436e+01	1.691829e+00	2.235007e-01
-9	Rv0501	-9	0	A	T	0.012	-6.821342e+00	7.474411e+01	1.711794e+00	9.272984e-01
-9	Rv0507	-9	0	A	T	0.498	-1.336260e+02	2.849467e+02	1.727168e+00	6.391855e-01
-9	Rv0508	-9	0	A	T	0.033	-1.706036e+02	9.317466e+01	1.661943e+00	6.733430e-02
-9	Rv0513	-9	0	A	T	0.037	4.359311e+01	1.757304e+02	1.714939e+00	8.041219e-01
-9	Rv0515	-9	0	A	T	0.083	-7.528655e+01	5.295484e+01	1.680626e+00	1.553563e-01
-9	Rv0522	-9	0	A	T	0.050	1.246028e+02	6.615853e+01	1.720336e+00	5.987574e-02
-9	Rv0527	-9	0	A	T	0.018	-1.560291e+01	9.379658e+01	1.714071e+00	8.679094e-01
-9	Rv0529	-9	0	A	T	0.051	-4.979169e+01	1.155540e+02	1.714598e+00	6.666179e-01
-9	Rv0530	-9	0	A	T	0.049	4.561196e+01	1.068939e+02	1.714270e+00	6.696683e-01
-9	Rv0532	-9	0	A	T	0.446	-4.817669e+01	3.397892e+01	1.697205e+00	1.564836e-01
-9	Rv0533c	-9	0	A	T	0.040	-5.330010e+01	1.261132e+02	1.718680e+00	6.726321e-01
-9	Rv0536	-9	0	A	T	0.063	1.190569e+02	6.076492e+01	1.686258e+00	5.029673e-02
-9	Rv0537c	-9	0	A	T	0.055	-1.763538e+02	8.536674e+01	1.699494e+00	3.904713e-02
-9	Rv0538	-9	0	A	T	0.438	-1.423743e+02	1.140777e+02	1.724006e+00	2.122449e-01
-9	Rv0540	-9	0	A	T	0.088	1.227637e+01	7.797293e+01	1.711215e+00	8.749200e-01
-9	Rv0541c	-9	0	A	T	0.024	4.905932e+01	1.193346e+02	1.704620e+00	6.810634e-01
-9	Rv0545c	-9	0	A	T	0.474	7.326303e+00	1.919414e+02	1.724457e+00	9.695586e-01
-9	Rv0548c	-9	0	A	T	0.022	1.701768e+01	1.318538e+02	1.709105e+00	8.973269e-01
-9	Rv0556	-9	0	A	T	0.494	-1.001745e+02	1.204528e+02	1.716342e+00	4.057637e-01
-9	Rv0557	-9	0	A	T	0.124	7.527501e+01	7.448791e+01	1.676902e+00	3.124170e-01
-9	Rv0560c	-9	0	A	T	0.011	2.781123e+02	1.022777e+02	1.705061e+00	6.633770e-03
-9	Rv0564c	-9	0	A	T	0.017	9.687952e+01	7.106769e+01	1.716374e+00	1.730618e-01
-9	Rv0565c	-9	0	A	T	0.219	1.124522e+01	6.019591e+01	1.716217e+00	8.518393e-01
-9	Rv0566c	-9	0	A	T	0.023	-8.016128e+01	9.903580e+01	1.690164e+00	4.184275e-01
-9	Rv0567	-9	0	A	T	0.020	8.688203e+01	7.320698e+01	1.692343e+00	2.355294e-01
-9	Rv0568	-9	0	A	T	0.021	1.902308e+00	1.505151e+02	1.711810e+00	9.899181e-01
-9	Rv0570	-9	0	A	T	0.026	-1.458201e+01	8.297490e+01	1.711141e+00	8.605263e-01
-9	Rv0572c	-9	0	A	T	0.438	3.882274e+01	1.436405e+02	1.723749e+00	7.869911e-01
-9	Rv0574c	-9	0	A	T	0.055	-2.940605e+01	9.754884e+01	1.713254e+00	7.631213e-01
-9	Rv0575c	-9	0	A	T	0.053	3.266188e+01	8.044620e+01	1.704000e+00	6.848046e-01
-9	Rv0576	-9	0	A	T	0.049	-4.712647e+01	8.131586e+01	1.719879e+00	5.623224e-01
-9	Rv0578c	-9	0	A	T	0.184	-3.325722e+01	4.244498e+01	1.707597e+00	4.334584e-01
-9	Rv0584	-9	0	A	T	0.048	9.410447e+01	6.373925e+01	1.712739e+00	1.400861e-01
-9	Rv0588	-9	0	A	T	0.247	-9.350739e+01	6.641758e+01	1.676465e+00	1.594149e-01
-9	Rv0589	-9	0	A	T	0.492	-5.516595e+01	1.176055e+02	1.716398e+00	6.390958e-01
-9	Rv0590	-9	0	A	T	0.058	1.180217e+01	1.129526e+02	1.712853e+00	9.167988e-01
-9	Rv0591	-9	0	A	T	0.019	5.464185e+01	8.443562e+01	1.711903e+00	5.176573e-01
-9	Rv0592	-9	0	A	T	0.151	2.281954e+01	6.025301e+01	1.717012e+00	7.049529e-01
-9	Rv0594	-9	0	A	T	0.052	7.843655e+01	5.937436e+01	1.691062e+00	1.867233e-01
-9	Rv0603	-9	0	A	T	0.011	-3.308713e+01	7.148441e+01	1.708658e+00	6.435458e-01
-9	Rv0608	-9	0	A	T	0.013	1.093756e+02	2.418519e+02	1.715605e+00	6.511722e-01
-9	Rv0610c	-9	0	A	T	0.011	-4.643422e+01	7.230760e+01	1.718292e+00	5.208752e-01
-9	Rv0611c	-9	0	A	T	0.015	5.672633e+00	1.233500e+02	1.709255e+00	9.633270e-01
-9	Rv0613c	-9	0	A	T	0.275	4.641672e+01	6.429108e+01	1.716954e+00	4.704417e-01
-9	Rv0619	-9	0	A	T	0.219	-1.485124e+02	9.012840e+01	1.657064e+00	9.964467e-02
-9	Rv0620	-9	0	A	T	0.082	3.698844e+01	6.022004e+01	1.703801e+00	5.391795e-01
-9	Rv0628c	-9	0	A	T	0.014	-7.880774e+01	6.535869e+01	1.701305e+00	2.281305e-01
-9	Rv0629c	-9	0	A	T	0.072	9.765127e+01	5.225336e+01	1.682191e+00	6.188111e-02
-9	Rv0630c	-9	0	A	T	0.067	2.665674e+01	4.447805e+01	1.705582e+00	5.490645e-01
-9	Rv0631c	-9	0	A	T	0.259	6.439124e+01	5.983715e+01	1.721623e+00	2.820841e-01
-9	Rv0638	-9	0	A	T	0.051	-1.787636e+02	1.299991e+02	1.739702e+00	1.693394e-01
-9	Rv0641	-9	0	A	T	0.047	-4.294379e+00	9.372482e+01	1.713758e+00	9.634617e-01
-9	Rv0642c	-9	0	A	T	0.183	-8.015049e+01	1.022281e+02	1.724854e+00	4.331659e-01
-9	Rv0644c	-9	0	A	T	0.053	-3.537480e+01	1.233329e+02	1.716367e+00	7.742944e-01
-9	Rv0646c	-9	0	A	T	0.017	-2.028656e+02	1.030928e+02	1.760391e+00	4.930977e-02
-9	Rv0648	-9	0	A	T	0.036	5.457184e+01	4.133412e+01	1.712747e+00	1.869866e-01
-9	Rv0654	-9	0	A	T	0.016	-8.451350e+01	6.096120e+01	1.692842e+00	1.658846e-01
-9	Rv0655	-9	0	A	T	0.217	-7.857286e+01	7.748594e+01	1.684990e+00	3.107637e-01
-9	Rv0656c	-9	0	A	T	0.020	-3.413864e+01	7.916231e+01	1.712858e+00	6.663610e-01
-9	Rv0658c	-9	0	A	T	0.498	-1.212564e+01	2.161075e+02	1.718327e+00	9.552636e-01
-9	Rv0663	-9	0	A	T	0.096	-1.006818e+02	4.795836e+01	1.747575e+00	3.598303e-02
-9	Rv0667	-9	0	A	T	0.369	2.010497e+02	2.349513e+01	1.253282e+00	3.302761e-17
-9	Rv0668	-9	0	A	T	0.279	1.035566e+02	2.657427e+01	1.711158e+00	1.025464e-04
-9	Rv0669c	-9	0	A	T	0.019	4.941049e+01	5.746934e+01	1.722314e+00	3.900780e-01
-9	Rv0670	-9	0	A	T	0.184	-1.430834e+02	9.746958e+01	1.688746e+00	1.423582e-01
-9	Rv0673	-9	0	A	T	0.055	4.664559e+01	7.997140e+01	1.708104e+00	5.598099e-01
-9	Rv0676c	-9	0	A	T	0.494	9.123217e+01	1.047181e+02	1.695770e+00	3.838011e-01
-9	Rv0678	-9	0	A	T	0.028	2.686537e+02	7.216298e+01	1.747440e+00	2.056252e-04
-9	Rv0679c	-9	0	A	T	0.049	1.384742e+02	2.385802e+02	1.713948e+00	5.617420e-01
-9	Rv0682	-9	0	A	T	0.066	-1.165270e+00	3.680541e+01	1.708586e+00	9.747480e-01
-9	Rv0683	-9	0	A	T	0.017	3.046507e+02	1.755630e+02	1.711526e+00	8.293497e-02
-9	Rv0687	-9	0	A	T	0.015	1.487616e+02	1.422030e+02	1.692168e+00	2.957048e-01
-9	Rv0688	-9	0	A	T	0.168	-6.167618e+01	9.516676e+01	1.690992e+00	5.170474e-01
-9	Rv0691c	-9	0	A	T	0.052	1.306612e+02	8.907171e+01	1.719543e+00	1.426460e-01
-9	Rv0694	-9	0	A	T	0.032	3.200118e+00	6.542471e+01	1.713025e+00	9.609964e-01
-9	Rv0695	-9	0	A	T	0.022	-4.722545e+01	1.428961e+02	1.714461e+00	7.410860e-01
-9	Rv0696	-9	0	A	T	0.223	-5.416174e+01	6.742226e+01	1.693849e+00	4.219400e-01
-9	Rv0697	-9	0	A	T	0.076	-1.881229e+01	7.929542e+01	1.713890e+00	8.125066e-01
-9	Rv0698	-9	0	A	T	0.028	-6.876455e+01	6.270212e+01	1.695525e+00	2.729873e-01
-9	Rv0699	-9	0	A	T	0.049	1.887560e+02	2.880475e+02	1.730163e+00	5.123971e-01
-9	Rv0703	-9	0	A	T	0.022	-2.889841e+01	4.390985e+01	1.696901e+00	5.105740e-01
-9	Rv0711	-9	0	A	T	0.016	-6.873700e+01	6.054164e+01	1.698350e+00	2.564365e-01
-9	Rv0716	-9	0	A	T	0.039	2.969391e+02	1.648017e+02	1.733477e+00	7.181547e-02
-9	Rv0717	-9	0	A	T	0.131	-3.397926e+01	1.271698e+02	1.721261e+00	7.893619e-01
-9	Rv0721	-9	0	A	T	0.031	1.602207e+02	1.902342e+02	1.731231e+00	3.998189e-01
-9	Rv0724	-9	0	A	T	0.010	-3.515915e+01	8.090247e+01	1.706629e+00	6.639365e-01
-9	Rv0725c	-9	0	A	T	0.020	-1.547297e+02	9.670947e+01	1.697691e+00	1.098607e-01
-9	Rv0726c	-9	0	A	T	0.011	3.063047e+01	7.438928e+01	1.701090e+00	6.805857e-01
-9	Rv0727c	-9	0	A	T	0.432	2.363837e+00	1.119855e+02	1.721964e+00	9.831625e-01
-9	Rv0728c	-9	0	A	T	0.065	7.831277e-01	7.366766e+01	1.710686e+00	9.915199e-01
-9	Rv0731c	-9	0	A	T	0.011	-6.456525e+00	7.060664e+01	1.705912e+00	9.271546e-01
-9	Rv0732	-9	0	A	T	0.100	1.308606e+02	7.795718e+01	1.705584e+00	9.347287e-02
-9	Rv0737	-9	0	A	T	0.017	3.812240e+01	1.295076e+02	1.707318e+00	7.685279e-01
-9	Rv0739	-9	0	A	T	0.088	6.303867e+01	1.038295e+02	1.725934e+00	5.438696e-01
-9	Rv0741	-9	0	A	T	0.124	-2.555719e+02	9.269300e+01	1.664511e+00	5.913969e-03
-9	Rv0745	-9	0	A	T	0.059	4.382779e+01	6.676718e+01	1.703289e+00	5.116687e-01
-9	Rv0746	-9	0	A	T	0.487	-1.241643e+01	6.684641e+01	1.714135e+00	8.526740e-01
-9	Rv0747	-9	0	A	T	0.439	3.100049e+01	4.390125e+01	1.708668e+00	4.802303e-01
-9	Rv0749	-9	0	A	T	0.015	-5.861226e+01	6.261522e+01	1.694133e+00	3.494155e-01
-9	Rv0750	-9	0	A	T	0.060	-6.293008e+00	6.086352e+01	1.711609e+00	9.176656e-01
-9	Rv0751c	-9	0	A	T	0.088	6.361177e+01	7.524352e+01	1.733650e+00	3.980408e-01
-9	Rv0753c	-9	0	A	T	0.013	3.350609e+01	6.223047e+01	1.701881e+00	5.903822e-01
-9	Rv0754	-9	0	A	T	0.020	4.241943e+01	8.439839e+01	1.697956e+00	6.153264e-01
-9	Rv0755c	-9	0	A	T	0.033	-1.402739e+02	5.219561e+01	1.661417e+00	7.294072e-03
-9	Rv0756c	-9	0	A	T	0.039	9.440373e+01	8.063318e+01	1.723741e+00	2.419076e-01
-9	Rv0758	-9	0	A	T	0.498	-7.259277e+01	3.317302e+02	1.722027e+00	8.268172e-01
-9	Rv0764c	-9	0	A	T	0.011	1.115337e+02	7.597850e+01	1.742475e+00	1.423628e-01
-9	Rv0766c	-9	0	A	T	0.186	-1.148110e+02	7.506137e+01	1.748164e+00	1.263752e-01
-9	Rv0768	-9	0	A	T	0.054	1.017009e+02	8.244402e+01	1.712807e+00	2.175902e-01
-9	Rv0770	-9	0	A	T	0.144	-1.413861e+02	6.300038e+01	1.684805e+00	2.499120e-02
-9	Rv0773c	-9	0	A	T	0.052	-1.603300e+01	1.103132e+02	1.706822e+00	8.844650e-01
-9	Rv0775	-9	0	A	T	0.025	-1.328348e+01	9.274097e+01	1.712030e+00	8.861297e-01
-9	Rv0783c	-9	0	A	T	0.050	3.388980e+01	6.398396e+01	1.723097e+00	5.964401e-01
-9	Rv0785	-9	0	A	T	0.474	6.887888e+01	1.833387e+02	1.722606e+00	7.072089e-01
-9	Rv0787	-9	0	A	T	0.476	-6.506995e+01	1.616061e+02	1.721587e+00	6.872773e-01
-9	Rv0787A	-9	0	A	T	0.014	9.284841e+01	1.320476e+02	1.699736e+00	4.820957e-01
-9	Rv0791c	-9	0	A	T	0.232	-8.960409e+01	6.135899e+01	1.681302e+00	1.444490e-01
-9	Rv0797	-9	0	A	T	0.226	8.141603e+00	3.493983e+01	1.708853e+00	8.157853e-01
-9	Rv0800	-9	0	A	T	0.458	9.856640e+01	6.659121e+01	1.632470e+00	1.390765e-01
-9	Rv0803	-9	0	A	T	0.166	-1.732142e+02	1.179217e+02	1.684120e+00	1.421109e-01
-9	Rv0806c	-9	0	A	T	0.014	8.524788e+01	6.174178e+01	1.704859e+00	1.676101e-01
-9	Rv0808	-9	0	A	T	0.169	-2.005640e+01	1.072054e+02	1.721455e+00	8.516249e-01
-9	Rv0812	-9	0	A	T	0.499	1.348137e+02	3.031412e+02	1.721248e+00	6.565963e-01
-9	Rv0813c	-9	0	A	T	0.040	1.635087e+02	1.248402e+02	1.742902e+00	1.905205e-01
-9	Rv0814c	-9	0	A	T	0.045	-9.351930e+01	1.333188e+02	1.726645e+00	4.831380e-01
-9	Rv0816c	-9	0	A	T	0.116	4.051727e+01	1.061534e+02	1.707643e+00	7.027585e-01
-9	Rv0822c	-9	0	A	T	0.019	9.567824e+00	1.086711e+02	1.711900e+00	9.298558e-01
-9	Rv0823c	-9	0	A	T	0.062	1.771063e+01	6.117859e+01	1.703859e+00	7.722533e-01
-9	Rv0825c	-9	0	A	T	0.216	3.269895e+00	5.151021e+01	1.712028e+00	9.493939e-01
-9	Rv0827c	-9	0	A	T	0.024	1.560531e+02	1.577269e+02	1.736815e+00	3.226625e-01
-9	Rv0829	-9	0	A	T	0.489	1.020958e+02	8.610435e+01	1.703766e+00	2.359548e-01
-9	Rv0830	-9	0	A	T	0.013	2.702224e+00	6.680913e+01	1.711984e+00	9.677432e-01
-9	Rv0833	-9	0	A	T	0.372	-3.265395e+01	3.115182e+01	1.676466e+00	2.947376e-01
-9	Rv0834c	-9	0	A	T	0.063	3.172859e+01	4.508386e+01	1.708237e+00	4.817067e-01
-9	Rv0835	-9	0	A	T	0.017	-1.906480e+01	6.064158e+01	1.706375e+00	7.532806e-01
-9	Rv0836c	-9	0	A	T	0.058	7.337113e+00	1.252935e+02	1.714687e+00	9.533123e-01
-9	Rv0840c	-9	0	A	T	0.013	5.505760e+01	7.127628e+01	1.728328e+00	4.399902e-01
-9	Rv0842	-9	0	A	T	0.012	-5.010482e+00	6.999286e+01	1.709654e+00	9.429430e-01
-9	Rv0844c	-9	0	A	T	0.051	-2.622066e+02	1.360952e+02	1.752997e+00	5.424826e-02
-9	Rv0845	-9	0	A	T	0.060	-1.048953e+02	7.983992e+01	1.711323e+00	1.891450e-01
-9	Rv0848	-9	0	A	T	0.477	-1.871177e+02	1.621919e+02	1.740986e+00	2.488489e-01
-9	Rv0849	-9	0	A	T	0.050	-6.985934e+00	6.748664e+01	1.708444e+00	9.175700e-01
-9	Rv0850	-9	0	A	T	0.223	4.373222e+01	1.223978e+02	1.722224e+00	7.209300e-01
-9	Rv0851c	-9	0	A	T	0.015	9.827097e+01	6.409985e+01	1.682667e+00	1.255032e-01
-9	Rv0853c	-9	0	A	T	0.103	-6.452785e+01	9.199659e+01	1.715980e+00	4.831727e-01
-9	Rv0854	-9	0	A	T	0.021	1.180785e+02	9.245328e+01	1.687833e+00	2.017769e-01
-9	Rv0855	-9	0	A	T	0.056	1.570474e+02	7.986198e+01	1.695407e+00	4.946093e-02
-9	Rv0858c	-9	0	A	T	0.055	5.608306e+01	6.664145e+01	1.709151e+00	4.001909e-01
-9	Rv0859	-9	0	A	T	0.500	-2.875227e+02	7.616385e+02	1.728130e+00	7.058613e-01
-9	Rv0860	-9	0	A	T	0.012	-2.002376e+01	6.520421e+01	1.709508e+00	7.588231e-01
-9	Rv0862c	-9	0	A	T	0.061	-4.240145e+00	9.066380e+01	1.710059e+00	9.627057e-01
-9	Rv0867c	-9	0	A	T	0.012	-5.654060e+01	5.958323e+01	1.699498e+00	3.428350e-01
-9	Rv0870c	-9	0	A	T	0.017	4.516521e+01	1.112925e+02	1.709597e+00	6.849403e-01
-9	Rv0872c	-9	0	A	T	0.018	-5.782289e+01	6.073947e+01	1.704901e+00	3.412879e-01
-9	Rv0873	-9	0	A	T	0.015	5.227074e+01	6.325972e+01	1.713207e+00	4.087966e-01
-9	Rv0874c	-9	0	A	T	0.052	-1.230689e+02	1.202226e+02	1.710411e+00	3.061847e-01
-9	Rv0878c	-9	0	A	T	0.214	-2.689786e+01	2.119743e+01	1.688884e+00	2.047027e-01
-9	Rv0881	-9	0	A	T	0.496	-2.141706e+02	1.635991e+02	1.736102e+00	1.907319e-01
-9	Rv0882	-9	0	A	T	0.034	-3.735591e+01	9.820306e+01	1.710872e+00	7.037164e-01
-9	Rv0885	-9	0	A	T	0.162	4.755236e+01	1.260809e+02	1.731806e+00	7.061199e-01
-9	Rv0888	-9	0	A	T	0.052	1.487376e+02	8.758870e+01	1.709599e+00	8.972786e-02
-9	Rv0889c	-9	0	A	T	0.042	1.221009e+02	9.160847e+01	1.743835e+00	1.828192e-01
-9	Rv0890c	-9	0	A	T	0.499	1.060730e+02	3.238945e+02	1.719139e+00	7.433497e-01
-9	Rv0891c	-9	0	A	T	0.496	1.885276e+01	1.877526e+02	1.720404e+00	9.200326e-01
-9	Rv0892	-9	0	A	T	0.029	4.943407e+01	6.916294e+01	1.704853e+00	4.748967e-01
-9	Rv0893c	-9	0	A	T	0.084	2.118067e+02	6.527223e+01	1.611021e+00	1.205345e-03
-9	Rv0894	-9	0	A	T	0.026	-3.125692e+01	7.255603e+01	1.721514e+00	6.666894e-01
-9	Rv0897c	-9	0	A	T	0.013	-6.754596e+01	7.016196e+01	1.704393e+00	3.358747e-01
-9	Rv0907	-9	0	A	T	0.500	5.854006e+02	3.199610e+02	1.716288e+00	6.754504e-02
-9	Rv0914c	-9	0	A	T	0.116	1.832094e+02	1.106132e+02	1.672009e+00	9.790766e-02
-9	Rv0915c	-9	0	A	T	0.040	-2.861601e+01	5.781912e+01	1.703877e+00	6.207405e-01
-9	Rv0918	-9	0	A	T	0.077	5.709864e+00	1.705724e+02	1.721117e+00	9.733013e-01
-9	Rv0921	-9	0	A	T	0.022	-1.957463e+02	1.577696e+02	1.738094e+00	2.149428e-01
-9	Rv0922	-9	0	A	T	0.103	-1.430374e+01	5.177268e+01	1.712450e+00	7.823785e-01
-9	Rv0923c	-9	0	A	T	0.027	-8.259614e+01	7.724863e+01	1.678800e+00	2.851724e-01
-9	Rv0927c	-9	0	A	T	0.055	6.116680e+01	1.305997e+02	1.724098e+00	6.396127e-01
-9	Rv0929	-9	0	A	T	0.012	-4.817807e+01	7.089394e+01	1.726272e+00	4.968951e-01
-9	Rv0930	-9	0	A	T	0.498	-2.015950e+02	1.763703e+02	1.716539e+00	2.532458e-01
-9	Rv0931c	-9	0	A	T	0.040	-4.330175e+01	5.353888e+01	1.706630e+00	4.187876e-01
-9	Rv0933	-9	0	A	T	0.055	-1.115787e+01	9.891366e+01	1.716891e+00	9.102038e-01
-9	Rv0934	-9	0	A	T	0.031	-7.010890e+01	7.334358e+01	1.739222e+00	3.393069e-01
-9	Rv0938	-9	0	A	T	0.466	3.898492e+01	9.234250e+01	1.713717e+00	6.729672e-01
-9	Rv0939	-9	0	A	T	0.025	-5.716412e+01	6.705308e+01	1.704309e+00	3.940866e-01
-9	Rv0940c	-9	0	A	T	0.040	-5.219778e+01	1.136793e+02	1.712438e+00	6.461931e-01
-9	Rv0943c	-9	0	A	T	0.014	8.649469e+01	7.463087e+01	1.705302e+00	2.466885e-01
-9	Rv0945	-9	0	A	T	0.154	2.686288e+01	8.434374e+01	1.708259e+00	7.501636e-01
-9	Rv0946c	-9	0	A	T	0.035	-1.212977e+02	9.393988e+01	1.727337e+00	1.968610e-01
-9	Rv0948c	-9	0	A	T	0.181	4.209536e+00	1.027351e+02	1.717403e+00	9.673226e-01
-9	Rv0949	-9	0	A	T	0.020	-5.376756e+01	8.196928e+01	1.716528e+00	5.119770e-01
-9	Rv0950c	-9	0	A	T	0.012	-2.391633e+01	7.210867e+01	1.714021e+00	7.401929e-01
-9	Rv0951	-9	0	A	T	0.010	7.486865e+01	7.568492e+01	1.682237e+00	3.227472e-01
-9	Rv0957	-9	0	A	T	0.033	2.016984e+02	9.081521e+01	1.651806e+00	2.652911e-02
-9	Rv0958	-9	0	A	T	0.471	-2.753042e+01	1.154366e+02	1.716397e+00	8.115400e-01
-9	Rv0959	-9	0	A	T	0.055	3.056997e+01	6.521974e+01	1.703611e+00	6.393486e-01
-9	Rv0961	-9	0	A	T	0.042	4.206898e+01	8.905045e+01	1.710547e+00	6.367104e-01
-9	Rv0962c	-9	0	A	T	0.492	-1.157269e+02	9.382988e+01	1.712450e+00	2.176671e-01
-9	Rv0964c	-9	0	A	T	0.491	-4.796356e+01	1.122280e+02	1.719831e+00	6.691781e-01
-9	Rv0966c	-9	0	A	T	0.496	-2.787277e+02	1.599566e+02	1.735468e+00	8.166035e-02
-9	Rv0969	-9	0	A	T	0.181	2.225440e+01	5.977088e+01	1.702080e+00	7.097107e-01
-9	Rv0971c	-9	0	A	T	0.027	-2.392721e+01	9.426747e+01	1.707976e+00	7.996739e-01
-9	Rv0972c	-9	0	A	T	0.055	-2.786045e+01	5.874998e+01	1.699511e+00	6.354244e-01
-9	Rv0973c	-9	0	A	T	0.028	6.381922e+01	5.974190e+01	1.715877e+00	2.856120e-01
-9	Rv0974c	-9	0	A	T	0.474	-1.277184e+02	1.842318e+02	1.724702e+00	4.882810e-01
-9	Rv0976c	-9	0	A	T	0.036	-7.190684e+01	8.013403e+01	1.714828e+00	3.697124e-01
-9	Rv0977	-9	0	A	T	0.198	3.554292e+01	4.460965e+01	1.703407e+00	4.257434e-01
-9	Rv0978c	-9	0	A	T	0.019	7.156583e+01	5.003609e+01	1.709976e+00	1.528823e-01
-9	Rv0980c	-9	0	A	T	0.329	-2.674936e+01	2.260155e+01	1.713942e+00	2.368261e-01
-9	Rv0982	-9	0	A	T	0.082	1.324216e+02	8.561914e+01	1.718798e+00	1.222013e-01
-9	Rv0983	-9	0	A	T	0.498	1.734274e+02	2.282002e+02	1.698377e+00	4.474087e-01
-9	Rv0986	-9	0	A	T	0.035	2.164756e+01	9.535297e+01	1.707871e+00	8.204405e-01
-9	Rv0987	-9	0	A	T	0.107	1.617512e+02	4.801080e+01	1.727734e+00	7.769629e-04
-9	Rv0988	-9	0	A	T	0.057	6.724475e+01	6.421937e+01	1.732446e+00	2.952488e-01
-9	Rv0989c	-9	0	A	T	0.475	-6.205866e+01	1.386752e+02	1.719333e+00	6.545829e-01
-9	Rv0990c	-9	0	A	T	0.266	4.182652e+01	1.017151e+02	1.720608e+00	6.809863e-01
-9	Rv0992c	-9	0	A	T	0.013	-1.121310e+02	8.452603e+01	1.709848e+00	1.848852e-01
-9	Rv0993	-9	0	A	T	0.498	2.134299e+02	2.870886e+02	1.724698e+00	4.573602e-01
-9	Rv0994	-9	0	A	T	0.011	-8.612382e+01	7.376077e+01	1.741760e+00	2.431841e-01
-9	Rv0995	-9	0	A	T	0.176	-3.980511e+01	6.878599e+01	1.703817e+00	5.629078e-01
-9	Rv0996	-9	0	A	T	0.011	-1.970300e+02	6.803786e+01	1.754277e+00	3.845877e-03
-9	Rv0997	-9	0	A	T	0.011	4.063565e+01	6.665713e+01	1.703536e+00	5.422217e-01
-9	Rv0999	-9	0	A	T	0.037	-1.424017e+02	1.475312e+02	1.725191e+00	3.346137e-01
-9	Rv1002c	-9	0	A	T	0.024	1.019214e+02	7.375868e+01	1.711436e+00	1.672701e-01
-9	Rv1004c	-9	0	A	T	0.023	-7.412034e+01	5.101232e+01	1.698476e+00	1.464748e-01
-9	Rv1007c	-9	0	A	T	0.496	2.825138e+01	1.678695e+02	1.720908e+00	8.663791e-01
-9	Rv1008	-9	0	A	T	0.498	-8.219391e+01	3.259695e+02	1.721881e+00	8.009645e-01
-9	Rv1009	-9	0	A	T	0.026	2.484235e+01	1.016150e+02	1.708231e+00	8.069025e-01
-9	Rv1014c	-9	0	A	T	0.072	1.117730e+02	7.438963e+01	1.695910e+00	1.332087e-01
-9	Rv1016c	-9	0	A	T	0.118	6.422997e+01	1.628690e+02	1.729012e+00	6.933774e-01
-9	Rv1018c	-9	0	A	T	0.027	-6.216670e+01	8.341353e+01	1.716301e+00	4.562390e-01
-9	Rv1020	-9	0	A	T	0.057	5.221201e+01	5.429205e+01	1.703017e+00	3.363902e-01
-9	Rv1023	-9	0	A	T	0.186	2.381608e+01	8.837853e+01	1.715937e+00	7.876057e-01
-9	Rv1027c	-9	0	A	T	0.067	3.174106e+01	9.917505e+01	1.711011e+00	7.489826e-01
-9	Rv1028c	-9	0	A	T	0.482	1.532242e+02	1.476332e+02	1.708208e+00	2.995286e-01
-9	Rv1029	-9	0	A	T	0.130	-2.127998e+02	7.388619e+01	1.627956e+00	4.042456e-03
-9	Rv1030	-9	0	A	T	0.024	1.708645e+01	6.284075e+01	1.709985e+00	7.857426e-01
-9	Rv1032c	-9	0	A	T	0.029	-2.478320e+01	7.552773e+01	1.708961e+00	7.428648e-01
-9	Rv1034c	-9	0	A	T	0.025	-3.375453e+01	1.266161e+02	1.716390e+00	7.898287e-01
-9	Rv1037c	-9	0	A	T	0.020	6.943980e+01	7.675163e+01	1.709352e+00	3.657787e-01
-9	Rv1039c	-9	0	A	T	0.135	8.049976e+00	6.857650e+01	1.715053e+00	9.065722e-01
-9	Rv1041c	-9	0	A	T	0.011	6.407601e+01	7.302508e+01	1.703132e+00	3.804078e-01
-9	Rv1042c	-9	0	A	T	0.015	1.836804e+01	1.104841e+02	1.707748e+00	8.679863e-01
-9	Rv1044	-9	0	A	T	0.097	-1.484501e+02	9.342633e+01	1.762426e+00	1.123208e-01
-9	Rv1045	-9	0	A	T	0.048	-1.575922e+02	2.033323e+02	1.726569e+00	4.384566e-01
-9	Rv1047	-9	0	A	T	0.061	-2.504431e+01	3.411230e+01	1.694139e+00	4.629797e-01
-9	Rv1048c	-9	0	A	T	0.056	-1.409891e+02	8.063991e+01	1.696374e+00	8.064101e-02
-9	Rv1052	-9	0	A	T	0.020	2.799769e+01	1.829633e+02	1.711658e+00	8.784042e-01
-9	Rv1054	-9	0	A	T	0.051	-1.978638e+02	9.600141e+01	1.697350e+00	3.950224e-02
-9	Rv1056	-9	0	A	T	0.127	-1.538877e+01	1.138295e+02	1.717646e+00	8.924821e-01
-9	Rv1059	-9	0	A	T	0.016	-1.348786e+02	9.241977e+01	1.690826e+00	1.446998e-01
-9	Rv1060	-9	0	A	T	0.027	3.828043e+01	9.884843e+01	1.712717e+00	6.986260e-01
-9	Rv1063c	-9	0	A	T	0.027	5.788794e+01	8.633074e+01	1.701599e+00	5.026381e-01
-9	Rv1065	-9	0	A	T	0.011	6.123516e+01	7.264407e+01	1.707599e+00	3.994170e-01
-9	Rv1067c	-9	0	A	T	0.431	-2.167537e+01	6.314557e+01	1.711208e+00	7.314597e-01
-9	Rv1068c	-9	0	A	T	0.106	1.513096e+01	3.245972e+01	1.714700e+00	6.411916e-01
-9	Rv1069c	-9	0	A	T	0.026	4.327906e+01	7.161813e+01	1.725530e+00	5.457505e-01
-9	Rv1075c	-9	0	A	T	0.211	-4.925498e+01	1.209859e+02	1.721293e+00	6.839937e-01
-9	Rv1076	-9	0	A	T	0.058	-1.589411e+02	9.285552e+01	1.706046e+00	8.719651e-02
-9	Rv1077	-9	0	A	T	0.017	5.072313e+01	5.581721e+01	1.712518e+00	3.636623e-01
-9	Rv1086	-9	0	A	T	0.058	-1.168516e+02	1.161583e+02	1.708217e+00	3.146233e-01
-9	Rv1087	-9	0	A	T	0.313	-1.251393e+00	2.869724e+01	1.709167e+00	9.652247e-01
-9	Rv1089	-9	0	A	T	0.065	-1.984769e+02	8.012480e+01	1.634556e+00	1.337545e-02
-9	Rv1090	-9	0	A	T	0.049	1.295633e+02	1.394643e+02	1.713589e+00	3.530625e-01
-9	Rv1091	-9	0	A	T	0.264	2.511630e+01	4.111167e+01	1.705829e+00	5.413566e-01
-9	Rv1092c	-9	0	A	T	0.015	-5.420331e+01	1.363665e+02	1.706623e+00	6.910786e-01
-9	Rv1093	-9	0	A	T	0.500	-3.057581e+01	6.663114e+02	1.726386e+00	9.634066e-01
-9	Rv1096	-9	0	A	T	0.012	2.585357e+01	7.636508e+01	1.708205e+00	7.350032e-01
-9	Rv1097c	-9	0	A	T	0.012	-2.327903e+01	8.662751e+01	1.721796e+00	7.881846e-01
-9	Rv1098c	-9	0	A	T	0.025	-7.563281e+01	1.154208e+02	1.712218e+00	5.124074e-01
-9	Rv1102c	-9	0	A	T	0.057	8.272609e+01	1.722671e+02	1.716875e+00	6.311541e-01
-9	Rv1104	-9	0	A	T	0.024	-1.220337e+02	9.323748e+01	1.716403e+00	1.908236e-01
-9	Rv1106c	-9	0	A	T	0.040	1.303259e+01	8.804408e+01	1.714613e+00	8.823478e-01
-9	Rv1108c	-9	0	A	T	0.121	4.165734e+01	7.731957e+01	1.690703e+00	5.901415e-01
-9	Rv1111c	-9	0	A	T	0.017	-9.158965e+01	1.750228e+02	1.719895e+00	6.008562e-01
-9	Rv1116A	-9	0	A	T	0.018	-2.463952e+02	1.190721e+02	1.737339e+00	3.872120e-02
-9	Rv1121	-9	0	A	T	0.020	-2.521388e+02	1.032847e+02	1.644621e+00	1.477482e-02
-9	Rv1122	-9	0	A	T	0.020	5.942675e+01	9.296995e+01	1.698651e+00	5.228060e-01
-9	Rv1125	-9	0	A	T	0.060	-1.034608e+02	9.849851e+01	1.712451e+00	2.937443e-01
-9	Rv1126c	-9	0	A	T	0.013	-6.072143e+01	1.885367e+02	1.714891e+00	7.474552e-01
-9	Rv1127c	-9	0	A	T	0.228	2.287448e+01	6.473081e+01	1.724788e+00	7.238635e-01
-9	Rv1128c	-9	0	A	T	0.240	-2.236025e+02	9.203161e+01	1.650680e+00	1.525278e-02
-9	Rv1129c	-9	0	A	T	0.019	8.925768e+01	4.947322e+01	1.747862e+00	7.144380e-02
-9	Rv1130	-9	0	A	T	0.079	2.100418e+01	6.141475e+01	1.711854e+00	7.324036e-01
-9	Rv1132	-9	0	A	T	0.022	-6.189962e+01	5.563965e+01	1.705348e+00	2.661307e-01
-9	Rv1133c	-9	0	A	T	0.026	-5.143108e+01	9.096719e+01	1.709161e+00	5.719152e-01
-9	Rv1135c	-9	0	A	T	0.048	-4.435274e+01	4.402239e+01	1.696552e+00	3.138853e-01
-9	Rv1137c	-9	0	A	T	0.026	-1.938013e+02	9.746511e+01	1.705017e+00	4.698081e-02
-9	Rv1138c	-9	0	A	T	0.022	4.918459e+01	1.138669e+02	1.710799e+00	6.658528e-01
-9	Rv1140	-9	0	A	T	0.012	1.461138e+02	7.784027e+01	1.720123e+00	6.073473e-02
-9	Rv1142c	-9	0	A	T	0.033	-5.364241e+01	5.884237e+01	1.682439e+00	3.621377e-01
-9	Rv1144	-9	0	A	T	0.017	3.578348e+01	8.144139e+01	1.731659e+00	6.604634e-01
-9	Rv1145	-9	0	A	T	0.082	-3.848513e+00	9.515421e+01	1.713539e+00	9.677447e-01
-9	Rv1148c	-9	0	A	T	0.244	8.121134e+00	3.742375e+01	1.711806e+00	8.282396e-01
-9	Rv1154c	-9	0	A	T	0.498	3.171563e+02	2.757212e+02	1.716028e+00	2.502464e-01
-9	Rv1155	-9	0	A	T	0.056	-1.804474e+01	1.506991e+02	1.713922e+00	9.047080e-01
-9	Rv1158c	-9	0	A	T	0.019	5.278310e+01	8.806705e+01	1.714189e+00	5.490459e-01
-9	Rv1159	-9	0	A	T	0.088	-1.627493e+02	1.113803e+02	1.729847e+00	1.442077e-01
-9	Rv1160	-9	0	A	T	0.045	-2.588317e+02	1.509590e+02	1.755840e+00	8.666672e-02
-9	Rv1161	-9	0	A	T	0.092	4.724247e+01	6.499879e+01	1.695482e+00	4.674702e-01
-9	Rv1162	-9	0	A	T	0.164	-1.094241e+00	1.028875e+02	1.715265e+00	9.915161e-01
-9	Rv1163	-9	0	A	T	0.053	-4.845713e+01	9.195303e+01	1.710464e+00	5.983019e-01
-9	Rv1166	-9	0	A	T	0.015	6.415676e+01	6.967000e+01	1.716516e+00	3.572958e-01
-9	Rv1168c	-9	0	A	T	0.068	1.560168e+02	6.364204e+01	1.686213e+00	1.436174e-02
-9	Rv1171	-9	0	A	T	0.015	-6.481862e+00	1.993513e+02	1.721988e+00	9.740667e-01
-9	Rv1175c	-9	0	A	T	0.450	-3.629348e+01	6.766435e+01	1.714698e+00	5.917936e-01
-9	Rv1179c	-9	0	A	T	0.023	7.789383e+01	4.911141e+01	1.697907e+00	1.129747e-01
-9	Rv1180	-9	0	A	T	0.500	1.493659e+02	5.861982e+02	1.720263e+00	7.989155e-01
-9	Rv1181	-9	0	A	T	0.017	6.562496e+01	5.706121e+01	1.707836e+00	2.503282e-01
-9	Rv1183	-9	0	A	T	0.132	4.102505e+00	6.418152e+01	1.715606e+00	9.490437e-01
-9	Rv1184c	-9	0	A	T	0.131	1.452100e+01	1.030596e+02	1.715700e+00	8.879722e-01
-9	Rv1185c	-9	0	A	T	0.013	7.428397e+01	7.039742e+01	1.727584e+00	2.915313e-01
-9	Rv1186c	-9	0	A	T	0.496	8.449159e+01	1.870681e+02	1.715407e+00	6.515897e-01
-9	Rv1187	-9	0	A	T	0.059	1.070682e+02	8.663524e+01	1.670023e+00	2.167438e-01
-9	Rv1188	-9	0	A	T	0.026	-2.927062e+01	8.367530e+01	1.711409e+00	7.265380e-01
-9	Rv1189	-9	0	A	T	0.047	1.626991e+02	7.658295e+01	1.681550e+00	3.382331e-02
-9	Rv1192	-9	0	A	T	0.011	-8.253203e+00	7.261965e+01	1.708851e+00	9.095335e-01
-9	Rv1193	-9	0	A	T	0.074	-5.293023e+01	7.190683e+01	1.697368e+00	4.618096e-01
-9	Rv1194c	-9	0	A	T	0.127	1.125236e+02	7.439171e+01	1.704621e+00	1.306355e-01
-9	Rv1196	-9	0	A	T	0.128	2.071347e+01	3.965364e+01	1.713746e+00	6.015114e-01
-9	Rv1197	-9	0	A	T	0.040	1.805259e+01	5.064725e+01	1.711081e+00	7.215722e-01
-9	Rv1198	-9	0	A	T	0.267	2.165327e+01	3.996541e+01	1.706165e+00	5.880515e-01
-9	Rv1199c	-9	0	A	T	0.278	-2.607309e+01	2.834585e+01	1.707817e+00	3.578422e-01
-9	Rv1200	-9	0	A	T	0.016	-4.917926e+01	6.287453e+01	1.715744e+00	4.342546e-01
-9	Rv1204c	-9	0	A	T	0.064	4.711070e+01	7.305906e+01	1.714624e+00	5.191540e-01
-9	Rv1205	-9	0	A	T	0.099	1.001639e+02	7.525138e+01	1.682959e+00	1.834099e-01
-9	Rv1206	-9	0	A	T	0.054	5.440903e+01	7.557259e+01	1.713443e+00	4.716843e-01
-9	Rv1207	-9	0	A	T	0.017	7.250486e+01	1.080609e+02	1.706394e+00	5.023666e-01
-9	Rv1210	-9	0	A	T	0.014	-2.336255e+02	1.683027e+02	1.728662e+00	1.653430e-01
-9	Rv1212c	-9	0	A	T	0.047	9.576536e+01	6.999766e+01	1.727102e+00	1.715168e-01
-9	Rv1215c	-9	0	A	T	0.028	1.118787e+02	6.316397e+01	1.675501e+00	7.676119e-02
-9	Rv1217c	-9	0	A	T	0.055	-4.854321e+00	7.646810e+01	1.709086e+00	9.493930e-01
-9	Rv1218c	-9	0	A	T	0.225	-1.099615e+02	8.062186e+01	1.678462e+00	1.728364e-01
-9	Rv1219c	-9	0	A	T	0.041	8.392581e+00	1.029107e+02	1.715211e+00	9.350158e-01
-9	Rv1221	-9	0	A	T	0.019	-1.562262e+02	1.872930e+02	1.712306e+00	4.043667e-01
-9	Rv1222	-9	0	A	T	0.017	2.146204e+02	1.997644e+02	1.732691e+00	2.828629e-01
-9	Rv1223	-9	0	A	T	0.022	8.790971e+01	8.075067e+01	1.733709e+00	2.765129e-01
-9	Rv1224	-9	0	A	T	0.060	-6.750873e+01	9.338187e+01	1.712034e+00	4.698554e-01
-9	Rv1225c	-9	0	A	T	0.049	9.819960e+01	3.242368e+02	1.728813e+00	7.620434e-01
-9	Rv1226c	-9	0	A	T	0.103	4.011436e+01	6.054908e+01	1.695376e+00	5.077652e-01
-9	Rv1227c	-9	0	A	T	0.017	-5.686192e+01	9.654388e+01	1.714485e+00	5.559833e-01
-9	Rv1228	-9	0	A	T	0.011	-8.954846e+01	8.452577e+01	1.694715e+00	2.896099e-01
-9	Rv1230c	-9	0	A	T	0.479	1.525307e+01	6.385493e+01	1.708909e+00	8.112445e-01
-9	Rv1231c	-9	0	A	T	0.017	1.304551e+01	1.097785e+02	1.710282e+00	9.054251e-01
-9	Rv1232c	-9	0	A	T	0.497	-7.472594e+01	1.876350e+02	1.722257e+00	6.905119e-01
-9	Rv1236	-9	0	A	T	0.013	7.978493e+01	6.977730e+01	1.701131e+00	2.530796e-01
-9	Rv1239c	-9	0	A	T	0.496	4.418294e+01	1.427184e+02	1.712997e+00	7.569303e-01
-9	Rv1240	-9	0	A	T	0.023	2.047596e+01	1.058603e+02	1.711926e+00	8.466577e-01
-9	Rv1243c	-9	0	A	T	0.027	8.046385e+01	4.538910e+01	1.732346e+00	7.650955e-02
-9	Rv1248c	-9	0	A	T	0.191	9.959116e+01	7.331641e+01	1.731385e+00	1.745870e-01
-9	Rv1249c	-9	0	A	T	0.120	-1.029071e+02	9.506122e+01	1.729790e+00	2.792212e-01
-9	Rv1251c	-9	0	A	T	0.159	-4.186828e+01	4.921907e+01	1.719065e+00	3.951238e-01
-9	Rv1253	-9	0	A	T	0.019	3.793967e+01	6.501669e+01	1.707012e+00	5.596356e-01
-9	Rv1255c	-9	0	A	T	0.014	-1.645926e+02	1.992402e+02	1.724723e+00	4.089024e-01
-9	Rv1256c	-9	0	A	T	0.217	-8.317062e+01	7.434858e+01	1.721092e+00	2.634985e-01
-9	Rv1258c	-9	0	A	T	0.049	1.210197e+02	1.378900e+02	1.720366e+00	3.802982e-01
-9	Rv1264	-9	0	A	T	0.017	-6.732383e+01	6.488862e+01	1.702322e+00	2.996876e-01
-9	Rv1266c	-9	0	A	T	0.499	2.196052e+02	2.888530e+02	1.704936e+00	4.472371e-01
-9	Rv1267c	-9	0	A	T	0.035	1.029597e+02	6.247201e+01	1.659815e+00	9.958198e-02
-9	Rv1273c	-9	0	A	T	0.016	1.139433e+02	6.955680e+01	1.715169e+00	1.016425e-01
-9	Rv1278	-9	0	A	T	0.213	-3.241727e+01	9.157099e+01	1.708107e+00	7.233886e-01
-9	Rv1279	-9	0	A	T	0.011	-3.839401e-01	7.280487e+01	1.710257e+00	9.957932e-01
-9	Rv1280c	-9	0	A	T	0.071	1.390416e+02	5.444495e+01	1.714418e+00	1.077182e-02
-9	Rv1281c	-9	0	A	T	0.019	-2.102626e+01	6.540053e+01	1.708558e+00	7.478847e-01
-9	Rv1286	-9	0	A	T	0.058	-7.033282e+01	7.824473e+01	1.697041e+00	3.688863e-01
-9	Rv1288	-9	0	A	T	0.054	-4.587160e+01	6.950395e+01	1.698137e+00	5.093833e-01
-9	Rv1289	-9	0	A	T	0.055	1.606277e+02	1.079833e+02	1.682299e+00	1.371257e-01
-9	Rv1290c	-9	0	A	T	0.183	9.501839e+01	5.691639e+01	1.737636e+00	9.527801e-02
-9	Rv1292	-9	0	A	T	0.224	-9.420092e+01	7.236418e+01	1.726071e+00	1.932349e-01
-9	Rv1295	-9	0	A	T	0.031	-8.848357e+00	8.009316e+01	1.710359e+00	9.120496e-01
-9	Rv1300	-9	0	A	T	0.499	7.103242e+01	2.794520e+02	1.714408e+00	7.993942e-01
-9	Rv1307	-9	0	A	T	0.022	7.750618e+01	8.124126e+01	1.701107e+00	3.402533e-01
-9	Rv1308	-9	0	A	T	0.043	1.595137e+02	8.745848e+01	1.697618e+00	6.840626e-02
-9	Rv1313c	-9	0	A	T	0.374	-2.759596e+01	4.297462e+01	1.701425e+00	5.208951e-01
-9	Rv1316c	-9	0	A	T	0.115	1.993678e+02	1.171949e+02	1.670296e+00	8.915800e-02
-9	Rv1317c	-9	0	A	T	0.078	2.147387e+01	5.345161e+01	1.716067e+00	6.879403e-01
-9	Rv1318c	-9	0	A	T	0.264	3.601055e+01	3.528939e+01	1.693489e+00	3.077170e-01
-9	Rv1319c	-9	0	A	T	0.468	5.074476e+01	6.592243e+01	1.708270e+00	4.415831e-01
-9	Rv1320c	-9	0	A	T	0.496	1.474639e+02	1.329772e+02	1.692840e+00	2.676663e-01
-9	Rv1321	-9	0	A	T	0.500	-4.616196e+02	7.405490e+02	1.713204e+00	5.331684e-01
-9	Rv1323	-9	0	A	T	0.020	6.455597e+01	6.630720e+01	1.706873e+00	3.304468e-01
-9	Rv1324	-9	0	A	T	0.043	-1.372768e+02	8.640233e+01	1.682230e+00	1.123533e-01
-9	Rv1325c	-9	0	A	T	0.036	-4.042368e+01	3.583914e+01	1.708474e+00	2.595676e-01
-9	Rv1326c	-9	0	A	T	0.063	-6.462249e+01	7.951514e+01	1.684235e+00	4.165392e-01
-9	Rv1327c	-9	0	A	T	0.019	6.120935e+01	8.365617e+01	1.711514e+00	4.645009e-01
-9	Rv1328	-9	0	A	T	0.178	-7.903022e+01	6.710652e+01	1.705835e+00	2.391444e-01
-9	Rv1329c	-9	0	A	T	0.062	1.579634e+02	7.845804e+01	1.723414e+00	4.428935e-02
-9	Rv1330c	-9	0	A	T	0.471	1.861396e+01	6.322268e+01	1.701098e+00	7.684860e-01
-9	Rv1332	-9	0	A	T	0.014	-2.954394e+01	1.255140e+02	1.711094e+00	8.139490e-01
-9	Rv1333	-9	0	A	T	0.028	3.099333e+01	7.231279e+01	1.715277e+00	6.682867e-01
-9	Rv1334	-9	0	A	T	0.023	1.134060e+02	1.360571e+02	1.690804e+00	4.047101e-01
-9	Rv1336	-9	0	A	T	0.046	-1.479300e+02	7.526692e+01	1.721928e+00	4.958584e-02
-9	Rv1337	-9	0	A	T	0.023	-6.777386e+01	8.711632e+01	1.697584e+00	4.367323e-01
-9	Rv1345	-9	0	A	T	0.013	-1.594186e+02	1.457642e+02	1.722775e+00	2.743059e-01
-9	Rv1347c	-9	0	A	T	0.213	1.320859e+02	1.130970e+02	1.713208e+00	2.430678e-01
-9	Rv1348	-9	0	A	T	0.021	3.137802e+01	5.091829e+01	1.702531e+00	5.378452e-01
-9	Rv1350	-9	0	A	T	0.022	-7.671882e+01	1.724752e+02	1.722352e+00	6.565327e-01
-9	Rv1353c	-9	0	A	T	0.142	-4.548905e+01	5.378829e+01	1.711846e+00	3.978770e-01
-9	Rv1354c	-9	0	A	T	0.011	-7.630564e+00	6.483127e+01	1.709550e+00	9.063250e-01
-9	Rv1355c	-9	0	A	T	0.083	-1.209222e+01	6.032650e+01	1.713410e+00	8.411638e-01
-9	Rv1356c	-9	0	A	T	0.089	-6.392276e+00	5.090628e+01	1.710565e+00	9.000927e-01
-9	Rv1357c	-9	0	A	T	0.010	1.609954e+01	7.504237e+01	1.708009e+00	8.301611e-01
-9	Rv1358	-9	0	A	T	0.357	2.645987e+01	5.963386e+01	1.702229e+00	6.573314e-01
-9	Rv1360	-9	0	A	T	0.041	-8.062527e+00	1.015951e+02	1.715100e+00	9.367593e-01
-9	Rv1361c	-9	0	A	T	0.152	2.255958e+01	3.989716e+01	1.703141e+00	5.718726e-01
-9	Rv1363c	-9	0	A	T	0.097	-1.007721e+00	1.003168e+02	1.716840e+00	9.919867e-01
-9	Rv1364c	-9	0	A	T	0.498	1.108552e+01	2.063270e+02	1.715134e+00	9.571604e-01
-9	Rv1366	-9	0	A	T	0.010	5.484283e+01	7.995177e+01	1.701169e+00	4.928711e-01
-9	Rv1367c	-9	0	A	T	0.058	1.639779e+02	1.335003e+02	1.754456e+00	2.195644e-01
-9	Rv1368	-9	0	A	T	0.052	-1.795259e+02	1.065324e+02	1.716451e+00	9.220133e-02
-9	Rv1371	-9	0	A	T	0.015	1.949257e+01	5.741461e+01	1.709555e+00	7.342853e-01
-9	Rv1372	-9	0	A	T	0.012	-7.722470e+01	7.892423e+01	1.695965e+00	3.280309e-01
-9	Rv1373	-9	0	A	T	0.062	2.735605e+01	7.376779e+01	1.706282e+00	7.108187e-01
-9	Rv1374c	-9	0	A	T	0.499	-8.916848e+01	4.673354e+02	1.725962e+00	8.487114e-01
-9	Rv1376	-9	0	A	T	0.014	-4.307504e+01	6.663659e+01	1.697311e+00	5.181264e-01
-9	Rv1378c	-9	0	A	T	0.499	-2.317040e+02	2.817751e+02	1.698419e+00	4.110604e-01
-9	Rv1383	-9	0	A	T	0.053	7.692642e+00	1.258434e+02	1.711075e+00	9.512664e-01
-9	Rv1384	-9	0	A	T	0.107	-3.972122e+01	6.489142e+01	1.727236e+00	5.405695e-01
-9	Rv1386	-9	0	A	T	0.116	2.183594e+01	1.171638e+02	1.716398e+00	8.521837e-01
-9	Rv1387	-9	0	A	T	0.089	5.380031e+01	9.826041e+01	1.704074e+00	5.841128e-01
-9	Rv1391	-9	0	A	T	0.015	7.078892e+01	6.635538e+01	1.697012e+00	2.862588e-01
-9	Rv1392	-9	0	A	T	0.011	5.801645e+01	7.189448e+01	1.713967e+00	4.198373e-01
-9	Rv1394c	-9	0	A	T	0.474	-6.664135e+00	1.044582e+02	1.714040e+00	9.491418e-01
-9	Rv1396c	-9	0	A	T	0.445	7.632674e+01	7.468848e+01	1.708997e+00	3.070073e-01
-9	Rv1400c	-9	0	A	T	0.052	9.659254e+00	9.015280e+01	1.709878e+00	9.146924e-01
-9	Rv1403c	-9	0	A	T	0.011	-2.052370e+01	7.460378e+01	1.716101e+00	7.832823e-01
-9	Rv1417	-9	0	A	T	0.037	-1.148068e+02	7.525967e+01	1.702634e+00	1.273903e-01
-9	Rv1418	-9	0	A	T	0.012	1.602416e+02	7.946596e+01	1.670743e+00	4.396066e-02
-9	Rv1419	-9	0	A	T	0.084	-1.007295e+01	1.060978e+02	1.723359e+00	9.243773e-01
-9	Rv1420	-9	0	A	T	0.058	6.500950e+01	8.331143e+01	1.726083e+00	4.353491e-01
-9	Rv1425	-9	0	A	T	0.022	2.041086e+01	8.039205e+01	1.705900e+00	7.996206e-01
-9	Rv1429	-9	0	A	T	0.066	3.055715e+01	6.589373e+01	1.720667e+00	6.429183e-01
-9	Rv1431	-9	0	A	T	0.090	2.896729e+01	5.764268e+01	1.704635e+00	6.153809e-01
-9	Rv1434	-9	0	A	T	0.034	4.379313e+01	1.227357e+02	1.710365e+00	7.212948e-01
-9	Rv1435c	-9	0	A	T	0.346	-7.318631e+00	1.919032e+01	1.702223e+00	7.029920e-01
-9	Rv1438	-9	0	A	T	0.016	9.084768e+01	1.251620e+02	1.703680e+00	4.680708e-01
-9	Rv1439c	-9	0	A	T	0.051	8.926311e+01	1.325218e+02	1.708662e+00	5.007058e-01
-9	Rv1441c	-9	0	A	T	0.089	2.229127e+01	3.170336e+01	1.697804e+00	4.821103e-01
-9	Rv1442	-9	0	A	T	0.061	1.387737e+02	6.523516e+01	1.695612e+00	3.358949e-02
-9	Rv1446c	-9	0	A	T	0.416	5.077734e+01	6.128569e+01	1.692019e+00	4.075239e-01
-9	Rv1447c	-9	0	A	T	0.017	-4.062598e+01	5.919266e+01	1.691215e+00	4.926278e-01
-9	Rv1448c	-9	0	A	T	0.222	-3.260593e+01	9.334606e+01	1.699824e+00	7.269210e-01
-9	Rv1449c	-9	0	A	T	0.469	-1.632744e+01	9.199981e+01	1.715578e+00	8.591656e-01
-9	Rv1450c	-9	0	A	T	0.182	6.741726e+00	2.214401e+01	1.710846e+00	7.608358e-01
-9	Rv1452c	-9	0	A	T	0.377	-1.537123e+01	2.802865e+01	1.712248e+00	5.835061e-01
-9	Rv1453	-9	0	A	T	0.470	2.558631e+01	5.493245e+01	1.704234e+00	6.414549e-01
-9	Rv1455	-9	0	A	T	0.035	3.637049e+01	1.264995e+02	1.699666e+00	7.737651e-01
-9	Rv1458c	-9	0	A	T	0.059	-4.863520e+01	6.456626e+01	1.695606e+00	4.514337e-01
-9	Rv1459c	-9	0	A	T	0.435	-5.367587e+01	1.318022e+02	1.713842e+00	6.838964e-01
-9	Rv1460	-9	0	A	T	0.020	4.266132e+01	8.534161e+01	1.704707e+00	6.172403e-01
-9	Rv1461	-9	0	A	T	0.172	6.791475e+01	6.555709e+01	1.682401e+00	3.004172e-01
-9	Rv1462	-9	0	A	T	0.499	-3.985528e+02	4.446713e+02	1.716528e+00	3.702704e-01
-9	Rv1463	-9	0	A	T	0.061	-7.803867e+01	8.188058e+01	1.689704e+00	3.407321e-01
-9	Rv1468c	-9	0	A	T	0.034	-3.202156e+00	6.013861e+01	1.712802e+00	9.575441e-01
-9	Rv1469	-9	0	A	T	0.015	-5.109658e+01	6.620949e+01	1.707383e+00	4.404120e-01
-9	Rv1472	-9	0	A	T	0.014	5.026653e+01	6.856643e+01	1.708526e+00	4.636290e-01
-9	Rv1473	-9	0	A	T	0.026	5.149265e+01	9.114631e+01	1.702340e+00	5.722114e-01
-9	Rv1479	-9	0	A	T	0.161	3.157080e+01	9.925769e+01	1.724719e+00	7.504850e-01
-9	Rv1480	-9	0	A	T	0.010	5.292783e+01	7.343582e+01	1.713859e+00	4.712052e-01
-9	Rv1484	-9	0	A	T	0.028	1.152145e+02	4.645604e+01	1.612124e+00	1.326480e-02
-9	Rv1486c	-9	0	A	T	0.439	-1.267566e+01	1.446215e+02	1.718250e+00	9.301710e-01
-9	Rv1489	-9	0	A	T	0.050	-2.287799e+02	2.160261e+02	1.720088e+00	2.897845e-01
-9	Rv1493	-9	0	A	T	0.012	-4.892593e+01	7.203435e+01	1.713645e+00	4.971336e-01
-9	Rv1497	-9	0	A	T	0.218	9.320383e+01	6.944136e+01	1.678132e+00	1.797737e-01
-9	Rv1498c	-9	0	A	T	0.476	-1.731038e+01	1.109385e+02	1.718584e+00	8.760297e-01
-9	Rv1500	-9	0	A	T	0.067	-5.160913e+01	5.523744e+01	1.703748e+00	3.503201e-01
-9	Rv1501	-9	0	A	T	0.026	1.508216e+01	9.396910e+01	1.714020e+00	8.725119e-01
-9	Rv1502	-9	0	A	T	0.477	-4.027489e+01	1.130911e+02	1.715435e+00	7.218042e-01
-9	Rv1504c	-9	0	A	T	0.041	8.941626e+00	1.247136e+02	1.714513e+00	9.428541e-01
-9	Rv1505c	-9	0	A	T	0.164	1.149543e+02	1.014300e+02	1.682520e+00	2.572878e-01
-9	Rv1508A	-9	0	A	T	0.039	2.077650e+01	1.318854e+02	1.711617e+00	8.748487e-01
-9	Rv1508c	-9	0	A	T	0.087	-5.174186e+00	5.281528e+01	1.712257e+00	9.219735e-01
-9	Rv1511	-9	0	A	T	0.022	1.607556e+02	8.616446e+01	1.676862e+00	6.231706e-02
-9	Rv1515c	-9	0	A	T	0.050	2.489868e+00	9.794394e+01	1.711648e+00	9.797229e-01
-9	Rv1517	-9	0	A	T	0.219	-2.408612e+02	1.083893e+02	1.630987e+00	2.644699e-02
-9	Rv1518	-9	0	A	T	0.086	1.430555e+02	8.284238e+01	1.764776e+00	8.444058e-02
-9	Rv1520	-9	0	A	T	0.057	7.505493e+00	9.994701e+01	1.715537e+00	9.401512e-01
-9	Rv1521	-9	0	A	T	0.137	1.278245e+02	5.912296e+01	1.698879e+00	3.080436e-02
-9	Rv1522c	-9	0	A	T	0.074	5.460356e+01	5.554616e+01	1.701108e+00	3.257805e-01
-9	Rv1523	-9	0	A	T	0.128	-2.276567e+01	5.956874e+01	1.722063e+00	7.023960e-01
-9	Rv1527c	-9	0	A	T	0.232	3.922860e+00	4.706163e+01	1.708765e+00	9.335818e-01
-9	Rv1532c	-9	0	A	T	0.054	-2.875456e+01	9.286258e+01	1.715286e+00	7.568809e-01
-9	Rv1536	-9	0	A	T	0.026	-4.492921e+01	5.012357e+01	1.716806e+00	3.702263e-01
-9	Rv1537	-9	0	A	T	0.212	-1.430274e+02	9.920756e+01	1.719068e+00	1.496349e-01
-9	Rv1538c	-9	0	A	T	0.160	8.213989e+01	7.990518e+01	1.731990e+00	3.041618e-01
-9	Rv1539	-9	0	A	T	0.021	5.777042e+01	1.706444e+02	1.712169e+00	7.350105e-01
-9	Rv1540	-9	0	A	T	0.017	-6.346390e+01	8.988572e+01	1.709502e+00	4.802864e-01
-9	Rv1541c	-9	0	A	T	0.024	-8.852649e+01	9.998359e+01	1.717122e+00	3.761037e-01
-9	Rv1544	-9	0	A	T	0.024	-9.357127e+00	9.831617e+01	1.710141e+00	9.241918e-01
-9	Rv1547	-9	0	A	T	0.077	2.145847e+01	5.517264e+01	1.711543e+00	6.973910e-01
-9	Rv1548c	-9	0	A	T	0.470	-6.955361e+01	8.636563e+01	1.723131e+00	4.207754e-01
-9	Rv1549	-9	0	A	T	0.497	-1.436296e+02	1.294998e+02	1.722479e+00	2.675934e-01
-9	Rv1551	-9	0	A	T	0.216	3.115352e+01	6.951564e+01	1.710033e+00	6.541209e-01
-9	Rv1552	-9	0	A	T	0.099	-3.260864e+01	7.557584e+01	1.728145e+00	6.662008e-01
-9	Rv1553	-9	0	A	T	0.141	3.449691e+01	8.222608e+01	1.713947e+00	6.748947e-01
-9	Rv1554	-9	0	A	T	0.498	2.139452e+02	2.134266e+02	1.699499e+00	3.163275e-01
-9	Rv1556	-9	0	A	T	0.020	8.775342e+01	1.408883e+02	1.700572e+00	5.334902e-01
-9	Rv1557	-9	0	A	T	0.137	6.621644e+01	6.627063e+01	1.752464e+00	3.178975e-01
-9	Rv1558	-9	0	A	T	0.020	2.724273e+02	2.107801e+02	1.703471e+00	1.964299e-01
-9	Rv1559	-9	0	A	T	0.023	3.799014e+01	5.495546e+01	1.699130e+00	4.895103e-01
-9	Rv1563c	-9	0	A	T	0.046	2.337967e+01	5.480854e+01	1.711922e+00	6.697653e-01
-9	Rv1565c	-9	0	A	T	0.062	1.026809e+02	6.214489e+01	1.657879e+00	9.872503e-02
-9	Rv1569	-9	0	A	T	0.180	4.114661e+01	9.636906e+01	1.720543e+00	6.694745e-01
-9	Rv1570	-9	0	A	T	0.499	-3.279710e+00	2.810198e+02	1.716946e+00	9.906901e-01
-9	Rv1571	-9	0	A	T	0.119	-5.640984e+01	1.235120e+02	1.719831e+00	6.479539e-01
-9	Rv1572c	-9	0	A	T	0.222	1.422711e+01	2.718449e+01	1.716094e+00	6.008198e-01
-9	Rv1575	-9	0	A	T	0.226	1.295046e+01	3.826856e+01	1.713610e+00	7.351106e-01
-9	Rv1576c	-9	0	A	T	0.018	-1.293911e+01	6.101966e+01	1.711233e+00	8.321036e-01
-9	Rv1577c	-9	0	A	T	0.110	-2.311840e+01	5.141197e+01	1.712832e+00	6.530257e-01
-9	Rv1587c	-9	0	A	T	0.035	-3.042752e+01	4.815282e+01	1.711900e+00	5.275697e-01
-9	Rv1588c	-9	0	A	T	0.066	6.116074e+01	5.097850e+01	1.703053e+00	2.304666e-01
-9	Rv1592c	-9	0	A	T	0.215	-1.342476e+02	1.101929e+02	1.700896e+00	2.233388e-01
-9	Rv1595	-9	0	A	T	0.147	5.998844e+01	7.886689e+01	1.710376e+00	4.470205e-01
-9	Rv1597	-9	0	A	T	0.438	-1.114496e+01	1.458541e+02	1.720630e+00	9.391036e-01
-9	Rv1599	-9	0	A	T	0.033	7.900329e+01	1.043659e+02	1.719963e+00	4.492005e-01
-9	Rv1600	-9	0	A	T	0.039	-7.523234e-01	1.244720e+02	1.711243e+00	9.951785e-01
-9	Rv1602	-9	0	A	T	0.498	2.494044e+02	2.382859e+02	1.713844e+00	2.954562e-01
-9	Rv1604	-9	0	A	T	0.474	-1.755907e+02	1.479826e+02	1.735648e+00	2.356226e-01
-9	Rv1606	-9	0	A	T	0.191	5.195899e+01	6.980012e+01	1.710476e+00	4.567747e-01
-9	Rv1607	-9	0	A	T	0.040	-6.357173e+01	1.268457e+02	1.716815e+00	6.163361e-01
-9	Rv1609	-9	0	A	T	0.024	-5.521092e+01	7.395725e+01	1.714423e+00	4.554892e-01
-9	Rv1614	-9	0	A	T	0.032	6.817564e+01	1.037051e+02	1.717830e+00	5.110441e-01
-9	Rv1615	-9	0	A	T	0.134	-1.774286e+02	9.501948e+01	1.743118e+00	6.209276e-02
-9	Rv1617	-9	0	A	T	0.020	-2.923266e+01	1.003684e+02	1.711959e+00	7.709051e-01
-9	Rv1618	-9	0	A	T	0.492	-6.934430e+00	9.186224e+01	1.716824e+00	9.398390e-01
-9	Rv1621c	-9	0	A	T	0.022	-1.706318e+02	1.421004e+02	1.736300e+00	2.300603e-01
-9	Rv1622c	-9	0	A	T	0.057	-1.316347e+02	6.980169e+01	1.675788e+00	5.954561e-02
-9	Rv1625c	-9	0	A	T	0.019	-6.859825e+01	6.533395e+01	1.687206e+00	2.939355e-01
-9	Rv1630	-9	0	A	T	0.091	1.532885e+02	4.144448e+01	1.500732e+00	2.260436e-04
-9	Rv1633	-9	0	A	T	0.031	1.618219e+02	1.595513e+02	1.726107e+00	3.106665e-01
-9	Rv1634	-9	0	A	T	0.056	-5.611050e-01	1.407211e+02	1.715597e+00	9.968192e-01
-9	Rv1638	-9	0	A	T	0.031	-1.496603e+02	6.936543e+01	1.741096e+00	3.114959e-02
-9	Rv1640c	-9	0	A	T	0.056	-4.880953e+01	7.046809e+01	1.718069e+00	4.886581e-01
-9	Rv1644	-9	0	A	T	0.473	5.858148e+01	1.387666e+02	1.711558e+00	6.729813e-01
-9	Rv1647	-9	0	A	T	0.499	-2.695142e+02	3.577270e+02	1.731237e+00	4.513452e-01
-9	Rv1648	-9	0	A	T	0.011	8.345349e+01	7.168670e+01	1.692573e+00	2.445860e-01
-9	Rv1649	-9	0	A	T	0.056	2.164779e+01	2.535500e+02	1.729742e+00	9.319738e-01
-9	Rv1650	-9	0	A	T	0.182	1.204516e+02	5.454397e+01	1.693906e+00	2.739942e-02
-9	Rv1651c	-9	0	A	T	0.178	-7.945107e+00	4.469275e+01	1.705550e+00	8.589307e-01
-9	Rv1652	-9	0	A	T	0.114	2.129633e+02	1.388386e+02	1.658533e+00	1.253063e-01
-9	Rv1654	-9	0	A	T	0.018	3.702481e+01	1.245929e+02	1.712464e+00	7.663883e-01
-9	Rv1659	-9	0	A	T	0.019	-7.842671e+01	1.227682e+02	1.722202e+00	5.230560e-01
-9	Rv1661	-9	0	A	T	0.096	-5.280500e+01	3.809673e+01	1.685334e+00	1.659677e-01
-9	Rv1662	-9	0	A	T	0.498	2.906695e+02	1.876412e+02	1.727928e+00	1.216148e-01
-9	Rv1663	-9	0	A	T	0.018	5.148248e+01	5.676303e+01	1.695055e+00	3.645943e-01
-9	Rv1664	-9	0	A	T	0.021	-4.346708e+01	4.958683e+01	1.694389e+00	3.808784e-01
-9	Rv1668c	-9	0	A	T	0.168	3.669617e+01	1.137804e+02	1.725241e+00	7.471140e-01
-9	Rv1670	-9	0	A	T	0.039	-5.232556e+01	1.438225e+02	1.722489e+00	7.160529e-01
-9	Rv1672c	-9	0	A	T	0.011	-1.592903e+02	7.510472e+01	1.705617e+00	3.412351e-02
-9	Rv1673c	-9	0	A	T	0.042	-4.122771e+01	9.834591e+01	1.696754e+00	6.751330e-01
-9	Rv1674c	-9	0	A	T	0.211	-1.103747e+02	1.624944e+02	1.723748e+00	4.971023e-01
-9	Rv1677	-9	0	A	T	0.012	9.872170e+01	7.800700e+01	1.690542e+00	2.059075e-01
-9	Rv1679	-9	0	A	T	0.013	3.862835e+01	7.100311e+01	1.699870e+00	5.865116e-01
-9	Rv1681	-9	0	A	T	0.051	1.515837e+02	1.058428e+02	1.703892e+00	1.523452e-01
-9	Rv1683	-9	0	A	T	0.014	-5.996171e+01	5.715219e+01	1.717999e+00	2.943055e-01
-9	Rv1694	-9	0	A	T	0.015	1.226757e+02	5.186536e+01	1.670460e+00	1.816700e-02
-9	Rv1695	-9	0	A	T	0.013	1.056644e+02	1.503024e+02	1.727856e+00	4.821778e-01
-9	Rv1699	-9	0	A	T	0.038	1.173485e+02	3.674887e+01	1.748499e+00	1.441458e-03
-9	Rv1702c	-9	0	A	T	0.011	4.598623e+00	7.678997e+01	1.710732e+00	9.522561e-01
-9	Rv1704c	-9	0	A	T	0.490	1.504222e+02	9.591378e+01	1.709075e+00	1.170597e-01
-9	Rv1705c	-9	0	A	T	0.092	4.160776e+01	7.475666e+01	1.702212e+00	5.779156e-01
-9	Rv1709	-9	0	A	T	0.127	-3.592114e+01	7.734626e+01	1.725739e+00	6.424269e-01
-9	Rv1714	-9	0	A	T	0.024	-9.092933e+01	7.306968e+01	1.688771e+00	2.135758e-01
-9	Rv1716	-9	0	A	T	0.499	6.088974e+01	4.432549e+02	1.725906e+00	8.907605e-01
-9	Rv1717	-9	0	A	T	0.223	-4.893314e+01	1.130707e+02	1.717192e+00	6.652587e-01
-9	Rv1718	-9	0	A	T	0.039	1.072288e+02	7.656515e+01	1.734014e+00	1.616117e-01
-9	Rv1722	-9	0	A	T	0.218	1.083377e+01	7.529525e+01	1.713254e+00	8.856151e-01
-9	Rv1725c	-9	0	A	T	0.048	1.189492e+01	7.842283e+01	1.709141e+00	8.794660e-01
-9	Rv1726	-9	0	A	T	0.011	8.693027e+01	8.141155e+01	1.721596e+00	2.858199e-01
-9	Rv1727	-9	0	A	T	0.029	2.216666e+01	7.898325e+01	1.715108e+00	7.790247e-01
-9	Rv1730c	-9	0	A	T	0.075	-6.151880e+01	7.279748e+01	1.704040e+00	3.982328e-01
-9	Rv1731	-9	0	A	T	0.067	7.958618e+01	7.040108e+01	1.696379e+00	2.584933e-01
-9	Rv1733c	-9	0	A	T	0.438	-1.179190e+01	1.045747e+02	1.715370e+00	9.102383e-01
-9	Rv1735c	-9	0	A	T	0.011	-8.312692e+01	9.144280e+01	1.697458e+00	3.634920e-01
-9	Rv1736c	-9	0	A	T	0.015	-5.170785e+00	6.743944e+01	1.712085e+00	9.388958e-01
-9	Rv1737c	-9	0	A	T	0.015	3.098154e+01	6.614129e+01	1.712931e+00	6.395689e-01
-9	Rv1738	-9	0	A	T	0.017	3.135328e+01	9.818810e+01	1.707671e+00	7.495377e-01
-9	Rv1743	-9	0	A	T	0.019	1.059979e+02	9.053282e+01	1.707839e+00	2.418903e-01
-9	Rv1746	-9	0	A	T	0.012	6.000221e+01	8.330974e+01	1.721881e+00	4.715162e-01
-9	Rv1747	-9	0	A	T	0.033	1.962600e+01	6.208924e+01	1.707653e+00	7.519838e-01
-9	Rv1749c	-9	0	A	T	0.021	-1.278875e+02	1.552071e+02	1.722095e+00	4.101064e-01
-9	Rv1750c	-9	0	A	T	0.079	6.048857e+01	7.576147e+01	1.678615e+00	4.247836e-01
-9	Rv1751	-9	0	A	T	0.011	-3.615566e+00	6.300513e+01	1.708356e+00	9.542474e-01
-9	Rv1752	-9	0	A	T	0.029	6.533409e+01	7.280432e+01	1.666391e+00	3.696799e-01
-9	Rv1753c	-9	0	A	T	0.422	6.752688e+00	5.583768e+01	1.711104e+00	9.037623e-01
-9	Rv1754c	-9	0	A	T	0.024	5.077182e+01	4.642404e+01	1.731392e+00	2.743151e-01
-9	Rv1755c	-9	0	A	T	0.023	1.248586e+01	4.795799e+01	1.709442e+00	7.946363e-01
-9	Rv1758	-9	0	A	T	0.064	-1.290207e+01	3.385728e+01	1.708773e+00	7.032137e-01
-9	Rv1759c	-9	0	A	T	0.225	2.471456e+01	3.086480e+01	1.704710e+00	4.234348e-01
-9	Rv1760	-9	0	A	T	0.354	2.303471e+01	4.106631e+01	1.712888e+00	5.749549e-01
-9	Rv1762c	-9	0	A	T	0.086	2.978488e+01	6.851845e+01	1.713398e+00	6.638553e-01
-9	Rv1768	-9	0	A	T	0.117	2.561272e+01	5.351511e+01	1.709959e+00	6.323008e-01
-9	Rv1769	-9	0	A	T	0.092	-7.909606e+01	1.297383e+02	1.698804e+00	5.421975e-01
-9	Rv1770	-9	0	A	T	0.030	-5.507359e+01	5.594092e+01	1.697777e+00	3.250601e-01
-9	Rv1771	-9	0	A	T	0.024	6.108623e+01	9.973489e+01	1.712059e+00	5.403263e-01
-9	Rv1773c	-9	0	A	T	0.161	-4.305519e+01	1.272128e+02	1.713121e+00	7.350802e-01
-9	Rv1774	-9	0	A	T	0.044	-2.424586e+01	6.542470e+01	1.706656e+00	7.110036e-01
-9	Rv1775	-9	0	A	T	0.048	-1.360977e+02	1.547674e+02	1.722141e+00	3.793681e-01
-9	Rv1777	-9	0	A	T	0.043	9.370571e+01	5.669076e+01	1.703924e+00	9.859377e-02
-9	Rv1779c	-9	0	A	T	0.039	-2.419090e+01	5.025289e+01	1.722283e+00	6.303273e-01
-9	Rv1781c	-9	0	A	T	0.031	8.487591e+01	6.016638e+01	1.708297e+00	1.585829e-01
-9	Rv1783	-9	0	A	T	0.032	1.279574e+02	1.471309e+02	1.710394e+00	3.846381e-01
-9	Rv1784	-9	0	A	T	0.013	2.186266e+01	6.668042e+01	1.703442e+00	7.430625e-01
-9	Rv1785c	-9	0	A	T	0.091	-1.730092e+02	1.071838e+02	1.705299e+00	1.067474e-01
-9	Rv1787	-9	0	A	T	0.230	-6.928192e+01	4.702372e+01	1.685395e+00	1.409082e-01
-9	Rv1788	-9	0	A	T	0.127	-5.267253e+01	5.931627e+01	1.732039e+00	3.747125e-01
-9	Rv1790	-9	0	A	T	0.011	7.841297e+01	6.704174e+01	1.689581e+00	2.423766e-01
-9	Rv1800	-9	0	A	T	0.172	2.634992e+00	6.831031e+01	1.713078e+00	9.692362e-01
-9	Rv1801	-9	0	A	T	0.102	1.414408e+02	5.595615e+01	1.662537e+00	1.160194e-02
-9	Rv1802	-9	0	A	T	0.043	-3.433575e+01	7.146111e+01	1.716843e+00	6.309681e-01
-9	Rv1803c	-9	0	A	T	0.018	-1.701450e+01	5.445270e+01	1.714018e+00	7.547395e-01
-9	Rv1808	-9	0	A	T	0.056	9.260627e+01	1.321236e+02	1.716890e+00	4.834905e-01
-9	Rv1809	-9	0	A	T	0.479	-2.319007e+02	1.538706e+02	1.748942e+00	1.320308e-01
-9	Rv1811	-9	0	A	T	0.116	7.318395e+01	9.897186e+01	1.694113e+00	4.597758e-01
-9	Rv1812c	-9	0	A	T	0.496	3.051129e+02	1.506815e+02	1.648100e+00	4.308873e-02
-9	Rv1814	-9	0	A	T	0.030	4.506945e+00	7.431647e+01	1.710741e+00	9.516513e-01
-9	Rv1815	-9	0	A	T	0.497	9.098805e+01	1.753436e+02	1.709063e+00	6.039123e-01
-9	Rv1816	-9	0	A	T	0.022	-5.439256e+01	8.204128e+01	1.708848e+00	5.074576e-01
-9	Rv1817	-9	0	A	T	0.011	4.000002e+01	7.653717e+01	1.703174e+00	6.013288e-01
-9	Rv1818c	-9	0	A	T	0.016	-8.492379e+00	5.635753e+01	1.709374e+00	8.802462e-01
-9	Rv1819c	-9	0	A	T	0.019	1.038013e+02	5.145637e+01	1.678199e+00	4.387837e-02
-9	Rv1821	-9	0	A	T	0.170	-1.265897e+02	8.142296e+01	1.684750e+00	1.202634e-01
-9	Rv1823	-9	0	A	T	0.048	1.909969e+02	1.145310e+02	1.735650e+00	9.563402e-02
-9	Rv1825	-9	0	A	T	0.128	-7.635928e+01	1.252554e+02	1.711825e+00	5.422173e-01
-9	Rv1826	-9	0	A	T	0.051	1.294453e+02	2.011553e+02	1.707701e+00	5.200104e-01
-9	Rv1830	-9	0	A	T	0.011	-6.222422e+01	6.258373e+01	1.718424e+00	3.202886e-01
-9	Rv1834	-9	0	A	T	0.017	-7.422675e+01	7.314546e+01	1.724036e+00	3.104035e-01
-9	Rv1835c	-9	0	A	T	0.099	4.385980e+01	5.637545e+01	1.729675e+00	4.367177e-01
-9	Rv1837c	-9	0	A	T	0.054	2.496169e+01	6.539490e+01	1.712223e+00	7.027428e-01
-9	Rv1840c	-9	0	A	T	0.024	-6.124307e+01	5.103134e+01	1.689592e+00	2.303225e-01
-9	Rv1842c	-9	0	A	T	0.021	1.964637e+02	9.610736e+01	1.721893e+00	4.113943e-02
-9	Rv1843c	-9	0	A	T	0.031	1.162452e+02	7.440648e+01	1.703093e+00	1.184674e-01
-9	Rv1844c	-9	0	A	T	0.026	2.179792e+01	6.192790e+01	1.715342e+00	7.249053e-01
-9	Rv1846c	-9	0	A	T	0.023	1.330433e+02	1.624125e+02	1.707408e+00	4.128443e-01
-9	Rv1847	-9	0	A	T	0.052	3.036984e+02	1.360971e+02	1.688269e+00	2.582379e-02
-9	Rv1848	-9	0	A	T	0.018	2.476259e+02	9.931391e+01	1.675048e+00	1.278083e-02
-9	Rv1850	-9	0	A	T	0.016	-9.537040e+01	5.868912e+01	1.680027e+00	1.044096e-01
-9	Rv1855c	-9	0	A	T	0.018	-2.698770e+02	8.903591e+01	1.736342e+00	2.486142e-03
-9	Rv1860	-9	0	A	T	0.410	1.749635e+01	5.027635e+01	1.713524e+00	7.278953e-01
-9	Rv1863c	-9	0	A	T	0.040	-5.248070e+01	1.078322e+02	1.707414e+00	6.265632e-01
-9	Rv1865c	-9	0	A	T	0.026	-9.930656e+01	7.936584e+01	1.736081e+00	2.110744e-01
-9	Rv1866	-9	0	A	T	0.052	-7.014622e+01	5.733569e+01	1.725831e+00	2.213950e-01
-9	Rv1867	-9	0	A	T	0.021	-7.682508e+01	7.138413e+01	1.721295e+00	2.820338e-01
-9	Rv1868	-9	0	A	T	0.028	-5.341349e+01	7.378078e+01	1.711167e+00	4.692312e-01
-9	Rv1870c	-9	0	A	T	0.034	-1.282474e+00	1.189140e+02	1.715109e+00	9.913968e-01
-9	Rv1872c	-9	0	A	T	0.171	-3.156999e+01	3.451412e+01	1.713007e+00	3.605246e-01
-9	Rv1877	-9	0	A	T	0.065	9.787801e+01	5.431547e+01	1.734143e+00	7.177896e-02
-9	Rv1878	-9	0	A	T	0.141	8.505468e+01	6.019753e+01	1.686197e+00	1.579234e-01
-9	Rv1880c	-9	0	A	T	0.040	1.310003e+00	9.816230e+01	1.714516e+00	9.893544e-01
-9	Rv1881c	-9	0	A	T	0.044	3.380181e+01	9.945454e+01	1.709291e+00	7.340094e-01
-9	Rv1883c	-9	0	A	T	0.021	-7.794363e+01	1.101923e+02	1.711995e+00	4.794845e-01
-9	Rv1884c	-9	0	A	T	0.180	-6.378804e+00	1.064118e+02	1.717215e+00	9.522093e-01
-9	Rv1886c	-9	0	A	T	0.038	1.462006e+02	1.773450e+02	1.743125e+00	4.098764e-01
-9	Rv1888c	-9	0	A	T	0.041	1.530269e+02	1.012896e+02	1.741223e+00	1.310928e-01
-9	Rv1890c	-9	0	A	T	0.017	-4.476580e+00	1.196929e+02	1.711954e+00	9.701715e-01
-9	Rv1894c	-9	0	A	T	0.037	5.817437e+01	5.662003e+01	1.708652e+00	3.044040e-01
-9	Rv1895	-9	0	A	T	0.495	-3.329418e+01	1.694471e+02	1.720648e+00	8.442605e-01
-9	Rv1897c	-9	0	A	T	0.136	-3.238362e+01	9.314076e+01	1.714345e+00	7.281348e-01
-9	Rv1899c	-9	0	A	T	0.180	3.366140e+00	2.168098e+01	1.706593e+00	8.766429e-01
-9	Rv1900c	-9	0	A	T	0.472	7.323090e+01	1.380163e+02	1.718361e+00	5.957920e-01
-9	Rv1901	-9	0	A	T	0.023	-1.019326e+02	7.194700e+01	1.673641e+00	1.567954e-01
-9	Rv1902c	-9	0	A	T	0.016	1.320982e+01	6.224319e+01	1.708216e+00	8.319625e-01
-9	Rv1904	-9	0	A	T	0.058	-7.950439e+00	7.467171e+01	1.714925e+00	9.152248e-01
-9	Rv1905c	-9	0	A	T	0.013	6.974502e+01	8.032898e+01	1.696077e+00	3.854263e-01
-9	Rv1908c	-9	0	A	T	0.330	1.767616e+02	2.276083e+01	1.399312e+00	1.663463e-14
-9	Rv1910c	-9	0	A	T	0.011	1.373208e+01	8.930910e+01	1.711096e+00	8.778243e-01
-9	Rv1912c	-9	0	A	T	0.073	6.396874e+01	8.733393e+01	1.702415e+00	4.640226e-01
-9	Rv1914c	-9	0	A	T	0.031	2.768150e+01	8.525840e+01	1.726266e+00	7.454787e-01
-9	Rv1915	-9	0	A	T	0.225	-1.285099e+01	7.947130e+01	1.707478e+00	8.715631e-01
-9	Rv1916	-9	0	A	T	0.039	-1.198015e+02	8.124786e+01	1.745984e+00	1.405907e-01
-9	Rv1917c	-9	0	A	T	0.498	1.399417e+02	2.226197e+02	1.727370e+00	5.297157e-01
-9	Rv1918c	-9	0	A	T	0.112	1.521878e+02	3.936469e+01	1.643414e+00	1.162082e-04
-9	Rv1920	-9	0	A	T	0.172	1.375102e+01	5.076777e+01	1.714439e+00	7.865420e-01
-9	Rv1921c	-9	0	A	T	0.029	-1.701685e+02	5.769233e+01	1.594339e+00	3.240501e-03
-9	Rv1922	-9	0	A	T	0.012	3.888238e+00	7.382073e+01	1.711518e+00	9.580021e-01
-9	Rv1923	-9	0	A	T	0.013	-8.306683e+01	6.356422e+01	1.677787e+00	1.915122e-01
-9	Rv1925	-9	0	A	T	0.053	2.068961e+01	8.235541e+01	1.707315e+00	8.016821e-01
-9	Rv1927	-9	0	A	T	0.051	-3.186671e+01	1.153627e+02	1.711189e+00	7.824161e-01
-9	Rv1928c	-9	0	A	T	0.011	-6.975264e+01	7.114798e+01	1.708915e+00	3.270820e-01
-9	Rv1931c	-9	0	A	T	0.016	-9.214225e+01	1.193309e+02	1.710155e+00	4.401655e-01
-9	Rv1933c	-9	0	A	T	0.056	-4.909698e+01	9.598158e+01	1.707495e+00	6.090727e-01
-9	Rv1934c	-9	0	A	T	0.065	6.122240e+00	6.624725e+01	1.713386e+00	9.263830e-01
-9	Rv1935c	-9	0	A	T	0.028	2.669989e+01	6.147707e+01	1.734753e+00	6.641400e-01
-9	Rv1936	-9	0	A	T	0.058	4.434575e+01	9.186184e+01	1.713234e+00	6.293611e-01
-9	Rv1937	-9	0	A	T	0.051	6.898933e+01	5.312142e+01	1.712147e+00	1.942801e-01
-9	Rv1938	-9	0	A	T	0.056	-1.390870e+02	8.097455e+01	1.681642e+00	8.610282e-02
-9	Rv1939	-9	0	A	T	0.049	-6.271128e+01	1.252227e+02	1.717314e+00	6.166005e-01
-9	Rv1945	-9	0	A	T	0.285	4.260262e+01	3.265726e+01	1.734083e+00	1.922877e-01
-9	Rv1948c	-9	0	A	T	0.058	-1.428632e+02	1.255159e+02	1.716981e+00	2.552492e-01
-9	Rv1957	-9	0	A	T	0.161	-1.945092e+02	1.361857e+02	1.713019e+00	1.534628e-01
-9	Rv1960c	-9	0	A	T	0.014	6.061488e+01	6.736016e+01	1.717381e+00	3.683648e-01
-9	Rv1961	-9	0	A	T	0.017	1.031078e+02	1.706208e+02	1.712525e+00	5.457461e-01
-9	Rv1963c	-9	0	A	T	0.016	3.065350e+02	1.286758e+02	1.686329e+00	1.735537e-02
-9	Rv1965	-9	0	A	T	0.016	-2.088219e+02	1.170557e+02	1.733184e+00	7.467088e-02
-9	Rv1966	-9	0	A	T	0.058	1.339828e+02	1.073296e+02	1.770374e+00	2.121413e-01
-9	Rv1967	-9	0	A	T	0.028	9.120601e+01	6.913789e+01	1.741805e+00	1.873444e-01
-9	Rv1968	-9	0	A	T	0.034	3.207547e+01	6.673987e+01	1.705607e+00	6.308809e-01
-9	Rv1969	-9	0	A	T	0.053	-4.765952e+01	6.261062e+01	1.695410e+00	4.466765e-01
-9	Rv1971	-9	0	A	T	0.441	-2.322425e+01	3.789597e+01	1.719901e+00	5.400909e-01
-9	Rv1972	-9	0	A	T	0.047	2.870040e+01	1.656189e+02	1.718038e+00	8.624498e-01
-9	Rv1974	-9	0	A	T	0.011	-2.448884e+01	6.948132e+01	1.714410e+00	7.245579e-01
-9	Rv1978	-9	0	A	T	0.058	6.388507e+01	8.883270e+01	1.731728e+00	4.721742e-01
-9	Rv1979c	-9	0	A	T	0.015	1.389787e+02	6.681428e+01	1.676549e+00	3.771956e-02
-9	Rv1980c	-9	0	A	T	0.045	8.474287e+01	8.364821e+01	1.718405e+00	3.112126e-01
-9	Rv1982c	-9	0	A	T	0.160	-7.483172e+01	9.102499e+01	1.706154e+00	4.111744e-01
-9	Rv1983	-9	0	A	T	0.039	-4.603253e+01	7.923886e+01	1.717035e+00	5.613886e-01
-9	Rv1986	-9	0	A	T	0.052	-2.903892e+01	8.423947e+01	1.712865e+00	7.303631e-01
-9	Rv1987	-9	0	A	T	0.211	-1.131399e+02	1.573337e+02	1.726074e+00	4.722072e-01
-9	Rv1991c	-9	0	A	T	0.021	8.707868e+01	1.049952e+02	1.698479e+00	4.070580e-01
-9	Rv1992c	-9	0	A	T	0.055	6.932311e+00	5.496460e+01	1.712120e+00	8.996545e-01
-9	Rv1995	-9	0	A	T	0.115	1.205815e+02	6.047977e+01	1.698496e+00	4.639380e-02
-9	Rv1996	-9	0	A	T	0.022	5.657309e+01	8.945818e+01	1.706141e+00	5.272417e-01
-9	Rv1997	-9	0	A	T	0.082	-2.106937e+01	6.834915e+01	1.723597e+00	7.579346e-01
-9	Rv1998c	-9	0	A	T	0.025	8.073946e+00	9.820348e+01	1.709579e+00	9.344876e-01
-9	Rv1999c	-9	0	A	T	0.082	-1.232187e+02	6.463773e+01	1.687497e+00	5.683806e-02
-9	Rv2000	-9	0	A	T	0.058	5.577788e+01	7.838544e+01	1.711849e+00	4.768532e-01
-9	Rv2002	-9	0	A	T	0.161	-1.738012e+01	8.520058e+01	1.708566e+00	8.383936e-01
-9	Rv2006	-9	0	A	T	0.035	-8.952618e+00	4.212845e+01	1.709505e+00	8.317452e-01
-9	Rv2008c	-9	0	A	T	0.054	-5.796941e+01	9.826141e+01	1.714948e+00	5.553289e-01
-9	Rv2013	-9	0	A	T	0.019	1.224716e+02	1.086229e+02	1.679264e+00	2.597478e-01
-9	Rv2016	-9	0	A	T	0.173	4.395341e+01	5.790847e+01	1.735621e+00	4.479849e-01
-9	Rv2017	-9	0	A	T	0.494	1.642379e+02	1.291794e+02	1.702096e+00	2.038222e-01
-9	Rv2019	-9	0	A	T	0.016	-4.417450e+01	1.270111e+02	1.713332e+00	7.280480e-01
-9	Rv2020c	-9	0	A	T	0.416	-9.279993e+01	4.028858e+01	1.709751e+00	2.141900e-02
-9	Rv2021c	-9	0	A	T	0.015	-8.739328e+01	1.532665e+02	1.707924e+00	5.686400e-01
-9	Rv2022c	-9	0	A	T	0.197	-3.000206e+00	7.667346e+01	1.715305e+00	9.687932e-01
-9	Rv2023A	-9	0	A	T	0.081	6.365322e+01	3.652391e+01	1.670631e+00	8.161464e-02
-9	Rv2024c	-9	0	A	T	0.500	-3.215136e+02	3.296350e+02	1.699528e+00	3.295670e-01
-9	Rv2025c	-9	0	A	T	0.036	7.684001e+01	6.510210e+01	1.715126e+00	2.381028e-01
-9	Rv2027c	-9	0	A	T	0.055	3.331622e+01	8.864185e+01	1.712598e+00	7.070899e-01
-9	Rv2029c	-9	0	A	T	0.012	-5.893993e+01	7.676980e+01	1.682524e+00	4.427797e-01
-9	Rv2030c	-9	0	A	T	0.043	-1.098272e+02	7.347498e+01	1.707094e+00	1.352275e-01
-9	Rv2035	-9	0	A	T	0.013	1.344984e+02	1.319151e+02	1.729352e+00	3.081212e-01
-9	Rv2036	-9	0	A	T	0.025	-2.916145e+01	9.844904e+01	1.720465e+00	7.671194e-01
-9	Rv2037c	-9	0	A	T	0.497	-1.942711e+02	1.608610e+02	1.684026e+00	2.273901e-01
-9	Rv2038c	-9	0	A	T	0.019	-1.968291e+02	9.484919e+01	1.665028e+00	3.817157e-02
-9	Rv2039c	-9	0	A	T	0.496	-1.429297e+02	1.573863e+02	1.711010e+00	3.639745e-01
-9	Rv2041c	-9	0	A	T	0.040	2.493946e+01	7.775362e+01	1.709619e+00	7.484530e-01
-9	Rv2042c	-9	0	A	T	0.044	5.123477e+01	6.791687e+01	1.685464e+00	4.507646e-01
-9	Rv2043c	-9	0	A	T	0.243	3.913242e+02	1.801914e+01	8.818329e-01	3.887334e-89
-9	Rv2046	-9	0	A	T	0.016	7.707773e+01	1.162843e+02	1.710244e+00	5.075546e-01
-9	Rv2047c	-9	0	A	T	0.054	5.405222e+01	9.120992e+01	1.718626e+00	5.535458e-01
-9	Rv2048c	-9	0	A	T	0.478	7.217860e+01	7.055121e+01	1.689006e+00	3.064719e-01
-9	Rv2051c	-9	0	A	T	0.012	-2.024469e+01	7.784150e+01	1.705277e+00	7.948477e-01
-9	Rv2052c	-9	0	A	T	0.052	-1.221625e+02	1.022038e+02	1.701156e+00	2.322004e-01
-9	Rv2056c	-9	0	A	T	0.024	-7.202063e+01	1.123215e+02	1.707047e+00	5.215083e-01
-9	Rv2057c	-9	0	A	T	0.048	-1.184177e+01	1.678867e+02	1.715644e+00	9.437796e-01
-9	Rv2059	-9	0	A	T	0.184	4.739648e+01	6.960156e+01	1.712255e+00	4.960160e-01
-9	Rv2062c	-9	0	A	T	0.100	8.064161e+01	4.588875e+01	1.674455e+00	7.910371e-02
-9	Rv2067c	-9	0	A	T	0.171	-8.450100e+01	7.663730e+01	1.689207e+00	2.704066e-01
-9	Rv2071c	-9	0	A	T	0.058	6.378304e+01	1.218505e+02	1.708208e+00	6.007505e-01
-9	Rv2072c	-9	0	A	T	0.473	-7.933698e+01	1.202146e+02	1.711161e+00	5.093989e-01
-9	Rv2073c	-9	0	A	T	0.045	1.140492e+02	9.134978e+01	1.736059e+00	2.120829e-01
-9	Rv2075c	-9	0	A	T	0.062	-1.081146e+02	9.178130e+01	1.689833e+00	2.390344e-01
-9	Rv2077c	-9	0	A	T	0.043	-1.024191e+02	9.361182e+01	1.715466e+00	2.741270e-01
-9	Rv2078	-9	0	A	T	0.467	2.894580e+01	1.164345e+02	1.719815e+00	8.037094e-01
-9	Rv2079	-9	0	A	T	0.470	9.938238e+01	7.923539e+01	1.711676e+00	2.099765e-01
-9	Rv2081c	-9	0	A	T	0.051	-3.638407e+01	3.507393e+01	1.688672e+00	2.997693e-01
-9	Rv2082	-9	0	A	T	0.493	1.148607e+02	9.590471e+01	1.706405e+00	2.312759e-01
-9	Rv2083	-9	0	A	T	0.493	8.444623e+01	9.294573e+01	1.706883e+00	3.637586e-01
-9	Rv2084	-9	0	A	T	0.027	5.148204e+01	6.354574e+01	1.703079e+00	4.180022e-01
-9	Rv2088	-9	0	A	T	0.058	3.577802e+01	8.087625e+01	1.710001e+00	6.582900e-01
-9	Rv2089c	-9	0	A	T	0.054	4.833500e+01	8.782636e+01	1.706483e+00	5.821784e-01
-9	Rv2090	-9	0	A	T	0.435	-7.509411e+01	1.146247e+02	1.700435e+00	5.125029e-01
-9	Rv2092c	-9	0	A	T	0.015	3.062179e+01	5.861810e+01	1.713655e+00	6.014870e-01
-9	Rv2096c	-9	0	A	T	0.050	-2.708386e+01	1.247869e+02	1.710289e+00	8.282115e-01
-9	Rv2098c	-9	0	A	T	0.464	-2.081733e+01	5.703070e+01	1.709209e+00	7.151577e-01
-9	Rv2101	-9	0	A	T	0.399	-3.446989e+01	5.807589e+01	1.695302e+00	5.529313e-01
-9	Rv2102	-9	0	A	T	0.090	5.969489e+01	4.321266e+01	1.691447e+00	1.673934e-01
-9	Rv2103c	-9	0	A	T	0.071	-7.566719e+01	7.342378e+01	1.685047e+00	3.029469e-01
-9	Rv2108	-9	0	A	T	0.035	1.919629e+01	1.257885e+02	1.707635e+00	8.787320e-01
-9	Rv2109c	-9	0	A	T	0.222	-1.686010e+02	9.921077e+01	1.655961e+00	8.948552e-02
-9	Rv2112c	-9	0	A	T	0.128	-3.359487e+01	2.707045e+01	1.719721e+00	2.148298e-01
-9	Rv2113	-9	0	A	T	0.023	5.702821e+01	7.419612e+01	1.696286e+00	4.422657e-01
-9	Rv2123	-9	0	A	T	0.285	8.073247e+01	7.504440e+01	1.720205e+00	2.822236e-01
-9	Rv2124c	-9	0	A	T	0.055	7.425241e+01	4.861463e+01	1.721614e+00	1.269196e-01
-9	Rv2125	-9	0	A	T	0.494	1.009065e+02	1.046133e+02	1.713464e+00	3.349463e-01
-9	Rv2127	-9	0	A	T	0.067	2.213453e+01	1.114059e+02	1.712181e+00	8.425422e-01
-9	Rv2129c	-9	0	A	T	0.019	1.249839e+01	8.319571e+01	1.705979e+00	8.806080e-01
-9	Rv2130c	-9	0	A	T	0.011	3.744396e+00	7.324958e+01	1.710400e+00	9.592393e-01
-9	Rv2133c	-9	0	A	T	0.017	-4.986978e+01	1.110322e+02	1.715310e+00	6.534026e-01
-9	Rv2136c	-9	0	A	T	0.023	1.436997e+02	1.324226e+02	1.719640e+00	2.780577e-01
-9	Rv2138	-9	0	A	T	0.019	3.757409e+01	5.854573e+01	1.722936e+00	5.211255e-01
-9	Rv2139	-9	0	A	T	0.052	-2.872861e+02	1.220666e+02	1.654592e+00	1.874900e-02
-9	Rv2143	-9	0	A	T	0.010	-9.780063e+01	7.646579e+01	1.712537e+00	2.011276e-01
-9	Rv2147c	-9	0	A	T	0.121	-2.864467e+01	9.329840e+01	1.716823e+00	7.588771e-01
-9	Rv2148c	-9	0	A	T	0.047	-5.598153e+01	1.204344e+02	1.711114e+00	6.421331e-01
-9	Rv2152c	-9	0	A	T	0.017	-1.311933e+02	6.533210e+01	1.686853e+00	4.484517e-02
-9	Rv2153c	-9	0	A	T	0.055	-1.396659e+01	1.007931e+02	1.712848e+00	8.898144e-01
-9	Rv2155c	-9	0	A	T	0.489	-2.709179e+01	8.170515e+01	1.713799e+00	7.402614e-01
-9	Rv2157c	-9	0	A	T	0.019	1.140609e+01	7.240843e+01	1.712161e+00	8.748567e-01
-9	Rv2158c	-9	0	A	T	0.038	-2.489059e+01	7.256372e+01	1.713116e+00	7.316426e-01
-9	Rv2160c	-9	0	A	T	0.057	5.595705e+01	1.766299e+02	1.719573e+00	7.514446e-01
-9	Rv2161c	-9	0	A	T	0.025	-8.058708e+01	1.022244e+02	1.698390e+00	4.306486e-01
-9	Rv2162c	-9	0	A	T	0.016	8.921755e+01	5.794462e+01	1.701106e+00	1.238827e-01
-9	Rv2163c	-9	0	A	T	0.021	-5.288010e+00	9.110357e+01	1.711427e+00	9.537228e-01
-9	Rv2173	-9	0	A	T	0.026	1.020557e+02	4.083416e+01	1.687390e+00	1.257083e-02
-9	Rv2174	-9	0	A	T	0.011	8.393691e+01	8.398206e+01	1.694924e+00	3.177619e-01
-9	Rv2176	-9	0	A	T	0.177	2.639875e+01	5.530531e+01	1.707903e+00	6.332113e-01
-9	Rv2177c	-9	0	A	T	0.198	5.127687e+01	4.039831e+01	1.699309e+00	2.045738e-01
-9	Rv2178c	-9	0	A	T	0.431	-9.281230e+01	1.005237e+02	1.724519e+00	3.560331e-01
-9	Rv2180c	-9	0	A	T	0.049	5.219564e+01	1.101181e+02	1.716488e+00	6.355839e-01
-9	Rv2185c	-9	0	A	T	0.016	2.461331e+01	1.057139e+02	1.712772e+00	8.159314e-01
-9	Rv2187	-9	0	A	T	0.059	1.219326e+02	1.062732e+02	1.724419e+00	2.514537e-01
-9	Rv2190c	-9	0	A	T	0.021	-3.724519e+01	6.418207e+01	1.705131e+00	5.618121e-01
-9	Rv2191	-9	0	A	T	0.050	1.237050e+02	6.585462e+01	1.726465e+00	6.054860e-02
-9	Rv2197c	-9	0	A	T	0.014	1.175912e+00	1.274623e+02	1.713677e+00	9.926406e-01
-9	Rv2205c	-9	0	A	T	0.028	1.349270e+02	8.179662e+01	1.711615e+00	9.928489e-02
-9	Rv2207	-9	0	A	T	0.016	3.968116e+01	7.524128e+01	1.723190e+00	5.980184e-01
-9	Rv2210c	-9	0	A	T	0.025	3.460198e+01	9.848846e+01	1.711657e+00	7.253991e-01
-9	Rv2213	-9	0	A	T	0.043	3.918341e+01	6.625586e+01	1.697334e+00	5.543612e-01
-9	Rv2214c	-9	0	A	T	0.047	1.411757e+01	6.120159e+01	1.708946e+00	8.176059e-01
-9	Rv2216	-9	0	A	T	0.013	6.495220e+01	6.656375e+01	1.701882e+00	3.293554e-01
-9	Rv2221c	-9	0	A	T	0.028	-3.198884e+01	5.301894e+01	1.715775e+00	5.463858e-01
-9	Rv2226	-9	0	A	T	0.475	-1.270267e+02	1.241633e+02	1.720693e+00	3.064742e-01
-9	Rv2230c	-9	0	A	T	0.029	6.041033e+01	1.215908e+02	1.695794e+00	6.193930e-01
-9	Rv2231c	-9	0	A	T	0.030	7.831262e+01	8.349616e+01	1.705885e+00	3.484652e-01
-9	Rv2234	-9	0	A	T	0.024	-1.236238e+02	1.279073e+02	1.699922e+00	3.339734e-01
-9	Rv2235	-9	0	A	T	0.013	5.490040e+01	7.710031e+01	1.703521e+00	4.765561e-01
-9	Rv2236c	-9	0	A	T	0.474	6.020010e+01	1.256975e+02	1.714903e+00	6.320724e-01
-9	Rv2237	-9	0	A	T	0.037	-3.073081e+02	1.991823e+02	1.738000e+00	1.231177e-01
-9	Rv2241	-9	0	A	T	0.020	5.195167e+01	9.073048e+01	1.711035e+00	5.670218e-01
-9	Rv2242	-9	0	A	T	0.071	7.711975e+01	5.535721e+01	1.682680e+00	1.638255e-01
-9	Rv2245	-9	0	A	T	0.135	-7.022472e+01	8.078453e+01	1.727734e+00	3.848566e-01
-9	Rv2247	-9	0	A	T	0.071	9.403432e+01	1.447393e+02	1.713910e+00	5.160164e-01
-9	Rv2248	-9	0	A	T	0.064	-4.215821e+01	7.453970e+01	1.697090e+00	5.717792e-01
-9	Rv2252	-9	0	A	T	0.053	-6.622299e+01	9.753331e+01	1.707530e+00	4.972759e-01
-9	Rv2263	-9	0	A	T	0.017	-4.646823e+01	5.758266e+01	1.703955e+00	4.198279e-01
-9	Rv2264c	-9	0	A	T	0.088	-3.091031e+01	7.232339e+01	1.706755e+00	6.691679e-01
-9	Rv2265	-9	0	A	T	0.030	2.421142e+01	8.478636e+01	1.709410e+00	7.752634e-01
-9	Rv2266	-9	0	A	T	0.027	-4.009258e+01	7.776593e+01	1.705673e+00	6.062556e-01
-9	Rv2267c	-9	0	A	T	0.020	1.097544e+02	5.708187e+01	1.735700e+00	5.473515e-02
-9	Rv2268c	-9	0	A	T	0.125	1.939007e+01	7.159474e+01	1.707910e+00	7.865652e-01
-9	Rv2270	-9	0	A	T	0.016	-6.685122e+01	6.916081e+01	1.738302e+00	3.339260e-01
-9	Rv2274c	-9	0	A	T	0.052	-2.166437e+01	1.214419e+02	1.716946e+00	8.584430e-01
-9	Rv2275	-9	0	A	T	0.023	-5.427998e+01	7.486115e+01	1.689637e+00	4.685399e-01
-9	Rv2276	-9	0	A	T	0.076	-8.738668e+00	7.681924e+01	1.713527e+00	9.094491e-01
-9	Rv2277c	-9	0	A	T	0.043	2.772513e+01	3.458407e+01	1.694879e+00	4.228924e-01
-9	Rv2280	-9	0	A	T	0.096	-3.626464e+01	4.115953e+01	1.738138e+00	3.784445e-01
-9	Rv2281	-9	0	A	T	0.019	1.429336e+02	6.471363e+01	1.731119e+00	2.737360e-02
-9	Rv2284	-9	0	A	T	0.062	4.586415e+01	8.169736e+01	1.714212e+00	5.746306e-01
-9	Rv2285	-9	0	A	T	0.043	-1.231913e+02	7.326602e+01	1.704448e+00	9.292723e-02
-9	Rv2290	-9	0	A	T	0.060	4.259963e+01	1.118256e+02	1.706612e+00	7.033064e-01
-9	Rv2291	-9	0	A	T	0.013	3.385019e+01	7.084227e+01	1.705122e+00	6.328575e-01
-9	Rv2293c	-9	0	A	T	0.060	1.046328e+02	1.091377e+02	1.732606e+00	3.378814e-01
-9	Rv2296	-9	0	A	T	0.118	-1.132656e+02	1.169566e+02	1.723807e+00	3.330093e-01
-9	Rv2297	-9	0	A	T	0.043	8.191975e+01	9.485051e+01	1.721236e+00	3.879317e-01
-9	Rv2298	-9	0	A	T	0.014	9.886249e+00	6.700960e+01	1.713712e+00	8.827334e-01
-9	Rv2300c	-9	0	A	T	0.088	-9.034716e+01	8.085643e+01	1.745867e+00	2.640451e-01
-9	Rv2303c	-9	0	A	T	0.015	9.799025e+00	1.104735e+02	1.711003e+00	9.293342e-01
-9	Rv2305	-9	0	A	T	0.010	1.269837e+02	8.085518e+01	1.679036e+00	1.165471e-01
-9	Rv2307c	-9	0	A	T	0.220	-1.124099e+02	9.051866e+01	1.678676e+00	2.145251e-01
-9	Rv2308	-9	0	A	T	0.129	-1.846282e+01	8.797763e+01	1.717690e+00	8.338122e-01
-9	Rv2314c	-9	0	A	T	0.023	1.735555e+01	7.304846e+01	1.712107e+00	8.122380e-01
-9	Rv2316	-9	0	A	T	0.219	-2.022996e+02	1.275299e+02	1.672981e+00	1.129230e-01
-9	Rv2317	-9	0	A	T	0.013	1.367848e+02	1.453328e+02	1.698123e+00	3.467906e-01
-9	Rv2318	-9	0	A	T	0.012	-1.582217e+02	8.396446e+01	1.670471e+00	5.974149e-02
-9	Rv2319c	-9	0	A	T	0.011	3.677074e+01	6.781968e+01	1.711474e+00	5.877874e-01
-9	Rv2320c	-9	0	A	T	0.014	5.726762e+01	6.963244e+01	1.710793e+00	4.109887e-01
-9	Rv2323c	-9	0	A	T	0.051	1.037459e+02	6.694341e+01	1.674643e+00	1.214504e-01
-9	Rv2326c	-9	0	A	T	0.054	-9.545278e+01	7.340362e+01	1.698878e+00	1.937068e-01
-9	Rv2328	-9	0	A	T	0.111	-6.979118e+01	8.058730e+01	1.724487e+00	3.866368e-01
-9	Rv2329c	-9	0	A	T	0.011	-3.489073e+01	7.290711e+01	1.709305e+00	6.323314e-01
-9	Rv2333c	-9	0	A	T	0.210	3.758621e+01	6.020524e+01	1.713676e+00	5.325423e-01
-9	Rv2334	-9	0	A	T	0.019	3.606839e+01	9.877312e+01	1.709957e+00	7.150500e-01
-9	Rv2336	-9	0	A	T	0.013	-3.157179e+01	6.764599e+01	1.704793e+00	6.407800e-01
-9	Rv2337c	-9	0	A	T	0.495	-1.420579e+02	1.179252e+02	1.732306e+00	2.285660e-01
-9	Rv2338c	-9	0	A	T	0.026	-4.616988e+01	6.774316e+01	1.720140e+00	4.956527e-01
-9	Rv2339	-9	0	A	T	0.293	-5.599024e+01	5.052138e+01	1.715572e+00	2.679652e-01
-9	Rv2342	-9	0	A	T	0.030	6.411610e+01	9.109840e+01	1.732144e+00	4.816797e-01
-9	Rv2344c	-9	0	A	T	0.020	-4.918699e+01	9.939186e+01	1.705894e+00	6.207712e-01
-9	Rv2345	-9	0	A	T	0.012	7.333768e+01	7.125722e+01	1.732587e+00	3.035841e-01
-9	Rv2346c	-9	0	A	T	0.128	-2.842840e+01	2.689762e+01	1.704744e+00	2.907539e-01
-9	Rv2347c	-9	0	A	T	0.078	-1.237911e+01	3.885333e+01	1.707952e+00	7.500739e-01
-9	Rv2348c	-9	0	A	T	0.024	3.732316e+01	7.821354e+01	1.716163e+00	6.333052e-01
-9	Rv2349c	-9	0	A	T	0.077	-3.365027e+01	7.180762e+01	1.713332e+00	6.394242e-01
-9	Rv2350c	-9	0	A	T	0.013	1.275766e+02	6.334715e+01	1.711985e+00	4.422847e-02
-9	Rv2351c	-9	0	A	T	0.366	-4.650156e+01	3.455961e+01	1.736676e+00	1.786900e-01
-9	Rv2352c	-9	0	A	T	0.063	-5.483214e+01	4.997002e+01	1.706800e+00	2.727188e-01
-9	Rv2353c	-9	0	A	T	0.095	9.215986e+00	2.456151e+01	1.706346e+00	7.075592e-01
-9	Rv2356c	-9	0	A	T	0.356	5.036004e+01	2.548241e+01	1.677986e+00	4.834153e-02
-9	Rv2360c	-9	0	A	T	0.220	-1.213089e+02	1.035229e+02	1.670984e+00	2.414951e-01
-9	Rv2366c	-9	0	A	T	0.051	1.786665e+02	8.267383e+01	1.743368e+00	3.087469e-02
-9	Rv2368c	-9	0	A	T	0.041	1.372422e+02	9.365947e+01	1.693971e+00	1.430790e-01
-9	Rv2370c	-9	0	A	T	0.025	1.996202e+01	9.657106e+01	1.707560e+00	8.362711e-01
-9	Rv2373c	-9	0	A	T	0.039	-6.196152e+01	1.602303e+02	1.719082e+00	6.990413e-01
-9	Rv2376c	-9	0	A	T	0.018	-1.480266e+02	1.337003e+02	1.714265e+00	2.684387e-01
-9	Rv2377c	-9	0	A	T	0.499	-4.496433e+02	4.900468e+02	1.718792e+00	3.590284e-01
-9	Rv2379c	-9	0	A	T	0.473	3.012850e+02	1.476458e+02	1.732579e+00	4.149858e-02
-9	Rv2380c	-9	0	A	T	0.060	-6.472610e+01	4.673855e+01	1.689935e+00	1.663411e-01
-9	Rv2381c	-9	0	A	T	0.029	6.956984e+01	5.892942e+01	1.697423e+00	2.379987e-01
-9	Rv2382c	-9	0	A	T	0.014	3.268685e+01	1.426913e+02	1.705047e+00	8.188486e-01
-9	Rv2383c	-9	0	A	T	0.116	-4.124718e+01	5.739292e+01	1.719427e+00	4.724704e-01
-9	Rv2384	-9	0	A	T	0.040	1.765157e+02	8.020948e+01	1.632234e+00	2.793864e-02
-9	Rv2385	-9	0	A	T	0.039	-1.108608e+02	1.301959e+02	1.708886e+00	3.946572e-01
-9	Rv2391	-9	0	A	T	0.064	7.149009e+01	6.903811e+01	1.668778e+00	3.006257e-01
-9	Rv2394	-9	0	A	T	0.141	3.368945e+01	5.245077e+01	1.719106e+00	5.207908e-01
-9	Rv2395	-9	0	A	T	0.038	-5.738676e+01	6.306066e+01	1.719281e+00	3.629828e-01
-9	Rv2396	-9	0	A	T	0.091	4.134324e+00	5.162655e+01	1.711051e+00	9.361852e-01
-9	Rv2398c	-9	0	A	T	0.473	-4.612466e+01	1.853779e+02	1.727002e+00	8.035449e-01
-9	Rv2400c	-9	0	A	T	0.055	-1.402139e+02	1.401593e+02	1.690429e+00	3.173133e-01
-9	Rv2402	-9	0	A	T	0.190	-1.980054e+01	5.583129e+01	1.711245e+00	7.229114e-01
-9	Rv2403c	-9	0	A	T	0.041	8.722582e+00	1.013317e+02	1.710064e+00	9.314168e-01
-9	Rv2406c	-9	0	A	T	0.013	3.013690e+01	1.845296e+02	1.716013e+00	8.702946e-01
-9	Rv2408	-9	0	A	T	0.053	-9.607635e+01	9.720958e+01	1.703592e+00	3.231740e-01
-9	Rv2414c	-9	0	A	T	0.041	-2.683693e+00	9.216372e+01	1.711301e+00	9.767745e-01
-9	Rv2415c	-9	0	A	T	0.135	-1.061404e+02	7.153698e+01	1.724092e+00	1.381341e-01
-9	Rv2424c	-9	0	A	T	0.063	-2.197262e+01	4.573380e+01	1.716358e+00	6.309933e-01
-9	Rv2425c	-9	0	A	T	0.054	6.054501e+01	7.280745e+01	1.682241e+00	4.058046e-01
-9	Rv2427c	-9	0	A	T	0.017	-1.080682e+01	9.568929e+01	1.709924e+00	9.100988e-01
-9	Rv2428	-9	0	A	T	0.017	1.377908e+01	1.046757e+02	1.711168e+00	8.952933e-01
-9	Rv2433c	-9	0	A	T	0.056	-2.583816e+02	1.306561e+02	1.685473e+00	4.819403e-02
-9	Rv2434c	-9	0	A	T	0.017	-8.076236e+01	5.467170e+01	1.661663e+00	1.398645e-01
-9	Rv2435c	-9	0	A	T	0.023	-4.275817e+01	5.147870e+01	1.689970e+00	4.063568e-01
-9	Rv2436	-9	0	A	T	0.402	3.939208e+01	3.841607e+01	1.678052e+00	3.053676e-01
-9	Rv2437	-9	0	A	T	0.052	4.625587e+01	1.151487e+02	1.712917e+00	6.879687e-01
-9	Rv2438c	-9	0	A	T	0.217	-2.052827e+01	8.306715e+01	1.712312e+00	8.048488e-01
-9	Rv2439c	-9	0	A	T	0.215	9.371702e+01	6.555167e+01	1.708487e+00	1.530597e-01
-9	Rv2440c	-9	0	A	T	0.066	1.423869e+02	5.902355e+01	1.689930e+00	1.599058e-02
-9	Rv2443	-9	0	A	T	0.094	-9.555378e+01	6.404264e+01	1.733660e+00	1.359396e-01
-9	Rv2444c	-9	0	A	T	0.014	-8.694643e+00	6.169066e+01	1.708443e+00	8.879403e-01
-9	Rv2446c	-9	0	A	T	0.211	-1.426498e+02	1.288036e+02	1.723583e+00	2.682892e-01
-9	Rv2447c	-9	0	A	T	0.041	9.146611e+01	5.127066e+01	1.709817e+00	7.466568e-02
-9	Rv2450c	-9	0	A	T	0.497	1.267808e+02	1.767549e+02	1.719019e+00	4.733406e-01
-9	Rv2452c	-9	0	A	T	0.040	7.777824e+01	1.094160e+02	1.720069e+00	4.773087e-01
-9	Rv2455c	-9	0	A	T	0.099	3.286459e+01	8.083054e+01	1.706970e+00	6.843806e-01
-9	Rv2457c	-9	0	A	T	0.017	1.460494e+01	1.721587e+02	1.715378e+00	9.324067e-01
-9	Rv2458	-9	0	A	T	0.498	-2.156710e+02	2.248543e+02	1.694450e+00	3.376620e-01
-9	Rv2465c	-9	0	A	T	0.020	2.148338e+02	1.463468e+02	1.696083e+00	1.423590e-01
-9	Rv2467	-9	0	A	T	0.017	1.172068e+02	6.592253e+01	1.747454e+00	7.565260e-02
-9	Rv2471	-9	0	A	T	0.066	-2.957817e+01	9.076553e+01	1.723048e+00	7.445732e-01
-9	Rv2473	-9	0	A	T	0.127	-9.656182e+01	7.810536e+01	1.693610e+00	2.165758e-01
-9	Rv2474c	-9	0	A	T	0.010	1.484421e+02	7.930953e+01	1.687993e+00	6.148136e-02
-9	Rv2476c	-9	0	A	T	0.498	2.542329e+02	3.099984e+02	1.726401e+00	4.123077e-01
-9	Rv2477c	-9	0	A	T	0.042	2.239627e+01	9.762691e+01	1.720201e+00	8.185899e-01
-9	Rv2478c	-9	0	A	T	0.044	1.784348e+02	6.255763e+01	1.670652e+00	4.410641e-03
-9	Rv2481c	-9	0	A	T	0.120	-5.776204e+01	1.099333e+02	1.713247e+00	5.993777e-01
-9	Rv2482c	-9	0	A	T	0.499	-1.762676e+01	3.463880e+02	1.723581e+00	9.594233e-01
-9	Rv2483c	-9	0	A	T	0.021	2.585469e+02	8.822141e+01	1.640765e+00	3.443176e-03
-9	Rv2484c	-9	0	A	T	0.074	4.081722e+01	6.959865e+01	1.712309e+00	5.576673e-01
-9	Rv2485c	-9	0	A	T	0.058	2.883776e+01	7.308177e+01	1.723407e+00	6.932078e-01
-9	Rv2486	-9	0	A	T	0.027	6.782895e+01	9.010612e+01	1.695933e+00	4.517297e-01
-9	Rv2487c	-9	0	A	T	0.088	-1.978149e+01	4.569146e+01	1.704655e+00	6.651349e-01
-9	Rv2488c	-9	0	A	T	0.056	-1.567462e+02	6.797906e+01	1.663686e+00	2.128282e-02
-9	Rv2490c	-9	0	A	T	0.090	-4.647346e+01	3.434031e+01	1.708259e+00	1.761948e-01
-9	Rv2492	-9	0	A	T	0.082	-6.598794e+01	8.025222e+01	1.712894e+00	4.110857e-01
-9	Rv2494	-9	0	A	T	0.207	-4.649865e+01	1.085840e+02	1.714272e+00	6.685583e-01
-9	Rv2495c	-9	0	A	T	0.499	1.941659e+02	2.185672e+02	1.699483e+00	3.745170e-01
-9	Rv2502c	-9	0	A	T	0.063	8.539258e+01	7.688564e+01	1.739547e+00	2.669326e-01
-9	Rv2503c	-9	0	A	T	0.124	4.448096e+00	7.612265e+01	1.713332e+00	9.534127e-01
-9	Rv2505c	-9	0	A	T	0.024	1.427731e+02	7.034628e+01	1.673019e+00	4.260870e-02
-9	Rv2508c	-9	0	A	T	0.037	-6.859687e+01	9.914923e+01	1.759749e+00	4.891555e-01
-9	Rv2511	-9	0	A	T	0.039	1.342075e+01	1.134029e+02	1.711743e+00	9.058125e-01
-9	Rv2512c	-9	0	A	T	0.116	-3.719753e+01	2.758185e+01	1.703167e+00	1.776993e-01
-9	Rv2513	-9	0	A	T	0.499	-4.635766e+01	5.250725e+02	1.726969e+00	9.296617e-01
-9	Rv2516c	-9	0	A	T	0.052	-2.700065e+01	1.225427e+02	1.710810e+00	8.256446e-01
-9	Rv2519	-9	0	A	T	0.062	3.183997e+01	6.324443e+01	1.715870e+00	6.147405e-01
-9	Rv2522c	-9	0	A	T	0.018	-2.229805e+00	5.949826e+01	1.710512e+00	9.701107e-01
-9	Rv2524c	-9	0	A	T	0.113	5.454875e+00	4.933190e+01	1.709989e+00	9.119709e-01
-9	Rv2531c	-9	0	A	T	0.026	-2.401308e+00	6.370798e+01	1.711111e+00	9.699389e-01
-9	Rv2537c	-9	0	A	T	0.097	-8.292258e+01	1.083713e+02	1.733713e+00	4.443126e-01
-9	Rv2540c	-9	0	A	T	0.013	-8.308608e+01	7.125712e+01	1.702391e+00	2.438326e-01
-9	Rv2542	-9	0	A	T	0.500	-3.118698e+02	5.442273e+02	1.721302e+00	5.667123e-01
-9	Rv2543	-9	0	A	T	0.089	-1.040213e+02	5.571789e+01	1.700798e+00	6.214271e-02
-9	Rv2544	-9	0	A	T	0.170	5.863629e+01	4.629308e+01	1.724430e+00	2.055201e-01
-9	Rv2545	-9	0	A	T	0.049	1.716823e+01	1.594059e+02	1.709836e+00	9.142497e-01
-9	Rv2551c	-9	0	A	T	0.021	1.301403e+02	2.270000e+02	1.709653e+00	5.665400e-01
-9	Rv2552c	-9	0	A	T	0.014	-8.943729e+01	1.245306e+02	1.733000e+00	4.727694e-01
-9	Rv2553c	-9	0	A	T	0.052	1.392019e+02	6.689466e+01	1.724721e+00	3.764276e-02
-9	Rv2556c	-9	0	A	T	0.011	7.981794e+01	8.221783e+01	1.695070e+00	3.318282e-01
-9	Rv2557	-9	0	A	T	0.022	4.299989e+01	7.125701e+01	1.705141e+00	5.463190e-01
-9	Rv2560	-9	0	A	T	0.453	-4.854730e+01	9.917241e+01	1.710542e+00	6.245554e-01
-9	Rv2562	-9	0	A	T	0.052	1.043118e+01	1.243602e+02	1.711634e+00	9.331661e-01
-9	Rv2564	-9	0	A	T	0.057	-1.506573e+02	1.110123e+02	1.678745e+00	1.749843e-01
-9	Rv2565	-9	0	A	T	0.172	-1.786479e+01	7.937187e+01	1.716681e+00	8.219556e-01
-9	Rv2566	-9	0	A	T	0.476	3.490064e+01	1.415050e+02	1.717887e+00	8.052278e-01
-9	Rv2567	-9	0	A	T	0.497	-1.993882e+02	1.632628e+02	1.720532e+00	2.222106e-01
-9	Rv2570	-9	0	A	T	0.053	6.284455e-01	1.170837e+02	1.715823e+00	9.957182e-01
-9	Rv2571c	-9	0	A	T	0.030	-1.859622e+02	4.150317e+01	1.774921e+00	8.113478e-06
-9	Rv2573	-9	0	A	T	0.113	2.104125e+02	1.670792e+02	1.695712e+00	2.081332e-01
-9	Rv2574	-9	0	A	T	0.018	1.635930e+02	1.213640e+02	1.737116e+00	1.779147e-01
-9	Rv2575	-9	0	A	T	0.016	-1.902503e+01	6.232128e+01	1.707571e+00	7.602082e-01
-9	Rv2578c	-9	0	A	T	0.100	7.640489e+00	6.238752e+01	1.713345e+00	9.025477e-01
-9	Rv2583c	-9	0	A	T	0.012	6.845723e+01	6.909262e+01	1.688286e+00	3.219708e-01
-9	Rv2584c	-9	0	A	T	0.498	-2.574347e+02	2.246385e+02	1.731888e+00	2.520139e-01
-9	Rv2585c	-9	0	A	T	0.494	1.565885e+02	1.102480e+02	1.701985e+00	1.557580e-01
-9	Rv2586c	-9	0	A	T	0.041	9.713466e+01	1.087391e+02	1.703663e+00	3.718764e-01
-9	Rv2587c	-9	0	A	T	0.022	-3.191568e+02	1.465841e+02	1.723259e+00	2.964289e-02
-9	Rv2590	-9	0	A	T	0.015	7.808551e+01	6.003668e+01	1.701510e+00	1.936220e-01
-9	Rv2591	-9	0	A	T	0.072	-3.746334e+01	5.606288e+01	1.728404e+00	5.041036e-01
-9	Rv2592c	-9	0	A	T	0.015	1.405456e+02	6.820791e+01	1.695814e+00	3.955043e-02
-9	Rv2596	-9	0	A	T	0.056	-2.254597e+02	1.701633e+02	1.723188e+00	1.854236e-01
-9	Rv2601	-9	0	A	T	0.026	8.264023e+01	8.706312e+01	1.722135e+00	3.427007e-01
-9	Rv2601A	-9	0	A	T	0.011	-1.614379e+02	7.634160e+01	1.674934e+00	3.465258e-02
-9	Rv2602	-9	0	A	T	0.019	-1.217789e+02	8.477171e+01	1.686590e+00	1.510927e-01
-9	Rv2608	-9	0	A	T	0.022	2.045469e+01	8.582608e+01	1.711732e+00	8.116659e-01
-9	Rv2611c	-9	0	A	T	0.500	-2.750223e+02	6.568460e+02	1.725029e+00	6.755055e-01
-9	Rv2612c	-9	0	A	T	0.040	-9.850483e+01	1.229817e+02	1.715974e+00	4.232985e-01
-9	Rv2616	-9	0	A	T	0.011	4.246142e+00	8.310574e+01	1.713421e+00	9.592593e-01
-9	Rv2617c	-9	0	A	T	0.050	1.270630e+01	2.070282e+02	1.729786e+00	9.510705e-01
-9	Rv2618	-9	0	A	T	0.040	1.952039e+02	1.535638e+02	1.718718e+00	2.039059e-01
-9	Rv2621c	-9	0	A	T	0.146	-2.890042e+01	7.155367e+01	1.725754e+00	6.863556e-01
-9	Rv2622	-9	0	A	T	0.015	-6.844954e+01	9.355848e+01	1.690693e+00	4.645342e-01
-9	Rv2627c	-9	0	A	T	0.498	1.446831e+02	2.339702e+02	1.711856e+00	5.364346e-01
-9	Rv2628	-9	0	A	T	0.036	-2.156732e+01	6.980896e+01	1.716945e+00	7.574121e-01
-9	Rv2629	-9	0	A	T	0.056	4.137743e+01	8.974434e+01	1.724846e+00	6.448355e-01
-9	Rv2630	-9	0	A	T	0.024	-1.274574e+01	1.056663e+02	1.710169e+00	9.040092e-01
-9	Rv2631	-9	0	A	T	0.167	-1.465284e+01	8.071483e+01	1.708901e+00	8.559741e-01
-9	Rv2634c	-9	0	A	T	0.077	-1.557842e+00	4.022790e+01	1.707873e+00	9.691154e-01
-9	Rv2637	-9	0	A	T	0.050	-9.659599e+01	1.415120e+02	1.733124e+00	4.949852e-01
-9	Rv2643	-9	0	A	T	0.024	-1.148545e+02	6.955834e+01	1.684190e+00	9.894665e-02
-9	Rv2650c	-9	0	A	T	0.488	4.777274e+01	7.177589e+01	1.698211e+00	5.057997e-01
-9	Rv2652c	-9	0	A	T	0.039	2.005068e+01	6.748107e+01	1.709464e+00	7.664157e-01
-9	Rv2653c	-9	0	A	T	0.051	6.093985e+00	8.577895e+01	1.713458e+00	9.433748e-01
-9	Rv2655c	-9	0	A	T	0.015	4.024910e+01	6.765876e+01	1.715670e+00	5.520275e-01
-9	Rv2657c	-9	0	A	T	0.024	-2.524988e+02	1.129665e+02	1.686041e+00	2.558045e-02
-9	Rv2664	-9	0	A	T	0.038	-1.562200e+02	1.418579e+02	1.714753e+00	2.710004e-01
-9	Rv2666	-9	0	A	T	0.060	-2.282637e+01	6.135326e+01	1.703011e+00	7.099193e-01
-9	Rv2668	-9	0	A	T	0.499	3.072212e+02	3.290656e+02	1.724516e+00	3.506798e-01
-9	Rv2669	-9	0	A	T	0.017	-9.203108e-01	1.363977e+02	1.717163e+00	9.946176e-01
-9	Rv2670c	-9	0	A	T	0.015	4.361787e+01	6.027592e+01	1.718605e+00	4.694225e-01
-9	Rv2672	-9	0	A	T	0.063	6.045675e+00	9.141036e+01	1.715421e+00	9.472786e-01
-9	Rv2675c	-9	0	A	T	0.034	6.262654e+01	6.670799e+01	1.714837e+00	3.480043e-01
-9	Rv2678c	-9	0	A	T	0.017	1.581735e+00	6.177702e+01	1.712550e+00	9.795773e-01
-9	Rv2679	-9	0	A	T	0.016	-2.550879e+01	6.605197e+01	1.706876e+00	6.994189e-01
-9	Rv2683	-9	0	A	T	0.017	1.441106e+02	1.513539e+02	1.721639e+00	3.412062e-01
-9	Rv2684	-9	0	A	T	0.049	8.543085e+01	7.582932e+01	1.729175e+00	2.601168e-01
-9	Rv2685	-9	0	A	T	0.077	-9.444964e+01	7.979756e+01	1.705638e+00	2.367876e-01
-9	Rv2687c	-9	0	A	T	0.131	-3.432102e+01	9.975387e+01	1.715167e+00	7.308606e-01
-9	Rv2688c	-9	0	A	T	0.440	6.550201e+01	1.273065e+02	1.717143e+00	6.069769e-01
-9	Rv2689c	-9	0	A	T	0.047	-2.919511e+01	5.454318e+01	1.711956e+00	5.925601e-01
-9	Rv2690c	-9	0	A	T	0.036	8.424498e+00	9.674571e+01	1.711788e+00	9.306227e-01
-9	Rv2691	-9	0	A	T	0.474	4.200729e+01	1.236408e+02	1.709608e+00	7.340991e-01
-9	Rv2692	-9	0	A	T	0.094	9.625744e+01	1.077857e+02	1.717855e+00	3.720030e-01
-9	Rv2693c	-9	0	A	T	0.051	3.122928e+01	1.130881e+02	1.708274e+00	7.824780e-01
-9	Rv2694c	-9	0	A	T	0.115	2.726081e+02	1.304180e+02	1.661162e+00	3.679331e-02
-9	Rv2696c	-9	0	A	T	0.013	1.588697e+02	7.135768e+01	1.677743e+00	2.616393e-02
-9	Rv2697c	-9	0	A	T	0.114	2.581748e+02	1.730343e+02	1.688827e+00	1.359370e-01
-9	Rv2702	-9	0	A	T	0.498	5.137230e+00	2.405458e+02	1.717224e+00	9.829646e-01
-9	Rv2707	-9	0	A	T	0.035	9.989933e+01	1.625830e+02	1.709735e+00	5.390278e-01
-9	Rv2709	-9	0	A	T	0.124	-1.552569e+01	9.008519e+01	1.714968e+00	8.631942e-01
-9	Rv2712c	-9	0	A	T	0.070	7.262409e+01	6.000378e+01	1.698477e+00	2.263802e-01
-9	Rv2714	-9	0	A	T	0.148	3.060811e+01	6.327211e+01	1.708099e+00	6.286445e-01
-9	Rv2715	-9	0	A	T	0.060	-4.705595e+01	6.776262e+01	1.688145e+00	4.875442e-01
-9	Rv2716	-9	0	A	T	0.195	-3.019252e+01	9.063797e+01	1.718844e+00	7.391056e-01
-9	Rv2718c	-9	0	A	T	0.027	1.070986e+02	1.081028e+02	1.725074e+00	3.220162e-01
-9	Rv2719c	-9	0	A	T	0.057	3.306332e+01	1.647379e+02	1.715117e+00	8.409634e-01
-9	Rv2721c	-9	0	A	T	0.012	-2.500364e+01	6.412972e+01	1.704615e+00	6.966823e-01
-9	Rv2723	-9	0	A	T	0.011	-5.687470e+01	7.063194e+01	1.717734e+00	4.208404e-01
-9	Rv2724c	-9	0	A	T	0.056	-1.983793e+01	8.337172e+01	1.710034e+00	8.119619e-01
-9	Rv2725c	-9	0	A	T	0.012	7.168025e+01	7.846642e+01	1.692644e+00	3.611458e-01
-9	Rv2729c	-9	0	A	T	0.473	-1.553837e+02	1.598169e+02	1.716386e+00	3.311067e-01
-9	Rv2731	-9	0	A	T	0.094	-4.549512e+01	7.310751e+01	1.733966e+00	5.338539e-01
-9	Rv2733c	-9	0	A	T	0.037	-1.204544e+02	7.687772e+01	1.722057e+00	1.174043e-01
-9	Rv2735c	-9	0	A	T	0.013	-5.005762e+01	7.256182e+01	1.713534e+00	4.904077e-01
-9	Rv2736c	-9	0	A	T	0.043	2.232146e+02	8.377503e+01	1.771736e+00	7.809424e-03
-9	Rv2739c	-9	0	A	T	0.039	-2.401392e+02	1.208745e+02	1.702951e+00	4.717306e-02
-9	Rv2741	-9	0	A	T	0.271	-4.864998e+01	2.461338e+01	1.622999e+00	4.830757e-02
-9	Rv2748c	-9	0	A	T	0.141	4.622883e+01	6.653144e+01	1.706774e+00	4.872820e-01
-9	Rv2751	-9	0	A	T	0.020	-4.960387e+01	8.319571e+01	1.709297e+00	5.511275e-01
-9	Rv2752c	-9	0	A	T	0.038	5.895466e+01	3.632579e+01	1.714452e+00	1.048509e-01
-9	Rv2753c	-9	0	A	T	0.037	-6.329526e+01	1.113479e+02	1.725221e+00	5.698331e-01
-9	Rv2756c	-9	0	A	T	0.229	-1.129294e+02	6.335574e+01	1.688913e+00	7.491309e-02
-9	Rv2761c	-9	0	A	T	0.127	9.631801e+01	9.089537e+01	1.750069e+00	2.895025e-01
-9	Rv2764c	-9	0	A	T	0.217	-3.938122e+00	4.913813e+01	1.714333e+00	9.361355e-01
-9	Rv2768c	-9	0	A	T	0.219	-5.766672e+01	6.223522e+01	1.723696e+00	3.543146e-01
-9	Rv2769c	-9	0	A	T	0.223	-6.312103e+01	8.668245e+01	1.700608e+00	4.666339e-01
-9	Rv2770c	-9	0	A	T	0.058	1.314413e+01	1.345101e+02	1.713572e+00	9.221712e-01
-9	Rv2771c	-9	0	A	T	0.499	-6.747026e+00	2.806168e+02	1.718199e+00	9.808217e-01
-9	Rv2777c	-9	0	A	T	0.039	-2.970194e+01	7.750217e+01	1.730184e+00	7.016062e-01
-9	Rv2780	-9	0	A	T	0.011	1.709977e+02	6.370653e+01	1.722486e+00	7.366434e-03
-9	Rv2781c	-9	0	A	T	0.011	-2.503167e+01	6.801121e+01	1.711308e+00	7.128959e-01
-9	Rv2782c	-9	0	A	T	0.086	4.379063e+01	6.228807e+01	1.729641e+00	4.821640e-01
-9	Rv2783c	-9	0	A	T	0.019	-1.008831e+02	8.002559e+01	1.697300e+00	2.076728e-01
-9	Rv2784c	-9	0	A	T	0.012	-3.158068e+01	1.403156e+02	1.715592e+00	8.219621e-01
-9	Rv2786c	-9	0	A	T	0.037	-7.592008e+00	1.326239e+02	1.716303e+00	9.543593e-01
-9	Rv2787	-9	0	A	T	0.123	-9.393033e+01	7.861053e+01	1.708640e+00	2.323570e-01
-9	Rv2790c	-9	0	A	T	0.107	-2.177878e+01	5.744400e+01	1.722113e+00	7.046546e-01
-9	Rv2791c	-9	0	A	T	0.236	-1.279017e+02	8.080892e+01	1.733691e+00	1.137244e-01
-9	Rv2793c	-9	0	A	T	0.039	7.535563e+00	8.390301e+01	1.712418e+00	9.284502e-01
-9	Rv2794c	-9	0	A	T	0.499	2.535805e+01	2.731304e+02	1.715980e+00	9.260435e-01
-9	Rv2797c	-9	0	A	T	0.054	1.562942e+02	6.258679e+01	1.727169e+00	1.264275e-02
-9	Rv2799	-9	0	A	T	0.039	7.333491e+01	7.924986e+01	1.699761e+00	3.549534e-01
-9	Rv2800	-9	0	A	T	0.183	-6.317925e+01	5.648403e+01	1.732355e+00	2.635518e-01
-9	Rv2802c	-9	0	A	T	0.063	1.084890e+02	6.832048e+01	1.696810e+00	1.125492e-01
-9	Rv2805	-9	0	A	T	0.057	4.323020e+01	1.421800e+02	1.720835e+00	7.611377e-01
-9	Rv2807	-9	0	A	T	0.421	3.454735e+01	6.055895e+01	1.708462e+00	5.684571e-01
-9	Rv2812	-9	0	A	T	0.453	2.181264e+01	5.585942e+01	1.696465e+00	6.962388e-01
-9	Rv2813	-9	0	A	T	0.022	-3.276847e+01	1.246728e+02	1.721306e+00	7.927200e-01
-9	Rv2818c	-9	0	A	T	0.027	1.838950e+01	8.174038e+01	1.706154e+00	8.220354e-01
-9	Rv2819c	-9	0	A	T	0.019	-7.476872e+01	7.570279e+01	1.712560e+00	3.235074e-01
-9	Rv2820c	-9	0	A	T	0.039	1.734655e+01	5.884066e+01	1.712020e+00	7.681909e-01
-9	Rv2823c	-9	0	A	T	0.108	4.921283e+01	2.518925e+01	1.694352e+00	5.095412e-02
-9	Rv2824c	-9	0	A	T	0.041	-6.712554e+00	1.081254e+02	1.709693e+00	9.505080e-01
-9	Rv2825c	-9	0	A	T	0.474	2.103757e+01	1.996815e+02	1.723403e+00	9.161103e-01
-9	Rv2828c	-9	0	A	T	0.132	2.727475e+01	4.048406e+01	1.707504e+00	5.006151e-01
-9	Rv2830c	-9	0	A	T	0.498	8.236906e+01	2.303920e+02	1.719592e+00	7.207645e-01
-9	Rv2831	-9	0	A	T	0.053	-1.042637e+02	1.052574e+02	1.696583e+00	3.220903e-01
-9	Rv2832c	-9	0	A	T	0.026	1.201320e+02	6.553270e+01	1.698943e+00	6.701341e-02
-9	Rv2833c	-9	0	A	T	0.023	1.309035e+01	8.909599e+01	1.707764e+00	8.832153e-01
-9	Rv2834c	-9	0	A	T	0.012	9.322918e+01	7.174246e+01	1.725794e+00	1.940099e-01
-9	Rv2839c	-9	0	A	T	0.096	-7.406829e+01	5.126955e+01	1.709479e+00	1.487943e-01
-9	Rv2848c	-9	0	A	T	0.059	1.254083e+02	7.281062e+01	1.747487e+00	8.524322e-02
-9	Rv2850c	-9	0	A	T	0.202	-1.037993e+01	6.566730e+01	1.715116e+00	8.744281e-01
-9	Rv2853	-9	0	A	T	0.431	8.192250e+01	5.028121e+01	1.673875e+00	1.035014e-01
-9	Rv2854	-9	0	A	T	0.219	-3.481096e+01	7.446653e+01	1.703061e+00	6.402433e-01
-9	Rv2856	-9	0	A	T	0.036	2.508920e+02	1.172145e+02	1.600687e+00	3.250909e-02
-9	Rv2857c	-9	0	A	T	0.018	3.930513e+01	8.972154e+01	1.700998e+00	6.614038e-01
-9	Rv2858c	-9	0	A	T	0.050	5.616350e+01	7.139053e+01	1.710803e+00	4.316001e-01
-9	Rv2859c	-9	0	A	T	0.031	5.542229e+01	6.202017e+01	1.730511e+00	3.716967e-01
-9	Rv2862c	-9	0	A	T	0.057	3.098053e+02	1.366230e+02	1.747487e+00	2.352211e-02
-9	Rv2864c	-9	0	A	T	0.215	-4.692857e+01	8.886702e+01	1.704442e+00	5.975389e-01
-9	Rv2867c	-9	0	A	T	0.011	8.406777e+01	6.838750e+01	1.689098e+00	2.191933e-01
-9	Rv2868c	-9	0	A	T	0.052	1.262704e+02	1.038540e+02	1.669800e+00	2.242709e-01
-9	Rv2869c	-9	0	A	T	0.058	-1.023064e+01	1.430952e+02	1.715226e+00	9.430148e-01
-9	Rv2870c	-9	0	A	T	0.040	1.251583e+02	1.095306e+02	1.727640e+00	2.533882e-01
-9	Rv2871	-9	0	A	T	0.017	1.603931e+02	1.189798e+02	1.713014e+00	1.778771e-01
-9	Rv2874	-9	0	A	T	0.478	4.969997e+01	5.961762e+01	1.690763e+00	4.046380e-01
-9	Rv2875	-9	0	A	T	0.118	-1.235304e+02	7.693512e+01	1.706887e+00	1.086019e-01
-9	Rv2877c	-9	0	A	T	0.038	1.066844e+02	9.254235e+01	1.670397e+00	2.492033e-01
-9	Rv2879c	-9	0	A	T	0.478	4.644746e+01	1.268268e+02	1.723862e+00	7.142566e-01
-9	Rv2881c	-9	0	A	T	0.041	-6.490963e+01	8.634005e+01	1.705246e+00	4.523169e-01
-9	Rv2885c	-9	0	A	T	0.072	7.358144e+01	6.496971e+01	1.726825e+00	2.576179e-01
-9	Rv2886c	-9	0	A	T	0.034	4.353144e+01	9.796499e+01	1.720945e+00	6.568604e-01
-9	Rv2888c	-9	0	A	T	0.012	-4.564674e+00	6.709623e+01	1.710375e+00	9.457711e-01
-9	Rv2891	-9	0	A	T	0.053	-1.562745e+02	1.048953e+02	1.709198e+00	1.365224e-01
-9	Rv2892c	-9	0	A	T	0.011	-1.070478e+02	7.281495e+01	1.688147e+00	1.417739e-01
-9	Rv2894c	-9	0	A	T	0.017	7.965694e+00	9.167379e+01	1.713921e+00	9.307713e-01
-9	Rv2897c	-9	0	A	T	0.100	3.621604e+01	5.625882e+01	1.711505e+00	5.198609e-01
-9	Rv2899c	-9	0	A	T	0.052	-1.077078e+01	1.102258e+02	1.713055e+00	9.221736e-01
-9	Rv2900c	-9	0	A	T	0.046	9.498490e+01	6.028328e+01	1.650241e+00	1.153582e-01
-9	Rv2905	-9	0	A	T	0.064	6.779850e+01	6.951430e+01	1.705840e+00	3.295893e-01
-9	Rv2910c	-9	0	A	T	0.022	-2.239205e+02	9.117041e+01	1.675069e+00	1.418043e-02
-9	Rv2911	-9	0	A	T	0.136	-1.312992e+02	7.600428e+01	1.696079e+00	8.431765e-02
-9	Rv2913c	-9	0	A	T	0.016	-5.156669e+01	6.460658e+01	1.689158e+00	4.249248e-01
-9	Rv2915c	-9	0	A	T	0.015	5.714964e+01	5.885217e+01	1.710149e+00	3.316985e-01
-9	Rv2917	-9	0	A	T	0.470	4.591201e+01	6.006807e+01	1.678102e+00	4.448114e-01
-9	Rv2918c	-9	0	A	T	0.018	-2.059150e+01	5.788818e+01	1.716379e+00	7.221159e-01
-9	Rv2922c	-9	0	A	T	0.218	-1.746401e+01	6.498132e+01	1.713675e+00	7.881625e-01
-9	Rv2923c	-9	0	A	T	0.166	-1.465501e+01	1.295959e+02	1.720516e+00	9.099832e-01
-9	Rv2924c	-9	0	A	T	0.028	2.642670e+01	9.323892e+01	1.707686e+00	7.768937e-01
-9	Rv2926c	-9	0	A	T	0.010	1.371717e+02	6.678471e+01	1.728674e+00	4.018675e-02
-9	Rv2930	-9	0	A	T	0.039	-2.232022e+01	1.289922e+02	1.719817e+00	8.626513e-01
-9	Rv2931	-9	0	A	T	0.499	3.208493e+02	5.199719e+02	1.724787e+00	5.373120e-01
-9	Rv2932	-9	0	A	T	0.010	-2.719188e+01	6.888993e+01	1.710163e+00	6.931198e-01
-9	Rv2933	-9	0	A	T	0.298	-1.253141e+01	5.420468e+01	1.706233e+00	8.172070e-01
-9	Rv2934	-9	0	A	T	0.068	6.918671e-01	4.588702e+01	1.711514e+00	9.879726e-01
-9	Rv2935	-9	0	A	T	0.122	8.429294e+01	4.941070e+01	1.709095e+00	8.826002e-02
-9	Rv2940c	-9	0	A	T	0.095	-1.866994e+01	4.151224e+01	1.710391e+00	6.529711e-01
-9	Rv2941	-9	0	A	T	0.051	-1.276799e-02	8.346690e+01	1.709542e+00	9.998780e-01
-9	Rv2944	-9	0	A	T	0.165	-1.288713e+02	9.241342e+01	1.685263e+00	1.634091e-01
-9	Rv2946c	-9	0	A	T	0.042	-6.294309e+01	5.150938e+01	1.698254e+00	2.219454e-01
-9	Rv2947c	-9	0	A	T	0.491	2.016208e+02	9.413593e+01	1.643194e+00	3.239973e-02
-9	Rv2948c	-9	0	A	T	0.030	4.658345e+01	6.904429e+01	1.712264e+00	4.999963e-01
-9	Rv2950c	-9	0	A	T	0.028	4.931837e+01	6.412455e+01	1.706763e+00	4.419759e-01
-9	Rv2951c	-9	0	A	T	0.020	-1.206169e+02	1.009255e+02	1.702573e+00	2.322685e-01
-9	Rv2952	-9	0	A	T	0.058	2.664343e+02	8.216895e+01	1.663450e+00	1.215697e-03
-9	Rv2953	-9	0	A	T	0.012	1.014233e+02	7.984750e+01	1.727646e+00	2.042423e-01
-9	Rv2956	-9	0	A	T	0.019	1.377152e+02	8.883428e+01	1.707069e+00	1.213322e-01
-9	Rv2957	-9	0	A	T	0.013	3.201086e+01	7.210025e+01	1.717396e+00	6.571351e-01
-9	Rv2958c	-9	0	A	T	0.051	2.073019e+01	7.168348e+01	1.707758e+00	7.724829e-01
-9	Rv2959c	-9	0	A	T	0.058	-1.123355e+02	9.606404e+01	1.693190e+00	2.424704e-01
-9	Rv2961	-9	0	A	T	0.014	-1.746654e+02	1.573257e+02	1.736154e+00	2.671171e-01
-9	Rv2962c	-9	0	A	T	0.138	-3.286890e+01	6.292145e+01	1.706694e+00	6.014974e-01
-9	Rv2964	-9	0	A	T	0.056	-2.383282e+02	1.247498e+02	1.676527e+00	5.630121e-02
-9	Rv2971	-9	0	A	T	0.056	-1.335966e+02	1.541379e+02	1.724213e+00	3.862520e-01
-9	Rv2974c	-9	0	A	T	0.013	1.409190e+00	6.586783e+01	1.711118e+00	9.829346e-01
-9	Rv2975c	-9	0	A	T	0.079	3.253070e+01	1.246090e+02	1.721297e+00	7.940870e-01
-9	Rv2979c	-9	0	A	T	0.065	1.057358e+01	7.880453e+01	1.712589e+00	8.932857e-01
-9	Rv2981c	-9	0	A	T	0.470	8.529070e+01	1.074559e+02	1.704183e+00	4.275030e-01
-9	Rv2982c	-9	0	A	T	0.496	-1.146310e+02	1.473240e+02	1.708169e+00	4.366627e-01
-9	Rv2984	-9	0	A	T	0.183	1.861775e+01	1.000483e+02	1.712834e+00	8.524058e-01
-9	Rv2992c	-9	0	A	T	0.031	-1.701113e+02	8.308121e+01	1.681711e+00	4.081222e-02
-9	Rv2994	-9	0	A	T	0.212	-6.898861e+01	5.387573e+01	1.686458e+00	2.005993e-01
-9	Rv2996c	-9	0	A	T	0.020	8.928116e+01	9.045461e+01	1.704746e+00	3.238180e-01
-9	Rv2997	-9	0	A	T	0.050	-3.639178e+01	7.681045e+01	1.710560e+00	6.357336e-01
-9	Rv2998	-9	0	A	T	0.044	3.661373e+01	1.602099e+02	1.719951e+00	8.192665e-01
-9	Rv2999	-9	0	A	T	0.499	2.225253e+02	3.111225e+02	1.722558e+00	4.745966e-01
-9	Rv3008	-9	0	A	T	0.013	6.975646e+01	1.480660e+02	1.712709e+00	6.376383e-01
-9	Rv3009c	-9	0	A	T	0.015	-1.611761e+02	1.084654e+02	1.700647e+00	1.375369e-01
-9	Rv3011c	-9	0	A	T	0.010	-2.811755e+01	7.678795e+01	1.717252e+00	7.142984e-01
-9	Rv3014c	-9	0	A	T	0.016	3.623462e+01	5.677949e+01	1.710775e+00	5.234825e-01
-9	Rv3015c	-9	0	A	T	0.065	-2.447259e+01	9.909832e+01	1.712269e+00	8.049850e-01
-9	Rv3016	-9	0	A	T	0.024	-1.058384e+02	1.163924e+02	1.728195e+00	3.633526e-01
-9	Rv3017c	-9	0	A	T	0.014	7.969381e+01	7.960852e+01	1.701695e+00	3.169838e-01
-9	Rv3018A	-9	0	A	T	0.031	1.659680e+02	9.421273e+01	1.699509e+00	7.837333e-02
-9	Rv3020c	-9	0	A	T	0.013	-1.772295e+01	1.649238e+02	1.714264e+00	9.144400e-01
-9	Rv3022A	-9	0	A	T	0.026	-9.172218e+01	8.287775e+01	1.688271e+00	2.686269e-01
-9	Rv3024c	-9	0	A	T	0.013	-6.497865e+01	1.279220e+02	1.709973e+00	6.115733e-01
-9	Rv3026c	-9	0	A	T	0.016	6.373180e+01	7.478940e+01	1.709460e+00	3.942921e-01
-9	Rv3031	-9	0	A	T	0.016	-4.889900e+01	5.707402e+01	1.691435e+00	3.917372e-01
-9	Rv3032	-9	0	A	T	0.024	2.011175e+02	1.123645e+02	1.680199e+00	7.371450e-02
-9	Rv3034c	-9	0	A	T	0.031	2.471372e+01	8.790537e+01	1.723720e+00	7.786490e-01
-9	Rv3039c	-9	0	A	T	0.021	1.084486e+01	2.052285e+02	1.716767e+00	9.578654e-01
-9	Rv3041c	-9	0	A	T	0.011	9.073440e+01	7.902088e+01	1.690087e+00	2.510894e-01
-9	Rv3042c	-9	0	A	T	0.474	5.384045e+01	2.060403e+02	1.726525e+00	7.938957e-01
-9	Rv3047c	-9	0	A	T	0.052	-1.170865e+02	1.304853e+02	1.699485e+00	3.697212e-01
-9	Rv3049c	-9	0	A	T	0.028	3.198073e+01	7.708239e+01	1.714039e+00	6.782926e-01
-9	Rv3050c	-9	0	A	T	0.012	8.321388e+00	6.790477e+01	1.707824e+00	9.024869e-01
-9	Rv3051c	-9	0	A	T	0.053	-9.193905e+01	1.290347e+02	1.702237e+00	4.762778e-01
-9	Rv3053c	-9	0	A	T	0.013	-1.253807e+02	2.301725e+02	1.735948e+00	5.860388e-01
-9	Rv3057c	-9	0	A	T	0.324	9.268440e+01	8.610131e+01	1.702459e+00	2.819279e-01
-9	Rv3058c	-9	0	A	T	0.041	-1.727595e+02	9.615907e+01	1.694626e+00	7.263737e-02
-9	Rv3059	-9	0	A	T	0.062	-1.009821e+02	9.065846e+01	1.694023e+00	2.655450e-01
-9	Rv3060c	-9	0	A	T	0.010	-1.543188e+01	6.950858e+01	1.702429e+00	8.243388e-01
-9	Rv3061c	-9	0	A	T	0.050	8.245418e+01	5.189677e+01	1.697208e+00	1.123529e-01
-9	Rv3062	-9	0	A	T	0.498	-6.574088e+01	2.771931e+02	1.720991e+00	8.125661e-01
-9	Rv3063	-9	0	A	T	0.498	4.386154e+02	3.225391e+02	1.707212e+00	1.741093e-01
-9	Rv3071	-9	0	A	T	0.020	-5.710890e+01	9.015362e+01	1.711331e+00	5.265464e-01
-9	Rv3073c	-9	0	A	T	0.021	-4.104116e+01	8.867400e+01	1.713434e+00	6.435644e-01
-9	Rv3074	-9	0	A	T	0.070	-3.070508e+01	7.375551e+01	1.708625e+00	6.772545e-01
-9	Rv3077	-9	0	A	T	0.171	3.658148e+01	7.005866e+01	1.708245e+00	6.016539e-01
-9	Rv3079c	-9	0	A	T	0.019	1.708086e-01	1.010103e+02	1.712353e+00	9.986510e-01
-9	Rv3080c	-9	0	A	T	0.120	-3.160393e+00	4.308036e+01	1.713231e+00	9.415309e-01
-9	Rv3081	-9	0	A	T	0.059	-1.034241e+02	5.467979e+01	1.710152e+00	5.879254e-02
-9	Rv3083	-9	0	A	T	0.017	9.764574e+01	5.386620e+01	1.713827e+00	7.010794e-02
-9	Rv3084	-9	0	A	T	0.129	4.796616e+00	5.549886e+01	1.710960e+00	9.311404e-01
-9	Rv3085	-9	0	A	T	0.036	3.338335e+01	8.142955e+01	1.704695e+00	6.819003e-01
-9	Rv3087	-9	0	A	T	0.066	-9.530901e+01	7.090103e+01	1.722579e+00	1.791072e-01
-9	Rv3088	-9	0	A	T	0.140	-5.595637e+01	5.967055e+01	1.705586e+00	3.485493e-01
-9	Rv3089	-9	0	A	T	0.059	-2.276355e+01	6.366522e+01	1.722851e+00	7.207392e-01
-9	Rv3090	-9	0	A	T	0.045	2.249227e+02	9.667797e+01	1.767645e+00	2.014844e-02
-9	Rv3092c	-9	0	A	T	0.218	6.614631e+00	7.180507e+01	1.711871e+00	9.266179e-01
-9	Rv3093c	-9	0	A	T	0.477	-1.008907e+02	1.298359e+02	1.721989e+00	4.372668e-01
-9	Rv3094c	-9	0	A	T	0.030	1.770036e+02	8.248598e+01	1.712626e+00	3.207374e-02
-9	Rv3096	-9	0	A	T	0.027	1.427316e+02	9.038288e+01	1.689508e+00	1.145428e-01
-9	Rv3097c	-9	0	A	T	0.242	4.881356e+01	6.594433e+01	1.736269e+00	4.593016e-01
-9	Rv3099c	-9	0	A	T	0.012	-1.119699e+02	7.540479e+01	1.683886e+00	1.378148e-01
-9	Rv3104c	-9	0	A	T	0.016	5.660272e+01	1.309997e+02	1.712770e+00	6.657549e-01
-9	Rv3106	-9	0	A	T	0.046	-2.605155e+01	7.944072e+01	1.718936e+00	7.430136e-01
-9	Rv3109	-9	0	A	T	0.011	8.732640e+00	6.784358e+01	1.708452e+00	8.976018e-01
-9	Rv3111	-9	0	A	T	0.017	-1.834687e+01	6.334554e+01	1.710354e+00	7.721456e-01
-9	Rv3113	-9	0	A	T	0.289	4.996372e+01	2.892650e+01	1.723450e+00	8.436428e-02
-9	Rv3114	-9	0	A	T	0.060	3.928284e+01	9.437191e+01	1.709596e+00	6.772935e-01
-9	Rv3119	-9	0	A	T	0.017	2.560368e+01	9.687718e+01	1.713308e+00	7.915994e-01
-9	Rv3120	-9	0	A	T	0.026	1.248629e+02	8.709898e+01	1.701758e+00	1.519407e-01
-9	Rv3121	-9	0	A	T	0.498	1.344863e+02	1.694941e+02	1.729257e+00	4.276603e-01
-9	Rv3124	-9	0	A	T	0.103	-7.450309e+01	7.403942e+01	1.696304e+00	3.144818e-01
-9	Rv3125c	-9	0	A	T	0.125	9.680663e+01	6.089111e+01	1.649456e+00	1.121226e-01
-9	Rv3128c	-9	0	A	T	0.012	-9.107557e+01	6.081045e+01	1.694521e+00	1.344617e-01
-9	Rv3130c	-9	0	A	T	0.033	-2.775877e+02	1.090664e+02	1.707349e+00	1.104180e-02
-9	Rv3132c	-9	0	A	T	0.011	-2.135846e+01	6.736825e+01	1.710130e+00	7.512652e-01
-9	Rv3135	-9	0	A	T	0.035	-1.886814e+01	3.748016e+01	1.708106e+00	6.147589e-01
-9	Rv3136	-9	0	A	T	0.026	-9.691591e+00	5.640630e+01	1.707342e+00	8.636085e-01
-9	Rv3137	-9	0	A	T	0.494	1.449272e+01	1.128164e+02	1.718309e+00	8.978031e-01
-9	Rv3139	-9	0	A	T	0.068	2.700727e+01	7.827773e+01	1.715199e+00	7.301377e-01
-9	Rv3140	-9	0	A	T	0.062	4.554606e+01	8.955341e+01	1.714548e+00	6.111276e-01
-9	Rv3144c	-9	0	A	T	0.059	-1.488921e+02	9.835448e+01	1.732763e+00	1.303184e-01
-9	Rv3148	-9	0	A	T	0.029	2.454850e+01	9.045398e+01	1.706995e+00	7.861337e-01
-9	Rv3150	-9	0	A	T	0.012	4.900207e+01	7.608132e+01	1.724530e+00	5.196436e-01
-9	Rv3151	-9	0	A	T	0.499	-1.209974e+02	2.640679e+02	1.720366e+00	6.468833e-01
-9	Rv3158	-9	0	A	T	0.025	2.284614e+02	1.022703e+02	1.725203e+00	2.566407e-02
-9	Rv3159c	-9	0	A	T	0.219	-8.754713e+01	6.422064e+01	1.686462e+00	1.730544e-01
-9	Rv3161c	-9	0	A	T	0.065	-2.844545e+00	7.810818e+01	1.711569e+00	9.709548e-01
-9	Rv3169	-9	0	A	T	0.042	-1.466866e+02	8.512675e+01	1.693794e+00	8.510481e-02
-9	Rv3170	-9	0	A	T	0.023	-7.278294e+01	6.428694e+01	1.687803e+00	2.577828e-01
-9	Rv3174	-9	0	A	T	0.177	5.976790e+01	8.046320e+01	1.717299e+00	4.577419e-01
-9	Rv3179	-9	0	A	T	0.219	5.239514e+01	7.882681e+01	1.726464e+00	5.063719e-01
-9	Rv3183	-9	0	A	T	0.024	8.058641e+01	1.126733e+02	1.707199e+00	4.746041e-01
-9	Rv3190c	-9	0	A	T	0.421	1.726287e+01	5.785700e+01	1.705190e+00	7.654687e-01
-9	Rv3193c	-9	0	A	T	0.092	-2.544789e+01	6.496588e+01	1.724056e+00	6.953372e-01
-9	Rv3195	-9	0	A	T	0.167	-3.524613e+01	6.193449e+01	1.684030e+00	5.693979e-01
-9	Rv3197	-9	0	A	T	0.018	-4.763506e+01	1.433359e+02	1.705735e+00	7.396939e-01
-9	Rv3199c	-9	0	A	T	0.062	7.126440e+01	5.299613e+01	1.673746e+00	1.789601e-01
-9	Rv3200c	-9	0	A	T	0.120	-1.242964e+01	7.841661e+01	1.719534e+00	8.740820e-01
-9	Rv3201c	-9	0	A	T	0.064	-6.572212e+01	6.601722e+01	1.720882e+00	3.196690e-01
-9	Rv3202c	-9	0	A	T	0.056	5.452583e+01	8.075738e+01	1.702703e+00	4.996843e-01
-9	Rv3204	-9	0	A	T	0.498	-7.102947e+00	2.481133e+02	1.720087e+00	9.771659e-01
-9	Rv3205c	-9	0	A	T	0.014	2.869095e+01	1.083493e+02	1.706256e+00	7.912062e-01
-9	Rv3208	-9	0	A	T	0.011	8.582493e+01	8.023815e+01	1.694530e+00	2.849910e-01
-9	Rv3209	-9	0	A	T	0.061	-5.863199e+01	8.225670e+01	1.726262e+00	4.761054e-01
-9	Rv3211	-9	0	A	T	0.012	9.535285e+01	7.372508e+01	1.703535e+00	1.961237e-01
-9	Rv3213c	-9	0	A	T	0.498	9.646242e+01	3.095795e+02	1.730014e+00	7.554022e-01
-9	Rv3216	-9	0	A	T	0.015	-6.374710e+01	1.217764e+02	1.704038e+00	6.007344e-01
-9	Rv3217c	-9	0	A	T	0.212	8.807940e+01	1.248523e+02	1.736355e+00	4.806483e-01
-9	Rv3218	-9	0	A	T	0.012	-1.674859e+01	6.745446e+01	1.707111e+00	8.039467e-01
-9	Rv3220c	-9	0	A	T	0.060	1.653485e+02	8.212025e+01	1.653328e+00	4.427429e-02
-9	Rv3223c	-9	0	A	T	0.021	-1.915335e+02	1.211265e+02	1.744544e+00	1.140668e-01
-9	Rv3224	-9	0	A	T	0.021	-6.727613e+01	8.607945e+01	1.715222e+00	4.346203e-01
-9	Rv3224A	-9	0	A	T	0.030	1.480503e+02	2.661090e+02	1.731173e+00	5.780686e-01
-9	Rv3225c	-9	0	A	T	0.021	-4.072986e+00	7.264980e+01	1.712023e+00	9.553002e-01
-9	Rv3227	-9	0	A	T	0.037	1.179553e+02	1.173461e+02	1.678417e+00	3.149967e-01
-9	Rv3229c	-9	0	A	T	0.011	-3.851950e+01	6.911751e+01	1.703338e+00	5.774180e-01
-9	Rv3234c	-9	0	A	T	0.268	-8.029107e+01	8.579140e+01	1.709359e+00	3.495099e-01
-9	Rv3236c	-9	0	A	T	0.137	2.241261e+02	6.503116e+01	1.671658e+00	5.866469e-04
-9	Rv3239c	-9	0	A	T	0.056	3.204841e+01	5.541354e+01	1.718138e+00	5.631309e-01
-9	Rv3241c	-9	0	A	T	0.017	2.624187e+01	1.153653e+02	1.703613e+00	8.200969e-01
-9	Rv3242c	-9	0	A	T	0.026	-1.886435e+02	1.096223e+02	1.682666e+00	8.552263e-02
-9	Rv3245c	-9	0	A	T	0.431	-4.618696e+01	8.514833e+01	1.713688e+00	5.876182e-01
-9	Rv3247c	-9	0	A	T	0.029	1.658393e+02	8.755680e+01	1.689105e+00	5.844269e-02
-9	Rv3249c	-9	0	A	T	0.018	-9.970946e+01	1.370893e+02	1.700210e+00	4.671570e-01
-9	Rv3252c	-9	0	A	T	0.043	-1.041455e+02	8.735497e+01	1.692273e+00	2.334024e-01
-9	Rv3256c	-9	0	A	T	0.026	-2.624838e+01	9.790739e+01	1.715920e+00	7.886707e-01
-9	Rv3257c	-9	0	A	T	0.056	-1.266265e+01	2.284057e+02	1.727225e+00	9.557973e-01
-9	Rv3263	-9	0	A	T	0.186	-1.194110e+02	6.060082e+01	1.709005e+00	4.900444e-02
-9	Rv3266c	-9	0	A	T	0.013	7.947669e+01	7.035306e+01	1.669082e+00	2.588238e-01
-9	Rv3270	-9	0	A	T	0.020	2.458330e+01	7.612022e+01	1.701781e+00	7.467837e-01
-9	Rv3272	-9	0	A	T	0.056	-3.271427e+01	1.287322e+02	1.712655e+00	7.994391e-01
-9	Rv3273	-9	0	A	T	0.012	-6.207080e+01	7.192544e+01	1.699429e+00	3.883075e-01
-9	Rv3279c	-9	0	A	T	0.140	9.843152e+01	1.004652e+02	1.708693e+00	3.273931e-01
-9	Rv3281	-9	0	A	T	0.035	-3.317933e+01	3.659309e+01	1.706438e+00	3.647327e-01
-9	Rv3282	-9	0	A	T	0.052	-5.282582e+01	9.079221e+01	1.725392e+00	5.607834e-01
-9	Rv3283	-9	0	A	T	0.050	-1.705052e+01	8.611459e+01	1.708017e+00	8.430784e-01
-9	Rv3287c	-9	0	A	T	0.015	1.843374e+02	6.543653e+01	1.655128e+00	4.922185e-03
-9	Rv3293	-9	0	A	T	0.054	7.359431e+01	8.869688e+01	1.702554e+00	4.068490e-01
-9	Rv3296	-9	0	A	T	0.075	5.733108e+01	4.721047e+01	1.722170e+00	2.248323e-01
-9	Rv3297	-9	0	A	T	0.043	7.309166e+01	1.077811e+02	1.719309e+00	4.978011e-01
-9	Rv3299c	-9	0	A	T	0.064	-1.119741e+02	5.051108e+01	1.707530e+00	2.681252e-02
-9	Rv3300c	-9	0	A	T	0.036	-3.208969e+01	1.038384e+02	1.725514e+00	7.573460e-01
-9	Rv3301c	-9	0	A	T	0.024	-3.220415e+01	1.154837e+02	1.712380e+00	7.803954e-01
-9	Rv3302c	-9	0	A	T	0.039	-7.795802e+01	7.543098e+01	1.724739e+00	3.015669e-01
-9	Rv3303c	-9	0	A	T	0.498	-1.557326e+02	2.464808e+02	1.721064e+00	5.276156e-01
-9	Rv3305c	-9	0	A	T	0.013	-9.635564e+01	7.851795e+01	1.714503e+00	2.199834e-01
-9	Rv3306c	-9	0	A	T	0.122	7.993565e+01	8.729026e+01	1.736205e+00	3.599750e-01
-9	Rv3308	-9	0	A	T	0.021	9.545369e+01	5.454643e+01	1.669704e+00	8.036888e-02
-9	Rv3312A	-9	0	A	T	0.012	-1.051296e+02	7.468167e+01	1.664199e+00	1.594647e-01
-9	Rv3317	-9	0	A	T	0.499	1.800729e+02	2.971674e+02	1.708919e+00	5.446471e-01
-9	Rv3318	-9	0	A	T	0.013	-2.188922e+01	6.754486e+01	1.705412e+00	7.459391e-01
-9	Rv3324A	-9	0	A	T	0.022	-4.464110e+01	6.067876e+01	1.742417e+00	4.620523e-01
-9	Rv3327	-9	0	A	T	0.157	3.733637e+01	4.018222e+01	1.702186e+00	3.529749e-01
-9	Rv3328c	-9	0	A	T	0.498	1.544389e+01	2.180392e+02	1.718336e+00	9.435436e-01
-9	Rv3329	-9	0	A	T	0.435	6.760075e+01	1.103918e+02	1.729882e+00	5.404023e-01
-9	Rv3331	-9	0	A	T	0.497	1.895413e+02	1.875414e+02	1.707288e+00	3.123706e-01
-9	Rv3339c	-9	0	A	T	0.016	-8.686536e+01	5.851949e+01	1.713232e+00	1.379564e-01
-9	Rv3341	-9	0	A	T	0.038	1.292274e+02	1.407025e+02	1.726726e+00	3.585616e-01
-9	Rv3343c	-9	0	A	T	0.492	-6.770038e+01	8.177585e+01	1.729091e+00	4.078961e-01
-9	Rv3344c	-9	0	A	T	0.039	4.790710e+01	3.995462e+01	1.730166e+00	2.307378e-01
-9	Rv3345c	-9	0	A	T	0.148	1.122592e+01	2.220460e+01	1.707796e+00	6.132485e-01
-9	Rv3347c	-9	0	A	T	0.455	1.516784e+01	6.497874e+01	1.709358e+00	8.154670e-01
-9	Rv3349c	-9	0	A	T	0.051	-1.340252e+02	1.249398e+02	1.724672e+00	2.836022e-01
-9	Rv3350c	-9	0	A	T	0.184	5.783794e+01	3.132196e+01	1.704518e+00	6.504409e-02
-9	Rv3355c	-9	0	A	T	0.038	1.926332e+02	1.780828e+02	1.715407e+00	2.795894e-01
-9	Rv3359	-9	0	A	T	0.033	9.059227e+01	1.048633e+02	1.716875e+00	3.878019e-01
-9	Rv3365c	-9	0	A	T	0.273	-3.428930e+01	5.690798e+01	1.706643e+00	5.469231e-01
-9	Rv3366	-9	0	A	T	0.049	8.778217e+01	1.567250e+02	1.708466e+00	5.755082e-01
-9	Rv3367	-9	0	A	T	0.028	-1.176176e+02	4.149470e+01	1.724730e+00	4.662409e-03
-9	Rv3370c	-9	0	A	T	0.037	3.553685e+01	5.165731e+01	1.713391e+00	4.916200e-01
-9	Rv3371	-9	0	A	T	0.010	1.021278e+02	8.307299e+01	1.725920e+00	2.191600e-01
-9	Rv3373	-9	0	A	T	0.025	2.698943e+01	7.802152e+01	1.703641e+00	7.294582e-01
-9	Rv3375	-9	0	A	T	0.040	1.736162e+02	7.059528e+01	1.732996e+00	1.405321e-02
-9	Rv3377c	-9	0	A	T	0.049	-9.354052e+01	6.838647e+01	1.731423e+00	1.716107e-01
-9	Rv3378c	-9	0	A	T	0.024	3.788564e+01	6.376660e+01	1.702399e+00	5.525315e-01
-9	Rv3379c	-9	0	A	T	0.043	1.131902e+02	6.688860e+01	1.701142e+00	9.085048e-02
-9	Rv3382c	-9	0	A	T	0.011	-4.206975e+01	7.016256e+01	1.703026e+00	5.488776e-01
-9	Rv3383c	-9	0	A	T	0.471	1.655928e+01	1.458312e+02	1.720378e+00	9.096118e-01
-9	Rv3388	-9	0	A	T	0.065	3.858218e+01	3.255341e+01	1.710240e+00	2.361624e-01
-9	Rv3389c	-9	0	A	T	0.047	-1.450095e+02	1.178166e+02	1.735706e+00	2.186237e-01
-9	Rv3390	-9	0	A	T	0.024	-5.636420e+01	8.416889e+01	1.702811e+00	5.031994e-01
-9	Rv3391	-9	0	A	T	0.040	4.227532e+01	5.105536e+01	1.719556e+00	4.078102e-01
-9	Rv3395A	-9	0	A	T	0.011	4.731228e+01	7.766053e+01	1.701468e+00	5.424886e-01
-9	Rv3395c	-9	0	A	T	0.099	1.280411e+02	9.855448e+01	1.706848e+00	1.941152e-01
-9	Rv3396c	-9	0	A	T	0.161	-8.418019e+01	1.133058e+02	1.706115e+00	4.576517e-01
-9	Rv3399	-9	0	A	T	0.485	-4.661869e+01	6.970659e+01	1.726030e+00	5.037549e-01
-9	Rv3401	-9	0	A	T	0.074	5.968176e+01	4.425412e+01	1.696131e+00	1.777021e-01
-9	Rv3402c	-9	0	A	T	0.059	-3.961320e+01	1.062357e+02	1.707840e+00	7.092999e-01
-9	Rv3403c	-9	0	A	T	0.020	6.290322e+01	5.431006e+01	1.700780e+00	2.469912e-01
-9	Rv3404c	-9	0	A	T	0.011	4.778984e+01	6.758812e+01	1.702638e+00	4.796504e-01
-9	Rv3407	-9	0	A	T	0.047	-1.129045e+02	1.707111e+02	1.710570e+00	5.084907e-01
-9	Rv3408	-9	0	A	T	0.498	7.020445e+01	2.988357e+02	1.722505e+00	8.143037e-01
-9	Rv3409c	-9	0	A	T	0.013	2.020062e-01	5.954697e+01	1.706868e+00	9.972938e-01
-9	Rv3410c	-9	0	A	T	0.017	1.130358e+02	9.492043e+01	1.671672e+00	2.339368e-01
-9	Rv3411c	-9	0	A	T	0.093	-8.574233e+01	7.928613e+01	1.725372e+00	2.797124e-01
-9	Rv3413c	-9	0	A	T	0.019	2.244367e+02	1.014035e+02	1.751679e+00	2.705459e-02
-9	Rv3414c	-9	0	A	T	0.014	-9.557972e+01	6.938045e+01	1.700579e+00	1.685651e-01
-9	Rv3416	-9	0	A	T	0.086	-7.712972e+00	1.097806e+02	1.723686e+00	9.439994e-01
-9	Rv3421c	-9	0	A	T	0.026	-1.207085e+01	6.562654e+01	1.712227e+00	8.540959e-01
-9	Rv3423c	-9	0	A	T	0.012	8.619533e+01	7.040046e+01	1.684818e+00	2.210454e-01
-9	Rv3424c	-9	0	A	T	0.062	1.123282e+01	6.433793e+01	1.712415e+00	8.614290e-01
-9	Rv3425	-9	0	A	T	0.154	-5.914260e+00	3.645728e+01	1.715623e+00	8.711551e-01
-9	Rv3426	-9	0	A	T	0.174	-8.871548e+01	3.767813e+01	1.649720e+00	1.869673e-02
-9	Rv3428c	-9	0	A	T	0.180	-9.786638e+01	3.834121e+01	1.673132e+00	1.081158e-02
-9	Rv3429	-9	0	A	T	0.177	1.486100e+02	5.493517e+01	1.719137e+00	6.918207e-03
-9	Rv3431c	-9	0	A	T	0.026	1.826922e+01	8.821106e+01	1.710378e+00	8.359588e-01
-9	Rv3433c	-9	0	A	T	0.050	1.017043e+02	8.349980e+01	1.696276e+00	2.234441e-01
-9	Rv3434c	-9	0	A	T	0.051	6.028156e+01	7.374791e+01	1.702695e+00	4.138537e-01
-9	Rv3435c	-9	0	A	T	0.165	-4.732359e+01	8.735639e+01	1.703625e+00	5.880998e-01
-9	Rv3436c	-9	0	A	T	0.020	-6.839545e+01	8.605143e+01	1.703584e+00	4.268670e-01
-9	Rv3438	-9	0	A	T	0.015	-2.705594e+01	9.555717e+01	1.710913e+00	7.771168e-01
-9	Rv3439c	-9	0	A	T	0.218	8.255186e+01	7.918809e+01	1.718777e+00	2.973892e-01
-9	Rv3445c	-9	0	A	T	0.050	-8.869469e+01	9.276771e+01	1.726565e+00	3.392072e-01
-9	Rv3446c	-9	0	A	T	0.065	2.754709e+01	9.947779e+01	1.710985e+00	7.818891e-01
-9	Rv3447c	-9	0	A	T	0.481	-2.103414e+01	8.841956e+01	1.712089e+00	8.120048e-01
-9	Rv3448	-9	0	A	T	0.027	-6.892429e+01	6.812676e+01	1.689446e+00	3.118718e-01
-9	Rv3449	-9	0	A	T	0.062	-2.327183e+01	6.146393e+01	1.707837e+00	7.050292e-01
-9	Rv3451	-9	0	A	T	0.369	-3.227303e+01	9.548606e+01	1.717392e+00	7.354292e-01
-9	Rv3453	-9	0	A	T	0.221	-2.488198e+02	1.335586e+02	1.670591e+00	6.269375e-02
-9	Rv3454	-9	0	A	T	0.027	-2.102750e+02	6.164797e+01	1.714800e+00	6.679130e-04
-9	Rv3456c	-9	0	A	T	0.017	-8.259064e+01	1.409818e+02	1.707931e+00	5.580977e-01
-9	Rv3457c	-9	0	A	T	0.012	-6.153065e+01	6.083741e+01	1.721207e+00	3.120208e-01
-9	Rv3463	-9	0	A	T	0.058	3.388180e+01	8.083242e+01	1.718818e+00	6.751696e-01
-9	Rv3465	-9	0	A	T	0.052	-8.135193e+01	1.088452e+02	1.718891e+00	4.549555e-01
-9	Rv3466	-9	0	A	T	0.115	-3.334699e+01	4.791964e+01	1.706266e+00	4.866230e-01
-9	Rv3467	-9	0	A	T	0.385	2.340657e+01	3.536316e+01	1.702398e+00	5.081613e-01
-9	Rv3468c	-9	0	A	T	0.474	1.027460e+02	1.106141e+02	1.725804e+00	3.531340e-01
-9	Rv3469c	-9	0	A	T	0.014	-1.961640e+02	1.109320e+02	1.670909e+00	7.724713e-02
-9	Rv3472	-9	0	A	T	0.024	-1.427090e+02	1.383092e+02	1.687654e+00	3.023575e-01
-9	Rv3476c	-9	0	A	T	0.092	1.843416e+01	7.991676e+01	1.705786e+00	8.176108e-01
-9	Rv3478	-9	0	A	T	0.159	-5.445212e+01	3.970486e+01	1.702531e+00	1.704866e-01
-9	Rv3479	-9	0	A	T	0.498	-4.550739e+01	3.235692e+02	1.723828e+00	8.881752e-01
-9	Rv3480c	-9	0	A	T	0.019	3.505939e+01	1.232170e+02	1.715967e+00	7.760480e-01
-9	Rv3481c	-9	0	A	T	0.017	5.503585e+01	1.323986e+02	1.719682e+00	6.777126e-01
-9	Rv3483c	-9	0	A	T	0.049	-4.892287e+01	1.447831e+02	1.712329e+00	7.354911e-01
-9	Rv3485c	-9	0	A	T	0.011	-1.151861e+02	7.659904e+01	1.719053e+00	1.328942e-01
-9	Rv3486	-9	0	A	T	0.022	2.319657e+02	1.941366e+02	1.713316e+00	2.323665e-01
-9	Rv3487c	-9	0	A	T	0.058	-1.881127e+02	8.279582e+01	1.642000e+00	2.325337e-02
-9	Rv3489	-9	0	A	T	0.039	4.853065e+01	1.614531e+02	1.728163e+00	7.637792e-01
-9	Rv3490	-9	0	A	T	0.056	-1.457830e+02	1.408371e+02	1.716871e+00	3.008117e-01
-9	Rv3492c	-9	0	A	T	0.022	2.968611e+01	1.419056e+02	1.711773e+00	8.343288e-01
-9	Rv3494c	-9	0	A	T	0.027	-8.847802e+00	8.383933e+01	1.712749e+00	9.159698e-01
-9	Rv3497c	-9	0	A	T	0.067	-7.771367e+01	7.591651e+01	1.723695e+00	3.061856e-01
-9	Rv3505	-9	0	A	T	0.017	-9.089376e+00	6.156910e+01	1.709719e+00	8.826592e-01
-9	Rv3506	-9	0	A	T	0.168	-1.124590e+02	7.411916e+01	1.690565e+00	1.294477e-01
-9	Rv3507	-9	0	A	T	0.141	1.188422e+01	2.468111e+01	1.700637e+00	6.302369e-01
-9	Rv3508	-9	0	A	T	0.344	-5.100729e+01	2.697365e+01	1.720903e+00	5.885210e-02
-9	Rv3509c	-9	0	A	T	0.010	-8.237543e+01	6.814922e+01	1.676503e+00	2.269845e-01
-9	Rv3511	-9	0	A	T	0.393	-3.617455e+01	3.299475e+01	1.692894e+00	2.731243e-01
-9	Rv3512	-9	0	A	T	0.448	-1.773498e+01	4.197117e+01	1.714441e+00	6.726943e-01
-9	Rv3513c	-9	0	A	T	0.096	7.118533e+01	4.680892e+01	1.700645e+00	1.285689e-01
-9	Rv3514	-9	0	A	T	0.228	4.179315e+01	2.395056e+01	1.716278e+00	8.123196e-02
-9	Rv3515c	-9	0	A	T	0.165	-2.285183e+01	8.097735e+01	1.719209e+00	7.778361e-01
-9	Rv3516	-9	0	A	T	0.498	4.229973e+02	2.789050e+02	1.696001e+00	1.296086e-01
-9	Rv3521	-9	0	A	T	0.477	-2.074911e+00	9.772776e+01	1.715576e+00	9.830643e-01
-9	Rv3522	-9	0	A	T	0.497	4.279804e+01	2.800212e+02	1.725656e+00	8.785500e-01
-9	Rv3523	-9	0	A	T	0.165	2.342703e+01	7.659357e+01	1.715558e+00	7.597603e-01
-9	Rv3529c	-9	0	A	T	0.143	-3.048398e+01	7.755117e+01	1.728862e+00	6.943250e-01
-9	Rv3531c	-9	0	A	T	0.073	-1.286535e+01	8.516556e+01	1.717884e+00	8.799502e-01
-9	Rv3532	-9	0	A	T	0.030	-1.893249e+01	6.022243e+01	1.711913e+00	7.532873e-01
-9	Rv3533c	-9	0	A	T	0.153	1.321632e+01	5.164953e+01	1.714808e+00	7.980815e-01
-9	Rv3534c	-9	0	A	T	0.114	1.753502e+02	1.377022e+02	1.694839e+00	2.031095e-01
-9	Rv3535c	-9	0	A	T	0.126	-5.192546e+01	8.030724e+01	1.716129e+00	5.180178e-01
-9	Rv3537	-9	0	A	T	0.051	-1.194669e+02	1.009459e+02	1.733138e+00	2.368436e-01
-9	Rv3538	-9	0	A	T	0.041	-8.697628e+01	1.032929e+02	1.702196e+00	3.999274e-01
-9	Rv3540c	-9	0	A	T	0.050	-1.516484e+02	1.474415e+02	1.708002e+00	3.038958e-01
-9	Rv3543c	-9	0	A	T	0.018	1.009787e+02	1.303962e+02	1.718973e+00	4.388397e-01
-9	Rv3544c	-9	0	A	T	0.212	-8.146867e+01	1.239860e+02	1.711209e+00	5.112492e-01
-9	Rv3545c	-9	0	A	T	0.117	8.903964e+01	9.229173e+01	1.690703e+00	3.348479e-01
-9	Rv3550	-9	0	A	T	0.026	-1.886684e+02	7.306117e+01	1.680849e+00	9.924978e-03
-9	Rv3554	-9	0	A	T	0.105	-9.525340e+00	6.225325e+01	1.714920e+00	8.784152e-01
-9	Rv3555c	-9	0	A	T	0.018	6.851001e+01	6.711366e+01	1.695521e+00	3.075416e-01
-9	Rv3558	-9	0	A	T	0.258	-2.463733e+01	6.628314e+01	1.707541e+00	7.101798e-01
-9	Rv3563	-9	0	A	T	0.059	-1.767351e+02	1.109039e+02	1.701857e+00	1.112781e-01
-9	Rv3565	-9	0	A	T	0.014	1.772880e+01	7.608437e+01	1.723655e+00	8.157874e-01
-9	Rv3566c	-9	0	A	T	0.020	1.139292e+02	8.532604e+01	1.707980e+00	1.820440e-01
-9	Rv3567c	-9	0	A	T	0.058	1.702100e+00	1.369400e+02	1.713452e+00	9.900849e-01
-9	Rv3570c	-9	0	A	T	0.016	1.809887e+02	1.302189e+02	1.682737e+00	1.648098e-01
-9	Rv3573c	-9	0	A	T	0.036	-2.390020e+01	5.262238e+01	1.719102e+00	6.497749e-01
-9	Rv3578	-9	0	A	T	0.011	4.603009e+01	7.903126e+01	1.699603e+00	5.603816e-01
-9	Rv3579c	-9	0	A	T	0.015	-5.146643e+01	1.490992e+02	1.724129e+00	7.300146e-01
-9	Rv3580c	-9	0	A	T	0.045	1.259410e+02	7.757576e+01	1.710870e+00	1.047406e-01
-9	Rv3586	-9	0	A	T	0.075	-1.011415e+02	1.142336e+02	1.726030e+00	3.761135e-01
-9	Rv3587c	-9	0	A	T	0.047	5.045704e+00	7.622023e+01	1.710667e+00	9.472298e-01
-9	Rv3590c	-9	0	A	T	0.105	-8.927019e+01	6.472433e+01	1.714629e+00	1.680655e-01
-9	Rv3591c	-9	0	A	T	0.084	9.855383e+00	8.296520e+01	1.714738e+00	9.054611e-01
-9	Rv3593	-9	0	A	T	0.498	-4.915050e+01	2.525369e+02	1.725637e+00	8.457162e-01
-9	Rv3595c	-9	0	A	T	0.011	-8.999710e+01	6.584821e+01	1.736346e+00	1.719510e-01
-9	Rv3596c	-9	0	A	T	0.011	1.401869e+02	7.003734e+01	1.735965e+00	4.554071e-02
-9	Rv3597c	-9	0	A	T	0.034	4.537102e+02	1.621902e+02	1.612091e+00	5.229725e-03
-9	Rv3598c	-9	0	A	T	0.052	-1.125613e+01	1.268653e+02	1.710902e+00	9.293145e-01
-9	Rv3604c	-9	0	A	T	0.026	2.452024e+01	1.086044e+02	1.715615e+00	8.214122e-01
-9	Rv3605c	-9	0	A	T	0.015	3.262450e+02	2.071489e+02	1.724853e+00	1.155226e-01
-9	Rv3608c	-9	0	A	T	0.030	-4.807301e+01	7.221760e+01	1.702376e+00	5.057441e-01
-9	Rv3610c	-9	0	A	T	0.031	6.293570e+01	7.433589e+01	1.722271e+00	3.973562e-01
-9	Rv3611	-9	0	A	T	0.021	1.902649e+01	5.689864e+01	1.709010e+00	7.381386e-01
-9	Rv3616c	-9	0	A	T	0.496	-1.711763e+02	1.785352e+02	1.720121e+00	3.378517e-01
-9	Rv3618	-9	0	A	T	0.055	3.102960e+01	5.205462e+01	1.707941e+00	5.512171e-01
-9	Rv3620c	-9	0	A	T	0.081	6.945836e+01	4.378049e+01	1.705529e+00	1.128726e-01
-9	Rv3624c	-9	0	A	T	0.161	-2.258365e+02	1.327354e+02	1.681875e+00	8.911301e-02
-9	Rv3629c	-9	0	A	T	0.014	-2.106224e+01	5.823811e+01	1.701628e+00	7.176685e-01
-9	Rv3630	-9	0	A	T	0.473	8.618818e+01	1.187159e+02	1.710208e+00	4.679710e-01
-9	Rv3636	-9	0	A	T	0.213	-1.464734e+02	1.144561e+02	1.713562e+00	2.008733e-01
-9	Rv3639c	-9	0	A	T	0.035	2.228332e+01	6.202778e+01	1.718456e+00	7.194699e-01
-9	Rv3640c	-9	0	A	T	0.016	1.118501e+01	6.167531e+01	1.705766e+00	8.561194e-01
-9	Rv3649	-9	0	A	T	0.074	8.783121e+00	6.651315e+01	1.711375e+00	8.949650e-01
-9	Rv3651	-9	0	A	T	0.024	4.304699e+01	6.270199e+01	1.709939e+00	4.925028e-01
-9	Rv3652	-9	0	A	T	0.210	-5.140833e+01	1.007216e+02	1.713975e+00	6.098601e-01
-9	Rv3653	-9	0	A	T	0.049	-8.330788e+00	5.703040e+01	1.712097e+00	8.838845e-01
-9	Rv3655c	-9	0	A	T	0.499	-1.233207e+01	2.834851e+02	1.712606e+00	9.653085e-01
-9	Rv3657c	-9	0	A	T	0.127	-2.051815e+01	1.086382e+02	1.725451e+00	8.502275e-01
-9	Rv3659c	-9	0	A	T	0.055	-1.965979e+01	6.957358e+01	1.707144e+00	7.775485e-01
-9	Rv3660c	-9	0	A	T	0.030	-6.551273e+01	7.131097e+01	1.688116e+00	3.584324e-01
-9	Rv3662c	-9	0	A	T	0.021	-1.430568e+01	8.148581e+01	1.714742e+00	8.606675e-01
-9	Rv3664c	-9	0	A	T	0.016	-1.063369e+02	1.207052e+02	1.708491e+00	3.785049e-01
-9	Rv3666c	-9	0	A	T	0.073	1.389870e+02	8.144011e+01	1.715596e+00	8.813880e-02
-9	Rv3671c	-9	0	A	T	0.060	-6.220837e+01	1.075350e+02	1.710833e+00	5.630337e-01
-9	Rv3673c	-9	0	A	T	0.039	-2.073815e+02	1.174646e+02	1.729019e+00	7.772434e-02
-9	Rv3674c	-9	0	A	T	0.051	-8.336527e+00	1.109319e+02	1.709022e+00	9.401073e-01
-9	Rv3676	-9	0	A	T	0.055	1.155438e+01	8.207859e+01	1.712244e+00	8.880723e-01
-9	Rv3680	-9	0	A	T	0.071	-9.939445e+01	5.012263e+01	1.677202e+00	4.758058e-02
-9	Rv3682	-9	0	A	T	0.054	1.408943e+02	7.694702e+01	1.713842e+00	6.732727e-02
-9	Rv3684	-9	0	A	T	0.011	6.192742e+00	7.028506e+01	1.710921e+00	9.298040e-01
-9	Rv3685c	-9	0	A	T	0.025	-2.149368e+01	6.333397e+01	1.710944e+00	7.343870e-01
-9	Rv3689	-9	0	A	T	0.117	3.286468e+01	6.546590e+01	1.697868e+00	6.157464e-01
-9	Rv3691	-9	0	A	T	0.056	-4.853427e+01	7.895297e+01	1.719195e+00	5.388477e-01
-9	Rv3693	-9	0	A	T	0.213	-2.855195e+01	9.542532e+01	1.708580e+00	7.648311e-01
-9	Rv3694c	-9	0	A	T	0.015	1.337740e+02	1.195401e+02	1.699053e+00	2.633218e-01
-9	Rv3696c	-9	0	A	T	0.078	6.167899e+01	2.593714e+01	1.601311e+00	1.755381e-02
-9	Rv3698	-9	0	A	T	0.040	-4.192778e+01	6.516018e+01	1.708030e+00	5.200441e-01
-9	Rv3703c	-9	0	A	T	0.166	1.071917e+02	8.163585e+01	1.744216e+00	1.894053e-01
-9	Rv3704c	-9	0	A	T	0.015	-1.132639e+01	1.279328e+02	1.711380e+00	9.294663e-01
-9	Rv3705A	-9	0	A	T	0.035	3.556110e+01	7.107679e+01	1.711399e+00	6.169372e-01
-9	Rv3705c	-9	0	A	T	0.034	9.551767e+01	1.064474e+02	1.704203e+00	3.697175e-01
-9	Rv3710	-9	0	A	T	0.028	4.845605e+01	6.573029e+01	1.700464e+00	4.611404e-01
-9	Rv3711c	-9	0	A	T	0.498	-1.060348e+02	3.174600e+02	1.726222e+00	7.384275e-01
-9	Rv3712	-9	0	A	T	0.040	1.963539e+02	1.384348e+02	1.691625e+00	1.563244e-01
-9	Rv3714c	-9	0	A	T	0.050	8.328006e+01	6.595581e+01	1.715584e+00	2.069425e-01
-9	Rv3715c	-9	0	A	T	0.047	8.250726e+01	2.477535e+02	1.721831e+00	7.391732e-01
-9	Rv3719	-9	0	A	T	0.499	-1.622807e+02	3.948817e+02	1.725025e+00	6.811713e-01
-9	Rv3720	-9	0	A	T	0.212	-8.767469e+01	1.176934e+02	1.712815e+00	4.564455e-01
-9	Rv3722c	-9	0	A	T	0.053	8.775954e+01	8.589800e+01	1.700084e+00	3.071317e-01
-9	Rv3724B	-9	0	A	T	0.058	-1.129369e+02	1.302948e+02	1.722604e+00	3.862271e-01
-9	Rv3725	-9	0	A	T	0.057	-4.655378e+01	1.631348e+02	1.714546e+00	7.754074e-01
-9	Rv3727	-9	0	A	T	0.272	1.131486e+02	6.027280e+01	1.711776e+00	6.071052e-02
-9	Rv3728	-9	0	A	T	0.030	6.262668e+01	5.671366e+01	1.726991e+00	2.696900e-01
-9	Rv3729	-9	0	A	T	0.189	-3.746773e+01	6.866901e+01	1.732766e+00	5.854179e-01
-9	Rv3731	-9	0	A	T	0.474	1.404879e+02	1.655805e+02	1.714787e+00	3.963442e-01
-9	Rv3737	-9	0	A	T	0.493	1.352626e+02	9.505023e+01	1.686423e+00	1.549640e-01
-9	Rv3738c	-9	0	A	T	0.016	3.441119e+01	5.796518e+01	1.709305e+00	5.528505e-01
-9	Rv3741c	-9	0	A	T	0.041	-1.066438e+02	1.212721e+02	1.727866e+00	3.793642e-01
-9	Rv3743c	-9	0	A	T	0.032	9.867763e+01	4.268698e+01	1.718430e+00	2.095664e-02
-9	Rv3746c	-9	0	A	T	0.023	3.976520e+01	1.011964e+02	1.699341e+00	6.944221e-01
-9	Rv3749c	-9	0	A	T	0.015	5.132744e+01	6.165682e+01	1.728897e+00	4.053010e-01
-9	Rv3758c	-9	0	A	T	0.048	2.731160e+01	1.169563e+02	1.713285e+00	8.153956e-01
-9	Rv3759c	-9	0	A	T	0.221	-1.267175e+02	9.147944e+01	1.674700e+00	1.662349e-01
-9	Rv3762c	-9	0	A	T	0.049	9.516280e+01	6.024933e+01	1.689959e+00	1.144753e-01
-9	Rv3763	-9	0	A	T	0.020	-7.737754e+00	1.259842e+02	1.715431e+00	9.510357e-01
-9	Rv3764c	-9	0	A	T	0.495	-3.018044e+01	1.219185e+02	1.718432e+00	8.045258e-01
-9	Rv3765c	-9	0	A	T	0.011	-8.976350e+01	1.091431e+02	1.705843e+00	4.109823e-01
-9	Rv3766	-9	0	A	T	0.070	-1.693104e+01	9.498954e+01	1.712147e+00	8.585622e-01
-9	Rv3769	-9	0	A	T	0.011	1.817341e+02	8.503624e+01	1.668713e+00	3.277815e-02
-9	Rv3770c	-9	0	A	T	0.060	-3.112721e+01	9.703174e+01	1.708805e+00	7.484194e-01
-9	Rv3772	-9	0	A	T	0.073	3.739006e+01	8.963028e+01	1.715292e+00	6.766331e-01
-9	Rv3773c	-9	0	A	T	0.082	9.186823e+01	9.630241e+01	1.690116e+00	3.402883e-01
-9	Rv3774	-9	0	A	T	0.021	-4.681916e+00	5.353160e+01	1.708780e+00	9.303191e-01
-9	Rv3775	-9	0	A	T	0.215	-1.036046e+02	7.403221e+01	1.726729e+00	1.619224e-01
-9	Rv3776	-9	0	A	T	0.498	-3.250530e+00	1.977699e+02	1.715125e+00	9.868892e-01
-9	Rv3777	-9	0	A	T	0.215	-1.087552e+02	7.994412e+01	1.686846e+00	1.739489e-01
-9	Rv3779	-9	0	A	T	0.017	6.238094e+00	6.631769e+01	1.713210e+00	9.250734e-01
-9	Rv3782	-9	0	A	T	0.043	1.188773e+02	7.940749e+01	1.702241e+00	1.346285e-01
-9	Rv3784	-9	0	A	T	0.045	-1.307095e+01	8.174659e+01	1.707907e+00	8.729885e-01
-9	Rv3785	-9	0	A	T	0.036	-4.564125e+00	5.123642e+01	1.706723e+00	9.290327e-01
-9	Rv3786c	-9	0	A	T	0.260	8.112477e+01	5.599575e+01	1.699306e+00	1.476506e-01
-9	Rv3788	-9	0	A	T	0.050	-1.083133e+02	1.238837e+02	1.707163e+00	3.821127e-01
-9	Rv3792	-9	0	A	T	0.128	5.745369e+01	6.474221e+01	1.703152e+00	3.750202e-01
-9	Rv3793	-9	0	A	T	0.105	-4.976336e+00	5.901111e+01	1.708959e+00	9.328084e-01
-9	Rv3794	-9	0	A	T	0.034	6.181527e+01	4.912741e+01	1.714378e+00	2.085284e-01
-9	Rv3795	-9	0	A	T	0.281	2.254331e+02	1.990301e+01	1.226181e+00	2.143445e-28
-9	Rv3797	-9	0	A	T	0.107	1.235956e+02	6.535970e+01	1.695876e+00	5.885174e-02
-9	Rv3798	-9	0	A	T	0.151	-5.194954e+01	4.099822e+01	1.685267e+00	2.053467e-01
-9	Rv3800c	-9	0	A	T	0.068	7.746582e+01	4.943655e+01	1.706591e+00	1.173707e-01
-9	Rv3801c	-9	0	A	T	0.060	2.041497e+02	1.002936e+02	1.711703e+00	4.200648e-02
-9	Rv3802c	-9	0	A	T	0.216	-1.340991e+02	8.640266e+01	1.672204e+00	1.209062e-01
-9	Rv3803c	-9	0	A	T	0.012	1.247132e+02	6.865776e+01	1.660944e+00	6.953829e-02
-9	Rv3805c	-9	0	A	T	0.061	1.187347e+02	6.477556e+01	1.697304e+00	6.703492e-02
-9	Rv3806c	-9	0	A	T	0.068	1.753214e+02	3.035062e+01	1.566453e+00	9.589059e-09
-9	Rv3808c	-9	0	A	T	0.028	-6.315390e+01	6.017246e+01	1.714775e+00	2.941263e-01
-9	Rv3811	-9	0	A	T	0.057	3.987429e+01	6.254900e+01	1.726239e+00	5.239219e-01
-9	Rv3812	-9	0	A	T	0.012	1.374989e+01	6.716823e+01	1.711365e+00	8.378330e-01
-9	Rv3813c	-9	0	A	T	0.011	1.165965e+02	8.107896e+01	1.666268e+00	1.506641e-01
-9	Rv3820c	-9	0	A	T	0.084	2.439980e+00	6.369328e+01	1.711907e+00	9.694479e-01
-9	Rv3822	-9	0	A	T	0.032	5.823913e+01	7.149149e+01	1.715679e+00	4.154374e-01
-9	Rv3823c	-9	0	A	T	0.165	-1.156641e+02	5.194677e+01	1.798147e+00	2.615032e-02
-9	Rv3824c	-9	0	A	T	0.256	9.716927e+00	5.863964e+01	1.712043e+00	8.684150e-01
-9	Rv3825c	-9	0	A	T	0.112	4.067176e+01	3.914565e+01	1.681783e+00	2.990100e-01
-9	Rv3826	-9	0	A	T	0.060	-9.882853e+01	6.360851e+01	1.729642e+00	1.205062e-01
-9	Rv3827c	-9	0	A	T	0.496	2.841518e+01	1.544244e+02	1.716178e+00	8.540374e-01
-9	Rv3828c	-9	0	A	T	0.023	3.789639e+01	1.286920e+02	1.717397e+00	7.684444e-01
-9	Rv3829c	-9	0	A	T	0.057	-3.924186e+01	7.511809e+01	1.708634e+00	6.014817e-01
-9	Rv3830c	-9	0	A	T	0.075	-2.070937e+02	1.691661e+02	1.712779e+00	2.211035e-01
-9	Rv3831	-9	0	A	T	0.056	1.842573e+02	1.002655e+02	1.688740e+00	6.634194e-02
-9	Rv3832c	-9	0	A	T	0.025	-1.643795e+01	7.576344e+01	1.711133e+00	8.282713e-01
-9	Rv3833	-9	0	A	T	0.429	8.130981e-01	8.372430e+01	1.715652e+00	9.922529e-01
-9	Rv3835	-9	0	A	T	0.051	-1.825301e+02	9.425829e+01	1.702229e+00	5.303038e-02
-9	Rv3837c	-9	0	A	T	0.049	1.647724e+01	1.709751e+02	1.712773e+00	9.232403e-01
-9	Rv3838c	-9	0	A	T	0.062	6.483866e+01	6.594680e+01	1.717722e+00	3.256988e-01
-9	Rv3839	-9	0	A	T	0.060	-9.059617e+01	9.615128e+01	1.719619e+00	3.462572e-01
-9	Rv3842c	-9	0	A	T	0.289	6.916867e+01	6.807330e+01	1.723063e+00	3.097803e-01
-9	Rv3843c	-9	0	A	T	0.135	3.125535e+01	8.005976e+01	1.711585e+00	6.963063e-01
-9	Rv3847	-9	0	A	T	0.056	-3.390480e+02	1.299466e+02	1.663291e+00	9.184265e-03
-9	Rv3850	-9	0	A	T	0.016	6.133837e+01	8.062171e+01	1.729111e+00	4.469081e-01
-9	Rv3852	-9	0	A	T	0.016	-6.393981e+01	1.034861e+02	1.721785e+00	5.367794e-01
-9	Rv3854c	-9	0	A	T	0.169	1.572002e+02	2.116437e+01	1.589046e+00	2.026788e-13
-9	Rv3859c	-9	0	A	T	0.014	5.257150e+01	5.779854e+01	1.698424e+00	3.632255e-01
-9	Rv3860	-9	0	A	T	0.036	-1.003257e+02	6.306418e+01	1.678292e+00	1.118932e-01
-9	Rv3862c	-9	0	A	T	0.032	7.367723e+01	4.380670e+01	1.699217e+00	9.284060e-02
-9	Rv3863	-9	0	A	T	0.110	-4.526656e+01	6.868260e+01	1.724420e+00	5.099716e-01
-9	Rv3864	-9	0	A	T	0.251	-4.348508e+01	7.997033e+01	1.707715e+00	5.866989e-01
-9	Rv3865	-9	0	A	T	0.015	3.479706e+01	1.084074e+02	1.705357e+00	7.482754e-01
-9	Rv3868	-9	0	A	T	0.012	-6.084706e+01	6.947358e+01	1.722257e+00	3.812886e-01
-9	Rv3869	-9	0	A	T	0.056	-2.255381e+01	5.939727e+01	1.708617e+00	7.042236e-01
-9	Rv3870	-9	0	A	T	0.065	7.951806e+00	4.346694e+01	1.709932e+00	8.548751e-01
-9	Rv3871	-9	0	A	T	0.105	1.506886e+01	4.265738e+01	1.703427e+00	7.239574e-01
-9	Rv3872	-9	0	A	T	0.499	4.151135e+02	3.805292e+02	1.708407e+00	2.755313e-01
-9	Rv3873	-9	0	A	T	0.114	-1.277127e+02	8.008022e+01	1.771486e+00	1.110047e-01
-9	Rv3874	-9	0	A	T	0.116	5.757056e+01	9.798110e+01	1.694142e+00	5.569272e-01
-9	Rv3876	-9	0	A	T	0.046	5.885016e+00	4.540761e+01	1.708933e+00	8.969002e-01
-9	Rv3877	-9	0	A	T	0.039	-8.216831e+00	5.663504e+01	1.706170e+00	8.846677e-01
-9	Rv3878	-9	0	A	T	0.165	1.262919e+02	8.600385e+01	1.713729e+00	1.422322e-01
-9	Rv3879c	-9	0	A	T	0.241	1.179469e+01	4.838768e+01	1.712177e+00	8.074610e-01
-9	Rv3881c	-9	0	A	T	0.065	1.407323e+01	4.127182e+01	1.711957e+00	7.331685e-01
-9	Rv3882c	-9	0	A	T	0.255	1.317075e+02	5.117363e+01	1.766451e+00	1.017368e-02
-9	Rv3883c	-9	0	A	T	0.028	3.588485e+01	7.556803e+01	1.700049e+00	6.349629e-01
-9	Rv3884c	-9	0	A	T	0.231	4.415381e+01	5.043863e+01	1.698563e+00	3.815243e-01
-9	Rv3885c	-9	0	A	T	0.030	-1.563675e+01	5.477040e+01	1.720447e+00	7.753106e-01
-9	Rv3886c	-9	0	A	T	0.149	6.560395e+01	6.127709e+01	1.712644e+00	2.845484e-01
-9	Rv3887c	-9	0	A	T	0.023	-2.887578e+01	5.148302e+01	1.715673e+00	5.749788e-01
-9	Rv3888c	-9	0	A	T	0.125	-7.287802e+01	5.286778e+01	1.694931e+00	1.682940e-01
-9	Rv3889c	-9	0	A	T	0.118	1.020118e+02	6.946838e+01	1.700408e+00	1.422270e-01
-9	Rv3892c	-9	0	A	T	0.396	-1.480114e+01	5.953420e+01	1.706978e+00	8.036984e-01
-9	Rv3893c	-9	0	A	T	0.014	-3.313736e+01	6.156813e+01	1.696279e+00	5.905180e-01
-9	Rv3894c	-9	0	A	T	0.498	2.205397e+02	2.550541e+02	1.720604e+00	3.873793e-01
-9	Rv3895c	-9	0	A	T	0.016	-5.508582e+01	6.195190e+01	1.708223e+00	3.740804e-01
-9	Rv3896c	-9	0	A	T	0.499	-4.635766e+01	5.250725e+02	1.726969e+00	9.296617e-01
-9	Rv3897c	-9	0	A	T	0.108	4.642422e+01	6.610543e+01	1.697000e+00	4.826366e-01
-9	Rv3898c	-9	0	A	T	0.057	-1.327850e+02	1.439735e+02	1.708511e+00	3.565541e-01
-9	Rv3899c	-9	0	A	T	0.036	-1.022229e+02	5.221040e+01	1.730824e+00	5.046098e-02
-9	Rv3900c	-9	0	A	T	0.162	6.394130e+00	7.093537e+01	1.715430e+00	9.281901e-01
-9	Rv3901c	-9	0	A	T	0.204	-3.200259e+01	7.697460e+01	1.710988e+00	6.776597e-01
-9	Rv3903c	-9	0	A	T	0.060	4.338233e+01	4.334965e+01	1.717692e+00	3.171373e-01
-9	Rv3904c	-9	0	A	T	0.010	7.771292e+01	7.772568e+01	1.711108e+00	3.175812e-01
-9	Rv3906c	-9	0	A	T	0.030	-3.852331e+01	7.952393e+01	1.717413e+00	6.281687e-01
-9	Rv3907c	-9	0	A	T	0.032	-4.424765e+01	7.641303e+01	1.704959e+00	5.626524e-01
-9	Rv3908	-9	0	A	T	0.053	1.194772e+02	7.972495e+01	1.688170e+00	1.342223e-01
-9	Rv3909	-9	0	A	T	0.021	-7.091854e+01	5.062642e+01	1.669616e+00	1.615129e-01
-9	Rv3910	-9	0	A	T	0.179	-4.254293e+00	4.427496e+01	1.712610e+00	9.234659e-01
-9	Rv3913	-9	0	A	T	0.019	-2.070559e+02	8.288169e+01	1.788703e+00	1.260836e-02
-9	Rv3915	-9	0	A	T	0.051	5.329065e+01	6.857618e+01	1.697306e+00	4.372442e-01
-9	Rv3916c	-9	0	A	T	0.043	-2.695381e+01	6.727377e+01	1.709550e+00	6.887392e-01
-9	Rv3919c	-9	0	A	T	0.270	1.356769e+02	2.306134e+01	1.510363e+00	5.142537e-09
-9	Rv3920c	-9	0	A	T	0.023	7.947439e+01	7.693159e+01	1.685127e+00	3.017766e-01
-9	Rv3922c	-9	0	A	T	0.015	-2.420133e+01	1.346770e+02	1.709062e+00	8.574176e-01
-9	Rvnr01	-9	0	A	T	0.102	1.445913e+02	2.520628e+01	1.677647e+00	1.209304e-08
-9	Rvnr02	-9	0	A	T	0.051	-1.162403e+01	4.120456e+01	1.703532e+00	7.779088e-01
-9	inter_PE12_fbiC	-9	0	A	T	0.014	-8.514106e+01	1.410468e+02	1.729764e+00	5.461933e-01
-9	inter_PE19_esxM	-9	0	A	T	0.032	-1.047844e+02	1.265010e+02	1.733463e+00	4.076404e-01
-9	inter_PE19_esxM-SNP_CS_2030347_ATGGCCTCA1-9ATGGCCTCG_MAS1-3MAS_esxM	-9	0	A	T	0.025	1.271026e+02	9.488313e+01	1.694100e+00	1.806256e-01
-9	inter_PE27A_esxR	-9	0	A	T	0.030	-8.369529e+01	8.705267e+01	1.720651e+00	3.365183e-01
-9	inter_PE33_Rv3651	-9	0	A	T	0.021	5.784794e+01	1.098345e+02	1.708624e+00	5.985061e-01
-9	inter_PE34_Rv3747	-9	0	A	T	0.029	-6.723815e+01	7.021500e+01	1.707443e+00	3.384455e-01
-9	inter_PE36_Rv3894c	-9	0	A	T	0.143	-2.496953e+01	1.019178e+02	1.716538e+00	8.064986e-01
-9	inter_PE3_PE4	-9	0	A	T	0.037	1.979041e+02	2.371608e+02	1.729753e+00	4.041724e-01
-9	inter_PE7_betP	-9	0	A	T	0.052	4.882439e+01	1.182897e+02	1.720861e+00	6.798576e-01
-9	inter_PE8_Rv1041c	-9	0	A	T	0.374	-2.917796e+01	4.683596e+01	1.702597e+00	5.334086e-01
-9	inter_PE_PE	-9	0	A	T	0.493	-1.415682e+02	8.816059e+01	1.703635e+00	1.085677e-01
-9	inter_PE_PPE12	-9	0	A	T	0.059	-5.204215e+01	9.126410e+01	1.707291e+00	5.686184e-01
-9	inter_PE_PPE3	-9	0	A	T	0.030	2.600896e+01	4.698204e+01	1.712700e+00	5.799547e-01
-9	inter_PE_Rv0979c	-9	0	A	T	0.029	5.157816e+01	4.489074e+01	1.702538e+00	2.507851e-01
-9	inter_PE_Rv1453	-9	0	A	T	0.038	-2.062833e+02	1.125995e+02	1.713266e+00	6.718513e-02
-9	inter_PE_Rv1819c	-9	0	A	T	0.116	2.958088e+01	1.031454e+02	1.717719e+00	7.743215e-01
-9	inter_PE_Rv2616	-9	0	A	T	0.219	-1.436961e+01	3.439696e+01	1.703079e+00	6.761948e-01
-9	inter_PE_Rv3346c	-9	0	A	T	0.039	-5.300873e+01	5.771249e+01	1.712781e+00	3.585340e-01
-9	inter_PE_Rv3813c	-9	0	A	T	0.011	-7.875465e+01	7.967818e+01	1.702247e+00	3.231413e-01
-9	inter_PE_Rvnt25	-9	0	A	T	0.057	4.679412e+01	9.506214e+01	1.709331e+00	6.226296e-01
-9	inter_PE_ctaB	-9	0	A	T	0.018	-6.898465e+01	9.637583e+01	1.725662e+00	4.742544e-01
-9	inter_PE_cysA1	-9	0	A	T	0.011	-1.276815e+02	2.190365e+02	1.728272e+00	5.600487e-01
-9	inter_PE_fadD19	-9	0	A	T	0.022	-2.654916e+01	1.339052e+02	1.711356e+00	8.428670e-01
-9	inter_PE_ilvX	-9	0	A	T	0.128	-1.403247e+02	1.146124e+02	1.704756e+00	2.210514e-01
-9	inter_PE_mprA	-9	0	A	T	0.484	2.344628e+01	6.172714e+01	1.707090e+00	7.041298e-01
-9	inter_PE_pbpB	-9	0	A	T	0.500	-8.371167e+01	4.097636e+02	1.718265e+00	8.381577e-01
-9	inter_PPE13_Rv0879c	-9	0	A	T	0.018	1.293812e+01	1.281813e+02	1.710957e+00	9.196172e-01
-9	inter_PPE18_esxK	-9	0	A	T	0.072	3.558390e+01	6.222684e+01	1.700976e+00	5.675309e-01
-9	inter_PPE18_esxK-SNP_CS_1340659_ATGGCCTCA1-9ATGGCCTCG_MAS1-3MAS_esxK	-9	0	A	T	0.066	1.817828e+01	5.920889e+01	1.711446e+00	7.588791e-01
-9	inter_PPE23_Rv1706A	-9	0	A	T	0.496	1.761426e+02	1.565095e+02	1.723380e+00	2.606146e-01
-9	inter_PPE30_PE	-9	0	A	T	0.114	2.147059e+02	1.567645e+02	1.695800e+00	1.710522e-01
-9	inter_PPE31_PPE32	-9	0	A	T	0.011	-1.116604e+02	7.348085e+01	1.692891e+00	1.288651e-01
-9	inter_PPE36_prcA	-9	0	A	T	0.498	-3.459726e+01	1.794715e+02	1.710293e+00	8.471676e-01
-9	inter_PPE38_PPE39	-9	0	A	T	0.037	-1.072295e+02	6.186410e+01	1.680727e+00	8.328479e-02
-9	inter_PPE51_Rv3137	-9	0	A	T	0.073	9.319681e+01	8.356591e+01	1.739677e+00	2.649555e-01
-9	inter_PPE53_Rv3160c	-9	0	A	T	0.080	2.839572e+01	2.933558e+01	1.716163e+00	3.332486e-01
-9	inter_PPE56_Rv3351c	-9	0	A	T	0.011	-1.087644e+02	8.911878e+01	1.688685e+00	2.225243e-01
-9	inter_PPE57_PPE58	-9	0	A	T	0.032	-6.155134e+01	7.476710e+01	1.714705e+00	4.105261e-01
-9	inter_PPE58_Rv3427c	-9	0	A	T	0.011	5.776882e+01	6.483994e+01	1.704738e+00	3.731281e-01
-9	inter_PPE60_Rv3479	-9	0	A	T	0.186	-6.386225e+01	8.889993e+01	1.721049e+00	4.726673e-01
-9	inter_PPE61_PPE62	-9	0	A	T	0.051	-1.215079e+02	1.604619e+02	1.703728e+00	4.490482e-01
-9	inter_PPE69_PE36	-9	0	A	T	0.110	8.224815e+01	6.974811e+01	1.725275e+00	2.385335e-01
-9	inter_Rv0010c_Rv0011c	-9	0	A	T	0.012	1.885013e+01	5.930421e+01	1.707438e+00	7.506475e-01
-9	inter_Rv0021c_whiB5	-9	0	A	T	0.450	8.058015e+01	5.390843e+01	1.650834e+00	1.352266e-01
-9	inter_Rv0026_Rv0027	-9	0	A	T	0.163	-1.082189e+02	1.083892e+02	1.710161e+00	3.182621e-01
-9	inter_Rv0037c_Rv0038	-9	0	A	T	0.030	3.346652e+02	2.180831e+02	1.752381e+00	1.251380e-01
-9	inter_Rv0051_Rv0052	-9	0	A	T	0.160	-1.052672e+02	1.480896e+02	1.709616e+00	4.773180e-01
-9	inter_Rv0061_celA1	-9	0	A	T	0.013	2.077805e+02	1.435947e+02	1.695651e+00	1.481465e-01
-9	inter_Rv0067c_Rv0068	-9	0	A	T	0.101	3.876394e+01	6.201294e+01	1.704116e+00	5.320218e-01
-9	inter_Rv0071_Rv0072	-9	0	A	T	0.442	-8.466994e+00	6.259802e+01	1.710086e+00	8.924280e-01
-9	inter_Rv0078A_Rv0079	-9	0	A	T	0.026	-7.147710e+01	6.976004e+01	1.716791e+00	3.057413e-01
-9	inter_Rv0094c_Rv0095c	-9	0	A	T	0.262	-6.741733e+01	3.776085e+01	1.705489e+00	7.443980e-02
-9	inter_Rv0110_Rv0111	-9	0	A	T	0.497	-4.892306e+01	2.503784e+02	1.724014e+00	8.451139e-01
-9	inter_Rv0123_PE	-9	0	A	T	0.137	-1.790487e+01	8.464434e+01	1.717716e+00	8.325073e-01
-9	inter_Rv0135c_cyp138	-9	0	A	T	0.016	-7.834439e+01	1.168462e+02	1.721638e+00	5.026670e-01
-9	inter_Rv0143c_Rv0144	-9	0	A	T	0.019	-2.548500e+01	2.262952e+02	1.725609e+00	9.103510e-01
-9	inter_Rv0150c_PE1	-9	0	A	T	0.044	6.861880e+01	7.730284e+01	1.711110e+00	3.748913e-01
-9	inter_Rv0194_Rv0195	-9	0	A	T	0.059	1.959811e+01	1.477592e+02	1.720977e+00	8.945028e-01
-9	inter_Rv0277c_PE	-9	0	A	T	0.102	1.061685e+02	6.776714e+01	1.696219e+00	1.174428e-01
-9	inter_Rv0301_Rv0302	-9	0	A	T	0.039	1.743366e+02	8.163486e+01	1.571662e+00	3.290646e-02
-9	inter_Rv0330c_Rv0331	-9	0	A	T	0.084	1.555192e+02	8.302940e+01	1.731375e+00	6.129038e-02
-9	inter_Rv0383c_clpB	-9	0	A	T	0.472	9.623145e+01	6.217851e+01	1.640266e+00	1.219533e-01
-9	inter_Rv0385_Rv0386	-9	0	A	T	0.044	4.471740e+01	8.197653e+01	1.710255e+00	5.855125e-01
-9	inter_Rv0420c_Rv0421c	-9	0	A	T	0.051	7.684003e+01	1.633538e+02	1.714183e+00	6.381573e-01
-9	inter_Rv0456A_Rv0457c	-9	0	A	T	0.045	-5.521492e+01	9.129541e+01	1.712718e+00	5.454243e-01
-9	inter_Rv0474_hbhA	-9	0	A	T	0.221	-1.795415e+02	1.120885e+02	1.664500e+00	1.094533e-01
-9	inter_Rv0480c_Rv0481c	-9	0	A	T	0.147	-3.090893e-01	5.025686e+01	1.714160e+00	9.950939e-01
-9	inter_Rv0504c_serB1	-9	0	A	T	0.044	7.770266e+01	9.464975e+01	1.701456e+00	4.118297e-01
-9	inter_Rv0517_Rv0518	-9	0	A	T	0.498	5.514630e+01	2.618224e+02	1.721748e+00	8.332140e-01
-9	inter_Rv0518_Rv0519c	-9	0	A	T	0.051	1.816816e+02	1.191775e+02	1.687067e+00	1.276432e-01
-9	inter_Rv0531_PE	-9	0	A	T	0.015	-9.511508e+01	1.503457e+02	1.723160e+00	5.270815e-01
-9	inter_Rv0537c_Rv0538	-9	0	A	T	0.118	3.707838e+01	8.605620e+01	1.704069e+00	6.666419e-01
-9	inter_Rv0538_Rv0539	-9	0	A	T	0.016	7.120974e+01	3.818182e+02	1.728274e+00	8.520813e-01
-9	inter_Rv0550c_fadD8	-9	0	A	T	0.131	-6.469591e+01	8.018942e+01	1.738891e+00	4.199400e-01
-9	inter_Rv0567_cyp135B1	-9	0	A	T	0.058	4.129692e+01	1.361964e+02	1.714451e+00	7.617752e-01
-9	inter_Rv0585c_Rv0586	-9	0	A	T	0.039	6.097741e+01	6.227910e+01	1.706027e+00	3.277183e-01
-9	inter_Rv0596c_Rv0597c	-9	0	A	T	0.018	5.209479e+01	1.082715e+02	1.694776e+00	6.304935e-01
-9	inter_Rv0597c_Rv0598c	-9	0	A	T	0.143	-5.203391e+01	1.018831e+02	1.729979e+00	6.096349e-01
-9	inter_Rv0669c_end	-9	0	A	T	0.131	1.116788e+02	1.357170e+02	1.718840e+00	4.107312e-01
-9	inter_Rv0699_rpsJ	-9	0	A	T	0.051	-1.151199e+02	8.152169e+01	1.680760e+00	1.581553e-01
-9	inter_Rv0712_Rv0713	-9	0	A	T	0.013	9.800440e+01	8.229009e+01	1.707837e+00	2.338918e-01
-9	inter_Rv0749A_Rv0750	-9	0	A	T	0.066	-1.914332e+02	1.220952e+02	1.727198e+00	1.171543e-01
-9	inter_Rv0755A_Rvnt09	-9	0	A	T	0.162	-1.508031e+02	1.023770e+02	1.679639e+00	1.409952e-01
-9	inter_Rv0759c_Rv0760c	-9	0	A	T	0.487	-2.962860e+01	5.951569e+01	1.715494e+00	6.186915e-01
-9	inter_Rv0767c_aldA	-9	0	A	T	0.015	-4.441589e+00	6.575922e+01	1.711350e+00	9.461599e-01
-9	inter_Rv0794c_Rv0795	-9	0	A	T	0.172	1.842501e+01	2.572298e+01	1.707276e+00	4.739469e-01
-9	inter_Rv0810c_Rv0811c	-9	0	A	T	0.012	8.229831e+01	6.001983e+01	1.686460e+00	1.705604e-01
-9	inter_Rv0825c_Rv0826	-9	0	A	T	0.174	-1.283126e+01	6.132541e+01	1.705267e+00	8.343006e-01
-9	inter_Rv0837c_lpqR	-9	0	A	T	0.058	-1.296209e+02	1.326769e+02	1.695916e+00	3.287725e-01
-9	inter_Rv0845_Rv0846c	-9	0	A	T	0.215	-4.042024e+01	1.162060e+02	1.711065e+00	7.280237e-01
-9	inter_Rv0856_Rv0857	-9	0	A	T	0.118	5.986265e+01	1.659271e+02	1.724622e+00	7.183266e-01
-9	inter_Rv0858c_fadA	-9	0	A	T	0.096	-1.319805e+01	1.050361e+02	1.719673e+00	9.000269e-01
-9	inter_Rv0887c_Rv0888	-9	0	A	T	0.493	7.127618e+01	1.018690e+02	1.704315e+00	4.842530e-01
-9	inter_Rv0891c_Rv0892	-9	0	A	T	0.023	1.145165e+02	1.067996e+02	1.688886e+00	2.838100e-01
-9	inter_Rv0893c_Rv0894	-9	0	A	T	0.049	-1.309543e+02	9.102937e+01	1.707338e+00	1.505130e-01
-9	inter_Rv0895_gltA2	-9	0	A	T	0.021	1.722422e+02	2.447139e+02	1.730461e+00	4.816549e-01
-9	inter_Rv0927c_pstS3	-9	0	A	T	0.050	2.113164e+02	1.599007e+02	1.725384e+00	1.865577e-01
-9	inter_Rv0950c_sucC	-9	0	A	T	0.213	-1.077185e+01	1.114300e+02	1.716696e+00	9.230044e-01
-9	inter_Rv0964c_Rv0965c	-9	0	A	T	0.048	2.127325e+02	2.018003e+02	1.723424e+00	2.920048e-01
-9	inter_Rv0976c_PE	-9	0	A	T	0.073	-9.436209e+01	1.524851e+02	1.718966e+00	5.361409e-01
-9	inter_Rv0991c_Rv0992c	-9	0	A	T	0.045	-9.762879e+01	2.267476e+02	1.724371e+00	6.668606e-01
-9	inter_Rv1026_kdpE	-9	0	A	T	0.217	-1.636527e+02	1.103211e+02	1.705822e+00	1.382113e-01
-9	inter_Rv1042c_Rv1043c	-9	0	A	T	0.498	1.332282e+01	1.486415e+02	1.710418e+00	9.285950e-01
-9	inter_Rv1045_Rv1046c	-9	0	A	T	0.013	3.351825e+02	2.674334e+02	1.714578e+00	2.103169e-01
[truncated: 401 more rows]
