# Supplementary material for: GWAS for quantitative resistance phenotypes in Mycobacterium tuberculosis reveals resistance genes and regulatory regions
Source: Nat Commun. 2019 May 13;10:2128. doi: 10.1038/s41467-019-10110-6 (PMC6513847; doi:10.1038/s41467-019-10110-6)
Supplement: Supplementary file 12 — Source Data [file 41467_2019_10110_MOESM12_ESM.zip › 9-Source Data Folder/gene_pza_valid.assoc.txt]

chr	rs	ps	n_miss	allele1	allele0	af	beta	se	l_remle	p_wald
-9	Rv0042c	-9	0	A	T	0.036	9.341120e-02	1.041745e-01	1.120241e+00	3.702715e-01
-9	Rv0422c	-9	0	A	T	0.037	-1.268417e-02	1.028624e-01	1.117407e+00	9.019039e-01
-9	Rv1524	-9	0	A	T	0.063	-7.471236e-02	9.464152e-02	1.097874e+00	4.301949e-01
-9	Rv1525	-9	0	A	T	0.031	6.101717e-02	7.517035e-02	1.133676e+00	4.172950e-01
-9	Rv1250	-9	0	A	T	0.073	-1.509853e-01	1.160732e-01	1.128963e+00	1.938651e-01
-9	Rv1523	-9	0	A	T	0.046	6.066832e-02	7.592429e-02	1.102626e+00	4.245895e-01
-9	Rv1520	-9	0	A	T	0.174	4.023022e-02	9.767649e-02	1.119189e+00	6.805894e-01
-9	Rv1253	-9	0	A	T	0.108	3.422207e-02	9.246706e-02	1.121338e+00	7.114466e-01
-9	Rv1529	-9	0	A	T	0.023	-1.794792e-01	7.701942e-02	1.109516e+00	2.014087e-02
-9	Rv0125	-9	0	A	T	0.011	-4.868028e-02	1.181573e-01	1.117157e+00	6.804990e-01
-9	Rv0124	-9	0	A	T	0.048	9.907538e-02	5.751190e-02	9.922144e-01	8.549115e-02
-9	Rv0126	-9	0	A	T	0.017	3.141815e-02	9.281884e-02	1.117166e+00	7.351205e-01
-9	Rv0122	-9	0	A	T	0.013	-1.010150e-01	1.015974e-01	1.106922e+00	3.205182e-01
-9	Rv0128	-9	0	A	T	0.026	-5.450941e-02	8.740456e-02	1.115291e+00	5.331125e-01
-9	Rv2949c	-9	0	A	T	0.023	1.469659e-01	8.214006e-02	1.201316e+00	7.411627e-02
-9	Rv1587c	-9	0	A	T	0.149	-4.428599e-02	5.523605e-02	1.103121e+00	4.230295e-01
-9	Rv2801c	-9	0	A	T	0.019	-2.604795e-01	1.572152e-01	1.132706e+00	9.810807e-02
-9	Rv2398c	-9	0	A	T	0.458	8.922086e-02	2.094275e-01	1.146153e+00	6.702535e-01
-9	271	-9	0	A	T	0.020	-2.007304e-02	1.452578e-01	1.118819e+00	8.901402e-01
-9	274	-9	0	A	T	0.019	2.666288e-01	2.005158e-01	1.084092e+00	1.841488e-01
-9	275	-9	0	A	T	0.011	-4.673863e-02	1.410632e-01	1.126233e+00	7.405172e-01
-9	276	-9	0	A	T	0.015	-7.931049e-02	1.241717e-01	1.121326e+00	5.232665e-01
-9	Rv2729c	-9	0	A	T	0.459	9.772813e-04	2.223660e-01	1.140093e+00	9.964949e-01
-9	Rv2455c	-9	0	A	T	0.041	2.303593e-02	7.925973e-02	1.124369e+00	7.714345e-01
-9	Rv1111c	-9	0	A	T	0.078	-1.111345e-01	1.117926e-01	1.126268e+00	3.205934e-01
-9	Rv2498c	-9	0	A	T	0.011	2.237476e-01	1.176067e-01	1.172498e+00	5.761306e-02
-9	Rv3640c	-9	0	A	T	0.080	-7.999020e-02	8.683920e-02	1.135605e+00	3.573757e-01
-9	2686	-9	0	A	T	0.063	4.369195e-02	1.691313e-01	1.120687e+00	7.962451e-01
-9	2680	-9	0	A	T	0.332	-3.258573e-02	5.998224e-02	1.109623e+00	5.871676e-01
-9	2681	-9	0	A	T	0.026	-2.815988e-02	9.736672e-02	1.111985e+00	7.725232e-01
-9	2682	-9	0	A	T	0.038	7.851997e-03	1.544378e-01	1.125944e+00	9.594690e-01
-9	Rv1521	-9	0	A	T	0.115	-3.059447e-02	9.861236e-02	1.121048e+00	7.564854e-01
-9	98	-9	0	A	T	0.086	-1.186329e-01	1.035460e-01	1.140950e+00	2.524033e-01
-9	94	-9	0	A	T	0.497	3.641527e-01	4.462269e-01	1.123136e+00	4.148036e-01
-9	Rv2258c	-9	0	A	T	0.020	7.698095e-02	8.804283e-02	1.138873e+00	3.822948e-01
-9	Rv2605c	-9	0	A	T	0.016	-7.454830e-02	1.013015e-01	1.111495e+00	4.620938e-01
-9	Rv0230c	-9	0	A	T	0.025	2.385443e-03	1.163420e-01	1.117257e+00	9.836488e-01
-9	Rv3480c	-9	0	A	T	0.094	-4.011812e-02	7.884821e-02	1.109632e+00	6.110898e-01
-9	Rv0204c	-9	0	A	T	0.016	-1.740061e-01	1.207326e-01	1.109226e+00	1.500675e-01
-9	Rv1991c	-9	0	A	T	0.012	1.047142e-02	1.562569e-01	1.124534e+00	9.465942e-01
-9	Rv1672c	-9	0	A	T	0.070	9.172604e-02	1.056549e-01	1.133145e+00	3.856717e-01
-9	1179	-9	0	A	T	0.151	-1.121991e-01	1.517726e-01	1.145777e+00	4.600571e-01
-9	Rv1061	-9	0	A	T	0.065	1.271510e-01	1.313885e-01	1.093751e+00	3.335842e-01
-9	Rv1060	-9	0	A	T	0.011	1.042410e-01	1.162228e-01	1.135939e+00	3.701509e-01
-9	Rv3666c	-9	0	A	T	0.257	-1.340051e-01	1.261027e-01	1.147607e+00	2.883869e-01
-9	Rv2783c	-9	0	A	T	0.018	5.003436e-02	9.347099e-02	1.116054e+00	5.926579e-01
-9	Rv1889c	-9	0	A	T	0.069	1.719128e-02	1.119789e-01	1.120865e+00	8.780411e-01
-9	Rv2713	-9	0	A	T	0.053	-4.619884e-02	7.411919e-02	1.120151e+00	5.333358e-01
-9	Rv1486c	-9	0	A	T	0.455	-1.874149e-01	1.612514e-01	1.117404e+00	2.456236e-01
-9	Rv2714	-9	0	A	T	0.267	5.195539e-02	1.479008e-01	1.112688e+00	7.255052e-01
-9	Rv1854c	-9	0	A	T	0.013	-9.486228e-02	1.264205e-01	1.110919e+00	4.533437e-01
-9	Rv3411c	-9	0	A	T	0.170	1.339987e-02	1.064272e-01	1.118365e+00	8.998508e-01
-9	Rv0387c	-9	0	A	T	0.068	-2.472818e-02	1.127243e-01	1.119133e+00	8.264421e-01
-9	2743	-9	0	A	T	0.011	-1.071519e-01	1.142413e-01	1.098719e+00	3.486740e-01
-9	Rv2900c	-9	0	A	T	0.034	-7.144911e-02	8.874994e-02	1.137608e+00	4.211232e-01
-9	Rv2955c	-9	0	A	T	0.072	2.706022e-02	9.077149e-02	1.120558e+00	7.657260e-01
-9	Rv0946c	-9	0	A	T	0.023	9.452321e-02	9.539174e-02	1.131446e+00	3.221609e-01
-9	Rv0165c	-9	0	A	T	0.269	-1.769005e-02	1.153594e-01	1.129760e+00	8.781792e-01
-9	Rv2040c	-9	0	A	T	0.011	4.438095e-02	1.093953e-01	1.111294e+00	6.851216e-01
-9	2746	-9	0	A	T	0.012	1.418570e-02	1.139464e-01	1.110318e+00	9.009681e-01
-9	Rv3167c	-9	0	A	T	0.089	1.421102e-02	1.154327e-01	1.124516e+00	9.020631e-01
-9	Rv0153c	-9	0	A	T	0.012	6.122961e-01	2.285333e-01	1.059083e+00	7.593933e-03
-9	Rv0331	-9	0	A	T	0.195	2.976765e-02	6.783238e-02	1.127556e+00	6.609443e-01
-9	Rv0332	-9	0	A	T	0.025	-6.002426e-03	9.601423e-02	1.116706e+00	9.501740e-01
-9	Rv0336	-9	0	A	T	0.260	3.649101e-02	6.257689e-02	1.098503e+00	5.600326e-01
-9	393	-9	0	A	T	0.474	2.817754e-02	1.255640e-01	1.119073e+00	8.225211e-01
-9	392	-9	0	A	T	0.032	-2.734762e-01	1.990012e-01	1.137255e+00	1.699108e-01
-9	390	-9	0	A	T	0.051	-2.544338e-02	8.665293e-02	1.110060e+00	7.691531e-01
-9	Rv3891c	-9	0	A	T	0.065	3.276981e-02	1.989287e-01	1.123351e+00	8.692143e-01
-9	Rv0822c	-9	0	A	T	0.081	-7.582365e-02	1.001858e-01	1.142580e+00	4.494671e-01
-9	2308	-9	0	A	T	0.164	8.191927e-03	1.324114e-01	1.123972e+00	9.506905e-01
-9	2301	-9	0	A	T	0.128	7.283192e-02	9.815629e-02	1.105636e+00	4.583959e-01
-9	2304	-9	0	A	T	0.060	-2.205624e-01	2.288909e-01	1.147784e+00	3.356518e-01
-9	Rv2897c	-9	0	A	T	0.067	1.461171e-01	6.953317e-02	1.158145e+00	3.604804e-02
-9	2306	-9	0	A	T	0.486	-1.147143e-01	4.067272e-01	1.137401e+00	7.780143e-01
-9	Rv2440c	-9	0	A	T	0.180	5.959194e-02	8.589744e-02	1.108443e+00	4.881198e-01
-9	Rv3240c	-9	0	A	T	0.024	4.045846e-02	8.512960e-02	1.124624e+00	6.347873e-01
-9	Rv1018c	-9	0	A	T	0.025	9.502424e-02	9.346313e-02	1.082453e+00	3.097299e-01
-9	Rv2676c	-9	0	A	T	0.062	-2.300220e-02	1.686238e-01	1.118200e+00	8.915447e-01
-9	171	-9	0	A	T	0.028	1.665627e-01	1.176720e-01	1.065033e+00	1.574778e-01
-9	Rv1258c	-9	0	A	T	0.169	-1.967574e-02	7.301800e-02	1.125301e+00	7.876708e-01
-9	Rv1887	-9	0	A	T	0.019	-7.159598e-02	9.266815e-02	1.113120e+00	4.400786e-01
-9	Rv3016	-9	0	A	T	0.013	-9.574985e-02	1.499623e-01	1.135943e+00	5.234118e-01
-9	Rv0021c	-9	0	A	T	0.117	1.076683e-01	8.396960e-02	1.096900e+00	2.002882e-01
-9	Rv2276	-9	0	A	T	0.170	1.793552e-02	9.641608e-02	1.114018e+00	8.524942e-01
-9	Rv2275	-9	0	A	T	0.068	1.398660e-02	1.247504e-01	1.122030e+00	9.107707e-01
-9	Rv2270	-9	0	A	T	0.073	1.477931e-02	1.189259e-01	1.119318e+00	9.011431e-01
-9	Rv2279	-9	0	A	T	0.016	1.976894e-01	1.280922e-01	1.024561e+00	1.233090e-01
-9	Rv0891c	-9	0	A	T	0.492	-1.494694e-02	3.448754e-01	1.143395e+00	9.654457e-01
-9	1769	-9	0	A	T	0.409	-1.649842e-01	5.357890e-02	7.000922e-01	2.175847e-03
-9	Rv1367c	-9	0	A	T	0.253	-6.640267e-02	1.517956e-01	1.136282e+00	6.619536e-01
-9	1764	-9	0	A	T	0.354	7.311582e-02	1.655729e-01	1.138673e+00	6.589528e-01
-9	Rv3908	-9	0	A	T	0.157	3.875799e-02	8.558928e-02	1.117113e+00	6.508400e-01
-9	Rv1037c	-9	0	A	T	0.269	-8.470261e-04	8.880481e-02	1.119768e+00	9.923932e-01
-9	Rv2697c	-9	0	A	T	0.044	-6.014575e-02	1.404245e-01	1.119406e+00	6.685859e-01
-9	693	-9	0	A	T	0.059	-1.343997e-01	3.277909e-01	1.135082e+00	6.819493e-01
-9	690	-9	0	A	T	0.029	-2.079477e-02	1.616778e-01	1.116995e+00	8.977052e-01
-9	1541	-9	0	A	T	0.075	2.919891e-03	7.373260e-02	1.119790e+00	9.684252e-01
-9	Rv2059	-9	0	A	T	0.193	1.119352e-01	1.344371e-01	1.113778e+00	4.054100e-01
-9	1548	-9	0	A	T	0.016	-8.811553e-02	1.040497e-01	1.109609e+00	3.974317e-01
-9	Rv3379c	-9	0	A	T	0.081	-1.093764e-01	7.563255e-02	1.127935e+00	1.486882e-01
-9	Rv3011c	-9	0	A	T	0.084	-1.516849e-01	1.052138e-01	1.100932e+00	1.499462e-01
-9	Rv2869c	-9	0	A	T	0.256	2.389373e-02	1.366018e-01	1.120924e+00	8.612089e-01
-9	Rv3456c	-9	0	A	T	0.013	-1.910410e-01	1.477449e-01	1.157201e+00	1.965236e-01
-9	Rv0963c	-9	0	A	T	0.011	1.739108e-01	1.051718e-01	1.146583e+00	9.876677e-02
-9	Rv0932c	-9	0	A	T	0.084	1.442654e-01	8.883006e-02	1.121065e+00	1.049206e-01
-9	Rv3652	-9	0	A	T	0.130	-4.641185e-02	1.348286e-01	1.123097e+00	7.308025e-01
-9	Rv3653	-9	0	A	T	0.160	-1.679127e-01	4.666178e-02	8.302937e-01	3.481456e-04
-9	Rv3651	-9	0	A	T	0.095	-7.220822e-02	1.068111e-01	1.121070e+00	4.992940e-01
-9	Rv3142c	-9	0	A	T	0.033	-1.773920e-01	1.296081e-01	1.131575e+00	1.716434e-01
-9	Rv3596c	-9	0	A	T	0.082	3.923906e-02	1.237529e-01	1.132448e+00	7.513032e-01
-9	Rv1500	-9	0	A	T	0.093	9.819047e-02	8.797484e-02	1.133780e+00	2.648453e-01
-9	Rv1501	-9	0	A	T	0.025	1.262512e-01	8.305767e-02	1.075693e+00	1.290597e-01
-9	Rv1502	-9	0	A	T	0.460	1.440941e-01	1.574718e-01	1.133326e+00	3.605575e-01
-9	Rv1509	-9	0	A	T	0.019	6.557422e-04	8.510208e-02	1.114195e+00	9.938548e-01
-9	Rv0109	-9	0	A	T	0.055	5.421939e-02	5.733953e-02	1.109387e+00	3.447646e-01
-9	Rv0106	-9	0	A	T	0.026	-9.376582e-02	1.105419e-01	1.115014e+00	3.966647e-01
-9	Rv0104	-9	0	A	T	0.287	-3.472574e-02	8.099793e-02	1.128459e+00	6.682876e-01
-9	Rv0102	-9	0	A	T	0.026	-4.665106e-02	8.349117e-02	1.122755e+00	5.765507e-01
-9	Rv0101	-9	0	A	T	0.135	-4.606145e-02	4.546396e-02	1.106851e+00	3.114260e-01
-9	Rv2996c	-9	0	A	T	0.055	8.870879e-03	8.012587e-02	1.121760e+00	9.118842e-01
-9	Rv2416c	-9	0	A	T	0.040	1.510240e-02	8.721237e-02	1.124776e+00	8.625813e-01
-9	Rv1498c	-9	0	A	T	0.464	7.232131e-02	1.877878e-01	1.133357e+00	7.002916e-01
-9	Rv0251c	-9	0	A	T	0.014	-9.137761e-02	1.022683e-01	1.115810e+00	3.719654e-01
-9	Rv2347c	-9	0	A	T	0.272	5.801012e-02	7.934597e-02	1.117806e+00	4.650190e-01
-9	250	-9	0	A	T	0.017	4.671908e-01	3.112018e-01	1.105688e+00	1.338503e-01
-9	255	-9	0	A	T	0.056	3.096547e-01	1.218333e-01	1.116077e+00	1.129988e-02
-9	Rv3193c	-9	0	A	T	0.129	4.676740e-02	7.404356e-02	1.110349e+00	5.278906e-01
-9	Rv1445c	-9	0	A	T	0.011	7.113776e-03	1.156556e-01	1.114716e+00	9.509762e-01
-9	Rv1837c	-9	0	A	T	0.133	-1.606760e-02	9.044402e-02	1.132543e+00	8.590596e-01
-9	Rv3221c	-9	0	A	T	0.058	1.571571e-01	4.596030e-01	1.148180e+00	7.325225e-01
-9	2518	-9	0	A	T	0.018	-1.465650e-01	1.992565e-01	1.117021e+00	4.623041e-01
-9	2519	-9	0	A	T	0.033	7.500617e-02	7.089352e-02	1.142632e+00	2.905023e-01
-9	2511	-9	0	A	T	0.020	1.703865e-01	1.266920e-01	1.097341e+00	1.792012e-01
-9	Rv2614c	-9	0	A	T	0.019	1.337417e-02	8.652312e-02	1.117103e+00	8.772129e-01
-9	Rv3646c	-9	0	A	T	0.075	-1.499883e-01	9.083587e-02	1.128710e+00	9.925311e-02
-9	Rv1447c	-9	0	A	T	0.056	-1.394765e-01	6.633930e-02	1.063527e+00	3.595377e-02
-9	Rv1532c	-9	0	A	T	0.161	-1.984781e-02	1.461462e-01	1.131594e+00	8.920215e-01
-9	Rv2796c	-9	0	A	T	0.074	-1.138698e-01	1.202717e-01	1.120205e+00	3.441600e-01
-9	Rv3365c	-9	0	A	T	0.239	6.578115e-02	8.631844e-02	1.121681e+00	4.463331e-01
-9	Rv2428	-9	0	A	T	0.011	9.794387e-02	1.153287e-01	1.117015e+00	3.960970e-01
-9	Rv2429	-9	0	A	T	0.062	-1.430148e-01	1.475087e-01	1.114508e+00	3.326933e-01
-9	1159	-9	0	A	T	0.231	-7.636835e-02	1.105602e-01	1.140282e+00	4.900125e-01
-9	1157	-9	0	A	T	0.043	8.042802e-02	6.516405e-02	1.102711e+00	2.176269e-01
-9	1156	-9	0	A	T	0.013	1.806580e-01	1.271371e-01	1.116891e+00	1.558772e-01
-9	1152	-9	0	A	T	0.057	1.630904e-01	9.572715e-02	1.091865e+00	8.898691e-02
-9	Rv1674c	-9	0	A	T	0.071	1.900360e-01	1.478739e-01	1.144486e+00	1.992763e-01
-9	Rv1924c	-9	0	A	T	0.018	-2.328961e-02	1.220367e-01	1.123312e+00	8.487188e-01
-9	Rv1993c	-9	0	A	T	0.059	-1.835580e-01	3.002421e-01	1.138617e+00	5.412028e-01
-9	Rv0717	-9	0	A	T	0.040	3.445788e-02	1.422005e-01	1.123606e+00	8.086209e-01
-9	Rv3417c	-9	0	A	T	0.011	3.043437e-02	1.054353e-01	1.118683e+00	7.729517e-01
-9	Rv3808c	-9	0	A	T	0.022	8.601362e-02	9.434114e-02	1.123070e+00	3.622999e-01
-9	Rv0940c	-9	0	A	T	0.012	9.923058e-02	1.051640e-01	1.120638e+00	3.457878e-01
-9	Rv2039c	-9	0	A	T	0.484	-4.240772e-01	2.205141e-01	1.083609e+00	5.496605e-02
-9	Rv2101	-9	0	A	T	0.447	-8.020037e-02	1.585197e-01	1.128080e+00	6.131010e-01
-9	Rv3734c	-9	0	A	T	0.018	6.222656e-02	8.691501e-02	1.108936e+00	4.743197e-01
-9	Rv3435c	-9	0	A	T	0.108	-1.078250e-01	1.087508e-01	1.137040e+00	3.218725e-01
-9	Rv0352	-9	0	A	T	0.079	4.978513e-02	1.170199e-01	1.125011e+00	6.706768e-01
-9	Rv0353	-9	0	A	T	0.037	3.589390e-02	9.699815e-02	1.119660e+00	7.114859e-01
-9	Rv0350	-9	0	A	T	0.076	-2.441962e-02	1.699630e-01	1.120697e+00	8.858075e-01
-9	1413	-9	0	A	T	0.018	-1.859197e-01	1.000317e-01	1.124943e+00	6.360252e-02
-9	Rv3715c	-9	0	A	T	0.148	-4.094792e-02	2.129563e-01	1.150063e+00	8.475895e-01
-9	Rv0359	-9	0	A	T	0.123	-5.946628e-02	1.108616e-01	1.127034e+00	5.918926e-01
-9	Rv1074c	-9	0	A	T	0.087	1.010627e-01	1.004867e-01	1.133781e+00	3.149746e-01
-9	Rv3743c	-9	0	A	T	0.038	1.638472e-02	6.710547e-02	1.118204e+00	8.071927e-01
-9	Rv0151c	-9	0	A	T	0.198	1.279875e-02	7.023889e-02	1.122791e+00	8.554775e-01
-9	Rv2844	-9	0	A	T	0.017	-1.625102e-01	1.951142e-01	1.100666e+00	4.052543e-01
-9	Rv3555c	-9	0	A	T	0.080	-1.464009e-01	1.054192e-01	1.106188e+00	1.654559e-01
-9	Rv0272c	-9	0	A	T	0.018	1.088528e-01	1.038425e-01	1.103877e+00	2.949723e-01
-9	Rv0118c	-9	0	A	T	0.269	-2.830333e-03	1.146742e-01	1.123703e+00	9.803177e-01
-9	2181	-9	0	A	T	0.431	4.835197e-03	1.589563e-01	1.139009e+00	9.757441e-01
-9	2180	-9	0	A	T	0.098	1.027074e-01	1.982607e-01	1.151473e+00	6.046316e-01
-9	Rv3465	-9	0	A	T	0.155	1.774556e-02	1.167969e-01	1.121261e+00	8.792924e-01
-9	Rv3467	-9	0	A	T	0.466	1.368991e-02	8.232501e-02	1.121331e+00	8.679875e-01
-9	Rv3466	-9	0	A	T	0.347	4.375746e-02	5.212161e-02	1.097585e+00	4.015291e-01
-9	Rv3468c	-9	0	A	T	0.460	1.107863e-02	1.397288e-01	1.121578e+00	9.368327e-01
-9	Rv3463	-9	0	A	T	0.034	-1.740456e-01	9.438027e-02	1.151893e+00	6.569349e-02
-9	Rv2439c	-9	0	A	T	0.355	4.952224e-02	1.514707e-01	1.132815e+00	7.438323e-01
-9	Rv2670c	-9	0	A	T	0.020	-6.610356e-02	8.896500e-02	1.113192e+00	4.577731e-01
-9	150	-9	0	A	T	0.047	-1.040423e-02	8.428175e-02	1.114134e+00	9.017980e-01
-9	157	-9	0	A	T	0.070	1.095180e-01	1.009951e-01	1.132632e+00	2.786551e-01
-9	Rv3202c	-9	0	A	T	0.237	-7.385099e-02	8.978360e-02	1.121560e+00	4.111142e-01
-9	159	-9	0	A	T	0.017	9.921122e-02	1.872860e-01	1.106732e+00	5.965066e-01
-9	158	-9	0	A	T	0.265	5.731072e-02	1.392059e-01	1.108798e+00	6.807174e-01
-9	Rv0791c	-9	0	A	T	0.141	-5.537218e-02	8.113379e-02	1.129848e+00	4.952153e-01
-9	Rv2386c	-9	0	A	T	0.049	1.647557e-01	9.875153e-02	1.096438e+00	9.579312e-02
-9	2724	-9	0	A	T	0.023	2.069028e-01	1.193822e-01	1.115108e+00	8.362131e-02
-9	2721	-9	0	A	T	0.286	6.637605e-02	1.484927e-01	1.123429e+00	6.550471e-01
-9	2729	-9	0	A	T	0.019	2.778845e-02	9.591571e-02	1.117383e+00	7.721387e-01
-9	Rv3071	-9	0	A	T	0.013	-1.970992e-01	1.151948e-01	1.129345e+00	8.762860e-02
-9	Rv3077	-9	0	A	T	0.489	-6.000081e-01	4.759526e-01	1.073905e+00	2.079565e-01
-9	Rv3074	-9	0	A	T	0.050	1.689023e-01	8.312663e-02	1.063481e+00	4.263450e-02
-9	Rv1737c	-9	0	A	T	0.036	-1.007770e-01	1.213061e-01	1.133321e+00	4.064569e-01
-9	Rv1179c	-9	0	A	T	0.071	5.166086e-03	5.241912e-02	1.118544e+00	9.215278e-01
-9	Rv1365c	-9	0	A	T	0.022	5.201018e-02	1.169815e-01	1.125430e+00	6.567780e-01
-9	Rv3685c	-9	0	A	T	0.040	2.228027e-01	7.420651e-02	1.171220e+00	2.796421e-03
-9	Rv2213	-9	0	A	T	0.019	1.352051e-01	9.940911e-02	1.087536e+00	1.743446e-01
-9	Rv2212	-9	0	A	T	0.043	-2.970047e-02	8.410367e-02	1.130283e+00	7.241143e-01
-9	1704	-9	0	A	T	0.489	-6.000081e-01	4.759526e-01	1.073905e+00	2.079565e-01
-9	Rv2219	-9	0	A	T	0.022	2.319834e-01	1.420832e-01	1.123498e+00	1.030830e-01
-9	Rv0897c	-9	0	A	T	0.116	-1.420250e-02	7.353423e-02	1.116937e+00	8.469177e-01
-9	Rv1068c	-9	0	A	T	0.249	1.714417e-02	4.157553e-02	1.087585e+00	6.802305e-01
-9	Rv3351c	-9	0	A	T	0.018	-3.943984e-02	8.991832e-02	1.117951e+00	6.611056e-01
-9	Rv1035c	-9	0	A	T	0.028	1.234222e-01	1.721871e-01	1.121485e+00	4.737991e-01
-9	Rv3384c	-9	0	A	T	0.030	-1.972725e-01	3.048880e-01	1.124472e+00	5.178735e-01
-9	3026	-9	0	A	T	0.163	-1.233445e-01	1.199140e-01	1.134223e+00	3.041041e-01
-9	3025	-9	0	A	T	0.480	-1.039252e-01	1.407662e-01	1.105241e+00	4.606493e-01
-9	3024	-9	0	A	T	0.144	-6.467994e-02	9.578280e-02	1.128843e+00	4.997759e-01
-9	3023	-9	0	A	T	0.257	-6.860128e-02	1.274312e-01	1.136366e+00	5.905545e-01
-9	3021	-9	0	A	T	0.013	-2.966379e-02	1.110484e-01	1.122565e+00	7.894705e-01
-9	Rv3079c	-9	0	A	T	0.074	1.521111e-02	1.138768e-01	1.118494e+00	8.937861e-01
-9	Rv1746	-9	0	A	T	0.041	-1.711977e-01	1.139425e-01	1.084235e+00	1.335287e-01
-9	Rv1747	-9	0	A	T	0.015	-2.258700e-02	9.497668e-02	1.113755e+00	8.121098e-01
-9	Rv1742	-9	0	A	T	0.019	1.921298e-01	1.028178e-01	1.117988e+00	6.218968e-02
-9	Rv1668c	-9	0	A	T	0.484	-2.035642e-01	2.648089e-01	1.118835e+00	4.423800e-01
-9	Rv1741	-9	0	A	T	0.016	3.010142e-02	1.370688e-01	1.128323e+00	8.262556e-01
-9	Rv3670	-9	0	A	T	0.011	1.758521e-01	1.147946e-01	1.131721e+00	1.261105e-01
-9	Rv3676	-9	0	A	T	0.178	-3.704487e-02	1.184961e-01	1.143448e+00	7.546808e-01
-9	Rv2990c	-9	0	A	T	0.029	1.671475e-03	1.131842e-01	1.124647e+00	9.882227e-01
-9	Rv1313c	-9	0	A	T	0.451	-1.671372e-01	7.608788e-02	1.081266e+00	2.845210e-02
-9	Rv3921c	-9	0	A	T	0.052	5.475335e-02	8.946608e-02	1.127756e+00	5.407831e-01
-9	Rv1569	-9	0	A	T	0.055	1.522098e-01	2.163748e-01	1.128259e+00	4.820624e-01
-9	Rv2922c	-9	0	A	T	0.120	-1.180839e-01	8.245311e-02	1.145272e+00	1.526583e-01
-9	Rv1292	-9	0	A	T	0.099	6.463531e-02	8.379953e-02	1.156008e+00	4.408463e-01
-9	Rv1295	-9	0	A	T	0.056	1.894425e-01	8.899191e-02	1.080909e+00	3.370595e-02
-9	Rv1296	-9	0	A	T	0.018	2.474148e-02	1.940817e-01	1.122487e+00	8.986061e-01
-9	Rv1297	-9	0	A	T	0.035	-9.402227e-02	1.407414e-01	1.118311e+00	5.043746e-01
-9	Rv0169	-9	0	A	T	0.271	6.375409e-02	1.086447e-01	1.102471e+00	5.575639e-01
-9	Rv0168	-9	0	A	T	0.055	2.044255e-01	1.045686e-01	1.124586e+00	5.108264e-02
-9	Rv2850c	-9	0	A	T	0.138	8.171028e-03	7.108057e-02	1.120887e+00	9.085221e-01
-9	Rv3586	-9	0	A	T	0.253	3.749946e-01	1.805456e-01	1.169628e+00	3.825208e-02
-9	Rv3584	-9	0	A	T	0.011	-1.425386e-01	1.260299e-01	1.124633e+00	2.585390e-01
-9	Rv3585	-9	0	A	T	0.014	7.999591e-04	9.940076e-02	1.116009e+00	9.935817e-01
-9	Rv0161	-9	0	A	T	0.032	-2.572513e-03	7.294470e-02	1.117529e+00	9.718796e-01
-9	Rv0163	-9	0	A	T	0.011	-9.968058e-02	1.221117e-01	1.123022e+00	4.146688e-01
-9	Rv3589	-9	0	A	T	0.011	7.382929e-02	1.100629e-01	1.116666e+00	5.026274e-01
-9	Rv0164	-9	0	A	T	0.034	-7.114088e-02	1.244399e-01	1.121402e+00	5.677603e-01
-9	Rv0167	-9	0	A	T	0.076	-6.981544e-02	9.100287e-02	1.109777e+00	4.432959e-01
-9	Rv0166	-9	0	A	T	0.097	2.123345e-01	7.986227e-02	1.011822e+00	8.065239e-03
-9	Rv1897c	-9	0	A	T	0.045	1.395040e-01	1.103411e-01	1.122838e+00	2.066446e-01
-9	238	-9	0	A	T	0.015	3.617996e-01	1.496722e-01	1.052613e+00	1.595258e-02
-9	Rv2349c	-9	0	A	T	0.164	7.987101e-02	8.059404e-02	1.079285e+00	3.220958e-01
-9	Rv2985	-9	0	A	T	0.011	3.962625e-02	1.223345e-01	1.113275e+00	7.461206e-01
-9	Rv2984	-9	0	A	T	0.063	1.592841e-02	8.872946e-02	1.124058e+00	8.575965e-01
-9	Rv3191c	-9	0	A	T	0.060	3.596818e-02	2.282053e-01	1.123367e+00	8.748179e-01
-9	Rv0633c	-9	0	A	T	0.108	1.065798e-01	1.118533e-01	1.108920e+00	3.410717e-01
-9	Rv2770c	-9	0	A	T	0.260	-6.611732e-02	1.155336e-01	1.123547e+00	5.673615e-01
-9	Rv1835c	-9	0	A	T	0.162	-2.279177e-02	6.353547e-02	1.135576e+00	7.199348e-01
-9	Rv2406c	-9	0	A	T	0.016	-5.114770e-02	1.340044e-01	1.129289e+00	7.028373e-01
-9	Rv0986	-9	0	A	T	0.040	1.807116e-01	8.572363e-02	1.170301e+00	3.546453e-02
-9	Rv3223c	-9	0	A	T	0.015	-7.370146e-03	1.010086e-01	1.119106e+00	9.418593e-01
-9	Rv0426c	-9	0	A	T	0.031	-1.131060e-01	1.120775e-01	1.147491e+00	3.133219e-01
-9	2539	-9	0	A	T	0.354	7.311582e-02	1.655729e-01	1.138673e+00	6.589528e-01
-9	Rv0981	-9	0	A	T	0.072	1.450597e-01	1.649883e-01	1.111158e+00	3.796600e-01
-9	2532	-9	0	A	T	0.049	-1.892302e-02	1.465294e-01	1.125873e+00	8.972917e-01
-9	Rv1948c	-9	0	A	T	0.252	-7.269798e-03	1.945648e-01	1.136813e+00	9.702077e-01
-9	Rv3644c	-9	0	A	T	0.011	-1.404856e-02	1.040463e-01	1.113221e+00	8.926424e-01
-9	930	-9	0	A	T	0.071	6.020155e-02	1.262747e-01	1.123548e+00	6.337239e-01
-9	Rv0039c	-9	0	A	T	0.264	1.610565e-01	1.658884e-01	1.100510e+00	3.320272e-01
-9	Rv1987	-9	0	A	T	0.069	7.567889e-02	1.695664e-01	1.135765e+00	6.555455e-01
-9	Rv2461c	-9	0	A	T	0.014	-2.058223e-01	5.649790e-01	1.145743e+00	7.157696e-01
-9	Rv2066	-9	0	A	T	0.022	-1.168934e-01	8.557247e-02	1.123686e+00	1.724771e-01
-9	Rv3217c	-9	0	A	T	0.074	-1.088344e-01	1.263643e-01	1.135011e+00	3.894518e-01
-9	Rv2794c	-9	0	A	T	0.489	-6.000081e-01	4.759526e-01	1.073905e+00	2.079565e-01
-9	Rv2443	-9	0	A	T	0.041	-2.958293e-02	7.267293e-02	1.115236e+00	6.841111e-01
-9	Rv0756c	-9	0	A	T	0.087	-7.844308e-02	1.216497e-01	1.128439e+00	5.193008e-01
-9	Rv1623c	-9	0	A	T	0.016	-5.279805e-02	9.520220e-02	1.117956e+00	5.793956e-01
-9	Rv1795	-9	0	A	T	0.018	-1.693485e-01	1.057302e-01	1.100421e+00	1.097799e-01
-9	1130	-9	0	A	T	0.110	-1.884857e-02	1.068189e-01	1.125678e+00	8.600010e-01
-9	1134	-9	0	A	T	0.194	-8.719904e-02	1.281519e-01	1.134053e+00	4.965078e-01
-9	Rv0893c	-9	0	A	T	0.228	7.648022e-02	8.896258e-02	1.103249e+00	3.903247e-01
-9	Rv0505c	-9	0	A	T	0.059	-8.773928e-02	2.830838e-01	1.129118e+00	7.567201e-01
-9	2882	-9	0	A	T	0.013	-6.282149e-02	1.390997e-01	1.118428e+00	6.517093e-01
-9	2886	-9	0	A	T	0.013	-3.337600e-02	1.179392e-01	1.111987e+00	7.772857e-01
-9	Rv2402	-9	0	A	T	0.168	4.383589e-02	8.237845e-02	1.121184e+00	5.948465e-01
-9	Rv1171	-9	0	A	T	0.024	1.000939e-01	9.032398e-02	1.127534e+00	2.682621e-01
-9	Rv1173	-9	0	A	T	0.018	1.339085e-01	8.652604e-02	1.129016e+00	1.222764e-01
-9	Rv2091c	-9	0	A	T	0.018	-1.008205e-01	9.138609e-02	1.127140e+00	2.703940e-01
-9	Rv2044c	-9	0	A	T	0.033	1.101402e-01	1.774148e-01	1.136845e+00	5.349776e-01
-9	Rv0808	-9	0	A	T	0.235	-1.187754e-01	1.104157e-01	1.147965e+00	2.825157e-01
-9	Rv0804	-9	0	A	T	0.026	-8.865422e-02	2.283960e-01	1.122276e+00	6.980438e-01
-9	Rv0377	-9	0	A	T	0.110	2.106977e-01	1.275427e-01	1.073458e+00	9.909471e-02
-9	Rv0803	-9	0	A	T	0.135	-8.275241e-02	1.132480e-01	1.121438e+00	4.652540e-01
-9	Rv0800	-9	0	A	T	0.495	-3.037905e-01	3.935093e-01	1.120584e+00	4.404353e-01
-9	Rv1330c	-9	0	A	T	0.485	2.398240e-02	2.813419e-01	1.133975e+00	9.320985e-01
-9	Rv1515c	-9	0	A	T	0.194	5.799375e-02	9.574415e-02	1.110119e+00	5.449467e-01
-9	Rv3520c	-9	0	A	T	0.013	-4.053483e-02	1.048973e-01	1.115400e+00	6.993280e-01
-9	Rv2824c	-9	0	A	T	0.023	5.716570e-02	8.549483e-02	1.115826e+00	5.039950e-01
-9	Rv3129	-9	0	A	T	0.062	-1.460812e-01	1.455708e-01	1.120062e+00	3.160462e-01
-9	Rv3415c	-9	0	A	T	0.019	5.187168e-03	9.311003e-02	1.118494e+00	9.555925e-01
-9	1570	-9	0	A	T	0.017	-3.477366e-02	1.147354e-01	1.115419e+00	7.619428e-01
-9	Rv3449	-9	0	A	T	0.196	-3.516962e-02	1.011026e-01	1.125481e+00	7.280744e-01
-9	Rv3448	-9	0	A	T	0.051	3.240230e-03	8.342334e-02	1.118813e+00	9.690310e-01
-9	Rv2886c	-9	0	A	T	0.012	1.633054e-01	1.159208e-01	1.138166e+00	1.594542e-01
-9	Rv3200c	-9	0	A	T	0.110	-1.199929e-02	1.241341e-01	1.123097e+00	9.230276e-01
-9	Rv0435c	-9	0	A	T	0.054	7.739764e-02	7.419458e-02	1.128309e+00	2.973152e-01
-9	Rv2380c	-9	0	A	T	0.040	-7.857029e-04	6.474167e-02	1.116785e+00	9.903214e-01
-9	2705	-9	0	A	T	0.248	5.838817e-02	1.270292e-01	1.120553e+00	6.459487e-01
-9	Rv3059	-9	0	A	T	0.280	-6.583347e-03	1.043616e-01	1.124184e+00	9.497235e-01
-9	Rv3056	-9	0	A	T	0.038	-3.618662e-02	1.020092e-01	1.112813e+00	7.229177e-01
-9	Rv3900c	-9	0	A	T	0.100	4.110457e-02	6.255492e-02	1.126591e+00	5.113870e-01
-9	Rv3678A	-9	0	A	T	0.027	5.269103e-01	1.972974e-01	1.179033e+00	7.788776e-03
-9	Rv2109c	-9	0	A	T	0.357	1.061400e-02	1.327128e-01	1.129667e+00	9.362837e-01
-9	475	-9	0	A	T	0.178	1.363358e-01	1.084214e-01	1.081381e+00	2.091062e-01
-9	832	-9	0	A	T	0.484	5.290364e-02	1.246478e-01	1.115218e+00	6.714174e-01
-9	831	-9	0	A	T	0.411	7.401012e-02	7.632004e-02	1.080659e+00	3.325941e-01
-9	838	-9	0	A	T	0.011	2.098319e-01	2.740198e-01	1.138466e+00	4.441422e-01
-9	Rv2540c	-9	0	A	T	0.019	1.342304e-01	9.971015e-02	1.139111e+00	1.787759e-01
-9	Rv2515c	-9	0	A	T	0.012	1.074137e-01	1.017266e-01	1.137745e+00	2.914624e-01
-9	Rv0728c	-9	0	A	T	0.258	2.849738e-01	1.604487e-01	1.148657e+00	7.625368e-02
-9	1728	-9	0	A	T	0.045	-6.478791e-02	7.969584e-02	1.121755e+00	4.165951e-01
-9	1729	-9	0	A	T	0.075	-1.545817e-01	1.440050e-01	1.130763e+00	2.835289e-01
-9	1725	-9	0	A	T	0.015	1.009055e-01	9.876147e-02	1.115336e+00	3.073559e-01
-9	Rv2237	-9	0	A	T	0.012	4.232064e-02	1.100918e-01	1.116576e+00	7.008177e-01
-9	Rv2234	-9	0	A	T	0.026	-1.792066e-01	1.503467e-01	1.132100e+00	2.337790e-01
-9	Rv2189c	-9	0	A	T	0.061	-1.438009e-02	1.939950e-01	1.118741e+00	9.409363e-01
-9	Rv1640c	-9	0	A	T	0.193	-5.289307e-02	8.137773e-02	1.125939e+00	5.159759e-01
-9	Rv2090	-9	0	A	T	0.433	3.012190e-03	1.376449e-01	1.131404e+00	9.825484e-01
-9	3009	-9	0	A	T	0.119	-4.786189e-03	7.258852e-02	1.116393e+00	9.474522e-01
-9	1588	-9	0	A	T	0.489	-6.000081e-01	4.759526e-01	1.073905e+00	2.079565e-01
-9	1582	-9	0	A	T	0.012	-1.060404e-02	1.214563e-01	1.119279e+00	9.304581e-01
-9	Rv3616c	-9	0	A	T	0.486	-1.147143e-01	4.067272e-01	1.137401e+00	7.780143e-01
-9	Rv1768	-9	0	A	T	0.031	1.039637e-01	7.094646e-02	1.104257e+00	1.433729e-01
-9	Rv1769	-9	0	A	T	0.201	-4.295694e-02	1.029278e-01	1.135374e+00	6.765809e-01
-9	Rv3040c	-9	0	A	T	0.030	3.176270e-01	1.582939e-01	1.155374e+00	4.527207e-02
-9	Rv1760	-9	0	A	T	0.240	-4.559623e-02	6.781154e-02	1.125857e+00	5.016063e-01
-9	Rv1764	-9	0	A	T	0.019	2.153475e-01	1.211791e-01	1.022820e+00	7.608947e-02
-9	Rv0499	-9	0	A	T	0.015	-2.315742e-01	1.049992e-01	1.150872e+00	2.782200e-02
-9	Rv0498	-9	0	A	T	0.011	-1.034776e-01	1.301951e-01	1.113662e+00	4.270700e-01
-9	Rv3611	-9	0	A	T	0.303	5.312895e-03	4.739100e-02	1.114301e+00	9.107778e-01
-9	Rv3618	-9	0	A	T	0.193	2.168969e-02	1.063815e-01	1.118610e+00	8.385160e-01
-9	Rv0497	-9	0	A	T	0.019	-6.099756e-02	8.484423e-02	1.111116e+00	4.724776e-01
-9	Rv0496	-9	0	A	T	0.019	-1.496890e-01	1.076126e-01	1.091088e+00	1.647734e-01
-9	Rv1547	-9	0	A	T	0.064	4.068311e-02	7.129668e-02	1.113983e+00	5.684861e-01
-9	Rv1543	-9	0	A	T	0.063	-3.047965e-02	1.534235e-01	1.116161e+00	8.425974e-01
-9	Rv1581c	-9	0	A	T	0.026	-2.417895e-02	1.550578e-01	1.115266e+00	8.761399e-01
-9	Rv1549	-9	0	A	T	0.488	-7.427633e-02	2.930718e-01	1.111035e+00	8.000198e-01
-9	Rv2992c	-9	0	A	T	0.067	2.118406e-01	7.928253e-02	1.131536e+00	7.758331e-03
-9	Rv0255c	-9	0	A	T	0.022	-1.398033e-01	8.276546e-02	1.119117e+00	9.174225e-02
-9	Rv2852c	-9	0	A	T	0.019	-4.067010e-02	9.983068e-02	1.116446e+00	6.838753e-01
-9	Rv2005c	-9	0	A	T	0.017	9.131773e-02	1.006370e-01	1.147440e+00	3.645839e-01
-9	Rv2001	-9	0	A	T	0.018	8.577468e-02	9.492966e-02	1.126999e+00	3.666136e-01
-9	219	-9	0	A	T	0.018	2.746830e-01	2.375559e-01	1.094669e+00	2.480521e-01
-9	Rv0304c	-9	0	A	T	0.297	-5.804782e-03	4.585589e-02	1.112407e+00	8.993119e-01
-9	Rv3197A	-9	0	A	T	0.026	-2.664110e-01	2.904074e-01	1.145684e+00	3.593403e-01
-9	Rv0373c	-9	0	A	T	0.095	-2.275637e-02	5.753316e-02	1.122178e+00	6.925975e-01
-9	Rv3225c	-9	0	A	T	0.022	-6.208485e-02	7.938060e-02	1.101317e+00	4.344739e-01
-9	Rv0140	-9	0	A	T	0.022	-1.207823e-01	1.204873e-01	1.144308e+00	3.165561e-01
-9	Rv0147	-9	0	A	T	0.012	3.287673e-02	9.903622e-02	1.118195e+00	7.400375e-01
-9	Rv0146	-9	0	A	T	0.051	-6.898215e-02	9.329358e-02	1.120853e+00	4.599655e-01
-9	Rv0145	-9	0	A	T	0.044	-1.176288e-01	1.120805e-01	1.134516e+00	2.943954e-01
-9	Rv0144	-9	0	A	T	0.084	-6.245233e-02	1.097621e-01	1.120356e+00	5.695966e-01
-9	Rv0149	-9	0	A	T	0.075	4.904618e-02	7.846845e-02	1.122017e+00	5.321950e-01
-9	Rv0148	-9	0	A	T	0.014	-2.561444e-02	1.025912e-01	1.113079e+00	8.029296e-01
-9	Rv0638	-9	0	A	T	0.083	-2.509426e-02	1.343671e-01	1.122707e+00	8.519166e-01
-9	Rv1449c	-9	0	A	T	0.459	9.772813e-04	2.223660e-01	1.140093e+00	9.964949e-01
-9	2553	-9	0	A	T	0.016	-6.678378e-02	8.935141e-02	1.113011e+00	4.551160e-01
-9	Rv2274c	-9	0	A	T	0.162	-4.820914e-02	1.261304e-01	1.132741e+00	7.024445e-01
-9	Rv2006	-9	0	A	T	0.153	3.009737e-03	5.085603e-02	1.119718e+00	9.528285e-01
-9	Rv1536	-9	0	A	T	0.093	1.326438e-01	6.307433e-02	1.117893e+00	3.590953e-02
-9	918	-9	0	A	T	0.040	-2.241513e-02	1.200440e-01	1.123413e+00	8.519439e-01
-9	915	-9	0	A	T	0.024	-6.032905e-02	1.491790e-01	1.118079e+00	6.860663e-01
-9	911	-9	0	A	T	0.131	8.982338e-03	1.053219e-01	1.132581e+00	9.320653e-01
-9	913	-9	0	A	T	0.011	3.254302e-02	1.121802e-01	1.113144e+00	7.718493e-01
-9	Rv1968	-9	0	A	T	0.022	-5.325520e-02	8.735259e-02	1.111231e+00	5.423335e-01
-9	Rv1614	-9	0	A	T	0.041	-1.121789e-01	1.136243e-01	1.128053e+00	3.239282e-01
-9	Rv1615	-9	0	A	T	0.038	-1.544422e-03	1.455192e-01	1.123238e+00	9.915358e-01
-9	Rv1617	-9	0	A	T	0.021	-4.394487e-02	8.774700e-02	1.109733e+00	6.166975e-01
-9	Rv1836c	-9	0	A	T	0.073	-8.674879e-02	9.819722e-02	1.101336e+00	3.773884e-01
-9	Rv1961	-9	0	A	T	0.020	-8.623499e-03	1.144483e-01	1.124299e+00	9.399641e-01
-9	Rv2147c	-9	0	A	T	0.045	1.104572e-01	1.812721e-01	1.140876e+00	5.425412e-01
-9	Rv2394	-9	0	A	T	0.150	1.765364e-02	9.081884e-02	1.126279e+00	8.459459e-01
-9	Rv2395	-9	0	A	T	0.116	-6.292630e-02	7.930998e-02	1.122020e+00	4.278650e-01
-9	Rv2396	-9	0	A	T	0.017	9.986775e-02	1.036033e-01	1.103507e+00	3.354868e-01
-9	Rv2391	-9	0	A	T	0.019	5.156717e-02	9.200592e-02	1.107054e+00	5.753766e-01
-9	Rv3799c	-9	0	A	T	0.011	-3.336574e-02	1.096859e-01	1.114338e+00	7.610925e-01
-9	631	-9	0	A	T	0.015	-7.581483e-02	1.134056e-01	1.118829e+00	5.040696e-01
-9	Rv3034c	-9	0	A	T	0.012	1.085695e-02	1.219443e-01	1.117375e+00	9.290880e-01
-9	Rv3431c	-9	0	A	T	0.024	-1.204664e-02	7.776566e-02	1.118329e+00	8.769480e-01
-9	Rv3061c	-9	0	A	T	0.068	7.579639e-02	7.016691e-02	1.100723e+00	2.805008e-01
-9	1111	-9	0	A	T	0.011	-5.072663e-02	1.216801e-01	1.115795e+00	6.769208e-01
-9	1110	-9	0	A	T	0.072	-1.152596e-01	1.008561e-01	1.111205e+00	2.536007e-01
-9	Rv2174	-9	0	A	T	0.073	-1.654605e-01	1.424754e-01	1.118763e+00	2.459993e-01
-9	1448	-9	0	A	T	0.427	1.881213e-02	6.855180e-02	1.112770e+00	7.838606e-01
-9	Rv1159	-9	0	A	T	0.179	6.334564e-02	1.229507e-01	1.121315e+00	6.066067e-01
-9	Rv0180c	-9	0	A	T	0.116	-4.840652e-02	6.911200e-02	1.113029e+00	4.839615e-01
-9	Rv1155	-9	0	A	T	0.255	-7.512441e-02	1.514834e-01	1.141451e+00	6.201401e-01
-9	Rv1152	-9	0	A	T	0.039	1.364206e-02	8.171218e-02	1.126956e+00	8.674671e-01
-9	Rv1150	-9	0	A	T	0.289	1.060757e-01	7.424217e-02	1.125058e+00	1.536200e-01
-9	Rv2093c	-9	0	A	T	0.014	-4.906058e-02	1.131618e-01	1.118916e+00	6.647854e-01
-9	Rv0829	-9	0	A	T	0.492	4.094549e-02	1.991680e-01	1.129318e+00	8.371910e-01
-9	Rv0826	-9	0	A	T	0.021	8.543397e-02	8.946834e-02	1.126285e+00	3.400329e-01
-9	Rv2820c	-9	0	A	T	0.011	-1.956230e-02	1.069216e-01	1.114454e+00	8.548956e-01
-9	Rv0438c	-9	0	A	T	0.077	-7.718942e-02	1.223968e-01	1.117747e+00	5.285250e-01
-9	Rv0465c	-9	0	A	T	0.259	1.996127e-01	1.471735e-01	1.116080e+00	1.755425e-01
-9	Rv2826c	-9	0	A	T	0.012	1.462492e-01	9.997738e-02	1.123501e+00	1.440720e-01
-9	Rv3429	-9	0	A	T	0.233	4.496991e-02	7.698721e-02	1.121682e+00	5.593715e-01
-9	Rv3425	-9	0	A	T	0.437	-6.674321e-03	6.246213e-02	1.116704e+00	9.149428e-01
-9	Rv3426	-9	0	A	T	0.340	-4.976280e-02	6.577721e-02	1.109177e+00	4.496435e-01
-9	Rv3837c	-9	0	A	T	0.156	-1.603549e-01	1.213075e-01	1.172914e+00	1.867406e-01
-9	Rv2435c	-9	0	A	T	0.021	-1.329709e-01	8.079790e-02	1.152540e+00	1.003770e-01
-9	198	-9	0	A	T	0.063	9.625856e-02	6.403775e-02	1.110101e+00	1.333582e-01
-9	197	-9	0	A	T	0.431	9.750126e-02	1.004226e-01	1.117864e+00	3.320089e-01
-9	190	-9	0	A	T	0.035	5.710247e-02	1.478968e-01	1.126119e+00	6.995703e-01
-9	192	-9	0	A	T	0.012	-8.822343e-02	1.507900e-01	1.117340e+00	5.587309e-01
-9	Rv2025c	-9	0	A	T	0.018	-5.208030e-03	9.381817e-02	1.117995e+00	9.557502e-01
-9	2762	-9	0	A	T	0.158	3.721540e-02	1.848338e-01	1.129314e+00	8.405011e-01
-9	2761	-9	0	A	T	0.050	-2.145456e-02	1.065265e-01	1.118539e+00	8.404574e-01
-9	2760	-9	0	A	T	0.025	-1.539299e-01	1.166889e-01	1.120574e+00	1.876541e-01
-9	854	-9	0	A	T	0.011	-1.877114e-01	1.131951e-01	1.086118e+00	9.781204e-02
-9	857	-9	0	A	T	0.160	9.686704e-03	1.556524e-01	1.126257e+00	9.503994e-01
-9	853	-9	0	A	T	0.019	-8.342322e-02	1.147130e-01	1.121262e+00	4.673837e-01
-9	Rv3681c	-9	0	A	T	0.026	-2.244863e-01	1.480000e-01	1.157444e+00	1.298768e-01
-9	Rv0931c	-9	0	A	T	0.056	2.788309e-03	6.545002e-02	1.117823e+00	9.660338e-01
-9	Rv1369c	-9	0	A	T	0.020	1.070270e-01	1.300999e-01	1.069232e+00	4.110531e-01
-9	Rv2557	-9	0	A	T	0.039	1.373313e-01	9.889532e-02	1.143763e+00	1.654853e-01
-9	Rv1907c	-9	0	A	T	0.162	2.051150e-01	1.218776e-01	1.126665e+00	9.293541e-02
-9	3067	-9	0	A	T	0.252	-4.397956e-02	1.980744e-01	1.142521e+00	8.243664e-01
-9	Rv3355c	-9	0	A	T	0.015	1.917987e-01	1.165182e-01	1.127852e+00	1.003028e-01
-9	3068	-9	0	A	T	0.066	1.616012e-02	1.205300e-01	1.113051e+00	8.933906e-01
-9	Rv1700	-9	0	A	T	0.031	1.175901e-01	2.283092e-01	1.131027e+00	6.067211e-01
-9	Rv1707	-9	0	A	T	0.076	-1.551765e-01	1.494090e-01	1.131019e+00	2.994341e-01
-9	Rv3610c	-9	0	A	T	0.061	-2.989496e-02	8.846765e-02	1.132856e+00	7.355492e-01
-9	Rv1708	-9	0	A	T	0.069	5.641874e-02	1.543971e-01	1.126963e+00	7.149397e-01
-9	Rv1709	-9	0	A	T	0.026	4.088262e-02	9.560502e-02	1.106994e+00	6.690907e-01
-9	Rv1733c	-9	0	A	T	0.456	-2.729531e-01	1.756415e-01	1.133035e+00	1.207360e-01
-9	Rv3042c	-9	0	A	T	0.461	-3.453537e-02	1.719664e-01	1.126264e+00	8.409067e-01
-9	1304	-9	0	A	T	0.016	-3.107979e-02	1.048872e-01	1.115495e+00	7.670973e-01
-9	Rv2616	-9	0	A	T	0.042	-1.028564e-01	1.059371e-01	1.117556e+00	3.320034e-01
-9	Rv3638	-9	0	A	T	0.066	1.537361e-01	1.447314e-01	1.111624e+00	2.885913e-01
-9	Rv1199c	-9	0	A	T	0.393	-7.005597e-02	6.976835e-02	1.118843e+00	3.157494e-01
-9	Rv3635	-9	0	A	T	0.015	3.223272e-02	9.832866e-02	1.117392e+00	7.431798e-01
-9	Rv3636	-9	0	A	T	0.078	1.550716e-02	1.006137e-01	1.125818e+00	8.775657e-01
-9	Rv3637	-9	0	A	T	0.039	-1.284164e-01	1.083744e-01	1.130446e+00	2.365421e-01
-9	1308	-9	0	A	T	0.013	4.824668e-02	1.546147e-01	1.133977e+00	7.551217e-01
-9	Rv3633	-9	0	A	T	0.019	2.505916e-01	9.722243e-02	1.219532e+00	1.020387e-02
-9	Rv3450c	-9	0	A	T	0.013	-1.671037e-01	9.636212e-02	1.095286e+00	8.344181e-02
-9	497	-9	0	A	T	0.015	9.060929e-02	1.280338e-01	1.129815e+00	4.794246e-01
-9	490	-9	0	A	T	0.011	2.144145e-02	1.703930e-01	1.123359e+00	8.999071e-01
-9	Rv1317c	-9	0	A	T	0.263	-6.468266e-02	1.035785e-01	1.130891e+00	5.325646e-01
-9	Rv3590c	-9	0	A	T	0.129	3.684433e-02	5.266369e-02	1.180200e+00	4.844554e-01
-9	Rv3028c	-9	0	A	T	0.011	-3.180693e-02	1.317921e-01	1.121947e+00	8.093778e-01
-9	Rv1759c	-9	0	A	T	0.117	-5.298595e-03	5.116924e-02	1.117336e+00	9.175629e-01
-9	Rv2003c	-9	0	A	T	0.076	-1.668996e-02	9.032553e-02	1.116893e+00	8.534713e-01
-9	Rv3567c	-9	0	A	T	0.253	-7.880746e-02	1.707733e-01	1.144127e+00	6.446361e-01
-9	Rv2944	-9	0	A	T	0.104	7.950191e-04	1.133933e-01	1.122735e+00	9.944084e-01
-9	Rv2941	-9	0	A	T	0.135	-1.033928e-02	9.030581e-02	1.123786e+00	9.088886e-01
-9	Rv2943	-9	0	A	T	0.012	5.036801e-02	1.030880e-01	1.116231e+00	6.253200e-01
-9	Rv2942	-9	0	A	T	0.023	-7.994070e-03	7.844381e-02	1.113645e+00	9.188657e-01
-9	Rv3290c	-9	0	A	T	0.073	7.182278e-02	1.055339e-01	1.117382e+00	4.964247e-01
-9	Rv0619	-9	0	A	T	0.361	7.818272e-02	1.552813e-01	1.133523e+00	6.148153e-01
-9	Rv0618	-9	0	A	T	0.016	-5.545704e-03	1.058365e-01	1.118909e+00	9.582295e-01
-9	Rv0617	-9	0	A	T	0.011	-4.527236e-02	1.221920e-01	1.116744e+00	7.111475e-01
-9	Rv0614	-9	0	A	T	0.013	-3.150551e-02	1.035860e-01	1.111645e+00	7.611268e-01
-9	Rv0571c	-9	0	A	T	0.031	-5.135717e-02	8.911865e-02	1.118161e+00	5.646564e-01
-9	Rvnr02	-9	0	A	T	0.073	1.990559e-02	5.717774e-02	1.123587e+00	7.278682e-01
-9	2572	-9	0	A	T	0.017	-8.454077e-02	2.334115e-01	1.124429e+00	7.173408e-01
-9	2573	-9	0	A	T	0.061	-5.461463e-02	2.032795e-01	1.123909e+00	7.882835e-01
-9	1662	-9	0	A	T	0.473	-2.029806e-02	9.911906e-02	1.120288e+00	8.378141e-01
-9	Rv2688c	-9	0	A	T	0.457	-2.216193e-01	1.469645e-01	1.126333e+00	1.321189e-01
-9	1660	-9	0	A	T	0.116	-1.233434e-01	6.543039e-02	1.154006e+00	5.992808e-02
-9	Rv2057c	-9	0	A	T	0.162	-6.172775e-02	1.996936e-01	1.152537e+00	7.573500e-01
-9	Rv0765c	-9	0	A	T	0.041	-1.119698e-02	1.223557e-01	1.120244e+00	9.271184e-01
-9	Rv1944c	-9	0	A	T	0.031	7.168673e-04	8.826350e-02	1.122056e+00	9.935226e-01
-9	977	-9	0	A	T	0.012	-1.470549e-01	9.998322e-02	1.149121e+00	1.419029e-01
-9	974	-9	0	A	T	0.013	2.112576e-01	1.333248e-01	1.155168e+00	1.136319e-01
-9	972	-9	0	A	T	0.253	-7.148177e-02	1.733253e-01	1.138549e+00	6.801924e-01
-9	Rv3393	-9	0	A	T	0.014	-7.438221e-02	1.124461e-01	1.121532e+00	5.085665e-01
-9	Rv3391	-9	0	A	T	0.037	-7.594498e-02	6.789344e-02	1.125660e+00	2.637901e-01
-9	Rv3390	-9	0	A	T	0.019	-8.775657e-02	1.109027e-01	1.119671e+00	4.291048e-01
-9	Rv0371c	-9	0	A	T	0.027	1.011248e-01	9.425766e-02	1.078742e+00	2.837940e-01
-9	Rv2810c	-9	0	A	T	0.011	-6.026536e-02	1.406431e-01	1.123036e+00	6.684514e-01
-9	Rv3399	-9	0	A	T	0.488	-2.253856e-01	3.381843e-01	1.096985e+00	5.053905e-01
-9	Rv0992c	-9	0	A	T	0.085	-5.233928e-02	1.162732e-01	1.152670e+00	6.527818e-01
-9	Rv3659c	-9	0	A	T	0.062	6.425502e-02	7.569283e-02	1.113953e+00	3.963010e-01
-9	Rv2062c	-9	0	A	T	0.183	-5.395889e-02	5.156424e-02	1.128607e+00	2.958053e-01
-9	Rv1999c	-9	0	A	T	0.237	6.290424e-02	8.319183e-02	1.111487e+00	4.498835e-01
-9	Rv2336	-9	0	A	T	0.024	5.108163e-02	8.567212e-02	1.114681e+00	5.512499e-01
-9	Rv1384	-9	0	A	T	0.134	2.834677e-02	5.980965e-02	1.116838e+00	6.357189e-01
-9	Rv2490c	-9	0	A	T	0.056	3.060978e-02	5.090558e-02	1.112180e+00	5.478780e-01
-9	1681	-9	0	A	T	0.011	-1.056452e-01	1.310598e-01	1.132139e+00	4.205336e-01
-9	Rv1377c	-9	0	A	T	0.019	-1.251566e-01	1.060726e-01	1.111637e+00	2.385310e-01
-9	1685	-9	0	A	T	0.012	-6.892996e-02	1.650326e-01	1.131189e+00	6.763436e-01
-9	Rv3394c	-9	0	A	T	0.019	1.866348e-01	1.036450e-01	1.171879e+00	7.228134e-02
-9	Rv3433c	-9	0	A	T	0.255	-2.650163e-02	1.453403e-01	1.126455e+00	8.553799e-01
-9	Rv0966c	-9	0	A	T	0.495	-3.037905e-01	3.935093e-01	1.120584e+00	4.404353e-01
-9	Rv2119	-9	0	A	T	0.012	8.449547e-02	1.121791e-01	1.113261e+00	4.516318e-01
-9	Rv2113	-9	0	A	T	0.029	-5.846053e-02	7.715705e-02	1.125111e+00	4.489571e-01
-9	Rv2116	-9	0	A	T	0.013	-9.849029e-02	1.151251e-01	1.127187e+00	3.926334e-01
-9	Rv0035	-9	0	A	T	0.234	-1.012146e-01	6.543953e-02	1.158974e+00	1.224983e-01
-9	Rv1131	-9	0	A	T	0.033	-3.176069e-02	1.205892e-01	1.118141e+00	7.923543e-01
-9	Rv1130	-9	0	A	T	0.256	5.944856e-02	1.394223e-01	1.110945e+00	6.699846e-01
-9	Rv1132	-9	0	A	T	0.063	9.063921e-03	7.397372e-02	1.122452e+00	9.025237e-01
-9	Rv0629c	-9	0	A	T	0.199	-6.123398e-02	8.090349e-02	1.134845e+00	4.494392e-01
-9	Rv0842	-9	0	A	T	0.028	7.295677e-03	9.591751e-02	1.115782e+00	9.393967e-01
-9	Rv0843	-9	0	A	T	0.017	2.539532e-01	9.926327e-02	1.129090e+00	1.077572e-02
-9	Rv0847	-9	0	A	T	0.015	1.754514e-01	1.513605e-01	1.126851e+00	2.468798e-01
-9	Rv0845	-9	0	A	T	0.261	2.970482e-02	1.325820e-01	1.123496e+00	8.228004e-01
-9	Rv2095c	-9	0	A	T	0.037	7.264526e-02	1.212859e-01	1.131655e+00	5.494405e-01
-9	Rv2048c	-9	0	A	T	0.480	1.155751e-01	1.495770e-01	1.135574e+00	4.400352e-01
-9	Rv0849	-9	0	A	T	0.043	-2.334437e-02	8.543419e-02	1.120215e+00	7.847656e-01
-9	Rv3800c	-9	0	A	T	0.183	-9.480001e-02	6.602460e-02	1.138781e+00	1.516045e-01
-9	317	-9	0	A	T	0.119	-4.917274e-03	5.563768e-02	1.117658e+00	9.296057e-01
-9	448	-9	0	A	T	0.257	1.268332e-01	1.770266e-01	1.120132e+00	4.740011e-01
-9	Rv3094c	-9	0	A	T	0.031	2.735933e-02	7.655685e-02	1.128490e+00	7.209462e-01
-9	1334	-9	0	A	T	0.014	1.647544e-01	9.386555e-02	1.113584e+00	7.976415e-02
-9	Rv2433c	-9	0	A	T	0.190	-8.761396e-02	1.600636e-01	1.135394e+00	5.843410e-01
-9	Rv0267	-9	0	A	T	0.023	5.613906e-02	9.169543e-02	1.126573e+00	5.406292e-01
-9	Rv2646	-9	0	A	T	0.036	1.108652e-01	1.033732e-01	1.115397e+00	2.839642e-01
-9	Rv2988c	-9	0	A	T	0.011	-1.786095e-01	1.489939e-01	1.104824e+00	2.311197e-01
-9	Rv3401	-9	0	A	T	0.057	9.821595e-02	5.310627e-02	1.129810e+00	6.491884e-02
-9	Rv3407	-9	0	A	T	0.129	-7.544902e-02	1.135349e-01	1.155868e+00	5.066126e-01
-9	Rv3406	-9	0	A	T	0.014	-8.764253e-02	1.029257e-01	1.115301e+00	3.948456e-01
-9	Rv3408	-9	0	A	T	0.487	-5.044972e-01	2.494591e-01	1.085737e+00	4.360941e-02
-9	Rv1185c	-9	0	A	T	0.033	2.478913e-02	7.497583e-02	1.130184e+00	7.410478e-01
-9	Rv1881c	-9	0	A	T	0.109	-1.787505e-02	1.632047e-01	1.135086e+00	9.128247e-01
-9	Rv0229c	-9	0	A	T	0.043	2.872485e-02	1.128450e-01	1.118761e+00	7.991623e-01
-9	Rv0066c	-9	0	A	T	0.063	-1.961634e-02	8.261125e-02	1.116358e+00	8.123909e-01
-9	Rv2882c	-9	0	A	T	0.011	-1.585909e-02	1.071429e-01	1.113439e+00	8.823813e-01
-9	2290	-9	0	A	T	0.080	5.330559e-02	1.096582e-01	1.127170e+00	6.270800e-01
-9	2297	-9	0	A	T	0.028	1.170528e-02	7.714274e-02	1.111552e+00	8.794499e-01
-9	Rv2337c	-9	0	A	T	0.487	-1.255656e-01	2.437941e-01	1.101251e+00	6.067209e-01
-9	Rv0121c	-9	0	A	T	0.042	4.750744e-03	9.240030e-02	1.124820e+00	9.590132e-01
-9	Rv3904c	-9	0	A	T	0.028	-2.102114e-01	1.658162e-01	1.141845e+00	2.054139e-01
-9	Rv2768c	-9	0	A	T	0.087	-1.100298e-01	8.715412e-02	1.099762e+00	2.072991e-01
-9	Rv1475c	-9	0	A	T	0.017	-1.196443e-01	1.126044e-01	1.150787e+00	2.884543e-01
-9	Rv3880c	-9	0	A	T	0.013	-1.039827e-02	1.329856e-01	1.123231e+00	9.377038e-01
-9	878	-9	0	A	T	0.485	-6.760025e-02	2.719185e-01	1.122919e+00	8.037568e-01
-9	Rv3629c	-9	0	A	T	0.027	9.173574e-02	7.275308e-02	1.106953e+00	2.078585e-01
-9	Rv3674c	-9	0	A	T	0.161	1.385958e-02	1.280838e-01	1.120935e+00	9.138698e-01
-9	875	-9	0	A	T	0.074	-1.762439e-01	1.117678e-01	1.127509e+00	1.153839e-01
-9	873	-9	0	A	T	0.011	7.149426e-02	1.124527e-01	1.116399e+00	5.251825e-01
-9	2741	-9	0	A	T	0.041	2.000176e-01	1.454571e-01	1.034083e+00	1.696464e-01
-9	2035	-9	0	A	T	0.489	-6.000081e-01	4.759526e-01	1.073905e+00	2.079565e-01
-9	2742	-9	0	A	T	0.035	3.015502e-02	1.750726e-01	1.124828e+00	8.633082e-01
-9	2033	-9	0	A	T	0.023	-5.716424e-02	1.147979e-01	1.115428e+00	6.187093e-01
-9	2032	-9	0	A	T	0.030	-5.567311e-01	2.968310e-01	1.205329e+00	6.122800e-02
-9	Rv1905c	-9	0	A	T	0.103	-4.900164e-02	1.173198e-01	1.116163e+00	6.763430e-01
-9	3048	-9	0	A	T	0.046	-1.185396e-01	9.856005e-02	1.156820e+00	2.295905e-01
-9	Rv3187	-9	0	A	T	0.018	2.183995e-01	1.195871e-01	1.046276e+00	6.833560e-02
-9	Rv3185	-9	0	A	T	0.095	1.064847e-02	4.387730e-02	1.112445e+00	8.083356e-01
-9	Rv3183	-9	0	A	T	0.018	1.467883e-01	9.375877e-02	1.077681e+00	1.180032e-01
-9	Rv3188	-9	0	A	T	0.011	2.430040e-01	1.265507e-01	1.133540e+00	5.533436e-02
-9	Rv3189	-9	0	A	T	0.022	-2.205327e-02	1.213268e-01	1.116255e+00	8.558304e-01
-9	1097	-9	0	A	T	0.060	2.634331e-01	2.995325e-01	1.132077e+00	3.795145e-01
-9	1091	-9	0	A	T	0.076	1.262015e-01	8.840352e-02	1.096275e+00	1.539705e-01
-9	1092	-9	0	A	T	0.131	4.997170e-03	1.060554e-01	1.127010e+00	9.624354e-01
-9	Rv2589	-9	0	A	T	0.011	1.407108e-01	1.108810e-01	1.136985e+00	2.049546e-01
-9	Rv1726	-9	0	A	T	0.070	1.516833e-01	6.534766e-02	1.219901e+00	2.063232e-02
-9	Rv1727	-9	0	A	T	0.013	-4.618345e-02	1.141151e-01	1.114416e+00	6.858442e-01
-9	Rv1722	-9	0	A	T	0.086	9.287943e-02	8.672248e-02	1.128570e+00	2.846285e-01
-9	Rv1723	-9	0	A	T	0.023	-7.830168e-02	1.143686e-01	1.111334e+00	4.938500e-01
-9	1326	-9	0	A	T	0.205	2.283827e-04	1.119692e-01	1.124955e+00	9.983733e-01
-9	1324	-9	0	A	T	0.011	-2.521347e-01	1.377231e-01	1.140485e+00	6.766655e-02
-9	Rv2638	-9	0	A	T	0.036	3.875789e-01	1.327803e-01	1.104232e+00	3.652071e-03
-9	Rv2637	-9	0	A	T	0.021	1.229228e-01	1.112622e-01	1.141126e+00	2.697150e-01
-9	Rv2636	-9	0	A	T	0.016	-1.459103e-01	1.059595e-01	1.085199e+00	1.690456e-01
-9	1328	-9	0	A	T	0.069	-1.371778e-01	1.499851e-01	1.114820e+00	3.607869e-01
-9	1329	-9	0	A	T	0.020	1.742017e-02	8.404334e-02	1.120894e+00	8.358690e-01
-9	Rv2631	-9	0	A	T	0.101	-1.418426e-01	1.357900e-01	1.157408e+00	2.966669e-01
-9	Rv2630	-9	0	A	T	0.017	1.081695e-01	1.150869e-01	1.087320e+00	3.476737e-01
-9	Rv1589	-9	0	A	T	0.016	4.358776e-02	1.323710e-01	1.124060e+00	7.420625e-01
-9	Rv2947c	-9	0	A	T	0.489	-6.000081e-01	4.759526e-01	1.073905e+00	2.079565e-01
-9	Rv3765c	-9	0	A	T	0.011	-2.367308e-01	1.222156e-01	1.125672e+00	5.324435e-02
-9	Rv3171c	-9	0	A	T	0.011	-1.161364e-01	1.156585e-01	1.106292e+00	3.157449e-01
-9	Rv0459	-9	0	A	T	0.016	-1.833331e-01	1.266807e-01	1.132395e+00	1.483938e-01
-9	Rv0458	-9	0	A	T	0.051	4.138656e-02	6.211496e-02	1.126567e+00	5.054979e-01
-9	Rv0988	-9	0	A	T	0.194	2.062332e-02	1.026129e-01	1.123139e+00	8.407852e-01
-9	Rv0987	-9	0	A	T	0.296	6.457629e-02	7.094697e-02	1.130249e+00	3.631025e-01
-9	Rv0984	-9	0	A	T	0.011	4.158179e-02	1.279048e-01	1.118529e+00	7.452261e-01
-9	Rv0983	-9	0	A	T	0.495	-3.037905e-01	3.935093e-01	1.120584e+00	4.404353e-01
-9	Rv0982	-9	0	A	T	0.265	-4.268507e-02	1.119111e-01	1.139721e+00	7.030353e-01
-9	Rv0453	-9	0	A	T	0.119	-1.123003e-01	8.500820e-02	1.102757e+00	1.870187e-01
-9	Rv0452	-9	0	A	T	0.122	-1.481869e-02	1.209189e-01	1.138436e+00	9.025065e-01
-9	Rv2964	-9	0	A	T	0.201	1.421116e-02	9.740235e-02	1.120058e+00	8.840511e-01
-9	Rv2963	-9	0	A	T	0.056	-1.125720e-02	1.017993e-01	1.116905e+00	9.119869e-01
-9	Rv2961	-9	0	A	T	0.011	2.982643e-01	1.118444e-01	1.049762e+00	7.877633e-03
-9	Rv0187	-9	0	A	T	0.024	-2.526854e-02	8.475615e-02	1.121782e+00	7.657118e-01
-9	Rv0186	-9	0	A	T	0.044	8.626545e-03	6.525489e-02	1.112914e+00	8.948750e-01
-9	Rv0185	-9	0	A	T	0.153	1.184921e-01	1.313538e-01	1.111919e+00	3.673967e-01
-9	Rv0671	-9	0	A	T	0.039	-5.550395e-02	1.143024e-01	1.126663e+00	6.274470e-01
-9	Rv0670	-9	0	A	T	0.061	1.832390e-01	1.232140e-01	1.101367e+00	1.375301e-01
-9	Rv0673	-9	0	A	T	0.154	9.449063e-03	9.207413e-02	1.117991e+00	9.182974e-01
-9	Rv0672	-9	0	A	T	0.053	-1.269650e-01	7.875620e-02	1.120996e+00	1.074926e-01
-9	Rv0674	-9	0	A	T	0.015	1.440886e-02	9.901539e-02	1.118680e+00	8.843511e-01
-9	Rv0573c	-9	0	A	T	0.017	2.486423e-02	9.097622e-02	1.114688e+00	7.847189e-01
-9	Rv3823c	-9	0	A	T	0.107	2.652866e-02	7.638487e-02	1.104785e+00	7.284934e-01
-9	Rv0467	-9	0	A	T	0.012	1.910482e-02	1.025617e-01	1.112790e+00	8.522950e-01
-9	958	-9	0	A	T	0.017	3.997303e-02	2.165229e-01	1.125625e+00	8.535985e-01
-9	Rv3212	-9	0	A	T	0.014	-1.557783e-01	9.575266e-02	1.119389e+00	1.043197e-01
-9	Rv3211	-9	0	A	T	0.024	1.415385e-01	8.130300e-02	1.074483e+00	8.224947e-02
-9	953	-9	0	A	T	0.029	-1.433509e-01	5.065682e-01	1.145522e+00	7.772924e-01
-9	Rv3218	-9	0	A	T	0.014	-1.523513e-02	9.721736e-02	1.115408e+00	8.755278e-01
-9	Rv2378c	-9	0	A	T	0.034	1.762944e-01	1.825630e-01	1.141850e+00	3.346259e-01
-9	Rv2576c	-9	0	A	T	0.019	-2.298056e-01	1.480279e-01	1.090748e+00	1.211152e-01
-9	Rv0990c	-9	0	A	T	0.324	9.999310e-02	1.594389e-01	1.135026e+00	5.308101e-01
-9	Rv3375	-9	0	A	T	0.034	-9.194052e-02	8.220657e-02	1.114508e+00	2.638679e-01
-9	Rv3371	-9	0	A	T	0.096	6.940612e-03	7.986739e-02	1.121947e+00	9.307804e-01
-9	Rv3373	-9	0	A	T	0.072	6.601907e-02	1.254156e-01	1.117179e+00	5.988153e-01
-9	Rv3372	-9	0	A	T	0.038	5.305775e-02	1.163680e-01	1.120751e+00	6.486027e-01
-9	Rv0610c	-9	0	A	T	0.105	-3.425221e-02	9.008630e-02	1.135388e+00	7.039283e-01
-9	Rv0742	-9	0	A	T	0.062	-1.002984e-01	8.199294e-02	1.116466e+00	2.217428e-01
-9	1145	-9	0	A	T	0.482	-5.241660e-02	1.882566e-01	1.122730e+00	7.807828e-01
-9	Rv1141c	-9	0	A	T	0.033	-6.993576e-02	9.047825e-02	1.112985e+00	4.398713e-01
-9	Rv3740c	-9	0	A	T	0.019	-8.406618e-03	8.756718e-02	1.113582e+00	9.235531e-01
-9	Rv2578c	-9	0	A	T	0.057	-7.600853e-03	8.807413e-02	1.120687e+00	9.312580e-01
-9	Rv2503c	-9	0	A	T	0.082	-1.104398e-01	8.775489e-02	1.087200e+00	2.087298e-01
-9	Rv3909	-9	0	A	T	0.085	-4.746076e-02	8.752350e-02	1.118630e+00	5.878511e-01
-9	Rv2358	-9	0	A	T	0.011	-1.259377e-01	1.364015e-01	1.123900e+00	3.562518e-01
-9	Rv2359	-9	0	A	T	0.072	-1.176737e-01	1.154045e-01	1.134006e+00	3.083246e-01
-9	1667	-9	0	A	T	0.069	-9.943395e-02	1.541586e-01	1.118643e+00	5.191820e-01
-9	Rv2355	-9	0	A	T	0.016	2.685356e-01	1.345994e-01	1.026264e+00	4.651473e-02
-9	Rvnr01	-9	0	A	T	0.040	1.639862e-01	6.160320e-02	1.158663e+00	7.989536e-03
-9	593	-9	0	A	T	0.161	1.406347e-01	9.670814e-02	1.110227e+00	1.464413e-01
-9	598	-9	0	A	T	0.256	-1.017112e-01	1.184312e-01	1.143625e+00	3.908035e-01
-9	Rv3396c	-9	0	A	T	0.116	6.107372e-03	9.010250e-02	1.122573e+00	9.459828e-01
-9	2829	-9	0	A	T	0.071	5.973983e-02	8.097282e-02	1.104670e+00	4.609567e-01
-9	2821	-9	0	A	T	0.012	-2.069675e-01	1.017070e-01	1.140317e+00	4.232340e-02
-9	Rv2138	-9	0	A	T	0.069	1.498967e-01	1.125289e-01	1.125217e+00	1.833733e-01
-9	Rv2139	-9	0	A	T	0.166	1.058865e-01	1.130304e-01	1.101657e+00	3.492634e-01
-9	Rv1687c	-9	0	A	T	0.015	1.269637e-01	1.062535e-01	1.137410e+00	2.326226e-01
-9	1401	-9	0	A	T	0.251	-2.616779e-02	2.306851e-01	1.148930e+00	9.097259e-01
-9	Rv2155c	-9	0	A	T	0.484	4.958059e-02	2.371488e-01	1.136064e+00	8.344693e-01
-9	Rv3812	-9	0	A	T	0.071	-1.183213e-01	9.586373e-02	1.128880e+00	2.176172e-01
-9	1406	-9	0	A	T	0.059	6.347519e-01	2.892989e-01	1.204631e+00	2.863439e-02
-9	Rv0159c	-9	0	A	T	0.497	3.641527e-01	4.462269e-01	1.123136e+00	4.148036e-01
-9	Rv0860	-9	0	A	T	0.027	7.650279e-03	7.771041e-02	1.118308e+00	9.216131e-01
-9	695	-9	0	A	T	0.036	5.900589e-03	9.995320e-02	1.123594e+00	9.529463e-01
-9	698	-9	0	A	T	0.013	-1.236631e-01	1.060053e-01	1.089767e+00	2.438744e-01
-9	334	-9	0	A	T	0.159	2.118536e-02	2.049489e-01	1.132135e+00	9.177068e-01
-9	332	-9	0	A	T	0.495	-3.037905e-01	3.935093e-01	1.120584e+00	4.404353e-01
-9	Rv3500c	-9	0	A	T	0.020	-2.263876e-01	2.222653e-01	1.092702e+00	3.088540e-01
-9	Rv3103c	-9	0	A	T	0.011	-1.072683e-01	1.193728e-01	1.092683e+00	3.692489e-01
-9	Rv1113	-9	0	A	T	0.017	8.291156e-02	2.011445e-01	1.121911e+00	6.803499e-01
-9	Rv1112	-9	0	A	T	0.031	-5.779412e-02	1.051998e-01	1.100879e+00	5.829653e-01
-9	Rv1110	-9	0	A	T	0.032	-8.725966e-02	1.901704e-01	1.110901e+00	6.465184e-01
-9	Rv1115	-9	0	A	T	0.036	-2.662173e-01	1.657738e-01	1.123009e+00	1.088531e-01
-9	Rv1442	-9	0	A	T	0.189	-1.332716e-01	8.392495e-02	1.139894e+00	1.128492e-01
-9	Rv3092c	-9	0	A	T	0.095	-4.629849e-02	1.171949e-01	1.132158e+00	6.929509e-01
-9	Rv0240	-9	0	A	T	0.025	1.087339e-01	1.244081e-01	1.097928e+00	3.824841e-01
-9	Rv0243	-9	0	A	T	0.019	-2.791561e-02	8.390757e-02	1.113009e+00	7.394881e-01
-9	Rv0245	-9	0	A	T	0.131	1.468946e-01	9.591733e-02	1.138813e+00	1.262129e-01
-9	Rv0246	-9	0	A	T	0.015	2.661347e-01	9.221392e-02	1.150130e+00	4.050072e-03
-9	Rv1043c	-9	0	A	T	0.023	-5.282578e-02	8.877480e-02	1.128872e+00	5.520458e-01
-9	Rv2678c	-9	0	A	T	0.011	2.126658e-02	1.117017e-01	1.117576e+00	8.490741e-01
-9	Rv2986c	-9	0	A	T	0.011	-1.859344e-01	1.142142e-01	1.141082e+00	1.040942e-01
-9	Rv0503c	-9	0	A	T	0.019	1.866781e-01	1.436331e-01	1.180729e+00	1.942380e-01
-9	Rv3818	-9	0	A	T	0.044	7.911563e-02	9.083610e-02	1.133325e+00	3.841398e-01
-9	Rv1812c	-9	0	A	T	0.489	-6.000081e-01	4.759526e-01	1.073905e+00	2.079565e-01
-9	Rv1396c	-9	0	A	T	0.434	-1.153385e-01	1.199716e-01	1.142840e+00	3.367716e-01
-9	Rv2880c	-9	0	A	T	0.465	1.252498e-01	1.499921e-01	1.153338e+00	4.040466e-01
-9	Rv1215c	-9	0	A	T	0.093	-8.719554e-02	6.990270e-02	1.096996e+00	2.127733e-01
-9	Rv0904c	-9	0	A	T	0.041	-3.134938e-03	1.089904e-01	1.117897e+00	9.770634e-01
-9	Rv2580c	-9	0	A	T	0.013	1.641657e-01	1.141272e-01	1.117503e+00	1.508614e-01
-9	Rv3906c	-9	0	A	T	0.017	1.392386e-01	9.605636e-02	1.056986e+00	1.477384e-01
-9	Rv2766c	-9	0	A	T	0.035	-1.658969e-01	1.378510e-01	1.091935e+00	2.293060e-01
-9	Rv3882c	-9	0	A	T	0.133	1.617164e-02	6.573191e-02	1.120714e+00	8.057529e-01
-9	Rv2103c	-9	0	A	T	0.137	-3.264790e-02	9.930564e-02	1.138277e+00	7.424575e-01
-9	2013	-9	0	A	T	0.065	-1.948562e-01	2.548569e-01	1.137522e+00	4.448462e-01
-9	Rv0831c	-9	0	A	T	0.037	-3.754314e-02	1.041271e-01	1.116976e+00	7.185698e-01
-9	Rv1506c	-9	0	A	T	0.022	-1.334600e-01	1.415640e-01	1.115702e+00	3.462100e-01
-9	Rv1632c	-9	0	A	T	0.011	-1.609150e-01	1.163127e-01	1.112075e+00	1.670675e-01
-9	Rv1309	-9	0	A	T	0.023	2.986374e-02	8.870999e-02	1.121971e+00	7.365098e-01
-9	Rv3377c	-9	0	A	T	0.116	-4.693047e-02	5.399561e-02	1.105771e+00	3.851323e-01
-9	Rv3709c	-9	0	A	T	0.026	1.462021e-01	1.062289e-01	1.173699e+00	1.692763e-01
-9	Rv0212c	-9	0	A	T	0.026	-1.310791e-01	7.775408e-02	1.125748e+00	9.238328e-02
-9	Rv2178c	-9	0	A	T	0.431	4.835197e-03	1.589563e-01	1.139009e+00	9.757441e-01
-9	1349	-9	0	A	T	0.016	-1.005076e-01	9.691171e-02	1.107707e+00	3.001307e-01
-9	Rv1773c	-9	0	A	T	0.105	6.657710e-03	1.093316e-01	1.122037e+00	9.514647e-01
-9	452	-9	0	A	T	0.257	1.833720e-01	2.032809e-01	1.126821e+00	3.674082e-01
-9	1344	-9	0	A	T	0.064	-1.812200e-01	3.666995e-01	1.152752e+00	6.213626e-01
-9	457	-9	0	A	T	0.011	-2.638370e-02	1.120919e-01	1.120324e+00	8.140025e-01
-9	Rv1846c	-9	0	A	T	0.063	-6.170298e-02	1.629369e-01	1.126664e+00	7.050586e-01
-9	Rv2945c	-9	0	A	T	0.011	-1.897442e-01	1.212605e-01	1.106067e+00	1.181979e-01
-9	Rv3427c	-9	0	A	T	0.013	-4.663201e-02	1.028208e-01	1.111924e+00	6.503433e-01
-9	Rv0477	-9	0	A	T	0.027	1.240493e-01	1.914976e-01	1.118069e+00	5.173870e-01
-9	Rv0475	-9	0	A	T	0.013	3.399246e-02	9.681690e-02	1.113653e+00	7.256439e-01
-9	Rv0473	-9	0	A	T	0.068	4.336163e-02	1.097662e-01	1.117378e+00	6.929652e-01
-9	948	-9	0	A	T	0.384	-1.764317e-01	4.992099e-02	6.913718e-01	4.424697e-04
-9	Rv3767c	-9	0	A	T	0.011	1.858750e-01	1.026801e-01	1.129741e+00	7.079054e-02
-9	Rv0631c	-9	0	A	T	0.154	2.843307e-03	7.112051e-02	1.122223e+00	9.681242e-01
-9	Rv1306	-9	0	A	T	0.011	-1.699447e-01	1.319986e-01	1.169284e+00	1.984564e-01
-9	Rv1307	-9	0	A	T	0.025	8.125845e-02	8.728404e-02	1.123716e+00	3.522689e-01
-9	Rv1304	-9	0	A	T	0.029	-9.748436e-02	1.632474e-01	1.121809e+00	5.506417e-01
-9	Rv1300	-9	0	A	T	0.486	-1.147143e-01	4.067272e-01	1.137401e+00	7.780143e-01
-9	Rv1301	-9	0	A	T	0.067	-9.908514e-02	1.981507e-01	1.119878e+00	6.172351e-01
-9	Rv2833c	-9	0	A	T	0.014	7.483761e-02	9.926222e-02	1.113553e+00	4.512002e-01
-9	Rv3199c	-9	0	A	T	0.229	-8.861056e-02	1.384632e-01	1.140200e+00	5.224595e-01
-9	Rv1565c	-9	0	A	T	0.023	8.718902e-02	8.060044e-02	1.111766e+00	2.798279e-01
-9	Rv0420c	-9	0	A	T	0.016	-1.147728e-01	9.296815e-02	1.106833e+00	2.175155e-01
-9	Rv0650	-9	0	A	T	0.017	6.739570e-02	9.100251e-02	1.109529e+00	4.592487e-01
-9	Rv0655	-9	0	A	T	0.136	4.135138e-02	1.073811e-01	1.124447e+00	7.003158e-01
-9	Rv0654	-9	0	A	T	0.033	-9.268673e-02	7.069602e-02	1.112928e+00	1.903701e-01
-9	Rv2314c	-9	0	A	T	0.017	-1.348332e-01	9.648549e-02	1.126083e+00	1.628280e-01
-9	Rv2832c	-9	0	A	T	0.042	-6.288154e-02	1.024868e-01	1.127805e+00	5.397549e-01
-9	Rv3294c	-9	0	A	T	0.031	-2.015439e-02	1.386408e-01	1.117695e+00	8.844696e-01
-9	Rv0325	-9	0	A	T	0.262	2.924628e-01	2.120211e-01	1.099423e+00	1.683157e-01
-9	Rv0575c	-9	0	A	T	0.166	1.223887e-03	8.771423e-02	1.121526e+00	9.888723e-01
-9	Rv3236c	-9	0	A	T	0.192	3.415996e-01	9.487191e-02	1.234873e+00	3.453648e-04
-9	Rv2716	-9	0	A	T	0.060	1.029739e-01	1.251170e-01	1.103635e+00	4.108432e-01
-9	Rv0783c	-9	0	A	T	0.074	-1.122965e-01	6.936634e-02	1.135800e+00	1.060289e-01
-9	2461	-9	0	A	T	0.066	2.979975e-01	2.093932e-01	1.140690e+00	1.552452e-01
-9	2462	-9	0	A	T	0.159	8.849903e-02	1.662505e-01	1.117071e+00	5.947113e-01
-9	Rv1538c	-9	0	A	T	0.174	7.006210e-02	9.728063e-02	1.130808e+00	4.716960e-01
-9	Rv3359	-9	0	A	T	0.022	3.456522e-03	1.123254e-01	1.125982e+00	9.754619e-01
-9	Rv2223c	-9	0	A	T	0.035	-4.389787e-02	1.344516e-01	1.115131e+00	7.441703e-01
-9	Rv2814c	-9	0	A	T	0.016	1.557717e-01	1.157129e-01	1.035397e+00	1.787807e-01
-9	Rv1601	-9	0	A	T	0.031	-1.033003e-01	2.291106e-01	1.113562e+00	6.522525e-01
-9	Rv2469c	-9	0	A	T	0.016	-5.971128e-02	1.046121e-01	1.104591e+00	5.683706e-01
-9	Rv1607	-9	0	A	T	0.011	-1.576535e-02	1.294406e-01	1.122674e+00	9.031039e-01
-9	Rv1970	-9	0	A	T	0.019	1.543499e-01	9.657005e-02	1.140284e+00	1.105307e-01
-9	Rv1605	-9	0	A	T	0.012	-1.109738e-01	1.399837e-01	1.119512e+00	4.282489e-01
-9	Rv1604	-9	0	A	T	0.459	9.772813e-04	2.223660e-01	1.140093e+00	9.964949e-01
-9	Rv1051c	-9	0	A	T	0.026	3.170127e-02	9.033065e-02	1.129912e+00	7.257590e-01
-9	Rv2501c	-9	0	A	T	0.027	-6.651305e-02	8.083777e-02	1.114575e+00	4.109707e-01
-9	Rv2332	-9	0	A	T	0.082	1.363774e-02	8.464550e-02	1.116039e+00	8.720597e-01
-9	Rv2339	-9	0	A	T	0.272	5.556276e-02	6.301807e-02	1.110656e+00	3.783163e-01
-9	Rv1138c	-9	0	A	T	0.015	-1.486484e-02	9.334057e-02	1.114905e+00	8.735259e-01
-9	Rv2157c	-9	0	A	T	0.017	2.317302e-01	8.744344e-02	1.153961e+00	8.273241e-03
-9	Rv3821	-9	0	A	T	0.014	-8.869911e-02	1.119076e-01	1.116409e+00	4.283375e-01
-9	Rv3802c	-9	0	A	T	0.075	1.084946e-01	1.183101e-01	1.114042e+00	3.595152e-01
-9	Rv3822	-9	0	A	T	0.117	7.158704e-03	8.654953e-02	1.120422e+00	9.341097e-01
-9	2809	-9	0	A	T	0.011	-3.235404e-02	1.184392e-01	1.119147e+00	7.848224e-01
-9	2803	-9	0	A	T	0.015	6.607285e-02	1.203524e-01	1.121367e+00	5.832258e-01
-9	1423	-9	0	A	T	0.043	-2.045647e-01	1.583912e-01	1.147738e+00	1.970529e-01
-9	1425	-9	0	A	T	0.060	1.575967e-02	1.744020e-01	1.118516e+00	9.280299e-01
-9	Rv1212c	-9	0	A	T	0.021	2.226250e-02	8.813892e-02	1.108576e+00	8.006814e-01
-9	1428	-9	0	A	T	0.032	-1.259292e-03	8.198403e-02	1.119129e+00	9.877502e-01
-9	Rv2486	-9	0	A	T	0.011	1.258125e-01	1.172103e-01	1.053948e+00	2.835537e-01
-9	602	-9	0	A	T	0.014	1.441311e-01	1.959514e-01	1.112224e+00	4.623128e-01
-9	1205	-9	0	A	T	0.012	7.641942e-02	1.096159e-01	1.116687e+00	4.859916e-01
-9	Rv1683	-9	0	A	T	0.019	1.194809e-01	7.961812e-02	1.138289e+00	1.339983e-01
-9	Rv1682	-9	0	A	T	0.061	1.620238e-01	1.894186e-01	1.115874e+00	3.927067e-01
-9	Rv1681	-9	0	A	T	0.152	-8.618013e-02	1.395808e-01	1.136965e+00	5.372056e-01
-9	Rv1680	-9	0	A	T	0.011	3.337503e-02	1.155957e-01	1.114812e+00	7.728999e-01
-9	Rv1689	-9	0	A	T	0.019	2.424638e-01	1.017741e-01	1.107960e+00	1.753134e-02
-9	Rv0278c	-9	0	A	T	0.420	3.920182e-02	4.683959e-02	1.107113e+00	4.029814e-01
-9	Rv3105c	-9	0	A	T	0.022	-8.591890e-02	1.452898e-01	1.120991e+00	5.545142e-01
-9	Rv3502c	-9	0	A	T	0.067	2.838908e-02	1.323689e-01	1.121182e+00	8.302584e-01
-9	Rv2022c	-9	0	A	T	0.092	5.316393e-03	8.023333e-02	1.125057e+00	9.471930e-01
-9	Rv1469	-9	0	A	T	0.078	-1.469217e-01	9.147033e-02	1.145720e+00	1.087838e-01
-9	Rv1463	-9	0	A	T	0.161	3.823072e-03	1.608233e-01	1.127969e+00	9.810430e-01
-9	Rv1462	-9	0	A	T	0.489	-6.000081e-01	4.759526e-01	1.073905e+00	2.079565e-01
-9	Rv1461	-9	0	A	T	0.257	-4.715838e-02	1.145879e-01	1.139622e+00	6.808271e-01
-9	Rv1460	-9	0	A	T	0.018	-4.805175e-02	1.089103e-01	1.117041e+00	6.592335e-01
-9	Rv0228	-9	0	A	T	0.030	-1.473420e-01	1.415965e-01	1.117393e+00	2.985172e-01
-9	Rv0222	-9	0	A	T	0.011	9.067737e-02	1.059627e-01	1.114935e+00	3.925000e-01
-9	Rv0220	-9	0	A	T	0.069	-1.381615e-01	1.380175e-01	1.137710e+00	3.172343e-01
-9	Rv0221	-9	0	A	T	0.272	9.568004e-02	9.653701e-02	1.101322e+00	3.220499e-01
-9	Rv1014c	-9	0	A	T	0.017	3.825653e-02	9.886859e-02	1.104838e+00	6.989440e-01
-9	Rv1041c	-9	0	A	T	0.064	-2.786988e-02	6.674119e-02	1.122264e+00	6.764119e-01
-9	Rv3833	-9	0	A	T	0.433	1.589475e-01	1.357664e-01	1.172025e+00	2.421960e-01
-9	Rv0541c	-9	0	A	T	0.034	-3.160070e-02	8.907118e-02	1.118685e+00	7.228866e-01
-9	Rv2333c	-9	0	A	T	0.355	4.856276e-02	1.535438e-01	1.136377e+00	7.519072e-01
-9	Rv1394c	-9	0	A	T	0.458	-2.607663e-01	1.686117e-01	1.176104e+00	1.225320e-01
-9	Rv2618	-9	0	A	T	0.057	5.694622e-02	1.178299e-01	1.125530e+00	6.290758e-01
-9	Rv2764c	-9	0	A	T	0.076	1.636002e-01	1.034557e-01	1.133125e+00	1.143566e-01
-9	Rv1424c	-9	0	A	T	0.032	5.945302e-02	2.046032e-01	1.122776e+00	7.714813e-01
-9	Rv3255c	-9	0	A	T	0.011	-4.581126e-02	1.216446e-01	1.113668e+00	7.066129e-01
-9	Rv0920c	-9	0	A	T	0.058	-5.417253e-04	7.858575e-02	1.118718e+00	9.945023e-01
-9	Rv2915c	-9	0	A	T	0.011	2.838325e-02	1.276524e-01	1.119050e+00	8.241234e-01
-9	Rv3528c	-9	0	A	T	0.040	-6.780851e-02	9.313096e-02	1.121087e+00	4.668550e-01
-9	Rv2586c	-9	0	A	T	0.034	1.468536e-01	8.442375e-02	1.104859e+00	8.249464e-02
-9	2250	-9	0	A	T	0.086	-6.362872e-02	9.493908e-02	1.119417e+00	5.030005e-01
-9	Rv3884c	-9	0	A	T	0.366	7.236377e-02	8.865438e-02	1.110436e+00	4.147035e-01
-9	Rv3859c	-9	0	A	T	0.084	5.705343e-02	7.795208e-02	1.114949e+00	4.645307e-01
-9	2786	-9	0	A	T	0.017	6.222021e-03	1.025348e-01	1.121883e+00	9.516339e-01
-9	2783	-9	0	A	T	0.032	-9.699500e-02	1.975836e-01	1.126092e+00	6.236834e-01
-9	2789	-9	0	A	T	0.063	-8.289842e-02	1.673916e-01	1.131012e+00	6.206257e-01
-9	2078	-9	0	A	T	0.053	2.045494e-01	1.173962e-01	1.081446e+00	8.198520e-02
-9	2071	-9	0	A	T	0.272	-6.252882e-02	1.134266e-01	1.150116e+00	5.816657e-01
-9	Rv2268c	-9	0	A	T	0.074	-1.460109e-02	7.244612e-02	1.119288e+00	8.403457e-01
-9	Rv1504c	-9	0	A	T	0.071	-1.801688e-02	1.320749e-01	1.122344e+00	8.915425e-01
-9	Rv2076c	-9	0	A	T	0.031	-3.129141e-01	2.324981e-01	1.122154e+00	1.788816e-01
-9	Rv3302c	-9	0	A	T	0.019	-1.159467e-01	1.073306e-01	1.115823e+00	2.804799e-01
-9	Rv3707c	-9	0	A	T	0.026	-1.260302e-01	1.222035e-01	1.083505e+00	3.028351e-01
-9	Rv0731c	-9	0	A	T	0.032	-1.154379e-01	1.257422e-01	1.129652e+00	3.589834e-01
-9	Rv1666c	-9	0	A	T	0.019	-1.018823e-01	9.289223e-02	1.110582e+00	2.732051e-01
-9	Rv2190c	-9	0	A	T	0.045	-1.216233e-01	9.799766e-02	1.137623e+00	2.150899e-01
-9	Rv1097c	-9	0	A	T	0.025	2.024286e-02	9.565077e-02	1.122550e+00	8.324697e-01
-9	Rv0495c	-9	0	A	T	0.018	1.475349e-02	1.030066e-01	1.117923e+00	8.861608e-01
-9	Rv1319c	-9	0	A	T	0.241	9.213196e-02	5.984550e-02	1.078450e+00	1.242429e-01
-9	Rv1096	-9	0	A	T	0.036	-3.798237e-02	1.319931e-01	1.118566e+00	7.736357e-01
-9	Rv1095	-9	0	A	T	0.014	1.399682e-02	9.637013e-02	1.113236e+00	8.845730e-01
-9	Rv1093	-9	0	A	T	0.489	-6.000081e-01	4.759526e-01	1.073905e+00	2.079565e-01
-9	Rv1090	-9	0	A	T	0.161	4.962042e-02	1.087163e-01	1.119545e+00	6.482627e-01
-9	Rv1091	-9	0	A	T	0.185	2.271099e-02	5.534556e-02	1.099640e+00	6.817055e-01
-9	Rv1753c	-9	0	A	T	0.426	3.307752e-02	8.389164e-02	1.125909e+00	6.935168e-01
-9	Rv3022c	-9	0	A	T	0.357	1.355090e-02	4.860291e-02	1.121282e+00	7.804938e-01
-9	Rv0415	-9	0	A	T	0.053	1.380377e-02	9.637155e-02	1.118573e+00	8.861557e-01
-9	Rv0417	-9	0	A	T	0.494	-1.246291e-01	3.040743e-01	1.121657e+00	6.820612e-01
-9	Rv0419	-9	0	A	T	0.269	-5.486754e-02	1.068689e-01	1.134551e+00	6.078654e-01
-9	Rv0418	-9	0	A	T	0.021	3.526584e-02	8.391768e-02	1.117373e+00	6.744676e-01
-9	Rv3761c	-9	0	A	T	0.029	4.983934e-02	7.510572e-02	1.116135e+00	5.072240e-01
-9	Rv2673	-9	0	A	T	0.034	-2.887003e-02	8.598745e-02	1.107138e+00	7.371863e-01
-9	476	-9	0	A	T	0.011	-2.553095e-04	1.441734e-01	1.120772e+00	9.985877e-01
-9	1360	-9	0	A	T	0.017	-9.642114e-02	1.302607e-01	1.122441e+00	4.594761e-01
-9	Rv2674	-9	0	A	T	0.016	2.481236e-01	1.002521e-01	1.141994e+00	1.361603e-02
-9	Rv2679	-9	0	A	T	0.041	1.620143e-03	1.002856e-01	1.120975e+00	9.871162e-01
-9	479	-9	0	A	T	0.122	3.863233e-02	1.188118e-01	1.124669e+00	7.451836e-01
-9	Rv3022A	-9	0	A	T	0.044	-7.838535e-02	1.037891e-01	1.102815e+00	4.504215e-01
-9	Rv1321	-9	0	A	T	0.489	-6.000081e-01	4.759526e-01	1.073905e+00	2.079565e-01
-9	Rv2928	-9	0	A	T	0.016	3.596787e-02	1.029831e-01	1.109784e+00	7.270243e-01
-9	Rv1328	-9	0	A	T	0.210	-5.106719e-02	8.127928e-02	1.110601e+00	5.300660e-01
-9	Rv3534c	-9	0	A	T	0.051	5.718303e-02	9.953247e-02	1.125512e+00	5.658471e-01
-9	Rv0244c	-9	0	A	T	0.075	8.004054e-03	4.998051e-02	1.113961e+00	8.728253e-01
-9	Rv2830c	-9	0	A	T	0.486	-1.147143e-01	4.067272e-01	1.137401e+00	7.780143e-01
-9	Rv2450c	-9	0	A	T	0.485	-7.171687e-02	1.859547e-01	1.102735e+00	6.998874e-01
-9	Rv3780	-9	0	A	T	0.021	-8.305827e-02	1.080538e-01	1.110049e+00	4.424074e-01
-9	Rv3782	-9	0	A	T	0.147	-2.799448e-02	1.377560e-01	1.137485e+00	8.390379e-01
-9	Rv3783	-9	0	A	T	0.011	-5.997889e-02	1.216820e-01	1.122764e+00	6.222642e-01
-9	Rv3784	-9	0	A	T	0.090	-1.551716e-01	8.739886e-02	1.145237e+00	7.636316e-02
-9	Rv1844c	-9	0	A	T	0.466	1.184526e-02	1.166707e-01	1.119520e+00	9.191679e-01
-9	Rv3403c	-9	0	A	T	0.026	9.480870e-02	8.343395e-02	1.128783e+00	2.562992e-01
-9	Rv3788	-9	0	A	T	0.158	-1.722879e-02	1.031767e-01	1.130068e+00	8.674429e-01
-9	293	-9	0	A	T	0.060	1.971584e-02	2.291524e-01	1.122789e+00	9.314666e-01
-9	Rv3234c	-9	0	A	T	0.318	-2.845347e-02	1.714119e-01	1.147463e+00	8.682205e-01
-9	Rv0744c	-9	0	A	T	0.029	-1.433509e-01	5.065682e-01	1.145522e+00	7.772924e-01
-9	Rv3741c	-9	0	A	T	0.056	-2.216286e-02	1.162443e-01	1.124813e+00	8.488624e-01
-9	Rv3736	-9	0	A	T	0.072	2.722481e-02	9.549877e-02	1.110568e+00	7.756872e-01
-9	Rv2221c	-9	0	A	T	0.026	-3.366398e-02	7.244246e-02	1.110993e+00	6.423256e-01
-9	581	-9	0	A	T	0.075	-1.429900e-01	8.865526e-02	1.136967e+00	1.073296e-01
-9	Rv1102c	-9	0	A	T	0.251	-2.616779e-02	2.306851e-01	1.148930e+00	9.097259e-01
-9	2440	-9	0	A	T	0.120	-2.665209e-02	7.208496e-02	1.125884e+00	7.117209e-01
-9	2447	-9	0	A	T	0.019	8.472086e-02	8.990354e-02	1.108841e+00	3.464148e-01
-9	Rv0442c	-9	0	A	T	0.090	1.446103e-01	5.570303e-02	1.094682e+00	9.674344e-03
-9	Rv3331	-9	0	A	T	0.489	-6.000081e-01	4.759526e-01	1.073905e+00	2.079565e-01
-9	Rv1248c	-9	0	A	T	0.296	1.064466e-01	9.257043e-02	1.074196e+00	2.506720e-01
-9	Rv3337	-9	0	A	T	0.065	-2.291778e-01	2.572028e-01	1.149235e+00	3.732873e-01
-9	Rv3338	-9	0	A	T	0.015	-1.536790e-01	9.486085e-02	1.098498e+00	1.057802e-01
-9	Rv3839	-9	0	A	T	0.255	-1.825059e-02	1.519640e-01	1.129127e+00	9.044481e-01
-9	2516	-9	0	A	T	0.384	-3.914574e-01	4.433680e-02	1.078443e-01	1.322222e-17
-9	Rv1364c	-9	0	A	T	0.485	-3.696542e-02	2.757918e-01	1.125847e+00	8.934236e-01
-9	Rv1928c	-9	0	A	T	0.110	1.002047e-01	7.704472e-02	1.155123e+00	1.939239e-01
-9	Rv2123	-9	0	A	T	0.284	4.665622e-02	7.527634e-02	1.106034e+00	5.356398e-01
-9	1623	-9	0	A	T	0.012	2.823983e-02	1.239789e-01	1.119096e+00	8.199002e-01
-9	1622	-9	0	A	T	0.146	-3.480090e-02	1.132156e-01	1.145712e+00	7.586627e-01
-9	Rv2318	-9	0	A	T	0.059	-5.066989e-03	1.448286e-01	1.120520e+00	9.721032e-01
-9	1997	-9	0	A	T	0.060	2.702199e-01	2.250607e-01	1.134775e+00	2.303887e-01
-9	1998	-9	0	A	T	0.067	-1.461144e-01	1.844096e-01	1.123050e+00	4.284973e-01
-9	Rv1917c	-9	0	A	T	0.478	-3.049374e-01	1.195702e-01	1.125641e+00	1.102637e-02
-9	Rv2310	-9	0	A	T	0.011	1.461877e-01	1.164132e-01	1.119596e+00	2.097199e-01
-9	Rv2736c	-9	0	A	T	0.131	-2.750163e-02	1.157199e-01	1.138319e+00	8.122334e-01
-9	2860	-9	0	A	T	0.030	-5.844580e-02	2.079385e-01	1.117239e+00	7.787577e-01
-9	2862	-9	0	A	T	0.164	2.268095e-02	1.478400e-01	1.134371e+00	8.781254e-01
-9	Rv3804c	-9	0	A	T	0.017	-3.753642e-02	9.673203e-02	1.113831e+00	6.981286e-01
-9	Rv1982c	-9	0	A	T	0.101	1.044035e-01	1.386478e-01	1.137925e+00	4.517562e-01
-9	2866	-9	0	A	T	0.185	8.655631e-02	5.126842e-02	1.011023e+00	9.190607e-02
-9	2867	-9	0	A	T	0.073	5.461933e-02	7.267700e-02	1.101913e+00	4.526435e-01
-9	2868	-9	0	A	T	0.158	8.704897e-02	2.466816e-01	1.136767e+00	7.243101e-01
-9	Rv0093c	-9	0	A	T	0.088	1.324097e-01	1.097803e-01	1.113119e+00	2.282711e-01
-9	550	-9	0	A	T	0.016	-1.612329e-01	9.982655e-02	1.140224e+00	1.068407e-01
-9	553	-9	0	A	T	0.041	-1.567783e-02	1.244388e-01	1.121915e+00	8.997861e-01
-9	Rv2159c	-9	0	A	T	0.016	-1.141958e-01	9.678198e-02	1.106660e+00	2.385255e-01
-9	Rv3392c	-9	0	A	T	0.071	-8.780684e-02	1.240923e-01	1.120530e+00	4.794900e-01
-9	1199	-9	0	A	T	0.071	-2.497683e-02	1.375151e-01	1.126649e+00	8.559385e-01
-9	1190	-9	0	A	T	0.036	3.776295e-02	1.302010e-01	1.120335e+00	7.718953e-01
-9	Rv2286c	-9	0	A	T	0.013	-1.329735e-01	1.044634e-01	1.124131e+00	2.035702e-01
-9	Rv3686c	-9	0	A	T	0.011	1.613491e-01	1.253938e-01	1.082384e+00	1.987123e-01
-9	Rv1665	-9	0	A	T	0.033	4.498699e-02	1.052054e-01	1.122600e+00	6.690971e-01
-9	Rv1664	-9	0	A	T	0.100	-1.998547e-02	6.254526e-02	1.115300e+00	7.494381e-01
-9	Rv1661	-9	0	A	T	0.275	-8.432326e-02	6.290290e-02	1.133882e+00	1.806117e-01
-9	Rv1660	-9	0	A	T	0.064	-1.150446e-01	1.367524e-01	1.122619e+00	4.005573e-01
-9	Rv1663	-9	0	A	T	0.079	2.388148e-02	8.618088e-02	1.113723e+00	7.817979e-01
-9	Rv1662	-9	0	A	T	0.487	-1.385801e-01	3.218293e-01	1.111731e+00	6.669225e-01
-9	Rv2979c	-9	0	A	T	0.253	-2.224101e-02	1.700488e-01	1.131660e+00	8.959864e-01
-9	Rv2982c	-9	0	A	T	0.489	-6.000081e-01	4.759526e-01	1.073905e+00	2.079565e-01
-9	Rv1327c	-9	0	A	T	0.024	1.689916e-01	7.694050e-02	1.136364e+00	2.846935e-02
-9	Rv3107c	-9	0	A	T	0.020	-1.087287e-01	8.813645e-02	1.105657e+00	2.178498e-01
-9	Rv1409	-9	0	A	T	0.071	2.115646e-01	1.342822e-01	1.115520e+00	1.156958e-01
-9	Rv1408	-9	0	A	T	0.014	-1.041676e-01	1.039350e-01	1.115804e+00	3.166577e-01
-9	Rv2756c	-9	0	A	T	0.359	-4.540308e-02	1.198909e-01	1.133030e+00	7.050505e-01
-9	Rv1402	-9	0	A	T	0.065	1.547131e-03	8.874989e-02	1.122556e+00	9.860977e-01
-9	Rv1407	-9	0	A	T	0.079	-5.153860e-02	1.031342e-01	1.125737e+00	6.174643e-01
-9	Rv1406	-9	0	A	T	0.011	-1.718627e-01	1.211024e-01	1.106515e+00	1.564062e-01
-9	Rv0227c	-9	0	A	T	0.018	2.167415e-01	1.252861e-01	1.083442e+00	8.418130e-02
-9	1346	-9	0	A	T	0.488	-6.887871e-01	2.977768e-01	1.063410e+00	2.107543e-02
-9	Rv1016c	-9	0	A	T	0.055	-1.219762e-01	1.588942e-01	1.134439e+00	4.430117e-01
-9	373	-9	0	A	T	0.016	1.225979e-01	1.033470e-01	1.112921e+00	2.360125e-01
-9	377	-9	0	A	T	0.149	-7.567825e-02	1.833089e-01	1.150790e+00	6.798765e-01
-9	Rv2719c	-9	0	A	T	0.252	-5.071277e-02	1.927496e-01	1.142185e+00	7.925680e-01
-9	Rv0873	-9	0	A	T	0.026	-4.849678e-02	7.784026e-02	1.120942e+00	5.335165e-01
-9	Rv0365c	-9	0	A	T	0.057	-9.861928e-02	1.035649e-01	1.104449e+00	3.413791e-01
-9	Rv3257c	-9	0	A	T	0.251	-2.616779e-02	2.306851e-01	1.148930e+00	9.097259e-01
-9	Rv0754	-9	0	A	T	0.078	3.886870e-02	6.321387e-02	1.112954e+00	5.388841e-01
-9	Rv0750	-9	0	A	T	0.053	-3.117674e-02	9.181094e-02	1.113890e+00	7.343024e-01
-9	Rv0209	-9	0	A	T	0.243	1.417772e-01	1.302852e-01	1.088124e+00	2.769679e-01
-9	Rv0758	-9	0	A	T	0.495	-3.037905e-01	3.935093e-01	1.120584e+00	4.404353e-01
-9	Rv1426c	-9	0	A	T	0.074	-2.288027e-02	9.262644e-02	1.115318e+00	8.049851e-01
-9	Rv2353c	-9	0	A	T	0.011	-8.335014e-02	1.058016e-01	1.117545e+00	4.311458e-01
-9	Rv0926c	-9	0	A	T	0.019	-1.026640e-01	9.728178e-02	1.119555e+00	2.917273e-01
-9	Rv2584c	-9	0	A	T	0.489	-6.000081e-01	4.759526e-01	1.073905e+00	2.079565e-01
-9	Rv3886c	-9	0	A	T	0.081	-1.793522e-02	6.064685e-02	1.121802e+00	7.675433e-01
-9	2055	-9	0	A	T	0.168	8.583321e-02	1.198732e-01	1.130164e+00	4.742665e-01
-9	2056	-9	0	A	T	0.011	-1.413634e-01	1.233980e-01	1.132529e+00	2.524503e-01
-9	2059	-9	0	A	T	0.065	2.221085e-01	2.531090e-01	1.146346e+00	3.805765e-01
-9	Rv0010c	-9	0	A	T	0.088	1.202438e-01	9.483272e-02	1.109075e+00	2.053356e-01
-9	Rv1697	-9	0	A	T	0.014	-2.058223e-01	5.649790e-01	1.145743e+00	7.157696e-01
-9	Rv3627c	-9	0	A	T	0.078	-4.281580e-02	9.527354e-02	1.110701e+00	6.533164e-01
-9	Rv3540c	-9	0	A	T	0.168	4.929483e-02	1.091830e-01	1.117251e+00	6.518109e-01
-9	Rv3275c	-9	0	A	T	0.064	-1.812200e-01	3.666995e-01	1.152752e+00	6.213626e-01
-9	Rv0224c	-9	0	A	T	0.014	5.781596e-02	1.640506e-01	1.104043e+00	7.246490e-01
-9	Rv3705A	-9	0	A	T	0.019	-1.291695e-01	1.181560e-01	1.111848e+00	2.747670e-01
-9	Rv2129c	-9	0	A	T	0.028	7.673335e-02	1.008557e-01	1.123829e+00	4.470800e-01
-9	Rv2404c	-9	0	A	T	0.015	1.370138e-01	1.138787e-01	1.129820e+00	2.294201e-01
-9	Rv2192c	-9	0	A	T	0.013	8.806872e-02	1.105968e-01	1.118027e+00	4.261896e-01
-9	Rv3300c	-9	0	A	T	0.011	5.523262e-02	1.202428e-01	1.105829e+00	6.461649e-01
-9	Rv3758c	-9	0	A	T	0.135	-5.628802e-02	9.264240e-02	1.146093e+00	5.437076e-01
-9	Rv3705c	-9	0	A	T	0.031	-2.318175e-02	8.779239e-02	1.117625e+00	7.918361e-01
-9	Rv0493c	-9	0	A	T	0.310	-6.547389e-02	6.133860e-02	1.113831e+00	2.862393e-01
-9	Rv1273c	-9	0	A	T	0.044	-1.147984e-01	1.029985e-01	1.117510e+00	2.655115e-01
-9	Rv1934c	-9	0	A	T	0.239	-4.029283e-02	1.130057e-01	1.131149e+00	7.215576e-01
-9	Rv1099c	-9	0	A	T	0.059	4.495947e-01	2.851006e-01	1.138501e+00	1.153625e-01
-9	Rv3598c	-9	0	A	T	0.176	-6.802688e-02	1.278848e-01	1.132391e+00	5.949774e-01
-9	Rv3423c	-9	0	A	T	0.019	-5.840583e-02	8.344071e-02	1.123091e+00	4.842354e-01
-9	Rv2415c	-9	0	A	T	0.116	7.882507e-04	1.265760e-01	1.127673e+00	9.950334e-01
-9	Rv0642c	-9	0	A	T	0.071	1.289978e-01	1.148250e-01	1.093351e+00	2.617322e-01
-9	Rv0143c	-9	0	A	T	0.108	3.285956e-02	7.720653e-02	1.105583e+00	6.705571e-01
-9	Rv2052c	-9	0	A	T	0.035	3.546342e-02	7.018620e-02	1.114761e+00	6.135618e-01
-9	Rv0929	-9	0	A	T	0.026	6.754895e-02	2.331345e-01	1.117199e+00	7.721196e-01
-9	Rv0928	-9	0	A	T	0.023	-5.699010e-02	8.524340e-02	1.127260e+00	5.040509e-01
-9	Rv0431	-9	0	A	T	0.071	-7.201947e-02	2.213350e-01	1.147480e+00	7.450089e-01
-9	Rv0921	-9	0	A	T	0.012	2.031448e-01	1.201026e-01	1.113692e+00	9.130662e-02
-9	Rv0922	-9	0	A	T	0.231	1.860543e-01	1.014772e-01	1.043796e+00	6.726034e-02
-9	414	-9	0	A	T	0.492	-1.494694e-02	3.448754e-01	1.143395e+00	9.654457e-01
-9	415	-9	0	A	T	0.153	1.242508e-01	1.752202e-01	1.121439e+00	4.785473e-01
-9	1386	-9	0	A	T	0.021	1.226927e-01	1.097647e-01	1.136000e+00	2.641365e-01
-9	Rv2691	-9	0	A	T	0.459	9.772813e-04	2.223660e-01	1.140093e+00	9.964949e-01
-9	Rv2692	-9	0	A	T	0.255	2.215454e-01	1.623715e-01	1.121950e+00	1.729738e-01
-9	Rv1348	-9	0	A	T	0.099	7.455362e-04	1.071649e-01	1.118112e+00	9.944517e-01
-9	Rv1341	-9	0	A	T	0.015	-1.298629e-01	1.025151e-01	1.107046e+00	2.057602e-01
-9	Rv1345	-9	0	A	T	0.029	5.873150e-02	9.630532e-02	1.129416e+00	5.422084e-01
-9	Rv0697	-9	0	A	T	0.230	1.355091e-01	9.483878e-02	1.116098e+00	1.536040e-01
-9	Rv0696	-9	0	A	T	0.084	-1.045594e-01	9.058056e-02	1.129323e+00	2.488550e-01
-9	Rv0694	-9	0	A	T	0.067	2.241232e-02	7.265564e-02	1.125222e+00	7.578360e-01
-9	Rv2958c	-9	0	A	T	0.046	-6.931976e-02	6.480268e-02	1.126632e+00	2.852088e-01
-9	Rv3536c	-9	0	A	T	0.011	-3.916705e-02	1.330733e-01	1.116368e+00	7.686162e-01
-9	Rv0699	-9	0	A	T	0.156	-3.646068e-02	2.387311e-01	1.148592e+00	8.786681e-01
-9	Rv0698	-9	0	A	T	0.093	1.426187e-01	7.848534e-02	1.134589e+00	6.972557e-02
-9	Rv0242c	-9	0	A	T	0.032	-6.598583e-02	1.042777e-01	1.110046e+00	5.271270e-01
-9	Rv2836c	-9	0	A	T	0.026	5.271403e-02	7.424524e-02	1.126922e+00	4.779978e-01
-9	Rv3518c	-9	0	A	T	0.025	-7.994671e-02	8.790019e-02	1.098510e+00	3.634651e-01
-9	Rv1479	-9	0	A	T	0.099	4.508878e-02	1.747984e-01	1.137099e+00	7.965415e-01
-9	Rv1842c	-9	0	A	T	0.030	-9.855002e-02	9.353091e-02	1.114646e+00	2.924878e-01
-9	Rv3825c	-9	0	A	T	0.089	-2.215593e-02	5.329592e-02	1.114034e+00	6.777762e-01
-9	Rv3047c	-9	0	A	T	0.162	-1.424393e-02	1.463194e-01	1.131689e+00	9.224844e-01
-9	Rv3232c	-9	0	A	T	0.028	1.300038e-01	1.134142e-01	1.129697e+00	2.521671e-01
-9	Rv3272	-9	0	A	T	0.195	-6.000247e-02	1.116811e-01	1.118693e+00	5.912955e-01
-9	Rv3273	-9	0	A	T	0.038	9.109058e-02	1.193739e-01	1.137819e+00	4.457405e-01
-9	Rv2905	-9	0	A	T	0.137	1.688447e-01	8.778972e-02	1.136800e+00	5.494644e-02
-9	Rv0257	-9	0	A	T	0.082	2.106324e-01	1.261965e-01	1.075353e+00	9.565510e-02
-9	Rv1452c	-9	0	A	T	0.266	1.052742e-01	4.034191e-02	8.786154e-01	9.306448e-03
-9	Rv0444c	-9	0	A	T	0.161	-3.578871e-02	1.224494e-01	1.142301e+00	7.701849e-01
-9	Rv3318	-9	0	A	T	0.021	5.563767e-02	8.660704e-02	1.128429e+00	5.208643e-01
-9	Rv0974c	-9	0	A	T	0.466	2.423638e-02	2.036445e-01	1.139392e+00	9.053072e-01
-9	Rv0411c	-9	0	A	T	0.024	-1.306751e-01	9.686869e-02	1.127580e+00	1.778798e-01
-9	Rv3310	-9	0	A	T	0.098	-1.736397e-01	1.597757e-01	1.136497e+00	2.776012e-01
-9	Rv3317	-9	0	A	T	0.489	-6.000081e-01	4.759526e-01	1.073905e+00	2.079565e-01
-9	Rv1592c	-9	0	A	T	0.355	7.669646e-02	1.149563e-01	1.120577e+00	5.049299e-01
-9	Rv2818c	-9	0	A	T	0.019	7.923984e-02	1.066664e-01	1.087632e+00	4.578659e-01
-9	Rv0363c	-9	0	A	T	0.021	-4.056216e-02	9.053315e-02	1.115490e+00	6.542986e-01
-9	1815	-9	0	A	T	0.064	-6.725240e-02	1.153405e-01	1.135911e+00	5.600739e-01
-9	1811	-9	0	A	T	0.431	4.835197e-03	1.589563e-01	1.139009e+00	9.757441e-01
-9	1813	-9	0	A	T	0.011	9.162914e-02	1.090437e-01	1.126843e+00	4.010972e-01
-9	1818	-9	0	A	T	0.034	3.284672e-01	1.223293e-01	1.162027e+00	7.463631e-03
-9	1819	-9	0	A	T	0.017	-1.864475e-01	9.486590e-02	1.128249e+00	4.985978e-02
-9	Rv2249c	-9	0	A	T	0.014	1.646520e-01	1.021913e-01	1.143630e+00	1.076919e-01
-9	Rv0346c	-9	0	A	T	0.037	-3.291295e-02	9.870180e-02	1.114615e+00	7.389120e-01
-9	Rv2572c	-9	0	A	T	0.030	-5.619015e-02	8.894060e-02	1.104539e+00	5.277916e-01
-9	Rv2505c	-9	0	A	T	0.041	-5.880322e-04	7.702307e-02	1.116806e+00	9.939113e-01
-9	1977	-9	0	A	T	0.013	-2.263485e-02	1.474010e-01	1.119563e+00	8.780118e-01
-9	1971	-9	0	A	T	0.028	-1.466552e-02	8.812008e-02	1.124355e+00	8.678809e-01
-9	1970	-9	0	A	T	0.489	-6.000081e-01	4.759526e-01	1.073905e+00	2.079565e-01
-9	Rv1911c	-9	0	A	T	0.021	-9.063193e-05	9.294231e-02	1.117297e+00	9.992223e-01
-9	Rv3869	-9	0	A	T	0.088	1.551904e-02	6.248761e-02	1.123560e+00	8.039509e-01
-9	Rv3868	-9	0	A	T	0.067	-3.790758e-02	1.180709e-01	1.117609e+00	7.482853e-01
-9	Rv1980c	-9	0	A	T	0.023	-1.114611e-02	8.904858e-02	1.120442e+00	9.004344e-01
-9	Rv1621c	-9	0	A	T	0.013	2.100364e-03	9.839095e-02	1.113972e+00	9.829763e-01
-9	Rv3806c	-9	0	A	T	0.078	1.922308e-01	9.226337e-02	1.113555e+00	3.765451e-02
-9	2844	-9	0	A	T	0.015	1.380530e-03	1.050148e-01	1.118352e+00	9.895159e-01
-9	2843	-9	0	A	T	0.042	-1.492706e-01	1.269102e-01	1.078650e+00	2.400141e-01
-9	Rv3866	-9	0	A	T	0.019	1.447625e-01	8.961982e-02	1.132359e+00	1.068050e-01
-9	Rv2191	-9	0	A	T	0.037	8.445128e-02	6.974842e-02	1.112602e+00	2.264789e-01
-9	Rv2196	-9	0	A	T	0.034	1.313729e-01	8.505653e-02	1.121947e+00	1.230183e-01
-9	Rv2409c	-9	0	A	T	0.167	5.007483e-03	1.146168e-01	1.124706e+00	9.651678e-01
-9	Rv2194	-9	0	A	T	0.013	-3.160067e-02	1.036662e-01	1.119117e+00	7.606072e-01
-9	Rv2195	-9	0	A	T	0.011	-1.761999e-01	1.139839e-01	1.131793e+00	1.227051e-01
-9	Rv3756c	-9	0	A	T	0.011	1.956629e-01	1.133019e-01	1.110588e+00	8.472929e-02
-9	Rv2489c	-9	0	A	T	0.019	-1.615682e-01	1.731975e-01	1.111043e+00	3.512933e-01
-9	Rv2160c	-9	0	A	T	0.255	-1.148002e-01	1.518587e-01	1.143983e+00	4.499838e-01
-9	Rv3349c	-9	0	A	T	0.160	6.339231e-02	1.356362e-01	1.123578e+00	6.404152e-01
-9	1555	-9	0	A	T	0.489	-6.000081e-01	4.759526e-01	1.073905e+00	2.079565e-01
-9	3039	-9	0	A	T	0.167	-4.166509e-02	1.124913e-01	1.126128e+00	7.112345e-01
-9	Rv1647	-9	0	A	T	0.489	-6.000081e-01	4.759526e-01	1.073905e+00	2.079565e-01
-9	Rv1646	-9	0	A	T	0.042	-1.054155e-01	1.025516e-01	1.119823e+00	3.044241e-01
-9	Rv1644	-9	0	A	T	0.458	8.922086e-02	2.094275e-01	1.146153e+00	6.702535e-01
-9	Rv1641	-9	0	A	T	0.038	-2.108502e-01	1.141555e-01	1.094025e+00	6.526341e-02
-9	Rv3604c	-9	0	A	T	0.024	9.812126e-02	9.371447e-02	1.046741e+00	2.955364e-01
-9	Rv1649	-9	0	A	T	0.253	-8.210764e-02	1.696453e-01	1.142380e+00	6.285762e-01
-9	Rv0774c	-9	0	A	T	0.022	-4.508138e-02	8.847379e-02	1.122706e+00	6.105693e-01
-9	Rv1269c	-9	0	A	T	0.135	7.939001e-03	9.804073e-02	1.127039e+00	9.354893e-01
-9	530	-9	0	A	T	0.368	6.175558e-02	1.117698e-01	1.128951e+00	5.808072e-01
-9	Rv2781c	-9	0	A	T	0.019	-2.143319e-01	9.929862e-02	1.160097e+00	3.131269e-02
-9	Rv3148	-9	0	A	T	0.018	4.434373e-02	1.169466e-01	1.117142e+00	7.046972e-01
-9	Rv1423	-9	0	A	T	0.016	4.118095e-02	1.066791e-01	1.115356e+00	6.996224e-01
-9	Rv1420	-9	0	A	T	0.205	6.826584e-02	9.481829e-02	1.110296e+00	4.718443e-01
-9	Rv1425	-9	0	A	T	0.096	6.904867e-02	8.479687e-02	1.133902e+00	4.158258e-01
-9	Rv1429	-9	0	A	T	0.059	-3.773564e-02	6.376206e-02	1.120839e+00	5.542080e-01
-9	Rv1325c	-9	0	A	T	0.034	-9.713526e-02	8.388786e-02	1.108733e+00	2.473868e-01
-9	1900	-9	0	A	T	0.489	-6.000081e-01	4.759526e-01	1.073905e+00	2.079565e-01
-9	Rv3486	-9	0	A	T	0.027	1.040749e-01	1.098214e-01	1.087593e+00	3.437005e-01
-9	Rv0594	-9	0	A	T	0.160	-9.837689e-02	9.726218e-02	1.139464e+00	3.122288e-01
-9	Rv0590	-9	0	A	T	0.263	-4.617740e-02	1.130796e-01	1.142602e+00	6.831626e-01
-9	Rv0591	-9	0	A	T	0.104	-9.049155e-02	8.070816e-02	1.119605e+00	2.626708e-01
-9	Rv0592	-9	0	A	T	0.103	-4.173260e-02	6.414052e-02	1.118080e+00	5.155412e-01
-9	Rv3579c	-9	0	A	T	0.027	-2.941579e-02	8.547395e-02	1.113288e+00	7.308622e-01
-9	Rv0545c	-9	0	A	T	0.465	6.219472e-02	1.768563e-01	1.136362e+00	7.252183e-01
-9	Rv0598c	-9	0	A	T	0.015	1.494163e-02	1.013865e-01	1.115281e+00	8.828902e-01
-9	Rv1818c	-9	0	A	T	0.183	-9.476570e-02	4.239851e-02	9.681583e-01	2.579956e-02
-9	Rv3251c	-9	0	A	T	0.015	-1.302290e-01	3.011694e-01	1.115838e+00	6.656077e-01
-9	Rv0770	-9	0	A	T	0.054	-5.026395e-02	7.739887e-02	1.129017e+00	5.163344e-01
-9	Rv0772	-9	0	A	T	0.013	-9.763895e-02	1.282874e-01	1.123361e+00	4.469178e-01
-9	Rv0775	-9	0	A	T	0.052	2.054842e-02	7.089799e-02	1.122850e+00	7.720520e-01
-9	Rv0777	-9	0	A	T	0.072	1.941152e-02	1.674625e-01	1.121669e+00	9.077606e-01
-9	Rv0778	-9	0	A	T	0.018	-1.249271e-01	1.152893e-01	1.132455e+00	2.790057e-01
-9	Rv0129c	-9	0	A	T	0.030	-2.208550e-01	2.915947e-01	1.130812e+00	4.491235e-01
-9	Rv2351c	-9	0	A	T	0.198	6.437064e-03	5.915316e-02	1.114538e+00	9.133837e-01
-9	2213	-9	0	A	T	0.166	-5.347170e-02	1.081910e-01	1.119266e+00	6.213328e-01
-9	Rv0392c	-9	0	A	T	0.111	4.757150e-02	6.662095e-02	1.122846e+00	4.754836e-01
-9	2210	-9	0	A	T	0.021	-1.594318e-02	9.846366e-02	1.112790e+00	8.714272e-01
-9	2215	-9	0	A	T	0.065	-1.348975e-01	2.594105e-01	1.131860e+00	6.032565e-01
-9	2214	-9	0	A	T	0.066	5.162215e-02	7.281696e-02	1.118427e+00	4.786601e-01
-9	Rv0924c	-9	0	A	T	0.011	-1.305144e-01	1.246866e-01	1.117226e+00	2.956671e-01
-9	Rv0953c	-9	0	A	T	0.011	8.273153e-02	1.074110e-01	1.114927e+00	4.414834e-01
-9	Rv3621c	-9	0	A	T	0.025	9.884387e-02	8.352247e-02	1.110131e+00	2.371323e-01
-9	Rv3888c	-9	0	A	T	0.090	8.459124e-02	6.869049e-02	1.084140e+00	2.186542e-01
-9	Rv0837c	-9	0	A	T	0.012	1.107181e-01	1.126516e-01	1.124458e+00	3.261085e-01
-9	Rv0016c	-9	0	A	T	0.012	1.295210e-02	1.117707e-01	1.114738e+00	9.077880e-01
-9	Rv2264c	-9	0	A	T	0.207	-3.349238e-02	6.340412e-02	1.121807e+00	5.975425e-01
-9	Rv2864c	-9	0	A	T	0.071	-8.826500e-02	1.146820e-01	1.129725e+00	4.418291e-01
-9	Rv2477c	-9	0	A	T	0.025	-3.462169e-02	7.716257e-02	1.127195e+00	6.538309e-01
-9	Rv2655c	-9	0	A	T	0.072	-6.006029e-02	7.432253e-02	1.114373e+00	4.193712e-01
-9	Rv0198c	-9	0	A	T	0.056	7.387502e-02	6.739177e-02	1.105201e+00	2.734572e-01
-9	Rv2555c	-9	0	A	T	0.014	-1.537564e-02	1.193750e-01	1.116171e+00	8.975608e-01
-9	Rv2089c	-9	0	A	T	0.165	8.218070e-02	1.163675e-01	1.106777e+00	4.803442e-01
-9	Rv2072c	-9	0	A	T	0.459	2.403971e-02	1.886928e-01	1.132420e+00	8.986681e-01
-9	Rv3109	-9	0	A	T	0.027	-2.602787e-02	7.577699e-02	1.120708e+00	7.313653e-01
-9	Rv3106	-9	0	A	T	0.077	3.467261e-02	1.042839e-01	1.107614e+00	7.396481e-01
-9	Rv3306c	-9	0	A	T	0.062	-1.312417e-01	1.004916e-01	1.127953e+00	1.920849e-01
-9	Rv3703c	-9	0	A	T	0.110	1.085740e-01	9.918829e-02	1.123241e+00	2.741475e-01
-9	Rv1779c	-9	0	A	T	0.090	2.851269e-02	7.761809e-02	1.110776e+00	7.134985e-01
-9	Rv3026c	-9	0	A	T	0.047	-1.046424e-01	9.640023e-02	1.120899e+00	2.781634e-01
-9	Rv3421c	-9	0	A	T	0.012	1.497084e-01	1.090046e-01	1.110163e+00	1.701683e-01
-9	Rv2417c	-9	0	A	T	0.018	-1.059054e-02	9.152898e-02	1.112438e+00	9.079259e-01
-9	1018	-9	0	A	T	0.066	-6.969001e-02	2.178669e-01	1.126140e+00	7.491819e-01
-9	1015	-9	0	A	T	0.455	-1.556602e-01	1.370180e-01	1.122803e+00	2.564144e-01
-9	Rv2506	-9	0	A	T	0.017	-1.802438e-01	1.145360e-01	1.147960e+00	1.161195e-01
-9	Rv0907	-9	0	A	T	0.495	-3.037905e-01	3.935093e-01	1.120584e+00	4.404353e-01
-9	Rv0906	-9	0	A	T	0.089	-5.011553e-02	2.106320e-01	1.126290e+00	8.120222e-01
-9	Rv0905	-9	0	A	T	0.034	7.927654e-02	1.463270e-01	1.121035e+00	5.881861e-01
-9	Rv0909	-9	0	A	T	0.070	2.823616e-01	2.821219e-01	1.136203e+00	3.173280e-01
-9	Rv0908	-9	0	A	T	0.053	-1.491421e-01	8.035188e-02	1.088391e+00	6.395808e-02
-9	436	-9	0	A	T	0.017	9.588471e-02	1.329036e-01	1.119566e+00	4.709245e-01
-9	437	-9	0	A	T	0.175	5.554498e-02	1.235883e-01	1.115199e+00	6.532899e-01
-9	433	-9	0	A	T	0.015	-1.399955e-01	3.315867e-01	1.118087e+00	6.730405e-01
-9	Rv2454c	-9	0	A	T	0.036	-1.752973e-02	1.345603e-01	1.115020e+00	8.963959e-01
-9	Rv1563c	-9	0	A	T	0.026	-2.884385e-02	8.156657e-02	1.118763e+00	7.237530e-01
-9	Rv3530c	-9	0	A	T	0.029	1.411943e-01	1.420072e-01	1.140939e+00	3.205146e-01
-9	Rv0351	-9	0	A	T	0.013	1.328283e-01	1.958128e-01	1.099015e+00	4.978319e-01
-9	Rv1231c	-9	0	A	T	0.063	2.379421e-02	1.461577e-01	1.117610e+00	8.707355e-01
-9	Rv1840c	-9	0	A	T	0.038	-3.054293e-02	6.503770e-02	1.117232e+00	6.388086e-01
-9	Rv1366	-9	0	A	T	0.012	-1.672231e-01	1.525329e-01	1.118390e+00	2.734108e-01
-9	Rv1360	-9	0	A	T	0.020	1.342282e-01	8.801335e-02	1.056885e+00	1.277965e-01
-9	Rv1368	-9	0	A	T	0.190	-8.892316e-02	1.051214e-01	1.134454e+00	3.979616e-01
-9	Rv0013	-9	0	A	T	0.272	2.460199e-01	1.168161e-01	1.089647e+00	3.564101e-02
-9	Rv2370c	-9	0	A	T	0.022	5.379546e-02	9.065962e-02	1.117459e+00	5.531654e-01
-9	Rv3230c	-9	0	A	T	0.013	-1.669541e-01	9.715610e-02	1.092678e+00	8.626942e-02
-9	Rv3296	-9	0	A	T	0.274	-5.041762e-02	7.530916e-02	1.117072e+00	5.034659e-01
-9	Rv3297	-9	0	A	T	0.016	-4.009272e-02	1.044736e-01	1.126813e+00	7.013013e-01
-9	Rv3292	-9	0	A	T	0.011	1.897425e-02	1.118385e-01	1.114408e+00	8.653401e-01
-9	Rv3293	-9	0	A	T	0.164	2.392106e-02	1.283563e-01	1.120806e+00	8.522259e-01
-9	Rv1106c	-9	0	A	T	0.025	1.684105e-01	8.385524e-02	1.059439e+00	4.508168e-02
-9	Rv2701c	-9	0	A	T	0.012	4.078550e-02	1.156730e-01	1.123881e+00	7.245251e-01
-9	Rv0037c	-9	0	A	T	0.063	-1.039960e-01	8.458112e-02	1.140735e+00	2.193808e-01
-9	Rv0976c	-9	0	A	T	0.034	1.010370e-01	7.045747e-02	1.155310e+00	1.521216e-01
-9	Rv2545	-9	0	A	T	0.155	1.490377e-02	1.595891e-01	1.123946e+00	9.256281e-01
-9	Rv0446c	-9	0	A	T	0.099	-1.514305e-01	1.140336e-01	1.158750e+00	1.847321e-01
-9	Rv2544	-9	0	A	T	0.264	-4.343625e-03	6.903948e-02	1.121393e+00	9.498564e-01
-9	Rv0858c	-9	0	A	T	0.133	-2.856904e-02	8.850298e-02	1.132155e+00	7.469637e-01
-9	Rv3843c	-9	0	A	T	0.106	-5.588536e-02	1.168456e-01	1.133257e+00	6.326331e-01
-9	Rv3721c	-9	0	A	T	0.039	-2.903627e-01	1.100541e-01	1.115835e+00	8.560368e-03
-9	1838	-9	0	A	T	0.070	-9.307249e-02	1.425229e-01	1.124963e+00	5.139993e-01
-9	2157	-9	0	A	T	0.041	-1.181049e-01	1.078614e-01	1.104778e+00	2.739965e-01
-9	2150	-9	0	A	T	0.011	7.165495e-02	1.401995e-01	1.134833e+00	6.094857e-01
-9	2403	-9	0	A	T	0.062	-1.161222e-01	2.752689e-01	1.136323e+00	6.732950e-01
-9	2401	-9	0	A	T	0.018	-7.801860e-02	1.273940e-01	1.127375e+00	5.405066e-01
-9	Rv3358	-9	0	A	T	0.013	-5.613500e-02	1.154908e-01	1.122310e+00	6.271159e-01
-9	1954	-9	0	A	T	0.011	-2.685310e-01	1.426765e-01	1.198610e+00	6.033656e-02
-9	1950	-9	0	A	T	0.149	-4.712579e-02	1.845049e-01	1.142342e+00	7.984936e-01
-9	Rv3497c	-9	0	A	T	0.131	2.295841e-01	1.017571e-01	1.161379e+00	2.443978e-02
-9	1484	-9	0	A	T	0.449	1.617064e-02	9.535631e-02	1.120600e+00	8.654002e-01
-9	1488	-9	0	A	T	0.016	-1.371983e-01	1.333928e-01	1.125431e+00	3.041416e-01
-9	Rv1979c	-9	0	A	T	0.082	4.404644e-02	8.566828e-02	1.124720e+00	6.073474e-01
-9	Rv2162c	-9	0	A	T	0.026	-6.450234e-03	7.339880e-02	1.112482e+00	9.300038e-01
-9	615	-9	0	A	T	0.011	-6.047595e-02	1.398790e-01	1.124261e+00	6.656559e-01
-9	Rv3347c	-9	0	A	T	0.466	-5.328103e-02	1.715386e-01	1.127662e+00	7.562142e-01
-9	Rv1997	-9	0	A	T	0.235	-7.019280e-02	7.983008e-02	1.135101e+00	3.796246e-01
-9	Rv1996	-9	0	A	T	0.086	-6.010933e-02	8.452824e-02	1.129126e+00	4.773062e-01
-9	Rv1995	-9	0	A	T	0.050	1.141393e-01	9.861101e-02	1.108593e+00	2.475694e-01
-9	Rv1629	-9	0	A	T	0.224	5.812838e-02	1.101857e-01	1.115643e+00	5.980193e-01
-9	Rv3840	-9	0	A	T	0.027	2.817340e-02	9.782377e-02	1.123295e+00	7.734511e-01
-9	Rv3847	-9	0	A	T	0.194	-4.932038e-02	1.185066e-01	1.125108e+00	6.774344e-01
-9	511	-9	0	A	T	0.015	2.857007e-02	1.146770e-01	1.125569e+00	8.033468e-01
-9	Rv3848	-9	0	A	T	0.014	-3.211692e-03	9.479146e-02	1.113596e+00	9.729835e-01
-9	Rv1267c	-9	0	A	T	0.073	1.049928e-01	9.970147e-02	1.082160e+00	2.927583e-01
-9	517	-9	0	A	T	0.381	-1.611542e-01	5.242052e-02	8.430849e-01	2.212155e-03
-9	1224	-9	0	A	T	0.110	7.267281e-02	9.018991e-02	1.139263e+00	4.207114e-01
-9	627	-9	0	A	T	0.185	-3.905736e-02	4.932552e-02	1.119997e+00	4.287928e-01
-9	Rv2715	-9	0	A	T	0.061	-3.285460e-02	7.978966e-02	1.127045e+00	6.806677e-01
-9	1221	-9	0	A	T	0.023	-8.654268e-02	1.062446e-01	1.126182e+00	4.156669e-01
-9	628	-9	0	A	T	0.127	6.642634e-02	4.335134e-02	1.101776e+00	1.260133e-01
-9	Rv1198	-9	0	A	T	0.176	-3.552214e-02	5.494616e-02	1.117771e+00	5.182246e-01
-9	Rv1193	-9	0	A	T	0.137	5.957098e-02	8.829392e-02	1.083829e+00	5.001490e-01
-9	Rv1192	-9	0	A	T	0.029	-1.764830e-01	1.027282e-01	1.079441e+00	8.635162e-02
-9	Rv1190	-9	0	A	T	0.034	-2.756044e-02	8.173486e-02	1.119230e+00	7.360964e-01
-9	Rv1197	-9	0	A	T	0.031	4.431370e-02	7.613815e-02	1.126311e+00	5.607874e-01
-9	Rv1196	-9	0	A	T	0.295	-7.780234e-02	6.191606e-02	1.118520e+00	2.094259e-01
-9	Rv2975c	-9	0	A	T	0.257	-5.253361e-02	1.351454e-01	1.137467e+00	6.976304e-01
-9	Rv0223c	-9	0	A	T	0.211	8.618260e-02	1.014166e-01	1.106056e+00	3.958029e-01
-9	Rv0579	-9	0	A	T	0.012	-1.390040e-01	1.181679e-01	1.106063e+00	2.399599e-01
-9	Rv0576	-9	0	A	T	0.260	-4.420989e-02	1.286835e-01	1.133011e+00	7.313086e-01
-9	Rv0577	-9	0	A	T	0.037	-2.322146e-02	9.438773e-02	1.127700e+00	8.057545e-01
-9	Rv0570	-9	0	A	T	0.058	1.406569e-01	7.087768e-02	1.055067e+00	4.768315e-02
-9	Rv2306A	-9	0	A	T	0.068	-8.986293e-02	1.622837e-01	1.121798e+00	5.799762e-01
-9	Rv0547c	-9	0	A	T	0.030	1.338963e-01	1.433177e-01	1.130742e+00	3.505677e-01
-9	Rv0713	-9	0	A	T	0.032	4.248302e-02	9.653487e-02	1.116208e+00	6.600478e-01
-9	Rv0711	-9	0	A	T	0.037	-8.757218e-02	6.490090e-02	1.095865e+00	1.777742e-01
-9	Rv0716	-9	0	A	T	0.018	3.505306e-01	2.065658e-01	1.137629e+00	9.025791e-02
-9	Rv0715	-9	0	A	T	0.011	1.747298e-01	1.293472e-01	1.086472e+00	1.772815e-01
-9	Rv2427Ac	-9	0	A	T	0.064	-1.261959e-01	1.377509e-01	1.128677e+00	3.599964e-01
-9	2239	-9	0	A	T	0.072	-8.856663e-02	1.328088e-01	1.125247e+00	5.051254e-01
-9	2232	-9	0	A	T	0.041	-5.651486e-02	1.241584e-01	1.108793e+00	6.491522e-01
-9	2235	-9	0	A	T	0.151	9.144351e-02	8.437826e-02	1.104390e+00	2.789454e-01
-9	2237	-9	0	A	T	0.160	8.844290e-02	1.472072e-01	1.119255e+00	5.482106e-01
-9	Rv2913c	-9	0	A	T	0.038	1.410554e-01	7.165342e-02	1.136267e+00	4.948995e-02
-9	2095	-9	0	A	T	0.011	4.302377e-02	1.560739e-01	1.124636e+00	7.829079e-01
-9	2094	-9	0	A	T	0.015	2.014035e-01	2.240142e-01	1.072018e+00	3.690005e-01
-9	Rv0470A	-9	0	A	T	0.034	-1.911088e-01	1.843602e-01	1.121721e+00	3.003632e-01
-9	Rv0014c	-9	0	A	T	0.183	-7.490863e-02	7.314492e-02	1.129728e+00	3.062204e-01
-9	Rv2653c	-9	0	A	T	0.051	1.554796e-01	7.387156e-02	1.104673e+00	3.575599e-02
-9	Rv3544c	-9	0	A	T	0.070	-9.308991e-03	1.311954e-01	1.124358e+00	9.434585e-01
-9	Rv2998	-9	0	A	T	0.014	1.358899e-02	1.497417e-01	1.127548e+00	9.277238e-01
-9	Rv2262c	-9	0	A	T	0.487	-4.453970e-01	2.321296e-01	1.065001e+00	5.552047e-02
-9	Rv0817c	-9	0	A	T	0.013	-1.590659e-02	9.805311e-02	1.114605e+00	8.711873e-01
-9	Rv2888c	-9	0	A	T	0.016	-1.646632e-01	8.900093e-02	1.104763e+00	6.481686e-02
-9	Rv3279c	-9	0	A	T	0.111	1.653576e-01	1.415866e-01	1.156097e+00	2.433438e-01
-9	Rv2070c	-9	0	A	T	0.071	-1.006321e-01	1.130962e-01	1.117114e+00	3.739561e-01
-9	Rv3694c	-9	0	A	T	0.012	1.104549e-01	1.026425e-01	1.108422e+00	2.823360e-01
-9	Rv3120	-9	0	A	T	0.018	9.092607e-02	9.717758e-02	1.147107e+00	3.498432e-01
-9	Rv3121	-9	0	A	T	0.478	1.715443e-01	1.533673e-01	1.128015e+00	2.638206e-01
-9	Rv3122	-9	0	A	T	0.039	1.652094e-01	1.170422e-01	1.143370e+00	1.586369e-01
-9	Rv3124	-9	0	A	T	0.052	9.308941e-02	1.141293e-01	1.099851e+00	4.150450e-01
-9	Rv3127	-9	0	A	T	0.018	9.565097e-02	9.663692e-02	1.109834e+00	3.226969e-01
-9	3	-9	0	A	T	0.012	-1.522213e-02	1.270787e-01	1.120575e+00	9.046960e-01
-9	Rv3701c	-9	0	A	T	0.014	-6.979978e-02	9.697788e-02	1.112411e+00	4.719768e-01
-9	Rv2526	-9	0	A	T	0.158	8.704897e-02	2.466816e-01	1.136767e+00	7.243101e-01
-9	Rv3024c	-9	0	A	T	0.015	-4.656714e-02	1.145097e-01	1.129516e+00	6.844077e-01
-9	Rv2529	-9	0	A	T	0.019	-2.471210e-02	8.451599e-02	1.113080e+00	7.700916e-01
-9	1039	-9	0	A	T	0.210	-4.649350e-02	7.676102e-02	1.153992e+00	5.449629e-01
-9	Rv2411c	-9	0	A	T	0.021	1.328728e-01	9.080163e-02	1.138126e+00	1.439329e-01
-9	1036	-9	0	A	T	0.065	-1.039498e-01	1.425501e-01	1.120472e+00	4.661720e-01
-9	1035	-9	0	A	T	0.068	-5.654829e-02	1.999923e-01	1.137254e+00	7.774703e-01
-9	1645	-9	0	A	T	0.203	-2.088576e-01	1.347654e-01	1.162401e+00	1.217526e-01
-9	Rv0646c	-9	0	A	T	0.016	9.009016e-02	1.034009e-01	1.123058e+00	3.839763e-01
-9	Rv1342c	-9	0	A	T	0.016	-1.316322e-01	2.375944e-01	1.115361e+00	5.797839e-01
-9	Rv0960	-9	0	A	T	0.013	9.847291e-02	1.101264e-01	1.117297e+00	3.716058e-01
-9	Rv0969	-9	0	A	T	0.317	-1.710280e-02	8.351171e-02	1.120482e+00	8.378058e-01
-9	Rv0968	-9	0	A	T	0.026	5.405427e-02	1.761255e-01	1.118515e+00	7.590267e-01
-9	Rv1755c	-9	0	A	T	0.054	-1.379018e-02	8.143467e-02	1.120966e+00	8.655895e-01
-9	Rv2334	-9	0	A	T	0.011	1.222333e-01	1.140369e-01	1.133180e+00	2.842340e-01
-9	Rv2335	-9	0	A	T	0.022	-7.517656e-02	8.167922e-02	1.109516e+00	3.577629e-01
-9	Rv1168c	-9	0	A	T	0.171	-4.022759e-02	9.747201e-02	1.128631e+00	6.799763e-01
-9	Rv2841c	-9	0	A	T	0.034	-1.281238e-02	1.289516e-01	1.121292e+00	9.208892e-01
-9	Rv2456c	-9	0	A	T	0.027	-6.724959e-02	7.569068e-02	1.139473e+00	3.746612e-01
-9	Rv1706c	-9	0	A	T	0.020	2.891676e-02	1.030944e-01	1.122155e+00	7.792057e-01
-9	Rv0385	-9	0	A	T	0.011	1.668256e-02	1.213039e-01	1.119744e+00	8.906633e-01
-9	Rv0386	-9	0	A	T	0.068	5.144743e-02	5.847129e-02	1.127395e+00	3.793011e-01
-9	Rv0389	-9	0	A	T	0.080	7.441921e-02	1.060253e-01	1.108829e+00	4.830302e-01
-9	Rv1002c	-9	0	A	T	0.041	-5.065399e-02	8.426341e-02	1.124134e+00	5.479887e-01
-9	Rv3728	-9	0	A	T	0.080	-5.660669e-04	5.187350e-02	1.116334e+00	9.912972e-01
-9	Rv3729	-9	0	A	T	0.300	-7.948202e-02	1.019001e-01	1.138989e+00	4.357180e-01
-9	Rv3726	-9	0	A	T	0.039	-1.333997e-01	1.179198e-01	1.139664e+00	2.584195e-01
-9	Rv3727	-9	0	A	T	0.235	1.111386e-01	9.063940e-02	1.112815e+00	2.206485e-01
-9	Rv3725	-9	0	A	T	0.257	-9.914483e-02	1.355947e-01	1.137043e+00	4.649691e-01
-9	Rv3723	-9	0	A	T	0.026	7.763645e-02	1.190962e-01	1.133547e+00	5.147437e-01
-9	Rv3720	-9	0	A	T	0.070	-1.711663e-01	1.560646e-01	1.153153e+00	2.732110e-01
-9	Rv1233c	-9	0	A	T	0.019	1.336864e-01	9.474698e-02	1.110600e+00	1.587999e-01
-9	Rv3409c	-9	0	A	T	0.017	1.447814e-01	8.980516e-02	1.084808e+00	1.074828e-01
-9	Rv1386	-9	0	A	T	0.046	4.830643e-02	1.269995e-01	1.116877e+00	7.038158e-01
-9	Rv1387	-9	0	A	T	0.168	3.077110e-02	7.462777e-02	1.114173e+00	6.802556e-01
-9	Rv3829c	-9	0	A	T	0.229	-9.533845e-02	8.372151e-02	1.134076e+00	2.552871e-01
-9	Rv0070c	-9	0	A	T	0.045	-5.733401e-03	9.342612e-02	1.118838e+00	9.510876e-01
-9	Rv1382	-9	0	A	T	0.027	-2.026008e-01	1.065649e-01	1.106609e+00	5.778483e-02
-9	Rv1383	-9	0	A	T	0.183	-4.312948e-02	1.164524e-01	1.132845e+00	7.112520e-01
-9	Rv1381	-9	0	A	T	0.033	1.262348e-02	1.258242e-01	1.122600e+00	9.201208e-01
-9	Rv2323c	-9	0	A	T	0.018	1.851126e-01	9.456240e-02	1.074361e+00	5.077222e-02
-9	Rv2372c	-9	0	A	T	0.034	-1.431543e-01	1.827816e-01	1.112789e+00	4.338384e-01
-9	Rv0032	-9	0	A	T	0.339	-1.336235e-02	6.027278e-02	1.127716e+00	8.246292e-01
-9	Rv0030	-9	0	A	T	0.091	9.476178e-02	8.532688e-02	1.125660e+00	2.672243e-01
-9	Rv3826	-9	0	A	T	0.183	-1.536046e-01	8.113527e-02	1.156451e+00	5.884308e-02
-9	Rv0723	-9	0	A	T	0.071	7.836355e-02	1.907893e-01	1.119433e+00	6.814238e-01
-9	Rv3249c	-9	0	A	T	0.019	-5.565950e-02	1.076588e-01	1.126965e+00	6.053592e-01
-9	Rv3916c	-9	0	A	T	0.023	5.631154e-02	8.754865e-02	1.126581e+00	5.203535e-01
-9	Rv2891	-9	0	A	T	0.159	6.255808e-02	1.586475e-01	1.122432e+00	6.934926e-01
-9	2396	-9	0	A	T	0.025	2.388970e-02	1.690770e-01	1.134381e+00	8.876874e-01
-9	2397	-9	0	A	T	0.011	-1.978933e-01	1.235269e-01	1.115408e+00	1.097086e-01
-9	2391	-9	0	A	T	0.474	-2.548517e-01	3.682887e-01	1.124487e+00	4.892286e-01
-9	2398	-9	0	A	T	0.369	-4.573920e-02	5.056521e-02	1.048857e+00	3.660848e-01
-9	1858	-9	0	A	T	0.153	2.958437e-02	7.777734e-02	1.129403e+00	7.038118e-01
-9	1850	-9	0	A	T	0.020	9.596790e-02	1.693468e-01	1.125871e+00	5.711468e-01
-9	1852	-9	0	A	T	0.070	-4.591975e-02	1.031375e-01	1.115679e+00	6.563250e-01
-9	1853	-9	0	A	T	0.070	1.438714e-02	8.424299e-02	1.121854e+00	8.644568e-01
-9	1857	-9	0	A	T	0.229	6.362636e-02	7.330272e-02	1.104108e+00	3.857658e-01
-9	2178	-9	0	A	T	0.019	9.059640e-02	1.480805e-01	1.146051e+00	5.409130e-01
-9	Rv3898c	-9	0	A	T	0.254	-1.139182e-01	1.789719e-01	1.153917e+00	5.246990e-01
-9	1939	-9	0	A	T	0.016	-1.276894e-01	1.869155e-01	1.118933e+00	4.947988e-01
-9	Rv3180c	-9	0	A	T	0.013	3.589152e-03	1.224045e-01	1.123367e+00	9.766181e-01
-9	Rv0059	-9	0	A	T	0.074	-5.250979e-03	1.150675e-01	1.121034e+00	9.636182e-01
-9	Rv0095c	-9	0	A	T	0.374	9.865337e-02	6.298594e-02	1.044451e+00	1.178439e-01
-9	Rv1816	-9	0	A	T	0.042	1.553959e-02	9.928691e-02	1.116374e+00	8.756854e-01
-9	Rv1814	-9	0	A	T	0.020	2.291949e-01	8.797994e-02	1.035084e+00	9.427191e-03
-9	Rv1815	-9	0	A	T	0.487	1.940366e-01	2.272975e-01	1.175835e+00	3.936508e-01
-9	Rv3345c	-9	0	A	T	0.407	4.623402e-02	4.313380e-02	1.120820e+00	2.842340e-01
-9	Rv1810	-9	0	A	T	0.078	-2.059619e-01	1.213925e-01	1.111981e+00	9.031151e-02
-9	Rv1811	-9	0	A	T	0.060	7.559234e-02	9.562126e-02	1.140978e+00	4.295447e-01
-9	Rv0725c	-9	0	A	T	0.075	9.140778e-02	1.034186e-01	1.145479e+00	3.771465e-01
-9	Rv1087A	-9	0	A	T	0.015	-1.083511e-01	1.166287e-01	1.121039e+00	3.532723e-01
-9	Rv2164c	-9	0	A	T	0.055	-1.069837e-01	9.736142e-02	1.108739e+00	2.723099e-01
-9	Rv1609	-9	0	A	T	0.027	8.904366e-02	8.677125e-02	1.113682e+00	3.052419e-01
-9	Rv1978	-9	0	A	T	0.190	1.814765e-02	1.438419e-01	1.124520e+00	8.996471e-01
-9	Rv1975	-9	0	A	T	0.060	-1.339293e-01	1.175170e-01	1.091483e+00	2.549113e-01
-9	Rv1602	-9	0	A	T	0.489	-6.000081e-01	4.759526e-01	1.073905e+00	2.079565e-01
-9	Rv1977	-9	0	A	T	0.056	-1.773038e-02	7.328654e-02	1.118512e+00	8.089204e-01
-9	Rv1971	-9	0	A	T	0.473	-1.439940e-02	1.565438e-01	1.126647e+00	9.267439e-01
-9	Rv1606	-9	0	A	T	0.066	-3.920503e-02	1.184522e-01	1.138414e+00	7.407840e-01
-9	Rv1972	-9	0	A	T	0.145	-3.397356e-02	8.472080e-02	1.128514e+00	6.885672e-01
-9	Rv3600c	-9	0	A	T	0.011	2.829316e-02	1.125090e-01	1.118475e+00	8.015386e-01
-9	Rv3655c	-9	0	A	T	0.472	2.483866e-02	9.174467e-02	1.118240e+00	7.866923e-01
-9	604	-9	0	A	T	0.473	5.776191e-02	7.565174e-02	1.114816e+00	4.454698e-01
-9	1209	-9	0	A	T	0.086	7.877750e-02	9.135639e-02	1.148039e+00	3.888830e-01
-9	600	-9	0	A	T	0.108	-1.890594e-02	1.128816e-01	1.121657e+00	8.670487e-01
-9	Rv1705c	-9	0	A	T	0.271	-9.611006e-02	1.025982e-01	1.154334e+00	3.492813e-01
-9	1204	-9	0	A	T	0.176	-1.422643e-01	1.203290e-01	1.179417e+00	2.375864e-01
-9	1207	-9	0	A	T	0.040	7.403450e-02	2.687036e-01	1.144029e+00	7.830138e-01
-9	1203	-9	0	A	T	0.123	1.898415e-01	1.076376e-01	1.111977e+00	7.832125e-02
-9	1202	-9	0	A	T	0.228	8.937603e-02	1.245951e-01	1.135139e+00	4.734658e-01
-9	465	-9	0	A	T	0.045	-2.528943e-01	1.936527e-01	1.128438e+00	1.921125e-01
-9	Rv2973c	-9	0	A	T	0.019	-8.339136e-02	9.542968e-02	1.120286e+00	3.825704e-01
-9	1355	-9	0	A	T	0.021	9.544665e-02	1.286893e-01	1.127177e+00	4.585875e-01
-9	Rv3018c	-9	0	A	T	0.147	-2.067592e-02	4.589571e-02	1.109380e+00	6.525244e-01
-9	1354	-9	0	A	T	0.036	3.337998e-02	1.280789e-01	1.117970e+00	7.944802e-01
-9	Rv3323c	-9	0	A	T	0.019	-7.678761e-03	8.817071e-02	1.114674e+00	9.306311e-01
-9	Rv3398c	-9	0	A	T	0.041	-4.571521e-02	9.038063e-02	1.118201e+00	6.131890e-01
-9	Rv3018A	-9	0	A	T	0.011	-1.394356e-01	1.426746e-01	1.108024e+00	3.288396e-01
-9	1419	-9	0	A	T	0.026	-4.961665e-02	8.545744e-02	1.113280e+00	5.617411e-01
-9	Rv0552	-9	0	A	T	0.070	-7.779283e-03	9.959603e-02	1.117680e+00	9.377695e-01
-9	Rv0554	-9	0	A	T	0.031	4.345866e-01	1.343117e-01	1.170523e+00	1.284621e-03
-9	Rv0555	-9	0	A	T	0.011	-2.367902e-01	1.047039e-01	1.154657e+00	2.410618e-02
-9	Rv0556	-9	0	A	T	0.492	-1.494694e-02	3.448754e-01	1.143395e+00	9.654457e-01
-9	Rv0557	-9	0	A	T	0.063	-1.224539e-01	8.596534e-02	1.094918e+00	1.548663e-01
-9	Rv1577c	-9	0	A	T	0.034	-2.665361e-02	1.197705e-01	1.119352e+00	8.239746e-01
-9	Rv0549c	-9	0	A	T	0.018	1.950300e-01	1.238045e-01	1.104621e+00	1.157456e-01
-9	Rv0736	-9	0	A	T	0.015	-6.837852e-02	1.120661e-01	1.120172e+00	5.419996e-01
-9	Rv0737	-9	0	A	T	0.019	-3.897904e-02	1.590936e-01	1.137748e+00	8.065400e-01
-9	Rv0732	-9	0	A	T	0.035	1.241502e-01	8.883124e-02	1.084171e+00	1.627828e-01
-9	Rv0739	-9	0	A	T	0.266	-3.760865e-02	1.002442e-01	1.130894e+00	7.076747e-01
-9	Rv1620c	-9	0	A	T	0.014	1.025525e-01	1.012681e-01	1.130398e+00	3.116448e-01
-9	Rv0472c	-9	0	A	T	0.071	2.773623e-01	1.442273e-01	1.200567e+00	5.497094e-02
-9	Rv3554	-9	0	A	T	0.213	1.155681e-01	8.004724e-02	1.075036e+00	1.493639e-01
-9	Rv3551	-9	0	A	T	0.067	7.001487e-02	1.803067e-01	1.112716e+00	6.979331e-01
-9	Rv3550	-9	0	A	T	0.013	-6.497917e-02	1.045695e-01	1.115449e+00	5.345893e-01
-9	Rv3558	-9	0	A	T	0.167	7.014402e-02	8.430152e-02	1.117974e+00	4.057260e-01
-9	Rv2651c	-9	0	A	T	0.015	1.077044e-01	1.110256e-01	1.096971e+00	3.324188e-01
-9	Rv0261c	-9	0	A	T	0.030	7.186675e-02	7.133105e-02	1.080187e+00	3.141210e-01
-9	Rv2860c	-9	0	A	T	0.028	-5.691157e-02	1.039264e-01	1.114190e+00	5.841730e-01
-9	Rv0862c	-9	0	A	T	0.271	-5.298176e-02	9.785656e-02	1.132366e+00	5.884297e-01
-9	2617	-9	0	A	T	0.225	-1.575707e-01	1.334421e-01	1.170594e+00	2.381720e-01
-9	2616	-9	0	A	T	0.080	4.985763e-02	6.700881e-02	1.124861e+00	4.571580e-01
-9	2612	-9	0	A	T	0.011	1.244422e-01	1.212724e-01	1.115111e+00	3.052658e-01
-9	2618	-9	0	A	T	0.101	-6.678417e-02	1.227907e-01	1.114635e+00	5.867342e-01
-9	Rv3140	-9	0	A	T	0.021	2.151250e-01	8.829525e-02	1.065555e+00	1.514096e-02
-9	Rv3141	-9	0	A	T	0.011	-1.799154e-01	1.101390e-01	1.138054e+00	1.029145e-01
-9	Rv3696c	-9	0	A	T	0.082	6.704492e-02	8.098993e-02	1.120425e+00	4.081231e-01
-9	Rv2537c	-9	0	A	T	0.019	-2.396893e-02	1.414336e-01	1.132628e+00	8.654867e-01
-9	743	-9	0	A	T	0.018	-1.497435e-02	1.409657e-01	1.123786e+00	9.154400e-01
-9	Rv2413c	-9	0	A	T	0.015	-8.719259e-02	1.108482e-01	1.120319e+00	4.318489e-01
-9	2947	-9	0	A	T	0.046	1.051886e-01	9.578887e-02	1.113195e+00	2.726157e-01
-9	2946	-9	0	A	T	0.142	-4.213559e-02	8.238136e-02	1.131446e+00	6.092219e-01
-9	2945	-9	0	A	T	0.022	-3.043670e-01	1.332594e-01	1.134265e+00	2.274060e-02
-9	2942	-9	0	A	T	0.036	4.666475e-02	7.100520e-02	1.086973e+00	5.113187e-01
-9	Rv2541	-9	0	A	T	0.012	-7.295473e-02	1.028026e-01	1.107505e+00	4.782085e-01
-9	Rv2543	-9	0	A	T	0.205	-9.527923e-02	7.018352e-02	1.144730e+00	1.751412e-01
-9	Rv2542	-9	0	A	T	0.489	-6.000081e-01	4.759526e-01	1.073905e+00	2.079565e-01
-9	1054	-9	0	A	T	0.034	-2.151522e-01	1.407493e-01	1.133141e+00	1.269183e-01
-9	1055	-9	0	A	T	0.012	1.000697e-01	1.094339e-01	1.117754e+00	3.608808e-01
-9	1057	-9	0	A	T	0.488	-5.793661e-02	2.902606e-01	1.115344e+00	8.418637e-01
-9	Rv3051c	-9	0	A	T	0.178	-6.881072e-02	1.831374e-01	1.144627e+00	7.072566e-01
-9	Rv0949	-9	0	A	T	0.031	1.555647e-01	8.758971e-02	1.160647e+00	7.626088e-02
-9	Rv0691c	-9	0	A	T	0.131	1.847161e-01	1.004178e-01	1.136227e+00	6.636967e-02
-9	Rv0644c	-9	0	A	T	0.174	-3.163414e-02	1.395864e-01	1.141336e+00	8.207953e-01
-9	Rv0945	-9	0	A	T	0.280	2.859563e-02	9.833969e-02	1.108888e+00	7.713231e-01
-9	Rv0944	-9	0	A	T	0.012	1.223402e-01	1.579732e-01	1.122540e+00	4.389969e-01
-9	Rv2847c	-9	0	A	T	0.022	3.373657e-02	1.246632e-01	1.118331e+00	7.867808e-01
-9	Rv3820c	-9	0	A	T	0.214	5.598733e-03	7.371037e-02	1.124919e+00	9.394811e-01
-9	Rv0914c	-9	0	A	T	0.067	-7.567332e-02	9.780651e-02	1.110090e+00	4.394292e-01
-9	Rv2744c	-9	0	A	T	0.021	-1.394324e-01	1.095869e-01	1.133229e+00	2.037735e-01
-9	Rv1012	-9	0	A	T	0.072	2.645751e-01	1.687112e-01	1.151598e+00	1.173914e-01
-9	Rv1010	-9	0	A	T	0.026	1.677167e-02	1.045617e-01	1.120693e+00	8.726235e-01
-9	Rv1011	-9	0	A	T	0.024	9.991816e-02	8.536746e-02	1.135142e+00	2.423142e-01
-9	Rv1000c	-9	0	A	T	0.023	-5.821134e-02	1.336045e-01	1.116734e+00	6.632216e-01
-9	Rv2215	-9	0	A	T	0.036	-2.364247e-02	1.070634e-01	1.118167e+00	8.253070e-01
-9	1706	-9	0	A	T	0.011	-4.392076e-02	1.160943e-01	1.110668e+00	7.053352e-01
-9	1707	-9	0	A	T	0.012	5.346512e-02	1.709821e-01	1.126645e+00	7.546283e-01
-9	1708	-9	0	A	T	0.013	-7.738206e-02	1.246135e-01	1.129136e+00	5.348655e-01
-9	Rv0058	-9	0	A	T	0.497	3.641527e-01	4.462269e-01	1.123136e+00	4.148036e-01
-9	Rv0051	-9	0	A	T	0.055	4.471186e-02	6.829071e-02	1.115726e+00	5.129091e-01
-9	Rv0050	-9	0	A	T	0.487	6.026011e-02	1.620382e-01	1.108323e+00	7.101154e-01
-9	Rv1458c	-9	0	A	T	0.186	4.298815e-02	7.892409e-02	1.123441e+00	5.861905e-01
-9	Rv0057	-9	0	A	T	0.035	1.376676e-01	1.054117e-01	1.119415e+00	1.920840e-01
-9	Rv2374c	-9	0	A	T	0.032	-8.646504e-02	1.276889e-01	1.115221e+00	4.985856e-01
-9	Rv2321c	-9	0	A	T	0.011	7.521868e-02	1.260743e-01	1.128432e+00	5.509988e-01
-9	Rv2939	-9	0	A	T	0.035	-5.179440e-02	1.084511e-01	1.118002e+00	6.331319e-01
-9	Rv0972c	-9	0	A	T	0.036	6.498191e-02	7.756905e-02	1.121981e+00	4.025366e-01
-9	Rv1598c	-9	0	A	T	0.011	-7.290570e-02	1.104542e-01	1.123617e+00	5.094885e-01
-9	7	-9	0	A	T	0.011	8.810915e-02	1.177762e-01	1.120142e+00	4.547071e-01
-9	Rv1785c	-9	0	A	T	0.223	1.592169e-01	1.013622e-01	1.107491e+00	1.167953e-01
-9	Rv3247c	-9	0	A	T	0.020	8.544735e-02	9.992540e-02	1.087719e+00	3.928519e-01
-9	Rv3587c	-9	0	A	T	0.013	-1.800760e-02	1.027500e-01	1.117925e+00	8.609409e-01
-9	2375	-9	0	A	T	0.011	4.561529e-02	1.216288e-01	1.126128e+00	7.077738e-01
-9	2371	-9	0	A	T	0.026	2.021880e-02	2.330064e-01	1.120956e+00	9.308822e-01
-9	2373	-9	0	A	T	0.037	-9.044192e-02	1.052824e-01	1.132959e+00	3.906823e-01
-9	1878	-9	0	A	T	0.463	-8.200453e-02	1.579040e-01	1.126239e+00	6.037328e-01
-9	2111	-9	0	A	T	0.042	-6.381193e-02	1.519072e-01	1.121985e+00	6.745926e-01
-9	Rv1251c	-9	0	A	T	0.153	2.196342e-02	7.600397e-02	1.114687e+00	7.727048e-01
-9	2116	-9	0	A	T	0.071	-1.640870e-02	1.388550e-01	1.121049e+00	9.059738e-01
-9	Rv3896c	-9	0	A	T	0.485	-3.754830e-02	2.761864e-01	1.126791e+00	8.919071e-01
-9	1126	-9	0	A	T	0.011	-1.231933e-01	1.374686e-01	1.104990e+00	3.705513e-01
-9	1910	-9	0	A	T	0.034	2.311522e-03	1.135837e-01	1.115117e+00	9.837707e-01
-9	1915	-9	0	A	T	0.254	1.237971e-01	1.539389e-01	1.131336e+00	4.216220e-01
-9	1917	-9	0	A	T	0.058	1.571571e-01	4.596030e-01	1.148180e+00	7.325225e-01
-9	1916	-9	0	A	T	0.011	-4.703486e-02	1.308168e-01	1.120627e+00	7.193198e-01
-9	885	-9	0	A	T	0.043	-2.397900e-01	1.502533e-01	1.169010e+00	1.110692e-01
-9	Rv1218c	-9	0	A	T	0.356	2.877534e-02	1.388324e-01	1.130719e+00	8.358762e-01
-9	Rv3229c	-9	0	A	T	0.017	-1.120080e-01	9.409885e-02	1.103066e+00	2.344196e-01
-9	Rv1830	-9	0	A	T	0.012	1.548949e-01	9.765417e-02	1.129101e+00	1.132630e-01
-9	Rv1832	-9	0	A	T	0.025	-1.051245e-01	8.799728e-02	1.134449e+00	2.327314e-01
-9	Rv3343c	-9	0	A	T	0.489	-6.000081e-01	4.759526e-01	1.073905e+00	2.079565e-01
-9	Rv1834	-9	0	A	T	0.047	1.417132e-01	8.671603e-02	1.137906e+00	1.027694e-01
-9	355	-9	0	A	T	0.071	3.754055e-02	1.917762e-01	1.121909e+00	8.448748e-01
-9	Rv3089	-9	0	A	T	0.022	7.134890e-02	8.052556e-02	1.095229e+00	3.759727e-01
-9	Rv3088	-9	0	A	T	0.045	-3.203328e-02	9.683257e-02	1.122227e+00	7.409099e-01
-9	Rv3087	-9	0	A	T	0.260	-9.520278e-02	1.072445e-01	1.131449e+00	3.750709e-01
-9	Rv3086	-9	0	A	T	0.011	7.043448e-02	1.085628e-01	1.119434e+00	5.167376e-01
-9	Rv3085	-9	0	A	T	0.026	-1.687852e-01	9.786675e-02	1.122205e+00	8.513880e-02
-9	Rv3084	-9	0	A	T	0.060	5.626509e-03	8.350206e-02	1.119778e+00	9.463017e-01
-9	Rv3083	-9	0	A	T	0.086	1.995482e-02	7.453816e-02	1.112614e+00	7.890181e-01
-9	Rv3081	-9	0	A	T	0.176	-5.304769e-02	8.384673e-02	1.135612e+00	5.272022e-01
-9	Rv0727c	-9	0	A	T	0.455	-4.730376e-02	1.387433e-01	1.134102e+00	7.332721e-01
-9	Rv2289	-9	0	A	T	0.013	-1.808377e-01	1.026937e-01	1.098583e+00	7.878900e-02
-9	Rv2280	-9	0	A	T	0.170	-1.586055e-02	9.976620e-02	1.124205e+00	8.737437e-01
-9	Rv2281	-9	0	A	T	0.017	-1.248989e-01	8.945330e-02	1.136273e+00	1.631883e-01
-9	Rv2284	-9	0	A	T	0.016	5.569021e-02	1.019557e-01	1.110807e+00	5.851305e-01
-9	Rv2285	-9	0	A	T	0.024	8.023513e-03	7.806398e-02	1.113493e+00	9.181731e-01
-9	Rv1957	-9	0	A	T	0.108	1.810066e-02	1.065611e-01	1.127680e+00	8.651796e-01
-9	Rv1956	-9	0	A	T	0.011	-9.441896e-02	1.833919e-01	1.124552e+00	6.068606e-01
-9	Rv1955	-9	0	A	T	0.018	-2.305043e-03	1.188809e-01	1.122892e+00	9.845372e-01
-9	Rv2184c	-9	0	A	T	0.025	1.096860e-01	1.422295e-01	1.133220e+00	4.409167e-01
-9	Rv2483c	-9	0	A	T	0.084	8.254274e-02	1.478277e-01	1.134900e+00	5.768120e-01
-9	359	-9	0	A	T	0.160	8.630400e-02	1.385927e-01	1.109848e+00	5.337219e-01
-9	Rv3657c	-9	0	A	T	0.045	1.007023e-01	1.313559e-01	1.120881e+00	4.436177e-01
-9	Rv1226c	-9	0	A	T	0.094	-3.032155e-02	9.507625e-02	1.126752e+00	7.499064e-01
-9	1262	-9	0	A	T	0.041	7.750876e-02	1.264362e-01	1.129104e+00	5.401053e-01
-9	664	-9	0	A	T	0.257	-2.341987e-02	1.612412e-01	1.138071e+00	8.845673e-01
-9	662	-9	0	A	T	0.031	5.147716e-02	7.704600e-02	1.112092e+00	5.043200e-01
-9	661	-9	0	A	T	0.031	-2.168962e-02	1.361379e-01	1.118126e+00	8.734730e-01
-9	Rv1480	-9	0	A	T	0.023	7.498927e-02	8.761870e-02	1.131266e+00	3.924384e-01
-9	Rv1484	-9	0	A	T	0.012	-1.578395e-02	1.017131e-01	1.112203e+00	8.767340e-01
-9	Rv1489	-9	0	A	T	0.162	1.390698e-01	1.728638e-01	1.126853e+00	4.214440e-01
-9	Rv1400c	-9	0	A	T	0.156	1.087736e-02	1.124079e-01	1.121678e+00	9.229459e-01
-9	Rv2924c	-9	0	A	T	0.024	-8.851423e-02	8.841869e-02	1.099027e+00	3.172164e-01
-9	Rv0532	-9	0	A	T	0.096	-8.617715e-02	5.477427e-02	1.091402e+00	1.162058e-01
-9	Rv0530	-9	0	A	T	0.198	5.430993e-03	9.045969e-02	1.124117e+00	9.521468e-01
-9	Rv0536	-9	0	A	T	0.222	-4.972162e-02	1.245240e-01	1.131969e+00	6.898277e-01
-9	Rv3773c	-9	0	A	T	0.170	-6.339188e-02	9.082335e-02	1.137262e+00	4.854838e-01
-9	Rv0538	-9	0	A	T	0.462	-1.550474e-01	1.446493e-01	1.131527e+00	2.842293e-01
-9	Rv2750	-9	0	A	T	0.021	-1.022412e-01	9.996435e-02	1.093018e+00	3.068510e-01
-9	Rv2751	-9	0	A	T	0.011	-7.471793e-02	1.146778e-01	1.122406e+00	5.149585e-01
-9	Rv1224	-9	0	A	T	0.252	-3.477203e-03	1.945704e-01	1.136527e+00	9.857479e-01
-9	Rv1223	-9	0	A	T	0.028	6.070974e-03	8.104517e-02	1.118935e+00	9.403140e-01
-9	Rv1222	-9	0	A	T	0.016	1.664362e-02	1.209801e-01	1.123782e+00	8.906268e-01
-9	Rv1228	-9	0	A	T	0.033	-1.416306e-01	1.756813e-01	1.120737e+00	4.204789e-01
-9	Rv0288	-9	0	A	T	0.034	-7.803002e-02	1.128660e-01	1.109196e+00	4.896289e-01
-9	Rv2859c	-9	0	A	T	0.038	-8.304860e-02	7.227496e-02	1.089725e+00	2.510155e-01
-9	Rv2804c	-9	0	A	T	0.035	2.490727e-02	1.398955e-01	1.122090e+00	8.587538e-01
-9	Rv0280	-9	0	A	T	0.466	1.338376e-01	1.164551e-01	1.127128e+00	2.509333e-01
-9	Rv0281	-9	0	A	T	0.024	-2.761561e-02	1.150033e-01	1.113788e+00	8.103175e-01
-9	Rv0282	-9	0	A	T	0.274	4.252122e-02	1.035859e-01	1.119689e+00	6.816003e-01
-9	Rv0283	-9	0	A	T	0.011	9.412869e-02	1.129011e-01	1.118591e+00	4.047874e-01
-9	Rv2424c	-9	0	A	T	0.243	-1.038002e-01	6.001261e-02	1.094788e+00	8.424082e-02
-9	Rv0565c	-9	0	A	T	0.272	-3.140845e-02	9.234203e-02	1.124520e+00	7.338838e-01
-9	Rv3442c	-9	0	A	T	0.012	2.091413e-02	1.065033e-01	1.116362e+00	8.443906e-01
-9	Rv3815c	-9	0	A	T	0.012	-6.921870e-02	1.091997e-01	1.125102e+00	5.264204e-01
-9	Rv0398c	-9	0	A	T	0.163	-4.218511e-02	1.467717e-01	1.133208e+00	7.738962e-01
-9	Rv0018c	-9	0	A	T	0.290	1.407123e-03	3.509957e-02	1.115729e+00	9.680360e-01
-9	Rv3578	-9	0	A	T	0.049	6.821565e-03	8.836788e-02	1.122664e+00	9.384957e-01
-9	Rv3577	-9	0	A	T	0.015	-5.191205e-02	9.731514e-02	1.117251e+00	5.939370e-01
-9	Rv3576	-9	0	A	T	0.011	-1.054455e-01	1.229040e-01	1.106554e+00	3.912841e-01
-9	Rv3572	-9	0	A	T	0.012	7.287954e-02	1.096956e-01	1.112274e+00	5.067184e-01
-9	Rv3571	-9	0	A	T	0.031	-1.015249e-01	1.632450e-01	1.123925e+00	5.342473e-01
-9	Rv2368c	-9	0	A	T	0.017	1.434950e-01	9.644668e-02	1.122125e+00	1.373570e-01
-9	2586	-9	0	A	T	0.026	7.370462e-02	8.836487e-02	1.136098e+00	4.045804e-01
-9	2581	-9	0	A	T	0.050	1.473697e-02	1.802512e-01	1.135121e+00	9.348682e-01
-9	Rv0980c	-9	0	A	T	0.287	2.516474e-02	3.925282e-02	1.107516e+00	5.217217e-01
-9	Rv0263c	-9	0	A	T	0.016	-2.379642e-02	1.006523e-01	1.118407e+00	8.131909e-01
-9	Rv2862c	-9	0	A	T	0.251	-2.616779e-02	2.306851e-01	1.148930e+00	9.097259e-01
-9	Rv2479c	-9	0	A	T	0.020	1.586259e-01	1.248810e-01	1.062052e+00	2.045303e-01
-9	286	-9	0	A	T	0.084	-1.275346e-02	8.490238e-02	1.116985e+00	8.806500e-01
-9	Rv0045c	-9	0	A	T	0.205	-7.098883e-02	8.441695e-02	1.121518e+00	4.007424e-01
-9	2631	-9	0	A	T	0.166	3.963561e-02	1.145005e-01	1.109583e+00	7.293505e-01
-9	2630	-9	0	A	T	0.044	-3.144619e-02	2.032863e-01	1.128543e+00	8.771216e-01
-9	2632	-9	0	A	T	0.011	-4.681476e-02	1.341862e-01	1.116118e+00	7.273100e-01
-9	Rv2553c	-9	0	A	T	0.038	8.019891e-02	7.870248e-02	1.108886e+00	3.086326e-01
-9	Rv3168	-9	0	A	T	0.016	8.318605e-03	9.270414e-02	1.115076e+00	9.285313e-01
-9	Rv3169	-9	0	A	T	0.024	8.441447e-03	8.816004e-02	1.118349e+00	9.237520e-01
-9	Rv0192A	-9	0	A	T	0.080	5.073188e-02	1.364087e-01	1.107178e+00	7.100988e-01
-9	Rv1153c	-9	0	A	T	0.038	1.008994e-03	8.644508e-02	1.121059e+00	9.906914e-01
-9	Rv2568c	-9	0	A	T	0.015	2.069829e-01	1.289870e-01	1.147025e+00	1.091230e-01
-9	Rv3213c	-9	0	A	T	0.489	-6.000081e-01	4.759526e-01	1.073905e+00	2.079565e-01
-9	Rv2535c	-9	0	A	T	0.015	-1.525198e-01	9.030497e-02	1.108193e+00	9.178235e-02
-9	Rvns02	-9	0	A	T	0.011	2.230657e-02	1.206764e-01	1.119241e+00	8.534161e-01
-9	Rv1743	-9	0	A	T	0.026	7.390750e-02	9.153459e-02	1.116487e+00	4.197603e-01
-9	Rv2397c	-9	0	A	T	0.011	-8.478377e-02	1.245938e-01	1.119297e+00	4.964785e-01
-9	2965	-9	0	A	T	0.030	-1.004035e-01	1.205093e-01	1.115137e+00	4.051069e-01
-9	Rv2130c	-9	0	A	T	0.011	-1.033456e-01	1.083705e-01	1.112412e+00	3.406776e-01
-9	761	-9	0	A	T	0.011	-9.912374e-02	1.059194e-01	1.097655e+00	3.497546e-01
-9	766	-9	0	A	T	0.146	5.005273e-02	1.562614e-01	1.118872e+00	7.488486e-01
-9	764	-9	0	A	T	0.462	3.018651e-02	1.407448e-01	1.122763e+00	8.302525e-01
-9	Rv1493	-9	0	A	T	0.017	-2.434426e-01	9.019472e-02	1.054851e+00	7.161292e-03
-9	Rv3663c	-9	0	A	T	0.013	4.324056e-02	1.054417e-01	1.126179e+00	6.818956e-01
-9	Rv2563	-9	0	A	T	0.043	1.740591e-01	1.042760e-01	1.154839e+00	9.562875e-02
-9	Rv2562	-9	0	A	T	0.159	-7.149118e-02	1.575668e-01	1.137823e+00	6.502047e-01
-9	Rv2561	-9	0	A	T	0.486	-3.463611e-02	1.991811e-01	1.114356e+00	8.620122e-01
-9	Rv2560	-9	0	A	T	0.454	8.635085e-02	1.210034e-01	1.135124e+00	4.757548e-01
-9	Rv2566	-9	0	A	T	0.465	-6.513023e-03	1.717163e-01	1.128378e+00	9.697577e-01
-9	Rv2565	-9	0	A	T	0.115	-5.788560e-02	7.929235e-02	1.121726e+00	4.656759e-01
-9	Rv2564	-9	0	A	T	0.198	2.073315e-02	1.106806e-01	1.121630e+00	8.514737e-01
-9	Rv3057c	-9	0	A	T	0.119	-2.352598e-02	1.161029e-01	1.130614e+00	8.394969e-01
-9	Rv0751c	-9	0	A	T	0.022	3.530808e-03	9.700859e-02	1.116612e+00	9.709788e-01
-9	Rv3485c	-9	0	A	T	0.011	-8.222223e-02	1.073741e-01	1.103315e+00	4.441420e-01
-9	Rv0436c	-9	0	A	T	0.362	2.884836e-02	1.358434e-01	1.129538e+00	8.318990e-01
-9	Rv1028c	-9	0	A	T	0.492	-1.494694e-02	3.448754e-01	1.143395e+00	9.654457e-01
-9	Rv3510c	-9	0	A	T	0.041	1.101543e-02	8.276803e-02	1.122619e+00	8.941712e-01
-9	Rv1030	-9	0	A	T	0.063	-9.494930e-02	6.399063e-02	1.109103e+00	1.384196e-01
-9	Rv3763	-9	0	A	T	0.018	1.225534e-02	1.109013e-01	1.121513e+00	9.120468e-01
-9	Rv3766	-9	0	A	T	0.196	6.213632e-02	6.894112e-02	1.131842e+00	3.678152e-01
-9	Rv0349	-9	0	A	T	0.030	-5.383605e-02	8.097936e-02	1.097907e+00	5.064420e-01
-9	74	-9	0	A	T	0.144	-1.794294e-02	1.470767e-01	1.135415e+00	9.029446e-01
-9	Rv0235c	-9	0	A	T	0.049	4.044343e-02	9.149093e-02	1.124662e+00	6.586232e-01
-9	Rv1108c	-9	0	A	T	0.045	8.640612e-02	1.314714e-01	1.120257e+00	5.113046e-01
-9	Rv2376c	-9	0	A	T	0.017	8.083142e-02	1.165641e-01	1.124894e+00	4.883118e-01
-9	Rv3245c	-9	0	A	T	0.449	-6.769524e-02	1.479530e-01	1.129091e+00	6.474549e-01
-9	Rv3581c	-9	0	A	T	0.060	3.836742e-02	2.269822e-01	1.122875e+00	8.658314e-01
-9	Rv2950c	-9	0	A	T	0.067	-1.195093e-02	5.927603e-02	1.118694e+00	8.402904e-01
-9	Rv0073	-9	0	A	T	0.028	3.588364e-02	8.266455e-02	1.127477e+00	6.643907e-01
-9	Rv0072	-9	0	A	T	0.018	-9.490423e-02	9.500826e-02	1.098952e+00	3.182683e-01
-9	Rv0071	-9	0	A	T	0.230	-3.316593e-02	4.755195e-02	1.100241e+00	4.857973e-01
-9	Rv0075	-9	0	A	T	0.053	9.158800e-02	8.190356e-02	1.085287e+00	2.639389e-01
-9	Rv0074	-9	0	A	T	0.063	-9.676923e-02	1.426017e-01	1.121333e+00	4.976706e-01
-9	Rv0079	-9	0	A	T	0.014	8.403263e-03	1.156756e-01	1.121251e+00	9.421142e-01
-9	2355	-9	0	A	T	0.068	-2.911699e-01	1.741432e-01	1.190174e+00	9.507517e-02
-9	Rv2214c	-9	0	A	T	0.047	2.247872e-02	8.932746e-02	1.109619e+00	8.014077e-01
-9	1898	-9	0	A	T	0.012	2.365920e-01	1.003551e-01	1.050123e+00	1.873597e-02
-9	1897	-9	0	A	T	0.458	8.922086e-02	2.094275e-01	1.146153e+00	6.702535e-01
-9	1890	-9	0	A	T	0.145	-4.780867e-02	9.491291e-02	1.128870e+00	6.146609e-01
-9	1891	-9	0	A	T	0.011	2.065467e-02	1.305009e-01	1.125731e+00	8.742989e-01
-9	1892	-9	0	A	T	0.039	-6.280894e-02	1.255132e-01	1.113981e+00	6.169764e-01
-9	2132	-9	0	A	T	0.029	2.072808e-01	1.619300e-01	1.137365e+00	2.010479e-01
-9	2131	-9	0	A	T	0.011	-5.940743e-02	1.407854e-01	1.121239e+00	6.732063e-01
-9	2138	-9	0	A	T	0.353	2.232080e-01	1.395522e-01	1.186429e+00	1.102778e-01
-9	Rv1257c	-9	0	A	T	0.025	-8.796927e-02	1.093733e-01	1.101246e+00	4.215602e-01
-9	Rv3894c	-9	0	A	T	0.488	-5.153690e-02	2.927056e-01	1.114047e+00	8.603014e-01
-9	Rv0317c	-9	0	A	T	0.019	1.974107e-02	8.852793e-02	1.110510e+00	8.236219e-01
-9	Rv2447c	-9	0	A	T	0.019	8.892289e-02	8.818866e-02	1.136497e+00	3.137298e-01
-9	Rv2481c	-9	0	A	T	0.046	-1.302357e-01	1.344803e-01	1.123568e+00	3.332409e-01
-9	Rv1852	-9	0	A	T	0.019	-1.687992e-01	1.738073e-01	1.124994e+00	3.318713e-01
-9	Rv1850	-9	0	A	T	0.026	1.341079e-01	7.653329e-02	1.064489e+00	8.026775e-02
-9	Rv1851	-9	0	A	T	0.015	-1.418356e-01	1.008843e-01	1.124617e+00	1.602962e-01
-9	Rv3314c	-9	0	A	T	0.014	-9.418302e-02	1.146895e-01	1.107099e+00	4.118786e-01
-9	1799	-9	0	A	T	0.016	1.266779e-01	1.250199e-01	1.138954e+00	3.113690e-01
-9	1793	-9	0	A	T	0.048	-1.919778e-01	1.922580e-01	1.135433e+00	3.184440e-01
-9	Rv1908c	-9	0	A	T	0.310	2.557237e-01	5.215724e-02	8.532641e-01	1.235757e-06
-9	Rv1932	-9	0	A	T	0.020	4.003933e-03	9.780806e-02	1.117335e+00	9.673609e-01
-9	Rv1937	-9	0	A	T	0.031	-2.993963e-02	8.509027e-02	1.109460e+00	7.250765e-01
-9	Rv1936	-9	0	A	T	0.202	-6.802654e-02	1.000624e-01	1.124453e+00	4.968834e-01
-9	Rv1939	-9	0	A	T	0.019	3.164891e-01	1.064962e-01	1.208761e+00	3.086290e-03
-9	Rv1938	-9	0	A	T	0.175	6.564466e-02	8.729089e-02	1.086438e+00	4.523511e-01
-9	1264	-9	0	A	T	0.084	5.576041e-02	8.697341e-02	1.115899e+00	5.217046e-01
-9	Rv3625c	-9	0	A	T	0.026	-6.179664e-03	8.692569e-02	1.120379e+00	9.433502e-01
-9	Rv2926c	-9	0	A	T	0.011	-1.884297e-02	1.135251e-01	1.115338e+00	8.682315e-01
-9	Rv1488	-9	0	A	T	0.011	-1.067818e-02	1.105330e-01	1.116449e+00	9.230733e-01
-9	Rv2015c	-9	0	A	T	0.232	7.973030e-02	8.644695e-02	1.126292e+00	3.567641e-01
-9	Rv3724B	-9	0	A	T	0.265	-9.653077e-02	1.282091e-01	1.120883e+00	4.518134e-01
-9	Rv3049c	-9	0	A	T	0.018	5.145108e-02	9.336149e-02	1.116039e+00	5.817862e-01
-9	Rv3014c	-9	0	A	T	0.035	-3.427741e-02	8.215871e-02	1.105237e+00	6.766835e-01
-9	Rv0515	-9	0	A	T	0.163	1.644667e-02	4.845769e-02	1.126522e+00	7.344325e-01
-9	Rv0517	-9	0	A	T	0.021	-1.614157e-01	8.713741e-02	1.082204e+00	6.448590e-02
-9	Rv0511	-9	0	A	T	0.032	1.278089e-02	1.041273e-01	1.120222e+00	9.023543e-01
-9	Rv0512	-9	0	A	T	0.023	-2.635903e-02	9.627218e-02	1.121140e+00	7.843407e-01
-9	Rv2002	-9	0	A	T	0.103	-5.544023e-02	1.206390e-01	1.126843e+00	6.460126e-01
-9	647	-9	0	A	T	0.011	2.098319e-01	2.740198e-01	1.138466e+00	4.441422e-01
-9	Rv1207	-9	0	A	T	0.036	-2.036431e-02	9.051457e-02	1.122647e+00	8.220733e-01
-9	Rv1206	-9	0	A	T	0.150	2.247406e-02	1.133818e-01	1.118589e+00	8.429476e-01
-9	Rv1205	-9	0	A	T	0.019	1.379230e-01	1.420592e-01	1.077251e+00	3.320214e-01
-9	Rv1200	-9	0	A	T	0.011	8.188102e-04	1.088005e-01	1.114658e+00	9.939980e-01
-9	Rv1588c	-9	0	A	T	0.414	-9.710069e-02	9.743312e-02	1.132273e+00	3.193911e-01
-9	Rv1428c	-9	0	A	T	0.063	8.599700e-02	1.641720e-01	1.120163e+00	6.006073e-01
-9	Rv2802c	-9	0	A	T	0.046	9.762081e-02	9.545839e-02	1.098990e+00	3.069096e-01
-9	Rv2426c	-9	0	A	T	0.254	6.854758e-02	1.261590e-01	1.120680e+00	5.871083e-01
-9	Rv3786c	-9	0	A	T	0.131	2.937014e-02	8.030311e-02	1.122335e+00	7.146952e-01
-9	Rv0236c	-9	0	A	T	0.444	5.109129e-03	1.415585e-01	1.131154e+00	9.712218e-01
-9	Rv2231c	-9	0	A	T	0.012	-2.418107e-02	1.234533e-01	1.114960e+00	8.447806e-01
-9	Rv3511	-9	0	A	T	0.317	4.397907e-02	3.755132e-02	1.047593e+00	2.420232e-01
-9	230	-9	0	A	T	0.012	-1.087386e-01	1.373444e-01	1.127818e+00	4.288549e-01
-9	Rv2779c	-9	0	A	T	0.075	-4.876445e-02	1.160008e-01	1.117284e+00	6.743676e-01
-9	Rv3514	-9	0	A	T	0.266	7.659725e-02	3.816216e-02	1.046461e+00	4.520932e-02
-9	Rv3517	-9	0	A	T	0.019	-1.478179e-01	1.168590e-01	1.085790e+00	2.064197e-01
-9	Rv3516	-9	0	A	T	0.486	-1.147143e-01	4.067272e-01	1.137401e+00	7.780143e-01
-9	Rv0450c	-9	0	A	T	0.049	1.127542e-01	7.367619e-02	1.137738e+00	1.264770e-01
-9	Rv1508c	-9	0	A	T	0.280	1.288447e-01	8.252089e-02	1.137246e+00	1.189990e-01
-9	Rv0265c	-9	0	A	T	0.030	-1.304303e-01	1.022801e-01	1.119482e+00	2.027531e-01
-9	Rv2340c	-9	0	A	T	0.037	-1.585531e-01	1.035561e-01	1.111949e+00	1.263082e-01
-9	Rv2533c	-9	0	A	T	0.067	-8.692605e-02	1.828420e-01	1.119930e+00	6.346742e-01
-9	Rv1172c	-9	0	A	T	0.040	1.316670e-01	9.582368e-02	1.164487e+00	1.699694e-01
-9	Rv2724c	-9	0	A	T	0.174	-3.932657e-02	1.010242e-01	1.135781e+00	6.972166e-01
-9	Rv3722c	-9	0	A	T	0.175	-6.359787e-02	9.867598e-02	1.136277e+00	5.195050e-01
-9	2903	-9	0	A	T	0.011	1.089682e-01	1.232466e-01	1.106110e+00	3.769926e-01
-9	704	-9	0	A	T	0.026	2.409446e-01	1.179466e-01	1.186409e+00	4.153296e-02
-9	705	-9	0	A	T	0.113	7.310201e-02	8.610472e-02	1.104924e+00	3.962466e-01
-9	700	-9	0	A	T	0.494	-1.246291e-01	3.040743e-01	1.121657e+00	6.820612e-01
-9	Rv3738c	-9	0	A	T	0.088	-7.281169e-02	1.047000e-01	1.143440e+00	4.870708e-01
-9	Rv3665c	-9	0	A	T	0.032	7.213572e-03	8.846035e-02	1.119372e+00	9.350368e-01
-9	Rv1724c	-9	0	A	T	0.015	1.066352e-01	1.166988e-01	1.137118e+00	3.612304e-01
-9	Rv0202c	-9	0	A	T	0.033	-7.096360e-02	7.661621e-02	1.105636e+00	3.547262e-01
-9	Rv3487c	-9	0	A	T	0.209	-7.811872e-02	8.873196e-02	1.128194e+00	3.790225e-01
-9	Rv0753c	-9	0	A	T	0.026	-3.449006e-02	8.071159e-02	1.117310e+00	6.693056e-01
-9	Rv2611c	-9	0	A	T	0.489	-6.000081e-01	4.759526e-01	1.073905e+00	2.079565e-01
-9	Rv2081c	-9	0	A	T	0.078	-4.924117e-02	4.903902e-02	1.131568e+00	3.157495e-01
-9	1981	-9	0	A	T	0.012	-4.043579e-03	1.063917e-01	1.116152e+00	9.696959e-01
-9	Rv0248c	-9	0	A	T	0.012	6.476904e-03	1.274879e-01	1.121507e+00	9.594996e-01
-9	Rv3080c	-9	0	A	T	0.078	4.606993e-02	5.573522e-02	1.086281e+00	4.088210e-01
-9	Rv1052	-9	0	A	T	0.012	4.099233e-02	1.068469e-01	1.109030e+00	7.013787e-01
-9	Rv1056	-9	0	A	T	0.044	-3.180807e-02	1.208063e-01	1.134049e+00	7.924168e-01
-9	Rv1057	-9	0	A	T	0.020	-3.933688e-02	8.088014e-02	1.124118e+00	6.269004e-01
-9	Rv1054	-9	0	A	T	0.154	4.897536e-02	1.090712e-01	1.125222e+00	6.535880e-01
-9	Rv3160c	-9	0	A	T	0.012	1.409791e-02	1.029947e-01	1.117042e+00	8.911745e-01
-9	Rv1059	-9	0	A	T	0.012	2.575288e-01	1.058554e-01	1.115031e+00	1.529040e-02
-9	Rv1004c	-9	0	A	T	0.097	-6.449184e-02	6.405726e-02	1.111193e+00	3.144694e-01
-9	Rv1239c	-9	0	A	T	0.489	-6.000081e-01	4.759526e-01	1.073905e+00	2.079565e-01
-9	Rv1781c	-9	0	A	T	0.049	4.498183e-02	6.391095e-02	1.108603e+00	4.818346e-01
-9	Rv0537c	-9	0	A	T	0.175	-1.271541e-01	8.566960e-02	1.150690e+00	1.383034e-01
-9	2816	-9	0	A	T	0.265	-7.117608e-02	8.830584e-02	1.132374e+00	4.205717e-01
-9	Rv0895	-9	0	A	T	0.011	-5.796673e-02	1.030917e-01	1.121244e+00	5.741459e-01
-9	Rv0894	-9	0	A	T	0.041	1.136596e-01	9.049000e-02	1.070801e+00	2.096182e-01
-9	Rv0896	-9	0	A	T	0.014	1.616091e-01	1.707973e-01	1.114877e+00	3.444491e-01
-9	Rv2675c	-9	0	A	T	0.015	1.824951e-01	9.399101e-02	1.139718e+00	5.267953e-02
-9	Rv0892	-9	0	A	T	0.040	-6.983588e-02	7.057603e-02	1.124585e+00	3.228359e-01
-9	Rv0899	-9	0	A	T	0.026	-1.255814e-01	1.033800e-01	1.106476e+00	2.249670e-01
-9	Rv3918c	-9	0	A	T	0.019	4.867910e-02	8.162337e-02	1.107848e+00	5.511557e-01
-9	Rv2831	-9	0	A	T	0.195	1.264262e-02	9.208290e-02	1.118163e+00	8.908457e-01
-9	Rv0915c	-9	0	A	T	0.037	-1.672799e-02	6.479473e-02	1.114623e+00	7.963705e-01
-9	2338	-9	0	A	T	0.029	-1.433509e-01	5.065682e-01	1.145522e+00	7.772924e-01
-9	Rv0099	-9	0	A	T	0.025	7.670668e-02	8.112599e-02	1.112056e+00	3.447949e-01
-9	Rv0097	-9	0	A	T	0.049	-1.662474e-01	1.275766e-01	1.107739e+00	1.930651e-01
-9	Rv0096	-9	0	A	T	0.276	2.180950e-01	8.542924e-02	1.129146e+00	1.094375e-02
-9	Rv0091	-9	0	A	T	0.019	-2.262192e-02	9.004102e-02	1.119617e+00	8.017198e-01
-9	Rv0286	-9	0	A	T	0.043	-5.717863e-02	9.860456e-02	1.112090e+00	5.622280e-01
-9	Rv0092	-9	0	A	T	0.094	-9.156230e-02	6.383666e-02	1.115010e+00	1.520337e-01
-9	Rv1255c	-9	0	A	T	0.014	5.367526e-02	9.591036e-02	1.114154e+00	5.759469e-01
-9	Rv1280c	-9	0	A	T	0.032	1.642120e-02	7.380432e-02	1.114856e+00	8.240078e-01
-9	1342	-9	0	A	T	0.011	4.316788e-02	1.085582e-01	1.126818e+00	6.910404e-01
-9	2488	-9	0	A	T	0.011	-1.106144e-01	1.059829e-01	1.107979e+00	2.970703e-01
-9	2489	-9	0	A	T	0.027	-5.727128e-02	7.308910e-02	1.107563e+00	4.336140e-01
-9	Rv0022c	-9	0	A	T	0.033	4.698486e-02	1.240125e-01	1.120481e+00	7.049254e-01
-9	2487	-9	0	A	T	0.024	-4.244627e-02	7.446511e-02	1.103897e+00	5.688938e-01
-9	2483	-9	0	A	T	0.014	1.669643e-01	1.011066e-01	1.093822e+00	9.921887e-02
-9	120	-9	0	A	T	0.011	-9.396961e-02	1.479609e-01	1.121882e+00	5.256218e-01
-9	121	-9	0	A	T	0.014	5.531134e-02	1.021983e-01	1.120574e+00	5.885723e-01
-9	126	-9	0	A	T	0.078	2.026376e-01	7.374799e-02	1.123979e+00	6.193086e-03
-9	128	-9	0	A	T	0.037	-1.197029e-01	1.203468e-01	1.109005e+00	3.203326e-01
-9	Rv2892c	-9	0	A	T	0.024	5.849838e-02	7.780210e-02	1.107149e+00	4.524321e-01
-9	Rv3238c	-9	0	A	T	0.012	-1.577798e-01	1.045118e-01	1.149396e+00	1.316831e-01
-9	Rv1874	-9	0	A	T	0.049	-1.171080e-01	8.319472e-02	1.111392e+00	1.597884e-01
-9	Rv1875	-9	0	A	T	0.017	-4.666302e-02	1.080607e-01	1.116091e+00	6.660352e-01
-9	Rv1877	-9	0	A	T	0.064	5.440797e-02	5.918994e-02	1.117409e+00	3.583782e-01
-9	Rv1873	-9	0	A	T	0.018	-1.248240e-01	1.014990e-01	1.101486e+00	2.192820e-01
-9	Rv1878	-9	0	A	T	0.051	9.588576e-02	1.037419e-01	1.112603e+00	3.557392e-01
-9	Rv1879	-9	0	A	T	0.018	9.293870e-02	9.865253e-02	1.131483e+00	3.465536e-01
-9	Rv2180c	-9	0	A	T	0.125	1.002651e-01	1.051382e-01	1.109077e+00	3.406683e-01
-9	Rv2487c	-9	0	A	T	0.062	3.800126e-02	5.057696e-02	1.118433e+00	4.527518e-01
-9	Rv0794c	-9	0	A	T	0.017	1.623526e-01	1.022489e-01	1.113545e+00	1.128872e-01
-9	Rv1916	-9	0	A	T	0.043	-2.344481e-03	7.811917e-02	1.120416e+00	9.760684e-01
-9	Rv1915	-9	0	A	T	0.359	2.908567e-03	1.040222e-01	1.122986e+00	9.777031e-01
-9	Rv2920c	-9	0	A	T	0.028	-6.034075e-02	7.337116e-02	1.112638e+00	4.111939e-01
-9	Rv1703c	-9	0	A	T	0.018	-9.473999e-03	9.299818e-02	1.112824e+00	9.188937e-01
-9	Rv2248	-9	0	A	T	0.135	-4.068533e-03	7.798024e-02	1.121562e+00	9.584086e-01
-9	Rv2177c	-9	0	A	T	0.084	5.431428e-02	7.572129e-02	1.109474e+00	4.734903e-01
-9	Rv2247	-9	0	A	T	0.197	1.362143e-01	9.243395e-02	1.091624e+00	1.411356e-01
-9	Rv2245	-9	0	A	T	0.063	1.534381e-01	1.347768e-01	1.114376e+00	2.554108e-01
-9	Rv2242	-9	0	A	T	0.040	7.592617e-02	1.217092e-01	1.099037e+00	5.329894e-01
-9	Rv2243	-9	0	A	T	0.044	2.419473e-02	8.608712e-02	1.121071e+00	7.787754e-01
-9	Rv2241	-9	0	A	T	0.019	-4.839746e-02	9.399157e-02	1.116885e+00	6.068154e-01
-9	Rv0601c	-9	0	A	T	0.019	-4.034373e-03	1.629671e-01	1.116812e+00	9.802585e-01
-9	Rv1354c	-9	0	A	T	0.020	-1.195335e-01	8.487363e-02	1.090754e+00	1.595715e-01
-9	Rv1765c	-9	0	A	T	0.229	6.616838e-02	7.604270e-02	1.107886e+00	3.845892e-01
-9	Rv1176c	-9	0	A	T	0.034	-1.901295e-01	1.442717e-01	1.123064e+00	1.880853e-01
-9	Rv2799	-9	0	A	T	0.034	9.977245e-03	1.030765e-01	1.123908e+00	9.229239e-01
-9	Rv2060	-9	0	A	T	0.013	-1.277002e-01	1.081469e-01	1.121668e+00	2.381777e-01
-9	1516	-9	0	A	T	0.038	-8.025820e-02	1.161303e-01	1.093735e+00	4.897836e-01
-9	1510	-9	0	A	T	0.059	-3.572305e-02	2.861111e-01	1.129772e+00	9.006810e-01
-9	Rv1260	-9	0	A	T	0.065	-1.978732e-01	1.336040e-01	1.121643e+00	1.391528e-01
-9	Rv1264	-9	0	A	T	0.032	-1.098315e-01	7.392504e-02	1.108497e+00	1.379125e-01
-9	Rv0796	-9	0	A	T	0.019	2.683071e-01	1.172469e-01	1.038954e+00	2.248290e-02
-9	Rv0797	-9	0	A	T	0.173	1.135001e-01	4.312483e-02	1.079801e+00	8.723000e-03
-9	Rv3573c	-9	0	A	T	0.038	-2.223592e-01	9.836069e-02	1.155239e+00	2.416049e-02
-9	Rv3383c	-9	0	A	T	0.459	4.228312e-02	1.858389e-01	1.134539e+00	8.200973e-01
-9	Rv3689	-9	0	A	T	0.107	-4.407318e-02	8.869515e-02	1.145923e+00	6.194484e-01
-9	Rv3446c	-9	0	A	T	0.204	-7.094958e-02	8.458713e-02	1.139258e+00	4.019503e-01
-9	Rv3682	-9	0	A	T	0.184	3.565368e-02	7.979152e-02	1.118605e+00	6.551651e-01
-9	Rv3684	-9	0	A	T	0.064	-1.451138e-01	1.365758e-01	1.136460e+00	2.884559e-01
-9	Rv0136	-9	0	A	T	0.184	-6.844493e-02	7.950335e-02	1.111098e+00	3.896548e-01
-9	Rv0134	-9	0	A	T	0.303	5.449337e-02	1.034929e-01	1.109844e+00	5.987183e-01
-9	Rv0133	-9	0	A	T	0.076	7.811049e-02	1.250492e-01	1.107359e+00	5.324609e-01
-9	Rv0130	-9	0	A	T	0.020	2.905898e-02	8.958244e-02	1.118832e+00	7.457684e-01
-9	Rv0139	-9	0	A	T	0.044	-5.383945e-02	7.176551e-02	1.103650e+00	4.534385e-01
-9	Rv3532	-9	0	A	T	0.098	-6.287619e-02	7.878760e-02	1.095505e+00	4.251786e-01
-9	Rv3537	-9	0	A	T	0.168	-2.589888e-02	8.566606e-02	1.122436e+00	7.625166e-01
-9	Rv3539	-9	0	A	T	0.076	3.050120e-02	8.858001e-02	1.113198e+00	7.307225e-01
-9	Rv1116A	-9	0	A	T	0.011	3.998361e-02	1.214449e-01	1.122253e+00	7.421020e-01
-9	Rv0578c	-9	0	A	T	0.201	-3.851563e-02	4.066302e-02	1.165781e+00	3.439465e-01
-9	267	-9	0	A	T	0.013	2.607286e-03	1.971982e-01	1.120277e+00	9.894556e-01
-9	266	-9	0	A	T	0.197	2.244313e-01	1.118781e-01	1.034636e+00	4.532869e-02
-9	1768	-9	0	A	T	0.011	-7.776038e-02	1.470783e-01	1.114618e+00	5.972209e-01
-9	988	-9	0	A	T	0.159	-1.172226e-01	1.562270e-01	1.149301e+00	4.533652e-01
-9	989	-9	0	A	T	0.048	-8.896238e-02	8.878292e-02	1.101454e+00	3.167622e-01
-9	Rv2531c	-9	0	A	T	0.064	-7.165258e-02	6.308110e-02	1.124597e+00	2.564882e-01
-9	Rv0132c	-9	0	A	T	0.023	2.763996e-02	8.423437e-02	1.113467e+00	7.429337e-01
-9	2671	-9	0	A	T	0.011	1.098664e-01	1.092788e-01	1.127876e+00	3.151455e-01
-9	2675	-9	0	A	T	0.047	-1.641104e-02	7.429651e-02	1.118623e+00	8.252612e-01
-9	2677	-9	0	A	T	0.035	9.041577e-03	9.670594e-02	1.122489e+00	9.255430e-01
-9	2676	-9	0	A	T	0.016	-2.950306e-02	8.804528e-02	1.112670e+00	7.376819e-01
-9	2929	-9	0	A	T	0.458	-4.036443e-02	1.469896e-01	1.122951e+00	7.837183e-01
-9	2921	-9	0	A	T	0.023	1.438745e-02	1.324692e-01	1.126381e+00	9.135506e-01
-9	2920	-9	0	A	T	0.065	2.111803e-02	1.979717e-01	1.122360e+00	9.150871e-01
-9	2922	-9	0	A	T	0.033	-2.580352e-02	1.756892e-01	1.119039e+00	8.832868e-01
-9	Rv1624c	-9	0	A	T	0.069	-9.213616e-02	1.540873e-01	1.112234e+00	5.501144e-01
-9	2926	-9	0	A	T	0.432	-1.692006e-04	1.465172e-01	1.134386e+00	9.990790e-01
-9	Rv2134c	-9	0	A	T	0.011	-1.062338e-01	1.397616e-01	1.129034e+00	4.475075e-01
-9	Rv3333c	-9	0	A	T	0.018	6.312424e-02	8.753307e-02	1.119835e+00	4.711172e-01
-9	Rv3362c	-9	0	A	T	0.012	6.663732e-04	1.349068e-01	1.121146e+00	9.960606e-01
-9	Rv0063	-9	0	A	T	0.235	1.468740e-02	8.368172e-02	1.116330e+00	8.607378e-01
-9	Rv2617c	-9	0	A	T	0.023	-6.624495e-02	1.762929e-01	1.130615e+00	7.072316e-01
-9	Rv0068	-9	0	A	T	0.497	3.641527e-01	4.462269e-01	1.123136e+00	4.148036e-01
-9	Rv3641c	-9	0	A	T	0.030	-1.250360e-01	1.717340e-01	1.127089e+00	4.668665e-01
-9	726	-9	0	A	T	0.162	-5.418700e-02	1.435168e-01	1.136514e+00	7.058952e-01
-9	727	-9	0	A	T	0.047	3.879534e-02	1.060343e-01	1.124520e+00	7.145950e-01
-9	Rv2471	-9	0	A	T	0.204	-2.101991e-02	7.072469e-02	1.128017e+00	7.664174e-01
-9	1163	-9	0	A	T	0.016	5.336130e-02	1.005247e-01	1.121052e+00	5.957467e-01
-9	Rv3082c	-9	0	A	T	0.069	-6.679612e-02	1.178450e-01	1.125386e+00	5.710660e-01
-9	Rv1078	-9	0	A	T	0.069	-1.635904e-01	1.541711e-01	1.110990e+00	2.890995e-01
-9	Rv2672	-9	0	A	T	0.259	-4.276740e-02	1.307637e-01	1.129991e+00	7.437447e-01
-9	Rv1076	-9	0	A	T	0.173	-1.331282e-01	9.131132e-02	1.149354e+00	1.454074e-01
-9	Rv1077	-9	0	A	T	0.023	8.698138e-02	8.466566e-02	1.115110e+00	3.046947e-01
-9	Rv1073	-9	0	A	T	0.018	5.843185e-02	1.079389e-01	1.124705e+00	5.884854e-01
-9	Rv3166c	-9	0	A	T	0.013	-1.122767e-01	1.343157e-01	1.124477e+00	4.035551e-01
-9	Rv0152c	-9	0	A	T	0.081	-4.358294e-02	9.074889e-02	1.122742e+00	6.312293e-01
-9	474	-9	0	A	T	0.016	3.206706e-01	1.167082e-01	1.149857e+00	6.194518e-03
-9	1361	-9	0	A	T	0.011	-1.906226e-01	1.147795e-01	1.117842e+00	9.731395e-02
-9	792	-9	0	A	T	0.041	-3.499629e-02	7.940244e-02	1.108945e+00	6.595656e-01
-9	Rv2320c	-9	0	A	T	0.030	2.201410e-02	7.640821e-02	1.119586e+00	7.733669e-01
-9	Rv3492c	-9	0	A	T	0.022	-1.436163e-02	1.370805e-01	1.121932e+00	9.165972e-01
-9	Rv0078A	-9	0	A	T	0.166	8.461215e-02	1.111834e-01	1.112133e+00	4.469661e-01
-9	Rv1323	-9	0	A	T	0.013	-8.489504e-03	1.176222e-01	1.117806e+00	9.424873e-01
-9	Rv0878c	-9	0	A	T	0.281	-6.978784e-02	3.642339e-02	1.057197e+00	5.586724e-02
-9	Rv3830c	-9	0	A	T	0.202	1.218604e-01	1.061241e-01	1.082775e+00	2.513379e-01
-9	Rv3241c	-9	0	A	T	0.019	2.968041e-01	1.470563e-01	1.214453e+00	4.403183e-02
-9	Rv0978c	-9	0	A	T	0.205	3.778657e-02	3.741338e-02	1.093011e+00	3.129396e-01
-9	Rv2677c	-9	0	A	T	0.062	-1.131843e-01	1.690631e-01	1.123551e+00	5.034632e-01
-9	Rv0309	-9	0	A	T	0.067	-3.816210e-02	1.313662e-01	1.123402e+00	7.715391e-01
-9	Rv0743c	-9	0	A	T	0.011	-9.823663e-03	1.077236e-01	1.113981e+00	9.273714e-01
-9	Rv0303	-9	0	A	T	0.023	-8.387322e-02	8.442192e-02	1.111905e+00	3.208914e-01
-9	Rv0302	-9	0	A	T	0.131	-1.203789e-01	9.821227e-02	1.170285e+00	2.208219e-01
-9	Rv2813	-9	0	A	T	0.078	3.787754e-02	1.136355e-01	1.126694e+00	7.390127e-01
-9	Rv2812	-9	0	A	T	0.484	1.771566e-02	2.319032e-01	1.129110e+00	9.391339e-01
-9	Rv3410c	-9	0	A	T	0.011	1.897405e-01	1.093106e-01	1.131526e+00	8.314572e-02
-9	2315	-9	0	A	T	0.024	-3.478889e-02	8.025693e-02	1.116769e+00	6.648395e-01
-9	Rv0380c	-9	0	A	T	0.203	-6.655576e-02	1.109374e-01	1.134413e+00	5.487869e-01
-9	2310	-9	0	A	T	0.059	6.702584e-02	2.844862e-01	1.125823e+00	8.138260e-01
-9	Rv2954c	-9	0	A	T	0.013	-6.473577e-03	1.017559e-01	1.116697e+00	9.492964e-01
-9	Rv2634c	-9	0	A	T	0.037	7.943237e-02	8.040680e-02	1.095131e+00	3.236337e-01
-9	Rv0020c	-9	0	A	T	0.368	7.789666e-02	8.902443e-02	1.107364e+00	3.819440e-01
-9	103	-9	0	A	T	0.040	1.621978e-01	1.340462e-01	1.102517e+00	2.267794e-01
-9	101	-9	0	A	T	0.021	1.507027e-01	1.571102e-01	1.102592e+00	3.378600e-01
-9	106	-9	0	A	T	0.115	-4.268382e-02	9.719412e-02	1.125313e+00	6.607131e-01
-9	Rv0825c	-9	0	A	T	0.217	-1.024087e-02	7.513202e-02	1.127914e+00	8.916287e-01
-9	Rv2510c	-9	0	A	T	0.028	-3.438523e-03	9.251883e-02	1.114596e+00	9.703661e-01
-9	Rv1895	-9	0	A	T	0.484	1.110506e-01	2.146327e-01	1.133766e+00	6.050805e-01
-9	Rv1891	-9	0	A	T	0.021	-1.142378e-01	9.772499e-02	1.121924e+00	2.429077e-01
-9	Rv2485c	-9	0	A	T	0.167	-1.938228e-01	1.020758e-01	1.179244e+00	5.809831e-02
-9	Rv1129c	-9	0	A	T	0.024	1.764964e-01	7.175168e-02	1.174745e+00	1.419896e-02
-9	Rv3608c	-9	0	A	T	0.015	1.479913e-02	1.012324e-01	1.116781e+00	8.838238e-01
-9	Rv2080	-9	0	A	T	0.013	-1.352821e-01	1.210980e-01	1.114964e+00	2.644138e-01
-9	Rv1399c	-9	0	A	T	0.073	-5.543164e-02	9.085103e-02	1.121415e+00	5.420159e-01
-9	3011	-9	0	A	T	0.234	3.743633e-02	7.643746e-02	1.112426e+00	6.244908e-01
-9	Rv1329c	-9	0	A	T	0.196	-2.502791e-02	1.205202e-01	1.123964e+00	8.355649e-01
-9	3014	-9	0	A	T	0.160	-2.169547e-02	8.464342e-02	1.122648e+00	7.978001e-01
-9	Rv3010c	-9	0	A	T	0.012	-4.434411e-02	1.234686e-01	1.110758e+00	7.196149e-01
-9	1759	-9	0	A	T	0.158	8.704897e-02	2.466816e-01	1.136767e+00	7.243101e-01
-9	1757	-9	0	A	T	0.013	1.507791e-01	1.035242e-01	1.112972e+00	1.458202e-01
-9	1755	-9	0	A	T	0.058	1.571571e-01	4.596030e-01	1.148180e+00	7.325225e-01
-9	Rv2263	-9	0	A	T	0.021	-1.195307e-01	1.304875e-01	1.100960e+00	3.600407e-01
-9	Rv2265	-9	0	A	T	0.079	-2.565918e-02	9.133784e-02	1.111930e+00	7.788700e-01
-9	Rv2266	-9	0	A	T	0.056	1.446556e-01	9.342779e-02	1.104479e+00	1.221065e-01
-9	Rv1790	-9	0	A	T	0.033	-5.362402e-02	6.868131e-02	1.093778e+00	4.352673e-01
-9	Rv1792	-9	0	A	T	0.069	-2.634394e-02	1.495424e-01	1.119926e+00	8.602285e-01
-9	767b	-9	0	A	T	0.012	4.819589e-02	1.016419e-01	1.117941e+00	6.355594e-01
-9	Rv0656c	-9	0	A	T	0.049	-9.290713e-02	9.755964e-02	1.131305e+00	3.413464e-01
-9	Rv1797	-9	0	A	T	0.064	1.234532e-01	1.358444e-01	1.122663e+00	3.638515e-01
-9	Rv1796	-9	0	A	T	0.012	-1.437093e-01	1.008192e-01	1.100344e+00	1.545891e-01
-9	Rv1174c	-9	0	A	T	0.021	8.143220e-03	1.302217e-01	1.117467e+00	9.501601e-01
-9	1579	-9	0	A	T	0.073	1.234181e-01	1.132539e-01	1.121613e+00	2.762894e-01
-9	1578	-9	0	A	T	0.063	3.617092e-01	1.497373e-01	1.118819e+00	1.602445e-02
-9	1573	-9	0	A	T	0.012	-6.856096e-02	1.620013e-01	1.130975e+00	6.723014e-01
-9	1572	-9	0	A	T	0.020	-3.421004e-02	7.909015e-02	1.116544e+00	6.655105e-01
-9	1571	-9	0	A	T	0.066	1.138221e-01	1.204727e-01	1.088882e+00	3.451674e-01
-9	686	-9	0	A	T	0.014	-1.516025e-02	1.041338e-01	1.115669e+00	8.843015e-01
-9	1577	-9	0	A	T	0.011	-1.245822e-03	1.055749e-01	1.113775e+00	9.905891e-01
-9	680	-9	0	A	T	0.019	2.993841e-01	1.403828e-01	1.051803e+00	3.338585e-02
-9	683	-9	0	A	T	0.011	3.370313e-01	1.182948e-01	1.019679e+00	4.544412e-03
-9	1574	-9	0	A	T	0.012	-9.467643e-02	1.014114e-01	1.115545e+00	3.509155e-01
-9	Rv2948c	-9	0	A	T	0.079	-1.205928e-01	7.901487e-02	1.128353e+00	1.275186e-01
-9	Rv2995c	-9	0	A	T	0.043	1.532690e-02	1.037201e-01	1.123494e+00	8.825756e-01
-9	Rv1894c	-9	0	A	T	0.056	-3.381244e-02	6.534991e-02	1.116061e+00	6.050753e-01
-9	Rv2690c	-9	0	A	T	0.086	-2.312938e-01	9.383706e-02	1.163105e+00	1.400360e-02
-9	Rv3785	-9	0	A	T	0.200	1.450847e-02	9.607408e-02	1.120197e+00	8.800191e-01
-9	Rv3827c	-9	0	A	T	0.487	-1.385801e-01	3.218293e-01	1.111731e+00	6.669225e-01
-9	Rv1537	-9	0	A	T	0.078	5.735192e-02	1.014867e-01	1.108322e+00	5.722182e-01
-9	Rv1240	-9	0	A	T	0.015	5.051157e-02	9.985977e-02	1.098912e+00	6.131768e-01
-9	Rv1530	-9	0	A	T	0.069	-6.662573e-02	1.146885e-01	1.118817e+00	5.615207e-01
-9	Rv1244	-9	0	A	T	0.083	-7.508060e-02	9.418008e-02	1.117581e+00	4.256683e-01
-9	Rv0111	-9	0	A	T	0.032	-5.910458e-02	7.304064e-02	1.106603e+00	4.187400e-01
-9	Rv0112	-9	0	A	T	0.020	-1.117126e-01	7.966288e-02	1.101757e+00	1.613700e-01
-9	Rv0113	-9	0	A	T	0.087	3.249462e-02	9.013393e-02	1.127086e+00	7.185969e-01
-9	Rv0114	-9	0	A	T	0.021	1.004650e-01	1.070596e-01	1.088334e+00	3.484388e-01
-9	Rv0115	-9	0	A	T	0.243	1.507098e-01	9.987577e-02	1.102928e+00	1.318649e-01
-9	Rv0117	-9	0	A	T	0.159	3.661588e-02	8.101545e-02	1.096432e+00	6.514701e-01
-9	Rv0119	-9	0	A	T	0.045	-8.624713e-02	1.110190e-01	1.131192e+00	4.375616e-01
-9	Rv2319c	-9	0	A	T	0.067	-3.108064e-02	1.194744e-01	1.117469e+00	7.948468e-01
-9	Rv3299c	-9	0	A	T	0.138	3.939347e-02	5.784220e-02	1.119886e+00	4.961184e-01
-9	Rv1446c	-9	0	A	T	0.448	-6.233928e-02	1.586728e-01	1.134327e+00	6.945567e-01
-9	Rv2868c	-9	0	A	T	0.016	6.993928e-02	1.048098e-01	1.107751e+00	5.048546e-01
-9	Rv0043c	-9	0	A	T	0.017	7.108698e-02	1.026329e-01	1.120640e+00	4.888241e-01
-9	241	-9	0	A	T	0.023	4.891625e-02	8.853611e-02	1.111492e+00	5.808239e-01
-9	Rv0964c	-9	0	A	T	0.492	-1.494694e-02	3.448754e-01	1.143395e+00	9.654457e-01
-9	Rv3922c	-9	0	A	T	0.011	-6.085078e-03	1.328141e-01	1.119282e+00	9.634727e-01
-9	Rv0327c	-9	0	A	T	0.098	1.385733e-01	8.877185e-02	1.088389e+00	1.190824e-01
-9	Rv2407	-9	0	A	T	0.440	-1.816327e-01	1.718204e-01	1.140100e+00	2.909142e-01
-9	Rv1245c	-9	0	A	T	0.023	-3.416248e-02	1.280475e-01	1.118068e+00	7.897241e-01
-9	Rv2728c	-9	0	A	T	0.024	4.666623e-02	1.243155e-01	1.119643e+00	7.075146e-01
-9	Rv2344c	-9	0	A	T	0.021	9.239069e-02	1.074054e-01	1.135041e+00	3.900407e-01
-9	Rv0296c	-9	0	A	T	0.022	1.073329e-01	8.653815e-02	1.118684e+00	2.153807e-01
-9	2699	-9	0	A	T	0.029	-5.732131e-02	2.352117e-01	1.115301e+00	8.075509e-01
-9	2698	-9	0	A	T	0.069	9.670743e-02	9.805926e-02	1.141648e+00	3.244502e-01
-9	2694	-9	0	A	T	0.011	2.163067e-01	1.445807e-01	1.109148e+00	1.351868e-01
-9	2693	-9	0	A	T	0.487	-7.044424e-03	2.314684e-01	1.120119e+00	9.757320e-01
-9	2691	-9	0	A	T	0.014	-2.058223e-01	5.649790e-01	1.145743e+00	7.157696e-01
-9	Rv1622c	-9	0	A	T	0.016	-1.694864e-01	1.017972e-01	1.135044e+00	9.647862e-02
-9	Rv3483c	-9	0	A	T	0.163	-3.725839e-02	1.039677e-01	1.135017e+00	7.202040e-01
-9	Rv1673c	-9	0	A	T	0.034	3.546874e-02	8.342748e-02	1.120244e+00	6.708932e-01
-9	Rv2024c	-9	0	A	T	0.487	1.448490e-01	2.451439e-01	1.156469e+00	5.548417e-01
-9	Rv0484c	-9	0	A	T	0.088	1.486065e-02	1.451550e-01	1.122396e+00	9.184931e-01
-9	Rv1178	-9	0	A	T	0.068	5.094145e-02	1.670487e-01	1.120143e+00	7.605167e-01
-9	Rv2559c	-9	0	A	T	0.067	-1.782854e-01	1.910686e-01	1.130323e+00	3.511689e-01
-9	Rv2615c	-9	0	A	T	0.202	3.776605e-03	3.879436e-02	1.116949e+00	9.224835e-01
-9	1143	-9	0	A	T	0.067	-6.034949e-02	1.884392e-01	1.119966e+00	7.488899e-01
-9	1140	-9	0	A	T	0.019	1.190847e-01	1.719005e-01	1.149870e+00	4.887487e-01
-9	1141	-9	0	A	T	0.038	-1.362477e-01	1.253723e-01	1.131441e+00	2.776130e-01
-9	1147	-9	0	A	T	0.070	-6.673272e-02	1.108159e-01	1.113167e+00	5.472864e-01
-9	Rv2459	-9	0	A	T	0.016	-1.031341e-01	9.127788e-02	1.116268e+00	2.590013e-01
-9	Rv2458	-9	0	A	T	0.486	-1.147143e-01	4.067272e-01	1.137401e+00	7.780143e-01
-9	1148	-9	0	A	T	0.061	1.753808e-01	1.889803e-01	1.120627e+00	3.537843e-01
-9	Rv2041c	-9	0	A	T	0.019	1.303800e-01	9.319952e-02	1.095157e+00	1.623814e-01
-9	Rv3434c	-9	0	A	T	0.024	-2.422204e-02	9.105599e-02	1.121436e+00	7.903266e-01
-9	Rv1450c	-9	0	A	T	0.235	5.786571e-03	3.661636e-02	1.118106e+00	8.744877e-01
-9	10	-9	0	A	T	0.017	6.614019e-02	1.036602e-01	1.124099e+00	5.237008e-01
-9	2969	-9	0	A	T	0.018	2.931913e-01	8.462804e-02	9.962030e-01	5.715714e-04
-9	Rv2294	-9	0	A	T	0.019	-8.080451e-02	9.050507e-02	1.123714e+00	3.723350e-01
-9	Rv2296	-9	0	A	T	0.048	-1.608988e-01	1.345357e-01	1.129987e+00	2.322153e-01
-9	Rv0805	-9	0	A	T	0.017	-7.210313e-02	1.034706e-01	1.109209e+00	4.861854e-01
-9	Rv0533c	-9	0	A	T	0.041	1.771528e-02	9.197045e-02	1.128930e+00	8.473264e-01
-9	Rv0326	-9	0	A	T	0.030	-9.441530e-02	9.691215e-02	1.131635e+00	3.303563e-01
-9	Rv3832c	-9	0	A	T	0.079	-1.164480e-02	9.121210e-02	1.123935e+00	8.984577e-01
-9	Rv0324	-9	0	A	T	0.368	8.294281e-02	1.378330e-01	1.117322e+00	5.475731e-01
-9	Rv0321	-9	0	A	T	0.015	1.898402e-01	2.696535e-01	1.107817e+00	4.817133e-01
-9	2448	-9	0	A	T	0.011	-1.696359e-01	1.296060e-01	1.128356e+00	1.911144e-01
-9	Rv2871	-9	0	A	T	0.011	-2.516973e-02	1.355520e-01	1.124401e+00	8.527599e-01
-9	Rv2875	-9	0	A	T	0.045	3.187369e-01	1.906322e-01	1.181295e+00	9.507818e-02
-9	Rv2874	-9	0	A	T	0.489	-6.000081e-01	4.759526e-01	1.073905e+00	2.079565e-01
-9	Rv2876	-9	0	A	T	0.011	-1.225864e-01	1.475397e-01	1.129028e+00	4.063976e-01
-9	381	-9	0	A	T	0.362	5.903191e-02	1.430744e-01	1.130995e+00	6.800592e-01
-9	385	-9	0	A	T	0.082	1.961805e-02	6.933059e-02	1.113239e+00	7.773082e-01
-9	Rv3469c	-9	0	A	T	0.015	-1.364032e-01	1.123724e-01	1.165091e+00	2.253122e-01
-9	Rv1888c	-9	0	A	T	0.417	1.978646e-02	1.535724e-01	1.139190e+00	8.975291e-01
-9	Rv1467c	-9	0	A	T	0.020	1.245189e-02	8.451780e-02	1.117592e+00	8.829252e-01
-9	Rv1855c	-9	0	A	T	0.023	8.043691e-02	8.398692e-02	1.135774e+00	3.386079e-01
-9	Rv3332	-9	0	A	T	0.012	-5.107688e-02	1.024574e-01	1.114428e+00	6.183128e-01
-9	Rv0406c	-9	0	A	T	0.012	-4.855668e-02	1.226944e-01	1.114281e+00	6.924367e-01
-9	Rv2567	-9	0	A	T	0.486	-1.147143e-01	4.067272e-01	1.137401e+00	7.780143e-01
-9	2197	-9	0	A	T	0.137	6.901591e-02	1.064611e-01	1.129163e+00	5.170713e-01
-9	Rv3475	-9	0	A	T	0.019	1.856086e-01	1.440354e-01	1.052286e+00	1.980535e-01
-9	Rv3478	-9	0	A	T	0.279	-1.736470e-02	5.810344e-02	1.122979e+00	7.651580e-01
-9	Rv3479	-9	0	A	T	0.489	-6.000081e-01	4.759526e-01	1.073905e+00	2.079565e-01
-9	167	-9	0	A	T	0.080	1.735761e-02	1.411644e-01	1.118787e+00	9.021822e-01
-9	160	-9	0	A	T	0.025	2.215745e-01	5.130528e-01	1.149736e+00	6.659973e-01
-9	161	-9	0	A	T	0.034	-3.804749e-02	9.538206e-02	1.113099e+00	6.901208e-01
-9	Rv0823c	-9	0	A	T	0.206	9.218683e-02	7.447480e-02	1.108291e+00	2.162948e-01
-9	Rv0273c	-9	0	A	T	0.019	-1.247396e-01	9.878734e-02	1.119117e+00	2.072150e-01
-9	Rv2896c	-9	0	A	T	0.020	7.436754e-02	1.008088e-01	1.114065e+00	4.609976e-01
-9	Rv2329c	-9	0	A	T	0.079	9.221317e-02	7.952464e-02	1.123776e+00	2.467200e-01
-9	Rv2821c	-9	0	A	T	0.021	1.825761e-02	9.465526e-02	1.115634e+00	8.471181e-01
-9	2737	-9	0	A	T	0.101	2.747218e-02	1.377258e-01	1.129018e+00	8.419668e-01
-9	2730	-9	0	A	T	0.029	-1.433509e-01	5.065682e-01	1.145522e+00	7.772924e-01
-9	Rv2512c	-9	0	A	T	0.407	-9.211971e-03	7.085465e-02	1.118496e+00	8.966030e-01
-9	Rv0676c	-9	0	A	T	0.493	-6.243616e-02	2.901501e-01	1.126799e+00	8.297002e-01
-9	Rv3000	-9	0	A	T	0.019	1.202317e-01	1.608621e-01	1.121659e+00	4.551205e-01
-9	Rv3008	-9	0	A	T	0.011	-1.670981e-02	1.078823e-01	1.112779e+00	8.769639e-01
-9	Rv1902c	-9	0	A	T	0.016	-5.970829e-02	9.749759e-02	1.110759e+00	5.405143e-01
-9	Rv3312c	-9	0	A	T	0.011	1.891839e-02	1.088688e-01	1.114653e+00	8.621065e-01
-9	Rv0890c	-9	0	A	T	0.495	-3.037905e-01	3.935093e-01	1.120584e+00	4.404353e-01
-9	Rv0790c	-9	0	A	T	0.034	1.933240e-02	1.130203e-01	1.116644e+00	8.642438e-01
-9	807	-9	0	A	T	0.011	-9.542496e-02	1.407277e-01	1.129381e+00	4.979971e-01
-9	Rv3378c	-9	0	A	T	0.018	2.482123e-01	1.106595e-01	1.119153e+00	2.528189e-02
-9	Rv2203	-9	0	A	T	0.011	-8.093171e-02	1.436513e-01	1.124225e+00	5.733927e-01
-9	1777	-9	0	A	T	0.155	6.437598e-02	5.205886e-02	1.077259e+00	2.167495e-01
-9	Rv2207	-9	0	A	T	0.040	-5.547941e-02	1.078100e-01	1.110238e+00	6.070314e-01
-9	Rv2208	-9	0	A	T	0.066	-1.828407e-01	2.102383e-01	1.137104e+00	3.848430e-01
-9	Rv2209	-9	0	A	T	0.052	1.411198e-02	7.762716e-02	1.122229e+00	8.558113e-01
-9	Rv3915	-9	0	A	T	0.027	4.292486e-02	8.100099e-02	1.116171e+00	5.963686e-01
-9	Rv3911	-9	0	A	T	0.489	-6.000081e-01	4.759526e-01	1.073905e+00	2.079565e-01
-9	Rv3910	-9	0	A	T	0.101	9.140869e-02	5.276677e-02	1.088837e+00	8.376315e-02
-9	Rv3913	-9	0	A	T	0.026	-5.038473e-02	8.279062e-02	1.114310e+00	5.430473e-01
-9	Rv3912	-9	0	A	T	0.044	-1.510945e-01	9.000777e-02	1.114879e+00	9.376675e-02
-9	1554	-9	0	A	T	0.036	8.142345e-02	8.733696e-02	1.125869e+00	3.515845e-01
-9	3037	-9	0	A	T	0.011	-2.570365e-02	1.285593e-01	1.120691e+00	8.416025e-01
-9	3031	-9	0	A	T	0.016	1.196218e-01	1.099267e-01	1.126994e+00	2.769727e-01
-9	3032	-9	0	A	T	0.025	2.737150e-06	1.091904e-01	1.123151e+00	9.999800e-01
-9	Rv3125c	-9	0	A	T	0.069	-5.875115e-03	8.424329e-02	1.124748e+00	9.444254e-01
-9	Rv1896c	-9	0	A	T	0.018	9.949989e-03	9.169436e-02	1.118968e+00	9.136277e-01
-9	Rv2078	-9	0	A	T	0.452	9.413462e-02	1.370995e-01	1.124818e+00	4.926067e-01
-9	Rv1069c	-9	0	A	T	0.102	-7.527575e-02	7.883071e-02	1.117153e+00	3.400347e-01
-9	Rv1034c	-9	0	A	T	0.031	-3.468643e-02	1.111449e-01	1.124989e+00	7.550927e-01
-9	Rv2696c	-9	0	A	T	0.019	4.694418e-03	1.056021e-01	1.121192e+00	9.645584e-01
-9	Rv3649	-9	0	A	T	0.271	3.828957e-02	8.468269e-02	1.129808e+00	6.513320e-01
-9	Rv3645	-9	0	A	T	0.072	1.209182e-02	1.054259e-01	1.120537e+00	9.087276e-01
-9	Rv1519	-9	0	A	T	0.029	-1.433509e-01	5.065682e-01	1.145522e+00	7.772924e-01
-9	Rv1518	-9	0	A	T	0.049	-3.442132e-02	8.742470e-02	1.124591e+00	6.939324e-01
-9	Rv1517	-9	0	A	T	0.354	2.677242e-02	1.070969e-01	1.122407e+00	8.026912e-01
-9	Rv1510	-9	0	A	T	0.028	-8.434240e-02	7.991983e-02	1.105911e+00	2.917220e-01
-9	Rv1444c	-9	0	A	T	0.013	-2.027409e-02	1.031052e-01	1.121062e+00	8.441839e-01
-9	Rv0178	-9	0	A	T	0.023	-3.014495e-02	9.884862e-02	1.123702e+00	7.605083e-01
-9	Rv2777c	-9	0	A	T	0.082	1.466548e-01	7.767911e-02	1.162356e+00	5.954393e-02
-9	Rv0172	-9	0	A	T	0.241	6.718436e-02	8.239089e-02	1.099754e+00	4.151674e-01
-9	Rv0173	-9	0	A	T	0.033	-6.350470e-02	8.748259e-02	1.115217e+00	4.681930e-01
-9	Rv0170	-9	0	A	T	0.063	1.272554e-01	1.025350e-01	1.042126e+00	2.150866e-01
-9	Rv0171	-9	0	A	T	0.059	1.409120e-01	7.410734e-02	1.056264e+00	5.775047e-02
-9	Rv0176	-9	0	A	T	0.078	2.775122e-01	1.613018e-01	1.086445e+00	8.589763e-02
-9	Rv0174	-9	0	A	T	0.497	3.641527e-01	4.462269e-01	1.123136e+00	4.148036e-01
-9	Rv0175	-9	0	A	T	0.105	4.284544e-02	1.097924e-01	1.120210e+00	6.965057e-01
-9	Rv2360c	-9	0	A	T	0.354	7.311582e-02	1.655729e-01	1.138673e+00	6.589528e-01
-9	Rv3220c	-9	0	A	T	0.186	-5.488936e-03	8.863645e-02	1.124252e+00	9.506433e-01
-9	Rv3457c	-9	0	A	T	0.024	1.159078e-01	9.258244e-02	1.154363e+00	2.111091e-01
-9	228	-9	0	A	T	0.052	5.552734e-02	1.208354e-01	1.113053e+00	6.460314e-01
-9	227	-9	0	A	T	0.160	-1.130245e-02	5.471744e-02	1.118092e+00	8.364277e-01
-9	226	-9	0	A	T	0.095	2.753187e-01	9.501783e-02	9.574456e-01	3.906755e-03
-9	Rv0962c	-9	0	A	T	0.495	-3.037905e-01	3.935093e-01	1.120584e+00	4.404353e-01
-9	222	-9	0	A	T	0.035	1.106576e-01	1.618043e-01	1.136944e+00	4.943201e-01
-9	Rv3595c	-9	0	A	T	0.011	2.726854e-01	1.035281e-01	1.141176e+00	8.671684e-03
-9	Rv2999	-9	0	A	T	0.488	-2.253856e-01	3.381843e-01	1.096985e+00	5.053905e-01
-9	Rv2991	-9	0	A	T	0.014	-1.390464e-01	1.233465e-01	1.124405e+00	2.601015e-01
-9	Rv2997	-9	0	A	T	0.047	6.769786e-02	8.817769e-02	1.133686e+00	4.429602e-01
-9	Rv2994	-9	0	A	T	0.163	1.411158e-01	7.095741e-02	1.094134e+00	4.721184e-02
-9	Rv3920c	-9	0	A	T	0.021	2.630482e-02	9.637728e-02	1.113808e+00	7.850022e-01
-9	Rv0329c	-9	0	A	T	0.027	1.744570e-01	1.055123e-01	1.086637e+00	9.879922e-02
-9	2507	-9	0	A	T	0.011	5.194089e-02	1.554725e-01	1.140531e+00	7.384401e-01
-9	2506	-9	0	A	T	0.488	-7.488930e-02	2.929476e-01	1.112150e+00	7.983214e-01
-9	Rv2346c	-9	0	A	T	0.228	2.555407e-02	8.281267e-02	1.119526e+00	7.577572e-01
-9	650	-9	0	A	T	0.103	1.205031e-01	1.309283e-01	1.134951e+00	3.577698e-01
-9	Rv1204c	-9	0	A	T	0.076	1.247600e-01	9.085969e-02	1.096969e+00	1.702640e-01
-9	Rv1992c	-9	0	A	T	0.084	-1.597545e-02	6.714934e-02	1.113727e+00	8.120377e-01
-9	Rv1675c	-9	0	A	T	0.077	-3.510304e-02	1.092963e-01	1.129148e+00	7.481980e-01
-9	1524	-9	0	A	T	0.051	1.785815e-01	1.593643e-01	1.148373e+00	2.629400e-01
-9	1525	-9	0	A	T	0.012	-7.565498e-02	1.046874e-01	1.126619e+00	4.701787e-01
-9	1526	-9	0	A	T	0.018	-2.875078e-02	9.391758e-02	1.113745e+00	7.596201e-01
-9	Rv2036	-9	0	A	T	0.071	2.007931e-02	1.369973e-01	1.119239e+00	8.835260e-01
-9	Rv2032	-9	0	A	T	0.020	-1.095209e-01	1.221685e-01	1.098150e+00	3.703814e-01
-9	Rv2495c	-9	0	A	T	0.489	-6.000081e-01	4.759526e-01	1.073905e+00	2.079565e-01
-9	Rv2112c	-9	0	A	T	0.081	-5.401943e-02	6.252591e-02	1.115351e+00	3.879805e-01
-9	Rv2030c	-9	0	A	T	0.033	-9.076927e-03	6.616391e-02	1.116889e+00	8.909307e-01
-9	Rv0399c	-9	0	A	T	0.041	1.002944e-01	9.006966e-02	1.082458e+00	2.659585e-01
-9	Rv2316	-9	0	A	T	0.356	1.016285e-02	1.389103e-01	1.131502e+00	9.417037e-01
-9	Rv2047c	-9	0	A	T	0.175	-4.391445e-02	8.067049e-02	1.112687e+00	5.864029e-01
-9	Rv2437	-9	0	A	T	0.158	9.299410e-02	1.449856e-01	1.109257e+00	5.215214e-01
-9	Rv2436	-9	0	A	T	0.488	-2.093498e-01	3.246516e-01	1.094215e+00	5.192896e-01
-9	Rv2038c	-9	0	A	T	0.049	-1.587242e-01	1.385401e-01	1.095744e+00	2.524078e-01
-9	Rv3436c	-9	0	A	T	0.020	1.143976e-01	8.886407e-02	1.127659e+00	1.985056e-01
-9	Rv3064c	-9	0	A	T	0.011	-1.543605e-01	1.531167e-01	1.132696e+00	3.138271e-01
-9	Rv1075c	-9	0	A	T	0.086	2.062787e-01	8.840740e-02	1.129363e+00	1.998369e-02
-9	Rv3714c	-9	0	A	T	0.015	1.837029e-02	9.675167e-02	1.108744e+00	8.494788e-01
-9	Rv2797c	-9	0	A	T	0.071	-2.979387e-02	7.862738e-02	1.114858e+00	7.048860e-01
-9	Rv3749c	-9	0	A	T	0.011	-1.352675e-01	1.105699e-01	1.121630e+00	2.217012e-01
-9	Rv1166	-9	0	A	T	0.041	1.131585e-02	8.003956e-02	1.117783e+00	8.876216e-01
-9	Rv1162	-9	0	A	T	0.104	1.210561e-02	1.142227e-01	1.122617e+00	9.156339e-01
-9	Rv1163	-9	0	A	T	0.126	-9.137604e-02	9.763627e-02	1.168363e+00	3.497337e-01
-9	Rv1160	-9	0	A	T	0.133	6.217404e-03	9.712571e-02	1.125060e+00	9.489817e-01
-9	Rv1161	-9	0	A	T	0.048	-5.106329e-02	6.189508e-02	1.118632e+00	4.097211e-01
-9	Rv3509c	-9	0	A	T	0.019	1.391077e-01	8.656224e-02	1.118271e+00	1.086075e-01
-9	Rv0341	-9	0	A	T	0.045	3.662460e-03	7.689316e-02	1.119394e+00	9.620275e-01
-9	Rv0343	-9	0	A	T	0.012	-3.002764e-02	1.168056e-01	1.116741e+00	7.972156e-01
-9	Rv0342	-9	0	A	T	0.088	-1.697172e-02	9.551054e-02	1.124520e+00	8.590264e-01
-9	Rv2438c	-9	0	A	T	0.083	-4.940942e-03	9.518940e-02	1.123803e+00	9.586216e-01
-9	Rv0162c	-9	0	A	T	0.027	-5.188289e-02	8.957219e-02	1.133437e+00	5.626649e-01
-9	Rv2853	-9	0	A	T	0.343	-6.202437e-02	3.931108e-02	1.199340e+00	1.151750e-01
-9	Rv2856	-9	0	A	T	0.018	5.078552e-02	1.018141e-01	1.114117e+00	6.181099e-01
-9	Rv2855	-9	0	A	T	0.023	1.962730e-01	8.493314e-02	1.136112e+00	2.119681e-02
-9	Rv2854	-9	0	A	T	0.078	-3.876813e-02	9.647824e-02	1.126343e+00	6.879590e-01
-9	Rv3339c	-9	0	A	T	0.021	-1.028906e-01	7.834873e-02	1.129646e+00	1.896357e-01
-9	Rv0943c	-9	0	A	T	0.047	-1.405251e-01	7.457394e-02	1.082958e+00	6.002763e-02
-9	Rv0400c	-9	0	A	T	0.054	-6.037276e-02	7.887659e-02	1.149937e+00	4.443483e-01
-9	Rv3451	-9	0	A	T	0.170	-1.172207e-02	1.133919e-01	1.127960e+00	9.177007e-01
-9	Rv3452	-9	0	A	T	0.011	-1.232720e-01	1.073924e-01	1.109013e+00	2.515100e-01
-9	Rv3453	-9	0	A	T	0.354	-6.760031e-02	1.405960e-01	1.142185e+00	6.308359e-01
-9	Rv3454	-9	0	A	T	0.039	-5.609714e-02	6.596622e-02	1.110573e+00	3.954674e-01
-9	146	-9	0	A	T	0.013	6.747883e-01	1.961898e-01	1.071337e+00	6.258593e-04
-9	Rv0271c	-9	0	A	T	0.056	4.020280e-03	7.578079e-02	1.116259e+00	9.577097e-01
-9	Rv0874c	-9	0	A	T	0.173	-2.883350e-02	1.052323e-01	1.126217e+00	7.841859e-01
-9	Rv2823c	-9	0	A	T	0.446	-3.440441e-02	1.618248e-01	1.130883e+00	8.317135e-01
-9	Rv1630	-9	0	A	T	0.033	2.306678e-01	7.402015e-02	1.100098e+00	1.924482e-03
-9	2710	-9	0	A	T	0.058	1.571571e-01	4.596030e-01	1.148180e+00	7.325225e-01
-9	2719	-9	0	A	T	0.042	7.454092e-02	1.314814e-01	1.111261e+00	5.709860e-01
-9	Rv3063	-9	0	A	T	0.486	-1.147143e-01	4.067272e-01	1.137401e+00	7.780143e-01
-9	Rv3062	-9	0	A	T	0.486	-1.147143e-01	4.067272e-01	1.137401e+00	7.780143e-01
-9	Rv0792c	-9	0	A	T	0.020	-4.330672e-02	9.587803e-02	1.113304e+00	6.516689e-01
-9	Rv1900c	-9	0	A	T	0.459	6.285552e-02	1.889544e-01	1.137215e+00	7.395225e-01
-9	Rv3201c	-9	0	A	T	0.175	3.445383e-02	7.560588e-02	1.122250e+00	6.487786e-01
-9	Rv2712c	-9	0	A	T	0.160	5.683843e-02	7.053272e-02	1.126588e+00	4.206713e-01
-9	Rv2381c	-9	0	A	T	0.024	-1.360700e-02	7.432590e-02	1.112499e+00	8.548071e-01
-9	820	-9	0	A	T	0.358	9.230073e-03	1.335677e-01	1.130792e+00	9.449312e-01
-9	Rv2124c	-9	0	A	T	0.100	-6.109917e-03	4.905689e-02	1.117297e+00	9.009260e-01
-9	1713	-9	0	A	T	0.016	8.556414e-03	9.739615e-02	1.118530e+00	9.300257e-01
-9	1710	-9	0	A	T	0.033	1.635730e-01	1.812537e-01	1.143892e+00	3.672007e-01
-9	Rv1736c	-9	0	A	T	0.083	-1.746700e-01	8.250595e-02	1.120344e+00	3.469121e-02
-9	1714	-9	0	A	T	0.033	1.561941e-02	7.798418e-02	1.119949e+00	8.413262e-01
-9	Rv2226	-9	0	A	T	0.463	1.090313e-01	2.127040e-01	1.140973e+00	6.084338e-01
-9	Rv2227	-9	0	A	T	0.074	1.128142e-01	1.135092e-01	1.161926e+00	3.207081e-01
-9	Rv2220	-9	0	A	T	0.029	-7.297522e-02	1.572506e-01	1.117663e+00	6.427767e-01
-9	Rv3041c	-9	0	A	T	0.014	-1.463192e-01	1.242877e-01	1.115020e+00	2.395866e-01
-9	Rv0215c	-9	0	A	T	0.084	-6.032073e-02	1.171000e-01	1.136231e+00	6.066695e-01
-9	Rv2088	-9	0	A	T	0.179	-1.183897e-01	7.355225e-02	1.105437e+00	1.080437e-01
-9	3012	-9	0	A	T	0.012	5.255386e-02	1.083856e-01	1.082144e+00	6.279504e-01
-9	Rv2082	-9	0	A	T	0.485	4.475608e-02	2.662259e-01	1.129841e+00	8.665544e-01
-9	Rv2083	-9	0	A	T	0.488	-2.253856e-01	3.381843e-01	1.096985e+00	5.053905e-01
-9	Rv2084	-9	0	A	T	0.259	6.124994e-02	1.172193e-01	1.120375e+00	6.015100e-01
-9	Rv1758	-9	0	A	T	0.149	-4.715377e-03	6.173071e-02	1.118114e+00	9.391389e-01
-9	Rv1751	-9	0	A	T	0.019	-1.075857e-01	8.727568e-02	1.106998e+00	2.181963e-01
-9	Rv3667	-9	0	A	T	0.028	-1.319239e-01	7.216490e-02	1.074921e+00	6.806323e-02
-9	Rv0482	-9	0	A	T	0.015	-3.072176e-02	9.922765e-02	1.114328e+00	7.569725e-01
-9	Rv0486	-9	0	A	T	0.177	-9.884857e-02	8.396394e-02	1.145291e+00	2.395818e-01
-9	Rv0487	-9	0	A	T	0.019	1.766843e-01	9.793276e-02	1.013101e+00	7.174203e-02
-9	Rv3669	-9	0	A	T	0.011	-1.928767e-02	1.331042e-01	1.120752e+00	8.848364e-01
-9	Rv1032c	-9	0	A	T	0.075	-2.471924e-02	9.271179e-02	1.123310e+00	7.898556e-01
-9	Rv3350c	-9	0	A	T	0.362	4.485730e-02	5.239049e-02	1.115336e+00	3.922442e-01
-9	Rv2694c	-9	0	A	T	0.057	3.161793e-02	1.081617e-01	1.124176e+00	7.701487e-01
-9	11	-9	0	A	T	0.018	-2.591790e-02	9.522849e-02	1.115962e+00	7.855943e-01
-9	Rv1286	-9	0	A	T	0.065	-1.147898e-01	8.021281e-02	1.082895e+00	1.529644e-01
-9	Rv1285	-9	0	A	T	0.019	4.714378e-02	9.115416e-02	1.126354e+00	6.052278e-01
-9	16	-9	0	A	T	0.159	-8.492836e-02	1.614297e-01	1.141481e+00	5.990243e-01
-9	19	-9	0	A	T	0.168	-1.502031e-01	6.473238e-02	1.166817e+00	2.067606e-02
-9	18	-9	0	A	T	0.496	-3.297362e-01	2.426924e-01	1.137871e+00	1.747969e-01
-9	Rv1289	-9	0	A	T	0.017	1.965794e-01	9.727212e-02	1.100042e+00	4.375894e-02
-9	Rv1288	-9	0	A	T	0.103	1.417235e-01	5.787343e-02	1.023975e+00	1.463398e-02
[truncated: 1,411 more rows]
