# Supplementary material for: GWAS for quantitative resistance phenotypes in Mycobacterium tuberculosis reveals resistance genes and regulatory regions
Source: Nat Commun. 2019 May 13;10:2128. doi: 10.1038/s41467-019-10110-6 (PMC6513847; doi:10.1038/s41467-019-10110-6)
Supplement: Supplementary file 12 — Source Data [file 41467_2019_10110_MOESM12_ESM.zip › 9-Source Data Folder/gene_rfb.assoc.txt]

chr	rs	ps	n_miss	allele1	allele0	af	beta	se	l_remle	p_wald
-9	Rv0001	-9	0	A	T	0.078	-4.017586e+00	3.050327e+01	2.510998e+00	8.952400e-01
-9	Rv0004	-9	0	A	T	0.010	4.282389e+01	6.218559e+01	2.537076e+00	4.912048e-01
-9	Rv0005	-9	0	A	T	0.044	-3.531943e+00	4.248124e+01	2.509666e+00	9.337558e-01
-9	Rv0006	-9	0	A	T	0.038	5.096289e+01	3.250143e+01	2.463702e+00	1.171916e-01
-9	Rv0008c	-9	0	A	T	0.498	-1.206531e+01	2.104208e+02	2.534136e+00	9.542866e-01
-9	Rv0010c	-9	0	A	T	0.015	1.773945e+02	8.223351e+01	2.558865e+00	3.122650e-02
-9	Rv0012	-9	0	A	T	0.499	4.223906e+01	4.565499e+02	2.541784e+00	9.263050e-01
-9	Rv0013	-9	0	A	T	0.048	-1.498248e+02	9.783954e+01	2.459591e+00	1.260024e-01
-9	Rv0014c	-9	0	A	T	0.074	-1.558048e+01	5.456823e+01	2.522268e+00	7.753025e-01
-9	Rv0015c	-9	0	A	T	0.213	1.452160e+02	5.401134e+01	2.428785e+00	7.293625e-03
-9	Rv0018c	-9	0	A	T	0.487	-1.632139e+01	7.694509e+01	2.518674e+00	8.320586e-01
-9	Rv0020c	-9	0	A	T	0.011	1.415290e+00	6.545626e+01	2.513906e+00	9.827538e-01
-9	Rv0021c	-9	0	A	T	0.057	-1.036842e+02	5.516387e+01	2.463907e+00	6.045641e-02
-9	Rv0023	-9	0	A	T	0.020	7.996130e+01	9.210200e+01	2.552660e+00	3.855022e-01
-9	Rv0024	-9	0	A	T	0.046	-7.234861e+01	1.003531e+02	2.505320e+00	4.711141e-01
-9	Rv0025	-9	0	A	T	0.160	2.007446e+01	9.504010e+01	2.526113e+00	8.327577e-01
-9	Rv0026	-9	0	A	T	0.176	-2.231679e+01	6.567147e+01	2.523404e+00	7.340595e-01
-9	Rv0029	-9	0	A	T	0.023	3.460510e+01	4.207760e+01	2.519335e+00	4.110380e-01
-9	Rv0030	-9	0	A	T	0.229	-6.278490e+01	1.244237e+02	2.513756e+00	6.139467e-01
-9	Rv0032	-9	0	A	T	0.373	5.195963e+01	4.214153e+01	2.501914e+00	2.178721e-01
-9	Rv0035	-9	0	A	T	0.212	-8.173379e+00	5.978191e+01	2.514381e+00	8.912796e-01
-9	Rv0036c	-9	0	A	T	0.022	-8.870254e+00	6.372522e+01	2.509233e+00	8.893237e-01
-9	Rv0037c	-9	0	A	T	0.046	3.134583e+01	7.114337e+01	2.505435e+00	6.595968e-01
-9	Rv0039c	-9	0	A	T	0.044	8.711143e+01	2.984822e+02	2.543482e+00	7.704631e-01
-9	Rv0041	-9	0	A	T	0.064	-5.378422e+01	4.401912e+01	2.440035e+00	2.220558e-01
-9	Rv0042c	-9	0	A	T	0.026	-3.405440e+01	5.223837e+01	2.506801e+00	5.146124e-01
-9	Rv0045c	-9	0	A	T	0.077	-9.367789e+01	5.975261e+01	2.515162e+00	1.172517e-01
-9	Rv0046c	-9	0	A	T	0.202	6.305746e+01	6.696769e+01	2.512569e+00	3.466188e-01
-9	Rv0048c	-9	0	A	T	0.046	1.512480e+01	8.776374e+01	2.513773e+00	8.632086e-01
-9	Rv0050	-9	0	A	T	0.443	-4.338359e+00	3.479047e+01	2.510327e+00	9.007863e-01
-9	Rv0058	-9	0	A	T	0.498	9.134703e+01	2.560782e+02	2.533477e+00	7.213799e-01
-9	Rv0059	-9	0	A	T	0.235	-8.028664e+01	7.021235e+01	2.513797e+00	2.531106e-01
-9	Rv0061	-9	0	A	T	0.043	-5.559504e+01	1.459427e+02	2.518446e+00	7.033303e-01
-9	Rv0062	-9	0	A	T	0.129	-1.719202e+01	7.536200e+01	2.524624e+00	8.195949e-01
-9	Rv0063	-9	0	A	T	0.069	6.995202e+01	7.537935e+01	2.537503e+00	3.536307e-01
-9	Rv0067c	-9	0	A	T	0.011	-7.426317e+01	3.243280e+02	2.542905e+00	8.189346e-01
-9	Rv0068	-9	0	A	T	0.500	3.374003e+02	4.516718e+02	2.529169e+00	4.552365e-01
-9	Rv0070c	-9	0	A	T	0.027	5.124134e+01	5.279540e+01	2.552266e+00	3.319989e-01
-9	Rv0071	-9	0	A	T	0.151	9.542195e+00	2.197720e+01	2.527492e+00	6.642466e-01
-9	Rv0074	-9	0	A	T	0.157	-3.678548e+01	9.164227e+01	2.519707e+00	6.882088e-01
-9	Rv0075	-9	0	A	T	0.029	2.300113e+02	6.688894e+01	2.568623e+00	6.085130e-04
-9	Rv0077c	-9	0	A	T	0.022	4.811653e+01	6.071029e+01	2.518181e+00	4.282216e-01
-9	Rv0078	-9	0	A	T	0.020	2.466906e+01	1.142555e+02	2.526752e+00	8.291007e-01
-9	Rv0078A	-9	0	A	T	0.044	5.802529e+01	2.099036e+02	2.524949e+00	7.822687e-01
-9	Rv0083	-9	0	A	T	0.024	-8.823364e+01	5.620219e+01	2.465441e+00	1.167459e-01
-9	Rv0084	-9	0	A	T	0.032	-2.907660e+00	3.891969e+01	2.514385e+00	9.404610e-01
-9	Rv0085	-9	0	A	T	0.015	-2.083805e+02	1.287408e+02	2.512482e+00	1.058463e-01
-9	Rv0086	-9	0	A	T	0.135	-3.648206e+01	8.521926e+01	2.518382e+00	6.686727e-01
-9	Rv0087	-9	0	A	T	0.049	4.816519e+01	6.114804e+01	2.513401e+00	4.310689e-01
-9	Rv0088	-9	0	A	T	0.019	-2.811461e+00	9.068471e+01	2.510845e+00	9.752736e-01
-9	Rv0092	-9	0	A	T	0.094	6.331006e+01	5.905080e+01	2.511880e+00	2.839198e-01
-9	Rv0094c	-9	0	A	T	0.122	-5.112917e+01	2.999334e+01	2.432441e+00	8.856275e-02
-9	Rv0095c	-9	0	A	T	0.324	-3.833336e+01	3.796193e+01	2.484187e+00	3.128420e-01
-9	Rv0096	-9	0	A	T	0.173	4.622760e+00	8.195533e+01	2.517867e+00	9.550297e-01
-9	Rv0097	-9	0	A	T	0.116	-3.199231e+01	1.384040e+02	2.534458e+00	8.172441e-01
-9	Rv0099	-9	0	A	T	0.022	1.498083e+02	4.642938e+01	2.458525e+00	1.293289e-03
-9	Rv0101	-9	0	A	T	0.092	3.728821e+01	3.427552e+01	2.503792e+00	2.769020e-01
-9	Rv0102	-9	0	A	T	0.014	-1.719481e+01	5.769258e+01	2.489349e+00	7.657329e-01
-9	Rv0103c	-9	0	A	T	0.491	-1.349544e+02	7.708066e+01	2.555816e+00	8.028216e-02
-9	Rv0104	-9	0	A	T	0.065	-1.361546e+01	4.673324e+01	2.524306e+00	7.708483e-01
-9	Rv0109	-9	0	A	T	0.496	9.286721e+01	1.264258e+02	2.529306e+00	4.627797e-01
-9	Rv0110	-9	0	A	T	0.020	-7.132923e+01	7.322437e+01	2.519335e+00	3.302323e-01
-9	Rv0111	-9	0	A	T	0.035	1.224439e+02	5.871343e+01	2.489921e+00	3.728056e-02
-9	Rv0113	-9	0	A	T	0.048	-4.767253e+01	7.052721e+01	2.520510e+00	4.992311e-01
-9	Rv0114	-9	0	A	T	0.034	2.277535e+02	8.328391e+01	2.441870e+00	6.354349e-03
-9	Rv0115	-9	0	A	T	0.047	2.008936e+02	8.194058e+01	2.522162e+00	1.438783e-02
-9	Rv0117	-9	0	A	T	0.047	-3.986491e+01	8.130331e+01	2.492579e+00	6.240123e-01
-9	Rv0118c	-9	0	A	T	0.055	1.393578e+02	5.512483e+01	2.509378e+00	1.162250e-02
-9	Rv0120c	-9	0	A	T	0.498	7.032272e+01	2.665873e+02	2.539022e+00	7.919968e-01
-9	Rv0121c	-9	0	A	T	0.022	-2.793787e+01	7.751403e+01	2.507279e+00	7.186063e-01
-9	Rv0124	-9	0	A	T	0.395	-1.663988e+01	2.149339e+01	2.508050e+00	4.390032e-01
-9	Rv0125	-9	0	A	T	0.017	-1.538824e+01	5.285923e+01	2.503040e+00	7.710216e-01
-9	Rv0127	-9	0	A	T	0.498	5.436743e+01	2.139917e+02	2.532070e+00	7.994987e-01
-9	Rv0131c	-9	0	A	T	0.031	2.716200e+01	5.428102e+01	2.486693e+00	6.169060e-01
-9	Rv0132c	-9	0	A	T	0.042	2.553631e+01	7.533972e+01	2.530615e+00	7.347192e-01
-9	Rv0133	-9	0	A	T	0.017	-3.850319e+01	1.039271e+02	2.518580e+00	7.111009e-01
-9	Rv0134	-9	0	A	T	0.282	-1.434937e+02	5.556764e+01	2.422523e+00	9.954379e-03
-9	Rv0136	-9	0	A	T	0.068	2.839112e+01	5.675065e+01	2.500508e+00	6.169887e-01
-9	Rv0139	-9	0	A	T	0.021	5.371772e+01	4.596799e+01	2.502313e+00	2.428464e-01
-9	Rv0140	-9	0	A	T	0.024	2.411199e+02	7.892290e+01	2.324077e+00	2.309006e-03
-9	Rv0143c	-9	0	A	T	0.104	5.429103e+01	7.278424e+01	2.518338e+00	4.558919e-01
-9	Rv0145	-9	0	A	T	0.114	5.410750e+01	3.213490e+01	2.522340e+00	9.253873e-02
-9	Rv0149	-9	0	A	T	0.060	-1.746369e+01	8.336184e+01	2.513190e+00	8.341062e-01
-9	Rv0151c	-9	0	A	T	0.302	-6.127810e+01	4.613047e+01	2.479885e+00	1.843595e-01
-9	Rv0152c	-9	0	A	T	0.234	6.185342e+01	6.238006e+01	2.491570e+00	3.216523e-01
-9	Rv0154c	-9	0	A	T	0.047	-7.455858e+01	1.013045e+02	2.526046e+00	4.619120e-01
-9	Rv0158	-9	0	A	T	0.123	-3.971583e+01	6.918208e+01	2.524622e+00	5.660444e-01
-9	Rv0159c	-9	0	A	T	0.499	-1.265013e+01	2.750649e+02	2.531605e+00	9.633277e-01
-9	Rv0160c	-9	0	A	T	0.017	-2.193226e+01	9.455609e+01	2.522236e+00	8.166243e-01
-9	Rv0161	-9	0	A	T	0.019	2.673208e+01	4.295889e+01	2.505389e+00	5.339049e-01
-9	Rv0162c	-9	0	A	T	0.020	1.013109e+01	5.401683e+01	2.517063e+00	8.512640e-01
-9	Rv0163	-9	0	A	T	0.015	3.628084e+01	5.795907e+01	2.502739e+00	5.314746e-01
-9	Rv0165c	-9	0	A	T	0.046	-1.676149e+02	1.002658e+02	2.558242e+00	9.489417e-02
-9	Rv0166	-9	0	A	T	0.090	-1.087149e+00	6.431709e+01	2.519343e+00	9.865174e-01
-9	Rv0167	-9	0	A	T	0.022	1.167018e+02	1.356355e+02	2.547951e+00	3.897699e-01
-9	Rv0168	-9	0	A	T	0.028	1.098119e+02	1.027462e+02	2.601380e+00	2.854306e-01
-9	Rv0169	-9	0	A	T	0.087	-8.375276e+01	3.317762e+01	2.352951e+00	1.174363e-02
-9	Rv0170	-9	0	A	T	0.122	5.361591e+00	7.837943e+01	2.527304e+00	9.454764e-01
-9	Rv0171	-9	0	A	T	0.030	8.135858e+01	5.758687e+01	2.577544e+00	1.580252e-01
-9	Rv0172	-9	0	A	T	0.319	6.004718e+01	6.388049e+01	2.535227e+00	3.474476e-01
-9	Rv0173	-9	0	A	T	0.021	1.311123e+02	5.739041e+01	2.308456e+00	2.254613e-02
-9	Rv0174	-9	0	A	T	0.496	7.381969e+01	1.291165e+02	2.505153e+00	5.676334e-01
-9	Rv0175	-9	0	A	T	0.231	-8.162843e+01	9.372804e+01	2.490970e+00	3.840130e-01
-9	Rv0180c	-9	0	A	T	0.032	-3.451181e+01	5.821337e+01	2.500081e+00	5.534149e-01
-9	Rv0181c	-9	0	A	T	0.230	9.936027e+00	1.067318e+02	2.532635e+00	9.258479e-01
-9	Rv0182c	-9	0	A	T	0.045	1.311285e+02	1.163765e+02	2.512265e+00	2.601129e-01
-9	Rv0186	-9	0	A	T	0.012	-9.373921e+01	6.512604e+01	2.469943e+00	1.503629e-01
-9	Rv0187	-9	0	A	T	0.024	2.647168e+00	6.565366e+01	2.518323e+00	9.678459e-01
-9	Rv0191	-9	0	A	T	0.047	-4.705967e+01	8.225697e+01	2.512371e+00	5.673785e-01
-9	Rv0192	-9	0	A	T	0.498	-1.718092e+02	2.627572e+02	2.520164e+00	5.133448e-01
-9	Rv0193c	-9	0	A	T	0.492	7.543462e+01	9.338256e+01	2.505900e+00	4.193959e-01
-9	Rv0194	-9	0	A	T	0.498	1.015771e+02	1.540556e+02	2.498934e+00	5.098199e-01
-9	Rv0195	-9	0	A	T	0.012	9.647855e+01	6.130182e+01	2.427977e+00	1.158421e-01
-9	Rv0197	-9	0	A	T	0.498	2.715019e+02	1.240413e+02	2.528812e+00	2.884089e-02
-9	Rv0198c	-9	0	A	T	0.034	-1.007331e+02	6.432614e+01	2.512804e+00	1.176697e-01
-9	Rv0202c	-9	0	A	T	0.019	4.947722e+01	4.383747e+01	2.519693e+00	2.593145e-01
-9	Rv0204c	-9	0	A	T	0.033	7.434598e+01	8.867783e+01	2.557426e+00	4.020152e-01
-9	Rv0205	-9	0	A	T	0.031	1.895037e+02	9.510795e+01	2.453248e+00	4.658536e-02
-9	Rv0206c	-9	0	A	T	0.062	-1.809353e+01	6.096288e+01	2.507906e+00	7.666838e-01
-9	Rv0209	-9	0	A	T	0.073	-6.041564e+01	7.121015e+01	2.547747e+00	3.964100e-01
-9	Rv0210	-9	0	A	T	0.061	-1.082767e+02	1.038687e+02	2.509540e+00	2.974593e-01
-9	Rv0211	-9	0	A	T	0.017	-1.240772e+01	4.785965e+01	2.513492e+00	7.954937e-01
-9	Rv0214	-9	0	A	T	0.020	2.411002e+01	6.933187e+01	2.496488e+00	7.281023e-01
-9	Rv0215c	-9	0	A	T	0.019	-1.559336e+02	6.466745e+01	2.614234e+00	1.607377e-02
-9	Rv0217c	-9	0	A	T	0.012	5.043763e+01	7.023611e+01	2.509589e+00	4.728533e-01
-9	Rv0218	-9	0	A	T	0.498	-2.618072e+02	1.591351e+02	2.558786e+00	1.002440e-01
-9	Rv0221	-9	0	A	T	0.049	2.556433e+02	7.744458e+01	2.568083e+00	9.973949e-04
-9	Rv0223c	-9	0	A	T	0.047	1.298237e+02	8.978201e+01	2.484533e+00	1.484926e-01
-9	Rv0226c	-9	0	A	T	0.047	2.552724e+01	8.949863e+01	2.517294e+00	7.755306e-01
-9	Rv0227c	-9	0	A	T	0.011	1.202454e+02	6.933506e+01	2.549922e+00	8.317795e-02
-9	Rv0231	-9	0	A	T	0.028	-4.101511e+00	9.001073e+01	2.513519e+00	9.636645e-01
-9	Rv0233	-9	0	A	T	0.499	2.739948e+02	3.045420e+02	2.530560e+00	3.684985e-01
-9	Rv0235c	-9	0	A	T	0.050	-5.518715e+01	4.945983e+01	2.514993e+00	2.647758e-01
-9	Rv0236c	-9	0	A	T	0.406	-6.728728e+01	7.161676e+01	2.503482e+00	3.476762e-01
-9	Rv0237	-9	0	A	T	0.045	-7.548196e+01	8.154570e+01	2.532289e+00	3.548556e-01
-9	Rv0239	-9	0	A	T	0.012	1.780790e+02	1.869636e+02	2.567689e+00	3.410830e-01
-9	Rv0244c	-9	0	A	T	0.115	6.170918e+01	5.103922e+01	2.510198e+00	2.269267e-01
-9	Rv0245	-9	0	A	T	0.046	-2.706493e+01	9.047706e+01	2.524994e+00	7.648983e-01
-9	Rv0252	-9	0	A	T	0.085	-1.002629e+01	4.909855e+01	2.511577e+00	8.382328e-01
-9	Rv0254c	-9	0	A	T	0.012	-1.532344e+02	1.313552e+02	2.512545e+00	2.436631e-01
-9	Rv0255c	-9	0	A	T	0.014	-1.587812e+02	1.007275e+02	2.503383e+00	1.152615e-01
-9	Rv0257	-9	0	A	T	0.016	4.104016e+01	1.187956e+02	2.518272e+00	7.298143e-01
-9	Rv0258c	-9	0	A	T	0.013	4.081489e+01	8.556398e+01	2.525909e+00	6.334587e-01
-9	Rv0259c	-9	0	A	T	0.496	-7.816855e+00	1.296488e+02	2.526372e+00	9.519346e-01
-9	Rv0261c	-9	0	A	T	0.071	2.873209e+00	5.875338e+01	2.516742e+00	9.610064e-01
-9	Rv0263c	-9	0	A	T	0.011	2.622930e+01	6.012292e+01	2.501128e+00	6.627409e-01
-9	Rv0264c	-9	0	A	T	0.229	1.984547e+01	1.222695e+02	2.536730e+00	8.710950e-01
-9	Rv0266c	-9	0	A	T	0.035	-4.614017e+01	4.587389e+01	2.504642e+00	3.147518e-01
-9	Rv0267	-9	0	A	T	0.026	-1.124172e+02	6.848542e+01	2.468243e+00	1.010118e-01
-9	Rv0269c	-9	0	A	T	0.023	-1.050495e+01	8.830377e+01	2.513328e+00	9.053278e-01
-9	Rv0271c	-9	0	A	T	0.161	-5.647534e+01	4.881767e+01	2.502926e+00	2.476037e-01
-9	Rv0273c	-9	0	A	T	0.033	-7.807937e+01	6.694098e+01	2.554734e+00	2.437332e-01
-9	Rv0275c	-9	0	A	T	0.027	-3.156929e+01	8.889864e+01	2.530410e+00	7.225776e-01
-9	Rv0276	-9	0	A	T	0.015	2.202549e+02	5.623825e+01	2.305882e+00	9.593265e-05
-9	Rv0277c	-9	0	A	T	0.052	-2.800716e+01	7.138710e+01	2.506329e+00	6.948991e-01
-9	Rv0278c	-9	0	A	T	0.497	1.029824e+02	9.577706e+01	2.515414e+00	2.825302e-01
-9	Rv0279c	-9	0	A	T	0.499	-2.650674e+02	1.691135e+02	2.488530e+00	1.173379e-01
-9	Rv0280	-9	0	A	T	0.443	-8.335698e+01	7.606700e+01	2.460956e+00	2.734132e-01
-9	Rv0282	-9	0	A	T	0.051	8.900225e+01	6.552242e+01	2.482594e+00	1.746584e-01
-9	Rv0284	-9	0	A	T	0.499	8.029990e+01	3.645308e+02	2.533496e+00	8.256956e-01
-9	Rv0290	-9	0	A	T	0.048	-1.550576e+02	7.755690e+01	2.553350e+00	4.584766e-02
-9	Rv0292	-9	0	A	T	0.499	5.630281e+01	3.198583e+02	2.537740e+00	8.603104e-01
-9	Rv0297	-9	0	A	T	0.053	-5.136650e+01	4.346121e+01	2.514640e+00	2.375280e-01
-9	Rv0298	-9	0	A	T	0.045	-8.482463e+01	1.694808e+02	2.507939e+00	6.168349e-01
-9	Rv0302	-9	0	A	T	0.042	-4.834819e+01	1.186194e+02	2.519789e+00	6.836610e-01
-9	Rv0304c	-9	0	A	T	0.078	1.912168e+01	3.316585e+01	2.505146e+00	5.643745e-01
-9	Rv0305c	-9	0	A	T	0.499	-8.599865e+01	1.384805e+02	2.485780e+00	5.347298e-01
-9	Rv0311	-9	0	A	T	0.057	1.216773e+02	5.266077e+01	2.491620e+00	2.105760e-02
-9	Rv0314c	-9	0	A	T	0.014	7.604957e+01	6.067975e+01	2.448913e+00	2.103904e-01
-9	Rv0315	-9	0	A	T	0.499	-2.176204e+01	3.764891e+02	2.539224e+00	9.539174e-01
-9	Rv0317c	-9	0	A	T	0.018	-3.243908e+01	1.074538e+02	2.519101e+00	7.627995e-01
-9	Rv0319	-9	0	A	T	0.149	-1.981822e+02	9.316344e+01	2.541358e+00	3.364230e-02
-9	Rv0321	-9	0	A	T	0.012	1.216204e+02	2.383311e+02	2.545958e+00	6.099533e-01
-9	Rv0323c	-9	0	A	T	0.499	8.715644e+01	2.202537e+02	2.506846e+00	6.924035e-01
-9	Rv0324	-9	0	A	T	0.200	-4.882486e+01	1.246081e+02	2.526172e+00	6.952690e-01
-9	Rv0325	-9	0	A	T	0.043	2.662642e-01	1.555234e+02	2.518112e+00	9.986343e-01
-9	Rv0327c	-9	0	A	T	0.034	7.464787e+01	5.286756e+01	2.584393e+00	1.582661e-01
-9	Rv0329c	-9	0	A	T	0.025	1.559282e+02	1.215139e+02	2.499824e+00	1.997138e-01
-9	Rv0331	-9	0	A	T	0.158	-7.095402e+01	7.171707e+01	2.511618e+00	3.227253e-01
-9	Rv0336	-9	0	A	T	0.033	9.231963e+01	4.903804e+01	2.515932e+00	6.004186e-02
-9	Rv0341	-9	0	A	T	0.048	-1.235502e+02	8.844899e+01	2.555533e+00	1.627667e-01
-9	Rv0355c	-9	0	A	T	0.360	-1.080368e+01	2.188150e+01	2.525185e+00	6.216006e-01
-9	Rv0359	-9	0	A	T	0.111	6.998927e+01	1.079484e+02	2.526188e+00	5.169012e-01
-9	Rv0362	-9	0	A	T	0.058	1.582965e+02	7.777602e+01	2.373415e+00	4.208429e-02
-9	Rv0365c	-9	0	A	T	0.117	-5.579663e+00	1.004188e+02	2.519811e+00	9.557003e-01
-9	Rv0366c	-9	0	A	T	0.230	-6.879666e+01	1.333569e+02	2.526075e+00	6.060491e-01
-9	Rv0368c	-9	0	A	T	0.162	-2.208506e+01	1.000416e+02	2.526921e+00	8.253252e-01
-9	Rv0370c	-9	0	A	T	0.023	8.197933e+01	6.802472e+01	2.487587e+00	2.284332e-01
-9	Rv0371c	-9	0	A	T	0.085	-4.915157e+01	1.000156e+02	2.525147e+00	6.232233e-01
-9	Rv0373c	-9	0	A	T	0.016	-7.701357e-01	4.880260e+01	2.510866e+00	9.874125e-01
-9	Rv0376c	-9	0	A	T	0.230	3.121328e+01	3.286460e+01	2.478468e+00	3.424660e-01
-9	Rv0380c	-9	0	A	T	0.166	3.782143e+01	6.762129e+01	2.509176e+00	5.760733e-01
-9	Rv0381c	-9	0	A	T	0.039	-5.397800e+01	1.957138e+02	2.546083e+00	7.827579e-01
-9	Rv0386	-9	0	A	T	0.051	-3.009495e+01	4.196400e+01	2.509593e+00	4.734415e-01
-9	Rv0389	-9	0	A	T	0.028	1.949268e+00	1.060411e+02	2.515758e+00	9.853376e-01
-9	Rv0392c	-9	0	A	T	0.035	1.301539e+01	7.360595e+01	2.513536e+00	8.596813e-01
-9	Rv0395	-9	0	A	T	0.498	2.152883e+02	2.155322e+02	2.534231e+00	3.180990e-01
-9	Rv0398c	-9	0	A	T	0.043	-2.556889e+02	1.939854e+02	2.502584e+00	1.877764e-01
-9	Rv0399c	-9	0	A	T	0.084	-2.056113e+02	6.707348e+01	2.482391e+00	2.231430e-03
-9	Rv0400c	-9	0	A	T	0.160	-8.811658e+01	7.445095e+01	2.485288e+00	2.368705e-01
-9	Rv0402c	-9	0	A	T	0.021	2.986200e+01	4.847764e+01	2.519846e+00	5.380373e-01
-9	Rv0403c	-9	0	A	T	0.074	4.169079e+01	2.933122e+01	2.478474e+00	1.555170e-01
-9	Rv0404	-9	0	A	T	0.075	1.360977e+02	5.347637e+01	2.556243e+00	1.107624e-02
-9	Rv0405	-9	0	A	T	0.234	1.176069e+01	6.256411e+01	2.517217e+00	8.509317e-01
-9	Rv0407	-9	0	A	T	0.116	6.048216e+01	1.318948e+02	2.532141e+00	6.466467e-01
-9	Rv0408	-9	0	A	T	0.046	8.721173e+00	1.090238e+02	2.508657e+00	9.362585e-01
-9	Rv0410c	-9	0	A	T	0.016	2.800464e+01	5.612587e+01	2.488471e+00	6.179159e-01
-9	Rv0412c	-9	0	A	T	0.434	-1.706693e+02	9.874320e+01	2.436921e+00	8.422109e-02
-9	Rv0415	-9	0	A	T	0.158	1.303802e+02	5.708857e+01	2.461538e+00	2.259006e-02
-9	Rv0416	-9	0	A	T	0.011	-7.426317e+01	3.243280e+02	2.542905e+00	8.189346e-01
-9	Rv0417	-9	0	A	T	0.500	-1.260063e+02	5.821387e+02	2.547190e+00	8.286778e-01
-9	Rv0419	-9	0	A	T	0.059	-3.401479e+01	5.547644e+01	2.526008e+00	5.399230e-01
-9	Rv0421c	-9	0	A	T	0.045	-1.964638e+02	2.772533e+02	2.529477e+00	4.787325e-01
-9	Rv0422c	-9	0	A	T	0.017	-9.210698e+01	1.054427e+02	2.515134e+00	3.825851e-01
-9	Rv0423c	-9	0	A	T	0.017	5.648428e+01	1.179233e+02	2.513373e+00	6.320490e-01
-9	Rv0425c	-9	0	A	T	0.497	7.320685e+01	1.391394e+02	2.528081e+00	5.989069e-01
-9	Rv0428c	-9	0	A	T	0.047	-7.993049e+01	9.436740e+01	2.485434e+00	3.971893e-01
-9	Rv0435c	-9	0	A	T	0.025	6.704316e+01	6.103721e+01	2.477974e+00	2.722940e-01
-9	Rv0436c	-9	0	A	T	0.200	-3.251944e+01	8.635326e+01	2.529458e+00	7.065607e-01
-9	Rv0437c	-9	0	A	T	0.116	6.027308e+00	1.339579e+02	2.532217e+00	9.641210e-01
-9	Rv0442c	-9	0	A	T	0.050	1.647008e+01	5.741105e+01	2.493215e+00	7.742634e-01
-9	Rv0444c	-9	0	A	T	0.046	1.095746e+02	9.279420e+01	2.529901e+00	2.379482e-01
-9	Rv0446c	-9	0	A	T	0.229	3.567892e+01	1.182364e+02	2.541344e+00	7.628981e-01
-9	Rv0448c	-9	0	A	T	0.014	-7.102501e+01	1.182378e+02	2.515547e+00	5.481779e-01
-9	Rv0450c	-9	0	A	T	0.011	-1.143675e+02	6.164864e+01	2.576102e+00	6.386763e-02
-9	Rv0452	-9	0	A	T	0.045	-9.487610e+01	8.368163e+01	2.514170e+00	2.571598e-01
-9	Rv0453	-9	0	A	T	0.185	4.940874e+01	7.600029e+01	2.561697e+00	5.157682e-01
-9	Rv0457c	-9	0	A	T	0.054	6.669308e+01	5.952802e+01	2.553570e+00	2.628264e-01
-9	Rv0458	-9	0	A	T	0.020	4.587471e+01	8.258512e+01	2.539323e+00	5.786874e-01
-9	Rv0461	-9	0	A	T	0.120	4.344605e+01	6.367040e+01	2.527857e+00	4.951695e-01
-9	Rv0465c	-9	0	A	T	0.048	-1.433429e+02	8.291501e+01	2.471902e+00	8.415362e-02
-9	Rv0466	-9	0	A	T	0.058	6.996212e+01	1.270543e+02	2.529589e+00	5.819978e-01
-9	Rv0470c	-9	0	A	T	0.018	7.734443e+01	5.150161e+01	2.431459e+00	1.334667e-01
-9	Rv0471c	-9	0	A	T	0.011	-6.987124e-02	7.547016e+01	2.507975e+00	9.992615e-01
-9	Rv0472c	-9	0	A	T	0.236	2.030441e+01	6.869390e+01	2.513687e+00	7.676135e-01
-9	Rv0475	-9	0	A	T	0.019	-9.221382e+01	5.351232e+01	2.540427e+00	8.515557e-02
-9	Rv0479c	-9	0	A	T	0.010	-2.997716e+01	6.586844e+01	2.495921e+00	6.491310e-01
-9	Rv0486	-9	0	A	T	0.159	6.691477e+01	5.997644e+01	2.504511e+00	2.648243e-01
-9	Rv0487	-9	0	A	T	0.014	5.166048e+01	6.106149e+01	2.475190e+00	3.977319e-01
-9	Rv0492c	-9	0	A	T	0.045	-1.321310e+02	1.300465e+02	2.527625e+00	3.098605e-01
-9	Rv0493c	-9	0	A	T	0.276	8.271724e+01	7.370741e+01	2.528799e+00	2.620297e-01
-9	Rv0495c	-9	0	A	T	0.050	-1.338743e+01	7.366975e+01	2.510655e+00	8.558374e-01
-9	Rv0501	-9	0	A	T	0.011	1.441948e+02	6.905223e+01	2.460845e+00	3.703146e-02
-9	Rv0507	-9	0	A	T	0.498	3.079492e+01	2.643440e+02	2.538580e+00	9.072830e-01
-9	Rv0508	-9	0	A	T	0.039	-6.741631e+00	8.120109e+01	2.516190e+00	9.338491e-01
-9	Rv0513	-9	0	A	T	0.044	9.362545e+01	2.418940e+02	2.537671e+00	6.988001e-01
-9	Rv0515	-9	0	A	T	0.090	-8.104330e+01	4.805824e+01	2.496746e+00	9.203794e-02
-9	Rv0522	-9	0	A	T	0.058	1.547495e+02	5.643865e+01	2.440061e+00	6.216973e-03
-9	Rv0527	-9	0	A	T	0.019	6.312889e+01	7.908365e+01	2.487517e+00	4.249115e-01
-9	Rv0529	-9	0	A	T	0.046	-2.296129e+02	1.044928e+02	2.554140e+00	2.821941e-02
-9	Rv0530	-9	0	A	T	0.043	-1.338658e+02	1.044453e+02	2.518697e+00	2.002494e-01
-9	Rv0532	-9	0	A	T	0.455	-3.813013e+01	3.131100e+01	2.460880e+00	2.235910e-01
-9	Rv0533c	-9	0	A	T	0.047	2.691474e+01	1.197797e+02	2.521229e+00	8.222568e-01
-9	Rv0536	-9	0	A	T	0.057	7.733756e+01	5.371637e+01	2.443719e+00	1.502530e-01
-9	Rv0537c	-9	0	A	T	0.047	-3.280068e+01	8.516996e+01	2.509809e+00	7.002299e-01
-9	Rv0538	-9	0	A	T	0.432	9.504217e+01	1.080342e+02	2.490782e+00	3.792098e-01
-9	Rv0540	-9	0	A	T	0.089	3.345895e+01	8.151397e+01	2.530034e+00	6.815495e-01
-9	Rv0541c	-9	0	A	T	0.026	-3.575519e+00	1.225252e+02	2.525055e+00	9.767253e-01
-9	Rv0545c	-9	0	A	T	0.475	1.753898e+02	1.680001e+02	2.505456e+00	2.967431e-01
-9	Rv0548c	-9	0	A	T	0.027	-9.256405e+01	1.251850e+02	2.528196e+00	4.598261e-01
-9	Rv0556	-9	0	A	T	0.494	-5.004228e+01	1.017876e+02	2.530524e+00	6.230853e-01
-9	Rv0557	-9	0	A	T	0.119	3.795963e+01	6.910469e+01	2.502730e+00	5.829176e-01
-9	Rv0564c	-9	0	A	T	0.020	8.548772e+01	6.373820e+01	2.553607e+00	1.801484e-01
-9	Rv0565c	-9	0	A	T	0.208	-7.529318e+01	5.879443e+01	2.509049e+00	2.006238e-01
-9	Rv0566c	-9	0	A	T	0.026	-1.719065e+02	8.901160e+01	2.509813e+00	5.372947e-02
-9	Rv0567	-9	0	A	T	0.017	3.154586e+01	7.508821e+01	2.518029e+00	6.744896e-01
-9	Rv0568	-9	0	A	T	0.022	-2.195293e+02	1.221263e+02	2.519231e+00	7.254713e-02
-9	Rv0570	-9	0	A	T	0.025	-8.140092e+01	9.197603e+01	2.517958e+00	3.763560e-01
-9	Rv0572c	-9	0	A	T	0.433	4.859709e+01	1.380546e+02	2.532785e+00	7.249019e-01
-9	Rv0574c	-9	0	A	T	0.058	3.697953e+01	1.184032e+02	2.525292e+00	7.548632e-01
-9	Rv0575c	-9	0	A	T	0.047	-9.870898e+01	8.370945e+01	2.537865e+00	2.386036e-01
-9	Rv0576	-9	0	A	T	0.045	-1.032665e+01	1.274542e+02	2.511082e+00	9.354403e-01
-9	Rv0578c	-9	0	A	T	0.206	1.526069e+01	3.897576e+01	2.519123e+00	6.954789e-01
-9	Rv0584	-9	0	A	T	0.052	-1.688546e+01	6.469836e+01	2.499736e+00	7.941557e-01
-9	Rv0588	-9	0	A	T	0.237	-1.779238e+01	6.476576e+01	2.514593e+00	7.835887e-01
-9	Rv0589	-9	0	A	T	0.492	-6.234922e+01	1.020364e+02	2.519634e+00	5.413056e-01
-9	Rv0590	-9	0	A	T	0.046	6.312112e+00	1.030928e+02	2.512993e+00	9.511902e-01
-9	Rv0591	-9	0	A	T	0.016	1.518218e+02	8.283504e+01	2.525438e+00	6.712526e-02
-9	Rv0592	-9	0	A	T	0.148	-6.775710e+00	6.691967e+01	2.516956e+00	9.193711e-01
-9	Rv0594	-9	0	A	T	0.052	3.771062e+01	6.244513e+01	2.520965e+00	5.460464e-01
-9	Rv0608	-9	0	A	T	0.011	-7.426317e+01	3.243280e+02	2.542905e+00	8.189346e-01
-9	Rv0611c	-9	0	A	T	0.014	-7.672292e+01	1.378092e+02	2.524440e+00	5.778341e-01
-9	Rv0613c	-9	0	A	T	0.282	1.167027e+02	5.791818e+01	2.607025e+00	4.417517e-02
-9	Rv0619	-9	0	A	T	0.201	-1.193691e+02	1.100586e+02	2.534239e+00	2.783609e-01
-9	Rv0620	-9	0	A	T	0.073	4.265830e+01	6.492383e+01	2.533433e+00	5.112984e-01
-9	Rv0628c	-9	0	A	T	0.012	-5.860402e+01	5.872463e+01	2.462413e+00	3.185460e-01
-9	Rv0629c	-9	0	A	T	0.065	1.032084e+02	4.750642e+01	2.409957e+00	3.005030e-02
-9	Rv0630c	-9	0	A	T	0.064	-7.769124e+00	4.352776e+01	2.523601e+00	8.583768e-01
-9	Rv0631c	-9	0	A	T	0.276	-7.516534e+00	5.989853e+01	2.516343e+00	9.001625e-01
-9	Rv0638	-9	0	A	T	0.057	-1.378509e+02	1.446687e+02	2.531891e+00	3.408839e-01
-9	Rv0641	-9	0	A	T	0.055	7.922146e+00	8.146899e+01	2.516284e+00	9.225542e-01
-9	Rv0642c	-9	0	A	T	0.203	-1.188598e+02	1.052160e+02	2.517240e+00	2.588832e-01
-9	Rv0644c	-9	0	A	T	0.043	2.634211e+02	2.605116e+02	2.523822e+00	3.121794e-01
-9	Rv0646c	-9	0	A	T	0.016	-2.012606e+02	1.015546e+02	2.539625e+00	4.777444e-02
-9	Rv0648	-9	0	A	T	0.034	-5.002248e+01	3.856096e+01	2.456329e+00	1.948496e-01
-9	Rv0655	-9	0	A	T	0.232	-6.296285e+01	8.564424e+01	2.487690e+00	4.624093e-01
-9	Rv0656c	-9	0	A	T	0.016	-3.827322e+00	7.432365e+01	2.517748e+00	9.589411e-01
-9	Rv0658c	-9	0	A	T	0.498	6.032385e+01	2.139304e+02	2.531549e+00	7.780178e-01
-9	Rv0663	-9	0	A	T	0.084	-1.017901e+02	4.327386e+01	2.657333e+00	1.885353e-02
-9	Rv0667	-9	0	A	T	0.389	3.286541e+02	1.881185e+01	1.156868e+00	7.006271e-60
-9	Rv0668	-9	0	A	T	0.281	2.001828e+02	2.229017e+01	2.104246e+00	1.300714e-18
-9	Rv0669c	-9	0	A	T	0.019	7.547375e+01	5.107474e+01	2.493493e+00	1.397986e-01
-9	Rv0670	-9	0	A	T	0.203	-4.654885e+01	1.044882e+02	2.514543e+00	6.560590e-01
-9	Rv0673	-9	0	A	T	0.051	2.790478e+01	7.815252e+01	2.501137e+00	7.211254e-01
-9	Rv0676c	-9	0	A	T	0.498	-1.226911e+01	2.433339e+02	2.534077e+00	9.597970e-01
-9	Rv0678	-9	0	A	T	0.031	1.226974e+02	7.072406e+01	2.563224e+00	8.306986e-02
-9	Rv0679c	-9	0	A	T	0.043	-1.486124e+02	2.220487e+02	2.522540e+00	5.034718e-01
-9	Rv0682	-9	0	A	T	0.061	7.130819e+01	3.520425e+01	2.428235e+00	4.307438e-02
-9	Rv0683	-9	0	A	T	0.015	-2.372510e+02	3.593129e+02	2.542418e+00	5.092186e-01
-9	Rv0687	-9	0	A	T	0.015	8.853339e+01	1.676306e+02	2.529393e+00	5.975150e-01
-9	Rv0688	-9	0	A	T	0.158	-5.902384e+01	1.320082e+02	2.524623e+00	6.548830e-01
-9	Rv0691c	-9	0	A	T	0.049	5.263779e+01	7.473700e+01	2.492794e+00	4.814049e-01
-9	Rv0694	-9	0	A	T	0.031	-5.286586e+01	5.859418e+01	2.509778e+00	3.671472e-01
-9	Rv0695	-9	0	A	T	0.025	-1.679875e+01	1.282251e+02	2.511315e+00	8.957937e-01
-9	Rv0696	-9	0	A	T	0.239	-1.422272e+02	6.527330e+01	2.355212e+00	2.956739e-02
-9	Rv0697	-9	0	A	T	0.073	-5.465807e+01	7.524176e+01	2.497080e+00	4.677429e-01
-9	Rv0698	-9	0	A	T	0.021	-1.071664e+01	8.209559e+01	2.509371e+00	8.961665e-01
-9	Rv0699	-9	0	A	T	0.042	1.286771e+02	2.885460e+02	2.537017e+00	6.557296e-01
-9	Rv0703	-9	0	A	T	0.019	-4.921982e+01	4.039427e+01	2.487116e+00	2.233259e-01
-9	Rv0711	-9	0	A	T	0.015	9.024190e+01	5.825863e+01	2.497054e+00	1.216998e-01
-9	Rv0716	-9	0	A	T	0.046	-1.617361e+02	1.356254e+02	2.509968e+00	2.333391e-01
-9	Rv0717	-9	0	A	T	0.147	3.198981e+01	1.101903e+02	2.536575e+00	7.716358e-01
-9	Rv0721	-9	0	A	T	0.028	2.275980e+01	2.001548e+02	2.538318e+00	9.094897e-01
-9	Rv0725c	-9	0	A	T	0.021	-3.174953e+01	9.162825e+01	2.523680e+00	7.290368e-01
-9	Rv0726c	-9	0	A	T	0.010	5.406437e+01	6.653501e+01	2.461835e+00	4.166572e-01
-9	Rv0727c	-9	0	A	T	0.427	-6.538115e+00	1.067610e+02	2.532479e+00	9.511797e-01
-9	Rv0728c	-9	0	A	T	0.054	1.431089e+01	6.214905e+01	2.507653e+00	8.179310e-01
-9	Rv0731c	-9	0	A	T	0.013	1.669167e+02	5.964190e+01	2.391061e+00	5.229962e-03
-9	Rv0732	-9	0	A	T	0.114	-2.951970e+01	7.221782e+01	2.524175e+00	6.828035e-01
-9	Rv0737	-9	0	A	T	0.018	-4.720751e+01	1.184181e+02	2.524442e+00	6.902350e-01
-9	Rv0739	-9	0	A	T	0.079	1.200820e+01	9.372443e+01	2.525095e+00	8.980777e-01
-9	Rv0741	-9	0	A	T	0.119	-1.017803e+02	9.447021e+01	2.499235e+00	2.815696e-01
-9	Rv0745	-9	0	A	T	0.055	3.349639e+01	5.888363e+01	2.487160e+00	5.695801e-01
-9	Rv0746	-9	0	A	T	0.498	-1.095463e+02	1.406093e+02	2.511039e+00	4.361142e-01
-9	Rv0747	-9	0	A	T	0.489	-1.190714e+02	5.627854e+01	2.514605e+00	3.461172e-02
-9	Rv0750	-9	0	A	T	0.052	-8.428550e+00	6.468337e+01	2.519189e+00	8.963514e-01
-9	Rv0751c	-9	0	A	T	0.089	4.547080e-01	7.237982e+01	2.523429e+00	9.949888e-01
-9	Rv0753c	-9	0	A	T	0.013	8.738108e+01	5.623586e+01	2.446749e+00	1.205396e-01
-9	Rv0754	-9	0	A	T	0.017	8.572476e+01	9.215242e+01	2.521699e+00	3.524654e-01
-9	Rv0755c	-9	0	A	T	0.026	8.546425e+00	5.355028e+01	2.514975e+00	8.732312e-01
-9	Rv0756c	-9	0	A	T	0.038	5.486452e+01	8.308193e+01	2.537044e+00	5.091702e-01
-9	Rv0758	-9	0	A	T	0.498	3.869455e+01	2.977081e+02	2.541150e+00	8.966124e-01
-9	Rv0766c	-9	0	A	T	0.207	9.165380e+00	7.376359e+01	2.516034e+00	9.011395e-01
-9	Rv0768	-9	0	A	T	0.049	1.025273e+02	6.990270e+01	2.481496e+00	1.427670e-01
-9	Rv0770	-9	0	A	T	0.161	-7.299240e+01	5.973694e+01	2.491713e+00	2.220333e-01
-9	Rv0773c	-9	0	A	T	0.045	-1.063143e+02	1.071831e+02	2.517429e+00	3.214878e-01
-9	Rv0775	-9	0	A	T	0.023	1.862755e+02	9.383418e+01	2.453120e+00	4.739883e-02
-9	Rv0783c	-9	0	A	T	0.045	9.848828e+01	7.054868e+01	2.510634e+00	1.630132e-01
-9	Rv0785	-9	0	A	T	0.476	9.288766e+01	1.917553e+02	2.532105e+00	6.282026e-01
-9	Rv0787	-9	0	A	T	0.478	-1.143053e+02	1.415348e+02	2.515088e+00	4.195051e-01
-9	Rv0787A	-9	0	A	T	0.017	2.117623e+01	1.136242e+02	2.529038e+00	8.521917e-01
-9	Rv0791c	-9	0	A	T	0.247	-1.635800e+02	5.808577e+01	2.363737e+00	4.955036e-03
-9	Rv0797	-9	0	A	T	0.238	-1.925174e+00	3.306798e+01	2.515764e+00	9.535860e-01
-9	Rv0800	-9	0	A	T	0.499	2.651152e+01	2.142984e+02	2.522198e+00	9.015672e-01
-9	Rv0803	-9	0	A	T	0.157	2.078982e+01	1.292396e+02	2.533253e+00	8.722340e-01
-9	Rv0806c	-9	0	A	T	0.014	1.398652e+02	5.503811e+01	2.427268e+00	1.119542e-02
-9	Rv0808	-9	0	A	T	0.156	-1.032105e+02	9.877092e+01	2.554106e+00	2.962984e-01
-9	Rv0812	-9	0	A	T	0.499	-3.442716e+02	2.482054e+02	2.483544e+00	1.657364e-01
-9	Rv0813c	-9	0	A	T	0.047	5.697212e+01	1.199570e+02	2.539056e+00	6.349344e-01
-9	Rv0814c	-9	0	A	T	0.043	1.174202e+02	3.390453e+02	2.541662e+00	7.291704e-01
-9	Rv0816c	-9	0	A	T	0.113	7.715400e+01	1.128694e+02	2.508492e+00	4.944052e-01
-9	Rv0822c	-9	0	A	T	0.020	1.797201e+01	1.033307e+02	2.509378e+00	8.619578e-01
-9	Rv0823c	-9	0	A	T	0.067	-2.194602e+01	6.050107e+01	2.512991e+00	7.168771e-01
-9	Rv0825c	-9	0	A	T	0.227	3.843674e+00	4.901806e+01	2.519728e+00	9.375148e-01
-9	Rv0827c	-9	0	A	T	0.024	-3.053312e+01	1.606951e+02	2.531056e+00	8.493424e-01
-9	Rv0829	-9	0	A	T	0.494	1.279461e+02	9.972154e+01	2.561983e+00	1.997764e-01
-9	Rv0833	-9	0	A	T	0.421	-6.771655e+00	2.648779e+01	2.510229e+00	7.982720e-01
-9	Rv0834c	-9	0	A	T	0.065	2.234131e+01	3.864424e+01	2.516321e+00	5.633075e-01
-9	Rv0835	-9	0	A	T	0.015	-1.616450e+01	5.760572e+01	2.497355e+00	7.790706e-01
-9	Rv0836c	-9	0	A	T	0.046	1.248803e+02	1.237083e+02	2.525456e+00	3.129906e-01
-9	Rv0842	-9	0	A	T	0.012	1.543359e+02	6.235219e+01	2.507796e+00	1.347926e-02
-9	Rv0844c	-9	0	A	T	0.045	-1.636260e+02	1.497132e+02	2.528078e+00	2.746869e-01
-9	Rv0845	-9	0	A	T	0.049	-3.768249e+01	7.820436e+01	2.500961e+00	6.300201e-01
-9	Rv0848	-9	0	A	T	0.479	-2.792551e+02	1.383799e+02	2.472981e+00	4.385339e-02
-9	Rv0849	-9	0	A	T	0.056	5.507736e+01	7.014105e+01	2.494377e+00	4.324998e-01
-9	Rv0850	-9	0	A	T	0.240	-2.771064e+01	1.184558e+02	2.529617e+00	8.150852e-01
-9	Rv0851c	-9	0	A	T	0.011	7.984289e+01	6.156230e+01	2.538100e+00	1.949482e-01
-9	Rv0853c	-9	0	A	T	0.107	7.143318e+01	1.013602e+02	2.506177e+00	4.811321e-01
-9	Rv0854	-9	0	A	T	0.024	2.571188e+02	8.480946e+01	2.279380e+00	2.494017e-03
-9	Rv0855	-9	0	A	T	0.053	1.813476e+02	6.748698e+01	2.315874e+00	7.325581e-03
-9	Rv0858c	-9	0	A	T	0.048	-3.303714e+01	6.452433e+01	2.516853e+00	6.087562e-01
-9	Rv0859	-9	0	A	T	0.500	-1.178938e+02	6.782577e+02	2.545176e+00	8.620431e-01
-9	Rv0862c	-9	0	A	T	0.048	-5.681163e+00	8.903273e+01	2.513157e+00	9.491344e-01
-9	Rv0867c	-9	0	A	T	0.011	1.878948e+01	5.345499e+01	2.512649e+00	7.252863e-01
-9	Rv0870c	-9	0	A	T	0.019	-2.735690e+01	1.212325e+02	2.525587e+00	8.215145e-01
-9	Rv0872c	-9	0	A	T	0.014	-8.098702e+01	5.676096e+01	2.487739e+00	1.539460e-01
-9	Rv0873	-9	0	A	T	0.012	-1.972476e+01	5.893851e+01	2.503440e+00	7.379463e-01
-9	Rv0874c	-9	0	A	T	0.045	-8.380850e+01	1.156621e+02	2.494121e+00	4.688675e-01
-9	Rv0878c	-9	0	A	T	0.206	-5.387917e+00	1.868590e+01	2.496956e+00	7.731450e-01
-9	Rv0881	-9	0	A	T	0.497	-5.497554e+01	2.368707e+02	2.539328e+00	8.165147e-01
-9	Rv0882	-9	0	A	T	0.032	-1.079623e+02	9.020439e+01	2.462087e+00	2.316423e-01
-9	Rv0885	-9	0	A	T	0.158	4.974896e+01	1.124193e+02	2.534660e+00	6.582008e-01
-9	Rv0888	-9	0	A	T	0.045	1.380707e+02	9.124275e+01	2.463615e+00	1.305376e-01
-9	Rv0889c	-9	0	A	T	0.048	-8.565648e+01	1.062529e+02	2.537709e+00	4.203434e-01
-9	Rv0890c	-9	0	A	T	0.499	-9.077722e+01	2.766932e+02	2.535386e+00	7.429204e-01
-9	Rv0891c	-9	0	A	T	0.496	1.603545e+02	1.624364e+02	2.539562e+00	3.237906e-01
-9	Rv0892	-9	0	A	T	0.030	-8.960345e+01	6.357560e+01	2.491954e+00	1.590266e-01
-9	Rv0893c	-9	0	A	T	0.081	-7.261199e+01	6.354589e+01	2.454868e+00	2.534480e-01
-9	Rv0894	-9	0	A	T	0.030	1.248307e+02	6.589250e+01	2.421310e+00	5.845111e-02
-9	Rv0914c	-9	0	A	T	0.112	7.469694e+01	1.152423e+02	2.519458e+00	5.170211e-01
-9	Rv0915c	-9	0	A	T	0.038	-5.406788e+01	6.038199e+01	2.498289e+00	3.707716e-01
-9	Rv0918	-9	0	A	T	0.066	-1.276777e+02	1.588734e+02	2.542442e+00	4.217929e-01
-9	Rv0921	-9	0	A	T	0.027	-1.827049e+02	1.246214e+02	2.531821e+00	1.429395e-01
-9	Rv0922	-9	0	A	T	0.106	7.610859e+01	4.361646e+01	2.550776e+00	8.129935e-02
-9	Rv0923c	-9	0	A	T	0.020	-2.841358e+02	7.511036e+01	2.481528e+00	1.641681e-04
-9	Rv0927c	-9	0	A	T	0.043	-1.040954e+02	2.131934e+02	2.532615e+00	6.254669e-01
-9	Rv0929	-9	0	A	T	0.012	1.618589e+01	6.008831e+01	2.498537e+00	7.877016e-01
-9	Rv0930	-9	0	A	T	0.498	-4.405792e+01	2.049375e+02	2.528786e+00	8.298248e-01
-9	Rv0931c	-9	0	A	T	0.037	1.792458e+01	5.338079e+01	2.503291e+00	7.371016e-01
-9	Rv0933	-9	0	A	T	0.060	-1.387905e+02	1.016766e+02	2.484144e+00	1.725527e-01
-9	Rv0934	-9	0	A	T	0.031	-6.522847e+01	7.066804e+01	2.494290e+00	3.562152e-01
-9	Rv0938	-9	0	A	T	0.467	-4.652340e+01	7.717991e+01	2.501918e+00	5.467835e-01
-9	Rv0939	-9	0	A	T	0.027	1.242901e+02	5.975733e+01	2.483581e+00	3.778661e-02
-9	Rv0940c	-9	0	A	T	0.047	3.341593e+01	1.034546e+02	2.512991e+00	7.467619e-01
-9	Rv0943c	-9	0	A	T	0.011	-2.642092e+00	7.224702e+01	2.522176e+00	9.708349e-01
-9	Rv0945	-9	0	A	T	0.156	-4.222967e+01	7.834826e+01	2.539504e+00	5.900067e-01
-9	Rv0946c	-9	0	A	T	0.039	-1.291116e+02	8.218949e+01	2.546656e+00	1.165205e-01
-9	Rv0948c	-9	0	A	T	0.202	9.838342e+01	8.833811e+01	2.521881e+00	2.656683e-01
-9	Rv0949	-9	0	A	T	0.019	5.224715e+01	7.578488e+01	2.510729e+00	4.907221e-01
-9	Rv0950c	-9	0	A	T	0.010	5.118853e+01	6.973595e+01	2.475499e+00	4.630996e-01
-9	Rv0957	-9	0	A	T	0.041	6.993627e+01	7.243353e+01	2.521970e+00	3.345153e-01
-9	Rv0958	-9	0	A	T	0.473	-4.349642e+01	1.095342e+02	2.521954e+00	6.913756e-01
-9	Rv0959	-9	0	A	T	0.050	1.713866e+02	7.571458e+01	2.371147e+00	2.381227e-02
-9	Rv0961	-9	0	A	T	0.048	-5.084413e+01	8.680768e+01	2.516719e+00	5.582020e-01
-9	Rv0962c	-9	0	A	T	0.498	-2.434101e+02	1.721731e+02	2.509355e+00	1.577446e-01
-9	Rv0964c	-9	0	A	T	0.492	-2.468991e+01	9.852609e+01	2.518352e+00	8.021803e-01
-9	Rv0966c	-9	0	A	T	0.497	-2.748368e+02	1.657056e+02	2.511239e+00	9.751187e-02
-9	Rv0969	-9	0	A	T	0.165	1.335876e+01	5.550110e+01	2.521606e+00	8.098417e-01
-9	Rv0971c	-9	0	A	T	0.026	1.502296e+01	7.633784e+01	2.511732e+00	8.440273e-01
-9	Rv0972c	-9	0	A	T	0.061	3.675909e+01	5.660730e+01	2.507317e+00	5.162477e-01
-9	Rv0973c	-9	0	A	T	0.022	-3.386116e+00	6.314598e+01	2.513433e+00	9.572457e-01
-9	Rv0974c	-9	0	A	T	0.475	-6.274334e+01	1.604285e+02	2.539674e+00	6.958074e-01
-9	Rv0976c	-9	0	A	T	0.031	-9.106174e+01	8.499771e+01	2.523151e+00	2.842725e-01
-9	Rv0977	-9	0	A	T	0.197	-6.159792e+01	3.912469e+01	2.396246e+00	1.157100e-01
-9	Rv0978c	-9	0	A	T	0.019	5.748102e+01	4.454219e+01	2.488062e+00	1.971795e-01
-9	Rv0980c	-9	0	A	T	0.346	-3.810063e+00	1.982773e+01	2.509278e+00	8.476571e-01
-9	Rv0982	-9	0	A	T	0.071	2.011636e+02	8.579072e+01	2.657109e+00	1.923040e-02
-9	Rv0983	-9	0	A	T	0.498	2.447725e+02	2.614696e+02	2.522429e+00	3.494256e-01
-9	Rv0986	-9	0	A	T	0.032	3.914436e+01	8.904960e+01	2.514822e+00	6.603364e-01
-9	Rv0987	-9	0	A	T	0.093	8.876977e+01	4.638826e+01	2.498655e+00	5.595209e-02
-9	Rv0988	-9	0	A	T	0.046	1.845220e+01	6.968658e+01	2.505718e+00	7.912268e-01
-9	Rv0989c	-9	0	A	T	0.476	2.238056e+02	1.359464e+02	2.496228e+00	1.000194e-01
-9	Rv0990c	-9	0	A	T	0.272	-8.784986e+01	1.007912e+02	2.515120e+00	3.836336e-01
-9	Rv0992c	-9	0	A	T	0.013	-3.740220e+01	7.997137e+01	2.497941e+00	6.401043e-01
-9	Rv0993	-9	0	A	T	0.498	-1.377252e+01	2.628257e+02	2.537715e+00	9.582190e-01
-9	Rv0994	-9	0	A	T	0.010	-9.115978e+01	6.172338e+01	2.480962e+00	1.400138e-01
-9	Rv0995	-9	0	A	T	0.164	6.921039e+01	6.782229e+01	2.514955e+00	3.077530e-01
-9	Rv0997	-9	0	A	T	0.013	1.528275e+02	5.509716e+01	2.525919e+00	5.643598e-03
-9	Rv0999	-9	0	A	T	0.045	-2.607162e+01	1.234146e+02	2.521062e+00	8.327332e-01
-9	Rv1002c	-9	0	A	T	0.024	6.864815e+01	7.338899e+01	2.470617e+00	3.498064e-01
-9	Rv1004c	-9	0	A	T	0.020	-8.031222e+01	4.593340e+01	2.427627e+00	8.069192e-02
-9	Rv1007c	-9	0	A	T	0.496	-4.747625e+01	1.432393e+02	2.520716e+00	7.403760e-01
-9	Rv1008	-9	0	A	T	0.498	2.144332e+02	2.869328e+02	2.533447e+00	4.550399e-01
-9	Rv1009	-9	0	A	T	0.026	-4.821421e+01	9.059933e+01	2.522664e+00	5.947263e-01
-9	Rv1014c	-9	0	A	T	0.080	-5.139670e+01	6.739950e+01	2.492180e+00	4.459002e-01
-9	Rv1016c	-9	0	A	T	0.116	1.141657e+01	1.607399e+02	2.539644e+00	9.433919e-01
-9	Rv1018c	-9	0	A	T	0.026	-1.965335e+02	8.602901e+01	2.514090e+00	2.254995e-02
-9	Rv1020	-9	0	A	T	0.056	5.689598e+01	5.067000e+01	2.511797e+00	2.617599e-01
-9	Rv1023	-9	0	A	T	0.189	-7.066857e+01	8.245016e+01	2.523734e+00	3.915906e-01
-9	Rv1027c	-9	0	A	T	0.067	1.144624e+02	8.200668e+01	2.481208e+00	1.630924e-01
-9	Rv1028c	-9	0	A	T	0.480	1.292274e+02	1.258258e+02	2.519769e+00	3.046514e-01
-9	Rv1029	-9	0	A	T	0.119	-1.289825e+01	8.075677e+01	2.513879e+00	8.731359e-01
-9	Rv1030	-9	0	A	T	0.023	-7.642841e+01	5.577154e+01	2.459470e+00	1.708735e-01
-9	Rv1032c	-9	0	A	T	0.028	-7.070903e+01	8.179686e+01	2.464908e+00	3.875490e-01
-9	Rv1034c	-9	0	A	T	0.028	-6.968416e+01	1.216498e+02	2.524768e+00	5.668908e-01
-9	Rv1039c	-9	0	A	T	0.149	2.672366e+01	6.442041e+01	2.537885e+00	6.783534e-01
-9	Rv1042c	-9	0	A	T	0.019	-3.313036e+01	8.900683e+01	2.530513e+00	7.098056e-01
-9	Rv1044	-9	0	A	T	0.112	-5.842526e+01	8.147747e+01	2.515773e+00	4.734961e-01
-9	Rv1045	-9	0	A	T	0.043	2.300338e+02	1.948173e+02	2.536552e+00	2.379750e-01
-9	Rv1047	-9	0	A	T	0.039	-2.435402e+01	3.426344e+01	2.478275e+00	4.773811e-01
-9	Rv1048c	-9	0	A	T	0.050	-9.164388e+01	6.821243e+01	2.523711e+00	1.794114e-01
-9	Rv1052	-9	0	A	T	0.024	2.077692e+02	1.794535e+02	2.501161e+00	2.472257e-01
-9	Rv1054	-9	0	A	T	0.042	1.214866e+02	9.405534e+01	2.489739e+00	1.967757e-01
-9	Rv1056	-9	0	A	T	0.144	-1.598559e+01	1.205895e+02	2.530386e+00	8.945664e-01
-9	Rv1059	-9	0	A	T	0.016	-1.578865e+02	7.997843e+01	2.502195e+00	4.864261e-02
-9	Rv1060	-9	0	A	T	0.030	-1.197853e+02	9.936924e+01	2.567189e+00	2.283112e-01
-9	Rv1063c	-9	0	A	T	0.028	5.950031e+01	7.672103e+01	2.499515e+00	4.382027e-01
-9	Rv1065	-9	0	A	T	0.012	5.080387e+01	6.155234e+01	2.481389e+00	4.093538e-01
-9	Rv1067c	-9	0	A	T	0.430	3.928918e+01	6.382954e+01	2.535662e+00	5.383424e-01
-9	Rv1068c	-9	0	A	T	0.110	-3.224293e-01	2.811145e+01	2.514769e+00	9.908510e-01
-9	Rv1069c	-9	0	A	T	0.019	-2.310146e+01	7.964899e+01	2.505652e+00	7.718449e-01
-9	Rv1075c	-9	0	A	T	0.230	3.824581e+01	1.109244e+02	2.535977e+00	7.303232e-01
-9	Rv1076	-9	0	A	T	0.050	-2.855846e+01	9.936117e+01	2.529685e+00	7.738495e-01
-9	Rv1077	-9	0	A	T	0.018	9.164969e+01	4.673743e+01	2.581329e+00	5.016117e-02
-9	Rv1086	-9	0	A	T	0.046	-1.098778e+01	1.137034e+02	2.514320e+00	9.230352e-01
-9	Rv1087	-9	0	A	T	0.347	-5.582663e+01	2.561458e+01	2.522135e+00	2.952738e-02
-9	Rv1089	-9	0	A	T	0.051	-2.602557e+02	8.186240e+01	2.317995e+00	1.522089e-03
-9	Rv1090	-9	0	A	T	0.044	-7.761033e+00	1.537680e+02	2.514265e+00	9.597560e-01
-9	Rv1091	-9	0	A	T	0.285	-3.314854e+01	4.054467e+01	2.474348e+00	4.137906e-01
-9	Rv1092c	-9	0	A	T	0.018	2.020493e+02	1.181144e+02	2.536711e+00	8.745963e-02
-9	Rv1093	-9	0	A	T	0.500	-1.863068e+01	5.882843e+02	2.542058e+00	9.747419e-01
-9	Rv1096	-9	0	A	T	0.011	1.272710e+02	6.548844e+01	2.415438e+00	5.224561e-02
-9	Rv1098c	-9	0	A	T	0.023	-2.549495e+01	1.129963e+02	2.529766e+00	8.215379e-01
-9	Rv1102c	-9	0	A	T	0.044	1.428520e+02	1.864224e+02	2.513672e+00	4.436891e-01
-9	Rv1104	-9	0	A	T	0.022	-1.776910e+02	8.830966e+01	2.448040e+00	4.447235e-02
-9	Rv1106c	-9	0	A	T	0.045	-8.239013e+00	1.085578e+02	2.519186e+00	9.395176e-01
-9	Rv1108c	-9	0	A	T	0.120	-9.548216e+00	6.580931e+01	2.522826e+00	8.846696e-01
-9	Rv1111c	-9	0	A	T	0.015	1.501522e+02	2.167045e+02	2.551237e+00	4.885395e-01
-9	Rv1116A	-9	0	A	T	0.021	9.283638e+01	9.935123e+01	2.509960e+00	3.503088e-01
-9	Rv1121	-9	0	A	T	0.017	-8.276591e+00	1.119813e+02	2.510960e+00	9.410964e-01
-9	Rv1122	-9	0	A	T	0.018	-1.555444e+01	9.883775e+01	2.527681e+00	8.749822e-01
-9	Rv1125	-9	0	A	T	0.048	-9.129831e+01	7.962587e+01	2.514488e+00	2.518239e-01
-9	Rv1126c	-9	0	A	T	0.011	-7.426317e+01	3.243280e+02	2.542905e+00	8.189346e-01
-9	Rv1127c	-9	0	A	T	0.209	1.137947e+02	5.417868e+01	2.517720e+00	3.594618e-02
-9	Rv1128c	-9	0	A	T	0.221	-6.052472e+01	8.920138e+01	2.515930e+00	4.975998e-01
-9	Rv1129c	-9	0	A	T	0.021	5.181928e+01	4.071771e+01	2.530848e+00	2.034378e-01
-9	Rv1130	-9	0	A	T	0.066	-3.452204e+01	5.783847e+01	2.521392e+00	5.507288e-01
-9	Rv1132	-9	0	A	T	0.013	5.316818e+01	5.788625e+01	2.520465e+00	3.585808e-01
-9	Rv1133c	-9	0	A	T	0.028	-1.254432e+02	8.329752e+01	2.428662e+00	1.323904e-01
-9	Rv1135c	-9	0	A	T	0.045	-4.986960e+01	4.051354e+01	2.527651e+00	2.186349e-01
-9	Rv1137c	-9	0	A	T	0.025	1.917649e+01	9.361285e+01	2.512222e+00	8.377317e-01
-9	Rv1138c	-9	0	A	T	0.025	-5.755714e+01	1.107802e+02	2.521372e+00	6.034838e-01
-9	Rv1140	-9	0	A	T	0.011	3.908019e+01	6.777495e+01	2.516863e+00	5.643275e-01
-9	Rv1142c	-9	0	A	T	0.028	2.447093e+01	5.488000e+01	2.543501e+00	6.557664e-01
-9	Rv1144	-9	0	A	T	0.011	3.938259e+01	7.865488e+01	2.544871e+00	6.166912e-01
-9	Rv1145	-9	0	A	T	0.068	-1.294199e+02	8.357517e+01	2.577055e+00	1.218063e-01
-9	Rv1148c	-9	0	A	T	0.244	3.738243e+01	3.711018e+01	2.519258e+00	3.140159e-01
-9	Rv1154c	-9	0	A	T	0.498	8.984258e+00	2.832926e+02	2.540943e+00	9.747067e-01
-9	Rv1155	-9	0	A	T	0.045	-2.127507e+02	1.527703e+02	2.526881e+00	1.640436e-01
-9	Rv1158c	-9	0	A	T	0.015	-6.026770e+01	9.197511e+01	2.486484e+00	5.124498e-01
-9	Rv1159	-9	0	A	T	0.089	-8.643303e+01	9.211843e+01	2.514191e+00	3.483254e-01
-9	Rv1160	-9	0	A	T	0.039	5.174115e+00	1.470098e+02	2.524852e+00	9.719307e-01
-9	Rv1161	-9	0	A	T	0.099	-3.033903e+01	5.569949e+01	2.510481e+00	5.860868e-01
-9	Rv1162	-9	0	A	T	0.159	-7.122899e+00	1.062532e+02	2.519869e+00	9.465656e-01
-9	Rv1163	-9	0	A	T	0.051	1.001353e+02	9.076761e+01	2.510760e+00	2.702023e-01
-9	Rv1166	-9	0	A	T	0.016	2.115595e+02	6.209541e+01	2.275590e+00	6.828462e-04
-9	Rv1168c	-9	0	A	T	0.071	8.387006e+01	6.992891e+01	2.501061e+00	2.306703e-01
-9	Rv1171	-9	0	A	T	0.015	-1.115078e+02	1.682918e+02	2.536951e+00	5.077476e-01
-9	Rv1175c	-9	0	A	T	0.448	9.765975e+01	5.877500e+01	2.475624e+00	9.690786e-02
-9	Rv1179c	-9	0	A	T	0.023	-6.226815e+00	4.388172e+01	2.514086e+00	8.871875e-01
-9	Rv1180	-9	0	A	T	0.500	2.601843e+02	5.153075e+02	2.526739e+00	6.137324e-01
-9	Rv1181	-9	0	A	T	0.016	1.572827e+02	5.260397e+01	2.361192e+00	2.858350e-03
-9	Rv1183	-9	0	A	T	0.136	-1.054849e+01	5.923185e+01	2.516083e+00	8.586896e-01
-9	Rv1184c	-9	0	A	T	0.146	-9.231549e+01	9.661919e+01	2.501460e+00	3.395766e-01
-9	Rv1185c	-9	0	A	T	0.012	-1.224510e+01	6.408496e+01	2.516594e+00	8.485047e-01
-9	Rv1186c	-9	0	A	T	0.496	6.232842e+01	1.842148e+02	2.523591e+00	7.351729e-01
-9	Rv1187	-9	0	A	T	0.070	-9.555097e+01	7.284692e+01	2.560032e+00	1.899321e-01
-9	Rv1188	-9	0	A	T	0.029	-1.191896e+02	7.702525e+01	2.485586e+00	1.220796e-01
-9	Rv1189	-9	0	A	T	0.052	2.407237e+02	8.325664e+01	2.433060e+00	3.918672e-03
-9	Rv1193	-9	0	A	T	0.067	1.291047e+01	7.705891e+01	2.516640e+00	8.669787e-01
-9	Rv1194c	-9	0	A	T	0.127	5.969634e+01	6.079813e+01	2.536731e+00	3.263966e-01
-9	Rv1196	-9	0	A	T	0.120	-4.586058e+01	3.470880e+01	2.524385e+00	1.867038e-01
-9	Rv1197	-9	0	A	T	0.043	-3.705533e+00	4.299160e+01	2.516597e+00	9.313310e-01
-9	Rv1198	-9	0	A	T	0.288	5.243050e+01	3.723142e+01	2.498391e+00	1.593717e-01
-9	Rv1199c	-9	0	A	T	0.258	9.029625e+00	2.512558e+01	2.531286e+00	7.193866e-01
-9	Rv1200	-9	0	A	T	0.011	6.775399e+00	6.635953e+01	2.515599e+00	9.186966e-01
-9	Rv1204c	-9	0	A	T	0.073	2.912838e+01	6.823306e+01	2.530493e+00	6.695471e-01
-9	Rv1205	-9	0	A	T	0.113	3.903978e+01	6.910710e+01	2.529798e+00	5.722564e-01
-9	Rv1206	-9	0	A	T	0.049	-1.489006e+01	6.538504e+01	2.505513e+00	8.199034e-01
-9	Rv1207	-9	0	A	T	0.020	2.086203e+02	9.356194e+01	2.500358e+00	2.598413e-02
-9	Rv1210	-9	0	A	T	0.013	2.421541e+02	2.135455e+02	2.475654e+00	2.570781e-01
-9	Rv1212c	-9	0	A	T	0.046	1.502442e+02	6.506770e+01	2.640732e+00	2.114342e-02
-9	Rv1215c	-9	0	A	T	0.027	9.484709e+01	5.899611e+01	2.469155e+00	1.082189e-01
-9	Rv1217c	-9	0	A	T	0.047	-4.614115e+00	8.521026e+01	2.507486e+00	9.568266e-01
-9	Rv1218c	-9	0	A	T	0.204	-6.051432e+01	7.608042e+01	2.513641e+00	4.265692e-01
-9	Rv1219c	-9	0	A	T	0.049	-1.860048e+02	9.547457e+01	2.531853e+00	5.166780e-02
-9	Rv1221	-9	0	A	T	0.021	-1.445987e+02	2.018577e+02	2.526256e+00	4.739482e-01
-9	Rv1222	-9	0	A	T	0.015	-2.372510e+02	3.593129e+02	2.542418e+00	5.092186e-01
-9	Rv1223	-9	0	A	T	0.025	6.121829e+01	7.251872e+01	2.508650e+00	3.987743e-01
-9	Rv1224	-9	0	A	T	0.047	8.019265e+00	9.592963e+01	2.511356e+00	9.333949e-01
-9	Rv1225c	-9	0	A	T	0.043	1.174202e+02	3.390453e+02	2.541662e+00	7.291704e-01
-9	Rv1226c	-9	0	A	T	0.100	1.082840e+02	5.838809e+01	2.465571e+00	6.395272e-02
-9	Rv1227c	-9	0	A	T	0.020	-1.643663e+02	8.720354e+01	2.554488e+00	5.973768e-02
-9	Rv1230c	-9	0	A	T	0.498	-2.009216e+02	2.472140e+02	2.505943e+00	4.165577e-01
-9	Rv1231c	-9	0	A	T	0.019	-9.776563e+01	1.013416e+02	2.529394e+00	3.349208e-01
-9	Rv1232c	-9	0	A	T	0.497	5.669407e+01	1.801774e+02	2.528722e+00	7.530875e-01
-9	Rv1234	-9	0	A	T	0.010	1.034516e+01	6.104278e+01	2.513307e+00	8.654580e-01
-9	Rv1236	-9	0	A	T	0.014	2.671426e+01	6.046929e+01	2.501514e+00	6.587419e-01
-9	Rv1239c	-9	0	A	T	0.499	2.661944e+02	3.347466e+02	2.525701e+00	4.266783e-01
-9	Rv1240	-9	0	A	T	0.024	4.749458e-01	9.359655e+01	2.510599e+00	9.959522e-01
-9	Rv1243c	-9	0	A	T	0.021	7.541704e+01	4.216963e+01	2.474079e+00	7.400962e-02
-9	Rv1248c	-9	0	A	T	0.194	2.875306e+01	6.963309e+01	2.535956e+00	6.797517e-01
-9	Rv1249c	-9	0	A	T	0.116	-2.573596e+01	9.737491e+01	2.523829e+00	7.916048e-01
-9	Rv1251c	-9	0	A	T	0.156	2.781901e+01	4.430769e+01	2.538599e+00	5.302386e-01
-9	Rv1253	-9	0	A	T	0.012	1.558849e+02	6.424819e+01	2.392847e+00	1.542925e-02
-9	Rv1255c	-9	0	A	T	0.016	-1.091979e+02	1.998566e+02	2.542783e+00	5.849251e-01
-9	Rv1256c	-9	0	A	T	0.237	-2.129306e+01	6.818734e+01	2.519675e+00	7.548980e-01
-9	Rv1258c	-9	0	A	T	0.044	-1.350699e+02	1.534089e+02	2.506550e+00	3.788229e-01
-9	Rv1264	-9	0	A	T	0.018	2.681319e+01	5.716131e+01	2.520325e+00	6.391148e-01
-9	Rv1266c	-9	0	A	T	0.499	3.905571e+02	2.312910e+02	2.557776e+00	9.160734e-02
-9	Rv1267c	-9	0	A	T	0.034	6.931949e+01	5.832962e+01	2.489649e+00	2.349531e-01
-9	Rv1273c	-9	0	A	T	0.011	-2.702831e+01	6.647589e+01	2.523914e+00	6.843971e-01
-9	Rv1278	-9	0	A	T	0.232	2.213549e+01	8.960459e+01	2.534637e+00	8.049314e-01
-9	Rv1280c	-9	0	A	T	0.076	7.798081e+01	5.077194e+01	2.512391e+00	1.248771e-01
-9	Rv1281c	-9	0	A	T	0.017	-5.991023e+01	6.118258e+01	2.505702e+00	3.277150e-01
-9	Rv1284	-9	0	A	T	0.012	-7.108251e+01	9.007140e+01	2.489491e+00	4.301934e-01
-9	Rv1286	-9	0	A	T	0.053	-3.997619e+01	7.206163e+01	2.498332e+00	5.791892e-01
-9	Rv1288	-9	0	A	T	0.057	1.043127e+02	6.607867e+01	2.544835e+00	1.147397e-01
-9	Rv1289	-9	0	A	T	0.062	2.368827e+01	1.063022e+02	2.525006e+00	8.237062e-01
-9	Rv1290c	-9	0	A	T	0.181	-8.614573e+01	5.523692e+01	2.466808e+00	1.191771e-01
-9	Rv1292	-9	0	A	T	0.237	-1.000912e+01	7.778814e+01	2.521464e+00	8.976433e-01
-9	Rv1295	-9	0	A	T	0.031	2.325650e+02	8.933289e+01	2.404814e+00	9.367893e-03
-9	Rv1300	-9	0	A	T	0.499	3.197347e+02	2.426356e+02	2.509348e+00	1.878856e-01
-9	Rv1307	-9	0	A	T	0.020	-5.067995e+01	7.974111e+01	2.524046e+00	5.252106e-01
-9	Rv1308	-9	0	A	T	0.051	1.183391e+02	7.360834e+01	2.482040e+00	1.082184e-01
-9	Rv1313c	-9	0	A	T	0.363	1.523380e+01	3.935619e+01	2.516969e+00	6.987826e-01
-9	Rv1316c	-9	0	A	T	0.112	-3.137042e+01	1.135115e+02	2.534190e+00	7.823258e-01
-9	Rv1317c	-9	0	A	T	0.064	-4.434346e+01	4.889818e+01	2.521896e+00	3.647022e-01
-9	Rv1318c	-9	0	A	T	0.291	5.471971e+01	3.017084e+01	2.539313e+00	7.002821e-02
-9	Rv1319c	-9	0	A	T	0.474	1.373337e+02	7.783196e+01	2.466359e+00	7.795350e-02
-9	Rv1320c	-9	0	A	T	0.496	3.086051e+02	1.317311e+02	2.419890e+00	1.933979e-02
-9	Rv1321	-9	0	A	T	0.500	-3.016711e+02	6.606948e+02	2.538995e+00	6.480597e-01
-9	Rv1323	-9	0	A	T	0.017	-3.704209e+00	6.189641e+01	2.511666e+00	9.522908e-01
-9	Rv1324	-9	0	A	T	0.048	-8.318078e+01	8.922090e+01	2.486988e+00	3.514048e-01
-9	Rv1325c	-9	0	A	T	0.040	2.357508e+01	2.956510e+01	2.514675e+00	4.254098e-01
-9	Rv1326c	-9	0	A	T	0.050	-4.528505e+01	7.600491e+01	2.496244e+00	5.514315e-01
-9	Rv1327c	-9	0	A	T	0.019	9.079148e+01	8.690670e+01	2.497291e+00	2.964128e-01
-9	Rv1328	-9	0	A	T	0.167	5.221627e+01	6.344864e+01	2.518921e+00	4.107210e-01
-9	Rv1329c	-9	0	A	T	0.051	2.397696e+02	6.926287e+01	2.394601e+00	5.593190e-04
-9	Rv1330c	-9	0	A	T	0.500	-3.016711e+02	6.606948e+02	2.538995e+00	6.480597e-01
-9	Rv1332	-9	0	A	T	0.013	-7.718415e+01	1.350404e+02	2.516343e+00	5.677458e-01
-9	Rv1333	-9	0	A	T	0.027	6.678128e+01	7.036073e+01	2.532370e+00	3.427844e-01
-9	Rv1334	-9	0	A	T	0.028	1.705364e+02	1.330795e+02	2.474101e+00	2.003272e-01
-9	Rv1336	-9	0	A	T	0.052	-1.391653e+02	7.012616e+01	2.384324e+00	4.747212e-02
-9	Rv1337	-9	0	A	T	0.024	-1.739545e+02	7.837002e+01	2.386842e+00	2.666493e-02
-9	Rv1345	-9	0	A	T	0.013	-2.411275e+02	1.521299e+02	2.498519e+00	1.132789e-01
-9	Rv1347c	-9	0	A	T	0.232	3.613108e+01	1.024141e+02	2.525091e+00	7.243168e-01
-9	Rv1348	-9	0	A	T	0.017	-6.680531e+01	4.614115e+01	2.542958e+00	1.479721e-01
-9	Rv1350	-9	0	A	T	0.024	-2.682001e+02	2.189014e+02	2.513056e+00	2.207836e-01
-9	Rv1353c	-9	0	A	T	0.158	-2.664582e+01	4.718140e+01	2.487244e+00	5.723681e-01
-9	Rv1355c	-9	0	A	T	0.094	1.832537e+01	5.939641e+01	2.533914e+00	7.577458e-01
-9	Rv1356c	-9	0	A	T	0.089	2.003766e+01	4.874310e+01	2.517894e+00	6.810963e-01
-9	Rv1357c	-9	0	A	T	0.011	1.914015e+02	6.238123e+01	2.359239e+00	2.210887e-03
-9	Rv1358	-9	0	A	T	0.370	4.525924e+01	5.972456e+01	2.490082e+00	4.487488e-01
-9	Rv1360	-9	0	A	T	0.047	-1.617902e+02	1.268597e+02	2.516649e+00	2.024811e-01
-9	Rv1361c	-9	0	A	T	0.144	-6.461325e+01	3.572239e+01	2.496787e+00	7.078731e-02
-9	Rv1363c	-9	0	A	T	0.110	-5.996635e+01	9.463173e+01	2.519068e+00	5.264332e-01
-9	Rv1364c	-9	0	A	T	0.499	-6.867699e+01	2.189466e+02	2.530183e+00	7.538368e-01
-9	Rv1367c	-9	0	A	T	0.045	-1.721688e+01	1.649866e+02	2.528716e+00	9.169099e-01
-9	Rv1368	-9	0	A	T	0.045	-6.228114e+01	1.128138e+02	2.515494e+00	5.810231e-01
-9	Rv1371	-9	0	A	T	0.013	3.261219e+01	5.434722e+01	2.509240e+00	5.485943e-01
-9	Rv1372	-9	0	A	T	0.014	-5.367356e+01	6.742749e+01	2.495949e+00	4.262092e-01
-9	Rv1373	-9	0	A	T	0.064	-3.361862e+01	7.501050e+01	2.506694e+00	6.541160e-01
-9	Rv1374c	-9	0	A	T	0.499	2.029371e+02	4.156677e+02	2.540452e+00	6.255009e-01
-9	Rv1378c	-9	0	A	T	0.500	3.469247e+02	2.924817e+02	2.492942e+00	2.358469e-01
-9	Rv1383	-9	0	A	T	0.045	-1.322534e+02	1.500759e+02	2.509078e+00	3.783970e-01
-9	Rv1384	-9	0	A	T	0.105	-1.035237e+02	6.173240e+01	2.477405e+00	9.385850e-02
-9	Rv1386	-9	0	A	T	0.111	8.796554e+01	1.313965e+02	2.533388e+00	5.033519e-01
-9	Rv1387	-9	0	A	T	0.088	1.092398e+02	1.101507e+02	2.532549e+00	3.215679e-01
-9	Rv1391	-9	0	A	T	0.014	3.911098e+01	6.050456e+01	2.524387e+00	5.181592e-01
-9	Rv1394c	-9	0	A	T	0.475	8.416428e+01	1.108727e+02	2.540791e+00	4.479664e-01
-9	Rv1396c	-9	0	A	T	0.441	1.654904e+02	6.743077e+01	2.470498e+00	1.428767e-02
-9	Rv1400c	-9	0	A	T	0.046	1.794284e+02	9.559844e+01	2.562236e+00	6.082205e-02
-9	Rv1403c	-9	0	A	T	0.012	1.456177e+02	6.585445e+01	2.341886e+00	2.724634e-02
-9	Rv1417	-9	0	A	T	0.035	-4.283927e+01	7.134302e+01	2.486373e+00	5.483293e-01
-9	Rv1418	-9	0	A	T	0.014	3.052029e+02	6.686057e+01	2.296656e+00	5.619642e-06
-9	Rv1419	-9	0	A	T	0.085	-5.439291e+01	9.719673e+01	2.527487e+00	5.758658e-01
-9	Rv1420	-9	0	A	T	0.048	5.543204e+01	7.946258e+01	2.516494e+00	4.855972e-01
-9	Rv1425	-9	0	A	T	0.019	5.903833e+01	8.025761e+01	2.495887e+00	4.621396e-01
-9	Rv1429	-9	0	A	T	0.069	-2.152779e+01	6.453647e+01	2.517547e+00	7.387695e-01
-9	Rv1431	-9	0	A	T	0.078	2.731488e+01	4.971796e+01	2.497421e+00	5.828554e-01
-9	Rv1434	-9	0	A	T	0.043	-8.940999e+01	1.019138e+02	2.520715e+00	3.805280e-01
-9	Rv1435c	-9	0	A	T	0.331	-8.159263e+00	1.595838e+01	2.484220e+00	6.092647e-01
-9	Rv1438	-9	0	A	T	0.017	1.335097e+02	1.317369e+02	2.513741e+00	3.110862e-01
-9	Rv1439c	-9	0	A	T	0.045	1.464351e+02	1.165621e+02	2.526454e+00	2.093051e-01
-9	Rv1441c	-9	0	A	T	0.098	3.129455e+01	2.842768e+01	2.553718e+00	2.712266e-01
-9	Rv1442	-9	0	A	T	0.055	1.036683e+02	5.851945e+01	2.410247e+00	7.677784e-02
-9	Rv1446c	-9	0	A	T	0.432	-9.487441e+01	1.270949e+02	2.511610e+00	4.555495e-01
-9	Rv1447c	-9	0	A	T	0.013	-8.202027e+01	6.055608e+01	2.478493e+00	1.758971e-01
-9	Rv1448c	-9	0	A	T	0.202	-1.017022e+01	8.468371e+01	2.513393e+00	9.044307e-01
-9	Rv1449c	-9	0	A	T	0.473	-9.887049e+01	1.023543e+02	2.553500e+00	3.342954e-01
-9	Rv1450c	-9	0	A	T	0.197	1.784166e+01	1.894506e+01	2.514757e+00	3.465431e-01
-9	Rv1452c	-9	0	A	T	0.424	1.436911e+01	2.332534e+01	2.502611e+00	5.380144e-01
-9	Rv1453	-9	0	A	T	0.494	-2.665355e+01	8.054807e+01	2.513613e+00	7.407872e-01
-9	Rv1455	-9	0	A	T	0.041	3.265388e+01	1.199135e+02	2.518932e+00	7.854382e-01
-9	Rv1458c	-9	0	A	T	0.052	2.936562e+01	5.720661e+01	2.526267e+00	6.078365e-01
-9	Rv1459c	-9	0	A	T	0.431	-1.588278e+01	1.226536e+02	2.528661e+00	8.969935e-01
-9	Rv1460	-9	0	A	T	0.019	-1.510342e+02	7.933142e+01	2.505335e+00	5.721699e-02
-9	Rv1461	-9	0	A	T	0.163	5.976877e+01	6.106350e+01	2.435533e+00	3.279161e-01
-9	Rv1462	-9	0	A	T	0.499	-4.173047e+01	3.910733e+02	2.543537e+00	9.150423e-01
-9	Rv1463	-9	0	A	T	0.057	-5.743320e+01	7.032912e+01	2.474846e+00	4.143310e-01
-9	Rv1468c	-9	0	A	T	0.035	1.188066e+02	5.674478e+01	2.350414e+00	3.653695e-02
-9	Rv1469	-9	0	A	T	0.011	1.251383e+02	7.369163e+01	2.422553e+00	8.979214e-02
-9	Rv1473	-9	0	A	T	0.025	2.833365e+02	9.692619e+01	2.521655e+00	3.542071e-03
-9	Rv1479	-9	0	A	T	0.158	-1.166164e+02	1.377094e+02	2.535990e+00	3.972921e-01
-9	Rv1484	-9	0	A	T	0.032	1.018185e+02	3.832095e+01	2.487318e+00	8.009235e-03
-9	Rv1486c	-9	0	A	T	0.434	5.682204e+01	1.438853e+02	2.527684e+00	6.929917e-01
-9	Rv1489	-9	0	A	T	0.044	-3.054465e+02	1.888630e+02	2.501700e+00	1.061295e-01
-9	Rv1493	-9	0	A	T	0.014	9.510627e+01	5.790591e+01	2.424880e+00	1.008146e-01
-9	Rv1497	-9	0	A	T	0.217	3.598658e+01	6.485188e+01	2.521211e+00	5.790838e-01
-9	Rv1498c	-9	0	A	T	0.477	-7.510293e+01	1.014445e+02	2.514270e+00	4.592698e-01
-9	Rv1500	-9	0	A	T	0.070	-1.546736e+01	5.258008e+01	2.511050e+00	7.686906e-01
-9	Rv1501	-9	0	A	T	0.026	-1.570384e+02	8.883452e+01	2.456294e+00	7.740425e-02
-9	Rv1502	-9	0	A	T	0.478	-1.286254e+02	1.250159e+02	2.501391e+00	3.037877e-01
-9	Rv1504c	-9	0	A	T	0.047	-1.519153e+02	1.165959e+02	2.490433e+00	1.929004e-01
-9	Rv1505c	-9	0	A	T	0.155	-2.700667e+01	1.011667e+02	2.531298e+00	7.895607e-01
-9	Rv1508A	-9	0	A	T	0.045	-1.271281e+02	1.445550e+02	2.508504e+00	3.793706e-01
-9	Rv1508c	-9	0	A	T	0.075	-9.480584e+01	4.665838e+01	2.490368e+00	4.242520e-02
-9	Rv1511	-9	0	A	T	0.021	2.986143e+02	7.849252e+01	2.331616e+00	1.507570e-04
-9	Rv1515c	-9	0	A	T	0.044	3.044595e+01	9.073610e+01	2.509918e+00	7.372849e-01
-9	Rv1517	-9	0	A	T	0.199	-3.433504e+01	1.174130e+02	2.533321e+00	7.700186e-01
-9	Rv1518	-9	0	A	T	0.088	7.409356e+01	8.138668e+01	2.568394e+00	3.628357e-01
-9	Rv1520	-9	0	A	T	0.048	-1.276282e+01	1.096146e+02	2.523754e+00	9.073322e-01
-9	Rv1521	-9	0	A	T	0.128	4.091307e+01	5.698492e+01	2.512081e+00	4.729470e-01
-9	Rv1522c	-9	0	A	T	0.060	4.509220e+01	5.071997e+01	2.504861e+00	3.741933e-01
-9	Rv1523	-9	0	A	T	0.131	8.651698e+01	7.338389e+01	2.529542e+00	2.386917e-01
-9	Rv1527c	-9	0	A	T	0.218	-1.168802e+01	4.490072e+01	2.512922e+00	7.946794e-01
-9	Rv1532c	-9	0	A	T	0.046	-1.478344e+01	1.065035e+02	2.517803e+00	8.896305e-01
-9	Rv1536	-9	0	A	T	0.020	1.106045e+02	5.056649e+01	2.430869e+00	2.895001e-02
-9	Rv1537	-9	0	A	T	0.231	-4.739422e+01	8.971399e+01	2.490614e+00	5.974209e-01
-9	Rv1538c	-9	0	A	T	0.156	3.598885e+01	9.322359e+01	2.521967e+00	6.995424e-01
-9	Rv1539	-9	0	A	T	0.025	-1.688656e+02	2.299817e+02	2.542411e+00	4.629637e-01
-9	Rv1540	-9	0	A	T	0.018	-8.192130e+01	9.710342e+01	2.509525e+00	3.990660e-01
-9	Rv1541c	-9	0	A	T	0.029	-2.625055e+01	8.544400e+01	2.501061e+00	7.587357e-01
-9	Rv1544	-9	0	A	T	0.026	-6.739980e+01	1.388909e+02	2.523878e+00	6.275897e-01
-9	Rv1547	-9	0	A	T	0.083	6.636655e+01	5.028362e+01	2.458768e+00	1.871879e-01
-9	Rv1548c	-9	0	A	T	0.470	-7.651354e+01	7.543790e+01	2.510619e+00	3.107037e-01
-9	Rv1549	-9	0	A	T	0.498	-1.429785e+02	1.397386e+02	2.538007e+00	3.064667e-01
-9	Rv1551	-9	0	A	T	0.228	-2.006542e+01	6.459173e+01	2.515626e+00	7.561312e-01
-9	Rv1552	-9	0	A	T	0.100	-1.007448e+01	7.275208e+01	2.522799e+00	8.898914e-01
-9	Rv1553	-9	0	A	T	0.142	9.646977e+01	8.277463e+01	2.552999e+00	2.441133e-01
-9	Rv1554	-9	0	A	T	0.499	-8.703202e+01	1.933699e+02	2.526607e+00	6.527495e-01
-9	Rv1556	-9	0	A	T	0.024	6.524633e+01	1.201211e+02	2.480226e+00	5.871323e-01
-9	Rv1557	-9	0	A	T	0.149	5.869725e+01	6.430567e+01	2.542415e+00	3.615747e-01
-9	Rv1558	-9	0	A	T	0.021	9.663327e+01	1.770261e+02	2.529401e+00	5.852764e-01
-9	Rv1559	-9	0	A	T	0.019	-5.185307e+01	4.949105e+01	2.549429e+00	2.950170e-01
-9	Rv1563c	-9	0	A	T	0.048	1.793052e+00	5.082371e+01	2.510587e+00	9.718636e-01
-9	Rv1565c	-9	0	A	T	0.072	-1.529868e+02	5.832295e+01	2.425998e+00	8.845485e-03
-9	Rv1569	-9	0	A	T	0.203	3.597528e+01	1.066987e+02	2.535316e+00	7.360615e-01
-9	Rv1570	-9	0	A	T	0.499	-5.262536e+01	2.321590e+02	2.523967e+00	8.207202e-01
-9	Rv1571	-9	0	A	T	0.116	7.929378e+01	1.308794e+02	2.522444e+00	5.447487e-01
-9	Rv1572c	-9	0	A	T	0.238	2.952689e+01	2.330342e+01	2.537741e+00	2.054267e-01
-9	Rv1575	-9	0	A	T	0.222	5.168152e+01	3.508325e+01	2.542977e+00	1.410345e-01
-9	Rv1576c	-9	0	A	T	0.011	7.850144e+01	5.695707e+01	2.524116e+00	1.684313e-01
-9	Rv1577c	-9	0	A	T	0.109	3.113354e+01	4.755114e+01	2.521777e+00	5.127864e-01
-9	Rv1587c	-9	0	A	T	0.032	1.425992e+01	4.402996e+01	2.515856e+00	7.461050e-01
-9	Rv1588c	-9	0	A	T	0.071	1.130483e+02	4.702565e+01	2.519393e+00	1.639843e-02
-9	Rv1592c	-9	0	A	T	0.197	8.252126e+01	1.157590e+02	2.534118e+00	4.760911e-01
-9	Rv1595	-9	0	A	T	0.163	-6.226537e+01	7.439826e+01	2.531584e+00	4.028369e-01
-9	Rv1597	-9	0	A	T	0.434	6.423734e+01	1.421364e+02	2.532645e+00	6.514089e-01
-9	Rv1599	-9	0	A	T	0.031	8.445763e+01	8.667788e+01	2.546187e+00	3.301001e-01
-9	Rv1600	-9	0	A	T	0.045	-1.608798e+02	1.313145e+02	2.503728e+00	2.208065e-01
-9	Rv1602	-9	0	A	T	0.498	-4.640208e+01	2.764042e+02	2.543294e+00	8.667134e-01
-9	Rv1604	-9	0	A	T	0.476	-5.017891e+01	1.221603e+02	2.526111e+00	6.813341e-01
-9	Rv1606	-9	0	A	T	0.213	1.428005e+02	6.150061e+01	2.468702e+00	2.043569e-02
-9	Rv1607	-9	0	A	T	0.046	-1.405937e+02	1.415422e+02	2.510837e+00	3.208039e-01
-9	Rv1609	-9	0	A	T	0.021	4.537486e+01	7.185514e+01	2.515222e+00	5.278725e-01
-9	Rv1614	-9	0	A	T	0.028	-6.100474e+01	1.009294e+02	2.501290e+00	5.456945e-01
-9	Rv1615	-9	0	A	T	0.150	-6.500460e+01	8.384377e+01	2.498791e+00	4.383413e-01
-9	Rv1617	-9	0	A	T	0.020	2.743104e+01	1.022260e+02	2.520161e+00	7.884949e-01
-9	Rv1618	-9	0	A	T	0.500	2.601843e+02	5.153075e+02	2.526739e+00	6.137324e-01
-9	Rv1621c	-9	0	A	T	0.027	-5.849997e+01	1.257201e+02	2.509470e+00	6.418038e-01
-9	Rv1622c	-9	0	A	T	0.056	-9.560026e+01	6.071120e+01	2.397940e+00	1.156471e-01
-9	Rv1630	-9	0	A	T	0.104	1.482374e+01	3.595528e+01	2.520961e+00	6.802201e-01
-9	Rv1633	-9	0	A	T	0.029	1.492297e+02	1.320342e+02	2.540074e+00	2.586472e-01
-9	Rv1634	-9	0	A	T	0.044	1.612929e+02	1.851601e+02	2.516541e+00	3.839081e-01
-9	Rv1638	-9	0	A	T	0.030	-5.626923e+01	6.864006e+01	2.482905e+00	4.125404e-01
-9	Rv1640c	-9	0	A	T	0.047	7.891671e+01	7.885540e+01	2.538076e+00	3.171756e-01
-9	Rv1644	-9	0	A	T	0.474	1.133260e+02	1.146804e+02	2.507601e+00	3.232978e-01
-9	Rv1647	-9	0	A	T	0.499	-2.176204e+01	3.764891e+02	2.539224e+00	9.539174e-01
-9	Rv1649	-9	0	A	T	0.044	8.711143e+01	2.984822e+02	2.543482e+00	7.704631e-01
-9	Rv1650	-9	0	A	T	0.182	3.097736e+01	4.869903e+01	2.523806e+00	5.248574e-01
-9	Rv1651c	-9	0	A	T	0.165	-2.980239e+01	4.193345e+01	2.506079e+00	4.774310e-01
-9	Rv1652	-9	0	A	T	0.112	5.217273e+01	1.242079e+02	2.517251e+00	6.745436e-01
-9	Rv1654	-9	0	A	T	0.017	-2.254341e+02	1.067959e+02	2.510939e+00	3.502874e-02
-9	Rv1659	-9	0	A	T	0.016	-2.216577e+02	2.041980e+02	2.488373e+00	2.779591e-01
-9	Rv1661	-9	0	A	T	0.084	2.784915e+01	3.572179e+01	2.486809e+00	4.358028e-01
-9	Rv1662	-9	0	A	T	0.499	2.137775e+02	2.500260e+02	2.536813e+00	3.927434e-01
-9	Rv1663	-9	0	A	T	0.014	-5.551024e+01	5.575252e+01	2.496684e+00	3.196580e-01
-9	Rv1664	-9	0	A	T	0.017	2.532804e+00	4.774065e+01	2.514045e+00	9.576999e-01
-9	Rv1668c	-9	0	A	T	0.191	-1.759234e+02	1.001677e+02	2.546458e+00	7.934412e-02
-9	Rv1670	-9	0	A	T	0.039	-7.870969e+01	1.634827e+02	2.536330e+00	6.302975e-01
-9	Rv1673c	-9	0	A	T	0.047	-2.318389e+02	1.100678e+02	2.426566e+00	3.542353e-02
-9	Rv1674c	-9	0	A	T	0.230	-9.509516e+01	1.495227e+02	2.519913e+00	5.249270e-01
-9	Rv1677	-9	0	A	T	0.011	4.914954e+01	7.236505e+01	2.490684e+00	4.971747e-01
-9	Rv1679	-9	0	A	T	0.013	7.651949e+01	6.287976e+01	2.444564e+00	2.239215e-01
-9	Rv1681	-9	0	A	T	0.045	3.629258e+01	1.297308e+02	2.515427e+00	7.797246e-01
-9	Rv1683	-9	0	A	T	0.012	-4.134043e+01	5.406741e+01	2.504160e+00	4.446841e-01
-9	Rv1694	-9	0	A	T	0.017	6.531856e+01	4.301012e+01	2.508084e+00	1.291582e-01
-9	Rv1695	-9	0	A	T	0.015	-1.088607e+02	1.246904e+02	2.549877e+00	3.828458e-01
-9	Rv1699	-9	0	A	T	0.036	7.586727e+01	3.386306e+01	2.471982e+00	2.528215e-02
-9	Rv1704c	-9	0	A	T	0.490	-6.409039e+01	8.569607e+01	2.490816e+00	4.547076e-01
-9	Rv1705c	-9	0	A	T	0.080	1.147917e+02	7.214759e+01	2.463766e+00	1.119091e-01
-9	Rv1709	-9	0	A	T	0.136	-2.424948e+01	7.229633e+01	2.521904e+00	7.373799e-01
-9	Rv1714	-9	0	A	T	0.026	-4.945688e+01	6.594032e+01	2.510897e+00	4.534155e-01
-9	Rv1716	-9	0	A	T	0.499	1.017805e+02	3.889024e+02	2.539274e+00	7.935970e-01
-9	Rv1717	-9	0	A	T	0.242	-4.432377e+01	1.036849e+02	2.504097e+00	6.691176e-01
-9	Rv1718	-9	0	A	T	0.046	2.717914e+01	6.811724e+01	2.519417e+00	6.899742e-01
-9	Rv1722	-9	0	A	T	0.236	-4.655535e+01	6.831226e+01	2.497989e+00	4.957073e-01
-9	Rv1725c	-9	0	A	T	0.049	8.341097e+01	7.426218e+01	2.513329e+00	2.616228e-01
-9	Rv1727	-9	0	A	T	0.030	-6.448707e+01	7.295416e+01	2.495062e+00	3.769404e-01
-9	Rv1730c	-9	0	A	T	0.064	-2.025526e+02	7.938190e+01	2.468239e+00	1.086952e-02
-9	Rv1731	-9	0	A	T	0.075	1.541287e+02	6.443496e+01	2.385333e+00	1.693973e-02
-9	Rv1733c	-9	0	A	T	0.433	-3.168800e+01	8.485800e+01	2.541965e+00	7.089119e-01
-9	Rv1735c	-9	0	A	T	0.011	-9.565738e+00	9.476629e+01	2.511509e+00	9.196180e-01
-9	Rv1736c	-9	0	A	T	0.012	7.209331e+01	6.808790e+01	2.464987e+00	2.899332e-01
-9	Rv1737c	-9	0	A	T	0.014	2.835466e+00	6.140340e+01	2.520925e+00	9.631778e-01
-9	Rv1738	-9	0	A	T	0.014	-4.204237e+01	1.003868e+02	2.507235e+00	6.754491e-01
-9	Rv1742	-9	0	A	T	0.011	3.833665e+01	6.353732e+01	2.507981e+00	5.463974e-01
-9	Rv1743	-9	0	A	T	0.019	8.199927e+01	8.094751e+01	2.526450e+00	3.113075e-01
-9	Rv1747	-9	0	A	T	0.036	3.713048e+01	5.611666e+01	2.508041e+00	5.083373e-01
-9	Rv1749c	-9	0	A	T	0.025	6.506388e+01	1.721080e+02	2.531379e+00	7.054801e-01
-9	Rv1750c	-9	0	A	T	0.088	3.532697e+01	8.737505e+01	2.491157e+00	6.860678e-01
-9	Rv1751	-9	0	A	T	0.010	6.142924e+01	5.571794e+01	2.493144e+00	2.705069e-01
-9	Rv1752	-9	0	A	T	0.035	-3.936953e+01	5.733822e+01	2.476366e+00	4.924812e-01
-9	Rv1753c	-9	0	A	T	0.425	2.886237e+01	5.815019e+01	2.516288e+00	6.197619e-01
-9	Rv1754c	-9	0	A	T	0.022	1.358549e+02	4.091188e+01	2.594446e+00	9.303501e-04
-9	Rv1755c	-9	0	A	T	0.022	-6.218895e+01	4.183353e+01	2.488937e+00	1.374394e-01
-9	Rv1758	-9	0	A	T	0.061	2.419574e+01	3.032947e+01	2.474401e+00	4.251965e-01
-9	Rv1759c	-9	0	A	T	0.240	-3.874866e+00	2.722726e+01	2.509873e+00	8.868592e-01
-9	Rv1760	-9	0	A	T	0.358	-5.016914e+01	3.677338e+01	2.527917e+00	1.727855e-01
-9	Rv1762c	-9	0	A	T	0.087	8.652095e+01	5.928553e+01	2.563338e+00	1.447694e-01
-9	Rv1768	-9	0	A	T	0.130	-2.753001e+01	6.064188e+01	2.502839e+00	6.499436e-01
-9	Rv1769	-9	0	A	T	0.086	-4.110378e+01	1.746702e+02	2.527327e+00	8.140067e-01
-9	Rv1770	-9	0	A	T	0.027	9.899517e-01	5.297598e+01	2.514398e+00	9.850947e-01
-9	Rv1771	-9	0	A	T	0.027	-1.182792e+02	1.024859e+02	2.502611e+00	2.487327e-01
-9	Rv1773c	-9	0	A	T	0.156	1.826354e+01	1.497535e+02	2.537738e+00	9.029572e-01
-9	Rv1774	-9	0	A	T	0.041	-8.191892e+01	6.826791e+01	2.484269e+00	2.304371e-01
-9	Rv1775	-9	0	A	T	0.042	-6.770272e+00	1.688636e+02	2.519544e+00	9.680268e-01
-9	Rv1777	-9	0	A	T	0.038	5.949073e+01	5.494618e+01	2.463978e+00	2.791976e-01
-9	Rv1779c	-9	0	A	T	0.036	7.909128e+01	4.632776e+01	2.501611e+00	8.809195e-02
-9	Rv1781c	-9	0	A	T	0.031	6.491659e+00	6.186933e+01	2.507853e+00	9.164560e-01
-9	Rv1783	-9	0	A	T	0.036	1.088585e+01	1.224518e+02	2.519836e+00	9.291799e-01
-9	Rv1785c	-9	0	A	T	0.088	4.081773e-01	9.905077e+01	2.520647e+00	9.967128e-01
-9	Rv1787	-9	0	A	T	0.233	-5.156259e+01	4.321563e+01	2.487060e+00	2.330938e-01
-9	Rv1788	-9	0	A	T	0.126	-6.286502e+01	5.039171e+01	2.534099e+00	2.124953e-01
-9	Rv1790	-9	0	A	T	0.010	3.828790e+01	6.295581e+01	2.503742e+00	5.432116e-01
-9	Rv1800	-9	0	A	T	0.167	7.243966e+01	6.163931e+01	2.491401e+00	2.401859e-01
-9	Rv1801	-9	0	A	T	0.099	5.796776e+01	5.381255e+01	2.471052e+00	2.816424e-01
-9	Rv1802	-9	0	A	T	0.043	8.819362e+01	9.763785e+01	2.535954e+00	3.665978e-01
-9	Rv1803c	-9	0	A	T	0.015	6.004843e+01	5.142802e+01	2.465763e+00	2.432369e-01
-9	Rv1808	-9	0	A	T	0.044	1.664512e+01	1.291697e+02	2.513187e+00	8.974923e-01
-9	Rv1809	-9	0	A	T	0.480	-1.956182e+02	1.638850e+02	2.485121e+00	2.329042e-01
-9	Rv1811	-9	0	A	T	0.112	-6.020459e+01	1.181838e+02	2.537469e+00	6.105735e-01
-9	Rv1812c	-9	0	A	T	0.499	1.758643e+02	3.683966e+02	2.533098e+00	6.331973e-01
-9	Rv1814	-9	0	A	T	0.028	-1.872311e+01	7.793982e+01	2.508941e+00	8.102047e-01
-9	Rv1815	-9	0	A	T	0.497	9.609986e+01	1.452575e+02	2.517153e+00	5.083905e-01
-9	Rv1816	-9	0	A	T	0.019	1.451291e+02	8.081205e+01	2.469534e+00	7.281344e-02
-9	Rv1817	-9	0	A	T	0.011	8.026873e+01	6.937301e+01	2.524953e+00	2.475231e-01
-9	Rv1818c	-9	0	A	T	0.016	6.584352e+01	4.748255e+01	2.438731e+00	1.658445e-01
-9	Rv1819c	-9	0	A	T	0.014	1.584288e+02	4.859828e+01	2.467251e+00	1.151696e-03
-9	Rv1821	-9	0	A	T	0.157	-9.201053e+01	8.719130e+01	2.600298e+00	2.915548e-01
-9	Rv1823	-9	0	A	T	0.041	2.235035e+02	1.565709e+02	2.487045e+00	1.537493e-01
-9	Rv1825	-9	0	A	T	0.145	-2.388437e+01	1.240586e+02	2.532399e+00	8.473699e-01
-9	Rv1826	-9	0	A	T	0.044	8.711143e+01	2.984822e+02	2.543482e+00	7.704631e-01
-9	Rv1830	-9	0	A	T	0.011	2.189609e+01	5.448504e+01	2.501249e+00	6.878627e-01
-9	Rv1834	-9	0	A	T	0.017	-4.622556e+00	6.616172e+01	2.514657e+00	9.443130e-01
-9	Rv1835c	-9	0	A	T	0.092	9.445000e+01	5.406048e+01	2.494757e+00	8.092273e-02
-9	Rv1837c	-9	0	A	T	0.048	8.017541e+01	5.873367e+01	2.558117e+00	1.725377e-01
-9	Rv1840c	-9	0	A	T	0.023	-6.984374e+01	4.640633e+01	2.440985e+00	1.326264e-01
-9	Rv1842c	-9	0	A	T	0.018	3.352032e+01	1.013977e+02	2.514288e+00	7.410286e-01
-9	Rv1843c	-9	0	A	T	0.027	1.048430e+02	7.460934e+01	2.458612e+00	1.602633e-01
-9	Rv1844c	-9	0	A	T	0.024	-7.720471e+01	6.083632e+01	2.527165e+00	2.047151e-01
-9	Rv1846c	-9	0	A	T	0.025	-5.034909e+00	1.785148e+02	2.537732e+00	9.775047e-01
-9	Rv1847	-9	0	A	T	0.044	2.466972e+02	1.423885e+02	2.498093e+00	8.348030e-02
-9	Rv1848	-9	0	A	T	0.020	4.790631e+01	9.224529e+01	2.517581e+00	6.036408e-01
-9	Rv1850	-9	0	A	T	0.012	8.489260e+01	5.807862e+01	2.539945e+00	1.441407e-01
-9	Rv1855c	-9	0	A	T	0.017	-1.066488e+02	8.279557e+01	2.490447e+00	1.980088e-01
-9	Rv1860	-9	0	A	T	0.426	-1.008443e+01	7.431132e+01	2.518866e+00	8.920816e-01
-9	Rv1863c	-9	0	A	T	0.046	8.306068e+01	1.042129e+02	2.486138e+00	4.256229e-01
-9	Rv1865c	-9	0	A	T	0.031	7.099951e+01	6.740988e+01	2.481950e+00	2.924795e-01
-9	Rv1866	-9	0	A	T	0.053	3.034207e+01	5.345828e+01	2.529697e+00	5.704444e-01
-9	Rv1867	-9	0	A	T	0.017	-4.761439e+01	8.502033e+01	2.492406e+00	5.755803e-01
-9	Rv1868	-9	0	A	T	0.031	-9.635290e+01	6.924495e+01	2.442436e+00	1.643884e-01
-9	Rv1870c	-9	0	A	T	0.030	-4.751710e+01	1.067404e+02	2.509330e+00	6.562964e-01
-9	Rv1872c	-9	0	A	T	0.169	-2.655598e+01	3.159790e+01	2.513789e+00	4.008648e-01
-9	Rv1877	-9	0	A	T	0.071	2.059789e+01	4.778998e+01	2.504715e+00	6.665547e-01
-9	Rv1878	-9	0	A	T	0.158	6.772049e+01	5.281395e+01	2.542795e+00	2.000523e-01
-9	Rv1880c	-9	0	A	T	0.043	1.165646e+02	9.001175e+01	2.577199e+00	1.956202e-01
-9	Rv1881c	-9	0	A	T	0.042	-1.937288e+01	1.056624e+02	2.531350e+00	8.545629e-01
-9	Rv1883c	-9	0	A	T	0.023	9.674357e-02	1.104167e+02	2.516910e+00	9.993011e-01
-9	Rv1884c	-9	0	A	T	0.202	-2.753351e+00	1.151471e+02	2.530574e+00	9.809279e-01
-9	Rv1886c	-9	0	A	T	0.045	-5.830448e+01	1.635544e+02	2.525556e+00	7.215533e-01
-9	Rv1888c	-9	0	A	T	0.047	-8.319358e+01	1.259763e+02	2.514439e+00	5.091546e-01
-9	Rv1890c	-9	0	A	T	0.019	-2.549687e+01	1.033409e+02	2.513590e+00	8.051707e-01
-9	Rv1894c	-9	0	A	T	0.041	-9.868309e+01	5.167485e+01	2.518000e+00	5.645754e-02
-9	Rv1895	-9	0	A	T	0.495	-6.554694e+01	1.498822e+02	2.533295e+00	6.619712e-01
-9	Rv1897c	-9	0	A	T	0.151	-8.757552e+01	8.666430e+01	2.488531e+00	3.124924e-01
-9	Rv1899c	-9	0	A	T	0.193	-1.986647e-01	1.790680e+01	2.507553e+00	9.911504e-01
-9	Rv1900c	-9	0	A	T	0.474	1.491122e+02	1.310985e+02	2.515468e+00	2.556400e-01
-9	Rv1901	-9	0	A	T	0.022	-8.998045e+01	7.711629e+01	2.477801e+00	2.435621e-01
-9	Rv1902c	-9	0	A	T	0.016	6.040923e+01	5.395472e+01	2.534728e+00	2.631400e-01
-9	Rv1904	-9	0	A	T	0.050	1.086756e+02	7.735942e+01	2.465822e+00	1.603859e-01
-9	Rv1908c	-9	0	A	T	0.347	2.171324e+02	1.949922e+01	1.399223e+00	3.079841e-27
-9	Rv1910c	-9	0	A	T	0.011	7.503876e+00	8.327970e+01	2.518364e+00	9.282221e-01
-9	Rv1912c	-9	0	A	T	0.063	2.232372e+02	8.514955e+01	2.422016e+00	8.881418e-03
-9	Rv1914c	-9	0	A	T	0.032	-3.683221e+01	8.045808e+01	2.495124e+00	6.472085e-01
-9	Rv1915	-9	0	A	T	0.204	-3.152132e+01	8.166345e+01	2.515239e+00	6.995854e-01
-9	Rv1916	-9	0	A	T	0.045	2.888327e+01	7.918035e+01	2.514396e+00	7.153538e-01
-9	Rv1917c	-9	0	A	T	0.499	4.195976e+00	3.950301e+02	2.540173e+00	9.915272e-01
-9	Rv1918c	-9	0	A	T	0.100	6.943078e-01	3.676824e+01	2.517127e+00	9.849379e-01
-9	Rv1920	-9	0	A	T	0.181	-2.091057e+01	5.137911e+01	2.507430e+00	6.841052e-01
-9	Rv1921c	-9	0	A	T	0.021	-1.356380e+02	5.903784e+01	2.363364e+00	2.179663e-02
-9	Rv1922	-9	0	A	T	0.011	1.039399e+01	6.882055e+01	2.519739e+00	8.799822e-01
-9	Rv1925	-9	0	A	T	0.047	9.785599e+01	7.569411e+01	2.480299e+00	1.963839e-01
-9	Rv1927	-9	0	A	T	0.045	-1.122133e+02	1.180250e+02	2.491529e+00	3.419559e-01
-9	Rv1931c	-9	0	A	T	0.019	1.318299e+02	1.015254e+02	2.560816e+00	1.944167e-01
-9	Rv1933c	-9	0	A	T	0.051	-6.097553e+01	9.707425e+01	2.510507e+00	5.300597e-01
-9	Rv1934c	-9	0	A	T	0.051	6.605906e+01	7.401611e+01	2.493996e+00	3.723411e-01
-9	Rv1935c	-9	0	A	T	0.030	-3.809398e+01	5.401237e+01	2.484997e+00	4.807980e-01
-9	Rv1936	-9	0	A	T	0.047	-6.228961e+01	9.493546e+01	2.509081e+00	5.118935e-01
-9	Rv1937	-9	0	A	T	0.052	-2.684687e+01	5.102643e+01	2.513439e+00	5.989096e-01
-9	Rv1938	-9	0	A	T	0.046	-7.363957e+01	1.009244e+02	2.516708e+00	4.657737e-01
-9	Rv1939	-9	0	A	T	0.052	-2.584573e+01	1.185579e+02	2.523040e+00	8.274727e-01
-9	Rv1945	-9	0	A	T	0.280	3.046464e+01	2.935989e+01	2.494573e+00	2.996932e-01
-9	Rv1948c	-9	0	A	T	0.046	-4.864960e+01	1.057657e+02	2.499475e+00	6.456337e-01
-9	Rv1957	-9	0	A	T	0.156	-1.025176e+02	1.295404e+02	2.530527e+00	4.289003e-01
-9	Rv1960c	-9	0	A	T	0.017	1.993439e+02	5.488629e+01	2.375159e+00	2.955177e-04
-9	Rv1961	-9	0	A	T	0.015	-2.372510e+02	3.593129e+02	2.542418e+00	5.092186e-01
-9	Rv1963c	-9	0	A	T	0.019	2.073197e+01	1.220662e+02	2.521374e+00	8.651687e-01
-9	Rv1965	-9	0	A	T	0.017	2.449118e+02	1.548260e+02	2.489887e+00	1.139982e-01
-9	Rv1966	-9	0	A	T	0.044	7.281190e+01	1.294461e+02	2.522287e+00	5.739090e-01
-9	Rv1967	-9	0	A	T	0.028	1.687998e+02	6.768937e+01	2.579055e+00	1.280043e-02
-9	Rv1968	-9	0	A	T	0.038	7.174375e+01	5.927155e+01	2.504337e+00	2.264009e-01
-9	Rv1969	-9	0	A	T	0.057	-1.742078e+02	5.836715e+01	2.364901e+00	2.907434e-03
-9	Rv1971	-9	0	A	T	0.467	-4.545956e+01	3.855729e+01	2.484627e+00	2.386721e-01
-9	Rv1972	-9	0	A	T	0.040	2.337549e+02	2.091228e+02	2.516330e+00	2.639251e-01
-9	Rv1974	-9	0	A	T	0.011	9.337667e+01	6.279674e+01	2.454984e+00	1.373376e-01
-9	Rv1978	-9	0	A	T	0.046	-7.799886e+01	8.946530e+01	2.510050e+00	3.835075e-01
-9	Rv1979c	-9	0	A	T	0.014	2.864357e+01	6.217958e+01	2.525543e+00	6.451432e-01
-9	Rv1980c	-9	0	A	T	0.052	1.280802e+02	7.929633e+01	2.478757e+00	1.065796e-01
-9	Rv1982c	-9	0	A	T	0.154	1.241501e+02	8.845608e+01	2.553068e+00	1.607703e-01
-9	Rv1983	-9	0	A	T	0.036	-1.348948e+02	7.219500e+01	2.510490e+00	6.198648e-02
-9	Rv1986	-9	0	A	T	0.047	2.081175e+02	7.698969e+01	2.362249e+00	6.983801e-03
-9	Rv1987	-9	0	A	T	0.230	-7.009448e+01	1.448959e+02	2.529000e+00	6.286634e-01
-9	Rv1991c	-9	0	A	T	0.021	-4.199548e+01	9.833050e+01	2.530501e+00	6.694090e-01
-9	Rv1992c	-9	0	A	T	0.057	-8.689799e+01	5.845123e+01	2.512608e+00	1.374146e-01
-9	Rv1995	-9	0	A	T	0.117	3.970790e+01	5.578442e+01	2.508854e+00	4.767478e-01
-9	Rv1996	-9	0	A	T	0.019	9.145411e+01	8.583912e+01	2.524288e+00	2.869452e-01
-9	Rv1997	-9	0	A	T	0.079	8.479913e+01	6.529361e+01	2.463601e+00	1.943329e-01
-9	Rv1998c	-9	0	A	T	0.029	1.289251e+01	8.443526e+01	2.513345e+00	8.786726e-01
-9	Rv1999c	-9	0	A	T	0.071	-1.711550e+02	6.582408e+01	2.501380e+00	9.454105e-03
-9	Rv2000	-9	0	A	T	0.051	1.159272e+02	7.500515e+01	2.398779e+00	1.225187e-01
-9	Rv2002	-9	0	A	T	0.155	1.377242e+01	9.237218e+01	2.524536e+00	8.815070e-01
-9	Rv2006	-9	0	A	T	0.028	-4.695539e+00	4.124034e+01	2.512794e+00	9.093732e-01
-9	Rv2008c	-9	0	A	T	0.060	-4.390723e+01	8.660252e+01	2.510146e+00	6.122682e-01
-9	Rv2013	-9	0	A	T	0.019	-9.646596e+01	9.718706e+01	2.509897e+00	3.211537e-01
-9	Rv2016	-9	0	A	T	0.166	1.301851e+01	5.515382e+01	2.511759e+00	8.134498e-01
-9	Rv2017	-9	0	A	T	0.495	-6.333374e+01	1.269348e+02	2.530144e+00	6.179261e-01
-9	Rv2019	-9	0	A	T	0.018	-7.914477e+01	1.059405e+02	2.525560e+00	4.551972e-01
-9	Rv2020c	-9	0	A	T	0.462	-3.203524e+01	4.563879e+01	2.504266e+00	4.828854e-01
-9	Rv2021c	-9	0	A	T	0.017	-2.110502e+00	1.394741e+02	2.513741e+00	9.879300e-01
-9	Rv2022c	-9	0	A	T	0.219	-4.003071e+01	6.659705e+01	2.499526e+00	5.479168e-01
-9	Rv2023A	-9	0	A	T	0.079	1.981955e+01	3.005474e+01	2.480035e+00	5.097590e-01
-9	Rv2024c	-9	0	A	T	0.500	-2.011765e+01	2.592787e+02	2.512156e+00	9.381690e-01
-9	Rv2025c	-9	0	A	T	0.040	3.137804e+01	5.803512e+01	2.531541e+00	5.888527e-01
-9	Rv2027c	-9	0	A	T	0.047	1.153012e+01	8.333309e+01	2.515703e+00	8.899822e-01
-9	Rv2030c	-9	0	A	T	0.051	6.538492e+01	6.597393e+01	2.527987e+00	3.218892e-01
-9	Rv2035	-9	0	A	T	0.013	1.689051e+02	1.483772e+02	2.516830e+00	2.552461e-01
-9	Rv2036	-9	0	A	T	0.027	-8.161193e+01	9.994511e+01	2.520586e+00	4.143694e-01
-9	Rv2037c	-9	0	A	T	0.497	9.658877e-01	1.414686e+02	2.525426e+00	9.945538e-01
-9	Rv2038c	-9	0	A	T	0.013	-2.538650e+02	1.241731e+02	2.528686e+00	4.117002e-02
-9	Rv2039c	-9	0	A	T	0.496	4.869726e+01	1.392055e+02	2.534884e+00	7.265451e-01
-9	Rv2041c	-9	0	A	T	0.047	-1.424073e+02	7.414103e+01	2.531891e+00	5.504458e-02
-9	Rv2042c	-9	0	A	T	0.051	1.503455e+02	6.377784e+01	2.366043e+00	1.859791e-02
-9	Rv2043c	-9	0	A	T	0.270	1.523973e+02	1.764766e+01	1.712647e+00	2.266563e-17
-9	Rv2046	-9	0	A	T	0.018	-3.292969e+01	1.123755e+02	2.524593e+00	7.695578e-01
-9	Rv2047c	-9	0	A	T	0.047	9.028240e+01	9.165171e+01	2.547478e+00	3.248321e-01
-9	Rv2048c	-9	0	A	T	0.484	1.386372e+02	7.500836e+01	2.471305e+00	6.485439e-02
-9	Rv2052c	-9	0	A	T	0.056	-2.725050e+01	9.734551e+01	2.519544e+00	7.795844e-01
-9	Rv2056c	-9	0	A	T	0.026	-5.661928e+01	1.110893e+02	2.499493e+00	6.103921e-01
-9	Rv2057c	-9	0	A	T	0.043	-6.192317e+01	1.805109e+02	2.522276e+00	7.316373e-01
-9	Rv2059	-9	0	A	T	0.190	1.248190e+02	7.034871e+01	2.502836e+00	7.631815e-02
-9	Rv2062c	-9	0	A	T	0.100	4.931772e-01	4.175789e+01	2.513687e+00	9.905792e-01
-9	Rv2067c	-9	0	A	T	0.162	-1.149727e+02	7.941625e+01	2.495588e+00	1.480067e-01
-9	Rv2071c	-9	0	A	T	0.046	-9.137271e+01	1.200041e+02	2.527353e+00	4.465890e-01
-9	Rv2072c	-9	0	A	T	0.475	2.507693e-01	1.013726e+02	2.521325e+00	9.980267e-01
-9	Rv2073c	-9	0	A	T	0.045	-7.335196e+01	7.590002e+01	2.491164e+00	3.340624e-01
-9	Rv2075c	-9	0	A	T	0.049	3.620241e+01	8.480278e+01	2.517753e+00	6.695428e-01
-9	Rv2077c	-9	0	A	T	0.050	-1.632104e+02	8.193755e+01	2.415662e+00	4.665390e-02
-9	Rv2078	-9	0	A	T	0.474	-9.885843e+01	1.301669e+02	2.508291e+00	4.477470e-01
-9	Rv2079	-9	0	A	T	0.478	-1.203325e+01	1.239988e+02	2.524872e+00	9.227114e-01
-9	Rv2081c	-9	0	A	T	0.047	1.815531e+01	3.155914e+01	2.520334e+00	5.652315e-01
-9	Rv2082	-9	0	A	T	0.493	3.384336e+01	8.146992e+01	2.513512e+00	6.779311e-01
-9	Rv2083	-9	0	A	T	0.499	3.062445e+02	2.358564e+02	2.556350e+00	1.944355e-01
-9	Rv2084	-9	0	A	T	0.025	-5.014270e+01	5.813943e+01	2.497619e+00	3.886426e-01
-9	Rv2088	-9	0	A	T	0.049	4.170132e+01	8.975623e+01	2.515744e+00	6.423141e-01
-9	Rv2089c	-9	0	A	T	0.049	-3.078953e+01	8.518421e+01	2.535915e+00	7.178418e-01
-9	Rv2090	-9	0	A	T	0.431	-7.272526e+01	1.014544e+02	2.504537e+00	4.736475e-01
-9	Rv2092c	-9	0	A	T	0.015	6.282611e+01	5.222721e+01	2.539402e+00	2.292838e-01
-9	Rv2096c	-9	0	A	T	0.043	-2.583959e+02	1.428576e+02	2.604808e+00	7.078653e-02
-9	Rv2098c	-9	0	A	T	0.468	6.109593e+01	5.370408e+01	2.512722e+00	2.555420e-01
-9	Rv2101	-9	0	A	T	0.403	-1.256321e+01	4.870366e+01	2.505089e+00	7.964967e-01
-9	Rv2102	-9	0	A	T	0.088	8.009095e+01	3.748591e+01	2.481430e+00	3.287490e-02
-9	Rv2103c	-9	0	A	T	0.063	-2.760164e+01	6.938207e+01	2.522913e+00	6.908468e-01
-9	Rv2108	-9	0	A	T	0.041	2.709253e+01	1.281481e+02	2.511434e+00	8.326058e-01
-9	Rv2109c	-9	0	A	T	0.202	-9.003798e+01	9.839332e+01	2.523308e+00	3.603682e-01
-9	Rv2112c	-9	0	A	T	0.141	-1.907647e+01	2.348153e+01	2.504434e+00	4.167528e-01
-9	Rv2113	-9	0	A	T	0.023	1.046730e+02	6.601627e+01	2.487129e+00	1.131532e-01
-9	Rv2123	-9	0	A	T	0.298	-9.589114e+01	6.814887e+01	2.541017e+00	1.597122e-01
-9	Rv2124c	-9	0	A	T	0.057	9.398011e+01	4.495000e+01	2.468802e+00	3.679965e-02
-9	Rv2125	-9	0	A	T	0.500	3.840367e+02	5.573978e+02	2.520552e+00	4.909942e-01
-9	Rv2127	-9	0	A	T	0.056	-1.360663e+02	1.511646e+02	2.539815e+00	3.682723e-01
-9	Rv2129c	-9	0	A	T	0.021	-3.579713e+01	7.565442e+01	2.516491e+00	6.361973e-01
-9	Rv2133c	-9	0	A	T	0.016	4.901898e+01	1.184960e+02	2.519155e+00	6.791994e-01
-9	Rv2136c	-9	0	A	T	0.023	4.277802e+01	1.326806e+02	2.514411e+00	7.472066e-01
-9	Rv2138	-9	0	A	T	0.017	-8.248888e+01	5.219356e+01	2.419521e+00	1.143207e-01
-9	Rv2139	-9	0	A	T	0.044	-7.232055e+01	2.697932e+02	2.537355e+00	7.887088e-01
-9	Rv2147c	-9	0	A	T	0.118	-1.085181e+02	8.983388e+01	2.537834e+00	2.273369e-01
-9	Rv2148c	-9	0	A	T	0.042	9.931709e+01	1.059749e+02	2.507028e+00	3.488936e-01
-9	Rv2152c	-9	0	A	T	0.016	-1.123595e+02	5.938368e+01	2.446423e+00	5.876606e-02
-9	Rv2153c	-9	0	A	T	0.045	6.075093e+00	1.338595e+02	2.518260e+00	9.638102e-01
-9	Rv2155c	-9	0	A	T	0.494	8.757060e-01	1.165449e+02	2.527706e+00	9.940063e-01
-9	Rv2157c	-9	0	A	T	0.019	1.167515e+02	7.425309e+01	2.541979e+00	1.161855e-01
-9	Rv2158c	-9	0	A	T	0.042	1.711939e+01	6.857465e+01	2.520679e+00	8.029121e-01
-9	Rv2160c	-9	0	A	T	0.044	8.711143e+01	2.984822e+02	2.543482e+00	7.704631e-01
-9	Rv2161c	-9	0	A	T	0.024	8.966153e+00	1.078360e+02	2.514634e+00	9.337519e-01
-9	Rv2162c	-9	0	A	T	0.016	1.136157e+02	4.931522e+01	2.495769e+00	2.143362e-02
-9	Rv2163c	-9	0	A	T	0.021	7.190966e+01	8.110955e+01	2.507961e+00	3.755203e-01
-9	Rv2173	-9	0	A	T	0.026	2.423668e+01	3.546032e+01	2.463107e+00	4.944565e-01
-9	Rv2176	-9	0	A	T	0.191	8.687006e+01	4.870995e+01	2.415327e+00	7.482079e-02
-9	Rv2177c	-9	0	A	T	0.220	1.323718e+01	3.490113e+01	2.525616e+00	7.045627e-01
-9	Rv2178c	-9	0	A	T	0.430	2.835627e+01	1.114472e+02	2.534950e+00	7.992102e-01
-9	Rv2180c	-9	0	A	T	0.041	1.509680e+02	1.688435e+02	2.517989e+00	3.714666e-01
-9	Rv2185c	-9	0	A	T	0.018	-1.604980e+01	9.499957e+01	2.525810e+00	8.658732e-01
-9	Rv2187	-9	0	A	T	0.046	1.034315e+02	1.003776e+02	2.549033e+00	3.030593e-01
-9	Rv2190c	-9	0	A	T	0.017	1.277995e+02	6.378680e+01	2.495555e+00	4.538758e-02
-9	Rv2191	-9	0	A	T	0.054	8.180605e+01	5.855514e+01	2.492201e+00	1.626991e-01
-9	Rv2197c	-9	0	A	T	0.014	1.073465e+00	1.307078e+02	2.520123e+00	9.934489e-01
-9	Rv2205c	-9	0	A	T	0.031	9.135722e+01	8.755068e+01	2.518699e+00	2.969781e-01
-9	Rv2210c	-9	0	A	T	0.027	-2.303512e+01	1.188928e+02	2.520179e+00	8.464132e-01
-9	Rv2213	-9	0	A	T	0.050	-1.295221e+01	6.311698e+01	2.530042e+00	8.374499e-01
-9	Rv2214c	-9	0	A	T	0.054	7.283779e+01	5.610828e+01	2.471972e+00	1.945289e-01
-9	Rv2216	-9	0	A	T	0.014	8.749831e+01	5.906064e+01	2.410126e+00	1.387873e-01
-9	Rv2221c	-9	0	A	T	0.028	3.357125e+01	4.852663e+01	2.494478e+00	4.892161e-01
-9	Rv2226	-9	0	A	T	0.477	-1.833436e+02	1.252639e+02	2.505281e+00	1.436000e-01
-9	Rv2230c	-9	0	A	T	0.029	1.313533e+02	1.127880e+02	2.486659e+00	2.444560e-01
-9	Rv2231c	-9	0	A	T	0.029	-1.197215e+02	7.247849e+01	2.505310e+00	9.888370e-02
-9	Rv2234	-9	0	A	T	0.023	4.867544e+01	1.071866e+02	2.523669e+00	6.498414e-01
-9	Rv2235	-9	0	A	T	0.013	1.953434e+02	6.972627e+01	2.330611e+00	5.183127e-03
-9	Rv2236c	-9	0	A	T	0.476	1.144201e+02	1.350612e+02	2.540274e+00	3.971011e-01
-9	Rv2237	-9	0	A	T	0.044	1.775443e+01	1.623763e+02	2.519239e+00	9.129537e-01
-9	Rv2241	-9	0	A	T	0.023	1.533784e+02	7.761829e+01	2.479714e+00	4.842146e-02
-9	Rv2242	-9	0	A	T	0.075	8.824360e+01	5.157967e+01	2.370597e+00	8.742302e-02
-9	Rv2245	-9	0	A	T	0.150	-7.526044e+01	7.959327e+01	2.501845e+00	3.445991e-01
-9	Rv2247	-9	0	A	T	0.066	-2.183403e+02	1.766962e+02	2.527677e+00	2.168657e-01
-9	Rv2248	-9	0	A	T	0.057	-1.748679e+02	7.364604e+01	2.471735e+00	1.776289e-02
-9	Rv2252	-9	0	A	T	0.058	-3.876582e+00	9.034894e+01	2.515770e+00	9.657844e-01
-9	Rv2263	-9	0	A	T	0.017	-4.060789e+01	5.049775e+01	2.507994e+00	4.214993e-01
-9	Rv2264c	-9	0	A	T	0.076	-8.518995e+01	7.929432e+01	2.446511e+00	2.829235e-01
-9	Rv2265	-9	0	A	T	0.026	-1.252548e+02	7.950874e+01	2.577244e+00	1.154887e-01
-9	Rv2266	-9	0	A	T	0.020	8.074867e+01	8.726084e+01	2.539429e+00	3.549952e-01
-9	Rv2267c	-9	0	A	T	0.015	-5.393077e+00	5.453258e+01	2.517871e+00	9.212402e-01
-9	Rv2268c	-9	0	A	T	0.122	8.873502e+01	6.722472e+01	2.477863e+00	1.871439e-01
-9	Rv2270	-9	0	A	T	0.013	-2.952430e+01	7.132250e+01	2.541908e+00	6.789956e-01
-9	Rv2274c	-9	0	A	T	0.045	7.689865e+01	1.117229e+02	2.496916e+00	4.914241e-01
-9	Rv2275	-9	0	A	T	0.020	3.460234e+01	8.532135e+01	2.521134e+00	6.851574e-01
-9	Rv2276	-9	0	A	T	0.076	-4.276280e+01	6.635934e+01	2.501924e+00	5.194551e-01
-9	Rv2277c	-9	0	A	T	0.047	2.666257e+01	2.856152e+01	2.478242e+00	3.507792e-01
-9	Rv2280	-9	0	A	T	0.092	3.192472e+01	3.524389e+01	2.498787e+00	3.652470e-01
-9	Rv2281	-9	0	A	T	0.019	5.834439e+01	5.756736e+01	2.514504e+00	3.110667e-01
-9	Rv2284	-9	0	A	T	0.073	-1.404130e+02	6.723596e+01	2.511509e+00	3.701667e-02
-9	Rv2285	-9	0	A	T	0.049	-1.002800e+02	7.094243e+01	2.467594e+00	1.578069e-01
-9	Rv2290	-9	0	A	T	0.047	6.109583e+01	1.171074e+02	2.493326e+00	6.019891e-01
-9	Rv2291	-9	0	A	T	0.011	1.747741e+02	7.470474e+01	2.408444e+00	1.950316e-02
-9	Rv2293c	-9	0	A	T	0.047	-6.092438e+01	1.310907e+02	2.520807e+00	6.422115e-01
-9	Rv2296	-9	0	A	T	0.116	1.660409e+02	1.368715e+02	2.535685e+00	2.253712e-01
-9	Rv2297	-9	0	A	T	0.050	6.330336e+01	8.942640e+01	2.518855e+00	4.791827e-01
-9	Rv2298	-9	0	A	T	0.011	-5.545587e+01	6.341171e+01	2.531693e+00	3.820351e-01
-9	Rv2300c	-9	0	A	T	0.088	-1.120009e+02	7.575901e+01	2.539331e+00	1.396186e-01
-9	Rv2303c	-9	0	A	T	0.014	5.225968e+01	1.088232e+02	2.517592e+00	6.311716e-01
-9	Rv2307c	-9	0	A	T	0.200	1.776945e+01	8.270407e+01	2.517264e+00	8.299234e-01
-9	Rv2308	-9	0	A	T	0.129	-1.549725e+01	8.138258e+01	2.523037e+00	8.490148e-01
-9	Rv2314c	-9	0	A	T	0.028	-6.479115e+01	5.826853e+01	2.518172e+00	2.664299e-01
-9	Rv2316	-9	0	A	T	0.199	-1.704727e+01	1.384842e+02	2.536722e+00	9.020534e-01
-9	Rv2317	-9	0	A	T	0.016	5.609316e+01	1.279791e+02	2.526023e+00	6.612637e-01
-9	Rv2320c	-9	0	A	T	0.013	1.292588e+02	6.514372e+01	2.415786e+00	4.750440e-02
-9	Rv2323c	-9	0	A	T	0.051	7.389387e+01	6.112448e+01	2.489674e+00	2.269828e-01
-9	Rv2326c	-9	0	A	T	0.059	-7.988247e+01	7.281776e+01	2.472909e+00	2.728961e-01
-9	Rv2328	-9	0	A	T	0.107	1.073191e+01	8.186888e+01	2.523119e+00	8.957331e-01
-9	Rv2333c	-9	0	A	T	0.202	-4.570892e+01	9.749464e+01	2.531167e+00	6.392892e-01
-9	Rv2334	-9	0	A	T	0.020	-1.081270e+02	9.835004e+01	2.520441e+00	2.718531e-01
-9	Rv2336	-9	0	A	T	0.013	-3.580505e+01	5.761678e+01	2.496724e+00	5.344548e-01
-9	Rv2337c	-9	0	A	T	0.496	-7.079006e+01	1.104887e+02	2.509935e+00	5.218643e-01
-9	Rv2338c	-9	0	A	T	0.026	3.929115e+01	6.469985e+01	2.490901e+00	5.438001e-01
-9	Rv2339	-9	0	A	T	0.293	-3.167423e+01	4.834303e+01	2.509836e+00	5.124906e-01
-9	Rv2342	-9	0	A	T	0.031	-8.565749e+01	8.540205e+01	2.469964e+00	3.161069e-01
-9	Rv2344c	-9	0	A	T	0.017	-5.657997e+00	1.044529e+02	2.508648e+00	9.568122e-01
-9	Rv2346c	-9	0	A	T	0.134	-1.014987e+01	2.323089e+01	2.498464e+00	6.622688e-01
-9	Rv2347c	-9	0	A	T	0.072	4.476132e+00	3.617468e+01	2.509964e+00	9.015486e-01
-9	Rv2348c	-9	0	A	T	0.024	-8.458268e+01	7.570806e+01	2.498871e+00	2.641669e-01
-9	Rv2349c	-9	0	A	T	0.071	-1.090089e+02	7.576084e+01	2.547851e+00	1.505033e-01
-9	Rv2350c	-9	0	A	T	0.010	1.811939e+01	6.087984e+01	2.507853e+00	7.660507e-01
-9	Rv2351c	-9	0	A	T	0.376	7.981207e+01	3.298791e+01	2.545629e+00	1.572151e-02
-9	Rv2352c	-9	0	A	T	0.068	1.550376e+01	4.657226e+01	2.514312e+00	7.392815e-01
-9	Rv2353c	-9	0	A	T	0.103	2.137973e+01	2.017067e+01	2.487094e+00	2.894261e-01
-9	Rv2356c	-9	0	A	T	0.354	-1.245473e+01	2.219960e+01	2.521589e+00	5.748995e-01
-9	Rv2360c	-9	0	A	T	0.200	-1.019603e+02	9.920096e+01	2.532939e+00	3.042840e-01
-9	Rv2366c	-9	0	A	T	0.044	1.261411e+02	9.023314e+01	2.511128e+00	1.624379e-01
-9	Rv2368c	-9	0	A	T	0.049	1.467769e+02	7.862197e+01	2.516395e+00	6.221113e-02
-9	Rv2370c	-9	0	A	T	0.028	-2.348732e+02	9.471404e+01	2.618113e+00	1.330823e-02
-9	Rv2373c	-9	0	A	T	0.044	-2.303219e+02	2.411228e+02	2.511543e+00	3.397036e-01
-9	Rv2376c	-9	0	A	T	0.016	-2.547937e+02	1.562059e+02	2.503135e+00	1.031745e-01
-9	Rv2377c	-9	0	A	T	0.499	-2.971946e+01	4.341786e+02	2.542919e+00	9.454412e-01
-9	Rv2379c	-9	0	A	T	0.475	1.637332e+02	1.657303e+02	2.516424e+00	3.234155e-01
-9	Rv2380c	-9	0	A	T	0.067	-3.076991e+01	4.297269e+01	2.484407e+00	4.741368e-01
-9	Rv2381c	-9	0	A	T	0.026	2.985776e+01	5.766836e+01	2.512559e+00	6.047472e-01
-9	Rv2382c	-9	0	A	T	0.013	-3.522366e+01	1.276227e+02	2.512158e+00	7.826061e-01
-9	Rv2383c	-9	0	A	T	0.114	-5.687046e+01	6.093905e+01	2.506635e+00	3.509230e-01
-9	Rv2384	-9	0	A	T	0.045	4.357759e+01	8.062001e+01	2.492992e+00	5.889510e-01
-9	Rv2385	-9	0	A	T	0.045	-7.201067e+01	1.277687e+02	2.523641e+00	5.731510e-01
-9	Rv2391	-9	0	A	T	0.071	-2.690000e+00	6.629194e+01	2.527915e+00	9.676403e-01
-9	Rv2394	-9	0	A	T	0.132	2.626557e+01	4.893636e+01	2.518994e+00	5.915736e-01
-9	Rv2395	-9	0	A	T	0.035	-1.794352e+02	5.696335e+01	2.566261e+00	1.680917e-03
-9	Rv2396	-9	0	A	T	0.092	-2.121198e+01	4.332089e+01	2.497083e+00	6.244901e-01
-9	Rv2398c	-9	0	A	T	0.475	1.706241e+02	1.725598e+02	2.504183e+00	3.230079e-01
-9	Rv2400c	-9	0	A	T	0.045	-3.055455e+01	1.329332e+02	2.502206e+00	8.182559e-01
-9	Rv2402	-9	0	A	T	0.190	1.006801e+02	5.289466e+01	2.449242e+00	5.727314e-02
-9	Rv2403c	-9	0	A	T	0.048	-1.559189e+01	8.552344e+01	2.513864e+00	8.553752e-01
-9	Rv2406c	-9	0	A	T	0.012	-1.561564e+02	1.880623e+02	2.519041e+00	4.065417e-01
-9	Rv2408	-9	0	A	T	0.047	2.421880e+02	8.901604e+01	2.580339e+00	6.626524e-03
-9	Rv2414c	-9	0	A	T	0.047	3.574032e+01	9.616036e+01	2.534815e+00	7.102139e-01
-9	Rv2415c	-9	0	A	T	0.150	-1.529532e+01	6.594163e+01	2.522643e+00	8.166223e-01
-9	Rv2424c	-9	0	A	T	0.040	8.702816e+00	4.730532e+01	2.514813e+00	8.540732e-01
-9	Rv2425c	-9	0	A	T	0.061	1.142082e+02	6.867093e+01	2.440506e+00	9.659986e-02
-9	Rv2427c	-9	0	A	T	0.016	1.918605e+02	9.542032e+01	2.510536e+00	4.462540e-02
-9	Rv2428	-9	0	A	T	0.017	-9.370155e+00	1.000421e+02	2.516320e+00	9.253963e-01
-9	Rv2433c	-9	0	A	T	0.044	-1.904133e+01	1.520938e+02	2.512975e+00	9.003945e-01
-9	Rv2434c	-9	0	A	T	0.010	-4.476954e+00	5.841968e+01	2.508487e+00	9.389297e-01
-9	Rv2435c	-9	0	A	T	0.018	-8.605190e+00	5.535177e+01	2.517312e+00	8.764870e-01
-9	Rv2436	-9	0	A	T	0.432	-4.354951e+01	3.509959e+01	2.523951e+00	2.149912e-01
-9	Rv2437	-9	0	A	T	0.047	1.281771e+02	1.020393e+02	2.530196e+00	2.093520e-01
-9	Rv2438c	-9	0	A	T	0.237	5.643564e+01	7.717199e+01	2.519386e+00	4.647684e-01
-9	Rv2439c	-9	0	A	T	0.202	3.609478e+01	8.713163e+01	2.527152e+00	6.787753e-01
-9	Rv2440c	-9	0	A	T	0.063	8.064449e+01	5.089327e+01	2.429869e+00	1.133766e-01
-9	Rv2443	-9	0	A	T	0.092	-7.199620e+01	5.843809e+01	2.549964e+00	2.182345e-01
-9	Rv2444c	-9	0	A	T	0.013	-1.205076e+02	5.509034e+01	2.359807e+00	2.893939e-02
-9	Rv2446c	-9	0	A	T	0.229	7.672685e+01	1.254835e+02	2.562007e+00	5.410404e-01
-9	Rv2447c	-9	0	A	T	0.045	6.418847e+01	4.418176e+01	2.515750e+00	1.465841e-01
-9	Rv2450c	-9	0	A	T	0.497	1.734839e+02	1.623988e+02	2.507749e+00	2.856606e-01
-9	Rv2452c	-9	0	A	T	0.046	-1.494191e+02	1.063852e+02	2.509844e+00	1.604760e-01
-9	Rv2455c	-9	0	A	T	0.113	9.276900e+00	7.469871e+01	2.522460e+00	9.011890e-01
-9	Rv2457c	-9	0	A	T	0.015	-4.404827e+01	1.977348e+02	2.511477e+00	8.237642e-01
-9	Rv2458	-9	0	A	T	0.498	-1.018641e+02	2.257805e+02	2.536205e+00	6.519686e-01
-9	Rv2465c	-9	0	A	T	0.025	1.806475e+01	1.089454e+02	2.512978e+00	8.683362e-01
-9	Rv2467	-9	0	A	T	0.010	3.712954e+01	6.406892e+01	2.537074e+00	5.623651e-01
-9	Rv2471	-9	0	A	T	0.059	2.536613e+01	9.154155e+01	2.504370e+00	7.817607e-01
-9	Rv2473	-9	0	A	T	0.124	-1.589080e+02	7.232510e+01	2.436181e+00	2.823868e-02
-9	Rv2476c	-9	0	A	T	0.498	5.753702e+01	2.926457e+02	2.539303e+00	8.441727e-01
-9	Rv2477c	-9	0	A	T	0.050	1.682153e+01	8.514700e+01	2.529644e+00	8.434303e-01
-9	Rv2478c	-9	0	A	T	0.051	1.300837e+02	5.481666e+01	2.530809e+00	1.782851e-02
-9	Rv2481c	-9	0	A	T	0.117	2.794994e+01	1.079266e+02	2.521830e+00	7.957101e-01
-9	Rv2482c	-9	0	A	T	0.499	1.054421e+00	3.022307e+02	2.537977e+00	9.972170e-01
-9	Rv2483c	-9	0	A	T	0.023	2.738289e+02	8.389344e+01	2.313928e+00	1.135567e-03
-9	Rv2484c	-9	0	A	T	0.073	-7.294809e+01	7.927314e+01	2.506332e+00	3.576830e-01
-9	Rv2485c	-9	0	A	T	0.051	-1.383858e+01	6.929489e+01	2.504148e+00	8.417512e-01
-9	Rv2486	-9	0	A	T	0.026	8.544676e+01	9.449937e+01	2.467975e+00	3.661039e-01
-9	Rv2487c	-9	0	A	T	0.092	4.131525e+01	4.530004e+01	2.493909e+00	3.619689e-01
-9	Rv2488c	-9	0	A	T	0.049	-8.680918e+01	6.622818e+01	2.530729e+00	1.902390e-01
-9	Rv2490c	-9	0	A	T	0.093	-5.907695e+00	3.004241e+01	2.506579e+00	8.441450e-01
-9	Rv2492	-9	0	A	T	0.070	-2.377557e+01	7.831922e+01	2.517939e+00	7.615164e-01
-9	Rv2494	-9	0	A	T	0.197	5.646492e+01	1.128247e+02	2.524412e+00	6.168568e-01
-9	Rv2495c	-9	0	A	T	0.500	1.642564e+02	4.780624e+02	2.534667e+00	7.312282e-01
-9	Rv2502c	-9	0	A	T	0.051	-1.343970e+00	7.127854e+01	2.516006e+00	9.849604e-01
-9	Rv2503c	-9	0	A	T	0.120	-1.617633e+01	7.456281e+01	2.520099e+00	8.282921e-01
-9	Rv2505c	-9	0	A	T	0.026	6.569957e+01	6.273844e+01	2.486998e+00	2.952602e-01
-9	Rv2508c	-9	0	A	T	0.041	5.393765e+01	1.323392e+02	2.506715e+00	6.836754e-01
-9	Rv2511	-9	0	A	T	0.047	-2.313610e+00	9.090082e+01	2.512311e+00	9.796995e-01
-9	Rv2512c	-9	0	A	T	0.112	-1.706610e+01	2.483723e+01	2.499315e+00	4.921672e-01
-9	Rv2513	-9	0	A	T	0.500	-1.178938e+02	6.782577e+02	2.545176e+00	8.620431e-01
-9	Rv2516c	-9	0	A	T	0.046	-8.320730e+01	9.973313e+01	2.506491e+00	4.043107e-01
-9	Rv2519	-9	0	A	T	0.049	5.837484e+01	6.581384e+01	2.476761e+00	3.753080e-01
-9	Rv2522c	-9	0	A	T	0.015	2.968279e+01	5.549850e+01	2.517608e+00	5.928793e-01
-9	Rv2524c	-9	0	A	T	0.104	3.525800e+01	4.290790e+01	2.538183e+00	4.114351e-01
-9	Rv2531c	-9	0	A	T	0.025	5.165639e+00	5.935918e+01	2.516055e+00	9.306702e-01
-9	Rv2537c	-9	0	A	T	0.110	-2.029439e+02	1.118212e+02	2.510437e+00	6.983807e-02
-9	Rv2540c	-9	0	A	T	0.011	6.835439e+01	6.778819e+01	2.518282e+00	3.135283e-01
-9	Rv2543	-9	0	A	T	0.085	-3.717638e+01	5.091533e+01	2.526556e+00	4.654623e-01
-9	Rv2544	-9	0	A	T	0.159	1.144751e+02	4.488156e+01	2.601760e+00	1.090110e-02
-9	Rv2545	-9	0	A	T	0.043	-1.876608e+02	1.588441e+02	2.581262e+00	2.377175e-01
-9	Rv2551c	-9	0	A	T	0.025	4.851215e+01	2.976390e+02	2.548626e+00	8.705592e-01
-9	Rv2552c	-9	0	A	T	0.013	5.449005e+01	1.291457e+02	2.518459e+00	6.731687e-01
-9	Rv2553c	-9	0	A	T	0.053	1.692594e+02	6.506641e+01	2.575627e+00	9.422824e-03
-9	Rv2557	-9	0	A	T	0.021	-1.697511e+02	7.122497e+01	2.628285e+00	1.734292e-02
-9	Rv2560	-9	0	A	T	0.454	-7.606901e+01	9.052009e+01	2.504147e+00	4.009094e-01
-9	Rv2562	-9	0	A	T	0.045	5.157759e+01	1.293663e+02	2.514514e+00	6.902033e-01
-9	Rv2564	-9	0	A	T	0.046	7.574450e+00	1.123660e+02	2.517854e+00	9.462697e-01
-9	Rv2565	-9	0	A	T	0.174	7.706481e+01	8.161083e+01	2.513052e+00	3.452454e-01
-9	Rv2566	-9	0	A	T	0.477	2.872220e+01	1.281722e+02	2.526813e+00	8.227324e-01
-9	Rv2567	-9	0	A	T	0.497	-1.732147e+02	1.474013e+02	2.513633e+00	2.402241e-01
-9	Rv2570	-9	0	A	T	0.058	9.097892e+01	1.231571e+02	2.521173e+00	4.602483e-01
-9	Rv2571c	-9	0	A	T	0.025	3.036059e+01	3.719813e+01	2.495223e+00	4.145873e-01
-9	Rv2573	-9	0	A	T	0.111	2.543286e+00	1.602490e+02	2.540694e+00	9.873406e-01
-9	Rv2574	-9	0	A	T	0.018	-2.003443e+01	1.588739e+02	2.534676e+00	8.996758e-01
-9	Rv2575	-9	0	A	T	0.013	-1.068356e+01	5.962456e+01	2.506992e+00	8.578321e-01
-9	Rv2578c	-9	0	A	T	0.097	1.029146e+02	5.685602e+01	2.522071e+00	7.058058e-02
-9	Rv2583c	-9	0	A	T	0.012	1.163158e+02	6.068525e+01	2.423243e+00	5.555895e-02
-9	Rv2584c	-9	0	A	T	0.498	-5.466768e+01	1.862003e+02	2.520014e+00	7.691272e-01
-9	Rv2585c	-9	0	A	T	0.499	1.409624e+02	3.401158e+02	2.532377e+00	6.786302e-01
-9	Rv2586c	-9	0	A	T	0.039	-6.081477e+00	1.187639e+02	2.518648e+00	9.591712e-01
-9	Rv2587c	-9	0	A	T	0.023	-2.838695e+02	1.503092e+02	2.535233e+00	5.923748e-02
-9	Rv2590	-9	0	A	T	0.014	1.058187e+02	5.495849e+01	2.413449e+00	5.445781e-02
-9	Rv2591	-9	0	A	T	0.067	-1.866090e+01	5.165832e+01	2.507235e+00	7.179982e-01
-9	Rv2592c	-9	0	A	T	0.014	-4.870491e+01	6.318767e+01	2.523256e+00	4.410082e-01
-9	Rv2596	-9	0	A	T	0.043	8.881986e+01	1.977307e+02	2.520752e+00	6.533871e-01
-9	Rv2601	-9	0	A	T	0.028	-1.466169e+02	7.946765e+01	2.474294e+00	6.533350e-02
-9	Rv2602	-9	0	A	T	0.017	-7.289313e+01	8.740904e+01	2.493188e+00	4.045181e-01
-9	Rv2608	-9	0	A	T	0.023	-4.229508e+01	8.627625e+01	2.505387e+00	6.240793e-01
-9	Rv2611c	-9	0	A	T	0.500	-1.260063e+02	5.821387e+02	2.547190e+00	8.286778e-01
-9	Rv2612c	-9	0	A	T	0.047	-9.876220e+01	1.135215e+02	2.508898e+00	3.845158e-01
-9	Rv2617c	-9	0	A	T	0.056	-7.829838e+01	1.867247e+02	2.549089e+00	6.750681e-01
-9	Rv2618	-9	0	A	T	0.040	5.323057e+01	1.285985e+02	2.511088e+00	6.790150e-01
-9	Rv2621c	-9	0	A	T	0.133	-1.546855e+02	7.405772e+01	2.660097e+00	3.698471e-02
-9	Rv2622	-9	0	A	T	0.011	-3.151808e+00	9.373312e+01	2.512839e+00	9.731826e-01
-9	Rv2627c	-9	0	A	T	0.499	-5.753704e+01	2.768821e+02	2.535939e+00	8.354246e-01
-9	Rv2628	-9	0	A	T	0.033	9.094480e+01	6.561294e+01	2.509879e+00	1.660301e-01
-9	Rv2629	-9	0	A	T	0.047	2.731113e+01	9.318073e+01	2.521549e+00	7.695074e-01
-9	Rv2630	-9	0	A	T	0.024	-2.333276e+02	1.009244e+02	2.468118e+00	2.098453e-02
-9	Rv2631	-9	0	A	T	0.160	-1.280032e+02	8.913701e+01	2.492972e+00	1.513059e-01
-9	Rv2634c	-9	0	A	T	0.073	-7.857930e+01	4.158673e+01	2.472397e+00	5.910901e-02
-9	Rv2637	-9	0	A	T	0.052	2.354026e+01	1.328412e+02	2.525481e+00	8.593823e-01
-9	Rv2643	-9	0	A	T	0.021	-1.479603e+02	8.009378e+01	2.443370e+00	6.499209e-02
-9	Rv2650c	-9	0	A	T	0.496	-3.926195e+01	1.083655e+02	2.529558e+00	7.171963e-01
-9	Rv2652c	-9	0	A	T	0.035	5.235024e+01	6.642458e+01	2.521361e+00	4.308153e-01
-9	Rv2653c	-9	0	A	T	0.058	-3.508750e+00	9.007399e+01	2.529143e+00	9.689347e-01
-9	Rv2655c	-9	0	A	T	0.012	-6.626764e+01	6.589635e+01	2.493513e+00	3.148338e-01
-9	Rv2657c	-9	0	A	T	0.027	-8.942579e+01	1.191080e+02	2.538244e+00	4.529514e-01
-9	Rv2664	-9	0	A	T	0.045	1.998144e+01	1.282957e+02	2.522336e+00	8.762651e-01
-9	Rv2666	-9	0	A	T	0.054	-1.125945e+01	5.649727e+01	2.508134e+00	8.420747e-01
-9	Rv2668	-9	0	A	T	0.499	-9.113188e+00	2.874707e+02	2.537795e+00	9.747166e-01
-9	Rv2669	-9	0	A	T	0.019	-6.053565e+01	1.273139e+02	2.534693e+00	6.345458e-01
-9	Rv2670c	-9	0	A	T	0.013	1.253979e+02	5.332379e+01	2.471830e+00	1.888375e-02
-9	Rv2672	-9	0	A	T	0.046	-7.492425e+01	1.133617e+02	2.521635e+00	5.088082e-01
-9	Rv2675c	-9	0	A	T	0.038	-1.888051e+01	6.309485e+01	2.517756e+00	7.648188e-01
-9	Rv2678c	-9	0	A	T	0.017	-2.357855e+01	5.427114e+01	2.505023e+00	6.640489e-01
-9	Rv2679	-9	0	A	T	0.011	-1.663295e+02	6.464352e+01	2.468520e+00	1.022396e-02
-9	Rv2683	-9	0	A	T	0.017	1.072555e+02	1.572790e+02	2.539496e+00	4.954316e-01
-9	Rv2684	-9	0	A	T	0.048	1.602508e+02	8.083819e+01	2.432503e+00	4.771073e-02
-9	Rv2685	-9	0	A	T	0.064	1.294407e+01	8.426082e+01	2.509977e+00	8.779409e-01
-9	Rv2687c	-9	0	A	T	0.146	-8.960440e+00	1.053854e+02	2.520488e+00	9.322581e-01
-9	Rv2688c	-9	0	A	T	0.435	1.891156e+02	1.129446e+02	2.547367e+00	9.436148e-02
-9	Rv2689c	-9	0	A	T	0.049	-2.838082e+01	4.952231e+01	2.520138e+00	5.667110e-01
-9	Rv2690c	-9	0	A	T	0.033	-4.421967e+01	8.443529e+01	2.507558e+00	6.005953e-01
-9	Rv2691	-9	0	A	T	0.476	1.693064e+02	9.609381e+01	2.419461e+00	7.839284e-02
-9	Rv2692	-9	0	A	T	0.088	5.260899e+01	9.832722e+01	2.519162e+00	5.927407e-01
-9	Rv2693c	-9	0	A	T	0.044	3.547687e+01	1.152518e+02	2.504538e+00	7.582828e-01
-9	Rv2694c	-9	0	A	T	0.112	6.308194e+01	1.459344e+02	2.526708e+00	6.656435e-01
-9	Rv2696c	-9	0	A	T	0.013	1.359654e+02	6.762894e+01	2.376585e+00	4.464932e-02
-9	Rv2697c	-9	0	A	T	0.111	2.543286e+00	1.602490e+02	2.540694e+00	9.873406e-01
-9	Rv2702	-9	0	A	T	0.499	6.267423e+01	2.193449e+02	2.519917e+00	7.751411e-01
-9	Rv2707	-9	0	A	T	0.034	-1.264143e+02	1.660508e+02	2.514114e+00	4.466571e-01
-9	Rv2709	-9	0	A	T	0.117	8.213394e+01	1.096255e+02	2.490633e+00	4.538984e-01
-9	Rv2712c	-9	0	A	T	0.067	1.154441e+02	5.159854e+01	2.389827e+00	2.548213e-02
-9	Rv2714	-9	0	A	T	0.156	-1.290097e+00	7.129723e+01	2.518650e+00	9.855670e-01
-9	Rv2715	-9	0	A	T	0.066	-1.245834e+02	6.362606e+01	2.471469e+00	5.050002e-02
-9	Rv2716	-9	0	A	T	0.217	-2.438069e+02	8.797340e+01	2.552655e+00	5.685222e-03
-9	Rv2718c	-9	0	A	T	0.031	1.564898e+02	9.712407e+01	2.520286e+00	1.074427e-01
-9	Rv2719c	-9	0	A	T	0.044	-1.922416e+02	1.842246e+02	2.555596e+00	2.969597e-01
-9	Rv2724c	-9	0	A	T	0.048	1.214627e+02	8.184930e+01	2.513907e+00	1.381281e-01
-9	Rv2729c	-9	0	A	T	0.474	8.186859e+01	1.387925e+02	2.526114e+00	5.554150e-01
-9	Rv2731	-9	0	A	T	0.096	-2.729772e+01	6.775384e+01	2.530579e+00	6.871108e-01
-9	Rv2733c	-9	0	A	T	0.042	-5.756775e+01	7.363957e+01	2.517641e+00	4.345457e-01
-9	Rv2735c	-9	0	A	T	0.012	-7.098852e+01	6.636628e+01	2.497302e+00	2.850352e-01
-9	Rv2736c	-9	0	A	T	0.044	2.132639e+02	8.414740e+01	2.467813e+00	1.141474e-02
-9	Rv2739c	-9	0	A	T	0.044	-1.550835e+02	2.514225e+02	2.534143e+00	5.374904e-01
-9	Rv2741	-9	0	A	T	0.307	-1.852984e+01	2.068335e+01	2.450233e+00	3.705306e-01
-9	Rv2748c	-9	0	A	T	0.153	-6.155373e+01	6.659215e+01	2.524351e+00	3.555319e-01
-9	Rv2751	-9	0	A	T	0.018	-1.939942e+02	8.276915e+01	2.476398e+00	1.928271e-02
-9	Rv2752c	-9	0	A	T	0.040	7.227846e+01	3.087524e+01	2.507297e+00	1.942787e-02
-9	Rv2753c	-9	0	A	T	0.034	-1.834079e+02	1.658360e+02	2.541584e+00	2.690088e-01
-9	Rv2756c	-9	0	A	T	0.208	-4.487513e+01	5.639413e+01	2.530349e+00	4.263706e-01
-9	Rv2761c	-9	0	A	T	0.121	1.005244e+02	9.000398e+01	2.525819e+00	2.643093e-01
-9	Rv2764c	-9	0	A	T	0.240	4.451504e+01	5.293568e+01	2.519210e+00	4.005891e-01
-9	Rv2768c	-9	0	A	T	0.235	-7.672164e+01	5.947097e+01	2.491238e+00	1.973239e-01
-9	Rv2769c	-9	0	A	T	0.203	3.934573e+01	7.674190e+01	2.516117e+00	6.082725e-01
-9	Rv2770c	-9	0	A	T	0.044	5.604351e+01	1.821863e+02	2.519001e+00	7.584380e-01
-9	Rv2771c	-9	0	A	T	0.499	-3.629903e+01	2.339727e+02	2.527694e+00	8.767405e-01
-9	Rv2777c	-9	0	A	T	0.043	-5.781573e+00	7.871101e+01	2.526074e+00	9.414601e-01
-9	Rv2781c	-9	0	A	T	0.010	-1.050315e+02	6.040970e+01	2.504983e+00	8.240249e-02
-9	Rv2782c	-9	0	A	T	0.084	-3.862622e+01	5.749681e+01	2.489564e+00	5.018671e-01
-9	Rv2783c	-9	0	A	T	0.023	4.099290e+01	6.281332e+01	2.524321e+00	5.141541e-01
-9	Rv2784c	-9	0	A	T	0.012	1.466383e+02	1.253217e+02	2.485623e+00	2.422405e-01
-9	Rv2786c	-9	0	A	T	0.045	7.093334e+01	1.260395e+02	2.535120e+00	5.737057e-01
-9	Rv2787	-9	0	A	T	0.119	-6.275666e+01	7.408412e+01	2.511662e+00	3.971412e-01
-9	Rv2790c	-9	0	A	T	0.113	1.639030e+02	5.174980e+01	2.260638e+00	1.585479e-03
-9	Rv2791c	-9	0	A	T	0.254	-8.457321e+01	8.033145e+01	2.511244e+00	2.926845e-01
-9	Rv2793c	-9	0	A	T	0.045	7.772351e+01	7.578491e+01	2.504572e+00	3.053365e-01
-9	Rv2794c	-9	0	A	T	0.499	6.005949e-01	3.376675e+02	2.536836e+00	9.985812e-01
-9	Rv2797c	-9	0	A	T	0.052	7.397583e+01	5.733630e+01	2.484302e+00	1.972750e-01
-9	Rv2799	-9	0	A	T	0.038	1.183756e+02	7.183934e+01	2.430953e+00	9.971013e-02
-9	Rv2800	-9	0	A	T	0.184	-2.287829e+01	5.538951e+01	2.517179e+00	6.796628e-01
-9	Rv2802c	-9	0	A	T	0.073	-1.469950e+01	6.376984e+01	2.518244e+00	8.177434e-01
-9	Rv2805	-9	0	A	T	0.045	-1.723455e+02	1.270802e+02	2.490035e+00	1.753423e-01
-9	Rv2807	-9	0	A	T	0.431	-9.862814e+01	1.181703e+02	2.501213e+00	4.041262e-01
-9	Rv2812	-9	0	A	T	0.492	-8.234339e-01	9.009943e+01	2.521813e+00	9.927099e-01
-9	Rv2813	-9	0	A	T	0.021	-2.106755e+01	1.748927e+02	2.536557e+00	9.041429e-01
-9	Rv2818c	-9	0	A	T	0.028	6.428143e+01	7.277666e+01	2.503274e+00	3.773019e-01
-9	Rv2819c	-9	0	A	T	0.019	-1.091859e+01	6.810359e+01	2.509678e+00	8.726587e-01
-9	Rv2820c	-9	0	A	T	0.033	-3.567040e+01	6.042086e+01	2.514162e+00	5.550784e-01
-9	Rv2823c	-9	0	A	T	0.123	5.090727e+01	2.091963e+01	2.373860e+00	1.512855e-02
-9	Rv2824c	-9	0	A	T	0.046	-1.268530e+02	1.507258e+02	2.486527e+00	4.002041e-01
-9	Rv2825c	-9	0	A	T	0.476	2.062391e+02	1.871362e+02	2.501578e+00	2.706910e-01
-9	Rv2828c	-9	0	A	T	0.138	-3.857460e+01	3.700706e+01	2.503724e+00	2.974966e-01
-9	Rv2830c	-9	0	A	T	0.499	-1.811851e+02	3.495088e+02	2.529761e+00	6.042939e-01
-9	Rv2831	-9	0	A	T	0.045	-2.083038e+01	1.200843e+02	2.512006e+00	8.623212e-01
-9	Rv2832c	-9	0	A	T	0.026	1.354964e+02	6.111064e+01	2.473091e+00	2.683067e-02
-9	Rv2833c	-9	0	A	T	0.026	9.034367e+00	8.833107e+01	2.513525e+00	9.185561e-01
-9	Rv2834c	-9	0	A	T	0.012	5.118406e+01	6.166845e+01	2.530298e+00	4.067430e-01
-9	Rv2839c	-9	0	A	T	0.112	-5.871491e+01	5.148407e+01	2.468002e+00	2.543717e-01
-9	Rv2848c	-9	0	A	T	0.053	4.744193e+01	6.484595e+01	2.525474e+00	4.645775e-01
-9	Rv2850c	-9	0	A	T	0.200	-7.395786e+01	6.194677e+01	2.537205e+00	2.328016e-01
-9	Rv2853	-9	0	A	T	0.442	2.158235e+02	7.009017e+01	2.357682e+00	2.131794e-03
-9	Rv2854	-9	0	A	T	0.236	-1.033056e+02	6.850426e+01	2.440262e+00	1.318646e-01
-9	Rv2856	-9	0	A	T	0.042	-1.997655e+01	1.092138e+02	2.539566e+00	8.549038e-01
-9	Rv2857c	-9	0	A	T	0.021	3.420502e+01	7.726490e+01	2.516000e+00	6.580795e-01
-9	Rv2858c	-9	0	A	T	0.044	8.454620e+01	7.845437e+01	2.548958e+00	2.814497e-01
-9	Rv2859c	-9	0	A	T	0.027	-2.096007e+00	6.506869e+01	2.506815e+00	9.743092e-01
-9	Rv2862c	-9	0	A	T	0.046	2.311951e+02	1.226006e+02	2.506843e+00	5.961595e-02
-9	Rv2864c	-9	0	A	T	0.235	5.578344e+01	7.445540e+01	2.559782e+00	4.539004e-01
-9	Rv2867c	-9	0	A	T	0.011	4.791142e+01	6.016417e+01	2.469397e+00	4.260199e-01
-9	Rv2868c	-9	0	A	T	0.060	6.178741e+01	9.185119e+01	2.503824e+00	5.012990e-01
-9	Rv2869c	-9	0	A	T	0.045	-1.326417e+02	1.354407e+02	2.515904e+00	3.276510e-01
-9	Rv2870c	-9	0	A	T	0.048	4.873589e+01	8.614769e+01	2.519127e+00	5.717072e-01
-9	Rv2871	-9	0	A	T	0.019	5.176355e+01	1.456617e+02	2.505394e+00	7.223883e-01
-9	Rv2874	-9	0	A	T	0.493	-4.077529e+01	1.023733e+02	2.519158e+00	6.904938e-01
-9	Rv2875	-9	0	A	T	0.119	2.496919e+01	8.444477e+01	2.529241e+00	7.675305e-01
-9	Rv2877c	-9	0	A	T	0.046	1.711793e+02	8.245298e+01	2.450658e+00	3.814018e-02
-9	Rv2879c	-9	0	A	T	0.479	-3.316845e+00	1.237761e+02	2.527295e+00	9.786269e-01
-9	Rv2881c	-9	0	A	T	0.041	3.977410e+01	8.105185e+01	2.514697e+00	6.237288e-01
-9	Rv2885c	-9	0	A	T	0.065	1.158459e+02	6.849203e+01	2.519703e+00	9.107511e-02
-9	Rv2886c	-9	0	A	T	0.031	-3.042617e+00	9.911527e+01	2.514873e+00	9.755167e-01
-9	Rv2891	-9	0	A	T	0.047	-2.453522e+02	9.917809e+01	2.420649e+00	1.353084e-02
-9	Rv2892c	-9	0	A	T	0.011	-2.967396e+01	6.817950e+01	2.520069e+00	6.634869e-01
-9	Rv2894c	-9	0	A	T	0.017	1.592015e+01	1.058670e+02	2.531355e+00	8.804960e-01
-9	Rv2897c	-9	0	A	T	0.103	4.440263e+00	5.227224e+01	2.523058e+00	9.323221e-01
-9	Rv2899c	-9	0	A	T	0.046	-3.391703e+01	1.064988e+02	2.506161e+00	7.501921e-01
-9	Rv2900c	-9	0	A	T	0.051	7.014959e+00	5.496651e+01	2.506780e+00	8.984733e-01
-9	Rv2905	-9	0	A	T	0.070	-1.373821e+01	7.342949e+01	2.517929e+00	8.516248e-01
-9	Rv2910c	-9	0	A	T	0.019	-1.319353e+02	1.155556e+02	2.480011e+00	2.538312e-01
-9	Rv2911	-9	0	A	T	0.149	-1.778955e+02	7.437712e+01	2.451056e+00	1.694897e-02
-9	Rv2913c	-9	0	A	T	0.014	7.432418e+01	6.880420e+01	2.549526e+00	2.803003e-01
-9	Rv2915c	-9	0	A	T	0.015	6.180339e+01	5.240063e+01	2.498500e+00	2.385024e-01
-9	Rv2917	-9	0	A	T	0.498	1.438091e+02	2.531441e+02	2.523843e+00	5.700996e-01
-9	Rv2918c	-9	0	A	T	0.014	5.581649e+01	5.463380e+01	2.516352e+00	3.071938e-01
-9	Rv2922c	-9	0	A	T	0.234	1.045422e+01	7.620688e+01	2.521567e+00	8.909143e-01
-9	Rv2923c	-9	0	A	T	0.158	1.906495e+01	1.285676e+02	2.532399e+00	8.821457e-01
-9	Rv2924c	-9	0	A	T	0.025	1.480588e+02	8.749465e+01	2.466655e+00	9.091729e-02
-9	Rv2926c	-9	0	A	T	0.012	1.024368e+02	5.318440e+01	2.510530e+00	5.437791e-02
-9	Rv2930	-9	0	A	T	0.045	8.766498e+00	1.181829e+02	2.518480e+00	9.408840e-01
-9	Rv2931	-9	0	A	T	0.499	6.779274e+01	4.620221e+02	2.542369e+00	8.833742e-01
-9	Rv2933	-9	0	A	T	0.306	-3.495808e+01	5.909522e+01	2.491403e+00	5.542817e-01
-9	Rv2934	-9	0	A	T	0.072	3.247248e+00	4.333522e+01	2.517018e+00	9.402828e-01
-9	Rv2935	-9	0	A	T	0.131	-3.254833e+01	4.790484e+01	2.536897e+00	4.970175e-01
-9	Rv2940c	-9	0	A	T	0.080	5.217449e+00	4.065361e+01	2.515033e+00	8.979063e-01
-9	Rv2941	-9	0	A	T	0.046	-1.130589e+01	7.418512e+01	2.512087e+00	8.789013e-01
-9	Rv2944	-9	0	A	T	0.161	-2.438179e+01	8.670716e+01	2.510894e+00	7.786173e-01
-9	Rv2946c	-9	0	A	T	0.041	-1.306939e+02	4.860418e+01	2.349662e+00	7.286634e-03
-9	Rv2947c	-9	0	A	T	0.496	-1.376335e+02	1.741433e+02	2.515095e+00	4.295123e-01
-9	Rv2948c	-9	0	A	T	0.031	2.049367e+01	6.635073e+01	2.515626e+00	7.574854e-01
-9	Rv2950c	-9	0	A	T	0.026	-3.026861e+01	6.230348e+01	2.496229e+00	6.271970e-01
-9	Rv2951c	-9	0	A	T	0.018	-4.476382e+01	9.998831e+01	2.497687e+00	6.544731e-01
-9	Rv2952	-9	0	A	T	0.052	1.035399e+02	7.564686e+01	2.526924e+00	1.713906e-01
-9	Rv2956	-9	0	A	T	0.015	2.119490e+02	1.043866e+02	2.552512e+00	4.257669e-02
-9	Rv2957	-9	0	A	T	0.012	2.310244e+02	7.020497e+01	2.379803e+00	1.034124e-03
-9	Rv2958c	-9	0	A	T	0.055	2.012398e+01	6.819600e+01	2.526234e+00	7.679859e-01
-9	Rv2959c	-9	0	A	T	0.058	1.573113e+01	1.092241e+02	2.522010e+00	8.855087e-01
-9	Rv2961	-9	0	A	T	0.011	-7.426317e+01	3.243280e+02	2.542905e+00	8.189346e-01
-9	Rv2962c	-9	0	A	T	0.150	-1.564360e+02	6.740120e+01	2.600776e+00	2.048811e-02
-9	Rv2964	-9	0	A	T	0.044	1.786883e+02	1.642758e+02	2.538783e+00	2.769737e-01
-9	Rv2971	-9	0	A	T	0.044	-2.023528e+02	1.821123e+02	2.563337e+00	2.667728e-01
-9	Rv2974c	-9	0	A	T	0.012	1.289898e+02	5.898266e+01	2.457648e+00	2.897920e-02
-9	Rv2975c	-9	0	A	T	0.070	1.086939e+02	1.159566e+02	2.556966e+00	3.487953e-01
-9	Rv2979c	-9	0	A	T	0.054	2.559916e+01	6.696857e+01	2.511439e+00	7.023521e-01
-9	Rv2981c	-9	0	A	T	0.472	4.571786e+01	9.988745e+01	2.512558e+00	6.472715e-01
-9	Rv2982c	-9	0	A	T	0.496	-8.860880e+01	1.253593e+02	2.519737e+00	4.798307e-01
-9	Rv2984	-9	0	A	T	0.184	8.084486e+00	1.024586e+02	2.532365e+00	9.371240e-01
-9	Rv2992c	-9	0	A	T	0.026	-1.828340e+02	9.631903e+01	2.524988e+00	5.795465e-02
-9	Rv2994	-9	0	A	T	0.234	-6.596438e+01	5.407417e+01	2.495595e+00	2.227941e-01
-9	Rv2996c	-9	0	A	T	0.019	3.304806e+00	8.239603e+01	2.521430e+00	9.680144e-01
-9	Rv2997	-9	0	A	T	0.050	2.347887e+02	8.001523e+01	2.417500e+00	3.419088e-03
-9	Rv2998	-9	0	A	T	0.045	5.804683e+01	1.407784e+02	2.532822e+00	6.801872e-01
-9	Rv2999	-9	0	A	T	0.500	2.221438e+02	2.784834e+02	2.514684e+00	4.252382e-01
-9	Rv3008	-9	0	A	T	0.016	8.749458e+01	1.114975e+02	2.510473e+00	4.328016e-01
-9	Rv3009c	-9	0	A	T	0.013	-9.695056e+00	1.256835e+02	2.517688e+00	9.385286e-01
-9	Rv3014c	-9	0	A	T	0.014	-2.071998e-01	5.238759e+01	2.510862e+00	9.968451e-01
-9	Rv3015c	-9	0	A	T	0.059	-1.183456e+02	1.109597e+02	2.506331e+00	2.864253e-01
-9	Rv3016	-9	0	A	T	0.025	-2.411420e+02	1.365740e+02	2.475278e+00	7.775833e-02
-9	Rv3017c	-9	0	A	T	0.017	1.438957e+02	6.752508e+01	2.476131e+00	3.333193e-02
-9	Rv3018A	-9	0	A	T	0.029	1.195349e+02	8.716153e+01	2.487899e+00	1.705510e-01
-9	Rv3020c	-9	0	A	T	0.013	-1.404884e+02	1.346426e+02	2.552538e+00	2.970060e-01
-9	Rv3022A	-9	0	A	T	0.022	-6.639759e+01	9.022392e+01	2.503625e+00	4.619513e-01
-9	Rv3024c	-9	0	A	T	0.014	6.690283e+01	1.582983e+02	2.537291e+00	6.726502e-01
-9	Rv3026c	-9	0	A	T	0.013	1.465596e+02	6.614091e+01	2.389927e+00	2.692407e-02
-9	Rv3031	-9	0	A	T	0.013	6.541890e+01	5.189641e+01	2.533172e+00	2.077578e-01
-9	Rv3032	-9	0	A	T	0.025	2.759756e+02	9.534965e+01	2.560566e+00	3.881629e-03
-9	Rv3034c	-9	0	A	T	0.032	-1.013427e+02	8.054514e+01	2.460389e+00	2.086085e-01
-9	Rv3039c	-9	0	A	T	0.026	-6.063349e+01	1.949078e+02	2.519658e+00	7.557983e-01
-9	Rv3042c	-9	0	A	T	0.476	1.501154e+02	1.837491e+02	2.523384e+00	4.141458e-01
-9	Rv3047c	-9	0	A	T	0.043	1.174202e+02	3.390453e+02	2.541662e+00	7.291704e-01
-9	Rv3049c	-9	0	A	T	0.031	-6.664201e+01	7.393744e+01	2.491119e+00	3.676292e-01
-9	Rv3050c	-9	0	A	T	0.013	1.270418e+02	5.724296e+01	2.416371e+00	2.668625e-02
-9	Rv3051c	-9	0	A	T	0.044	-1.743777e+02	1.655584e+02	2.529642e+00	2.924707e-01
-9	Rv3053c	-9	0	A	T	0.013	2.765320e+02	1.965087e+02	2.486016e+00	1.596701e-01
-9	Rv3057c	-9	0	A	T	0.339	9.202807e+00	8.304610e+01	2.526351e+00	9.117847e-01
-9	Rv3058c	-9	0	A	T	0.048	-1.274957e+02	8.358480e+01	2.489775e+00	1.274880e-01
-9	Rv3059	-9	0	A	T	0.049	-5.422144e+01	8.703819e+01	2.518568e+00	5.334514e-01
-9	Rv3061c	-9	0	A	T	0.051	-7.156916e+00	4.740900e+01	2.511449e+00	8.800367e-01
-9	Rv3062	-9	0	A	T	0.498	-2.478406e+01	2.443986e+02	2.531195e+00	9.192466e-01
-9	Rv3063	-9	0	A	T	0.499	1.468513e+02	3.059004e+02	2.534879e+00	6.312877e-01
-9	Rv3071	-9	0	A	T	0.020	-1.049930e+02	8.603474e+01	2.458761e+00	2.226167e-01
-9	Rv3073c	-9	0	A	T	0.022	9.430315e+01	8.246759e+01	2.463954e+00	2.530963e-01
-9	Rv3074	-9	0	A	T	0.074	-7.007561e+01	6.888283e+01	2.496039e+00	3.092482e-01
-9	Rv3077	-9	0	A	T	0.166	1.025925e+02	6.422825e+01	2.492986e+00	1.105112e-01
-9	Rv3078	-9	0	A	T	0.011	-6.423025e+01	8.830168e+01	2.501751e+00	4.671533e-01
-9	Rv3079c	-9	0	A	T	0.016	-9.167635e+01	1.260570e+02	2.509413e+00	4.672355e-01
-9	Rv3080c	-9	0	A	T	0.129	5.638740e+01	4.202088e+01	2.498954e+00	1.799351e-01
-9	Rv3081	-9	0	A	T	0.052	5.856592e+01	5.944580e+01	2.523302e+00	3.247638e-01
-9	Rv3083	-9	0	A	T	0.014	7.761002e+01	4.935605e+01	2.495077e+00	1.161608e-01
-9	Rv3084	-9	0	A	T	0.126	2.392165e+01	5.278674e+01	2.493194e+00	6.505204e-01
-9	Rv3085	-9	0	A	T	0.032	-2.935906e+01	7.890081e+01	2.507163e+00	7.098963e-01
-9	Rv3087	-9	0	A	T	0.052	-2.306682e+01	6.469330e+01	2.501124e+00	7.214988e-01
-9	Rv3088	-9	0	A	T	0.155	-1.228181e+02	5.465716e+01	2.458177e+00	2.485259e-02
-9	Rv3089	-9	0	A	T	0.071	3.162144e+01	5.191043e+01	2.484880e+00	5.425603e-01
-9	Rv3090	-9	0	A	T	0.043	1.437418e+02	9.103093e+01	2.580225e+00	1.146410e-01
-9	Rv3092c	-9	0	A	T	0.235	-5.965176e+01	7.219887e+01	2.532234e+00	4.088787e-01
-9	Rv3093c	-9	0	A	T	0.479	9.123613e+00	1.270341e+02	2.530158e+00	9.427593e-01
-9	Rv3094c	-9	0	A	T	0.032	6.811111e+01	7.728387e+01	2.528380e+00	3.783605e-01
-9	Rv3096	-9	0	A	T	0.028	-1.752917e+01	8.681595e+01	2.510298e+00	8.400265e-01
-9	Rv3097c	-9	0	A	T	0.228	-1.860167e+01	6.154611e+01	2.509552e+00	7.625321e-01
-9	Rv3104c	-9	0	A	T	0.018	-1.283343e+02	1.250589e+02	2.550518e+00	3.050487e-01
-9	Rv3106	-9	0	A	T	0.051	-3.748977e+01	8.375244e+01	2.520154e+00	6.545197e-01
-9	Rv3111	-9	0	A	T	0.015	8.002275e+01	6.111966e+01	2.503277e+00	1.907391e-01
-9	Rv3113	-9	0	A	T	0.270	9.488164e+00	2.499368e+01	2.513218e+00	7.043059e-01
-9	Rv3114	-9	0	A	T	0.047	-7.773157e+01	9.246420e+01	2.485838e+00	4.007349e-01
-9	Rv3119	-9	0	A	T	0.019	-1.525266e+02	8.909021e+01	2.483339e+00	8.719694e-02
-9	Rv3120	-9	0	A	T	0.030	8.666147e+01	7.532587e+01	2.508840e+00	2.502171e-01
-9	Rv3121	-9	0	A	T	0.498	1.545645e+02	1.608736e+02	2.538859e+00	3.368932e-01
-9	Rv3124	-9	0	A	T	0.110	-9.838178e+01	9.109893e+01	2.503957e+00	2.804263e-01
-9	Rv3125c	-9	0	A	T	0.121	-2.737165e+00	5.712193e+01	2.511905e+00	9.617912e-01
-9	Rv3130c	-9	0	A	T	0.031	-8.835850e+00	9.181396e+01	2.508151e+00	9.233520e-01
-9	Rv3135	-9	0	A	T	0.028	-6.055885e+00	3.519429e+01	2.511638e+00	8.634171e-01
-9	Rv3136	-9	0	A	T	0.026	2.083252e+01	5.560457e+01	2.522267e+00	7.079964e-01
-9	Rv3137	-9	0	A	T	0.493	-1.268504e+02	9.586004e+01	2.485559e+00	1.860411e-01
-9	Rv3139	-9	0	A	T	0.072	-1.044913e+01	7.685570e+01	2.511116e+00	8.918819e-01
-9	Rv3140	-9	0	A	T	0.069	7.373774e+01	9.011203e+01	2.490108e+00	4.133860e-01
-9	Rv3144c	-9	0	A	T	0.046	8.826449e+01	9.788674e+01	2.499383e+00	3.674324e-01
-9	Rv3148	-9	0	A	T	0.034	-2.839411e+01	8.556024e+01	2.524992e+00	7.400635e-01
-9	Rv3151	-9	0	A	T	0.499	-7.276364e+01	2.227880e+02	2.519017e+00	7.440348e-01
-9	Rv3158	-9	0	A	T	0.026	-7.628891e+01	1.463035e+02	2.516834e+00	6.021733e-01
-9	Rv3159c	-9	0	A	T	0.203	-4.407863e+01	6.906725e+01	2.497303e+00	5.234899e-01
-9	Rv3161c	-9	0	A	T	0.051	-7.467741e+01	7.541648e+01	2.500575e+00	3.223149e-01
-9	Rv3169	-9	0	A	T	0.050	4.588349e+01	8.262928e+01	2.529764e+00	5.788177e-01
-9	Rv3170	-9	0	A	T	0.022	-3.488790e+01	5.891153e+01	2.492151e+00	5.538444e-01
-9	Rv3174	-9	0	A	T	0.187	-4.199797e+01	7.269360e+01	2.524511e+00	5.635695e-01
-9	Rv3179	-9	0	A	T	0.236	-8.325345e+01	7.324445e+01	2.489920e+00	2.559550e-01
-9	Rv3183	-9	0	A	T	0.027	7.889809e+01	8.638050e+01	2.538124e+00	3.612628e-01
-9	Rv3190c	-9	0	A	T	0.432	-3.322494e+01	9.497026e+01	2.524335e+00	7.265278e-01
-9	Rv3193c	-9	0	A	T	0.098	1.338645e+02	6.436674e+01	2.505726e+00	3.780490e-02
-9	Rv3195	-9	0	A	T	0.177	-1.009706e+02	6.487933e+01	2.445487e+00	1.199558e-01
-9	Rv3197	-9	0	A	T	0.017	-2.020776e+02	1.291373e+02	2.504064e+00	1.179383e-01
-9	Rv3199c	-9	0	A	T	0.056	1.073143e+02	4.661511e+01	2.412942e+00	2.153142e-02
-9	Rv3200c	-9	0	A	T	0.117	-1.003043e+02	6.825925e+01	2.588599e+00	1.420210e-01
-9	Rv3201c	-9	0	A	T	0.054	-2.576838e+01	6.308058e+01	2.528992e+00	6.829942e-01
-9	Rv3202c	-9	0	A	T	0.047	9.110689e+01	8.245197e+01	2.494739e+00	2.694377e-01
-9	Rv3204	-9	0	A	T	0.497	-3.612042e+01	2.132949e+02	2.530189e+00	8.655594e-01
-9	Rv3205c	-9	0	A	T	0.011	3.042186e+02	1.443644e+02	2.452120e+00	3.533940e-02
-9	Rv3209	-9	0	A	T	0.070	3.971733e+01	7.416581e+01	2.528683e+00	5.924084e-01
-9	Rv3211	-9	0	A	T	0.011	1.594577e+02	7.218115e+01	2.465827e+00	2.739066e-02
-9	Rv3213c	-9	0	A	T	0.497	1.885722e+02	2.772816e+02	2.539371e+00	4.966140e-01
-9	Rv3216	-9	0	A	T	0.015	-1.028111e+02	1.153313e+02	2.498544e+00	3.729061e-01
-9	Rv3217c	-9	0	A	T	0.231	-2.353800e+01	1.073064e+02	2.518187e+00	8.264195e-01
-9	Rv3218	-9	0	A	T	0.010	9.968946e+01	6.371153e+01	2.542201e+00	1.179683e-01
-9	Rv3220c	-9	0	A	T	0.050	4.788464e+00	8.842384e+01	2.523913e+00	9.568236e-01
-9	Rv3223c	-9	0	A	T	0.025	-7.073745e+01	1.032516e+02	2.502945e+00	4.934402e-01
-9	Rv3224	-9	0	A	T	0.023	-1.688788e+02	7.818479e+01	2.437298e+00	3.100915e-02
-9	Rv3224A	-9	0	A	T	0.027	-5.860190e+01	2.411498e+02	2.544786e+00	8.080470e-01
-9	Rv3225c	-9	0	A	T	0.021	3.984112e+01	7.047202e+01	2.497491e+00	5.719643e-01
-9	Rv3227	-9	0	A	T	0.041	1.299500e+02	1.210404e+02	2.558285e+00	2.832562e-01
-9	Rv3234c	-9	0	A	T	0.275	-7.768415e+01	7.427215e+01	2.484414e+00	2.958408e-01
-9	Rv3236c	-9	0	A	T	0.143	1.751090e+01	6.022139e+01	2.523922e+00	7.712832e-01
-9	Rv3239c	-9	0	A	T	0.061	-3.772148e+01	5.094947e+01	2.485362e+00	4.592484e-01
-9	Rv3241c	-9	0	A	T	0.018	-2.329887e+02	9.861419e+01	2.589582e+00	1.833575e-02
-9	Rv3242c	-9	0	A	T	0.029	-5.023919e+01	1.033709e+02	2.522057e+00	6.270668e-01
-9	Rv3245c	-9	0	A	T	0.430	-7.931746e+01	1.207263e+02	2.522023e+00	5.113298e-01
-9	Rv3247c	-9	0	A	T	0.030	1.478669e+02	7.912284e+01	2.434379e+00	6.193795e-02
-9	Rv3249c	-9	0	A	T	0.016	4.088643e+01	1.608165e+02	2.530453e+00	7.993601e-01
-9	Rv3252c	-9	0	A	T	0.048	3.059655e+01	9.377468e+01	2.508879e+00	7.442826e-01
-9	Rv3256c	-9	0	A	T	0.028	1.134350e+02	1.195159e+02	2.554755e+00	3.427879e-01
-9	Rv3257c	-9	0	A	T	0.044	8.711143e+01	2.984822e+02	2.543482e+00	7.704631e-01
-9	Rv3263	-9	0	A	T	0.194	-3.251059e+01	5.741607e+01	2.520357e+00	5.713653e-01
-9	Rv3266c	-9	0	A	T	0.012	1.090601e+02	6.461669e+01	2.413876e+00	9.176005e-02
-9	Rv3267	-9	0	A	T	0.011	1.082700e+02	7.321925e+01	2.481637e+00	1.395316e-01
-9	Rv3270	-9	0	A	T	0.018	1.046694e+01	6.843353e+01	2.513579e+00	8.784681e-01
-9	Rv3272	-9	0	A	T	0.045	-9.488501e+01	1.297638e+02	2.499411e+00	4.648194e-01
-9	Rv3279c	-9	0	A	T	0.141	1.144115e+02	1.081404e+02	2.515533e+00	2.903146e-01
-9	Rv3281	-9	0	A	T	0.033	-4.901687e+00	3.291109e+01	2.504217e+00	8.816331e-01
-9	Rv3282	-9	0	A	T	0.046	1.594269e+01	9.526796e+01	2.521418e+00	8.671317e-01
-9	Rv3283	-9	0	A	T	0.045	5.782392e+01	7.506796e+01	2.514820e+00	4.413105e-01
-9	Rv3287c	-9	0	A	T	0.016	8.125072e+01	5.816692e+01	2.444895e+00	1.627660e-01
-9	Rv3293	-9	0	A	T	0.046	-1.131004e+02	1.164452e+02	2.491002e+00	3.316450e-01
-9	Rv3296	-9	0	A	T	0.061	-2.749158e+01	4.686940e+01	2.477341e+00	5.576330e-01
-9	Rv3297	-9	0	A	T	0.048	-1.243403e+02	1.184095e+02	2.536921e+00	2.939307e-01
-9	Rv3299c	-9	0	A	T	0.065	4.739824e+01	4.901114e+01	2.540458e+00	3.337313e-01
-9	Rv3300c	-9	0	A	T	0.044	3.806146e+01	9.373934e+01	2.526544e+00	6.848033e-01
-9	Rv3301c	-9	0	A	T	0.028	3.482413e+01	1.037587e+02	2.514212e+00	7.372229e-01
-9	Rv3302c	-9	0	A	T	0.038	-8.553247e+01	6.390202e+01	2.558502e+00	1.810385e-01
-9	Rv3303c	-9	0	A	T	0.498	-1.620572e+02	2.024275e+02	2.528582e+00	4.235706e-01
-9	Rv3305c	-9	0	A	T	0.012	-9.058388e+01	7.161812e+01	2.522433e+00	2.062301e-01
-9	Rv3306c	-9	0	A	T	0.120	-5.260276e+01	7.906236e+01	2.537709e+00	5.059906e-01
-9	Rv3308	-9	0	A	T	0.018	9.855856e+01	5.076798e+01	2.461733e+00	5.249503e-02
-9	Rv3312A	-9	0	A	T	0.010	-2.736487e+02	6.876551e+01	2.298138e+00	7.404422e-05
-9	Rv3317	-9	0	A	T	0.499	1.676981e+02	2.391390e+02	2.506100e+00	4.833046e-01
-9	Rv3324A	-9	0	A	T	0.026	-1.091962e+02	5.067859e+01	2.420155e+00	3.142406e-02
-9	Rv3327	-9	0	A	T	0.155	1.040533e+02	3.590394e+01	2.464537e+00	3.835923e-03
-9	Rv3328c	-9	0	A	T	0.498	-5.192291e+00	1.802321e+02	2.525420e+00	9.770227e-01
-9	Rv3329	-9	0	A	T	0.430	6.539369e+01	9.687424e+01	2.544716e+00	4.998077e-01
-9	Rv3331	-9	0	A	T	0.498	2.296992e+02	1.851456e+02	2.539102e+00	2.150282e-01
-9	Rv3339c	-9	0	A	T	0.017	-9.662722e+00	5.148798e+01	2.517861e+00	8.511737e-01
-9	Rv3341	-9	0	A	T	0.039	-2.822332e+02	1.859170e+02	2.503122e+00	1.293140e-01
-9	Rv3344c	-9	0	A	T	0.045	-3.283911e+01	3.362230e+01	2.492204e+00	3.289498e-01
-9	Rv3345c	-9	0	A	T	0.162	-1.078052e+01	1.876950e+01	2.518709e+00	5.658502e-01
-9	Rv3347c	-9	0	A	T	0.452	4.865314e+01	5.390816e+01	2.516754e+00	3.669977e-01
-9	Rv3349c	-9	0	A	T	0.044	-1.171322e+01	1.338230e+02	2.512524e+00	9.302695e-01
-9	Rv3350c	-9	0	A	T	0.176	1.068244e+01	2.823023e+01	2.506320e+00	7.052103e-01
-9	Rv3355c	-9	0	A	T	0.046	-2.017664e+02	1.531848e+02	2.522107e+00	1.880910e-01
-9	Rv3359	-9	0	A	T	0.031	7.201843e+01	9.280797e+01	2.523294e+00	4.379353e-01
-9	Rv3365c	-9	0	A	T	0.283	-1.189638e+02	5.459831e+01	2.427222e+00	2.957167e-02
-9	Rv3366	-9	0	A	T	0.044	-2.069197e+02	1.966873e+02	2.503408e+00	2.930417e-01
-9	Rv3367	-9	0	A	T	0.032	-4.072730e+00	3.445624e+01	2.508826e+00	9.059328e-01
-9	Rv3370c	-9	0	A	T	0.031	-5.495574e+00	5.083338e+01	2.514442e+00	9.139304e-01
-9	Rv3373	-9	0	A	T	0.022	-6.485487e+01	7.679716e+01	2.506711e+00	3.985937e-01
-9	Rv3375	-9	0	A	T	0.039	-2.095532e+01	5.954409e+01	2.505092e+00	7.249651e-01
-9	Rv3377c	-9	0	A	T	0.047	-6.565601e+01	7.463408e+01	2.498693e+00	3.792294e-01
-9	Rv3378c	-9	0	A	T	0.023	5.489492e+01	6.004859e+01	2.473962e+00	3.608444e-01
-9	Rv3379c	-9	0	A	T	0.041	-1.164349e+02	6.985001e+01	2.533353e+00	9.584081e-02
-9	Rv3383c	-9	0	A	T	0.472	2.452351e+01	1.238807e+02	2.525555e+00	8.431159e-01
-9	Rv3388	-9	0	A	T	0.073	4.363428e+01	2.716608e+01	2.514917e+00	1.085434e-01
-9	Rv3389c	-9	0	A	T	0.042	-7.872453e+00	1.211005e+02	2.520635e+00	9.481809e-01
-9	Rv3390	-9	0	A	T	0.020	3.905875e+01	9.120018e+01	2.537796e+00	6.685428e-01
-9	Rv3391	-9	0	A	T	0.037	3.823124e+01	5.347726e+01	2.515057e+00	4.748331e-01
-9	Rv3395A	-9	0	A	T	0.011	-9.588564e+00	6.865684e+01	2.517170e+00	8.889572e-01
-9	Rv3395c	-9	0	A	T	0.111	-9.852381e-01	1.014652e+02	2.528290e+00	9.922545e-01
-9	Rv3396c	-9	0	A	T	0.157	-8.792264e+01	1.386514e+02	2.539193e+00	5.261422e-01
-9	Rv3399	-9	0	A	T	0.494	1.078663e+01	9.176614e+01	2.511563e+00	9.064519e-01
-9	Rv3401	-9	0	A	T	0.076	-6.252566e+00	4.373628e+01	2.508348e+00	8.863500e-01
-9	Rv3402c	-9	0	A	T	0.047	-2.310442e+01	1.133710e+02	2.510204e+00	8.385552e-01
-9	Rv3403c	-9	0	A	T	0.018	-9.788187e+01	5.057240e+01	2.519439e+00	5.321193e-02
-9	Rv3404c	-9	0	A	T	0.012	1.347648e+02	5.665940e+01	2.564080e+00	1.756915e-02
-9	Rv3407	-9	0	A	T	0.041	1.018591e+02	2.079224e+02	2.524853e+00	6.243188e-01
-9	Rv3408	-9	0	A	T	0.498	-1.558081e+02	2.617340e+02	2.529314e+00	5.517826e-01
-9	Rv3409c	-9	0	A	T	0.014	1.452254e+02	4.897653e+01	2.581018e+00	3.096352e-03
-9	Rv3410c	-9	0	A	T	0.020	8.065072e+01	8.223330e+01	2.460597e+00	3.269498e-01
-9	Rv3411c	-9	0	A	T	0.095	1.560802e+01	6.586748e+01	2.505481e+00	8.127355e-01
-9	Rv3413c	-9	0	A	T	0.021	1.063120e+02	8.983951e+01	2.537870e+00	2.369489e-01
-9	Rv3414c	-9	0	A	T	0.016	2.057601e+01	5.840181e+01	2.516613e+00	7.246737e-01
-9	Rv3416	-9	0	A	T	0.087	2.556310e+01	1.008954e+02	2.546493e+00	8.000400e-01
-9	Rv3421c	-9	0	A	T	0.030	4.302569e+01	5.341982e+01	2.544495e+00	4.207648e-01
-9	Rv3423c	-9	0	A	T	0.011	1.479143e+02	6.576499e+01	2.415097e+00	2.472004e-02
-9	Rv3424c	-9	0	A	T	0.053	-6.322684e+01	6.002128e+01	2.465256e+00	2.924079e-01
-9	Rv3425	-9	0	A	T	0.151	1.924464e+01	3.331472e+01	2.486109e+00	5.636221e-01
-9	Rv3426	-9	0	A	T	0.156	-9.448992e+00	3.483691e+01	2.506639e+00	7.862660e-01
-9	Rv3428c	-9	0	A	T	0.161	-7.908170e+01	3.535892e+01	2.522796e+00	2.553527e-02
-9	Rv3429	-9	0	A	T	0.196	1.529997e+02	5.037533e+01	2.506149e+00	2.449600e-03
-9	Rv3431c	-9	0	A	T	0.028	-1.004291e+02	8.487901e+01	2.481172e+00	2.370086e-01
-9	Rv3433c	-9	0	A	T	0.044	-4.009889e+01	1.073439e+02	2.513724e+00	7.088140e-01
-9	Rv3434c	-9	0	A	T	0.046	-1.200849e+02	7.533791e+01	2.525338e+00	1.112618e-01
-9	Rv3435c	-9	0	A	T	0.162	1.979529e+01	7.357010e+01	2.523487e+00	7.879333e-01
-9	Rv3436c	-9	0	A	T	0.016	-8.020528e+01	1.190133e+02	2.519690e+00	5.005182e-01
-9	Rv3438	-9	0	A	T	0.017	1.800216e+02	9.375633e+01	2.526811e+00	5.512819e-02
-9	Rv3439c	-9	0	A	T	0.236	-4.338514e+01	7.737417e+01	2.511201e+00	5.751144e-01
-9	Rv3445c	-9	0	A	T	0.044	4.033941e+00	9.270907e+01	2.516256e+00	9.653022e-01
-9	Rv3446c	-9	0	A	T	0.059	-9.084748e+01	1.134342e+02	2.501478e+00	4.233889e-01
-9	Rv3447c	-9	0	A	T	0.481	-1.483424e+02	7.819933e+01	2.480993e+00	5.811768e-02
-9	Rv3448	-9	0	A	T	0.016	2.029977e+02	8.172158e+01	2.557263e+00	1.315319e-02
-9	Rv3449	-9	0	A	T	0.053	-1.106612e+02	6.272743e+01	2.450027e+00	7.800904e-02
-9	Rv3451	-9	0	A	T	0.383	-5.433286e+00	8.878369e+01	2.522553e+00	9.512146e-01
-9	Rv3453	-9	0	A	T	0.200	-1.333372e+01	1.493059e+02	2.538902e+00	9.288575e-01
-9	Rv3454	-9	0	A	T	0.025	-1.445441e+02	6.411743e+01	2.488605e+00	2.438807e-02
-9	Rv3456c	-9	0	A	T	0.015	-1.500838e+02	1.593402e+02	2.477202e+00	3.464663e-01
-9	Rv3457c	-9	0	A	T	0.012	1.300681e+02	5.350183e+01	2.476054e+00	1.522737e-02
-9	Rv3463	-9	0	A	T	0.062	-9.374063e+01	8.272751e+01	2.507860e+00	2.574322e-01
-9	Rv3465	-9	0	A	T	0.047	-2.501198e+02	1.020464e+02	2.547929e+00	1.441403e-02
-9	Rv3466	-9	0	A	T	0.125	2.519190e+01	4.598782e+01	2.518579e+00	5.839544e-01
-9	Rv3467	-9	0	A	T	0.406	-2.226308e+01	3.462070e+01	2.494869e+00	5.203340e-01
-9	Rv3468c	-9	0	A	T	0.476	1.215964e+02	1.077334e+02	2.518804e+00	2.593029e-01
-9	Rv3469c	-9	0	A	T	0.017	4.645151e+01	9.554168e+01	2.515065e+00	6.269378e-01
-9	Rv3472	-9	0	A	T	0.028	-1.855812e+01	1.326411e+02	2.526132e+00	8.887574e-01
-9	Rv3476c	-9	0	A	T	0.087	-3.404717e+01	7.625436e+01	2.523161e+00	6.553362e-01
-9	Rv3478	-9	0	A	T	0.155	-4.703719e+01	3.538744e+01	2.494813e+00	1.840821e-01
-9	Rv3479	-9	0	A	T	0.498	7.466188e+01	2.865987e+02	2.534146e+00	7.945237e-01
-9	Rv3480c	-9	0	A	T	0.017	-4.570055e+01	1.229361e+02	2.505989e+00	7.101631e-01
-9	Rv3481c	-9	0	A	T	0.019	1.516011e+02	1.078411e+02	2.555023e+00	1.600983e-01
-9	Rv3483c	-9	0	A	T	0.045	-7.330751e+01	1.252305e+02	2.526161e+00	5.584233e-01
-9	Rv3485c	-9	0	A	T	0.011	4.066446e+01	7.127082e+01	2.500592e+00	5.684239e-01
-9	Rv3486	-9	0	A	T	0.023	6.020450e+01	1.555302e+02	2.518660e+00	6.987701e-01
-9	Rv3487c	-9	0	A	T	0.045	-4.331815e+01	1.036863e+02	2.508692e+00	6.761967e-01
-9	Rv3489	-9	0	A	T	0.046	-9.069561e+01	1.506386e+02	2.521795e+00	5.472607e-01
-9	Rv3490	-9	0	A	T	0.045	-1.785888e+02	1.475582e+02	2.532153e+00	2.264508e-01
-9	Rv3492c	-9	0	A	T	0.026	1.500855e+02	1.446067e+02	2.552853e+00	2.995725e-01
-9	Rv3494c	-9	0	A	T	0.031	-8.113334e+01	7.460514e+01	2.513377e+00	2.770754e-01
-9	Rv3497c	-9	0	A	T	0.068	-8.826306e+01	6.428220e+01	2.507902e+00	1.700415e-01
-9	Rv3505	-9	0	A	T	0.017	3.093237e+01	5.657899e+01	2.517140e+00	5.846986e-01
-9	Rv3506	-9	0	A	T	0.165	-5.987744e+00	6.593690e+01	2.516150e+00	9.276615e-01
-9	Rv3507	-9	0	A	T	0.162	2.644151e+00	2.058650e+01	2.506991e+00	8.978257e-01
-9	Rv3508	-9	0	A	T	0.388	-4.446884e+01	2.202716e+01	2.471951e+00	4.377153e-02
-9	Rv3511	-9	0	A	T	0.446	-1.656653e+01	2.880634e+01	2.483031e+00	5.653524e-01
-9	Rv3512	-9	0	A	T	0.477	5.141445e+01	5.422548e+01	2.527034e+00	3.432760e-01
-9	Rv3513c	-9	0	A	T	0.095	3.709551e+01	4.107914e+01	2.511856e+00	3.667290e-01
-9	Rv3514	-9	0	A	T	0.242	4.981566e+00	1.986373e+01	2.505499e+00	8.020300e-01
-9	Rv3515c	-9	0	A	T	0.161	-1.887131e+01	8.722039e+01	2.521719e+00	8.287484e-01
-9	Rv3516	-9	0	A	T	0.498	2.492534e+01	2.594984e+02	2.539797e+00	9.234984e-01
-9	Rv3521	-9	0	A	T	0.478	3.529876e+01	9.125463e+01	2.527661e+00	6.989743e-01
-9	Rv3522	-9	0	A	T	0.497	6.801481e+01	2.596117e+02	2.538387e+00	7.933854e-01
-9	Rv3523	-9	0	A	T	0.158	3.300825e+01	7.766104e+01	2.511478e+00	6.709061e-01
-9	Rv3529c	-9	0	A	T	0.140	-5.433133e+01	9.045619e+01	2.540054e+00	5.482174e-01
-9	Rv3531c	-9	0	A	T	0.064	7.769877e+01	8.515512e+01	2.506554e+00	3.617572e-01
-9	Rv3532	-9	0	A	T	0.026	6.137695e+01	5.919924e+01	2.521189e+00	3.000852e-01
-9	Rv3533c	-9	0	A	T	0.146	4.719266e+01	5.109613e+01	2.548407e+00	3.559137e-01
-9	Rv3534c	-9	0	A	T	0.112	1.839278e+01	1.298300e+02	2.532498e+00	8.873705e-01
-9	Rv3535c	-9	0	A	T	0.145	3.874541e+00	1.114262e+02	2.531571e+00	9.722683e-01
-9	Rv3537	-9	0	A	T	0.045	-4.030895e+01	9.673107e+01	2.515724e+00	6.769785e-01
-9	Rv3538	-9	0	A	T	0.049	-8.263565e+01	8.602435e+01	2.479833e+00	3.369808e-01
-9	Rv3540c	-9	0	A	T	0.044	-2.763910e+02	1.455978e+02	2.505679e+00	5.794068e-02
-9	Rv3543c	-9	0	A	T	0.017	-6.743198e+01	1.267730e+02	2.499899e+00	5.949051e-01
-9	Rv3544c	-9	0	A	T	0.231	-2.019663e+01	1.168782e+02	2.518704e+00	8.628430e-01
-9	Rv3545c	-9	0	A	T	0.114	8.916103e+01	8.323049e+01	2.526990e+00	2.843125e-01
-9	Rv3550	-9	0	A	T	0.022	-1.016221e+02	6.950486e+01	2.497529e+00	1.440304e-01
-9	Rv3554	-9	0	A	T	0.091	7.102161e+01	5.758228e+01	2.476794e+00	2.177177e-01
-9	Rv3555c	-9	0	A	T	0.015	7.491136e+01	6.630778e+01	2.488693e+00	2.588505e-01
-9	Rv3558	-9	0	A	T	0.278	-1.992030e+01	6.775418e+01	2.505294e+00	7.688123e-01
-9	Rv3563	-9	0	A	T	0.045	-2.224307e+02	1.278614e+02	2.549722e+00	8.223151e-02
-9	Rv3566c	-9	0	A	T	0.021	5.429507e+01	7.819233e+01	2.528640e+00	4.876055e-01
-9	Rv3567c	-9	0	A	T	0.045	2.304699e+01	1.436840e+02	2.512219e+00	8.725979e-01
-9	Rv3570c	-9	0	A	T	0.015	1.516670e+02	1.212836e+02	2.498207e+00	2.114028e-01
-9	Rv3573c	-9	0	A	T	0.034	4.965448e+01	4.948440e+01	2.455052e+00	3.158918e-01
-9	Rv3579c	-9	0	A	T	0.017	7.030234e+01	1.441507e+02	2.490695e+00	6.258687e-01
-9	Rv3580c	-9	0	A	T	0.053	1.195389e+01	6.368592e+01	2.514215e+00	8.511492e-01
-9	Rv3586	-9	0	A	T	0.068	-1.335663e+02	9.949791e+01	2.514993e+00	1.797687e-01
-9	Rv3587c	-9	0	A	T	0.052	-7.081040e+00	7.277402e+01	2.511914e+00	9.225062e-01
-9	Rv3589	-9	0	A	T	0.011	1.418473e+02	6.223226e+01	2.435274e+00	2.285717e-02
-9	Rv3590c	-9	0	A	T	0.105	-6.404040e+01	5.486150e+01	2.502148e+00	2.433622e-01
-9	Rv3591c	-9	0	A	T	0.072	1.104174e+02	8.184823e+01	2.512688e+00	1.776250e-01
-9	Rv3593	-9	0	A	T	0.498	-3.062847e+01	2.751532e+02	2.540849e+00	9.113894e-01
-9	Rv3595c	-9	0	A	T	0.011	5.100837e+01	5.949253e+01	2.509441e+00	3.914333e-01
-9	Rv3597c	-9	0	A	T	0.041	1.413116e+02	1.501916e+02	2.495751e+00	3.469947e-01
-9	Rv3598c	-9	0	A	T	0.045	-1.757513e+02	1.251058e+02	2.499181e+00	1.603838e-01
-9	Rv3604c	-9	0	A	T	0.026	7.682735e+01	1.115577e+02	2.545315e+00	4.911848e-01
-9	Rv3605c	-9	0	A	T	0.015	-3.175711e+02	3.541069e+02	2.535388e+00	3.700285e-01
-9	Rv3608c	-9	0	A	T	0.032	-7.839175e+01	7.860868e+01	2.495637e+00	3.188881e-01
-9	Rv3610c	-9	0	A	T	0.023	1.285194e+01	7.379085e+01	2.519942e+00	8.617692e-01
-9	Rv3611	-9	0	A	T	0.022	1.847854e+01	4.930631e+01	2.508285e+00	7.079104e-01
-9	Rv3616c	-9	0	A	T	0.496	-1.201262e+02	1.489094e+02	2.505699e+00	4.200267e-01
-9	Rv3618	-9	0	A	T	0.048	-2.180927e+01	5.430512e+01	2.500409e+00	6.880594e-01
-9	Rv3620c	-9	0	A	T	0.078	-2.546207e+01	3.868068e+01	2.525734e+00	5.105199e-01
-9	Rv3624c	-9	0	A	T	0.156	-6.288856e+01	1.565294e+02	2.534490e+00	6.879400e-01
-9	Rv3629c	-9	0	A	T	0.014	1.410036e+02	4.931080e+01	2.582651e+00	4.331130e-03
-9	Rv3630	-9	0	A	T	0.475	3.034675e+01	1.023959e+02	2.521819e+00	7.670112e-01
-9	Rv3636	-9	0	A	T	0.231	-1.056169e+02	1.133213e+02	2.508875e+00	3.515541e-01
-9	Rv3639c	-9	0	A	T	0.037	-2.606281e+01	5.527810e+01	2.514359e+00	6.373967e-01
-9	Rv3640c	-9	0	A	T	0.014	1.033708e+02	5.580057e+01	2.452721e+00	6.424690e-02
-9	Rv3649	-9	0	A	T	0.061	5.623707e+01	6.123915e+01	2.500870e+00	3.586725e-01
-9	Rv3651	-9	0	A	T	0.022	1.046089e+02	5.702589e+01	2.446767e+00	6.688898e-02
-9	Rv3652	-9	0	A	T	0.230	7.210490e+01	1.273963e+02	2.563520e+00	5.715277e-01
-9	Rv3653	-9	0	A	T	0.055	7.603109e+01	4.959442e+01	2.437915e+00	1.255768e-01
-9	Rv3657c	-9	0	A	T	0.128	-6.116474e+01	9.596859e+01	2.551014e+00	5.240479e-01
-9	Rv3659c	-9	0	A	T	0.059	6.666449e+01	6.828277e+01	2.497858e+00	3.291509e-01
-9	Rv3660c	-9	0	A	T	0.031	2.693998e+01	7.442424e+01	2.524634e+00	7.174442e-01
-9	Rv3662c	-9	0	A	T	0.018	-7.166827e+01	8.455710e+01	2.513409e+00	3.968781e-01
-9	Rv3664c	-9	0	A	T	0.018	6.817320e+01	1.179353e+02	2.505927e+00	5.633560e-01
-9	Rv3666c	-9	0	A	T	0.063	8.544057e+01	7.716640e+01	2.510032e+00	2.684618e-01
-9	Rv3671c	-9	0	A	T	0.047	2.712642e+01	9.928072e+01	2.508248e+00	7.847330e-01
-9	Rv3673c	-9	0	A	T	0.046	-8.310244e+00	1.029895e+02	2.512289e+00	9.357044e-01
-9	Rv3674c	-9	0	A	T	0.046	7.816770e+01	9.596146e+01	2.508965e+00	4.155095e-01
-9	Rv3676	-9	0	A	T	0.048	-1.003051e+01	7.729039e+01	2.513009e+00	8.967689e-01
-9	Rv3680	-9	0	A	T	0.063	-1.786938e+02	4.593703e+01	2.272496e+00	1.068561e-04
-9	Rv3682	-9	0	A	T	0.047	-4.893869e+01	9.273724e+01	2.490225e+00	5.978149e-01
-9	Rv3685c	-9	0	A	T	0.023	-4.107552e+01	6.302459e+01	2.510778e+00	5.147194e-01
-9	Rv3689	-9	0	A	T	0.129	-6.958904e+01	6.106714e+01	2.504505e+00	2.547457e-01
-9	Rv3691	-9	0	A	T	0.050	-1.197538e+02	7.508199e+01	2.496158e+00	1.110330e-01
-9	Rv3693	-9	0	A	T	0.231	-9.002559e+01	9.214821e+01	2.495084e+00	3.288217e-01
-9	Rv3694c	-9	0	A	T	0.019	-4.456506e+01	1.103308e+02	2.540910e+00	6.863558e-01
-9	Rv3696c	-9	0	A	T	0.083	8.338080e+01	2.180227e+01	2.215520e+00	1.391678e-04
-9	Rv3698	-9	0	A	T	0.036	-1.092799e+02	6.088348e+01	2.489060e+00	7.296995e-02
-9	Rv3703c	-9	0	A	T	0.160	5.192568e+01	7.692405e+01	2.526701e+00	4.998151e-01
-9	Rv3704c	-9	0	A	T	0.013	-4.117059e+01	1.422334e+02	2.514355e+00	7.722907e-01
-9	Rv3705A	-9	0	A	T	0.031	5.065267e+01	6.424138e+01	2.525226e+00	4.306055e-01
-9	Rv3705c	-9	0	A	T	0.030	1.308710e+02	1.276385e+02	2.487947e+00	3.054566e-01
-9	Rv3710	-9	0	A	T	0.028	1.152025e+02	6.760327e+01	2.521335e+00	8.867252e-02
-9	Rv3711c	-9	0	A	T	0.498	1.014372e+02	2.969818e+02	2.527644e+00	7.327533e-01
-9	Rv3712	-9	0	A	T	0.047	-6.134862e+01	1.332845e+02	2.526799e+00	6.454127e-01
-9	Rv3714c	-9	0	A	T	0.058	-7.314681e-01	6.248057e+01	2.519596e+00	9.906616e-01
-9	Rv3715c	-9	0	A	T	0.042	1.286771e+02	2.885460e+02	2.537017e+00	6.557296e-01
-9	Rv3719	-9	0	A	T	0.499	-1.071134e+01	3.505938e+02	2.542523e+00	9.756329e-01
-9	Rv3720	-9	0	A	T	0.230	-1.468218e+02	1.107119e+02	2.479443e+00	1.850880e-01
-9	Rv3722c	-9	0	A	T	0.047	7.386132e+01	8.374293e+01	2.506847e+00	3.779876e-01
-9	Rv3724B	-9	0	A	T	0.046	-1.158706e+01	1.423020e+02	2.525335e+00	9.351195e-01
-9	Rv3725	-9	0	A	T	0.045	7.585679e+01	1.430767e+02	2.521874e+00	5.961024e-01
-9	Rv3727	-9	0	A	T	0.284	2.973353e+01	5.550223e+01	2.530163e+00	5.922723e-01
-9	Rv3728	-9	0	A	T	0.030	-1.426440e+02	5.485703e+01	2.472562e+00	9.451435e-03
-9	Rv3729	-9	0	A	T	0.175	4.556154e+01	6.880476e+01	2.499180e+00	5.080041e-01
-9	Rv3731	-9	0	A	T	0.476	1.666268e+02	1.400049e+02	2.516898e+00	2.342688e-01
-9	Rv3737	-9	0	A	T	0.499	1.172190e+02	1.716081e+02	2.512620e+00	4.947249e-01
-9	Rv3738c	-9	0	A	T	0.012	2.050882e+01	5.744694e+01	2.514754e+00	7.211634e-01
-9	Rv3741c	-9	0	A	T	0.039	-1.111843e+02	1.553768e+02	2.532728e+00	4.744181e-01
-9	Rv3743c	-9	0	A	T	0.034	1.129054e+02	3.637570e+01	2.354932e+00	1.963541e-03
-9	Rv3746c	-9	0	A	T	0.027	2.074216e+02	8.280803e+01	2.458684e+00	1.240791e-02
-9	Rv3749c	-9	0	A	T	0.016	-8.602787e+01	5.074739e+01	2.470483e+00	9.034421e-02
-9	Rv3758c	-9	0	A	T	0.041	7.934856e+01	1.298517e+02	2.493632e+00	5.412911e-01
-9	Rv3759c	-9	0	A	T	0.200	2.982910e+01	9.117647e+01	2.526506e+00	7.436167e-01
-9	Rv3762c	-9	0	A	T	0.051	1.915302e+02	5.898258e+01	2.430174e+00	1.203922e-03
-9	Rv3763	-9	0	A	T	0.018	-1.313872e+02	1.166815e+02	2.505118e+00	2.604210e-01
-9	Rv3764c	-9	0	A	T	0.497	9.954072e+00	1.544384e+02	2.519291e+00	9.486221e-01
-9	Rv3765c	-9	0	A	T	0.010	2.557638e+00	9.782687e+01	2.511421e+00	9.791473e-01
-9	Rv3766	-9	0	A	T	0.063	9.407802e+01	9.239359e+01	2.562313e+00	3.088134e-01
-9	Rv3770c	-9	0	A	T	0.045	2.329045e+02	1.103438e+02	2.555845e+00	3.504349e-02
-9	Rv3772	-9	0	A	T	0.059	1.244241e+02	9.942388e+01	2.487193e+00	2.110616e-01
-9	Rv3773c	-9	0	A	T	0.082	1.340226e+02	8.410373e+01	2.429181e+00	1.113540e-01
-9	Rv3774	-9	0	A	T	0.021	2.615561e+01	4.863996e+01	2.504962e+00	5.908762e-01
-9	Rv3775	-9	0	A	T	0.232	7.505791e+00	7.691966e+01	2.518464e+00	9.222856e-01
-9	Rv3776	-9	0	A	T	0.499	2.614542e+02	2.790756e+02	2.522390e+00	3.490570e-01
-9	Rv3777	-9	0	A	T	0.199	-3.258780e+01	1.429889e+02	2.537182e+00	8.197670e-01
-9	Rv3782	-9	0	A	T	0.045	3.568911e+01	1.005338e+02	2.515287e+00	7.226671e-01
-9	Rv3784	-9	0	A	T	0.044	9.115938e+01	7.093536e+01	2.501201e+00	1.990520e-01
-9	Rv3785	-9	0	A	T	0.025	1.960333e+00	4.751531e+01	2.513855e+00	9.670993e-01
-9	Rv3786c	-9	0	A	T	0.277	4.785704e+01	6.121836e+01	2.549799e+00	4.345498e-01
-9	Rv3788	-9	0	A	T	0.044	-2.363661e+02	1.991694e+02	2.523275e+00	2.356034e-01
-9	Rv3792	-9	0	A	T	0.127	1.724787e+02	6.008087e+01	2.412965e+00	4.180670e-03
-9	Rv3793	-9	0	A	T	0.118	-1.158402e+02	5.408023e+01	2.455260e+00	3.243307e-02
-9	Rv3794	-9	0	A	T	0.035	-1.811354e+01	4.435655e+01	2.505139e+00	6.830947e-01
-9	Rv3795	-9	0	A	T	0.297	1.695235e+02	1.745018e+01	1.618403e+00	2.201931e-21
-9	Rv3797	-9	0	A	T	0.102	-3.180977e+01	6.176281e+01	2.520905e+00	6.066446e-01
-9	Rv3798	-9	0	A	T	0.148	-4.619070e+01	3.875026e+01	2.493444e+00	2.335390e-01
-9	Rv3800c	-9	0	A	T	0.058	-2.447665e+01	5.136225e+01	2.511915e+00	6.337867e-01
-9	Rv3801c	-9	0	A	T	0.048	1.554986e+02	9.495294e+01	2.452871e+00	1.018105e-01
-9	Rv3802c	-9	0	A	T	0.235	-1.826927e+02	8.032430e+01	2.432408e+00	2.314988e-02
-9	Rv3803c	-9	0	A	T	0.012	3.524627e+01	6.228630e+01	2.489784e+00	5.716051e-01
-9	Rv3805c	-9	0	A	T	0.054	9.349597e+00	6.869451e+01	2.518784e+00	8.917664e-01
-9	Rv3806c	-9	0	A	T	0.071	6.580317e+01	2.627604e+01	2.312770e+00	1.242692e-02
-9	Rv3808c	-9	0	A	T	0.028	-1.303308e+01	5.186499e+01	2.501987e+00	8.016424e-01
-9	Rv3811	-9	0	A	T	0.055	-1.256069e+02	5.684118e+01	2.418288e+00	2.734491e-02
-9	Rv3812	-9	0	A	T	0.010	7.033914e+01	6.291864e+01	2.472651e+00	2.638609e-01
-9	Rv3820c	-9	0	A	T	0.076	-1.685964e+01	5.772681e+01	2.521651e+00	7.703018e-01
-9	Rv3822	-9	0	A	T	0.024	1.216849e+01	7.405752e+01	2.523073e+00	8.695191e-01
-9	Rv3823c	-9	0	A	T	0.183	1.552249e+01	4.688668e+01	2.517521e+00	7.406652e-01
-9	Rv3824c	-9	0	A	T	0.273	-6.666232e+01	5.621163e+01	2.539292e+00	2.359356e-01
-9	Rv3825c	-9	0	A	T	0.122	-1.340064e+01	3.397802e+01	2.518056e+00	6.933758e-01
-9	Rv3826	-9	0	A	T	0.052	-1.385437e+02	6.033349e+01	2.516613e+00	2.186408e-02
-9	Rv3827c	-9	0	A	T	0.497	3.557837e+01	1.431151e+02	2.527062e+00	8.037213e-01
-9	Rv3828c	-9	0	A	T	0.024	-2.682001e+02	2.189014e+02	2.513056e+00	2.207836e-01
-9	Rv3829c	-9	0	A	T	0.048	7.417191e+00	8.594716e+01	2.516512e+00	9.312456e-01
-9	Rv3830c	-9	0	A	T	0.065	-1.124732e+02	2.487218e+02	2.544058e+00	6.512190e-01
-9	Rv3831	-9	0	A	T	0.062	1.164305e+01	1.080698e+02	2.522965e+00	9.142263e-01
-9	Rv3832c	-9	0	A	T	0.022	-7.201284e+01	7.607701e+01	2.499665e+00	3.440815e-01
-9	Rv3833	-9	0	A	T	0.425	5.928276e+01	7.915060e+01	2.542252e+00	4.540406e-01
-9	Rv3835	-9	0	A	T	0.042	2.156834e+02	1.144837e+02	2.496554e+00	5.985840e-02
-9	Rv3837c	-9	0	A	T	0.043	1.174202e+02	3.390453e+02	2.541662e+00	7.291704e-01
-9	Rv3838c	-9	0	A	T	0.067	4.968995e+01	6.118874e+01	2.506854e+00	4.169401e-01
-9	Rv3839	-9	0	A	T	0.047	-4.873017e+01	8.958591e+01	2.518224e+00	5.865973e-01
-9	Rv3842c	-9	0	A	T	0.297	-3.768227e+01	6.760097e+01	2.501241e+00	5.773634e-01
-9	Rv3843c	-9	0	A	T	0.148	-1.337819e+02	1.038147e+02	2.537379e+00	1.978132e-01
-9	Rv3847	-9	0	A	T	0.045	-2.107214e+02	1.129077e+02	2.512727e+00	6.228858e-02
-9	Rv3850	-9	0	A	T	0.010	-6.072117e+01	8.465347e+01	2.480069e+00	4.733615e-01
-9	Rv3852	-9	0	A	T	0.018	-5.811238e+01	7.946960e+01	2.528183e+00	4.647953e-01
-9	Rv3854c	-9	0	A	T	0.179	8.362179e+01	1.847134e+01	2.322388e+00	6.695705e-06
-9	Rv3859c	-9	0	A	T	0.012	1.228112e+02	5.186114e+01	2.456581e+00	1.806944e-02
-9	Rv3860	-9	0	A	T	0.033	-1.174582e+02	5.909121e+01	2.399640e+00	4.711121e-02
-9	Rv3862c	-9	0	A	T	0.031	6.318062e+01	3.762325e+01	2.478635e+00	9.340524e-02
-9	Rv3863	-9	0	A	T	0.112	3.614355e+01	6.380102e+01	2.529505e+00	5.711776e-01
-9	Rv3864	-9	0	A	T	0.273	-1.413251e+02	9.208347e+01	2.506593e+00	1.251604e-01
-9	Rv3865	-9	0	A	T	0.017	1.075247e+02	1.094426e+02	2.508034e+00	3.261025e-01
-9	Rv3869	-9	0	A	T	0.058	4.701799e+01	5.568546e+01	2.545620e+00	3.986753e-01
-9	Rv3870	-9	0	A	T	0.075	9.174793e+01	3.703523e+01	2.470597e+00	1.340118e-02
-9	Rv3871	-9	0	A	T	0.110	2.332708e+01	3.601241e+01	2.505914e+00	5.172940e-01
-9	Rv3872	-9	0	A	T	0.499	1.513082e+02	3.805734e+02	2.539546e+00	6.910245e-01
-9	Rv3873	-9	0	A	T	0.114	1.497967e+02	1.006404e+02	2.532234e+00	1.369503e-01
-9	Rv3874	-9	0	A	T	0.113	1.365000e+02	1.023154e+02	2.511650e+00	1.824700e-01
-9	Rv3876	-9	0	A	T	0.043	-7.310242e+01	4.250541e+01	2.454588e+00	8.577007e-02
-9	Rv3877	-9	0	A	T	0.034	-1.282241e+02	6.047175e+01	2.502776e+00	3.421731e-02
-9	Rv3878	-9	0	A	T	0.160	1.355636e+02	1.011805e+02	2.545166e+00	1.806072e-01
-9	Rv3879c	-9	0	A	T	0.219	4.873031e+01	4.370218e+01	2.517504e+00	2.650939e-01
-9	Rv3881c	-9	0	A	T	0.055	6.618261e+00	3.884628e+01	2.515316e+00	8.647531e-01
-9	Rv3882c	-9	0	A	T	0.262	-3.537083e+01	4.942824e+01	2.513399e+00	4.744051e-01
-9	Rv3883c	-9	0	A	T	0.031	2.769106e-02	7.775063e+01	2.515378e+00	9.997159e-01
-9	Rv3884c	-9	0	A	T	0.230	5.049203e+01	6.068756e+01	2.514818e+00	4.056069e-01
-9	Rv3885c	-9	0	A	T	0.028	-5.781033e+01	5.268528e+01	2.545590e+00	2.727835e-01
-9	Rv3886c	-9	0	A	T	0.151	3.133908e+01	5.870471e+01	2.519755e+00	5.935686e-01
-9	Rv3887c	-9	0	A	T	0.021	3.420067e+01	4.782356e+01	2.528935e+00	4.746871e-01
-9	Rv3888c	-9	0	A	T	0.132	5.090484e+00	4.743988e+01	2.518148e+00	9.145693e-01
-9	Rv3889c	-9	0	A	T	0.113	3.393653e+00	6.693697e+01	2.515552e+00	9.595753e-01
-9	Rv3892c	-9	0	A	T	0.399	1.220887e+02	5.138975e+01	2.554999e+00	1.770066e-02
-9	Rv3893c	-9	0	A	T	0.014	-1.932215e+01	5.393751e+01	2.488171e+00	7.202449e-01
-9	Rv3894c	-9	0	A	T	0.498	2.723147e+02	2.184459e+02	2.550845e+00	2.128348e-01
-9	Rv3895c	-9	0	A	T	0.015	-5.244437e+01	5.957780e+01	2.519917e+00	3.789253e-01
-9	Rv3896c	-9	0	A	T	0.500	-1.178938e+02	6.782577e+02	2.545176e+00	8.620431e-01
-9	Rv3897c	-9	0	A	T	0.122	1.574642e+01	6.477003e+01	2.516448e+00	8.079677e-01
-9	Rv3898c	-9	0	A	T	0.045	1.824127e+02	1.448939e+02	2.565445e+00	2.083447e-01
-9	Rv3899c	-9	0	A	T	0.030	-1.008877e+02	5.232545e+01	2.452407e+00	5.412670e-02
-9	Rv3900c	-9	0	A	T	0.175	-8.729343e+01	7.021332e+01	2.492150e+00	2.140622e-01
-9	Rv3901c	-9	0	A	T	0.206	-1.488383e+01	8.170012e+01	2.517166e+00	8.554811e-01
-9	Rv3903c	-9	0	A	T	0.052	1.203235e+01	4.141553e+01	2.512110e+00	7.714728e-01
-9	Rv3906c	-9	0	A	T	0.030	-6.707608e+01	7.410278e+01	2.494106e+00	3.655892e-01
-9	Rv3907c	-9	0	A	T	0.037	-7.078451e+01	7.218712e+01	2.502596e+00	3.270412e-01
-9	Rv3908	-9	0	A	T	0.049	-6.657412e+01	6.637063e+01	2.532621e+00	3.160707e-01
-9	Rv3909	-9	0	A	T	0.014	-7.790795e+01	4.996039e+01	2.515696e+00	1.192182e-01
-9	Rv3910	-9	0	A	T	0.198	-3.161434e+00	4.329262e+01	2.514414e+00	9.418009e-01
-9	Rv3913	-9	0	A	T	0.017	-1.664694e+02	8.127519e+01	2.471104e+00	4.079824e-02
-9	Rv3915	-9	0	A	T	0.054	1.049003e+02	6.191767e+01	2.481368e+00	9.053936e-02
-9	Rv3916c	-9	0	A	T	0.049	-1.219450e+01	6.780097e+01	2.518473e+00	8.573009e-01
-9	Rv3919c	-9	0	A	T	0.296	1.437635e+02	2.070922e+01	2.302665e+00	6.929775e-12
-9	Rv3920c	-9	0	A	T	0.022	-8.929250e+00	7.156386e+01	2.514827e+00	9.007281e-01
-9	Rv3922c	-9	0	A	T	0.018	2.100727e+02	1.156876e+02	2.536997e+00	6.968970e-02
-9	Rvnr01	-9	0	A	T	0.100	3.817679e+01	2.198273e+01	2.443787e+00	8.275179e-02
-9	Rvnr02	-9	0	A	T	0.048	-9.022688e+01	3.612294e+01	2.403815e+00	1.265675e-02
-9	inter_PE12_fbiC	-9	0	A	T	0.012	1.067892e+02	2.324523e+02	2.547126e+00	6.460446e-01
-9	inter_PE19_esxM	-9	0	A	T	0.029	1.022222e+02	1.170121e+02	2.535957e+00	3.825429e-01
-9	inter_PE19_esxM-SNP_CS_2030347_ATGGCCTCA1-9ATGGCCTCG_MAS1-3MAS_esxM	-9	0	A	T	0.023	3.408292e+01	8.537145e+01	2.497282e+00	6.898080e-01
-9	inter_PE27A_esxR	-9	0	A	T	0.027	-3.350568e+01	8.451843e+01	2.529497e+00	6.918718e-01
-9	inter_PE33_Rv3651	-9	0	A	T	0.019	7.662837e+01	1.108637e+02	2.489909e+00	4.896033e-01
-9	inter_PE34_Rv3747	-9	0	A	T	0.033	-1.719189e+02	6.565994e+01	2.486827e+00	8.969390e-03
-9	inter_PE36_Rv3894c	-9	0	A	T	0.162	-7.487834e+01	8.987162e+01	2.487328e+00	4.049470e-01
-9	inter_PE3_PE4	-9	0	A	T	0.044	2.419218e+02	2.012310e+02	2.529739e+00	2.295659e-01
-9	inter_PE7_betP	-9	0	A	T	0.044	-1.188217e+02	1.593963e+02	2.483816e+00	4.561751e-01
-9	inter_PE8_Rv1041c	-9	0	A	T	0.372	4.638856e+01	4.375845e+01	2.509276e+00	2.893516e-01
-9	inter_PE_PE	-9	0	A	T	0.498	-2.018417e+02	1.486653e+02	2.449149e+00	1.748664e-01
-9	inter_PE_PPE12	-9	0	A	T	0.047	-7.607701e+01	8.815347e+01	2.497806e+00	3.883400e-01
-9	inter_PE_PPE3	-9	0	A	T	0.026	1.281958e+01	4.224714e+01	2.519491e+00	7.616155e-01
-9	inter_PE_Rv0979c	-9	0	A	T	0.028	-7.971196e+01	3.990632e+01	2.514136e+00	4.604288e-02
-9	inter_PE_Rv1453	-9	0	A	T	0.033	1.577794e+02	1.231601e+02	2.508908e+00	2.004570e-01
-9	inter_PE_Rv1819c	-9	0	A	T	0.115	-8.003638e+01	1.387545e+02	2.538328e+00	5.641904e-01
-9	inter_PE_Rv2616	-9	0	A	T	0.231	-3.427340e+01	3.124188e+01	2.474833e+00	2.728896e-01
-9	inter_PE_Rv3346c	-9	0	A	T	0.036	-4.828970e+01	5.721052e+01	2.497323e+00	3.988311e-01
-9	inter_PE_Rvnt25	-9	0	A	T	0.046	4.956058e+00	8.126009e+01	2.510110e+00	9.513793e-01
-9	inter_PE_ctaB	-9	0	A	T	0.018	9.235871e+00	9.416656e+01	2.515407e+00	9.218882e-01
-9	inter_PE_cysA1	-9	0	A	T	0.012	7.719396e+01	1.866740e+02	2.529329e+00	6.793119e-01
-9	inter_PE_fadD19	-9	0	A	T	0.022	-5.116613e+01	1.302086e+02	2.507492e+00	6.944361e-01
-9	inter_PE_ilvX	-9	0	A	T	0.145	-9.050188e+01	1.096956e+02	2.515645e+00	4.095521e-01
-9	inter_PE_mprA	-9	0	A	T	0.482	-3.121732e+00	5.130398e+01	2.515335e+00	9.514926e-01
-9	inter_PPE13_Rv0879c	-9	0	A	T	0.016	-2.008280e+01	1.383286e+02	2.516567e+00	8.845965e-01
-9	inter_PPE18_esxK	-9	0	A	T	0.078	-8.973422e+00	5.923233e+01	2.511412e+00	8.796154e-01
-9	inter_PPE18_esxK-SNP_CS_1340659_ATGGCCTCA1-9ATGGCCTCG_MAS1-3MAS_esxK	-9	0	A	T	0.072	1.131649e+02	5.265655e+01	2.473611e+00	3.186392e-02
-9	inter_PPE23_Rv1706A	-9	0	A	T	0.496	-5.700393e+01	1.566634e+02	2.529177e+00	7.160372e-01
-9	inter_PPE30_PE	-9	0	A	T	0.112	8.633955e+01	1.400467e+02	2.530238e+00	5.377008e-01
-9	inter_PPE36_prcA	-9	0	A	T	0.499	-4.424732e+02	1.727283e+02	2.585525e+00	1.056202e-02
-9	inter_PPE38_PPE39	-9	0	A	T	0.033	-1.150901e+01	5.599728e+01	2.513763e+00	8.372012e-01
-9	inter_PPE51_Rv3137	-9	0	A	T	0.082	-1.253766e+02	8.120931e+01	2.516022e+00	1.229349e-01
-9	inter_PPE53_Rv3160c	-9	0	A	T	0.086	2.546808e+01	2.488208e+01	2.495251e+00	3.062938e-01
-9	inter_PPE56_Rv3351c	-9	0	A	T	0.013	-6.654864e+01	7.639864e+01	2.496353e+00	3.839236e-01
-9	inter_PPE57_PPE58	-9	0	A	T	0.027	1.179687e+02	6.850023e+01	2.501278e+00	8.534774e-02
-9	inter_PPE58_Rv3427c	-9	0	A	T	0.013	-4.971319e+01	5.198276e+01	2.499412e+00	3.391307e-01
-9	inter_PPE60_Rv3479	-9	0	A	T	0.191	5.615972e+01	7.549566e+01	2.506952e+00	4.571231e-01
-9	inter_PPE61_PPE62	-9	0	A	T	0.045	-2.768554e+02	1.335227e+02	2.424505e+00	3.838307e-02
-9	inter_PPE69_PE36	-9	0	A	T	0.108	2.256711e+02	5.922144e+01	2.634110e+00	1.470402e-04
-9	inter_Rv0021c_whiB5	-9	0	A	T	0.475	-7.893129e+01	9.281704e+01	2.484746e+00	3.953074e-01
-9	inter_Rv0026_Rv0027	-9	0	A	T	0.157	-1.006430e+02	1.320229e+02	2.545144e+00	4.460512e-01
-9	inter_Rv0037c_Rv0038	-9	0	A	T	0.028	-1.292439e+02	2.552337e+02	2.540320e+00	6.127049e-01
-9	inter_Rv0051_Rv0052	-9	0	A	T	0.155	1.487435e+01	1.460512e+02	2.538026e+00	9.189013e-01
-9	inter_Rv0061_celA1	-9	0	A	T	0.016	1.171827e+02	1.433948e+02	2.518286e+00	4.140061e-01
-9	inter_Rv0067c_Rv0068	-9	0	A	T	0.089	-5.077738e+00	6.020153e+01	2.515384e+00	9.327984e-01
-9	inter_Rv0071_Rv0072	-9	0	A	T	0.449	-1.768562e+02	5.568271e+01	2.346250e+00	1.537984e-03
-9	inter_Rv0078A_Rv0079	-9	0	A	T	0.026	-5.363984e+01	6.624830e+01	2.489440e+00	4.183167e-01
-9	inter_Rv0094c_Rv0095c	-9	0	A	T	0.249	6.558735e+01	3.667858e+01	2.548066e+00	7.405084e-02
-9	inter_Rv0110_Rv0111	-9	0	A	T	0.497	-1.113964e+02	2.299546e+02	2.529347e+00	6.281880e-01
-9	inter_Rv0123_PE	-9	0	A	T	0.152	-9.391619e+01	7.144300e+01	2.475648e+00	1.889577e-01
-9	inter_Rv0135c_cyp138	-9	0	A	T	0.019	-1.457981e+01	9.559093e+01	2.516579e+00	8.788051e-01
-9	inter_Rv0143c_Rv0144	-9	0	A	T	0.021	-1.445987e+02	2.018577e+02	2.526256e+00	4.739482e-01
-9	inter_Rv0150c_PE1	-9	0	A	T	0.050	4.616497e+01	7.451266e+01	2.499404e+00	5.356889e-01
-9	inter_Rv0194_Rv0195	-9	0	A	T	0.046	-1.016218e+01	1.721493e+02	2.523719e+00	9.529390e-01
-9	inter_Rv0277c_PE	-9	0	A	T	0.115	-5.656800e+01	6.704689e+01	2.530038e+00	3.990336e-01
-9	inter_Rv0301_Rv0302	-9	0	A	T	0.047	1.015982e+02	6.886934e+01	2.360843e+00	1.404639e-01
-9	inter_Rv0330c_Rv0331	-9	0	A	T	0.074	1.262739e+01	7.690490e+01	2.521886e+00	8.696108e-01
-9	inter_Rv0383c_clpB	-9	0	A	T	0.498	-7.576503e+01	2.332965e+02	2.533605e+00	7.454315e-01
-9	inter_Rv0385_Rv0386	-9	0	A	T	0.050	5.860017e+00	7.816337e+01	2.520435e+00	9.402524e-01
-9	inter_Rv0420c_Rv0421c	-9	0	A	T	0.044	1.261759e+02	2.179536e+02	2.527014e+00	5.627787e-01
-9	inter_Rv0456A_Rv0457c	-9	0	A	T	0.052	-4.850140e+01	8.237316e+01	2.514486e+00	5.561272e-01
-9	inter_Rv0474_hbhA	-9	0	A	T	0.201	-8.613025e+01	1.136026e+02	2.558066e+00	4.485263e-01
-9	inter_Rv0480c_Rv0481c	-9	0	A	T	0.157	-5.576136e+01	5.137818e+01	2.535480e+00	2.780439e-01
-9	inter_Rv0504c_serB1	-9	0	A	T	0.042	7.382307e+01	9.675438e+01	2.527812e+00	4.456458e-01
-9	inter_Rv0517_Rv0518	-9	0	A	T	0.498	5.610834e+01	2.374270e+02	2.532343e+00	8.132339e-01
-9	inter_Rv0518_Rv0519c	-9	0	A	T	0.046	2.858382e+02	1.160052e+02	2.528889e+00	1.390579e-02
-9	inter_Rv0531_PE	-9	0	A	T	0.018	4.588090e+01	1.198244e+02	2.512751e+00	7.018742e-01
-9	inter_Rv0537c_Rv0538	-9	0	A	T	0.115	-9.366501e+01	8.525678e+01	2.517445e+00	2.721962e-01
-9	inter_Rv0538_Rv0539	-9	0	A	T	0.015	-2.372510e+02	3.593129e+02	2.542418e+00	5.092186e-01
-9	inter_Rv0550c_fadD8	-9	0	A	T	0.128	3.328702e+01	7.981619e+01	2.533733e+00	6.767339e-01
-9	inter_Rv0567_cyp135B1	-9	0	A	T	0.046	-1.678567e+02	1.175767e+02	2.578161e+00	1.537076e-01
-9	inter_Rv0585c_Rv0586	-9	0	A	T	0.037	1.311667e+02	5.520170e+01	2.361482e+00	1.768181e-02
-9	inter_Rv0596c_Rv0597c	-9	0	A	T	0.019	-1.006753e+02	8.695919e+01	2.556901e+00	2.472493e-01
-9	inter_Rv0597c_Rv0598c	-9	0	A	T	0.151	-7.174176e+01	1.074713e+02	2.509309e+00	5.045783e-01
-9	inter_Rv0669c_end	-9	0	A	T	0.147	-2.764467e+01	1.281527e+02	2.534530e+00	8.292524e-01
-9	inter_Rv0699_rpsJ	-9	0	A	T	0.045	-3.916302e+01	1.087060e+02	2.516912e+00	7.187244e-01
-9	inter_Rv0749A_Rv0750	-9	0	A	T	0.060	-1.978952e+02	1.214947e+02	2.530784e+00	1.036610e-01
-9	inter_Rv0755A_Rvnt09	-9	0	A	T	0.157	-6.537075e-01	9.683719e+01	2.518999e+00	9.946152e-01
-9	inter_Rv0759c_Rv0760c	-9	0	A	T	0.490	-1.587861e+01	5.750336e+01	2.512003e+00	7.825023e-01
-9	inter_Rv0767c_aldA	-9	0	A	T	0.016	-8.614720e-01	5.715868e+01	2.515114e+00	9.879781e-01
-9	inter_Rv0794c_Rv0795	-9	0	A	T	0.193	3.406182e+01	2.227131e+01	2.479163e+00	1.264794e-01
-9	inter_Rv0810c_Rv0811c	-9	0	A	T	0.015	2.922890e+01	4.661154e+01	2.504189e+00	5.307532e-01
-9	inter_Rv0825c_Rv0826	-9	0	A	T	0.172	-3.266553e+01	5.025743e+01	2.479141e+00	5.158641e-01
-9	inter_Rv0837c_lpqR	-9	0	A	T	0.046	-1.534873e+02	1.111257e+02	2.495664e+00	1.675236e-01
-9	inter_Rv0845_Rv0846c	-9	0	A	T	0.230	-1.735490e+01	1.275813e+02	2.533111e+00	8.918247e-01
-9	inter_Rv0856_Rv0857	-9	0	A	T	0.115	7.827412e+01	1.580372e+02	2.531339e+00	6.205043e-01
-9	inter_Rv0858c_fadA	-9	0	A	T	0.110	-1.132813e+02	1.024009e+02	2.497615e+00	2.688822e-01
-9	inter_Rv0887c_Rv0888	-9	0	A	T	0.495	2.226780e+02	1.196146e+02	2.560888e+00	6.294755e-02
-9	inter_Rv0891c_Rv0892	-9	0	A	T	0.028	-1.797051e+02	9.589089e+01	2.520544e+00	6.121270e-02
-9	inter_Rv0893c_Rv0894	-9	0	A	T	0.044	-8.218225e+01	8.270014e+01	2.509429e+00	3.205900e-01
-9	inter_Rv0895_gltA2	-9	0	A	T	0.024	-2.682001e+02	2.189014e+02	2.513056e+00	2.207836e-01
-9	inter_Rv0927c_pstS3	-9	0	A	T	0.043	-1.712706e+02	1.899523e+02	2.536775e+00	3.674588e-01
-9	inter_Rv0950c_sucC	-9	0	A	T	0.231	3.564550e+01	1.116626e+02	2.546465e+00	7.496223e-01
-9	inter_Rv0964c_Rv0965c	-9	0	A	T	0.043	1.837090e+01	1.908187e+02	2.514864e+00	9.233221e-01
-9	inter_Rv0976c_PE	-9	0	A	T	0.059	9.604888e+01	1.659741e+02	2.547623e+00	5.629228e-01
-9	inter_Rv0991c_Rv0992c	-9	0	A	T	0.040	2.337549e+02	2.091228e+02	2.516330e+00	2.639251e-01
-9	inter_Rv1026_kdpE	-9	0	A	T	0.199	-6.294919e+01	1.298254e+02	2.533893e+00	6.278703e-01
-9	inter_Rv1042c_Rv1043c	-9	0	A	T	0.498	-8.724581e+01	1.216660e+02	2.550711e+00	4.734838e-01
-9	inter_Rv1045_Rv1046c	-9	0	A	T	0.015	4.105119e+02	2.521974e+02	2.517250e+00	1.038936e-01
-9	inter_Rv1047_Rv1048c	-9	0	A	T	0.032	-2.242325e+01	7.852573e+01	2.510511e+00	7.752795e-01
-9	inter_Rv1051c_Rv1052	-9	0	A	T	0.049	7.295231e+01	7.648944e+01	2.509283e+00	3.404364e-01
-9	inter_Rv1056_Rv1057	-9	0	A	T	0.033	1.489988e+01	6.454060e+01	2.508600e+00	8.174702e-01
-9	inter_Rv1072_Rv1073	-9	0	A	T	0.043	1.555468e+02	1.173751e+02	2.543890e+00	1.854026e-01
-9	inter_Rv1075c_lipU	-9	0	A	T	0.475	1.277707e+02	9.501687e+01	2.535892e+00	1.790208e-01
-9	inter_Rv1086_PE	-9	0	A	T	0.046	-1.332843e+01	1.382448e+02	2.518874e+00	9.232127e-01
-9	inter_Rv1104_Rv1105	-9	0	A	T	0.112	3.471530e+01	1.176361e+02	2.519450e+00	7.679727e-01
-9	inter_Rv1136_Rv1137c	-9	0	A	T	0.068	1.464915e+02	1.209147e+02	2.521914e+00	2.259783e-01
-9	inter_Rv1144_mmpL13a	-9	0	A	T	0.145	-6.876255e+01	1.042585e+02	2.523111e+00	5.097010e-01
-9	inter_Rv1147_Rv1148c	-9	0	A	T	0.213	-4.254317e+01	1.080853e+02	2.531311e+00	6.939546e-01
-9	inter_Rv1148c_Rv1149	-9	0	A	T	0.441	-1.453411e+01	4.477377e+01	2.517857e+00	7.455424e-01
-9	inter_Rv1179c_pks3	-9	0	A	T	0.204	-5.246711e-01	1.721989e+01	2.509340e+00	9.756991e-01
-9	inter_Rv1194c_PE13	-9	0	A	T	0.025	3.847469e+01	9.380602e+01	2.508148e+00	6.817823e-01
-9	inter_Rv1199c_Rv1200	-9	0	A	T	0.115	-3.828010e+01	5.041762e+01	2.526525e+00	4.478751e-01
-9	inter_Rv1204c_Rv1205	-9	0	A	T	0.044	2.419218e+02	2.012310e+02	2.529739e+00	2.295659e-01
-9	inter_Rv1222_htrA	-9	0	A	T	0.494	5.874810e+01	8.387666e+01	2.498704e+00	4.838332e-01
-9	inter_Rv1227c_lpqX	-9	0	A	T	0.044	-2.608483e+02	1.591725e+02	2.574867e+00	1.015729e-01
-9	inter_Rv1230c_Rv1231c	-9	0	A	T	0.043	-1.624075e+02	1.894491e+02	2.531013e+00	3.915048e-01
-9	inter_Rv1249c_Rv1250	-9	0	A	T	0.157	2.669921e+01	1.544608e+02	2.536419e+00	8.628008e-01
-9	inter_Rv1264_Rv1265	-9	0	A	T	0.428	5.508466e+00	5.171874e+01	2.516746e+00	9.152005e-01
-9	inter_Rv1276c_Rv1277	-9	0	A	T	0.018	-1.578712e+02	1.162776e+02	2.509104e+00	1.748610e-01
-9	inter_Rv1289_Rv1290c	-9	0	A	T	0.037	3.992003e+01	3.781086e+01	2.502917e+00	2.913218e-01
-9	inter_Rv1290A_Rv1291c	-9	0	A	T	0.232	-2.302838e+02	1.112149e+02	2.495434e+00	3.864937e-02
-9	inter_Rv1356c_Rv1357c	-9	0	A	T	0.048	9.459637e+01	1.293757e+02	2.520745e+00	4.648425e-01
-9	inter_Rv1357c_Rv1358	-9	0	A	T	0.043	6.304690e+01	1.048072e+02	2.510762e+00	5.476088e-01
-9	inter_Rv1370c_Rv1371	-9	0	A	T	0.024	3.603427e+01	3.577495e+01	2.539669e+00	3.140580e-01
-9	inter_Rv1435c_gap	-9	0	A	T	0.494	-3.802038e+01	9.729718e+01	2.524932e+00	6.960535e-01
-9	inter_Rv1443c_Rv1444c	-9	0	A	T	0.115	1.589250e+02	1.306671e+02	2.522396e+00	2.241723e-01
-9	inter_Rv1456c_Rv1457c	-9	0	A	T	0.022	1.862009e+02	2.123370e+02	2.522242e+00	3.807442e-01
-9	inter_Rv1458c_Rv1459c	-9	0	A	T	0.017	4.841797e+01	4.624513e+01	2.526293e+00	2.953584e-01
-9	inter_Rv1478_moxR1	-9	0	A	T	0.043	1.174202e+02	3.390453e+02	2.541662e+00	7.291704e-01
-9	inter_Rv1501_Rv1502	-9	0	A	T	0.233	2.184340e+01	9.390368e+01	2.530093e+00	8.161079e-01
-9	inter_Rv1504c_Rv1505c	-9	0	A	T	0.021	6.723310e+01	3.281624e+02	2.545315e+00	8.377094e-01
-9	inter_Rv1506c_Rv1507c	-9	0	A	T	0.044	-1.918103e+01	1.000789e+02	2.523102e+00	8.480480e-01
-9	inter_Rv1507A_Rv1508c	-9	0	A	T	0.041	1.976536e+02	1.561912e+02	2.494324e+00	2.060004e-01
-9	inter_Rv1509_Rv1510	-9	0	A	T	0.049	1.938968e+02	8.527354e+01	2.389336e+00	2.318715e-02
-9	inter_Rv1510_gmdA	-9	0	A	T	0.032	1.727052e+02	7.679317e+01	2.432676e+00	2.473083e-02
-9	inter_Rv1514c_Rv1515c	-9	0	A	T	0.111	-3.683446e+01	1.404802e+02	2.543259e+00	7.932180e-01
-9	inter_Rv1516c_Rv1517	-9	0	A	T	0.117	3.575237e+01	9.064509e+01	2.510311e+00	6.933537e-01
-9	inter_Rv1523_Rv1524	-9	0	A	T	0.025	-1.688656e+02	2.299817e+02	2.542411e+00	4.629637e-01
-9	inter_Rv1534_Rv1535	-9	0	A	T	0.017	1.655621e+02	1.085275e+02	2.528835e+00	1.274416e-01
-9	inter_Rv1566c_Rv1567c	-9	0	A	T	0.041	1.445251e+02	1.713519e+02	2.515634e+00	3.991832e-01
-9	inter_Rv1567c_bioA	-9	0	A	T	0.147	7.932162e+01	7.833201e+01	2.514633e+00	3.114792e-01
-9	inter_Rv1592c_Rv1593c	-9	0	A	T	0.233	-2.197085e+02	8.940124e+01	2.458980e+00	1.415674e-02
-9	inter_Rv1610_trpC	-9	0	A	T	0.111	5.085304e+01	1.210621e+02	2.528299e+00	6.745334e-01
-9	inter_Rv1668c_Rv1669	-9	0	A	T	0.039	5.583366e+01	4.659739e+01	2.513643e+00	2.311164e-01
-9	inter_Rv1721c_Rv1722	-9	0	A	T	0.015	6.693267e+00	2.416639e+02	2.548202e+00	9.779096e-01
-9	inter_Rv1725c_Rv1726	-9	0	A	T	0.027	2.296714e+01	1.424439e+02	2.530579e+00	8.719397e-01
-9	inter_Rv1729c_Rv1730c	-9	0	A	T	0.034	-6.734432e+00	3.079159e+01	2.499246e+00	8.269203e-01
-9	inter_Rv1732c_Rv1733c	-9	0	A	T	0.044	-9.428197e+01	2.485365e+02	2.535273e+00	7.045093e-01
-9	inter_Rv1751_Rv1752	-9	0	A	T	0.279	-1.557013e+02	6.622042e+01	2.392734e+00	1.890257e-02
-9	inter_Rv1765c_Rv1765A	-9	0	A	T	0.037	-3.772104e+01	4.954611e+01	2.481801e+00	4.466375e-01
-9	inter_Rv1773c_Rv1774	-9	0	A	T	0.056	-8.315909e+01	1.726695e+02	2.545793e+00	6.301891e-01
-9	inter_Rv1776c_cyp144	-9	0	A	T	0.043	-7.584841e+01	2.025549e+02	2.536186e+00	7.081423e-01
-9	inter_Rv1798_lppT	-9	0	A	T	0.074	1.155409e+01	8.184042e+01	2.516870e+00	8.877574e-01
-9	inter_Rv1810_mgtC	-9	0	A	T	0.231	-6.254102e+01	1.016267e+02	2.504235e+00	5.384303e-01
-9	inter_Rv1813c_erg3	-9	0	A	T	0.037	-7.664401e+01	2.515099e+02	2.546105e+00	7.606307e-01
-9	inter_Rv1815_Rv1816	-9	0	A	T	0.045	-2.700540e+02	1.866057e+02	2.499414e+00	1.481557e-01
-9	inter_Rv1829_Rv1830	-9	0	A	T	0.438	1.441178e+02	5.425555e+01	2.430845e+00	8.026149e-03
-9	inter_Rv1867_Rv1868	-9	0	A	T	0.027	6.346674e+01	1.344424e+02	2.514148e+00	6.369767e-01
-9	inter_Rv1888c_Rv1888A	-9	0	A	T	0.041	1.018591e+02	2.079224e+02	2.524853e+00	6.243188e-01
-9	inter_Rv1894c_Rv1895	-9	0	A	T	0.050	-4.689386e+01	7.348732e+01	2.527809e+00	5.235399e-01
-9	inter_Rv1903_Rv1904	-9	0	A	T	0.022	-1.822063e+02	1.856510e+02	2.536223e+00	3.266095e-01
-9	inter_Rv1976c_Rv1977	-9	0	A	T	0.142	2.340851e+01	6.447010e+01	2.511979e+00	7.166134e-01
-9	inter_Rv1979c_mpt64	-9	0	A	T	0.497	1.528691e+02	1.595361e+02	2.511776e+00	3.381874e-01
-9	inter_Rv1982c_PE	-9	0	A	T	0.060	8.032064e+01	1.066315e+02	2.507185e+00	4.514738e-01
-9	inter_Rv1988_Rv1989c	-9	0	A	T	0.020	-4.572722e+01	7.545436e+01	2.496005e+00	5.446352e-01
-9	inter_Rv1990c_Rv1990A	-9	0	A	T	0.016	-2.345383e+02	1.971243e+02	2.500708e+00	2.344067e-01
-9	inter_Rv2005c_otsB1	-9	0	A	T	0.499	-1.521024e+02	3.895152e+02	2.536392e+00	6.962560e-01
-9	inter_Rv2012_Rv2013	-9	0	A	T	0.499	2.258184e+02	2.698240e+02	2.524446e+00	4.028422e-01
-9	inter_Rv2017_Rv2018	-9	0	A	T	0.475	-6.558826e+01	1.343321e+02	2.539442e+00	6.254762e-01
-9	inter_Rv2033c_Rv2034	-9	0	A	T	0.025	-5.428371e+01	2.550552e+02	2.540157e+00	8.315018e-01
-9	inter_Rv2049c_Rv2050	-9	0	A	T	0.269	7.472299e+01	6.959386e+01	2.564763e+00	2.832147e-01
-9	inter_Rv2081c_Rv2082	-9	0	A	T	0.013	2.530884e+01	6.169814e+01	2.519604e+00	6.817437e-01
-9	inter_Rv2087_pknJ	-9	0	A	T	0.044	-2.119950e+02	1.610638e+02	2.473056e+00	1.884014e-01
-9	inter_Rv2104c_Rv2105	-9	0	A	T	0.085	1.784231e+01	2.107082e+01	2.500636e+00	3.973205e-01
-9	inter_Rv2106_PE22	-9	0	A	T	0.019	-2.046675e+01	4.478674e+01	2.528137e+00	6.477825e-01
-9	inter_Rv2112c_Rv2113	-9	0	A	T	0.013	-1.232964e+01	5.583155e+01	2.504948e+00	8.252646e-01
-9	inter_Rv2141c_Rvnt22	-9	0	A	T	0.271	2.320619e+01	2.433058e+01	2.517982e+00	3.404211e-01
-9	inter_Rv2143_Rv2144c	-9	0	A	T	0.022	6.466689e+00	3.590345e+02	2.548012e+00	9.856334e-01
-9	inter_Rv2166c_Rv2167c	-9	0	A	T	0.012	-6.361212e+01	5.469570e+01	2.459804e+00	2.450982e-01
-9	inter_Rv2168c_Rv2169c	-9	0	A	T	0.083	6.754964e+00	2.244412e+01	2.507444e+00	7.635011e-01
-9	inter_Rv2177c_aroG	-9	0	A	T	0.065	-3.525972e+01	8.172901e+01	2.525346e+00	6.662540e-01
-9	inter_Rv2205c_Rv2206	-9	0	A	T	0.044	-1.399632e+02	7.592301e+01	2.444297e+00	6.555226e-02
-9	inter_Rv2219A_glnA1	-9	0	A	T	0.040	2.617038e+02	1.414052e+02	2.557060e+00	6.450109e-02
-9	inter_Rv2237_Rvnt23	-9	0	A	T	0.044	3.610231e+01	2.302592e+02	2.533589e+00	8.754420e-01
-9	inter_Rv2242_fabD	-9	0	A	T	0.200	3.564776e+01	1.061542e+02	2.530878e+00	7.370835e-01
-9	inter_Rv2258c_adhE2	-9	0	A	T	0.113	6.267065e+01	3.293527e+01	2.410767e+00	5.734692e-02
-9	inter_Rv2265_cyp124	-9	0	A	T	0.013	3.105398e+02	7.281179e+01	2.235973e+00	2.188084e-05
-9	inter_Rv2273_Rv2274c	-9	0	A	T	0.047	-6.515064e+01	1.292659e+02	2.508939e+00	6.143686e-01
-9	inter_Rv2279_Rv2280	-9	0	A	T	0.212	-1.678124e+01	2.191628e+01	2.522425e+00	4.440362e-01
-9	inter_Rv2280_pitB	-9	0	A	T	0.117	2.658359e+01	1.219648e+02	2.527155e+00	8.275037e-01
-9	inter_Rv2282c_Rv2283	-9	0	A	T	0.049	3.891712e+01	3.535302e+01	2.510673e+00	2.712412e-01
-9	inter_Rv2286c_yjcE	-9	0	A	T	0.016	6.373304e+01	2.511344e+02	2.537596e+00	7.997171e-01
-9	inter_Rv2307D_Rv2308	-9	0	A	T	0.025	4.851215e+01	2.976390e+02	2.548626e+00	8.705592e-01
-9	inter_Rv2307c_Rv2307A	-9	0	A	T	0.142	7.447627e+01	6.906193e+01	2.537310e+00	2.811150e-01
-9	inter_Rv2308_Rvnt24	-9	0	A	T	0.013	-6.460990e+01	1.495767e+02	2.509850e+00	6.658693e-01
-9	inter_Rv2309c_Rv2309A	-9	0	A	T	0.039	3.681499e+01	1.286533e+02	2.514446e+00	7.748173e-01
-9	inter_Rv2348c_plcC	-9	0	A	T	0.014	-6.434067e+00	8.097876e+01	2.507216e+00	9.366875e-01
-9	inter_Rv2355_PPE40	-9	0	A	T	0.217	-5.084001e+00	3.936180e+01	2.504549e+00	8.972563e-01
-9	inter_Rv2395_PE	-9	0	A	T	0.045	1.528994e+02	9.475973e+01	2.510336e+00	1.069396e-01
-9	inter_Rv2401A_Rv2402	-9	0	A	T	0.024	2.077692e+02	1.794535e+02	2.501161e+00	2.472257e-01
-9	inter_Rv2405_Rv2406c	-9	0	A	T	0.042	-7.324510e+01	1.051238e+02	2.519314e+00	4.861199e-01
-9	inter_Rv2415c_eis	-9	0	A	T	0.476	8.951971e+01	1.870780e+02	2.536031e+00	6.323875e-01
-9	inter_Rv2451_Rv2452c	-9	0	A	T	0.500	3.840367e+02	5.573978e+02	2.520552e+00	4.909942e-01
-9	inter_Rv2478c_Rv2479c	-9	0	A	T	0.118	3.549698e+01	2.593064e+01	2.526022e+00	1.713303e-01
-9	inter_Rv2480c_Rv2481c	-9	0	A	T	0.127	1.728425e+01	1.897197e+01	2.511881e+00	3.624924e-01
[truncated: 289 more rows]
