# Supplementary material for: GWAS for quantitative resistance phenotypes in Mycobacterium tuberculosis reveals resistance genes and regulatory regions
Source: Nat Commun. 2019 May 13;10:2128. doi: 10.1038/s41467-019-10110-6 (PMC6513847; doi:10.1038/s41467-019-10110-6)
Supplement: Supplementary file 12 — Source Data [file 41467_2019_10110_MOESM12_ESM.zip › 9-Source Data Folder/gene_rfb_valid.assoc.txt]

chr	rs	ps	n_miss	allele1	allele0	af	beta	se	l_remle	p_wald
-9	Rv0042c	-9	0	A	T	0.048	-8.173878e-02	1.971803e-01	1.204767e-01	6.794450e-01
-9	Rv0965c	-9	0	A	T	0.021	3.552779e-01	2.119037e-01	1.747260e-01	9.701561e-02
-9	Rv0422c	-9	0	A	T	0.064	2.672199e-01	1.513885e-01	1.662313e-01	8.086078e-02
-9	Rv1254	-9	0	A	T	0.011	3.255882e-01	2.928753e-01	1.263721e-01	2.691659e-01
-9	Rv1524	-9	0	A	T	0.059	-2.385185e-01	1.363141e-01	9.568992e-02	8.349211e-02
-9	Rv1525	-9	0	A	T	0.043	-2.477236e-01	1.506387e-01	1.109282e-01	1.034882e-01
-9	Rv1250	-9	0	A	T	0.064	-1.776863e-01	2.273831e-01	1.410386e-01	4.365499e-01
-9	Rv1523	-9	0	A	T	0.059	2.691498e-01	1.319164e-01	4.258036e-02	4.418629e-02
-9	Rv1520	-9	0	A	T	0.165	3.069986e-02	1.296340e-01	1.450785e-01	8.133233e-01
-9	Rv1253	-9	0	A	T	0.101	-2.138448e-01	1.212326e-01	3.405812e-02	8.106470e-02
-9	Rv1259	-9	0	A	T	0.037	-2.137613e-01	1.615039e-01	3.002446e-02	1.889265e-01
-9	Rv1529	-9	0	A	T	0.053	-2.297824e-01	1.368977e-01	3.012980e-02	9.664384e-02
-9	Rv0125	-9	0	A	T	0.027	-2.042654e-01	1.912938e-01	2.417075e-02	2.884001e-01
-9	Rv0124	-9	0	A	T	0.021	1.388251e-02	2.093919e-01	9.073000e-02	9.472835e-01
-9	Rv0126	-9	0	A	T	0.032	-2.412374e-01	1.701806e-01	1.249317e-01	1.597037e-01
-9	Rv0122	-9	0	A	T	0.011	-1.969629e-01	2.901610e-01	7.944330e-02	4.989652e-01
-9	Rv0128	-9	0	A	T	0.027	-1.936152e-01	2.001023e-01	5.833484e-02	3.357903e-01
-9	Rv2949c	-9	0	A	T	0.032	1.313939e-01	1.737709e-01	1.052858e-01	4.515013e-01
-9	Rv1587c	-9	0	A	T	0.122	2.618054e-02	1.236522e-01	1.467937e-01	8.327882e-01
-9	Rv2801c	-9	0	A	T	0.021	-1.974278e-01	2.176852e-01	6.575237e-02	3.668069e-01
-9	Rv2398c	-9	0	A	T	0.441	2.398790e-01	1.328879e-01	8.327751e-03	7.432674e-02
-9	271	-9	0	A	T	0.027	-2.102487e-01	1.935319e-01	6.816831e-02	2.801501e-01
-9	274	-9	0	A	T	0.011	-1.632994e-01	3.120909e-01	8.915816e-02	6.020632e-01
-9	276	-9	0	A	T	0.011	-1.605029e-01	3.021448e-01	7.908675e-02	5.965522e-01
-9	Rv2729c	-9	0	A	T	0.452	2.322780e-01	1.462385e-01	1.023866e-02	1.156380e-01
-9	Rv2455c	-9	0	A	T	0.032	-3.633968e-01	1.832458e-01	2.952693e-01	5.033706e-02
-9	Rv2592c	-9	0	A	T	0.016	8.343181e-02	2.382970e-01	7.800286e-02	7.270513e-01
-9	Rv1111c	-9	0	A	T	0.074	2.805938e-01	2.093708e-01	3.173677e-01	1.834885e-01
-9	Rv2774c	-9	0	A	T	0.021	-2.060237e-01	2.120764e-01	7.996270e-02	3.338665e-01
-9	Rv2498c	-9	0	A	T	0.016	-1.951849e-01	2.410129e-01	6.961007e-02	4.201145e-01
-9	Rv3640c	-9	0	A	T	0.080	-1.913599e-01	1.563478e-01	7.496767e-02	2.241013e-01
-9	2686	-9	0	A	T	0.059	-1.482837e-01	2.432665e-01	1.478671e-01	5.436608e-01
-9	2680	-9	0	A	T	0.335	-1.468765e-01	9.704180e-02	1.273191e-01	1.335710e-01
-9	2681	-9	0	A	T	0.021	-2.307573e-01	2.114438e-01	9.374952e-02	2.779726e-01
-9	2682	-9	0	A	T	0.037	2.551133e-01	1.728167e-01	1.102905e-01	1.433029e-01
-9	Rv1521	-9	0	A	T	0.122	-1.023818e-01	1.308890e-01	2.147115e-01	4.361038e-01
-9	98	-9	0	A	T	0.074	-1.900703e-01	1.765656e-01	9.789128e-02	2.845250e-01
-9	91	-9	0	A	T	0.011	-1.797380e-01	3.066252e-01	9.045489e-02	5.591890e-01
-9	94	-9	0	A	T	0.495	1.388667e-01	4.317932e-01	9.440198e-02	7.484818e-01
-9	96	-9	0	A	T	0.016	4.806653e-01	2.367217e-01	1.079117e-01	4.519172e-02
-9	Rv2258c	-9	0	A	T	0.021	7.648580e-02	2.125469e-01	1.096273e-01	7.197812e-01
-9	Rv2605c	-9	0	A	T	0.027	-1.991021e-01	1.882829e-01	4.133751e-02	2.930693e-01
-9	Rv2798c	-9	0	A	T	0.016	-1.827995e-01	2.439647e-01	5.972105e-02	4.555960e-01
-9	Rv0230c	-9	0	A	T	0.032	1.986905e-01	1.799901e-01	1.786996e-01	2.725168e-01
-9	Rv2421c	-9	0	A	T	0.011	-1.776908e-01	2.958498e-01	7.552617e-02	5.495755e-01
-9	Rv3480c	-9	0	A	T	0.106	1.535082e-01	1.318390e-01	1.854787e-01	2.472882e-01
-9	1173	-9	0	A	T	0.011	-2.646086e-01	2.932550e-01	1.213714e-01	3.692455e-01
-9	Rv0204c	-9	0	A	T	0.011	-1.950224e-01	2.923984e-01	8.248656e-02	5.064576e-01
-9	Rv1991c	-9	0	A	T	0.027	3.258473e-02	2.006393e-01	1.222972e-01	8.713435e-01
-9	Rv1672c	-9	0	A	T	0.074	-2.753312e-02	1.714371e-01	1.280022e-01	8.727591e-01
-9	1179	-9	0	A	T	0.138	2.272059e-01	1.263609e-01	1.059356e-01	7.544579e-02
-9	Rv2135c	-9	0	A	T	0.011	3.255882e-01	2.928753e-01	1.263721e-01	2.691659e-01
-9	Rv1061	-9	0	A	T	0.064	-1.522275e-01	1.888968e-01	1.066052e-01	4.223923e-01
-9	Rv1060	-9	0	A	T	0.021	-2.326669e-01	2.090707e-01	1.041721e-01	2.686669e-01
-9	Rv1066	-9	0	A	T	0.016	-1.753957e-01	2.440916e-01	6.202777e-02	4.742299e-01
-9	Rv3666c	-9	0	A	T	0.223	-2.336068e-03	1.410734e-01	1.792575e-01	9.868241e-01
-9	Rv1203c	-9	0	A	T	0.011	3.255882e-01	2.928753e-01	1.263721e-01	2.691659e-01
-9	Rv2783c	-9	0	A	T	0.021	-1.866416e-01	2.123597e-01	3.445539e-02	3.817487e-01
-9	Rv1889c	-9	0	A	T	0.064	4.763514e-01	2.264652e-01	4.938843e-01	3.815827e-02
-9	Rv2713	-9	0	A	T	0.053	-1.312570e-01	1.782692e-01	1.251273e-01	4.634305e-01
-9	Rv1486c	-9	0	A	T	0.436	2.434040e-01	1.276887e-01	8.093986e-03	5.974186e-02
-9	Rv2714	-9	0	A	T	0.223	-1.472711e-02	1.415006e-01	1.836693e-01	9.173339e-01
-9	Rv1854c	-9	0	A	T	0.032	-2.070756e-01	1.764478e-01	4.537848e-02	2.435927e-01
-9	Rv3411c	-9	0	A	T	0.149	9.336001e-02	1.311078e-01	1.127451e-01	4.782136e-01
-9	Rv0387c	-9	0	A	T	0.074	-1.885705e-01	1.462252e-01	1.339386e-01	2.004257e-01
-9	2743	-9	0	A	T	0.016	-2.676862e-01	2.479157e-01	1.603111e-01	2.830775e-01
-9	Rv2900c	-9	0	A	T	0.037	-2.277754e-01	1.680895e-01	9.435252e-02	1.787086e-01
-9	Rv2955c	-9	0	A	T	0.069	3.301343e-02	1.790499e-01	1.493840e-01	8.541202e-01
-9	Rv0946c	-9	0	A	T	0.027	1.241219e-02	1.981314e-01	1.099110e-01	9.501841e-01
-9	Rv0165c	-9	0	A	T	0.223	7.756479e-03	1.455990e-01	1.873096e-01	9.576300e-01
-9	Rv2040c	-9	0	A	T	0.011	-1.585551e-01	2.966728e-01	6.362674e-02	5.943233e-01
-9	Rv3167c	-9	0	A	T	0.059	-1.724379e-01	2.252879e-01	1.505565e-01	4.459859e-01
-9	Rv0153c	-9	0	A	T	0.016	-1.785898e-01	2.562500e-01	8.053356e-02	4.876004e-01
-9	Rv0331	-9	0	A	T	0.213	1.920787e-01	1.130016e-01	1.904466e-01	9.254970e-02
-9	Rv0332	-9	0	A	T	0.043	-2.237482e-01	1.513773e-01	5.419444e-02	1.428009e-01
-9	Rv0336	-9	0	A	T	0.255	1.082735e-01	1.087600e-01	1.335180e-01	3.220911e-01
-9	Rv2863	-9	0	A	T	0.016	-1.920229e-01	2.405225e-01	6.943974e-02	4.267191e-01
-9	2313	-9	0	A	T	0.011	-1.464642e-01	3.116695e-01	8.335826e-02	6.395140e-01
-9	393	-9	0	A	T	0.495	2.751151e-01	4.102732e-01	1.205037e-01	5.041772e-01
-9	392	-9	0	A	T	0.021	-2.093260e-01	2.402708e-01	8.883139e-02	3.859080e-01
-9	390	-9	0	A	T	0.043	1.865914e-01	1.685796e-01	2.552954e-01	2.712470e-01
-9	Rv3891c	-9	0	A	T	0.064	-1.776863e-01	2.273831e-01	1.410386e-01	4.365499e-01
-9	Rv0822c	-9	0	A	T	0.096	-2.136473e-01	1.319782e-01	6.297412e-02	1.089121e-01
-9	2308	-9	0	A	T	0.154	8.187551e-02	1.316935e-01	1.265197e-01	5.356685e-01
-9	2301	-9	0	A	T	0.112	-1.604740e-01	1.258741e-01	7.524995e-02	2.055630e-01
-9	2302	-9	0	A	T	0.016	-1.755835e-01	2.430569e-01	5.126142e-02	4.718829e-01
-9	2304	-9	0	A	T	0.053	-1.151295e-01	2.801911e-01	1.718612e-01	6.821039e-01
-9	Rv2897c	-9	0	A	T	0.069	8.570984e-02	1.250808e-01	6.459037e-02	4.949182e-01
-9	2306	-9	0	A	T	0.489	1.507618e-01	3.191755e-01	9.078176e-02	6.377973e-01
-9	Rv2440c	-9	0	A	T	0.165	1.223051e-01	1.186388e-01	1.075489e-01	3.052885e-01
-9	Rv3240c	-9	0	A	T	0.032	-7.447515e-02	1.728803e-01	1.062513e-01	6.676284e-01
-9	Rv1018c	-9	0	A	T	0.032	-2.641418e-02	1.759593e-01	9.456104e-02	8.810023e-01
-9	Rv2676c	-9	0	A	T	0.064	-1.462363e-01	1.970988e-01	1.064450e-01	4.600113e-01
-9	Rv0779c	-9	0	A	T	0.011	-2.268664e-01	2.957505e-01	9.795769e-02	4.449937e-01
-9	171	-9	0	A	T	0.021	1.259428e-01	2.209213e-01	1.446416e-01	5.700130e-01
-9	Rv2717c	-9	0	A	T	0.011	-1.930353e-01	2.933841e-01	8.342736e-02	5.122064e-01
-9	Rv1258c	-9	0	A	T	0.154	6.837948e-02	1.160195e-01	9.618348e-02	5.570517e-01
-9	Rv3016	-9	0	A	T	0.016	-2.221732e-01	2.517400e-01	9.048381e-02	3.797796e-01
-9	Rv0021c	-9	0	A	T	0.106	-2.258977e-01	1.208261e-01	4.901505e-02	6.471854e-02
-9	Rv1735c	-9	0	A	T	0.011	-1.810618e-01	2.939735e-01	7.645908e-02	5.394734e-01
-9	Rv1958c	-9	0	A	T	0.021	1.085282e-01	2.119217e-01	1.286096e-01	6.097978e-01
-9	Rv3687c	-9	0	A	T	0.016	-2.087755e-01	2.393937e-01	8.265268e-02	3.854235e-01
-9	Rv2276	-9	0	A	T	0.149	9.912966e-02	1.355438e-01	1.226035e-01	4.664255e-01
-9	Rv2275	-9	0	A	T	0.069	-1.868236e-01	1.816074e-01	1.175334e-01	3.063073e-01
-9	Rv1976c	-9	0	A	T	0.016	-2.284598e-01	2.419380e-01	9.737002e-02	3.474943e-01
-9	Rv2273	-9	0	A	T	0.011	-1.589637e-01	2.975234e-01	6.506817e-02	5.944299e-01
-9	Rv2271	-9	0	A	T	0.011	-2.233222e-01	2.936182e-01	1.003325e-01	4.488488e-01
-9	Rv2270	-9	0	A	T	0.069	-1.706059e-01	1.769669e-01	9.375042e-02	3.375455e-01
-9	Rv2279	-9	0	A	T	0.016	4.606425e-01	2.403117e-01	6.497106e-02	5.835992e-02
-9	Rv0891c	-9	0	A	T	0.495	1.388667e-01	4.317932e-01	9.440198e-02	7.484818e-01
-9	1769	-9	0	A	T	0.495	1.339566e-01	4.459071e-01	1.042311e-01	7.645394e-01
-9	Rv1367c	-9	0	A	T	0.229	-1.549887e-02	1.348764e-01	1.718771e-01	9.087655e-01
-9	1764	-9	0	A	T	0.346	1.687971e-01	1.042678e-01	4.778822e-02	1.088964e-01
-9	Rv3908	-9	0	A	T	0.138	1.306911e-01	1.193851e-01	7.421416e-02	2.765048e-01
-9	Rv1037c	-9	0	A	T	0.250	1.919960e-04	1.181520e-01	1.464809e-01	9.987070e-01
-9	Rv2697c	-9	0	A	T	0.059	3.398360e-02	1.619858e-01	1.257900e-01	8.342926e-01
-9	693	-9	0	A	T	0.053	-1.151295e-01	2.801911e-01	1.718612e-01	6.821039e-01
-9	690	-9	0	A	T	0.048	-7.159248e-02	1.935689e-01	1.169545e-01	7.123404e-01
-9	1540	-9	0	A	T	0.011	-1.810618e-01	2.939735e-01	7.645908e-02	5.394734e-01
-9	1541	-9	0	A	T	0.080	3.931663e-01	1.381777e-01	2.243107e-01	5.468116e-03
-9	Rv2059	-9	0	A	T	0.176	1.369737e-01	9.737956e-02	2.630245e-02	1.629161e-01
-9	1548	-9	0	A	T	0.037	-5.685661e-02	1.680095e-01	9.585424e-02	7.358230e-01
-9	Rv3379c	-9	0	A	T	0.074	1.490311e-01	1.711990e-01	1.965420e-01	3.862854e-01
-9	Rv3011c	-9	0	A	T	0.096	-3.331102e-01	1.560792e-01	2.959759e-01	3.548256e-02
-9	Rv2869c	-9	0	A	T	0.223	-3.892326e-03	1.413307e-01	1.797489e-01	9.780883e-01
-9	Rv3456c	-9	0	A	T	0.016	4.876460e-01	2.406336e-01	1.147698e-01	4.560782e-02
-9	Rv0963c	-9	0	A	T	0.016	-2.429132e-01	2.387897e-01	1.106533e-01	3.116936e-01
-9	Rv0932c	-9	0	A	T	0.090	-7.993914e-02	1.423140e-01	7.935742e-02	5.756797e-01
-9	Rv3652	-9	0	A	T	0.101	8.904509e-02	1.536389e-01	1.722121e-01	5.636187e-01
-9	Rv3653	-9	0	A	T	0.223	1.318639e-01	8.471819e-02	1.000000e-05	1.230226e-01
-9	Rv3650	-9	0	A	T	0.011	-1.945047e-01	2.933823e-01	8.401692e-02	5.090053e-01
-9	Rv3651	-9	0	A	T	0.080	-1.879217e-01	1.575546e-01	7.238997e-02	2.360382e-01
-9	Rv3142c	-9	0	A	T	0.021	-2.093260e-01	2.402708e-01	8.883139e-02	3.859080e-01
-9	Rv3596c	-9	0	A	T	0.080	-1.734380e-01	1.363428e-01	3.428958e-02	2.065530e-01
-9	Rv3923c	-9	0	A	T	0.011	-1.945047e-01	2.933823e-01	8.401692e-02	5.090053e-01
-9	Rv1500	-9	0	A	T	0.106	-1.454935e-01	1.244814e-01	9.890585e-02	2.455052e-01
-9	Rv1501	-9	0	A	T	0.037	1.137823e-01	1.614592e-01	1.249540e-01	4.827696e-01
-9	Rv1502	-9	0	A	T	0.452	2.322780e-01	1.462385e-01	1.023866e-02	1.156380e-01
-9	Rv1509	-9	0	A	T	0.016	-2.477868e-01	2.456371e-01	1.083255e-01	3.157397e-01
-9	Rv0109	-9	0	A	T	0.037	2.401954e-01	1.598843e-01	1.323027e-01	1.364426e-01
-9	Rv0106	-9	0	A	T	0.037	-2.149864e-01	1.637170e-01	6.048531e-02	1.923954e-01
-9	Rv0104	-9	0	A	T	0.261	-5.610800e-03	1.146964e-01	1.409862e-01	9.610901e-01
-9	Rv0102	-9	0	A	T	0.037	-2.298737e-01	1.607522e-01	1.000000e-05	1.561079e-01
-9	Rv0101	-9	0	A	T	0.117	-1.522562e-02	1.009970e-01	8.728869e-02	8.805005e-01
-9	Rv1498A	-9	0	A	T	0.011	-1.797380e-01	3.066252e-01	9.045489e-02	5.591890e-01
-9	Rv2996c	-9	0	A	T	0.021	-2.255304e-01	2.076921e-01	1.011414e-01	2.803656e-01
-9	Rv2416c	-9	0	A	T	0.032	1.392303e-01	1.726649e-01	1.156386e-01	4.221143e-01
-9	Rv1498c	-9	0	A	T	0.452	2.322780e-01	1.462385e-01	1.023866e-02	1.156380e-01
-9	Rv0251c	-9	0	A	T	0.021	-2.288379e-01	2.122711e-01	1.162750e-01	2.838320e-01
-9	Rv2347c	-9	0	A	T	0.239	2.134987e-02	1.235772e-01	1.509528e-01	8.632153e-01
-9	250	-9	0	A	T	0.011	-1.632994e-01	3.120909e-01	8.915816e-02	6.020632e-01
-9	255	-9	0	A	T	0.059	4.082358e-02	1.653907e-01	1.327043e-01	8.055888e-01
-9	Rv0135c	-9	0	A	T	0.011	-1.798395e-01	2.930474e-01	7.114171e-02	5.409362e-01
-9	Rv3193c	-9	0	A	T	0.106	-1.370380e-01	1.236722e-01	4.977735e-02	2.707182e-01
-9	Rv1837c	-9	0	A	T	0.112	1.517862e-01	1.142999e-01	7.030889e-02	1.874751e-01
-9	Rv3221c	-9	0	A	T	0.053	-1.151295e-01	2.801911e-01	1.718612e-01	6.821039e-01
-9	2518	-9	0	A	T	0.021	-1.974278e-01	2.176852e-01	6.575237e-02	3.668069e-01
-9	2519	-9	0	A	T	0.064	6.172630e-02	1.283543e-01	1.103187e-01	6.317254e-01
-9	2514	-9	0	A	T	0.011	-2.131552e-01	2.946550e-01	1.003255e-01	4.712657e-01
-9	Rv2776c	-9	0	A	T	0.011	-1.856762e-01	2.929445e-01	7.283541e-02	5.277664e-01
-9	2511	-9	0	A	T	0.032	2.981109e-01	1.763434e-01	4.876671e-02	9.431537e-02
-9	2512	-9	0	A	T	0.016	-2.250684e-01	2.400258e-01	9.709428e-02	3.508618e-01
-9	Rv2614c	-9	0	A	T	0.016	-2.015223e-01	2.431439e-01	8.107470e-02	4.093518e-01
-9	Rv3646c	-9	0	A	T	0.074	-1.914823e-01	1.650786e-01	1.024059e-01	2.490720e-01
-9	1098	-9	0	A	T	0.011	-1.929498e-01	2.907761e-01	7.704932e-02	5.086261e-01
-9	Rv1447c	-9	0	A	T	0.074	-1.780598e-01	1.223293e-01	1.075075e-01	1.489132e-01
-9	Rv1532c	-9	0	A	T	0.144	1.127480e-01	1.323904e-01	1.021052e-01	3.966294e-01
-9	Rv2796c	-9	0	A	T	0.074	-1.917047e-01	1.727734e-01	9.965373e-02	2.700749e-01
-9	Rv3365c	-9	0	A	T	0.202	1.956619e-01	1.037292e-01	8.594582e-02	6.241216e-02
-9	Rv3733c	-9	0	A	T	0.016	-2.100490e-01	2.380214e-01	8.120170e-02	3.798176e-01
-9	Rv2428	-9	0	A	T	0.016	1.256576e-01	2.417693e-01	8.265384e-02	6.044919e-01
-9	Rv2429	-9	0	A	T	0.048	-4.335227e-02	2.376143e-01	1.445001e-01	8.556325e-01
-9	1159	-9	0	A	T	0.197	7.052708e-02	1.380897e-01	1.571460e-01	6.107609e-01
-9	1157	-9	0	A	T	0.064	-1.416937e-01	1.288464e-01	9.357440e-02	2.743279e-01
-9	1156	-9	0	A	T	0.021	-1.823090e-01	2.139779e-01	5.717118e-02	3.964269e-01
-9	1151	-9	0	A	T	0.011	-1.945047e-01	2.933823e-01	8.401692e-02	5.090053e-01
-9	1150	-9	0	A	T	0.016	-1.680020e-01	2.467388e-01	6.104417e-02	4.976513e-01
-9	1152	-9	0	A	T	0.064	1.330479e-01	1.584814e-01	1.063485e-01	4.033553e-01
-9	Rv1674c	-9	0	A	T	0.043	2.117509e-01	1.815345e-01	1.229429e-01	2.464473e-01
-9	Rv1924c	-9	0	A	T	0.027	-2.076989e-01	1.943924e-01	6.370401e-02	2.881122e-01
-9	Rv1993c	-9	0	A	T	0.053	-1.151295e-01	2.801911e-01	1.718612e-01	6.821039e-01
-9	Rv0717	-9	0	A	T	0.032	1.448436e-01	1.901959e-01	1.098091e-01	4.482769e-01
-9	Rv3668c	-9	0	A	T	0.011	-1.929498e-01	2.907761e-01	7.704932e-02	5.086261e-01
-9	Rv3417c	-9	0	A	T	0.016	-2.352478e-01	2.393751e-01	9.897413e-02	3.283041e-01
-9	Rv3808c	-9	0	A	T	0.021	5.612176e-01	2.034387e-01	9.005605e-02	7.002165e-03
-9	Rv0940c	-9	0	A	T	0.037	-2.168726e-01	1.612961e-01	6.914651e-02	1.820726e-01
-9	Rv2039c	-9	0	A	T	0.489	1.507618e-01	3.191755e-01	9.078176e-02	6.377973e-01
-9	Rv2101	-9	0	A	T	0.441	-4.457194e-02	1.684109e-01	1.376785e-01	7.918621e-01
-9	Rv3734c	-9	0	A	T	0.016	-2.044797e-01	2.376278e-01	7.587584e-02	3.917481e-01
-9	Rv3435c	-9	0	A	T	0.133	1.572587e-01	1.166021e-01	8.144048e-02	1.807508e-01
-9	Rv0352	-9	0	A	T	0.059	-1.159708e-01	1.354305e-01	3.570571e-02	3.940501e-01
-9	Rv0353	-9	0	A	T	0.048	-5.309881e-02	1.918724e-01	1.171596e-01	7.826004e-01
-9	Rv0350	-9	0	A	T	0.064	1.126569e-01	2.088053e-01	2.046401e-01	5.908240e-01
-9	1413	-9	0	A	T	0.011	-2.298860e-01	2.928269e-01	1.038637e-01	4.344367e-01
-9	Rv3715c	-9	0	A	T	0.128	1.916705e-01	1.348355e-01	1.005709e-01	1.585486e-01
-9	Rv0359	-9	0	A	T	0.122	-3.814319e-02	1.415302e-01	1.504618e-01	7.881441e-01
-9	Rv1074c	-9	0	A	T	0.074	-2.063563e-02	1.693419e-01	1.259988e-01	9.032774e-01
-9	Rv3165c	-9	0	A	T	0.011	-1.478147e-01	3.104014e-01	8.280104e-02	6.350574e-01
-9	Rv3743c	-9	0	A	T	0.032	-3.207423e-02	1.739307e-01	9.061867e-02	8.540992e-01
-9	Rv0151c	-9	0	A	T	0.218	1.187930e-01	1.031385e-01	1.268296e-01	2.523953e-01
-9	Rv2844	-9	0	A	T	0.016	-1.988340e-01	2.479728e-01	7.594139e-02	4.247128e-01
-9	Rv3555c	-9	0	A	T	0.090	-2.108993e-01	1.414245e-01	7.369099e-02	1.393169e-01
-9	Rv2822c	-9	0	A	T	0.011	3.255882e-01	2.928753e-01	1.263721e-01	2.691659e-01
-9	Rv2635	-9	0	A	T	0.011	-2.713254e-01	2.926298e-01	1.197975e-01	3.562505e-01
-9	Rv0118c	-9	0	A	T	0.234	-5.042797e-02	1.330072e-01	1.828968e-01	7.054597e-01
-9	2183	-9	0	A	T	0.011	-1.798395e-01	2.930474e-01	7.114171e-02	5.409362e-01
-9	2181	-9	0	A	T	0.410	2.614797e-01	1.096342e-01	7.981222e-03	1.912961e-02
-9	2180	-9	0	A	T	0.122	2.018360e-01	1.206763e-01	7.712941e-02	9.781554e-02
-9	2184	-9	0	A	T	0.011	-1.722705e-01	3.011143e-01	7.665414e-02	5.686428e-01
-9	Rv3465	-9	0	A	T	0.133	1.634233e-01	1.301232e-01	9.684934e-02	2.123278e-01
-9	Rv3464	-9	0	A	T	0.016	1.207186e-01	2.403153e-01	9.235893e-02	6.166327e-01
-9	Rv3467	-9	0	A	T	0.473	2.017095e-01	1.925395e-01	4.813309e-02	2.975552e-01
-9	Rv3466	-9	0	A	T	0.303	1.853328e-01	9.136619e-02	5.788267e-02	4.540419e-02
-9	Rv3468c	-9	0	A	T	0.457	2.278132e-01	1.540800e-01	1.058259e-02	1.426794e-01
-9	Rv3463	-9	0	A	T	0.037	-7.790313e-02	1.673299e-01	1.139153e-01	6.426264e-01
-9	Rv2439c	-9	0	A	T	0.346	1.687971e-01	1.042678e-01	4.778822e-02	1.088964e-01
-9	Rv2670c	-9	0	A	T	0.032	-1.842473e-02	1.728646e-01	8.947097e-02	9.153505e-01
-9	150	-9	0	A	T	0.043	-8.611823e-02	1.621287e-01	9.229377e-02	5.965796e-01
-9	157	-9	0	A	T	0.069	-1.574914e-01	1.791280e-01	8.734975e-02	3.815773e-01
-9	Rv3202c	-9	0	A	T	0.218	9.499415e-02	1.278820e-01	1.591662e-01	4.594792e-01
-9	159	-9	0	A	T	0.016	-1.785898e-01	2.562500e-01	8.053356e-02	4.876004e-01
-9	158	-9	0	A	T	0.223	7.756479e-03	1.455990e-01	1.873096e-01	9.576300e-01
-9	Rv0791c	-9	0	A	T	0.128	6.847309e-02	1.255727e-01	1.568889e-01	5.868762e-01
-9	Rv2386c	-9	0	A	T	0.032	8.761948e-02	3.402267e-01	1.949797e-01	7.973428e-01
-9	2724	-9	0	A	T	0.021	-5.784568e-03	2.162005e-01	1.002810e-01	9.787126e-01
-9	2721	-9	0	A	T	0.245	8.164510e-02	1.225671e-01	1.474752e-01	5.069976e-01
-9	2729	-9	0	A	T	0.011	-1.601486e-01	3.023861e-01	7.878707e-02	5.976537e-01
-9	Rv3071	-9	0	A	T	0.027	-2.102079e-01	1.910789e-01	6.755063e-02	2.741542e-01
-9	Rv3077	-9	0	A	T	0.495	1.339566e-01	4.459071e-01	1.042311e-01	7.645394e-01
-9	Rv3074	-9	0	A	T	0.043	9.170297e-02	1.635455e-01	1.470144e-01	5.763527e-01
-9	Rv3078	-9	0	A	T	0.016	-1.844197e-01	2.432131e-01	6.230661e-02	4.502311e-01
-9	Rv0653c	-9	0	A	T	0.011	7.922302e-01	2.814144e-01	7.828393e-02	5.963350e-03
-9	Rv1737c	-9	0	A	T	0.048	1.658434e-01	2.079359e-01	1.844045e-01	4.271738e-01
-9	Rv1179c	-9	0	A	T	0.122	-1.061650e-01	9.909669e-02	7.172848e-02	2.868245e-01
-9	Rv1365c	-9	0	A	T	0.016	-1.676395e-01	2.547545e-01	7.233620e-02	5.121536e-01
-9	Rv3685c	-9	0	A	T	0.064	5.793649e-02	1.271310e-01	1.088256e-01	6.496633e-01
-9	Rv2213	-9	0	A	T	0.021	4.768828e-02	2.111105e-01	1.009956e-01	8.217861e-01
-9	Rv2212	-9	0	A	T	0.011	-2.459107e-01	2.858151e-01	1.076140e-01	3.918140e-01
-9	1704	-9	0	A	T	0.495	1.339566e-01	4.459071e-01	1.042311e-01	7.645394e-01
-9	Rv2219	-9	0	A	T	0.011	3.362750e-01	2.887229e-01	1.237126e-01	2.471524e-01
-9	Rv0897c	-9	0	A	T	0.101	-1.281526e-01	1.350875e-01	8.088547e-02	3.452773e-01
-9	Rv1068c	-9	0	A	T	0.202	3.162854e-02	9.566125e-02	8.923744e-02	7.416753e-01
-9	Rv3351c	-9	0	A	T	0.011	-2.277343e-01	2.928210e-01	1.016129e-01	4.387264e-01
-9	Rv1035c	-9	0	A	T	0.043	-4.093489e-02	2.387165e-01	1.416631e-01	8.642237e-01
-9	Rv3384c	-9	0	A	T	0.021	-2.093260e-01	2.402708e-01	8.883139e-02	3.859080e-01
-9	3026	-9	0	A	T	0.144	1.149265e-01	1.330246e-01	1.061499e-01	3.898626e-01
-9	3025	-9	0	A	T	0.484	-2.039113e-01	2.491747e-01	1.399323e-01	4.152738e-01
-9	3024	-9	0	A	T	0.128	8.397094e-02	1.308738e-01	1.771953e-01	5.227168e-01
-9	3023	-9	0	A	T	0.218	1.839388e-02	1.490480e-01	1.891906e-01	9.020523e-01
-9	3021	-9	0	A	T	0.021	-2.024240e-01	2.089634e-01	6.455332e-02	3.352319e-01
-9	3020	-9	0	A	T	0.011	3.362378e-01	2.949540e-01	1.293303e-01	2.572592e-01
-9	Rv3079c	-9	0	A	T	0.074	-2.258910e-01	1.732427e-01	1.353731e-01	1.955211e-01
-9	Rv3046c	-9	0	A	T	0.016	-1.849670e-01	2.415251e-01	6.227632e-02	4.457383e-01
-9	Rv1748	-9	0	A	T	0.021	3.132193e-01	2.086232e-01	1.230149e-01	1.366860e-01
-9	Rv1746	-9	0	A	T	0.048	-2.259773e-01	1.485322e-01	5.908781e-02	1.315885e-01
-9	Rv1742	-9	0	A	T	0.011	-2.079555e-01	2.932110e-01	9.229722e-02	4.799722e-01
-9	Rv1668c	-9	0	A	T	0.489	1.507618e-01	3.191755e-01	9.078176e-02	6.377973e-01
-9	Rv1740	-9	0	A	T	0.011	3.562095e-01	2.931823e-01	1.309635e-01	2.274841e-01
-9	Rv1741	-9	0	A	T	0.011	-1.579965e-01	3.030498e-01	7.863583e-02	6.033723e-01
-9	Rv3679	-9	0	A	T	0.011	3.140721e-01	2.921464e-01	1.193982e-01	2.851636e-01
-9	Rv3670	-9	0	A	T	0.016	-1.768016e-01	2.441778e-01	4.817048e-02	4.708606e-01
-9	Rv3675	-9	0	A	T	0.011	-1.797380e-01	3.066252e-01	9.045489e-02	5.591890e-01
-9	Rv3676	-9	0	A	T	0.186	7.455496e-02	1.158026e-01	1.197025e-01	5.213000e-01
-9	Rv2990c	-9	0	A	T	0.021	-1.974278e-01	2.176852e-01	6.575237e-02	3.668069e-01
-9	Rv1583c	-9	0	A	T	0.011	-1.840445e-01	3.226711e-01	1.033205e-01	5.698118e-01
-9	Rv1313c	-9	0	A	T	0.457	7.526357e-02	1.575031e-01	8.933515e-02	6.338872e-01
-9	Rv3921c	-9	0	A	T	0.043	9.824941e-02	1.652887e-01	1.535004e-01	5.536962e-01
-9	Rv1568	-9	0	A	T	0.032	9.851478e-02	1.748557e-01	6.585872e-02	5.745289e-01
-9	Rv1569	-9	0	A	T	0.048	1.561818e-01	1.686216e-01	1.212195e-01	3.567517e-01
-9	Rv2922c	-9	0	A	T	0.090	-3.286954e-02	1.256551e-01	1.207331e-01	7.942259e-01
-9	Rv1292	-9	0	A	T	0.096	7.448146e-02	1.168235e-01	1.005093e-01	5.253468e-01
-9	Rv1294	-9	0	A	T	0.011	-2.204922e-01	2.947347e-01	9.430537e-02	4.563055e-01
-9	Rv1295	-9	0	A	T	0.053	3.939374e-01	1.731586e-01	1.792265e-01	2.522814e-02
-9	Rv1297	-9	0	A	T	0.048	-7.384359e-02	2.025623e-01	1.256269e-01	7.162857e-01
-9	Rv0169	-9	0	A	T	0.271	5.869348e-02	1.166522e-01	1.805163e-01	6.160618e-01
-9	Rv0168	-9	0	A	T	0.043	7.478800e-02	1.685018e-01	1.381615e-01	6.581998e-01
-9	Rv2850c	-9	0	A	T	0.165	1.176805e-01	1.077345e-01	8.941402e-02	2.775450e-01
-9	Rv3586	-9	0	A	T	0.218	1.839388e-02	1.490480e-01	1.891906e-01	9.020523e-01
-9	Rv3584	-9	0	A	T	0.016	-1.831169e-01	2.487667e-01	7.125074e-02	4.635431e-01
-9	Rv3585	-9	0	A	T	0.011	-2.927509e-01	2.849670e-01	1.442653e-01	3.069656e-01
-9	Rv0161	-9	0	A	T	0.011	3.194508e-01	2.942848e-01	1.220400e-01	2.805295e-01
-9	Rv0163	-9	0	A	T	0.016	-1.849670e-01	2.415251e-01	6.227632e-02	4.457383e-01
-9	Rv3589	-9	0	A	T	0.011	-2.271070e-01	2.937069e-01	1.028382e-01	4.413605e-01
-9	Rv0164	-9	0	A	T	0.043	-6.677195e-02	2.177835e-01	1.360706e-01	7.598423e-01
-9	Rv0167	-9	0	A	T	0.080	-2.329424e-01	1.575064e-01	1.711499e-01	1.425725e-01
-9	Rv0166	-9	0	A	T	0.106	-1.356646e-01	1.214236e-01	5.222851e-02	2.667823e-01
-9	Rv1897c	-9	0	A	T	0.043	6.037881e-02	1.645367e-01	1.171569e-01	7.144897e-01
-9	238	-9	0	A	T	0.021	-1.895923e-01	2.115033e-01	5.059908e-02	3.723769e-01
-9	Rv2349c	-9	0	A	T	0.138	2.281010e-01	1.224313e-01	1.159978e-01	6.563952e-02
-9	Rv2989	-9	0	A	T	0.011	3.452253e-01	2.950914e-01	1.376009e-01	2.450660e-01
-9	Rv2980	-9	0	A	T	0.021	-1.933265e-01	2.112973e-01	5.539620e-02	3.626098e-01
-9	Rv2985	-9	0	A	T	0.011	-1.605029e-01	3.021448e-01	7.908675e-02	5.965522e-01
-9	Rv2984	-9	0	A	T	0.064	1.330676e-01	1.486612e-01	9.731942e-02	3.730660e-01
-9	Rv3191c	-9	0	A	T	0.059	-1.482837e-01	2.432665e-01	1.478671e-01	5.436608e-01
-9	Rv0633c	-9	0	A	T	0.085	-3.891555e-02	1.575793e-01	1.140685e-01	8.054905e-01
-9	Rv2770c	-9	0	A	T	0.218	1.839388e-02	1.490480e-01	1.891906e-01	9.020523e-01
-9	Rv1835c	-9	0	A	T	0.138	1.856241e-01	9.946166e-02	4.277046e-02	6.518669e-02
-9	Rv2367c	-9	0	A	T	0.011	-1.797380e-01	3.066252e-01	9.045489e-02	5.591890e-01
-9	Rv2406c	-9	0	A	T	0.011	8.029261e-01	2.854835e-01	7.134783e-02	6.008882e-03
-9	Rv0986	-9	0	A	T	0.027	2.289089e-02	1.953141e-01	1.098239e-01	9.069567e-01
-9	Rv3223c	-9	0	A	T	0.021	-2.109163e-01	2.091210e-01	8.702737e-02	3.158190e-01
-9	Rv0426c	-9	0	A	T	0.011	-2.272346e-01	2.941779e-01	1.015097e-01	4.418341e-01
-9	2538	-9	0	A	T	0.011	-1.840445e-01	3.226711e-01	1.033205e-01	5.698118e-01
-9	2539	-9	0	A	T	0.346	1.687971e-01	1.042678e-01	4.778822e-02	1.088964e-01
-9	Rv0981	-9	0	A	T	0.069	-1.768392e-01	2.004585e-01	1.162347e-01	3.799820e-01
-9	2532	-9	0	A	T	0.043	-3.588189e-02	2.353766e-01	1.526512e-01	8.791701e-01
-9	2535	-9	0	A	T	0.011	-1.589637e-01	2.975234e-01	6.506817e-02	5.944299e-01
-9	Rv1948c	-9	0	A	T	0.218	1.839388e-02	1.490480e-01	1.891906e-01	9.020523e-01
-9	939	-9	0	A	T	0.016	-1.879800e-01	2.414028e-01	6.014653e-02	4.381557e-01
-9	930	-9	0	A	T	0.069	-1.995427e-01	1.987243e-01	1.346795e-01	3.179554e-01
-9	Rv2260	-9	0	A	T	0.016	-1.877926e-01	2.413176e-01	5.981145e-02	4.384496e-01
-9	Rv0039c	-9	0	A	T	0.229	-2.289072e-02	1.377016e-01	1.795271e-01	8.683374e-01
-9	Rv1987	-9	0	A	T	0.048	1.561818e-01	1.686216e-01	1.212195e-01	3.567517e-01
-9	Rv2175c	-9	0	A	T	0.016	-1.769737e-01	2.429784e-01	6.255543e-02	4.682484e-01
-9	Rv0448c	-9	0	A	T	0.011	-3.426408e-01	3.037174e-01	2.090286e-01	2.621872e-01
-9	Rv2066	-9	0	A	T	0.037	-6.926444e-02	1.629462e-01	9.130067e-02	6.717742e-01
-9	Rv3217c	-9	0	A	T	0.053	1.061166e-01	1.574069e-01	1.168916e-01	5.019034e-01
-9	Rv2794c	-9	0	A	T	0.495	1.339566e-01	4.459071e-01	1.042311e-01	7.645394e-01
-9	Rv2443	-9	0	A	T	0.059	3.880998e-02	1.340779e-01	8.187831e-02	7.728819e-01
-9	Rv0756c	-9	0	A	T	0.080	1.374415e-01	1.715865e-01	1.993224e-01	4.251931e-01
-9	798	-9	0	A	T	0.011	2.826001e-01	2.912289e-01	8.907556e-02	3.344058e-01
-9	Rv1623c	-9	0	A	T	0.011	-1.722705e-01	3.011143e-01	7.665414e-02	5.686428e-01
-9	Rv1795	-9	0	A	T	0.021	4.621235e-02	2.107102e-01	9.699611e-02	8.268889e-01
-9	Rv0208c	-9	0	A	T	0.011	-2.623854e-01	2.862668e-01	1.185828e-01	3.617611e-01
-9	1130	-9	0	A	T	0.133	1.546356e-01	1.121310e-01	6.778041e-02	1.712191e-01
-9	1134	-9	0	A	T	0.170	3.966656e-02	1.360238e-01	1.585806e-01	7.712377e-01
-9	Rv0893c	-9	0	A	T	0.213	1.779573e-03	1.289161e-01	1.586953e-01	9.890161e-01
-9	Rv1482c	-9	0	A	T	0.016	-1.849670e-01	2.415251e-01	6.227632e-02	4.457383e-01
-9	Rv0505c	-9	0	A	T	0.059	-1.482837e-01	2.432665e-01	1.478671e-01	5.436608e-01
-9	2882	-9	0	A	T	0.032	-1.768351e-02	1.797683e-01	1.010082e-01	9.218538e-01
-9	2886	-9	0	A	T	0.016	-2.906945e-01	2.455245e-01	1.556204e-01	2.394736e-01
-9	2887	-9	0	A	T	0.011	-2.057551e-01	2.927878e-01	9.177417e-02	4.839892e-01
-9	2889	-9	0	A	T	0.016	-2.022043e-01	2.436584e-01	8.445130e-02	4.087616e-01
-9	Rv2405	-9	0	A	T	0.011	-2.203049e-01	2.910749e-01	9.152570e-02	4.510637e-01
-9	Rv2401	-9	0	A	T	0.016	-2.001389e-01	2.435028e-01	8.477382e-02	4.132496e-01
-9	Rv2402	-9	0	A	T	0.186	7.006790e-02	1.056748e-01	9.586491e-02	5.089552e-01
-9	Rv2408	-9	0	A	T	0.011	-2.145154e-01	2.936934e-01	9.586129e-02	4.669980e-01
-9	Rv1171	-9	0	A	T	0.032	-2.432322e-01	1.775159e-01	1.221343e-01	1.739591e-01
-9	Rv1170	-9	0	A	T	0.011	-1.600603e-01	2.961328e-01	6.355908e-02	5.901571e-01
-9	Rv1173	-9	0	A	T	0.016	-2.026616e-01	2.395559e-01	7.255499e-02	3.997541e-01
-9	Rv2046	-9	0	A	T	0.021	-1.942323e-01	2.158361e-01	6.684110e-02	3.705195e-01
-9	Rv2091c	-9	0	A	T	0.011	-1.840445e-01	3.226711e-01	1.033205e-01	5.698118e-01
-9	Rv2044c	-9	0	A	T	0.021	-2.415774e-01	2.418312e-01	1.106396e-01	3.204388e-01
-9	Rv0378	-9	0	A	T	0.011	-2.743960e-01	2.946594e-01	1.146611e-01	3.541714e-01
-9	Rv0808	-9	0	A	T	0.213	9.215980e-02	9.884631e-02	4.262162e-02	3.535937e-01
-9	Rv0809	-9	0	A	T	0.011	2.559938e-01	2.918344e-01	6.935412e-02	3.826692e-01
-9	Rv0804	-9	0	A	T	0.037	7.153519e-03	2.499818e-01	1.503001e-01	9.772327e-01
-9	Rv0377	-9	0	A	T	0.101	-1.195437e-01	1.329605e-01	6.364517e-02	3.709507e-01
-9	Rv0803	-9	0	A	T	0.149	1.880756e-01	1.187528e-01	1.291589e-01	1.166806e-01
-9	Rv0625c	-9	0	A	T	0.011	-1.732956e-01	2.918580e-01	6.508225e-02	5.541252e-01
-9	Rv1330c	-9	0	A	T	0.489	1.507618e-01	3.191755e-01	9.078176e-02	6.377973e-01
-9	Rv1515c	-9	0	A	T	0.176	-2.896419e-02	1.274313e-01	1.649949e-01	8.207005e-01
-9	Rv3520c	-9	0	A	T	0.032	-2.018995e-01	1.742306e-01	5.308229e-02	2.495343e-01
-9	Rv2824c	-9	0	A	T	0.037	-2.168034e-01	1.611298e-01	2.140469e-02	1.817642e-01
-9	Rv3129	-9	0	A	T	0.069	-2.019912e-01	1.841794e-01	1.249983e-01	2.756309e-01
-9	Rv3415c	-9	0	A	T	0.037	-3.922028e-02	1.641831e-01	8.594838e-02	8.117289e-01
-9	1570	-9	0	A	T	0.021	-2.263810e-01	2.138676e-01	1.051964e-01	2.925943e-01
-9	Rv3449	-9	0	A	T	0.170	3.401998e-02	1.353480e-01	1.576448e-01	8.021026e-01
-9	Rv3448	-9	0	A	T	0.048	-2.295258e-01	1.495201e-01	7.047158e-02	1.281954e-01
-9	Rv2886c	-9	0	A	T	0.011	3.054324e-01	2.943155e-01	1.085866e-01	3.020961e-01
-9	Rv3200c	-9	0	A	T	0.128	-8.141452e-02	1.355454e-01	1.604474e-01	5.495542e-01
-9	Rv0435c	-9	0	A	T	0.069	-1.453507e-01	1.244288e-01	3.159275e-02	2.457669e-01
-9	Rv2380c	-9	0	A	T	0.027	3.083786e-02	1.919624e-01	1.045659e-01	8.727250e-01
-9	Rv3601c	-9	0	A	T	0.016	1.286183e-01	2.405483e-01	9.688047e-02	5.941554e-01
-9	2705	-9	0	A	T	0.213	-9.738302e-02	1.533091e-01	2.434430e-01	5.268701e-01
-9	Rv3059	-9	0	A	T	0.239	1.024487e-02	1.250884e-01	1.542070e-01	9.349033e-01
-9	Rv3055	-9	0	A	T	0.011	2.541183e-01	2.922859e-01	5.735656e-02	3.868817e-01
-9	Rv3056	-9	0	A	T	0.048	-8.438332e-02	1.988952e-01	1.245262e-01	6.723665e-01
-9	Rv3900c	-9	0	A	T	0.117	-1.806068e-02	1.029684e-01	9.392240e-02	8.611507e-01
-9	Rv3678A	-9	0	A	T	0.032	8.761948e-02	3.402267e-01	1.949797e-01	7.973428e-01
-9	Rv2109c	-9	0	A	T	0.346	1.687971e-01	1.042678e-01	4.778822e-02	1.088964e-01
-9	475	-9	0	A	T	0.149	9.912966e-02	1.355438e-01	1.226035e-01	4.664255e-01
-9	832	-9	0	A	T	0.479	-9.260372e-02	2.117139e-01	1.234612e-01	6.628461e-01
-9	831	-9	0	A	T	0.404	3.066639e-02	1.276707e-01	1.177862e-01	8.107103e-01
-9	837	-9	0	A	T	0.011	-1.728938e-01	3.003166e-01	7.658387e-02	5.662201e-01
-9	838	-9	0	A	T	0.011	-1.632994e-01	3.120909e-01	8.915816e-02	6.020632e-01
-9	Rv2540c	-9	0	A	T	0.043	-6.905346e-02	1.544574e-01	7.456940e-02	6.558743e-01
-9	Rv2515c	-9	0	A	T	0.027	-2.033445e-01	1.904946e-01	6.807543e-02	2.885591e-01
-9	Rv0728c	-9	0	A	T	0.229	8.681820e-02	1.392815e-01	1.922007e-01	5.346106e-01
-9	1728	-9	0	A	T	0.048	5.475296e-02	1.500306e-01	1.300196e-01	7.159899e-01
-9	1729	-9	0	A	T	0.064	5.307951e-02	1.521739e-01	1.363678e-01	7.280302e-01
-9	1725	-9	0	A	T	0.016	-1.919405e-01	2.412410e-01	6.493400e-02	4.282905e-01
-9	Rv2237	-9	0	A	T	0.016	-1.756206e-01	2.425453e-01	5.648705e-02	4.708581e-01
-9	Rv2234	-9	0	A	T	0.048	-2.301260e-01	1.454769e-01	1.354264e-02	1.171105e-01
-9	Rv2189c	-9	0	A	T	0.059	-1.482837e-01	2.432665e-01	1.478671e-01	5.436608e-01
-9	Rv1640c	-9	0	A	T	0.165	1.551857e-02	1.165012e-01	1.259421e-01	8.943220e-01
-9	Rv1033c	-9	0	A	T	0.016	-2.246325e-01	2.424717e-01	9.393392e-02	3.566476e-01
-9	Rv2090	-9	0	A	T	0.410	2.614797e-01	1.096342e-01	7.981222e-03	1.912961e-02
-9	3009	-9	0	A	T	0.106	-2.436424e-01	1.285932e-01	8.565443e-02	6.127600e-02
-9	1588	-9	0	A	T	0.495	1.339566e-01	4.459071e-01	1.042311e-01	7.645394e-01
-9	1582	-9	0	A	T	0.011	3.765098e-01	2.948946e-01	1.510415e-01	2.049001e-01
-9	Rv3616c	-9	0	A	T	0.489	1.507618e-01	3.191755e-01	9.078176e-02	6.377973e-01
-9	Rv1768	-9	0	A	T	0.048	-2.353152e-01	1.422111e-01	9.834865e-02	1.013953e-01
-9	Rv1769	-9	0	A	T	0.181	-1.327932e-02	1.284596e-01	1.638777e-01	9.178915e-01
-9	Rv3040c	-9	0	A	T	0.037	1.562205e-02	2.824981e-01	1.631622e-01	9.560196e-01
-9	Rv1760	-9	0	A	T	0.255	5.086456e-02	1.063041e-01	1.182839e-01	6.334425e-01
-9	Rv1764	-9	0	A	T	0.016	8.411742e-01	2.331439e-01	1.108405e-01	5.015817e-04
-9	Rv0499	-9	0	A	T	0.027	-2.253210e-01	1.952956e-01	8.979603e-02	2.515940e-01
-9	Rv0498	-9	0	A	T	0.016	-1.683333e-01	2.433676e-01	4.661561e-02	4.908780e-01
-9	Rv3611	-9	0	A	T	0.255	-4.695247e-02	9.419184e-02	1.276946e-01	6.193375e-01
-9	Rv3617	-9	0	A	T	0.011	-2.089690e-01	2.970720e-01	9.353140e-02	4.835650e-01
-9	Rv0490	-9	0	A	T	0.016	4.466067e-01	2.346621e-01	5.785484e-02	6.014228e-02
-9	Rv3618	-9	0	A	T	0.165	6.666667e-02	1.242481e-01	1.246877e-01	5.928661e-01
-9	Rv0497	-9	0	A	T	0.032	-3.452134e-02	1.739496e-01	9.060791e-02	8.431262e-01
-9	Rv0496	-9	0	A	T	0.037	-2.623667e-01	1.675064e-01	1.424430e-01	1.207096e-01
-9	Rv1547	-9	0	A	T	0.053	-2.346351e-01	1.406453e-01	5.012237e-02	9.866131e-02
-9	Rv1540	-9	0	A	T	0.011	3.001180e-01	2.858021e-01	1.090417e-01	2.964271e-01
-9	Rv1543	-9	0	A	T	0.053	-1.151295e-01	2.801911e-01	1.718612e-01	6.821039e-01
-9	Rv1581c	-9	0	A	T	0.021	3.661604e-01	2.863442e-01	3.894462e-01	2.042040e-01
-9	Rv1549	-9	0	A	T	0.489	2.121846e-01	3.003838e-01	9.841708e-02	4.817380e-01
-9	Rv2992c	-9	0	A	T	0.053	3.579966e-02	1.491079e-01	1.335077e-01	8.107928e-01
-9	Rv0255c	-9	0	A	T	0.037	-2.133072e-01	1.621617e-01	3.994194e-02	1.916451e-01
-9	Rv2852c	-9	0	A	T	0.016	-2.221732e-01	2.517400e-01	9.048381e-02	3.797796e-01
-9	Rv2005c	-9	0	A	T	0.037	1.448043e-01	1.623394e-01	1.713763e-01	3.747281e-01
-9	215	-9	0	A	T	0.011	-1.891307e-01	2.921036e-01	8.315541e-02	5.189350e-01
-9	211	-9	0	A	T	0.016	4.884053e-01	2.365186e-01	1.579327e-01	4.173911e-02
-9	Rv2001	-9	0	A	T	0.016	-1.926437e-01	2.431083e-01	8.052288e-02	4.301549e-01
-9	219	-9	0	A	T	0.016	-1.785898e-01	2.562500e-01	8.053356e-02	4.876004e-01
-9	Rv0304c	-9	0	A	T	0.282	-7.788491e-02	1.071764e-01	1.419964e-01	4.692557e-01
-9	Rv3197A	-9	0	A	T	0.032	8.761948e-02	3.402267e-01	1.949797e-01	7.973428e-01
-9	Rv0373c	-9	0	A	T	0.112	1.516684e-01	1.138266e-01	1.568897e-01	1.860030e-01
-9	Rv3225c	-9	0	A	T	0.032	-6.725984e-03	1.761758e-01	9.671539e-02	9.696287e-01
-9	Rv0142	-9	0	A	T	0.027	-2.046295e-01	1.883101e-01	6.119643e-02	2.800251e-01
-9	Rv0140	-9	0	A	T	0.027	-2.908973e-01	1.976520e-01	1.498866e-01	1.444968e-01
-9	Rv0147	-9	0	A	T	0.021	3.092400e-01	2.067601e-01	1.155047e-01	1.381684e-01
-9	Rv0146	-9	0	A	T	0.043	-2.208114e-01	1.578918e-01	5.575425e-02	1.653255e-01
-9	Rv0145	-9	0	A	T	0.043	2.426051e-02	1.586415e-01	1.017915e-01	8.787911e-01
-9	Rv0144	-9	0	A	T	0.080	-1.714070e-01	1.241628e-01	1.522806e-02	1.707773e-01
-9	Rv0149	-9	0	A	T	0.037	-5.092227e-02	1.839099e-01	1.177991e-01	7.824880e-01
-9	Rv0148	-9	0	A	T	0.016	-2.536973e-01	2.412805e-01	1.091794e-01	2.958004e-01
-9	Rv0638	-9	0	A	T	0.080	-6.886051e-02	1.649832e-01	1.283822e-01	6.773737e-01
-9	Rv1449c	-9	0	A	T	0.452	2.322780e-01	1.462385e-01	1.023866e-02	1.156380e-01
-9	Rv2838c	-9	0	A	T	0.011	-1.617132e-01	3.018062e-01	7.918764e-02	5.933774e-01
-9	2553	-9	0	A	T	0.021	-2.564494e-01	2.107762e-01	1.157786e-01	2.268342e-01
-9	2554	-9	0	A	T	0.011	-2.163799e-01	2.935298e-01	9.829853e-02	4.628978e-01
-9	Rv2274c	-9	0	A	T	0.138	1.459655e-01	1.409368e-01	1.157640e-01	3.030659e-01
-9	Rv2006	-9	0	A	T	0.117	9.535924e-02	1.212099e-01	1.568566e-01	4.334629e-01
-9	Rv1534	-9	0	A	T	0.027	-2.036670e-01	1.865573e-01	6.140851e-02	2.778101e-01
-9	Rv1536	-9	0	A	T	0.117	2.191339e-02	1.200665e-01	1.283353e-01	8.555837e-01
-9	918	-9	0	A	T	0.021	3.279610e-01	2.277070e-01	1.074603e-01	1.531838e-01
-9	915	-9	0	A	T	0.011	-1.839278e-01	3.305766e-01	9.775565e-02	5.792986e-01
-9	911	-9	0	A	T	0.090	1.709196e-01	1.275040e-01	5.952186e-02	1.833822e-01
-9	913	-9	0	A	T	0.016	1.479091e-01	2.411786e-01	1.151972e-01	5.412070e-01
-9	Rv2229c	-9	0	A	T	0.021	-2.484197e-01	2.089168e-01	1.181811e-01	2.374665e-01
-9	Rv1968	-9	0	A	T	0.048	-1.136794e-01	1.463726e-01	9.130278e-02	4.393612e-01
-9	Rv1614	-9	0	A	T	0.016	-1.937720e-01	2.504568e-01	8.779552e-02	4.411069e-01
-9	Rv1615	-9	0	A	T	0.032	1.125331e-01	1.866008e-01	9.098281e-02	5.479467e-01
-9	Rv1617	-9	0	A	T	0.032	-2.157503e-01	1.727125e-01	7.469991e-02	2.147654e-01
-9	Rv2792c	-9	0	A	T	0.021	3.407059e-02	2.078223e-01	9.204790e-02	8.701372e-01
-9	Rv1836c	-9	0	A	T	0.064	-1.776863e-01	2.273831e-01	1.410386e-01	4.365499e-01
-9	Rv1961	-9	0	A	T	0.021	3.167031e-01	2.098686e-01	1.151371e-01	1.347116e-01
-9	Rv2147c	-9	0	A	T	0.059	1.778724e-01	1.678177e-01	1.034772e-01	2.919584e-01
-9	Rv2394	-9	0	A	T	0.149	6.737994e-02	1.315697e-01	1.836745e-01	6.097918e-01
-9	Rv2395	-9	0	A	T	0.096	-2.121398e-01	1.315904e-01	5.110191e-02	1.103608e-01
-9	Rv2396	-9	0	A	T	0.027	5.614103e-04	1.934238e-01	1.011171e-01	9.976904e-01
-9	Rv2393	-9	0	A	T	0.011	-1.592837e-01	3.029147e-01	7.902341e-02	6.002668e-01
-9	Rv3799c	-9	0	A	T	0.032	-1.552351e-02	1.747004e-01	9.236201e-02	9.293880e-01
-9	631	-9	0	A	T	0.011	-1.797380e-01	3.066252e-01	9.045489e-02	5.591890e-01
-9	Rv3034c	-9	0	A	T	0.011	-1.601486e-01	3.023861e-01	7.878707e-02	5.976537e-01
-9	Rv3431c	-9	0	A	T	0.021	5.201008e-04	2.095483e-01	9.341868e-02	9.980250e-01
-9	Rv3061c	-9	0	A	T	0.064	1.197870e-01	1.286687e-01	5.826212e-02	3.543043e-01
-9	1111	-9	0	A	T	0.016	-2.657683e-01	2.413961e-01	1.194877e-01	2.737848e-01
-9	1110	-9	0	A	T	0.069	8.352781e-03	1.881623e-01	1.455919e-01	9.646887e-01
-9	Rv2174	-9	0	A	T	0.085	-1.997513e-01	1.472210e-01	6.845252e-02	1.781608e-01
-9	1114	-9	0	A	T	0.011	2.637240e-01	2.902725e-01	6.889797e-02	3.659671e-01
-9	1116	-9	0	A	T	0.011	3.323877e-01	2.946290e-01	1.251820e-01	2.621873e-01
-9	1118	-9	0	A	T	0.016	1.111872e-01	2.394797e-01	8.732555e-02	6.435395e-01
-9	1448	-9	0	A	T	0.399	1.273080e-01	1.105832e-01	2.433603e-02	2.526161e-01
-9	2309	-9	0	A	T	0.011	-1.592837e-01	3.029147e-01	7.902341e-02	6.002668e-01
-9	Rv2704	-9	0	A	T	0.016	1.232575e-01	2.398872e-01	9.324539e-02	6.086136e-01
-9	Rv1159	-9	0	A	T	0.154	7.325978e-02	1.312075e-01	1.236759e-01	5.779613e-01
-9	Rv0180c	-9	0	A	T	0.117	-2.184392e-01	9.817549e-02	1.000000e-05	2.852679e-02
-9	Rv1156	-9	0	A	T	0.011	-1.658089e-01	2.945102e-01	6.893523e-02	5.748052e-01
-9	Rv1155	-9	0	A	T	0.218	1.839388e-02	1.490480e-01	1.891906e-01	9.020523e-01
-9	Rv1152	-9	0	A	T	0.027	1.859379e-01	1.906439e-01	8.312562e-02	3.319614e-01
-9	Rv1150	-9	0	A	T	0.287	-6.512104e-02	1.062870e-01	1.244532e-01	5.415925e-01
-9	Rv2093c	-9	0	A	T	0.016	1.692765e-01	2.448487e-01	1.197112e-01	4.910855e-01
-9	Rv0829	-9	0	A	T	0.489	1.798395e-01	2.930474e-01	7.114171e-02	5.409362e-01
-9	Rv0820	-9	0	A	T	0.011	-1.632516e-01	3.077393e-01	8.428244e-02	5.970527e-01
-9	Rv0826	-9	0	A	T	0.027	-2.024395e-01	1.912531e-01	2.100390e-02	2.926035e-01
-9	Rv0438c	-9	0	A	T	0.074	-2.008370e-01	1.806629e-01	1.149233e-01	2.691779e-01
-9	Rv0465c	-9	0	A	T	0.229	9.379374e-02	1.410813e-01	2.029361e-01	5.078284e-01
-9	Rv3559c	-9	0	A	T	0.011	-1.797380e-01	3.066252e-01	9.045489e-02	5.591890e-01
-9	Rv2826c	-9	0	A	T	0.016	4.818986e-01	2.342468e-01	1.403645e-01	4.249501e-02
-9	Rv3429	-9	0	A	T	0.207	1.303454e-01	1.252422e-01	1.733143e-01	3.007207e-01
-9	Rv3425	-9	0	A	T	0.447	-1.168439e-01	1.415376e-01	1.043731e-01	4.112048e-01
-9	Rv3426	-9	0	A	T	0.346	-1.704723e-01	9.961392e-02	1.279877e-01	9.038972e-02
-9	Rv3837c	-9	0	A	T	0.144	1.221266e-01	1.263723e-01	1.076087e-01	3.363759e-01
-9	Rv2435c	-9	0	A	T	0.021	9.922236e-02	2.104793e-01	1.099804e-01	6.384629e-01
-9	198	-9	0	A	T	0.048	1.569001e-01	1.444606e-01	1.392001e-01	2.802680e-01
-9	197	-9	0	A	T	0.399	2.697566e-01	1.050714e-01	1.056122e-02	1.186022e-02
-9	Rv3206c	-9	0	A	T	0.021	6.817775e-02	2.100163e-01	1.066567e-01	7.461976e-01
-9	190	-9	0	A	T	0.016	-2.198500e-01	3.033904e-01	1.206582e-01	4.705096e-01
-9	192	-9	0	A	T	0.037	1.306744e-01	1.693398e-01	1.619418e-01	4.422876e-01
-9	Rv2025c	-9	0	A	T	0.016	2.262019e-01	2.621964e-01	1.659289e-01	3.905352e-01
-9	2762	-9	0	A	T	0.138	1.459655e-01	1.409368e-01	1.157640e-01	3.030659e-01
-9	2761	-9	0	A	T	0.048	1.066048e-01	1.855078e-01	1.133664e-01	5.669205e-01
-9	2760	-9	0	A	T	0.032	3.548562e-03	1.796930e-01	1.063689e-01	9.842872e-01
-9	Rv0403c	-9	0	A	T	0.016	-2.021995e-01	2.406270e-01	7.838285e-02	4.029173e-01
-9	854	-9	0	A	T	0.016	-2.378615e-01	2.375893e-01	1.125213e-01	3.193823e-01
-9	857	-9	0	A	T	0.138	1.459655e-01	1.409368e-01	1.157640e-01	3.030659e-01
-9	853	-9	0	A	T	0.016	1.209089e-01	2.506292e-01	1.124181e-01	6.306525e-01
-9	Rv3681c	-9	0	A	T	0.027	-1.957726e-01	1.939959e-01	4.259053e-02	3.155456e-01
-9	6	-9	0	A	T	0.011	-2.208696e-01	2.929685e-01	9.700721e-02	4.528332e-01
-9	Rv0931c	-9	0	A	T	0.074	-4.059713e-02	1.409225e-01	1.039921e-01	7.739326e-01
-9	Rv1120c	-9	0	A	T	0.011	-1.651607e-01	2.944903e-01	6.825701e-02	5.762728e-01
-9	Rv0356c	-9	0	A	T	0.011	-2.277343e-01	2.928210e-01	1.016129e-01	4.387264e-01
-9	Rv1369c	-9	0	A	T	0.021	5.728602e-01	2.053869e-01	1.016387e-01	6.422295e-03
-9	Rv2557	-9	0	A	T	0.032	1.413852e-01	1.810701e-01	1.122357e-01	4.369061e-01
-9	Rv1907c	-9	0	A	T	0.133	1.731139e-01	1.380841e-01	1.184831e-01	2.131332e-01
-9	3062	-9	0	A	T	0.011	2.826001e-01	2.912289e-01	8.907556e-02	3.344058e-01
-9	3067	-9	0	A	T	0.223	-1.940888e-02	1.417307e-01	1.860246e-01	8.913759e-01
-9	3065	-9	0	A	T	0.011	-1.496351e-01	2.940004e-01	6.343546e-02	6.119973e-01
-9	3068	-9	0	A	T	0.059	-1.482837e-01	2.432665e-01	1.478671e-01	5.436608e-01
-9	Rv1700	-9	0	A	T	0.016	-2.198500e-01	3.033904e-01	1.206582e-01	4.705096e-01
-9	Rv1707	-9	0	A	T	0.074	-2.099810e-01	1.812592e-01	1.176660e-01	2.496759e-01
-9	Rv3610c	-9	0	A	T	0.059	2.585478e-02	1.449109e-01	1.349937e-01	8.587866e-01
-9	Rv1708	-9	0	A	T	0.074	-1.793502e-01	1.667822e-01	8.188446e-02	2.850276e-01
-9	Rv1709	-9	0	A	T	0.027	1.966483e-01	1.928367e-01	9.338552e-02	3.105136e-01
-9	Rv1733c	-9	0	A	T	0.447	2.361032e-01	1.388194e-01	8.858008e-03	9.235956e-02
-9	Rv3042c	-9	0	A	T	0.457	2.278132e-01	1.540800e-01	1.058259e-02	1.426794e-01
-9	1304	-9	0	A	T	0.011	-1.536549e-01	3.014054e-01	7.228693e-02	6.114161e-01
-9	1305	-9	0	A	T	0.011	-1.798395e-01	2.930474e-01	7.114171e-02	5.409362e-01
-9	Rv2616	-9	0	A	T	0.059	-1.210852e-01	1.705487e-01	1.034964e-01	4.795158e-01
-9	Rv3638	-9	0	A	T	0.085	-5.955840e-02	1.540811e-01	1.007794e-01	6.999898e-01
-9	Rv1199c	-9	0	A	T	0.394	2.702647e-01	1.003788e-01	1.000000e-05	8.427692e-03
-9	Rv3635	-9	0	A	T	0.011	-2.604739e-01	2.923211e-01	1.123640e-01	3.752247e-01
-9	Rv3636	-9	0	A	T	0.064	4.214216e-01	1.438908e-01	2.617731e-01	4.289815e-03
-9	Rv3637	-9	0	A	T	0.037	-4.484953e-03	2.644830e-01	1.581919e-01	9.865073e-01
-9	1308	-9	0	A	T	0.011	2.826001e-01	2.912289e-01	8.907556e-02	3.344058e-01
-9	Rv3633	-9	0	A	T	0.032	-2.138091e-01	1.770599e-01	7.668601e-02	2.303147e-01
-9	Rv3405c	-9	0	A	T	0.011	7.805103e-01	2.806906e-01	4.204844e-02	6.579167e-03
-9	499	-9	0	A	T	0.016	-1.794097e-01	2.416718e-01	5.280832e-02	4.597548e-01
-9	Rv3450c	-9	0	A	T	0.016	-2.418198e-01	2.417474e-01	1.131242e-01	3.197893e-01
-9	497	-9	0	A	T	0.011	8.029261e-01	2.854835e-01	7.134783e-02	6.008882e-03
-9	490	-9	0	A	T	0.027	-2.119832e-01	1.906339e-01	6.578972e-02	2.690393e-01
-9	492	-9	0	A	T	0.016	-1.837842e-01	2.583952e-01	8.997305e-02	4.787274e-01
-9	Rv1317c	-9	0	A	T	0.245	-9.182827e-02	1.268806e-01	2.102180e-01	4.710631e-01
-9	Rv3590c	-9	0	A	T	0.170	1.152034e-01	1.025448e-01	7.532803e-02	2.641715e-01
-9	Rv3028c	-9	0	A	T	0.011	-1.797380e-01	3.066252e-01	9.045489e-02	5.591890e-01
-9	Rv1759c	-9	0	A	T	0.106	-1.458996e-01	1.078439e-01	1.081325e-01	1.794102e-01
-9	Rv2003c	-9	0	A	T	0.069	1.533520e-02	1.799610e-01	1.421038e-01	9.322764e-01
-9	Rv3567c	-9	0	A	T	0.229	-4.628783e-02	1.360337e-01	1.891645e-01	7.344308e-01
-9	Rv2944	-9	0	A	T	0.133	1.607062e-01	1.171416e-01	8.639944e-02	1.734317e-01
-9	Rv2941	-9	0	A	T	0.112	6.096668e-02	1.286789e-01	9.943926e-02	6.367727e-01
-9	Rv2943	-9	0	A	T	0.032	1.471517e-01	1.750892e-01	1.265777e-01	4.028415e-01
-9	Rv2942	-9	0	A	T	0.037	-2.199023e-01	1.603244e-01	6.403933e-02	1.735212e-01
-9	Rv3290c	-9	0	A	T	0.074	-1.980884e-01	1.665921e-01	1.078247e-01	2.374751e-01
-9	Rv0619	-9	0	A	T	0.351	1.604741e-01	1.066500e-01	5.564146e-02	1.358319e-01
-9	Rv0618	-9	0	A	T	0.016	-1.978494e-01	2.464142e-01	8.476680e-02	4.240939e-01
-9	Rv0617	-9	0	A	T	0.011	-1.589637e-01	2.975234e-01	6.506817e-02	5.944299e-01
-9	Rv0614	-9	0	A	T	0.027	-1.925374e-01	1.940198e-01	6.021069e-02	3.236251e-01
-9	Rv0571c	-9	0	A	T	0.037	-2.235453e-01	1.624226e-01	7.163279e-02	1.720636e-01
-9	Rv1119c	-9	0	A	T	0.011	3.327029e-01	2.925083e-01	1.388063e-01	2.583192e-01
-9	Rv1864c	-9	0	A	T	0.011	-1.586813e-01	3.054442e-01	8.236519e-02	6.046528e-01
-9	2576	-9	0	A	T	0.011	-2.096575e-01	2.932766e-01	9.315757e-02	4.764935e-01
-9	Rvnr02	-9	0	A	T	0.106	3.295243e-02	1.110848e-01	1.287243e-01	7.674083e-01
-9	2572	-9	0	A	T	0.016	-1.960609e-01	2.551267e-01	8.133356e-02	4.441677e-01
-9	2573	-9	0	A	T	0.064	-1.442918e-01	1.876822e-01	1.005734e-01	4.439759e-01
-9	1662	-9	0	A	T	0.457	-9.804041e-02	1.549308e-01	1.457611e-01	5.284331e-01
-9	Rv2688c	-9	0	A	T	0.436	2.434040e-01	1.276887e-01	8.093986e-03	5.974186e-02
-9	Rv2967c	-9	0	A	T	0.037	-5.037260e-02	1.627906e-01	8.226014e-02	7.576928e-01
-9	1660	-9	0	A	T	0.101	9.596441e-03	1.180006e-01	1.051323e-01	9.353599e-01
-9	Rv2057c	-9	0	A	T	0.128	1.916705e-01	1.348355e-01	1.005709e-01	1.585486e-01
-9	Rv0765c	-9	0	A	T	0.032	-2.430387e-01	1.894290e-01	9.674739e-02	2.027124e-01
-9	Rv1944c	-9	0	A	T	0.027	1.855152e-01	1.920017e-01	8.934549e-02	3.364690e-01
-9	974	-9	0	A	T	0.016	3.023302e-01	2.922957e-01	1.446874e-01	3.036932e-01
-9	972	-9	0	A	T	0.218	1.839388e-02	1.490480e-01	1.891906e-01	9.020523e-01
-9	Rv0787A	-9	0	A	T	0.011	8.001870e-01	2.879532e-01	3.716221e-02	6.612845e-03
-9	Rv3393	-9	0	A	T	0.016	-1.984576e-01	2.435351e-01	8.658215e-02	4.172321e-01
-9	Rv3391	-9	0	A	T	0.032	-2.189600e-01	1.722918e-01	7.153604e-02	2.069800e-01
-9	Rv3390	-9	0	A	T	0.021	2.837894e-01	2.096282e-01	6.992834e-02	1.791247e-01
-9	Rv0371c	-9	0	A	T	0.027	1.724349e-01	1.896957e-01	6.530788e-02	3.657212e-01
-9	Rv3399	-9	0	A	T	0.495	1.339566e-01	4.459071e-01	1.042311e-01	7.645394e-01
-9	Rv0992c	-9	0	A	T	0.085	-5.856629e-02	1.557387e-01	1.033572e-01	7.077419e-01
-9	Rv3659c	-9	0	A	T	0.043	-5.273401e-02	1.644654e-01	9.185471e-02	7.492113e-01
-9	Rv2062c	-9	0	A	T	0.160	-2.608609e-02	1.051613e-01	1.412951e-01	8.046424e-01
-9	Rv1999c	-9	0	A	T	0.218	7.790756e-02	1.211112e-01	1.462031e-01	5.216470e-01
-9	Rv2972c	-9	0	A	T	0.027	-2.023743e-01	1.909089e-01	5.084235e-02	2.918938e-01
-9	Rv2336	-9	0	A	T	0.048	-9.806017e-02	1.473261e-01	7.848167e-02	5.073324e-01
-9	Rv1384	-9	0	A	T	0.112	1.664554e-01	1.337468e-01	2.327982e-01	2.164561e-01
-9	Rv2490c	-9	0	A	T	0.059	8.140378e-02	1.314164e-01	1.120452e-01	5.371614e-01
-9	Rv2097c	-9	0	A	T	0.011	3.184479e-01	2.930711e-01	9.189851e-02	2.800570e-01
-9	1681	-9	0	A	T	0.016	-1.943642e-01	2.396935e-01	7.204220e-02	4.195236e-01
-9	Rv1377c	-9	0	A	T	0.011	-1.797380e-01	3.066252e-01	9.045489e-02	5.591890e-01
-9	1685	-9	0	A	T	0.016	4.616297e-01	2.409562e-01	6.488406e-02	5.849276e-02
-9	Rv1216c	-9	0	A	T	0.021	-1.916156e-01	2.131375e-01	6.552544e-02	3.709874e-01
-9	Rv3433c	-9	0	A	T	0.223	-1.466023e-02	1.415164e-01	1.831177e-01	9.177171e-01
-9	Rv3499c	-9	0	A	T	0.011	2.826001e-01	2.912289e-01	8.907556e-02	3.344058e-01
-9	Rv2119	-9	0	A	T	0.016	1.270275e-01	2.402605e-01	9.691994e-02	5.982817e-01
-9	1468	-9	0	A	T	0.016	-2.788196e-01	2.404532e-01	1.279608e-01	2.492291e-01
-9	Rv2113	-9	0	A	T	0.043	-2.325463e-01	1.509798e-01	1.000000e-05	1.269325e-01
-9	Rv2116	-9	0	A	T	0.021	5.547638e-02	2.131081e-01	1.037819e-01	7.951984e-01
-9	Rv0035	-9	0	A	T	0.213	2.928053e-02	1.075453e-01	1.132967e-01	7.860305e-01
-9	Rv2114	-9	0	A	T	0.011	-1.929498e-01	2.907761e-01	7.704932e-02	5.086261e-01
-9	Rv1131	-9	0	A	T	0.032	8.761948e-02	3.402267e-01	1.949797e-01	7.973428e-01
-9	Rv1130	-9	0	A	T	0.229	-5.984425e-02	1.396970e-01	2.100020e-01	6.693714e-01
-9	Rv1132	-9	0	A	T	0.085	2.728646e-02	1.317080e-01	1.259308e-01	8.363319e-01
-9	Rv1134	-9	0	A	T	0.011	8.001899e-01	2.782575e-01	1.077850e-01	5.008599e-03
-9	Rv0629c	-9	0	A	T	0.176	1.006135e-01	1.188047e-01	1.257063e-01	3.992590e-01
-9	Rv0842	-9	0	A	T	0.037	-4.351996e-02	1.638981e-01	8.734412e-02	7.911949e-01
-9	Rv0843	-9	0	A	T	0.016	-1.670041e-01	2.493508e-01	6.370609e-02	5.046913e-01
-9	Rv1745c	-9	0	A	T	0.011	4.300946e-01	3.000372e-01	1.783173e-01	1.551131e-01
-9	Rv0847	-9	0	A	T	0.016	-2.057650e-01	2.486540e-01	9.227900e-02	4.100864e-01
-9	Rv0845	-9	0	A	T	0.239	-4.768155e-02	1.277488e-01	1.672018e-01	7.098251e-01
-9	Rv2095c	-9	0	A	T	0.032	-2.141559e-01	1.858241e-01	7.597734e-02	2.521156e-01
-9	Rv2048c	-9	0	A	T	0.484	1.697586e-01	2.522456e-01	5.910232e-02	5.026410e-01
-9	Rv0849	-9	0	A	T	0.048	-7.058098e-02	1.941602e-01	1.199263e-01	7.170510e-01
-9	Rv3800c	-9	0	A	T	0.176	6.475608e-03	1.155424e-01	1.349784e-01	9.554273e-01
-9	317	-9	0	A	T	0.106	1.160440e-01	1.085442e-01	1.019276e-01	2.878240e-01
-9	315	-9	0	A	T	0.011	-2.298860e-01	2.928269e-01	1.038637e-01	4.344367e-01
-9	448	-9	0	A	T	0.223	7.756479e-03	1.455990e-01	1.873096e-01	9.576300e-01
-9	Rv3094c	-9	0	A	T	0.043	4.734333e-02	1.545987e-01	1.090125e-01	7.601187e-01
-9	1334	-9	0	A	T	0.043	-7.442227e-02	1.516448e-01	7.614015e-02	6.247597e-01
-9	Rv2433c	-9	0	A	T	0.154	9.281861e-02	1.489626e-01	1.580280e-01	5.347605e-01
-9	Rv0267	-9	0	A	T	0.043	-5.397219e-02	1.559084e-01	7.501121e-02	7.299987e-01
-9	Rv2646	-9	0	A	T	0.043	-4.905726e-02	2.262837e-01	1.337442e-01	8.288478e-01
-9	Rv2988c	-9	0	A	T	0.011	-1.708884e-01	3.009774e-01	7.595051e-02	5.715685e-01
-9	Rv3401	-9	0	A	T	0.053	8.150096e-02	1.405313e-01	8.609745e-02	5.633669e-01
-9	Rv3400	-9	0	A	T	0.016	-2.422401e-01	2.380965e-01	1.164132e-01	3.116299e-01
-9	Rv3407	-9	0	A	T	0.112	4.992886e-02	1.285917e-01	9.734273e-02	6.987100e-01
-9	Rv3406	-9	0	A	T	0.027	-2.053729e-01	1.883034e-01	5.579329e-02	2.782759e-01
-9	Rv3408	-9	0	A	T	0.495	1.339566e-01	4.459071e-01	1.042311e-01	7.645394e-01
-9	Rv1185c	-9	0	A	T	0.064	-2.690090e-01	1.289603e-01	1.708140e-01	3.974818e-02
-9	Rv1881c	-9	0	A	T	0.106	3.091278e-02	1.442260e-01	1.491912e-01	8.307597e-01
-9	Rv0229c	-9	0	A	T	0.032	-3.608585e-03	1.909426e-01	1.159174e-01	9.849628e-01
-9	Rv0066c	-9	0	A	T	0.053	-9.157942e-02	1.453126e-01	5.632532e-02	5.301105e-01
-9	Rv2882c	-9	0	A	T	0.011	2.843003e-01	2.967792e-01	8.208115e-02	3.405975e-01
-9	2290	-9	0	A	T	0.074	1.557256e-02	1.365731e-01	1.291623e-01	9.094676e-01
-9	2297	-9	0	A	T	0.032	-2.043832e-01	1.787233e-01	4.499669e-02	2.557675e-01
-9	Rv2337c	-9	0	A	T	0.495	1.339566e-01	4.459071e-01	1.042311e-01	7.645394e-01
-9	2295	-9	0	A	T	0.011	-2.164687e-01	2.933905e-01	9.359617e-02	4.625031e-01
-9	2294	-9	0	A	T	0.011	-1.797380e-01	3.066252e-01	9.045489e-02	5.591890e-01
-9	Rv0121c	-9	0	A	T	0.069	2.198757e-01	1.448988e-01	1.645022e-01	1.325837e-01
-9	Rv3904c	-9	0	A	T	0.011	-1.839278e-01	3.305766e-01	9.775565e-02	5.792986e-01
-9	Rv2768c	-9	0	A	T	0.053	1.205846e-01	1.585442e-01	1.236272e-01	4.488564e-01
-9	Rv1475c	-9	0	A	T	0.016	-2.078076e-01	2.458503e-01	9.252993e-02	4.001583e-01
-9	Rv3880c	-9	0	A	T	0.011	-1.478147e-01	3.104014e-01	8.280104e-02	6.350574e-01
-9	878	-9	0	A	T	0.489	1.507618e-01	3.191755e-01	9.078176e-02	6.377973e-01
-9	Rv3629c	-9	0	A	T	0.037	1.453540e-01	1.620082e-01	1.688826e-01	3.719533e-01
-9	877	-9	0	A	T	0.011	-1.603633e-01	3.012765e-01	7.749470e-02	5.958156e-01
-9	Rv3674c	-9	0	A	T	0.138	1.459655e-01	1.409368e-01	1.157640e-01	3.030659e-01
-9	875	-9	0	A	T	0.069	-1.692410e-01	1.905573e-01	1.043591e-01	3.767833e-01
-9	872	-9	0	A	T	0.016	-1.907443e-01	2.403427e-01	6.730419e-02	4.294503e-01
-9	873	-9	0	A	T	0.011	-2.154805e-01	2.938652e-01	9.266875e-02	4.652623e-01
-9	870	-9	0	A	T	0.011	-1.602601e-01	2.962910e-01	6.395361e-02	5.898923e-01
-9	2741	-9	0	A	T	0.037	-5.968280e-03	2.646564e-01	1.587776e-01	9.820572e-01
-9	2035	-9	0	A	T	0.495	1.339566e-01	4.459071e-01	1.042311e-01	7.645394e-01
-9	2742	-9	0	A	T	0.032	1.340671e-01	1.868763e-01	1.017038e-01	4.749382e-01
-9	2033	-9	0	A	T	0.032	-2.052486e-02	2.041056e-01	1.146643e-01	9.201186e-01
-9	2032	-9	0	A	T	0.016	-2.198500e-01	3.033904e-01	1.206582e-01	4.705096e-01
-9	Rv1905c	-9	0	A	T	0.085	-4.910047e-02	1.711275e-01	1.280444e-01	7.748163e-01
-9	3048	-9	0	A	T	0.048	1.770650e-02	1.557542e-01	1.140515e-01	9.097373e-01
-9	3040	-9	0	A	T	0.011	-2.120406e-01	2.965772e-01	9.956445e-02	4.764446e-01
-9	Rv3187	-9	0	A	T	0.016	4.660739e-01	2.365514e-01	8.646978e-02	5.181222e-02
-9	Rv3185	-9	0	A	T	0.117	1.212021e-02	9.950748e-02	9.107225e-02	9.033215e-01
-9	Rv3183	-9	0	A	T	0.027	1.726302e-01	1.897880e-01	5.592596e-02	3.654131e-01
-9	Rv3188	-9	0	A	T	0.011	-1.589637e-01	2.975234e-01	6.506817e-02	5.944299e-01
-9	Rv3189	-9	0	A	T	0.011	3.323877e-01	2.946290e-01	1.251820e-01	2.621873e-01
-9	1094	-9	0	A	T	0.016	-2.418828e-01	2.394153e-01	1.196117e-01	3.149982e-01
-9	1097	-9	0	A	T	0.059	-1.482837e-01	2.432665e-01	1.478671e-01	5.436608e-01
-9	1091	-9	0	A	T	0.085	-2.024818e-01	1.402117e-01	8.905376e-02	1.521038e-01
-9	1092	-9	0	A	T	0.117	3.872739e-02	1.290399e-01	1.153762e-01	7.647630e-01
-9	Rv2589	-9	0	A	T	0.011	-1.840445e-01	3.226711e-01	1.033205e-01	5.698118e-01
-9	Rv1726	-9	0	A	T	0.085	-1.263003e-02	1.173533e-01	1.006793e-01	9.145283e-01
-9	Rv1727	-9	0	A	T	0.027	-2.498360e-01	1.893203e-01	1.398287e-01	1.902275e-01
-9	Rv1722	-9	0	A	T	0.085	5.584462e-02	1.219665e-01	1.106600e-01	6.481266e-01
-9	Rv1723	-9	0	A	T	0.011	-1.592837e-01	3.029147e-01	7.902341e-02	6.002668e-01
-9	1326	-9	0	A	T	0.197	1.333280e-01	1.224927e-01	1.284705e-01	2.792365e-01
-9	1324	-9	0	A	T	0.016	-1.776779e-01	2.449136e-01	6.302898e-02	4.700040e-01
-9	Rv2638	-9	0	A	T	0.016	-2.198500e-01	3.033904e-01	1.206582e-01	4.705096e-01
-9	Rv2637	-9	0	A	T	0.011	-1.606305e-01	2.957298e-01	7.029169e-02	5.883289e-01
-9	Rv2636	-9	0	A	T	0.027	-2.570573e-01	1.868729e-01	1.395797e-01	1.722940e-01
-9	1328	-9	0	A	T	0.074	-2.023423e-01	1.739837e-01	1.121823e-01	2.478389e-01
-9	1329	-9	0	A	T	0.016	9.923229e-02	2.402869e-01	8.338550e-02	6.805865e-01
-9	Rv2631	-9	0	A	T	0.122	2.018360e-01	1.206763e-01	7.712941e-02	9.781554e-02
-9	Rv2630	-9	0	A	T	0.027	7.618005e-02	2.038030e-01	1.396601e-01	7.094187e-01
-9	Rv1589	-9	0	A	T	0.027	-2.136826e-01	1.951857e-01	7.175292e-02	2.764772e-01
-9	Rv2947c	-9	0	A	T	0.495	1.339566e-01	4.459071e-01	1.042311e-01	7.645394e-01
-9	Rv3171c	-9	0	A	T	0.011	-1.690558e-01	3.013977e-01	8.435715e-02	5.762251e-01
-9	Rv0459	-9	0	A	T	0.021	-1.823749e-01	2.233501e-01	6.620190e-02	4.162992e-01
-9	Rv0458	-9	0	A	T	0.021	3.022680e-01	2.057101e-01	1.041415e-01	1.451390e-01
-9	Rv0988	-9	0	A	T	0.165	4.526591e-02	1.213352e-01	1.401542e-01	7.099582e-01
-9	Rv0987	-9	0	A	T	0.293	1.503240e-01	1.065826e-01	1.562812e-01	1.617942e-01
-9	Rv0984	-9	0	A	T	0.011	-2.942398e-01	2.998514e-01	1.267848e-01	3.290254e-01
-9	Rv0982	-9	0	A	T	0.239	-5.190496e-02	1.287142e-01	1.727926e-01	6.876946e-01
-9	Rv0453	-9	0	A	T	0.165	1.103444e-01	1.022397e-01	6.515861e-02	2.832880e-01
-9	Rv0452	-9	0	A	T	0.090	1.709196e-01	1.275040e-01	5.952186e-02	1.833822e-01
-9	Rv2964	-9	0	A	T	0.186	-1.364711e-02	1.219244e-01	1.526175e-01	9.111220e-01
-9	Rv2963	-9	0	A	T	0.027	-2.216861e-01	2.052934e-01	7.496324e-02	2.830317e-01
-9	Rv2961	-9	0	A	T	0.011	3.185660e-01	2.934429e-01	1.158343e-01	2.804857e-01
-9	Rv0187	-9	0	A	T	0.032	-2.090465e-01	1.729606e-01	4.383153e-02	2.298998e-01
-9	Rv0186	-9	0	A	T	0.037	-2.157185e-01	1.616116e-01	2.626475e-02	1.852371e-01
-9	Rv0185	-9	0	A	T	0.133	1.661276e-01	1.346415e-01	1.003993e-01	2.204012e-01
-9	Rv0184	-9	0	A	T	0.011	-1.724743e-01	3.011849e-01	7.692734e-02	5.682768e-01
-9	Rv0183	-9	0	A	T	0.011	-1.722705e-01	3.011143e-01	7.665414e-02	5.686428e-01
-9	Rv0678	-9	0	A	T	0.021	-1.993413e-01	2.142306e-01	6.433726e-02	3.545484e-01
-9	Rv0671	-9	0	A	T	0.043	2.789150e-01	2.375740e-01	2.063956e-01	2.434200e-01
-9	Rv0670	-9	0	A	T	0.064	1.434033e-01	1.386971e-01	9.644777e-02	3.038781e-01
-9	Rv0673	-9	0	A	T	0.133	1.634233e-01	1.301232e-01	9.684934e-02	2.123278e-01
-9	Rv0672	-9	0	A	T	0.043	-2.208718e-01	1.513708e-01	2.289858e-02	1.479314e-01
-9	Rv0675	-9	0	A	T	0.011	-2.866902e-01	2.867733e-01	1.299234e-01	3.200729e-01
-9	Rv0674	-9	0	A	T	0.021	3.000381e-01	2.055274e-01	1.006200e-01	1.477390e-01
-9	Rv0573c	-9	0	A	T	0.011	2.572276e-01	2.913415e-01	6.186850e-02	3.795876e-01
-9	Rv3823c	-9	0	A	T	0.080	-1.421679e-02	1.662030e-01	1.281338e-01	9.320190e-01
-9	Rv0767c	-9	0	A	T	0.021	2.910087e-02	2.090888e-01	9.287510e-02	8.896125e-01
-9	Rv3214	-9	0	A	T	0.011	-2.202456e-01	2.894917e-01	8.674898e-02	4.487214e-01
-9	Rv3215	-9	0	A	T	0.016	-1.774187e-01	2.437482e-01	6.375223e-02	4.685374e-01
-9	Rv3212	-9	0	A	T	0.016	-2.823619e-01	2.429225e-01	1.294856e-01	2.480982e-01
-9	Rv3211	-9	0	A	T	0.027	4.490328e-01	1.804360e-01	1.602805e-01	1.462350e-02
-9	953	-9	0	A	T	0.016	-2.198500e-01	3.033904e-01	1.206582e-01	4.705096e-01
-9	Rv3218	-9	0	A	T	0.016	1.439500e-01	2.423783e-01	1.080392e-01	5.540324e-01
-9	Rv2378c	-9	0	A	T	0.021	-2.087191e-01	2.404708e-01	8.862440e-02	3.876745e-01
-9	Rv0990c	-9	0	A	T	0.266	9.932375e-02	1.239389e-01	1.574830e-01	4.249691e-01
-9	Rv3375	-9	0	A	T	0.011	-1.599334e-01	2.960852e-01	6.329753e-02	5.903919e-01
-9	Rv3376	-9	0	A	T	0.011	3.185660e-01	2.934429e-01	1.158343e-01	2.804857e-01
-9	Rv3371	-9	0	A	T	0.090	-7.803626e-02	1.400949e-01	7.539632e-02	5.788634e-01
-9	Rv3373	-9	0	A	T	0.069	6.431942e-02	2.141887e-01	1.919618e-01	7.646310e-01
-9	Rv3372	-9	0	A	T	0.027	-2.197770e-01	2.074772e-01	7.700234e-02	2.922442e-01
-9	Rv0610c	-9	0	A	T	0.112	-1.475904e-01	1.173285e-01	4.622406e-02	2.116026e-01
-9	Rv0742	-9	0	A	T	0.064	-1.389974e-01	1.524295e-01	9.187506e-02	3.642150e-01
-9	1145	-9	0	A	T	0.489	1.507618e-01	3.191755e-01	9.078176e-02	6.377973e-01
-9	Rv1141c	-9	0	A	T	0.032	-2.182032e-01	1.844605e-01	8.375204e-02	2.398862e-01
-9	Rv3740c	-9	0	A	T	0.016	-1.995124e-01	2.433912e-01	8.440949e-02	4.144950e-01
-9	Rv2578c	-9	0	A	T	0.053	1.240288e-01	1.475671e-01	1.385051e-01	4.028124e-01
-9	Rv2503c	-9	0	A	T	0.106	-1.427873e-01	1.351216e-01	2.641639e-01	2.934008e-01
-9	Rv3909	-9	0	A	T	0.096	-1.249389e-01	1.364406e-01	9.695705e-02	3.622173e-01
-9	Rv2732c	-9	0	A	T	0.011	-1.694678e-01	2.930556e-01	6.424128e-02	5.644889e-01
-9	Rv2358	-9	0	A	T	0.011	-1.585551e-01	2.966728e-01	6.362674e-02	5.943233e-01
-9	Rv2359	-9	0	A	T	0.074	-8.052741e-03	1.814726e-01	1.411351e-01	9.647021e-01
-9	1667	-9	0	A	T	0.080	-2.208290e-02	1.656730e-01	1.239435e-01	8.942535e-01
-9	1664	-9	0	A	T	0.016	-1.849670e-01	2.415251e-01	6.227632e-02	4.457383e-01
-9	Rv2355	-9	0	A	T	0.016	4.660739e-01	2.365514e-01	8.646978e-02	5.181222e-02
-9	Rvnr01	-9	0	A	T	0.080	2.252610e-01	1.132564e-01	1.419917e-01	4.967769e-02
-9	593	-9	0	A	T	0.149	2.360915e-01	1.117117e-01	7.205265e-02	3.727332e-02
-9	597	-9	0	A	T	0.016	4.884053e-01	2.365186e-01	1.579327e-01	4.173911e-02
-9	598	-9	0	A	T	0.223	-1.138877e-01	1.389442e-01	2.277474e-01	4.145256e-01
-9	Rv3396c	-9	0	A	T	0.133	1.588980e-01	1.165380e-01	8.434781e-02	1.760563e-01
-9	2829	-9	0	A	T	0.027	1.777321e-01	1.913040e-01	7.601936e-02	3.552912e-01
-9	2827	-9	0	A	T	0.016	1.755913e-01	2.410140e-01	1.365886e-01	4.681260e-01
-9	2821	-9	0	A	T	0.021	-2.073617e-01	2.084373e-01	7.547577e-02	3.224235e-01
-9	Rv1214c	-9	0	A	T	0.027	-2.083204e-01	1.945712e-01	6.466119e-02	2.871213e-01
-9	Rv2138	-9	0	A	T	0.080	-3.048183e-02	1.517604e-01	1.064588e-01	8.412553e-01
-9	Rv2139	-9	0	A	T	0.165	1.062185e-01	1.117235e-01	7.336795e-02	3.442344e-01
-9	1403	-9	0	A	T	0.011	3.140721e-01	2.921464e-01	1.193982e-01	2.851636e-01
-9	1401	-9	0	A	T	0.218	1.839388e-02	1.490480e-01	1.891906e-01	9.020523e-01
-9	Rv2155c	-9	0	A	T	0.489	1.507618e-01	3.191755e-01	9.078176e-02	6.377973e-01
-9	Rv3812	-9	0	A	T	0.069	-1.564662e-01	1.718516e-01	8.014434e-02	3.649524e-01
-9	1406	-9	0	A	T	0.064	-1.886265e-01	2.078220e-01	1.407794e-01	3.664426e-01
-9	1404	-9	0	A	T	0.011	4.302630e-01	3.006098e-01	1.806899e-01	1.557324e-01
-9	1544	-9	0	A	T	0.011	-2.662666e-01	2.935364e-01	1.229395e-01	3.667241e-01
-9	Rv0159c	-9	0	A	T	0.495	1.388667e-01	4.317932e-01	9.440198e-02	7.484818e-01
-9	Rv0864	-9	0	A	T	0.016	-1.864496e-01	2.457847e-01	7.212456e-02	4.500375e-01
-9	Rv0860	-9	0	A	T	0.011	-1.632516e-01	3.077393e-01	8.428244e-02	5.970527e-01
-9	695	-9	0	A	T	0.021	5.688917e-01	2.043687e-01	9.873944e-02	6.523858e-03
-9	698	-9	0	A	T	0.021	6.607223e-02	2.106860e-01	1.018318e-01	7.545309e-01
-9	334	-9	0	A	T	0.144	1.199730e-01	1.370596e-01	1.163521e-01	3.836717e-01
-9	Rv3500c	-9	0	A	T	0.032	8.761948e-02	3.402267e-01	1.949797e-01	7.973428e-01
-9	Rv3103c	-9	0	A	T	0.011	-2.696281e-01	2.934896e-01	1.257315e-01	3.606563e-01
-9	Rv1112	-9	0	A	T	0.021	-2.436749e-01	2.080577e-01	1.140506e-01	2.445473e-01
-9	Rv1110	-9	0	A	T	0.016	-2.198500e-01	3.033904e-01	1.206582e-01	4.705096e-01
-9	Rv1115	-9	0	A	T	0.021	-2.087191e-01	2.404708e-01	8.862440e-02	3.876745e-01
-9	Rv1442	-9	0	A	T	0.191	-1.404296e-01	1.256692e-01	2.968975e-01	2.667097e-01
-9	Rv3092c	-9	0	A	T	0.080	1.438825e-01	1.538879e-01	1.452924e-01	3.522449e-01
-9	Rv0240	-9	0	A	T	0.016	-1.668997e-01	2.517961e-01	6.859159e-02	5.090924e-01
-9	Rv0243	-9	0	A	T	0.027	2.282763e-01	1.902112e-01	1.615041e-01	2.331739e-01
-9	Rv0245	-9	0	A	T	0.106	1.015960e-01	1.214577e-01	9.757206e-02	4.050571e-01
-9	Rv0246	-9	0	A	T	0.021	3.768473e-01	2.060305e-01	2.071163e-01	7.062639e-02
-9	Rv1043c	-9	0	A	T	0.037	2.492372e-01	1.635062e-01	1.365853e-01	1.308571e-01
-9	Rv2678c	-9	0	A	T	0.021	1.262672e-01	2.174155e-01	1.394648e-01	5.628193e-01
-9	Rv0503c	-9	0	A	T	0.027	9.438340e-02	2.413797e-01	1.356051e-01	6.966892e-01
-9	Rv3818	-9	0	A	T	0.037	-2.197995e-01	1.617846e-01	1.394290e-02	1.775974e-01
-9	Rv1812c	-9	0	A	T	0.495	1.339566e-01	4.459071e-01	1.042311e-01	7.645394e-01
-9	Rv1396c	-9	0	A	T	0.415	2.574751e-01	1.122057e-01	6.855020e-03	2.402648e-02
-9	Rv2880c	-9	0	A	T	0.463	2.223277e-01	1.641162e-01	1.295247e-02	1.788315e-01
-9	Rv3271c	-9	0	A	T	0.016	-2.112422e-01	2.400558e-01	8.249573e-02	3.811677e-01
-9	Rv1215c	-9	0	A	T	0.122	-1.305424e-03	1.160106e-01	1.102441e-01	9.910463e-01
-9	Rv2331A	-9	0	A	T	0.016	-2.412311e-01	2.402823e-01	1.207550e-01	3.180367e-01
-9	Rv2357c	-9	0	A	T	0.011	2.826001e-01	2.912289e-01	8.907556e-02	3.344058e-01
-9	Rv0904c	-9	0	A	T	0.027	-2.241028e-01	2.084480e-01	9.502276e-02	2.851407e-01
-9	Rv1136	-9	0	A	T	0.011	-1.651607e-01	2.944903e-01	6.825701e-02	5.762728e-01
-9	Rv3906c	-9	0	A	T	0.016	4.815771e-01	2.373720e-01	1.150770e-01	4.537047e-02
-9	Rv2766c	-9	0	A	T	0.021	-2.415774e-01	2.418312e-01	1.106396e-01	3.204388e-01
-9	Rv3882c	-9	0	A	T	0.144	1.789927e-02	1.105576e-01	1.157635e-01	8.717397e-01
-9	Rv2103c	-9	0	A	T	0.117	4.027770e-02	1.277357e-01	1.131171e-01	7.532323e-01
-9	2017	-9	0	A	T	0.011	-1.798395e-01	2.930474e-01	7.114171e-02	5.409362e-01
-9	2013	-9	0	A	T	0.064	-1.776863e-01	2.273831e-01	1.410386e-01	4.365499e-01
-9	Rv2026c	-9	0	A	T	0.011	2.669387e-01	2.909682e-01	6.641699e-02	3.613238e-01
-9	Rv0831c	-9	0	A	T	0.048	1.436039e-01	2.024916e-01	1.564873e-01	4.800035e-01
-9	Rv1506c	-9	0	A	T	0.016	-1.841108e-01	2.412594e-01	6.116592e-02	4.473421e-01
-9	Rv1632c	-9	0	A	T	0.032	-1.529446e-02	1.751452e-01	9.224735e-02	9.306034e-01
-9	Rv1309	-9	0	A	T	0.027	-2.062885e-01	1.883493e-01	5.624000e-02	2.762686e-01
-9	Rv3377c	-9	0	A	T	0.112	-5.090093e-02	1.154971e-01	1.478382e-01	6.604555e-01
-9	Rv3709c	-9	0	A	T	0.037	-5.771878e-02	1.647191e-01	9.026133e-02	7.268340e-01
-9	Rv0212c	-9	0	A	T	0.043	-2.336627e-01	1.513839e-01	7.938572e-02	1.261399e-01
-9	Rv2178c	-9	0	A	T	0.410	2.614797e-01	1.096342e-01	7.981222e-03	1.912961e-02
-9	1349	-9	0	A	T	0.027	9.171315e-03	1.898043e-01	9.674125e-02	9.615661e-01
-9	Rv1773c	-9	0	A	T	0.133	1.500747e-01	1.118044e-01	5.927198e-02	1.828030e-01
-9	451	-9	0	A	T	0.011	3.054324e-01	2.943155e-01	1.085866e-01	3.020961e-01
-9	452	-9	0	A	T	0.223	7.756479e-03	1.455990e-01	1.873096e-01	9.576300e-01
-9	1344	-9	0	A	T	0.064	-1.776863e-01	2.273831e-01	1.410386e-01	4.365499e-01
-9	456	-9	0	A	T	0.011	-1.724743e-01	3.011849e-01	7.692734e-02	5.682768e-01
-9	457	-9	0	A	T	0.016	-2.014951e-01	2.387968e-01	9.044035e-02	4.009737e-01
-9	Rv1846c	-9	0	A	T	0.053	-1.151295e-01	2.801911e-01	1.718612e-01	6.821039e-01
-9	Rv2945c	-9	0	A	T	0.016	-2.193535e-01	2.384302e-01	9.853899e-02	3.599837e-01
-9	Rv2056c	-9	0	A	T	0.011	2.826001e-01	2.912289e-01	8.907556e-02	3.344058e-01
-9	Rv0477	-9	0	A	T	0.032	8.761948e-02	3.402267e-01	1.949797e-01	7.973428e-01
-9	Rv0475	-9	0	A	T	0.011	2.662768e-01	2.934055e-01	6.988072e-02	3.664931e-01
-9	Rv0473	-9	0	A	T	0.059	-1.367370e-01	2.187255e-01	1.284043e-01	5.334178e-01
-9	948	-9	0	A	T	0.457	2.224346e-01	1.537212e-01	3.010107e-02	1.512956e-01
-9	Rv3767c	-9	0	A	T	0.011	2.687952e-01	2.891448e-01	7.559931e-02	3.549999e-01
-9	Rv0631c	-9	0	A	T	0.144	1.211712e-01	1.009480e-01	9.510552e-02	2.330921e-01
-9	Rv1307	-9	0	A	T	0.016	4.487609e-01	2.373065e-01	4.412628e-02	6.176290e-02
-9	Rv1304	-9	0	A	T	0.037	1.258423e-02	2.826092e-01	1.630720e-01	9.645794e-01
-9	Rv1302	-9	0	A	T	0.011	-1.588631e-01	3.025126e-01	7.838570e-02	6.007455e-01
-9	Rv1303	-9	0	A	T	0.011	-1.724743e-01	3.011849e-01	7.692734e-02	5.682768e-01
-9	Rv1300	-9	0	A	T	0.489	1.507618e-01	3.191755e-01	9.078176e-02	6.377973e-01
-9	Rv1301	-9	0	A	T	0.069	-1.692410e-01	1.905573e-01	1.043591e-01	3.767833e-01
-9	Rv2833c	-9	0	A	T	0.016	-1.849670e-01	2.415251e-01	6.227632e-02	4.457383e-01
-9	Rv3199c	-9	0	A	T	0.197	8.475226e-02	1.332944e-01	1.559075e-01	5.264674e-01
-9	Rv1308	-9	0	A	T	0.016	-2.084875e-01	2.392531e-01	8.059751e-02	3.857988e-01
-9	Rv1565c	-9	0	A	T	0.011	-1.722510e-01	2.917424e-01	6.492505e-02	5.563556e-01
-9	Rv0420c	-9	0	A	T	0.021	1.904336e-01	2.293248e-01	1.790519e-01	4.084570e-01
-9	Rv0655	-9	0	A	T	0.112	1.062458e-01	1.351170e-01	1.436063e-01	4.336983e-01
-9	Rv0654	-9	0	A	T	0.053	-1.256082e-01	1.396347e-01	1.016622e-01	3.707092e-01
-9	Rv2314c	-9	0	A	T	0.011	-1.797380e-01	3.066252e-01	9.045489e-02	5.591890e-01
-9	Rv2832c	-9	0	A	T	0.048	-7.609224e-02	1.929113e-01	1.175527e-01	6.941680e-01
-9	Rv3294c	-9	0	A	T	0.032	8.761948e-02	3.402267e-01	1.949797e-01	7.973428e-01
-9	Rv0325	-9	0	A	T	0.223	7.756479e-03	1.455990e-01	1.873096e-01	9.576300e-01
-9	Rv0575c	-9	0	A	T	0.144	1.251241e-01	1.266835e-01	1.131551e-01	3.258947e-01
-9	Rv3236c	-9	0	A	T	0.191	1.539000e-01	1.016509e-01	6.005941e-02	1.334524e-01
-9	Rv2716	-9	0	A	T	0.043	2.117509e-01	1.815345e-01	1.229429e-01	2.464473e-01
-9	Rv0783c	-9	0	A	T	0.080	5.919852e-02	1.239710e-01	1.037306e-01	6.341251e-01
-9	Rv3235	-9	0	A	T	0.011	3.555096e-01	2.967037e-01	1.494032e-01	2.339177e-01
-9	2464	-9	0	A	T	0.011	-2.605415e-01	2.883256e-01	1.240888e-01	3.685484e-01
-9	2461	-9	0	A	T	0.064	-1.776863e-01	2.273831e-01	1.410386e-01	4.365499e-01
-9	2462	-9	0	A	T	0.149	1.799015e-01	1.262746e-01	9.937299e-02	1.576316e-01
-9	Rv3357	-9	0	A	T	0.016	5.708872e-01	2.392190e-01	2.170781e-01	1.905916e-02
-9	Rv3354	-9	0	A	T	0.016	-1.755835e-01	2.430569e-01	5.126142e-02	4.718829e-01
-9	Rv1538c	-9	0	A	T	0.170	1.985860e-01	8.763691e-02	1.000000e-05	2.579573e-02
-9	Rv3359	-9	0	A	T	0.027	-2.002756e-01	1.903518e-01	5.403647e-02	2.954937e-01
-9	Rv2223c	-9	0	A	T	0.037	-2.133902e-01	1.660975e-01	3.848551e-02	2.021126e-01
-9	Rv2814c	-9	0	A	T	0.011	7.987219e-01	2.842344e-01	6.769140e-02	6.050783e-03
-9	Rv1603	-9	0	A	T	0.011	-1.651607e-01	2.944903e-01	6.825701e-02	5.762728e-01
-9	Rv1601	-9	0	A	T	0.021	-2.093260e-01	2.402708e-01	8.883139e-02	3.859080e-01
-9	Rv2469c	-9	0	A	T	0.016	1.211133e-01	2.409770e-01	9.689988e-02	6.164515e-01
-9	Rv1607	-9	0	A	T	0.016	-1.865794e-01	2.451519e-01	7.235563e-02	4.485576e-01
-9	Rv1970	-9	0	A	T	0.032	-2.085147e-01	1.733759e-01	2.506019e-02	2.321887e-01
-9	Rv1605	-9	0	A	T	0.011	-1.797380e-01	3.066252e-01	9.045489e-02	5.591890e-01
-9	Rv1604	-9	0	A	T	0.452	2.322780e-01	1.462385e-01	1.023866e-02	1.156380e-01
-9	Rv1051c	-9	0	A	T	0.053	-1.128445e-01	1.390555e-01	6.257002e-02	4.191691e-01
-9	Rv2501c	-9	0	A	T	0.037	-2.116727e-01	1.619302e-01	3.588712e-02	1.944076e-01
-9	Rv2332	-9	0	A	T	0.074	-2.204643e-01	1.789604e-01	1.357042e-01	2.211197e-01
-9	1644	-9	0	A	T	0.016	-1.918456e-01	2.432803e-01	7.802544e-02	4.323860e-01
-9	Rv2331	-9	0	A	T	0.016	-1.921594e-01	2.452904e-01	8.445323e-02	4.354071e-01
-9	1640	-9	0	A	T	0.011	-1.797380e-01	3.066252e-01	9.045489e-02	5.591890e-01
-9	1642	-9	0	A	T	0.016	-1.776948e-01	2.448629e-01	6.309655e-02	4.698703e-01
-9	Rv2339	-9	0	A	T	0.266	8.662918e-02	1.017415e-01	9.218148e-02	3.967229e-01
-9	Rv2157c	-9	0	A	T	0.032	3.131682e-01	1.736555e-01	8.888364e-02	7.460084e-02
-9	Rv3821	-9	0	A	T	0.011	-1.592837e-01	3.029147e-01	7.902341e-02	6.002668e-01
-9	Rv3802c	-9	0	A	T	0.053	2.612331e-01	1.588738e-01	1.448047e-01	1.035314e-01
-9	Rv3822	-9	0	A	T	0.106	-7.062597e-03	1.386752e-01	1.290306e-01	9.594925e-01
-9	572	-9	0	A	T	0.011	-2.163799e-01	2.935298e-01	9.829853e-02	4.628978e-01
-9	2809	-9	0	A	T	0.021	-2.136776e-01	2.104223e-01	8.405483e-02	3.125449e-01
-9	2803	-9	0	A	T	0.021	-1.947823e-01	2.161252e-01	6.855093e-02	3.698100e-01
-9	1423	-9	0	A	T	0.059	1.701447e-01	1.552252e-01	9.527477e-02	2.758896e-01
-9	1422	-9	0	A	T	0.011	-2.126425e-01	2.942569e-01	9.434500e-02	4.717326e-01
-9	1425	-9	0	A	T	0.069	4.446297e-02	1.948685e-01	1.701739e-01	8.200212e-01
-9	Rv1212c	-9	0	A	T	0.027	2.627296e-01	1.933932e-01	1.710984e-01	1.776188e-01
-9	1428	-9	0	A	T	0.032	-6.814593e-02	1.824425e-01	1.176954e-01	7.096207e-01
-9	Rv2486	-9	0	A	T	0.021	6.382647e-02	2.092485e-01	1.027340e-01	7.610344e-01
-9	602	-9	0	A	T	0.011	-1.632994e-01	3.120909e-01	8.915816e-02	6.020632e-01
-9	Rv2099c	-9	0	A	T	0.011	-1.929498e-01	2.907761e-01	7.704932e-02	5.086261e-01
-9	1205	-9	0	A	T	0.011	-2.546416e-01	2.868657e-01	1.090121e-01	3.770340e-01
-9	Rv1683	-9	0	A	T	0.016	1.443250e-01	2.479031e-01	9.665998e-02	5.618674e-01
-9	Rv1682	-9	0	A	T	0.064	-1.462363e-01	1.970988e-01	1.064450e-01	4.600113e-01
-9	Rv1681	-9	0	A	T	0.133	1.649955e-01	1.293825e-01	9.809708e-02	2.054303e-01
-9	Rv1680	-9	0	A	T	0.016	-2.389100e-01	2.423446e-01	1.014507e-01	3.268035e-01
-9	Rv1684	-9	0	A	T	0.011	3.130384e-01	2.928102e-01	1.185455e-01	2.878292e-01
-9	Rv1689	-9	0	A	T	0.027	1.782170e-01	1.879302e-01	7.701382e-02	3.454537e-01
-9	Rv0278c	-9	0	A	T	0.415	8.274230e-02	1.144474e-01	3.118791e-02	4.715310e-01
-9	Rv3105c	-9	0	A	T	0.027	-2.062725e-01	1.976249e-01	5.354301e-02	2.993325e-01
-9	Rv3502c	-9	0	A	T	0.064	-1.318496e-01	1.860381e-01	9.350889e-02	4.802881e-01
-9	Rv2412	-9	0	A	T	0.011	-1.797380e-01	3.066252e-01	9.045489e-02	5.591890e-01
-9	Rv2022c	-9	0	A	T	0.085	-5.036052e-02	1.244821e-01	1.348433e-01	6.867398e-01
-9	Rv1469	-9	0	A	T	0.085	-2.059972e-01	1.465110e-01	8.056802e-02	1.630870e-01
-9	Rv1464	-9	0	A	T	0.016	1.000689e-01	2.413335e-01	8.508515e-02	6.793635e-01
-9	Rv1463	-9	0	A	T	0.144	1.154082e-01	1.330372e-01	1.066953e-01	3.879314e-01
-9	Rv1462	-9	0	A	T	0.495	1.339566e-01	4.459071e-01	1.042311e-01	7.645394e-01
-9	Rv1461	-9	0	A	T	0.255	6.874579e-02	1.094260e-01	9.792970e-02	5.314033e-01
-9	Rv1460	-9	0	A	T	0.016	1.406138e-01	2.403545e-01	1.052773e-01	5.599620e-01
-9	Rv0228	-9	0	A	T	0.037	-5.385355e-02	2.544316e-01	1.592971e-01	8.328388e-01
-9	Rv0220	-9	0	A	T	0.053	-1.151295e-01	2.801911e-01	1.718612e-01	6.821039e-01
-9	Rv0221	-9	0	A	T	0.239	4.273759e-02	1.229977e-01	1.593892e-01	7.290344e-01
-9	Rv1014c	-9	0	A	T	0.016	1.843383e-01	2.448580e-01	1.252016e-01	4.534696e-01
-9	Rv1041c	-9	0	A	T	0.069	4.894279e-02	1.255912e-01	1.234124e-01	6.976597e-01
-9	357	-9	0	A	T	0.011	2.826001e-01	2.912289e-01	8.907556e-02	3.344058e-01
-9	Rv3833	-9	0	A	T	0.410	2.614797e-01	1.096342e-01	7.981222e-03	1.912961e-02
-9	352	-9	0	A	T	0.011	2.826001e-01	2.912289e-01	8.907556e-02	3.344058e-01
-9	358	-9	0	A	T	0.011	-1.603633e-01	3.012765e-01	7.749470e-02	5.958156e-01
-9	Rv0541c	-9	0	A	T	0.016	-2.244842e-01	2.459287e-01	1.024256e-01	3.637326e-01
-9	Rv2333c	-9	0	A	T	0.346	1.687971e-01	1.042678e-01	4.778822e-02	1.088964e-01
-9	Rv2388c	-9	0	A	T	0.011	-1.748662e-01	3.015999e-01	8.872078e-02	5.634699e-01
-9	Rv1394c	-9	0	A	T	0.452	2.322780e-01	1.462385e-01	1.023866e-02	1.156380e-01
-9	Rv2618	-9	0	A	T	0.059	5.151223e-02	1.467085e-01	1.084342e-01	7.263014e-01
-9	Rv2764c	-9	0	A	T	0.059	5.293582e-02	1.464135e-01	1.030595e-01	7.185173e-01
-9	Rv1424c	-9	0	A	T	0.016	-2.198500e-01	3.033904e-01	1.206582e-01	4.705096e-01
-9	Rv3473c	-9	0	A	T	0.011	-2.163799e-01	2.935298e-01	9.829853e-02	4.628978e-01
-9	Rv3255c	-9	0	A	T	0.011	-2.942398e-01	2.998514e-01	1.267848e-01	3.290254e-01
-9	Rv0920c	-9	0	A	T	0.043	-1.274473e-02	1.648236e-01	1.041747e-01	9.385342e-01
-9	Rv2915c	-9	0	A	T	0.027	7.689150e-03	1.881159e-01	9.502525e-02	9.674845e-01
-9	Rv3528c	-9	0	A	T	0.016	-1.869844e-01	2.588616e-01	7.742638e-02	4.719216e-01
-9	Rv2586c	-9	0	A	T	0.032	5.236634e-01	1.687220e-01	1.780775e-01	2.539268e-03
-9	2259	-9	0	A	T	0.021	-1.991171e-01	2.144530e-01	5.882890e-02	3.555840e-01
-9	2254	-9	0	A	T	0.016	4.884053e-01	2.365186e-01	1.579327e-01	4.173911e-02
-9	2250	-9	0	A	T	0.096	3.221445e-02	1.443050e-01	1.479238e-01	8.238447e-01
-9	Rv3884c	-9	0	A	T	0.372	1.124299e-01	1.099487e-01	6.008367e-02	3.091941e-01
-9	Rv3859c	-9	0	A	T	0.074	-1.807477e-01	1.682546e-01	8.325018e-02	2.855196e-01
-9	2786	-9	0	A	T	0.016	9.024371e-02	2.391006e-01	8.018591e-02	7.067234e-01
-9	2783	-9	0	A	T	0.016	-2.198500e-01	3.033904e-01	1.206582e-01	4.705096e-01
-9	2789	-9	0	A	T	0.053	-1.151295e-01	2.801911e-01	1.718612e-01	6.821039e-01
-9	2078	-9	0	A	T	0.064	2.798237e-01	1.603603e-01	1.196757e-01	8.432945e-02
-9	2071	-9	0	A	T	0.245	1.793451e-01	8.328666e-02	1.000000e-05	3.390639e-02
-9	2070	-9	0	A	T	0.011	-1.797380e-01	3.066252e-01	9.045489e-02	5.591890e-01
-9	2077	-9	0	A	T	0.016	-2.204830e-01	2.377456e-01	9.875266e-02	3.561504e-01
-9	Rv2268c	-9	0	A	T	0.112	-4.093566e-02	1.176534e-01	1.238771e-01	7.286844e-01
-9	Rv1504c	-9	0	A	T	0.080	-1.929135e-01	1.543953e-01	8.048943e-02	2.146598e-01
-9	Rv1159A	-9	0	A	T	0.016	-1.845263e-01	2.449238e-01	6.497233e-02	4.531314e-01
-9	Rv2076c	-9	0	A	T	0.016	-2.198500e-01	3.033904e-01	1.206582e-01	4.705096e-01
-9	Rv3302c	-9	0	A	T	0.021	-2.084893e-01	2.079654e-01	7.409675e-02	3.187224e-01
-9	Rv3707c	-9	0	A	T	0.043	-4.611668e-02	2.193234e-01	1.342568e-01	8.339236e-01
-9	Rv0731c	-9	0	A	T	0.048	1.608160e-01	2.004510e-01	1.809361e-01	4.244640e-01
-9	Rv1666c	-9	0	A	T	0.016	-2.079509e-01	2.401772e-01	8.376663e-02	3.888396e-01
-9	Rv2190c	-9	0	A	T	0.032	-9.725697e-04	1.942900e-01	1.206112e-01	9.960168e-01
-9	Rv1097c	-9	0	A	T	0.048	-2.323027e-01	1.450995e-01	6.156461e-02	1.128078e-01
-9	Rv0495c	-9	0	A	T	0.016	-1.952837e-01	2.455617e-01	8.141429e-02	4.285133e-01
-9	Rv1319c	-9	0	A	T	0.245	8.550628e-02	9.975539e-02	1.356994e-01	3.935841e-01
-9	Rv1096	-9	0	A	T	0.043	-5.154684e-02	2.324499e-01	1.455647e-01	8.249964e-01
-9	Rv1094	-9	0	A	T	0.011	-1.755263e-01	3.011940e-01	8.878588e-02	5.614751e-01
-9	Rv1095	-9	0	A	T	0.011	3.096026e-01	2.892506e-01	1.203066e-01	2.872568e-01
-9	Rv1093	-9	0	A	T	0.495	1.339566e-01	4.459071e-01	1.042311e-01	7.645394e-01
-9	Rv1090	-9	0	A	T	0.144	1.167951e-01	1.244664e-01	1.010962e-01	3.505130e-01
-9	Rv1091	-9	0	A	T	0.122	3.994706e-02	1.051958e-01	8.544399e-02	7.050134e-01
-9	Rv1753c	-9	0	A	T	0.415	2.577008e-01	1.125498e-01	8.753824e-03	2.432776e-02
-9	Rv3022c	-9	0	A	T	0.372	-1.777653e-01	1.035733e-01	1.207117e-01	8.946831e-02
-9	Rv0413	-9	0	A	T	0.011	-2.646086e-01	2.932550e-01	1.213714e-01	3.692455e-01
-9	Rv0415	-9	0	A	T	0.037	1.194740e-01	1.732644e-01	1.306951e-01	4.922145e-01
-9	Rv0419	-9	0	A	T	0.255	-8.365253e-02	1.237616e-01	1.607213e-01	5.007890e-01
-9	Rv0418	-9	0	A	T	0.037	-8.212805e-02	1.608310e-01	1.003038e-01	6.108207e-01
-9	Rv3761c	-9	0	A	T	0.032	-6.271869e-02	1.731689e-01	9.893320e-02	7.180464e-01
-9	Rv2673	-9	0	A	T	0.011	-1.763853e-01	2.972188e-01	7.130607e-02	5.543345e-01
-9	1365	-9	0	A	T	0.011	-1.603633e-01	3.012765e-01	7.749470e-02	5.958156e-01
-9	476	-9	0	A	T	0.016	-1.677982e-01	2.546601e-01	7.226555e-02	5.115991e-01
-9	1360	-9	0	A	T	0.027	-2.083204e-01	1.945712e-01	6.466119e-02	2.871213e-01
-9	Rv2674	-9	0	A	T	0.021	3.121141e-01	2.054409e-01	1.173681e-01	1.321313e-01
-9	Rv0141c	-9	0	A	T	0.016	-1.756735e-01	2.433392e-01	5.216483e-02	4.721692e-01
-9	Rv2679	-9	0	A	T	0.037	-2.173008e-01	1.631004e-01	3.474741e-02	1.860482e-01
-9	479	-9	0	A	T	0.096	1.397038e-01	1.208070e-01	4.730506e-02	2.505030e-01
-9	Rv3022A	-9	0	A	T	0.048	-2.297739e-01	1.478345e-01	3.198521e-02	1.235548e-01
-9	Rv1321	-9	0	A	T	0.495	1.339566e-01	4.459071e-01	1.042311e-01	7.645394e-01
-9	Rv2928	-9	0	A	T	0.011	2.940860e-01	2.952036e-01	9.612482e-02	3.217591e-01
-9	Rv1324	-9	0	A	T	0.011	-2.122320e-01	2.883235e-01	8.781523e-02	4.635487e-01
-9	Rv1328	-9	0	A	T	0.229	-1.771481e-02	1.119229e-01	1.538511e-01	8.745855e-01
-9	Rv1567c	-9	0	A	T	0.011	3.223022e-01	2.919892e-01	1.099887e-01	2.725520e-01
-9	Rv3534c	-9	0	A	T	0.069	-5.401782e-02	1.499686e-01	1.645181e-01	7.195275e-01
-9	Rv0244c	-9	0	A	T	0.080	-9.466660e-03	1.190041e-01	9.905693e-02	9.367687e-01
-9	Rv2830c	-9	0	A	T	0.489	1.507618e-01	3.191755e-01	9.078176e-02	6.377973e-01
-9	Rv2450c	-9	0	A	T	0.495	1.339566e-01	4.459071e-01	1.042311e-01	7.645394e-01
-9	Rv3782	-9	0	A	T	0.133	1.634233e-01	1.301232e-01	9.684934e-02	2.123278e-01
-9	Rv3783	-9	0	A	T	0.011	-2.365934e-01	2.873513e-01	9.776181e-02	4.124329e-01
-9	Rv3784	-9	0	A	T	0.096	2.942036e-02	1.315077e-01	1.205050e-01	8.234745e-01
-9	Rv1844c	-9	0	A	T	0.468	2.153683e-01	1.767522e-01	1.663881e-02	2.261584e-01
-9	Rv3403c	-9	0	A	T	0.027	-2.338430e-01	1.904446e-01	9.293765e-02	2.226245e-01
-9	Rv3788	-9	0	A	T	0.133	1.553952e-01	1.247696e-01	7.897456e-02	2.161263e-01
-9	298	-9	0	A	T	0.011	-1.797380e-01	3.066252e-01	9.045489e-02	5.591890e-01
-9	293	-9	0	A	T	0.059	-1.288070e-01	2.190414e-01	1.254569e-01	5.579404e-01
-9	Rv3234c	-9	0	A	T	0.261	1.090067e-01	1.240742e-01	1.517068e-01	3.819282e-01
-9	Rv0744c	-9	0	A	T	0.016	-2.198500e-01	3.033904e-01	1.206582e-01	4.705096e-01
-9	Rv3741c	-9	0	A	T	0.053	8.712098e-02	1.535368e-01	1.038322e-01	5.718060e-01
-9	Rv3736	-9	0	A	T	0.053	-1.151295e-01	2.801911e-01	1.718612e-01	6.821039e-01
-9	Rv2221c	-9	0	A	T	0.032	1.507828e-01	1.718505e-01	1.144925e-01	3.825514e-01
-9	581	-9	0	A	T	0.064	-2.249017e-01	2.121852e-01	1.988442e-01	2.919508e-01
-9	Rv3254	-9	0	A	T	0.016	1.470646e-01	2.430041e-01	1.135366e-01	5.465401e-01
-9	Rv1102c	-9	0	A	T	0.218	1.839388e-02	1.490480e-01	1.891906e-01	9.020523e-01
-9	2440	-9	0	A	T	0.101	1.147024e-01	1.191798e-01	6.182158e-02	3.383556e-01
-9	2447	-9	0	A	T	0.021	4.269655e-02	2.078967e-01	9.324325e-02	8.377338e-01
-9	2444	-9	0	A	T	0.011	-1.782434e-01	2.959768e-01	7.151569e-02	5.485086e-01
-9	Rv0442c	-9	0	A	T	0.080	-1.648940e-01	1.161661e-01	2.164097e-02	1.591421e-01
-9	Rv3331	-9	0	A	T	0.495	1.339566e-01	4.459071e-01	1.042311e-01	7.645394e-01
-9	Rv3330	-9	0	A	T	0.011	3.130384e-01	2.928102e-01	1.185455e-01	2.878292e-01
-9	Rv1248c	-9	0	A	T	0.255	4.440547e-02	1.176368e-01	1.388715e-01	7.066867e-01
-9	Rv3334	-9	0	A	T	0.011	-1.797380e-01	3.066252e-01	9.045489e-02	5.591890e-01
-9	Rv3337	-9	0	A	T	0.064	-1.776863e-01	2.273831e-01	1.410386e-01	4.365499e-01
-9	Rv3338	-9	0	A	T	0.016	4.483932e-01	2.381999e-01	4.379669e-02	6.293891e-02
-9	Rv3839	-9	0	A	T	0.223	2.488142e-03	1.413121e-01	1.795432e-01	9.859902e-01
-9	2516	-9	0	A	T	0.495	1.339566e-01	4.459071e-01	1.042311e-01	7.645394e-01
-9	Rv1117	-9	0	A	T	0.021	-2.238473e-01	2.072744e-01	9.574152e-02	2.829846e-01
-9	Rv2816c	-9	0	A	T	0.011	-1.832845e-01	2.934914e-01	7.688910e-02	5.338470e-01
-9	Rv1364c	-9	0	A	T	0.489	1.507618e-01	3.191755e-01	9.078176e-02	6.377973e-01
-9	Rv1928c	-9	0	A	T	0.128	1.748528e-01	1.166528e-01	6.818292e-02	1.373189e-01
-9	Rv2123	-9	0	A	T	0.234	1.690112e-01	9.926982e-02	7.889164e-02	9.203001e-02
-9	1623	-9	0	A	T	0.011	-1.601486e-01	3.023861e-01	7.878707e-02	5.976537e-01
-9	1622	-9	0	A	T	0.149	1.116584e-01	1.188885e-01	1.155753e-01	3.500948e-01
-9	Rv2318	-9	0	A	T	0.069	-2.269244e-02	1.546651e-01	1.226981e-01	8.836742e-01
-9	1626	-9	0	A	T	0.016	-2.676862e-01	2.479157e-01	1.603111e-01	2.830775e-01
-9	1997	-9	0	A	T	0.059	-1.482837e-01	2.432665e-01	1.478671e-01	5.436608e-01
-9	1998	-9	0	A	T	0.064	-1.776863e-01	2.273831e-01	1.410386e-01	4.365499e-01
-9	Rv1917c	-9	0	A	T	0.479	-5.616308e-02	2.172277e-01	1.078179e-01	7.965640e-01
-9	Rv2317	-9	0	A	T	0.021	3.192837e-01	2.144310e-01	1.169942e-01	1.399125e-01
-9	Rv2310	-9	0	A	T	0.016	6.853120e-02	2.422994e-01	7.988930e-02	7.779373e-01
-9	Rv2736c	-9	0	A	T	0.117	3.637775e-02	1.296806e-01	1.180021e-01	7.797098e-01
-9	Rv1628c	-9	0	A	T	0.016	-1.754040e-01	2.415639e-01	5.619327e-02	4.696093e-01
-9	2860	-9	0	A	T	0.016	-2.198500e-01	3.033904e-01	1.206582e-01	4.705096e-01
-9	2862	-9	0	A	T	0.186	1.272786e-01	1.261254e-01	1.502481e-01	3.155528e-01
-9	Rv3804c	-9	0	A	T	0.011	-2.259252e-01	2.927850e-01	1.007506e-01	4.423040e-01
-9	Rv1982c	-9	0	A	T	0.133	1.501073e-01	1.127678e-01	6.593154e-02	1.864394e-01
-9	2866	-9	0	A	T	0.122	-3.025313e-03	1.190045e-01	1.158915e-01	9.797736e-01
-9	2867	-9	0	A	T	0.090	8.349028e-02	1.264380e-01	9.497457e-02	5.106947e-01
-9	2868	-9	0	A	T	0.144	1.199730e-01	1.370596e-01	1.163521e-01	3.836717e-01
-9	Rv0093c	-9	0	A	T	0.074	5.115999e-02	2.003280e-01	1.932709e-01	7.989988e-01
-9	553	-9	0	A	T	0.032	-2.113376e-01	1.818365e-01	3.968527e-02	2.481444e-01
-9	Rv2159c	-9	0	A	T	0.011	-1.797380e-01	3.066252e-01	9.045489e-02	5.591890e-01
-9	Rv3392c	-9	0	A	T	0.064	-1.776863e-01	2.273831e-01	1.410386e-01	4.365499e-01
-9	1199	-9	0	A	T	0.053	9.320008e-02	1.543596e-01	1.019674e-01	5.474722e-01
-9	1190	-9	0	A	T	0.053	-1.261153e-01	1.448945e-01	9.027362e-02	3.863506e-01
-9	Rv2286c	-9	0	A	T	0.011	-1.945047e-01	2.933823e-01	8.401692e-02	5.090053e-01
-9	Rv3686c	-9	0	A	T	0.011	3.197140e-01	2.931577e-01	1.155531e-01	2.783028e-01
-9	Rv2601A	-9	0	A	T	0.016	-1.761750e-01	2.428827e-01	5.198540e-02	4.700782e-01
-9	Rv1669	-9	0	A	T	0.021	-1.876300e-01	2.117336e-01	3.456087e-02	3.778414e-01
-9	Rv1665	-9	0	A	T	0.011	-2.067033e-01	2.930130e-01	9.209062e-02	4.823183e-01
-9	Rv1664	-9	0	A	T	0.090	-2.562021e-01	1.482563e-01	1.691476e-01	8.732494e-02
-9	Rv1661	-9	0	A	T	0.261	-3.161474e-02	1.079560e-01	1.378295e-01	7.702975e-01
-9	Rv1660	-9	0	A	T	0.064	-1.315402e-01	1.855077e-01	9.254263e-02	4.800665e-01
-9	Rv1663	-9	0	A	T	0.085	-7.517883e-02	1.528566e-01	1.041718e-01	6.240139e-01
-9	Rv1662	-9	0	A	T	0.489	1.507618e-01	3.191755e-01	9.078176e-02	6.377973e-01
-9	Rv2979c	-9	0	A	T	0.218	1.839388e-02	1.490480e-01	1.891906e-01	9.020523e-01
-9	Rv2982c	-9	0	A	T	0.495	1.339566e-01	4.459071e-01	1.042311e-01	7.645394e-01
-9	Rv1327c	-9	0	A	T	0.043	3.361063e-01	1.501116e-01	1.458731e-01	2.756380e-02
-9	Rv3107c	-9	0	A	T	0.032	-2.237894e-01	1.732281e-01	3.001825e-03	1.996357e-01
-9	Rv1409	-9	0	A	T	0.064	-1.776863e-01	2.273831e-01	1.410386e-01	4.365499e-01
-9	Rv2756c	-9	0	A	T	0.351	1.572117e-01	1.043706e-01	4.512351e-02	1.354203e-01
-9	Rv1402	-9	0	A	T	0.069	-2.314958e-01	1.612547e-01	2.180027e-01	1.545100e-01
-9	Rv1404	-9	0	A	T	0.016	-2.380796e-01	2.415708e-01	1.062229e-01	3.269400e-01
-9	Rv1407	-9	0	A	T	0.069	-1.743580e-01	1.914763e-01	1.051209e-01	3.648867e-01
-9	Rv1406	-9	0	A	T	0.016	-2.008675e-01	2.425868e-01	8.162209e-02	4.098000e-01
-9	Rv0227c	-9	0	A	T	0.011	-1.632516e-01	3.077393e-01	8.428244e-02	5.970527e-01
-9	1346	-9	0	A	T	0.495	1.339566e-01	4.459071e-01	1.042311e-01	7.645394e-01
-9	Rv1016c	-9	0	A	T	0.069	1.064035e-01	1.549064e-01	1.235034e-01	4.938806e-01
-9	373	-9	0	A	T	0.021	3.561170e-02	2.107150e-01	9.500880e-02	8.661645e-01
-9	374	-9	0	A	T	0.011	2.826001e-01	2.912289e-01	8.907556e-02	3.344058e-01
-9	377	-9	0	A	T	0.128	1.916705e-01	1.348355e-01	1.005709e-01	1.585486e-01
-9	Rv2719c	-9	0	A	T	0.223	5.250636e-03	1.392640e-01	1.761931e-01	9.700064e-01
-9	Rv0873	-9	0	A	T	0.027	-2.203796e-01	1.892870e-01	9.323750e-02	2.473284e-01
-9	Rv0365c	-9	0	A	T	0.074	7.575907e-02	1.443514e-01	1.185448e-01	6.009680e-01
-9	Rv3257c	-9	0	A	T	0.218	1.839388e-02	1.490480e-01	1.891906e-01	9.020523e-01
-9	Rv0754	-9	0	A	T	0.085	-6.241890e-02	1.454620e-01	8.966208e-02	6.688480e-01
-9	Rv0750	-9	0	A	T	0.021	-2.349608e-01	2.439985e-01	1.130806e-01	3.380918e-01
-9	Rv0209	-9	0	A	T	0.191	-7.276256e-03	1.369052e-01	1.801870e-01	9.577291e-01
-9	Rv1426c	-9	0	A	T	0.090	-2.099633e-01	1.348906e-01	8.195776e-02	1.230119e-01
-9	Rv2353c	-9	0	A	T	0.027	-2.066870e-01	1.884297e-01	6.711337e-02	2.755513e-01
-9	Rv0926c	-9	0	A	T	0.021	-1.914470e-01	2.181851e-01	7.928133e-02	3.825267e-01
-9	Rv2584c	-9	0	A	T	0.495	1.339566e-01	4.459071e-01	1.042311e-01	7.645394e-01
-9	Rv3886c	-9	0	A	T	0.048	1.268432e-01	1.445656e-01	9.258260e-02	3.825498e-01
-9	2050	-9	0	A	T	0.011	4.658875e-01	3.024225e-01	1.807748e-01	1.268665e-01
-9	2055	-9	0	A	T	0.202	8.141318e-02	1.165205e-01	1.460627e-01	4.865006e-01
-9	2057	-9	0	A	T	0.011	-2.121890e-01	2.935359e-01	9.934540e-02	4.715920e-01
-9	2056	-9	0	A	T	0.011	3.255882e-01	2.928753e-01	1.263721e-01	2.691659e-01
-9	2059	-9	0	A	T	0.064	-1.776863e-01	2.273831e-01	1.410386e-01	4.365499e-01
-9	Rv0010c	-9	0	A	T	0.074	-1.531294e-02	1.770105e-01	1.374365e-01	9.312501e-01
-9	Rv3627c	-9	0	A	T	0.074	-1.140476e-02	1.822817e-01	1.415606e-01	9.502473e-01
-9	Rv3540c	-9	0	A	T	0.144	1.200968e-01	1.368163e-01	1.160147e-01	3.823412e-01
-9	Rv3275c	-9	0	A	T	0.064	-1.776863e-01	2.273831e-01	1.410386e-01	4.365499e-01
-9	Rv0224c	-9	0	A	T	0.016	-1.959506e-01	2.462745e-01	8.118050e-02	4.282782e-01
-9	Rv2657c	-9	0	A	T	0.011	2.667658e-01	2.903141e-01	7.636374e-02	3.605577e-01
-9	Rv3705A	-9	0	A	T	0.021	-2.093669e-01	2.192467e-01	7.805290e-02	3.421118e-01
-9	Rv2129c	-9	0	A	T	0.027	2.547259e-02	1.979235e-01	1.156370e-01	8.978766e-01
-9	Rv2404c	-9	0	A	T	0.011	-2.012562e-01	2.974863e-01	8.655371e-02	5.004063e-01
-9	Rv2192c	-9	0	A	T	0.011	-1.557104e-01	3.007863e-01	7.274415e-02	6.059256e-01
-9	Rv3300c	-9	0	A	T	0.011	3.323877e-01	2.946290e-01	1.251820e-01	2.621873e-01
-9	Rv3758c	-9	0	A	T	0.106	9.240077e-02	1.264776e-01	8.515976e-02	4.668983e-01
-9	Rv3705c	-9	0	A	T	0.027	-2.007067e-01	1.891035e-01	5.098327e-02	2.913049e-01
-9	Rv0493c	-9	0	A	T	0.277	-1.719337e-01	1.247258e-01	3.496446e-01	1.713938e-01
-9	Rv1273c	-9	0	A	T	0.027	-2.024165e-01	2.054635e-01	6.299683e-02	3.271244e-01
-9	Rv1934c	-9	0	A	T	0.213	4.549147e-03	1.243134e-01	1.595262e-01	9.708879e-01
-9	Rv1099c	-9	0	A	T	0.053	-1.151295e-01	2.801911e-01	1.718612e-01	6.821039e-01
-9	Rv3598c	-9	0	A	T	0.160	5.540245e-02	1.313936e-01	1.386348e-01	6.742622e-01
-9	Rv3423c	-9	0	A	T	0.011	-1.601486e-01	3.023861e-01	7.878707e-02	5.976537e-01
-9	Rv2415c	-9	0	A	T	0.096	1.507376e-01	1.556872e-01	2.065280e-01	3.354790e-01
-9	Rv0642c	-9	0	A	T	0.053	1.273384e-01	1.627943e-01	1.350718e-01	4.361030e-01
-9	Rv0143c	-9	0	A	T	0.096	1.172069e-01	1.420003e-01	1.661819e-01	4.112804e-01
-9	Rv2052c	-9	0	A	T	0.027	1.866885e-02	1.920527e-01	1.019576e-01	9.227735e-01
-9	Rv0929	-9	0	A	T	0.032	8.761948e-02	3.402267e-01	1.949797e-01	7.973428e-01
-9	Rv0928	-9	0	A	T	0.011	-2.158001e-01	2.970519e-01	1.027968e-01	4.693933e-01
-9	Rv0431	-9	0	A	T	0.069	-1.768392e-01	2.004585e-01	1.162347e-01	3.799820e-01
-9	Rv0922	-9	0	A	T	0.218	-7.512507e-03	1.273184e-01	1.621770e-01	9.530756e-01
-9	414	-9	0	A	T	0.495	1.388667e-01	4.317932e-01	9.440198e-02	7.484818e-01
-9	415	-9	0	A	T	0.138	1.437796e-01	1.291782e-01	1.077141e-01	2.685942e-01
-9	416	-9	0	A	T	0.011	-1.776908e-01	2.958498e-01	7.552617e-02	5.495755e-01
-9	1388	-9	0	A	T	0.021	-2.198089e-01	2.110771e-01	8.261156e-02	3.004338e-01
-9	Rv2698	-9	0	A	T	0.016	-1.819104e-01	2.437430e-01	6.338585e-02	4.573767e-01
-9	Rv2695	-9	0	A	T	0.021	3.506083e-02	2.094869e-01	9.383315e-02	8.674500e-01
-9	1386	-9	0	A	T	0.021	-1.963132e-01	2.167997e-01	5.969606e-02	3.675633e-01
-9	Rv2691	-9	0	A	T	0.452	2.322780e-01	1.462385e-01	1.023866e-02	1.156380e-01
-9	1382	-9	0	A	T	0.016	1.385190e-01	2.419251e-01	1.051478e-01	5.683326e-01
-9	Rv2692	-9	0	A	T	0.223	-2.336068e-03	1.410734e-01	1.792575e-01	9.868241e-01
-9	Rv1348	-9	0	A	T	0.096	-1.088096e-01	1.361325e-01	7.685479e-02	4.261802e-01
-9	Rv1340	-9	0	A	T	0.021	-2.493551e-01	2.087245e-01	1.089241e-01	2.352902e-01
-9	Rv1341	-9	0	A	T	0.011	-2.700520e-01	2.873295e-01	1.223691e-01	3.497460e-01
-9	Rv1345	-9	0	A	T	0.021	-1.986483e-01	2.140714e-01	6.348522e-02	3.558598e-01
-9	Rv0697	-9	0	A	T	0.213	2.243450e-01	1.317747e-01	2.502260e-01	9.204039e-02
-9	Rv0696	-9	0	A	T	0.059	5.778576e-02	1.474264e-01	1.064144e-01	6.959916e-01
-9	Rv0694	-9	0	A	T	0.074	5.174497e-02	1.423404e-01	1.181716e-01	7.170431e-01
-9	Rv2958c	-9	0	A	T	0.074	-6.652674e-02	1.212226e-01	7.895157e-02	5.844734e-01
-9	Rv3536c	-9	0	A	T	0.021	-1.908440e-01	2.157149e-01	3.931897e-02	3.786222e-01
-9	Rv0699	-9	0	A	T	0.144	1.199730e-01	1.370596e-01	1.163521e-01	3.836717e-01
-9	Rv0698	-9	0	A	T	0.101	1.268644e-01	1.412458e-01	2.112102e-01	3.714335e-01
-9	Rv0242c	-9	0	A	T	0.048	-6.969169e-02	1.981165e-01	1.205180e-01	7.258142e-01
-9	Rv2836c	-9	0	A	T	0.043	2.015298e-01	1.494344e-01	1.435690e-01	1.807704e-01
-9	Rv3518c	-9	0	A	T	0.016	1.930896e-01	2.451536e-01	1.364337e-01	4.329396e-01
-9	Rv1479	-9	0	A	T	0.122	2.018360e-01	1.206763e-01	7.712941e-02	9.781554e-02
-9	Rv1842c	-9	0	A	T	0.021	3.477771e-01	2.167700e-01	1.527726e-01	1.120623e-01
-9	Rv3458c	-9	0	A	T	0.011	-2.591522e-01	2.872673e-01	1.125197e-01	3.693441e-01
-9	Rv3825c	-9	0	A	T	0.059	-2.409563e-01	1.303423e-01	1.000000e-05	6.772132e-02
-9	Rv3047c	-9	0	A	T	0.149	9.035727e-02	1.313071e-01	1.102911e-01	4.930978e-01
-9	Rv2898c	-9	0	A	T	0.016	-2.335986e-01	2.450003e-01	1.025736e-01	3.428543e-01
-9	Rv3232c	-9	0	A	T	0.032	-1.854790e-03	1.799340e-01	1.047006e-01	9.917977e-01
-9	Rv3270	-9	0	A	T	0.027	-1.978344e-01	1.891481e-01	6.467004e-02	2.983367e-01
-9	Rv3272	-9	0	A	T	0.181	6.804033e-02	1.186975e-01	1.187461e-01	5.678911e-01
-9	Rv3273	-9	0	A	T	0.027	-2.046693e-01	2.045187e-01	5.924824e-02	3.195791e-01
-9	Rv2905	-9	0	A	T	0.112	4.973154e-02	1.285262e-01	9.798340e-02	6.996965e-01
-9	Rv0257	-9	0	A	T	0.069	-1.768392e-01	2.004585e-01	1.162347e-01	3.799820e-01
-9	Rv1452c	-9	0	A	T	0.176	-5.142005e-02	9.166663e-02	1.070825e-01	5.761979e-01
-9	2423	-9	0	A	T	0.021	-2.150062e-01	2.115608e-01	8.800613e-02	3.121588e-01
-9	Rv0444c	-9	0	A	T	0.144	1.224696e-01	1.255227e-01	1.103574e-01	3.317829e-01
-9	Rv3318	-9	0	A	T	0.021	1.198006e-01	2.132696e-01	1.395395e-01	5.756638e-01
-9	Rv0974c	-9	0	A	T	0.457	2.271802e-01	1.554841e-01	1.480764e-02	1.473910e-01
-9	Rv0411c	-9	0	A	T	0.037	-2.271260e-01	1.617821e-01	7.604066e-02	1.637153e-01
-9	Rv3311	-9	0	A	T	0.016	-1.920229e-01	2.405225e-01	6.943974e-02	4.267191e-01
-9	Rv3310	-9	0	A	T	0.080	-2.018109e-01	1.721627e-01	9.274800e-02	2.441392e-01
-9	Rv3317	-9	0	A	T	0.495	1.339566e-01	4.459071e-01	1.042311e-01	7.645394e-01
-9	Rv1592c	-9	0	A	T	0.340	1.809369e-01	1.044477e-01	5.296503e-02	8.656780e-02
-9	Rv2818c	-9	0	A	T	0.021	3.498224e-01	2.148669e-01	1.607663e-01	1.069260e-01
-9	Rv0363c	-9	0	A	T	0.027	-1.967389e-01	1.901063e-01	5.295760e-02	3.034336e-01
-9	1815	-9	0	A	T	0.117	-1.069324e-01	1.154161e-01	1.766631e-01	3.566131e-01
-9	1811	-9	0	A	T	0.410	2.614797e-01	1.096342e-01	7.981222e-03	1.912961e-02
-9	1813	-9	0	A	T	0.016	1.698933e-01	2.422683e-01	1.243494e-01	4.849101e-01
-9	1818	-9	0	A	T	0.053	-1.627228e-01	1.796246e-01	1.602298e-01	3.673526e-01
-9	1819	-9	0	A	T	0.027	2.261683e-01	1.896607e-01	1.173200e-01	2.361362e-01
-9	Rv2249c	-9	0	A	T	0.027	-2.073638e-01	1.892834e-01	7.228560e-02	2.761484e-01
-9	Rv0346c	-9	0	A	T	0.048	-7.555904e-02	2.161270e-01	1.305479e-01	7.274343e-01
-9	Rv2572c	-9	0	A	T	0.037	-3.000832e-01	1.734517e-01	2.085842e-01	8.697155e-02
-9	Rv2505c	-9	0	A	T	0.043	-5.857958e-02	1.556629e-01	7.460803e-02	7.075429e-01
-9	1977	-9	0	A	T	0.011	-1.731383e-01	3.016979e-01	8.753573e-02	5.674496e-01
-9	1603	-9	0	A	T	0.027	-2.099847e-01	1.892618e-01	8.613731e-02	2.701090e-01
-9	1604	-9	0	A	T	0.027	-1.326255e-02	1.919498e-01	9.964923e-02	9.450649e-01
-9	1971	-9	0	A	T	0.027	2.040359e-01	1.889926e-01	9.786219e-02	2.831437e-01
-9	1970	-9	0	A	T	0.495	1.339566e-01	4.459071e-01	1.042311e-01	7.645394e-01
-9	Rv1911c	-9	0	A	T	0.021	-2.117687e-01	2.113312e-01	8.192398e-02	3.189380e-01
-9	Rv3869	-9	0	A	T	0.090	-2.006648e-01	1.315613e-01	9.255275e-02	1.306253e-01
-9	Rv3868	-9	0	A	T	0.074	-1.233435e-03	1.745285e-01	1.383268e-01	9.943765e-01
-9	Rv1980c	-9	0	A	T	0.016	-1.768655e-01	2.432066e-01	6.349601e-02	4.689358e-01
-9	Rv1621c	-9	0	A	T	0.016	-1.936610e-01	2.454603e-01	8.122034e-02	4.321576e-01
-9	Rv3861	-9	0	A	T	0.011	4.302630e-01	3.006098e-01	1.806899e-01	1.557324e-01
-9	Rv3806c	-9	0	A	T	0.074	-2.732244e-02	1.806833e-01	1.367589e-01	8.801354e-01
-9	2844	-9	0	A	T	0.027	-1.989452e-01	1.881635e-01	5.421504e-02	2.931432e-01
-9	2843	-9	0	A	T	0.043	7.737633e-03	1.649330e-01	1.123171e-01	9.626836e-01
-9	Rv3866	-9	0	A	T	0.043	5.733853e-02	1.512652e-01	9.967718e-02	7.055170e-01
-9	Rv2191	-9	0	A	T	0.064	-2.779520e-02	1.290517e-01	9.156370e-02	8.299476e-01
-9	Rv2196	-9	0	A	T	0.011	-2.253268e-01	2.936957e-01	1.019977e-01	4.449200e-01
-9	Rv2409c	-9	0	A	T	0.149	7.829296e-02	1.249168e-01	9.179942e-02	5.323683e-01
-9	Rv2194	-9	0	A	T	0.011	-2.073679e-01	2.918524e-01	9.221355e-02	4.791772e-01
-9	Rv2195	-9	0	A	T	0.021	-2.484363e-01	2.084159e-01	1.149372e-01	2.363183e-01
-9	Rv2489c	-9	0	A	T	0.021	-1.974278e-01	2.176852e-01	6.575237e-02	3.668069e-01
-9	Rv2160c	-9	0	A	T	0.223	1.101944e-01	1.445098e-01	2.037871e-01	4.476888e-01
-9	Rv3349c	-9	0	A	T	0.144	1.199730e-01	1.370596e-01	1.163521e-01	3.836717e-01
-9	1555	-9	0	A	T	0.495	1.339566e-01	4.459071e-01	1.042311e-01	7.645394e-01
-9	3039	-9	0	A	T	0.149	9.957354e-02	1.334940e-01	1.220474e-01	4.576277e-01
-9	Rv1647	-9	0	A	T	0.495	1.339566e-01	4.459071e-01	1.042311e-01	7.645394e-01
-9	Rv1646	-9	0	A	T	0.037	-2.221233e-01	1.686091e-01	6.433176e-02	1.909808e-01
-9	Rv1644	-9	0	A	T	0.441	2.398790e-01	1.328879e-01	8.327751e-03	7.432674e-02
-9	Rv1643	-9	0	A	T	0.011	-2.646086e-01	2.932550e-01	1.213714e-01	3.692455e-01
-9	Rv1641	-9	0	A	T	0.021	-2.090187e-01	2.362896e-01	8.169764e-02	3.786853e-01
-9	Rv3604c	-9	0	A	T	0.043	1.007425e-01	1.574834e-01	1.572800e-01	5.239561e-01
-9	Rv1649	-9	0	A	T	0.223	5.250636e-03	1.392640e-01	1.761931e-01	9.700064e-01
-9	Rv1648	-9	0	A	T	0.016	1.240124e-01	2.409629e-01	8.938877e-02	6.080293e-01
-9	Rv0774c	-9	0	A	T	0.011	3.984527e-01	3.059076e-01	1.730229e-01	1.959877e-01
-9	Rv1269c	-9	0	A	T	0.112	6.289683e-02	1.290004e-01	9.933798e-02	6.270136e-01
-9	530	-9	0	A	T	0.356	2.173510e-01	1.069377e-01	6.209655e-02	4.498563e-02
-9	Rv2734	-9	0	A	T	0.011	-1.797380e-01	3.066252e-01	9.045489e-02	5.591890e-01
-9	Rv2781c	-9	0	A	T	0.043	-2.271600e-01	1.514329e-01	7.185504e-03	1.370202e-01
-9	Rv1423	-9	0	A	T	0.016	1.211067e-01	2.428479e-01	9.834176e-02	6.191856e-01
-9	Rv1420	-9	0	A	T	0.160	1.776497e-01	1.433783e-01	1.695058e-01	2.184869e-01
-9	Rv1425	-9	0	A	T	0.101	-2.727928e-01	1.355631e-01	1.484969e-01	4.711324e-02
-9	Rv1429	-9	0	A	T	0.059	-2.526944e-02	1.335884e-01	9.464385e-02	8.503849e-01
-9	Rv1325c	-9	0	A	T	0.027	-2.052350e-01	1.948042e-01	7.323979e-02	2.948502e-01
-9	Rv2977c	-9	0	A	T	0.016	1.916023e-01	2.454599e-01	1.330139e-01	4.370504e-01
-9	1900	-9	0	A	T	0.495	1.339566e-01	4.459071e-01	1.042311e-01	7.645394e-01
-9	Rv3486	-9	0	A	T	0.011	3.185660e-01	2.934429e-01	1.158343e-01	2.804857e-01
-9	Rv3484	-9	0	A	T	0.021	-2.034523e-01	2.091934e-01	6.601761e-02	3.333242e-01
-9	Rv0594	-9	0	A	T	0.138	1.289044e-01	1.191414e-01	7.058912e-02	2.821046e-01
-9	Rv0590	-9	0	A	T	0.218	4.121870e-02	1.392958e-01	1.826825e-01	7.679674e-01
-9	Rv0591	-9	0	A	T	0.117	-1.590903e-01	9.940817e-02	1.000000e-05	1.129442e-01
-9	Rv0592	-9	0	A	T	0.117	9.943711e-03	1.144646e-01	1.204978e-01	9.309624e-01
-9	Rv0593	-9	0	A	T	0.016	-1.673311e-01	2.496512e-01	6.515273e-02	5.043715e-01
-9	Rv3579c	-9	0	A	T	0.032	-2.564305e-01	1.757093e-01	1.276172e-01	1.478608e-01
-9	Rv0545c	-9	0	A	T	0.447	2.358668e-01	1.393999e-01	1.136357e-02	9.402748e-02
-9	Rv0598c	-9	0	A	T	0.016	-2.313656e-01	2.404012e-01	1.005927e-01	3.383643e-01
-9	Rv0811c	-9	0	A	T	0.016	-2.397702e-01	2.395453e-01	1.157495e-01	3.194818e-01
-9	Rv1818c	-9	0	A	T	0.207	1.179267e-02	9.303801e-02	9.666888e-02	8.994140e-01
-9	Rv0770	-9	0	A	T	0.064	-5.832888e-02	1.315941e-01	1.081174e-01	6.586267e-01
-9	Rv0771	-9	0	A	T	0.021	-2.056678e-01	2.094932e-01	6.947123e-02	3.288027e-01
-9	Rv0772	-9	0	A	T	0.021	-1.868933e-01	2.108534e-01	4.594264e-02	3.777314e-01
-9	Rv0775	-9	0	A	T	0.043	3.029900e-01	1.498410e-01	2.986115e-02	4.607265e-02
-9	Rv0777	-9	0	A	T	0.069	-1.768392e-01	2.004585e-01	1.162347e-01	3.799820e-01
-9	Rv0129c	-9	0	A	T	0.016	-2.198500e-01	3.033904e-01	1.206582e-01	4.705096e-01
-9	Rv2760c	-9	0	A	T	0.016	-2.049137e-01	2.397047e-01	8.167165e-02	3.948501e-01
-9	Rv2351c	-9	0	A	T	0.165	-8.076984e-02	1.083872e-01	1.552962e-01	4.580522e-01
-9	2213	-9	0	A	T	0.165	2.583775e-02	1.262953e-01	1.366474e-01	8.383507e-01
-9	Rv0392c	-9	0	A	T	0.106	1.011843e-01	1.366656e-01	1.968957e-01	4.609554e-01
-9	2210	-9	0	A	T	0.032	-8.299989e-02	1.791533e-01	1.254540e-01	6.442509e-01
-9	2215	-9	0	A	T	0.064	-1.776863e-01	2.273831e-01	1.410386e-01	4.365499e-01
-9	2214	-9	0	A	T	0.090	6.996585e-03	1.264472e-01	1.207413e-01	9.559939e-01
-9	Rv0953c	-9	0	A	T	0.027	3.226543e-02	1.888136e-01	1.025360e-01	8.646894e-01
-9	Rv3621c	-9	0	A	T	0.032	1.415741e-02	1.944266e-01	1.143513e-01	9.421104e-01
-9	Rv2202c	-9	0	A	T	0.021	-2.093669e-01	2.192467e-01	7.805290e-02	3.421118e-01
-9	Rv3888c	-9	0	A	T	0.074	5.669769e-02	1.335152e-01	1.570194e-01	6.720808e-01
-9	Rv0837c	-9	0	A	T	0.027	2.352049e-01	1.894673e-01	1.403626e-01	2.176135e-01
-9	Rv0016c	-9	0	A	T	0.011	-1.930353e-01	2.933841e-01	8.342736e-02	5.122064e-01
-9	Rv2264c	-9	0	A	T	0.181	-8.967259e-02	1.174185e-01	1.891130e-01	4.469999e-01
-9	Rv2021c	-9	0	A	T	0.011	-1.637960e-01	3.023268e-01	7.876546e-02	5.892766e-01
-9	Rv2864c	-9	0	A	T	0.053	9.613397e-02	1.550258e-01	1.066956e-01	5.367146e-01
-9	Rv2477c	-9	0	A	T	0.037	-2.260933e-01	1.614894e-01	1.072505e-01	1.648617e-01
-9	Rv2655c	-9	0	A	T	0.096	-1.944419e-01	1.065337e-01	1.000000e-05	7.122067e-02
-9	Rv0198c	-9	0	A	T	0.064	-1.006718e-02	1.559667e-01	1.135936e-01	9.486747e-01
-9	Rv2089c	-9	0	A	T	0.144	1.109073e-01	1.205735e-01	8.722850e-02	3.600665e-01
-9	Rv2072c	-9	0	A	T	0.452	2.322780e-01	1.462385e-01	1.023866e-02	1.156380e-01
-9	Rv1963c	-9	0	A	T	0.011	-2.151196e-01	2.948049e-01	1.013926e-01	4.674266e-01
-9	Rv3108	-9	0	A	T	0.011	-1.505131e-01	2.937216e-01	6.350508e-02	6.095750e-01
-9	Rv3109	-9	0	A	T	0.027	-1.969887e-01	1.909336e-01	4.732379e-02	3.049113e-01
-9	Rv3106	-9	0	A	T	0.080	-1.959153e-01	1.557998e-01	8.425335e-02	2.117621e-01
-9	Rv3306c	-9	0	A	T	0.074	5.707459e-02	1.414316e-01	1.062560e-01	6.874808e-01
-9	Rv3703c	-9	0	A	T	0.133	1.500860e-01	1.128157e-01	6.622297e-02	1.866866e-01
-9	Rv1779c	-9	0	A	T	0.074	4.814037e-01	1.988322e-01	4.212239e-01	1.743381e-02
-9	Rv3026c	-9	0	A	T	0.032	-2.128326e-01	1.844352e-01	5.562055e-02	2.515017e-01
-9	2983	-9	0	A	T	0.011	-2.154805e-01	2.938652e-01	9.266875e-02	4.652623e-01
-9	2982	-9	0	A	T	0.016	-1.957191e-01	2.425024e-01	8.731271e-02	4.217014e-01
-9	Rv3421c	-9	0	A	T	0.021	-1.912402e-01	2.107145e-01	4.084179e-02	3.664715e-01
-9	Rv2417c	-9	0	A	T	0.021	-2.254540e-01	2.086660e-01	9.341548e-02	2.827642e-01
-9	1018	-9	0	A	T	0.064	-1.776863e-01	2.273831e-01	1.410386e-01	4.365499e-01
-9	1015	-9	0	A	T	0.436	2.425074e-01	1.276675e-01	1.109736e-02	6.062844e-02
-9	Rv2506	-9	0	A	T	0.037	-2.275763e-01	1.638909e-01	8.904091e-02	1.683119e-01
-9	1011	-9	0	A	T	0.016	1.176081e-01	2.405065e-01	9.394789e-02	6.260042e-01
-9	Rv0906	-9	0	A	T	0.074	-1.922967e-01	1.771305e-01	1.125285e-01	2.804830e-01
-9	Rv0905	-9	0	A	T	0.021	-2.276705e-01	2.412109e-01	9.578583e-02	3.477109e-01
-9	Rv0901	-9	0	A	T	0.011	-2.340790e-01	2.933887e-01	1.075776e-01	4.270144e-01
-9	Rv0909	-9	0	A	T	0.069	-1.768392e-01	2.004585e-01	1.162347e-01	3.799820e-01
-9	Rv0908	-9	0	A	T	0.043	-2.593563e-01	1.616036e-01	1.193853e-01	1.119450e-01
-9	436	-9	0	A	T	0.027	-2.017212e-01	1.917020e-01	2.720153e-02	2.954343e-01
-9	437	-9	0	A	T	0.160	2.099375e-01	1.178125e-01	9.882374e-02	7.805465e-02
-9	Rv2454c	-9	0	A	T	0.021	-2.020966e-01	2.404277e-01	9.291503e-02	4.027676e-01
-9	Rv1563c	-9	0	A	T	0.037	-8.614935e-02	1.620132e-01	1.000432e-01	5.961859e-01
-9	Rv3530c	-9	0	A	T	0.021	-1.818277e-01	2.171324e-01	5.125057e-02	4.045352e-01
-9	Rv2834c	-9	0	A	T	0.011	3.255882e-01	2.928753e-01	1.263721e-01	2.691659e-01
-9	Rv2682c	-9	0	A	T	0.011	-1.589637e-01	2.975234e-01	6.506817e-02	5.944299e-01
-9	Rv1507c	-9	0	A	T	0.016	-2.545139e-01	2.391251e-01	1.257630e-01	2.899537e-01
-9	Rv1231c	-9	0	A	T	0.053	-1.151295e-01	2.801911e-01	1.718612e-01	6.821039e-01
-9	Rv1840c	-9	0	A	T	0.037	-2.143445e-01	1.607018e-01	4.620214e-02	1.855612e-01
-9	Rv1366	-9	0	A	T	0.021	-2.093669e-01	2.192467e-01	7.805290e-02	3.421118e-01
-9	Rv1360	-9	0	A	T	0.011	3.197140e-01	2.931577e-01	1.155531e-01	2.783028e-01
-9	Rv1368	-9	0	A	T	0.186	5.787189e-02	1.192208e-01	1.088700e-01	6.285342e-01
-9	Rv0013	-9	0	A	T	0.229	-1.798168e-02	1.402587e-01	1.817783e-01	8.982676e-01
-9	Rv3265c	-9	0	A	T	0.011	-1.620043e-01	3.007649e-01	7.609696e-02	5.914356e-01
-9	Rv3230c	-9	0	A	T	0.037	5.937889e-02	1.611273e-01	8.644712e-02	7.133310e-01
-9	Rv3296	-9	0	A	T	0.266	-4.323349e-02	1.150890e-01	1.443448e-01	7.080400e-01
-9	Rv3297	-9	0	A	T	0.016	1.838949e-01	2.495160e-01	1.372980e-01	4.629939e-01
-9	Rv3292	-9	0	A	T	0.016	1.505408e-01	2.493698e-01	1.151229e-01	5.475386e-01
-9	Rv3293	-9	0	A	T	0.165	1.156730e-01	1.172194e-01	9.931833e-02	3.263252e-01
-9	Rv1106c	-9	0	A	T	0.011	2.585116e-01	2.911742e-01	6.505658e-02	3.769503e-01
-9	Rv2701c	-9	0	A	T	0.016	-1.816349e-01	2.399290e-01	6.209431e-02	4.509627e-01
-9	Rv0037c	-9	0	A	T	0.043	2.660388e-01	2.323426e-01	2.197922e-01	2.551675e-01
-9	Rv0976c	-9	0	A	T	0.032	-6.831232e-02	1.716329e-01	1.022235e-01	6.915419e-01
-9	Rv2545	-9	0	A	T	0.138	1.459655e-01	1.409368e-01	1.157640e-01	3.030659e-01
-9	Rv0446c	-9	0	A	T	0.080	1.366917e-01	1.518610e-01	1.396624e-01	3.704116e-01
-9	Rv2544	-9	0	A	T	0.213	1.447704e-01	1.161824e-01	1.250941e-01	2.159057e-01
-9	Rv2546	-9	0	A	T	0.021	-2.093669e-01	2.192467e-01	7.805290e-02	3.421118e-01
-9	Rv0858c	-9	0	A	T	0.101	1.235039e-01	1.238895e-01	8.758276e-02	3.214339e-01
-9	Rv3843c	-9	0	A	T	0.101	-4.171013e-02	1.441192e-01	1.370157e-01	7.729157e-01
-9	Rv3721c	-9	0	A	T	0.021	-2.093260e-01	2.402708e-01	8.883139e-02	3.859080e-01
-9	1832	-9	0	A	T	0.011	-2.646086e-01	2.932550e-01	1.213714e-01	3.692455e-01
-9	1830	-9	0	A	T	0.027	2.352330e-02	1.930730e-01	1.088978e-01	9.032944e-01
-9	1834	-9	0	A	T	0.016	1.155864e-01	2.406623e-01	9.547384e-02	6.321652e-01
-9	1838	-9	0	A	T	0.064	-1.776863e-01	2.273831e-01	1.410386e-01	4.365499e-01
-9	2155	-9	0	A	T	0.016	-2.720505e-01	2.341796e-01	1.390524e-01	2.483554e-01
-9	2157	-9	0	A	T	0.021	2.025806e-01	2.642208e-01	2.301090e-01	4.452173e-01
-9	2150	-9	0	A	T	0.043	-2.267804e-01	1.514956e-01	7.858784e-03	1.378309e-01
-9	2403	-9	0	A	T	0.064	-1.776863e-01	2.273831e-01	1.410386e-01	4.365499e-01
-9	2401	-9	0	A	T	0.011	-1.797380e-01	3.066252e-01	9.045489e-02	5.591890e-01
-9	Rv3358	-9	0	A	T	0.011	-2.054288e-01	2.932179e-01	9.177216e-02	4.853200e-01
-9	1955	-9	0	A	T	0.016	-2.380796e-01	2.415708e-01	1.062229e-01	3.269400e-01
-9	1954	-9	0	A	T	0.016	-1.684509e-01	2.541257e-01	7.234001e-02	5.090747e-01
-9	1950	-9	0	A	T	0.128	1.916705e-01	1.348355e-01	1.005709e-01	1.585486e-01
-9	1952	-9	0	A	T	0.021	-1.958015e-01	2.117548e-01	6.400548e-02	3.575612e-01
-9	Rv3497c	-9	0	A	T	0.128	4.969989e-04	1.222158e-01	1.335781e-01	9.967642e-01
-9	1484	-9	0	A	T	0.441	1.396435e-01	1.625112e-01	1.284592e-01	3.924167e-01
-9	Rv1979c	-9	0	A	T	0.074	2.934798e-01	2.045517e-01	3.531960e-01	1.547500e-01
-9	1274	-9	0	A	T	0.011	-1.810618e-01	2.939735e-01	7.645908e-02	5.394734e-01
-9	Rv2162c	-9	0	A	T	0.037	1.192392e-01	1.631309e-01	1.221533e-01	4.666722e-01
-9	Rv3347c	-9	0	A	T	0.479	-6.213717e-02	2.298806e-01	1.229370e-01	7.875334e-01
-9	Rv1997	-9	0	A	T	0.218	-1.900784e-02	1.262108e-01	1.658734e-01	8.806179e-01
-9	Rv1996	-9	0	A	T	0.080	9.927609e-02	1.635238e-01	1.656635e-01	5.452767e-01
-9	Rv1995	-9	0	A	T	0.053	4.443254e-02	1.744817e-01	1.218539e-01	7.995584e-01
-9	Rv1629	-9	0	A	T	0.218	7.661956e-02	1.204563e-01	1.337153e-01	5.263049e-01
-9	Rv3602c	-9	0	A	T	0.016	1.639852e-01	2.449962e-01	1.220139e-01	5.049564e-01
-9	2065	-9	0	A	T	0.027	-2.232854e-01	1.961863e-01	8.953344e-02	2.580217e-01
-9	518	-9	0	A	T	0.021	7.648580e-02	2.125469e-01	1.096273e-01	7.197812e-01
-9	Rv3840	-9	0	A	T	0.027	-2.144992e-01	1.933275e-01	7.624123e-02	2.701012e-01
-9	Rv3847	-9	0	A	T	0.165	2.397384e-02	1.324861e-01	1.456192e-01	8.568020e-01
-9	Rv3845	-9	0	A	T	0.011	-2.686276e-01	2.917223e-01	1.258923e-01	3.595458e-01
-9	511	-9	0	A	T	0.021	-1.914324e-01	2.108982e-01	2.785158e-02	3.664082e-01
-9	Rv1267c	-9	0	A	T	0.064	8.866514e-02	2.044859e-01	1.825850e-01	6.655937e-01
-9	514	-9	0	A	T	0.032	-2.117533e-01	1.758367e-01	5.391328e-02	2.315778e-01
-9	517	-9	0	A	T	0.447	2.346249e-01	1.409847e-01	2.658251e-02	9.947770e-02
-9	1224	-9	0	A	T	0.090	-2.260772e-01	1.409498e-01	1.020987e-01	1.121516e-01
-9	627	-9	0	A	T	0.191	-2.333257e-02	9.931131e-02	1.316855e-01	8.147745e-01
-9	Rv2715	-9	0	A	T	0.043	3.142675e-02	1.549243e-01	9.657029e-02	8.396985e-01
-9	1221	-9	0	A	T	0.027	-2.146774e-01	1.898909e-01	6.606779e-02	2.611916e-01
-9	628	-9	0	A	T	0.117	-1.796026e-01	1.009052e-01	3.050127e-01	7.839186e-02
-9	Rv2028c	-9	0	A	T	0.011	-1.743279e-01	3.005259e-01	7.740451e-02	5.632812e-01
-9	Rv1198	-9	0	A	T	0.144	7.191749e-02	1.109450e-01	1.353585e-01	5.184532e-01
-9	Rv1193	-9	0	A	T	0.117	2.000727e-01	1.072387e-01	3.018957e-02	6.527324e-02
-9	Rv1192	-9	0	A	T	0.053	1.684651e-02	1.409764e-01	1.090075e-01	9.051408e-01
-9	Rv1190	-9	0	A	T	0.021	-1.956479e-01	2.122778e-01	6.493201e-02	3.591166e-01
-9	Rv1197	-9	0	A	T	0.027	2.941625e-03	1.880663e-01	9.373991e-02	9.875543e-01
-9	Rv1196	-9	0	A	T	0.255	-1.972822e-02	1.193107e-01	1.514112e-01	8.690300e-01
-9	Rv2975c	-9	0	A	T	0.223	-1.472711e-02	1.415006e-01	1.836693e-01	9.173339e-01
-9	Rv0223c	-9	0	A	T	0.202	-8.332472e-02	1.181209e-01	1.863290e-01	4.823317e-01
-9	Rv0579	-9	0	A	T	0.016	1.408963e-01	2.396840e-01	1.045559e-01	5.580786e-01
-9	Rv0576	-9	0	A	T	0.223	7.756479e-03	1.455990e-01	1.873096e-01	9.576300e-01
-9	Rv0577	-9	0	A	T	0.021	-2.063585e-01	2.076424e-01	7.295609e-02	3.229188e-01
-9	Rv0570	-9	0	A	T	0.059	4.447512e-03	1.364257e-01	1.062473e-01	9.740640e-01
-9	Rv2306A	-9	0	A	T	0.064	-1.776863e-01	2.273831e-01	1.410386e-01	4.365499e-01
-9	Rv0547c	-9	0	A	T	0.037	-5.968280e-03	2.646564e-01	1.587776e-01	9.820572e-01
-9	Rv0712	-9	0	A	T	0.011	-1.724743e-01	3.011849e-01	7.692734e-02	5.682768e-01
-9	Rv0713	-9	0	A	T	0.021	-1.824684e-01	2.199116e-01	6.568340e-02	4.088362e-01
-9	Rv0710	-9	0	A	T	0.016	-1.849670e-01	2.415251e-01	6.227632e-02	4.457383e-01
-9	Rv0711	-9	0	A	T	0.032	-2.120192e-01	1.835420e-01	8.428754e-02	2.510191e-01
-9	Rv2661c	-9	0	A	T	0.027	-2.149238e-01	1.906063e-01	7.429851e-02	2.624296e-01
-9	Rv0561c	-9	0	A	T	0.011	-2.185835e-01	2.940215e-01	9.255661e-02	4.591176e-01
-9	Rv2427Ac	-9	0	A	T	0.069	-1.576506e-01	1.678214e-01	8.276778e-02	3.499878e-01
-9	2239	-9	0	A	T	0.053	9.949562e-02	1.560219e-01	1.067156e-01	5.252511e-01
-9	2233	-9	0	A	T	0.011	-2.237436e-01	2.941662e-01	1.032216e-01	4.488393e-01
-9	2232	-9	0	A	T	0.048	-2.312500e-01	1.499852e-01	4.924817e-02	1.265504e-01
-9	2235	-9	0	A	T	0.133	1.493087e-01	1.194241e-01	6.246960e-02	2.143831e-01
-9	2237	-9	0	A	T	0.138	1.459655e-01	1.409368e-01	1.157640e-01	3.030659e-01
-9	Rv2913c	-9	0	A	T	0.027	5.310768e-02	1.960609e-01	1.222259e-01	7.870952e-01
-9	Rv2403c	-9	0	A	T	0.011	-1.810618e-01	2.939735e-01	7.645908e-02	5.394734e-01
-9	2095	-9	0	A	T	0.021	4.722914e-01	2.350903e-01	1.604627e-01	4.747024e-02
-9	2096	-9	0	A	T	0.011	-1.743279e-01	3.005259e-01	7.740451e-02	5.632812e-01
-9	Rv0470A	-9	0	A	T	0.027	-2.105554e-01	2.096366e-01	7.453589e-02	3.178285e-01
-9	Rv0014c	-9	0	A	T	0.154	1.859467e-01	1.314048e-01	1.546409e-01	1.604248e-01
-9	Rv2653c	-9	0	A	T	0.059	2.196509e-01	1.666235e-01	1.912741e-01	1.906937e-01
-9	Rv3544c	-9	0	A	T	0.048	1.311555e-01	1.624688e-01	9.391242e-02	4.215956e-01
-9	Rv2262c	-9	0	A	T	0.489	1.544792e-01	3.067747e-01	8.636708e-02	6.157749e-01
-9	Rv0817c	-9	0	A	T	0.021	-2.395438e-01	2.139957e-01	1.006443e-01	2.658895e-01
-9	Rv2888c	-9	0	A	T	0.021	2.743117e-02	2.100419e-01	9.392609e-02	8.963780e-01
-9	Rv3279c	-9	0	A	T	0.122	5.010064e-02	1.514057e-01	1.689847e-01	7.414700e-01
-9	Rv2070c	-9	0	A	T	0.074	-1.961201e-01	1.724306e-01	1.045989e-01	2.583305e-01
-9	Rv3694c	-9	0	A	T	0.016	1.451762e-01	2.384645e-01	1.092436e-01	5.441601e-01
-9	Rv3120	-9	0	A	T	0.016	9.073657e-02	2.395586e-01	8.150028e-02	7.057346e-01
-9	Rv3121	-9	0	A	T	0.479	1.852219e-01	2.211492e-01	6.091245e-02	4.044581e-01
-9	Rv3122	-9	0	A	T	0.016	-2.198500e-01	3.033904e-01	1.206582e-01	4.705096e-01
-9	Rv3124	-9	0	A	T	0.037	-4.229140e-02	1.741363e-01	1.008080e-01	8.086516e-01
-9	Rv3127	-9	0	A	T	0.011	-2.529323e-01	2.858553e-01	1.140725e-01	3.785570e-01
-9	3	-9	0	A	T	0.011	-1.969881e-01	2.933036e-01	8.310503e-02	5.035096e-01
-9	Rv3701c	-9	0	A	T	0.021	-2.868988e-03	2.078558e-01	9.197967e-02	9.890172e-01
-9	Rv2539c	-9	0	A	T	0.021	-2.116650e-01	2.097633e-01	7.004216e-02	3.155896e-01
-9	Rv2527	-9	0	A	T	0.011	-2.277343e-01	2.928210e-01	1.016129e-01	4.387264e-01
-9	Rv2526	-9	0	A	T	0.138	1.459655e-01	1.409368e-01	1.157640e-01	3.030659e-01
-9	Rv3024c	-9	0	A	T	0.016	-1.768655e-01	2.432066e-01	6.349601e-02	4.689358e-01
-9	Rv2529	-9	0	A	T	0.021	-2.047970e-01	2.100061e-01	8.032847e-02	3.320207e-01
-9	1039	-9	0	A	T	0.181	4.935177e-02	1.114408e-01	9.918895e-02	6.589124e-01
-9	Rv2411c	-9	0	A	T	0.021	-1.902912e-01	2.126684e-01	3.711487e-02	3.732404e-01
-9	1036	-9	0	A	T	0.064	-1.589005e-01	2.001401e-01	1.146383e-01	4.292698e-01
-9	1035	-9	0	A	T	0.043	2.117509e-01	1.815345e-01	1.229429e-01	2.464473e-01
-9	1645	-9	0	A	T	0.170	3.035802e-02	1.375234e-01	1.640435e-01	8.257777e-01
-9	Rv0646c	-9	0	A	T	0.016	1.755777e-01	2.538836e-01	1.001215e-01	4.909503e-01
-9	Rv0961	-9	0	A	T	0.011	-1.810618e-01	2.939735e-01	7.645908e-02	5.394734e-01
-9	Rv0960	-9	0	A	T	0.016	2.076563e-01	2.469509e-01	1.475698e-01	4.025949e-01
-9	Rv0967	-9	0	A	T	0.011	-2.185835e-01	2.940215e-01	9.255661e-02	4.591176e-01
-9	Rv0969	-9	0	A	T	0.309	-1.564221e-01	1.278368e-01	3.442460e-01	2.242249e-01
-9	Rv0968	-9	0	A	T	0.043	-4.286376e-02	2.225926e-01	1.371202e-01	8.477233e-01
-9	Rv1755c	-9	0	A	T	0.048	-2.260590e-01	1.440993e-01	2.020767e-02	1.201341e-01
-9	Rv2334	-9	0	A	T	0.021	6.597021e-02	2.088614e-01	1.017868e-01	7.528269e-01
-9	Rv2335	-9	0	A	T	0.043	2.880101e-02	1.506181e-01	9.070211e-02	8.487755e-01
-9	Rv1168c	-9	0	A	T	0.165	1.216063e-01	1.221836e-01	1.110091e-01	3.222129e-01
-9	Rv2841c	-9	0	A	T	0.053	6.734954e-02	1.728902e-01	1.342072e-01	6.977689e-01
-9	Rv1706c	-9	0	A	T	0.016	-1.748928e-01	2.521524e-01	7.420288e-02	4.896809e-01
-9	Rv0386	-9	0	A	T	0.069	-5.207240e-02	1.254942e-01	8.595266e-02	6.791529e-01
-9	Rv0389	-9	0	A	T	0.080	-2.087258e-01	1.643867e-01	1.017012e-01	2.073851e-01
-9	Rv1002c	-9	0	A	T	0.032	-4.464662e-03	1.768974e-01	9.829822e-02	9.799192e-01
-9	Rv3728	-9	0	A	T	0.074	9.286508e-02	1.240626e-01	9.773348e-02	4.560474e-01
-9	Rv3729	-9	0	A	T	0.314	-8.848024e-02	1.133760e-01	1.891403e-01	4.371506e-01
-9	Rv3726	-9	0	A	T	0.037	-4.484953e-03	2.644830e-01	1.581919e-01	9.865073e-01
-9	Rv3727	-9	0	A	T	0.181	2.448988e-01	1.010154e-01	6.392507e-02	1.728955e-02
-9	Rv3725	-9	0	A	T	0.218	1.839388e-02	1.490480e-01	1.891906e-01	9.020523e-01
-9	Rv3723	-9	0	A	T	0.032	-2.130360e-02	1.793795e-01	9.945217e-02	9.057223e-01
-9	Rv3720	-9	0	A	T	0.048	1.561818e-01	1.686216e-01	1.212195e-01	3.567517e-01
-9	Rv1233c	-9	0	A	T	0.027	4.083676e-01	1.816326e-01	1.144943e-01	2.694411e-02
-9	Rv1388	-9	0	A	T	0.011	-1.658089e-01	2.945102e-01	6.893523e-02	5.748052e-01
-9	Rv1386	-9	0	A	T	0.064	1.302749e-01	1.505158e-01	9.605705e-02	3.890035e-01
-9	Rv1387	-9	0	A	T	0.154	6.662453e-02	1.153678e-01	9.212134e-02	5.650146e-01
-9	Rv3829c	-9	0	A	T	0.218	9.255537e-02	1.186042e-01	1.497689e-01	4.371751e-01
-9	Rv0070c	-9	0	A	T	0.032	1.961162e-01	1.784967e-01	1.824667e-01	2.747614e-01
-9	Rv1382	-9	0	A	T	0.032	-2.155611e-01	1.757837e-01	6.404843e-02	2.232205e-01
-9	Rv1383	-9	0	A	T	0.149	9.937439e-02	1.330315e-01	1.190022e-01	4.569690e-01
-9	Rv1381	-9	0	A	T	0.027	4.380372e-02	2.006853e-01	1.205145e-01	8.277017e-01
-9	Rv1456c	-9	0	A	T	0.011	-1.617132e-01	3.018062e-01	7.918764e-02	5.933774e-01
-9	Rv2323c	-9	0	A	T	0.021	2.748174e-01	2.074818e-01	4.593234e-02	1.886054e-01
-9	Rv2372c	-9	0	A	T	0.027	-2.105554e-01	2.096366e-01	7.453589e-02	3.178285e-01
-9	Rv0034	-9	0	A	T	0.011	-1.906024e-01	2.962111e-01	9.025420e-02	5.215212e-01
-9	Rv0032	-9	0	A	T	0.324	1.886596e-01	9.044259e-02	2.391131e-02	3.975030e-02
-9	Rv0031	-9	0	A	T	0.011	-1.602601e-01	2.962910e-01	6.395361e-02	5.898923e-01
-9	Rv0030	-9	0	A	T	0.053	1.318663e-01	1.616367e-01	1.336923e-01	4.167106e-01
-9	Rv3826	-9	0	A	T	0.165	2.958139e-02	1.271171e-01	1.370544e-01	8.165037e-01
-9	Rv0723	-9	0	A	T	0.069	-1.768392e-01	2.004585e-01	1.162347e-01	3.799820e-01
-9	Rv3249c	-9	0	A	T	0.021	2.779538e-01	2.083374e-01	4.087506e-02	1.854472e-01
-9	Rv3916c	-9	0	A	T	0.016	-2.767015e-01	2.413804e-01	1.433857e-01	2.546315e-01
-9	Rv2893	-9	0	A	T	0.011	2.826001e-01	2.912289e-01	8.907556e-02	3.344058e-01
-9	Rv2891	-9	0	A	T	0.149	9.871205e-02	1.287598e-01	1.088784e-01	4.452599e-01
-9	2396	-9	0	A	T	0.043	-2.273211e-01	1.533104e-01	1.005921e-02	1.415582e-01
-9	2397	-9	0	A	T	0.011	-1.797380e-01	3.066252e-01	9.045489e-02	5.591890e-01
-9	2394	-9	0	A	T	0.011	-1.637960e-01	3.023268e-01	7.876546e-02	5.892766e-01
-9	2391	-9	0	A	T	0.495	1.339566e-01	4.459071e-01	1.042311e-01	7.645394e-01
-9	2398	-9	0	A	T	0.420	2.531621e-01	1.134869e-01	1.000000e-05	2.812773e-02
-9	1858	-9	0	A	T	0.144	1.957782e-01	1.149856e-01	1.277828e-01	9.201349e-02
-9	1850	-9	0	A	T	0.011	-2.272346e-01	2.941779e-01	1.015097e-01	4.418341e-01
-9	1852	-9	0	A	T	0.074	-2.227417e-01	1.747484e-01	1.449814e-01	2.056459e-01
-9	1853	-9	0	A	T	0.043	-9.503663e-02	1.631009e-01	9.900035e-02	5.615300e-01
-9	1854	-9	0	A	T	0.011	-2.646086e-01	2.932550e-01	1.213714e-01	3.692455e-01
-9	1857	-9	0	A	T	0.186	-1.640208e-01	1.266830e-01	2.683725e-01	1.986520e-01
-9	2171	-9	0	A	T	0.016	1.214589e-01	2.405680e-01	9.279106e-02	6.148476e-01
-9	2178	-9	0	A	T	0.032	-2.645246e-02	2.011512e-01	1.128673e-01	8.956627e-01
-9	Rv3898c	-9	0	A	T	0.218	1.839388e-02	1.490480e-01	1.891906e-01	9.020523e-01
-9	1939	-9	0	A	T	0.032	2.473989e-02	2.041756e-01	1.186774e-01	9.038209e-01
-9	1429	-9	0	A	T	0.016	-2.163422e-01	2.462410e-01	9.936940e-02	3.819183e-01
-9	Rv3180c	-9	0	A	T	0.011	-1.753602e-01	2.936085e-01	7.679279e-02	5.518019e-01
-9	Rv0059	-9	0	A	T	0.048	1.344277e-01	1.637283e-01	9.617621e-02	4.137451e-01
-9	Rv0095c	-9	0	A	T	0.351	1.141096e-02	1.108593e-01	1.262423e-01	9.182411e-01
-9	Rv1816	-9	0	A	T	0.032	-2.125609e-01	1.855006e-01	6.063745e-02	2.548177e-01
-9	Rv1817	-9	0	A	T	0.016	-1.916937e-01	2.455552e-01	8.430422e-02	4.370100e-01
-9	Rv1814	-9	0	A	T	0.043	5.800804e-02	1.525995e-01	9.674206e-02	7.047232e-01
-9	Rv1815	-9	0	A	T	0.495	1.339566e-01	4.459071e-01	1.042311e-01	7.645394e-01
-9	Rv3345c	-9	0	A	T	0.388	-1.618672e-01	9.902020e-02	1.108770e-01	1.055315e-01
-9	Rv1810	-9	0	A	T	0.085	-3.588681e-01	1.755038e-01	3.687736e-01	4.373275e-02
-9	Rv1811	-9	0	A	T	0.064	1.351127e-01	1.476428e-01	1.032877e-01	3.625147e-01
-9	Rv2518c	-9	0	A	T	0.016	-1.954474e-01	2.406876e-01	7.783804e-02	4.188662e-01
-9	Rv0725c	-9	0	A	T	0.080	-6.967384e-02	1.641470e-01	1.280619e-01	6.722214e-01
-9	Rv0055	-9	0	A	T	0.011	-1.798395e-01	2.930474e-01	7.114171e-02	5.409362e-01
-9	Rv1087A	-9	0	A	T	0.011	-1.919846e-01	2.953565e-01	9.060148e-02	5.173059e-01
-9	Rv2164c	-9	0	A	T	0.069	-1.456175e-01	1.434396e-01	7.761581e-02	3.126808e-01
-9	Rv1609	-9	0	A	T	0.032	-2.346592e-01	1.721153e-01	9.585921e-02	1.760887e-01
-9	Rv1978	-9	0	A	T	0.154	9.281861e-02	1.489626e-01	1.580280e-01	5.347605e-01
-9	Rv1975	-9	0	A	T	0.069	-1.563282e-01	1.665643e-01	8.059563e-02	3.504214e-01
-9	Rv1602	-9	0	A	T	0.495	1.339566e-01	4.459071e-01	1.042311e-01	7.645394e-01
-9	Rv1977	-9	0	A	T	0.048	2.417401e-01	1.521332e-01	2.405349e-01	1.154905e-01
-9	Rv1600	-9	0	A	T	0.011	-1.810618e-01	2.939735e-01	7.645908e-02	5.394734e-01
-9	Rv1971	-9	0	A	T	0.479	1.978689e-01	2.169926e-01	6.793184e-02	3.642208e-01
-9	Rv1606	-9	0	A	T	0.053	1.282654e-01	1.600837e-01	1.293924e-01	4.250575e-01
-9	Rv1973	-9	0	A	T	0.011	2.826001e-01	2.912289e-01	8.907556e-02	3.344058e-01
-9	Rv1972	-9	0	A	T	0.128	1.351852e-01	1.168530e-01	1.087055e-01	2.503152e-01
-9	Rv3655c	-9	0	A	T	0.484	2.429393e-01	2.429053e-01	1.172122e-01	3.198662e-01
-9	604	-9	0	A	T	0.473	-2.194923e-01	1.851229e-01	1.159322e-01	2.388111e-01
-9	1209	-9	0	A	T	0.074	-4.611365e-02	1.525254e-01	1.593869e-01	7.630798e-01
-9	600	-9	0	A	T	0.122	2.018360e-01	1.206763e-01	7.712941e-02	9.781554e-02
-9	Rv1705c	-9	0	A	T	0.239	1.249685e-01	1.294210e-01	1.849697e-01	3.367774e-01
-9	Rv2785c	-9	0	A	T	0.011	-2.445830e-01	2.925563e-01	1.096734e-01	4.053097e-01
-9	1204	-9	0	A	T	0.165	3.822504e-02	1.304193e-01	1.462868e-01	7.701109e-01
-9	1207	-9	0	A	T	0.048	1.066048e-01	1.855078e-01	1.133664e-01	5.669205e-01
-9	1201	-9	0	A	T	0.011	3.185660e-01	2.934429e-01	1.158343e-01	2.804857e-01
-9	1203	-9	0	A	T	0.090	1.709196e-01	1.275040e-01	5.952186e-02	1.833822e-01
-9	1202	-9	0	A	T	0.213	1.641110e-02	1.345067e-01	1.639726e-01	9.031576e-01
-9	Rv3098c	-9	0	A	T	0.011	-2.127610e-01	2.940056e-01	9.478009e-02	4.711086e-01
-9	Rv3440c	-9	0	A	T	0.016	-1.988340e-01	2.479728e-01	7.594139e-02	4.247128e-01
-9	465	-9	0	A	T	0.064	1.330479e-01	1.584814e-01	1.063485e-01	4.033553e-01
-9	Rv2973c	-9	0	A	T	0.011	-2.272346e-01	2.941779e-01	1.015097e-01	4.418341e-01
-9	1355	-9	0	A	T	0.027	-2.908973e-01	1.976520e-01	1.498866e-01	1.444968e-01
-9	Rv3018c	-9	0	A	T	0.144	-1.489081e-01	1.045112e-01	1.091235e-01	1.575973e-01
-9	1354	-9	0	A	T	0.021	-2.093260e-01	2.402708e-01	8.883139e-02	3.859080e-01
-9	Rv3323c	-9	0	A	T	0.016	-3.205745e-01	2.556351e-01	1.495206e-01	2.130076e-01
-9	Rv3398c	-9	0	A	T	0.027	4.114706e-02	1.971646e-01	1.156195e-01	8.351485e-01
-9	Rv0558	-9	0	A	T	0.011	-2.145154e-01	2.936934e-01	9.586129e-02	4.669980e-01
-9	Rv3018A	-9	0	A	T	0.011	-2.313253e-01	2.932443e-01	1.046952e-01	4.322287e-01
-9	1419	-9	0	A	T	0.011	-1.722705e-01	3.011143e-01	7.665414e-02	5.686428e-01
-9	Rv0552	-9	0	A	T	0.059	-1.191619e-01	1.975741e-01	1.082984e-01	5.479094e-01
-9	Rv0554	-9	0	A	T	0.043	2.380240e-01	2.265560e-01	1.988065e-01	2.961855e-01
-9	Rv0555	-9	0	A	T	0.021	-1.928330e-01	2.125016e-01	6.771870e-02	3.665435e-01
-9	Rv0556	-9	0	A	T	0.495	1.388667e-01	4.317932e-01	9.440198e-02	7.484818e-01
-9	Rv0557	-9	0	A	T	0.096	-1.509829e-02	1.221251e-01	1.258460e-01	9.018782e-01
-9	Rv1577c	-9	0	A	T	0.032	8.518040e-02	1.945882e-01	9.036402e-02	6.625957e-01
-9	Rv0549c	-9	0	A	T	0.027	4.345651e-02	1.936135e-01	1.106810e-01	8.229051e-01
-9	Rv0734	-9	0	A	T	0.016	-1.988276e-01	2.386484e-01	7.071008e-02	4.069235e-01
-9	Rv0736	-9	0	A	T	0.021	-1.874862e-01	2.141029e-01	6.018597e-02	3.834831e-01
-9	Rv0737	-9	0	A	T	0.021	-3.297824e-01	2.233037e-01	1.744451e-01	1.431351e-01
-9	Rv0732	-9	0	A	T	0.011	-2.538497e-01	3.117240e-01	1.153036e-01	4.175524e-01
-9	Rv0738	-9	0	A	T	0.016	1.385190e-01	2.419251e-01	1.051478e-01	5.683326e-01
-9	Rv0739	-9	0	A	T	0.234	-5.533552e-02	1.379206e-01	1.989752e-01	6.891937e-01
-9	Rv1620c	-9	0	A	T	0.021	-2.012415e-01	2.108070e-01	7.147572e-02	3.422693e-01
-9	Rv0472c	-9	0	A	T	0.064	2.516034e-01	1.369304e-01	8.724813e-02	6.937074e-02
-9	Rv3554	-9	0	A	T	0.170	1.296653e-01	1.325410e-01	1.562271e-01	3.304902e-01
-9	Rv3551	-9	0	A	T	0.064	-1.776863e-01	2.273831e-01	1.410386e-01	4.365499e-01
-9	Rv3558	-9	0	A	T	0.138	-4.153319e-02	1.195654e-01	1.131920e-01	7.291083e-01
-9	Rv0261c	-9	0	A	T	0.021	-1.890507e-01	2.106681e-01	5.490259e-02	3.718550e-01
-9	Rv2860c	-9	0	A	T	0.021	-1.993797e-01	2.098880e-01	6.010916e-02	3.446347e-01
-9	Rv0862c	-9	0	A	T	0.234	-3.155734e-02	1.341855e-01	1.737735e-01	8.145940e-01
-9	2617	-9	0	A	T	0.202	6.287358e-02	1.467214e-01	1.745777e-01	6.692717e-01
-9	2616	-9	0	A	T	0.069	-1.839031e-01	1.548759e-01	1.276534e-01	2.381181e-01
-9	2612	-9	0	A	T	0.011	-1.592837e-01	3.029147e-01	7.902341e-02	6.002668e-01
-9	2618	-9	0	A	T	0.085	-2.001187e-01	1.503377e-01	6.435292e-02	1.864362e-01
-9	Rv3140	-9	0	A	T	0.021	3.965562e-02	2.080209e-01	9.261985e-02	8.492333e-01
-9	Rv3141	-9	0	A	T	0.011	-1.798395e-01	2.930474e-01	7.114171e-02	5.409362e-01
-9	Rv3696c	-9	0	A	T	0.085	-8.150988e-02	1.513516e-01	1.046671e-01	5.915006e-01
-9	Rv3149	-9	0	A	T	0.011	-1.945047e-01	2.933823e-01	8.401692e-02	5.090053e-01
-9	Rv0884c	-9	0	A	T	0.011	-1.632516e-01	3.077393e-01	8.428244e-02	5.970527e-01
-9	Rv1151c	-9	0	A	T	0.011	-1.637960e-01	3.023268e-01	7.876546e-02	5.892766e-01
-9	Rv2537c	-9	0	A	T	0.011	-1.603633e-01	3.012765e-01	7.749470e-02	5.958156e-01
-9	743	-9	0	A	T	0.011	-1.453896e-01	3.165771e-01	8.823808e-02	6.471343e-01
-9	Rv2413c	-9	0	A	T	0.011	-1.506361e-01	2.938662e-01	6.400457e-02	6.094591e-01
-9	2949	-9	0	A	T	0.011	2.826001e-01	2.912289e-01	8.907556e-02	3.344058e-01
-9	2946	-9	0	A	T	0.106	9.352529e-02	1.189845e-01	7.668371e-02	4.338703e-01
-9	2945	-9	0	A	T	0.016	-1.960609e-01	2.551267e-01	8.133356e-02	4.441677e-01
-9	2942	-9	0	A	T	0.053	-1.356147e-03	1.394544e-01	9.837501e-02	9.922620e-01
-9	Rv2541	-9	0	A	T	0.021	4.748346e-02	2.094832e-01	9.133308e-02	8.211836e-01
-9	Rv2543	-9	0	A	T	0.202	1.729300e-01	8.505986e-02	1.000000e-05	4.493021e-02
-9	Rv2542	-9	0	A	T	0.495	1.339566e-01	4.459071e-01	1.042311e-01	7.645394e-01
-9	1054	-9	0	A	T	0.043	-3.974847e-02	2.387397e-01	1.417428e-01	8.681345e-01
-9	1055	-9	0	A	T	0.021	9.932846e-02	2.107112e-01	1.251977e-01	6.384739e-01
-9	1057	-9	0	A	T	0.495	1.339566e-01	4.459071e-01	1.042311e-01	7.645394e-01
-9	Rv2548	-9	0	A	T	0.011	-2.167760e-01	2.908365e-01	8.583958e-02	4.579581e-01
-9	Rv3051c	-9	0	A	T	0.154	9.671887e-02	1.324543e-01	1.414063e-01	4.671197e-01
-9	Rv0949	-9	0	A	T	0.032	-2.735319e-01	1.764911e-01	1.408261e-01	1.246147e-01
-9	Rv0691c	-9	0	A	T	0.122	1.089310e-01	1.151595e-01	6.584516e-02	3.466698e-01
-9	Rv0644c	-9	0	A	T	0.154	7.386294e-02	1.311199e-01	1.237080e-01	5.745848e-01
-9	Rv0942	-9	0	A	T	0.011	-1.653307e-01	3.019912e-01	7.524690e-02	5.853827e-01
-9	Rv1720c	-9	0	A	T	0.021	7.707511e-02	2.135074e-01	1.140711e-01	7.189308e-01
-9	Rv0945	-9	0	A	T	0.234	-2.232147e-02	1.316020e-01	1.668944e-01	8.656866e-01
-9	Rv0944	-9	0	A	T	0.021	1.066899e-01	2.201932e-01	1.323222e-01	6.291623e-01
-9	Rv2847c	-9	0	A	T	0.016	-1.919734e-01	2.436913e-01	7.923569e-02	4.328545e-01
-9	Rv3820c	-9	0	A	T	0.223	3.919932e-02	1.047719e-01	1.318019e-01	7.091613e-01
-9	Rv0914c	-9	0	A	T	0.080	4.060717e-02	1.295076e-01	1.026534e-01	7.545722e-01
-9	Rv2744c	-9	0	A	T	0.027	-1.759506e-02	1.945614e-01	1.015340e-01	9.281386e-01
-9	Rv1012	-9	0	A	T	0.085	1.256738e-01	1.693531e-01	2.217576e-01	4.599283e-01
-9	Rv1013	-9	0	A	T	0.011	-2.217030e-01	2.956371e-01	1.067017e-01	4.552187e-01
-9	Rv1010	-9	0	A	T	0.037	-5.132679e-02	1.641670e-01	8.699790e-02	7.552542e-01
-9	Rv1011	-9	0	A	T	0.037	-7.642736e-02	1.655131e-01	9.737803e-02	6.453434e-01
-9	Rv1000c	-9	0	A	T	0.027	-2.045462e-01	1.900825e-01	6.685494e-02	2.847001e-01
-9	Rv2215	-9	0	A	T	0.053	2.976006e-01	1.819196e-01	2.541037e-01	1.052792e-01
-9	Rv2686c	-9	0	A	T	0.021	-1.993413e-01	2.142306e-01	6.433726e-02	3.545484e-01
-9	1706	-9	0	A	T	0.021	-1.907660e-01	2.099776e-01	4.840938e-02	3.659845e-01
-9	1708	-9	0	A	T	0.011	-1.617132e-01	3.018062e-01	7.918764e-02	5.933774e-01
-9	Rv0058	-9	0	A	T	0.495	1.388667e-01	4.317932e-01	9.440198e-02	7.484818e-01
-9	Rv0051	-9	0	A	T	0.016	1.278974e-01	2.387337e-01	9.300288e-02	5.934361e-01
-9	Rv0053	-9	0	A	T	0.011	2.826001e-01	2.912289e-01	8.907556e-02	3.344058e-01
-9	Rv0052	-9	0	A	T	0.016	-2.378406e-01	2.411761e-01	1.240498e-01	3.266363e-01
-9	Rv1458c	-9	0	A	T	0.176	8.269303e-02	1.096252e-01	9.475745e-02	4.525808e-01
-9	Rv0057	-9	0	A	T	0.053	5.274453e-02	1.750662e-01	1.268770e-01	7.638784e-01
-9	Rv2374c	-9	0	A	T	0.043	-3.609785e-02	2.116961e-01	1.288245e-01	8.649778e-01
-9	Rv2321c	-9	0	A	T	0.016	-1.870906e-01	2.426502e-01	5.886624e-02	4.426648e-01
-9	Rv2939	-9	0	A	T	0.032	8.761948e-02	3.402267e-01	1.949797e-01	7.973428e-01
-9	Rv0972c	-9	0	A	T	0.059	-3.340733e-02	1.374219e-01	1.060135e-01	8.084687e-01
-9	7	-9	0	A	T	0.027	-3.065994e-03	1.890072e-01	9.484434e-02	9.870927e-01
-9	Rv1785c	-9	0	A	T	0.197	5.902901e-02	1.348746e-01	1.591306e-01	6.626597e-01
-9	Rv3247c	-9	0	A	T	0.032	-8.785796e-02	1.765288e-01	1.132734e-01	6.198847e-01
-9	Rv2907c	-9	0	A	T	0.011	-2.175727e-01	2.946936e-01	9.048569e-02	4.622106e-01
-9	Rv3587c	-9	0	A	T	0.032	-2.109803e-01	1.729109e-01	6.839650e-02	2.255199e-01
-9	2375	-9	0	A	T	0.021	-2.567538e-01	2.101318e-01	1.170100e-01	2.248784e-01
-9	2371	-9	0	A	T	0.032	8.761948e-02	3.402267e-01	1.949797e-01	7.973428e-01
-9	2373	-9	0	A	T	0.027	2.426562e-02	1.949581e-01	1.055700e-01	9.012180e-01
-9	1876	-9	0	A	T	0.011	-2.646086e-01	2.932550e-01	1.213714e-01	3.692455e-01
-9	1878	-9	0	A	T	0.452	2.322780e-01	1.462385e-01	1.023866e-02	1.156380e-01
-9	2111	-9	0	A	T	0.021	-2.069185e-01	2.421966e-01	1.003069e-01	3.951353e-01
-9	Rv1251c	-9	0	A	T	0.149	4.916367e-02	1.264766e-01	1.560804e-01	6.983833e-01
-9	2116	-9	0	A	T	0.069	-1.999771e-01	1.812507e-01	1.254552e-01	2.727670e-01
-9	Rv3896c	-9	0	A	T	0.489	1.507618e-01	3.191755e-01	9.078176e-02	6.377973e-01
-9	1919	-9	0	A	T	0.021	-1.922251e-01	2.130158e-01	4.422500e-02	3.692020e-01
-9	1126	-9	0	A	T	0.027	-2.012732e-01	1.895106e-01	5.063272e-02	2.909848e-01
-9	1910	-9	0	A	T	0.043	3.066713e-01	2.428062e-01	2.284250e-01	2.097705e-01
-9	1915	-9	0	A	T	0.223	1.191937e-01	1.470954e-01	2.180020e-01	4.198498e-01
-9	1917	-9	0	A	T	0.053	-1.151295e-01	2.801911e-01	1.718612e-01	6.821039e-01
-9	Rv0789c	-9	0	A	T	0.011	-2.791368e-01	2.858152e-01	1.373497e-01	3.313115e-01
-9	883	-9	0	A	T	0.011	-2.457734e-01	2.951757e-01	1.171586e-01	4.072073e-01
-9	880	-9	0	A	T	0.016	-1.986452e-01	2.403554e-01	6.829542e-02	4.106789e-01
-9	885	-9	0	A	T	0.053	6.188777e-02	1.739038e-01	1.234359e-01	7.227499e-01
-9	Rv1218c	-9	0	A	T	0.346	1.687971e-01	1.042678e-01	4.778822e-02	1.088964e-01
-9	Rv3229c	-9	0	A	T	0.027	-2.238011e-01	1.879616e-01	9.570065e-02	2.368446e-01
-9	Rv1830	-9	0	A	T	0.021	-2.560418e-01	2.106413e-01	1.277247e-01	2.272722e-01
-9	Rv1832	-9	0	A	T	0.037	-2.195756e-01	1.609530e-01	6.911879e-02	1.758259e-01
-9	Rv3343c	-9	0	A	T	0.495	1.339566e-01	4.459071e-01	1.042311e-01	7.645394e-01
-9	Rv1834	-9	0	A	T	0.080	8.212032e-02	1.417298e-01	1.712773e-01	5.637255e-01
-9	355	-9	0	A	T	0.069	-1.768392e-01	2.004585e-01	1.162347e-01	3.799820e-01
-9	Rv3089	-9	0	A	T	0.016	1.780900e-01	2.471841e-01	1.290570e-01	4.730591e-01
-9	Rv3088	-9	0	A	T	0.048	-3.707457e-03	1.481397e-01	1.031313e-01	9.800878e-01
-9	Rv3087	-9	0	A	T	0.229	-3.942373e-02	1.387292e-01	1.894404e-01	7.769130e-01
-9	Rv3086	-9	0	A	T	0.011	-2.151196e-01	2.948049e-01	1.013926e-01	4.674266e-01
-9	Rv3085	-9	0	A	T	0.021	2.350982e-02	2.120474e-01	9.592763e-02	9.119605e-01
-9	Rv3084	-9	0	A	T	0.064	-6.985307e-03	1.567488e-01	1.410321e-01	9.645517e-01
-9	Rv3083	-9	0	A	T	0.090	-1.227974e-01	1.450824e-01	1.180082e-01	3.995272e-01
-9	Rv3081	-9	0	A	T	0.176	8.253855e-02	1.135872e-01	1.063437e-01	4.692830e-01
-9	Rv0727c	-9	0	A	T	0.431	2.468424e-01	1.235524e-01	1.055991e-02	4.868309e-02
-9	Rv2289	-9	0	A	T	0.011	3.088528e-01	3.043890e-01	1.068259e-01	3.129268e-01
-9	Rv2283	-9	0	A	T	0.011	-2.183915e-01	2.883870e-01	9.261466e-02	4.508137e-01
-9	Rv2280	-9	0	A	T	0.154	7.165245e-02	1.266020e-01	1.141470e-01	5.727946e-01
-9	Rv2281	-9	0	A	T	0.011	3.555096e-01	2.967037e-01	1.494032e-01	2.339177e-01
-9	Rv2284	-9	0	A	T	0.016	-1.986714e-01	2.409461e-01	7.308905e-02	4.117614e-01
-9	Rv2285	-9	0	A	T	0.011	-1.585551e-01	2.966728e-01	6.362674e-02	5.943233e-01
-9	Rv1957	-9	0	A	T	0.122	2.018360e-01	1.206763e-01	7.712941e-02	9.781554e-02
-9	Rv1956	-9	0	A	T	0.032	-2.172857e-01	1.765482e-01	6.434631e-02	2.215558e-01
-9	Rv1955	-9	0	A	T	0.027	-1.563200e-02	1.906607e-01	9.640034e-02	9.348339e-01
-9	Rv1953	-9	0	A	T	0.011	-2.012562e-01	2.974863e-01	8.655371e-02	5.004063e-01
-9	Rv2184c	-9	0	A	T	0.021	-2.088162e-01	2.175082e-01	7.300922e-02	3.395523e-01
-9	Rv2483c	-9	0	A	T	0.080	-1.899126e-01	1.573346e-01	7.416744e-02	2.305026e-01
-9	359	-9	0	A	T	0.138	1.459655e-01	1.409368e-01	1.157640e-01	3.030659e-01
-9	Rv1085c	-9	0	A	T	0.011	-2.186468e-01	2.945936e-01	9.343920e-02	4.598580e-01
-9	Rv3657c	-9	0	A	T	0.053	6.127589e-02	1.728762e-01	1.211984e-01	7.238132e-01
-9	Rv1226c	-9	0	A	T	0.096	1.368789e-01	1.521202e-01	1.927037e-01	3.705719e-01
-9	1262	-9	0	A	T	0.032	-2.169961e-01	1.859544e-01	6.954360e-02	2.462539e-01
-9	664	-9	0	A	T	0.223	7.756479e-03	1.455990e-01	1.873096e-01	9.576300e-01
-9	663	-9	0	A	T	0.021	-2.093669e-01	2.192467e-01	7.805290e-02	3.421118e-01
-9	662	-9	0	A	T	0.048	2.715562e-02	1.462424e-01	1.035437e-01	8.530974e-01
-9	661	-9	0	A	T	0.048	-1.032783e-01	1.934333e-01	1.318537e-01	5.946833e-01
-9	660	-9	0	A	T	0.011	-1.632516e-01	3.077393e-01	8.428244e-02	5.970527e-01
-9	Rv1480	-9	0	A	T	0.053	2.126975e-01	1.376530e-01	9.314591e-02	1.257379e-01
-9	Rv1484	-9	0	A	T	0.016	-1.772434e-01	2.617813e-01	8.357585e-02	5.000626e-01
-9	Rv1487	-9	0	A	T	0.016	1.459434e-01	2.390286e-01	1.060744e-01	5.429906e-01
-9	Rv1489	-9	0	A	T	0.144	1.200968e-01	1.368163e-01	1.160147e-01	3.823412e-01
-9	Rv1400c	-9	0	A	T	0.138	1.367870e-01	1.252553e-01	9.364945e-02	2.776558e-01
-9	Rv2924c	-9	0	A	T	0.016	2.239252e-01	2.514501e-01	1.497287e-01	3.755013e-01
-9	Rv0532	-9	0	A	T	0.080	1.289819e-01	1.178964e-01	1.916333e-01	2.767993e-01
-9	Rv0530	-9	0	A	T	0.176	-3.400697e-02	1.298865e-01	1.715257e-01	7.940451e-01
-9	Rv0536	-9	0	A	T	0.207	1.920464e-02	1.273511e-01	1.494102e-01	8.804631e-01
-9	Rv3773c	-9	0	A	T	0.149	1.945874e-01	1.250429e-01	1.320936e-01	1.231022e-01
-9	Rv0538	-9	0	A	T	0.452	2.309815e-01	1.453051e-01	1.148127e-02	1.153487e-01
-9	Rv0539	-9	0	A	T	0.016	-1.880519e-01	2.450437e-01	7.335054e-02	4.447959e-01
-9	Rv2750	-9	0	A	T	0.048	-2.569579e-01	1.471186e-01	1.468319e-01	8.404367e-02
-9	Rv2751	-9	0	A	T	0.016	-2.151362e-01	2.462005e-01	9.797104e-02	3.844887e-01
-9	Rv1224	-9	0	A	T	0.218	1.839388e-02	1.490480e-01	1.891906e-01	9.020523e-01
-9	Rv1221	-9	0	A	T	0.011	-3.135593e-01	3.111192e-01	1.798005e-01	3.161733e-01
-9	Rv1223	-9	0	A	T	0.037	-2.430616e-01	1.605349e-01	1.153176e-01	1.334353e-01
-9	Rv1222	-9	0	A	T	0.027	2.028667e-01	1.894642e-01	1.055892e-01	2.870878e-01
-9	Rv1228	-9	0	A	T	0.027	-2.109346e-01	2.042266e-01	6.771040e-02	3.043833e-01
-9	Rv0288	-9	0	A	T	0.037	1.562205e-02	2.824981e-01	1.631622e-01	9.560196e-01
-9	Rv2859c	-9	0	A	T	0.043	-1.003903e-01	1.508148e-01	9.305680e-02	5.072986e-01
-9	Rv2804c	-9	0	A	T	0.027	-2.105554e-01	2.096366e-01	7.453589e-02	3.178285e-01
-9	Rv0280	-9	0	A	T	0.441	2.396147e-01	1.332871e-01	1.071389e-02	7.549981e-02
-9	Rv0281	-9	0	A	T	0.011	-2.253134e-01	2.937726e-01	1.014391e-01	4.450659e-01
-9	Rv0282	-9	0	A	T	0.234	-5.187710e-02	1.343070e-01	1.871794e-01	7.001977e-01
-9	Rv2424c	-9	0	A	T	0.186	-5.592665e-02	1.256136e-01	1.974896e-01	6.572010e-01
-9	Rv1491c	-9	0	A	T	0.016	-2.105206e-01	2.380596e-01	8.199436e-02	3.788294e-01
-9	Rv0565c	-9	0	A	T	0.277	2.124538e-01	8.292067e-02	1.000000e-05	1.202801e-02
-9	Rv3442c	-9	0	A	T	0.011	3.438794e-01	2.932208e-01	1.228380e-01	2.439173e-01
-9	Rv3815c	-9	0	A	T	0.011	-2.685684e-01	2.850671e-01	1.241946e-01	3.485969e-01
-9	Rv0398c	-9	0	A	T	0.149	8.580677e-02	1.284949e-01	1.025966e-01	5.059435e-01
-9	Rv0018c	-9	0	A	T	0.271	-8.217768e-02	8.789921e-02	1.242966e-01	3.522831e-01
-9	Rv3578	-9	0	A	T	0.074	-1.780025e-01	1.422860e-01	1.171791e-01	2.140993e-01
-9	Rv3577	-9	0	A	T	0.037	4.359024e-01	1.584078e-01	2.627645e-01	7.139372e-03
-9	Rv3576	-9	0	A	T	0.021	-1.958015e-01	2.117548e-01	6.400548e-02	3.575612e-01
-9	Rv3574	-9	0	A	T	0.016	-1.849670e-01	2.415251e-01	6.227632e-02	4.457383e-01
-9	Rv3572	-9	0	A	T	0.016	-1.730431e-01	2.466586e-01	6.187771e-02	4.847315e-01
-9	Rv3571	-9	0	A	T	0.059	-1.191518e-01	1.670585e-01	9.917600e-02	4.775064e-01
-9	Rv2368c	-9	0	A	T	0.016	1.609115e-01	2.405698e-01	1.025476e-01	5.052492e-01
-9	2581	-9	0	A	T	0.048	1.208743e-01	1.619317e-01	9.436963e-02	4.572975e-01
-9	Rv0980c	-9	0	A	T	0.239	-1.354111e-01	8.857650e-02	1.589986e-01	1.297581e-01
-9	Rv3548c	-9	0	A	T	0.016	-1.864464e-01	2.455616e-01	7.090985e-02	4.496349e-01
-9	Rv0645c	-9	0	A	T	0.016	-2.748476e-01	2.350563e-01	1.390961e-01	2.453097e-01
-9	Rv0263c	-9	0	A	T	0.021	3.080580e-01	2.089509e-01	1.082817e-01	1.438123e-01
-9	Rv2862c	-9	0	A	T	0.218	1.839388e-02	1.490480e-01	1.891906e-01	9.020523e-01
-9	Rv2479c	-9	0	A	T	0.016	8.411742e-01	2.331439e-01	1.108405e-01	5.015817e-04
-9	286	-9	0	A	T	0.090	-1.911708e-01	1.176710e-01	1.153912e-02	1.076647e-01
-9	Rv0045c	-9	0	A	T	0.181	1.429312e-01	1.156826e-01	1.082537e-01	2.197732e-01
-9	Rv3750c	-9	0	A	T	0.011	-2.675962e-01	2.891636e-01	1.223130e-01	3.571716e-01
-9	2631	-9	0	A	T	0.149	9.567963e-02	1.297791e-01	1.095367e-01	4.628466e-01
-9	2630	-9	0	A	T	0.064	1.307658e-01	1.574381e-01	1.027476e-01	4.083580e-01
-9	2633	-9	0	A	T	0.021	-1.916627e-01	2.105400e-01	4.356848e-02	3.650228e-01
-9	Rv2553c	-9	0	A	T	0.064	1.579980e-02	1.286036e-01	9.307765e-02	9.024886e-01
-9	Rv3168	-9	0	A	T	0.011	-1.628787e-01	3.020277e-01	7.986018e-02	5.909936e-01
-9	Rv3169	-9	0	A	T	0.037	2.363028e-01	1.623937e-01	9.937982e-02	1.490389e-01
-9	Rv0192A	-9	0	A	T	0.069	-1.768392e-01	2.004585e-01	1.162347e-01	3.799820e-01
-9	Rv1153c	-9	0	A	T	0.027	-2.277140e-01	1.888822e-01	9.896211e-02	2.310683e-01
-9	Rv3213c	-9	0	A	T	0.495	1.339566e-01	4.459071e-01	1.042311e-01	7.645394e-01
-9	Rv2535c	-9	0	A	T	0.021	-1.967598e-01	2.098728e-01	5.783612e-02	3.509462e-01
-9	Rvns02	-9	0	A	T	0.016	1.915330e-01	2.450628e-01	1.359616e-01	4.364758e-01
-9	Rv2726c	-9	0	A	T	0.016	-1.751957e-01	2.430831e-01	5.110434e-02	4.729070e-01
-9	Rv1743	-9	0	A	T	0.032	-2.368371e-01	1.756624e-01	9.460875e-02	1.808876e-01
-9	2965	-9	0	A	T	0.048	-2.352864e-01	1.429248e-01	1.000000e-05	1.031295e-01
-9	Rv2130c	-9	0	A	T	0.027	-2.055670e-01	1.883826e-01	5.289500e-02	2.780256e-01
-9	2963	-9	0	A	T	0.016	-2.380796e-01	2.415708e-01	1.062229e-01	3.269400e-01
-9	761	-9	0	A	T	0.016	-1.748893e-01	2.439244e-01	6.060204e-02	4.752018e-01
-9	766	-9	0	A	T	0.138	2.577473e-01	1.359281e-01	1.580902e-01	6.107135e-02
-9	764	-9	0	A	T	0.447	2.358668e-01	1.393999e-01	1.136357e-02	9.402748e-02
-9	Rv1493	-9	0	A	T	0.011	-1.755263e-01	3.011940e-01	8.878588e-02	5.614751e-01
-9	Rv3663c	-9	0	A	T	0.016	-2.079951e-01	2.432703e-01	8.410660e-02	3.947746e-01
-9	Rv2563	-9	0	A	T	0.064	-2.591634e-02	1.579829e-01	1.177711e-01	8.700554e-01
-9	Rv2562	-9	0	A	T	0.138	1.459655e-01	1.409368e-01	1.157640e-01	3.030659e-01
-9	Rv2561	-9	0	A	T	0.484	2.244842e-01	2.459287e-01	1.024256e-01	3.637326e-01
-9	Rv2560	-9	0	A	T	0.426	2.504629e-01	1.192656e-01	8.443135e-03	3.846176e-02
-9	Rv2566	-9	0	A	T	0.452	2.322780e-01	1.462385e-01	1.023866e-02	1.156380e-01
-9	Rv2565	-9	0	A	T	0.138	1.352006e-01	1.088786e-01	7.404441e-02	2.174833e-01
-9	Rv2564	-9	0	A	T	0.170	1.349305e-01	1.373596e-01	1.696607e-01	3.285206e-01
-9	Rv3057c	-9	0	A	T	0.112	7.974036e-02	1.139782e-01	8.149766e-02	4.859355e-01
-9	Rv0751c	-9	0	A	T	0.016	8.179378e-01	2.315210e-01	5.015125e-02	6.449873e-04
-9	Rv3485c	-9	0	A	T	0.027	2.735544e-03	1.891255e-01	9.503333e-02	9.884910e-01
-9	Rv0436c	-9	0	A	T	0.351	1.604741e-01	1.066500e-01	5.564146e-02	1.358319e-01
-9	Rv2845c	-9	0	A	T	0.016	-1.880294e-01	2.454861e-01	7.327525e-02	4.456686e-01
-9	Rv1028c	-9	0	A	T	0.495	1.388667e-01	4.317932e-01	9.440198e-02	7.484818e-01
-9	Rv3510c	-9	0	A	T	0.011	2.888336e-01	2.891571e-01	8.912796e-02	3.204723e-01
-9	Rv1030	-9	0	A	T	0.064	-1.640941e-01	1.584516e-01	1.208545e-01	3.030984e-01
-9	Rv1031	-9	0	A	T	0.016	-2.380796e-01	2.415708e-01	1.062229e-01	3.269400e-01
-9	Rv3763	-9	0	A	T	0.032	3.241802e-01	1.704309e-01	1.208020e-01	6.028368e-02
-9	Rv3766	-9	0	A	T	0.181	1.330546e-01	1.062905e-01	1.023912e-01	2.138155e-01
-9	Rv3768	-9	0	A	T	0.016	-2.507727e-01	2.451467e-01	1.118067e-01	3.090140e-01
-9	Rv3769	-9	0	A	T	0.027	-2.124008e-01	1.946467e-01	6.764805e-02	2.780294e-01
-9	Rv3414c	-9	0	A	T	0.016	1.031039e-01	2.372888e-01	8.383616e-02	6.649370e-01
-9	2978	-9	0	A	T	0.021	-2.127602e-01	2.069479e-01	7.693155e-02	3.066050e-01
-9	Rv0349	-9	0	A	T	0.048	-1.634910e-01	1.500608e-01	1.696954e-01	2.787797e-01
-9	74	-9	0	A	T	0.128	1.916705e-01	1.348355e-01	1.005709e-01	1.585486e-01
-9	Rv0235c	-9	0	A	T	0.069	1.048005e-01	1.505971e-01	1.392711e-01	4.882458e-01
-9	Rv1108c	-9	0	A	T	0.053	6.940913e-02	1.722827e-01	1.207636e-01	6.879717e-01
-9	Rv2376c	-9	0	A	T	0.021	5.872711e-01	2.045856e-01	1.424276e-01	5.084389e-03
-9	Rv2890c	-9	0	A	T	0.016	-2.166420e-01	2.433554e-01	1.071123e-01	3.756650e-01
-9	Rv1299	-9	0	A	T	0.021	-2.687570e-01	2.112561e-01	1.601590e-01	2.065133e-01
-9	78	-9	0	A	T	0.011	-1.750598e-01	2.965883e-01	7.407344e-02	5.564734e-01
-9	Rv3245c	-9	0	A	T	0.426	2.504629e-01	1.192656e-01	8.443135e-03	3.846176e-02
-9	Rv3581c	-9	0	A	T	0.053	-1.151295e-01	2.801911e-01	1.718612e-01	6.821039e-01
-9	Rv2950c	-9	0	A	T	0.069	-1.976286e-01	1.251894e-01	1.445861e-01	1.178518e-01
-9	Rv0073	-9	0	A	T	0.043	-8.501928e-02	1.547505e-01	8.886093e-02	5.840649e-01
-9	Rv0072	-9	0	A	T	0.032	-2.282856e-01	1.722270e-01	1.057756e-01	1.882900e-01
-9	Rv0071	-9	0	A	T	0.250	-3.840438e-02	1.041145e-01	1.321436e-01	7.130744e-01
-9	2359	-9	0	A	T	0.011	-1.840445e-01	3.226711e-01	1.033205e-01	5.698118e-01
-9	Rv0075	-9	0	A	T	0.027	2.347276e-02	1.928975e-01	1.038706e-01	9.034138e-01
-9	Rv0074	-9	0	A	T	0.059	-1.482839e-01	2.446919e-01	1.486590e-01	5.460052e-01
-9	Rv0079	-9	0	A	T	0.021	2.863876e-02	2.201955e-01	1.045053e-01	8.968024e-01
-9	2351	-9	0	A	T	0.011	2.549120e-01	2.895568e-01	7.041578e-02	3.809625e-01
-9	2355	-9	0	A	T	0.074	-1.793502e-01	1.667822e-01	8.188446e-02	2.850276e-01
-9	Rv2214c	-9	0	A	T	0.021	-2.391096e-01	2.409817e-01	1.056879e-01	3.236871e-01
-9	1898	-9	0	A	T	0.016	1.323330e-01	2.427752e-01	1.039153e-01	5.870144e-01
-9	1896	-9	0	A	T	0.011	-1.743279e-01	3.005259e-01	7.740451e-02	5.632812e-01
-9	1897	-9	0	A	T	0.441	2.398790e-01	1.328879e-01	8.327751e-03	7.432674e-02
-9	1890	-9	0	A	T	0.128	1.333349e-01	1.220260e-01	1.029905e-01	2.773889e-01
-9	1891	-9	0	A	T	0.011	-1.601486e-01	3.023861e-01	7.878707e-02	5.976537e-01
-9	1892	-9	0	A	T	0.027	-1.923373e-01	1.994766e-01	4.569634e-02	3.374684e-01
-9	2132	-9	0	A	T	0.037	3.783259e-01	2.641158e-01	2.353121e-01	1.554116e-01
-9	2138	-9	0	A	T	0.346	1.687971e-01	1.042678e-01	4.778822e-02	1.088964e-01
-9	Rv1257c	-9	0	A	T	0.027	-2.308263e-01	1.932995e-01	9.790919e-02	2.354937e-01
-9	Rv3894c	-9	0	A	T	0.495	1.339566e-01	4.459071e-01	1.042311e-01	7.645394e-01
-9	Rv2447c	-9	0	A	T	0.032	1.304774e-01	1.737829e-01	1.009172e-01	4.546852e-01
-9	Rv1858	-9	0	A	T	0.011	-1.585551e-01	2.966728e-01	6.362674e-02	5.943233e-01
-9	Rv1859	-9	0	A	T	0.011	-1.797380e-01	3.066252e-01	9.045489e-02	5.591890e-01
-9	Rv2481c	-9	0	A	T	0.059	1.869555e-02	1.631031e-01	1.301375e-01	9.089929e-01
-9	Rv1852	-9	0	A	T	0.027	-2.132367e-01	1.940750e-01	7.545872e-02	2.747513e-01
-9	Rv1853	-9	0	A	T	0.011	3.555096e-01	2.967037e-01	1.494032e-01	2.339177e-01
-9	Rv1850	-9	0	A	T	0.053	5.235180e-03	1.382165e-01	9.723653e-02	9.698681e-01
-9	Rv1851	-9	0	A	T	0.016	-1.718469e-01	2.472246e-01	6.123259e-02	4.887417e-01
-9	Rv3314c	-9	0	A	T	0.011	-1.797380e-01	3.066252e-01	9.045489e-02	5.591890e-01
-9	1263	-9	0	A	T	0.011	-1.797380e-01	3.066252e-01	9.045489e-02	5.591890e-01
-9	666	-9	0	A	T	0.011	-2.713254e-01	2.926298e-01	1.197975e-01	3.562505e-01
-9	1799	-9	0	A	T	0.011	8.029261e-01	2.854835e-01	7.134783e-02	6.008882e-03
-9	1260	-9	0	A	T	0.011	-1.585551e-01	2.966728e-01	6.362674e-02	5.943233e-01
-9	1793	-9	0	A	T	0.064	1.332278e-01	1.581887e-01	1.059265e-01	4.018556e-01
-9	1267	-9	0	A	T	0.016	-2.329816e-01	2.418590e-01	1.074679e-01	3.379245e-01
-9	Rv1261c	-9	0	A	T	0.011	-2.163799e-01	2.935298e-01	9.829853e-02	4.628978e-01
-9	1794	-9	0	A	T	0.016	1.093358e-01	2.399860e-01	8.689018e-02	6.497566e-01
-9	Rv1908c	-9	0	A	T	0.372	2.686617e-01	9.830406e-02	2.462089e-01	7.526920e-03
-9	Rv1932	-9	0	A	T	0.027	3.403802e-02	2.081363e-01	1.068110e-01	8.704542e-01
-9	Rv1937	-9	0	A	T	0.016	-2.080661e-01	2.435642e-01	8.334144e-02	3.951823e-01
-9	Rv1936	-9	0	A	T	0.181	-2.550113e-02	1.291272e-01	1.730571e-01	8.438809e-01
-9	Rv1938	-9	0	A	T	0.165	1.154983e-01	1.190655e-01	1.001094e-01	3.345702e-01
-9	1264	-9	0	A	T	0.080	1.588051e-01	1.247674e-01	1.113999e-01	2.062929e-01
-9	Rv3625c	-9	0	A	T	0.037	-4.195906e-02	1.648777e-01	8.761041e-02	7.996881e-01
-9	2857	-9	0	A	T	0.011	-2.584797e-01	2.909518e-01	1.227486e-01	3.766460e-01
-9	Rv2926c	-9	0	A	T	0.011	-2.089279e-01	2.913958e-01	8.257939e-02	4.751967e-01
-9	Rv1488	-9	0	A	T	0.027	1.236373e-02	1.883912e-01	9.698295e-02	9.478164e-01
-9	Rv2789c	-9	0	A	T	0.011	-2.126425e-01	2.942569e-01	9.434500e-02	4.717326e-01
-9	Rv2015c	-9	0	A	T	0.202	6.922899e-02	1.296816e-01	1.571617e-01	5.947410e-01
-9	Rv3724B	-9	0	A	T	0.245	-1.561510e-01	1.409159e-01	3.060823e-01	2.707007e-01
-9	Rv3049c	-9	0	A	T	0.027	-2.049300e-01	1.908395e-01	7.054601e-02	2.857053e-01
-9	Rv3014c	-9	0	A	T	0.032	-2.947366e-01	1.742560e-01	1.767408e-01	9.414538e-02
-9	Rv0515	-9	0	A	T	0.138	2.448656e-03	1.075703e-01	1.085378e-01	9.818884e-01
-9	Rv0517	-9	0	A	T	0.043	-2.322777e-01	1.542684e-01	7.685954e-02	1.355770e-01
-9	Rv0510	-9	0	A	T	0.011	-1.603633e-01	3.012765e-01	7.749470e-02	5.958156e-01
-9	Rv0511	-9	0	A	T	0.027	-2.019338e-01	1.902025e-01	2.779071e-02	2.911608e-01
-9	Rv0512	-9	0	A	T	0.043	-9.354633e-02	1.544176e-01	9.380845e-02	5.461387e-01
-9	Rv0513	-9	0	A	T	0.011	-1.651283e-01	2.928886e-01	7.026481e-02	5.742674e-01
-9	Rv2002	-9	0	A	T	0.122	2.018360e-01	1.206763e-01	7.712941e-02	9.781554e-02
-9	642	-9	0	A	T	0.021	-2.093669e-01	2.192467e-01	7.805290e-02	3.421118e-01
-9	1533	-9	0	A	T	0.021	3.061124e-02	2.127507e-01	9.744428e-02	8.859074e-01
-9	644	-9	0	A	T	0.011	-1.469957e-01	3.000225e-01	7.280481e-02	6.253364e-01
-9	647	-9	0	A	T	0.016	-1.785898e-01	2.562500e-01	8.053356e-02	4.876004e-01
-9	Rv1207	-9	0	A	T	0.011	2.694627e-01	2.909114e-01	7.857483e-02	3.567287e-01
-9	Rv1206	-9	0	A	T	0.138	1.392745e-01	1.264913e-01	9.761049e-02	2.737430e-01
-9	Rv1588c	-9	0	A	T	0.399	-3.389667e-02	1.385521e-01	1.692057e-01	8.072728e-01
-9	Rv1428c	-9	0	A	T	0.053	-1.151295e-01	2.801911e-01	1.718612e-01	6.821039e-01
-9	Rv1890c	-9	0	A	T	0.043	-6.873233e-02	1.529902e-01	7.536209e-02	6.543008e-01
-9	Rv2802c	-9	0	A	T	0.021	-2.093260e-01	2.402708e-01	8.883139e-02	3.859080e-01
-9	Rv2426c	-9	0	A	T	0.229	7.771642e-02	1.371902e-01	1.818276e-01	5.724423e-01
-9	Rv2919c	-9	0	A	T	0.011	-2.100609e-01	2.919918e-01	9.436776e-02	4.737139e-01
-9	Rv3786c	-9	0	A	T	0.112	9.110243e-02	1.129282e-01	8.738028e-02	4.219032e-01
-9	Rv3444c	-9	0	A	T	0.011	-1.797380e-01	3.066252e-01	9.045489e-02	5.591890e-01
-9	Rv3072c	-9	0	A	T	0.016	-1.942185e-01	2.431091e-01	7.692306e-02	4.264093e-01
-9	Rv3813c	-9	0	A	T	0.011	-2.201371e-01	2.940825e-01	1.031200e-01	4.560346e-01
-9	Rv0236c	-9	0	A	T	0.420	2.539759e-01	1.156516e-01	8.493233e-03	3.060311e-02
-9	Rv2231c	-9	0	A	T	0.011	3.160489e-01	2.941996e-01	1.126103e-01	2.855126e-01
-9	Rv3511	-9	0	A	T	0.266	-1.814420e-01	8.397497e-02	2.297791e-01	3.331894e-02
-9	230	-9	0	A	T	0.027	-2.003577e-01	1.897968e-01	4.932327e-02	2.938957e-01
-9	Rv2779c	-9	0	A	T	0.064	-1.676772e-01	2.037334e-01	1.231040e-01	4.126233e-01
-9	Rv3514	-9	0	A	T	0.202	1.887174e-02	9.011286e-02	8.856948e-02	8.345808e-01
-9	Rv3517	-9	0	A	T	0.032	-3.049460e-01	1.839243e-01	1.942136e-01	1.007241e-01
-9	Rv3516	-9	0	A	T	0.489	1.507618e-01	3.191755e-01	9.078176e-02	6.377973e-01
-9	Rv0047c	-9	0	A	T	0.011	-2.126108e-01	2.935210e-01	9.476434e-02	4.706915e-01
-9	Rv0450c	-9	0	A	T	0.064	-1.366824e-01	1.304072e-01	9.485172e-02	2.973291e-01
-9	Rv1508c	-9	0	A	T	0.261	4.016949e-02	1.164413e-01	1.462527e-01	7.308997e-01
-9	Rv0265c	-9	0	A	T	0.011	-2.298860e-01	2.928269e-01	1.038637e-01	4.344367e-01
-9	Rv0662c	-9	0	A	T	0.011	2.796846e-01	2.887994e-01	8.599431e-02	3.353643e-01
-9	Rv2340c	-9	0	A	T	0.053	1.009504e-01	1.895173e-01	1.596412e-01	5.955455e-01
-9	Rv2533c	-9	0	A	T	0.069	-1.884753e-01	1.938001e-01	1.190995e-01	3.333399e-01
-9	Rv1172c	-9	0	A	T	0.021	-2.114692e-01	2.166481e-01	9.048916e-02	3.315770e-01
-9	Rv2724c	-9	0	A	T	0.149	1.897572e-01	1.307967e-01	1.168863e-01	1.502425e-01
-9	Rv3722c	-9	0	A	T	0.149	1.002580e-01	1.332010e-01	1.198973e-01	4.535624e-01
-9	2903	-9	0	A	T	0.011	-1.986050e-01	2.890747e-01	7.965770e-02	4.937877e-01
-9	704	-9	0	A	T	0.027	-1.978755e-01	1.929790e-01	4.421468e-02	3.078757e-01
-9	705	-9	0	A	T	0.074	3.210530e-02	1.405258e-01	1.038756e-01	8.197915e-01
-9	707	-9	0	A	T	0.011	-2.122519e-01	2.936296e-01	9.386543e-02	4.716022e-01
-9	Rv3335c	-9	0	A	T	0.011	3.327029e-01	2.925083e-01	1.388063e-01	2.583192e-01
-9	Rv3738c	-9	0	A	T	0.074	-1.892975e-01	1.638559e-01	9.824491e-02	2.509724e-01
-9	Rv3665c	-9	0	A	T	0.037	-9.270568e-02	1.601544e-01	1.086542e-01	5.641037e-01
-9	Rv1724c	-9	0	A	T	0.011	-1.773791e-01	2.958268e-01	7.536122e-02	5.502437e-01
-9	Rv0202c	-9	0	A	T	0.043	4.507136e-02	1.537948e-01	1.036176e-01	7.701350e-01
-9	Rv3487c	-9	0	A	T	0.170	3.810267e-02	1.322389e-01	1.523907e-01	7.738914e-01
-9	Rv0753c	-9	0	A	T	0.032	1.964147e-01	1.733809e-01	1.806773e-01	2.602205e-01
-9	Rv3607c	-9	0	A	T	0.011	-2.058963e-01	2.925784e-01	9.150364e-02	4.833780e-01
-9	Rv2611c	-9	0	A	T	0.495	1.339566e-01	4.459071e-01	1.042311e-01	7.645394e-01
-9	1980	-9	0	A	T	0.027	2.358366e-01	1.895826e-01	1.592153e-01	2.166678e-01
-9	Rv2081c	-9	0	A	T	0.096	-6.329764e-03	1.207065e-01	1.028973e-01	9.582924e-01
-9	1981	-9	0	A	T	0.016	-1.849670e-01	2.415251e-01	6.227632e-02	4.457383e-01
-9	Rv3080c	-9	0	A	T	0.090	1.573727e-01	1.216521e-01	1.260489e-01	1.990318e-01
-9	Rv1052	-9	0	A	T	0.011	-1.983760e-01	2.946296e-01	8.549068e-02	5.024404e-01
-9	Rv1056	-9	0	A	T	0.043	5.090504e-02	1.593633e-01	1.071107e-01	7.501264e-01
-9	Rv1057	-9	0	A	T	0.027	-2.066416e-01	1.876132e-01	5.801677e-02	2.735854e-01
-9	Rv1054	-9	0	A	T	0.122	5.289441e-02	1.204479e-01	1.206283e-01	6.615843e-01
-9	Rv3160c	-9	0	A	T	0.016	-2.362524e-01	2.376640e-01	1.100508e-01	3.228007e-01
-9	Rv3744	-9	0	A	T	0.011	2.596243e-01	2.889766e-01	7.007632e-02	3.713034e-01
-9	Rv1004c	-9	0	A	T	0.117	-7.256858e-02	1.121312e-01	7.817539e-02	5.191298e-01
-9	Rv1239c	-9	0	A	T	0.495	1.339566e-01	4.459071e-01	1.042311e-01	7.645394e-01
-9	Rv1781c	-9	0	A	T	0.037	-2.169235e-01	1.607340e-01	4.266553e-02	1.804621e-01
-9	Rv0537c	-9	0	A	T	0.154	8.074700e-02	1.289890e-01	1.231230e-01	5.328655e-01
-9	Rv1804c	-9	0	A	T	0.016	-2.478420e-01	2.379140e-01	1.227038e-01	3.002671e-01
-9	2816	-9	0	A	T	0.239	1.417986e-01	1.287830e-01	2.164956e-01	2.737404e-01
-9	Rv0827c	-9	0	A	T	0.016	1.257685e-01	2.413474e-01	9.567477e-02	6.035426e-01
-9	Rv3243c	-9	0	A	T	0.011	-1.804613e-01	2.956774e-01	7.219746e-02	5.431469e-01
-9	Rv0895	-9	0	A	T	0.016	-2.031249e-01	2.465098e-01	8.741171e-02	4.120687e-01
-9	Rv0894	-9	0	A	T	0.053	-1.295094e-01	1.765583e-01	1.301337e-01	4.651054e-01
-9	Rv0896	-9	0	A	T	0.011	-1.632994e-01	3.120909e-01	8.915816e-02	6.020632e-01
-9	Rv2675c	-9	0	A	T	0.027	2.895230e-02	1.895743e-01	1.023157e-01	8.789514e-01
-9	Rv0892	-9	0	A	T	0.027	-2.206962e-01	1.925843e-01	8.120211e-02	2.547789e-01
-9	Rv0559c	-9	0	A	T	0.016	-2.385633e-01	2.362469e-01	1.093455e-01	3.152372e-01
-9	Rv3918c	-9	0	A	T	0.043	1.588099e-01	1.504001e-01	6.715275e-02	2.937715e-01
-9	Rv2831	-9	0	A	T	0.197	1.072261e-01	1.115885e-01	9.827657e-02	3.391180e-01
-9	Rv0915c	-9	0	A	T	0.059	1.337109e-01	1.324370e-01	1.699663e-01	3.153257e-01
-9	2333	-9	0	A	T	0.016	-2.477868e-01	2.456371e-01	1.083255e-01	3.157397e-01
-9	2337	-9	0	A	T	0.011	-1.750598e-01	2.965883e-01	7.407344e-02	5.564734e-01
-9	2338	-9	0	A	T	0.016	-2.198500e-01	3.033904e-01	1.206582e-01	4.705096e-01
-9	Rv0099	-9	0	A	T	0.037	-6.278659e-02	1.662133e-01	9.872166e-02	7.064886e-01
-9	Rv0097	-9	0	A	T	0.059	1.778724e-01	1.678177e-01	1.034772e-01	2.919584e-01
-9	Rv0096	-9	0	A	T	0.261	1.126345e-01	1.012399e-01	7.714580e-02	2.688002e-01
-9	Rv0091	-9	0	A	T	0.016	-2.316049e-01	2.388506e-01	1.013448e-01	3.347561e-01
-9	Rv0286	-9	0	A	T	0.043	-2.250633e-01	1.559872e-01	4.726605e-02	1.524640e-01
-9	Rv0092	-9	0	A	T	0.059	-1.205979e-01	1.348179e-01	7.635827e-02	3.733757e-01
-9	Rv1255c	-9	0	A	T	0.016	1.818171e-01	2.396200e-01	1.298922e-01	4.499281e-01
-9	Rv2632c	-9	0	A	T	0.011	3.555096e-01	2.967037e-01	1.494032e-01	2.339177e-01
-9	Rv1280c	-9	0	A	T	0.032	-5.899158e-02	1.732349e-01	9.400687e-02	7.342342e-01
-9	1342	-9	0	A	T	0.021	-2.277651e-01	2.109974e-01	1.044206e-01	2.832006e-01
-9	2488	-9	0	A	T	0.011	-2.047680e-01	2.955953e-01	8.649217e-02	4.902235e-01
-9	2489	-9	0	A	T	0.037	-5.299356e-02	1.631855e-01	8.877760e-02	7.461119e-01
-9	Rv0022c	-9	0	A	T	0.048	-1.652149e-01	1.954866e-01	1.728363e-01	4.002213e-01
-9	2487	-9	0	A	T	0.027	-2.003779e-01	1.897881e-01	7.625666e-02	2.938251e-01
-9	2484	-9	0	A	T	0.016	-1.912669e-01	2.430563e-01	7.886476e-02	4.333488e-01
-9	2483	-9	0	A	T	0.027	5.057180e-02	1.900857e-01	1.162680e-01	7.907981e-01
-9	2481	-9	0	A	T	0.011	7.837857e-01	2.812779e-01	7.862050e-02	6.471016e-03
-9	120	-9	0	A	T	0.021	-2.358196e-01	2.200235e-01	1.292396e-01	2.866166e-01
-9	121	-9	0	A	T	0.021	-1.957546e-01	2.113539e-01	5.435259e-02	3.567686e-01
-9	126	-9	0	A	T	0.080	-4.910284e-02	1.457298e-01	9.704419e-02	7.369263e-01
-9	128	-9	0	A	T	0.032	-2.478590e-01	1.892274e-01	1.084438e-01	1.935090e-01
-9	Rv2892c	-9	0	A	T	0.027	-2.011448e-01	1.894280e-01	4.458116e-02	2.910817e-01
-9	Rv3238c	-9	0	A	T	0.027	-1.977229e-01	1.885260e-01	6.207996e-02	2.970252e-01
-9	Rv1874	-9	0	A	T	0.053	9.791610e-02	1.866102e-01	1.491782e-01	6.010475e-01
-9	Rv1875	-9	0	A	T	0.011	2.955450e-01	2.951410e-01	9.648440e-02	3.192751e-01
-9	Rv1877	-9	0	A	T	0.053	-1.281385e-01	1.429620e-01	1.172380e-01	3.724258e-01
-9	Rv1873	-9	0	A	T	0.032	-7.452396e-02	1.783363e-01	1.109213e-01	6.770054e-01
-9	Rv1878	-9	0	A	T	0.053	-1.432569e-02	1.477449e-01	1.131665e-01	9.229672e-01
-9	Rv1879	-9	0	A	T	0.016	-1.855783e-01	2.425501e-01	6.294589e-02	4.461624e-01
-9	Rv2180c	-9	0	A	T	0.096	1.437325e-01	1.256718e-01	6.925187e-02	2.557097e-01
-9	Rv2487c	-9	0	A	T	0.053	-1.222140e-01	1.383246e-01	9.521001e-02	3.792527e-01
-9	Rv0794c	-9	0	A	T	0.016	-1.772941e-01	2.468142e-01	6.137538e-02	4.743740e-01
-9	Rv1913	-9	0	A	T	0.032	-2.115300e-01	1.738000e-01	5.179720e-02	2.266835e-01
-9	Rv1916	-9	0	A	T	0.032	-2.151861e-01	1.744371e-01	6.060912e-02	2.204933e-01
-9	Rv1915	-9	0	A	T	0.340	1.152356e-01	1.033186e-01	5.554170e-02	2.676086e-01
-9	Rv1703c	-9	0	A	T	0.032	1.399292e-01	1.774236e-01	1.020196e-01	4.323305e-01
-9	Rv2248	-9	0	A	T	0.112	7.379454e-02	1.156034e-01	7.403780e-02	5.248369e-01
-9	Rv2177c	-9	0	A	T	0.085	7.654224e-02	1.270753e-01	1.027711e-01	5.484310e-01
-9	Rv2246	-9	0	A	T	0.016	-1.912734e-01	2.434807e-01	7.830639e-02	4.341325e-01
-9	Rv2247	-9	0	A	T	0.176	9.549708e-02	1.196561e-01	1.329203e-01	4.268701e-01
-9	Rv2245	-9	0	A	T	0.064	1.355523e-01	1.716622e-01	1.416413e-01	4.317650e-01
-9	Rv2242	-9	0	A	T	0.021	-2.455221e-01	2.434881e-01	1.161105e-01	3.159295e-01
-9	Rv2243	-9	0	A	T	0.053	-1.018419e-01	1.400871e-01	7.078143e-02	4.690780e-01
-9	Rv2241	-9	0	A	T	0.011	-2.255464e-01	2.928361e-01	1.006993e-01	4.431464e-01
-9	Rv1354c	-9	0	A	T	0.037	-2.500246e-01	1.590558e-01	1.255799e-01	1.193998e-01
-9	Rv1765c	-9	0	A	T	0.202	5.516302e-02	1.186703e-01	1.301914e-01	6.431426e-01
-9	Rv1176c	-9	0	A	T	0.016	-2.198500e-01	3.033904e-01	1.206582e-01	4.705096e-01
-9	Rv2069	-9	0	A	T	0.011	-1.592837e-01	3.029147e-01	7.902341e-02	6.002668e-01
-9	1519	-9	0	A	T	0.011	3.181300e-01	2.919520e-01	1.244079e-01	2.787066e-01
-9	1516	-9	0	A	T	0.027	4.350871e-02	2.147006e-01	1.364124e-01	8.398574e-01
-9	1510	-9	0	A	T	0.053	-1.151295e-01	2.801911e-01	1.718612e-01	6.821039e-01
-9	Rv2065	-9	0	A	T	0.011	-1.797380e-01	3.066252e-01	9.045489e-02	5.591890e-01
-9	Rv2420c	-9	0	A	T	0.011	-1.798395e-01	2.930474e-01	7.114171e-02	5.409362e-01
-9	Rv1260	-9	0	A	T	0.053	-1.151295e-01	2.801911e-01	1.718612e-01	6.821039e-01
-9	Rv1263	-9	0	A	T	0.011	-1.760385e-01	2.922901e-01	7.551080e-02	5.484738e-01
-9	Rv1265	-9	0	A	T	0.011	-1.773791e-01	2.958268e-01	7.536122e-02	5.502437e-01
-9	Rv1264	-9	0	A	T	0.037	-2.220317e-01	1.592370e-01	7.325879e-02	1.665710e-01
-9	Rv0793	-9	0	A	T	0.027	1.732178e-01	1.877882e-01	5.776317e-02	3.587274e-01
-9	Rv0796	-9	0	A	T	0.027	4.162785e-01	1.892035e-01	9.046075e-02	3.029977e-02
-9	Rv0797	-9	0	A	T	0.122	-5.514661e-02	1.094259e-01	1.519530e-01	6.154920e-01
-9	Rv3573c	-9	0	A	T	0.043	-4.990255e-02	2.127620e-01	1.310480e-01	8.150821e-01
-9	Rv0516c	-9	0	A	T	0.011	-2.793945e-01	2.894706e-01	1.229381e-01	3.369792e-01
-9	Rv3383c	-9	0	A	T	0.452	2.322780e-01	1.462385e-01	1.023866e-02	1.156380e-01
-9	Rv3689	-9	0	A	T	0.096	-1.418011e-01	1.415961e-01	1.157421e-01	3.192372e-01
-9	Rv3446c	-9	0	A	T	0.176	1.424836e-01	1.185614e-01	1.284190e-01	2.325369e-01
-9	Rv3683	-9	0	A	T	0.016	1.515085e-01	2.489327e-01	1.162802e-01	5.442680e-01
-9	Rv3682	-9	0	A	T	0.149	9.465357e-02	1.233962e-01	1.018007e-01	4.450036e-01
-9	Rv3684	-9	0	A	T	0.069	-1.525330e-01	1.714335e-01	7.739910e-02	3.759207e-01
-9	Rv0136	-9	0	A	T	0.197	-2.309075e-02	1.163758e-01	1.662570e-01	8.431579e-01
-9	Rv0134	-9	0	A	T	0.261	7.925000e-02	1.106808e-01	1.086408e-01	4.757905e-01
-9	Rv0133	-9	0	A	T	0.069	-1.862354e-01	1.781101e-01	1.232184e-01	2.984760e-01
-9	Rv0138	-9	0	A	T	0.011	-1.617132e-01	3.018062e-01	7.918764e-02	5.933774e-01
-9	Rv0139	-9	0	A	T	0.074	-2.007994e-02	1.209321e-01	1.026396e-01	8.684873e-01
-9	Rv3532	-9	0	A	T	0.106	1.340315e-01	1.351104e-01	1.613014e-01	3.237926e-01
-9	Rv3537	-9	0	A	T	0.149	9.467931e-02	1.199923e-01	9.856135e-02	4.321144e-01
-9	Rv3539	-9	0	A	T	0.069	6.441108e-02	1.968633e-01	1.818289e-01	7.442698e-01
-9	Rv3538	-9	0	A	T	0.011	-2.168728e-01	2.881977e-01	8.699881e-02	4.536632e-01
-9	Rv1116A	-9	0	A	T	0.016	4.884053e-01	2.365186e-01	1.579327e-01	4.173911e-02
-9	Rv0578c	-9	0	A	T	0.149	-1.453997e-01	1.000825e-01	7.853650e-02	1.496818e-01
-9	261	-9	0	A	T	0.016	-1.923091e-01	2.411882e-01	7.390510e-02	4.273064e-01
-9	260	-9	0	A	T	0.011	-2.052124e-01	2.915979e-01	8.994777e-02	4.833651e-01
-9	267	-9	0	A	T	0.011	-1.632516e-01	3.077393e-01	8.428244e-02	5.970527e-01
-9	266	-9	0	A	T	0.181	8.455373e-02	1.218006e-01	1.387980e-01	4.893074e-01
-9	264	-9	0	A	T	0.011	-1.603633e-01	3.012765e-01	7.749470e-02	5.958156e-01
-9	1768	-9	0	A	T	0.011	-1.797380e-01	3.066252e-01	9.045489e-02	5.591890e-01
-9	988	-9	0	A	T	0.138	1.459655e-01	1.409368e-01	1.157640e-01	3.030659e-01
-9	989	-9	0	A	T	0.037	-7.530666e-02	1.829712e-01	1.206921e-01	6.816071e-01
-9	Rv1728c	-9	0	A	T	0.027	-2.031926e-01	1.928056e-01	5.616229e-02	2.947011e-01
-9	Rv1157c	-9	0	A	T	0.016	-2.009020e-01	2.413875e-01	7.640156e-02	4.074061e-01
-9	Rv2531c	-9	0	A	T	0.053	2.782582e-01	1.806491e-01	2.047983e-01	1.269139e-01
-9	Rv0132c	-9	0	A	T	0.027	-2.158055e-01	1.926392e-01	8.509534e-02	2.655200e-01
-9	2671	-9	0	A	T	0.032	-6.342663e-02	1.729721e-01	1.016533e-01	7.146944e-01
-9	2675	-9	0	A	T	0.027	-2.136826e-01	1.951857e-01	7.175292e-02	2.764772e-01
-9	2674	-9	0	A	T	0.011	-2.713254e-01	2.926298e-01	1.197975e-01	3.562505e-01
-9	2677	-9	0	A	T	0.059	-1.221683e-01	1.564397e-01	1.825437e-01	4.368489e-01
-9	2676	-9	0	A	T	0.011	-3.426408e-01	3.037174e-01	2.090286e-01	2.621872e-01
-9	2678	-9	0	A	T	0.021	-2.470733e-01	2.071272e-01	1.250173e-01	2.359924e-01
-9	2929	-9	0	A	T	0.452	2.322780e-01	1.462385e-01	1.023866e-02	1.156380e-01
-9	2920	-9	0	A	T	0.064	-1.776863e-01	2.273831e-01	1.410386e-01	4.365499e-01
-9	2922	-9	0	A	T	0.021	-2.093260e-01	2.402708e-01	8.883139e-02	3.859080e-01
-9	Rv1624c	-9	0	A	T	0.074	-4.009153e-03	1.828045e-01	1.444605e-01	9.825502e-01
-9	2926	-9	0	A	T	0.410	2.614797e-01	1.096342e-01	7.981222e-03	1.912961e-02
-9	Rv2134c	-9	0	A	T	0.016	-1.817232e-01	2.437813e-01	6.974295e-02	4.579088e-01
-9	Rv3333c	-9	0	A	T	0.016	-2.043922e-01	2.404990e-01	8.231448e-02	3.976053e-01
-9	Rv0755A	-9	0	A	T	0.011	-1.798395e-01	2.930474e-01	7.114171e-02	5.409362e-01
-9	Rv0207c	-9	0	A	T	0.021	7.578221e-02	2.089613e-01	1.112265e-01	7.176897e-01
-9	2369	-9	0	A	T	0.016	-1.918809e-01	2.446559e-01	8.326143e-02	4.348854e-01
-9	Rv0063	-9	0	A	T	0.223	6.621127e-02	1.222162e-01	1.428374e-01	5.892967e-01
-9	Rv2617c	-9	0	A	T	0.027	-4.220041e-03	1.991213e-01	1.084134e-01	9.831373e-01
-9	Rv0068	-9	0	A	T	0.495	1.388667e-01	4.317932e-01	9.440198e-02	7.484818e-01
-9	Rv3641c	-9	0	A	T	0.021	-1.867824e-01	2.198705e-01	5.598875e-02	3.978023e-01
-9	726	-9	0	A	T	0.144	1.078368e-01	1.281767e-01	9.029008e-02	4.023541e-01
-9	727	-9	0	A	T	0.016	-2.198500e-01	3.033904e-01	1.206582e-01	4.705096e-01
-9	724	-9	0	A	T	0.016	1.418897e-01	2.395755e-01	1.033157e-01	5.551329e-01
-9	722	-9	0	A	T	0.011	-1.797380e-01	3.066252e-01	9.045489e-02	5.591890e-01
-9	720	-9	0	A	T	0.016	1.510960e-01	2.392727e-01	1.111553e-01	5.292924e-01
-9	Rv2471	-9	0	A	T	0.191	3.496924e-03	1.025223e-01	1.173569e-01	9.728642e-01
-9	1163	-9	0	A	T	0.032	-2.176145e-01	1.733941e-01	6.508336e-02	2.126472e-01
-9	1168	-9	0	A	T	0.021	-1.993413e-01	2.142306e-01	6.433726e-02	3.545484e-01
-9	Rv3082c	-9	0	A	T	0.074	9.563505e-04	1.707663e-01	1.346299e-01	9.955437e-01
-9	Rv1078	-9	0	A	T	0.074	-2.190781e-01	1.791945e-01	1.293479e-01	2.246142e-01
-9	Rv2672	-9	0	A	T	0.229	-2.371318e-02	1.369318e-01	1.770988e-01	8.628943e-01
-9	Rv1076	-9	0	A	T	0.160	6.112460e-02	1.255705e-01	1.260072e-01	6.275754e-01
-9	Rv1077	-9	0	A	T	0.016	-1.690929e-01	2.427987e-01	4.666477e-02	4.879139e-01
-9	Rv1073	-9	0	A	T	0.021	5.576733e-02	2.170172e-01	1.127493e-01	7.977743e-01
-9	1380	-9	0	A	T	0.016	-1.727794e-01	2.467062e-01	6.164388e-02	4.854794e-01
-9	Rv0152c	-9	0	A	T	0.064	6.396003e-02	1.444002e-01	1.255730e-01	6.588519e-01
-9	474	-9	0	A	T	0.021	-2.636779e-01	2.143597e-01	1.219601e-01	2.218061e-01
-9	1361	-9	0	A	T	0.011	-1.945047e-01	2.933823e-01	8.401692e-02	5.090053e-01
-9	792	-9	0	A	T	0.053	3.009455e-04	1.393908e-01	9.718786e-02	9.982820e-01
[truncated: 2,057 more rows]
