# Supplementary material for: GWAS for quantitative resistance phenotypes in Mycobacterium tuberculosis reveals resistance genes and regulatory regions
Source: Nat Commun. 2019 May 13;10:2128. doi: 10.1038/s41467-019-10110-6 (PMC6513847; doi:10.1038/s41467-019-10110-6)
Supplement: Supplementary file 12 — Source Data [file 41467_2019_10110_MOESM12_ESM.zip › 9-Source Data Folder/gene_rif.assoc.txt]

chr	rs	ps	n_miss	allele1	allele0	af	beta	se	l_remle	p_wald
-9	Rv0001	-9	0	A	T	0.071	5.209910e+01	3.338389e+01	2.391129e+00	1.188373e-01
-9	Rv0002	-9	0	A	T	0.010	-3.031745e+01	6.606994e+01	2.356474e+00	6.463977e-01
-9	Rv0003	-9	0	A	T	0.499	-6.445800e+02	3.436521e+02	2.400816e+00	6.090269e-02
-9	Rv0005	-9	0	A	T	0.045	4.277969e+01	4.614447e+01	2.374182e+00	3.540400e-01
-9	Rv0006	-9	0	A	T	0.045	8.099390e+01	3.263195e+01	2.322933e+00	1.317684e-02
-9	Rv0007	-9	0	A	T	0.010	-8.252023e+01	6.593201e+01	2.361032e+00	2.109212e-01
-9	Rv0008c	-9	0	A	T	0.498	-9.961771e+01	2.720481e+02	2.379588e+00	7.142871e-01
-9	Rv0010c	-9	0	A	T	0.024	1.536205e+02	6.996128e+01	2.416952e+00	2.826629e-02
-9	Rv0012	-9	0	A	T	0.499	2.574338e+02	5.837056e+02	2.375773e+00	6.592551e-01
-9	Rv0013	-9	0	A	T	0.079	-1.005349e+02	8.812406e+01	2.353916e+00	2.541294e-01
-9	Rv0014c	-9	0	A	T	0.086	-1.018272e+02	5.131147e+01	2.355569e+00	4.739115e-02
-9	Rv0015c	-9	0	A	T	0.180	1.823697e+02	6.516905e+01	2.298753e+00	5.204177e-03
-9	Rv0017c	-9	0	A	T	0.010	-2.301820e+01	6.669539e+01	2.361902e+00	7.300514e-01
-9	Rv0018c	-9	0	A	T	0.487	5.159860e+01	8.187885e+01	2.367662e+00	5.286757e-01
-9	Rv0020c	-9	0	A	T	0.016	-9.979755e+01	5.654472e+01	2.343260e+00	7.778798e-02
-9	Rv0021c	-9	0	A	T	0.061	-1.506866e+02	5.507222e+01	2.348407e+00	6.292637e-03
-9	Rv0023	-9	0	A	T	0.020	1.526470e+02	7.726719e+01	2.427457e+00	4.839438e-02
-9	Rv0024	-9	0	A	T	0.059	-4.181195e+01	8.866705e+01	2.362364e+00	6.373116e-01
-9	Rv0025	-9	0	A	T	0.158	2.502998e+01	1.009065e+02	2.368427e+00	8.041302e-01
-9	Rv0026	-9	0	A	T	0.180	-8.673838e+00	6.006271e+01	2.369019e+00	8.851946e-01
-9	Rv0029	-9	0	A	T	0.030	3.763520e+00	4.362548e+01	2.363651e+00	9.312647e-01
-9	Rv0030	-9	0	A	T	0.195	7.615888e+00	7.294007e+01	2.367856e+00	9.168562e-01
-9	Rv0032	-9	0	A	T	0.365	2.432635e+01	4.175920e+01	2.354708e+00	5.602954e-01
-9	Rv0035	-9	0	A	T	0.200	4.427733e+01	5.340345e+01	2.383138e+00	4.071802e-01
-9	Rv0036c	-9	0	A	T	0.027	-6.383389e+01	5.453753e+01	2.354795e+00	2.420110e-01
-9	Rv0037c	-9	0	A	T	0.043	3.016179e+01	6.815445e+01	2.358379e+00	6.581576e-01
-9	Rv0039c	-9	0	A	T	0.071	-2.058649e+02	1.568914e+02	2.370208e+00	1.896797e-01
-9	Rv0041	-9	0	A	T	0.082	-5.858092e+01	4.350671e+01	2.303168e+00	1.783603e-01
-9	Rv0042c	-9	0	A	T	0.030	-1.915297e+01	4.817922e+01	2.356957e+00	6.910315e-01
-9	Rv0045c	-9	0	A	T	0.094	-2.966020e+01	5.666472e+01	2.364751e+00	6.007535e-01
-9	Rv0046c	-9	0	A	T	0.230	3.675709e+00	6.978143e+01	2.366957e+00	9.579985e-01
-9	Rv0048c	-9	0	A	T	0.077	1.111227e+02	7.775289e+01	2.409022e+00	1.531708e-01
-9	Rv0050	-9	0	A	T	0.437	4.300213e+00	3.634073e+01	2.361133e+00	9.058224e-01
-9	Rv0051	-9	0	A	T	0.010	-6.014123e+01	6.535508e+01	2.353051e+00	3.576111e-01
-9	Rv0057	-9	0	A	T	0.011	4.587074e+01	6.938295e+01	2.379755e+00	5.086389e-01
-9	Rv0058	-9	0	A	T	0.476	2.619014e+01	6.196546e+01	2.365991e+00	6.726088e-01
-9	Rv0059	-9	0	A	T	0.204	-1.444192e+02	7.576673e+01	2.368074e+00	5.683647e-02
-9	Rv0061	-9	0	A	T	0.063	-8.678760e+01	1.031955e+02	2.350118e+00	4.004871e-01
-9	Rv0062	-9	0	A	T	0.122	-2.093222e+01	6.479480e+01	2.368585e+00	7.467014e-01
-9	Rv0063	-9	0	A	T	0.088	-2.686653e+01	6.533865e+01	2.355920e+00	6.809954e-01
-9	Rv0066c	-9	0	A	T	0.016	-6.029168e+01	7.961482e+01	2.376001e+00	4.489992e-01
-9	Rv0067c	-9	0	A	T	0.018	-2.959564e+02	1.702957e+02	2.344778e+00	8.244339e-02
-9	Rv0068	-9	0	A	T	0.498	1.223351e+02	2.781470e+02	2.376737e+00	6.601325e-01
-9	Rv0069c	-9	0	A	T	0.017	-1.115346e+01	6.107133e+01	2.365141e+00	8.551141e-01
-9	Rv0070c	-9	0	A	T	0.031	5.026607e+01	5.782207e+01	2.406309e+00	3.848157e-01
-9	Rv0071	-9	0	A	T	0.123	-1.262225e+00	2.625281e+01	2.360683e+00	9.616595e-01
-9	Rv0073	-9	0	A	T	0.012	7.272516e+01	7.076874e+01	2.366537e+00	3.042899e-01
-9	Rv0074	-9	0	A	T	0.167	-1.283539e+02	6.607563e+01	2.354375e+00	5.226840e-02
-9	Rv0075	-9	0	A	T	0.034	6.457703e+01	6.144731e+01	2.387855e+00	2.934661e-01
-9	Rv0077c	-9	0	A	T	0.022	1.016130e+02	6.543882e+01	2.343932e+00	1.206930e-01
-9	Rv0078	-9	0	A	T	0.018	9.067286e+01	1.207495e+02	2.361012e+00	4.528258e-01
-9	Rv0078A	-9	0	A	T	0.056	-4.077099e+01	1.299273e+02	2.359085e+00	7.537197e-01
-9	Rv0080	-9	0	A	T	0.016	1.869593e+01	8.821421e+01	2.367219e+00	8.321856e-01
-9	Rv0083	-9	0	A	T	0.023	-3.711728e+01	5.980726e+01	2.353446e+00	5.349516e-01
-9	Rv0084	-9	0	A	T	0.027	1.505684e+01	4.706890e+01	2.367856e+00	7.490987e-01
-9	Rv0085	-9	0	A	T	0.016	-1.787732e+02	9.748183e+01	2.403746e+00	6.687387e-02
-9	Rv0086	-9	0	A	T	0.132	-2.115033e+02	8.285713e+01	2.380392e+00	1.079419e-02
-9	Rv0087	-9	0	A	T	0.048	4.606029e+01	6.435701e+01	2.374245e+00	4.742933e-01
-9	Rv0088	-9	0	A	T	0.020	7.547301e+01	9.275269e+01	2.371825e+00	4.159510e-01
-9	Rv0090	-9	0	A	T	0.018	-5.461202e+01	6.730128e+01	2.376569e+00	4.172385e-01
-9	Rv0092	-9	0	A	T	0.097	3.108313e+01	5.308815e+01	2.370336e+00	5.583034e-01
-9	Rv0093c	-9	0	A	T	0.017	-6.680748e+01	6.965386e+01	2.348685e+00	3.376521e-01
-9	Rv0094c	-9	0	A	T	0.144	-4.704504e+01	3.278989e+01	2.337487e+00	1.515784e-01
-9	Rv0095c	-9	0	A	T	0.318	-1.237010e+01	4.133603e+01	2.363278e+00	7.647873e-01
-9	Rv0096	-9	0	A	T	0.190	-1.316619e+01	7.324229e+01	2.373683e+00	8.573647e-01
-9	Rv0097	-9	0	A	T	0.116	-1.127541e+02	1.173725e+02	2.367854e+00	3.368891e-01
-9	Rv0099	-9	0	A	T	0.021	1.335197e+02	5.236746e+01	2.383579e+00	1.088577e-02
-9	Rv0101	-9	0	A	T	0.097	-2.644795e+01	3.444671e+01	2.372207e+00	4.427363e-01
-9	Rv0102	-9	0	A	T	0.014	-2.458050e+01	6.543702e+01	2.350572e+00	7.072430e-01
-9	Rv0103c	-9	0	A	T	0.475	-1.118377e+02	5.642426e+01	2.359304e+00	4.766012e-02
-9	Rv0104	-9	0	A	T	0.100	-1.641802e+01	4.652862e+01	2.360962e+00	7.242464e-01
-9	Rv0109	-9	0	A	T	0.467	1.289551e+02	5.023592e+01	2.323486e+00	1.035914e-02
-9	Rv0110	-9	0	A	T	0.018	-1.830966e+02	7.370757e+01	2.347406e+00	1.310147e-02
-9	Rv0111	-9	0	A	T	0.033	6.011671e+01	5.696506e+01	2.348999e+00	2.914539e-01
-9	Rv0112	-9	0	A	T	0.012	3.804486e+01	6.219146e+01	2.360846e+00	5.408082e-01
-9	Rv0113	-9	0	A	T	0.050	-3.201512e+01	6.387795e+01	2.374155e+00	6.163128e-01
-9	Rv0114	-9	0	A	T	0.033	1.398204e+02	7.368058e+01	2.304420e+00	5.794186e-02
-9	Rv0115	-9	0	A	T	0.068	6.480226e+01	7.547441e+01	2.374391e+00	3.907051e-01
-9	Rv0117	-9	0	A	T	0.056	6.187952e+01	7.847363e+01	2.383588e+00	4.305117e-01
-9	Rv0118c	-9	0	A	T	0.079	1.082376e+02	6.500876e+01	2.389342e+00	9.613714e-02
-9	Rv0120c	-9	0	A	T	0.499	-3.605846e+01	3.421140e+02	2.379454e+00	9.160740e-01
-9	Rv0121c	-9	0	A	T	0.024	-1.123278e+01	7.734926e+01	2.363990e+00	8.845563e-01
-9	Rv0124	-9	0	A	T	0.362	5.411945e-01	2.311136e+01	2.364048e+00	9.813210e-01
-9	Rv0125	-9	0	A	T	0.014	3.425480e+00	6.398271e+01	2.365215e+00	9.573110e-01
-9	Rv0127	-9	0	A	T	0.492	2.072470e+00	9.639819e+01	2.372596e+00	9.828505e-01
-9	Rv0131c	-9	0	A	T	0.030	4.835164e+01	5.439746e+01	2.340113e+00	3.742281e-01
-9	Rv0132c	-9	0	A	T	0.037	9.216750e+01	6.795735e+01	2.363809e+00	1.752314e-01
-9	Rv0133	-9	0	A	T	0.021	-9.146968e+01	9.765530e+01	2.364106e+00	3.490918e-01
-9	Rv0134	-9	0	A	T	0.268	-7.664187e+01	5.885122e+01	2.326554e+00	1.930232e-01
-9	Rv0136	-9	0	A	T	0.079	5.490263e+00	5.442447e+01	2.361814e+00	9.196609e-01
-9	Rv0139	-9	0	A	T	0.029	1.570042e+01	4.550507e+01	2.367718e+00	7.301255e-01
-9	Rv0140	-9	0	A	T	0.021	6.515672e+01	8.739598e+01	2.325080e+00	4.560707e-01
-9	Rv0143c	-9	0	A	T	0.106	6.682502e+00	6.318875e+01	2.368659e+00	9.157918e-01
-9	Rv0144	-9	0	A	T	0.015	-1.043817e+02	9.979536e+01	2.365591e+00	2.957569e-01
-9	Rv0145	-9	0	A	T	0.090	7.989860e+01	3.845442e+01	2.369452e+00	3.791001e-02
-9	Rv0146	-9	0	A	T	0.017	2.662359e+01	7.191531e+01	2.368781e+00	7.112825e-01
-9	Rv0149	-9	0	A	T	0.060	3.166610e+00	9.366060e+01	2.367348e+00	9.730338e-01
-9	Rv0151c	-9	0	A	T	0.287	-3.313501e+01	5.024242e+01	2.367239e+00	5.096790e-01
-9	Rv0152c	-9	0	A	T	0.204	-1.490600e+01	6.368590e+01	2.371368e+00	8.149757e-01
-9	Rv0154c	-9	0	A	T	0.036	-1.931672e+02	9.071739e+01	2.390516e+00	3.339687e-02
-9	Rv0155	-9	0	A	T	0.011	-7.444093e+01	6.855022e+01	2.322645e+00	2.776912e-01
-9	Rv0158	-9	0	A	T	0.121	-1.075648e+02	8.170061e+01	2.363597e+00	1.881921e-01
-9	Rv0159c	-9	0	A	T	0.498	-7.368335e+00	3.231103e+02	2.376237e+00	9.818095e-01
-9	Rv0160c	-9	0	A	T	0.032	-3.858595e+00	7.771351e+01	2.366474e+00	9.604070e-01
-9	Rv0161	-9	0	A	T	0.017	-5.018460e+01	4.976733e+01	2.367548e+00	3.134400e-01
-9	Rv0162c	-9	0	A	T	0.019	6.592106e+00	5.922446e+01	2.365385e+00	9.113884e-01
-9	Rv0163	-9	0	A	T	0.013	3.525604e+01	6.427017e+01	2.363820e+00	5.833928e-01
-9	Rv0165c	-9	0	A	T	0.072	-2.813224e+01	1.119733e+02	2.366231e+00	8.016641e-01
-9	Rv0166	-9	0	A	T	0.081	-6.455113e+01	6.277909e+01	2.375598e+00	3.040166e-01
-9	Rv0167	-9	0	A	T	0.026	-1.763076e+02	1.210024e+02	2.337874e+00	1.453191e-01
-9	Rv0168	-9	0	A	T	0.031	1.276737e+02	8.715901e+01	2.370601e+00	1.431845e-01
-9	Rv0169	-9	0	A	T	0.110	-9.202788e+01	3.780775e+01	2.272248e+00	1.505013e-02
-9	Rv0170	-9	0	A	T	0.103	5.197476e+01	8.047643e+01	2.381066e+00	5.184874e-01
-9	Rv0171	-9	0	A	T	0.034	1.018074e+02	5.403946e+01	2.418446e+00	5.977449e-02
-9	Rv0172	-9	0	A	T	0.291	6.906082e+01	6.032749e+01	2.368095e+00	2.524973e-01
-9	Rv0173	-9	0	A	T	0.022	4.224962e+01	5.639278e+01	2.332924e+00	4.538579e-01
-9	Rv0174	-9	0	A	T	0.496	4.193714e+01	1.678367e+02	2.371017e+00	8.027246e-01
-9	Rv0175	-9	0	A	T	0.208	4.891356e+01	8.228589e+01	2.373693e+00	5.523154e-01
-9	Rv0176	-9	0	A	T	0.011	-1.473677e+02	1.030031e+02	2.355673e+00	1.527307e-01
-9	Rv0180c	-9	0	A	T	0.041	-1.017598e+02	5.824125e+01	2.331959e+00	8.081466e-02
-9	Rv0181c	-9	0	A	T	0.200	-9.354217e+01	9.923417e+01	2.364709e+00	3.460234e-01
-9	Rv0182c	-9	0	A	T	0.058	5.671242e+01	1.028101e+02	2.365500e+00	5.812927e-01
-9	Rv0186	-9	0	A	T	0.021	-2.544957e+02	5.694975e+01	2.476211e+00	8.484853e-06
-9	Rv0187	-9	0	A	T	0.027	-1.600256e+00	6.955190e+01	2.371145e+00	9.816470e-01
-9	Rv0191	-9	0	A	T	0.058	8.981421e+01	8.640746e+01	2.372625e+00	2.987815e-01
-9	Rv0192	-9	0	A	T	0.493	-7.061035e+01	1.126406e+02	2.356863e+00	5.308479e-01
-9	Rv0193c	-9	0	A	T	0.491	1.515352e+02	1.009111e+02	2.386856e+00	1.334024e-01
-9	Rv0194	-9	0	A	T	0.496	1.554449e+02	1.559190e+02	2.358943e+00	3.189522e-01
-9	Rv0195	-9	0	A	T	0.019	1.563440e+02	6.622288e+01	2.325876e+00	1.836488e-02
-9	Rv0197	-9	0	A	T	0.497	2.096186e+02	1.054364e+02	2.387329e+00	4.698990e-02
-9	Rv0198c	-9	0	A	T	0.033	-6.892437e+01	6.301254e+01	2.359170e+00	2.742176e-01
-9	Rv0202c	-9	0	A	T	0.023	4.498454e+01	4.765142e+01	2.360726e+00	3.453114e-01
-9	Rv0204c	-9	0	A	T	0.033	2.393917e+01	8.584168e+01	2.372764e+00	7.803803e-01
-9	Rv0205	-9	0	A	T	0.043	5.812492e+00	8.399521e+01	2.366555e+00	9.448398e-01
-9	Rv0206c	-9	0	A	T	0.058	5.864686e+00	5.912150e+01	2.367024e+00	9.209956e-01
-9	Rv0209	-9	0	A	T	0.089	-1.060518e+02	6.321717e+01	2.354875e+00	9.364696e-02
-9	Rv0210	-9	0	A	T	0.087	-2.139127e+02	1.089882e+02	2.381872e+00	4.987240e-02
-9	Rv0211	-9	0	A	T	0.022	4.596370e+01	4.918983e+01	2.367915e+00	3.502472e-01
-9	Rv0213c	-9	0	A	T	0.023	-1.566407e+01	6.615608e+01	2.361005e+00	8.128656e-01
-9	Rv0214	-9	0	A	T	0.025	-8.319135e+01	6.726197e+01	2.390565e+00	2.163541e-01
-9	Rv0215c	-9	0	A	T	0.025	-8.407817e+01	6.694107e+01	2.377496e+00	2.093194e-01
-9	Rv0217c	-9	0	A	T	0.021	2.093916e+01	6.397101e+01	2.375781e+00	7.434716e-01
-9	Rv0218	-9	0	A	T	0.494	-4.492110e+01	1.138798e+02	2.369442e+00	6.932997e-01
-9	Rv0221	-9	0	A	T	0.084	1.081290e+02	6.670786e+01	2.362687e+00	1.052515e-01
-9	Rv0222	-9	0	A	T	0.010	-3.282528e+01	6.457693e+01	2.359409e+00	6.113121e-01
-9	Rv0223c	-9	0	A	T	0.068	1.243888e+02	8.412421e+01	2.337301e+00	1.394579e-01
-9	Rv0226c	-9	0	A	T	0.063	-1.957799e+01	7.245185e+01	2.366697e+00	7.870293e-01
-9	Rv0227c	-9	0	A	T	0.010	1.823230e+02	7.754348e+01	2.409876e+00	1.884579e-02
-9	Rv0229c	-9	0	A	T	0.017	-1.805881e+00	7.212157e+01	2.366977e+00	9.800270e-01
-9	Rv0231	-9	0	A	T	0.033	7.648164e+01	7.048550e+01	2.342546e+00	2.780733e-01
-9	Rv0233	-9	0	A	T	0.499	3.225846e+02	3.843754e+02	2.383295e+00	4.014723e-01
-9	Rv0235c	-9	0	A	T	0.049	-4.482986e+01	4.785796e+01	2.369503e+00	3.490564e-01
-9	Rv0236c	-9	0	A	T	0.395	-6.459417e+01	7.330222e+01	2.366520e+00	3.783553e-01
-9	Rv0237	-9	0	A	T	0.048	-3.749460e+01	7.404548e+01	2.372147e+00	6.126729e-01
-9	Rv0239	-9	0	A	T	0.015	1.705460e+01	1.108173e+02	2.367020e+00	8.777115e-01
-9	Rv0241c	-9	0	A	T	0.015	-5.283504e+01	6.857608e+01	2.338643e+00	4.411547e-01
-9	Rv0244c	-9	0	A	T	0.092	1.043277e+02	5.351536e+01	2.350659e+00	5.143147e-02
-9	Rv0245	-9	0	A	T	0.056	-7.394279e+01	7.783148e+01	2.360872e+00	3.422534e-01
-9	Rv0252	-9	0	A	T	0.097	-9.485875e+00	4.919060e+01	2.370112e+00	8.471122e-01
-9	Rv0254c	-9	0	A	T	0.013	-2.973352e+02	1.321531e+02	2.379297e+00	2.460443e-02
-9	Rv0255c	-9	0	A	T	0.018	5.012675e+00	7.822765e+01	2.365504e+00	9.489170e-01
-9	Rv0256c	-9	0	A	T	0.015	3.025686e-01	7.383521e+01	2.363607e+00	9.967309e-01
-9	Rv0257	-9	0	A	T	0.020	1.722127e+01	1.001792e+02	2.368649e+00	8.635367e-01
-9	Rv0258c	-9	0	A	T	0.011	1.238057e+01	9.030019e+01	2.370175e+00	8.909674e-01
-9	Rv0259c	-9	0	A	T	0.495	-8.630083e+01	1.280418e+02	2.357133e+00	5.004167e-01
-9	Rv0260c	-9	0	A	T	0.012	-6.282345e+01	7.020448e+01	2.395101e+00	3.710099e-01
-9	Rv0261c	-9	0	A	T	0.065	3.649679e+01	6.082284e+01	2.365557e+00	5.485671e-01
-9	Rv0263c	-9	0	A	T	0.013	2.345123e+01	6.207268e+01	2.354820e+00	7.056329e-01
-9	Rv0264c	-9	0	A	T	0.197	-1.040230e+02	8.563617e+01	2.366179e+00	2.246771e-01
-9	Rv0266c	-9	0	A	T	0.036	-9.804413e+01	4.774996e+01	2.335890e+00	4.022617e-02
-9	Rv0267	-9	0	A	T	0.026	-7.075450e+01	6.826942e+01	2.358848e+00	3.001897e-01
-9	Rv0269c	-9	0	A	T	0.021	1.060448e+02	9.252948e+01	2.369949e+00	2.519592e-01
-9	Rv0270	-9	0	A	T	0.022	7.600441e+01	6.383773e+01	2.382942e+00	2.340124e-01
-9	Rv0271c	-9	0	A	T	0.138	-2.215861e+01	4.948838e+01	2.365210e+00	6.543985e-01
-9	Rv0273c	-9	0	A	T	0.029	1.224819e+01	7.161047e+01	2.365806e+00	8.642172e-01
-9	Rv0275c	-9	0	A	T	0.032	-2.948377e+01	7.327439e+01	2.367272e+00	6.874681e-01
-9	Rv0276	-9	0	A	T	0.021	1.861474e+02	6.017233e+01	2.369073e+00	2.015797e-03
-9	Rv0277c	-9	0	A	T	0.045	-1.822634e+01	6.220939e+01	2.363602e+00	7.695769e-01
-9	Rv0278c	-9	0	A	T	0.487	1.940566e+01	5.681350e+01	2.365746e+00	7.327261e-01
-9	Rv0279c	-9	0	A	T	0.486	-2.139849e+01	5.933600e+01	2.354619e+00	7.184272e-01
-9	Rv0280	-9	0	A	T	0.448	-1.823351e+01	7.772660e+01	2.361492e+00	8.145642e-01
-9	Rv0282	-9	0	A	T	0.076	1.284713e+02	8.182174e+01	2.355178e+00	1.166038e-01
-9	Rv0284	-9	0	A	T	0.499	1.750826e+02	3.768407e+02	2.376352e+00	6.422837e-01
-9	Rv0286	-9	0	A	T	0.018	-1.822107e+02	6.197367e+01	2.431801e+00	3.333254e-03
-9	Rv0290	-9	0	A	T	0.069	5.688079e+01	7.199098e+01	2.347712e+00	4.295941e-01
-9	Rv0291	-9	0	A	T	0.011	-6.993667e+01	7.637421e+01	2.338391e+00	3.599726e-01
-9	Rv0292	-9	0	A	T	0.499	-2.003870e+02	4.095371e+02	2.382155e+00	6.247033e-01
-9	Rv0294	-9	0	A	T	0.011	5.519053e+01	1.044489e+02	2.361973e+00	5.973051e-01
-9	Rv0297	-9	0	A	T	0.054	-1.809974e+01	4.267067e+01	2.361034e+00	6.715034e-01
-9	Rv0298	-9	0	A	T	0.035	-1.347461e+02	1.636335e+02	2.362248e+00	4.103817e-01
-9	Rv0302	-9	0	A	T	0.050	-9.645111e+01	1.082217e+02	2.365931e+00	3.729516e-01
-9	Rv0303	-9	0	A	T	0.012	-6.512551e+01	6.914316e+01	2.330104e+00	3.464056e-01
-9	Rv0304c	-9	0	A	T	0.091	1.520408e+01	3.398995e+01	2.353166e+00	6.547181e-01
-9	Rv0305c	-9	0	A	T	0.499	2.762980e+01	1.652923e+02	2.360772e+00	8.672699e-01
-9	Rv0309	-9	0	A	T	0.013	-1.013668e+02	8.820458e+01	2.354844e+00	2.506550e-01
-9	Rv0311	-9	0	A	T	0.071	7.970886e+01	5.634602e+01	2.371881e+00	1.573935e-01
-9	Rv0312	-9	0	A	T	0.017	-1.236650e+02	6.532124e+01	2.322790e+00	5.853461e-02
-9	Rv0314c	-9	0	A	T	0.014	1.132336e+02	6.661688e+01	2.324788e+00	8.939038e-02
-9	Rv0315	-9	0	A	T	0.498	2.130767e+02	2.887086e+02	2.373224e+00	4.606147e-01
-9	Rv0317c	-9	0	A	T	0.014	-1.205318e+02	1.101277e+02	2.359603e+00	2.739312e-01
-9	Rv0318c	-9	0	A	T	0.497	-2.315394e+02	1.738384e+02	2.360127e+00	1.830968e-01
-9	Rv0319	-9	0	A	T	0.125	5.655703e+01	9.516545e+01	2.380418e+00	5.524037e-01
-9	Rv0321	-9	0	A	T	0.013	1.470396e+02	1.715562e+02	2.373954e+00	3.915369e-01
-9	Rv0323c	-9	0	A	T	0.498	1.553515e+02	1.740794e+02	2.370154e+00	3.723190e-01
-9	Rv0324	-9	0	A	T	0.211	1.907590e+01	5.982544e+01	2.366247e+00	7.498796e-01
-9	Rv0325	-9	0	A	T	0.069	1.415974e+02	1.812710e+02	2.399743e+00	4.348510e-01
-9	Rv0327c	-9	0	A	T	0.043	3.101031e+01	5.198438e+01	2.380212e+00	5.509145e-01
-9	Rv0329c	-9	0	A	T	0.021	-1.003868e+01	1.176629e+02	2.368478e+00	9.320211e-01
-9	Rv0331	-9	0	A	T	0.165	-6.367448e+01	5.816462e+01	2.347397e+00	2.738192e-01
-9	Rv0332	-9	0	A	T	0.012	-2.229497e+02	7.295273e+01	2.336437e+00	2.283862e-03
-9	Rv0336	-9	0	A	T	0.038	6.539086e+01	5.095886e+01	2.364357e+00	1.996261e-01
-9	Rv0339c	-9	0	A	T	0.027	-1.153444e+02	5.554528e+01	2.357332e+00	3.801758e-02
-9	Rv0341	-9	0	A	T	0.041	-1.489542e+02	7.326557e+01	2.369691e+00	4.222894e-02
-9	Rv0342	-9	0	A	T	0.019	-3.401789e+01	5.838366e+01	2.371148e+00	5.602130e-01
-9	Rv0350	-9	0	A	T	0.011	-5.578667e+01	9.543451e+01	2.349484e+00	5.589392e-01
-9	Rv0352	-9	0	A	T	0.021	-1.188642e+02	6.793288e+01	2.355874e+00	8.037871e-02
-9	Rv0354c	-9	0	A	T	0.500	-1.573990e+02	6.095983e+02	2.379286e+00	7.962886e-01
-9	Rv0355c	-9	0	A	T	0.356	3.157799e+01	2.485342e+01	2.371480e+00	2.040878e-01
-9	Rv0359	-9	0	A	T	0.118	-1.402962e+02	1.003160e+02	2.349462e+00	1.621661e-01
-9	Rv0362	-9	0	A	T	0.052	6.273009e+01	6.951171e+01	2.324434e+00	3.669751e-01
-9	Rv0365c	-9	0	A	T	0.119	-1.692479e+02	7.909694e+01	2.327231e+00	3.254302e-02
-9	Rv0366c	-9	0	A	T	0.199	-2.650602e+02	1.275313e+02	2.366519e+00	3.785054e-02
-9	Rv0368c	-9	0	A	T	0.189	-1.041601e+02	8.847964e+01	2.366188e+00	2.393024e-01
-9	Rv0370c	-9	0	A	T	0.026	3.463480e+01	7.366464e+01	2.379421e+00	6.383060e-01
-9	Rv0371c	-9	0	A	T	0.080	3.442898e+01	1.040149e+02	2.374368e+00	7.406924e-01
-9	Rv0373c	-9	0	A	T	0.027	2.808038e+01	4.479633e+01	2.367717e+00	5.308602e-01
-9	Rv0376c	-9	0	A	T	0.251	7.464574e+01	3.767653e+01	2.329273e+00	4.775651e-02
-9	Rv0377	-9	0	A	T	0.014	9.361410e+01	8.497341e+01	2.354757e+00	2.707825e-01
-9	Rv0380c	-9	0	A	T	0.173	-2.275336e+01	6.868646e+01	2.370828e+00	7.404933e-01
-9	Rv0381c	-9	0	A	T	0.031	-2.394614e+02	1.709675e+02	2.410920e+00	1.615424e-01
-9	Rv0386	-9	0	A	T	0.054	-6.799266e+01	4.308860e+01	2.343696e+00	1.147922e-01
-9	Rv0388c	-9	0	A	T	0.500	-7.513218e+01	3.940057e+02	2.367099e+00	8.487970e-01
-9	Rv0389	-9	0	A	T	0.031	3.002282e+00	9.091948e+01	2.368378e+00	9.736622e-01
-9	Rv0392c	-9	0	A	T	0.043	8.848695e+00	6.302270e+01	2.366511e+00	8.883598e-01
-9	Rv0393	-9	0	A	T	0.013	-1.644332e+02	6.528755e+01	2.348337e+00	1.189025e-02
-9	Rv0395	-9	0	A	T	0.498	5.372553e+01	2.131914e+02	2.372662e+00	8.010725e-01
-9	Rv0397	-9	0	A	T	0.012	-7.755416e-01	8.571001e+01	2.365076e+00	9.927817e-01
-9	Rv0398c	-9	0	A	T	0.055	7.675074e+01	1.882032e+02	2.372167e+00	6.834757e-01
-9	Rv0399c	-9	0	A	T	0.077	-1.684288e+01	6.464060e+01	2.362748e+00	7.944678e-01
-9	Rv0400c	-9	0	A	T	0.135	1.138454e+01	8.526371e+01	2.369423e+00	8.937997e-01
-9	Rv0402c	-9	0	A	T	0.038	-7.808469e+01	4.324857e+01	2.344601e+00	7.120816e-02
-9	Rv0403c	-9	0	A	T	0.067	7.215430e+01	3.430947e+01	2.333741e+00	3.563572e-02
-9	Rv0404	-9	0	A	T	0.095	2.450150e+01	5.373899e+01	2.360142e+00	6.485056e-01
-9	Rv0405	-9	0	A	T	0.258	2.599662e+01	6.067720e+01	2.369725e+00	6.683942e-01
-9	Rv0407	-9	0	A	T	0.115	-4.606812e+01	1.144240e+02	2.365975e+00	6.872958e-01
-9	Rv0408	-9	0	A	T	0.073	-3.899832e+01	1.021704e+02	2.364486e+00	7.027412e-01
-9	Rv0410c	-9	0	A	T	0.019	-4.776999e+00	5.388322e+01	2.366248e+00	9.293687e-01
-9	Rv0412c	-9	0	A	T	0.420	-2.952115e+01	6.089893e+01	2.359400e+00	6.279231e-01
-9	Rv0415	-9	0	A	T	0.132	4.045022e+01	6.379579e+01	2.363432e+00	5.261442e-01
-9	Rv0416	-9	0	A	T	0.011	-1.068781e+02	4.178454e+02	2.383981e+00	7.981544e-01
-9	Rv0417	-9	0	A	T	0.500	1.432197e+02	7.461319e+02	2.379488e+00	8.478089e-01
-9	Rv0419	-9	0	A	T	0.084	4.126172e+01	6.078959e+01	2.378281e+00	4.973975e-01
-9	Rv0421c	-9	0	A	T	0.039	1.737168e+02	9.858757e+01	2.362846e+00	7.827269e-02
-9	Rv0422c	-9	0	A	T	0.017	-1.479644e+01	9.268894e+01	2.365747e+00	8.731907e-01
-9	Rv0423c	-9	0	A	T	0.015	-5.855461e+01	1.078656e+02	2.364530e+00	5.873187e-01
-9	Rv0425c	-9	0	A	T	0.496	3.456266e+01	1.642643e+02	2.374941e+00	8.333784e-01
-9	Rv0428c	-9	0	A	T	0.074	-1.769108e+02	9.455809e+01	2.328857e+00	6.155921e-02
-9	Rv0435c	-9	0	A	T	0.035	5.147369e+01	5.684508e+01	2.338343e+00	3.653482e-01
-9	Rv0436c	-9	0	A	T	0.229	3.124593e+01	9.426200e+01	2.369940e+00	7.403306e-01
-9	Rv0437c	-9	0	A	T	0.114	-1.785435e+02	1.451627e+02	2.378359e+00	2.189161e-01
-9	Rv0438c	-9	0	A	T	0.012	-1.189002e+02	9.352465e+01	2.350746e+00	2.038191e-01
-9	Rv0442c	-9	0	A	T	0.049	1.708445e+02	5.989996e+01	2.259144e+00	4.404500e-03
-9	Rv0444c	-9	0	A	T	0.054	4.075528e+01	1.027897e+02	2.369103e+00	6.918013e-01
-9	Rv0446c	-9	0	A	T	0.201	1.110186e+02	8.882234e+01	2.402189e+00	2.115417e-01
-9	Rv0448c	-9	0	A	T	0.014	-7.418326e+01	1.171089e+02	2.368294e+00	5.265372e-01
-9	Rv0450c	-9	0	A	T	0.018	3.994211e+01	5.715355e+01	2.370116e+00	4.847552e-01
-9	Rv0452	-9	0	A	T	0.052	-1.073586e+02	8.685739e+01	2.375533e+00	2.166486e-01
-9	Rv0453	-9	0	A	T	0.184	3.098397e+00	7.041828e+01	2.367049e+00	9.649106e-01
-9	Rv0457c	-9	0	A	T	0.074	2.215183e+00	6.506425e+01	2.368130e+00	9.728451e-01
-9	Rv0458	-9	0	A	T	0.022	1.315668e+01	6.699268e+01	2.371464e+00	8.443328e-01
-9	Rv0461	-9	0	A	T	0.117	-2.461137e+01	7.837207e+01	2.361006e+00	7.535421e-01
-9	Rv0465c	-9	0	A	T	0.064	-6.349255e+01	6.675588e+01	2.352042e+00	3.417059e-01
-9	Rv0466	-9	0	A	T	0.051	-5.832660e+00	1.352016e+02	2.369315e+00	9.655956e-01
-9	Rv0469	-9	0	A	T	0.019	4.339862e+01	6.459699e+01	2.382363e+00	5.017959e-01
-9	Rv0470c	-9	0	A	T	0.017	4.916807e+01	5.540974e+01	2.342625e+00	3.750369e-01
-9	Rv0471c	-9	0	A	T	0.015	-5.123852e+01	7.050484e+01	2.355963e+00	4.675052e-01
-9	Rv0472c	-9	0	A	T	0.200	5.457102e+01	7.306710e+01	2.357027e+00	4.552694e-01
-9	Rv0473	-9	0	A	T	0.014	6.519331e+01	7.515615e+01	2.374849e+00	3.858470e-01
-9	Rv0475	-9	0	A	T	0.019	-3.900634e+01	5.818085e+01	2.375088e+00	5.026899e-01
-9	Rv0479c	-9	0	A	T	0.016	-1.133592e+02	7.023193e+01	2.325513e+00	1.067322e-01
-9	Rv0484c	-9	0	A	T	0.019	-9.305545e+01	8.868081e+01	2.358144e+00	2.942029e-01
-9	Rv0486	-9	0	A	T	0.165	8.014225e+01	6.181845e+01	2.395828e+00	1.950417e-01
-9	Rv0487	-9	0	A	T	0.013	-2.587628e+01	6.810312e+01	2.367066e+00	7.040333e-01
-9	Rv0492c	-9	0	A	T	0.059	-1.290821e+02	9.648883e+01	2.361026e+00	1.811758e-01
-9	Rv0493c	-9	0	A	T	0.265	8.893564e+01	6.341344e+01	2.384436e+00	1.609904e-01
-9	Rv0495c	-9	0	A	T	0.042	-2.420143e+01	7.524415e+01	2.365271e+00	7.477733e-01
-9	Rv0501	-9	0	A	T	0.013	9.859593e+01	6.739607e+01	2.335987e+00	1.437047e-01
-9	Rv0504c	-9	0	A	T	0.010	1.673836e+02	9.794910e+01	2.347457e+00	8.768882e-02
-9	Rv0507	-9	0	A	T	0.498	1.240470e+02	3.179950e+02	2.377487e+00	6.965270e-01
-9	Rv0508	-9	0	A	T	0.030	-3.320687e+01	9.737246e+01	2.364737e+00	7.331314e-01
-9	Rv0513	-9	0	A	T	0.034	-5.334892e+01	1.627435e+02	2.369935e+00	7.431033e-01
-9	Rv0515	-9	0	A	T	0.083	-2.052271e+01	5.086882e+01	2.357212e+00	6.866819e-01
-9	Rv0522	-9	0	A	T	0.047	1.414621e+02	6.365236e+01	2.315384e+00	2.641047e-02
-9	Rv0527	-9	0	A	T	0.018	4.205059e+01	8.547089e+01	2.347788e+00	6.228036e-01
-9	Rv0529	-9	0	A	T	0.053	-1.476180e+02	1.145799e+02	2.401740e+00	1.978349e-01
-9	Rv0530	-9	0	A	T	0.055	-2.547886e+02	9.982190e+01	2.350493e+00	1.080018e-02
-9	Rv0532	-9	0	A	T	0.416	-1.116564e+01	3.164884e+01	2.359277e+00	7.242919e-01
-9	Rv0533c	-9	0	A	T	0.038	-1.239023e+02	1.149358e+02	2.393939e+00	2.812091e-01
-9	Rv0536	-9	0	A	T	0.078	1.035129e+01	5.733328e+01	2.362539e+00	8.567495e-01
-9	Rv0537c	-9	0	A	T	0.062	-8.183134e+01	7.585320e+01	2.370876e+00	2.808529e-01
-9	Rv0538	-9	0	A	T	0.440	1.243578e+02	1.150082e+02	2.352186e+00	2.797476e-01
-9	Rv0540	-9	0	A	T	0.084	3.723703e+01	7.813134e+01	2.370721e+00	6.337228e-01
-9	Rv0541c	-9	0	A	T	0.022	2.371814e+01	1.090351e+02	2.367722e+00	8.278281e-01
-9	Rv0545c	-9	0	A	T	0.472	1.195786e+02	2.124896e+02	2.363051e+00	5.736927e-01
-9	Rv0548c	-9	0	A	T	0.022	3.261924e+01	1.158297e+02	2.364611e+00	7.782802e-01
-9	Rv0552	-9	0	A	T	0.011	-2.698579e+02	8.588154e+01	2.330242e+00	1.711058e-03
-9	Rv0556	-9	0	A	T	0.494	-5.527486e+01	1.273633e+02	2.370537e+00	6.643583e-01
-9	Rv0557	-9	0	A	T	0.121	6.231311e+01	6.961915e+01	2.356122e+00	3.709067e-01
-9	Rv0560c	-9	0	A	T	0.010	1.246065e+02	9.606227e+01	2.355486e+00	1.947903e-01
-9	Rv0564c	-9	0	A	T	0.016	8.482010e+01	7.058092e+01	2.368277e+00	2.296615e-01
-9	Rv0565c	-9	0	A	T	0.217	-1.430883e+02	5.752591e+01	2.355838e+00	1.298194e-02
-9	Rv0566c	-9	0	A	T	0.022	-2.042350e+02	9.993737e+01	2.341325e+00	4.117235e-02
-9	Rv0567	-9	0	A	T	0.021	6.442976e+01	6.786119e+01	2.378837e+00	3.425595e-01
-9	Rv0568	-9	0	A	T	0.022	-2.527938e+02	1.103777e+02	2.370221e+00	2.215060e-02
-9	Rv0570	-9	0	A	T	0.028	-2.595301e+00	6.834634e+01	2.364908e+00	9.697147e-01
-9	Rv0572c	-9	0	A	T	0.439	-8.766088e+01	1.407524e+02	2.383618e+00	5.335135e-01
-9	Rv0574c	-9	0	A	T	0.054	8.026287e+01	9.233154e+01	2.388142e+00	3.848340e-01
-9	Rv0575c	-9	0	A	T	0.057	3.578419e+01	7.788812e+01	2.367548e+00	6.459945e-01
-9	Rv0576	-9	0	A	T	0.061	-2.513074e+01	7.238873e+01	2.362235e+00	7.285193e-01
-9	Rv0577	-9	0	A	T	0.011	-7.201962e+01	7.023430e+01	2.371940e+00	3.053381e-01
-9	Rv0578c	-9	0	A	T	0.185	-1.090347e+01	3.760302e+01	2.357960e+00	7.718866e-01
-9	Rv0584	-9	0	A	T	0.047	3.257884e+01	5.699101e+01	2.370162e+00	5.676495e-01
-9	Rv0585c	-9	0	A	T	0.012	-2.309057e+00	6.069748e+01	2.361874e+00	9.696594e-01
-9	Rv0588	-9	0	A	T	0.248	3.157396e+01	6.570644e+01	2.386339e+00	6.309233e-01
-9	Rv0589	-9	0	A	T	0.493	6.174590e+01	1.223601e+02	2.364916e+00	6.139003e-01
-9	Rv0590	-9	0	A	T	0.072	-4.898875e+01	1.012191e+02	2.363393e+00	6.284687e-01
-9	Rv0591	-9	0	A	T	0.026	2.507582e+01	7.155939e+01	2.372741e+00	7.260751e-01
-9	Rv0592	-9	0	A	T	0.147	-9.202412e+01	5.685423e+01	2.362503e+00	1.057536e-01
-9	Rv0594	-9	0	A	T	0.055	-5.111869e+00	5.501584e+01	2.364756e+00	9.259830e-01
-9	Rv0603	-9	0	A	T	0.010	4.546654e+01	7.445073e+01	2.363843e+00	5.414995e-01
-9	Rv0604	-9	0	A	T	0.011	-3.881790e+01	9.664655e+01	2.355045e+00	6.880029e-01
-9	Rv0608	-9	0	A	T	0.012	-3.683526e+02	2.634222e+02	2.381738e+00	1.622284e-01
-9	Rv0610c	-9	0	A	T	0.017	7.059337e+00	7.170103e+01	2.368767e+00	9.215846e-01
-9	Rv0611c	-9	0	A	T	0.014	-2.427867e+02	1.067181e+02	2.378798e+00	2.305117e-02
-9	Rv0613c	-9	0	A	T	0.269	6.709648e+01	6.178691e+01	2.361091e+00	2.776908e-01
-9	Rv0619	-9	0	A	T	0.227	-1.297163e+01	8.416876e+01	2.366758e+00	8.775411e-01
-9	Rv0620	-9	0	A	T	0.092	2.076757e+01	5.716370e+01	2.370625e+00	7.164344e-01
-9	Rv0621	-9	0	A	T	0.011	1.793578e+02	9.628258e+01	2.440344e+00	6.269085e-02
-9	Rv0628c	-9	0	A	T	0.015	-6.835740e+01	6.135161e+01	2.348219e+00	2.653839e-01
-9	Rv0629c	-9	0	A	T	0.077	2.271165e+01	5.104325e+01	2.352669e+00	6.564236e-01
-9	Rv0630c	-9	0	A	T	0.070	-4.058981e+01	4.218008e+01	2.370021e+00	3.360620e-01
-9	Rv0631c	-9	0	A	T	0.246	1.233599e+00	5.536152e+01	2.367633e+00	9.822256e-01
-9	Rv0633c	-9	0	A	T	0.018	-8.437684e+01	8.228470e+01	2.336338e+00	3.053352e-01
-9	Rv0638	-9	0	A	T	0.056	-2.757833e+02	1.157792e+02	2.366962e+00	1.734965e-02
-9	Rv0641	-9	0	A	T	0.045	-2.706814e+01	8.336655e+01	2.366953e+00	7.454644e-01
-9	Rv0642c	-9	0	A	T	0.173	-6.814316e+01	1.050534e+02	2.378094e+00	5.166669e-01
-9	Rv0644c	-9	0	A	T	0.059	5.910588e+01	1.202670e+02	2.374127e+00	6.231795e-01
-9	Rv0646c	-9	0	A	T	0.017	-1.866066e+02	8.588570e+01	2.424582e+00	2.996364e-02
-9	Rv0647c	-9	0	A	T	0.035	-1.506052e+02	5.411006e+01	2.410829e+00	5.451251e-03
-9	Rv0648	-9	0	A	T	0.042	-2.724337e+00	3.817452e+01	2.362590e+00	9.431170e-01
-9	Rv0654	-9	0	A	T	0.018	6.812837e+01	5.668029e+01	2.347859e+00	2.295710e-01
-9	Rv0655	-9	0	A	T	0.209	-2.444697e+01	7.684105e+01	2.360960e+00	7.504176e-01
-9	Rv0656c	-9	0	A	T	0.023	1.178204e+02	7.535075e+01	2.384096e+00	1.181258e-01
-9	Rv0658c	-9	0	A	T	0.498	-1.392689e+02	2.099159e+02	2.372888e+00	5.071483e-01
-9	Rv0663	-9	0	A	T	0.112	-4.084294e+01	4.561639e+01	2.396523e+00	3.707467e-01
-9	Rv0667	-9	0	A	T	0.363	5.764355e+02	1.685775e+01	4.675085e-01	6.130789e-188
-9	Rv0668	-9	0	A	T	0.277	2.265828e+02	2.515580e+01	2.174644e+00	6.561696e-19
-9	Rv0669c	-9	0	A	T	0.021	-1.196736e+01	5.233086e+01	2.366933e+00	8.191452e-01
-9	Rv0670	-9	0	A	T	0.174	6.630155e+00	9.698528e+01	2.369395e+00	9.455066e-01
-9	Rv0673	-9	0	A	T	0.059	5.354987e+00	7.206511e+01	2.364438e+00	9.407760e-01
-9	Rv0676c	-9	0	A	T	0.493	-9.567404e+01	9.776731e+01	2.355714e+00	3.279479e-01
-9	Rv0678	-9	0	A	T	0.026	7.808425e+01	7.058947e+01	2.363361e+00	2.688366e-01
-9	Rv0679c	-9	0	A	T	0.054	9.213031e+01	2.565022e+02	2.371381e+00	7.195137e-01
-9	Rv0682	-9	0	A	T	0.067	9.574494e+01	3.436776e+01	2.289495e+00	5.408273e-03
-9	Rv0683	-9	0	A	T	0.017	-9.414420e+01	1.493826e+02	2.350749e+00	5.286498e-01
-9	Rv0687	-9	0	A	T	0.015	6.844924e+01	1.207840e+02	2.374332e+00	5.710012e-01
-9	Rv0688	-9	0	A	T	0.166	1.953119e+02	8.590044e+01	2.383890e+00	2.313116e-02
-9	Rv0690c	-9	0	A	T	0.011	-7.889755e+01	7.213149e+01	2.373357e+00	2.742255e-01
-9	Rv0691c	-9	0	A	T	0.054	2.508596e+01	7.921841e+01	2.365118e+00	7.515414e-01
-9	Rv0693	-9	0	A	T	0.011	2.660541e+01	7.597479e+01	2.360602e+00	7.262494e-01
-9	Rv0694	-9	0	A	T	0.031	-6.000768e+00	6.393235e+01	2.365503e+00	9.252325e-01
-9	Rv0695	-9	0	A	T	0.021	-7.365156e+01	1.218275e+02	2.354497e+00	5.455695e-01
-9	Rv0696	-9	0	A	T	0.212	-1.424211e+02	6.409312e+01	2.312445e+00	2.643220e-02
-9	Rv0697	-9	0	A	T	0.086	-1.295044e+02	7.631122e+01	2.320904e+00	8.990286e-02
-9	Rv0698	-9	0	A	T	0.035	3.433712e+01	5.818496e+01	2.379241e+00	5.551915e-01
-9	Rv0699	-9	0	A	T	0.054	2.325471e+02	2.051286e+02	2.382882e+00	2.571243e-01
-9	Rv0703	-9	0	A	T	0.024	-4.719320e+01	4.024947e+01	2.340330e+00	2.411840e-01
-9	Rv0711	-9	0	A	T	0.017	-6.386354e+00	5.599378e+01	2.364089e+00	9.092104e-01
-9	Rv0716	-9	0	A	T	0.035	2.306551e+02	1.734702e+02	2.408745e+00	1.838440e-01
-9	Rv0717	-9	0	A	T	0.121	3.585797e+01	1.365700e+02	2.373958e+00	7.929266e-01
-9	Rv0721	-9	0	A	T	0.029	-2.852333e+01	1.439343e+02	2.365118e+00	8.429408e-01
-9	Rv0724	-9	0	A	T	0.013	7.602634e+01	7.257203e+01	2.354924e+00	2.950001e-01
-9	Rv0725c	-9	0	A	T	0.018	2.332876e+01	9.750562e+01	2.370292e+00	8.109416e-01
-9	Rv0726c	-9	0	A	T	0.015	-9.876441e-03	7.198854e+01	2.366338e+00	9.998906e-01
-9	Rv0727c	-9	0	A	T	0.430	-8.515442e+01	1.051206e+02	2.373248e+00	4.180376e-01
-9	Rv0728c	-9	0	A	T	0.077	2.656962e+01	7.518712e+01	2.362919e+00	7.238556e-01
-9	Rv0729	-9	0	A	T	0.014	3.172269e+01	7.219388e+01	2.370207e+00	6.604309e-01
-9	Rv0731c	-9	0	A	T	0.013	1.751657e+02	6.690807e+01	2.388473e+00	8.937603e-03
-9	Rv0732	-9	0	A	T	0.099	4.299734e+01	6.991535e+01	2.357036e+00	5.386579e-01
-9	Rv0737	-9	0	A	T	0.016	-3.894209e+01	1.370465e+02	2.360557e+00	7.763346e-01
-9	Rv0739	-9	0	A	T	0.100	4.359533e+01	1.069626e+02	2.382287e+00	6.836461e-01
-9	Rv0741	-9	0	A	T	0.120	-1.299850e+02	9.141727e+01	2.351404e+00	1.552763e-01
-9	Rv0745	-9	0	A	T	0.062	9.317732e+01	6.334123e+01	2.335705e+00	1.415003e-01
-9	Rv0746	-9	0	A	T	0.470	1.814681e+01	4.567329e+01	2.359098e+00	6.911922e-01
-9	Rv0747	-9	0	A	T	0.417	-6.837365e+01	3.692803e+01	2.353953e+00	6.429751e-02
-9	Rv0749	-9	0	A	T	0.024	1.076896e+01	5.791237e+01	2.363823e+00	8.525081e-01
-9	Rv0750	-9	0	A	T	0.058	-6.731030e+01	6.084247e+01	2.385221e+00	2.687802e-01
-9	Rv0751c	-9	0	A	T	0.084	-8.714694e+00	6.966761e+01	2.368430e+00	9.004701e-01
-9	Rv0753c	-9	0	A	T	0.017	7.820483e+01	5.645173e+01	2.366633e+00	1.661638e-01
-9	Rv0754	-9	0	A	T	0.029	-1.456627e+01	7.140023e+01	2.366320e+00	8.383756e-01
-9	Rv0755c	-9	0	A	T	0.039	2.614636e+01	4.992963e+01	2.373536e+00	6.005929e-01
-9	Rv0756c	-9	0	A	T	0.043	-3.914175e+00	7.332905e+01	2.366193e+00	9.574380e-01
-9	Rv0758	-9	0	A	T	0.498	2.858466e+02	3.762652e+02	2.377240e+00	4.475620e-01
-9	Rv0764c	-9	0	A	T	0.013	1.658662e+02	7.441521e+01	2.359793e+00	2.597301e-02
-9	Rv0765c	-9	0	A	T	0.010	-1.515393e+01	7.977505e+01	2.367882e+00	8.493687e-01
-9	Rv0766c	-9	0	A	T	0.184	1.386108e+00	6.179128e+01	2.366387e+00	9.821064e-01
-9	Rv0768	-9	0	A	T	0.061	1.143496e+01	7.269280e+01	2.362223e+00	8.750264e-01
-9	Rv0770	-9	0	A	T	0.135	-8.717041e+01	5.896310e+01	2.352022e+00	1.395231e-01
-9	Rv0773c	-9	0	A	T	0.059	-9.451496e+01	9.344183e+01	2.361293e+00	3.119551e-01
-9	Rv0775	-9	0	A	T	0.024	1.039912e+02	8.835377e+01	2.356848e+00	2.393960e-01
-9	Rv0776c	-9	0	A	T	0.011	1.063312e+01	8.322622e+01	2.366674e+00	8.983555e-01
-9	Rv0782	-9	0	A	T	0.500	4.000100e+02	3.872693e+02	2.352144e+00	3.018253e-01
-9	Rv0783c	-9	0	A	T	0.048	2.295958e+01	5.822148e+01	2.356115e+00	6.933820e-01
-9	Rv0785	-9	0	A	T	0.472	5.383320e+01	2.417634e+02	2.377855e+00	8.238248e-01
-9	Rv0787	-9	0	A	T	0.475	-4.155819e+01	1.754322e+02	2.375703e+00	8.127757e-01
-9	Rv0787A	-9	0	A	T	0.014	1.467256e+02	1.243051e+02	2.353378e+00	2.380502e-01
-9	Rv0791c	-9	0	A	T	0.224	-1.422146e+02	5.946994e+01	2.271253e+00	1.691379e-02
-9	Rv0797	-9	0	A	T	0.226	1.019435e+01	3.319903e+01	2.365465e+00	7.588363e-01
-9	Rv0800	-9	0	A	T	0.449	-9.540796e-01	6.465027e+01	2.371554e+00	9.882277e-01
-9	Rv0803	-9	0	A	T	0.163	-6.550190e+01	1.099727e+02	2.382961e+00	5.515232e-01
-9	Rv0806c	-9	0	A	T	0.013	5.005000e+01	6.267457e+01	2.353462e+00	4.246722e-01
-9	Rv0808	-9	0	A	T	0.173	-7.081583e+01	1.022847e+02	2.387178e+00	4.888356e-01
-9	Rv0812	-9	0	A	T	0.499	-4.465712e+02	3.274741e+02	2.363030e+00	1.728809e-01
-9	Rv0813c	-9	0	A	T	0.037	3.304306e+01	1.184751e+02	2.377128e+00	7.803594e-01
-9	Rv0814c	-9	0	A	T	0.048	6.739945e+01	1.302711e+02	2.370006e+00	6.049717e-01
-9	Rv0816c	-9	0	A	T	0.117	-9.524752e+01	1.040914e+02	2.365373e+00	3.603259e-01
-9	Rv0822c	-9	0	A	T	0.023	-1.076393e+02	9.991959e+01	2.370449e+00	2.815457e-01
-9	Rv0823c	-9	0	A	T	0.057	-4.258124e+01	6.019059e+01	2.381904e+00	4.794079e-01
-9	Rv0825c	-9	0	A	T	0.217	-3.464671e+01	4.825663e+01	2.355332e+00	4.728940e-01
-9	Rv0827c	-9	0	A	T	0.022	-4.893166e+00	1.706276e+02	2.374927e+00	9.771258e-01
-9	Rv0829	-9	0	A	T	0.488	3.033184e+01	8.354487e+01	2.378693e+00	7.166132e-01
-9	Rv0830	-9	0	A	T	0.013	3.089324e+01	6.518362e+01	2.373645e+00	6.356135e-01
-9	Rv0833	-9	0	A	T	0.333	-5.980612e+01	3.124285e+01	2.346156e+00	5.578902e-02
-9	Rv0834c	-9	0	A	T	0.065	3.804415e+00	4.198135e+01	2.364500e+00	9.278060e-01
-9	Rv0835	-9	0	A	T	0.018	-6.306820e+01	5.674349e+01	2.351985e+00	2.665559e-01
-9	Rv0836c	-9	0	A	T	0.076	4.167767e+01	8.483124e+01	2.377601e+00	6.232887e-01
-9	Rv0840c	-9	0	A	T	0.015	1.436899e+02	6.765346e+01	2.360294e+00	3.384824e-02
-9	Rv0842	-9	0	A	T	0.012	1.595644e+02	6.636798e+01	2.390099e+00	1.633234e-02
-9	Rv0844c	-9	0	A	T	0.058	9.177012e+00	1.069230e+02	2.364392e+00	9.316149e-01
-9	Rv0845	-9	0	A	T	0.075	-3.695664e+01	6.784278e+01	2.358279e+00	5.860173e-01
-9	Rv0846c	-9	0	A	T	0.011	-1.080292e+02	6.220418e+01	2.380670e+00	8.265691e-02
-9	Rv0848	-9	0	A	T	0.475	-3.376155e+02	1.615586e+02	2.373231e+00	3.681681e-02
-9	Rv0849	-9	0	A	T	0.048	-1.205675e+02	6.294190e+01	2.356948e+00	5.562262e-02
-9	Rv0850	-9	0	A	T	0.208	-7.239376e+01	1.338930e+02	2.372684e+00	5.888096e-01
-9	Rv0851c	-9	0	A	T	0.021	5.799197e+01	6.457435e+01	2.385589e+00	3.693014e-01
-9	Rv0853c	-9	0	A	T	0.097	1.414509e+02	9.587183e+01	2.359903e+00	1.403199e-01
-9	Rv0854	-9	0	A	T	0.020	1.808180e+02	9.143561e+01	2.244917e+00	4.817118e-02
-9	Rv0855	-9	0	A	T	0.056	1.019206e+02	7.663503e+01	2.294632e+00	1.837466e-01
-9	Rv0858c	-9	0	A	T	0.058	-1.405447e+01	5.982981e+01	2.364889e+00	8.143140e-01
-9	Rv0859	-9	0	A	T	0.500	-3.307275e+02	8.663997e+02	2.381653e+00	7.027210e-01
-9	Rv0860	-9	0	A	T	0.012	-8.781366e+01	6.172702e+01	2.362742e+00	1.550657e-01
-9	Rv0861c	-9	0	A	T	0.013	3.790363e+01	6.166631e+01	2.369909e+00	5.388787e-01
-9	Rv0862c	-9	0	A	T	0.075	5.602115e+01	8.881021e+01	2.363621e+00	5.282742e-01
-9	Rv0867c	-9	0	A	T	0.016	-1.558632e+01	5.026977e+01	2.356489e+00	7.565653e-01
-9	Rv0870c	-9	0	A	T	0.017	-6.206642e+01	1.010106e+02	2.374045e+00	5.390124e-01
-9	Rv0872c	-9	0	A	T	0.021	-9.909024e+01	5.352087e+01	2.348157e+00	6.431279e-02
-9	Rv0873	-9	0	A	T	0.015	-1.093701e+02	6.177848e+01	2.319891e+00	7.687951e-02
-9	Rv0874c	-9	0	A	T	0.058	-2.093947e+02	1.058191e+02	2.364404e+00	4.802946e-02
-9	Rv0878c	-9	0	A	T	0.219	-1.467993e+01	2.037754e+01	2.339991e+00	4.713975e-01
-9	Rv0881	-9	0	A	T	0.495	-1.114973e+01	1.490441e+02	2.371470e+00	9.403777e-01
-9	Rv0882	-9	0	A	T	0.031	-7.433894e+01	9.455673e+01	2.343164e+00	4.318898e-01
-9	Rv0885	-9	0	A	T	0.156	5.981624e+01	1.282650e+02	2.386517e+00	6.410366e-01
-9	Rv0888	-9	0	A	T	0.058	1.025708e+02	8.139787e+01	2.333479e+00	2.078322e-01
-9	Rv0889c	-9	0	A	T	0.044	-1.603029e+01	6.880877e+01	2.363569e+00	8.158189e-01
-9	Rv0890c	-9	0	A	T	0.499	-1.219235e+02	2.709757e+02	2.377061e+00	6.528199e-01
-9	Rv0891c	-9	0	A	T	0.495	1.500538e+02	1.833907e+02	2.379425e+00	4.133679e-01
-9	Rv0892	-9	0	A	T	0.030	-1.166286e+02	6.304761e+01	2.379524e+00	6.454068e-02
-9	Rv0893c	-9	0	A	T	0.094	-7.529298e+00	6.171397e+01	2.370044e+00	9.029136e-01
-9	Rv0894	-9	0	A	T	0.026	6.608281e+01	6.638606e+01	2.347145e+00	3.196940e-01
-9	Rv0897c	-9	0	A	T	0.020	-3.805472e+01	6.355829e+01	2.358204e+00	5.494426e-01
-9	Rv0905	-9	0	A	T	0.012	-1.277629e+02	8.763547e+01	2.404416e+00	1.450897e-01
-9	Rv0906	-9	0	A	T	0.016	-6.234287e+01	1.161168e+02	2.364877e+00	5.914213e-01
-9	Rv0907	-9	0	A	T	0.500	4.801934e+02	3.295791e+02	2.381290e+00	1.453379e-01
-9	Rv0908	-9	0	A	T	0.013	5.912207e+00	8.194205e+01	2.365262e+00	9.424917e-01
-9	Rv0913c	-9	0	A	T	0.012	5.429836e+00	5.998037e+01	2.365431e+00	9.278812e-01
-9	Rv0914c	-9	0	A	T	0.112	1.489091e+02	1.084348e+02	2.377419e+00	1.698863e-01
-9	Rv0915c	-9	0	A	T	0.042	-4.269884e+01	5.244724e+01	2.368344e+00	4.157059e-01
-9	Rv0917	-9	0	A	T	0.011	-2.302461e+02	8.353313e+01	2.265809e+00	5.919145e-03
-9	Rv0918	-9	0	A	T	0.089	-1.371439e+02	1.629363e+02	2.380310e+00	4.000949e-01
-9	Rv0920c	-9	0	A	T	0.013	7.773817e+01	8.822679e+01	2.335050e+00	3.784018e-01
-9	Rv0921	-9	0	A	T	0.022	-2.325239e+02	1.134740e+02	2.390744e+00	4.063002e-02
-9	Rv0922	-9	0	A	T	0.110	4.708629e+01	4.964375e+01	2.389320e+00	3.430430e-01
-9	Rv0923c	-9	0	A	T	0.036	-1.683400e+02	6.838521e+01	2.320908e+00	1.394711e-02
-9	Rv0927c	-9	0	A	T	0.063	-1.563000e+01	1.103256e+02	2.368171e+00	8.873593e-01
-9	Rv0929	-9	0	A	T	0.012	1.174764e+01	6.928702e+01	2.361229e+00	8.653876e-01
-9	Rv0930	-9	0	A	T	0.498	2.319710e+02	1.882365e+02	2.356172e+00	2.180245e-01
-9	Rv0931c	-9	0	A	T	0.042	-5.252350e+01	4.784561e+01	2.388921e+00	2.724888e-01
-9	Rv0932c	-9	0	A	T	0.017	5.845808e+01	6.115574e+01	2.372262e+00	3.392895e-01
-9	Rv0933	-9	0	A	T	0.055	-7.827711e+01	9.252195e+01	2.348521e+00	3.976724e-01
-9	Rv0934	-9	0	A	T	0.035	-3.950512e+01	6.898635e+01	2.361015e+00	5.669706e-01
-9	Rv0938	-9	0	A	T	0.466	-1.505941e+02	1.000403e+02	2.372166e+00	1.324583e-01
-9	Rv0939	-9	0	A	T	0.023	1.086837e+02	6.643230e+01	2.364418e+00	1.020573e-01
-9	Rv0940c	-9	0	A	T	0.036	-1.271463e+02	1.070306e+02	2.383566e+00	2.350525e-01
-9	Rv0943c	-9	0	A	T	0.015	4.679161e+01	7.156854e+01	2.366498e+00	5.133445e-01
-9	Rv0945	-9	0	A	T	0.164	2.934778e+01	8.162121e+01	2.366983e+00	7.192286e-01
-9	Rv0946c	-9	0	A	T	0.035	-2.427958e+02	9.441774e+01	2.414621e+00	1.022567e-02
-9	Rv0948c	-9	0	A	T	0.171	7.246733e+01	1.051294e+02	2.363768e+00	4.907360e-01
-9	Rv0949	-9	0	A	T	0.020	6.571837e+01	7.109488e+01	2.358391e+00	3.554463e-01
-9	Rv0950c	-9	0	A	T	0.017	-1.563214e+00	6.708153e+01	2.367208e+00	9.814117e-01
-9	Rv0951	-9	0	A	T	0.010	1.168332e+02	7.516997e+01	2.295585e+00	1.203443e-01
-9	Rv0954	-9	0	A	T	0.013	-3.863592e+01	7.806140e+01	2.363654e+00	6.207163e-01
-9	Rv0957	-9	0	A	T	0.031	1.555178e+02	8.584793e+01	2.323876e+00	7.026485e-02
-9	Rv0958	-9	0	A	T	0.471	-1.513951e+02	1.215685e+02	2.400832e+00	2.132074e-01
-9	Rv0959	-9	0	A	T	0.069	1.415513e+02	5.992358e+01	2.350152e+00	1.829986e-02
-9	Rv0961	-9	0	A	T	0.038	-1.378768e+02	9.238514e+01	2.371720e+00	1.358105e-01
-9	Rv0962c	-9	0	A	T	0.491	6.811631e+01	9.077476e+01	2.361563e+00	4.531440e-01
-9	Rv0964c	-9	0	A	T	0.493	6.624149e+01	1.275481e+02	2.380476e+00	6.036001e-01
-9	Rv0966c	-9	0	A	T	0.497	-2.241937e+02	1.637447e+02	2.366119e+00	1.711616e-01
-9	Rv0969	-9	0	A	T	0.192	-2.622402e+01	5.666555e+01	2.360340e+00	6.435879e-01
-9	Rv0971c	-9	0	A	T	0.028	-2.887385e+01	8.954639e+01	2.360695e+00	7.471620e-01
-9	Rv0972c	-9	0	A	T	0.051	-5.518384e+01	5.784597e+01	2.380535e+00	3.402549e-01
-9	Rv0973c	-9	0	A	T	0.034	-5.008472e+01	5.476808e+01	2.351011e+00	3.606144e-01
-9	Rv0974c	-9	0	A	T	0.472	-8.003659e+01	2.047565e+02	2.389818e+00	6.959390e-01
-9	Rv0976c	-9	0	A	T	0.035	-4.503168e+01	7.040397e+01	2.373200e+00	5.225228e-01
-9	Rv0977	-9	0	A	T	0.190	-5.694259e+00	4.308283e+01	2.363679e+00	8.948683e-01
-9	Rv0978c	-9	0	A	T	0.049	1.825701e+01	4.176818e+01	2.376544e+00	6.621023e-01
-9	Rv0980c	-9	0	A	T	0.325	1.732410e-01	2.271696e+01	2.366119e+00	9.939164e-01
-9	Rv0982	-9	0	A	T	0.093	1.212166e+02	8.659735e+01	2.372591e+00	1.617976e-01
-9	Rv0983	-9	0	A	T	0.498	-8.127028e+01	2.455302e+02	2.382867e+00	7.406935e-01
-9	Rv0986	-9	0	A	T	0.033	1.706043e+02	8.587696e+01	2.401960e+00	4.715514e-02
-9	Rv0987	-9	0	A	T	0.118	1.013114e+02	4.764567e+01	2.388800e+00	3.364437e-02
-9	Rv0988	-9	0	A	T	0.065	-3.382370e+01	6.031926e+01	2.359947e+00	5.750591e-01
-9	Rv0989c	-9	0	A	T	0.473	2.055121e+02	1.409849e+02	2.351506e+00	1.451452e-01
-9	Rv0990c	-9	0	A	T	0.267	-5.882005e+01	1.031397e+02	2.362741e+00	5.685668e-01
-9	Rv0992c	-9	0	A	T	0.019	-1.805085e+02	8.011914e+01	2.313554e+00	2.440958e-02
-9	Rv0993	-9	0	A	T	0.497	-1.693262e+02	3.211876e+02	2.381977e+00	5.981446e-01
-9	Rv0994	-9	0	A	T	0.016	6.166141e+01	7.418305e+01	2.400394e+00	4.059954e-01
-9	Rv0995	-9	0	A	T	0.177	7.514844e+01	6.357068e+01	2.353627e+00	2.373522e-01
-9	Rv0996	-9	0	A	T	0.018	-8.984786e+01	6.280828e+01	2.358293e+00	1.527885e-01
-9	Rv0997	-9	0	A	T	0.011	1.262527e+02	6.485450e+01	2.399826e+00	5.176489e-02
-9	Rv0999	-9	0	A	T	0.035	2.049823e+02	1.319268e+02	2.380380e+00	1.204626e-01
-9	Rv1001	-9	0	A	T	0.015	1.601641e+01	7.200071e+01	2.370721e+00	8.239969e-01
-9	Rv1002c	-9	0	A	T	0.023	5.939173e+01	7.218844e+01	2.349295e+00	4.107972e-01
-9	Rv1004c	-9	0	A	T	0.022	-2.227550e+01	4.947703e+01	2.350985e+00	6.526206e-01
-9	Rv1005c	-9	0	A	T	0.011	-2.085339e+02	9.408577e+01	2.342211e+00	2.681886e-02
-9	Rv1007c	-9	0	A	T	0.496	-1.375559e+01	1.833200e+02	2.372981e+00	9.401965e-01
-9	Rv1008	-9	0	A	T	0.499	2.051103e+02	3.674030e+02	2.379247e+00	5.767467e-01
-9	Rv1009	-9	0	A	T	0.026	1.818714e+02	8.562704e+01	2.378690e+00	3.384120e-02
-9	Rv1014c	-9	0	A	T	0.065	-5.917440e-01	7.830262e+01	2.367863e+00	9.939714e-01
-9	Rv1016c	-9	0	A	T	0.114	-1.875249e+02	1.561329e+02	2.374996e+00	2.299263e-01
-9	Rv1018c	-9	0	A	T	0.025	-1.167391e+02	8.273074e+01	2.371887e+00	1.584400e-01
-9	Rv1020	-9	0	A	T	0.058	1.222158e+01	5.355315e+01	2.366134e+00	8.195123e-01
-9	Rv1022	-9	0	A	T	0.016	1.425979e+02	1.836111e+02	2.406825e+00	4.375050e-01
-9	Rv1023	-9	0	A	T	0.191	8.314583e+01	8.758885e+01	2.385594e+00	3.426410e-01
-9	Rv1027c	-9	0	A	T	0.066	9.591792e+01	9.606548e+01	2.366214e+00	3.182228e-01
-9	Rv1028c	-9	0	A	T	0.482	-1.464026e+01	1.601551e+02	2.371490e+00	9.271772e-01
-9	Rv1029	-9	0	A	T	0.131	7.585237e+00	6.924234e+01	2.367613e+00	9.127846e-01
-9	Rv1030	-9	0	A	T	0.026	-1.192446e+02	5.560513e+01	2.309865e+00	3.216125e-02
-9	Rv1032c	-9	0	A	T	0.033	-5.297389e+01	6.850417e+01	2.338073e+00	4.394755e-01
-9	Rv1034c	-9	0	A	T	0.023	5.006759e+01	1.281388e+02	2.371024e+00	6.960554e-01
-9	Rv1037c	-9	0	A	T	0.037	8.046626e+01	7.076743e+01	2.372062e+00	2.557063e-01
-9	Rv1039c	-9	0	A	T	0.126	-7.316316e+01	6.837004e+01	2.335685e+00	2.847517e-01
-9	Rv1041c	-9	0	A	T	0.017	-4.838194e+01	6.557592e+01	2.362350e+00	4.607564e-01
-9	Rv1042c	-9	0	A	T	0.025	4.180484e+01	8.244199e+01	2.360876e+00	6.121753e-01
-9	Rv1044	-9	0	A	T	0.088	-6.631626e+01	8.565527e+01	2.364917e+00	4.389266e-01
-9	Rv1045	-9	0	A	T	0.052	2.612229e+02	1.482176e+02	2.427250e+00	7.820990e-02
-9	Rv1047	-9	0	A	T	0.082	-7.436081e+01	3.246489e+01	2.264492e+00	2.213683e-02
-9	Rv1048c	-9	0	A	T	0.061	-2.269841e+01	7.313759e+01	2.358360e+00	7.563383e-01
-9	Rv1052	-9	0	A	T	0.018	7.276320e+01	1.664563e+02	2.359641e+00	6.620823e-01
-9	Rv1054	-9	0	A	T	0.056	3.390437e+01	9.189427e+01	2.354454e+00	7.122196e-01
-9	Rv1056	-9	0	A	T	0.117	-9.846927e+01	1.091221e+02	2.363836e+00	3.670082e-01
-9	Rv1059	-9	0	A	T	0.016	-1.287739e+02	8.569864e+01	2.353015e+00	1.331529e-01
-9	Rv1060	-9	0	A	T	0.025	-7.222659e+01	9.870742e+01	2.371665e+00	4.644565e-01
-9	Rv1061	-9	0	A	T	0.016	-2.431487e+01	8.399397e+01	2.367450e+00	7.722532e-01
-9	Rv1063c	-9	0	A	T	0.031	-1.641606e+01	7.100928e+01	2.366558e+00	8.172065e-01
-9	Rv1067c	-9	0	A	T	0.426	2.023789e+01	5.860882e+01	2.368380e+00	7.299161e-01
-9	Rv1068c	-9	0	A	T	0.117	1.234653e+01	3.200689e+01	2.370305e+00	6.997421e-01
-9	Rv1069c	-9	0	A	T	0.033	-5.881916e+01	6.033325e+01	2.342790e+00	3.297719e-01
-9	Rv1074c	-9	0	A	T	0.014	-6.920528e+01	9.352174e+01	2.379244e+00	4.594263e-01
-9	Rv1075c	-9	0	A	T	0.200	1.466746e+02	1.011180e+02	2.379376e+00	1.471293e-01
-9	Rv1076	-9	0	A	T	0.066	9.632656e+01	8.351734e+01	2.377694e+00	2.489498e-01
-9	Rv1077	-9	0	A	T	0.018	1.163198e+02	5.458398e+01	2.421634e+00	3.325661e-02
-9	Rv1079	-9	0	A	T	0.011	9.661383e+01	7.313617e+01	2.326277e+00	1.867076e-01
-9	Rv1086	-9	0	A	T	0.072	-6.739958e+01	1.143965e+02	2.366925e+00	5.558366e-01
-9	Rv1087	-9	0	A	T	0.304	-7.499015e+01	2.664803e+01	2.339234e+00	4.958202e-03
-9	Rv1089	-9	0	A	T	0.072	-7.811482e+01	7.918057e+01	2.355595e+00	3.240344e-01
-9	Rv1090	-9	0	A	T	0.053	-8.636748e+01	1.279641e+02	2.366137e+00	4.998256e-01
-9	Rv1091	-9	0	A	T	0.252	-4.691824e+01	3.969027e+01	2.348359e+00	2.373581e-01
-9	Rv1092c	-9	0	A	T	0.015	2.306081e+01	1.204432e+02	2.367227e+00	8.481875e-01
-9	Rv1093	-9	0	A	T	0.500	-1.539485e+01	7.616524e+02	2.382460e+00	9.838767e-01
-9	Rv1096	-9	0	A	T	0.013	1.185977e+02	6.769699e+01	2.303608e+00	8.000639e-02
-9	Rv1097c	-9	0	A	T	0.015	9.532683e+01	7.762423e+01	2.374192e+00	2.196277e-01
-9	Rv1098c	-9	0	A	T	0.026	-4.153812e+01	1.046374e+02	2.367826e+00	6.914471e-01
-9	Rv1102c	-9	0	A	T	0.071	-7.237213e+01	1.827175e+02	2.368710e+00	6.920993e-01
-9	Rv1104	-9	0	A	T	0.024	-1.489499e+02	8.387757e+01	2.331590e+00	7.597747e-02
-9	Rv1106c	-9	0	A	T	0.039	-1.282633e+02	7.380759e+01	2.372626e+00	8.245950e-02
-9	Rv1108c	-9	0	A	T	0.120	1.408626e+01	7.158558e+01	2.360770e+00	8.440314e-01
-9	Rv1110	-9	0	A	T	0.012	-9.421354e+01	8.772507e+01	2.365689e+00	2.830195e-01
-9	Rv1111c	-9	0	A	T	0.022	2.235444e+01	1.282043e+02	2.381017e+00	8.616026e-01
-9	Rv1115	-9	0	A	T	0.014	-1.137706e+02	7.856021e+01	2.355274e+00	1.477806e-01
-9	Rv1116A	-9	0	A	T	0.016	-6.182549e+00	1.188506e+02	2.367404e+00	9.585204e-01
-9	Rv1121	-9	0	A	T	0.020	5.666961e+01	9.420445e+01	2.380655e+00	5.475622e-01
-9	Rv1122	-9	0	A	T	0.018	-4.303636e+01	9.027715e+01	2.368087e+00	6.336385e-01
-9	Rv1124	-9	0	A	T	0.010	2.342232e+01	1.096868e+02	2.361381e+00	8.309375e-01
-9	Rv1125	-9	0	A	T	0.073	-7.795978e+01	9.729325e+01	2.361360e+00	4.230984e-01
-9	Rv1126c	-9	0	A	T	0.014	-2.113430e+02	1.345878e+02	2.349028e+00	1.165662e-01
-9	Rv1127c	-9	0	A	T	0.235	1.542344e+02	6.690854e+01	2.401964e+00	2.130010e-02
-9	Rv1128c	-9	0	A	T	0.247	-7.521916e+01	9.581945e+01	2.372896e+00	4.325777e-01
-9	Rv1129c	-9	0	A	T	0.019	1.345687e+02	4.683100e+01	2.378128e+00	4.119332e-03
-9	Rv1130	-9	0	A	T	0.092	-1.119172e+02	6.001289e+01	2.363945e+00	6.240150e-02
-9	Rv1132	-9	0	A	T	0.025	-5.739554e+00	5.284960e+01	2.364812e+00	9.135336e-01
-9	Rv1133c	-9	0	A	T	0.023	-6.122647e+01	9.199721e+01	2.348513e+00	5.058215e-01
-9	Rv1135c	-9	0	A	T	0.052	-8.972107e+01	4.158892e+01	2.388500e+00	3.114544e-02
-9	Rv1137c	-9	0	A	T	0.024	7.532935e+01	9.927233e+01	2.363866e+00	4.480878e-01
-9	Rv1138c	-9	0	A	T	0.019	2.601059e+01	1.179532e+02	2.367438e+00	8.255005e-01
-9	Rv1140	-9	0	A	T	0.012	9.976307e+01	7.326855e+01	2.367228e+00	1.735352e-01
-9	Rv1142c	-9	0	A	T	0.032	3.448154e+01	6.085651e+01	2.387691e+00	5.710719e-01
-9	Rv1144	-9	0	A	T	0.019	1.410368e+02	8.180499e+01	2.420785e+00	8.491217e-02
-9	Rv1145	-9	0	A	T	0.096	-1.697872e+02	9.216907e+01	2.395583e+00	6.566276e-02
-9	Rv1148c	-9	0	A	T	0.246	2.564946e-02	3.524380e+01	2.365770e+00	9.994194e-01
-9	Rv1150	-9	0	A	T	0.012	-4.605592e+01	7.763112e+01	2.374016e+00	5.530965e-01
-9	Rv1152	-9	0	A	T	0.010	1.103134e+02	8.724547e+01	2.358805e+00	2.062909e-01
-9	Rv1154c	-9	0	A	T	0.499	2.504643e+01	3.615431e+02	2.381608e+00	9.447792e-01
-9	Rv1155	-9	0	A	T	0.070	-1.226471e+02	1.581895e+02	2.362696e+00	4.382800e-01
-9	Rv1158c	-9	0	A	T	0.017	-8.055352e+01	8.989980e+01	2.356892e+00	3.703835e-01
-9	Rv1159	-9	0	A	T	0.090	-1.697813e+02	9.789459e+01	2.383849e+00	8.307478e-02
-9	Rv1160	-9	0	A	T	0.048	1.628059e+01	1.178662e+02	2.368939e+00	8.901589e-01
-9	Rv1161	-9	0	A	T	0.086	2.490599e+01	5.938851e+01	2.368523e+00	6.750057e-01
-9	Rv1162	-9	0	A	T	0.157	-6.354074e+01	1.034957e+02	2.361763e+00	5.393485e-01
-9	Rv1163	-9	0	A	T	0.053	1.160225e-01	9.509356e+01	2.367473e+00	9.990267e-01
-9	Rv1166	-9	0	A	T	0.016	1.470908e+02	6.227678e+01	2.304461e+00	1.831502e-02
-9	Rv1168c	-9	0	A	T	0.073	4.274351e+01	5.823990e+01	2.346037e+00	4.631166e-01
-9	Rv1171	-9	0	A	T	0.015	-3.280569e+02	1.374087e+02	2.344856e+00	1.709436e-02
-9	Rv1175c	-9	0	A	T	0.446	5.057245e+01	6.601263e+01	2.344652e+00	4.437413e-01
-9	Rv1176c	-9	0	A	T	0.012	1.188413e+01	9.541208e+01	2.368753e+00	9.008926e-01
-9	Rv1178	-9	0	A	T	0.011	-1.302747e+02	1.098168e+02	2.347843e+00	2.357037e-01
-9	Rv1179c	-9	0	A	T	0.025	-2.457293e+01	4.621463e+01	2.362499e+00	5.950069e-01
-9	Rv1180	-9	0	A	T	0.500	6.022868e+02	6.581710e+02	2.366372e+00	3.602972e-01
-9	Rv1181	-9	0	A	T	0.024	1.038709e+02	4.827139e+01	2.341468e+00	3.157866e-02
-9	Rv1182	-9	0	A	T	0.015	-7.642636e+01	8.251583e+01	2.355699e+00	3.544966e-01
-9	Rv1183	-9	0	A	T	0.131	-2.125396e+01	6.206354e+01	2.365243e+00	7.320587e-01
-9	Rv1184c	-9	0	A	T	0.124	-4.896333e+01	8.964192e+01	2.358834e+00	5.850063e-01
-9	Rv1185c	-9	0	A	T	0.015	1.360956e+01	6.303101e+01	2.367993e+00	8.290819e-01
-9	Rv1186c	-9	0	A	T	0.497	1.334297e+02	2.155348e+02	2.371573e+00	5.359730e-01
-9	Rv1187	-9	0	A	T	0.054	-1.458650e+02	7.737621e+01	2.404483e+00	5.961279e-02
-9	Rv1188	-9	0	A	T	0.024	-1.478661e+02	7.765160e+01	2.394099e+00	5.708077e-02
-9	Rv1189	-9	0	A	T	0.047	5.216361e+01	6.425270e+01	2.355918e+00	4.170119e-01
-9	Rv1192	-9	0	A	T	0.011	-1.634854e+02	6.849733e+01	2.321073e+00	1.712735e-02
-9	Rv1193	-9	0	A	T	0.073	1.247111e+02	7.269932e+01	2.378526e+00	8.648113e-02
-9	Rv1194c	-9	0	A	T	0.124	3.731109e+01	6.809381e+01	2.367061e+00	5.838206e-01
-9	Rv1196	-9	0	A	T	0.142	-3.439579e+01	3.858899e+01	2.365106e+00	3.728978e-01
-9	Rv1197	-9	0	A	T	0.040	2.031425e+01	5.052405e+01	2.369314e+00	6.876917e-01
-9	Rv1198	-9	0	A	T	0.256	-1.892082e+01	3.876140e+01	2.374334e+00	6.255284e-01
-9	Rv1199c	-9	0	A	T	0.284	2.677440e+01	2.817335e+01	2.382543e+00	3.420971e-01
-9	Rv1200	-9	0	A	T	0.018	-5.108017e+01	5.997919e+01	2.377033e+00	3.945607e-01
-9	Rv1201c	-9	0	A	T	0.015	7.720116e+01	9.279368e+01	2.387587e+00	4.055668e-01
-9	Rv1204c	-9	0	A	T	0.064	2.855509e+01	6.976977e+01	2.382233e+00	6.823983e-01
-9	Rv1205	-9	0	A	T	0.091	7.907993e+01	7.829698e+01	2.357102e+00	3.126657e-01
-9	Rv1206	-9	0	A	T	0.056	-1.061082e+02	7.286687e+01	2.370130e+00	1.455581e-01
-9	Rv1207	-9	0	A	T	0.015	2.748599e+02	1.072031e+02	2.385199e+00	1.045091e-02
-9	Rv1210	-9	0	A	T	0.013	2.389950e+02	1.704115e+02	2.373009e+00	1.609948e-01
-9	Rv1212c	-9	0	A	T	0.045	7.598272e+01	6.688604e+01	2.389963e+00	2.561452e-01
-9	Rv1215c	-9	0	A	T	0.037	8.501047e+01	6.018383e+01	2.370304e+00	1.580157e-01
-9	Rv1217c	-9	0	A	T	0.064	9.655164e+01	6.263520e+01	2.365262e+00	1.234177e-01
-9	Rv1218c	-9	0	A	T	0.232	-5.489150e+01	8.501311e+01	2.366378e+00	5.185880e-01
-9	Rv1219c	-9	0	A	T	0.039	-1.062365e+02	9.514179e+01	2.345968e+00	2.643470e-01
-9	Rv1221	-9	0	A	T	0.018	1.485576e+01	1.865581e+02	2.376923e+00	9.365421e-01
-9	Rv1222	-9	0	A	T	0.016	2.276281e+02	1.656567e+02	2.389433e+00	1.696267e-01
-9	Rv1223	-9	0	A	T	0.022	7.271807e+00	7.572204e+01	2.367489e+00	9.235079e-01
-9	Rv1224	-9	0	A	T	0.074	-2.267274e+01	9.673756e+01	2.362053e+00	8.147283e-01
-9	Rv1225c	-9	0	A	T	0.055	-3.425736e+02	1.713479e+02	2.344433e+00	4.576561e-02
-9	Rv1226c	-9	0	A	T	0.103	8.632343e+01	6.061904e+01	2.372983e+00	1.546547e-01
-9	Rv1227c	-9	0	A	T	0.016	-1.557863e+02	9.634059e+01	2.433913e+00	1.060900e-01
-9	Rv1228	-9	0	A	T	0.015	-4.154947e+01	7.536771e+01	2.366517e+00	5.815207e-01
-9	Rv1230c	-9	0	A	T	0.474	1.784769e+01	5.868031e+01	2.366295e+00	7.610568e-01
-9	Rv1231c	-9	0	A	T	0.021	-1.444850e+02	1.020623e+02	2.349384e+00	1.570936e-01
-9	Rv1232c	-9	0	A	T	0.497	-6.553804e+01	2.055501e+02	2.376419e+00	7.498926e-01
-9	Rv1236	-9	0	A	T	0.013	9.002548e+01	6.654881e+01	2.344361e+00	1.763410e-01
-9	Rv1239c	-9	0	A	T	0.497	1.989791e+01	1.450277e+02	2.372074e+00	8.908913e-01
-9	Rv1240	-9	0	A	T	0.022	7.265642e+01	9.709180e+01	2.369285e+00	4.543856e-01
-9	Rv1243c	-9	0	A	T	0.032	8.270655e+01	4.185687e+01	2.340085e+00	4.835316e-02
-9	Rv1244	-9	0	A	T	0.015	-1.585314e+02	8.103853e+01	2.303328e+00	5.062978e-02
-9	Rv1248c	-9	0	A	T	0.196	7.690789e+01	7.287745e+01	2.383697e+00	2.914638e-01
-9	Rv1249c	-9	0	A	T	0.118	-6.076675e+01	8.671218e+01	2.362661e+00	4.835497e-01
-9	Rv1250	-9	0	A	T	0.015	-4.230100e+01	7.360329e+01	2.346616e+00	5.655733e-01
-9	Rv1251c	-9	0	A	T	0.161	-9.995044e+00	4.819611e+01	2.356408e+00	8.357403e-01
-9	Rv1253	-9	0	A	T	0.029	2.790015e+01	6.121186e+01	2.356069e+00	6.486053e-01
-9	Rv1255c	-9	0	A	T	0.014	-6.940587e+01	1.603413e+02	2.366830e+00	6.651791e-01
-9	Rv1256c	-9	0	A	T	0.205	-2.237052e+01	7.231985e+01	2.367276e+00	7.571174e-01
-9	Rv1258c	-9	0	A	T	0.054	-8.080299e+01	1.015540e+02	2.371890e+00	4.263583e-01
-9	Rv1260	-9	0	A	T	0.011	1.465778e+02	7.282148e+01	2.328751e+00	4.431821e-02
-9	Rv1262c	-9	0	A	T	0.010	-1.157722e+02	1.236245e+02	2.339140e+00	3.491824e-01
-9	Rv1264	-9	0	A	T	0.018	-4.308792e+01	5.938586e+01	2.349332e+00	4.682278e-01
-9	Rv1266c	-9	0	A	T	0.499	6.207543e+02	3.052487e+02	2.400538e+00	4.217541e-02
-9	Rv1267c	-9	0	A	T	0.043	-3.021861e+01	5.711651e+01	2.374220e+00	5.968390e-01
-9	Rv1273c	-9	0	A	T	0.021	1.397440e+01	6.463330e+01	2.367844e+00	8.288543e-01
-9	Rv1278	-9	0	A	T	0.203	-1.090988e+02	7.181413e+01	2.354390e+00	1.289366e-01
-9	Rv1279	-9	0	A	T	0.016	2.446928e+01	6.256823e+01	2.360729e+00	6.957950e-01
-9	Rv1280c	-9	0	A	T	0.068	2.377052e+01	5.245133e+01	2.357786e+00	6.504790e-01
-9	Rv1281c	-9	0	A	T	0.021	-8.306504e+01	6.068472e+01	2.366288e+00	1.712771e-01
-9	Rv1286	-9	0	A	T	0.058	1.036470e+02	7.100250e+01	2.395330e+00	1.445732e-01
-9	Rv1288	-9	0	A	T	0.059	6.874632e+01	5.647785e+01	2.391370e+00	2.237183e-01
-9	Rv1289	-9	0	A	T	0.055	-1.431159e+02	7.467377e+01	2.370231e+00	5.549372e-02
-9	Rv1290c	-9	0	A	T	0.185	-4.749439e+01	4.875693e+01	2.355700e+00	3.301684e-01
-9	Rv1292	-9	0	A	T	0.215	2.303568e+00	6.751154e+01	2.370038e+00	9.727853e-01
-9	Rv1295	-9	0	A	T	0.033	6.870660e+01	6.373816e+01	2.360388e+00	2.812369e-01
-9	Rv1300	-9	0	A	T	0.498	4.858763e+02	3.002515e+02	2.375106e+00	1.058326e-01
-9	Rv1307	-9	0	A	T	0.021	-1.428446e+01	7.838169e+01	2.364454e+00	8.554183e-01
-9	Rv1308	-9	0	A	T	0.040	8.933542e+01	8.070756e+01	2.357294e+00	2.685215e-01
-9	Rv1309	-9	0	A	T	0.011	-6.002330e+00	8.658666e+01	2.367480e+00	9.447433e-01
-9	Rv1313c	-9	0	A	T	0.373	2.053911e+00	4.147409e+01	2.367656e+00	9.605096e-01
-9	Rv1316c	-9	0	A	T	0.111	5.678523e+01	1.266562e+02	2.373664e+00	6.539745e-01
-9	Rv1317c	-9	0	A	T	0.089	-1.124932e-01	5.291129e+01	2.363840e+00	9.983039e-01
-9	Rv1318c	-9	0	A	T	0.259	5.676051e+00	3.289133e+01	2.363526e+00	8.630139e-01
-9	Rv1319c	-9	0	A	T	0.466	7.520085e+01	6.292598e+01	2.369634e+00	2.322578e-01
-9	Rv1320c	-9	0	A	T	0.496	2.352448e+02	1.326131e+02	2.356790e+00	7.628856e-02
-9	Rv1321	-9	0	A	T	0.500	-4.506922e+02	8.451362e+02	2.383909e+00	5.939240e-01
-9	Rv1323	-9	0	A	T	0.019	3.829845e+00	6.416102e+01	2.363907e+00	9.524099e-01
-9	Rv1324	-9	0	A	T	0.040	-3.814660e+01	8.170492e+01	2.358675e+00	6.406548e-01
-9	Rv1325c	-9	0	A	T	0.038	9.988005e+00	3.430386e+01	2.359855e+00	7.709689e-01
-9	Rv1326c	-9	0	A	T	0.076	-5.610215e+01	7.358540e+01	2.353104e+00	4.459414e-01
-9	Rv1327c	-9	0	A	T	0.018	1.158153e+02	8.550533e+01	2.352094e+00	1.757963e-01
-9	Rv1328	-9	0	A	T	0.184	-1.137202e+01	5.964037e+01	2.363130e+00	8.488060e-01
-9	Rv1329c	-9	0	A	T	0.069	3.318536e+02	7.788287e+01	2.363434e+00	2.168382e-05
-9	Rv1330c	-9	0	A	T	0.465	3.460870e+00	5.871515e+01	2.369087e+00	9.530054e-01
-9	Rv1332	-9	0	A	T	0.014	-1.380043e+02	1.193515e+02	2.357434e+00	2.477572e-01
-9	Rv1333	-9	0	A	T	0.026	-3.379109e+01	7.003308e+01	2.358956e+00	6.295231e-01
-9	Rv1334	-9	0	A	T	0.026	5.031623e+01	1.160616e+02	2.355241e+00	6.646947e-01
-9	Rv1336	-9	0	A	T	0.043	-1.248940e+02	7.008023e+01	2.330212e+00	7.493494e-02
-9	Rv1337	-9	0	A	T	0.021	-2.478750e+02	8.462639e+01	2.293842e+00	3.453676e-03
-9	Rv1345	-9	0	A	T	0.015	-1.819454e+01	1.029370e+02	2.363051e+00	8.597264e-01
-9	Rv1347c	-9	0	A	T	0.203	1.014142e+02	1.032116e+02	2.359784e+00	3.259770e-01
-9	Rv1348	-9	0	A	T	0.029	-1.533944e+02	4.668350e+01	2.355648e+00	1.041348e-03
-9	Rv1350	-9	0	A	T	0.019	-6.366329e+01	1.670269e+02	2.367261e+00	7.031440e-01
-9	Rv1353c	-9	0	A	T	0.134	-9.115303e+01	5.074899e+01	2.345852e+00	7.268020e-02
-9	Rv1354c	-9	0	A	T	0.016	4.043223e+01	5.421853e+01	2.371638e+00	4.559544e-01
-9	Rv1355c	-9	0	A	T	0.085	-3.571318e+01	5.423866e+01	2.350584e+00	5.103579e-01
-9	Rv1356c	-9	0	A	T	0.086	9.001198e+00	5.053849e+01	2.368399e+00	8.586650e-01
-9	Rv1358	-9	0	A	T	0.348	2.051214e+01	5.083147e+01	2.356563e+00	6.866168e-01
-9	Rv1360	-9	0	A	T	0.039	-7.447631e+01	9.342775e+01	2.361759e+00	4.254934e-01
-9	Rv1361c	-9	0	A	T	0.153	-5.763529e+00	3.731279e+01	2.359649e+00	8.772646e-01
-9	Rv1363c	-9	0	A	T	0.090	-1.201669e+01	9.254574e+01	2.365976e+00	8.967065e-01
-9	Rv1364c	-9	0	A	T	0.497	3.335164e+01	1.973947e+02	2.372550e+00	8.658526e-01
-9	Rv1366	-9	0	A	T	0.010	8.881809e+01	7.766060e+01	2.365702e+00	2.529513e-01
-9	Rv1367c	-9	0	A	T	0.072	-1.489403e+02	1.044908e+02	2.345346e+00	1.542615e-01
-9	Rv1368	-9	0	A	T	0.057	-3.949542e+01	8.737660e+01	2.363073e+00	6.513274e-01
-9	Rv1371	-9	0	A	T	0.025	-4.127983e+01	4.881274e+01	2.361763e+00	3.978738e-01
-9	Rv1372	-9	0	A	T	0.016	-1.553619e+02	6.739214e+01	2.322091e+00	2.128953e-02
-9	Rv1373	-9	0	A	T	0.073	-7.950970e+00	6.496922e+01	2.362738e+00	9.026148e-01
-9	Rv1374c	-9	0	A	T	0.499	5.070895e+02	5.289583e+02	2.382923e+00	3.378931e-01
-9	Rv1375	-9	0	A	T	0.013	-2.839313e+01	8.935160e+01	2.366244e+00	7.507067e-01
-9	Rv1376	-9	0	A	T	0.016	-7.442399e-01	6.145107e+01	2.365476e+00	9.903387e-01
-9	Rv1378c	-9	0	A	T	0.499	-1.138402e+02	3.045668e+02	2.368024e+00	7.086250e-01
-9	Rv1381	-9	0	A	T	0.010	-1.927629e+01	9.054679e+01	2.367610e+00	8.314448e-01
-9	Rv1383	-9	0	A	T	0.061	-3.844702e+01	8.863626e+01	2.359866e+00	6.645267e-01
-9	Rv1384	-9	0	A	T	0.108	-8.926586e+01	6.002327e+01	2.322345e+00	1.371850e-01
-9	Rv1386	-9	0	A	T	0.111	1.356227e+02	1.269364e+02	2.383325e+00	2.855063e-01
-9	Rv1387	-9	0	A	T	0.091	-3.893686e+01	7.303323e+01	2.362232e+00	5.940200e-01
-9	Rv1391	-9	0	A	T	0.015	7.654367e+01	6.413112e+01	2.377945e+00	2.328515e-01
-9	Rv1392	-9	0	A	T	0.012	-1.415278e+01	6.523714e+01	2.366790e+00	8.282831e-01
-9	Rv1394c	-9	0	A	T	0.473	1.829351e+02	1.053335e+02	2.359727e+00	8.265086e-02
-9	Rv1396c	-9	0	A	T	0.442	8.892430e+01	6.902241e+01	2.349734e+00	1.978355e-01
-9	Rv1397c	-9	0	A	T	0.013	-3.136380e+01	1.035087e+02	2.368181e+00	7.619289e-01
-9	Rv1399c	-9	0	A	T	0.014	5.863112e+01	7.206491e+01	2.391913e+00	4.160162e-01
-9	Rv1400c	-9	0	A	T	0.056	1.179022e+02	8.432591e+01	2.363799e+00	1.622771e-01
-9	Rv1403c	-9	0	A	T	0.016	5.645867e+01	7.086691e+01	2.339074e+00	4.257652e-01
-9	Rv1407	-9	0	A	T	0.015	-9.569929e+01	7.174637e+01	2.359835e+00	1.824629e-01
-9	Rv1409	-9	0	A	T	0.013	2.472733e+01	8.421076e+01	2.371116e+00	7.690783e-01
-9	Rv1417	-9	0	A	T	0.034	4.706572e+01	7.640735e+01	2.386391e+00	5.380026e-01
-9	Rv1418	-9	0	A	T	0.011	3.359110e+02	7.902008e+01	2.244460e+00	2.265993e-05
-9	Rv1419	-9	0	A	T	0.079	-3.572638e+01	1.027860e+02	2.372022e+00	7.282064e-01
-9	Rv1420	-9	0	A	T	0.066	9.187232e+01	7.980535e+01	2.368385e+00	2.498396e-01
-9	Rv1424c	-9	0	A	T	0.010	6.345617e+01	9.437307e+01	2.348361e+00	5.014392e-01
-9	Rv1425	-9	0	A	T	0.028	7.631383e+01	7.404173e+01	2.377534e+00	3.028615e-01
-9	Rv1426c	-9	0	A	T	0.014	-1.873543e+02	6.917356e+01	2.416846e+00	6.839832e-03
-9	Rv1429	-9	0	A	T	0.065	-6.995112e+01	5.657216e+01	2.332452e+00	2.164774e-01
-9	Rv1430	-9	0	A	T	0.010	4.639190e+01	7.330127e+01	2.375182e+00	5.269040e-01
-9	Rv1431	-9	0	A	T	0.100	-2.791100e+01	5.647957e+01	2.374427e+00	6.212557e-01
-9	Rv1434	-9	0	A	T	0.031	4.742308e+01	1.325809e+02	2.363810e+00	7.206267e-01
-9	Rv1435c	-9	0	A	T	0.349	6.433193e+00	1.866153e+01	2.372226e+00	7.303477e-01
-9	Rv1438	-9	0	A	T	0.015	-8.873227e+01	1.146006e+02	2.352383e+00	4.388965e-01
-9	Rv1439c	-9	0	A	T	0.056	2.361324e+01	1.197028e+02	2.364869e+00	8.436476e-01
-9	Rv1441c	-9	0	A	T	0.102	1.881928e+01	3.137698e+01	2.370790e+00	5.487476e-01
-9	Rv1442	-9	0	A	T	0.069	1.191670e+02	6.074558e+01	2.321983e+00	4.998588e-02
-9	Rv1446c	-9	0	A	T	0.407	-8.455219e+01	5.493422e+01	2.352795e+00	1.239873e-01
-9	Rv1447c	-9	0	A	T	0.017	-1.063201e+02	5.738717e+01	2.367113e+00	6.413338e-02
-9	Rv1448c	-9	0	A	T	0.230	-6.202134e+01	9.132138e+01	2.367369e+00	4.971494e-01
-9	Rv1449c	-9	0	A	T	0.468	-7.644041e+01	8.366910e+01	2.382735e+00	3.610785e-01
-9	Rv1450c	-9	0	A	T	0.188	1.818076e+01	2.154455e+01	2.373182e+00	3.988839e-01
-9	Rv1452c	-9	0	A	T	0.369	-4.780351e+01	2.733987e+01	2.320919e+00	8.059284e-02
-9	Rv1453	-9	0	A	T	0.465	-4.359307e+00	5.257413e+01	2.370495e+00	9.339288e-01
-9	Rv1455	-9	0	A	T	0.032	-1.639223e+01	1.268465e+02	2.375198e+00	8.971946e-01
-9	Rv1458c	-9	0	A	T	0.066	-3.925572e+01	6.118417e+01	2.360631e+00	5.212359e-01
-9	Rv1459c	-9	0	A	T	0.432	2.919115e+02	1.079988e+02	2.481219e+00	6.954555e-03
-9	Rv1460	-9	0	A	T	0.019	3.014252e+01	8.241982e+01	2.375065e+00	7.146284e-01
-9	Rv1461	-9	0	A	T	0.178	9.414645e+00	6.024095e+01	2.361726e+00	8.758318e-01
-9	Rv1462	-9	0	A	T	0.499	-1.830234e+02	5.020260e+02	2.383933e+00	7.154864e-01
-9	Rv1463	-9	0	A	T	0.065	-1.072666e+02	8.510390e+01	2.335467e+00	2.077231e-01
-9	Rv1467c	-9	0	A	T	0.013	-5.883144e+00	5.879556e+01	2.361759e+00	9.203099e-01
-9	Rv1468c	-9	0	A	T	0.039	3.738302e+01	5.495134e+01	2.357021e+00	4.964286e-01
-9	Rv1469	-9	0	A	T	0.025	-5.040952e+01	5.357483e+01	2.369748e+00	3.469053e-01
-9	Rv1472	-9	0	A	T	0.021	-2.981926e+00	6.764852e+01	2.369429e+00	9.648470e-01
-9	Rv1473	-9	0	A	T	0.024	1.462501e+02	8.846866e+01	2.353920e+00	9.852327e-02
-9	Rv1479	-9	0	A	T	0.154	-5.600431e+01	9.537626e+01	2.367795e+00	5.571662e-01
-9	Rv1480	-9	0	A	T	0.013	9.548850e+01	6.441274e+01	2.380875e+00	1.384408e-01
-9	Rv1484	-9	0	A	T	0.027	1.915907e+02	4.557238e+01	2.274950e+00	2.783300e-05
-9	Rv1486c	-9	0	A	T	0.440	1.652820e+01	1.398889e+02	2.369018e+00	9.059635e-01
-9	Rv1489	-9	0	A	T	0.055	-3.459487e+02	1.879805e+02	2.393693e+00	6.592417e-02
-9	Rv1490	-9	0	A	T	0.013	8.421471e+00	5.840732e+01	2.363610e+00	8.853745e-01
-9	Rv1493	-9	0	A	T	0.014	-2.957913e+01	6.266375e+01	2.372600e+00	6.369776e-01
-9	Rv1497	-9	0	A	T	0.215	7.040952e+00	6.782142e+01	2.369314e+00	9.173298e-01
-9	Rv1498c	-9	0	A	T	0.474	-1.337082e+02	1.248780e+02	2.383892e+00	2.844796e-01
-9	Rv1500	-9	0	A	T	0.075	-6.201240e+01	5.041154e+01	2.349868e+00	2.188526e-01
-9	Rv1501	-9	0	A	T	0.025	-1.049776e+02	8.417564e+01	2.321108e+00	2.125551e-01
-9	Rv1502	-9	0	A	T	0.475	-3.081421e+01	1.075138e+02	2.361382e+00	7.744546e-01
-9	Rv1504c	-9	0	A	T	0.043	-2.904980e+02	1.185007e+02	2.310493e+00	1.434691e-02
-9	Rv1505c	-9	0	A	T	0.166	2.642916e+01	1.028152e+02	2.368944e+00	7.971732e-01
-9	Rv1508A	-9	0	A	T	0.035	-1.369140e+02	1.383097e+02	2.355710e+00	3.223853e-01
-9	Rv1508c	-9	0	A	T	0.099	1.675073e+01	5.183745e+01	2.367879e+00	7.466367e-01
-9	Rv1511	-9	0	A	T	0.021	1.502524e+02	7.921494e+01	2.276723e+00	5.805918e-02
-9	Rv1515c	-9	0	A	T	0.058	-3.934090e+01	8.390947e+01	2.354757e+00	6.392486e-01
-9	Rv1517	-9	0	A	T	0.228	-8.331731e+01	1.191867e+02	2.372491e+00	4.846347e-01
-9	Rv1518	-9	0	A	T	0.087	2.006632e+01	6.496447e+01	2.370559e+00	7.574565e-01
-9	Rv1520	-9	0	A	T	0.065	2.536853e+01	7.794706e+01	2.370291e+00	7.448815e-01
-9	Rv1521	-9	0	A	T	0.138	1.385655e+02	5.518064e+01	2.351649e+00	1.214386e-02
-9	Rv1522c	-9	0	A	T	0.088	3.604638e+01	5.110274e+01	2.360610e+00	4.806940e-01
-9	Rv1523	-9	0	A	T	0.123	9.194327e+01	5.612612e+01	2.350985e+00	1.016086e-01
-9	Rv1525	-9	0	A	T	0.013	-2.479002e+01	6.945733e+01	2.373130e+00	7.212117e-01
-9	Rv1526c	-9	0	A	T	0.015	-1.393011e+02	7.078843e+01	2.362755e+00	4.927745e-02
-9	Rv1527c	-9	0	A	T	0.244	-7.617617e+01	4.294811e+01	2.361849e+00	7.632823e-02
-9	Rv1529	-9	0	A	T	0.010	-9.715897e+01	6.588627e+01	2.361487e+00	1.405269e-01
-9	Rv1530	-9	0	A	T	0.015	-3.656720e-01	7.576230e+01	2.366950e+00	9.961496e-01
-9	Rv1532c	-9	0	A	T	0.059	3.695632e+01	8.458489e+01	2.353145e+00	6.622395e-01
-9	Rv1536	-9	0	A	T	0.038	7.974986e+01	4.552466e+01	2.336314e+00	8.002268e-02
-9	Rv1537	-9	0	A	T	0.200	-1.529359e+01	9.462499e+01	2.365908e+00	8.716253e-01
-9	Rv1538c	-9	0	A	T	0.156	8.309159e+01	7.831034e+01	2.371220e+00	2.888434e-01
-9	Rv1539	-9	0	A	T	0.019	3.110605e+01	1.801670e+02	2.366852e+00	8.629500e-01
-9	Rv1540	-9	0	A	T	0.015	-8.070291e+01	9.603323e+01	2.355491e+00	4.008441e-01
-9	Rv1541c	-9	0	A	T	0.022	-5.328324e+01	9.998834e+01	2.364756e+00	5.941891e-01
-9	Rv1543	-9	0	A	T	0.013	2.166513e+01	7.335496e+01	2.370502e+00	7.677719e-01
-9	Rv1544	-9	0	A	T	0.025	-5.385740e+01	7.354504e+01	2.375274e+00	4.641020e-01
-9	Rv1547	-9	0	A	T	0.081	1.095855e+02	5.240692e+01	2.327271e+00	3.669900e-02
-9	Rv1548c	-9	0	A	T	0.469	-1.025904e+02	8.559391e+01	2.362124e+00	2.308925e-01
-9	Rv1549	-9	0	A	T	0.497	5.623181e+01	1.228148e+02	2.360422e+00	6.471233e-01
-9	Rv1550	-9	0	A	T	0.011	-8.916589e+01	9.627126e+01	2.348703e+00	3.545007e-01
-9	Rv1551	-9	0	A	T	0.217	2.267161e+01	6.391917e+01	2.362742e+00	7.228726e-01
-9	Rv1552	-9	0	A	T	0.096	5.708809e+01	6.573990e+01	2.360587e+00	3.853242e-01
-9	Rv1553	-9	0	A	T	0.136	2.810201e+01	7.943473e+01	2.368595e+00	7.235596e-01
-9	Rv1554	-9	0	A	T	0.499	-1.868830e+02	2.543756e+02	2.373864e+00	4.626583e-01
-9	Rv1556	-9	0	A	T	0.019	-1.866387e+01	1.133465e+02	2.364847e+00	8.692331e-01
-9	Rv1557	-9	0	A	T	0.132	7.386525e+01	6.404082e+01	2.377230e+00	2.489347e-01
-9	Rv1558	-9	0	A	T	0.019	-2.035704e+02	1.642369e+02	2.382713e+00	2.153658e-01
-9	Rv1559	-9	0	A	T	0.030	-5.386889e+01	5.289042e+01	2.395870e+00	3.086121e-01
-9	Rv1562c	-9	0	A	T	0.016	4.230361e+01	6.648479e+01	2.398065e+00	5.246889e-01
-9	Rv1563c	-9	0	A	T	0.046	6.335225e+01	5.310040e+01	2.361130e+00	2.330410e-01
-9	Rv1564c	-9	0	A	T	0.011	-7.831049e+01	7.191399e+01	2.356582e+00	2.763603e-01
-9	Rv1565c	-9	0	A	T	0.057	-7.782300e+01	6.230509e+01	2.383571e+00	2.118457e-01
-9	Rv1569	-9	0	A	T	0.169	-4.844746e+01	8.144528e+01	2.356438e+00	5.520397e-01
-9	Rv1570	-9	0	A	T	0.499	-1.613326e+01	3.044823e+02	2.372287e+00	9.577505e-01
-9	Rv1571	-9	0	A	T	0.116	-1.720295e+01	1.150883e+02	2.371054e+00	8.811990e-01
-9	Rv1572c	-9	0	A	T	0.210	2.622914e+01	2.679109e+01	2.363916e+00	3.277329e-01
-9	Rv1575	-9	0	A	T	0.227	6.843292e+01	3.653951e+01	2.409446e+00	6.129269e-02
-9	Rv1576c	-9	0	A	T	0.029	8.569035e+01	5.379208e+01	2.347906e+00	1.113822e-01
-9	Rv1577c	-9	0	A	T	0.107	3.355505e+01	4.989098e+01	2.374862e+00	5.013308e-01
-9	Rv1587c	-9	0	A	T	0.044	8.701135e-01	4.537767e+01	2.367290e+00	9.847042e-01
-9	Rv1588c	-9	0	A	T	0.089	1.467829e+01	4.451660e+01	2.369389e+00	7.416549e-01
-9	Rv1591	-9	0	A	T	0.011	-1.634935e+02	9.567609e+01	2.318493e+00	8.770000e-02
-9	Rv1592c	-9	0	A	T	0.223	1.125732e+02	1.116522e+02	2.397330e+00	3.135050e-01
-9	Rv1595	-9	0	A	T	0.137	-7.814691e+01	7.525018e+01	2.393641e+00	2.992148e-01
-9	Rv1597	-9	0	A	T	0.439	3.835106e+01	1.440957e+02	2.370929e+00	7.901620e-01
-9	Rv1599	-9	0	A	T	0.030	1.317448e+02	1.083742e+02	2.391931e+00	2.243191e-01
-9	Rv1600	-9	0	A	T	0.037	-2.273586e+02	1.024966e+02	2.307031e+00	2.669685e-02
-9	Rv1602	-9	0	A	T	0.498	-1.305428e+02	2.604679e+02	2.380250e+00	6.163173e-01
-9	Rv1604	-9	0	A	T	0.473	-1.207774e+02	1.542012e+02	2.379777e+00	4.336124e-01
-9	Rv1606	-9	0	A	T	0.181	1.056330e+02	6.869369e+01	2.335168e+00	1.243327e-01
-9	Rv1607	-9	0	A	T	0.038	-6.200099e+01	1.026176e+02	2.374709e+00	5.458100e-01
-9	Rv1609	-9	0	A	T	0.024	8.671531e+01	6.670743e+01	2.387234e+00	1.938320e-01
-9	Rv1614	-9	0	A	T	0.033	-1.796579e+02	7.938772e+01	2.310637e+00	2.378191e-02
-9	Rv1615	-9	0	A	T	0.124	-1.031133e+02	9.365705e+01	2.357520e+00	2.710956e-01
-9	Rv1617	-9	0	A	T	0.021	2.661092e+01	8.344839e+01	2.357903e+00	7.498558e-01
-9	Rv1618	-9	0	A	T	0.488	-6.957264e+01	7.879512e+01	2.367383e+00	3.774078e-01
-9	Rv1621c	-9	0	A	T	0.021	-1.088243e+02	1.176528e+02	2.352542e+00	3.551417e-01
-9	Rv1622c	-9	0	A	T	0.054	-6.265238e+01	7.497093e+01	2.340952e+00	4.034690e-01
-9	Rv1625c	-9	0	A	T	0.031	-4.828804e+01	5.804313e+01	2.340728e+00	4.055847e-01
-9	Rv1629	-9	0	A	T	0.015	2.816645e+01	6.465535e+01	2.374818e+00	6.631636e-01
-9	Rv1630	-9	0	A	T	0.086	8.353617e+01	4.154983e+01	2.312535e+00	4.456447e-02
-9	Rv1633	-9	0	A	T	0.029	1.678975e+02	1.219810e+02	2.387383e+00	1.689053e-01
-9	Rv1634	-9	0	A	T	0.070	-5.966498e+01	1.400119e+02	2.361909e+00	6.700681e-01
-9	Rv1637c	-9	0	A	T	0.015	-5.310991e+01	5.214550e+01	2.323640e+00	3.086147e-01
-9	Rv1638	-9	0	A	T	0.030	-3.169486e+01	6.590844e+01	2.346351e+00	6.306664e-01
-9	Rv1639c	-9	0	A	T	0.010	-2.152899e+01	6.832774e+01	2.365633e+00	7.527435e-01
-9	Rv1640c	-9	0	A	T	0.065	-9.888529e+01	6.461625e+01	2.342621e+00	1.261512e-01
-9	Rv1641	-9	0	A	T	0.013	-5.549128e+01	7.879315e+01	2.373740e+00	4.813819e-01
-9	Rv1644	-9	0	A	T	0.471	1.714734e+02	1.285502e+02	2.318710e+00	1.824473e-01
-9	Rv1646	-9	0	A	T	0.012	-8.596903e+01	9.425965e+01	2.391559e+00	3.618983e-01
-9	Rv1647	-9	0	A	T	0.499	1.858040e+01	4.021264e+02	2.380005e+00	9.631530e-01
-9	Rv1648	-9	0	A	T	0.011	1.985354e+02	6.929266e+01	2.364701e+00	4.228556e-03
-9	Rv1649	-9	0	A	T	0.070	-3.111886e+02	2.111342e+02	2.393892e+00	1.407305e-01
-9	Rv1650	-9	0	A	T	0.183	1.624882e+01	5.309474e+01	2.374696e+00	7.596227e-01
-9	Rv1651c	-9	0	A	T	0.186	-2.552389e+01	3.904187e+01	2.352164e+00	5.133733e-01
-9	Rv1652	-9	0	A	T	0.112	1.655645e+02	1.143201e+02	2.369460e+00	1.477646e-01
-9	Rv1654	-9	0	A	T	0.017	-2.811365e+01	1.196048e+02	2.360914e+00	8.142000e-01
-9	Rv1659	-9	0	A	T	0.024	-2.339298e+02	1.069639e+02	2.291159e+00	2.890363e-02
-9	Rv1660	-9	0	A	T	0.013	-1.521257e+02	8.232127e+01	2.325070e+00	6.481507e-02
-9	Rv1661	-9	0	A	T	0.108	3.804934e+01	3.605370e+01	2.386339e+00	2.914422e-01
-9	Rv1662	-9	0	A	T	0.496	9.367499e+01	1.504467e+02	2.358857e+00	5.336163e-01
-9	Rv1663	-9	0	A	T	0.024	-1.166076e+00	5.247697e+01	2.364011e+00	9.822750e-01
-9	Rv1664	-9	0	A	T	0.029	-1.206036e+01	4.693814e+01	2.361616e+00	7.972607e-01
-9	Rv1668c	-9	0	A	T	0.156	1.240231e+02	1.107664e+02	2.391991e+00	2.630369e-01
-9	Rv1670	-9	0	A	T	0.036	7.911149e+01	1.453658e+02	2.378037e+00	5.863723e-01
-9	Rv1672c	-9	0	A	T	0.018	-5.077135e+01	6.473507e+01	2.333550e+00	4.329969e-01
-9	Rv1673c	-9	0	A	T	0.039	-1.513478e+02	9.275326e+01	2.320914e+00	1.029569e-01
-9	Rv1674c	-9	0	A	T	0.198	-2.891961e+02	1.580830e+02	2.394940e+00	6.754799e-02
-9	Rv1675c	-9	0	A	T	0.013	-1.073573e+02	9.662275e+01	2.347605e+00	2.667124e-01
-9	Rv1677	-9	0	A	T	0.017	1.833311e+01	7.453610e+01	2.373094e+00	8.057461e-01
-9	Rv1679	-9	0	A	T	0.013	-1.415696e+01	6.951436e+01	2.374619e+00	8.386519e-01
-9	Rv1681	-9	0	A	T	0.055	-3.815630e+01	8.941551e+01	2.359910e+00	6.696398e-01
-9	Rv1683	-9	0	A	T	0.016	9.492248e+01	5.313311e+01	2.339188e+00	7.422883e-02
-9	Rv1694	-9	0	A	T	0.014	1.156793e+02	5.181847e+01	2.363387e+00	2.574267e-02
-9	Rv1695	-9	0	A	T	0.012	-2.080620e+01	1.448530e+02	2.367373e+00	8.858075e-01
-9	Rv1699	-9	0	A	T	0.041	7.354662e+01	3.642513e+01	2.371547e+00	4.366067e-02
-9	Rv1702c	-9	0	A	T	0.015	2.651312e+01	6.685410e+01	2.363260e+00	6.917349e-01
-9	Rv1704c	-9	0	A	T	0.492	2.623541e+01	1.057777e+02	2.369325e+00	8.041513e-01
-9	Rv1705c	-9	0	A	T	0.103	8.557733e+01	7.425365e+01	2.335885e+00	2.493076e-01
-9	Rv1707	-9	0	A	T	0.018	-1.324132e+01	6.889982e+01	2.358627e+00	8.476267e-01
-9	Rv1708	-9	0	A	T	0.012	-5.703360e+01	9.952029e+01	2.341710e+00	5.666768e-01
-9	Rv1709	-9	0	A	T	0.118	-4.164590e+01	7.655491e+01	2.368309e+00	5.865257e-01
-9	Rv1713	-9	0	A	T	0.011	-9.946268e+01	8.550802e+01	2.342846e+00	2.449429e-01
-9	Rv1714	-9	0	A	T	0.024	-5.160611e+01	6.454242e+01	2.352711e+00	4.240930e-01
-9	Rv1716	-9	0	A	T	0.499	-1.212312e+02	4.993567e+02	2.382243e+00	8.082145e-01
-9	Rv1717	-9	0	A	T	0.209	-5.352894e+01	1.220166e+02	2.368306e+00	6.609435e-01
-9	Rv1718	-9	0	A	T	0.037	3.850632e+01	7.150817e+01	2.379349e+00	5.903234e-01
-9	Rv1722	-9	0	A	T	0.207	2.595746e+01	6.723753e+01	2.370064e+00	6.995124e-01
-9	Rv1725c	-9	0	A	T	0.045	9.850273e+01	7.930633e+01	2.356465e+00	2.144197e-01
-9	Rv1726	-9	0	A	T	0.017	-6.322804e+00	6.985754e+01	2.366109e+00	9.278946e-01
-9	Rv1727	-9	0	A	T	0.027	-1.341380e+02	7.859162e+01	2.347340e+00	8.808066e-02
-9	Rv1729c	-9	0	A	T	0.015	-9.290171e+00	5.690280e+01	2.362952e+00	8.703337e-01
-9	Rv1730c	-9	0	A	T	0.085	-1.652365e+02	6.526802e+01	2.314687e+00	1.145835e-02
-9	Rv1731	-9	0	A	T	0.062	1.470975e+02	6.749068e+01	2.289962e+00	2.945492e-02
-9	Rv1733c	-9	0	A	T	0.440	4.387084e+01	1.038767e+02	2.354700e+00	6.728434e-01
-9	Rv1735c	-9	0	A	T	0.011	-1.691905e+02	8.480596e+01	2.336452e+00	4.622836e-02
-9	Rv1736c	-9	0	A	T	0.023	9.469423e-02	5.917812e+01	2.364595e+00	9.987235e-01
-9	Rv1737c	-9	0	A	T	0.016	-5.381139e+01	6.335177e+01	2.352759e+00	3.957970e-01
-9	Rv1738	-9	0	A	T	0.017	1.785093e+01	9.106718e+01	2.363959e+00	8.446227e-01
-9	Rv1742	-9	0	A	T	0.011	1.307447e+02	7.077243e+01	2.377616e+00	6.489547e-02
-9	Rv1743	-9	0	A	T	0.019	6.886254e+00	7.733718e+01	2.363163e+00	9.290610e-01
-9	Rv1746	-9	0	A	T	0.017	-5.705946e+01	7.265036e+01	2.376933e+00	4.323497e-01
-9	Rv1747	-9	0	A	T	0.031	3.336779e+01	5.895684e+01	2.359245e+00	5.715028e-01
-9	Rv1749c	-9	0	A	T	0.020	1.461470e+02	1.487267e+02	2.359805e+00	3.259429e-01
-9	Rv1750c	-9	0	A	T	0.082	-5.580394e+01	7.183156e+01	2.378955e+00	4.373622e-01
-9	Rv1751	-9	0	A	T	0.012	-2.291649e+01	6.016140e+01	2.362795e+00	7.033214e-01
-9	Rv1752	-9	0	A	T	0.026	-6.365872e+01	7.352740e+01	2.380014e+00	3.867543e-01
-9	Rv1753c	-9	0	A	T	0.416	6.358253e+01	5.282510e+01	2.360405e+00	2.289264e-01
-9	Rv1754c	-9	0	A	T	0.024	1.053053e+02	4.422158e+01	2.426006e+00	1.738096e-02
-9	Rv1755c	-9	0	A	T	0.025	-5.079072e+00	4.453866e+01	2.359749e+00	9.092241e-01
-9	Rv1758	-9	0	A	T	0.071	1.258850e+01	3.288578e+01	2.357188e+00	7.019288e-01
-9	Rv1759c	-9	0	A	T	0.212	9.261021e+00	2.948967e+01	2.366584e+00	7.535342e-01
-9	Rv1760	-9	0	A	T	0.348	-6.776611e+01	4.154981e+01	2.356859e+00	1.031180e-01
-9	Rv1762c	-9	0	A	T	0.080	2.402916e+01	6.932764e+01	2.368121e+00	7.289405e-01
-9	Rv1768	-9	0	A	T	0.109	-5.275238e+01	4.925839e+01	2.365017e+00	2.843801e-01
-9	Rv1769	-9	0	A	T	0.096	7.340599e+01	1.229674e+02	2.366079e+00	5.506315e-01
-9	Rv1770	-9	0	A	T	0.031	-3.458040e+01	5.282183e+01	2.359951e+00	5.127909e-01
-9	Rv1771	-9	0	A	T	0.024	4.029440e+01	8.373373e+01	2.376452e+00	6.304331e-01
-9	Rv1773c	-9	0	A	T	0.155	-1.465615e+02	1.371124e+02	2.376233e+00	2.852877e-01
-9	Rv1774	-9	0	A	T	0.046	-2.357803e+01	5.797841e+01	2.353004e+00	6.843117e-01
-9	Rv1775	-9	0	A	T	0.051	1.479595e+02	1.147055e+02	2.380058e+00	1.972904e-01
-9	Rv1777	-9	0	A	T	0.047	9.508677e+01	5.296281e+01	2.325979e+00	7.280829e-02
-9	Rv1779c	-9	0	A	T	0.042	-2.982957e+01	4.914268e+01	2.364960e+00	5.439474e-01
-9	Rv1781c	-9	0	A	T	0.030	8.275967e+01	5.685007e+01	2.357224e+00	1.456796e-01
-9	Rv1783	-9	0	A	T	0.032	3.346269e+01	1.428035e+02	2.365343e+00	8.147648e-01
-9	Rv1784	-9	0	A	T	0.017	-7.255092e+01	6.244503e+01	2.345996e+00	2.454951e-01
-9	Rv1785c	-9	0	A	T	0.098	1.443771e+02	8.778418e+01	2.376680e+00	1.002544e-01
-9	Rv1787	-9	0	A	T	0.224	-3.869670e+01	4.493636e+01	2.360788e+00	3.893024e-01
-9	Rv1788	-9	0	A	T	0.123	-4.164670e+01	5.946442e+01	2.359792e+00	4.838140e-01
-9	Rv1790	-9	0	A	T	0.013	6.670909e+01	6.059199e+01	2.335891e+00	2.711006e-01
-9	Rv1792	-9	0	A	T	0.014	-4.906856e+01	7.830949e+01	2.363422e+00	5.310225e-01
-9	Rv1796	-9	0	A	T	0.013	1.530032e+01	7.462316e+01	2.363278e+00	8.375743e-01
-9	Rv1797	-9	0	A	T	0.011	-1.743913e+02	9.923358e+01	2.328123e+00	7.906602e-02
-9	Rv1800	-9	0	A	T	0.172	-4.151105e+01	6.514086e+01	2.374966e+00	5.240633e-01
-9	Rv1801	-9	0	A	T	0.098	-1.911416e+01	5.249244e+01	2.374308e+00	7.158132e-01
-9	Rv1802	-9	0	A	T	0.041	-2.198584e+01	6.402933e+01	2.368071e+00	7.313693e-01
-9	Rv1803c	-9	0	A	T	0.028	6.720788e+00	4.882453e+01	2.362606e+00	8.905349e-01
-9	Rv1808	-9	0	A	T	0.071	1.240466e+01	1.313508e+02	2.368568e+00	9.247735e-01
-9	Rv1809	-9	0	A	T	0.478	1.080435e+02	1.491831e+02	2.389195e+00	4.690399e-01
-9	Rv1811	-9	0	A	T	0.113	4.492247e+01	8.706832e+01	2.370760e+00	6.059722e-01
-9	Rv1812c	-9	0	A	T	0.496	-4.451836e+01	1.438469e+02	2.376432e+00	7.569980e-01
-9	Rv1814	-9	0	A	T	0.029	1.315732e+02	6.874632e+01	2.357751e+00	5.583233e-02
-9	Rv1815	-9	0	A	T	0.498	4.393923e+01	1.895065e+02	2.370803e+00	8.166788e-01
-9	Rv1816	-9	0	A	T	0.024	9.326682e+01	8.080841e+01	2.375561e+00	2.486218e-01
-9	Rv1817	-9	0	A	T	0.011	1.338212e+02	7.058175e+01	2.426807e+00	5.816420e-02
-9	Rv1818c	-9	0	A	T	0.018	1.052548e+02	5.193638e+01	2.338218e+00	4.288692e-02
-9	Rv1819c	-9	0	A	T	0.025	8.265641e+01	5.079278e+01	2.374663e+00	1.038874e-01
-9	Rv1821	-9	0	A	T	0.172	-1.277852e+01	6.895868e+01	2.371471e+00	8.530145e-01
-9	Rv1823	-9	0	A	T	0.051	7.865762e+01	8.520322e+01	2.349037e+00	3.560704e-01
-9	Rv1825	-9	0	A	T	0.119	-2.082956e+01	1.188839e+02	2.374183e+00	8.609399e-01
-9	Rv1826	-9	0	A	T	0.062	-2.991308e+02	1.935029e+02	2.365920e+00	1.223558e-01
-9	Rv1830	-9	0	A	T	0.010	5.601804e+00	6.199197e+01	2.361226e+00	9.280111e-01
-9	Rv1832	-9	0	A	T	0.012	5.812335e+01	6.588319e+01	2.377926e+00	3.778066e-01
-9	Rv1834	-9	0	A	T	0.017	4.226125e+01	7.320644e+01	2.376378e+00	5.638350e-01
-9	Rv1835c	-9	0	A	T	0.097	2.763552e+01	5.527650e+01	2.362443e+00	6.171864e-01
-9	Rv1836c	-9	0	A	T	0.013	1.030895e+00	9.508344e+01	2.367732e+00	9.913510e-01
-9	Rv1837c	-9	0	A	T	0.058	-3.218515e+01	5.719619e+01	2.349623e+00	5.737169e-01
-9	Rv1840c	-9	0	A	T	0.024	-1.526689e+02	4.915367e+01	2.337090e+00	1.933833e-03
-9	Rv1841c	-9	0	A	T	0.014	-1.169535e+01	7.532431e+01	2.361603e+00	8.766330e-01
-9	Rv1842c	-9	0	A	T	0.019	8.053617e+01	9.891374e+01	2.373042e+00	4.156620e-01
-9	Rv1843c	-9	0	A	T	0.030	1.163956e+02	7.035598e+01	2.327797e+00	9.826868e-02
-9	Rv1844c	-9	0	A	T	0.024	-7.702475e+01	6.130769e+01	2.403125e+00	2.091886e-01
-9	Rv1846c	-9	0	A	T	0.026	-2.579220e+02	1.354483e+02	2.337871e+00	5.708266e-02
-9	Rv1847	-9	0	A	T	0.062	-5.416353e+01	1.455997e+02	2.368939e+00	7.099455e-01
-9	Rv1848	-9	0	A	T	0.018	1.519328e+02	9.015616e+01	2.370678e+00	9.216399e-02
-9	Rv1850	-9	0	A	T	0.016	5.915533e+01	5.581971e+01	2.384223e+00	2.894334e-01
-9	Rv1855c	-9	0	A	T	0.018	7.181971e+00	7.786554e+01	2.364443e+00	9.265238e-01
-9	Rv1860	-9	0	A	T	0.403	3.317429e+01	4.705167e+01	2.370331e+00	4.808867e-01
-9	Rv1863c	-9	0	A	T	0.039	2.053512e+02	8.336743e+01	2.378991e+00	1.388674e-02
-9	Rv1865c	-9	0	A	T	0.023	1.555365e+02	8.070343e+01	2.329308e+00	5.414443e-02
-9	Rv1866	-9	0	A	T	0.053	-4.509956e+01	5.103564e+01	2.352602e+00	3.770129e-01
-9	Rv1867	-9	0	A	T	0.023	-1.164533e+02	6.266857e+01	2.323754e+00	6.333938e-02
-9	Rv1868	-9	0	A	T	0.031	8.549334e+01	5.935754e+01	2.390330e+00	1.499975e-01
-9	Rv1869c	-9	0	A	T	0.010	4.171851e+01	7.711664e+01	2.352239e+00	5.886058e-01
-9	Rv1870c	-9	0	A	T	0.037	-1.172532e+02	1.050522e+02	2.344186e+00	2.645479e-01
-9	Rv1872c	-9	0	A	T	0.181	-3.747882e+01	3.380613e+01	2.361398e+00	2.677714e-01
-9	Rv1877	-9	0	A	T	0.066	-2.017096e+00	5.023728e+01	2.362735e+00	9.679780e-01
-9	Rv1878	-9	0	A	T	0.131	1.133244e+02	6.080232e+01	2.407295e+00	6.255143e-02
-9	Rv1879	-9	0	A	T	0.014	-2.032649e+01	6.516679e+01	2.370094e+00	7.551505e-01
-9	Rv1880c	-9	0	A	T	0.039	1.918888e+01	8.201082e+01	2.363331e+00	8.150340e-01
-9	Rv1881c	-9	0	A	T	0.046	-1.664365e+02	9.357893e+01	2.369624e+00	7.552223e-02
-9	Rv1883c	-9	0	A	T	0.022	2.800954e+01	9.405785e+01	2.367686e+00	7.659062e-01
-9	Rv1884c	-9	0	A	T	0.170	-1.094977e+02	1.081770e+02	2.379434e+00	3.116089e-01
-9	Rv1886c	-9	0	A	T	0.035	-2.029316e+02	1.519908e+02	2.355107e+00	1.820365e-01
-9	Rv1888c	-9	0	A	T	0.038	-6.122657e+01	9.192841e+01	2.354000e+00	5.055025e-01
-9	Rv1890c	-9	0	A	T	0.017	1.293967e+02	1.066522e+02	2.343742e+00	2.252306e-01
-9	Rv1894c	-9	0	A	T	0.040	-1.332434e+02	5.261619e+01	2.399597e+00	1.143547e-02
-9	Rv1895	-9	0	A	T	0.496	2.727251e+01	1.924006e+02	2.373334e+00	8.872985e-01
-9	Rv1897c	-9	0	A	T	0.127	-7.593517e+01	9.449230e+01	2.353585e+00	4.217540e-01
-9	Rv1899c	-9	0	A	T	0.168	1.359089e+01	2.179801e+01	2.365105e+00	5.330604e-01
-9	Rv1900c	-9	0	A	T	0.471	3.213191e+02	1.489169e+02	2.383134e+00	3.111613e-02
-9	Rv1901	-9	0	A	T	0.023	-9.426631e+01	6.571045e+01	2.340098e+00	1.516272e-01
-9	Rv1902c	-9	0	A	T	0.021	-2.636317e+01	5.886210e+01	2.361913e+00	6.543073e-01
-9	Rv1904	-9	0	A	T	0.061	8.282595e+01	7.571789e+01	2.351799e+00	2.741931e-01
-9	Rv1905c	-9	0	A	T	0.025	3.532698e+01	7.651288e+01	2.357764e+00	6.443572e-01
-9	Rv1908c	-9	0	A	T	0.326	3.964717e+02	1.955234e+01	9.855675e-01	1.376909e-80
-9	Rv1910c	-9	0	A	T	0.011	-1.967183e+01	8.346548e+01	2.367209e+00	8.137082e-01
-9	Rv1912c	-9	0	A	T	0.087	2.223333e+02	8.340196e+01	2.348325e+00	7.766665e-03
-9	Rv1914c	-9	0	A	T	0.029	1.479695e+01	9.119569e+01	2.382814e+00	8.711280e-01
-9	Rv1915	-9	0	A	T	0.233	-1.085755e+01	8.108657e+01	2.366190e+00	8.934999e-01
-9	Rv1916	-9	0	A	T	0.035	4.589836e+01	7.920298e+01	2.359810e+00	5.623408e-01
-9	Rv1917c	-9	0	A	T	0.496	1.835320e+02	1.346858e+02	2.376159e+00	1.732009e-01
-9	Rv1918c	-9	0	A	T	0.124	1.724715e+01	3.946520e+01	2.372974e+00	6.621613e-01
-9	Rv1920	-9	0	A	T	0.169	2.036829e+01	4.999462e+01	2.374015e+00	6.837679e-01
-9	Rv1921c	-9	0	A	T	0.032	-1.053856e+02	5.716446e+01	2.315023e+00	6.545461e-02
-9	Rv1922	-9	0	A	T	0.013	6.588064e+01	6.585805e+01	2.378900e+00	3.173133e-01
-9	Rv1923	-9	0	A	T	0.015	-8.459107e+01	5.905873e+01	2.368272e+00	1.522697e-01
-9	Rv1925	-9	0	A	T	0.063	-4.302077e+01	6.497842e+01	2.378253e+00	5.080276e-01
-9	Rv1927	-9	0	A	T	0.054	-1.061003e+02	1.151675e+02	2.343121e+00	3.570646e-01
-9	Rv1928c	-9	0	A	T	0.013	-4.718979e+01	6.523195e+01	2.369366e+00	4.695427e-01
-9	Rv1931c	-9	0	A	T	0.017	7.630890e+01	9.274640e+01	2.397073e+00	4.107758e-01
-9	Rv1933c	-9	0	A	T	0.053	-6.724751e+01	9.535476e+01	2.350287e+00	4.807785e-01
-9	Rv1934c	-9	0	A	T	0.075	3.334151e+01	6.225831e+01	2.351185e+00	5.923628e-01
-9	Rv1935c	-9	0	A	T	0.029	-2.686969e+01	6.037471e+01	2.362228e+00	6.563516e-01
-9	Rv1936	-9	0	A	T	0.066	4.655718e+01	9.195384e+01	2.358455e+00	6.127166e-01
-9	Rv1937	-9	0	A	T	0.048	-2.769381e+01	5.133995e+01	2.356135e+00	5.896806e-01
-9	Rv1938	-9	0	A	T	0.062	-1.246343e+02	7.456291e+01	2.395018e+00	9.483453e-02
-9	Rv1939	-9	0	A	T	0.046	-1.320201e+02	1.095201e+02	2.365848e+00	2.282318e-01
-9	Rv1945	-9	0	A	T	0.279	1.976629e+01	3.170542e+01	2.374476e+00	5.330973e-01
-9	Rv1948c	-9	0	A	T	0.072	7.993161e+01	1.131620e+02	2.380474e+00	4.800870e-01
-9	Rv1949c	-9	0	A	T	0.014	-2.240845e+02	7.609130e+01	2.244007e+00	3.282171e-03
-9	Rv1957	-9	0	A	T	0.156	-2.292338e+02	1.111734e+02	2.398561e+00	3.939233e-02
-9	Rv1960c	-9	0	A	T	0.013	1.800902e+02	6.551592e+01	2.356453e+00	6.056367e-03
-9	Rv1961	-9	0	A	T	0.016	-5.671687e+01	1.596473e+02	2.364948e+00	7.224443e-01
-9	Rv1963c	-9	0	A	T	0.014	-4.972718e+01	1.355375e+02	2.380307e+00	7.137561e-01
-9	Rv1965	-9	0	A	T	0.016	1.344631e+02	1.010451e+02	2.355643e+00	1.834913e-01
-9	Rv1966	-9	0	A	T	0.072	-1.435859e+01	1.067609e+02	2.363915e+00	8.930316e-01
-9	Rv1967	-9	0	A	T	0.030	1.149979e+02	6.056166e+01	2.413507e+00	5.778370e-02
-9	Rv1968	-9	0	A	T	0.032	7.331477e+01	6.603646e+01	2.378839e+00	2.670917e-01
-9	Rv1969	-9	0	A	T	0.048	-1.849217e+02	6.073436e+01	2.273753e+00	2.371033e-03
-9	Rv1971	-9	0	A	T	0.436	-5.297034e+01	3.738947e+01	2.351378e+00	1.567824e-01
-9	Rv1972	-9	0	A	T	0.049	-7.562039e+01	1.197274e+02	2.373446e+00	5.277456e-01
-9	Rv1974	-9	0	A	T	0.010	1.269701e+02	7.103300e+01	2.329649e+00	7.407084e-02
-9	Rv1977	-9	0	A	T	0.014	-1.611057e+02	6.904812e+01	2.303544e+00	1.977324e-02
-9	Rv1978	-9	0	A	T	0.066	1.148536e+01	8.536380e+01	2.362068e+00	8.929897e-01
-9	Rv1979c	-9	0	A	T	0.021	-1.809549e+01	6.038452e+01	2.358945e+00	7.644714e-01
-9	Rv1980c	-9	0	A	T	0.043	3.040852e+01	7.678454e+01	2.358493e+00	6.921462e-01
-9	Rv1982c	-9	0	A	T	0.154	6.213247e+01	9.535214e+01	2.373590e+00	5.147568e-01
-9	Rv1983	-9	0	A	T	0.040	-1.489799e+02	6.538424e+01	2.328007e+00	2.284150e-02
-9	Rv1986	-9	0	A	T	0.053	3.804714e+01	8.142460e+01	2.351151e+00	6.403788e-01
-9	Rv1987	-9	0	A	T	0.198	-8.169823e+01	1.545057e+02	2.375374e+00	5.970456e-01
-9	Rv1991c	-9	0	A	T	0.019	8.999554e+01	1.045416e+02	2.372440e+00	3.894598e-01
-9	Rv1992c	-9	0	A	T	0.058	2.944351e+01	4.822272e+01	2.375533e+00	5.415788e-01
-9	Rv1993c	-9	0	A	T	0.011	-1.612218e+02	9.529517e+01	2.350080e+00	9.089832e-02
-9	Rv1995	-9	0	A	T	0.110	6.592916e+01	5.908492e+01	2.375760e+00	2.646786e-01
-9	Rv1996	-9	0	A	T	0.027	1.594443e+01	7.687703e+01	2.372510e+00	8.357256e-01
-9	Rv1997	-9	0	A	T	0.092	-1.818841e+01	6.178625e+01	2.372553e+00	7.685129e-01
-9	Rv1998c	-9	0	A	T	0.029	3.469700e+00	8.756276e+01	2.366544e+00	9.683974e-01
-9	Rv1999c	-9	0	A	T	0.090	-8.675792e+01	5.905590e+01	2.363598e+00	1.420299e-01
-9	Rv2000	-9	0	A	T	0.063	-2.410646e+01	7.337346e+01	2.377183e+00	7.425478e-01
-9	Rv2002	-9	0	A	T	0.157	-3.647483e+01	7.237579e+01	2.361102e+00	6.143637e-01
-9	Rv2003c	-9	0	A	T	0.014	-1.560321e+02	7.132886e+01	2.324636e+00	2.886668e-02
-9	Rv2006	-9	0	A	T	0.041	-6.734954e+01	4.006005e+01	2.370873e+00	9.293882e-02
-9	Rv2008c	-9	0	A	T	0.054	-5.801697e+01	9.233050e+01	2.357733e+00	5.298669e-01
-9	Rv2013	-9	0	A	T	0.017	1.985405e+01	1.094396e+02	2.370171e+00	8.560670e-01
-9	Rv2015c	-9	0	A	T	0.013	-3.195597e+01	6.769538e+01	2.369637e+00	6.369590e-01
-9	Rv2016	-9	0	A	T	0.168	-1.999228e+00	5.407681e+01	2.363774e+00	9.705140e-01
-9	Rv2017	-9	0	A	T	0.494	6.560619e+00	1.360696e+02	2.371070e+00	9.615515e-01
-9	Rv2019	-9	0	A	T	0.016	-1.642598e+01	1.035167e+02	2.360965e+00	8.739437e-01
-9	Rv2020c	-9	0	A	T	0.373	-4.613854e+01	3.808283e+01	2.383889e+00	2.258913e-01
-9	Rv2021c	-9	0	A	T	0.014	-3.681358e+01	1.600788e+02	2.365464e+00	8.181467e-01
-9	Rv2022c	-9	0	A	T	0.186	-8.678857e+01	6.941778e+01	2.377482e+00	2.114174e-01
-9	Rv2023A	-9	0	A	T	0.084	2.288386e+01	3.625050e+01	2.341382e+00	5.279643e-01
-9	Rv2024c	-9	0	A	T	0.500	-3.459754e+02	3.408141e+02	2.356492e+00	3.102083e-01
-9	Rv2025c	-9	0	A	T	0.033	7.673040e+01	6.420029e+01	2.383410e+00	2.322172e-01
-9	Rv2027c	-9	0	A	T	0.062	-6.913481e+01	7.718593e+01	2.358415e+00	3.705676e-01
-9	Rv2029c	-9	0	A	T	0.016	-9.003752e+01	7.062648e+01	2.385168e+00	2.025720e-01
-9	Rv2030c	-9	0	A	T	0.041	-5.899590e+01	6.511653e+01	2.355365e+00	3.650853e-01
-9	Rv2032	-9	0	A	T	0.011	8.877282e+01	6.853885e+01	2.383645e+00	1.954530e-01
-9	Rv2035	-9	0	A	T	0.013	1.400924e+02	1.238957e+02	2.368211e+00	2.583583e-01
-9	Rv2036	-9	0	A	T	0.031	-3.120220e+01	7.861541e+01	2.360694e+00	6.915026e-01
-9	Rv2037c	-9	0	A	T	0.497	-8.252646e+01	1.754769e+02	2.364241e+00	6.382135e-01
-9	Rv2038c	-9	0	A	T	0.022	-8.557286e+01	9.257123e+01	2.381793e+00	3.554334e-01
-9	Rv2039c	-9	0	A	T	0.496	-1.309300e+02	1.714730e+02	2.368485e+00	4.452547e-01
-9	Rv2041c	-9	0	A	T	0.039	-5.553958e+01	6.634123e+01	2.392010e+00	4.026306e-01
-9	Rv2042c	-9	0	A	T	0.045	1.942485e+02	6.143869e+01	2.203456e+00	1.601527e-03
-9	Rv2043c	-9	0	A	T	0.229	2.932756e+02	1.918219e+01	1.350396e+00	5.290948e-49
-9	Rv2044c	-9	0	A	T	0.010	-1.075808e+02	1.122748e+02	2.371018e+00	3.381272e-01
-9	Rv2046	-9	0	A	T	0.015	-1.549756e+02	1.118672e+02	2.391606e+00	1.661596e-01
-9	Rv2047c	-9	0	A	T	0.060	1.042255e+01	8.218361e+01	2.365178e+00	8.991004e-01
-9	Rv2048c	-9	0	A	T	0.475	4.128357e+01	6.570982e+01	2.358862e+00	5.299264e-01
-9	Rv2051c	-9	0	A	T	0.021	-8.648249e+01	7.386787e+01	2.367022e+00	2.418845e-01
-9	Rv2052c	-9	0	A	T	0.048	3.328778e+01	9.309661e+01	2.368566e+00	7.207239e-01
-9	Rv2056c	-9	0	A	T	0.022	8.572430e+01	1.087858e+02	2.373254e+00	4.308210e-01
-9	Rv2057c	-9	0	A	T	0.051	-2.715372e+02	1.480957e+02	2.367594e+00	6.693161e-02
-9	Rv2059	-9	0	A	T	0.181	1.282923e+02	6.296517e+01	2.355636e+00	4.178185e-02
-9	Rv2062c	-9	0	A	T	0.099	2.769714e+01	4.363078e+01	2.358453e+00	5.256552e-01
-9	Rv2066	-9	0	A	T	0.011	-2.940204e+01	6.451450e+01	2.366028e+00	6.486436e-01
-9	Rv2067c	-9	0	A	T	0.168	-6.914131e+01	7.589366e+01	2.368763e+00	3.624332e-01
-9	Rv2071c	-9	0	A	T	0.073	-1.603977e+02	1.130310e+02	2.379631e+00	1.560989e-01
-9	Rv2072c	-9	0	A	T	0.471	-4.084471e+01	1.290808e+02	2.374212e+00	7.517241e-01
-9	Rv2073c	-9	0	A	T	0.043	-1.994905e+01	8.253367e+01	2.359100e+00	8.090410e-01
-9	Rv2075c	-9	0	A	T	0.077	-5.646866e+01	7.842648e+01	2.380828e+00	4.716298e-01
-9	Rv2077c	-9	0	A	T	0.041	-2.149055e+02	8.496797e+01	2.329031e+00	1.153689e-02
-9	Rv2078	-9	0	A	T	0.457	-1.127146e+02	1.065599e+02	2.362854e+00	2.903438e-01
-9	Rv2079	-9	0	A	T	0.462	-5.598979e+00	7.001930e+01	2.370028e+00	9.362775e-01
-9	Rv2081c	-9	0	A	T	0.061	-1.676090e+01	3.261681e+01	2.354501e+00	6.074198e-01
-9	Rv2082	-9	0	A	T	0.492	4.684886e+01	9.027729e+01	2.366738e+00	6.038798e-01
-9	Rv2083	-9	0	A	T	0.491	4.319950e+01	8.723984e+01	2.375524e+00	6.205482e-01
-9	Rv2084	-9	0	A	T	0.031	-1.137693e+02	5.803396e+01	2.335100e+00	5.014332e-02
-9	Rv2088	-9	0	A	T	0.062	-7.903717e+01	7.107309e+01	2.363909e+00	2.663008e-01
-9	Rv2089c	-9	0	A	T	0.061	-1.077170e+01	8.350969e+01	2.370523e+00	8.973857e-01
-9	Rv2090	-9	0	A	T	0.431	1.044705e+02	1.105542e+02	2.400188e+00	3.448331e-01
-9	Rv2092c	-9	0	A	T	0.019	3.217609e+01	4.968411e+01	2.365243e+00	5.173387e-01
-9	Rv2093c	-9	0	A	T	0.011	2.358832e+00	6.522306e+01	2.362824e+00	9.711553e-01
-9	Rv2095c	-9	0	A	T	0.012	1.119334e+02	8.710626e+01	2.369764e+00	1.989922e-01
-9	Rv2096c	-9	0	A	T	0.056	-3.621770e+01	1.161799e+02	2.369725e+00	7.552848e-01
-9	Rv2098c	-9	0	A	T	0.460	3.255532e+01	5.108499e+01	2.374758e+00	5.240458e-01
-9	Rv2101	-9	0	A	T	0.401	-5.178330e+00	5.916878e+01	2.363687e+00	9.302720e-01
-9	Rv2102	-9	0	A	T	0.087	5.490673e+01	4.226046e+01	2.361910e+00	1.940682e-01
-9	Rv2103c	-9	0	A	T	0.073	-2.799941e+01	7.235866e+01	2.366401e+00	6.988483e-01
-9	Rv2108	-9	0	A	T	0.032	-5.827679e+01	1.281445e+02	2.395262e+00	6.493405e-01
-9	Rv2109c	-9	0	A	T	0.230	-1.512349e+01	1.061952e+02	2.372019e+00	8.867745e-01
-9	Rv2112c	-9	0	A	T	0.138	-3.461856e+01	2.704884e+01	2.352024e+00	2.008036e-01
-9	Rv2113	-9	0	A	T	0.022	2.923649e+01	6.910138e+01	2.354507e+00	6.722889e-01
-9	Rv2119	-9	0	A	T	0.010	-4.555992e+01	7.302060e+01	2.345840e+00	5.327712e-01
-9	Rv2123	-9	0	A	T	0.278	-7.622421e+01	6.765486e+01	2.373947e+00	2.600734e-01
-9	Rv2124c	-9	0	A	T	0.060	7.893025e+01	4.275720e+01	2.374825e+00	6.509647e-02
-9	Rv2125	-9	0	A	T	0.491	3.513814e+00	9.444948e+01	2.371593e+00	9.703282e-01
-9	Rv2127	-9	0	A	T	0.081	-1.639680e+02	1.168942e+02	2.355358e+00	1.609212e-01
-9	Rv2129c	-9	0	A	T	0.019	2.833353e+01	7.632320e+01	2.361867e+00	7.105204e-01
-9	Rv2130c	-9	0	A	T	0.011	1.239117e+02	7.097049e+01	2.308104e+00	8.103184e-02
-9	Rv2133c	-9	0	A	T	0.015	-1.814042e+01	1.084750e+02	2.367767e+00	8.672116e-01
-9	Rv2136c	-9	0	A	T	0.021	-3.844833e+01	1.267104e+02	2.359281e+00	7.616026e-01
-9	Rv2138	-9	0	A	T	0.023	-1.008245e+02	5.485361e+01	2.295428e+00	6.625947e-02
-9	Rv2139	-9	0	A	T	0.058	1.300694e+02	1.064205e+02	2.389575e+00	2.218248e-01
-9	Rv2141c	-9	0	A	T	0.011	1.471780e+02	8.327265e+01	2.358459e+00	7.736995e-02
-9	Rv2143	-9	0	A	T	0.014	-2.605976e+01	6.154033e+01	2.380430e+00	6.720244e-01
-9	Rv2147c	-9	0	A	T	0.118	-4.601375e+01	9.358469e+01	2.359865e+00	6.230206e-01
-9	Rv2148c	-9	0	A	T	0.049	8.742201e+01	1.065366e+02	2.376321e+00	4.120208e-01
-9	Rv2152c	-9	0	A	T	0.016	-4.031116e+01	6.483952e+01	2.341337e+00	5.342335e-01
-9	Rv2153c	-9	0	A	T	0.070	-1.132344e+02	8.489999e+01	2.353778e+00	1.825012e-01
-9	Rv2155c	-9	0	A	T	0.486	-3.673966e+01	7.231523e+01	2.360168e+00	6.114973e-01
-9	Rv2157c	-9	0	A	T	0.019	1.074536e+02	6.923550e+01	2.375028e+00	1.208823e-01
-9	Rv2158c	-9	0	A	T	0.039	-4.182405e+01	6.859283e+01	2.358585e+00	5.421281e-01
-9	Rv2160c	-9	0	A	T	0.071	1.315853e+02	1.689900e+02	2.393316e+00	4.363100e-01
-9	Rv2161c	-9	0	A	T	0.023	5.499825e+00	1.041617e+02	2.365825e+00	9.578979e-01
-9	Rv2162c	-9	0	A	T	0.019	3.461066e+01	5.310193e+01	2.363286e+00	5.146489e-01
-9	Rv2163c	-9	0	A	T	0.027	-1.954774e+00	7.759393e+01	2.365275e+00	9.799050e-01
-9	Rv2173	-9	0	A	T	0.026	1.085514e+02	3.937796e+01	2.271911e+00	5.913557e-03
-9	Rv2174	-9	0	A	T	0.017	-7.304867e+01	8.213763e+01	2.349014e+00	3.739669e-01
-9	Rv2176	-9	0	A	T	0.166	5.742718e+01	5.402569e+01	2.330854e+00	2.879787e-01
-9	Rv2177c	-9	0	A	T	0.187	-8.811196e+00	3.881219e+01	2.360136e+00	8.204395e-01
-9	Rv2178c	-9	0	A	T	0.424	-4.748626e+00	9.104866e+01	2.372001e+00	9.584126e-01
-9	Rv2180c	-9	0	A	T	0.051	1.217259e+01	9.695605e+01	2.365726e+00	9.001077e-01
-9	Rv2185c	-9	0	A	T	0.020	-1.202375e+02	8.791887e+01	2.403819e+00	1.716525e-01
-9	Rv2187	-9	0	A	T	0.072	5.161345e+01	1.094179e+02	2.376638e+00	6.372060e-01
-9	Rv2188c	-9	0	A	T	0.013	-2.740095e+01	8.241632e+01	2.355942e+00	7.395830e-01
-9	Rv2190c	-9	0	A	T	0.027	-5.014266e+00	6.006667e+01	2.367001e+00	9.334828e-01
-9	Rv2191	-9	0	A	T	0.049	1.940340e+02	6.357283e+01	2.370066e+00	2.313793e-03
-9	Rv2197c	-9	0	A	T	0.015	1.974904e+02	1.024675e+02	2.415510e+00	5.413371e-02
-9	Rv2201	-9	0	A	T	0.012	-8.810875e+01	8.006024e+01	2.378639e+00	2.712855e-01
-9	Rv2205c	-9	0	A	T	0.028	6.804829e+01	7.093103e+01	2.368800e+00	3.375398e-01
-9	Rv2207	-9	0	A	T	0.018	-6.112296e+01	7.418341e+01	2.345796e+00	4.101084e-01
-9	Rv2210c	-9	0	A	T	0.024	-3.066419e+01	9.515276e+01	2.373733e+00	7.473006e-01
-9	Rv2212	-9	0	A	T	0.010	-8.781304e+01	7.486683e+01	2.353832e+00	2.410213e-01
-9	Rv2213	-9	0	A	T	0.043	6.722219e+01	6.293734e+01	2.316541e+00	2.856635e-01
-9	Rv2214c	-9	0	A	T	0.046	6.277038e+01	5.803049e+01	2.312158e+00	2.795768e-01
-9	Rv2216	-9	0	A	T	0.012	8.148725e+01	6.690887e+01	2.316678e+00	2.234683e-01
-9	Rv2221c	-9	0	A	T	0.027	-2.630572e+01	5.248405e+01	2.383221e+00	6.162976e-01
-9	Rv2226	-9	0	A	T	0.474	5.285057e+01	1.318255e+02	2.375214e+00	6.885437e-01
-9	Rv2227	-9	0	A	T	0.011	-2.816333e+02	1.034451e+02	2.303935e+00	6.556666e-03
-9	Rv2230c	-9	0	A	T	0.031	-2.572616e+01	1.002999e+02	2.369348e+00	7.976074e-01
-9	Rv2231c	-9	0	A	T	0.028	-1.012865e+02	7.817772e+01	2.342733e+00	1.953241e-01
-9	Rv2234	-9	0	A	T	0.025	5.518918e+01	1.180812e+02	2.372584e+00	6.402967e-01
-9	Rv2235	-9	0	A	T	0.015	2.011428e+02	7.507958e+01	2.344274e+00	7.467260e-03
-9	Rv2236c	-9	0	A	T	0.473	3.370777e+01	1.161248e+02	2.363474e+00	7.716501e-01
-9	Rv2237	-9	0	A	T	0.035	-8.130499e+01	1.448504e+02	2.367110e+00	5.746785e-01
-9	Rv2240c	-9	0	A	T	0.010	-1.703484e+02	1.124818e+02	2.339971e+00	1.301314e-01
-9	Rv2241	-9	0	A	T	0.019	9.943528e+01	8.143113e+01	2.372638e+00	2.222500e-01
-9	Rv2242	-9	0	A	T	0.068	8.521358e+01	5.553632e+01	2.289724e+00	1.251577e-01
-9	Rv2245	-9	0	A	T	0.127	-8.260915e+01	7.750180e+01	2.388725e+00	2.866482e-01
-9	Rv2247	-9	0	A	T	0.076	-2.319625e+02	1.135338e+02	2.357811e+00	4.122349e-02
-9	Rv2248	-9	0	A	T	0.066	-9.329749e+01	6.646492e+01	2.358315e+00	1.606215e-01
-9	Rv2249c	-9	0	A	T	0.011	9.186892e+01	7.183828e+01	2.362045e+00	2.011638e-01
-9	Rv2252	-9	0	A	T	0.052	8.465793e+01	9.919783e+01	2.371215e+00	3.935660e-01
-9	Rv2258c	-9	0	A	T	0.010	6.542126e+01	6.596663e+01	2.361343e+00	3.214951e-01
-9	Rv2263	-9	0	A	T	0.016	8.919420e+00	5.480933e+01	2.362963e+00	8.707497e-01
-9	Rv2264c	-9	0	A	T	0.093	-7.668106e+01	6.272525e+01	2.327608e+00	2.217227e-01
-9	Rv2265	-9	0	A	T	0.033	-2.790125e+01	7.606469e+01	2.363611e+00	7.138152e-01
-9	Rv2266	-9	0	A	T	0.029	2.601326e+01	7.570413e+01	2.362963e+00	7.311843e-01
-9	Rv2267c	-9	0	A	T	0.023	4.349144e+01	5.459188e+01	2.345638e+00	4.257773e-01
-9	Rv2268c	-9	0	A	T	0.126	-2.450610e+01	6.305173e+01	2.370195e+00	6.975805e-01
-9	Rv2270	-9	0	A	T	0.021	-6.579642e+01	6.662002e+01	2.383467e+00	3.234968e-01
-9	Rv2274c	-9	0	A	T	0.057	1.011212e+02	1.232810e+02	2.354779e+00	4.122101e-01
-9	Rv2275	-9	0	A	T	0.028	-4.720285e+01	7.222612e+01	2.349187e+00	5.135112e-01
-9	Rv2276	-9	0	A	T	0.080	2.416281e+00	7.605135e+01	2.366442e+00	9.746585e-01
-9	Rv2277c	-9	0	A	T	0.042	6.365793e+01	3.311788e+01	2.313974e+00	5.478317e-02
-9	Rv2280	-9	0	A	T	0.110	6.874833e+00	3.923854e+01	2.366718e+00	8.609424e-01
-9	Rv2281	-9	0	A	T	0.018	5.850105e+01	6.355158e+01	2.356929e+00	3.574513e-01
-9	Rv2284	-9	0	A	T	0.057	-1.914844e+02	7.813421e+01	2.366273e+00	1.437609e-02
-9	Rv2285	-9	0	A	T	0.039	-1.123639e+02	7.128221e+01	2.336566e+00	1.151716e-01
-9	Rv2290	-9	0	A	T	0.078	-7.656687e+01	1.006292e+02	2.390091e+00	4.468531e-01
-9	Rv2291	-9	0	A	T	0.019	3.231239e+01	6.767995e+01	2.360667e+00	6.331291e-01
-9	Rv2293c	-9	0	A	T	0.074	-9.931932e+01	1.142940e+02	2.352490e+00	3.850027e-01
-9	Rv2296	-9	0	A	T	0.116	-6.094111e+01	9.832278e+01	2.366397e+00	5.354835e-01
-9	Rv2297	-9	0	A	T	0.039	-3.943102e+01	9.296931e+01	2.366924e+00	6.715350e-01
-9	Rv2298	-9	0	A	T	0.021	-2.010801e+02	6.156212e+01	2.387501e+00	1.115375e-03
-9	Rv2300c	-9	0	A	T	0.083	-6.293187e+01	7.657475e+01	2.375699e+00	4.113069e-01
-9	Rv2301	-9	0	A	T	0.011	2.838998e+01	8.816996e+01	2.375570e+00	7.475060e-01
-9	Rv2303c	-9	0	A	T	0.020	-6.808093e+01	1.064765e+02	2.350990e+00	5.226658e-01
-9	Rv2305	-9	0	A	T	0.011	-3.162188e+01	7.422840e+01	2.358285e+00	6.701660e-01
-9	Rv2307c	-9	0	A	T	0.229	-4.567793e+01	9.354658e+01	2.371470e+00	6.254185e-01
-9	Rv2308	-9	0	A	T	0.128	-1.421694e+02	8.317883e+01	2.377430e+00	8.762974e-02
-9	Rv2314c	-9	0	A	T	0.021	-9.925231e+01	7.197534e+01	2.369405e+00	1.681169e-01
-9	Rv2316	-9	0	A	T	0.228	-1.830902e+01	1.398956e+02	2.378555e+00	8.958915e-01
-9	Rv2317	-9	0	A	T	0.013	1.227976e+02	1.657034e+02	2.362312e+00	4.587730e-01
-9	Rv2318	-9	0	A	T	0.017	7.019433e+01	7.514379e+01	2.361102e+00	3.503922e-01
-9	Rv2319c	-9	0	A	T	0.016	-3.876755e+01	6.574485e+01	2.358686e+00	5.555070e-01
-9	Rv2320c	-9	0	A	T	0.015	2.429702e+01	6.477333e+01	2.357000e+00	7.076353e-01
-9	Rv2321c	-9	0	A	T	0.013	-7.100862e+01	7.705446e+01	2.374187e+00	3.569245e-01
-9	Rv2323c	-9	0	A	T	0.048	8.265465e+01	6.538361e+01	2.350543e+00	2.063817e-01
-9	Rv2326c	-9	0	A	T	0.053	-1.403858e+02	6.517234e+01	2.348938e+00	3.140075e-02
-9	Rv2328	-9	0	A	T	0.114	-8.421382e+01	7.845530e+01	2.379492e+00	2.832727e-01
-9	Rv2329c	-9	0	A	T	0.018	-1.172145e+02	6.279295e+01	2.365740e+00	6.214987e-02
-9	Rv2332	-9	0	A	T	0.013	-1.710823e+01	8.791584e+01	2.361219e+00	8.457354e-01
-9	Rv2333c	-9	0	A	T	0.218	-5.756236e+01	5.750249e+01	2.361713e+00	3.169756e-01
-9	Rv2334	-9	0	A	T	0.019	1.469569e+02	9.624796e+01	2.367893e+00	1.270169e-01
-9	Rv2336	-9	0	A	T	0.016	-8.939955e+01	5.987835e+01	2.314083e+00	1.356519e-01
-9	Rv2337c	-9	0	A	T	0.494	6.889163e+01	1.123430e+02	2.373721e+00	5.398240e-01
-9	Rv2338c	-9	0	A	T	0.026	-2.119814e+01	6.135483e+01	2.362076e+00	7.297685e-01
-9	Rv2339	-9	0	A	T	0.291	1.464419e+00	4.824465e+01	2.366692e+00	9.757889e-01
-9	Rv2340c	-9	0	A	T	0.011	2.685423e+01	6.567275e+01	2.364828e+00	6.826668e-01
-9	Rv2342	-9	0	A	T	0.029	-5.157391e+00	9.099029e+01	2.375461e+00	9.548075e-01
-9	Rv2344c	-9	0	A	T	0.018	-1.671001e+01	9.757188e+01	2.359273e+00	8.640447e-01
-9	Rv2345	-9	0	A	T	0.015	-6.928187e+00	6.623609e+01	2.364158e+00	9.167091e-01
-9	Rv2346c	-9	0	A	T	0.118	-1.893038e+01	2.668710e+01	2.372470e+00	4.782253e-01
-9	Rv2347c	-9	0	A	T	0.092	-3.771573e+00	3.859920e+01	2.367622e+00	9.221753e-01
-9	Rv2348c	-9	0	A	T	0.023	4.346951e+00	8.195412e+01	2.369678e+00	9.577064e-01
-9	Rv2349c	-9	0	A	T	0.080	-1.094056e+02	6.302002e+01	2.390725e+00	8.277035e-02
-9	Rv2350c	-9	0	A	T	0.015	8.441287e-01	5.892485e+01	2.364704e+00	9.885723e-01
-9	Rv2351c	-9	0	A	T	0.353	7.283854e+01	3.242865e+01	2.349185e+00	2.484812e-02
-9	Rv2352c	-9	0	A	T	0.058	5.498625e+01	4.957212e+01	2.383052e+00	2.675223e-01
-9	Rv2353c	-9	0	A	T	0.093	2.845115e+01	2.362901e+01	2.357650e+00	2.287583e-01
-9	Rv2356c	-9	0	A	T	0.344	-3.551785e+01	2.508191e+01	2.397147e+00	1.569708e-01
-9	Rv2359	-9	0	A	T	0.012	1.688709e+00	9.376265e+01	2.366827e+00	9.856330e-01
-9	Rv2360c	-9	0	A	T	0.228	-1.349109e+02	1.104172e+02	2.373768e+00	2.219732e-01
-9	Rv2366c	-9	0	A	T	0.053	5.902385e+00	7.377146e+01	2.362983e+00	9.362412e-01
-9	Rv2368c	-9	0	A	T	0.039	1.582112e+02	9.046292e+01	2.355296e+00	8.052102e-02
-9	Rv2370c	-9	0	A	T	0.025	-4.065116e+01	8.498756e+01	2.367611e+00	6.324961e-01
-9	Rv2373c	-9	0	A	T	0.041	-2.593068e+02	1.220589e+02	2.332279e+00	3.380402e-02
-9	Rv2376c	-9	0	A	T	0.018	-1.180662e+02	1.135768e+02	2.348728e+00	2.987346e-01
-9	Rv2377c	-9	0	A	T	0.499	-4.375262e+02	5.541926e+02	2.379915e+00	4.299596e-01
-9	Rv2379c	-9	0	A	T	0.471	1.243905e+02	1.647604e+02	2.356720e+00	4.503860e-01
-9	Rv2380c	-9	0	A	T	0.057	-6.148024e+00	4.502449e+01	2.359588e+00	8.914069e-01
-9	Rv2381c	-9	0	A	T	0.028	-2.502198e+01	5.785572e+01	2.370386e+00	6.654508e-01
-9	Rv2382c	-9	0	A	T	0.013	-1.573820e+02	1.360767e+02	2.359237e+00	2.476413e-01
-9	Rv2383c	-9	0	A	T	0.118	5.271430e+00	5.347695e+01	2.366513e+00	9.214904e-01
-9	Rv2384	-9	0	A	T	0.038	8.216789e+00	7.540402e+01	2.362259e+00	9.132414e-01
-9	Rv2385	-9	0	A	T	0.037	-1.072961e+02	1.034110e+02	2.349549e+00	2.996455e-01
-9	Rv2391	-9	0	A	T	0.059	7.407764e+00	7.028810e+01	2.371476e+00	9.160799e-01
-9	Rv2394	-9	0	A	T	0.150	4.838956e+01	4.922788e+01	2.386966e+00	3.257876e-01
-9	Rv2395	-9	0	A	T	0.045	-1.911025e+02	6.076322e+01	2.409983e+00	1.694735e-03
-9	Rv2396	-9	0	A	T	0.086	-2.069901e+01	5.154475e+01	2.366778e+00	6.880578e-01
-9	Rv2398c	-9	0	A	T	0.471	1.517918e+01	2.060354e+02	2.377982e+00	9.412811e-01
-9	Rv2400c	-9	0	A	T	0.063	-7.745815e+00	1.350978e+02	2.368463e+00	9.542864e-01
-9	Rv2402	-9	0	A	T	0.185	2.717153e+01	5.096899e+01	2.359167e+00	5.940475e-01
-9	Rv2403c	-9	0	A	T	0.038	-4.048613e+01	9.238718e+01	2.368128e+00	6.612911e-01
-9	Rv2406c	-9	0	A	T	0.013	-2.293401e+01	1.386110e+02	2.362692e+00	8.686085e-01
-9	Rv2408	-9	0	A	T	0.058	1.913249e+02	1.004351e+02	2.376333e+00	5.698495e-02
-9	Rv2414c	-9	0	A	T	0.039	8.224056e+01	8.247319e+01	2.381375e+00	3.188456e-01
-9	Rv2415c	-9	0	A	T	0.132	-3.991774e+01	6.971810e+01	2.372847e+00	5.670329e-01
-9	Rv2416c	-9	0	A	T	0.012	9.013906e-01	6.954739e+01	2.364410e+00	9.896609e-01
-9	Rv2423	-9	0	A	T	0.014	-5.370401e+01	8.233663e+01	2.368451e+00	5.143448e-01
-9	Rv2424c	-9	0	A	T	0.073	-1.646576e+01	4.435188e+01	2.374080e+00	7.105040e-01
-9	Rv2425c	-9	0	A	T	0.049	5.484552e+01	6.938391e+01	2.363493e+00	4.293871e-01
-9	Rv2427c	-9	0	A	T	0.016	8.476353e+01	8.370654e+01	2.369910e+00	3.114089e-01
-9	Rv2428	-9	0	A	T	0.017	-1.498699e+02	9.607857e+01	2.370887e+00	1.190116e-01
-9	Rv2433c	-9	0	A	T	0.063	-4.327646e+01	1.187516e+02	2.371849e+00	7.155917e-01
-9	Rv2434c	-9	0	A	T	0.021	3.514600e+01	4.816826e+01	2.376266e+00	4.657228e-01
-9	Rv2435c	-9	0	A	T	0.024	-1.100807e+02	4.819516e+01	2.374199e+00	2.251344e-02
-9	Rv2436	-9	0	A	T	0.396	-5.364636e+01	4.002051e+01	2.357165e+00	1.803042e-01
-9	Rv2437	-9	0	A	T	0.057	1.946468e+02	1.147311e+02	2.367261e+00	8.999914e-02
-9	Rv2438c	-9	0	A	T	0.206	3.778205e+00	7.681729e+01	2.369024e+00	9.607793e-01
-9	Rv2439c	-9	0	A	T	0.222	2.176703e+01	6.360615e+01	2.362906e+00	7.322386e-01
-9	Rv2440c	-9	0	A	T	0.072	8.233593e+01	5.576461e+01	2.326160e+00	1.400317e-01
-9	Rv2443	-9	0	A	T	0.090	-1.045133e+02	6.098704e+01	2.381812e+00	8.680032e-02
-9	Rv2444c	-9	0	A	T	0.016	-1.217502e+02	5.672366e+01	2.287565e+00	3.201033e-02
-9	Rv2446c	-9	0	A	T	0.198	-1.513210e+02	1.305612e+02	2.369784e+00	2.466473e-01
-9	Rv2447c	-9	0	A	T	0.039	2.962675e+01	5.081750e+01	2.355261e+00	5.599830e-01
-9	Rv2448c	-9	0	A	T	0.011	-4.076016e+00	6.319659e+01	2.362670e+00	9.485832e-01
-9	Rv2450c	-9	0	A	T	0.497	2.837049e+02	1.913204e+02	2.385802e+00	1.383263e-01
-9	Rv2452c	-9	0	A	T	0.036	-2.173415e+02	1.131844e+02	2.344919e+00	5.502524e-02
-9	Rv2455c	-9	0	A	T	0.094	5.852172e+01	7.330288e+01	2.362455e+00	4.247967e-01
-9	Rv2457c	-9	0	A	T	0.016	9.065013e+01	1.821643e+02	2.380356e+00	6.188221e-01
-9	Rv2458	-9	0	A	T	0.497	-2.299829e+02	2.349650e+02	2.375216e+00	3.278455e-01
-9	Rv2462c	-9	0	A	T	0.011	-1.886104e+01	9.550525e+01	2.361617e+00	8.434745e-01
-9	Rv2465c	-9	0	A	T	0.019	9.248185e+01	1.197603e+02	2.361771e+00	4.401088e-01
-9	Rv2467	-9	0	A	T	0.019	1.049255e+02	6.802887e+01	2.389936e+00	1.232048e-01
-9	Rv2471	-9	0	A	T	0.073	-5.958744e+01	8.243001e+01	2.377173e+00	4.698682e-01
-9	Rv2473	-9	0	A	T	0.124	-1.908142e+02	7.561229e+01	2.305581e+00	1.172367e-02
-9	Rv2476c	-9	0	A	T	0.498	3.757934e+01	3.466249e+02	2.381095e+00	9.136817e-01
-9	Rv2477c	-9	0	A	T	0.038	-5.302387e+01	1.039693e+02	2.359310e+00	6.101329e-01
-9	Rv2478c	-9	0	A	T	0.040	1.460592e+02	6.437646e+01	2.384618e+00	2.342663e-02
-9	Rv2481c	-9	0	A	T	0.116	3.411972e+01	1.102741e+02	2.375096e+00	7.570560e-01
-9	Rv2482c	-9	0	A	T	0.499	-2.794733e+02	3.884519e+02	2.379452e+00	4.719782e-01
-9	Rv2483c	-9	0	A	T	0.026	1.369767e+02	8.236303e+01	2.375154e+00	9.651384e-02
-9	Rv2484c	-9	0	A	T	0.085	4.709122e+01	6.183348e+01	2.377449e+00	4.464351e-01
-9	Rv2485c	-9	0	A	T	0.063	-3.646222e+01	7.114054e+01	2.348065e+00	6.083536e-01
-9	Rv2486	-9	0	A	T	0.030	8.367639e+01	8.023094e+01	2.336686e+00	2.971498e-01
-9	Rv2487c	-9	0	A	T	0.085	3.985806e+01	4.151712e+01	2.378398e+00	3.371972e-01
-9	Rv2488c	-9	0	A	T	0.060	-8.684893e+01	6.001269e+01	2.358973e+00	1.480661e-01
-9	Rv2490c	-9	0	A	T	0.084	-3.235108e+01	3.312991e+01	2.344573e+00	3.289855e-01
-9	Rv2492	-9	0	A	T	0.094	1.134891e+02	8.195282e+01	2.389361e+00	1.663256e-01
-9	Rv2494	-9	0	A	T	0.201	-8.787790e+01	1.008466e+02	2.385809e+00	3.836807e-01
-9	Rv2495c	-9	0	A	T	0.499	-1.082133e+02	2.288384e+02	2.370147e+00	6.363701e-01
-9	Rv2501c	-9	0	A	T	0.017	-1.125185e+02	6.258251e+01	2.401883e+00	7.239942e-02
-9	Rv2502c	-9	0	A	T	0.075	5.185724e+01	7.437296e+01	2.396594e+00	4.857534e-01
-9	Rv2503c	-9	0	A	T	0.121	-3.133101e+01	7.526744e+01	2.364349e+00	6.772802e-01
-9	Rv2505c	-9	0	A	T	0.029	5.692111e+00	6.114108e+01	2.363898e+00	9.258387e-01
-9	Rv2508c	-9	0	A	T	0.036	-7.254560e+01	8.067251e+01	2.384871e+00	3.686648e-01
-9	Rv2510c	-9	0	A	T	0.010	5.921453e+01	6.574432e+01	2.351387e+00	3.679101e-01
-9	Rv2511	-9	0	A	T	0.037	1.016398e+02	9.630669e+01	2.355448e+00	2.914311e-01
-9	Rv2512c	-9	0	A	T	0.138	-1.920889e+01	2.789544e+01	2.345680e+00	4.911843e-01
-9	Rv2513	-9	0	A	T	0.499	-2.835093e+02	5.716264e+02	2.381094e+00	6.199919e-01
-9	Rv2516c	-9	0	A	T	0.058	3.201212e+00	1.052871e+02	2.365344e+00	9.757486e-01
-9	Rv2519	-9	0	A	T	0.074	-3.630240e+00	5.602050e+01	2.367298e+00	9.483407e-01
-9	Rv2522c	-9	0	A	T	0.024	8.862545e+01	5.255907e+01	2.362976e+00	9.197334e-02
-9	Rv2524c	-9	0	A	T	0.124	2.768459e+01	4.638369e+01	2.374679e+00	5.506947e-01
-9	Rv2531c	-9	0	A	T	0.028	-4.568674e+01	5.483752e+01	2.352983e+00	4.049105e-01
-9	Rv2537c	-9	0	A	T	0.090	-4.793698e+01	1.029334e+02	2.369401e+00	6.414948e-01
-9	Rv2540c	-9	0	A	T	0.014	1.017840e+02	6.774732e+01	2.357228e+00	1.332123e-01
-9	Rv2542	-9	0	A	T	0.500	-1.573990e+02	6.095983e+02	2.379286e+00	7.962886e-01
-9	Rv2543	-9	0	A	T	0.096	-1.283327e+02	5.097584e+01	2.400890e+00	1.192657e-02
-9	Rv2544	-9	0	A	T	0.175	5.952335e+01	4.392163e+01	2.368733e+00	1.755617e-01
-9	Rv2545	-9	0	A	T	0.054	-1.325496e+02	1.659448e+02	2.384950e+00	4.245635e-01
-9	Rv2551c	-9	0	A	T	0.019	-5.196756e+01	2.472127e+02	2.376085e+00	8.335305e-01
-9	Rv2552c	-9	0	A	T	0.014	-1.405680e+02	1.126613e+02	2.372554e+00	2.123430e-01
-9	Rv2553c	-9	0	A	T	0.050	1.453952e+02	6.103829e+01	2.398117e+00	1.734703e-02
-9	Rv2556c	-9	0	A	T	0.011	1.054264e+02	8.096427e+01	2.391941e+00	1.930792e-01
-9	Rv2557	-9	0	A	T	0.025	-4.390948e+01	6.458727e+01	2.386107e+00	4.967108e-01
-9	Rv2559c	-9	0	A	T	0.014	-8.492843e+01	7.876848e+01	2.356286e+00	2.811243e-01
-9	Rv2560	-9	0	A	T	0.449	-8.749198e-01	9.533292e+01	2.372227e+00	9.926788e-01
-9	Rv2562	-9	0	A	T	0.057	-1.032607e+02	1.154966e+02	2.361717e+00	3.714405e-01
-9	Rv2563	-9	0	A	T	0.013	1.391279e+01	6.573648e+01	2.364415e+00	8.324141e-01
-9	Rv2564	-9	0	A	T	0.065	1.268524e+02	1.100831e+02	2.366190e+00	2.493764e-01
-9	Rv2565	-9	0	A	T	0.167	2.595288e+01	6.784997e+01	2.358823e+00	7.021443e-01
-9	Rv2566	-9	0	A	T	0.475	7.165063e+01	1.363803e+02	2.371153e+00	5.994046e-01
-9	Rv2567	-9	0	A	T	0.497	-1.108341e+02	1.728196e+02	2.351982e+00	5.214117e-01
-9	Rv2570	-9	0	A	T	0.058	-1.142681e+02	9.902544e+01	2.347629e+00	2.487223e-01
-9	Rv2571c	-9	0	A	T	0.037	7.669715e+01	3.838492e+01	2.332809e+00	4.589358e-02
-9	Rv2573	-9	0	A	T	0.110	1.173345e+01	1.357333e+02	2.375217e+00	9.311248e-01
-9	Rv2574	-9	0	A	T	0.017	-1.096240e+02	1.036434e+02	2.341241e+00	2.903685e-01
-9	Rv2575	-9	0	A	T	0.025	-8.925201e+01	5.913746e+01	2.354657e+00	1.314602e-01
-9	Rv2578c	-9	0	A	T	0.104	1.849331e+01	5.935613e+01	2.360798e+00	7.554162e-01
-9	Rv2579	-9	0	A	T	0.011	1.255185e+02	7.446711e+01	2.370348e+00	9.209878e-02
-9	Rv2583c	-9	0	A	T	0.016	4.981701e+01	6.194523e+01	2.351036e+00	4.214086e-01
-9	Rv2584c	-9	0	A	T	0.498	-3.248113e+01	2.442247e+02	2.370605e+00	8.942145e-01
-9	Rv2585c	-9	0	A	T	0.493	8.774692e+01	1.074940e+02	2.365077e+00	4.144662e-01
-9	Rv2586c	-9	0	A	T	0.041	8.026191e+01	8.477074e+01	2.385985e+00	3.438943e-01
-9	Rv2587c	-9	0	A	T	0.021	-1.419801e+02	1.520556e+02	2.366721e+00	3.505962e-01
-9	Rv2590	-9	0	A	T	0.020	8.884529e+01	5.234273e+01	2.334992e+00	8.984245e-02
-9	Rv2591	-9	0	A	T	0.079	-2.668809e+01	5.113307e+01	2.365755e+00	6.017968e-01
-9	Rv2592c	-9	0	A	T	0.014	5.735399e+01	6.848676e+01	2.384270e+00	4.024811e-01
-9	Rv2596	-9	0	A	T	0.070	-3.032137e+00	1.572355e+02	2.368723e+00	9.846172e-01
-9	Rv2599	-9	0	A	T	0.011	-4.213028e+01	1.094294e+02	2.362262e+00	7.002948e-01
-9	Rv2601	-9	0	A	T	0.024	-7.114790e+01	8.298415e+01	2.346933e+00	3.913851e-01
-9	Rv2601A	-9	0	A	T	0.010	-2.191496e+02	7.883901e+01	2.283736e+00	5.511767e-03
-9	Rv2602	-9	0	A	T	0.017	-4.395497e+01	8.413245e+01	2.359895e+00	6.014380e-01
-9	Rv2608	-9	0	A	T	0.023	1.903859e+01	7.966567e+01	2.365815e+00	8.111543e-01
-9	Rv2611c	-9	0	A	T	0.500	1.432197e+02	7.461319e+02	2.379488e+00	8.478089e-01
-9	Rv2612c	-9	0	A	T	0.042	-1.128400e+02	1.101148e+02	2.351055e+00	3.056546e-01
-9	Rv2615c	-9	0	A	T	0.017	2.818145e+01	5.462901e+01	2.376778e+00	6.060248e-01
-9	Rv2616	-9	0	A	T	0.013	1.081507e+02	7.529446e+01	2.383909e+00	1.511149e-01
-9	Rv2617c	-9	0	A	T	0.049	3.196663e+00	2.363026e+02	2.384267e+00	9.892086e-01
-9	Rv2618	-9	0	A	T	0.038	-7.450749e+01	1.230933e+02	2.366737e+00	5.450803e-01
-9	Rv2621c	-9	0	A	T	0.151	-1.039174e+02	6.536455e+01	2.404248e+00	1.120971e-01
-9	Rv2622	-9	0	A	T	0.017	1.642140e+01	9.719468e+01	2.367368e+00	8.658568e-01
-9	Rv2627c	-9	0	A	T	0.498	-4.016319e+01	2.099365e+02	2.372397e+00	8.483089e-01
-9	Rv2628	-9	0	A	T	0.041	5.794268e+01	6.712206e+01	2.372955e+00	3.881479e-01
-9	Rv2629	-9	0	A	T	0.061	1.313191e+01	9.188021e+01	2.367532e+00	8.863701e-01
-9	Rv2630	-9	0	A	T	0.023	-1.460566e+02	9.600063e+01	2.335368e+00	1.283764e-01
-9	Rv2631	-9	0	A	T	0.161	-2.264391e+02	7.399062e+01	2.335635e+00	2.251600e-03
-9	Rv2634c	-9	0	A	T	0.079	-5.832726e+01	3.563542e+01	2.357340e+00	1.018962e-01
-9	Rv2637	-9	0	A	T	0.047	-3.100379e+01	1.090058e+02	2.364452e+00	7.761270e-01
-9	Rv2638	-9	0	A	T	0.013	1.997132e+02	8.407291e+01	2.372743e+00	1.765705e-02
-9	Rv2643	-9	0	A	T	0.027	4.917353e+01	6.206787e+01	2.394655e+00	4.283434e-01
-9	Rv2650c	-9	0	A	T	0.483	3.016314e+01	6.452900e+01	2.364200e+00	6.402594e-01
-9	Rv2652c	-9	0	A	T	0.037	-2.795574e+01	6.144965e+01	2.365290e+00	6.492232e-01
-9	Rv2653c	-9	0	A	T	0.048	1.937096e+01	7.823042e+01	2.368231e+00	8.044684e-01
-9	Rv2655c	-9	0	A	T	0.020	-4.023577e+01	5.943794e+01	2.353147e+00	4.985547e-01
-9	Rv2657c	-9	0	A	T	0.022	1.045612e+02	1.038680e+02	2.360511e+00	3.142611e-01
-9	Rv2664	-9	0	A	T	0.034	-1.437944e+02	1.406182e+02	2.365220e+00	3.066753e-01
-9	Rv2665	-9	0	A	T	0.011	9.149707e+01	8.239707e+01	2.347712e+00	2.669951e-01
-9	Rv2666	-9	0	A	T	0.069	-6.200163e+00	5.597378e+01	2.362599e+00	9.118150e-01
-9	Rv2668	-9	0	A	T	0.499	2.128277e+01	3.687522e+02	2.380851e+00	9.539832e-01
-9	Rv2669	-9	0	A	T	0.016	1.103820e+01	1.279140e+02	2.371927e+00	9.312448e-01
-9	Rv2670c	-9	0	A	T	0.015	1.579416e+02	5.709440e+01	2.338900e+00	5.741945e-03
-9	Rv2672	-9	0	A	T	0.077	3.512754e+01	8.844497e+01	2.365745e+00	6.913024e-01
-9	Rv2675c	-9	0	A	T	0.032	-2.817993e+01	6.530072e+01	2.363092e+00	6.661399e-01
-9	Rv2677c	-9	0	A	T	0.010	-2.149079e+02	9.338666e+01	2.311840e+00	2.151913e-02
-9	Rv2678c	-9	0	A	T	0.016	-2.398638e+01	6.160941e+01	2.353218e+00	6.970900e-01
-9	Rv2679	-9	0	A	T	0.019	-1.271878e+02	6.231923e+01	2.352498e+00	4.144267e-02
-9	Rv2680	-9	0	A	T	0.015	-1.620105e+02	6.102174e+01	2.352100e+00	8.019421e-03
-9	Rv2683	-9	0	A	T	0.022	-2.523192e+01	1.527159e+02	2.378774e+00	8.687930e-01
-9	Rv2684	-9	0	A	T	0.047	4.836216e+01	7.159646e+01	2.365881e+00	4.994780e-01
-9	Rv2685	-9	0	A	T	0.091	-8.852776e+01	7.776512e+01	2.371135e+00	2.551438e-01
-9	Rv2687c	-9	0	A	T	0.122	-1.221000e+02	9.486569e+01	2.362251e+00	1.982731e-01
-9	Rv2688c	-9	0	A	T	0.441	2.069093e+02	1.267791e+02	2.360487e+00	1.028892e-01
-9	Rv2689c	-9	0	A	T	0.052	4.729816e+00	5.225999e+01	2.364267e+00	9.278982e-01
-9	Rv2690c	-9	0	A	T	0.040	-7.357124e+01	7.969255e+01	2.340710e+00	3.560642e-01
-9	Rv2691	-9	0	A	T	0.472	1.587818e+02	1.244884e+02	2.332392e+00	2.023478e-01
-9	Rv2692	-9	0	A	T	0.104	-1.280099e+01	1.093933e+02	2.368640e+00	9.068621e-01
-9	Rv2693c	-9	0	A	T	0.056	-1.437008e+02	1.038893e+02	2.393734e+00	1.668155e-01
-9	Rv2694c	-9	0	A	T	0.113	4.696458e+00	1.065408e+02	2.370150e+00	9.648457e-01
-9	Rv2696c	-9	0	A	T	0.013	9.725883e+01	6.921306e+01	2.292715e+00	1.601755e-01
-9	Rv2697c	-9	0	A	T	0.110	-5.004682e+01	1.947915e+02	2.383544e+00	7.972734e-01
-9	Rv2702	-9	0	A	T	0.498	-7.488689e+01	2.596828e+02	2.370503e+00	7.730988e-01
-9	Rv2707	-9	0	A	T	0.032	-4.402863e+02	1.483645e+02	2.395814e+00	3.051072e-03
-9	Rv2709	-9	0	A	T	0.123	-1.155817e+01	7.424123e+01	2.367498e+00	8.763040e-01
-9	Rv2712c	-9	0	A	T	0.071	1.555803e+02	5.700589e+01	2.321956e+00	6.426447e-03
-9	Rv2713	-9	0	A	T	0.011	1.059057e+01	6.788481e+01	2.365773e+00	8.760487e-01
-9	Rv2714	-9	0	A	T	0.153	5.256000e+01	6.367230e+01	2.376119e+00	4.092382e-01
-9	Rv2715	-9	0	A	T	0.058	-1.064495e+02	6.969626e+01	2.340152e+00	1.268982e-01
-9	Rv2716	-9	0	A	T	0.183	-2.388497e+01	9.220634e+01	2.367984e+00	7.956429e-01
-9	Rv2718c	-9	0	A	T	0.026	7.759494e+01	1.013016e+02	2.357543e+00	4.438144e-01
-9	Rv2719c	-9	0	A	T	0.071	-1.705982e+02	1.419061e+02	2.367969e+00	2.294880e-01
-9	Rv2721c	-9	0	A	T	0.015	-2.636315e+01	5.708664e+01	2.359013e+00	6.442880e-01
-9	Rv2723	-9	0	A	T	0.012	4.117316e+01	6.689440e+01	2.350183e+00	5.383256e-01
-9	Rv2724c	-9	0	A	T	0.064	1.344324e+02	6.996792e+01	2.393190e+00	5.488628e-02
-9	Rv2725c	-9	0	A	T	0.014	-7.028920e+01	6.854812e+01	2.372910e+00	3.053475e-01
-9	Rv2729c	-9	0	A	T	0.471	8.539390e+01	1.763741e+02	2.367629e+00	6.283437e-01
-9	Rv2731	-9	0	A	T	0.087	4.261670e+01	6.795049e+01	2.360625e+00	5.306458e-01
-9	Rv2733c	-9	0	A	T	0.035	-7.185960e+01	7.115626e+01	2.353268e+00	3.127209e-01
-9	Rv2735c	-9	0	A	T	0.014	1.377167e+01	6.850624e+01	2.369789e+00	8.407052e-01
-9	Rv2736c	-9	0	A	T	0.045	2.015461e+02	8.225441e+01	2.393309e+00	1.439336e-02
-9	Rv2739c	-9	0	A	T	0.037	-4.578062e+01	1.028157e+02	2.352145e+00	6.561926e-01
-9	Rv2741	-9	0	A	T	0.255	-5.607408e+01	2.504608e+01	2.216159e+00	2.531929e-02
-9	Rv2743c	-9	0	A	T	0.015	-5.112220e+01	6.471575e+01	2.365689e+00	4.296876e-01
-9	Rv2748c	-9	0	A	T	0.134	3.607622e+01	5.793424e+01	2.369834e+00	5.335742e-01
-9	Rv2751	-9	0	A	T	0.021	-2.627410e+01	7.555034e+01	2.358389e+00	7.280643e-01
-9	Rv2752c	-9	0	A	T	0.042	1.376270e+02	3.477076e+01	2.315112e+00	7.923637e-05
-9	Rv2753c	-9	0	A	T	0.036	-4.754684e+01	9.049711e+01	2.361416e+00	5.993889e-01
-9	Rv2756c	-9	0	A	T	0.241	-2.143129e+01	5.725628e+01	2.373432e+00	7.082330e-01
-9	Rv2761c	-9	0	A	T	0.126	9.169794e+01	9.549062e+01	2.386920e+00	3.370750e-01
-9	Rv2764c	-9	0	A	T	0.203	1.191725e+02	4.752921e+01	2.361327e+00	1.227362e-02
-9	Rv2768c	-9	0	A	T	0.205	-9.894041e+01	6.464784e+01	2.369760e+00	1.261253e-01
-9	Rv2769c	-9	0	A	T	0.231	-2.698382e+01	8.524205e+01	2.370845e+00	7.516272e-01
-9	Rv2770c	-9	0	A	T	0.072	-1.276139e+02	1.238518e+02	2.354275e+00	3.030072e-01
-9	Rv2771c	-9	0	A	T	0.499	8.866681e+01	3.061630e+02	2.375240e+00	7.721591e-01
-9	Rv2777c	-9	0	A	T	0.042	-7.386106e+01	7.384196e+01	2.374276e+00	3.173539e-01
-9	Rv2779c	-9	0	A	T	0.014	-7.279266e+01	9.085559e+01	2.376377e+00	4.231538e-01
-9	Rv2780	-9	0	A	T	0.010	-1.488171e+02	6.463516e+01	2.337114e+00	2.145416e-02
-9	Rv2781c	-9	0	A	T	0.010	-1.149863e+01	6.851234e+01	2.363861e+00	8.667383e-01
-9	Rv2782c	-9	0	A	T	0.086	-4.121100e+01	6.043793e+01	2.361603e+00	4.954292e-01
-9	Rv2783c	-9	0	A	T	0.020	-1.000998e+02	6.948612e+01	2.338669e+00	1.499235e-01
-9	Rv2784c	-9	0	A	T	0.010	2.264194e+02	1.464685e+02	2.340647e+00	1.223595e-01
-9	Rv2786c	-9	0	A	T	0.034	7.704032e+01	1.144252e+02	2.369462e+00	5.008769e-01
-9	Rv2787	-9	0	A	T	0.121	-1.040921e+02	6.904324e+01	2.346460e+00	1.318677e-01
-9	Rv2788	-9	0	A	T	0.015	-2.500799e+01	7.264730e+01	2.363462e+00	7.307174e-01
-9	Rv2790c	-9	0	A	T	0.110	8.369649e+01	5.289057e+01	2.293917e+00	1.137681e-01
-9	Rv2791c	-9	0	A	T	0.221	-5.685448e+01	7.899825e+01	2.373511e+00	4.718313e-01
-9	Rv2793c	-9	0	A	T	0.038	1.029074e+02	7.530916e+01	2.353392e+00	1.720067e-01
-9	Rv2794c	-9	0	A	T	0.499	4.833907e+01	2.492477e+02	2.369830e+00	8.462504e-01
-9	Rv2797c	-9	0	A	T	0.051	2.277740e+01	6.009928e+01	2.360492e+00	7.047467e-01
-9	Rv2799	-9	0	A	T	0.037	-2.398447e+01	7.338903e+01	2.378519e+00	7.438571e-01
-9	Rv2800	-9	0	A	T	0.176	-1.509463e+01	5.336746e+01	2.364160e+00	7.773377e-01
-9	Rv2802c	-9	0	A	T	0.058	1.331368e+02	6.787744e+01	2.343710e+00	5.002213e-02
-9	Rv2804c	-9	0	A	T	0.010	8.784750e+01	1.104582e+02	2.349586e+00	4.265701e-01
-9	Rv2805	-9	0	A	T	0.071	-2.784597e+02	1.546383e+02	2.340898e+00	7.195746e-02
-9	Rv2807	-9	0	A	T	0.416	2.686627e+01	5.541056e+01	2.368048e+00	6.278509e-01
-9	Rv2812	-9	0	A	T	0.444	-2.349293e+01	5.539904e+01	2.372650e+00	6.715802e-01
-9	Rv2813	-9	0	A	T	0.028	-1.201511e+02	1.052372e+02	2.349750e+00	2.537624e-01
-9	Rv2818c	-9	0	A	T	0.026	6.477323e+01	7.310294e+01	2.375517e+00	3.757363e-01
-9	Rv2819c	-9	0	A	T	0.020	-1.894724e+01	6.911104e+01	2.358782e+00	7.840038e-01
-9	Rv2820c	-9	0	A	T	0.045	-1.693245e+01	5.267113e+01	2.364134e+00	7.478974e-01
-9	Rv2821c	-9	0	A	T	0.010	1.227543e+02	7.747601e+01	2.346949e+00	1.133193e-01
-9	Rv2823c	-9	0	A	T	0.101	6.675247e+01	2.509726e+01	2.280171e+00	7.906900e-03
-9	Rv2824c	-9	0	A	T	0.039	-1.632485e+02	9.711764e+01	2.345322e+00	9.299294e-02
-9	Rv2825c	-9	0	A	T	0.473	1.364814e+02	1.899163e+02	2.351807e+00	4.724799e-01
-9	Rv2828c	-9	0	A	T	0.129	-2.171914e+01	3.941628e+01	2.364261e+00	5.817060e-01
-9	Rv2830c	-9	0	A	T	0.498	7.770692e+01	2.202415e+02	2.373929e+00	7.242707e-01
-9	Rv2831	-9	0	A	T	0.059	1.979061e+02	9.423399e+01	2.368405e+00	3.588929e-02
-9	Rv2832c	-9	0	A	T	0.025	8.833989e+01	6.322808e+01	2.373737e+00	1.625808e-01
-9	Rv2833c	-9	0	A	T	0.023	-4.064256e+01	7.533571e+01	2.366449e+00	5.896353e-01
-9	Rv2834c	-9	0	A	T	0.011	-4.747208e+01	7.148793e+01	2.351031e+00	5.067604e-01
-9	Rv2835c	-9	0	A	T	0.010	7.439201e+01	7.001970e+01	2.356686e+00	2.882129e-01
-9	Rv2836c	-9	0	A	T	0.013	-1.898939e+01	7.315952e+01	2.367831e+00	7.952393e-01
-9	Rv2839c	-9	0	A	T	0.089	-5.975077e+01	4.861869e+01	2.351752e+00	2.192856e-01
-9	Rv2848c	-9	0	A	T	0.066	7.322640e+00	6.631129e+01	2.366034e+00	9.120852e-01
-9	Rv2850c	-9	0	A	T	0.198	-2.649644e+01	6.174301e+01	2.371743e+00	6.678853e-01
-9	Rv2853	-9	0	A	T	0.427	1.116696e+02	4.644974e+01	2.349223e+00	1.633869e-02
-9	Rv2854	-9	0	A	T	0.205	-1.480908e+02	7.634138e+01	2.309188e+00	5.259364e-02
-9	Rv2856	-9	0	A	T	0.034	-2.226228e+02	9.866541e+01	2.457829e+00	2.419923e-02
-9	Rv2857c	-9	0	A	T	0.018	-3.393498e+01	8.470746e+01	2.382836e+00	6.887641e-01
-9	Rv2858c	-9	0	A	T	0.054	6.218049e+00	6.900708e+01	2.371068e+00	9.282144e-01
-9	Rv2859c	-9	0	A	T	0.030	-3.061638e+01	5.717862e+01	2.347787e+00	5.924207e-01
-9	Rv2861c	-9	0	A	T	0.010	2.823938e+00	1.207269e+02	2.367596e+00	9.813415e-01
-9	Rv2862c	-9	0	A	T	0.071	1.871960e+02	1.465458e+02	2.370547e+00	2.016718e-01
-9	Rv2864c	-9	0	A	T	0.202	-1.866230e+01	9.273892e+01	2.362939e+00	8.405435e-01
-9	Rv2867c	-9	0	A	T	0.013	9.066677e+01	6.063351e+01	2.325065e+00	1.350497e-01
-9	Rv2868c	-9	0	A	T	0.048	-3.991544e+01	9.907908e+01	2.384380e+00	6.871080e-01
-9	Rv2869c	-9	0	A	T	0.072	6.003847e+00	1.279750e+02	2.368501e+00	9.625881e-01
-9	Rv2870c	-9	0	A	T	0.037	8.236436e+01	1.019874e+02	2.364045e+00	4.194583e-01
-9	Rv2871	-9	0	A	T	0.016	-2.716749e-01	1.117487e+02	2.367314e+00	9.980606e-01
-9	Rv2874	-9	0	A	T	0.473	-2.172344e+01	5.574636e+01	2.365947e+00	6.968283e-01
-9	Rv2875	-9	0	A	T	0.113	-5.297323e+01	7.394424e+01	2.357400e+00	4.738644e-01
-9	Rv2877c	-9	0	A	T	0.041	1.217455e+02	8.811538e+01	2.366825e+00	1.672912e-01
-9	Rv2879c	-9	0	A	T	0.476	6.814418e+01	1.306951e+02	2.375767e+00	6.021698e-01
-9	Rv2881c	-9	0	A	T	0.040	2.389256e+01	8.423307e+01	2.362245e+00	7.767209e-01
-9	Rv2885c	-9	0	A	T	0.083	2.408488e+01	6.398792e+01	2.372850e+00	7.066772e-01
-9	Rv2886c	-9	0	A	T	0.031	-4.066454e+01	9.861879e+01	2.362234e+00	6.801513e-01
-9	Rv2888c	-9	0	A	T	0.013	7.984554e+01	6.200464e+01	2.335542e+00	1.980459e-01
-9	Rv2891	-9	0	A	T	0.059	-1.454148e+02	1.043674e+02	2.337165e+00	1.637457e-01
-9	Rv2892c	-9	0	A	T	0.012	-5.746797e+01	6.768858e+01	2.374736e+00	3.960199e-01
-9	Rv2894c	-9	0	A	T	0.015	-5.751401e+01	9.778163e+01	2.360657e+00	5.564984e-01
-9	Rv2897c	-9	0	A	T	0.097	-6.011885e+00	5.541191e+01	2.366649e+00	9.136187e-01
-9	Rv2899c	-9	0	A	T	0.054	-1.362695e+02	1.057730e+02	2.337775e+00	1.978424e-01
-9	Rv2900c	-9	0	A	T	0.042	-1.645753e+01	5.813912e+01	2.373407e+00	7.771629e-01
-9	Rv2905	-9	0	A	T	0.065	-2.894110e+01	6.382785e+01	2.367822e+00	6.503118e-01
-9	Rv2910c	-9	0	A	T	0.023	-2.056323e+00	8.525790e+01	2.368759e+00	9.807612e-01
-9	Rv2911	-9	0	A	T	0.128	3.044341e+01	7.027936e+01	2.373830e+00	6.649512e-01
-9	Rv2913c	-9	0	A	T	0.020	7.110165e+01	5.689559e+01	2.408190e+00	2.116179e-01
-9	Rv2915c	-9	0	A	T	0.016	9.413648e+00	5.487406e+01	2.360816e+00	8.638155e-01
-9	Rv2917	-9	0	A	T	0.461	1.776491e+01	5.460202e+01	2.369026e+00	7.449616e-01
-9	Rv2918c	-9	0	A	T	0.027	-6.245597e+01	5.240231e+01	2.363007e+00	2.335150e-01
-9	Rv2920c	-9	0	A	T	0.011	-6.326537e+01	6.862462e+01	2.329803e+00	3.567332e-01
-9	Rv2922c	-9	0	A	T	0.207	3.347908e+01	6.295228e+01	2.369111e+00	5.949352e-01
-9	Rv2923c	-9	0	A	T	0.168	-2.939607e+01	1.308070e+02	2.375441e+00	8.222224e-01
-9	Rv2924c	-9	0	A	T	0.025	6.559145e+00	9.491869e+01	2.366987e+00	9.449174e-01
-9	Rv2926c	-9	0	A	T	0.011	6.565233e+01	6.176406e+01	2.363646e+00	2.879818e-01
-9	Rv2927c	-9	0	A	T	0.010	3.746085e+01	1.043399e+02	2.378124e+00	7.196276e-01
-9	Rv2930	-9	0	A	T	0.042	-2.332621e+02	1.275670e+02	2.337887e+00	6.767522e-02
-9	Rv2931	-9	0	A	T	0.499	1.927748e+01	5.847538e+02	2.381425e+00	9.737056e-01
-9	Rv2932	-9	0	A	T	0.020	-8.892595e+01	5.683087e+01	2.366611e+00	1.178626e-01
-9	Rv2933	-9	0	A	T	0.283	3.874548e+01	5.148694e+01	2.376454e+00	4.518556e-01
-9	Rv2934	-9	0	A	T	0.068	3.613899e+01	4.360312e+01	2.386420e+00	4.073460e-01
-9	Rv2935	-9	0	A	T	0.122	-5.395737e+01	4.895843e+01	2.380044e+00	2.706005e-01
-9	Rv2940c	-9	0	A	T	0.105	-1.946398e+01	3.911483e+01	2.360939e+00	6.188343e-01
-9	Rv2941	-9	0	A	T	0.053	3.035732e+01	7.383231e+01	2.363775e+00	6.810123e-01
-9	Rv2944	-9	0	A	T	0.159	-7.445878e+01	9.557459e+01	2.366006e+00	4.360701e-01
-9	Rv2946c	-9	0	A	T	0.050	8.907025e+00	4.596357e+01	2.372975e+00	8.463721e-01
-9	Rv2947c	-9	0	A	T	0.490	-1.044623e+01	8.996636e+01	2.372303e+00	9.075796e-01
-9	Rv2948c	-9	0	A	T	0.036	-2.824446e+01	5.887168e+01	2.355395e+00	6.314690e-01
-9	Rv2950c	-9	0	A	T	0.028	-6.837551e+01	5.916411e+01	2.359306e+00	2.479994e-01
-9	Rv2951c	-9	0	A	T	0.020	-9.079468e+01	8.819494e+01	2.361029e+00	3.034290e-01
-9	Rv2952	-9	0	A	T	0.068	1.537209e+02	7.429848e+01	2.375667e+00	3.872814e-02
-9	Rv2953	-9	0	A	T	0.014	1.457310e+02	8.035612e+01	2.297929e+00	6.995358e-02
-9	Rv2955c	-9	0	A	T	0.016	3.768607e+01	6.992280e+01	2.372214e+00	5.899934e-01
-9	Rv2956	-9	0	A	T	0.020	1.101873e+02	7.864806e+01	2.398320e+00	1.614252e-01
-9	Rv2957	-9	0	A	T	0.013	1.716685e+02	6.896889e+01	2.328339e+00	1.292030e-02
-9	Rv2958c	-9	0	A	T	0.049	5.290492e+01	6.625135e+01	2.376431e+00	4.246844e-01
-9	Rv2959c	-9	0	A	T	0.063	1.216702e+02	9.033185e+01	2.367887e+00	1.782170e-01
-9	Rv2961	-9	0	A	T	0.013	-1.420402e+02	1.484718e+02	2.375067e+00	3.388892e-01
-9	Rv2962c	-9	0	A	T	0.132	-1.610335e+02	5.921561e+01	2.371262e+00	6.618054e-03
-9	Rv2963	-9	0	A	T	0.011	-3.107085e+01	7.513734e+01	2.369589e+00	6.792869e-01
-9	Rv2964	-9	0	A	T	0.064	6.771928e+01	1.171629e+02	2.345938e+00	5.633600e-01
-9	Rv2967c	-9	0	A	T	0.015	6.478058e+01	6.291789e+01	2.349800e+00	3.033689e-01
-9	Rv2969c	-9	0	A	T	0.013	-1.537522e+01	6.449828e+01	2.368979e+00	8.116189e-01
-9	Rv2971	-9	0	A	T	0.069	1.162128e+02	1.465450e+02	2.378967e+00	4.278986e-01
-9	Rv2973c	-9	0	A	T	0.010	2.297934e+01	7.900140e+01	2.373227e+00	7.711908e-01
-9	Rv2974c	-9	0	A	T	0.014	5.340560e+01	6.358362e+01	2.352882e+00	4.010893e-01
-9	Rv2975c	-9	0	A	T	0.090	6.857483e+01	1.331380e+02	2.381090e+00	6.065863e-01
-9	Rv2979c	-9	0	A	T	0.079	-4.493507e+01	7.811242e+01	2.364049e+00	5.652046e-01
-9	Rv2981c	-9	0	A	T	0.469	9.687403e+01	1.097282e+02	2.359670e+00	3.774626e-01
-9	Rv2982c	-9	0	A	T	0.497	5.965315e+01	1.617879e+02	2.373682e+00	7.123968e-01
-9	Rv2984	-9	0	A	T	0.175	-1.201442e+02	7.969547e+01	2.353538e+00	1.318921e-01
-9	Rv2992c	-9	0	A	T	0.033	-6.305186e+01	7.966106e+01	2.375671e+00	4.287821e-01
-9	Rv2994	-9	0	A	T	0.203	-5.676417e+01	5.074919e+01	2.336935e+00	2.635306e-01
-9	Rv2996c	-9	0	A	T	0.021	-1.169600e+02	7.961577e+01	2.356969e+00	1.420367e-01
-9	Rv2997	-9	0	A	T	0.051	1.517006e+02	6.984340e+01	2.340980e+00	3.001817e-02
-9	Rv2998	-9	0	A	T	0.039	3.259928e+01	1.812401e+02	2.378423e+00	8.572817e-01
-9	Rv2999	-9	0	A	T	0.499	3.001586e+02	3.366919e+02	2.369632e+00	3.728139e-01
-9	Rv3007c	-9	0	A	T	0.011	-1.158419e+02	9.395245e+01	2.339592e+00	2.177837e-01
-9	Rv3008	-9	0	A	T	0.014	5.232952e+01	1.086763e+02	2.365937e+00	6.302221e-01
-9	Rv3009c	-9	0	A	T	0.015	1.163019e+02	1.014623e+02	2.384113e+00	2.518798e-01
-9	Rv3011c	-9	0	A	T	0.014	-6.636229e+00	7.368107e+01	2.366892e+00	9.282466e-01
-9	Rv3014c	-9	0	A	T	0.018	-4.058281e+00	5.164113e+01	2.362194e+00	9.373727e-01
-9	Rv3015c	-9	0	A	T	0.067	3.987049e+01	9.566930e+01	2.359092e+00	6.769213e-01
-9	Rv3016	-9	0	A	T	0.025	-5.640591e+01	9.746356e+01	2.371702e+00	5.628565e-01
-9	Rv3017c	-9	0	A	T	0.014	2.552445e+02	7.964378e+01	2.325542e+00	1.381173e-03
-9	Rv3018A	-9	0	A	T	0.027	1.665793e+02	9.835466e+01	2.358361e+00	9.054705e-02
-9	Rv3018c	-9	0	A	T	0.011	1.159535e+01	6.932383e+01	2.369185e+00	8.671862e-01
-9	Rv3020c	-9	0	A	T	0.011	-8.821390e+01	1.733092e+02	2.378464e+00	6.108324e-01
-9	Rv3021c	-9	0	A	T	0.014	2.103989e+01	6.161444e+01	2.366195e+00	7.327948e-01
-9	Rv3022A	-9	0	A	T	0.029	2.885004e+01	8.165617e+01	2.364755e+00	7.239071e-01
-9	Rv3024c	-9	0	A	T	0.013	1.698925e+02	1.200531e+02	2.372763e+00	1.572431e-01
-9	Rv3026c	-9	0	A	T	0.019	6.439826e+01	7.130129e+01	2.314948e+00	3.665792e-01
-9	Rv3031	-9	0	A	T	0.018	-2.756564e+01	5.353709e+01	2.367125e+00	6.067101e-01
-9	Rv3032	-9	0	A	T	0.023	6.292384e+01	9.154651e+01	2.371266e+00	4.919777e-01
-9	Rv3034c	-9	0	A	T	0.031	-8.721286e+01	8.077488e+01	2.347678e+00	2.804560e-01
-9	Rv3039c	-9	0	A	T	0.021	-3.518907e+01	1.486766e+02	2.368211e+00	8.129374e-01
-9	Rv3041c	-9	0	A	T	0.010	9.164807e+01	7.884649e+01	2.371439e+00	2.452822e-01
-9	Rv3042c	-9	0	A	T	0.472	6.730360e+01	2.317376e+02	2.375664e+00	7.715291e-01
-9	Rv3045	-9	0	A	T	0.011	-1.418486e+02	7.984387e+01	2.332491e+00	7.585003e-02
-9	Rv3047c	-9	0	A	T	0.058	3.652382e+01	1.326812e+02	2.374953e+00	7.831447e-01
-9	Rv3049c	-9	0	A	T	0.025	-4.602146e+01	7.549913e+01	2.359835e+00	5.422480e-01
-9	Rv3050c	-9	0	A	T	0.011	1.549801e+02	6.815351e+01	2.297746e+00	2.311403e-02
-9	Rv3051c	-9	0	A	T	0.059	-9.670989e+01	1.200346e+02	2.381962e+00	4.205590e-01
-9	Rv3053c	-9	0	A	T	0.011	3.531863e+02	2.431852e+02	2.343582e+00	1.466272e-01
-9	Rv3057c	-9	0	A	T	0.311	-4.302427e+01	8.165665e+01	2.373970e+00	5.983497e-01
-9	Rv3058c	-9	0	A	T	0.037	-1.176602e+02	1.000687e+02	2.361063e+00	2.398721e-01
-9	Rv3059	-9	0	A	T	0.077	-5.655143e+01	9.196043e+01	2.360582e+00	5.386827e-01
-9	Rv3060c	-9	0	A	T	0.013	1.712727e+01	6.136477e+01	2.368195e+00	7.802037e-01
-9	Rv3061c	-9	0	A	T	0.048	2.918240e+01	4.750868e+01	2.365090e+00	5.391449e-01
-9	Rv3062	-9	0	A	T	0.497	-1.051310e+02	2.499051e+02	2.376775e+00	6.740490e-01
-9	Rv3063	-9	0	A	T	0.499	-3.107853e+01	2.999638e+02	2.375774e+00	9.174952e-01
-9	Rv3071	-9	0	A	T	0.019	-2.001842e+02	8.390248e+01	2.333500e+00	1.716570e-02
-9	Rv3073c	-9	0	A	T	0.023	7.540805e+01	7.607377e+01	2.351987e+00	3.217311e-01
-9	Rv3074	-9	0	A	T	0.069	8.360033e+01	6.712788e+01	2.379025e+00	2.131921e-01
-9	Rv3077	-9	0	A	T	0.165	3.915240e+01	6.718464e+01	2.356095e+00	5.601476e-01
-9	Rv3079c	-9	0	A	T	0.023	-1.278776e+02	8.625264e+01	2.353715e+00	1.384020e-01
-9	Rv3080c	-9	0	A	T	0.113	8.983824e+01	4.240641e+01	2.312795e+00	3.430368e-02
-9	Rv3081	-9	0	A	T	0.064	3.027448e+01	5.043773e+01	2.364008e+00	5.484445e-01
-9	Rv3082c	-9	0	A	T	0.013	-1.635243e+02	8.210040e+01	2.349284e+00	4.658667e-02
-9	Rv3083	-9	0	A	T	0.022	4.337941e+01	5.235834e+01	2.372279e+00	4.075196e-01
-9	Rv3084	-9	0	A	T	0.125	1.398203e+00	5.517813e+01	2.365038e+00	9.797875e-01
-9	Rv3085	-9	0	A	T	0.034	-6.370833e+01	7.435853e+01	2.362041e+00	3.917138e-01
-9	Rv3087	-9	0	A	T	0.079	6.409134e+00	6.534928e+01	2.366760e+00	9.218864e-01
-9	Rv3088	-9	0	A	T	0.129	-1.564046e+02	6.013177e+01	2.314162e+00	9.389931e-03
-9	Rv3089	-9	0	A	T	0.054	-2.350816e+01	6.257341e+01	2.385928e+00	7.072035e-01
-9	Rv3090	-9	0	A	T	0.047	2.314016e+02	8.037923e+01	2.467365e+00	4.050158e-03
-9	Rv3092c	-9	0	A	T	0.206	-5.170260e+01	7.080196e+01	2.362748e+00	4.653611e-01
-9	Rv3093c	-9	0	A	T	0.476	1.172881e+02	1.338277e+02	2.392875e+00	3.809531e-01
-9	Rv3094c	-9	0	A	T	0.028	5.657799e+01	8.002020e+01	2.378452e+00	4.796524e-01
-9	Rv3096	-9	0	A	T	0.030	1.439788e+02	9.251238e+01	2.450749e+00	1.198527e-01
-9	Rv3097c	-9	0	A	T	0.247	1.927229e+01	6.529408e+01	2.377449e+00	7.679133e-01
-9	Rv3099c	-9	0	A	T	0.011	-2.299545e+02	7.502413e+01	2.295681e+00	2.216757e-03
-9	Rv3104c	-9	0	A	T	0.016	-1.750507e+01	1.060263e+02	2.365684e+00	8.688875e-01
-9	Rv3106	-9	0	A	T	0.049	-9.476030e+01	7.344464e+01	2.367898e+00	1.971796e-01
-9	Rv3109	-9	0	A	T	0.019	-3.870439e+01	5.700436e+01	2.370453e+00	4.972647e-01
-9	Rv3111	-9	0	A	T	0.022	2.216271e+00	6.170131e+01	2.368423e+00	9.713517e-01
-9	Rv3113	-9	0	A	T	0.299	1.032012e+01	2.886389e+01	2.364459e+00	7.207369e-01
-9	Rv3114	-9	0	A	T	0.073	3.343332e+00	9.439426e+01	2.365167e+00	9.717507e-01
-9	Rv3119	-9	0	A	T	0.016	-2.972199e+01	9.247366e+01	2.358906e+00	7.479462e-01
-9	Rv3120	-9	0	A	T	0.023	-9.645397e+00	8.291995e+01	2.365093e+00	9.074138e-01
-9	Rv3121	-9	0	A	T	0.497	2.276604e+02	1.638323e+02	2.407941e+00	1.648677e-01
-9	Rv3122	-9	0	A	T	0.012	-1.437263e+02	1.091964e+02	2.380880e+00	1.883108e-01
-9	Rv3124	-9	0	A	T	0.099	-2.723257e+01	7.165871e+01	2.369353e+00	7.039782e-01
-9	Rv3125c	-9	0	A	T	0.125	1.908778e+01	5.508410e+01	2.368882e+00	7.290023e-01
-9	Rv3128c	-9	0	A	T	0.013	-3.682993e+01	5.600432e+01	2.357613e+00	5.108835e-01
-9	Rv3130c	-9	0	A	T	0.031	-1.179866e+02	9.751456e+01	2.335391e+00	2.265019e-01
-9	Rv3132c	-9	0	A	T	0.016	6.033146e+01	6.756774e+01	2.389310e+00	3.720587e-01
-9	Rv3135	-9	0	A	T	0.049	-2.490989e+00	3.311645e+01	2.361409e+00	9.400509e-01
-9	Rv3136	-9	0	A	T	0.031	3.654857e+01	5.099714e+01	2.357288e+00	4.736889e-01
-9	Rv3137	-9	0	A	T	0.495	-1.625260e+02	1.257616e+02	2.349524e+00	1.964497e-01
-9	Rv3138	-9	0	A	T	0.013	1.903624e+01	7.516099e+01	2.365240e+00	8.000936e-01
-9	Rv3139	-9	0	A	T	0.066	4.103751e+01	7.067211e+01	2.364520e+00	5.615509e-01
-9	Rv3140	-9	0	A	T	0.058	1.746735e+02	7.853312e+01	2.375327e+00	2.628999e-02
-9	Rv3144c	-9	0	A	T	0.073	1.047243e+02	9.473451e+01	2.367341e+00	2.691499e-01
-9	Rv3148	-9	0	A	T	0.029	-1.071618e+01	8.428969e+01	2.367994e+00	8.988512e-01
-9	Rv3150	-9	0	A	T	0.015	4.708163e+00	7.415215e+01	2.363217e+00	9.493826e-01
-9	Rv3151	-9	0	A	T	0.498	-5.140221e+01	2.774993e+02	2.370168e+00	8.530720e-01
-9	Rv3158	-9	0	A	T	0.025	-1.347618e+02	9.756001e+01	2.378813e+00	1.673949e-01
-9	Rv3159c	-9	0	A	T	0.228	-1.132194e+02	5.863255e+01	2.350218e+00	5.368001e-02
-9	Rv3161c	-9	0	A	T	0.080	-7.804951e+01	7.407712e+01	2.335169e+00	2.922320e-01
-9	Rv3167c	-9	0	A	T	0.011	-2.874239e+02	8.789145e+01	2.238063e+00	1.100150e-03
-9	Rv3169	-9	0	A	T	0.039	4.950832e+01	7.988287e+01	2.372204e+00	5.355133e-01
-9	Rv3170	-9	0	A	T	0.028	-1.018080e+02	5.832184e+01	2.323391e+00	8.109043e-02
-9	Rv3174	-9	0	A	T	0.170	8.820512e+01	7.522889e+01	2.377308e+00	2.411950e-01
-9	Rv3175	-9	0	A	T	0.012	2.071356e+01	6.455454e+01	2.364969e+00	7.483562e-01
-9	Rv3179	-9	0	A	T	0.205	-1.081722e+02	7.971171e+01	2.349300e+00	1.749810e-01
-9	Rv3183	-9	0	A	T	0.024	3.489360e+01	8.362331e+01	2.368908e+00	6.765425e-01
-9	Rv3190c	-9	0	A	T	0.418	8.171134e+00	5.307833e+01	2.366505e+00	8.776749e-01
-9	Rv3191c	-9	0	A	T	0.011	-2.060094e+02	8.622278e+01	2.326709e+00	1.701045e-02
-9	Rv3193c	-9	0	A	T	0.098	2.915302e+01	6.245424e+01	2.357857e+00	6.407210e-01
-9	Rv3195	-9	0	A	T	0.156	-8.762827e+01	5.786814e+01	2.324926e+00	1.301763e-01
-9	Rv3197	-9	0	A	T	0.018	-3.187742e+01	1.006559e+02	2.359030e+00	7.515195e-01
-9	Rv3199c	-9	0	A	T	0.070	3.868326e+01	5.266434e+01	2.352103e+00	4.627490e-01
-9	Rv3200c	-9	0	A	T	0.124	-1.724237e+02	7.202229e+01	2.413748e+00	1.679202e-02
-9	Rv3201c	-9	0	A	T	0.071	-3.143811e+01	6.036899e+01	2.376760e+00	6.026103e-01
-9	Rv3202c	-9	0	A	T	0.068	-7.672193e+01	7.511831e+01	2.358962e+00	3.072618e-01
-9	Rv3204	-9	0	A	T	0.498	2.336408e+02	2.409993e+02	2.376609e+00	3.324757e-01
-9	Rv3205c	-9	0	A	T	0.015	1.288703e+02	9.811227e+01	2.352687e+00	1.892250e-01
-9	Rv3208	-9	0	A	T	0.011	4.942303e+01	7.568324e+01	2.362001e+00	5.138449e-01
-9	Rv3209	-9	0	A	T	0.056	-1.029231e+02	8.373251e+01	2.381150e+00	2.192024e-01
-9	Rv3211	-9	0	A	T	0.013	1.460163e+02	6.674699e+01	2.371789e+00	2.885894e-02
-9	Rv3213c	-9	0	A	T	0.498	1.392189e+02	3.515364e+02	2.381483e+00	6.921418e-01
-9	Rv3216	-9	0	A	T	0.014	-1.711975e+01	1.182550e+02	2.360947e+00	8.849129e-01
-9	Rv3217c	-9	0	A	T	0.198	-1.012303e+01	1.353321e+02	2.373387e+00	9.403832e-01
-9	Rv3218	-9	0	A	T	0.013	1.189497e+02	6.310829e+01	2.357778e+00	5.965188e-02
-9	Rv3220c	-9	0	A	T	0.066	8.363313e+01	7.513845e+01	2.367404e+00	2.658717e-01
-9	Rv3223c	-9	0	A	T	0.019	-1.721943e+02	1.201326e+02	2.370014e+00	1.519704e-01
-9	Rv3224	-9	0	A	T	0.021	-2.153655e+02	7.636811e+01	2.347230e+00	4.866937e-03
-9	Rv3224A	-9	0	A	T	0.026	1.358516e+02	3.053758e+02	2.388994e+00	6.564830e-01
-9	Rv3225c	-9	0	A	T	0.025	1.674000e+01	6.303706e+01	2.357075e+00	7.906177e-01
-9	Rv3227	-9	0	A	T	0.036	-5.079580e+01	9.625619e+01	2.378555e+00	5.977790e-01
-9	Rv3229c	-9	0	A	T	0.013	-5.338125e+01	6.399198e+01	2.359968e+00	4.043147e-01
-9	Rv3234c	-9	0	A	T	0.269	-5.651415e+01	9.050248e+01	2.359106e+00	5.324323e-01
-9	Rv3236c	-9	0	A	T	0.139	8.212379e+01	6.429023e+01	2.361987e+00	2.016707e-01
-9	Rv3239c	-9	0	A	T	0.056	-3.601070e+01	5.031900e+01	2.350610e+00	4.743251e-01
-9	Rv3241c	-9	0	A	T	0.016	-1.011012e+02	1.110611e+02	2.369926e+00	3.628064e-01
-9	Rv3242c	-9	0	A	T	0.025	-1.594859e+02	9.760168e+01	2.379443e+00	1.024680e-01
-9	Rv3244c	-9	0	A	T	0.012	-1.866564e+02	9.127226e+01	2.350416e+00	4.103195e-02
-9	Rv3245c	-9	0	A	T	0.427	-4.644583e+01	7.711190e+01	2.376087e+00	5.470581e-01
-9	Rv3247c	-9	0	A	T	0.031	9.507843e+01	7.957205e+01	2.331844e+00	2.323344e-01
-9	Rv3249c	-9	0	A	T	0.018	8.356332e+01	1.170956e+02	2.383821e+00	4.755700e-01
-9	Rv3252c	-9	0	A	T	0.042	6.107964e+01	7.216502e+01	2.386008e+00	3.974772e-01
-9	Rv3256c	-9	0	A	T	0.024	2.922222e+02	9.917424e+01	2.394336e+00	3.265226e-03
-9	Rv3257c	-9	0	A	T	0.070	-1.798877e+02	2.791885e+02	2.384057e+00	5.194688e-01
-9	Rv3263	-9	0	A	T	0.183	2.105563e+01	5.620256e+01	2.368042e+00	7.079849e-01
-9	Rv3266c	-9	0	A	T	0.018	8.256400e+00	7.029375e+01	2.367504e+00	9.065154e-01
-9	Rv3270	-9	0	A	T	0.022	1.921491e+00	6.572626e+01	2.363464e+00	9.766814e-01
-9	Rv3272	-9	0	A	T	0.065	-7.743451e+00	1.066090e+02	2.368472e+00	9.421074e-01
-9	Rv3273	-9	0	A	T	0.017	-8.199728e+01	6.546819e+01	2.392915e+00	2.106008e-01
-9	Rv3279c	-9	0	A	T	0.143	-6.136445e+01	8.341879e+01	2.357584e+00	4.620828e-01
-9	Rv3281	-9	0	A	T	0.038	-1.140873e+01	3.423950e+01	2.347868e+00	7.390292e-01
-9	Rv3282	-9	0	A	T	0.056	-6.553960e+00	8.322683e+01	2.366448e+00	9.372439e-01
-9	Rv3283	-9	0	A	T	0.053	1.203591e+02	7.372006e+01	2.399545e+00	1.027618e-01
-9	Rv3287c	-9	0	A	T	0.014	1.604482e+02	6.840813e+01	2.354339e+00	1.913946e-02
-9	Rv3290c	-9	0	A	T	0.012	-3.936494e+00	8.021037e+01	2.364116e+00	9.608647e-01
-9	Rv3291c	-9	0	A	T	0.011	-1.997192e+02	9.811680e+01	2.329255e+00	4.198147e-02
-9	Rv3293	-9	0	A	T	0.059	2.544126e+00	8.395089e+01	2.367199e+00	9.758281e-01
-9	Rv3296	-9	0	A	T	0.090	4.055479e+01	4.301366e+01	2.369229e+00	3.459239e-01
-9	Rv3297	-9	0	A	T	0.039	-2.583653e+01	1.095368e+02	2.369784e+00	8.135666e-01
-9	Rv3299c	-9	0	A	T	0.070	-1.962150e+01	4.907545e+01	2.359298e+00	6.893464e-01
-9	Rv3300c	-9	0	A	T	0.034	2.244329e+02	9.991216e+01	2.342143e+00	2.483623e-02
-9	Rv3301c	-9	0	A	T	0.027	-1.054386e+02	1.097995e+02	2.351630e+00	3.370743e-01
-9	Rv3302c	-9	0	A	T	0.040	-1.388216e+02	7.410256e+01	2.434495e+00	6.122025e-02
-9	Rv3303c	-9	0	A	T	0.498	-1.834216e+02	2.218796e+02	2.365214e+00	4.085605e-01
-9	Rv3305c	-9	0	A	T	0.017	-6.523371e+01	6.821840e+01	2.347380e+00	3.391080e-01
-9	Rv3306c	-9	0	A	T	0.120	2.048312e+01	7.748535e+01	2.370911e+00	7.915495e-01
-9	Rv3308	-9	0	A	T	0.030	-2.717284e+00	5.170542e+01	2.365164e+00	9.580952e-01
-9	Rv3310	-9	0	A	T	0.019	-1.383268e+01	9.990274e+01	2.365002e+00	8.898952e-01
-9	Rv3311	-9	0	A	T	0.011	3.644244e+01	8.873231e+01	2.364321e+00	6.813532e-01
-9	Rv3312A	-9	0	A	T	0.011	-1.547911e+02	7.500792e+01	2.310322e+00	3.922913e-02
-9	Rv3317	-9	0	A	T	0.499	7.077218e+01	2.233093e+02	2.366858e+00	7.513470e-01
-9	Rv3318	-9	0	A	T	0.015	-2.763344e+00	6.230873e+01	2.364493e+00	9.646322e-01
-9	Rv3324A	-9	0	A	T	0.022	-4.420426e+01	5.753434e+01	2.355574e+00	4.424289e-01
-9	Rv3327	-9	0	A	T	0.157	3.575812e+01	3.901114e+01	2.343218e+00	3.594994e-01
-9	Rv3328c	-9	0	A	T	0.498	-8.959187e+01	2.361645e+02	2.370308e+00	7.044751e-01
-9	Rv3329	-9	0	A	T	0.431	4.315432e+01	1.095861e+02	2.377440e+00	6.937918e-01
-9	Rv3331	-9	0	A	T	0.498	1.247192e+01	2.131422e+02	2.374323e+00	9.533469e-01
-9	Rv3339c	-9	0	A	T	0.016	4.776458e+01	5.655649e+01	2.358642e+00	3.985049e-01
-9	Rv3341	-9	0	A	T	0.035	1.134583e+02	1.311557e+02	2.392176e+00	3.871475e-01
-9	Rv3343c	-9	0	A	T	0.490	-6.408591e+01	7.478862e+01	2.380451e+00	3.916466e-01
-9	Rv3344c	-9	0	A	T	0.040	-8.649913e+01	3.836361e+01	2.328801e+00	2.430126e-02
-9	Rv3345c	-9	0	A	T	0.160	-2.471938e+01	2.163549e+01	2.365025e+00	2.534207e-01
-9	Rv3347c	-9	0	A	T	0.455	-6.232716e+01	6.586033e+01	2.353842e+00	3.441276e-01
-9	Rv3349c	-9	0	A	T	0.057	-1.248778e+02	1.170479e+02	2.354573e+00	2.861985e-01
-9	Rv3350c	-9	0	A	T	0.192	1.303755e+01	3.001450e+01	2.364990e+00	6.640815e-01
-9	Rv3355c	-9	0	A	T	0.039	-1.519757e+02	9.346137e+01	2.353131e+00	1.041520e-01
-9	Rv3359	-9	0	A	T	0.032	-4.618862e+01	8.639403e+01	2.359706e+00	5.929903e-01
-9	Rv3365c	-9	0	A	T	0.264	-3.542835e+01	5.767916e+01	2.347059e+00	5.391598e-01
-9	Rv3366	-9	0	A	T	0.054	-7.434551e+01	1.280778e+02	2.361917e+00	5.616879e-01
-9	Rv3367	-9	0	A	T	0.030	7.069571e+00	3.912874e+01	2.361518e+00	8.566485e-01
-9	Rv3370c	-9	0	A	T	0.040	9.501217e-01	4.743094e+01	2.366820e+00	9.840209e-01
-9	Rv3371	-9	0	A	T	0.018	-1.314926e+02	7.349838e+01	2.325201e+00	7.381690e-02
-9	Rv3373	-9	0	A	T	0.028	-2.302733e+02	7.675053e+01	2.318051e+00	2.743797e-03
-9	Rv3375	-9	0	A	T	0.039	-3.340835e+01	6.272264e+01	2.355306e+00	5.943678e-01
-9	Rv3377c	-9	0	A	T	0.048	-7.727190e+01	6.138755e+01	2.374506e+00	2.083235e-01
-9	Rv3378c	-9	0	A	T	0.025	1.203823e+02	6.131799e+01	2.356346e+00	4.981056e-02
-9	Rv3379c	-9	0	A	T	0.045	-3.762786e+01	6.390710e+01	2.355695e+00	5.560948e-01
-9	Rv3382c	-9	0	A	T	0.013	-9.682377e+01	6.461153e+01	2.362127e+00	1.342097e-01
-9	Rv3383c	-9	0	A	T	0.470	2.570502e+01	1.597112e+02	2.373821e+00	8.721579e-01
-9	Rv3388	-9	0	A	T	0.065	4.010330e+01	3.195914e+01	2.389252e+00	2.097447e-01
-9	Rv3389c	-9	0	A	T	0.049	-5.522988e+00	1.023860e+02	2.366774e+00	9.569882e-01
-9	Rv3390	-9	0	A	T	0.024	-2.592309e+01	7.365979e+01	2.352028e+00	7.249424e-01
-9	Rv3391	-9	0	A	T	0.041	2.332009e+01	4.724838e+01	2.367816e+00	6.216897e-01
-9	Rv3395A	-9	0	A	T	0.010	-2.221691e+01	7.849165e+01	2.364231e+00	7.771809e-01
-9	Rv3395c	-9	0	A	T	0.097	5.944216e+00	9.833818e+01	2.377985e+00	9.518083e-01
-9	Rv3396c	-9	0	A	T	0.157	-1.858891e+02	1.011805e+02	2.356778e+00	6.638675e-02
-9	Rv3398c	-9	0	A	T	0.013	7.540236e+01	6.184340e+01	2.387976e+00	2.229510e-01
-9	Rv3399	-9	0	A	T	0.484	1.353618e+01	6.898974e+01	2.370198e+00	8.444769e-01
-9	Rv3401	-9	0	A	T	0.071	3.856667e+01	4.229283e+01	2.378477e+00	3.619766e-01
-9	Rv3402c	-9	0	A	T	0.068	-6.471986e+01	9.318074e+01	2.379101e+00	4.874418e-01
-9	Rv3403c	-9	0	A	T	0.020	-6.600028e+01	5.538342e+01	2.360601e+00	2.335770e-01
-9	Rv3404c	-9	0	A	T	0.012	1.219886e+02	6.324443e+01	2.388311e+00	5.394730e-02
-9	Rv3407	-9	0	A	T	0.048	8.812684e+01	1.634814e+02	2.371957e+00	5.899266e-01
-9	Rv3408	-9	0	A	T	0.499	-2.953762e+02	3.354389e+02	2.378569e+00	3.787000e-01
-9	Rv3409c	-9	0	A	T	0.012	1.163938e+02	5.877714e+01	2.388333e+00	4.786552e-02
-9	Rv3410c	-9	0	A	T	0.020	1.032654e+02	8.139000e+01	2.322789e+00	2.047279e-01
-9	Rv3411c	-9	0	A	T	0.094	4.052575e+01	8.347271e+01	2.347227e+00	6.273980e-01
-9	Rv3413c	-9	0	A	T	0.018	7.862997e+01	1.005128e+02	2.350988e+00	4.341742e-01
-9	Rv3414c	-9	0	A	T	0.013	-8.749313e+00	7.033701e+01	2.361711e+00	9.010229e-01
-9	Rv3416	-9	0	A	T	0.082	-3.574882e+01	1.049769e+02	2.373070e+00	7.334998e-01
-9	Rv3421c	-9	0	A	T	0.025	2.253511e+01	6.456225e+01	2.371323e+00	7.271070e-01
-9	Rv3423c	-9	0	A	T	0.012	1.180399e+01	6.809133e+01	2.358728e+00	8.623966e-01
-9	Rv3424c	-9	0	A	T	0.067	-4.926202e+01	5.985538e+01	2.343341e+00	4.106348e-01
-9	Rv3425	-9	0	A	T	0.153	1.905949e+01	3.570666e+01	2.359363e+00	5.935765e-01
-9	Rv3426	-9	0	A	T	0.189	-8.921744e+01	3.707690e+01	2.308438e+00	1.624160e-02
-9	Rv3428c	-9	0	A	T	0.194	-1.277541e+02	3.836608e+01	2.306866e+00	8.909094e-04
-9	Rv3429	-9	0	A	T	0.177	1.009225e+02	4.595222e+01	2.379627e+00	2.823366e-02
-9	Rv3431c	-9	0	A	T	0.024	-1.046982e+02	8.443479e+01	2.354708e+00	2.151822e-01
-9	Rv3433c	-9	0	A	T	0.062	-5.151079e+01	7.487636e+01	2.365709e+00	4.915988e-01
-9	Rv3434c	-9	0	A	T	0.048	1.140474e+01	6.862356e+01	2.365505e+00	8.680286e-01
-9	Rv3435c	-9	0	A	T	0.159	-2.239522e+01	8.582429e+01	2.364376e+00	7.941741e-01
-9	Rv3436c	-9	0	A	T	0.022	-1.183199e+02	6.898905e+01	2.326021e+00	8.655126e-02
-9	Rv3438	-9	0	A	T	0.014	5.882680e+00	9.537397e+01	2.363921e+00	9.508261e-01
-9	Rv3439c	-9	0	A	T	0.209	-1.015589e+01	6.856993e+01	2.365833e+00	8.822768e-01
-9	Rv3445c	-9	0	A	T	0.051	-1.056970e+01	9.159523e+01	2.371554e+00	9.081476e-01
-9	Rv3446c	-9	0	A	T	0.071	-9.427874e+01	8.734907e+01	2.335054e+00	2.806207e-01
-9	Rv3447c	-9	0	A	T	0.478	-1.588034e+02	8.754053e+01	2.367232e+00	6.987786e-02
-9	Rv3448	-9	0	A	T	0.030	4.985182e+01	6.281706e+01	2.377867e+00	4.275576e-01
-9	Rv3449	-9	0	A	T	0.072	3.214591e+01	5.850498e+01	2.383203e+00	5.827780e-01
-9	Rv3451	-9	0	A	T	0.351	-6.806584e+01	9.438634e+01	2.377230e+00	4.709404e-01
-9	Rv3453	-9	0	A	T	0.229	-3.025574e+01	1.460629e+02	2.379334e+00	8.359284e-01
-9	Rv3454	-9	0	A	T	0.027	-1.321053e+02	5.881227e+01	2.353809e+00	2.484151e-02
-9	Rv3456c	-9	0	A	T	0.016	-1.092770e+02	1.280735e+02	2.342241e+00	3.936705e-01
-9	Rv3457c	-9	0	A	T	0.013	1.432723e+02	5.730985e+01	2.315218e+00	1.253165e-02
-9	Rv3463	-9	0	A	T	0.057	-5.199600e+01	8.206880e+01	2.356288e+00	5.264651e-01
-9	Rv3465	-9	0	A	T	0.056	-3.009136e+02	9.712702e+01	2.327249e+00	1.985153e-03
-9	Rv3466	-9	0	A	T	0.122	3.521173e+01	4.064623e+01	2.367315e+00	3.864718e-01
-9	Rv3467	-9	0	A	T	0.383	-1.226502e+01	3.412119e+01	2.358293e+00	7.193078e-01
-9	Rv3468c	-9	0	A	T	0.471	1.152781e+02	1.228616e+02	2.365531e+00	3.482605e-01
-9	Rv3469c	-9	0	A	T	0.014	1.954903e+01	9.462113e+01	2.361947e+00	8.363491e-01
-9	Rv3472	-9	0	A	T	0.023	-2.383439e+01	1.226080e+02	2.371582e+00	8.458941e-01
-9	Rv3476c	-9	0	A	T	0.103	9.756348e+01	7.867997e+01	2.354447e+00	2.151766e-01
-9	Rv3478	-9	0	A	T	0.168	-1.139458e+02	3.862083e+01	2.374559e+00	3.225393e-03
-9	Rv3479	-9	0	A	T	0.498	1.649143e+02	1.913797e+02	2.367020e+00	3.889896e-01
-9	Rv3480c	-9	0	A	T	0.023	-1.770022e+02	1.087762e+02	2.325067e+00	1.039109e-01
-9	Rv3481c	-9	0	A	T	0.017	5.090088e+01	1.244975e+02	2.364705e+00	6.827102e-01
-9	Rv3483c	-9	0	A	T	0.055	-9.244626e+01	1.018591e+02	2.355722e+00	3.642473e-01
-9	Rv3485c	-9	0	A	T	0.012	-1.214616e+00	7.032333e+01	2.363016e+00	9.862221e-01
-9	Rv3486	-9	0	A	T	0.020	5.890183e+01	1.737158e+02	2.370172e+00	7.346065e-01
-9	Rv3487c	-9	0	A	T	0.068	-8.421657e+01	7.725724e+01	2.365466e+00	2.758609e-01
-9	Rv3489	-9	0	A	T	0.035	-1.654727e+02	1.788759e+02	2.360968e+00	3.550851e-01
-9	Rv3490	-9	0	A	T	0.070	-1.316733e+02	1.139190e+02	2.360965e+00	2.479347e-01
-9	Rv3492c	-9	0	A	T	0.020	1.364820e+02	1.357272e+02	2.360020e+00	3.147965e-01
-9	Rv3494c	-9	0	A	T	0.026	5.485790e+01	8.159510e+01	2.368495e+00	5.014892e-01
-9	Rv3497c	-9	0	A	T	0.067	-1.455735e+02	7.555338e+01	2.353251e+00	5.420640e-02
-9	Rv3502c	-9	0	A	T	0.014	-1.663996e+02	8.931462e+01	2.305049e+00	6.265630e-02
-9	Rv3505	-9	0	A	T	0.016	1.659253e+01	6.037294e+01	2.367634e+00	7.834834e-01
-9	Rv3506	-9	0	A	T	0.163	-1.251783e+02	7.017387e+01	2.373476e+00	7.466237e-02
-9	Rv3507	-9	0	A	T	0.149	1.703502e+01	2.400050e+01	2.365999e+00	4.779572e-01
-9	Rv3508	-9	0	A	T	0.341	-2.704656e+01	2.687895e+01	2.324293e+00	3.144718e-01
-9	Rv3509c	-9	0	A	T	0.012	8.259631e+01	6.429968e+01	2.393510e+00	1.991560e-01
-9	Rv3511	-9	0	A	T	0.386	-8.404223e+01	3.375785e+01	2.280390e+00	1.290260e-02
-9	Rv3512	-9	0	A	T	0.441	1.136884e+02	3.999290e+01	2.413304e+00	4.536445e-03
-9	Rv3513c	-9	0	A	T	0.093	5.306281e+01	4.660873e+01	2.375269e+00	2.551127e-01
-9	Rv3514	-9	0	A	T	0.235	3.274786e+01	2.387033e+01	2.392596e+00	1.703070e-01
-9	Rv3515c	-9	0	A	T	0.166	-1.463053e+01	7.103181e+01	2.367892e+00	8.368424e-01
-9	Rv3516	-9	0	A	T	0.497	1.655218e+02	3.118244e+02	2.381406e+00	5.956275e-01
-9	Rv3521	-9	0	A	T	0.477	2.647524e+01	9.546715e+01	2.373399e+00	7.815720e-01
-9	Rv3522	-9	0	A	T	0.497	1.233679e+01	3.154285e+02	2.380451e+00	9.688072e-01
-9	Rv3523	-9	0	A	T	0.163	5.485725e+01	7.450328e+01	2.370208e+00	4.616646e-01
-9	Rv3528c	-9	0	A	T	0.012	8.533988e+01	7.203877e+01	2.351465e+00	2.363567e-01
-9	Rv3529c	-9	0	A	T	0.139	4.610124e+01	7.206062e+01	2.366614e+00	5.224331e-01
-9	Rv3531c	-9	0	A	T	0.074	1.331070e+02	7.711902e+01	2.388742e+00	8.456360e-02
-9	Rv3532	-9	0	A	T	0.035	-3.656071e+01	5.552158e+01	2.359869e+00	5.103255e-01
-9	Rv3533c	-9	0	A	T	0.150	-1.253785e+01	5.102217e+01	2.356580e+00	8.059238e-01
-9	Rv3534c	-9	0	A	T	0.111	-6.910760e+01	1.270242e+02	2.381955e+00	5.864911e-01
-9	Rv3535c	-9	0	A	T	0.121	-4.650169e+01	7.545493e+01	2.356063e+00	5.378046e-01
-9	Rv3537	-9	0	A	T	0.056	-7.694503e+01	7.619092e+01	2.371464e+00	3.127146e-01
-9	Rv3538	-9	0	A	T	0.037	-5.484024e+01	1.069592e+02	2.352124e+00	6.082255e-01
-9	Rv3539	-9	0	A	T	0.014	-4.446682e+01	6.675592e+01	2.346209e+00	5.054475e-01
-9	Rv3540c	-9	0	A	T	0.056	6.574545e+01	1.260265e+02	2.368907e+00	6.019740e-01
-9	Rv3543c	-9	0	A	T	0.018	-1.837707e+02	9.367521e+01	2.305242e+00	4.998052e-02
-9	Rv3544c	-9	0	A	T	0.199	-1.136483e+02	1.251750e+02	2.349853e+00	3.640755e-01
-9	Rv3545c	-9	0	A	T	0.113	1.029059e+02	9.357126e+01	2.398754e+00	2.716215e-01
-9	Rv3550	-9	0	A	T	0.026	-5.491524e+01	7.601879e+01	2.359726e+00	4.701722e-01
-9	Rv3554	-9	0	A	T	0.109	-1.446049e+01	6.063356e+01	2.375760e+00	8.115352e-01
-9	Rv3555c	-9	0	A	T	0.024	-3.756657e+01	6.574523e+01	2.371268e+00	5.678206e-01
-9	Rv3558	-9	0	A	T	0.251	-1.593019e+02	6.325090e+01	2.353541e+00	1.189119e-02
-9	Rv3563	-9	0	A	T	0.072	-4.524016e+01	1.095939e+02	2.356819e+00	6.798162e-01
-9	Rv3565	-9	0	A	T	0.017	-1.793677e+02	7.050967e+01	2.327636e+00	1.106719e-02
-9	Rv3566c	-9	0	A	T	0.021	1.380921e+02	7.580517e+01	2.390028e+00	6.871304e-02
-9	Rv3567c	-9	0	A	T	0.072	-8.249782e+01	1.305311e+02	2.362006e+00	5.274767e-01
-9	Rv3570c	-9	0	A	T	0.021	-1.137545e+02	1.178647e+02	2.357369e+00	3.346436e-01
-9	Rv3573c	-9	0	A	T	0.035	-6.354955e+00	5.023840e+01	2.368534e+00	8.993571e-01
-9	Rv3576	-9	0	A	T	0.014	1.072847e+02	7.211884e+01	2.367800e+00	1.370734e-01
-9	Rv3578	-9	0	A	T	0.015	1.174262e+01	7.138457e+01	2.369490e+00	8.693622e-01
-9	Rv3579c	-9	0	A	T	0.014	1.771434e+02	1.306977e+02	2.363927e+00	1.755137e-01
-9	Rv3580c	-9	0	A	T	0.042	5.971273e+01	6.908876e+01	2.363643e+00	3.875730e-01
-9	Rv3585	-9	0	A	T	0.010	-1.185389e+02	6.383057e+01	2.356027e+00	6.350365e-02
-9	Rv3586	-9	0	A	T	0.088	-2.391942e+02	1.134719e+02	2.380349e+00	3.520752e-02
-9	Rv3587c	-9	0	A	T	0.044	-1.142896e+02	7.250177e+01	2.332798e+00	1.151610e-01
-9	Rv3589	-9	0	A	T	0.011	2.090779e+02	6.586144e+01	2.328055e+00	1.532765e-03
-9	Rv3590c	-9	0	A	T	0.106	-1.478832e+02	5.159890e+01	2.394147e+00	4.217389e-03
-9	Rv3591c	-9	0	A	T	0.084	7.374917e+01	8.359418e+01	2.363580e+00	3.778010e-01
-9	Rv3593	-9	0	A	T	0.498	8.065867e+01	2.796542e+02	2.373055e+00	7.730647e-01
-9	Rv3594	-9	0	A	T	0.010	-8.289966e+01	7.106942e+01	2.363933e+00	2.436222e-01
-9	Rv3595c	-9	0	A	T	0.013	-2.059121e+01	5.899336e+01	2.365901e+00	7.271084e-01
-9	Rv3596c	-9	0	A	T	0.017	-2.390379e+01	6.462343e+01	2.357036e+00	7.115164e-01
-9	Rv3597c	-9	0	A	T	0.031	6.986920e+01	1.683739e+02	2.370242e+00	6.782299e-01
-9	Rv3598c	-9	0	A	T	0.058	-1.149966e+02	1.075623e+02	2.356024e+00	2.851968e-01
-9	Rv3603c	-9	0	A	T	0.013	6.785092e+00	7.505466e+01	2.365784e+00	9.279804e-01
-9	Rv3604c	-9	0	A	T	0.024	4.752093e+01	1.067440e+02	2.373751e+00	6.562526e-01
-9	Rv3605c	-9	0	A	T	0.015	-1.252586e+02	1.738974e+02	2.359626e+00	4.714566e-01
-9	Rv3608c	-9	0	A	T	0.029	-7.415208e+01	6.808118e+01	2.360836e+00	2.762612e-01
-9	Rv3610c	-9	0	A	T	0.033	6.032164e+01	7.141704e+01	2.370348e+00	3.984530e-01
-9	Rv3611	-9	0	A	T	0.031	8.411425e+01	5.136162e+01	2.365429e+00	1.017063e-01
-9	Rv3616c	-9	0	A	T	0.496	-9.952967e+01	1.909577e+02	2.368864e+00	6.022987e-01
-9	Rv3618	-9	0	A	T	0.061	-3.767549e+01	5.066964e+01	2.351892e+00	4.572696e-01
-9	Rv3620c	-9	0	A	T	0.086	-3.376158e+00	4.317436e+01	2.366448e+00	9.376813e-01
-9	Rv3624c	-9	0	A	T	0.155	4.382733e+01	1.329532e+02	2.378814e+00	7.417164e-01
-9	Rv3627c	-9	0	A	T	0.011	1.205445e+01	1.047877e+02	2.368630e+00	9.084320e-01
-9	Rv3629c	-9	0	A	T	0.016	7.063544e+01	5.246862e+01	2.376994e+00	1.784373e-01
-9	Rv3630	-9	0	A	T	0.471	-5.632523e+00	1.305219e+02	2.371345e+00	9.655849e-01
-9	Rv3633	-9	0	A	T	0.010	6.935687e+01	7.171716e+01	2.379209e+00	3.336625e-01
-9	Rv3636	-9	0	A	T	0.200	-2.043158e+02	1.142360e+02	2.376897e+00	7.389950e-02
-9	Rv3637	-9	0	A	T	0.011	1.431007e+01	7.138513e+01	2.366379e+00	8.411469e-01
-9	Rv3638	-9	0	A	T	0.011	-1.514396e+02	8.206288e+01	2.318286e+00	6.518388e-02
-9	Rv3639c	-9	0	A	T	0.037	6.425166e+00	5.797427e+01	2.367645e+00	9.117683e-01
-9	Rv3640c	-9	0	A	T	0.022	1.461337e+01	5.967816e+01	2.362672e+00	8.065923e-01
-9	Rv3645	-9	0	A	T	0.010	1.228587e+02	9.711105e+01	2.412961e+00	2.060279e-01
-9	Rv3646c	-9	0	A	T	0.010	-1.961657e+02	1.083651e+02	2.313020e+00	7.046936e-02
-9	Rv3649	-9	0	A	T	0.086	3.247467e+01	6.666185e+01	2.372823e+00	6.262227e-01
-9	Rv3651	-9	0	A	T	0.027	1.315946e+02	6.081733e+01	2.318697e+00	3.064675e-02
-9	Rv3652	-9	0	A	T	0.201	-7.539587e+01	8.929142e+01	2.350302e+00	3.985980e-01
-9	Rv3653	-9	0	A	T	0.048	2.266284e+01	5.386314e+01	2.349992e+00	6.740017e-01
-9	Rv3655c	-9	0	A	T	0.499	5.516466e+00	2.996574e+02	2.367491e+00	9.853149e-01
-9	Rv3657c	-9	0	A	T	0.122	-4.688915e+01	1.159349e+02	2.377655e+00	6.859468e-01
-9	Rv3659c	-9	0	A	T	0.057	1.115205e+02	6.338476e+01	2.354010e+00	7.871904e-02
-9	Rv3660c	-9	0	A	T	0.030	2.428313e+01	6.692122e+01	2.367092e+00	7.167618e-01
-9	Rv3662c	-9	0	A	T	0.023	-8.358729e+00	7.222863e+01	2.364325e+00	9.078859e-01
-9	Rv3664c	-9	0	A	T	0.015	1.352180e+02	1.170699e+02	2.367299e+00	2.482747e-01
-9	Rv3666c	-9	0	A	T	0.086	-5.923902e+01	8.297396e+01	2.369716e+00	4.753760e-01
-9	Rv3667	-9	0	A	T	0.011	-6.600431e+01	6.303457e+01	2.333424e+00	2.952239e-01
-9	Rv3668c	-9	0	A	T	0.010	3.279372e+01	8.766454e+01	2.354301e+00	7.083986e-01
-9	Rv3671c	-9	0	A	T	0.074	6.523699e+01	1.061423e+02	2.362293e+00	5.389043e-01
-9	Rv3673c	-9	0	A	T	0.038	-4.071640e+01	9.227839e+01	2.366094e+00	6.591098e-01
-9	Rv3674c	-9	0	A	T	0.056	1.408682e+02	1.168640e+02	2.366557e+00	2.282465e-01
-9	Rv3676	-9	0	A	T	0.059	1.312483e+02	7.538298e+01	2.408053e+00	8.188269e-02
-9	Rv3677c	-9	0	A	T	0.014	-1.626713e+01	7.624417e+01	2.368575e+00	8.310798e-01
-9	Rv3680	-9	0	A	T	0.087	-1.195457e+02	4.418332e+01	2.290137e+00	6.897280e-03
-9	Rv3682	-9	0	A	T	0.059	-3.327576e+01	6.526186e+01	2.361408e+00	6.102135e-01
-9	Rv3684	-9	0	A	T	0.015	-9.879376e+00	6.987353e+01	2.362770e+00	8.875822e-01
-9	Rv3685c	-9	0	A	T	0.024	2.616014e-01	6.083138e+01	2.364805e+00	9.965694e-01
-9	Rv3689	-9	0	A	T	0.115	-1.098929e+02	6.135194e+01	2.333976e+00	7.347369e-02
-9	Rv3691	-9	0	A	T	0.061	-9.545551e+01	7.087832e+01	2.348859e+00	1.782728e-01
-9	Rv3692	-9	0	A	T	0.013	-7.384726e+01	7.774664e+01	2.336991e+00	3.423509e-01
-9	Rv3693	-9	0	A	T	0.200	-5.424575e+01	9.370517e+01	2.364535e+00	5.627487e-01
-9	Rv3694c	-9	0	A	T	0.015	2.551058e+01	1.018452e+02	2.367495e+00	8.022491e-01
-9	Rv3696c	-9	0	A	T	0.088	1.484494e+02	2.469929e+01	2.174233e+00	2.344844e-09
-9	Rv3698	-9	0	A	T	0.039	-1.371991e+02	6.154673e+01	2.361635e+00	2.595588e-02
-9	Rv3699	-9	0	A	T	0.016	-3.857745e+01	1.101475e+02	2.363316e+00	7.262141e-01
-9	Rv3703c	-9	0	A	T	0.161	1.311133e+01	7.438485e+01	2.369439e+00	8.601118e-01
-9	Rv3704c	-9	0	A	T	0.016	-1.841185e+01	9.554493e+01	2.359781e+00	8.472184e-01
-9	Rv3705A	-9	0	A	T	0.032	-1.463760e+00	7.272202e+01	2.369404e+00	9.839439e-01
-9	Rv3705c	-9	0	A	T	0.037	6.920285e+01	8.465111e+01	2.356176e+00	4.137746e-01
-9	Rv3710	-9	0	A	T	0.030	1.729793e+02	5.703353e+01	2.392601e+00	2.465296e-03
-9	Rv3711c	-9	0	A	T	0.498	3.016487e+02	3.522184e+02	2.367684e+00	3.919057e-01
-9	Rv3712	-9	0	A	T	0.038	-1.275198e+02	1.176854e+02	2.377588e+00	2.787400e-01
-9	Rv3714c	-9	0	A	T	0.049	-8.974562e+01	5.983498e+01	2.338273e+00	1.338640e-01
-9	Rv3715c	-9	0	A	T	0.050	-9.996659e+01	2.304351e+02	2.375810e+00	6.644868e-01
-9	Rv3719	-9	0	A	T	0.499	2.027934e+02	4.472169e+02	2.373481e+00	6.502887e-01
-9	Rv3720	-9	0	A	T	0.199	-1.790237e+02	1.195013e+02	2.352600e+00	1.343296e-01
-9	Rv3722c	-9	0	A	T	0.060	-1.706031e+01	7.992173e+01	2.361731e+00	8.309964e-01
-9	Rv3723	-9	0	A	T	0.011	-5.801215e+01	7.048255e+01	2.365172e+00	4.106043e-01
-9	Rv3724B	-9	0	A	T	0.072	-3.645569e+01	1.302810e+02	2.370759e+00	7.796531e-01
-9	Rv3725	-9	0	A	T	0.071	-5.317081e+01	1.542059e+02	2.366299e+00	7.302922e-01
-9	Rv3726	-9	0	A	T	0.014	8.866941e+01	6.260436e+01	2.353423e+00	1.568914e-01
-9	Rv3727	-9	0	A	T	0.264	4.357645e+01	5.993706e+01	2.377752e+00	4.673220e-01
-9	Rv3728	-9	0	A	T	0.036	-6.833395e+01	4.782202e+01	2.328563e+00	1.532442e-01
-9	Rv3729	-9	0	A	T	0.203	7.664099e+00	6.596242e+01	2.365020e+00	9.075191e-01
-9	Rv3731	-9	0	A	T	0.473	4.793257e+01	1.566301e+02	2.361592e+00	7.596308e-01
-9	Rv3736	-9	0	A	T	0.015	-1.569898e+02	7.291583e+01	2.295218e+00	3.148271e-02
-9	Rv3737	-9	0	A	T	0.492	1.025930e+02	9.283606e+01	2.377907e+00	2.693022e-01
-9	Rv3738c	-9	0	A	T	0.028	-2.168847e+01	5.294623e+01	2.350718e+00	6.821370e-01
-9	Rv3741c	-9	0	A	T	0.038	-2.197972e+02	1.135353e+02	2.354684e+00	5.307163e-02
-9	Rv3743c	-9	0	A	T	0.036	7.024746e+01	3.992279e+01	2.300747e+00	7.869158e-02
-9	Rv3746c	-9	0	A	T	0.020	1.733270e+02	1.045371e+02	2.335221e+00	9.752729e-02
-9	Rv3749c	-9	0	A	T	0.013	-9.619852e+01	6.339961e+01	2.328638e+00	1.294021e-01
-9	Rv3754	-9	0	A	T	0.014	8.056560e+00	7.317512e+01	2.367935e+00	9.123457e-01
-9	Rv3758c	-9	0	A	T	0.050	-6.514818e+01	9.882606e+01	2.382611e+00	5.098599e-01
-9	Rv3759c	-9	0	A	T	0.229	2.312400e+01	9.699826e+01	2.373772e+00	8.116080e-01
-9	Rv3761c	-9	0	A	T	0.012	5.670825e+01	6.108500e+01	2.344923e+00	3.533822e-01
-9	Rv3762c	-9	0	A	T	0.048	1.472273e+02	5.617616e+01	2.377312e+00	8.864621e-03
-9	Rv3763	-9	0	A	T	0.020	4.288233e+00	1.109753e+02	2.368744e+00	9.691817e-01
-9	Rv3764c	-9	0	A	T	0.494	5.583102e+01	1.186470e+02	2.363567e+00	6.380235e-01
-9	Rv3765c	-9	0	A	T	0.011	-5.611363e+00	1.035086e+02	2.362968e+00	9.567742e-01
-9	Rv3766	-9	0	A	T	0.074	2.011462e+02	8.729481e+01	2.392490e+00	2.135272e-02
-9	Rv3769	-9	0	A	T	0.015	4.151602e+01	7.591789e+01	2.358090e+00	5.845639e-01
-9	Rv3770c	-9	0	A	T	0.074	1.603302e+02	9.567661e+01	2.353899e+00	9.400478e-02
-9	Rv3772	-9	0	A	T	0.086	-6.347669e+00	9.005149e+01	2.368257e+00	9.438140e-01
-9	Rv3773c	-9	0	A	T	0.088	2.831279e+01	8.398611e+01	2.361364e+00	7.360812e-01
-9	Rv3774	-9	0	A	T	0.022	-7.698174e+00	5.198948e+01	2.365241e+00	8.823070e-01
-9	Rv3775	-9	0	A	T	0.203	-5.126054e+01	6.884016e+01	2.377628e+00	4.566165e-01
-9	Rv3776	-9	0	A	T	0.496	3.228101e+01	1.486084e+02	2.370255e+00	8.280663e-01
-9	Rv3777	-9	0	A	T	0.223	-4.711404e+01	7.142370e+01	2.366262e+00	5.095897e-01
-9	Rv3779	-9	0	A	T	0.021	1.427223e+02	6.215398e+01	2.311727e+00	2.180397e-02
-9	Rv3782	-9	0	A	T	0.045	8.144980e+01	8.002290e+01	2.384417e+00	3.089298e-01
-9	Rv3784	-9	0	A	T	0.045	-2.710723e+01	6.767042e+01	2.364393e+00	6.887910e-01
[truncated: 666 more rows]
