# Supplementary material for: GWAS for quantitative resistance phenotypes in Mycobacterium tuberculosis reveals resistance genes and regulatory regions
Source: Nat Commun. 2019 May 13;10:2128. doi: 10.1038/s41467-019-10110-6 (PMC6513847; doi:10.1038/s41467-019-10110-6)
Supplement: Supplementary file 12 — Source Data [file 41467_2019_10110_MOESM12_ESM.zip › 9-Source Data Folder/gene_rif_valid.assoc.txt]

chr	rs	ps	n_miss	allele1	allele0	af	beta	se	l_remle	p_wald
-9	Rv0042c	-9	0	A	T	0.030	2.650273e-02	8.833672e-02	4.682397e+00	7.642475e-01
-9	Rv0422c	-9	0	A	T	0.031	1.479051e-01	9.052284e-02	4.621325e+00	1.027096e-01
-9	Rv1524	-9	0	A	T	0.054	-1.251819e-01	8.156849e-02	4.673589e+00	1.252929e-01
-9	Rv1525	-9	0	A	T	0.035	-1.160581e-01	6.246322e-02	4.636186e+00	6.356647e-02
-9	Rv1250	-9	0	A	T	0.062	-8.987478e-02	8.599495e-02	4.640118e+00	2.963134e-01
-9	Rv1523	-9	0	A	T	0.041	5.720250e-02	7.710769e-02	4.681375e+00	4.584145e-01
-9	Rv1520	-9	0	A	T	0.228	-8.969968e-02	9.404637e-02	4.752385e+00	3.405087e-01
-9	Rv1253	-9	0	A	T	0.090	5.196227e-02	7.359920e-02	4.646320e+00	4.804020e-01
-9	Rv1259	-9	0	A	T	0.012	1.370203e-01	8.484634e-02	4.612560e+00	1.067579e-01
-9	Rv1529	-9	0	A	T	0.024	-1.691656e-02	6.277016e-02	4.685364e+00	7.876208e-01
-9	Rv0125	-9	0	A	T	0.010	9.739055e-02	1.068842e-01	4.690095e+00	3.625010e-01
-9	Rv0124	-9	0	A	T	0.071	2.420545e-02	4.379388e-02	4.633483e+00	5.806284e-01
-9	Rv0126	-9	0	A	T	0.018	6.711101e-03	7.445104e-02	4.679999e+00	9.281997e-01
-9	Rv0122	-9	0	A	T	0.012	-1.023642e-01	8.625374e-02	4.615385e+00	2.356992e-01
-9	Rv0128	-9	0	A	T	0.024	1.343461e-02	7.639115e-02	4.691388e+00	8.604478e-01
-9	Rv2949c	-9	0	A	T	0.021	7.252225e-02	7.195656e-02	4.660027e+00	3.138535e-01
-9	Rv1587c	-9	0	A	T	0.131	6.337228e-03	5.175881e-02	4.694175e+00	9.025860e-01
-9	Rv2801c	-9	0	A	T	0.029	1.745909e-02	1.524964e-01	4.690907e+00	9.088819e-01
-9	Rv2398c	-9	0	A	T	0.468	2.807476e-01	2.838628e-01	4.717044e+00	3.229770e-01
-9	271	-9	0	A	T	0.030	1.733526e-02	1.429069e-01	4.694924e+00	9.034830e-01
-9	274	-9	0	A	T	0.015	-1.144644e-01	2.138162e-01	4.677416e+00	5.925769e-01
-9	275	-9	0	A	T	0.012	6.064943e-02	1.075604e-01	4.689965e+00	5.730191e-01
-9	276	-9	0	A	T	0.013	-1.767209e-01	1.150527e-01	4.675909e+00	1.249701e-01
-9	Rv2729c	-9	0	A	T	0.469	8.116263e-02	3.089384e-01	4.725823e+00	7.928443e-01
-9	Rv2455c	-9	0	A	T	0.035	-2.000390e-02	7.342004e-02	4.678468e+00	7.853464e-01
-9	Rv1111c	-9	0	A	T	0.062	-9.850223e-02	1.100947e-01	4.752944e+00	3.712387e-01
-9	Rv2498c	-9	0	A	T	0.013	-2.323055e-02	8.960557e-02	4.710886e+00	7.955125e-01
-9	Rv3640c	-9	0	A	T	0.066	1.168121e-01	7.449881e-02	4.634570e+00	1.173191e-01
-9	2686	-9	0	A	T	0.049	4.297968e-02	1.658816e-01	4.704631e+00	7.956320e-01
-9	2680	-9	0	A	T	0.361	-5.522925e-02	5.661957e-02	4.699827e+00	3.296616e-01
-9	2681	-9	0	A	T	0.024	4.233178e-02	8.050279e-02	4.700706e+00	5.991568e-01
-9	2682	-9	0	A	T	0.030	1.141820e-01	1.601200e-01	4.752232e+00	4.760095e-01
-9	Rv1521	-9	0	A	T	0.093	4.900653e-02	8.620768e-02	4.701676e+00	5.698896e-01
-9	98	-9	0	A	T	0.073	1.589499e-02	8.121463e-02	4.698253e+00	8.448868e-01
-9	94	-9	0	A	T	0.498	1.248182e-01	6.714842e-01	4.749212e+00	8.525871e-01
-9	Rv2258c	-9	0	A	T	0.017	-1.489453e-03	8.766131e-02	4.694132e+00	9.864484e-01
-9	Rv2605c	-9	0	A	T	0.013	8.469666e-03	9.340339e-02	4.698058e+00	9.277729e-01
-9	Rv0230c	-9	0	A	T	0.021	6.669501e-02	1.054439e-01	4.700476e+00	5.272465e-01
-9	Rv3480c	-9	0	A	T	0.083	-1.253292e-03	7.796911e-02	4.693904e+00	9.871796e-01
-9	Rv0204c	-9	0	A	T	0.014	-1.235342e-01	1.118060e-01	4.707522e+00	2.695663e-01
-9	Rv1991c	-9	0	A	T	0.022	1.611283e-01	1.249579e-01	4.687468e+00	1.976447e-01
-9	Rv1672c	-9	0	A	T	0.056	1.722819e-01	8.930994e-02	4.801936e+00	5.411241e-02
-9	1179	-9	0	A	T	0.196	3.097344e-01	1.648933e-01	4.794835e+00	6.072409e-02
-9	Rv1061	-9	0	A	T	0.050	-3.952549e-03	1.289072e-01	4.687813e+00	9.755475e-01
-9	Rv1060	-9	0	A	T	0.010	7.752494e-02	1.001643e-01	4.687758e+00	4.391934e-01
-9	Rv3666c	-9	0	A	T	0.286	-9.975769e-02	1.168008e-01	4.690540e+00	3.933376e-01
-9	Rv2783c	-9	0	A	T	0.016	-1.225788e-01	8.366658e-02	4.691834e+00	1.433262e-01
-9	Rv1889c	-9	0	A	T	0.053	1.476068e-01	1.085467e-01	4.696486e+00	1.742967e-01
-9	Rv2713	-9	0	A	T	0.046	5.387272e-03	6.775770e-02	4.689688e+00	9.366504e-01
-9	Rv1486c	-9	0	A	T	0.466	-8.241958e-02	1.904128e-01	4.687703e+00	6.652534e-01
-9	Rv2714	-9	0	A	T	0.293	8.663844e-02	1.679128e-01	4.661954e+00	6.060290e-01
-9	Rv1854c	-9	0	A	T	0.016	-3.079573e-02	9.531917e-02	4.683031e+00	7.467267e-01
-9	Rv3411c	-9	0	A	T	0.218	1.826821e-01	9.918441e-02	4.548606e+00	6.590200e-02
-9	Rv0387c	-9	0	A	T	0.054	-1.292217e-01	1.115367e-01	4.632982e+00	2.470139e-01
-9	Rv2900c	-9	0	A	T	0.050	-8.394731e-02	7.060678e-02	4.740862e+00	2.348478e-01
-9	Rv2955c	-9	0	A	T	0.063	-8.391472e-02	6.574096e-02	4.672049e+00	2.022025e-01
-9	Rv0946c	-9	0	A	T	0.020	2.894483e-01	8.570950e-02	4.842481e+00	7.712449e-04
-9	Rv0165c	-9	0	A	T	0.294	-1.847121e-01	1.168952e-01	4.834320e+00	1.145036e-01
-9	Rv3167c	-9	0	A	T	0.072	-8.582165e-02	1.217817e-01	4.685679e+00	4.812101e-01
-9	Rv0153c	-9	0	A	T	0.012	-7.467178e-03	1.622844e-01	4.686348e+00	9.633125e-01
-9	Rv0331	-9	0	A	T	0.156	2.914896e-02	6.090826e-02	4.680500e+00	6.323861e-01
-9	Rv0332	-9	0	A	T	0.020	-1.609010e-01	8.667100e-02	4.752180e+00	6.378943e-02
-9	Rv0336	-9	0	A	T	0.229	2.747717e-02	4.577441e-02	4.675939e+00	5.485094e-01
-9	393	-9	0	A	T	0.478	1.382075e-01	1.174495e-01	4.694104e+00	2.396814e-01
-9	392	-9	0	A	T	0.027	-1.562356e-01	1.659442e-01	4.700713e+00	3.467614e-01
-9	390	-9	0	A	T	0.047	1.832379e-01	7.113398e-02	4.874358e+00	1.019109e-02
-9	Rv3891c	-9	0	A	T	0.052	-4.711496e-02	2.054445e-01	4.693205e+00	8.186750e-01
-9	Rv0822c	-9	0	A	T	0.067	2.173667e-02	8.488006e-02	4.674488e+00	7.979556e-01
-9	2308	-9	0	A	T	0.209	-9.578129e-02	1.141963e-01	4.758822e+00	4.018874e-01
-9	2301	-9	0	A	T	0.105	-4.030284e-02	1.014464e-01	4.687642e+00	6.912751e-01
-9	2304	-9	0	A	T	0.046	-5.235967e-01	2.353814e-01	4.797821e+00	2.642126e-02
-9	Rv2897c	-9	0	A	T	0.058	-4.074643e-02	6.304610e-02	4.698151e+00	5.182901e-01
-9	2306	-9	0	A	T	0.489	3.023850e-01	6.306879e-01	4.746850e+00	6.317597e-01
-9	Rv2440c	-9	0	A	T	0.233	-3.960662e-03	8.537821e-02	4.692260e+00	9.630123e-01
-9	Rv3240c	-9	0	A	T	0.022	4.611913e-02	7.473692e-02	4.633792e+00	5.373694e-01
-9	Rv1018c	-9	0	A	T	0.028	-8.220581e-02	7.962931e-02	4.820567e+00	3.022458e-01
-9	Rv2676c	-9	0	A	T	0.048	-1.216174e-01	1.560446e-01	4.703557e+00	4.360100e-01
-9	171	-9	0	A	T	0.022	2.225578e-01	1.294458e-01	4.764054e+00	8.597974e-02
-9	Rv1258c	-9	0	A	T	0.209	-1.171607e-01	6.245416e-02	4.756432e+00	6.105975e-02
-9	Rv1887	-9	0	A	T	0.016	-1.242722e-01	8.928242e-02	4.805723e+00	1.643750e-01
-9	Rv3016	-9	0	A	T	0.016	1.912295e-01	1.287900e-01	4.738059e+00	1.380224e-01
-9	Rv0021c	-9	0	A	T	0.097	-7.921695e-03	7.212291e-02	4.690609e+00	9.125695e-01
-9	Rv2276	-9	0	A	T	0.217	3.070857e-02	8.654556e-02	4.663572e+00	7.228224e-01
-9	Rv2275	-9	0	A	T	0.056	4.987110e-02	1.069333e-01	4.715068e+00	6.410852e-01
-9	Rv2270	-9	0	A	T	0.063	-1.523742e-01	9.354614e-02	4.794874e+00	1.037710e-01
-9	Rv2279	-9	0	A	T	0.012	-3.680787e-03	1.412478e-01	4.705758e+00	9.792173e-01
-9	Rv0891c	-9	0	A	T	0.494	-1.117414e-01	5.220993e-01	4.757301e+00	8.305885e-01
-9	1769	-9	0	A	T	0.429	-1.146098e-01	5.574272e-02	4.262485e+00	4.013125e-02
-9	Rv1367c	-9	0	A	T	0.282	-8.004992e-02	1.409042e-01	4.708218e+00	5.701303e-01
-9	1764	-9	0	A	T	0.363	-4.800628e-02	1.890414e-01	4.731789e+00	7.996087e-01
-9	Rv3908	-9	0	A	T	0.199	-2.902041e-02	8.646303e-02	4.724906e+00	7.372388e-01
-9	Rv1037c	-9	0	A	T	0.297	-3.929428e-02	8.201061e-02	4.703953e+00	6.319844e-01
-9	Rv2697c	-9	0	A	T	0.035	1.716180e-02	1.299524e-01	4.694411e+00	8.949713e-01
-9	693	-9	0	A	T	0.046	-2.817487e-01	2.636822e-01	4.721386e+00	2.856394e-01
-9	690	-9	0	A	T	0.031	8.832477e-02	1.167255e-01	4.700539e+00	4.494802e-01
-9	1541	-9	0	A	T	0.065	-2.406415e-02	6.100576e-02	4.681350e+00	6.933584e-01
-9	Rv2059	-9	0	A	T	0.233	4.331296e-02	1.525038e-01	4.702071e+00	7.764812e-01
-9	1548	-9	0	A	T	0.015	-6.494528e-03	9.174299e-02	4.686968e+00	9.435838e-01
-9	Rv3379c	-9	0	A	T	0.065	3.836740e-02	6.539587e-02	4.696186e+00	5.575895e-01
-9	Rv3011c	-9	0	A	T	0.067	-1.808329e-01	1.093628e-01	4.744611e+00	9.865453e-02
-9	Rv2869c	-9	0	A	T	0.284	1.848478e-01	1.393632e-01	4.694561e+00	1.851287e-01
-9	Rv3456c	-9	0	A	T	0.012	6.197121e-02	1.372589e-01	4.699957e+00	6.517690e-01
-9	Rv0963c	-9	0	A	T	0.012	-8.308068e-02	8.571796e-02	4.672021e+00	3.327486e-01
-9	Rv0932c	-9	0	A	T	0.068	3.457445e-02	7.815980e-02	4.694927e+00	6.583621e-01
-9	Rv3652	-9	0	A	T	0.101	-1.032163e-01	1.467166e-01	4.696667e+00	4.819625e-01
-9	Rv3653	-9	0	A	T	0.161	-1.349542e-01	4.170057e-02	4.391593e+00	1.265468e-03
-9	Rv3651	-9	0	A	T	0.078	4.803445e-02	8.810192e-02	4.706884e+00	5.857718e-01
-9	Rv3142c	-9	0	A	T	0.029	-1.652279e-01	1.037263e-01	4.738858e+00	1.116088e-01
-9	Rv3596c	-9	0	A	T	0.079	1.955779e-02	1.029961e-01	4.694668e+00	8.494490e-01
-9	Rv1500	-9	0	A	T	0.074	1.193096e-01	7.881691e-02	4.730009e+00	1.305187e-01
-9	Rv1501	-9	0	A	T	0.022	3.936597e-02	7.627070e-02	4.665068e+00	6.059158e-01
-9	Rv1502	-9	0	A	T	0.470	1.767427e-01	1.852928e-01	4.776013e+00	3.404709e-01
-9	Rv1509	-9	0	A	T	0.018	-4.745521e-02	7.374792e-02	4.686259e+00	5.201148e-01
-9	Rv0109	-9	0	A	T	0.110	3.375967e-02	4.446744e-02	4.679489e+00	4.479771e-01
-9	Rv0106	-9	0	A	T	0.035	-1.623747e-01	1.029089e-01	4.694334e+00	1.150315e-01
-9	Rv0104	-9	0	A	T	0.309	-6.486250e-02	7.916100e-02	4.684420e+00	4.128391e-01
-9	Rv0102	-9	0	A	T	0.028	-5.357886e-02	6.363441e-02	4.716432e+00	4.000742e-01
-9	Rv0101	-9	0	A	T	0.129	-4.487872e-02	4.019234e-02	4.716682e+00	2.645318e-01
-9	Rv2996c	-9	0	A	T	0.055	1.533938e-02	8.273598e-02	4.692149e+00	8.529654e-01
-9	Rv2416c	-9	0	A	T	0.035	2.894504e-02	8.974304e-02	4.715461e+00	7.471413e-01
-9	Rv1498c	-9	0	A	T	0.472	-1.160252e-01	1.903196e-01	4.673714e+00	5.422937e-01
-9	Rv0251c	-9	0	A	T	0.014	-1.117779e-01	8.612551e-02	4.596579e+00	1.947475e-01
-9	Rv2347c	-9	0	A	T	0.306	-6.381608e-02	7.432401e-02	4.722358e+00	3.908309e-01
-9	250	-9	0	A	T	0.014	-2.457106e-02	4.521150e-01	4.746400e+00	9.566736e-01
-9	255	-9	0	A	T	0.047	8.731063e-02	1.009504e-01	4.663626e+00	3.873840e-01
-9	Rv3193c	-9	0	A	T	0.108	3.431055e-02	6.488117e-02	4.680559e+00	5.970894e-01
-9	Rv1445c	-9	0	A	T	0.020	-1.434793e-01	9.365947e-02	4.811255e+00	1.259725e-01
-9	Rv1837c	-9	0	A	T	0.164	2.378293e-01	7.894143e-02	4.631542e+00	2.678216e-03
-9	Rv3221c	-9	0	A	T	0.045	-1.007177e-01	7.218034e-01	4.756482e+00	8.890648e-01
-9	2518	-9	0	A	T	0.029	-1.445564e-01	1.950711e-01	4.701640e+00	4.589038e-01
-9	2519	-9	0	A	T	0.026	5.218567e-02	7.040584e-02	4.714159e+00	4.588022e-01
-9	2511	-9	0	A	T	0.018	-5.397317e-02	1.076989e-01	4.714640e+00	6.164168e-01
-9	Rv2614c	-9	0	A	T	0.020	1.158387e-01	7.415165e-02	4.680347e+00	1.186756e-01
-9	Rv3646c	-9	0	A	T	0.061	-1.271961e-01	7.772497e-02	4.705216e+00	1.021665e-01
-9	Rv1447c	-9	0	A	T	0.064	-8.755663e-02	5.979103e-02	4.619770e+00	1.435196e-01
-9	Rv1532c	-9	0	A	T	0.210	6.304352e-02	1.428782e-01	4.710329e+00	6.591697e-01
-9	Rv2796c	-9	0	A	T	0.064	-9.699015e-02	9.773249e-02	4.706921e+00	3.213278e-01
-9	Rv3365c	-9	0	A	T	0.268	2.338179e-02	8.160537e-02	4.698373e+00	7.745588e-01
-9	Rv2429	-9	0	A	T	0.048	-2.063590e-01	1.361551e-01	4.750758e+00	1.300473e-01
-9	1159	-9	0	A	T	0.259	-3.663046e-02	7.773711e-02	4.709107e+00	6.376313e-01
-9	Rv3482c	-9	0	A	T	0.015	9.943674e-03	9.568812e-02	4.689808e+00	9.172632e-01
-9	1157	-9	0	A	T	0.046	8.383221e-03	5.998090e-02	4.698339e+00	8.888842e-01
-9	1156	-9	0	A	T	0.013	1.232393e-01	1.075055e-01	4.720418e+00	2.520230e-01
-9	1152	-9	0	A	T	0.048	-5.737628e-02	8.270765e-02	4.691345e+00	4.880751e-01
-9	Rv1674c	-9	0	A	T	0.056	2.448974e-02	1.377100e-01	4.695789e+00	8.589012e-01
-9	Rv1924c	-9	0	A	T	0.016	1.458477e-01	1.369291e-01	4.625886e+00	2.871664e-01
-9	Rv1993c	-9	0	A	T	0.045	-1.007177e-01	7.218034e-01	4.756482e+00	8.890648e-01
-9	Rv0717	-9	0	A	T	0.032	1.099871e-01	1.339320e-01	4.743543e+00	4.117899e-01
-9	Rv3417c	-9	0	A	T	0.012	-8.839755e-02	8.795694e-02	4.716336e+00	3.152240e-01
-9	Rv3808c	-9	0	A	T	0.023	1.265509e-01	7.315113e-02	4.782452e+00	8.405250e-02
-9	Rv0940c	-9	0	A	T	0.014	1.837098e-01	8.772003e-02	4.723877e+00	3.657841e-02
-9	Rv2039c	-9	0	A	T	0.486	-2.900725e-01	1.780384e-01	4.687609e+00	1.036857e-01
-9	Rv2101	-9	0	A	T	0.459	1.202750e-01	1.718483e-01	4.666897e+00	4.842177e-01
-9	Rv3734c	-9	0	A	T	0.015	-1.341285e-01	7.699108e-02	4.649376e+00	8.190503e-02
-9	Rv3435c	-9	0	A	T	0.089	-5.864577e-02	9.052645e-02	4.755402e+00	5.172976e-01
-9	Rv0352	-9	0	A	T	0.066	3.510018e-01	1.118405e-01	4.787339e+00	1.766717e-03
-9	Rv0353	-9	0	A	T	0.030	2.193415e-02	8.823205e-02	4.683807e+00	8.037428e-01
-9	Rv0350	-9	0	A	T	0.060	-1.199950e-02	1.536165e-01	4.682941e+00	9.377592e-01
-9	1413	-9	0	A	T	0.015	-7.846740e-02	9.540781e-02	4.779152e+00	4.110927e-01
-9	Rv3715c	-9	0	A	T	0.193	1.007397e-01	3.094529e-01	4.747080e+00	7.448644e-01
-9	Rv0359	-9	0	A	T	0.097	-1.421498e-01	1.077428e-01	4.588969e+00	1.874660e-01
-9	Rv1074c	-9	0	A	T	0.080	7.507841e-02	8.297729e-02	4.700178e+00	3.658651e-01
-9	Rv3743c	-9	0	A	T	0.038	1.173543e-01	5.444542e-02	4.614750e+00	3.145158e-02
-9	Rv0151c	-9	0	A	T	0.163	4.455176e-02	6.360470e-02	4.708870e+00	4.838701e-01
-9	Rv2844	-9	0	A	T	0.016	2.859986e-01	1.448661e-01	4.656493e+00	4.873095e-02
-9	Rv3555c	-9	0	A	T	0.076	2.210262e-02	7.529491e-02	4.692455e+00	7.691869e-01
-9	Rv0272c	-9	0	A	T	0.016	6.543707e-02	9.135242e-02	4.687966e+00	4.740253e-01
-9	Rv0118c	-9	0	A	T	0.296	-2.106671e-01	1.008490e-01	4.881403e+00	3.705796e-02
-9	2181	-9	0	A	T	0.434	9.261203e-02	2.187068e-01	4.724263e+00	6.720891e-01
-9	2180	-9	0	A	T	0.077	2.311058e-01	2.856677e-01	4.753627e+00	4.187763e-01
-9	Rv3465	-9	0	A	T	0.200	-1.585625e-01	1.177482e-01	4.671741e+00	1.785176e-01
-9	Rv3467	-9	0	A	T	0.474	2.852713e-02	8.146156e-02	4.691931e+00	7.262958e-01
-9	Rv3466	-9	0	A	T	0.356	2.738370e-02	4.594586e-02	4.693936e+00	5.513597e-01
-9	Rv3468c	-9	0	A	T	0.470	-4.952794e-02	1.394771e-01	4.699361e+00	7.226189e-01
-9	Rv3463	-9	0	A	T	0.030	-2.086386e-01	8.440422e-02	4.837486e+00	1.366587e-02
-9	Rv2439c	-9	0	A	T	0.363	7.695796e-02	1.693947e-01	4.695667e+00	6.497390e-01
-9	Rv2670c	-9	0	A	T	0.017	5.276348e-02	8.184079e-02	4.675460e+00	5.193176e-01
-9	150	-9	0	A	T	0.040	-1.977937e-02	7.323660e-02	4.672334e+00	7.871786e-01
-9	157	-9	0	A	T	0.055	-5.125198e-02	8.970968e-02	4.699574e+00	5.679651e-01
-9	Rv3202c	-9	0	A	T	0.270	-6.090359e-04	8.294369e-02	4.689394e+00	9.941434e-01
-9	159	-9	0	A	T	0.015	-2.371322e-02	1.791814e-01	4.700274e+00	8.947501e-01
-9	158	-9	0	A	T	0.291	-4.684745e-02	1.498154e-01	4.711756e+00	7.545966e-01
-9	Rv0791c	-9	0	A	T	0.113	7.904754e-02	7.278399e-02	4.694428e+00	2.778109e-01
-9	Rv2386c	-9	0	A	T	0.039	1.385083e-01	9.376257e-02	4.694929e+00	1.400452e-01
-9	2724	-9	0	A	T	0.020	1.028510e-01	9.715634e-02	4.736082e+00	2.901248e-01
-9	2721	-9	0	A	T	0.306	5.906563e-02	1.840755e-01	4.702552e+00	7.483949e-01
-9	2729	-9	0	A	T	0.026	6.322391e-02	9.151817e-02	4.644199e+00	4.898882e-01
-9	Rv3071	-9	0	A	T	0.016	1.483100e-01	8.538504e-02	4.580865e+00	8.281509e-02
-9	Rv3077	-9	0	A	T	0.491	2.824792e-01	7.646967e-01	4.749483e+00	7.119361e-01
-9	Rv3074	-9	0	A	T	0.043	1.405046e-01	7.470279e-02	4.615320e+00	6.038886e-02
-9	Rv1737c	-9	0	A	T	0.039	1.899085e-02	1.063449e-01	4.691537e+00	8.583185e-01
-9	Rv1179c	-9	0	A	T	0.079	-8.232200e-03	4.746136e-02	4.684195e+00	8.623452e-01
-9	Rv1365c	-9	0	A	T	0.018	-4.139391e-03	1.161659e-01	4.696633e+00	9.715843e-01
-9	Rv3685c	-9	0	A	T	0.035	9.984992e-02	6.340579e-02	4.739947e+00	1.157396e-01
-9	Rv2213	-9	0	A	T	0.018	1.023509e-01	8.599201e-02	4.573670e+00	2.343383e-01
-9	Rv2212	-9	0	A	T	0.039	-6.861449e-02	7.468163e-02	4.750024e+00	3.585234e-01
-9	1704	-9	0	A	T	0.491	2.824792e-01	7.646967e-01	4.749483e+00	7.119361e-01
-9	Rv2219	-9	0	A	T	0.024	5.812159e-02	1.332555e-01	4.689885e+00	6.628444e-01
-9	Rv0897c	-9	0	A	T	0.096	2.878983e-02	6.428830e-02	4.705166e+00	6.544127e-01
-9	Rv1068c	-9	0	A	T	0.287	4.338330e-04	3.808613e-02	4.683870e+00	9.909147e-01
-9	Rv3351c	-9	0	A	T	0.016	-9.402796e-02	8.121682e-02	4.642360e+00	2.473472e-01
-9	Rv1035c	-9	0	A	T	0.023	-2.321275e-02	1.423330e-01	4.675443e+00	8.704944e-01
-9	Rv3384c	-9	0	A	T	0.026	-1.871279e-01	2.287649e-01	4.695384e+00	4.136275e-01
-9	3026	-9	0	A	T	0.210	-7.157763e-02	1.229247e-01	4.664521e+00	5.605515e-01
-9	3025	-9	0	A	T	0.484	-2.326128e-01	1.539957e-01	4.746428e+00	1.313431e-01
-9	3024	-9	0	A	T	0.118	-1.466224e-02	8.300932e-02	4.686244e+00	8.598450e-01
-9	3023	-9	0	A	T	0.287	-3.193855e-02	1.108865e-01	4.686843e+00	7.734058e-01
-9	3021	-9	0	A	T	0.011	4.030983e-02	1.081774e-01	4.664609e+00	7.095336e-01
-9	Rv3079c	-9	0	A	T	0.060	5.458687e-03	9.113521e-02	4.684007e+00	9.522543e-01
-9	Rv1746	-9	0	A	T	0.038	5.820180e-02	8.925523e-02	4.699084e+00	5.145522e-01
-9	Rv1747	-9	0	A	T	0.016	-7.346074e-02	7.524656e-02	4.737823e+00	3.292542e-01
-9	Rv1742	-9	0	A	T	0.020	-9.586046e-02	7.992609e-02	4.614864e+00	2.307740e-01
-9	Rv1668c	-9	0	A	T	0.486	-6.246217e-02	1.990882e-01	4.727140e+00	7.538069e-01
-9	Rv1741	-9	0	A	T	0.015	6.409686e-02	1.169866e-01	4.705633e+00	5.839279e-01
-9	Rv3676	-9	0	A	T	0.225	5.232534e-02	1.294953e-01	4.676769e+00	6.862782e-01
-9	Rv2990c	-9	0	A	T	0.037	7.396978e-02	1.129396e-01	4.688146e+00	5.127056e-01
-9	Rv1313c	-9	0	A	T	0.461	2.183472e-02	7.295270e-02	4.684682e+00	7.647962e-01
-9	Rv3921c	-9	0	A	T	0.044	1.939391e-01	8.282433e-02	4.562214e+00	1.946970e-02
-9	Rv1568	-9	0	A	T	0.011	1.492315e-02	9.276061e-02	4.684317e+00	8.722338e-01
-9	Rv1569	-9	0	A	T	0.045	-2.331042e-01	1.563127e-01	4.840432e+00	1.363212e-01
-9	Rv2922c	-9	0	A	T	0.101	1.419700e-02	7.107628e-02	4.683937e+00	8.417369e-01
-9	Rv1292	-9	0	A	T	0.105	1.037876e-01	8.921887e-02	4.708095e+00	2.450896e-01
-9	Rv1295	-9	0	A	T	0.063	8.708005e-02	9.134201e-02	4.707254e+00	3.407318e-01
-9	Rv1296	-9	0	A	T	0.017	1.645906e-01	1.262610e-01	4.754013e+00	1.927881e-01
-9	Rv1297	-9	0	A	T	0.031	-7.330341e-02	1.168049e-01	4.716959e+00	5.304803e-01
-9	Rv0169	-9	0	A	T	0.295	3.659763e-01	1.123085e-01	4.579001e+00	1.170990e-03
-9	Rv0168	-9	0	A	T	0.065	1.038324e-01	9.926419e-02	4.609117e+00	2.958964e-01
-9	Rv2850c	-9	0	A	T	0.116	1.551926e-02	6.362675e-02	4.694119e+00	8.073680e-01
-9	Rv3586	-9	0	A	T	0.282	5.360762e-01	2.167784e-01	4.593496e+00	1.362704e-02
-9	Rv3584	-9	0	A	T	0.012	4.609078e-02	1.103662e-01	4.714447e+00	6.763496e-01
-9	Rv3585	-9	0	A	T	0.013	-1.661275e-01	8.670600e-02	4.787722e+00	5.575563e-02
-9	Rv0161	-9	0	A	T	0.037	-9.100540e-02	6.058465e-02	4.753909e+00	1.334969e-01
-9	Rv3589	-9	0	A	T	0.010	-4.562139e-02	9.311948e-02	4.676735e+00	6.243348e-01
-9	Rv0164	-9	0	A	T	0.029	7.067289e-02	1.288000e-01	4.769292e+00	5.833766e-01
-9	Rv0167	-9	0	A	T	0.059	-1.968784e-01	8.745268e-02	4.692511e+00	2.466474e-02
-9	Rv0166	-9	0	A	T	0.083	7.191549e-02	6.810382e-02	4.620789e+00	2.913305e-01
-9	Rv1897c	-9	0	A	T	0.037	8.730382e-02	9.639909e-02	4.684145e+00	3.654188e-01
-9	238	-9	0	A	T	0.012	-6.549085e-02	1.318223e-01	4.701539e+00	6.194710e-01
-9	Rv2349c	-9	0	A	T	0.205	1.817902e-01	7.971656e-02	4.753902e+00	2.286686e-02
-9	Rv2985	-9	0	A	T	0.013	-6.459079e-03	9.094720e-02	4.685826e+00	9.434011e-01
-9	Rv2984	-9	0	A	T	0.051	-2.708922e-02	8.692000e-02	4.709256e+00	7.553899e-01
-9	Rv3191c	-9	0	A	T	0.050	5.841061e-02	1.398776e-01	4.678944e+00	6.763738e-01
-9	Rv0633c	-9	0	A	T	0.096	-1.619582e-01	1.189233e-01	4.706745e+00	1.736571e-01
-9	Rv2770c	-9	0	A	T	0.287	-1.713542e-01	1.268319e-01	4.716599e+00	1.771015e-01
-9	Rv1835c	-9	0	A	T	0.182	-3.099727e-02	6.352677e-02	4.706641e+00	6.257380e-01
-9	Rv2406c	-9	0	A	T	0.021	-5.898500e-02	1.467153e-01	4.701213e+00	6.877740e-01
-9	Rv0986	-9	0	A	T	0.037	1.190414e-01	7.359741e-02	4.876222e+00	1.062076e-01
-9	Rv3223c	-9	0	A	T	0.013	-5.266494e-02	9.808473e-02	4.674792e+00	5.914767e-01
-9	Rv0426c	-9	0	A	T	0.029	-9.917458e-02	1.096427e-01	4.647957e+00	3.660144e-01
-9	2539	-9	0	A	T	0.364	2.645338e-01	1.631425e-01	4.685043e+00	1.053428e-01
-9	Rv0981	-9	0	A	T	0.062	1.352717e-02	1.046706e-01	4.682427e+00	8.972066e-01
-9	2532	-9	0	A	T	0.039	3.429335e-02	1.410701e-01	4.698073e+00	8.080003e-01
-9	Rv1948c	-9	0	A	T	0.281	1.101715e-01	2.402499e-01	4.714347e+00	6.466787e-01
-9	939	-9	0	A	T	0.014	1.824040e-02	1.025358e-01	4.693539e+00	8.588562e-01
-9	Rv3644c	-9	0	A	T	0.012	-7.635915e-02	8.606223e-02	4.668693e+00	3.752326e-01
-9	930	-9	0	A	T	0.056	1.101094e-01	1.209708e-01	4.679910e+00	3.630085e-01
-9	Rv0039c	-9	0	A	T	0.290	1.480280e-01	1.647866e-01	4.704849e+00	3.693199e-01
-9	Rv1987	-9	0	A	T	0.056	2.070618e-02	1.408339e-01	4.683874e+00	8.831522e-01
-9	Rv2461c	-9	0	A	T	0.012	-5.937184e-01	3.044989e-01	4.695499e+00	5.157833e-02
-9	Rv2066	-9	0	A	T	0.027	1.425797e-02	6.303669e-02	4.689079e+00	8.211204e-01
-9	Rv3217c	-9	0	A	T	0.060	8.173638e-02	1.289350e-01	4.723618e+00	5.263211e-01
-9	Rv2794c	-9	0	A	T	0.491	2.824792e-01	7.646967e-01	4.749483e+00	7.119361e-01
-9	Rv2443	-9	0	A	T	0.034	-6.471041e-02	6.855230e-02	4.684577e+00	3.455028e-01
-9	Rv0756c	-9	0	A	T	0.070	-1.190545e-01	1.127118e-01	4.703860e+00	2.911911e-01
-9	Rv1623c	-9	0	A	T	0.013	-1.021628e-01	9.308231e-02	4.645385e+00	2.727600e-01
-9	Rv2064	-9	0	A	T	0.010	-6.148964e-02	9.093844e-02	4.644063e+00	4.991474e-01
-9	Rv1795	-9	0	A	T	0.017	-9.175801e-02	8.984216e-02	4.657300e+00	3.074376e-01
-9	1130	-9	0	A	T	0.086	2.536900e-02	1.179847e-01	4.705697e+00	8.298120e-01
-9	1134	-9	0	A	T	0.235	-8.747151e-02	1.398594e-01	4.753554e+00	5.318871e-01
-9	Rv0893c	-9	0	A	T	0.269	3.557513e-02	8.973966e-02	4.683079e+00	6.919062e-01
-9	Rv0505c	-9	0	A	T	0.048	-2.172799e-01	1.737286e-01	4.750440e+00	2.114484e-01
-9	2882	-9	0	A	T	0.022	1.406584e-01	1.368219e-01	4.754500e+00	3.042698e-01
-9	2886	-9	0	A	T	0.010	1.370218e-02	1.208881e-01	4.694005e+00	9.097873e-01
-9	Rv2402	-9	0	A	T	0.136	1.713989e-02	7.174124e-02	4.698833e+00	8.112401e-01
-9	Rv1171	-9	0	A	T	0.018	-3.120918e-02	8.317351e-02	4.683731e+00	7.075982e-01
-9	Rv1173	-9	0	A	T	0.017	4.825665e-02	7.143560e-02	4.678637e+00	4.995543e-01
-9	Rv2091c	-9	0	A	T	0.027	-5.947759e-03	7.629987e-02	4.686437e+00	9.378872e-01
-9	Rv2044c	-9	0	A	T	0.029	4.782897e-02	1.207708e-01	4.702244e+00	6.921976e-01
-9	Rv0378	-9	0	A	T	0.012	-6.674760e-02	1.791848e-01	4.689339e+00	7.096231e-01
-9	Rv0808	-9	0	A	T	0.266	-7.065421e-02	1.139650e-01	4.699767e+00	5.354741e-01
-9	Rv0804	-9	0	A	T	0.022	-1.179921e-01	1.435688e-01	4.676504e+00	4.114291e-01
-9	Rv0377	-9	0	A	T	0.088	2.055293e-01	1.271585e-01	4.654804e+00	1.064545e-01
-9	Rv0803	-9	0	A	T	0.108	1.005298e-01	1.148387e-01	4.751134e+00	3.816431e-01
-9	Rv0800	-9	0	A	T	0.496	-2.372007e-01	5.877273e-01	4.761173e+00	6.866321e-01
-9	Rv1330c	-9	0	A	T	0.488	4.804708e-01	3.255312e-01	4.781979e+00	1.403842e-01
-9	Rv1515c	-9	0	A	T	0.213	-6.612281e-02	7.621291e-02	4.738770e+00	3.858938e-01
-9	Rv3520c	-9	0	A	T	0.011	2.394746e-02	9.626707e-02	4.677673e+00	8.036156e-01
-9	Rv2824c	-9	0	A	T	0.022	7.580813e-02	7.778361e-02	4.690743e+00	3.300788e-01
-9	Rv3129	-9	0	A	T	0.048	-1.811434e-01	1.343162e-01	4.723474e+00	1.778709e-01
-9	Rv3415c	-9	0	A	T	0.017	4.590176e-02	8.677900e-02	4.688019e+00	5.970002e-01
-9	1570	-9	0	A	T	0.016	1.281513e-02	1.074885e-01	4.703752e+00	9.051311e-01
-9	Rv3449	-9	0	A	T	0.239	-1.402116e-01	8.933461e-02	4.728476e+00	1.169607e-01
-9	Rv3448	-9	0	A	T	0.048	-2.118489e-02	6.983975e-02	4.671868e+00	7.617201e-01
-9	Rv2886c	-9	0	A	T	0.013	9.641018e-02	9.714567e-02	4.711867e+00	3.213158e-01
-9	Rv3200c	-9	0	A	T	0.087	-6.213566e-02	1.204777e-01	4.710152e+00	6.061886e-01
-9	Rv0435c	-9	0	A	T	0.046	-2.574561e-02	6.497335e-02	4.696935e+00	6.920368e-01
-9	Rv2380c	-9	0	A	T	0.038	2.971453e-02	5.444400e-02	4.704283e+00	5.853822e-01
-9	2705	-9	0	A	T	0.277	1.739339e-02	1.237607e-01	4.682593e+00	8.882715e-01
-9	2702	-9	0	A	T	0.018	1.149655e-02	1.180621e-01	4.692155e+00	9.224535e-01
-9	Rv3059	-9	0	A	T	0.303	-7.905225e-03	1.022895e-01	4.695036e+00	9.384196e-01
-9	Rv3056	-9	0	A	T	0.033	-7.718269e-02	8.372902e-02	4.674554e+00	3.569282e-01
-9	Rv3900c	-9	0	A	T	0.086	1.292802e-01	5.470653e-02	4.881051e+00	1.838003e-02
-9	Rv3678A	-9	0	A	T	0.021	-1.200988e-01	1.930469e-01	4.667802e+00	5.340548e-01
-9	Rv2109c	-9	0	A	T	0.365	9.046727e-02	1.529158e-01	4.711426e+00	5.542910e-01
-9	Rv3778c	-9	0	A	T	0.012	7.562689e-02	9.309466e-02	4.663798e+00	4.168457e-01
-9	475	-9	0	A	T	0.223	8.564804e-03	1.157439e-01	4.702101e+00	9.410323e-01
-9	832	-9	0	A	T	0.485	-3.124582e-02	1.109264e-01	4.706316e+00	7.782679e-01
-9	831	-9	0	A	T	0.432	1.569291e-03	7.474614e-02	4.691800e+00	9.832554e-01
-9	837	-9	0	A	T	0.014	-3.471021e-02	9.064755e-02	4.678155e+00	7.018946e-01
-9	838	-9	0	A	T	0.010	-3.730989e-01	2.515875e-01	4.806951e+00	1.385099e-01
-9	Rv2540c	-9	0	A	T	0.019	9.225966e-02	7.906544e-02	4.666897e+00	2.436395e-01
-9	Rv2515c	-9	0	A	T	0.012	6.621080e-02	8.427861e-02	4.695508e+00	4.323451e-01
-9	Rv0728c	-9	0	A	T	0.287	3.660172e-01	1.482064e-01	4.850512e+00	1.375145e-02
-9	1728	-9	0	A	T	0.052	-5.315871e-02	7.556729e-02	4.675025e+00	4.819913e-01
-9	1729	-9	0	A	T	0.061	-8.045765e-03	1.676433e-01	4.710699e+00	9.617346e-01
-9	1725	-9	0	A	T	0.016	-8.302561e-02	8.027685e-02	4.685609e+00	3.013646e-01
-9	Rv2234	-9	0	A	T	0.022	-6.540504e-02	1.434972e-01	4.728094e+00	6.486738e-01
-9	Rv2189c	-9	0	A	T	0.049	-4.522213e-02	1.458767e-01	4.666412e+00	7.566473e-01
-9	Rv1640c	-9	0	A	T	0.207	5.438703e-02	7.937305e-02	4.769214e+00	4.934294e-01
-9	Rv2090	-9	0	A	T	0.436	1.763923e-01	1.469346e-01	4.746339e+00	2.303400e-01
-9	3009	-9	0	A	T	0.110	-9.809354e-02	5.228920e-02	4.822317e+00	6.105508e-02
-9	1588	-9	0	A	T	0.491	2.824792e-01	7.646967e-01	4.749483e+00	7.119361e-01
-9	1582	-9	0	A	T	0.010	1.714678e-01	1.257059e-01	4.932512e+00	1.729737e-01
-9	Rv3616c	-9	0	A	T	0.489	3.023850e-01	6.306879e-01	4.746850e+00	6.317597e-01
-9	Rv1768	-9	0	A	T	0.038	-1.201671e-01	5.811874e-02	4.826814e+00	3.902673e-02
-9	Rv1769	-9	0	A	T	0.241	-1.097390e-02	1.078875e-01	4.708577e+00	9.190098e-01
-9	Rv3040c	-9	0	A	T	0.026	3.894776e-03	1.136673e-01	4.684387e+00	9.726754e-01
-9	Rv1760	-9	0	A	T	0.203	-8.588583e-03	6.642434e-02	4.693501e+00	8.971567e-01
-9	Rv1764	-9	0	A	T	0.015	1.418659e-01	1.310976e-01	4.609741e+00	2.795466e-01
-9	Rv0499	-9	0	A	T	0.018	-9.414694e-02	8.082950e-02	4.819482e+00	2.444952e-01
-9	Rv3611	-9	0	A	T	0.327	8.469826e-02	4.095791e-02	4.573591e+00	3.899651e-02
-9	Rv3618	-9	0	A	T	0.228	-7.352015e-03	1.157532e-01	4.703644e+00	9.493741e-01
-9	Rv0497	-9	0	A	T	0.015	8.826413e-02	7.744633e-02	4.719913e+00	2.547914e-01
-9	Rv0496	-9	0	A	T	0.016	1.977964e-02	1.027917e-01	4.693506e+00	8.474630e-01
-9	Rv1547	-9	0	A	T	0.056	-4.191734e-02	6.926721e-02	4.745828e+00	5.452639e-01
-9	Rv1543	-9	0	A	T	0.050	-1.797944e-01	1.145464e-01	4.634265e+00	1.169349e-01
-9	Rv1581c	-9	0	A	T	0.020	1.466671e-01	1.429481e-01	4.734274e+00	3.052222e-01
-9	Rv1549	-9	0	A	T	0.489	8.858884e-03	2.028201e-01	4.689296e+00	9.651726e-01
-9	Rv2992c	-9	0	A	T	0.071	1.196463e-01	6.902857e-02	4.816268e+00	8.346533e-02
-9	Rv0255c	-9	0	A	T	0.020	7.307366e-02	7.309320e-02	4.710624e+00	3.177698e-01
-9	Rv2852c	-9	0	A	T	0.022	6.036164e-03	8.586567e-02	4.682964e+00	9.439758e-01
-9	Rv2005c	-9	0	A	T	0.014	1.561799e-01	9.398203e-02	4.661966e+00	9.697933e-02
-9	Rv2001	-9	0	A	T	0.017	-9.450163e-02	8.049713e-02	4.666518e+00	2.407863e-01
-9	219	-9	0	A	T	0.015	8.149176e-02	2.721413e-01	4.736218e+00	7.646843e-01
-9	Rv0304c	-9	0	A	T	0.315	-1.110887e-01	3.774016e-02	4.422683e+00	3.347625e-03
-9	Rv3197A	-9	0	A	T	0.021	-6.434217e-02	1.835580e-01	4.676542e+00	7.260434e-01
-9	Rv0373c	-9	0	A	T	0.098	-4.581749e-02	5.081296e-02	4.735937e+00	3.675183e-01
-9	Rv3225c	-9	0	A	T	0.021	1.277973e-01	6.733246e-02	4.828358e+00	5.808815e-02
-9	Rv0142	-9	0	A	T	0.012	4.259965e-02	8.880912e-02	4.673819e+00	6.316006e-01
-9	Rv0140	-9	0	A	T	0.020	-4.959662e-03	1.188571e-01	4.690467e+00	9.667270e-01
-9	Rv0147	-9	0	A	T	0.018	6.916024e-02	6.861680e-02	4.719697e+00	3.138255e-01
-9	Rv0146	-9	0	A	T	0.043	-4.208115e-02	8.609356e-02	4.700461e+00	6.251409e-01
-9	Rv0145	-9	0	A	T	0.039	6.643156e-03	8.781354e-02	4.686817e+00	9.397176e-01
-9	Rv0144	-9	0	A	T	0.068	1.300312e-01	1.017591e-01	4.770212e+00	2.017127e-01
-9	Rv0149	-9	0	A	T	0.064	1.238740e-02	6.808311e-02	4.679857e+00	8.556759e-01
-9	Rv0148	-9	0	A	T	0.013	-2.458258e-02	8.927044e-02	4.679174e+00	7.831081e-01
-9	Rv0638	-9	0	A	T	0.065	2.528955e-02	1.328332e-01	4.694640e+00	8.490596e-01
-9	Rv1449c	-9	0	A	T	0.469	8.116263e-02	3.089384e-01	4.725823e+00	7.928443e-01
-9	Rv1833c	-9	0	A	T	0.011	9.875305e-02	8.646799e-02	4.616455e+00	2.537952e-01
-9	2553	-9	0	A	T	0.027	-2.397565e-02	6.072958e-02	4.706568e+00	6.931100e-01
-9	Rv2274c	-9	0	A	T	0.210	2.144270e-02	1.157381e-01	4.680804e+00	8.530692e-01
-9	Rv2006	-9	0	A	T	0.139	3.128008e-02	4.529057e-02	4.686924e+00	4.900020e-01
-9	Rv1536	-9	0	A	T	0.085	1.469286e-01	4.903528e-02	4.643986e+00	2.824186e-03
-9	918	-9	0	A	T	0.031	-9.778467e-03	1.117833e-01	4.686560e+00	9.303163e-01
-9	915	-9	0	A	T	0.020	1.046060e-01	1.301039e-01	4.699690e+00	4.216468e-01
-9	911	-9	0	A	T	0.160	1.181155e-01	1.054935e-01	4.740149e+00	2.632306e-01
-9	Rv1968	-9	0	A	T	0.024	1.091004e-01	7.048326e-02	4.627755e+00	1.220801e-01
-9	Rv1614	-9	0	A	T	0.039	-5.401759e-02	8.364011e-02	4.673537e+00	5.185892e-01
-9	Rv1615	-9	0	A	T	0.031	7.288897e-04	1.155765e-01	4.681081e+00	9.949698e-01
-9	Rv1617	-9	0	A	T	0.018	-2.864396e-02	7.402070e-02	4.671035e+00	6.988891e-01
-9	Rv1836c	-9	0	A	T	0.061	2.479238e-02	8.017216e-02	4.679454e+00	7.572274e-01
-9	Rv1961	-9	0	A	T	0.017	-3.177525e-02	1.138185e-01	4.713309e+00	7.801896e-01
-9	Rv2147c	-9	0	A	T	0.037	-1.704489e-01	1.546113e-01	4.735585e+00	2.706344e-01
-9	Rv2394	-9	0	A	T	0.129	-9.644002e-02	6.684161e-02	4.707519e+00	1.495000e-01
-9	Rv2395	-9	0	A	T	0.093	-7.589149e-03	7.528014e-02	4.684347e+00	9.197272e-01
-9	Rv2396	-9	0	A	T	0.021	7.347581e-02	7.368790e-02	4.675810e+00	3.190345e-01
-9	Rv2391	-9	0	A	T	0.019	-7.938755e-02	7.542248e-02	4.708429e+00	2.928843e-01
-9	Rv3799c	-9	0	A	T	0.010	6.900309e-02	9.610684e-02	4.674835e+00	4.729964e-01
-9	631	-9	0	A	T	0.014	-1.148133e-01	1.064885e-01	4.692021e+00	2.813101e-01
-9	Rv3034c	-9	0	A	T	0.011	-1.732713e-01	1.223325e-01	4.639379e+00	1.570842e-01
-9	Rv3431c	-9	0	A	T	0.019	5.902168e-02	7.328986e-02	4.710493e+00	4.208971e-01
-9	Rv3061c	-9	0	A	T	0.057	9.810723e-02	6.252842e-02	4.605425e+00	1.170790e-01
-9	1110	-9	0	A	T	0.057	-1.799549e-01	9.266177e-02	4.702102e+00	5.251241e-02
-9	Rv2173	-9	0	A	T	0.010	-1.231684e-01	9.074557e-02	4.633714e+00	1.751054e-01
-9	Rv2174	-9	0	A	T	0.065	-2.857201e-02	9.662185e-02	4.685709e+00	7.675356e-01
-9	1448	-9	0	A	T	0.422	-6.357615e-03	6.461539e-02	4.692959e+00	9.216482e-01
-9	2309	-9	0	A	T	0.017	-6.769996e-02	1.857988e-01	4.742064e+00	7.156850e-01
-9	Rv1159	-9	0	A	T	0.224	-2.849310e-02	1.288646e-01	4.728330e+00	8.250692e-01
-9	Rv0180c	-9	0	A	T	0.098	-5.520897e-02	5.830049e-02	4.700168e+00	3.439647e-01
-9	Rv1156	-9	0	A	T	0.010	-1.521497e-02	9.400194e-02	4.682066e+00	8.714622e-01
-9	Rv1155	-9	0	A	T	0.283	-1.811991e-01	1.564103e-01	4.761180e+00	2.470432e-01
-9	Rv1152	-9	0	A	T	0.047	-9.247626e-02	9.205929e-02	4.702095e+00	3.154550e-01
-9	Rv1150	-9	0	A	T	0.319	9.504359e-02	7.568210e-02	4.780356e+00	2.095790e-01
-9	Rv2093c	-9	0	A	T	0.011	-1.685991e-02	1.132436e-01	4.694957e+00	8.816879e-01
-9	Rv0829	-9	0	A	T	0.494	2.158153e-01	2.180931e-01	4.713811e+00	3.227178e-01
-9	Rv0826	-9	0	A	T	0.020	-3.865610e-02	7.536857e-02	4.652314e+00	6.081799e-01
-9	Rv2820c	-9	0	A	T	0.012	5.052616e-02	8.801276e-02	4.706543e+00	5.660913e-01
-9	Rv0438c	-9	0	A	T	0.065	-1.844950e-01	9.283996e-02	4.563593e+00	4.726791e-02
-9	Rv0465c	-9	0	A	T	0.288	1.118625e-01	1.363917e-01	4.687492e+00	4.123937e-01
-9	Rv2826c	-9	0	A	T	0.012	1.178323e-01	8.022561e-02	4.703145e+00	1.423266e-01
-9	Rv3429	-9	0	A	T	0.265	8.093504e-02	7.299139e-02	4.709603e+00	2.678672e-01
-9	Rv3425	-9	0	A	T	0.450	1.243934e-02	5.831531e-02	4.677583e+00	8.311431e-01
-9	Rv3426	-9	0	A	T	0.373	-3.578265e-02	6.905596e-02	4.720352e+00	6.044968e-01
-9	Rv3837c	-9	0	A	T	0.202	3.419354e-02	1.170216e-01	4.693986e+00	7.702176e-01
-9	Rv2435c	-9	0	A	T	0.018	-5.367117e-02	7.059803e-02	4.691052e+00	4.473579e-01
-9	198	-9	0	A	T	0.068	3.651519e-02	5.815085e-02	4.738235e+00	5.302395e-01
-9	197	-9	0	A	T	0.422	-2.509424e-02	1.017636e-01	4.698747e+00	8.052920e-01
-9	Rv3206c	-9	0	A	T	0.017	8.073841e-02	1.057106e-01	4.718145e+00	4.452510e-01
-9	190	-9	0	A	T	0.029	-1.367711e-01	1.545583e-01	4.674217e+00	3.764921e-01
-9	192	-9	0	A	T	0.021	3.108263e-01	1.510556e-01	4.716240e+00	3.997263e-02
-9	Rv2025c	-9	0	A	T	0.016	-5.134294e-02	8.327048e-02	4.693844e+00	5.377030e-01
-9	2762	-9	0	A	T	0.205	1.128857e-01	2.149030e-01	4.685816e+00	5.995428e-01
-9	2761	-9	0	A	T	0.042	5.638885e-02	9.187856e-02	4.739193e+00	5.395826e-01
-9	2760	-9	0	A	T	0.033	1.944937e-01	1.166238e-01	4.718648e+00	9.580223e-02
-9	854	-9	0	A	T	0.012	-7.098627e-02	9.710310e-02	4.649877e+00	4.649882e-01
-9	857	-9	0	A	T	0.207	-8.197918e-02	1.697284e-01	4.702932e+00	6.292385e-01
-9	853	-9	0	A	T	0.020	-1.059686e-01	1.021310e-01	4.656757e+00	2.998102e-01
-9	Rv3681c	-9	0	A	T	0.033	1.110543e-02	1.566553e-01	4.707651e+00	9.435039e-01
-9	Rv0931c	-9	0	A	T	0.046	7.187122e-02	6.082380e-02	4.659142e+00	2.377358e-01
-9	Rv1120c	-9	0	A	T	0.010	-1.393469e-01	9.036647e-02	4.627054e+00	1.235002e-01
-9	Rv1369c	-9	0	A	T	0.016	-2.075862e-02	1.406460e-01	4.713497e+00	8.827031e-01
-9	Rv2557	-9	0	A	T	0.034	1.590026e-01	8.526710e-02	4.607860e+00	6.261467e-02
-9	Rv1907c	-9	0	A	T	0.209	4.990635e-02	9.790227e-02	4.676195e+00	6.103753e-01
-9	3067	-9	0	A	T	0.282	2.345692e-01	2.011324e-01	4.721018e+00	2.438955e-01
-9	Rv3355c	-9	0	A	T	0.012	2.174902e-01	1.258791e-01	4.507048e+00	8.445058e-02
-9	3068	-9	0	A	T	0.057	-6.734917e-02	8.181937e-02	4.686614e+00	4.106935e-01
-9	Rv1700	-9	0	A	T	0.026	-1.373505e-01	1.852718e-01	4.654338e+00	4.587210e-01
-9	Rv1707	-9	0	A	T	0.066	-2.588930e-01	1.267794e-01	4.644023e+00	4.150156e-02
-9	Rv3610c	-9	0	A	T	0.063	1.002310e-02	8.604377e-02	4.695232e+00	9.072973e-01
-9	Rv1708	-9	0	A	T	0.055	-4.528395e-02	1.414743e-01	4.678183e+00	7.489943e-01
-9	Rv1709	-9	0	A	T	0.024	-2.985068e-02	8.984595e-02	4.708652e+00	7.398008e-01
-9	Rv1733c	-9	0	A	T	0.467	-2.372968e-01	2.173694e-01	4.710989e+00	2.753346e-01
-9	Rv3042c	-9	0	A	T	0.471	-6.315379e-02	1.890611e-01	4.717129e+00	7.384457e-01
-9	1304	-9	0	A	T	0.012	1.414474e-03	1.027606e-01	4.691322e+00	9.890214e-01
-9	Rv2616	-9	0	A	T	0.044	-1.269912e-01	1.058981e-01	4.680319e+00	2.308443e-01
-9	Rv3638	-9	0	A	T	0.055	3.437638e-01	1.142217e-01	4.705359e+00	2.705475e-03
-9	Rv1199c	-9	0	A	T	0.409	-1.244423e-02	6.197972e-02	4.678664e+00	8.409270e-01
-9	Rv3635	-9	0	A	T	0.024	-8.174866e-02	7.914439e-02	4.715393e+00	3.019889e-01
-9	Rv3636	-9	0	A	T	0.063	2.159529e-01	9.622836e-02	4.877625e+00	2.511904e-02
-9	Rv3637	-9	0	A	T	0.031	2.802041e-03	1.123601e-01	4.698768e+00	9.801112e-01
-9	1308	-9	0	A	T	0.012	2.656830e-01	1.709746e-01	4.686379e+00	1.206320e-01
-9	Rv3633	-9	0	A	T	0.020	-6.321597e-02	7.912229e-02	4.720518e+00	4.245693e-01
-9	Rv3450c	-9	0	A	T	0.016	-6.202467e-02	7.262066e-02	4.670542e+00	3.933335e-01
-9	497	-9	0	A	T	0.012	1.639823e-02	1.241412e-01	4.682927e+00	8.949467e-01
-9	490	-9	0	A	T	0.014	3.355981e-02	1.784613e-01	4.707053e+00	8.508887e-01
-9	Rv1317c	-9	0	A	T	0.292	-8.750552e-02	9.143963e-02	4.734596e+00	3.388950e-01
-9	Rv3590c	-9	0	A	T	0.186	2.824619e-03	4.701289e-02	4.690509e+00	9.521069e-01
-9	Rv3028c	-9	0	A	T	0.013	7.967193e-02	1.000326e-01	4.683637e+00	4.260227e-01
-9	Rv1759c	-9	0	A	T	0.100	-1.004325e-01	4.789061e-02	4.765042e+00	3.632470e-02
-9	Rv2003c	-9	0	A	T	0.071	2.111743e-02	6.508422e-02	4.678204e+00	7.456800e-01
-9	Rv3567c	-9	0	A	T	0.283	1.769834e-02	1.477574e-01	4.688385e+00	9.046905e-01
-9	Rv2944	-9	0	A	T	0.083	1.231243e-01	1.041619e-01	4.662334e+00	2.375701e-01
-9	Rv2941	-9	0	A	T	0.165	4.617968e-03	8.289625e-02	4.694335e+00	9.555898e-01
-9	Rv2943	-9	0	A	T	0.014	2.099154e-01	8.113174e-02	4.913797e+00	9.863380e-03
-9	Rv2942	-9	0	A	T	0.022	-7.650778e-02	6.560756e-02	4.680867e+00	2.439360e-01
-9	Rv3290c	-9	0	A	T	0.058	-1.266088e-01	9.294686e-02	4.673750e+00	1.735647e-01
-9	Rv0619	-9	0	A	T	0.368	2.260078e-01	1.812103e-01	4.722443e+00	2.127180e-01
-9	Rv0618	-9	0	A	T	0.015	-1.013631e-01	8.890799e-02	4.626592e+00	2.546211e-01
-9	Rv0614	-9	0	A	T	0.014	-1.355809e-01	8.801055e-02	4.712859e+00	1.238682e-01
-9	Rv0571c	-9	0	A	T	0.039	-5.580349e-02	8.064875e-02	4.683297e+00	4.891988e-01
-9	Rvnr02	-9	0	A	T	0.060	8.514380e-02	5.342250e-02	4.649248e+00	1.114161e-01
-9	2572	-9	0	A	T	0.027	1.048114e-02	2.690228e-01	4.701548e+00	9.689328e-01
-9	2573	-9	0	A	T	0.047	-1.451542e-01	2.135184e-01	4.689524e+00	4.968328e-01
-9	1662	-9	0	A	T	0.473	8.076740e-03	8.056930e-02	4.696254e+00	9.201765e-01
-9	Rv2688c	-9	0	A	T	0.467	-8.883758e-02	1.615309e-01	4.669536e+00	5.825056e-01
-9	Rv2967c	-9	0	A	T	0.014	1.537859e-01	8.096136e-02	4.680083e+00	5.789141e-02
-9	1660	-9	0	A	T	0.129	-1.506579e-01	5.101552e-02	4.764544e+00	3.245793e-03
-9	Rv2057c	-9	0	A	T	0.205	5.469115e-02	2.934597e-01	4.749496e+00	8.522087e-01
-9	Rv0765c	-9	0	A	T	0.035	-1.856839e-02	1.153352e-01	4.706315e+00	8.721417e-01
-9	Rv1944c	-9	0	A	T	0.044	-3.252982e-03	8.250346e-02	4.700120e+00	9.685595e-01
-9	977	-9	0	A	T	0.013	-2.780118e-02	8.136348e-02	4.694546e+00	7.326813e-01
-9	974	-9	0	A	T	0.010	-4.457116e-04	1.274111e-01	4.682006e+00	9.972098e-01
-9	972	-9	0	A	T	0.282	-1.018311e-01	1.990170e-01	4.723055e+00	6.090360e-01
-9	Rv3393	-9	0	A	T	0.014	-1.898861e-02	9.173277e-02	4.698283e+00	8.360680e-01
-9	Rv3391	-9	0	A	T	0.034	-1.170049e-01	5.932586e-02	4.756734e+00	4.895758e-02
-9	Rv3390	-9	0	A	T	0.016	-1.406443e-01	1.003278e-01	4.727621e+00	1.613839e-01
-9	Rv0371c	-9	0	A	T	0.024	2.629837e-02	8.600509e-02	4.706630e+00	7.598613e-01
-9	Rv3399	-9	0	A	T	0.490	-1.933351e-01	2.543521e-01	4.693944e+00	4.474343e-01
-9	Rv0992c	-9	0	A	T	0.071	-9.168141e-02	8.979242e-02	4.725922e+00	3.075736e-01
-9	Rv3659c	-9	0	A	T	0.050	5.229354e-02	7.525414e-02	4.667309e+00	4.873429e-01
-9	Rv2062c	-9	0	A	T	0.210	3.029187e-02	4.565543e-02	4.709194e+00	5.072262e-01
-9	Rv1999c	-9	0	A	T	0.281	5.467498e-02	7.710993e-02	4.691714e+00	4.785174e-01
-9	Rv2336	-9	0	A	T	0.020	6.001281e-02	7.773723e-02	4.695805e+00	4.403658e-01
-9	Rv1384	-9	0	A	T	0.115	8.641027e-02	5.146686e-02	4.751947e+00	9.358802e-02
-9	Rv2490c	-9	0	A	T	0.112	4.506166e-02	3.911100e-02	4.713048e+00	2.496359e-01
-9	1681	-9	0	A	T	0.011	-9.727111e-02	1.387120e-01	4.720929e+00	4.833725e-01
-9	Rv1377c	-9	0	A	T	0.016	-2.822543e-02	1.083095e-01	4.716440e+00	7.944744e-01
-9	1685	-9	0	A	T	0.010	8.077781e-02	1.695154e-01	4.702953e+00	6.338447e-01
-9	Rv3394c	-9	0	A	T	0.016	9.243039e-02	1.000112e-01	4.648638e+00	3.556859e-01
-9	Rv3433c	-9	0	A	T	0.284	6.433187e-02	1.370349e-01	4.684078e+00	6.388833e-01
-9	Rv0966c	-9	0	A	T	0.496	-2.372007e-01	5.877273e-01	4.761173e+00	6.866321e-01
-9	Rv2119	-9	0	A	T	0.013	1.428045e-01	9.065531e-02	4.687561e+00	1.156310e-01
-9	Rv2113	-9	0	A	T	0.026	7.396068e-02	7.252384e-02	4.743032e+00	3.081541e-01
-9	Rv2116	-9	0	A	T	0.012	-6.671178e-03	1.108017e-01	4.687864e+00	9.520062e-01
-9	Rv0035	-9	0	A	T	0.278	1.132510e-02	6.360903e-02	4.690199e+00	8.587389e-01
-9	Rv1131	-9	0	A	T	0.026	8.351556e-02	1.083369e-01	4.690941e+00	4.410222e-01
-9	Rv1130	-9	0	A	T	0.284	1.205691e-01	1.545424e-01	4.606936e+00	4.355437e-01
-9	Rv1132	-9	0	A	T	0.059	-6.539509e-02	6.215537e-02	4.698668e+00	2.930899e-01
-9	Rv0629c	-9	0	A	T	0.240	5.787961e-02	8.518942e-02	4.710679e+00	4.970846e-01
-9	Rv0842	-9	0	A	T	0.028	1.303414e-01	7.421977e-02	4.626448e+00	7.947954e-02
-9	Rv0843	-9	0	A	T	0.014	5.078223e-02	8.991609e-02	4.707599e+00	5.724006e-01
-9	Rv0847	-9	0	A	T	0.014	6.330415e-02	1.192369e-01	4.677094e+00	5.956416e-01
-9	Rv0845	-9	0	A	T	0.288	-1.577343e-02	1.474221e-01	4.703153e+00	9.148222e-01
-9	Rv2095c	-9	0	A	T	0.032	1.151497e-01	1.075522e-01	4.817185e+00	2.846839e-01
-9	Rv2048c	-9	0	A	T	0.484	3.963920e-01	1.319792e-01	4.952809e+00	2.760282e-03
-9	Rv0849	-9	0	A	T	0.037	2.222219e-02	7.478378e-02	4.686012e+00	7.664342e-01
-9	Rv3800c	-9	0	A	T	0.228	-2.595186e-02	5.877319e-02	4.683873e+00	6.589383e-01
-9	317	-9	0	A	T	0.095	7.449081e-03	5.330995e-02	4.699512e+00	8.889105e-01
-9	448	-9	0	A	T	0.285	1.661196e-03	2.214634e-01	4.713465e+00	9.940172e-01
-9	Rv3094c	-9	0	A	T	0.027	1.058450e-01	7.355539e-02	4.626208e+00	1.505819e-01
-9	1334	-9	0	A	T	0.012	-4.432197e-03	8.351978e-02	4.685787e+00	9.576925e-01
-9	Rv2433c	-9	0	A	T	0.233	8.803070e-03	1.426032e-01	4.686081e+00	9.507937e-01
-9	Rv0267	-9	0	A	T	0.022	1.184674e-01	8.139686e-02	4.667558e+00	1.459784e-01
-9	Rv2646	-9	0	A	T	0.037	2.443467e-02	8.135591e-02	4.693842e+00	7.640008e-01
-9	Rv2988c	-9	0	A	T	0.011	-6.539237e-02	1.142519e-01	4.670447e+00	5.672586e-01
-9	Rv3401	-9	0	A	T	0.060	1.911507e-02	4.365816e-02	4.702168e+00	6.616349e-01
-9	Rv3407	-9	0	A	T	0.159	1.594336e-02	1.222596e-01	4.699573e+00	8.962812e-01
-9	Rv3406	-9	0	A	T	0.014	4.176844e-02	8.981624e-02	4.698768e+00	6.420386e-01
-9	Rv3408	-9	0	A	T	0.490	1.326089e-02	2.590468e-01	4.692491e+00	9.591872e-01
-9	Rv1185c	-9	0	A	T	0.034	-3.609956e-02	6.033658e-02	4.697554e+00	5.498226e-01
-9	Rv1881c	-9	0	A	T	0.086	-2.067444e-01	1.619999e-01	4.753802e+00	2.022888e-01
-9	Rv0229c	-9	0	A	T	0.037	6.308569e-02	9.232899e-02	4.728914e+00	4.946518e-01
-9	Rv0066c	-9	0	A	T	0.057	-8.776687e-02	6.486501e-02	4.664206e+00	1.764506e-01
-9	2290	-9	0	A	T	0.069	2.551721e-01	8.949215e-02	4.804716e+00	4.476022e-03
-9	2297	-9	0	A	T	0.025	-1.266768e-02	6.912529e-02	4.709024e+00	8.546472e-01
-9	Rv2337c	-9	0	A	T	0.489	-7.874038e-02	1.949227e-01	4.687108e+00	6.863622e-01
-9	Rv0121c	-9	0	A	T	0.033	-1.156779e-01	9.326047e-02	4.731157e+00	2.152338e-01
-9	Rv3904c	-9	0	A	T	0.026	-4.601834e-02	1.137755e-01	4.682409e+00	6.859880e-01
-9	Rv2768c	-9	0	A	T	0.071	-6.910918e-02	7.942147e-02	4.649928e+00	3.844993e-01
-9	Rv1475c	-9	0	A	T	0.018	-5.976020e-02	8.924528e-02	4.703471e+00	5.033125e-01
-9	878	-9	0	A	T	0.488	2.018425e-01	3.038388e-01	4.731310e+00	5.067023e-01
-9	Rv3629c	-9	0	A	T	0.024	5.133733e-02	6.425646e-02	4.664276e+00	4.245815e-01
-9	Rv3674c	-9	0	A	T	0.209	-1.987766e-01	1.202121e-01	4.665301e+00	9.864742e-02
-9	875	-9	0	A	T	0.059	-1.575338e-02	1.102508e-01	4.683728e+00	8.864189e-01
-9	873	-9	0	A	T	0.011	1.987291e-03	9.497173e-02	4.689494e+00	9.833111e-01
-9	2741	-9	0	A	T	0.041	-1.732237e-02	1.641635e-01	4.714719e+00	9.159929e-01
-9	2035	-9	0	A	T	0.491	2.824792e-01	7.646967e-01	4.749483e+00	7.119361e-01
-9	2742	-9	0	A	T	0.027	-6.601139e-02	1.850179e-01	4.722249e+00	7.213564e-01
-9	2033	-9	0	A	T	0.019	-3.108686e-01	1.037539e-01	4.675515e+00	2.825788e-03
-9	2032	-9	0	A	T	0.024	-1.043438e-01	2.944358e-01	4.692400e+00	7.231517e-01
-9	Rv1905c	-9	0	A	T	0.085	-6.901899e-02	9.653000e-02	4.658231e+00	4.748365e-01
-9	3048	-9	0	A	T	0.037	-2.207547e-01	8.989282e-02	4.761843e+00	1.428995e-02
-9	3041	-9	0	A	T	0.011	1.105513e-01	1.057714e-01	4.729734e+00	2.962793e-01
-9	Rv3187	-9	0	A	T	0.014	5.150166e-02	1.263813e-01	4.660742e+00	6.837522e-01
-9	Rv3185	-9	0	A	T	0.078	1.712105e-02	3.994833e-02	4.688494e+00	6.683549e-01
-9	Rv3183	-9	0	A	T	0.015	4.252391e-02	8.652506e-02	4.644715e+00	6.232458e-01
-9	Rv3189	-9	0	A	T	0.019	6.225620e-02	1.075413e-01	4.705652e+00	5.628311e-01
-9	1097	-9	0	A	T	0.048	1.288327e-01	1.946849e-01	4.731963e+00	5.083394e-01
-9	1091	-9	0	A	T	0.063	1.047854e-01	7.669095e-02	4.640481e+00	1.722531e-01
-9	1092	-9	0	A	T	0.160	6.937097e-02	1.099193e-01	4.724722e+00	5.281666e-01
-9	Rv2589	-9	0	A	T	0.011	8.785345e-02	9.352539e-02	4.707976e+00	3.478585e-01
-9	Rv1726	-9	0	A	T	0.066	4.613777e-02	6.185431e-02	4.720088e+00	4.559607e-01
-9	Rv1727	-9	0	A	T	0.012	-6.891714e-02	1.016265e-01	4.681537e+00	4.978960e-01
-9	Rv1722	-9	0	A	T	0.073	2.832037e-02	7.277656e-02	4.678066e+00	6.972846e-01
-9	Rv1723	-9	0	A	T	0.020	-3.678975e-02	1.003917e-01	4.701097e+00	7.141261e-01
-9	1326	-9	0	A	T	0.244	1.780704e-01	1.152921e-01	4.645144e+00	1.228952e-01
-9	1324	-9	0	A	T	0.011	-1.954027e-01	1.220935e-01	4.617087e+00	1.099330e-01
-9	Rv2638	-9	0	A	T	0.031	1.265813e-01	1.147230e-01	4.604157e+00	2.702309e-01
-9	Rv2637	-9	0	A	T	0.020	7.710478e-02	1.089652e-01	4.745751e+00	4.794130e-01
-9	Rv2636	-9	0	A	T	0.017	-9.115928e-02	9.252689e-02	4.715137e+00	3.248414e-01
-9	1328	-9	0	A	T	0.056	-1.011577e-01	1.174710e-01	4.662680e+00	3.894482e-01
-9	1329	-9	0	A	T	0.017	-2.027702e-02	7.560044e-02	4.683903e+00	7.886109e-01
-9	Rv2631	-9	0	A	T	0.082	-2.761162e-01	1.090606e-01	4.731160e+00	1.155670e-02
-9	Rv2630	-9	0	A	T	0.014	3.754134e-02	1.092164e-01	4.680405e+00	7.311453e-01
-9	Rv1589	-9	0	A	T	0.019	7.808359e-02	1.193260e-01	4.664152e+00	5.130776e-01
-9	Rv2947c	-9	0	A	T	0.491	2.824792e-01	7.646967e-01	4.749483e+00	7.119361e-01
-9	Rv3765c	-9	0	A	T	0.010	-2.601106e-02	1.078802e-01	4.692801e+00	8.095369e-01
-9	Rv3171c	-9	0	A	T	0.012	-1.311355e-01	8.879904e-02	4.553922e+00	1.401675e-01
-9	Rv0459	-9	0	A	T	0.014	4.726254e-02	1.151041e-01	4.716533e+00	6.814809e-01
-9	Rv0458	-9	0	A	T	0.043	3.910574e-02	5.746773e-02	4.693590e+00	4.964144e-01
-9	Rv0988	-9	0	A	T	0.210	-5.186034e-02	9.705427e-02	4.743612e+00	5.932658e-01
-9	Rv0987	-9	0	A	T	0.326	1.516933e-01	7.186874e-02	4.907513e+00	3.513626e-02
-9	Rv0983	-9	0	A	T	0.496	-2.372007e-01	5.877273e-01	4.761173e+00	6.866321e-01
-9	Rv0982	-9	0	A	T	0.292	-1.434871e-02	1.129518e-01	4.702275e+00	8.989484e-01
-9	Rv0453	-9	0	A	T	0.101	1.329090e-01	7.196328e-02	4.758559e+00	6.516442e-02
-9	Rv0452	-9	0	A	T	0.150	6.785117e-02	1.302528e-01	4.695875e+00	6.025804e-01
-9	Rv2964	-9	0	A	T	0.242	9.176080e-03	9.252049e-02	4.688419e+00	9.210233e-01
-9	Rv2963	-9	0	A	T	0.048	-2.521075e-02	7.923763e-02	4.673775e+00	7.504493e-01
-9	Rv0187	-9	0	A	T	0.022	-4.687907e-02	7.302349e-02	4.715392e+00	5.210918e-01
-9	Rv0186	-9	0	A	T	0.038	-1.409292e-01	5.766340e-02	4.607766e+00	1.476026e-02
-9	Rv0185	-9	0	A	T	0.197	-1.859806e-02	1.373367e-01	4.694742e+00	8.923174e-01
-9	Rv0671	-9	0	A	T	0.031	-1.330569e-01	9.853340e-02	4.784912e+00	1.773129e-01
-9	Rv0670	-9	0	A	T	0.048	2.161825e-01	1.199730e-01	4.705756e+00	7.196780e-02
-9	Rv0673	-9	0	A	T	0.198	5.070273e-02	8.770346e-02	4.650684e+00	5.633637e-01
-9	Rv0672	-9	0	A	T	0.048	-7.325120e-02	7.490293e-02	4.694593e+00	3.284225e-01
-9	Rv0675	-9	0	A	T	0.010	4.054210e-02	8.855238e-02	4.701679e+00	6.472089e-01
-9	Rv0674	-9	0	A	T	0.012	5.603207e-02	9.269640e-02	4.668679e+00	5.457191e-01
-9	Rv0573c	-9	0	A	T	0.017	-6.393183e-02	7.473227e-02	4.679084e+00	3.925660e-01
-9	Rv3823c	-9	0	A	T	0.091	1.659867e-02	6.110189e-02	4.687740e+00	7.859634e-01
-9	Rv0467	-9	0	A	T	0.010	-8.381018e-03	9.116735e-02	4.679796e+00	9.267787e-01
-9	Rv0767c	-9	0	A	T	0.013	1.062612e-01	9.416219e-02	4.653417e+00	2.594818e-01
-9	958	-9	0	A	T	0.014	-1.054372e-01	2.330148e-01	4.746773e+00	6.510487e-01
-9	Rv3212	-9	0	A	T	0.013	-4.576852e-02	8.373166e-02	4.681449e+00	5.848134e-01
-9	Rv3211	-9	0	A	T	0.022	6.495514e-02	6.858872e-02	4.641583e+00	3.439388e-01
-9	953	-9	0	A	T	0.024	-1.301302e-01	8.106179e-01	4.749831e+00	8.725061e-01
-9	Rv3218	-9	0	A	T	0.012	4.677007e-02	9.112880e-02	4.673143e+00	6.079448e-01
-9	Rv2378c	-9	0	A	T	0.031	2.158309e-02	1.335399e-01	4.681152e+00	8.716474e-01
-9	Rv2576c	-9	0	A	T	0.018	-2.306950e-01	1.189787e-01	4.654697e+00	5.288950e-02
-9	Rv0990c	-9	0	A	T	0.337	-1.332809e-02	2.343490e-01	4.749015e+00	9.546620e-01
-9	Rv3375	-9	0	A	T	0.034	1.949726e-02	6.780623e-02	4.691159e+00	7.737773e-01
-9	Rv3376	-9	0	A	T	0.010	2.970398e-01	9.650641e-02	4.668023e+00	2.162136e-03
-9	Rv3371	-9	0	A	T	0.090	-2.235915e-01	6.984696e-02	4.872778e+00	1.427795e-03
-9	Rv3373	-9	0	A	T	0.059	1.275082e-01	1.097005e-01	4.670937e+00	2.454795e-01
-9	Rv3372	-9	0	A	T	0.033	3.400830e-03	9.511052e-02	4.685225e+00	9.714862e-01
-9	Rv0610c	-9	0	A	T	0.088	1.318454e-02	7.935058e-02	4.692279e+00	8.680803e-01
-9	Rv0742	-9	0	A	T	0.050	2.251396e-02	6.944596e-02	4.686064e+00	7.458836e-01
-9	1145	-9	0	A	T	0.486	-1.573119e-01	2.061847e-01	4.702521e+00	4.457292e-01
-9	Rv1141c	-9	0	A	T	0.027	3.694537e-02	8.363485e-02	4.692714e+00	6.588032e-01
-9	Rv3740c	-9	0	A	T	0.020	-1.560267e-01	6.988479e-02	4.796820e+00	2.587478e-02
-9	Rv2578c	-9	0	A	T	0.047	-5.521400e-02	8.399138e-02	4.661831e+00	5.111449e-01
-9	Rv2503c	-9	0	A	T	0.078	2.783782e-02	8.949445e-02	4.717204e+00	7.558462e-01
-9	Rv3909	-9	0	A	T	0.074	1.398485e-02	6.801044e-02	4.703025e+00	8.371387e-01
-9	Rv2359	-9	0	A	T	0.058	3.488719e-02	1.012144e-01	4.670305e+00	7.304292e-01
-9	1667	-9	0	A	T	0.054	8.175203e-02	1.553545e-01	4.711639e+00	5.988884e-01
-9	Rv2355	-9	0	A	T	0.013	3.652003e-02	1.332134e-01	4.662848e+00	7.840491e-01
-9	Rvnr01	-9	0	A	T	0.057	2.362750e-01	4.086710e-02	5.129182e+00	1.095301e-08
-9	593	-9	0	A	T	0.204	4.572440e-02	1.035204e-01	4.683927e+00	6.588405e-01
-9	598	-9	0	A	T	0.284	-2.221708e-01	1.230786e-01	4.768858e+00	7.146726e-02
-9	Rv3396c	-9	0	A	T	0.091	-4.193012e-02	9.156228e-02	4.730322e+00	6.471306e-01
-9	2829	-9	0	A	T	0.086	3.447033e-02	8.528484e-02	4.712343e+00	6.861991e-01
-9	2821	-9	0	A	T	0.012	-8.495308e-02	8.429556e-02	4.707043e+00	3.138830e-01
-9	Rv1214c	-9	0	A	T	0.010	1.905219e-01	1.577603e-01	4.741671e+00	2.275652e-01
-9	Rv2138	-9	0	A	T	0.054	2.367422e-02	9.891186e-02	4.679008e+00	8.109037e-01
-9	Rv2139	-9	0	A	T	0.214	8.443042e-02	1.016600e-01	4.613749e+00	4.065166e-01
-9	Rv1687c	-9	0	A	T	0.018	-3.427654e-02	7.697564e-02	4.689164e+00	6.562411e-01
-9	1401	-9	0	A	T	0.280	1.285881e-01	3.471727e-01	4.728488e+00	7.112014e-01
-9	Rv2155c	-9	0	A	T	0.486	2.130693e-01	1.901891e-01	4.744852e+00	2.629518e-01
-9	Rv3812	-9	0	A	T	0.061	4.561911e-02	7.283547e-02	4.686203e+00	5.312928e-01
-9	1406	-9	0	A	T	0.048	-1.066132e-02	1.628521e-01	4.689321e+00	9.478206e-01
-9	Rv0159c	-9	0	A	T	0.498	1.248182e-01	6.714842e-01	4.749212e+00	8.525871e-01
-9	Rv0860	-9	0	A	T	0.024	-2.033783e-01	7.016282e-02	4.598042e+00	3.859512e-03
-9	695	-9	0	A	T	0.031	8.436824e-02	9.368859e-02	4.731132e+00	3.681405e-01
-9	698	-9	0	A	T	0.014	8.595817e-02	8.742680e-02	4.699321e+00	3.258326e-01
-9	334	-9	0	A	T	0.207	1.209179e-02	2.336558e-01	4.707791e+00	9.587416e-01
-9	332	-9	0	A	T	0.496	-2.372007e-01	5.877273e-01	4.761173e+00	6.866321e-01
-9	Rv3500c	-9	0	A	T	0.017	-1.260191e-01	1.730474e-01	4.742626e+00	4.667029e-01
-9	Rv1113	-9	0	A	T	0.014	-1.789763e-02	1.944727e-01	4.686723e+00	9.266981e-01
-9	Rv1112	-9	0	A	T	0.028	9.002458e-02	9.035439e-02	4.790280e+00	3.194090e-01
-9	Rv1110	-9	0	A	T	0.027	7.230670e-02	1.398247e-01	4.688081e+00	6.052257e-01
-9	Rv1115	-9	0	A	T	0.032	9.094029e-02	1.295761e-01	4.713087e+00	4.830086e-01
-9	Rv1442	-9	0	A	T	0.231	-1.339809e-01	8.015251e-02	4.695066e+00	9.503498e-02
-9	Rv3092c	-9	0	A	T	0.076	-1.290776e-01	1.103330e-01	4.704127e+00	2.424250e-01
-9	Rv0240	-9	0	A	T	0.020	-1.476213e-01	1.130675e-01	4.784303e+00	1.920971e-01
-9	Rv0243	-9	0	A	T	0.026	1.126963e-01	6.617114e-02	4.707014e+00	8.897256e-02
-9	Rv0245	-9	0	A	T	0.156	3.438767e-02	1.061955e-01	4.706481e+00	7.461706e-01
-9	Rv0246	-9	0	A	T	0.014	1.319538e-01	7.673104e-02	4.837242e+00	8.591041e-02
-9	Rv1043c	-9	0	A	T	0.026	1.218785e-01	7.785266e-02	4.617977e+00	1.178967e-01
-9	Rv2678c	-9	0	A	T	0.011	-1.437336e-02	9.130585e-02	4.687741e+00	8.749573e-01
-9	Rv2986c	-9	0	A	T	0.011	-2.717005e-02	9.499731e-02	4.696499e+00	7.749523e-01
-9	Rv0503c	-9	0	A	T	0.015	1.884210e-01	1.378560e-01	4.798926e+00	1.721083e-01
-9	Rv3818	-9	0	A	T	0.039	3.561002e-02	7.879756e-02	4.692153e+00	6.514619e-01
-9	Rv1812c	-9	0	A	T	0.491	2.824792e-01	7.646967e-01	4.749483e+00	7.119361e-01
-9	Rv1396c	-9	0	A	T	0.437	4.929975e-02	1.127204e-01	4.672717e+00	6.619767e-01
-9	Rv2880c	-9	0	A	T	0.473	1.469273e-01	1.744859e-01	4.712232e+00	4.000298e-01
-9	Rv1215c	-9	0	A	T	0.076	-1.596170e-02	6.250675e-02	4.687780e+00	7.985170e-01
-9	Rv0904c	-9	0	A	T	0.035	-1.076733e-01	9.280060e-02	4.644107e+00	2.463184e-01
-9	Rv2580c	-9	0	A	T	0.011	-4.229215e-02	1.162397e-01	4.681706e+00	7.160857e-01
-9	Rv3906c	-9	0	A	T	0.014	-2.084966e-02	8.753342e-02	4.693901e+00	8.117996e-01
-9	Rv2766c	-9	0	A	T	0.030	-4.244316e-02	1.202905e-01	4.681217e+00	7.243107e-01
-9	Rv3882c	-9	0	A	T	0.105	-2.962453e-02	6.377659e-02	4.679684e+00	6.424240e-01
-9	Rv2103c	-9	0	A	T	0.166	2.505675e-02	9.850016e-02	4.715059e+00	7.992712e-01
-9	2017	-9	0	A	T	0.012	-1.751841e-01	2.807203e-01	4.730290e+00	5.327876e-01
-9	2013	-9	0	A	T	0.052	-9.957275e-02	2.715598e-01	4.693542e+00	7.139712e-01
-9	Rv0831c	-9	0	A	T	0.032	1.470985e-01	8.472147e-02	4.640647e+00	8.293808e-02
-9	Rv1506c	-9	0	A	T	0.019	-7.471075e-02	1.298272e-01	4.679459e+00	5.651549e-01
-9	Rv1309	-9	0	A	T	0.020	6.305143e-02	8.124906e-02	4.653615e+00	4.379836e-01
-9	Rv3377c	-9	0	A	T	0.106	-6.119402e-03	4.816656e-02	4.693654e+00	8.989383e-01
-9	Rv3709c	-9	0	A	T	0.039	-6.547072e-02	8.775231e-02	4.744954e+00	4.558550e-01
-9	Rv0212c	-9	0	A	T	0.021	-1.416860e-01	7.381576e-02	4.676661e+00	5.531481e-02
-9	Rv2178c	-9	0	A	T	0.434	9.261203e-02	2.187068e-01	4.724263e+00	6.720891e-01
-9	1349	-9	0	A	T	0.016	5.972869e-02	8.099074e-02	4.704819e+00	4.610692e-01
-9	Rv1773c	-9	0	A	T	0.084	7.013088e-03	1.032550e-01	4.688890e+00	9.458678e-01
-9	452	-9	0	A	T	0.284	4.347468e-02	3.018748e-01	4.738736e+00	8.855277e-01
-9	1344	-9	0	A	T	0.051	-9.109835e-02	5.371018e-01	4.742348e+00	8.653629e-01
-9	Rv1846c	-9	0	A	T	0.051	1.598226e-01	1.324861e-01	4.660905e+00	2.280775e-01
-9	Rv3427c	-9	0	A	T	0.012	3.779186e-02	8.734824e-02	4.693677e+00	6.653910e-01
-9	Rv0477	-9	0	A	T	0.022	1.187440e-03	1.590715e-01	4.677083e+00	9.940460e-01
-9	Rv0475	-9	0	A	T	0.012	2.675836e-02	8.377457e-02	4.674789e+00	7.495073e-01
-9	Rv0473	-9	0	A	T	0.057	-8.102888e-02	8.217014e-02	4.729173e+00	3.244040e-01
-9	948	-9	0	A	T	0.390	-1.944848e-01	5.023336e-02	3.483812e+00	1.177620e-04
-9	Rv3767c	-9	0	A	T	0.010	4.358581e-02	8.840936e-02	4.703367e+00	6.221603e-01
-9	Rv0631c	-9	0	A	T	0.138	-3.662932e-03	5.244470e-02	4.686873e+00	9.443371e-01
-9	Rv1307	-9	0	A	T	0.021	8.046234e-03	8.110204e-02	4.683968e+00	9.209977e-01
-9	Rv1304	-9	0	A	T	0.023	6.119763e-02	1.447047e-01	4.690650e+00	6.724821e-01
-9	Rv1300	-9	0	A	T	0.489	3.023850e-01	6.306879e-01	4.746850e+00	6.317597e-01
-9	Rv1301	-9	0	A	T	0.053	-1.120405e-01	2.212594e-01	4.688964e+00	6.127447e-01
-9	Rv2833c	-9	0	A	T	0.016	-5.461932e-02	7.764604e-02	4.716251e+00	4.820051e-01
-9	Rv3199c	-9	0	A	T	0.259	1.425623e-01	1.443033e-01	4.745343e+00	3.235104e-01
-9	Rv1565c	-9	0	A	T	0.020	2.121281e-02	7.149276e-02	4.666377e+00	7.667699e-01
-9	Rv0420c	-9	0	A	T	0.014	-7.820908e-03	8.445327e-02	4.683357e+00	9.262416e-01
-9	Rv0650	-9	0	A	T	0.024	-5.407165e-04	8.029737e-02	4.687385e+00	9.946290e-01
-9	Rv0655	-9	0	A	T	0.107	-3.677468e-02	9.996940e-02	4.698115e+00	7.130843e-01
-9	Rv0654	-9	0	A	T	0.029	3.282820e-02	6.684715e-02	4.707776e+00	6.235074e-01
-9	Rv2314c	-9	0	A	T	0.017	1.606443e-02	8.145795e-02	4.703571e+00	8.437169e-01
-9	Rv2832c	-9	0	A	T	0.037	-2.182253e-01	8.553262e-02	4.984108e+00	1.093203e-02
-9	Rv3294c	-9	0	A	T	0.024	-1.711233e-01	1.236287e-01	4.603416e+00	1.667275e-01
-9	Rv0325	-9	0	A	T	0.288	1.194691e-01	3.201573e-01	4.730181e+00	7.091391e-01
-9	Rv0575c	-9	0	A	T	0.205	-2.908132e-03	8.798650e-02	4.700318e+00	9.736421e-01
-9	Rv3236c	-9	0	A	T	0.235	4.693039e-01	9.792978e-02	4.969356e+00	1.997085e-06
-9	Rv2716	-9	0	A	T	0.048	-1.830854e-01	1.068043e-01	4.749321e+00	8.691231e-02
-9	Rv0783c	-9	0	A	T	0.061	-8.886134e-02	6.075480e-02	4.737944e+00	1.439993e-01
-9	2461	-9	0	A	T	0.052	1.426964e-01	2.174486e-01	4.712722e+00	5.118817e-01
-9	2462	-9	0	A	T	0.206	3.451870e-01	1.911916e-01	4.631858e+00	7.141432e-02
-9	Rv1538c	-9	0	A	T	0.193	4.088817e-02	1.044295e-01	4.712361e+00	6.955129e-01
-9	Rv3359	-9	0	A	T	0.022	-1.046245e-01	8.910307e-02	4.601823e+00	2.406976e-01
-9	Rv2223c	-9	0	A	T	0.031	-4.692268e-02	1.072386e-01	4.664546e+00	6.618386e-01
-9	Rv2814c	-9	0	A	T	0.012	4.477747e-02	1.181723e-01	4.676418e+00	7.048594e-01
-9	Rv1601	-9	0	A	T	0.027	-1.209750e-01	1.608752e-01	4.687522e+00	4.523040e-01
-9	Rv2469c	-9	0	A	T	0.014	8.065898e-02	8.879343e-02	4.731639e+00	3.639712e-01
-9	Rv1607	-9	0	A	T	0.014	2.402258e-01	9.654418e-02	4.654083e+00	1.305846e-02
-9	Rv1970	-9	0	A	T	0.018	-2.505008e-02	8.082162e-02	4.681230e+00	7.566925e-01
-9	Rv1605	-9	0	A	T	0.012	-8.753069e-02	1.249005e-01	4.650644e+00	4.836482e-01
-9	Rv1604	-9	0	A	T	0.469	8.116263e-02	3.089384e-01	4.725823e+00	7.928443e-01
-9	Rv1051c	-9	0	A	T	0.028	1.401224e-01	7.826632e-02	4.735758e+00	7.381371e-02
-9	Rv2501c	-9	0	A	T	0.024	-7.111961e-02	7.737685e-02	4.656576e+00	3.583284e-01
-9	Rv2332	-9	0	A	T	0.067	-7.667273e-02	7.205208e-02	4.704422e+00	2.876205e-01
-9	Rv2339	-9	0	A	T	0.296	1.293645e-01	6.179566e-02	4.815726e+00	3.665446e-02
-9	Rv1138c	-9	0	A	T	0.013	-6.542494e-02	8.412698e-02	4.667751e+00	4.370011e-01
-9	Rv2157c	-9	0	A	T	0.014	4.431969e-02	7.784976e-02	4.675631e+00	5.693285e-01
-9	Rv3821	-9	0	A	T	0.012	-1.590514e-01	1.052769e-01	4.806581e+00	1.312729e-01
-9	Rv3802c	-9	0	A	T	0.059	1.175117e-01	1.230431e-01	4.680164e+00	3.398699e-01
-9	Rv3822	-9	0	A	T	0.095	-5.303882e-02	8.047142e-02	4.688921e+00	5.100377e-01
-9	2809	-9	0	A	T	0.012	7.005880e-03	9.560880e-02	4.690394e+00	9.416061e-01
-9	2803	-9	0	A	T	0.016	-6.530063e-02	1.066300e-01	4.748444e+00	5.404605e-01
-9	1423	-9	0	A	T	0.035	-2.048867e-02	1.471490e-01	4.700773e+00	8.893007e-01
-9	1425	-9	0	A	T	0.048	-2.232767e-02	1.450900e-01	4.676830e+00	8.777401e-01
-9	Rv1212c	-9	0	A	T	0.020	6.513582e-02	7.768885e-02	4.708999e+00	4.020687e-01
-9	1428	-9	0	A	T	0.029	-1.157740e-01	7.442301e-02	4.569560e+00	1.202300e-01
-9	Rv2486	-9	0	A	T	0.012	7.424801e-02	9.771593e-02	4.648855e+00	4.475974e-01
-9	602	-9	0	A	T	0.020	-2.039874e-01	2.344645e-01	4.799014e+00	3.845775e-01
-9	1205	-9	0	A	T	0.011	9.667079e-02	9.989703e-02	4.692754e+00	3.335112e-01
-9	Rv1683	-9	0	A	T	0.024	3.251805e-02	6.028207e-02	4.703474e+00	5.897529e-01
-9	Rv1682	-9	0	A	T	0.048	3.906559e-02	1.556568e-01	4.672179e+00	8.019056e-01
-9	Rv1681	-9	0	A	T	0.196	4.895715e-02	1.263500e-01	4.704747e+00	6.985189e-01
-9	Rv1680	-9	0	A	T	0.014	6.532524e-02	9.286711e-02	4.624562e+00	4.820130e-01
-9	Rv1689	-9	0	A	T	0.018	1.339219e-01	8.735912e-02	4.733832e+00	1.257062e-01
-9	Rv0278c	-9	0	A	T	0.414	3.115515e-02	3.948032e-02	4.664146e+00	4.302906e-01
-9	Rv3105c	-9	0	A	T	0.032	-4.039668e-02	1.425388e-01	4.702943e+00	7.769440e-01
-9	Rv3502c	-9	0	A	T	0.050	6.622058e-02	1.458534e-01	4.708164e+00	6.499477e-01
-9	Rv2022c	-9	0	A	T	0.076	-8.918202e-02	8.241929e-02	4.813189e+00	2.795849e-01
-9	Rv1469	-9	0	A	T	0.071	-4.637350e-02	7.666214e-02	4.687554e+00	5.454277e-01
-9	Rv1463	-9	0	A	T	0.208	-8.365453e-02	1.811977e-01	4.735449e+00	6.444511e-01
-9	Rv1462	-9	0	A	T	0.491	2.824792e-01	7.646967e-01	4.749483e+00	7.119361e-01
-9	Rv1461	-9	0	A	T	0.284	-6.504095e-02	1.128035e-01	4.711790e+00	5.643961e-01
-9	Rv1460	-9	0	A	T	0.014	-1.148160e-01	1.080463e-01	4.837492e+00	2.882884e-01
-9	Rv0228	-9	0	A	T	0.027	-2.278290e-02	1.003493e-01	4.669637e+00	8.204591e-01
-9	Rv0220	-9	0	A	T	0.055	-2.258557e-01	1.116618e-01	4.726325e+00	4.346915e-02
-9	Rv0221	-9	0	A	T	0.298	-9.449536e-02	8.791068e-02	4.685825e+00	2.827723e-01
-9	Rv1014c	-9	0	A	T	0.014	1.004582e-01	9.538594e-02	4.724878e+00	2.926075e-01
-9	Rv1041c	-9	0	A	T	0.069	2.540523e-02	6.196681e-02	4.694080e+00	6.819395e-01
-9	Rv3833	-9	0	A	T	0.435	2.485618e-01	1.552466e-01	4.770047e+00	1.097908e-01
-9	352	-9	0	A	T	0.012	1.244513e-02	1.030764e-01	4.692119e+00	9.039325e-01
-9	Rv0541c	-9	0	A	T	0.029	5.977891e-02	7.906199e-02	4.660611e+00	4.498311e-01
-9	Rv2333c	-9	0	A	T	0.365	1.995843e-01	1.566645e-01	4.660304e+00	2.030812e-01
-9	Rv1394c	-9	0	A	T	0.468	-9.314838e-02	1.867107e-01	4.744465e+00	6.180054e-01
-9	Rv2618	-9	0	A	T	0.046	-7.305714e-02	1.247594e-01	4.691050e+00	5.583352e-01
-9	Rv2764c	-9	0	A	T	0.068	1.376015e-01	6.963111e-02	4.668052e+00	4.851244e-02
-9	Rv1424c	-9	0	A	T	0.029	2.118793e-01	1.201205e-01	4.739082e+00	7.816714e-02
-9	Rv3473c	-9	0	A	T	0.012	-5.129371e-02	9.876912e-02	4.721434e+00	6.036878e-01
-9	Rv3255c	-9	0	A	T	0.010	-4.955755e-02	1.112314e-01	4.686069e+00	6.560642e-01
-9	Rv0920c	-9	0	A	T	0.047	4.996431e-03	7.283965e-02	4.690613e+00	9.453308e-01
-9	Rv2915c	-9	0	A	T	0.011	-1.938478e-01	1.038075e-01	4.661457e+00	6.224773e-02
-9	Rv3528c	-9	0	A	T	0.033	-8.592015e-02	8.929321e-02	4.725066e+00	3.362539e-01
-9	Rv2586c	-9	0	A	T	0.031	8.696598e-02	7.207265e-02	4.664798e+00	2.279588e-01
-9	2250	-9	0	A	T	0.068	-5.114557e-02	9.125230e-02	4.675974e+00	5.753197e-01
-9	Rv3884c	-9	0	A	T	0.382	-2.078495e-02	8.691991e-02	4.717654e+00	8.110735e-01
-9	Rv3859c	-9	0	A	T	0.073	-9.116787e-02	5.940992e-02	4.721336e+00	1.253243e-01
-9	2786	-9	0	A	T	0.022	-1.102252e-01	8.852264e-02	4.648017e+00	2.134694e-01
-9	2783	-9	0	A	T	0.027	-1.580156e-01	1.628338e-01	4.692813e+00	3.321621e-01
-9	2789	-9	0	A	T	0.048	-9.408463e-02	1.687514e-01	4.718720e+00	5.773329e-01
-9	2078	-9	0	A	T	0.043	1.623286e-01	1.104725e-01	4.675071e+00	1.421524e-01
-9	2071	-9	0	A	T	0.297	3.917699e-03	1.186165e-01	4.705070e+00	9.736610e-01
-9	Rv2268c	-9	0	A	T	0.069	6.245565e-02	6.235090e-02	4.621964e+00	3.168287e-01
-9	Rv1504c	-9	0	A	T	0.061	1.760132e-02	9.386977e-02	4.680978e+00	8.513144e-01
-9	Rv2076c	-9	0	A	T	0.025	4.932841e-01	2.347844e-01	4.751907e+00	3.598107e-02
-9	Rv3302c	-9	0	A	T	0.022	-6.799111e-02	7.905029e-02	4.705125e+00	3.900155e-01
-9	Rv3707c	-9	0	A	T	0.022	-1.795295e-01	1.133393e-01	4.661682e+00	1.136251e-01
-9	Rv0731c	-9	0	A	T	0.026	3.016255e-02	1.074058e-01	4.675213e+00	7.789216e-01
-9	Rv1666c	-9	0	A	T	0.019	-9.946458e-02	7.396185e-02	4.741095e+00	1.791028e-01
-9	Rv2190c	-9	0	A	T	0.040	1.519816e-01	8.334729e-02	4.566617e+00	6.863888e-02
-9	Rv1097c	-9	0	A	T	0.037	6.814128e-02	8.089564e-02	4.702031e+00	3.998749e-01
-9	Rv0495c	-9	0	A	T	0.017	1.455624e-02	9.972046e-02	4.693684e+00	8.839848e-01
-9	Rv1319c	-9	0	A	T	0.208	6.459964e-02	4.606126e-02	4.687140e+00	1.611977e-01
-9	Rv1096	-9	0	A	T	0.033	1.132232e-01	9.614127e-02	4.691124e+00	2.393081e-01
-9	Rv1095	-9	0	A	T	0.012	7.164212e-03	8.996216e-02	4.688090e+00	9.365486e-01
-9	Rv1093	-9	0	A	T	0.491	2.824792e-01	7.646967e-01	4.749483e+00	7.119361e-01
-9	Rv1090	-9	0	A	T	0.210	1.793048e-01	9.904695e-02	4.777091e+00	7.065848e-02
-9	Rv1091	-9	0	A	T	0.223	-6.202232e-03	4.506198e-02	4.707307e+00	8.905645e-01
-9	Rv1753c	-9	0	A	T	0.431	-3.761318e-02	7.808139e-02	4.694644e+00	6.301504e-01
-9	Rv3022c	-9	0	A	T	0.376	7.072302e-05	4.464341e-02	4.696048e+00	9.987364e-01
-9	Rv0413	-9	0	A	T	0.011	3.834999e-02	8.884666e-02	4.709615e+00	6.661282e-01
-9	Rv0415	-9	0	A	T	0.039	6.434414e-02	1.044252e-01	4.689928e+00	5.379707e-01
-9	Rv0417	-9	0	A	T	0.495	-7.558569e-02	3.519424e-01	4.705303e+00	8.300085e-01
-9	Rv0419	-9	0	A	T	0.298	-8.546822e-02	9.676448e-02	4.754842e+00	3.773852e-01
-9	Rv0418	-9	0	A	T	0.021	9.740334e-03	7.222071e-02	4.694869e+00	8.927525e-01
-9	Rv3761c	-9	0	A	T	0.024	-2.788434e-02	6.761602e-02	4.711137e+00	6.801723e-01
-9	Rv2673	-9	0	A	T	0.028	-1.101881e-01	7.645361e-02	4.654330e+00	1.499437e-01
-9	1360	-9	0	A	T	0.024	-1.511985e-01	1.482438e-01	4.739540e+00	3.080976e-01
-9	Rv2674	-9	0	A	T	0.014	9.489741e-02	9.116185e-02	4.705892e+00	2.982293e-01
-9	Rv2679	-9	0	A	T	0.032	-1.095601e-01	9.939050e-02	4.679278e+00	2.706845e-01
-9	479	-9	0	A	T	0.150	7.715874e-04	1.368627e-01	4.718484e+00	9.955033e-01
-9	Rv3022A	-9	0	A	T	0.039	-3.329020e-02	9.515338e-02	4.677292e+00	7.265455e-01
-9	Rv1321	-9	0	A	T	0.491	2.824792e-01	7.646967e-01	4.749483e+00	7.119361e-01
-9	Rv2928	-9	0	A	T	0.016	5.104667e-02	8.683914e-02	4.657989e+00	5.568273e-01
-9	Rv1328	-9	0	A	T	0.170	-1.166090e-01	6.749272e-02	4.643897e+00	8.445837e-02
-9	Rv3534c	-9	0	A	T	0.041	-2.411585e-02	9.234928e-02	4.683190e+00	7.940599e-01
-9	Rv0244c	-9	0	A	T	0.065	4.055313e-02	4.431326e-02	4.690730e+00	3.604157e-01
-9	Rv2830c	-9	0	A	T	0.489	3.023850e-01	6.306879e-01	4.746850e+00	6.317597e-01
-9	Rv2450c	-9	0	A	T	0.488	-7.651785e-03	1.665809e-01	4.683469e+00	9.633751e-01
-9	Rv3780	-9	0	A	T	0.018	-1.075268e-01	9.302301e-02	4.680676e+00	2.480921e-01
-9	Rv3782	-9	0	A	T	0.193	4.973316e-02	1.506361e-01	4.692971e+00	7.413777e-01
-9	Rv3784	-9	0	A	T	0.074	-8.159993e-02	7.785703e-02	4.656486e+00	2.949499e-01
-9	Rv1844c	-9	0	A	T	0.472	1.146663e-01	1.043679e-01	4.698459e+00	2.722707e-01
-9	Rv3403c	-9	0	A	T	0.028	-3.095832e-02	6.953983e-02	4.649013e+00	6.563152e-01
-9	Rv3788	-9	0	A	T	0.201	2.015617e-01	1.062846e-01	4.558711e+00	5.829558e-02
-9	293	-9	0	A	T	0.046	-1.792187e-01	2.304503e-01	4.665674e+00	4.370031e-01
-9	Rv3234c	-9	0	A	T	0.334	1.364919e-01	1.974038e-01	4.721672e+00	4.895110e-01
-9	Rv0744c	-9	0	A	T	0.024	-1.301302e-01	8.106179e-01	4.749831e+00	8.725061e-01
-9	Rv3741c	-9	0	A	T	0.051	-2.248744e-02	7.939056e-02	4.694782e+00	7.770645e-01
-9	Rv3736	-9	0	A	T	0.059	-2.100473e-01	7.746285e-02	4.879999e+00	6.853022e-03
-9	Rv2221c	-9	0	A	T	0.022	9.435163e-02	6.697561e-02	4.687939e+00	1.593343e-01
-9	581	-9	0	A	T	0.059	-8.238435e-02	8.002184e-02	4.671840e+00	3.035734e-01
-9	Rv3254	-9	0	A	T	0.013	-7.913281e-02	8.920551e-02	4.689157e+00	3.753245e-01
-9	Rv1102c	-9	0	A	T	0.280	1.285881e-01	3.471727e-01	4.728488e+00	7.112014e-01
-9	2440	-9	0	A	T	0.159	6.977076e-02	5.444073e-02	4.668768e+00	2.003913e-01
-9	2447	-9	0	A	T	0.016	1.531164e-02	8.351788e-02	4.685623e+00	8.545869e-01
-9	Rv0442c	-9	0	A	T	0.084	-5.481561e-02	5.010251e-02	4.659116e+00	2.742840e-01
-9	Rv3331	-9	0	A	T	0.491	2.824792e-01	7.646967e-01	4.749483e+00	7.119361e-01
-9	Rv3330	-9	0	A	T	0.013	2.198703e-01	9.059186e-02	4.749345e+00	1.546246e-02
-9	Rv1248c	-9	0	A	T	0.315	3.160525e-02	9.361003e-02	4.673296e+00	7.357411e-01
-9	Rv3337	-9	0	A	T	0.052	-4.080342e-01	2.753842e-01	4.720134e+00	1.388523e-01
-9	Rv3338	-9	0	A	T	0.015	-2.262824e-02	8.013194e-02	4.690320e+00	7.777263e-01
-9	Rv3839	-9	0	A	T	0.283	-1.185347e-01	1.616719e-01	4.719591e+00	4.636828e-01
-9	2516	-9	0	A	T	0.411	-2.532092e-01	6.050043e-02	3.286187e+00	3.194393e-05
-9	Rv1364c	-9	0	A	T	0.488	9.277723e-02	2.268937e-01	4.695020e+00	6.827311e-01
-9	Rv1928c	-9	0	A	T	0.088	7.637630e-02	7.529866e-02	4.705268e+00	3.107688e-01
-9	Rv2123	-9	0	A	T	0.305	3.174120e-02	7.887155e-02	4.681740e+00	6.874764e-01
-9	1623	-9	0	A	T	0.011	-1.001960e-01	1.291748e-01	4.694908e+00	4.381988e-01
-9	1622	-9	0	A	T	0.116	1.825953e-03	1.325869e-01	4.708632e+00	9.890158e-01
-9	Rv2318	-9	0	A	T	0.050	8.668089e-02	1.142986e-01	4.666501e+00	4.484719e-01
-9	1997	-9	0	A	T	0.048	-1.808613e-01	1.544168e-01	4.630420e+00	2.418772e-01
-9	1998	-9	0	A	T	0.053	1.793143e-02	1.870606e-01	4.689785e+00	9.236588e-01
-9	Rv1917c	-9	0	A	T	0.481	-1.291028e-01	1.035200e-01	4.737605e+00	2.127487e-01
-9	Rv2736c	-9	0	A	T	0.161	-8.604336e-03	1.273419e-01	4.715165e+00	9.461473e-01
-9	2860	-9	0	A	T	0.027	-7.305262e-02	1.436075e-01	4.687356e+00	6.111182e-01
-9	2862	-9	0	A	T	0.129	5.065700e-02	1.703310e-01	4.705437e+00	7.662429e-01
-9	Rv3804c	-9	0	A	T	0.014	2.303639e-02	9.056650e-02	4.689131e+00	7.992897e-01
-9	Rv1982c	-9	0	A	T	0.081	-5.662319e-02	1.360343e-01	4.713785e+00	6.773546e-01
-9	2866	-9	0	A	T	0.200	-4.852346e-02	4.098841e-02	4.893593e+00	2.368627e-01
-9	2867	-9	0	A	T	0.061	2.733645e-02	6.726761e-02	4.648513e+00	6.845794e-01
-9	2868	-9	0	A	T	0.205	5.137433e-02	2.279614e-01	4.694164e+00	8.217588e-01
-9	Rv0093c	-9	0	A	T	0.069	4.175687e-02	1.140836e-01	4.721853e+00	7.144558e-01
-9	550	-9	0	A	T	0.014	-1.955618e-01	8.710514e-02	4.718102e+00	2.505758e-02
-9	553	-9	0	A	T	0.035	-1.514348e-01	1.114069e-01	4.726047e+00	1.744713e-01
-9	Rv2159c	-9	0	A	T	0.016	-6.896581e-02	8.020987e-02	4.635313e+00	3.901711e-01
-9	Rv3392c	-9	0	A	T	0.057	-3.768172e-02	1.117780e-01	4.684068e+00	7.361288e-01
-9	1199	-9	0	A	T	0.058	1.193585e-01	1.346083e-01	4.765262e+00	3.755257e-01
-9	1190	-9	0	A	T	0.033	7.189665e-02	9.820156e-02	4.743642e+00	4.643211e-01
-9	Rv2286c	-9	0	A	T	0.014	4.765977e-02	9.026895e-02	4.724976e+00	5.976764e-01
-9	Rv3686c	-9	0	A	T	0.010	2.575111e-02	1.190832e-01	4.684705e+00	8.288571e-01
-9	Rv1665	-9	0	A	T	0.030	-3.001594e-02	9.963633e-02	4.701970e+00	7.633055e-01
-9	Rv1664	-9	0	A	T	0.087	-7.791455e-02	5.093240e-02	4.667091e+00	1.265066e-01
-9	Rv1661	-9	0	A	T	0.314	-7.922755e-02	5.875662e-02	4.744286e+00	1.779456e-01
-9	Rv1660	-9	0	A	T	0.051	9.894706e-02	1.172042e-01	4.684453e+00	3.988177e-01
-9	Rv1663	-9	0	A	T	0.069	4.058283e-02	6.418464e-02	4.722094e+00	5.273994e-01
-9	Rv1662	-9	0	A	T	0.490	1.110798e-01	3.476897e-01	4.695469e+00	7.494539e-01
-9	Rv2979c	-9	0	A	T	0.283	-2.684951e-01	1.493275e-01	4.845021e+00	7.258393e-02
-9	Rv2982c	-9	0	A	T	0.491	2.824792e-01	7.646967e-01	4.749483e+00	7.119361e-01
-9	Rv1327c	-9	0	A	T	0.020	1.860598e-01	6.954172e-02	4.659029e+00	7.628006e-03
-9	Rv3107c	-9	0	A	T	0.023	6.071065e-02	7.080063e-02	4.694745e+00	3.914558e-01
-9	Rv1409	-9	0	A	T	0.058	-3.067919e-01	1.047036e-01	4.889871e+00	3.493843e-03
-9	Rv1408	-9	0	A	T	0.014	-8.820314e-02	9.189286e-02	4.669323e+00	3.374484e-01
-9	Rv2756c	-9	0	A	T	0.366	1.009801e-01	1.280420e-01	4.698067e+00	4.305728e-01
-9	Rv1402	-9	0	A	T	0.054	-4.804748e-02	8.377209e-02	4.703027e+00	5.664483e-01
-9	Rv1407	-9	0	A	T	0.065	5.675050e-02	8.783541e-02	4.707394e+00	5.184165e-01
-9	Rv1406	-9	0	A	T	0.010	2.425343e-02	1.047758e-01	4.672946e+00	8.170070e-01
-9	Rv0227c	-9	0	A	T	0.016	-9.284081e-03	1.014268e-01	4.680494e+00	9.270927e-01
-9	1346	-9	0	A	T	0.490	5.094689e-02	3.398356e-01	4.710469e+00	8.808719e-01
-9	Rv1016c	-9	0	A	T	0.046	-5.775132e-02	1.323917e-01	4.699459e+00	6.628088e-01
-9	373	-9	0	A	T	0.016	7.047828e-02	8.408936e-02	4.677133e+00	4.022278e-01
-9	377	-9	0	A	T	0.194	-5.672008e-02	2.229746e-01	4.716730e+00	7.992741e-01
-9	Rv2719c	-9	0	A	T	0.282	-2.984100e-01	1.890041e-01	4.894158e+00	1.148008e-01
-9	Rv0873	-9	0	A	T	0.024	-9.991738e-02	6.569260e-02	4.614342e+00	1.286951e-01
-9	Rv0365c	-9	0	A	T	0.051	6.527613e-02	8.468040e-02	4.675811e+00	4.410426e-01
-9	Rv3257c	-9	0	A	T	0.280	1.285881e-01	3.471727e-01	4.728488e+00	7.112014e-01
-9	Rv0754	-9	0	A	T	0.065	3.882611e-02	5.548395e-02	4.702594e+00	4.842917e-01
-9	Rv0750	-9	0	A	T	0.046	-4.802686e-02	8.358972e-02	4.696545e+00	5.657688e-01
-9	Rv0209	-9	0	A	T	0.276	7.441010e-02	1.167929e-01	4.655048e+00	5.242511e-01
-9	Rv0758	-9	0	A	T	0.496	-2.372007e-01	5.877273e-01	4.761173e+00	6.866321e-01
-9	Rv1426c	-9	0	A	T	0.063	3.186543e-02	7.218079e-02	4.671725e+00	6.590052e-01
-9	Rv2353c	-9	0	A	T	0.014	5.861834e-02	8.353792e-02	4.631564e+00	4.830906e-01
-9	Rv0926c	-9	0	A	T	0.015	-1.771945e-01	9.321490e-02	4.672395e+00	5.770386e-02
-9	Rv2584c	-9	0	A	T	0.491	2.824792e-01	7.646967e-01	4.749483e+00	7.119361e-01
-9	Rv3886c	-9	0	A	T	0.079	-6.708647e-03	4.889754e-02	4.683494e+00	8.909119e-01
-9	2055	-9	0	A	T	0.141	3.805085e-01	1.327893e-01	4.705441e+00	4.282643e-03
-9	2056	-9	0	A	T	0.010	5.656426e-02	1.065729e-01	4.710070e+00	5.957483e-01
-9	2059	-9	0	A	T	0.052	1.218097e-01	2.063520e-01	4.673591e+00	5.551713e-01
-9	Rv0010c	-9	0	A	T	0.072	-1.787424e-02	7.700832e-02	4.675137e+00	8.165190e-01
-9	Rv1697	-9	0	A	T	0.012	-3.499250e-01	9.159483e-01	4.744838e+00	7.025456e-01
-9	Rv3627c	-9	0	A	T	0.063	6.533796e-02	8.529092e-02	4.715519e+00	4.438872e-01
-9	Rv3540c	-9	0	A	T	0.214	-5.366974e-02	1.050771e-01	4.704734e+00	6.096691e-01
-9	Rv3275c	-9	0	A	T	0.051	-9.109835e-02	5.371018e-01	4.742348e+00	8.653629e-01
-9	Rv0224c	-9	0	A	T	0.012	-2.994729e-02	1.520844e-01	4.684662e+00	8.439508e-01
-9	Rv3705A	-9	0	A	T	0.018	-8.170720e-03	1.090246e-01	4.698821e+00	9.402799e-01
-9	Rv2129c	-9	0	A	T	0.037	9.809374e-02	8.634303e-02	4.786196e+00	2.562888e-01
-9	Rv2404c	-9	0	A	T	0.012	2.701670e-02	1.116424e-01	4.688203e+00	8.088531e-01
-9	Rv2192c	-9	0	A	T	0.020	2.672810e-02	1.047292e-01	4.687146e+00	7.986312e-01
-9	Rv3300c	-9	0	A	T	0.010	1.044109e-01	1.038596e-01	4.638793e+00	3.150804e-01
-9	Rv3758c	-9	0	A	T	0.164	1.844578e-01	9.119739e-02	4.760212e+00	4.347479e-02
-9	Rv3705c	-9	0	A	T	0.028	-9.897015e-02	7.966564e-02	4.713737e+00	2.145161e-01
-9	Rv0493c	-9	0	A	T	0.329	-4.995613e-03	6.130280e-02	4.695158e+00	9.350739e-01
-9	Rv1273c	-9	0	A	T	0.039	1.003192e-02	8.599616e-02	4.686992e+00	9.071650e-01
-9	Rv1934c	-9	0	A	T	0.285	7.803955e-02	1.295057e-01	4.689553e+00	5.469641e-01
-9	Rv1099c	-9	0	A	T	0.046	-1.805558e-01	2.224122e-01	4.699950e+00	4.171658e-01
-9	Rv3598c	-9	0	A	T	0.234	3.686049e-02	1.357753e-01	4.674921e+00	7.860971e-01
-9	Rv3423c	-9	0	A	T	0.017	4.914527e-02	7.163200e-02	4.680485e+00	4.928797e-01
-9	Rv2415c	-9	0	A	T	0.092	-2.953957e-02	1.278310e-01	4.717259e+00	8.173148e-01
-9	Rv0642c	-9	0	A	T	0.058	5.473493e-02	1.061230e-01	4.704619e+00	6.061715e-01
-9	Rv0143c	-9	0	A	T	0.087	1.096267e-01	6.851081e-02	4.735017e+00	1.099990e-01
-9	Rv2052c	-9	0	A	T	0.032	5.249667e-02	6.319941e-02	4.756912e+00	4.064411e-01
-9	Rv0929	-9	0	A	T	0.021	-1.220695e-01	1.898699e-01	4.685240e+00	5.204827e-01
-9	Rv0928	-9	0	A	T	0.020	-5.437366e-02	8.054822e-02	4.725387e+00	4.998601e-01
-9	Rv0431	-9	0	A	T	0.056	-6.868333e-03	2.473503e-01	4.698637e+00	9.778550e-01
-9	Rv0921	-9	0	A	T	0.010	6.489070e-02	1.257828e-01	4.726498e+00	6.060833e-01
-9	Rv0922	-9	0	A	T	0.265	2.773701e-01	9.422874e-02	4.564572e+00	3.346899e-03
-9	414	-9	0	A	T	0.494	-1.117414e-01	5.220993e-01	4.757301e+00	8.305885e-01
-9	415	-9	0	A	T	0.198	2.968352e-02	2.298153e-01	4.740686e+00	8.972645e-01
-9	1386	-9	0	A	T	0.018	3.232833e-02	1.073344e-01	4.696088e+00	7.633531e-01
-9	Rv2691	-9	0	A	T	0.469	8.116263e-02	3.089384e-01	4.725823e+00	7.928443e-01
-9	Rv2692	-9	0	A	T	0.283	2.972548e-01	2.058477e-01	4.623018e+00	1.491516e-01
-9	Rv1348	-9	0	A	T	0.083	-5.077537e-02	8.040450e-02	4.639702e+00	5.279112e-01
-9	Rv1341	-9	0	A	T	0.012	-7.437107e-03	9.484250e-02	4.687413e+00	9.375191e-01
-9	Rv1345	-9	0	A	T	0.027	-4.940319e-02	8.174561e-02	4.690423e+00	5.457961e-01
-9	Rv0697	-9	0	A	T	0.262	9.952314e-02	8.794888e-02	4.613328e+00	2.581718e-01
-9	Rv0696	-9	0	A	T	0.069	-3.598723e-02	8.559778e-02	4.661263e+00	6.743001e-01
-9	Rv0694	-9	0	A	T	0.053	-1.603196e-02	7.813025e-02	4.700847e+00	8.374765e-01
-9	Rv2958c	-9	0	A	T	0.051	4.396309e-02	5.558726e-02	4.651181e+00	4.292673e-01
-9	Rv0699	-9	0	A	T	0.205	1.103679e-01	3.049231e-01	4.746417e+00	7.174913e-01
-9	Rv0698	-9	0	A	T	0.076	1.132877e-01	7.292957e-02	4.670742e+00	1.207628e-01
-9	Rv0242c	-9	0	A	T	0.028	1.849673e-02	9.086078e-02	4.675484e+00	8.387443e-01
-9	Rv2836c	-9	0	A	T	0.026	1.695763e-01	6.113881e-02	4.823052e+00	5.684454e-03
-9	Rv3518c	-9	0	A	T	0.021	4.394170e-02	8.095577e-02	4.711662e+00	5.874418e-01
-9	Rv1479	-9	0	A	T	0.078	1.155432e-01	2.232732e-01	4.717925e+00	6.049653e-01
-9	Rv1842c	-9	0	A	T	0.025	-1.799657e-01	9.527861e-02	4.791300e+00	5.930833e-02
-9	Rv3825c	-9	0	A	T	0.088	1.372495e-02	4.274778e-02	4.680340e+00	7.482503e-01
-9	Rv3047c	-9	0	A	T	0.211	-7.341269e-02	1.634014e-01	4.723625e+00	6.533637e-01
-9	Rv3232c	-9	0	A	T	0.039	1.371452e-01	9.173653e-02	4.761397e+00	1.353475e-01
-9	Rv3272	-9	0	A	T	0.239	1.677855e-01	9.331761e-02	4.668586e+00	7.258770e-02
-9	Rv3273	-9	0	A	T	0.037	-3.358615e-02	8.458048e-02	4.697349e+00	6.914160e-01
-9	Rv2905	-9	0	A	T	0.165	3.421552e-02	8.964459e-02	4.706345e+00	7.028096e-01
-9	Rv0257	-9	0	A	T	0.065	1.989623e-01	1.175182e-01	4.665498e+00	9.087394e-02
-9	Rv1452c	-9	0	A	T	0.299	3.501619e-02	3.620253e-02	4.490823e+00	3.337479e-01
-9	Rv0444c	-9	0	A	T	0.204	1.142732e-03	1.353558e-01	4.699837e+00	9.932663e-01
-9	Rv3318	-9	0	A	T	0.016	-4.356843e-02	8.430724e-02	4.668220e+00	6.054645e-01
-9	Rv0974c	-9	0	A	T	0.474	-2.620404e-02	2.851470e-01	4.741973e+00	9.268053e-01
-9	Rv0411c	-9	0	A	T	0.022	-7.419849e-02	8.825104e-02	4.680627e+00	4.007532e-01
-9	Rv3310	-9	0	A	T	0.079	-5.846400e-03	1.475426e-01	4.692764e+00	9.684028e-01
-9	Rv3317	-9	0	A	T	0.491	2.824792e-01	7.646967e-01	4.749483e+00	7.119361e-01
-9	Rv1592c	-9	0	A	T	0.362	3.454919e-02	1.182233e-01	4.677856e+00	7.701883e-01
-9	Rv2818c	-9	0	A	T	0.016	1.387636e-01	1.083605e-01	4.680468e+00	2.007485e-01
-9	Rv0363c	-9	0	A	T	0.018	-1.357816e-02	8.483399e-02	4.685878e+00	8.728813e-01
-9	1815	-9	0	A	T	0.056	1.907393e-01	9.935719e-02	4.735241e+00	5.527940e-02
-9	1811	-9	0	A	T	0.434	9.261203e-02	2.187068e-01	4.724263e+00	6.720891e-01
-9	1813	-9	0	A	T	0.010	-1.844360e-01	9.473011e-02	4.712201e+00	5.192076e-02
-9	1818	-9	0	A	T	0.029	2.415943e-01	1.083102e-01	4.699355e+00	2.601108e-02
-9	1819	-9	0	A	T	0.017	1.094188e-01	7.824945e-02	4.708256e+00	1.624360e-01
-9	Rv2249c	-9	0	A	T	0.013	-4.773806e-03	9.022904e-02	4.688432e+00	9.578199e-01
-9	Rv0346c	-9	0	A	T	0.032	-4.558333e-02	8.963578e-02	4.712540e+00	6.112281e-01
-9	Rv2572c	-9	0	A	T	0.027	1.521786e-02	8.255361e-02	4.697555e+00	8.537984e-01
-9	Rv2505c	-9	0	A	T	0.037	5.992366e-02	6.543258e-02	4.709265e+00	3.600690e-01
-9	1977	-9	0	A	T	0.013	2.563409e-02	1.331631e-01	4.695830e+00	8.474028e-01
-9	1971	-9	0	A	T	0.022	-4.472766e-02	8.950144e-02	4.678249e+00	6.174065e-01
-9	1970	-9	0	A	T	0.491	2.824792e-01	7.646967e-01	4.749483e+00	7.119361e-01
-9	Rv1911c	-9	0	A	T	0.033	-1.003311e-01	7.136482e-02	4.778158e+00	1.601805e-01
-9	Rv3869	-9	0	A	T	0.076	-8.837294e-02	5.405394e-02	4.669709e+00	1.024988e-01
-9	Rv3868	-9	0	A	T	0.054	1.148340e-01	1.003776e-01	4.618542e+00	2.529889e-01
-9	Rv1980c	-9	0	A	T	0.020	3.156389e-02	8.414781e-02	4.692004e+00	7.076942e-01
-9	Rv1621c	-9	0	A	T	0.012	-3.080813e-02	8.410427e-02	4.699484e+00	7.142404e-01
-9	Rv3806c	-9	0	A	T	0.066	1.576397e-01	6.908000e-02	4.824584e+00	2.277588e-02
-9	2844	-9	0	A	T	0.015	1.317752e-01	8.708204e-02	4.689220e+00	1.306521e-01
-9	2843	-9	0	A	T	0.033	-1.081113e-01	1.457225e-01	4.681512e+00	4.583863e-01
-9	Rv3866	-9	0	A	T	0.016	2.009817e-01	8.378482e-02	4.773732e+00	1.669844e-02
-9	Rv2191	-9	0	A	T	0.034	6.695256e-02	6.195148e-02	4.638032e+00	2.801746e-01
-9	Rv2196	-9	0	A	T	0.030	1.726410e-02	7.210614e-02	4.671191e+00	8.108421e-01
-9	Rv2409c	-9	0	A	T	0.212	9.123032e-03	1.213664e-01	4.701209e+00	9.401005e-01
-9	Rv2194	-9	0	A	T	0.011	-2.307042e-02	9.778976e-02	4.690560e+00	8.135618e-01
-9	Rv2195	-9	0	A	T	0.012	-1.082103e-01	9.119836e-02	4.763712e+00	2.357944e-01
-9	Rv3756c	-9	0	A	T	0.012	5.967774e-02	8.708993e-02	4.739445e+00	4.934074e-01
-9	Rv2489c	-9	0	A	T	0.029	1.094419e-01	1.719023e-01	4.747320e+00	5.245504e-01
-9	Rv2160c	-9	0	A	T	0.284	1.825715e-02	1.373727e-01	4.684842e+00	8.943071e-01
-9	Rv3349c	-9	0	A	T	0.209	9.366269e-02	1.252438e-01	4.684012e+00	4.547949e-01
-9	1555	-9	0	A	T	0.491	2.824792e-01	7.646967e-01	4.749483e+00	7.119361e-01
-9	3039	-9	0	A	T	0.214	-5.552510e-02	1.108990e-01	4.721092e+00	6.167453e-01
-9	Rv1647	-9	0	A	T	0.491	2.824792e-01	7.646967e-01	4.749483e+00	7.119361e-01
-9	Rv1646	-9	0	A	T	0.037	-1.159731e-01	8.758173e-02	4.749829e+00	1.858594e-01
-9	Rv1644	-9	0	A	T	0.468	2.807476e-01	2.838628e-01	4.717044e+00	3.229770e-01
-9	Rv1641	-9	0	A	T	0.032	-7.461557e-02	9.869832e-02	4.671605e+00	4.498943e-01
-9	Rv3604c	-9	0	A	T	0.025	2.813785e-01	7.678357e-02	4.601276e+00	2.656254e-04
-9	Rv1649	-9	0	A	T	0.282	3.272335e-02	1.601800e-01	4.673926e+00	8.381828e-01
-9	Rv0774c	-9	0	A	T	0.019	1.109534e-01	7.872486e-02	4.829411e+00	1.591463e-01
-9	Rv1269c	-9	0	A	T	0.154	3.429258e-02	6.802775e-02	4.739629e+00	6.143447e-01
-9	530	-9	0	A	T	0.373	6.982100e-02	1.301859e-01	4.740640e+00	5.919017e-01
-9	Rv2781c	-9	0	A	T	0.023	1.467386e-01	7.371997e-02	4.600419e+00	4.690835e-02
-9	Rv2731	-9	0	A	T	0.010	4.236421e-02	9.345357e-02	4.676050e+00	6.504538e-01
-9	Rv3148	-9	0	A	T	0.018	1.303464e-01	8.868075e-02	4.662202e+00	1.420345e-01
-9	Rv1423	-9	0	A	T	0.014	3.500988e-02	9.201491e-02	4.676953e+00	7.036990e-01
-9	Rv1420	-9	0	A	T	0.243	1.343021e-01	1.001772e-01	4.595424e+00	1.804512e-01
-9	Rv1425	-9	0	A	T	0.082	-7.113764e-02	7.669994e-02	4.651429e+00	3.539828e-01
-9	Rv1429	-9	0	A	T	0.050	2.330261e-02	6.195174e-02	4.703484e+00	7.069207e-01
-9	Rv1325c	-9	0	A	T	0.039	1.219697e-01	5.842636e-02	4.712027e+00	3.718044e-02
-9	1900	-9	0	A	T	0.491	2.824792e-01	7.646967e-01	4.749483e+00	7.119361e-01
-9	Rv3486	-9	0	A	T	0.022	5.945303e-02	1.109730e-01	4.695372e+00	5.922985e-01
-9	Rv0594	-9	0	A	T	0.203	-1.669555e-01	9.410528e-02	4.825200e+00	7.645575e-02
-9	Rv0590	-9	0	A	T	0.288	-8.160381e-02	1.058760e-01	4.739348e+00	4.411042e-01
-9	Rv0591	-9	0	A	T	0.106	7.323123e-02	6.161080e-02	4.706414e+00	2.349780e-01
-9	Rv0592	-9	0	A	T	0.085	6.999877e-02	5.868774e-02	4.720747e+00	2.333601e-01
-9	Rv3579c	-9	0	A	T	0.026	-3.902612e-03	7.626150e-02	4.695374e+00	9.592008e-01
-9	Rv0545c	-9	0	A	T	0.473	1.197217e-01	2.202889e-01	4.714482e+00	5.869674e-01
-9	Rv0598c	-9	0	A	T	0.016	8.218057e-03	8.820622e-02	4.684926e+00	9.257950e-01
-9	Rv1818c	-9	0	A	T	0.156	-3.613734e-02	3.795583e-02	4.587191e+00	3.413655e-01
-9	Rv3251c	-9	0	A	T	0.012	3.388113e-02	3.010448e-01	4.687764e+00	9.104220e-01
-9	Rv0770	-9	0	A	T	0.046	-1.153043e-01	6.569309e-02	4.841167e+00	7.964336e-02
-9	Rv0772	-9	0	A	T	0.012	-7.907534e-02	1.138554e-01	4.697177e+00	4.875737e-01
-9	Rv0775	-9	0	A	T	0.059	2.984920e-02	7.411964e-02	4.724080e+00	6.872743e-01
-9	Rv0777	-9	0	A	T	0.056	-1.436001e-01	2.012349e-01	4.689673e+00	4.757050e-01
-9	Rv0778	-9	0	A	T	0.017	-1.913232e-04	9.894111e-02	4.695264e+00	9.984577e-01
-9	Rv0129c	-9	0	A	T	0.025	-7.330058e-02	2.163592e-01	4.685878e+00	7.348641e-01
-9	Rv2351c	-9	0	A	T	0.238	-2.433875e-02	5.677438e-02	4.693215e+00	6.682730e-01
-9	2213	-9	0	A	T	0.214	1.428980e-01	1.022384e-01	4.765678e+00	1.626277e-01
-9	Rv0392c	-9	0	A	T	0.107	2.150413e-02	5.589197e-02	4.694599e+00	7.005384e-01
-9	2210	-9	0	A	T	0.016	-1.329595e-01	1.024199e-01	4.659349e+00	1.946338e-01
-9	2215	-9	0	A	T	0.052	-9.002715e-02	2.891413e-01	4.691428e+00	7.556152e-01
-9	2214	-9	0	A	T	0.056	6.046067e-02	6.508585e-02	4.650116e+00	3.532274e-01
-9	Rv0924c	-9	0	A	T	0.010	2.824565e-02	1.193929e-01	4.697781e+00	8.130508e-01
-9	Rv3621c	-9	0	A	T	0.020	-3.339241e-02	7.554575e-02	4.690439e+00	6.586082e-01
-9	Rv3888c	-9	0	A	T	0.075	-9.429448e-04	6.805200e-02	4.693782e+00	9.889484e-01
-9	Rv0837c	-9	0	A	T	0.012	6.348532e-02	1.031273e-01	4.687552e+00	5.383486e-01
-9	Rv0016c	-9	0	A	T	0.016	-1.063542e-01	7.886903e-02	4.785437e+00	1.779170e-01
-9	Rv2264c	-9	0	A	T	0.234	-4.020019e-02	4.897742e-02	4.682720e+00	4.120326e-01
-9	Rv2864c	-9	0	A	T	0.059	-1.370194e-02	1.008535e-01	4.683221e+00	8.919693e-01
-9	Rv2477c	-9	0	A	T	0.023	-4.212322e-02	6.538353e-02	4.749398e+00	5.196160e-01
-9	Rv2655c	-9	0	A	T	0.082	-7.208636e-02	7.112642e-02	4.694404e+00	3.111576e-01
-9	Rv0198c	-9	0	A	T	0.046	-6.976838e-02	6.097158e-02	4.620513e+00	2.528823e-01
-9	Rv2555c	-9	0	A	T	0.013	-2.017668e-02	1.048306e-01	4.682187e+00	8.474278e-01
-9	Rv2089c	-9	0	A	T	0.207	6.624984e-02	1.204366e-01	4.660570e+00	5.824316e-01
-9	Rv2072c	-9	0	A	T	0.469	1.865853e-01	2.209292e-01	4.722888e+00	3.986388e-01
-9	Rv1963c	-9	0	A	T	0.013	4.009318e-02	8.356044e-02	4.679373e+00	6.315052e-01
-9	Rv3109	-9	0	A	T	0.028	-5.514709e-02	6.312804e-02	4.717577e+00	3.826357e-01
-9	Rv3106	-9	0	A	T	0.063	1.973252e-02	8.528817e-02	4.672109e+00	8.170974e-01
-9	Rv3306c	-9	0	A	T	0.050	-8.830851e-02	9.361204e-02	4.684995e+00	3.458149e-01
-9	Rv3703c	-9	0	A	T	0.090	-3.423182e-02	8.957635e-02	4.711546e+00	7.024591e-01
-9	Rv1779c	-9	0	A	T	0.076	1.398065e-02	6.300309e-02	4.694309e+00	8.244503e-01
-9	Rv3026c	-9	0	A	T	0.039	2.513892e-02	8.796419e-02	4.688213e+00	7.751229e-01
-9	Rv3421c	-9	0	A	T	0.012	-7.385346e-03	8.991209e-02	4.681582e+00	9.345581e-01
-9	Rv2417c	-9	0	A	T	0.020	-1.331930e-01	7.480550e-02	4.642717e+00	7.540421e-02
-9	1018	-9	0	A	T	0.054	4.484224e-02	1.648309e-01	4.718720e+00	7.856602e-01
-9	1015	-9	0	A	T	0.465	5.343091e-02	1.353457e-01	4.714024e+00	6.931248e-01
-9	Rv2506	-9	0	A	T	0.025	-1.292222e-01	1.044425e-01	4.741181e+00	2.163880e-01
-9	1011	-9	0	A	T	0.015	-1.273248e-01	1.128682e-01	4.607632e+00	2.596538e-01
-9	Rv0907	-9	0	A	T	0.496	-2.372007e-01	5.877273e-01	4.761173e+00	6.866321e-01
-9	Rv0906	-9	0	A	T	0.071	-2.755409e-02	1.856485e-01	4.685193e+00	8.820515e-01
-9	Rv0905	-9	0	A	T	0.030	1.712465e-03	1.124676e-01	4.679102e+00	9.878558e-01
-9	Rv0909	-9	0	A	T	0.055	-1.504912e-01	4.081190e-01	4.738744e+00	7.124254e-01
-9	Rv0908	-9	0	A	T	0.047	-8.452957e-02	6.734125e-02	4.633200e+00	2.097910e-01
-9	436	-9	0	A	T	0.014	1.455417e-01	1.342006e-01	4.686949e+00	2.784959e-01
-9	437	-9	0	A	T	0.220	-7.181706e-02	1.295801e-01	4.740449e+00	5.795910e-01
-9	433	-9	0	A	T	0.013	2.128652e-01	2.360383e-01	4.749947e+00	3.674463e-01
-9	Rv2454c	-9	0	A	T	0.031	3.019304e-02	1.125804e-01	4.689777e+00	7.886279e-01
-9	Rv1563c	-9	0	A	T	0.027	6.288314e-02	6.621616e-02	4.678028e+00	3.425957e-01
-9	Rv3530c	-9	0	A	T	0.025	-4.722010e-02	1.257735e-01	4.688494e+00	7.074436e-01
-9	Rv2834c	-9	0	A	T	0.010	1.226804e-01	9.545780e-02	4.725394e+00	1.991355e-01
-9	Rv0351	-9	0	A	T	0.013	1.766052e-02	1.373600e-01	4.690419e+00	8.977323e-01
-9	Rv1231c	-9	0	A	T	0.051	-1.008376e-01	1.113674e-01	4.677983e+00	3.655250e-01
-9	Rv1840c	-9	0	A	T	0.034	1.235950e-02	5.776779e-02	4.687058e+00	8.306445e-01
-9	Rv1366	-9	0	A	T	0.022	-6.252216e-02	1.247279e-01	4.688390e+00	6.163327e-01
-9	Rv1360	-9	0	A	T	0.021	5.249981e-02	7.156603e-02	4.655819e+00	4.634359e-01
-9	Rv1368	-9	0	A	T	0.231	-4.359070e-02	1.006157e-01	4.695296e+00	6.649683e-01
-9	Rv0013	-9	0	A	T	0.299	1.585880e-01	1.101289e-01	4.792138e+00	1.502881e-01
-9	Rv2370c	-9	0	A	T	0.022	2.067647e-02	7.669978e-02	4.658877e+00	7.875618e-01
-9	Rv3230c	-9	0	A	T	0.012	1.864761e-02	8.672987e-02	4.675168e+00	8.298209e-01
-9	Rv3296	-9	0	A	T	0.301	1.922568e-02	6.601186e-02	4.682805e+00	7.709457e-01
-9	Rv3297	-9	0	A	T	0.014	6.968814e-02	1.008463e-01	4.677460e+00	4.897633e-01
-9	Rv3293	-9	0	A	T	0.211	1.219930e-01	1.325255e-01	4.625539e+00	3.576015e-01
-9	Rv1106c	-9	0	A	T	0.019	9.578266e-02	8.263261e-02	4.640740e+00	2.467771e-01
-9	Rv2701c	-9	0	A	T	0.011	1.478645e-03	1.098355e-01	4.699534e+00	9.892626e-01
-9	Rv0037c	-9	0	A	T	0.052	1.338615e-01	7.320306e-02	4.772395e+00	6.786097e-02
-9	Rv0976c	-9	0	A	T	0.035	1.285839e-03	5.949662e-02	4.687216e+00	9.827634e-01
-9	Rv2545	-9	0	A	T	0.200	1.596583e-01	1.144664e-01	4.762989e+00	1.634973e-01
-9	Rv0446c	-9	0	A	T	0.079	6.188745e-03	1.032361e-01	4.688148e+00	9.522138e-01
-9	Rv2544	-9	0	A	T	0.290	-1.387568e-02	6.686439e-02	4.708441e+00	8.356616e-01
-9	Rv2546	-9	0	A	T	0.011	1.359318e-01	1.366900e-01	4.699727e+00	3.203305e-01
-9	Rv0858c	-9	0	A	T	0.159	-5.226756e-02	9.349730e-02	4.743824e+00	5.763137e-01
-9	Rv3843c	-9	0	A	T	0.088	-1.722165e-01	8.902168e-02	4.724088e+00	5.343052e-02
-9	Rv3721c	-9	0	A	T	0.033	-9.762292e-03	9.658411e-02	4.676465e+00	9.195181e-01
-9	1832	-9	0	A	T	0.012	6.691760e-02	2.074345e-01	4.711142e+00	7.470930e-01
-9	1834	-9	0	A	T	0.011	4.950491e-03	1.151838e-01	4.682309e+00	9.657299e-01
-9	1838	-9	0	A	T	0.057	-6.340716e-02	1.142627e-01	4.666599e+00	5.791156e-01
-9	2157	-9	0	A	T	0.036	2.200649e-02	9.761108e-02	4.713430e+00	8.216915e-01
-9	2150	-9	0	A	T	0.012	3.215126e-01	1.449717e-01	4.796044e+00	2.687696e-02
-9	2403	-9	0	A	T	0.049	5.409573e-02	3.260788e-01	4.723458e+00	8.682832e-01
-9	2401	-9	0	A	T	0.018	-1.447514e-01	1.113440e-01	4.824992e+00	1.939965e-01
-9	Rv3358	-9	0	A	T	0.011	-5.208576e-02	1.159417e-01	4.714254e+00	6.533907e-01
-9	1950	-9	0	A	T	0.194	-8.839061e-03	2.302608e-01	4.718477e+00	9.693894e-01
-9	1952	-9	0	A	T	0.011	9.754447e-02	1.097021e-01	4.719545e+00	3.742003e-01
-9	Rv3497c	-9	0	A	T	0.163	8.341441e-02	8.955700e-02	4.665283e+00	3.519475e-01
-9	1484	-9	0	A	T	0.460	1.954584e-01	9.265447e-02	4.664390e+00	3.523635e-02
-9	1488	-9	0	A	T	0.013	-4.715009e-03	1.442897e-01	4.704138e+00	9.739408e-01
-9	Rv1979c	-9	0	A	T	0.067	1.663428e-01	7.438637e-02	4.731677e+00	2.563881e-02
-9	Rv2162c	-9	0	A	T	0.031	1.492277e-02	5.496006e-02	4.682067e+00	7.860673e-01
-9	Rv3347c	-9	0	A	T	0.473	-3.869357e-02	2.094290e-01	4.722696e+00	8.534704e-01
-9	Rv1997	-9	0	A	T	0.267	3.361711e-02	5.963234e-02	4.695619e+00	5.731038e-01
-9	Rv1996	-9	0	A	T	0.068	2.733362e-03	7.770901e-02	4.685779e+00	9.719503e-01
-9	Rv1995	-9	0	A	T	0.040	-2.795505e-02	9.151523e-02	4.686682e+00	7.600958e-01
-9	Rv1629	-9	0	A	T	0.261	2.320889e-01	9.177057e-02	4.739190e+00	1.164705e-02
-9	2065	-9	0	A	T	0.010	-3.623645e-02	1.546212e-01	4.694305e+00	8.147738e-01
-9	Rv3840	-9	0	A	T	0.037	-2.195529e-01	8.360118e-02	4.774015e+00	8.814796e-03
-9	Rv3847	-9	0	A	T	0.235	-4.041125e-02	1.196916e-01	4.720104e+00	7.357402e-01
-9	511	-9	0	A	T	0.012	-9.590176e-02	1.139642e-01	4.707824e+00	4.003378e-01
-9	Rv3848	-9	0	A	T	0.014	-4.712706e-02	7.483930e-02	4.670811e+00	5.290805e-01
-9	Rv1267c	-9	0	A	T	0.058	-9.419105e-02	9.146935e-02	4.747776e+00	3.034645e-01
-9	517	-9	0	A	T	0.324	-5.966453e-02	4.243468e-02	4.348420e+00	1.601383e-01
-9	1224	-9	0	A	T	0.088	-1.052396e-02	9.026358e-02	4.685149e+00	9.072158e-01
-9	627	-9	0	A	T	0.205	7.631635e-03	4.320212e-02	4.686087e+00	8.598325e-01
-9	Rv2715	-9	0	A	T	0.052	-1.192726e-02	7.722312e-02	4.688533e+00	8.772959e-01
-9	1221	-9	0	A	T	0.022	-5.598620e-02	1.106713e-01	4.740660e+00	6.130942e-01
-9	628	-9	0	A	T	0.100	-6.531865e-02	3.954537e-02	4.813437e+00	9.901593e-02
-9	Rv1198	-9	0	A	T	0.148	2.683568e-02	5.032415e-02	4.702188e+00	5.940177e-01
-9	Rv1193	-9	0	A	T	0.167	8.213153e-02	8.019377e-02	4.593044e+00	3.060959e-01
-9	Rv1192	-9	0	A	T	0.039	2.130150e-01	8.988422e-02	4.870250e+00	1.805173e-02
-9	Rv1190	-9	0	A	T	0.037	-3.040324e-02	6.443854e-02	4.696273e+00	6.371973e-01
-9	Rv1197	-9	0	A	T	0.026	-8.454119e-02	7.484743e-02	4.636039e+00	2.590508e-01
-9	Rv1196	-9	0	A	T	0.319	-1.623554e-02	5.571669e-02	4.686388e+00	7.708320e-01
-9	Rv2975c	-9	0	A	T	0.267	6.784768e-02	8.159283e-02	4.761540e+00	4.059396e-01
-9	Rv0223c	-9	0	A	T	0.252	1.031426e-01	8.420289e-02	4.717689e+00	2.209952e-01
-9	Rv0579	-9	0	A	T	0.011	2.318984e-03	1.097731e-01	4.688385e+00	9.831515e-01
-9	Rv0576	-9	0	A	T	0.287	-2.327167e-01	1.194845e-01	4.807446e+00	5.183558e-02
-9	Rv0577	-9	0	A	T	0.035	-9.904068e-02	9.152088e-02	4.631923e+00	2.795352e-01
-9	Rv0570	-9	0	A	T	0.063	-2.764568e-02	6.679710e-02	4.742741e+00	6.790864e-01
-9	Rv2306A	-9	0	A	T	0.054	-3.854293e-02	1.548809e-01	4.676672e+00	8.035425e-01
-9	Rv0547c	-9	0	A	T	0.027	4.922740e-02	9.881330e-02	4.705825e+00	6.185024e-01
-9	Rv0713	-9	0	A	T	0.031	-5.101805e-03	8.529548e-02	4.700275e+00	9.523206e-01
-9	Rv0711	-9	0	A	T	0.033	-7.922791e-02	5.706234e-02	4.602140e+00	1.654234e-01
-9	Rv0716	-9	0	A	T	0.016	1.942778e-01	1.576243e-01	4.666479e+00	2.181437e-01
-9	Rv0715	-9	0	A	T	0.011	4.150648e-02	1.017722e-01	4.693717e+00	6.835124e-01
-9	Rv2427Ac	-9	0	A	T	0.052	-2.225048e-02	1.046535e-01	4.690259e+00	8.316895e-01
-9	2239	-9	0	A	T	0.058	-1.592241e-01	1.417354e-01	4.730718e+00	2.616398e-01
-9	2232	-9	0	A	T	0.038	-3.329240e-02	1.042343e-01	4.677292e+00	7.495144e-01
-9	2235	-9	0	A	T	0.194	1.437921e-01	8.114751e-02	4.561330e+00	7.681267e-02
-9	2237	-9	0	A	T	0.210	1.349756e-01	1.218751e-01	4.643516e+00	2.684446e-01
-9	Rv2913c	-9	0	A	T	0.034	7.593217e-02	6.406128e-02	4.739795e+00	2.362809e-01
-9	Rv2403c	-9	0	A	T	0.012	8.703533e-02	9.145366e-02	4.670560e+00	3.415691e-01
-9	2094	-9	0	A	T	0.012	2.046866e-01	3.279305e-01	4.713365e+00	5.327058e-01
-9	Rv0470A	-9	0	A	T	0.029	-8.821367e-02	1.955892e-01	4.709526e+00	6.521120e-01
-9	Rv0014c	-9	0	A	T	0.226	5.284692e-02	7.279595e-02	4.704201e+00	4.680953e-01
-9	Rv2653c	-9	0	A	T	0.042	1.365327e-01	6.825836e-02	4.852944e+00	4.584350e-02
-9	Rv3544c	-9	0	A	T	0.057	-1.044526e-01	1.110840e-01	4.730906e+00	3.473719e-01
-9	Rv2998	-9	0	A	T	0.014	1.124205e-01	1.278243e-01	4.746049e+00	3.794226e-01
-9	Rv2262c	-9	0	A	T	0.489	2.299257e-02	2.014444e-01	4.694749e+00	9.091592e-01
-9	Rv0817c	-9	0	A	T	0.011	1.194689e-01	8.530908e-02	4.779834e+00	1.618095e-01
-9	Rv2888c	-9	0	A	T	0.014	1.400836e-01	7.918075e-02	4.699463e+00	7.728250e-02
-9	Rv3279c	-9	0	A	T	0.089	-7.673750e-02	1.279932e-01	4.707221e+00	5.489957e-01
-9	Rv2070c	-9	0	A	T	0.056	-1.953053e-01	9.979057e-02	4.723088e+00	5.070880e-02
-9	Rv3694c	-9	0	A	T	0.013	-5.122512e-02	8.250574e-02	4.689546e+00	5.348800e-01
-9	Rv3120	-9	0	A	T	0.014	3.982835e-02	9.656489e-02	4.703565e+00	6.801290e-01
-9	Rv3121	-9	0	A	T	0.482	2.530256e-01	1.646038e-01	4.747961e+00	1.246808e-01
-9	Rv3122	-9	0	A	T	0.032	-1.185903e-01	1.070680e-01	4.629675e+00	2.683909e-01
-9	Rv3124	-9	0	A	T	0.042	2.746004e-01	1.174716e-01	4.670258e+00	1.967673e-02
-9	Rv3127	-9	0	A	T	0.016	2.032797e-02	7.829966e-02	4.691737e+00	7.952317e-01
-9	3	-9	0	A	T	0.011	-2.925896e-01	1.059179e-01	4.732325e+00	5.881247e-03
-9	Rv3701c	-9	0	A	T	0.013	-1.326200e-01	8.293644e-02	4.744086e+00	1.102390e-01
-9	Rv2526	-9	0	A	T	0.204	-2.763975e-02	2.176505e-01	4.712139e+00	8.989820e-01
-9	Rv3024c	-9	0	A	T	0.013	-1.313246e-01	1.058720e-01	4.682508e+00	2.152208e-01
-9	Rv2529	-9	0	A	T	0.020	-3.435461e-02	6.647634e-02	4.648180e+00	6.054555e-01
-9	1039	-9	0	A	T	0.248	-1.145559e-02	6.885791e-02	4.697488e+00	8.679151e-01
-9	Rv2411c	-9	0	A	T	0.020	-6.583149e-02	7.891273e-02	4.642607e+00	4.044223e-01
-9	1036	-9	0	A	T	0.056	-8.802078e-02	1.022042e-01	4.705659e+00	3.893960e-01
-9	1035	-9	0	A	T	0.054	-1.330978e-01	2.467325e-01	4.718424e+00	5.897459e-01
-9	1645	-9	0	A	T	0.255	-4.979157e-02	1.489232e-01	4.711834e+00	7.382156e-01
-9	Rv0646c	-9	0	A	T	0.016	-8.494335e-03	8.482133e-02	4.686503e+00	9.202575e-01
-9	Rv1342c	-9	0	A	T	0.015	-2.981564e-01	1.569264e-01	4.600692e+00	5.782843e-02
-9	Rv0960	-9	0	A	T	0.012	9.767078e-02	1.011251e-01	4.779255e+00	3.344421e-01
-9	Rv0969	-9	0	A	T	0.333	4.202885e-02	8.139639e-02	4.727409e+00	6.057672e-01
-9	Rv0968	-9	0	A	T	0.021	2.157097e-02	1.642643e-01	4.691563e+00	8.955593e-01
-9	Rv1755c	-9	0	A	T	0.046	-4.452404e-02	7.485587e-02	4.714946e+00	5.521627e-01
-9	Rv2335	-9	0	A	T	0.018	-1.102879e-01	7.657183e-02	4.797792e+00	1.502040e-01
-9	Rv1168c	-9	0	A	T	0.217	1.698426e-01	9.769468e-02	4.581144e+00	8.254200e-02
-9	Rv2841c	-9	0	A	T	0.027	1.031406e-01	1.230381e-01	4.745917e+00	4.021458e-01
-9	Rv2456c	-9	0	A	T	0.031	-6.485566e-02	6.914579e-02	4.735769e+00	3.485763e-01
-9	Rv1706c	-9	0	A	T	0.019	-2.059488e-02	9.352653e-02	4.697345e+00	8.257739e-01
-9	Rv0386	-9	0	A	T	0.059	-5.099450e-02	5.239706e-02	4.702765e+00	3.307590e-01
-9	Rv0389	-9	0	A	T	0.064	-2.786234e-02	9.733746e-02	4.687238e+00	7.747716e-01
-9	Rv1002c	-9	0	A	T	0.035	-5.092431e-02	7.831362e-02	4.670590e+00	5.157273e-01
-9	Rv3728	-9	0	A	T	0.075	3.096631e-02	4.269201e-02	4.716755e+00	4.684738e-01
-9	Rv3729	-9	0	A	T	0.321	1.217785e-01	8.681860e-02	4.658658e+00	1.611364e-01
-9	Rv3726	-9	0	A	T	0.034	-1.953381e-01	9.335912e-02	4.714287e+00	3.675237e-02
-9	Rv3727	-9	0	A	T	0.268	1.778260e-01	8.250344e-02	4.687278e+00	3.145728e-02
-9	Rv3725	-9	0	A	T	0.287	-3.178739e-02	1.258119e-01	4.716636e+00	8.006033e-01
-9	Rv3723	-9	0	A	T	0.037	-3.874280e-02	1.148379e-01	4.713238e+00	7.359349e-01
-9	Rv3720	-9	0	A	T	0.056	6.248007e-03	1.428386e-01	4.688048e+00	9.651222e-01
-9	Rv1233c	-9	0	A	T	0.022	1.720251e-01	7.574314e-02	4.727576e+00	2.342619e-02
-9	Rv3409c	-9	0	A	T	0.015	-1.192608e-01	7.708005e-02	4.795419e+00	1.222388e-01
-9	Rv1386	-9	0	A	T	0.037	-6.400351e-03	1.154274e-01	4.692049e+00	9.557957e-01
-9	Rv1387	-9	0	A	T	0.211	-5.043388e-02	6.951301e-02	4.693178e+00	4.683576e-01
-9	Rv3829c	-9	0	A	T	0.257	1.172216e-02	7.789510e-02	4.692651e+00	8.804222e-01
-9	Rv0070c	-9	0	A	T	0.039	1.031089e-01	8.046003e-02	4.776677e+00	2.004263e-01
-9	Rv1382	-9	0	A	T	0.035	-5.601209e-02	1.043996e-01	4.656159e+00	5.917646e-01
-9	Rv1383	-9	0	A	T	0.227	-1.917702e-01	1.173312e-01	4.752161e+00	1.025970e-01
-9	Rv1381	-9	0	A	T	0.027	1.745399e-01	1.143432e-01	4.715131e+00	1.273276e-01
-9	Rv2323c	-9	0	A	T	0.016	-5.422517e-02	8.406645e-02	4.696235e+00	5.191112e-01
-9	Rv2372c	-9	0	A	T	0.031	5.515508e-02	1.483865e-01	4.691454e+00	7.102246e-01
-9	Rv0032	-9	0	A	T	0.350	5.102813e-02	5.684809e-02	4.612694e+00	3.696815e-01
-9	Rv0031	-9	0	A	T	0.011	-9.365238e-04	9.857722e-02	4.690189e+00	9.924225e-01
-9	Rv0030	-9	0	A	T	0.073	-1.928221e-02	8.561062e-02	4.710994e+00	8.218620e-01
-9	Rv3826	-9	0	A	T	0.227	-7.479443e-02	7.687919e-02	4.800253e+00	3.309326e-01
-9	Rv0723	-9	0	A	T	0.061	-9.989778e-02	1.335166e-01	4.721114e+00	4.545767e-01
-9	Rv3249c	-9	0	A	T	0.015	2.025476e-02	1.075191e-01	4.696673e+00	8.506287e-01
-9	Rv3916c	-9	0	A	T	0.020	2.264034e-02	8.053699e-02	4.700876e+00	7.786998e-01
-9	Rv2891	-9	0	A	T	0.206	3.530906e-02	1.715494e-01	4.700911e+00	8.369853e-01
-9	2396	-9	0	A	T	0.018	1.255372e-02	2.229040e-01	4.722458e+00	9.551031e-01
-9	2397	-9	0	A	T	0.011	-1.426939e-01	1.037754e-01	4.712652e+00	1.695436e-01
-9	2391	-9	0	A	T	0.480	3.125415e-01	5.889294e-01	4.739713e+00	5.957914e-01
-9	2398	-9	0	A	T	0.395	5.847829e-02	5.056657e-02	4.738074e+00	2.478693e-01
-9	1858	-9	0	A	T	0.210	8.738002e-02	6.309706e-02	4.693072e+00	1.665194e-01
-9	1850	-9	0	A	T	0.016	2.064731e-01	2.086813e-01	4.789229e+00	3.227850e-01
-9	1852	-9	0	A	T	0.054	-3.489342e-02	1.054195e-01	4.680971e+00	7.407421e-01
-9	1853	-9	0	A	T	0.071	-5.532703e-02	7.991649e-02	4.669309e+00	4.889615e-01
-9	1857	-9	0	A	T	0.262	-7.808088e-02	6.849019e-02	4.720204e+00	2.546461e-01
-9	2178	-9	0	A	T	0.024	1.761240e-01	1.543511e-01	4.790745e+00	2.542171e-01
-9	Rv3898c	-9	0	A	T	0.282	-1.331578e-01	2.095119e-01	4.755959e+00	5.252603e-01
-9	1939	-9	0	A	T	0.014	-2.365799e-01	1.640766e-01	4.781337e+00	1.497614e-01
-9	Rv3180c	-9	0	A	T	0.012	-7.690707e-03	1.320742e-01	4.709744e+00	9.535812e-01
-9	Rv0059	-9	0	A	T	0.060	-7.637368e-02	1.059264e-01	4.720802e+00	4.711349e-01
-9	Rv1984c	-9	0	A	T	0.010	-4.803345e-02	9.014314e-02	4.656828e+00	5.942937e-01
-9	Rv0095c	-9	0	A	T	0.393	-3.281705e-02	6.180181e-02	4.733723e+00	5.955764e-01
-9	Rv1816	-9	0	A	T	0.035	-1.254548e-01	8.680325e-02	4.780123e+00	1.488073e-01
-9	Rv1814	-9	0	A	T	0.020	1.332721e-02	7.316913e-02	4.673737e+00	8.555212e-01
-9	Rv1815	-9	0	A	T	0.490	5.549486e-01	2.201327e-01	4.817977e+00	1.191414e-02
-9	Rv3345c	-9	0	A	T	0.397	-4.688882e-03	3.554495e-02	4.676258e+00	8.950884e-01
-9	Rv1810	-9	0	A	T	0.061	-2.854948e-01	1.247312e-01	4.742813e+00	2.236995e-02
-9	Rv1811	-9	0	A	T	0.052	1.142807e-02	8.018550e-02	4.695492e+00	8.867082e-01
-9	Rv0725c	-9	0	A	T	0.060	-1.637401e-01	9.181844e-02	4.679962e+00	7.495075e-02
-9	Rv1087A	-9	0	A	T	0.013	-1.933066e-01	1.010886e-01	4.722977e+00	5.623382e-02
-9	Rv2164c	-9	0	A	T	0.067	-1.152487e-02	8.551039e-02	4.680043e+00	8.928249e-01
-9	Rv1609	-9	0	A	T	0.025	8.527807e-02	7.419127e-02	4.723066e+00	2.507514e-01
-9	Rv1978	-9	0	A	T	0.231	-1.726999e-01	1.253094e-01	4.772340e+00	1.685656e-01
-9	Rv1975	-9	0	A	T	0.048	6.963167e-02	1.094141e-01	4.680851e+00	5.247112e-01
-9	Rv1602	-9	0	A	T	0.491	2.824792e-01	7.646967e-01	4.749483e+00	7.119361e-01
-9	Rv1977	-9	0	A	T	0.046	-4.617242e-02	7.270915e-02	4.739828e+00	5.256076e-01
-9	Rv1600	-9	0	A	T	0.012	9.944740e-03	9.291971e-02	4.681737e+00	9.147984e-01
-9	Rv1971	-9	0	A	T	0.478	1.010541e-01	1.775846e-01	4.688434e+00	5.694982e-01
-9	Rv1606	-9	0	A	T	0.052	1.420711e-02	1.155131e-01	4.684860e+00	9.021477e-01
-9	Rv1972	-9	0	A	T	0.167	1.074702e-01	8.885625e-02	4.681701e+00	2.268669e-01
-9	Rv3655c	-9	0	A	T	0.455	4.547898e-02	5.916866e-02	4.727885e+00	4.423588e-01
-9	604	-9	0	A	T	0.469	-5.486111e-02	5.857825e-02	4.692652e+00	3.493016e-01
-9	1209	-9	0	A	T	0.068	-7.716427e-03	8.953306e-02	4.682636e+00	9.313427e-01
-9	600	-9	0	A	T	0.085	-7.353233e-02	1.194683e-01	4.720149e+00	5.384178e-01
-9	Rv1705c	-9	0	A	T	0.297	-5.441133e-02	1.023076e-01	4.750560e+00	5.949976e-01
-9	1204	-9	0	A	T	0.234	-1.360888e-01	1.160110e-01	4.794177e+00	2.411495e-01
-9	1207	-9	0	A	T	0.031	1.911548e-01	2.491679e-01	4.702020e+00	4.432258e-01
-9	1203	-9	0	A	T	0.149	1.264459e-02	1.034508e-01	4.685721e+00	9.027519e-01
-9	1202	-9	0	A	T	0.259	-1.808738e-02	1.155209e-01	4.699044e+00	8.756250e-01
-9	465	-9	0	A	T	0.037	-8.187559e-02	1.757678e-01	4.704503e+00	6.414850e-01
-9	Rv2973c	-9	0	A	T	0.018	-7.141203e-02	7.720895e-02	4.778343e+00	3.553124e-01
-9	1355	-9	0	A	T	0.020	5.700369e-02	1.196994e-01	4.698790e+00	6.340569e-01
-9	Rv3018c	-9	0	A	T	0.130	-3.116048e-02	3.810457e-02	4.654931e+00	4.137586e-01
-9	1354	-9	0	A	T	0.033	-6.173470e-02	9.369199e-02	4.683380e+00	5.101597e-01
-9	Rv3323c	-9	0	A	T	0.020	-5.042709e-02	7.267332e-02	4.636507e+00	4.879728e-01
-9	Rv3398c	-9	0	A	T	0.036	-3.013488e-02	7.574725e-02	4.666458e+00	6.908679e-01
-9	Rv3018A	-9	0	A	T	0.012	-2.073914e-01	1.339302e-01	4.715444e+00	1.219328e-01
-9	1419	-9	0	A	T	0.025	-1.637610e-02	7.003245e-02	4.674020e+00	8.151777e-01
-9	Rv0552	-9	0	A	T	0.057	-1.221065e-01	8.442547e-02	4.707086e+00	1.485140e-01
-9	Rv0554	-9	0	A	T	0.027	9.357030e-02	1.055203e-01	4.671961e+00	3.755034e-01
-9	Rv0555	-9	0	A	T	0.012	-2.558311e-02	8.475512e-02	4.673677e+00	7.628540e-01
-9	Rv0556	-9	0	A	T	0.494	-1.117414e-01	5.220993e-01	4.757301e+00	8.305885e-01
-9	Rv0557	-9	0	A	T	0.055	-9.639439e-03	7.662718e-02	4.689270e+00	8.999274e-01
-9	Rv1577c	-9	0	A	T	0.034	-6.784272e-02	9.540611e-02	4.705129e+00	4.772521e-01
-9	Rv0549c	-9	0	A	T	0.016	8.910838e-02	1.055209e-01	4.698508e+00	3.986867e-01
-9	Rv0736	-9	0	A	T	0.012	-1.157765e-01	1.066702e-01	4.629653e+00	2.781151e-01
-9	Rv0737	-9	0	A	T	0.018	-2.862364e-01	1.791954e-01	4.695649e+00	1.106204e-01
-9	Rv0732	-9	0	A	T	0.035	-1.073217e-01	7.783946e-02	4.774053e+00	1.683901e-01
-9	Rv0739	-9	0	A	T	0.292	-1.475509e-01	1.041284e-01	4.724230e+00	1.569052e-01
-9	Rv1620c	-9	0	A	T	0.014	8.445761e-02	8.477546e-02	4.740727e+00	3.194571e-01
-9	Rv0472c	-9	0	A	T	0.056	3.266837e-01	1.484378e-01	4.819433e+00	2.806040e-02
-9	Rv3554	-9	0	A	T	0.250	5.392401e-02	7.928538e-02	4.663720e+00	4.966398e-01
-9	Rv3551	-9	0	A	T	0.056	-1.766591e-02	1.270604e-01	4.695366e+00	8.894602e-01
-9	Rv3550	-9	0	A	T	0.012	-7.603736e-02	9.345423e-02	4.594726e+00	4.161200e-01
-9	Rv3558	-9	0	A	T	0.137	3.313684e-02	6.940841e-02	4.689636e+00	6.332066e-01
-9	Rv2651c	-9	0	A	T	0.014	5.648259e-02	9.270732e-02	4.717185e+00	5.425429e-01
-9	Rv0261c	-9	0	A	T	0.026	-7.422945e-02	6.463611e-02	4.700058e+00	2.511695e-01
-9	Rv2860c	-9	0	A	T	0.027	-2.512966e-01	8.870457e-02	4.627846e+00	4.738551e-03
-9	Rv0862c	-9	0	A	T	0.298	-9.557914e-02	9.134743e-02	4.667920e+00	2.957557e-01
-9	2617	-9	0	A	T	0.259	-1.569604e-01	1.361595e-01	4.717512e+00	2.493812e-01
-9	2616	-9	0	A	T	0.080	3.686278e-02	5.742472e-02	4.708325e+00	5.211179e-01
-9	Rv2551c	-9	0	A	T	0.010	1.102222e-01	8.848364e-02	4.611199e+00	2.132801e-01
-9	2618	-9	0	A	T	0.080	-1.493863e-01	1.164512e-01	4.719905e+00	1.999596e-01
-9	Rv3140	-9	0	A	T	0.018	3.798360e-02	8.605695e-02	4.675259e+00	6.590699e-01
-9	Rv3141	-9	0	A	T	0.012	-8.561514e-02	8.908266e-02	4.684940e+00	3.368313e-01
-9	Rv3145	-9	0	A	T	0.010	-1.921493e-02	1.026074e-01	4.679810e+00	8.515034e-01
-9	Rv3696c	-9	0	A	T	0.073	3.399446e-02	6.031985e-02	4.677872e+00	5.732192e-01
-9	Rv0884c	-9	0	A	T	0.011	-3.272002e-02	9.229515e-02	4.669495e+00	7.230549e-01
-9	Rv2537c	-9	0	A	T	0.015	-7.481693e-02	1.419599e-01	4.702521e+00	5.983332e-01
-9	743	-9	0	A	T	0.016	6.117990e-02	1.267961e-01	4.726690e+00	6.295904e-01
-9	Rv2413c	-9	0	A	T	0.011	-1.844367e-01	1.103084e-01	4.685132e+00	9.494921e-02
-9	2947	-9	0	A	T	0.047	1.093980e-01	1.106424e-01	4.758212e+00	3.231102e-01
-9	2946	-9	0	A	T	0.167	-3.600102e-02	8.851110e-02	4.711317e+00	6.843176e-01
-9	2945	-9	0	A	T	0.035	7.066930e-02	1.048760e-01	4.744138e+00	5.006277e-01
-9	2942	-9	0	A	T	0.036	1.351872e-01	5.870986e-02	4.595089e+00	2.157887e-02
-9	Rv2541	-9	0	A	T	0.014	2.792798e-02	8.135531e-02	4.692970e+00	7.314832e-01
-9	Rv2543	-9	0	A	T	0.244	5.373101e-02	7.420164e-02	4.714381e+00	4.692222e-01
-9	Rv2542	-9	0	A	T	0.491	2.824792e-01	7.646967e-01	4.749483e+00	7.119361e-01
-9	1054	-9	0	A	T	0.027	-8.649840e-02	1.485829e-01	4.706187e+00	5.606406e-01
-9	1055	-9	0	A	T	0.012	1.484859e-01	9.369855e-02	4.676739e+00	1.134613e-01
-9	1057	-9	0	A	T	0.490	2.795365e-01	3.031364e-01	4.702343e+00	3.567550e-01
-9	Rv3051c	-9	0	A	T	0.218	2.884587e-02	2.209090e-01	4.722381e+00	8.961450e-01
-9	Rv0949	-9	0	A	T	0.029	6.191818e-02	7.448416e-02	4.713210e+00	4.060787e-01
-9	Rv0691c	-9	0	A	T	0.161	6.682089e-02	1.012067e-01	4.684466e+00	5.093061e-01
-9	Rv0644c	-9	0	A	T	0.220	-1.764922e-02	1.740515e-01	4.729469e+00	9.192588e-01
-9	Rv0945	-9	0	A	T	0.303	-1.146990e-01	9.885853e-02	4.788047e+00	2.463314e-01
-9	Rv0944	-9	0	A	T	0.016	2.529092e-01	1.252654e-01	4.595504e+00	4.385215e-02
-9	Rv2847c	-9	0	A	T	0.020	3.777371e-02	1.062799e-01	4.705522e+00	7.223794e-01
-9	Rv3820c	-9	0	A	T	0.251	7.526450e-02	7.546261e-02	4.722128e+00	3.189118e-01
-9	Rv0914c	-9	0	A	T	0.056	-4.743066e-02	8.143605e-02	4.654117e+00	5.604573e-01
-9	Rv2744c	-9	0	A	T	0.021	1.766180e-02	1.180596e-01	4.698298e+00	8.811208e-01
-9	Rv1012	-9	0	A	T	0.058	2.823489e-01	1.544507e-01	4.865449e+00	6.794318e-02
-9	Rv1010	-9	0	A	T	0.035	1.088276e-01	9.105716e-02	4.735814e+00	2.324122e-01
-9	Rv1011	-9	0	A	T	0.031	-4.959297e-02	7.183646e-02	4.715403e+00	4.901868e-01
-9	Rv1000c	-9	0	A	T	0.020	-6.965428e-02	1.226513e-01	4.714742e+00	5.702734e-01
-9	Rv2215	-9	0	A	T	0.033	8.818694e-02	7.951987e-02	4.728210e+00	2.677971e-01
-9	1706	-9	0	A	T	0.013	2.878606e-02	8.499143e-02	4.679408e+00	7.349375e-01
-9	1707	-9	0	A	T	0.020	1.841267e-01	1.544481e-01	4.743924e+00	2.335848e-01
-9	1708	-9	0	A	T	0.011	-1.427407e-01	1.167322e-01	4.655226e+00	2.217964e-01
-9	Rv0058	-9	0	A	T	0.498	1.248182e-01	6.714842e-01	4.749212e+00	8.525871e-01
-9	Rv0051	-9	0	A	T	0.047	-4.756126e-02	6.485303e-02	4.701907e+00	4.635673e-01
-9	Rv0050	-9	0	A	T	0.481	1.513450e-01	9.344851e-02	4.863407e+00	1.057579e-01
-9	Rv1458c	-9	0	A	T	0.229	1.127769e-01	7.586525e-02	4.643026e+00	1.375658e-01
-9	Rv0057	-9	0	A	T	0.029	8.581837e-02	8.950266e-02	4.715407e+00	3.379575e-01
-9	Rv2374c	-9	0	A	T	0.027	-1.444762e-01	1.008302e-01	4.748007e+00	1.523222e-01
-9	Rv2939	-9	0	A	T	0.028	8.538386e-03	9.943111e-02	4.683820e+00	9.315913e-01
-9	Rv0972c	-9	0	A	T	0.039	3.054004e-02	7.323022e-02	4.674534e+00	6.767702e-01
-9	7	-9	0	A	T	0.010	1.147261e-01	1.129723e-01	4.597068e+00	3.101911e-01
-9	Rv0580c	-9	0	A	T	0.016	-8.802505e-02	1.176606e-01	4.662021e+00	4.546238e-01
-9	Rv1785c	-9	0	A	T	0.259	-6.721270e-02	9.572094e-02	4.789919e+00	4.827939e-01
-9	Rv3247c	-9	0	A	T	0.016	-3.952871e-02	1.035337e-01	4.706712e+00	7.027237e-01
-9	Rv3587c	-9	0	A	T	0.013	9.796184e-02	8.951161e-02	4.748909e+00	2.741375e-01
-9	2371	-9	0	A	T	0.020	-1.124759e-01	2.339954e-01	4.673487e+00	6.308904e-01
-9	2373	-9	0	A	T	0.045	-2.112973e-02	7.935693e-02	4.674465e+00	7.901124e-01
-9	1878	-9	0	A	T	0.471	-1.275943e-01	1.789338e-01	4.733230e+00	4.760224e-01
-9	2111	-9	0	A	T	0.035	-4.790609e-02	1.761649e-01	4.699555e+00	7.857455e-01
-9	Rv1251c	-9	0	A	T	0.122	-1.228958e-01	6.711180e-02	4.764918e+00	6.747498e-02
-9	2116	-9	0	A	T	0.061	-2.697076e-03	1.116138e-01	4.681186e+00	9.807281e-01
-9	Rv3896c	-9	0	A	T	0.488	1.279059e-01	3.123211e-01	4.697899e+00	6.822680e-01
-9	1126	-9	0	A	T	0.010	1.336411e-01	1.345983e-01	4.668471e+00	3.210920e-01
-9	1910	-9	0	A	T	0.027	9.398157e-02	1.018893e-01	4.716563e+00	3.566294e-01
-9	1915	-9	0	A	T	0.282	-3.440169e-02	1.904672e-01	4.706883e+00	8.567178e-01
-9	1917	-9	0	A	T	0.045	-1.007177e-01	7.218034e-01	4.756482e+00	8.890648e-01
-9	885	-9	0	A	T	0.034	1.654497e-02	1.455905e-01	4.692820e+00	9.095539e-01
-9	Rv1218c	-9	0	A	T	0.367	1.189562e-01	1.183821e-01	4.699847e+00	3.153011e-01
-9	Rv3229c	-9	0	A	T	0.018	-4.787476e-02	7.743764e-02	4.699503e+00	5.366116e-01
-9	Rv1830	-9	0	A	T	0.013	5.665694e-02	7.511157e-02	4.686517e+00	4.509091e-01
-9	Rv1832	-9	0	A	T	0.024	-1.148889e-01	7.648714e-02	4.726021e+00	1.335101e-01
-9	Rv3343c	-9	0	A	T	0.491	2.824792e-01	7.646967e-01	4.749483e+00	7.119361e-01
-9	Rv1834	-9	0	A	T	0.039	5.326585e-02	7.879004e-02	4.690189e+00	4.992234e-01
-9	355	-9	0	A	T	0.056	1.266990e-01	2.132154e-01	4.726473e+00	5.525415e-01
-9	Rv3089	-9	0	A	T	0.020	2.509310e-02	7.048408e-02	4.650500e+00	7.219348e-01
-9	Rv3088	-9	0	A	T	0.035	-8.784209e-02	9.023750e-02	4.730881e+00	3.306487e-01
-9	Rv3087	-9	0	A	T	0.289	-2.880005e-02	9.240757e-02	4.703828e+00	7.553850e-01
-9	Rv3086	-9	0	A	T	0.012	-3.356776e-02	8.248799e-02	4.665292e+00	6.841700e-01
-9	Rv3085	-9	0	A	T	0.028	9.390312e-02	8.058042e-02	4.633323e+00	2.442628e-01
-9	Rv3084	-9	0	A	T	0.050	3.562889e-02	7.904619e-02	4.715533e+00	6.523137e-01
-9	Rv3083	-9	0	A	T	0.069	1.052903e-01	6.559052e-02	4.754898e+00	1.088657e-01
-9	Rv3081	-9	0	A	T	0.222	-1.320030e-01	7.705349e-02	4.880780e+00	8.711067e-02
-9	Rv0727c	-9	0	A	T	0.466	-2.649898e-02	1.685602e-01	4.714919e+00	8.751244e-01
-9	Rv2289	-9	0	A	T	0.012	-1.074627e-01	9.256962e-02	4.647548e+00	2.460666e-01
-9	Rv2283	-9	0	A	T	0.014	-2.201385e-01	1.582917e-01	4.739813e+00	1.647343e-01
-9	Rv2280	-9	0	A	T	0.214	6.795866e-03	7.973476e-02	4.692765e+00	9.321011e-01
-9	Rv2281	-9	0	A	T	0.018	-1.175803e-01	6.851660e-02	4.731995e+00	8.656909e-02
-9	Rv2287	-9	0	A	T	0.010	1.144593e-01	8.767971e-02	4.657861e+00	1.921576e-01
-9	Rv2284	-9	0	A	T	0.015	8.971659e-02	9.188251e-02	4.597534e+00	3.291749e-01
-9	Rv2285	-9	0	A	T	0.019	6.664915e-05	6.993095e-02	4.681615e+00	9.992398e-01
-9	Rv1957	-9	0	A	T	0.085	6.155659e-02	1.174646e-01	4.645438e+00	6.004064e-01
-9	Rv1956	-9	0	A	T	0.019	-1.172466e-01	2.016475e-01	4.718193e+00	5.611206e-01
-9	Rv1955	-9	0	A	T	0.026	-7.026277e-02	1.145047e-01	4.710243e+00	5.396544e-01
-9	Rv2184c	-9	0	A	T	0.035	-2.202962e-01	1.186758e-01	4.842881e+00	6.381396e-02
-9	Rv2483c	-9	0	A	T	0.081	-1.604665e-01	1.297379e-01	4.711479e+00	2.165382e-01
-9	359	-9	0	A	T	0.208	3.496301e-02	1.371927e-01	4.683320e+00	7.989136e-01
-9	Rv3657c	-9	0	A	T	0.035	-6.856262e-02	1.196103e-01	4.701331e+00	5.666737e-01
-9	Rv1226c	-9	0	A	T	0.078	-3.368462e-02	7.707825e-02	4.694631e+00	6.622267e-01
-9	1262	-9	0	A	T	0.035	-2.120828e-01	1.170851e-01	4.964613e+00	7.049500e-02
-9	664	-9	0	A	T	0.286	-1.157937e-01	1.261171e-01	4.742918e+00	3.588455e-01
-9	662	-9	0	A	T	0.029	-3.349620e-02	6.534581e-02	4.687712e+00	6.083862e-01
-9	661	-9	0	A	T	0.027	1.038981e-02	1.050540e-01	4.686499e+00	9.212449e-01
-9	Rv1480	-9	0	A	T	0.029	2.334017e-01	7.807498e-02	4.905520e+00	2.888244e-03
-9	Rv1484	-9	0	A	T	0.012	3.082014e-02	8.139235e-02	4.711408e+00	7.050490e-01
-9	Rv1489	-9	0	A	T	0.210	3.214158e-02	2.097821e-01	4.702454e+00	8.782716e-01
-9	Rv1400c	-9	0	A	T	0.200	1.469673e-02	1.121579e-01	4.699623e+00	8.957827e-01
-9	Rv2924c	-9	0	A	T	0.017	-3.623775e-02	9.028075e-02	4.690306e+00	6.882504e-01
-9	Rv0532	-9	0	A	T	0.135	2.578781e-02	4.252731e-02	4.658718e+00	5.444487e-01
-9	Rv0530	-9	0	A	T	0.219	3.996747e-02	8.102684e-02	4.687494e+00	6.219751e-01
-9	Rv0536	-9	0	A	T	0.254	1.194442e-01	1.143220e-01	4.687366e+00	2.964574e-01
-9	Rv3773c	-9	0	A	T	0.212	7.143308e-02	9.087231e-02	4.724176e+00	4.320735e-01
-9	Rv0538	-9	0	A	T	0.471	2.879727e-01	1.718875e-01	4.811997e+00	9.429091e-02
-9	Rv2750	-9	0	A	T	0.019	-2.133303e-01	9.074276e-02	4.694479e+00	1.899027e-02
-9	Rv2751	-9	0	A	T	0.013	-4.955958e-02	9.020710e-02	4.677921e+00	5.828999e-01
-9	Rv1224	-9	0	A	T	0.281	3.641748e-02	2.385655e-01	4.705451e+00	8.787148e-01
-9	Rv1223	-9	0	A	T	0.024	-8.462948e-02	7.431102e-02	4.676982e+00	2.551357e-01
-9	Rv1222	-9	0	A	T	0.014	-1.189303e-01	1.076762e-01	4.689573e+00	2.697312e-01
-9	Rv1228	-9	0	A	T	0.029	-9.640793e-02	1.286119e-01	4.699841e+00	4.537340e-01
-9	Rv0288	-9	0	A	T	0.027	-4.382128e-02	1.104863e-01	4.661104e+00	6.917617e-01
-9	Rv0258c	-9	0	A	T	0.016	5.681222e-02	8.734122e-02	4.704224e+00	5.155971e-01
-9	Rv2859c	-9	0	A	T	0.033	-4.177439e-02	6.823422e-02	4.699935e+00	5.405818e-01
-9	Rv2804c	-9	0	A	T	0.031	-2.364443e-01	1.272209e-01	4.729573e+00	6.349398e-02
-9	Rv0280	-9	0	A	T	0.473	1.016344e-01	1.191243e-01	4.735207e+00	3.938386e-01
-9	Rv0281	-9	0	A	T	0.024	7.780935e-02	8.493788e-02	4.649961e+00	3.599295e-01
-9	Rv0282	-9	0	A	T	0.300	-1.641230e-01	9.536991e-02	4.789254e+00	8.568914e-02
-9	Rv2424c	-9	0	A	T	0.269	-8.282036e-02	5.301781e-02	4.536221e+00	1.186906e-01
-9	Rv0565c	-9	0	A	T	0.296	1.365420e-02	9.502083e-02	4.704931e+00	8.857793e-01
-9	Rv3442c	-9	0	A	T	0.011	-6.568293e-02	9.594514e-02	4.688624e+00	4.938201e-01
-9	Rv3815c	-9	0	A	T	0.019	-7.018781e-02	8.938637e-02	4.682193e+00	4.325793e-01
-9	Rv0398c	-9	0	A	T	0.211	2.747047e-01	1.461452e-01	4.619523e+00	6.054950e-02
-9	Rv0018c	-9	0	A	T	0.335	1.692877e-02	3.388149e-02	4.691662e+00	6.174738e-01
-9	Rv3578	-9	0	A	T	0.043	2.387404e-02	8.578310e-02	4.709644e+00	7.808552e-01
-9	Rv3577	-9	0	A	T	0.017	1.133835e-01	7.722520e-02	4.659818e+00	1.424738e-01
-9	Rv3576	-9	0	A	T	0.012	-6.538315e-02	1.079820e-01	4.694074e+00	5.450340e-01
-9	Rv3572	-9	0	A	T	0.012	2.006856e-01	1.021577e-01	4.672941e+00	4.985316e-02
-9	Rv3571	-9	0	A	T	0.031	3.235056e-01	1.011997e-01	4.736793e+00	1.449730e-03
-9	Rv2368c	-9	0	A	T	0.014	2.227993e-04	9.317791e-02	4.691878e+00	9.980928e-01
-9	2586	-9	0	A	T	0.034	1.023046e-01	6.667462e-02	4.702366e+00	1.253663e-01
-9	2581	-9	0	A	T	0.040	-2.473830e-01	2.009285e-01	4.717149e+00	2.186432e-01
-9	Rv0980c	-9	0	A	T	0.306	3.101950e-02	3.508859e-02	4.608264e+00	3.769678e-01
-9	Rv0263c	-9	0	A	T	0.016	1.288575e-02	8.182176e-02	4.678236e+00	8.749055e-01
-9	Rv2862c	-9	0	A	T	0.280	1.285881e-01	3.471727e-01	4.728488e+00	7.112014e-01
-9	Rv2479c	-9	0	A	T	0.016	1.501582e-01	1.317667e-01	4.677756e+00	2.548352e-01
-9	286	-9	0	A	T	0.070	-1.921792e-02	6.979383e-02	4.692138e+00	7.831229e-01
-9	Rv0045c	-9	0	A	T	0.246	-1.110363e-01	7.630184e-02	4.708927e+00	1.460352e-01
-9	2631	-9	0	A	T	0.212	5.424393e-03	1.126561e-01	4.684359e+00	9.616098e-01
-9	2630	-9	0	A	T	0.035	2.663085e-01	1.862517e-01	4.799225e+00	1.531917e-01
-9	Rv2553c	-9	0	A	T	0.045	1.190148e-01	6.928385e-02	4.663174e+00	8.625812e-02
-9	Rv3168	-9	0	A	T	0.014	3.850655e-02	8.194302e-02	4.704660e+00	6.385529e-01
-9	Rv3169	-9	0	A	T	0.020	7.140973e-02	7.993608e-02	4.663711e+00	3.719708e-01
-9	Rv0192A	-9	0	A	T	0.065	-1.080373e-01	1.148224e-01	4.691524e+00	3.470619e-01
-9	Rv1153c	-9	0	A	T	0.031	-7.600561e-02	8.202934e-02	4.677528e+00	3.544568e-01
-9	Rv2568c	-9	0	A	T	0.020	5.493343e-02	1.126224e-01	4.725782e+00	6.258610e-01
-9	Rv3213c	-9	0	A	T	0.491	2.824792e-01	7.646967e-01	4.749483e+00	7.119361e-01
-9	Rv2535c	-9	0	A	T	0.014	1.443634e-02	7.793171e-02	4.669141e+00	8.530893e-01
-9	Rvns02	-9	0	A	T	0.014	1.441692e-01	8.940656e-02	4.725139e+00	1.072808e-01
-9	Rv1743	-9	0	A	T	0.025	-2.769958e-03	7.250294e-02	4.682462e+00	9.695348e-01
-9	2965	-9	0	A	T	0.025	9.006473e-02	1.079184e-01	4.720711e+00	4.042355e-01
-9	Rv2130c	-9	0	A	T	0.014	2.024286e-02	8.382496e-02	4.680243e+00	8.092431e-01
-9	766	-9	0	A	T	0.192	4.362542e-01	1.723760e-01	4.727138e+00	1.158744e-02
-9	764	-9	0	A	T	0.471	8.420845e-02	1.503338e-01	4.676873e+00	5.755529e-01
-9	Rv1493	-9	0	A	T	0.015	-7.944861e-02	7.838521e-02	4.599913e+00	3.111242e-01
-9	Rv3663c	-9	0	A	T	0.012	3.081959e-02	9.117336e-02	4.687375e+00	7.354352e-01
-9	Rv2563	-9	0	A	T	0.041	8.251258e-02	8.698248e-02	4.650361e+00	3.431309e-01
-9	Rv2562	-9	0	A	T	0.207	-1.368393e-01	1.477864e-01	4.703979e+00	3.547889e-01
-9	Rv2561	-9	0	A	T	0.489	-1.478531e-02	2.000423e-01	4.694504e+00	9.411014e-01
-9	Rv2560	-9	0	A	T	0.465	6.861174e-02	1.262867e-01	4.674317e+00	5.870876e-01
-9	Rv2566	-9	0	A	T	0.473	2.298076e-02	1.911771e-01	4.695719e+00	9.043524e-01
-9	Rv2565	-9	0	A	T	0.101	-2.557333e-02	6.446029e-02	4.703989e+00	6.916821e-01
-9	Rv2564	-9	0	A	T	0.239	-6.244838e-02	1.121482e-01	4.746239e+00	5.778081e-01
-9	Rv3057c	-9	0	A	T	0.099	-2.010120e-01	1.128512e-01	4.715720e+00	7.529152e-02
-9	Rv0751c	-9	0	A	T	0.019	-9.946295e-03	8.412317e-02	4.684809e+00	9.059139e-01
-9	Rv3485c	-9	0	A	T	0.010	-1.484368e-02	9.797062e-02	4.677275e+00	8.796139e-01
-9	Rv0436c	-9	0	A	T	0.369	5.825834e-02	1.685659e-01	4.718769e+00	7.297338e-01
-9	Rv2845c	-9	0	A	T	0.015	-1.837426e-02	8.685155e-02	4.690438e+00	8.325096e-01
-9	Rv1028c	-9	0	A	T	0.494	-1.117414e-01	5.220993e-01	4.757301e+00	8.305885e-01
-9	Rv3510c	-9	0	A	T	0.035	1.214574e-02	8.140794e-02	4.696693e+00	8.814400e-01
-9	Rv1030	-9	0	A	T	0.054	5.295481e-03	5.947918e-02	4.700084e+00	9.290817e-01
-9	Rv3763	-9	0	A	T	0.015	1.466164e-01	1.028117e-01	4.691620e+00	1.542747e-01
-9	Rv3766	-9	0	A	T	0.237	1.074273e-01	6.635196e-02	4.758498e+00	1.058661e-01
-9	2978	-9	0	A	T	0.015	-1.050691e-01	8.025834e-02	4.656945e+00	1.908983e-01
-9	Rv0349	-9	0	A	T	0.024	3.801155e-02	8.075091e-02	4.723623e+00	6.379764e-01
-9	74	-9	0	A	T	0.188	1.053131e-01	1.535885e-01	4.664573e+00	4.931296e-01
-9	Rv0235c	-9	0	A	T	0.044	1.823659e-01	7.279514e-02	4.991119e+00	1.245428e-02
-9	Rv1108c	-9	0	A	T	0.037	-1.037974e-01	1.017895e-01	4.731041e+00	3.081945e-01
-9	Rv2376c	-9	0	A	T	0.018	1.361401e-01	9.790424e-02	4.675809e+00	1.647858e-01
-9	Rv3245c	-9	0	A	T	0.461	4.438739e-02	1.829768e-01	4.719577e+00	8.083949e-01
-9	Rv3581c	-9	0	A	T	0.047	-2.638289e-01	1.953951e-01	4.726831e+00	1.773580e-01
-9	Rv2950c	-9	0	A	T	0.079	-6.747318e-02	4.870557e-02	4.679539e+00	1.663737e-01
-9	Rv0073	-9	0	A	T	0.024	-3.515907e-02	8.081029e-02	4.708163e+00	6.636313e-01
-9	Rv0072	-9	0	A	T	0.016	-9.871996e-02	8.240151e-02	4.644863e+00	2.312903e-01
-9	Rv0071	-9	0	A	T	0.189	-8.993738e-02	4.343131e-02	4.407639e+00	3.872735e-02
-9	Rv0075	-9	0	A	T	0.052	4.030962e-03	8.891413e-02	4.704977e+00	9.638523e-01
-9	Rv0074	-9	0	A	T	0.053	-2.063980e-01	9.613737e-02	4.672181e+00	3.212811e-02
-9	Rv0079	-9	0	A	T	0.013	-1.959167e-01	9.860508e-02	4.750179e+00	4.730734e-02
-9	2355	-9	0	A	T	0.054	-2.047849e-01	1.593903e-01	4.711861e+00	1.992675e-01
-9	Rv2214c	-9	0	A	T	0.041	-4.840035e-02	7.137895e-02	4.746794e+00	4.979376e-01
-9	1898	-9	0	A	T	0.016	2.435758e-01	7.083326e-02	4.553010e+00	6.175058e-04
-9	1897	-9	0	A	T	0.468	2.807476e-01	2.838628e-01	4.717044e+00	3.229770e-01
-9	1890	-9	0	A	T	0.169	4.142276e-02	9.530447e-02	4.686296e+00	6.639546e-01
-9	1891	-9	0	A	T	0.010	-1.048838e-01	1.408340e-01	4.608356e+00	4.566716e-01
-9	1892	-9	0	A	T	0.033	-4.364076e-02	9.877036e-02	4.710657e+00	6.587348e-01
-9	2132	-9	0	A	T	0.025	5.220675e-02	1.174732e-01	4.696366e+00	6.568744e-01
-9	2138	-9	0	A	T	0.361	-4.285289e-02	1.466985e-01	4.722085e+00	7.702811e-01
-9	Rv1257c	-9	0	A	T	0.033	-3.277764e-02	9.819974e-02	4.662949e+00	7.386369e-01
-9	Rv3894c	-9	0	A	T	0.490	3.840958e-01	3.067933e-01	4.734485e+00	2.109804e-01
-9	Rv0317c	-9	0	A	T	0.018	4.216753e-02	7.559487e-02	4.675744e+00	5.771448e-01
-9	Rv2447c	-9	0	A	T	0.023	1.705809e-01	6.470428e-02	4.908400e+00	8.558547e-03
-9	Rv2481c	-9	0	A	T	0.037	-1.777990e-01	1.198495e-01	4.701260e+00	1.383665e-01
-9	Rv1852	-9	0	A	T	0.029	-2.880035e-01	1.719009e-01	4.803895e+00	9.428141e-02
-9	Rv1850	-9	0	A	T	0.024	2.144596e-01	6.924335e-02	4.411017e+00	2.028190e-03
-9	Rv1851	-9	0	A	T	0.014	-6.387933e-03	8.563025e-02	4.680935e+00	9.405541e-01
-9	Rv3314c	-9	0	A	T	0.013	-6.751850e-02	1.024753e-01	4.685014e+00	5.101824e-01
-9	1799	-9	0	A	T	0.013	-2.235755e-02	1.214407e-01	4.691171e+00	8.539839e-01
-9	1793	-9	0	A	T	0.039	1.500247e-01	1.949025e-01	4.715781e+00	4.417009e-01
-9	Rv1908c	-9	0	A	T	0.337	5.229728e-01	4.146613e-02	4.044964e+00	3.814866e-33
-9	Rv1932	-9	0	A	T	0.017	-9.221649e-02	8.697982e-02	4.738644e+00	2.894003e-01
-9	Rv1937	-9	0	A	T	0.029	-4.070336e-03	6.880988e-02	4.682419e+00	9.528461e-01
-9	Rv1936	-9	0	A	T	0.244	-9.215963e-02	9.688799e-02	4.776463e+00	3.418176e-01
-9	Rv1939	-9	0	A	T	0.016	9.767558e-02	1.039712e-01	4.683740e+00	3.478098e-01
-9	Rv1938	-9	0	A	T	0.231	1.127472e-01	8.109010e-02	4.572900e+00	1.648313e-01
-9	1264	-9	0	A	T	0.075	1.694034e-01	7.741389e-02	4.647126e+00	2.896404e-02
-9	Rv3625c	-9	0	A	T	0.024	2.283081e-01	8.356126e-02	4.898885e+00	6.442296e-03
-9	Rv2926c	-9	0	A	T	0.010	-2.766200e-01	9.677054e-02	4.759416e+00	4.377083e-03
-9	Rv1488	-9	0	A	T	0.011	-8.917702e-02	9.123446e-02	4.770051e+00	3.286695e-01
-9	Rv2015c	-9	0	A	T	0.265	7.743252e-02	8.001068e-02	4.669129e+00	3.334748e-01
-9	Rv3724B	-9	0	A	T	0.291	-4.461662e-02	1.350037e-01	4.710199e+00	7.411284e-01
-9	Rv3049c	-9	0	A	T	0.016	-4.568163e-02	8.481195e-02	4.710668e+00	5.903109e-01
-9	Rv3014c	-9	0	A	T	0.035	-1.112961e-01	6.309563e-02	4.771510e+00	7.816081e-02
-9	Rv0515	-9	0	A	T	0.156	-1.075061e-02	4.141681e-02	4.693808e+00	7.952675e-01
-9	Rv0517	-9	0	A	T	0.023	-4.550273e-02	7.154825e-02	4.683558e+00	5.249927e-01
-9	Rv0511	-9	0	A	T	0.031	2.094215e-02	9.001360e-02	4.693146e+00	8.160939e-01
-9	Rv0512	-9	0	A	T	0.029	4.223611e-02	8.708474e-02	4.666577e+00	6.278212e-01
-9	Rv2002	-9	0	A	T	0.081	9.820459e-02	1.262845e-01	4.667839e+00	4.370288e-01
-9	1533	-9	0	A	T	0.010	1.736125e-01	9.096514e-02	4.715002e+00	5.670908e-02
-9	647	-9	0	A	T	0.011	-3.675099e-01	2.561164e-01	4.677634e+00	1.517326e-01
-9	Rv1207	-9	0	A	T	0.034	1.585946e-01	8.129718e-02	4.727244e+00	5.146145e-02
-9	Rv1206	-9	0	A	T	0.196	5.357463e-02	1.067598e-01	4.661399e+00	6.159418e-01
-9	Rv1205	-9	0	A	T	0.015	-1.258972e-02	1.561879e-01	4.707999e+00	9.357771e-01
-9	Rv1200	-9	0	A	T	0.014	8.568681e-02	7.806992e-02	4.732038e+00	2.727549e-01
-9	Rv1588c	-9	0	A	T	0.434	9.159761e-02	9.947017e-02	4.690360e+00	3.574291e-01
-9	Rv1428c	-9	0	A	T	0.052	-1.230839e-01	1.110620e-01	4.698951e+00	2.681193e-01
-9	Rv2802c	-9	0	A	T	0.044	-2.748464e-02	7.485203e-02	4.711792e+00	7.135861e-01
-9	Rv2426c	-9	0	A	T	0.233	5.992880e-02	6.092557e-02	4.804034e+00	3.256174e-01
-9	Rv3786c	-9	0	A	T	0.110	6.280971e-02	6.673113e-02	4.752997e+00	3.468943e-01
-9	Rv0236c	-9	0	A	T	0.445	-9.682971e-02	1.509925e-01	4.734491e+00	5.215358e-01
-9	Rv2231c	-9	0	A	T	0.012	9.830339e-02	1.054555e-01	4.731277e+00	3.515509e-01
-9	Rv3511	-9	0	A	T	0.319	-1.671822e-02	3.285842e-02	4.710434e+00	6.110485e-01
-9	230	-9	0	A	T	0.013	1.079475e-01	1.040945e-01	4.640052e+00	3.000708e-01
-9	Rv2779c	-9	0	A	T	0.061	-1.289169e-01	1.110565e-01	4.625934e+00	2.460919e-01
-9	Rv3514	-9	0	A	T	0.302	-1.402672e-02	3.429676e-02	4.721941e+00	6.826731e-01
-9	Rv3517	-9	0	A	T	0.016	-1.166627e-01	1.103703e-01	4.625904e+00	2.908548e-01
-9	Rv3516	-9	0	A	T	0.489	3.023850e-01	6.306879e-01	4.746850e+00	6.317597e-01
-9	Rv0450c	-9	0	A	T	0.046	-4.686141e-02	6.075094e-02	4.630040e+00	4.407366e-01
-9	Rv1508c	-9	0	A	T	0.317	2.335624e-04	7.305578e-02	4.687198e+00	9.974500e-01
-9	Rv0265c	-9	0	A	T	0.028	-4.232274e-02	8.202757e-02	4.671377e+00	6.060397e-01
-9	Rv2340c	-9	0	A	T	0.036	-3.683882e-02	7.287624e-02	4.672225e+00	6.133608e-01
-9	Rv2533c	-9	0	A	T	0.054	-2.029925e-01	1.460897e-01	4.636666e+00	1.651010e-01
-9	Rv1172c	-9	0	A	T	0.037	7.509654e-02	9.003577e-02	4.797828e+00	4.045108e-01
-9	Rv2724c	-9	0	A	T	0.227	-1.478329e-01	1.094014e-01	4.806684e+00	1.770197e-01
-9	Rv3722c	-9	0	A	T	0.220	-3.304976e-02	1.032069e-01	4.700387e+00	7.488866e-01
-9	704	-9	0	A	T	0.035	8.560740e-02	1.128389e-01	4.633759e+00	4.482942e-01
-9	705	-9	0	A	T	0.140	-5.483766e-02	9.103737e-02	4.705466e+00	5.471179e-01
-9	700	-9	0	A	T	0.495	-7.558569e-02	3.519424e-01	4.705303e+00	8.300085e-01
-9	Rv3738c	-9	0	A	T	0.069	-1.028143e-01	1.038911e-01	4.710285e+00	3.226789e-01
-9	Rv3665c	-9	0	A	T	0.029	-4.385631e-02	7.467405e-02	4.700205e+00	5.571809e-01
-9	Rv1724c	-9	0	A	T	0.014	3.063876e-02	1.075716e-01	4.670333e+00	7.758610e-01
-9	Rv0202c	-9	0	A	T	0.038	3.436133e-02	6.267806e-02	4.740774e+00	5.837081e-01
-9	Rv3487c	-9	0	A	T	0.252	6.209200e-02	7.888641e-02	4.748317e+00	4.314740e-01
-9	Rv0753c	-9	0	A	T	0.020	-6.018512e-02	7.795028e-02	4.679528e+00	4.403062e-01
-9	Rv2611c	-9	0	A	T	0.491	2.824792e-01	7.646967e-01	4.749483e+00	7.119361e-01
-9	Rv2081c	-9	0	A	T	0.083	4.740345e-02	4.129934e-02	4.668524e+00	2.514250e-01
-9	1981	-9	0	A	T	0.018	-6.521313e-02	7.282931e-02	4.670752e+00	3.708543e-01
-9	Rv0248c	-9	0	A	T	0.020	3.626897e-02	1.047107e-01	4.696419e+00	7.291617e-01
-9	Rv3080c	-9	0	A	T	0.071	1.032613e-01	4.856828e-02	4.483125e+00	3.382801e-02
-9	Rv1052	-9	0	A	T	0.010	-4.696479e-02	9.856511e-02	4.686081e+00	6.338710e-01
-9	Rv1056	-9	0	A	T	0.037	-1.555727e-02	1.032221e-01	4.702209e+00	8.802409e-01
-9	Rv1057	-9	0	A	T	0.019	2.435661e-02	6.896321e-02	4.683996e+00	7.240530e-01
-9	Rv1054	-9	0	A	T	0.178	-3.813726e-02	1.271887e-01	4.745786e+00	7.643783e-01
-9	Rv3160c	-9	0	A	T	0.013	-1.054925e-01	8.677359e-02	4.621343e+00	2.244823e-01
-9	Rv1059	-9	0	A	T	0.014	5.664327e-02	7.965917e-02	4.720300e+00	4.772669e-01
-9	Rv1004c	-9	0	A	T	0.084	-7.842932e-02	5.677803e-02	4.705570e+00	1.675978e-01
-9	Rv1239c	-9	0	A	T	0.491	2.824792e-01	7.646967e-01	4.749483e+00	7.119361e-01
-9	Rv1781c	-9	0	A	T	0.040	3.603602e-02	5.848176e-02	4.724325e+00	5.379588e-01
-9	Rv0537c	-9	0	A	T	0.222	4.850701e-02	7.862280e-02	4.676008e+00	5.374537e-01
-9	2816	-9	0	A	T	0.293	4.394110e-03	7.791456e-02	4.680524e+00	9.550413e-01
-9	Rv0895	-9	0	A	T	0.014	-1.445563e-01	7.707346e-02	4.709220e+00	6.111234e-02
-9	Rv0894	-9	0	A	T	0.037	1.209325e-02	7.527402e-02	4.665650e+00	8.724083e-01
-9	Rv0896	-9	0	A	T	0.012	6.153371e-03	1.589199e-01	4.692768e+00	9.691242e-01
-9	Rv2675c	-9	0	A	T	0.014	2.792178e-01	8.005513e-02	4.753599e+00	5.160309e-04
-9	Rv0892	-9	0	A	T	0.041	-5.353733e-04	5.844827e-02	4.684365e+00	9.926941e-01
-9	Rv0899	-9	0	A	T	0.021	-8.804214e-02	9.592557e-02	4.660080e+00	3.590165e-01
-9	Rv3918c	-9	0	A	T	0.017	1.186732e-01	7.001684e-02	4.618723e+00	9.051459e-02
-9	Rv2831	-9	0	A	T	0.235	8.162645e-02	9.159599e-02	4.650569e+00	3.731372e-01
-9	Rv0915c	-9	0	A	T	0.033	1.106872e-01	5.783660e-02	4.718354e+00	5.603602e-02
-9	2332	-9	0	A	T	0.012	2.209906e-01	1.853991e-01	4.671477e+00	2.336579e-01
-9	2338	-9	0	A	T	0.024	-1.301302e-01	8.106179e-01	4.749831e+00	8.725061e-01
-9	Rv0099	-9	0	A	T	0.024	-3.884838e-02	6.776182e-02	4.700094e+00	5.666121e-01
-9	Rv0097	-9	0	A	T	0.039	-9.319466e-02	1.286860e-01	4.679937e+00	4.691729e-01
-9	Rv0096	-9	0	A	T	0.299	9.412174e-02	7.531368e-02	4.720670e+00	2.117972e-01
-9	Rv0091	-9	0	A	T	0.018	-1.385182e-01	7.575812e-02	4.781375e+00	6.789165e-02
-9	Rv0286	-9	0	A	T	0.047	-1.294682e-01	8.146776e-02	4.710696e+00	1.124474e-01
-9	Rv0092	-9	0	A	T	0.080	-4.947088e-02	5.979884e-02	4.722219e+00	4.083429e-01
-9	Rv1255c	-9	0	A	T	0.012	-7.750448e-02	8.859559e-02	4.670588e+00	3.819628e-01
-9	Rv1280c	-9	0	A	T	0.029	1.849254e-02	6.450119e-02	4.666943e+00	7.744225e-01
-9	1342	-9	0	A	T	0.012	-1.697068e-01	8.518518e-02	4.688462e+00	4.671847e-02
-9	2488	-9	0	A	T	0.014	-1.007304e-01	7.269917e-02	4.666687e+00	1.662969e-01
-9	2489	-9	0	A	T	0.027	1.838542e-02	5.992195e-02	4.671729e+00	7.590654e-01
-9	Rv0022c	-9	0	A	T	0.028	3.990529e-02	9.310409e-02	4.698923e+00	6.683334e-01
-9	2487	-9	0	A	T	0.022	-2.822950e-02	6.300994e-02	4.681397e+00	6.542736e-01
-9	2484	-9	0	A	T	0.010	-5.774484e-03	9.730091e-02	4.682962e+00	9.526922e-01
-9	2483	-9	0	A	T	0.014	2.143565e-01	8.700066e-02	4.630583e+00	1.397393e-02
-9	120	-9	0	A	T	0.010	-2.680518e-01	1.651901e-01	4.822356e+00	1.050863e-01
-9	121	-9	0	A	T	0.012	1.813419e-02	9.727567e-02	4.690083e+00	8.521665e-01
-9	126	-9	0	A	T	0.066	1.012999e-01	6.392074e-02	4.653819e+00	1.134490e-01
-9	128	-9	0	A	T	0.032	-1.026659e-01	9.902224e-02	4.677098e+00	3.001726e-01
-9	Rv2892c	-9	0	A	T	0.023	8.442885e-02	6.588357e-02	4.614391e+00	2.004284e-01
-9	Rv3238c	-9	0	A	T	0.015	5.106337e-03	7.919820e-02	4.684283e+00	9.486093e-01
-9	Rv1874	-9	0	A	T	0.039	-1.160388e-01	7.950506e-02	4.690266e+00	1.448517e-01
-9	Rv1875	-9	0	A	T	0.014	9.659642e-02	1.107399e-01	4.655515e+00	3.833401e-01
-9	Rv1877	-9	0	A	T	0.054	8.449459e-02	5.241739e-02	4.707044e+00	1.074017e-01
-9	Rv1873	-9	0	A	T	0.015	5.885710e-02	9.290244e-02	4.753338e+00	5.265809e-01
-9	Rv1878	-9	0	A	T	0.047	4.996061e-02	8.981394e-02	4.654777e+00	5.781975e-01
-9	Rv1879	-9	0	A	T	0.016	-3.623558e-02	8.873662e-02	4.679290e+00	6.831362e-01
-9	Rv2180c	-9	0	A	T	0.154	1.084289e-01	1.075782e-01	4.681827e+00	3.138312e-01
-9	Rv2487c	-9	0	A	T	0.063	1.663753e-02	4.147590e-02	4.702802e+00	6.884361e-01
-9	Rv0794c	-9	0	A	T	0.016	-9.761622e-02	8.499148e-02	4.690661e+00	2.511199e-01
-9	Rv1916	-9	0	A	T	0.040	-5.795542e-02	6.933368e-02	4.687779e+00	4.034885e-01
-9	Rv1915	-9	0	A	T	0.367	-2.858550e-01	9.240851e-02	4.961047e+00	2.054016e-03
-9	Rv2920c	-9	0	A	T	0.027	-2.585132e-02	6.278927e-02	4.673823e+00	6.806683e-01
-9	Rv1703c	-9	0	A	T	0.014	-5.067940e-02	8.787826e-02	4.663622e+00	5.643192e-01
-9	Rv2248	-9	0	A	T	0.162	-8.822881e-02	7.421228e-02	4.715613e+00	2.348755e-01
-9	Rv2177c	-9	0	A	T	0.071	8.950809e-02	6.779415e-02	4.697468e+00	1.871496e-01
-9	Rv2247	-9	0	A	T	0.250	1.183866e-01	1.051949e-01	4.552195e+00	2.607868e-01
-9	Rv2245	-9	0	A	T	0.051	1.081146e-01	1.194965e-01	4.730070e+00	3.658946e-01
-9	Rv2242	-9	0	A	T	0.033	-7.575779e-02	1.113399e-01	4.700399e+00	4.964539e-01
-9	Rv2243	-9	0	A	T	0.037	3.820301e-02	8.165118e-02	4.670474e+00	6.400090e-01
-9	Rv2241	-9	0	A	T	0.015	-5.789949e-02	8.795257e-02	4.712854e+00	5.105498e-01
-9	Rv0601c	-9	0	A	T	0.016	-1.576328e-01	1.419927e-01	4.665572e+00	2.672996e-01
-9	Rv1354c	-9	0	A	T	0.022	-8.639919e-02	6.744308e-02	4.654063e+00	2.005748e-01
-9	Rv1765c	-9	0	A	T	0.262	4.658255e-02	7.189370e-02	4.689216e+00	5.172289e-01
-9	Rv1176c	-9	0	A	T	0.028	-1.036780e-01	1.375829e-01	4.649485e+00	4.513506e-01
-9	Rv2799	-9	0	A	T	0.030	6.838367e-02	9.548719e-02	4.709269e+00	4.741235e-01
-9	Rv2060	-9	0	A	T	0.017	3.554269e-03	8.427931e-02	4.689236e+00	9.663727e-01
-9	1516	-9	0	A	T	0.031	-2.343034e-02	1.040755e-01	4.672067e+00	8.219422e-01
-9	1510	-9	0	A	T	0.047	1.612708e-01	1.843263e-01	4.690479e+00	3.819040e-01
-9	Rv2065	-9	0	A	T	0.010	-6.352651e-02	9.291937e-02	4.672652e+00	4.943974e-01
-9	Rv1260	-9	0	A	T	0.051	-9.227985e-02	1.229287e-01	4.718608e+00	4.530876e-01
-9	Rv1264	-9	0	A	T	0.029	-1.990540e-01	6.483053e-02	4.986644e+00	2.216858e-03
-9	Rv0796	-9	0	A	T	0.015	3.051133e-01	1.316222e-01	4.641537e+00	2.071830e-02
-9	Rv0797	-9	0	A	T	0.229	-4.309958e-02	3.958940e-02	4.726227e+00	2.766596e-01
-9	Rv3573c	-9	0	A	T	0.036	-3.713027e-02	7.310736e-02	4.651780e+00	6.116855e-01
-9	Rv3383c	-9	0	A	T	0.461	-5.285539e-02	9.826017e-02	4.639392e+00	5.908006e-01
-9	Rv3689	-9	0	A	T	0.089	-3.260324e-02	8.583898e-02	4.687762e+00	7.041901e-01
-9	Rv3446c	-9	0	A	T	0.218	4.025158e-03	8.614961e-02	4.702720e+00	9.627468e-01
-9	Rv3682	-9	0	A	T	0.223	-2.290640e-02	7.651495e-02	4.692855e+00	7.647414e-01
-9	Rv3684	-9	0	A	T	0.051	1.901781e-01	1.209015e-01	4.587476e+00	1.161502e-01
-9	Rv0136	-9	0	A	T	0.230	1.008907e-01	7.279363e-02	4.770435e+00	1.661739e-01
-9	Rv0134	-9	0	A	T	0.323	-2.508657e-02	9.197000e-02	4.701606e+00	7.851076e-01
-9	Rv0133	-9	0	A	T	0.060	8.595624e-02	1.090387e-01	4.747961e+00	4.307705e-01
-9	Rv0130	-9	0	A	T	0.018	-3.258875e-02	7.628675e-02	4.683157e+00	6.693682e-01
-9	Rv0139	-9	0	A	T	0.052	2.717117e-02	7.186428e-02	4.719264e+00	7.054732e-01
-9	Rv3532	-9	0	A	T	0.085	3.793037e-03	6.484018e-02	4.698278e+00	9.533677e-01
-9	Rv3537	-9	0	A	T	0.210	-9.651766e-02	8.264307e-02	4.683699e+00	2.432326e-01
-9	Rv3539	-9	0	A	T	0.064	-1.489161e-01	7.127020e-02	4.673379e+00	3.701073e-02
-9	Rv0578c	-9	0	A	T	0.242	-4.604802e-02	3.572512e-02	4.763186e+00	1.978208e-01
-9	267	-9	0	A	T	0.011	-3.030758e-01	1.940156e-01	4.745465e+00	1.186911e-01
-9	266	-9	0	A	T	0.237	7.707187e-02	1.242766e-01	4.604894e+00	5.353426e-01
-9	988	-9	0	A	T	0.206	-7.507421e-02	1.618263e-01	4.700431e+00	6.428438e-01
-9	989	-9	0	A	T	0.043	-1.267045e-01	7.757710e-02	4.670101e+00	1.028412e-01
-9	Rv2531c	-9	0	A	T	0.058	-5.375147e-02	5.446444e-02	4.621784e+00	3.240126e-01
-9	Rv0132c	-9	0	A	T	0.020	2.216861e-02	7.856456e-02	4.687390e+00	7.778923e-01
-9	2675	-9	0	A	T	0.047	1.557856e-02	6.889075e-02	4.690756e+00	8.211601e-01
-9	2677	-9	0	A	T	0.030	4.612525e-02	9.398272e-02	4.694212e+00	6.237259e-01
-9	2676	-9	0	A	T	0.013	-5.691360e-02	7.768913e-02	4.691858e+00	4.640481e-01
-9	2929	-9	0	A	T	0.468	4.356394e-02	1.561353e-01	4.708056e+00	7.803127e-01
-9	2921	-9	0	A	T	0.018	6.952448e-02	1.480114e-01	4.718112e+00	6.386919e-01
-9	2920	-9	0	A	T	0.052	-3.482379e-02	2.051200e-01	4.696515e+00	8.652357e-01
-9	2922	-9	0	A	T	0.029	-9.492075e-02	1.430425e-01	4.724387e+00	5.071652e-01
-9	Rv1624c	-9	0	A	T	0.057	4.837016e-02	1.151372e-01	4.679078e+00	6.745291e-01
-9	2926	-9	0	A	T	0.435	2.437486e-02	1.817962e-01	4.712343e+00	8.933778e-01
-9	Rv2134c	-9	0	A	T	0.012	-2.428986e-01	1.257359e-01	4.782480e+00	5.376743e-02
-9	Rv3333c	-9	0	A	T	0.016	-9.703588e-02	7.536091e-02	4.700857e+00	1.982862e-01
-9	Rv3362c	-9	0	A	T	0.011	4.683216e-02	1.290541e-01	4.681407e+00	7.167933e-01
-9	Rv0063	-9	0	A	T	0.267	1.341442e-01	8.268682e-02	4.768955e+00	1.051657e-01
-9	Rv2617c	-9	0	A	T	0.018	-6.968275e-02	2.013330e-01	4.706980e+00	7.293616e-01
-9	Rv0068	-9	0	A	T	0.498	1.248182e-01	6.714842e-01	4.749212e+00	8.525871e-01
-9	Rv3641c	-9	0	A	T	0.029	1.527677e-01	1.222641e-01	4.647123e+00	2.118850e-01
-9	726	-9	0	A	T	0.209	-1.312571e-01	1.568726e-01	4.780075e+00	4.030273e-01
-9	727	-9	0	A	T	0.039	-1.030687e-01	9.900853e-02	4.785617e+00	2.982151e-01
-9	Rv2471	-9	0	A	T	0.213	4.155553e-02	7.244008e-02	4.727700e+00	5.663780e-01
-9	1163	-9	0	A	T	0.015	1.798133e-01	9.121915e-02	4.766775e+00	4.907417e-02
-9	Rv3082c	-9	0	A	T	0.056	7.445681e-02	1.056072e-01	4.716838e+00	4.810120e-01
-9	Rv1078	-9	0	A	T	0.057	-6.656828e-02	1.163321e-01	4.637561e+00	5.673443e-01
-9	Rv2672	-9	0	A	T	0.288	-7.652970e-02	1.418896e-01	4.706927e+00	5.898015e-01
-9	Rv1076	-9	0	A	T	0.217	-9.771045e-02	9.338500e-02	4.746161e+00	2.957589e-01
-9	Rv1077	-9	0	A	T	0.020	1.074910e-01	7.398140e-02	4.686357e+00	1.466667e-01
-9	Rv1073	-9	0	A	T	0.020	-2.074030e-02	9.386146e-02	4.687073e+00	8.251796e-01
-9	Rv3166c	-9	0	A	T	0.010	1.235168e-01	1.262068e-01	4.712873e+00	3.280579e-01
-9	Rv0152c	-9	0	A	T	0.071	6.649271e-03	6.941972e-02	4.681676e+00	9.237186e-01
-9	474	-9	0	A	T	0.014	2.989108e-02	1.022206e-01	4.690874e+00	7.700503e-01
-9	1361	-9	0	A	T	0.010	7.774700e-03	1.051636e-01	4.688105e+00	9.410866e-01
-9	792	-9	0	A	T	0.037	-4.915263e-02	6.726669e-02	4.709301e+00	4.651881e-01
-9	Rv2320c	-9	0	A	T	0.025	-8.688991e-02	6.811598e-02	4.724970e+00	2.024950e-01
-9	Rv3492c	-9	0	A	T	0.018	-1.520861e-01	1.422628e-01	4.760923e+00	2.853987e-01
-9	Rv0078A	-9	0	A	T	0.212	-3.132904e-02	1.088888e-01	4.712661e+00	7.736455e-01
-9	1867	-9	0	A	T	0.014	-1.258030e-01	1.346775e-01	4.692009e+00	3.505574e-01
-9	Rv1323	-9	0	A	T	0.014	1.008019e-01	9.372436e-02	4.751361e+00	2.824983e-01
-9	Rv0878c	-9	0	A	T	0.288	1.099023e-02	2.999204e-02	4.712000e+00	7.141438e-01
-9	Rv3830c	-9	0	A	T	0.241	6.832629e-02	1.191132e-01	4.659381e+00	5.663976e-01
-9	Rv3241c	-9	0	A	T	0.018	2.447522e-01	1.454540e-01	5.012290e+00	9.286323e-02
-9	Rv0978c	-9	0	A	T	0.240	-3.822675e-03	3.302098e-02	4.696610e+00	9.078705e-01
-9	Rv2677c	-9	0	A	T	0.048	5.002205e-02	1.610935e-01	4.679575e+00	7.562572e-01
-9	Rv0309	-9	0	A	T	0.054	-2.206775e-03	1.273014e-01	4.699709e+00	9.861740e-01
-9	Rv0743c	-9	0	A	T	0.015	5.464869e-02	7.889452e-02	4.667241e+00	4.887295e-01
-9	Rv0301	-9	0	A	T	0.014	-3.247472e-02	1.311029e-01	4.695815e+00	8.044328e-01
-9	Rv0303	-9	0	A	T	0.019	7.998622e-03	7.567518e-02	4.681978e+00	9.158519e-01
-9	Rv0302	-9	0	A	T	0.161	-6.484220e-02	9.256057e-02	4.718025e+00	4.838137e-01
-9	Rv2813	-9	0	A	T	0.062	-2.009951e-02	1.048400e-01	4.696997e+00	8.480178e-01
-9	Rv2812	-9	0	A	T	0.485	-9.167038e-02	1.597954e-01	4.760285e+00	5.663648e-01
-9	Rv3410c	-9	0	A	T	0.010	1.451612e-01	9.329807e-02	4.679004e+00	1.201667e-01
-9	2315	-9	0	A	T	0.024	1.057274e-01	6.781963e-02	4.655651e+00	1.194400e-01
-9	Rv0380c	-9	0	A	T	0.240	-9.629035e-02	1.132644e-01	4.706144e+00	3.955262e-01
-9	2310	-9	0	A	T	0.046	1.617403e-02	3.062220e-01	4.696114e+00	9.578913e-01
-9	Rv2954c	-9	0	A	T	0.014	1.106771e-01	8.417335e-02	4.738166e+00	1.889643e-01
-9	Rv2634c	-9	0	A	T	0.063	7.709002e-02	5.594066e-02	4.502689e+00	1.686029e-01
-9	Rv0020c	-9	0	A	T	0.373	-1.587638e-02	6.357535e-02	4.695369e+00	8.028696e-01
-9	Rv2054	-9	0	A	T	0.019	-1.566685e-02	9.814547e-02	4.682656e+00	8.732174e-01
-9	103	-9	0	A	T	0.032	-2.722604e-03	1.311034e-01	4.693949e+00	9.834373e-01
-9	100	-9	0	A	T	0.014	1.263128e-01	1.719156e-01	4.698412e+00	4.627348e-01
-9	101	-9	0	A	T	0.018	2.256982e-01	1.392276e-01	4.699786e+00	1.054319e-01
-9	106	-9	0	A	T	0.090	4.146706e-02	9.177567e-02	4.696679e+00	6.515247e-01
-9	Rv0825c	-9	0	A	T	0.262	-8.892531e-02	7.488878e-02	4.714976e+00	2.354420e-01
-9	Rv2510c	-9	0	A	T	0.030	-1.854005e-02	6.736312e-02	4.666563e+00	7.832206e-01
-9	Rv1895	-9	0	A	T	0.488	2.151990e-01	2.114644e-01	4.678366e+00	3.091750e-01
-9	Rv1891	-9	0	A	T	0.027	-1.096542e-01	7.224524e-02	4.687792e+00	1.294947e-01
-9	Rv2485c	-9	0	A	T	0.214	-1.579595e-01	9.914065e-02	4.778058e+00	1.115269e-01
-9	Rv1129c	-9	0	A	T	0.028	1.220577e-01	5.313981e-02	4.807677e+00	2.190461e-02
-9	Rv3608c	-9	0	A	T	0.012	2.482265e-02	9.771709e-02	4.668505e+00	7.995470e-01
-9	Rv2080	-9	0	A	T	0.014	1.922828e-02	9.829281e-02	4.686886e+00	8.449599e-01
-9	Rv1399c	-9	0	A	T	0.058	7.399269e-02	7.958351e-02	4.702066e+00	3.528071e-01
-9	3011	-9	0	A	T	0.268	2.312301e-03	7.083577e-02	4.690566e+00	9.739681e-01
-9	Rv1329c	-9	0	A	T	0.237	-6.705191e-03	1.166952e-01	4.697513e+00	9.541952e-01
-9	3014	-9	0	A	T	0.130	1.956094e-01	7.582068e-02	4.591825e+00	1.007658e-02
-9	Rv3010c	-9	0	A	T	0.012	3.457831e-02	1.199185e-01	4.709235e+00	7.731615e-01
-9	1759	-9	0	A	T	0.205	2.190814e-01	3.698462e-01	4.683851e+00	5.537936e-01
-9	1757	-9	0	A	T	0.012	9.604382e-02	9.255036e-02	4.675729e+00	2.997302e-01
-9	1755	-9	0	A	T	0.045	-1.007177e-01	7.218034e-01	4.756482e+00	8.890648e-01
-9	Rv2263	-9	0	A	T	0.018	-4.756291e-02	1.250146e-01	4.698213e+00	7.037150e-01
-9	Rv2265	-9	0	A	T	0.066	1.148019e-01	7.430361e-02	4.759605e+00	1.227688e-01
-9	Rv2266	-9	0	A	T	0.051	1.150109e-01	8.009117e-02	4.707144e+00	1.514289e-01
-9	Rv1790	-9	0	A	T	0.026	-2.910377e-02	6.694346e-02	4.630272e+00	6.638707e-01
-9	Rv1792	-9	0	A	T	0.055	-3.581750e-02	1.308076e-01	4.678906e+00	7.843016e-01
-9	767b	-9	0	A	T	0.012	-1.613214e-01	8.405260e-02	4.702500e+00	5.533538e-02
-9	Rv0656c	-9	0	A	T	0.052	-1.054502e-02	8.745343e-02	4.693463e+00	9.040578e-01
-9	Rv1797	-9	0	A	T	0.053	-1.404999e-01	9.743543e-02	4.654826e+00	1.497354e-01
-9	Rv1796	-9	0	A	T	0.014	-1.175692e-01	8.105340e-02	4.664641e+00	1.473426e-01
-9	1289	-9	0	A	T	0.011	1.505787e-01	1.037019e-01	4.711312e+00	1.469199e-01
-9	Rv1174c	-9	0	A	T	0.020	4.596560e-03	1.000620e-01	4.684218e+00	9.633729e-01
-9	1579	-9	0	A	T	0.059	5.615672e-02	1.085427e-01	4.712290e+00	6.050542e-01
-9	1578	-9	0	A	T	0.050	3.054426e-01	1.284702e-01	4.840435e+00	1.768427e-02
-9	1573	-9	0	A	T	0.010	8.139804e-02	1.659962e-01	4.715542e+00	6.240254e-01
-9	1572	-9	0	A	T	0.018	-5.685468e-03	6.956961e-02	4.681412e+00	9.348889e-01
-9	1571	-9	0	A	T	0.054	-2.246024e-02	1.062477e-01	4.686378e+00	8.326377e-01
-9	686	-9	0	A	T	0.014	1.707187e-02	8.428338e-02	4.686368e+00	8.395404e-01
-9	680	-9	0	A	T	0.016	1.349920e-01	1.272761e-01	4.635636e+00	2.892104e-01
-9	683	-9	0	A	T	0.012	8.902361e-02	1.005607e-01	4.685672e+00	3.762998e-01
-9	1574	-9	0	A	T	0.016	-1.072235e-02	7.336983e-02	4.678703e+00	8.838502e-01
-9	Rv2948c	-9	0	A	T	0.069	1.006326e-02	6.131445e-02	4.696204e+00	8.696777e-01
-9	Rv2995c	-9	0	A	T	0.036	-1.083988e-02	9.718061e-02	4.689730e+00	9.112158e-01
-9	Rv1894c	-9	0	A	T	0.052	-5.977453e-02	5.818074e-02	4.695883e+00	3.045740e-01
-9	Rv2690c	-9	0	A	T	0.069	-2.312517e-02	8.897128e-02	4.695476e+00	7.950006e-01
-9	Rv3785	-9	0	A	T	0.240	2.580248e-02	9.427938e-02	4.693147e+00	7.844068e-01
-9	Rv3827c	-9	0	A	T	0.490	1.110798e-01	3.476897e-01	4.695469e+00	7.494539e-01
-9	Rv1537	-9	0	A	T	0.066	7.557107e-02	8.421512e-02	4.753425e+00	3.698228e-01
-9	Rv1240	-9	0	A	T	0.014	-8.796373e-02	8.585375e-02	4.746331e+00	3.059011e-01
-9	Rv1530	-9	0	A	T	0.058	-3.293236e-02	9.292227e-02	4.690646e+00	7.231354e-01
-9	Rv1533	-9	0	A	T	0.011	2.322099e-02	1.031273e-01	4.700266e+00	8.219112e-01
-9	Rv1244	-9	0	A	T	0.067	-8.885679e-02	8.637075e-02	4.698842e+00	3.039209e-01
-9	Rv0111	-9	0	A	T	0.027	9.517738e-02	6.537475e-02	4.621440e+00	1.458557e-01
-9	Rv0112	-9	0	A	T	0.020	-7.161512e-03	6.476566e-02	4.674951e+00	9.119830e-01
-9	Rv0113	-9	0	A	T	0.070	9.413317e-03	8.028578e-02	4.691225e+00	9.066959e-01
-9	Rv0114	-9	0	A	T	0.019	1.023790e-01	9.277191e-02	4.651412e+00	2.701479e-01
-9	Rv0115	-9	0	A	T	0.274	2.056407e-01	9.879004e-02	4.719401e+00	3.772606e-02
-9	Rv0117	-9	0	A	T	0.201	2.001241e-02	7.781693e-02	4.677469e+00	7.971174e-01
-9	Rv0119	-9	0	A	T	0.038	-6.713583e-02	9.656095e-02	4.712942e+00	4.871071e-01
-9	Rv2319c	-9	0	A	T	0.055	8.744844e-02	9.252560e-02	4.703797e+00	3.449055e-01
-9	Rv3299c	-9	0	A	T	0.122	-1.870693e-02	5.344851e-02	4.724290e+00	7.264399e-01
-9	Rv1446c	-9	0	A	T	0.460	1.091304e-02	1.818441e-01	4.718088e+00	9.521615e-01
-9	Rv2868c	-9	0	A	T	0.014	-4.007468e-02	9.846965e-02	4.694467e+00	6.841452e-01
-9	Rv0043c	-9	0	A	T	0.014	1.891551e-02	9.396669e-02	4.682267e+00	8.405198e-01
-9	241	-9	0	A	T	0.024	3.002404e-02	7.384104e-02	4.693502e+00	6.844177e-01
-9	Rv0964c	-9	0	A	T	0.494	-1.117414e-01	5.220993e-01	4.757301e+00	8.305885e-01
-9	Rv0423c	-9	0	A	T	0.011	4.374654e-02	1.032486e-01	4.665921e+00	6.719082e-01
-9	Rv3922c	-9	0	A	T	0.012	-5.704069e-02	1.233690e-01	4.691462e+00	6.439616e-01
-9	Rv0269c	-9	0	A	T	0.011	-6.253207e-03	8.593493e-02	4.681494e+00	9.420116e-01
-9	Rv0327c	-9	0	A	T	0.084	-9.454182e-02	7.553827e-02	4.657841e+00	2.111240e-01
-9	Rv2407	-9	0	A	T	0.453	1.397649e-01	1.870398e-01	4.755440e+00	4.551541e-01
-9	Rv1245c	-9	0	A	T	0.031	3.539215e-02	1.288620e-01	4.694135e+00	7.836614e-01
-9	Rv2728c	-9	0	A	T	0.022	-1.208196e-01	1.048452e-01	4.724108e+00	2.495482e-01
-9	Rv2344c	-9	0	A	T	0.018	-7.299230e-02	9.979554e-02	4.700603e+00	4.647573e-01
-9	Rv0296c	-9	0	A	T	0.021	6.604168e-02	7.812487e-02	4.685525e+00	3.981997e-01
-9	2699	-9	0	A	T	0.024	-2.216885e-01	1.932940e-01	4.666269e+00	2.517981e-01
-9	2698	-9	0	A	T	0.071	1.052440e-02	1.087650e-01	4.710866e+00	9.229413e-01
-9	2694	-9	0	A	T	0.010	7.686057e-02	1.374538e-01	4.734965e+00	5.762140e-01
-9	2693	-9	0	A	T	0.490	-7.973845e-05	2.382613e-01	4.693791e+00	9.997331e-01
-9	2691	-9	0	A	T	0.012	-3.499250e-01	9.159483e-01	4.744838e+00	7.025456e-01
-9	Rv1622c	-9	0	A	T	0.016	-3.430132e-02	8.362471e-02	4.670485e+00	6.817925e-01
-9	Rv3483c	-9	0	A	T	0.205	-1.538013e-02	1.120424e-01	4.716814e+00	8.908546e-01
-9	Rv1673c	-9	0	A	T	0.027	-3.888840e-02	7.818883e-02	4.686906e+00	6.190807e-01
-9	Rv2024c	-9	0	A	T	0.488	-2.991798e-01	1.837381e-01	4.686771e+00	1.038920e-01
-9	Rv0484c	-9	0	A	T	0.070	7.568034e-03	1.579188e-01	4.698669e+00	9.617902e-01
-9	Rv1178	-9	0	A	T	0.056	1.720795e-01	1.292942e-01	4.753541e+00	1.836309e-01
-9	Rv2559c	-9	0	A	T	0.054	-5.097937e-02	1.541800e-01	4.689083e+00	7.410045e-01
-9	Rv2615c	-9	0	A	T	0.166	-1.472751e-02	3.550068e-02	4.662650e+00	6.783719e-01
-9	1143	-9	0	A	T	0.054	8.612697e-02	1.649053e-01	4.718392e+00	6.016323e-01
-9	1140	-9	0	A	T	0.028	1.745726e-01	1.697300e-01	4.748581e+00	3.040391e-01
-9	1141	-9	0	A	T	0.032	-5.669747e-02	1.124647e-01	4.686887e+00	6.143176e-01
-9	1147	-9	0	A	T	0.059	-1.012667e-01	9.105829e-02	4.625185e+00	2.664562e-01
-9	Rv2459	-9	0	A	T	0.015	4.415576e-02	7.468014e-02	4.699938e+00	5.545251e-01
-9	Rv2458	-9	0	A	T	0.489	3.023850e-01	6.306879e-01	4.746850e+00	6.317597e-01
-9	1148	-9	0	A	T	0.050	-1.563980e-01	1.259093e-01	4.808438e+00	2.145790e-01
-9	Rv2041c	-9	0	A	T	0.019	2.138682e-01	7.562002e-02	4.603296e+00	4.808881e-03
-9	Rv3434c	-9	0	A	T	0.024	-3.075744e-02	7.562650e-02	4.699294e+00	6.843457e-01
-9	Rv1450c	-9	0	A	T	0.288	3.070549e-02	3.347787e-02	4.627066e+00	3.593459e-01
-9	10	-9	0	A	T	0.014	1.828887e-01	9.989647e-02	4.637800e+00	6.753879e-02
-9	2969	-9	0	A	T	0.032	2.909820e-01	4.975754e-02	4.677513e+00	7.492553e-09
-9	Rv2294	-9	0	A	T	0.016	-1.038387e-01	8.387447e-02	4.649026e+00	2.161031e-01
-9	Rv2296	-9	0	A	T	0.039	3.880821e-03	1.194516e-01	4.685113e+00	9.740912e-01
-9	Rv0805	-9	0	A	T	0.018	-6.858097e-02	8.400510e-02	4.645675e+00	4.145420e-01
-9	Rv0533c	-9	0	A	T	0.033	-1.818051e-02	9.308993e-02	4.688922e+00	8.452119e-01
-9	Rv0326	-9	0	A	T	0.024	2.519533e-01	9.549014e-02	4.447462e+00	8.503464e-03
-9	Rv3832c	-9	0	A	T	0.063	-7.958153e-02	8.819560e-02	4.741413e+00	3.671780e-01
-9	Rv0324	-9	0	A	T	0.374	-1.525428e-01	1.352445e-01	4.785049e+00	2.597296e-01
-9	Rv0322	-9	0	A	T	0.012	1.133624e-01	1.028350e-01	4.670427e+00	2.706618e-01
-9	Rv0321	-9	0	A	T	0.012	6.520700e-02	3.535406e-01	4.731269e+00	8.537194e-01
-9	Rv2875	-9	0	A	T	0.036	-6.842805e-02	1.725095e-01	4.672991e+00	6.917318e-01
-9	Rv2874	-9	0	A	T	0.490	-3.971491e-01	3.028538e-01	4.796721e+00	1.901482e-01
-9	381	-9	0	A	T	0.368	8.564215e-02	1.824838e-01	4.728670e+00	6.389849e-01
-9	385	-9	0	A	T	0.071	9.917553e-03	6.143723e-02	4.685893e+00	8.718025e-01
-9	Rv3469c	-9	0	A	T	0.024	-1.472138e-01	9.089637e-02	4.779979e+00	1.057530e-01
-9	Rv1888c	-9	0	A	T	0.423	2.821506e-01	1.804535e-01	4.763018e+00	1.183516e-01
-9	Rv1467c	-9	0	A	T	0.024	1.426332e-01	6.434761e-02	4.621873e+00	2.695634e-02
-9	Rv1855c	-9	0	A	T	0.018	-1.004323e-01	8.213404e-02	4.765865e+00	2.218037e-01
-9	Rv3332	-9	0	A	T	0.013	-3.296892e-02	8.074633e-02	4.694593e+00	6.831709e-01
-9	Rv0406c	-9	0	A	T	0.012	-5.269796e-03	1.074019e-01	4.690454e+00	9.608799e-01
-9	Rv2567	-9	0	A	T	0.489	3.023850e-01	6.306879e-01	4.746850e+00	6.317597e-01
-9	2197	-9	0	A	T	0.165	7.409848e-02	1.153699e-01	4.724228e+00	5.208996e-01
-9	Rv3475	-9	0	A	T	0.014	5.866187e-02	1.712607e-01	4.667500e+00	7.320505e-01
-9	Rv3478	-9	0	A	T	0.312	1.957527e-03	5.372328e-02	4.689444e+00	9.709437e-01
-9	Rv3479	-9	0	A	T	0.491	2.824792e-01	7.646967e-01	4.749483e+00	7.119361e-01
-9	167	-9	0	A	T	0.064	-9.774970e-02	1.308020e-01	4.645436e+00	4.551158e-01
-9	160	-9	0	A	T	0.019	-7.009283e-02	8.224653e-01	4.755458e+00	9.321075e-01
-9	161	-9	0	A	T	0.028	-5.618942e-02	8.803127e-02	4.680718e+00	5.234847e-01
-9	Rv0823c	-9	0	A	T	0.244	-8.881183e-02	7.194496e-02	4.690124e+00	2.174341e-01
-9	Rv0273c	-9	0	A	T	0.018	7.562388e-02	8.852687e-02	4.718931e+00	3.932468e-01
-9	Rv2896c	-9	0	A	T	0.028	1.428901e-01	9.520102e-02	4.783259e+00	1.338043e-01
-9	Rv2329c	-9	0	A	T	0.063	-5.287293e-02	6.892718e-02	4.691688e+00	4.432786e-01
-9	Rv2821c	-9	0	A	T	0.022	6.560397e-02	9.041141e-02	4.704197e+00	4.683058e-01
-9	2737	-9	0	A	T	0.081	-1.336233e-01	1.247853e-01	4.736687e+00	2.846001e-01
-9	2730	-9	0	A	T	0.024	-1.148323e-02	3.109222e-01	4.693324e+00	9.705486e-01
-9	Rv2512c	-9	0	A	T	0.424	-2.361418e-02	6.358473e-02	4.675529e+00	7.104609e-01
-9	Rv0676c	-9	0	A	T	0.495	-2.713372e-02	3.276809e-01	4.698519e+00	9.340289e-01
-9	Rv3000	-9	0	A	T	0.017	1.881910e-01	1.447177e-01	4.701030e+00	1.938723e-01
-9	Rv3008	-9	0	A	T	0.012	-1.117463e-01	8.074252e-02	4.668804e+00	1.667846e-01
-9	Rv1902c	-9	0	A	T	0.016	8.840332e-02	8.046024e-02	4.759820e+00	2.722507e-01
-9	Rv3312c	-9	0	A	T	0.010	-5.213018e-02	9.149103e-02	4.715661e+00	5.689983e-01
-9	Rv0890c	-9	0	A	T	0.496	-2.372007e-01	5.877273e-01	4.761173e+00	6.866321e-01
-9	Rv0790c	-9	0	A	T	0.028	-5.669767e-02	9.537310e-02	4.689485e+00	5.523727e-01
-9	Rv3378c	-9	0	A	T	0.024	1.800496e-01	8.363336e-02	4.567283e+00	3.165664e-02
-9	Rv2203	-9	0	A	T	0.011	1.443159e-02	1.218661e-01	4.681504e+00	9.057660e-01
-9	1777	-9	0	A	T	0.124	6.905956e-03	4.939695e-02	4.692253e+00	8.888522e-01
-9	Rv2207	-9	0	A	T	0.031	1.137048e-01	1.017158e-01	4.756225e+00	2.639898e-01
-9	Rv2208	-9	0	A	T	0.053	1.067340e-01	1.770973e-01	4.725976e+00	5.469044e-01
-9	Rv2209	-9	0	A	T	0.057	2.951448e-02	7.049000e-02	4.711406e+00	6.755548e-01
-9	Rv3915	-9	0	A	T	0.026	1.598122e-01	6.909118e-02	4.754363e+00	2.099519e-02
-9	Rv3911	-9	0	A	T	0.490	-5.430287e-02	3.117282e-01	4.686014e+00	8.617569e-01
-9	Rv3910	-9	0	A	T	0.101	3.957837e-02	4.701970e-02	4.667821e+00	4.002079e-01
-9	Rv3913	-9	0	A	T	0.024	-5.089700e-02	7.355277e-02	4.624485e+00	4.891694e-01
-9	Rv3912	-9	0	A	T	0.039	-2.749505e-02	7.537411e-02	4.704336e+00	7.153800e-01
-9	1554	-9	0	A	T	0.044	3.160280e-02	8.155832e-02	4.693219e+00	6.985081e-01
-9	3037	-9	0	A	T	0.012	-9.331832e-02	1.016251e-01	4.692859e+00	3.587844e-01
-9	3031	-9	0	A	T	0.013	2.048420e-01	1.060896e-01	4.911041e+00	5.388825e-02
-9	3032	-9	0	A	T	0.022	-1.316662e-01	1.109184e-01	4.638436e+00	2.355906e-01
-9	Rv3125c	-9	0	A	T	0.056	-5.664490e-02	7.310931e-02	4.682793e+00	4.387093e-01
-9	Rv1896c	-9	0	A	T	0.016	3.010507e-02	8.455750e-02	4.709348e+00	7.219200e-01
-9	Rv2078	-9	0	A	T	0.462	-8.257554e-02	1.270419e-01	4.742280e+00	5.159045e-01
-9	Rv1069c	-9	0	A	T	0.086	3.429819e-02	6.413300e-02	4.647996e+00	5.929519e-01
-9	Rv1034c	-9	0	A	T	0.026	-1.091670e-01	1.000666e-01	4.763569e+00	2.756561e-01
-9	Rv2696c	-9	0	A	T	0.027	-4.564060e-02	1.008666e-01	4.698174e+00	6.510538e-01
-9	Rv3649	-9	0	A	T	0.297	-1.323510e-02	8.176065e-02	4.682868e+00	8.714480e-01
-9	Rv3645	-9	0	A	T	0.062	1.396719e-02	7.978406e-02	4.678345e+00	8.610789e-01
-9	Rv1519	-9	0	A	T	0.024	3.054271e-01	3.351950e-01	4.732823e+00	3.624936e-01
-9	Rv1518	-9	0	A	T	0.051	4.662899e-02	7.935567e-02	4.679353e+00	5.569851e-01
-9	Rv1517	-9	0	A	T	0.361	-4.692219e-02	1.097202e-01	4.725515e+00	6.690293e-01
-9	Rv1512	-9	0	A	T	0.010	6.630112e-02	9.460591e-02	4.619305e+00	4.836417e-01
-9	Rv1511	-9	0	A	T	0.012	-1.219834e-01	8.942922e-02	4.718824e+00	1.729795e-01
-9	Rv1510	-9	0	A	T	0.026	-1.373787e-02	7.067163e-02	4.674566e+00	8.459242e-01
-9	Rv1444c	-9	0	A	T	0.012	-4.872948e-02	9.419128e-02	4.718611e+00	6.050707e-01
-9	Rv0178	-9	0	A	T	0.032	-7.846371e-02	8.768527e-02	4.678158e+00	3.711699e-01
-9	Rv2777c	-9	0	A	T	0.070	1.999310e-01	6.493458e-02	4.865007e+00	2.154756e-03
-9	Rv0172	-9	0	A	T	0.269	3.180747e-02	8.575641e-02	4.676162e+00	7.108155e-01
-9	Rv0173	-9	0	A	T	0.042	5.075032e-02	7.776476e-02	4.708526e+00	5.142102e-01
-9	Rv0170	-9	0	A	T	0.052	2.263086e-02	9.942965e-02	4.678443e+00	8.200154e-01
-9	Rv0171	-9	0	A	T	0.049	1.373861e-01	6.908220e-02	4.696207e+00	4.710204e-02
-9	Rv0176	-9	0	A	T	0.067	-1.887252e-01	1.126444e-01	4.673698e+00	9.428092e-02
-9	Rv0174	-9	0	A	T	0.498	1.248182e-01	6.714842e-01	4.749212e+00	8.525871e-01
-9	Rv0175	-9	0	A	T	0.100	-3.438525e-02	8.513883e-02	4.677033e+00	6.864241e-01
-9	Rv2360c	-9	0	A	T	0.363	-5.495631e-02	1.879784e-01	4.733207e+00	7.700984e-01
-9	Rv3220c	-9	0	A	T	0.238	-1.021591e-01	1.007669e-01	4.765873e+00	3.110048e-01
-9	Rv3457c	-9	0	A	T	0.022	4.056108e-02	7.727401e-02	4.700144e+00	5.998118e-01
-9	228	-9	0	A	T	0.046	-3.611497e-02	9.691370e-02	4.675518e+00	7.095160e-01
-9	227	-9	0	A	T	0.203	-7.499238e-02	5.399240e-02	4.643982e+00	1.652718e-01
-9	226	-9	0	A	T	0.076	8.936134e-02	9.057499e-02	4.654920e+00	3.241640e-01
-9	Rv0962c	-9	0	A	T	0.495	5.511980e-01	2.946202e-01	4.863463e+00	6.176039e-02
-9	222	-9	0	A	T	0.030	4.116892e-02	1.782501e-01	4.721947e+00	8.174091e-01
-9	Rv3595c	-9	0	A	T	0.020	9.979735e-02	6.310898e-02	4.640658e+00	1.142295e-01
-9	Rv2999	-9	0	A	T	0.490	-3.042742e-01	2.475459e-01	4.785671e+00	2.194052e-01
-9	Rv2991	-9	0	A	T	0.012	1.032460e-02	1.150114e-01	4.687619e+00	9.284943e-01
-9	Rv2997	-9	0	A	T	0.043	1.232721e-02	7.135434e-02	4.683227e+00	8.628874e-01
-9	Rv2994	-9	0	A	T	0.129	-7.541115e-02	6.151838e-02	4.738324e+00	2.206559e-01
-9	Rv3920c	-9	0	A	T	0.020	-3.088057e-02	8.385751e-02	4.703804e+00	7.127928e-01
-9	Rv0329c	-9	0	A	T	0.023	-4.144611e-02	1.014450e-01	4.723431e+00	6.829837e-01
-9	2506	-9	0	A	T	0.490	4.092671e-01	2.305888e-01	4.707209e+00	7.633282e-02
-9	Rv2346c	-9	0	A	T	0.254	-5.934980e-02	6.706328e-02	4.635351e+00	3.764565e-01
-9	650	-9	0	A	T	0.082	2.254915e-01	1.285231e-01	4.672550e+00	7.976577e-02
-9	Rv1204c	-9	0	A	T	0.061	4.731171e-02	8.319936e-02	4.658375e+00	5.697646e-01
-9	Rv1992c	-9	0	A	T	0.071	-9.710663e-02	6.098406e-02	4.680325e+00	1.117421e-01
-9	Rv1675c	-9	0	A	T	0.062	-6.987017e-02	1.038599e-01	4.707402e+00	5.013279e-01
-9	1524	-9	0	A	T	0.042	7.344794e-03	1.355533e-01	4.692532e+00	9.568035e-01
-9	1525	-9	0	A	T	0.011	8.219771e-02	9.672730e-02	4.718758e+00	3.957204e-01
-9	1526	-9	0	A	T	0.016	1.003310e-01	8.457684e-02	4.735224e+00	2.358997e-01
-9	Rv2036	-9	0	A	T	0.058	-1.749993e-02	1.114901e-01	4.683094e+00	8.753165e-01
-9	Rv2032	-9	0	A	T	0.017	3.310878e-02	1.097381e-01	4.706347e+00	7.629609e-01
-9	Rv2495c	-9	0	A	T	0.491	2.824792e-01	7.646967e-01	4.749483e+00	7.119361e-01
-9	Rv2112c	-9	0	A	T	0.076	-5.906093e-03	5.482070e-02	4.689129e+00	9.142356e-01
-9	Rv2030c	-9	0	A	T	0.031	-1.403559e-01	5.579883e-02	4.859044e+00	1.210276e-02
-9	Rv0399c	-9	0	A	T	0.035	-1.347536e-03	8.271301e-02	4.694060e+00	9.870061e-01
-9	Rv2316	-9	0	A	T	0.365	-1.192321e-01	1.456772e-01	4.760542e+00	4.133561e-01
-9	Rv2047c	-9	0	A	T	0.222	-4.187671e-02	7.216405e-02	4.696162e+00	5.618915e-01
-9	Rv2437	-9	0	A	T	0.205	1.698155e-01	1.113192e-01	4.620123e+00	1.275700e-01
-9	Rv2436	-9	0	A	T	0.489	5.855700e-01	1.985918e-01	4.816603e+00	3.293553e-03
-9	Rv2038c	-9	0	A	T	0.054	2.095775e-02	1.290409e-01	4.684153e+00	8.710264e-01
-9	Rv3436c	-9	0	A	T	0.017	3.912373e-02	8.263717e-02	4.719359e+00	6.360404e-01
-9	Rv1075c	-9	0	A	T	0.070	-9.609944e-03	7.638640e-02	4.683241e+00	8.999192e-01
-9	Rv3714c	-9	0	A	T	0.018	-8.399056e-03	7.179890e-02	4.685277e+00	9.069077e-01
-9	Rv2797c	-9	0	A	T	0.061	-3.372954e-02	6.713908e-02	4.648371e+00	6.155490e-01
-9	Rv1166	-9	0	A	T	0.037	8.900881e-02	6.646693e-02	4.657053e+00	1.809388e-01
-9	Rv1165	-9	0	A	T	0.010	-1.137065e-02	9.049146e-02	4.694049e+00	9.000399e-01
-9	Rv1162	-9	0	A	T	0.084	-8.944199e-02	1.058090e-01	4.725801e+00	3.982104e-01
-9	Rv1163	-9	0	A	T	0.154	-2.100584e-02	9.837939e-02	4.719324e+00	8.309818e-01
-9	Rv1160	-9	0	A	T	0.162	-8.412264e-03	9.771903e-02	4.700434e+00	9.314214e-01
-9	Rv1161	-9	0	A	T	0.041	-5.301641e-02	5.793138e-02	4.742085e+00	3.604092e-01
-9	Rv3509c	-9	0	A	T	0.019	1.937399e-01	7.189948e-02	4.713829e+00	7.208806e-03
-9	Rv0341	-9	0	A	T	0.041	1.056587e-01	6.968524e-02	4.752365e+00	1.298930e-01
-9	Rv0343	-9	0	A	T	0.013	5.459054e-02	8.853531e-02	4.700642e+00	5.376925e-01
-9	Rv0342	-9	0	A	T	0.075	1.437451e-01	7.209200e-02	4.796967e+00	4.653180e-02
-9	Rv2438c	-9	0	A	T	0.075	-1.493717e-02	8.574190e-02	4.692865e+00	8.617479e-01
-9	Rv0162c	-9	0	A	T	0.027	3.749969e-02	7.298870e-02	4.671150e+00	6.075649e-01
-9	Rv2853	-9	0	A	T	0.372	-1.088196e-04	3.728242e-02	4.692467e+00	9.976719e-01
-9	Rv2856	-9	0	A	T	0.017	-6.889333e-02	8.907638e-02	4.715361e+00	4.395240e-01
-9	Rv2855	-9	0	A	T	0.023	5.027579e-02	7.015142e-02	4.740227e+00	4.738028e-01
-9	Rv2854	-9	0	A	T	0.066	4.756316e-02	7.932824e-02	4.676856e+00	5.489754e-01
-9	Rv3339c	-9	0	A	T	0.024	-9.246320e-02	6.197007e-02	4.718667e+00	1.361130e-01
-9	Rv0943c	-9	0	A	T	0.054	-7.489585e-03	6.581889e-02	4.684127e+00	9.094348e-01
-9	Rv0400c	-9	0	A	T	0.043	1.270336e-01	7.282272e-02	4.732743e+00	8.150455e-02
-9	Rv3451	-9	0	A	T	0.135	-1.461010e-02	1.139847e-01	4.698071e+00	8.980449e-01
-9	Rv3452	-9	0	A	T	0.012	-1.650829e-01	8.306630e-02	4.668981e+00	4.725395e-02
-9	Rv3453	-9	0	A	T	0.363	6.167412e-02	1.692243e-01	4.696164e+00	7.156257e-01
-9	Rv3454	-9	0	A	T	0.041	-5.928473e-02	5.615821e-02	4.642865e+00	2.914653e-01
-9	146	-9	0	A	T	0.011	1.473318e-03	1.763057e-01	4.692742e+00	9.933347e-01
-9	Rv0271c	-9	0	A	T	0.048	-4.576149e-02	6.385745e-02	4.664734e+00	4.738372e-01
-9	Rv0874c	-9	0	A	T	0.218	1.187152e-01	1.069180e-01	4.644412e+00	2.672172e-01
-9	Rv2823c	-9	0	A	T	0.423	-4.092929e-02	6.324746e-02	4.649630e+00	5.177509e-01
-9	Rv1630	-9	0	A	T	0.030	1.085110e-01	6.411761e-02	4.623840e+00	9.099950e-02
-9	2710	-9	0	A	T	0.046	-4.437899e-01	2.755377e-01	4.705324e+00	1.076904e-01
-9	2719	-9	0	A	T	0.038	-8.221180e-02	1.049635e-01	4.712807e+00	4.337382e-01
-9	Rv3063	-9	0	A	T	0.489	3.023850e-01	6.306879e-01	4.746850e+00	6.317597e-01
-9	Rv3062	-9	0	A	T	0.489	3.023850e-01	6.306879e-01	4.746850e+00	6.317597e-01
-9	Rv0792c	-9	0	A	T	0.017	-1.069962e-01	9.490353e-02	4.602750e+00	2.599337e-01
-9	Rv1900c	-9	0	A	T	0.468	2.908101e-03	1.850329e-01	4.697914e+00	9.874647e-01
-9	Rv3201c	-9	0	A	T	0.220	3.462646e-02	7.387034e-02	4.712837e+00	6.393902e-01
-9	Rv2712c	-9	0	A	T	0.188	-2.236864e-02	6.507420e-02	4.708410e+00	7.311400e-01
-9	Rv2381c	-9	0	A	T	0.022	-4.184034e-02	6.357667e-02	4.667344e+00	5.106751e-01
-9	820	-9	0	A	T	0.363	-3.150213e-02	1.338910e-01	4.700300e+00	8.140557e-01
-9	Rv2124c	-9	0	A	T	0.108	1.975903e-02	4.408348e-02	4.671695e+00	6.541280e-01
-9	1713	-9	0	A	T	0.018	-7.220258e-02	8.575859e-02	4.722171e+00	4.001027e-01
-9	1710	-9	0	A	T	0.027	-1.263485e-01	1.787082e-01	4.660420e+00	4.797850e-01
-9	Rv1736c	-9	0	A	T	0.071	2.197340e-02	6.633799e-02	4.725175e+00	7.405624e-01
-9	1714	-9	0	A	T	0.027	-4.140130e-03	7.482176e-02	4.690380e+00	9.558881e-01
-9	Rv2226	-9	0	A	T	0.472	-7.835596e-02	3.007474e-01	4.739882e+00	7.945224e-01
-9	Rv2227	-9	0	A	T	0.063	3.675866e-02	8.626859e-02	4.693674e+00	6.701633e-01
-9	Rv2220	-9	0	A	T	0.024	8.948981e-02	1.258557e-01	4.688864e+00	4.772787e-01
-9	Rv3041c	-9	0	A	T	0.015	1.427704e-02	1.149371e-01	4.698371e+00	9.011783e-01
-9	Rv0215c	-9	0	A	T	0.069	-1.048248e-01	9.793279e-02	4.594063e+00	2.848027e-01
-9	Rv2088	-9	0	A	T	0.220	-2.385623e-02	7.328451e-02	4.685319e+00	7.448737e-01
-9	3012	-9	0	A	T	0.010	-6.557119e-02	9.992685e-02	4.754343e+00	5.119066e-01
-9	Rv2082	-9	0	A	T	0.486	2.343519e-01	1.764025e-01	4.701995e+00	1.844242e-01
-9	Rv2083	-9	0	A	T	0.490	7.875175e-02	3.746580e-01	4.700990e+00	8.335728e-01
-9	Rv2084	-9	0	A	T	0.283	-5.772492e-02	9.164840e-02	4.703527e+00	5.289877e-01
-9	Rv1758	-9	0	A	T	0.125	-6.341111e-02	5.603792e-02	4.680042e+00	2.581832e-01
-9	Rv1751	-9	0	A	T	0.016	-3.686657e-02	7.970084e-02	4.699661e+00	6.438157e-01
-9	Rv3667	-9	0	A	T	0.033	-4.990920e-02	5.594668e-02	4.638346e+00	3.726400e-01
-9	Rv0482	-9	0	A	T	0.019	1.632090e-01	8.331005e-02	4.614791e+00	5.048508e-02
-9	Rv0486	-9	0	A	T	0.199	-5.407665e-02	7.881261e-02	4.679777e+00	4.928405e-01
-9	Rv0487	-9	0	A	T	0.016	9.286643e-02	9.110858e-02	4.629130e+00	3.083997e-01
-9	Rv3669	-9	0	A	T	0.011	-5.595995e-02	1.150282e-01	4.692011e+00	6.267660e-01
-9	Rv1032c	-9	0	A	T	0.063	-6.901874e-02	7.615363e-02	4.645596e+00	3.650700e-01
-9	Rv3350c	-9	0	A	T	0.388	-4.031425e-02	5.030379e-02	4.706788e+00	4.231507e-01
-9	Rv2694c	-9	0	A	T	0.046	-2.012449e-03	1.118510e-01	4.702423e+00	9.856499e-01
[truncated: 1,429 more rows]
