# Supplementary material for: GWAS for quantitative resistance phenotypes in Mycobacterium tuberculosis reveals resistance genes and regulatory regions
Source: Nat Commun. 2019 May 13;10:2128. doi: 10.1038/s41467-019-10110-6 (PMC6513847; doi:10.1038/s41467-019-10110-6)
Supplement: Supplementary file 12 — Source Data [file 41467_2019_10110_MOESM12_ESM.zip › 9-Source Data Folder/gene_str.assoc.txt]

chr	rs	ps	n_miss	allele1	allele0	af	beta	se	l_remle	p_wald
-9	Rv0001	-9	0	A	T	0.071	5.963201e+01	3.572261e+01	1.553572e+00	9.527540e-02
-9	Rv0002	-9	0	A	T	0.010	1.214356e+02	7.104023e+01	1.552557e+00	8.759528e-02
-9	Rv0003	-9	0	A	T	0.499	1.315617e+02	3.459296e+02	1.536504e+00	7.037691e-01
-9	Rv0005	-9	0	A	T	0.045	3.069787e+00	4.941537e+01	1.531220e+00	9.504743e-01
-9	Rv0006	-9	0	A	T	0.045	8.731059e+01	3.511114e+01	1.479708e+00	1.300705e-02
-9	Rv0007	-9	0	A	T	0.010	-1.801187e+02	7.034247e+01	1.558986e+00	1.055119e-02
-9	Rv0008c	-9	0	A	T	0.498	2.008741e+02	2.659981e+02	1.530355e+00	4.502707e-01
-9	Rv0010c	-9	0	A	T	0.023	-3.657421e+01	7.535747e+01	1.535394e+00	6.275075e-01
-9	Rv0012	-9	0	A	T	0.499	2.234841e+02	5.495455e+02	1.549712e+00	6.843106e-01
-9	Rv0013	-9	0	A	T	0.078	-4.892986e+01	9.043003e+01	1.543387e+00	5.885369e-01
-9	Rv0014c	-9	0	A	T	0.085	-1.021601e+02	5.410779e+01	1.496425e+00	5.921695e-02
-9	Rv0015c	-9	0	A	T	0.180	2.492247e+01	6.745443e+01	1.529865e+00	7.118312e-01
-9	Rv0017c	-9	0	A	T	0.010	1.386887e+00	7.159205e+01	1.530959e+00	9.845470e-01
-9	Rv0018c	-9	0	A	T	0.487	5.521950e+01	8.346228e+01	1.533788e+00	5.083276e-01
-9	Rv0020c	-9	0	A	T	0.016	-1.655002e+02	6.023973e+01	1.482129e+00	6.083148e-03
-9	Rv0021c	-9	0	A	T	0.061	-9.058860e+01	5.840227e+01	1.520663e+00	1.210955e-01
-9	Rv0023	-9	0	A	T	0.020	2.101005e+01	8.199455e+01	1.535563e+00	7.978046e-01
-9	Rv0024	-9	0	A	T	0.059	-1.371452e+02	9.450314e+01	1.529965e+00	1.469368e-01
-9	Rv0025	-9	0	A	T	0.157	1.626404e+01	1.027639e+02	1.540436e+00	8.742695e-01
-9	Rv0026	-9	0	A	T	0.180	-7.993450e+01	6.179170e+01	1.538528e+00	1.960083e-01
-9	Rv0029	-9	0	A	T	0.030	4.521444e+01	4.647134e+01	1.528071e+00	3.307411e-01
-9	Rv0030	-9	0	A	T	0.195	-1.374567e+02	7.717606e+01	1.500842e+00	7.511159e-02
-9	Rv0032	-9	0	A	T	0.364	2.056059e+01	4.388155e+01	1.535354e+00	6.394646e-01
-9	Rv0035	-9	0	A	T	0.200	-3.982559e+01	5.677873e+01	1.523484e+00	4.831567e-01
-9	Rv0036c	-9	0	A	T	0.027	-2.844279e+01	5.926631e+01	1.532645e+00	6.313612e-01
-9	Rv0037c	-9	0	A	T	0.044	9.722648e+01	7.061151e+01	1.507636e+00	1.687521e-01
-9	Rv0039c	-9	0	A	T	0.070	2.114989e+01	1.602496e+02	1.538445e+00	8.950179e-01
-9	Rv0041	-9	0	A	T	0.081	5.022585e+01	4.651525e+01	1.550290e+00	2.804260e-01
-9	Rv0042c	-9	0	A	T	0.030	1.011766e+00	5.171400e+01	1.530513e+00	9.843934e-01
-9	Rv0045c	-9	0	A	T	0.093	-8.775047e+01	5.952441e+01	1.522886e+00	1.406497e-01
-9	Rv0046c	-9	0	A	T	0.229	5.804643e+01	7.178022e+01	1.532125e+00	4.188402e-01
-9	Rv0048c	-9	0	A	T	0.076	1.243509e+01	8.162816e+01	1.533014e+00	8.789417e-01
-9	Rv0050	-9	0	A	T	0.438	-8.323928e+01	3.891403e+01	1.493340e+00	3.260008e-02
-9	Rv0057	-9	0	A	T	0.011	-7.722162e+01	7.455843e+01	1.523046e+00	3.005082e-01
-9	Rv0058	-9	0	A	T	0.476	2.544119e+01	6.348726e+01	1.538658e+00	6.886795e-01
-9	Rv0059	-9	0	A	T	0.204	-1.144814e+02	7.843480e+01	1.520819e+00	1.446269e-01
-9	Rv0061	-9	0	A	T	0.062	-1.250771e+01	1.063193e+02	1.535159e+00	9.063672e-01
-9	Rv0062	-9	0	A	T	0.122	6.868809e+00	6.881522e+01	1.537653e+00	9.205050e-01
-9	Rv0063	-9	0	A	T	0.087	-6.657374e+00	6.854411e+01	1.530979e+00	9.226404e-01
-9	Rv0066c	-9	0	A	T	0.016	1.618213e+02	8.273295e+01	1.567470e+00	5.066580e-02
-9	Rv0067c	-9	0	A	T	0.018	-1.907094e+02	1.632265e+02	1.536889e+00	2.428513e-01
-9	Rv0068	-9	0	A	T	0.498	4.721458e+01	2.839433e+02	1.538452e+00	8.679588e-01
-9	Rv0069c	-9	0	A	T	0.016	-8.489618e+01	6.397782e+01	1.509571e+00	1.847328e-01
-9	Rv0070c	-9	0	A	T	0.031	-5.241675e+01	5.926340e+01	1.521896e+00	3.765908e-01
-9	Rv0071	-9	0	A	T	0.123	-2.458910e+01	2.833290e+01	1.521908e+00	3.856145e-01
-9	Rv0073	-9	0	A	T	0.012	1.212192e+02	7.407565e+01	1.495673e+00	1.019709e-01
-9	Rv0074	-9	0	A	T	0.167	-7.830805e+01	6.873987e+01	1.501032e+00	2.548130e-01
-9	Rv0075	-9	0	A	T	0.034	4.977829e+01	6.487275e+01	1.538960e+00	4.430168e-01
-9	Rv0077c	-9	0	A	T	0.022	-8.655567e+01	6.980105e+01	1.572649e+00	2.151663e-01
-9	Rv0078	-9	0	A	T	0.018	-7.462185e+01	1.241633e+02	1.552425e+00	5.479367e-01
-9	Rv0078A	-9	0	A	T	0.056	7.567444e+01	1.367595e+02	1.537400e+00	5.801175e-01
-9	Rv0080	-9	0	A	T	0.016	-2.319533e+01	9.069697e+01	1.536053e+00	7.981842e-01
-9	Rv0083	-9	0	A	T	0.023	-4.353055e+01	6.375855e+01	1.526581e+00	4.948813e-01
-9	Rv0084	-9	0	A	T	0.028	2.002559e+01	4.987029e+01	1.530857e+00	6.880727e-01
-9	Rv0085	-9	0	A	T	0.016	-4.706885e+01	1.016647e+02	1.544013e+00	6.434483e-01
-9	Rv0086	-9	0	A	T	0.131	-3.479109e+01	8.611716e+01	1.528137e+00	6.862752e-01
-9	Rv0087	-9	0	A	T	0.047	-5.888623e+01	6.899625e+01	1.551761e+00	3.935416e-01
-9	Rv0088	-9	0	A	T	0.020	-1.962277e+01	9.911619e+01	1.526385e+00	8.430909e-01
-9	Rv0090	-9	0	A	T	0.019	-2.142627e+01	7.054527e+01	1.530927e+00	7.613826e-01
-9	Rv0092	-9	0	A	T	0.097	6.720095e+01	5.599987e+01	1.570272e+00	2.303304e-01
-9	Rv0093c	-9	0	A	T	0.017	-8.016324e+01	7.297066e+01	1.528754e+00	2.721414e-01
-9	Rv0094c	-9	0	A	T	0.143	-1.626082e+01	3.436060e+01	1.527892e+00	6.361141e-01
-9	Rv0095c	-9	0	A	T	0.318	-6.072269e+01	4.336395e+01	1.523545e+00	1.616394e-01
-9	Rv0096	-9	0	A	T	0.189	1.998405e+01	7.576757e+01	1.532353e+00	7.920069e-01
-9	Rv0097	-9	0	A	T	0.115	-1.129762e+02	1.194421e+02	1.512740e+00	3.443766e-01
-9	Rv0099	-9	0	A	T	0.021	-7.962179e+01	5.577026e+01	1.515504e+00	1.536039e-01
-9	Rv0101	-9	0	A	T	0.097	-4.423046e+01	3.659034e+01	1.516815e+00	2.269390e-01
-9	Rv0102	-9	0	A	T	0.014	-1.250581e+02	6.913148e+01	1.508994e+00	7.066254e-02
-9	Rv0103c	-9	0	A	T	0.475	1.051926e+01	5.786172e+01	1.536261e+00	8.557654e-01
-9	Rv0104	-9	0	A	T	0.099	8.046932e+01	4.895528e+01	1.540327e+00	1.004516e-01
-9	Rv0109	-9	0	A	T	0.467	-4.323823e+01	5.190913e+01	1.543995e+00	4.050064e-01
-9	Rv0110	-9	0	A	T	0.018	-8.472463e+00	7.874092e+01	1.529213e+00	9.143287e-01
-9	Rv0111	-9	0	A	T	0.033	-3.945206e-01	6.050729e+01	1.532281e+00	9.947986e-01
-9	Rv0112	-9	0	A	T	0.012	-1.087734e+02	6.655697e+01	1.548858e+00	1.024181e-01
-9	Rv0113	-9	0	A	T	0.050	-1.591806e+01	6.825542e+01	1.532599e+00	8.156293e-01
-9	Rv0114	-9	0	A	T	0.033	1.510732e+02	7.684818e+01	1.501627e+00	4.950730e-02
-9	Rv0115	-9	0	A	T	0.067	1.632126e+01	7.939032e+01	1.532971e+00	8.371463e-01
-9	Rv0117	-9	0	A	T	0.056	-5.163422e+01	8.250988e+01	1.544361e+00	5.315497e-01
-9	Rv0118c	-9	0	A	T	0.078	1.145207e+02	6.946083e+01	1.570995e+00	9.942691e-02
-9	Rv0120c	-9	0	A	T	0.499	3.488428e+02	3.290291e+02	1.530039e+00	2.892242e-01
-9	Rv0121c	-9	0	A	T	0.024	1.516356e+00	8.035235e+01	1.535182e+00	9.849464e-01
-9	Rv0124	-9	0	A	T	0.363	-6.638376e+00	2.462680e+01	1.530236e+00	7.875384e-01
-9	Rv0125	-9	0	A	T	0.014	-1.254326e+01	6.768111e+01	1.531159e+00	8.529975e-01
-9	Rv0127	-9	0	A	T	0.492	4.132388e+01	9.735533e+01	1.537596e+00	6.712910e-01
-9	Rv0131c	-9	0	A	T	0.030	-2.595324e+01	5.785287e+01	1.535815e+00	6.537826e-01
-9	Rv0132c	-9	0	A	T	0.037	1.078733e+02	7.060713e+01	1.525714e+00	1.267844e-01
-9	Rv0133	-9	0	A	T	0.021	-5.024654e+01	1.004331e+02	1.535443e+00	6.169418e-01
-9	Rv0134	-9	0	A	T	0.268	-6.293067e+01	6.157030e+01	1.521477e+00	3.069090e-01
-9	Rv0136	-9	0	A	T	0.079	9.824943e+00	5.893406e+01	1.532772e+00	8.676212e-01
-9	Rv0139	-9	0	A	T	0.029	-2.193478e+01	4.811961e+01	1.538810e+00	6.485752e-01
-9	Rv0140	-9	0	A	T	0.021	-1.446852e+01	9.346214e+01	1.542465e+00	8.769959e-01
-9	Rv0143c	-9	0	A	T	0.105	4.730084e+01	6.576359e+01	1.538201e+00	4.721009e-01
-9	Rv0144	-9	0	A	T	0.015	-1.597179e+02	1.037533e+02	1.528355e+00	1.239275e-01
-9	Rv0145	-9	0	A	T	0.090	2.816360e+00	4.144584e+01	1.531070e+00	9.458327e-01
-9	Rv0146	-9	0	A	T	0.017	2.054119e+02	7.499605e+01	1.527441e+00	6.239751e-03
-9	Rv0149	-9	0	A	T	0.060	1.039193e+01	9.641376e+01	1.536690e+00	9.141816e-01
-9	Rv0151c	-9	0	A	T	0.286	-2.891605e+01	5.273371e+01	1.535220e+00	5.835433e-01
-9	Rv0152c	-9	0	A	T	0.204	4.002803e+01	6.774226e+01	1.536303e+00	5.546894e-01
-9	Rv0154c	-9	0	A	T	0.036	-7.799582e+01	9.488294e+01	1.520387e+00	4.112017e-01
-9	Rv0155	-9	0	A	T	0.011	-1.584112e+02	7.247066e+01	1.543378e+00	2.898709e-02
-9	Rv0158	-9	0	A	T	0.121	4.141346e+01	8.511926e+01	1.558720e+00	6.266628e-01
-9	Rv0159c	-9	0	A	T	0.498	1.856961e+02	3.174920e+02	1.530849e+00	5.587177e-01
-9	Rv0160c	-9	0	A	T	0.031	-1.024698e+02	8.161616e+01	1.544955e+00	2.094994e-01
-9	Rv0161	-9	0	A	T	0.017	-4.224342e+01	5.379440e+01	1.526037e+00	4.324221e-01
-9	Rv0162c	-9	0	A	T	0.019	-5.186470e+01	6.291256e+01	1.519828e+00	4.098536e-01
-9	Rv0163	-9	0	A	T	0.013	3.568376e+01	6.803661e+01	1.531469e+00	6.000269e-01
-9	Rv0165c	-9	0	A	T	0.072	-4.268588e+01	1.181101e+02	1.535880e+00	7.178482e-01
-9	Rv0166	-9	0	A	T	0.081	3.578846e+01	6.501361e+01	1.538282e+00	5.820786e-01
-9	Rv0167	-9	0	A	T	0.026	-1.263185e+02	1.197362e+02	1.524719e+00	2.916157e-01
-9	Rv0168	-9	0	A	T	0.031	8.221522e+01	8.956909e+01	1.517009e+00	3.588275e-01
-9	Rv0169	-9	0	A	T	0.110	-1.229754e+02	3.919355e+01	1.470649e+00	1.737877e-03
-9	Rv0170	-9	0	A	T	0.103	1.101086e+01	8.155441e+01	1.537448e+00	8.926210e-01
-9	Rv0171	-9	0	A	T	0.034	1.480791e+00	5.708599e+01	1.533455e+00	9.793091e-01
-9	Rv0172	-9	0	A	T	0.292	3.723432e+01	6.270822e+01	1.527673e+00	5.527592e-01
-9	Rv0173	-9	0	A	T	0.022	6.042035e+01	5.877621e+01	1.508429e+00	3.041364e-01
-9	Rv0174	-9	0	A	T	0.496	-5.189016e+01	1.687001e+02	1.539037e+00	7.584405e-01
-9	Rv0175	-9	0	A	T	0.209	-5.937754e+01	8.453391e+01	1.538782e+00	4.825373e-01
-9	Rv0176	-9	0	A	T	0.011	-2.922836e+01	1.070738e+02	1.534188e+00	7.849126e-01
-9	Rv0180c	-9	0	A	T	0.041	-1.869087e+01	6.132348e+01	1.529765e+00	7.605694e-01
-9	Rv0181c	-9	0	A	T	0.201	-1.478429e+02	1.014037e+02	1.525417e+00	1.450703e-01
-9	Rv0182c	-9	0	A	T	0.058	-1.720498e+02	1.068761e+02	1.534558e+00	1.076608e-01
-9	Rv0186	-9	0	A	T	0.021	-9.019741e+01	5.990740e+01	1.528405e+00	1.323872e-01
-9	Rv0187	-9	0	A	T	0.027	-4.702968e+01	7.163528e+01	1.542781e+00	5.115981e-01
-9	Rv0191	-9	0	A	T	0.058	-2.470778e+01	9.279897e+01	1.528524e+00	7.900846e-01
-9	Rv0192	-9	0	A	T	0.493	-4.162769e+01	1.151155e+02	1.537124e+00	7.176920e-01
-9	Rv0193c	-9	0	A	T	0.491	-1.713112e+00	1.040636e+02	1.535983e+00	9.868680e-01
-9	Rv0194	-9	0	A	T	0.496	5.547945e+01	1.587582e+02	1.535725e+00	7.267964e-01
-9	Rv0195	-9	0	A	T	0.019	-2.380162e+01	6.968026e+01	1.536691e+00	7.327146e-01
-9	Rv0197	-9	0	A	T	0.497	-2.310991e+02	1.138018e+02	1.517489e+00	4.246851e-02
-9	Rv0198c	-9	0	A	T	0.034	-4.655969e+01	6.634736e+01	1.539838e+00	4.829452e-01
-9	Rv0202c	-9	0	A	T	0.023	-1.047219e+02	5.066616e+01	1.472774e+00	3.892311e-02
-9	Rv0204c	-9	0	A	T	0.033	-1.135435e+02	9.040072e+01	1.507082e+00	2.093205e-01
-9	Rv0205	-9	0	A	T	0.043	-3.071094e+01	8.754619e+01	1.536927e+00	7.257923e-01
-9	Rv0206c	-9	0	A	T	0.058	4.116411e+01	6.207309e+01	1.529612e+00	5.073379e-01
-9	Rv0209	-9	0	A	T	0.088	-4.866701e+01	6.734756e+01	1.526749e+00	4.700287e-01
-9	Rv0210	-9	0	A	T	0.086	-1.597888e+02	1.132467e+02	1.530510e+00	1.584682e-01
-9	Rv0211	-9	0	A	T	0.022	-3.316864e+01	5.250631e+01	1.539194e+00	5.276788e-01
-9	Rv0213c	-9	0	A	T	0.022	-4.208280e+01	7.005671e+01	1.537520e+00	5.481375e-01
-9	Rv0214	-9	0	A	T	0.025	-1.231309e+02	7.069292e+01	1.557118e+00	8.176337e-02
-9	Rv0215c	-9	0	A	T	0.025	-4.835744e+01	7.067120e+01	1.531167e+00	4.939221e-01
-9	Rv0217c	-9	0	A	T	0.021	1.081062e+02	6.657107e+01	1.527068e+00	1.046128e-01
-9	Rv0218	-9	0	A	T	0.494	-1.623154e+01	1.158428e+02	1.537346e+00	8.885874e-01
-9	Rv0221	-9	0	A	T	0.083	1.381623e+02	6.904899e+01	1.508113e+00	4.558858e-02
-9	Rv0222	-9	0	A	T	0.010	1.077093e+01	6.948346e+01	1.532747e+00	8.768320e-01
-9	Rv0223c	-9	0	A	T	0.067	-3.344801e+01	8.854030e+01	1.535301e+00	7.056564e-01
-9	Rv0226c	-9	0	A	T	0.062	-5.022252e+01	7.704275e+01	1.524541e+00	5.145842e-01
-9	Rv0227c	-9	0	A	T	0.010	1.822811e+02	8.092905e+01	1.539797e+00	2.445087e-02
-9	Rv0229c	-9	0	A	T	0.017	-3.535254e+01	7.566360e+01	1.531464e+00	6.404042e-01
-9	Rv0231	-9	0	A	T	0.032	-1.523178e+01	7.437444e+01	1.537980e+00	8.377586e-01
-9	Rv0233	-9	0	A	T	0.499	-5.582749e+01	3.705293e+02	1.545309e+00	8.802576e-01
-9	Rv0235c	-9	0	A	T	0.050	-1.593539e+01	5.053783e+01	1.533137e+00	7.525677e-01
-9	Rv0236c	-9	0	A	T	0.395	2.450962e+01	7.486293e+01	1.539277e+00	7.434183e-01
-9	Rv0237	-9	0	A	T	0.048	-2.341281e+01	7.670137e+01	1.532930e+00	7.602230e-01
-9	Rv0239	-9	0	A	T	0.015	-1.029335e+00	1.163053e+02	1.534057e+00	9.929398e-01
-9	Rv0241c	-9	0	A	T	0.015	-2.667019e+00	7.248529e+01	1.532560e+00	9.706544e-01
-9	Rv0244c	-9	0	A	T	0.093	-7.269051e+01	5.616537e+01	1.512768e+00	1.957974e-01
-9	Rv0245	-9	0	A	T	0.056	7.281997e+01	8.031917e+01	1.521450e+00	3.647539e-01
-9	Rv0252	-9	0	A	T	0.097	7.102297e+01	5.147968e+01	1.520189e+00	1.679159e-01
-9	Rv0254c	-9	0	A	T	0.013	-1.760412e+02	1.396629e+02	1.536089e+00	2.077047e-01
-9	Rv0255c	-9	0	A	T	0.018	1.777441e+02	8.543735e+01	1.511679e+00	3.766632e-02
-9	Rv0256c	-9	0	A	T	0.014	5.315398e+01	7.863999e+01	1.529323e+00	4.992037e-01
-9	Rv0257	-9	0	A	T	0.020	1.424866e+02	1.031734e+02	1.541187e+00	1.674826e-01
-9	Rv0258c	-9	0	A	T	0.011	1.213213e+02	9.217239e+01	1.523877e+00	1.883032e-01
-9	Rv0259c	-9	0	A	T	0.495	-1.320427e+02	1.256315e+02	1.531922e+00	2.934216e-01
-9	Rv0260c	-9	0	A	T	0.012	8.948761e+01	7.532383e+01	1.524625e+00	2.350155e-01
-9	Rv0261c	-9	0	A	T	0.065	-5.188303e+00	6.395588e+01	1.535797e+00	9.353554e-01
-9	Rv0263c	-9	0	A	T	0.013	-2.927292e+01	6.616331e+01	1.538294e+00	6.582418e-01
-9	Rv0264c	-9	0	A	T	0.197	-1.746882e+02	9.099428e+01	1.515096e+00	5.508555e-02
-9	Rv0266c	-9	0	A	T	0.036	-6.177991e+01	5.131981e+01	1.531430e+00	2.288577e-01
-9	Rv0267	-9	0	A	T	0.026	-1.399664e+02	7.118293e+01	1.569721e+00	4.945813e-02
-9	Rv0269c	-9	0	A	T	0.021	-4.302030e+01	9.639528e+01	1.539610e+00	6.554550e-01
-9	Rv0270	-9	0	A	T	0.022	4.745448e+01	6.696810e+01	1.540249e+00	4.786800e-01
-9	Rv0271c	-9	0	A	T	0.138	-1.586337e+01	5.212019e+01	1.531103e+00	7.608970e-01
-9	Rv0273c	-9	0	A	T	0.029	-9.101725e+01	7.460233e+01	1.516490e+00	2.226538e-01
-9	Rv0275c	-9	0	A	T	0.032	6.758869e+01	7.624152e+01	1.504670e+00	3.754931e-01
-9	Rv0276	-9	0	A	T	0.021	2.379533e+01	6.322477e+01	1.537967e+00	7.067044e-01
-9	Rv0277c	-9	0	A	T	0.045	-8.768894e+01	6.537183e+01	1.518792e+00	1.800077e-01
-9	Rv0278c	-9	0	A	T	0.487	-4.664938e+00	6.131181e+01	1.528655e+00	9.393617e-01
-9	Rv0279c	-9	0	A	T	0.486	-3.297366e+01	6.354785e+01	1.524803e+00	6.039252e-01
-9	Rv0280	-9	0	A	T	0.448	1.086573e+02	8.115275e+01	1.554537e+00	1.808084e-01
-9	Rv0282	-9	0	A	T	0.075	6.191688e+01	8.731455e+01	1.541140e+00	4.783628e-01
-9	Rv0284	-9	0	A	T	0.499	-5.948775e+01	3.592180e+02	1.549168e+00	8.684924e-01
-9	Rv0286	-9	0	A	T	0.017	5.555202e+01	6.596977e+01	1.532057e+00	3.998823e-01
-9	Rv0290	-9	0	A	T	0.068	8.766505e+01	7.621851e+01	1.532335e+00	2.502618e-01
-9	Rv0291	-9	0	A	T	0.011	-6.624403e+01	7.961058e+01	1.532648e+00	4.054909e-01
-9	Rv0292	-9	0	A	T	0.499	-9.820906e+00	2.897139e+02	1.541491e+00	9.729627e-01
-9	Rv0294	-9	0	A	T	0.011	7.997215e+01	1.093539e+02	1.549652e+00	4.647065e-01
-9	Rv0297	-9	0	A	T	0.054	-2.352704e+01	4.570952e+01	1.520037e+00	6.068369e-01
-9	Rv0298	-9	0	A	T	0.035	-2.707142e+02	1.703145e+02	1.520637e+00	1.121695e-01
-9	Rv0302	-9	0	A	T	0.049	2.630480e+02	1.208871e+02	1.553432e+00	2.971997e-02
-9	Rv0303	-9	0	A	T	0.012	-2.609205e+01	7.332381e+01	1.525935e+00	7.220077e-01
-9	Rv0304c	-9	0	A	T	0.091	7.434984e+01	3.612247e+01	1.531955e+00	3.974495e-02
-9	Rv0305c	-9	0	A	T	0.499	2.108661e+02	1.808747e+02	1.539661e+00	2.438844e-01
-9	Rv0309	-9	0	A	T	0.013	-2.395006e-01	9.036678e+01	1.537156e+00	9.978857e-01
-9	Rv0311	-9	0	A	T	0.070	-9.781824e+00	5.988342e+01	1.528380e+00	8.702677e-01
-9	Rv0312	-9	0	A	T	0.017	-1.928305e+01	6.929446e+01	1.534755e+00	7.808400e-01
-9	Rv0314c	-9	0	A	T	0.014	7.282534e+01	6.985108e+01	1.526782e+00	2.973191e-01
-9	Rv0315	-9	0	A	T	0.498	-1.310867e+02	2.854949e+02	1.536109e+00	6.461920e-01
-9	Rv0317c	-9	0	A	T	0.014	-4.660804e+01	1.147928e+02	1.528992e+00	6.847896e-01
-9	Rv0318c	-9	0	A	T	0.497	-3.190117e+02	1.777742e+02	1.522634e+00	7.294815e-02
-9	Rv0319	-9	0	A	T	0.125	-1.435813e+02	9.739513e+01	1.541328e+00	1.406439e-01
-9	Rv0321	-9	0	A	T	0.013	-7.832639e+01	1.736927e+02	1.536188e+00	6.520954e-01
-9	Rv0323c	-9	0	A	T	0.498	2.845050e+02	1.756899e+02	1.536340e+00	1.055906e-01
-9	Rv0324	-9	0	A	T	0.211	-1.962485e+01	6.352008e+01	1.537452e+00	7.574007e-01
-9	Rv0325	-9	0	A	T	0.068	-4.520722e+01	1.809469e+02	1.538382e+00	8.027493e-01
-9	Rv0327c	-9	0	A	T	0.043	-3.104732e+01	5.458975e+01	1.528988e+00	5.696225e-01
-9	Rv0329c	-9	0	A	T	0.021	1.191261e+01	1.222216e+02	1.534244e+00	9.223689e-01
-9	Rv0331	-9	0	A	T	0.166	-1.530081e+01	6.196794e+01	1.534008e+00	8.050094e-01
-9	Rv0332	-9	0	A	T	0.012	-7.412609e+01	7.670967e+01	1.516872e+00	3.340475e-01
-9	Rv0336	-9	0	A	T	0.038	3.107068e+01	5.252145e+01	1.537248e+00	5.542248e-01
-9	Rv0339c	-9	0	A	T	0.027	-5.798927e+01	5.924897e+01	1.542806e+00	3.278746e-01
-9	Rv0341	-9	0	A	T	0.041	-2.883081e+01	7.822224e+01	1.530759e+00	7.124987e-01
-9	Rv0342	-9	0	A	T	0.019	-1.019878e+02	6.130818e+01	1.517495e+00	9.642601e-02
-9	Rv0350	-9	0	A	T	0.011	-5.158437e+01	9.854851e+01	1.521306e+00	6.007482e-01
-9	Rv0352	-9	0	A	T	0.020	6.661957e+01	7.117762e+01	1.537468e+00	3.494507e-01
-9	Rv0354c	-9	0	A	T	0.500	-2.417040e+02	5.879184e+02	1.545419e+00	6.810474e-01
-9	Rv0355c	-9	0	A	T	0.355	3.870542e+01	2.652194e+01	1.548949e+00	1.446820e-01
-9	Rv0359	-9	0	A	T	0.117	-7.718979e+01	1.008492e+02	1.534432e+00	4.441609e-01
-9	Rv0362	-9	0	A	T	0.052	-1.612412e+01	7.187801e+01	1.535122e+00	8.225356e-01
-9	Rv0365c	-9	0	A	T	0.119	3.607619e+01	8.318624e+01	1.548649e+00	6.645865e-01
-9	Rv0366c	-9	0	A	T	0.199	-9.338323e+01	1.267398e+02	1.529560e+00	4.613584e-01
-9	Rv0368c	-9	0	A	T	0.187	-3.966098e+01	9.107654e+01	1.531856e+00	6.632880e-01
-9	Rv0370c	-9	0	A	T	0.027	-2.274926e+02	7.734045e+01	1.536970e+00	3.319429e-03
-9	Rv0371c	-9	0	A	T	0.080	1.605818e+02	1.042807e+02	1.536281e+00	1.238060e-01
-9	Rv0373c	-9	0	A	T	0.027	-3.799826e+01	4.772291e+01	1.543399e+00	4.260324e-01
-9	Rv0376c	-9	0	A	T	0.250	3.891496e+01	3.904221e+01	1.517459e+00	3.190590e-01
-9	Rv0377	-9	0	A	T	0.013	-4.930396e+00	8.931977e+01	1.534507e+00	9.559873e-01
-9	Rv0380c	-9	0	A	T	0.172	2.748420e+01	7.174431e+01	1.535357e+00	7.017134e-01
-9	Rv0381c	-9	0	A	T	0.031	-3.279576e+01	1.702034e+02	1.549513e+00	8.472325e-01
-9	Rv0386	-9	0	A	T	0.054	-7.200163e+01	4.590589e+01	1.525040e+00	1.169947e-01
-9	Rv0388c	-9	0	A	T	0.500	5.116463e+02	4.061207e+02	1.532130e+00	2.079334e-01
-9	Rv0389	-9	0	A	T	0.031	-5.897551e-01	9.396786e+01	1.536205e+00	9.949933e-01
-9	Rv0392c	-9	0	A	T	0.043	-5.548225e+01	6.681451e+01	1.534370e+00	4.064557e-01
-9	Rv0393	-9	0	A	T	0.013	-7.082095e+01	6.986887e+01	1.532739e+00	3.109324e-01
-9	Rv0395	-9	0	A	T	0.498	8.967884e+01	2.138479e+02	1.529118e+00	6.750175e-01
-9	Rv0397	-9	0	A	T	0.012	9.220357e+00	9.050224e+01	1.533621e+00	9.188663e-01
-9	Rv0398c	-9	0	A	T	0.054	7.053961e+01	1.926442e+02	1.542875e+00	7.142960e-01
-9	Rv0399c	-9	0	A	T	0.077	-9.350272e+01	6.900433e+01	1.506809e+00	1.756230e-01
-9	Rv0400c	-9	0	A	T	0.136	2.374970e+02	8.852290e+01	1.633106e+00	7.383085e-03
-9	Rv0402c	-9	0	A	T	0.037	-1.123551e+01	4.551508e+01	1.536275e+00	8.050578e-01
-9	Rv0403c	-9	0	A	T	0.067	6.428354e+01	3.605603e+01	1.570878e+00	7.481808e-02
-9	Rv0404	-9	0	A	T	0.094	2.756622e+01	5.751375e+01	1.531504e+00	6.318000e-01
-9	Rv0405	-9	0	A	T	0.257	-8.028850e+01	6.335598e+01	1.526258e+00	2.052687e-01
-9	Rv0407	-9	0	A	T	0.115	-2.056519e+01	1.176940e+02	1.532690e+00	8.613131e-01
-9	Rv0408	-9	0	A	T	0.072	5.315872e+01	1.078269e+02	1.531994e+00	6.220878e-01
-9	Rv0410c	-9	0	A	T	0.020	-3.449270e+01	5.735237e+01	1.532202e+00	5.476575e-01
-9	Rv0412c	-9	0	A	T	0.420	2.196887e+01	6.377019e+01	1.530719e+00	7.305205e-01
-9	Rv0415	-9	0	A	T	0.132	7.250678e+00	6.593194e+01	1.535392e+00	9.124469e-01
-9	Rv0416	-9	0	A	T	0.012	-2.541084e+02	3.804209e+02	1.548505e+00	5.042628e-01
-9	Rv0417	-9	0	A	T	0.500	-7.385124e+01	7.062285e+02	1.546347e+00	9.167306e-01
-9	Rv0419	-9	0	A	T	0.083	-2.116653e+00	6.361698e+01	1.534369e+00	9.734625e-01
-9	Rv0421c	-9	0	A	T	0.039	1.542082e+02	1.034203e+02	1.519275e+00	1.361605e-01
-9	Rv0422c	-9	0	A	T	0.017	-5.779642e+01	9.666490e+01	1.526889e+00	5.499980e-01
-9	Rv0423c	-9	0	A	T	0.015	7.616434e+01	1.140497e+02	1.535525e+00	5.043582e-01
-9	Rv0425c	-9	0	A	T	0.496	-6.762515e-01	1.655758e+02	1.538717e+00	9.967418e-01
-9	Rv0428c	-9	0	A	T	0.073	-3.255827e+01	9.921346e+01	1.534108e+00	7.428358e-01
-9	Rv0435c	-9	0	A	T	0.035	7.734556e+01	5.996745e+01	1.519245e+00	1.973313e-01
-9	Rv0436c	-9	0	A	T	0.227	1.255476e+02	9.604052e+01	1.532305e+00	1.913429e-01
-9	Rv0437c	-9	0	A	T	0.113	-1.420970e+02	1.441761e+02	1.514325e+00	3.245062e-01
-9	Rv0438c	-9	0	A	T	0.012	8.185346e+01	1.021858e+02	1.546192e+00	4.232496e-01
-9	Rv0442c	-9	0	A	T	0.049	7.018403e+01	6.298000e+01	1.521474e+00	2.653009e-01
-9	Rv0444c	-9	0	A	T	0.054	-1.061338e+02	1.083820e+02	1.557819e+00	3.276186e-01
-9	Rv0446c	-9	0	A	T	0.202	8.412191e+01	9.112665e+01	1.551741e+00	3.560943e-01
-9	Rv0448c	-9	0	A	T	0.014	-6.986777e+01	1.225094e+02	1.547583e+00	5.685600e-01
-9	Rv0450c	-9	0	A	T	0.017	-3.442131e+01	6.120673e+01	1.544421e+00	5.739468e-01
-9	Rv0452	-9	0	A	T	0.051	-5.237578e+00	9.294443e+01	1.534035e+00	9.550695e-01
-9	Rv0453	-9	0	A	T	0.184	-8.159614e+01	7.359490e+01	1.500043e+00	2.677374e-01
-9	Rv0457c	-9	0	A	T	0.073	-5.591826e+01	6.779776e+01	1.525099e+00	4.096339e-01
-9	Rv0458	-9	0	A	T	0.022	3.999526e+01	7.030842e+01	1.540245e+00	5.695442e-01
-9	Rv0461	-9	0	A	T	0.117	-1.559439e+01	8.173094e+01	1.529878e+00	8.487082e-01
-9	Rv0465c	-9	0	A	T	0.064	-1.254010e+02	7.157567e+01	1.553689e+00	7.998713e-02
-9	Rv0466	-9	0	A	T	0.051	1.244051e+02	1.380141e+02	1.571321e+00	3.675304e-01
-9	Rv0469	-9	0	A	T	0.020	1.164294e+02	6.732080e+01	1.547342e+00	8.394064e-02
-9	Rv0470c	-9	0	A	T	0.017	6.283550e+01	5.923392e+01	1.514240e+00	2.889588e-01
-9	Rv0471c	-9	0	A	T	0.015	-3.972087e+01	7.562770e+01	1.537050e+00	5.995145e-01
-9	Rv0472c	-9	0	A	T	0.201	-9.331593e+01	7.695292e+01	1.527063e+00	2.254691e-01
-9	Rv0473	-9	0	A	T	0.014	-4.877080e+00	7.908651e+01	1.533265e+00	9.508361e-01
-9	Rv0475	-9	0	A	T	0.019	5.384621e+01	6.215037e+01	1.529477e+00	3.864239e-01
-9	Rv0479c	-9	0	A	T	0.016	-6.994224e+01	7.356970e+01	1.506250e+00	3.419206e-01
-9	Rv0484c	-9	0	A	T	0.019	-3.427647e+01	9.062229e+01	1.537481e+00	7.053126e-01
-9	Rv0486	-9	0	A	T	0.164	-5.702500e+01	6.549747e+01	1.543009e+00	3.840946e-01
-9	Rv0487	-9	0	A	T	0.013	-3.889372e+01	7.407781e+01	1.528948e+00	5.996377e-01
-9	Rv0492c	-9	0	A	T	0.059	5.706632e+01	1.021656e+02	1.528467e+00	5.765447e-01
-9	Rv0493c	-9	0	A	T	0.265	1.912937e+02	6.596789e+01	1.582402e+00	3.791041e-03
-9	Rv0495c	-9	0	A	T	0.043	-2.461761e+01	7.782084e+01	1.529844e+00	7.517930e-01
-9	Rv0501	-9	0	A	T	0.013	2.173737e+01	7.121890e+01	1.529944e+00	7.602437e-01
-9	Rv0504c	-9	0	A	T	0.010	1.997511e+02	9.956159e+01	1.505279e+00	4.501149e-02
-9	Rv0507	-9	0	A	T	0.498	-2.300579e+01	3.036717e+02	1.545964e+00	9.396216e-01
-9	Rv0508	-9	0	A	T	0.031	-4.835280e+01	9.992011e+01	1.530282e+00	6.285206e-01
-9	Rv0513	-9	0	A	T	0.035	-1.070369e+02	1.697101e+02	1.536153e+00	5.283347e-01
-9	Rv0515	-9	0	A	T	0.083	-5.186784e+01	5.326204e+01	1.509494e+00	3.303088e-01
-9	Rv0522	-9	0	A	T	0.047	9.025315e+00	6.704910e+01	1.531907e+00	8.929411e-01
-9	Rv0527	-9	0	A	T	0.018	5.825834e+01	8.958075e+01	1.526036e+00	5.155743e-01
-9	Rv0529	-9	0	A	T	0.052	2.242304e+02	1.186490e+02	1.506843e+00	5.897841e-02
-9	Rv0530	-9	0	A	T	0.055	-1.626018e+02	1.031703e+02	1.558314e+00	1.152349e-01
-9	Rv0532	-9	0	A	T	0.418	-6.971578e+00	3.344931e+01	1.535767e+00	8.349290e-01
-9	Rv0533c	-9	0	A	T	0.038	1.366948e+02	1.188416e+02	1.506049e+00	2.502428e-01
-9	Rv0536	-9	0	A	T	0.077	-1.682242e+01	5.943274e+01	1.538061e+00	7.771796e-01
-9	Rv0537c	-9	0	A	T	0.061	-6.677367e+00	8.112082e+01	1.530812e+00	9.344087e-01
-9	Rv0538	-9	0	A	T	0.439	2.065538e+01	1.170217e+02	1.533193e+00	8.599191e-01
-9	Rv0540	-9	0	A	T	0.084	1.302499e+02	8.032583e+01	1.526687e+00	1.051268e-01
-9	Rv0541c	-9	0	A	T	0.022	6.376353e+01	1.129828e+02	1.525160e+00	5.725942e-01
-9	Rv0545c	-9	0	A	T	0.472	1.534103e+02	2.020526e+02	1.521355e+00	4.478227e-01
-9	Rv0548c	-9	0	A	T	0.022	-7.570921e+01	1.218533e+02	1.541065e+00	5.344919e-01
-9	Rv0552	-9	0	A	T	0.012	-1.349314e+02	9.096510e+01	1.536316e+00	1.382067e-01
-9	Rv0556	-9	0	A	T	0.494	-9.453160e+01	1.294395e+02	1.548205e+00	4.653174e-01
-9	Rv0557	-9	0	A	T	0.120	-1.395052e+01	7.196363e+01	1.539536e+00	8.463168e-01
-9	Rv0560c	-9	0	A	T	0.010	4.089651e+02	1.029807e+02	1.573882e+00	7.504312e-05
-9	Rv0564c	-9	0	A	T	0.017	1.498583e+02	7.470759e+01	1.532097e+00	4.505163e-02
-9	Rv0565c	-9	0	A	T	0.217	-3.106504e+01	6.197479e+01	1.528242e+00	6.162704e-01
-9	Rv0566c	-9	0	A	T	0.022	-2.478861e+02	1.042008e+02	1.505786e+00	1.749376e-02
-9	Rv0567	-9	0	A	T	0.020	2.720518e+00	7.295837e+01	1.532476e+00	9.702601e-01
-9	Rv0568	-9	0	A	T	0.022	1.473345e+02	1.165206e+02	1.552271e+00	2.062745e-01
-9	Rv0570	-9	0	A	T	0.028	5.841940e+01	7.236099e+01	1.523378e+00	4.196091e-01
-9	Rv0572c	-9	0	A	T	0.439	1.228537e+02	1.397836e+02	1.521134e+00	3.796113e-01
-9	Rv0574c	-9	0	A	T	0.054	-6.063276e+01	9.654700e+01	1.528294e+00	5.300957e-01
-9	Rv0575c	-9	0	A	T	0.056	1.717604e+02	8.176319e+01	1.501452e+00	3.584152e-02
-9	Rv0576	-9	0	A	T	0.060	4.147832e+01	7.744873e+01	1.528660e+00	5.923470e-01
-9	Rv0577	-9	0	A	T	0.011	7.487545e+01	7.538374e+01	1.521943e+00	3.207527e-01
-9	Rv0578c	-9	0	A	T	0.185	5.053692e+01	4.006940e+01	1.556228e+00	2.074299e-01
-9	Rv0584	-9	0	A	T	0.048	-6.402696e+01	6.108227e+01	1.533437e+00	2.947196e-01
-9	Rv0585c	-9	0	A	T	0.012	-3.751652e+01	6.514706e+01	1.529871e+00	5.647907e-01
-9	Rv0588	-9	0	A	T	0.247	-3.328943e+01	6.756804e+01	1.532115e+00	6.223142e-01
-9	Rv0589	-9	0	A	T	0.493	-2.300733e+02	1.230054e+02	1.484990e+00	6.162792e-02
-9	Rv0590	-9	0	A	T	0.071	5.281331e+01	1.065106e+02	1.539200e+00	6.200761e-01
-9	Rv0591	-9	0	A	T	0.027	3.821516e+01	7.503971e+01	1.536677e+00	6.106445e-01
-9	Rv0592	-9	0	A	T	0.146	-5.880361e+01	5.973088e+01	1.524784e+00	3.250482e-01
-9	Rv0594	-9	0	A	T	0.056	-5.396124e+01	5.814170e+01	1.535282e+00	3.535129e-01
-9	Rv0603	-9	0	A	T	0.010	2.031797e+01	7.816279e+01	1.531008e+00	7.949442e-01
-9	Rv0604	-9	0	A	T	0.011	-9.895350e+01	1.010595e+02	1.528331e+00	3.276662e-01
-9	Rv0608	-9	0	A	T	0.012	-2.803424e+02	2.629045e+02	1.547374e+00	2.864555e-01
-9	Rv0610c	-9	0	A	T	0.017	-4.154078e+01	7.495376e+01	1.530198e+00	5.795158e-01
-9	Rv0611c	-9	0	A	T	0.014	-9.699244e+00	1.142252e+02	1.531889e+00	9.323422e-01
-9	Rv0613c	-9	0	A	T	0.269	1.575982e+02	6.499793e+01	1.573764e+00	1.544576e-02
-9	Rv0619	-9	0	A	T	0.226	1.092906e+01	8.705792e+01	1.534852e+00	9.001154e-01
-9	Rv0620	-9	0	A	T	0.091	-6.738973e+01	5.984142e+01	1.537407e+00	2.602958e-01
-9	Rv0621	-9	0	A	T	0.011	1.455789e+02	1.013985e+02	1.556667e+00	1.513032e-01
-9	Rv0628c	-9	0	A	T	0.015	-4.414628e+00	6.517323e+01	1.531057e+00	9.460046e-01
-9	Rv0629c	-9	0	A	T	0.077	-2.738605e+01	5.349030e+01	1.541931e+00	6.087429e-01
-9	Rv0630c	-9	0	A	T	0.070	4.401321e+01	4.450325e+01	1.542620e+00	3.228361e-01
-9	Rv0631c	-9	0	A	T	0.247	-9.594062e+01	5.747603e+01	1.515353e+00	9.529102e-02
-9	Rv0633c	-9	0	A	T	0.017	-2.039758e+02	9.012608e+01	1.543495e+00	2.377108e-02
-9	Rv0638	-9	0	A	T	0.057	-6.161103e+01	1.154548e+02	1.529583e+00	5.936753e-01
-9	Rv0641	-9	0	A	T	0.045	1.507190e+01	8.737642e+01	1.532324e+00	8.630736e-01
-9	Rv0642c	-9	0	A	T	0.173	-6.265318e+01	1.058530e+02	1.538628e+00	5.540187e-01
-9	Rv0644c	-9	0	A	T	0.059	1.319296e+02	1.189843e+02	1.530739e+00	2.677036e-01
-9	Rv0646c	-9	0	A	T	0.017	-5.935273e+01	9.242090e+01	1.526264e+00	5.208461e-01
-9	Rv0647c	-9	0	A	T	0.035	-1.204942e+02	5.700969e+01	1.538082e+00	3.472448e-02
-9	Rv0648	-9	0	A	T	0.042	5.757670e+01	4.069199e+01	1.537449e+00	1.573040e-01
-9	Rv0654	-9	0	A	T	0.019	-4.895261e+01	6.006300e+01	1.551243e+00	4.151960e-01
-9	Rv0655	-9	0	A	T	0.210	3.374252e+01	7.850476e+01	1.553827e+00	6.673950e-01
-9	Rv0656c	-9	0	A	T	0.023	1.054382e+02	7.682885e+01	1.510719e+00	1.701613e-01
-9	Rv0658c	-9	0	A	T	0.498	-1.401281e+01	2.098513e+02	1.540165e+00	9.467702e-01
-9	Rv0663	-9	0	A	T	0.111	1.383184e+01	4.823723e+01	1.528372e+00	7.743482e-01
-9	Rv0667	-9	0	A	T	0.363	1.850456e+02	2.406302e+01	1.137934e+00	2.721007e-14
-9	Rv0668	-9	0	A	T	0.277	6.317567e+01	2.780314e+01	1.491038e+00	2.321939e-02
-9	Rv0669c	-9	0	A	T	0.021	1.209671e+02	5.516698e+01	1.519759e+00	2.848635e-02
-9	Rv0670	-9	0	A	T	0.174	-4.962068e+01	9.918882e+01	1.538381e+00	6.169656e-01
-9	Rv0673	-9	0	A	T	0.059	4.844084e+01	7.596797e+01	1.524945e+00	5.238048e-01
-9	Rv0676c	-9	0	A	T	0.493	-1.875065e+01	1.012116e+02	1.531740e+00	8.530499e-01
-9	Rv0678	-9	0	A	T	0.026	3.708496e+01	7.629195e+01	1.529302e+00	6.269759e-01
-9	Rv0679c	-9	0	A	T	0.054	-4.948740e+02	2.530681e+02	1.549753e+00	5.071891e-02
-9	Rv0682	-9	0	A	T	0.067	5.550586e+02	3.403522e+01	1.225341e+00	5.721415e-55
-9	Rv0683	-9	0	A	T	0.017	-7.407036e+01	1.566602e+02	1.523512e+00	6.364216e-01
-9	Rv0687	-9	0	A	T	0.015	1.376802e+02	1.249834e+02	1.520643e+00	2.708263e-01
-9	Rv0688	-9	0	A	T	0.166	5.840000e+01	8.705707e+01	1.542196e+00	5.024408e-01
-9	Rv0690c	-9	0	A	T	0.011	8.987125e+00	7.666073e+01	1.531987e+00	9.066923e-01
-9	Rv0691c	-9	0	A	T	0.054	1.973482e+02	8.391403e+01	1.525715e+00	1.881832e-02
-9	Rv0693	-9	0	A	T	0.011	-4.139228e+01	7.986822e+01	1.531119e+00	6.043590e-01
-9	Rv0694	-9	0	A	T	0.031	-1.380867e+01	6.661485e+01	1.527866e+00	8.358120e-01
-9	Rv0695	-9	0	A	T	0.021	9.795531e+01	1.270463e+02	1.541854e+00	4.408222e-01
-9	Rv0696	-9	0	A	T	0.213	2.387055e+01	6.659748e+01	1.547023e+00	7.200742e-01
-9	Rv0697	-9	0	A	T	0.085	1.847953e+01	7.803883e+01	1.541481e+00	8.128465e-01
-9	Rv0698	-9	0	A	T	0.035	4.626602e+01	6.081921e+01	1.537772e+00	4.469533e-01
-9	Rv0699	-9	0	A	T	0.054	4.236694e+01	2.052318e+02	1.546506e+00	8.364809e-01
-9	Rv0703	-9	0	A	T	0.024	-6.547384e+01	4.365702e+01	1.514758e+00	1.339045e-01
-9	Rv0711	-9	0	A	T	0.017	8.493451e+01	5.925240e+01	1.524172e+00	1.519519e-01
-9	Rv0716	-9	0	A	T	0.036	-4.163537e+01	1.800841e+02	1.532495e+00	8.171929e-01
-9	Rv0717	-9	0	A	T	0.122	1.938518e+01	1.356646e+02	1.542538e+00	8.863967e-01
-9	Rv0721	-9	0	A	T	0.029	2.194848e+02	1.471638e+02	1.579965e+00	1.360686e-01
-9	Rv0724	-9	0	A	T	0.012	8.099248e+01	7.635453e+01	1.549607e+00	2.889861e-01
-9	Rv0725c	-9	0	A	T	0.019	-4.404617e+01	1.005599e+02	1.538961e+00	6.614457e-01
-9	Rv0726c	-9	0	A	T	0.015	-9.795019e+01	7.522540e+01	1.523795e+00	1.930956e-01
-9	Rv0727c	-9	0	A	T	0.429	1.073416e+02	1.043515e+02	1.536193e+00	3.038161e-01
-9	Rv0728c	-9	0	A	T	0.076	6.828931e+01	7.930173e+01	1.524629e+00	3.893093e-01
-9	Rv0729	-9	0	A	T	0.014	-5.655922e+01	7.639276e+01	1.531010e+00	4.591946e-01
-9	Rv0731c	-9	0	A	T	0.012	-4.378844e+01	7.262492e+01	1.523417e+00	5.466445e-01
-9	Rv0732	-9	0	A	T	0.099	3.469976e+00	7.156630e+01	1.537782e+00	9.613356e-01
-9	Rv0737	-9	0	A	T	0.016	-1.339209e+02	1.390566e+02	1.550804e+00	3.356764e-01
-9	Rv0739	-9	0	A	T	0.099	-1.779034e+02	1.073944e+02	1.531778e+00	9.783151e-02
-9	Rv0741	-9	0	A	T	0.119	-1.892696e+02	9.425242e+01	1.534808e+00	4.481893e-02
-9	Rv0745	-9	0	A	T	0.062	9.756064e+01	6.659549e+01	1.495067e+00	1.431479e-01
-9	Rv0746	-9	0	A	T	0.471	1.328221e+01	4.846933e+01	1.533900e+00	7.840987e-01
-9	Rv0747	-9	0	A	T	0.418	-9.300386e+01	3.919634e+01	1.444271e+00	1.778692e-02
-9	Rv0749	-9	0	A	T	0.023	-3.777085e+01	6.159980e+01	1.551233e+00	5.398646e-01
-9	Rv0750	-9	0	A	T	0.058	9.683917e+01	6.320174e+01	1.531560e+00	1.256886e-01
-9	Rv0751c	-9	0	A	T	0.084	8.553016e+01	7.365961e+01	1.530350e+00	2.457730e-01
-9	Rv0753c	-9	0	A	T	0.017	-2.972212e+01	5.984390e+01	1.535523e+00	6.195046e-01
-9	Rv0754	-9	0	A	T	0.029	3.609474e+01	7.390121e+01	1.541328e+00	6.253281e-01
-9	Rv0755c	-9	0	A	T	0.039	2.400847e+01	5.248689e+01	1.530673e+00	6.474398e-01
-9	Rv0756c	-9	0	A	T	0.043	2.008017e+01	7.837763e+01	1.538927e+00	7.978350e-01
-9	Rv0758	-9	0	A	T	0.498	8.069227e+01	3.550807e+02	1.543417e+00	8.202615e-01
-9	Rv0764c	-9	0	A	T	0.013	-2.728062e+01	7.926540e+01	1.534607e+00	7.307705e-01
-9	Rv0765c	-9	0	A	T	0.010	-1.109527e+02	8.515238e+01	1.549134e+00	1.927880e-01
-9	Rv0766c	-9	0	A	T	0.185	-5.725527e+01	6.439369e+01	1.520594e+00	3.740751e-01
-9	Rv0768	-9	0	A	T	0.060	-9.966793e+00	7.762343e+01	1.530975e+00	8.978511e-01
-9	Rv0770	-9	0	A	T	0.135	-8.589735e+01	6.120338e+01	1.532724e+00	1.606927e-01
-9	Rv0773c	-9	0	A	T	0.058	-1.106027e+02	1.020961e+02	1.511367e+00	2.788494e-01
-9	Rv0775	-9	0	A	T	0.024	9.455815e+01	9.124570e+01	1.521605e+00	3.002362e-01
-9	Rv0776c	-9	0	A	T	0.011	-6.278086e+01	8.887167e+01	1.533555e+00	4.800411e-01
-9	Rv0782	-9	0	A	T	0.500	4.828925e+02	4.178540e+02	1.545861e+00	2.480178e-01
-9	Rv0783c	-9	0	A	T	0.047	-8.445705e+01	6.420988e+01	1.523550e+00	1.886106e-01
-9	Rv0785	-9	0	A	T	0.472	1.031253e+02	2.245704e+02	1.535020e+00	6.461521e-01
-9	Rv0787	-9	0	A	T	0.475	2.706615e+01	1.694386e+02	1.545867e+00	8.731083e-01
-9	Rv0787A	-9	0	A	T	0.014	-1.710582e+01	1.244818e+02	1.543117e+00	8.907212e-01
-9	Rv0791c	-9	0	A	T	0.225	-1.023813e+02	6.166120e+01	1.534826e+00	9.705623e-02
-9	Rv0797	-9	0	A	T	0.226	-2.181959e+01	3.482310e+01	1.526724e+00	5.310321e-01
-9	Rv0800	-9	0	A	T	0.450	7.667359e+01	6.545509e+01	1.564229e+00	2.416363e-01
-9	Rv0803	-9	0	A	T	0.162	-1.258411e+02	1.093213e+02	1.544205e+00	2.498782e-01
-9	Rv0806c	-9	0	A	T	0.013	9.630268e+01	6.715464e+01	1.522073e+00	1.517785e-01
-9	Rv0808	-9	0	A	T	0.172	8.524179e+01	1.029721e+02	1.545244e+00	4.079139e-01
-9	Rv0812	-9	0	A	T	0.499	-2.174505e+02	3.315334e+02	1.526211e+00	5.119984e-01
-9	Rv0813c	-9	0	A	T	0.037	7.034814e+01	1.211583e+02	1.561764e+00	5.615814e-01
-9	Rv0814c	-9	0	A	T	0.048	1.840568e+02	1.345642e+02	1.513643e+00	1.715899e-01
-9	Rv0816c	-9	0	A	T	0.117	-1.505241e+02	1.054317e+02	1.529943e+00	1.535987e-01
-9	Rv0822c	-9	0	A	T	0.023	3.810208e+01	1.061111e+02	1.544743e+00	7.195904e-01
-9	Rv0823c	-9	0	A	T	0.058	-9.157773e+00	6.344677e+01	1.531274e+00	8.852540e-01
-9	Rv0825c	-9	0	A	T	0.218	6.008286e+01	5.057868e+01	1.545789e+00	2.350666e-01
-9	Rv0827c	-9	0	A	T	0.022	-4.966402e+01	1.679718e+02	1.536271e+00	7.675260e-01
-9	Rv0829	-9	0	A	T	0.488	-8.612451e+01	8.461130e+01	1.533270e+00	3.089052e-01
-9	Rv0830	-9	0	A	T	0.013	-8.882770e+01	6.880579e+01	1.525099e+00	1.969152e-01
-9	Rv0833	-9	0	A	T	0.334	1.527336e+01	3.272271e+01	1.557461e+00	6.407492e-01
-9	Rv0834c	-9	0	A	T	0.066	7.642122e+01	4.471780e+01	1.549300e+00	8.767413e-02
-9	Rv0835	-9	0	A	T	0.018	1.510569e+00	6.081070e+01	1.531054e+00	9.801856e-01
-9	Rv0836c	-9	0	A	T	0.075	5.372597e+00	8.905024e+01	1.534501e+00	9.518995e-01
-9	Rv0840c	-9	0	A	T	0.015	2.804363e+02	7.195388e+01	1.533874e+00	1.017106e-04
-9	Rv0842	-9	0	A	T	0.012	-7.207612e+00	7.051019e+01	1.531302e+00	9.185957e-01
-9	Rv0844c	-9	0	A	T	0.057	3.792821e+01	1.129460e+02	1.535893e+00	7.370646e-01
-9	Rv0845	-9	0	A	T	0.074	-1.249744e+02	7.496151e+01	1.542221e+00	9.569754e-02
-9	Rv0846c	-9	0	A	T	0.011	9.041285e+01	6.762344e+01	1.531060e+00	1.814338e-01
-9	Rv0848	-9	0	A	T	0.475	-3.082602e+02	1.626245e+02	1.576137e+00	5.822332e-02
-9	Rv0849	-9	0	A	T	0.049	-2.137096e+01	6.633982e+01	1.534895e+00	7.473909e-01
-9	Rv0850	-9	0	A	T	0.209	-1.484317e+01	1.304930e+02	1.542906e+00	9.094545e-01
-9	Rv0851c	-9	0	A	T	0.020	2.161559e+01	6.857290e+01	1.536167e+00	7.526401e-01
-9	Rv0853c	-9	0	A	T	0.097	1.979056e+02	9.563933e+01	1.491021e+00	3.869805e-02
-9	Rv0854	-9	0	A	T	0.020	9.506458e+01	9.552963e+01	1.511601e+00	3.198405e-01
-9	Rv0855	-9	0	A	T	0.056	6.325506e+01	8.044707e+01	1.501844e+00	4.318255e-01
-9	Rv0858c	-9	0	A	T	0.058	1.138839e+02	6.309330e+01	1.470747e+00	7.128370e-02
-9	Rv0859	-9	0	A	T	0.500	5.147701e+02	8.101161e+02	1.536815e+00	5.252513e-01
-9	Rv0860	-9	0	A	T	0.012	-9.652865e+01	6.602742e+01	1.513302e+00	1.439752e-01
-9	Rv0861c	-9	0	A	T	0.013	-7.221152e+01	6.588755e+01	1.513956e+00	2.732715e-01
-9	Rv0862c	-9	0	A	T	0.074	-1.569362e+02	9.398277e+01	1.527360e+00	9.516987e-02
-9	Rv0867c	-9	0	A	T	0.016	-5.773422e+01	5.418218e+01	1.532039e+00	2.868036e-01
-9	Rv0870c	-9	0	A	T	0.017	5.635282e+00	1.052582e+02	1.534065e+00	9.573110e-01
-9	Rv0872c	-9	0	A	T	0.021	3.025791e+01	5.652901e+01	1.535204e+00	5.925510e-01
-9	Rv0873	-9	0	A	T	0.015	-5.879535e+01	6.592655e+01	1.513996e+00	3.726335e-01
-9	Rv0874c	-9	0	A	T	0.057	-7.059826e+00	1.122112e+02	1.532075e+00	9.498426e-01
-9	Rv0878c	-9	0	A	T	0.218	-3.380375e+01	2.205509e+01	1.506891e+00	1.255720e-01
-9	Rv0881	-9	0	A	T	0.495	-1.197711e+01	1.519037e+02	1.538030e+00	9.371656e-01
-9	Rv0882	-9	0	A	T	0.031	7.833935e+01	1.001132e+02	1.556275e+00	4.340459e-01
-9	Rv0885	-9	0	A	T	0.155	-1.788044e+02	1.282519e+02	1.526120e+00	1.634843e-01
-9	Rv0888	-9	0	A	T	0.057	1.340567e+02	8.661215e+01	1.532332e+00	1.218963e-01
-9	Rv0889c	-9	0	A	T	0.044	-8.977533e+01	7.196174e+01	1.525223e+00	2.124029e-01
-9	Rv0890c	-9	0	A	T	0.499	3.342548e+02	2.703871e+02	1.505751e+00	2.165841e-01
-9	Rv0891c	-9	0	A	T	0.495	1.410849e+02	1.830315e+02	1.543990e+00	4.409393e-01
-9	Rv0892	-9	0	A	T	0.030	7.311304e+00	6.714363e+01	1.532740e+00	9.133046e-01
-9	Rv0893c	-9	0	A	T	0.094	4.044247e+01	6.334583e+01	1.516122e+00	5.232900e-01
-9	Rv0894	-9	0	A	T	0.026	-4.290536e+01	7.124817e+01	1.541358e+00	5.471391e-01
-9	Rv0897c	-9	0	A	T	0.020	1.278693e+02	6.755218e+01	1.521197e+00	5.857346e-02
-9	Rv0905	-9	0	A	T	0.012	-6.183598e+01	9.290423e+01	1.545639e+00	5.057815e-01
-9	Rv0906	-9	0	A	T	0.016	1.070964e+02	1.193278e+02	1.544075e+00	3.696046e-01
-9	Rv0907	-9	0	A	T	0.500	-6.558800e+01	3.554917e+02	1.529105e+00	8.536479e-01
-9	Rv0908	-9	0	A	T	0.013	1.032834e+02	8.651239e+01	1.538002e+00	2.327319e-01
-9	Rv0913c	-9	0	A	T	0.012	4.171830e+00	6.535962e+01	1.530282e+00	9.491154e-01
-9	Rv0914c	-9	0	A	T	0.112	9.277461e+01	1.121337e+02	1.542529e+00	4.081726e-01
-9	Rv0915c	-9	0	A	T	0.042	1.014567e+02	5.506168e+01	1.504644e+00	6.559412e-02
-9	Rv0917	-9	0	A	T	0.011	-1.549142e+02	8.816138e+01	1.525252e+00	7.910344e-02
-9	Rv0918	-9	0	A	T	0.089	-2.127209e+02	1.620263e+02	1.559259e+00	1.894343e-01
-9	Rv0920c	-9	0	A	T	0.012	6.631123e+01	9.598973e+01	1.524759e+00	4.897934e-01
-9	Rv0921	-9	0	A	T	0.022	-5.319061e+01	1.276188e+02	1.534626e+00	6.768924e-01
-9	Rv0922	-9	0	A	T	0.109	-5.420692e+01	5.244943e+01	1.503732e+00	3.015408e-01
-9	Rv0923c	-9	0	A	T	0.036	-9.587656e+01	7.145908e+01	1.512264e+00	1.799067e-01
-9	Rv0927c	-9	0	A	T	0.062	-4.207924e+01	1.155871e+02	1.530682e+00	7.158761e-01
-9	Rv0929	-9	0	A	T	0.012	-1.036515e+00	7.354738e+01	1.532895e+00	9.887576e-01
-9	Rv0930	-9	0	A	T	0.498	3.234994e+01	1.930514e+02	1.537762e+00	8.669440e-01
-9	Rv0931c	-9	0	A	T	0.042	3.878521e+01	5.100057e+01	1.528204e+00	4.470897e-01
-9	Rv0932c	-9	0	A	T	0.017	2.719579e+01	6.625558e+01	1.534359e+00	6.815242e-01
-9	Rv0933	-9	0	A	T	0.056	-1.355468e+02	9.525517e+01	1.521675e+00	1.549584e-01
-9	Rv0934	-9	0	A	T	0.035	-5.200360e+01	7.165149e+01	1.537817e+00	4.680891e-01
-9	Rv0938	-9	0	A	T	0.466	-7.178777e+01	1.024833e+02	1.545257e+00	4.837400e-01
-9	Rv0939	-9	0	A	T	0.023	-4.079496e+01	7.193544e+01	1.546282e+00	5.707317e-01
-9	Rv0940c	-9	0	A	T	0.037	2.601522e+02	1.135990e+02	1.586490e+00	2.216102e-02
-9	Rv0943c	-9	0	A	T	0.015	-5.077939e+00	7.415641e+01	1.535731e+00	9.454162e-01
-9	Rv0945	-9	0	A	T	0.163	1.074593e+02	8.191037e+01	1.563459e+00	1.897601e-01
-9	Rv0946c	-9	0	A	T	0.035	2.945950e+01	9.901748e+01	1.531397e+00	7.661141e-01
-9	Rv0948c	-9	0	A	T	0.171	2.785537e+01	1.099652e+02	1.540411e+00	8.000645e-01
-9	Rv0949	-9	0	A	T	0.020	8.450113e+01	7.584930e+01	1.531431e+00	2.654381e-01
-9	Rv0950c	-9	0	A	T	0.017	4.761469e+01	7.003471e+01	1.521909e+00	4.966951e-01
-9	Rv0951	-9	0	A	T	0.010	1.025944e+02	7.894531e+01	1.491871e+00	1.939604e-01
-9	Rv0954	-9	0	A	T	0.013	-9.551786e+01	8.201845e+01	1.522541e+00	2.443792e-01
-9	Rv0957	-9	0	A	T	0.031	4.103030e+01	9.082689e+01	1.533936e+00	6.515235e-01
-9	Rv0958	-9	0	A	T	0.471	1.873554e+01	1.246344e+02	1.535105e+00	8.805303e-01
-9	Rv0959	-9	0	A	T	0.068	5.729535e+00	6.389857e+01	1.533215e+00	9.285651e-01
-9	Rv0961	-9	0	A	T	0.039	-2.616319e+01	9.830348e+01	1.532168e+00	7.901642e-01
-9	Rv0962c	-9	0	A	T	0.491	1.912976e+01	9.135277e+01	1.535356e+00	8.341616e-01
-9	Rv0964c	-9	0	A	T	0.493	5.750057e+01	1.279837e+02	1.551331e+00	6.532975e-01
-9	Rv0966c	-9	0	A	T	0.497	2.121236e+02	1.657142e+02	1.523675e+00	2.007327e-01
-9	Rv0969	-9	0	A	T	0.191	4.665658e+01	5.965830e+01	1.532448e+00	4.343067e-01
-9	Rv0971c	-9	0	A	T	0.028	-2.719507e+01	9.387506e+01	1.532128e+00	7.720921e-01
-9	Rv0972c	-9	0	A	T	0.052	1.600092e+01	6.041949e+01	1.531283e+00	7.911783e-01
-9	Rv0973c	-9	0	A	T	0.034	-2.592961e+01	5.770018e+01	1.522603e+00	6.532219e-01
-9	Rv0974c	-9	0	A	T	0.472	-5.188893e+00	1.962997e+02	1.547252e+00	9.789152e-01
-9	Rv0976c	-9	0	A	T	0.035	1.372890e+02	7.456500e+01	1.546126e+00	6.579946e-02
-9	Rv0977	-9	0	A	T	0.190	-4.315269e+01	4.533290e+01	1.525854e+00	3.413052e-01
-9	Rv0978c	-9	0	A	T	0.050	-2.391533e+01	4.387011e+01	1.521586e+00	5.857426e-01
-9	Rv0980c	-9	0	A	T	0.326	-1.307390e+00	2.391254e+01	1.533270e+00	9.564060e-01
-9	Rv0982	-9	0	A	T	0.092	1.213993e+01	9.022673e+01	1.533714e+00	8.929873e-01
-9	Rv0983	-9	0	A	T	0.498	2.603375e+02	2.442195e+02	1.527717e+00	2.866046e-01
-9	Rv0986	-9	0	A	T	0.033	-1.659988e+01	9.040143e+01	1.527102e+00	8.543344e-01
-9	Rv0987	-9	0	A	T	0.118	-2.872770e+01	4.999927e+01	1.537438e+00	5.656777e-01
-9	Rv0988	-9	0	A	T	0.065	1.024180e+02	6.320002e+01	1.504294e+00	1.053372e-01
-9	Rv0989c	-9	0	A	T	0.473	9.886392e+00	1.443591e+02	1.536673e+00	9.454093e-01
-9	Rv0990c	-9	0	A	T	0.267	-5.215814e+01	1.035776e+02	1.538976e+00	6.146440e-01
-9	Rv0992c	-9	0	A	T	0.019	-1.093583e+02	8.376094e+01	1.533154e+00	1.918986e-01
-9	Rv0993	-9	0	A	T	0.497	3.831023e+02	3.064226e+02	1.527543e+00	2.114158e-01
-9	Rv0994	-9	0	A	T	0.016	1.078244e+01	7.773948e+01	1.535643e+00	8.897070e-01
-9	Rv0995	-9	0	A	T	0.176	6.813151e+01	6.611263e+01	1.548065e+00	3.029323e-01
-9	Rv0996	-9	0	A	T	0.018	-1.586233e+02	6.674653e+01	1.562346e+00	1.760869e-02
-9	Rv0997	-9	0	A	T	0.011	-3.487626e+01	7.023795e+01	1.514471e+00	6.195867e-01
-9	Rv0999	-9	0	A	T	0.035	7.885516e+01	1.375223e+02	1.535858e+00	5.664646e-01
-9	Rv1001	-9	0	A	T	0.015	1.106432e+01	7.579210e+01	1.533625e+00	8.839558e-01
-9	Rv1002c	-9	0	A	T	0.023	2.210654e+02	7.479730e+01	1.483412e+00	3.172469e-03
-9	Rv1004c	-9	0	A	T	0.022	-8.039414e+01	5.258690e+01	1.501754e+00	1.265385e-01
-9	Rv1005c	-9	0	A	T	0.012	2.742631e+01	9.858783e+01	1.541903e+00	7.809055e-01
-9	Rv1007c	-9	0	A	T	0.496	-9.031062e+01	1.835238e+02	1.542638e+00	6.227297e-01
-9	Rv1008	-9	0	A	T	0.499	1.281894e+02	3.484844e+02	1.536666e+00	7.130409e-01
-9	Rv1009	-9	0	A	T	0.027	1.466046e+02	9.003163e+01	1.535882e+00	1.036673e-01
-9	Rv1014c	-9	0	A	T	0.065	4.753928e+01	8.086918e+01	1.537816e+00	5.567230e-01
-9	Rv1016c	-9	0	A	T	0.113	-1.720208e+02	1.538508e+02	1.513104e+00	2.637115e-01
-9	Rv1018c	-9	0	A	T	0.025	-1.009702e+02	8.910979e+01	1.522794e+00	2.573629e-01
-9	Rv1020	-9	0	A	T	0.058	2.624656e+01	5.602806e+01	1.528457e+00	6.395314e-01
-9	Rv1022	-9	0	A	T	0.016	-5.260494e+01	1.785259e+02	1.547269e+00	7.682942e-01
-9	Rv1023	-9	0	A	T	0.190	-6.550815e+01	8.917323e+01	1.542116e+00	4.626934e-01
-9	Rv1027c	-9	0	A	T	0.066	5.014201e+01	9.979821e+01	1.527699e+00	6.154397e-01
-9	Rv1028c	-9	0	A	T	0.482	1.192269e+02	1.601129e+02	1.562015e+00	4.566098e-01
-9	Rv1029	-9	0	A	T	0.130	1.165287e+02	7.218056e+01	1.538314e+00	1.066602e-01
-9	Rv1030	-9	0	A	T	0.026	-7.593160e+00	5.944574e+01	1.529779e+00	8.983785e-01
-9	Rv1032c	-9	0	A	T	0.033	1.139433e+00	7.255956e+01	1.533490e+00	9.874732e-01
-9	Rv1034c	-9	0	A	T	0.023	-1.454891e+02	1.281282e+02	1.537997e+00	2.563577e-01
-9	Rv1037c	-9	0	A	T	0.036	4.827618e+01	7.309316e+01	1.553854e+00	5.090556e-01
-9	Rv1039c	-9	0	A	T	0.126	7.247471e+01	7.137575e+01	1.551223e+00	3.100885e-01
-9	Rv1041c	-9	0	A	T	0.017	6.717808e+01	6.643017e+01	1.507759e+00	3.120638e-01
-9	Rv1042c	-9	0	A	T	0.025	-1.312084e+01	8.475649e+01	1.533223e+00	8.769959e-01
-9	Rv1044	-9	0	A	T	0.089	-6.155507e+01	8.856547e+01	1.523110e+00	4.871536e-01
-9	Rv1045	-9	0	A	T	0.051	3.059705e+02	1.532952e+02	1.528329e+00	4.612804e-02
-9	Rv1047	-9	0	A	T	0.083	-1.760432e+01	3.385293e+01	1.521131e+00	6.031278e-01
-9	Rv1048c	-9	0	A	T	0.061	-1.116173e+01	7.846276e+01	1.529449e+00	8.868985e-01
-9	Rv1052	-9	0	A	T	0.018	-1.099072e+02	1.737351e+02	1.549157e+00	5.270873e-01
-9	Rv1054	-9	0	A	T	0.055	3.590241e+01	9.537631e+01	1.529215e+00	7.066538e-01
-9	Rv1056	-9	0	A	T	0.117	-7.133828e+01	1.113122e+02	1.544359e+00	5.217003e-01
-9	Rv1059	-9	0	A	T	0.016	2.563638e+02	9.195175e+01	1.561373e+00	5.373252e-03
-9	Rv1060	-9	0	A	T	0.025	1.027857e+02	1.023448e+02	1.520498e+00	3.153999e-01
-9	Rv1061	-9	0	A	T	0.016	-6.788978e+01	8.834823e+01	1.530186e+00	4.423563e-01
-9	Rv1063c	-9	0	A	T	0.031	3.459145e+01	7.596876e+01	1.539987e+00	6.489353e-01
-9	Rv1067c	-9	0	A	T	0.425	-2.961273e+01	6.160022e+01	1.541476e+00	6.307859e-01
-9	Rv1068c	-9	0	A	T	0.117	-4.031746e+01	3.363620e+01	1.541703e+00	2.308693e-01
-9	Rv1069c	-9	0	A	T	0.033	-8.961024e+01	6.410842e+01	1.523146e+00	1.623923e-01
-9	Rv1074c	-9	0	A	T	0.014	1.024665e+02	9.446460e+01	1.525507e+00	2.782338e-01
-9	Rv1075c	-9	0	A	T	0.200	1.315277e+02	1.085605e+02	1.550110e+00	2.258804e-01
-9	Rv1076	-9	0	A	T	0.066	-3.383812e+01	8.672452e+01	1.535978e+00	6.964620e-01
-9	Rv1077	-9	0	A	T	0.018	-2.690309e+01	5.829929e+01	1.530608e+00	6.445351e-01
-9	Rv1079	-9	0	A	T	0.011	5.787758e+01	7.695407e+01	1.518889e+00	4.521114e-01
-9	Rv1086	-9	0	A	T	0.072	6.172723e+01	1.195443e+02	1.533593e+00	6.056868e-01
-9	Rv1087	-9	0	A	T	0.305	-1.037736e+02	2.872083e+01	1.522619e+00	3.129391e-04
-9	Rv1089	-9	0	A	T	0.071	-8.835956e+01	8.150988e+01	1.523083e+00	2.785320e-01
-9	Rv1090	-9	0	A	T	0.052	-1.226874e+02	1.338239e+02	1.554523e+00	3.594114e-01
-9	Rv1091	-9	0	A	T	0.252	-1.795110e+01	4.240582e+01	1.529537e+00	6.721277e-01
-9	Rv1092c	-9	0	A	T	0.015	-2.841574e+01	1.276416e+02	1.526813e+00	8.238620e-01
-9	Rv1093	-9	0	A	T	0.500	-2.009295e+02	7.161269e+02	1.545068e+00	7.790746e-01
-9	Rv1096	-9	0	A	T	0.013	7.523504e+01	7.170650e+01	1.520885e+00	2.942596e-01
-9	Rv1097c	-9	0	A	T	0.015	-1.771780e+01	7.947308e+01	1.544408e+00	8.236134e-01
-9	Rv1098c	-9	0	A	T	0.027	8.192948e+01	1.072956e+02	1.536084e+00	4.452394e-01
-9	Rv1102c	-9	0	A	T	0.070	9.324573e+01	1.819810e+02	1.544873e+00	6.084554e-01
-9	Rv1104	-9	0	A	T	0.024	-7.546610e+01	8.743278e+01	1.543679e+00	3.882092e-01
-9	Rv1106c	-9	0	A	T	0.038	8.764325e+01	7.967983e+01	1.550027e+00	2.715422e-01
-9	Rv1108c	-9	0	A	T	0.119	1.040534e+02	7.430093e+01	1.531527e+00	1.616011e-01
-9	Rv1110	-9	0	A	T	0.011	-1.237650e+02	9.456448e+01	1.559794e+00	1.908159e-01
-9	Rv1111c	-9	0	A	T	0.022	-2.749505e+02	1.285067e+02	1.526472e+00	3.255752e-02
-9	Rv1115	-9	0	A	T	0.014	-2.887999e+01	8.506657e+01	1.529962e+00	7.342839e-01
-9	Rv1116A	-9	0	A	T	0.016	1.934804e+01	1.237904e+02	1.534004e+00	8.758211e-01
-9	Rv1121	-9	0	A	T	0.020	7.612006e+01	9.908041e+01	1.544395e+00	4.424563e-01
-9	Rv1122	-9	0	A	T	0.019	-3.561122e+01	9.458205e+01	1.540865e+00	7.065926e-01
-9	Rv1125	-9	0	A	T	0.073	3.265428e+00	1.033910e+02	1.533022e+00	9.748088e-01
-9	Rv1126c	-9	0	A	T	0.014	-1.663986e+02	1.411226e+02	1.520990e+00	2.385516e-01
-9	Rv1127c	-9	0	A	T	0.234	-8.875182e+01	7.023115e+01	1.529365e+00	2.065400e-01
-9	Rv1128c	-9	0	A	T	0.246	3.828318e+01	9.602253e+01	1.542569e+00	6.901815e-01
-9	Rv1129c	-9	0	A	T	0.019	3.390425e+01	5.135580e+01	1.532135e+00	5.092424e-01
-9	Rv1130	-9	0	A	T	0.091	-1.905053e+01	6.297095e+01	1.537866e+00	7.622930e-01
-9	Rv1132	-9	0	A	T	0.025	1.185197e+01	5.538918e+01	1.531402e+00	8.305960e-01
-9	Rv1133c	-9	0	A	T	0.023	4.471109e+01	9.703746e+01	1.536726e+00	6.450400e-01
-9	Rv1135c	-9	0	A	T	0.052	3.384223e+01	4.477540e+01	1.530160e+00	4.498805e-01
-9	Rv1137c	-9	0	A	T	0.024	-2.735057e+01	1.047812e+02	1.534482e+00	7.941104e-01
-9	Rv1138c	-9	0	A	T	0.020	-1.177079e+02	1.242033e+02	1.539666e+00	3.434406e-01
-9	Rv1140	-9	0	A	T	0.012	2.524980e+02	7.898147e+01	1.581301e+00	1.419387e-03
-9	Rv1142c	-9	0	A	T	0.032	9.357396e+01	6.194222e+01	1.605440e+00	1.310947e-01
-9	Rv1144	-9	0	A	T	0.019	-6.371195e+01	8.358607e+01	1.531341e+00	4.460475e-01
-9	Rv1145	-9	0	A	T	0.096	-6.141933e+01	9.555094e+01	1.539329e+00	5.204624e-01
-9	Rv1148c	-9	0	A	T	0.246	3.002804e+01	3.709330e+01	1.521118e+00	4.183466e-01
-9	Rv1150	-9	0	A	T	0.012	2.911966e+01	7.923288e+01	1.525731e+00	7.132856e-01
-9	Rv1152	-9	0	A	T	0.010	1.968802e+02	9.012672e+01	1.489719e+00	2.908876e-02
-9	Rv1154c	-9	0	A	T	0.499	-6.314925e+01	3.436168e+02	1.543943e+00	8.542136e-01
-9	Rv1155	-9	0	A	T	0.069	7.761758e+01	1.612960e+02	1.541644e+00	6.304394e-01
-9	Rv1158c	-9	0	A	T	0.017	2.367422e+01	9.553255e+01	1.534208e+00	8.043146e-01
-9	Rv1159	-9	0	A	T	0.090	-5.952677e+01	1.028703e+02	1.531243e+00	5.629107e-01
-9	Rv1160	-9	0	A	T	0.047	-4.450775e+01	1.337261e+02	1.543907e+00	7.393132e-01
-9	Rv1161	-9	0	A	T	0.086	-3.241116e+01	6.339800e+01	1.534600e+00	6.092667e-01
-9	Rv1162	-9	0	A	T	0.157	-1.286458e+02	1.061209e+02	1.522550e+00	2.256144e-01
-9	Rv1163	-9	0	A	T	0.053	1.323324e+02	9.830706e+01	1.501237e+00	1.784794e-01
-9	Rv1166	-9	0	A	T	0.016	8.589088e+01	6.542919e+01	1.496481e+00	1.894844e-01
-9	Rv1168c	-9	0	A	T	0.073	5.789708e+01	6.188886e+01	1.517729e+00	3.496882e-01
-9	Rv1171	-9	0	A	T	0.015	-3.132564e+02	1.428475e+02	1.591688e+00	2.847212e-02
-9	Rv1175c	-9	0	A	T	0.446	9.709996e+01	6.790479e+01	1.496481e+00	1.529519e-01
-9	Rv1176c	-9	0	A	T	0.012	4.753882e+01	9.928183e+01	1.539782e+00	6.321349e-01
-9	Rv1178	-9	0	A	T	0.011	2.654144e+01	1.131534e+02	1.538034e+00	8.145826e-01
-9	Rv1179c	-9	0	A	T	0.025	5.883140e+01	4.928435e+01	1.519055e+00	2.327879e-01
-9	Rv1180	-9	0	A	T	0.500	5.543512e+02	6.292298e+02	1.538597e+00	3.784661e-01
-9	Rv1181	-9	0	A	T	0.024	9.491319e+00	5.140625e+01	1.533791e+00	8.535426e-01
-9	Rv1182	-9	0	A	T	0.015	6.674218e+01	8.469952e+01	1.535754e+00	4.308345e-01
-9	Rv1183	-9	0	A	T	0.131	-8.613486e+01	6.398537e+01	1.509487e+00	1.784627e-01
-9	Rv1184c	-9	0	A	T	0.124	-5.615760e+01	9.203617e+01	1.534100e+00	5.418469e-01
-9	Rv1185c	-9	0	A	T	0.014	-2.224489e+01	6.761579e+01	1.531189e+00	7.422118e-01
-9	Rv1186c	-9	0	A	T	0.497	9.881223e+00	2.106885e+02	1.543097e+00	9.625997e-01
-9	Rv1187	-9	0	A	T	0.054	-6.616653e+01	8.041231e+01	1.517422e+00	4.107357e-01
-9	Rv1188	-9	0	A	T	0.024	1.530983e+01	8.506871e+01	1.528847e+00	8.572015e-01
-9	Rv1189	-9	0	A	T	0.047	1.001501e+02	6.769743e+01	1.545043e+00	1.392597e-01
-9	Rv1192	-9	0	A	T	0.011	-1.661698e+02	7.331201e+01	1.494980e+00	2.356282e-02
-9	Rv1193	-9	0	A	T	0.073	7.505151e+01	7.646855e+01	1.514462e+00	3.265275e-01
-9	Rv1194c	-9	0	A	T	0.124	-2.443842e+01	7.139012e+01	1.531574e+00	7.321588e-01
-9	Rv1196	-9	0	A	T	0.141	-4.114178e+01	4.048091e+01	1.529407e+00	3.096463e-01
-9	Rv1197	-9	0	A	T	0.040	3.551193e+01	5.209148e+01	1.537423e+00	4.955248e-01
-9	Rv1198	-9	0	A	T	0.257	-1.559715e+01	4.043334e+01	1.530849e+00	6.997394e-01
-9	Rv1199c	-9	0	A	T	0.284	4.298903e+01	2.968163e+01	1.554786e+00	1.477419e-01
-9	Rv1200	-9	0	A	T	0.018	-2.544256e+01	6.341086e+01	1.532324e+00	6.883082e-01
-9	Rv1201c	-9	0	A	T	0.015	-2.251454e+01	9.701943e+01	1.534445e+00	8.165229e-01
-9	Rv1204c	-9	0	A	T	0.065	-6.566988e+01	7.297571e+01	1.523329e+00	3.683320e-01
-9	Rv1205	-9	0	A	T	0.091	1.136772e+02	8.082865e+01	1.530676e+00	1.598236e-01
-9	Rv1206	-9	0	A	T	0.056	-4.021427e-01	7.817160e+01	1.531107e+00	9.958961e-01
-9	Rv1207	-9	0	A	T	0.015	4.433580e+01	1.128848e+02	1.533057e+00	6.945608e-01
-9	Rv1210	-9	0	A	T	0.013	1.015645e+02	1.773196e+02	1.531528e+00	5.668860e-01
-9	Rv1212c	-9	0	A	T	0.045	3.456247e+01	6.952825e+01	1.542848e+00	6.191952e-01
-9	Rv1215c	-9	0	A	T	0.037	2.657531e+01	6.144291e+01	1.536134e+00	6.654284e-01
-9	Rv1217c	-9	0	A	T	0.064	4.537079e+01	6.678947e+01	1.534987e+00	4.970510e-01
-9	Rv1218c	-9	0	A	T	0.231	6.257612e+01	8.660716e+01	1.534723e+00	4.700879e-01
-9	Rv1219c	-9	0	A	T	0.039	-6.177511e+01	9.864705e+01	1.517021e+00	5.312683e-01
-9	Rv1221	-9	0	A	T	0.019	-9.353134e+01	1.826104e+02	1.537188e+00	6.085966e-01
-9	Rv1222	-9	0	A	T	0.016	1.800556e+02	1.737253e+02	1.579900e+00	3.001729e-01
-9	Rv1223	-9	0	A	T	0.022	1.135495e+02	7.816813e+01	1.508668e+00	1.465455e-01
-9	Rv1224	-9	0	A	T	0.073	1.968100e+01	1.020535e+02	1.530653e+00	8.471040e-01
-9	Rv1225c	-9	0	A	T	0.054	-1.088069e+02	1.778486e+02	1.527482e+00	5.407708e-01
-9	Rv1226c	-9	0	A	T	0.103	8.553746e+01	6.177125e+01	1.501929e+00	1.663463e-01
-9	Rv1227c	-9	0	A	T	0.016	9.970444e+01	1.007154e+02	1.519380e+00	3.223600e-01
-9	Rv1228	-9	0	A	T	0.015	-2.536118e+01	7.946238e+01	1.534142e+00	7.496521e-01
-9	Rv1230c	-9	0	A	T	0.475	-1.104176e+01	6.119075e+01	1.536351e+00	8.568263e-01
-9	Rv1231c	-9	0	A	T	0.021	2.147175e+01	1.052429e+02	1.539065e+00	8.383661e-01
-9	Rv1232c	-9	0	A	T	0.497	2.120280e+02	2.034529e+02	1.545321e+00	2.975193e-01
-9	Rv1236	-9	0	A	T	0.013	5.459078e+01	7.007643e+01	1.509618e+00	4.360982e-01
-9	Rv1239c	-9	0	A	T	0.497	1.111930e+02	1.465213e+02	1.539300e+00	4.480457e-01
-9	Rv1240	-9	0	A	T	0.022	1.144070e+02	1.036567e+02	1.556343e+00	2.699043e-01
-9	Rv1243c	-9	0	A	T	0.032	4.962946e+01	4.488953e+01	1.527409e+00	2.690896e-01
-9	Rv1244	-9	0	A	T	0.015	-1.447011e+02	8.577095e+01	1.521385e+00	9.180901e-02
-9	Rv1248c	-9	0	A	T	0.196	4.167674e+01	7.696581e+01	1.539145e+00	5.882495e-01
-9	Rv1249c	-9	0	A	T	0.117	-4.946763e+01	8.935620e+01	1.533251e+00	5.799389e-01
-9	Rv1250	-9	0	A	T	0.015	2.709407e+01	7.782072e+01	1.540564e+00	7.277712e-01
-9	Rv1251c	-9	0	A	T	0.161	-8.006241e+01	5.081173e+01	1.506617e+00	1.153236e-01
-9	Rv1253	-9	0	A	T	0.028	-8.383898e+00	6.448931e+01	1.536017e+00	8.965812e-01
-9	Rv1255c	-9	0	A	T	0.014	3.608571e+02	1.685933e+02	1.575668e+00	3.249120e-02
-9	Rv1256c	-9	0	A	T	0.205	-1.129268e+02	7.537424e+01	1.508888e+00	1.342980e-01
-9	Rv1258c	-9	0	A	T	0.053	1.470073e+02	1.074699e+02	1.536405e+00	1.715606e-01
-9	Rv1260	-9	0	A	T	0.012	9.062847e+01	7.653142e+01	1.526727e+00	2.365309e-01
-9	Rv1262c	-9	0	A	T	0.010	-5.738972e+01	1.239476e+02	1.527282e+00	6.434235e-01
-9	Rv1264	-9	0	A	T	0.019	-3.322198e+01	6.293902e+01	1.526973e+00	5.976896e-01
-9	Rv1266c	-9	0	A	T	0.499	3.894105e+02	3.177487e+02	1.514877e+00	2.205775e-01
-9	Rv1267c	-9	0	A	T	0.044	-4.745196e+00	5.922913e+01	1.535643e+00	9.361563e-01
-9	Rv1273c	-9	0	A	T	0.020	8.292976e+01	6.753147e+01	1.536873e+00	2.196428e-01
-9	Rv1278	-9	0	A	T	0.204	-2.380052e+01	7.567266e+01	1.524446e+00	7.531725e-01
-9	Rv1279	-9	0	A	T	0.016	8.734849e+01	6.594910e+01	1.520445e+00	1.855542e-01
-9	Rv1280c	-9	0	A	T	0.067	-2.103417e+00	5.475030e+01	1.535600e+00	9.693595e-01
-9	Rv1281c	-9	0	A	T	0.021	-2.176983e+01	6.357601e+01	1.533736e+00	7.320836e-01
-9	Rv1286	-9	0	A	T	0.058	5.398854e+01	7.438304e+01	1.546767e+00	4.680692e-01
-9	Rv1288	-9	0	A	T	0.060	2.006706e+01	5.954297e+01	1.536649e+00	7.361527e-01
-9	Rv1289	-9	0	A	T	0.055	-1.152780e+01	7.849263e+01	1.530267e+00	8.832595e-01
-9	Rv1290c	-9	0	A	T	0.185	-3.263632e+01	5.182243e+01	1.529480e+00	5.289443e-01
-9	Rv1292	-9	0	A	T	0.215	-1.148163e+01	6.925894e+01	1.537410e+00	8.683549e-01
-9	Rv1295	-9	0	A	T	0.032	7.410169e+01	6.935550e+01	1.526371e+00	2.855056e-01
-9	Rv1300	-9	0	A	T	0.498	4.773149e+02	3.018854e+02	1.541360e+00	1.140733e-01
-9	Rv1307	-9	0	A	T	0.021	-3.043400e+01	8.373549e+01	1.538815e+00	7.163195e-01
-9	Rv1308	-9	0	A	T	0.041	-2.141426e+01	8.566580e+01	1.536869e+00	8.026430e-01
-9	Rv1309	-9	0	A	T	0.011	-1.047387e+02	8.977632e+01	1.537655e+00	2.435408e-01
-9	Rv1313c	-9	0	A	T	0.373	-1.187213e+00	4.286078e+01	1.535692e+00	9.779059e-01
-9	Rv1316c	-9	0	A	T	0.111	2.190485e+02	1.271195e+02	1.574932e+00	8.507406e-02
-9	Rv1317c	-9	0	A	T	0.088	8.179883e+01	5.619237e+01	1.542939e+00	1.456970e-01
-9	Rv1318c	-9	0	A	T	0.260	3.886240e+01	3.438711e+01	1.532871e+00	2.586049e-01
-9	Rv1319c	-9	0	A	T	0.466	1.305137e+02	6.636457e+01	1.546813e+00	4.942045e-02
-9	Rv1320c	-9	0	A	T	0.496	-1.751544e+02	1.354618e+02	1.548040e+00	1.962140e-01
-9	Rv1321	-9	0	A	T	0.500	2.177420e+02	7.929191e+02	1.541052e+00	7.836570e-01
-9	Rv1323	-9	0	A	T	0.019	-1.043180e+02	6.831323e+01	1.554205e+00	1.269687e-01
-9	Rv1324	-9	0	A	T	0.041	-1.202041e+02	8.490062e+01	1.536877e+00	1.570455e-01
-9	Rv1325c	-9	0	A	T	0.038	2.186343e+01	3.730930e+01	1.534603e+00	5.579648e-01
-9	Rv1326c	-9	0	A	T	0.075	-8.397454e+01	7.785332e+01	1.518619e+00	2.809368e-01
-9	Rv1327c	-9	0	A	T	0.018	-7.743019e+01	8.709568e+01	1.552464e+00	3.741395e-01
-9	Rv1328	-9	0	A	T	0.183	-1.217991e+01	6.288985e+01	1.537015e+00	8.464614e-01
-9	Rv1329c	-9	0	A	T	0.068	4.919051e+01	8.321619e+01	1.534677e+00	5.545354e-01
-9	Rv1330c	-9	0	A	T	0.466	-1.154696e+02	6.109750e+01	1.518659e+00	5.897022e-02
-9	Rv1332	-9	0	A	T	0.014	1.414585e+02	1.247896e+02	1.525840e+00	2.571622e-01
-9	Rv1333	-9	0	A	T	0.027	-1.563115e+01	7.513213e+01	1.529307e+00	8.352204e-01
-9	Rv1334	-9	0	A	T	0.026	9.177649e+01	1.168398e+02	1.535582e+00	4.322965e-01
-9	Rv1336	-9	0	A	T	0.044	-1.401659e+02	7.457925e+01	1.521373e+00	6.038999e-02
-9	Rv1337	-9	0	A	T	0.021	-1.213904e+02	8.868214e+01	1.511129e+00	1.712685e-01
-9	Rv1345	-9	0	A	T	0.015	-9.070991e+00	1.094525e+02	1.532177e+00	9.339617e-01
-9	Rv1347c	-9	0	A	T	0.203	1.284921e+02	1.035484e+02	1.558257e+00	2.148499e-01
-9	Rv1348	-9	0	A	T	0.029	-6.538956e+01	5.069103e+01	1.511134e+00	1.972720e-01
-9	Rv1350	-9	0	A	T	0.020	-1.253100e+02	1.686628e+02	1.544686e+00	4.576272e-01
-9	Rv1353c	-9	0	A	T	0.134	-8.273660e+00	5.428152e+01	1.528662e+00	8.788762e-01
-9	Rv1354c	-9	0	A	T	0.016	-6.098950e+00	5.791399e+01	1.530015e+00	9.161442e-01
-9	Rv1355c	-9	0	A	T	0.086	-3.698039e+01	5.706134e+01	1.529946e+00	5.170364e-01
-9	Rv1356c	-9	0	A	T	0.086	-4.146877e+00	5.323867e+01	1.532942e+00	9.379247e-01
-9	Rv1358	-9	0	A	T	0.348	3.808437e+01	5.342490e+01	1.538314e+00	4.760500e-01
-9	Rv1360	-9	0	A	T	0.039	-6.797521e+01	9.679651e+01	1.517907e+00	4.826385e-01
-9	Rv1361c	-9	0	A	T	0.153	6.697479e+00	3.995101e+01	1.531813e+00	8.668884e-01
-9	Rv1363c	-9	0	A	T	0.090	5.362488e+01	9.482243e+01	1.545298e+00	5.718024e-01
-9	Rv1364c	-9	0	A	T	0.497	-1.152592e+02	2.005359e+02	1.535291e+00	5.655468e-01
-9	Rv1366	-9	0	A	T	0.010	2.103694e+01	8.150213e+01	1.529777e+00	7.963551e-01
-9	Rv1367c	-9	0	A	T	0.072	-9.456886e+01	1.084672e+02	1.534252e+00	3.834277e-01
-9	Rv1368	-9	0	A	T	0.057	6.127966e+01	9.204071e+01	1.537753e+00	5.056536e-01
-9	Rv1371	-9	0	A	T	0.025	-2.847290e+01	5.267310e+01	1.526926e+00	5.888959e-01
-9	Rv1372	-9	0	A	T	0.016	-1.470724e+02	7.162631e+01	1.540583e+00	4.022225e-02
-9	Rv1373	-9	0	A	T	0.073	-7.610331e+00	6.869331e+01	1.533513e+00	9.118007e-01
-9	Rv1374c	-9	0	A	T	0.499	-1.965959e+02	5.006482e+02	1.550069e+00	6.946123e-01
-9	Rv1375	-9	0	A	T	0.013	6.359218e+01	9.420362e+01	1.534188e+00	4.997530e-01
-9	Rv1376	-9	0	A	T	0.016	1.028993e+01	6.472039e+01	1.536480e+00	8.736988e-01
-9	Rv1378c	-9	0	A	T	0.499	2.431203e+02	3.078627e+02	1.541119e+00	4.298317e-01
-9	Rv1383	-9	0	A	T	0.060	1.299209e+02	9.382504e+01	1.521395e+00	1.663558e-01
-9	Rv1384	-9	0	A	T	0.108	-1.419538e+02	6.262439e+01	1.579454e+00	2.355431e-02
-9	Rv1386	-9	0	A	T	0.111	8.373943e+01	1.275030e+02	1.547765e+00	5.114380e-01
-9	Rv1387	-9	0	A	T	0.091	6.306369e+01	7.681709e+01	1.539030e+00	4.118064e-01
-9	Rv1391	-9	0	A	T	0.015	8.208972e+01	6.752533e+01	1.527736e+00	2.243045e-01
-9	Rv1392	-9	0	A	T	0.012	1.538264e+02	6.927202e+01	1.524644e+00	2.653332e-02
-9	Rv1394c	-9	0	A	T	0.472	-3.074354e+01	1.094169e+02	1.541538e+00	7.787692e-01
-9	Rv1396c	-9	0	A	T	0.441	3.225200e+01	7.210846e+01	1.523465e+00	6.547474e-01
-9	Rv1397c	-9	0	A	T	0.013	1.361015e+02	1.042223e+02	1.532568e+00	1.918045e-01
-9	Rv1399c	-9	0	A	T	0.014	3.433093e+01	7.626862e+01	1.539307e+00	6.526836e-01
-9	Rv1400c	-9	0	A	T	0.055	2.056549e+02	9.316642e+01	1.498866e+00	2.744494e-02
-9	Rv1403c	-9	0	A	T	0.016	-8.723939e+01	7.416534e+01	1.545194e+00	2.396777e-01
-9	Rv1407	-9	0	A	T	0.015	-8.931148e+01	7.824985e+01	1.535620e+00	2.539100e-01
-9	Rv1409	-9	0	A	T	0.013	-4.665211e+01	8.910891e+01	1.524021e+00	6.006794e-01
-9	Rv1417	-9	0	A	T	0.034	-2.281732e+01	8.089639e+01	1.528623e+00	7.779413e-01
-9	Rv1418	-9	0	A	T	0.011	2.804245e+02	8.320099e+01	1.509326e+00	7.704609e-04
-9	Rv1419	-9	0	A	T	0.079	4.667270e+01	1.021313e+02	1.534477e+00	6.477495e-01
-9	Rv1420	-9	0	A	T	0.065	-7.808774e+01	8.513589e+01	1.539792e+00	3.591857e-01
-9	Rv1425	-9	0	A	T	0.028	3.803380e+01	7.721791e+01	1.533414e+00	6.224051e-01
-9	Rv1426c	-9	0	A	T	0.014	2.230839e+01	7.455770e+01	1.535033e+00	7.648235e-01
-9	Rv1429	-9	0	A	T	0.066	-1.745399e+01	5.956364e+01	1.530947e+00	7.695410e-01
-9	Rv1430	-9	0	A	T	0.010	-8.509916e+01	7.799830e+01	1.539523e+00	2.754396e-01
-9	Rv1431	-9	0	A	T	0.100	8.229546e+01	5.978290e+01	1.534880e+00	1.688602e-01
-9	Rv1434	-9	0	A	T	0.031	-1.294163e+02	1.339806e+02	1.526182e+00	3.342409e-01
-9	Rv1435c	-9	0	A	T	0.350	-7.460398e+00	2.039342e+01	1.528467e+00	7.145507e-01
-9	Rv1438	-9	0	A	T	0.015	2.605516e+01	1.229372e+02	1.529432e+00	8.321850e-01
-9	Rv1439c	-9	0	A	T	0.056	2.589371e+02	1.266576e+02	1.565607e+00	4.109816e-02
-9	Rv1441c	-9	0	A	T	0.102	-2.587820e+01	3.294793e+01	1.527733e+00	4.323332e-01
-9	Rv1442	-9	0	A	T	0.067	-6.143536e+01	6.523526e+01	1.530193e+00	3.464793e-01
-9	Rv1446c	-9	0	A	T	0.407	-8.130682e+01	5.766125e+01	1.525287e+00	1.587343e-01
-9	Rv1447c	-9	0	A	T	0.017	-6.549042e+01	6.078853e+01	1.553004e+00	2.815064e-01
-9	Rv1448c	-9	0	A	T	0.228	4.474602e+01	9.371997e+01	1.530284e+00	6.331191e-01
-9	Rv1449c	-9	0	A	T	0.468	-9.288565e+01	8.710475e+01	1.552856e+00	2.864377e-01
-9	Rv1450c	-9	0	A	T	0.188	-9.113230e+00	2.323883e+01	1.530908e+00	6.950019e-01
-9	Rv1452c	-9	0	A	T	0.370	2.769842e+01	2.939221e+01	1.547280e+00	3.461610e-01
-9	Rv1453	-9	0	A	T	0.465	8.017354e+01	5.427561e+01	1.545595e+00	1.398540e-01
-9	Rv1455	-9	0	A	T	0.032	-1.910360e+02	1.269628e+02	1.498196e+00	1.326320e-01
-9	Rv1458c	-9	0	A	T	0.066	2.797066e+01	6.565719e+01	1.540067e+00	6.701642e-01
-9	Rv1459c	-9	0	A	T	0.432	1.291163e+02	1.093663e+02	1.518891e+00	2.379636e-01
-9	Rv1460	-9	0	A	T	0.019	-4.078109e+01	8.661933e+01	1.536462e+00	6.378495e-01
-9	Rv1461	-9	0	A	T	0.178	2.666035e+01	6.236165e+01	1.533802e+00	6.690708e-01
-9	Rv1462	-9	0	A	T	0.499	-2.140650e+01	4.774974e+02	1.546703e+00	9.642486e-01
-9	Rv1463	-9	0	A	T	0.065	-2.911320e+01	8.966997e+01	1.531684e+00	7.454779e-01
-9	Rv1467c	-9	0	A	T	0.013	9.713312e+01	6.310031e+01	1.531863e+00	1.239415e-01
-9	Rv1468c	-9	0	A	T	0.039	7.772250e+00	5.778664e+01	1.533546e+00	8.930269e-01
-9	Rv1469	-9	0	A	T	0.025	1.651599e+01	5.684756e+01	1.528429e+00	7.714520e-01
-9	Rv1472	-9	0	A	T	0.020	-3.922844e+01	6.996681e+01	1.536396e+00	5.751089e-01
-9	Rv1473	-9	0	A	T	0.024	-1.439890e+01	9.433436e+01	1.530732e+00	8.787062e-01
-9	Rv1479	-9	0	A	T	0.153	6.139485e+01	9.824480e+01	1.549306e+00	5.321252e-01
-9	Rv1480	-9	0	A	T	0.012	1.257417e+02	6.979021e+01	1.575425e+00	7.180168e-02
-9	Rv1484	-9	0	A	T	0.027	1.064603e+02	4.907880e+01	1.484636e+00	3.023404e-02
-9	Rv1486c	-9	0	A	T	0.440	1.393294e+02	1.407905e+02	1.525389e+00	3.225262e-01
-9	Rv1489	-9	0	A	T	0.054	-2.111384e+02	1.953961e+02	1.535023e+00	2.800722e-01
-9	Rv1490	-9	0	A	T	0.013	1.157240e+02	6.313837e+01	1.519862e+00	6.703071e-02
-9	Rv1493	-9	0	A	T	0.014	2.208061e+01	6.634236e+01	1.524855e+00	7.393127e-01
-9	Rv1497	-9	0	A	T	0.215	-1.112287e+02	6.936369e+01	1.519349e+00	1.090324e-01
-9	Rv1498c	-9	0	A	T	0.474	-7.973634e+01	1.258945e+02	1.528038e+00	5.266008e-01
-9	Rv1500	-9	0	A	T	0.075	-2.955995e+01	5.300888e+01	1.525937e+00	5.771765e-01
-9	Rv1501	-9	0	A	T	0.025	-9.123649e+01	8.896505e+01	1.508983e+00	3.052857e-01
-9	Rv1502	-9	0	A	T	0.475	-9.273864e+00	1.123203e+02	1.535263e+00	9.342080e-01
-9	Rv1504c	-9	0	A	T	0.044	-2.776845e+02	1.206103e+02	1.531328e+00	2.145975e-02
-9	Rv1505c	-9	0	A	T	0.165	1.547749e+02	1.037835e+02	1.556885e+00	1.360967e-01
-9	Rv1508A	-9	0	A	T	0.036	2.414340e+02	1.451297e+02	1.546190e+00	9.641665e-02
-9	Rv1508c	-9	0	A	T	0.098	1.754249e+01	5.454349e+01	1.533518e+00	7.477846e-01
-9	Rv1511	-9	0	A	T	0.021	1.777463e+02	8.304406e+01	1.515988e+00	3.249236e-02
-9	Rv1515c	-9	0	A	T	0.058	-5.490839e+01	8.773712e+01	1.536352e+00	5.315273e-01
-9	Rv1517	-9	0	A	T	0.227	1.475802e+01	1.172430e+02	1.542231e+00	8.998482e-01
-9	Rv1518	-9	0	A	T	0.087	7.380757e+01	6.884994e+01	1.548512e+00	2.838981e-01
-9	Rv1520	-9	0	A	T	0.064	6.648502e+01	8.088540e+01	1.531064e+00	4.112335e-01
-9	Rv1521	-9	0	A	T	0.137	1.054030e+02	5.727808e+01	1.482152e+00	6.594632e-02
-9	Rv1522c	-9	0	A	T	0.088	7.543693e+01	5.437357e+01	1.505807e+00	1.655414e-01
-9	Rv1523	-9	0	A	T	0.124	5.348043e+01	5.799828e+01	1.542412e+00	3.566300e-01
-9	Rv1525	-9	0	A	T	0.013	-5.973011e+01	7.298461e+01	1.536683e+00	4.132691e-01
-9	Rv1526c	-9	0	A	T	0.015	9.446536e+00	7.461418e+01	1.533402e+00	8.992708e-01
-9	Rv1527c	-9	0	A	T	0.243	1.032830e+01	4.564396e+01	1.531466e+00	8.210162e-01
-9	Rv1529	-9	0	A	T	0.010	-1.026433e+02	7.061894e+01	1.523270e+00	1.463095e-01
-9	Rv1530	-9	0	A	T	0.015	6.961433e+01	7.877064e+01	1.521867e+00	3.769744e-01
-9	Rv1532c	-9	0	A	T	0.058	7.618056e+01	8.903340e+01	1.527785e+00	3.923401e-01
-9	Rv1536	-9	0	A	T	0.038	1.087388e+01	4.796489e+01	1.530989e+00	8.206855e-01
-9	Rv1537	-9	0	A	T	0.201	-1.140651e+02	9.679917e+01	1.520042e+00	2.388456e-01
-9	Rv1538c	-9	0	A	T	0.156	1.644358e+01	8.290853e+01	1.538608e+00	8.428120e-01
-9	Rv1539	-9	0	A	T	0.019	1.966160e+02	1.856396e+02	1.520452e+00	2.897206e-01
-9	Rv1540	-9	0	A	T	0.015	7.405145e+01	1.004838e+02	1.534211e+00	4.612742e-01
-9	Rv1541c	-9	0	A	T	0.022	2.297578e+02	1.053419e+02	1.512483e+00	2.934087e-02
-9	Rv1543	-9	0	A	T	0.013	-2.749923e+01	7.971414e+01	1.530635e+00	7.301654e-01
-9	Rv1544	-9	0	A	T	0.025	1.255022e+02	7.864624e+01	1.539113e+00	1.107586e-01
-9	Rv1547	-9	0	A	T	0.082	-5.371641e-01	5.457818e+01	1.535399e+00	9.921486e-01
-9	Rv1548c	-9	0	A	T	0.469	-1.118926e+02	8.775829e+01	1.527431e+00	2.025132e-01
-9	Rv1549	-9	0	A	T	0.497	-1.286847e+02	1.297494e+02	1.516501e+00	3.214656e-01
-9	Rv1550	-9	0	A	T	0.011	3.685372e+01	1.000440e+02	1.540319e+00	7.126481e-01
-9	Rv1551	-9	0	A	T	0.218	2.085153e+01	6.606370e+01	1.537106e+00	7.523312e-01
-9	Rv1552	-9	0	A	T	0.097	1.186109e+01	6.760146e+01	1.534733e+00	8.607461e-01
-9	Rv1553	-9	0	A	T	0.135	1.485598e+01	8.308730e+01	1.538172e+00	8.581203e-01
-9	Rv1554	-9	0	A	T	0.499	-4.951123e+02	2.602921e+02	1.531041e+00	5.735347e-02
-9	Rv1556	-9	0	A	T	0.019	-2.210882e+02	1.204996e+02	1.564372e+00	6.674859e-02
-9	Rv1557	-9	0	A	T	0.132	1.079896e+01	6.670780e+01	1.538882e+00	8.714196e-01
-9	Rv1558	-9	0	A	T	0.019	-3.221742e+00	1.708660e+02	1.535179e+00	9.849591e-01
-9	Rv1559	-9	0	A	T	0.029	1.475760e+01	5.548959e+01	1.529500e+00	7.903141e-01
-9	Rv1562c	-9	0	A	T	0.016	-1.390963e+02	7.033841e+01	1.529746e+00	4.817349e-02
-9	Rv1563c	-9	0	A	T	0.046	2.832157e+01	5.674524e+01	1.521743e+00	6.177854e-01
-9	Rv1564c	-9	0	A	T	0.011	3.723981e+01	7.604672e+01	1.537157e+00	6.244238e-01
-9	Rv1565c	-9	0	A	T	0.058	-1.289448e+02	6.512241e+01	1.585475e+00	4.789080e-02
-9	Rv1569	-9	0	A	T	0.170	-2.360319e+01	8.434527e+01	1.534485e+00	7.796407e-01
-9	Rv1570	-9	0	A	T	0.499	6.367915e+00	3.070977e+02	1.538961e+00	9.834593e-01
-9	Rv1571	-9	0	A	T	0.115	-1.924681e+02	1.163568e+02	1.515920e+00	9.832258e-02
-9	Rv1572c	-9	0	A	T	0.211	8.834679e+00	2.866469e+01	1.530584e+00	7.579692e-01
-9	Rv1575	-9	0	A	T	0.227	-8.967352e+00	3.859468e+01	1.528673e+00	8.163019e-01
-9	Rv1576c	-9	0	A	T	0.029	-1.775988e+01	5.690164e+01	1.535352e+00	7.549982e-01
-9	Rv1577c	-9	0	A	T	0.107	-4.181277e+01	5.268800e+01	1.536475e+00	4.275647e-01
-9	Rv1587c	-9	0	A	T	0.044	9.362033e+00	4.744330e+01	1.536716e+00	8.435966e-01
-9	Rv1588c	-9	0	A	T	0.090	-1.983241e+01	4.659164e+01	1.526317e+00	6.704163e-01
-9	Rv1591	-9	0	A	T	0.011	-1.848516e+01	9.880132e+01	1.530999e+00	8.516133e-01
-9	Rv1592c	-9	0	A	T	0.222	5.392028e+01	1.112011e+02	1.554272e+00	6.278288e-01
-9	Rv1595	-9	0	A	T	0.138	-7.932250e+01	7.829952e+01	1.549891e+00	3.112005e-01
-9	Rv1597	-9	0	A	T	0.439	1.187271e+02	1.430989e+02	1.536128e+00	4.068550e-01
-9	Rv1599	-9	0	A	T	0.030	2.461278e+02	1.153818e+02	1.604091e+00	3.308155e-02
-9	Rv1600	-9	0	A	T	0.037	-2.084966e+02	1.089060e+02	1.529975e+00	5.576032e-02
-9	Rv1602	-9	0	A	T	0.498	5.017025e+01	2.589684e+02	1.536429e+00	8.464139e-01
-9	Rv1604	-9	0	A	T	0.472	2.572172e+01	1.577222e+02	1.532573e+00	8.704766e-01
-9	Rv1606	-9	0	A	T	0.181	-6.399555e+00	7.077705e+01	1.537256e+00	9.279673e-01
-9	Rv1607	-9	0	A	T	0.038	7.348927e+01	1.084339e+02	1.546247e+00	4.980503e-01
-9	Rv1609	-9	0	A	T	0.024	2.074542e+01	7.012971e+01	1.532822e+00	7.674143e-01
-9	Rv1614	-9	0	A	T	0.034	-1.397577e+02	8.341790e+01	1.468393e+00	9.407588e-02
-9	Rv1615	-9	0	A	T	0.125	-1.559556e+02	9.565179e+01	1.516335e+00	1.032263e-01
-9	Rv1617	-9	0	A	T	0.021	4.664955e+01	8.780526e+01	1.523324e+00	5.953043e-01
-9	Rv1618	-9	0	A	T	0.488	-2.014735e+01	8.142628e+01	1.535982e+00	8.046106e-01
-9	Rv1621c	-9	0	A	T	0.021	-2.951186e+01	1.251312e+02	1.532446e+00	8.135849e-01
-9	Rv1622c	-9	0	A	T	0.054	-9.442563e+01	7.429805e+01	1.518357e+00	2.039698e-01
-9	Rv1625c	-9	0	A	T	0.030	3.771755e+01	6.093190e+01	1.535697e+00	5.360073e-01
-9	Rv1629	-9	0	A	T	0.015	-2.779285e+01	6.883215e+01	1.525462e+00	6.864370e-01
-9	Rv1630	-9	0	A	T	0.086	5.745592e+01	4.375250e+01	1.545154e+00	1.893252e-01
-9	Rv1633	-9	0	A	T	0.029	7.860335e+01	1.271828e+02	1.550446e+00	5.366509e-01
-9	Rv1634	-9	0	A	T	0.069	1.428469e+02	1.439529e+02	1.559126e+00	3.212108e-01
-9	Rv1637c	-9	0	A	T	0.015	-8.518896e+01	5.637717e+01	1.514202e+00	1.309956e-01
-9	Rv1638	-9	0	A	T	0.030	-6.087634e+01	6.971598e+01	1.521828e+00	3.826980e-01
-9	Rv1639c	-9	0	A	T	0.010	-9.788418e+00	7.293484e+01	1.531044e+00	8.932572e-01
-9	Rv1640c	-9	0	A	T	0.065	-4.143082e+01	6.760075e+01	1.535435e+00	5.400564e-01
-9	Rv1641	-9	0	A	T	0.013	-8.729837e+00	8.347239e+01	1.533520e+00	9.167210e-01
-9	Rv1644	-9	0	A	T	0.471	2.552081e+02	1.319531e+02	1.513772e+00	5.330026e-02
-9	Rv1646	-9	0	A	T	0.012	-4.238786e+01	9.845578e+01	1.539606e+00	6.668773e-01
-9	Rv1647	-9	0	A	T	0.499	-3.326681e+02	3.832348e+02	1.542307e+00	3.855109e-01
-9	Rv1648	-9	0	A	T	0.011	-1.014240e+02	7.315295e+01	1.525998e+00	1.658213e-01
-9	Rv1649	-9	0	A	T	0.069	-7.939335e+01	2.067433e+02	1.545009e+00	7.010215e-01
-9	Rv1650	-9	0	A	T	0.183	5.834136e+01	5.502225e+01	1.554503e+00	2.891767e-01
-9	Rv1651c	-9	0	A	T	0.186	-4.992922e+01	4.159546e+01	1.535543e+00	2.302012e-01
-9	Rv1652	-9	0	A	T	0.111	-1.024330e+01	1.173160e+02	1.537458e+00	9.304344e-01
-9	Rv1654	-9	0	A	T	0.017	-1.106526e+01	1.277721e+02	1.530806e+00	9.310004e-01
-9	Rv1659	-9	0	A	T	0.024	-1.499722e+02	1.100558e+02	1.519617e+00	1.731941e-01
-9	Rv1660	-9	0	A	T	0.013	-3.964334e+01	8.607998e+01	1.525241e+00	6.451981e-01
-9	Rv1661	-9	0	A	T	0.108	3.748883e+00	3.829306e+01	1.532701e+00	9.220256e-01
-9	Rv1662	-9	0	A	T	0.496	1.781052e+02	1.553937e+02	1.548532e+00	2.519231e-01
-9	Rv1663	-9	0	A	T	0.024	8.006438e+00	5.606205e+01	1.534332e+00	8.864573e-01
-9	Rv1664	-9	0	A	T	0.029	-2.786761e+01	4.978935e+01	1.521689e+00	5.757647e-01
-9	Rv1668c	-9	0	A	T	0.157	2.128418e+02	1.106061e+02	1.588597e+00	5.451243e-02
-9	Rv1670	-9	0	A	T	0.036	2.320635e+01	1.486723e+02	1.537529e+00	8.759836e-01
-9	Rv1672c	-9	0	A	T	0.018	-1.492469e+01	6.799490e+01	1.526316e+00	8.262941e-01
-9	Rv1673c	-9	0	A	T	0.040	9.647237e+00	9.733130e+01	1.536493e+00	9.210589e-01
-9	Rv1674c	-9	0	A	T	0.199	2.664212e+01	1.533417e+02	1.551702e+00	8.620917e-01
-9	Rv1675c	-9	0	A	T	0.013	4.828867e+01	9.907919e+01	1.544264e+00	6.260677e-01
-9	Rv1677	-9	0	A	T	0.017	5.457800e+01	7.700198e+01	1.546063e+00	4.785722e-01
-9	Rv1679	-9	0	A	T	0.013	-3.614077e+01	7.358438e+01	1.546514e+00	6.233977e-01
-9	Rv1681	-9	0	A	T	0.055	-7.616411e+01	9.383482e+01	1.547153e+00	4.171087e-01
-9	Rv1683	-9	0	A	T	0.016	5.465736e+01	5.717032e+01	1.533917e+00	3.392114e-01
-9	Rv1694	-9	0	A	T	0.014	1.225693e+00	5.648473e+01	1.528631e+00	9.826906e-01
-9	Rv1695	-9	0	A	T	0.012	6.612264e+01	1.496061e+02	1.526065e+00	6.585718e-01
-9	Rv1699	-9	0	A	T	0.042	1.483799e+01	3.909608e+01	1.528227e+00	7.043534e-01
-9	Rv1702c	-9	0	A	T	0.015	-1.660893e+01	7.132758e+01	1.534229e+00	8.159080e-01
-9	Rv1704c	-9	0	A	T	0.492	-8.100440e+01	1.082522e+02	1.531253e+00	4.544063e-01
-9	Rv1705c	-9	0	A	T	0.102	5.425713e+01	7.792098e+01	1.527421e+00	4.863481e-01
-9	Rv1707	-9	0	A	T	0.018	-1.108789e+02	7.251346e+01	1.490973e+00	1.264658e-01
-9	Rv1708	-9	0	A	T	0.012	-7.783669e+01	1.023006e+02	1.518798e+00	4.468646e-01
-9	Rv1709	-9	0	A	T	0.119	2.861764e+01	7.693427e+01	1.544505e+00	7.099664e-01
-9	Rv1713	-9	0	A	T	0.012	-1.124900e+02	9.101672e+01	1.527026e+00	2.166886e-01
-9	Rv1714	-9	0	A	T	0.024	-1.574978e+02	6.843552e+01	1.508393e+00	2.151203e-02
-9	Rv1716	-9	0	A	T	0.499	2.135771e+02	4.752367e+02	1.540172e+00	6.532026e-01
-9	Rv1717	-9	0	A	T	0.210	4.436453e+01	1.216335e+02	1.551483e+00	7.153600e-01
-9	Rv1718	-9	0	A	T	0.037	-4.014653e+01	7.517714e+01	1.517465e+00	5.934067e-01
-9	Rv1722	-9	0	A	T	0.208	-9.313681e+01	7.082216e+01	1.518850e+00	1.886939e-01
-9	Rv1725c	-9	0	A	T	0.045	1.545295e+02	8.320072e+01	1.508901e+00	6.347249e-02
-9	Rv1726	-9	0	A	T	0.016	1.386289e+02	7.369493e+01	1.485803e+00	6.015879e-02
-9	Rv1727	-9	0	A	T	0.028	-4.782024e+01	8.163093e+01	1.516921e+00	5.580955e-01
-9	Rv1729c	-9	0	A	T	0.015	-5.706423e+01	6.093252e+01	1.528094e+00	3.491661e-01
-9	Rv1730c	-9	0	A	T	0.084	-1.597074e+02	6.975172e+01	1.507959e+00	2.218638e-02
-9	Rv1731	-9	0	A	T	0.063	1.379688e+02	7.120601e+01	1.504958e+00	5.286873e-02
-9	Rv1733c	-9	0	A	T	0.439	-4.036978e+01	1.084853e+02	1.549288e+00	7.098571e-01
-9	Rv1735c	-9	0	A	T	0.012	1.317011e+02	8.964598e+01	1.510442e+00	1.420189e-01
-9	Rv1736c	-9	0	A	T	0.023	2.035863e+01	6.271383e+01	1.525522e+00	7.455106e-01
-9	Rv1737c	-9	0	A	T	0.016	3.166722e+01	6.634801e+01	1.547443e+00	6.332288e-01
-9	Rv1738	-9	0	A	T	0.017	-3.787988e+01	9.688978e+01	1.533699e+00	6.958862e-01
-9	Rv1742	-9	0	A	T	0.011	-4.511384e+01	7.511245e+01	1.538384e+00	5.481901e-01
-9	Rv1743	-9	0	A	T	0.019	-1.619694e+01	8.287063e+01	1.531863e+00	8.450697e-01
-9	Rv1746	-9	0	A	T	0.016	8.542575e+01	7.594181e+01	1.541294e+00	2.608269e-01
-9	Rv1747	-9	0	A	T	0.031	1.007464e+02	6.331729e+01	1.541143e+00	1.118000e-01
-9	Rv1749c	-9	0	A	T	0.020	-7.845370e+01	1.702548e+02	1.534675e+00	6.450110e-01
-9	Rv1750c	-9	0	A	T	0.083	-6.225499e+01	7.223066e+01	1.510642e+00	3.888917e-01
-9	Rv1751	-9	0	A	T	0.012	-3.912084e+01	6.456982e+01	1.530198e+00	5.446980e-01
-9	Rv1752	-9	0	A	T	0.027	1.519245e+01	7.875683e+01	1.527610e+00	8.470621e-01
-9	Rv1753c	-9	0	A	T	0.416	6.373932e+00	5.579151e+01	1.533016e+00	9.090592e-01
-9	Rv1754c	-9	0	A	T	0.024	1.644308e+01	4.793865e+01	1.531594e+00	7.316470e-01
-9	Rv1755c	-9	0	A	T	0.025	-5.635255e+01	4.812009e+01	1.536566e+00	2.417612e-01
-9	Rv1758	-9	0	A	T	0.071	2.386980e+01	3.537597e+01	1.523681e+00	4.999461e-01
-9	Rv1759c	-9	0	A	T	0.213	-1.722151e+01	3.165865e+01	1.531573e+00	5.865437e-01
-9	Rv1760	-9	0	A	T	0.347	-2.737371e+01	4.358975e+01	1.534244e+00	5.301140e-01
-9	Rv1762c	-9	0	A	T	0.081	4.913069e+01	7.234029e+01	1.522816e+00	4.971459e-01
-9	Rv1768	-9	0	A	T	0.109	1.661611e+01	5.275481e+01	1.532446e+00	7.528314e-01
-9	Rv1769	-9	0	A	T	0.096	6.704187e+01	1.247012e+02	1.537504e+00	5.909231e-01
-9	Rv1770	-9	0	A	T	0.031	-2.935116e+00	5.591445e+01	1.532411e+00	9.581432e-01
-9	Rv1771	-9	0	A	T	0.024	-1.535086e+01	8.824838e+01	1.535263e+00	8.619289e-01
-9	Rv1773c	-9	0	A	T	0.154	-8.968387e+01	1.355200e+02	1.536136e+00	5.082214e-01
-9	Rv1774	-9	0	A	T	0.046	-5.846835e+00	6.093713e+01	1.533787e+00	9.235748e-01
-9	Rv1775	-9	0	A	T	0.051	-2.353825e+01	1.201891e+02	1.541297e+00	8.447606e-01
-9	Rv1777	-9	0	A	T	0.047	1.393977e+02	5.602744e+01	1.495083e+00	1.295860e-02
-9	Rv1779c	-9	0	A	T	0.043	1.003086e+01	5.189195e+01	1.533300e+00	8.467493e-01
-9	Rv1781c	-9	0	A	T	0.029	7.111136e+01	6.172949e+01	1.521262e+00	2.495203e-01
-9	Rv1783	-9	0	A	T	0.032	-1.687634e+01	1.450230e+02	1.541828e+00	9.073756e-01
-9	Rv1784	-9	0	A	T	0.017	3.811391e+01	6.593634e+01	1.527181e+00	5.633274e-01
-9	Rv1785c	-9	0	A	T	0.097	6.981801e+01	9.079859e+01	1.550406e+00	4.420603e-01
-9	Rv1787	-9	0	A	T	0.223	-8.338264e+01	4.652510e+01	1.526950e+00	7.331104e-02
-9	Rv1788	-9	0	A	T	0.122	-3.550855e+01	6.338353e+01	1.521627e+00	5.754190e-01
-9	Rv1790	-9	0	A	T	0.013	-1.560344e+01	6.478229e+01	1.537080e+00	8.096985e-01
-9	Rv1792	-9	0	A	T	0.013	7.813700e+00	8.313096e+01	1.536576e+00	9.251282e-01
-9	Rv1796	-9	0	A	T	0.013	2.882944e+01	7.830292e+01	1.532103e+00	7.127948e-01
-9	Rv1797	-9	0	A	T	0.012	-1.288905e+02	1.018437e+02	1.519932e+00	2.058725e-01
-9	Rv1800	-9	0	A	T	0.172	-6.688404e+01	6.750008e+01	1.528386e+00	3.219150e-01
-9	Rv1801	-9	0	A	T	0.098	9.974137e+01	5.527060e+01	1.502674e+00	7.134748e-02
-9	Rv1802	-9	0	A	T	0.042	-1.192881e+01	6.771695e+01	1.531338e+00	8.601956e-01
-9	Rv1803c	-9	0	A	T	0.028	-5.220469e+01	5.235999e+01	1.530112e+00	3.189167e-01
-9	Rv1808	-9	0	A	T	0.070	-1.373926e+02	1.361088e+02	1.547278e+00	3.129382e-01
-9	Rv1809	-9	0	A	T	0.478	-1.503586e+02	1.511552e+02	1.537339e+00	3.200359e-01
-9	Rv1811	-9	0	A	T	0.113	1.599674e+01	9.063561e+01	1.533813e+00	8.599300e-01
-9	Rv1812c	-9	0	A	T	0.496	1.021347e+02	1.459278e+02	1.543633e+00	4.841045e-01
-9	Rv1814	-9	0	A	T	0.029	7.722293e+01	7.393796e+01	1.530354e+00	2.964636e-01
-9	Rv1815	-9	0	A	T	0.498	-1.997841e+01	1.916044e+02	1.539474e+00	9.169705e-01
-9	Rv1816	-9	0	A	T	0.024	-1.558443e+02	8.425988e+01	1.589640e+00	6.458216e-02
-9	Rv1817	-9	0	A	T	0.012	2.664828e+01	7.426308e+01	1.533140e+00	7.197707e-01
-9	Rv1818c	-9	0	A	T	0.018	8.860282e-01	5.583213e+01	1.530515e+00	9.873407e-01
-9	Rv1819c	-9	0	A	T	0.025	8.671904e+01	5.390576e+01	1.504019e+00	1.078993e-01
-9	Rv1821	-9	0	A	T	0.171	3.044676e+01	7.084148e+01	1.529256e+00	6.674152e-01
-9	Rv1823	-9	0	A	T	0.051	1.611581e+02	8.922312e+01	1.461625e+00	7.109158e-02
-9	Rv1825	-9	0	A	T	0.119	-8.448877e+01	1.187452e+02	1.543124e+00	4.768824e-01
-9	Rv1826	-9	0	A	T	0.062	-1.218609e+02	1.828678e+02	1.545397e+00	5.052707e-01
-9	Rv1830	-9	0	A	T	0.010	1.530434e+01	6.689927e+01	1.527911e+00	8.190827e-01
-9	Rv1832	-9	0	A	T	0.012	8.551431e+01	7.004750e+01	1.559044e+00	2.223612e-01
-9	Rv1834	-9	0	A	T	0.017	-3.411533e+00	7.571197e+01	1.535707e+00	9.640663e-01
-9	Rv1835c	-9	0	A	T	0.097	1.669366e+01	5.767280e+01	1.527079e+00	7.722754e-01
-9	Rv1836c	-9	0	A	T	0.013	-4.827157e+01	9.858282e+01	1.526306e+00	6.244531e-01
-9	Rv1837c	-9	0	A	T	0.058	1.517974e+01	6.086974e+01	1.529783e+00	8.031022e-01
-9	Rv1840c	-9	0	A	T	0.024	-2.557113e+01	5.238126e+01	1.531198e+00	6.255019e-01
-9	Rv1841c	-9	0	A	T	0.014	-8.306503e+01	8.045092e+01	1.515910e+00	3.020157e-01
-9	Rv1842c	-9	0	A	T	0.019	4.555819e+00	1.047053e+02	1.533183e+00	9.653004e-01
-9	Rv1843c	-9	0	A	T	0.030	5.196320e+01	7.335902e+01	1.521649e+00	4.788490e-01
-9	Rv1844c	-9	0	A	T	0.024	-7.098636e+01	6.393269e+01	1.551185e+00	2.670437e-01
-9	Rv1846c	-9	0	A	T	0.027	-2.102454e+02	1.334837e+02	1.549804e+00	1.154627e-01
-9	Rv1847	-9	0	A	T	0.062	-2.818939e+01	1.436395e+02	1.539164e+00	8.444416e-01
-9	Rv1848	-9	0	A	T	0.018	-2.763736e+01	9.392077e+01	1.542646e+00	7.686001e-01
-9	Rv1850	-9	0	A	T	0.016	-6.412451e+01	6.018261e+01	1.532288e+00	2.868301e-01
-9	Rv1855c	-9	0	A	T	0.018	3.454997e+01	8.270930e+01	1.529904e+00	6.762089e-01
-9	Rv1860	-9	0	A	T	0.404	2.120873e+01	4.955922e+01	1.541586e+00	6.687539e-01
-9	Rv1863c	-9	0	A	T	0.039	3.086306e+01	9.086236e+01	1.536821e+00	7.341562e-01
-9	Rv1865c	-9	0	A	T	0.023	1.679239e+01	8.636641e+01	1.530119e+00	8.458653e-01
-9	Rv1866	-9	0	A	T	0.053	-5.375763e+01	5.439645e+01	1.517552e+00	3.231943e-01
-9	Rv1867	-9	0	A	T	0.023	-3.522847e+01	6.636084e+01	1.540435e+00	5.955966e-01
-9	Rv1868	-9	0	A	T	0.031	1.139881e+02	6.274224e+01	1.488850e+00	6.946182e-02
-9	Rv1869c	-9	0	A	T	0.010	6.490040e+01	8.090705e+01	1.523412e+00	4.225937e-01
-9	Rv1870c	-9	0	A	T	0.037	-2.747522e+02	1.112389e+02	1.536541e+00	1.362999e-02
-9	Rv1872c	-9	0	A	T	0.181	-1.862165e+01	3.529882e+01	1.534997e+00	5.978984e-01
-9	Rv1877	-9	0	A	T	0.067	-1.003068e+01	5.426918e+01	1.532764e+00	8.533870e-01
-9	Rv1878	-9	0	A	T	0.132	-2.072870e+01	6.397865e+01	1.533139e+00	7.459900e-01
-9	Rv1879	-9	0	A	T	0.014	5.974697e+01	6.898073e+01	1.539343e+00	3.865587e-01
-9	Rv1880c	-9	0	A	T	0.039	8.880367e+01	8.579381e+01	1.529165e+00	3.008054e-01
-9	Rv1881c	-9	0	A	T	0.046	-7.824645e+01	9.521350e+01	1.549687e+00	4.113278e-01
-9	Rv1883c	-9	0	A	T	0.022	-1.656261e+01	9.856492e+01	1.532001e+00	8.665775e-01
-9	Rv1884c	-9	0	A	T	0.171	2.344075e+00	1.094705e+02	1.539641e+00	9.829193e-01
-9	Rv1886c	-9	0	A	T	0.036	-3.021792e+02	1.557385e+02	1.536930e+00	5.253977e-02
-9	Rv1888c	-9	0	A	T	0.038	-1.231709e+02	9.582842e+01	1.502394e+00	1.988859e-01
-9	Rv1890c	-9	0	A	T	0.017	1.224588e+02	1.183302e+02	1.518717e+00	3.008949e-01
-9	Rv1894c	-9	0	A	T	0.040	-1.262322e+02	5.529463e+01	1.492729e+00	2.258232e-02
-9	Rv1895	-9	0	A	T	0.496	-5.726874e+01	1.914317e+02	1.541185e+00	7.648613e-01
-9	Rv1897c	-9	0	A	T	0.127	6.966052e+01	9.450588e+01	1.553178e+00	4.611809e-01
-9	Rv1899c	-9	0	A	T	0.169	4.124287e+01	2.350478e+01	1.516826e+00	7.953183e-02
-9	Rv1900c	-9	0	A	T	0.471	6.048056e+00	1.494569e+02	1.539422e+00	9.677265e-01
-9	Rv1901	-9	0	A	T	0.023	-4.743822e+01	6.998565e+01	1.518932e+00	4.979905e-01
-9	Rv1902c	-9	0	A	T	0.021	-6.638725e+01	6.158501e+01	1.516309e+00	2.812257e-01
-9	Rv1904	-9	0	A	T	0.061	4.378656e+01	7.781144e+01	1.508862e+00	5.737093e-01
-9	Rv1905c	-9	0	A	T	0.025	4.926607e+01	7.914904e+01	1.530638e+00	5.337473e-01
-9	Rv1908c	-9	0	A	T	0.326	2.344296e+02	2.303539e+01	1.110760e+00	1.557910e-23
-9	Rv1910c	-9	0	A	T	0.011	1.489790e+02	8.782639e+01	1.532431e+00	9.004875e-02
-9	Rv1912c	-9	0	A	T	0.086	-1.620086e+01	8.593867e+01	1.538167e+00	8.504985e-01
-9	Rv1914c	-9	0	A	T	0.029	1.112877e+02	8.901560e+01	1.570406e+00	2.114294e-01
-9	Rv1915	-9	0	A	T	0.231	9.650776e+00	8.481935e+01	1.533364e+00	9.094279e-01
-9	Rv1916	-9	0	A	T	0.036	3.071606e+01	8.341603e+01	1.539343e+00	7.127583e-01
-9	Rv1917c	-9	0	A	T	0.496	1.245115e+02	1.421135e+02	1.534937e+00	3.811003e-01
-9	Rv1918c	-9	0	A	T	0.124	7.530420e+01	4.126143e+01	1.479036e+00	6.820192e-02
-9	Rv1920	-9	0	A	T	0.169	1.992482e+01	5.168986e+01	1.545526e+00	6.999475e-01
-9	Rv1921c	-9	0	A	T	0.032	-1.007384e+01	5.937259e+01	1.533659e+00	8.652924e-01
-9	Rv1922	-9	0	A	T	0.013	5.728226e+01	6.938412e+01	1.524158e+00	4.091792e-01
-9	Rv1923	-9	0	A	T	0.015	-1.845081e+02	6.269269e+01	1.535474e+00	3.302301e-03
-9	Rv1925	-9	0	A	T	0.062	1.456974e+02	6.996535e+01	1.548557e+00	3.748137e-02
-9	Rv1927	-9	0	A	T	0.053	4.680207e+00	1.201941e+02	1.534958e+00	9.689447e-01
-9	Rv1928c	-9	0	A	T	0.012	1.155045e+01	7.062480e+01	1.531144e+00	8.701111e-01
-9	Rv1931c	-9	0	A	T	0.017	-2.524517e+01	9.893089e+01	1.527588e+00	7.986209e-01
-9	Rv1933c	-9	0	A	T	0.053	3.618950e+01	9.937441e+01	1.545653e+00	7.157825e-01
-9	Rv1934c	-9	0	A	T	0.074	6.112755e+01	6.521459e+01	1.510587e+00	3.487474e-01
-9	Rv1935c	-9	0	A	T	0.028	-1.992842e+01	6.166997e+01	1.532541e+00	7.466317e-01
-9	Rv1936	-9	0	A	T	0.065	2.798054e+02	9.617710e+01	1.524148e+00	3.678712e-03
-9	Rv1937	-9	0	A	T	0.048	3.486343e+01	5.450181e+01	1.544707e+00	5.224865e-01
-9	Rv1938	-9	0	A	T	0.061	1.837417e+01	7.900249e+01	1.530201e+00	8.161231e-01
-9	Rv1939	-9	0	A	T	0.046	-3.400618e+01	1.120810e+02	1.538803e+00	7.616236e-01
-9	Rv1945	-9	0	A	T	0.279	1.680273e+01	3.316862e+01	1.538033e+00	6.125240e-01
-9	Rv1948c	-9	0	A	T	0.072	1.272862e+02	1.190848e+02	1.543794e+00	2.853084e-01
-9	Rv1949c	-9	0	A	T	0.014	-1.644708e+02	8.041223e+01	1.519382e+00	4.100346e-02
-9	Rv1957	-9	0	A	T	0.155	-2.500186e+02	1.115382e+02	1.526431e+00	2.514324e-02
-9	Rv1960c	-9	0	A	T	0.013	-2.704546e+01	6.977763e+01	1.542739e+00	6.983734e-01
-9	Rv1961	-9	0	A	T	0.016	2.225572e+02	1.676134e+02	1.570359e+00	1.844560e-01
-9	Rv1963c	-9	0	A	T	0.014	2.315465e+01	1.389669e+02	1.537998e+00	8.676927e-01
-9	Rv1965	-9	0	A	T	0.016	-7.540524e+01	1.078618e+02	1.542436e+00	4.846086e-01
-9	Rv1966	-9	0	A	T	0.071	-8.024824e+01	1.103985e+02	1.549531e+00	4.674084e-01
-9	Rv1967	-9	0	A	T	0.030	-2.362205e+00	6.454242e+01	1.533491e+00	9.708096e-01
-9	Rv1968	-9	0	A	T	0.032	-8.472811e+01	6.855047e+01	1.561415e+00	2.166631e-01
-9	Rv1969	-9	0	A	T	0.048	-6.864950e+01	6.460822e+01	1.497093e+00	2.881652e-01
-9	Rv1971	-9	0	A	T	0.437	4.222148e+00	3.938872e+01	1.534870e+00	9.146519e-01
-9	Rv1972	-9	0	A	T	0.049	3.540631e+01	1.230782e+02	1.532731e+00	7.736385e-01
-9	Rv1974	-9	0	A	T	0.010	4.117142e+01	7.529180e+01	1.517819e+00	5.845844e-01
-9	Rv1977	-9	0	A	T	0.014	-1.101067e+02	7.363337e+01	1.516311e+00	1.350471e-01
-9	Rv1978	-9	0	A	T	0.066	4.654691e+01	9.023066e+01	1.534334e+00	6.060279e-01
-9	Rv1979c	-9	0	A	T	0.021	2.043765e+01	6.299016e+01	1.533931e+00	7.456389e-01
-9	Rv1980c	-9	0	A	T	0.044	5.016264e+01	8.047019e+01	1.524569e+00	5.331414e-01
-9	Rv1982c	-9	0	A	T	0.153	-2.313825e+02	9.850672e+01	1.545974e+00	1.896441e-02
-9	Rv1983	-9	0	A	T	0.040	-7.159979e+01	6.901368e+01	1.518834e+00	2.996911e-01
-9	Rv1986	-9	0	A	T	0.053	4.434672e+01	8.491686e+01	1.522755e+00	6.015863e-01
-9	Rv1987	-9	0	A	T	0.198	-7.105356e+01	1.656710e+02	1.542865e+00	6.680726e-01
-9	Rv1991c	-9	0	A	T	0.020	1.011368e+02	1.060622e+02	1.527925e+00	3.404666e-01
-9	Rv1992c	-9	0	A	T	0.058	2.490160e+01	5.059418e+01	1.527806e+00	6.226654e-01
-9	Rv1993c	-9	0	A	T	0.011	-9.491740e+01	1.004665e+02	1.530329e+00	3.449374e-01
-9	Rv1995	-9	0	A	T	0.110	-5.524654e+01	6.365672e+01	1.533042e+00	3.856045e-01
-9	Rv1996	-9	0	A	T	0.027	-6.047777e+01	8.076901e+01	1.522643e+00	4.541163e-01
-9	Rv1997	-9	0	A	T	0.091	-5.169913e+01	6.413012e+01	1.534676e+00	4.202848e-01
-9	Rv1998c	-9	0	A	T	0.029	1.515898e+02	9.120229e+01	1.514960e+00	9.670643e-02
-9	Rv1999c	-9	0	A	T	0.090	-4.207550e+01	6.251367e+01	1.544411e+00	5.010174e-01
-9	Rv2000	-9	0	A	T	0.062	5.109765e+01	7.918033e+01	1.533551e+00	5.188152e-01
-9	Rv2002	-9	0	A	T	0.156	-7.947761e+01	7.539270e+01	1.504399e+00	2.919778e-01
-9	Rv2003c	-9	0	A	T	0.014	-1.000935e+02	7.492135e+01	1.511220e+00	1.817678e-01
-9	Rv2006	-9	0	A	T	0.042	-9.335750e+01	4.239415e+01	1.558371e+00	2.781517e-02
-9	Rv2008c	-9	0	A	T	0.054	-1.093022e+02	9.536702e+01	1.520316e+00	2.519367e-01
-9	Rv2013	-9	0	A	T	0.017	-1.167401e+02	1.137088e+02	1.540526e+00	3.047548e-01
-9	Rv2015c	-9	0	A	T	0.013	-9.753846e+01	7.236770e+01	1.546343e+00	1.779306e-01
-9	Rv2016	-9	0	A	T	0.168	6.353293e+01	5.766770e+01	1.547549e+00	2.707743e-01
-9	Rv2017	-9	0	A	T	0.494	2.622168e+02	1.375553e+02	1.496736e+00	5.681623e-02
-9	Rv2019	-9	0	A	T	0.016	9.528689e+01	1.109603e+02	1.521114e+00	3.906239e-01
-9	Rv2020c	-9	0	A	T	0.374	-6.116903e+01	3.973843e+01	1.530571e+00	1.239544e-01
-9	Rv2021c	-9	0	A	T	0.014	-3.521489e+01	1.690674e+02	1.535424e+00	8.350330e-01
-9	Rv2022c	-9	0	A	T	0.187	-6.153805e+01	7.201308e+01	1.534495e+00	3.929490e-01
-9	Rv2023A	-9	0	A	T	0.084	-1.979038e+01	3.938043e+01	1.539029e+00	6.153627e-01
-9	Rv2024c	-9	0	A	T	0.500	-4.101050e+02	3.655553e+02	1.525232e+00	2.621067e-01
-9	Rv2025c	-9	0	A	T	0.034	1.243875e+02	6.704993e+01	1.575221e+00	6.378081e-02
-9	Rv2027c	-9	0	A	T	0.061	-5.362786e+01	8.180119e+01	1.525076e+00	5.121948e-01
-9	Rv2029c	-9	0	A	T	0.016	5.005315e+01	7.453579e+01	1.531594e+00	5.019902e-01
-9	Rv2030c	-9	0	A	T	0.042	-4.628564e+00	6.941201e+01	1.530788e+00	9.468438e-01
-9	Rv2032	-9	0	A	T	0.012	-1.233895e+00	7.243260e+01	1.532537e+00	9.864110e-01
-9	Rv2035	-9	0	A	T	0.013	2.115973e+02	1.291859e+02	1.521291e+00	1.016564e-01
-9	Rv2036	-9	0	A	T	0.031	-1.557961e+02	8.224491e+01	1.561424e+00	5.838749e-02
-9	Rv2037c	-9	0	A	T	0.497	-1.913262e+02	1.764444e+02	1.538019e+00	2.783956e-01
-9	Rv2038c	-9	0	A	T	0.022	-1.539444e+01	9.640360e+01	1.538578e+00	8.731499e-01
-9	Rv2039c	-9	0	A	T	0.496	-1.646428e+02	1.712495e+02	1.540670e+00	3.365033e-01
-9	Rv2041c	-9	0	A	T	0.039	7.666242e+01	6.989942e+01	1.535419e+00	2.729339e-01
-9	Rv2042c	-9	0	A	T	0.045	1.256184e+02	6.410811e+01	1.515727e+00	5.025089e-02
-9	Rv2043c	-9	0	A	T	0.229	1.605846e+02	2.181761e+01	1.176876e+00	3.082676e-13
-9	Rv2046	-9	0	A	T	0.015	-8.983903e+01	1.182757e+02	1.549237e+00	4.476349e-01
-9	Rv2047c	-9	0	A	T	0.059	3.145552e+01	8.811468e+01	1.536879e+00	7.211565e-01
-9	Rv2048c	-9	0	A	T	0.475	3.951844e+01	6.840015e+01	1.531548e+00	5.635213e-01
-9	Rv2051c	-9	0	A	T	0.021	-1.086238e+02	7.800290e+01	1.529139e+00	1.639690e-01
-9	Rv2052c	-9	0	A	T	0.049	-1.075133e+01	9.550968e+01	1.533594e+00	9.103889e-01
-9	Rv2056c	-9	0	A	T	0.022	-1.023332e+01	1.126113e+02	1.536161e+00	9.276063e-01
-9	Rv2057c	-9	0	A	T	0.051	-1.779997e+02	1.523373e+02	1.563579e+00	2.428168e-01
-9	Rv2059	-9	0	A	T	0.181	3.958572e+00	6.712530e+01	1.534134e+00	9.529820e-01
-9	Rv2062c	-9	0	A	T	0.098	-2.285506e+01	4.676527e+01	1.530087e+00	6.251158e-01
-9	Rv2066	-9	0	A	T	0.010	3.202915e+00	7.111112e+01	1.530833e+00	9.640809e-01
-9	Rv2067c	-9	0	A	T	0.167	2.184206e+01	7.858177e+01	1.537160e+00	7.810884e-01
-9	Rv2071c	-9	0	A	T	0.072	2.468423e+02	1.178732e+02	1.543221e+00	3.642360e-02
-9	Rv2072c	-9	0	A	T	0.471	-1.294598e+02	1.312671e+02	1.558635e+00	3.241861e-01
-9	Rv2073c	-9	0	A	T	0.044	4.622231e+00	8.705198e+01	1.533653e+00	9.576617e-01
-9	Rv2075c	-9	0	A	T	0.076	-6.268737e+01	8.252187e+01	1.537336e+00	4.475917e-01
-9	Rv2077c	-9	0	A	T	0.041	-5.768663e+01	8.945817e+01	1.524696e+00	5.191313e-01
-9	Rv2078	-9	0	A	T	0.457	5.162057e+01	1.043865e+02	1.542938e+00	6.210194e-01
-9	Rv2079	-9	0	A	T	0.462	9.802449e+01	7.219745e+01	1.535848e+00	1.747643e-01
-9	Rv2081c	-9	0	A	T	0.060	-1.282877e+02	3.466207e+01	1.492858e+00	2.228166e-04
-9	Rv2082	-9	0	A	T	0.492	1.482003e+02	9.405445e+01	1.551570e+00	1.153192e-01
-9	Rv2083	-9	0	A	T	0.491	-1.151129e+01	8.891850e+01	1.534476e+00	8.970128e-01
-9	Rv2084	-9	0	A	T	0.031	-2.557384e+01	6.123197e+01	1.527752e+00	6.762620e-01
-9	Rv2088	-9	0	A	T	0.061	2.329912e+01	7.550383e+01	1.530046e+00	7.576845e-01
-9	Rv2089c	-9	0	A	T	0.061	-4.149571e+01	8.624074e+01	1.547936e+00	6.304754e-01
-9	Rv2090	-9	0	A	T	0.431	1.441308e+02	1.100856e+02	1.518951e+00	1.906564e-01
-9	Rv2092c	-9	0	A	T	0.020	-9.799086e+01	5.296590e+01	1.523612e+00	6.450901e-02
-9	Rv2093c	-9	0	A	T	0.012	-4.829213e+01	6.987697e+01	1.527090e+00	4.896134e-01
-9	Rv2095c	-9	0	A	T	0.012	-1.339006e+02	9.137178e+01	1.567688e+00	1.430186e-01
-9	Rv2096c	-9	0	A	T	0.056	-4.851342e+01	1.218802e+02	1.529373e+00	6.906588e-01
-9	Rv2098c	-9	0	A	T	0.460	3.821867e+01	5.499970e+01	1.537320e+00	4.872379e-01
-9	Rv2101	-9	0	A	T	0.402	-1.112049e+02	6.218065e+01	1.523312e+00	7.392052e-02
-9	Rv2102	-9	0	A	T	0.087	9.837405e+01	4.525318e+01	1.528447e+00	2.987928e-02
-9	Rv2103c	-9	0	A	T	0.073	-9.061718e+00	7.201017e+01	1.542214e+00	8.998767e-01
-9	Rv2108	-9	0	A	T	0.032	-2.127276e+02	1.278324e+02	1.501421e+00	9.630889e-02
-9	Rv2109c	-9	0	A	T	0.228	3.567449e+01	1.063483e+02	1.537022e+00	7.373351e-01
-9	Rv2112c	-9	0	A	T	0.139	-2.472913e+01	2.818049e+01	1.525623e+00	3.803480e-01
-9	Rv2113	-9	0	A	T	0.022	-1.002965e+02	7.212503e+01	1.539199e+00	1.645654e-01
-9	Rv2119	-9	0	A	T	0.010	-8.587072e+01	7.954698e+01	1.519778e+00	2.805483e-01
-9	Rv2123	-9	0	A	T	0.278	-8.151577e+01	7.020233e+01	1.526539e+00	2.457728e-01
-9	Rv2124c	-9	0	A	T	0.060	7.340867e+01	4.532323e+01	1.521450e+00	1.055237e-01
-9	Rv2125	-9	0	A	T	0.491	3.266209e+00	9.508878e+01	1.537762e+00	9.726036e-01
-9	Rv2127	-9	0	A	T	0.080	1.480840e+01	1.200030e+02	1.539226e+00	9.018076e-01
-9	Rv2129c	-9	0	A	T	0.019	-1.559095e+02	8.090051e+01	1.561007e+00	5.415559e-02
-9	Rv2130c	-9	0	A	T	0.012	5.605248e+01	7.527008e+01	1.523163e+00	4.565847e-01
-9	Rv2133c	-9	0	A	T	0.015	1.630735e+01	1.138730e+02	1.534126e+00	8.861473e-01
-9	Rv2136c	-9	0	A	T	0.021	8.161746e+00	1.356060e+02	1.532173e+00	9.520150e-01
-9	Rv2138	-9	0	A	T	0.023	-9.424053e+01	5.815467e+01	1.500767e+00	1.053421e-01
-9	Rv2139	-9	0	A	T	0.058	1.067849e+02	1.108721e+02	1.549368e+00	3.356422e-01
-9	Rv2141c	-9	0	A	T	0.012	1.089589e+02	8.715772e+01	1.528497e+00	2.114547e-01
-9	Rv2143	-9	0	A	T	0.014	9.109729e+00	6.561998e+01	1.531412e+00	8.896076e-01
-9	Rv2147c	-9	0	A	T	0.117	-6.285638e+01	9.639219e+01	1.522646e+00	5.144479e-01
-9	Rv2148c	-9	0	A	T	0.049	1.965449e+02	1.114312e+02	1.525633e+00	7.797537e-02
-9	Rv2152c	-9	0	A	T	0.016	-9.234855e+01	6.771574e+01	1.491919e+00	1.728553e-01
-9	Rv2153c	-9	0	A	T	0.069	1.017548e+01	9.016317e+01	1.532982e+00	9.101603e-01
-9	Rv2155c	-9	0	A	T	0.486	-6.447276e+01	7.466705e+01	1.525196e+00	3.880239e-01
-9	Rv2157c	-9	0	A	T	0.019	2.588510e+01	7.394973e+01	1.534097e+00	7.263628e-01
-9	Rv2158c	-9	0	A	T	0.039	-4.665803e+00	7.208003e+01	1.534077e+00	9.483973e-01
-9	Rv2160c	-9	0	A	T	0.070	-7.075360e+01	1.690354e+02	1.543003e+00	6.755913e-01
-9	Rv2161c	-9	0	A	T	0.023	8.050739e+01	1.091117e+02	1.537779e+00	4.607303e-01
-9	Rv2162c	-9	0	A	T	0.019	1.680965e+01	5.656449e+01	1.533043e+00	7.663748e-01
-9	Rv2163c	-9	0	A	T	0.027	-1.902754e+02	8.123503e+01	1.517277e+00	1.930277e-02
-9	Rv2173	-9	0	A	T	0.026	1.110341e+02	4.273404e+01	1.488842e+00	9.466094e-03
-9	Rv2174	-9	0	A	T	0.017	-4.725319e+01	8.406062e+01	1.543220e+00	5.741139e-01
-9	Rv2176	-9	0	A	T	0.167	5.658176e+01	5.619916e+01	1.520103e+00	3.141975e-01
-9	Rv2177c	-9	0	A	T	0.188	3.470395e+00	4.090334e+01	1.533383e+00	9.323975e-01
-9	Rv2178c	-9	0	A	T	0.424	7.571889e+01	9.144052e+01	1.532139e+00	4.077706e-01
-9	Rv2180c	-9	0	A	T	0.051	2.197202e+02	1.003332e+02	1.469548e+00	2.869211e-02
-9	Rv2185c	-9	0	A	T	0.020	1.055976e+02	9.329893e+01	1.538902e+00	2.578998e-01
-9	Rv2187	-9	0	A	T	0.072	-9.306886e+01	1.160464e+02	1.528380e+00	4.226879e-01
-9	Rv2188c	-9	0	A	T	0.013	4.846988e+01	8.600424e+01	1.539583e+00	5.731314e-01
-9	Rv2190c	-9	0	A	T	0.027	7.087352e+01	6.299853e+01	1.526238e+00	2.607767e-01
-9	Rv2191	-9	0	A	T	0.049	7.396194e+01	6.672380e+01	1.566772e+00	2.678413e-01
-9	Rv2197c	-9	0	A	T	0.015	-8.895888e+01	1.078745e+02	1.554494e+00	4.097071e-01
-9	Rv2201	-9	0	A	T	0.012	5.207409e-01	8.365321e+01	1.534490e+00	9.950341e-01
-9	Rv2205c	-9	0	A	T	0.028	-1.418954e+01	7.699126e+01	1.533526e+00	8.538037e-01
-9	Rv2207	-9	0	A	T	0.018	-6.747166e+01	7.699799e+01	1.526387e+00	3.810260e-01
-9	Rv2210c	-9	0	A	T	0.024	1.056203e+02	9.981584e+01	1.525111e+00	2.901652e-01
-9	Rv2212	-9	0	A	T	0.010	2.292475e+01	7.873595e+01	1.530667e+00	7.709712e-01
-9	Rv2213	-9	0	A	T	0.043	1.272405e+02	6.568023e+01	1.539068e+00	5.290877e-02
-9	Rv2214c	-9	0	A	T	0.046	4.065463e+01	6.130606e+01	1.527606e+00	5.073464e-01
-9	Rv2216	-9	0	A	T	0.012	7.017887e+01	7.116711e+01	1.499813e+00	3.242441e-01
-9	Rv2221c	-9	0	A	T	0.027	1.436709e+01	5.480581e+01	1.532205e+00	7.932471e-01
-9	Rv2226	-9	0	A	T	0.474	9.471179e+01	1.332799e+02	1.545030e+00	4.774337e-01
-9	Rv2227	-9	0	A	T	0.011	-1.257994e+02	1.069026e+02	1.525572e+00	2.394846e-01
-9	Rv2230c	-9	0	A	T	0.031	-3.531067e+01	1.028775e+02	1.542852e+00	7.314757e-01
-9	Rv2231c	-9	0	A	T	0.028	-6.493820e+01	8.108749e+01	1.522262e+00	4.233566e-01
-9	Rv2234	-9	0	A	T	0.025	-1.517396e+01	1.213763e+02	1.535947e+00	9.005286e-01
-9	Rv2235	-9	0	A	T	0.015	1.143325e+01	7.865083e+01	1.535040e+00	8.844415e-01
-9	Rv2236c	-9	0	A	T	0.472	2.864413e+02	1.203466e+02	1.509335e+00	1.743666e-02
-9	Rv2237	-9	0	A	T	0.035	-4.241424e+01	1.517772e+02	1.533216e+00	7.799394e-01
-9	Rv2240c	-9	0	A	T	0.010	-1.675646e+02	1.150423e+02	1.522649e+00	1.454609e-01
-9	Rv2241	-9	0	A	T	0.019	8.387224e+01	8.802677e+01	1.527149e+00	3.408505e-01
-9	Rv2242	-9	0	A	T	0.067	1.090398e+02	5.893130e+01	1.525968e+00	6.447838e-02
-9	Rv2245	-9	0	A	T	0.127	1.479172e+02	7.978525e+01	1.551221e+00	6.395331e-02
-9	Rv2247	-9	0	A	T	0.076	-2.116728e+02	1.185869e+02	1.515052e+00	7.447989e-02
-9	Rv2248	-9	0	A	T	0.066	5.784133e+01	7.010390e+01	1.522170e+00	4.094638e-01
-9	Rv2249c	-9	0	A	T	0.011	1.487824e+02	7.539144e+01	1.571466e+00	4.863480e-02
-9	Rv2252	-9	0	A	T	0.052	-1.965875e+01	1.036129e+02	1.533918e+00	8.495455e-01
-9	Rv2258c	-9	0	A	T	0.010	8.003102e+01	7.039353e+01	1.525255e+00	2.557669e-01
-9	Rv2263	-9	0	A	T	0.016	-3.543495e+01	5.913612e+01	1.531632e+00	5.491279e-01
-9	Rv2264c	-9	0	A	T	0.093	-9.004806e+00	6.656441e+01	1.529971e+00	8.924099e-01
-9	Rv2265	-9	0	A	T	0.034	-9.229252e+01	7.927553e+01	1.537336e+00	2.445375e-01
-9	Rv2266	-9	0	A	T	0.029	3.665680e+00	8.166866e+01	1.533515e+00	9.642054e-01
-9	Rv2267c	-9	0	A	T	0.023	4.458359e+01	5.772168e+01	1.524060e+00	4.400116e-01
-9	Rv2268c	-9	0	A	T	0.125	-6.692487e+01	6.715227e+01	1.519151e+00	3.191207e-01
-9	Rv2270	-9	0	A	T	0.021	-2.197818e+01	6.827037e+01	1.545096e+00	7.475539e-01
-9	Rv2274c	-9	0	A	T	0.056	-1.628482e+02	1.293916e+02	1.539010e+00	2.083918e-01
-9	Rv2275	-9	0	A	T	0.028	-9.271839e+01	7.461035e+01	1.572398e+00	2.141816e-01
-9	Rv2276	-9	0	A	T	0.080	3.398795e+01	7.951201e+01	1.529895e+00	6.691110e-01
-9	Rv2277c	-9	0	A	T	0.042	5.398517e+01	3.584868e+01	1.520045e+00	1.323091e-01
-9	Rv2280	-9	0	A	T	0.110	1.083829e+00	4.067863e+01	1.534907e+00	9.787476e-01
-9	Rv2281	-9	0	A	T	0.019	6.348836e+01	6.581380e+01	1.511659e+00	3.348750e-01
-9	Rv2284	-9	0	A	T	0.058	-2.012779e+02	8.220563e+01	1.529403e+00	1.446591e-02
-9	Rv2285	-9	0	A	T	0.039	-8.958975e+01	7.536347e+01	1.490619e+00	2.347280e-01
-9	Rv2290	-9	0	A	T	0.077	7.719560e+01	1.024254e+02	1.539413e+00	4.511679e-01
-9	Rv2291	-9	0	A	T	0.020	8.073371e+01	7.028619e+01	1.512553e+00	2.508955e-01
-9	Rv2293c	-9	0	A	T	0.073	8.815378e+01	1.171288e+02	1.547713e+00	4.518008e-01
-9	Rv2296	-9	0	A	T	0.116	-1.595038e+02	1.016261e+02	1.494816e+00	1.167490e-01
-9	Rv2297	-9	0	A	T	0.039	-1.579037e+02	9.563781e+01	1.543076e+00	9.894602e-02
-9	Rv2298	-9	0	A	T	0.021	-1.687594e+02	6.388716e+01	1.537591e+00	8.343404e-03
-9	Rv2300c	-9	0	A	T	0.083	1.240074e+02	7.912472e+01	1.507717e+00	1.172799e-01
-9	Rv2301	-9	0	A	T	0.011	-1.475135e+02	9.196842e+01	1.526095e+00	1.089442e-01
-9	Rv2303c	-9	0	A	T	0.020	-8.385033e+01	1.094645e+02	1.537195e+00	4.437997e-01
-9	Rv2305	-9	0	A	T	0.011	-7.015553e+01	7.862069e+01	1.517051e+00	3.723667e-01
-9	Rv2307c	-9	0	A	T	0.228	1.314281e+02	9.508183e+01	1.532075e+00	1.671067e-01
-9	Rv2308	-9	0	A	T	0.128	-7.976024e+01	8.536263e+01	1.533536e+00	3.502711e-01
-9	Rv2314c	-9	0	A	T	0.021	-2.784335e+01	7.658577e+01	1.533099e+00	7.162420e-01
-9	Rv2316	-9	0	A	T	0.226	6.880735e+01	1.335449e+02	1.547209e+00	6.064667e-01
-9	Rv2317	-9	0	A	T	0.013	-1.485477e+01	1.566646e+02	1.548117e+00	9.244719e-01
-9	Rv2318	-9	0	A	T	0.016	4.389639e+01	8.016446e+01	1.530041e+00	5.840663e-01
-9	Rv2319c	-9	0	A	T	0.016	-7.231265e+01	6.962233e+01	1.534325e+00	2.991470e-01
-9	Rv2320c	-9	0	A	T	0.015	1.612140e+01	6.773172e+01	1.532863e+00	8.119009e-01
-9	Rv2321c	-9	0	A	T	0.013	7.363881e+00	7.958453e+01	1.536635e+00	9.262907e-01
-9	Rv2323c	-9	0	A	T	0.048	1.084247e+02	6.679351e+01	1.507993e+00	1.047494e-01
-9	Rv2326c	-9	0	A	T	0.053	-8.090086e+01	6.961536e+01	1.514432e+00	2.453838e-01
-9	Rv2328	-9	0	A	T	0.114	-1.160243e+02	8.100519e+01	1.538678e+00	1.522744e-01
-9	Rv2329c	-9	0	A	T	0.019	-1.203786e+02	6.552416e+01	1.513150e+00	6.639321e-02
-9	Rv2332	-9	0	A	T	0.013	7.749062e+01	9.194862e+01	1.544485e+00	3.995036e-01
-9	Rv2333c	-9	0	A	T	0.218	-4.223600e+01	6.198948e+01	1.530892e+00	4.957658e-01
-9	Rv2334	-9	0	A	T	0.019	1.978266e+02	1.006704e+02	1.547517e+00	4.959688e-02
-9	Rv2336	-9	0	A	T	0.016	-1.186857e+02	6.493951e+01	1.528200e+00	6.781259e-02
-9	Rv2337c	-9	0	A	T	0.494	4.201939e+01	1.142810e+02	1.536208e+00	7.131626e-01
-9	Rv2338c	-9	0	A	T	0.027	-3.406362e+00	6.484931e+01	1.533917e+00	9.581158e-01
-9	Rv2339	-9	0	A	T	0.290	1.954206e+01	5.027932e+01	1.538436e+00	6.975782e-01
-9	Rv2340c	-9	0	A	T	0.011	-7.008011e+01	6.968696e+01	1.530808e+00	3.147581e-01
-9	Rv2342	-9	0	A	T	0.029	2.501933e+01	9.115439e+01	1.545776e+00	7.837615e-01
-9	Rv2344c	-9	0	A	T	0.019	5.860599e+01	1.047352e+02	1.538212e+00	5.758650e-01
-9	Rv2345	-9	0	A	T	0.015	8.659541e+01	7.012861e+01	1.493956e+00	2.171046e-01
-9	Rv2346c	-9	0	A	T	0.119	-1.057779e+01	2.850509e+01	1.528652e+00	7.106297e-01
-9	Rv2347c	-9	0	A	T	0.091	-2.207632e+01	4.035986e+01	1.531727e+00	5.844730e-01
-9	Rv2348c	-9	0	A	T	0.023	1.834048e+02	8.342271e+01	1.482425e+00	2.807327e-02
-9	Rv2349c	-9	0	A	T	0.080	9.340172e+00	6.701854e+01	1.531975e+00	8.891798e-01
-9	Rv2350c	-9	0	A	T	0.015	7.258693e+00	6.308511e+01	1.533151e+00	9.084122e-01
-9	Rv2351c	-9	0	A	T	0.353	-2.983196e+00	3.412559e+01	1.534784e+00	9.303514e-01
-9	Rv2352c	-9	0	A	T	0.058	9.432925e+01	5.303572e+01	1.537140e+00	7.551803e-02
-9	Rv2353c	-9	0	A	T	0.093	6.641779e+01	2.571029e+01	1.526411e+00	9.884075e-03
-9	Rv2356c	-9	0	A	T	0.344	-1.070177e+01	2.619558e+01	1.539603e+00	6.829433e-01
-9	Rv2359	-9	0	A	T	0.012	3.803715e+01	9.775186e+01	1.540106e+00	6.972457e-01
-9	Rv2360c	-9	0	A	T	0.227	6.496656e+01	1.104089e+02	1.530550e+00	5.563450e-01
-9	Rv2366c	-9	0	A	T	0.052	1.239798e+01	7.951675e+01	1.529080e+00	8.761208e-01
-9	Rv2368c	-9	0	A	T	0.039	3.218630e+01	9.550526e+01	1.532431e+00	7.361582e-01
-9	Rv2370c	-9	0	A	T	0.025	-7.836251e+01	8.903676e+01	1.536528e+00	3.789454e-01
-9	Rv2373c	-9	0	A	T	0.042	-8.549326e+01	1.234451e+02	1.518727e+00	4.886975e-01
-9	Rv2376c	-9	0	A	T	0.018	-3.659757e+01	1.211421e+02	1.524737e+00	7.626165e-01
-9	Rv2377c	-9	0	A	T	0.499	2.309415e+02	5.242886e+02	1.537357e+00	6.596522e-01
-9	Rv2379c	-9	0	A	T	0.471	1.679785e+02	1.630766e+02	1.516751e+00	3.031566e-01
-9	Rv2380c	-9	0	A	T	0.058	-3.712170e+01	4.815542e+01	1.516614e+00	4.409097e-01
-9	Rv2381c	-9	0	A	T	0.028	9.876165e+01	6.071598e+01	1.498902e+00	1.040388e-01
-9	Rv2382c	-9	0	A	T	0.013	-1.542247e+02	1.447703e+02	1.518751e+00	2.869170e-01
-9	Rv2383c	-9	0	A	T	0.118	-4.086642e+01	5.597118e+01	1.535475e+00	4.654284e-01
-9	Rv2384	-9	0	A	T	0.038	-2.526661e+01	7.870733e+01	1.528973e+00	7.482424e-01
-9	Rv2385	-9	0	A	T	0.038	8.022797e+01	1.085252e+02	1.545709e+00	4.598725e-01
-9	Rv2391	-9	0	A	T	0.060	4.468526e+00	7.089894e+01	1.539353e+00	9.497541e-01
-9	Rv2394	-9	0	A	T	0.149	-1.033494e+01	5.143778e+01	1.528656e+00	8.407888e-01
-9	Rv2395	-9	0	A	T	0.045	-5.064392e+01	6.555636e+01	1.538786e+00	4.399313e-01
-9	Rv2396	-9	0	A	T	0.086	6.094904e+01	5.450823e+01	1.530529e+00	2.636855e-01
-9	Rv2398c	-9	0	A	T	0.471	1.361041e+02	1.954176e+02	1.518617e+00	4.862426e-01
-9	Rv2400c	-9	0	A	T	0.062	-1.006703e+02	1.392325e+02	1.547319e+00	4.697752e-01
-9	Rv2402	-9	0	A	T	0.185	-4.047909e+01	5.347996e+01	1.533665e+00	4.492332e-01
-9	Rv2403c	-9	0	A	T	0.039	-1.075324e+02	9.746181e+01	1.535991e+00	2.700700e-01
-9	Rv2406c	-9	0	A	T	0.013	8.516592e+01	1.461082e+02	1.530847e+00	5.600551e-01
-9	Rv2408	-9	0	A	T	0.057	-1.133989e+02	1.066799e+02	1.529219e+00	2.879693e-01
-9	Rv2414c	-9	0	A	T	0.040	2.029428e+02	8.677312e+01	1.538073e+00	1.948420e-02
-9	Rv2415c	-9	0	A	T	0.133	-7.948019e+01	7.193387e+01	1.536714e+00	2.693860e-01
-9	Rv2416c	-9	0	A	T	0.012	8.021441e+01	7.357528e+01	1.524294e+00	2.757929e-01
-9	Rv2423	-9	0	A	T	0.014	5.099134e+00	8.649139e+01	1.533661e+00	9.529959e-01
-9	Rv2424c	-9	0	A	T	0.072	2.552515e+01	4.609664e+01	1.541499e+00	5.798495e-01
-9	Rv2425c	-9	0	A	T	0.050	-2.076540e+01	7.304212e+01	1.527174e+00	7.762266e-01
-9	Rv2427c	-9	0	A	T	0.016	-1.642531e+01	9.284609e+01	1.532828e+00	8.596049e-01
-9	Rv2428	-9	0	A	T	0.017	5.728203e+01	1.012192e+02	1.537321e+00	5.715364e-01
-9	Rv2433c	-9	0	A	T	0.062	-3.693117e+01	1.236798e+02	1.536904e+00	7.652863e-01
-9	Rv2434c	-9	0	A	T	0.021	-3.795799e+00	5.161353e+01	1.531005e+00	9.413845e-01
-9	Rv2435c	-9	0	A	T	0.024	-1.372499e+01	5.124675e+01	1.533791e+00	7.888753e-01
-9	Rv2436	-9	0	A	T	0.397	7.276551e+00	4.102816e+01	1.535420e+00	8.592546e-01
-9	Rv2437	-9	0	A	T	0.057	1.964778e+02	1.207760e+02	1.554830e+00	1.040009e-01
-9	Rv2438c	-9	0	A	T	0.206	1.338681e+02	7.866768e+01	1.533691e+00	8.903064e-02
-9	Rv2439c	-9	0	A	T	0.221	-4.960849e+01	6.769942e+01	1.550393e+00	4.638153e-01
-9	Rv2440c	-9	0	A	T	0.072	1.567193e+02	5.930522e+01	1.501273e+00	8.317295e-03
-9	Rv2443	-9	0	A	T	0.090	3.607341e+01	6.373780e+01	1.526068e+00	5.715058e-01
-9	Rv2444c	-9	0	A	T	0.016	-1.167167e+02	6.049271e+01	1.517860e+00	5.387473e-02
-9	Rv2446c	-9	0	A	T	0.199	-1.531237e+02	1.294679e+02	1.555154e+00	2.371186e-01
-9	Rv2447c	-9	0	A	T	0.039	2.963972e+01	5.423797e+01	1.534578e+00	5.848245e-01
-9	Rv2448c	-9	0	A	T	0.010	-5.638696e+01	6.878409e+01	1.524875e+00	4.124853e-01
-9	Rv2450c	-9	0	A	T	0.497	1.599808e+02	1.927148e+02	1.536984e+00	4.065966e-01
-9	Rv2452c	-9	0	A	T	0.037	-2.050384e+02	1.210035e+02	1.521712e+00	9.039116e-02
-9	Rv2455c	-9	0	A	T	0.094	7.002419e+01	7.620077e+01	1.528071e+00	3.582802e-01
-9	Rv2457c	-9	0	A	T	0.016	9.429144e+01	1.887683e+02	1.545181e+00	6.174978e-01
-9	Rv2458	-9	0	A	T	0.497	-6.279031e+00	2.273634e+02	1.543983e+00	9.779717e-01
-9	Rv2462c	-9	0	A	T	0.012	-4.173951e+01	1.001039e+02	1.529926e+00	6.767689e-01
-9	Rv2465c	-9	0	A	T	0.019	-5.608308e+01	1.262040e+02	1.538972e+00	6.568320e-01
-9	Rv2467	-9	0	A	T	0.019	5.891373e+01	7.113347e+01	1.529761e+00	4.076876e-01
-9	Rv2471	-9	0	A	T	0.073	1.499607e+02	8.434631e+01	1.500831e+00	7.562993e-02
-9	Rv2473	-9	0	A	T	0.123	-2.604039e+02	7.669206e+01	1.422738e+00	7.039338e-04
-9	Rv2476c	-9	0	A	T	0.498	4.109219e+01	3.286723e+02	1.549336e+00	9.005215e-01
-9	Rv2477c	-9	0	A	T	0.038	8.184905e+00	1.063680e+02	1.539455e+00	9.386749e-01
-9	Rv2478c	-9	0	A	T	0.040	1.021060e+01	6.846185e+01	1.538168e+00	8.814619e-01
-9	Rv2481c	-9	0	A	T	0.116	-6.151947e+01	1.136384e+02	1.527504e+00	5.883427e-01
-9	Rv2482c	-9	0	A	T	0.499	1.070797e+00	3.742105e+02	1.544984e+00	9.977173e-01
-9	Rv2483c	-9	0	A	T	0.027	-7.944856e+01	8.507437e+01	1.534953e+00	3.505276e-01
-9	Rv2484c	-9	0	A	T	0.085	6.560050e+01	6.563545e+01	1.548699e+00	3.177374e-01
-9	Rv2485c	-9	0	A	T	0.063	-8.438586e+00	7.523421e+01	1.532160e+00	9.107089e-01
-9	Rv2486	-9	0	A	T	0.029	1.288079e+02	8.603134e+01	1.547708e+00	1.345565e-01
-9	Rv2487c	-9	0	A	T	0.085	4.035655e+01	4.420592e+01	1.534894e+00	3.614375e-01
-9	Rv2488c	-9	0	A	T	0.060	-1.616874e+02	6.309718e+01	1.604986e+00	1.049337e-02
-9	Rv2490c	-9	0	A	T	0.084	1.896840e+01	3.567620e+01	1.538814e+00	5.950287e-01
-9	Rv2492	-9	0	A	T	0.094	-6.823272e+01	8.656875e+01	1.528272e+00	4.307156e-01
-9	Rv2494	-9	0	A	T	0.201	-5.552628e+00	1.009217e+02	1.541959e+00	9.561309e-01
-9	Rv2495c	-9	0	A	T	0.499	-5.250532e+01	2.405566e+02	1.535986e+00	8.272531e-01
-9	Rv2501c	-9	0	A	T	0.017	-3.027854e+01	6.599831e+01	1.536867e+00	6.464636e-01
-9	Rv2502c	-9	0	A	T	0.074	1.075731e+02	7.630964e+01	1.535812e+00	1.588482e-01
-9	Rv2503c	-9	0	A	T	0.120	-9.927415e+00	7.844195e+01	1.535441e+00	8.993084e-01
-9	Rv2505c	-9	0	A	T	0.029	-4.563727e+01	6.450331e+01	1.529588e+00	4.793598e-01
-9	Rv2508c	-9	0	A	T	0.036	-1.560675e+02	8.368700e+01	1.488974e+00	6.240082e-02
-9	Rv2510c	-9	0	A	T	0.010	-1.233769e+02	7.059367e+01	1.520857e+00	8.072986e-02
-9	Rv2511	-9	0	A	T	0.038	2.984332e+02	1.025781e+02	1.523528e+00	3.678078e-03
-9	Rv2512c	-9	0	A	T	0.138	-3.487029e+01	2.875992e+01	1.506970e+00	2.255362e-01
-9	Rv2513	-9	0	A	T	0.499	3.312304e+02	5.327858e+02	1.547127e+00	5.342415e-01
-9	Rv2516c	-9	0	A	T	0.057	-6.006061e+01	1.110304e+02	1.533472e+00	5.886343e-01
-9	Rv2519	-9	0	A	T	0.073	1.009147e+02	5.864757e+01	1.498432e+00	8.552198e-02
-9	Rv2522c	-9	0	A	T	0.024	8.780127e+00	5.564513e+01	1.534967e+00	8.746462e-01
-9	Rv2524c	-9	0	A	T	0.124	-2.246898e+01	4.941360e+01	1.525579e+00	6.493851e-01
-9	Rv2531c	-9	0	A	T	0.028	-6.922180e+01	5.908324e+01	1.531002e+00	2.415537e-01
-9	Rv2537c	-9	0	A	T	0.090	-5.854391e+01	1.041710e+02	1.542156e+00	5.742054e-01
-9	Rv2540c	-9	0	A	T	0.014	5.756315e+01	7.115112e+01	1.524266e+00	4.186344e-01
-9	Rv2542	-9	0	A	T	0.500	-2.417040e+02	5.879184e+02	1.545419e+00	6.810474e-01
-9	Rv2543	-9	0	A	T	0.095	-8.890438e+01	5.388059e+01	1.544349e+00	9.915720e-02
-9	Rv2544	-9	0	A	T	0.175	6.619389e+01	4.671759e+01	1.525878e+00	1.567316e-01
-9	Rv2545	-9	0	A	T	0.054	-5.378850e+01	1.740153e+02	1.532996e+00	7.572889e-01
-9	Rv2551c	-9	0	A	T	0.019	1.569134e+02	2.470426e+02	1.531274e+00	5.254209e-01
-9	Rv2552c	-9	0	A	T	0.014	1.271934e+02	1.180532e+02	1.536160e+00	2.814724e-01
-9	Rv2553c	-9	0	A	T	0.051	9.739320e+01	6.443965e+01	1.524833e+00	1.309110e-01
-9	Rv2556c	-9	0	A	T	0.012	6.403355e+01	8.338994e+01	1.533832e+00	4.426846e-01
-9	Rv2557	-9	0	A	T	0.025	-7.196473e-01	6.743719e+01	1.534939e+00	9.914871e-01
-9	Rv2559c	-9	0	A	T	0.014	7.393123e+01	8.373690e+01	1.536601e+00	3.774392e-01
-9	Rv2560	-9	0	A	T	0.448	3.419014e+01	9.547869e+01	1.531906e+00	7.203274e-01
-9	Rv2562	-9	0	A	T	0.057	-2.329523e+01	1.204792e+02	1.534569e+00	8.467086e-01
-9	Rv2563	-9	0	A	T	0.013	-2.080374e+02	6.943514e+01	1.489015e+00	2.781280e-03
-9	Rv2564	-9	0	A	T	0.064	-2.384309e+01	1.139031e+02	1.532200e+00	8.342221e-01
-9	Rv2565	-9	0	A	T	0.167	-2.715552e+01	7.132834e+01	1.531874e+00	7.034738e-01
-9	Rv2566	-9	0	A	T	0.475	4.052305e+01	1.384882e+02	1.536920e+00	7.698627e-01
-9	Rv2567	-9	0	A	T	0.497	-2.532679e+02	1.783588e+02	1.535079e+00	1.558281e-01
-9	Rv2570	-9	0	A	T	0.059	1.785101e+02	1.014126e+02	1.621282e+00	7.858167e-02
-9	Rv2571c	-9	0	A	T	0.037	1.286808e+02	4.126491e+01	1.522632e+00	1.854588e-03
-9	Rv2573	-9	0	A	T	0.110	-2.348074e+02	1.360380e+02	1.561456e+00	8.455579e-02
-9	Rv2574	-9	0	A	T	0.017	1.091723e+02	1.077065e+02	1.560160e+00	3.109408e-01
-9	Rv2575	-9	0	A	T	0.025	-1.874844e+01	6.161820e+01	1.528335e+00	7.609681e-01
-9	Rv2578c	-9	0	A	T	0.103	8.279000e+01	6.093233e+01	1.507081e+00	1.744495e-01
-9	Rv2579	-9	0	A	T	0.010	-7.363740e+01	8.147438e+01	1.528982e+00	3.662481e-01
-9	Rv2583c	-9	0	A	T	0.016	1.463586e+01	6.499700e+01	1.532436e+00	8.218734e-01
-9	Rv2584c	-9	0	A	T	0.498	-1.991523e+02	2.447806e+02	1.526207e+00	4.160123e-01
-9	Rv2585c	-9	0	A	T	0.494	2.122577e+01	1.115074e+02	1.537220e+00	8.490595e-01
-9	Rv2586c	-9	0	A	T	0.041	6.179904e+01	8.890692e+01	1.563436e+00	4.871067e-01
-9	Rv2587c	-9	0	A	T	0.021	-4.732481e+01	1.616095e+02	1.528067e+00	7.696913e-01
-9	Rv2590	-9	0	A	T	0.020	9.132799e+01	5.621367e+01	1.531647e+00	1.044558e-01
-9	Rv2591	-9	0	A	T	0.079	-7.209617e-01	5.434255e+01	1.532231e+00	9.894166e-01
-9	Rv2592c	-9	0	A	T	0.014	5.872270e+01	7.132198e+01	1.535804e+00	4.104483e-01
-9	Rv2596	-9	0	A	T	0.069	-8.154180e+01	1.606008e+02	1.539084e+00	6.117211e-01
-9	Rv2599	-9	0	A	T	0.011	-1.054260e+02	1.121054e+02	1.531279e+00	3.471617e-01
-9	Rv2601	-9	0	A	T	0.024	-7.091137e+01	8.807900e+01	1.527647e+00	4.209026e-01
-9	Rv2601A	-9	0	A	T	0.010	-1.443756e+02	8.296897e+01	1.496038e+00	8.205376e-02
-9	Rv2602	-9	0	A	T	0.017	5.930587e+01	8.847486e+01	1.536560e+00	5.027664e-01
-9	Rv2608	-9	0	A	T	0.022	1.159108e+01	8.550422e+01	1.532208e+00	8.921870e-01
-9	Rv2611c	-9	0	A	T	0.500	-7.385124e+01	7.062285e+02	1.546347e+00	9.167306e-01
-9	Rv2612c	-9	0	A	T	0.043	-2.777532e+01	1.125453e+02	1.536358e+00	8.051044e-01
-9	Rv2615c	-9	0	A	T	0.017	-1.000851e+02	5.856832e+01	1.544815e+00	8.769369e-02
-9	Rv2616	-9	0	A	T	0.013	2.964209e+01	7.807818e+01	1.530078e+00	7.042644e-01
-9	Rv2617c	-9	0	A	T	0.050	-1.417406e+02	2.185441e+02	1.547412e+00	5.167221e-01
-9	Rv2618	-9	0	A	T	0.038	8.499026e+01	1.290780e+02	1.533073e+00	5.103606e-01
-9	Rv2621c	-9	0	A	T	0.150	8.496026e+01	6.762442e+01	1.504527e+00	2.091926e-01
-9	Rv2622	-9	0	A	T	0.017	9.740121e+01	1.002743e+02	1.535386e+00	3.315392e-01
-9	Rv2627c	-9	0	A	T	0.498	-1.032354e+02	2.161567e+02	1.547041e+00	6.330112e-01
-9	Rv2628	-9	0	A	T	0.042	1.538434e+01	7.010621e+01	1.534010e+00	8.263360e-01
-9	Rv2629	-9	0	A	T	0.060	-2.133380e+01	9.573876e+01	1.535389e+00	8.236969e-01
-9	Rv2630	-9	0	A	T	0.023	-1.543292e+01	1.017562e+02	1.530465e+00	8.794721e-01
-9	Rv2631	-9	0	A	T	0.160	-1.198042e+02	7.957656e+01	1.514531e+00	1.324109e-01
-9	Rv2634c	-9	0	A	T	0.080	-2.547801e+01	3.827457e+01	1.528622e+00	5.057331e-01
-9	Rv2637	-9	0	A	T	0.047	-9.876278e+01	1.127192e+02	1.526442e+00	3.810773e-01
-9	Rv2638	-9	0	A	T	0.012	-1.236574e+02	9.113865e+01	1.546861e+00	1.750571e-01
-9	Rv2643	-9	0	A	T	0.027	4.139210e+01	6.521965e+01	1.537277e+00	5.257537e-01
-9	Rv2650c	-9	0	A	T	0.483	2.363455e+01	6.697137e+01	1.534394e+00	7.242115e-01
-9	Rv2652c	-9	0	A	T	0.037	-2.880020e+01	6.538006e+01	1.531295e+00	6.596384e-01
-9	Rv2653c	-9	0	A	T	0.049	1.554056e+02	8.065747e+01	1.619946e+00	5.421060e-02
-9	Rv2655c	-9	0	A	T	0.020	-3.204220e+00	6.203483e+01	1.535681e+00	9.588132e-01
-9	Rv2657c	-9	0	A	T	0.022	-2.201275e+01	1.127532e+02	1.532009e+00	8.452410e-01
-9	Rv2664	-9	0	A	T	0.035	-2.062575e+02	1.391688e+02	1.530770e+00	1.385430e-01
-9	Rv2665	-9	0	A	T	0.011	2.344454e+02	8.603557e+01	1.532542e+00	6.508885e-03
-9	Rv2666	-9	0	A	T	0.068	-3.319134e+01	5.944871e+01	1.534107e+00	5.767140e-01
-9	Rv2668	-9	0	A	T	0.499	3.870346e+02	3.543584e+02	1.546000e+00	2.749238e-01
-9	Rv2669	-9	0	A	T	0.016	6.667306e+01	1.304908e+02	1.543751e+00	6.094715e-01
-9	Rv2670c	-9	0	A	T	0.015	5.397586e+01	6.217559e+01	1.530069e+00	3.854745e-01
-9	Rv2672	-9	0	A	T	0.076	1.763425e+02	9.104492e+01	1.519076e+00	5.295753e-02
-9	Rv2675c	-9	0	A	T	0.032	-4.013533e+00	6.839006e+01	1.534020e+00	9.532105e-01
-9	Rv2677c	-9	0	A	T	0.010	3.852855e+01	9.793187e+01	1.538461e+00	6.940665e-01
-9	Rv2678c	-9	0	A	T	0.016	-1.332641e+01	6.457009e+01	1.530969e+00	8.365182e-01
-9	Rv2679	-9	0	A	T	0.019	-1.063931e+01	6.564238e+01	1.534499e+00	8.712658e-01
-9	Rv2680	-9	0	A	T	0.015	-1.006367e+02	6.507510e+01	1.499639e+00	1.222124e-01
-9	Rv2683	-9	0	A	T	0.022	5.342480e+01	1.454403e+02	1.541875e+00	7.134260e-01
-9	Rv2684	-9	0	A	T	0.047	1.673639e+02	7.433736e+01	1.502471e+00	2.451082e-02
-9	Rv2685	-9	0	A	T	0.090	1.082274e+02	8.084188e+01	1.524478e+00	1.808637e-01
-9	Rv2687c	-9	0	A	T	0.122	-1.511022e+01	9.806895e+01	1.533997e+00	8.775704e-01
-9	Rv2688c	-9	0	A	T	0.441	4.352981e+02	1.298109e+02	1.562954e+00	8.193445e-04
-9	Rv2689c	-9	0	A	T	0.052	-4.981613e+01	5.495389e+01	1.537794e+00	3.648199e-01
-9	Rv2690c	-9	0	A	T	0.041	-5.158384e+01	8.319028e+01	1.527775e+00	5.353102e-01
-9	Rv2691	-9	0	A	T	0.472	2.063030e+01	1.276262e+02	1.530848e+00	8.716073e-01
-9	Rv2692	-9	0	A	T	0.104	1.222089e+02	1.123697e+02	1.549159e+00	2.769722e-01
-9	Rv2693c	-9	0	A	T	0.056	1.896260e+02	1.111767e+02	1.514571e+00	8.829483e-02
-9	Rv2694c	-9	0	A	T	0.113	4.203513e+01	1.088371e+02	1.544241e+00	6.993907e-01
-9	Rv2696c	-9	0	A	T	0.013	7.212797e+01	7.274559e+01	1.516065e+00	3.216044e-01
-9	Rv2697c	-9	0	A	T	0.109	-6.083617e+00	1.845562e+02	1.548963e+00	9.737083e-01
-9	Rv2702	-9	0	A	T	0.498	-4.945368e+02	2.605100e+02	1.536370e+00	5.785241e-02
-9	Rv2707	-9	0	A	T	0.032	-5.382213e+01	1.533414e+02	1.526052e+00	7.256435e-01
-9	Rv2709	-9	0	A	T	0.123	9.888784e+01	7.695980e+01	1.538765e+00	1.990254e-01
-9	Rv2712c	-9	0	A	T	0.071	1.003265e+02	5.998204e+01	1.504366e+00	9.462316e-02
-9	Rv2713	-9	0	A	T	0.011	3.278955e+01	7.170975e+01	1.524230e+00	6.475581e-01
-9	Rv2714	-9	0	A	T	0.153	4.883981e+01	6.607540e+01	1.537613e+00	4.599357e-01
-9	Rv2715	-9	0	A	T	0.058	-6.855683e+01	7.419875e+01	1.502235e+00	3.556619e-01
-9	Rv2716	-9	0	A	T	0.184	-9.047868e+01	9.438741e+01	1.539136e+00	3.379282e-01
-9	Rv2718c	-9	0	A	T	0.026	1.052770e+02	1.085520e+02	1.536461e+00	3.322952e-01
-9	Rv2719c	-9	0	A	T	0.071	2.819766e+02	1.465073e+02	1.555395e+00	5.447018e-02
-9	Rv2721c	-9	0	A	T	0.015	1.282795e+02	6.087809e+01	1.542936e+00	3.527796e-02
-9	Rv2723	-9	0	A	T	0.012	6.539479e+01	7.099207e+01	1.521419e+00	3.571243e-01
-9	Rv2724c	-9	0	A	T	0.064	7.755102e+01	7.453466e+01	1.525573e+00	2.982978e-01
-9	Rv2725c	-9	0	A	T	0.014	-7.742232e+00	7.124454e+01	1.537153e+00	9.134785e-01
-9	Rv2729c	-9	0	A	T	0.471	-7.993234e+01	1.719293e+02	1.561591e+00	6.420638e-01
-9	Rv2731	-9	0	A	T	0.087	6.771510e+01	7.024419e+01	1.495730e+00	3.352110e-01
-9	Rv2733c	-9	0	A	T	0.035	-1.600440e+01	7.718245e+01	1.533724e+00	8.357598e-01
-9	Rv2735c	-9	0	A	T	0.014	-1.264631e+01	7.153526e+01	1.532536e+00	8.597029e-01
-9	Rv2736c	-9	0	A	T	0.045	-5.949736e+01	8.775239e+01	1.545170e+00	4.978724e-01
-9	Rv2739c	-9	0	A	T	0.038	-9.003238e+01	1.085522e+02	1.527898e+00	4.070208e-01
-9	Rv2741	-9	0	A	T	0.256	-3.942456e+01	2.576463e+01	1.434912e+00	1.261930e-01
-9	Rv2743c	-9	0	A	T	0.015	1.185079e+02	6.863069e+01	1.544408e+00	8.442887e-02
-9	Rv2748c	-9	0	A	T	0.134	1.243517e+02	6.069744e+01	1.555243e+00	4.067233e-02
-9	Rv2751	-9	0	A	T	0.021	-4.710238e+01	7.953804e+01	1.542248e+00	5.538107e-01
-9	Rv2752c	-9	0	A	T	0.042	6.787557e+00	3.749664e+01	1.528204e+00	8.563793e-01
-9	Rv2753c	-9	0	A	T	0.036	-9.243590e+01	9.748312e+01	1.535563e+00	3.431753e-01
-9	Rv2756c	-9	0	A	T	0.240	3.634413e+01	5.998049e+01	1.531905e+00	5.446557e-01
-9	Rv2761c	-9	0	A	T	0.125	-8.124258e+01	9.582817e+01	1.527303e+00	3.966944e-01
-9	Rv2764c	-9	0	A	T	0.203	4.183561e+01	4.997335e+01	1.544939e+00	4.026435e-01
-9	Rv2768c	-9	0	A	T	0.205	-1.146337e+01	6.853383e+01	1.531545e+00	8.671846e-01
-9	Rv2769c	-9	0	A	T	0.230	1.207555e+02	8.764806e+01	1.522782e+00	1.685018e-01
-9	Rv2770c	-9	0	A	T	0.071	1.331799e+01	1.288652e+02	1.537465e+00	9.177011e-01
-9	Rv2771c	-9	0	A	T	0.499	-1.268888e+02	3.058123e+02	1.546490e+00	6.782600e-01
-9	Rv2777c	-9	0	A	T	0.042	-3.439800e+01	7.627576e+01	1.536139e+00	6.520803e-01
-9	Rv2779c	-9	0	A	T	0.014	5.144725e+01	9.230915e+01	1.531957e+00	5.773849e-01
-9	Rv2780	-9	0	A	T	0.010	-7.520660e+01	6.962214e+01	1.533569e+00	2.802304e-01
-9	Rv2781c	-9	0	A	T	0.010	9.210749e-01	7.302248e+01	1.531933e+00	9.899378e-01
-9	Rv2782c	-9	0	A	T	0.086	-3.283632e+01	6.263221e+01	1.533569e+00	6.001706e-01
-9	Rv2783c	-9	0	A	T	0.020	-1.263381e+02	7.463418e+01	1.516767e+00	9.071802e-02
-9	Rv2784c	-9	0	A	T	0.010	-1.133835e+02	1.545097e+02	1.544722e+00	4.631743e-01
-9	Rv2786c	-9	0	A	T	0.035	-3.710832e+01	1.185321e+02	1.527810e+00	7.542764e-01
-9	Rv2787	-9	0	A	T	0.121	-5.281713e+01	7.257541e+01	1.510418e+00	4.668826e-01
-9	Rv2788	-9	0	A	T	0.015	2.956259e+01	7.653504e+01	1.532146e+00	6.993599e-01
-9	Rv2790c	-9	0	A	T	0.110	7.142669e+01	5.509868e+01	1.514222e+00	1.950671e-01
-9	Rv2791c	-9	0	A	T	0.222	1.858166e+00	8.161989e+01	1.536201e+00	9.818400e-01
-9	Rv2793c	-9	0	A	T	0.038	-1.588238e+02	7.783745e+01	1.451677e+00	4.148844e-02
-9	Rv2794c	-9	0	A	T	0.499	4.358191e+01	2.497891e+02	1.540178e+00	8.615170e-01
-9	Rv2797c	-9	0	A	T	0.052	1.024634e+02	6.373769e+01	1.519458e+00	1.081482e-01
-9	Rv2799	-9	0	A	T	0.037	-2.957175e+01	7.697316e+01	1.539460e+00	7.009002e-01
-9	Rv2800	-9	0	A	T	0.175	7.863391e+00	5.612427e+01	1.538039e+00	8.885953e-01
-9	Rv2802c	-9	0	A	T	0.059	-6.216751e+00	7.126287e+01	1.535878e+00	9.304954e-01
-9	Rv2805	-9	0	A	T	0.070	-1.849009e+02	1.586716e+02	1.542911e+00	2.440898e-01
-9	Rv2807	-9	0	A	T	0.416	4.682231e+01	5.822716e+01	1.538392e+00	4.214545e-01
-9	Rv2812	-9	0	A	T	0.445	-7.148866e+01	5.636748e+01	1.521085e+00	2.049113e-01
-9	Rv2813	-9	0	A	T	0.028	-2.354376e+01	1.064850e+02	1.534678e+00	8.250467e-01
-9	Rv2818c	-9	0	A	T	0.027	-9.507636e+01	7.829645e+01	1.546459e+00	2.248289e-01
-9	Rv2819c	-9	0	A	T	0.020	-2.995424e+01	7.501065e+01	1.530735e+00	6.897074e-01
-9	Rv2820c	-9	0	A	T	0.045	1.919712e+01	5.588400e+01	1.527313e+00	7.312598e-01
-9	Rv2821c	-9	0	A	T	0.010	2.557274e+01	8.253551e+01	1.534732e+00	7.567284e-01
-9	Rv2823c	-9	0	A	T	0.101	6.123328e+01	2.706559e+01	1.476507e+00	2.382201e-02
-9	Rv2824c	-9	0	A	T	0.039	-2.842551e+00	1.034541e+02	1.532042e+00	9.780836e-01
-9	Rv2825c	-9	0	A	T	0.472	9.178719e+00	1.886301e+02	1.540479e+00	9.611971e-01
-9	Rv2828c	-9	0	A	T	0.129	-3.066940e+01	4.126194e+01	1.533008e+00	4.574311e-01
-9	Rv2830c	-9	0	A	T	0.498	1.969842e+02	2.242346e+02	1.543832e+00	3.798343e-01
-9	Rv2831	-9	0	A	T	0.059	1.172649e+02	9.845350e+01	1.549211e+00	2.338241e-01
-9	Rv2832c	-9	0	A	T	0.025	8.665786e+00	6.724542e+01	1.533813e+00	8.974802e-01
-9	Rv2833c	-9	0	A	T	0.023	1.313286e+01	8.054021e+01	1.529672e+00	8.704945e-01
-9	Rv2834c	-9	0	A	T	0.012	-6.976694e+01	7.575683e+01	1.512604e+00	3.572409e-01
-9	Rv2836c	-9	0	A	T	0.013	-1.377257e+01	7.672417e+01	1.537130e+00	8.575645e-01
-9	Rv2839c	-9	0	A	T	0.089	-2.314551e+01	5.156451e+01	1.514929e+00	6.535969e-01
-9	Rv2848c	-9	0	A	T	0.066	-3.884415e+01	6.980694e+01	1.530734e+00	5.779896e-01
-9	Rv2850c	-9	0	A	T	0.197	2.660588e+01	6.414579e+01	1.541900e+00	6.783711e-01
-9	Rv2853	-9	0	A	T	0.427	-3.712675e+01	4.898986e+01	1.531072e+00	4.486683e-01
-9	Rv2854	-9	0	A	T	0.206	-1.103898e+02	7.861594e+01	1.503096e+00	1.604868e-01
-9	Rv2856	-9	0	A	T	0.034	-1.205799e+02	1.008044e+02	1.497502e+00	2.318257e-01
-9	Rv2857c	-9	0	A	T	0.018	-1.424360e+01	8.711384e+01	1.538865e+00	8.701434e-01
-9	Rv2858c	-9	0	A	T	0.054	7.885980e+01	7.094697e+01	1.549048e+00	2.665264e-01
-9	Rv2859c	-9	0	A	T	0.030	2.922710e+01	6.157873e+01	1.536910e+00	6.351234e-01
-9	Rv2862c	-9	0	A	T	0.071	-2.283932e+01	1.503770e+02	1.539045e+00	8.793027e-01
-9	Rv2864c	-9	0	A	T	0.203	-2.027893e+02	9.533708e+01	1.518857e+00	3.358447e-02
-9	Rv2867c	-9	0	A	T	0.013	5.788453e+01	6.473657e+01	1.531601e+00	3.713895e-01
-9	Rv2868c	-9	0	A	T	0.049	-9.680787e+01	1.018571e+02	1.528096e+00	3.420551e-01
-9	Rv2869c	-9	0	A	T	0.071	-1.922755e+02	1.321599e+02	1.547940e+00	1.459248e-01
-9	Rv2870c	-9	0	A	T	0.037	3.498005e+02	1.091282e+02	1.566184e+00	1.378507e-03
-9	Rv2871	-9	0	A	T	0.016	5.767682e+01	1.160838e+02	1.530514e+00	6.193677e-01
-9	Rv2874	-9	0	A	T	0.473	-1.270032e+01	5.818019e+01	1.532465e+00	8.272321e-01
-9	Rv2875	-9	0	A	T	0.114	-1.110340e+02	7.908523e+01	1.518717e+00	1.605421e-01
-9	Rv2877c	-9	0	A	T	0.042	-1.188855e+02	8.958583e+01	1.544587e+00	1.847017e-01
-9	Rv2879c	-9	0	A	T	0.476	1.166369e+01	1.316965e+02	1.539073e+00	9.294401e-01
-9	Rv2881c	-9	0	A	T	0.040	-9.596963e+00	8.844322e+01	1.534707e+00	9.136065e-01
-9	Rv2885c	-9	0	A	T	0.083	6.113541e+01	6.662585e+01	1.514394e+00	3.589867e-01
-9	Rv2886c	-9	0	A	T	0.031	-6.765213e+01	1.042770e+02	1.521560e+00	5.165892e-01
-9	Rv2888c	-9	0	A	T	0.013	1.383641e+01	6.625972e+01	1.526804e+00	8.346178e-01
-9	Rv2891	-9	0	A	T	0.059	-2.011852e+02	1.078822e+02	1.480922e+00	6.240558e-02
-9	Rv2892c	-9	0	A	T	0.012	-1.456640e+02	7.222318e+01	1.536305e+00	4.389686e-02
-9	Rv2894c	-9	0	A	T	0.015	5.342510e+01	1.027622e+02	1.529062e+00	6.032203e-01
-9	Rv2897c	-9	0	A	T	0.097	1.036812e+01	5.705678e+01	1.537829e+00	8.558315e-01
-9	Rv2899c	-9	0	A	T	0.054	-5.754505e+00	1.095915e+02	1.535726e+00	9.581307e-01
-9	Rv2900c	-9	0	A	T	0.043	-9.728702e+01	6.155625e+01	1.529917e+00	1.142233e-01
-9	Rv2905	-9	0	A	T	0.065	4.567368e+01	6.749060e+01	1.522100e+00	4.986796e-01
-9	Rv2910c	-9	0	A	T	0.023	2.851170e+01	8.761398e+01	1.527486e+00	7.449077e-01
-9	Rv2911	-9	0	A	T	0.128	-4.735610e+01	7.334903e+01	1.535114e+00	5.186247e-01
-9	Rv2913c	-9	0	A	T	0.020	9.197431e+01	5.987902e+01	1.543992e+00	1.247591e-01
-9	Rv2915c	-9	0	A	T	0.016	1.502626e+01	5.894699e+01	1.529757e+00	7.988281e-01
-9	Rv2917	-9	0	A	T	0.462	9.794117e+01	5.670817e+01	1.555365e+00	8.436409e-02
-9	Rv2918c	-9	0	A	T	0.028	6.094177e+01	5.517058e+01	1.555035e+00	2.695161e-01
-9	Rv2920c	-9	0	A	T	0.010	-2.137176e+01	7.465063e+01	1.522594e+00	7.746971e-01
-9	Rv2922c	-9	0	A	T	0.208	-1.632486e+01	6.546655e+01	1.531232e+00	8.031167e-01
-9	Rv2923c	-9	0	A	T	0.167	-2.540112e+02	1.286844e+02	1.509231e+00	4.858435e-02
-9	Rv2924c	-9	0	A	T	0.025	-1.304133e+02	9.838759e+01	1.562440e+00	1.852153e-01
-9	Rv2926c	-9	0	A	T	0.011	-1.131945e+02	6.666508e+01	1.571029e+00	8.973339e-02
-9	Rv2927c	-9	0	A	T	0.010	-9.497446e+01	1.077060e+02	1.531223e+00	3.780364e-01
-9	Rv2930	-9	0	A	T	0.043	-1.768980e+02	1.275783e+02	1.518868e+00	1.657846e-01
-9	Rv2931	-9	0	A	T	0.499	5.108780e+02	5.513096e+02	1.530095e+00	3.542580e-01
-9	Rv2932	-9	0	A	T	0.020	-3.724730e+01	6.059762e+01	1.538092e+00	5.388731e-01
-9	Rv2933	-9	0	A	T	0.283	4.705365e+01	5.421983e+01	1.550035e+00	3.856325e-01
-9	Rv2934	-9	0	A	T	0.068	-8.821204e+00	4.576409e+01	1.531303e+00	8.471791e-01
-9	Rv2935	-9	0	A	T	0.123	2.468908e+01	5.053912e+01	1.529044e+00	6.252606e-01
-9	Rv2940c	-9	0	A	T	0.105	-8.825212e+00	4.172973e+01	1.535489e+00	8.325390e-01
-9	Rv2941	-9	0	A	T	0.052	-7.049258e+01	7.922760e+01	1.540914e+00	3.737510e-01
-9	Rv2944	-9	0	A	T	0.159	-7.261711e+00	9.748647e+01	1.536256e+00	9.406314e-01
-9	Rv2946c	-9	0	A	T	0.050	-1.020083e+02	4.841486e+01	1.513694e+00	3.529453e-02
-9	Rv2947c	-9	0	A	T	0.490	3.177304e+01	9.102967e+01	1.540199e+00	7.271103e-01
-9	Rv2948c	-9	0	A	T	0.036	8.195161e+01	6.216485e+01	1.532201e+00	1.876160e-01
-9	Rv2950c	-9	0	A	T	0.028	-8.946607e+01	6.260594e+01	1.521429e+00	1.532126e-01
-9	Rv2951c	-9	0	A	T	0.020	-6.911857e+01	9.652257e+01	1.522991e+00	4.740544e-01
-9	Rv2952	-9	0	A	T	0.067	1.099309e+02	7.689549e+01	1.537458e+00	1.530461e-01
-9	Rv2953	-9	0	A	T	0.014	4.341154e+01	8.425177e+01	1.529967e+00	6.064512e-01
-9	Rv2955c	-9	0	A	T	0.016	-8.632580e+01	7.361205e+01	1.534773e+00	2.411063e-01
-9	Rv2956	-9	0	A	T	0.020	6.104519e+01	8.268577e+01	1.539471e+00	4.604659e-01
-9	Rv2957	-9	0	A	T	0.013	2.179368e+02	7.199904e+01	1.482651e+00	2.514584e-03
-9	Rv2958c	-9	0	A	T	0.049	1.191294e+01	6.892120e+01	1.532835e+00	8.627948e-01
-9	Rv2959c	-9	0	A	T	0.062	-9.806825e+01	9.233249e+01	1.527110e+00	2.883602e-01
-9	Rv2961	-9	0	A	T	0.013	-1.452836e+02	1.543583e+02	1.523593e+00	3.467561e-01
-9	Rv2962c	-9	0	A	T	0.133	-2.620564e+01	6.197909e+01	1.530976e+00	6.724943e-01
-9	Rv2963	-9	0	A	T	0.011	6.221411e+01	8.066885e+01	1.518456e+00	4.406990e-01
-9	Rv2964	-9	0	A	T	0.064	1.327788e+02	1.211242e+02	1.522081e+00	2.731670e-01
-9	Rv2967c	-9	0	A	T	0.014	5.841919e+01	6.746603e+01	1.540653e+00	3.866874e-01
-9	Rv2969c	-9	0	A	T	0.013	5.608698e+01	6.915451e+01	1.524385e+00	4.174784e-01
-9	Rv2971	-9	0	A	T	0.068	-4.806860e+01	1.508556e+02	1.538975e+00	7.500462e-01
-9	Rv2973c	-9	0	A	T	0.010	7.488504e+01	8.237596e+01	1.537222e+00	3.634694e-01
-9	Rv2974c	-9	0	A	T	0.014	-5.980816e+01	6.698172e+01	1.539844e+00	3.720595e-01
-9	Rv2975c	-9	0	A	T	0.090	-1.591151e+02	1.313337e+02	1.556853e+00	2.258914e-01
-9	Rv2979c	-9	0	A	T	0.078	-9.657759e+01	8.159745e+01	1.532933e+00	2.367738e-01
-9	Rv2981c	-9	0	A	T	0.469	7.020561e+01	1.120319e+02	1.527541e+00	5.309840e-01
-9	Rv2982c	-9	0	A	T	0.497	-3.219430e+02	1.644784e+02	1.499017e+00	5.049978e-02
-9	Rv2984	-9	0	A	T	0.175	-2.461404e+01	8.268931e+01	1.528559e+00	7.659991e-01
-9	Rv2992c	-9	0	A	T	0.032	-6.652376e+01	8.272172e+01	1.530949e+00	4.214225e-01
-9	Rv2994	-9	0	A	T	0.204	-3.949425e+01	5.337608e+01	1.531520e+00	4.594674e-01
-9	Rv2996c	-9	0	A	T	0.021	-7.007181e+01	8.332476e+01	1.533354e+00	4.005175e-01
-9	Rv2997	-9	0	A	T	0.051	1.703051e+00	7.324726e+01	1.534597e+00	9.814535e-01
-9	Rv2998	-9	0	A	T	0.039	-7.114059e+01	1.725811e+02	1.543898e+00	6.802433e-01
-9	Rv2999	-9	0	A	T	0.499	3.327610e+02	3.405455e+02	1.544109e+00	3.286646e-01
-9	Rv3007c	-9	0	A	T	0.011	-1.926296e+02	9.744983e+01	1.535309e+00	4.826684e-02
-9	Rv3008	-9	0	A	T	0.014	6.382310e+01	1.137566e+02	1.521712e+00	5.748516e-01
-9	Rv3009c	-9	0	A	T	0.015	1.909424e+01	1.058518e+02	1.534679e+00	8.568747e-01
-9	Rv3011c	-9	0	A	T	0.014	5.228191e+01	7.651623e+01	1.526310e+00	4.945415e-01
-9	Rv3014c	-9	0	A	T	0.017	-1.096582e+02	5.673969e+01	1.524241e+00	5.347615e-02
-9	Rv3015c	-9	0	A	T	0.067	-7.113196e+00	1.011149e+02	1.532896e+00	9.439268e-01
-9	Rv3016	-9	0	A	T	0.025	-1.467054e+02	9.965836e+01	1.530611e+00	1.412186e-01
-9	Rv3017c	-9	0	A	T	0.014	2.660688e+02	8.365762e+01	1.437596e+00	1.502025e-03
-9	Rv3018A	-9	0	A	T	0.028	3.115296e+01	1.024053e+02	1.535042e+00	7.610104e-01
-9	Rv3018c	-9	0	A	T	0.012	-1.611234e+01	7.387701e+01	1.530968e+00	8.273849e-01
-9	Rv3020c	-9	0	A	T	0.011	-2.744340e+02	1.812209e+02	1.563970e+00	1.301552e-01
-9	Rv3021c	-9	0	A	T	0.014	-1.998804e+01	6.753128e+01	1.529967e+00	7.672869e-01
-9	Rv3022A	-9	0	A	T	0.028	4.198969e+00	8.378359e+01	1.536022e+00	9.600363e-01
-9	Rv3024c	-9	0	A	T	0.014	1.124029e+02	1.226571e+02	1.509706e+00	3.596122e-01
-9	Rv3026c	-9	0	A	T	0.019	4.446972e+01	7.435574e+01	1.526272e+00	5.498899e-01
-9	Rv3031	-9	0	A	T	0.017	7.265814e+01	5.751914e+01	1.518779e+00	2.067235e-01
-9	Rv3032	-9	0	A	T	0.023	1.465668e+02	9.778066e+01	1.539772e+00	1.341114e-01
-9	Rv3034c	-9	0	A	T	0.031	6.109398e+01	8.033436e+01	1.561429e+00	4.470833e-01
-9	Rv3039c	-9	0	A	T	0.021	-4.832156e+00	1.544791e+02	1.535822e+00	9.750503e-01
-9	Rv3041c	-9	0	A	T	0.010	-1.069134e+02	8.254759e+01	1.553374e+00	1.954697e-01
-9	Rv3042c	-9	0	A	T	0.472	7.748882e+01	2.166734e+02	1.539530e+00	7.206733e-01
-9	Rv3045	-9	0	A	T	0.011	-1.596798e+01	8.524433e+01	1.530353e+00	8.514362e-01
-9	Rv3047c	-9	0	A	T	0.058	1.329189e+02	1.311642e+02	1.534087e+00	3.110510e-01
-9	Rv3049c	-9	0	A	T	0.025	-3.099610e+01	8.002754e+01	1.538957e+00	6.985785e-01
-9	Rv3050c	-9	0	A	T	0.011	-1.491991e+01	7.273215e+01	1.534887e+00	8.374959e-01
-9	Rv3051c	-9	0	A	T	0.059	-3.115983e+01	1.212101e+02	1.544624e+00	7.971596e-01
-9	Rv3053c	-9	0	A	T	0.011	-8.069725e+01	2.496873e+02	1.545171e+00	7.465962e-01
-9	Rv3057c	-9	0	A	T	0.311	1.353359e+02	8.274215e+01	1.597400e+00	1.021363e-01
-9	Rv3058c	-9	0	A	T	0.038	-2.308586e+02	1.063670e+02	1.532574e+00	3.014088e-02
-9	Rv3059	-9	0	A	T	0.076	-1.012661e+02	9.444601e+01	1.540654e+00	2.838059e-01
-9	Rv3060c	-9	0	A	T	0.013	-4.396742e+01	6.541323e+01	1.536782e+00	5.015976e-01
-9	Rv3061c	-9	0	A	T	0.048	-1.097534e+01	5.081032e+01	1.537619e+00	8.290138e-01
-9	Rv3062	-9	0	A	T	0.497	3.498158e+02	2.477371e+02	1.526133e+00	1.581546e-01
-9	Rv3063	-9	0	A	T	0.499	2.566324e+02	2.981696e+02	1.549676e+00	3.895516e-01
-9	Rv3071	-9	0	A	T	0.020	5.174389e+00	8.715279e+01	1.536381e+00	9.526645e-01
-9	Rv3073c	-9	0	A	T	0.022	1.247580e+02	8.183885e+01	1.495586e+00	1.276211e-01
-9	Rv3074	-9	0	A	T	0.069	3.557275e+01	7.004865e+01	1.539726e+00	6.116514e-01
-9	Rv3077	-9	0	A	T	0.165	1.811900e+01	7.002196e+01	1.538217e+00	7.958564e-01
-9	Rv3079c	-9	0	A	T	0.023	-3.285838e+00	8.969270e+01	1.535562e+00	9.707816e-01
-9	Rv3080c	-9	0	A	T	0.114	7.783377e+01	4.419890e+01	1.494134e+00	7.845397e-02
-9	Rv3081	-9	0	A	T	0.064	-4.117773e+01	5.358414e+01	1.538279e+00	4.423357e-01
-9	Rv3082c	-9	0	A	T	0.012	-7.489115e+00	8.960667e+01	1.533473e+00	9.334039e-01
-9	Rv3083	-9	0	A	T	0.022	7.584419e+00	5.591978e+01	1.535229e+00	8.921326e-01
-9	Rv3084	-9	0	A	T	0.125	-1.397461e+00	5.808183e+01	1.534052e+00	9.808079e-01
-9	Rv3085	-9	0	A	T	0.034	-4.358978e+01	7.922530e+01	1.526014e+00	5.822680e-01
-9	Rv3087	-9	0	A	T	0.078	-5.377106e+01	6.876282e+01	1.524823e+00	4.343566e-01
-9	Rv3088	-9	0	A	T	0.130	-8.634382e+01	6.309656e+01	1.525619e+00	1.713896e-01
-9	Rv3089	-9	0	A	T	0.054	-8.001853e+01	6.581802e+01	1.553929e+00	2.242793e-01
-9	Rv3090	-9	0	A	T	0.046	-7.903701e+01	8.487928e+01	1.549272e+00	3.519230e-01
-9	Rv3092c	-9	0	A	T	0.206	-4.485971e+01	7.414617e+01	1.533397e+00	5.452635e-01
-9	Rv3093c	-9	0	A	T	0.476	6.809702e+01	1.354899e+02	1.539636e+00	6.153240e-01
-9	Rv3094c	-9	0	A	T	0.028	-1.687180e+01	8.249980e+01	1.539863e+00	8.379863e-01
-9	Rv3096	-9	0	A	T	0.030	1.625314e+02	9.465356e+01	1.575047e+00	8.617396e-02
-9	Rv3097c	-9	0	A	T	0.246	-1.017021e+02	6.670650e+01	1.518819e+00	1.275750e-01
-9	Rv3099c	-9	0	A	T	0.011	-5.084061e+01	7.926809e+01	1.516057e+00	5.213815e-01
-9	Rv3104c	-9	0	A	T	0.015	2.415469e+01	1.186339e+02	1.535907e+00	8.386896e-01
-9	Rv3106	-9	0	A	T	0.050	5.784077e+01	7.645894e+01	1.542614e+00	4.494774e-01
-9	Rv3109	-9	0	A	T	0.019	-5.096270e+01	6.129735e+01	1.541853e+00	4.058858e-01
-9	Rv3111	-9	0	A	T	0.022	5.454785e+00	6.483694e+01	1.536035e+00	9.329642e-01
-9	Rv3113	-9	0	A	T	0.297	2.001304e+01	3.077051e+01	1.532067e+00	5.155405e-01
-9	Rv3114	-9	0	A	T	0.073	4.336516e+01	9.983582e+01	1.534469e+00	6.640891e-01
-9	Rv3119	-9	0	A	T	0.016	-9.956671e+01	9.744812e+01	1.544160e+00	3.070765e-01
-9	Rv3120	-9	0	A	T	0.023	-1.955276e+00	8.772213e+01	1.532655e+00	9.822202e-01
-9	Rv3121	-9	0	A	T	0.497	-7.369571e+01	1.664518e+02	1.531472e+00	6.580171e-01
-9	Rv3122	-9	0	A	T	0.012	-1.047525e+02	1.102420e+02	1.535887e+00	3.421686e-01
-9	Rv3124	-9	0	A	T	0.099	7.325355e+01	7.358760e+01	1.547055e+00	3.196808e-01
-9	Rv3125c	-9	0	A	T	0.124	4.308280e+01	5.849326e+01	1.529596e+00	4.615211e-01
-9	Rv3128c	-9	0	A	T	0.013	-2.787576e+01	6.046815e+01	1.529598e+00	6.448694e-01
-9	Rv3130c	-9	0	A	T	0.031	-1.825202e+02	1.025622e+02	1.497392e+00	7.535295e-02
-9	Rv3132c	-9	0	A	T	0.016	-9.595168e+01	7.168109e+01	1.522270e+00	1.809165e-01
-9	Rv3135	-9	0	A	T	0.048	-3.435756e+01	3.611812e+01	1.533174e+00	3.416354e-01
-9	Rv3136	-9	0	A	T	0.031	3.040919e+01	5.544935e+01	1.531356e+00	5.834933e-01
-9	Rv3137	-9	0	A	T	0.495	-1.169152e+02	1.284483e+02	1.521267e+00	3.628641e-01
-9	Rv3138	-9	0	A	T	0.013	4.258642e+01	7.938922e+01	1.529187e+00	5.917478e-01
-9	Rv3139	-9	0	A	T	0.066	-1.456346e+01	7.448862e+01	1.534036e+00	8.450194e-01
-9	Rv3140	-9	0	A	T	0.059	1.367825e+02	8.359433e+01	1.531852e+00	1.020041e-01
-9	Rv3144c	-9	0	A	T	0.073	-8.269312e+01	9.970246e+01	1.530766e+00	4.070171e-01
-9	Rv3148	-9	0	A	T	0.029	6.733427e+01	8.802474e+01	1.530152e+00	4.444293e-01
-9	Rv3150	-9	0	A	T	0.014	4.172516e+01	7.839748e+01	1.529626e+00	5.946523e-01
-9	Rv3151	-9	0	A	T	0.498	-2.116962e+02	2.860082e+02	1.545140e+00	4.593152e-01
-9	Rv3158	-9	0	A	T	0.025	-6.578248e+01	1.020542e+02	1.523778e+00	5.193003e-01
-9	Rv3159c	-9	0	A	T	0.227	-9.709097e+01	6.196961e+01	1.544796e+00	1.173941e-01
-9	Rv3161c	-9	0	A	T	0.080	-1.353901e+01	7.753185e+01	1.533537e+00	8.613989e-01
-9	Rv3167c	-9	0	A	T	0.011	-1.280089e+02	9.209937e+01	1.508177e+00	1.647756e-01
-9	Rv3169	-9	0	A	T	0.039	-1.981405e+02	8.341504e+01	1.489162e+00	1.766317e-02
-9	Rv3170	-9	0	A	T	0.028	-6.068230e+01	6.219402e+01	1.527057e+00	3.293814e-01
-9	Rv3174	-9	0	A	T	0.171	1.079702e+02	7.728800e+01	1.524024e+00	1.626347e-01
-9	Rv3175	-9	0	A	T	0.012	-2.305734e+01	6.901708e+01	1.531071e+00	7.383669e-01
-9	Rv3179	-9	0	A	T	0.206	-1.313439e+02	8.168593e+01	1.493157e+00	1.080749e-01
-9	Rv3183	-9	0	A	T	0.024	5.171764e+01	8.854347e+01	1.533531e+00	5.592497e-01
-9	Rv3190c	-9	0	A	T	0.418	8.744245e+01	5.593701e+01	1.555410e+00	1.182196e-01
-9	Rv3191c	-9	0	A	T	0.012	-5.421102e+01	9.062360e+01	1.524239e+00	5.498014e-01
-9	Rv3193c	-9	0	A	T	0.098	-1.547663e+02	6.449997e+01	1.531576e+00	1.654573e-02
-9	Rv3195	-9	0	A	T	0.156	-5.166024e+01	6.130554e+01	1.526699e+00	3.995548e-01
-9	Rv3197	-9	0	A	T	0.019	9.525719e+01	1.081649e+02	1.559101e+00	3.786462e-01
-9	Rv3199c	-9	0	A	T	0.069	7.240968e+01	5.541374e+01	1.518020e+00	1.915214e-01
-9	Rv3200c	-9	0	A	T	0.123	-1.816192e+02	7.511219e+01	1.591672e+00	1.573160e-02
-9	Rv3201c	-9	0	A	T	0.070	1.686657e+01	6.293169e+01	1.528530e+00	7.887272e-01
-9	Rv3202c	-9	0	A	T	0.067	3.008661e+01	7.960281e+01	1.537589e+00	7.055170e-01
-9	Rv3204	-9	0	A	T	0.498	-1.188216e+02	2.381801e+02	1.540700e+00	6.179458e-01
-9	Rv3205c	-9	0	A	T	0.015	-7.676580e+00	1.024348e+02	1.534206e+00	9.402721e-01
-9	Rv3208	-9	0	A	T	0.011	-6.352995e+01	7.969043e+01	1.555970e+00	4.254618e-01
-9	Rv3209	-9	0	A	T	0.057	5.725309e+01	8.687039e+01	1.531458e+00	5.099612e-01
-9	Rv3211	-9	0	A	T	0.013	1.065587e+02	7.127024e+01	1.524769e+00	1.350998e-01
-9	Rv3213c	-9	0	A	T	0.498	1.805421e+02	3.314436e+02	1.532317e+00	5.860348e-01
-9	Rv3216	-9	0	A	T	0.014	-1.938969e+02	1.257244e+02	1.558219e+00	1.232371e-01
-9	Rv3217c	-9	0	A	T	0.199	3.938029e+01	1.338638e+02	1.550523e+00	7.686617e-01
-9	Rv3218	-9	0	A	T	0.013	5.666382e+01	6.749279e+01	1.522538e+00	4.012990e-01
-9	Rv3220c	-9	0	A	T	0.066	7.159440e+01	7.831103e+01	1.530962e+00	3.607494e-01
-9	Rv3223c	-9	0	A	T	0.019	-7.889987e+01	1.275955e+02	1.537370e+00	5.364369e-01
-9	Rv3224	-9	0	A	T	0.021	-1.548092e+02	8.050093e+01	1.521948e+00	5.466920e-02
-9	Rv3224A	-9	0	A	T	0.027	-4.533377e+00	2.831554e+02	1.550573e+00	9.872285e-01
-9	Rv3225c	-9	0	A	T	0.025	1.763395e+01	6.617333e+01	1.532299e+00	7.899070e-01
-9	Rv3227	-9	0	A	T	0.036	-5.101438e+01	9.898067e+01	1.558078e+00	6.063550e-01
-9	Rv3229c	-9	0	A	T	0.013	-5.938248e+00	6.811009e+01	1.529558e+00	9.305359e-01
-9	Rv3234c	-9	0	A	T	0.269	3.759180e+01	9.280152e+01	1.549450e+00	6.854811e-01
-9	Rv3236c	-9	0	A	T	0.139	-1.204712e+01	6.588430e+01	1.534587e+00	8.549396e-01
-9	Rv3239c	-9	0	A	T	0.057	-3.322472e+01	5.301299e+01	1.523757e+00	5.309376e-01
-9	Rv3241c	-9	0	A	T	0.016	-8.752474e+01	1.163975e+02	1.551661e+00	4.522068e-01
-9	Rv3242c	-9	0	A	T	0.025	-1.093165e+02	1.005642e+02	1.521695e+00	2.772060e-01
-9	Rv3244c	-9	0	A	T	0.012	-1.181755e+02	9.552478e+01	1.536635e+00	2.162461e-01
-9	Rv3245c	-9	0	A	T	0.426	9.109846e-01	8.080674e+01	1.536682e+00	9.910067e-01
-9	Rv3247c	-9	0	A	T	0.031	-4.500265e+01	8.239165e+01	1.532797e+00	5.850109e-01
-9	Rv3249c	-9	0	A	T	0.018	1.323525e+02	1.237205e+02	1.533124e+00	2.849033e-01
-9	Rv3252c	-9	0	A	T	0.043	1.473345e+02	7.692525e+01	1.523947e+00	5.565422e-02
-9	Rv3256c	-9	0	A	T	0.024	9.566457e+01	1.034930e+02	1.522123e+00	3.554559e-01
-9	Rv3257c	-9	0	A	T	0.069	-7.294060e+01	2.560038e+02	1.554271e+00	7.757467e-01
-9	Rv3263	-9	0	A	T	0.183	5.662423e+01	5.925183e+01	1.562784e+00	3.394088e-01
-9	Rv3266c	-9	0	A	T	0.018	5.219194e+01	7.299136e+01	1.525659e+00	4.746994e-01
-9	Rv3270	-9	0	A	T	0.022	-2.816335e+01	6.992650e+01	1.533075e+00	6.871876e-01
-9	Rv3272	-9	0	A	T	0.065	2.130681e+02	1.103816e+02	1.518177e+00	5.376881e-02
-9	Rv3273	-9	0	A	T	0.016	9.268992e+01	6.982865e+01	1.523184e+00	1.845913e-01
-9	Rv3279c	-9	0	A	T	0.142	-4.128908e+01	8.494373e+01	1.529473e+00	6.269880e-01
-9	Rv3281	-9	0	A	T	0.038	-6.606007e+01	3.704381e+01	1.515908e+00	7.475022e-02
-9	Rv3282	-9	0	A	T	0.056	5.254598e+01	8.667731e+01	1.536896e+00	5.444613e-01
-9	Rv3283	-9	0	A	T	0.053	8.239479e+01	7.833747e+01	1.514557e+00	2.930723e-01
-9	Rv3287c	-9	0	A	T	0.014	5.930418e+01	7.156619e+01	1.536513e+00	4.074340e-01
-9	Rv3290c	-9	0	A	T	0.012	-3.957089e+01	8.440279e+01	1.530767e+00	6.392598e-01
-9	Rv3291c	-9	0	A	T	0.012	-8.127692e+01	1.008560e+02	1.530786e+00	4.204513e-01
-9	Rv3293	-9	0	A	T	0.059	-2.180348e+01	8.738523e+01	1.537093e+00	8.030022e-01
-9	Rv3296	-9	0	A	T	0.089	7.310275e+01	4.650014e+01	1.558244e+00	1.161492e-01
-9	Rv3297	-9	0	A	T	0.039	-1.929585e+01	1.113766e+02	1.537780e+00	8.624806e-01
-9	Rv3299c	-9	0	A	T	0.070	-6.594651e+01	5.178364e+01	1.518372e+00	2.030473e-01
-9	Rv3300c	-9	0	A	T	0.034	1.803006e+02	1.033768e+02	1.583004e+00	8.135457e-02
-9	Rv3301c	-9	0	A	T	0.027	-6.107532e+01	1.124601e+02	1.527672e+00	5.871563e-01
-9	Rv3302c	-9	0	A	T	0.040	8.312608e+01	7.664486e+01	1.552879e+00	2.782987e-01
-9	Rv3303c	-9	0	A	T	0.498	6.228030e+01	2.265159e+02	1.538004e+00	7.833952e-01
-9	Rv3305c	-9	0	A	T	0.017	-3.506462e+01	7.169545e+01	1.534003e+00	6.248620e-01
-9	Rv3306c	-9	0	A	T	0.119	-9.760781e+01	8.109594e+01	1.527292e+00	2.289399e-01
-9	Rv3308	-9	0	A	T	0.030	6.147945e+00	5.451911e+01	1.533506e+00	9.102313e-01
-9	Rv3310	-9	0	A	T	0.019	5.420988e+01	1.036981e+02	1.527616e+00	6.012178e-01
-9	Rv3311	-9	0	A	T	0.012	-4.090102e+01	9.108480e+01	1.533291e+00	6.534685e-01
-9	Rv3312A	-9	0	A	T	0.012	-1.432237e+02	7.852187e+01	1.496307e+00	6.836103e-02
-9	Rv3317	-9	0	A	T	0.499	3.020407e+02	2.268226e+02	1.524328e+00	1.831984e-01
-9	Rv3318	-9	0	A	T	0.015	-1.732048e+00	6.592825e+01	1.532627e+00	9.790443e-01
-9	Rv3324A	-9	0	A	T	0.022	-3.538007e+01	6.115455e+01	1.542518e+00	5.629938e-01
-9	Rv3327	-9	0	A	T	0.157	4.659822e+01	4.108371e+01	1.528536e+00	2.568898e-01
-9	Rv3328c	-9	0	A	T	0.498	-1.853579e+02	2.378791e+02	1.541464e+00	4.359845e-01
-9	Rv3329	-9	0	A	T	0.431	1.530271e+02	1.091347e+02	1.520582e+00	1.610769e-01
-9	Rv3331	-9	0	A	T	0.498	1.766150e+02	2.129756e+02	1.532714e+00	4.070880e-01
-9	Rv3339c	-9	0	A	T	0.016	-6.904569e+01	6.073302e+01	1.543064e+00	2.557821e-01
-9	Rv3341	-9	0	A	T	0.035	2.123043e+02	1.342240e+02	1.591819e+00	1.139355e-01
-9	Rv3343c	-9	0	A	T	0.490	3.051416e+01	7.888651e+01	1.540337e+00	6.989538e-01
-9	Rv3344c	-9	0	A	T	0.040	-2.548680e+01	4.131133e+01	1.513052e+00	5.373695e-01
-9	Rv3345c	-9	0	A	T	0.160	-9.283005e+00	2.344445e+01	1.527275e+00	6.921955e-01
-9	Rv3347c	-9	0	A	T	0.455	-1.534142e+01	6.910762e+01	1.535969e+00	8.243509e-01
-9	Rv3349c	-9	0	A	T	0.056	1.042642e+01	1.235103e+02	1.535737e+00	9.327364e-01
-9	Rv3350c	-9	0	A	T	0.191	4.762036e+00	3.187882e+01	1.533755e+00	8.812754e-01
-9	Rv3355c	-9	0	A	T	0.039	-5.056606e+01	9.884198e+01	1.519366e+00	6.090206e-01
-9	Rv3359	-9	0	A	T	0.032	2.923923e+02	9.160190e+01	1.605707e+00	1.443697e-03
-9	Rv3365c	-9	0	A	T	0.264	-5.552397e+01	6.033233e+01	1.520674e+00	3.575702e-01
-9	Rv3366	-9	0	A	T	0.053	-1.217549e+02	1.344149e+02	1.533674e+00	3.651870e-01
-9	Rv3367	-9	0	A	T	0.030	-5.788149e+00	4.236667e+01	1.529567e+00	8.913501e-01
-9	Rv3370c	-9	0	A	T	0.039	-1.645240e+01	4.977567e+01	1.523263e+00	7.410472e-01
-9	Rv3371	-9	0	A	T	0.018	2.867901e+01	7.614329e+01	1.543188e+00	7.064931e-01
-9	Rv3373	-9	0	A	T	0.028	-5.493587e+01	8.007129e+01	1.523700e+00	4.927695e-01
-9	Rv3375	-9	0	A	T	0.039	-9.888488e+00	6.684013e+01	1.529780e+00	8.824091e-01
-9	Rv3377c	-9	0	A	T	0.048	-3.113181e+01	6.428889e+01	1.536366e+00	6.282835e-01
-9	Rv3378c	-9	0	A	T	0.025	-7.499763e+01	6.515318e+01	1.519986e+00	2.498848e-01
-9	Rv3379c	-9	0	A	T	0.045	-8.036671e+01	6.725985e+01	1.543951e+00	2.323364e-01
-9	Rv3382c	-9	0	A	T	0.013	9.555817e+01	6.842992e+01	1.521581e+00	1.627992e-01
-9	Rv3383c	-9	0	A	T	0.470	1.957828e+02	1.566844e+02	1.524574e+00	2.116736e-01
-9	Rv3388	-9	0	A	T	0.065	-2.776575e+01	3.438457e+01	1.529263e+00	4.195092e-01
-9	Rv3389c	-9	0	A	T	0.049	2.040405e+02	1.074719e+02	1.491252e+00	5.782510e-02
-9	Rv3390	-9	0	A	T	0.024	-6.313663e+00	7.795160e+01	1.530158e+00	9.354575e-01
-9	Rv3391	-9	0	A	T	0.041	3.509732e+01	4.979557e+01	1.521530e+00	4.810319e-01
-9	Rv3395A	-9	0	A	T	0.010	-1.759572e+01	8.254428e+01	1.535801e+00	8.312270e-01
-9	Rv3395c	-9	0	A	T	0.098	7.997397e+01	9.692476e+01	1.561026e+00	4.094445e-01
-9	Rv3396c	-9	0	A	T	0.156	-9.599410e+01	1.036956e+02	1.518029e+00	3.547426e-01
-9	Rv3398c	-9	0	A	T	0.013	-8.776731e+01	6.683880e+01	1.517944e+00	1.893534e-01
-9	Rv3399	-9	0	A	T	0.484	-3.968551e+01	7.017289e+01	1.544269e+00	5.717959e-01
-9	Rv3401	-9	0	A	T	0.071	8.404005e+01	4.509622e+01	1.562120e+00	6.258665e-02
-9	Rv3402c	-9	0	A	T	0.067	5.785079e+01	9.673357e+01	1.541242e+00	5.499062e-01
-9	Rv3403c	-9	0	A	T	0.020	5.148883e+01	5.844120e+01	1.545105e+00	3.784461e-01
-9	Rv3404c	-9	0	A	T	0.012	-8.512449e+01	6.805992e+01	1.509543e+00	2.112381e-01
-9	Rv3407	-9	0	A	T	0.048	5.356727e+01	1.686303e+02	1.533958e+00	7.507885e-01
-9	Rv3408	-9	0	A	T	0.499	2.801056e+02	3.227454e+02	1.550298e+00	3.856033e-01
-9	Rv3409c	-9	0	A	T	0.012	-1.171336e+01	6.392957e+01	1.524375e+00	8.546492e-01
-9	Rv3410c	-9	0	A	T	0.020	3.050665e+01	8.299745e+01	1.533208e+00	7.132547e-01
-9	Rv3411c	-9	0	A	T	0.094	2.579298e+02	8.652629e+01	1.539695e+00	2.922195e-03
-9	Rv3413c	-9	0	A	T	0.018	1.917281e+02	1.057385e+02	1.494895e+00	7.000623e-02
-9	Rv3414c	-9	0	A	T	0.013	-2.528210e+01	7.542869e+01	1.530921e+00	7.375393e-01
-9	Rv3416	-9	0	A	T	0.082	1.065586e+02	1.048037e+02	1.513850e+00	3.094469e-01
-9	Rv3421c	-9	0	A	T	0.025	1.192144e+02	6.839166e+01	1.535988e+00	8.152889e-02
-9	Rv3423c	-9	0	A	T	0.012	1.144533e+02	7.217114e+01	1.509532e+00	1.129923e-01
-9	Rv3424c	-9	0	A	T	0.066	4.676877e+01	6.405061e+01	1.534219e+00	4.653969e-01
-9	Rv3425	-9	0	A	T	0.153	2.072180e+01	3.739380e+01	1.533062e+00	5.795624e-01
-9	Rv3426	-9	0	A	T	0.188	-4.052624e+01	3.867070e+01	1.519308e+00	2.948235e-01
-9	Rv3428c	-9	0	A	T	0.193	-5.952178e+01	3.982479e+01	1.514482e+00	1.352418e-01
-9	Rv3429	-9	0	A	T	0.178	2.473774e+01	4.836745e+01	1.532741e+00	6.091119e-01
-9	Rv3431c	-9	0	A	T	0.024	-1.486042e+02	8.956622e+01	1.549221e+00	9.730386e-02
-9	Rv3433c	-9	0	A	T	0.062	-1.080438e+01	8.055585e+01	1.532979e+00	8.933243e-01
-9	Rv3434c	-9	0	A	T	0.047	1.076509e+02	7.321360e+01	1.550827e+00	1.416822e-01
-9	Rv3435c	-9	0	A	T	0.158	1.294092e+02	8.953245e+01	1.573314e+00	1.485677e-01
-9	Rv3436c	-9	0	A	T	0.022	-8.359471e-01	7.278253e+01	1.533216e+00	9.908377e-01
-9	Rv3438	-9	0	A	T	0.015	1.151986e+02	1.011185e+02	1.512086e+00	2.547923e-01
-9	Rv3439c	-9	0	A	T	0.210	1.525791e+01	7.141581e+01	1.540094e+00	8.308513e-01
-9	Rv3445c	-9	0	A	T	0.051	3.845828e+01	9.427700e+01	1.524507e+00	6.833872e-01
-9	Rv3446c	-9	0	A	T	0.070	1.726423e+01	9.029368e+01	1.538326e+00	8.483954e-01
-9	Rv3447c	-9	0	A	T	0.478	-7.371744e+01	9.072951e+01	1.537535e+00	4.166418e-01
-9	Rv3448	-9	0	A	T	0.030	1.065073e+02	6.654858e+01	1.535834e+00	1.097210e-01
-9	Rv3449	-9	0	A	T	0.071	-1.801384e+01	6.164504e+01	1.529377e+00	7.701617e-01
-9	Rv3451	-9	0	A	T	0.351	-3.766215e+01	9.472910e+01	1.536170e+00	6.910011e-01
-9	Rv3453	-9	0	A	T	0.227	9.157201e+01	1.392954e+02	1.543446e+00	5.110330e-01
-9	Rv3454	-9	0	A	T	0.027	-1.359889e+02	6.247973e+01	1.555511e+00	2.967892e-02
-9	Rv3456c	-9	0	A	T	0.016	-6.728473e+01	1.361602e+02	1.521994e+00	6.212702e-01
-9	Rv3457c	-9	0	A	T	0.013	3.486416e-01	6.292835e+01	1.529752e+00	9.955803e-01
-9	Rv3463	-9	0	A	T	0.057	-8.782063e+01	8.550152e+01	1.537940e+00	3.045359e-01
-9	Rv3465	-9	0	A	T	0.056	-1.612822e+02	1.010482e+02	1.550625e+00	1.106892e-01
-9	Rv3466	-9	0	A	T	0.123	4.676120e+01	4.293296e+01	1.532150e+00	2.762634e-01
-9	Rv3467	-9	0	A	T	0.384	-2.282528e+01	3.558422e+01	1.531945e+00	5.213372e-01
-9	Rv3468c	-9	0	A	T	0.471	-8.709299e+01	1.252878e+02	1.544354e+00	4.870785e-01
-9	Rv3469c	-9	0	A	T	0.015	6.297045e+01	1.004627e+02	1.531419e+00	5.308874e-01
-9	Rv3472	-9	0	A	T	0.023	-3.428393e+01	1.260979e+02	1.532137e+00	7.857510e-01
-9	Rv3476c	-9	0	A	T	0.103	7.551837e+00	8.141372e+01	1.536696e+00	9.261082e-01
-9	Rv3478	-9	0	A	T	0.168	-7.337079e+01	4.027004e+01	1.512383e+00	6.866844e-02
-9	Rv3479	-9	0	A	T	0.498	1.656078e+02	1.943836e+02	1.531657e+00	3.943768e-01
-9	Rv3480c	-9	0	A	T	0.023	6.365788e+01	1.119104e+02	1.551611e+00	5.695615e-01
-9	Rv3481c	-9	0	A	T	0.017	3.222473e+02	1.281626e+02	1.515225e+00	1.203382e-02
-9	Rv3483c	-9	0	A	T	0.054	3.051551e+01	1.063263e+02	1.536025e+00	7.741549e-01
-9	Rv3485c	-9	0	A	T	0.012	2.745500e+01	7.537437e+01	1.528124e+00	7.157263e-01
-9	Rv3486	-9	0	A	T	0.020	-1.628988e+02	1.828301e+02	1.531968e+00	3.730873e-01
-9	Rv3487c	-9	0	A	T	0.067	-1.118063e+02	8.111962e+01	1.537189e+00	1.683295e-01
-9	Rv3489	-9	0	A	T	0.035	-2.744956e+02	1.710323e+02	1.505789e+00	1.087291e-01
-9	Rv3490	-9	0	A	T	0.069	-2.968856e+00	1.193616e+02	1.534574e+00	9.801599e-01
-9	Rv3492c	-9	0	A	T	0.020	6.944528e+01	1.417529e+02	1.521856e+00	6.242770e-01
-9	Rv3494c	-9	0	A	T	0.026	-2.360019e+01	8.643977e+01	1.537306e+00	7.848737e-01
-9	Rv3497c	-9	0	A	T	0.067	-1.009213e+02	7.936047e+01	1.548726e+00	2.036929e-01
-9	Rv3502c	-9	0	A	T	0.014	1.275393e+02	9.150032e+01	1.563875e+00	1.635743e-01
-9	Rv3505	-9	0	A	T	0.016	9.486742e+01	6.360694e+01	1.525871e+00	1.360604e-01
-9	Rv3506	-9	0	A	T	0.163	-6.318263e+01	7.274124e+01	1.527369e+00	3.852148e-01
-9	Rv3507	-9	0	A	T	0.149	-3.842180e+01	2.580901e+01	1.550194e+00	1.367877e-01
-9	Rv3508	-9	0	A	T	0.341	-3.465004e+01	2.853597e+01	1.498404e+00	2.248497e-01
-9	Rv3509c	-9	0	A	T	0.012	-1.113056e+02	6.808526e+01	1.476339e+00	1.023115e-01
-9	Rv3511	-9	0	A	T	0.388	-6.227981e+01	3.521411e+01	1.473448e+00	7.717313e-02
-9	Rv3512	-9	0	A	T	0.440	8.271771e+00	4.251210e+01	1.539864e+00	8.457537e-01
-9	Rv3513c	-9	0	A	T	0.093	-2.675466e+01	4.943023e+01	1.533590e+00	5.884119e-01
-9	Rv3514	-9	0	A	T	0.235	3.050984e+01	2.553777e+01	1.546327e+00	2.324045e-01
-9	Rv3515c	-9	0	A	T	0.164	-9.487691e+01	7.345715e+01	1.532605e+00	1.967060e-01
-9	Rv3516	-9	0	A	T	0.497	4.521638e+02	2.975601e+02	1.561646e+00	1.288398e-01
-9	Rv3521	-9	0	A	T	0.477	1.250815e+02	9.719487e+01	1.533775e+00	1.983322e-01
-9	Rv3522	-9	0	A	T	0.497	2.744847e+01	2.996316e+02	1.546993e+00	9.270228e-01
-9	Rv3523	-9	0	A	T	0.162	-2.831778e+01	7.794498e+01	1.531295e+00	7.164310e-01
-9	Rv3528c	-9	0	A	T	0.012	9.456054e+01	7.700737e+01	1.524314e+00	2.196710e-01
-9	Rv3529c	-9	0	A	T	0.139	-4.418942e+00	7.371651e+01	1.539264e+00	9.522078e-01
-9	Rv3531c	-9	0	A	T	0.074	1.520174e+02	7.796221e+01	1.521269e+00	5.138492e-02
-9	Rv3532	-9	0	A	T	0.036	-5.593869e+01	5.867012e+01	1.545803e+00	3.405262e-01
-9	Rv3533c	-9	0	A	T	0.150	-4.336159e+01	5.335540e+01	1.532076e+00	4.165290e-01
-9	Rv3534c	-9	0	A	T	0.110	1.208952e+02	1.267248e+02	1.537823e+00	3.402458e-01
-9	Rv3535c	-9	0	A	T	0.122	-7.227592e+01	7.696844e+01	1.518769e+00	3.478723e-01
-9	Rv3537	-9	0	A	T	0.056	9.493560e+01	8.294529e+01	1.533741e+00	2.525843e-01
-9	Rv3538	-9	0	A	T	0.038	9.622231e+00	1.143040e+02	1.533240e+00	9.329243e-01
-9	Rv3539	-9	0	A	T	0.014	-6.243115e+01	7.106692e+01	1.517050e+00	3.798287e-01
-9	Rv3540c	-9	0	A	T	0.056	-5.990842e+01	1.341570e+02	1.531829e+00	6.552644e-01
-9	Rv3543c	-9	0	A	T	0.019	-8.726237e+01	9.917623e+01	1.527670e+00	3.790766e-01
-9	Rv3544c	-9	0	A	T	0.200	2.758438e+01	1.251481e+02	1.545345e+00	8.255802e-01
-9	Rv3545c	-9	0	A	T	0.112	-7.188983e+01	9.728274e+01	1.531769e+00	4.600415e-01
-9	Rv3550	-9	0	A	T	0.026	-1.029465e+02	7.619463e+01	1.548038e+00	1.768775e-01
-9	Rv3554	-9	0	A	T	0.108	-6.513891e+01	6.326151e+01	1.538282e+00	3.033359e-01
-9	Rv3555c	-9	0	A	T	0.023	6.997488e+01	6.848026e+01	1.515510e+00	3.070363e-01
-9	Rv3558	-9	0	A	T	0.252	-1.626357e+02	6.590238e+01	1.512396e+00	1.370994e-02
-9	Rv3563	-9	0	A	T	0.071	1.145241e+02	1.148050e+02	1.530382e+00	3.186646e-01
-9	Rv3565	-9	0	A	T	0.017	-6.747002e+00	7.373152e+01	1.531620e+00	9.271020e-01
-9	Rv3566c	-9	0	A	T	0.021	-1.404774e+01	8.019570e+01	1.538724e+00	8.609722e-01
-9	Rv3567c	-9	0	A	T	0.071	1.160887e+02	1.357208e+02	1.532468e+00	3.925012e-01
-9	Rv3570c	-9	0	A	T	0.021	-3.798743e+01	1.200633e+02	1.539161e+00	7.517489e-01
-9	Rv3573c	-9	0	A	T	0.035	5.271491e+01	5.286772e+01	1.501902e+00	3.188800e-01
-9	Rv3576	-9	0	A	T	0.014	7.312920e+00	7.543515e+01	1.533549e+00	9.227851e-01
-9	Rv3578	-9	0	A	T	0.014	5.147827e+01	7.500698e+01	1.530757e+00	4.926270e-01
-9	Rv3579c	-9	0	A	T	0.014	1.725796e+02	1.381412e+02	1.539526e+00	2.117604e-01
-9	Rv3580c	-9	0	A	T	0.043	-1.716921e+02	7.415342e+01	1.513270e+00	2.073399e-02
-9	Rv3586	-9	0	A	T	0.087	-5.221008e+01	1.166873e+02	1.538042e+00	6.546282e-01
-9	Rv3587c	-9	0	A	T	0.044	-5.294817e+01	7.681478e+01	1.523579e+00	4.907485e-01
-9	Rv3589	-9	0	A	T	0.011	8.982014e+01	7.212176e+01	1.513682e+00	2.131903e-01
-9	Rv3590c	-9	0	A	T	0.106	-4.341883e+01	5.506162e+01	1.533484e+00	4.305059e-01
-9	Rv3591c	-9	0	A	T	0.084	8.576408e+01	8.549380e+01	1.518172e+00	3.159527e-01
-9	Rv3593	-9	0	A	T	0.498	1.723208e+02	2.728183e+02	1.542479e+00	5.277283e-01
-9	Rv3594	-9	0	A	T	0.010	-1.101350e+01	7.547957e+01	1.532644e+00	8.840101e-01
-9	Rv3595c	-9	0	A	T	0.013	-2.786561e+01	6.365125e+01	1.531596e+00	6.616077e-01
-9	Rv3596c	-9	0	A	T	0.017	-3.555525e+01	6.791542e+01	1.525099e+00	6.006918e-01
-9	Rv3597c	-9	0	A	T	0.031	-2.832748e+02	1.599545e+02	1.490824e+00	7.677844e-02
-9	Rv3598c	-9	0	A	T	0.057	-6.028602e+01	1.134430e+02	1.521176e+00	5.952095e-01
-9	Rv3603c	-9	0	A	T	0.013	-2.146876e+01	7.879736e+01	1.536314e+00	7.853113e-01
-9	Rv3604c	-9	0	A	T	0.024	-1.715156e+01	1.108716e+02	1.532602e+00	8.770817e-01
-9	Rv3605c	-9	0	A	T	0.015	-1.701005e+02	1.820763e+02	1.538272e+00	3.503448e-01
-9	Rv3608c	-9	0	A	T	0.029	-3.314130e+01	7.247743e+01	1.525008e+00	6.475510e-01
-9	Rv3610c	-9	0	A	T	0.033	-3.469368e+00	7.376808e+01	1.536603e+00	9.624953e-01
-9	Rv3611	-9	0	A	T	0.031	1.516316e+01	5.257383e+01	1.531995e+00	7.730697e-01
-9	Rv3616c	-9	0	A	T	0.496	1.420520e+02	1.938857e+02	1.530735e+00	4.638869e-01
-9	Rv3618	-9	0	A	T	0.061	4.473320e+01	5.323995e+01	1.538614e+00	4.009262e-01
-9	Rv3620c	-9	0	A	T	0.085	-2.336242e+01	4.520339e+01	1.526576e+00	6.053555e-01
-9	Rv3624c	-9	0	A	T	0.155	-2.304018e+02	1.313099e+02	1.536080e+00	7.953478e-02
-9	Rv3627c	-9	0	A	T	0.011	-6.988642e+01	1.092078e+02	1.538124e+00	5.223142e-01
-9	Rv3629c	-9	0	A	T	0.016	-1.060754e+02	5.670643e+01	1.494370e+00	6.160377e-02
-9	Rv3630	-9	0	A	T	0.471	6.814354e+01	1.320853e+02	1.534059e+00	6.060001e-01
-9	Rv3633	-9	0	A	T	0.010	-6.121412e+01	7.585554e+01	1.533385e+00	4.198106e-01
-9	Rv3636	-9	0	A	T	0.200	2.242027e+01	1.168379e+02	1.542572e+00	8.478540e-01
-9	Rv3637	-9	0	A	T	0.011	-1.386517e+02	7.604029e+01	1.562563e+00	6.845182e-02
-9	Rv3638	-9	0	A	T	0.012	-1.000901e+02	8.673491e+01	1.516683e+00	2.487023e-01
-9	Rv3639c	-9	0	A	T	0.037	1.387096e+02	6.074394e+01	1.542445e+00	2.254628e-02
-9	Rv3640c	-9	0	A	T	0.022	5.248029e+01	6.302074e+01	1.515163e+00	4.051269e-01
-9	Rv3646c	-9	0	A	T	0.010	-2.187200e+02	1.097585e+02	1.542558e+00	4.647981e-02
-9	Rv3649	-9	0	A	T	0.086	4.213223e+01	7.088342e+01	1.530792e+00	5.523469e-01
-9	Rv3651	-9	0	A	T	0.027	1.140707e+02	6.355274e+01	1.522535e+00	7.288099e-02
-9	Rv3652	-9	0	A	T	0.202	-9.727979e+01	9.124286e+01	1.521880e+00	2.865298e-01
-9	Rv3653	-9	0	A	T	0.047	7.215853e+01	5.736611e+01	1.497005e+00	2.086478e-01
-9	Rv3655c	-9	0	A	T	0.499	6.094746e+01	3.115301e+02	1.534688e+00	8.449205e-01
-9	Rv3657c	-9	0	A	T	0.122	9.977983e+01	1.176963e+02	1.544651e+00	3.967057e-01
-9	Rv3659c	-9	0	A	T	0.057	1.351276e+02	6.605762e+01	1.516802e+00	4.097815e-02
-9	Rv3660c	-9	0	A	T	0.030	-5.651251e+00	6.977436e+01	1.535341e+00	9.354587e-01
-9	Rv3662c	-9	0	A	T	0.023	1.000584e+02	7.528927e+01	1.532328e+00	1.840646e-01
-9	Rv3664c	-9	0	A	T	0.015	1.888041e+01	1.244429e+02	1.531717e+00	8.794296e-01
-9	Rv3666c	-9	0	A	T	0.085	6.272664e+00	8.639487e+01	1.533431e+00	9.421309e-01
-9	Rv3667	-9	0	A	T	0.011	-1.066568e+01	6.749674e+01	1.530081e+00	8.744651e-01
-9	Rv3668c	-9	0	A	T	0.010	2.991525e+01	9.170781e+01	1.531019e+00	7.443194e-01
-9	Rv3671c	-9	0	A	T	0.073	-9.301926e+01	1.098006e+02	1.555610e+00	3.970448e-01
-9	Rv3673c	-9	0	A	T	0.038	2.896989e+01	1.012093e+02	1.531127e+00	7.747377e-01
-9	Rv3674c	-9	0	A	T	0.056	-2.899949e+00	1.245300e+02	1.531913e+00	9.814245e-01
-9	Rv3676	-9	0	A	T	0.059	6.043668e+01	7.758386e+01	1.526968e+00	4.361173e-01
-9	Rv3677c	-9	0	A	T	0.014	4.764291e+01	7.953141e+01	1.536189e+00	5.492376e-01
-9	Rv3680	-9	0	A	T	0.086	-1.079079e+02	4.655981e+01	1.470166e+00	2.061058e-02
-9	Rv3682	-9	0	A	T	0.059	1.054456e+02	6.961951e+01	1.553152e+00	1.300950e-01
-9	Rv3684	-9	0	A	T	0.015	-5.096204e+01	7.345520e+01	1.534213e+00	4.879304e-01
-9	Rv3685c	-9	0	A	T	0.024	-9.455892e+00	6.432359e+01	1.531341e+00	8.831488e-01
-9	Rv3689	-9	0	A	T	0.116	2.409899e+01	6.343447e+01	1.540627e+00	7.040733e-01
-9	Rv3691	-9	0	A	T	0.061	-1.107786e+02	7.539280e+01	1.518519e+00	1.419571e-01
-9	Rv3692	-9	0	A	T	0.013	-4.747700e+01	8.199096e+01	1.528739e+00	5.626455e-01
-9	Rv3693	-9	0	A	T	0.201	-1.503078e+01	9.712779e+01	1.532347e+00	8.770382e-01
-9	Rv3694c	-9	0	A	T	0.015	-2.409109e+02	1.071587e+02	1.556828e+00	2.471716e-02
-9	Rv3696c	-9	0	A	T	0.087	4.985203e+01	2.715180e+01	1.498830e+00	6.655800e-02
-9	Rv3698	-9	0	A	T	0.039	-3.006046e+01	6.591075e+01	1.530636e+00	6.484029e-01
-9	Rv3699	-9	0	A	T	0.016	-9.996512e+00	1.139138e+02	1.535716e+00	9.300836e-01
-9	Rv3703c	-9	0	A	T	0.160	1.021211e+02	7.706372e+01	1.533481e+00	1.853328e-01
-9	Rv3704c	-9	0	A	T	0.016	9.547793e+01	1.013071e+02	1.539584e+00	3.461162e-01
-9	Rv3705A	-9	0	A	T	0.032	-5.007658e+01	7.452907e+01	1.548830e+00	5.017516e-01
-9	Rv3705c	-9	0	A	T	0.037	6.964046e+01	8.715424e+01	1.527125e+00	4.243950e-01
-9	Rv3710	-9	0	A	T	0.030	1.109472e+02	6.080954e+01	1.550999e+00	6.828466e-02
-9	Rv3711c	-9	0	A	T	0.498	1.776311e+02	3.339870e+02	1.538996e+00	5.949123e-01
-9	Rv3712	-9	0	A	T	0.038	1.182811e+02	1.222408e+02	1.541294e+00	3.334044e-01
-9	Rv3714c	-9	0	A	T	0.049	-2.532073e+01	6.270710e+01	1.527224e+00	6.864248e-01
-9	Rv3715c	-9	0	A	T	0.050	3.560590e+01	2.226288e+02	1.542557e+00	8.729557e-01
-9	Rv3719	-9	0	A	T	0.499	2.865459e+02	4.234620e+02	1.538258e+00	4.987219e-01
-9	Rv3720	-9	0	A	T	0.199	-1.429512e+02	1.204485e+02	1.524263e+00	2.354940e-01
-9	Rv3722c	-9	0	A	T	0.059	4.938093e+00	8.548313e+01	1.531936e+00	9.539424e-01
-9	Rv3723	-9	0	A	T	0.011	7.468636e+01	7.421864e+01	1.511494e+00	3.144406e-01
-9	Rv3724B	-9	0	A	T	0.072	4.419258e+01	1.331743e+02	1.533021e+00	7.400586e-01
-9	Rv3725	-9	0	A	T	0.070	1.321197e+02	1.581640e+02	1.544187e+00	4.036695e-01
-9	Rv3726	-9	0	A	T	0.013	-6.072477e+00	6.725675e+01	1.534275e+00	9.280710e-01
-9	Rv3727	-9	0	A	T	0.264	9.653629e+01	6.180580e+01	1.566593e+00	1.185259e-01
-9	Rv3728	-9	0	A	T	0.036	-4.505158e+01	5.149292e+01	1.497738e+00	3.817707e-01
-9	Rv3729	-9	0	A	T	0.202	1.106062e+02	6.791126e+01	1.532039e+00	1.035994e-01
-9	Rv3731	-9	0	A	T	0.472	4.517215e+02	1.576600e+02	1.527768e+00	4.228892e-03
-9	Rv3736	-9	0	A	T	0.015	-1.664823e+02	7.639061e+01	1.489542e+00	2.946802e-02
-9	Rv3737	-9	0	A	T	0.492	2.070624e+01	9.531470e+01	1.538055e+00	8.280517e-01
-9	Rv3738c	-9	0	A	T	0.028	-2.487619e+01	5.563875e+01	1.531048e+00	6.548692e-01
-9	Rv3741c	-9	0	A	T	0.038	-6.399802e+01	1.182473e+02	1.535461e+00	5.884390e-01
-9	Rv3743c	-9	0	A	T	0.036	-2.411291e+01	4.264821e+01	1.543087e+00	5.718966e-01
-9	Rv3746c	-9	0	A	T	0.020	1.830631e+01	1.121978e+02	1.529572e+00	8.704147e-01
-9	Rv3749c	-9	0	A	T	0.013	-7.376722e+01	6.780278e+01	1.506982e+00	2.767928e-01
-9	Rv3754	-9	0	A	T	0.014	-7.379311e+01	7.724543e+01	1.522769e+00	3.395839e-01
-9	Rv3758c	-9	0	A	T	0.050	2.742088e+02	1.027626e+02	1.428168e+00	7.708126e-03
-9	Rv3759c	-9	0	A	T	0.228	9.239793e+01	9.806533e+01	1.515917e+00	3.462454e-01
-9	Rv3761c	-9	0	A	T	0.012	1.912503e+01	6.640074e+01	1.530932e+00	7.733698e-01
-9	Rv3762c	-9	0	A	T	0.048	-5.835340e+01	5.951085e+01	1.519578e+00	3.269802e-01
-9	Rv3763	-9	0	A	T	0.020	-1.306183e+02	1.208407e+02	1.507490e+00	2.799180e-01
-9	Rv3764c	-9	0	A	T	0.494	-2.118130e+02	1.198071e+02	1.517467e+00	7.728236e-02
-9	Rv3765c	-9	0	A	T	0.011	-1.349176e+02	1.104136e+02	1.541603e+00	2.219357e-01
-9	Rv3766	-9	0	A	T	0.074	1.498405e+02	9.218447e+01	1.572044e+00	1.042887e-01
-9	Rv3769	-9	0	A	T	0.015	-6.919788e+00	7.918762e+01	1.536271e+00	9.303780e-01
-9	Rv3770c	-9	0	A	T	0.073	2.103209e+02	9.934373e+01	1.520774e+00	3.442341e-02
-9	Rv3772	-9	0	A	T	0.084	-2.472335e+01	9.585590e+01	1.537634e+00	7.965042e-01
-9	Rv3773c	-9	0	A	T	0.088	-8.312920e+00	8.637528e+01	1.538615e+00	9.233419e-01
-9	Rv3774	-9	0	A	T	0.022	8.503185e+01	5.500311e+01	1.541644e+00	1.223388e-01
-9	Rv3775	-9	0	A	T	0.204	-1.814866e+02	7.240560e+01	1.570911e+00	1.230264e-02
-9	Rv3776	-9	0	A	T	0.496	6.942283e+01	1.522287e+02	1.536517e+00	6.484283e-01
-9	Rv3777	-9	0	A	T	0.221	4.240983e+01	7.427550e+01	1.525794e+00	5.681029e-01
-9	Rv3779	-9	0	A	T	0.020	8.493121e+01	6.550711e+01	1.512213e+00	1.950059e-01
-9	Rv3782	-9	0	A	T	0.045	2.934997e+01	8.326280e+01	1.534139e+00	7.245168e-01
-9	Rv3784	-9	0	A	T	0.045	7.691890e+01	7.189924e+01	1.552279e+00	2.848831e-01
-9	Rv3785	-9	0	A	T	0.044	1.277568e+01	5.188042e+01	1.537173e+00	8.055222e-01
-9	Rv3786c	-9	0	A	T	0.245	7.062654e+01	5.673048e+01	1.536344e+00	2.133546e-01
-9	Rv3787c	-9	0	A	T	0.012	4.338693e+01	6.846502e+01	1.521681e+00	5.263718e-01
-9	Rv3788	-9	0	A	T	0.053	-4.958144e+01	1.081321e+02	1.546838e+00	6.466439e-01
-9	Rv3792	-9	0	A	T	0.126	-1.310996e+01	6.074743e+01	1.538864e+00	8.291658e-01
-9	Rv3793	-9	0	A	T	0.099	-4.565020e+01	5.846349e+01	1.530482e+00	4.350303e-01
-9	Rv3794	-9	0	A	T	0.034	1.350022e+02	5.054686e+01	1.478594e+00	7.652173e-03
-9	Rv3795	-9	0	A	T	0.275	1.912960e+02	2.089941e+01	9.116025e-01	1.853072e-19
-9	Rv3796	-9	0	A	T	0.015	-1.856892e+01	7.148547e+01	1.534002e+00	7.950878e-01
-9	Rv3797	-9	0	A	T	0.108	-1.804245e+01	6.713784e+01	1.532366e+00	7.881705e-01
[truncated: 653 more rows]
