# Supplementary material for: GWAS for quantitative resistance phenotypes in Mycobacterium tuberculosis reveals resistance genes and regulatory regions
Source: Nat Commun. 2019 May 13;10:2128. doi: 10.1038/s41467-019-10110-6 (PMC6513847; doi:10.1038/s41467-019-10110-6)
Supplement: Supplementary file 12 — Source Data [file 41467_2019_10110_MOESM12_ESM.zip › 9-Source Data Folder/gene_str.log.txt]

##
## GEMMA Version = 0.95alpha
##
## Command Line Input = /home/maha/Downloads/gemma -g mean_genotype_gene_ex_indels3orless.bimbam -p phenotype_ex_indels3orless.bimbam -k output/gemma_grm_ex_indels3orless.sXX.txt -lmm 1 -n 8 -o gene_str_rk_gemgrm_ex2_indel3orless 
##
## Date = Tue Sep 25 14:14:41 2018
##
## Summary Statistics:
## number of total individuals = 1484
## number of analyzed individuals = 1432
## number of covariates = 1
## number of phenotypes = 1
## number of total SNPs = 6297
## number of analyzed SNPs = 2652
## REMLE log-likelihood in the null model = -10462.1
## MLE log-likelihood in the null model = -10468.8
## pve estimate in the null model = 0.60376
## se(pve) in the null model = 0.0467598
## vg estimate in the null model = 160138
## ve estimate in the null model = 104660
## beta estimate in the null model =   716.5
## se(beta) =   8.54907
##
## Computation Time:
## total computation time = 0.145638 min 
## computation time break down: 
##      time on eigen-decomposition = 0.0671621 min 
##      time on calculating UtX = 0.0129341 min 
##      time on optimization = 0.0471653 min 
##
