# Supplementary material for: GWAS for quantitative resistance phenotypes in Mycobacterium tuberculosis reveals resistance genes and regulatory regions
Source: Nat Commun. 2019 May 13;10:2128. doi: 10.1038/s41467-019-10110-6 (PMC6513847; doi:10.1038/s41467-019-10110-6)
Supplement: Supplementary file 12 — Source Data [file 41467_2019_10110_MOESM12_ESM.zip › 9-Source Data Folder/gene_str_valid.assoc.txt]

chr	rs	ps	n_miss	allele1	allele0	af	beta	se	l_remle	p_wald
-9	Rv0042c	-9	0	A	T	0.035	9.494038e-02	1.054301e-01	2.072119e-01	3.682233e-01
-9	Rv0965c	-9	0	A	T	0.011	2.745697e-01	1.288164e-01	2.057814e-01	3.346711e-02
-9	Rv0422c	-9	0	A	T	0.037	2.175538e-04	9.967722e-02	2.043069e-01	9.982593e-01
-9	Rv1524	-9	0	A	T	0.062	-1.100373e-01	8.063752e-02	1.912581e-01	1.729077e-01
-9	Rv1525	-9	0	A	T	0.038	3.004724e-02	7.107404e-02	2.030804e-01	6.726265e-01
-9	Rv1250	-9	0	A	T	0.072	-1.205461e-01	9.438442e-02	2.022356e-01	2.020463e-01
-9	Rv1523	-9	0	A	T	0.038	-5.154097e-02	7.691790e-02	2.061806e-01	5.030736e-01
-9	Rv1520	-9	0	A	T	0.204	1.970473e-01	6.639415e-02	8.464835e-02	3.122068e-03
-9	Rv1253	-9	0	A	T	0.103	-8.626844e-02	8.522185e-02	1.981801e-01	3.118238e-01
-9	Rv1259	-9	0	A	T	0.015	2.603149e-01	9.951104e-02	1.960404e-01	9.128743e-03
-9	Rv1529	-9	0	A	T	0.028	4.399907e-03	7.449019e-02	2.025049e-01	9.529190e-01
-9	Rv0125	-9	0	A	T	0.012	1.996386e-01	1.162731e-01	2.062130e-01	8.651386e-02
-9	Rv0124	-9	0	A	T	0.054	4.819432e-02	5.956240e-02	1.890806e-01	4.187647e-01
-9	Rv0126	-9	0	A	T	0.021	1.637840e-01	9.129675e-02	2.088867e-01	7.333533e-02
-9	Rv0122	-9	0	A	T	0.015	-2.029565e-01	9.991887e-02	2.049166e-01	4.268653e-02
-9	Rv0128	-9	0	A	T	0.029	3.352309e-02	8.344709e-02	2.039720e-01	6.880309e-01
-9	Rv2949c	-9	0	A	T	0.020	3.115609e-02	8.708859e-02	1.997469e-01	7.206586e-01
-9	Rv1587c	-9	0	A	T	0.150	-7.719197e-02	5.493806e-02	1.808521e-01	1.605322e-01
-9	Rv2801c	-9	0	A	T	0.035	4.150740e-02	1.307246e-01	2.142833e-01	7.509644e-01
-9	Rv2398c	-9	0	A	T	0.463	4.649144e-02	1.394111e-01	2.169046e-01	7.388886e-01
-9	271	-9	0	A	T	0.036	-6.360901e-02	1.239332e-01	2.115875e-01	6.079691e-01
-9	274	-9	0	A	T	0.019	4.371845e-03	1.581935e-01	2.114987e-01	9.779619e-01
-9	275	-9	0	A	T	0.012	-2.057704e-01	1.264976e-01	1.941275e-01	1.043467e-01
-9	276	-9	0	A	T	0.016	-4.995684e-02	1.064863e-01	2.039720e-01	6.391460e-01
-9	Rv2729c	-9	0	A	T	0.465	6.397227e-03	1.440502e-01	2.160499e-01	9.645930e-01
-9	Rv2455c	-9	0	A	T	0.029	-6.858284e-02	7.856906e-02	1.955004e-01	3.830776e-01
-9	Rv1111c	-9	0	A	T	0.072	5.676447e-02	9.717597e-02	2.116933e-01	5.593514e-01
-9	Rv2498c	-9	0	A	T	0.015	2.056502e-01	9.819535e-02	1.895834e-01	3.666471e-02
-9	Rv3640c	-9	0	A	T	0.071	5.531560e-02	9.900749e-02	2.107099e-01	5.765802e-01
-9	2686	-9	0	A	T	0.056	-1.222893e-01	1.464822e-01	1.993319e-01	4.041494e-01
-9	2680	-9	0	A	T	0.364	5.332823e-02	5.363198e-02	1.822934e-01	3.204717e-01
-9	2681	-9	0	A	T	0.029	-5.687111e-02	9.503988e-02	1.999949e-01	5.498108e-01
-9	2682	-9	0	A	T	0.026	-8.204853e-02	1.175855e-01	2.058397e-01	4.855944e-01
-9	Rv1521	-9	0	A	T	0.105	-6.462225e-02	8.150112e-02	2.127689e-01	4.281585e-01
-9	98	-9	0	A	T	0.085	-6.081069e-02	8.635708e-02	2.048006e-01	4.816036e-01
-9	94	-9	0	A	T	0.497	-2.169986e-01	3.075236e-01	2.101576e-01	4.806987e-01
-9	Rv2258c	-9	0	A	T	0.021	-2.153638e-01	8.907299e-02	1.898484e-01	1.591873e-02
-9	Rv2605c	-9	0	A	T	0.016	-6.722875e-02	9.760647e-02	1.996604e-01	4.912398e-01
-9	Rv0230c	-9	0	A	T	0.026	8.731695e-02	1.092463e-01	2.116736e-01	4.244611e-01
-9	Rv3480c	-9	0	A	T	0.092	-2.918289e-02	7.817713e-02	2.031965e-01	7.090669e-01
-9	Rv0204c	-9	0	A	T	0.016	-3.134567e-02	1.112463e-01	2.026458e-01	7.782213e-01
-9	Rv1991c	-9	0	A	T	0.026	9.255116e-02	1.191867e-01	2.057704e-01	4.377553e-01
-9	Rv1672c	-9	0	A	T	0.066	5.086210e-02	9.540191e-02	2.131788e-01	5.941433e-01
-9	1179	-9	0	A	T	0.168	2.376897e-01	9.040400e-02	1.095866e-01	8.784532e-03
-9	Rv1061	-9	0	A	T	0.056	-1.987415e-01	1.453583e-01	2.025409e-01	1.720732e-01
-9	Rv1060	-9	0	A	T	0.011	-9.124918e-02	1.163246e-01	2.008608e-01	4.331030e-01
-9	Rv3666c	-9	0	A	T	0.272	1.739596e-01	8.914981e-02	1.471711e-01	5.149787e-02
-9	Rv2783c	-9	0	A	T	0.015	-1.619775e-01	1.041882e-01	1.990001e-01	1.205691e-01
-9	Rv1889c	-9	0	A	T	0.057	1.356110e-01	1.309625e-01	2.254247e-01	3.008672e-01
-9	Rv2713	-9	0	A	T	0.048	-1.551073e-01	7.921662e-02	2.143283e-01	5.070480e-02
-9	Rv1486c	-9	0	A	T	0.462	-4.549825e-02	1.279635e-01	2.147852e-01	7.223013e-01
-9	Rv2714	-9	0	A	T	0.269	1.128733e-01	9.843711e-02	1.665032e-01	2.519949e-01
-9	Rv1854c	-9	0	A	T	0.019	2.240876e-02	9.830411e-02	2.041625e-01	8.197624e-01
-9	Rv3411c	-9	0	A	T	0.190	3.579893e-01	3.437968e-02	1.000000e-05	2.107192e-23
-9	Rv0387c	-9	0	A	T	0.065	-5.615412e-02	1.040576e-01	1.993784e-01	5.896482e-01
-9	2743	-9	0	A	T	0.011	3.912502e-02	1.171667e-01	2.039234e-01	7.385553e-01
-9	Rv2900c	-9	0	A	T	0.055	-9.605136e-02	7.754294e-02	2.153014e-01	2.159602e-01
-9	Rv2955c	-9	0	A	T	0.069	-2.543726e-02	8.470467e-02	2.022597e-01	7.640513e-01
-9	Rv0946c	-9	0	A	T	0.018	1.246958e-01	1.009783e-01	2.147911e-01	2.173736e-01
-9	Rv0165c	-9	0	A	T	0.281	1.670809e-01	8.749925e-02	1.526428e-01	5.668655e-02
-9	Rv3167c	-9	0	A	T	0.064	-7.582384e-02	1.063447e-01	1.959811e-01	4.761309e-01
-9	Rv0153c	-9	0	A	T	0.015	-1.816397e-01	1.541683e-01	2.132038e-01	2.392012e-01
-9	Rv0331	-9	0	A	T	0.171	-9.744111e-02	6.398966e-02	1.868432e-01	1.283601e-01
-9	Rv0332	-9	0	A	T	0.025	3.388072e-02	9.634462e-02	2.051556e-01	7.252190e-01
-9	Rv0336	-9	0	A	T	0.199	-6.934618e-02	4.513506e-02	1.934621e-01	1.249792e-01
-9	393	-9	0	A	T	0.474	2.201554e-01	1.176550e-01	2.014151e-01	6.181870e-02
-9	392	-9	0	A	T	0.032	-7.367331e-02	1.626560e-01	2.017275e-01	6.507608e-01
-9	390	-9	0	A	T	0.056	8.034556e-02	7.430942e-02	2.172645e-01	2.800420e-01
-9	Rv3891c	-9	0	A	T	0.060	-4.848921e-02	1.621095e-01	2.080073e-01	7.649597e-01
-9	Rv0822c	-9	0	A	T	0.074	1.930725e-02	1.002287e-01	2.070634e-01	8.473143e-01
-9	2308	-9	0	A	T	0.182	2.280568e-01	7.376437e-02	6.596580e-02	2.085255e-03
-9	2301	-9	0	A	T	0.109	-3.805406e-02	8.461558e-02	2.040692e-01	6.530732e-01
-9	2304	-9	0	A	T	0.052	-1.193244e-01	2.102714e-01	2.079901e-01	5.706077e-01
-9	Rv2897c	-9	0	A	T	0.050	4.117217e-02	6.858316e-02	2.107823e-01	5.485231e-01
-9	2306	-9	0	A	T	0.486	-7.817302e-02	2.433850e-01	2.177547e-01	7.481809e-01
-9	Rv2440c	-9	0	A	T	0.209	1.162419e-01	7.295034e-02	1.342573e-01	1.116038e-01
-9	Rv3240c	-9	0	A	T	0.021	7.376664e-03	8.716546e-02	2.028061e-01	9.325860e-01
-9	Rv1018c	-9	0	A	T	0.029	1.708165e-01	8.016206e-02	1.955994e-01	3.351604e-02
-9	Rv2676c	-9	0	A	T	0.056	-1.433866e-01	1.496857e-01	1.992838e-01	3.385011e-01
-9	171	-9	0	A	T	0.026	1.628194e-02	1.171054e-01	2.080203e-01	8.894693e-01
-9	Rv2717c	-9	0	A	T	0.010	3.418469e-02	1.331622e-01	2.052071e-01	7.974897e-01
-9	Rv1258c	-9	0	A	T	0.183	1.113392e-01	6.077462e-02	1.510206e-01	6.746108e-02
-9	Rv1887	-9	0	A	T	0.019	1.414975e-01	9.514592e-02	2.032183e-01	1.375124e-01
-9	Rv3016	-9	0	A	T	0.016	6.218133e-02	1.326536e-01	2.012426e-01	6.394237e-01
-9	Rv0021c	-9	0	A	T	0.110	-6.134323e-03	7.668626e-02	2.052150e-01	9.362707e-01
-9	Rv2276	-9	0	A	T	0.189	2.585053e-01	6.466734e-02	4.717967e-02	7.224414e-05
-9	Rv2275	-9	0	A	T	0.063	1.123315e-02	1.063873e-01	2.073614e-01	9.159461e-01
-9	Rv2270	-9	0	A	T	0.069	-6.406829e-02	9.598220e-02	2.045787e-01	5.047158e-01
-9	Rv2279	-9	0	A	T	0.010	6.258569e-02	1.347880e-01	2.052589e-01	6.425869e-01
-9	Rv0891c	-9	0	A	T	0.492	1.086261e-01	2.254272e-01	2.117814e-01	6.300808e-01
-9	1769	-9	0	A	T	0.483	4.563750e-02	1.481324e-01	2.052190e-01	7.581270e-01
-9	Rv1367c	-9	0	A	T	0.266	8.285078e-02	9.884885e-02	1.752497e-01	4.022864e-01
-9	1764	-9	0	A	T	0.356	5.263603e-02	9.885170e-02	2.061889e-01	5.946002e-01
-9	Rv3908	-9	0	A	T	0.171	1.087255e-01	7.541543e-02	1.556924e-01	1.499273e-01
-9	Rv1037c	-9	0	A	T	0.283	1.202349e-01	7.483918e-02	1.567851e-01	1.086886e-01
-9	Rv2697c	-9	0	A	T	0.037	2.094986e-02	1.164908e-01	2.082992e-01	8.573397e-01
-9	693	-9	0	A	T	0.053	-1.709031e-01	1.926765e-01	2.056249e-01	3.754473e-01
-9	690	-9	0	A	T	0.038	6.114928e-02	1.083871e-01	2.047790e-01	5.728522e-01
-9	1541	-9	0	A	T	0.072	-7.043491e-02	6.496071e-02	2.196943e-01	2.786935e-01
-9	Rv2059	-9	0	A	T	0.201	2.032648e-01	8.318316e-02	1.272739e-01	1.483779e-02
-9	1548	-9	0	A	T	0.018	-3.828171e-02	9.807718e-02	2.034808e-01	6.964408e-01
-9	Rv3379c	-9	0	A	T	0.070	1.790349e-02	8.384397e-02	2.056676e-01	8.309855e-01
-9	Rv3011c	-9	0	A	T	0.078	-2.499235e-02	9.313744e-02	2.018997e-01	7.885338e-01
-9	Rv2869c	-9	0	A	T	0.267	1.449161e-01	1.034709e-01	1.569403e-01	1.618808e-01
-9	Rv3456c	-9	0	A	T	0.014	1.878881e-01	1.212075e-01	2.059738e-01	1.216514e-01
-9	Rv0932c	-9	0	A	T	0.077	6.871858e-02	9.025740e-02	2.124715e-01	4.467486e-01
-9	Rv3652	-9	0	A	T	0.102	-1.558883e-01	9.792812e-02	1.798079e-01	1.119572e-01
-9	Rv3653	-9	0	A	T	0.193	-4.977535e-02	4.443525e-02	2.008792e-01	2.630995e-01
-9	Rv3651	-9	0	A	T	0.089	2.576707e-03	9.831437e-02	2.072749e-01	9.790997e-01
-9	Rv3142c	-9	0	A	T	0.033	-2.832208e-02	1.272516e-01	2.030540e-01	8.239500e-01
-9	Rv3596c	-9	0	A	T	0.092	-3.685091e-02	9.394583e-02	2.088719e-01	6.950117e-01
-9	Rv1500	-9	0	A	T	0.078	2.255637e-01	8.773275e-02	2.795603e-01	1.038647e-02
-9	Rv1501	-9	0	A	T	0.020	1.239738e-01	9.510317e-02	2.112545e-01	1.928940e-01
-9	Rv1502	-9	0	A	T	0.466	-1.183986e-01	1.248445e-01	2.186943e-01	3.433348e-01
-9	Rv1509	-9	0	A	T	0.019	-3.849957e-02	8.957058e-02	2.014652e-01	6.674826e-01
-9	Rv0109	-9	0	A	T	0.115	1.069077e-01	4.909010e-02	1.540241e-01	2.982212e-02
-9	Rv0106	-9	0	A	T	0.042	-1.059999e-01	9.771370e-02	2.092023e-01	2.784585e-01
-9	Rv0104	-9	0	A	T	0.297	3.240892e-02	7.392836e-02	1.942876e-01	6.612713e-01
-9	Rv0102	-9	0	A	T	0.031	1.163676e-01	7.580250e-02	1.965258e-01	1.252915e-01
-9	Rv0101	-9	0	A	T	0.141	-4.324781e-02	4.682890e-02	1.887750e-01	3.561141e-01
-9	Rv2996c	-9	0	A	T	0.039	-7.577073e-02	7.258906e-02	2.115094e-01	2.969961e-01
-9	Rv2416c	-9	0	A	T	0.021	-5.075923e-02	8.904463e-02	1.982708e-01	5.688684e-01
-9	Rv1498c	-9	0	A	T	0.468	-1.768970e-01	1.344310e-01	2.282100e-01	1.887267e-01
-9	Rv0251c	-9	0	A	T	0.018	-4.263256e-02	9.509259e-02	2.014870e-01	6.540839e-01
-9	Rv2347c	-9	0	A	T	0.296	8.955039e-03	6.894698e-02	2.029565e-01	8.967038e-01
-9	250	-9	0	A	T	0.017	5.593850e-02	1.898378e-01	2.162000e-01	7.683549e-01
-9	255	-9	0	A	T	0.051	2.657174e-01	9.482054e-02	2.415596e-01	5.242312e-03
-9	Rv3193c	-9	0	A	T	0.114	2.553766e-02	7.442036e-02	2.080205e-01	7.316062e-01
-9	Rv1445c	-9	0	A	T	0.024	-1.801036e-01	9.919508e-02	2.269913e-01	6.993762e-02
-9	Rv1837c	-9	0	A	T	0.138	7.857264e-02	6.579601e-02	1.932705e-01	2.328911e-01
-9	Rv3221c	-9	0	A	T	0.051	-1.374141e-01	2.477789e-01	2.137890e-01	5.793924e-01
-9	2518	-9	0	A	T	0.034	-6.456063e-02	1.378686e-01	2.147252e-01	6.397618e-01
-9	2519	-9	0	A	T	0.031	-5.837047e-02	7.447491e-02	1.960284e-01	4.334992e-01
-9	2514	-9	0	A	T	0.010	1.575146e-01	1.271535e-01	2.059201e-01	2.159273e-01
-9	2511	-9	0	A	T	0.016	7.216222e-02	1.076286e-01	2.126580e-01	5.028209e-01
-9	Rv2614c	-9	0	A	T	0.017	1.062253e-01	9.343965e-02	2.061174e-01	2.560750e-01
-9	Rv3646c	-9	0	A	T	0.069	-1.522121e-01	9.027445e-02	1.893687e-01	9.231078e-02
-9	Rv1447c	-9	0	A	T	0.074	-6.574471e-02	6.181821e-02	1.995280e-01	2.879879e-01
-9	Rv1532c	-9	0	A	T	0.183	3.713304e-01	3.444408e-02	1.000000e-05	7.795519e-25
-9	Rv2796c	-9	0	A	T	0.075	-4.965388e-02	8.929353e-02	2.045218e-01	5.783730e-01
-9	Rv3365c	-9	0	A	T	0.234	5.092645e-02	7.236015e-02	1.924682e-01	4.818437e-01
-9	Rv2429	-9	0	A	T	0.055	-7.285298e-02	1.381934e-01	2.055494e-01	5.982681e-01
-9	1159	-9	0	A	T	0.240	8.749072e-02	7.136153e-02	1.705416e-01	2.206858e-01
-9	Rv3482c	-9	0	A	T	0.015	3.060366e-02	1.015303e-01	2.003443e-01	7.631987e-01
-9	1157	-9	0	A	T	0.044	1.141460e-02	6.246684e-02	2.026223e-01	8.550729e-01
-9	1156	-9	0	A	T	0.015	1.674916e-01	1.069443e-01	2.116514e-01	1.178543e-01
-9	1152	-9	0	A	T	0.043	-1.370903e-01	1.064691e-01	2.195847e-01	1.983939e-01
-9	Rv1674c	-9	0	A	T	0.048	-1.016196e-01	1.189842e-01	1.974390e-01	3.934230e-01
-9	Rv1924c	-9	0	A	T	0.016	1.527628e-02	1.174497e-01	2.070151e-01	8.965586e-01
-9	Rv1993c	-9	0	A	T	0.051	-1.374141e-01	2.477789e-01	2.137890e-01	5.793924e-01
-9	Rv0717	-9	0	A	T	0.028	1.174505e-01	1.082059e-01	2.290730e-01	2.781773e-01
-9	Rv3417c	-9	0	A	T	0.013	7.661673e-02	1.055370e-01	1.970211e-01	4.681482e-01
-9	Rv3808c	-9	0	A	T	0.026	1.409586e-01	8.011427e-02	1.967551e-01	7.902237e-02
-9	Rv0940c	-9	0	A	T	0.014	1.536269e-01	1.042064e-01	2.129579e-01	1.409526e-01
-9	Rv2039c	-9	0	A	T	0.485	-8.913271e-02	1.850639e-01	2.100985e-01	6.302480e-01
-9	Rv2101	-9	0	A	T	0.455	-7.516196e-02	1.256808e-01	2.146139e-01	5.500466e-01
-9	Rv3734c	-9	0	A	T	0.015	-1.006211e-01	1.001294e-01	2.028901e-01	3.153565e-01
-9	Rv3435c	-9	0	A	T	0.097	-5.512014e-02	8.422836e-02	1.984891e-01	5.131038e-01
-9	Rv0352	-9	0	A	T	0.076	-2.840924e-02	8.847849e-02	2.006518e-01	7.482600e-01
-9	Rv0353	-9	0	A	T	0.037	5.155552e-02	9.550132e-02	2.054041e-01	5.895129e-01
-9	Rv0350	-9	0	A	T	0.070	-1.799928e-01	1.300330e-01	1.945046e-01	1.668243e-01
-9	1413	-9	0	A	T	0.011	2.148064e-01	1.183053e-01	2.015750e-01	6.993066e-02
-9	Rv3715c	-9	0	A	T	0.165	2.386110e-01	9.663459e-02	1.092202e-01	1.382667e-02
-9	Rv0359	-9	0	A	T	0.110	-1.085373e-01	9.075960e-02	2.145422e-01	2.322307e-01
-9	Rv1074c	-9	0	A	T	0.088	-1.018721e-01	8.067129e-02	1.925339e-01	2.071640e-01
-9	Rv3743c	-9	0	A	T	0.037	-2.357435e-03	6.806590e-02	2.029138e-01	9.723830e-01
-9	Rv0151c	-9	0	A	T	0.178	3.747796e-02	5.918654e-02	2.254155e-01	5.268399e-01
-9	Rv2844	-9	0	A	T	0.020	1.578263e-01	1.470994e-01	2.212897e-01	2.837495e-01
-9	Rv3555c	-9	0	A	T	0.089	-3.104198e-02	7.379908e-02	2.068283e-01	6.741815e-01
-9	Rv0272c	-9	0	A	T	0.018	6.830651e-02	1.002495e-01	2.026533e-01	4.959110e-01
-9	Rv0118c	-9	0	A	T	0.284	8.924288e-03	8.794334e-02	2.059101e-01	9.192061e-01
-9	2181	-9	0	A	T	0.423	1.217817e-02	1.056826e-01	2.149856e-01	9.082998e-01
-9	2180	-9	0	A	T	0.085	-1.433414e-01	1.172061e-01	1.995504e-01	2.218291e-01
-9	Rv3465	-9	0	A	T	0.173	1.357312e-01	8.702101e-02	1.445724e-01	1.193612e-01
-9	Rv3467	-9	0	A	T	0.475	6.217651e-02	1.034256e-01	2.030764e-01	5.479595e-01
-9	Rv3466	-9	0	A	T	0.337	-8.325629e-02	4.780315e-02	2.100520e-01	8.209736e-02
-9	Rv3468c	-9	0	A	T	0.467	-3.435354e-02	1.275421e-01	2.122027e-01	7.877552e-01
-9	Rv3463	-9	0	A	T	0.029	-1.143697e-01	8.353644e-02	2.041049e-01	1.714954e-01
-9	Rv0394c	-9	0	A	T	0.011	-7.720599e-02	1.131873e-01	2.003715e-01	4.954413e-01
-9	Rv2439c	-9	0	A	T	0.355	6.155614e-02	9.662261e-02	2.054544e-01	5.243241e-01
-9	Rv2670c	-9	0	A	T	0.021	-3.982049e-02	8.761498e-02	2.017673e-01	6.496424e-01
-9	150	-9	0	A	T	0.044	-2.899912e-02	8.936043e-02	2.001590e-01	7.456618e-01
-9	157	-9	0	A	T	0.062	1.545040e-02	1.088451e-01	2.068623e-01	8.871697e-01
-9	Rv3202c	-9	0	A	T	0.253	1.594683e-01	7.246733e-02	1.247354e-01	2.815900e-02
-9	159	-9	0	A	T	0.019	-9.631632e-02	1.445106e-01	2.108369e-01	5.053553e-01
-9	158	-9	0	A	T	0.278	1.221077e-01	9.775472e-02	1.653171e-01	2.121213e-01
-9	Rv0791c	-9	0	A	T	0.113	-1.239235e-02	7.554831e-02	2.032594e-01	8.697627e-01
-9	Rv2386c	-9	0	A	T	0.032	8.199455e-02	1.260391e-01	2.112856e-01	5.155943e-01
-9	2724	-9	0	A	T	0.011	1.123920e-01	1.220696e-01	2.085595e-01	3.575771e-01
-9	2721	-9	0	A	T	0.285	1.205992e-01	9.222685e-02	1.794459e-01	1.915120e-01
-9	2729	-9	0	A	T	0.026	-6.817326e-03	9.473551e-02	2.049651e-01	9.426571e-01
-9	Rv3071	-9	0	A	T	0.017	2.290629e-01	9.787550e-02	2.084915e-01	1.960195e-02
-9	Rv3077	-9	0	A	T	0.489	7.545031e-02	2.810397e-01	2.186699e-01	7.884337e-01
-9	Rv3074	-9	0	A	T	0.042	5.744209e-03	9.650754e-02	2.056459e-01	9.525577e-01
-9	Rv1737c	-9	0	A	T	0.049	-9.397931e-02	9.801036e-02	2.142998e-01	3.380212e-01
-9	Rv1179c	-9	0	A	T	0.080	2.045112e-02	5.100387e-02	2.025423e-01	6.885877e-01
-9	Rv1365c	-9	0	A	T	0.022	-5.570244e-03	1.065464e-01	2.051095e-01	9.583235e-01
-9	Rv3685c	-9	0	A	T	0.038	4.194385e-02	7.681801e-02	2.047473e-01	5.852639e-01
-9	Rv2213	-9	0	A	T	0.015	-3.155597e-02	1.106398e-01	2.057892e-01	7.755818e-01
-9	Rv2212	-9	0	A	T	0.044	-6.453026e-02	7.371576e-02	2.067438e-01	3.817206e-01
-9	1704	-9	0	A	T	0.489	7.545031e-02	2.810397e-01	2.186699e-01	7.884337e-01
-9	Rv2219	-9	0	A	T	0.028	7.930472e-02	1.061944e-01	2.072825e-01	4.554925e-01
-9	Rv0897c	-9	0	A	T	0.106	-6.134340e-02	7.636319e-02	1.884677e-01	4.221223e-01
-9	Rv1068c	-9	0	A	T	0.269	3.609093e-02	4.471497e-02	1.837925e-01	4.199189e-01
-9	Rv3351c	-9	0	A	T	0.015	-4.062024e-02	1.003213e-01	2.033073e-01	6.856986e-01
-9	Rv1035c	-9	0	A	T	0.029	-7.844545e-02	1.432580e-01	2.083301e-01	5.841888e-01
-9	Rv3384c	-9	0	A	T	0.031	-1.964269e-01	1.752235e-01	1.952738e-01	2.627461e-01
-9	3026	-9	0	A	T	0.183	3.639546e-01	3.457866e-02	1.000000e-05	7.743347e-24
-9	3025	-9	0	A	T	0.481	-1.105256e-01	1.363669e-01	2.153255e-01	4.179826e-01
-9	3024	-9	0	A	T	0.121	-7.325966e-03	7.641422e-02	2.062229e-01	9.236554e-01
-9	3023	-9	0	A	T	0.272	3.936112e-02	9.540487e-02	1.928536e-01	6.800739e-01
-9	3021	-9	0	A	T	0.011	4.126368e-02	1.232785e-01	2.042014e-01	7.379573e-01
-9	Rv3079c	-9	0	A	T	0.063	-8.299271e-02	1.063836e-01	2.005929e-01	4.356330e-01
-9	Rv1746	-9	0	A	T	0.046	1.524782e-01	9.118921e-02	2.304984e-01	9.503951e-02
-9	Rv1747	-9	0	A	T	0.017	-7.981763e-02	9.279221e-02	2.067776e-01	3.900456e-01
-9	Rv1742	-9	0	A	T	0.017	-5.160793e-02	1.051707e-01	2.055001e-01	6.238188e-01
-9	Rv1668c	-9	0	A	T	0.483	-9.244906e-02	1.601729e-01	2.056248e-01	5.640386e-01
-9	Rv1741	-9	0	A	T	0.019	-1.150570e-02	1.091292e-01	2.054690e-01	9.160694e-01
-9	Rv3676	-9	0	A	T	0.205	1.724380e-01	7.392008e-02	1.388519e-01	1.999989e-02
-9	Rv2990c	-9	0	A	T	0.042	4.342086e-02	1.008054e-01	2.092498e-01	6.668169e-01
-9	Rv1313c	-9	0	A	T	0.464	3.816526e-02	8.197476e-02	2.011482e-01	6.416948e-01
-9	Rv3921c	-9	0	A	T	0.048	-1.325334e-01	8.922686e-02	1.985941e-01	1.379908e-01
-9	Rv1568	-9	0	A	T	0.012	-1.697541e-01	1.127371e-01	2.094722e-01	1.326726e-01
-9	Rv1569	-9	0	A	T	0.037	-4.067751e-02	1.131495e-01	2.080732e-01	7.193496e-01
-9	Rv2922c	-9	0	A	T	0.099	-9.823126e-02	7.128520e-02	1.853705e-01	1.687308e-01
-9	Rv1292	-9	0	A	T	0.105	6.832416e-02	6.204520e-02	2.139742e-01	2.712642e-01
-9	Rv1295	-9	0	A	T	0.062	-6.630140e-02	7.298347e-02	2.066726e-01	3.640190e-01
-9	Rv1296	-9	0	A	T	0.021	1.579378e-02	1.304568e-01	2.062633e-01	9.036811e-01
-9	Rv1297	-9	0	A	T	0.038	-2.847773e-02	1.094596e-01	2.087460e-01	7.948272e-01
-9	Rv0169	-9	0	A	T	0.283	1.971082e-01	8.568387e-02	1.511478e-01	2.177706e-02
-9	Rv0168	-9	0	A	T	0.063	5.648923e-02	8.234060e-02	2.036981e-01	4.929584e-01
-9	Rv2850c	-9	0	A	T	0.126	-9.589602e-02	6.221178e-02	1.950351e-01	1.237511e-01
-9	Rv3586	-9	0	A	T	0.264	2.190525e-01	1.112556e-01	1.484773e-01	4.943631e-02
-9	Rv3584	-9	0	A	T	0.014	-8.833037e-02	1.161017e-01	2.051502e-01	4.470833e-01
-9	Rv3585	-9	0	A	T	0.014	-1.786746e-01	1.062595e-01	1.989890e-01	9.320275e-02
-9	Rv0161	-9	0	A	T	0.035	-6.378425e-02	6.847506e-02	2.065503e-01	3.519825e-01
-9	Rv3589	-9	0	A	T	0.011	3.388100e-02	1.149559e-01	2.017718e-01	7.683048e-01
-9	Rv0164	-9	0	A	T	0.034	-7.806678e-02	1.129755e-01	2.059465e-01	4.898366e-01
-9	Rv0167	-9	0	A	T	0.063	4.261092e-02	1.044876e-01	2.129421e-01	6.835640e-01
-9	Rv0166	-9	0	A	T	0.088	8.305519e-02	8.062688e-02	2.149766e-01	3.033819e-01
-9	Rv1897c	-9	0	A	T	0.032	3.022937e-03	9.330863e-02	2.070675e-01	9.741664e-01
-9	238	-9	0	A	T	0.015	-1.539869e-01	1.393488e-01	2.090780e-01	2.695954e-01
-9	Rv2349c	-9	0	A	T	0.175	1.256338e-01	7.827493e-02	1.503622e-01	1.090282e-01
-9	Rv2985	-9	0	A	T	0.015	1.693212e-01	1.077967e-01	2.022235e-01	1.167845e-01
-9	Rv2984	-9	0	A	T	0.054	-2.858167e-02	8.056716e-02	2.049982e-01	7.229008e-01
-9	Rv3191c	-9	0	A	T	0.057	5.545145e-02	1.350019e-01	2.123610e-01	6.814099e-01
-9	Rv0633c	-9	0	A	T	0.105	-4.920293e-02	8.522202e-02	2.102259e-01	5.639260e-01
-9	Rv2770c	-9	0	A	T	0.273	4.192073e-02	9.371528e-02	1.927136e-01	6.548101e-01
-9	Rv1835c	-9	0	A	T	0.159	-5.518907e-02	5.688046e-02	2.249005e-01	3.323172e-01
-9	Rv2406c	-9	0	A	T	0.025	1.328498e-01	1.128901e-01	2.161354e-01	2.397532e-01
-9	Rv0986	-9	0	A	T	0.036	7.839047e-02	7.967084e-02	2.182684e-01	3.255584e-01
-9	Rv3223c	-9	0	A	T	0.015	2.761404e-02	1.033987e-01	2.037459e-01	7.895145e-01
-9	Rv0426c	-9	0	A	T	0.018	-1.767727e-01	9.690575e-02	1.935266e-01	6.863788e-02
-9	2539	-9	0	A	T	0.356	9.622414e-02	9.590965e-02	2.034086e-01	3.161425e-01
-9	Rv0981	-9	0	A	T	0.072	-1.013684e-01	1.084007e-01	2.136516e-01	3.501100e-01
-9	2532	-9	0	A	T	0.047	6.701800e-02	1.133734e-01	2.121423e-01	5.546647e-01
-9	Rv1948c	-9	0	A	T	0.265	1.990542e-01	1.080340e-01	1.501359e-01	6.590742e-02
-9	939	-9	0	A	T	0.015	3.315548e-02	1.091813e-01	2.022844e-01	7.614849e-01
-9	Rv3644c	-9	0	A	T	0.014	-6.886462e-04	1.022048e-01	2.020875e-01	9.946263e-01
-9	930	-9	0	A	T	0.063	-1.137656e-04	1.360634e-01	2.088265e-01	9.993332e-01
-9	Rv0039c	-9	0	A	T	0.277	2.022501e-01	9.862775e-02	1.564214e-01	4.074846e-02
-9	Rv1987	-9	0	A	T	0.050	-7.680481e-02	1.103158e-01	1.969705e-01	4.865642e-01
-9	Rv2461c	-9	0	A	T	0.015	-2.846435e-01	2.391658e-01	2.153957e-01	2.344712e-01
-9	Rv2175c	-9	0	A	T	0.011	-1.035471e-01	1.407880e-01	2.129049e-01	4.623416e-01
-9	Rv2066	-9	0	A	T	0.032	1.224585e-02	7.130433e-02	2.026019e-01	8.637010e-01
-9	Rv3217c	-9	0	A	T	0.054	-6.029170e-02	9.848961e-02	1.950004e-01	5.406686e-01
-9	Rv2794c	-9	0	A	T	0.489	7.545031e-02	2.810397e-01	2.186699e-01	7.884337e-01
-9	Rv2443	-9	0	A	T	0.034	-9.787811e-02	7.213003e-02	1.848111e-01	1.753167e-01
-9	Rv0756c	-9	0	A	T	0.082	2.156087e-02	9.692587e-02	2.108428e-01	8.240438e-01
-9	Rv1623c	-9	0	A	T	0.015	-8.241306e-02	1.047321e-01	1.972628e-01	4.316637e-01
-9	Rv2064	-9	0	A	T	0.011	-2.119405e-01	1.127171e-01	1.961108e-01	6.056734e-02
-9	Rv1795	-9	0	A	T	0.021	-4.546858e-05	9.339978e-02	2.043346e-01	9.996117e-01
-9	1130	-9	0	A	T	0.094	-6.542328e-02	8.966622e-02	1.958344e-01	4.659086e-01
-9	1134	-9	0	A	T	0.212	1.881841e-01	9.101415e-02	1.271805e-01	3.911488e-02
-9	Rv0893c	-9	0	A	T	0.250	1.301124e-01	7.908334e-02	1.449834e-01	1.004558e-01
-9	Rv0505c	-9	0	A	T	0.055	-1.070266e-01	1.603452e-01	2.024109e-01	5.047323e-01
-9	2882	-9	0	A	T	0.026	-7.089183e-02	1.208007e-01	2.156760e-01	5.575318e-01
-9	2886	-9	0	A	T	0.011	-1.243735e-01	1.269671e-01	1.936551e-01	3.277031e-01
-9	Rv2402	-9	0	A	T	0.153	-1.153032e-01	7.066330e-02	1.848521e-01	1.032771e-01
-9	Rv1171	-9	0	A	T	0.018	-8.832465e-03	9.612589e-02	2.025957e-01	9.268215e-01
-9	Rv1173	-9	0	A	T	0.017	-3.275716e-02	9.226479e-02	2.005912e-01	7.226924e-01
-9	Rv2091c	-9	0	A	T	0.031	-1.297871e-01	8.477573e-02	2.142749e-01	1.263250e-01
-9	Rv2044c	-9	0	A	T	0.035	2.953738e-02	1.269280e-01	2.083885e-01	8.160685e-01
-9	Rv0378	-9	0	A	T	0.015	1.507684e-01	1.644834e-01	2.183117e-01	3.597220e-01
-9	Rv0808	-9	0	A	T	0.244	1.428771e-01	8.042813e-02	1.444245e-01	7.617918e-02
-9	Rv0804	-9	0	A	T	0.028	-2.855725e-01	1.529054e-01	2.356843e-01	6.231346e-02
-9	Rv0377	-9	0	A	T	0.101	-1.560484e-01	1.215304e-01	1.940569e-01	1.996423e-01
-9	Rv0803	-9	0	A	T	0.121	-9.522718e-02	8.460417e-02	1.806113e-01	2.608144e-01
-9	Rv0800	-9	0	A	T	0.495	3.193435e-01	2.678291e-01	2.089126e-01	2.336129e-01
-9	Rv0801	-9	0	A	T	0.010	-1.299304e-01	1.307857e-01	2.053120e-01	3.208981e-01
-9	Rv1330c	-9	0	A	T	0.486	-7.817302e-02	2.433850e-01	2.177547e-01	7.481809e-01
-9	Rv1515c	-9	0	A	T	0.194	1.423651e-01	6.966976e-02	1.940215e-01	4.145913e-02
-9	Rv3520c	-9	0	A	T	0.011	-3.862245e-02	1.168461e-01	2.014836e-01	7.411098e-01
-9	Rv2824c	-9	0	A	T	0.023	8.867238e-02	8.823620e-02	2.103304e-01	3.153410e-01
-9	Rv3129	-9	0	A	T	0.055	6.341693e-02	1.469334e-01	2.160516e-01	6.661895e-01
-9	Rv3415c	-9	0	A	T	0.021	-1.718448e-02	9.086158e-02	2.031679e-01	8.500583e-01
-9	1570	-9	0	A	T	0.020	-9.033200e-02	9.968675e-02	2.029973e-01	3.652263e-01
-9	Rv3449	-9	0	A	T	0.217	1.570472e-02	8.566108e-02	1.995671e-01	8.545985e-01
-9	Rv3448	-9	0	A	T	0.057	5.054022e-03	7.296087e-02	2.049413e-01	9.447982e-01
-9	Rv2886c	-9	0	A	T	0.015	-1.693444e-01	1.067093e-01	1.950459e-01	1.130618e-01
-9	Rv3200c	-9	0	A	T	0.096	4.580142e-02	1.039523e-01	2.149624e-01	6.596657e-01
-9	Rv0435c	-9	0	A	T	0.049	-7.362350e-02	8.185811e-02	1.927435e-01	3.688090e-01
-9	Rv2380c	-9	0	A	T	0.032	-1.155337e-02	7.139319e-02	2.023116e-01	8.714978e-01
-9	2705	-9	0	A	T	0.260	1.749061e-01	9.097499e-02	1.477502e-01	5.502058e-02
-9	2702	-9	0	A	T	0.022	-1.088360e-03	1.046963e-01	2.056649e-01	9.917094e-01
-9	Rv3059	-9	0	A	T	0.294	1.148320e-01	7.916404e-02	1.760351e-01	1.474409e-01
-9	Rv3056	-9	0	A	T	0.039	-1.091893e-01	9.797429e-02	2.073576e-01	2.655373e-01
-9	Rv3900c	-9	0	A	T	0.091	1.356600e-01	5.746561e-02	2.345931e-01	1.856789e-02
-9	Rv3678A	-9	0	A	T	0.026	-5.300585e-02	1.817200e-01	2.095991e-01	7.706277e-01
-9	Rv2109c	-9	0	A	T	0.357	5.126249e-02	9.487522e-02	2.066275e-01	5.891862e-01
-9	Rv3778c	-9	0	A	T	0.013	2.137499e-01	1.074253e-01	1.956846e-01	4.708488e-02
-9	475	-9	0	A	T	0.188	2.132502e-01	7.536379e-02	7.707325e-02	4.820963e-03
-9	832	-9	0	A	T	0.483	7.623153e-02	1.086837e-01	2.045217e-01	4.833287e-01
-9	831	-9	0	A	T	0.426	7.469710e-02	7.300305e-02	1.960782e-01	3.066352e-01
-9	837	-9	0	A	T	0.018	-1.289950e-02	9.714228e-02	2.039847e-01	8.944055e-01
-9	838	-9	0	A	T	0.013	1.194266e-01	1.601946e-01	2.082156e-01	4.562641e-01
-9	Rv2540c	-9	0	A	T	0.022	8.192954e-02	8.763436e-02	2.035200e-01	3.502259e-01
-9	Rv2515c	-9	0	A	T	0.013	1.326499e-02	1.061452e-01	2.023533e-01	9.005902e-01
-9	Rv0728c	-9	0	A	T	0.273	2.143707e-01	9.234440e-02	1.417770e-01	2.060765e-02
-9	1728	-9	0	A	T	0.057	-1.144521e-01	7.350542e-02	2.009382e-01	1.199995e-01
-9	1729	-9	0	A	T	0.056	-4.076972e-02	1.019511e-01	2.048663e-01	6.893803e-01
-9	1725	-9	0	A	T	0.017	-4.129847e-02	9.460679e-02	2.013154e-01	6.626156e-01
-9	Rv2237	-9	0	A	T	0.010	-1.229587e-01	1.185007e-01	2.029332e-01	2.998770e-01
-9	Rv2234	-9	0	A	T	0.024	6.200384e-02	1.088923e-01	2.118386e-01	5.693006e-01
-9	Rv2189c	-9	0	A	T	0.056	-1.228202e-01	1.406511e-01	2.000339e-01	3.828993e-01
-9	Rv1640c	-9	0	A	T	0.192	-5.569976e-02	6.377912e-02	2.190397e-01	3.828468e-01
-9	Rv1033c	-9	0	A	T	0.010	2.302148e-01	1.179974e-01	1.981212e-01	5.153382e-02
-9	Rv2090	-9	0	A	T	0.426	4.251334e-02	9.847883e-02	2.142002e-01	6.661189e-01
-9	3009	-9	0	A	T	0.121	7.661727e-02	6.487185e-02	2.205075e-01	2.380622e-01
-9	1588	-9	0	A	T	0.489	7.545031e-02	2.810397e-01	2.186699e-01	7.884337e-01
-9	1582	-9	0	A	T	0.012	-4.326497e-02	1.235272e-01	2.005232e-01	7.262803e-01
-9	Rv3616c	-9	0	A	T	0.486	-7.817302e-02	2.433850e-01	2.177547e-01	7.481809e-01
-9	Rv1768	-9	0	A	T	0.035	-2.184603e-02	7.151431e-02	2.029795e-01	7.601114e-01
-9	Rv1769	-9	0	A	T	0.219	1.144930e-01	8.538316e-02	1.536117e-01	1.804646e-01
-9	Rv3040c	-9	0	A	T	0.032	1.743012e-01	1.200418e-01	2.033481e-01	1.470386e-01
-9	Rv1760	-9	0	A	T	0.219	-1.121271e-01	5.754992e-02	1.507523e-01	5.185320e-02
-9	Rv1764	-9	0	A	T	0.013	1.214490e-01	1.269332e-01	2.095375e-01	3.390674e-01
-9	Rv0499	-9	0	A	T	0.021	1.258580e-02	8.921839e-02	2.028538e-01	8.878655e-01
-9	Rv0498	-9	0	A	T	0.010	1.000821e-01	1.280035e-01	2.043566e-01	4.346084e-01
-9	Rv3611	-9	0	A	T	0.298	8.497330e-02	4.465707e-02	1.714520e-01	5.755954e-02
-9	Rv3618	-9	0	A	T	0.203	1.460771e-01	7.956072e-02	1.671695e-01	6.686004e-02
-9	Rv0497	-9	0	A	T	0.016	-7.094590e-02	9.799870e-02	1.979942e-01	4.693885e-01
-9	Rv0496	-9	0	A	T	0.019	9.637531e-02	1.025927e-01	2.224268e-01	3.479158e-01
-9	Rv1547	-9	0	A	T	0.060	5.998006e-02	7.814697e-02	2.122275e-01	4.430778e-01
-9	Rv1540	-9	0	A	T	0.010	5.298982e-02	1.169180e-01	2.010608e-01	6.505576e-01
-9	Rv1543	-9	0	A	T	0.057	-8.353099e-03	1.293193e-01	2.057084e-01	9.485203e-01
-9	Rv1581c	-9	0	A	T	0.025	-4.098459e-02	1.523712e-01	2.025665e-01	7.880414e-01
-9	Rv1549	-9	0	A	T	0.486	1.369561e-01	1.805712e-01	2.151954e-01	4.484817e-01
-9	Rv2992c	-9	0	A	T	0.078	3.321839e-02	7.790346e-02	2.128344e-01	6.699704e-01
-9	Rv0255c	-9	0	A	T	0.024	5.032535e-03	8.269627e-02	2.029139e-01	9.514950e-01
-9	Rv2852c	-9	0	A	T	0.021	5.596538e-02	1.042400e-01	1.989298e-01	5.915486e-01
-9	Rv2005c	-9	0	A	T	0.011	4.661946e-02	1.164783e-01	2.021415e-01	6.891251e-01
-9	Rv2001	-9	0	A	T	0.020	-1.346316e-01	9.219915e-02	2.100912e-01	1.447667e-01
-9	219	-9	0	A	T	0.019	1.396758e-03	1.668546e-01	2.132651e-01	9.933238e-01
-9	Rv0304c	-9	0	A	T	0.331	-8.735580e-02	4.744088e-02	2.216860e-01	6.607647e-02
-9	Rv3197A	-9	0	A	T	0.026	6.054335e-02	1.980959e-01	2.105523e-01	7.599982e-01
-9	Rv0373c	-9	0	A	T	0.104	-3.292602e-02	5.369837e-02	2.148913e-01	5.400057e-01
-9	Rv3225c	-9	0	A	T	0.024	1.024328e-01	8.249623e-02	2.108274e-01	2.148587e-01
-9	Rv0142	-9	0	A	T	0.014	3.252394e-02	1.025924e-01	2.020406e-01	7.513413e-01
-9	Rv0140	-9	0	A	T	0.019	2.822659e-02	1.084628e-01	2.084341e-01	7.947689e-01
-9	Rv0147	-9	0	A	T	0.021	2.712474e-03	8.441506e-02	2.021049e-01	9.743773e-01
-9	Rv0146	-9	0	A	T	0.050	4.962629e-02	8.654433e-02	2.165465e-01	5.665811e-01
-9	Rv0145	-9	0	A	T	0.035	-2.555504e-02	8.710982e-02	2.064759e-01	7.693470e-01
-9	Rv0144	-9	0	A	T	0.077	-8.098054e-02	1.001608e-01	1.941973e-01	4.191297e-01
-9	Rv0149	-9	0	A	T	0.059	1.024290e-01	7.795006e-02	2.301220e-01	1.893515e-01
-9	Rv0148	-9	0	A	T	0.016	2.438660e-01	9.719349e-02	1.941884e-01	1.237484e-02
-9	Rv0638	-9	0	A	T	0.068	-1.454862e-01	1.104432e-01	2.022939e-01	1.882575e-01
-9	Rv1449c	-9	0	A	T	0.465	6.397227e-03	1.440502e-01	2.160499e-01	9.645930e-01
-9	2553	-9	0	A	T	0.031	2.833931e-03	7.213402e-02	2.020403e-01	9.686750e-01
-9	Rv2274c	-9	0	A	T	0.182	3.739908e-01	3.443583e-02	1.000000e-05	3.774014e-25
-9	Rv2006	-9	0	A	T	0.150	-7.446129e-02	5.335608e-02	1.952019e-01	1.633801e-01
-9	Rv1536	-9	0	A	T	0.088	1.715612e-01	6.276781e-02	2.260734e-01	6.461298e-03
-9	918	-9	0	A	T	0.026	3.493318e-02	1.045572e-01	2.097564e-01	7.384198e-01
-9	915	-9	0	A	T	0.023	9.920294e-02	1.221805e-01	2.145269e-01	4.171589e-01
-9	911	-9	0	A	T	0.137	8.487442e-03	7.060668e-02	2.092515e-01	9.043603e-01
-9	Rv1968	-9	0	A	T	0.026	1.229504e-01	8.074785e-02	2.058509e-01	1.283896e-01
-9	Rv1614	-9	0	A	T	0.044	-8.818289e-02	7.770541e-02	2.001088e-01	2.569104e-01
-9	Rv1615	-9	0	A	T	0.027	1.387562e-03	1.072970e-01	2.083129e-01	9.896865e-01
-9	Rv1617	-9	0	A	T	0.021	1.399994e-02	9.030672e-02	2.029748e-01	8.768541e-01
-9	Rv1836c	-9	0	A	T	0.072	-4.045793e-03	8.695694e-02	2.035241e-01	9.629066e-01
-9	Rv1961	-9	0	A	T	0.020	9.506373e-02	1.037379e-01	2.054327e-01	3.598446e-01
-9	Rv2147c	-9	0	A	T	0.039	-2.426149e-03	1.243546e-01	2.110211e-01	9.844410e-01
-9	Rv2496c	-9	0	A	T	0.010	3.082451e-02	1.180624e-01	2.019453e-01	7.941180e-01
-9	Rv2394	-9	0	A	T	0.148	-7.043296e-02	6.616314e-02	1.955945e-01	2.875272e-01
-9	Rv2395	-9	0	A	T	0.102	-1.467174e-01	8.853683e-02	1.865598e-01	9.803035e-02
-9	Rv2396	-9	0	A	T	0.018	1.486750e-01	9.511035e-02	2.027166e-01	1.185518e-01
-9	Rv2391	-9	0	A	T	0.017	-2.031670e-01	9.489962e-02	2.132662e-01	3.269927e-02
-9	Rv3799c	-9	0	A	T	0.011	5.093001e-02	1.148580e-01	2.039855e-01	6.576287e-01
-9	631	-9	0	A	T	0.016	-5.954689e-02	1.102163e-01	2.029390e-01	5.892150e-01
-9	Rv3034c	-9	0	A	T	0.010	-1.453899e-01	1.372038e-01	1.956647e-01	2.897363e-01
-9	Rv3431c	-9	0	A	T	0.018	-1.441588e-01	9.016932e-02	1.914887e-01	1.104164e-01
-9	Rv3061c	-9	0	A	T	0.050	2.193603e-01	6.822511e-02	2.268712e-01	1.375450e-03
-9	1110	-9	0	A	T	0.065	-2.706865e-02	1.006357e-01	2.034311e-01	7.880429e-01
-9	Rv2173	-9	0	A	T	0.012	-1.132241e-02	1.105752e-01	2.028628e-01	9.184779e-01
-9	Rv2174	-9	0	A	T	0.076	-2.422241e-02	9.198378e-02	2.072143e-01	7.923866e-01
-9	1118	-9	0	A	T	0.010	1.598621e-01	1.197441e-01	1.965390e-01	1.823873e-01
-9	1448	-9	0	A	T	0.408	-2.247536e-02	6.833568e-02	2.083458e-01	7.423521e-01
-9	2309	-9	0	A	T	0.021	-1.835779e-02	1.272425e-01	2.080224e-01	8.853339e-01
-9	Rv1159	-9	0	A	T	0.201	1.909620e-01	8.303726e-02	1.139025e-01	2.181680e-02
-9	Rv0180c	-9	0	A	T	0.109	-6.996113e-03	6.164027e-02	2.039889e-01	9.096740e-01
-9	Rv1156	-9	0	A	T	0.011	-1.470554e-01	1.135527e-01	2.029548e-01	1.958186e-01
-9	Rv1155	-9	0	A	T	0.268	1.247498e-01	1.017389e-01	1.642049e-01	2.206276e-01
-9	Rv1152	-9	0	A	T	0.046	-8.277060e-02	6.824280e-02	1.997852e-01	2.256654e-01
-9	Rv1150	-9	0	A	T	0.298	7.779683e-02	6.429117e-02	1.866464e-01	2.267423e-01
-9	Rv2093c	-9	0	A	T	0.013	3.885005e-02	1.142622e-01	2.049982e-01	7.339730e-01
-9	Rv0829	-9	0	A	T	0.492	2.259196e-01	1.777413e-01	2.013500e-01	2.042146e-01
-9	Rv0826	-9	0	A	T	0.024	2.777861e-02	8.481368e-02	2.028313e-01	7.433883e-01
-9	Rv2820c	-9	0	A	T	0.012	-1.953678e-02	1.115470e-01	2.020917e-01	8.610274e-01
-9	Rv0438c	-9	0	A	T	0.076	-3.769600e-02	9.276032e-02	2.034522e-01	6.846121e-01
-9	Rv0465c	-9	0	A	T	0.274	1.403878e-01	9.170727e-02	1.509700e-01	1.263549e-01
-9	Rv2826c	-9	0	A	T	0.010	-5.285057e-02	1.169571e-01	2.015963e-01	6.515234e-01
-9	Rv3429	-9	0	A	T	0.243	1.292351e-01	6.797813e-02	1.455946e-01	5.777812e-02
-9	Rv3425	-9	0	A	T	0.442	7.015272e-03	6.957405e-02	2.026771e-01	9.197187e-01
-9	Rv3426	-9	0	A	T	0.375	6.095765e-02	5.977818e-02	1.812866e-01	3.082791e-01
-9	Rv3837c	-9	0	A	T	0.176	1.737372e-01	8.080355e-02	1.269410e-01	3.195649e-02
-9	Rv2435c	-9	0	A	T	0.019	-6.518231e-02	8.837653e-02	1.993185e-01	4.610833e-01
-9	198	-9	0	A	T	0.066	2.659040e-02	5.924636e-02	2.070564e-01	6.537349e-01
-9	197	-9	0	A	T	0.413	-3.232269e-02	8.874987e-02	2.124177e-01	7.158408e-01
-9	Rv3206c	-9	0	A	T	0.021	-9.889977e-02	1.074009e-01	2.094703e-01	3.575113e-01
-9	190	-9	0	A	T	0.033	-5.980790e-02	1.447449e-01	1.996987e-01	6.796156e-01
-9	192	-9	0	A	T	0.026	1.653877e-01	1.206413e-01	2.160156e-01	1.709324e-01
-9	Rv2025c	-9	0	A	T	0.018	-4.615542e-02	9.349549e-02	2.011143e-01	6.217289e-01
-9	2762	-9	0	A	T	0.177	3.679454e-01	3.480786e-02	1.000000e-05	5.163669e-24
-9	2761	-9	0	A	T	0.044	8.788624e-02	9.139735e-02	2.150718e-01	3.366572e-01
-9	2760	-9	0	A	T	0.040	-2.864936e-02	1.048025e-01	2.076490e-01	7.846693e-01
-9	854	-9	0	A	T	0.013	-1.641777e-01	1.105581e-01	2.005154e-01	1.380869e-01
-9	857	-9	0	A	T	0.180	3.719556e-01	3.455811e-02	1.000000e-05	9.133611e-25
-9	853	-9	0	A	T	0.023	-1.713340e-02	1.028157e-01	2.088270e-01	8.677097e-01
-9	Rv3681c	-9	0	A	T	0.039	3.263737e-02	1.160342e-01	2.134937e-01	7.786002e-01
-9	Rv0931c	-9	0	A	T	0.050	-1.785238e-02	6.903940e-02	2.028207e-01	7.960487e-01
-9	Rv1120c	-9	0	A	T	0.011	-2.225513e-01	1.129807e-01	2.018783e-01	4.933222e-02
-9	Rv1369c	-9	0	A	T	0.015	1.969654e-01	1.252066e-01	2.199800e-01	1.162329e-01
-9	Rv2557	-9	0	A	T	0.039	1.940171e-03	8.996154e-02	2.049612e-01	9.828010e-01
-9	Rv1907c	-9	0	A	T	0.181	3.618570e-01	3.469832e-02	1.000000e-05	1.831075e-23
-9	3067	-9	0	A	T	0.266	1.676765e-01	1.057065e-01	1.533718e-01	1.132257e-01
-9	3068	-9	0	A	T	0.063	-9.689122e-02	1.039493e-01	2.016890e-01	3.516704e-01
-9	Rv1700	-9	0	A	T	0.030	-2.734985e-01	1.909189e-01	2.002656e-01	1.525260e-01
-9	Rv1707	-9	0	A	T	0.076	-1.334721e-02	1.091642e-01	2.115145e-01	9.027295e-01
-9	Rv3610c	-9	0	A	T	0.071	6.260715e-02	7.772838e-02	2.120653e-01	4.208823e-01
-9	Rv1708	-9	0	A	T	0.063	-1.309367e-01	1.359566e-01	2.065220e-01	3.359082e-01
-9	Rv1709	-9	0	A	T	0.019	-6.027001e-02	9.796044e-02	2.001768e-01	5.386307e-01
-9	Rv1733c	-9	0	A	T	0.463	-7.345754e-02	1.357790e-01	2.191397e-01	5.887086e-01
-9	Rv3042c	-9	0	A	T	0.467	-3.404472e-02	1.347982e-01	2.135864e-01	8.006967e-01
-9	1304	-9	0	A	T	0.015	1.417729e-01	1.074241e-01	2.133966e-01	1.874370e-01
-9	Rv2616	-9	0	A	T	0.053	-6.743258e-02	9.769657e-02	2.139396e-01	4.903276e-01
-9	Rv3638	-9	0	A	T	0.062	2.135275e-01	1.287385e-01	2.402986e-01	9.773152e-02
-9	Rv1199c	-9	0	A	T	0.397	7.930836e-03	6.260088e-02	2.044128e-01	8.992303e-01
-9	Rv3635	-9	0	A	T	0.028	-6.362241e-02	8.815318e-02	2.113413e-01	4.707525e-01
-9	Rv3636	-9	0	A	T	0.056	-5.170475e-02	8.977413e-02	1.959901e-01	5.648762e-01
-9	Rv3637	-9	0	A	T	0.036	-2.128251e-02	1.120938e-01	2.056881e-01	8.494822e-01
-9	1308	-9	0	A	T	0.014	-1.153449e-01	1.256413e-01	1.943136e-01	3.589730e-01
-9	Rv3633	-9	0	A	T	0.025	-8.127072e-04	8.316250e-02	2.039832e-01	9.922061e-01
-9	499	-9	0	A	T	0.011	-1.190559e-01	1.241283e-01	1.998918e-01	3.378879e-01
-9	Rv3450c	-9	0	A	T	0.018	-8.047637e-03	9.009636e-02	2.019808e-01	9.288562e-01
-9	497	-9	0	A	T	0.013	1.507854e-01	1.258000e-01	2.057249e-01	2.311657e-01
-9	490	-9	0	A	T	0.015	1.546089e-02	1.429842e-01	2.084536e-01	9.139297e-01
-9	Rv1317c	-9	0	A	T	0.277	1.342623e-01	8.051471e-02	1.547442e-01	9.594207e-02
-9	Rv3590c	-9	0	A	T	0.212	4.100786e-02	5.821720e-02	1.787289e-01	4.814686e-01
-9	Rv3028c	-9	0	A	T	0.015	1.675402e-01	1.102459e-01	2.006889e-01	1.291297e-01
-9	Rv1759c	-9	0	A	T	0.106	-8.780228e-02	5.002744e-02	1.781972e-01	7.977041e-02
-9	Rv2003c	-9	0	A	T	0.080	-2.027697e-02	7.362704e-02	2.023739e-01	7.831057e-01
-9	Rv3567c	-9	0	A	T	0.267	2.677933e-01	9.898083e-02	1.410406e-01	7.019529e-03
-9	Rv2944	-9	0	A	T	0.091	-3.830269e-02	9.151890e-02	2.005494e-01	6.757195e-01
-9	Rv2941	-9	0	A	T	0.143	5.815321e-03	7.043954e-02	2.067262e-01	9.342316e-01
-9	Rv2943	-9	0	A	T	0.015	1.077814e-02	9.755892e-02	2.020876e-01	9.120681e-01
-9	Rv2942	-9	0	A	T	0.026	-5.363769e-02	7.647728e-02	2.035082e-01	4.833616e-01
-9	Rv3290c	-9	0	A	T	0.065	-5.073135e-02	1.110966e-01	2.031653e-01	6.480987e-01
-9	Rv0619	-9	0	A	T	0.362	1.381358e-01	9.421358e-02	2.040964e-01	1.431332e-01
-9	Rv0618	-9	0	A	T	0.018	-7.563486e-02	9.706428e-02	2.052169e-01	4.361637e-01
-9	Rv0614	-9	0	A	T	0.015	-1.839408e-01	1.033178e-01	2.130811e-01	7.554091e-02
-9	Rv0571c	-9	0	A	T	0.046	6.151766e-02	8.666597e-02	2.111816e-01	4.780965e-01
-9	Rvnr02	-9	0	A	T	0.066	6.206740e-02	5.848604e-02	2.088849e-01	2.890228e-01
-9	2572	-9	0	A	T	0.032	-3.069008e-02	1.557765e-01	2.166411e-01	8.438856e-01
-9	2573	-9	0	A	T	0.054	-1.644120e-01	1.707499e-01	2.053248e-01	3.360060e-01
-9	1662	-9	0	A	T	0.467	-1.506303e-01	8.154215e-02	2.079178e-01	6.521458e-02
-9	Rv2688c	-9	0	A	T	0.464	-7.713965e-02	1.256783e-01	2.156233e-01	5.395959e-01
-9	Rv2967c	-9	0	A	T	0.016	1.727197e-01	9.438876e-02	1.958108e-01	6.777904e-02
-9	1660	-9	0	A	T	0.109	-1.697143e-01	5.832374e-02	2.307903e-01	3.753811e-03
-9	Rv2057c	-9	0	A	T	0.179	1.694154e-01	1.028361e-01	1.564173e-01	1.000083e-01
-9	Rv0765c	-9	0	A	T	0.042	2.529348e-01	1.080913e-01	2.394241e-01	1.961960e-02
-9	Rv1944c	-9	0	A	T	0.040	6.155483e-02	7.451284e-02	1.937113e-01	4.090870e-01
-9	977	-9	0	A	T	0.012	-1.458689e-02	1.108399e-01	2.019493e-01	8.953435e-01
-9	974	-9	0	A	T	0.012	-8.137968e-04	1.433834e-01	2.043864e-01	9.954734e-01
-9	972	-9	0	A	T	0.266	1.716474e-01	1.052427e-01	1.515941e-01	1.034372e-01
-9	Rv3393	-9	0	A	T	0.016	-8.909290e-02	9.966377e-02	2.065198e-01	3.717257e-01
-9	Rv3391	-9	0	A	T	0.038	-7.638650e-02	6.723212e-02	2.105202e-01	2.563561e-01
-9	Rv3390	-9	0	A	T	0.019	-8.417371e-02	9.990177e-02	2.080643e-01	3.998174e-01
-9	Rv0371c	-9	0	A	T	0.021	1.169127e-01	9.237219e-02	2.149407e-01	2.061369e-01
-9	Rv3399	-9	0	A	T	0.487	-1.205040e-01	2.133943e-01	2.148053e-01	5.724944e-01
-9	Rv0992c	-9	0	A	T	0.074	1.703559e-01	1.024429e-01	2.201853e-01	9.686281e-02
-9	Rv3659c	-9	0	A	T	0.050	-5.790830e-02	8.960122e-02	1.980335e-01	5.183464e-01
-9	Rv2062c	-9	0	A	T	0.185	-4.070765e-03	4.994105e-02	2.060142e-01	9.350632e-01
-9	Rv1999c	-9	0	A	T	0.267	8.759394e-02	6.813547e-02	1.632233e-01	1.990983e-01
-9	Rv2336	-9	0	A	T	0.021	1.462620e-01	8.954993e-02	2.057825e-01	1.029456e-01
-9	Rv1384	-9	0	A	T	0.121	6.803939e-02	5.918016e-02	2.214777e-01	2.507391e-01
-9	Rv2490c	-9	0	A	T	0.126	1.005140e-01	4.525586e-02	1.598335e-01	2.673337e-02
-9	1681	-9	0	A	T	0.013	1.062483e-01	1.182344e-01	2.085604e-01	3.692236e-01
-9	Rv1377c	-9	0	A	T	0.016	-8.511297e-02	1.083741e-01	2.053028e-01	4.325602e-01
-9	1685	-9	0	A	T	0.012	2.072149e-01	1.355589e-01	2.111377e-01	1.269069e-01
-9	Rv3394c	-9	0	A	T	0.014	7.788619e-02	1.139752e-01	2.029332e-01	4.946503e-01
-9	Rv3433c	-9	0	A	T	0.268	1.140172e-01	9.960368e-02	1.657783e-01	2.527996e-01
-9	Rv0966c	-9	0	A	T	0.495	3.193435e-01	2.678291e-01	2.089126e-01	2.336129e-01
-9	Rv2119	-9	0	A	T	0.015	1.372113e-01	1.047662e-01	2.045090e-01	1.908165e-01
-9	Rv2113	-9	0	A	T	0.027	-3.625217e-02	8.084712e-02	2.020820e-01	6.540282e-01
-9	Rv2116	-9	0	A	T	0.015	-4.538905e-02	1.112041e-01	2.016832e-01	6.833062e-01
-9	Rv0035	-9	0	A	T	0.248	7.083733e-02	6.021134e-02	1.679562e-01	2.398840e-01
-9	Rv1131	-9	0	A	T	0.029	3.312704e-03	1.419693e-01	2.062461e-01	9.813919e-01
-9	Rv1130	-9	0	A	T	0.267	2.202233e-01	1.015416e-01	1.480327e-01	3.050146e-02
-9	Rv1132	-9	0	A	T	0.065	-2.198592e-02	6.545658e-02	2.065106e-01	7.370780e-01
-9	Rv0629c	-9	0	A	T	0.221	1.120531e-01	6.868153e-02	1.499656e-01	1.033272e-01
-9	Rv0842	-9	0	A	T	0.032	4.770584e-02	8.830070e-02	2.078843e-01	5.892201e-01
-9	Rv0843	-9	0	A	T	0.016	-6.416024e-02	1.036424e-01	2.042107e-01	5.361224e-01
-9	Rv0847	-9	0	A	T	0.018	1.690560e-01	1.150407e-01	2.086526e-01	1.422279e-01
-9	Rv0845	-9	0	A	T	0.274	2.047086e-01	9.101587e-02	1.424603e-01	2.487523e-02
-9	Rv2095c	-9	0	A	T	0.038	3.746520e-02	1.128895e-01	2.117030e-01	7.401029e-01
-9	Rv2048c	-9	0	A	T	0.482	1.160889e-01	1.525447e-01	2.153304e-01	4.469556e-01
-9	Rv0849	-9	0	A	T	0.041	9.908765e-02	8.827629e-02	2.072450e-01	2.621240e-01
-9	Rv3800c	-9	0	A	T	0.207	4.991665e-02	5.860058e-02	1.819432e-01	3.946684e-01
-9	317	-9	0	A	T	0.082	-3.653127e-03	6.109142e-02	2.036029e-01	9.523372e-01
-9	448	-9	0	A	T	0.270	2.259962e-01	1.001913e-01	1.439648e-01	2.446264e-02
-9	Rv3094c	-9	0	A	T	0.027	2.235870e-01	7.934071e-02	2.123957e-01	4.995362e-03
-9	1334	-9	0	A	T	0.012	-1.506940e-01	1.091370e-01	1.961961e-01	1.678762e-01
-9	Rv2433c	-9	0	A	T	0.209	2.837411e-01	8.987407e-02	1.075001e-01	1.675803e-03
-9	Rv0267	-9	0	A	T	0.026	1.881393e-01	8.649463e-02	2.160360e-01	3.001952e-02
-9	Rv2646	-9	0	A	T	0.044	3.541937e-02	8.899778e-02	2.038960e-01	6.907904e-01
-9	Rv2988c	-9	0	A	T	0.013	-1.455328e-01	1.245148e-01	2.164322e-01	2.429622e-01
-9	Rv3401	-9	0	A	T	0.049	-3.058858e-02	5.919459e-02	2.018046e-01	6.055293e-01
-9	Rv3407	-9	0	A	T	0.134	6.903472e-02	8.065772e-02	1.953046e-01	3.924062e-01
-9	Rv3406	-9	0	A	T	0.014	2.362253e-03	1.085376e-01	2.030664e-01	9.826434e-01
-9	Rv3408	-9	0	A	T	0.487	-1.597980e-01	2.135608e-01	2.183648e-01	4.546078e-01
-9	Rv1185c	-9	0	A	T	0.038	3.553612e-02	6.827850e-02	2.093252e-01	6.029417e-01
-9	Rv1881c	-9	0	A	T	0.098	-9.721892e-02	1.034501e-01	1.937569e-01	3.477265e-01
-9	Rv0229c	-9	0	A	T	0.038	-1.240511e-01	1.119875e-01	1.948255e-01	2.684387e-01
-9	Rv0066c	-9	0	A	T	0.069	-4.932271e-02	7.179716e-02	1.992661e-01	4.923729e-01
-9	Rv2882c	-9	0	A	T	0.010	-2.021035e-02	1.203574e-01	2.009816e-01	8.667049e-01
-9	2290	-9	0	A	T	0.062	8.408752e-02	9.038518e-02	2.389454e-01	3.525883e-01
-9	2297	-9	0	A	T	0.022	-6.389389e-02	8.815585e-02	2.018738e-01	4.688757e-01
-9	Rv2337c	-9	0	A	T	0.486	2.207273e-01	1.868681e-01	2.209894e-01	2.380078e-01
-9	Rv0121c	-9	0	A	T	0.040	1.326683e-02	8.425006e-02	2.048453e-01	8.749292e-01
-9	Rv3904c	-9	0	A	T	0.030	2.101143e-02	1.178930e-01	2.069271e-01	8.586085e-01
-9	Rv2768c	-9	0	A	T	0.067	-6.477146e-02	7.792612e-02	1.959601e-01	4.062062e-01
-9	Rv1475c	-9	0	A	T	0.023	-4.849005e-02	8.860441e-02	2.051306e-01	5.844065e-01
-9	Rv3880c	-9	0	A	T	0.011	-6.724408e-03	1.329885e-01	2.047515e-01	9.596904e-01
-9	878	-9	0	A	T	0.485	-3.666664e-02	2.071113e-01	2.128242e-01	8.595398e-01
-9	Rv3629c	-9	0	A	T	0.022	-7.804210e-03	8.247113e-02	2.024815e-01	9.246415e-01
-9	Rv3674c	-9	0	A	T	0.183	3.565795e-01	3.471015e-02	1.000000e-05	7.227233e-23
-9	875	-9	0	A	T	0.067	-4.467699e-02	1.145589e-01	2.037270e-01	6.966853e-01
-9	2741	-9	0	A	T	0.041	-4.643272e-03	1.250882e-01	2.105842e-01	9.704020e-01
-9	2035	-9	0	A	T	0.489	7.545031e-02	2.810397e-01	2.186699e-01	7.884337e-01
-9	2742	-9	0	A	T	0.022	-4.729647e-02	1.283133e-01	2.082413e-01	7.125587e-01
-9	2033	-9	0	A	T	0.022	-1.278449e-01	1.071397e-01	2.199849e-01	2.332551e-01
-9	2032	-9	0	A	T	0.028	-2.343492e-01	2.632090e-01	2.081079e-01	3.736430e-01
-9	Rv1905c	-9	0	A	T	0.099	-3.538046e-02	9.474759e-02	2.013914e-01	7.089731e-01
-9	3048	-9	0	A	T	0.034	1.003910e-03	8.811767e-02	2.063279e-01	9.909139e-01
-9	3041	-9	0	A	T	0.010	9.592505e-02	1.219416e-01	2.030048e-01	4.318077e-01
-9	Rv3187	-9	0	A	T	0.013	1.075926e-01	1.258970e-01	2.073919e-01	3.931191e-01
-9	Rv3185	-9	0	A	T	0.082	4.067644e-02	4.850641e-02	2.083966e-01	4.020494e-01
-9	Rv3183	-9	0	A	T	0.010	-5.703354e-02	1.188808e-01	1.998305e-01	6.315824e-01
-9	Rv3189	-9	0	A	T	0.022	9.664162e-02	1.242610e-01	2.159951e-01	4.370433e-01
-9	1097	-9	0	A	T	0.056	1.671634e-01	1.654606e-01	2.278530e-01	3.127750e-01
-9	1091	-9	0	A	T	0.066	2.025088e-01	9.482375e-02	2.439313e-01	3.312528e-02
-9	1092	-9	0	A	T	0.136	1.075291e-01	7.677902e-02	1.947228e-01	1.618953e-01
-9	Rv2589	-9	0	A	T	0.011	-7.467023e-02	1.152307e-01	2.025981e-01	5.172358e-01
-9	Rv1726	-9	0	A	T	0.079	1.140146e-01	6.414048e-02	2.253450e-01	7.599477e-02
-9	Rv1727	-9	0	A	T	0.011	-2.042734e-01	1.196145e-01	2.026695e-01	8.821239e-02
-9	Rv1722	-9	0	A	T	0.068	3.945975e-02	7.457772e-02	2.203691e-01	5.969311e-01
-9	Rv1723	-9	0	A	T	0.021	3.125687e-02	1.298924e-01	2.079479e-01	8.099213e-01
-9	1326	-9	0	A	T	0.226	7.957235e-02	8.625094e-02	1.671218e-01	3.566140e-01
-9	1324	-9	0	A	T	0.012	-4.708657e-02	1.361552e-01	2.085240e-01	7.295951e-01
-9	Rv2638	-9	0	A	T	0.032	4.039175e-02	1.612881e-01	2.141226e-01	8.023413e-01
-9	Rv2637	-9	0	A	T	0.021	-2.977233e-02	9.834328e-02	2.004858e-01	7.621969e-01
-9	Rv2636	-9	0	A	T	0.021	1.146058e-02	9.250899e-02	2.042533e-01	9.014482e-01
-9	1328	-9	0	A	T	0.066	-7.451055e-03	1.197887e-01	2.068142e-01	9.504236e-01
-9	1329	-9	0	A	T	0.018	1.783544e-02	9.484522e-02	2.032166e-01	8.509046e-01
-9	Rv2631	-9	0	A	T	0.091	-1.569264e-01	9.293498e-02	1.963566e-01	9.183828e-02
-9	Rv2630	-9	0	A	T	0.012	-5.878970e-02	1.193889e-01	2.035821e-01	6.226065e-01
-9	Rv1589	-9	0	A	T	0.021	-2.835137e-02	1.142091e-01	2.125648e-01	8.040355e-01
-9	Rv2947c	-9	0	A	T	0.489	7.545031e-02	2.810397e-01	2.186699e-01	7.884337e-01
-9	Rv3765c	-9	0	A	T	0.011	5.358062e-02	1.229048e-01	2.032834e-01	6.630329e-01
-9	Rv3171c	-9	0	A	T	0.015	-1.453880e-01	9.910445e-02	1.999033e-01	1.429103e-01
-9	Rv0459	-9	0	A	T	0.018	-5.323243e-02	1.087675e-01	2.035957e-01	6.247322e-01
-9	Rv0458	-9	0	A	T	0.037	-8.087583e-02	7.065922e-02	1.925851e-01	2.528488e-01
-9	Rv0988	-9	0	A	T	0.196	4.064867e-02	7.147996e-02	2.012209e-01	5.697975e-01
-9	Rv0987	-9	0	A	T	0.318	1.261873e-01	6.448758e-02	1.605917e-01	5.085153e-02
-9	Rv0984	-9	0	A	T	0.011	4.673380e-01	1.249957e-01	2.063847e-01	2.031099e-04
-9	Rv0983	-9	0	A	T	0.495	3.193435e-01	2.678291e-01	2.089126e-01	2.336129e-01
-9	Rv0982	-9	0	A	T	0.276	9.759489e-02	8.918308e-02	1.652581e-01	2.742663e-01
-9	Rv0453	-9	0	A	T	0.111	-3.893231e-02	6.921378e-02	1.943405e-01	5.739960e-01
-9	Rv0452	-9	0	A	T	0.126	-5.491319e-02	8.263539e-02	2.319168e-01	5.066178e-01
-9	Rv2964	-9	0	A	T	0.221	7.126868e-02	8.258537e-02	1.692370e-01	3.885089e-01
-9	Rv2963	-9	0	A	T	0.053	1.815539e-02	1.022310e-01	2.098195e-01	8.591052e-01
-9	Rv0187	-9	0	A	T	0.023	-2.639807e-02	8.683992e-02	2.018542e-01	7.612475e-01
-9	Rv0186	-9	0	A	T	0.040	-1.611276e-01	7.029301e-02	2.042492e-01	2.224791e-02
-9	Rv0185	-9	0	A	T	0.168	2.038275e-01	9.045138e-02	1.163046e-01	2.460165e-02
-9	Rv0671	-9	0	A	T	0.037	-1.295482e-01	1.092347e-01	2.091932e-01	2.361206e-01
-9	Rv0670	-9	0	A	T	0.040	3.359098e-02	1.008089e-01	2.155496e-01	7.390922e-01
-9	Rv0673	-9	0	A	T	0.169	1.778719e-01	7.508300e-02	1.266149e-01	1.816101e-02
-9	Rv0672	-9	0	A	T	0.053	6.005910e-02	7.484659e-02	2.080522e-01	4.226316e-01
-9	Rv0675	-9	0	A	T	0.011	2.370637e-02	1.142435e-01	2.017909e-01	8.356861e-01
-9	Rv0573c	-9	0	A	T	0.021	-4.555940e-02	8.486390e-02	2.029339e-01	5.915743e-01
-9	Rv3823c	-9	0	A	T	0.089	-3.037505e-02	6.987366e-02	2.021011e-01	6.639310e-01
-9	Rv0767c	-9	0	A	T	0.013	1.096907e-01	1.088705e-01	1.984336e-01	3.140965e-01
-9	958	-9	0	A	T	0.015	-1.454034e-01	2.408680e-01	2.090888e-01	5.463017e-01
-9	Rv3212	-9	0	A	T	0.015	5.302733e-02	9.758152e-02	2.033316e-01	5.870514e-01
-9	Rv3211	-9	0	A	T	0.019	8.163038e-02	9.253542e-02	2.052064e-01	3.780577e-01
-9	953	-9	0	A	T	0.028	-2.343492e-01	2.632090e-01	2.081079e-01	3.736430e-01
-9	Rv3218	-9	0	A	T	0.013	-1.568240e-01	1.078378e-01	1.940267e-01	1.464128e-01
-9	Rv2378c	-9	0	A	T	0.035	-1.959306e-02	1.408409e-01	2.073240e-01	8.894074e-01
-9	Rv2576c	-9	0	A	T	0.021	1.109902e-02	1.362257e-01	2.065878e-01	9.350920e-01
-9	Rv0990c	-9	0	A	T	0.315	8.742813e-02	9.494877e-02	2.040658e-01	3.575395e-01
-9	Rv3375	-9	0	A	T	0.036	3.321007e-02	7.155951e-02	2.078870e-01	6.427564e-01
-9	Rv3371	-9	0	A	T	0.097	-5.179203e-02	6.704976e-02	2.136603e-01	4.401659e-01
-9	Rv3373	-9	0	A	T	0.065	-2.790388e-04	1.233169e-01	2.075975e-01	9.981953e-01
-9	Rv3372	-9	0	A	T	0.040	-1.195412e-01	1.013197e-01	1.936836e-01	2.385447e-01
-9	Rv0610c	-9	0	A	T	0.088	8.662845e-02	7.777706e-02	2.193988e-01	2.658220e-01
-9	Rv0742	-9	0	A	T	0.057	1.333918e-02	8.066264e-02	2.041036e-01	8.687101e-01
-9	1145	-9	0	A	T	0.483	3.121115e-02	1.611902e-01	2.093720e-01	8.465336e-01
-9	Rv1141c	-9	0	A	T	0.033	3.529803e-03	8.898963e-02	2.045524e-01	9.683735e-01
-9	Rv3740c	-9	0	A	T	0.023	-2.474980e-01	8.289149e-02	2.216291e-01	2.947004e-03
-9	Rv2578c	-9	0	A	T	0.050	-1.606214e-01	8.275523e-02	1.802301e-01	5.274945e-02
-9	Rv2503c	-9	0	A	T	0.087	-4.316443e-02	8.047777e-02	2.039200e-01	5.919197e-01
-9	Rv3909	-9	0	A	T	0.084	2.189597e-02	7.438987e-02	2.059218e-01	7.686023e-01
-9	Rv2359	-9	0	A	T	0.063	-1.912267e-01	1.355140e-01	2.107045e-01	1.587421e-01
-9	1667	-9	0	A	T	0.063	-1.439205e-01	1.361267e-01	2.065057e-01	2.908337e-01
-9	Rv2355	-9	0	A	T	0.012	1.905538e-01	1.281948e-01	2.082568e-01	1.377033e-01
-9	Rvnr01	-9	0	A	T	0.061	2.931317e-01	5.136542e-02	2.117150e-01	1.833550e-08
-9	593	-9	0	A	T	0.177	1.973786e-01	7.313335e-02	1.244465e-01	7.158909e-03
-9	598	-9	0	A	T	0.271	1.468869e-01	9.456661e-02	1.524063e-01	1.209027e-01
-9	Rv3396c	-9	0	A	T	0.097	-8.952694e-02	8.095866e-02	1.913489e-01	2.692540e-01
-9	2829	-9	0	A	T	0.063	-9.736005e-02	6.676875e-02	2.056412e-01	1.453328e-01
-9	2821	-9	0	A	T	0.010	-1.824110e-01	1.178362e-01	2.003250e-01	1.221640e-01
-9	Rv1214c	-9	0	A	T	0.012	1.779483e-01	1.308876e-01	2.044582e-01	1.744980e-01
-9	Rv2138	-9	0	A	T	0.062	2.607406e-02	1.094094e-01	2.083821e-01	8.117195e-01
-9	Rv2139	-9	0	A	T	0.186	3.608777e-01	3.447601e-02	1.000000e-05	1.296933e-23
-9	Rv1687c	-9	0	A	T	0.021	2.262253e-02	9.046500e-02	2.014644e-01	8.026218e-01
-9	1401	-9	0	A	T	0.264	2.190525e-01	1.112556e-01	1.484773e-01	4.943631e-02
-9	Rv2155c	-9	0	A	T	0.485	-1.114415e-03	1.873812e-01	2.111797e-01	9.952568e-01
-9	Rv3812	-9	0	A	T	0.065	2.478473e-02	9.521376e-02	2.065652e-01	7.947195e-01
-9	1406	-9	0	A	T	0.056	2.226157e-01	1.535433e-01	2.374304e-01	1.476364e-01
-9	Rv0159c	-9	0	A	T	0.497	-2.169986e-01	3.075236e-01	2.101576e-01	4.806987e-01
-9	Rv0864	-9	0	A	T	0.010	-6.500479e-03	1.380749e-01	2.048909e-01	9.624661e-01
-9	Rv0860	-9	0	A	T	0.031	-1.325714e-01	7.410029e-02	2.015084e-01	7.412088e-02
-9	695	-9	0	A	T	0.038	2.442059e-02	8.578161e-02	2.063389e-01	7.759879e-01
-9	698	-9	0	A	T	0.017	-2.923734e-03	9.415941e-02	2.026070e-01	9.752396e-01
-9	334	-9	0	A	T	0.179	3.699415e-01	3.468219e-02	1.000000e-05	2.184358e-24
-9	332	-9	0	A	T	0.495	3.193435e-01	2.678291e-01	2.089126e-01	2.336129e-01
-9	Rv3500c	-9	0	A	T	0.021	-3.693831e-02	1.525351e-01	2.080548e-01	8.087392e-01
-9	Rv3103c	-9	0	A	T	0.012	-1.458431e-01	1.161644e-01	1.945209e-01	2.098044e-01
-9	Rv1113	-9	0	A	T	0.016	1.070248e-01	2.070736e-01	2.185327e-01	6.054608e-01
-9	Rv1112	-9	0	A	T	0.034	6.043409e-02	9.167548e-02	2.094909e-01	5.100164e-01
-9	Rv1110	-9	0	A	T	0.032	-2.507701e-01	1.474610e-01	2.011756e-01	8.955402e-02
-9	Rv1115	-9	0	A	T	0.038	-1.028620e-01	1.260995e-01	2.015408e-01	4.149930e-01
-9	Rv1442	-9	0	A	T	0.210	1.374650e-01	6.543110e-02	1.060932e-01	3.607749e-02
-9	Rv3092c	-9	0	A	T	0.074	-9.354103e-02	9.308861e-02	1.937396e-01	3.153811e-01
-9	Rv0240	-9	0	A	T	0.026	-2.421968e-02	1.091699e-01	2.065943e-01	8.245059e-01
-9	Rv0243	-9	0	A	T	0.025	1.099806e-01	8.268056e-02	2.005419e-01	1.839767e-01
-9	Rv0245	-9	0	A	T	0.130	-3.248970e-02	7.644842e-02	2.213594e-01	6.710018e-01
-9	Rv0246	-9	0	A	T	0.014	9.135164e-02	1.033801e-01	2.009760e-01	3.772504e-01
-9	Rv1043c	-9	0	A	T	0.026	4.473061e-02	8.327596e-02	1.987682e-01	5.913779e-01
-9	Rv2678c	-9	0	A	T	0.013	-6.612912e-02	1.066963e-01	2.006665e-01	5.356392e-01
-9	Rv2986c	-9	0	A	T	0.010	-1.856728e-01	1.204470e-01	2.046378e-01	1.237300e-01
-9	Rv0503c	-9	0	A	T	0.019	9.569836e-02	1.293616e-01	2.080264e-01	4.597350e-01
-9	Rv3818	-9	0	A	T	0.044	-3.380168e-02	8.082613e-02	2.033088e-01	6.759531e-01
-9	Rv1812c	-9	0	A	T	0.489	7.545031e-02	2.810397e-01	2.186699e-01	7.884337e-01
-9	Rv1396c	-9	0	A	T	0.426	-4.000030e-02	9.829388e-02	2.160049e-01	6.841970e-01
-9	Rv2880c	-9	0	A	T	0.468	3.010510e-02	1.297034e-01	2.107055e-01	8.165362e-01
-9	Rv1215c	-9	0	A	T	0.083	1.714556e-02	7.460266e-02	2.062113e-01	8.183083e-01
-9	Rv0904c	-9	0	A	T	0.042	-1.261381e-02	9.755616e-02	2.034499e-01	8.971665e-01
-9	Rv2580c	-9	0	A	T	0.010	-5.807432e-02	1.348461e-01	2.019838e-01	6.668668e-01
-9	Rv3906c	-9	0	A	T	0.013	-2.010380e-01	1.065373e-01	2.115410e-01	5.965428e-02
-9	Rv2766c	-9	0	A	T	0.036	-3.445273e-02	1.210215e-01	2.030899e-01	7.759884e-01
-9	Rv3882c	-9	0	A	T	0.110	5.138901e-02	6.155842e-02	2.103231e-01	4.041719e-01
-9	Rv2103c	-9	0	A	T	0.143	6.354003e-02	7.238403e-02	1.977492e-01	3.804039e-01
-9	2017	-9	0	A	T	0.014	-9.378767e-02	1.816937e-01	2.146898e-01	6.059206e-01
-9	2013	-9	0	A	T	0.060	6.594892e-02	1.847365e-01	2.216526e-01	7.212292e-01
-9	Rv0831c	-9	0	A	T	0.039	1.763948e-01	9.373630e-02	2.083654e-01	6.035849e-02
-9	Rv1506c	-9	0	A	T	0.024	-8.536982e-02	1.224651e-01	2.041488e-01	4.860213e-01
-9	Rv1632c	-9	0	A	T	0.012	-1.227755e-02	1.183985e-01	2.032191e-01	9.174456e-01
-9	Rv1309	-9	0	A	T	0.021	2.618258e-02	9.010558e-02	2.022545e-01	7.714785e-01
-9	Rv3377c	-9	0	A	T	0.115	5.430266e-02	5.277731e-02	2.112630e-01	3.039526e-01
-9	Rv3709c	-9	0	A	T	0.044	1.540426e-01	9.027779e-02	2.070615e-01	8.848145e-02
-9	Rv0212c	-9	0	A	T	0.022	-8.228218e-02	8.653562e-02	1.994151e-01	3.420758e-01
-9	Rv2178c	-9	0	A	T	0.423	1.217817e-02	1.056826e-01	2.149856e-01	9.082998e-01
-9	1349	-9	0	A	T	0.019	2.146982e-02	9.197851e-02	2.039688e-01	8.155156e-01
-9	Rv1773c	-9	0	A	T	0.092	-1.359766e-01	8.947430e-02	1.913061e-01	1.291214e-01
-9	452	-9	0	A	T	0.269	2.451034e-01	1.028315e-01	1.431522e-01	1.746602e-02
-9	1344	-9	0	A	T	0.059	-7.643469e-02	2.061922e-01	2.154405e-01	7.109983e-01
-9	457	-9	0	A	T	0.012	4.455865e-03	1.099233e-01	2.022750e-01	9.676796e-01
-9	Rv1846c	-9	0	A	T	0.056	-5.157970e-02	1.408228e-01	2.056043e-01	7.142936e-01
-9	Rv2945c	-9	0	A	T	0.011	4.953338e-02	1.199737e-01	2.050478e-01	6.798546e-01
-9	Rv3427c	-9	0	A	T	0.015	-2.904135e-02	1.018482e-01	2.014262e-01	7.756355e-01
-9	Rv0477	-9	0	A	T	0.026	-1.430626e-01	1.783929e-01	2.142872e-01	4.229074e-01
-9	Rv0475	-9	0	A	T	0.012	-4.069058e-03	1.087918e-01	2.016470e-01	9.701771e-01
-9	Rv0473	-9	0	A	T	0.063	-2.792936e-02	1.003129e-01	2.036303e-01	7.807869e-01
-9	948	-9	0	A	T	0.451	-4.818896e-02	6.917513e-02	1.987204e-01	4.863167e-01
-9	Rv0631c	-9	0	A	T	0.136	-1.355783e-02	5.618799e-02	2.026390e-01	8.094120e-01
-9	Rv1306	-9	0	A	T	0.012	-5.533019e-02	1.253197e-01	2.048744e-01	6.590059e-01
-9	Rv1307	-9	0	A	T	0.021	6.585646e-02	9.492823e-02	2.046643e-01	4.881153e-01
-9	Rv1304	-9	0	A	T	0.028	-1.135289e-01	1.536644e-01	2.088270e-01	4.603193e-01
-9	Rv1302	-9	0	A	T	0.010	-3.679241e-03	1.481504e-01	2.068203e-01	9.801955e-01
-9	Rv1300	-9	0	A	T	0.486	-7.817302e-02	2.433850e-01	2.177547e-01	7.481809e-01
-9	Rv1301	-9	0	A	T	0.062	-1.044869e-01	1.555856e-01	2.078205e-01	5.021224e-01
-9	Rv2833c	-9	0	A	T	0.016	5.395247e-02	9.511210e-02	1.989261e-01	5.707618e-01
-9	Rv3199c	-9	0	A	T	0.241	6.945523e-02	9.519875e-02	1.893688e-01	4.659391e-01
-9	Rv1565c	-9	0	A	T	0.020	1.087037e-01	8.739473e-02	2.051795e-01	2.140642e-01
-9	Rv0420c	-9	0	A	T	0.017	-9.557289e-02	9.502910e-02	1.988550e-01	3.149664e-01
-9	Rv0650	-9	0	A	T	0.023	-5.622029e-02	1.029290e-01	2.072250e-01	5.851342e-01
-9	Rv0655	-9	0	A	T	0.109	-1.681736e-01	8.276785e-02	1.753707e-01	4.261964e-02
-9	Rv0654	-9	0	A	T	0.032	1.191381e-01	7.134505e-02	2.233500e-01	9.547861e-02
-9	Rv2849c	-9	0	A	T	0.012	-1.853699e-01	1.149745e-01	2.106972e-01	1.074442e-01
-9	Rv2314c	-9	0	A	T	0.019	-9.099191e-02	9.420331e-02	2.110520e-01	3.344897e-01
-9	Rv2832c	-9	0	A	T	0.044	-8.109211e-02	8.758568e-02	2.083750e-01	3.549016e-01
-9	Rv3294c	-9	0	A	T	0.030	8.193905e-02	1.372630e-01	2.076995e-01	5.507730e-01
-9	Rv0325	-9	0	A	T	0.274	1.966647e-01	1.082477e-01	1.573908e-01	6.976068e-02
-9	Rv0575c	-9	0	A	T	0.179	1.352615e-01	7.008953e-02	1.410787e-01	5.411159e-02
-9	Rv3236c	-9	0	A	T	0.203	1.919903e-01	7.300664e-02	1.090114e-01	8.769970e-03
-9	Rv2716	-9	0	A	T	0.038	-8.123874e-02	1.048854e-01	2.060207e-01	4.389211e-01
-9	Rv0783c	-9	0	A	T	0.066	-3.630422e-02	6.979950e-02	1.969683e-01	6.031764e-01
-9	2461	-9	0	A	T	0.059	-7.643469e-02	2.061922e-01	2.154405e-01	7.109983e-01
-9	2462	-9	0	A	T	0.179	3.672287e-01	3.468786e-02	1.000000e-05	4.478189e-24
-9	Rv1538c	-9	0	A	T	0.170	3.274869e-02	7.175061e-02	2.044686e-01	6.482552e-01
-9	Rv3359	-9	0	A	T	0.027	-5.571912e-02	8.310153e-02	1.982397e-01	5.028081e-01
-9	Rv2223c	-9	0	A	T	0.036	-1.446264e-01	1.197343e-01	1.896857e-01	2.275776e-01
-9	Rv2814c	-9	0	A	T	0.010	5.063399e-02	1.315335e-01	2.040438e-01	7.004138e-01
-9	Rv1601	-9	0	A	T	0.032	-1.434335e-01	1.492585e-01	1.958523e-01	3.369637e-01
-9	Rv2469c	-9	0	A	T	0.017	4.430578e-02	1.025471e-01	2.044233e-01	6.658626e-01
-9	Rv1607	-9	0	A	T	0.015	1.571169e-01	1.044883e-01	2.050960e-01	1.332054e-01
-9	Rv1970	-9	0	A	T	0.020	-5.252807e-03	9.027124e-02	2.031706e-01	9.536179e-01
-9	Rv1605	-9	0	A	T	0.015	-1.190343e-01	1.178068e-01	2.086260e-01	3.127135e-01
-9	Rv1604	-9	0	A	T	0.465	6.397227e-03	1.440502e-01	2.160499e-01	9.645930e-01
-9	Rv1051c	-9	0	A	T	0.030	1.093384e-01	8.497558e-02	2.035676e-01	1.987082e-01
-9	Rv2501c	-9	0	A	T	0.029	-1.113850e-01	7.774779e-02	1.998761e-01	1.524952e-01
-9	Rv2332	-9	0	A	T	0.074	-3.597108e-02	8.823643e-02	2.018536e-01	6.836679e-01
-9	1642	-9	0	A	T	0.010	-5.039287e-02	1.305875e-01	2.046685e-01	6.997164e-01
-9	Rv2339	-9	0	A	T	0.273	1.192766e-01	6.194187e-02	1.656406e-01	5.463761e-02
-9	Rv1138c	-9	0	A	T	0.012	-8.333740e-02	1.092462e-01	1.995392e-01	4.458671e-01
-9	Rv2157c	-9	0	A	T	0.015	4.708757e-03	9.710567e-02	2.022223e-01	9.613415e-01
-9	Rv3821	-9	0	A	T	0.013	-7.192298e-03	1.183163e-01	2.029499e-01	9.515483e-01
-9	Rv3802c	-9	0	A	T	0.051	-1.438339e-01	1.035715e-01	1.852661e-01	1.654421e-01
-9	Rv3822	-9	0	A	T	0.107	3.205499e-02	8.569375e-02	2.138527e-01	7.084923e-01
-9	2808	-9	0	A	T	0.010	-4.321068e-02	1.466473e-01	2.080606e-01	7.683607e-01
-9	2809	-9	0	A	T	0.014	-1.615829e-03	1.065616e-01	2.029158e-01	9.879071e-01
-9	2803	-9	0	A	T	0.016	-1.531290e-01	1.096074e-01	2.230842e-01	1.629247e-01
-9	1423	-9	0	A	T	0.036	6.202954e-03	1.230509e-01	2.101099e-01	9.598132e-01
-9	1425	-9	0	A	T	0.055	-1.318681e-01	1.423543e-01	2.014140e-01	3.546540e-01
-9	1424	-9	0	A	T	0.010	5.746602e-03	1.364100e-01	2.047428e-01	9.664116e-01
-9	Rv1212c	-9	0	A	T	0.020	4.937592e-02	9.240553e-02	2.061174e-01	5.933104e-01
-9	1428	-9	0	A	T	0.035	-3.292199e-02	7.418059e-02	2.047589e-01	6.573456e-01
-9	602	-9	0	A	T	0.025	7.252696e-02	1.317687e-01	2.111012e-01	5.822483e-01
-9	1205	-9	0	A	T	0.011	6.448175e-02	1.153886e-01	2.040379e-01	5.764973e-01
-9	Rv1683	-9	0	A	T	0.025	5.727456e-02	7.874030e-02	2.033845e-01	4.672818e-01
-9	Rv1682	-9	0	A	T	0.055	5.863877e-03	1.624478e-01	2.101865e-01	9.712174e-01
-9	Rv1681	-9	0	A	T	0.168	9.224509e-02	9.370778e-02	1.631726e-01	3.253316e-01
-9	Rv1680	-9	0	A	T	0.012	2.393615e-01	1.192812e-01	1.962714e-01	4.524286e-02
-9	Rv1689	-9	0	A	T	0.010	2.091709e-01	1.187402e-01	2.188435e-01	7.866373e-02
-9	Rv0278c	-9	0	A	T	0.394	-2.316503e-02	4.453470e-02	2.031483e-01	6.031517e-01
-9	Rv3105c	-9	0	A	T	0.039	-3.537422e-02	1.113437e-01	2.104909e-01	7.508239e-01
-9	Rv3502c	-9	0	A	T	0.057	-6.198059e-02	1.356744e-01	2.044747e-01	6.479611e-01
-9	Rv2022c	-9	0	A	T	0.066	-3.305783e-02	6.957010e-02	2.043325e-01	6.348417e-01
-9	Rv1469	-9	0	A	T	0.079	-1.911907e-01	7.993312e-02	2.068742e-01	1.707800e-02
-9	Rv1463	-9	0	A	T	0.180	3.793747e-01	3.441945e-02	1.000000e-05	8.601274e-26
-9	Rv1462	-9	0	A	T	0.489	7.545031e-02	2.810397e-01	2.186699e-01	7.884337e-01
-9	Rv1461	-9	0	A	T	0.263	1.927907e-01	7.947616e-02	1.284581e-01	1.557852e-02
-9	Rv1460	-9	0	A	T	0.013	-2.247740e-01	1.281017e-01	2.350990e-01	7.984409e-02
-9	Rv0228	-9	0	A	T	0.032	-2.414691e-01	1.164437e-01	2.169066e-01	3.854573e-02
-9	Rv0220	-9	0	A	T	0.063	-1.764076e-01	1.121499e-01	1.948490e-01	1.162701e-01
-9	Rv0221	-9	0	A	T	0.285	-3.619480e-05	8.248536e-02	2.091365e-01	9.996500e-01
-9	Rv1014c	-9	0	A	T	0.010	1.626900e-01	1.220136e-01	2.109214e-01	1.829289e-01
-9	Rv1041c	-9	0	A	T	0.066	-5.493596e-02	6.652365e-02	2.002020e-01	4.092491e-01
-9	Rv3833	-9	0	A	T	0.425	5.524792e-02	1.004363e-01	2.156806e-01	5.824757e-01
-9	352	-9	0	A	T	0.015	-1.992898e-01	1.057052e-01	2.006513e-01	5.988145e-02
-9	Rv0541c	-9	0	A	T	0.032	1.468227e-01	9.474400e-02	2.172888e-01	1.217615e-01
-9	Rv2333c	-9	0	A	T	0.357	1.352133e-01	9.388974e-02	2.039565e-01	1.503677e-01
-9	Rv1394c	-9	0	A	T	0.465	6.397227e-03	1.440502e-01	2.160499e-01	9.645930e-01
-9	Rv2618	-9	0	A	T	0.051	-3.433635e-02	1.002907e-01	2.041737e-01	7.321972e-01
-9	Rv2764c	-9	0	A	T	0.060	-1.107422e-02	8.198023e-02	2.055373e-01	8.925920e-01
-9	Rv1424c	-9	0	A	T	0.034	2.734643e-02	1.337445e-01	2.101197e-01	8.380594e-01
-9	Rv3473c	-9	0	A	T	0.015	9.084928e-02	1.016073e-01	2.014576e-01	3.716256e-01
-9	Rv3255c	-9	0	A	T	0.012	3.010913e-01	1.163565e-01	1.840043e-01	9.903745e-03
-9	Rv0920c	-9	0	A	T	0.046	-7.283742e-02	9.223119e-02	2.014410e-01	4.300086e-01
-9	Rv2915c	-9	0	A	T	0.015	5.039571e-02	1.072939e-01	2.031491e-01	6.387464e-01
-9	Rv3528c	-9	0	A	T	0.037	-7.486618e-02	9.674694e-02	2.014376e-01	4.393419e-01
-9	Rv2586c	-9	0	A	T	0.031	1.312492e-01	8.006579e-02	2.102868e-01	1.016972e-01
-9	2250	-9	0	A	T	0.079	1.292756e-02	8.912648e-02	2.076932e-01	8.847236e-01
-9	Rv3884c	-9	0	A	T	0.375	-3.014906e-02	8.300139e-02	2.189546e-01	7.165605e-01
-9	Rv3859c	-9	0	A	T	0.079	-9.978762e-02	7.947567e-02	2.043534e-01	2.097733e-01
-9	2786	-9	0	A	T	0.024	-7.897243e-02	8.355820e-02	1.985637e-01	3.449897e-01
-9	2783	-9	0	A	T	0.029	9.455378e-02	2.263534e-01	2.289915e-01	6.763010e-01
-9	2789	-9	0	A	T	0.054	-1.580469e-01	1.725502e-01	2.034135e-01	3.600733e-01
-9	2078	-9	0	A	T	0.041	1.309339e-02	1.136064e-01	2.092179e-01	9.082849e-01
-9	2071	-9	0	A	T	0.265	1.427057e-01	7.456647e-02	1.771847e-01	5.613449e-02
-9	2075	-9	0	A	T	0.011	1.805755e-01	1.129599e-01	2.119359e-01	1.104557e-01
-9	Rv2268c	-9	0	A	T	0.070	6.273058e-02	6.697383e-02	2.085347e-01	3.493299e-01
-9	Rv1504c	-9	0	A	T	0.068	2.381621e-01	1.066662e-01	2.320590e-01	2.594235e-02
-9	Rv2076c	-9	0	A	T	0.028	-2.343492e-01	2.632090e-01	2.081079e-01	3.736430e-01
-9	Rv3302c	-9	0	A	T	0.026	-7.339664e-02	8.346459e-02	2.032598e-01	3.795605e-01
-9	Rv3707c	-9	0	A	T	0.027	-6.279668e-02	1.100235e-01	2.026721e-01	5.683843e-01
-9	Rv0731c	-9	0	A	T	0.031	1.251805e-01	1.277658e-01	2.116863e-01	3.276084e-01
-9	Rv1666c	-9	0	A	T	0.023	-1.827570e-02	8.501714e-02	2.040063e-01	8.298699e-01
-9	Rv2190c	-9	0	A	T	0.039	-7.069012e-02	1.138684e-01	2.045450e-01	5.349704e-01
-9	Rv1097c	-9	0	A	T	0.044	1.509701e-01	7.619303e-02	2.019896e-01	4.801392e-02
-9	Rv0495c	-9	0	A	T	0.015	1.157972e-03	1.071338e-01	2.045197e-01	9.913798e-01
-9	Rv1319c	-9	0	A	T	0.215	-3.761369e-02	5.153880e-02	1.931251e-01	4.657976e-01
-9	Rv1096	-9	0	A	T	0.040	-1.673010e-02	1.027498e-01	2.076371e-01	8.707137e-01
-9	Rv1095	-9	0	A	T	0.012	4.045634e-02	1.119162e-01	2.028354e-01	7.178657e-01
-9	Rv1093	-9	0	A	T	0.489	7.545031e-02	2.810397e-01	2.186699e-01	7.884337e-01
-9	Rv1090	-9	0	A	T	0.184	1.044731e-01	7.773087e-02	1.577070e-01	1.794597e-01
-9	Rv1091	-9	0	A	T	0.190	5.565881e-03	4.907042e-02	2.029147e-01	9.097316e-01
-9	Rv1753c	-9	0	A	T	0.424	-2.381088e-02	8.605791e-02	2.116990e-01	7.821205e-01
-9	Rv3022c	-9	0	A	T	0.358	4.676330e-02	4.544823e-02	1.914837e-01	3.039366e-01
-9	Rv0413	-9	0	A	T	0.012	8.080470e-02	1.089665e-01	2.057482e-01	4.586552e-01
-9	Rv0415	-9	0	A	T	0.035	2.882286e-02	9.363907e-02	2.110763e-01	7.583383e-01
-9	Rv0417	-9	0	A	T	0.494	-3.943611e-02	2.393105e-01	2.120718e-01	8.691659e-01
-9	Rv0419	-9	0	A	T	0.286	2.479806e-01	7.363879e-02	1.258346e-01	8.084442e-04
-9	Rv0418	-9	0	A	T	0.024	-8.676261e-02	8.161586e-02	1.945030e-01	2.881946e-01
-9	Rv3761c	-9	0	A	T	0.024	-1.487986e-01	8.433206e-02	1.998326e-01	7.818205e-02
-9	Rv2673	-9	0	A	T	0.035	-5.640196e-02	8.408006e-02	2.003068e-01	5.026056e-01
-9	476	-9	0	A	T	0.010	1.896508e-01	1.367721e-01	2.180633e-01	1.660880e-01
-9	1360	-9	0	A	T	0.029	-7.078845e-03	1.103880e-01	2.095695e-01	9.488911e-01
-9	Rv2674	-9	0	A	T	0.014	-1.017887e-01	1.125228e-01	1.952879e-01	3.660484e-01
-9	Rv2679	-9	0	A	T	0.037	1.018216e-02	9.606152e-02	2.060389e-01	9.156218e-01
-9	479	-9	0	A	T	0.125	-2.999242e-02	8.327683e-02	2.213381e-01	7.188630e-01
-9	Rv3022A	-9	0	A	T	0.047	-5.540456e-02	9.102294e-02	2.045403e-01	5.429684e-01
-9	Rv1321	-9	0	A	T	0.489	7.545031e-02	2.810397e-01	2.186699e-01	7.884337e-01
-9	Rv2929	-9	0	A	T	0.011	2.432895e-02	1.135576e-01	2.021819e-01	8.304323e-01
-9	Rv2928	-9	0	A	T	0.016	-1.219117e-01	1.012184e-01	2.102521e-01	2.289076e-01
-9	Rv1328	-9	0	A	T	0.193	-1.522795e-01	6.598542e-02	1.737587e-01	2.136091e-02
-9	Rv3534c	-9	0	A	T	0.041	-5.262890e-03	1.016976e-01	2.072466e-01	9.587453e-01
-9	Rv0244c	-9	0	A	T	0.059	8.952617e-03	5.748425e-02	2.049741e-01	8.762916e-01
-9	Rv2830c	-9	0	A	T	0.486	-7.817302e-02	2.433850e-01	2.177547e-01	7.481809e-01
-9	Rv2450c	-9	0	A	T	0.485	3.624509e-02	1.650007e-01	2.067456e-01	8.262079e-01
-9	Rv3780	-9	0	A	T	0.022	-1.294515e-01	1.075655e-01	1.980886e-01	2.292844e-01
-9	Rv3782	-9	0	A	T	0.165	2.769645e-01	8.262229e-02	9.888011e-02	8.537238e-04
-9	Rv3783	-9	0	A	T	0.011	4.443976e-02	1.187331e-01	2.034230e-01	7.083299e-01
-9	Rv3784	-9	0	A	T	0.085	9.370419e-03	7.549638e-02	2.094320e-01	9.012651e-01
-9	Rv1844c	-9	0	A	T	0.468	5.314097e-02	1.070670e-01	2.072607e-01	6.198461e-01
-9	Rv3403c	-9	0	A	T	0.030	-2.783626e-02	8.253722e-02	2.071161e-01	7.360445e-01
-9	Rv3788	-9	0	A	T	0.169	2.442859e-01	7.648111e-02	1.004688e-01	1.478535e-03
-9	293	-9	0	A	T	0.053	-1.605424e-01	1.858039e-01	2.057225e-01	3.879203e-01
-9	Rv3234c	-9	0	A	T	0.311	3.132102e-02	9.747997e-02	2.101011e-01	7.480928e-01
-9	Rv0744c	-9	0	A	T	0.028	-2.343492e-01	2.632090e-01	2.081079e-01	3.736430e-01
-9	Rv3741c	-9	0	A	T	0.059	7.324708e-02	7.848045e-02	2.202119e-01	3.510431e-01
-9	Rv3736	-9	0	A	T	0.064	-8.284549e-02	9.923999e-02	2.023239e-01	4.041726e-01
-9	Rv2221c	-9	0	A	T	0.021	8.939086e-02	8.663699e-02	2.108236e-01	3.026001e-01
-9	581	-9	0	A	T	0.063	3.977732e-02	1.020720e-01	2.094712e-01	6.969018e-01
-9	Rv3254	-9	0	A	T	0.016	4.389296e-02	9.692174e-02	2.015943e-01	6.508107e-01
-9	Rv1102c	-9	0	A	T	0.264	2.190525e-01	1.112556e-01	1.484773e-01	4.943631e-02
-9	2440	-9	0	A	T	0.133	-1.310506e-01	6.439549e-02	2.948699e-01	4.229375e-02
-9	2447	-9	0	A	T	0.013	-1.448843e-02	1.069090e-01	2.016423e-01	8.922466e-01
-9	Rv0442c	-9	0	A	T	0.092	-3.478554e-02	5.368351e-02	2.093900e-01	5.172566e-01
-9	Rv3331	-9	0	A	T	0.489	7.545031e-02	2.810397e-01	2.186699e-01	7.884337e-01
-9	Rv3330	-9	0	A	T	0.014	2.724108e-01	1.031932e-01	1.915011e-01	8.517206e-03
-9	Rv1248c	-9	0	A	T	0.291	9.411226e-02	8.315685e-02	1.836620e-01	2.582074e-01
-9	Rv3337	-9	0	A	T	0.059	-7.643469e-02	2.061922e-01	2.154405e-01	7.109983e-01
-9	Rv3338	-9	0	A	T	0.012	1.601047e-02	1.099208e-01	2.017794e-01	8.842444e-01
-9	Rv3839	-9	0	A	T	0.268	1.957220e-01	9.934372e-02	1.508471e-01	4.929404e-02
-9	2516	-9	0	A	T	0.489	7.545031e-02	2.810397e-01	2.186699e-01	7.884337e-01
-9	Rv1364c	-9	0	A	T	0.485	-1.227660e-01	1.843859e-01	2.123422e-01	5.057958e-01
-9	Rv1928c	-9	0	A	T	0.097	-3.380529e-02	6.977820e-02	1.978959e-01	6.282358e-01
-9	Rv2123	-9	0	A	T	0.273	5.417758e-02	6.844271e-02	1.949503e-01	4.289301e-01
-9	1623	-9	0	A	T	0.011	-1.521338e-01	1.326721e-01	1.976382e-01	2.519803e-01
-9	1622	-9	0	A	T	0.120	-1.686344e-01	8.819678e-02	1.755857e-01	5.636294e-02
-9	Rv2318	-9	0	A	T	0.061	-3.639768e-02	1.085027e-01	2.040233e-01	7.374033e-01
-9	1997	-9	0	A	T	0.056	-1.686639e-01	1.494761e-01	2.026991e-01	2.596291e-01
-9	1998	-9	0	A	T	0.062	-1.106689e-01	1.541914e-01	2.093330e-01	4.732068e-01
-9	Rv1917c	-9	0	A	T	0.479	1.460274e-01	1.185291e-01	2.121732e-01	2.184472e-01
-9	Rv2310	-9	0	A	T	0.011	5.484218e-02	1.179480e-01	2.036755e-01	6.421272e-01
-9	Rv2736c	-9	0	A	T	0.137	7.043429e-02	8.039602e-02	1.949014e-01	3.813410e-01
-9	2860	-9	0	A	T	0.032	8.081383e-03	1.410761e-01	2.079694e-01	9.543387e-01
-9	2862	-9	0	A	T	0.145	-1.324595e-01	9.846968e-02	1.892344e-01	1.790900e-01
-9	Rv3804c	-9	0	A	T	0.010	1.282806e-01	1.331241e-01	2.071073e-01	3.356378e-01
-9	Rv1982c	-9	0	A	T	0.090	-8.440258e-02	9.788639e-02	1.979721e-01	3.889043e-01
-9	2866	-9	0	A	T	0.175	1.374868e-03	4.748612e-02	2.038333e-01	9.769119e-01
-9	2867	-9	0	A	T	0.059	-2.725140e-02	7.896255e-02	2.084866e-01	7.301302e-01
-9	2868	-9	0	A	T	0.177	3.679457e-01	3.480787e-02	1.000000e-05	5.163429e-24
-9	Rv0093c	-9	0	A	T	0.082	-1.101068e-01	9.906691e-02	1.993884e-01	2.668377e-01
-9	550	-9	0	A	T	0.010	-3.174518e-01	1.191482e-01	1.911155e-01	7.927320e-03
-9	553	-9	0	A	T	0.040	-8.829191e-02	1.133803e-01	2.003159e-01	4.364586e-01
-9	Rv2159c	-9	0	A	T	0.020	6.840252e-03	9.091555e-02	2.031508e-01	9.400516e-01
-9	Rv3392c	-9	0	A	T	0.065	2.795342e-02	1.237582e-01	2.095043e-01	8.213807e-01
-9	1199	-9	0	A	T	0.049	-3.272934e-02	1.161447e-01	2.052625e-01	7.781984e-01
-9	1190	-9	0	A	T	0.039	-5.075556e-02	1.056402e-01	2.017098e-01	6.310827e-01
-9	Rv2286c	-9	0	A	T	0.015	-2.640269e-02	9.889007e-02	2.020257e-01	7.895710e-01
-9	Rv1665	-9	0	A	T	0.020	-1.577640e-02	9.198970e-02	2.028242e-01	8.638887e-01
-9	Rv1664	-9	0	A	T	0.092	1.320898e-03	6.487064e-02	2.035994e-01	9.837615e-01
-9	Rv1661	-9	0	A	T	0.301	-5.719335e-02	6.358574e-02	2.415184e-01	3.687747e-01
-9	Rv1660	-9	0	A	T	0.058	9.522891e-02	1.250744e-01	2.186739e-01	4.467391e-01
-9	Rv1663	-9	0	A	T	0.079	-3.448041e-02	7.825830e-02	2.016007e-01	6.596677e-01
-9	Rv1662	-9	0	A	T	0.487	-1.565173e-01	2.403630e-01	2.195897e-01	5.151928e-01
-9	Rv2979c	-9	0	A	T	0.268	1.205632e-01	1.009185e-01	1.611519e-01	2.327061e-01
-9	Rv2982c	-9	0	A	T	0.489	7.545031e-02	2.810397e-01	2.186699e-01	7.884337e-01
-9	Rv1327c	-9	0	A	T	0.021	3.416628e-02	8.667765e-02	2.052102e-01	6.935950e-01
-9	Rv3107c	-9	0	A	T	0.027	1.497346e-01	7.716511e-02	2.038596e-01	5.280750e-02
-9	Rv1409	-9	0	A	T	0.064	-1.665775e-01	1.278924e-01	2.091314e-01	1.932658e-01
-9	Rv1408	-9	0	A	T	0.015	-1.099795e-01	1.021467e-01	1.988792e-01	2.820679e-01
-9	Rv2756c	-9	0	A	T	0.358	3.709959e-02	9.390397e-02	2.077487e-01	6.929283e-01
-9	Rv1402	-9	0	A	T	0.062	-1.483299e-02	8.520575e-02	2.039654e-01	8.618596e-01
-9	Rv1407	-9	0	A	T	0.074	2.966870e-02	9.517313e-02	2.091809e-01	7.553541e-01
-9	Rv1406	-9	0	A	T	0.012	-1.548024e-01	1.174834e-01	2.111590e-01	1.881376e-01
-9	Rv0227c	-9	0	A	T	0.021	-1.171533e-01	1.077544e-01	2.058772e-01	2.773864e-01
-9	1346	-9	0	A	T	0.489	7.545031e-02	2.810397e-01	2.186699e-01	7.884337e-01
-9	Rv1016c	-9	0	A	T	0.051	-1.515344e-02	9.894194e-02	2.119102e-01	8.783291e-01
-9	373	-9	0	A	T	0.017	-1.433930e-03	9.963312e-02	2.033278e-01	9.885221e-01
-9	377	-9	0	A	T	0.166	2.180986e-01	9.588458e-02	1.150592e-01	2.329265e-02
-9	Rv2719c	-9	0	A	T	0.266	1.617585e-01	1.048726e-01	1.515979e-01	1.235121e-01
-9	Rv0873	-9	0	A	T	0.025	-1.100316e-01	8.089995e-02	2.019223e-01	1.743257e-01
-9	Rv0365c	-9	0	A	T	0.057	7.211358e-02	8.066428e-02	2.155142e-01	3.716927e-01
-9	Rv3257c	-9	0	A	T	0.264	2.190525e-01	1.112556e-01	1.484773e-01	4.943631e-02
-9	Rv0754	-9	0	A	T	0.062	-1.613133e-02	7.467458e-02	2.018987e-01	8.290464e-01
-9	Rv0750	-9	0	A	T	0.052	-1.132075e-01	8.327754e-02	1.843852e-01	1.745453e-01
-9	Rv0209	-9	0	A	T	0.257	4.005974e-02	8.870524e-02	1.932865e-01	6.517214e-01
-9	Rv0758	-9	0	A	T	0.495	3.193435e-01	2.678291e-01	2.089126e-01	2.336129e-01
-9	Rv1426c	-9	0	A	T	0.069	-4.832214e-02	8.913748e-02	2.051766e-01	5.879512e-01
-9	Rv2353c	-9	0	A	T	0.014	2.383772e-01	1.041081e-01	1.996124e-01	2.239461e-02
-9	Rv0926c	-9	0	A	T	0.019	4.940019e-02	9.566676e-02	2.057488e-01	6.057864e-01
-9	Rv2584c	-9	0	A	T	0.489	7.545031e-02	2.810397e-01	2.186699e-01	7.884337e-01
-9	Rv2200c	-9	0	A	T	0.010	-3.336502e-02	1.329419e-01	2.042927e-01	8.019223e-01
-9	Rv3886c	-9	0	A	T	0.068	-7.956214e-02	5.532344e-02	2.049472e-01	1.509346e-01
-9	2050	-9	0	A	T	0.011	9.503481e-02	1.268813e-01	2.048526e-01	4.541558e-01
-9	2055	-9	0	A	T	0.158	4.212925e-02	9.475487e-02	2.326304e-01	6.567644e-01
-9	2059	-9	0	A	T	0.060	-1.164764e-01	1.828713e-01	2.134069e-01	5.244199e-01
-9	Rv0010c	-9	0	A	T	0.085	5.826891e-02	8.419243e-02	2.145759e-01	4.891551e-01
-9	Rv1697	-9	0	A	T	0.015	-1.443940e-01	3.003043e-01	2.156065e-01	6.308207e-01
-9	Rv3627c	-9	0	A	T	0.072	1.881022e-01	9.659124e-02	2.425405e-01	5.196604e-02
-9	Rv3540c	-9	0	A	T	0.185	3.634619e-01	3.446807e-02	1.000000e-05	6.507336e-24
-9	Rv3275c	-9	0	A	T	0.059	-7.643469e-02	2.061922e-01	2.154405e-01	7.109983e-01
-9	Rv0224c	-9	0	A	T	0.015	2.667416e-02	1.497223e-01	2.075574e-01	8.586611e-01
-9	Rv3705A	-9	0	A	T	0.020	-1.530274e-02	1.031988e-01	2.065956e-01	8.821698e-01
-9	Rv2129c	-9	0	A	T	0.042	-1.520191e-02	9.744376e-02	2.080071e-01	8.760815e-01
-9	Rv2404c	-9	0	A	T	0.012	1.464461e-02	1.326726e-01	2.054036e-01	9.121448e-01
-9	Rv2192c	-9	0	A	T	0.023	-1.379168e-02	1.059046e-01	2.056122e-01	8.964315e-01
-9	Rv3758c	-9	0	A	T	0.140	1.356711e-01	7.039871e-02	1.932812e-01	5.444262e-02
-9	Rv3705c	-9	0	A	T	0.032	5.200435e-02	7.701726e-02	2.149254e-01	4.997975e-01
-9	Rv0493c	-9	0	A	T	0.313	-4.374352e-02	6.146286e-02	2.208574e-01	4.769312e-01
-9	Rv1273c	-9	0	A	T	0.044	5.104581e-02	9.487621e-02	2.121852e-01	5.907649e-01
-9	Rv1934c	-9	0	A	T	0.273	1.996760e-01	7.694325e-02	1.429183e-01	9.694192e-03
-9	Rv1099c	-9	0	A	T	0.052	-2.474552e-01	2.101171e-01	2.145076e-01	2.393962e-01
-9	Rv3598c	-9	0	A	T	0.211	1.943971e-01	7.882083e-02	1.053307e-01	1.393769e-02
-9	Rv3423c	-9	0	A	T	0.016	-3.272223e-02	9.576532e-02	2.013786e-01	7.327059e-01
-9	Rv2415c	-9	0	A	T	0.097	-2.545042e-02	9.907673e-02	2.070497e-01	7.973653e-01
-9	Rv0642c	-9	0	A	T	0.050	1.187910e-02	9.166084e-02	2.111485e-01	8.969288e-01
-9	Rv0143c	-9	0	A	T	0.091	1.009658e-01	7.877791e-02	2.366891e-01	2.004745e-01
-9	Rv2052c	-9	0	A	T	0.033	-2.909625e-02	7.365001e-02	2.019830e-01	6.929423e-01
-9	Rv0929	-9	0	A	T	0.025	-1.625757e-01	2.306372e-01	2.205569e-01	4.811553e-01
-9	Rv0928	-9	0	A	T	0.017	1.185244e-02	9.667457e-02	2.033994e-01	9.024650e-01
-9	Rv0431	-9	0	A	T	0.064	8.102273e-02	1.730527e-01	2.220810e-01	6.398188e-01
-9	Rv0921	-9	0	A	T	0.010	-1.374893e-01	1.317126e-01	1.976797e-01	2.969835e-01
-9	Rv0922	-9	0	A	T	0.237	2.833772e-01	7.890195e-02	9.677746e-02	3.565024e-04
-9	414	-9	0	A	T	0.492	1.086261e-01	2.254272e-01	2.117814e-01	6.300808e-01
-9	415	-9	0	A	T	0.171	2.235052e-01	8.757862e-02	1.105646e-01	1.096295e-02
-9	412	-9	0	A	T	0.010	-1.151031e-01	1.179989e-01	1.975121e-01	3.297372e-01
-9	1386	-9	0	A	T	0.021	-4.321420e-02	1.040527e-01	2.014327e-01	6.780674e-01
-9	Rv2691	-9	0	A	T	0.465	6.397227e-03	1.440502e-01	2.160499e-01	9.645930e-01
-9	Rv2692	-9	0	A	T	0.266	2.428735e-01	1.046027e-01	1.464986e-01	2.058374e-02
-9	Rv1348	-9	0	A	T	0.097	-4.074259e-02	8.400953e-02	1.990271e-01	6.278757e-01
-9	Rv1341	-9	0	A	T	0.014	-1.883770e-03	1.118748e-01	2.022995e-01	9.865715e-01
-9	Rv1345	-9	0	A	T	0.032	-4.887908e-02	8.933779e-02	2.009093e-01	5.845011e-01
-9	Rv0697	-9	0	A	T	0.239	1.946865e-01	7.644665e-02	1.121606e-01	1.113066e-02
-9	Rv0696	-9	0	A	T	0.065	-1.176394e-01	7.776354e-02	1.863546e-01	1.308766e-01
-9	Rv0694	-9	0	A	T	0.062	1.567951e-01	7.283153e-02	2.121575e-01	3.174034e-02
-9	Rv2958c	-9	0	A	T	0.054	1.071862e-01	5.901186e-02	1.879474e-01	6.983018e-02
-9	Rv3536c	-9	0	A	T	0.010	-4.957139e-02	1.289975e-01	2.046076e-01	7.009096e-01
-9	Rv0699	-9	0	A	T	0.178	3.726755e-01	3.467649e-02	1.000000e-05	1.055519e-24
-9	Rv0698	-9	0	A	T	0.083	9.485450e-02	8.111341e-02	2.176139e-01	2.427180e-01
-9	Rv0242c	-9	0	A	T	0.033	-3.482110e-02	9.511035e-02	2.055135e-01	7.144138e-01
-9	Rv2836c	-9	0	A	T	0.026	-1.021468e-01	7.827204e-02	2.009021e-01	1.923998e-01
-9	Rv3518c	-9	0	A	T	0.025	-6.151291e-03	8.741536e-02	2.037105e-01	9.439245e-01
-9	Rv1479	-9	0	A	T	0.085	-1.465158e-01	1.127717e-01	1.979640e-01	1.943801e-01
-9	Rv1842c	-9	0	A	T	0.029	-3.551128e-02	8.665718e-02	2.078549e-01	6.821103e-01
-9	Rv3825c	-9	0	A	T	0.098	-6.246349e-02	4.881968e-02	1.955952e-01	2.012393e-01
-9	Rv3047c	-9	0	A	T	0.185	3.660670e-01	3.446022e-02	1.000000e-05	3.236236e-24
-9	Rv2898c	-9	0	A	T	0.011	2.769715e-01	1.199533e-01	1.991959e-01	2.129264e-02
-9	Rv3232c	-9	0	A	T	0.040	5.607948e-02	1.023632e-01	2.092610e-01	5.840060e-01
-9	Rv3272	-9	0	A	T	0.217	1.752348e-01	7.983881e-02	1.244486e-01	2.856741e-02
-9	Rv3273	-9	0	A	T	0.044	-5.097466e-03	9.018847e-02	2.040545e-01	9.549468e-01
-9	Rv2905	-9	0	A	T	0.139	6.466039e-02	7.305158e-02	1.944026e-01	3.764496e-01
-9	Rv0257	-9	0	A	T	0.073	9.970813e-02	1.364639e-01	2.256988e-01	4.652831e-01
-9	Rv1452c	-9	0	A	T	0.251	-3.938521e-04	3.910415e-02	2.043006e-01	9.919674e-01
-9	Rv0444c	-9	0	A	T	0.176	1.845955e-01	8.544948e-02	1.212753e-01	3.115716e-02
-9	Rv3318	-9	0	A	T	0.019	-5.667386e-02	9.361565e-02	2.002934e-01	5.451563e-01
-9	Rv0974c	-9	0	A	T	0.471	6.856981e-02	1.350285e-01	2.147411e-01	6.117736e-01
-9	Rv0411c	-9	0	A	T	0.024	8.013250e-02	8.939048e-02	2.034120e-01	3.703920e-01
-9	Rv3311	-9	0	A	T	0.012	-5.536876e-02	1.097606e-01	2.030307e-01	6.141356e-01
-9	Rv3310	-9	0	A	T	0.089	-2.057627e-01	1.434611e-01	2.040887e-01	1.520298e-01
-9	Rv3317	-9	0	A	T	0.489	7.545031e-02	2.810397e-01	2.186699e-01	7.884337e-01
-9	Rv1592c	-9	0	A	T	0.354	-2.830973e-02	9.095130e-02	2.204400e-01	7.557123e-01
-9	Rv2818c	-9	0	A	T	0.015	1.707552e-01	1.166334e-01	2.121579e-01	1.437240e-01
-9	Rv0363c	-9	0	A	T	0.021	-3.188392e-03	9.054073e-02	2.025958e-01	9.719204e-01
-9	1815	-9	0	A	T	0.059	1.605860e-01	8.204071e-02	2.383977e-01	5.077784e-02
-9	1811	-9	0	A	T	0.423	1.217817e-02	1.056826e-01	2.149856e-01	9.082998e-01
-9	1813	-9	0	A	T	0.013	7.184577e-03	1.064113e-01	2.024976e-01	9.461933e-01
-9	1818	-9	0	A	T	0.033	1.067554e-01	1.225418e-01	2.096244e-01	3.840173e-01
-9	1819	-9	0	A	T	0.020	6.279494e-02	9.037073e-02	2.031739e-01	4.874203e-01
-9	Rv2249c	-9	0	A	T	0.013	1.398370e-02	1.125545e-01	2.029871e-01	9.011685e-01
-9	Rv0346c	-9	0	A	T	0.039	-2.711535e-02	8.899860e-02	2.043080e-01	7.607250e-01
-9	Rv2572c	-9	0	A	T	0.032	-3.113351e-03	8.066633e-02	2.049751e-01	9.692262e-01
-9	Rv2505c	-9	0	A	T	0.041	1.100109e-01	7.546170e-02	2.121980e-01	1.454237e-01
-9	1977	-9	0	A	T	0.015	-5.598060e-02	1.204869e-01	2.010549e-01	6.423773e-01
-9	1971	-9	0	A	T	0.020	-1.755792e-01	9.629942e-02	1.927212e-01	6.877543e-02
-9	1970	-9	0	A	T	0.489	7.545031e-02	2.810397e-01	2.186699e-01	7.884337e-01
-9	Rv1911c	-9	0	A	T	0.033	-3.961747e-02	8.415834e-02	2.053930e-01	6.379959e-01
-9	Rv3869	-9	0	A	T	0.086	-5.640355e-02	6.158271e-02	1.952307e-01	3.600984e-01
-9	Rv3868	-9	0	A	T	0.062	-2.098652e-02	1.100715e-01	2.024064e-01	8.488562e-01
-9	Rv1980c	-9	0	A	T	0.020	-3.766578e-02	9.260457e-02	2.018856e-01	6.843499e-01
-9	Rv1621c	-9	0	A	T	0.013	-7.391221e-02	1.060098e-01	2.037025e-01	4.859425e-01
-9	Rv3806c	-9	0	A	T	0.070	1.679159e-01	9.924517e-02	2.225692e-01	9.119373e-02
-9	2844	-9	0	A	T	0.016	5.093135e-02	1.010209e-01	2.046977e-01	6.143349e-01
-9	2843	-9	0	A	T	0.041	-3.785085e-02	1.122352e-01	2.038927e-01	7.360530e-01
-9	Rv3866	-9	0	A	T	0.018	-1.007324e-01	9.601430e-02	1.963186e-01	2.945487e-01
-9	Rv2191	-9	0	A	T	0.033	1.119603e-01	7.288025e-02	2.081431e-01	1.250261e-01
-9	Rv2196	-9	0	A	T	0.032	4.601890e-03	9.184445e-02	2.046408e-01	9.600557e-01
-9	Rv2409c	-9	0	A	T	0.186	1.829627e-01	8.389294e-02	1.021355e-01	2.958922e-02
-9	Rv2195	-9	0	A	T	0.013	1.792076e-01	1.066871e-01	2.098775e-01	9.354182e-02
-9	Rv2489c	-9	0	A	T	0.034	-2.254115e-02	1.369108e-01	2.135000e-01	8.692835e-01
-9	Rv2160c	-9	0	A	T	0.269	1.590968e-01	9.495997e-02	1.494370e-01	9.439020e-02
-9	Rv3349c	-9	0	A	T	0.182	3.666017e-01	3.457180e-02	1.000000e-05	3.831450e-24
-9	1555	-9	0	A	T	0.489	7.545031e-02	2.810397e-01	2.186699e-01	7.884337e-01
-9	3039	-9	0	A	T	0.189	1.804549e-01	7.815955e-02	9.255544e-02	2.130345e-02
-9	Rv1647	-9	0	A	T	0.489	7.545031e-02	2.810397e-01	2.186699e-01	7.884337e-01
-9	Rv1646	-9	0	A	T	0.041	-1.133934e-01	1.035484e-01	1.959269e-01	2.739352e-01
-9	Rv1644	-9	0	A	T	0.463	4.649144e-02	1.394111e-01	2.169046e-01	7.388886e-01
-9	Rv1641	-9	0	A	T	0.037	-1.315193e-01	1.150570e-01	1.917839e-01	2.534748e-01
-9	Rv3604c	-9	0	A	T	0.021	1.749376e-01	9.127836e-02	2.111288e-01	5.578645e-02
-9	Rv1649	-9	0	A	T	0.267	1.441115e-01	1.024402e-01	1.551640e-01	1.600233e-01
-9	Rv0774c	-9	0	A	T	0.021	2.432819e-02	9.231352e-02	2.027062e-01	7.922285e-01
-9	Rv1269c	-9	0	A	T	0.128	2.589675e-03	6.408726e-02	2.064010e-01	9.677812e-01
-9	530	-9	0	A	T	0.368	9.386639e-02	8.559723e-02	2.017128e-01	2.732666e-01
-9	Rv2781c	-9	0	A	T	0.026	1.762761e-01	8.312118e-02	1.942539e-01	3.436762e-02
-9	Rv2731	-9	0	A	T	0.013	3.522884e-02	1.066120e-01	1.995090e-01	7.411865e-01
-9	Rv3148	-9	0	A	T	0.015	9.228098e-02	1.077095e-01	2.042737e-01	3.919306e-01
-9	Rv1423	-9	0	A	T	0.015	-3.565047e-02	1.101878e-01	2.054969e-01	7.464003e-01
-9	Rv1421	-9	0	A	T	0.011	-3.680918e-01	1.213848e-01	2.416928e-01	2.533704e-03
-9	Rv1420	-9	0	A	T	0.217	1.485940e-01	8.307036e-02	1.381165e-01	7.417044e-02
-9	Rv1425	-9	0	A	T	0.091	-6.314275e-02	7.219481e-02	2.068141e-01	3.821429e-01
-9	Rv1429	-9	0	A	T	0.055	9.457919e-02	6.648269e-02	2.243575e-01	1.553830e-01
-9	Rv1325c	-9	0	A	T	0.047	3.298315e-02	6.947512e-02	2.024296e-01	6.351446e-01
-9	1900	-9	0	A	T	0.489	7.545031e-02	2.810397e-01	2.186699e-01	7.884337e-01
-9	Rv3486	-9	0	A	T	0.024	-3.450476e-02	1.175723e-01	2.016882e-01	7.692621e-01
-9	Rv0594	-9	0	A	T	0.177	7.618723e-02	8.159179e-02	1.691877e-01	3.508138e-01
-9	Rv0590	-9	0	A	T	0.274	1.528706e-01	8.609077e-02	1.500653e-01	7.630539e-02
-9	Rv0591	-9	0	A	T	0.126	3.306121e-02	6.383010e-02	2.053738e-01	6.046852e-01
-9	Rv0592	-9	0	A	T	0.093	6.313451e-02	6.130884e-02	2.143476e-01	3.035412e-01
-9	Rv0593	-9	0	A	T	0.011	-1.354683e-01	1.290714e-01	2.132485e-01	2.943549e-01
-9	Rv3579c	-9	0	A	T	0.028	1.617458e-01	8.258959e-02	2.068076e-01	5.065614e-02
-9	Rv0545c	-9	0	A	T	0.470	7.228860e-02	1.271020e-01	2.125052e-01	5.697482e-01
-9	Rv0598c	-9	0	A	T	0.017	-9.235000e-02	1.031537e-01	2.008352e-01	3.710145e-01
-9	Rv1818c	-9	0	A	T	0.184	-6.490802e-02	4.229480e-02	1.847958e-01	1.254106e-01
-9	Rv3251c	-9	0	A	T	0.015	-1.253507e-01	2.380188e-01	2.084681e-01	5.986425e-01
-9	Rv0770	-9	0	A	T	0.044	-3.570394e-02	7.067956e-02	2.042032e-01	6.136429e-01
-9	Rv0771	-9	0	A	T	0.010	4.734517e-02	1.229463e-01	2.043082e-01	7.003125e-01
-9	Rv0772	-9	0	A	T	0.015	1.282813e-03	1.120486e-01	2.047024e-01	9.908694e-01
-9	Rv0775	-9	0	A	T	0.053	-5.968495e-02	6.380973e-02	2.019618e-01	3.499910e-01
-9	Rv0777	-9	0	A	T	0.066	-1.443606e-02	1.461453e-01	2.119851e-01	9.213478e-01
-9	Rv0778	-9	0	A	T	0.016	-3.929150e-02	1.046847e-01	2.040739e-01	7.075502e-01
-9	Rv0129c	-9	0	A	T	0.029	-3.085966e-02	2.208647e-01	2.121312e-01	8.889279e-01
-9	Rv2351c	-9	0	A	T	0.218	5.650129e-02	6.177209e-02	1.784937e-01	3.607412e-01
-9	2213	-9	0	A	T	0.189	3.750732e-01	3.410251e-02	1.000000e-05	1.069336e-25
-9	Rv0392c	-9	0	A	T	0.121	-1.406019e-02	6.280521e-02	2.045919e-01	8.229370e-01
-9	2210	-9	0	A	T	0.021	-9.561914e-02	9.383362e-02	1.961818e-01	3.086121e-01
-9	2215	-9	0	A	T	0.060	-8.170459e-02	1.826875e-01	2.107475e-01	6.548702e-01
-9	2214	-9	0	A	T	0.055	5.601020e-02	7.486661e-02	2.056109e-01	4.546815e-01
-9	Rv0924c	-9	0	A	T	0.011	-3.109027e-02	1.243164e-01	2.036236e-01	8.026059e-01
-9	Rv0953c	-9	0	A	T	0.010	-1.972456e-01	1.191657e-01	1.987751e-01	9.841780e-02
-9	Rv3621c	-9	0	A	T	0.018	2.026028e-02	1.056942e-01	2.036204e-01	8.480536e-01
-9	Rv2202c	-9	0	A	T	0.012	3.225447e-02	1.275342e-01	2.045778e-01	8.004282e-01
-9	Rv3888c	-9	0	A	T	0.069	5.002943e-02	7.543366e-02	2.156167e-01	5.074491e-01
-9	Rv0837c	-9	0	A	T	0.014	-4.638546e-02	1.096485e-01	1.995548e-01	6.724238e-01
-9	Rv0016c	-9	0	A	T	0.017	1.158178e-01	9.801852e-02	2.005693e-01	2.378497e-01
-9	Rv2264c	-9	0	A	T	0.209	2.415707e-02	5.189030e-02	1.989661e-01	6.417179e-01
-9	Rv2864c	-9	0	A	T	0.050	-9.821622e-02	9.865010e-02	1.942951e-01	3.198567e-01
-9	Rv2477c	-9	0	A	T	0.021	1.520193e-01	8.292131e-02	1.967471e-01	6.726826e-02
-9	Rv2655c	-9	0	A	T	0.096	-1.946665e-02	7.002624e-02	2.094384e-01	7.811180e-01
-9	Rv0198c	-9	0	A	T	0.052	-3.503999e-02	7.084948e-02	1.988138e-01	6.210904e-01
-9	Rv2555c	-9	0	A	T	0.015	-1.788432e-01	1.155529e-01	2.131922e-01	1.222329e-01
-9	Rv2089c	-9	0	A	T	0.180	1.572141e-01	8.675080e-02	1.514075e-01	7.046185e-02
-9	Rv2072c	-9	0	A	T	0.464	5.745003e-02	1.356542e-01	2.166317e-01	6.720842e-01
-9	Rv1963c	-9	0	A	T	0.013	-8.810793e-02	1.061958e-01	2.065036e-01	4.070624e-01
-9	Rv3109	-9	0	A	T	0.025	1.266167e-02	8.082603e-02	2.025691e-01	8.755723e-01
-9	Rv3106	-9	0	A	T	0.068	9.559683e-02	1.061341e-01	2.125805e-01	3.681104e-01
-9	Rv3306c	-9	0	A	T	0.055	4.643383e-03	8.607992e-02	2.081293e-01	9.569993e-01
-9	Rv3703c	-9	0	A	T	0.097	-8.361962e-02	8.316824e-02	1.984128e-01	3.151082e-01
-9	Rv1779c	-9	0	A	T	0.082	8.753088e-04	7.346881e-02	2.047100e-01	9.904983e-01
-9	Rv3026c	-9	0	A	T	0.041	-1.273428e-02	1.038226e-01	2.035409e-01	9.024232e-01
-9	Rv2417c	-9	0	A	T	0.024	-1.834081e-01	8.211510e-02	2.039447e-01	2.589130e-02
-9	1018	-9	0	A	T	0.062	-1.560760e-01	1.444373e-01	2.081558e-01	2.803309e-01
-9	1015	-9	0	A	T	0.461	-3.791843e-02	1.165101e-01	2.121251e-01	7.449558e-01
-9	Rv2506	-9	0	A	T	0.030	9.647379e-02	1.005118e-01	2.067837e-01	3.375411e-01
-9	1011	-9	0	A	T	0.015	3.104175e-03	1.042301e-01	2.036740e-01	9.762512e-01
-9	Rv0907	-9	0	A	T	0.495	3.193435e-01	2.678291e-01	2.089126e-01	2.336129e-01
-9	Rv0906	-9	0	A	T	0.082	-2.103373e-01	1.406014e-01	1.897346e-01	1.351994e-01
-9	Rv0905	-9	0	A	T	0.035	-1.215200e-01	1.275337e-01	1.980105e-01	3.410632e-01
-9	Rv0909	-9	0	A	T	0.064	8.102273e-02	1.730527e-01	2.220810e-01	6.398188e-01
-9	Rv0908	-9	0	A	T	0.055	1.237149e-02	7.695761e-02	2.056871e-01	8.723403e-01
-9	436	-9	0	A	T	0.018	1.854109e-01	1.192482e-01	2.138071e-01	1.205286e-01
-9	437	-9	0	A	T	0.190	1.312772e-01	8.462380e-02	1.270259e-01	1.213716e-01
-9	433	-9	0	A	T	0.016	-2.697892e-01	2.082532e-01	2.139404e-01	1.956650e-01
-9	Rv2454c	-9	0	A	T	0.037	2.531989e-02	1.162754e-01	2.091335e-01	8.276940e-01
-9	Rv1563c	-9	0	A	T	0.027	7.990749e-02	7.670186e-02	2.065657e-01	2.979393e-01
-9	Rv3530c	-9	0	A	T	0.026	-1.356886e-01	1.122593e-01	1.997765e-01	2.272654e-01
-9	Rv2834c	-9	0	A	T	0.012	-1.392706e-01	1.127161e-01	2.003638e-01	2.171099e-01
-9	Rv0351	-9	0	A	T	0.016	-8.032327e-02	1.347635e-01	2.105598e-01	5.513855e-01
-9	Rv1231c	-9	0	A	T	0.057	-5.455991e-02	1.290372e-01	2.031206e-01	6.725803e-01
-9	Rv1840c	-9	0	A	T	0.032	-9.198791e-02	7.454507e-02	2.031938e-01	2.177037e-01
-9	Rv1366	-9	0	A	T	0.027	-3.090968e-02	1.102904e-01	2.113243e-01	7.793795e-01
-9	Rv1360	-9	0	A	T	0.018	-5.831300e-02	9.363122e-02	2.054926e-01	5.336632e-01
-9	Rv1368	-9	0	A	T	0.209	8.700165e-02	8.423380e-02	1.577214e-01	3.020981e-01
-9	Rv0013	-9	0	A	T	0.285	1.970621e-01	8.499645e-02	1.530024e-01	2.076855e-02
-9	Rv2370c	-9	0	A	T	0.019	2.498828e-02	9.417145e-02	2.014952e-01	7.908346e-01
-9	Rv3265c	-9	0	A	T	0.010	-4.149086e-02	1.494953e-01	2.085258e-01	7.814642e-01
-9	Rv3230c	-9	0	A	T	0.013	1.222629e-01	1.059150e-01	2.066080e-01	2.488299e-01
-9	Rv3296	-9	0	A	T	0.288	7.224834e-02	7.064233e-02	1.765634e-01	3.068577e-01
-9	Rv3297	-9	0	A	T	0.014	-5.513557e-02	1.117810e-01	2.031353e-01	6.220243e-01
-9	Rv3293	-9	0	A	T	0.184	3.539670e-01	3.471577e-02	1.000000e-05	1.417385e-22
-9	Rv1106c	-9	0	A	T	0.015	-1.180235e-01	1.097320e-01	1.972289e-01	2.825687e-01
-9	Rv2701c	-9	0	A	T	0.013	1.609970e-02	1.097873e-01	2.030309e-01	8.834634e-01
-9	Rv0037c	-9	0	A	T	0.057	-6.553653e-02	8.531080e-02	2.003614e-01	4.426740e-01
-9	Rv0976c	-9	0	A	T	0.037	-1.214315e-01	6.882699e-02	1.890309e-01	7.820506e-02
-9	Rv2545	-9	0	A	T	0.172	3.772440e-01	3.492152e-02	1.000000e-05	6.388484e-25
-9	Rv0446c	-9	0	A	T	0.075	-1.090295e-01	9.717698e-02	1.949785e-01	2.623380e-01
-9	Rv2544	-9	0	A	T	0.271	-6.933696e-02	6.569996e-02	2.413019e-01	2.916989e-01
-9	Rv2546	-9	0	A	T	0.013	-7.637100e-02	1.264939e-01	2.156633e-01	5.462431e-01
-9	Rv0858c	-9	0	A	T	0.136	-2.468408e-02	7.132794e-02	2.163115e-01	7.294189e-01
-9	Rv3843c	-9	0	A	T	0.093	-6.037110e-02	8.099870e-02	2.050436e-01	4.563701e-01
-9	Rv3721c	-9	0	A	T	0.037	-5.770492e-02	1.168469e-01	1.964865e-01	6.215976e-01
-9	1832	-9	0	A	T	0.015	-8.272181e-02	1.646863e-01	2.110207e-01	6.156466e-01
-9	1834	-9	0	A	T	0.012	5.288561e-02	1.235376e-01	2.000280e-01	6.687413e-01
-9	1838	-9	0	A	T	0.067	-1.344123e-01	1.138189e-01	2.100139e-01	2.381116e-01
-9	2157	-9	0	A	T	0.043	-2.146756e-01	9.438582e-02	1.880785e-01	2.330158e-02
-9	2150	-9	0	A	T	0.014	1.873740e-01	1.226192e-01	2.139054e-01	1.270309e-01
-9	2403	-9	0	A	T	0.056	-1.373481e-01	1.897833e-01	2.076536e-01	4.695342e-01
-9	2401	-9	0	A	T	0.017	4.021799e-02	1.094213e-01	2.025851e-01	7.133410e-01
-9	Rv3358	-9	0	A	T	0.010	1.422379e-02	1.332430e-01	2.042391e-01	9.150234e-01
-9	1950	-9	0	A	T	0.166	2.148226e-01	9.615652e-02	1.149612e-01	2.585529e-02
-9	1952	-9	0	A	T	0.014	1.881815e-03	1.135735e-01	2.040751e-01	9.867860e-01
-9	Rv3497c	-9	0	A	T	0.138	9.612651e-02	7.232318e-02	1.867737e-01	1.843268e-01
-9	1487	-9	0	A	T	0.011	-1.520663e-01	1.166034e-01	2.088654e-01	1.927032e-01
-9	1484	-9	0	A	T	0.450	1.405429e-01	9.285007e-02	2.063572e-01	1.306555e-01
-9	1488	-9	0	A	T	0.013	4.036487e-02	1.319458e-01	2.050038e-01	7.597747e-01
-9	Rv1979c	-9	0	A	T	0.073	-1.127529e-03	9.168054e-02	2.048199e-01	9.901917e-01
-9	Rv2162c	-9	0	A	T	0.038	5.249571e-02	6.487774e-02	2.012039e-01	4.187600e-01
-9	Rv3347c	-9	0	A	T	0.474	-2.734970e-02	1.296504e-01	2.144877e-01	8.330004e-01
-9	Rv1997	-9	0	A	T	0.247	2.122071e-02	6.243824e-02	1.962947e-01	7.340789e-01
-9	Rv1996	-9	0	A	T	0.075	-4.197465e-02	8.684929e-02	2.052889e-01	6.290611e-01
-9	Rv1995	-9	0	A	T	0.039	-3.635250e-02	1.053498e-01	2.085810e-01	7.301703e-01
-9	Rv1629	-9	0	A	T	0.241	2.575436e-01	7.386314e-02	9.989875e-02	5.256995e-04
-9	2065	-9	0	A	T	0.012	3.295467e-02	1.335517e-01	2.064292e-01	8.051839e-01
-9	518	-9	0	A	T	0.010	-1.450849e-01	1.186577e-01	1.917606e-01	2.219305e-01
-9	Rv3840	-9	0	A	T	0.039	-9.906182e-02	1.056015e-01	2.133389e-01	3.485959e-01
-9	Rv3847	-9	0	A	T	0.211	2.963263e-01	8.593447e-02	1.076698e-01	6.048649e-04
-9	Rv3844	-9	0	A	T	0.010	9.797470e-02	1.328109e-01	2.077668e-01	4.609931e-01
-9	511	-9	0	A	T	0.014	-3.890702e-02	1.134083e-01	2.037543e-01	7.316693e-01
-9	Rv3848	-9	0	A	T	0.016	-6.471722e-02	9.440257e-02	2.019320e-01	4.932725e-01
-9	Rv1267c	-9	0	A	T	0.063	-6.618729e-02	1.017800e-01	1.987946e-01	5.157560e-01
-9	514	-9	0	A	T	0.011	2.513848e-01	1.271939e-01	2.058742e-01	4.858141e-02
-9	517	-9	0	A	T	0.345	-9.452319e-02	4.789607e-02	1.539909e-01	4.890971e-02
-9	1224	-9	0	A	T	0.097	-3.799443e-02	7.978782e-02	2.028748e-01	6.341151e-01
-9	627	-9	0	A	T	0.190	1.783977e-02	4.624856e-02	2.014123e-01	6.998324e-01
-9	Rv2715	-9	0	A	T	0.039	-9.742513e-03	7.195344e-02	2.028951e-01	8.923422e-01
-9	1221	-9	0	A	T	0.021	5.713797e-03	1.075118e-01	2.060391e-01	9.576340e-01
-9	628	-9	0	A	T	0.074	-6.611962e-02	5.143346e-02	1.900026e-01	1.991151e-01
-9	Rv1198	-9	0	A	T	0.157	-1.590346e-02	4.994483e-02	1.989820e-01	7.502799e-01
-9	Rv1193	-9	0	A	T	0.138	5.607035e-02	7.128994e-02	1.942136e-01	4.318875e-01
-9	Rv1192	-9	0	A	T	0.048	-3.066151e-02	8.784904e-02	2.081290e-01	7.271966e-01
-9	Rv1190	-9	0	A	T	0.039	-4.450086e-02	7.631687e-02	2.049353e-01	5.600471e-01
-9	Rv1197	-9	0	A	T	0.028	-1.052585e-01	7.696306e-02	1.964198e-01	1.719490e-01
-9	Rv1196	-9	0	A	T	0.308	6.243406e-03	5.995708e-02	2.038508e-01	9.171010e-01
-9	Rv2975c	-9	0	A	T	0.244	3.504565e-02	7.281920e-02	1.995983e-01	6.305057e-01
-9	Rv0223c	-9	0	A	T	0.236	1.735546e-01	7.287809e-02	1.297181e-01	1.756517e-02
-9	Rv0579	-9	0	A	T	0.014	2.415571e-02	1.114604e-01	2.048334e-01	8.285024e-01
-9	Rv0576	-9	0	A	T	0.273	1.028637e-01	8.903033e-02	1.642082e-01	2.484087e-01
-9	Rv0577	-9	0	A	T	0.026	-1.098295e-01	8.094357e-02	1.963653e-01	1.753494e-01
-9	Rv0570	-9	0	A	T	0.069	1.640441e-02	6.630610e-02	2.065802e-01	8.046826e-01
-9	Rv2306A	-9	0	A	T	0.061	1.517419e-02	1.676333e-01	2.138336e-01	9.279050e-01
-9	Rv0547c	-9	0	A	T	0.034	2.893134e-01	1.087719e-01	2.259336e-01	8.033353e-03
-9	Rv0713	-9	0	A	T	0.030	6.871976e-02	1.014559e-01	2.086629e-01	4.984614e-01
-9	Rv0711	-9	0	A	T	0.036	-4.130276e-02	6.941342e-02	2.025144e-01	5.520573e-01
-9	Rv0716	-9	0	A	T	0.019	1.248594e-01	1.605754e-01	2.200414e-01	4.371349e-01
-9	Rv2427Ac	-9	0	A	T	0.058	-1.400212e-01	1.245738e-01	2.045026e-01	2.614750e-01
-9	2239	-9	0	A	T	0.052	-7.729723e-02	1.018446e-01	1.922369e-01	4.481759e-01
-9	2232	-9	0	A	T	0.045	-5.791150e-02	9.743479e-02	2.055209e-01	5.525009e-01
-9	2235	-9	0	A	T	0.164	2.037927e-01	7.762287e-02	1.195579e-01	8.881313e-03
-9	2237	-9	0	A	T	0.183	3.787042e-01	3.430599e-02	1.000000e-05	7.362230e-26
-9	Rv2913c	-9	0	A	T	0.033	-1.390774e-02	7.500697e-02	2.022267e-01	8.529646e-01
-9	Rv2403c	-9	0	A	T	0.010	2.457241e-02	1.188648e-01	2.019703e-01	8.362962e-01
-9	2095	-9	0	A	T	0.011	1.650767e-01	1.528166e-01	2.063238e-01	2.804876e-01
-9	Rv0470A	-9	0	A	T	0.035	-1.459278e-01	1.454243e-01	2.015474e-01	3.160543e-01
-9	Rv0014c	-9	0	A	T	0.197	5.145556e-02	7.475810e-02	1.732645e-01	4.915413e-01
-9	Rv2653c	-9	0	A	T	0.044	-1.107258e-01	8.192240e-02	2.050582e-01	1.770294e-01
-9	Rv3544c	-9	0	A	T	0.051	5.439872e-04	9.668813e-02	2.096468e-01	9.955129e-01
-9	Rv2998	-9	0	A	T	0.014	-1.786181e-01	1.251089e-01	1.983052e-01	1.539134e-01
-9	Rv2262c	-9	0	A	T	0.486	-1.943771e-01	1.798654e-01	2.145076e-01	2.802859e-01
-9	Rv2888c	-9	0	A	T	0.014	5.704879e-04	1.033741e-01	2.020317e-01	9.955986e-01
-9	Rv3279c	-9	0	A	T	0.098	-1.173336e-01	1.091323e-01	2.182076e-01	2.827523e-01
-9	Rv2070c	-9	0	A	T	0.066	-1.483828e-01	1.095097e-01	2.042854e-01	1.759509e-01
-9	Rv3694c	-9	0	A	T	0.010	-2.130508e-01	1.174162e-01	2.075024e-01	7.011565e-02
-9	Rv3120	-9	0	A	T	0.015	-1.092909e-01	1.021725e-01	1.954551e-01	2.852105e-01
-9	Rv3121	-9	0	A	T	0.478	5.936158e-02	1.373243e-01	2.101808e-01	6.657028e-01
-9	Rv3122	-9	0	A	T	0.038	2.823401e-02	1.152107e-01	2.097378e-01	8.064930e-01
-9	Rv3124	-9	0	A	T	0.040	-2.999406e-03	1.061018e-01	2.053912e-01	9.774572e-01
-9	Rv3127	-9	0	A	T	0.012	3.634757e-02	1.080903e-01	2.029960e-01	7.367879e-01
-9	3	-9	0	A	T	0.014	-1.294095e-02	1.097377e-01	2.033305e-01	9.061668e-01
-9	Rv3701c	-9	0	A	T	0.010	-1.214924e-01	1.173530e-01	2.010402e-01	3.009706e-01
-9	Rv2526	-9	0	A	T	0.175	3.659702e-01	3.493545e-02	1.000000e-05	1.206724e-23
-9	Rv3024c	-9	0	A	T	0.015	-3.446520e-02	1.076309e-01	2.038081e-01	7.489189e-01
-9	Rv2529	-9	0	A	T	0.019	-1.453049e-02	9.032454e-02	2.028042e-01	8.722517e-01
-9	1039	-9	0	A	T	0.212	4.810386e-02	6.563692e-02	1.792404e-01	4.639273e-01
-9	Rv2411c	-9	0	A	T	0.020	-1.320780e-01	9.359667e-02	2.043661e-01	1.587367e-01
-9	1036	-9	0	A	T	0.065	-6.711991e-02	9.999210e-02	2.022830e-01	5.023258e-01
-9	1035	-9	0	A	T	0.047	-1.497470e-01	1.251462e-01	1.936250e-01	2.319583e-01
-9	1645	-9	0	A	T	0.238	1.474347e-01	9.274715e-02	1.518128e-01	1.124579e-01
-9	Rv0646c	-9	0	A	T	0.019	5.493101e-03	9.223388e-02	2.027931e-01	9.525295e-01
-9	Rv1342c	-9	0	A	T	0.019	-1.063196e-01	1.543795e-01	2.008215e-01	4.912924e-01
-9	Rv0960	-9	0	A	T	0.013	4.805396e-02	1.170812e-01	2.076614e-01	6.816394e-01
-9	Rv0969	-9	0	A	T	0.323	1.046561e-01	6.848479e-02	1.734416e-01	1.270138e-01
-9	Rv0968	-9	0	A	T	0.026	-3.583856e-02	1.549286e-01	2.066932e-01	8.171450e-01
-9	Rv1755c	-9	0	A	T	0.053	-1.376558e-02	7.238808e-02	2.044822e-01	8.492471e-01
-9	Rv2334	-9	0	A	T	0.011	-2.061211e-02	1.224425e-01	2.025766e-01	8.663732e-01
-9	Rv2335	-9	0	A	T	0.016	1.397910e-02	9.617417e-02	2.020117e-01	8.844833e-01
-9	Rv1168c	-9	0	A	T	0.191	2.688279e-01	6.630244e-02	5.204983e-02	5.704977e-05
-9	Rv2841c	-9	0	A	T	0.034	4.733119e-03	1.142427e-01	2.057935e-01	9.669670e-01
-9	Rv2456c	-9	0	A	T	0.031	-1.903011e-02	7.456258e-02	2.036216e-01	7.986406e-01
-9	Rv1706c	-9	0	A	T	0.022	2.334857e-02	9.573379e-02	2.055742e-01	8.074013e-01
-9	Rv0386	-9	0	A	T	0.062	-8.724952e-02	5.906489e-02	1.952948e-01	1.401672e-01
-9	Rv0389	-9	0	A	T	0.072	-9.930439e-02	1.073397e-01	2.101316e-01	3.552750e-01
-9	Rv1002c	-9	0	A	T	0.042	7.822283e-03	8.210661e-02	2.055813e-01	9.241332e-01
-9	Rv3728	-9	0	A	T	0.081	5.220543e-02	5.053280e-02	2.125005e-01	3.019855e-01
-9	Rv3729	-9	0	A	T	0.309	2.341237e-01	7.327683e-02	1.491032e-01	1.473557e-03
-9	Rv3726	-9	0	A	T	0.041	-9.738428e-03	9.907928e-02	2.063310e-01	9.217364e-01
-9	Rv3727	-9	0	A	T	0.234	4.376424e-02	7.198895e-02	1.935822e-01	5.434707e-01
-9	Rv3725	-9	0	A	T	0.273	1.957019e-01	8.751491e-02	1.440226e-01	2.571542e-02
-9	Rv3723	-9	0	A	T	0.043	1.890206e-02	9.854186e-02	2.089333e-01	8.479519e-01
-9	Rv3720	-9	0	A	T	0.050	-5.097529e-02	1.070546e-01	1.996536e-01	6.341375e-01
-9	Rv1233c	-9	0	A	T	0.024	-6.735125e-02	8.807112e-02	2.045540e-01	4.447375e-01
-9	Rv3409c	-9	0	A	T	0.010	-5.070252e-02	1.170619e-01	2.018739e-01	6.650837e-01
-9	Rv1386	-9	0	A	T	0.037	-1.271261e-02	1.197321e-01	2.099471e-01	9.154797e-01
-9	Rv1387	-9	0	A	T	0.185	8.652460e-02	6.702784e-02	1.614448e-01	1.972585e-01
-9	Rv3829c	-9	0	A	T	0.238	7.816226e-02	7.571531e-02	1.764512e-01	3.023513e-01
-9	Rv0070c	-9	0	A	T	0.044	-1.488339e-01	9.077711e-02	2.074294e-01	1.016376e-01
-9	Rv1382	-9	0	A	T	0.043	-3.415217e-04	9.930848e-02	2.086241e-01	9.972573e-01
-9	Rv1383	-9	0	A	T	0.203	1.259025e-01	8.341984e-02	1.434291e-01	1.317734e-01
-9	Rv1381	-9	0	A	T	0.032	-9.698688e-02	1.113215e-01	1.989577e-01	3.839860e-01
-9	Rv2323c	-9	0	A	T	0.015	1.077196e-02	1.006618e-01	2.026448e-01	9.148167e-01
-9	Rv2372c	-9	0	A	T	0.037	-1.561318e-01	1.292911e-01	2.020937e-01	2.276912e-01
-9	Rv0032	-9	0	A	T	0.321	-7.141982e-03	5.709351e-02	2.104638e-01	9.004933e-01
-9	Rv0031	-9	0	A	T	0.012	-1.289326e-01	1.128816e-01	2.131495e-01	2.538427e-01
-9	Rv0030	-9	0	A	T	0.068	-3.659922e-02	7.737740e-02	1.982649e-01	6.363929e-01
-9	Rv3826	-9	0	A	T	0.198	1.823444e-01	6.900035e-02	9.141316e-02	8.446821e-03
-9	Rv0723	-9	0	A	T	0.071	3.251116e-01	1.145205e-01	2.519745e-01	4.684807e-03
-9	Rv3249c	-9	0	A	T	0.014	2.157015e-01	1.201198e-01	2.147584e-01	7.305687e-02
-9	Rv3916c	-9	0	A	T	0.020	5.568623e-02	9.280704e-02	2.115930e-01	5.487249e-01
-9	Rv2891	-9	0	A	T	0.179	3.672261e-01	3.468757e-02	1.000000e-05	4.477690e-24
-9	2396	-9	0	A	T	0.020	1.276266e-01	1.346136e-01	2.221359e-01	3.434733e-01
-9	2397	-9	0	A	T	0.014	-6.238573e-02	1.135080e-01	2.053935e-01	5.827937e-01
-9	2391	-9	0	A	T	0.474	1.082809e-01	2.057344e-01	2.158764e-01	5.988703e-01
-9	2398	-9	0	A	T	0.426	4.226209e-02	6.937795e-02	2.008380e-01	5.426574e-01
-9	1858	-9	0	A	T	0.195	9.537127e-02	6.384877e-02	1.535420e-01	1.357936e-01
-9	1852	-9	0	A	T	0.064	-4.153776e-02	1.009800e-01	2.006060e-01	6.809698e-01
-9	1853	-9	0	A	T	0.085	1.138435e-02	7.328772e-02	2.087472e-01	8.766088e-01
-9	1857	-9	0	A	T	0.248	-7.257599e-02	7.351827e-02	2.455958e-01	3.239624e-01
-9	2178	-9	0	A	T	0.029	3.481340e-02	1.209545e-01	2.097089e-01	7.735852e-01
-9	Rv3898c	-9	0	A	T	0.267	1.522120e-01	1.067441e-01	1.564192e-01	1.544173e-01
-9	1939	-9	0	A	T	0.017	-9.358268e-02	1.353282e-01	2.131292e-01	4.895116e-01
-9	Rv3180c	-9	0	A	T	0.014	5.867341e-02	1.143816e-01	2.061425e-01	6.081721e-01
-9	Rv0059	-9	0	A	T	0.054	-1.026865e-01	9.403570e-02	1.864092e-01	2.752863e-01
-9	Rv1984c	-9	0	A	T	0.013	-1.341481e-01	1.076765e-01	2.068280e-01	2.133221e-01
-9	Rv0095c	-9	0	A	T	0.375	8.527110e-02	5.869513e-02	1.813443e-01	1.468229e-01
-9	Rv1816	-9	0	A	T	0.038	-1.283077e-01	1.111421e-01	1.938866e-01	2.487899e-01
-9	Rv1817	-9	0	A	T	0.012	1.893977e-02	1.090021e-01	2.020581e-01	8.621175e-01
-9	Rv1814	-9	0	A	T	0.019	-4.948199e-02	9.125548e-02	2.030457e-01	5.878632e-01
-9	Rv1815	-9	0	A	T	0.488	8.028096e-02	2.292665e-01	2.130578e-01	7.263419e-01
-9	Rv3345c	-9	0	A	T	0.386	1.283296e-02	4.217341e-02	2.017216e-01	7.610154e-01
-9	Rv1810	-9	0	A	T	0.070	-1.830064e-01	1.008274e-01	1.868361e-01	7.003050e-02
-9	Rv1811	-9	0	A	T	0.057	3.545325e-02	7.540076e-02	2.073735e-01	6.383897e-01
-9	Rv2518c	-9	0	A	T	0.011	1.791609e-01	1.184277e-01	1.963850e-01	1.308650e-01
-9	Rv0725c	-9	0	A	T	0.068	-2.808852e-02	9.710109e-02	2.030485e-01	7.724769e-01
-9	Rv1087A	-9	0	A	T	0.015	-8.995090e-02	1.045939e-01	2.027678e-01	3.901418e-01
-9	Rv2164c	-9	0	A	T	0.083	2.418064e-02	7.854785e-02	2.084528e-01	7.583095e-01
-9	Rv1609	-9	0	A	T	0.023	5.738528e-02	8.384776e-02	2.072179e-01	4.939955e-01
-9	Rv1978	-9	0	A	T	0.208	1.441912e-01	9.143155e-02	1.402765e-01	1.153289e-01
-9	Rv1975	-9	0	A	T	0.055	7.848897e-02	1.024761e-01	2.165702e-01	4.440313e-01
-9	Rv1602	-9	0	A	T	0.489	7.545031e-02	2.810397e-01	2.186699e-01	7.884337e-01
-9	Rv1977	-9	0	A	T	0.048	-3.710140e-02	7.920833e-02	2.017184e-01	6.396717e-01
-9	Rv1600	-9	0	A	T	0.014	6.762610e-02	1.038658e-01	2.019471e-01	5.152443e-01
-9	Rv1971	-9	0	A	T	0.473	-7.525276e-02	1.216096e-01	2.121009e-01	5.362858e-01
-9	Rv1606	-9	0	A	T	0.044	2.889803e-02	9.284791e-02	2.135594e-01	7.557290e-01
-9	Rv1972	-9	0	A	T	0.147	5.149562e-02	6.769132e-02	2.003304e-01	4.471188e-01
-9	Rv3600c	-9	0	A	T	0.012	-4.025119e-02	1.115925e-01	2.012257e-01	7.184560e-01
-9	Rv3655c	-9	0	A	T	0.444	-8.044331e-02	5.995059e-02	1.879557e-01	1.801745e-01
-9	604	-9	0	A	T	0.462	-1.108545e-02	6.587507e-02	2.025854e-01	8.664214e-01
-9	1209	-9	0	A	T	0.073	-2.753139e-02	9.195602e-02	2.067093e-01	7.647436e-01
-9	600	-9	0	A	T	0.094	-9.528909e-02	9.061340e-02	1.922501e-01	2.934186e-01
-9	Rv1705c	-9	0	A	T	0.281	1.530844e-01	8.051549e-02	1.503895e-01	5.775501e-02
-9	1204	-9	0	A	T	0.215	1.940615e-01	7.185720e-02	1.030646e-01	7.121438e-03
-9	1207	-9	0	A	T	0.032	2.234595e-02	1.527652e-01	2.135605e-01	8.837538e-01
-9	1203	-9	0	A	T	0.121	8.934259e-03	7.969321e-02	2.088449e-01	9.107762e-01
-9	1202	-9	0	A	T	0.239	1.883720e-01	8.136997e-02	1.209390e-01	2.095897e-02
-9	465	-9	0	A	T	0.039	-1.956913e-02	1.272939e-01	2.122099e-01	8.778743e-01
-9	Rv2973c	-9	0	A	T	0.016	3.911619e-02	9.704643e-02	2.027079e-01	6.870469e-01
-9	1355	-9	0	A	T	0.018	-6.714753e-02	1.107288e-01	2.084656e-01	5.444758e-01
-9	Rv3018c	-9	0	A	T	0.138	2.380054e-02	4.783929e-02	2.056300e-01	6.190168e-01
-9	1354	-9	0	A	T	0.038	-1.200415e-01	1.111784e-01	1.919353e-01	2.807136e-01
-9	Rv3323c	-9	0	A	T	0.023	-1.393310e-01	8.260133e-02	2.108566e-01	9.217898e-02
-9	Rv3398c	-9	0	A	T	0.039	-8.300982e-02	8.152308e-02	2.038821e-01	3.089877e-01
-9	Rv3018A	-9	0	A	T	0.014	-1.780786e-01	1.173263e-01	1.926639e-01	1.296054e-01
-9	1419	-9	0	A	T	0.028	-5.122495e-02	7.937837e-02	1.979612e-01	5.189696e-01
-9	Rv0552	-9	0	A	T	0.063	-6.356804e-02	9.847571e-02	1.993034e-01	5.188442e-01
-9	Rv0554	-9	0	A	T	0.031	7.954876e-02	1.292946e-01	2.063314e-01	5.386283e-01
-9	Rv0555	-9	0	A	T	0.012	5.446842e-02	1.090847e-01	2.016115e-01	6.177409e-01
-9	Rv0556	-9	0	A	T	0.492	1.086261e-01	2.254272e-01	2.117814e-01	6.300808e-01
-9	Rv0557	-9	0	A	T	0.062	4.806965e-02	7.070509e-02	2.040209e-01	4.968622e-01
-9	Rv1577c	-9	0	A	T	0.037	1.185278e-01	9.810082e-02	2.097786e-01	2.274508e-01
-9	Rv0549c	-9	0	A	T	0.018	9.793554e-02	1.151727e-01	2.019735e-01	3.954871e-01
-9	Rv0736	-9	0	A	T	0.014	-7.506462e-02	1.105436e-01	1.989661e-01	4.973756e-01
-9	Rv0737	-9	0	A	T	0.016	5.749769e-02	1.235000e-01	2.110191e-01	6.416983e-01
-9	Rv0732	-9	0	A	T	0.027	-5.326226e-02	8.829778e-02	2.127090e-01	5.466024e-01
-9	Rv0739	-9	0	A	T	0.276	8.147115e-02	8.438624e-02	1.741867e-01	3.347170e-01
-9	Rv1620c	-9	0	A	T	0.015	-6.585958e-02	1.066176e-01	2.013608e-01	5.370025e-01
-9	Rv0472c	-9	0	A	T	0.050	-1.412959e-01	1.089546e-01	1.857354e-01	1.952019e-01
-9	Rv3554	-9	0	A	T	0.226	2.933136e-02	7.573710e-02	1.946352e-01	6.986913e-01
-9	Rv3551	-9	0	A	T	0.062	-1.485343e-01	1.459230e-01	2.155998e-01	3.091501e-01
-9	Rv3550	-9	0	A	T	0.013	-1.497999e-01	1.108870e-01	1.934733e-01	1.772438e-01
-9	Rv3558	-9	0	A	T	0.144	-6.450263e-02	6.973469e-02	1.852693e-01	3.553633e-01
-9	Rv0261c	-9	0	A	T	0.021	-1.141695e-01	8.514174e-02	2.014280e-01	1.804639e-01
-9	Rv2860c	-9	0	A	T	0.032	-7.990726e-02	9.199458e-02	2.013972e-01	3.854188e-01
-9	Rv0862c	-9	0	A	T	0.286	2.607372e-02	7.860680e-02	1.956128e-01	7.402365e-01
-9	2617	-9	0	A	T	0.239	2.033043e-01	9.075523e-02	1.139408e-01	2.545792e-02
-9	2616	-9	0	A	T	0.074	-1.948089e-02	5.903425e-02	2.052304e-01	7.415238e-01
-9	2618	-9	0	A	T	0.092	-1.708805e-01	1.174086e-01	1.958155e-01	1.460875e-01
-9	Rv3140	-9	0	A	T	0.016	-3.686280e-02	9.951041e-02	2.026844e-01	7.111880e-01
-9	Rv3141	-9	0	A	T	0.012	7.158805e-02	1.093451e-01	2.023895e-01	5.129202e-01
-9	Rv3145	-9	0	A	T	0.013	6.816967e-02	1.112952e-01	1.995834e-01	5.404378e-01
-9	Rv3696c	-9	0	A	T	0.083	4.629176e-02	7.337440e-02	2.034660e-01	5.283545e-01
-9	Rv0884c	-9	0	A	T	0.012	-9.269669e-02	1.136290e-01	2.032367e-01	4.149571e-01
-9	743	-9	0	A	T	0.018	-8.915308e-02	1.233822e-01	2.013343e-01	4.702297e-01
-9	Rv2413c	-9	0	A	T	0.014	-6.995264e-02	1.120319e-01	2.032937e-01	5.326097e-01
-9	2947	-9	0	A	T	0.029	-7.434810e-02	8.580082e-02	2.090834e-01	3.865617e-01
-9	2946	-9	0	A	T	0.145	-2.339489e-02	6.572311e-02	2.156042e-01	7.219982e-01
-9	2945	-9	0	A	T	0.040	-5.993158e-02	1.043895e-01	2.074761e-01	5.661114e-01
-9	2942	-9	0	A	T	0.030	6.248523e-02	7.563655e-02	2.020010e-01	4.090712e-01
-9	Rv2541	-9	0	A	T	0.017	6.724541e-02	9.221126e-02	2.088557e-01	4.661393e-01
-9	Rv2543	-9	0	A	T	0.217	4.529776e-02	6.422030e-02	1.877777e-01	4.808744e-01
-9	Rv2542	-9	0	A	T	0.489	7.545031e-02	2.810397e-01	2.186699e-01	7.884337e-01
-9	1054	-9	0	A	T	0.033	4.348632e-02	1.287511e-01	2.076413e-01	7.356694e-01
-9	1055	-9	0	A	T	0.010	-6.124041e-02	1.210088e-01	2.050275e-01	6.129902e-01
-9	1057	-9	0	A	T	0.488	1.983083e-01	2.298176e-01	2.188239e-01	3.885504e-01
-9	Rv3051c	-9	0	A	T	0.195	1.111595e-01	1.058925e-01	1.747772e-01	2.942731e-01
-9	Rv0949	-9	0	A	T	0.028	1.191486e-01	8.198145e-02	2.179259e-01	1.466618e-01
-9	Rv0691c	-9	0	A	T	0.135	3.063391e-02	7.845743e-02	2.027429e-01	6.963445e-01
-9	Rv0644c	-9	0	A	T	0.196	3.287517e-01	5.346114e-02	2.340053e-02	1.444694e-09
-9	Rv0945	-9	0	A	T	0.281	9.984301e-02	8.081982e-02	1.660204e-01	2.171875e-01
-9	Rv0944	-9	0	A	T	0.016	6.830274e-02	1.322883e-01	2.019713e-01	6.058285e-01
-9	Rv2847c	-9	0	A	T	0.023	-1.146975e-01	1.196208e-01	1.958783e-01	3.380359e-01
-9	Rv3820c	-9	0	A	T	0.230	2.553707e-02	6.357626e-02	1.932200e-01	6.880696e-01
-9	Rv0914c	-9	0	A	T	0.062	-5.162199e-02	8.114179e-02	2.073151e-01	5.248991e-01
-9	Rv2744c	-9	0	A	T	0.024	8.714433e-02	1.024653e-01	2.008527e-01	3.954095e-01
-9	Rv1012	-9	0	A	T	0.068	1.460014e-01	1.316797e-01	2.260264e-01	2.679905e-01
-9	Rv1010	-9	0	A	T	0.040	3.547624e-02	1.022014e-01	2.093971e-01	7.286257e-01
-9	Rv1011	-9	0	A	T	0.032	7.915270e-02	7.510399e-02	1.935306e-01	2.923616e-01
-9	Rv1000c	-9	0	A	T	0.025	-2.709647e-03	1.202759e-01	2.066766e-01	9.820340e-01
-9	Rv2215	-9	0	A	T	0.040	8.265395e-02	9.019309e-02	2.040900e-01	3.598302e-01
-9	Rv2686c	-9	0	A	T	0.010	1.641727e-01	1.217303e-01	2.003430e-01	1.779700e-01
-9	1706	-9	0	A	T	0.015	1.742418e-02	1.007085e-01	2.010917e-01	8.626989e-01
-9	1707	-9	0	A	T	0.017	9.438194e-02	1.140283e-01	1.999642e-01	4.081754e-01
-9	1708	-9	0	A	T	0.014	-2.404024e-02	1.158604e-01	2.032385e-01	8.356972e-01
-9	Rv0058	-9	0	A	T	0.497	-2.169986e-01	3.075236e-01	2.101576e-01	4.806987e-01
-9	Rv0051	-9	0	A	T	0.033	-9.745373e-02	7.176197e-02	1.914112e-01	1.749847e-01
-9	Rv0050	-9	0	A	T	0.476	7.159452e-02	1.036210e-01	2.089527e-01	4.898867e-01
-9	Rv1458c	-9	0	A	T	0.200	2.101535e-01	6.376491e-02	7.175876e-02	1.041193e-03
-9	Rv0057	-9	0	A	T	0.036	2.528818e-02	1.017109e-01	2.054079e-01	8.037361e-01
-9	Rv2374c	-9	0	A	T	0.033	-5.500944e-02	1.132478e-01	2.036106e-01	6.273313e-01
-9	Rv2321c	-9	0	A	T	0.010	3.698374e-02	1.219100e-01	2.005790e-01	7.617168e-01
-9	Rv2939	-9	0	A	T	0.032	2.617628e-02	1.201741e-01	2.054345e-01	8.276458e-01
-9	Rv0972c	-9	0	A	T	0.047	-2.756856e-02	7.252688e-02	2.049521e-01	7.039984e-01
-9	Rv0580c	-9	0	A	T	0.019	-3.296281e-02	1.209949e-01	2.053356e-01	7.853868e-01
-9	Rv1785c	-9	0	A	T	0.237	7.352558e-02	9.035915e-02	1.717308e-01	4.161469e-01
-9	Rv3247c	-9	0	A	T	0.016	-2.260707e-01	1.068585e-01	2.308918e-01	3.480161e-02
-9	Rv3587c	-9	0	A	T	0.014	1.697100e-01	1.039059e-01	2.063507e-01	1.029448e-01
-9	2375	-9	0	A	T	0.010	4.516345e-01	1.260134e-01	1.959465e-01	3.666608e-04
-9	2371	-9	0	A	T	0.026	-5.479066e-02	1.991384e-01	2.113288e-01	7.833072e-01
-9	2373	-9	0	A	T	0.050	2.427100e-02	7.802284e-02	2.080897e-01	7.558543e-01
-9	1878	-9	0	A	T	0.467	-3.867591e-02	1.380999e-01	2.149051e-01	7.795327e-01
-9	2111	-9	0	A	T	0.042	6.270302e-03	1.160567e-01	2.118536e-01	9.569314e-01
-9	Rv1251c	-9	0	A	T	0.133	-1.320313e-01	7.249881e-02	1.940598e-01	6.909637e-02
-9	2116	-9	0	A	T	0.069	3.367163e-02	1.089665e-01	2.073116e-01	7.574251e-01
-9	Rv3896c	-9	0	A	T	0.485	-3.781784e-02	2.082783e-01	2.130883e-01	8.559805e-01
-9	1126	-9	0	A	T	0.013	2.016408e-01	1.291076e-01	2.164297e-01	1.188766e-01
-9	1910	-9	0	A	T	0.032	5.927793e-02	1.209467e-01	2.052702e-01	6.242362e-01
-9	1915	-9	0	A	T	0.267	2.229433e-01	1.006747e-01	1.472644e-01	2.718096e-02
-9	1917	-9	0	A	T	0.051	-1.374141e-01	2.477789e-01	2.137890e-01	5.793924e-01
-9	1916	-9	0	A	T	0.010	1.742278e-02	1.279489e-01	2.045774e-01	8.917341e-01
-9	885	-9	0	A	T	0.034	-2.811915e-02	1.358953e-01	2.133190e-01	8.361463e-01
-9	Rv1218c	-9	0	A	T	0.360	1.497529e-01	8.875367e-02	2.086634e-01	9.208316e-02
-9	Rv3229c	-9	0	A	T	0.018	2.842413e-02	9.040926e-02	2.020951e-01	7.533343e-01
-9	Rv1830	-9	0	A	T	0.011	-6.545193e-02	1.121922e-01	2.006884e-01	5.598558e-01
-9	Rv1832	-9	0	A	T	0.027	-4.956380e-02	8.146881e-02	2.061402e-01	5.431740e-01
-9	Rv3343c	-9	0	A	T	0.489	7.545031e-02	2.810397e-01	2.186699e-01	7.884337e-01
-9	Rv1834	-9	0	A	T	0.044	8.992646e-02	8.976694e-02	2.092298e-01	3.168669e-01
-9	355	-9	0	A	T	0.065	5.351531e-02	1.582444e-01	2.172680e-01	7.353482e-01
-9	Rv3089	-9	0	A	T	0.013	2.391546e-02	1.050514e-01	2.012761e-01	8.199945e-01
-9	Rv3088	-9	0	A	T	0.032	-6.467918e-02	8.928024e-02	2.035188e-01	4.690794e-01
-9	Rv3087	-9	0	A	T	0.275	1.633373e-01	8.278930e-02	1.509526e-01	4.897581e-02
-9	Rv3086	-9	0	A	T	0.013	-6.347475e-02	1.061823e-01	1.991753e-01	5.502120e-01
-9	Rv3085	-9	0	A	T	0.028	-3.111464e-02	8.055934e-02	2.039503e-01	6.994654e-01
-9	Rv3084	-9	0	A	T	0.051	3.155219e-02	8.174110e-02	2.055277e-01	6.996364e-01
-9	Rv3083	-9	0	A	T	0.073	3.011526e-02	8.676345e-02	2.078086e-01	7.286443e-01
-9	Rv3081	-9	0	A	T	0.196	-8.352304e-03	7.757620e-02	2.129688e-01	9.142978e-01
-9	Rv0727c	-9	0	A	T	0.462	1.596455e-02	1.063698e-01	2.101672e-01	8.807492e-01
-9	Rv2289	-9	0	A	T	0.013	-7.071742e-02	1.114054e-01	1.995094e-01	5.258240e-01
-9	Rv2283	-9	0	A	T	0.017	3.268267e-02	1.366187e-01	2.090499e-01	8.110149e-01
-9	Rv2280	-9	0	A	T	0.187	1.209519e-01	7.397663e-02	1.358499e-01	1.025886e-01
-9	Rv2281	-9	0	A	T	0.018	6.195775e-02	9.009451e-02	2.010058e-01	4.919170e-01
-9	Rv2287	-9	0	A	T	0.011	8.476709e-02	1.134733e-01	2.004317e-01	4.553511e-01
-9	Rv2284	-9	0	A	T	0.014	2.254301e-01	1.083202e-01	2.056313e-01	3.785645e-02
-9	Rv2285	-9	0	A	T	0.015	7.700587e-02	9.993926e-02	2.080634e-01	4.412996e-01
-9	Rv1957	-9	0	A	T	0.091	-7.794732e-02	9.095056e-02	1.962696e-01	3.917807e-01
-9	Rv1956	-9	0	A	T	0.023	2.865091e-02	1.383123e-01	2.106908e-01	8.359678e-01
-9	Rv1955	-9	0	A	T	0.022	7.855759e-02	9.843197e-02	1.991103e-01	4.251431e-01
-9	Rv2184c	-9	0	A	T	0.042	-7.802293e-02	1.061346e-01	2.192720e-01	4.625547e-01
-9	Rv2483c	-9	0	A	T	0.093	-1.195293e-01	1.164378e-01	2.207812e-01	3.050575e-01
-9	359	-9	0	A	T	0.179	3.621994e-01	4.106115e-02	4.955223e-03	1.312740e-17
-9	Rv3657c	-9	0	A	T	0.035	-4.541408e-02	1.277836e-01	2.133025e-01	7.224197e-01
-9	Rv1226c	-9	0	A	T	0.086	-7.821166e-02	7.622550e-02	2.018101e-01	3.052905e-01
-9	1262	-9	0	A	T	0.039	-6.753941e-02	1.148920e-01	1.985793e-01	5.568596e-01
-9	664	-9	0	A	T	0.272	1.776058e-01	9.121102e-02	1.446784e-01	5.199096e-02
-9	663	-9	0	A	T	0.011	4.849560e-02	1.346255e-01	2.052855e-01	7.188086e-01
-9	662	-9	0	A	T	0.028	2.482409e-02	8.373813e-02	2.039096e-01	7.669927e-01
-9	661	-9	0	A	T	0.032	-7.410105e-02	1.172448e-01	2.079729e-01	5.276218e-01
-9	660	-9	0	A	T	0.010	-1.086393e-01	1.357578e-01	2.093416e-01	4.238954e-01
-9	Rv1480	-9	0	A	T	0.033	-4.757210e-02	8.400506e-02	2.095292e-01	5.714075e-01
-9	Rv1484	-9	0	A	T	0.013	1.610289e-01	1.066300e-01	2.015138e-01	1.315431e-01
-9	Rv1489	-9	0	A	T	0.182	3.739911e-01	3.443582e-02	1.000000e-05	3.773557e-25
-9	Rv1400c	-9	0	A	T	0.173	2.674056e-01	7.787070e-02	9.635195e-02	6.370475e-04
-9	Rv2924c	-9	0	A	T	0.021	-7.171413e-02	9.388827e-02	1.958824e-01	4.452811e-01
-9	Rv0532	-9	0	A	T	0.157	-3.391625e-02	4.344556e-02	2.176165e-01	4.353188e-01
-9	Rv0530	-9	0	A	T	0.204	6.663728e-02	6.583401e-02	1.961488e-01	3.118616e-01
-9	Rv0536	-9	0	A	T	0.232	1.368788e-01	8.943972e-02	1.438517e-01	1.264593e-01
-9	Rv3773c	-9	0	A	T	0.183	7.614677e-02	7.705184e-02	1.724871e-01	3.234384e-01
-9	Rv0538	-9	0	A	T	0.469	1.736130e-01	1.196559e-01	2.232646e-01	1.473356e-01
-9	Rv2750	-9	0	A	T	0.023	-2.015008e-01	8.894751e-02	1.891291e-01	2.385478e-02
-9	Rv2751	-9	0	A	T	0.014	-2.022231e-01	1.117840e-01	2.158882e-01	7.095785e-02
-9	Rv1224	-9	0	A	T	0.265	1.928631e-01	1.080775e-01	1.506332e-01	7.486435e-02
-9	Rv1223	-9	0	A	T	0.030	1.087548e-01	7.947081e-02	2.136379e-01	1.716867e-01
-9	Rv1222	-9	0	A	T	0.017	7.698148e-02	1.036277e-01	2.041666e-01	4.578623e-01
-9	Rv1228	-9	0	A	T	0.035	-7.676937e-02	1.274963e-01	1.986337e-01	5.473217e-01
-9	Rv0288	-9	0	A	T	0.033	-1.107588e-01	1.075327e-01	2.032926e-01	3.034366e-01
-9	Rv0258c	-9	0	A	T	0.017	-4.864773e-02	9.888635e-02	2.009386e-01	6.229357e-01
-9	Rv2859c	-9	0	A	T	0.040	4.491895e-02	6.798504e-02	2.119591e-01	5.090541e-01
-9	Rv2804c	-9	0	A	T	0.038	-8.319030e-02	1.228945e-01	2.004266e-01	4.987222e-01
-9	Rv0280	-9	0	A	T	0.471	-1.194760e-02	1.053716e-01	2.088827e-01	9.097640e-01
-9	Rv0281	-9	0	A	T	0.027	-1.044583e-01	9.944120e-02	2.038398e-01	2.939452e-01
-9	Rv0282	-9	0	A	T	0.288	5.087547e-02	8.167822e-02	1.899966e-01	5.336091e-01
-9	Rv2424c	-9	0	A	T	0.256	-1.985175e-02	5.335566e-02	2.079801e-01	7.099800e-01
-9	Rv0565c	-9	0	A	T	0.278	5.188989e-02	7.475738e-02	1.910660e-01	4.878893e-01
-9	Rv3442c	-9	0	A	T	0.012	-6.949827e-02	1.136663e-01	2.010604e-01	5.411573e-01
-9	Rv3815c	-9	0	A	T	0.020	1.016614e-01	9.032195e-02	1.940039e-01	2.608214e-01
-9	Rv0398c	-9	0	A	T	0.181	3.692680e-01	3.456492e-02	1.000000e-05	1.879275e-24
-9	Rv0018c	-9	0	A	T	0.349	1.401224e-02	4.128845e-02	1.967229e-01	7.344499e-01
-9	Rv3578	-9	0	A	T	0.051	-7.955945e-02	8.186814e-02	2.050708e-01	3.315531e-01
-9	Rv3577	-9	0	A	T	0.018	-6.422375e-02	9.531004e-02	2.044567e-01	5.006799e-01
-9	Rv3576	-9	0	A	T	0.014	-1.135070e-01	1.138090e-01	2.042463e-01	3.190104e-01
-9	Rv3571	-9	0	A	T	0.039	1.566915e-01	1.001899e-01	2.089848e-01	1.183730e-01
-9	Rv2368c	-9	0	A	T	0.014	6.555041e-02	1.094658e-01	2.069042e-01	5.495250e-01
-9	2586	-9	0	A	T	0.035	-2.829471e-02	7.579048e-02	2.022997e-01	7.090400e-01
-9	2581	-9	0	A	T	0.044	-7.783082e-02	1.232919e-01	2.012048e-01	5.281097e-01
-9	Rv0980c	-9	0	A	T	0.296	3.619687e-02	4.146220e-02	1.888118e-01	3.830176e-01
-9	Rv0263c	-9	0	A	T	0.020	1.107421e-01	9.017397e-02	2.023558e-01	2.199073e-01
-9	Rv2862c	-9	0	A	T	0.264	2.190525e-01	1.112556e-01	1.484773e-01	4.943631e-02
-9	Rv2479c	-9	0	A	T	0.015	8.061323e-02	1.220497e-01	2.094235e-01	5.091971e-01
-9	286	-9	0	A	T	0.081	-1.082300e-01	7.914137e-02	1.927887e-01	1.719790e-01
-9	Rv0045c	-9	0	A	T	0.224	6.802389e-02	7.524565e-02	1.718763e-01	3.663560e-01
-9	2631	-9	0	A	T	0.180	3.645349e-01	3.469330e-02	1.000000e-05	9.095982e-24
-9	2630	-9	0	A	T	0.038	5.544161e-02	1.372613e-01	2.153903e-01	6.864249e-01
-9	2632	-9	0	A	T	0.010	-3.083636e-02	1.334333e-01	2.027743e-01	8.173187e-01
-9	Rv2553c	-9	0	A	T	0.048	6.165505e-02	6.628183e-02	2.058936e-01	3.526550e-01
-9	Rv3168	-9	0	A	T	0.015	-1.096049e-01	9.955743e-02	1.942753e-01	2.713854e-01
-9	Rv3169	-9	0	A	T	0.017	4.084165e-02	1.002827e-01	2.051218e-01	6.839628e-01
-9	Rv0192A	-9	0	A	T	0.076	-1.231160e-01	1.129688e-01	2.046026e-01	2.762414e-01
-9	Rv1153c	-9	0	A	T	0.021	-2.039771e-01	9.022543e-02	2.049713e-01	2.414266e-02
-9	Rv2568c	-9	0	A	T	0.016	-9.436960e-02	1.049035e-01	2.111790e-01	3.687126e-01
-9	Rv3213c	-9	0	A	T	0.489	7.545031e-02	2.810397e-01	2.186699e-01	7.884337e-01
-9	Rv2535c	-9	0	A	T	0.012	4.685635e-03	1.092274e-01	2.021608e-01	9.657976e-01
-9	Rvns02	-9	0	A	T	0.017	5.763946e-02	9.703393e-02	2.025853e-01	5.527336e-01
-9	Rv1743	-9	0	A	T	0.026	6.034254e-02	8.308972e-02	2.026475e-01	4.679871e-01
-9	Rv2397c	-9	0	A	T	0.011	1.003961e-01	1.261728e-01	2.087885e-01	4.265282e-01
-9	2965	-9	0	A	T	0.028	4.075642e-02	9.613609e-02	2.096217e-01	6.717623e-01
-9	Rv2130c	-9	0	A	T	0.014	-8.267993e-03	1.048465e-01	2.024840e-01	9.371725e-01
-9	766	-9	0	A	T	0.163	2.650948e-01	8.527469e-02	9.688103e-02	1.970640e-03
-9	764	-9	0	A	T	0.468	3.824257e-02	1.142378e-01	2.115171e-01	7.379245e-01
-9	Rv1493	-9	0	A	T	0.017	-5.813539e-02	9.412077e-02	2.028798e-01	5.370354e-01
-9	Rv3663c	-9	0	A	T	0.013	-4.798107e-02	1.125482e-01	2.021690e-01	6.700350e-01
-9	Rv2563	-9	0	A	T	0.048	1.874958e-01	9.187207e-02	2.083745e-01	4.171704e-02
-9	Rv2562	-9	0	A	T	0.180	3.645355e-01	3.469344e-02	1.000000e-05	9.097980e-24
-9	Rv2561	-9	0	A	T	0.486	9.488456e-02	1.799167e-01	2.070715e-01	5.981300e-01
-9	Rv2560	-9	0	A	T	0.460	-6.965024e-02	1.063791e-01	2.142129e-01	5.128959e-01
-9	Rv2566	-9	0	A	T	0.469	-9.873192e-02	1.408144e-01	2.185251e-01	4.834897e-01
-9	Rv2565	-9	0	A	T	0.111	-7.860876e-03	6.540078e-02	2.046414e-01	9.043697e-01
-9	Rv2564	-9	0	A	T	0.217	1.481060e-01	8.573354e-02	1.383923e-01	8.460485e-02
-9	Rv3057c	-9	0	A	T	0.095	-6.295607e-02	8.294341e-02	2.133929e-01	4.481447e-01
-9	Rv0751c	-9	0	A	T	0.018	-5.724413e-02	9.557186e-02	1.958516e-01	5.494293e-01
-9	Rv3485c	-9	0	A	T	0.013	2.051515e-02	1.066506e-01	2.030328e-01	8.475283e-01
-9	Rv0436c	-9	0	A	T	0.362	7.739307e-02	9.261254e-02	2.013764e-01	4.036856e-01
-9	Rv2845c	-9	0	A	T	0.018	-2.656074e-02	9.963973e-02	2.049657e-01	7.898963e-01
-9	Rv1028c	-9	0	A	T	0.492	1.086261e-01	2.254272e-01	2.117814e-01	6.300808e-01
-9	Rv3510c	-9	0	A	T	0.037	7.244039e-02	8.182835e-02	2.111543e-01	3.763746e-01
-9	Rv1030	-9	0	A	T	0.061	3.522793e-02	6.486592e-02	2.048007e-01	5.872765e-01
-9	Rv3763	-9	0	A	T	0.016	2.373372e-01	1.071124e-01	2.051608e-01	2.709230e-02
-9	Rv3766	-9	0	A	T	0.217	2.006570e-01	6.283305e-02	1.132697e-01	1.481423e-03
-9	Rv3769	-9	0	A	T	0.011	1.108235e-01	1.344020e-01	2.036737e-01	4.099547e-01
-9	2978	-9	0	A	T	0.016	-3.509134e-02	1.001110e-01	2.019592e-01	7.260718e-01
-9	Rv0349	-9	0	A	T	0.030	4.386709e-02	7.839918e-02	2.133437e-01	5.760116e-01
-9	74	-9	0	A	T	0.159	2.482499e-01	8.477981e-02	1.053462e-01	3.542758e-03
-9	Rv0235c	-9	0	A	T	0.050	-3.816717e-02	7.773730e-02	2.028204e-01	6.236280e-01
-9	Rv1108c	-9	0	A	T	0.039	-5.845419e-02	1.048602e-01	2.138448e-01	5.774349e-01
-9	Rv2376c	-9	0	A	T	0.019	2.937942e-01	9.931330e-02	2.084719e-01	3.219306e-03
-9	Rv2890c	-9	0	A	T	0.011	-7.918672e-02	1.217172e-01	2.078363e-01	5.155743e-01
-9	Rv3245c	-9	0	A	T	0.456	-2.862651e-02	1.114869e-01	2.139213e-01	7.974469e-01
-9	Rv3581c	-9	0	A	T	0.054	-1.905420e-01	1.685702e-01	2.053601e-01	2.587968e-01
-9	Rv2950c	-9	0	A	T	0.072	-3.406686e-02	5.550615e-02	2.108836e-01	5.396204e-01
-9	Rv0073	-9	0	A	T	0.030	-9.437835e-02	7.831455e-02	2.019904e-01	2.286463e-01
-9	Rv0072	-9	0	A	T	0.021	-9.912764e-02	8.830239e-02	1.971529e-01	2.620725e-01
-9	Rv0071	-9	0	A	T	0.223	-1.517565e-01	4.777519e-02	1.212839e-01	1.569585e-03
-9	Rv0075	-9	0	A	T	0.053	-1.147234e-01	7.801319e-02	2.009780e-01	1.419487e-01
-9	Rv0074	-9	0	A	T	0.061	-1.282191e-01	1.118996e-01	2.002486e-01	2.523313e-01
-9	Rv0079	-9	0	A	T	0.016	-7.837065e-02	1.042603e-01	2.047316e-01	4.525452e-01
-9	2355	-9	0	A	T	0.062	-4.174260e-02	1.449577e-01	2.081197e-01	7.734766e-01
-9	Rv2214c	-9	0	A	T	0.042	-6.896041e-02	9.612328e-02	1.988160e-01	4.734046e-01
-9	1898	-9	0	A	T	0.013	3.125688e-01	1.040600e-01	1.952908e-01	2.781278e-03
-9	1897	-9	0	A	T	0.463	4.649144e-02	1.394111e-01	2.169046e-01	7.388886e-01
-9	1890	-9	0	A	T	0.150	1.389994e-02	6.928876e-02	2.065394e-01	8.410744e-01
-9	1891	-9	0	A	T	0.012	-2.375032e-01	1.217940e-01	1.919888e-01	5.165031e-02
-9	1892	-9	0	A	T	0.036	4.443988e-02	1.043221e-01	2.116650e-01	6.702744e-01
-9	2132	-9	0	A	T	0.031	3.764789e-02	1.283738e-01	2.063423e-01	7.694218e-01
-9	2138	-9	0	A	T	0.354	6.771881e-02	9.880683e-02	2.051580e-01	4.933856e-01
-9	Rv1257c	-9	0	A	T	0.040	2.773656e-02	1.031237e-01	2.098792e-01	7.880524e-01
-9	Rv3894c	-9	0	A	T	0.488	-2.477071e-01	2.331709e-01	2.288203e-01	2.885206e-01
-9	Rv0317c	-9	0	A	T	0.015	-9.352710e-02	9.983594e-02	2.035481e-01	3.492453e-01
-9	Rv2447c	-9	0	A	T	0.024	1.772898e-01	8.073779e-02	1.972124e-01	2.849439e-02
-9	Rv1859	-9	0	A	T	0.010	1.284512e-01	1.540457e-01	2.077527e-01	4.047061e-01
-9	Rv2481c	-9	0	A	T	0.039	-4.297976e-02	1.147279e-01	2.109348e-01	7.080767e-01
-9	Rv1852	-9	0	A	T	0.034	-5.971187e-02	1.374310e-01	2.141834e-01	6.640962e-01
-9	Rv1850	-9	0	A	T	0.020	1.695721e-01	9.055064e-02	2.095220e-01	6.161331e-02
-9	Rv1851	-9	0	A	T	0.017	-5.480425e-02	9.737494e-02	2.018696e-01	5.737760e-01
-9	Rv3314c	-9	0	A	T	0.015	-5.811922e-02	1.129295e-01	2.064439e-01	6.069925e-01
-9	1799	-9	0	A	T	0.013	6.320431e-02	1.264246e-01	2.048095e-01	6.173082e-01
-9	1793	-9	0	A	T	0.042	-7.241426e-02	1.235371e-01	2.185054e-01	5.579853e-01
-9	Rv1908c	-9	0	A	T	0.305	3.658478e-01	5.382353e-02	1.238429e-01	2.643852e-11
-9	Rv1932	-9	0	A	T	0.018	8.970944e-02	1.050371e-01	2.030943e-01	3.934148e-01
-9	Rv1937	-9	0	A	T	0.032	6.260897e-02	8.776046e-02	2.105084e-01	4.758791e-01
-9	Rv1936	-9	0	A	T	0.223	2.492638e-01	7.146547e-02	9.749254e-02	5.235398e-04
-9	Rv1939	-9	0	A	T	0.015	-1.496421e-01	1.140627e-01	1.915299e-01	1.900606e-01
-9	Rv1938	-9	0	A	T	0.207	3.700820e-02	7.758351e-02	1.833868e-01	6.335329e-01
-9	1264	-9	0	A	T	0.068	-2.864405e-02	7.710771e-02	1.991272e-01	7.104142e-01
-9	Rv3625c	-9	0	A	T	0.027	-3.627453e-02	8.332990e-02	1.996016e-01	6.634969e-01
-9	Rv2926c	-9	0	A	T	0.010	-3.116134e-01	1.218385e-01	2.034870e-01	1.079176e-02
-9	Rv1488	-9	0	A	T	0.010	8.090262e-02	1.178479e-01	2.008951e-01	4.926706e-01
-9	Rv2015c	-9	0	A	T	0.246	1.338663e-01	7.344033e-02	1.454070e-01	6.884725e-02
-9	Rv3724B	-9	0	A	T	0.278	5.654647e-02	8.780003e-02	1.926261e-01	5.198047e-01
-9	Rv3049c	-9	0	A	T	0.019	-7.015785e-02	9.334782e-02	2.021680e-01	4.526102e-01
-9	Rv3014c	-9	0	A	T	0.044	2.158156e-01	6.960347e-02	2.054283e-01	2.024238e-03
-9	Rv0515	-9	0	A	T	0.172	-2.922388e-02	4.454650e-02	1.974932e-01	5.120630e-01
-9	Rv0517	-9	0	A	T	0.027	5.293803e-02	7.939975e-02	2.035325e-01	5.052097e-01
-9	Rv0511	-9	0	A	T	0.039	-1.075636e-01	8.594165e-02	2.055526e-01	2.112215e-01
-9	Rv0512	-9	0	A	T	0.036	-7.614939e-03	8.457585e-02	2.058112e-01	9.282889e-01
-9	Rv2002	-9	0	A	T	0.087	-8.751888e-02	1.042720e-01	1.961869e-01	4.016266e-01
-9	642	-9	0	A	T	0.011	1.261150e-01	1.414373e-01	2.068501e-01	3.729390e-01
-9	1533	-9	0	A	T	0.012	2.555389e-01	1.094457e-01	2.000990e-01	1.989000e-02
-9	647	-9	0	A	T	0.014	3.619695e-02	1.564860e-01	2.094021e-01	8.171542e-01
-9	Rv1207	-9	0	A	T	0.021	-1.156867e-01	8.975858e-02	1.948049e-01	1.979562e-01
-9	Rv1206	-9	0	A	T	0.168	2.473398e-01	7.621406e-02	8.803258e-02	1.240363e-03
-9	Rv1200	-9	0	A	T	0.016	1.273986e-01	9.489917e-02	1.972867e-01	1.799685e-01
-9	Rv1588c	-9	0	A	T	0.426	-6.377186e-02	8.946117e-02	2.147052e-01	4.762275e-01
-9	Rv1428c	-9	0	A	T	0.059	-1.303173e-02	1.214365e-01	2.056607e-01	9.145775e-01
-9	Rv1890c	-9	0	A	T	0.010	1.112908e-01	1.194064e-01	2.058748e-01	3.517047e-01
-9	Rv2802c	-9	0	A	T	0.045	-3.625838e-02	8.881508e-02	2.020085e-01	6.832432e-01
-9	Rv2426c	-9	0	A	T	0.208	7.303058e-03	5.556331e-02	2.076005e-01	8.954752e-01
-9	Rv3786c	-9	0	A	T	0.109	-4.925090e-03	6.490634e-02	2.047387e-01	9.395406e-01
-9	Rv0236c	-9	0	A	T	0.437	-3.286169e-02	1.000366e-01	2.148118e-01	7.426541e-01
-9	Rv2231c	-9	0	A	T	0.014	7.938734e-04	1.102456e-01	2.037928e-01	9.942570e-01
-9	Rv3511	-9	0	A	T	0.278	2.508550e-02	3.655722e-02	1.989077e-01	4.928610e-01
-9	230	-9	0	A	T	0.016	-3.161268e-02	1.138560e-01	2.022240e-01	7.813757e-01
-9	Rv2779c	-9	0	A	T	0.070	-6.489999e-02	9.993260e-02	2.021817e-01	5.163113e-01
-9	Rv3514	-9	0	A	T	0.279	-8.221174e-03	3.994800e-02	2.096261e-01	8.370214e-01
-9	Rv3517	-9	0	A	T	0.019	-1.347012e-01	1.036268e-01	1.926431e-01	1.941598e-01
-9	Rv3516	-9	0	A	T	0.486	-7.817302e-02	2.433850e-01	2.177547e-01	7.481809e-01
-9	Rv0047c	-9	0	A	T	0.011	1.899497e-02	1.236858e-01	2.033765e-01	8.779985e-01
-9	Rv0450c	-9	0	A	T	0.055	-9.126347e-02	6.668931e-02	2.016804e-01	1.716867e-01
-9	Rv1508c	-9	0	A	T	0.309	6.617161e-02	7.096744e-02	1.808211e-01	3.515044e-01
-9	Rv0265c	-9	0	A	T	0.033	1.491085e-02	9.159899e-02	2.064557e-01	8.707449e-01
-9	Rv2340c	-9	0	A	T	0.044	3.266432e-02	8.218610e-02	2.028141e-01	6.911861e-01
-9	Rv2533c	-9	0	A	T	0.063	8.704981e-02	1.370077e-01	2.190446e-01	5.254402e-01
-9	Rv1172c	-9	0	A	T	0.044	1.697035e-01	8.788414e-02	2.261014e-01	5.396866e-02
-9	Rv2724c	-9	0	A	T	0.203	2.589417e-01	6.412971e-02	5.982069e-02	6.116868e-05
-9	Rv3722c	-9	0	A	T	0.193	1.023044e-01	8.326053e-02	1.426305e-01	2.196701e-01
-9	704	-9	0	A	T	0.042	1.062676e-01	1.043100e-01	2.187553e-01	3.087362e-01
-9	705	-9	0	A	T	0.117	-7.594377e-02	7.195320e-02	2.300156e-01	2.916519e-01
-9	700	-9	0	A	T	0.494	-3.943611e-02	2.393105e-01	2.120718e-01	8.691659e-01
-9	Rv3738c	-9	0	A	T	0.065	-7.268150e-02	1.083900e-01	1.962114e-01	5.027693e-01
-9	Rv3665c	-9	0	A	T	0.018	2.102756e-02	8.999223e-02	2.029202e-01	8.153312e-01
-9	Rv1724c	-9	0	A	T	0.012	2.304708e-02	1.189141e-01	2.034497e-01	8.463900e-01
-9	Rv0202c	-9	0	A	T	0.046	-4.178443e-02	6.522722e-02	2.063332e-01	5.220355e-01
-9	Rv3487c	-9	0	A	T	0.234	-6.358578e-02	7.419288e-02	2.422692e-01	3.917785e-01
-9	Rv0753c	-9	0	A	T	0.022	4.509228e-02	8.695960e-02	2.011647e-01	6.042763e-01
-9	Rv2611c	-9	0	A	T	0.489	7.545031e-02	2.810397e-01	2.186699e-01	7.884337e-01
-9	Rv2081c	-9	0	A	T	0.087	2.120277e-02	4.859750e-02	2.018309e-01	6.627853e-01
-9	1981	-9	0	A	T	0.021	-1.283854e-01	8.546695e-02	2.174421e-01	1.335961e-01
-9	Rv0248c	-9	0	A	T	0.025	-1.084648e-01	1.007259e-01	2.111177e-01	2.820010e-01
-9	Rv3080c	-9	0	A	T	0.066	-5.964569e-03	6.195447e-02	2.035490e-01	9.233365e-01
-9	Rv1052	-9	0	A	T	0.010	8.629020e-02	1.205197e-01	2.032780e-01	4.742877e-01
-9	Rv1056	-9	0	A	T	0.035	8.424477e-02	8.904666e-02	2.152406e-01	3.445026e-01
-9	Rv1057	-9	0	A	T	0.019	1.120575e-01	8.778681e-02	2.068937e-01	2.022965e-01
-9	Rv1054	-9	0	A	T	0.157	-5.353023e-02	7.803416e-02	2.244824e-01	4.929955e-01
-9	Rv3160c	-9	0	A	T	0.011	-2.879287e-01	1.128124e-01	2.000277e-01	1.095591e-02
-9	Rv1059	-9	0	A	T	0.011	2.444920e-01	1.138938e-01	2.024807e-01	3.223177e-02
-9	Rv1004c	-9	0	A	T	0.099	-6.116493e-02	6.186907e-02	2.014006e-01	3.232598e-01
-9	Rv1239c	-9	0	A	T	0.489	7.545031e-02	2.810397e-01	2.186699e-01	7.884337e-01
-9	Rv1781c	-9	0	A	T	0.039	-3.862480e-02	7.609297e-02	1.998909e-01	6.119258e-01
-9	Rv0537c	-9	0	A	T	0.195	3.361909e-01	4.661656e-02	1.434954e-02	1.722042e-12
-9	2816	-9	0	A	T	0.277	3.578537e-02	8.302810e-02	1.913606e-01	6.666254e-01
-9	Rv0895	-9	0	A	T	0.014	4.535129e-03	1.021637e-01	2.017706e-01	9.646081e-01
-9	Rv0894	-9	0	A	T	0.038	9.943115e-02	9.435773e-02	2.038188e-01	2.924257e-01
-9	Rv0896	-9	0	A	T	0.015	2.742443e-02	1.397697e-01	2.069260e-01	8.445130e-01
-9	Rv2675c	-9	0	A	T	0.016	8.929689e-02	9.524450e-02	2.050887e-01	3.488617e-01
-9	Rv0892	-9	0	A	T	0.043	-8.008284e-02	6.913261e-02	2.171491e-01	2.471774e-01
-9	Rv0899	-9	0	A	T	0.025	-3.360945e-02	1.119456e-01	2.022271e-01	7.641087e-01
-9	Rv3918c	-9	0	A	T	0.018	-3.527423e-02	8.971643e-02	2.010568e-01	6.943342e-01
-9	Rv2831	-9	0	A	T	0.213	1.360867e-01	7.769904e-02	1.274069e-01	8.039266e-02
-9	Rv0915c	-9	0	A	T	0.035	1.352818e-01	6.791054e-02	2.211636e-01	4.683058e-02
-9	2332	-9	0	A	T	0.014	6.232280e-02	1.780985e-01	2.120960e-01	7.265142e-01
-9	2338	-9	0	A	T	0.028	-2.343492e-01	2.632090e-01	2.081079e-01	3.736430e-01
-9	Rv0099	-9	0	A	T	0.025	2.362954e-02	8.105016e-02	2.027305e-01	7.707404e-01
-9	Rv0097	-9	0	A	T	0.042	-8.001785e-02	1.126321e-01	2.107209e-01	4.777180e-01
-9	Rv0096	-9	0	A	T	0.285	1.666398e-01	6.647818e-02	1.499425e-01	1.245801e-02
-9	Rv0091	-9	0	A	T	0.020	-4.275044e-02	8.974001e-02	2.009533e-01	6.339814e-01
-9	Rv0286	-9	0	A	T	0.055	7.103411e-03	8.757489e-02	2.069750e-01	9.353804e-01
-9	Rv0092	-9	0	A	T	0.085	6.454987e-02	6.029020e-02	2.250598e-01	2.847686e-01
-9	Rv1255c	-9	0	A	T	0.012	-9.090023e-02	1.104645e-01	2.007676e-01	4.109066e-01
-9	Rv1280c	-9	0	A	T	0.028	-5.390939e-02	7.852153e-02	2.098580e-01	4.926359e-01
-9	1342	-9	0	A	T	0.015	-7.596712e-02	9.802874e-02	2.015586e-01	4.386849e-01
-9	2488	-9	0	A	T	0.016	-7.881827e-02	9.366669e-02	2.026776e-01	4.004263e-01
-9	2489	-9	0	A	T	0.032	1.758556e-02	7.109869e-02	2.029771e-01	8.047321e-01
-9	Rv0022c	-9	0	A	T	0.034	1.114697e-01	1.089592e-01	2.058536e-01	3.067129e-01
-9	2487	-9	0	A	T	0.026	-4.407482e-02	7.619158e-02	1.998144e-01	5.631678e-01
-9	2484	-9	0	A	T	0.013	3.327857e-02	1.087507e-01	2.028158e-01	7.597079e-01
-9	2483	-9	0	A	T	0.010	1.506815e-01	1.232266e-01	2.131426e-01	2.218994e-01
-9	120	-9	0	A	T	0.010	-9.498876e-02	1.432095e-01	2.066258e-01	5.074099e-01
-9	121	-9	0	A	T	0.011	-5.439860e-02	1.155551e-01	2.023337e-01	6.379891e-01
-9	126	-9	0	A	T	0.074	-6.629731e-02	7.046624e-02	2.024484e-01	3.471776e-01
-9	128	-9	0	A	T	0.034	-6.918264e-02	1.320401e-01	1.982413e-01	6.005113e-01
-9	Rv2892c	-9	0	A	T	0.022	9.534771e-02	8.191166e-02	1.991572e-01	2.448876e-01
-9	Rv3238c	-9	0	A	T	0.017	-3.219603e-02	9.275141e-02	2.025983e-01	7.286251e-01
-9	Rv1874	-9	0	A	T	0.046	-7.372473e-02	8.581564e-02	2.069939e-01	3.906351e-01
-9	Rv1875	-9	0	A	T	0.014	-2.047514e-02	1.139378e-01	2.032665e-01	8.574470e-01
-9	Rv1877	-9	0	A	T	0.049	-3.109910e-02	6.421573e-02	2.028103e-01	6.283612e-01
-9	Rv1873	-9	0	A	T	0.019	-6.784852e-02	9.721086e-02	2.073743e-01	4.854854e-01
-9	Rv1878	-9	0	A	T	0.044	7.371299e-02	8.300134e-02	2.079720e-01	3.748565e-01
-9	Rv1879	-9	0	A	T	0.018	-1.360115e-01	9.909384e-02	2.045918e-01	1.704194e-01
-9	Rv2180c	-9	0	A	T	0.127	-2.066367e-02	7.890172e-02	2.171138e-01	7.934978e-01
-9	Rv2487c	-9	0	A	T	0.065	-2.410504e-04	5.118325e-02	2.024571e-01	9.962439e-01
-9	Rv0794c	-9	0	A	T	0.018	-2.363963e-02	9.811809e-02	2.045654e-01	8.096937e-01
-9	Rv1916	-9	0	A	T	0.026	-1.128520e-01	7.777728e-02	1.925318e-01	1.473278e-01
-9	Rv1915	-9	0	A	T	0.359	-1.344072e-02	8.286429e-02	2.144468e-01	8.712033e-01
-9	Rv2920c	-9	0	A	T	0.026	-2.005581e-02	7.868392e-02	2.012918e-01	7.988973e-01
-9	Rv1703c	-9	0	A	T	0.016	-3.082047e-02	1.018758e-01	2.011216e-01	7.623560e-01
-9	Rv2248	-9	0	A	T	0.138	-5.171893e-02	6.567563e-02	2.235904e-01	4.313148e-01
-9	Rv2177c	-9	0	A	T	0.071	7.915915e-02	6.781966e-02	2.135713e-01	2.436065e-01
-9	Rv2247	-9	0	A	T	0.223	1.282294e-01	7.466135e-02	1.335710e-01	8.642248e-02
-9	Rv2245	-9	0	A	T	0.051	9.285287e-02	1.032557e-01	2.257128e-01	3.688897e-01
-9	Rv2242	-9	0	A	T	0.032	-2.603946e-01	1.490024e-01	1.952607e-01	8.106215e-02
-9	Rv2243	-9	0	A	T	0.038	-8.155540e-02	8.423665e-02	1.941987e-01	3.333609e-01
-9	Rv2241	-9	0	A	T	0.016	-9.942717e-02	1.034857e-01	2.060316e-01	3.370601e-01
-9	Rv0601c	-9	0	A	T	0.019	-2.000512e-01	1.554670e-01	2.012015e-01	1.986830e-01
-9	Rv1354c	-9	0	A	T	0.026	-1.070070e-01	7.905614e-02	2.075830e-01	1.764023e-01
-9	Rv1765c	-9	0	A	T	0.242	4.443731e-02	6.981461e-02	1.831583e-01	5.246975e-01
-9	Rv1176c	-9	0	A	T	0.033	-7.874678e-02	1.392321e-01	1.974219e-01	5.718975e-01
-9	Rv2799	-9	0	A	T	0.032	-1.091641e-01	1.016902e-01	1.928227e-01	2.834925e-01
-9	Rv2060	-9	0	A	T	0.020	2.066865e-02	8.855048e-02	2.034096e-01	8.155242e-01
-9	1516	-9	0	A	T	0.038	-1.637796e-01	1.114211e-01	1.911725e-01	1.421242e-01
-9	1510	-9	0	A	T	0.054	9.571402e-02	1.699863e-01	2.217594e-01	5.736044e-01
-9	Rv2065	-9	0	A	T	0.012	-2.383083e-01	1.104324e-01	2.025819e-01	3.133887e-02
-9	Rv1260	-9	0	A	T	0.057	-7.204712e-02	1.336595e-01	2.012514e-01	5.900686e-01
-9	Rv1264	-9	0	A	T	0.031	-3.458580e-02	7.241763e-02	2.010824e-01	6.331224e-01
-9	Rv0796	-9	0	A	T	0.014	1.968930e-01	1.251977e-01	2.159698e-01	1.163408e-01
-9	Rv0797	-9	0	A	T	0.209	1.157948e-02	4.818449e-02	1.969671e-01	8.101701e-01
-9	Rv3573c	-9	0	A	T	0.041	-3.977107e-02	8.883984e-02	2.029059e-01	6.545566e-01
-9	Rv3383c	-9	0	A	T	0.455	-7.629684e-02	9.023646e-02	2.009933e-01	3.981668e-01
-9	Rv3689	-9	0	A	T	0.088	-1.216351e-01	7.705256e-02	2.076312e-01	1.149705e-01
-9	Rv3446c	-9	0	A	T	0.202	5.203432e-02	6.627377e-02	2.032240e-01	4.326893e-01
-9	Rv3682	-9	0	A	T	0.199	1.253031e-01	7.072922e-02	1.621135e-01	7.698504e-02
-9	Rv3684	-9	0	A	T	0.057	4.821496e-02	1.380000e-01	2.121643e-01	7.269273e-01
-9	Rv0136	-9	0	A	T	0.207	1.270158e-01	6.720066e-02	1.386156e-01	5.924074e-02
-9	Rv0134	-9	0	A	T	0.298	1.133409e-02	7.716826e-02	2.072771e-01	8.832814e-01
-9	Rv0133	-9	0	A	T	0.068	-1.936738e-01	1.146347e-01	2.042342e-01	9.166096e-02
-9	Rv0130	-9	0	A	T	0.019	5.727927e-02	9.468898e-02	2.036226e-01	5.454674e-01
-9	Rv0138	-9	0	A	T	0.012	1.141643e-01	1.164239e-01	2.104551e-01	3.272013e-01
-9	Rv0139	-9	0	A	T	0.057	5.112269e-02	5.982859e-02	1.999562e-01	3.931867e-01
-9	Rv3532	-9	0	A	T	0.100	-9.536123e-02	6.399876e-02	1.908835e-01	1.367524e-01
-9	Rv3537	-9	0	A	T	0.185	2.612856e-02	7.560443e-02	1.940078e-01	7.297713e-01
-9	Rv3539	-9	0	A	T	0.071	-8.929667e-02	8.584236e-02	1.990574e-01	2.986595e-01
-9	Rv0578c	-9	0	A	T	0.227	-1.755492e-02	4.260070e-02	2.168470e-01	6.804319e-01
-9	267	-9	0	A	T	0.013	-9.411397e-02	1.816874e-01	2.078203e-01	6.046552e-01
-9	266	-9	0	A	T	0.209	1.620649e-01	9.781397e-02	1.340035e-01	9.808401e-02
-9	1768	-9	0	A	T	0.010	-7.274223e-02	1.545872e-01	2.091623e-01	6.381324e-01
-9	988	-9	0	A	T	0.179	3.672288e-01	3.468783e-02	1.000000e-05	4.477691e-24
-9	989	-9	0	A	T	0.054	-3.745613e-02	7.478176e-02	2.034217e-01	6.166499e-01
-9	Rv2531c	-9	0	A	T	0.066	-5.259309e-02	6.323393e-02	2.003287e-01	4.059060e-01
-9	Rv0132c	-9	0	A	T	0.021	1.828508e-01	9.247592e-02	2.110336e-01	4.848063e-02
-9	2675	-9	0	A	T	0.054	-1.148572e-03	6.708016e-02	2.060485e-01	9.863448e-01
-9	2677	-9	0	A	T	0.037	5.506324e-02	8.927005e-02	2.034782e-01	5.375965e-01
-9	2676	-9	0	A	T	0.013	-1.336254e-01	1.064813e-01	1.989291e-01	2.100108e-01
-9	2929	-9	0	A	T	0.464	5.301974e-02	1.244010e-01	2.142615e-01	6.701193e-01
-9	2920	-9	0	A	T	0.060	-3.796516e-02	1.619545e-01	2.084517e-01	8.147423e-01
-9	2922	-9	0	A	T	0.032	1.578900e-01	1.532613e-01	2.338679e-01	3.033427e-01
-9	Rv1624c	-9	0	A	T	0.067	1.616800e-01	1.152354e-01	2.273567e-01	1.611369e-01
-9	2926	-9	0	A	T	0.424	7.095936e-02	1.035084e-01	2.191359e-01	4.932743e-01
-9	Rv2134c	-9	0	A	T	0.014	2.302794e-02	1.130901e-01	2.042158e-01	8.387178e-01
-9	Rv3333c	-9	0	A	T	0.017	-7.413860e-02	9.228246e-02	1.993914e-01	4.220781e-01
-9	Rv0207c	-9	0	A	T	0.010	-8.952121e-02	1.184070e-01	1.992332e-01	4.499268e-01
-9	Rv0063	-9	0	A	T	0.246	1.136608e-01	7.598722e-02	1.509257e-01	1.352498e-01
-9	Rv2617c	-9	0	A	T	0.015	-7.825534e-02	1.430557e-01	2.072599e-01	5.845694e-01
-9	Rv0068	-9	0	A	T	0.497	-2.169986e-01	3.075236e-01	2.101576e-01	4.806987e-01
-9	Rv3641c	-9	0	A	T	0.035	1.009174e-01	1.044159e-01	2.095510e-01	3.341973e-01
-9	726	-9	0	A	T	0.181	3.618651e-01	3.469908e-02	1.000000e-05	1.830979e-23
-9	727	-9	0	A	T	0.041	-1.369487e-01	1.049416e-01	1.960773e-01	1.924078e-01
-9	722	-9	0	A	T	0.010	-7.187670e-02	1.367411e-01	2.062697e-01	5.993376e-01
-9	Rv2471	-9	0	A	T	0.203	-2.119680e-03	5.924233e-02	2.087386e-01	9.714702e-01
-9	1163	-9	0	A	T	0.015	1.664749e-01	1.036558e-01	2.025248e-01	1.088078e-01
-9	Rv3082c	-9	0	A	T	0.065	-1.235066e-02	9.989090e-02	2.045080e-01	9.016417e-01
-9	Rv1078	-9	0	A	T	0.067	8.204338e-02	1.139028e-01	2.119701e-01	4.716333e-01
-9	Rv2672	-9	0	A	T	0.273	2.114232e-01	9.078574e-02	1.438738e-01	2.020976e-02
-9	Rv1076	-9	0	A	T	0.189	3.343689e-01	4.738249e-02	1.314244e-02	4.854683e-12
-9	Rv1077	-9	0	A	T	0.016	1.102235e-01	9.635077e-02	2.007426e-01	2.531007e-01
-9	Rv1073	-9	0	A	T	0.024	1.217201e-01	9.550531e-02	1.933422e-01	2.029993e-01
-9	Rv3166c	-9	0	A	T	0.013	1.097400e-01	1.231692e-01	2.111588e-01	3.733129e-01
-9	Rv0152c	-9	0	A	T	0.067	-4.008769e-02	7.317316e-02	1.978728e-01	5.840067e-01
-9	474	-9	0	A	T	0.011	4.197079e-02	1.226267e-01	2.058396e-01	7.322751e-01
-9	1361	-9	0	A	T	0.010	2.683380e-01	1.206270e-01	2.042609e-01	2.649509e-02
-9	792	-9	0	A	T	0.044	1.633884e-02	7.054141e-02	2.041569e-01	8.169140e-01
-9	Rv2320c	-9	0	A	T	0.023	-5.133499e-02	8.275614e-02	2.031851e-01	5.352919e-01
-9	Rv3492c	-9	0	A	T	0.021	-1.605583e-01	1.390857e-01	2.021976e-01	2.488158e-01
-9	Rv0078A	-9	0	A	T	0.184	3.613258e-01	3.458530e-02	1.000000e-05	1.550809e-23
-9	1867	-9	0	A	T	0.015	3.984266e-02	1.470266e-01	2.086236e-01	7.864950e-01
-9	Rv1323	-9	0	A	T	0.017	-1.153125e-01	1.031027e-01	2.082808e-01	2.638466e-01
-9	Rv0878c	-9	0	A	T	0.320	7.200054e-02	3.817815e-02	2.111230e-01	5.980404e-02
-9	Rv3830c	-9	0	A	T	0.215	1.055570e-01	9.275012e-02	1.552921e-01	2.555550e-01
-9	Rv3241c	-9	0	A	T	0.018	5.087617e-02	1.112098e-01	2.091688e-01	6.474970e-01
-9	Rv0978c	-9	0	A	T	0.234	-1.461749e-02	3.902787e-02	2.113538e-01	7.081390e-01
-9	Rv2677c	-9	0	A	T	0.055	-7.786690e-02	1.548735e-01	2.035157e-01	6.153107e-01
-9	Rv0309	-9	0	A	T	0.062	1.045512e-01	1.120920e-01	2.201455e-01	3.513475e-01
-9	Rv0743c	-9	0	A	T	0.015	-5.640088e-02	1.000134e-01	2.076086e-01	5.730164e-01
-9	Rv0301	-9	0	A	T	0.014	-1.456732e-04	1.129921e-01	2.051721e-01	9.989718e-01
-9	Rv0303	-9	0	A	T	0.021	-3.216063e-02	8.758233e-02	2.031090e-01	7.135997e-01
-9	Rv0302	-9	0	A	T	0.138	3.540424e-02	7.339426e-02	1.987857e-01	6.297140e-01
-9	Rv2813	-9	0	A	T	0.068	-1.872573e-02	1.079336e-01	2.057508e-01	8.623240e-01
-9	Rv2812	-9	0	A	T	0.481	-9.066786e-02	1.387747e-01	2.121900e-01	5.137910e-01
-9	Rv3410c	-9	0	A	T	0.011	-4.262267e-03	1.147865e-01	2.022998e-01	9.703924e-01
-9	2315	-9	0	A	T	0.025	1.552416e-01	8.120653e-02	2.058697e-01	5.640610e-02
-9	Rv0380c	-9	0	A	T	0.215	2.391610e-01	7.068555e-02	8.409145e-02	7.638477e-04
-9	2310	-9	0	A	T	0.052	-1.218257e-01	2.094132e-01	2.084184e-01	5.609615e-01
-9	Rv2954c	-9	0	A	T	0.010	-4.354355e-02	1.169254e-01	2.029719e-01	7.097271e-01
-9	Rv2634c	-9	0	A	T	0.071	1.207560e-01	6.371168e-02	1.918520e-01	5.854040e-02
-9	Rv0020c	-9	0	A	T	0.368	1.379928e-02	6.243571e-02	2.045387e-01	8.251576e-01
-9	Rv2054	-9	0	A	T	0.020	-9.987719e-02	1.170148e-01	2.076477e-01	3.937087e-01
-9	103	-9	0	A	T	0.026	8.075086e-02	1.152128e-01	2.200614e-01	4.836549e-01
-9	100	-9	0	A	T	0.015	-9.336849e-02	1.655444e-01	2.126146e-01	5.729650e-01
-9	101	-9	0	A	T	0.022	1.376322e-01	1.271507e-01	2.182137e-01	2.795073e-01
-9	106	-9	0	A	T	0.096	-1.820797e-02	8.207245e-02	2.036770e-01	8.245064e-01
-9	Rv3890c	-9	0	A	T	0.011	1.580841e-01	1.305933e-01	2.000085e-01	2.265748e-01
-9	Rv0825c	-9	0	A	T	0.232	4.928773e-02	6.738910e-02	1.782629e-01	4.648347e-01
-9	Rv2510c	-9	0	A	T	0.034	8.080892e-03	8.266835e-02	2.034837e-01	9.221638e-01
-9	Rv1895	-9	0	A	T	0.485	7.081816e-02	1.834061e-01	2.122676e-01	6.995430e-01
-9	Rv1891	-9	0	A	T	0.032	-8.714679e-02	8.032758e-02	2.289008e-01	2.784177e-01
-9	Rv2485c	-9	0	A	T	0.186	2.638193e-01	6.660625e-02	4.693599e-02	8.391633e-05
-9	Rv1129c	-9	0	A	T	0.030	1.435635e-02	7.019456e-02	2.016373e-01	8.380168e-01
-9	Rv3608c	-9	0	A	T	0.011	5.876076e-02	1.235857e-01	2.056082e-01	6.346331e-01
-9	Rv2080	-9	0	A	T	0.015	-9.893408e-03	1.138426e-01	2.053892e-01	9.307774e-01
-9	Rv1399c	-9	0	A	T	0.063	3.172269e-02	9.967345e-02	2.074295e-01	7.503970e-01
-9	3011	-9	0	A	T	0.236	3.529222e-02	6.346175e-02	1.885698e-01	5.783435e-01
-9	Rv1329c	-9	0	A	T	0.215	2.216770e-01	8.326008e-02	1.134594e-01	7.971200e-03
-9	3014	-9	0	A	T	0.140	-2.312232e-02	7.426536e-02	2.017103e-01	7.556480e-01
-9	Rv3010c	-9	0	A	T	0.014	1.002440e-01	1.203264e-01	2.083029e-01	4.051293e-01
-9	1759	-9	0	A	T	0.177	3.754307e-01	3.467075e-02	1.000000e-05	5.052130e-25
-9	1757	-9	0	A	T	0.012	7.741451e-02	1.106254e-01	2.050394e-01	4.843377e-01
-9	1755	-9	0	A	T	0.051	-1.374141e-01	2.477789e-01	2.137890e-01	5.793924e-01
-9	Rv2263	-9	0	A	T	0.023	2.377270e-02	1.100575e-01	2.060413e-01	8.290612e-01
-9	Rv2265	-9	0	A	T	0.074	1.120266e-03	8.514242e-02	2.049455e-01	9.895066e-01
-9	Rv2266	-9	0	A	T	0.055	-1.450823e-02	8.049757e-02	2.043694e-01	8.570332e-01
-9	Rv1790	-9	0	A	T	0.032	-6.699427e-02	7.266572e-02	1.936687e-01	3.569353e-01
-9	Rv1792	-9	0	A	T	0.063	-1.963953e-01	1.354150e-01	2.111517e-01	1.475065e-01
-9	767b	-9	0	A	T	0.011	-7.871229e-02	1.126756e-01	1.998106e-01	4.850966e-01
-9	Rv0656c	-9	0	A	T	0.056	9.300467e-02	9.655363e-02	2.219787e-01	3.358246e-01
-9	Rv1797	-9	0	A	T	0.062	-1.020916e-01	1.062854e-01	2.005359e-01	3.371809e-01
-9	Rv1796	-9	0	A	T	0.016	-3.622167e-02	9.453077e-02	2.006094e-01	7.017309e-01
-9	1289	-9	0	A	T	0.010	-9.746379e-02	1.264216e-01	2.137284e-01	4.410534e-01
-9	Rv1174c	-9	0	A	T	0.023	-4.780612e-02	1.175713e-01	2.007408e-01	6.844407e-01
-9	1579	-9	0	A	T	0.062	1.434984e-02	1.169343e-01	2.097947e-01	9.023734e-01
-9	1578	-9	0	A	T	0.054	-2.150828e-02	1.698750e-01	2.085176e-01	8.992908e-01
-9	1573	-9	0	A	T	0.012	2.037241e-01	1.327892e-01	2.116226e-01	1.255250e-01
-9	1572	-9	0	A	T	0.018	-3.656618e-02	9.049490e-02	2.005683e-01	6.863101e-01
-9	1571	-9	0	A	T	0.062	-5.602294e-02	1.234953e-01	2.061060e-01	6.502536e-01
-9	686	-9	0	A	T	0.017	1.707231e-01	9.615333e-02	2.079847e-01	7.633204e-02
-9	683	-9	0	A	T	0.010	6.621127e-02	1.207371e-01	2.044860e-01	5.836325e-01
-9	1574	-9	0	A	T	0.020	-9.226189e-02	8.631519e-02	2.012223e-01	2.855592e-01
-9	Rv2948c	-9	0	A	T	0.077	-7.985429e-02	7.380691e-02	1.981238e-01	2.797287e-01
-9	Rv2995c	-9	0	A	T	0.045	2.590324e-01	9.220812e-02	2.283587e-01	5.132823e-03
-9	Rv1894c	-9	0	A	T	0.059	1.342061e-02	6.211378e-02	2.022547e-01	8.290128e-01
-9	Rv2690c	-9	0	A	T	0.079	-6.967488e-02	8.938016e-02	1.960862e-01	4.359815e-01
-9	Rv3785	-9	0	A	T	0.218	7.596759e-02	8.389485e-02	1.717616e-01	3.655695e-01
-9	Rv3827c	-9	0	A	T	0.487	-1.565173e-01	2.403630e-01	2.195897e-01	5.151928e-01
-9	Rv1537	-9	0	A	T	0.059	3.821752e-03	8.515095e-02	2.090924e-01	9.642167e-01
-9	Rv1240	-9	0	A	T	0.012	1.961143e-01	1.090804e-01	1.996034e-01	7.271203e-02
-9	Rv1530	-9	0	A	T	0.067	1.077830e-01	9.209518e-02	2.132030e-01	2.423410e-01
-9	Rv1533	-9	0	A	T	0.013	-5.609279e-02	1.146352e-01	2.041417e-01	6.248022e-01
-9	Rv1244	-9	0	A	T	0.076	-1.324093e-02	9.288217e-02	2.041279e-01	8.866899e-01
-9	Rv0111	-9	0	A	T	0.031	1.860839e-01	7.509388e-02	2.026116e-01	1.349356e-02
-9	Rv0112	-9	0	A	T	0.025	-3.825541e-02	7.703786e-02	1.994672e-01	6.196729e-01
-9	Rv0113	-9	0	A	T	0.083	-1.736710e-01	7.660226e-02	2.051029e-01	2.374466e-02
-9	Rv0114	-9	0	A	T	0.021	1.691382e-01	1.119623e-01	2.114905e-01	1.314139e-01
-9	Rv0115	-9	0	A	T	0.260	2.919452e-01	7.091637e-02	1.003349e-01	4.397265e-05
-9	Rv0117	-9	0	A	T	0.173	1.655533e-01	7.062511e-02	1.288412e-01	1.940714e-02
-9	Rv0119	-9	0	A	T	0.048	1.026696e-01	9.529906e-02	2.076417e-01	2.817733e-01
-9	Rv2319c	-9	0	A	T	0.062	6.238230e-02	1.071208e-01	2.080642e-01	5.605529e-01
-9	Rv3299c	-9	0	A	T	0.125	-2.192765e-02	6.016625e-02	2.051239e-01	7.156534e-01
-9	Rv1446c	-9	0	A	T	0.455	-1.102081e-02	1.104912e-01	2.126887e-01	9.205820e-01
-9	Rv2868c	-9	0	A	T	0.012	-4.324787e-02	1.199877e-01	2.023693e-01	7.186518e-01
-9	Rv0043c	-9	0	A	T	0.015	1.167157e-02	1.063434e-01	2.036289e-01	9.126426e-01
-9	241	-9	0	A	T	0.023	8.377971e-02	8.565671e-02	2.005396e-01	3.284370e-01
-9	Rv0964c	-9	0	A	T	0.492	1.086261e-01	2.254272e-01	2.117814e-01	6.300808e-01
-9	Rv0423c	-9	0	A	T	0.012	1.222560e-01	1.194343e-01	2.060499e-01	3.064369e-01
-9	Rv3922c	-9	0	A	T	0.013	-7.855422e-02	1.235228e-01	2.044583e-01	5.250591e-01
-9	Rv0269c	-9	0	A	T	0.012	2.405917e-01	1.087000e-01	1.952490e-01	2.725962e-02
-9	Rv0327c	-9	0	A	T	0.087	-3.708829e-02	8.535171e-02	2.108111e-01	6.640609e-01
-9	Rv2407	-9	0	A	T	0.446	4.173925e-02	1.162527e-01	2.129139e-01	7.196960e-01
-9	Rv1245c	-9	0	A	T	0.038	4.615129e-02	1.155611e-01	2.114803e-01	6.897690e-01
-9	Rv2728c	-9	0	A	T	0.025	-7.382578e-02	1.201250e-01	2.044531e-01	5.390754e-01
-9	Rv2344c	-9	0	A	T	0.021	8.436271e-02	9.711121e-02	2.044297e-01	3.853563e-01
-9	Rv0296c	-9	0	A	T	0.021	1.275546e-01	9.359012e-02	2.022814e-01	1.734381e-01
-9	2699	-9	0	A	T	0.030	-3.379693e-01	1.911393e-01	2.007640e-01	7.755311e-02
-9	2698	-9	0	A	T	0.061	-4.945332e-02	7.930824e-02	2.039600e-01	5.331615e-01
-9	2696	-9	0	A	T	0.010	2.429919e-01	1.221783e-01	1.902316e-01	4.718691e-02
-9	2693	-9	0	A	T	0.487	8.088429e-02	1.990230e-01	2.099844e-01	6.845930e-01
-9	2691	-9	0	A	T	0.015	-1.443940e-01	3.003043e-01	2.156065e-01	6.308207e-01
-9	Rv1622c	-9	0	A	T	0.016	1.093544e-01	9.753374e-02	2.069728e-01	2.626661e-01
-9	Rv3483c	-9	0	A	T	0.176	1.633408e-01	7.984574e-02	1.241016e-01	4.123363e-02
-9	Rv1673c	-9	0	A	T	0.030	-1.059770e-01	9.333098e-02	1.963736e-01	2.566337e-01
-9	Rv2024c	-9	0	A	T	0.486	-5.647851e-02	1.794275e-01	2.089298e-01	7.530484e-01
-9	Rv0484c	-9	0	A	T	0.080	-2.435361e-03	1.336822e-01	2.137717e-01	9.854715e-01
-9	Rv1178	-9	0	A	T	0.065	-2.376922e-02	1.229241e-01	2.066339e-01	8.467405e-01
-9	Rv2110c	-9	0	A	T	0.010	1.894722e-01	1.227777e-01	2.117671e-01	1.233217e-01
-9	Rv2559c	-9	0	A	T	0.063	-1.451431e-01	1.364628e-01	2.119149e-01	2.879461e-01
-9	Rv2615c	-9	0	A	T	0.149	3.384235e-03	4.240175e-02	2.050588e-01	9.364129e-01
-9	1143	-9	0	A	T	0.062	-2.034088e-02	1.444512e-01	2.086727e-01	8.880648e-01
-9	1140	-9	0	A	T	0.034	-1.477727e-01	1.376316e-01	2.261516e-01	2.834089e-01
-9	1141	-9	0	A	T	0.038	-1.055893e-01	1.149585e-01	2.195697e-01	3.587376e-01
-9	1147	-9	0	A	T	0.068	-1.436747e-01	9.130893e-02	2.038566e-01	1.161454e-01
-9	Rv2459	-9	0	A	T	0.016	1.476001e-02	9.530374e-02	2.015997e-01	8.769747e-01
-9	Rv2458	-9	0	A	T	0.486	-7.817302e-02	2.433850e-01	2.177547e-01	7.481809e-01
-9	1148	-9	0	A	T	0.057	-1.102007e-01	1.393304e-01	2.008461e-01	4.293059e-01
-9	Rv2041c	-9	0	A	T	0.015	7.713646e-02	1.010757e-01	2.026630e-01	4.456796e-01
-9	Rv3434c	-9	0	A	T	0.021	2.546079e-02	9.281342e-02	2.086416e-01	7.839341e-01
-9	Rv1450c	-9	0	A	T	0.313	5.495626e-02	4.165181e-02	1.754377e-01	1.875464e-01
-9	10	-9	0	A	T	0.013	1.258588e-01	1.104176e-01	2.088889e-01	2.548196e-01
-9	2969	-9	0	A	T	0.027	6.873073e-02	7.545115e-02	1.900407e-01	3.627086e-01
-9	Rv2294	-9	0	A	T	0.018	4.474283e-02	9.706876e-02	2.052037e-01	6.450139e-01
-9	Rv2296	-9	0	A	T	0.041	-3.597164e-02	1.135423e-01	2.099068e-01	7.514992e-01
-9	Rv0805	-9	0	A	T	0.021	-7.524623e-02	9.136267e-02	2.030096e-01	4.105041e-01
-9	Rv0533c	-9	0	A	T	0.039	-4.238880e-02	8.706711e-02	1.962067e-01	6.265462e-01
-9	Rv0326	-9	0	A	T	0.029	7.477211e-02	1.013876e-01	2.150831e-01	4.611225e-01
-9	Rv3832c	-9	0	A	T	0.066	-1.176204e-03	1.004890e-01	2.071527e-01	9.906651e-01
-9	Rv0324	-9	0	A	T	0.369	1.107646e-02	9.110238e-02	2.110800e-01	9.032715e-01
-9	Rv0322	-9	0	A	T	0.014	1.138227e-01	1.123030e-01	2.065532e-01	3.112264e-01
-9	Rv0321	-9	0	A	T	0.015	-6.253092e-02	1.897173e-01	2.143530e-01	7.418203e-01
-9	Rv2875	-9	0	A	T	0.038	7.205062e-03	1.371420e-01	2.130468e-01	9.581186e-01
-9	Rv2874	-9	0	A	T	0.488	1.292719e-01	2.293530e-01	2.157833e-01	5.732178e-01
-9	381	-9	0	A	T	0.362	8.546296e-02	9.422666e-02	2.018537e-01	3.647850e-01
-9	385	-9	0	A	T	0.074	-6.401951e-02	6.614810e-02	2.114760e-01	3.335352e-01
-9	Rv3469c	-9	0	A	T	0.029	-1.370924e-02	9.210818e-02	2.063433e-01	8.817326e-01
-9	Rv1888c	-9	0	A	T	0.409	1.248145e-02	9.806431e-02	2.134984e-01	8.987641e-01
-9	Rv1467c	-9	0	A	T	0.026	1.193718e-01	7.715177e-02	2.071428e-01	1.223495e-01
-9	Rv1855c	-9	0	A	T	0.018	-1.219759e-01	9.331953e-02	2.001567e-01	1.917017e-01
-9	Rv3332	-9	0	A	T	0.013	-9.103850e-02	1.072417e-01	2.047433e-01	3.962799e-01
-9	Rv0406c	-9	0	A	T	0.014	8.445540e-02	1.183805e-01	2.022714e-01	4.758693e-01
-9	Rv2567	-9	0	A	T	0.486	-7.817302e-02	2.433850e-01	2.177547e-01	7.481809e-01
-9	2197	-9	0	A	T	0.141	8.884312e-02	7.715215e-02	1.908703e-01	2.499857e-01
-9	2198	-9	0	A	T	0.010	-1.393928e-01	1.197498e-01	2.026070e-01	2.448863e-01
-9	Rv3475	-9	0	A	T	0.013	1.199920e-01	1.334181e-01	2.086976e-01	3.688277e-01
-9	Rv3478	-9	0	A	T	0.295	-2.722900e-02	5.709712e-02	2.188905e-01	6.336197e-01
-9	Rv3479	-9	0	A	T	0.489	7.545031e-02	2.810397e-01	2.186699e-01	7.884337e-01
-9	167	-9	0	A	T	0.075	-1.172746e-01	1.173596e-01	2.048391e-01	3.180753e-01
-9	160	-9	0	A	T	0.024	6.237759e-03	2.836379e-01	2.202533e-01	9.824619e-01
-9	161	-9	0	A	T	0.034	-8.838554e-02	9.021324e-02	2.021336e-01	3.276208e-01
-9	Rv0823c	-9	0	A	T	0.222	5.294463e-02	6.772847e-02	1.727709e-01	4.346971e-01
-9	Rv0273c	-9	0	A	T	0.020	8.799250e-02	9.504536e-02	2.024767e-01	3.549357e-01
-9	Rv2896c	-9	0	A	T	0.026	1.777287e-02	8.855924e-02	2.042024e-01	8.410117e-01
-9	Rv2329c	-9	0	A	T	0.070	5.414474e-02	8.568291e-02	2.102057e-01	5.276869e-01
-9	Rv2821c	-9	0	A	T	0.020	6.218884e-02	1.124323e-01	2.046108e-01	5.803914e-01
-9	2737	-9	0	A	T	0.090	-1.241767e-01	9.668657e-02	1.972448e-01	1.995393e-01
-9	2730	-9	0	A	T	0.029	-3.607334e-02	2.225206e-01	2.120574e-01	8.712735e-01
-9	Rv2512c	-9	0	A	T	0.413	-5.775262e-02	6.800704e-02	2.078587e-01	3.961100e-01
-9	Rv0676c	-9	0	A	T	0.493	3.900816e-02	2.253967e-01	2.088060e-01	8.626608e-01
-9	Rv3000	-9	0	A	T	0.021	-8.320254e-02	1.341102e-01	2.029449e-01	5.352341e-01
-9	Rv3008	-9	0	A	T	0.014	-5.063039e-02	1.026197e-01	2.024543e-01	6.219307e-01
-9	Rv1902c	-9	0	A	T	0.019	1.053484e-01	9.382515e-02	2.098376e-01	2.619778e-01
-9	Rv3312c	-9	0	A	T	0.012	-1.698000e-01	1.086302e-01	1.987201e-01	1.185715e-01
-9	Rv0890c	-9	0	A	T	0.495	3.193435e-01	2.678291e-01	2.089126e-01	2.336129e-01
-9	Rv0790c	-9	0	A	T	0.035	1.911481e-02	1.054399e-01	2.038666e-01	8.562059e-01
-9	Rv3378c	-9	0	A	T	0.025	1.620804e-01	9.339965e-02	1.912715e-01	8.320849e-02
-9	1777	-9	0	A	T	0.126	3.406380e-02	5.792540e-02	2.079986e-01	5.567175e-01
-9	Rv2207	-9	0	A	T	0.034	-2.689307e-02	1.321594e-01	2.035420e-01	8.388233e-01
-9	Rv2208	-9	0	A	T	0.062	8.957498e-02	1.544247e-01	2.203146e-01	5.621008e-01
-9	Rv2209	-9	0	A	T	0.067	-6.122198e-02	7.490185e-02	2.016284e-01	4.140550e-01
-9	Rv3915	-9	0	A	T	0.026	8.232071e-02	8.002430e-02	2.046455e-01	3.040489e-01
-9	Rv3911	-9	0	A	T	0.488	-1.009017e-01	2.298342e-01	2.147294e-01	6.608102e-01
-9	Rv3910	-9	0	A	T	0.107	-3.023847e-02	5.334495e-02	1.998618e-01	5.710357e-01
-9	Rv3913	-9	0	A	T	0.029	-6.754108e-02	7.883957e-02	2.008130e-01	3.919682e-01
-9	Rv3912	-9	0	A	T	0.043	-6.349320e-02	9.452409e-02	1.989922e-01	5.020315e-01
-9	1554	-9	0	A	T	0.049	-6.787486e-02	8.696317e-02	2.129746e-01	4.354127e-01
-9	3037	-9	0	A	T	0.014	-2.446841e-02	1.109426e-01	2.035240e-01	8.255200e-01
-9	3031	-9	0	A	T	0.015	5.701917e-02	1.087939e-01	2.068758e-01	6.004065e-01
-9	3032	-9	0	A	T	0.023	-1.779191e-02	9.516415e-02	2.065068e-01	8.517569e-01
-9	Rv3125c	-9	0	A	T	0.056	-7.770671e-02	7.533390e-02	2.142702e-01	3.027354e-01
-9	Rv1896c	-9	0	A	T	0.017	-2.943160e-02	9.526683e-02	2.018567e-01	7.574786e-01
-9	Rv2078	-9	0	A	T	0.456	9.145490e-02	1.032997e-01	2.154211e-01	3.763408e-01
-9	Rv1069c	-9	0	A	T	0.097	1.264274e-01	7.308288e-02	2.242837e-01	8.417417e-02
-9	Rv1034c	-9	0	A	T	0.023	-2.358641e-02	9.885969e-02	2.039008e-01	8.115115e-01
-9	Rv2696c	-9	0	A	T	0.024	-8.164909e-04	9.233928e-02	2.063645e-01	9.929480e-01
-9	Rv3649	-9	0	A	T	0.284	5.711846e-02	7.544016e-02	1.866661e-01	4.492743e-01
-9	Rv3645	-9	0	A	T	0.070	1.358457e-01	8.690829e-02	2.165092e-01	1.185736e-01
-9	Rv1519	-9	0	A	T	0.029	-3.441341e-01	2.225092e-01	2.124016e-01	1.225008e-01
-9	Rv1518	-9	0	A	T	0.049	-7.651792e-02	7.708666e-02	2.002793e-01	3.213059e-01
-9	Rv1517	-9	0	A	T	0.352	2.792734e-02	8.245355e-02	2.049452e-01	7.349548e-01
-9	Rv1511	-9	0	A	T	0.014	2.117386e-02	1.028820e-01	2.018530e-01	8.370134e-01
-9	Rv1510	-9	0	A	T	0.032	-5.136665e-02	7.553620e-02	2.035060e-01	4.967574e-01
-9	Rv0178	-9	0	A	T	0.031	-9.888934e-02	8.262162e-02	2.243939e-01	2.318342e-01
-9	Rv2777c	-9	0	A	T	0.077	1.365859e-02	7.463039e-02	2.057521e-01	8.548487e-01
-9	Rv0172	-9	0	A	T	0.235	3.712130e-02	6.865427e-02	2.006580e-01	5.889215e-01
-9	Rv0173	-9	0	A	T	0.049	-3.375564e-02	8.549728e-02	2.083627e-01	6.931236e-01
-9	Rv0170	-9	0	A	T	0.049	-1.505450e-02	1.072558e-01	2.089443e-01	8.884235e-01
-9	Rv0171	-9	0	A	T	0.054	-1.234350e-01	7.497039e-02	2.099384e-01	1.002100e-01
-9	Rv0176	-9	0	A	T	0.079	-1.882331e-01	1.028203e-01	2.183172e-01	6.765570e-02
-9	Rv0174	-9	0	A	T	0.497	-2.169986e-01	3.075236e-01	2.101576e-01	4.806987e-01
-9	Rv0175	-9	0	A	T	0.099	-1.901324e-01	7.777114e-02	1.959339e-01	1.478954e-02
-9	Rv2360c	-9	0	A	T	0.356	5.337453e-02	9.891910e-02	2.063655e-01	5.896944e-01
-9	Rv3220c	-9	0	A	T	0.217	4.744509e-02	7.420148e-02	1.768488e-01	5.228081e-01
-9	Rv3457c	-9	0	A	T	0.021	-9.507968e-02	9.689202e-02	1.974323e-01	3.268542e-01
-9	228	-9	0	A	T	0.053	-1.508392e-01	1.020819e-01	1.937418e-01	1.400471e-01
-9	227	-9	0	A	T	0.190	-9.266901e-03	6.096367e-02	2.101391e-01	8.792340e-01
-9	226	-9	0	A	T	0.076	-5.173952e-02	1.075799e-01	2.051499e-01	6.307393e-01
-9	Rv0962c	-9	0	A	T	0.494	2.990089e-01	2.228541e-01	2.084858e-01	1.802074e-01
-9	222	-9	0	A	T	0.034	1.315738e-02	1.421560e-01	2.109805e-01	9.262882e-01
-9	Rv3595c	-9	0	A	T	0.022	7.975905e-02	8.119457e-02	1.974202e-01	3.263497e-01
-9	Rv2999	-9	0	A	T	0.487	-3.552923e-01	2.169511e-01	2.434653e-01	1.020321e-01
-9	Rv2991	-9	0	A	T	0.014	8.460927e-02	1.222796e-01	2.074880e-01	4.892550e-01
-9	Rv2997	-9	0	A	T	0.047	-4.879776e-02	8.424190e-02	1.997701e-01	5.626391e-01
-9	Rv2994	-9	0	A	T	0.133	-1.026483e-02	6.716652e-02	2.038611e-01	8.785879e-01
-9	Rv3920c	-9	0	A	T	0.024	-1.269617e-02	8.852352e-02	2.050700e-01	8.860069e-01
-9	Rv0329c	-9	0	A	T	0.023	6.300373e-02	1.050128e-01	2.075434e-01	5.487644e-01
-9	Rv0624	-9	0	A	T	0.010	5.749221e-04	1.180895e-01	2.018564e-01	9.961172e-01
-9	2507	-9	0	A	T	0.010	-1.149769e-02	1.460233e-01	2.053416e-01	9.372675e-01
-9	2506	-9	0	A	T	0.487	1.868332e-01	1.990292e-01	2.154932e-01	3.482619e-01
-9	Rv2346c	-9	0	A	T	0.235	1.303939e-02	7.050556e-02	2.007971e-01	8.533394e-01
-9	650	-9	0	A	T	0.090	-1.179924e-01	9.843804e-02	1.930770e-01	2.311523e-01
-9	Rv1204c	-9	0	A	T	0.065	6.902055e-04	9.944903e-02	2.047646e-01	9.944649e-01
-9	Rv1992c	-9	0	A	T	0.078	4.365417e-02	6.358636e-02	2.178167e-01	4.926496e-01
-9	Rv1675c	-9	0	A	T	0.069	-7.545973e-02	1.072478e-01	2.015329e-01	4.819619e-01
-9	1524	-9	0	A	T	0.048	-1.809129e-01	1.052749e-01	2.001019e-01	8.623989e-02
-9	1525	-9	0	A	T	0.012	1.295860e-01	1.111393e-01	2.102136e-01	2.440999e-01
-9	1526	-9	0	A	T	0.017	4.354954e-02	1.020886e-01	2.064314e-01	6.698386e-01
-9	Rv2036	-9	0	A	T	0.065	-6.629842e-02	1.236694e-01	2.066770e-01	5.920981e-01
-9	Rv2032	-9	0	A	T	0.021	4.096531e-02	1.080490e-01	2.038666e-01	7.047245e-01
-9	Rv2495c	-9	0	A	T	0.489	7.545031e-02	2.810397e-01	2.186699e-01	7.884337e-01
-9	Rv2112c	-9	0	A	T	0.074	1.695552e-02	5.549780e-02	2.060993e-01	7.600815e-01
-9	Rv2030c	-9	0	A	T	0.028	-1.467541e-01	7.249947e-02	2.082373e-01	4.340408e-02
-9	Rv0399c	-9	0	A	T	0.032	5.470297e-02	8.379384e-02	2.114659e-01	5.141244e-01
-9	Rv2316	-9	0	A	T	0.357	3.801014e-02	9.401072e-02	2.066016e-01	6.861278e-01
-9	Rv2047c	-9	0	A	T	0.197	1.367073e-01	6.957830e-02	1.218645e-01	4.991212e-02
-9	Rv2437	-9	0	A	T	0.178	3.652017e-01	3.481183e-02	1.000000e-05	1.054759e-23
-9	Rv2436	-9	0	A	T	0.486	3.255512e-01	1.889467e-01	2.376755e-01	8.542251e-02
-9	Rv2038c	-9	0	A	T	0.065	-1.102133e-01	1.076553e-01	2.090286e-01	3.063725e-01
-9	Rv3436c	-9	0	A	T	0.019	5.834856e-02	9.212781e-02	2.036602e-01	5.267577e-01
-9	Rv1075c	-9	0	A	T	0.058	4.768419e-02	8.727063e-02	2.239638e-01	5.850039e-01
-9	Rv3714c	-9	0	A	T	0.015	-2.721686e-01	9.642664e-02	2.148313e-01	4.926976e-03
-9	Rv2797c	-9	0	A	T	0.070	-1.001139e-01	6.819781e-02	1.864238e-01	1.426453e-01
-9	Rv1166	-9	0	A	T	0.040	1.559054e-01	7.863116e-02	1.931343e-01	4.786501e-02
-9	Rv1165	-9	0	A	T	0.010	1.359090e-01	1.174156e-01	1.928257e-01	2.475403e-01
-9	Rv1162	-9	0	A	T	0.093	-1.496031e-01	8.693860e-02	1.878126e-01	8.581954e-02
-9	Rv1163	-9	0	A	T	0.127	-1.233722e-02	7.806301e-02	2.145881e-01	8.744786e-01
-9	Rv1160	-9	0	A	T	0.138	2.568203e-02	7.392721e-02	2.039138e-01	7.284191e-01
-9	Rv1161	-9	0	A	T	0.041	-6.784845e-02	6.749783e-02	1.970170e-01	3.152202e-01
-9	Rv3509c	-9	0	A	T	0.018	1.134254e-01	9.479085e-02	2.026488e-01	2.319545e-01
-9	Rv0341	-9	0	A	T	0.032	-2.838641e-02	7.269145e-02	2.015690e-01	6.963054e-01
-9	Rv0343	-9	0	A	T	0.015	-9.068608e-02	1.003365e-01	2.064663e-01	3.664642e-01
-9	Rv0342	-9	0	A	T	0.085	1.051818e-01	8.653753e-02	2.170495e-01	2.246876e-01
-9	Rv2438c	-9	0	A	T	0.068	-8.891247e-02	7.334755e-02	1.885736e-01	2.259239e-01
-9	Rv0162c	-9	0	A	T	0.027	-5.794058e-02	8.089793e-02	2.035307e-01	4.741433e-01
-9	Rv2853	-9	0	A	T	0.345	-3.286906e-02	4.032018e-02	2.180888e-01	4.152900e-01
-9	Rv2856	-9	0	A	T	0.015	-7.988730e-02	1.044370e-01	2.017165e-01	4.446212e-01
-9	Rv2855	-9	0	A	T	0.022	-1.326852e-02	8.734302e-02	2.025470e-01	8.793083e-01
-9	Rv2854	-9	0	A	T	0.060	4.108152e-02	8.105497e-02	2.205549e-01	6.124620e-01
-9	Rv3339c	-9	0	A	T	0.023	-1.307757e-01	8.194583e-02	2.012470e-01	1.110576e-01
[truncated: 1,517 more rows]
