# Supplementary material for: GWAS for quantitative resistance phenotypes in Mycobacterium tuberculosis reveals resistance genes and regulatory regions
Source: Nat Commun. 2019 May 13;10:2128. doi: 10.1038/s41467-019-10110-6 (PMC6513847; doi:10.1038/s41467-019-10110-6)
Supplement: Supplementary file 12 — Source Data [file 41467_2019_10110_MOESM12_ESM.zip › 9-Source Data Folder/h37rv_genome_summary.txt]

Rv0001	dnaA	NA	1524	0	1524	+	chromosomal replication initiator protein	chr	NA		NA		COG:L	PF00308.10,PF08299.3	dnaA-dnaA
Rv0002	dnaN	NA	1209	2051	3260	+	DNA polymerase III beta chain	chr	GO:0003887	EC:2.7.7.7	KEGG:03030,KEGG:00230,KEGG:00240	NA	COG:L	PF00712.11,PF02767.8,PF02768.7	dnaN-Rv0004
Rv0003	recF	NA	1158	3279	4437	+	DNA replication and repair protein	chr	NA		NA		COG:L	PF02463.11	dnaN-Rv0004
Rv0004	NA		564	4433	4997	+	conserved hypothetical protein	chr	NA		NA		COG:R	PF05258.4	dnaN-Rv0004
Rv0005	gyrB	NA	2145	5122	7267	+	DNA gyrase subunit B	chr	GO:0003918	EC:5.99.1.3	NA		COG:L	PF00204.17,PF00986.13,PF01751.14,PF02518.18	gyrB-gyrA
Rv0006	gyrA	NA	2517	7301	9818	+	DNA gyrase subunit A	chr	GO:0003918	EC:5.99.1.3	NA		COG:L	PF00521.12,PF03989.5	gyrB-gyrA
Rv0007	NA		915	9913	10828	+	conserved membrane protein	chr	NA		NA		NA		Rv0007-Rv0007
Rv0008c	NA	Rv0008	438	11873	12311	-	membrane protein	chr	NA		NA		NA		Rv0008c-Rv0008c
Rv0009	ppiA	NA	549	12467	13016	+	iron-regulated peptidyl-prolyl-cis-trans-isomerase A	chr	NA		NA		COG:O	PF00160.13	ppiA-ppiA
Rv0010c	NA	Rv0010	426	13132	13558	-	conserved membrane protein	chr	NA		NA		NA		Rv0010c-Rv0010c
Rv0011c	NA	Rv0011	282	13713	13995	-	conserved membrane protein	chr	NA		NA		NA	PF06781.4	Rv0011c-Rv0011c
Rv0012	NA		789	14088	14877	+	conserved membrane protein	chr	NA		NA		COG:S	PF05949.4	Rv0012-trpG
Rv0013	trpG	NA	699	14913	15612	+	anthranilate synthase component II	chr	NA	EC:6.3.5.8,EC:4.1.3.27	KEGG:00400,KEGG:00790,KEGG:02020	PWY:FOLSYN-PWY	COG:E,COG:H	PF00117.20	Rv0012-trpG
Rv0014c	pknB	Rv0014	1881	15589	17470	-	transmembrane serine/threonine-protein kinase B	chr	NA		NA		COG:K,COG:T,COG:S,COG:L,COG:R	PF00069.17,PF03793.11	pknB-ppp
Rv0015c	pknA	Rv0015	1296	17466	18762	-	transmembrane serine/threonine-protein kinase A	chr	NA		NA		COG:K,COG:T,COG:R	PF00069.17	pknB-ppp
Rv0016c	pbpA	Rv0016	1476	18758	20234	-	penicillin-binding protein	chr	GO:0008955	EC:2.4.1.129	KEGG:00550	NA	COG:M	PF00905.14	pknB-ppp
Rv0017c	rodA	Rv0017	1410	20230	21640	-	cell division protein	chr	GO:0016021,GO:0007049	NA		NA		PF01098.11	pknB-ppp
Rv0018c	ppp	Rv0018	1545	21636	23181	-	serine/threonine phosphatase	chr	NA		NA		COG:T	PF00481.13	pknB-ppp
Rv0019c	NA	Rv0019	468	23269	23737	-	conserved hypothetical protein	chr	NA		NA		COG:T	PF00498.18	Rv0019c-Rv0019c
Rv0020c	TB39.8	Rv0020	1584	23860	25444	-	conserved hypothetical protein	chr	NA		NA		COG:T	PF00498.18	TB39.8-TB39.8
Rv0021c	NA	Rv0021	969	25912	26881	-	conserved hypothetical protein	chr	NA		NA	PWY:PWY-723	COG:R	PF03060.7	Rv0021c-Rv0021c
Rv0022c	whiB5	Rv0022	420	27022	27442	-	transcriptional regulator whib-like	chr	NA		NA		NA	PF02467.8	whiB5-whiB5
Rv0023	NA		771	27594	28365	+	transcriptional regulator	chr	NA		NA		COG:K	PF01381.14	Rv0023-Rv0025
Rv0024	NA		846	28361	29207	+	secreted protein	chr	NA		NA		COG:M	PF00877.11	Rv0023-Rv0025
Rv0025	NA		363	29244	29607	+	conserved hypothetical protein	chr	NA		NA		NA		Rv0023-Rv0025
Rv0026	NA		1347	29721	31068	+	conserved hypothetical protein	chr	NA		NA		NA		Rv0026-Rv0026
Rv0027	NA		318	31188	31506	+	hypothetical protein	chr	NA		NA		NA		Rv0027-Rv0028
Rv0028	NA		306	31513	31819	+	hypothetical protein	chr	NA		NA		NA		Rv0027-Rv0028
Rv0029	NA		1098	32056	33154	+	conserved hypothetical protein	chr	NA		NA		NA		Rv0029-Rv0029
Rv0030	NA		330	33223	33553	+	hypothetical protein	chr	NA		NA		NA		Rv0030-Rv0031
Rv0031	NA		213	33581	33794	+	transposase	chr	NA		NA		NA		Rv0030-Rv0031
Rv0032	bioF2	NA	2316	34294	36610	+	8-amino-7-oxononanoate synthase	chr	NA		NA		COG:H	PF00155.13,PF00202.13,PF01212.13	bioF2-fadD34
Rv0033	acpA	NA	264	36606	36870	+	acyl carrier protein	chr	NA		NA		COG:Q,COG:I	PF00550.17	bioF2-fadD34
Rv0034	NA		396	36866	37262	+	conserved hypothetical protein	chr	NA		NA		COG:R	NA	bioF2-fadD34
Rv0035	fadD34	NA	1689	37258	38947	+	fatty-acid-CoA ligase	chr	NA		NA	PWY:P221-PWY	COG:I,COG:Q	PF00501.20	bioF2-fadD34
Rv0036c	NA	Rv0036	774	39055	39829	-	conserved hypothetical protein	chr	NA		NA		NA	PF08608.4	Rv0036c-Rv0036c
Rv0037c	NA	Rv0037	1326	39876	41202	-	conserved membrane protein	chr	NA		NA		NA	PF07690.8	Rv0037c-Rv0037c
Rv0038	NA		609	41303	41912	+	conserved hypothetical protein	chr	NA		NA		COG:K	PF02622.7	Rv0038-Rv0038
Rv0039c	NA	Rv0039	348	42003	42351	-	conserved membrane protein	chr	NA		NA		NA		Rv0039c-Rv0039c
Rv0040c	mtc28	Rv0040	933	42432	43365	-	secreted proline rich protein	chr	NA		NA		NA		mtc28-mtc28
Rv0041	leuS	NA	2910	43561	46471	+	leucyl-tRNA synthetase	chr	GO:0004823	EC:6.1.1.4	KEGG:00970,KEGG:00290	PWY:TRNA-CHARGING-PWY	COG:J	PF08264.5,PF09334.3	leuS-leuS
Rv0042c	NA	Rv0042	627	46580	47207	-	transcriptional regulator, marR-family	chr	NA		NA		COG:K	PF01047.14	Rv0042c-Rv0042c
Rv0043c	NA	Rv0043	735	47365	48100	-	transcriptional regulator, gntR-family	chr	NA		NA		COG:K	PF00392.13	Rv0043c-Rv0043c
Rv0044c	NA	Rv0044	795	48232	49027	-	oxidoreductase	chr	NA		NA		COG:C	NA	Rv0044c-Rv0045c
Rv0045c	NA	Rv0045	897	49042	49939	-	hydrolase	chr	NA		NA		COG:R	PF00561.12	Rv0044c-Rv0045c
Rv0046c	ino1	Rv0046	1104	50020	51124	-	myo-inositol-1-phosphate synthase	chr	GO:0004512	EC:5.5.1.4	KEGG:00521,KEGG:00562	NA		PF01658.9,PF07994.4	ino1-ino1
Rv0047c	NA	Rv0047	543	51184	51727	-	conserved hypothetical protein	chr	NA		NA		COG:K	PF03551.6	Rv0047c-Rv0047c
Rv0048c	NA	Rv0048	870	51827	52697	-	membrane protein	chr	NA		NA		NA	PF08044.3	Rv0048c-Rv0048c
Rv0049	NA		414	52830	53244	+	conserved hypothetical protein	chr	NA		NA		NA		Rv0049-Rv0049
Rv0050	ponA1	NA	2037	53662	55699	+	bifunctional penicillin-binding protein	chr	GO:0008955	EC:3.4.-.-,EC:2.4.1.129	KEGG:00310,KEGG:00550,KEGG:05120,KEGG:00780	NA	COG:M	PF00905.14,PF00912.14	ponA1-Rv0052
Rv0051	NA		1683	55695	57378	+	conserved membrane protein	chr	NA		NA		COG:S	NA	ponA1-Rv0052
Rv0052	NA		564	57409	57973	+	conserved hypothetical protein	chr	NA		NA		COG:R	PF01965.16	ponA1-Rv0052
Rv0053	rpsF	NA	291	58191	58482	+	30S ribosomal protein S6	chr	GO:0003735,GO:0005840,GO:0005622,GO:0006412	NA		NA	COG:J	PF01250.9	rpsF-rpsF
Rv0054	ssb	NA	495	58585	59080	+	single-strand binding protein	chr	GO:0003697	NA		NA	COG:L	PF00436.17	ssb-ssb
Rv0055	rpsR	NA	255	59121	59376	+	30S ribosomal protein rpsR1	chr	GO:0006412,GO:0005840,GO:0003735,GO:0005622	NA		NA		PF01084.12	rpsR-dnaB
Rv0056	rplI	NA	459	59408	59867	+	50S ribosomal protein L9	chr	GO:0005622,GO:0006412,GO:0005840,GO:0003735	NA		NA	COG:J	PF01281.11,PF03948.6	rpsR-dnaB
Rv0057	NA		522	59895	60417	+	hypothetical protein	chr	NA		NA		NA		rpsR-dnaB
Rv0058	dnaB	NA	2625	60395	63020	+	replicative DNA helicase	chr	NA	EC:3.6.1.-	KEGG:00500,KEGG:00790,KEGG:00540	NA	COG:L,COG:L	PF00772.13,PF03796.7	rpsR-dnaB
Rv0059	NA		693	63199	63892	+	hypothetical protein	chr	NA		NA		NA		Rv0059-Rv0061
Rv0060	NA		1059	63908	64967	+	conserved hypothetical protein	chr	NA		NA		NA	PF01661.11	Rv0059-Rv0061
Rv0061	NA		426	64990	65416	+	hypothetical protein	chr	NA		NA		NA		Rv0059-Rv0061
Rv0062	celA1	NA	1143	65551	66694	+	cellulase	chr	NA		NA		COG:G	PF01341.9	celA1-celA1
Rv0063	NA		1440	66922	68362	+	oxidoreductase	chr	NA		NA		COG:C	PF01565.15	Rv0063-Rv0063
Rv0064	NA		2940	68619	71559	+	conserved membrane protein	chr	NA		NA		NA	PF03699.5	Rv0064-Rv0064
Rv0065	NA		402	71820	72222	+	conserved hypothetical protein	chr	NA		NA		COG:R	NA	Rv0065-Rv0065
Rv0066c	icd2	Rv0066	2238	72273	74511	-	isocitrate dehydrogenase	chr	NA	EC:1.1.1.42	KEGG:00480,KEGG:00720,KEGG:00020	PWY:ANARESP1-PWY,PWY:TCA	NA	PF03971.6	icd2-icd2
Rv0067c	NA	Rv0067	570	74628	75198	-	transcriptional regulator, tetR-family	chr	NA		NA		COG:K	PF00440.15	Rv0067c-Rv0067c
Rv0068	NA		912	75300	76212	+	oxidoreductase	chr	NA		NA		COG:R,COG:Q,COG:I	PF00106.17,PF08659.2	Rv0068-Rv0068
Rv0069c	sdaA	Rv0069	1386	76236	77622	-	L-serine dehydratase	chr	NA	EC:4.3.1.17	KEGG:00272,KEGG:00260	PWY:SERDEG-PWY	COG:E	PF03313.7,PF03315.7	sdaA-glyA2
Rv0070c	glyA2	Rv0070	1278	77618	78896	-	serine hydroxymethyltransferase 2	chr	GO:0004372	EC:2.1.2.1	KEGG:00310,KEGG:00460,KEGG:00680,KEGG:00260,KEGG:00670	PWY:1CMET2-PWY,PWY:GLYSYN-PWY,PWY:P106-PWY	COG:E	PF00464.11,PF01212.13	sdaA-glyA2
Rv0071	NA		708	79485	80193	+	maturase	chr	NA		NA		COG:L	NA	Rv0071-Rv0071
Rv0072	NA		1050	80623	81673	+	glutamine-transport transmembrane protein ABC transporter	chr	NA		NA		NA	PF02687.13	Rv0072-Rv0073
Rv0073	NA		993	81675	82668	+	glutamine-transport ATP-binding protein ABC transporter	chr	NA		NA		COG:V	PF00005.19,PF00027.21	Rv0072-Rv0073
Rv0074	NA		1236	82747	83983	+	conserved hypothetical protein	chr	NA		NA		COG:Q	PF01979.12,PF07969.3	Rv0074-Rv0075
Rv0075	NA		1173	83995	85168	+	aminotransferase	chr	NA		NA		COG:E	PF00155.13	Rv0074-Rv0075
Rv0076c	NA	Rv0076	390	85182	85572	-	membrane protein	chr	NA		NA		NA		Rv0076c-Rv0076c
Rv0077c	NA	Rv0077	831	85635	86466	-	oxidoreductase	chr	NA		NA		COG:R	PF00561.12	Rv0077c-Rv0077c
Rv0078	NA		606	86527	87133	+	transcriptional regulator	chr	NA		NA		COG:K	PF00440.15	Rv0078-Rv0078
Rv0078A	NA		594	87207	87801	-	hypothetical protein	chr	NA		NA		NA		Rv0078A-Rv0078A
Rv0079	NA		822	88203	89025	+	hypothetical protein	chr	NA		NA		NA		Rv0079-Rv0080
Rv0080	NA		459	89021	89480	+	conserved hypothetical protein	chr	NA		NA		NA		Rv0079-Rv0080
Rv0081	NA		345	89574	89919	+	transcriptional regulator	chr	NA		NA		NA	PF01022.12	Rv0081-Rv0088
Rv0082	NA		480	89923	90403	+	oxidoreductase	chr	NA		NA		COG:C	PF01058.14	Rv0081-Rv0088
Rv0083	NA		1923	90399	92322	+	oxidoreductase	chr	NA	EC:1.-.-.-	KEGG:04210,KEGG:00031,KEGG:00906,KEGG:00860	NA	COG:P,COG:C	PF00361.12	Rv0081-Rv0088
Rv0084	hycD	NA	951	92327	93278	+	formate hydrogenlyase	chr	NA		NA	PWY:FERMENTATION-PWY	COG:C	NA	Rv0081-Rv0088
Rv0085	hycP	NA	663	93288	93951	+	hydrogenase	chr	NA	EC:1.-.-.-	KEGG:00906,KEGG:00860,KEGG:04210,KEGG:00031	PWY:ANARESPDON-PWY	COG:C	NA	Rv0081-Rv0088
Rv0086	hycQ	NA	1467	93950	95417	+	hydrogenase	chr	NA	EC:1.-.-.-	KEGG:04210,KEGG:00906,KEGG:00031,KEGG:00860	NA	COG:P,COG:C	PF00361.12	Rv0081-Rv0088
Rv0087	hycE	NA	1479	95413	96892	+	formate hydrogenase	chr	NA		NA		COG:C,COG:C	PF00329.11	Rv0081-Rv0088
Rv0088	NA		675	96926	97601	+	hypothetical protein	chr	NA		NA		NA		Rv0081-Rv0088
Rv0089	NA		594	97757	98351	+	methyltransferase/methylase	chr	NA		NA		COG:R,COG:Q	PF05175.6,PF05401.3,PF08241.4,PF08242.4	Rv0089-Rv0089
Rv0090	NA		771	98479	99250	+	membrane protein	chr	NA		NA		COG:S	NA	Rv0090-Rv0090
Rv0091	mtn	NA	768	99683	100451	+	bifunctional nucleosidase	chr	NA	EC:3.2.2.9,EC:3.2.2.16	KEGG:00271,KEGG:00220	NA	COG:F	PF01048.12	mtn-mtn
Rv0092	ctpA	NA	2286	100582	102868	+	cation transporter P-type ATPase A	chr	GO:0004008	EC:3.6.3.4	NA		COG:P	PF00122.12,PF00403.18,PF00702.18	ctpA-ctpA
Rv0093c	NA	Rv0093	849	102814	103663	-	conserved membrane protein	chr	NA		NA		COG:S	NA	Rv0093c-Rv0093c
Rv0094c	NA	Rv0094	954	103709	104663	-	conserved hypothetical protein	chr	NA		NA		NA	PF02720.9	Rv0094c-Rv0094c
Rv0095c	NA	Rv0095	411	104804	105215	-	conserved hypothetical protein	chr	NA		NA		NA		Rv0095c-Rv0095c
Rv0096	PPE1	NA	1392	105323	106715	+	PPE family protein	chr	NA		NA		NA	PF00823.11	PPE1-nrp
Rv0097	NA		870	106733	107603	+	oxidoreductase	chr	NA		NA		COG:Q	PF02668.8	PPE1-nrp
Rv0098	NA		552	107599	108151	+	conserved hypothetical protein	chr	NA		NA		NA		PPE1-nrp
Rv0099	fadD10	NA	1623	108155	109778	+	fatty-acid-CoA ligase	chr	NA		NA	PWY:P221-PWY	COG:I,COG:Q	PF00501.20	PPE1-nrp
Rv0100	NA		237	109782	110019	+	conserved hypothetical protein	chr	NA		NA		NA	PF00550.17	PPE1-nrp
Rv0101	nrp	NA	7539	110000	117539	+	peptide synthetase	chr	NA	EC:2.7.7.-	KEGG:03030,KEGG:00230,KEGG:00240,KEGG:01053	NA	COG:Q,COG:Q	PF00501.20,PF00550.17,PF00668.12,PF01073.11,PF01370.13,PF07993.4	PPE1-nrp
Rv0102	NA		1986	117713	119699	+	conserved membrane protein	chr	NA		NA		COG:S	NA	Rv0102-Rv0102
Rv0103c	ctpB	Rv0103	2259	119914	122173	-	cation-transporter P-type ATPase B	chr	NA		NA		COG:P	PF00122.12,PF00403.18,PF00702.18	ctpB-ctpB
Rv0104	NA		1515	122316	123831	+	conserved hypothetical protein	chr	NA		NA		COG:T	PF00027.21	Rv0104-Rv0104
Rv0105c	rpmB1	Rv0105	285	123979	124264	-	50S ribosomal protein	chr	GO:0003735,GO:0005622,GO:0006412,GO:0005840	NA		NA	COG:J	PF00830.11	rpmB1-rpmB1
Rv0106	NA		1197	124373	125570	+	conserved hypothetical protein	chr	NA		NA		COG:R	PF07683.6	Rv0106-Rv0106
Rv0107c	ctpI	Rv0107	4899	125642	130541	-	cation-transporter ATPase I	chr	NA		NA		COG:P,COG:P	PF00122.12,PF00702.18	ctpI-ctpI
Rv0108c	NA	Rv0108	210	130894	131104	-	hypothetical protein	chr	NA		NA		NA		Rv0108c-Rv0108c
Rv0109	PE_PGRS1	NA	1491	131381	132872	+	PE-PGRS family protein	chr	NA		NA		NA	PF00934.12	PE_PGRS1-PE_PGRS1
Rv0110	NA		750	133019	133769	+	conserved membrane protein	chr	NA		NA		COG:R	PF01694.14	Rv0110-Rv0110
Rv0111	NA		2058	133949	136007	+	transmembrane acyltransferase	chr	NA		NA		COG:I	PF01757.14	Rv0111-Rv0111
Rv0112	gca	NA	957	136288	137245	+	GDP-mannose 4,6-dehydratase	chr	NA	EC:4.2.1.47	KEGG:00051	NA	COG:M,COG:G	PF00106.17,PF01073.11,PF01370.13,PF04321.9,PF07993.4	gca-gca
Rv0113	gmhA	NA	591	137318	137909	+	sedoheptulose-7-phosphate isomerase	chr	GO:0005975,GO:0005529	EC:5.-.-.-	KEGG:00040,KEGG:00100,KEGG:00540,KEGG:00906	NA	COG:G	NA	gmhA-hddA
Rv0114	gmhB	NA	573	137940	138513	+	D-alpha,beta-D-heptose-1,7-biphosphate phosphatase	chr	GO:0005529,GO:0005975	EC:5.-.-.-	KEGG:00040,KEGG:00906,KEGG:00100,KEGG:00540	NA	COG:E	NA	gmhA-hddA
Rv0115	hddA	NA	1161	138512	139673	+	D-alpha-D-heptose-7-phosphate kinase	chr	GO:0005524,GO:0016310,GO:0016301	NA		NA	COG:R	PF00288.18,PF08544.5	gmhA-hddA
Rv0116c	NA	Rv0116	756	140266	141022	-	conserved membrane protein	chr	NA		NA		COG:S	PF03734.5	Rv0116c-Rv0116c
Rv0117	oxyS	NA	945	141199	142144	+	oxidative stress response regulatory protein	chr	NA		NA		COG:K	PF00126.19,PF03466.12	oxyS-oxyS
Rv0118c	oxcA	Rv0118	1749	142127	143876	-	oxalyl-CoA decarboxylase	chr	NA		NA		COG:H,COG:E	PF00205.14,PF02775.13,PF02776.10	oxcA-oxcA
Rv0119	fadD7	NA	1578	144048	145626	+	fatty-acid-CoA ligase	chr	NA		NA		COG:I,COG:Q	PF00501.20	fadD7-fadD7
Rv0120c	fusA2	Rv0120	2145	145626	147771	-	elongation factor G	chr	GO:0005525,GO:0006412	NA		NA	COG:J	PF00009.19,PF00679.16,PF03144.17,PF03764.10	fusA2-fusA2
Rv0121c	NA	Rv0121	435	147907	148342	-	conserved hypothetical protein	chr	NA		NA		NA	PF01243.12	Rv0121c-Rv0121c
Rv0122	NA		369	148490	148859	+	hypothetical protein	chr	NA		NA		NA		Rv0122-Rv0123
Rv0123	NA		369	148855	149224	+	hypothetical protein	chr	NA		NA		NA		Rv0122-Rv0123
Rv0124	PE_PGRS2	NA	1464	149532	150996	+	PE-PGRS family protein	chr	NA		NA		NA	PF00934.12	PE_PGRS2-PE_PGRS2
Rv0125	pepA	NA	1068	151147	152215	+	serine protease	chr	NA		NA		COG:O	PF00089.18,PF00595.16	pepA-pepA
Rv0126	treS	NA	1806	152323	154129	+	trehalose synthase	chr	NA		NA	PWY:GLYCOCAT-PWY	NA	PF00128.16	treS-treS
Rv0127	NA		1368	154231	155599	+	conserved hypothetical protein	chr	NA		NA		COG:G	NA	Rv0127-Rv0127
Rv0128	NA		780	155666	156446	+	conserved membrane protein	chr	NA		NA		NA	PF06912.3	Rv0128-Rv0128
Rv0129c	fbpC	Rv0129	1023	156577	157600	-	secreted fibronectin-binding protein C antigen 85-C	chr	NA		NA		COG:R	PF00756.12	fbpC-fbpC
Rv0130	NA		456	157846	158302	+	conserved hypothetical protein	chr	NA		NA		COG:I	PF01575.11	Rv0130-Rv0130
Rv0131c	fadE1	Rv0131	1344	158314	159658	-	acyl-CoA dehydrogenase	chr	NA		NA	PWY:FAO-PWY	COG:I	PF00441.16,PF02770.11,PF08028.3	fadE1-fadE1
Rv0132c	fgd2	Rv0132	1083	159699	160782	-	F420-dependent glucose-6-phosphate dehydrogenase	chr	NA		NA		COG:C	PF00296.12	fgd2-fgd2
Rv0133	NA		606	160868	161474	+	acetyltransferase	chr	NA		NA		NA	PF00583.16	Rv0133-Rv0133
Rv0134	ephF	NA	903	161770	162673	+	epoxide hydrolase	chr	NA		NA		COG:R	PF00561.12	ephF-ephF
Rv0135c	NA	Rv0135	606	162643	163249	-	transcriptional regulator	chr	NA		NA		COG:K	PF00440.15	Rv0135c-Rv0135c
Rv0136	cyp138	NA	1326	163365	164691	+	cytochrome P450 138	chr	NA		NA		COG:Q	PF00067.14	cyp138-cyp138
Rv0137c	msrA	Rv0137	549	164711	165260	-	peptide methionine sulfoxide reductase	chr	NA		NA		NA	PF01625.13	msrA-msrA
Rv0138	NA		504	165322	165826	+	conserved hypothetical protein	chr	NA		NA		NA		Rv0138-Rv0139
Rv0139	NA		1023	165826	166849	+	oxidoreductase	chr	NA		NA		COG:G,COG:M	PF01073.11,PF01370.13,PF07993.4	Rv0138-Rv0139
Rv0140	NA		381	166909	167290	+	conserved hypothetical protein	chr	NA		NA		NA	PF04248.4	Rv0140-Rv0140
Rv0141c	NA	Rv0141	411	167270	167681	-	hypothetical protein	chr	NA		NA		COG:R	NA	Rv0141c-Rv0141c
Rv0142	NA		927	167710	168637	+	conserved hypothetical protein	chr	NA		NA		COG:L	NA	Rv0142-Rv0142
Rv0143c	NA	Rv0143	1479	168703	170182	-	conserved membrane protein	chr	GO:0016020,GO:0006821,GO:0005247	NA		NA	COG:P	PF00654.12	Rv0143c-Rv0143c
Rv0144	NA		843	170283	171126	+	transcriptional regulator, tetR-family	chr	NA		NA		COG:K	PF00440.15	Rv0144-Rv0144
Rv0145	NA		954	171214	172168	+	conserved hypothetical protein	chr	NA		NA		COG:Q	PF02409.10	Rv0145-Rv0145
Rv0146	NA		933	172210	173143	+	conserved hypothetical protein	chr	NA		NA		COG:Q	PF02409.10	Rv0146-Rv0146
Rv0147	NA		1521	173237	174758	+	aldehyde dehydrogenase NAD-dependent	chr	GO:0004029	EC:1.2.1.3	KEGG:00903,KEGG:00220,KEGG:00310,KEGG:00650,KEGG:00631,KEGG:00010,KEGG:00280,KEGG:00410,KEGG:00053,KEGG:00620,KEGG:00561,KEGG:00071,KEGG:00340,KEGG:00120,KEGG:00640,KEGG:00380	NA	COG:C	PF00171.14	Rv0147-Rv0147
Rv0148	NA		861	174832	175693	+	short-chain type dehydrogenase/reductase	chr	NA		NA		COG:R,COG:I,COG:Q	PF00106.17,PF08659.2	Rv0148-Rv0149
Rv0149	NA		969	175699	176668	+	quinone oxidoreductase	chr	NA		NA		COG:R,COG:C	PF00107.18,PF08240.4	Rv0148-Rv0149
Rv0150c	NA	Rv0150	288	176664	176952	-	conserved hypothetical protein	chr	NA		NA		NA		Rv0150c-Rv0150c
Rv0151c	PE1	Rv0151	1767	177542	179309	-	PE family protein	chr	NA		NA		NA	PF00934.12,PF08237.3	PE1-PE2
Rv0152c	PE2	Rv0152	1578	179318	180896	-	PE family protein	chr	NA		NA		NA	PF08237.3	PE1-PE2
Rv0153c	ptbB	Rv0153	831	181154	181985	-	phosphotyrosine protein phosphatase ptpb	chr	NA		NA		COG:T	NA	ptbB-fadE2
Rv0154c	fadE2	Rv0154	1212	181986	183198	-	acyl-CoA dehydrogenase	chr	NA		NA		COG:I	PF00441.16,PF02770.11,PF08028.3	ptbB-fadE2
Rv0155	pntAa	NA	1101	183621	184722	+	NAD(P) transhydrogenase alpha subunit	chr	GO:0008750	EC:1.6.1.2	KEGG:00760	PWY:NADPHOS-DEPHOS-PWY	COG:C	PF01262.13,PF05222.7	pntAa-pntB
Rv0156	pntAb	NA	333	184722	185055	+	NAD(P) transhydrogenase alpha subunit	chr	GO:0008750	EC:1.6.1.2	KEGG:00760	PWY:NADPHOS-DEPHOS-PWY	COG:C	NA	pntAa-pntB
Rv0157	pntB	NA	1428	185051	186479	+	NAD(P) transhydrogenase beta subunit	chr	GO:0008750	EC:1.6.1.2	KEGG:00760	PWY:NADPHOS-DEPHOS-PWY	NA	PF02233.8	pntAa-pntB
Rv0157A	NA		129	186494	186623	-	hypothetical protein	chr	NA		NA		NA
Rv0158	NA		645	186784	187429	+	transcriptional regulator, tetR-family	chr	NA		NA		COG:K	PF00440.15	Rv0158-Rv0158
Rv0159c	PE3	Rv0159	1407	187432	188839	-	PE family protein	chr	NA		NA		NA	PF00934.12,PF08237.3	PE3-PE3
Rv0160c	PE4	Rv0160	1509	188930	190439	-	PE family protein	chr	NA		NA		NA	PF00934.12,PF08237.3	PE4-PE4
Rv0161	NA		1350	190606	191956	+	oxidoreductase	chr	NA		NA		COG:C	PF01565.15,PF02913.11	Rv0161-Rv0161
Rv0162c	adhE1	Rv0162	1152	191983	193135	-	zinc-type alcohol dehydrogenase E subunit adhE	chr	NA		NA		COG:C	PF00107.18,PF08240.4	adhE1-adhE1
Rv0163	NA		456	193116	193572	+	conserved hypothetical protein	chr	NA		NA		COG:R	PF03061.14	Rv0163-Rv0163
Rv0164	TB18.5	NA	486	193625	194111	+	conserved hypothetical protein	chr	NA		NA		COG:I	PF03364.12	TB18.5-TB18.5
Rv0165c	NA	Rv0165	795	194143	194938	-	transcriptional regulator, gntR-family	chr	NA		NA		COG:K	PF00392.13	Rv0165c-Rv0165c
Rv0166	fadD5	NA	1665	194992	196657	+	fatty-acid-CoA ligase	chr	NA		NA	PWY:FAO-PWY	COG:Q,COG:I	PF00501.20	fadD5-fadD5
Rv0167	yrbE1A	NA	798	196860	197658	+	hypothetical membrane protein	chr	NA		NA		NA	PF02405.8	yrbE1A-Rv0178
Rv0168	yrbE1B	NA	870	197659	198529	+	hypothetical membrane protein	chr	NA		NA		NA	PF02405.8	yrbE1A-Rv0178
Rv0169	mce1A	NA	1365	198533	199898	+	MCE-family protein	chr	NA		NA		COG:Q	PF02470.12	yrbE1A-Rv0178
Rv0170	mce1B	NA	1041	199894	200935	+	MCE-family protein	chr	NA		NA		COG:Q	PF02470.12	yrbE1A-Rv0178
Rv0171	mce1C	NA	1548	200931	202479	+	MCE-family protein	chr	NA		NA		COG:Q	PF02470.12	yrbE1A-Rv0178
Rv0172	mce1D	NA	1593	202475	204068	+	MCE-family protein	chr	NA		NA		COG:Q	PF02470.12	yrbE1A-Rv0178
Rv0173	lprK	NA	1173	204064	205237	+	MCE-family lipoprotein mce1E	chr	NA		NA		COG:Q	PF02470.12	yrbE1A-Rv0178
Rv0174	mce1F	NA	1548	205230	206778	+	MCE-family protein	chr	NA		NA		COG:Q	PF02470.12	yrbE1A-Rv0178
Rv0175	NA		642	206813	207455	+	MCE-associated membrane protein	chr	NA		NA		NA		yrbE1A-Rv0178
Rv0176	NA		969	207451	208420	+	MCE-associated transmembrane protein	chr	NA		NA		NA	PF06271.4	yrbE1A-Rv0178
Rv0177	NA		555	208416	208971	+	MCE-associated protein	chr	NA		NA		NA		yrbE1A-Rv0178
Rv0178	NA		735	208937	209672	+	MCE-associated membrane protein	chr	NA		NA		NA		yrbE1A-Rv0178
Rv0179c	lprO	Rv0179	1110	209702	210812	-	lipoprotein	chr	NA		NA		NA		lprO-lprO
Rv0180c	NA	Rv0180	1359	210891	212250	-	conserved membrane protein	chr	NA		NA		COG:S	NA	Rv0180c-sigG
Rv0181c	NA	Rv0181	735	212276	213011	-	conserved hypothetical protein	chr	NA		NA		COG:R	PF02678.8	Rv0180c-sigG
Rv0182c	sigG	Rv0182	1113	213027	214140	-	alternative RNA polymerase sigma factor	chr	NA		NA		COG:K	PF04542.6,PF04545.8,PF08281.4	Rv0180c-sigG
Rv0183	NA		840	214087	214927	+	lysophospholipase	chr	GO:0047372	EC:3.1.1.23	KEGG:00561	NA	COG:I	PF00561.12	Rv0183-Rv0183
Rv0184	NA		750	214968	215718	+	conserved hypothetical protein	chr	NA		NA		NA		Rv0184-Rv0185
Rv0185	NA		510	215714	216224	+	conserved hypothetical protein	chr	NA		NA		NA		Rv0184-Rv0185
Rv0186	bglS	NA	2076	216268	218344	+	beta-glucosidase	chr	NA		NA		NA	PF00933.13,PF01915.14	bglS-bglS
Rv0187	NA		663	218704	219367	+	O-methyltransferase	chr	NA		NA		COG:R	PF01596.9	Rv0187-Rv0187
Rv0188	NA		432	219485	219917	+	conserved membrane protein	chr	NA		NA		NA	PF03779.6	Rv0188-Rv0188
Rv0189c	ilvD	Rv0189	1728	219995	221723	-	dihydroxy-acid dehydratase	chr	GO:0004160	EC:4.2.1.9	KEGG:00770,KEGG:00290	PWY:ILEUSYN-PWY,PWY:VALSYN-PWY	NA	PF00920.13	ilvD-ilvD
Rv0190	NA		291	221870	222161	+	conserved hypothetical protein	chr	NA		NA		COG:S	PF02583.9	Rv0190-Rv0190
Rv0191	NA		1242	222288	223530	+	conserved membrane protein	chr	NA		NA		COG:G	PF07690.8	Rv0191-Rv0192A
Rv0192	NA		1101	223563	224664	+	conserved hypothetical protein	chr	NA		NA		COG:S	PF03734.5	Rv0191-Rv0192A
Rv0192A	NA		303	223606	223909	+	conserved secreted protein	chr	NA		NA		NA		Rv0191-Rv0192A
Rv0193c	NA	Rv0193	1848	224723	226571	-	hypothetical protein	chr	NA		NA		NA		Rv0193c-Rv0193c
Rv0194	NA		3585	226877	230462	+	drugs-transport transmembrane ATP-binding protein ABC transporter	chr	NA		NA		COG:V	PF00005.19,PF00664.15	Rv0194-Rv0194
Rv0195	NA		636	230898	231534	+	two component system transcriptional regulator, luxR-family	chr	NA		NA		COG:T,COG:K	PF00196.11	Rv0195-Rv0195
Rv0196	NA		585	231646	232231	+	transcriptional regulator	chr	NA		NA		NA	PF00440.15	Rv0196-Rv0197
Rv0197	NA		2289	232230	234519	+	oxidoreductase	chr	NA		NA		COG:C	PF00384.14,PF01568.13,PF04879.8	Rv0196-Rv0197
Rv0198c	NA	Rv0198	1992	234515	236507	-	zinc metalloprotease	chr	NA		NA		COG:O	PF01431.13,PF05649.5	Rv0198c-Rv0198c
Rv0199	NA		660	236549	237209	+	conserved membrane protein	chr	NA		NA		NA		Rv0199-Rv0200
Rv0200	NA		690	237205	237895	+	conserved membrane protein	chr	NA		NA		NA		Rv0199-Rv0200
Rv0201c	NA	Rv0201	504	237891	238395	-	conserved hypothetical protein	chr	NA		NA		NA		Rv0201c-mmpL11
Rv0202c	mmpL11	Rv0202	2901	238391	241292	-	transmembrane transport protein	chr	NA		NA		COG:R	NA	Rv0201c-mmpL11
Rv0203	NA		411	241513	241924	+	hypothetical exported protein	chr	NA		NA		NA		Rv0203-Rv0203
Rv0204c	NA	Rv0204	1239	241975	243214	-	conserved membrane protein	chr	NA		NA		COG:S	PF03706.5	Rv0204c-Rv0204c
Rv0205	NA		1104	243383	244487	+	conserved membrane protein	chr	NA		NA		COG:R	PF01594.8	Rv0205-Rv0205
Rv0206c	mmpL3	Rv0206	2835	244483	247318	-	transmembrane transport protein	chr	NA		NA		COG:R	NA	mmpL3-mmpL3
Rv0207c	NA	Rv0207	729	247383	248112	-	conserved hypothetical protein	chr	NA		NA		NA		Rv0207c-trmB
Rv0208c	trmB	Rv0208	792	248114	248906	-	methlytransferase	chr	GO:0008176	EC:2.1.1.33	NA		COG:R	PF02390.9	Rv0207c-trmB
Rv0209	NA		1086	249037	250123	+	hypothetical protein	chr	NA		NA		NA		Rv0209-Rv0210
Rv0210	NA		1479	250119	251598	+	hypothetical protein	chr	NA		NA		NA		Rv0209-Rv0210
Rv0211	pckA	NA	1821	251781	253602	+	iron-regulated phosphoenolpyruvate carboxykinase	chr	GO:0004613	EC:4.1.1.32	KEGG:03320,KEGG:00620,KEGG:04910,KEGG:04920,KEGG:00020	PWY:ASPARAGINE-DEG1-PWY,PWY:ASPARTATE-DEG1-PWY	COG:C	PF00821.10	pckA-pckA
Rv0212c	nadR	Rv0212	972	253668	254640	-	asnC-family transcriptional regulator	chr	NA	EC:2.7.1.22,EC:2.7.7.1	KEGG:00760	NA	COG:H,COG:H	NA	nadR-Rv0213c
Rv0213c	NA	Rv0213	1314	254636	255950	-	methyltransferase/methylase	chr	NA		NA		COG:C	PF02310.11,PF04055.13	nadR-Rv0213c
Rv0214	fadD4	NA	1614	256063	257677	+	fatty-acid-CoA ligase	chr	NA		NA	PWY:PWY1F-FLAVSYN	COG:I,COG:Q	PF00501.20	fadD4-fadD4
Rv0215c	fadE3	Rv0215	1074	257782	258856	-	acyl-CoA dehydrogenase	chr	GO:0004085	EC:1.3.99.2	KEGG:00071,KEGG:00280,KEGG:00650	PWY:FAO-PWY	COG:I	PF00441.16,PF02770.11,PF02771.8,PF08028.3	fadE3-fadE3
Rv0216	NA		1014	258912	259926	+	conserved hypothetical protein	chr	NA		NA		COG:I	NA	Rv0216-Rv0216
Rv0217c	lipW	Rv0217	909	259922	260831	-	esterase	chr	NA		NA		COG:I	PF07859.5	lipW-lipW
Rv0218	NA		1329	260923	262252	+	conserved membrane protein	chr	NA		NA		COG:R	PF00174.11	Rv0218-lipC
Rv0219	NA		549	262253	262802	+	conserved membrane protein	chr	NA		NA		NA		Rv0218-lipC
Rv0220	lipC	NA	1212	262811	264023	+	esterase	chr	NA		NA		COG:I	PF07859.5	Rv0218-lipC
Rv0221	NA		1410	264066	265476	+	conserved hypothetical protein	chr	NA		NA		NA	PF03007.8	Rv0221-echA1
Rv0222	echA1	NA	789	265506	266295	+	enoyl-CoA hydratase	chr	NA		NA	PWY:ILEUDEG-PWY,PWY:ILEU-DEG2-PWY	COG:I	PF00378.12	Rv0221-echA1
Rv0223c	NA	Rv0223	1464	266300	267764	-	aldehyde dehydrogenase	chr	NA		NA		COG:C	PF00171.14	Rv0223c-Rv0223c
Rv0224c	NA	Rv0224	765	267862	268627	-	methyltransferase/methylase	chr	NA		NA		COG:R,COG:Q	PF08241.4,PF08242.4	Rv0224c-Rv0224c
Rv0225	NA		1155	268662	269817	+	conserved hypothetical protein	chr	NA		NA		COG:M	PF00534.12	Rv0225-Rv0225
Rv0226c	NA	Rv0226	1731	269833	271564	-	conserved membrane protein	chr	NA		NA		NA		Rv0226c-Rv0227c
Rv0227c	NA	Rv0227	1266	271573	272839	-	conserved membrane protein	chr	NA		NA		NA		Rv0226c-Rv0227c
Rv0228	NA		1224	273054	274278	+	membrane acyltransferase	chr	NA		NA		COG:I	PF01757.14	Rv0228-Rv0228
Rv0229c	NA	Rv0229	681	274305	274986	-	conserved membrane protein	chr	NA		NA		COG:R	PF01850.13	Rv0229c-php
Rv0230c	php	Rv0230	981	274982	275963	-	phosphotriesterase	chr	NA		NA		COG:R	PF02126.10	Rv0229c-php
Rv0231	fadE4	NA	1707	276057	277764	+	acyl-CoA dehydrogenase	chr	GO:0003995	EC:1.3.99.3	KEGG:00280,KEGG:00640,KEGG:00071,KEGG:03320,KEGG:00410	PWY:FAO-PWY	COG:I	PF00441.16,PF02770.11	fadE4-fadE4
Rv0232	NA		690	277898	278588	+	transcriptional regulator, tetR/acrR-family	chr	NA		NA		COG:K	PF00440.15	Rv0232-nrdB
Rv0233	nrdB	NA	945	278584	279529	+	ribonucleoside-diphosphate reductase beta chain	chr	NA		NA	PWY:DENOVOPURINE2-PWY	COG:F	PF00268.13	Rv0232-nrdB
Rv0234c	gabD1	Rv0234	1536	279604	281140	-	succinate-semialdehyde dehydrogenase dependent	chr	GO:0009013	EC:1.2.1.16	KEGG:00251,KEGG:00350,KEGG:00650	NA	COG:C	PF00171.14	gabD1-Rv0236c
Rv0235c	NA	Rv0235	1449	281165	282614	-	conserved membrane protein	chr	NA		NA		NA	PF06762.6	gabD1-Rv0236c
Rv0236A	NA		174	286897	287071	-	secreted protein	chr	NA		NA		NA		Rv0236A-Rv0236A
Rv0236c	NA	Rv0236	4203	282648	286851	-	conserved membrane protein	chr	NA		NA		NA		gabD1-Rv0236c
Rv0237	lpqI	NA	1167	287185	288352	+	lipoprotein	chr	NA		NA		NA	PF00933.13	lpqI-lpqI
Rv0238	NA		615	288427	289042	+	transcriptional regulator, tetR-family	chr	NA		NA		COG:K	PF00440.15	Rv0238-Rv0238
Rv0239	NA		234	289103	289337	+	conserved hypothetical protein	chr	NA		NA		NA		Rv0239-Rv0240
Rv0240	NA		438	289344	289782	+	conserved hypothetical protein	chr	NA		NA		COG:R	NA	Rv0239-Rv0240
Rv0241c	NA	Rv0241	843	289811	290654	-	conserved hypothetical protein	chr	NA		NA		COG:I	PF01575.11	Rv0241c-fabG
Rv0242c	fabG	Rv0242	1365	290664	292029	-	3-oxoacyl-[acyl-carrier protein] reductase fabG4	chr	NA		NA	PWY:UNSAT-FA-ELONG-PWY,PWY:FASYN-ELONG-PWY	COG:R,COG:I,COG:Q	PF00106.17,PF01370.13,PF08659.2	Rv0241c-fabG
Rv0243	fadA2	NA	1323	292170	293493	+	acetyl-CoA acyltransferase	chr	NA	EC:2.3.1.16,EC:2.3.1.9	KEGG:02020,KEGG:00071,KEGG:00280,KEGG:00062,KEGG:00362,KEGG:00620,KEGG:00632,KEGG:00380,KEGG:00120,KEGG:00650,KEGG:00310,KEGG:00072,KEGG:03320,KEGG:00640	NA	COG:I	PF00108.15,PF02803.10	fadA2-fadA2
Rv0244c	fadE5	Rv0244	1836	293797	295633	-	acyl-CoA dehydrogenase	chr	NA		NA	PWY:FAO-PWY	COG:I	PF00441.16,PF02770.11	fadE5-fadE5
Rv0245	NA		489	296004	296493	+	oxidoreductase	chr	NA		NA		COG:R	PF01613.10	Rv0245-Rv0245
Rv0246	NA		1311	296808	298119	+	conserved membrane protein	chr	NA		NA		NA		Rv0246-Rv0246
Rv0247c	NA	Rv0247	747	298115	298862	-	succinate dehydrogenase iron-sulfur subunit	chr	GO:0000104	EC:1.3.99.1	KEGG:00720,KEGG:02020,KEGG:00632,KEGG:00190,KEGG:00650,KEGG:00020	NA	COG:C	PF00111.19	Rv0247c-Rv0249c
Rv0248c	NA	Rv0248	1941	298862	300803	-	succinate dehydrogenase iron-sulfur subunit	chr	GO:0000104	EC:1.3.99.1	KEGG:00720,KEGG:00650,KEGG:00020,KEGG:00190,KEGG:02020,KEGG:00632	NA	COG:C	PF00890.16,PF01266.16,PF02910.12,PF07992.6	Rv0247c-Rv0249c
Rv0249c	NA	Rv0249	822	300833	301655	-	succinate dehydrogenase membrane anchor subunit	chr	NA		NA		NA		Rv0247c-Rv0249c
Rv0250c	NA	Rv0250	294	301734	302028	-	conserved hypothetical protein	chr	NA		NA		NA		Rv0250c-Rv0250c
Rv0251c	hsp	Rv0251	480	302172	302652	-	heat shock protein	chr	NA		NA		COG:O	PF00011.13	hsp-hsp
Rv0252	nirB	NA	2562	302865	305427	+	nitrite reductase large subunit	chr	GO:0008942	EC:1.7.1.4	KEGG:00910	PWY:ANARESPACC-PWY	COG:C	PF00070.19,PF01077.14,PF03460.9,PF04324.7,PF07992.6	nirB-nirD
Rv0253	nirD	NA	357	305452	305809	+	nitrite reductase small subunit	chr	GO:0008942	EC:1.7.1.4	KEGG:00910	PWY:ANARESPACC-PWY	COG:P,COG:R	NA	nirB-nirD
Rv0254c	cobU	Rv0254	525	305824	306349	-	bifunctional cobalamin biosynthesis protein	chr	NA	EC:2.7.7.62	KEGG:00860	PWY:COBALSYN-PWY	COG:H	PF02283.8	cobU-PPE2
Rv0255c	cobQ1	Rv0255	1485	306373	307858	-	cobyric acid synthase	chr	GO:0003824,GO:0009236	NA		PWY:P381-PWY	COG:H	PF01656.15,PF07685.6	cobU-PPE2
Rv0256c	PPE2	Rv0256	1671	307876	309547	-	PPE family protein	chr	NA		NA		NA	PF00823.11	cobU-PPE2
Rv0257	NA		375	309698	310073	+	conserved hypothetical protein	chr	NA		NA		NA		Rv0257-Rv0257
Rv0258c	NA	Rv0258	456	310293	310749	-	conserved hypothetical protein	chr	NA		NA		NA		Rv0258c-Rv0260c
Rv0259c	NA	Rv0259	744	310773	311517	-	conserved hypothetical protein	chr	GO:0051266	EC:4.99.1.4	KEGG:00860	NA	COG:S	PF01903.9	Rv0258c-Rv0260c
Rv0260c	NA	Rv0260	1146	311513	312659	-	transcriptional regulator	chr	NA		NA		COG:H,COG:T,COG:K	PF00486.20,PF02602.7	Rv0258c-Rv0260c
Rv0261c	narK3	Rv0261	1410	312758	314168	-	membrane nitrite extrusion protein	chr	NA		NA		COG:P	PF07690.8	narK3-narK3
Rv0262c	aac	Rv0262	546	314308	314854	-	aminoglycoside 2-N-acetyltransferase	chr	NA		NA		NA	PF00583.16	aac-Rv0264c
Rv0263c	NA	Rv0263	903	314863	315766	-	conserved hypothetical protein	chr	NA		NA		NA	PF02626.7	aac-Rv0264c
Rv0264c	NA	Rv0264	633	315782	316415	-	conserved hypothetical protein	chr	NA	EC:3.5.1.54	KEGG:00220,KEGG:00791	NA		PF02682.8	aac-Rv0264c
Rv0265c	NA	Rv0265	993	316510	317503	-	periplasmic iron-transport lipoprotein	chr	NA		NA		COG:P	PF01497.10	Rv0265c-oplA
Rv0266c	oplA	Rv0266	3630	317524	321154	-	5-oxoprolinase	chr	GO:0017168	EC:3.5.2.9	KEGG:00480	NA	COG:E,COG:Q	PF01968.10,PF02538.6,PF05378.5	Rv0265c-oplA
Rv0267	narU	NA	1392	321330	322722	+	membrane nitrite extrusion protein	chr	NA		NA		COG:P	PF07690.8	narU-narU
Rv0268c	NA	Rv0268	510	322763	323273	-	hypothetical protein	chr	NA		NA		COG:D	PF02604.11	Rv0268c-Rv0268c
Rv0269c	NA	Rv0269	1194	323337	324531	-	conserved hypothetical protein	chr	NA		NA		COG:L	PF01896.11	Rv0269c-Rv0269c
Rv0270	fadD2	NA	1683	324566	326249	+	fatty-acid-CoA ligase	chr	NA		NA	PWY:P221-PWY	COG:Q,COG:I	PF00501.20	fadD2-fadD2
Rv0271c	fadE6	Rv0271	2196	326265	328461	-	acyl-CoA dehydrogenase	chr	NA		NA		COG:I	PF00441.16,PF02770.11,PF02771.8,PF08028.3	fadE6-fadE6
Rv0272c	NA	Rv0272	1134	328574	329708	-	hypothetical protein	chr	NA		NA		NA		Rv0272c-Rv0273c
Rv0273c	NA	Rv0273	621	329704	330325	-	transcriptional regulator	chr	NA		NA		COG:K	PF00440.15	Rv0272c-Rv0273c
Rv0274	NA		582	330421	331003	+	conserved hypothetical protein	chr	NA		NA		COG:E	PF00903.17	Rv0274-Rv0274
Rv0275c	NA	Rv0275	726	330932	331658	-	transcriptional regulator, tetR-family	chr	NA		NA		NA		Rv0275c-Rv0275c
Rv0276	NA		921	331747	332668	+	conserved hypothetical protein	chr	NA		NA		COG:S	NA	Rv0276-Rv0276
Rv0277c	NA	Rv0277	429	332707	333136	-	conserved hypothetical protein	chr	NA		NA		NA	PF01850.13	Rv0277c-Rv0277c
Rv0278c	PE_PGRS3	Rv0278	2874	333436	336310	-	PE-PGRS family protein	chr	NA		NA		NA	PF00934.12	PE_PGRS3-PE_PGRS3
Rv0279c	PE_PGRS4	Rv0279	2514	336559	339073	-	PE-PGRS family protein	chr	NA		NA		NA	PF00934.12	PE_PGRS4-PE_PGRS4
Rv0280	PPE3	NA	1611	339363	340974	+	PPE family protein	chr	NA		NA		NA	PF00823.11	PPE3-Rv0281
Rv0281	NA		909	340997	341906	+	conserved hypothetical protein	chr	NA		NA		COG:Q	PF02409.10	PPE3-Rv0281
Rv0282	NA		1896	342129	344025	+	conserved hypothetical protein	chr	NA		NA		COG:O	PF00004.21	Rv0282-PPE4
Rv0283	NA		1617	344021	345638	+	conserved membrane protein	chr	NA		NA		NA	PF05108.5	Rv0282-PPE4
Rv0284	NA		3993	345634	349627	+	conserved membrane protein	chr	NA		NA		COG:D	PF01580.10	Rv0282-PPE4
Rv0285	PE5	NA	309	349623	349932	+	PE family protein	chr	NA		NA		NA	PF00934.12	Rv0282-PPE4
Rv0286	PPE4	NA	1542	349934	351476	+	PPE family protein	chr	NA		NA		NA	PF00823.11	Rv0282-PPE4
Rv0287	esxG	NA	294	351524	351818	+	esat-6 like protein	chr	NA		NA		NA		esxG-Rv0289
Rv0288	esxH	NA	291	351847	352138	+	low molecular weight protein antigen 7	chr	NA		NA		COG:S	NA	esxG-Rv0289
Rv0289	NA		888	352148	353036	+	conserved hypothetical protein	chr	NA		NA		NA		esxG-Rv0289
Rv0290	NA		1419	353082	354501	+	conserved membrane protein	chr	NA		NA		NA	PF04600.4	Rv0290-Rv0292
Rv0291	mycP3	NA	1386	354497	355883	+	membrane-anchored mycosin	chr	NA		NA		COG:O	PF00082.14	Rv0290-Rv0292
Rv0292	NA		996	355879	356875	+	conserved membrane protein	chr	NA		NA		NA		Rv0290-Rv0292
Rv0293c	NA	Rv0293	1203	356861	358064	-	conserved hypothetical protein	chr	NA		NA		NA		Rv0293c-Rv0293c
Rv0294	tam	NA	786	358170	358956	+	trans-aconitate methyltransferase	chr	NA		NA		COG:R	PF08241.4,PF08242.4	tam-tam
Rv0295c	NA	Rv0295	804	358944	359748	-	conserved hypothetical protein	chr	NA		NA		COG:S	PF09037.2	Rv0295c-Rv0296c
Rv0296c	NA	Rv0296	1398	359757	361155	-	sulfatase	chr	NA		NA		COG:P	PF00884.15	Rv0295c-Rv0296c
Rv0297	PE_PGRS5	NA	1776	361333	363109	+	PE-PGRS family protein	chr	NA		NA		NA	PF00934.12	PE_PGRS5-PE_PGRS5
Rv0298	NA		228	363251	363479	+	hypothetical protein	chr	NA		NA		NA	PF01402.13	Rv0298-Rv0299
Rv0299	NA		303	363475	363778	+	hypothetical protein	chr	NA		NA		NA		Rv0298-Rv0299
Rv0300	NA		222	363825	364047	+	conserved hypothetical protein	chr	NA		NA		NA		Rv0300-Rv0301
Rv0301	NA		426	364043	364469	+	conserved hypothetical protein	chr	NA		NA		COG:R	PF01850.13	Rv0300-Rv0301
Rv0302	NA		633	364604	365237	+	transcriptional regulator, tetR/acrR-family	chr	NA		NA		COG:K	PF00440.15	Rv0302-Rv0303
Rv0303	NA		909	365233	366142	+	dehydrogenase/reductase	chr	NA		NA		COG:R,COG:Q,COG:I	PF00106.17	Rv0302-Rv0303
Rv0304c	PPE5	Rv0304	6615	366149	372764	-	PPE family protein	chr	NA		NA		NA	PF01469.10	PPE5-PPE5
Rv0305c	PPE6	Rv0305	2892	372819	375711	-	PPE family protein	chr	NA		NA		COG:N	PF00823.11,PF01469.10	PPE6-PPE6
Rv0306	NA		672	375913	376585	+	oxidoreductase	chr	NA		NA		COG:C	PF00881.16	Rv0306-Rv0306
Rv0307c	NA	Rv0307	483	376572	377055	-	hypothetical protein	chr	NA		NA		NA		Rv0307c-Rv0307c
Rv0308	NA		717	377112	377829	+	conserved membrane protein	chr	NA		NA		COG:I	PF01569.13	Rv0308-Rv0308
Rv0309	NA		657	377930	378587	+	hypothetical exported protein	chr	NA		NA		COG:S	NA	Rv0309-Rv0309
Rv0310c	NA	Rv0310	492	378656	379148	-	conserved hypothetical protein	chr	NA		NA		NA		Rv0310c-Rv0310c
Rv0311	NA		1230	379171	380401	+	hypothetical protein	chr	NA		NA		NA		Rv0311-Rv0311
Rv0312	NA		1863	380555	382418	+	conserved proline and threonine rich protein	chr	NA		NA		COG:O	NA	Rv0312-Rv0312
Rv0313	NA		387	382489	382876	+	conserved hypothetical protein	chr	NA		NA		NA		Rv0313-Rv0313
Rv0314c	NA	Rv0314	663	382878	383541	-	conserved membrane protein	chr	NA		NA		NA		Rv0314c-Rv0314c
Rv0315	NA		885	383601	384486	+	beta-1,3-glucanase precursor	chr	NA		NA		COG:G	PF00722.13	Rv0315-Rv0315
Rv0316	NA		615	384534	385149	+	muconolactone isomerase	chr	GO:0016159	EC:5.3.3.4	KEGG:00362	PWY:CATECHOL-ORTHO-CLEAVAGE-PWY	COG:Q	PF02426.8	Rv0316-Rv0316
Rv0317c	glpQ2	Rv0317	771	385172	385943	-	glycerophosphoryl diester phosphodiesterase	chr	GO:0008889	EC:3.1.4.46	KEGG:00564	NA	COG:C	PF03009.9	glpQ2-glpQ2
Rv0318c	NA	Rv0318	795	386304	387099	-	conserved membrane protein	chr	NA		NA		COG:P	NA	Rv0318c-Rv0318c
Rv0319	pcp	NA	669	387147	387816	+	pyrrolidone-carboxylate peptidase	chr	NA	EC:3.4.19.3	NA		COG:O	PF01470.9	pcp-pcp
Rv0320	NA		663	387887	388550	+	hypothetical exported protein	chr	NA		NA		NA		Rv0320-dcd
Rv0321	dcd	NA	573	388581	389154	+	deoxycytidine triphosphate deaminase	chr	GO:0008829	EC:3.5.4.13	KEGG:00240	PWY:PWY0-166	COG:F	PF00692.11	Rv0320-dcd
Rv0322	udgA	NA	1332	389259	390591	+	UDP-glucose 6-dehydrogenase	chr	NA		NA	PWY:COLANSYN-PWY	COG:M	PF00984.11,PF03720.7,PF03721.6	udgA-udgA
Rv0323c	NA	Rv0323	672	390579	391251	-	conserved hypothetical protein	chr	NA		NA		COG:S	PF02585.9	Rv0323c-Rv0323c
Rv0324	NA		681	391351	392032	+	transcriptional regulator, arsR-family	chr	NA		NA		COG:P,COG:K	PF00581.12,PF01022.12	Rv0324-Rv0326
Rv0325	NA		225	392038	392263	+	hypothetical protein	chr	NA		NA		NA		Rv0324-Rv0326
Rv0326	NA		456	392272	392728	+	hypothetical protein	chr	NA		NA		NA		Rv0324-Rv0326
Rv0327c	cyp135A1	Rv0327	1350	392695	394045	-	cytochrome P450 135A1	chr	NA		NA		COG:Q	PF00067.14	cyp135A1-cyp135A1
Rv0328	NA		603	394110	394713	+	transcriptional regulator, tetR/acrR-family	chr	NA		NA		COG:K	PF00440.15	Rv0328-Rv0328
Rv0329c	NA	Rv0329	627	394693	395320	-	conserved hypothetical protein	chr	NA		NA		NA	PF02390.9,PF08241.4,PF08242.4	Rv0329c-Rv0330c
Rv0330c	NA	Rv0330	741	395346	396087	-	hypothetical protein	chr	NA		NA		COG:K	PF00440.15	Rv0329c-Rv0330c
Rv0331	NA		1167	396200	397367	+	dehydrogenase/reductase	chr	NA		NA		COG:R	PF07992.6	Rv0331-Rv0331
Rv0332	NA		786	397441	398227	+	conserved hypothetical protein	chr	NA		NA		NA	PF07398.3	Rv0332-rmlA
Rv0333	NA		375	398253	398628	+	hypothetical protein	chr	NA		NA		NA		Rv0332-rmlA
Rv0334	rmlA	NA	867	398657	399524	+	alpha-D-glucose-1-phosphate thymidylyltransferase	chr	GO:0008879	EC:2.7.7.24	KEGG:00520,KEGG:00521,KEGG:00523	PWY:ECASYN-PWY,PWY:DTDPRHAMSYN-PWY	COG:M	PF00483.15	Rv0332-rmlA
Rv0335c	PE6	Rv0335	516	399534	400050	-	PE family protein	chr	NA		NA		NA	PF00934.12	PE6-PE6
Rv0336	NA		1512	400191	401703	+	13E12 repeat family protein	chr	NA		NA		NA	PF01844.15,PF02720.9	Rv0336-Rv0336
Rv0337c	aspC	Rv0337	1290	401872	403162	-	aspartate aminotransferase	chr	NA		NA	PWY:MALATE-ASPARTATE-SHUTTLE-PWY,PWY:ASPARAGINE-DEG1-PWY,PWY:GLUTDEG-PWY,PWY:ASPARTATE-DEG1-PWY,PWY:ASPARTATESYN-PWY,PWY:ASPBIO-PWY	COG:E	PF00155.13	aspC-Rv0338c
Rv0338c	NA	Rv0338	2649	403192	405841	-	iron-sulfur-binding reductase	chr	NA		NA		COG:C	PF00037.19,PF02754.8	aspC-Rv0338c
Rv0339c	NA	Rv0339	2499	405949	408448	-	transcriptional regulator	chr	NA		NA		COG:K,COG:T,COG:K	PF00196.11	Rv0339c-Rv0339c
Rv0340	NA		540	408633	409173	+	conserved hypothetical protein	chr	NA		NA		NA		Rv0340-Rv0340
Rv0341	iniB	NA	1440	409361	410801	+	isoniazid inductible gene protein	chr	NA		NA		NA		iniB-iniC
Rv0342	iniA	NA	1923	410837	412760	+	isoniazid inductible gene protein	chr	NA		NA		COG:R	NA	iniB-iniC
Rv0343	iniC	NA	1482	412756	414238	+	isoniazid inductible gene protein	chr	NA		NA		COG:R	NA	iniB-iniC
Rv0344c	lpqJ	Rv0344	561	414380	414941	-	lipoprotein	chr	NA		NA		NA		lpqJ-lpqJ
Rv0345	NA		411	415049	415460	+	conserved hypothetical protein	chr	NA		NA		COG:R	NA	Rv0345-Rv0345
Rv0346c	ansP2	Rv0346	1464	415501	416965	-	L-asparagine permease	chr	NA		NA		COG:E	PF00324.13	ansP2-ansP2
Rv0347	NA		987	417303	418290	+	conserved membrane protein	chr	NA		NA		NA		Rv0347-Rv0349
Rv0348	NA		654	418292	418946	+	transcriptional regulator	chr	NA		NA		NA		Rv0347-Rv0349
Rv0349	NA		660	418948	419608	+	hypothetical protein	chr	NA		NA		NA		Rv0347-Rv0349
Rv0350	dnaK	NA	1878	419834	421712	+	chaperone protein	chr	NA		NA		COG:O	PF00012.12	dnaK-hspR
Rv0351	grpE	NA	708	421708	422416	+	chaperone	chr	GO:0051087,GO:0000774,GO:0006457,GO:0042803	NA		NA	COG:O	PF01025.11	dnaK-hspR
Rv0352	dnaJ1	NA	1188	422451	423639	+	chaperone protein	chr	GO:0006457,GO:0051082,GO:0031072	NA		NA	COG:O	PF00226.23,PF00684.11,PF01556.10	dnaK-hspR
Rv0353	hspR	NA	381	423638	424019	+	merR-family heat shock protein transcriptional repressor	chr	NA		NA		COG:K	PF00376.15	dnaK-hspR
Rv0354c	PPE7	Rv0354	426	424268	424694	-	PPE family protein	chr	NA		NA		NA		PPE7-PPE7
Rv0355c	PPE8	Rv0355	9903	424776	434679	-	PPE family protein	chr	NA		NA		COG:N	PF00823.11,PF01469.10	PPE8-PPE8
Rv0356c	NA	Rv0356	645	434829	435474	-	conserved hypothetical protein	chr	NA		NA		COG:Q	PF03061.14	Rv0356c-purA
Rv0357c	purA	Rv0357	1299	435470	436769	-	adenylosuccinate synthetase	chr	GO:0004019	EC:6.3.4.4	KEGG:00252,KEGG:00230	PWY:DENOVOPURINE2-PWY	NA	PF00709.13	Rv0356c-purA
Rv0358	NA		648	436859	437507	+	conserved hypothetical protein	chr	NA		NA		NA		Rv0358-Rv0359
Rv0359	NA		780	437517	438297	+	conserved membrane protein	chr	NA		NA		COG:R	PF02163.14	Rv0358-Rv0359
Rv0360c	NA	Rv0360	438	438301	438739	-	conserved hypothetical protein	chr	NA		NA		NA		Rv0360c-Rv0360c
Rv0361	NA		828	438821	439649	+	conserved membrane protein	chr	NA		NA		NA		Rv0361-Rv0361
Rv0362	mgtE	NA	1383	439870	441253	+	Mg2+ transport transmembrane protein	chr	NA		NA		COG:P	PF00571.20,PF01769.8,PF03448.9	mgtE-mgtE
Rv0363c	fba	Rv0363	1035	441264	442299	-	fructose-bisphosphate aldolase	chr	GO:0004332	EC:4.1.2.13	KEGG:00710,KEGG:00030,KEGG:00010,KEGG:00051,KEGG:00031	PWY:GLYCOLYSIS,PWY:GLUCONEO-PWY	COG:G	PF01116.12	fba-fba
Rv0364	NA		684	442394	443078	+	conserved membrane protein	chr	NA		NA		COG:S	PF09335.3	Rv0364-Rv0364
Rv0365c	NA	Rv0365	1131	443066	444197	-	conserved hypothetical protein	chr	NA		NA		COG:G	NA	Rv0365c-Rv0367c
Rv0366c	NA	Rv0366	594	444221	444815	-	conserved hypothetical protein	chr	NA		NA		COG:S	NA	Rv0365c-Rv0367c
Rv0367c	NA	Rv0367	390	444843	445233	-	hypothetical protein	chr	NA		NA		NA		Rv0365c-Rv0367c
Rv0368c	NA	Rv0368	1212	445313	446525	-	conserved hypothetical protein	chr	NA		NA		COG:R	PF05762.6	Rv0368c-Rv0369c
Rv0369c	NA	Rv0369	516	446530	447046	-	membrane oxidoreductase	chr	NA		NA		COG:S	PF06240.5	Rv0368c-Rv0369c
Rv0370c	NA	Rv0370	897	447146	448043	-	oxidoreductase	chr	NA		NA		COG:R	PF07728.6	Rv0370c-Rv0375c
Rv0371c	NA	Rv0371	594	448039	448633	-	conserved hypothetical protein	chr	NA		NA		COG:R	NA	Rv0370c-Rv0375c
Rv0372c	NA	Rv0372	756	448629	449385	-	conserved hypothetical protein	chr	NA		NA		COG:O	PF02625.8	Rv0370c-Rv0375c
Rv0373c	NA	Rv0373	2400	449403	451803	-	carbon monoxyde dehydrogenase large chain	chr	GO:0018492	EC:1.2.99.2	KEGG:00680	PWY:CODH-PWY	COG:C	PF01315.14,PF02738.10	Rv0370c-Rv0375c
Rv0374c	NA	Rv0374	480	451799	452279	-	carbon monoxyde dehydrogenase small chain	chr	GO:0018492	EC:1.2.99.2	KEGG:00680	NA	COG:C	PF00111.19,PF01799.12	Rv0370c-Rv0375c
Rv0375c	NA	Rv0375	861	452293	453154	-	carbon monoxyde dehydrogenase medium chain	chr	GO:0018492	EC:1.2.99.2	KEGG:00680	PWY:CODH-PWY	NA	PF00941.13,PF03450.9	Rv0370c-Rv0375c
Rv0376c	NA	Rv0376	1143	453229	454372	-	conserved hypothetical protein	chr	NA		NA		COG:O	PF02625.8	Rv0376c-Rv0376c
Rv0377	NA		966	454420	455386	+	transcriptional regulator, lysR-family	chr	NA		NA		COG:K	PF00126.19,PF03466.12	Rv0377-Rv0377
Rv0378	NA		222	455636	455858	+	conserved glycine rich protein	chr	NA		NA		NA		Rv0378-Rv0378
Rv0379	secE2	NA	216	455976	456192	+	protein transport protein	chr	NA		NA		COG:S	PF07311.4	secE2-secE2
Rv0380c	NA	Rv0380	552	456267	456819	-	RNA methyltransferase	chr	NA		NA		COG:J	PF00588.11	Rv0380c-Rv0380c
Rv0381c	NA	Rv0381	909	456914	457823	-	hypothetical protein	chr	NA		NA		NA		Rv0381c-pyrE
Rv0382c	pyrE	Rv0382	540	457840	458380	-	orotate phosphoribosyltransferase	chr	GO:0004588	EC:2.4.2.10	KEGG:00240	PWY:PWY0-162	COG:F	PF00156.19	Rv0381c-pyrE
Rv0383c	NA	Rv0383	855	458460	459315	-	conserved secreted protein	chr	NA		NA		NA		Rv0383c-Rv0383c
Rv0384c	clpB	Rv0384	2547	459455	462002	-	endopeptidase ATP binding protein chain B	chr	GO:0005515,GO:0005524,GO:0019538	NA		NA	COG:O	PF00004.21,PF02861.12,PF07724.6,PF07728.6	clpB-clpB
Rv0385	NA		1173	462134	463307	+	monooxygenase	chr	NA		NA		COG:C,COG:H,COG:C	PF00042.14,PF00175.13,PF00970.16	Rv0385-Rv0385
Rv0386	NA		3258	463410	466668	+	transcriptional regulator, luxR/uhpA-family	chr	NA		NA		COG:T,COG:R,COG:K	PF00196.11,PF07721.6	Rv0386-Rv0386
Rv0387c	NA	Rv0387	735	466671	467406	-	conserved hypothetical protein	chr	NA		NA		NA		Rv0387c-Rv0387c
Rv0388c	PPE9	Rv0388	543	467458	468001	-	PPE family protein	chr	NA		NA		NA	PF00823.11	PPE9-PPE9
Rv0389	purT	NA	1260	468334	469594	+	phosphoribosylglycinamide formyltransferase 2	chr	NA	EC:2.1.2.-	KEGG:00520	PWY:DENOVOPURINE2-PWY	COG:F	PF02222.14	purT-metZ
Rv0390	NA		423	469590	470013	+	conserved hypothetical protein	chr	NA		NA		COG:P	NA	purT-metZ
Rv0391	metZ	NA	1221	470009	471230	+	O-succinylhomoserine sulfhydrylase	chr	NA	EC:4.2.99.10,EC:4.2.99.9	NA	PWY:HSERMETANA-PWY,PWY:PWY-781	COG:E	PF01053.12,PF01212.13	purT-metZ
Rv0392c	ndhA	Rv0392	1413	471226	472639	-	membrane NADH dehydrogenase	chr	GO:0003954	EC:1.6.99.3	KEGG:00190	NA	COG:C	PF00070.19,PF07992.6	ndhA-ndhA
Rv0393	NA		1326	472780	474106	+	13E12 repeat family protein	chr	NA		NA		NA	PF01844.15,PF02720.9	Rv0393-Rv0393
Rv0394c	NA	Rv0394	720	474121	474841	-	secreted protein	chr	NA		NA		NA		Rv0394c-Rv0394c
Rv0395	NA		405	474939	475344	+	hypothetical protein	chr	NA		NA		NA		Rv0395-Rv0396
Rv0396	NA		393	475349	475742	+	hypothetical protein	chr	NA		NA		NA		Rv0395-Rv0396
Rv0397	NA		369	475815	476184	+	13E12 repeat family protein	chr	NA		NA		NA		Rv0397-Rv0397
Rv0398c	NA	Rv0398	642	476678	477320	-	secreted protein	chr	NA		NA		NA		Rv0398c-fadE7
Rv0399c	lpqK	Rv0399	1230	477326	478556	-	lipoprotein	chr	NA		NA		COG:V	PF00144.16	Rv0398c-fadE7
Rv0400c	fadE7	Rv0400	1188	478565	479753	-	acyl-CoA dehydrogenase	chr	GO:0004361	EC:1.3.99.7	KEGG:00071,KEGG:00310,KEGG:00632,KEGG:00380	PWY:FAO-PWY	COG:I	PF00441.16,PF02770.11,PF02771.8,PF08028.3	Rv0398c-fadE7
Rv0401	NA		372	479788	480160	+	conserved membrane protein	chr	NA		NA		NA		Rv0401-Rv0401
Rv0402c	mmpL1	Rv0402	2877	480354	483231	-	transmembrane transport protein	chr	NA		NA		COG:R	PF03176.7	mmpL1-mmpS1
Rv0403c	mmpS1	Rv0403	429	483227	483656	-	membrane protein	chr	NA		NA		NA	PF05423.5	mmpL1-mmpS1
Rv0404	fadD30	NA	1758	483976	485734	+	fatty-acid-CoA ligase	chr	GO:0004467	EC:6.2.1.3	KEGG:04920,KEGG:00071,KEGG:03320	PWY:P221-PWY	COG:Q,COG:I	PF00501.20	fadD30-pks6
Rv0405	pks6	NA	4209	485730	489939	+	membrane bound polyketide synthase	chr	NA		NA		COG:Q	PF00109.18,PF00550.17,PF00698.13,PF00975.12,PF02801.14	fadD30-pks6
Rv0406c	NA	Rv0406	819	489886	490705	-	beta lactamase like protein	chr	NA		NA		COG:R	PF00753.19	Rv0406c-Rv0406c
Rv0407	fgd1	NA	1011	490782	491793	+	F420-dependent glucose-6-phosphate dehydrogenase	chr	NA		NA		COG:C	PF00296.12	fgd1-ackA
Rv0408	pta	NA	2073	491785	493858	+	phosphate acetyltransferase	chr	GO:0008959	EC:2.3.1.8	KEGG:00430,KEGG:00620,KEGG:00640	PWY:P142-PWY,PWY:LCTACACAT-PWY,PWY:FERMENTATION-PWY,PWY:CODH-PWY,PWY:ACETATEUTIL-PWY,PWY:CENTFERM-PWY,PWY:P122-PWY	COG:C,COG:R	PF01515.11,PF07085.4	fgd1-ackA
Rv0409	ackA	NA	1158	493850	495008	+	acetate kinase	chr	GO:0008776	EC:2.7.2.1	KEGG:00430,KEGG:00640,KEGG:00620	PWY:P142-PWY,PWY:LCTACACAT-PWY,PWY:FERMENTATION-PWY,PWY:CODH-PWY,PWY:ACETATEUTIL-PWY,PWY:CENTFERM-PWY	COG:C	PF00871.9	fgd1-ackA
Rv0410c	pknG	Rv0410	2253	495061	497314	-	serine/threonine-protein kinase	chr	NA		NA		COG:R,COG:K,COG:T	PF00069.17	pknG-Rv0412c
Rv0411c	glnH	Rv0411	987	497313	498300	-	glutamine-binding lipoprotein	chr	NA		NA		COG:T,COG:E	PF00497.12	pknG-Rv0412c
Rv0412c	NA	Rv0412	1320	498299	499619	-	conserved membrane protein	chr	NA		NA		NA		pknG-Rv0412c
Rv0413	mutT3	NA	654	499712	500366	+	mutator protein	chr	NA		NA		COG:L,COG:R	PF00293.20	mutT3-mutT3
Rv0414c	thiE	Rv0414	669	500349	501018	-	thiamine-phosphate pyrophosphorylase	chr	GO:0004789	EC:2.5.1.3	KEGG:00730	PWY:THISYN-PWY	COG:H	PF02581.9	thiE-thiE
Rv0415	thiO	NA	1023	501147	502170	+	thiamine biosynthesis oxidoreductase	chr	NA	EC:1.4.3.19	KEGG:00730	NA	COG:E	PF01266.16	thiO-thiG
Rv0416	thiS	NA	207	502166	502373	+	hypothetical protein	chr	GO:0006790	NA		NA	COG:H	PF02597.12	thiO-thiG
Rv0417	thiG	NA	759	502365	503124	+	thiamin biosynthesis protein	chr	GO:0009228	NA		PWY:THISYN-PWY	COG:H	PF05690.6	thiO-thiG
Rv0418	lpqL	NA	1503	503495	504998	+	lipoprotein aminopeptidase	chr	NA	EC:3.4.11.-	NA		COG:R	PF01546.20,PF02225.14,PF04389.9	lpqL-lpqL
Rv0419	lpqM	NA	1497	505085	506582	+	lipoprotein peptidase	chr	NA		NA		NA		lpqM-lpqM
Rv0420c	NA	Rv0420	411	506560	506971	-	transmembrane protein	chr	NA		NA		NA		Rv0420c-Rv0420c
Rv0421c	NA	Rv0421	630	507131	507761	-	conserved hypothetical protein	chr	NA		NA		COG:R	NA	Rv0421c-thiC
Rv0422c	thiD	Rv0422	798	507757	508555	-	phosphomethylpyrimidine kinase	chr	GO:0008972	EC:2.7.4.7	KEGG:00730	PWY:THISYN-PWY	COG:H	PF08543.4	Rv0421c-thiC
Rv0423c	thiC	Rv0423	1644	508581	510225	-	thiamine biosynthesis protein	chr	GO:0009228	NA		PWY:THISYN-PWY	NA	PF01964.10	Rv0421c-thiC
Rv0424c	NA	Rv0424	276	510376	510652	-	hypothetical protein	chr	NA		NA		NA		Rv0424c-Rv0424c
Rv0425c	ctpH	Rv0425	4620	510701	515321	-	metal cation transporting P-type ATPase	chr	NA		NA		COG:P	PF00122.12,PF00702.18	ctpH-ctpH
Rv0426c	NA	Rv0426	444	515372	515816	-	transmembrane protein	chr	NA		NA		NA		Rv0426c-Rv0426c
Rv0427c	xthA	Rv0427	876	516016	516892	-	exodeoxyribonuclease III protein	chr	GO:0008853	EC:3.1.11.2	NA		COG:L	PF03372.15	xthA-def
Rv0428c	NA	Rv0428	909	516894	517803	-	hypothetical protein	chr	NA		NA		NA		xthA-def
Rv0429c	def	Rv0429	594	517802	518396	-	polypeptide deformylase	chr	GO:0042586	EC:3.5.1.88	NA		NA	PF01327.13	xthA-def
Rv0430	NA		309	518732	519041	+	conserved hypothetical protein	chr	NA		NA		NA		Rv0430-Rv0433
Rv0431	NA		495	519072	519567	+	tuberculin related peptide	chr	NA		NA		NA		Rv0430-Rv0433
Rv0432	sodC	NA	723	519599	520322	+	periplasmic superoxide dismutase	chr	NA		NA	PWY:DETOX1-PWY	NA	PF00080.12	Rv0430-Rv0433
Rv0433	NA		1131	520323	521454	+	conserved hypothetical protein	chr	NA		NA		COG:S	PF04107.5	Rv0430-Rv0433
Rv0434	NA		654	521513	522167	+	conserved hypothetical protein	chr	NA		NA		COG:R	PF02190.8	Rv0434-Rv0434
Rv0435c	NA	Rv0435	2187	522346	524533	-	ATPase	chr	NA		NA		COG:O	PF00004.21,PF02359.10,PF07728.6	Rv0435c-psd
Rv0436c	pssA	Rv0436	861	524529	525390	-	CDP-diacylglycerol-serine o-phosphatidyltransferase	chr	GO:0003882	EC:2.7.8.8	KEGG:00564,KEGG:00260	PWY:PHOSLIPSYN-PWY	COG:I	PF01066.13	Rv0435c-psd
Rv0437c	psd	Rv0437	696	525386	526082	-	phosphatidylserine decarboxylase	chr	GO:0004609	EC:4.1.1.65	KEGG:00260,KEGG:00564	PWY:PHOSLIPSYN-PWY	COG:I	PF02666.7	Rv0435c-psd
Rv0438c	moeA2	Rv0438	1218	526142	527360	-	molybdopterin biosynthesis protein	chr	NA		NA		COG:H	PF00994.16,PF03453.9,PF03454.7	moeA2-Rv0439c
Rv0439c	NA	Rv0439	936	527378	528314	-	dehydrogenase/reductase	chr	NA		NA		COG:I,COG:Q,COG:R	PF00106.17	moeA2-Rv0439c
Rv0440	groEL	NA	1623	528607	530230	+	60 kda chaperonin 2 groEL2	chr	GO:0005515,GO:0005524,GO:0044267	NA		NA	COG:O	PF00118.16	groEL-groEL
Rv0441c	NA	Rv0441	429	530295	530724	-	hypothetical protein	chr	NA		NA		NA		Rv0441c-PPE10
Rv0442c	PPE10	Rv0442	1464	530750	532214	-	PPE family protein	chr	NA		NA		NA	PF00823.11,PF01469.10	Rv0441c-PPE10
Rv0443	NA		516	532395	532911	+	conserved hypothetical protein	chr	NA		NA		NA		Rv0443-Rv0443
Rv0444c	NA	Rv0444	699	533090	533789	-	conserved hypothetical protein	chr	NA		NA		NA		Rv0444c-Rv0444c
Rv0445c	sigK	Rv0445	564	533832	534396	-	alternative RNA polymerase sigma factor	chr	NA		NA		COG:K	PF04542.6,PF04545.8,PF08281.4	sigK-sigK
Rv0446c	NA	Rv0446	771	534444	535215	-	conserved membrane protein	chr	NA		NA		COG:S	PF06966.4	Rv0446c-Rv0448c
Rv0447c	ufaA1	Rv0447	1284	535223	536507	-	cyclopropane-fatty-acyl-phospholipid synthase	chr	NA		NA		COG:M	PF02353.12,PF08241.4,PF08242.4	Rv0446c-Rv0448c
Rv0448c	NA	Rv0448	666	536503	537169	-	conserved hypothetical protein	chr	NA		NA		NA	PF07103.3	Rv0446c-Rv0448c
Rv0449c	NA	Rv0449	1320	537228	538548	-	conserved hypothetical protein	chr	NA		NA		COG:R	PF01266.16,PF01593.16	Rv0449c-mmpS4
Rv0450c	mmpL4	Rv0450	2904	538587	541491	-	transmembrane transport protein	chr	NA		NA		COG:R	PF03176.7	Rv0449c-mmpS4
Rv0451c	mmpS4	Rv0451	423	541487	541910	-	membrane protein	chr	NA		NA		NA	PF05423.5	Rv0449c-mmpS4
Rv0452	NA		711	542141	542852	+	transcriptional regulator	chr	NA		NA		COG:K	PF00440.15	Rv0452-Rv0452
Rv0453	PPE11	NA	1557	543173	544730	+	PPE family protein	chr	NA		NA		NA	PF00823.11	PPE11-PPE11
Rv0454	NA		351	544834	545185	+	conserved hypothetical protein	chr	NA		NA		NA		Rv0454-Rv0454
Rv0455c	NA	Rv0455	447	545374	545821	-	conserved hypothetical protein	chr	NA		NA		NA		Rv0455c-Rv0455c
Rv0456A	NA		282	547075	547357	-	conserved hypothetical protein	chr	NA		NA		COG:T	NA	Rv0456A-Rv0456A
Rv0456c	echA2	Rv0456	915	545888	546803	-	enoyl-CoA hydratase	chr	NA		NA	PWY:CENTFERM-PWY	COG:I	PF00378.12	echA2-echA2
Rv0457c	NA	Rv0457	2022	547585	549607	-	peptidase	chr	NA		NA		COG:E	PF00326.13,PF02897.7	Rv0457c-Rv0457c
Rv0458	NA		1524	549674	551198	+	aldehyde dehydrogenase	chr	GO:0004029	EC:1.2.1.3	KEGG:00640,KEGG:00380,KEGG:00010,KEGG:00280,KEGG:00410,KEGG:00631,KEGG:00220,KEGG:00053,KEGG:00650,KEGG:00071,KEGG:00120,KEGG:00340,KEGG:00903,KEGG:00620,KEGG:00310,KEGG:00561	PWY:P221-PWY	COG:C	PF00171.14	Rv0458-Rv0459
Rv0459	NA		492	551197	551689	+	conserved hypothetical protein	chr	NA		NA		NA	PF05610.3	Rv0458-Rv0459
Rv0460	NA		240	551748	551988	+	conserved hydrophobic protein	chr	NA		NA		NA		Rv0460-Rv0461
Rv0461	NA		525	552025	552550	+	transmembrane protein	chr	NA		NA		NA		Rv0460-Rv0461
Rv0462	lpd	NA	1395	552613	554008	+	dihydrolipoamide dehydrogenase	chr	GO:0004148	EC:1.8.1.4	KEGG:00280,KEGG:00010,KEGG:00020,KEGG:00252,KEGG:00620,KEGG:00260	PWY:PYRUVDEHYD-PWY	COG:C	PF00070.19,PF01134.14,PF01266.16,PF02852.14,PF03486.6,PF07992.6	lpd-Rv0463
Rv0463	NA		294	554015	554309	+	conserved membrane protein	chr	NA		NA		NA		lpd-Rv0463
Rv0464c	NA	Rv0464	573	554312	554885	-	conserved hypothetical protein	chr	NA		NA		COG:S	PF02627.12	Rv0464c-Rv0465c
Rv0465c	NA	Rv0465	1425	554881	556306	-	transcriptional regulator	chr	NA		NA		COG:K,COG:R	PF01381.14,PF06114.5	Rv0464c-Rv0465c
Rv0466	NA		795	556457	557252	+	conserved hypothetical protein	chr	NA		NA		COG:I	PF01643.9	Rv0466-Rv0466
Rv0467	icl	NA	1287	557526	558813	+	isocitrate lyase	chr	GO:0004451	EC:4.1.3.1	KEGG:00630	PWY:GLYOXYLATE-BYPASS,PWY:P106-PWY	COG:C	PF00463.13	icl-icl
Rv0468	fadB2	NA	861	558894	559755	+	3-hydroxybutyryl-CoA dehydrogenase	chr	NA	EC:1.1.1.35,EC:1.1.1.157	KEGG:00310,KEGG:00280,KEGG:00632,KEGG:00650,KEGG:00930,KEGG:00062,KEGG:00380,KEGG:00071	PWY:CENTFERM-PWY	COG:I	PF00725.14,PF02737.10	fadB2-fadB2
Rv0469	umaA	NA	861	559887	560748	+	mycolic acid synthase	chr	NA		NA		COG:M	PF02353.12,PF08242.4
Rv0470A	NA		441	561853	562294	-	hypothetical protein	chr	NA		NA		COG:H	NA	Rv0470A-Rv0470A
Rv0470c	pcaA	Rv0470	864	560847	561711	-	mycolic acid synthase	chr	NA		NA		COG:M	PF02353.12,PF08242.4	pcaA-pcaA
Rv0471c	NA	Rv0471	489	562224	562713	-	hypothetical protein	chr	NA		NA		NA		Rv0471c-Rv0472c
Rv0472c	NA	Rv0472	705	562722	563427	-	transcriptional regulator, tetR-family	chr	NA		NA		COG:K	PF00440.15	Rv0471c-Rv0472c
Rv0473	NA		1371	563563	564934	+	conserved membrane protein	chr	NA		NA		COG:S	PF04286.4	Rv0473-Rv0473
Rv0474	NA		423	565020	565443	+	transcriptional regulator	chr	NA		NA		COG:K	PF01381.14	Rv0474-Rv0474
Rv0475	hbhA	NA	600	565796	566396	+	iron-regulated heparin binding hemagglutinin	chr	NA		NA		NA		hbhA-hbhA
Rv0476	NA		264	566507	566771	+	conserved membrane protein	chr	NA		NA		NA		Rv0476-deoC
Rv0477	NA		447	566775	567222	+	conserved secreted protein	chr	NA		NA		NA		Rv0476-deoC
Rv0478	deoC	NA	675	567221	567896	+	deoxyribose-phosphate aldolase	chr	GO:0004139	EC:4.1.2.4	KEGG:00030	PWY:DRIBOPMET-PWY	COG:F	PF01791.1	Rv0476-deoC
Rv0479c	NA	Rv0479	1047	567920	568967	-	conserved membrane protein	chr	NA		NA		NA		Rv0479c-Rv0480c
Rv0480c	NA	Rv0480	843	568963	569806	-	amidohydrolase	chr	NA		NA		COG:R	PF00795.14	Rv0479c-Rv0480c
Rv0481c	NA	Rv0481	525	569987	570512	-	hypothetical protein	chr	NA		NA		NA		Rv0481c-Rv0481c
Rv0482	murB	NA	1110	570538	571648	+	UDP-N-acetylenolpyruvoylglucosamine reductase	chr	GO:0008762	EC:1.1.1.158	KEGG:00530	PWY:PEPTIDOGLYCANSYN-PWY	COG:M	PF01565.15,PF02873.8	murB-murB
Rv0483	lprQ	NA	1356	571709	573065	+	lipoprotein	chr	NA		NA		COG:S	PF03734.5	lprQ-lprQ
Rv0484c	NA	Rv0484	756	573045	573801	-	short-chain type oxidoreductase	chr	NA		NA		COG:R	PF00106.17,PF01370.13,PF08659.2	Rv0484c-Rv0484c
Rv0485	NA		1317	573983	575300	+	transcriptional regulator	chr	NA		NA		COG:G,COG:K	PF00480.12	Rv0485-Rv0485
Rv0486	NA		1443	575347	576790	+	mannosyltransferase	chr	NA		NA		COG:M	PF00534.12	Rv0486-Rv0487
Rv0487	NA		552	576786	577338	+	conserved hypothetical protein	chr	NA		NA		NA		Rv0486-Rv0487
Rv0488	NA		606	577663	578269	+	conserved membrane protein	chr	NA		NA		COG:R	PF01810.10	Rv0488-Rv0488
Rv0489	gpm1	NA	750	578425	579175	+	phosphoglycerate mutase 1	chr	GO:0004619	EC:5.4.2.1	KEGG:00010	PWY:GLYCOLYSIS,PWY:GLUCONEO-PWY,PWY:P106-PWY,PWY:P81-PWY,PWY:P122-PWY	COG:G	PF00300.14	gpm1-gpm1
Rv0490	senX3	NA	1233	579348	580581	+	two component system sensor histidine kinase	chr	NA		NA		COG:T	PF00512.17,PF02518.18	senX3-senX3
Rv0491	regX3	NA	684	580808	581492	+	two component system sensor protein	chr	NA		NA		COG:K,COG:T	PF00072.16,PF00486.20
Rv0492A	NA		330	583374	583704	-	hypothetical protein	chr	NA		NA		NA		Rv0492A-Rv0492A
Rv0492c	NA	Rv0492	1890	581488	583378	-	oxidoreductase gmc-type	chr	NA		NA		COG:E	PF00732.11,PF01266.16,PF05199.5	Rv0492c-Rv0493c
Rv0493c	NA	Rv0493	990	583700	584690	-	conserved hypothetical protein	chr	NA		NA		NA		Rv0492c-Rv0493c
Rv0494	NA		729	584694	585423	+	transcriptional regulator, gntR-family	chr	NA		NA		COG:K	PF00392.13,PF07729.4	Rv0494-Rv0494
Rv0495c	NA	Rv0495	891	585423	586314	-	conserved hypothetical protein	chr	NA		NA		NA		Rv0495c-Rv0495c
Rv0496	NA		987	586393	587380	+	conserved hypothetical protein	chr	GO:0004309	EC:3.6.1.11	KEGG:00230	NA	COG:F,COG:P	PF02541.8	Rv0496-proC
Rv0497	NA		933	587376	588309	+	conserved membrane protein	chr	NA		NA		NA		Rv0496-proC
Rv0498	NA		843	588324	589167	+	conserved hypothetical protein	chr	NA		NA		COG:G	PF01261.16	Rv0496-proC
Rv0499	NA		876	589182	590058	+	conserved hypothetical protein	chr	NA		NA		NA	PF00781.16	Rv0496-proC
Rv0500	proC	NA	888	590082	590970	+	pyrroline-5-carboxylate reductase	chr	GO:0004735	EC:1.5.1.2	KEGG:00330	PWY:PROSYN-PWY	COG:E	PF01210.15,PF03807.9	Rv0496-proC
Rv0500A	NA		237	591110	591347	+	conserved hypothetical protein	chr	NA		NA		NA		Rv0500A-Rv0500A
Rv0500B	NA		102	591474	591576	+	conserved hypothetical protein	chr	NA		NA		NA	PF08213.3	Rv0500B-Rv0500B
Rv0501	galE2	NA	1131	591653	592784	+	UDP-glucose 4-epimerase	chr	NA		NA	PWY:P61-PWY,PWY:GALACTMETAB-PWY,PWY:COLANSYN-PWY	COG:G,COG:M	PF01073.11,PF01370.13,PF07993.4	galE2-Rv0502
Rv0502	NA		1077	592790	593867	+	conserved hypothetical protein	chr	NA		NA		COG:I	PF01553.13	galE2-Rv0502
Rv0503c	cmaA2	Rv0503	909	593870	594779	-	cyclopropane-fatty-acyl-phospholipid synthase 2	chr	NA		NA		COG:M	PF02353.12,PF08242.4	cmaA2-Rv0504c
Rv0504c	NA	Rv0504	501	594801	595302	-	conserved hypothetical protein	chr	NA		NA		NA		cmaA2-Rv0504c
Rv0505c	serB1	Rv0505	1122	595463	596585	-	phosphoserine phosphatase	chr	NA		NA	PWY:SERSYN-PWY,PWY:GLYSYN-PWY,PWY:CYSTEINE-SYN2-PWY	COG:E	PF00702.18	serB1-serB1
Rv0506	mmpS2	NA	444	596758	597202	+	membrane protein	chr	NA		NA		NA	PF05423.5	mmpS2-Rv0508
Rv0507	mmpL2	NA	2907	597198	600105	+	transmembrane transport protein	chr	NA		NA		COG:R	PF03176.7	mmpS2-Rv0508
Rv0508	NA		294	600097	600391	+	conserved hypothetical protein	chr	NA		NA		NA	PF05768.6	mmpS2-Rv0508
Rv0509	hemA	NA	1407	600440	601847	+	glutamyl-tRNA reductase	chr	GO:0008883	EC:1.2.1.70	KEGG:00860	PWY:HEMESYN2-PWY	COG:H	PF00745.12,PF00899.13,PF01488.12,PF05201.7	hemA-hemD
Rv0510	hemC	NA	930	601856	602786	+	porphobilinogen deaminase	chr	GO:0004418	EC:2.5.1.61	KEGG:00860	PWY:HEMESYN2-PWY	NA	PF01379.12,PF03900.7	hemA-hemD
Rv0511	hemD	NA	1698	602818	604516	+	uroporphyrin-III C-methyltransferase	chr	NA	EC:4.2.1.75,EC:2.1.1.107	KEGG:00860	PWY:P381-PWY,PWY:HEMESYN2-PWY	COG:H,COG:H	PF00590.12,PF02602.7	hemA-hemD
Rv0512	hemB	NA	990	604601	605591	+	delta-aminolevulinic acid dehydratase	chr	GO:0004655	EC:4.2.1.24	KEGG:00860	PWY:HEMESYN2-PWY	NA	PF00490.13	hemB-Rv0514
Rv0513	NA		549	605603	606152	+	conserved membrane protein	chr	NA		NA		NA		hemB-Rv0514
Rv0514	NA		300	606148	606448	+	transmembrane protein	chr	NA		NA		NA		hemB-Rv0514
Rv0515	NA		1512	606550	608062	+	13E12 repeat family protein	chr	NA		NA		NA	PF01844.15,PF02720.9	Rv0515-Rv0515
Rv0516c	NA	Rv0516	477	608058	608535	-	conserved hypothetical protein	chr	NA		NA		COG:T	PF01740.13	Rv0516c-Rv0516c
Rv0517	NA		1311	608745	610056	+	membrane acyltransferase	chr	NA		NA		COG:I	PF01757.14	Rv0517-Rv0517
Rv0518	NA		696	610187	610883	+	hypothetical exported protein	chr	NA		NA		NA	PF00657.14	Rv0518-Rv0518
Rv0519c	NA	Rv0519	903	611171	612074	-	conserved membrane protein	chr	NA		NA		NA	PF00756.12	Rv0519c-Rv0519c
Rv0520	NA		351	612254	612605	+	methyltransferase/methylase	chr	NA		NA		COG:Q,COG:R	PF08241.4	Rv0520-Rv0521
Rv0521	NA		306	612597	612903	+	methyltransferase/methylase	chr	NA		NA		NA		Rv0520-Rv0521
Rv0522	gabP	NA	1305	613037	614342	+	gabA permease	chr	NA		NA		COG:E	PF00324.13	gabP-gabP
Rv0523c	NA	Rv0523	396	614325	614721	-	conserved hypothetical protein	chr	NA		NA		NA	PF04075.6	Rv0523c-Rv0523c
Rv0524	hemL	NA	1389	614834	616223	+	glutamate-1-semialdehyde 2,1-aminomutase	chr	GO:0042286	EC:5.4.3.8	KEGG:00860	PWY:HEMESYN2-PWY	COG:H	PF00202.13	hemL-ccsA
Rv0525	NA		609	616222	616831	+	conserved hypothetical protein	chr	NA		NA		COG:G	PF00300.14	hemL-ccsA
Rv0526	NA		651	616845	617496	+	thioredoxin	chr	NA		NA		COG:C,COG:O	PF00578.13,PF08534.2	hemL-ccsA
Rv0527	ccdA	NA	780	617492	618272	+	cytochrome C biogenesis protein	chr	GO:0016020,GO:0017004	NA		NA	COG:O	PF02683.7	hemL-ccsA
Rv0528	NA		1590	618304	619894	+	conserved membrane protein	chr	NA		NA		COG:O	PF05140.6	hemL-ccsA
Rv0529	ccsA	NA	975	619890	620865	+	cytochrome C biogenesis protein	chr	NA		NA		COG:O	PF01578.12	hemL-ccsA
Rv0530	NA		1218	620906	622124	+	conserved hypothetical protein	chr	NA		NA		COG:D	NA	Rv0530-Rv0530
Rv0531	NA		318	622328	622646	+	conserved membrane protein	chr	NA		NA		NA		Rv0531-Rv0531
Rv0532	PE_PGRS6	NA	1785	622792	624577	+	PE-PGRS family protein	chr	NA		NA		NA	PF00934.12	PE_PGRS6-PE_PGRS6
Rv0533c	fabH	Rv0533	1008	624472	625480	-	3-oxoacyl-[acyl-carrier-protein] synthase III	chr	NA		NA	PWY:UNSAT-FA-ELONG-PWY,PWY:FASYN-INITIAL-PWY,PWY:FASYN-ELONG-PWY	COG:I	PF08541.2,PF08545.2	fabH-fabH
Rv0534c	menA	Rv0534	879	625561	626440	-	1,4-dihydroxy-2-naphthoate octaprenyltransferase	chr	NA		NA	PWY:MENAQUINONESYN-PWY	COG:H	PF01040.10	menA-menA
Rv0535	pnp	NA	795	626456	627251	+	5-methylthioadenosine phosphorylase	chr	GO:0017061	EC:2.4.2.28	KEGG:00271	NA	COG:F	PF00896.10	pnp-galE3
Rv0536	galE3	NA	1041	627247	628288	+	UDP-glucose 4-epimerase	chr	GO:0003978	EC:5.1.3.2	KEGG:00052,KEGG:00520	PWY:P61-PWY,PWY:GALACTMETAB-PWY,PWY:COLANSYN-PWY	COG:G,COG:M	PF01073.11,PF01370.13	pnp-galE3
Rv0537c	NA	Rv0537	1434	628297	629731	-	membrane protein	chr	NA		NA		NA		Rv0537c-Rv0537c
Rv0538	NA		1647	630039	631686	+	conserved membrane protein	chr	NA		NA		NA		Rv0538-Rv0538
Rv0539	NA		633	631742	632375	+	dolichyl-phosphate sugar synthase	chr	NA		NA		COG:M	PF00535.18	Rv0539-Rv0540
Rv0540	NA		663	632371	633034	+	conserved hypothetical protein	chr	NA		NA		COG:S	NA	Rv0539-Rv0540
Rv0541c	NA	Rv0541	1350	633054	634404	-	conserved membrane protein	chr	NA		NA		NA		Rv0541c-menE
Rv0542c	menE	Rv0542	1089	634415	635504	-	O-succinylbenzoic acid-CoA ligase	chr	NA		NA	PWY:MENAQUINONESYN-PWY	COG:Q,COG:I	PF00501.20	Rv0541c-menE
Rv0543c	NA	Rv0543	303	635572	635875	-	conserved hypothetical protein	chr	NA		NA		NA		Rv0543c-Rv0543c
Rv0544c	NA	Rv0544	279	635934	636213	-	conserved membrane protein	chr	NA		NA		NA		Rv0544c-pitA
Rv0545c	pitA	Rv0545	1254	636209	637463	-	low affinity inorganic phosphate transporter membrane protein	chr	GO:0005315,GO:0016020,GO:0006817	NA		NA	COG:P	PF01384.12	Rv0544c-pitA
Rv0546c	NA	Rv0546	387	637582	637969	-	conserved hypothetical protein	chr	NA		NA		COG:E	PF00903.17	Rv0546c-Rv0546c
Rv0547c	NA	Rv0547	885	638031	638916	-	oxidoreductase	chr	NA		NA		COG:I,COG:Q,COG:R	PF00106.17,PF08659.2	Rv0547c-Rv0547c
Rv0548c	menB	Rv0548	945	639011	639956	-	naphthoate synthase	chr	GO:0008935	EC:4.1.3.36	KEGG:00130	PWY:MENAQUINONESYN-PWY	COG:H	PF00378.12	menB-menB
Rv0549c	NA	Rv0549	414	640227	640641	-	conserved hypothetical protein	chr	NA		NA		COG:R	PF01850.13	Rv0549c-Rv0550c
Rv0550c	NA	Rv0550	267	640637	640904	-	hypothetical protein	chr	NA		NA		COG:R	NA	Rv0549c-Rv0550c
Rv0551c	fadD8	Rv0551	1716	641095	642811	-	fatty-acid-CoA ligase	chr	GO:0008756	EC:6.2.1.26	KEGG:00130	PWY:P221-PWY	COG:I,COG:Q	PF00501.20	fadD8-fadD8
Rv0552	NA		1605	642888	644493	+	conserved hypothetical protein	chr	NA		NA		COG:R	PF01979.12,PF07969.3	Rv0552-bpoC
Rv0553	menC	NA	981	644489	645470	+	muconate cycloisomerase	chr	NA	EC:4.2.1.-	KEGG:01056,KEGG:00130,KEGG:00120,KEGG:00400,KEGG:00350,KEGG:00625,KEGG:00362,KEGG:00632,KEGG:00460,KEGG:00903,KEGG:00624,KEGG:00650	PWY:MENAQUINONESYN-PWY	COG:R,COG:M	PF01188.13	Rv0552-bpoC
Rv0554	bpoC	NA	789	645466	646255	+	non-haem peroxidase	chr	GO:0047570	EC:3.1.1.24	KEGG:00362	NA	COG:R	PF00561.12	Rv0552-bpoC
Rv0555	menD	NA	1665	646297	647962	+	bifunctional menaquinone biosynthesis protein	chr	NA	EC:4.1.1.71,EC:2.5.1.64	KEGG:00130	PWY:MENAQUINONESYN-PWY	COG:H	PF02776.10	menD-Rv0556
Rv0556	NA		516	647958	648474	+	conserved membrane protein	chr	NA		NA		NA		menD-Rv0556
Rv0557	pimB	NA	1137	648535	649672	+	mannosyltransferase	chr	NA		NA		COG:M	PF00534.12	pimB-menH
Rv0558	menH	NA	705	649688	650393	+	ubiquinone/menaquinone biosynthesis methyltransferase	chr	GO:0008168	EC:2.1.1.-	KEGG:00150,KEGG:00380,KEGG:00450,KEGG:00350,KEGG:00906,KEGG:00440,KEGG:00340,KEGG:00626,KEGG:00130,KEGG:03090	PWY:CODH-PWY	COG:H	PF01209.10,PF08241.4,PF08242.4	pimB-menH
Rv0559c	NA	Rv0559	339	650406	650745	-	conserved secreted protein	chr	NA		NA		NA	PF05305.6	Rv0559c-Rv0561c
Rv0560c	NA	Rv0560	726	650778	651504	-	benzoquinone methyltransferase	chr	NA		NA	PWY:CODH-PWY	COG:Q,COG:R	PF05724.3,PF08241.4,PF08242.4	Rv0559c-Rv0561c
Rv0561c	NA	Rv0561	1227	651528	652755	-	oxidoreductase	chr	NA		NA		COG:C	PF01266.16,PF01494.11,PF04820.6,PF05834.4,PF07992.6	Rv0559c-Rv0561c
Rv0562	grcC1	NA	1008	652770	653778	+	polyprenyl-diphosphate synthase	chr	NA	EC:2.5.1.1,EC:2.5.1.10	KEGG:00900,KEGG:00100	NA	COG:H	PF00348.9	grcC1-grcC1
Rv0563	htpX	NA	861	653878	654739	+	protease transmembrane protein heat shock protein	chr	NA		NA		COG:O	PF01435.10	htpX-htpX
Rv0564c	gpsA	Rv0564	1026	654923	655949	-	glycerol-3-phosphate dehydrogenase gpdA1	chr	GO:0047952	EC:1.1.1.94	KEGG:00564	PWY:PHOSLIPSYN-PWY	COG:C	PF01210.15,PF03807.9,PF07479.6	gpsA-gpsA
Rv0565c	NA	Rv0565	1461	656009	657470	-	monooxygenase	chr	NA		NA		COG:P	PF01266.16	Rv0565c-Rv0565c
Rv0566c	NA	Rv0566	492	657547	658039	-	conserved hypothetical protein	chr	NA		NA		NA	PF04461.5	Rv0566c-Rv0566c
Rv0567	NA		1020	658320	659340	+	methyltransferase/methylase	chr	NA		NA	PWY:CODH-PWY	NA	PF00891.10,PF08241.4,PF08242.4	Rv0567-Rv0567
Rv0568	cyp135B1	NA	1419	659449	660868	+	cytochrome P450 135B1	chr	NA		NA		COG:Q	PF00067.14	cyp135B1-cyp135B1
Rv0569	NA		267	661002	661269	+	conserved hypothetical protein	chr	NA		NA		NA	PF08940.3	Rv0569-nrdZ
Rv0570	nrdZ	NA	2079	661294	663373	+	ribonucleoside-diphosphate reductase large subunit	chr	GO:0004748	EC:1.17.4.1	KEGG:00230,KEGG:00240	NA	COG:F	PF00317.13,PF02867.7,PF03477.8	Rv0569-nrdZ
Rv0571c	NA	Rv0571	1332	663486	664818	-	conserved hypothetical protein	chr	NA		NA		COG:R	PF00156.19,PF01738.10	Rv0571c-Rv0571c
Rv0572c	NA	Rv0572	342	665041	665383	-	hypothetical protein	chr	NA		NA		NA		Rv0572c-Rv0572c
Rv0573c	NA	Rv0573	1392	665850	667242	-	conserved hypothetical protein	chr	GO:0004516	EC:2.4.2.11	KEGG:00760	NA	COG:H	PF01729.11,PF04095.8	Rv0573c-Rv0574c
Rv0574c	NA	Rv0574	1143	667251	668394	-	conserved hypothetical protein	chr	NA		NA		COG:M	NA	Rv0573c-Rv0574c
Rv0575c	NA	Rv0575	1167	668578	669745	-	oxidoreductase	chr	NA		NA		COG:H,COG:C	PF01494.11	Rv0575c-Rv0575c
Rv0576	NA		1305	669847	671152	+	transcriptional regulator, arsR-family	chr	GO:0003700,GO:0005622	NA		NA	COG:K,COG:S	PF01022.12,PF08279.4,PF08327.3	Rv0576-TB27.3
Rv0577	TB27.3	NA	786	671165	671951	+	conserved hypothetical protein	chr	NA		NA		COG:R	PF00903.17	Rv0576-TB27.3
Rv0578c	PE_PGRS7	Rv0578	3921	671995	675916	-	PE-PGRS family protein	chr	NA		NA		NA	PF00934.12	PE_PGRS7-PE_PGRS7
Rv0579	NA		759	676237	676996	+	conserved hypothetical protein	chr	NA		NA		COG:S	PF01927.8	Rv0579-Rv0579
Rv0580c	NA	Rv0580	492	677124	677616	-	conserved hypothetical protein	chr	NA		NA		NA		Rv0580c-Rv0580c
Rv0581	NA		216	677709	677925	+	conserved hypothetical protein	chr	NA		NA		NA	PF01402.13	Rv0581-Rv0582
Rv0582	NA		408	677921	678329	+	hypothetical protein	chr	NA		NA		COG:R	NA	Rv0581-Rv0582
Rv0583c	lpqN	Rv0583	687	678388	679075	-	lipoprotein	chr	NA		NA		NA		lpqN-lpqN
Rv0584	NA		2634	679228	681862	+	hypothetical exported protein	chr	NA		NA		COG:G	PF07971.4	Rv0584-Rv0584
Rv0585c	NA	Rv0585	2388	681884	684272	-	conserved membrane protein	chr	NA		NA		COG:S	PF03706.5	Rv0585c-Rv0585c
Rv0586	NA		723	684409	685132	+	transcriptional regulator, gntR-family	chr	NA		NA		COG:K	PF00392.13,PF07729.4	Rv0586-mce2F
Rv0587	yrbE2A	NA	798	685128	685926	+	hypothetical membrane protein	chr	NA		NA		NA	PF02405.8	Rv0586-mce2F
Rv0588	yrbE2B	NA	888	685927	686815	+	hypothetical membrane protein	chr	NA		NA		NA	PF02405.8	Rv0586-mce2F
Rv0589	mce2A	NA	1215	686820	688035	+	MCE-family protein	chr	NA		NA		COG:Q	PF02470.12	Rv0586-mce2F
Rv0590	mce2B	NA	828	688031	688859	+	MCE-family protein	chr	NA		NA		COG:Q	PF02470.12	Rv0586-mce2F
Rv0590A	NA		255	688807	689062	+	MCE-family related protein	chr	NA		NA		NA		Rv0586-mce2F
Rv0591	mce2C	NA	1446	689058	690504	+	MCE-family protein	chr	NA		NA		COG:Q	PF02470.12	Rv0586-mce2F
Rv0592	mce2D	NA	1527	690500	692027	+	MCE-family protein	chr	NA		NA		COG:Q	PF02470.12	Rv0586-mce2F
Rv0593	lprL	NA	1209	692023	693232	+	MCE-family lipoprotein mce2E	chr	NA		NA		COG:Q	PF02470.12	Rv0586-mce2F
Rv0594	mce2F	NA	1551	693236	694787	+	MCE-family protein	chr	NA		NA		COG:Q	PF02470.12	Rv0586-mce2F
Rv0595c	NA	Rv0595	393	694838	695231	-	conserved hypothetical protein	chr	NA		NA		COG:R	PF01850.13	Rv0595c-Rv0596c
Rv0596c	NA	Rv0596	258	695227	695485	-	conserved hypothetical protein	chr	NA		NA		COG:D	PF02604.11	Rv0595c-Rv0596c
Rv0597c	NA	Rv0597	1236	695667	696903	-	conserved hypothetical protein	chr	NA		NA		COG:R	NA	Rv0597c-Rv0597c
Rv0598c	NA	Rv0598	414	697153	697567	-	conserved hypothetical protein	chr	NA		NA		NA	PF01850.13	Rv0598c-Rv0599c
Rv0599c	NA	Rv0599	237	697563	697800	-	conserved hypothetical protein	chr	NA		NA		COG:K	PF04014.10	Rv0598c-Rv0599c
Rv0600c	NA	Rv0600	507	697903	698410	-	two component system sensor kinase	chr	NA		NA		COG:T	PF02518.18	Rv0600c-Rv0600c
Rv0601c	NA	Rv0601	471	698523	698994	-	two component system sensor kinase	chr	NA		NA		NA	PF00672.17	Rv0601c-Rv0601c
Rv0602c	tcrA	Rv0602	762	699037	699799	-	two component system transcriptional regulator	chr	NA		NA		COG:T,COG:K	PF00072.16,PF00486.20	tcrA-tcrA
Rv0603	NA		312	699855	700167	+	hypothetical exported protein	chr	NA		NA		NA		Rv0603-Rv0603
Rv0604	lpqO	NA	951	700238	701189	+	lipoprotein	chr	NA		NA		NA	PF07485.3	lpqO-lpqO
Rv0605	NA		609	701405	702014	+	resolvase	chr	NA		NA		COG:L	PF00239.13	Rv0605-Rv0606
Rv0606	NA		744	702015	702759	+	transposase	chr	NA		NA		COG:L	PF01385.11	Rv0605-Rv0606
Rv0607	NA		387	702812	703199	+	hypothetical protein	chr	NA		NA		NA		Rv0607-Rv0607
Rv0608	NA		246	703243	703489	+	conserved hypothetical protein	chr	NA		NA		COG:S	PF07704.3	Rv0608-Rv0609A
Rv0609	NA		402	703485	703887	+	conserved hypothetical protein	chr	NA		NA		COG:S	PF01850.13	Rv0608-Rv0609A
Rv0609A	NA		228	703829	704057	+	conserved hypothetical protein	chr	NA		NA		NA		Rv0608-Rv0609A
Rv0610c	NA	Rv0610	1158	704751	705909	-	hypothetical protein	chr	NA		NA		NA		Rv0610c-Rv0610c
Rv0611c	NA	Rv0611	384	705960	706344	-	hypothetical protein	chr	NA		NA		NA		Rv0611c-Rv0611c
Rv0612	NA		606	706323	706929	+	conserved hypothetical protein	chr	NA		NA		NA		Rv0612-Rv0612
Rv0613c	NA	Rv0613	2568	706947	709515	-	hypothetical protein	chr	NA		NA		NA	PF02810.7,PF07721.6	Rv0613c-Rv0613c
Rv0614	NA		993	709355	710348	+	conserved hypothetical protein	chr	NA		NA		NA		Rv0614-Rv0615
Rv0615	NA		243	710344	710587	+	membrane protein	chr	NA		NA		NA		Rv0614-Rv0615
Rv0616c	NA	Rv0616	267	710583	710850	-	hypothetical protein	chr	NA		NA		NA		Rv0616c-Rv0616c
Rv0617	NA		402	711005	711407	+	conserved hypothetical protein	chr	NA		NA		COG:R	PF01850.13	Rv0617-Rv0617
Rv0618	galTa	NA	696	711535	712231	+	galactose-1-phosphate uridylyltransferase	chr	GO:0017103	EC:2.7.7.10	KEGG:00520,KEGG:00052	PWY:GALACTMETAB-PWY,PWY:COLANSYN-PWY	COG:C	PF01087.14	galTa-galK
Rv0619	galTb	NA	546	712173	712719	+	galactose-1-phosphate uridylyltransferase	chr	GO:0017103	EC:2.7.7.10	KEGG:00520,KEGG:00052	NA	COG:C	PF02744.9	galTa-galK
Rv0620	galK	NA	1092	712715	713807	+	galactokinase	chr	GO:0004335	EC:2.7.1.6	KEGG:00052	PWY:GALACTMETAB-PWY,PWY:COLANSYN-PWY	COG:G	PF00288.18,PF08544.5	galTa-galK
Rv0621	NA		1065	714201	715266	+	membrane protein	chr	NA		NA		NA		Rv0621-Rv0621
Rv0622	NA		948	715369	716317	+	membrane protein	chr	NA		NA		NA		Rv0622-Rv0622
Rv0623	NA		255	716409	716664	+	conserved hypothetical protein	chr	NA		NA		COG:S	PF07704.3	Rv0623-Rv0624
Rv0624	NA		396	716663	717059	+	conserved hypothetical protein	chr	NA		NA		COG:S	PF01850.13	Rv0623-Rv0624
Rv0625c	NA	Rv0625	741	717152	717893	-	conserved membrane protein	chr	NA		NA		COG:S	PF09335.3	Rv0625c-Rv0625c
Rv0626	NA		261	718024	718285	+	conserved hypothetical protein	chr	NA		NA		COG:D	PF02604.11	Rv0626-Rv0627
Rv0627	NA		408	718281	718689	+	conserved hypothetical protein	chr	NA		NA		COG:R	PF01850.13	Rv0626-Rv0627
Rv0628c	NA	Rv0628	1152	718760	719912	-	conserved hypothetical protein	chr	NA		NA		COG:S	PF08495.1	Rv0628c-Rv0628c
Rv0629c	recD	Rv0629	1728	720004	721732	-	exonuclease V alpha chain	chr	GO:0008854	EC:3.1.11.5	NA		COG:L	NA	recD-recC
Rv0630c	recB	Rv0630	3285	721728	725013	-	exonuclease V beta chain	chr	GO:0008854	EC:3.1.11.5	NA		COG:L,COG:L	PF00580.13	recD-recC
Rv0631c	recC	Rv0631	3294	725012	728306	-	exonuclease V gamma chain	chr	GO:0008854	EC:3.1.11.5	NA		COG:L	PF04257.6	recD-recC
Rv0632c	echA3	Rv0632	696	728582	729278	-	enoyl-CoA hydratase	chr	NA		NA	PWY:CENTFERM-PWY	COG:I	PF00378.12	echA3-echA3
Rv0633c	NA	Rv0633	840	729326	730166	-	hypothetical exported protein	chr	NA		NA		NA		Rv0633c-Rv0633c
Rv0634A	NA		252	731112	731364	+	hypothetical protein	chr	NA		NA		NA		Rv0634A-Rv0634A
Rv0634B	rpmG2	NA	168	731711	731879	+	50S ribosomal protein L33	chr	NA		NA		COG:J	PF00471.12	rpmG2-rpmG2
Rv0634c	NA	Rv0634	714	730319	731033	-	glyoxalase II	chr	GO:0004416	EC:3.1.2.6	KEGG:00620	NA	COG:R	PF00753.19	Rv0634c-Rv0634c
Rv0635	NA		477	731929	732406	+	conserved hypothetical protein	chr	NA		NA		COG:I	NA	Rv0635-Rv0637
Rv0636	NA		429	732392	732821	+	conserved hypothetical protein	chr	NA		NA		COG:I	PF01575.11	Rv0635-Rv0637
Rv0637	NA		501	732824	733325	+	conserved hypothetical protein	chr	NA		NA		NA		Rv0635-Rv0637
Rv0638	secE1	NA	486	733736	734222	+	preprotein translocase	chr	GO:0006886,GO:0016020,GO:0006605	NA		NA	COG:U	PF00584.12	secE1-nusG
Rv0639	nusG	NA	717	734253	734970	+	transcription antitermination protein	chr	GO:0003711	NA		NA	COG:K	PF00467.21,PF02357.11	secE1-nusG
Rv0640	rplK	NA	429	735021	735450	+	50S ribosomal protein L11	chr	GO:0005622,GO:0005840,GO:0003735,GO:0006412	NA		NA		PF00298.11,PF03946.6	rplK-rplK
Rv0641	rplA	NA	708	735516	736224	+	50S ribosomal protein L1	chr	GO:0006412,GO:0005622,GO:0005840,GO:0003735	NA		NA		PF00687.13	rplA-rplA
Rv0642c	mmaA4	Rv0642	906	736297	737203	-	methoxy mycolic acid synthase 4	chr	NA		NA		COG:M	PF02353.12,PF08241.4,PF08242.4	mmaA4-mmaA4
Rv0643c	mmaA3	Rv0643	882	737267	738149	-	methoxy mycolic acid synthase 3	chr	NA		NA		COG:M	PF02353.12,PF08241.4,PF08242.4	mmaA3-mmaA3
Rv0644c	mmaA2	Rv0644	864	738296	739160	-	methoxy mycolic acid synthase 2	chr	NA		NA		COG:M	PF02353.12,PF08241.4,PF08242.4	mmaA2-mmaA2
Rv0645c	mmaA1	Rv0645	861	739326	740187	-	methoxy mycolic acid synthase 1	chr	NA		NA		COG:M	PF02353.12,PF08241.4,PF08242.4	mmaA1-mmaA1
Rv0646c	lipG	Rv0646	906	740233	741139	-	lipase/esterase	chr	NA		NA		COG:R	PF00561.12	lipG-Rv0647c
Rv0647c	NA	Rv0647	1467	741150	742617	-	conserved hypothetical protein	chr	NA		NA		COG:R	PF03109.8	lipG-Rv0647c
Rv0648	NA		3648	742718	746366	+	alpha-mannosidase	chr	NA		NA		COG:G	PF01074.14,PF07748.5,PF09261.3	Rv0648-Rv0650
Rv0649	fabD2	NA	675	746362	747037	+	malonyl CoA-acyl carrier protein transacylase	chr	NA		NA		NA		Rv0648-Rv0650
Rv0650	NA		909	747036	747945	+	sugar kinase	chr	NA	EC:2.7.-.-	KEGG:00540,KEGG:01031,KEGG:02020,KEGG:00563,KEGG:00513,KEGG:01030	NA	COG:K,COG:G	PF00480.12	Rv0648-Rv0650
Rv0651	rplJ	NA	537	748275	748812	+	50S ribosomal protein L10	chr	GO:0042254,GO:0005622	NA		NA	COG:J	PF00466.12	rplJ-rplL
Rv0652	rplL	NA	393	748848	749241	+	50S ribosomal protein L7/L12	chr	GO:0006412,GO:0003735,GO:0005840,GO:0005622	NA		NA	COG:J	PF00542.11	rplJ-rplL
Rv0653c	NA	Rv0653	696	749233	749929	-	transcriptional regulator, tetR-family	chr	NA		NA		COG:K	PF00440.15	Rv0653c-Rv0653c
Rv0654	NA		1506	749999	751505	+	dioxygenase	chr	NA		NA		NA	PF03055.7	Rv0654-mkl
Rv0655	mkl	NA	1080	751516	752596	+	ribonucleotide-transport ATP-binding protein ABC transporter	chr	NA		NA		COG:Q	PF00005.19	Rv0654-mkl
Rv0656c	NA	Rv0656	384	752983	753367	-	conserved hypothetical protein	chr	NA		NA		NA	PF01850.13	Rv0656c-Rv0656c
Rv0657c	NA	Rv0657	156	753461	753617	-	conserved hypothetical protein	chr	NA		NA		COG:K	NA	Rv0657c-Rv0657c
Rv0658c	NA	Rv0658	717	753692	754409	-	conserved membrane protein	chr	NA		NA		NA	PF02517.8	Rv0658c-Rv0658c
Rv0659c	NA	Rv0659	309	754684	754993	-	conserved hypothetical protein	chr	NA		NA		COG:T	PF02452.9	Rv0659c-Rv0660c
Rv0660c	NA	Rv0660	246	754979	755225	-	conserved hypothetical protein	chr	NA		NA		NA		Rv0659c-Rv0660c
Rv0661c	NA	Rv0661	438	755334	755772	-	conserved hypothetical protein	chr	NA		NA		NA	PF01850.13	Rv0661c-Rv0662c
Rv0662c	NA	Rv0662	369	755768	756137	-	conserved hypothetical protein	chr	NA		NA		NA		Rv0661c-Rv0662c
Rv0663	atsD	NA	2364	756136	758500	+	arylsulfatase	chr	NA		NA		COG:P	PF00884.15	atsD-Rv0666
Rv0664	NA		273	758531	758804	+	hypothetical protein	chr	NA		NA		NA		atsD-Rv0666
Rv0665	NA		339	758800	759139	+	conserved hypothetical protein	chr	NA		NA		NA		atsD-Rv0666
Rv0666	NA		174	759135	759309	+	membrane protein	chr	NA		NA		NA		atsD-Rv0666
Rv0667	rpoB	NA	3519	759806	763325	+	DNA-directed RNA polymerase beta chain	chr	GO:0003899	EC:2.7.7.6	KEGG:02020,KEGG:00230,KEGG:00240,KEGG:03020	NA	COG:K	PF00562.20,PF04560.12,PF04561.6,PF04563.7,PF04565.8	rpoB-rpoB
Rv0668	rpoC	NA	3951	763369	767320	+	DNA-directed RNA polymerase beta chain	chr	GO:0003899	EC:2.7.7.6	KEGG:03020,KEGG:02020,KEGG:00230,KEGG:00240	NA	COG:K	PF00623.12,PF04983.10,PF04997.4,PF04998.9,PF05000.9	rpoC-rpoC
Rv0669c	NA	Rv0669	1914	767683	769597	-	hydrolase	chr	NA		NA		NA	PF04734.5	Rv0669c-Rv0669c
Rv0670	end	NA	759	769791	770550	+	endonuclease IV	chr	GO:0008833	EC:3.1.21.2	NA		COG:L	PF01261.16	end-lpqP
Rv0671	lpqP	NA	843	770581	771424	+	lipoprotein	chr	NA		NA		COG:Q	NA	end-lpqP
Rv0672	fadE8	NA	1629	771483	773112	+	acyl-CoA dehydrogenase	chr	GO:0003995	EC:1.3.99.3	KEGG:00410,KEGG:00280,KEGG:03320,KEGG:00071,KEGG:00640	PWY:FAO-PWY	COG:I	PF00441.16,PF02770.11,PF08028.3	fadE8-echA5
Rv0673	echA4	NA	939	773122	774061	+	enoyl-CoA hydratase	chr	NA		NA	PWY:ILEUDEG-PWY,PWY:ILEU-DEG2-PWY	COG:I	PF00378.12	fadE8-echA5
Rv0674	NA		723	774063	774786	+	conserved hypothetical protein	chr	NA		NA		COG:K	PF07848.4,PF08223.3	fadE8-echA5
Rv0675	echA5	NA	792	774782	775574	+	enoyl-CoA hydratase	chr	NA		NA	PWY:ILEUDEG-PWY,PWY:ILEU-DEG2-PWY	COG:I	PF00378.12	fadE8-echA5
Rv0676c	mmpL5	Rv0676	2895	775585	778480	-	transmembrane transport protein	chr	NA		NA		COG:R	PF03176.7	mmpL5-mmpS5
Rv0677c	mmpS5	Rv0677	429	778476	778905	-	membrane protein	chr	NA		NA		NA	PF05423.5	mmpL5-mmpS5
Rv0678	NA		498	778989	779487	+	conserved hypothetical protein	chr	NA		NA		NA		Rv0678-Rv0678
Rv0679c	NA	Rv0679	498	779542	780040	-	conserved threonine rich protein	chr	NA		NA		NA		Rv0679c-Rv0680c
Rv0680c	NA	Rv0680	375	780041	780416	-	conserved membrane protein	chr	NA		NA		NA		Rv0679c-Rv0680c
Rv0681	NA		591	780720	781311	+	transcriptional regulator, tetR-family	chr	NA		NA		COG:K	PF00440.15	Rv0681-Rv0681
Rv0682	rpsL	NA	375	781559	781934	+	30S ribosomal protein S12	chr	GO:0005622,GO:0006412,GO:0003735,GO:0005840	NA		NA		PF00164.17	rpsL-rpsG
Rv0683	rpsG	NA	471	781933	782404	+	30S ribosomal protein S7	chr	GO:0003735,GO:0005840,GO:0005622,GO:0006412	NA		NA	COG:J	PF00177.13	rpsL-rpsG
Rv0684	fusA1	NA	2106	782484	784590	+	elongation factor G	chr	GO:0006412,GO:0005525	NA		NA	COG:J	PF00009.19,PF00679.16,PF03144.17,PF03764.10	fusA1-fusA1
Rv0685	tuf	NA	1191	784820	786011	+	iron-regulated elongation factor tu	chr	GO:0005525,GO:0006412	NA		NA	COG:J	PF00009.19,PF03143.9,PF03144.17	tuf-tuf
Rv0686	NA		798	786148	786946	+	membrane protein	chr	NA		NA		NA		Rv0686-Rv0686
Rv0687	NA		828	787098	787926	+	short-chain type dehydrogenase/reductase	chr	NA		NA		COG:Q,COG:I,COG:R	PF00106.17,PF08659.2	Rv0687-Rv0688
Rv0688	NA		1221	787939	789160	+	ferredoxin reductase	chr	NA		NA		COG:R	PF00070.19,PF07992.6	Rv0687-Rv0688
Rv0689c	NA	Rv0689	255	789156	789411	-	hypothetical protein	chr	NA		NA		NA		Rv0689c-Rv0689c
Rv0690c	NA	Rv0690	1050	790023	791073	-	conserved hypothetical protein	chr	NA		NA		COG:S	NA	Rv0690c-Rv0691c
Rv0691c	NA	Rv0691	597	791069	791666	-	transcriptional regulator	chr	NA		NA		COG:K	PF00440.15	Rv0690c-Rv0691c
Rv0692	NA		330	791830	792160	+	conserved hypothetical protein	chr	NA		NA		NA		Rv0692-lldD1
Rv0693	pqqE	NA	1176	792156	793332	+	coenzyme pqq synthesis protein E	chr	NA		NA		COG:R	PF04055.13	Rv0692-lldD1
Rv0694	lldD1	NA	1191	793334	794525	+	L-lactate dehydrogenase	chr	GO:0004460	EC:1.1.2.3	KEGG:00620	NA	COG:C	PF01070.10	Rv0692-lldD1
Rv0695	NA		756	794714	795470	+	conserved hypothetical protein	chr	NA		NA		COG:R	PF02633.6	Rv0695-Rv0695
Rv0696	NA		1413	795518	796931	+	membrane sugar transferase	chr	NA		NA		COG:M	PF00535.18	Rv0696-Rv0697
Rv0697	NA		1440	796932	798372	+	dehydrogenase	chr	NA		NA		COG:E	PF00732.11,PF05199.5	Rv0696-Rv0697
Rv0698	NA		612	798832	799444	+	conserved hypothetical protein	chr	NA		NA		NA		Rv0698-Rv0698
Rv0699	NA		222	799628	799850	+	hypothetical protein	chr	NA		NA		NA		Rv0699-Rv0699
Rv0700	rpsJ	NA	306	800486	800792	+	30S ribosomal protein S10	chr	GO:0005840,GO:0006412,GO:0005622,GO:0003735	NA		NA	COG:J	PF00338.14	rpsJ-rplW
Rv0701	rplC	NA	654	800808	801462	+	50S ribosomal protein L3	chr	GO:0005622,GO:0006412,GO:0005840,GO:0003735	NA		NA		PF00297.14	rpsJ-rplW
Rv0702	rplD	NA	672	801461	802133	+	50S ribosomal protein L4	chr	GO:0005840,GO:0003735,GO:0005622,GO:0006412	NA		NA		PF00573.14	rpsJ-rplW
Rv0703	rplW	NA	303	802132	802435	+	50S ribosomal protein L23	chr	NA		NA		COG:J	PF00276.12	rpsJ-rplW
Rv0704	rplB	NA	843	802527	803370	+	50S ribosomal protein L2	chr	GO:0003735,GO:0006412,GO:0005840,GO:0005622	NA		NA	COG:J	PF00181.15,PF03947.10	rplB-rplB
Rv0705	rpsS	NA	282	803410	803692	+	30S ribosomal protein S19	chr	GO:0003735,GO:0006412,GO:0005840,GO:0005622	NA		NA	COG:J	PF00203.13	rpsS-rpsQ
Rv0706	rplV	NA	594	803688	804282	+	50S ribosomal protein L22	chr	GO:0003735,GO:0006412,GO:0005622,GO:0005840	NA		NA		PF00237.11	rpsS-rpsQ
Rv0707	rpsC	NA	825	804281	805106	+	30S ribosomal protein S3	chr	GO:0003735,GO:0005840,GO:0003676,GO:0005622,GO:0006412	NA		NA	COG:J	PF00189.12,PF00417.11,PF07650.9	rpsS-rpsQ
Rv0708	rplP	NA	417	805109	805526	+	50S ribosomal protein L16	chr	GO:0003735,GO:0005622,GO:0006412,GO:0005840	NA		NA	COG:J	PF00252.10	rpsS-rpsQ
Rv0709	rpmC	NA	234	805525	805759	+	50S ribosomal protein L29	chr	GO:0005840,GO:0003735,GO:0006412,GO:0005622	NA		NA		PF00831.15	rpsS-rpsQ
Rv0710	rpsQ	NA	411	805755	806166	+	30S ribosomal protein S17	chr	GO:0005840,GO:0003735,GO:0006412,GO:0005622	NA		NA	COG:J	PF00366.12	rpsS-rpsQ
Rv0711	atsA	NA	2364	806334	808698	+	arylsulfatase	chr	NA		NA		COG:P	PF00884.15	atsA-atsA
Rv0712	NA		900	808745	809645	+	conserved hypothetical protein	chr	NA		NA		COG:S	PF03781.8	Rv0712-Rv0712
Rv0713	NA		942	809945	810887	+	conserved membrane protein	chr	NA		NA		NA		Rv0713-Rv0713
Rv0714	rplN	NA	369	811372	811741	+	50S ribosomal protein L14	chr	GO:0005840,GO:0003735,GO:0006412,GO:0005622	NA		NA		PF00238.11	rplN-rpsN1
Rv0715	rplX	NA	318	811741	812059	+	50S ribosomal protein L24	chr	NA		NA		COG:J	PF00467.21	rplN-rpsN1
Rv0716	rplE	NA	564	812058	812622	+	50S ribosomal protein L5	chr	GO:0003735,GO:0005840,GO:0005622,GO:0006412	NA		NA	COG:J	PF00281.11,PF00673.13	rplN-rpsN1
Rv0717	rpsN1	NA	186	812626	812812	+	30S ribosomal protein S14	chr	GO:0003735,GO:0005622,GO:0006412,GO:0005840	NA		NA	COG:J	PF00253.13	rplN-rpsN1
Rv0718	rpsH	NA	399	812975	813374	+	30S ribosomal protein S8	chr	GO:0005840,GO:0003735,GO:0005622,GO:0006412	NA		NA		PF00410.11	rpsH-sppA
Rv0719	rplF	NA	540	813397	813937	+	50S ribosomal protein L6	chr	GO:0006412,GO:0005622,GO:0005840,GO:0003735	NA		NA	COG:J	PF00347.15	rpsH-sppA
Rv0720	rplR	NA	369	813939	814308	+	50S ribosomal protein L18	chr	GO:0005840,GO:0005622,GO:0006412,GO:0003735	NA		NA	COG:J	PF00861.14	rpsH-sppA
Rv0721	rpsE	NA	663	814327	814990	+	30S ribosomal protein S5	chr	GO:0005622,GO:0006412,GO:0003735,GO:0005840	NA		NA	COG:J	PF00333.12,PF03719.7	rpsH-sppA
Rv0722	rpmD	NA	198	814992	815190	+	50S ribosomal protein L30	chr	GO:0006412,GO:0005840,GO:0003735,GO:0005622	NA		NA	COG:J	PF00327.12	rpsH-sppA
Rv0723	rplO	NA	441	815189	815630	+	50S ribosomal protein L15	chr	GO:0005622,GO:0005840,GO:0003735,GO:0006412	NA		NA	COG:J	PF00256.15,PF01305.9	rpsH-sppA
Rv0724	sppA	NA	1872	815662	817534	+	protease IV	chr	NA		NA		COG:O,COG:U	PF01343.10	rpsH-sppA
Rv0724A	NA		336	817530	817866	-	conserved hypothetical protein	chr	NA		NA		NA
Rv0725c	NA	Rv0725	906	817538	818444	-	conserved hypothetical protein	chr	NA		NA		COG:Q	PF02409.10	Rv0725c-Rv0725c
Rv0726c	NA	Rv0726	1104	818536	819640	-	conserved hypothetical protein	chr	NA		NA		COG:Q	PF02409.10	Rv0726c-Rv0726c
Rv0727c	fucA	Rv0727	657	819842	820499	-	L-fuculose phosphate aldolase	chr	NA		NA		COG:G	PF00596.13	fucA-serA2
Rv0728c	serA2	Rv0728	981	820495	821476	-	D-3-phosphoglycerate dehydrogenase	chr	NA		NA	PWY:FERMENTATION-PWY,PWY:P122-PWY	COG:E,COG:H	PF00389.22,PF02826.11	fucA-serA2
Rv0729	xylB	NA	1347	821506	822853	+	D-xylulose kinase	chr	NA		NA		COG:G	PF00370.13,PF02782.8	xylB-Rv0730
Rv0730	NA		729	822865	823594	+	conserved hypothetical protein	chr	NA		NA		NA		xylB-Rv0730
Rv0731c	NA	Rv0731	957	823682	824639	-	conserved hypothetical protein	chr	NA		NA		COG:Q	PF02409.10	Rv0731c-Rv0731c
Rv0732	secY	NA	1326	824799	826125	+	preprotein translocase	chr	GO:0015450,GO:0016020,GO:0009306	NA		NA	COG:U	PF00344.12	secY-mapA
Rv0733	adk	NA	546	826121	826667	+	adenylate kinase	chr	GO:0004017	EC:2.7.4.3	KEGG:00230	PWY:DENOVOPURINE2-PWY	COG:F	PF00406.14	secY-mapA
Rv0734	mapA	NA	801	826669	827470	+	methionine aminopeptidase	chr	GO:0004239	EC:3.4.11.18	NA		COG:J	PF00557.16	secY-mapA
Rv0735	sigL	NA	534	827542	828076	+	alternative RNA polymerase sigma factor	chr	NA		NA		COG:K	PF04542.6,PF04545.8,PF08281.4	sigL-sigL
Rv0736	NA		753	828139	828892	+	conserved membrane protein	chr	NA		NA		COG:K	NA	Rv0736-Rv0736
Rv0737	NA		498	829206	829704	+	transcriptional regulator	chr	NA		NA		COG:K	PF01047.14	Rv0737-Rv0737
Rv0738	NA		549	830061	830610	+	conserved hypothetical protein	chr	NA		NA		NA		Rv0738-Rv0738
Rv0739	NA		807	830854	831661	+	conserved hypothetical protein	chr	NA		NA		NA		Rv0739-Rv0739
Rv0740	NA		528	831775	832303	+	conserved hypothetical protein	chr	NA		NA		NA		Rv0740-Rv0740
Rv0741	NA		315	832533	832848	+	transposase	chr	NA		NA		COG:L	NA	Rv0741-Rv0741
Rv0742	PE_PGRS8	NA	528	832980	833508	+	PE-PGRS family protein	chr	NA		NA		NA	PF00934.12	PE_PGRS8-PE_PGRS8
Rv0743c	NA	Rv0743	558	833885	834443	-	hypothetical protein	chr	NA		NA		NA		Rv0743c-Rv0744c
Rv0744c	NA	Rv0744	507	834439	834946	-	transcriptional regulator	chr	NA		NA		NA		Rv0743c-Rv0744c
Rv0745	NA		528	835153	835681	+	conserved hypothetical protein	chr	NA		NA		NA		Rv0745-PE_PGRS9
Rv0746	PE_PGRS9	NA	2352	835700	838052	+	PE-PGRS family protein	chr	NA		NA		NA	PF00934.12	Rv0745-PE_PGRS9
Rv0747	PE_PGRS10	NA	2406	838450	840856	+	PE-PGRS family protein	chr	NA		NA		NA	PF00934.12	PE_PGRS10-PE_PGRS10
Rv0748	NA		258	840946	841204	+	conserved hypothetical protein	chr	NA		NA		NA	PF01402.13	Rv0748-Rv0749
Rv0749	NA		429	841227	841656	+	conserved hypothetical protein	chr	NA		NA		NA	PF01850.13	Rv0748-Rv0749
Rv0749A	NA		138	841736	841874	-	hypothetical protein	chr	NA		NA		NA		Rv0749A-Rv0749A
Rv0750	NA		246	842032	842278	+	conserved hypothetical protein	chr	NA		NA		NA		Rv0750-Rv0750
Rv0751c	mmsB	Rv0751	885	842346	843231	-	3-hydroxyisobutyrate dehydrogenase	chr	GO:0008442	EC:1.1.1.31	KEGG:00280	PWY:VALDEG-PWY,PWY:VAL-DEG2-PWY	COG:I	PF03446.7,PF03807.9	mmsB-mmsA
Rv0752c	fadE9	Rv0752	1173	843241	844414	-	acyl-CoA dehydrogenase	chr	GO:0004085	EC:1.3.99.2	KEGG:00650,KEGG:00280,KEGG:00071	PWY:FAO-PWY	COG:I	PF00441.16,PF02770.11,PF02771.8,PF08028.3	mmsB-mmsA
Rv0753c	mmsA	Rv0753	1533	844420	845953	-	methylmalonate-semialdehyde dehydrogenase	chr	GO:0004491	EC:1.2.1.27	KEGG:00280,KEGG:00640,KEGG:00031	PWY:VALDEG-PWY,PWY:VAL-DEG2-PWY	COG:C	PF00171.14	mmsB-mmsA
Rv0754	PE_PGRS11	NA	1755	846158	847913	+	PE-PGRS family protein	chr	NA		NA		COG:G	PF00300.14,PF00934.12	PE_PGRS11-PE_PGRS11
Rv0755A	NA		186	850341	850527	-	transposase	chr	NA		NA		COG:L	NA	Rv0755A-Rv0755A
Rv0755c	PPE12	Rv0755	1938	848102	850040	-	PPE family protein	chr	NA		NA		NA	PF00823.11,PF01469.10	PPE12-PPE12
Rv0756c	NA	Rv0756	726	850740	851466	-	hypothetical protein	chr	NA		NA		NA		Rv0756c-Rv0756c
Rv0757	phoP	NA	744	851607	852351	+	two component system transcriptional regulator	chr	NA		NA		COG:K,COG:T	PF00072.16,PF00486.20	phoP-phoP
Rv0758	phoR	NA	1458	852395	853853	+	two component system sensor kinase	chr	NA		NA		COG:T	PF00512.17,PF00672.17,PF02518.18	phoR-phoR
Rv0759c	NA	Rv0759	333	853824	854157	-	conserved hypothetical protein	chr	NA		NA		COG:R,COG:G,COG:F	PF01230.15	Rv0759c-Rv0759c
Rv0760c	NA	Rv0760	420	854266	854686	-	conserved hypothetical protein	chr	NA		NA		NA	PF02136.12	Rv0760c-adhB
Rv0761c	adhB	Rv0761	1128	854698	855826	-	zinc-type alcohol dehydrogenase NAD dependent	chr	NA		NA		COG:C	PF00107.18,PF08240.4	Rv0760c-adhB
Rv0762c	NA	Rv0762	546	855924	856470	-	conserved hypothetical protein	chr	NA		NA		NA		Rv0762c-Rv0767c
Rv0763c	NA	Rv0763	207	856472	856679	-	ferredoxin	chr	NA		NA		COG:C	NA	Rv0762c-Rv0767c
Rv0764c	cyp51	Rv0764	1356	856681	858037	-	cytochrome P450 51	chr	NA		NA		COG:Q	PF00067.14	Rv0762c-Rv0767c
Rv0765c	NA	Rv0765	828	858036	858864	-	oxidoreductase	chr	NA		NA		COG:I,COG:R,COG:Q	PF00106.17,PF01370.13,PF08659.2	Rv0762c-Rv0767c
Rv0766c	cyp123	Rv0766	1209	858863	860072	-	cytochrome P450 123	chr	NA		NA		COG:Q	PF00067.14	Rv0762c-Rv0767c
Rv0767c	NA	Rv0767	642	860068	860710	-	conserved hypothetical protein	chr	NA		NA		COG:K	PF00440.15	Rv0762c-Rv0767c
Rv0768	aldA	NA	1470	860911	862381	+	aldehyde dehydrogenase NAD-dependent	chr	NA		NA		COG:C	PF00171.14	aldA-Rv0769
Rv0769	NA		747	862411	863158	+	dehydrogenase/reductase	chr	NA		NA		COG:Q,COG:R,COG:I	PF00106.17	aldA-Rv0769
Rv0770	NA		888	863255	864143	+	dehydrogenase/reductase	chr	NA		NA	PWY:VALDEG-PWY,PWY:VAL-DEG2-PWY	COG:I	PF03446.7	Rv0770-purD
Rv0771	NA		435	864139	864574	+	4-carboxymuconolactone decarboxylase cmd	chr	GO:0047575	EC:4.1.1.44	KEGG:00362	NA	COG:S	PF02627.12	Rv0770-purD
Rv0772	purD	NA	1269	864585	865854	+	phosphoribosylamine-glycine ligase	chr	GO:0004637	EC:6.3.4.13	KEGG:00230	PWY:DENOVOPURINE2-PWY	COG:F	PF01071.11,PF02843.8,PF02844.7	Rv0770-purD
Rv0773c	ggtA	Rv0773	1539	865850	867389	-	bifunctional acylase	chr	GO:0003840	EC:2.3.2.2	KEGG:00480,KEGG:00590,KEGG:00430,KEGG:00460,KEGG:00450	NA		PF01019.13	ggtA-ggtA
Rv0774c	NA	Rv0774	912	867439	868351	-	hypothetical exported protein	chr	NA		NA		COG:R	PF00756.12	Rv0774c-Rv0774c
Rv0775	NA		624	868406	869030	+	conserved hypothetical protein	chr	NA		NA		COG:S	PF00440.15	Rv0775-Rv0775
Rv0776c	NA	Rv0776	780	868983	869763	-	conserved hypothetical protein	chr	NA		NA		COG:S	NA	Rv0776c-Rv0776c
Rv0777	purB	NA	1419	870007	871426	+	adenylosuccinate lyase	chr	GO:0004018	EC:4.3.2.2	KEGG:00230,KEGG:00252	PWY:DENOVOPURINE2-PWY	COG:F	PF00206.12	purB-cyp126
Rv0778	cyp126	NA	1245	871430	872675	+	cytochrome P450 126	chr	NA		NA		COG:Q	PF00067.14	purB-cyp126
Rv0779c	NA	Rv0779	621	872671	873292	-	conserved membrane protein	chr	NA		NA		NA		Rv0779c-Rv0779c
Rv0780	hemH	NA	894	873342	874236	+	phosphoribosylaminoimidazole-succinocarboxamide synthase purC	chr	GO:0004639	EC:6.3.2.6	KEGG:00230	PWY:DENOVOPURINE2-PWY	NA	PF01259.10	hemH-ptrBb
Rv0781	ptrBa	NA	711	874232	874943	+	protease II	chr	NA		NA		COG:E	PF02897.7	hemH-ptrBb
Rv0782	ptrBb	NA	1659	874731	876390	+	protease II	chr	NA		NA		COG:E	PF00326.13,PF02897.7	hemH-ptrBb
Rv0783c	emrB	Rv0783	1623	876817	878440	-	multidrug resistance membrane efflux protein	chr	NA		NA		NA	PF07690.8	emrB-emrB
Rv0784	NA		687	878637	879324	+	conserved hypothetical protein	chr	NA		NA		COG:R	NA	Rv0784-Rv0785
Rv0785	NA		1701	879339	881040	+	conserved hypothetical protein	chr	NA		NA		COG:R	PF00890.16,PF01266.16	Rv0784-Rv0785
Rv0786c	NA	Rv0786	390	881074	881464	-	conserved hypothetical protein	chr	NA		NA		NA		Rv0786c-Rv0786c
Rv0787	NA		960	881458	882418	+	hypothetical protein	chr	NA		NA		NA		Rv0787-Rv0787
Rv0787A	NA		240	882523	882763	+	conserved hypothetical protein	chr	GO:0004642	EC:6.3.5.3	KEGG:00230	NA	COG:F	PF02700.6	Rv0787A-purQ
Rv0788	purQ	NA	675	882759	883434	+	phosphoribosylformylglycinamidine synthase I purG	chr	GO:0004642	EC:6.3.5.3	KEGG:00230	PWY:DENOVOPURINE2-PWY	COG:F	NA	Rv0787A-purQ
Rv0789c	NA	Rv0789	600	883450	884050	-	hypothetical protein	chr	NA		NA		NA		Rv0789c-Rv0792c
Rv0790c	NA	Rv0790	729	884071	884800	-	hypothetical protein	chr	NA		NA		COG:E	PF01841.11	Rv0789c-Rv0792c
Rv0791c	NA	Rv0791	1044	884796	885840	-	conserved hypothetical protein	chr	NA		NA		COG:C	PF00296.12	Rv0789c-Rv0792c
Rv0792c	NA	Rv0792	810	885836	886646	-	transcriptional regulator, gntR-family	chr	NA		NA		COG:K	PF00392.13,PF07702.5	Rv0789c-Rv0792c
Rv0793	NA		306	886718	887024	+	conserved hypothetical protein	chr	NA		NA		COG:S	PF03992.8	Rv0793-Rv0793
Rv0794c	NA	Rv0794	1500	887136	888636	-	oxidoreductase	chr	GO:0016152	EC:1.16.1.1	NA	PWY:GLUT-REDOX-PWY,PWY:PYRUVDEHYD-PWY,PWY:P641-PWY	COG:C	PF00070.19,PF02852.14,PF07992.6	Rv0794c-Rv0794c
Rv0795	NA		327	889071	889398	+	transposase	chr	NA		NA		COG:L	PF01527.12	Rv0795-Rv0796
Rv0796	NA		939	889394	890333	+	transposase	chr	NA		NA		COG:L	PF00665.18	Rv0795-Rv0796
Rv0797	NA		1095	890387	891482	+	transposase	chr	NA		NA		COG:L	PF01548.9,PF02371.8	Rv0797-Rv0797
Rv0798c	cfp29	Rv0798	798	891471	892269	-	29 kda antigen	chr	NA		NA		NA	PF04454.4	cfp29-Rv0799c
Rv0799c	NA	Rv0799	1008	892265	893273	-	conserved hypothetical protein	chr	NA		NA		COG:P	PF04261.4	cfp29-Rv0799c
Rv0800	pepC	NA	1302	893317	894619	+	aminopeptidase	chr	NA		NA		COG:E	PF02127.7	pepC-Rv0801
Rv0801	NA		348	894630	894978	+	conserved hypothetical protein	chr	NA		NA		NA	PF00903.17	pepC-Rv0801
Rv0802c	NA	Rv0802	657	894971	895628	-	conserved hypothetical protein	chr	NA		NA		COG:J	PF00583.16	Rv0802c-Rv0802c
Rv0803	purL	NA	2265	895819	898084	+	phosphoribosylformylglycinamidine synthase II	chr	GO:0004642	EC:6.3.5.3	KEGG:00230	PWY:DENOVOPURINE2-PWY	COG:F	PF00586.16,PF02769.14	purL-Rv0804
Rv0804	NA		630	898080	898710	+	conserved hypothetical protein	chr	NA		NA		NA	PF02517.8	purL-Rv0804
Rv0805	NA		957	898830	899787	+	conserved hypothetical protein	chr	NA		NA		COG:R	PF00149.20	Rv0805-Rv0805
Rv0806c	cpsY	Rv0806	1599	899731	901330	-	UDP-glucose-4-epimerase	chr	NA		NA	PWY:P61-PWY,PWY:GALACTMETAB-PWY,PWY:COLANSYN-PWY	NA		cpsY-cpsY
Rv0807	NA		390	901634	902024	+	conserved hypothetical protein	chr	NA		NA		NA		Rv0807-Rv0807
Rv0808	purF	NA	1584	902110	903694	+	amidophosphoribosyltransferase	chr	GO:0004044	EC:2.4.2.14	KEGG:00251,KEGG:00230	PWY:DENOVOPURINE2-PWY	COG:F	PF00156.19,PF00310.13	purF-purM
Rv0809	purM	NA	1095	903724	904819	+	phosphoribosylformylglycinamidine cyclo-ligase	chr	GO:0004641	EC:6.3.3.1	KEGG:00230	PWY:DENOVOPURINE2-PWY	COG:F	PF00586.16,PF02769.14	purF-purM
Rv0810c	NA	Rv0810	183	904904	905087	-	conserved hypothetical protein	chr	NA		NA		NA		Rv0810c-Rv0810c
Rv0811c	NA	Rv0811	1107	905233	906340	-	conserved hypothetical protein	chr	NA		NA		COG:R	NA	Rv0811c-Rv0811c
Rv0812	NA		870	906422	907292	+	amino acid aminotransferase	chr	GO:0008696	EC:4.1.3.38	KEGG:00790	PWY:FOLSYN-PWY	COG:E,COG:H	PF01063.11	Rv0812-Rv0812
Rv0813c	NA	Rv0813	681	907337	908018	-	conserved hypothetical protein	chr	NA		NA		NA	PF08768.3	Rv0813c-Rv0813c
Rv0814c	sseC2	Rv0814	303	908180	908483	-	hypothetical protein	chr	NA		NA		NA	PF07210.4	sseC2-cysA2
Rv0815c	cysA2	Rv0815	834	908484	909318	-	thiosulfate sulfurtransferase	chr	NA	EC:2.8.1.1	NA		COG:P	PF00581.12	sseC2-cysA2
Rv0816c	thiX	Rv0816	423	909610	910033	-	thioredoxin	chr	NA		NA		COG:O,COG:C	NA	thiX-Rv0817c
Rv0817c	NA	Rv0817	813	910029	910842	-	hypothetical exported protein	chr	NA		NA		NA		thiX-Rv0817c
Rv0818	NA		768	910971	911739	+	transcriptional regulator	chr	NA		NA		COG:K,COG:T	PF00486.20	Rv0818-Rv0819
Rv0819	NA		948	911735	912683	+	conserved hypothetical protein	chr	GO:0008080	NA		PWY:PWY1G-0	COG:R	PF00583.16	Rv0818-Rv0819
Rv0820	phoT	NA	777	912725	913502	+	phosphate-transport ATP-binding protein ABC transporter	chr	GO:0005524,GO:0016887	NA		NA	COG:P	PF00005.19	phoT-phoT
Rv0821c	phoY2	Rv0821	642	913557	914199	-	phosphate-transport system transcriptional regulator	chr	NA		NA		COG:P	PF01895.11	phoY2-phoY2
Rv0822c	NA	Rv0822	2055	914256	916311	-	conserved hypothetical protein	chr	NA		NA		COG:K	PF03816.6	Rv0822c-Rv0822c
Rv0823c	NA	Rv0823	1170	916476	917646	-	transcriptional regulator	chr	NA	EC:1.-.-.-	KEGG:00031,KEGG:00860,KEGG:00906,KEGG:04210	NA	COG:J	PF01207.9	Rv0823c-Rv0823c
Rv0824c	desA1	Rv0824	1017	917733	918750	-	acyl-[acyl-carrier protein] desaturase	chr	GO:0045300	EC:1.14.19.2	NA		NA	PF03405.6	desA1-desA1
Rv0825c	NA	Rv0825	642	918911	919553	-	conserved hypothetical protein	chr	NA		NA		NA	PF00440.15	Rv0825c-Rv0825c
Rv0826	NA		1056	919633	920689	+	conserved hypothetical protein	chr	NA		NA		COG:S	NA	Rv0826-Rv0826
Rv0827c	NA	Rv0827	393	920740	921133	-	transcriptional regulator	chr	NA		NA		COG:K	PF01022.12	Rv0827c-Rv0827c
Rv0828c	NA	Rv0828	423	921190	921613	-	deaminase	chr	NA		NA		COG:J,COG:F	PF00383.14	Rv0828c-Rv0828c
Rv0829	NA		291	921574	921865	+	transposase	chr	NA		NA		COG:L	PF07282.3	Rv0829-Rv0829
Rv0830	NA		906	921969	922875	+	conserved hypothetical protein	chr	NA		NA		COG:Q	PF02409.10	Rv0830-Rv0830
Rv0831c	NA	Rv0831	816	922893	923709	-	conserved hypothetical protein	chr	NA		NA		NA		Rv0831c-Rv0831c
Rv0832	PE_PGRS12	NA	414	924950	925364	+	PE-PGRS family protein	chr	NA		NA		NA	PF00934.12	PE_PGRS12-PE_PGRS13
Rv0833	PE_PGRS13	NA	2250	925360	927610	+	PE-PGRS family protein	chr	NA		NA		NA		PE_PGRS12-PE_PGRS13
Rv0834c	PE_PGRS14	Rv0834	2649	927836	930485	-	PE-PGRS family protein	chr	NA		NA		NA	PF00934.12	PE_PGRS14-PE_PGRS14
Rv0835	lpqQ	NA	645	930952	931597	+	lipoprotein	chr	NA		NA		NA		lpqQ-lpqQ
Rv0836c	NA	Rv0836	654	932278	932932	-	hypothetical protein	chr	NA		NA		COG:S	NA	Rv0836c-Rv0836c
Rv0837c	NA	Rv0837	1029	933002	934031	-	hypothetical protein	chr	NA		NA		COG:S	NA	Rv0837c-Rv0837c
Rv0838	lpqR	NA	771	934719	935490	+	lipoprotein	chr	NA		NA		COG:M	PF01427.9	lpqR-lpqR
Rv0839	NA		813	935576	936389	+	conserved hypothetical protein	chr	NA		NA		COG:Q,COG:R	PF01209.10,PF08241.4,PF08242.4	Rv0839-Rv0839
Rv0840c	pip	Rv0840	861	936456	937317	-	proline iminopeptidase	chr	NA		NA		COG:R	PF00561.12	pip-pip
Rv0841	NA		243	937592	937835	+	conserved membrane protein	chr	NA		NA		NA		Rv0841-Rv0841
Rv0842	NA		1293	938111	939404	+	conserved membrane protein	chr	NA		NA		NA	PF07690.8	Rv0842-Rv0843
Rv0843	NA		1005	939387	940392	+	dehydrogenase	chr	NA		NA		COG:C	PF00676.12	Rv0842-Rv0843
Rv0844c	narL	Rv0844	651	940455	941106	-	nitrate/nitrite response transcriptional regulator	chr	NA		NA		COG:K,COG:T	PF00072.16,PF00196.11	narL-narL
Rv0845	NA		1278	941189	942467	+	two component system sensor kinase	chr	NA		NA		COG:T	PF02518.18	Rv0845-Rv0845
Rv0846c	NA	Rv0846	1515	942679	944194	-	oxidase	chr	GO:0016491,GO:0005507	NA		NA	COG:Q	PF00394.14,PF07731.6,PF07732.7	Rv0846c-Rv0846c
Rv0847	lpqS	NA	393	944342	944735	+	lipoprotein	chr	NA		NA		NA		lpqS-lpqS
Rv0848	cysK2	NA	1119	944937	946056	+	cysteine synthase A	chr	GO:0004124	EC:2.5.1.47	KEGG:00272,KEGG:00450,KEGG:00920	PWY:CYSTSYN-PWY	COG:E	PF00291.17	cysK2-Rv0850
Rv0849	NA		1260	946055	947315	+	conserved membrane transport protein	chr	NA		NA		NA	PF07690.8	cysK2-Rv0850
Rv0850	NA		333	947311	947644	+	transposase	chr	NA		NA		NA		cysK2-Rv0850
Rv0851c	NA	Rv0851	828	947640	948468	-	short-chain type dehydrogenase/reductase	chr	NA		NA		COG:R,COG:I,COG:Q	PF00106.17,PF08659.2	Rv0851c-Rv0851c
Rv0852	fadD16	NA	837	948558	949395	+	fatty-acid-CoA ligase	chr	NA		NA		COG:I	NA	fadD16-fadD16
Rv0853c	pdc	Rv0853	1683	949435	951118	-	pyruvate or indole-3-pyruvate decarboxylase	chr	NA	EC:4.1.1.74,EC:4.1.1.1	KEGG:00380,KEGG:00010	PWY:TRPIAACAT-PWY	COG:R,COG:G,COG:H	PF00205.14,PF02775.13,PF02776.10	pdc-pdc
Rv0854	NA		444	951182	951626	+	conserved hypothetical protein	chr	NA		NA		NA	PF03364.12	Rv0854-far
Rv0855	far	NA	1080	951631	952711	+	fatty-acid-CoA racemase	chr	NA	EC:5.1.99.4	NA		COG:C	PF02515.9	Rv0854-far
Rv0856	NA		405	952824	953229	+	conserved hypothetical protein	chr	NA		NA		NA		Rv0856-Rv0857
Rv0857	NA		474	953256	953730	+	conserved hypothetical protein	chr	NA		NA		NA	PF03364.12	Rv0856-Rv0857
Rv0858c	NA	Rv0858	1194	953726	954920	-	aminotransferase	chr	NA		NA		COG:E	PF00155.13,PF01053.12,PF01212.13	Rv0858c-Rv0858c
Rv0859	fadA	NA	1212	955076	956288	+	acyl-CoA thiolase	chr	GO:0003988	EC:2.3.1.16	KEGG:03320,KEGG:00362,KEGG:00071,KEGG:00280,KEGG:00120,KEGG:00062	NA	COG:I	PF00108.15,PF02803.10,PF08541.2	fadA-fadB
Rv0860	fadB	NA	2163	956292	958455	+	fatty-acid oxidation protein	chr	NA	EC:4.2.1.17,EC:5.1.2.3,EC:1.1.1.35	KEGG:00062,KEGG:00903,KEGG:03320,KEGG:00071,KEGG:00310,KEGG:00632,KEGG:00930,KEGG:00640,KEGG:00380,KEGG:00650,KEGG:00280,KEGG:00410	PWY:ILEUDEG-PWY,PWY:ILEU-DEG2-PWY,PWY:VAL-DEG2-PWY,PWY:VALDEG-PWY,PWY:FAO-PWY	COG:I,COG:I	PF00378.12,PF00725.14,PF02737.10	fadA-fadB
Rv0861c	ercc3	Rv0861	1629	958522	960151	-	DNA helicase	chr	NA		NA		COG:L,COG:K	PF00270.21,PF00271.23,PF04851.7	ercc3-ercc3
Rv0862c	NA	Rv0862	2271	960341	962612	-	conserved hypothetical protein	chr	NA		NA		NA		Rv0862c-Rv0862c
Rv0863	NA		282	962598	962880	+	conserved hypothetical protein	chr	NA		NA		NA		Rv0863-moaE2
Rv0864	moaC	NA	504	962889	963393	+	molybdenum cofactor biosynthesis protein C 2 moaC2	chr	GO:0006777	NA		NA		PF01967.13	Rv0863-moaE2
Rv0865	mog	NA	483	963389	963872	+	molybdopterin biosynthesis protein	chr	GO:0006777	NA		NA		PF00994.16	Rv0863-moaE2
Rv0866	moaE2	NA	426	963868	964294	+	molybdenum cofactor biosynthesis protein E2	chr	NA		NA		NA	PF02391.9	Rv0863-moaE2
Rv0867c	rpfA	Rv0867	1224	964311	965535	-	resuscitation-promoting factor	chr	NA		NA		NA	PF06737.6	rpfA-rpfA
Rv0868c	moaD2	Rv0868	279	965982	966261	-	molybdenum cofactor biosynthesis protein D 2	chr	NA		NA		COG:H	PF02597.12	moaD2-Rv0870c
Rv0869c	moaA2	Rv0869	1083	966264	967347	-	molybdenum cofactor biosynthesis protein A2	chr	GO:0019008,GO:0005506,GO:0006777,GO:0003824	NA		NA	COG:H	PF04055.13,PF06463.5	moaD2-Rv0870c
Rv0870c	NA	Rv0870	390	967343	967733	-	conserved membrane protein	chr	NA		NA		COG:S	PF03733.5	moaD2-Rv0870c
Rv0871	cspB	NA	408	967897	968305	+	cold shock protein B	chr	NA		NA		NA	PF00313.14	cspB-cspB
Rv0872c	PE_PGRS15	Rv0872	1821	968423	970244	-	PE-PGRS family protein	chr	NA		NA		NA	PF00934.12	PE_PGRS15-PE_PGRS15
Rv0873	fadE10	NA	1953	970504	972457	+	acyl-CoA dehydrogenase	chr	NA		NA	PWY:FAO-PWY	COG:I	PF00441.16,PF02770.11,PF02771.8,PF08028.3	fadE10-fadE10
Rv0874c	NA	Rv0874	1161	972545	973706	-	conserved hypothetical protein	chr	NA		NA		COG:S	PF08495.1	Rv0874c-Rv0874c
Rv0875c	NA	Rv0875	489	973805	974294	-	hypothetical exported protein	chr	NA		NA		NA		Rv0875c-Rv0876c
Rv0876c	NA	Rv0876	1647	974290	975937	-	conserved membrane protein	chr	NA		NA		NA		Rv0875c-Rv0876c
Rv0877	NA		789	976074	976863	+	conserved hypothetical protein	chr	NA		NA		NA		Rv0877-Rv0877
Rv0878c	PPE13	Rv0878	1332	976871	978203	-	PPE family protein	chr	NA		NA		NA	PF00823.11,PF01469.10	PPE13-PPE13
Rv0879c	NA	Rv0879	276	978480	978756	-	conserved membrane protein	chr	NA		NA		NA		Rv0879c-Rv0879c
Rv0880	NA		432	978933	979365	+	transcriptional regulator, marR-family	chr	NA		NA		COG:K	PF01047.14	Rv0880-Rv0882
Rv0881	NA		867	979361	980228	+	rRNA methyltransferase	chr	NA		NA		COG:J	PF00588.11	Rv0880-Rv0882
Rv0882	NA		285	980224	980509	+	transmembrane protein	chr	NA		NA		NA		Rv0880-Rv0882
Rv0883c	NA	Rv0883	762	980505	981267	-	conserved hypothetical protein	chr	NA		NA		NA		Rv0883c-Rv0883c
Rv0884c	serC	Rv0884	1131	981423	982554	-	phosphoserine aminotransferase	chr	GO:0004648	EC:2.6.1.52	KEGG:00750,KEGG:00260	PWY:SERSYN-PWY,PWY:CYSTEINE-SYN2-PWY,PWY:PYRIDOXSYN-PWY	COG:E,COG:H	PF00266.11	serC-serC
Rv0885	NA		1023	982761	983784	+	conserved hypothetical protein	chr	NA		NA		NA		Rv0885-fprB
Rv0886	fprB	NA	1728	983802	985530	+	NADPH:adrenodoxin oxidoreductase	chr	NA	EC:1.18.1.2	KEGG:00195	NA	COG:C,COG:E,COG:R	PF00037.19	Rv0885-fprB
Rv0887c	NA	Rv0887	459	985512	985971	-	conserved hypothetical protein	chr	NA		NA		COG:S	PF00903.17	Rv0887c-Rv0887c
Rv0888	NA		1473	987232	988705	+	hypothetical exported protein	chr	NA		NA		NA	PF03372.15	Rv0888-Rv0888
Rv0889c	citA	Rv0889	1122	988739	989861	-	citrate synthase II	chr	GO:0004108	EC:2.3.3.1	KEGG:00020,KEGG:00630	PWY:GLYOXYLATE-BYPASS,PWY:ANARESP1-PWY,PWY:TCA,PWY:P106-PWY	COG:C	PF00285.13	citA-citA
Rv0890c	NA	Rv0890	2649	989947	992596	-	transcriptional regulator, luxR-family	chr	NA		NA		COG:K,COG:R	PF00196.11,PF08281.4	Rv0890c-Rv0891c
Rv0891c	NA	Rv0891	858	992597	993455	-	transcriptional regulator	chr	NA		NA		COG:T	NA	Rv0890c-Rv0891c
Rv0892	NA		1488	993852	995340	+	monooxygenase	chr	NA		NA		COG:P	PF01266.16	Rv0892-Rv0892
Rv0893c	NA	Rv0893	978	995317	996295	-	conserved hypothetical protein	chr	NA		NA		COG:Q	PF02409.10	Rv0893c-Rv0893c
Rv0894	NA		1182	996523	997705	+	transcriptional regulator, luxR-family	chr	NA		NA		COG:R	NA	Rv0894-Rv0894
Rv0895	NA		1518	997781	999299	+	conserved hypothetical protein	chr	NA		NA		NA	PF03007.8	Rv0895-Rv0895
Rv0896	gltA2	NA	1296	999471	1000767	+	citrate synthase I	chr	GO:0004108	EC:2.3.3.1	KEGG:00020,KEGG:00630	PWY:GLYOXYLATE-BYPASS,PWY:ANARESP1-PWY,PWY:TCA,PWY:P106-PWY	COG:C	PF00285.13	gltA2-gltA2
Rv0897c	NA	Rv0897	1608	1000807	1002415	-	oxidoreductase	chr	NA	EC:1.14.-.-	KEGG:00053,KEGG:00361,KEGG:00905,KEGG:00906,KEGG:00600,KEGG:00628,KEGG:00940,KEGG:00903	NA	COG:Q	NA	Rv0897c-Rv0898c
Rv0898c	NA	Rv0898	264	1002440	1002704	-	conserved hypothetical protein	chr	NA		NA		NA		Rv0897c-Rv0898c
Rv0899	ompA	NA	981	1002811	1003792	+	outer membrane protein A	chr	NA		NA		COG:M	PF00691.12,PF04972.9	ompA-Rv0901
Rv0900	NA		153	1003804	1003957	+	membrane protein	chr	NA		NA		NA		ompA-Rv0901
Rv0901	NA		528	1003956	1004484	+	hypothetical exported protein	chr	NA		NA		NA		ompA-Rv0901
Rv0902c	prrB	Rv0902	1341	1004500	1005841	-	two component system sensor histidine kinase	chr	NA		NA		COG:T	PF00512.17,PF00672.17,PF02518.18	prrB-prrA
Rv0903c	prrA	Rv0903	711	1005851	1006562	-	two component system transcriptional regulator	chr	NA		NA		COG:K,COG:T	PF00072.16,PF00486.20	prrB-prrA
Rv0904c	accD3	Rv0904	1488	1006692	1008180	-	acetyl-CoA carboxylase carboxyl transferase beta subunit	chr	NA	EC:6.4.1.2	KEGG:00640,KEGG:00061,KEGG:00253,KEGG:04910,KEGG:00620	PWY:FASYN-INITIAL-PWY	COG:I,COG:I	PF01039.14	accD3-accD3
Rv0905	echA6	NA	732	1008206	1008938	+	enoyl-CoA hydratase	chr	NA		NA	PWY:ILEUDEG-PWY,PWY:ILEU-DEG2-PWY	COG:I	PF00378.12	echA6-Rv0906
Rv0906	NA		1119	1008943	1010062	+	conserved hypothetical protein	chr	NA		NA		COG:R	NA	echA6-Rv0906
Rv0907	NA		1599	1010135	1011734	+	conserved hypothetical protein	chr	GO:0008800	EC:3.5.2.6	KEGG:02020,KEGG:00311,KEGG:00312	NA	COG:V	PF00144.16	Rv0907-ctpE
Rv0908	ctpE	NA	2394	1011730	1014124	+	metal cation transporting P-type ATPase	chr	NA		NA		COG:P	PF00122.12,PF00702.18	Rv0907-ctpE
Rv0909	NA		180	1014680	1014860	+	conserved hypothetical protein	chr	NA		NA		NA		Rv0909-Rv0910
Rv0910	NA		435	1014865	1015300	+	conserved hypothetical protein	chr	NA		NA		NA		Rv0909-Rv0910
Rv0911	NA		774	1015397	1016171	+	conserved hypothetical protein	chr	NA		NA		COG:R	PF00903.17	Rv0911-Rv0911
Rv0912	NA		450	1016235	1016685	+	conserved membrane protein	chr	NA		NA		NA		Rv0912-Rv0912
Rv0913c	NA	Rv0913	1509	1017216	1018725	-	dioxygenase	chr	NA		NA		NA	PF03055.7	Rv0913c-Rv0914c
Rv0914c	NA	Rv0914	1239	1018726	1019965	-	lipid carrier protein or keto acyl-CoA thiolase	chr	NA		NA		COG:I	NA	Rv0913c-Rv0914c
Rv0915c	PPE14	Rv0915	1272	1020057	1021329	-	PPE family protein	chr	NA		NA		NA	PF00823.11	PPE14-PE7
Rv0916c	PE7	Rv0916	300	1021343	1021643	-	PE family protein	chr	NA		NA		NA	PF00934.12	PPE14-PE7
Rv0917	betP	NA	1782	1022086	1023868	+	glycine betaine transport membrane protein	chr	NA		NA		COG:M	PF02028.9	betP-betP
Rv0918	NA		477	1024210	1024687	+	conserved hypothetical protein	chr	NA		NA		COG:S	PF08681.3	Rv0918-Rv0919
Rv0919	NA		501	1024683	1025184	+	conserved hypothetical protein	chr	NA		NA		NA	PF00583.16	Rv0918-Rv0919
Rv0920c	NA	Rv0920	1320	1025496	1026816	-	transposase	chr	NA		NA		COG:L	PF00872.10	Rv0920c-Rv0920c
Rv0921	NA		582	1027103	1027685	+	resolvase	chr	NA		NA		COG:L	PF00239.13	Rv0921-Rv0922
Rv0922	NA		1653	1027684	1029337	+	transposase	chr	NA		NA		COG:L	PF01385.11,PF07282.3	Rv0921-Rv0922
Rv0923c	NA	Rv0923	1065	1029512	1030577	-	conserved hypothetical protein	chr	NA		NA		COG:S	PF05908.3	Rv0923c-Rv0925c
Rv0924c	mntH	Rv0924	1287	1030577	1031864	-	divalent cation-transport membrane protein	chr	GO:0016020,GO:0006810,GO:0005215	NA		NA	COG:P	PF01566.10	Rv0923c-Rv0925c
Rv0925c	NA	Rv0925	738	1031895	1032633	-	conserved hypothetical protein	chr	NA		NA		COG:R	NA	Rv0923c-Rv0925c
Rv0926c	NA	Rv0926	1077	1032709	1033786	-	conserved hypothetical protein	chr	NA		NA		COG:S	NA	Rv0926c-Rv0926c
Rv0927c	NA	Rv0927	792	1033839	1034631	-	short-chain type dehydrogenase/reductase	chr	NA		NA		COG:I,COG:R,COG:Q	PF00106.17,PF01370.13,PF08659.2	Rv0927c-Rv0927c
Rv0928	pstS3	NA	1113	1034902	1036015	+	periplasmic phosphate-binding lipoprotein	chr	NA		NA		COG:P	PF01547.17	pstS3-pstA1
Rv0929	pstC2	NA	975	1036027	1037002	+	phosphate-transport membrane ABC transporter	chr	NA		NA		COG:P	PF00528.14	pstS3-pstA1
Rv0930	pstA1	NA	927	1036998	1037925	+	phosphate-transport membrane ABC transporter	chr	GO:0005215,GO:0016020,GO:0006810	NA		NA	COG:P	PF00528.14	pstS3-pstA1
Rv0931c	pknD	Rv0931	1995	1037919	1039914	-	transmembrane serine/threonine-protein kinase D	chr	NA		NA		COG:R,COG:S,COG:K,COG:L,COG:T	PF00069.17,PF01436.13,PF08450.4	pknD-pstS2
Rv0932c	pstS2	Rv0932	1113	1039935	1041048	-	periplasmic phosphate-binding lipoprotein	chr	GO:0006810,GO:0005215	NA		NA	COG:P	PF01547.17	pknD-pstS2
Rv0933	pstB	NA	831	1041263	1042094	+	phosphate-transport ATP-binding protein ABC transporter	chr	GO:0016887,GO:0005524	NA		NA	COG:P	PF00005.19	pstB-pstS1
Rv0934	pstS1	NA	1125	1042114	1043239	+	periplasmic phosphate-binding lipoprotein	chr	NA		NA		COG:P	PF01547.17	pstB-pstS1
Rv0935	pstC1	NA	1017	1043298	1044315	+	phosphate-transport membrane ABC transporter	chr	GO:0005215,GO:0016020,GO:0006810	NA		NA	COG:P	PF00528.14	pstC1-pstA2
Rv0936	pstA2	NA	906	1044316	1045222	+	phosphate-transport membrane ABC transporter	chr	GO:0005215,GO:0016020,GO:0006810	NA		NA	COG:P	PF00528.14	pstC1-pstA2
Rv0937c	NA	Rv0937	822	1045198	1046020	-	conserved hypothetical protein	chr	NA		NA		COG:S	PF02735.8	Rv0937c-Rv0937c
Rv0938	NA		2280	1046135	1048415	+	ATP dependent DNA ligase	chr	NA		NA		COG:L,COG:L	PF01068.13,PF01896.11,PF04679.7	Rv0938-Rv0939
Rv0939	NA		1935	1048411	1050346	+	bifunctional 2-hydroxyhepta-2,4-diene-1,7-dioate isomerase/cyclase/dehydrase	chr	GO:0004334	EC:3.7.1.2	KEGG:00350,KEGG:00643	NA	COG:R,COG:Q	PF00753.19,PF01557.10	Rv0938-Rv0939
Rv0940c	NA	Rv0940	867	1050592	1051459	-	oxidoreductase	chr	NA		NA		COG:C	NA	Rv0940c-Rv0940c
Rv0941c	NA	Rv0941	774	1051543	1052317	-	conserved hypothetical protein	chr	NA		NA		NA	PF01740.13	Rv0941c-Rv0941c
Rv0942	NA		279	1052359	1052638	+	hypothetical protein	chr	NA		NA		NA		Rv0942-Rv0942
Rv0943c	NA	Rv0943	1041	1052695	1053736	-	monooxygenase	chr	NA		NA		COG:P	NA	Rv0943c-Rv0943c
Rv0944	NA		477	1053764	1054241	+	formamidopyrimidine-DNA glycosylase	chr	NA		NA		COG:L	PF06831.6	Rv0944-Rv0945
Rv0945	NA		762	1054246	1055008	+	short-chain type dehydrogenase/reductase	chr	NA		NA		COG:R,COG:I,COG:Q	PF00106.17,PF08659.2	Rv0944-Rv0945
Rv0946c	pgi	Rv0946	1662	1055023	1056685	-	glucose-6-phosphate isomerase	chr	GO:0004347	EC:5.3.1.9	KEGG:00010,KEGG:00030,KEGG:00500	PWY:GLYCOLYSIS,PWY:GLUCONEO-PWY	COG:G	PF00342.11	pgi-pgi
Rv0947c	NA	Rv0947	228	1057302	1057530	-	mycolyl transferase	chr	NA		NA		NA		Rv0947c-Rv0948c
Rv0948c	NA	Rv0948	318	1057645	1057963	-	conserved hypothetical protein	chr	GO:0004106	EC:5.4.99.5	KEGG:00400	NA	COG:E	PF01817.13	Rv0947c-Rv0948c
Rv0949	uvrD1	NA	2316	1058259	1060575	+	ATP-dependent DNA helicase II	chr	GO:0003677,GO:0005524,GO:0004003,GO:0006281	EC:3.6.1.-	KEGG:00540,KEGG:00500,KEGG:00790	NA	COG:L	PF00580.13	uvrD1-uvrD1
Rv0950c	NA	Rv0950	999	1060655	1061654	-	conserved hypothetical protein	chr	NA		NA		COG:M	PF01551.14	Rv0950c-Rv0950c
Rv0951	sucC	NA	1164	1061963	1063127	+	succinyl-CoA synthetase beta chain	chr	GO:0004775	EC:6.2.1.5	KEGG:00640,KEGG:00720,KEGG:00020,KEGG:00660	PWY:GLUTAMOLYSIS-PWY,PWY:TCA,PWY:GLUCAT-PWY	COG:C	PF00549.11,PF08442.2	sucC-sucD
Rv0952	sucD	NA	912	1063139	1064051	+	succinyl-CoA synthetase alpha chain	chr	GO:0004775	EC:6.2.1.5	KEGG:00660,KEGG:00720,KEGG:00640,KEGG:00020	PWY:GLUTAMOLYSIS-PWY,PWY:TCA,PWY:GLUCAT-PWY	COG:C	PF00549.11,PF02629.11	sucC-sucD
Rv0953c	NA	Rv0953	849	1064113	1064962	-	oxidoreductase	chr	NA		NA		COG:C	PF00296.12	Rv0953c-Rv0953c
Rv0954	NA		912	1065126	1066038	+	conserved membrane protein	chr	NA		NA		NA		Rv0954-Rv0955
Rv0955	NA		1368	1066077	1067445	+	conserved membrane protein	chr	NA		NA		NA		Rv0954-Rv0955
Rv0956	purN	NA	648	1067560	1068208	+	5-phosphoribosylglycinamide formyltransferase	chr	GO:0004644	EC:2.1.2.2	KEGG:00670,KEGG:00230	PWY:FOLSYN-PWY,PWY:DENOVOPURINE2-PWY	NA	PF00551.11	purN-purH
Rv0957	purH	NA	1572	1068204	1069776	+	bifunctional purine biosynthesis protein	chr	NA	EC:2.1.2.3,EC:3.5.4.10	KEGG:00670,KEGG:00230	PWY:DENOVOPURINE2-PWY	NA	PF01808.10,PF02142.14	purN-purH
Rv0958	NA		1380	1069882	1071262	+	magnesium chelatase	chr	NA		NA		COG:H	NA	Rv0958-Rv0959
Rv0959	NA		2019	1071254	1073273	+	conserved hypothetical protein	chr	NA		NA		COG:R	NA	Rv0958-Rv0959
Rv0960	NA		384	1073544	1073928	+	conserved hypothetical protein	chr	NA		NA		COG:R	PF01850.13	Rv0960-Rv0960
Rv0961	NA		348	1074073	1074421	+	membrane protein	chr	NA		NA		NA		Rv0961-Rv0961
Rv0962c	lprP	Rv0962	675	1074439	1075114	-	lipoprotein	chr	NA		NA		NA		lprP-lprP
Rv0963c	NA	Rv0963	801	1075296	1076097	-	conserved hypothetical protein	chr	NA		NA		NA	PF06259.4	Rv0963c-Rv0963c
Rv0964c	NA	Rv0964	483	1076195	1076678	-	hypothetical protein	chr	NA		NA		NA		Rv0964c-Rv0964c
Rv0965c	NA	Rv0965	420	1076777	1077197	-	conserved hypothetical protein	chr	NA		NA		NA		Rv0965c-Rv0966c
Rv0966c	NA	Rv0966	603	1077232	1077835	-	conserved hypothetical protein	chr	NA		NA		NA	PF08044.3	Rv0965c-Rv0966c
Rv0967	NA		360	1077974	1078334	+	conserved hypothetical protein	chr	NA		NA		COG:S	PF02583.9	Rv0967-Rv0967
Rv0968	NA		297	1078390	1078687	+	conserved hypothetical protein	chr	NA		NA		NA	PF07371.4	Rv0968-Rv0968
Rv0969	ctpV	NA	2313	1078742	1081055	+	metal cation transporting P-type ATPase	chr	NA	EC:3.6.3.5,EC:3.6.3.3,EC:3.6.3.4	NA		COG:P	PF00122.12,PF00702.18	ctpV-Rv0970
Rv0970	NA		633	1081051	1081684	+	conserved membrane protein	chr	NA		NA		NA		ctpV-Rv0970
Rv0971c	echA7	Rv0971	810	1081774	1082584	-	enoyl-CoA hydratase	chr	GO:0004490	EC:4.2.1.18	KEGG:00280	PWY:ILEUDEG-PWY,PWY:ILEU-DEG2-PWY	COG:I	PF00378.12	echA7-Rv0976c
Rv0972c	fadE12	Rv0972	1167	1082583	1083750	-	acyl-CoA dehydrogenase	chr	GO:0008470	EC:1.3.99.10	KEGG:00280	PWY:FAO-PWY	COG:I	PF00441.16,PF02770.11,PF02771.8,PF08028.3	echA7-Rv0976c
Rv0973c	accA2	Rv0973	2004	1083746	1085750	-	acetyl-/propionyl-CoA carboxylase alpha subunit	chr	GO:0004485	EC:6.4.1.4	KEGG:00280	PWY:ARGSYNBSUB-PWY,PWY:PWY0-162	COG:I,COG:I,COG:I	PF00289.14,PF00364.14,PF02785.11,PF02786.9	echA7-Rv0976c
Rv0974c	accD2	Rv0974	1590	1085755	1087345	-	acetyl-/propionyl-CoA carboxylase beta subunit	chr	GO:0004485	EC:6.4.1.4	KEGG:00280	NA	COG:I	PF01039.14	echA7-Rv0976c
Rv0975c	fadE13	Rv0975	1149	1087347	1088496	-	acyl-CoA dehydrogenase	chr	GO:0008470	EC:1.3.99.10	KEGG:00280	PWY:FAO-PWY	COG:I	PF00441.16,PF02770.11,PF02771.8,PF08028.3	echA7-Rv0976c
Rv0976c	NA	Rv0976	1683	1088492	1090175	-	conserved hypothetical protein	chr	NA		NA		NA	PF07287.3	echA7-Rv0976c
Rv0977	PE_PGRS16	NA	2772	1090372	1093144	+	PE-PGRS family protein	chr	NA		NA		NA	PF00934.12	PE_PGRS16-PE_PGRS16
Rv0978c	PE_PGRS17	Rv0978	996	1093360	1094356	-	PE-PGRS family protein	chr	NA		NA		COG:S	PF00934.12,PF01436.13	PE_PGRS17-PE_PGRS17
Rv0979A	rpmF	NA	174	1094885	1095059	+	50S ribosomal protein L32	chr	GO:0003735,GO:0006412,GO:0015934	NA		NA		PF01783.15	rpmF-rpmF
Rv0979c	NA	Rv0979	195	1094669	1094864	-	hypothetical protein	chr	NA		NA		NA		Rv0979c-Rv0979c
Rv0980c	PE_PGRS18	Rv0980	1374	1095077	1096451	-	PE-PGRS family protein	chr	NA		NA		COG:S	PF00934.12,PF01436.13	PE_PGRS18-PE_PGRS18
Rv0981	mprA	NA	693	1096815	1097508	+	mycobacterial persistence regulator	chr	NA		NA		COG:T,COG:K	PF00072.16,PF00486.20	mprA-mprB
Rv0982	mprB	NA	1515	1097507	1099022	+	two component system sensor kinase	chr	NA		NA		COG:T	PF00512.17,PF00672.17,PF02518.18	mprA-mprB
Rv0983	pepD	NA	1395	1099065	1100460	+	serine protease	chr	NA		NA		COG:O	PF00089.18,PF00595.16	pepD-moaB2
Rv0984	moaB2	NA	546	1100459	1101005	+	pterin-4-alpha-carbinolamine dehydratase	chr	NA		NA		NA	PF00994.16	pepD-moaB2
Rv0985c	mscL	Rv0985	456	1101024	1101480	-	large-conductance ion mechanosensitive channel	chr	GO:0016020,GO:0006810,GO:0005216	NA		NA		PF01741.10	mscL-mscL
Rv0986	NA		747	1101802	1102549	+	adhesion component transport ATP-binding protein ABC transporter	chr	NA		NA		COG:V	PF00005.19	Rv0986-Rv0988
Rv0987	NA		2568	1102541	1105109	+	adhesion component transport transmembrane protein ABC transporter	chr	NA		NA		COG:V	PF02687.13	Rv0986-Rv0988
Rv0988	NA		1161	1105115	1106276	+	hypothetical exported protein	chr	NA		NA		COG:R	NA	Rv0986-Rv0988
Rv0989c	grcC2	Rv0989	978	1106404	1107382	-	polyprenyl-diphosphate synthase	chr	NA		NA		COG:H	PF00348.9	grcC2-grcC2
Rv0990c	NA	Rv0990	657	1107442	1108099	-	hypothetical protein	chr	NA		NA		COG:N,COG:O	PF08666.4	Rv0990c-Rv0990c
Rv0991c	NA	Rv0991	333	1108171	1108504	-	conserved serine rich protein	chr	NA		NA		COG:S	NA	Rv0991c-Rv0991c
Rv0992c	NA	Rv0992	594	1108577	1109171	-	conserved hypothetical protein	chr	GO:0030272	EC:6.3.3.2	KEGG:00670	NA		PF01812.12	Rv0992c-Rv0992c
Rv0993	galU	NA	921	1109271	1110192	+	UTP-glucose-1-phosphate uridylyltransferase	chr	GO:0003983	EC:2.7.7.9	KEGG:00040,KEGG:00500,KEGG:00520,KEGG:00052	PWY:TREHALOSESYN-PWY,PWY:P61-PWY,PWY:GLUCOSE1PMETAB-PWY,PWY:GALACTMETAB-PWY,PWY:COLANSYN-PWY	COG:M	PF00483.15	galU-galU
Rv0994	moeA1	NA	1281	1110268	1111549	+	molybdopterin biosynthesis protein	chr	NA		NA		COG:H	PF00994.16,PF03453.9,PF03454.7	moeA1-moeA1
Rv0995	rimJ	NA	612	1111611	1112223	+	ribosomal-protein-alanine acetyltransferase	chr	GO:0008080	EC:2.3.1.-	KEGG:00624,KEGG:01053,KEGG:00565,KEGG:01056,KEGG:00960,KEGG:00604,KEGG:00350,KEGG:00564,KEGG:00632,KEGG:00642,KEGG:00360,KEGG:00650,KEGG:00340,KEGG:00310,KEGG:00903,KEGG:00540	NA	COG:J	PF00583.16	rimJ-rimJ
Rv0996	NA		1077	1112383	1113460	+	conserved membrane protein	chr	NA		NA		NA		Rv0996-Rv0996
Rv0997	NA		432	1114292	1114724	+	hypothetical protein	chr	NA		NA		NA		Rv0997-Rv0999
Rv0998	NA		1002	1114747	1115749	+	conserved hypothetical protein	chr	NA		NA		COG:T	PF00027.21,PF00583.16	Rv0997-Rv0999
Rv0999	NA		759	1115766	1116525	+	hypothetical protein	chr	NA		NA		NA		Rv0997-Rv0999
Rv1000c	NA	Rv1000	618	1116530	1117148	-	conserved hypothetical protein	chr	NA		NA		COG:L	NA	Rv1000c-Rv1000c
Rv1001	arcA	NA	1209	1117184	1118393	+	arginine deiminase	chr	GO:0016990	EC:3.5.3.6	KEGG:00330	PWY:ARGORNCAT-PWY	COG:E	PF02274.9	arcA-arcA
Rv1002c	NA	Rv1002	1512	1118427	1119939	-	conserved membrane protein	chr	NA		NA		COG:O	PF02366.10	Rv1002c-Rv1002c
Rv1003	NA		858	1120021	1120879	+	conserved hypothetical protein	chr	NA		NA		COG:R	PF00590.12	Rv1003-Rv1003
Rv1004c	NA	Rv1004	1260	1120888	1122148	-	membrane protein	chr	NA		NA		NA		Rv1004c-Rv1004c
Rv1005c	pabB	Rv1005	1377	1122221	1123598	-	para-aminobenzoate synthase component I pabD	chr	GO:0046820	EC:6.3.5.8	KEGG:00790	PWY:FOLSYN-PWY	COG:E,COG:H	PF00425.10	pabB-pabB
Rv1006	NA		1704	1123713	1125417	+	hypothetical protein	chr	NA		NA		NA		Rv1006-Rv1006
Rv1007c	metG	Rv1007	1560	1125443	1127003	-	methionyl-tRNA synthetase metS	chr	GO:0004825	EC:6.1.1.10	KEGG:00271,KEGG:00450,KEGG:00970	PWY:TRNA-CHARGING-PWY	COG:J	PF09334.3	metG-metG
Rv1008	tatD	NA	795	1127088	1127883	+	deoxyribonuclease	chr	NA		NA		COG:L	PF01026.13	tatD-tatD
Rv1009	rpfB	NA	1089	1128090	1129179	+	resuscitation-promoting factor	chr	NA		NA		COG:S	PF03990.6,PF06737.6,PF07501.4	rpfB-ksgA
Rv1010	ksgA	NA	954	1129151	1130105	+	dimethyladenosine transferase	chr	GO:0008649,GO:0000154	EC:2.1.1.-	KEGG:00626,KEGG:00340,KEGG:03090,KEGG:00440,KEGG:00350,KEGG:00130,KEGG:00450,KEGG:00150,KEGG:00380,KEGG:00906	NA	COG:J	PF00398.12	rpfB-ksgA
Rv1011	ispE	NA	921	1130190	1131111	+	4-diphosphocytidyl-2-C-methyl-D-erythritol kinase	chr	GO:0050515	EC:2.7.1.148	KEGG:00100	NA	COG:I	PF00288.18,PF08544.5	ispE-Rv1012
Rv1012	NA		294	1131127	1131421	+	hypothetical protein	chr	NA		NA		NA		ispE-Rv1012
Rv1013	pks16	NA	1635	1131624	1133259	+	polyketide synthase	chr	NA		NA		COG:Q,COG:I	PF00501.20	pks16-pks16
Rv1014c	pth	Rv1014	576	1133332	1133908	-	peptidyl-tRNA hydrolase	chr	GO:0004045	EC:3.1.1.29	NA		NA	PF01195.11	pth-rplY
Rv1015c	rplY	Rv1015	648	1133920	1134568	-	50S ribosomal protein L25	chr	GO:0005840,GO:0006412,GO:0008097,GO:0005622,GO:0003735	NA		NA	COG:J	PF01386.11	pth-rplY
Rv1016c	lpqT	Rv1016	681	1134784	1135465	-	lipoprotein	chr	NA		NA		NA		lpqT-prsA
Rv1017c	prsA	Rv1017	981	1135500	1136481	-	ribose-phosphate pyrophosphokinase	chr	GO:0004749	EC:2.7.6.1	KEGG:00030,KEGG:00230	PWY:PWY0-662	COG:F,COG:E	PF00156.19	lpqT-prsA
Rv1018c	glmU	Rv1018	1488	1136572	1138060	-	UDP-N-acetylglucosamine pyrophosphorylase	chr	NA	EC:2.7.7.23,EC:2.3.1.157	KEGG:00530	PWY:PEPTIDOGLYCANSYN-PWY,PWY:UDPNAGSYN-PWY	COG:M	PF00132.16,PF00483.15,PF01128.11	glmU-glmU
Rv1019	NA		594	1138314	1138908	+	transcriptional regulator, tetR-family	chr	NA		NA		COG:K	PF00440.15	Rv1019-Rv1019
Rv1020	mfd	NA	3705	1138966	1142671	+	transcription-repair coupling factor	chr	GO:0003700,GO:0008026,GO:0003676,GO:0004386,GO:0005524	NA		NA	COG:L,COG:K	PF00270.21,PF00271.23,PF02559.8,PF03461.7	mfd-Rv1021
Rv1021	NA		978	1142670	1143648	+	conserved hypothetical protein	chr	NA		NA		COG:R	PF03819.9	mfd-Rv1021
Rv1022	lpqU	NA	732	1143735	1144467	+	lipoprotein	chr	NA		NA		COG:M	NA	lpqU-lpqU
Rv1023	eno	NA	1290	1144563	1145853	+	enolase	chr	GO:0004634	EC:4.2.1.11	KEGG:00010	PWY:GLYCOLYSIS,PWY:ANARESP1-PWY,PWY:GLUCONEO-PWY,PWY:P106-PWY,PWY:P81-PWY,PWY:P122-PWY	COG:G	PF00113.14,PF03952.8	eno-Rv1026
Rv1024	NA		687	1145857	1146544	+	conserved membrane protein	chr	NA		NA		COG:D	PF04977.7	eno-Rv1026
Rv1025	NA		468	1146560	1147028	+	conserved hypothetical protein	chr	NA		NA		COG:S	PF04417.4	eno-Rv1026
Rv1026	NA		960	1147018	1147978	+	conserved hypothetical protein	chr	GO:0004309	EC:3.6.1.11	KEGG:00230	PWY:PPGPPMET-PWY	COG:F,COG:P	PF02541.8	eno-Rv1026
Rv1027c	kdpE	Rv1027	681	1148426	1149107	-	transcriptional regulator	chr	GO:0003677,GO:0000156	NA		NA	COG:K,COG:T	PF00072.16,PF00486.20	kdpE-kdpD
Rv1028A	kdpF	NA	93	1151919	1152012	+	membrane protein	chr	NA		NA		NA		kdpF-kdpC
Rv1028c	kdpD	Rv1028	2583	1149103	1151686	-	sensor protein	chr	GO:0000155,GO:0016020,GO:0006950,GO:0005524,GO:0007165	EC:2.7.3.-	NA		COG:T	PF00512.17,PF00582.18,PF02518.18,PF02702.9	kdpE-kdpD
Rv1029	kdpA	NA	1716	1152011	1153727	+	potassium-transporting ATPase A chain	chr	GO:0008556	EC:3.6.3.12	KEGG:02020	NA		PF03814.7	kdpF-kdpC
Rv1030	kdpB	NA	2130	1153723	1155853	+	potassium-transporting ATPase B chain	chr	GO:0008556	EC:3.6.3.12	KEGG:02020	NA	COG:P	PF00122.12,PF00702.18	kdpF-kdpC
Rv1031	kdpC	NA	570	1155852	1156422	+	potassium-transporting ATPase C chain	chr	GO:0008556	EC:3.6.3.12	KEGG:02020	NA	COG:P	PF02669.7	kdpF-kdpC
Rv1032c	trcS	Rv1032	1530	1156425	1157955	-	two component system sensor histidine kinase	chr	NA		NA		COG:T	PF00512.17,PF00672.17,PF02518.18	trcS-trcR
Rv1033c	trcR	Rv1033	774	1157962	1158736	-	two component system transcriptional regulator	chr	NA		NA		COG:T,COG:K	PF00072.16,PF00486.20	trcS-trcR
Rv1034c	NA	Rv1034	390	1158917	1159307	-	transposase	chr	NA		NA		COG:L	NA	Rv1034c-Rv1034c
Rv1035c	NA	Rv1035	687	1159374	1160061	-	transposase	chr	NA		NA		NA		Rv1035c-Rv1036c
Rv1036c	NA	Rv1036	339	1160094	1160433	-	transposase	chr	NA		NA		NA		Rv1035c-Rv1036c
Rv1037c	esxI	Rv1037	285	1160543	1160828	-	Esat-6 like protein	chr	NA		NA		NA	PF06359.3	esxI-esxJ
Rv1038c	esxJ	Rv1038	297	1160854	1161151	-	Esat-6 like protein	chr	NA		NA		NA	PF06013.4	esxI-esxJ
Rv1039c	PPE15	Rv1039	1176	1161296	1162472	-	PPE family protein	chr	NA		NA		NA	PF00823.11	PPE15-PPE15
Rv1040c	PE8	Rv1040	828	1162548	1163376	-	PE family protein	chr	NA		NA		NA	PF00934.12	PE8-PE8
Rv1041c	NA	Rv1041	864	1164571	1165435	-	transposase	chr	NA		NA		COG:L	PF01609.13	Rv1041c-Rv1042c
Rv1042c	NA	Rv1042	408	1165091	1165499	-	transposase	chr	NA		NA		COG:L	NA	Rv1041c-Rv1042c
Rv1043c	NA	Rv1043	1026	1165780	1166806	-	conserved hypothetical protein	chr	NA		NA		COG:O	PF00089.18	Rv1043c-Rv1043c
Rv1044	NA		624	1167052	1167676	+	conserved hypothetical protein	chr	NA		NA		NA		Rv1044-Rv1045
Rv1045	NA		882	1167672	1168554	+	hypothetical protein	chr	NA		NA		NA	PF08843.3	Rv1044-Rv1045
Rv1046c	NA	Rv1046	525	1168703	1169228	-	hypothetical protein	chr	NA		NA		NA		Rv1046c-Rv1046c
Rv1047	NA		1248	1169422	1170670	+	transposase	chr	NA		NA		COG:L	PF00872.10	Rv1047-Rv1047
Rv1048c	NA	Rv1048	1116	1171037	1172153	-	hypothetical protein	chr	NA		NA		NA		Rv1048c-Rv1048c
Rv1049	NA		447	1172385	1172832	+	transcriptional repressor	chr	NA		NA		COG:K	PF01047.14	Rv1049-Rv1049
Rv1050	NA		906	1172880	1173786	+	oxidoreductase	chr	NA		NA		COG:R,COG:Q,COG:I	PF00106.17,PF08659.2	Rv1050-Rv1050
Rv1051c	NA	Rv1051	756	1173944	1174700	-	conserved hypothetical protein	chr	NA		NA		NA		Rv1051c-Rv1051c
Rv1052	NA		390	1175722	1176112	+	hypothetical protein	chr	NA		NA		NA		Rv1052-Rv1052
Rv1053c	NA	Rv1053	276	1176010	1176286	-	hypothetical protein	chr	NA		NA		NA		Rv1053c-Rv1053c
Rv1054	NA		315	1176927	1177242	+	integrase	chr	NA		NA		NA		Rv1054-Rv1055
Rv1055	NA		135	1177238	1177373	+	integrase	chr	NA		NA		NA		Rv1054-Rv1055
Rv1056	NA		765	1177627	1178392	+	conserved hypothetical protein	chr	NA		NA		NA	PF04248.4	Rv1056-Rv1056
Rv1057	NA		1182	1179395	1180577	+	conserved hypothetical protein	chr	NA		NA		COG:S	NA	Rv1057-Rv1057
Rv1058	fadD14	NA	1632	1180683	1182315	+	medium chain fatty-acid-CoA ligase	chr	NA	EC:6.2.1.12	KEGG:00940	PWY:FAO-PWY	COG:Q,COG:I	PF00501.20	fadD14-fadD14
Rv1059	NA		1065	1182390	1183455	+	conserved hypothetical protein	chr	NA		NA		COG:E,COG:S	PF01113.12	Rv1059-Rv1059
Rv1060	NA		474	1183507	1183981	+	hypothetical protein	chr	NA		NA		NA		Rv1060-Rv1062
Rv1061	NA		864	1184014	1184878	+	conserved hypothetical protein	chr	NA		NA		COG:R	PF00310.13	Rv1060-Rv1062
Rv1062	NA		858	1184882	1185740	+	conserved hypothetical protein	chr	NA		NA		COG:R	PF01734.14	Rv1060-Rv1062
Rv1063c	NA	Rv1063	1083	1185740	1186823	-	conserved hypothetical protein	chr	NA		NA		COG:R	PF01734.14	Rv1063c-Rv1063c
Rv1064c	lpqV	Rv1064	420	1186903	1187323	-	lipoprotein	chr	NA		NA		NA		lpqV-lpqV
Rv1065	NA		567	1187434	1188001	+	conserved hypothetical protein	chr	NA		NA		NA	PF05995.4	Rv1065-Rv1066
Rv1066	NA		396	1187997	1188393	+	conserved hypothetical protein	chr	NA		NA		COG:P	NA	Rv1065-Rv1066
Rv1067c	PE_PGRS19	Rv1067	2004	1188420	1190424	-	PE-PGRS family protein	chr	NA		NA		NA	PF00934.12	PE_PGRS19-PE_PGRS19
Rv1068c	PE_PGRS20	Rv1068	1392	1190756	1192148	-	PE-PGRS family protein	chr	NA		NA		NA	PF00934.12	PE_PGRS20-PE_PGRS20
Rv1069c	NA	Rv1069	1764	1192509	1194273	-	conserved hypothetical protein	chr	NA		NA		COG:S	NA	Rv1069c-echA9
Rv1070c	echA8	Rv1070	774	1194269	1195043	-	enoyl-CoA hydratase	chr	GO:0004300	EC:4.2.1.17	KEGG:00930,KEGG:00071,KEGG:03320,KEGG:00640,KEGG:00632,KEGG:00903,KEGG:00410,KEGG:00280,KEGG:00380,KEGG:00310,KEGG:00650,KEGG:00062	NA	COG:I	PF00378.12	Rv1069c-echA9
Rv1071c	echA9	Rv1071	1038	1195054	1196092	-	enoyl-CoA hydratase	chr	GO:0003860	EC:3.1.2.4	KEGG:00280,KEGG:00410,KEGG:00640	PWY:ILEUDEG-PWY,PWY:ILEU-DEG2-PWY	COG:I	PF00378.12	Rv1069c-echA9
Rv1072	NA		837	1196278	1197115	+	conserved membrane protein	chr	NA		NA		COG:S	PF06539.3	Rv1072-Rv1072
Rv1073	NA		852	1197230	1198082	+	conserved hypothetical protein	chr	NA		NA		NA		Rv1073-Rv1073
Rv1074c	fadA3	Rv1074	1218	1198155	1199373	-	beta-ketoacyl CoA thiolase	chr	NA	EC:2.3.1.16,EC:2.3.1.9	KEGG:00280,KEGG:00120,KEGG:00620,KEGG:00071,KEGG:02020,KEGG:00310,KEGG:00380,KEGG:00640,KEGG:00362,KEGG:00632,KEGG:00062,KEGG:03320,KEGG:00650,KEGG:00072	PWY:ILEUDEG-PWY,PWY:ILEU-DEG2-PWY,PWY:FAO-PWY	COG:I	PF00108.15,PF02803.10	fadA3-fadA3
Rv1075c	NA	Rv1075	945	1199425	1200370	-	conserved exported protein	chr	NA		NA		COG:E	PF00657.14	Rv1075c-Rv1075c
Rv1076	lipU	NA	894	1200766	1201660	+	lipase	chr	NA		NA		COG:I	PF07859.5	lipU-lipU
Rv1077	cbs	NA	1395	1201716	1203111	+	cystathionine beta-synthase	chr	GO:0004124	EC:2.5.1.47	KEGG:00920,KEGG:00272,KEGG:00450	PWY:HOMOCYSDEGR-PWY,PWY:CYSTEINE-SYN2-PWY,PWY:METHIONINE-DEG1-PWY	COG:R,COG:E	PF00291.17,PF00571.20	cbs-cbs
Rv1078	pra	NA	723	1203312	1204035	+	proline-rich antigen	chr	NA		NA		NA	PF06271.4	pra-metB
Rv1079	metB	NA	1167	1204066	1205233	+	cystathionine gamma-synthase	chr	GO:0004123	EC:4.4.1.1	KEGG:00260,KEGG:00272,KEGG:00910,KEGG:00271,KEGG:00450	PWY:HOMOCYSDEGR-PWY,PWY:THREOCAT-PWY,PWY:HOMOSER-METSYN-PWY	COG:E	PF01053.12,PF01212.13	pra-metB
Rv1080c	greA	Rv1080	495	1205303	1205798	-	transcription elongation factor	chr	GO:0003677,GO:0003711	NA		NA	COG:K	PF01272.11,PF03449.7	greA-greA
Rv1081c	NA	Rv1081	435	1205983	1206418	-	conserved membrane protein	chr	NA		NA		NA		Rv1081c-Rv1081c
Rv1082	mca	NA	867	1206519	1207386	+	mycothiol conjugate amidase	chr	NA		NA	PWY:PWY1G-1	COG:S	PF02585.9	mca-Rv1084
Rv1083	NA		267	1207382	1207649	+	conserved hypothetical protein	chr	NA		NA		NA		mca-Rv1084
Rv1084	NA		2022	1207635	1209657	+	conserved hypothetical protein	chr	GO:0004798	EC:2.7.4.9	KEGG:00240	NA	COG:O	PF03190.7	mca-Rv1084
Rv1085c	NA	Rv1085	729	1209755	1210484	-	hemolysin	chr	NA		NA		COG:R	PF03006.12	Rv1085c-Rv1085c
Rv1086	NA		789	1210594	1211383	+	short-chain Z-isoprenyl diphosphate synthase	chr	GO:0008834	EC:2.5.1.31	KEGG:00900	NA	COG:I	PF01255.11	Rv1086-Rv1086
Rv1087	PE_PGRS21	NA	2304	1211559	1213863	+	PE-PGRS family protein	chr	NA		NA		NA	PF00934.12	PE_PGRS21-PE_PGRS21
Rv1087A	NA		321	1214039	1214360	+	conserved hypothetical protein	chr	NA		NA		COG:I	NA	Rv1087A-Rv1087A
Rv1088	PE9	NA	435	1214512	1214947	+	PE family protein	chr	NA		NA		NA	PF00934.12	PE9-PE10
Rv1089	PE10	NA	363	1214768	1215131	+	PE family protein	chr	NA		NA		NA		PE9-PE10
Rv1089A	celA2a	NA	105	1215516	1215621	+	cellulase	chr	NA		NA		NA		celA2a-celA2b
Rv1090	celA2b	NA	456	1215598	1216054	+	cellulase	chr	NA		NA		NA	PF01670.8	celA2a-celA2b
Rv1091	PE_PGRS22	NA	2562	1216468	1219030	+	PE-PGRS family protein	chr	NA		NA		NA	PF00934.12	PE_PGRS22-PE_PGRS22
Rv1092c	coaA	Rv1092	939	1219247	1220186	-	pantothenate kinase	chr	GO:0004594	EC:2.7.1.33	KEGG:00770	PWY:COA-PWY	COG:H	PF00485.10	coaA-coaA
Rv1093	glyA1	NA	1281	1220573	1221854	+	serine hydroxymethyltransferase 1	chr	GO:0004372	EC:2.1.2.1	KEGG:00460,KEGG:00670,KEGG:00680,KEGG:00310,KEGG:00260	PWY:1CMET2-PWY,PWY:GLYSYN-PWY,PWY:P106-PWY	COG:E	PF00464.11	glyA1-glyA1
Rv1094	desA2	NA	828	1221958	1222786	+	acyl-[acyl-carrier protein] desaturase	chr	NA		NA		NA	PF03405.6	desA2-desA2
Rv1095	phoH2	NA	1302	1222996	1224298	+	phosphate starvation-inducible protein	chr	NA		NA		COG:T	PF02562.8	phoH2-phoH2
Rv1096	NA		876	1224384	1225260	+	glycosyl hydrolase	chr	NA		NA		NA	PF01522.13	Rv1096-Rv1096
Rv1097c	NA	Rv1097	882	1225262	1226144	-	glycine and proline rich membrane protein	chr	NA		NA		NA		Rv1097c-Rv1099c
Rv1098c	fumC	Rv1098	1425	1226140	1227565	-	fumarase fum	chr	GO:0004333	EC:4.2.1.2	KEGG:05211,KEGG:00020,KEGG:00720	PWY:FERMENTATION-PWY,PWY:ANARESP1-PWY,PWY:TCA	COG:C	PF00206.12	Rv1097c-Rv1099c
Rv1099c	NA	Rv1099	987	1227595	1228582	-	conserved hypothetical protein	chr	GO:0042132	EC:3.1.3.11	KEGG:04910,KEGG:00710,KEGG:00030,KEGG:00010,KEGG:00051	NA		PF03320.5	Rv1097c-Rv1099c
Rv1100	NA		702	1228682	1229384	+	conserved hypothetical protein	chr	NA		NA		NA		Rv1100-Rv1100
Rv1101c	NA	Rv1101	1158	1229390	1230548	-	conserved membrane protein	chr	NA		NA		COG:R	PF01594.8	Rv1101c-Rv1101c
Rv1102c	NA	Rv1102	312	1230659	1230971	-	conserved hypothetical protein	chr	NA		NA		COG:T	PF02452.9	Rv1102c-Rv1103c
Rv1103c	NA	Rv1103	321	1230970	1231291	-	conserved hypothetical protein	chr	NA		NA		NA		Rv1102c-Rv1103c
Rv1104	NA		690	1231300	1231990	+	para-nitrobenzyl esterase	chr	NA		NA		COG:I	PF00135.20	Rv1104-Rv1104
Rv1105	NA		516	1232310	1232826	+	para-nitrobenzyl esterase	chr	NA		NA		COG:I	NA	Rv1105-Rv1105
Rv1106c	NA	Rv1106	1113	1232843	1233956	-	cholesterol dehydrogenase	chr	NA		NA		COG:M,COG:G	PF00106.17,PF01073.11,PF01370.13,PF02719.7,PF04321.9,PF07993.4,PF08659.2	Rv1106c-Rv1109c
Rv1107c	xseB	Rv1107	258	1233965	1234223	-	exodeoxyribonuclease VII small subunit	chr	GO:0008855	EC:3.1.11.6	NA		COG:L	PF02609.8	Rv1106c-Rv1109c
Rv1108c	xseA	Rv1108	1248	1234212	1235460	-	exodeoxyribonuclease VII large subunit	chr	GO:0008855	EC:3.1.11.6	NA		COG:L	PF01336.17,PF02601.7	Rv1106c-Rv1109c
Rv1109c	NA	Rv1109	639	1235456	1236095	-	conserved hypothetical protein	chr	NA		NA		NA		Rv1106c-Rv1109c
Rv1110	lytB2	NA	1008	1236184	1237192	+	lytB-related protein	chr	GO:0051745	EC:1.17.1.2	KEGG:00100	NA		PF02401.10	lytB2-lytB2
Rv1111c	NA	Rv1111	984	1237208	1238192	-	conserved hypothetical protein	chr	NA		NA		NA		Rv1111c-Rv1111c
Rv1112	NA		1074	1238254	1239328	+	GTP binding protein	chr	GO:0005622,GO:0005525	NA		NA	COG:J	PF01926.15,PF06071.4	Rv1112-Rv1112
Rv1113	NA		198	1239415	1239613	+	conserved hypothetical protein	chr	NA		NA		NA		Rv1113-Rv1114
Rv1114	NA		375	1239609	1239984	+	conserved hypothetical protein	chr	NA		NA		COG:R	PF01850.13	Rv1113-Rv1114
Rv1115	NA		699	1240186	1240885	+	hypothetical exported protein	chr	NA		NA		NA		Rv1115-Rv1115
Rv1116	NA		186	1241002	1241188	+	hypothetical protein	chr	NA		NA		NA		Rv1116-Rv1116
Rv1116A	NA		276	1241114	1241390	-	conserved hypothetical protein	chr	NA		NA		NA		Rv1116A-Rv1116A
Rv1117	NA		324	1241632	1241956	+	conserved hypothetical protein	chr	NA		NA		COG:S	PF03992.8	Rv1117-Rv1117
Rv1118c	NA	Rv1118	861	1241970	1242831	-	conserved hypothetical protein	chr	NA		NA		NA		Rv1118c-Rv1120c
Rv1119c	NA	Rv1119	150	1242863	1243013	-	hypothetical protein	chr	NA		NA		NA		Rv1118c-Rv1120c
Rv1120c	NA	Rv1120	495	1243009	1243504	-	conserved hypothetical protein	chr	NA		NA		COG:T	NA	Rv1118c-Rv1120c
Rv1121	zwf1	NA	1401	1243706	1245107	+	glucose-6-phosphate 1-dehydrogenase	chr	GO:0004345	EC:1.1.1.49	KEGG:00030,KEGG:00480	PWY:P122-PWY,PWY:OXIDATIVEPENT-PWY	NA	PF00479.14,PF02781.8	zwf1-gnd2
Rv1122	gnd2	NA	1023	1245128	1246151	+	6-phosphogluconate dehydrogenase, decarboxylating	chr	GO:0004616	EC:1.1.1.44	KEGG:00030	PWY:GLUCONSUPER-PWY,PWY:P122-PWY,PWY:OXIDATIVEPENT-PWY	COG:G	PF00393.11,PF03446.7	zwf1-gnd2
Rv1123c	bpoB	Rv1123	909	1246143	1247052	-	peroxidase	chr	NA		NA		COG:R	PF00561.12	bpoB-bpoB
Rv1124	ephC	NA	951	1247126	1248077	+	epoxide hydrolase	chr	NA		NA		COG:R	PF00561.12	ephC-Rv1125
Rv1125	NA		1245	1248081	1249326	+	conserved hypothetical protein	chr	NA		NA		NA	PF03007.8	ephC-Rv1125
Rv1126c	NA	Rv1126	606	1249329	1249935	-	conserved hypothetical protein	chr	NA		NA		NA		Rv1126c-ppdK
Rv1127c	ppdK	Rv1127	1473	1249931	1251404	-	pyruvate, phosphate dikinase	chr	GO:0050242	EC:2.7.9.1	KEGG:00620,KEGG:00710	NA	COG:G	PF00391.15,PF01326.11	Rv1126c-ppdK
Rv1128c	NA	Rv1128	1356	1251616	1252972	-	conserved hypothetical protein	chr	NA		NA		NA	PF02720.9	Rv1128c-Rv1128c
Rv1129c	NA	Rv1129	1461	1253073	1254534	-	transcriptional regulator	chr	NA		NA		COG:K,COG:R	PF01381.14,PF06114.5	Rv1129c-Rv1129c
Rv1130	NA		1581	1254554	1256135	+	conserved hypothetical protein	chr	GO:0047547	EC:4.2.1.79	KEGG:00640	NA		PF03972.6	Rv1130-Rv1132
Rv1131	gltA1	NA	1182	1256131	1257313	+	citrate synthase I	chr	GO:0050440	EC:2.3.3.5	KEGG:00640	PWY:GLYOXYLATE-BYPASS,PWY:ANARESP1-PWY,PWY:TCA,PWY:P106-PWY	COG:C	PF00285.13	Rv1130-Rv1132
Rv1132	NA		1731	1257324	1259055	+	conserved membrane protein	chr	NA		NA		NA		Rv1130-Rv1132
Rv1133c	metE	Rv1133	2280	1259066	1261346	-	5-methyltetrahydropteroyltriglutamate-homocysteine methyltransferase	chr	GO:0003871	EC:2.1.1.14	KEGG:00271	PWY:PWY-702,PWY:HSERMETANA-PWY,PWY:HOMOSER-METSYN-PWY,PWY:SAM-PWY,PWY:PWY-802	COG:E	PF01717.10,PF08267.4	metE-metE
Rv1134	NA		237	1261921	1262158	+	hypothetical protein	chr	NA		NA		NA		Rv1134-Rv1134
Rv1135A	NA		243	1264313	1264556	+	acetyl-CoA acetyltransferase	chr	NA		NA		COG:I	PF02803.10	Rv1135A-Rv1135A
Rv1135c	PPE16	Rv1135	1857	1262271	1264128	-	PPE family protein	chr	NA		NA		NA	PF00823.11,PF01469.10	PPE16-PPE16
Rv1136	NA		342	1264605	1264947	+	enoyl-CoA hydratase	chr	NA		NA		COG:I	PF00378.12	Rv1136-Rv1136
Rv1137c	NA	Rv1137	369	1265086	1265455	-	hypothetical protein	chr	NA		NA		NA		Rv1137c-Rv1139c
Rv1138c	NA	Rv1138	1017	1265471	1266488	-	oxidoreductase	chr	NA		NA		COG:C	PF01494.11	Rv1137c-Rv1139c
Rv1139c	NA	Rv1139	501	1266484	1266985	-	conserved membrane protein	chr	NA		NA		NA	PF04140.6	Rv1137c-Rv1139c
Rv1140	NA		849	1267346	1268195	+	membrane protein	chr	NA		NA		COG:R	PF02517.8	Rv1140-Rv1140
Rv1141c	echA11	Rv1141	807	1268202	1269009	-	enoyl-CoA hydratase	chr	GO:0004300	EC:4.2.1.17	KEGG:00280,KEGG:03320,KEGG:00632,KEGG:00310,KEGG:00650,KEGG:00640,KEGG:00380,KEGG:00930,KEGG:00071,KEGG:00410,KEGG:00903,KEGG:00062	PWY:ILEUDEG-PWY,PWY:ILEU-DEG2-PWY	COG:I	PF00378.12	echA11-echA11
Rv1142c	echA10	Rv1142	807	1269151	1269958	-	enoyl-CoA hydratase	chr	GO:0004300	EC:4.2.1.17	KEGG:00903,KEGG:00410,KEGG:00280,KEGG:00650,KEGG:00930,KEGG:00310,KEGG:03320,KEGG:00071,KEGG:00380,KEGG:00632,KEGG:00062,KEGG:00640	PWY:ILEUDEG-PWY,PWY:ILEU-DEG2-PWY	COG:I	PF00378.12	echA10-echA10
Rv1143	mcr	NA	1083	1270061	1271144	+	alpha-methylacyl-CoA racemase	chr	NA	EC:5.1.99.4	NA		COG:C	PF02515.9	mcr-Rv1144
Rv1144	NA		753	1271155	1271908	+	short-chain type dehydrogenase/reductase	chr	NA		NA		COG:I,COG:R,COG:Q	PF00106.17,PF01370.13,PF08659.2	mcr-Rv1144
Rv1145	mmpL13a	NA	912	1272422	1273334	+	transmembrane transport protein	chr	NA		NA		COG:R	PF03176.7	mmpL13a-mmpL13b
Rv1146	mmpL13b	NA	1413	1273354	1274767	+	transmembrane transport protein	chr	NA		NA		COG:R	NA	mmpL13a-mmpL13b
Rv1147	NA		651	1274899	1275550	+	conserved hypothetical protein	chr	NA		NA		NA	PF08241.4,PF08242.4	Rv1147-Rv1147
Rv1148c	NA	Rv1148	1449	1276299	1277748	-	conserved hypothetical protein	chr	NA		NA		NA	PF02720.9	Rv1148c-Rv1148c
Rv1149	NA		408	1277892	1278300	+	transposase	chr	NA		NA		COG:L	NA	Rv1149-Rv1150
Rv1150	NA		549	1278268	1278817	+	transposase	chr	NA		NA		NA	PF01609.13	Rv1149-Rv1150
Rv1151c	NA	Rv1151	714	1278903	1279617	-	transcriptional regulator	chr	NA		NA		COG:K	PF02146.9	Rv1151c-Rv1151c
Rv1152	NA		366	1279654	1280020	+	transcriptional regulator	chr	NA		NA		COG:K	PF00392.13	Rv1152-Rv1152
Rv1153c	omt	Rv1153	849	1279997	1280846	-	O-methyltransferase	chr	NA	EC:2.1.1.-	KEGG:00440,KEGG:00626,KEGG:00906,KEGG:03090,KEGG:00130,KEGG:00350,KEGG:00380,KEGG:00450,KEGG:00150,KEGG:00340	NA	COG:Q	PF02409.10	omt-Rv1154c
Rv1154c	NA	Rv1154	642	1280842	1281484	-	hypothetical protein	chr	NA		NA		COG:S	PF08002.3	omt-Rv1154c
Rv1155	NA		444	1281428	1281872	+	conserved hypothetical protein	chr	NA		NA		NA	PF01243.12	Rv1155-Rv1155
Rv1156	NA		588	1282305	1282893	+	conserved hypothetical protein	chr	NA		NA		COG:L	PF00730.17	Rv1156-Rv1156
Rv1157c	NA	Rv1157	1116	1283055	1284171	-	conserved alanine and proline rich protein	chr	NA		NA		NA		Rv1157c-Rv1158c
Rv1158c	NA	Rv1158	684	1284178	1284862	-	conserved alanine and proline rich protein	chr	NA		NA		NA		Rv1157c-Rv1158c
Rv1159	NA		1296	1284991	1286287	+	conserved membrane protein	chr	NA		NA		NA		Rv1159-Rv1159
Rv1159A	NA		285	1286283	1286568	-	hypothetical protein	chr	NA		NA		NA	PF01329.11	Rv1159A-Rv1159A
Rv1160	mutT2	NA	426	1286594	1287020	+	mutator protein mutT	chr	NA	EC:3.6.1.-	KEGG:00500,KEGG:00540,KEGG:00790	NA		PF00293.20	mutT2-mutT2
Rv1161	narG	NA	3699	1287327	1291026	+	respiratory nitrate reductase alpha chain	chr	GO:0008940	EC:1.7.99.4	KEGG:02020,KEGG:00910	NA	COG:C	PF00384.14,PF01568.13	narG-narH
Rv1162	narH	NA	1677	1291064	1292741	+	respiratory nitrate reductase beta chain	chr	GO:0008940	EC:1.7.99.4	KEGG:00910,KEGG:02020	NA	COG:C	NA	narG-narH
Rv1163	narJ	NA	606	1292797	1293403	+	respiratory nitrate reductase delta chain	chr	GO:0008940	EC:1.7.99.4	KEGG:00910,KEGG:02020	NA	COG:C	PF02613.7	narJ-typA
Rv1164	narI	NA	741	1293405	1294146	+	respiratory nitrate reductase gamma chain	chr	GO:0008940	EC:1.7.99.4	KEGG:00910,KEGG:02020	NA	COG:C	PF02665.6	narJ-typA
Rv1165	typA	NA	1887	1294167	1296054	+	GTP-binding translation elongation factor	chr	GO:0005525,GO:0006412	NA		NA	COG:T	PF00009.19,PF00679.16,PF03144.17	narJ-typA
Rv1166	lpqW	NA	1908	1296151	1298059	+	lipoprotein	chr	NA		NA		COG:E	PF00496.14	lpqW-lpqW
Rv1167c	NA	Rv1167	606	1298086	1298692	-	transcriptional regulator	chr	NA		NA		COG:K	PF00440.15	Rv1167c-Rv1167c
Rv1168c	PPE17	Rv1168	1041	1298763	1299804	-	PPE family protein	chr	NA		NA		NA	PF00823.11	PPE17-PE11
Rv1169c	PE11	Rv1169	303	1299821	1300124	-	PE family protein	chr	NA	EC:3.1.1.3	KEGG:00561	NA		PF00934.12	PPE17-PE11
Rv1170	mshB	NA	912	1300303	1301215	+	N-acetyl-1-D-myo-inosityl-2-amino-2-deoxy-alpha-D-glucopyranoside deacetylase	chr	NA		NA	PWY:PWY1G-0	COG:S	PF02585.9	mshB-mshB
Rv1171	NA		441	1301306	1301747	+	conserved hypothetical protein	chr	NA		NA		NA		Rv1171-Rv1171
Rv1172c	PE12	Rv1172	927	1301754	1302681	-	PE family protein	chr	NA		NA		NA	PF00934.12	PE12-PE12
Rv1173	fbiC	NA	2571	1302930	1305501	+	F420 biosynthesis protein	chr	NA		NA		COG:R,COG:H	PF04055.13	fbiC-fbiC
Rv1174c	TB8.4	Rv1174	333	1305668	1306001	-	low molecular weight T-cell antigen	chr	NA		NA		NA		TB8.4-TB8.4
Rv1175c	fadH	Rv1175	2025	1306201	1308226	-	NADPH dependent 2,4-dienoyl-CoA reductase	chr	NA	EC:1.3.1.34	NA		COG:C,COG:R	PF00070.19,PF00724.12,PF01266.16,PF03486.6,PF07992.6	fadH-Rv1176c
Rv1176c	NA	Rv1176	570	1308222	1308792	-	conserved hypothetical protein	chr	NA		NA		COG:K	PF03551.6	fadH-Rv1176c
Rv1177	fdxC	NA	327	1309004	1309331	+	ferredoxin	chr	GO:0005506,GO:0006118,GO:0009055	NA		NA	COG:C	PF00037.19	fdxC-Rv1178
Rv1178	NA		1089	1309363	1310452	+	aminotransferase	chr	GO:0009016	EC:2.6.1.17	KEGG:00300	NA	COG:E	PF00155.13	fdxC-Rv1178
Rv1179c	NA	Rv1179	2820	1310479	1313299	-	hypothetical protein	chr	NA		NA		COG:K,COG:L	PF00270.21,PF00271.23,PF04851.7	Rv1179c-Rv1179c
Rv1180	pks3	NA	1467	1313724	1315191	+	polyketide beta-ketoacyl synthase	chr	NA		NA		COG:Q	PF00109.18,PF02801.14	pks3-pks3
Rv1181	pks4	NA	4749	1315233	1319982	+	polyketide beta-ketoacyl synthase	chr	NA		NA		COG:Q	PF00106.17,PF00107.18,PF00550.17,PF00698.13,PF08240.4,PF08659.2	pks4-pks4
Rv1182	papA3	NA	1419	1320034	1321453	+	polyketide synthase associated protein	chr	NA		NA		NA	PF00668.12	papA3-papA3
Rv1183	mmpL10	NA	3009	1321519	1324528	+	transmembrane transport protein	chr	NA		NA		COG:R	PF03176.7	mmpL10-mmpL10
Rv1184c	NA	Rv1184	1080	1324531	1325611	-	hypothetical exported protein	chr	NA		NA		NA	PF08237.3	Rv1184c-Rv1184c
Rv1185c	fadD21	Rv1185	1737	1325775	1327512	-	fatty-acid-CoA ligase	chr	NA		NA	PWY:P221-PWY	COG:I,COG:Q	PF00501.20	fadD21-fadD21
Rv1186c	NA	Rv1186	1617	1327688	1329305	-	conserved hypothetical protein	chr	NA		NA		COG:T,COG:Q	NA	Rv1186c-Rv1186c
Rv1187	rocA	NA	1632	1329389	1331021	+	pyrroline-5-carboxylate dehydrogenase	chr	GO:0003842	EC:1.5.1.12	KEGG:00251,KEGG:00330	PWY:HYDROXYPRODEG-PWY,PWY:PROUT-PWY	COG:C	PF00171.14	rocA-Rv1188
Rv1188	NA		990	1331020	1332010	+	proline dehydrogenase	chr	NA		NA	PWY:HYDROXYPRODEG-PWY,PWY:PROUT-PWY	NA	PF01619.10	rocA-Rv1188
Rv1189	sigI	NA	873	1332091	1332964	+	alternative RNA polymerase sigma factor	chr	NA		NA		COG:K	PF04542.6,PF08281.4	sigI-Rv1190
Rv1190	NA		879	1332979	1333858	+	conserved hypothetical protein	chr	NA		NA		COG:R	PF00561.12	sigI-Rv1190
Rv1191	NA		915	1333930	1334845	+	conserved hypothetical protein	chr	NA		NA		COG:R	PF00561.12	Rv1191-Rv1191
Rv1192	NA		828	1334926	1335754	+	hypothetical protein	chr	NA		NA		COG:R	NA	Rv1192-fadD36
Rv1193	fadD36	NA	1422	1335793	1337215	+	fatty-acid-CoA ligase	chr	NA		NA	PWY:P221-PWY	COG:I,COG:Q	PF00501.20	Rv1192-fadD36
Rv1194c	NA	Rv1194	1266	1337247	1338513	-	conserved hypothetical protein	chr	NA		NA		COG:T,COG:Q	NA	Rv1194c-Rv1194c
Rv1195	PE13	NA	300	1339002	1339302	+	PE family protein	chr	NA		NA		NA	PF00934.12	PE13-PE13
Rv1196	PPE18	NA	1176	1339348	1340524	+	PPE family protein	chr	NA		NA		NA	PF00823.11	PPE18-PPE18
Rv1197	esxK	NA	297	1340658	1340955	+	esat-6 like protein	chr	NA		NA		NA	PF06013.4	esxK-esxK
Rv1198	esxL	NA	285	1341005	1341290	+	esat-6 like protein	chr	NA		NA		NA	PF06359.3	esxL-esxL
Rv1199c	NA	Rv1199	1248	1341357	1342605	-	transposase	chr	NA		NA		COG:L	PF00872.10	Rv1199c-Rv1199c
Rv1200	NA		1278	1342941	1344219	+	conserved membrane transport protein	chr	NA		NA		NA	PF00083.16,PF07690.8	Rv1200-Rv1200
Rv1201c	NA	Rv1201	954	1344215	1345169	-	transferase	chr	GO:0008666	EC:2.3.1.117	KEGG:00300	NA	COG:E	NA	Rv1201c-Rv1201c
Rv1202	dapE	NA	1065	1345259	1346324	+	succinyl-diaminopimelate desuccinylase	chr	GO:0009014	EC:3.5.1.18	KEGG:00300	PWY:DAPLYSINESYN-PWY	COG:E	PF01546.20,PF07687.6	dapE-dapE
Rv1203c	NA	Rv1203	585	1346320	1346905	-	hypothetical protein	chr	NA		NA		NA		Rv1203c-Rv1204c
Rv1204c	NA	Rv1204	1689	1346935	1348624	-	conserved hypothetical protein	chr	NA		NA		NA		Rv1203c-Rv1204c
Rv1205	NA		564	1348718	1349282	+	conserved hypothetical protein	chr	NA		NA		COG:R	PF03641.6	Rv1205-Rv1205
Rv1206	fadD6	NA	1794	1349331	1351125	+	fatty-acid-CoA ligase	chr	NA		NA		COG:Q,COG:I	PF00501.20	fadD6-fadD6
Rv1207	folP2	NA	957	1351190	1352147	+	dihydropteroate synthase 2	chr	NA		NA	PWY:FOLSYN-PWY	COG:H	PF00809.14	folP2-tagA
Rv1208	NA		975	1352143	1353118	+	conserved hypothetical protein	chr	NA		NA		COG:M	PF00535.18	folP2-tagA
Rv1209	NA		369	1353156	1353525	+	conserved hypothetical protein	chr	NA		NA		NA		folP2-tagA
Rv1210	tagA	NA	615	1353521	1354136	+	DNA-3-methyladenine glycosylase I	chr	GO:0008725	EC:3.2.2.20	NA		NA	PF03352.5	folP2-tagA
Rv1211	NA		228	1354242	1354470	+	conserved hypothetical protein	chr	NA		NA		NA		Rv1211-Rv1211
Rv1212c	NA	Rv1212	1164	1354497	1355661	-	glycosyltransferase	chr	NA	EC:2.4.1.-	KEGG:00512,KEGG:00540,KEGG:00051,KEGG:00600,KEGG:00604,KEGG:00510,KEGG:00533,KEGG:00563,KEGG:00602,KEGG:01030,KEGG:00601,KEGG:00513,KEGG:00603,KEGG:00561,KEGG:01031	NA	COG:M	PF00534.12	Rv1212c-Rv1212c
Rv1213	glgC	NA	1215	1355835	1357050	+	glucose-1-phosphate adenylyltransferase	chr	GO:0008878	EC:2.7.7.27	KEGG:00500	PWY:GLYCOGENSYNTH-PWY	COG:G	PF00483.15	glgC-glgC
Rv1214c	PE14	Rv1214	333	1357292	1357625	-	PE family protein	chr	NA		NA		NA	PF00934.12	PE14-PE14
Rv1215c	NA	Rv1215	1686	1357758	1359444	-	conserved hypothetical protein	chr	NA		NA		COG:R	PF02129.10,PF08530.2	Rv1215c-Rv1219c
Rv1216c	NA	Rv1216	675	1359471	1360146	-	conserved membrane protein	chr	NA		NA		COG:O	PF04140.6	Rv1215c-Rv1219c
Rv1217c	NA	Rv1217	1647	1360154	1361801	-	tetronasin-transport membrane protein ABC transporter	chr	NA		NA		COG:M	NA	Rv1215c-Rv1219c
Rv1218c	NA	Rv1218	936	1361797	1362733	-	tetronasin-transport ATP-binding protein ABC transporter	chr	NA		NA		COG:V	PF00005.19	Rv1215c-Rv1219c
Rv1219c	NA	Rv1219	639	1362722	1363361	-	transcriptional regulator	chr	NA		NA		COG:K	PF00440.15	Rv1215c-Rv1219c
Rv1220c	NA	Rv1220	648	1363502	1364150	-	methyltransferase	chr	NA		NA		COG:R	PF01596.9,PF08241.4	Rv1220c-Rv1220c
Rv1221	sigE	NA	774	1364412	1365186	+	alternative RNA polymerase sigma factor	chr	NA		NA		COG:K	PF04542.6,PF04545.8,PF08281.4	sigE-sigE
Rv1222	NA		465	1365343	1365808	+	conserved hypothetical protein	chr	NA		NA		NA		Rv1222-Rv1222
Rv1223	htrA	NA	1587	1365874	1367461	+	serine protease	chr	NA		NA	PWY:HYDROXYPRODEG-PWY	COG:O	PF00089.18,PF00595.16	htrA-tatB
Rv1224	tatB	NA	396	1367462	1367858	+	hypothetical protein	chr	GO:0015031,GO:0008565	NA		NA	COG:U	PF02416.8	htrA-tatB
Rv1225c	NA	Rv1225	831	1367890	1368721	-	conserved hypothetical protein	chr	NA		NA		COG:G	PF00702.18	Rv1225c-Rv1225c
Rv1226c	NA	Rv1226	1464	1368831	1370295	-	transmembrane protein	chr	NA		NA		COG:S	PF03703.6	Rv1226c-Rv1227c
Rv1227c	NA	Rv1227	534	1370291	1370825	-	transmembrane protein	chr	NA		NA		COG:S	PF03703.6	Rv1226c-Rv1227c
Rv1228	lpqX	NA	558	1370919	1371477	+	lipoprotein	chr	NA		NA		NA		lpqX-lpqX
Rv1229c	mrp	Rv1229	1173	1371776	1372949	-	hypothetical protein	chr	NA		NA		COG:D	PF01883.11	mrp-Rv1230c
Rv1230c	NA	Rv1230	1236	1372961	1374197	-	membrane protein	chr	NA		NA		COG:M	NA	mrp-Rv1230c
Rv1231c	NA	Rv1231	543	1374321	1374864	-	membrane protein	chr	NA		NA		COG:S	PF06210.3	Rv1231c-Rv1232c
Rv1232c	NA	Rv1232	1308	1374860	1376168	-	conserved hypothetical protein	chr	NA		NA		COG:P	PF00571.20,PF03448.9	Rv1231c-Rv1232c
Rv1233c	NA	Rv1233	597	1376229	1376826	-	conserved membrane protein	chr	NA		NA		NA		Rv1233c-Rv1233c
Rv1234	NA		528	1376975	1377503	+	transmembrane protein	chr	NA		NA		NA		Rv1234-sugC
Rv1235	lpqY	NA	1407	1377523	1378930	+	sugar-binding lipoprotein	chr	NA		NA		COG:G	PF01547.17	Rv1234-sugC
Rv1236	sugA	NA	924	1378926	1379850	+	sugar-transport membrane protein ABC transporter	chr	NA		NA		COG:G	PF00528.14	Rv1234-sugC
Rv1237	sugB	NA	825	1379854	1380679	+	sugar-transport membrane protein ABC transporter	chr	NA		NA		COG:G	PF00528.14	Rv1234-sugC
Rv1238	sugC	NA	1182	1380683	1381865	+	sugar-transport ATP-binding protein ABC transporter	chr	GO:0005524,GO:0016887	NA		NA	COG:G	PF00005.19	Rv1234-sugC
Rv1239c	corA	Rv1239	1101	1381941	1383042	-	magnesium and cobalt transport transmembrane protein	chr	NA		NA		COG:P	PF01544.10	corA-corA
Rv1240	mdh	NA	990	1383212	1384202	+	malate dehydrogenase	chr	GO:0030060	EC:1.1.1.37	KEGG:00720,KEGG:00710,KEGG:00630,KEGG:00020,KEGG:00620	PWY:P106-PWY,PWY:MALATE-ASPARTATE-SHUTTLE-PWY,PWY:FERMENTATION-PWY,PWY:ANARESP1-PWY,PWY:GLYOXYLATE-BYPASS,PWY:GLUCONEO-PWY,PWY:TCA	COG:C	PF00056.15,PF02866.10	mdh-mdh
Rv1241	NA		261	1384277	1384538	+	conserved hypothetical protein	chr	NA		NA		NA		Rv1241-Rv1242
Rv1242	NA		432	1384534	1384966	+	conserved hypothetical protein	chr	NA		NA		NA		Rv1241-Rv1242
Rv1243c	PE_PGRS23	Rv1243	1689	1384988	1386677	-	PE-PGRS family protein	chr	NA		NA		NA	PF00934.12	PE_PGRS23-PE_PGRS23
Rv1244	lpqZ	NA	861	1386856	1387717	+	lipoprotein	chr	NA		NA		COG:M	PF04069.4	lpqZ-lpqZ
Rv1245c	NA	Rv1245	831	1387797	1388628	-	short-chain type dehydrogenase/reductase	chr	NA		NA		COG:Q,COG:I,COG:R	PF00106.17,PF08659.2	Rv1245c-Rv1245c
Rv1246c	NA	Rv1246	294	1388684	1388978	-	conserved hypothetical protein	chr	NA		NA		COG:J,COG:D	PF05016.6	Rv1246c-Rv1247c
Rv1247c	NA	Rv1247	270	1388974	1389244	-	conserved hypothetical protein	chr	NA		NA		COG:D	PF02604.11	Rv1246c-Rv1247c
Rv1248c	kgd	Rv1248	3645	1389356	1393001	-	2-oxoglutarate dehydrogenase sucA	chr	NA	EC:1.2.4.2,EC:2.3.1.61	KEGG:00020,KEGG:00380,KEGG:00310	PWY:GLUTAMOLYSIS-PWY,PWY:GLUCAT-PWY	COG:C,COG:C	PF00198.15,PF00676.12,PF02779.16	kgd-kgd
Rv1249c	NA	Rv1249	789	1393193	1393982	-	membrane protein	chr	NA		NA		NA		Rv1249c-Rv1249c
Rv1250	NA		1740	1394178	1395918	+	drug-transport membrane protein	chr	NA		NA		NA	PF07690.8	Rv1250-Rv1250
Rv1251c	NA	Rv1251	3420	1395820	1399240	-	conserved hypothetical protein	chr	NA		NA		COG:R,COG:L	NA	Rv1251c-Rv1251c
Rv1252c	lprE	Rv1252	609	1399295	1399904	-	lipoprotein	chr	NA		NA		NA		lprE-lprE
Rv1253	deaD	NA	1692	1399969	1401661	+	cold shock deaD-box protein A	chr	NA		NA		COG:L,COG:J,COG:K	PF00270.21,PF00271.23,PF03880.7	deaD-Rv1254
Rv1254	NA		1152	1401657	1402809	+	acyltransferase	chr	NA		NA		COG:I	PF01757.14	deaD-Rv1254
Rv1255c	NA	Rv1255	609	1402777	1403386	-	transcriptional regulator	chr	NA		NA		COG:K	PF00440.15	Rv1255c-cyp130
Rv1256c	cyp130	Rv1256	1218	1403385	1404603	-	cytochrome P450 130	chr	NA		NA		COG:Q	PF00067.14	Rv1255c-cyp130
Rv1257c	NA	Rv1257	1368	1404716	1406084	-	oxidoreductase	chr	NA		NA		COG:C	PF01565.15,PF02913.11	Rv1257c-Rv1258c
Rv1258c	NA	Rv1258	1260	1406080	1407340	-	conserved membrane transport protein	chr	NA		NA		NA	PF07690.8	Rv1257c-Rv1258c
Rv1259	NA		900	1407338	1408238	+	conserved hypothetical protein	chr	NA		NA		COG:L	PF03167.11	Rv1259-Rv1260
Rv1260	NA		1119	1408239	1409358	+	oxidoreductase	chr	NA		NA		COG:C,COG:H	PF01494.11	Rv1259-Rv1260
Rv1261c	NA	Rv1261	450	1409483	1409933	-	conserved hypothetical protein	chr	NA		NA		NA	PF04075.6	Rv1261c-Rv1262c
Rv1262c	NA	Rv1262	435	1409937	1410372	-	hypothetical protein	chr	NA		NA		COG:F,COG:R,COG:G	PF01230.15	Rv1261c-Rv1262c
Rv1263	amiB2	NA	1389	1410430	1411819	+	amidase	chr	NA		NA		NA	PF01425.13	amiB2-amiB2
Rv1264	NA		1194	1411893	1413087	+	adenylyl cyclase	chr	GO:0004016	EC:4.6.1.1	KEGG:04540,KEGG:04742,KEGG:04720,KEGG:04914,KEGG:00230,KEGG:04916,KEGG:04740,KEGG:04020,KEGG:04912	NA	COG:T	PF00211.12	Rv1264-Rv1264
Rv1265	NA		681	1413259	1413940	+	hypothetical protein	chr	NA		NA		NA		Rv1265-Rv1265
Rv1266c	pknH	Rv1266	1881	1413959	1415840	-	transmembrane serine/threonine-protein kinase H	chr	NA		NA		COG:R,COG:K,COG:T	PF00069.17	pknH-pknH
Rv1267c	embR	Rv1267	1167	1416180	1417347	-	transcriptional regulator	chr	NA		NA		COG:T,COG:T	PF00486.20,PF00498.18,PF03704.9	embR-embR
Rv1268c	NA	Rv1268	699	1417657	1418356	-	hypothetical protein	chr	NA		NA		NA		Rv1268c-Rv1268c
Rv1269c	NA	Rv1269	375	1418578	1418953	-	conserved secreted protein	chr	NA		NA		NA		Rv1269c-Rv1269c
Rv1270c	lprA	Rv1270	735	1419013	1419748	-	lipoprotein	chr	NA		NA		NA	PF07161.5	lprA-lprA
Rv1271c	NA	Rv1271	342	1419960	1420302	-	conserved secreted protein	chr	NA		NA		NA	PF05305.6	Rv1271c-Rv1271c
Rv1272c	NA	Rv1272	1896	1420409	1422305	-	drugs-transport transmembrane ATP-binding protein ABC transporter	chr	NA		NA		COG:V	PF00005.19,PF00664.15	Rv1272c-Rv1273c
Rv1273c	NA	Rv1273	1749	1422301	1424050	-	drugs-transport transmembrane ATP-binding protein ABC transporter	chr	NA		NA		COG:V	PF00005.19,PF00664.15	Rv1272c-Rv1273c
Rv1274	lprB	NA	558	1424196	1424754	+	lipoprotein	chr	NA		NA		NA		lprB-lprC
Rv1275	lprC	NA	543	1424750	1425293	+	lipoprotein	chr	NA		NA		NA		lprB-lprC
Rv1276c	NA	Rv1276	477	1425437	1425914	-	conserved hypothetical protein	chr	NA		NA		COG:T	PF00300.14	Rv1276c-Rv1276c
Rv1277	NA		1254	1426163	1427417	+	conserved hypothetical protein	chr	NA		NA		COG:L	PF00149.20	Rv1277-Rv1279
Rv1278	NA		2628	1427413	1430041	+	hypothetical protein	chr	NA		NA		COG:L,COG:S	NA	Rv1277-Rv1279
Rv1279	NA		1587	1430061	1431648	+	dehydrogenase FAD flavoprotein gmc oxidoreductase	chr	NA		NA	PWY:BETSYN-PWY	COG:E	PF00732.11,PF05199.5	Rv1277-Rv1279
Rv1280c	oppA	Rv1280	1776	1431664	1433440	-	periplasmic oligopeptide-binding lipoprotein	chr	GO:0005215,GO:0006810	NA		NA	COG:E	PF00496.14	oppA-oppB
Rv1281c	oppD	Rv1281	1839	1433432	1435271	-	oligopeptide-transport ATP-binding protein ABC transporter	chr	GO:0005215,GO:0016020,GO:0006810	NA		NA	COG:R	PF00005.19,PF08352.4	oppA-oppB
Rv1282c	oppC	Rv1282	876	1435267	1436143	-	oligopeptide-transport membrane protein ABC transporter	chr	GO:0006810,GO:0016020,GO:0005215	NA		NA	COG:E,COG:P	PF00528.14	oppA-oppB
Rv1283c	oppB	Rv1283	978	1436139	1437117	-	oligopeptide-transport membrane protein ABC transporter	chr	GO:0006810,GO:0005215,GO:0016020	NA		NA	COG:P,COG:E	PF00528.14	oppA-oppB
Rv1284	NA		492	1437323	1437815	+	conserved hypothetical protein	chr	NA		NA		NA	PF00484.11	Rv1284-Rv1284
Rv1285	cysD	NA	999	1437908	1438907	+	sulfate adenylyltransferase subunit 2	chr	GO:0004781	EC:2.7.7.4	KEGG:00450,KEGG:00920,KEGG:00230	PWY:SO4ASSIM-PWY,PWY:PWY-781	COG:E,COG:H	PF01507.11	cysD-cysN
Rv1286	cysN	NA	1845	1438906	1440751	+	bifunctional sulfate adenyltransferase/adenylylsulfate kinase cysN/cysC	chr	NA	EC:2.7.7.4,EC:2.7.1.25	KEGG:00230,KEGG:00450,KEGG:00920	PWY:SO4ASSIM-PWY,PWY:PWY-781	COG:P,COG:P	PF00009.19,PF01583.12,PF03144.17	cysD-cysN
Rv1287	NA		486	1440804	1441290	+	conserved hypothetical protein	chr	NA		NA		COG:K	PF02082.12	Rv1287-Rv1287
Rv1288	NA		1371	1441347	1442718	+	conserved hypothetical protein	chr	NA		NA		COG:R,COG:M	PF00756.12,PF01476.12	Rv1288-Rv1288
Rv1289	NA		633	1442766	1443399	+	hypothetical protein	chr	NA		NA		NA		Rv1289-Rv1289
Rv1290A	NA		315	1445057	1445372	+	hypothetical protein	chr	NA		NA		NA		Rv1290A-Rv1290A
Rv1290c	NA	Rv1290	1566	1443481	1445047	-	conserved hypothetical protein	chr	NA		NA		COG:S	NA	Rv1290c-Rv1290c
Rv1291c	NA	Rv1291	336	1445498	1445834	-	conserved secreted protein	chr	NA		NA		NA	PF05305.6	Rv1291c-Rv1291c
Rv1292	argS	NA	1653	1446378	1448031	+	arginyl-tRNA synthetase	chr	GO:0004814	EC:6.1.1.19	KEGG:00330,KEGG:00970	PWY:TRNA-CHARGING-PWY	COG:J	PF00750.11,PF03485.8,PF05746.7	argS-thrC
Rv1293	lysA	NA	1344	1448027	1449371	+	diaminopimelate decarboxylase	chr	GO:0008836	EC:4.1.1.20	KEGG:00300	PWY:DAPLYSINESYN-PWY	COG:E	PF00278.14,PF02784.8	argS-thrC
Rv1294	thrA	NA	1326	1449374	1450700	+	homoserine dehydrogenase	chr	GO:0004412	EC:1.1.1.3	KEGG:00260,KEGG:00300	PWY:HOMOSERSYN-PWY	COG:E	PF00742.11,PF01842.17,PF03447.8	argS-thrC
Rv1295	thrC	NA	1083	1450696	1451779	+	threonine synthase	chr	GO:0004795	EC:4.2.3.1	KEGG:00750,KEGG:00260	PWY:HOMOSER-THRESYN-PWY	COG:E	PF00291.17	argS-thrC
Rv1296	thrB	NA	951	1451996	1452947	+	homoserine kinase	chr	GO:0004413	EC:2.7.1.39	KEGG:00260	PWY:PWY-702,PWY:HOMOSER-THRESYN-PWY	COG:E	PF00288.18,PF08544.5	thrB-thrB
Rv1297	rho	NA	1809	1453203	1455012	+	transcription termination factor	chr	GO:0016469,GO:0003715,GO:0006353,GO:0003723,GO:0005524,GO:0015986	NA		NA	COG:K	PF00006.17,PF07497.4,PF07498.4	rho-rho
Rv1298	rpmE	NA	243	1455162	1455405	+	50S ribosomal protein L31	chr	GO:0006412,GO:0005622,GO:0005840,GO:0003735	NA		NA	COG:J	PF01197.10	rpmE-rpmE
Rv1299	prfA	NA	1074	1455494	1456568	+	peptide chain release factor 1	chr	GO:0006415,GO:0003747	NA		NA	COG:J	PF00472.12,PF03462.10	prfA-Rv1301
Rv1300	hemK	NA	978	1456564	1457542	+	hypothetical protein	chr	NA		NA	PWY:HEMESYN2-PWY	COG:J	PF05175.6	prfA-Rv1301
Rv1301	NA		654	1457557	1458211	+	conserved hypothetical protein	chr	NA		NA		COG:J	PF01300.10	prfA-Rv1301
Rv1302	rfe	NA	1215	1458294	1459509	+	undecapaprenyl-phosphate alpha-N-acetylglucosaminyltransferase	chr	GO:0003824,GO:0006629,GO:0016020	EC:2.7.8.-	KEGG:00600,KEGG:00440,KEGG:00520,KEGG:00564	PWY:ECASYN-PWY	COG:M	PF00953.13	rfe-rfe
Rv1303	NA		486	1459765	1460251	+	conserved membrane protein	chr	NA		NA		NA		Rv1303-atpB
Rv1304	atpB	NA	753	1460243	1460996	+	ATP synthase A chain	chr	GO:0046961,GO:0046933	EC:3.6.3.14	KEGG:00190,KEGG:05120,KEGG:02040,KEGG:00195,KEGG:03070	NA		PF00119.12	Rv1303-atpB
Rv1305	atpE	NA	246	1461044	1461290	+	ATP synthase C chain	chr	GO:0046933,GO:0046961	EC:3.6.3.14	KEGG:00190,KEGG:05120,KEGG:03070,KEGG:00195,KEGG:02040	NA	COG:C	PF00137.13	atpE-atpH
Rv1306	atpF	NA	516	1461320	1461836	+	ATP synthase B chain	chr	GO:0046961,GO:0046933	EC:3.6.3.14	KEGG:05120,KEGG:03070,KEGG:00190,KEGG:00195,KEGG:02040	NA	COG:C	PF00430.10	atpE-atpH
Rv1307	atpH	NA	1341	1461842	1463183	+	ATP synthase delta chain	chr	GO:0046933,GO:0046961	EC:3.6.3.14	KEGG:02040,KEGG:00195,KEGG:00190,KEGG:03070,KEGG:05120	NA	COG:C,COG:C	PF00213.10,PF00430.10	atpE-atpH
Rv1308	atpA	NA	1650	1463227	1464877	+	ATP synthase alpha chain	chr	GO:0046961,GO:0046933	EC:3.6.3.14	KEGG:02040,KEGG:03070,KEGG:00190,KEGG:00195,KEGG:05120	NA	COG:C	PF00006.17,PF00306.19,PF02874.15	atpA-Rv1312
Rv1309	atpG	NA	918	1464883	1465801	+	ATP synthase gamma chain	chr	GO:0046933,GO:0046961	EC:3.6.3.14	KEGG:00195,KEGG:03070,KEGG:02040,KEGG:00190,KEGG:05120	NA	COG:C	PF00231.11	atpA-Rv1312
Rv1310	atpD	NA	1461	1465840	1467301	+	ATP synthase beta chain	chr	GO:0046961,GO:0046933	EC:3.6.3.14	KEGG:03070,KEGG:02040,KEGG:05120,KEGG:00195,KEGG:00190	NA	COG:C	PF00006.17,PF00306.19,PF02874.15	atpA-Rv1312
Rv1311	atpC	NA	366	1467314	1467680	+	ATP synthase epsilon chain	chr	GO:0046961,GO:0046933	EC:3.6.3.14	KEGG:02040,KEGG:03070,KEGG:05120,KEGG:00195,KEGG:00190	NA		PF00401.12,PF02823.8	atpA-Rv1312
Rv1312	NA		444	1467687	1468131	+	conserved secreted protein	chr	NA		NA		NA		atpA-Rv1312
Rv1313c	NA	Rv1313	1335	1468170	1469505	-	transposase	chr	NA		NA		COG:L	PF01610.9	Rv1313c-Rv1313c
Rv1314c	NA	Rv1314	582	1469670	1470252	-	conserved hypothetical protein	chr	GO:0008817	EC:2.5.1.17	KEGG:00860	NA	COG:S	PF01923.10	Rv1314c-Rv1314c
Rv1315	murA	NA	1257	1470320	1471577	+	UDP-N-acetylglucosamine 1-carboxyvinyltransferase	chr	GO:0008760	EC:2.5.1.7	KEGG:00530	PWY:PEPTIDOGLYCANSYN-PWY	COG:M	PF00275.12	murA-murA
Rv1316c	ogt	Rv1316	498	1477133	1477631	-	methylated-DNA-protein-cysteine methyltransferase	chr	GO:0003908	EC:2.1.1.63	NA		COG:L	PF01035.12,PF02870.7	ogt-alkA
Rv1317c	alkA	Rv1317	1491	1477627	1479118	-	ada regulatory protein	chr	NA		NA		NA	PF00165.15,PF00730.17,PF02805.8,PF06029.3	ogt-alkA
Rv1318c	NA	Rv1318	1626	1479198	1480824	-	adenylate cyclase	chr	GO:0004016	EC:4.6.1.1	KEGG:04540,KEGG:04916,KEGG:04020,KEGG:04740,KEGG:04742,KEGG:04914,KEGG:00230,KEGG:04912,KEGG:04720	NA	COG:T	PF00211.12,PF00672.17	Rv1318c-Rv1318c
Rv1319c	NA	Rv1319	1608	1480893	1482501	-	adenylate cyclase	chr	GO:0004016	EC:4.6.1.1	KEGG:04914,KEGG:00230,KEGG:04916,KEGG:04720,KEGG:04020,KEGG:04742,KEGG:04540,KEGG:04740,KEGG:04912	NA	COG:T	PF00211.12,PF00672.17	Rv1319c-Rv1320c
Rv1320c	NA	Rv1320	1704	1482513	1484217	-	adenylate cyclase	chr	GO:0004016	EC:4.6.1.1	KEGG:04912,KEGG:04720,KEGG:00230,KEGG:04020,KEGG:04740,KEGG:04742,KEGG:04914,KEGG:04540,KEGG:04916	NA	COG:T	PF00211.12,PF00672.17	Rv1319c-Rv1320c
Rv1321	NA		681	1484278	1484959	+	conserved hypothetical protein	chr	NA		NA		COG:L	PF01939.8	Rv1321-Rv1322
Rv1322	NA		297	1484981	1485278	+	conserved hypothetical protein	chr	NA		NA		NA		Rv1321-Rv1322
Rv1322A	NA		459	1485312	1485771	-	conserved hypothetical protein	chr	NA		NA		COG:E	PF00903.17	Rv1322A-Rv1322A
Rv1323	fadA4	NA	1170	1485861	1487031	+	acetyl-CoA acetyltransferase	chr	NA	EC:2.3.1.9,EC:2.3.1.16	KEGG:00120,KEGG:00072,KEGG:03320,KEGG:00632,KEGG:00071,KEGG:00650,KEGG:00062,KEGG:00620,KEGG:00310,KEGG:02020,KEGG:00640,KEGG:00380,KEGG:00280,KEGG:00362	PWY:CENTFERM-PWY	COG:I	PF00108.15,PF02803.10	fadA4-fadA4
Rv1324	NA		915	1487160	1488075	+	thioredoxin	chr	NA		NA		COG:O	PF00085.12	Rv1324-Rv1324
Rv1325c	PE_PGRS24	Rv1325	1812	1488153	1489965	-	PE-PGRS family protein	chr	NA		NA		NA	PF00934.12	PE_PGRS24-PE_PGRS24
Rv1326c	glgB	Rv1326	2196	1490116	1492312	-	1,4-alpha-glucan branching enzyme	chr	GO:0003844	EC:2.4.1.18	KEGG:00500	PWY:GLYCOGENSYNTH-PWY	COG:G	PF00128.16,PF02806.10,PF02922.9	glgB-glgE
Rv1327c	glgE	Rv1327	2106	1492319	1494425	-	glucanase	chr	NA		NA		NA	PF00128.16	glgB-glgE
Rv1328	glgP	NA	2592	1494563	1497155	+	glycogen phosphorylase	chr	GO:0004645	EC:2.4.1.1	KEGG:04910,KEGG:00500	PWY:GLYCOCAT-PWY	COG:G	PF00343.12	glgP-glgP
Rv1329c	dinG	Rv1329	1995	1497194	1499189	-	ATP-dependent helicase	chr	GO:0003676,GO:0008026,GO:0005524	NA		NA	COG:L,COG:K	PF00270.21	dinG-Rv1330c
Rv1330c	NA	Rv1330	1347	1499212	1500559	-	conserved hypothetical protein	chr	GO:0004516	EC:2.4.2.11	KEGG:00760	NA	COG:H	PF01729.11,PF04095.8	dinG-Rv1330c
Rv1331	clpS	NA	306	1500660	1500966	+	conserved hypothetical protein	chr	NA		NA		NA	PF02617.9	clpS-Rv1341
Rv1332	NA		657	1500925	1501582	+	transcriptional regulator	chr	NA		NA		NA		clpS-Rv1341
Rv1333	NA		1035	1501598	1502633	+	hydrolase	chr	NA		NA		COG:E,COG:Q	PF03576.6	clpS-Rv1341
Rv1334	NA		441	1502640	1503081	+	conserved hypothetical protein	chr	NA		NA		COG:R	PF01398.13	clpS-Rv1341
Rv1335	NA		282	1503102	1503384	+	9.5 kda culture filtrate antigen cfp10a	chr	NA		NA		COG:H	PF02597.12	clpS-Rv1341
Rv1336	cysM	NA	972	1503393	1504365	+	cysteine synthase B	chr	GO:0004124	EC:2.5.1.47	KEGG:00920,KEGG:00272,KEGG:00450	PWY:CYSTSYN-PWY	COG:E	PF00291.17	clpS-Rv1341
Rv1337	NA		723	1504355	1505078	+	membrane protein	chr	NA		NA		COG:R	PF01694.14	clpS-Rv1341
Rv1338	murI	NA	816	1505074	1505890	+	glutamate racemase	chr	GO:0008881	EC:5.1.1.3	KEGG:00251,KEGG:00471	PWY:PEPTIDOGLYCANSYN-PWY	COG:M	PF01177.14	clpS-Rv1341
Rv1339	NA		822	1505916	1506738	+	conserved hypothetical protein	chr	NA		NA		COG:R	NA	clpS-Rv1341
Rv1340	rph	NA	780	1506754	1507534	+	ribonuclease rphA	chr	GO:0009022	EC:2.7.7.56	NA		COG:J	PF01138.13,PF03725.7	clpS-Rv1341
Rv1341	NA		615	1507572	1508187	+	conserved hypothetical protein	chr	NA		NA		COG:F	PF01725.8	clpS-Rv1341
Rv1342c	NA	Rv1342	363	1508183	1508546	-	conserved membrane protein	chr	NA		NA		NA		Rv1342c-lprD
Rv1343c	lprD	Rv1343	381	1508542	1508923	-	lipoprotein	chr	NA		NA		COG:K	NA	Rv1342c-lprD
Rv1344	NA		321	1508967	1509288	+	acyl carrier protein	chr	NA		NA		COG:I,COG:Q	PF00550.17	Rv1344-fadE14
Rv1345	fadD33	NA	1566	1509280	1510846	+	polyketide synthase	chr	NA		NA		COG:Q,COG:I	PF00501.20	Rv1344-fadE14
Rv1346	fadE14	NA	1161	1510845	1512006	+	acyl-CoA dehydrogenase	chr	GO:0004466	EC:1.3.99.13	KEGG:00071,KEGG:03320	PWY:CENTFERM-PWY	COG:I	PF00441.16,PF02770.11	Rv1344-fadE14
Rv1347c	NA	Rv1347	633	1511972	1512605	-	conserved hypothetical protein	chr	NA		NA		COG:J	NA	Rv1347c-Rv1347c
Rv1348	NA		2580	1513046	1515626	+	drugs-transport transmembrane ATP-binding protein ABC transporter	chr	NA		NA		COG:V,COG:P	PF00005.19,PF00664.15,PF04954.5,PF08021.3	Rv1348-Rv1349
Rv1349	NA		1740	1515622	1517362	+	drugs-transport transmembrane ATP-binding protein ABC transporter	chr	NA		NA		COG:V	PF00005.19	Rv1348-Rv1349
Rv1350	fabG	NA	744	1517490	1518234	+	3-oxoacyl-[acyl-carrier protein] reductase fabG2	chr	GO:0004316	EC:1.1.1.100	KEGG:00061	NA	COG:I,COG:R,COG:Q	PF00106.17,PF08659.2	fabG-Rv1351
Rv1351	NA		330	1518230	1518560	+	hypothetical protein	chr	NA		NA		NA		fabG-Rv1351
Rv1352	NA		372	1518762	1519134	+	conserved hypothetical protein	chr	NA		NA		NA		Rv1352-Rv1352
Rv1353c	NA	Rv1353	786	1519199	1519985	-	transcriptional regulator	chr	NA		NA		COG:K	PF00440.15,PF02909.9	Rv1353c-Rv1356c
Rv1354c	NA	Rv1354	1872	1520004	1521876	-	conserved hypothetical protein	chr	NA		NA		NA	PF00563.12,PF00990.13,PF01590.18	Rv1353c-Rv1356c
Rv1355c	moeY	Rv1355	2148	1521884	1524032	-	molybdopterin biosynthesis protein	chr	NA		NA		COG:H	PF00899.13	Rv1353c-Rv1356c
Rv1356c	NA	Rv1356	792	1524028	1524820	-	hypothetical protein	chr	NA		NA		NA		Rv1353c-Rv1356c
Rv1357c	NA	Rv1357	924	1525292	1526216	-	conserved hypothetical protein	chr	NA		NA		NA	PF00563.12	Rv1357c-Rv1357c
Rv1358	NA		3480	1526611	1530091	+	transcriptional regulator	chr	NA		NA		COG:R,COG:K,COG:T	PF00196.11,PF07721.6	Rv1358-Rv1358
Rv1359	NA		753	1530172	1530925	+	transcriptional regulator	chr	NA		NA		COG:T	NA	Rv1359-Rv1359
Rv1360	NA		1023	1531347	1532370	+	oxidoreductase	chr	NA		NA		COG:C	NA	Rv1360-Rv1360
Rv1361c	PPE19	Rv1361	1191	1532442	1533633	-	PPE family protein	chr	NA		NA		NA	PF00823.11	PPE19-PPE19
Rv1362c	NA	Rv1362	663	1533947	1534610	-	membrane protein	chr	NA		NA		NA		Rv1362c-Rv1363c
Rv1363c	NA	Rv1363	786	1534606	1535392	-	membrane protein	chr	NA		NA		NA		Rv1362c-Rv1363c
Rv1364c	NA	Rv1364	1962	1535682	1537644	-	conserved hypothetical protein	chr	GO:0004721	NA		NA	COG:K,COG:T,COG:T	PF01740.13,PF02518.18,PF07228.4,PF08448.2	Rv1364c-Rv1364c
Rv1365c	rsfA	Rv1365	387	1537782	1538169	-	anti-anti-sigma factor	chr	NA		NA		COG:T	PF01740.13	rsfA-rsfA
Rv1366	NA		822	1538389	1539211	+	hypothetical protein	chr	NA		NA		COG:S	PF04607.9	Rv1366-Rv1366
Rv1367c	NA	Rv1367	1134	1539511	1540645	-	conserved hypothetical protein	chr	NA		NA		COG:V	PF00144.16	Rv1367c-Rv1367c
Rv1368	lprF	NA	786	1541019	1541805	+	lipoprotein	chr	NA		NA		NA	PF07161.5	lprF-lprF
Rv1369c	NA	Rv1369	885	1541993	1542878	-	transposase	chr	NA		NA		COG:L	PF00665.18	Rv1369c-Rv1369c
Rv1370c	NA	Rv1370	327	1542928	1543255	-	transposase	chr	NA		NA		COG:L	PF01527.12	Rv1370c-Rv1370c
Rv1371	NA		1470	1543358	1544828	+	conserved membrane protein	chr	NA		NA		NA	PF00173.20	Rv1371-Rv1373
Rv1372	NA		1182	1544824	1546006	+	conserved hypothetical protein	chr	GO:0016210	EC:2.3.1.74	KEGG:00941	PWY:PWY1F-FLAVSYN	COG:Q	PF00195.11,PF02797.7,PF08541.2	Rv1371-Rv1373
Rv1373	NA		981	1546011	1546992	+	glycolipid sulfotransferase	chr	NA		NA		NA	PF00685.19	Rv1371-Rv1373
Rv1374c	NA	Rv1374	459	1547071	1547530	-	hypothetical protein	chr	NA		NA		NA		Rv1374c-Rv1374c
Rv1375	NA		1320	1547831	1549151	+	conserved hypothetical protein	chr	NA		NA		COG:S	PF02624.8	Rv1375-Rv1376
Rv1376	NA		1494	1549147	1550641	+	conserved hypothetical protein	chr	NA		NA		COG:S	PF07812.4	Rv1375-Rv1376
Rv1377c	NA	Rv1377	639	1550578	1551217	-	transferase	chr	NA		NA		COG:R,COG:Q	PF05724.3,PF08241.4,PF08242.4	Rv1377c-Rv1378c
Rv1378c	NA	Rv1378	1428	1551227	1552655	-	conserved hypothetical protein	chr	NA		NA		NA		Rv1377c-Rv1378c
Rv1379	pyrR	NA	582	1552653	1553235	+	pyrimidine operon regulatory protein	chr	NA	EC:2.4.2.9	KEGG:00240	NA	COG:F	PF00156.19	pyrR-pyrF
Rv1380	pyrB	NA	960	1553231	1554191	+	aspartate carbamoyltransferase	chr	GO:0004070	EC:2.1.3.2	KEGG:00240,KEGG:00252	PWY:PWY0-162	COG:F	PF00185.16,PF02729.13	pyrR-pyrF
Rv1381	pyrC	NA	1293	1554187	1555480	+	dihydroorotase	chr	GO:0004151	EC:3.5.2.3	KEGG:00240	PWY:PWY0-162	COG:F	PF01979.12,PF07969.3	pyrR-pyrF
Rv1382	NA		498	1555476	1555974	+	hypothetical exported protein	chr	NA		NA		NA		pyrR-pyrF
Rv1383	carA	NA	1131	1555970	1557101	+	carbamoyl-phosphate synthase small chain	chr	GO:0004088	EC:6.3.5.5	KEGG:00251,KEGG:00240	PWY:ARGSYNBSUB-PWY,PWY:PWY0-162	COG:E,COG:F	PF00117.20,PF00988.14	pyrR-pyrF
Rv1384	carB	NA	3348	1557100	1560448	+	carbamoyl-phosphate synthase large chain	chr	GO:0004088	EC:6.3.5.5	KEGG:00251,KEGG:00240	NA	COG:F,COG:E	PF00289.14,PF02142.14,PF02786.9,PF02787.11,PF08443.3	pyrR-pyrF
Rv1385	pyrF	NA	825	1560444	1561269	+	orotidine 5-phosphate decarboxylase	chr	GO:0004590	EC:4.1.1.23	KEGG:00240	PWY:PWY0-162	COG:F	PF00215.16	pyrR-pyrF
Rv1386	PE15	NA	309	1561463	1561772	+	PE family protein	chr	NA		NA		NA	PF00934.12	PE15-PPE20
Rv1387	PPE20	NA	1620	1561768	1563388	+	PPE family protein	chr	NA		NA		NA	PF00823.11	PE15-PPE20
Rv1388	mihF	NA	573	1563693	1564266	+	integration host factor	chr	NA		NA		NA		mihF-mihF
Rv1389	gmk	NA	627	1564400	1565027	+	guanylate kinase	chr	GO:0004385	EC:2.7.4.8	KEGG:00230	PWY:DENOVOPURINE2-PWY	COG:F	PF00625.13	gmk-gmk
Rv1390	rpoZ	NA	333	1565092	1565425	+	DNA-directed RNA polymerase omega chain	chr	GO:0003899	EC:2.7.7.6	KEGG:03020,KEGG:02020,KEGG:00230,KEGG:00240	NA	COG:K	NA	rpoZ-dfp
Rv1391	dfp	NA	1257	1565440	1566697	+	DNA/pantothenate metabolism flavoprotein	chr	NA	EC:4.1.1.36,EC:6.3.2.5	KEGG:00770	NA	COG:H	PF02441.11,PF04127.7	rpoZ-dfp
Rv1392	metK	NA	1212	1566824	1568036	+	S-adenosylmethionine synthetase	chr	GO:0004478	EC:2.5.1.6	KEGG:00271,KEGG:00450	PWY:METHIONINE-DEG1-PWY,PWY:SAM-PWY,PWY:PWY-802	COG:H	PF00438.12,PF02772.8,PF02773.8	metK-metK
Rv1393c	NA	Rv1393	1479	1568108	1569587	-	monooxygenase	chr	NA		NA		COG:P	NA	Rv1393c-cyp132
Rv1394c	cyp132	Rv1394	1386	1569583	1570969	-	cytochrome P450 132	chr	NA		NA	PWY:P221-PWY	COG:Q	PF00067.14	Rv1393c-cyp132
Rv1395	NA		1035	1571046	1572081	+	transcriptional regulator	chr	NA		NA		NA	PF00165.15	Rv1395-Rv1395
Rv1396c	PE_PGRS25	Rv1396	1731	1572126	1573857	-	PE-PGRS family protein	chr	NA		NA		NA	PF00934.12	PE_PGRS25-PE_PGRS25
Rv1397c	NA	Rv1397	402	1574111	1574513	-	conserved hypothetical protein	chr	NA		NA		COG:R	PF01850.13	Rv1397c-Rv1398c
Rv1398c	NA	Rv1398	258	1574509	1574767	-	conserved hypothetical protein	chr	NA		NA		NA	PF01402.13	Rv1397c-Rv1398c
Rv1399c	lipH	Rv1399	960	1574849	1575809	-	lipase	chr	NA		NA		COG:I	PF07859.5	lipH-lipI
Rv1400c	lipI	Rv1400	963	1575833	1576796	-	lipase lipH	chr	NA		NA		COG:I	PF07859.5	lipH-lipI
Rv1401	NA		603	1576929	1577532	+	membrane protein	chr	NA		NA		COG:S	PF07947.6	Rv1401-Rv1401
Rv1402	priA	NA	1968	1577612	1579580	+	primosomal protein N	chr	NA		NA		COG:L	NA	priA-priA
Rv1403c	NA	Rv1403	825	1579597	1580422	-	methyltransferase	chr	NA		NA		NA	PF01170.10,PF08241.4,PF08242.4	Rv1403c-Rv1403c
Rv1404	NA		483	1580590	1581073	+	transcriptional regulator	chr	NA		NA		COG:K	PF01047.14	Rv1404-Rv1404
Rv1405c	NA	Rv1405	825	1581144	1581969	-	methyltransferase	chr	NA		NA		COG:Q,COG:R	PF01170.10,PF01209.10,PF08241.4,PF08242.4	Rv1405c-Rv1405c
Rv1406	fmt	NA	939	1582165	1583104	+	methionyl-tRNA formyltransferase	chr	GO:0004479	EC:2.1.2.9	KEGG:00970,KEGG:00670,KEGG:00271	NA	COG:J	PF00551.11,PF02911.10	fmt-ribG
Rv1407	fmu	NA	1374	1583100	1584474	+	SUN protein	chr	NA	EC:2.1.1.-	KEGG:00150,KEGG:00130,KEGG:00906,KEGG:00380,KEGG:00350,KEGG:00440,KEGG:00450,KEGG:00340,KEGG:03090,KEGG:00626	NA	COG:J	PF01029.10,PF01189.9	fmt-ribG
Rv1408	rpe	NA	699	1584498	1585197	+	ribulose-phosphate 3-epimerase	chr	GO:0004750	EC:5.1.3.1	KEGG:00040,KEGG:00030,KEGG:00710	PWY:NONOXIPENT-PWY,PWY:P122-PWY	COG:G	PF00834.11	fmt-ribG
Rv1409	ribG	NA	1020	1585193	1586213	+	riboflavin biosynthesis protein	chr	NA	EC:3.5.4.26,EC:1.1.1.193	KEGG:00740	PWY:RIBOSYN2-PWY	COG:H,COG:H	PF00383.14,PF01872.9	fmt-ribG
Rv1410c	NA	Rv1410	1557	1586209	1587766	-	aminoglycosides/tetracycline-transport membrane protein	chr	NA		NA		NA	PF07690.8	Rv1410c-lprG
Rv1411c	lprG	Rv1411	711	1587771	1588482	-	lipoprotein	chr	NA		NA		NA	PF07161.5	Rv1410c-lprG
Rv1412	ribC	NA	606	1588566	1589172	+	riboflavin synthase alpha chain	chr	GO:0004746	EC:2.5.1.9	KEGG:00740	PWY:RIBOSYN2-PWY	COG:H	PF00677.9	ribC-ribC
Rv1413	NA		516	1589385	1589901	+	conserved hypothetical protein	chr	NA		NA		COG:E	NA	Rv1413-Rv1414
Rv1414	NA		402	1589890	1590292	+	conserved hypothetical protein	chr	NA		NA		COG:E	NA	Rv1413-Rv1414
Rv1415	ribA2	NA	1278	1590396	1591674	+	riboflavin biosynthesis protein	chr	NA	EC:3.5.4.25	KEGG:00740	PWY:RIBOSYN2-PWY	COG:H	PF00925.12,PF00926.11	ribA2-lprH
Rv1416	ribH	NA	465	1591688	1592153	+	riboflavin synthase beta chain	chr	GO:0004746	EC:2.5.1.9	KEGG:00740	PWY:RIBOSYN2-PWY	NA	PF00885.11	ribA2-lprH
Rv1417	NA		465	1592149	1592614	+	conserved membrane protein	chr	NA		NA		NA		ribA2-lprH
Rv1418	lprH	NA	687	1592638	1593325	+	lipoprotein	chr	NA		NA		NA		ribA2-lprH
Rv1419	NA		474	1593504	1593978	+	hypothetical protein	chr	NA		NA		NA	PF00652.14	Rv1419-Rv1419
Rv1420	uvrC	NA	1941	1594041	1595982	+	excinuclease ABC subunit C	chr	GO:0003677,GO:0004518,GO:0006289,GO:0006281,GO:0005622	NA		NA	COG:L	PF00633.15,PF01541.16,PF02151.11,PF08459.3	uvrC-whiA
Rv1421	NA		906	1595978	1596884	+	conserved hypothetical protein	chr	NA		NA		COG:R	PF03668.7	uvrC-whiA
Rv1422	NA		1029	1596880	1597909	+	conserved hypothetical protein	chr	NA		NA		NA	PF01933.10	uvrC-whiA
Rv1423	whiA	NA	978	1597905	1598883	+	transcriptional regulator	chr	NA		NA		COG:S	PF02650.5	uvrC-whiA
Rv1424c	NA	Rv1424	762	1598892	1599654	-	membrane protein	chr	NA		NA		NA		Rv1424c-Rv1424c
Rv1425	NA		1380	1599657	1601037	+	conserved hypothetical protein	chr	NA		NA		NA	PF03007.8	Rv1425-Rv1425
Rv1426c	lipO	Rv1426	1263	1601058	1602321	-	esterase	chr	NA		NA		COG:I	NA	lipO-Rv1428c
Rv1427c	fadD12	Rv1427	1608	1602320	1603928	-	long-chain fatty-acid-CoA ligase	chr	GO:0004467	EC:6.2.1.3	KEGG:04920,KEGG:00071,KEGG:03320	PWY:P221-PWY	COG:I,COG:Q	PF00501.20	lipO-Rv1428c
Rv1428c	NA	Rv1428	828	1603931	1604759	-	conserved hypothetical protein	chr	NA		NA		COG:I	PF01553.13	lipO-Rv1428c
Rv1429	NA		1269	1604877	1606146	+	conserved hypothetical protein	chr	NA		NA		COG:Q,COG:T	NA	Rv1429-Rv1429
Rv1430	PE16	NA	1587	1606385	1607972	+	PE family protein	chr	NA		NA		NA	PF00934.12,PF08237.3	PE16-PE16
Rv1431	NA		1770	1608082	1609852	+	conserved membrane protein	chr	NA		NA		NA		Rv1431-Rv1432
Rv1432	NA		1422	1609848	1611270	+	dehydrogenase	chr	GO:0016491,GO:0006118	NA		NA	COG:Q	PF01266.16	Rv1431-Rv1432
Rv1433	NA		816	1611433	1612249	+	hypothetical exported protein	chr	NA		NA		COG:S	PF03734.5	Rv1433-Rv1434
Rv1434	NA		138	1612255	1612393	+	hypothetical protein	chr	NA		NA		NA		Rv1433-Rv1434
Rv1435c	NA	Rv1435	609	1612341	1612950	-	conserved glycine, proline and valine-rich secreted protein	chr	NA		NA		NA		Rv1435c-Rv1435c
Rv1436	gap	NA	1020	1613306	1614326	+	glyceraldehyde 3-phosphate dehydrogenase	chr	GO:0004365	EC:1.2.1.12	KEGG:00010	PWY:GLYCOLYSIS,PWY:GLUCONEO-PWY,PWY:P81-PWY,PWY:P122-PWY	COG:G	PF00044.16,PF02800.12	gap-tpi
Rv1437	pgk	NA	1239	1614328	1615567	+	phosphoglycerate kinase	chr	GO:0004618	EC:2.7.2.3	KEGG:00010,KEGG:00710	PWY:GLYCOLYSIS,PWY:GLUCONEO-PWY,PWY:P81-PWY,PWY:P122-PWY	NA	PF00162.11	gap-tpi
Rv1438	tpi	NA	786	1615563	1616349	+	triosephosphate isomerase	chr	GO:0004807	EC:5.3.1.1	KEGG:00051,KEGG:00010,KEGG:00710,KEGG:00031	PWY:GLYCOLYSIS	COG:G	PF00121.10	gap-tpi
Rv1439c	NA	Rv1439	426	1616960	1617386	-	hypothetical protein	chr	NA		NA		NA	PF07366.4	Rv1439c-Rv1439c
Rv1440	secG	NA	234	1617836	1618070	+	protein-export membrane protein translocase subunit	chr	GO:0015450,GO:0009306,GO:0016021	NA		NA		PF03840.6	secG-secG
Rv1441c	PE_PGRS26	Rv1441	1476	1618208	1619684	-	PE-PGRS family protein	chr	NA		NA		NA	PF00934.12	PE_PGRS26-PE_PGRS26
Rv1442	bisC	NA	2301	1619790	1622091	+	biotin sulfoxide reductase	chr	GO:0016491,GO:0030151	EC:1.-.-.-	KEGG:00031,KEGG:00860,KEGG:00906,KEGG:04210	PWY:ANARESPACC-PWY	COG:C	PF00384.14,PF01568.13	bisC-bisC
Rv1443c	NA	Rv1443	486	1622206	1622692	-	hypothetical protein	chr	NA		NA		COG:S	NA	Rv1443c-Rv1443c
Rv1444c	NA	Rv1444	411	1623286	1623697	-	hypothetical protein	chr	NA		NA		NA		Rv1444c-opcA
Rv1445c	devB	Rv1445	744	1623713	1624457	-	6-phosphogluconolactonase	chr	GO:0017057	EC:3.1.1.31	KEGG:00030	PWY:P122-PWY,PWY:OXIDATIVEPENT-PWY	COG:G	PF01182.12	Rv1444c-opcA
Rv1446c	opcA	Rv1446	912	1624453	1625365	-	oxpp cycle protein	chr	NA		NA		COG:G	NA	Rv1444c-opcA
Rv1447c	zwf2	Rv1447	1545	1625417	1626962	-	glucose-6-phosphate 1-dehydrogenase	chr	GO:0004345	EC:1.1.1.49	KEGG:00030,KEGG:00480	PWY:P122-PWY,PWY:OXIDATIVEPENT-PWY	NA	PF00479.14,PF02781.8	zwf2-tkt
Rv1448c	tal	Rv1448	1122	1626958	1628080	-	transaldolase	chr	GO:0004801	EC:2.2.1.2	KEGG:00030	PWY:NONOXIPENT-PWY	NA	PF00923.11	zwf2-tkt
Rv1449c	tkt	Rv1449	2103	1628096	1630199	-	transketolase	chr	GO:0004802	EC:2.2.1.1	KEGG:00710,KEGG:01051,KEGG:00030	PWY:NONOXIPENT-PWY,PWY:DRIBOPMET-PWY,PWY:RIBOKIN-PWY	COG:G	PF00456.13,PF02779.16,PF02780.12	zwf2-tkt
Rv1450c	PE_PGRS27	Rv1450	3990	1630637	1634627	-	PE-PGRS family protein	chr	NA		NA		NA	PF00934.12,PF07054.3	PE_PGRS27-PE_PGRS27
Rv1451	ctaB	NA	927	1635028	1635955	+	cytochrome C oxidase assembly factor	chr	NA		NA		COG:O	PF01040.10	ctaB-ctaB
Rv1452c	PE_PGRS28	Rv1452	2226	1636003	1638229	-	PE-PGRS family protein	chr	NA		NA		NA	PF00934.12	PE_PGRS28-PE_PGRS28
Rv1453	NA		1266	1638380	1639646	+	transcriptional activator	chr	NA		NA		COG:T,COG:K,COG:Q,COG:T	NA	Rv1453-Rv1453
Rv1454c	qor	Rv1454	987	1639673	1640660	-	quinone reductase	chr	NA	EC:1.6.5.5	NA		COG:R,COG:C	PF00107.18,PF08240.4	qor-qor
Rv1455	NA		864	1640679	1641543	+	conserved hypothetical protein	chr	NA		NA		NA		Rv1455-Rv1455
Rv1456c	NA	Rv1456	933	1641492	1642425	-	antibiotic-transport membrane ABC transporter	chr	NA		NA		COG:O	PF02628.7	Rv1456c-Rv1456c
Rv1457c	NA	Rv1457	786	1642536	1643322	-	antibiotic-transport membrane ABC transporter	chr	NA		NA		NA	PF01061.16	Rv1457c-Rv1458c
Rv1458c	NA	Rv1458	942	1643318	1644260	-	antibiotic-transport ATP-binding protein ABC transporter	chr	NA		NA		COG:V	PF00005.19	Rv1457c-Rv1458c
Rv1459c	NA	Rv1459	1776	1644362	1646138	-	conserved membrane protein	chr	NA		NA		NA		Rv1459c-Rv1459c
Rv1460	NA		807	1646185	1646992	+	transcriptional regulator	chr	NA		NA		COG:K	PF01022.12,PF08279.4	Rv1460-Rv1466
Rv1461	NA		2541	1646988	1649529	+	conserved hypothetical protein	chr	NA		NA		COG:L	PF01458.9	Rv1460-Rv1466
Rv1462	NA		1194	1649525	1650719	+	conserved hypothetical protein	chr	GO:0003674	NA		NA		PF01458.9	Rv1460-Rv1466
Rv1463	NA		801	1650715	1651516	+	ABC transporter ATP-binding protein	chr	GO:0016887,GO:0005524	NA		NA	COG:O	PF00005.19	Rv1460-Rv1466
Rv1464	csd	NA	1254	1651517	1652771	+	cysteine desulfurase	chr	GO:0031071	EC:2.8.1.7	KEGG:00730	NA	COG:E	PF00266.11	Rv1460-Rv1466
Rv1465	NA		489	1652767	1653256	+	nitrogen fixation related protein	chr	NA		NA		COG:C	PF01592.8	Rv1460-Rv1466
Rv1466	NA		348	1653230	1653578	+	conserved hypothetical protein	chr	NA		NA		NA	PF01883.11	Rv1460-Rv1466
Rv1467c	fadE15	Rv1467	1830	1653672	1655502	-	acyl-CoA dehydrogenase	chr	GO:0003995	EC:1.3.99.3	KEGG:03320,KEGG:00280,KEGG:00640,KEGG:00410,KEGG:00071	PWY:FAO-PWY	COG:I	PF00441.16,PF02770.11	fadE15-fadE15
Rv1468c	PE_PGRS29	Rv1468	1113	1655608	1656721	-	PE-PGRS family protein	chr	NA		NA		NA	PF00934.12	PE_PGRS29-PE_PGRS29
Rv1469	ctpD	NA	1974	1656962	1658936	+	cation transporter P-type ATPase D	chr	NA	EC:3.6.3.4,EC:3.6.3.3,EC:3.6.3.5	NA		COG:P	PF00122.12,PF00702.18	ctpD-ctpD
Rv1470	trxA	NA	375	1658979	1659354	+	thioredoxin	chr	NA		NA		COG:C,COG:O	PF00085.12	trxA-Rv1473
Rv1471	trxB1	NA	372	1659369	1659741	+	thioredoxin	chr	NA		NA		COG:O,COG:C	PF00085.12	trxA-Rv1473
Rv1472	echA12	NA	858	1659762	1660620	+	enoyl-CoA hydratase	chr	NA		NA	PWY:ILEUDEG-PWY,PWY:ILEU-DEG2-PWY	COG:I	PF00378.12	trxA-Rv1473
Rv1473	NA		1629	1660655	1662284	+	macrolide-transport ATP-binding protein ABC transporter	chr	NA		NA		COG:R	PF00005.19	trxA-Rv1473
Rv1473A	NA		192	1662380	1662572	+	transcriptional regulator	chr	NA		NA		NA		Rv1473A-Rv1473A
Rv1474c	NA	Rv1474	564	1662640	1663204	-	transcriptional regulator	chr	NA		NA		COG:K	PF00440.15	Rv1474c-acn
Rv1475c	acn	Rv1475	2832	1663214	1666046	-	iron-regulated aconitate hydratase	chr	GO:0003994	EC:4.2.1.3	KEGG:00020,KEGG:00720,KEGG:00630	PWY:GLYOXYLATE-BYPASS,PWY:ANARESP1-PWY,PWY:TCA,PWY:P106-PWY	COG:C	PF00330.12,PF00694.11	Rv1474c-acn
Rv1476	NA		561	1666203	1666764	+	membrane protein	chr	NA		NA		NA		Rv1476-Rv1476
Rv1477	NA		1419	1666989	1668408	+	invasion-associated protein	chr	NA		NA		COG:M	PF00877.11	Rv1477-Rv1478
Rv1478	NA		726	1668418	1669144	+	invasion-associated protein	chr	NA		NA		COG:M	PF00877.11	Rv1477-Rv1478
Rv1479	moxR1	NA	1134	1669282	1670416	+	transcriptional regulator	chr	NA		NA		COG:R	PF07726.3,PF07728.6	moxR1-Rv1481
Rv1480	NA		954	1670412	1671366	+	conserved hypothetical protein	chr	NA		NA		COG:R	NA	moxR1-Rv1481
Rv1481	NA		1008	1671376	1672384	+	membrane protein	chr	NA		NA		NA	PF00092.20	moxR1-Rv1481
Rv1482c	NA	Rv1482	843	1672456	1673299	-	conserved hypothetical protein	chr	NA		NA		NA		Rv1482c-Rv1482c
Rv1483	fabG1	NA	744	1673439	1674183	+	3-oxoacyl-[acyl-carrier protein] reductase	chr	GO:0004316	EC:1.1.1.100	KEGG:00061	PWY:UNSAT-FA-ELONG-PWY,PWY:FASYN-ELONG-PWY	COG:I,COG:R,COG:Q	PF00106.17,PF01370.13,PF08659.2	fabG1-hemZ
Rv1484	inhA	NA	810	1674201	1675011	+	NADH-dependent enoyl-[acyl-carrier-protein] reductase	chr	GO:0004318	EC:1.3.1.9	KEGG:00061	PWY:FASYN-ELONG-PWY	COG:I	NA	fabG1-hemZ
Rv1485	hemZ	NA	1035	1675016	1676051	+	ferrochelatase	chr	GO:0004325	EC:4.99.1.1	KEGG:00860	PWY:HEMESYN2-PWY	NA	PF00762.11	fabG1-hemZ
Rv1486c	NA	Rv1486	867	1676016	1676883	-	conserved hypothetical protein	chr	NA		NA		NA		Rv1486c-Rv1486c
Rv1487	NA		435	1676940	1677375	+	conserved membrane protein	chr	NA		NA		COG:O,COG:U	PF01957.10	Rv1487-Rv1489A
Rv1488	NA		1146	1677396	1678542	+	conserved hypothetical protein	chr	NA		NA		COG:O	PF01145.17	Rv1487-Rv1489A
Rv1489	NA		357	1678551	1678908	+	conserved hypothetical protein	chr	NA		NA		NA		Rv1487-Rv1489A
Rv1489A	NA		231	1678941	1679172	+	conserved hypothetical protein	chr	NA		NA		NA		Rv1487-Rv1489A
Rv1490	NA		1308	1679321	1680629	+	membrane protein	chr	NA		NA		NA		Rv1490-Rv1490
Rv1491c	NA	Rv1491	759	1681207	1681966	-	conserved membrane protein	chr	NA		NA		COG:S	PF09335.3	Rv1491c-Rv1491c
Rv1492	mutA	NA	1848	1682156	1684004	+	methylmalonyl-CoA mutase small subunit	chr	NA		NA	PWY:PWY0-43,PWY:METHIONINE-DEG1-PWY	COG:I	PF01642.14	mutA-Rv1496
Rv1493	mutB	NA	2253	1684004	1686257	+	methylmalonyl-CoA mutase large subunit	chr	GO:0004494	EC:5.4.99.2	KEGG:00640,KEGG:00280	PWY:PWY0-43,PWY:METHIONINE-DEG1-PWY	COG:I	PF01642.14,PF02310.11	mutA-Rv1496
Rv1494	NA		303	1686270	1686573	+	hypothetical protein	chr	NA		NA		NA		mutA-Rv1496
Rv1495	NA		318	1686569	1686887	+	conserved hypothetical protein	chr	NA		NA		COG:T	PF02452.9	mutA-Rv1496
Rv1496	NA		1005	1686883	1687888	+	arginine/ornithine transport system ATPase	chr	NA		NA		COG:E	PF03308.8	mutA-Rv1496
Rv1497	lipL	NA	1290	1687940	1689230	+	esterase	chr	NA		NA		COG:V	PF00144.16	lipL-lipL
Rv1498A	NA		213	1690133	1690346	-	conserved hypothetical protein	chr	NA		NA		COG:S	PF07311.4	Rv1498A-Rv1498A
Rv1498c	NA	Rv1498	618	1689302	1689920	-	methyltransferase	chr	NA		NA		COG:Q,COG:R	PF08241.4,PF08242.4	Rv1498c-Rv1498c
Rv1499	NA		399	1690406	1690805	+	hypothetical protein	chr	NA		NA		NA		Rv1499-Rv1499
Rv1500	NA		1029	1690849	1691878	+	glycosyltransferase	chr	NA		NA		COG:M	PF00535.18	Rv1500-Rv1501
Rv1501	NA		822	1691889	1692711	+	conserved hypothetical protein	chr	NA		NA		COG:Q	PF05721.5	Rv1500-Rv1501
Rv1502	NA		900	1692923	1693823	+	hypothetical protein	chr	NA		NA		NA		Rv1502-Rv1502
Rv1503c	NA	Rv1503	549	1693995	1694544	-	conserved hypothetical protein	chr	NA		NA		COG:M	NA	Rv1503c-Rv1504c
Rv1504c	NA	Rv1504	600	1694544	1695144	-	conserved hypothetical protein	chr	NA		NA		COG:M	PF01041.9	Rv1503c-Rv1504c
Rv1505c	NA	Rv1505	666	1695280	1695946	-	conserved hypothetical protein	chr	NA		NA		COG:R	PF00132.16	Rv1505c-Rv1506c
Rv1506c	NA	Rv1506	501	1695942	1696443	-	hypothetical protein	chr	NA		NA		NA		Rv1505c-Rv1506c
Rv1507A	NA		504	1697355	1697859	+	hypothetical protein	chr	NA		NA		NA		Rv1507A-Rv1507A
Rv1507c	NA	Rv1507	696	1696726	1697422	-	conserved hypothetical protein	chr	NA		NA		NA	PF08889.3	Rv1507c-Rv1507c
Rv1508A	NA		363	1699865	1700228	+	conserved hypothetical protein	chr	NA		NA		COG:M	NA	Rv1508A-Rv1509
Rv1508c	NA	Rv1508	1800	1698094	1699894	-	membrane protein	chr	NA		NA		NA		Rv1508c-Rv1508c
Rv1509	NA		882	1700211	1701093	+	hypothetical protein	chr	NA		NA		NA	PF08241.4,PF08242.4	Rv1508A-Rv1509
Rv1510	NA		1299	1701294	1702593	+	conserved membrane protein	chr	NA		NA		NA		Rv1510-Rv1510
Rv1511	gmdA	NA	1023	1703073	1704096	+	GDP-D-mannose dehydratase	chr	NA		NA	PWY:GDPRHAMSYN-PWY,PWY:COLANSYN-PWY	COG:M	PF01370.13,PF04321.9	gmdA-Rv1513
Rv1512	epiA	NA	969	1704092	1705061	+	nucleotide-sugar epimerase	chr	NA		NA	PWY:COLANSYN-PWY	COG:G,COG:M	PF01370.13,PF04321.9	gmdA-Rv1513
Rv1513	NA		732	1705057	1705789	+	conserved hypothetical protein	chr	NA		NA		NA		gmdA-Rv1513
Rv1514c	NA	Rv1514	789	1705806	1706595	-	conserved hypothetical protein	chr	NA		NA		COG:M	PF00535.18	Rv1514c-Rv1516c
Rv1515c	NA	Rv1515	897	1706629	1707526	-	conserved hypothetical protein	chr	NA		NA		NA		Rv1514c-Rv1516c
Rv1516c	NA	Rv1516	1011	1707528	1708539	-	sugar transferase	chr	NA		NA		COG:M	PF00535.18	Rv1514c-Rv1516c
Rv1517	NA		765	1708870	1709635	+	conserved membrane protein	chr	NA		NA		NA		Rv1517-Rv1518
Rv1518	NA		960	1709643	1710603	+	conserved hypothetical protein	chr	NA		NA		COG:M	PF00535.18	Rv1517-Rv1518
Rv1519	NA		270	1710732	1711002	+	conserved hypothetical protein	chr	NA		NA		NA		Rv1519-Rv1520
Rv1520	NA		1041	1711027	1712068	+	sugar transferase	chr	NA		NA		COG:M	PF00535.18	Rv1519-Rv1520
Rv1521	fadD25	NA	1752	1712301	1714053	+	fatty-acid-CoA ligase	chr	NA		NA	PWY:P221-PWY	COG:Q,COG:I	PF00501.20	fadD25-fadD25
Rv1522c	mmpL12	Rv1522	3441	1714171	1717612	-	transmembrane transport protein	chr	NA		NA		COG:R	PF03176.7	mmpL12-mmpL12
Rv1523	NA		1044	1717652	1718696	+	methyltransferase	chr	NA		NA	PWY:CODH-PWY	COG:Q,COG:R	PF08241.4,PF08242.4	Rv1523-Rv1524
Rv1524	NA		1245	1718725	1719970	+	glycosyltransferase	chr	NA		NA		COG:C,COG:G	PF03033.12	Rv1523-Rv1524
Rv1525	wbbL2	NA	786	1720016	1720802	+	rhamnosyl transferase	chr	NA		NA		COG:R	NA	wbbL2-wbbL2
Rv1526c	NA	Rv1526	1281	1720779	1722060	-	glycosyltransferase	chr	NA		NA		COG:G,COG:C	PF03033.12	Rv1526c-pks5
Rv1527c	pks5	Rv1527	6327	1722082	1728409	-	polyketide synthase	chr	NA		NA		COG:Q	PF00106.17,PF00107.18,PF00109.18,PF00550.17,PF00698.13,PF02801.14,PF08240.4,PF08659.2	Rv1526c-pks5
Rv1528c	papA4	Rv1528	498	1728952	1729450	-	polyketide synthase associated protein	chr	NA		NA		NA		papA4-papA4
Rv1529	fadD24	NA	1755	1729501	1731256	+	fatty-acid-CoA ligase	chr	NA		NA		COG:I,COG:Q	PF00501.20	fadD24-fadD24
Rv1530	adh	NA	1104	1731372	1732476	+	alcohol dehydrogenase	chr	NA		NA		COG:R,COG:E	PF00107.18,PF08240.4	adh-Rv1531
Rv1531	NA		567	1732472	1733039	+	conserved hypothetical protein	chr	NA		NA		COG:S	PF02627.12	adh-Rv1531
Rv1532c	NA	Rv1532	435	1733115	1733550	-	conserved hypothetical protein	chr	NA		NA		COG:Q	PF03061.14	Rv1532c-Rv1532c
Rv1533	NA		1128	1733609	1734737	+	conserved hypothetical protein	chr	NA		NA		COG:R	PF03060.7	Rv1533-Rv1534
Rv1534	NA		678	1734733	1735411	+	transcriptional regulator	chr	NA		NA		COG:K	PF00440.15	Rv1533-Rv1534
Rv1535	NA		237	1735975	1736212	+	hypothetical protein	chr	NA		NA		NA		Rv1535-Rv1535
Rv1536	ileS	NA	3126	1736518	1739644	+	isoleucyl-tRNA synthetase	chr	GO:0004822	EC:6.1.1.5	KEGG:00290,KEGG:00970	PWY:TRNA-CHARGING-PWY	COG:J	PF00133.14,PF08264.5,PF09334.3	ileS-ileS
Rv1537	dinX	NA	1392	1739855	1741247	+	DNA polymerase IV	chr	GO:0003887	EC:2.7.7.7	KEGG:00230,KEGG:03030,KEGG:00240	NA	COG:L	PF00817.12	dinX-dinX
Rv1538c	ansA	Rv1538	981	1741211	1742192	-	L-aparaginase	chr	GO:0004067	EC:3.5.1.1	KEGG:00252,KEGG:00460,KEGG:00910	PWY:ASPARAGINE-DEG1-PWY	NA	PF00710.12	ansA-ansA
Rv1539	lspA	NA	609	1742243	1742852	+	lipoprotein signal peptidase	chr	NA	EC:3.4.23.36	NA		COG:U,COG:M	PF01252.10	lspA-Rv1540
Rv1540	NA		927	1742844	1743771	+	conserved hypothetical protein	chr	NA	EC:4.2.1.70	KEGG:00240	NA	COG:J	PF00849.14,PF01479.17	lspA-Rv1540
Rv1541c	lprI	Rv1541	594	1743777	1744371	-	lipoprotein	chr	NA		NA		COG:S	NA	lprI-lprI
Rv1542c	glbN	Rv1542	411	1744425	1744836	-	hemoglobin	chr	NA		NA		NA	PF01152.13	glbN-glbN
Rv1543	NA		1026	1745063	1746089	+	fatty-acyl-CoA reductase	chr	NA		NA		COG:R,COG:I,COG:Q	PF00106.17,PF08659.2	Rv1543-Rv1545
Rv1544	NA		804	1746093	1746897	+	ketoacyl reductase	chr	NA		NA		COG:R	PF00106.17,PF08659.2	Rv1543-Rv1545
Rv1545	NA		228	1746918	1747146	+	hypothetical protein	chr	NA		NA		NA		Rv1543-Rv1545
Rv1546	NA		432	1747194	1747626	+	conserved hypothetical protein	chr	NA		NA		NA		Rv1546-Rv1546
Rv1547	dnaE1	NA	3555	1747693	1751248	+	DNA polymerase III alpha chain	chr	GO:0003887	EC:2.7.7.7	KEGG:03030,KEGG:00240,KEGG:00230	NA	COG:L	PF01336.17,PF02811.11,PF07733.4	dnaE1-dnaE1
Rv1548c	PPE21	Rv1548	2037	1751296	1753333	-	PPE family protein	chr	NA		NA		COG:N	PF00823.11,PF01469.10	PPE21-PPE21
Rv1549	fadD11.1	NA	528	1753509	1754037	+	fatty-acid-CoA ligase fadD11_1	chr	NA		NA		COG:I	NA	fadD11.1-plsB1
Rv1550	fadD11	NA	1716	1753715	1755431	+	fatty-acid-CoA ligase	chr	NA		NA	PWY:FAO-PWY	COG:I	PF00501.20	fadD11.1-plsB1
Rv1551	plsB1	NA	1866	1755444	1757310	+	acyltransferase	chr	GO:0004366	EC:2.3.1.15	KEGG:00561,KEGG:00564	NA	COG:I	PF01553.13	fadD11.1-plsB1
Rv1552	frdA	NA	1752	1757680	1759432	+	fumarate reductase flavoprotein subunit	chr	GO:0000104	EC:1.3.99.1	KEGG:02020,KEGG:00190,KEGG:00650,KEGG:00020,KEGG:00720,KEGG:00632	NA	COG:C	PF00890.16,PF02910.12,PF07992.6	frdA-frdD
Rv1553	frdB	NA	744	1759434	1760178	+	fumarate reductase iron-sulfur subunit	chr	GO:0000104	EC:1.3.99.1	KEGG:00720,KEGG:00020,KEGG:00632,KEGG:02020,KEGG:00650,KEGG:00190	NA	COG:C	PF00037.19	frdA-frdD
Rv1554	frdC	NA	381	1760174	1760555	+	fumarate reductase membrane anchor subunit	chr	GO:0016020,GO:0006118	NA		NA		PF02300.9	frdA-frdD
Rv1555	frdD	NA	378	1760551	1760929	+	fumarate reductase membrane anchor subunit	chr	GO:0006106,GO:0016020	NA		NA		PF02313.9	frdA-frdD
Rv1556	NA		609	1760996	1761605	+	regulatory protein	chr	NA		NA		COG:K	PF00440.15	Rv1556-Rv1556
Rv1557	mmpL6	NA	1194	1761743	1762937	+	transmembrane transport protein	chr	NA		NA		COG:R	PF03176.7	mmpL6-Rv1561
Rv1558	NA		447	1762946	1763393	+	conserved hypothetical protein	chr	NA		NA		NA	PF04075.6	mmpL6-Rv1561
Rv1559	ilvA	NA	1290	1763427	1764717	+	threonine dehydratase	chr	GO:0004794	EC:4.3.1.19	KEGG:00290,KEGG:00260	PWY:ILEUSYN-PWY,PWY:THREOCAT-PWY	COG:E	PF00291.17,PF00585.10	mmpL6-Rv1561
Rv1560	NA		219	1764754	1764973	+	conserved hypothetical protein	chr	NA		NA		COG:K	NA	mmpL6-Rv1561
Rv1561	NA		405	1764978	1765383	+	conserved hypothetical protein	chr	NA		NA		COG:R	PF01850.13	mmpL6-Rv1561
Rv1562c	treZ	Rv1562	1743	1765399	1767142	-	maltooligosyltrehalose trehalohydrolase	chr	NA		NA		COG:G	PF00128.16,PF02922.9	treZ-Rv1565c
Rv1563c	treY	Rv1563	2298	1767134	1769432	-	maltooligosyltrehalose synthase	chr	GO:0047470	EC:5.4.99.15	NA		COG:G	PF00128.16	treZ-Rv1565c
Rv1564c	treX	Rv1564	2166	1769435	1771601	-	maltooligosyltrehalose synthase	chr	GO:0005975,GO:0043169,GO:0003824	EC:3.2.1.-	KEGG:00530,KEGG:00520,KEGG:00531,KEGG:01032	PWY:GLYCOCAT-PWY	COG:G	PF00128.16,PF02922.9	treZ-Rv1565c
Rv1565c	NA	Rv1565	2190	1771639	1773829	-	conserved membrane protein	chr	NA		NA		COG:I	PF01757.14	treZ-Rv1565c
Rv1566c	NA	Rv1566	693	1773927	1774620	-	invasion-associated protein	chr	NA		NA		COG:M	PF00877.11	Rv1566c-Rv1566c
Rv1567c	NA	Rv1567	285	1774859	1775144	-	hypothetical membrane protein	chr	NA		NA		NA		Rv1567c-Rv1567c
Rv1568	bioA	NA	1314	1775391	1776705	+	adenosylmethionine-8-amino-7-oxononanoate aminotransferase	chr	GO:0004015	EC:2.6.1.62	KEGG:00780	PWY:BIOTIN-SYNTHESIS-PWY	COG:H	PF00202.13	bioA-Rv1571
Rv1569	bioF1	NA	1161	1776701	1777862	+	8-amino-7-oxononanoate synthase	chr	GO:0008710	EC:2.3.1.47	KEGG:00780	PWY:BIOTIN-SYNTHESIS-PWY	COG:H	PF00155.13,PF00202.13	bioA-Rv1571
Rv1570	bioD	NA	681	1777858	1778539	+	dethiobiotin synthetase	chr	GO:0004141	EC:6.3.3.3	KEGG:00780	PWY:BIOTIN-SYNTHESIS-PWY	COG:H	NA	bioA-Rv1571
Rv1571	NA		510	1778538	1779048	+	conserved hypothetical protein	chr	NA		NA		NA		bioA-Rv1571
Rv1572c	NA	Rv1572	105	1779193	1779298	-	conserved hypothetical protein	chr	NA		NA		NA		Rv1572c-Rv1572c
Rv1573	NA		411	1779313	1779724	+	phiRv1 phage protein	chr	NA		NA		NA		Rv1573-Rv1573
Rv1574	NA		312	1779929	1780241	+	phiRv1 phage protein	chr	NA		NA		NA		Rv1574-Rv1575
Rv1575	NA		501	1780198	1780699	+	phiRv1 phage protein	chr	NA		NA		NA		Rv1574-Rv1575
Rv1576c	NA	Rv1576	1422	1780642	1782064	-	phiRv1 phage protein	chr	NA		NA		COG:R	PF05065.5	Rv1576c-Rv1577c
Rv1577c	NA	Rv1577	513	1782071	1782584	-	phiRv1 phage protein	chr	NA		NA		COG:R	PF04586.9	Rv1576c-Rv1577c
Rv1578c	NA	Rv1578	471	1782757	1783228	-	phiRv1 phage protein	chr	NA		NA		COG:L	PF05119.4	Rv1578c-Rv1578c
Rv1579c	NA	Rv1579	315	1783308	1783623	-	phiRv1 phage protein	chr	NA		NA		NA		Rv1579c-Rv1581c
Rv1580c	NA	Rv1580	273	1783619	1783892	-	phiRv1 phage protein	chr	NA		NA		NA		Rv1579c-Rv1581c
Rv1581c	NA	Rv1581	396	1783905	1784301	-	phiRv1 phage protein	chr	NA		NA		NA		Rv1579c-Rv1581c
Rv1582c	NA	Rv1582	1416	1784496	1785912	-	phiRv1 phage protein	chr	NA		NA		COG:R	PF08706.3	Rv1582c-Rv1584c
Rv1583c	NA	Rv1583	399	1785911	1786310	-	phiRv1 phage protein	chr	NA		NA		NA		Rv1582c-Rv1584c
Rv1584c	NA	Rv1584	222	1786306	1786528	-	phiRv1 phage protein	chr	NA		NA		NA		Rv1582c-Rv1584c
Rv1585c	NA	Rv1585	516	1786583	1787099	-	phiRv1 phage protein	chr	NA		NA		NA		Rv1585c-Rv1588c
Rv1586c	NA	Rv1586	1410	1787095	1788505	-	phiRv1 integrase	chr	NA		NA		COG:L	PF00239.13,PF07508.5	Rv1585c-Rv1588c
Rv1587c	NA	Rv1587	1002	1788161	1789163	-	13E12 repeat family protein	chr	NA		NA		NA	PF02720.9	Rv1585c-Rv1588c
Rv1588c	NA	Rv1588	669	1789167	1789836	-	13E12 repeat family protein	chr	NA		NA		NA		Rv1585c-Rv1588c
Rv1589	bioB	NA	1050	1790283	1791333	+	biotin synthetase	chr	GO:0004076	EC:2.8.1.6	KEGG:00780	PWY:BIOTIN-SYNTHESIS-PWY	COG:H	PF04055.13,PF06968.5	bioB-Rv1591
Rv1590	NA		240	1791333	1791573	+	conserved hypothetical protein	chr	NA		NA		NA		bioB-Rv1591
Rv1591	NA		666	1791569	1792235	+	transmembrane protein	chr	NA		NA		NA		bioB-Rv1591
Rv1592c	NA	Rv1592	1341	1792399	1793740	-	conserved hypothetical protein	chr	NA		NA		NA	PF03583.6	Rv1592c-Rv1592c
Rv1593c	NA	Rv1593	711	1793996	1794707	-	conserved hypothetical protein	chr	NA		NA		COG:F	PF00293.20	Rv1593c-Rv1593c
Rv1594	nadA	NA	1050	1794755	1795805	+	quinolinate synthetase	chr	GO:0008987,GO:0009435	EC:4.1.99.-	KEGG:00280,KEGG:00624,KEGG:01053	PWY:PYRIDNUCSYN-PWY	NA	PF02445.8	nadA-nadC
Rv1595	nadB	NA	1584	1795804	1797388	+	L-aspartate oxidase	chr	GO:0008734	EC:1.4.3.16	KEGG:00760,KEGG:00252	PWY:PYRIDNUCSYN-PWY	COG:H	PF00890.16,PF07992.6	nadA-nadC
Rv1596	nadC	NA	858	1797387	1798245	+	nicotinate-nucleotide pyrophosphatase	chr	GO:0004514	EC:2.4.2.19	KEGG:00760	PWY:PYRIDNUCSYN-PWY	COG:H	PF01729.11,PF02749.8	nadA-nadC
Rv1597	NA		759	1798293	1799052	+	hypothetical protein	chr	NA		NA		NA	PF08241.4	Rv1597-Rv1597
Rv1598c	NA	Rv1598	411	1799072	1799483	-	conserved hypothetical protein	chr	NA		NA		NA		Rv1598c-Rv1598c
Rv1599	hisD	NA	1317	1799582	1800899	+	histidinol dehydrogenase	chr	GO:0004399	EC:1.1.1.23	KEGG:00340	PWY:HISTSYN-PWY	NA	PF00815.12	hisD-hisI
Rv1600	hisC1	NA	1143	1800895	1802038	+	histidinol-phosphate aminotransferase	chr	GO:0004400	EC:2.6.1.9	KEGG:00340,KEGG:00350,KEGG:00401,KEGG:00360,KEGG:00400	PWY:HISTSYN-PWY,PWY:BSUBPHENYLSYN-PWY	COG:E	PF00155.13	hisD-hisI
Rv1601	hisB	NA	633	1802034	1802667	+	imidazole glycerol-phosphate dehydratase	chr	GO:0004424	EC:4.2.1.19	KEGG:00340	PWY:HISTSYN-PWY	NA	PF00475.10	hisD-hisI
Rv1602	hisH	NA	621	1802663	1803284	+	amidotransferase	chr	GO:0003824	EC:2.4.2.-	KEGG:00340	NA	COG:E	PF00117.20	hisD-hisI
Rv1603	hisA	NA	738	1803293	1804031	+	phosphoribosylformimino-5-aminoimidazole carboxamide ribotide isomerase	chr	GO:0003949	EC:5.3.1.16	KEGG:00340	PWY:HISTSYN-PWY	COG:E	PF00977.13	hisD-hisI
Rv1604	impA	NA	813	1804038	1804851	+	inositol-monophosphatase	chr	GO:0004401	EC:3.1.3.15	KEGG:00340	NA	COG:G	PF00459.17	hisD-hisI
Rv1605	hisF	NA	804	1804852	1805656	+	cyclase	chr	GO:0000105	EC:4.1.3.-	KEGG:00627,KEGG:00130,KEGG:00360,KEGG:00621,KEGG:00340,KEGG:00620,KEGG:00622	NA	COG:E	PF00977.13	hisD-hisI
Rv1606	hisI	NA	348	1805652	1806000	+	phosphoribosyl-AMP-1,6-cyclohydrolase	chr	GO:0004635	EC:3.5.4.19	KEGG:00340	PWY:HISTSYN-PWY	NA	PF01502.10	hisD-hisI
Rv1607	chaA	NA	1083	1806180	1807263	+	ionic transporter membrane protein	chr	NA		NA		COG:P	PF01699.16	chaA-chaA
Rv1608c	bcpB	Rv1608	465	1807297	1807762	-	peroxidoxin	chr	NA		NA		COG:O	PF00578.13,PF08534.2	bcpB-bcpB
Rv1609	trpE	NA	1551	1807902	1809453	+	anthranilate synthase component I	chr	GO:0004049	EC:4.1.3.27	KEGG:00400,KEGG:02020	PWY:TRPSYN-PWY	COG:E,COG:H	PF00425.10,PF04715.5	trpE-Rv1610
Rv1610	NA		708	1809442	1810150	+	conserved membrane protein	chr	NA		NA		NA		trpE-Rv1610
Rv1611	trpC	NA	819	1810239	1811058	+	indole-3-glycerol phosphate synthase	chr	GO:0004425	EC:4.1.1.48	KEGG:00400,KEGG:02020	PWY:TRPSYN-PWY	COG:E	PF00218.13	trpC-trpC
Rv1612	trpB	NA	1233	1811126	1812359	+	tryptophan synthase, beta subunit	chr	GO:0004834	EC:4.2.1.20	KEGG:02020,KEGG:00400	PWY:TRPSYN-PWY	COG:E	PF00291.17	trpB-lgt
Rv1613	trpA	NA	813	1812358	1813171	+	tryptophan synthase, alpha subunit	chr	GO:0004834	EC:4.2.1.20	KEGG:02020,KEGG:00400	PWY:TRPSYN-PWY	COG:E	PF00290.12	trpB-lgt
Rv1614	lgt	NA	1407	1813170	1814577	+	prolipoprotein diacylglyceryl transferases	chr	NA	EC:2.4.99.-	KEGG:00603,KEGG:00604,KEGG:01031,KEGG:00602	NA		PF01790.10	trpB-lgt
Rv1615	NA		441	1815252	1815693	+	hypothetical membrane protein	chr	NA		NA		COG:S	PF05154.8	Rv1615-Rv1616
Rv1616	NA		399	1815682	1816081	+	conserved membrane protein	chr	NA		NA		NA		Rv1615-Rv1616
Rv1617	pykA	NA	1419	1816188	1817607	+	pyruvate kinase	chr	GO:0004743	EC:2.7.1.40	KEGG:04930,KEGG:04910,KEGG:00710,KEGG:00230,KEGG:00620,KEGG:00010	PWY:GLYCOLYSIS,PWY:FERMENTATION-PWY,PWY:ANARESP1-PWY,PWY:P122-PWY	NA	PF00224.13,PF02887.8	pykA-tesB1
Rv1618	tesB1	NA	903	1817614	1818517	+	acyl-CoA thioesterase II	chr	NA	EC:3.1.2.-	KEGG:00632,KEGG:00903,KEGG:00130	NA	COG:I	PF02551.7	pykA-tesB1
Rv1619	NA		1455	1818574	1820029	+	conserved membrane protein	chr	NA		NA		COG:S	PF04329.4,PF04330.5,PF04331.4	Rv1619-Rv1619
Rv1620c	cydC	Rv1620	1731	1819962	1821693	-	transmembrane ATP-binding protein ABC transporter	chr	GO:0005524,GO:0016021,GO:0006810,GO:0016887	NA		NA	COG:V	PF00005.19	cydC-cydD
Rv1621c	cydD	Rv1621	1584	1821689	1823273	-	transmembrane ATP-binding protein ABC transporter	chr	GO:0016887,GO:0005524,GO:0016021,GO:0006810	NA		NA	COG:C,COG:O	PF00005.19	cydC-cydD
Rv1622c	cydB	Rv1622	1041	1823359	1824400	-	membrane cytochrome D ubiquinol oxidase subunit II	chr	GO:0006118,GO:0016020	EC:1.10.3.-	KEGG:00190	NA	COG:C	PF02322.7	cydB-cydA
Rv1623c	cydA	Rv1623	1458	1824429	1825887	-	membrane cytochrome D ubiquinol oxidase subunit I	chr	GO:0016491,GO:0006118,GO:0016020	EC:1.10.3.-	KEGG:00190	NA	COG:C	PF01654.9	cydB-cydA
Rv1624c	NA	Rv1624	588	1825997	1826585	-	conserved membrane protein	chr	NA		NA		COG:S	PF03729.5	Rv1624c-cya
Rv1625c	cya	Rv1625	1332	1826613	1827945	-	membrane-anchored adenylyl cyclase	chr	GO:0004016	EC:4.6.1.1	KEGG:04540,KEGG:04742,KEGG:04740,KEGG:04914,KEGG:00230,KEGG:04020,KEGG:04720,KEGG:04912,KEGG:04916	NA	COG:T	PF00211.12	Rv1624c-cya
Rv1626	NA		618	1828179	1828797	+	two component system transcriptional regulator	chr	NA		NA		COG:T	PF00072.16,PF03861.6	Rv1626-Rv1626
Rv1627c	NA	Rv1627	1209	1828864	1830073	-	nonspecific lipid-transfer protein	chr	NA		NA		COG:I	NA	Rv1627c-Rv1628c
Rv1628c	NA	Rv1628	492	1830069	1830561	-	conserved hypothetical protein	chr	NA		NA		NA	PF01796.9	Rv1627c-Rv1628c
Rv1629	polA	NA	2715	1830664	1833379	+	DNA polymerase I	chr	GO:0003887	EC:2.7.7.7	KEGG:00230,KEGG:03030,KEGG:00240	NA	COG:L,COG:L	PF00476.12,PF01367.12,PF02739.8	polA-polA
Rv1630	rpsA	NA	1446	1833541	1834987	+	30S ribosomal protein S1	chr	GO:0003723	NA		NA	COG:J	PF00575.15	rpsA-coaE
Rv1631	coaE	NA	1224	1835012	1836236	+	dephospho-CoA kinase	chr	GO:0004140	EC:2.7.1.24	KEGG:00770	PWY:COA-PWY	COG:H	PF01121.12,PF04229.6	rpsA-coaE
Rv1632c	NA	Rv1632	444	1836386	1836830	-	hypothetical protein	chr	NA		NA		COG:S	PF04167.5	Rv1632c-Rv1632c
Rv1633	uvrB	NA	2097	1837074	1839171	+	excinuclease ABC subunit B	chr	GO:0004518,GO:0003677,GO:0006289,GO:0004386,GO:0003676,GO:0005524	NA		NA	COG:L	PF00271.23,PF02151.11	uvrB-Rv1634
Rv1634	NA		1416	1839167	1840583	+	drug efflux membrane protein	chr	NA		NA		NA	PF07690.8	uvrB-Rv1634
Rv1635c	NA	Rv1635	1671	1840571	1842242	-	conserved membrane protein	chr	NA		NA		COG:S	NA	Rv1635c-Rv1635c
Rv1636	TB15.3	NA	441	1842450	1842891	+	iron-regulated conserved hypothetical protein	chr	NA		NA		COG:T	PF00582.18	TB15.3-TB15.3
Rv1637c	NA	Rv1637	795	1842897	1843692	-	conserved hypothetical protein	chr	NA		NA		COG:R	PF00753.19	Rv1637c-Rv1637c
Rv1638	uvrA	NA	2919	1843740	1846659	+	excinuclease ABC subunit A	chr	GO:0016887,GO:0005524	NA		NA	COG:L	PF00005.19
Rv1638A	NA		258	1846715	1846973	-	conserved hypothetical protein	chr	NA		NA		COG:T,COG:K	NA	Rv1638A-Rv1638A
Rv1639c	NA	Rv1639	1470	1846988	1848458	-	conserved membrane protein	chr	NA		NA		COG:R	PF00756.12	Rv1639c-Rv1639c
Rv1640c	lysS	Rv1640	3519	1848516	1852035	-	lysyl-tRNA synthetase 2 lysX	chr	NA	EC:6.1.1.6	KEGG:00300,KEGG:00970,KEGG:05030	NA	COG:J,COG:S	PF00152.12,PF01336.17,PF04329.4,PF04330.5,PF04331.4	lysS-lysS
Rv1641	infC	NA	606	1852272	1852878	+	initiation factor IF-3	chr	GO:0006413,GO:0003743	NA		NA	COG:J	PF00707.14,PF05198.8	infC-infC
Rv1642	rpmI	NA	195	1852927	1853122	+	50S ribosomal protein L35	chr	GO:0006412,GO:0005622,GO:0003735,GO:0005840	NA		NA	COG:J	PF01632.11	rpmI-rpmI
Rv1643	rplT	NA	390	1853183	1853573	+	50S ribosomal protein L20	chr	GO:0005840,GO:0003723,GO:0005622,GO:0006412,GO:0003735	NA		NA		PF00453.10	rplT-tsnR
Rv1644	tsnR	NA	783	1853605	1854388	+	23S rRNA methyltransferase	chr	NA		NA		COG:J	PF00588.11,PF08032.4	rplT-tsnR
Rv1645c	NA	Rv1645	1056	1854398	1855454	-	conserved hypothetical protein	chr	NA		NA		COG:S	NA	Rv1645c-Rv1645c
Rv1646	PE17	NA	933	1855763	1856696	+	PE family protein	chr	NA		NA		NA	PF00934.12	PE17-PE17
Rv1647	NA		951	1856773	1857724	+	conserved hypothetical protein	chr	NA		NA		COG:T	NA	Rv1647-Rv1648
Rv1648	NA		807	1857730	1858537	+	transmembrane protein	chr	NA		NA		NA		Rv1647-Rv1648
Rv1649	pheS	NA	1026	1858732	1859758	+	phenylalanyl-tRNA synthetase alpha chain	chr	GO:0004826	EC:6.1.1.20	KEGG:00400,KEGG:00970	PWY:TRNA-CHARGING-PWY	COG:J	PF01409.12,PF02912.10	pheS-pheT
Rv1650	pheT	NA	2496	1859757	1862253	+	phenylalanyl-tRNA synthetase beta chain	chr	GO:0004826	EC:6.1.1.20	KEGG:00400,KEGG:00970	PWY:TRNA-CHARGING-PWY	COG:J,COG:R	PF01588.12,PF03147.6,PF03483.9,PF03484.7	pheS-pheT
Rv1651c	PE_PGRS30	Rv1651	3036	1862346	1865382	-	PE-PGRS family protein	chr	NA		NA		NA	PF00934.12	PE_PGRS30-PE_PGRS30
Rv1652	argC	NA	1059	1865575	1866634	+	N-acetl-gamma-glutamyl-phoshate reductase	chr	GO:0003942	EC:1.2.1.38	KEGG:00220	PWY:ARGSYNBSUB-PWY	COG:E	PF01118.16,PF02774.10	argC-argG
Rv1653	argJ	NA	1215	1866630	1867845	+	glutamate n-acetyltransferase	chr	NA	EC:2.3.1.35,EC:2.3.1.1	KEGG:00220	PWY:ARGSYNBSUB-PWY	NA	PF01960.10	argC-argG
Rv1654	argB	NA	885	1867841	1868726	+	acetylglutamate kinase	chr	GO:0003991	EC:2.7.2.8	KEGG:00220	PWY:ARGSYNBSUB-PWY	COG:E	PF00696.20	argC-argG
Rv1655	argD	NA	1203	1868722	1869925	+	acetylornithine aminotransferase	chr	NA	EC:2.6.1.11,EC:2.6.1.17	KEGG:00220,KEGG:00300	PWY:ARGSYNBSUB-PWY	COG:E	PF00202.13	argC-argG
Rv1656	argF	NA	924	1869921	1870845	+	ornithine carbamoyltransferase	chr	GO:0004585	EC:2.1.3.3	KEGG:00330,KEGG:00220	PWY:ARGORNCAT-PWY,PWY:CITRULLINE-DEG-PWY,PWY:ARGSYNBSUB-PWY,PWY:CITRULBIO-PWY	COG:E	PF00185.16,PF02729.13	argC-argG
Rv1657	argR	NA	513	1870841	1871354	+	arginine repressor	chr	NA		NA		COG:K	PF01316.13,PF02863.10	argC-argG
Rv1658	argG	NA	1197	1871362	1872559	+	argininosuccinate synthase	chr	GO:0004055	EC:6.3.4.5	KEGG:00220,KEGG:00330,KEGG:00252	PWY:ARGSYNBSUB-PWY	COG:E	PF00764.11	argC-argG
Rv1659	argH	NA	1413	1872638	1874051	+	argininosuccinate lyase	chr	GO:0004056	EC:4.3.2.1	KEGG:00330,KEGG:00252,KEGG:00220	PWY:ARGSYNBSUB-PWY	COG:E	PF00206.12	argH-argH
Rv1660	pks10	NA	1062	1874159	1875221	+	chalcone synthase	chr	NA	EC:2.3.1.74	KEGG:00941	PWY:PWY1F-FLAVSYN	COG:Q	PF00195.11,PF02797.7,PF08392.4,PF08541.2	pks10-pks10
Rv1661	pks7	NA	6381	1875303	1881684	+	polyketide synthase	chr	NA		NA		COG:Q	PF00106.17,PF00107.18,PF00109.18,PF00550.17,PF00698.13,PF01370.13,PF02801.14,PF08240.4,PF08659.2	pks7-pks9
Rv1662	pks8	NA	4809	1881703	1886512	+	polyketide synthase	chr	NA		NA		COG:Q	PF00107.18,PF00109.18,PF00698.13,PF02801.14,PF08240.4,PF08990.3	pks7-pks9
Rv1663	pks17	NA	1509	1886511	1888020	+	polyketide synthase	chr	NA		NA		NA	PF00106.17,PF00550.17,PF01370.13,PF08659.2	pks7-pks9
Rv1664	pks9	NA	3054	1888025	1891079	+	polyketide synthase	chr	NA		NA		COG:Q	PF00109.18,PF00550.17,PF00698.13,PF02801.14	pks7-pks9
Rv1665	pks11	NA	1062	1891225	1892287	+	chalcone synthase	chr	NA		NA	PWY:PWY1F-FLAVSYN	COG:Q	PF00195.11,PF02797.7,PF08392.4,PF08541.2	pks11-pks11
Rv1666c	cyp139	Rv1666	1293	1892269	1893562	-	cytochrome P450 139	chr	NA		NA		COG:Q	PF00067.14	cyp139-Rv1668c
Rv1667c	NA	Rv1667	654	1893576	1894230	-	macrolide-transport ATP-binding protein ABC transporter	chr	NA		NA		COG:R	PF00005.19	cyp139-Rv1668c
Rv1668c	NA	Rv1668	1119	1894223	1895342	-	macrolide-transport ATP-binding protein ABC transporter	chr	NA		NA		COG:R	PF00005.19	cyp139-Rv1668c
Rv1669	NA		363	1895724	1896087	+	hypothetical protein	chr	NA		NA		NA		Rv1669-Rv1671
Rv1670	NA		348	1896119	1896467	+	conserved hypothetical protein	chr	NA		NA		NA	PF04248.4	Rv1669-Rv1671
Rv1671	NA		393	1896474	1896867	+	membrane protein	chr	NA		NA		NA		Rv1669-Rv1671
Rv1672c	NA	Rv1672	1332	1896875	1898207	-	conserved membrane transport protein	chr	NA		NA		NA	PF07690.8	Rv1672c-Rv1672c
Rv1673c	NA	Rv1673	933	1898299	1899232	-	conserved hypothetical protein	chr	NA		NA		COG:E	PF01841.11	Rv1673c-Rv1674c
Rv1674c	NA	Rv1674	657	1899259	1899916	-	transcriptional regulator	chr	NA		NA		COG:K,COG:P	PF00581.12,PF01022.12,PF02082.12	Rv1673c-Rv1674c
Rv1675c	NA	Rv1675	735	1900240	1900975	-	transcriptional regulator	chr	NA		NA		COG:T	PF00027.21	Rv1675c-Rv1675c
Rv1676	NA		705	1901046	1901751	+	hypothetical protein	chr	NA		NA		NA	PF00578.13,PF08534.2	Rv1676-dsbF
Rv1677	dsbF	NA	549	1901747	1902296	+	lipoprotein	chr	NA		NA		COG:C,COG:O	PF00578.13,PF08534.2	Rv1676-dsbF
Rv1678	NA		903	1902396	1903299	+	membrane protein	chr	NA		NA		NA		Rv1678-moeX
Rv1679	fadE16	NA	1122	1903298	1904420	+	acyl-CoA dehydrogenase	chr	NA		NA		COG:I	PF00441.16,PF08028.3	Rv1678-moeX
Rv1680	NA		825	1904428	1905253	+	hypothetical protein	chr	NA		NA		COG:P	NA	Rv1678-moeX
Rv1681	moeX	NA	993	1905249	1906242	+	molybdopterin biosynthesis protein	chr	NA		NA		COG:R	PF04055.13	Rv1678-moeX
Rv1682	NA		918	1906402	1907320	+	conserved hypothetical protein	chr	NA		NA		NA		Rv1682-Rv1682
Rv1683	NA		3000	1907593	1910593	+	long-chain acyl-CoA synthase	chr	GO:0008415,GO:0042619	NA		NA	COG:I,COG:Q,COG:Q,COG:I	PF00501.20,PF00561.12	Rv1683-Rv1684
Rv1684	NA		225	1910585	1910810	+	conserved hypothetical protein	chr	NA		NA		NA	PF03966.8	Rv1683-Rv1684
Rv1685c	NA	Rv1685	624	1910775	1911399	-	conserved hypothetical protein	chr	NA		NA		COG:K	PF00440.15	Rv1685c-Rv1686c
Rv1686c	NA	Rv1686	681	1911400	1912081	-	conserved membrane protein	chr	NA		NA		COG:V	PF01061.16	Rv1685c-Rv1686c
Rv1687c	NA	Rv1687	768	1912152	1912920	-	ABC transporter ATP-binding protein	chr	NA		NA		COG:V	PF00005.19	Rv1687c-Rv1687c
Rv1688	mpg	NA	612	1912978	1913590	+	3-methyladenine DNA glycosylase	chr	NA		NA		NA	PF02245.8	mpg-tyrS
Rv1689	tyrS	NA	1275	1913601	1914876	+	tyrosyl-tRNA synthase	chr	GO:0004831	EC:6.1.1.1	KEGG:00400,KEGG:00970	PWY:TRNA-CHARGING-PWY	COG:J	PF00579.17,PF01479.17	mpg-tyrS
Rv1690	lprJ	NA	384	1915526	1915910	+	lipoprotein	chr	NA		NA		NA	PF05305.6	lprJ-recN
Rv1691	NA		753	1915948	1916701	+	conserved hypothetical protein	chr	NA		NA		NA	PF07721.6	lprJ-recN
Rv1692	NA		1062	1916697	1917759	+	phosphatase	chr	NA	EC:3.1.3.41	KEGG:00361	NA	COG:G	PF00702.18	lprJ-recN
Rv1693	NA		177	1917755	1917932	+	conserved hypothetical protein	chr	NA		NA		NA		lprJ-recN
Rv1694	tlyA	NA	807	1917939	1918746	+	cytotoxin|haemolysin	chr	NA		NA		COG:J	PF01479.17,PF01728.11	lprJ-recN
Rv1695	ppnK	NA	924	1918745	1919669	+	inorganic polyphosphate/ATP-NAD kinase	chr	GO:0003951	EC:2.7.1.23	KEGG:00760	PWY:NADPHOS-DEPHOS-PWY	COG:G	PF01513.13	lprJ-recN
Rv1696	recN	NA	1764	1919682	1921446	+	DNA repair protein	chr	GO:0005694,GO:0051276,GO:0005524	NA		NA	COG:L	PF02463.11	lprJ-recN
Rv1697	NA		1182	1921541	1922723	+	conserved hypothetical protein	chr	NA		NA		COG:S	NA	Rv1697-Rv1698
Rv1698	NA		945	1922744	1923689	+	conserved hypothetical protein	chr	NA		NA		NA		Rv1697-Rv1698
Rv1699	pyrG	NA	1761	1923828	1925589	+	CTP synthase	chr	GO:0003883	EC:6.3.4.2	KEGG:00240	PWY:PWY0-162	COG:F	PF00117.20,PF06418.6	pyrG-Rv1701
Rv1700	NA		624	1925581	1926205	+	conserved hypothetical protein	chr	GO:0047631	EC:3.6.1.13	KEGG:00230	NA	COG:L,COG:R	PF00293.20	pyrG-Rv1701
Rv1701	NA		936	1926201	1927137	+	integrase	chr	NA		NA		COG:L	PF00589.14,PF02899.9	pyrG-Rv1701
Rv1702c	NA	Rv1702	1365	1927210	1928575	-	conserved hypothetical protein	chr	NA		NA		NA	PF02720.9	Rv1702c-Rv1702c
Rv1703c	NA	Rv1703	591	1929130	1929721	-	catechol-O-methyltransferase	chr	NA		NA		COG:R	PF01596.9	Rv1703c-Rv1703c
Rv1704c	cycA	Rv1704	1671	1929785	1931456	-	D-serine/alanine/glycine transporter protein	chr	NA		NA		COG:E	PF00324.13	cycA-cycA
Rv1705c	PPE22	Rv1705	1158	1931496	1932654	-	PPE family protein	chr	NA		NA		NA	PF00823.11	PPE22-PPE23
Rv1706A	NA		168	1934481	1934649	-	conserved hypothetical protein	chr	NA		NA		NA		Rv1706A-Rv1706A
Rv1706c	PPE23	Rv1706	1185	1932693	1933878	-	PPE family protein	chr	NA		NA		NA	PF00823.11	PPE22-PPE23
Rv1707	NA		1461	1934881	1936342	+	conserved membrane protein	chr	GO:0015137,GO:0008324,GO:0006810,GO:0015746,GO:0016021,GO:0006813,GO:0005215	NA		NA	COG:P	PF00860.12,PF00916.12,PF01740.13	Rv1707-engA
Rv1708	NA		957	1936359	1937316	+	initiation inhibitor protein	chr	NA		NA		COG:D,COG:D	PF01656.15	Rv1707-engA
Rv1709	NA		837	1937312	1938149	+	conserved hypothetical protein	chr	NA		NA		COG:S	PF02616.6	Rv1707-engA
Rv1710	NA		696	1938145	1938841	+	conserved hypothetical protein	chr	NA		NA		NA	PF04079.8	Rv1707-engA
Rv1711	NA		765	1938837	1939602	+	conserved hypothetical protein	chr	NA		NA		COG:J	PF00849.14,PF01479.17	Rv1707-engA
Rv1712	cmk	NA	693	1939598	1940291	+	cytidylate kinase	chr	GO:0004127	EC:2.7.4.14	KEGG:00240	PWY:PWY0-163	COG:F	PF02224.10	Rv1707-engA
Rv1713	engA	NA	1392	1940287	1941679	+	GTP-binding protein	chr	GO:0005525,GO:0005622	NA		NA	COG:R	PF01926.15,PF08477.5	Rv1707-engA
Rv1714	NA		813	1941852	1942665	+	oxidoreductase	chr	NA		NA		COG:Q,COG:R,COG:I	PF00106.17,PF08659.2	Rv1714-Rv1717
Rv1715	fadB3	NA	915	1942658	1943573	+	3-hydroxybutyryl-CoA dehydrogenase	chr	GO:0008691	EC:1.1.1.157	KEGG:00632,KEGG:00650	NA	COG:I	PF00725.14,PF02737.10,PF03446.7	Rv1714-Rv1717
Rv1716	NA		831	1943575	1944406	+	conserved hypothetical protein	chr	NA		NA		COG:R	PF04199.5	Rv1714-Rv1717
Rv1717	NA		351	1944405	1944756	+	conserved hypothetical protein	chr	NA		NA		COG:S	PF07883.3	Rv1714-Rv1717
Rv1718	NA		819	1944808	1945627	+	conserved hypothetical protein	chr	NA		NA		COG:S	PF05853.4	Rv1718-Rv1719
Rv1719	NA		780	1945640	1946420	+	transcriptional regulator	chr	NA		NA		COG:K	PF00325.12,PF01614.10,PF08279.4,PF09339.2	Rv1718-Rv1719
Rv1720c	NA	Rv1720	390	1947029	1947419	-	conserved hypothetical protein	chr	NA		NA		COG:R	NA	Rv1720c-Rv1721c
Rv1721c	NA	Rv1721	228	1947415	1947643	-	conserved hypothetical protein	chr	NA		NA		NA		Rv1720c-Rv1721c
Rv1722	NA		1485	1947860	1949345	+	carboxylase	chr	NA		NA		COG:I	NA	Rv1722-Rv1723
Rv1723	NA		1248	1949341	1950589	+	hydrolase	chr	NA		NA		COG:V	PF00144.16	Rv1722-Rv1723
Rv1724c	NA	Rv1724	420	1950631	1951051	-	hypothetical protein	chr	NA		NA		NA		Rv1724c-Rv1725c
Rv1725c	NA	Rv1725	711	1951040	1951751	-	conserved hypothetical protein	chr	NA		NA		COG:K	PF01638.9	Rv1724c-Rv1725c
Rv1726	NA		1386	1951851	1953237	+	oxidoreductase	chr	NA		NA		COG:C	PF01565.15,PF08031.4	Rv1726-Rv1727
Rv1727	NA		570	1953269	1953839	+	conserved hypothetical protein	chr	NA		NA		NA		Rv1726-Rv1727
Rv1728c	NA	Rv1728	771	1953863	1954634	-	conserved hypothetical protein	chr	NA		NA		NA		Rv1728c-Rv1729c
Rv1729c	NA	Rv1729	939	1954630	1955569	-	conserved hypothetical protein	chr	NA		NA		COG:Q	PF02409.10	Rv1728c-Rv1729c
Rv1730c	NA	Rv1730	1554	1955691	1957245	-	penicillin-binding protein	chr	GO:0008800	EC:3.5.2.6	KEGG:02020,KEGG:00312,KEGG:00311	NA	COG:V	PF00144.16	Rv1730c-Rv1730c
Rv1731	gabD2	NA	1557	1957676	1959233	+	succinate-semialdehyde dehydrogenase [NADP+]-dependent	chr	NA		NA		COG:C	PF00171.14	gabD2-gabD2
Rv1732c	NA	Rv1732	549	1959242	1959791	-	conserved hypothetical protein	chr	NA		NA		COG:O,COG:C	PF00578.13,PF08534.2	Rv1732c-Rv1732c
Rv1733c	NA	Rv1733	633	1959854	1960487	-	conserved membrane protein	chr	NA		NA		NA		Rv1733c-Rv1733c
Rv1734c	NA	Rv1734	243	1960773	1961016	-	conserved hypothetical protein	chr	GO:0004742	EC:2.3.1.12	KEGG:00620,KEGG:00252,KEGG:00010	NA	COG:C	NA	Rv1734c-Rv1734c
Rv1735c	NA	Rv1735	498	1961290	1961788	-	hypothetical membrane protein	chr	NA		NA		COG:P	NA	Rv1735c-Rv1735c
Rv1736c	narX	Rv1736	1959	1962227	1964186	-	nitrate reductase	chr	GO:0008940	EC:1.7.99.4	KEGG:02020,KEGG:00910	NA	COG:C,COG:C,COG:C	PF02613.7,PF02665.6	narX-narK2
Rv1737c	narK2	Rv1737	1188	1964182	1965370	-	nitrate/nitrite transporter	chr	NA		NA		COG:P	PF07690.8	narX-narK2
Rv1738	NA		285	1965656	1965941	+	conserved hypothetical protein	chr	NA		NA		NA	PF08962.3	Rv1738-Rv1738
Rv1739c	NA	Rv1739	1683	1965954	1967637	-	sulphate-transport transmembrane protein ABC transporter	chr	NA		NA		COG:P	PF00916.12,PF01740.13	Rv1739c-Rv1739c
Rv1740	NA		213	1967704	1967917	+	conserved hypothetical protein	chr	NA		NA		COG:S	PF07704.3	Rv1740-Rv1742
Rv1741	NA		249	1967916	1968165	+	conserved hypothetical protein	chr	NA		NA		COG:S	NA	Rv1740-Rv1742
Rv1742	NA		738	1968172	1968910	+	hypothetical protein	chr	NA		NA		NA		Rv1740-Rv1742
Rv1743	pknE	NA	1701	1969003	1970704	+	transmembrane serine/threonine-protein kinase E	chr	NA		NA		COG:K,COG:L,COG:R,COG:O,COG:T	PF00069.17	pknE-pknE
Rv1744c	NA	Rv1744	402	1970988	1971390	-	membrane protein	chr	NA		NA		NA		Rv1744c-idi
Rv1745c	idi	Rv1745	612	1971379	1971991	-	isopentenyl-diphosphate delta-isomerase	chr	GO:0004452	EC:5.3.3.2	KEGG:00900,KEGG:00100	PWY:POLYISOPRENSYN-PWY	COG:I	PF00293.20	Rv1744c-idi
Rv1746	pknF	NA	1431	1972137	1973568	+	anchored-membrane serine/threonine-protein kinase	chr	NA		NA		COG:T,COG:K,COG:R	PF00069.17	pknF-pknF
Rv1747	NA		2598	1973629	1976227	+	conserved transmembrane ATP-binding protein ABC transporter	chr	NA		NA		COG:V	PF00005.19,PF00498.18,PF01061.16	Rv1747-Rv1747
Rv1748	NA		732	1976599	1977331	+	hypothetical protein	chr	NA		NA		NA		Rv1748-Rv1748
Rv1749c	NA	Rv1749	558	1977327	1977885	-	membrane protein	chr	NA		NA		NA		Rv1749c-Rv1749c
Rv1750c	fadD1	Rv1750	1599	1977968	1979567	-	fatty-acid-CoA ligase	chr	NA		NA		COG:Q,COG:I	PF00501.20	fadD1-fadD1
Rv1751	NA		1383	1979620	1981003	+	oxidoreductase	chr	NA		NA		COG:H,COG:C	PF01266.16,PF01494.11	Rv1751-Rv1751
Rv1752	NA		450	1981129	1981579	+	conserved hypothetical protein	chr	NA		NA		COG:R	NA	Rv1752-Rv1752
Rv1753c	PPE24	Rv1753	3162	1981613	1984775	-	PPE family protein	chr	NA		NA		COG:N	PF00823.11,PF01469.10	PPE24-PPE24
Rv1754c	NA	Rv1754	1692	1984978	1986670	-	conserved hypothetical protein	chr	NA		NA		NA		Rv1754c-Rv1754c
Rv1755c	plcD	Rv1755	843	1986853	1987696	-	phospholipase C 4	chr	NA		NA		NA	PF04185.6	plcD-plcD
Rv1756c	NA	Rv1756	885	1987744	1988629	-	transposase	chr	NA		NA		COG:L	PF00665.18	Rv1756c-Rv1756c
Rv1757c	NA	Rv1757	327	1988679	1989006	-	transposase	chr	NA		NA		COG:L	PF01527.12	Rv1757c-Rv1757c
Rv1758	cut1	NA	525	1989041	1989566	+	cutinase	chr	NA		NA		NA	PF01083.14	cut1-cut1
Rv1759c	wag22	Rv1759	2745	1989832	1992577	-	PE-PGRS family protein	chr	NA		NA		NA	PF00934.12	wag22-wag22
Rv1760	NA		1509	1993152	1994661	+	conserved hypothetical protein	chr	NA		NA		NA	PF03007.8	Rv1760-Rv1760
Rv1761c	NA	Rv1761	384	1994670	1995054	-	hypothetical exported protein	chr	NA		NA		NA		Rv1761c-Rv1762c
Rv1762c	NA	Rv1762	789	1995053	1995842	-	hypothetical protein	chr	NA		NA		NA	PF01906.9	Rv1761c-Rv1762c
Rv1763	NA		327	1996151	1996478	+	transposase	chr	NA		NA		COG:L	PF01527.12	Rv1763-Rv1763
Rv1764	NA		885	1996528	1997413	+	transposase	chr	NA		NA		COG:L	PF00665.18	Rv1764-Rv1764
Rv1765A	NA		216	1999141	1999357	-	transposase	chr	NA		NA		COG:L	NA	Rv1765A-Rv1765A
Rv1765c	NA	Rv1765	1098	1997417	1998515	-	conserved hypothetical protein	chr	NA		NA		NA	PF01844.15,PF02720.9	Rv1765c-Rv1765c
Rv1766	NA		270	1999736	2000006	+	conserved hypothetical protein	chr	NA		NA		COG:S	PF02583.9	Rv1766-Rv1766
Rv1767	NA		360	2000073	2000433	+	conserved hypothetical protein	chr	NA	EC:4.1.1.44	KEGG:00362	NA	COG:S	PF02627.12	Rv1767-Rv1767
Rv1768	PE_PGRS31	NA	1857	2000613	2002470	+	PE-PGRS family protein	chr	NA		NA		NA	PF00934.12	PE_PGRS31-PE_PGRS31
Rv1769	NA		1245	2002625	2003870	+	conserved hypothetical protein	chr	NA		NA		COG:E	NA	Rv1769-Rv1771
Rv1770	NA		1287	2003877	2005164	+	conserved hypothetical protein	chr	NA		NA		COG:R	NA	Rv1769-Rv1771
Rv1771	NA		1287	2005160	2006447	+	oxidoreductase	chr	NA		NA		COG:C	PF01565.15,PF04030.6	Rv1769-Rv1771
Rv1772	NA		312	2006635	2006947	+	hypothetical protein	chr	NA		NA		COG:T	PF03861.6	Rv1772-Rv1772
Rv1773c	NA	Rv1773	747	2007019	2007766	-	transcriptional regulator	chr	NA		NA		COG:K	PF01614.10,PF09339.2	Rv1773c-Rv1773c
Rv1774	NA		1341	2007831	2009172	+	oxidoreductase	chr	NA		NA		COG:C	PF01565.15	Rv1774-Rv1775
Rv1775	NA		819	2009171	2009990	+	conserved hypothetical protein	chr	NA		NA		NA		Rv1774-Rv1775
Rv1776c	NA	Rv1776	561	2009994	2010555	-	transcriptional regulator	chr	NA		NA		COG:K	PF00440.15	Rv1776c-Rv1776c
Rv1777	cyp144	NA	1305	2010655	2011960	+	cytochrome P450 144	chr	NA		NA		COG:Q	PF00067.14	cyp144-cyp144
Rv1778c	NA	Rv1778	450	2012080	2012530	-	hypothetical protein	chr	NA		NA		NA		Rv1778c-Rv1778c
Rv1779c	NA	Rv1779	1794	2012685	2014479	-	hypothetical membrane protein	chr	NA		NA		NA		Rv1779c-Rv1779c
Rv1780	NA		564	2014698	2015262	+	conserved hypothetical protein	chr	NA		NA		NA		Rv1780-Rv1780
Rv1781c	malQ	Rv1781	2175	2015301	2017476	-	4-alpha-glucanotransferase	chr	NA		NA	PWY:GLYCOCAT-PWY	NA	PF02446.9	malQ-malQ
Rv1782	NA		1521	2017739	2019260	+	conserved membrane protein	chr	NA		NA		NA	PF05108.5	Rv1782-Rv1783
Rv1783	NA		1308	2019256	2020564	+	conserved membrane protein	chr	NA		NA		COG:D	NA	Rv1782-Rv1783
Rv1784	NA		2799	2020633	2023432	+	conserved hypothetical protein	chr	NA		NA		COG:D	PF01580.10	Rv1784-Rv1784
Rv1785c	cyp143	Rv1785	1182	2023446	2024628	-	cytochrome P450 143	chr	NA		NA		COG:Q	PF00067.14	cyp143-cyp143
Rv1786	NA		204	2024827	2025031	+	ferredoxin	chr	NA		NA		COG:C	NA	Rv1786-Rv1786
Rv1787	PPE25	NA	1098	2025300	2026398	+	PPE family protein	chr	NA		NA		NA	PF00823.11	PPE25-PPE25
Rv1788	PE18	NA	300	2026476	2026776	+	PE family protein	chr	NA		NA		NA	PF00934.12	PE18-PPE26
Rv1789	PPE26	NA	1182	2026789	2027971	+	PPE family protein	chr	NA		NA		NA	PF00823.11	PE18-PPE26
Rv1790	PPE27	NA	1053	2028424	2029477	+	PPE family protein	chr	NA		NA		NA	PF00823.11	PPE27-PPE27
Rv1791	PE19	NA	300	2029903	2030203	+	PE family protein	chr	NA		NA		NA	PF00934.12	PE19-esxM
Rv1792	esxM	NA	297	2030346	2030643	+	esat-6 like protein	chr	NA		NA		NA	PF06013.4	PE19-esxM
Rv1793	esxN	NA	285	2030693	2030978	+	esat-6 like protein	chr	NA		NA		NA	PF06359.3	esxN-esxN
Rv1794	NA		903	2031065	2031968	+	conserved hypothetical protein	chr	NA		NA		NA		Rv1794-Rv1794
Rv1795	NA		1512	2032239	2033751	+	conserved membrane protein	chr	NA		NA		NA	PF04600.4	Rv1795-Rv1798
Rv1796	mycP5	NA	1758	2033728	2035486	+	proline rich membrane-anchored mycosin	chr	NA		NA		COG:O	PF00082.14	Rv1795-Rv1798
Rv1797	NA		1221	2035482	2036703	+	conserved hypothetical protein	chr	NA		NA		NA		Rv1795-Rv1798
Rv1798	NA		1833	2036699	2038532	+	conserved hypothetical protein	chr	NA		NA		COG:O	PF00004.21	Rv1795-Rv1798
Rv1799	lppT	NA	192	2039158	2039350	+	lipoprotein	chr	NA		NA		NA		lppT-lppT
Rv1800	PPE28	NA	1968	2039452	2041420	+	PPE family protein	chr	NA		NA		NA	PF00823.11,PF08237.3	PPE28-PPE28
Rv1801	PPE29	NA	1272	2042000	2043272	+	PPE family protein	chr	NA		NA		NA	PF00823.11	PPE29-PPE29
Rv1802	PPE30	NA	1392	2043383	2044775	+	PPE family protein	chr	NA		NA		NA	PF00823.11	PPE30-PPE30
Rv1803c	PE_PGRS32	Rv1803	1920	2044922	2046842	-	PE-PGRS family protein	chr	NA		NA		NA	PF00934.12	PE_PGRS32-PE_PGRS32
Rv1804c	NA	Rv1804	327	2047022	2047349	-	conserved hypothetical protein	chr	NA		NA		NA	PF05305.6	Rv1804c-Rv1804c
Rv1805c	NA	Rv1805	348	2047686	2048034	-	hypothetical protein	chr	NA		NA		NA		Rv1805c-Rv1805c
Rv1806	PE20	NA	300	2048071	2048371	+	PE family protein	chr	NA		NA		NA	PF00934.12	PE20-PPE31
Rv1807	PPE31	NA	1200	2048397	2049597	+	PPE family protein	chr	NA		NA		NA	PF00823.11	PE20-PPE31
Rv1808	PPE32	NA	1230	2049920	2051150	+	PPE family protein	chr	NA		NA		NA	PF00823.11	PPE32-PPE32
Rv1809	PPE33	NA	1407	2051281	2052688	+	PPE family protein	chr	NA		NA		NA	PF00823.11	PPE33-PPE33
Rv1810	NA		357	2052932	2053289	+	conserved hypothetical protein	chr	NA		NA		NA	PF05305.6	Rv1810-Rv1810
Rv1811	mgtC	NA	705	2053442	2054147	+	Mg2+ transport ATPase C	chr	NA		NA		COG:S	PF02308.8	mgtC-mgtC
Rv1812c	NA	Rv1812	1203	2054156	2055359	-	dehydrogenase	chr	GO:0003954	EC:1.6.99.3	KEGG:00190	NA	COG:C	PF00070.19,PF07992.6	Rv1812c-Rv1812c
Rv1813c	NA	Rv1813	432	2055680	2056112	-	conserved hypothetical protein	chr	NA		NA		NA		Rv1813c-Rv1813c
Rv1814	erg3	NA	903	2056520	2057423	+	membrane-bound C-5 sterol desaturase	chr	NA		NA		COG:I	NA	erg3-erg3
Rv1815	NA		666	2057527	2058193	+	conserved hypothetical protein	chr	NA		NA		NA		Rv1815-Rv1815
Rv1816	NA		705	2058255	2058960	+	transcriptional regulator	chr	NA		NA		NA	PF00440.15	Rv1816-Rv1816
Rv1817	NA		1464	2059594	2061058	+	flavoprotein	chr	NA		NA		COG:C	PF00890.16,PF01266.16	Rv1817-Rv1817
Rv1818c	PE_PGRS33	Rv1818	1497	2061177	2062674	-	PE-PGRS family protein	chr	NA		NA		NA	PF00934.12	PE_PGRS33-PE_PGRS33
Rv1819c	NA	Rv1819	1920	2062808	2064728	-	drugs-transport transmembrane ATP-binding protein ABC transporter	chr	NA		NA		COG:R	PF00005.19,PF05992.4,PF06472.7	Rv1819c-Rv1819c
Rv1820	ilvG	NA	1644	2064798	2066442	+	acetolactate synthase	chr	NA		NA	PWY:ILEUSYN-PWY	COG:H,COG:E	PF00205.14,PF02775.13,PF02776.10	ilvG-secA2
Rv1821	secA2	NA	2427	2066456	2068883	+	preprotein translocase ATPase	chr	GO:0005515,GO:0003676,GO:0017038,GO:0016020,GO:0005524,GO:0004386	NA		NA	COG:U	PF01043.12,PF07516.5,PF07517.6	ilvG-secA2
Rv1822	pgsA2	NA	630	2069079	2069709	+	CDP-diacylglycerol-glycerol-3-phosphate-3-phosphatidyltransferase	chr	GO:0008444	EC:2.7.8.5	KEGG:00564	PWY:PHOSLIPSYN-PWY	COG:I	PF01066.13	pgsA2-gcvH
Rv1823	NA		924	2069701	2070625	+	conserved hypothetical protein	chr	NA		NA		COG:S	PF05949.4	pgsA2-gcvH
Rv1824	NA		366	2070653	2071019	+	conserved membrane protein	chr	NA		NA		NA	PF06947.4	pgsA2-gcvH
Rv1825	NA		879	2071035	2071914	+	conserved hypothetical protein	chr	NA		NA		COG:S	PF05949.4	pgsA2-gcvH
Rv1826	gcvH	NA	405	2071951	2072356	+	glycine cleavage system H protein	chr	GO:0006546,GO:0005960	NA		NA	COG:E	PF01597.11	pgsA2-gcvH
Rv1827	cfp17	NA	489	2072595	2073084	+	hypothetical protein	chr	NA		NA		COG:T	PF00498.18	cfp17-Rv1828
Rv1828	NA		744	2073080	2073824	+	conserved hypothetical protein	chr	NA		NA		COG:K	PF00376.15	cfp17-Rv1828
Rv1829	NA		495	2073942	2074437	+	conserved hypothetical protein	chr	NA		NA		COG:S	PF02577.6	Rv1829-Rv1829
Rv1830	NA		678	2074840	2075518	+	conserved hypothetical protein	chr	NA		NA		COG:K	NA	Rv1830-Rv1830
Rv1831	NA		258	2075570	2075828	+	hypothetical protein	chr	NA		NA		NA		Rv1831-Rv1831
Rv1832	gcvB	NA	2826	2075876	2078702	+	glycine dehydrogenase	chr	GO:0004375	EC:1.4.4.2	KEGG:00260	PWY:GLYCCAT-PWY	COG:E,COG:E	PF02347.8	gcvB-gcvB
Rv1833c	NA	Rv1833	861	2078928	2079789	-	haloalkane dehalogenase	chr	NA		NA	PWY:GAMMAHEXCHLORDEG-PWY	COG:R	PF00561.12	Rv1833c-Rv1833c
Rv1834	NA		867	2079829	2080696	+	hydrolase	chr	NA		NA		COG:R	PF00561.12	Rv1834-Rv1834
Rv1835c	NA	Rv1835	1887	2080700	2082587	-	conserved hypothetical protein	chr	NA		NA		COG:R	PF02129.10,PF08530.2	Rv1835c-Rv1836c
Rv1836c	NA	Rv1836	2034	2082602	2084636	-	conserved hypothetical protein	chr	NA		NA		NA		Rv1835c-Rv1836c
Rv1837c	glcB	Rv1837	2226	2084755	2086981	-	malate synthase G	chr	GO:0004474	EC:2.3.3.9	KEGG:00620,KEGG:00630	PWY:GLYOXYLATE-BYPASS	COG:C	PF01274.14	glcB-glcB
Rv1838c	NA	Rv1838	396	2087256	2087652	-	conserved hypothetical protein	chr	NA		NA		COG:R	PF01850.13	Rv1838c-Rv1839c
Rv1839c	NA	Rv1839	264	2087648	2087912	-	conserved hypothetical protein	chr	NA		NA		NA		Rv1838c-Rv1839c
Rv1840c	PE_PGRS34	Rv1840	1548	2087970	2089518	-	PE-PGRS family protein	chr	NA		NA		NA	PF00934.12	PE_PGRS34-PE_PGRS34
Rv1841c	NA	Rv1841	1038	2089680	2090718	-	conserved membrane protein	chr	NA		NA		COG:R	PF00571.20,PF01595.12	Rv1841c-Rv1842c
Rv1842c	NA	Rv1842	1368	2090717	2092085	-	conserved membrane protein	chr	NA		NA		COG:R	PF00571.20,PF01595.12,PF03471.9	Rv1841c-Rv1842c
Rv1843c	guaB1	Rv1843	1440	2092258	2093698	-	inosine-5-monophosphate dehydrogenase	chr	GO:0003938	EC:1.1.1.205	KEGG:00230	PWY:DENOVOPURINE2-PWY	COG:F,COG:R	PF00478.17,PF00571.20	guaB1-Rv1846c
Rv1844c	gnd1	Rv1844	1458	2093730	2095188	-	6-phosphogluconate dehydrogenase	chr	GO:0004616	EC:1.1.1.44	KEGG:00030	PWY:GLUCONSUPER-PWY,PWY:P122-PWY,PWY:OXIDATIVEPENT-PWY	COG:G	PF00393.11,PF03446.7	guaB1-Rv1846c
Rv1845c	NA	Rv1845	951	2095217	2096168	-	conserved membrane protein	chr	NA		NA		COG:O	PF01435.10,PF05569.3	guaB1-Rv1846c
Rv1846c	NA	Rv1846	417	2096182	2096599	-	transcriptional regulator	chr	NA		NA		COG:K	PF03965.8	guaB1-Rv1846c
Rv1847	NA		423	2096876	2097299	+	conserved hypothetical protein	chr	NA		NA		COG:Q	PF03061.14	Rv1847-Rv1847
Rv1848	ureA	NA	303	2097347	2097650	+	urease gamma subunit	chr	GO:0009039	EC:3.5.1.5	KEGG:00220,KEGG:05120,KEGG:00791,KEGG:00230	PWY:URDEGR-PWY	NA	PF00547.10	ureA-ureD
Rv1849	ureB	NA	315	2097646	2097961	+	urease beta subunit	chr	GO:0009039	EC:3.5.1.5	KEGG:05120,KEGG:00220,KEGG:00230,KEGG:00791	PWY:URDEGR-PWY	NA	PF00699.12	ureA-ureD
Rv1850	ureC	NA	1734	2097960	2099694	+	urease alpha subunit	chr	GO:0009039	EC:3.5.1.5	KEGG:00220,KEGG:05120,KEGG:00791,KEGG:00230	PWY:URDEGR-PWY	COG:E	PF00449.12,PF01979.12	ureA-ureD
Rv1851	ureF	NA	636	2099693	2100329	+	urease accessory protein	chr	GO:0006807,GO:0016151	NA		PWY:URDEGR-PWY	COG:O	NA	ureA-ureD
Rv1852	ureG	NA	675	2100339	2101014	+	urease accessory protein	chr	NA		NA	PWY:URDEGR-PWY	COG:K,COG:O	PF02492.11	ureA-ureD
Rv1853	ureD	NA	627	2101021	2101648	+	urease accessory protein	chr	GO:0016151,GO:0006807	NA		PWY:URDEGR-PWY	NA		ureA-ureD
Rv1854c	ndh	Rv1854	1392	2101650	2103042	-	NADH dehydrogenase	chr	GO:0003954	EC:1.6.99.3	KEGG:00190	NA	COG:C	PF00070.19,PF01266.16,PF07992.6	ndh-ndh
Rv1855c	NA	Rv1855	924	2103183	2104107	-	oxidoreductase	chr	NA		NA		COG:C	PF00296.12	Rv1855c-Rv1856c
Rv1856c	NA	Rv1856	678	2104145	2104823	-	oxidoreductase	chr	NA		NA		COG:R,COG:I,COG:Q	PF00106.17	Rv1855c-Rv1856c
Rv1857	modA	NA	786	2104984	2105770	+	molybdate-binding lipoprotein	chr	GO:0005215,GO:0006810	NA		NA	COG:P	PF01547.17	modA-modC
Rv1858	modB	NA	795	2105772	2106567	+	molybdenum-transport membrane protein ABC transporter	chr	GO:0016020,GO:0005215,GO:0006810	NA		NA	COG:P	PF00528.14	modA-modC
Rv1859	modC	NA	1110	2106573	2107683	+	molybdenum-transport ATP-binding protein ABC transporter	chr	GO:0016887,GO:0005524	NA		NA	COG:E,COG:P	PF00005.19,PF03459.9	modA-modC
Rv1860	apa	NA	978	2107735	2108713	+	alanine and proline rich secreted protein	chr	NA		NA		NA	PF07174.3	apa-apa
Rv1861	NA		306	2109164	2109470	+	conserved membrane protein	chr	NA		NA		NA	PF04226.5	Rv1861-Rv1861
Rv1862	adhA	NA	1041	2109543	2110584	+	alcohol dehydrogenase	chr	NA		NA		COG:R	PF00107.18,PF08240.4	adhA-adhA
Rv1863c	NA	Rv1863	771	2110590	2111361	-	conserved membrane protein	chr	NA		NA		NA	PF02517.8	Rv1863c-Rv1865c
Rv1864c	NA	Rv1864	756	2111353	2112109	-	conserved hypothetical protein	chr	NA		NA		NA	PF03473.9,PF03475.6	Rv1863c-Rv1865c
Rv1865c	NA	Rv1865	861	2112105	2112966	-	short-chain type dehydrogenase	chr	NA		NA		COG:I,COG:Q,COG:R	PF00106.17	Rv1863c-Rv1865c
Rv1866	NA		2337	2113139	2115476	+	conserved hypothetical protein	chr	NA		NA		COG:C	PF02515.9	Rv1866-Rv1866
Rv1867	NA		1485	2115763	2117248	+	conserved hypothetical protein	chr	NA		NA		COG:I	NA	Rv1867-Rv1867
Rv1868	NA		2100	2117346	2119446	+	conserved hypothetical protein	chr	GO:0008986	EC:2.7.9.2	KEGG:00720,KEGG:00620	NA	COG:G,COG:M	PF01370.13	Rv1868-Rv1868
Rv1869c	NA	Rv1869	1236	2119459	2120695	-	reductase	chr	NA		NA		COG:R	PF00070.19,PF07992.6	Rv1869c-Rv1869c
Rv1870c	NA	Rv1870	636	2120794	2121430	-	conserved hypothetical protein	chr	NA		NA		NA		Rv1870c-Rv1870c
Rv1871c	NA	Rv1871	390	2121494	2121884	-	conserved hypothetical protein	chr	NA		NA		NA	PF04075.6	Rv1871c-lldD2
Rv1872c	lldD2	Rv1872	1245	2121906	2123151	-	L-lactate dehydrogenase	chr	GO:0004460	EC:1.1.2.3	KEGG:00620	PWY:ANARESPDON-PWY	COG:C	PF01070.10	Rv1871c-lldD2
Rv1873	NA		438	2123173	2123611	+	conserved hypothetical protein	chr	NA		NA		COG:S	PF08837.3	Rv1873-Rv1873
Rv1874	NA		687	2123683	2124370	+	hypothetical protein	chr	NA		NA		NA		Rv1874-Rv1875
Rv1875	NA		444	2124380	2124824	+	conserved hypothetical protein	chr	NA		NA		NA	PF01243.12	Rv1874-Rv1875
Rv1876	bfrA	NA	480	2125339	2125819	+	bacterioferritin	chr	NA		NA		COG:P	PF00210.16	bfrA-bfrA
Rv1877	NA		2064	2125903	2127967	+	conserved membrane protein	chr	NA		NA		NA	PF00083.16,PF07690.8	Rv1877-Rv1877
Rv1878	glnA3	NA	1353	2128021	2129374	+	glutamine synthetase	chr	NA	EC:6.3.1.2	KEGG:00910,KEGG:00251,KEGG:00550,KEGG:02020	NA		PF00120.16	glnA3-Rv1879
Rv1879	NA		1137	2129376	2130513	+	conserved hypothetical protein	chr	NA		NA		COG:R	PF04909.6	glnA3-Rv1879
Rv1880c	cyp140	Rv1880	1317	2130540	2131857	-	cytochrome P450 140	chr	NA		NA		COG:Q	PF00067.14	cyp140-cyp140
Rv1881c	lppE	Rv1881	423	2131906	2132329	-	lipoprotein	chr	NA		NA		NA		lppE-lppE
Rv1882c	NA	Rv1882	834	2132369	2133203	-	short-chain type dehydrogenase/reductase	chr	NA		NA		COG:Q,COG:R,COG:I	PF00106.17	Rv1882c-fbpB
Rv1883c	NA	Rv1883	462	2133230	2133692	-	conserved hypothetical protein	chr	NA		NA		NA	PF03364.12	Rv1882c-fbpB
Rv1884c	rpfC	Rv1884	531	2133730	2134261	-	resuscitation-promoting factor	chr	NA		NA		NA	PF06737.6	Rv1882c-fbpB
Rv1885c	NA	Rv1885	600	2134272	2134872	-	conserved hypothetical protein	chr	GO:0004106	EC:5.4.99.5	KEGG:00400	NA	COG:E	PF01817.13	Rv1882c-fbpB
Rv1886c	fbpB	Rv1886	978	2134889	2135867	-	secreted fibronectin-binding protein antigen 85-B	chr	NA		NA		COG:R	PF00756.12	Rv1882c-fbpB
Rv1887	NA		1143	2136257	2137400	+	hypothetical protein	chr	NA		NA		NA		Rv1887-Rv1887
Rv1888A	NA		174	2138443	2138617	-	conserved hypothetical protein	chr	NA		NA		COG:Q	NA	Rv1888A-Rv1888A
Rv1888c	NA	Rv1888	561	2137518	2138079	-	transmembrane protein	chr	NA		NA		NA		Rv1888c-Rv1888c
Rv1889c	NA	Rv1889	357	2138660	2139017	-	conserved hypothetical protein	chr	NA		NA		COG:Q	PF02409.10	Rv1889c-Rv1889c
Rv1890c	NA	Rv1890	612	2139075	2139687	-	hypothetical protein	chr	NA		NA		NA		Rv1890c-Rv1890c
Rv1891	NA		408	2139740	2140148	+	conserved hypothetical protein	chr	NA		NA		NA		Rv1891-Rv1893
Rv1892	NA		312	2140164	2140476	+	membrane protein	chr	NA		NA		NA		Rv1891-Rv1893
Rv1893	NA		219	2140485	2140704	+	conserved hypothetical protein	chr	NA		NA		NA		Rv1891-Rv1893
Rv1894c	NA	Rv1894	1131	2140738	2141869	-	conserved hypothetical protein	chr	NA		NA		COG:R	PF03060.7	Rv1894c-Rv1894c
Rv1895	NA		1155	2142520	2143675	+	dehydrogenase	chr	NA		NA		COG:R,COG:E	PF00107.18,PF08240.4	Rv1895-Rv1895
Rv1896c	NA	Rv1896	912	2143534	2144446	-	conserved hypothetical protein	chr	NA		NA		COG:Q	PF02409.10	Rv1896c-Rv1897c
Rv1897c	NA	Rv1897	432	2144450	2144882	-	conserved hypothetical protein	chr	GO:0019478,GO:0005737	EC:3.1.-.-	NA		NA	PF02580.8	Rv1896c-Rv1897c
Rv1898	NA		309	2144939	2145248	+	conserved hypothetical protein	chr	NA		NA		NA	PF01910.9	Rv1898-Rv1898
Rv1899c	lppD	Rv1899	1032	2145213	2146245	-	lipoprotein	chr	NA		NA		NA	PF01661.11	lppD-lipJ
Rv1900c	lipJ	Rv1900	1389	2146244	2147633	-	lignin peroxidase	chr	GO:0004016	EC:4.6.1.1	KEGG:04540,KEGG:04742,KEGG:04914,KEGG:04912,KEGG:04720,KEGG:04740,KEGG:00230,KEGG:04020,KEGG:04916	NA	COG:T,COG:R	PF00561.12	lppD-lipJ
Rv1901	cinA	NA	1293	2147661	2148954	+	competence damage-inducible protein A	chr	NA		NA		COG:R,COG:R	PF00994.16,PF02464.9	cinA-cinA
Rv1902c	nanT	Rv1902	1269	2149005	2150274	-	sialic acid-transport membrane protein	chr	NA		NA		NA	PF00083.16,PF07690.8	nanT-nanT
Rv1903	NA		405	2150363	2150768	+	conserved membrane protein	chr	NA		NA		COG:S	PF04020.5	Rv1903-Rv1903
Rv1904	NA		432	2150953	2151385	+	conserved hypothetical protein	chr	NA		NA		COG:T	PF01740.13	Rv1904-Rv1904
Rv1905c	aao	Rv1905	963	2151432	2152395	-	D-amino acid oxidase	chr	NA		NA		COG:E	PF01266.16	aao-Rv1906c
Rv1906c	NA	Rv1906	471	2152424	2152895	-	conserved hypothetical protein	chr	NA		NA		NA		aao-Rv1906c
Rv1907c	NA	Rv1907	648	2153234	2153882	-	hypothetical protein	chr	NA		NA		NA		Rv1907c-furA
Rv1908c	katG	Rv1908	2223	2153888	2156111	-	catalase-peroxidase-peroxynitritase T	chr	NA	EC:1.11.1.7,EC:1.11.1.6	KEGG:00380,KEGG:00680,KEGG:05030,KEGG:00360,KEGG:00940	PWY:DETOX1-PWY	COG:P	PF00141.15	Rv1907c-furA
Rv1909c	furA	Rv1909	453	2156148	2156601	-	ferric uptake regulation protein	chr	NA		NA		COG:P	PF01475.11	Rv1907c-furA
Rv1910c	NA	Rv1910	594	2156705	2157299	-	hypothetical exported protein	chr	NA		NA		COG:R	PF01161.12	Rv1910c-Rv1910c
Rv1911c	lppC	Rv1911	606	2157381	2157987	-	lipoprotein	chr	NA		NA		COG:R	PF01161.12	lppC-lppC
Rv1912c	fadB5	Rv1912	1005	2158086	2159091	-	oxidoreductase	chr	NA	EC:1.6.5.5	NA		COG:C,COG:R	PF00107.18,PF08240.4	fadB5-fadB5
Rv1913	NA		753	2159190	2159943	+	conserved hypothetical protein	chr	NA		NA		COG:R	PF00753.19	Rv1913-Rv1913
Rv1914c	NA	Rv1914	408	2159920	2160328	-	hypothetical protein	chr	NA		NA		NA		Rv1914c-Rv1914c
Rv1915	aceAa	NA	1104	2160462	2161566	+	isocitrate lyase	chr	GO:0004451	EC:4.1.3.1	KEGG:00630	PWY:GLYOXYLATE-BYPASS,PWY:P106-PWY	COG:C	PF00463.13	aceAa-aceAb
Rv1916	aceAb	NA	1197	2161565	2162762	+	isocitrate lyase	chr	GO:0004451	EC:4.1.3.1	KEGG:00630	PWY:GLYOXYLATE-BYPASS,PWY:P106-PWY	COG:C	PF00463.13	aceAa-aceAb
Rv1917c	PPE34	Rv1917	4380	2162931	2167311	-	PPE family protein	chr	NA		NA		NA	PF00823.11,PF01469.10	PPE34-PPE34
Rv1918c	PPE35	Rv1918	2964	2167648	2170612	-	PPE family protein	chr	NA		NA		COG:N	PF00823.11,PF01469.10	PPE35-PPE35
Rv1919c	NA	Rv1919	465	2171060	2171525	-	conserved hypothetical protein	chr	NA		NA		NA		Rv1919c-Rv1919c
Rv1920	NA		864	2171622	2172486	+	membrane protein	chr	NA		NA		COG:I	PF01553.13	Rv1920-Rv1920
Rv1921c	lppF	Rv1921	1272	2172523	2173795	-	lipoprotein	chr	NA		NA		NA		lppF-lppF
Rv1922	NA		1116	2174066	2175182	+	conserved lipoprotein	chr	NA		NA		COG:V	PF00144.16	Rv1922-lipD
Rv1923	lipD	NA	1341	2175172	2176513	+	lipase	chr	NA		NA		COG:V	PF00144.16	Rv1922-lipD
Rv1924c	NA	Rv1924	381	2176549	2176930	-	hypothetical protein	chr	NA		NA		NA		Rv1924c-Rv1924c
Rv1925	fadD31	NA	1863	2177086	2178949	+	acyl-CoA ligase	chr	GO:0004467	EC:6.2.1.3	KEGG:03320,KEGG:00071,KEGG:04920	PWY:P221-PWY	COG:I,COG:Q	PF00501.20	fadD31-fadD31
Rv1926c	mpt63	Rv1926	480	2178956	2179436	-	immunogenic protein	chr	NA		NA		NA	PF09167.3	mpt63-mpt63
Rv1927	NA		774	2179672	2180446	+	conserved hypothetical protein	chr	NA		NA		COG:S	NA	Rv1927-Rv1927
Rv1928c	NA	Rv1928	768	2180449	2181217	-	short-chain type dehydrogenase/reductase	chr	NA		NA		COG:Q,COG:I,COG:R	PF00106.17,PF01073.11,PF08659.2	Rv1928c-Rv1928c
Rv1929c	NA	Rv1929	645	2181261	2181906	-	conserved hypothetical protein	chr	NA		NA		NA		Rv1929c-Rv1931c
Rv1930c	NA	Rv1930	525	2181917	2182442	-	conserved hypothetical protein	chr	NA		NA		COG:R	NA	Rv1929c-Rv1931c
Rv1931c	NA	Rv1931	780	2182459	2183239	-	transcriptional regulator	chr	NA		NA		COG:K	PF00165.15	Rv1929c-Rv1931c
Rv1932	tpx	NA	498	2183371	2183869	+	thiol peroxidase	chr	NA		NA		COG:O	PF00578.13,PF08534.2	tpx-tpx
Rv1933c	fadE18	Rv1933	1092	2183865	2184957	-	acyl-CoA dehydrogenase	chr	GO:0004085	EC:1.3.99.2	KEGG:00650,KEGG:00280,KEGG:00071	PWY:FAO-PWY	COG:I	PF00441.16,PF02771.8,PF08028.3	fadE18-echA13
Rv1934c	fadE17	Rv1934	1230	2184958	2186188	-	acyl-CoA dehydrogenase	chr	NA	EC:1.3.99.-	KEGG:00071,KEGG:00905,KEGG:00120,KEGG:00930,KEGG:00624,KEGG:00632	PWY:FAO-PWY	COG:I	PF00441.16,PF02770.11,PF02771.8	fadE18-echA13
Rv1935c	echA13	Rv1935	957	2186202	2187159	-	enoyl-CoA hydratase	chr	GO:0004300	EC:4.2.1.17	KEGG:00071,KEGG:00310,KEGG:00410,KEGG:00650,KEGG:00062,KEGG:00930,KEGG:00903,KEGG:00632,KEGG:03320,KEGG:00640,KEGG:00280,KEGG:00380	PWY:ILEUDEG-PWY,PWY:ILEU-DEG2-PWY	COG:I	PF00378.12	fadE18-echA13
Rv1936	NA		1110	2187383	2188493	+	monooxygenase	chr	NA		NA		COG:C	PF00296.12	Rv1936-Rv1941
Rv1937	NA		2520	2188495	2191015	+	oxygenase	chr	NA		NA		COG:C,COG:H,COG:H,COG:C	PF00111.19,PF00175.13,PF00970.16	Rv1936-Rv1941
Rv1938	ephB	NA	1071	2191026	2192097	+	epoxide hydrolase	chr	NA		NA		COG:R	PF00561.12	Rv1936-Rv1941
Rv1939	NA		516	2192093	2192609	+	oxidoreductase	chr	NA		NA		COG:R	PF01613.10	Rv1936-Rv1941
Rv1940	ribA1	NA	1062	2192605	2193667	+	riboflavin biosynthesis protein	chr	NA	EC:3.5.4.25	KEGG:00740	NA	COG:H	PF00925.12,PF00926.11	Rv1936-Rv1941
Rv1941	NA		771	2193663	2194434	+	short-chain type dehydrogenase/reductase	chr	NA		NA		COG:I,COG:R,COG:Q	PF00106.17,PF08659.2	Rv1936-Rv1941
Rv1942c	NA	Rv1942	330	2194643	2194973	-	conserved hypothetical protein	chr	NA		NA		COG:T	PF02452.9	Rv1942c-Rv1944c
Rv1943c	NA	Rv1943	378	2194969	2195347	-	conserved hypothetical protein	chr	NA		NA		NA		Rv1942c-Rv1944c
Rv1944c	NA	Rv1944	591	2195343	2195934	-	conserved hypothetical protein	chr	NA		NA		NA	PF02810.7	Rv1942c-Rv1944c
Rv1945	NA		1365	2195988	2197353	+	conserved hypothetical protein	chr	NA		NA		NA	PF02720.9	Rv1945-Rv1945
Rv1946c	lppG	Rv1946	453	2197507	2197960	-	lipoprotein	chr	NA		NA		NA		lppG-lppG
Rv1947	NA		402	2198023	2198425	+	hypothetical protein	chr	NA		NA		NA		Rv1947-Rv1947
Rv1948c	NA	Rv1948	351	2198713	2199064	-	hypothetical protein	chr	NA		NA		NA		Rv1948c-Rv1951c
Rv1949c	NA	Rv1949	960	2199074	2200034	-	conserved hypothetical protein	chr	NA		NA		NA		Rv1948c-Rv1951c
Rv1950c	NA	Rv1950	192	2199997	2200189	-	conserved hypothetical protein	chr	NA		NA		NA		Rv1948c-Rv1951c
Rv1951c	NA	Rv1951	297	2200189	2200486	-	conserved hypothetical protein	chr	NA		NA		NA		Rv1948c-Rv1951c
Rv1952	NA		216	2200725	2200941	+	conserved hypothetical protein	chr	NA		NA		NA		Rv1952-Rv1953
Rv1953	NA		312	2200937	2201249	+	conserved hypothetical protein	chr	NA		NA		COG:R	NA	Rv1952-Rv1953
Rv1954c	NA	Rv1954	522	2201222	2201744	-	hypothetical protein	chr	NA		NA		NA		Rv1954c-Rv1954c
Rv1955	NA		513	2201583	2202096	+	hypothetical protein	chr	NA		NA		COG:S	PF05973.6	Rv1955-Rv1955
Rv1956	NA		450	2202137	2202587	+	transcriptional regulator	chr	NA		NA		NA	PF01381.14	Rv1956-Rv1957
Rv1957	NA		546	2202583	2203129	+	hypothetical protein	chr	NA		NA		NA		Rv1956-Rv1957
Rv1958c	NA	Rv1958	615	2203017	2203632	-	hypothetical protein	chr	NA		NA		NA		Rv1958c-Rv1958c
Rv1959c	NA	Rv1959	297	2203680	2203977	-	conserved hypothetical protein	chr	NA		NA		COG:R	PF05016.6	Rv1959c-Rv1960c
Rv1960c	NA	Rv1960	252	2203973	2204225	-	conserved hypothetical protein	chr	NA		NA		COG:K	PF03693.6	Rv1959c-Rv1960c
Rv1961	NA		495	2204211	2204706	+	hypothetical protein	chr	NA		NA		NA		Rv1961-Rv1961
Rv1962c	NA	Rv1962	408	2204865	2205273	-	conserved hypothetical protein	chr	NA		NA		COG:R	PF01850.13	Rv1962c-Rv1962c
Rv1963c	mce3R	Rv1963	1221	2205581	2206802	-	tetR-family transcriptional repressor	chr	NA		NA		COG:K	PF00440.15	mce3R-mce3R
Rv1964	yrbE3A	NA	798	2207699	2208497	+	hypothetical membrane protein	chr	NA		NA		NA	PF02405.8	yrbE3A-Rv1975
Rv1965	yrbE3B	NA	816	2208506	2209322	+	hypothetical membrane protein	chr	NA		NA		NA	PF02405.8	yrbE3A-Rv1975
[truncated: 2,049 more rows]
