# Supplementary material for: GWAS for quantitative resistance phenotypes in Mycobacterium tuberculosis reveals resistance genes and regulatory regions
Source: Nat Commun. 2019 May 13;10:2128. doi: 10.1038/s41467-019-10110-6 (PMC6513847; doi:10.1038/s41467-019-10110-6)
Supplement: Supplementary file 12 — Source Data [file 41467_2019_10110_MOESM12_ESM.zip › 9-Source Data Folder/h37rv_noncoding_summary.txt]

region	chromStart	chromEnd	type	strand	pre	post	description
1	1524	2051	intergenic	\N	dnaN	dnaA	\N
2	3260	3279	intergenic	\N	recF	dnaN	\N
3	4997	5122	promoter	+	gyrB	Rv0004	promoter_gyrB-gyrA
4	7267	7301	intergenic	\N	gyrA	gyrB	\N
5	9818	9913	intergenic	\N	Rv0007	gyrA	\N
6	10828	10886	intergenic	\N	Rvnt01	Rv0007	\N
7	10960	11111	intergenic	\N	Rvnt02	Rvnt01	\N
8	11184	11873	intergenic	\N	Rv0008c	Rvnt02	\N
9	12311	12467	intergenic	\N	ppiA	Rv0008c	\N
10	13016	13132	intergenic	\N	Rv0010c	ppiA	\N
11	13558	13713	intergenic	\N	Rv0011c	Rv0010c	\N
12	13995	14088	intergenic	\N	Rv0012	Rv0011c	\N
13	14877	14913	intergenic	\N	trpG	Rv0012	\N
14	23181	23269	intergenic	\N	Rv0019c	ppp	\N
15	23737	23860	intergenic	\N	TB39.8	Rv0019c	\N
16	25444	25643	intergenic	\N	Rvnt03	TB39.8	\N
17	25726	25912	intergenic	\N	Rv0021c	Rvnt03	\N
18	26881	27022	intergenic	\N	whiB5	Rv0021c	\N
19	27442	27594	intergenic	\N	Rv0023	whiB5	\N
20	29207	29244	intergenic	\N	Rv0025	Rv0024	\N
21	29607	29721	intergenic	\N	Rv0026	Rv0025	\N
22	31068	31188	intergenic	\N	Rv0027	Rv0026	\N
23	31506	31513	intergenic	\N	Rv0028	Rv0027	\N
24	31819	32056	intergenic	\N	Rv0029	Rv0028	\N
25	33154	33223	intergenic	\N	Rv0030	Rv0029	\N
26	33553	33581	intergenic	\N	Rv0031	Rv0030	\N
27	33794	34294	intergenic	\N	bioF2	Rv0031	\N
28	38947	39055	intergenic	\N	Rv0036c	fadD34	\N
29	39829	39876	intergenic	\N	Rv0037c	Rv0036c	\N
30	41202	41303	intergenic	\N	Rv0038	Rv0037c	\N
31	41912	42003	intergenic	\N	Rv0039c	Rv0038	\N
32	42351	42432	intergenic	\N	mtc28	Rv0039c	\N
33	43365	43561	intergenic	\N	leuS	mtc28	\N
34	46471	46580	intergenic	\N	Rv0042c	leuS	\N
35	47207	47365	intergenic	\N	Rv0043c	Rv0042c	\N
36	48100	48232	intergenic	\N	Rv0044c	Rv0043c	\N
37	49027	49042	intergenic	\N	Rv0045c	Rv0044c	\N
38	49939	50020	intergenic	\N	ino1	Rv0045c	\N
39	51124	51184	intergenic	\N	Rv0047c	ino1	\N
40	51727	51827	intergenic	\N	Rv0048c	Rv0047c	\N
41	52697	52830	intergenic	\N	Rv0049	Rv0048c	\N
42	53244	53662	intergenic	\N	ponA1	Rv0049	\N
43	57378	57409	intergenic	\N	Rv0052	Rv0051	\N
44	57973	58191	intergenic	\N	rpsF	Rv0052	\N
45	58482	58585	intergenic	\N	ssb	rpsF	\N
46	59080	59121	intergenic	\N	rpsR1	ssb	\N
47	59376	59408	intergenic	\N	rplI	rpsR1	\N
48	59867	59895	intergenic	\N	Rv0057	rplI	\N
49	63020	63199	intergenic	\N	Rv0059	dnaB	\N
50	63892	63908	intergenic	\N	Rv0060	Rv0059	\N
51	64967	64990	intergenic	\N	Rv0061	Rv0060	\N
52	65416	65551	intergenic	\N	celA1	Rv0061	\N
53	66694	66922	intergenic	\N	Rv0063	celA1	\N
54	68362	68619	intergenic	\N	Rv0064	Rv0063	\N
55	71559	71820	intergenic	\N	Rv0065	Rv0064	\N
56	72222	72273	intergenic	\N	icd2	Rv0065	\N
57	74511	74628	intergenic	\N	Rv0067c	icd2	\N
58	75198	75300	intergenic	\N	Rv0068	Rv0067c	\N
59	76212	76236	intergenic	\N	sdaA	Rv0068	\N
60	78896	79485	intergenic	\N	Rv0071	glyA2	\N
61	80193	80623	intergenic	\N	Rv0072	Rv0071	\N
62	81673	81675	intergenic	\N	Rv0073	Rv0072	\N
63	82668	82747	intergenic	\N	Rv0074	Rv0073	\N
64	83983	83995	intergenic	\N	Rv0075	Rv0074	\N
65	85168	85182	intergenic	\N	Rv0076c	Rv0075	\N
66	85572	85635	intergenic	\N	Rv0077c	Rv0076c	\N
67	86466	86527	intergenic	\N	Rv0078	Rv0077c	\N
68	87133	87207	intergenic	\N	Rv0078A	Rv0078	\N
69	87801	88203	intergenic	\N	Rv0079	Rv0078A	\N
70	89480	89574	intergenic	\N	Rv0081	Rv0080	\N
71	89919	89923	intergenic	\N	Rv0082	Rv0081	\N
72	92322	92327	intergenic	\N	hycD	Rv0083	\N
73	93278	93288	intergenic	\N	hycP	hycD	\N
74	96892	96926	intergenic	\N	Rv0088	hycE	\N
75	97601	97757	intergenic	\N	Rv0089	Rv0088	\N
76	98351	98479	intergenic	\N	Rv0090	Rv0089	\N
77	99250	99683	intergenic	\N	mtn	Rv0090	\N
78	100451	100582	intergenic	\N	ctpA	mtn	\N
79	103663	103709	intergenic	\N	Rv0094c	Rv0093c	\N
80	104663	104804	intergenic	\N	Rv0095c	Rv0094c	\N
81	105215	105323	intergenic	\N	PPE1	Rv0095c	\N
82	106715	106733	intergenic	\N	Rv0097	PPE1	\N
83	108151	108155	intergenic	\N	fadD10	Rv0098	\N
84	109778	109782	intergenic	\N	Rv0100	fadD10	\N
85	117539	117713	intergenic	\N	Rv0102	nrp	\N
86	119699	119914	intergenic	\N	ctpB	Rv0102	\N
87	122173	122316	intergenic	\N	Rv0104	ctpB	\N
88	123831	123979	intergenic	\N	rpmB1	Rv0104	\N
89	124264	124373	intergenic	\N	Rv0106	rpmB1	\N
90	125570	125642	intergenic	\N	ctpI	Rv0106	\N
91	130541	130894	intergenic	\N	Rv0108c	ctpI	\N
92	131104	131381	intergenic	\N	PE	Rv0108c	\N
93	132872	133019	intergenic	\N	Rv0110	PE	\N
94	133769	133949	intergenic	\N	Rv0111	Rv0110	\N
95	136007	136288	intergenic	\N	gca	Rv0111	\N
96	137245	137318	intergenic	\N	gmhA	gca	\N
97	137909	137940	intergenic	\N	gmhB	gmhA	\N
98	139673	140266	intergenic	\N	Rv0116c	hddA	\N
99	141022	141199	intergenic	\N	oxyS	Rv0116c	\N
100	143876	144048	intergenic	\N	fadD7	oxcA	\N
101	147771	147907	intergenic	\N	Rv0121c	fusA2	\N
102	148342	148490	intergenic	\N	Rv0122	Rv0121c	\N
103	149224	149532	intergenic	\N	PE	Rv0123	\N
104	150996	151147	intergenic	\N	pepA	PE	\N
105	152215	152323	intergenic	\N	treS	pepA	\N
106	154129	154231	intergenic	\N	Rv0127	treS	\N
107	155599	155666	intergenic	\N	Rv0128	Rv0127	\N
108	156446	156577	intergenic	\N	fbpC	Rv0128	\N
109	157600	157846	intergenic	\N	Rv0130	fbpC	\N
110	158302	158314	intergenic	\N	fadE1	Rv0130	\N
111	159658	159699	intergenic	\N	fgd2	fadE1	\N
112	160782	160868	intergenic	\N	Rv0133	fgd2	\N
113	161474	161770	intergenic	\N	ephF	Rv0133	\N
114	163249	163365	intergenic	\N	cyp138	Rv0135c	\N
115	164691	164711	intergenic	\N	msrA	cyp138	\N
116	165260	165322	intergenic	\N	Rv0138	msrA	\N
117	166849	166909	intergenic	\N	Rv0140	Rv0139	\N
118	167681	167710	intergenic	\N	Rv0142	Rv0141c	\N
119	168637	168703	intergenic	\N	Rv0143c	Rv0142	\N
120	170182	170283	intergenic	\N	Rv0144	Rv0143c	\N
121	171126	171214	intergenic	\N	Rv0145	Rv0144	\N
122	172168	172210	intergenic	\N	Rv0146	Rv0145	\N
123	173143	173237	intergenic	\N	Rv0147	Rv0146	\N
124	174758	174832	intergenic	\N	Rv0148	Rv0147	\N
125	175693	175699	intergenic	\N	Rv0149	Rv0148	\N
126	176952	177542	intergenic	\N	PE1	Rv0150c	\N
127	179309	179318	intergenic	\N	PE2	PE1	\N
128	180896	181154	intergenic	\N	ptbB	PE2	\N
129	181985	181986	intergenic	\N	fadE2	ptbB	\N
130	183198	183621	intergenic	\N	pntAa	fadE2	\N
131	186479	186494	intergenic	\N	Rv0157A	pntB	\N
132	186623	186784	intergenic	\N	Rv0158	Rv0157A	\N
133	187429	187432	intergenic	\N	PE3	Rv0158	\N
134	188839	188930	intergenic	\N	PE4	PE3	\N
135	190439	190606	intergenic	\N	Rv0161	PE4	\N
136	191956	191983	intergenic	\N	adhE1	Rv0161	\N
137	193572	193625	intergenic	\N	TB18.5	Rv0163	\N
138	194111	194143	intergenic	\N	Rv0165c	TB18.5	\N
139	194938	194992	intergenic	\N	fadD5	Rv0165c	\N
140	196657	196860	intergenic	\N	yrbE1A	fadD5	\N
141	197658	197659	intergenic	\N	yrbE1B	yrbE1A	\N
142	198529	198533	intergenic	\N	mce1A	yrbE1B	\N
143	206778	206813	intergenic	\N	Rv0175	mce1F	\N
144	209672	209702	intergenic	\N	lprO	Rv0178	\N
145	210812	210891	intergenic	\N	Rv0180c	lprO	\N
146	212250	212276	intergenic	\N	Rv0181c	Rv0180c	\N
147	213011	213027	intergenic	\N	sigG	Rv0181c	\N
148	214927	214968	intergenic	\N	Rv0184	Rv0183	\N
149	216224	216268	intergenic	\N	bglS	Rv0185	\N
150	218344	218704	intergenic	\N	Rv0187	bglS	\N
151	219367	219485	intergenic	\N	Rv0188	Rv0187	\N
152	219917	219995	intergenic	\N	ilvD	Rv0188	\N
153	221723	221870	intergenic	\N	Rv0190	ilvD	\N
154	222161	222288	intergenic	\N	Rv0191	Rv0190	\N
155	223530	223563	intergenic	\N	Rv0192	Rv0191	\N
156	224664	224723	intergenic	\N	Rv0193c	Rv0192	\N
157	226571	226877	intergenic	\N	Rv0194	Rv0193c	\N
158	230462	230898	intergenic	\N	Rv0195	Rv0194	\N
159	231534	231646	intergenic	\N	Rv0196	Rv0195	\N
160	236507	236549	intergenic	\N	Rv0199	Rv0198c	\N
161	241292	241513	intergenic	\N	Rv0203	mmpL11	\N
162	241924	241975	intergenic	\N	Rv0204c	Rv0203	\N
163	243214	243383	intergenic	\N	Rv0205	Rv0204c	\N
164	247318	247383	intergenic	\N	Rv0207c	mmpL3	\N
165	248112	248114	intergenic	\N	trmB	Rv0207c	\N
166	248906	249037	intergenic	\N	Rv0209	trmB	\N
167	251598	251781	intergenic	\N	pckA	Rv0210	\N
168	253602	253668	intergenic	\N	nadR	pckA	\N
169	255950	256063	intergenic	\N	fadD4	Rv0213c	\N
170	257677	257782	intergenic	\N	fadE3	fadD4	\N
171	258856	258912	intergenic	\N	Rv0216	fadE3	\N
172	260831	260923	intergenic	\N	Rv0218	lipW	\N
173	262252	262253	intergenic	\N	Rv0219	Rv0218	\N
174	262802	262811	intergenic	\N	lipC	Rv0219	\N
175	264023	264066	intergenic	\N	Rv0221	lipC	\N
176	265476	265506	intergenic	\N	echA1	Rv0221	\N
177	266295	266300	intergenic	\N	Rv0223c	echA1	\N
178	267764	267862	intergenic	\N	Rv0224c	Rv0223c	\N
179	268627	268662	intergenic	\N	Rv0225	Rv0224c	\N
180	269817	269833	intergenic	\N	Rv0226c	Rv0225	\N
181	271564	271573	intergenic	\N	Rv0227c	Rv0226c	\N
182	272839	273054	intergenic	\N	Rv0228	Rv0227c	\N
183	274278	274305	intergenic	\N	Rv0229c	Rv0228	\N
184	275963	276057	intergenic	\N	fadE4	php	\N
185	277764	277898	intergenic	\N	Rv0232	fadE4	\N
186	279529	279604	intergenic	\N	gabD1	nrdB	\N
187	281140	281165	intergenic	\N	Rv0235c	gabD1	\N
188	282614	282648	intergenic	\N	Rv0236c	Rv0235c	\N
189	286851	286897	intergenic	\N	Rv0236A	Rv0236c	\N
190	287071	287185	intergenic	\N	lpqI	Rv0236A	\N
191	288352	288427	intergenic	\N	Rv0238	lpqI	\N
192	289042	289103	intergenic	\N	Rv0239	Rv0238	\N
193	289337	289344	intergenic	\N	Rv0240	Rv0239	\N
194	289782	289811	intergenic	\N	Rv0241c	Rv0240	\N
195	290654	290664	intergenic	\N	fabG	Rv0241c	\N
196	292029	292170	intergenic	\N	fadA2	fabG	\N
197	293493	293797	intergenic	\N	fadE5	fadA2	\N
198	295633	296004	intergenic	\N	Rv0245	fadE5	\N
199	296493	296808	intergenic	\N	Rv0246	Rv0245	\N
200	300803	300833	intergenic	\N	Rv0249c	Rv0248c	\N
201	301655	301734	intergenic	\N	Rv0250c	Rv0249c	\N
202	302028	302172	intergenic	\N	hsp	Rv0250c	\N
203	302652	302865	intergenic	\N	nirB	hsp	\N
204	305427	305452	intergenic	\N	nirD	nirB	\N
205	305809	305824	intergenic	\N	cobU	nirD	\N
206	306349	306373	intergenic	\N	cobQ1	cobU	\N
207	307858	307876	intergenic	\N	PPE2	cobQ1	\N
208	309547	309698	intergenic	\N	Rv0257	PPE2	\N
209	310073	310293	intergenic	\N	Rv0258c	Rv0257	\N
210	310749	310773	intergenic	\N	Rv0259c	Rv0258c	\N
211	312659	312758	intergenic	\N	narK3	Rv0260c	\N
212	314168	314308	intergenic	\N	aac	narK3	\N
213	314854	314863	intergenic	\N	Rv0263c	aac	\N
214	315766	315782	intergenic	\N	Rv0264c	Rv0263c	\N
215	316415	316510	intergenic	\N	Rv0265c	Rv0264c	\N
216	317503	317524	intergenic	\N	oplA	Rv0265c	\N
217	321154	321330	intergenic	\N	narU	oplA	\N
218	322722	322763	intergenic	\N	Rv0268c	narU	\N
219	323273	323337	intergenic	\N	Rv0269c	Rv0268c	\N
220	324531	324566	intergenic	\N	fadD2	Rv0269c	\N
221	326249	326265	intergenic	\N	fadE6	fadD2	\N
222	328461	328574	intergenic	\N	Rv0272c	fadE6	\N
223	330325	330421	intergenic	\N	Rv0274	Rv0273c	\N
224	331658	331747	intergenic	\N	Rv0276	Rv0275c	\N
225	332668	332707	intergenic	\N	Rv0277c	Rv0276	\N
226	333136	333436	intergenic	\N	PE	Rv0277c	\N
227	336310	336559	intergenic	\N	PE	PE	\N
228	339073	339363	intergenic	\N	PPE3	PE	\N
229	340974	340997	intergenic	\N	Rv0281	PPE3	\N
230	341906	342129	intergenic	\N	Rv0282	Rv0281	\N
231	349932	349934	intergenic	\N	PPE4	PE5	\N
232	351476	351524	intergenic	\N	esxG	PPE4	\N
233	351818	351847	intergenic	\N	esxH	esxG	\N
234	352138	352148	intergenic	\N	Rv0289	esxH	\N
235	353036	353082	intergenic	\N	Rv0290	Rv0289	\N
236	358064	358170	intergenic	\N	tam	Rv0293c	\N
237	359748	359757	intergenic	\N	Rv0296c	Rv0295c	\N
238	361155	361333	intergenic	\N	PE	Rv0296c	\N
239	363109	363251	intergenic	\N	Rv0298	PE	\N
240	363778	363825	intergenic	\N	Rv0300	Rv0299	\N
241	364469	364604	intergenic	\N	Rv0302	Rv0301	\N
242	366142	366149	intergenic	\N	PPE5	Rv0303	\N
243	372764	372819	intergenic	\N	PPE6	PPE5	\N
244	375711	375913	intergenic	\N	Rv0306	PPE6	\N
245	377055	377112	intergenic	\N	Rv0308	Rv0307c	\N
246	377829	377930	intergenic	\N	Rv0309	Rv0308	\N
247	378587	378656	intergenic	\N	Rv0310c	Rv0309	\N
248	379148	379171	intergenic	\N	Rv0311	Rv0310c	\N
249	380401	380555	intergenic	\N	Rv0312	Rv0311	\N
250	382418	382489	intergenic	\N	Rv0313	Rv0312	\N
251	382876	382878	intergenic	\N	Rv0314c	Rv0313	\N
252	383541	383601	intergenic	\N	Rv0315	Rv0314c	\N
253	384486	384534	intergenic	\N	Rv0316	Rv0315	\N
254	385149	385172	intergenic	\N	glpQ2	Rv0316	\N
255	385943	386203	intergenic	\N	Rvnt04	glpQ2	\N
256	386274	386304	intergenic	\N	Rv0318c	Rvnt04	\N
257	387099	387147	intergenic	\N	pcp	Rv0318c	\N
258	387816	387887	intergenic	\N	Rv0320	pcp	\N
259	388550	388581	intergenic	\N	dcd	Rv0320	\N
260	389154	389259	intergenic	\N	udgA	dcd	\N
261	391251	391351	intergenic	\N	Rv0324	Rv0323c	\N
262	392032	392038	intergenic	\N	Rv0325	Rv0324	\N
263	392263	392272	intergenic	\N	Rv0326	Rv0325	\N
264	394045	394110	intergenic	\N	Rv0328	cyp135A1	\N
265	395320	395346	intergenic	\N	Rv0330c	Rv0329c	\N
266	396087	396200	intergenic	\N	Rv0331	Rv0330c	\N
267	397367	397441	intergenic	\N	Rv0332	Rv0331	\N
268	398227	398253	intergenic	\N	Rv0333	Rv0332	\N
269	398628	398657	intergenic	\N	rmlA	Rv0333	\N
270	399524	399534	intergenic	\N	PE6	rmlA	\N
271	400050	400191	intergenic	\N	Rv0336	PE6	\N
272	401703	401872	intergenic	\N	aspC	Rv0336	\N
273	403162	403192	intergenic	\N	Rv0338c	aspC	\N
274	405841	405949	intergenic	\N	Rv0339c	Rv0338c	\N
275	408448	408633	intergenic	\N	Rv0340	Rv0339c	\N
276	409173	409361	promoter	+	iniB	Rv0340	promoter_iniB-iniA-iniC
277	410801	410837	intergenic	\N	iniA	iniB	\N
278	414238	414380	intergenic	\N	lpqJ	iniC	\N
279	414941	415049	intergenic	\N	Rv0345	lpqJ	\N
280	415460	415501	intergenic	\N	ansP2	Rv0345	\N
281	416965	417303	intergenic	\N	Rv0347	ansP2	\N
282	418290	418292	intergenic	\N	Rv0348	Rv0347	\N
283	418946	418948	intergenic	\N	Rv0349	Rv0348	\N
284	419608	419834	intergenic	\N	dnaK	Rv0349	\N
285	422416	422451	intergenic	\N	dnaJ1	grpE	\N
286	424019	424268	intergenic	\N	PPE7	hspR	\N
287	424694	424776	intergenic	\N	PPE8	PPE7	\N
288	434679	434829	intergenic	\N	Rv0356c	PPE8	\N
289	436769	436859	intergenic	\N	Rv0358	purA	\N
290	437507	437517	intergenic	\N	Rv0359	Rv0358	\N
291	438297	438301	intergenic	\N	Rv0360c	Rv0359	\N
292	438739	438821	intergenic	\N	Rv0361	Rv0360c	\N
293	439649	439870	intergenic	\N	mgtE	Rv0361	\N
294	441253	441264	intergenic	\N	fba	mgtE	\N
295	442299	442394	intergenic	\N	Rv0364	fba	\N
296	444197	444221	intergenic	\N	Rv0366c	Rv0365c	\N
297	444815	444843	intergenic	\N	Rv0367c	Rv0366c	\N
298	445233	445313	intergenic	\N	Rv0368c	Rv0367c	\N
299	446525	446530	intergenic	\N	Rv0369c	Rv0368c	\N
300	447046	447146	intergenic	\N	Rv0370c	Rv0369c	\N
301	449385	449403	intergenic	\N	Rv0373c	Rv0372c	\N
302	452279	452293	intergenic	\N	Rv0375c	Rv0374c	\N
303	453154	453229	intergenic	\N	Rv0376c	Rv0375c	\N
304	454372	454420	intergenic	\N	Rv0377	Rv0376c	\N
305	455386	455636	intergenic	\N	Rv0378	Rv0377	\N
306	455858	455976	intergenic	\N	secE2	Rv0378	\N
307	456192	456267	intergenic	\N	Rv0380c	secE2	\N
308	456819	456914	intergenic	\N	Rv0381c	Rv0380c	\N
309	457823	457840	intergenic	\N	pyrE	Rv0381c	\N
310	458380	458460	intergenic	\N	Rv0383c	pyrE	\N
311	459315	459455	intergenic	\N	clpB	Rv0383c	\N
312	462002	462134	intergenic	\N	Rv0385	clpB	\N
313	463307	463410	intergenic	\N	Rv0386	Rv0385	\N
314	466668	466671	intergenic	\N	Rv0387c	Rv0386	\N
315	467406	467458	intergenic	\N	PPE9	Rv0387c	\N
316	468001	468334	intergenic	\N	purT	PPE9	\N
317	472639	472780	intergenic	\N	Rv0393	ndhA	\N
318	474106	474121	intergenic	\N	Rv0394c	Rv0393	\N
319	474841	474939	intergenic	\N	Rv0395	Rv0394c	\N
320	475344	475349	intergenic	\N	Rv0396	Rv0395	\N
321	475742	475815	intergenic	\N	Rv0397	Rv0396	\N
322	476184	476678	intergenic	\N	Rv0398c	Rv0397	\N
323	477320	477326	intergenic	\N	lpqK	Rv0398c	\N
324	478556	478565	intergenic	\N	fadE7	lpqK	\N
325	479753	479788	intergenic	\N	Rv0401	fadE7	\N
326	480160	480354	intergenic	\N	mmpL1	Rv0401	\N
327	483656	483976	intergenic	\N	fadD30	mmpS1	\N
328	490705	490782	intergenic	\N	fgd1	Rv0406c	\N
329	495008	495061	intergenic	\N	pknG	ackA	\N
330	499619	499712	intergenic	\N	mutT3	Rv0412c	\N
331	501018	501147	intergenic	\N	thiO	thiE	\N
332	503124	503495	intergenic	\N	lpqL	thiG	\N
333	504998	505085	intergenic	\N	lpqM	lpqL	\N
334	506971	507131	intergenic	\N	Rv0421c	Rv0420c	\N
335	508555	508581	intergenic	\N	thiC	thiD	\N
336	510225	510376	intergenic	\N	Rv0424c	thiC	\N
337	510652	510701	intergenic	\N	ctpH	Rv0424c	\N
338	515321	515372	intergenic	\N	Rv0426c	ctpH	\N
339	515816	516016	intergenic	\N	xthA	Rv0426c	\N
340	516892	516894	intergenic	\N	Rv0428c	xthA	\N
341	518396	518732	intergenic	\N	Rv0430	def	\N
342	519041	519072	intergenic	\N	Rv0431	Rv0430	\N
343	519567	519599	intergenic	\N	sodC	Rv0431	\N
344	520322	520323	intergenic	\N	Rv0433	sodC	\N
345	521454	521513	intergenic	\N	Rv0434	Rv0433	\N
346	522167	522346	intergenic	\N	Rv0435c	Rv0434	\N
347	526082	526142	intergenic	\N	moeA2	psd	\N
348	527360	527378	intergenic	\N	Rv0439c	moeA2	\N
349	528314	528607	intergenic	\N	groEL	Rv0439c	\N
350	530230	530295	intergenic	\N	Rv0441c	groEL	\N
351	530724	530750	intergenic	\N	PPE10	Rv0441c	\N
352	532214	532395	intergenic	\N	Rv0443	PPE10	\N
353	532911	533090	intergenic	\N	Rv0444c	Rv0443	\N
354	533789	533832	intergenic	\N	sigK	Rv0444c	\N
355	534396	534444	intergenic	\N	Rv0446c	sigK	\N
356	535215	535223	intergenic	\N	ufaA1	Rv0446c	\N
357	537169	537228	intergenic	\N	Rv0449c	Rv0448c	\N
358	538548	538587	intergenic	\N	mmpL4	Rv0449c	\N
359	541910	542141	intergenic	\N	Rv0452	mmpS4	\N
360	542852	543173	intergenic	\N	PPE11	Rv0452	\N
361	544730	544834	intergenic	\N	Rv0454	PPE11	\N
362	545185	545374	intergenic	\N	Rv0455c	Rv0454	\N
363	545821	545888	intergenic	\N	echA2	Rv0455c	\N
364	546803	547075	intergenic	\N	Rv0456A	echA2	\N
365	547357	547585	intergenic	\N	Rv0457c	Rv0456A	\N
366	549607	549674	intergenic	\N	Rv0458	Rv0457c	\N
367	551689	551748	intergenic	\N	Rv0460	Rv0459	\N
368	551988	552025	intergenic	\N	Rv0461	Rv0460	\N
369	552550	552613	intergenic	\N	lpd	Rv0461	\N
370	554008	554015	intergenic	\N	Rv0463	lpd	\N
371	554309	554312	intergenic	\N	Rv0464c	Rv0463	\N
372	556306	556457	intergenic	\N	Rv0466	Rv0465c	\N
373	557252	557526	intergenic	\N	icl	Rv0466	\N
374	558813	558894	intergenic	\N	fadB2	icl	\N
375	559755	559887	intergenic	\N	umaA	fadB2	\N
376	560748	560847	intergenic	\N	pcaA	umaA	\N
377	561711	561853	intergenic	\N	Rv0470A	pcaA	\N
378	562713	562722	intergenic	\N	Rv0472c	Rv0471c	\N
379	563427	563563	intergenic	\N	Rv0473	Rv0472c	\N
380	564934	565020	intergenic	\N	Rv0474	Rv0473	\N
381	565443	565796	intergenic	\N	hbhA	Rv0474	\N
382	566396	566507	intergenic	\N	Rv0476	hbhA	\N
383	566771	566775	intergenic	\N	Rv0477	Rv0476	\N
384	567896	567920	intergenic	\N	Rv0479c	deoC	\N
385	569806	569987	intergenic	\N	Rv0481c	Rv0480c	\N
386	570512	570538	intergenic	\N	murB	Rv0481c	\N
387	571648	571709	intergenic	\N	lprQ	murB	\N
388	573801	573983	intergenic	\N	Rv0485	Rv0484c	\N
389	575300	575347	intergenic	\N	Rv0486	Rv0485	\N
390	577338	577663	intergenic	\N	Rv0488	Rv0487	\N
391	578269	578425	intergenic	\N	gpm1	Rv0488	\N
392	579175	579348	intergenic	\N	senX3	gpm1	\N
393	580581	580808	intergenic	\N	regX3	senX3	\N
394	584690	584694	intergenic	\N	Rv0494	Rv0493c	\N
395	586314	586393	intergenic	\N	Rv0496	Rv0495c	\N
396	588309	588324	intergenic	\N	Rv0498	Rv0497	\N
397	589167	589182	intergenic	\N	Rv0499	Rv0498	\N
398	590058	590082	intergenic	\N	proC	Rv0499	\N
399	590970	591110	intergenic	\N	Rv0500A	proC	\N
400	591347	591474	intergenic	\N	Rv0500B	Rv0500A	\N
401	591576	591653	intergenic	\N	galE2	Rv0500B	\N
402	592784	592790	intergenic	\N	Rv0502	galE2	\N
403	593867	593870	intergenic	\N	cmaA2	Rv0502	\N
404	594779	594801	intergenic	\N	Rv0504c	cmaA2	\N
405	595302	595463	intergenic	\N	serB1	Rv0504c	\N
406	596585	596758	intergenic	\N	mmpS2	serB1	\N
407	600391	600440	intergenic	\N	hemA	Rv0508	\N
408	601847	601856	intergenic	\N	hemC	hemA	\N
409	602786	602818	intergenic	\N	hemD	hemC	\N
410	604516	604601	intergenic	\N	hemB	hemD	\N
411	605591	605603	intergenic	\N	Rv0513	hemB	\N
412	606448	606550	intergenic	\N	Rv0515	Rv0514	\N
413	608535	608745	intergenic	\N	Rv0517	Rv0516c	\N
414	610056	610187	intergenic	\N	Rv0518	Rv0517	\N
415	610883	611171	intergenic	\N	Rv0519c	Rv0518	\N
416	612074	612254	intergenic	\N	Rv0520	Rv0519c	\N
417	612903	613037	intergenic	\N	gabP	Rv0521	\N
418	614721	614834	intergenic	\N	hemL	Rv0523c	\N
419	616831	616845	intergenic	\N	Rv0526	Rv0525	\N
420	618272	618304	intergenic	\N	Rv0528	ccdA	\N
421	620865	620906	intergenic	\N	Rv0530	ccsA	\N
422	622124	622328	intergenic	\N	Rv0531	Rv0530	\N
423	622646	622792	intergenic	\N	PE	Rv0531	\N
424	625480	625561	intergenic	\N	menA	fabH	\N
425	626440	626456	intergenic	\N	pnp	menA	\N
426	628288	628297	intergenic	\N	Rv0537c	galE3	\N
427	629731	630039	intergenic	\N	Rv0538	Rv0537c	\N
428	631686	631742	intergenic	\N	Rv0539	Rv0538	\N
429	633034	633054	intergenic	\N	Rv0541c	Rv0540	\N
430	634404	634415	intergenic	\N	menE	Rv0541c	\N
431	635504	635572	intergenic	\N	Rv0543c	menE	\N
432	635875	635934	intergenic	\N	Rv0544c	Rv0543c	\N
433	637463	637582	intergenic	\N	Rv0546c	pitA	\N
434	637969	638031	intergenic	\N	Rv0547c	Rv0546c	\N
435	638916	639011	intergenic	\N	menB	Rv0547c	\N
436	639956	640227	intergenic	\N	Rv0549c	menB	\N
437	640904	641095	intergenic	\N	fadD8	Rv0550c	\N
438	642811	642888	intergenic	\N	Rv0552	fadD8	\N
439	646255	646297	intergenic	\N	menD	bpoC	\N
440	648474	648535	intergenic	\N	pimB	Rv0556	\N
441	649672	649688	intergenic	\N	menH	pimB	\N
442	650393	650406	intergenic	\N	Rv0559c	menH	\N
443	650745	650778	intergenic	\N	Rv0560c	Rv0559c	\N
444	651504	651528	intergenic	\N	Rv0561c	Rv0560c	\N
445	652755	652770	intergenic	\N	grcC1	Rv0561c	\N
446	653778	653878	intergenic	\N	htpX	grcC1	\N
447	654739	654923	intergenic	\N	gpsA	htpX	\N
448	655949	656009	intergenic	\N	Rv0565c	gpsA	\N
449	657470	657547	intergenic	\N	Rv0566c	Rv0565c	\N
450	658039	658108	intergenic	\N	Rvnt05	Rv0566c	\N
451	658189	658320	intergenic	\N	Rv0567	Rvnt05	\N
452	659340	659449	intergenic	\N	cyp135B1	Rv0567	\N
453	660868	661002	intergenic	\N	Rv0569	cyp135B1	\N
454	661269	661294	intergenic	\N	nrdZ	Rv0569	\N
455	663373	663486	intergenic	\N	Rv0571c	nrdZ	\N
456	664818	665041	intergenic	\N	Rv0572c	Rv0571c	\N
457	665383	665850	intergenic	\N	Rv0573c	Rv0572c	\N
458	667242	667251	intergenic	\N	Rv0574c	Rv0573c	\N
459	668394	668578	intergenic	\N	Rv0575c	Rv0574c	\N
460	669745	669847	intergenic	\N	Rv0576	Rv0575c	\N
461	671152	671165	intergenic	\N	TB27.3	Rv0576	\N
462	671951	671995	intergenic	\N	PE	TB27.3	\N
463	675916	676237	intergenic	\N	Rv0579	PE	\N
464	676996	677124	intergenic	\N	Rv0580c	Rv0579	\N
465	677616	677709	intergenic	\N	Rv0581	Rv0580c	\N
466	678329	678388	intergenic	\N	lpqN	Rv0582	\N
467	679075	679228	intergenic	\N	Rv0584	lpqN	\N
468	681862	681884	intergenic	\N	Rv0585c	Rv0584	\N
469	684272	684409	intergenic	\N	Rv0586	Rv0585c	\N
470	685926	685927	intergenic	\N	yrbE2B	yrbE2A	\N
471	686815	686820	intergenic	\N	mce2A	yrbE2B	\N
472	693232	693236	intergenic	\N	mce2F	lprL	\N
473	694787	694838	intergenic	\N	Rv0595c	mce2F	\N
474	695485	695667	intergenic	\N	Rv0597c	Rv0596c	\N
475	696903	697153	intergenic	\N	Rv0598c	Rv0597c	\N
476	697800	697903	intergenic	\N	Rv0600c	Rv0599c	\N
477	698410	698523	intergenic	\N	Rv0601c	Rv0600c	\N
478	698994	699037	intergenic	\N	tcrA	Rv0601c	\N
479	699799	699855	intergenic	\N	Rv0603	tcrA	\N
480	700167	700238	intergenic	\N	lpqO	Rv0603	\N
481	701189	701405	intergenic	\N	Rv0605	lpqO	\N
482	702014	702015	intergenic	\N	Rv0606	Rv0605	\N
483	702759	702812	intergenic	\N	Rv0607	Rv0606	\N
484	703199	703243	intergenic	\N	Rv0608	Rv0607	\N
485	704057	704751	intergenic	\N	Rv0610c	Rv0609A	\N
486	705909	705960	intergenic	\N	Rv0611c	Rv0610c	\N
487	706929	706947	intergenic	\N	Rv0613c	Rv0612	\N
488	710850	711005	intergenic	\N	Rv0617	Rv0616c	\N
489	711407	711535	intergenic	\N	galTa	Rv0617	\N
490	713807	714201	intergenic	\N	Rv0621	galK	\N
491	715266	715369	intergenic	\N	Rv0622	Rv0621	\N
492	716317	716409	intergenic	\N	Rv0623	Rv0622	\N
493	717059	717152	intergenic	\N	Rv0625c	Rv0624	\N
494	717893	718024	intergenic	\N	Rv0626	Rv0625c	\N
495	718689	718760	intergenic	\N	Rv0628c	Rv0627	\N
496	719912	720004	intergenic	\N	recD	Rv0628c	\N
497	728306	728582	intergenic	\N	echA3	recC	\N
498	729278	729326	intergenic	\N	Rv0633c	echA3	\N
499	730166	730319	intergenic	\N	Rv0634c	Rv0633c	\N
500	731033	731112	intergenic	\N	Rv0634A	Rv0634c	\N
501	731364	731493	intergenic	\N	Rvnt06	Rv0634A	\N
502	731566	731602	intergenic	\N	Rvnt07	Rvnt06	\N
503	731676	731711	intergenic	\N	rpmG2	Rvnt07	\N
504	731879	731929	intergenic	\N	Rv0635	rpmG2	\N
505	732821	732824	intergenic	\N	Rv0637	Rv0636	\N
506	733325	733523	intergenic	\N	Rvnt08	Rv0637	\N
507	733596	733736	intergenic	\N	secE1	Rvnt08	\N
508	734222	734253	intergenic	\N	nusG	secE1	\N
509	734970	735021	intergenic	\N	rplK	nusG	\N
510	735450	735516	intergenic	\N	rplA	rplK	\N
511	736224	736297	intergenic	\N	mmaA4	rplA	\N
512	737203	737267	intergenic	\N	mmaA3	mmaA4	\N
513	738149	738296	intergenic	\N	mmaA2	mmaA3	\N
514	739160	739326	intergenic	\N	mmaA1	mmaA2	\N
515	740187	740233	intergenic	\N	lipG	mmaA1	\N
516	741139	741150	intergenic	\N	Rv0647c	lipG	\N
517	742617	742718	intergenic	\N	Rv0648	Rv0647c	\N
518	747945	748275	intergenic	\N	rplJ	Rv0650	\N
519	748812	748848	intergenic	\N	rplL	rplJ	\N
520	749929	749999	intergenic	\N	Rv0654	Rv0653c	\N
521	751505	751516	intergenic	\N	mkl	Rv0654	\N
522	752596	752983	intergenic	\N	Rv0656c	mkl	\N
523	753367	753461	intergenic	\N	Rv0657c	Rv0656c	\N
524	753617	753692	intergenic	\N	Rv0658c	Rv0657c	\N
525	754409	754684	intergenic	\N	Rv0659c	Rv0658c	\N
526	755225	755334	intergenic	\N	Rv0661c	Rv0660c	\N
527	758500	758531	intergenic	\N	Rv0664	atsD	\N
528	759309	759806	promoter	+	rpoB	Rv0666	promoter_rpoB
529	763325	763369	intergenic	\N	rpoC	rpoB	\N
530	767320	767683	intergenic	\N	Rv0669c	rpoC	\N
531	769597	769791	intergenic	\N	end	Rv0669c	\N
532	770550	770581	intergenic	\N	lpqP	end	\N
533	771424	771483	intergenic	\N	fadE8	lpqP	\N
534	773112	773122	intergenic	\N	echA4	fadE8	\N
535	774061	774063	intergenic	\N	Rv0674	echA4	\N
536	775574	775585	intergenic	\N	mmpL5	echA5	\N
537	778905	778989	intergenic	\N	Rv0678	mmpS5	\N
538	779487	779542	intergenic	\N	Rv0679c	Rv0678	\N
539	780040	780041	intergenic	\N	Rv0680c	Rv0679c	\N
540	780416	780720	intergenic	\N	Rv0681	Rv0680c	\N
541	781311	781559	promoter	+	rpsL	Rv0681	promoter_rpsL
542	782404	782484	intergenic	\N	fusA1	rpsG	\N
543	784590	784820	intergenic	\N	tuf	fusA1	\N
544	786011	786148	intergenic	\N	Rv0686	tuf	\N
545	786946	787098	intergenic	\N	Rv0687	Rv0686	\N
546	787926	787939	intergenic	\N	Rv0688	Rv0687	\N
547	789411	790023	intergenic	\N	Rv0690c	Rv0689c	\N
548	791666	791830	intergenic	\N	Rv0692	Rv0691c	\N
549	793332	793334	intergenic	\N	lldD1	pqqE	\N
550	794525	794714	intergenic	\N	Rv0695	lldD1	\N
551	795470	795518	intergenic	\N	Rv0696	Rv0695	\N
552	796931	796932	intergenic	\N	Rv0697	Rv0696	\N
553	798372	798832	intergenic	\N	Rv0698	Rv0697	\N
554	799444	799628	intergenic	\N	Rv0699	Rv0698	\N
555	799850	800486	intergenic	\N	rpsJ	Rv0699	\N
556	800792	800808	intergenic	\N	rplC	rpsJ	\N
557	802435	802527	intergenic	\N	rplB	rplW	\N
558	803370	803410	intergenic	\N	rpsS	rplB	\N
559	805106	805109	intergenic	\N	rplP	rpsC	\N
560	806166	806334	intergenic	\N	atsA	rpsQ	\N
561	808698	808745	intergenic	\N	Rv0712	atsA	\N
562	809645	809945	intergenic	\N	Rv0713	Rv0712	\N
563	810887	811372	intergenic	\N	rplN	Rv0713	\N
564	812622	812626	intergenic	\N	rpsN1	rplE	\N
565	812812	812975	intergenic	\N	rpsH	rpsN1	\N
566	813374	813397	intergenic	\N	rplF	rpsH	\N
567	813937	813939	intergenic	\N	rplR	rplF	\N
568	814308	814327	intergenic	\N	rpsE	rplR	\N
569	814990	814992	intergenic	\N	rpmD	rpsE	\N
570	815630	815662	intergenic	\N	sppA	rplO	\N
571	818444	818536	intergenic	\N	Rv0726c	Rv0725c	\N
572	819640	819842	intergenic	\N	fucA	Rv0726c	\N
573	821476	821506	intergenic	\N	xylB	serA2	\N
574	822853	822865	intergenic	\N	Rv0730	xylB	\N
575	823594	823682	intergenic	\N	Rv0731c	Rv0730	\N
576	824639	824799	intergenic	\N	secY	Rv0731c	\N
577	826667	826669	intergenic	\N	mapA	adk	\N
578	827470	827542	intergenic	\N	sigL	mapA	\N
579	828076	828139	intergenic	\N	Rv0736	sigL	\N
580	828892	829206	intergenic	\N	Rv0737	Rv0736	\N
581	829704	830061	intergenic	\N	Rv0738	Rv0737	\N
582	830610	830854	intergenic	\N	Rv0739	Rv0738	\N
583	831661	831775	intergenic	\N	Rv0740	Rv0739	\N
584	832303	832533	intergenic	\N	Rv0741	Rv0740	\N
585	832848	832980	intergenic	\N	PE	Rv0741	\N
586	833508	833885	intergenic	\N	Rv0743c	PE	\N
587	834946	835153	intergenic	\N	Rv0745	Rv0744c	\N
588	835681	835700	intergenic	\N	PE	Rv0745	\N
589	838052	838450	intergenic	\N	PE	PE	\N
590	840856	840946	intergenic	\N	Rv0748	PE	\N
591	841204	841227	intergenic	\N	Rv0749	Rv0748	\N
592	841656	841736	intergenic	\N	Rv0749A	Rv0749	\N
593	841874	842032	intergenic	\N	Rv0750	Rv0749A	\N
594	842278	842346	intergenic	\N	mmsB	Rv0750	\N
595	843231	843241	intergenic	\N	fadE9	mmsB	\N
596	844414	844420	intergenic	\N	mmsA	fadE9	\N
597	845953	846158	intergenic	\N	PE	mmsA	\N
598	847913	848102	intergenic	\N	PPE12	PE	\N
599	850040	850341	intergenic	\N	Rv0755A	PPE12	\N
600	850527	850641	intergenic	\N	Rvnt09	Rv0755A	\N
601	850713	850740	intergenic	\N	Rv0756c	Rvnt09	\N
602	851466	851607	intergenic	\N	phoP	Rv0756c	\N
603	852351	852395	intergenic	\N	phoR	phoP	\N
604	854157	854266	intergenic	\N	Rv0760c	Rv0759c	\N
605	854686	854698	intergenic	\N	adhB	Rv0760c	\N
606	855826	855924	intergenic	\N	Rv0762c	adhB	\N
607	856470	856472	intergenic	\N	Rv0763c	Rv0762c	\N
608	856679	856681	intergenic	\N	cyp51	Rv0763c	\N
609	860710	860911	intergenic	\N	aldA	Rv0767c	\N
610	862381	862411	intergenic	\N	Rv0769	aldA	\N
611	863158	863255	intergenic	\N	Rv0770	Rv0769	\N
612	864574	864585	intergenic	\N	purD	Rv0771	\N
613	867389	867439	intergenic	\N	Rv0774c	ggtA	\N
614	868351	868406	intergenic	\N	Rv0775	Rv0774c	\N
615	869763	870007	intergenic	\N	purB	Rv0776c	\N
616	871426	871430	intergenic	\N	cyp126	purB	\N
617	873292	873342	intergenic	\N	hemH	Rv0779c	\N
618	876390	876817	intergenic	\N	emrB	ptrBb	\N
619	878440	878637	intergenic	\N	Rv0784	emrB	\N
620	879324	879339	intergenic	\N	Rv0785	Rv0784	\N
621	881040	881074	intergenic	\N	Rv0786c	Rv0785	\N
622	882418	882523	intergenic	\N	Rv0787A	Rv0787	\N
623	883434	883450	intergenic	\N	Rv0789c	purQ	\N
624	884050	884071	intergenic	\N	Rv0790c	Rv0789c	\N
625	886646	886718	intergenic	\N	Rv0793	Rv0792c	\N
626	887024	887136	intergenic	\N	Rv0794c	Rv0793	\N
627	888636	889071	intergenic	\N	Rv0795	Rv0794c	\N
628	890333	890387	intergenic	\N	Rv0797	Rv0796	\N
629	893273	893317	intergenic	\N	pepC	Rv0799c	\N
630	894619	894630	intergenic	\N	Rv0801	pepC	\N
631	895628	895819	intergenic	\N	purL	Rv0802c	\N
632	898710	898830	intergenic	\N	Rv0805	Rv0804	\N
633	901330	901634	intergenic	\N	Rv0807	cpsY	\N
634	902024	902110	intergenic	\N	purF	Rv0807	\N
635	903694	903724	intergenic	\N	purM	purF	\N
636	904819	904904	intergenic	\N	Rv0810c	purM	\N
637	905087	905233	intergenic	\N	Rv0811c	Rv0810c	\N
638	906340	906422	intergenic	\N	Rv0812	Rv0811c	\N
639	907292	907337	intergenic	\N	Rv0813c	Rv0812	\N
640	908018	908180	intergenic	\N	sseC2	Rv0813c	\N
641	908483	908484	intergenic	\N	cysA2	sseC2	\N
642	909318	909610	intergenic	\N	thiX	cysA2	\N
643	910842	910971	intergenic	\N	Rv0818	Rv0817c	\N
644	912683	912725	intergenic	\N	phoT	Rv0819	\N
645	913502	913557	intergenic	\N	phoY2	phoT	\N
646	914199	914256	intergenic	\N	Rv0822c	phoY2	\N
647	916311	916476	intergenic	\N	Rv0823c	Rv0822c	\N
648	917646	917733	intergenic	\N	desA1	Rv0823c	\N
649	918750	918911	intergenic	\N	Rv0825c	desA1	\N
650	919553	919633	intergenic	\N	Rv0826	Rv0825c	\N
651	920689	920740	intergenic	\N	Rv0827c	Rv0826	\N
652	921133	921190	intergenic	\N	Rv0828c	Rv0827c	\N
653	921865	921969	intergenic	\N	Rv0830	Rv0829	\N
654	922875	922893	intergenic	\N	Rv0831c	Rv0830	\N
655	923709	923802	intergenic	\N	Rvnt10	Rv0831c	\N
656	923875	923998	intergenic	\N	Rvnt11	Rvnt10	\N
657	924072	924109	intergenic	\N	Rvnt12	Rvnt11	\N
658	924183	924212	intergenic	\N	Rvnt13	Rvnt12	\N
659	924286	924950	intergenic	\N	PE	Rvnt13	\N
660	927610	927836	intergenic	\N	PE	PE	\N
661	930485	930952	intergenic	\N	lpqQ	PE	\N
662	931597	932278	intergenic	\N	Rv0836c	lpqQ	\N
663	932932	933002	intergenic	\N	Rv0837c	Rv0836c	\N
664	934031	934719	intergenic	\N	lpqR	Rv0837c	\N
665	935490	935576	intergenic	\N	Rv0839	lpqR	\N
666	936389	936456	intergenic	\N	pip	Rv0839	\N
667	937317	937592	intergenic	\N	Rv0841	pip	\N
668	937835	938111	intergenic	\N	Rv0842	Rv0841	\N
669	940392	940455	intergenic	\N	narL	Rv0843	\N
670	941106	941189	intergenic	\N	Rv0845	narL	\N
671	942467	942679	intergenic	\N	Rv0846c	Rv0845	\N
672	944194	944342	intergenic	\N	lpqS	Rv0846c	\N
673	944735	944937	intergenic	\N	cysK2	lpqS	\N
674	948468	948558	intergenic	\N	fadD16	Rv0851c	\N
675	949395	949435	intergenic	\N	pdc	fadD16	\N
676	951118	951182	intergenic	\N	Rv0854	pdc	\N
677	951626	951631	intergenic	\N	far	Rv0854	\N
678	952711	952824	intergenic	\N	Rv0856	far	\N
679	953229	953256	intergenic	\N	Rv0857	Rv0856	\N
680	954920	955076	intergenic	\N	fadA	Rv0858c	\N
681	956288	956292	intergenic	\N	fadB	fadA	\N
682	958455	958522	intergenic	\N	ercc3	fadB	\N
683	960151	960341	intergenic	\N	Rv0862c	ercc3	\N
684	962880	962889	intergenic	\N	moaC	Rv0863	\N
685	964294	964311	intergenic	\N	rpfA	moaE2	\N
686	965535	965982	intergenic	\N	moaD2	rpfA	\N
687	966261	966264	intergenic	\N	moaA2	moaD2	\N
688	967733	967897	intergenic	\N	cspB	Rv0870c	\N
689	968305	968423	intergenic	\N	PE	cspB	\N
690	970244	970504	intergenic	\N	fadE10	PE	\N
691	972457	972545	intergenic	\N	Rv0874c	fadE10	\N
692	973706	973805	intergenic	\N	Rv0875c	Rv0874c	\N
693	975937	976074	intergenic	\N	Rv0877	Rv0876c	\N
694	976863	976871	intergenic	\N	PPE13	Rv0877	\N
695	978203	978480	intergenic	\N	Rv0879c	PPE13	\N
696	978756	978933	intergenic	\N	Rv0880	Rv0879c	\N
697	981267	981423	intergenic	\N	serC	Rv0883c	\N
698	982554	982761	intergenic	\N	Rv0885	serC	\N
699	983784	983802	intergenic	\N	fprB	Rv0885	\N
700	985971	987232	intergenic	\N	Rv0888	Rv0887c	\N
701	988705	988739	intergenic	\N	citA	Rv0888	\N
702	989861	989947	intergenic	\N	Rv0890c	citA	\N
703	992596	992597	intergenic	\N	Rv0891c	Rv0890c	\N
704	993455	993852	intergenic	\N	Rv0892	Rv0891c	\N
705	996295	996523	intergenic	\N	Rv0894	Rv0893c	\N
706	997705	997781	intergenic	\N	Rv0895	Rv0894	\N
707	999299	999471	intergenic	\N	gltA2	Rv0895	\N
708	1000767	1000807	intergenic	\N	Rv0897c	gltA2	\N
709	1002415	1002440	intergenic	\N	Rv0898c	Rv0897c	\N
710	1002704	1002811	intergenic	\N	ompA	Rv0898c	\N
711	1003792	1003804	intergenic	\N	Rv0900	ompA	\N
712	1004484	1004500	intergenic	\N	prrB	Rv0901	\N
713	1005841	1005851	intergenic	\N	prrA	prrB	\N
714	1006562	1006692	intergenic	\N	accD3	prrA	\N
715	1008180	1008206	intergenic	\N	echA6	accD3	\N
716	1008938	1008943	intergenic	\N	Rv0906	echA6	\N
717	1010062	1010135	intergenic	\N	Rv0907	Rv0906	\N
718	1014124	1014680	intergenic	\N	Rv0909	ctpE	\N
719	1014860	1014865	intergenic	\N	Rv0910	Rv0909	\N
720	1015300	1015397	intergenic	\N	Rv0911	Rv0910	\N
721	1016171	1016235	intergenic	\N	Rv0912	Rv0911	\N
722	1016685	1017216	intergenic	\N	Rv0913c	Rv0912	\N
723	1018725	1018726	intergenic	\N	Rv0914c	Rv0913c	\N
724	1019965	1020057	intergenic	\N	PPE14	Rv0914c	\N
725	1021329	1021343	intergenic	\N	PE7	PPE14	\N
726	1021643	1022086	intergenic	\N	betP	PE7	\N
727	1023868	1024210	intergenic	\N	Rv0918	betP	\N
728	1025184	1025320	intergenic	\N	Rvnt14	Rv0919	\N
729	1025393	1025496	intergenic	\N	Rv0920c	Rvnt14	\N
730	1026816	1027103	intergenic	\N	Rv0921	Rv0920c	\N
731	1029337	1029512	intergenic	\N	Rv0923c	Rv0922	\N
732	1031864	1031895	intergenic	\N	Rv0925c	mntH	\N
733	1032633	1032709	intergenic	\N	Rv0926c	Rv0925c	\N
734	1033786	1033839	intergenic	\N	Rv0927c	Rv0926c	\N
735	1034631	1034902	intergenic	\N	pstS3	Rv0927c	\N
736	1036015	1036027	intergenic	\N	pstC2	pstS3	\N
737	1039914	1039935	intergenic	\N	pstS2	pknD	\N
738	1041048	1041263	intergenic	\N	pstB	pstS2	\N
739	1042094	1042114	intergenic	\N	pstS1	pstB	\N
740	1043239	1043298	intergenic	\N	pstC1	pstS1	\N
741	1044315	1044316	intergenic	\N	pstA2	pstC1	\N
742	1046020	1046135	intergenic	\N	Rv0938	Rv0937c	\N
743	1050346	1050592	intergenic	\N	Rv0940c	Rv0939	\N
744	1051459	1051543	intergenic	\N	Rv0941c	Rv0940c	\N
745	1052317	1052359	intergenic	\N	Rv0942	Rv0941c	\N
746	1052638	1052695	intergenic	\N	Rv0943c	Rv0942	\N
747	1053736	1053764	intergenic	\N	Rv0944	Rv0943c	\N
748	1054241	1054246	intergenic	\N	Rv0945	Rv0944	\N
749	1055008	1055023	intergenic	\N	pgi	Rv0945	\N
750	1056685	1057302	intergenic	\N	Rv0947c	pgi	\N
751	1057530	1057645	intergenic	\N	Rv0948c	Rv0947c	\N
752	1057963	1058259	intergenic	\N	uvrD1	Rv0948c	\N
753	1060575	1060655	intergenic	\N	Rv0950c	uvrD1	\N
754	1061654	1061963	intergenic	\N	sucC	Rv0950c	\N
755	1063127	1063139	intergenic	\N	sucD	sucC	\N
756	1064051	1064113	intergenic	\N	Rv0953c	sucD	\N
757	1064962	1065126	intergenic	\N	Rv0954	Rv0953c	\N
758	1066038	1066077	intergenic	\N	Rv0955	Rv0954	\N
759	1067445	1067560	intergenic	\N	purN	Rv0955	\N
760	1069776	1069882	intergenic	\N	Rv0958	purH	\N
761	1073273	1073544	intergenic	\N	Rv0960	Rv0959	\N
762	1073928	1074073	intergenic	\N	Rv0961	Rv0960	\N
763	1074421	1074439	intergenic	\N	lprP	Rv0961	\N
764	1075114	1075296	intergenic	\N	Rv0963c	lprP	\N
765	1076097	1076195	intergenic	\N	Rv0964c	Rv0963c	\N
766	1076678	1076777	intergenic	\N	Rv0965c	Rv0964c	\N
767	1077197	1077232	intergenic	\N	Rv0966c	Rv0965c	\N
767	1077835	1077974	intergenic	\N	Rv0967	Rv0966c	\N
768	1078334	1078390	intergenic	\N	Rv0968	Rv0967	\N
769	1078687	1078742	intergenic	\N	ctpV	Rv0968	\N
770	1081684	1081774	intergenic	\N	echA7	Rv0970	\N
771	1085750	1085755	intergenic	\N	accD2	accA2	\N
772	1087345	1087347	intergenic	\N	fadE13	accD2	\N
773	1090175	1090372	intergenic	\N	PE	Rv0976c	\N
774	1093144	1093360	intergenic	\N	PE	PE	\N
775	1094356	1094669	intergenic	\N	Rv0979c	PE	\N
776	1094864	1094885	intergenic	\N	rpmF	Rv0979c	\N
777	1095059	1095077	intergenic	\N	PE	rpmF	\N
778	1096451	1096815	intergenic	\N	mprA	PE	\N
779	1099022	1099065	intergenic	\N	pepD	mprB	\N
780	1101005	1101024	intergenic	\N	mscL	moaB2	\N
781	1101480	1101802	intergenic	\N	Rv0986	mscL	\N
782	1105109	1105115	intergenic	\N	Rv0988	Rv0987	\N
783	1106276	1106404	intergenic	\N	grcC2	Rv0988	\N
784	1107382	1107442	intergenic	\N	Rv0990c	grcC2	\N
785	1108099	1108171	intergenic	\N	Rv0991c	Rv0990c	\N
786	1108504	1108577	intergenic	\N	Rv0992c	Rv0991c	\N
787	1109171	1109271	intergenic	\N	galU	Rv0992c	\N
788	1110192	1110268	intergenic	\N	moeA1	galU	\N
789	1111549	1111611	intergenic	\N	rimJ	moeA1	\N
790	1112223	1112383	intergenic	\N	Rv0996	rimJ	\N
791	1113460	1113510	intergenic	\N	Rvnt15	Rv0996	\N
792	1113583	1114292	intergenic	\N	Rv0997	Rvnt15	\N
793	1114724	1114747	intergenic	\N	Rv0998	Rv0997	\N
794	1115749	1115766	intergenic	\N	Rv0999	Rv0998	\N
795	1116525	1116530	intergenic	\N	Rv1000c	Rv0999	\N
796	1117148	1117184	intergenic	\N	arcA	Rv1000c	\N
797	1118393	1118427	intergenic	\N	Rv1002c	arcA	\N
798	1119939	1120021	intergenic	\N	Rv1003	Rv1002c	\N
799	1120879	1120888	intergenic	\N	Rv1004c	Rv1003	\N
800	1122148	1122221	intergenic	\N	pabB	Rv1004c	\N
801	1123598	1123713	intergenic	\N	Rv1006	pabB	\N
802	1125417	1125443	intergenic	\N	metG	Rv1006	\N
803	1127003	1127088	intergenic	\N	tatD	metG	\N
804	1127883	1128090	intergenic	\N	rpfB	tatD	\N
805	1130105	1130190	intergenic	\N	ispE	ksgA	\N
806	1131111	1131127	intergenic	\N	Rv1012	ispE	\N
807	1131421	1131624	intergenic	\N	pks16	Rv1012	\N
808	1133259	1133332	intergenic	\N	pth	pks16	\N
809	1133908	1133920	intergenic	\N	rplY	pth	\N
810	1134568	1134784	intergenic	\N	lpqT	rplY	\N
811	1135465	1135500	intergenic	\N	prsA	lpqT	\N
812	1136481	1136572	intergenic	\N	glmU	prsA	\N
813	1138060	1138075	intergenic	\N	Rvnt16	glmU	\N
814	1138147	1138314	intergenic	\N	Rv1019	Rvnt16	\N
815	1138908	1138966	intergenic	\N	mfd	Rv1019	\N
816	1143648	1143735	intergenic	\N	lpqU	Rv1021	\N
817	1144467	1144563	intergenic	\N	eno	lpqU	\N
818	1145853	1145857	intergenic	\N	Rv1024	eno	\N
819	1146544	1146560	intergenic	\N	Rv1025	Rv1024	\N
820	1147978	1148426	intergenic	\N	kdpE	Rv1026	\N
821	1151686	1151919	intergenic	\N	kdpF	kdpD	\N
822	1156422	1156425	intergenic	\N	trcS	kdpC	\N
823	1157955	1157962	intergenic	\N	trcR	trcS	\N
824	1158736	1158917	intergenic	\N	Rv1034c	trcR	\N
825	1159307	1159374	intergenic	\N	Rv1035c	Rv1034c	\N
826	1160061	1160094	intergenic	\N	Rv1036c	Rv1035c	\N
827	1160433	1160543	intergenic	\N	esxI	Rv1036c	\N
828	1160828	1160854	intergenic	\N	esxJ	esxI	\N
829	1161151	1161296	intergenic	\N	PPE15	esxJ	\N
830	1162472	1162548	intergenic	\N	PE8	PPE15	\N
831	1163376	1164571	intergenic	\N	Rv1041c	PE8	\N
832	1165499	1165780	intergenic	\N	Rv1043c	Rv1042c	\N
833	1166806	1167052	intergenic	\N	Rv1044	Rv1043c	\N
834	1168554	1168703	intergenic	\N	Rv1046c	Rv1045	\N
835	1169228	1169422	intergenic	\N	Rv1047	Rv1046c	\N
836	1170670	1171037	intergenic	\N	Rv1048c	Rv1047	\N
837	1172153	1172385	intergenic	\N	Rv1049	Rv1048c	\N
838	1172832	1172880	intergenic	\N	Rv1050	Rv1049	\N
839	1173786	1173944	intergenic	\N	Rv1051c	Rv1050	\N
840	1174700	1175722	intergenic	\N	Rv1052	Rv1051c	\N
841	1176286	1176927	intergenic	\N	Rv1054	Rv1053c	\N
842	1177373	1177395	intergenic	\N	Rvnt17	Rv1055	\N
843	1177469	1177627	intergenic	\N	Rv1056	Rvnt17	\N
844	1178392	1179395	intergenic	\N	Rv1057	Rv1056	\N
845	1180577	1180683	intergenic	\N	fadD14	Rv1057	\N
846	1182315	1182390	intergenic	\N	Rv1059	fadD14	\N
847	1183455	1183507	intergenic	\N	Rv1060	Rv1059	\N
848	1183981	1184014	intergenic	\N	Rv1061	Rv1060	\N
849	1184878	1184882	intergenic	\N	Rv1062	Rv1061	\N
850	1186823	1186903	intergenic	\N	lpqV	Rv1063c	\N
851	1187323	1187434	intergenic	\N	Rv1065	lpqV	\N
852	1188393	1188420	intergenic	\N	PE	Rv1066	\N
853	1190424	1190756	intergenic	\N	PE	PE	\N
854	1192148	1192509	intergenic	\N	Rv1069c	PE	\N
855	1195043	1195054	intergenic	\N	echA9	echA8	\N
856	1196092	1196278	intergenic	\N	Rv1072	echA9	\N
857	1197115	1197230	intergenic	\N	Rv1073	Rv1072	\N
858	1198082	1198155	intergenic	\N	fadA3	Rv1073	\N
859	1199373	1199425	intergenic	\N	Rv1075c	fadA3	\N
860	1200370	1200766	intergenic	\N	lipU	Rv1075c	\N
861	1201660	1201716	intergenic	\N	cbs	lipU	\N
862	1203111	1203312	intergenic	\N	pra	cbs	\N
863	1204035	1204066	intergenic	\N	metB	pra	\N
864	1205233	1205303	intergenic	\N	greA	metB	\N
865	1205798	1205983	intergenic	\N	Rv1081c	greA	\N
866	1206418	1206519	intergenic	\N	mca	Rv1081c	\N
867	1209657	1209755	intergenic	\N	Rv1085c	Rv1084	\N
868	1210484	1210594	intergenic	\N	Rv1086	Rv1085c	\N
869	1211383	1211559	intergenic	\N	PE	Rv1086	\N
870	1213863	1214039	intergenic	\N	Rv1087A	PE	\N
871	1214360	1214512	intergenic	\N	PE9	Rv1087A	\N
872	1215131	1215516	intergenic	\N	celA2a	PE10	\N
873	1216054	1216468	intergenic	\N	PE	celA2b	\N
874	1219030	1219247	intergenic	\N	coaA	PE	\N
875	1220186	1220573	intergenic	\N	glyA1	coaA	\N
876	1221854	1221958	intergenic	\N	desA2	glyA1	\N
877	1222786	1222996	intergenic	\N	phoH2	desA2	\N
878	1224298	1224384	intergenic	\N	Rv1096	phoH2	\N
879	1225260	1225262	intergenic	\N	Rv1097c	Rv1096	\N
880	1227565	1227595	intergenic	\N	Rv1099c	fumC	\N
881	1228582	1228682	intergenic	\N	Rv1100	Rv1099c	\N
882	1229384	1229390	intergenic	\N	Rv1101c	Rv1100	\N
883	1230548	1230659	intergenic	\N	Rv1102c	Rv1101c	\N
884	1231291	1231300	intergenic	\N	Rv1104	Rv1103c	\N
885	1231990	1232310	intergenic	\N	Rv1105	Rv1104	\N
886	1232826	1232843	intergenic	\N	Rv1106c	Rv1105	\N
887	1233956	1233965	intergenic	\N	xseB	Rv1106c	\N
888	1236095	1236184	intergenic	\N	lytB2	Rv1109c	\N
889	1237192	1237208	intergenic	\N	Rv1111c	lytB2	\N
890	1238192	1238254	intergenic	\N	Rv1112	Rv1111c	\N
891	1239328	1239415	intergenic	\N	Rv1113	Rv1112	\N
892	1239984	1240186	intergenic	\N	Rv1115	Rv1114	\N
893	1240885	1241002	intergenic	\N	Rv1116	Rv1115	\N
894	1241390	1241632	intergenic	\N	Rv1117	Rv1116A	\N
895	1241956	1241970	intergenic	\N	Rv1118c	Rv1117	\N
896	1242831	1242863	intergenic	\N	Rv1119c	Rv1118c	\N
897	1243504	1243706	intergenic	\N	zwf1	Rv1120c	\N
898	1245107	1245128	intergenic	\N	gnd2	zwf1	\N
899	1247052	1247126	intergenic	\N	ephC	bpoB	\N
900	1248077	1248081	intergenic	\N	Rv1125	ephC	\N
901	1249326	1249329	intergenic	\N	Rv1126c	Rv1125	\N
902	1251404	1251616	intergenic	\N	Rv1128c	ppdK	\N
903	1252972	1253073	intergenic	\N	Rv1129c	Rv1128c	\N
904	1254534	1254554	intergenic	\N	Rv1130	Rv1129c	\N
905	1257313	1257324	intergenic	\N	Rv1132	gltA1	\N
906	1259055	1259066	intergenic	\N	metE	Rv1132	\N
907	1261346	1261921	intergenic	\N	Rv1134	metE	\N
908	1262158	1262271	intergenic	\N	PPE16	Rv1134	\N
909	1264128	1264313	intergenic	\N	Rv1135A	PPE16	\N
910	1264556	1264605	intergenic	\N	Rv1136	Rv1135A	\N
911	1264947	1265086	intergenic	\N	Rv1137c	Rv1136	\N
912	1265455	1265471	intergenic	\N	Rv1138c	Rv1137c	\N
913	1266985	1267346	intergenic	\N	Rv1140	Rv1139c	\N
914	1268195	1268202	intergenic	\N	echA11	Rv1140	\N
915	1269009	1269151	intergenic	\N	echA10	echA11	\N
916	1269958	1270061	intergenic	\N	mcr	echA10	\N
917	1271144	1271155	intergenic	\N	Rv1144	mcr	\N
918	1271908	1272422	intergenic	\N	mmpL13a	Rv1144	\N
919	1273334	1273354	intergenic	\N	mmpL13b	mmpL13a	\N
920	1274767	1274899	intergenic	\N	Rv1147	mmpL13b	\N
921	1275550	1276299	intergenic	\N	Rv1148c	Rv1147	\N
922	1277748	1277892	intergenic	\N	Rv1149	Rv1148c	\N
923	1278817	1278903	intergenic	\N	Rv1151c	Rv1150	\N
924	1279617	1279654	intergenic	\N	Rv1152	Rv1151c	\N
925	1281872	1282305	intergenic	\N	Rv1156	Rv1155	\N
926	1282893	1283055	intergenic	\N	Rv1157c	Rv1156	\N
927	1284171	1284178	intergenic	\N	Rv1158c	Rv1157c	\N
928	1284862	1284991	intergenic	\N	Rv1159	Rv1158c	\N
929	1286568	1286594	intergenic	\N	mutT2	Rv1159A	\N
930	1287020	1287327	intergenic	\N	narG	mutT2	\N
931	1291026	1291064	intergenic	\N	narH	narG	\N
932	1292741	1292797	intergenic	\N	narJ	narH	\N
933	1293403	1293405	intergenic	\N	narI	narJ	\N
934	1294146	1294167	intergenic	\N	typA	narI	\N
935	1296054	1296151	intergenic	\N	lpqW	typA	\N
936	1298059	1298086	intergenic	\N	Rv1167c	lpqW	\N
937	1298692	1298763	intergenic	\N	PPE17	Rv1167c	\N
938	1299804	1299821	intergenic	\N	PE11	PPE17	\N
939	1300124	1300303	intergenic	\N	mshB	PE11	\N
940	1301215	1301306	intergenic	\N	Rv1171	mshB	\N
941	1301747	1301754	intergenic	\N	PE12	Rv1171	\N
942	1302681	1302930	intergenic	\N	fbiC	PE12	\N
943	1305501	1305668	intergenic	\N	TB8.4	fbiC	\N
944	1306001	1306201	intergenic	\N	fadH	TB8.4	\N
945	1308792	1309004	intergenic	\N	fdxC	Rv1176c	\N
946	1309331	1309363	intergenic	\N	Rv1178	fdxC	\N
947	1310452	1310479	intergenic	\N	Rv1179c	Rv1178	\N
948	1313299	1313724	intergenic	\N	pks3	Rv1179c	\N
949	1315191	1315233	intergenic	\N	pks4	pks3	\N
950	1319982	1320034	intergenic	\N	papA3	pks4	\N
951	1321453	1321519	intergenic	\N	mmpL10	papA3	\N
952	1324528	1324531	intergenic	\N	Rv1184c	mmpL10	\N
953	1325611	1325775	intergenic	\N	fadD21	Rv1184c	\N
954	1327512	1327688	intergenic	\N	Rv1186c	fadD21	\N
955	1329305	1329389	intergenic	\N	rocA	Rv1186c	\N
956	1332010	1332091	intergenic	\N	sigI	Rv1188	\N
957	1332964	1332979	intergenic	\N	Rv1190	sigI	\N
958	1333858	1333930	intergenic	\N	Rv1191	Rv1190	\N
959	1334845	1334926	intergenic	\N	Rv1192	Rv1191	\N
960	1335754	1335793	intergenic	\N	fadD36	Rv1192	\N
961	1337215	1337247	intergenic	\N	Rv1194c	fadD36	\N
962	1338513	1339002	intergenic	\N	PE13	Rv1194c	\N
963	1339302	1339348	intergenic	\N	PPE18	PE13	\N
964	1340524	1340658	intergenic	\N	esxK	PPE18	\N
965	1340955	1341005	intergenic	\N	esxL	esxK	\N
966	1341290	1341357	intergenic	\N	Rv1199c	esxL	\N
967	1342605	1342941	intergenic	\N	Rv1200	Rv1199c	\N
968	1345169	1345259	intergenic	\N	dapE	Rv1201c	\N
969	1346905	1346935	intergenic	\N	Rv1204c	Rv1203c	\N
970	1348624	1348718	intergenic	\N	Rv1205	Rv1204c	\N
971	1349282	1349331	intergenic	\N	fadD6	Rv1205	\N
972	1351125	1351190	intergenic	\N	folP2	fadD6	\N
973	1353118	1353156	intergenic	\N	Rv1209	Rv1208	\N
974	1354136	1354242	intergenic	\N	Rv1211	tagA	\N
975	1354470	1354497	intergenic	\N	Rv1212c	Rv1211	\N
976	1355661	1355835	intergenic	\N	glgC	Rv1212c	\N
977	1357050	1357292	intergenic	\N	PE14	glgC	\N
978	1357625	1357758	intergenic	\N	Rv1215c	PE14	\N
979	1359444	1359471	intergenic	\N	Rv1216c	Rv1215c	\N
980	1360146	1360154	intergenic	\N	Rv1217c	Rv1216c	\N
981	1363361	1363502	intergenic	\N	Rv1220c	Rv1219c	\N
982	1364150	1364412	intergenic	\N	sigE	Rv1220c	\N
983	1365186	1365343	intergenic	\N	Rv1222	sigE	\N
984	1365808	1365874	intergenic	\N	htrA	Rv1222	\N
985	1367461	1367462	intergenic	\N	tatB	htrA	\N
986	1367858	1367890	intergenic	\N	Rv1225c	tatB	\N
987	1368721	1368831	intergenic	\N	Rv1226c	Rv1225c	\N
988	1370825	1370919	intergenic	\N	lpqX	Rv1227c	\N
989	1371477	1371776	intergenic	\N	mrp	lpqX	\N
990	1372949	1372961	intergenic	\N	Rv1230c	mrp	\N
991	1374197	1374321	intergenic	\N	Rv1231c	Rv1230c	\N
992	1376168	1376229	intergenic	\N	Rv1233c	Rv1232c	\N
993	1376826	1376975	intergenic	\N	Rv1234	Rv1233c	\N
994	1377503	1377523	intergenic	\N	lpqY	Rv1234	\N
995	1379850	1379854	intergenic	\N	sugB	sugA	\N
996	1380679	1380683	intergenic	\N	sugC	sugB	\N
997	1381865	1381941	intergenic	\N	corA	sugC	\N
998	1383042	1383212	intergenic	\N	mdh	corA	\N
999	1384202	1384277	intergenic	\N	Rv1241	mdh	\N
1000	1384966	1384988	intergenic	\N	PE	Rv1242	\N
1001	1386677	1386856	intergenic	\N	lpqZ	PE	\N
1002	1387717	1387797	intergenic	\N	Rv1245c	lpqZ	\N
1003	1388628	1388684	intergenic	\N	Rv1246c	Rv1245c	\N
1004	1389244	1389356	intergenic	\N	kgd	Rv1247c	\N
1005	1393001	1393193	intergenic	\N	Rv1249c	kgd	\N
1006	1393982	1394178	intergenic	\N	Rv1250	Rv1249c	\N
1007	1399240	1399295	intergenic	\N	lRv1252c	Rv1251c	\N
1008	1399904	1399969	intergenic	\N	deaD	lRv1252c	\N
1009	1404603	1404716	intergenic	\N	Rv1257c	cyp130	\N
1010	1408238	1408239	intergenic	\N	Rv1260	Rv1259	\N
1011	1409358	1409483	intergenic	\N	Rv1261c	Rv1260	\N
1012	1409933	1409937	intergenic	\N	Rv1262c	Rv1261c	\N
1013	1410372	1410430	intergenic	\N	amiB2	Rv1262c	\N
1014	1411819	1411893	intergenic	\N	Rv1264	amiB2	\N
1015	1413087	1413259	intergenic	\N	Rv1265	Rv1264	\N
1016	1413940	1413959	intergenic	\N	pknH	Rv1265	\N
1017	1415840	1416180	intergenic	\N	embR	pknH	\N
1018	1417347	1417657	intergenic	\N	Rv1268c	embR	\N
1019	1418356	1418578	intergenic	\N	Rv1269c	Rv1268c	\N
1020	1418953	1419013	intergenic	\N	lprA	Rv1269c	\N
1021	1419748	1419960	intergenic	\N	Rv1271c	lprA	\N
1022	1420302	1420409	intergenic	\N	Rv1272c	Rv1271c	\N
1023	1424050	1424196	intergenic	\N	lprB	Rv1273c	\N
1024	1425293	1425437	intergenic	\N	Rv1276c	lprC	\N
1025	1425914	1426163	intergenic	\N	Rv1277	Rv1276c	\N
1026	1430041	1430061	intergenic	\N	Rv1279	Rv1278	\N
1027	1431648	1431664	intergenic	\N	oppA	Rv1279	\N
1028	1437117	1437323	intergenic	\N	Rv1284	oppB	\N
1029	1437815	1437908	intergenic	\N	cysD	Rv1284	\N
1030	1440751	1440804	intergenic	\N	Rv1287	cysN	\N
1031	1441290	1441347	intergenic	\N	Rv1288	Rv1287	\N
1032	1442718	1442766	intergenic	\N	Rv1289	Rv1288	\N
1033	1443399	1443481	intergenic	\N	Rv1290c	Rv1289	\N
1034	1445047	1445057	intergenic	\N	Rv1290A	Rv1290c	\N
1035	1445372	1445498	intergenic	\N	Rv1291c	Rv1290A	\N
1036	1445834	1446192	intergenic	\N	Rvnt18	Rv1291c	\N
1037	1446265	1446378	intergenic	\N	argS	Rvnt18	\N
1038	1449371	1449374	intergenic	\N	thrA	lysA	\N
1039	1451779	1451996	intergenic	\N	thrB	thrC	\N
1040	1452947	1453203	intergenic	\N	rho	thrB	\N
1041	1455012	1455162	intergenic	\N	rpmE	rho	\N
1042	1455405	1455494	intergenic	\N	prfA	rpmE	\N
1043	1457542	1457557	intergenic	\N	Rv1301	hemK	\N
1044	1458211	1458294	intergenic	\N	rfe	Rv1301	\N
1045	1459509	1459765	intergenic	\N	Rv1303	rfe	\N
1046	1460996	1461044	intergenic	\N	atpE	atpB	\N
1047	1461290	1461320	intergenic	\N	atpF	atpE	\N
1048	1461836	1461842	intergenic	\N	atpH	atpF	\N
1049	1463183	1463227	intergenic	\N	atpA	atpH	\N
1050	1464877	1464883	intergenic	\N	atpG	atpA	\N
1051	1465801	1465840	intergenic	\N	atpD	atpG	\N
1052	1467301	1467314	intergenic	\N	atpC	atpD	\N
1053	1467680	1467687	intergenic	\N	Rv1312	atpC	\N
1054	1468131	1468170	intergenic	\N	Rv1313c	Rv1312	\N
1055	1469505	1469670	intergenic	\N	Rv1314c	Rv1313c	\N
1056	1470252	1470320	intergenic	\N	murA	Rv1314c	\N
1057	1471577	1471845	intergenic	\N	rrs	murA	\N
1058	1473382	1473657	intergenic	\N	rrl	rrs	\N
1059	1476795	1476898	intergenic	\N	rrf	rrl	\N
1060	1477013	1477133	intergenic	\N	ogt	rrf	\N
1061	1479118	1479198	intergenic	\N	Rv1318c	alkA	\N
1062	1480824	1480893	intergenic	\N	Rv1319c	Rv1318c	\N
1063	1482501	1482513	intergenic	\N	Rv1320c	Rv1319c	\N
1064	1484217	1484278	intergenic	\N	Rv1321	Rv1320c	\N
1065	1484959	1484981	intergenic	\N	Rv1322	Rv1321	\N
1066	1485278	1485312	intergenic	\N	Rv1322A	Rv1322	\N
1067	1485771	1485861	intergenic	\N	fadA4	Rv1322A	\N
1068	1487031	1487160	intergenic	\N	Rv1324	fadA4	\N
1069	1488075	1488153	intergenic	\N	PE	Rv1324	\N
1070	1489965	1490116	intergenic	\N	glgB	PE	\N
1071	1492312	1492319	intergenic	\N	glgE	glgB	\N
1072	1494425	1494563	intergenic	\N	glgP	glgE	\N
1073	1497155	1497194	intergenic	\N	dinG	glgP	\N
1074	1499189	1499212	intergenic	\N	Rv1330c	dinG	\N
1075	1500559	1500660	intergenic	\N	clpS	Rv1330c	\N
1076	1501582	1501598	intergenic	\N	Rv1333	Rv1332	\N
1077	1502633	1502640	intergenic	\N	Rv1334	Rv1333	\N
1078	1503081	1503102	intergenic	\N	Rv1335	Rv1334	\N
1079	1503384	1503393	intergenic	\N	cysM	Rv1335	\N
1080	1505890	1505916	intergenic	\N	Rv1339	murI	\N
1081	1506738	1506754	intergenic	\N	rph	Rv1339	\N
1082	1507534	1507572	intergenic	\N	Rv1341	rph	\N
1083	1508923	1508967	intergenic	\N	Rv1344	lprD	\N
1084	1512605	1512727	intergenic	\N	Rvnt19	Rv1347c	\N
1085	1512811	1513046	intergenic	\N	Rv1348	Rvnt19	\N
1086	1517362	1517490	intergenic	\N	fabG	Rv1349	\N
1087	1518560	1518762	intergenic	\N	Rv1352	Rv1351	\N
1088	1519134	1519199	intergenic	\N	Rv1353c	Rv1352	\N
1089	1519985	1520004	intergenic	\N	Rv1354c	Rv1353c	\N
1090	1521876	1521884	intergenic	\N	moeY	Rv1354c	\N
1091	1524820	1525292	intergenic	\N	Rv1357c	Rv1356c	\N
1092	1526216	1526611	intergenic	\N	Rv1358	Rv1357c	\N
1093	1530091	1530172	intergenic	\N	Rv1359	Rv1358	\N
1094	1530925	1531347	intergenic	\N	Rv1360	Rv1359	\N
1095	1532370	1532442	intergenic	\N	PPE19	Rv1360	\N
1096	1533633	1533947	intergenic	\N	Rv1362c	PPE19	\N
1097	1535392	1535682	intergenic	\N	Rv1364c	Rv1363c	\N
1098	1537644	1537782	intergenic	\N	rsfA	Rv1364c	\N
1099	1538169	1538389	intergenic	\N	Rv1366	rsfA	\N
1100	1539211	1539511	intergenic	\N	Rv1367c	Rv1366	\N
1101	1540645	1541019	intergenic	\N	lprF	Rv1367c	\N
1102	1541805	1541993	intergenic	\N	Rv1369c	lprF	\N
1103	1542878	1542928	intergenic	\N	Rv1370c	Rv1369c	\N
1104	1543255	1543358	intergenic	\N	Rv1371	Rv1370c	\N
1105	1546006	1546011	intergenic	\N	Rv1373	Rv1372	\N
1106	1546992	1547071	intergenic	\N	Rv1374c	Rv1373	\N
1107	1547530	1547831	intergenic	\N	Rv1375	Rv1374c	\N
1108	1551217	1551227	intergenic	\N	Rv1378c	Rv1377c	\N
1109	1561269	1561463	intergenic	\N	PE15	pyrF	\N
1110	1563388	1563693	intergenic	\N	mihF	PPE20	\N
1111	1564266	1564400	intergenic	\N	gmk	mihF	\N
1112	1565027	1565092	intergenic	\N	rpoZ	gmk	\N
1113	1565425	1565440	intergenic	\N	dfp	rpoZ	\N
1114	1566697	1566824	intergenic	\N	metK	dfp	\N
1115	1568036	1568108	intergenic	\N	Rv1393c	metK	\N
1116	1570969	1571046	intergenic	\N	Rv1395	cyp132	\N
1117	1572081	1572126	intergenic	\N	PE	Rv1395	\N
1118	1573857	1574111	intergenic	\N	Rv1397c	PE	\N
1119	1574767	1574849	intergenic	\N	lipH	Rv1398c	\N
1120	1575809	1575833	intergenic	\N	lipI	lipH	\N
1121	1576796	1576929	intergenic	\N	Rv1401	lipI	\N
1122	1577532	1577612	intergenic	\N	priA	Rv1401	\N
1123	1579580	1579597	intergenic	\N	Rv1403c	priA	\N
1124	1580422	1580590	intergenic	\N	Rv1404	Rv1403c	\N
1125	1581073	1581144	intergenic	\N	Rv1405c	Rv1404	\N
1126	1581969	1582165	intergenic	\N	fmt	Rv1405c	\N
1127	1584474	1584498	intergenic	\N	rpe	fmu	\N
1128	1587766	1587771	intergenic	\N	lprG	Rv1410c	\N
1129	1588482	1588566	intergenic	\N	ribC	lprG	\N
1130	1589172	1589385	intergenic	\N	Rv1413	ribC	\N
1131	1590292	1590396	intergenic	\N	ribA2	Rv1414	\N
1132	1591674	1591688	intergenic	\N	ribH	ribA2	\N
1133	1592614	1592638	intergenic	\N	lprH	Rv1417	\N
1134	1593325	1593504	intergenic	\N	Rv1419	lprH	\N
1135	1593978	1594041	intergenic	\N	uvrC	Rv1419	\N
1136	1598883	1598892	intergenic	\N	Rv1424c	whiA	\N
1137	1599654	1599657	intergenic	\N	Rv1425	Rv1424c	\N
1138	1601037	1601058	intergenic	\N	lipO	Rv1425	\N
1139	1603928	1603931	intergenic	\N	Rv1428c	fadD12	\N
1140	1604759	1604877	intergenic	\N	Rv1429	Rv1428c	\N
1141	1606146	1606385	intergenic	\N	PE16	Rv1429	\N
1142	1607972	1608082	intergenic	\N	Rv1431	PE16	\N
1143	1611270	1611433	intergenic	\N	Rv1433	Rv1432	\N
1144	1612249	1612255	intergenic	\N	Rv1434	Rv1433	\N
1145	1612950	1613306	intergenic	\N	gap	Rv1435c	\N
1146	1614326	1614328	intergenic	\N	pgk	gap	\N
1147	1616349	1616960	intergenic	\N	Rv1439c	tpi	\N
1148	1617386	1617836	intergenic	\N	secG	Rv1439c	\N
1149	1618070	1618208	intergenic	\N	PE	secG	\N
1150	1619684	1619790	intergenic	\N	bisC	PE	\N
1151	1622091	1622206	intergenic	\N	Rv1443c	bisC	\N
1152	1622692	1623286	intergenic	\N	Rv1444c	Rv1443c	\N
1153	1623697	1623713	intergenic	\N	devB	Rv1444c	\N
1154	1625365	1625417	intergenic	\N	zwf2	opcA	\N
1155	1628080	1628096	intergenic	\N	tkt	tal	\N
1156	1630199	1630637	intergenic	\N	PE	tkt	\N
1157	1634627	1635028	intergenic	\N	ctaB	PE	\N
1158	1635955	1636003	intergenic	\N	PE	ctaB	\N
1159	1638229	1638380	intergenic	\N	Rv1453	PE	\N
1160	1639646	1639673	intergenic	\N	qor	Rv1453	\N
1161	1640660	1640679	intergenic	\N	Rv1455	qor	\N
1162	1642425	1642536	intergenic	\N	Rv1457c	Rv1456c	\N
1163	1644260	1644362	intergenic	\N	Rv1459c	Rv1458c	\N
1164	1646138	1646185	intergenic	\N	Rv1460	Rv1459c	\N
1165	1651516	1651517	intergenic	\N	csd	Rv1463	\N
1166	1653578	1653672	intergenic	\N	fadE15	Rv1466	\N
1167	1655502	1655608	intergenic	\N	PE	fadE15	\N
1168	1656721	1656962	intergenic	\N	ctpD	PE	\N
1169	1658936	1658979	intergenic	\N	trxA	ctpD	\N
1170	1659354	1659369	intergenic	\N	trxB1	trxA	\N
1171	1659741	1659762	intergenic	\N	echA12	trxB1	\N
1172	1660620	1660655	intergenic	\N	Rv1473	echA12	\N
1173	1662284	1662380	intergenic	\N	Rv1473A	Rv1473	\N
1174	1662572	1662640	intergenic	\N	Rv1474c	Rv1473A	\N
1175	1663204	1663214	intergenic	\N	acn	Rv1474c	\N
1176	1666046	1666203	intergenic	\N	Rv1476	acn	\N
1177	1666764	1666989	intergenic	\N	Rv1477	Rv1476	\N
1178	1668408	1668418	intergenic	\N	Rv1478	Rv1477	\N
1179	1669144	1669282	intergenic	\N	moxR1	Rv1478	\N
1180	1671366	1671376	intergenic	\N	Rv1481	Rv1480	\N
1181	1672384	1672456	intergenic	\N	Rv1482c	Rv1481	\N
1182	1673299	1673439	promoter	+	fabG1	Rv1482c	promoter_fabG1-inhA
1183	1674183	1674201	intergenic	\N	inhA	fabG1	\N
1184	1675011	1675016	intergenic	\N	hemZ	inhA	\N
1185	1676883	1676940	intergenic	\N	Rv1487	Rv1486c	\N
1186	1677375	1677396	intergenic	\N	Rv1488	Rv1487	\N
1187	1678542	1678551	intergenic	\N	Rv1489	Rv1488	\N
1188	1678908	1678941	intergenic	\N	Rv1489A	Rv1489	\N
1189	1679172	1679321	intergenic	\N	Rv1490	Rv1489A	\N
1190	1680629	1681207	intergenic	\N	Rv1491c	Rv1490	\N
1191	1681966	1682156	intergenic	\N	mutA	Rv1491c	\N
1192	1686257	1686270	intergenic	\N	Rv1494	mutB	\N
1193	1687888	1687940	intergenic	\N	lipL	Rv1496	\N
1194	1689230	1689302	intergenic	\N	Rv1498c	lipL	\N
1195	1689920	1690133	intergenic	\N	Rv1498A	Rv1498c	\N
1196	1690346	1690406	intergenic	\N	Rv1499	Rv1498A	\N
1197	1690805	1690849	intergenic	\N	Rv1500	Rv1499	\N
1198	1691878	1691889	intergenic	\N	Rv1501	Rv1500	\N
1199	1692711	1692923	intergenic	\N	Rv1502	Rv1501	\N
1200	1693823	1693995	intergenic	\N	Rv1503c	Rv1502	\N
1201	1695144	1695280	intergenic	\N	Rv1505c	Rv1504c	\N
1202	1696443	1696726	intergenic	\N	Rv1507c	Rv1506c	\N
1203	1697859	1698094	intergenic	\N	Rv1508c	Rv1507A	\N
1204	1701093	1701294	intergenic	\N	Rv1510	Rv1509	\N
1205	1702593	1703073	intergenic	\N	gmdA	Rv1510	\N
1206	1705789	1705806	intergenic	\N	Rv1514c	Rv1513	\N
1207	1706595	1706629	intergenic	\N	Rv1515c	Rv1514c	\N
1208	1707526	1707528	intergenic	\N	Rv1516c	Rv1515c	\N
1209	1708539	1708870	intergenic	\N	Rv1517	Rv1516c	\N
1210	1709635	1709643	intergenic	\N	Rv1518	Rv1517	\N
1211	1710603	1710732	intergenic	\N	Rv1519	Rv1518	\N
1212	1711002	1711027	intergenic	\N	Rv1520	Rv1519	\N
1213	1712068	1712301	intergenic	\N	fadD25	Rv1520	\N
1214	1714053	1714171	intergenic	\N	mmpL12	fadD25	\N
1215	1717612	1717652	intergenic	\N	Rv1523	mmpL12	\N
1216	1718696	1718725	intergenic	\N	Rv1524	Rv1523	\N
1217	1719970	1720016	intergenic	\N	wbbL2	Rv1524	\N
1218	1722060	1722082	intergenic	\N	pks5	Rv1526c	\N
1219	1728409	1728952	intergenic	\N	papA4	pks5	\N
1220	1729450	1729501	intergenic	\N	fadD24	papA4	\N
1221	1731256	1731372	intergenic	\N	adh	fadD24	\N
1222	1733039	1733115	intergenic	\N	Rv1532c	Rv1531	\N
1223	1733550	1733609	intergenic	\N	Rv1533	Rv1532c	\N
1224	1735411	1735975	intergenic	\N	Rv1535	Rv1534	\N
1225	1736212	1736518	intergenic	\N	ileS	Rv1535	\N
1226	1739644	1739855	intergenic	\N	dinX	ileS	\N
1227	1742192	1742243	intergenic	\N	lspA	ansA	\N
1228	1743771	1743777	intergenic	\N	lprI	Rv1540	\N
1229	1744371	1744425	intergenic	\N	glbN	lprI	\N
1230	1744836	1745063	intergenic	\N	Rv1543	glbN	\N
1231	1746089	1746093	intergenic	\N	Rv1544	Rv1543	\N
1232	1746897	1746918	intergenic	\N	Rv1545	Rv1544	\N
1233	1747146	1747194	intergenic	\N	Rv1546	Rv1545	\N
1234	1747626	1747693	intergenic	\N	dnaE1	Rv1546	\N
1235	1751248	1751296	intergenic	\N	PPE21	dnaE1	\N
1236	1753333	1753509	intergenic	\N	fadD11.1	PPE21	\N
1237	1755431	1755444	intergenic	\N	plsB1	fadD11	\N
1238	1757310	1757680	intergenic	\N	frdA	plsB1	\N
1239	1759432	1759434	intergenic	\N	frdB	frdA	\N
1240	1760929	1760996	intergenic	\N	Rv1556	frdD	\N
1241	1761605	1761743	intergenic	\N	mmpL6	Rv1556	\N
1242	1762937	1762946	intergenic	\N	Rv1558	mmpL6	\N
1243	1763393	1763427	intergenic	\N	ilvA	Rv1558	\N
1244	1764717	1764754	intergenic	\N	Rv1560	ilvA	\N
1245	1764973	1764978	intergenic	\N	Rv1561	Rv1560	\N
1246	1765383	1765399	intergenic	\N	treZ	Rv1561	\N
1247	1769432	1769435	intergenic	\N	treX	treY	\N
1248	1771601	1771639	intergenic	\N	Rv1565c	treX	\N
1249	1773829	1773927	intergenic	\N	Rv1566c	Rv1565c	\N
1250	1774620	1774859	intergenic	\N	Rv1567c	Rv1566c	\N
1251	1775144	1775391	intergenic	\N	bioA	Rv1567c	\N
1252	1779048	1779193	intergenic	\N	Rv1572c	Rv1571	\N
1253	1779298	1779313	intergenic	\N	Rv1573	Rv1572c	\N
1254	1779724	1779929	intergenic	\N	Rv1574	Rv1573	\N
1255	1782064	1782071	intergenic	\N	Rv1577c	Rv1576c	\N
1256	1782584	1782757	intergenic	\N	Rv1578c	Rv1577c	\N
1257	1783228	1783308	intergenic	\N	Rv1579c	Rv1578c	\N
1258	1783892	1783905	intergenic	\N	Rv1581c	Rv1580c	\N
1259	1784301	1784496	intergenic	\N	Rv1582c	Rv1581c	\N
1260	1786528	1786583	intergenic	\N	Rv1585c	Rv1584c	\N
1261	1789163	1789167	intergenic	\N	Rv1588c	Rv1587c	\N
1262	1789836	1790283	intergenic	\N	bioB	Rv1588c	\N
1263	1792235	1792399	intergenic	\N	Rv1592c	Rv1591	\N
1264	1793740	1793996	intergenic	\N	Rv1593c	Rv1592c	\N
1265	1794707	1794755	intergenic	\N	nadA	Rv1593c	\N
1266	1798245	1798293	intergenic	\N	Rv1597	nadC	\N
1267	1799052	1799072	intergenic	\N	Rv1598c	Rv1597	\N
1268	1799483	1799582	intergenic	\N	hisD	Rv1598c	\N
1269	1803284	1803293	intergenic	\N	hisA	hisH	\N
1270	1804031	1804038	intergenic	\N	impA	hisA	\N
1271	1804851	1804852	intergenic	\N	hisF	impA	\N
1272	1806000	1806180	intergenic	\N	chaA	hisI	\N
1273	1807263	1807297	intergenic	\N	bcpB	chaA	\N
1274	1807762	1807902	intergenic	\N	trpE	bcpB	\N
1275	1810150	1810239	intergenic	\N	trpC	Rv1610	\N
1276	1811058	1811126	intergenic	\N	trpB	trpC	\N
1277	1814577	1815252	intergenic	\N	Rv1615	lgt	\N
1278	1816081	1816188	intergenic	\N	pykA	Rv1616	\N
1279	1817607	1817614	intergenic	\N	tesB1	pykA	\N
1280	1818517	1818574	intergenic	\N	Rv1619	tesB1	\N
1281	1823273	1823359	intergenic	\N	cydB	cydD	\N
1282	1824400	1824429	intergenic	\N	cydA	cydB	\N
1283	1825887	1825997	intergenic	\N	Rv1624c	cydA	\N
1284	1826585	1826613	intergenic	\N	cya	Rv1624c	\N
1285	1827945	1828014	intergenic	\N	Rvnt20	cya	\N
1286	1828088	1828179	intergenic	\N	Rv1626	Rvnt20	\N
1287	1828797	1828864	intergenic	\N	Rv1627c	Rv1626	\N
1288	1830561	1830664	intergenic	\N	polA	Rv1628c	\N
1289	1833379	1833541	intergenic	\N	rpsA	polA	\N
1290	1834987	1835012	intergenic	\N	coaE	rpsA	\N
1291	1836236	1836386	intergenic	\N	Rv1632c	coaE	\N
1292	1836830	1837074	intergenic	\N	uvrB	Rv1632c	\N
1293	1842242	1842450	intergenic	\N	TB15.3	Rv1635c	\N
1294	1842891	1842897	intergenic	\N	Rv1637c	TB15.3	\N
1295	1843692	1843740	intergenic	\N	uvrA	Rv1637c	\N
1296	1846659	1846715	intergenic	\N	Rv1638A	uvrA	\N
1297	1846973	1846988	intergenic	\N	Rv1639c	Rv1638A	\N
1298	1848458	1848516	intergenic	\N	lysS	Rv1639c	\N
1299	1852035	1852272	intergenic	\N	infC	lysS	\N
1300	1852878	1852927	intergenic	\N	rpmI	infC	\N
1301	1853122	1853183	intergenic	\N	rplT	rpmI	\N
1302	1853573	1853605	intergenic	\N	tsnR	rplT	\N
1303	1854388	1854398	intergenic	\N	Rv1645c	tsnR	\N
1304	1855454	1855763	intergenic	\N	PE17	Rv1645c	\N
1305	1856696	1856773	intergenic	\N	Rv1647	PE17	\N
1306	1857724	1857730	intergenic	\N	Rv1648	Rv1647	\N
1307	1858537	1858732	intergenic	\N	pheS	Rv1648	\N
1308	1862253	1862346	intergenic	\N	PE	pheT	\N
1309	1865382	1865575	intergenic	\N	argC	PE	\N
1310	1871354	1871362	intergenic	\N	argG	argR	\N
1311	1872559	1872638	intergenic	\N	argH	argG	\N
1312	1874051	1874159	intergenic	\N	pks10	argH	\N
1313	1875221	1875303	intergenic	\N	pks7	pks10	\N
1314	1881684	1881703	intergenic	\N	pks8	pks7	\N
1315	1888020	1888025	intergenic	\N	pks9	pks17	\N
1316	1891079	1891225	intergenic	\N	pks11	pks9	\N
1317	1893562	1893576	intergenic	\N	Rv1667c	cyp139	\N
1318	1895342	1895724	intergenic	\N	Rv1669	Rv1668c	\N
1319	1896087	1896119	intergenic	\N	Rv1670	Rv1669	\N
1320	1896467	1896474	intergenic	\N	Rv1671	Rv1670	\N
1321	1896867	1896875	intergenic	\N	Rv1672c	Rv1671	\N
1322	1898207	1898299	intergenic	\N	Rv1673c	Rv1672c	\N
1323	1899232	1899259	intergenic	\N	Rv1674c	Rv1673c	\N
1324	1899916	1900240	intergenic	\N	Rv1675c	Rv1674c	\N
1325	1900975	1901046	intergenic	\N	Rv1676	Rv1675c	\N
1326	1902296	1902396	intergenic	\N	Rv1678	dsbF	\N
1327	1904420	1904428	intergenic	\N	Rv1680	fadE16	\N
1328	1906242	1906402	intergenic	\N	Rv1682	moeX	\N
1329	1907320	1907593	intergenic	\N	Rv1683	Rv1682	\N
1330	1911399	1911400	intergenic	\N	Rv1686c	Rv1685c	\N
1331	1912081	1912152	intergenic	\N	Rv1687c	Rv1686c	\N
1332	1912920	1912978	intergenic	\N	mpg	Rv1687c	\N
1333	1913590	1913601	intergenic	\N	tyrS	mpg	\N
1334	1914876	1915526	intergenic	\N	lprJ	tyrS	\N
1335	1915910	1915948	intergenic	\N	Rv1691	lprJ	\N
1336	1917932	1917939	intergenic	\N	tlyA	Rv1693	\N
1337	1919669	1919682	intergenic	\N	recN	ppnK	\N
1338	1921446	1921541	intergenic	\N	Rv1697	recN	\N
1339	1922723	1922744	intergenic	\N	Rv1698	Rv1697	\N
1340	1923689	1923828	intergenic	\N	pyrG	Rv1698	\N
1341	1927137	1927210	intergenic	\N	Rv1702c	Rv1701	\N
1342	1928575	1929130	intergenic	\N	Rv1703c	Rv1702c	\N
1343	1929721	1929785	intergenic	\N	cycA	Rv1703c	\N
1344	1931456	1931496	intergenic	\N	PPE22	cycA	\N
1345	1932654	1932693	intergenic	\N	PPE23	PPE22	\N
1346	1933878	1934481	intergenic	\N	Rv1706A	PPE23	\N
1347	1934649	1934881	intergenic	\N	Rv1707	Rv1706A	\N
1348	1936342	1936359	intergenic	\N	Rv1708	Rv1707	\N
1349	1941679	1941852	intergenic	\N	Rv1714	engA	\N
1350	1943573	1943575	intergenic	\N	Rv1716	fadB3	\N
1351	1944756	1944808	intergenic	\N	Rv1718	Rv1717	\N
1352	1945627	1945640	intergenic	\N	Rv1719	Rv1718	\N
1353	1946420	1946612	intergenic	\N	Rvnt21	Rv1719	\N
1354	1946686	1947029	intergenic	\N	Rv1720c	Rvnt21	\N
1355	1947643	1947860	intergenic	\N	Rv1722	Rv1721c	\N
1356	1950589	1950631	intergenic	\N	Rv1724c	Rv1723	\N
1357	1951751	1951851	intergenic	\N	Rv1726	Rv1725c	\N
1358	1953237	1953269	intergenic	\N	Rv1727	Rv1726	\N
1359	1953839	1953863	intergenic	\N	Rv1728c	Rv1727	\N
1360	1955569	1955691	intergenic	\N	Rv1730c	Rv1729c	\N
1361	1957245	1957676	intergenic	\N	gabD2	Rv1730c	\N
1362	1959233	1959242	intergenic	\N	Rv1732c	gabD2	\N
1363	1959791	1959854	intergenic	\N	Rv1733c	Rv1732c	\N
1364	1960487	1960773	intergenic	\N	Rv1734c	Rv1733c	\N
1365	1961016	1961290	intergenic	\N	Rv1735c	Rv1734c	\N
1366	1961788	1962227	intergenic	\N	narX	Rv1735c	\N
1367	1965370	1965656	intergenic	\N	Rv1738	narK2	\N
1368	1965941	1965954	intergenic	\N	Rv1739c	Rv1738	\N
1369	1967637	1967704	intergenic	\N	Rv1740	Rv1739c	\N
1370	1968165	1968172	intergenic	\N	Rv1742	Rv1741	\N
1371	1968910	1969003	intergenic	\N	pknE	Rv1742	\N
1372	1970704	1970988	intergenic	\N	Rv1744c	pknE	\N
1373	1971991	1972137	intergenic	\N	pknF	idi	\N
1374	1973568	1973629	intergenic	\N	Rv1747	pknF	\N
1375	1976227	1976599	intergenic	\N	Rv1748	Rv1747	\N
1376	1977885	1977968	intergenic	\N	fadD1	Rv1749c	\N
1377	1979567	1979620	intergenic	\N	Rv1751	fadD1	\N
1378	1981003	1981129	intergenic	\N	Rv1752	Rv1751	\N
1379	1981579	1981613	intergenic	\N	PPE24	Rv1752	\N
1380	1984775	1984978	intergenic	\N	Rv1754c	PPE24	\N
1381	1986670	1986853	intergenic	\N	plcD	Rv1754c	\N
1382	1987696	1987744	intergenic	\N	Rv1756c	plcD	\N
1383	1988629	1988679	intergenic	\N	Rv1757c	Rv1756c	\N
1384	1989006	1989041	intergenic	\N	cut1	Rv1757c	\N
1385	1989566	1989832	intergenic	\N	wag22	cut1	\N
1386	1992577	1993152	intergenic	\N	Rv1760	wag22	\N
1387	1994661	1994670	intergenic	\N	Rv1761c	Rv1760	\N
1388	1995842	1996151	intergenic	\N	Rv1763	Rv1762c	\N
1389	1996478	1996528	intergenic	\N	Rv1764	Rv1763	\N
1390	1997413	1997417	intergenic	\N	Rv1765c	Rv1764	\N
1391	1998515	1999141	intergenic	\N	Rv1765A	Rv1765c	\N
1392	1999357	1999736	intergenic	\N	Rv1766	Rv1765A	\N
1393	2000006	2000073	intergenic	\N	Rv1767	Rv1766	\N
1394	2000433	2000613	intergenic	\N	PE	Rv1767	\N
1395	2002470	2002625	intergenic	\N	Rv1769	PE	\N
1396	2003870	2003877	intergenic	\N	Rv1770	Rv1769	\N
1397	2006447	2006635	intergenic	\N	Rv1772	Rv1771	\N
1398	2006947	2007019	intergenic	\N	Rv1773c	Rv1772	\N
1399	2007766	2007831	intergenic	\N	Rv1774	Rv1773c	\N
1400	2009990	2009994	intergenic	\N	Rv1776c	Rv1775	\N
1401	2010555	2010655	intergenic	\N	cyp144	Rv1776c	\N
1402	2011960	2012080	intergenic	\N	Rv1778c	cyp144	\N
1403	2012530	2012685	intergenic	\N	Rv1779c	Rv1778c	\N
1404	2014479	2014698	intergenic	\N	Rv1780	Rv1779c	\N
1405	2015262	2015301	intergenic	\N	malQ	Rv1780	\N
1406	2017476	2017739	intergenic	\N	Rv1782	malQ	\N
1407	2020564	2020633	intergenic	\N	Rv1784	Rv1783	\N
1408	2023432	2023446	intergenic	\N	cyp143	Rv1784	\N
1409	2024628	2024827	intergenic	\N	Rv1786	cyp143	\N
1410	2025031	2025300	intergenic	\N	PPE25	Rv1786	\N
1411	2026398	2026476	intergenic	\N	PE18	PPE25	\N
1412	2026776	2026789	intergenic	\N	PPE26	PE18	\N
1413	2027971	2028424	intergenic	\N	PPE27	PPE26	\N
1414	2029477	2029903	intergenic	\N	PE19	PPE27	\N
1415	2030203	2030346	intergenic	\N	esxM	PE19	\N
1416	2030643	2030693	intergenic	\N	esxN	esxM	\N
1417	2030978	2031065	intergenic	\N	Rv1794	esxN	\N
1418	2031968	2032239	intergenic	\N	Rv1795	Rv1794	\N
1419	2038532	2039158	intergenic	\N	lppT	Rv1798	\N
1420	2039350	2039452	intergenic	\N	PPE28	lppT	\N
1421	2041420	2042000	intergenic	\N	PPE29	PPE28	\N
1422	2043272	2043383	intergenic	\N	PPE30	PPE29	\N
1423	2044775	2044922	intergenic	\N	PE	PPE30	\N
1424	2046842	2047022	intergenic	\N	Rv1804c	PE	\N
1425	2047349	2047686	intergenic	\N	Rv1805c	Rv1804c	\N
1426	2048034	2048071	intergenic	\N	PE20	Rv1805c	\N
1427	2048371	2048397	intergenic	\N	PPE31	PE20	\N
1428	2049597	2049920	intergenic	\N	PPE32	PPE31	\N
1429	2051150	2051281	intergenic	\N	PPE33	PPE32	\N
1430	2052688	2052932	intergenic	\N	Rv1810	PPE33	\N
1431	2053289	2053442	intergenic	\N	mgtC	Rv1810	\N
1432	2054147	2054156	intergenic	\N	Rv1812c	mgtC	\N
1433	2055359	2055680	intergenic	\N	Rv1813c	Rv1812c	\N
1434	2056112	2056520	intergenic	\N	erg3	Rv1813c	\N
1435	2057423	2057527	intergenic	\N	Rv1815	erg3	\N
1436	2058193	2058255	intergenic	\N	Rv1816	Rv1815	\N
1437	2058960	2059594	intergenic	\N	Rv1817	Rv1816	\N
1438	2061058	2061177	intergenic	\N	PE	Rv1817	\N
1439	2062674	2062808	intergenic	\N	Rv1819c	PE	\N
1440	2064728	2064798	intergenic	\N	ilvG	Rv1819c	\N
1441	2066442	2066456	intergenic	\N	secA2	ilvG	\N
1442	2068883	2069079	intergenic	\N	pgsA2	secA2	\N
1443	2070625	2070653	intergenic	\N	Rv1824	Rv1823	\N
1444	2071019	2071035	intergenic	\N	Rv1825	Rv1824	\N
1445	2071914	2071951	intergenic	\N	gcvH	Rv1825	\N
1446	2072356	2072595	intergenic	\N	cfp17	gcvH	\N
1447	2073824	2073942	intergenic	\N	Rv1829	Rv1828	\N
1448	2074437	2074840	intergenic	\N	Rv1830	Rv1829	\N
1449	2075518	2075570	intergenic	\N	Rv1831	Rv1830	\N
1450	2075828	2075876	intergenic	\N	gcvB	Rv1831	\N
1451	2078702	2078928	intergenic	\N	Rv1833c	gcvB	\N
1452	2079789	2079829	intergenic	\N	Rv1834	Rv1833c	\N
1453	2080696	2080700	intergenic	\N	Rv1835c	Rv1834	\N
1454	2082587	2082602	intergenic	\N	Rv1836c	Rv1835c	\N
1455	2084636	2084755	intergenic	\N	glcB	Rv1836c	\N
1456	2086981	2087256	intergenic	\N	Rv1838c	glcB	\N
1457	2087912	2087970	intergenic	\N	PE	Rv1839c	\N
1458	2089518	2089680	intergenic	\N	Rv1841c	PE	\N
1459	2092085	2092258	intergenic	\N	guaB1	Rv1842c	\N
1460	2093698	2093730	intergenic	\N	gnd1	guaB1	\N
1461	2095188	2095217	intergenic	\N	Rv1845c	gnd1	\N
1462	2096168	2096182	intergenic	\N	Rv1846c	Rv1845c	\N
1463	2096599	2096876	intergenic	\N	Rv1847	Rv1846c	\N
1464	2097299	2097347	intergenic	\N	ureA	Rv1847	\N
1465	2100329	2100339	intergenic	\N	ureG	ureF	\N
1466	2101014	2101021	intergenic	\N	ureD	ureG	\N
1467	2101648	2101650	intergenic	\N	ndh	ureD	\N
1468	2103042	2103183	promoter	-	Rv1855c	ndh	promoter_ndh
1469	2104107	2104145	intergenic	\N	Rv1856c	Rv1855c	\N
1470	2104823	2104984	intergenic	\N	modA	Rv1856c	\N
1471	2105770	2105772	intergenic	\N	modB	modA	\N
1472	2106567	2106573	intergenic	\N	modC	modB	\N
1473	2107683	2107735	intergenic	\N	apa	modC	\N
1474	2108713	2109164	intergenic	\N	Rv1861	apa	\N
1475	2109470	2109543	intergenic	\N	adhA	Rv1861	\N
1476	2110584	2110590	intergenic	\N	Rv1863c	adhA	\N
1477	2112966	2113139	intergenic	\N	Rv1866	Rv1865c	\N
1478	2115476	2115763	intergenic	\N	Rv1867	Rv1866	\N
1479	2117248	2117346	intergenic	\N	Rv1868	Rv1867	\N
1480	2119446	2119459	intergenic	\N	Rv1869c	Rv1868	\N
1481	2120695	2120794	intergenic	\N	Rv1870c	Rv1869c	\N
1482	2121430	2121494	intergenic	\N	Rv1871c	Rv1870c	\N
1483	2121884	2121906	intergenic	\N	lldD2	Rv1871c	\N
1484	2123151	2123173	intergenic	\N	Rv1873	lldD2	\N
1485	2123611	2123683	intergenic	\N	Rv1874	Rv1873	\N
1486	2124370	2124380	intergenic	\N	Rv1875	Rv1874	\N
1487	2124824	2125339	intergenic	\N	bfrA	Rv1875	\N
1488	2125819	2125903	intergenic	\N	Rv1877	bfrA	\N
1489	2127967	2128021	intergenic	\N	glnA3	Rv1877	\N
1490	2129374	2129376	intergenic	\N	Rv1879	glnA3	\N
1491	2130513	2130540	intergenic	\N	cyp140	Rv1879	\N
1492	2131857	2131906	intergenic	\N	lppE	cyp140	\N
1493	2132329	2132369	intergenic	\N	Rv1882c	lppE	\N
1494	2133203	2133230	intergenic	\N	Rv1883c	Rv1882c	\N
1495	2133692	2133730	intergenic	\N	rpfC	Rv1883c	\N
1496	2134261	2134272	intergenic	\N	Rv1885c	rpfC	\N
1497	2134872	2134889	intergenic	\N	fbpB	Rv1885c	\N
1498	2135867	2136257	intergenic	\N	Rv1887	fbpB	\N
1499	2137400	2137518	intergenic	\N	Rv1888c	Rv1887	\N
1500	2138079	2138443	intergenic	\N	Rv1888A	Rv1888c	\N
1501	2138617	2138660	intergenic	\N	Rv1889c	Rv1888A	\N
1502	2139017	2139075	intergenic	\N	Rv1890c	Rv1889c	\N
1503	2139687	2139740	intergenic	\N	Rv1891	Rv1890c	\N
1504	2140148	2140164	intergenic	\N	Rv1892	Rv1891	\N
1505	2140476	2140485	intergenic	\N	Rv1893	Rv1892	\N
1506	2140704	2140738	intergenic	\N	Rv1894c	Rv1893	\N
1507	2141869	2142520	intergenic	\N	Rv1895	Rv1894c	\N
1508	2144446	2144450	intergenic	\N	Rv1897c	Rv1896c	\N
1509	2144882	2144939	intergenic	\N	Rv1898	Rv1897c	\N
1510	2147633	2147661	intergenic	\N	cinA	lipJ	\N
1511	2148954	2149005	intergenic	\N	nanT	cinA	\N
1512	2150274	2150363	intergenic	\N	Rv1903	nanT	\N
1513	2150768	2150953	intergenic	\N	Rv1904	Rv1903	\N
1514	2151385	2151432	intergenic	\N	aao	Rv1904	\N
1515	2152395	2152424	intergenic	\N	Rv1906c	aao	\N
1516	2152895	2153234	intergenic	\N	Rv1907c	Rv1906c	\N
1517	2153882	2153888	intergenic	\N	katG	Rv1907c	\N
1518	2156111	2156148	intergenic	\N	furA	katG	\N
1519	2156601	2156705	intergenic	\N	Rv1910c	furA	\N
1520	2157299	2157381	intergenic	\N	lppC	Rv1910c	\N
1521	2157987	2158086	intergenic	\N	fadB5	lppC	\N
1522	2159091	2159190	intergenic	\N	Rv1913	fadB5	\N
1523	2160328	2160462	intergenic	\N	aceAa	Rv1914c	\N
1524	2162762	2162931	intergenic	\N	PPE34	aceAb	\N
1525	2167311	2167648	intergenic	\N	PPE35	PPE34	\N
1526	2170612	2171060	intergenic	\N	Rv1919c	PPE35	\N
1527	2171525	2171622	intergenic	\N	Rv1920	Rv1919c	\N
1528	2172486	2172523	intergenic	\N	lppF	Rv1920	\N
1529	2173795	2174066	intergenic	\N	Rv1922	lppF	\N
1530	2176513	2176549	intergenic	\N	Rv1924c	lipD	\N
1531	2176930	2177086	intergenic	\N	fadD31	Rv1924c	\N
1532	2178949	2178956	intergenic	\N	mpt63	fadD31	\N
1533	2179436	2179672	intergenic	\N	Rv1927	mpt63	\N
1534	2180446	2180449	intergenic	\N	Rv1928c	Rv1927	\N
1535	2181217	2181261	intergenic	\N	Rv1929c	Rv1928c	\N
1536	2181906	2181917	intergenic	\N	Rv1930c	Rv1929c	\N
1537	2182442	2182459	intergenic	\N	Rv1931c	Rv1930c	\N
1538	2183239	2183371	intergenic	\N	tpx	Rv1931c	\N
1539	2184957	2184958	intergenic	\N	fadE17	fadE18	\N
1540	2186188	2186202	intergenic	\N	echA13	fadE17	\N
1541	2187159	2187383	intergenic	\N	Rv1936	echA13	\N
1542	2188493	2188495	intergenic	\N	Rv1937	Rv1936	\N
1543	2191015	2191026	intergenic	\N	ephB	Rv1937	\N
1544	2194434	2194643	intergenic	\N	Rv1942c	Rv1941	\N
1545	2195934	2195988	intergenic	\N	Rv1945	Rv1944c	\N
1546	2197353	2197507	intergenic	\N	lppG	Rv1945	\N
1547	2197960	2198023	intergenic	\N	Rv1947	lppG	\N
1548	2198425	2198713	intergenic	\N	Rv1948c	Rv1947	\N
1549	2199064	2199074	intergenic	\N	Rv1949c	Rv1948c	\N
1550	2200486	2200725	intergenic	\N	Rv1952	Rv1951c	\N
1551	2202096	2202137	intergenic	\N	Rv1956	Rv1955	\N
1552	2203632	2203680	intergenic	\N	Rv1959c	Rv1958c	\N
1553	2204706	2204865	intergenic	\N	Rv1962c	Rv1961	\N
1554	2205273	2205581	intergenic	\N	mce3R	Rv1962c	\N
1555	2206802	2207699	intergenic	\N	yrbE3A	mce3R	\N
1556	2208497	2208506	intergenic	\N	yrbE3B	yrbE3A	\N
1557	2209322	2209326	intergenic	\N	mce3A	yrbE3B	\N
1558	2216570	2216591	intergenic	\N	Rv1972	mce3F	\N
1559	2217646	2217658	intergenic	\N	Rv1974	Rv1973	\N
1560	2218036	2218051	intergenic	\N	Rv1975	Rv1974	\N
1561	2218717	2218843	intergenic	\N	Rv1976c	Rv1975	\N
1562	2219251	2219753	intergenic	\N	Rv1977	Rv1976c	\N
1563	2220800	2220907	intergenic	\N	Rv1978	Rv1977	\N
1564	2223164	2223342	intergenic	\N	mpt64	Rv1979c	\N
1565	2224029	2224219	intergenic	\N	nrdF1	mpt64	\N
1566	2225188	2225412	intergenic	\N	Rv1982c	nrdF1	\N
1567	2225832	2226243	intergenic	\N	PE	Rv1982c	\N
1568	2228561	2228990	intergenic	\N	Rv1985c	cfp21	\N
1569	2229902	2230010	intergenic	\N	Rv1986	Rv1985c	\N
1570	2230610	2231025	intergenic	\N	Rv1987	Rv1986	\N
1571	2231454	2231679	intergenic	\N	Rv1988	Rv1987	\N
1572	2232219	2232738	intergenic	\N	Rv1989c	Rv1988	\N
1573	2233637	2233880	intergenic	\N	Rv1990A	Rv1990c	\N
1574	2234216	2234304	intergenic	\N	Rv1991c	Rv1990A	\N
1575	2234649	2234990	intergenic	\N	ctpG	Rv1991c	\N
1576	2237575	2237627	intergenic	\N	Rv1994c	Rv1993c	\N
1577	2237984	2238140	intergenic	\N	Rv1995	Rv1994c	\N
1578	2238908	2239003	intergenic	\N	Rv1996	Rv1995	\N
1579	2239957	2240158	intergenic	\N	ctpF	Rv1996	\N
1580	2242876	2242944	intergenic	\N	Rv1998c	ctpF	\N
1581	2243721	2243815	intergenic	\N	Rv1999c	Rv1998c	\N
1582	2245138	2245208	intergenic	\N	Rv2000	Rv1999c	\N
1583	2246822	2246831	intergenic	\N	Rv2001	Rv2000	\N
1584	2247584	2247659	intergenic	\N	fabG3	Rv2001	\N
1585	2248442	2248562	intergenic	\N	Rv2003c	fabG3	\N
1586	2249420	2249477	intergenic	\N	Rv2004c	Rv2003c	\N
1587	2250974	2250995	intergenic	\N	Rv2005c	Rv2004c	\N
1588	2251883	2252001	intergenic	\N	otsB1	Rv2005c	\N
1589	2255985	2256083	intergenic	\N	fdxA	otsB1	\N
1590	2256428	2256616	intergenic	\N	Rv2008c	fdxA	\N
1591	2257942	2258029	intergenic	\N	Rv2009	Rv2008c	\N
1592	2258671	2258853	intergenic	\N	Rv2011c	Rv2010	\N
1593	2259285	2259325	intergenic	\N	Rv2012	Rv2011c	\N
1594	2259820	2260664	intergenic	\N	Rv2013	Rv2012	\N
1595	2261688	2261815	intergenic	\N	Rv2015c	Rv2014	\N
1596	2263072	2263425	intergenic	\N	Rv2016	Rv2015c	\N
1597	2265038	2265279	intergenic	\N	Rv2018	Rv2017	\N
1598	2266405	2266420	intergenic	\N	Rv2020c	Rv2019	\N
1599	2266720	2266804	intergenic	\N	Rv2021c	Rv2020c	\N
1600	2267110	2267118	intergenic	\N	Rv2022c	Rv2021c	\N
1601	2267724	2267748	intergenic	\N	Rv2023c	Rv2022c	\N
1602	2268108	2268267	intergenic	\N	Rv2023A	Rv2023c	\N
1603	2270240	2270749	intergenic	\N	Rv2025c	Rv2024c	\N
1604	2271748	2271862	intergenic	\N	Rv2026c	Rv2025c	\N
1605	2272747	2272786	intergenic	\N	Rv2027c	Rv2026c	\N
1606	2274508	2274568	intergenic	\N	Rv2028c	Rv2027c	\N
1607	2276424	2276440	intergenic	\N	Rv2030c	pfkB	\N
1608	2278486	2278497	intergenic	\N	hspX	Rv2030c	\N
1609	2278932	2279128	intergenic	\N	acg	hspX	\N
1610	2280124	2280239	intergenic	\N	Rv2033c	acg	\N
1611	2281082	2281293	intergenic	\N	Rv2034	Rv2033c	\N
1612	2282740	2282746	intergenic	\N	Rv2037c	Rv2036	\N
1613	2283721	2283722	intergenic	\N	Rv2038c	Rv2037c	\N
1614	2284796	2284798	intergenic	\N	Rv2039c	Rv2038c	\N
1615	2287846	2287883	intergenic	\N	Rv2042c	Rv2041c	\N
1616	2289241	2289281	promoter	-	Rv2044c	pncA	promoter_pncA
1617	2289599	2289684	intergenic	\N	lipT	Rv2044c	\N
1618	2291220	2291268	intergenic	\N	lppI	lipT	\N
1619	2291925	2291961	intergenic	\N	Rv2047c	lppI	\N
1620	2294526	2294530	intergenic	\N	pks12	Rv2047c	\N
1621	2306986	2307292	intergenic	\N	Rv2049c	pks12	\N
1622	2307517	2307820	intergenic	\N	Rv2050	Rv2049c	\N
1623	2310755	2310912	intergenic	\N	Rv2052c	ppm1	\N
1624	2312517	2312521	intergenic	\N	Rv2053c	Rv2052c	\N
1625	2313049	2313124	intergenic	\N	Rv2054	Rv2053c	\N
1626	2313838	2314086	intergenic	\N	rpsR2	Rv2054	\N
1627	2314659	2314660	intergenic	\N	rpmG1	rpsN2	\N
1628	2315061	2315173	intergenic	\N	Rv2059	rpmB2	\N
1629	2317085	2317168	intergenic	\N	cobN	Rv2061c	\N
1630	2320753	2320830	intergenic	\N	Rv2063	cobN	\N
1631	2321064	2321450	intergenic	\N	cobG	Rv2063	\N
1632	2322542	2322551	intergenic	\N	cobH	cobG	\N
1633	2325870	2325885	intergenic	\N	blaC	Rv2067c	\N
1634	2326809	2326943	intergenic	\N	sigC	blaC	\N
1635	2330146	2330213	intergenic	\N	Rv2073c	cobL	\N
1636	2330963	2330992	intergenic	\N	Rv2074	Rv2073c	\N
1637	2331406	2331415	intergenic	\N	Rv2075c	Rv2074	\N
1638	2332879	2333036	intergenic	\N	Rv2076c	Rv2075c	\N
1639	2333288	2333322	intergenic	\N	Rv2077c	Rv2076c	\N
1640	2334594	2335058	intergenic	\N	Rv2078	Rv2077A	\N
1641	2337869	2338064	intergenic	\N	Rv2081c	lppJ	\N
1642	2338505	2338708	intergenic	\N	Rv2082	Rv2081c	\N
1643	2342944	2343026	intergenic	\N	Rv2085	Rv2084	\N
1644	2343916	2343993	intergenic	\N	Rv2087	Rv2086	\N
1645	2344224	2344410	intergenic	\N	pknJ	Rv2087	\N
1646	2346180	2346196	intergenic	\N	pepE	pknJ	\N
1647	2347324	2347372	intergenic	\N	Rv2090	pepE	\N
1648	2348554	2348557	intergenic	\N	Rv2091c	Rv2090	\N
1649	2349292	2349333	intergenic	\N	helY	Rv2091c	\N
1650	2352054	2352102	intergenic	\N	tatC	helY	\N
1651	2353029	2353045	intergenic	\N	tatA	tatC	\N
1652	2353297	2353364	intergenic	\N	Rv2095c	tatA	\N
1653	2355310	2355318	intergenic	\N	Rv2097c	Rv2096c	\N
1654	2356677	2356728	intergenic	\N	PE	Rv2097c	\N
1655	2358206	2358388	intergenic	\N	Rv2100	Rv2099c	\N
1656	2360041	2360239	intergenic	\N	helZ	Rv2100	\N
1657	2363281	2363390	intergenic	\N	Rv2102	helZ	\N
1658	2364520	2364526	intergenic	\N	Rv2104c	Rv2103c	\N
1659	2364781	2365464	intergenic	\N	Rv2105	Rv2104c	\N
1660	2366726	2367358	intergenic	\N	PE22	Rv2106	\N
1661	2367655	2367710	intergenic	\N	PPE36	PE22	\N
1662	2368442	2368982	intergenic	\N	prcA	PPE36	\N
1663	2370792	2370904	intergenic	\N	Rv2112c	Rv2111c	\N
1664	2372569	2372629	intergenic	\N	Rv2113	Rv2112c	\N
1665	2373823	2373833	intergenic	\N	Rv2114	Rv2113	\N
1666	2374457	2374460	intergenic	\N	Rv2115c	Rv2114	\N
1667	2376290	2376570	intergenic	\N	lppK	Rv2115c	\N
1668	2377140	2377147	intergenic	\N	Rv2117	lppK	\N
1669	2377441	2377469	intergenic	\N	Rv2118c	Rv2117	\N
1670	2378312	2378385	intergenic	\N	Rv2119	Rv2118c	\N
1671	2379222	2379244	intergenic	\N	Rv2120c	Rv2119	\N
1672	2379727	2379805	intergenic	\N	hisG	Rv2120c	\N
1673	2380660	2380662	intergenic	\N	hisE	hisG	\N
1674	2380944	2381070	intergenic	\N	PPE37	hisE	\N
1675	2386067	2386292	intergenic	\N	Rv2125	metH	\N
1676	2387171	2387201	intergenic	\N	PE	Rv2125	\N
1677	2387972	2388615	intergenic	\N	ansP1	PE	\N
1678	2390288	2390307	intergenic	\N	Rv2129c	Rv2128	\N
1679	2391189	2391214	intergenic	\N	cysS	Rv2129c	\N
1680	2392459	2392516	intergenic	\N	cysQ	cysS	\N
1681	2393320	2393410	intergenic	\N	Rv2132	cysQ	\N
1682	2393641	2393850	intergenic	\N	Rv2133c	Rv2132	\N
1683	2394639	2394649	intergenic	\N	Rv2134c	Rv2133c	\N
1684	2395237	2395300	intergenic	\N	Rv2135c	Rv2134c	\N
1685	2396838	2396901	intergenic	\N	Rv2137c	uppP	\N
1686	2397315	2397329	intergenic	\N	lppL	Rv2137c	\N
1687	2398406	2398719	intergenic	\N	pyrD	lppL	\N
1688	2399793	2399797	intergenic	\N	TB18.6	pyrD	\N
1689	2400328	2400375	intergenic	\N	Rv2141c	TB18.6	\N
1690	2401722	2401986	intergenic	\N	Rvnt22	Rv2141c	\N
1691	2402072	2402192	intergenic	\N	Rv2142c	Rvnt22	\N
1692	2402510	2402976	intergenic	\N	Rv2143	Rv2142c	\N
1693	2404035	2404164	intergenic	\N	Rv2144c	Rv2143	\N
1694	2404521	2404615	intergenic	\N	wag31	Rv2144c	\N
1695	2405398	2405665	intergenic	\N	Rv2146c	wag31	\N
1696	2405956	2406117	intergenic	\N	Rv2147c	Rv2146c	\N
1697	2407616	2407621	intergenic	\N	yfiH	Rv2148c	\N
1698	2408374	2408384	intergenic	\N	ftsZ	yfiH	\N
1699	2409524	2409696	intergenic	\N	ftsQ	ftsZ	\N
1700	2414922	2414933	intergenic	\N	murD	ftsW	\N
1701	2416394	2416395	intergenic	\N	murX	murD	\N
1702	2420608	2420630	intergenic	\N	Rv2159c	murE	\N
1703	2423137	2423239	intergenic	\N	PE	Rv2161c	\N
1704	2424838	2425047	intergenic	\N	pbpB	PE	\N
1705	2429425	2429426	intergenic	\N	Rv2166c	mraW	\N
1706	2429858	2430158	intergenic	\N	Rv2167c	Rv2166c	\N
1707	2431420	2431564	intergenic	\N	Rv2169c	Rv2168c	\N
1708	2431969	2432234	intergenic	\N	Rv2170	Rv2169c	\N
1709	2432855	2432950	intergenic	\N	lppM	Rv2170	\N
1710	2434536	2434846	intergenic	\N	idsA2	Rv2172c	\N
1711	2435905	2435908	intergenic	\N	Rv2174	idsA2	\N
1712	2437886	2437940	intergenic	\N	pknL	Rv2175c	\N
1713	2439140	2439281	intergenic	\N	Rv2177c	pknL	\N
1714	2439947	2440331	intergenic	\N	aroG	Rv2177c	\N
1715	2441720	2441810	intergenic	\N	Rv2179c	aroG	\N
1716	2442317	2442326	intergenic	\N	Rv2180c	Rv2179c	\N
1717	2443214	2443301	intergenic	\N	Rv2181	Rv2180c	\N
1718	2445329	2445414	intergenic	\N	Rv2183c	Rv2182c	\N
1719	2446946	2447065	intergenic	\N	TB16.3	Rv2184c	\N
1720	2447500	2447604	intergenic	\N	Rv2186c	TB16.3	\N
1721	2447994	2448159	intergenic	\N	fadD15	Rv2186c	\N
1722	2449962	2449992	intergenic	\N	Rv2188c	fadD15	\N
1723	2451150	2451246	intergenic	\N	Rv2189c	Rv2188c	\N
1724	2452020	2452114	intergenic	\N	Rv2190c	Rv2189c	\N
1725	2453272	2453818	intergenic	\N	Rv2191	Rv2190c	\N
1726	2456743	2456900	intergenic	\N	ctaE	trpD	\N
1727	2457512	2457552	intergenic	\N	qcrC	ctaE	\N
1728	2461327	2461503	intergenic	\N	Rv2197c	qcrB	\N
1729	2463047	2463232	intergenic	\N	Rv2199c	mmpS3	\N
1730	2463652	2463659	intergenic	\N	ctaC	Rv2199c	\N
1731	2464751	2464996	intergenic	\N	asnB	ctaC	\N
1732	2466955	2467052	intergenic	\N	cbhK	asnB	\N
1733	2468027	2468230	intergenic	\N	Rv2203	cbhK	\N
1734	2468923	2468930	intergenic	\N	Rv2204c	Rv2203	\N
1735	2469287	2469386	intergenic	\N	Rv2205c	Rv2204c	\N
1736	2470463	2470621	intergenic	\N	Rv2206	Rv2205c	\N
1737	2471332	2471410	intergenic	\N	cobT	Rv2206	\N
1738	2473242	2473399	intergenic	\N	Rv2209	cobS	\N
1739	2475970	2476041	intergenic	\N	gcvT	ilvE	\N
1740	2477181	2477189	intergenic	\N	Rv2212	gcvT	\N
1741	2478326	2478337	intergenic	\N	pepB	Rv2212	\N
1742	2479885	2479922	intergenic	\N	ephD	pepB	\N
1743	2481701	2481964	intergenic	\N	dlaT	ephD	\N
1744	2484531	2484583	intergenic	\N	lipB	Rv2216	\N
1745	2486208	2486234	intergenic	\N	Rv2219	lipA	\N
1746	2486987	2486993	intergenic	\N	Rv2219A	Rv2219	\N
1747	2487416	2487614	intergenic	\N	glnA1	Rv2219A	\N
1748	2489051	2489368	intergenic	\N	glnE	glnA1	\N
1749	2492353	2492401	intergenic	\N	glnA2	glnE	\N
1750	2493742	2493836	intergenic	\N	Rv2223c	glnA2	\N
1751	2495399	2495460	intergenic	\N	Rv2224c	Rv2223c	\N
1752	2497023	2497741	intergenic	\N	panB	Rv2224c	\N
1753	2498587	2498831	intergenic	\N	Rv2226	panB	\N
1754	2500373	2500444	intergenic	\N	rnpB	Rv2226	\N
1755	2500751	2500930	intergenic	\N	Rv2227	rnpB	\N
1756	2501632	2501643	intergenic	\N	Rv2228c	Rv2227	\N
1757	2505699	2506277	intergenic	\N	Rv2232	cobC	\N
1758	2509375	2509488	intergenic	\N	Rv2237	cobD	\N
1759	2510256	2510597	intergenic	\N	Rvnt23	Rv2237	\N
1760	2510669	2510714	intergenic	\N	ahpE	Rvnt23	\N
1761	2511652	2511689	intergenic	\N	Rv2240c	Rv2239c	\N
1762	2512487	2512538	intergenic	\N	aceE	Rv2240c	\N
1763	2515244	2515303	intergenic	\N	Rv2242	aceE	\N
1764	2516548	2516786	intergenic	\N	fabD	Rv2242	\N
1765	2517695	2517770	intergenic	\N	acpM	fabD	\N
1766	2519365	2519395	intergenic	\N	kasB	kasA	\N
1767	2520712	2520742	intergenic	\N	accD6	kasB	\N
1768	2522164	2522359	intergenic	\N	Rv2248	accD6	\N
1769	2523175	2523240	intergenic	\N	glpD1	Rv2248	\N
1770	2525354	2525401	intergenic	\N	Rv2250A	Rv2250c	\N
1771	2527918	2527983	intergenic	\N	Rv2253	Rv2252	\N
1772	2528487	2528519	intergenic	\N	Rv2254c	Rv2253	\N
1773	2528975	2528979	intergenic	\N	Rv2255c	Rv2254c	\N
1774	2529174	2529340	intergenic	\N	Rv2256c	Rv2255c	\N
1775	2529874	2530003	intergenic	\N	Rv2257c	Rv2256c	\N
1776	2530822	2530835	intergenic	\N	Rv2258c	Rv2257c	\N
1777	2531897	2532244	intergenic	\N	adhE2	Rv2258c	\N
1778	2533965	2534041	intergenic	\N	Rv2261c	Rv2260	\N
1779	2534464	2534469	intergenic	\N	Rv2262c	Rv2261c	\N
1780	2535552	2535640	intergenic	\N	Rv2263	Rv2262c	\N
1781	2538350	2538699	intergenic	\N	Rv2265	Rv2264c	\N
1782	2539929	2540103	intergenic	\N	cyp124	Rv2265	\N
1783	2541390	2541643	intergenic	\N	Rv2267c	cyp124	\N
1784	2544276	2544288	intergenic	\N	Rv2269c	cyp128	\N
1785	2544621	2544697	intergenic	\N	lppN	Rv2269c	\N
1786	2545225	2545331	intergenic	\N	Rv2271	lppN	\N
1787	2545631	2545736	intergenic	\N	Rv2272	Rv2271	\N
1788	2546431	2546487	intergenic	\N	Rv2274c	Rv2273	\N
1789	2546805	2546882	intergenic	\N	Rv2275	Rv2274c	\N
1790	2548939	2549123	intergenic	\N	Rv2277c	cyp121	\N
1791	2550029	2550064	intergenic	\N	Rv2278	Rv2277c	\N
1792	2551326	2551559	intergenic	\N	Rv2280	Rv2279	\N
1793	2552939	2553172	intergenic	\N	pitB	Rv2280	\N
1794	2554831	2554937	intergenic	\N	Rv2282c	pitB	\N
1795	2555876	2555940	intergenic	\N	Rv2283	Rv2282c	\N
1796	2556135	2556144	intergenic	\N	lipM	Rv2283	\N
1797	2557440	2557472	intergenic	\N	Rv2285	lipM	\N
1798	2558810	2558876	intergenic	\N	Rv2286c	Rv2285	\N
1799	2559569	2559702	intergenic	\N	yjcE	Rv2286c	\N
1800	2562457	2562598	intergenic	\N	lppO	cdh	\N
1801	2563114	2563173	intergenic	\N	sseB	lppO	\N
1802	2564253	2564291	intergenic	\N	Rv2293c	Rv2292c	\N
1803	2565032	2565326	intergenic	\N	Rv2294	Rv2293c	\N
1804	2566550	2566771	intergenic	\N	Rv2295	Rv2294	\N
1805	2567410	2567503	intergenic	\N	Rv2296	Rv2295	\N
1806	2568406	2568437	intergenic	\N	Rv2297	Rv2296	\N
1807	2568890	2569081	intergenic	\N	Rv2298	Rv2297	\N
1808	2570053	2570058	intergenic	\N	htpG	Rv2298	\N
1809	2572002	2572075	intergenic	\N	Rv2300c	htpG	\N
1810	2573008	2573014	intergenic	\N	cut2	Rv2300c	\N
1811	2573707	2573812	intergenic	\N	Rv2302	cut2	\N
1812	2574055	2574095	intergenic	\N	Rv2303c	Rv2302	\N
1813	2575225	2575808	intergenic	\N	Rv2305	Rv2304c	\N
1814	2577098	2577107	intergenic	\N	Rv2306A	Rv2305	\N
1815	2578696	2579227	intergenic	\N	Rv2307A	Rv2307c	\N
1816	2579419	2579503	intergenic	\N	Rv2307B	Rv2307A	\N
1817	2579935	2580027	intergenic	\N	Rv2307D	Rv2307B	\N
1818	2580210	2580418	intergenic	\N	Rv2308	Rv2307D	\N
1819	2581135	2581763	intergenic	\N	Rvnt24	Rv2308	\N
1820	2581837	2581842	intergenic	\N	Rv2309c	Rvnt24	\N
1821	2582298	2583044	intergenic	\N	Rv2309A	Rv2309c	\N
1822	2583332	2583434	intergenic	\N	Rv2310	Rv2309A	\N
1823	2583779	2583883	intergenic	\N	Rv2311	Rv2310	\N
1824	2584408	2584485	intergenic	\N	Rv2312	Rv2311	\N
1825	2584755	2585051	intergenic	\N	Rv2313c	Rv2312	\N
1826	2585906	2585916	intergenic	\N	Rv2314c	Rv2313c	\N
1827	2588804	2588837	intergenic	\N	uspA	Rv2315c	\N
1828	2591840	2591847	intergenic	\N	Rv2319c	uspC	\N
1829	2596269	2596333	intergenic	\N	Rv2324	Rv2323c	\N
1830	2596780	2597008	intergenic	\N	Rv2325c	Rv2324	\N
1831	2599947	2599987	intergenic	\N	Rv2327	Rv2326c	\N
1832	2600479	2600730	intergenic	\N	PE23	Rv2327	\N
1833	2601879	2601913	intergenic	\N	narK1	PE23	\N
1834	2603461	2603694	intergenic	\N	lppP	narK1	\N
1835	2604222	2604296	intergenic	\N	Rv2331	lppP	\N
1836	2604683	2604739	intergenic	\N	Rv2331A	Rv2331	\N
1837	2605078	2605107	intergenic	\N	mez	Rv2331A	\N
1838	2608321	2608795	intergenic	\N	cysK1	Rv2333c	\N
1839	2609728	2609731	intergenic	\N	cysE	cysK1	\N
1840	2610421	2610836	intergenic	\N	Rv2336	cysE	\N
1841	2611805	2611868	intergenic	\N	Rv2337c	Rv2336	\N
1842	2612987	2613106	intergenic	\N	moeW	Rv2337c	\N
1843	2614063	2614692	intergenic	\N	mmpL9	moeW	\N
1844	2617581	2617666	intergenic	\N	PE	mmpL9	\N
1845	2618908	2619406	intergenic	\N	Rvnt25	PE	\N
1846	2619479	2619596	intergenic	\N	lppQ	Rvnt25	\N
1847	2620016	2620271	intergenic	\N	Rv2342	lppQ	\N
1848	2620529	2620532	intergenic	\N	dnaG	Rv2342	\N
1849	2622452	2622456	intergenic	\N	dgt	dnaG	\N
1850	2623752	2623820	intergenic	\N	Rv2345	dgt	\N
1851	2625803	2625887	intergenic	\N	esxO	Rv2345	\N
1852	2626172	2626222	intergenic	\N	esxP	esxO	\N
1853	2626519	2626653	intergenic	\N	Rv2348c	esxP	\N
1854	2626980	2627171	intergenic	\N	plcC	Rv2348c	\N
1855	2628698	2628780	intergenic	\N	plcB	plcC	\N
1856	2630319	2630536	intergenic	\N	plcA	plcB	\N
1857	2632075	2632922	intergenic	\N	PPE38	plcA	\N
1858	2634098	2634527	intergenic	\N	PPE39	PPE38	\N
1859	2635592	2635627	intergenic	\N	Rv2354	PPE39	\N
1860	2636889	2637687	intergenic	\N	PPE40	Rv2355	\N
1861	2639535	2639672	intergenic	\N	glyS	PPE40	\N
1862	2641064	2641245	intergenic	\N	Rv2358	glyS	\N
1863	2642042	2642149	intergenic	\N	Rv2360c	furB	\N
1864	2644258	2644319	intergenic	\N	amiA2	recO	\N
1865	2646673	2646746	intergenic	\N	Rv2365c	era	\N
1866	2648912	2648915	intergenic	\N	phoH1	Rv2367c	\N
1867	2651558	2651752	intergenic	\N	PE	Rv2370c	\N
1868	2651938	2652036	intergenic	\N	Rv2372c	PE	\N
1869	2652825	2652838	intergenic	\N	dnaJ2	Rv2372c	\N
1870	2653987	2654061	intergenic	\N	hrcA	dnaJ2	\N
1871	2655093	2655264	intergenic	\N	Rv2375	hrcA	\N
1872	2655582	2655608	intergenic	\N	cfp2	Rv2375	\N
1873	2656115	2656214	intergenic	\N	mbtH	cfp2	\N
1874	2667115	2667254	intergenic	\N	mbtD	mbtE	\N
1875	2675837	2675935	intergenic	\N	mbtA	mbtB	\N
1876	2677633	2677728	intergenic	\N	mbtJ	mbtA	\N
1877	2678649	2678652	intergenic	\N	mbtI	mbtJ	\N
1878	2680005	2680764	intergenic	\N	Rv2387	mbtI	\N
1879	2683142	2683247	intergenic	\N	rpfD	hemN	\N
1880	2684266	2684678	intergenic	\N	nirA	Rv2390c	\N
1881	2687973	2688009	intergenic	\N	ggtB	Rv2393	\N
1882	2689941	2690071	intergenic	\N	Rv2395	ggtB	\N
1883	2692075	2692798	intergenic	\N	PE	Rv2395	\N
1884	2693884	2693908	intergenic	\N	cysA1	PE	\N
1885	2694964	2694980	intergenic	\N	cysW	cysA1	\N
1886	2697714	2697727	intergenic	\N	Rv2401	subI	\N
1887	2698245	2698528	intergenic	\N	Rv2402	Rv2401A	\N
1888	2700457	2700534	intergenic	\N	lppR	Rv2402	\N
1889	2703248	2703268	intergenic	\N	Rv2405	lepA	\N
1890	2703838	2704008	intergenic	\N	Rv2406c	Rv2405	\N
1891	2704437	2704696	intergenic	\N	Rv2407	Rv2406c	\N
1892	2705518	2706016	intergenic	\N	PE24	Rv2407	\N
1893	2709965	2710074	intergenic	\N	rpsT	Rv2411c	\N
1894	2710335	2710350	intergenic	\N	Rv2413c	rpsT	\N
1895	2711301	2711331	intergenic	\N	Rv2414c	Rv2413c	\N
1896	2712876	2712890	intergenic	\N	Rv2415c	Rv2414c	\N
1897	2713784	2714123	intergenic	\N	eis	Rv2415c	\N
1898	2715332	2715471	intergenic	\N	Rv2417c	eis	\N
1899	2716314	2716394	intergenic	\N	Rv2418c	Rv2417c	\N
1900	2718808	2719082	intergenic	\N	Rv2422	nadD	\N
1901	2719355	2719596	intergenic	\N	Rv2423	Rv2422	\N
1902	2720643	2720775	intergenic	\N	Rv2424c	Rv2423	\N
1903	2721777	2721865	intergenic	\N	Rv2425c	Rv2424c	\N
1904	2724183	2724229	intergenic	\N	proA	Rv2426c	\N
1905	2725477	2725570	intergenic	\N	oxyR	proA	\N
1906	2726087	2726192	promoter	+	ahpC	oxyR	promoter_ahpC
1907	2726780	2726805	intergenic	\N	ahpD	ahpC	\N
1908	2727920	2727966	intergenic	\N	PE25	PPE41	\N
1909	2728266	2728436	intergenic	\N	Rv2432c	PE25	\N
1910	2732749	2733229	intergenic	\N	rbsK	Rv2435c	\N
1911	2734144	2734375	intergenic	\N	Rv2437	rbsK	\N
1912	2736987	2737116	intergenic	\N	proB	Rv2438A	\N
1913	2739686	2739771	intergenic	\N	rpmA	obg	\N
1914	2740032	2740046	intergenic	\N	rplU	rpmA	\N
1915	2740361	2740708	intergenic	\N	dctA	rplU	\N
1916	2744984	2745313	intergenic	\N	ndkA	rne	\N
1917	2745724	2745766	intergenic	\N	Rv2446c	ndkA	\N
1918	2750225	2750312	intergenic	\N	Rv2449c	valS	\N
1919	2751572	2751661	intergenic	\N	rpfE	Rv2449c	\N
1920	2752180	2752261	intergenic	\N	Rv2451	rpfE	\N
1921	2752660	2752847	intergenic	\N	Rv2452c	Rv2451	\N
1922	2752994	2753017	intergenic	\N	mobA	Rv2452c	\N
1923	2753623	2753624	intergenic	\N	Rv2454c	mobA	\N
1924	2756704	2756935	intergenic	\N	Rv2456c	Rv2455c	\N
1925	2758192	2758207	intergenic	\N	clpX	Rv2456c	\N
1926	2759488	2759778	intergenic	\N	mmuM	clpX	\N
1927	2760687	2760853	intergenic	\N	Rv2459	mmuM	\N
1928	2762380	2762530	intergenic	\N	clpP2	Rv2459	\N
1929	2763774	2763890	intergenic	\N	tig	clpP1	\N
1930	2765291	2765330	intergenic	\N	Rvnt26	tig	\N
1931	2765404	2765540	intergenic	\N	Rvnt27	Rvnt26	\N
1932	2765611	2765654	intergenic	\N	lipP	Rvnt27	\N
1933	2766839	2766858	intergenic	\N	Rv2464c	lipP	\N
1934	2767665	2767670	intergenic	\N	Rv2465c	Rv2464c	\N
1935	2768159	2768260	intergenic	\N	Rv2466c	Rv2465c	\N
1936	2768884	2768985	intergenic	\N	pepN	Rv2466c	\N
1937	2771571	2771643	intergenic	\N	Rv2468c	pepN	\N
1938	2772147	2772366	intergenic	\N	Rv2469c	Rv2468c	\N
1939	2773035	2773177	intergenic	\N	glbO	Rv2469c	\N
1940	2775204	2775271	intergenic	\N	Rv2472	aglA	\N
1941	2775565	2775567	intergenic	\N	Rv2473	Rv2472	\N
1942	2776284	2776315	intergenic	\N	Rv2474c	Rv2473	\N
1943	2776969	2776974	intergenic	\N	Rv2475c	Rv2474c	\N
1944	2782262	2782365	intergenic	\N	Rv2477c	gdh	\N
1945	2784042	2784122	intergenic	\N	Rv2478c	Rv2477c	\N
1946	2784608	2784656	intergenic	\N	Rv2479c	Rv2478c	\N
1947	2785918	2786574	intergenic	\N	Rv2481c	Rv2480c	\N
1948	2786898	2786913	intergenic	\N	plsB2	Rv2481c	\N
1949	2792494	2792722	intergenic	\N	lipQ	Rv2484c	\N
1950	2793988	2794175	intergenic	\N	Rvnt28	lipQ	\N
1951	2794249	2794349	intergenic	\N	echA14	Rvnt28	\N
1952	2795120	2795300	intergenic	\N	PE	echA14	\N
1953	2797385	2797466	intergenic	\N	Rv2488c	PE	\N
1954	2801145	2801253	intergenic	\N	PE	Rv2489c	\N
1955	2806236	2806664	intergenic	\N	Rv2491	PE	\N
1956	2808030	2808082	intergenic	\N	Rv2493	Rv2492	\N
1957	2808304	2808309	intergenic	\N	Rv2494	Rv2493	\N
1958	2808735	2808757	intergenic	\N	pdhC	Rv2494	\N
1959	2810982	2810992	intergenic	\N	pdhA	pdhB	\N
1960	2812096	2812354	intergenic	\N	citE	pdhA	\N
1961	2814911	2814915	intergenic	\N	accA1	fadE19	\N
1962	2816880	2816884	intergenic	\N	accD1	accA1	\N
1963	2819870	2819952	intergenic	\N	fadD35	scoA	\N
1964	2821596	2821711	intergenic	\N	Rv2506	fadD35	\N
1965	2822359	2822437	intergenic	\N	Rv2507	Rv2506	\N
1966	2824593	2824677	intergenic	\N	Rv2509	Rv2508c	\N
1967	2825484	2825487	intergenic	\N	Rv2510c	Rv2509	\N
1968	2827089	2827156	intergenic	\N	orn	Rv2510c	\N
1969	2827804	2827853	intergenic	\N	Rvnt29	orn	\N
1970	2827926	2828555	intergenic	\N	Rv2512c	Rvnt29	\N
1971	2829803	2830160	intergenic	\N	Rv2513	Rv2512c	\N
1972	2830583	2830876	intergenic	\N	Rv2514c	Rv2513	\N
1973	2831338	2831343	intergenic	\N	Rv2515c	Rv2514c	\N
1974	2832591	2832709	intergenic	\N	Rv2516c	Rv2515c	\N
1975	2833761	2834108	intergenic	\N	lppS	Rv2517c	\N
1976	2835335	2835493	intergenic	\N	Rvnt30	lppS	\N
1977	2835566	2835784	intergenic	\N	PE26	Rvnt30	\N
1978	2837263	2837387	intergenic	\N	Rv2520c	PE26	\N
1979	2837615	2837683	intergenic	\N	bcp	Rv2520c	\N
1980	2839930	2840122	intergenic	\N	fas	acpS	\N
1981	2849332	2849851	intergenic	\N	Rv2525c	fas	\N
1982	2850574	2851090	intergenic	\N	Rv2526	Rv2525c	\N
1983	2851716	2851750	intergenic	\N	mrr	Rv2527	\N
1984	2852671	2852874	intergenic	\N	Rv2529	mrr	\N
1985	2854907	2854937	intergenic	\N	Rv2531c	Rv2530A	\N
1986	2857781	2857852	intergenic	\N	Rv2532c	Rv2531c	\N
1987	2858724	2858726	intergenic	\N	efp	nusB	\N
1988	2859290	2859299	intergenic	\N	pepQ	efp	\N
1989	2860418	2860451	intergenic	\N	Rv2536	pepQ	\N
1990	2861144	2861147	intergenic	\N	aroD	Rv2536	\N
1991	2863203	2863206	intergenic	\N	aroF	aroK	\N
1992	2864412	2864426	intergenic	\N	Rv2541	aroF	\N
1993	2864834	2865129	intergenic	\N	Rv2542	Rv2541	\N
1994	2866341	2866467	intergenic	\N	lppA	Rv2542	\N
1995	2868061	2868153	intergenic	\N	Rv2546	Rv2545	\N
1996	2868567	2868605	intergenic	\N	Rv2547	Rv2546	\N
1997	2869237	2869726	intergenic	\N	Rv2549c	Rv2548	\N
1998	2870364	2870774	intergenic	\N	Rv2551c	Rv2550c	\N
[truncated: 1,070 more rows]
