# Supplementary material for: GWAS for quantitative resistance phenotypes in Mycobacterium tuberculosis reveals resistance genes and regulatory regions
Source: Nat Commun. 2019 May 13;10:2128. doi: 10.1038/s41467-019-10110-6 (PMC6513847; doi:10.1038/s41467-019-10110-6)
Supplement: Supplementary file 12 — Source Data [file 41467_2019_10110_MOESM12_ESM.zip › 9-Source Data Folder/heatmap_lineage_order.tsv]

var2tab_ID	lineage	lineage/sublineage
4004	4	4.8
4006	4	4.3
4007	4	4.8
4008	4	4.3
4014	4	4.1
4016	4	4.3
4026	4	4
4027	2	2.2.
4029	4	4
4041	4	4.1
4045	4	4
4046	4	4.1
4049	4	4.3
4050	4	4.3
4051	4	4
4053	2	2.2.
4057	4	4.1
4058	1	1.1.1
4059	4	4
4060	4	4.3
4061	1	1.1.1
4062	4	4.1
4063	4	4.1
4064	4	4.3
4069	4	4
4070	4	4.3
4071	4	4.3
4072	4	4.3
4075	4	4.1
4076	4	4.1
4078	4	4.3
4079	4	4.1
4083	4	4.1
4084	4	4.3
4086	4	4.3
4087	4	4.1
4088	4	4.1
4089	4	4.1
4090	4	4.3
4091	4	4.3
4092	4	4.3
4093	4	4
4094	4	4.3
4095	4	4.1
4096	4	4.1
4097	4	4.1
4098	4	4.1
4099	3	3
4100	4	4.3
4101	1	1.1.1
4102	4	4.1
4103	2	2.2.
4105	4	4.3
4106	4	4.1
4107	4	4.3
4109	4	4
4110	4	4.3
4114	4	4.3
4116	4	4.3
4117	4	4.3
4118	4	4.3
4119	4	4.1
4120	4	4.1
4121	4	4.3
4123	2	2.2.
4124	2	2.2.
4125	2	2.2.
4127	4	4.3
4128	4	4.1
4129	4	4.3
4130	4	4.1
4131	4	4.1
4132	4	4
4134	2	2.2.
4135	2	2.2
4136	2	2.2
4137	4	4.3
4138	2	2.2.
4140	4	4.3
4141	4	4.3
4142	4	4.1
4143	4	4.3
4144	4	4.3
4145	4	4.3
4147	2	2.2.
4148	2	2.2.
4151	2	2.2.
4152	4	4.3
4154	4	4.1
4155	4	4.1
4156	4	4.1
4157	4	4.1
4158	4	4.3
4159	4	4
4160	4	4.3
4161	4	4.1
4162	4	4.3
4163	4	4.3
4164	2	2.2.
4165	4	4.3
4166	4	4.1
4167	4	4.3
4168	4	4.1
4170	4	4.3
4171	4	4.3
4172	2	2.2.
4173	2	2.2.
4174	4	4.3
4175	4	4
4176	4	4.1
4177	2	2.2.
4178	4	4.1
4179	4	4.1
4180	2	2.2.
4182	4	4.1
4183	2	2.2.
4184	4	4.3
4185	4	4.3
4186	4	2
4187	4	4.3
4188	4	4.9
4189	4	4.3
4190	3	3
4191	2	2.2.
4192	4	4.1
4193	4	4.8
4194	4	4.2.2
4195	2	2.2.
4196	4	4.1
4197	4	4.2.1
4198	4	4.2.1
4199	4	4.3
4200	4	4.3
4201	3	3
4202	2	2.2.
4203	3	3
4204	4	4.1
4205	3	3
4206	3	3
4207	4	4.1
4208	4	4.6.1
4209	2	2.2.
4210	3	3
4211	4	4.3
4212	3	3
4213	4	4.1
4214	4	4.3
4215	2	2.2.
4216	3	3
4217	4	4
4218	4	4
4219	4	4.7
4220	4	4.2.2
4221	4	4.1
4222	BOV	BOV
4223	4	4.3
4224	4	4.1
4225	4	4.3
4226	4	4.3
4227	3	3
4228	4	4.2.1
4229	4	4.1
4230	4	4.2.2
4231	4	2
4232	4	4.1
4233	4	4.2.2
4234	4	4.1
4235	1	1.2.1
4236	3	3
4237	4	4.8
4238	1	1.2.2
4239	4	4
4240	4	4.3
4241	4	4
4242	4	4.1
4247	4	4
4248	4	4.3
4249	4	4.1
4255	4	4.1
4256	4	4.3
4257	4	4.1
4258	4	4
4259	4	4.1
4260	4	4.3
4261	4	4.1
4262	4	4.1
4263	4	4.3
4264	4	4.3
4265	4	4.1
4266	4	4.1
4267	4	4
4268	2	2.2.
4269	4	4.1
4270	4	4.3
4271	4	4.1
4272	4	4
4273	4	4.3
4274	4	4.1
4275	4	4.1
4276	4	4.3
4277	4	4.3
4278	4	4.1
4279	4	4.1
4280	4	4
4281	4	4.1
4282	4	4.1
4283	4	4.1
4284	4	4.1
4285	4	4
4286	4	4.1
4287	4	4.3
4288	4	4.1
4289	4	4
4290	4	4.1
4291	4	4.1
4292	4	4.1
4293	4	4.3
4294	4	4.3
4295	4	4.1
4296	4	4.1
4297	4	4
4298	4	4.8
4299	4	4.1
4300	4	4.1
4301	4	4.3
4302	4	4.3
4303	4	4.1
4304	4	4.1
4305	4	4.3
4306	4	4
4307	4	4.7
4308	4	4.3
4309	4	4.1
4310	4	4.1
4311	4	4.1
4312	4	4.1
4313	4	4.3
4314	4	4
4315	4	4.1
4316	4	4.1
4317	4	4.3
4318	4	4.1
4319	4	4.3
4320	4	4.1
4321	4	4.1
4322	4	4
4323	4	4.1
4324	4	4.3
4325	2	2.2.
4326	4	4.8
4327	1	1.2.1
4328	4	4.1
4329	4	4.1
4330	4	4.1
4331	4	4.3
4332	2	2.2.
4333	2	2.2.
4334	4	4.1
4335	4	4.3
4336	4	4.3
4337	4	4.1
4338	4	4.3
4339	4	4.3
4340	4	4.1
4341	3	3
4342	3	3
4343	4	4.3
4344	4	4.3
4345	4	4.1
4346	4	4.3
4347	4	4.3
4348	4	4.2.2
4349	4	4.3
4350	4	4.3
4351	4	4.3
4352	4	4.3
4353	4	4.1
4354	4	4
4355	4	4.3
4356	4	4.6.1
4357	5	5
4358	2	2.2.
4359	4	4.2.2
4360	2	2.2.
4361	4	4.8
4362	4	4.1
4363	4	4.1
4364	3	3
4365	4	4.1
4366	BOV	BOV
4367	4	4.1
4368	4	4
4369	2	2.2.
4370	2	2.2.
4371	2	2.2.
4372	2	2.2.
4373	2	2.2.
4374	2	2.2.
4375	3	3
4376	3	3
4377	2	2.2.
4378	2	2.2
4379	4	4.1
4380	4	4.1
4381	4	4.1
4382	2	2.2.
4383	4	4.6.1
4384	4	4
4385	4	4.1
4386	4	4.1
4387	4	4.3
4388	2	2.2.
4389	1	1.2.1
4390	4	4.3
4391	4	4.3
4392	2	2.2.
4393	4	4.3
4394	4	4.1
4395	3	3
4396	4	4
4397	2	2.2.
4398	1	1.1.2
4399	4	4.3
4400	2	2.2.
4401	4	4.2.1
4402	2	2.2
4403	4	4
4404	2	2.2.
4405	4	4.1
4406	4	4.3
4407	2	2.2
4408	4	4
4409	4	4
4410	4	4.2.1
4411	2	2.2.
4412	4	4.3
4413	4	4.1
4414	4	4.3
4416	4	4.3
4417	2	2.2.
4418	4	4.1
4419	4	4.1
4420	4	4.3
4421	4	4.1
4422	4	4.3
4423	4	4.3
4424	4	4.1
4425	4	4.1
4426	4	4.3
4427	4	4
4428	4	4.3
4429	4	4.3
4430	4	4.1
4431	4	4.3
4432	4	4.3
4433	4	4
4434	4	4
4435	4	4.3
4436	4	4.3
4437	4	4.3
4438	4	4.3
4439	4	4.3
4440	4	4.3
4441	4	4.1
4442	4	4.1
4443	4	4
4444	4	4.1
4445	2	2.2.
4446	2	2.2.
4447	4	4.3
4448	4	4.1
4449	4	4.3
4450	4	4.1
4451	4	4.1
4452	4	4.3
4453	4	4.3
4454	4	4.1
4455	4	4.1
4456	4	4.3
4457	4	4.3
4458	4	4.1
4459	4	4.3
4460	4	4.1
4461	4	4.3
4462	4	4.1
4463	4	4
4464	4	4.3
4465	4	4.1
4466	4	4.1
4467	4	4.1
4468	2	2.2.
4469	4	4
4470	4	4.3
4471	4	4.3
4472	2	2.2.
4473	4	4.3
4474	4	4.3
4475	4	4.3
4476	4	4.3
4477	4	4.1
4478	4	4.3
4479	4	4.3
4480	4	4.3
4481	4	4.3
4482	4	4.3
4483	4	4.3
4484	4	4.1
4485	4	4.3
4486	4	4.3
4487	4	4.1
4488	4	4.3
4489	4	4.3
4490	4	4.3
4491	4	4
4492	4	4.3
4493	4	4.3
4494	4	4.3
4495	4	4.3
4496	4	4.3
4497	4	4.3
4498	4	4.3
4499	4	4.3
4500	4	4.1
4502	4	4.3
4503	4	4.3
4504	4	4.3
4505	4	4.3
4507	2	2.2.
4508	4	4
4509	4	4.3
4510	2	2.2.
4511	4	4.1
4512	4	4.1
4513	4	4.1
4514	4	4.3
4515	4	4
4516	4	4.1
4517	4	4.3
4518	4	4.3
4519	4	4.3
4520	4	4.3
4521	4	4.3
4522	4	4.1
4523	4	4.1
4524	4	4.3
4525	4	4.1
4526	4	4.3
4527	4	4.3
4528	4	4.1
4529	4	4.3
4530	4	4.3
4531	4	4.3
4532	4	4.3
4533	4	4.1
4534	4	4
4535	4	4.3
4536	4	4.3
4537	2	2.2.
4538	4	4
4539	4	4.3
4540	4	4.3
4541	4	4.3
4542	4	4.1
4544	4	4.3
4545	4	4.3
4546	4	4.3
4547	4	4.1
4548	4	4.3
4549	4	4.3
4550	4	4
4551	4	4.3
4552	4	4.3
4553	4	4.3
4554	4	4.3
4555	4	4
4556	4	4.3
4557	4	4
4558	4	4.3
4559	4	4.3
4560	4	4.3
4561	4	4.1
4562	4	4.1
4563	4	4.3
4564	4	4.3
4565	4	4.3
4566	4	4.3
4567	4	4.1
4568	4	4.1
4569	4	4.3
4570	4	4.3
4571	4	4.3
4572	4	4.1
4573	4	4.1
4575	4	4.3
4576	2	2.2.
4577	4	4.1
4578	4	4.1
4579	4	4.3
4580	4	4.3
4581	4	4.1
4582	4	4.3
4583	4	4.3
4584	4	4.3
4585	4	4.3
4586	4	4.1
4587	4	4.3
4588	2	2.2.
4589	4	4.1
4590	4	4.1
4591	4	4.1
4592	4	4.1
4593	4	4.3
4594	4	4.3
4595	4	4.3
4596	4	4.1
4597	4	4.3
4598	4	4.3
4599	4	4.3
4600	4	4.3
4601	4	4.3
4602	2	2.2.
4603	4	4.3
4604	4	4.3
4605	4	4.3
4606	4	4.3
4607	4	4.3
4608	4	4.3
4609	4	4.3
4610	4	4.3
4611	4	4.3
4612	4	4.1
4613	4	4.3
4614	4	4.1
4615	4	4.3
4616	4	4
4617	4	4.3
4618	4	4.8
4619	4	4.3
4620	4	4.1
4621	4	4.3
4622	2	2.2
4623	4	4.3
4624	4	4.3
4625	4	4.3
4626	4	4
4627	4	4.3
4628	4	4.3
4629	4	4.3
4630	4	4.3
4631	4	4.1
4632	4	4.1
4633	4	4.3
4634	4	4
4636	4	4.3
4637	4	4
4638	4	4.3
4639	4	4
4640	4	4.3
4641	4	4.1
4642	4	4.3
4643	4	4.3
4644	4	4.3
4645	4	4.3
4646	4	4.1
4647	4	4.3
4648	4	4.3
4649	4	4.3
4650	4	4.3
4651	4	4.1
4652	4	4.3
4653	4	4.3
4654	4	4.3
4656	4	4.3
4657	4	4.3
4658	4	4
4659	4	4.1
4660	4	4
4661	4	4.3
4662	4	4.3
4663	4	4.1
4664	4	4.3
4665	4	4.1
4666	4	4
4667	4	4.3
4668	4	4.3
4669	2	2.2.
4670	4	4.3
4671	4	4.3
4672	4	4.3
4673	4	4.3
4674	4	4.3
4675	4	4.3
4676	4	4.3
4677	4	4.3
4678	4	4.3
4679	4	4
4680	4	4.3
4681	2	2.2.
4682	2	2.2.
4683	4	4.3
4684	4	4.3
4685	4	4.3
4686	4	4.3
4687	4	4.3
4688	2	2.2.
4689	4	4.1
4690	4	4.3
4691	4	4.3
4692	4	4.3
4693	4	4.3
4694	4	4
4695	4	4.3
4696	4	4
4697	4	4
4698	4	4
4699	4	4.3
4700	4	4.3
4701	4	4.3
4702	2	2.2.
4703	4	4.3
4704	4	4.3
4705	4	4.3
4706	4	4.3
4707	4	4
4708	4	4.1
4709	4	4
4710	4	4.3
4711	4	4.1
4712	4	4.3
4713	4	4.3
4714	4	4.3
4715	4	4.3
4716	4	4.3
4717	4	4.1
4718	4	4.3
4719	2	2.2.
4720	4	4.1
4721	4	4.3
4722	4	4.3
4723	2	2.2.
4724	4	4.3
4725	4	4.3
4726	4	4
4726	4	4
4727	NA	NA
4728	4	4.3
4729	4	4.8
4730	4	4.3
4731	4	4.3
4732	4	4
4733	4	4.8
4734	4	4.1
4735	4	4.1
4736	4	4
4737	4	4
4738	4	4.1
4739	4	4.1
4740	4	4.3
4741	4	4.1
4742	4	4.3
4743	4	4.1
4744	4	4.3
4745	4	4.3
4746	4	4
4747	4	4.3
4748	4	4
4749	4	4.3
4750	4	4.1
4751	4	4.3
4752	2	2.2.
4753	4	4.1
4754	4	4.1
4755	4	4.1
4756	4	4.1
4757	4	4.1
4758	4	4.1
4759	4	4.1
4760	4	4.1
4761	4	4.1
4762	4	4.1
4763	4	4.1
4764	4	4.1
4765	4	4.3
4766	4	4.3
4767	2	2.2.
4768	4	4.3
4769	4	4.3
4770	4	4.1
4771	4	4.3
4772	4	4.3
4773	4	4
4774	4	4.3
4775	4	4
4776	2	2.2.
4777	4	4.1
4778	4	4.1
4779	4	4.1
4780	4	4.1
4781	4	4.1
4782	4	4.3
4783	4	4.1
4784	4	4
4785	4	4.1
4786	4	4.1
4787	4	4.3
4788	4	4.7
4789	4	4.1
4790	4	4.3
4791	4	4.3
4792	4	4.1
4793	4	4.3
4794	4	4
4795	4	4.1
4796	2	2.2.
4797	2	2.2.
4798	4	4.1
4799	4	4.3
4800	4	4.1
4801	4	4.3
4802	4	4.3
4803	4	4.1
4804	4	4
4805	4	4.1
4806	4	4.3
4807	4	4.3
4808	4	4
4809	4	4.3
4810	4	4.7
4811	4	4.3
4812	4	4.7
4813	4	4.3
4814	4	4.3
4815	4	4
4816	4	4.3
4817	4	4
4818	4	4.1
4819	4	4.3
4820	4	4.3
4821	4	4.3
4822	4	4
4823	4	4.1
4824	4	4.3
4825	4	4.3
4826	4	4.1
4827	4	4.1
4828	4	4.3
4829	4	4.1
4830	4	4.3
4831	4	4.1
4832	4	4.1
4833	4	4.3
4834	4	4.3
4835	4	4.1
4836	4	4.1
4837	4	4.1
4838	4	4.3
4839	4	4.1
4840	4	4.1
4841	4	4.1
4842	2	2.2
4843	4	4.3
4844	4	4.3
4845	4	4.3
4846	4	4
4847	4	4.1
4848	4	4.3
4849	4	4.3
4850	4	4.3
4851	4	4
4853	4	4.1
4854	4	4.3
4855	4	4
4856	4	4.1
4857	4	4.1
4858	2	2.2.
4859	4	4.1
4860	4	4.1
4861	2	2.2.
4862	2	2.2.
4863	4	4.1
4864	4	4.3
4865	4	4.5
4866	4	4.3
4867	4	4.1
4868	4	4.1
4869	2	2.2.
4870	4	4.3
4871	4	4.1
4872	4	4.1
4873	4	4.1
4874	4	4.1
4875	4	4.1
4876	4	4.3
4877	4	4.7
4878	4	4.1
4879	4	4.1
4880	4	4.1
4881	4	4.1
4882	2	2.2.
4883	4	4.3
4884	4	4.1
4885	2	2.2.
4886	4	4.1
4887	4	4.1
4888	4	4.1
4889	4	4.1
4890	4	4.1
4891	4	4.3
4892	4	4.3
4893	4	4.1
4894	4	4.1
4895	4	4.3
4896	4	4.3
4897	4	4.1
4898	4	4.1
4899	4	4.3
4900	4	4.1
4901	4	4.3
4902	4	4.3
4903	4	4.3
4904	4	4
4905	4	4.3
4906	4	4.3
4907	4	4.3
4908	4	4
4909	4	4.3
4910	4	4.1
4911	4	4
4912	2	2.2.
4913	4	4.1
4914	4	4.1
4915	2	2.2.
4916	4	4.1
4917	4	4.3
4918	2	2.2.
4919	4	4.1
4920	4	4.3
4921	4	4.3
4922	4	4.1
4923	2	2.2.
4924	4	4.3
4925	4	4.3
4926	4	4.1
4927	4	4.3
4928	2	2.2.
4929	4	4.1
4930	4	4
4931	4	4.1
4932	4	4.3
4933	2	2.2.
4934	4	4.3
4935	4	4
4936	4	4.1
4937	4	4.3
4938	2	2.2.
4939	4	4.1
4940	4	4.1
4941	4	4
4942	4	4.3
4943	4	4.3
4944	4	4.3
4945	4	4.1
4946	4	4.3
4947	4	4.3
4948	4	4.3
4949	4	4.1
4950	4	4.3
4951	4	4.3
4952	2	2.2.
4953	4	4.1
4954	4	4.3
4955	4	4.3
4956	4	4.3
4957	4	4.3
4958	4	4.3
4959	2	2.2.
4960	4	4.1
4961	4	4.1
4962	4	4.3
4963	2	2.2.
4964	4	4.1
4965	4	4.3
4966	4	4.3
4967	2	2.2.
4968	4	4.1
4969	4	4.3
4970	4	4.3
4971	4	4
4972	4	4.1
4973	4	4.3
4974	4	4.3
4975	4	4
4976	4	4
4977	4	4.3
4978	4	4
4979	4	4.1
4980	4	4.3
4981	4	4.3
4982	4	4.3
4983	4	4
4984	4	4.3
4985	4	4.1
4986	4	4.3
4987	4	4.1
4988	4	4
4989	2	2.2.
4990	2	2.2.
4991	4	4.1
4992	4	4.1
4993	4	4.1
4994	4	4.3
4995	4	4.3
4996	4	4.3
4997	4	4.3
4998	4	4.3
4999	4	4.3
5000	4	4.1
5001	4	4.3
5002	4	4.3
5003	4	4.3
5004	4	4
5005	4	4.1
5006	4	4.1
5007	4	4.1
5008	4	4
5009	4	4
5010	4	4.3
5011	4	4
5012	4	4.1
5013	4	4.1
5014	4	4.3
5015	4	4
5016	4	4.1
5017	4	4.3
5018	4	4
5019	4	4.1
5020	4	4.1
5021	4	4.3
5022	4	4.3
5023	4	4.3
5024	4	4.1
5025	4	4.1
5026	4	4.1
5027	4	4
5028	4	4.1
5029	4	4.3
5030	4	4.3
5031	4	4.1
5032	2	2.2.
5033	4	4.1
5034	4	4.3
5035	4	4.3
5036	4	4.1
5037	4	4.3
5038	4	4
5039	4	4.3
5040	4	4.1
5041	4	4
5042	4	4.1
5043	4	4
5044	4	4.1
5045	4	4.1
5046	4	4.3
5047	4	4.3
5048	4	4.3
5049	4	4.3
5050	4	4
5051	4	4.1
5052	4	4.1
5053	4	4.1
5054	4	4.1
5055	4	4.3
5056	4	4.1
5057	4	4.1
5058	4	4.3
5059	4	4.3
5060	4	4.1
5061	4	4.1
5062	4	4.1
5063	4	4.3
5064	4	4.1
5065	4	4.3
5066	4	4.3
5067	2	2.2.
5068	4	4.3
5069	2	2.2.
5070	4	4.1
5071	4	4.3
5072	4	4
5073	4	4
5074	4	4.6.1
5075	4	4.6.1
5076	2	2.2.
5077	4	4.8
5078	4	4.6.1
5079	4	4.6.1
5080	4	4.6.1
5081	4	4.1
5082	4	4.3
5083	2	2.2.
5084	4	4.1
5085	4	4.1
5086	4	4.1
5087	2	2.2.
5088	4	4.1
5089	4	4.3
5090	4	4.8
5091	4	4.3
5092	4	4.3
5093	4	4.3
5094	2	2.2.
5095	4	4
5096	4	4
5097	4	4
5098	2	2.2.
5099	4	4.1
5100	4	4.1
5101	4	4.1
5102	4	4
5103	4	4.3
5104	4	4.3
5105	4	4.1
5106	4	4.1
5107	4	4.3
5108	4	4.1
5109	4	4.1
5110	4	4.3
5111	4	4.3
5112	4	4.3
5113	4	4
5114	4	4.3
5115	4	4.3
5116	4	4.3
5117	4	4.1
5118	4	4
5119	4	4.3
5120	4	4
5121	4	4
5122	4	4.3
5123	4	4
5124	4	4.1
5125	4	4.3
5126	4	4.1
5127	4	4.3
5128	2	2.2.
5129	4	4.1
5130	4	4.3
5131	2	2.2.
5132	4	4
5133	4	4.1
5134	4	4
5135	4	4.3
5136	2	2.1
5137	4	4.3
5138	4	4
5139	4	4.1
5140	4	4
5141	4	4
5142	4	4.3
5143	4	4.3
5144	4	4.1
5145	4	4
5146	4	4.1
5147	4	4
5148	4	4.8
5149	4	4.3
5150	BOV	BOV
5151	4	4.3
5152	4	4.1
5153	4	4.3
5154	4	4.1
5155	4	4.3
5156	4	4
5157	4	4.3
5158	2	2.2.
5159	4	4.3
5160	2	2.2.
5161	4	4.3
5162	4	4.1
5163	4	4.3
5164	4	4.3
5165	4	4.1
5166	4	4
5167	4	4.1
5168	4	4.7
5169	4	4.3
5170	4	4.3
5171	4	4
5172	4	4.3
5173	2	2.2.
5174	4	4.3
5175	4	4.3
5176	4	4.3
5177	4	4.3
5178	4	4.3
5179	4	4.1
5180	4	4.1
5181	4	4.1
5182	4	4.8
5183	4	4.1
5184	4	4.1
5185	4	4.3
5186	4	4.3
5187	4	4.1
5188	4	4.3
5189	4	4.3
5190	2	2.2.
5191	4	4.3
5192	4	4
5193	4	4.1
5194	4	4.3
5195	4	4.3
5196	4	4
5197	4	4.1
5198	4	4.1
5199	4	4.3
5200	4	4.3
5201	4	4.1
5202	4	4
5203	4	4.3
5204	4	4.3
5205	4	4.3
5206	2	2.2.
5207	4	4.1
5208	4	4.3
5209	4	4.3
5210	4	4
5211	4	4
5212	4	4
5213	4	4.3
5214	4	4
5215	4	4.1
5216	4	4
5217	4	4.3
5218	4	4.3
5219	4	4.1
5220	4	4.3
5221	4	4.1
5222	4	4.3
5223	4	4.1
5224	4	4
5225	2	2.2.
5226	4	4.1
5227	4	4.3
5228	4	4
5229	4	4
5230	2	2.2.
5231	4	4
5232	2	2.2.
5233	2	2.2.
5234	4	4.3
5235	4	4.3
5236	4	4.3
5237	2	2.2.
5238	4	4
5239	4	4.1
5240	4	4.3
5241	4	4.3
5242	4	4
5243	4	4.1
5244	4	4.1
5245	4	4.3
5246	4	4
5247	4	4.3
5248	2	2.2.
5249	4	4.3
5250	4	4.3
5251	4	4.3
5252	4	4.3
5253	4	4
5254	4	4.3
5255	2	2.2.
5256	4	4.1
5257	4	4.1
5258	4	4.3
5259	2	2.2.
5260	4	4.1
5261	4	4.1
5262	4	4.3
5263	4	4.1
5264	4	4.1
5265	4	4.1
5266	4	4.3
5267	4	4.1
5268	4	4.3
5269	4	4.3
5270	4	4.3
5271	4	4.1
5272	4	4.3
5273	4	4.1
5274	4	4.1
5275	4	4.3
5276	2	2.2.
5277	4	4.1
5278	4	4.3
5279	4	4
5280	2	2.2.
5281	4	4.1
5282	4	4.3
5283	4	4.3
5284	4	4.1
5285	4	4.3
5286	4	4.3
5287	4	4
5288	2	2.2
5289	4	4.3
5290	4	4.1
5291	4	4.1
5292	4	4.1
5293	4	4
5294	4	4.3
5295	4	4.1
5296	2	2.2.
5297	4	4.1
5298	4	4.1
5299	4	4.3
5300	4	4.3
5301	4	4
5302	4	4.7
5303	4	4.3
5304	4	4.3
5305	4	4
5306	4	4.3
5307	4	4.3
5308	4	4.1
5309	4	4.1
5310	4	4.1
5311	4	4.1
5312	4	4.1
5313	4	4.3
5314	4	4.1
5315	2	2.2.
5316	2	2.2.
5317	4	4.3
5318	4	4.3
5319	4	4.1
5320	4	4.1
5321	4	4.3
5322	4	4.1
5323	2	2.2.
5324	2	2.2.
5325	4	4
5326	4	4.3
5327	4	4.1
5328	4	4.3
5329	4	4
5330	4	4.1
5331	4	4.3
5332	4	4.3
5333	4	4.1
5334	4	4
5335	4	4.1
5336	4	4.3
5337	4	4.1
5338	2	2.2.
5339	4	4.3
5340	4	4.1
5341	4	4.3
5342	4	4.3
5343	4	4.3
5344	4	4.1
5345	2	2.2
5346	4	4.3
5347	4	4.1
5348	4	4.3
5349	4	4.7
5350	4	4.1
5351	4	4.3
5352	4	4.3
5353	4	4.1
5354	4	4.3
5355	4	4.3
5356	4	4.8
5357	4	4.3
5358	4	4.3
5359	2	2.2.
5360	4	4.1
5361	4	4.1
5362	4	4.3
5363	4	4.1
5364	4	4.1
5365	4	4.1
5366	2	2.2.
5367	4	4.3
5368	4	4.3
5369	4	4.3
5370	4	4
5371	4	4
5372	4	4.1
5373	4	4.1
5374	2	2.2.
5375	4	4.3
5376	4	4.1
5377	4	4
5378	4	4.3
5379	4	4.1
5380	4	4
5381	4	4.1
5382	2	2.2.
5383	4	4.3
5384	4	4.3
5385	4	4.1
5386	4	4.3
5387	4	4.3
5388	4	4
5389	4	4.3
5390	4	4.1
5391	4	4
5392	4	4.1
5393	4	4.1
5394	2	2.2.
5395	4	4.3
5396	4	4.1
5397	2	2.2.
5398	2	2.2.
5399	4	4.1
5400	2	2.2
5401	4	4.3
5402	4	4.1
5403	4	4.1
5404	4	4
5405	4	4.3
5406	4	4
5407	4	4.3
5408	4	4.3
5409	4	4
5411	4	4.3
5412	4	4.3
5413	4	4.1
5414	4	4.3
5415	4	4.1
5416	4	4.1
5417	4	4.3
5418	4	4
5419	2	2.2.
5420	4	4.1
5421	4	4.3
5422	4	4.3
5424	4	4.1
5425	4	4.1
5426	2	2.2.
5427	4	4.1
5428	4	4.1
5429	4	4.3
5430	4	4.1
5431	4	4.3
5432	4	4.3
5433	4	4
5434	4	4.3
5435	4	4.3
5436	4	4.3
5437	4	4.3
5438	4	4.3
5439	2	2.2.
5440	4	4
5441	4	4.3
5442	4	4.3
5443	4	4.1
5444	4	4
5445	4	4
5446	4	4.1
5447	4	4
5448	4	4.3
5449	4	4.1
5452	4	4.1
5453	4	4.3
5454	4	4.3
5455	2	2.2
5456	2	2.2
5457	2	2.2
5458	4	4
5459	2	2.2
5460	2	2.2
5461	4	4
5462	1	1.1.2
5463	4	4
5464	2	2.2
5465	4	4.1
5466	4	4.1
5467	4	4.3
5468	4	4.1
5469	3	3
5470	2	2.2
5471	4	4.6.1
5472	4	4
5473	4	4
5474	4	4.1
5475	1	1.2.2
5476	4	4.5
5477	4	4.1
5478	4	4.1
5479	4	4.6.1
5480	4	4.1
5481	2	2.2.
5482	4	4.1
5483	4	4.1
5484	4	4.1
5485	1	1.2.1
5486	1	1.2.1
5487	4	4.3
5488	4	4.1
5489	4	4.3
5490	3	3
5491	4	4.7
5492	2	2.2
5493	4	4.1
5494	2	2.2
5495	1	1.1.2
5496	4	4.3
5497	4	4.1
5498	4	4.1
5499	4	4.1
5500	4	4.1
5501	4	4.3
5502	4	4.1
5503	4	4.1
5504	2	2.2
5505	4	4.1
5506	4	4.1
5507	4	4.3
5508	4	4.1
5509	4	4
5510	4	4.6.1
5511	4	4.6.1
5512	4	4.1
5513	4	4.8
5514	2	2.2.
5515	2	2.2
5516	2	2.2
5517	2	2.2.
5518	4	2
5519	4	4.1
5520	4	4.1
5521	3	3
5522	4	4.3
5523	4	4.6.1
5524	1	1.2.2
5525	2	2.2.
5526	4	4.8
5527	2	2.2.
5528	1	1.1.3
5529	2	2.2.
5530	2	2.2.
5531	2	2.2.
5532	4	4.7
5533	3	3
5534	2	2.2.
5535	4	4.3
5536	1	1.2.2
5537	2	2.2.
5538	2	2.2.
5539	2	2.2.
5540	4	4.3
5541	4	4.8
5542	4	4.8
5543	2	2.2.
5544	1	1.1.3
5545	4	4.6.1
5546	4	4.6.1
5547	4	4.3
5548	4	4.6.1
5549	3	3
5550	4	4.2.1
5551	4	4.6.1
5552	4	4.6.1
5553	4	4.6.1
5554	1	1.1.2
5555	4	4.3
5556	4	4.3
5557	4	4
5558	4	4.1
5559	4	4
5560	4	4.1
5561	4	4.6.1
5562	2	2.2
5563	4	4.6.1
5564	4	4.3
5565	4	4.3
5566	4	4.1
5567	2	2.2.
5568	3	3
5569	2	2.2
5570	2	2.2.
5571	1	1.1.2
