# Supplementary material for: GWAS for quantitative resistance phenotypes in Mycobacterium tuberculosis reveals resistance genes and regulatory regions
Source: Nat Commun. 2019 May 13;10:2128. doi: 10.1038/s41467-019-10110-6 (PMC6513847; doi:10.1038/s41467-019-10110-6)
Supplement: Supplementary file 12 — Source Data [file 41467_2019_10110_MOESM12_ESM.zip › 9-Source Data Folder/lineage.tsv]

var2tab_ID lineage lineage.sublineage
4004 4 4.8
4006 4 4.3
4007 4 4.8
4008 4 4.3
4014 4 4.1
4016 4 4.3
4026 4 4
4027 2 2.2.
4029 4 4
4041 4 4.1
4045 4 4
4046 4 4.1
4049 4 4.3
4050 4 4.3
4051 4 4
4053 2 2.2.
4057 4 4.1
4058 1 1.1.1
4059 4 4
4060 4 4.3
4061 1 1.1.1
4062 4 4.1
4063 4 4.1
4064 4 4.3
4069 4 4
4070 4 4.3
4071 4 4.3
4072 4 4.3
4075 4 4.1
4076 4 4.1
4078 4 4.3
4079 4 4.1
4083 4 4.1
4084 4 4.3
4086 4 4.3
4087 4 4.1
4088 4 4.1
4089 4 4.1
4090 4 4.3
4091 4 4.3
4092 4 4.3
4093 4 4
4094 4 4.3
4095 4 4.1
4096 4 4.1
4097 4 4.1
4098 4 4.1
4099 3 3
4100 4 4.3
4101 1 1.1.1
4102 4 4.1
4103 2 2.2.
4105 4 4.3
4106 4 4.1
4107 4 4.3
4109 4 4
4110 4 4.3
4114 4 4.3
4116 4 4.3
4117 4 4.3
4118 4 4.3
4119 4 4.1
4120 4 4.1
4121 4 4.3
4123 2 2.2.
4124 2 2.2.
4125 2 2.2.
4127 4 4.3
4128 4 4.1
4129 4 4.3
4130 4 4.1
4131 4 4.1
4132 4 4
4134 2 2.2.
4135 2 2.2
4136 2 2.2
4137 4 4.3
4138 2 2.2.
4140 4 4.3
4141 4 4.3
4142 4 4.1
4143 4 4.3
4144 4 4.3
4145 4 4.3
4147 2 2.2.
4148 2 2.2.
4151 2 2.2.
4152 4 4.3
4154 4 4.1
4155 4 4.1
4156 4 4.1
4157 4 4.1
4158 4 4.3
4159 4 4
4160 4 4.3
4161 4 4.1
4162 4 4.3
4163 4 4.3
4164 2 2.2.
4165 4 4.3
4166 4 4.1
4167 4 4.3
4168 4 4.1
4170 4 4.3
4171 4 4.3
4172 2 2.2.
4173 2 2.2.
4174 4 4.3
4175 4 4
4176 4 4.1
4177 2 2.2.
4178 4 4.1
4179 4 4.1
4180 2 2.2.
4182 4 4.1
4183 2 2.2.
4184 4 4.3
4185 4 4.3
4186 4 2
4187 4 4.3
4188 4 4.9
4189 4 4.3
4190 3 3
4191 2 2.2.
4192 4 4.1
4193 4 4.8
4194 4 4.2.2
4195 2 2.2.
4196 4 4.1
4197 4 4.2.1
4198 4 4.2.1
4199 4 4.3
4200 4 4.3
4201 3 3
4202 2 2.2.
4203 3 3
4204 4 4.1
4205 3 3
4206 3 3
4207 4 4.1
4208 4 4.6.1
4209 2 2.2.
4210 3 3
4211 4 4.3
4212 3 3
4213 4 4.1
4214 4 4.3
4215 2 2.2.
4216 3 3
4217 4 4
4218 4 4
4219 4 4.7
4220 4 4.2.2
4221 4 4.1
4222 BOV BOV
4223 4 4.3
4224 4 4.1
4225 4 4.3
4226 4 4.3
4227 3 3
4228 4 4.2.1
4229 4 4.1
4230 4 4.2.2
4231 4 2
4232 4 4.1
4233 4 4.2.2
4234 4 4.1
4235 1 1.2.1
4236 3 3
4237 4 4.8
4238 1 1.2.2
4239 4 4
4240 4 4.3
4241 4 4
4242 4 4.1
4247 4 4
4248 4 4.3
4249 4 4.1
4255 4 4.1
4256 4 4.3
4257 4 4.1
4258 4 4
4259 4 4.1
4260 4 4.3
4261 4 4.1
4262 4 4.1
4263 4 4.3
4264 4 4.3
4265 4 4.1
4266 4 4.1
4267 4 4
4268 2 2.2.
4269 4 4.1
4270 4 4.3
4271 4 4.1
4272 4 4
4273 4 4.3
4274 4 4.1
4275 4 4.1
4276 4 4.3
4277 4 4.3
4278 4 4.1
4279 4 4.1
4280 4 4
4281 4 4.1
4282 4 4.1
4283 4 4.1
4284 4 4.1
4285 4 4
4286 4 4.1
4287 4 4.3
4288 4 4.1
4289 4 4
4290 4 4.1
4291 4 4.1
4292 4 4.1
4293 4 4.3
4294 4 4.3
4295 4 4.1
4296 4 4.1
4297 4 4
4298 4 4.8
4299 4 4.1
4300 4 4.1
4301 4 4.3
4302 4 4.3
4303 4 4.1
4304 4 4.1
4305 4 4.3
4306 4 4
4307 4 4.7
4308 4 4.3
4309 4 4.1
4310 4 4.1
4311 4 4.1
4312 4 4.1
4313 4 4.3
4314 4 4
4315 4 4.1
4316 4 4.1
4317 4 4.3
4318 4 4.1
4319 4 4.3
4320 4 4.1
4321 4 4.1
4322 4 4
4323 4 4.1
4324 4 4.3
4325 2 2.2.
4326 4 4.8
4327 1 1.2.1
4328 4 4.1
4329 4 4.1
4330 4 4.1
4331 4 4.3
4332 2 2.2.
4333 2 2.2.
4334 4 4.1
4335 4 4.3
4336 4 4.3
4337 4 4.1
4338 4 4.3
4339 4 4.3
4340 4 4.1
4341 3 3
4342 3 3
4343 4 4.3
4344 4 4.3
4345 4 4.1
4346 4 4.3
4347 4 4.3
4348 4 4.2.2
4349 4 4.3
4350 4 4.3
4351 4 4.3
4352 4 4.3
4353 4 4.1
4354 4 4
4355 4 4.3
4356 4 4.6.1
4357 5 5
4358 2 2.2.
4359 4 4.2.2
4360 2 2.2.
4361 4 4.8
4362 4 4.1
4363 4 4.1
4364 3 3
4365 4 4.1
4366 BOV BOV
4367 4 4.1
4368 4 4
4369 2 2.2.
4370 2 2.2.
4371 2 2.2.
4372 2 2.2.
4373 2 2.2.
4374 2 2.2.
4375 3 3
4376 3 3
4377 2 2.2.
4378 2 2.2
4379 4 4.1
4380 4 4.1
4381 4 4.1
4382 2 2.2.
4383 4 4.6.1
4384 4 4
4385 4 4.1
4386 4 4.1
4387 4 4.3
4388 2 2.2.
4389 1 1.2.1
4390 4 4.3
4391 4 4.3
4392 2 2.2.
4393 4 4.3
4394 4 4.1
4395 3 3
4396 4 4
4397 2 2.2.
4398 1 1.1.2
4399 4 4.3
4400 2 2.2.
4401 4 4.2.1
4402 2 2.2
4403 4 4
4404 2 2.2.
4405 4 4.1
4406 4 4.3
4407 2 2.2
4408 4 4
4409 4 4
4410 4 4.2.1
4411 2 2.2.
4412 4 4.3
4413 4 4.1
4414 4 4.3
4416 4 4.3
4417 2 2.2.
4418 4 4.1
4419 4 4.1
4420 4 4.3
4421 4 4.1
4422 4 4.3
4423 4 4.3
4424 4 4.1
4425 4 4.1
4426 4 4.3
4427 4 4
4428 4 4.3
4429 4 4.3
4430 4 4.1
4431 4 4.3
4432 4 4.3
4433 4 4
4434 4 4
4435 4 4.3
4436 4 4.3
4437 4 4.3
4439 4 4.3
4440 4 4.3
4441 4 4.1
4442 4 4.1
4443 4 4
4444 4 4.1
4447 4 4.3
4448 4 4.1
4449 4 4.3
4450 4 4.1
4451 4 4.1
4452 4 4.3
4453 4 4.3
4454 4 4.1
4455 4 4.1
4456 4 4.3
4457 4 4.3
4458 4 4.1
4459 4 4.3
4460 4 4.1
4461 4 4.3
4463 4 4
4464 4 4.3
4465 4 4.1
4466 4 4.1
4468 2 2.2.
4469 4 4
4470 4 4.3
4471 4 4.3
4473 4 4.3
4474 4 4.3
4475 4 4.3
4476 4 4.3
4477 4 4.1
4478 4 4.3
4479 4 4.3
4480 4 4.3
4481 4 4.3
4482 4 4.3
4483 4 4.3
4484 4 4.1
4485 4 4.3
4486 4 4.3
4487 4 4.1
4488 4 4.3
4489 4 4.3
4490 4 4.3
4491 4 4
4492 4 4.3
4493 4 4.3
4494 4 4.3
4495 4 4.3
4496 4 4.3
4497 4 4.3
4498 4 4.3
4499 4 4.3
4500 4 4.1
4502 4 4.3
4504 4 4.3
4505 4 4.3
4507 2 2.2.
4508 4 4
4509 4 4.3
4510 2 2.2.
4511 4 4.1
4512 4 4.1
4513 4 4.1
4514 4 4.3
4515 4 4
4516 4 4.1
4517 4 4.3
4518 4 4.3
4519 4 4.3
4520 4 4.3
4521 4 4.3
4522 4 4.1
4523 4 4.1
4524 4 4.3
4525 4 4.1
4526 4 4.3
4527 4 4.3
4528 4 4.1
4529 4 4.3
4530 4 4.3
4531 4 4.3
4532 4 4.3
4533 4 4.1
4534 4 4
4535 4 4.3
4536 4 4.3
4537 2 2.2.
4538 4 4
4539 4 4.3
4540 4 4.3
4541 4 4.3
4542 4 4.1
4544 4 4.3
4545 4 4.3
4546 4 4.3
4547 4 4.1
4548 4 4.3
4549 4 4.3
4550 4 4
4551 4 4.3
4552 4 4.3
4553 4 4.3
4554 4 4.3
4555 4 4
4556 4 4.3
4557 4 4
4558 4 4.3
4559 4 4.3
4560 4 4.3
4561 4 4.1
4562 4 4.1
4563 4 4.3
4564 4 4.3
4565 4 4.3
4566 4 4.3
4567 4 4.1
4568 4 4.1
4569 4 4.3
4570 4 4.3
4571 4 4.3
4572 4 4.1
4573 4 4.1
4575 4 4.3
4576 2 2.2.
4577 4 4.1
4578 4 4.1
4579 4 4.3
4580 4 4.3
4581 4 4.1
4582 4 4.3
4583 4 4.3
4584 4 4.3
4585 4 4.3
4586 4 4.1
4587 4 4.3
4588 2 2.2.
4589 4 4.1
4590 4 4.1
4591 4 4.1
4592 4 4.1
4593 4 4.3
4594 4 4.3
4595 4 4.3
4596 4 4.1
4597 4 4.3
4598 4 4.3
4599 4 4.3
4600 4 4.3
4601 4 4.3
4602 2 2.2.
4603 4 4.3
4605 4 4.3
4606 4 4.3
4607 4 4.3
4608 4 4.3
4609 4 4.3
4610 4 4.3
4611 4 4.3
4612 4 4.1
4613 4 4.3
4614 4 4.1
4615 4 4.3
4616 4 4
4617 4 4.3
4618 4 4.8
4619 4 4.3
4620 4 4.1
4621 4 4.3
4622 2 2.2
4623 4 4.3
4624 4 4.3
4625 4 4.3
4626 4 4
4627 4 4.3
4628 4 4.3
4629 4 4.3
4630 4 4.3
4631 4 4.1
4632 4 4.1
4633 4 4.3
4634 4 4
4636 4 4.3
4637 4 4
4638 4 4.3
4639 4 4
4640 4 4.3
4641 4 4.1
4642 4 4.3
4643 4 4.3
4644 4 4.3
4645 4 4.3
4646 4 4.1
4648 4 4.3
4649 4 4.3
4650 4 4.3
4651 4 4.1
4652 4 4.3
4653 4 4.3
4654 4 4.3
4656 4 4.3
4657 4 4.3
4658 4 4
4659 4 4.1
4660 4 4
4661 4 4.3
4662 4 4.3
4663 4 4.1
4664 4 4.3
4665 4 4.1
4666 4 4
4667 4 4.3
4668 4 4.3
4669 2 2.2.
4670 4 4.3
4671 4 4.3
4672 4 4.3
4673 4 4.3
4674 4 4.3
4675 4 4.3
4676 4 4.3
4677 4 4.3
4678 4 4.3
4680 4 4.3
4681 2 2.2.
4682 2 2.2.
4683 4 4.3
4684 4 4.3
4685 4 4.3
4686 4 4.3
4687 4 4.3
4688 2 2.2.
4689 4 4.1
4690 4 4.3
4691 4 4.3
4692 4 4.3
4693 4 4.3
4694 4 4
4695 4 4.3
4696 4 4
4697 4 4
4698 4 4
4699 4 4.3
4700 4 4.3
4701 4 4.3
4702 2 2.2.
4703 4 4.3
4704 4 4.3
4705 4 4.3
4706 4 4.3
4707 4 4
4708 4 4.1
4709 4 4
4710 4 4.3
4711 4 4.1
4712 4 4.3
4713 4 4.3
4714 4 4.3
4715 4 4.3
4716 4 4.3
4717 4 4.1
4718 4 4.3
4719 2 2.2.
4720 4 4.1
4721 4 4.3
4722 4 4.3
4723 2 2.2.
4724 4 4.3
4725 4 4.3
4726 4 4
4727 4 4.8
4728 4 4.3
4729 4 4.8
4730 4 4.3
4731 4 4.3
4732 4 4
4733 4 4.8
4734 4 4.1
4735 4 4.1
4736 4 4
4737 4 4
4738 4 4.1
4739 4 4.1
4740 4 4.3
4741 4 4.1
4742 4 4.3
4743 4 4.1
4744 4 4.3
4745 4 4.3
4746 4 4
4747 4 4.3
4748 4 4
4749 4 4.3
4750 4 4.1
4751 4 4.3
4752 2 2.2.
4753 4 4.1
4754 4 4.1
4755 4 4.1
4756 4 4.1
4757 4 4.1
4758 4 4.1
4759 4 4.1
4760 4 4.1
4761 4 4.1
4762 4 4.1
4763 4 4.1
4764 4 4.1
4765 4 4.3
4766 4 4.3
4767 2 2.2.
4768 4 4.3
4769 4 4.3
4770 4 4.1
4771 4 4.3
4772 4 4.3
4773 4 4
4774 4 4.3
4775 4 4
4776 2 2.2.
4777 4 4.1
4778 4 4.1
4779 4 4.1
4780 4 4.1
4781 4 4.1
4782 4 4.3
4783 4 4.1
4784 4 4
4785 4 4.1
4786 4 4.1
4787 4 4.3
4788 4 4.7
4789 4 4.1
4790 4 4.3
4791 4 4.3
4792 4 4.1
4793 4 4.3
4794 4 4
4795 4 4.1
4796 2 2.2.
4797 2 2.2.
4798 4 4.1
4799 4 4.3
4800 4 4.1
4801 4 4.3
4802 4 4.3
4803 4 4.1
4804 4 4
4805 4 4.1
4806 4 4.3
4807 4 4.3
4808 4 4
4809 4 4.3
4810 4 4.7
4811 4 4.3
4812 4 4.7
4813 4 4.3
4814 4 4.3
4815 4 4
4816 4 4.3
4817 4 4
4818 4 4.1
4819 4 4.3
4820 4 4.3
4821 4 4.3
4822 4 4
4823 4 4.1
4824 4 4.3
4825 4 4.3
4826 4 4.1
4827 4 4.1
4828 4 4.3
4829 4 4.1
4830 4 4.3
4831 4 4.1
4832 4 4.1
4833 4 4.3
4834 4 4.3
4835 4 4.1
4836 4 4.1
4837 4 4.1
4838 4 4.3
4839 4 4.1
4840 4 4.1
4841 4 4.1
4842 2 2.2
4843 4 4.3
4844 4 4.3
4845 4 4.3
4846 4 4
4847 4 4.1
4848 4 4.3
4849 4 4.3
4850 4 4.3
4851 4 4
4853 4 4.1
4854 4 4.3
4855 4 4
4856 4 4.1
4857 4 4.1
4858 2 2.2.
4859 4 4.1
4860 4 4.1
4861 2 2.2.
4862 2 2.2.
4863 4 4.1
4864 4 4.3
4865 4 4.5
4866 4 4.3
4867 4 4.1
4869 2 2.2.
4870 4 4.3
4871 4 4.1
4872 4 4.1
4873 4 4.1
4874 4 4.1
4875 4 4.1
4876 4 4.3
4877 4 4.7
4878 4 4.1
4879 4 4.1
4880 4 4.1
4881 4 4.1
4882 2 2.2.
4883 4 4.3
4884 4 4.1
4885 2 2.2.
4886 4 4.1
4887 4 4.1
4888 4 4.1
4889 4 4.1
4890 4 4.1
4891 4 4.3
4892 4 4.3
4893 4 4.1
4894 4 4.1
4895 4 4.3
4896 4 4.3
4897 4 4.1
4898 4 4.1
4899 4 4.3
4900 4 4.1
4901 4 4.3
4902 4 4.3
4903 4 4.3
4904 4 4
4905 4 4.3
4906 4 4.3
4908 4 4
4909 4 4.3
4910 4 4.1
4912 2 2.2.
4913 4 4.1
4914 4 4.1
4915 2 2.2.
4916 4 4.1
4917 4 4.3
4918 2 2.2.
4919 4 4.1
4920 4 4.3
4921 4 4.3
4922 4 4.1
4923 2 2.2.
4924 4 4.3
4925 4 4.3
4926 4 4.1
4927 4 4.3
4928 2 2.2.
4929 4 4.1
4930 4 4
4931 4 4.1
4932 4 4.3
4933 2 2.2.
4934 4 4.3
4935 4 4
4936 4 4.1
4937 4 4.3
4938 2 2.2.
4939 4 4.1
4940 4 4.1
4941 4 4
4942 4 4.3
4943 4 4.3
4944 4 4.3
4945 4 4.1
4946 4 4.3
4947 4 4.3
4948 4 4.3
4949 4 4.1
4950 4 4.3
4951 4 4.3
4952 2 2.2.
4953 4 4.1
4954 4 4.3
4955 4 4.3
4956 4 4.3
4957 4 4.3
4958 4 4.3
4959 2 2.2.
4960 4 4.1
4961 4 4.1
4962 4 4.3
4963 2 2.2.
4964 4 4.1
4965 4 4.3
4966 4 4.3
4967 2 2.2.
4968 4 4.1
4969 4 4.3
4970 4 4.3
4971 4 4
4972 4 4.1
4973 4 4.3
4974 4 4.3
4975 4 4
4976 4 4
4977 4 4.3
4978 4 4
4979 4 4.1
4980 4 4.3
4981 4 4.3
4983 4 4
4984 4 4.3
4985 4 4.1
4986 4 4.3
4987 4 4.1
4988 4 4
4989 2 2.2.
4990 2 2.2.
4991 4 4.1
4992 4 4.1
4993 4 4.1
4994 4 4.3
4995 4 4.3
4996 4 4.3
4997 4 4.3
4999 4 4.3
5000 4 4.1
5001 4 4.3
5002 4 4.3
5003 4 4.3
5004 4 4
5005 4 4.1
5006 4 4.1
5007 4 4.1
5008 4 4
5009 4 4
5010 4 4.3
5011 4 4
5012 4 4.1
5013 4 4.1
5014 4 4.3
5015 4 4
5016 4 4.1
5017 4 4.3
5018 4 4
5019 4 4.1
5020 4 4.1
5021 4 4.3
5023 4 4.3
5024 4 4.1
5025 4 4.1
5026 4 4.1
5027 4 4
5028 4 4.1
5029 4 4.3
5030 4 4.3
5031 4 4.1
5032 2 2.2.
5033 4 4.1
5034 4 4.3
5035 4 4.3
5036 4 4.1
5037 4 4.3
5038 4 4
5039 4 4.3
5040 4 4.1
5041 4 4
5042 4 4.1
5043 4 4
5044 4 4.1
5045 4 4.1
5046 4 4.3
5047 4 4.3
5048 4 4.3
5049 4 4.3
5051 4 4.1
5052 4 4.1
5053 4 4.1
5054 4 4.1
5055 4 4.3
5056 4 4.1
5057 4 4.1
5058 4 4.3
5059 4 4.3
5060 4 4.1
5061 4 4.1
5062 4 4.1
5063 4 4.3
5065 4 4.3
5066 4 4.3
5067 2 2.2.
5068 4 4.3
5069 2 2.2.
5070 4 4.1
5071 4 4.3
5072 4 4
5073 4 4
5074 4 4.6.1
5075 4 4.6.1
5076 2 2.2.
5077 4 4.8
5078 4 4.6.1
5079 4 4.6.1
5080 4 4.6.1
5081 4 4.1
5083 2 2.2.
5084 4 4.1
5085 4 4.1
5086 4 4.1
5087 2 2.2.
5088 4 4.1
5090 4 4.8
5091 4 4.3
5092 4 4.3
5093 4 4.3
5094 2 2.2.
5095 4 4
5096 4 4
5097 4 4
5098 2 2.2.
5099 4 4.1
5100 4 4.1
5101 4 4.1
5102 4 4
5103 4 4.3
5104 4 4.3
5105 4 4.1
5106 4 4.1
5107 4 4.3
5108 4 4.1
5109 4 4.1
5110 4 4.3
5111 4 4.3
5112 4 4.3
5113 4 4
5114 4 4.3
5115 4 4.3
5116 4 4.3
5117 4 4.1
5118 4 4
5119 4 4.3
5120 4 4
5121 4 4
5122 4 4.3
5123 4 4
5124 4 4.1
5125 4 4.3
5126 4 4.1
5127 4 4.3
5128 2 2.2.
5129 4 4.1
5130 4 4.3
5131 2 2.2.
5132 4 4
5133 4 4.1
5134 4 4
5135 4 4.3
5136 2 2.1
5137 4 4.3
5138 4 4
5139 4 4.1
5140 4 4
5141 4 4
5142 4 4.3
5143 4 4.3
5145 4 4
5146 4 4.1
5147 4 4
5148 4 4.8
5149 4 4.3
5150 BOV BOV
5151 4 4.3
5152 4 4.1
5153 4 4.3
5154 4 4.1
5155 4 4.3
5156 4 4
5157 4 4.3
5158 2 2.2.
5159 4 4.3
5160 2 2.2.
5161 4 4.3
5162 4 4.1
5163 4 4.3
5164 4 4.3
5165 4 4.1
5166 4 4
5168 4 4.7
5169 4 4.3
5170 4 4.3
5171 4 4
5172 4 4.3
5173 2 2.2.
5174 4 4.3
5175 4 4.3
5176 4 4.3
5177 4 4.3
5178 4 4.3
5179 4 4.1
5180 4 4.1
5181 4 4.1
5182 4 4.8
5183 4 4.1
5184 4 4.1
5185 4 4.3
5186 4 4.3
5187 4 4.1
5188 4 4.3
5189 4 4.3
5190 2 2.2.
5191 4 4.3
5192 4 4
5193 4 4.1
5194 4 4.3
5195 4 4.3
5196 4 4
5197 4 4.1
5198 4 4.1
5199 4 4.3
5200 4 4.3
5201 4 4.1
5202 4 4
5203 4 4.3
5204 4 4.3
5206 2 2.2.
5207 4 4.1
5208 4 4.3
5210 4 4
5211 4 4
5213 4 4.3
5214 4 4
5215 4 4.1
5216 4 4
5218 4 4.3
5219 4 4.1
5221 4 4.1
5222 4 4.3
5223 4 4.1
5224 4 4
5225 2 2.2.
5226 4 4.1
5227 4 4.3
5228 4 4
5229 4 4
5230 2 2.2.
5231 4 4
5232 2 2.2.
5233 2 2.2.
5234 4 4.3
5235 4 4.3
5236 4 4.3
5238 4 4
5239 4 4.1
5240 4 4.3
5241 4 4.3
5242 4 4
5243 4 4.1
5244 4 4.1
5245 4 4.3
5246 4 4
5247 4 4.3
5248 2 2.2.
5249 4 4.3
5250 4 4.3
5251 4 4.3
5252 4 4.3
5253 4 4
5254 4 4.3
5255 2 2.2.
5256 4 4.1
5257 4 4.1
5258 4 4.3
5259 2 2.2.
5260 4 4.1
5261 4 4.1
5262 4 4.3
5263 4 4.1
5264 4 4.1
5265 4 4.1
5266 4 4.3
5267 4 4.1
5268 4 4.3
5269 4 4.3
5270 4 4.3
5271 4 4.1
5272 4 4.3
5273 4 4.1
5274 4 4.1
5275 4 4.3
5276 2 2.2.
5277 4 4.1
5278 4 4.3
5279 4 4
5280 2 2.2.
5281 4 4.1
5282 4 4.3
5283 4 4.3
5284 4 4.1
5285 4 4.3
5286 4 4.3
5287 4 4
5288 2 2.2
5289 4 4.3
5290 4 4.1
5291 4 4.1
5292 4 4.1
5293 4 4
5294 4 4.3
5295 4 4.1
5296 2 2.2.
5297 4 4.1
5298 4 4.1
5299 4 4.3
5300 4 4.3
5301 4 4
5302 4 4.7
5303 4 4.3
5304 4 4.3
5306 4 4.3
5307 4 4.3
5308 4 4.1
5309 4 4.1
5310 4 4.1
5311 4 4.1
5312 4 4.1
5313 4 4.3
5314 4 4.1
5315 2 2.2.
5316 2 2.2.
5317 4 4.3
5318 4 4.3
5319 4 4.1
5320 4 4.1
5321 4 4.3
5322 4 4.1
5323 2 2.2.
5324 2 2.2.
5325 4 4
5326 4 4.3
5327 4 4.1
5328 4 4.3
5329 4 4
5330 4 4.1
5331 4 4.3
5332 4 4.3
5333 4 4.1
5334 4 4
5335 4 4.1
5336 4 4.3
5337 4 4.1
5338 2 2.2.
5339 4 4.3
5340 4 4.1
5341 4 4.3
5343 4 4.3
5344 4 4.1
5345 2 2.2
5346 4 4.3
5347 4 4.1
5348 4 4.3
5349 4 4.7
5350 4 4.1
5351 4 4.3
5352 4 4.3
5353 4 4.1
5354 4 4.3
5355 4 4.3
5356 4 4.8
5357 4 4.3
5358 4 4.3
5359 2 2.2.
5360 4 4.1
5361 4 4.1
5362 4 4.3
5363 4 4.1
5364 4 4.1
5365 4 4.1
5366 2 2.2.
5367 4 4.3
5368 4 4.3
5369 4 4.3
5370 4 4
5371 4 4
5372 4 4.1
5373 4 4.1
5374 2 2.2.
5375 4 4.3
5376 4 4.1
5377 4 4
5378 4 4.3
5379 4 4.1
5380 4 4
5381 4 4.1
5382 2 2.2.
5383 4 4.3
5384 4 4.3
5385 4 4.1
5386 4 4.3
5387 4 4.3
5388 4 4
5389 4 4.3
5390 4 4.1
5391 4 4
5392 4 4.1
5393 4 4.1
5394 2 2.2.
5395 4 4.3
5396 4 4.1
5397 2 2.2.
5398 2 2.2.
5399 4 4.1
5400 2 2.2
5401 4 4.3
5402 4 4.1
5403 4 4.1
5404 4 4
5405 4 4.3
5406 4 4
5407 4 4.3
5408 4 4.3
5409 4 4
5411 4 4.3
5412 4 4.3
5413 4 4.1
5414 4 4.3
5415 4 4.1
5416 4 4.1
5417 4 4.3
5418 4 4
5419 2 2.2.
5420 4 4.1
5421 4 4.3
5424 4 4.1
5425 4 4.1
5426 2 2.2.
5427 4 4.1
5428 4 4.1
5429 4 4.3
5430 4 4.1
5431 4 4.3
5432 4 4.3
5433 4 4
5434 4 4.3
5435 4 4.3
5437 4 4.3
5438 4 4.3
5439 2 2.2.
5440 4 4
5441 4 4.3
5442 4 4.3
5443 4 4.1
5444 4 4
5445 4 4
5446 4 4.1
5447 4 4
5448 4 4.3
5449 4 4.1
5452 4 4.1
5453 4 4.3
5454 4 4.3
5455 2 2.2
5456 2 2.2
5457 2 2.2
5458 4 4
5459 2 2.2
5460 2 2.2
5461 4 4
5462 1 1.1.2
5463 4 4
5464 2 2.2
5465 4 4.1
5466 4 4.1
5467 4 4.3
5468 4 4.1
5469 3 3
5470 2 2.2
5471 4 4.6.1
5472 4 4
5473 4 4
5474 4 4.1
5475 1 1.2.2
5476 4 4.5
5477 4 4.1
5478 4 4.1
5479 4 4.6.1
5480 4 4.1
5481 2 2.2.
5482 4 4.1
5483 4 4.1
5484 4 4.1
5485 1 1.2.1
5486 1 1.2.1
5487 4 4.3
5488 4 4.1
5489 4 4.3
5490 3 3
5491 4 4.7
5492 2 2.2
5493 4 4.1
5494 2 2.2
5495 1 1.1.2
5496 4 4.3
5497 4 4.1
5498 4 4.1
5499 4 4.1
5500 4 4.1
5501 4 4.3
5502 4 4.1
5503 4 4.1
5504 2 2.2
5505 4 4.1
5506 4 4.1
5507 4 4.3
5508 4 4.1
5509 4 4
5510 4 4.6.1
5511 4 4.6.1
5512 4 4.1
5513 4 4.8
5514 2 2.2.
5515 2 2.2
5516 2 2.2
5517 2 2.2.
5518 4 2
5519 4 4.1
5520 4 4.1
5521 3 3
5522 4 4.3
5523 4 4.6.1
5524 1 1.2.2
5525 2 2.2.
5526 4 4.8
5527 2 2.2.
5528 1 1.1.3
5529 2 2.2.
5530 2 2.2.
5531 2 2.2.
5532 4 4.7
5533 3 3
5534 2 2.2.
5535 4 4.3
5536 1 1.2.2
5537 2 2.2.
5538 2 2.2.
5539 2 2.2.
5540 4 4.3
5541 4 4.8
5542 4 4.8
5543 2 2.2.
5544 1 1.1.3
5545 4 4.6.1
5546 4 4.6.1
5547 4 4.3
5548 4 4.6.1
5549 3 3
5550 4 4.2.1
5551 4 4.6.1
5552 4 4.6.1
5553 4 4.6.1
5554 1 1.1.2
5555 4 4.3
5556 4 4.3
5557 4 4
5558 4 4.1
5559 4 4
5560 4 4.1
5561 4 4.6.1
5562 2 2.2
5563 4 4.6.1
5564 4 4.3
5565 4 4.3
5566 4 4.1
5567 2 2.2.
5568 3 3
5569 2 2.2
5570 2 2.2.
5571 1 1.1.2
