# Supplementary material for: GWAS for quantitative resistance phenotypes in Mycobacterium tuberculosis reveals resistance genes and regulatory regions
Source: Nat Commun. 2019 May 13;10:2128. doi: 10.1038/s41467-019-10110-6 (PMC6513847; doi:10.1038/s41467-019-10110-6)
Supplement: Supplementary file 12 — Source Data [file 41467_2019_10110_MOESM12_ESM.zip › 9-Source Data Folder/phenotype.bimbam]

var2tab_ID INH INH_Rk RIF RIF_Rk EMB EMB_Rk STR STR_Rk ETA ETA_Rk MXF MXF_Rk KAN KAN_Rk CAP CAP_Rk AMI AMI_Rk LIN LIN_Rk PZA PZA_Rk RFB RFB_Rk
4004 0.2 272 1 357.5 5 479 2 716.5 10 945.5 NA NA 5 863.5 10 956 NA NA NA NA NA NA NA NA
4006 20 1073.5 50 1020 20 1180 6 1011 10 945.5 NA NA 100 1083 100 1139 NA NA NA NA NA NA NA NA
4007 20 1073.5 50 1020 20 1180 6 1011 50 1122.5 0.1875 705 5 863.5 10 956 4 959 NA NA 500 1054.5 2.5 827.5
4008 20 1073.5 50 1020 20 1180 6 1011 10 945.5 2.5 928.5 100 1083 100 1139 NA NA NA NA NA NA NA NA
4014 20 1073.5 50 1020 20 1180 6 1011 50 1122.5 0.125 301 100 1083 100 1139 NA NA NA NA 500 1054.5 NA NA
4016 20 1073.5 50 1020 20 1180 2 716.5 50 1122.5 0.125 301 5 863.5 10 956 NA NA NA NA 500 1054.5 NA NA
4026 20 1073.5 50 1020 20 1180 6 1011 10 945.5 NA NA 100 1083 10 956 NA NA NA NA 500 1054.5 NA NA
4027 20 1073.5 50 1020 5 479 100 1324 50 1122.5 0.125 301 100 1083 100 1139 100 1092 NA NA 500 1054.5 2.5 827.5
4029 20 1073.5 50 1020 20 1180 100 1324 10 945.5 0.75 884.5 100 1083 100 1139 100 1092 NA NA 500 1054.5 NA NA
4041 20 1073.5 50 1020 20 1180 100 1324 50 1122.5 0.75 884.5 100 1083 100 1139 NA NA NA NA 100 595 NA NA
4045 20 1073.5 50 1020 5 479 100 1324 10 945.5 2.5 928.5 100 1083 10 956 100 1092 NA NA 500 1054.5 2 605.5
4046 20 1073.5 50 1020 20 1180 6 1011 50 1122.5 10 1016.5 100 1083 100 1139 100 1092 NA NA 500 1054.5 NA NA
4049 20 1073.5 50 1020 20 1180 2 716.5 50 1122.5 NA NA 2.5 803 1 251 NA NA NA NA 100 595 NA NA
4050 20 1073.5 50 1020 20 1180 2 716.5 10 945.5 NA NA 100 1083 10 956 NA NA NA NA 500 1054.5 NA NA
4051 3 556 50 1020 20 1180 6 1011 50 1122.5 2.5 928.5 100 1083 100 1139 100 1092 NA NA NA NA NA NA
4053 20 1073.5 50 1020 5 479 100 1324 50 1122.5 0.75 884.5 100 1083 10 956 100 1092 NA NA 500 1054.5 NA NA
4057 0.2 272 1 357.5 5 479 2 716.5 10 945.5 NA NA 5 863.5 10 956 NA NA NA NA NA NA NA NA
4058 0.2 272 1 357.5 5 479 2 716.5 10 945.5 NA NA 5 863.5 10 956 NA NA NA NA NA NA NA NA
4059 0.2 272 1 357.5 5 479 2 716.5 10 945.5 NA NA 5 863.5 10 956 NA NA NA NA NA NA NA NA
4060 0.2 272 1 357.5 5 479 2 716.5 10 945.5 NA NA 5 863.5 10 956 NA NA NA NA NA NA NA NA
4061 0.2 272 1 357.5 5 479 2 716.5 10 945.5 NA NA 5 863.5 10 956 NA NA NA NA NA NA NA NA
4062 0.2 272 1 357.5 5 479 2 716.5 10 945.5 NA NA 5 863.5 10 956 NA NA NA NA NA NA NA NA
4063 0.2 272 1 357.5 5 479 6 1011 10 945.5 NA NA 5 863.5 10 956 NA NA NA NA NA NA NA NA
4064 20 1073.5 50 1020 20 1180 18 1157.5 1.25 116.5 0.125 301 100 1083 4.5 836.5 100 1092 0.375 641.5 500 1054.5 0.125 190.5
4069 20 1073.5 50 1020 20 1180 2 716.5 50 1122.5 NA NA 1 1.5 1 251 4 959 NA NA NA NA 2.5 827.5
4070 20 1073.5 50 1020 20 1180 6 1011 50 1122.5 2.5 928.5 100 1083 100 1139 100 1092 NA NA 100 595 2.5 827.5
4071 20 1073.5 50 1020 20 1180 6 1011 12 999 NA NA 100 1083 100 1139 NA NA NA NA 100 595 NA NA
4072 3 556 50 1020 5 479 2 716.5 10 945.5 0.125 301 5 863.5 10 956 4 959 NA NA 100 595 NA NA
4075 3 556 50 1020 20 1180 6 1011 50 1122.5 NA NA 5 863.5 10 956 4 959 NA NA 100 595 NA NA
4076 0.2 272 1 357.5 5 479 2 716.5 10 945.5 NA NA 5 863.5 10 956 NA NA NA NA 100 595 NA NA
4078 20 1073.5 50 1020 5 479 2 716.5 4.5 748 NA NA 1.5 747.5 1.5 616.5 NA NA NA NA 500 1054.5 NA NA
4079 20 1073.5 50 1020 20 1180 2 716.5 6 821 NA NA 100 1083 26 1068 100 1092 NA NA 500 1054.5 NA NA
4083 0.6 416.5 1 357.5 5 479 2 716.5 50 1122.5 NA NA 5 863.5 10 956 NA NA NA NA 100 595 NA NA
4084 20 1073.5 50 1020 20 1180 2 716.5 50 1122.5 NA NA 2.5 803 1.5 616.5 NA NA NA NA 500 1054.5 NA NA
4086 20 1073.5 50 1020 20 1180 0.5 161 3.75 651.5 5 963.5 1.25 373.5 1 251 1.25 427.5 0.25 243 75 489 0.375 435
4087 20 1073.5 50 1020 20 1180 100 1324 3.5 553.5 NA NA 1.5 747.5 1.5 616.5 NA NA NA NA 100 595 NA NA
4088 0.2 272 1 357.5 5 479 6 1011 10 945.5 NA NA 5 863.5 10 956 NA NA NA NA 100 595 NA NA
4089 0.2 272 1 357.5 5 479 2 716.5 10 945.5 NA NA 5 863.5 10 956 NA NA NA NA 100 595 NA NA
4090 0.2 272 1 357.5 5 479 2 716.5 10 945.5 NA NA 5 863.5 10 956 NA NA NA NA 100 595 NA NA
4091 0.2 272 1 357.5 5 479 2 716.5 10 945.5 NA NA 5 863.5 10 956 NA NA NA NA 100 595 NA NA
4092 0.2 272 1 357.5 5 479 6 1011 10 945.5 NA NA 5 863.5 10 956 NA NA NA NA 100 595 NA NA
4093 0.2 272 1 357.5 5 479 2 716.5 10 945.5 NA NA 5 863.5 10 956 NA NA NA NA 100 595 NA NA
4094 0.2 272 1 357.5 5 479 2 716.5 10 945.5 NA NA 5 863.5 10 956 NA NA NA NA 100 595 NA NA
4095 0.2 272 1 357.5 5 479 2 716.5 10 945.5 NA NA 5 863.5 10 956 NA NA NA NA 100 595 NA NA
4096 0.2 272 1 357.5 5 479 2 716.5 10 945.5 NA NA 5 863.5 10 956 NA NA NA NA 100 595 NA NA
4097 0.2 272 1 357.5 5 479 2 716.5 10 945.5 NA NA 5 863.5 10 956 NA NA NA NA 100 595 NA NA
4098 0.2 272 1 357.5 5 479 2 716.5 10 945.5 NA NA 5 863.5 10 956 NA NA NA NA 100 595 NA NA
4099 0.2 272 1 357.5 5 479 2 716.5 10 945.5 NA NA 5 863.5 10 956 NA NA NA NA NA NA NA NA
4100 0.2 272 1 357.5 5 479 2 716.5 10 945.5 NA NA 5 863.5 10 956 NA NA NA NA NA NA NA NA
4101 0.2 272 1 357.5 5 479 2 716.5 10 945.5 NA NA 5 863.5 10 956 NA NA NA NA NA NA NA NA
4102 0.2 272 1 357.5 5 479 2 716.5 10 945.5 NA NA 5 863.5 10 956 NA NA NA NA 100 595 NA NA
4103 20 1073.5 50 1020 20 1180 6 1011 50 1122.5 NA NA 100 1083 18 1034 NA NA NA NA 500 1054.5 NA NA
4105 20 1073.5 50 1020 20 1180 100 1324 50 1122.5 NA NA 100 1083 3 771 NA NA NA NA 500 1054.5 NA NA
4106 20 1073.5 50 1020 20 1180 6 1011 50 1122.5 NA NA 100 1083 100 1139 100 1092 NA NA 500 1054.5 NA NA
4107 20 1073.5 50 1020 20 1180 6 1011 50 1122.5 NA NA 2.5 803 6 866.5 4 959 NA NA 500 1054.5 NA NA
4109 20 1073.5 50 1020 20 1180 100 1324 3.5 553.5 NA NA 2.5 803 3 771 NA NA NA NA 100 595 NA NA
4110 20 1073.5 1 357.5 5 479 2 716.5 1 3 NA NA 1.5 747.5 1.5 616.5 NA NA NA NA 500 1054.5 NA NA
4114 3 556 50 1020 20 1180 6 1011 50 1122.5 0.75 884.5 5 863.5 10 956 4 959 NA NA 500 1054.5 NA NA
4116 20 1073.5 50 1020 20 1180 2 716.5 50 1122.5 NA NA 1.5 747.5 1.5 616.5 4 959 NA NA 500 1054.5 NA NA
4117 20 1073.5 50 1020 20 1180 100 1324 3.5 553.5 NA NA 1.5 747.5 3 771 4 959 NA NA 500 1054.5 NA NA
4118 20 1073.5 50 1020 20 1180 2 716.5 10 945.5 2.5 928.5 5 863.5 10 956 4 959 NA NA 500 1054.5 2.5 827.5
4119 20 1073.5 50 1020 20 1180 2 716.5 3.5 553.5 NA NA 1.5 747.5 6 866.5 NA NA NA NA 500 1054.5 NA NA
4120 20 1073.5 50 1020 20 1180 100 1324 50 1122.5 NA NA 100 1083 100 1139 NA NA NA NA 100 595 NA NA
4121 0.8 433 50 1020 6.5 646 3 847.5 17.5 1040 5 963.5 1.25 373.5 1.5 616.5 1.25 427.5 0.375 641.5 187.5 779 2.5 827.5
4123 20 1073.5 1 357.5 20 1180 2 716.5 1 3 NA NA 100 1083 1.5 616.5 NA NA NA NA 100 595 NA NA
4124 20 1073.5 50 1020 20 1180 100 1324 50 1122.5 0.75 884.5 100 1083 100 1139 100 1092 NA NA 500 1054.5 2.5 827.5
4125 20 1073.5 50 1020 20 1180 100 1324 50 1122.5 NA NA 100 1083 9 905.5 100 1092 NA NA 500 1054.5 NA NA
4127 0.2 272 1 357.5 5 479 2 716.5 10 945.5 NA NA 5 863.5 10 956 NA NA NA NA 100 595 NA NA
4128 20 1073.5 50 1020 20 1180 100 1324 50 1122.5 0.75 884.5 100 1083 100 1139 4 959 NA NA 100 595 NA NA
4129 0.6 416.5 1 357.5 5 479 6 1011 1 3 NA NA 6 933.5 3 771 NA NA NA NA 100 595 NA NA
4130 20 1073.5 50 1020 20 1180 100 1324 50 1122.5 NA NA 3.5 807 6 866.5 4 959 NA NA 500 1054.5 NA NA
4131 20 1073.5 50 1020 20 1180 2 716.5 2.5 548.5 0.75 884.5 3.5 807 6 866.5 4 959 NA NA 500 1054.5 NA NA
4132 20 1073.5 50 1020 20 1180 6 1011 50 1122.5 NA NA 100 1083 100 1139 100 1092 NA NA 500 1054.5 2.5 827.5
4134 20 1073.5 50 1020 20 1180 2 716.5 8.5 870 NA NA 100 1083 18 1034 NA NA NA NA 500 1054.5 NA NA
4135 0.2 272 1 357.5 5 479 2 716.5 10 945.5 NA NA 5 863.5 10 956 NA NA NA NA 100 595 NA NA
4136 0.2 272 1 357.5 5 479 2 716.5 10 945.5 NA NA 5 863.5 10 956 NA NA NA NA 100 595 NA NA
4137 0.2 272 1 357.5 5 479 2 716.5 10 945.5 NA NA 5 863.5 10 956 NA NA NA NA NA NA NA NA
4138 20 1073.5 1 357.5 20 1180 100 1324 50 1122.5 0.125 301 8.5 975 3 771 4 959 NA NA 500 1054.5 NA NA
4140 20 1073.5 50 1020 5 479 2 716.5 1 3 NA NA 2.5 803 26 1068 NA NA NA NA 100 595 NA NA
4141 20 1073.5 50 1020 20 1180 100 1324 50 1122.5 NA NA 100 1083 18 1034 NA NA NA NA 500 1054.5 NA NA
4142 20 1073.5 50 1020 20 1180 100 1324 4.5 748 NA NA 100 1083 18 1034 NA NA NA NA 500 1054.5 NA NA
4143 0.2 272 1 357.5 5 479 2 716.5 50 1122.5 NA NA 3.5 807 9 905.5 NA NA NA NA 500 1054.5 NA NA
4144 20 1073.5 50 1020 20 1180 6 1011 12 999 NA NA 4.5 832.5 1.5 616.5 NA NA NA NA 500 1054.5 NA NA
4145 20 1073.5 50 1020 20 1180 2 716.5 8.5 870 NA NA 6 933.5 3 771 4 959 NA NA 500 1054.5 NA NA
4147 20 1073.5 50 1020 20 1180 100 1324 50 1122.5 NA NA 100 1083 18 1034 NA NA NA NA 500 1054.5 NA NA
4148 20 1073.5 50 1020 20 1180 100 1324 3.5 553.5 NA NA 100 1083 100 1139 NA NA NA NA 100 595 NA NA
4151 20 1073.5 50 1020 20 1180 100 1324 50 1122.5 NA NA 100 1083 13 1029 100 1092 NA NA 500 1054.5 2.5 827.5
4152 20 1073.5 1 357.5 20 1180 6 1011 50 1122.5 NA NA 5 863.5 10 956 NA NA NA NA 100 595 NA NA
4154 20 1073.5 50 1020 20 1180 6 1011 10 945.5 NA NA 5 863.5 10 956 NA NA NA NA 100 595 NA NA
4155 0.2 272 1 357.5 5 479 2 716.5 10 945.5 NA NA 5 863.5 10 956 NA NA NA NA 100 595 NA NA
4156 0.2 272 1 357.5 5 479 2 716.5 10 945.5 NA NA 5 863.5 10 956 NA NA NA NA 100 595 NA NA
4157 0.2 272 1 357.5 5 479 2 716.5 10 945.5 NA NA 5 863.5 10 956 NA NA NA NA 100 595 NA NA
4158 0.2 272 1 357.5 5 479 2 716.5 10 945.5 NA NA 5 863.5 10 956 NA NA NA NA 100 595 NA NA
4159 0.2 272 1 357.5 5 479 2 716.5 10 945.5 NA NA 5 863.5 10 956 NA NA NA NA 100 595 NA NA
4160 0.2 272 1 357.5 5 479 2 716.5 10 945.5 NA NA 5 863.5 10 956 NA NA NA NA 100 595 NA NA
4161 20 1073.5 50 1020 20 1180 6 1011 50 1122.5 NA NA 4.5 832.5 26 1068 4 959 NA NA 500 1054.5 NA NA
4162 20 1073.5 50 1020 20 1180 100 1324 10 945.5 2.5 928.5 5 863.5 10 956 4 959 NA NA 500 1054.5 NA NA
4163 20 1073.5 50 1020 20 1180 6 1011 10 945.5 NA NA 100 1083 100 1139 NA NA NA NA 500 1054.5 NA NA
4164 20 1073.5 50 1020 20 1180 6 1011 10 945.5 NA NA 5 863.5 10 956 NA NA NA NA 500 1054.5 NA NA
4165 0.2 272 1 357.5 5 479 2 716.5 10 945.5 NA NA 5 863.5 10 956 NA NA NA NA 100 595 NA NA
4166 0.6 416.5 1 357.5 5 479 100 1324 50 1122.5 NA NA 100 1083 3 771 4 959 NA NA 100 595 NA NA
4167 0.2 272 1 357.5 5 479 2 716.5 10 945.5 NA NA 5 863.5 10 956 NA NA NA NA 100 595 NA NA
4168 20 1073.5 50 1020 20 1180 6 1011 10 945.5 NA NA 5 863.5 10 956 NA NA NA NA 500 1054.5 NA NA
4170 3 556 50 1020 5 479 2 716.5 50 1122.5 NA NA 5 863.5 10 956 4 959 NA NA 500 1054.5 2 605.5
4171 20 1073.5 50 1020 20 1180 0.5 161 5.5 785 3 940.5 100 1083 12.5 1016.5 100 1092 0.25 243 37.5 398 2.5 827.5
4172 20 1073.5 1 357.5 20 1180 6 1011 1 3 NA NA 100 1083 26 1068 4 959 NA NA 500 1054.5 NA NA
4173 3 556 50 1020 20 1180 100 1324 50 1122.5 NA NA 5 863.5 10 956 NA NA NA NA 500 1054.5 NA NA
4174 20 1073.5 50 1020 20 1180 100 1324 12 999 NA NA 100 1083 9 905.5 NA NA NA NA 500 1054.5 NA NA
4175 20 1073.5 50 1020 20 1180 6 1011 50 1122.5 NA NA 5 863.5 10 956 4 959 NA NA 500 1054.5 NA NA
4176 20 1073.5 50 1020 20 1180 6 1011 50 1122.5 2.5 928.5 100 1083 26 1068 100 1092 NA NA 500 1054.5 NA NA
4177 20 1073.5 50 1020 20 1180 100 1324 2.5 548.5 NA NA 100 1083 9 905.5 NA NA NA NA 500 1054.5 NA NA
4178 3 556 50 1020 20 1180 6 1011 50 1122.5 NA NA 100 1083 10 956 100 1092 NA NA 100 595 2.5 827.5
4179 20 1073.5 50 1020 20 1180 6 1011 2.5 548.5 NA NA 100 1083 26 1068 100 1092 NA NA 500 1054.5 NA NA
4180 20 1073.5 50 1020 20 1180 100 1324 4.5 748 NA NA 100 1083 3 771 NA NA NA NA 500 1054.5 NA NA
4182 20 1073.5 50 1020 20 1180 6 1011 8.5 870 NA NA 100 1083 26 1068 NA NA NA NA 500 1054.5 NA NA
4183 20 1073.5 50 1020 20 1180 100 1324 3.5 553.5 NA NA 100 1083 100 1139 100 1092 NA NA 500 1054.5 NA NA
4184 20 1073.5 50 1020 20 1180 6 1011 2.5 548.5 NA NA 1 1.5 1.5 616.5 NA NA NA NA 500 1054.5 NA NA
4185 7.5 689 50 1020 3.5 235.5 3.5 917 NA NA NA NA NA NA NA NA 3.5 919.5 NA NA 15 41 NA NA
4186 4 612 50 1020 3.5 235.5 1 455 NA NA NA NA NA NA NA NA 1.5 848 NA NA 10 14.5 NA NA
4187 20 1073.5 50 1020 1.5 70.5 1 455 NA NA NA NA NA NA NA NA 3.5 919.5 NA NA 10 14.5 NA NA
4188 4 612 1.5 446.5 3.5 235.5 7.5 1042 NA NA NA NA NA NA NA NA 1.5 848 NA NA 15 41 NA NA
4189 4 612 50 1020 3.5 235.5 3.5 917 NA NA NA NA NA NA NA NA 3.5 919.5 NA NA 15 41 NA NA
4190 1.5 475 50 1020 3.5 235.5 3.5 917 NA NA NA NA NA NA NA NA 1 15 NA NA 15 41 NA NA
4191 7.5 689 50 1020 7.5 695.5 100 1324 NA NA NA NA NA NA NA NA 1 15 NA NA 35 339 NA NA
4192 1.5 475 50 1020 1.5 70.5 1 455 NA NA NA NA NA NA NA NA 1.5 848 NA NA 15 41 NA NA
4193 4 612 50 1020 15 916 100 1324 NA NA NA NA NA NA NA NA 3.5 919.5 NA NA 500 1054.5 NA NA
4194 15 704.5 50 1020 7.5 695.5 100 1324 NA NA NA NA NA NA NA NA 1 15 NA NA 10 14.5 NA NA
4195 1.5 475 50 1020 3.5 235.5 3.5 917 NA NA NA NA NA NA NA NA 1.5 848 NA NA 10 14.5 NA NA
4196 1.5 475 3.5 485.5 3.5 235.5 1 455 NA NA NA NA NA NA NA NA 3.5 919.5 NA NA 10 14.5 NA NA
4197 20 1073.5 3.5 485.5 3.5 235.5 1 455 NA NA NA NA NA NA NA NA 3.5 919.5 NA NA 15 41 NA NA
4198 4 612 50 1020 7.5 695.5 100 1324 NA NA NA NA NA NA NA NA 3.5 919.5 NA NA 500 1054.5 NA NA
4199 1.5 475 50 1020 1 2.5 100 1324 NA NA NA NA NA NA NA NA 1 15 NA NA 10 14.5 NA NA
4200 7.5 689 50 1020 3.5 235.5 1 455 NA NA NA NA NA NA NA NA 1 15 NA NA NA NA NA NA
4201 1.5 475 50 1020 3.5 235.5 100 1324 NA NA NA NA NA NA NA NA 1 15 NA NA 10 14.5 NA NA
4202 4 612 50 1020 3.5 235.5 15 1137.5 NA NA NA NA NA NA NA NA 1 15 NA NA 15 41 NA NA
4203 1.5 475 50 1020 1.5 70.5 3.5 917 NA NA NA NA NA NA NA NA 3.5 919.5 NA NA 15 41 NA NA
4204 15 704.5 50 1020 1.5 70.5 3.5 917 NA NA NA NA NA NA NA NA 1 15 NA NA NA NA NA NA
4205 4 612 50 1020 15 916 3.5 917 NA NA NA NA NA NA NA NA 1 15 NA NA 500 1054.5 NA NA
4206 7.5 689 50 1020 7.5 695.5 100 1324 NA NA NA NA NA NA NA NA 1 15 NA NA 35 339 NA NA
4207 20 1073.5 50 1020 15 916 1.5 556.5 NA NA NA NA NA NA NA NA 1 15 NA NA 15 41 NA NA
4208 4 612 50 1020 7.5 695.5 7.5 1042 NA NA NA NA NA NA NA NA 1.5 848 NA NA 500 1054.5 NA NA
4209 7.5 689 50 1020 7.5 695.5 15 1137.5 NA NA NA NA NA NA NA NA 100 1092 NA NA NA NA NA NA
4210 4 612 50 1020 15 916 100 1324 NA NA NA NA NA NA NA NA 1 15 NA NA 35 339 NA NA
4211 2.5 521 3.5 485.5 1.5 70.5 1 455 NA NA NA NA NA NA NA NA 1 15 NA NA 15 41 NA NA
4212 2.5 521 50 1020 3.5 235.5 100 1324 NA NA NA NA NA NA NA NA 1 15 NA NA 100 595 NA NA
4213 4 612 50 1020 7.5 695.5 1.5 556.5 NA NA NA NA NA NA NA NA 5 972.5 NA NA NA NA NA NA
4214 4 612 50 1020 15 916 7.5 1042 NA NA NA NA NA NA NA NA 1 15 NA NA 200 784.5 NA NA
4215 7.5 689 1.5 446.5 7.5 695.5 100 1324 NA NA NA NA NA NA NA NA 1 15 NA NA 200 784.5 NA NA
4216 20 1073.5 50 1020 1.5 70.5 100 1324 NA NA NA NA NA NA NA NA 1 15 NA NA NA NA NA NA
4217 20 1073.5 50 1020 7.5 695.5 7.5 1042 NA NA NA NA NA NA NA NA 3.5 919.5 NA NA NA NA NA NA
4218 15 704.5 50 1020 7.5 695.5 15 1137.5 NA NA NA NA NA NA NA NA 1.5 848 NA NA NA NA NA NA
4219 20 1073.5 50 1020 3.5 235.5 1 455 NA NA NA NA NA NA NA NA 1 15 NA NA NA NA NA NA
4220 7.5 689 50 1020 1.5 70.5 7.5 1042 NA NA NA NA NA NA NA NA 3.5 919.5 NA NA NA NA NA NA
4221 20 1073.5 50 1020 7.5 695.5 7.5 1042 NA NA NA NA NA NA NA NA 3.5 919.5 NA NA 10 14.5 NA NA
4222 0.75 420.5 50 1020 7.5 695.5 100 1324 NA NA NA NA NA NA NA NA 100 1092 NA NA NA NA NA NA
4223 7.5 689 50 1020 3.5 235.5 3.5 917 NA NA NA NA NA NA NA NA 3.5 919.5 NA NA NA NA NA NA
4224 4 612 50 1020 3.5 235.5 1 455 NA NA NA NA NA NA NA NA 1.5 848 NA NA NA NA NA NA
4225 4 612 50 1020 3.5 235.5 1.5 556.5 NA NA NA NA NA NA NA NA 1.5 848 NA NA NA NA NA NA
4226 4 612 50 1020 3.5 235.5 3.5 917 NA NA NA NA NA NA NA NA 3.5 919.5 NA NA NA NA NA NA
4227 0.3 353 50 1020 3.5 235.5 1 455 NA NA NA NA NA NA NA NA 3.5 919.5 NA NA NA NA NA NA
4228 7.5 689 50 1020 7.5 695.5 100 1324 NA NA NA NA NA NA NA NA 1.5 848 NA NA 10 14.5 NA NA
4229 2.5 521 50 1020 1.5 70.5 3.5 917 NA NA NA NA NA NA NA NA 1.5 848 NA NA 35 339 NA NA
4230 7.5 689 50 1020 3.5 235.5 100 1324 NA NA NA NA NA NA NA NA 3.5 919.5 NA NA 15 41 NA NA
4231 4 612 50 1020 1.5 70.5 3.5 917 NA NA NA NA NA NA NA NA 1.5 848 NA NA 35 339 NA NA
4232 20 1073.5 50 1020 1.5 70.5 1.5 556.5 NA NA NA NA NA NA NA NA 1.5 848 NA NA 500 1054.5 NA NA
4233 7.5 689 50 1020 20 1180 7.5 1042 NA NA NA NA NA NA NA NA 3.5 919.5 NA NA 15 41 NA NA
4234 4 612 50 1020 15 916 100 1324 NA NA NA NA NA NA NA NA 1.5 848 NA NA 500 1054.5 NA NA
4235 1.5 475 50 1020 15 916 100 1324 NA NA NA NA NA NA NA NA 3.5 919.5 NA NA 10 14.5 NA NA
4236 7.5 689 50 1020 7.5 695.5 15 1137.5 NA NA NA NA NA NA NA NA 3.5 919.5 NA NA NA NA NA NA
4237 7.5 689 50 1020 3.5 235.5 1 455 NA NA NA NA NA NA NA NA 3.5 919.5 NA NA 15 41 NA NA
4238 4 612 50 1020 15 916 100 1324 NA NA NA NA NA NA NA NA 1.5 848 NA NA 500 1054.5 NA NA
4239 0.75 420.5 50 1020 7.5 695.5 1 455 NA NA NA NA NA NA NA NA 3.5 919.5 NA NA 10 14.5 NA NA
4240 0.3 353 50 1020 3.5 235.5 1 455 NA NA NA NA NA NA NA NA 3.5 919.5 NA NA 10 14.5 NA NA
4241 4 612 50 1020 3.5 235.5 100 1324 NA NA NA NA NA NA NA NA 3.5 919.5 NA NA 10 14.5 NA NA
4242 20 1073.5 50 1020 NA NA NA NA NA NA 0.125 301 NA NA 5 862 1.5 848 NA NA NA NA NA NA
4247 0.6 416.5 NA NA 20 1180 6 1011 10 945.5 NA NA 5 863.5 10 956 NA NA NA NA NA NA NA NA
4248 20 1073.5 50 1020 20 1180 2 716.5 10 945.5 2.5 928.5 100 1083 100 1139 NA NA NA NA 100 595 NA NA
4249 20 1073.5 50 1020 20 1180 100 1324 50 1122.5 NA NA 5 863.5 10 956 NA NA NA NA NA NA NA NA
4255 0.2 272 1 357.5 5 479 2 716.5 NA NA NA NA NA NA NA NA NA NA NA NA 100 595 NA NA
4256 0.2 272 1 357.5 5 479 2 716.5 10 945.5 NA NA 5 863.5 4 812 NA NA NA NA 100 595 NA NA
4257 0.2 272 1 357.5 5 479 2 716.5 NA NA NA NA NA NA NA NA NA NA NA NA 100 595 NA NA
4258 0.2 272 1 357.5 5 479 2 716.5 NA NA NA NA NA NA NA NA NA NA NA NA 100 595 NA NA
4259 0.2 272 1 357.5 5 479 2 716.5 NA NA NA NA NA NA NA NA NA NA NA NA 100 595 NA NA
4260 0.2 272 1 357.5 5 479 2 716.5 NA NA NA NA NA NA NA NA NA NA NA NA 100 595 NA NA
4261 0.2 272 1 357.5 5 479 2 716.5 NA NA NA NA NA NA NA NA NA NA NA NA 100 595 NA NA
4262 0.2 272 1 357.5 5 479 2 716.5 NA NA NA NA NA NA NA NA NA NA NA NA 100 595 NA NA
4263 0.2 272 1 357.5 5 479 2 716.5 NA NA NA NA NA NA NA NA NA NA NA NA 100 595 NA NA
4264 0.2 272 1 357.5 5 479 2 716.5 NA NA NA NA NA NA NA NA NA NA NA NA 100 595 NA NA
4265 0.2 272 1 357.5 5 479 2 716.5 NA NA NA NA NA NA NA NA NA NA NA NA 100 595 NA NA
4266 0.2 272 1 357.5 5 479 2 716.5 10 945.5 NA NA 5 863.5 4 812 NA NA NA NA 100 595 NA NA
4267 0.2 272 1 357.5 5 479 2 716.5 NA NA NA NA NA NA NA NA NA NA NA NA 100 595 NA NA
4268 0.2 272 1 357.5 5 479 2 716.5 NA NA NA NA NA NA NA NA NA NA NA NA 100 595 NA NA
4269 0.2 272 1 357.5 5 479 2 716.5 NA NA NA NA NA NA NA NA NA NA NA NA 100 595 NA NA
4270 0.2 272 1 357.5 5 479 2 716.5 NA NA NA NA NA NA NA NA NA NA NA NA 100 595 NA NA
4271 0.2 272 1 357.5 5 479 2 716.5 NA NA NA NA NA NA NA NA NA NA NA NA 100 595 NA NA
4272 0.2 272 1 357.5 5 479 2 716.5 NA NA NA NA NA NA NA NA NA NA NA NA 100 595 NA NA
4273 0.2 272 1 357.5 5 479 2 716.5 NA NA NA NA NA NA NA NA NA NA NA NA 100 595 NA NA
4274 0.2 272 1 357.5 5 479 2 716.5 NA NA NA NA NA NA NA NA NA NA NA NA 100 595 NA NA
4275 0.2 272 1 357.5 5 479 2 716.5 NA NA NA NA NA NA NA NA NA NA NA NA 100 595 NA NA
4276 0.2 272 1 357.5 5 479 2 716.5 NA NA NA NA NA NA NA NA NA NA NA NA 100 595 NA NA
4277 0.2 272 1 357.5 5 479 2 716.5 NA NA NA NA NA NA NA NA NA NA NA NA 100 595 NA NA
4278 0.2 272 1 357.5 5 479 2 716.5 NA NA NA NA NA NA NA NA NA NA NA NA 100 595 NA NA
4279 0.2 272 1 357.5 5 479 2 716.5 NA NA NA NA NA NA NA NA NA NA NA NA 100 595 NA NA
4280 0.2 272 1 357.5 5 479 2 716.5 NA NA NA NA NA NA NA NA NA NA NA NA 100 595 NA NA
4281 0.2 272 1 357.5 5 479 2 716.5 NA NA NA NA NA NA NA NA NA NA NA NA 100 595 NA NA
4282 0.2 272 1 357.5 5 479 2 716.5 NA NA NA NA NA NA NA NA NA NA NA NA 100 595 NA NA
4283 0.2 272 1 357.5 5 479 2 716.5 NA NA NA NA NA NA NA NA NA NA NA NA 100 595 NA NA
4284 0.2 272 1 357.5 5 479 2 716.5 NA NA NA NA NA NA NA NA NA NA NA NA 100 595 NA NA
4285 0.2 272 1 357.5 5 479 2 716.5 NA NA NA NA NA NA NA NA NA NA NA NA 100 595 NA NA
4286 0.2 272 1 357.5 5 479 2 716.5 NA NA NA NA NA NA NA NA NA NA NA NA 100 595 NA NA
4287 0.2 272 1 357.5 5 479 2 716.5 NA NA NA NA NA NA NA NA NA NA NA NA 100 595 NA NA
4288 0.2 272 1 357.5 5 479 2 716.5 NA NA NA NA NA NA NA NA NA NA NA NA 100 595 NA NA
4289 0.2 272 1 357.5 5 479 2 716.5 NA NA NA NA NA NA NA NA NA NA NA NA 100 595 NA NA
4290 0.2 272 1 357.5 5 479 2 716.5 NA NA NA NA NA NA NA NA NA NA NA NA 100 595 NA NA
4291 0.2 272 1 357.5 5 479 2 716.5 NA NA NA NA NA NA NA NA NA NA NA NA 100 595 NA NA
4292 0.2 272 1 357.5 5 479 2 716.5 NA NA NA NA NA NA NA NA NA NA NA NA 100 595 NA NA
4293 0.2 272 1 357.5 5 479 2 716.5 NA NA NA NA NA NA NA NA NA NA NA NA 100 595 NA NA
4294 0.2 272 1 357.5 5 479 2 716.5 NA NA NA NA NA NA NA NA NA NA NA NA 100 595 NA NA
4295 0.2 272 1 357.5 5 479 2 716.5 10 945.5 NA NA 5 863.5 4 812 NA NA NA NA 100 595 NA NA
4296 0.2 272 1 357.5 5 479 2 716.5 NA NA NA NA NA NA NA NA NA NA NA NA 100 595 NA NA
4297 0.2 272 1 357.5 5 479 2 716.5 NA NA NA NA NA NA NA NA NA NA NA NA 100 595 NA NA
4298 0.2 272 1 357.5 5 479 2 716.5 NA NA NA NA NA NA NA NA NA NA NA NA 100 595 NA NA
4299 0.2 272 1 357.5 5 479 2 716.5 NA NA NA NA NA NA NA NA NA NA NA NA 100 595 NA NA
4300 0.2 272 1 357.5 5 479 2 716.5 NA NA NA NA NA NA NA NA NA NA NA NA 100 595 NA NA
4301 0.2 272 1 357.5 5 479 2 716.5 NA NA NA NA NA NA NA NA NA NA NA NA 100 595 NA NA
4302 0.2 272 1 357.5 5 479 2 716.5 NA NA NA NA NA NA NA NA NA NA NA NA 100 595 NA NA
4303 0.2 272 1 357.5 5 479 2 716.5 NA NA NA NA NA NA NA NA NA NA NA NA 100 595 NA NA
4304 0.2 272 1 357.5 5 479 2 716.5 NA NA NA NA NA NA NA NA NA NA NA NA 100 595 NA NA
4305 0.2 272 1 357.5 5 479 2 716.5 NA NA NA NA NA NA NA NA NA NA NA NA 100 595 NA NA
4306 0.2 272 1 357.5 5 479 2 716.5 NA NA NA NA NA NA NA NA NA NA NA NA 100 595 NA NA
4307 0.2 272 1 357.5 5 479 2 716.5 NA NA NA NA NA NA NA NA NA NA NA NA 100 595 NA NA
4308 0.2 272 1 357.5 5 479 2 716.5 NA NA NA NA NA NA NA NA NA NA NA NA 100 595 NA NA
4309 0.2 272 1 357.5 5 479 2 716.5 NA NA NA NA NA NA NA NA NA NA NA NA 100 595 NA NA
4310 0.2 272 1 357.5 5 479 2 716.5 NA NA NA NA NA NA NA NA NA NA NA NA 100 595 NA NA
4311 0.2 272 1 357.5 5 479 2 716.5 NA NA NA NA NA NA NA NA NA NA NA NA 100 595 NA NA
4312 0.2 272 1 357.5 5 479 2 716.5 NA NA NA NA NA NA NA NA NA NA NA NA 100 595 NA NA
4313 0.2 272 1 357.5 5 479 2 716.5 NA NA NA NA NA NA NA NA NA NA NA NA 100 595 NA NA
4314 0.2 272 1 357.5 5 479 2 716.5 NA NA NA NA NA NA NA NA NA NA NA NA 100 595 NA NA
4315 0.2 272 1 357.5 5 479 2 716.5 NA NA NA NA NA NA NA NA NA NA NA NA 100 595 NA NA
4316 0.2 272 1 357.5 5 479 2 716.5 NA NA NA NA NA NA NA NA NA NA NA NA 100 595 NA NA
4317 0.2 272 1 357.5 5 479 2 716.5 NA NA NA NA NA NA NA NA NA NA NA NA 100 595 NA NA
4318 0.2 272 1 357.5 5 479 2 716.5 NA NA NA NA NA NA NA NA NA NA NA NA 100 595 NA NA
4319 0.2 272 1 357.5 5 479 2 716.5 NA NA NA NA NA NA NA NA NA NA NA NA 100 595 NA NA
4320 0.2 272 1 357.5 5 479 2 716.5 NA NA NA NA NA NA NA NA NA NA NA NA 100 595 NA NA
4321 0.2 272 1 357.5 5 479 2 716.5 NA NA NA NA NA NA NA NA NA NA NA NA 100 595 NA NA
4322 0.2 272 1 357.5 5 479 2 716.5 NA NA NA NA NA NA NA NA NA NA NA NA 100 595 NA NA
4323 0.2 272 1 357.5 5 479 2 716.5 NA NA NA NA NA NA NA NA NA NA NA NA 100 595 NA NA
4324 0.2 272 1 357.5 5 479 2 716.5 NA NA NA NA NA NA NA NA NA NA NA NA 100 595 NA NA
4325 0.2 272 1 357.5 5 479 2 716.5 NA NA NA NA NA NA NA NA NA NA NA NA 100 595 NA NA
4326 0.2 272 1 357.5 5 479 2 716.5 NA NA NA NA NA NA NA NA NA NA NA NA 100 595 NA NA
4327 0.2 272 1 357.5 5 479 2 716.5 NA NA NA NA NA NA NA NA NA NA NA NA 100 595 NA NA
4328 0.2 272 1 357.5 5 479 2 716.5 NA NA NA NA NA NA NA NA NA NA NA NA 100 595 NA NA
4329 0.2 272 1 357.5 5 479 2 716.5 NA NA NA NA NA NA NA NA NA NA NA NA 100 595 NA NA
4330 0.2 272 1 357.5 5 479 2 716.5 NA NA NA NA NA NA NA NA NA NA NA NA 100 595 NA NA
4331 0.2 272 1 357.5 5 479 2 716.5 NA NA NA NA NA NA NA NA NA NA NA NA 100 595 NA NA
4332 0.2 272 1 357.5 5 479 2 716.5 NA NA NA NA NA NA NA NA NA NA NA NA 100 595 NA NA
4333 0.2 272 1 357.5 5 479 2 716.5 NA NA NA NA NA NA NA NA NA NA NA NA 100 595 NA NA
4334 0.2 272 1 357.5 5 479 2 716.5 NA NA NA NA NA NA NA NA NA NA NA NA 100 595 NA NA
4335 0.2 272 1 357.5 5 479 2 716.5 NA NA NA NA NA NA NA NA NA NA NA NA 100 595 NA NA
4336 0.2 272 1 357.5 5 479 2 716.5 NA NA NA NA NA NA NA NA NA NA NA NA 100 595 NA NA
4337 0.2 272 1 357.5 5 479 2 716.5 NA NA NA NA NA NA NA NA NA NA NA NA 100 595 NA NA
4338 0.2 272 1 357.5 5 479 2 716.5 NA NA NA NA NA NA NA NA NA NA NA NA 100 595 NA NA
4339 0.2 272 1 357.5 5 479 2 716.5 NA NA NA NA NA NA NA NA NA NA NA NA 100 595 NA NA
4340 0.2 272 1 357.5 5 479 2 716.5 NA NA NA NA NA NA NA NA NA NA NA NA 100 595 NA NA
4341 4 612 50 1020 3.5 235.5 15 1137.5 NA NA NA NA NA NA NA NA 1.5 848 NA NA 15 41 NA NA
4342 4 612 50 1020 1.5 70.5 1.5 556.5 NA NA NA NA NA NA NA NA 1.5 848 NA NA 10 14.5 NA NA
4343 4 612 50 1020 3.5 235.5 100 1324 NA NA NA NA NA NA NA NA 1.5 848 NA NA 35 339 NA NA
4344 4 612 50 1020 3.5 235.5 1.5 556.5 NA NA NA NA NA NA NA NA 1.5 848 NA NA 10 14.5 NA NA
4345 20 1073.5 50 1020 1 2.5 1 455 NA NA NA NA NA NA NA NA 1 15 NA NA NA NA NA NA
4346 4 612 50 1020 1 2.5 3.5 917 NA NA NA NA NA NA NA NA NA NA NA NA NA NA NA NA
4347 15 704.5 50 1020 7.5 695.5 100 1324 NA NA NA NA NA NA NA NA NA NA NA NA NA NA NA NA
4348 4 612 3.5 485.5 7.5 695.5 1.5 556.5 NA NA NA NA NA NA NA NA 1 15 NA NA NA NA NA NA
4349 7.5 689 50 1020 7.5 695.5 100 1324 NA NA NA NA NA NA NA NA 1.5 848 NA NA NA NA NA NA
4350 20 1073.5 50 1020 7.5 695.5 100 1324 NA NA NA NA NA NA NA NA NA NA NA NA NA NA NA NA
4351 20 1073.5 50 1020 7.5 695.5 100 1324 NA NA NA NA NA NA NA NA 1.5 848 NA NA 10 14.5 NA NA
4352 4 612 50 1020 3.5 235.5 1 455 NA NA NA NA NA NA NA NA 3.5 919.5 NA NA NA NA NA NA
4353 7.5 689 50 1020 1.5 70.5 7.5 1042 NA NA NA NA NA NA NA NA 3.5 919.5 NA NA 15 41 NA NA
4354 4 612 3.5 485.5 3.5 235.5 7.5 1042 NA NA NA NA NA NA NA NA 3.5 919.5 NA NA 10 14.5 NA NA
4355 1.5 475 50 1020 7.5 695.5 100 1324 NA NA NA NA NA NA NA NA 1.5 848 NA NA 15 41 NA NA
4356 2.5 521 50 1020 15 916 3.5 917 NA NA NA NA NA NA NA NA 1.5 848 NA NA NA NA NA NA
4357 7.5 689 3.5 485.5 1.5 70.5 7.5 1042 NA NA NA NA NA NA NA NA 1 15 NA NA NA NA NA NA
4358 4 612 50 1020 7.5 695.5 7.5 1042 NA NA NA NA NA NA NA NA 1 15 NA NA 10 14.5 NA NA
4359 7.5 689 50 1020 7.5 695.5 7.5 1042 NA NA NA NA NA NA NA NA 1.5 848 NA NA 35 339 NA NA
4360 4 612 50 1020 7.5 695.5 100 1324 NA NA NA NA NA NA NA NA 3.5 919.5 NA NA 15 41 NA NA
4361 4 612 50 1020 7.5 695.5 100 1324 NA NA NA NA NA NA NA NA 1 15 NA NA NA NA NA NA
4362 7.5 689 50 1020 7.5 695.5 7.5 1042 NA NA NA NA NA NA NA NA 3.5 919.5 NA NA 15 41 NA NA
4363 20 1073.5 50 1020 3.5 235.5 7.5 1042 NA NA NA NA NA NA NA NA 1.5 848 NA NA 15 41 NA NA
4364 4 612 50 1020 3.5 235.5 100 1324 NA NA NA NA NA NA NA NA 1.5 848 NA NA 35 339 NA NA
4365 15 704.5 50 1020 15 916 3.5 917 NA NA NA NA NA NA NA NA 1 15 NA NA 10 14.5 NA NA
4366 0.3 353 50 1020 15 916 100 1324 NA NA NA NA NA NA NA NA 100 1092 NA NA 500 1054.5 NA NA
4367 15 704.5 1.5 446.5 7.5 695.5 15 1137.5 NA NA NA NA NA NA NA NA 1.5 848 NA NA 35 339 NA NA
4368 4 612 50 1020 3.5 235.5 1 455 NA NA NA NA NA NA NA NA 1 15 NA NA 10 14.5 NA NA
4369 4 612 50 1020 3.5 235.5 100 1324 NA NA NA NA NA NA NA NA 1.5 848 NA NA 15 41 NA NA
4370 15 704.5 50 1020 3.5 235.5 100 1324 NA NA NA NA NA NA NA NA 1.5 848 NA NA 10 14.5 NA NA
4371 7.5 689 3.5 485.5 3.5 235.5 15 1137.5 NA NA NA NA NA NA NA NA 3.5 919.5 NA NA NA NA NA NA
4372 4 612 50 1020 7.5 695.5 7.5 1042 NA NA NA NA NA NA NA NA 100 1092 NA NA 10 14.5 NA NA
4373 7.5 689 3.5 485.5 1.5 70.5 15 1137.5 NA NA NA NA NA NA NA NA 100 1092 NA NA 35 339 NA NA
4374 4 612 50 1020 7.5 695.5 15 1137.5 NA NA NA NA NA NA NA NA 1.5 848 NA NA 10 14.5 NA NA
4375 1.5 475 50 1020 1 2.5 100 1324 NA NA NA NA NA NA NA NA 1 15 NA NA 35 339 NA NA
4376 20 1073.5 50 1020 NA NA NA NA NA NA 10 1016.5 NA NA 5 862 1.5 848 NA NA NA NA NA NA
4377 20 1073.5 50 1020 NA NA NA NA NA NA 0.125 301 NA NA 12.5 1016.5 100 1092 NA NA NA NA NA NA
4378 20 1073.5 50 1020 NA NA NA NA NA NA 0.3125 811 NA NA 5 862 1.5 848 NA NA NA NA NA NA
4379 20 1073.5 50 1020 NA NA NA NA NA NA 10 1016.5 NA NA 5 862 3.5 919.5 NA NA NA NA NA NA
4380 0.1 175 1 357.5 NA NA NA NA NA NA 0.5 859 NA NA NA NA NA NA NA NA NA NA NA NA
4381 7.5 689 50 1020 1.5 70.5 100 1324 NA NA NA NA NA NA NA NA NA NA NA NA 15 41 NA NA
4382 4 612 50 1020 3.5 235.5 3.5 917 NA NA NA NA NA NA NA NA 1.5 848 NA NA NA NA NA NA
4383 20 1073.5 50 1020 1.5 70.5 1 455 NA NA NA NA NA NA NA NA 1 15 NA NA NA NA NA NA
4384 4 612 50 1020 15 916 100 1324 NA NA NA NA NA NA NA NA 1 15 NA NA NA NA NA NA
4385 15 704.5 50 1020 7.5 695.5 100 1324 NA NA NA NA NA NA NA NA 3.5 919.5 NA NA NA NA NA NA
4386 20 1073.5 50 1020 15 916 1 455 NA NA NA NA NA NA NA NA 1.5 848 NA NA NA NA NA NA
4387 4 612 50 1020 3.5 235.5 100 1324 NA NA NA NA NA NA NA NA 1.5 848 NA NA NA NA NA NA
4388 7.5 689 50 1020 3.5 235.5 100 1324 NA NA NA NA NA NA NA NA 100 1092 NA NA 10 14.5 NA NA
4389 0.3 353 50 1020 3.5 235.5 1.5 556.5 NA NA NA NA NA NA NA NA 3.5 919.5 NA NA NA NA NA NA
4390 4 612 50 1020 3.5 235.5 100 1324 NA NA NA NA NA NA NA NA 3.5 919.5 NA NA 10 14.5 NA NA
4391 4 612 50 1020 7.5 695.5 15 1137.5 NA NA NA NA NA NA NA NA 3.5 919.5 NA NA NA NA NA NA
4392 7.5 689 50 1020 7.5 695.5 100 1324 NA NA NA NA NA NA NA NA 1.5 848 NA NA 10 14.5 NA NA
4393 4 612 50 1020 3.5 235.5 100 1324 NA NA NA NA NA NA NA NA 1.5 848 NA NA 500 1054.5 NA NA
4394 4 612 50 1020 3.5 235.5 3.5 917 NA NA NA NA NA NA NA NA 1.5 848 NA NA 10 14.5 NA NA
4395 4 612 50 1020 1.5 70.5 15 1137.5 NA NA NA NA NA NA NA NA 1.5 848 NA NA 15 41 NA NA
4396 4 612 50 1020 3.5 235.5 1 455 NA NA NA NA NA NA NA NA 1 15 NA NA 35 339 NA NA
4397 2.5 521 50 1020 3.5 235.5 1 455 NA NA NA NA NA NA NA NA 3.5 919.5 NA NA 35 339 NA NA
4398 2.5 521 50 1020 3.5 235.5 3.5 917 NA NA NA NA NA NA NA NA 3.5 919.5 NA NA NA NA NA NA
4399 4 612 50 1020 3.5 235.5 100 1324 NA NA NA NA NA NA NA NA 1.5 848 NA NA 500 1054.5 NA NA
4400 0.3 353 50 1020 3.5 235.5 1 455 NA NA NA NA NA NA NA NA 1.5 848 NA NA 500 1054.5 NA NA
4401 2.5 521 50 1020 7.5 695.5 100 1324 NA NA NA NA NA NA NA NA 3.5 919.5 NA NA 500 1054.5 NA NA
4402 1.5 475 50 1020 3.5 235.5 100 1324 NA NA NA NA NA NA NA NA 3.5 919.5 NA NA 15 41 NA NA
4403 4 612 50 1020 1.5 70.5 100 1324 NA NA NA NA NA NA NA NA 3.5 919.5 NA NA 500 1054.5 NA NA
4404 4 612 50 1020 15 916 7.5 1042 NA NA NA NA NA NA NA NA 100 1092 NA NA 500 1054.5 NA NA
4405 4 612 50 1020 15 916 7.5 1042 NA NA NA NA NA NA NA NA 1.5 848 NA NA 500 1054.5 NA NA
4406 4 612 50 1020 3.5 235.5 1.5 556.5 NA NA NA NA NA NA NA NA 1.5 848 NA NA 500 1054.5 NA NA
4407 4 612 50 1020 7.5 695.5 15 1137.5 NA NA NA NA NA NA NA NA 1.5 848 NA NA 10 14.5 NA NA
4408 0.75 420.5 50 1020 7.5 695.5 1 455 NA NA NA NA NA NA NA NA 3.5 919.5 NA NA 15 41 NA NA
4409 0.75 420.5 50 1020 7.5 695.5 1 455 NA NA NA NA NA NA NA NA 3.5 919.5 NA NA NA NA NA NA
4410 20 1073.5 50 1020 3.5 235.5 100 1324 NA NA NA NA NA NA NA NA 1.5 848 NA NA 15 41 NA NA
4411 20 1073.5 6.5 511 20 1180 100 1324 1.875 387 0.125 301 100 1083 12.5 1016.5 100 1092 0.25 243 500 1054.5 0.125 190.5
4412 20 1073.5 50 1020 20 1180 1.5 556.5 1.875 387 0.125 301 1.25 373.5 1 251 1.25 427.5 0.25 243 37.5 398 2.5 827.5
4413 0.075 115.5 0.375 207 20 1180 0.5 161 1.875 387 0.125 301 1.25 373.5 1 251 1.25 427.5 0.25 243 37.5 398 0.125 190.5
4414 20 1073.5 50 1020 20 1180 0.75 382.5 1.875 387 0.125 301 1.25 373.5 1 251 1.25 427.5 0.25 243 500 1054.5 2.5 827.5
4416 0.075 115.5 30 566.5 5.5 590 1.5 556.5 1.25 116.5 0.125 301 1.25 373.5 1 251 1.25 427.5 0.25 243 400 820.5 2 605.5
4417 1.5 475 0.25 83.5 12.5 860 0.5 161 1.875 387 0.125 301 1.25 373.5 1 251 1.25 427.5 0.25 243 25 193 0.125 190.5
4418 1.5 475 50 1020 7.5 695.5 5 957 3.75 651.5 0.125 301 100 1083 7.5 886 100 1092 0.25 243 500 1054.5 2.5 827.5
4419 0.5 393.5 1.5 446.5 20 1180 100 1324 9 882.5 0.1875 705 1.25 373.5 1 251 1.25 427.5 0.25 243 37.5 398 0.125 190.5
4420 20 1073.5 6.5 511 12.5 860 0.5 161 1.875 387 0.125 301 1.25 373.5 1 251 1.25 427.5 0.25 243 250 792.5 0.125 190.5
4421 0.075 115.5 0.25 83.5 20 1180 0.5 161 1.875 387 0.125 301 1.25 373.5 1 251 1.25 427.5 0.25 243 75 489 0.125 190.5
4422 0.8 433 0.25 83.5 8.5 758 0.5 161 12.5 1014 0.1875 705 1.25 373.5 1 251 1.25 427.5 0.375 641.5 500 1054.5 0.125 190.5
4423 0.5 393.5 30 566.5 8.5 758 1.5 556.5 3.75 651.5 0.125 301 1.25 373.5 1.5 616.5 1.25 427.5 0.375 641.5 25 193 0.125 190.5
4424 1.5 475 0.75 269.5 12.5 860 0.5 161 5.5 785 0.125 301 1.25 373.5 1 251 1.25 427.5 0.25 243 37.5 398 0.125 190.5
4425 0.05 28.5 0.375 207 8.5 758 0.5 161 1.875 387 0.1875 705 1.25 373.5 1.5 616.5 1.25 427.5 0.375 641.5 75 489 0.125 190.5
4426 0.075 115.5 0.25 83.5 8.5 758 3 847.5 1.25 116.5 0.125 301 1.25 373.5 1 251 1.25 427.5 0.25 243 25 193 0.125 190.5
4427 20 1073.5 1.5 446.5 20 1180 3 847.5 3.75 651.5 0.125 301 1.25 373.5 1.5 616.5 1.25 427.5 0.25 243 25 193 0.125 190.5
4428 20 1073.5 50 1020 20 1180 1.5 556.5 3.75 651.5 0.1875 705 1.25 373.5 22.5 1050.5 1.25 427.5 0.25 243 500 1054.5 2.5 827.5
4429 20 1073.5 50 1020 20 1180 1.5 556.5 1.875 387 0.1875 705 1.25 373.5 1.5 616.5 1.25 427.5 0.375 641.5 500 1054.5 2.5 827.5
4430 20 1073.5 50 1020 20 1180 1.5 556.5 5.5 785 3 940.5 22.5 984 12.5 1016.5 22.5 1008 0.75 850 500 1054.5 2.5 827.5
4431 0.5 393.5 6.5 511 8.5 758 0.5 161 3.75 651.5 0.125 301 1.25 373.5 1.5 616.5 1.25 427.5 0.375 641.5 110 706.5 0.125 190.5
4432 0.5 393.5 0.25 83.5 12.5 860 0.5 161 5.5 785 0.125 301 1.25 373.5 1 251 1.25 427.5 0.25 243 500 1054.5 0.125 190.5
4433 0.075 115.5 0.25 83.5 12.5 860 0.5 161 3.75 651.5 0.1875 705 1.25 373.5 1 251 1.25 427.5 0.375 641.5 25 193 0.125 190.5
4434 0.3 353 1.5 446.5 1.875 117.5 0.5 161 1.25 116.5 0.125 301 1.25 373.5 3 771 1.25 427.5 0.25 243 75 489 0.125 190.5
4435 20 1073.5 50 1020 20 1180 0.75 382.5 3.75 651.5 0.125 301 1.25 373.5 1 251 1.25 427.5 0.25 243 500 1054.5 2 605.5
4436 1.5 475 50 1020 20 1180 1.5 556.5 3.75 651.5 0.125 301 1.25 373.5 1 251 1.25 427.5 0.25 243 37.5 398 0.55 463.5
4437 1.5 475 50 1020 20 1180 18 1157.5 3.75 651.5 0.125 301 1.25 373.5 1.5 616.5 1.25 427.5 1.5 919.5 25 193 2.5 827.5
4439 20 1073.5 6.5 511 20 1180 60 1193.5 12.5 1014 0.1875 705 1.25 373.5 1 251 1.25 427.5 0.75 850 500 1054.5 0.125 190.5
4440 20 1073.5 30 566.5 3.75 335.5 1.5 556.5 1.25 116.5 0.125 301 100 1083 1.5 616.5 100 1092 0.375 641.5 500 1054.5 0.125 190.5
4441 20 1073.5 50 1020 20 1180 13 1116 1.25 116.5 0.1875 705 1.25 373.5 1 251 1.25 427.5 0.25 243 25 193 2.5 827.5
4442 20 1073.5 0.25 83.5 12.5 860 3 847.5 1.875 387 0.125 301 1.25 373.5 1 251 1.25 427.5 0.25 243 500 1054.5 0.125 190.5
4443 0.5 393.5 2.5 475.5 20 1180 0.75 382.5 1.875 387 0.1875 705 1.25 373.5 1 251 1.25 427.5 0.375 641.5 500 1054.5 0.125 190.5
4444 3 556 50 1020 5.5 590 1.5 556.5 12.5 1014 0.375 835 100 1083 100 1139 100 1092 0.25 243 500 1054.5 0.8125 497.5
4447 20 1073.5 50 1020 20 1180 1.5 556.5 1.875 387 0.125 301 1.25 373.5 1 251 1.25 427.5 0.25 243 25 193 0.9375 510.5
4448 20 1073.5 0.25 83.5 20 1180 1.5 556.5 1.875 387 0.1875 705 1.25 373.5 1 251 1.25 427.5 0.25 243 500 1054.5 0.125 190.5
4449 20 1073.5 50 1020 7.5 695.5 0.75 382.5 1.25 116.5 0.125 301 1.25 373.5 1 251 1.25 427.5 1.5 919.5 25 193 2 605.5
4450 20 1073.5 50 1020 20 1180 5 957 5.5 785 0.125 301 1.25 373.5 1 251 1.25 427.5 0.375 641.5 110 706.5 2 605.5
4451 20 1073.5 50 1020 20 1180 5 957 9 882.5 5 963.5 1.25 373.5 3 771 1.25 427.5 1.5 919.5 500 1054.5 2.5 827.5
4452 20 1073.5 50 1020 9.5 800.5 13 1116 3.75 651.5 0.125 301 1.25 373.5 1 251 1.25 427.5 0.25 243 500 1054.5 2.5 827.5
4453 1.5 475 50 1020 7.5 695.5 0.5 161 3.75 651.5 0.125 301 1.25 373.5 1 251 1.25 427.5 0.375 641.5 500 1054.5 2.5 827.5
4454 20 1073.5 50 1020 20 1180 13 1116 9 882.5 0.1875 705 1.25 373.5 1.5 616.5 1.25 427.5 2.5 949 110 706.5 2.5 827.5
4455 20 1073.5 50 1020 12.5 860 3 847.5 1.875 387 0.125 301 1.25 373.5 1 251 1.25 427.5 0.25 243 500 1054.5 2.5 827.5
4456 20 1073.5 50 1020 20 1180 60 1193.5 1.875 387 0.1875 705 1.25 373.5 1 251 1.25 427.5 0.25 243 37.5 398 2.5 827.5
4457 20 1073.5 50 1020 20 1180 60 1193.5 1.875 387 0.125 301 1.25 373.5 4.5 836.5 1.25 427.5 0.375 641.5 110 706.5 2.5 827.5
4458 20 1073.5 50 1020 20 1180 1.5 556.5 1.25 116.5 0.125 301 100 1083 1.5 616.5 100 1092 0.25 243 110 706.5 2.5 827.5
4459 20 1073.5 0.375 207 20 1180 0.5 161 50 1122.5 0.125 301 1.25 373.5 4.5 836.5 1.25 427.5 1.5 919.5 500 1054.5 0.125 190.5
4460 20 1073.5 50 1020 20 1180 13 1116 3.75 651.5 0.75 884.5 1.25 373.5 3 771 1.25 427.5 0.375 641.5 500 1054.5 2.5 827.5
4461 20 1073.5 50 1020 20 1180 0.75 382.5 3.75 651.5 0.1875 705 1.25 373.5 1 251 1.25 427.5 0.25 243 500 1054.5 2.5 827.5
4463 20 1073.5 50 1020 20 1180 18 1157.5 1.875 387 0.125 301 1.25 373.5 1 251 1.25 427.5 0.375 641.5 500 1054.5 2.5 827.5
4464 4.5 657 50 1020 20 1180 5 957 1.25 116.5 0.125 301 1.25 373.5 1 251 1.25 427.5 0.375 641.5 500 1054.5 2.5 827.5
4465 1.5 475 50 1020 1.875 117.5 0.75 382.5 1.875 387 0.125 301 1.25 373.5 1 251 1.25 427.5 0.25 243 25 193 2.5 827.5
4466 20 1073.5 50 1020 20 1180 100 1324 1.25 116.5 0.125 301 1.25 373.5 1 251 1.25 427.5 0.25 243 500 1054.5 2.5 827.5
4468 20 1073.5 50 1020 20 1180 100 1324 3.75 651.5 0.125 301 1.25 373.5 1.5 616.5 1.25 427.5 0.25 243 25 193 2.5 827.5
4469 20 1073.5 50 1020 20 1180 0.75 382.5 1.25 116.5 0.125 301 1.25 373.5 1 251 1.25 427.5 0.25 243 500 1054.5 2.5 827.5
4470 1.5 475 6.5 511 3.75 335.5 0.75 382.5 1.875 387 0.125 301 1.25 373.5 1 251 1.25 427.5 0.75 850 37.5 398 0.125 190.5
4471 20 1073.5 30 566.5 8.5 758 1.5 556.5 1.875 387 0.1875 705 1.25 373.5 1 251 1.25 427.5 2.5 949 400 820.5 0.125 190.5
4473 0.3 353 4 494.5 5.5 590 1.5 556.5 1.875 387 0.125 301 1.25 373.5 1.5 616.5 1.25 427.5 0.375 641.5 110 706.5 0.125 190.5
4474 20 1073.5 50 1020 20 1180 1.5 556.5 3.75 651.5 0.1875 705 100 1083 22.5 1050.5 100 1092 1.5 919.5 25 193 0.125 190.5
4475 4.5 657 30 566.5 20 1180 0.5 161 1.25 116.5 0.125 301 1.25 373.5 1 251 1.25 427.5 0.375 641.5 500 1054.5 0.125 190.5
4476 20 1073.5 4 494.5 5.5 590 0.5 161 1.25 116.5 0.125 301 5.5 903 4.5 836.5 100 1092 0.25 243 500 1054.5 0.125 190.5
4477 20 1073.5 50 1020 5.5 590 1.5 556.5 1.875 387 0.125 301 1.25 373.5 1.5 616.5 1.25 427.5 0.25 243 75 489 2.5 827.5
4478 20 1073.5 50 1020 20 1180 0.5 161 1.25 116.5 0.125 301 1.25 373.5 1.5 616.5 1.25 427.5 0.375 641.5 25 193 0.125 190.5
4479 3 556 50 1020 1.875 117.5 0.5 161 12.5 1014 0.125 301 1.25 373.5 1 251 1.25 427.5 0.25 243 500 1054.5 2.5 827.5
4480 20 1073.5 50 1020 20 1180 100 1324 1.875 387 0.1875 705 1.25 373.5 1 251 1.875 885 0.375 641.5 110 706.5 2.5 827.5
4481 20 1073.5 50 1020 20 1180 3 847.5 1.875 387 0.125 301 100 1083 100 1139 100 1092 0.25 243 37.5 398 0.125 190.5
4482 0.075 115.5 0.25 83.5 5.5 590 0.5 161 1.25 116.5 0.125 301 1.25 373.5 1 251 1.25 427.5 0.25 243 25 193 0.125 190.5
4483 20 1073.5 50 1020 12.5 860 3 847.5 1.875 387 0.125 301 1.25 373.5 1 251 1.25 427.5 2.5 949 500 1054.5 0.125 190.5
4484 0.5 393.5 50 1020 3.75 335.5 1.5 556.5 9 882.5 0.125 301 1.25 373.5 1.5 616.5 1.25 427.5 0.25 243 500 1054.5 2.5 827.5
4485 20 1073.5 50 1020 3.75 335.5 0.75 382.5 1.25 116.5 0.125 301 1.25 373.5 1 251 1.25 427.5 0.25 243 25 193 2.5 827.5
4486 20 1073.5 50 1020 20 1180 0.75 382.5 1.875 387 0.125 301 1.25 373.5 1 251 1.25 427.5 0.25 243 500 1054.5 2.5 827.5
4487 0.075 115.5 0.75 269.5 3.75 335.5 0.5 161 1.25 116.5 0.125 301 1.25 373.5 1.5 616.5 1.25 427.5 0.25 243 25 193 0.125 190.5
4488 20 1073.5 50 1020 20 1180 1.5 556.5 1.875 387 0.125 301 100 1083 22.5 1050.5 100 1092 0.375 641.5 75 489 0.125 190.5
4489 4.5 657 50 1020 6.5 646 1.5 556.5 1.875 387 0.125 301 1.25 373.5 1.5 616.5 1.25 427.5 0.375 641.5 500 1054.5 2 605.5
4490 20 1073.5 50 1020 20 1180 1.5 556.5 1.25 116.5 0.125 301 1.25 373.5 1 251 1.25 427.5 0.25 243 37.5 398 2.5 827.5
4491 20 1073.5 50 1020 9.5 800.5 1.5 556.5 1.875 387 0.125 301 3.75 820 1 251 1.25 427.5 0.25 243 500 1054.5 0.9375 510.5
4492 20 1073.5 50 1020 20 1180 0.5 161 7 845 0.125 301 1.25 373.5 1 251 1.25 427.5 0.25 243 75 489 2 605.5
4493 1.5 475 50 1020 1.25 33 0.5 161 1.875 387 0.125 301 1.25 373.5 1 251 1.25 427.5 0.25 243 500 1054.5 2.5 827.5
4494 3 556 9 526.5 20 1180 1.5 556.5 3.75 651.5 1.5 917.5 100 1083 7.5 886 100 1092 0.375 641.5 110 706.5 0.125 190.5
4495 0.3 353 50 1020 1.875 117.5 0.5 161 7 845 0.125 301 1.25 373.5 1.5 616.5 1.25 427.5 0.25 243 500 1054.5 0.9375 510.5
4496 20 1073.5 50 1020 20 1180 0.75 382.5 1.875 387 0.125 301 1.25 373.5 1 251 1.25 427.5 0.25 243 500 1054.5 2.5 827.5
4497 20 1073.5 50 1020 3.75 335.5 0.5 161 1.25 116.5 0.125 301 1.25 373.5 1.5 616.5 1.25 427.5 0.25 243 500 1054.5 1.25 540.5
4498 20 1073.5 50 1020 20 1180 1.5 556.5 1.25 116.5 0.125 301 1.25 373.5 1.5 616.5 1.25 427.5 0.75 850 500 1054.5 0.125 190.5
4499 20 1073.5 50 1020 8.5 758 100 1324 1.875 387 0.125 301 1.25 373.5 1.5 616.5 1.25 427.5 0.25 243 75 489 2.5 827.5
4500 0.075 115.5 0.75 269.5 7.5 695.5 0.5 161 1.875 387 0.125 301 1.25 373.5 1 251 1.25 427.5 0.25 243 25 193 0.125 190.5
4502 20 1073.5 50 1020 3.75 335.5 18 1157.5 1.25 116.5 0.125 301 1.25 373.5 1 251 1.25 427.5 0.25 243 500 1054.5 2 605.5
4504 4.5 657 50 1020 12.5 860 3 847.5 1.875 387 0.1875 705 1.25 373.5 1 251 1.25 427.5 0.25 243 25 193 2.5 827.5
4505 4.5 657 30 566.5 20 1180 1.5 556.5 1.875 387 0.125 301 100 1083 7.5 886 100 1092 0.25 243 25 193 0.125 190.5
4507 20 1073.5 0.375 207 20 1180 100 1324 1.25 116.5 0.125 301 1.25 373.5 1 251 1.25 427.5 0.25 243 25 193 0.125 190.5
4508 20 1073.5 30 566.5 7.5 695.5 0.75 382.5 1.875 387 0.125 301 1.25 373.5 1 251 1.25 427.5 0.25 243 25 193 2 605.5
4509 1.5 475 50 1020 3.75 335.5 0.5 161 9 882.5 0.125 301 1.25 373.5 1.5 616.5 1.25 427.5 0.25 243 500 1054.5 2 605.5
4510 20 1073.5 50 1020 9.5 800.5 13 1116 1.875 387 10 1016.5 100 1083 3 771 100 1092 0.25 243 25 193 2 605.5
4511 20 1073.5 0.75 269.5 5.5 590 3 847.5 1.875 387 0.1875 705 1.25 373.5 1.5 616.5 1.25 427.5 0.375 641.5 25 193 0.125 190.5
4512 20 1073.5 50 1020 20 1180 1.5 556.5 1.875 387 0.125 301 1.25 373.5 1 251 1.25 427.5 0.25 243 110 706.5 2.5 827.5
4513 20 1073.5 2.5 475.5 20 1180 5 957 3.75 651.5 0.125 301 1.25 373.5 12.5 1016.5 1.25 427.5 0.375 641.5 25 193 0.125 190.5
4514 20 1073.5 50 1020 20 1180 100 1324 1.875 387 0.125 301 1.25 373.5 1.5 616.5 1.25 427.5 0.375 641.5 25 193 2.5 827.5
4515 20 1073.5 9 526.5 20 1180 3 847.5 1.875 387 0.1875 705 1.25 373.5 1 251 1.25 427.5 0.375 641.5 500 1054.5 0.125 190.5
4516 20 1073.5 50 1020 9.5 800.5 5 957 1.875 387 0.125 301 1.25 373.5 3 771 1.25 427.5 0.375 641.5 25 193 0.1875 401.5
4517 20 1073.5 50 1020 20 1180 0.75 382.5 1.875 387 0.125 301 1.25 373.5 1.5 616.5 1.25 427.5 0.25 243 25 193 2.5 827.5
4518 20 1073.5 50 1020 12.5 860 13 1116 1.875 387 0.125 301 1.25 373.5 3 771 1.25 427.5 0.25 243 25 193 2.5 827.5
4519 20 1073.5 50 1020 3.75 335.5 1.5 556.5 1.875 387 0.1875 705 1.25 373.5 1.5 616.5 1.25 427.5 0.375 641.5 37.5 398 0.125 190.5
4520 20 1073.5 50 1020 3.75 335.5 0.5 161 1.875 387 0.125 301 1.25 373.5 1 251 1.25 427.5 0.25 243 25 193 2.5 827.5
4521 20 1073.5 50 1020 3.75 335.5 1.5 556.5 1.25 116.5 0.125 301 1.25 373.5 1 251 1.25 427.5 0.25 243 75 489 2.5 827.5
4522 20 1073.5 50 1020 5.5 590 3 847.5 50 1122.5 0.75 884.5 1.25 373.5 1 251 5.5 985 1.5 919.5 75 489 2.5 827.5
4523 3 556 30 566.5 1.875 117.5 100 1324 1.875 387 0.125 301 1.25 373.5 1 251 1.25 427.5 0.25 243 25 193 2.5 827.5
4524 20 1073.5 50 1020 12.5 860 18 1157.5 5.5 785 0.1875 705 1.25 373.5 1 251 1.25 427.5 0.375 641.5 500 1054.5 1.25 540.5
4525 0.075 115.5 0.375 207 7.5 695.5 0.5 161 1.875 387 0.1875 705 1.25 373.5 1.5 616.5 1.25 427.5 0.375 641.5 25 193 0.125 190.5
4526 20 1073.5 50 1020 20 1180 13 1116 1.875 387 0.125 301 1.25 373.5 1.5 616.5 1.25 427.5 0.75 850 500 1054.5 2.5 827.5
4527 1.5 475 50 1020 20 1180 0.5 161 9 882.5 0.125 301 1.25 373.5 1 251 1.25 427.5 0.25 243 400 820.5 2.5 827.5
4528 0.075 115.5 0.75 269.5 3.75 335.5 0.75 382.5 1.875 387 0.1875 705 1.25 373.5 1 251 1.25 427.5 0.375 641.5 25 193 0.125 190.5
4529 20 1073.5 50 1020 20 1180 0.5 161 1.875 387 0.125 301 1.25 373.5 1 251 1.25 427.5 0.25 243 500 1054.5 2 605.5
4530 3 556 50 1020 20 1180 1.5 556.5 1.25 116.5 0.125 301 1.25 373.5 1 251 1.25 427.5 0.25 243 500 1054.5 2.5 827.5
4531 20 1073.5 50 1020 5.5 590 0.5 161 1.875 387 0.125 301 1.25 373.5 1.5 616.5 1.25 427.5 0.25 243 25 193 2.5 827.5
4532 20 1073.5 50 1020 20 1180 8 1075.5 5.5 785 0.125 301 1.25 373.5 1.5 616.5 1.25 427.5 0.25 243 110 706.5 0.125 190.5
4533 3 556 50 1020 12.5 860 100 1324 1.25 116.5 0.1875 705 1.25 373.5 1.5 616.5 1.25 427.5 0.25 243 25 193 2.5 827.5
4534 20 1073.5 50 1020 20 1180 5 957 1.875 387 0.125 301 1.25 373.5 3 771 1.25 427.5 0.375 641.5 75 489 1.25 540.5
4535 3 556 50 1020 20 1180 0.75 382.5 17.5 1040 0.375 835 1.25 373.5 1 251 1.25 427.5 0.375 641.5 500 1054.5 2.5 827.5
4536 20 1073.5 50 1020 20 1180 5 957 1.875 387 0.125 301 1.25 373.5 1 251 1.25 427.5 0.375 641.5 500 1054.5 1.25 540.5
4537 0.3 353 1.5 446.5 5.5 590 0.5 161 5.5 785 0.1875 705 1.25 373.5 3 771 1.25 427.5 0.375 641.5 37.5 398 0.125 190.5
4538 1.5 475 0.375 207 8.5 758 5 957 3.75 651.5 0.125 301 1.25 373.5 1.5 616.5 1.25 427.5 0.25 243 25 193 0.125 190.5
4539 3 556 9 526.5 8.5 758 1.5 556.5 1.875 387 0.1875 705 1.25 373.5 1.5 616.5 1.25 427.5 0.75 850 500 1054.5 0.125 190.5
4540 20 1073.5 50 1020 20 1180 5 957 1.875 387 0.1875 705 1.25 373.5 1 251 1.25 427.5 1.5 919.5 500 1054.5 0.125 190.5
4541 20 1073.5 0.25 83.5 12.5 860 0.5 161 1.875 387 0.125 301 1.25 373.5 1 251 1.25 427.5 0.25 243 25 193 0.125 190.5
4542 4.5 657 50 1020 20 1180 1.5 556.5 1.875 387 0.1875 705 1.25 373.5 1 251 1.25 427.5 0.25 243 25 193 2.5 827.5
4544 20 1073.5 50 1020 20 1180 0.5 161 50 1122.5 0.125 301 1.25 373.5 1 251 1.25 427.5 2.5 949 500 1054.5 2.5 827.5
4545 20 1073.5 0.25 83.5 1.875 117.5 0.5 161 1.25 116.5 0.125 301 1.25 373.5 1 251 1.25 427.5 0.25 243 25 193 0.125 190.5
4546 20 1073.5 50 1020 12.5 860 3 847.5 1.875 387 0.125 301 1.25 373.5 1 251 1.25 427.5 2.5 949 500 1054.5 2.5 827.5
4547 20 1073.5 30 566.5 20 1180 1.5 556.5 50 1122.5 0.125 301 8 964.5 1.5 616.5 1.25 427.5 0.75 850 500 1054.5 0.55 463.5
4548 20 1073.5 50 1020 1.875 117.5 8 1075.5 1.25 116.5 0.125 301 1.25 373.5 1 251 1.25 427.5 0.25 243 25 193 2.5 827.5
4549 20 1073.5 50 1020 3.75 335.5 0.75 382.5 1.25 116.5 0.125 301 1.25 373.5 1 251 1.25 427.5 0.25 243 25 193 2.5 827.5
4550 20 1073.5 1.5 446.5 20 1180 3 847.5 1.875 387 0.125 301 1.25 373.5 1.5 616.5 1.25 427.5 0.375 641.5 25 193 0.125 190.5
4551 3 556 50 1020 3.75 335.5 0.5 161 35 1064 0.1875 705 1.25 373.5 1 251 1.25 427.5 0.375 641.5 500 1054.5 2.5 827.5
4552 20 1073.5 30 566.5 3.75 335.5 0.5 161 1.25 116.5 0.125 301 1.25 373.5 1 251 1.25 427.5 0.25 243 500 1054.5 0.125 190.5
4553 0.075 115.5 0.25 83.5 1.875 117.5 0.5 161 1.25 116.5 0.125 301 1.25 373.5 1 251 1.25 427.5 0.25 243 25 193 0.125 190.5
4554 0.3 353 0.75 269.5 5.5 590 1.5 556.5 1.875 387 0.1875 705 1.25 373.5 1.5 616.5 1.25 427.5 0.375 641.5 37.5 398 0.125 190.5
4555 20 1073.5 30 566.5 3.75 335.5 3 847.5 1.875 387 0.1875 705 1.25 373.5 1.5 616.5 1.25 427.5 0.75 850 110 706.5 0.55 463.5
4556 20 1073.5 30 566.5 20 1180 0.5 161 1.25 116.5 0.125 301 1.25 373.5 1 251 1.25 427.5 0.375 641.5 500 1054.5 0.125 190.5
4557 0.05 28.5 0.25 83.5 3.75 335.5 0.5 161 3.75 651.5 0.125 301 1.25 373.5 1 251 1.25 427.5 0.25 243 25 193 0.125 190.5
4558 0.5 393.5 50 1020 20 1180 0.75 382.5 12.5 1014 0.1875 705 1.25 373.5 1 251 1.25 427.5 0.375 641.5 500 1054.5 2.5 827.5
4559 0.5 393.5 50 1020 3.75 335.5 0.5 161 3.75 651.5 0.125 301 1.25 373.5 1 251 1.25 427.5 0.25 243 500 1054.5 2.5 827.5
4560 20 1073.5 6.5 511 20 1180 3 847.5 1.875 387 0.125 301 1.25 373.5 1 251 1.25 427.5 0.75 850 400 820.5 0.125 190.5
4561 20 1073.5 30 566.5 3.75 335.5 0.75 382.5 1.25 116.5 0.125 301 1.25 373.5 1 251 1.25 427.5 0.25 243 37.5 398 0.55 463.5
4562 20 1073.5 50 1020 20 1180 1.5 556.5 1.875 387 0.125 301 1.25 373.5 1 251 1.25 427.5 0.25 243 25 193 2.5 827.5
4563 0.5 393.5 0.75 269.5 1.25 33 0.5 161 1.875 387 0.125 301 1.25 373.5 1 251 1.25 427.5 0.25 243 400 820.5 0.1875 401.5
4564 0.3 353 50 1020 3.75 335.5 0.5 161 3.75 651.5 0.125 301 1.25 373.5 1.5 616.5 1.25 427.5 0.375 641.5 500 1054.5 2.5 827.5
4565 20 1073.5 30 566.5 20 1180 0.5 161 3.75 651.5 0.125 301 1.25 373.5 7.5 886 1.25 427.5 0.375 641.5 500 1054.5 0.125 190.5
4566 1.5 475 50 1020 3.75 335.5 8 1075.5 1.25 116.5 0.125 301 1.25 373.5 1 251 1.25 427.5 0.25 243 500 1054.5 1.25 540.5
4567 20 1073.5 50 1020 20 1180 0.5 161 1.25 116.5 0.125 301 1.25 373.5 1 251 1.25 427.5 0.25 243 25 193 2.5 827.5
4568 3 556 0.25 83.5 1.25 33 0.5 161 1.25 116.5 0.125 301 1.25 373.5 1 251 1.25 427.5 0.25 243 25 193 0.125 190.5
4569 20 1073.5 50 1020 20 1180 0.5 161 1.25 116.5 0.125 301 1.25 373.5 1 251 1.25 427.5 0.375 641.5 400 820.5 2.5 827.5
4570 20 1073.5 30 566.5 20 1180 1.5 556.5 1.25 116.5 0.125 301 1.25 373.5 1 251 1.25 427.5 0.75 850 500 1054.5 0.125 190.5
4571 3 556 50 1020 20 1180 0.5 161 7 845 0.125 301 1.25 373.5 1 251 1.25 427.5 0.25 243 500 1054.5 2.5 827.5
4572 20 1073.5 50 1020 20 1180 13 1116 1.875 387 0.125 301 100 1083 22.5 1050.5 100 1092 0.25 243 500 1054.5 2.5 827.5
4573 20 1073.5 50 1020 3.75 335.5 1.5 556.5 1.875 387 0.125 301 1.25 373.5 1 251 1.25 427.5 0.25 243 37.5 398 0.675 486
4575 0.5 393.5 50 1020 5.5 590 0.5 161 3.75 651.5 0.1875 705 1.875 775.5 1.5 616.5 1.25 427.5 0.375 641.5 500 1054.5 2.5 827.5
4576 4.5 657 50 1020 20 1180 60 1193.5 5.5 785 5 963.5 100 1083 7.5 886 100 1092 0.375 641.5 500 1054.5 2.5 827.5
4577 20 1073.5 50 1020 20 1180 3 847.5 5.5 785 0.75 884.5 1.25 373.5 1.5 616.5 1.25 427.5 0.25 243 500 1054.5 2.5 827.5
4578 20 1073.5 50 1020 20 1180 100 1324 1.25 116.5 0.125 301 1.25 373.5 1 251 1.25 427.5 0.25 243 75 489 2.5 827.5
4579 3 556 50 1020 7.5 695.5 0.5 161 1.25 116.5 0.125 301 1.25 373.5 1 251 1.25 427.5 0.25 243 37.5 398 2.5 827.5
4580 20 1073.5 50 1020 3.75 335.5 1.5 556.5 1.875 387 0.375 835 1.25 373.5 40 1084.5 1.25 427.5 0.25 243 500 1054.5 2.5 827.5
4581 20 1073.5 50 1020 8.5 758 0.75 382.5 3.75 651.5 10 1016.5 100 1083 12.5 1016.5 100 1092 0.25 243 500 1054.5 2.5 827.5
4582 20 1073.5 50 1020 20 1180 1.5 556.5 3.75 651.5 0.125 301 75 995 7.5 886 100 1092 0.25 243 110 706.5 0.125 190.5
4583 0.3 353 50 1020 1.25 33 0.5 161 1.875 387 10 1016.5 1.25 373.5 1 251 1.25 427.5 0.25 243 500 1054.5 0.125 190.5
4584 3 556 30 566.5 20 1180 0.75 382.5 1.25 116.5 0.125 301 1.25 373.5 1 251 1.25 427.5 0.75 850 500 1054.5 0.125 190.5
4585 20 1073.5 50 1020 12.5 860 8 1075.5 1.875 387 0.125 301 1.25 373.5 100 1139 1.25 427.5 0.25 243 500 1054.5 0.125 190.5
4586 3 556 50 1020 3.75 335.5 0.5 161 1.875 387 0.125 301 1.25 373.5 1 251 1.25 427.5 0.25 243 37.5 398 2.5 827.5
4587 20 1073.5 30 566.5 20 1180 3 847.5 1.875 387 0.125 301 1.25 373.5 1 251 1.25 427.5 0.375 641.5 500 1054.5 0.125 190.5
4588 0.075 115.5 0.25 83.5 1.25 33 0.5 161 1.875 387 0.125 301 1.25 373.5 1 251 1.25 427.5 0.25 243 25 193 0.125 190.5
4589 20 1073.5 30 566.5 20 1180 3 847.5 1.875 387 0.75 884.5 1.25 373.5 4.5 836.5 1.25 427.5 0.375 641.5 500 1054.5 2.5 827.5
4590 1.5 475 0.375 207 20 1180 0.5 161 3.75 651.5 0.125 301 1.25 373.5 1.5 616.5 1.25 427.5 0.25 243 25 193 0.125 190.5
4591 20 1073.5 50 1020 20 1180 0.5 161 1.25 116.5 0.125 301 1.25 373.5 1 251 1.25 427.5 0.25 243 110 706.5 0.125 190.5
4592 20 1073.5 50 1020 20 1180 100 1324 3.75 651.5 0.1875 705 1.25 373.5 3 771 1.25 427.5 0.375 641.5 500 1054.5 0.125 190.5
4593 20 1073.5 50 1020 6.5 646 1.5 556.5 1.875 387 0.125 301 1.25 373.5 7.5 886 1.25 427.5 0.25 243 500 1054.5 0.125 190.5
4594 3 556 50 1020 3.75 335.5 3 847.5 1.25 116.5 0.125 301 1.25 373.5 1 251 1.25 427.5 0.375 641.5 25 193 2.5 827.5
4595 0.5 393.5 50 1020 3.75 335.5 0.5 161 5.5 785 0.125 301 1.25 373.5 1 251 1.25 427.5 0.25 243 400 820.5 2.5 827.5
4596 20 1073.5 50 1020 20 1180 0.75 382.5 1.875 387 0.1875 705 1.25 373.5 1 251 1.25 427.5 0.25 243 500 1054.5 2.5 827.5
4597 20 1073.5 50 1020 20 1180 3 847.5 1.875 387 0.125 301 1.25 373.5 1 251 1.25 427.5 0.25 243 400 820.5 2.5 827.5
4598 20 1073.5 50 1020 20 1180 8 1075.5 1.875 387 0.125 301 1.25 373.5 1 251 1.25 427.5 0.25 243 500 1054.5 2.5 827.5
4599 20 1073.5 50 1020 20 1180 3 847.5 1.875 387 0.1875 705 100 1083 100 1139 100 1092 0.375 641.5 110 706.5 0.125 190.5
4600 20 1073.5 50 1020 8.5 758 13 1116 3.75 651.5 0.125 301 1.25 373.5 1.5 616.5 1.25 427.5 0.375 641.5 37.5 398 2 605.5
4601 1.5 475 50 1020 1.875 117.5 0.5 161 3.75 651.5 0.125 301 1.25 373.5 1 251 1.25 427.5 0.25 243 400 820.5 2.5 827.5
4602 20 1073.5 50 1020 20 1180 100 1324 1.875 387 0.125 301 1.25 373.5 1 251 1.25 427.5 0.25 243 25 193 2.5 827.5
4603 20 1073.5 50 1020 20 1180 5 957 1.875 387 0.125 301 1.25 373.5 1 251 1.25 427.5 0.25 243 500 1054.5 2.5 827.5
4605 20 1073.5 30 566.5 3.75 335.5 100 1324 1.25 116.5 0.125 301 1.25 373.5 1 251 1.25 427.5 0.25 243 500 1054.5 0.1875 401.5
4606 0.8 433 0.25 83.5 1.875 117.5 0.5 161 1.875 387 0.125 301 1.25 373.5 1 251 1.25 427.5 0.25 243 25 193 0.125 190.5
4607 20 1073.5 50 1020 1.25 33 0.5 161 12.5 1014 0.125 301 1.25 373.5 1 251 1.25 427.5 0.25 243 500 1054.5 2.5 827.5
4608 20 1073.5 1.5 446.5 5.5 590 3 847.5 1.875 387 0.125 301 1.25 373.5 1 251 1.25 427.5 0.25 243 37.5 398 0.125 190.5
4609 20 1073.5 30 566.5 20 1180 3 847.5 1.25 116.5 0.125 301 1.25 373.5 1.5 616.5 1.25 427.5 0.375 641.5 500 1054.5 0.125 190.5
4610 0.3 353 0.25 83.5 NA NA 0.5 161 3.75 651.5 0.125 301 1.25 373.5 1 251 1.25 427.5 0.25 243 500 1054.5 0.125 190.5
4611 3 556 30 566.5 12.5 860 1.5 556.5 1.25 116.5 0.125 301 1.25 373.5 1.5 616.5 1.25 427.5 0.375 641.5 500 1054.5 0.125 190.5
4612 4.5 657 50 1020 1.875 117.5 1.5 556.5 1.875 387 0.125 301 1.25 373.5 1 251 1.25 427.5 0.375 641.5 25 193 2.5 827.5
4613 20 1073.5 50 1020 1.875 117.5 0.5 161 3.75 651.5 0.125 301 1.25 373.5 1 251 1.25 427.5 0.375 641.5 500 1054.5 2.5 827.5
4614 0.05 28.5 0.25 83.5 1.875 117.5 0.5 161 1.25 116.5 0.125 301 1.25 373.5 1 251 1.25 427.5 0.25 243 75 489 0.125 190.5
4615 20 1073.5 50 1020 1.25 33 0.5 161 1.875 387 0.125 301 1.25 373.5 1 251 1.25 427.5 0.25 243 25 193 2 605.5
4616 20 1073.5 50 1020 20 1180 1.5 556.5 1.875 387 0.125 301 1.25 373.5 1.5 616.5 1.25 427.5 0.25 243 37.5 398 2.5 827.5
4617 0.8 433 50 1020 20 1180 0.5 161 5.5 785 0.125 301 1.25 373.5 1 251 1.25 427.5 0.25 243 500 1054.5 2 605.5
4618 1.5 475 50 1020 3.75 335.5 1.5 556.5 3.75 651.5 0.125 301 1.25 373.5 1 251 1.25 427.5 0.25 243 110 706.5 2.5 827.5
4619 0.075 115.5 0.25 83.5 1.875 117.5 0.5 161 1.25 116.5 0.125 301 1.25 373.5 1 251 1.25 427.5 0.25 243 37.5 398 0.125 190.5
4620 4.5 657 9 526.5 20 1180 0.75 382.5 1.875 387 0.125 301 1.25 373.5 1 251 1.25 427.5 0.25 243 500 1054.5 0.125 190.5
4621 20 1073.5 50 1020 3.75 335.5 1.5 556.5 1.875 387 0.125 301 1.25 373.5 1.5 616.5 1.25 427.5 0.25 243 25 193 0.1875 401.5
4622 20 1073.5 50 1020 1.875 117.5 0.5 161 1.25 116.5 0.125 301 1.25 373.5 1 251 1.25 427.5 0.25 243 25 193 2.5 827.5
4623 3 556 2.5 475.5 7.5 695.5 0.75 382.5 1.25 116.5 0.125 301 100 1083 22.5 1050.5 75 1015.5 0.25 243 500 1054.5 0.125 190.5
4624 20 1073.5 50 1020 20 1180 0.75 382.5 1.25 116.5 0.1875 705 1.25 373.5 3 771 1.25 427.5 0.25 243 500 1054.5 0.125 190.5
4625 20 1073.5 50 1020 20 1180 0.75 382.5 1.25 116.5 0.125 301 1.25 373.5 1 251 1.25 427.5 0.25 243 500 1054.5 0.125 190.5
4626 20 1073.5 50 1020 20 1180 0.5 161 1.25 116.5 0.125 301 1.25 373.5 1 251 1.25 427.5 0.25 243 500 1054.5 2.5 827.5
4627 1.5 475 50 1020 1.25 33 0.5 161 1.875 387 0.125 301 1.25 373.5 1 251 1.25 427.5 0.25 243 500 1054.5 0.8125 497.5
4628 20 1073.5 50 1020 1.875 117.5 0.5 161 1.875 387 0.125 301 1.25 373.5 1 251 1.25 427.5 0.25 243 75 489 2.5 827.5
4629 20 1073.5 50 1020 20 1180 0.5 161 1.875 387 0.125 301 1.25 373.5 1 251 1.25 427.5 0.25 243 75 489 2.5 827.5
4630 20 1073.5 50 1020 3.75 335.5 1.5 556.5 1.875 387 0.125 301 1.25 373.5 1 251 1.25 427.5 0.25 243 110 706.5 2.5 827.5
4631 20 1073.5 50 1020 20 1180 0.75 382.5 1.875 387 0.1875 705 1.25 373.5 1.5 616.5 1.25 427.5 0.375 641.5 25 193 2.5 827.5
4632 20 1073.5 50 1020 20 1180 1.5 556.5 1.875 387 0.125 301 100 1083 100 1139 100 1092 0.25 243 500 1054.5 2.5 827.5
4633 20 1073.5 50 1020 5.5 590 3 847.5 1.25 116.5 0.125 301 1.25 373.5 1 251 1.25 427.5 0.25 243 37.5 398 2.5 827.5
4634 20 1073.5 30 566.5 20 1180 1.5 556.5 1.25 116.5 0.1875 705 1.25 373.5 1 251 1.25 427.5 0.25 243 500 1054.5 0.125 190.5
4636 20 1073.5 30 566.5 20 1180 1.5 556.5 1.875 387 9 990.5 1.25 373.5 1 251 1.25 427.5 0.25 243 500 1054.5 1.25 540.5
4637 20 1073.5 50 1020 5.5 590 1.5 556.5 1.25 116.5 0.125 301 1.875 775.5 1 251 1.25 427.5 0.25 243 400 820.5 2.5 827.5
4638 0.15 200.5 0.375 207 12.5 860 0.5 161 1.875 387 0.125 301 1.25 373.5 1 251 1.25 427.5 0.25 243 25 193 0.125 190.5
4639 0.15 200.5 0.375 207 1.875 117.5 0.5 161 3.75 651.5 0.125 301 1.25 373.5 1 251 1.25 427.5 0.25 243 25 193 0.125 190.5
4640 3 556 50 1020 1.875 117.5 1.5 556.5 1.875 387 0.125 301 1.25 373.5 1 251 1.25 427.5 0.25 243 500 1054.5 2.5 827.5
4641 4.5 657 50 1020 8.5 758 0.75 382.5 1.875 387 0.125 301 1.25 373.5 1 251 1.25 427.5 0.25 243 110 706.5 2 605.5
4642 20 1073.5 50 1020 1.25 33 0.5 161 1.875 387 0.125 301 1.25 373.5 1 251 1.25 427.5 0.25 243 25 193 2.5 827.5
4643 20 1073.5 30 566.5 20 1180 0.5 161 3.75 651.5 0.125 301 1.25 373.5 1 251 1.25 427.5 0.25 243 25 193 0.55 463.5
4644 20 1073.5 50 1020 1.25 33 0.5 161 3.75 651.5 0.125 301 1.25 373.5 1 251 1.25 427.5 0.25 243 400 820.5 2.5 827.5
4645 1.5 475 6.5 511 12.5 860 18 1157.5 3.75 651.5 0.125 301 1.25 373.5 1 251 1.25 427.5 0.25 243 400 820.5 0.675 486
4646 3 556 50 1020 20 1180 3 847.5 1.875 387 10 1016.5 1.25 373.5 3 771 1.25 427.5 0.25 243 500 1054.5 0.9375 510.5
4648 20 1073.5 50 1020 3.75 335.5 1.5 556.5 1.25 116.5 0.1875 705 1.25 373.5 1 251 1.25 427.5 0.25 243 500 1054.5 2.5 827.5
4649 20 1073.5 50 1020 20 1180 100 1324 1.875 387 0.125 301 1.25 373.5 1 251 1.25 427.5 0.25 243 500 1054.5 2.5 827.5
4650 3 556 0.25 83.5 1.25 33 0.5 161 17.5 1040 0.125 301 1.25 373.5 1 251 1.25 427.5 0.25 243 500 1054.5 0.125 190.5
4651 20 1073.5 50 1020 20 1180 100 1324 1.25 116.5 0.125 301 1.25 373.5 1 251 1.25 427.5 0.25 243 25 193 0.125 190.5
4652 20 1073.5 50 1020 20 1180 0.5 161 1.875 387 0.125 301 1.25 373.5 1 251 1.25 427.5 0.25 243 400 820.5 2.5 827.5
4653 20 1073.5 50 1020 12.5 860 60 1193.5 1.25 116.5 0.125 301 1.25 373.5 1 251 1.25 427.5 0.375 641.5 400 820.5 0.125 190.5
4654 20 1073.5 30 566.5 20 1180 1.5 556.5 1.25 116.5 0.1875 705 1.25 373.5 1 251 1.25 427.5 0.375 641.5 500 1054.5 0.1875 401.5
4656 4.5 657 50 1020 20 1180 3 847.5 1.25 116.5 0.125 301 1.25 373.5 1 251 1.25 427.5 0.25 243 400 820.5 1.25 540.5
4657 20 1073.5 50 1020 3.75 335.5 1.5 556.5 1.875 387 3 940.5 1.25 373.5 3 771 1.25 427.5 0.25 243 500 1054.5 2.5 827.5
4658 20 1073.5 6.5 511 20 1180 0.5 161 1.25 116.5 0.125 301 1.25 373.5 1 251 1.25 427.5 0.25 243 400 820.5 0.375 435
4659 20 1073.5 30 566.5 3.75 335.5 8 1075.5 1.25 116.5 0.125 301 1.25 373.5 1 251 1.25 427.5 0.25 243 25 193 0.125 190.5
4660 20 1073.5 50 1020 20 1180 0.75 382.5 3.75 651.5 0.125 301 1.25 373.5 1 251 1.25 427.5 0.375 641.5 25 193 2.5 827.5
4661 0.3 353 50 1020 3.75 335.5 0.5 161 3.75 651.5 0.125 301 1.25 373.5 1 251 1.25 427.5 0.375 641.5 500 1054.5 0.8125 497.5
4662 20 1073.5 50 1020 1.25 33 0.5 161 50 1122.5 0.125 301 1.25 373.5 1 251 1.25 427.5 0.25 243 500 1054.5 2.5 827.5
4663 20 1073.5 50 1020 7.5 695.5 1.5 556.5 1.25 116.5 0.125 301 1.25 373.5 1 251 1.25 427.5 0.25 243 500 1054.5 2.5 827.5
4664 0.075 115.5 0.375 207 1.875 117.5 0.5 161 1.25 116.5 0.125 301 1.25 373.5 1 251 1.25 427.5 0.25 243 25 193 0.125 190.5
4665 20 1073.5 50 1020 20 1180 5 957 1.875 387 0.125 301 1.25 373.5 1 251 1.25 427.5 0.375 641.5 500 1054.5 1.25 540.5
4666 0.5 393.5 50 1020 3.75 335.5 0.5 161 12.5 1014 0.125 301 1.25 373.5 1 251 1.25 427.5 0.25 243 500 1054.5 2.5 827.5
4667 20 1073.5 30 566.5 20 1180 5 957 1.875 387 0.1875 705 100 1083 22.5 1050.5 100 1092 0.375 641.5 110 706.5 0.125 190.5
4668 4.5 657 50 1020 20 1180 100 1324 1.25 116.5 0.125 301 100 1083 3 771 100 1092 0.25 243 37.5 398 2.5 827.5
4669 20 1073.5 50 1020 3.75 335.5 100 1324 1.25 116.5 0.125 301 1.25 373.5 1 251 1.25 427.5 0.25 243 37.5 398 2.5 827.5
4670 20 1073.5 50 1020 20 1180 18 1157.5 3.75 651.5 0.125 301 1.25 373.5 1.5 616.5 1.25 427.5 0.25 243 250 792.5 2.5 827.5
4671 20 1073.5 6.5 511 20 1180 3 847.5 1.25 116.5 0.125 301 1.25 373.5 1 251 1.25 427.5 0.375 641.5 500 1054.5 0.55 463.5
4672 1.5 475 50 1020 20 1180 0.75 382.5 1.875 387 0.125 301 1.25 373.5 1 251 1.25 427.5 0.375 641.5 110 706.5 0.125 190.5
4673 0.3 353 50 1020 5.5 590 0.5 161 3.75 651.5 0.125 301 1.25 373.5 1 251 1.25 427.5 0.25 243 400 820.5 2 605.5
4674 20 1073.5 30 566.5 20 1180 3 847.5 1.25 116.5 0.125 301 1.25 373.5 40 1084.5 1.25 427.5 0.75 850 500 1054.5 0.1875 401.5
4675 0.075 115.5 50 1020 1.25 33 0.5 161 1.25 116.5 0.125 301 1.25 373.5 1 251 1.25 427.5 0.25 243 500 1054.5 2.5 827.5
4676 20 1073.5 50 1020 1.25 33 0.5 161 1.25 116.5 0.125 301 1.25 373.5 1 251 1.25 427.5 0.25 243 500 1054.5 0.375 435
4677 20 1073.5 50 1020 20 1180 0.5 161 1.25 116.5 0.125 301 1.25 373.5 1 251 1.25 427.5 0.25 243 400 820.5 0.1875 401.5
4678 20 1073.5 2.5 475.5 20 1180 3 847.5 1.25 116.5 0.1875 705 1.25 373.5 1.5 616.5 1.25 427.5 0.375 641.5 25 193 0.125 190.5
4680 1.5 475 50 1020 3.75 335.5 0.75 382.5 3.75 651.5 0.125 301 1.25 373.5 1 251 1.25 427.5 0.25 243 25 193 0.675 486
4681 1.5 475 50 1020 3.75 335.5 0.5 161 3.75 651.5 0.125 301 1.25 373.5 1 251 1.25 427.5 0.25 243 250 792.5 2.5 827.5
4682 20 1073.5 50 1020 20 1180 100 1324 1.875 387 0.125 301 1.25 373.5 1 251 1.25 427.5 0.375 641.5 25 193 2.5 827.5
4683 0.3 353 50 1020 1.25 33 0.5 161 5.5 785 0.125 301 100 1083 3 771 100 1092 0.25 243 500 1054.5 0.375 435
4684 4.5 657 50 1020 9.5 800.5 8 1075.5 3.75 651.5 0.125 301 1.25 373.5 3 771 1.25 427.5 0.375 641.5 400 820.5 2.5 827.5
4685 20 1073.5 50 1020 20 1180 1.5 556.5 1.875 387 0.125 301 1.25 373.5 1 251 1.25 427.5 0.25 243 500 1054.5 2 605.5
4686 0.5 393.5 50 1020 1.25 33 0.5 161 3.75 651.5 0.125 301 1.25 373.5 1.5 616.5 1.25 427.5 0.375 641.5 500 1054.5 0.8125 497.5
4687 20 1073.5 4 494.5 20 1180 0.75 382.5 1.875 387 0.125 301 100 1083 22.5 1050.5 100 1092 0.25 243 110 706.5 0.125 190.5
4688 20 1073.5 50 1020 20 1180 100 1324 1.875 387 0.125 301 1.25 373.5 1 251 1.25 427.5 0.25 243 37.5 398 2.5 827.5
4689 20 1073.5 1.5 446.5 1.875 117.5 100 1324 3.75 651.5 0.125 301 1.25 373.5 1 251 1.25 427.5 0.375 641.5 25 193 0.125 190.5
4690 3 556 50 1020 20 1180 1.5 556.5 1.875 387 0.125 301 1.25 373.5 1 251 1.25 427.5 0.375 641.5 500 1054.5 0.125 190.5
4691 20 1073.5 50 1020 20 1180 18 1157.5 1.875 387 0.1875 705 1.25 373.5 1.5 616.5 1.25 427.5 0.375 641.5 25 193 2.5 827.5
4692 20 1073.5 30 566.5 20 1180 0.75 382.5 3.75 651.5 0.75 884.5 100 1083 3 771 100 1092 0.25 243 110 706.5 0.125 190.5
4693 20 1073.5 6.5 511 20 1180 0.5 161 1.25 116.5 0.125 301 1.25 373.5 1 251 1.25 427.5 0.25 243 500 1054.5 0.125 190.5
4694 3 556 50 1020 3.75 335.5 8 1075.5 1.25 116.5 0.125 301 1.25 373.5 1.5 616.5 1.25 427.5 0.25 243 500 1054.5 0.9375 510.5
4695 20 1073.5 30 566.5 20 1180 0.75 382.5 3.75 651.5 0.125 301 100 1083 40 1084.5 100 1092 0.375 641.5 75 489 0.125 190.5
4696 0.3 353 0.375 207 8.5 758 0.5 161 1.875 387 0.125 301 1.25 373.5 1 251 1.25 427.5 0.25 243 37.5 398 0.125 190.5
4697 20 1073.5 0.75 269.5 3.75 335.5 5 957 1.875 387 0.125 301 1.875 775.5 1.5 616.5 1.25 427.5 0.375 641.5 37.5 398 0.125 190.5
4698 0.3 353 1.5 446.5 5.5 590 3 847.5 3.75 651.5 0.125 301 1.875 775.5 4.5 836.5 5.5 985 0.25 243 110 706.5 0.375 435
4699 20 1073.5 50 1020 20 1180 0.5 161 1.875 387 0.375 835 1.25 373.5 1 251 1.25 427.5 0.25 243 25 193 2.5 827.5
4700 20 1073.5 50 1020 5.5 590 8 1075.5 1.25 116.5 0.125 301 1.25 373.5 1 251 1.25 427.5 0.25 243 25 193 0.9375 510.5
4701 1.5 475 50 1020 1.875 117.5 0.5 161 5.5 785 0.125 301 1.25 373.5 1 251 1.25 427.5 0.25 243 500 1054.5 2 605.5
4702 20 1073.5 30 566.5 6.5 646 100 1324 1.25 116.5 0.125 301 1.25 373.5 1 251 1.25 427.5 0.375 641.5 500 1054.5 2 605.5
4703 20 1073.5 6.5 511 20 1180 0.75 382.5 1.25 116.5 0.125 301 1.25 373.5 1 251 1.25 427.5 0.375 641.5 25 193 0.125 190.5
4704 20 1073.5 30 566.5 20 1180 1.5 556.5 1.25 116.5 0.1875 705 1.25 373.5 1 251 1.25 427.5 0.75 850 400 820.5 0.1875 401.5
4705 20 1073.5 50 1020 20 1180 0.5 161 1.875 387 0.125 301 1.25 373.5 1 251 1.25 427.5 0.25 243 25 193 0.125 190.5
4706 1.5 475 30 566.5 5.5 590 3 847.5 5.5 785 0.125 301 1.25 373.5 4.5 836.5 1.25 427.5 0.25 243 500 1054.5 0.55 463.5
4707 20 1073.5 50 1020 20 1180 1.5 556.5 1.875 387 0.125 301 1.25 373.5 1 251 1.25 427.5 0.25 243 400 820.5 2 605.5
4708 4.5 657 50 1020 12.5 860 8 1075.5 1.875 387 3 940.5 1.25 373.5 3 771 1.25 427.5 0.75 850 500 1054.5 2 605.5
4709 20 1073.5 50 1020 3.75 335.5 1.5 556.5 1.875 387 0.125 301 1.25 373.5 1 251 1.25 427.5 0.25 243 500 1054.5 2.5 827.5
4710 0.3 353 50 1020 3.75 335.5 0.5 161 5.5 785 0.125 301 1.25 373.5 1 251 1.25 427.5 0.25 243 37.5 398 2 605.5
4711 20 1073.5 50 1020 20 1180 100 1324 3.75 651.5 0.125 301 1.25 373.5 1.5 616.5 1.25 427.5 0.25 243 500 1054.5 2.5 827.5
4712 20 1073.5 30 566.5 20 1180 5 957 1.875 387 0.125 301 1.25 373.5 22.5 1050.5 1.25 427.5 0.375 641.5 500 1054.5 0.125 190.5
4713 20 1073.5 50 1020 20 1180 0.5 161 1.875 387 0.125 301 1.25 373.5 1 251 1.25 427.5 0.25 243 500 1054.5 2.5 827.5
4714 20 1073.5 50 1020 20 1180 0.5 161 1.875 387 0.125 301 1.25 373.5 1 251 1.25 427.5 0.25 243 25 193 2.5 827.5
4715 20 1073.5 30 566.5 20 1180 1.5 556.5 1.25 116.5 0.125 301 1.25 373.5 1 251 1.25 427.5 0.375 641.5 500 1054.5 0.125 190.5
4716 20 1073.5 9 526.5 12.5 860 0.5 161 1.25 116.5 0.125 301 1.25 373.5 1 251 1.25 427.5 0.375 641.5 37.5 398 0.125 190.5
4717 20 1073.5 50 1020 1.875 117.5 0.5 161 1.875 387 0.125 301 100 1083 1.5 616.5 100 1092 0.25 243 37.5 398 2.5 827.5
4718 20 1073.5 9 526.5 20 1180 0.5 161 1.875 387 0.125 301 1.25 373.5 1 251 1.25 427.5 0.375 641.5 500 1054.5 0.125 190.5
4719 20 1073.5 50 1020 5.5 590 100 1324 5.5 785 0.125 301 1.25 373.5 1 251 1.25 427.5 0.25 243 75 489 2.5 827.5
4720 20 1073.5 50 1020 3.75 335.5 13 1116 1.875 387 0.1875 705 1.25 373.5 1 251 1.25 427.5 0.25 243 37.5 398 2.5 827.5
4721 0.075 115.5 0.25 83.5 1.875 117.5 0.5 161 1.875 387 0.125 301 1.25 373.5 1 251 1.25 427.5 0.25 243 25 193 0.125 190.5
4722 20 1073.5 50 1020 20 1180 0.5 161 1.25 116.5 0.125 301 1.25 373.5 1 251 1.25 427.5 0.25 243 500 1054.5 0.125 190.5
4723 20 1073.5 30 566.5 12.5 860 100 1324 5.5 785 1.5 917.5 100 1083 1.5 616.5 100 1092 0.25 243 25 193 1.25 540.5
4724 20 1073.5 50 1020 12.5 860 13 1116 1.25 116.5 0.1875 705 1.25 373.5 1.5 616.5 1.25 427.5 0.375 641.5 25 193 2.5 827.5
4725 0.075 115.5 0.375 207 3.75 335.5 0.5 161 1.25 116.5 0.1875 705 1.25 373.5 1 251 1.25 427.5 0.375 641.5 25 193 0.125 190.5
4726 0.05 28.5 0.25 83.5 5.5 590 0.5 161 1.25 116.5 0.125 301 1.25 373.5 1 251 1.25 427.5 0.25 243 110 706.5 0.125 190.5
4727 20 1073.5 50 1020 20 1180 1.5 556.5 1.875 387 0.1875 705 1.25 373.5 1.5 616.5 1.25 427.5 0.75 850 37.5 398 2.5 827.5
4728 0.3 353 0.75 269.5 7.5 695.5 0.5 161 7 845 0.125 301 1.875 775.5 1.5 616.5 1.25 427.5 0.25 243 500 1054.5 0.125 190.5
4729 0.3 353 0.75 269.5 3.75 335.5 0.75 382.5 1.875 387 0.1875 705 1.25 373.5 1 251 1.25 427.5 0.375 641.5 25 193 0.125 190.5
4730 0.075 115.5 0.25 83.5 3.75 335.5 0.5 161 1.25 116.5 0.125 301 1.25 373.5 1 251 1.25 427.5 0.25 243 37.5 398 0.125 190.5
4731 0.3 353 0.375 207 3.75 335.5 0.5 161 1.875 387 0.125 301 1.25 373.5 1 251 1.25 427.5 0.25 243 110 706.5 0.125 190.5
4732 0.3 353 0.25 83.5 3.75 335.5 1.5 556.5 1.875 387 0.125 301 1.25 373.5 1 251 1.25 427.5 0.25 243 25 193 0.125 190.5
4733 20 1073.5 0.75 269.5 20 1180 0.75 382.5 1.875 387 0.1875 705 1.25 373.5 1.5 616.5 1.25 427.5 0.75 850 25 193 0.375 435
4734 0.8 433 0.25 83.5 3.75 335.5 0.5 161 1.25 116.5 0.125 301 1.25 373.5 1 251 1.25 427.5 0.25 243 25 193 0.125 190.5
4735 0.15 200.5 0.75 269.5 9.5 800.5 0.5 161 1.875 387 0.375 835 1.25 373.5 1.5 616.5 1.25 427.5 0.75 850 37.5 398 0.125 190.5
4736 0.075 115.5 0.25 83.5 3.75 335.5 0.5 161 1.875 387 0.125 301 1.25 373.5 1 251 1.25 427.5 0.25 243 37.5 398 0.125 190.5
4737 0.5 393.5 0.375 207 8.5 758 3 847.5 3.75 651.5 0.1875 705 1.25 373.5 1 251 1.25 427.5 0.25 243 25 193 0.125 190.5
4738 0.3 353 0.25 83.5 1.875 117.5 0.5 161 1.875 387 0.375 835 1.25 373.5 1 251 1.25 427.5 0.25 243 25 193 0.125 190.5
4739 20 1073.5 50 1020 8.5 758 1.5 556.5 1.25 116.5 0.125 301 1.25 373.5 1 251 1.25 427.5 0.25 243 37.5 398 0.55 463.5
4740 20 1073.5 0.25 83.5 1.875 117.5 1.5 556.5 1.25 116.5 0.125 301 1.25 373.5 1 251 1.25 427.5 0.25 243 25 193 0.125 190.5
4741 0.075 115.5 0.375 207 3.75 335.5 0.5 161 1.25 116.5 0.1875 705 1.25 373.5 1.5 616.5 1.25 427.5 0.25 243 25 193 0.125 190.5
4742 0.075 115.5 0.375 207 3.75 335.5 0.5 161 1.875 387 0.125 301 1.25 373.5 1 251 1.25 427.5 0.75 850 25 193 0.125 190.5
4743 20 1073.5 1.5 446.5 8.5 758 8 1075.5 35 1064 0.375 835 1.875 775.5 1.5 616.5 1.25 427.5 0.75 850 25 193 0.1875 401.5
4744 0.075 115.5 0.25 83.5 5.5 590 0.5 161 1.875 387 0.125 301 1.25 373.5 1 251 1.25 427.5 0.25 243 25 193 0.125 190.5
4745 0.05 28.5 0.25 83.5 1.875 117.5 0.5 161 1.25 116.5 0.125 301 1.25 373.5 1 251 1.25 427.5 0.25 243 25 193 0.125 190.5
4746 0.075 115.5 0.25 83.5 5.5 590 0.5 161 1.25 116.5 0.125 301 1.25 373.5 1 251 1.25 427.5 0.25 243 25 193 0.125 190.5
4747 0.075 115.5 1.5 446.5 3.75 335.5 0.5 161 1.25 116.5 0.125 301 1.25 373.5 1 251 1.25 427.5 0.25 243 25 193 0.125 190.5
4748 0.15 200.5 0.75 269.5 5.5 590 0.5 161 5.5 785 0.125 301 1.25 373.5 1 251 1.25 427.5 0.75 850 37.5 398 0.125 190.5
4749 20 1073.5 0.25 83.5 3.75 335.5 0.5 161 1.875 387 0.125 301 1.25 373.5 1 251 1.25 427.5 0.25 243 25 193 0.125 190.5
4750 0.075 115.5 0.25 83.5 1.875 117.5 0.5 161 1.25 116.5 0.125 301 1.25 373.5 3 771 1.25 427.5 0.25 243 110 706.5 0.125 190.5
4751 0.3 353 0.25 83.5 3.75 335.5 0.5 161 3.75 651.5 0.125 301 1.25 373.5 1 251 1.25 427.5 0.25 243 37.5 398 0.125 190.5
4752 0.075 115.5 0.75 269.5 3.75 335.5 0.5 161 1.25 116.5 0.125 301 1.25 373.5 1 251 1.25 427.5 0.25 243 25 193 0.125 190.5
4753 20 1073.5 0.25 83.5 1.875 117.5 0.75 382.5 17.5 1040 0.1875 705 1.25 373.5 1 251 1.25 427.5 0.25 243 37.5 398 0.125 190.5
4754 0.075 115.5 0.375 207 3.75 335.5 0.75 382.5 1.875 387 0.125 301 1.25 373.5 3 771 1.25 427.5 1.5 919.5 25 193 0.125 190.5
4755 0.05 28.5 0.25 83.5 1.25 33 0.5 161 1.25 116.5 0.125 301 1.25 373.5 1 251 1.25 427.5 0.25 243 37.5 398 0.125 190.5
4756 3 556 0.375 207 5.5 590 0.75 382.5 1.875 387 0.125 301 1.25 373.5 1 251 1.25 427.5 0.25 243 37.5 398 0.125 190.5
4757 0.05 28.5 0.25 83.5 1.25 33 0.5 161 1.25 116.5 0.125 301 1.25 373.5 1 251 1.25 427.5 0.25 243 25 193 0.125 190.5
4758 0.075 115.5 0.375 207 3.75 335.5 1.5 556.5 1.25 116.5 0.125 301 1.25 373.5 1 251 1.25 427.5 0.25 243 25 193 0.125 190.5
4759 0.05 28.5 0.25 83.5 1.25 33 0.5 161 1.875 387 0.125 301 1.25 373.5 1 251 1.25 427.5 0.25 243 25 193 0.125 190.5
4760 0.5 393.5 0.25 83.5 1.25 33 0.5 161 1.875 387 0.125 301 1.25 373.5 1 251 1.25 427.5 0.25 243 25 193 0.125 190.5
4761 0.05 28.5 0.25 83.5 5.5 590 0.5 161 1.875 387 0.125 301 1.25 373.5 1 251 1.25 427.5 0.25 243 25 193 0.125 190.5
4762 0.075 115.5 50 1020 5.5 590 0.5 161 1.25 116.5 0.125 301 1.25 373.5 1 251 1.25 427.5 0.25 243 25 193 2.5 827.5
4763 0.05 28.5 0.25 83.5 1.875 117.5 1.5 556.5 1.25 116.5 0.125 301 1.25 373.5 1 251 1.25 427.5 0.25 243 25 193 0.125 190.5
4764 1.5 475 0.25 83.5 1.25 33 0.5 161 5.5 785 0.125 301 1.25 373.5 1 251 1.25 427.5 0.25 243 25 193 0.125 190.5
4765 0.075 115.5 0.375 207 1.875 117.5 0.5 161 1.25 116.5 0.125 301 1.25 373.5 1 251 1.25 427.5 0.25 243 25 193 0.125 190.5
4766 20 1073.5 50 1020 9.5 800.5 100 1324 5.5 785 0.125 301 1.25 373.5 1 251 1.25 427.5 0.375 641.5 25 193 2.5 827.5
4767 0.5 393.5 0.375 207 12.5 860 3 847.5 1.875 387 0.125 301 1.25 373.5 1 251 1.25 427.5 0.25 243 25 193 0.125 190.5
4768 0.05 28.5 0.25 83.5 3.75 335.5 0.5 161 1.875 387 0.125 301 1.25 373.5 1 251 1.25 427.5 0.25 243 25 193 0.125 190.5
4769 0.075 115.5 1.5 446.5 5.5 590 0.5 161 1.875 387 0.1875 705 1.25 373.5 1 251 1.25 427.5 0.75 850 75 489 0.125 190.5
4770 4.5 657 0.375 207 3.75 335.5 3 847.5 1.875 387 0.125 301 1.25 373.5 3 771 1.25 427.5 0.75 850 25 193 0.125 190.5
4771 0.075 115.5 0.375 207 3.75 335.5 0.5 161 1.875 387 0.125 301 1.25 373.5 3 771 1.25 427.5 0.75 850 25 193 0.125 190.5
4772 0.075 115.5 0.25 83.5 1.25 33 0.5 161 1.25 116.5 0.125 301 1.25 373.5 1 251 1.25 427.5 0.25 243 25 193 0.125 190.5
4773 20 1073.5 0.25 83.5 1.25 33 1.5 556.5 1.25 116.5 0.125 301 1.25 373.5 1 251 1.25 427.5 0.25 243 25 193 0.125 190.5
4774 0.15 200.5 0.375 207 3.75 335.5 0.5 161 3.75 651.5 0.1875 705 1.25 373.5 1.5 616.5 1.25 427.5 0.375 641.5 25 193 0.125 190.5
4775 0.15 200.5 0.25 83.5 7.5 695.5 0.5 161 3.75 651.5 0.125 301 1.25 373.5 1 251 1.25 427.5 0.375 641.5 25 193 0.125 190.5
4776 0.075 115.5 0.25 83.5 3.75 335.5 1.5 556.5 1.25 116.5 0.1875 705 1.25 373.5 1 251 1.25 427.5 0.25 243 25 193 0.125 190.5
4777 0.075 115.5 0.75 269.5 1.875 117.5 3 847.5 1.875 387 0.1875 705 1.25 373.5 1 251 1.25 427.5 0.25 243 37.5 398 0.125 190.5
4778 0.05 28.5 0.25 83.5 1.25 33 0.5 161 1.25 116.5 0.125 301 1.25 373.5 1 251 1.25 427.5 0.25 243 110 706.5 0.125 190.5
4779 20 1073.5 50 1020 20 1180 1.5 556.5 1.25 116.5 0.125 301 1.25 373.5 1 251 1.25 427.5 0.25 243 500 1054.5 2.5 827.5
4780 0.05 28.5 0.25 83.5 1.25 33 0.5 161 1.25 116.5 0.375 835 1.25 373.5 1 251 1.25 427.5 0.25 243 25 193 0.125 190.5
4781 0.075 115.5 0.25 83.5 3.75 335.5 0.5 161 1.875 387 0.1875 705 1.25 373.5 1 251 1.25 427.5 0.375 641.5 37.5 398 0.125 190.5
4782 0.075 115.5 0.25 83.5 12.5 860 3 847.5 1.25 116.5 0.375 835 1.25 373.5 1 251 1.25 427.5 0.375 641.5 25 193 0.125 190.5
4783 0.05 28.5 0.375 207 1.25 33 0.5 161 1.25 116.5 0.125 301 1.25 373.5 1 251 1.25 427.5 0.25 243 25 193 0.125 190.5
4784 0.075 115.5 0.25 83.5 1.25 33 0.5 161 1.25 116.5 0.125 301 1.25 373.5 1 251 1.25 427.5 0.25 243 25 193 0.125 190.5
4785 0.5 393.5 0.375 207 5.5 590 3 847.5 5.5 785 0.1875 705 1.25 373.5 1.5 616.5 1.25 427.5 0.375 641.5 25 193 0.125 190.5
4786 0.15 200.5 50 1020 3.75 335.5 0.5 161 1.875 387 0.1875 705 1.25 373.5 1 251 1.25 427.5 0.25 243 75 489 2.5 827.5
4787 0.05 28.5 0.25 83.5 5.5 590 0.5 161 1.875 387 0.125 301 1.25 373.5 1 251 1.25 427.5 0.25 243 25 193 0.125 190.5
4788 0.075 115.5 0.25 83.5 1.25 33 0.75 382.5 1.875 387 0.125 301 1.25 373.5 1 251 1.25 427.5 0.375 641.5 37.5 398 0.125 190.5
4789 20 1073.5 0.375 207 20 1180 0.5 161 1.875 387 0.125 301 1.25 373.5 1 251 1.25 427.5 0.25 243 25 193 0.125 190.5
4790 0.3 353 0.75 269.5 5.5 590 0.75 382.5 1.875 387 0.375 835 1.875 775.5 1.5 616.5 1.25 427.5 1.5 919.5 25 193 0.125 190.5
4791 0.8 433 0.75 269.5 5.5 590 3 847.5 35 1064 0.1875 705 1.875 775.5 4.5 836.5 1.25 427.5 0.375 641.5 500 1054.5 0.125 190.5
4792 0.075 115.5 50 1020 3.75 335.5 0.5 161 1.875 387 0.1875 705 1.25 373.5 1 251 1.25 427.5 0.25 243 25 193 2.5 827.5
4793 0.15 200.5 0.25 83.5 1.25 33 0.5 161 1.25 116.5 0.125 301 1.25 373.5 1 251 1.25 427.5 0.25 243 110 706.5 0.125 190.5
4794 0.3 353 0.25 83.5 1.25 33 1.5 556.5 1.875 387 0.125 301 1.25 373.5 1 251 1.25 427.5 0.25 243 25 193 0.125 190.5
4795 0.075 115.5 0.75 269.5 3.75 335.5 0.5 161 1.875 387 0.1875 705 1.25 373.5 1 251 1.25 427.5 0.25 243 37.5 398 0.125 190.5
4796 0.075 115.5 1.5 446.5 5.5 590 0.5 161 1.875 387 0.1875 705 1.25 373.5 4.5 836.5 1.25 427.5 0.375 641.5 75 489 0.125 190.5
4797 0.5 393.5 0.25 83.5 1.25 33 100 1324 1.25 116.5 0.125 301 1.25 373.5 1 251 1.25 427.5 0.25 243 25 193 0.125 190.5
4798 0.15 200.5 0.375 207 9.5 800.5 0.5 161 1.875 387 0.125 301 1.25 373.5 1 251 1.25 427.5 0.25 243 25 193 0.125 190.5
4799 20 1073.5 0.25 83.5 12.5 860 8 1075.5 1.875 387 1.5 917.5 1.25 373.5 1.5 616.5 1.25 427.5 0.25 243 25 193 0.125 190.5
4800 0.075 115.5 0.25 83.5 1.875 117.5 0.5 161 3.75 651.5 0.125 301 1.25 373.5 1 251 1.25 427.5 0.375 641.5 37.5 398 0.125 190.5
4801 0.3 353 1.5 446.5 1.25 33 0.5 161 1.25 116.5 0.125 301 1.25 373.5 1 251 1.25 427.5 0.25 243 37.5 398 0.55 463.5
4802 0.075 115.5 0.375 207 3.75 335.5 1.5 556.5 1.875 387 0.125 301 1.25 373.5 1 251 1.25 427.5 0.375 641.5 25 193 0.125 190.5
4803 0.075 115.5 0.25 83.5 1.875 117.5 0.75 382.5 1.25 116.5 0.125 301 1.25 373.5 1 251 1.25 427.5 0.375 641.5 25 193 0.125 190.5
4804 1.5 475 50 1020 12.5 860 1.5 556.5 1.875 387 0.125 301 1.25 373.5 1 251 1.25 427.5 0.25 243 37.5 398 2.5 827.5
4805 0.075 115.5 0.25 83.5 1.875 117.5 1.5 556.5 1.25 116.5 0.125 301 1.25 373.5 1 251 1.25 427.5 0.25 243 110 706.5 0.125 190.5
4806 0.075 115.5 0.25 83.5 1.875 117.5 0.5 161 1.875 387 0.125 301 1.25 373.5 1 251 1.25 427.5 0.25 243 25 193 0.125 190.5
4807 0.5 393.5 0.25 83.5 1.875 117.5 60 1193.5 3.75 651.5 0.125 301 1.25 373.5 1 251 1.25 427.5 0.25 243 25 193 0.125 190.5
4808 0.075 115.5 0.25 83.5 3.75 335.5 0.5 161 1.875 387 0.1875 705 1.25 373.5 1 251 1.25 427.5 0.375 641.5 25 193 0.125 190.5
4809 0.05 28.5 0.25 83.5 1.25 33 0.5 161 1.25 116.5 0.125 301 1.25 373.5 1 251 1.25 427.5 0.25 243 25 193 0.125 190.5
4810 0.075 115.5 0.25 83.5 3.75 335.5 0.5 161 1.875 387 0.1875 705 1.25 373.5 1 251 1.25 427.5 0.375 641.5 25 193 0.125 190.5
4811 20 1073.5 0.25 83.5 1.25 33 60 1193.5 1.25 116.5 0.125 301 1.25 373.5 1 251 1.25 427.5 0.25 243 25 193 0.125 190.5
4812 0.075 115.5 0.75 269.5 3.75 335.5 0.5 161 1.875 387 0.125 301 1.25 373.5 1 251 1.25 427.5 0.375 641.5 25 193 0.125 190.5
4813 0.075 115.5 0.25 83.5 1.875 117.5 0.5 161 1.875 387 0.125 301 1.25 373.5 1 251 1.25 427.5 0.25 243 25 193 0.125 190.5
4814 3 556 0.25 83.5 3.75 335.5 0.5 161 50 1122.5 0.125 301 1.25 373.5 1 251 1.25 427.5 0.25 243 500 1054.5 0.125 190.5
4815 3 556 0.375 207 3.75 335.5 3 847.5 1.875 387 0.125 301 1.25 373.5 1 251 1.25 427.5 0.75 850 25 193 0.125 190.5
4816 0.075 115.5 0.25 83.5 1.875 117.5 0.5 161 1.25 116.5 0.125 301 1.25 373.5 1 251 1.25 427.5 0.25 243 25 193 0.125 190.5
4817 0.075 115.5 0.25 83.5 1.875 117.5 0.5 161 1.25 116.5 0.125 301 1.25 373.5 1 251 1.25 427.5 0.25 243 25 193 0.125 190.5
4818 20 1073.5 0.375 207 1.875 117.5 0.5 161 1.25 116.5 0.125 301 1.25 373.5 1 251 1.25 427.5 0.25 243 75 489 0.125 190.5
4819 0.05 28.5 0.25 83.5 1.25 33 0.5 161 1.875 387 0.125 301 1.25 373.5 1 251 1.25 427.5 0.375 641.5 25 193 0.125 190.5
4820 0.05 28.5 0.375 207 3.75 335.5 0.5 161 1.875 387 0.375 835 1.25 373.5 1 251 1.25 427.5 0.375 641.5 25 193 0.125 190.5
4821 0.15 200.5 50 1020 3.75 335.5 3 847.5 1.875 387 0.125 301 1.25 373.5 1 251 1.25 427.5 0.25 243 37.5 398 0.125 190.5
4822 0.075 115.5 0.25 83.5 3.75 335.5 0.75 382.5 1.875 387 0.1875 705 1.25 373.5 1 251 1.25 427.5 0.375 641.5 25 193 0.125 190.5
4823 0.075 115.5 0.25 83.5 1.25 33 0.5 161 1.25 116.5 0.125 301 1.25 373.5 1 251 1.25 427.5 0.25 243 37.5 398 0.125 190.5
4824 0.3 353 0.375 207 5.5 590 0.5 161 1.875 387 0.125 301 1.25 373.5 1 251 1.25 427.5 0.375 641.5 25 193 0.125 190.5
4825 0.15 200.5 0.375 207 3.75 335.5 0.75 382.5 1.875 387 0.1875 705 1.25 373.5 1.5 616.5 1.25 427.5 0.75 850 25 193 0.125 190.5
4826 0.05 28.5 0.25 83.5 1.875 117.5 0.5 161 1.25 116.5 0.125 301 1.25 373.5 1 251 1.25 427.5 0.25 243 25 193 0.125 190.5
4827 0.15 200.5 0.25 83.5 3.75 335.5 5 957 3.75 651.5 0.125 301 1.25 373.5 1 251 1.25 427.5 0.25 243 37.5 398 0.125 190.5
4828 20 1073.5 50 1020 20 1180 1.5 556.5 1.25 116.5 0.125 301 1.25 373.5 3 771 1.25 427.5 0.25 243 110 706.5 0.125 190.5
4829 20 1073.5 0.25 83.5 1.25 33 0.5 161 3.75 651.5 0.125 301 1.25 373.5 1 251 1.25 427.5 0.25 243 25 193 0.125 190.5
4830 0.8 433 50 1020 5.5 590 1.5 556.5 1.875 387 0.125 301 1.25 373.5 1 251 1.25 427.5 0.25 243 500 1054.5 2 605.5
4831 0.05 28.5 0.25 83.5 1.875 117.5 0.5 161 1.25 116.5 0.1875 705 1.25 373.5 1 251 1.25 427.5 0.25 243 75 489 0.125 190.5
4832 0.075 115.5 1.5 446.5 5.5 590 0.5 161 1.875 387 0.1875 705 1.25 373.5 1.5 616.5 1.25 427.5 0.375 641.5 37.5 398 0.125 190.5
4833 0.075 115.5 0.25 83.5 1.875 117.5 0.5 161 1.875 387 0.125 301 1.25 373.5 1 251 1.25 427.5 0.25 243 25 193 0.125 190.5
4834 0.075 115.5 0.75 269.5 3.75 335.5 0.5 161 1.875 387 0.125 301 1.25 373.5 1 251 1.25 427.5 0.375 641.5 25 193 0.125 190.5
4835 4.5 657 6.5 511 1.25 33 1.5 556.5 1.25 116.5 0.125 301 1.25 373.5 1 251 1.25 427.5 0.25 243 75 489 0.125 190.5
4836 20 1073.5 0.375 207 3.75 335.5 0.5 161 1.875 387 0.125 301 1.25 373.5 1 251 1.25 427.5 0.25 243 25 193 0.125 190.5
4837 0.075 115.5 0.375 207 5.5 590 0.5 161 1.25 116.5 0.1875 705 1.25 373.5 1 251 1.25 427.5 0.25 243 75 489 0.125 190.5
4838 0.075 115.5 0.25 83.5 1.875 117.5 0.5 161 1.25 116.5 0.125 301 1.25 373.5 1 251 1.25 427.5 0.375 641.5 25 193 0.125 190.5
4839 0.075 115.5 1.5 446.5 7.5 695.5 0.5 161 1.25 116.5 0.125 301 1.25 373.5 1.5 616.5 1.25 427.5 0.25 243 25 193 0.125 190.5
4840 0.075 115.5 0.375 207 1.25 33 0.5 161 1.25 116.5 0.125 301 1.25 373.5 1 251 1.25 427.5 0.25 243 25 193 0.125 190.5
4841 20 1073.5 0.25 83.5 1.875 117.5 8 1075.5 35 1064 0.125 301 1.25 373.5 1 251 1.25 427.5 0.25 243 75 489 0.125 190.5
4842 0.075 115.5 0.375 207 1.25 33 0.5 161 1.25 116.5 0.125 301 1.25 373.5 1.5 616.5 1.25 427.5 0.25 243 110 706.5 0.125 190.5
4843 0.075 115.5 0.25 83.5 8.5 758 0.5 161 1.25 116.5 0.125 301 1.25 373.5 1 251 1.25 427.5 0.25 243 25 193 0.125 190.5
4844 4.5 657 0.75 269.5 5.5 590 0.5 161 1.875 387 0.1875 705 1.25 373.5 1 251 1.25 427.5 0.25 243 25 193 0.125 190.5
4845 1.5 475 50 1020 1.875 117.5 1.5 556.5 35 1064 0.125 301 1.25 373.5 1 251 1.25 427.5 0.25 243 500 1054.5 2 605.5
4846 0.075 115.5 0.375 207 3.75 335.5 0.5 161 1.875 387 0.125 301 1.25 373.5 1 251 1.25 427.5 0.375 641.5 25 193 0.125 190.5
4847 0.3 353 0.75 269.5 3.75 335.5 3 847.5 1.875 387 0.125 301 1.25 373.5 1 251 1.25 427.5 0.25 243 25 193 0.125 190.5
4848 0.8 433 0.75 269.5 12.5 860 100 1324 3.75 651.5 0.125 301 1.25 373.5 1 251 1.25 427.5 0.25 243 37.5 398 0.125 190.5
4849 0.075 115.5 0.25 83.5 1.875 117.5 0.5 161 1.25 116.5 0.125 301 1.25 373.5 1 251 1.25 427.5 0.25 243 25 193 0.125 190.5
4850 0.075 115.5 0.25 83.5 1.875 117.5 0.75 382.5 1.25 116.5 0.125 301 1.875 775.5 3 771 1.25 427.5 0.25 243 25 193 0.125 190.5
4851 0.3 353 0.75 269.5 5.5 590 5 957 3.75 651.5 0.1875 705 1.25 373.5 1.5 616.5 1.25 427.5 0.25 243 25 193 0.125 190.5
4853 0.075 115.5 0.25 83.5 1.25 33 0.5 161 1.875 387 0.125 301 1.25 373.5 1 251 1.25 427.5 0.25 243 25 193 0.125 190.5
4854 0.075 115.5 0.25 83.5 1.875 117.5 0.5 161 1.25 116.5 0.125 301 1.25 373.5 1 251 1.25 427.5 0.25 243 37.5 398 0.125 190.5
4855 20 1073.5 6.5 511 3.75 335.5 0.75 382.5 1.875 387 7 983 1.25 373.5 1 251 1.25 427.5 0.25 243 110 706.5 1.25 540.5
4856 0.075 115.5 0.75 269.5 20 1180 0.5 161 1.25 116.5 0.125 301 1.25 373.5 1.5 616.5 1.25 427.5 0.25 243 110 706.5 0.125 190.5
4857 0.075 115.5 0.75 269.5 1.875 117.5 0.75 382.5 1.25 116.5 0.1875 705 1.25 373.5 1.5 616.5 1.25 427.5 0.25 243 25 193 0.125 190.5
4858 0.075 115.5 0.25 83.5 1.875 117.5 0.5 161 1.25 116.5 0.125 301 1.25 373.5 1 251 1.25 427.5 0.25 243 110 706.5 0.125 190.5
4859 0.075 115.5 0.25 83.5 1.25 33 0.5 161 1.25 116.5 0.125 301 1.25 373.5 1 251 1.25 427.5 0.25 243 25 193 0.125 190.5
4860 0.075 115.5 0.25 83.5 5.5 590 0.5 161 3.75 651.5 0.125 301 1.25 373.5 1.5 616.5 1.25 427.5 1.5 919.5 25 193 0.125 190.5
4861 0.075 115.5 0.25 83.5 1.25 33 0.5 161 1.25 116.5 0.125 301 1.25 373.5 1 251 1.25 427.5 0.25 243 110 706.5 0.125 190.5
4862 0.05 28.5 0.25 83.5 1.875 117.5 0.5 161 1.25 116.5 0.125 301 1.25 373.5 1 251 1.25 427.5 0.25 243 25 193 0.125 190.5
4863 0.05 28.5 50 1020 1.25 33 0.5 161 1.25 116.5 0.125 301 1.25 373.5 1 251 1.25 427.5 0.25 243 25 193 2.5 827.5
4864 0.5 393.5 0.25 83.5 12.5 860 0.5 161 5.5 785 0.125 301 1.25 373.5 1 251 1.25 427.5 0.25 243 500 1054.5 0.125 190.5
4865 0.075 115.5 0.375 207 5.5 590 0.5 161 1.25 116.5 0.125 301 1.25 373.5 1 251 1.25 427.5 0.375 641.5 75 489 0.125 190.5
4866 0.075 115.5 0.375 207 5.5 590 0.5 161 1.25 116.5 0.125 301 1.25 373.5 1 251 1.25 427.5 0.25 243 37.5 398 0.125 190.5
4867 20 1073.5 0.375 207 3.75 335.5 5 957 1.25 116.5 0.1875 705 1.25 373.5 1 251 1.25 427.5 0.375 641.5 25 193 0.125 190.5
4869 20 1073.5 0.25 83.5 20 1180 100 1324 1.25 116.5 0.125 301 1.25 373.5 1 251 1.25 427.5 0.25 243 500 1054.5 0.125 190.5
4870 20 1073.5 0.25 83.5 5.5 590 0.5 161 1.875 387 0.125 301 1.25 373.5 1 251 1.25 427.5 0.25 243 25 193 0.125 190.5
4871 0.075 115.5 0.25 83.5 3.75 335.5 1.5 556.5 1.25 116.5 0.1875 705 1.25 373.5 1.5 616.5 1.25 427.5 0.25 243 25 193 0.125 190.5
4872 0.3 353 0.75 269.5 3.75 335.5 1.5 556.5 1.875 387 0.125 301 1.25 373.5 1 251 1.25 427.5 0.25 243 25 193 0.125 190.5
4873 0.075 115.5 0.25 83.5 5.5 590 0.5 161 1.25 116.5 0.125 301 1.25 373.5 1 251 1.25 427.5 0.25 243 75 489 0.125 190.5
4874 0.075 115.5 0.75 269.5 3.75 335.5 0.5 161 1.25 116.5 0.125 301 1.25 373.5 1 251 1.25 427.5 0.25 243 25 193 0.125 190.5
4875 20 1073.5 50 1020 20 1180 0.75 382.5 3.75 651.5 0.125 301 1.25 373.5 4.5 836.5 1.25 427.5 0.25 243 25 193 0.55 463.5
4876 3 556 0.375 207 5.5 590 3 847.5 1.25 116.5 0.125 301 1.25 373.5 1.5 616.5 1.25 427.5 0.25 243 25 193 0.125 190.5
4877 0.075 115.5 0.375 207 1.25 33 0.5 161 1.25 116.5 0.125 301 1.25 373.5 1 251 1.25 427.5 0.375 641.5 37.5 398 0.125 190.5
4878 0.15 200.5 0.25 83.5 1.875 117.5 0.5 161 1.25 116.5 0.1875 705 1.25 373.5 1 251 1.25 427.5 0.25 243 110 706.5 0.125 190.5
4879 0.075 115.5 0.375 207 5.5 590 0.5 161 1.875 387 0.125 301 1.25 373.5 1 251 1.25 427.5 0.375 641.5 135 756.5 0.125 190.5
4880 20 1073.5 50 1020 3.75 335.5 100 1324 1.25 116.5 0.125 301 22.5 984 100 1139 40 1012 0.25 243 500 1054.5 0.375 435
4881 0.075 115.5 0.75 269.5 1.25 33 0.5 161 1.25 116.5 0.1875 705 1.25 373.5 1.5 616.5 1.25 427.5 0.375 641.5 25 193 0.125 190.5
4882 20 1073.5 0.375 207 1.875 117.5 100 1324 1.25 116.5 0.125 301 1.25 373.5 1 251 1.25 427.5 0.25 243 110 706.5 0.125 190.5
4883 0.075 115.5 0.25 83.5 1.25 33 0.5 161 1.875 387 0.125 301 1.25 373.5 1 251 1.25 427.5 0.25 243 110 706.5 0.125 190.5
4884 0.075 115.5 0.75 269.5 12.5 860 0.5 161 1.25 116.5 0.125 301 1.25 373.5 1.5 616.5 1.25 427.5 0.375 641.5 25 193 0.125 190.5
4885 0.075 115.5 0.75 269.5 7.5 695.5 0.5 161 1.25 116.5 0.125 301 1.875 775.5 1.5 616.5 1.25 427.5 0.25 243 25 193 0.125 190.5
4886 20 1073.5 0.375 207 20 1180 3 847.5 1.25 116.5 0.125 301 1.25 373.5 1 251 1.25 427.5 0.25 243 25 193 0.125 190.5
4887 0.075 115.5 0.375 207 20 1180 0.5 161 1.25 116.5 0.125 301 1.25 373.5 1 251 1.25 427.5 0.25 243 75 489 0.125 190.5
4888 0.05 28.5 0.25 83.5 1.25 33 0.5 161 1.25 116.5 0.125 301 1.25 373.5 1 251 1.25 427.5 0.25 243 25 193 0.125 190.5
4889 0.5 393.5 0.25 83.5 1.25 33 0.5 161 1.875 387 0.125 301 1.25 373.5 1 251 1.25 427.5 0.25 243 25 193 0.125 190.5
4890 0.05 28.5 0.25 83.5 1.25 33 0.5 161 1.25 116.5 0.125 301 1.25 373.5 1 251 1.25 427.5 0.25 243 37.5 398 0.125 190.5
4891 0.8 433 50 1020 20 1180 0.5 161 1.25 116.5 0.125 301 1.25 373.5 1 251 1.25 427.5 0.25 243 110 706.5 0.125 190.5
4892 0.075 115.5 1.5 446.5 5.5 590 0.5 161 1.875 387 0.125 301 1.25 373.5 1.5 616.5 1.25 427.5 0.375 641.5 25 193 0.125 190.5
4893 20 1073.5 0.25 83.5 1.875 117.5 8 1075.5 1.875 387 0.125 301 1.25 373.5 1 251 1.25 427.5 0.25 243 37.5 398 0.125 190.5
4894 20 1073.5 0.25 83.5 1.875 117.5 5 957 17.5 1040 0.125 301 1.25 373.5 1 251 1.25 427.5 0.25 243 25 193 0.125 190.5
4895 0.075 115.5 0.25 83.5 1.875 117.5 0.5 161 1.25 116.5 0.125 301 1.25 373.5 1 251 1.25 427.5 0.25 243 25 193 0.125 190.5
4896 20 1073.5 30 566.5 20 1180 1.5 556.5 1.25 116.5 0.125 301 1.25 373.5 7.5 886 1.25 427.5 0.375 641.5 500 1054.5 0.1875 401.5
4897 0.075 115.5 0.25 83.5 1.25 33 0.5 161 1.25 116.5 0.125 301 1.25 373.5 1 251 1.25 427.5 0.25 243 25 193 0.125 190.5
4898 20 1073.5 50 1020 12.5 860 0.75 382.5 1.25 116.5 0.125 301 40 991.5 40 1084.5 1.875 885 0.25 243 500 1054.5 2 605.5
4899 0.075 115.5 0.25 83.5 1.25 33 0.5 161 1.25 116.5 0.125 301 1.25 373.5 1 251 1.25 427.5 0.25 243 25 193 0.125 190.5
4900 20 1073.5 50 1020 20 1180 8 1075.5 3.75 651.5 0.1875 705 100 1083 22.5 1050.5 100 1092 0.375 641.5 110 706.5 0.1875 401.5
4901 0.075 115.5 0.25 83.5 1.875 117.5 0.5 161 1.25 116.5 0.125 301 1.25 373.5 1 251 1.25 427.5 0.25 243 37.5 398 0.125 190.5
4902 20 1073.5 50 1020 9.5 800.5 60 1193.5 1.875 387 0.125 301 1.25 373.5 1.5 616.5 1.25 427.5 0.75 850 25 193 2.5 827.5
4903 0.075 115.5 0.25 83.5 3.75 335.5 0.5 161 1.875 387 0.125 301 1.25 373.5 1 251 1.25 427.5 0.25 243 37.5 398 0.125 190.5
4904 0.075 115.5 0.375 207 20 1180 0.5 161 1.25 116.5 0.375 835 1.25 373.5 1 251 1.25 427.5 0.375 641.5 25 193 0.125 190.5
4905 20 1073.5 50 1020 5.5 590 0.5 161 1.875 387 0.125 301 1.25 373.5 1 251 1.25 427.5 0.25 243 400 820.5 2.5 827.5
4906 20 1073.5 50 1020 20 1180 0.75 382.5 1.875 387 0.125 301 1.25 373.5 1 251 1.25 427.5 0.25 243 500 1054.5 2 605.5
4908 4.5 657 50 1020 7.5 695.5 1.5 556.5 1.25 116.5 0.125 301 1.25 373.5 1 251 1.25 427.5 0.25 243 25 193 2.5 827.5
4909 0.05 28.5 0.25 83.5 1.875 117.5 0.5 161 1.25 116.5 0.125 301 1.25 373.5 1 251 1.25 427.5 0.25 243 37.5 398 0.125 190.5
4910 3 556 50 1020 5.5 590 1.5 556.5 9 882.5 0.125 301 1.875 775.5 7.5 886 1.25 427.5 0.375 641.5 110 706.5 0.55 463.5
4912 20 1073.5 50 1020 20 1180 100 1324 3.75 651.5 0.1875 705 1.25 373.5 1 251 1.25 427.5 0.25 243 500 1054.5 2.5 827.5
4913 20 1073.5 50 1020 20 1180 1.5 556.5 35 1064 10 1016.5 1.25 373.5 1 251 1.25 427.5 0.25 243 500 1054.5 2 605.5
4914 20 1073.5 50 1020 9.5 800.5 60 1193.5 1.875 387 0.125 301 100 1083 3 771 100 1092 0.25 243 500 1054.5 2.5 827.5
4915 20 1073.5 50 1020 3.75 335.5 100 1324 1.875 387 0.125 301 100 1083 1.5 616.5 100 1092 0.25 243 500 1054.5 0.1875 401.5
4916 20 1073.5 50 1020 12.5 860 1.5 556.5 3.75 651.5 0.375 835 100 1083 3 771 100 1092 0.25 243 75 489 2.5 827.5
4917 20 1073.5 50 1020 20 1180 0.75 382.5 3.75 651.5 0.125 301 1.25 373.5 1.5 616.5 1.25 427.5 0.375 641.5 400 820.5 0.125 190.5
4918 4.5 657 50 1020 20 1180 100 1324 12.5 1014 0.1875 705 100 1083 1.5 616.5 100 1092 0.25 243 75 489 2 605.5
4919 20 1073.5 50 1020 12.5 860 5 957 3.75 651.5 0.1875 705 100 1083 22.5 1050.5 100 1092 0.25 243 25 193 2.5 827.5
4920 20 1073.5 50 1020 12.5 860 0.75 382.5 1.875 387 0.125 301 1.875 775.5 1 251 1.25 427.5 0.375 641.5 500 1054.5 2 605.5
4921 0.5 393.5 2.5 475.5 20 1180 18 1157.5 9 882.5 0.375 835 100 1083 40 1084.5 100 1092 1.5 919.5 75 489 0.675 486
4922 20 1073.5 50 1020 20 1180 3 847.5 7 845 0.375 835 3.75 820 3 771 3.75 944 1.5 919.5 500 1054.5 2.5 827.5
4923 20 1073.5 9 526.5 8.5 758 100 1324 5.5 785 10 1016.5 5.5 903 7.5 886 5.5 985 2.5 949 500 1054.5 2.5 827.5
4924 20 1073.5 50 1020 6.5 646 5 957 5.5 785 0.75 884.5 3.75 820 1.5 616.5 3.75 944 1.5 919.5 500 1054.5 0.675 486
4925 20 1073.5 50 1020 20 1180 8 1075.5 5.5 785 10 1016.5 100 1083 40 1084.5 100 1092 0.75 850 162.5 768.5 0.55 463.5
4926 20 1073.5 6.5 511 20 1180 3 847.5 5.5 785 0.375 835 1.875 775.5 1.5 616.5 1.875 885 0.75 850 500 1054.5 0.1875 401.5
4927 20 1073.5 50 1020 20 1180 3 847.5 3.75 651.5 0.1875 705 100 1083 7.5 886 3.75 944 0.375 641.5 37.5 398 0.55 463.5
4928 20 1073.5 6.5 511 20 1180 5 957 12.5 1014 0.75 884.5 8 964.5 4.5 836.5 5.5 985 2.5 949 500 1054.5 0.55 463.5
4929 20 1073.5 50 1020 20 1180 3 847.5 5.5 785 1.5 917.5 3.75 820 4.5 836.5 3.75 944 0.375 641.5 500 1054.5 1.25 540.5
4930 20 1073.5 50 1020 20 1180 3 847.5 7 845 1.5 917.5 100 1083 40 1084.5 100 1092 1.5 919.5 500 1054.5 1.25 540.5
4931 20 1073.5 50 1020 20 1180 100 1324 7 845 0.75 884.5 1.875 775.5 4.5 836.5 1.875 885 1.5 919.5 500 1054.5 0.675 486
4932 3 556 50 1020 20 1180 100 1324 50 1122.5 7 983 100 1083 100 1139 8 1000 10 988 135 756.5 0.55 463.5
4933 20 1073.5 50 1020 20 1180 100 1324 3.75 651.5 0.375 835 1.25 373.5 1 251 1.25 427.5 0.375 641.5 500 1054.5 0.9375 510.5
4934 20 1073.5 50 1020 20 1180 1.5 556.5 1.875 387 0.75 884.5 100 1083 40 1084.5 100 1092 0.75 850 162.5 768.5 0.1875 401.5
4935 0.3 353 0.75 269.5 5.5 590 5 957 3.75 651.5 0.1875 705 1.25 373.5 1.5 616.5 1.25 427.5 0.375 641.5 25 193 0.125 190.5
4936 0.05 28.5 0.25 83.5 1.875 117.5 0.5 161 1.25 116.5 0.125 301 1.25 373.5 1 251 1.25 427.5 0.25 243 25 193 0.125 190.5
4937 0.075 115.5 0.375 207 1.875 117.5 0.75 382.5 1.25 116.5 0.125 301 1.25 373.5 1 251 1.25 427.5 0.25 243 25 193 0.125 190.5
4938 0.075 115.5 0.375 207 3.75 335.5 0.5 161 1.875 387 0.125 301 1.25 373.5 1 251 1.25 427.5 0.25 243 25 193 0.125 190.5
4939 0.075 115.5 0.75 269.5 1.875 117.5 0.5 161 1.25 116.5 0.125 301 1.25 373.5 1 251 1.25 427.5 0.375 641.5 37.5 398 0.125 190.5
4940 0.8 433 50 1020 5.5 590 0.5 161 3.75 651.5 0.1875 705 1.25 373.5 1 251 1.25 427.5 0.75 850 500 1054.5 2.5 827.5
4941 0.5 393.5 0.25 83.5 3.75 335.5 8 1075.5 1.875 387 0.1875 705 1.25 373.5 1 251 1.25 427.5 0.25 243 25 193 0.125 190.5
4942 20 1073.5 50 1020 8.5 758 3 847.5 3.75 651.5 0.125 301 1.25 373.5 1.5 616.5 1.25 427.5 0.375 641.5 500 1054.5 2.5 827.5
4943 3 556 50 1020 20 1180 13 1116 3.75 651.5 0.125 301 1.25 373.5 1 251 1.25 427.5 0.25 243 75 489 2.5 827.5
4944 0.075 115.5 0.25 83.5 1.875 117.5 0.5 161 1.25 116.5 0.125 301 1.25 373.5 1 251 1.25 427.5 0.25 243 25 193 0.125 190.5
4945 0.075 115.5 50 1020 3.75 335.5 0.5 161 1.25 116.5 0.1875 705 1.25 373.5 1 251 1.25 427.5 0.25 243 25 193 2.5 827.5
4946 0.3 353 0.75 269.5 3.75 335.5 1.5 556.5 1.25 116.5 0.125 301 1.25 373.5 1 251 1.25 427.5 0.25 243 25 193 0.125 190.5
4947 0.3 353 0.25 83.5 5.5 590 0.5 161 1.875 387 0.125 301 1.25 373.5 1 251 1.25 427.5 0.25 243 25 193 0.125 190.5
4948 20 1073.5 0.25 83.5 3.75 335.5 0.5 161 5.5 785 0.1875 705 1.25 373.5 1.5 616.5 1.25 427.5 0.375 641.5 250 792.5 0.125 190.5
4949 3 556 0.375 207 1.875 117.5 1.5 556.5 1.25 116.5 0.125 301 1.25 373.5 1 251 1.25 427.5 0.25 243 37.5 398 0.125 190.5
4950 0.15 200.5 0.25 83.5 1.875 117.5 0.5 161 1.25 116.5 0.125 301 1.25 373.5 1 251 1.25 427.5 0.25 243 25 193 0.125 190.5
4951 20 1073.5 50 1020 20 1180 1.5 556.5 3.75 651.5 0.1875 705 1.25 373.5 40 1084.5 1.25 427.5 0.75 850 500 1054.5 0.1875 401.5
4952 0.075 115.5 0.25 83.5 1.875 117.5 100 1324 1.875 387 0.125 301 1.25 373.5 1 251 1.25 427.5 0.25 243 25 193 0.125 190.5
4953 0.5 393.5 0.375 207 5.5 590 0.5 161 3.75 651.5 0.125 301 1.25 373.5 1 251 1.25 427.5 0.25 243 37.5 398 0.125 190.5
4954 0.075 115.5 0.375 207 1.25 33 0.5 161 1.25 116.5 0.125 301 1.25 373.5 1 251 1.25 427.5 0.25 243 25 193 0.125 190.5
4955 0.075 115.5 0.25 83.5 1.875 117.5 0.5 161 3.75 651.5 0.125 301 1.25 373.5 1 251 1.25 427.5 0.25 243 25 193 0.125 190.5
4956 0.075 115.5 0.375 207 1.25 33 0.5 161 1.25 116.5 0.125 301 1.25 373.5 1 251 1.25 427.5 0.25 243 37.5 398 0.125 190.5
4957 0.075 115.5 0.375 207 5.5 590 0.5 161 1.25 116.5 0.1875 705 1.25 373.5 1 251 1.25 427.5 0.375 641.5 25 193 0.125 190.5
4958 20 1073.5 50 1020 20 1180 5 957 1.875 387 0.1875 705 1.25 373.5 1 251 1.25 427.5 0.375 641.5 25 193 1.25 540.5
4959 0.05 28.5 0.25 83.5 1.25 33 0.5 161 1.25 116.5 0.125 301 1.25 373.5 1 251 1.25 427.5 0.25 243 25 193 0.125 190.5
4960 0.075 115.5 0.375 207 1.875 117.5 0.5 161 1.25 116.5 0.125 301 1.25 373.5 1 251 1.25 427.5 0.25 243 75 489 0.125 190.5
4961 0.075 115.5 0.75 269.5 20 1180 0.5 161 1.25 116.5 0.125 301 1.25 373.5 1 251 1.25 427.5 0.25 243 37.5 398 0.125 190.5
4962 20 1073.5 50 1020 20 1180 60 1193.5 1.25 116.5 0.125 301 1.25 373.5 1.5 616.5 1.25 427.5 0.375 641.5 110 706.5 2 605.5
4963 0.075 115.5 0.25 83.5 1.875 117.5 100 1324 1.25 116.5 0.125 301 1.25 373.5 1 251 1.25 427.5 0.25 243 75 489 0.125 190.5
4964 0.8 433 0.25 83.5 1.25 33 0.5 161 1.25 116.5 0.125 301 1.25 373.5 1 251 1.25 427.5 0.25 243 110 706.5 0.125 190.5
4965 20 1073.5 0.25 83.5 20 1180 0.75 382.5 1.25 116.5 0.125 301 1.25 373.5 1 251 1.25 427.5 0.375 641.5 25 193 0.125 190.5
4966 0.075 115.5 0.25 83.5 5.5 590 0.5 161 1.25 116.5 0.125 301 1.25 373.5 1 251 1.25 427.5 0.25 243 25 193 0.125 190.5
4967 0.075 115.5 0.25 83.5 1.25 33 0.5 161 1.875 387 0.125 301 1.25 373.5 1 251 1.25 427.5 0.375 641.5 37.5 398 0.125 190.5
4968 20 1073.5 50 1020 7.5 695.5 100 1324 3.75 651.5 0.375 835 5.5 903 12.5 1016.5 5.5 985 0.75 850 25 193 2.5 827.5
4969 20 1073.5 50 1020 3.75 335.5 0.5 161 1.875 387 0.125 301 1.25 373.5 1 251 1.25 427.5 0.25 243 NA NA 0.1875 401.5
4970 20 1073.5 50 1020 3.75 335.5 0.75 382.5 3.75 651.5 0.125 301 100 1083 7.5 886 100 1092 0.25 243 NA NA 2.5 827.5
4971 20 1073.5 50 1020 12.5 860 1.5 556.5 1.875 387 0.1875 705 1.25 373.5 1.5 616.5 1.25 427.5 0.25 243 NA NA 2 605.5
4972 1.5 475 0.75 269.5 6.5 646 0.75 382.5 3.75 651.5 0.1875 705 1.25 373.5 1.5 616.5 1.25 427.5 0.25 243 25 193 0.125 190.5
4973 0.075 115.5 0.25 83.5 3.75 335.5 0.75 382.5 1.875 387 0.125 301 1.25 373.5 1 251 1.25 427.5 0.25 243 25 193 0.125 190.5
4974 0.075 115.5 1.5 446.5 5.5 590 0.75 382.5 1.875 387 0.125 301 1.25 373.5 1.5 616.5 1.25 427.5 0.375 641.5 25 193 0.125 190.5
4975 1.5 475 50 1020 20 1180 8 1075.5 3.75 651.5 0.1875 705 3.75 820 1.5 616.5 1.25 427.5 0.25 243 25 193 2.5 827.5
4976 20 1073.5 0.25 83.5 1.875 117.5 0.5 161 1.25 116.5 0.125 301 1.25 373.5 1 251 1.25 427.5 0.25 243 25 193 0.125 190.5
4977 0.5 393.5 0.25 83.5 3.75 335.5 0.5 161 3.75 651.5 0.125 301 1.25 373.5 1 251 1.25 427.5 0.25 243 500 1054.5 0.125 190.5
4978 20 1073.5 50 1020 3.75 335.5 5 957 1.875 387 0.75 884.5 100 1083 12.5 1016.5 100 1092 0.25 243 500 1054.5 2 605.5
4979 20 1073.5 50 1020 20 1180 60 1193.5 9 882.5 0.125 301 1.875 775.5 1.5 616.5 1.25 427.5 0.25 243 400 820.5 2.5 827.5
4980 20 1073.5 30 566.5 12.5 860 1.5 556.5 1.875 387 0.125 301 1.25 373.5 NA NA 1.25 427.5 0.25 243 110 706.5 0.125 190.5
4981 20 1073.5 4 494.5 3.75 335.5 0.5 161 3.75 651.5 0.1875 705 1.25 373.5 NA NA 1.25 427.5 0.375 641.5 37.5 398 0.125 190.5
4983 20 1073.5 50 1020 3.75 335.5 60 1193.5 1.875 387 0.125 301 1.25 373.5 1.5 616.5 1.25 427.5 0.375 641.5 25 193 2.5 827.5
4984 20 1073.5 30 566.5 20 1180 1.5 556.5 1.875 387 0.1875 705 1.25 373.5 1 251 1.25 427.5 0.375 641.5 500 1054.5 0.125 190.5
4985 20 1073.5 50 1020 3.75 335.5 0.5 161 1.875 387 0.125 301 1.25 373.5 1 251 1.25 427.5 0.25 243 110 706.5 0.375 435
4986 20 1073.5 30 566.5 20 1180 5 957 1.875 387 0.1875 705 3.75 820 3 771 1.25 427.5 0.375 641.5 37.5 398 0.125 190.5
4987 20 1073.5 50 1020 9.5 800.5 1.5 556.5 5.5 785 0.1875 705 1.25 373.5 1.5 616.5 1.25 427.5 0.25 243 500 1054.5 2.5 827.5
4988 0.5 393.5 50 1020 3.75 335.5 1.5 556.5 1.875 387 0.1875 705 1.25 373.5 1.5 616.5 1.25 427.5 0.25 243 500 1054.5 2.5 827.5
4989 20 1073.5 50 1020 12.5 860 100 1324 9 882.5 0.375 835 1.25 373.5 1 251 1.25 427.5 0.375 641.5 37.5 398 2.5 827.5
4990 0.075 115.5 0.75 269.5 8.5 758 0.5 161 1.875 387 0.125 301 1.25 373.5 1 251 1.25 427.5 0.375 641.5 37.5 398 0.125 190.5
4991 20 1073.5 50 1020 5.5 590 100 1324 1.25 116.5 0.125 301 1.25 373.5 1.5 616.5 1.25 427.5 0.375 641.5 500 1054.5 2.5 827.5
4992 20 1073.5 50 1020 12.5 860 3 847.5 3.75 651.5 0.375 835 1.875 775.5 3 771 5.5 985 0.375 641.5 500 1054.5 2.5 827.5
4993 20 1073.5 50 1020 20 1180 3 847.5 1.875 387 0.1875 705 1.25 373.5 1.5 616.5 1.25 427.5 0.75 850 400 820.5 2.5 827.5
4994 20 1073.5 50 1020 3.75 335.5 1.5 556.5 1.875 387 0.1875 705 1.25 373.5 4.5 836.5 1.25 427.5 0.75 850 500 1054.5 2 605.5
4995 20 1073.5 50 1020 3.75 335.5 0.75 382.5 1.875 387 0.125 301 1.25 373.5 1.5 616.5 1.25 427.5 0.25 243 500 1054.5 0.125 190.5
4996 20 1073.5 50 1020 20 1180 60 1193.5 3.75 651.5 10 1016.5 1.25 373.5 1.5 616.5 1.25 427.5 0.75 850 500 1054.5 2.5 827.5
4997 20 1073.5 0.375 207 20 1180 8 1075.5 1.875 387 0.125 301 100 1083 22.5 1050.5 100 1092 0.25 243 187.5 779 0.125 190.5
4999 20 1073.5 50 1020 20 1180 60 1193.5 7 845 0.125 301 1.25 373.5 1.5 616.5 1.25 427.5 0.375 641.5 110 706.5 2.5 827.5
5000 20 1073.5 50 1020 20 1180 0.5 161 50 1122.5 0.125 301 1.25 373.5 3 771 1.25 427.5 0.25 243 500 1054.5 2.5 827.5
5001 20 1073.5 50 1020 20 1180 0.75 382.5 3.75 651.5 0.125 301 1.875 775.5 1 251 1.25 427.5 0.375 641.5 37.5 398 0.375 435
5002 20 1073.5 50 1020 5.5 590 0.5 161 7 845 0.125 301 1.25 373.5 1.5 616.5 1.25 427.5 0.25 243 500 1054.5 2 605.5
5003 20 1073.5 30 566.5 20 1180 3 847.5 3.75 651.5 0.1875 705 100 1083 12.5 1016.5 100 1092 0.375 641.5 400 820.5 0.125 190.5
5004 3 556 50 1020 20 1180 13 1116 7 845 0.125 301 1.25 373.5 3 771 1.25 427.5 0.25 243 25 193 2 605.5
5005 1.5 475 1.5 446.5 5.5 590 8 1075.5 9 882.5 0.125 301 40 991.5 3 771 3.75 944 0.75 850 37.5 398 0.125 190.5
5006 20 1073.5 50 1020 1.875 117.5 0.75 382.5 NA NA 0.125 301 1.25 373.5 NA NA 1.25 427.5 0.25 243 500 1054.5 2.5 827.5
5007 20 1073.5 50 1020 12.5 860 1.5 556.5 1.875 387 0.1875 705 1.25 373.5 1 251 1.25 427.5 0.25 243 25 193 2.5 827.5
5008 20 1073.5 50 1020 20 1180 8 1075.5 3.75 651.5 0.1875 705 1.875 775.5 1 251 1.25 427.5 0.375 641.5 110 706.5 2.5 827.5
5009 0.5 393.5 50 1020 6.5 646 0.5 161 3.75 651.5 0.125 301 1.25 373.5 1.5 616.5 1.25 427.5 0.25 243 25 193 2.5 827.5
5010 20 1073.5 50 1020 5.5 590 0.5 161 50 1122.5 0.125 301 1.25 373.5 1 251 1.25 427.5 0.25 243 500 1054.5 2 605.5
5011 4.5 657 30 566.5 5.5 590 3 847.5 3.75 651.5 0.125 301 1.25 373.5 1.5 616.5 1.25 427.5 0.25 243 25 193 0.55 463.5
5012 3 556 50 1020 20 1180 3 847.5 3.75 651.5 0.1875 705 1.25 373.5 1 251 1.25 427.5 0.25 243 400 820.5 2.5 827.5
5013 20 1073.5 50 1020 5.5 590 0.75 382.5 1.875 387 0.125 301 100 1083 4.5 836.5 100 1092 0.25 243 75 489 0.55 463.5
5014 3 556 50 1020 6.5 646 8 1075.5 3.75 651.5 0.125 301 5.5 903 1 251 1.875 885 0.25 243 110 706.5 1.25 540.5
5015 20 1073.5 50 1020 9.5 800.5 3 847.5 1.875 387 0.125 301 1.25 373.5 1.5 616.5 1.25 427.5 0.25 243 110 706.5 2 605.5
5016 0.05 28.5 1.5 446.5 8.5 758 60 1193.5 3.75 651.5 0.125 301 1.25 373.5 1.5 616.5 1.25 427.5 0.25 243 25 193 0.125 190.5
5017 20 1073.5 6.5 511 20 1180 1.5 556.5 1.875 387 0.125 301 1.25 373.5 1.5 616.5 1.25 427.5 0.25 243 37.5 398 0.125 190.5
5018 20 1073.5 50 1020 3.75 335.5 0.5 161 3.75 651.5 0.125 301 1.25 373.5 1 251 1.25 427.5 0.25 243 500 1054.5 1.25 540.5
5019 20 1073.5 6.5 511 3.75 335.5 100 1324 3.75 651.5 0.125 301 100 1083 7.5 886 100 1092 0.25 243 110 706.5 0.55 463.5
5020 4.5 657 30 566.5 5.5 590 1.5 556.5 3.75 651.5 0.125 301 1.25 373.5 1 251 1.25 427.5 0.25 243 37.5 398 1.25 540.5
5021 20 1073.5 50 1020 5.5 590 0.5 161 1.875 387 0.125 301 1.25 373.5 1 251 1.25 427.5 0.25 243 110 706.5 0.8125 497.5
5023 3 556 50 1020 5.5 590 0.5 161 35 1064 0.125 301 1.25 373.5 1 251 1.25 427.5 0.25 243 110 706.5 0.9375 510.5
5024 20 1073.5 50 1020 9.5 800.5 18 1157.5 3.75 651.5 0.125 301 1.25 373.5 1.5 616.5 1.25 427.5 0.25 243 75 489 1.25 540.5
5025 20 1073.5 50 1020 20 1180 5 957 5.5 785 0.125 301 1.25 373.5 1.5 616.5 1.25 427.5 0.375 641.5 500 1054.5 0.375 435
5026 20 1073.5 50 1020 20 1180 3 847.5 3.75 651.5 0.125 301 1.25 373.5 1.5 616.5 1.25 427.5 0.75 850 500 1054.5 2.5 827.5
5027 20 1073.5 50 1020 20 1180 5 957 3.75 651.5 0.125 301 100 1083 22.5 1050.5 100 1092 0.75 850 500 1054.5 2 605.5
5028 20 1073.5 50 1020 20 1180 3 847.5 5.5 785 5 963.5 1.875 775.5 1.5 616.5 1.25 427.5 0.375 641.5 500 1054.5 2.5 827.5
5029 20 1073.5 50 1020 20 1180 5 957 1.25 116.5 0.375 835 1.25 373.5 1.5 616.5 1.25 427.5 0.375 641.5 500 1054.5 2.5 827.5
5030 20 1073.5 50 1020 20 1180 5 957 1.875 387 5 963.5 1.25 373.5 1.5 616.5 1.25 427.5 0.375 641.5 500 1054.5 2.5 827.5
5031 20 1073.5 50 1020 12.5 860 60 1193.5 7 845 0.125 301 1.25 373.5 1.5 616.5 1.25 427.5 0.375 641.5 75 489 2.5 827.5
5032 20 1073.5 0.75 269.5 12.5 860 0.5 161 1.25 116.5 5 963.5 1.25 373.5 1.5 616.5 1.25 427.5 0.25 243 25 193 0.125 190.5
5033 20 1073.5 50 1020 12.5 860 1.5 556.5 3.75 651.5 0.125 301 22.5 984 1.5 616.5 1.25 427.5 0.375 641.5 500 1054.5 2.5 827.5
5034 20 1073.5 50 1020 20 1180 3 847.5 17.5 1040 9 990.5 1.875 775.5 4.5 836.5 1.25 427.5 0.75 850 75 489 2.5 827.5
5035 20 1073.5 50 1020 12.5 860 1.5 556.5 50 1122.5 0.125 301 1.25 373.5 1.5 616.5 1.25 427.5 0.75 850 500 1054.5 1.25 540.5
5036 20 1073.5 50 1020 5.5 590 3 847.5 3.75 651.5 0.375 835 1.25 373.5 1.5 616.5 1.25 427.5 0.375 641.5 25 193 1.25 540.5
5037 20 1073.5 50 1020 8.5 758 3 847.5 1.25 116.5 0.125 301 1.25 373.5 1.5 616.5 1.25 427.5 0.375 641.5 25 193 2.5 827.5
5038 20 1073.5 50 1020 12.5 860 5 957 3.75 651.5 0.125 301 1.25 373.5 3 771 1.25 427.5 0.75 850 400 820.5 2 605.5
5039 20 1073.5 50 1020 20 1180 3 847.5 1.875 387 0.125 301 100 1083 22.5 1050.5 100 1092 0.75 850 75 489 0.1875 401.5
5040 20 1073.5 50 1020 8.5 758 0.75 382.5 7 845 0.1875 705 1.25 373.5 3 771 1.25 427.5 0.75 850 25 193 2.5 827.5
5041 20 1073.5 50 1020 20 1180 3 847.5 1.875 387 0.1875 705 1.25 373.5 1.5 616.5 1.25 427.5 0.375 641.5 500 1054.5 2.5 827.5
5042 20 1073.5 50 1020 3.75 335.5 3 847.5 1.875 387 0.125 301 1.25 373.5 1 251 1.25 427.5 0.75 850 25 193 2.5 827.5
5043 20 1073.5 50 1020 12.5 860 3 847.5 1.875 387 0.1875 705 100 1083 7.5 886 100 1092 0.25 243 37.5 398 1.25 540.5
5044 1.5 475 50 1020 6.5 646 1.5 556.5 7 845 0.125 301 1.25 373.5 1.5 616.5 1.25 427.5 0.375 641.5 500 1054.5 2.5 827.5
5045 20 1073.5 50 1020 12.5 860 1.5 556.5 50 1122.5 0.125 301 1.25 373.5 1.5 616.5 1.25 427.5 0.25 243 500 1054.5 2.5 827.5
5046 20 1073.5 50 1020 3.75 335.5 1.5 556.5 50 1122.5 0.125 301 1.25 373.5 1.5 616.5 1.25 427.5 0.75 850 500 1054.5 2.5 827.5
5047 20 1073.5 50 1020 3.75 335.5 100 1324 3.75 651.5 0.125 301 1.25 373.5 1.5 616.5 1.25 427.5 0.75 850 500 1054.5 2 605.5
5048 20 1073.5 50 1020 9.5 800.5 1.5 556.5 1.25 116.5 0.125 301 1.25 373.5 1.5 616.5 1.25 427.5 0.375 641.5 500 1054.5 2.5 827.5
5049 20 1073.5 50 1020 20 1180 100 1324 35 1064 3 940.5 1.875 775.5 75 1101.5 1.875 885 0.25 243 500 1054.5 2.5 827.5
5051 20 1073.5 50 1020 20 1180 13 1116 17.5 1040 5 963.5 100 1083 100 1139 100 1092 0.375 641.5 500 1054.5 2.5 827.5
5052 20 1073.5 50 1020 20 1180 13 1116 7 845 3 940.5 1.875 775.5 4.5 836.5 1.875 885 0.375 641.5 37.5 398 2.5 827.5
5053 20 1073.5 50 1020 20 1180 13 1116 50 1122.5 0.75 884.5 100 1083 4.5 836.5 75 1015.5 7 975.5 500 1054.5 2.5 827.5
5054 20 1073.5 50 1020 20 1180 100 1324 50 1122.5 10 1016.5 100 1083 100 1139 40 1012 10 988 75 489 2.5 827.5
5055 20 1073.5 50 1020 20 1180 13 1116 1.875 387 0.375 835 100 1083 100 1139 100 1092 0.75 850 400 820.5 0.55 463.5
5056 20 1073.5 50 1020 20 1180 13 1116 5.5 785 0.75 884.5 5.5 903 22.5 1050.5 5.5 985 1.5 919.5 500 1054.5 2.5 827.5
5057 20 1073.5 50 1020 20 1180 5 957 12.5 1014 0.1875 705 100 1083 75 1101.5 8 1000 0.375 641.5 500 1054.5 2.5 827.5
5058 20 1073.5 50 1020 20 1180 5 957 9 882.5 0.75 884.5 1.875 775.5 7.5 886 1.875 885 1.5 919.5 500 1054.5 2.5 827.5
5059 20 1073.5 50 1020 20 1180 3 847.5 3.75 651.5 0.125 301 1.875 775.5 1.5 616.5 1.875 885 0.375 641.5 75 489 0.125 190.5
5060 20 1073.5 50 1020 20 1180 100 1324 50 1122.5 10 1016.5 100 1083 40 1084.5 22.5 1008 0.25 243 500 1054.5 2.5 827.5
5061 20 1073.5 6.5 511 9.5 800.5 18 1157.5 50 1122.5 0.1875 705 1.875 775.5 1.5 616.5 1.875 885 0.75 850 37.5 398 2.5 827.5
5062 20 1073.5 50 1020 20 1180 100 1324 50 1122.5 10 1016.5 100 1083 100 1139 100 1092 10 988 500 1054.5 2.5 827.5
5063 20 1073.5 50 1020 12.5 860 60 1193.5 50 1122.5 0.1875 705 3.75 820 7.5 886 3.75 944 0.375 641.5 500 1054.5 2.5 827.5
5065 20 1073.5 50 1020 20 1180 60 1193.5 7 845 0.75 884.5 100 1083 75 1101.5 100 1092 7 975.5 25 193 0.9375 510.5
5066 20 1073.5 50 1020 20 1180 5 957 3.75 651.5 0.1875 705 100 1083 100 1139 100 1092 2.5 949 75 489 0.55 463.5
5067 20 1073.5 50 1020 20 1180 100 1324 50 1122.5 0.1875 705 1.875 775.5 100 1139 1.875 885 0.375 641.5 25 193 2.5 827.5
5068 4.5 657 50 1020 20 1180 60 1193.5 50 1122.5 0.1875 705 100 1083 100 1139 100 1092 1.5 919.5 500 1054.5 2.5 827.5
5069 20 1073.5 50 1020 20 1180 100 1324 50 1122.5 9 990.5 100 1083 100 1139 100 1092 0.75 850 500 1054.5 2.5 827.5
5070 20 1073.5 50 1020 20 1180 18 1157.5 17.5 1040 0.1875 705 1.875 775.5 4.5 836.5 1.25 427.5 0.375 641.5 500 1054.5 2.5 827.5
5071 20 1073.5 50 1020 6.5 646 18 1157.5 17.5 1040 0.75 884.5 8 964.5 100 1139 8 1000 2.5 949 110 706.5 2 605.5
5072 20 1073.5 50 1020 20 1180 18 1157.5 7 845 0.1875 705 8 964.5 100 1139 5.5 985 0.375 641.5 500 1054.5 2.5 827.5
5073 20 1073.5 50 1020 20 1180 18 1157.5 35 1064 0.1875 705 8 964.5 1.5 616.5 3.75 944 0.375 641.5 162.5 768.5 2.5 827.5
5074 20 1073.5 50 1020 20 1180 1.5 556.5 1.875 387 0.75 884.5 1.25 373.5 1 251 1.25 427.5 0.375 641.5 500 1054.5 2.5 827.5
5075 20 1073.5 50 1020 20 1180 1.5 556.5 1.875 387 3 940.5 1.25 373.5 1 251 1.25 427.5 0.375 641.5 110 706.5 2.5 827.5
5076 20 1073.5 0.375 207 3.75 335.5 8 1075.5 1.875 387 0.125 301 1.25 373.5 1 251 1.25 427.5 0.375 641.5 75 489 0.125 190.5
5077 0.075 115.5 1.5 446.5 3.75 335.5 0.5 161 1.875 387 0.1875 705 1.25 373.5 1 251 1.25 427.5 0.375 641.5 75 489 0.125 190.5
5078 20 1073.5 50 1020 20 1180 60 1193.5 1.875 387 0.1875 705 1.25 373.5 1 251 1.25 427.5 0.375 641.5 75 489 2.5 827.5
5079 20 1073.5 50 1020 20 1180 3 847.5 1.875 387 0.1875 705 1.25 373.5 1 251 1.25 427.5 0.375 641.5 500 1054.5 2.5 827.5
5080 20 1073.5 50 1020 20 1180 1.5 556.5 1.875 387 0.1875 705 1.25 373.5 1 251 1.25 427.5 0.375 641.5 110 706.5 2.5 827.5
5081 1.5 475 50 1020 8.5 758 8 1075.5 1.25 116.5 0.75 884.5 1.25 373.5 1 251 1.25 427.5 0.25 243 135 756.5 1.25 540.5
5083 20 1073.5 50 1020 20 1180 8 1075.5 1.875 387 3 940.5 1.25 373.5 1 251 1.25 427.5 0.375 641.5 110 706.5 2 605.5
5084 20 1073.5 50 1020 20 1180 0.75 382.5 1.875 387 0.125 301 1.25 373.5 1 251 1.25 427.5 0.375 641.5 500 1054.5 2 605.5
5085 0.3 353 0.25 83.5 3.75 335.5 0.5 161 1.875 387 0.1875 705 1.25 373.5 1 251 1.25 427.5 0.25 243 75 489 0.125 190.5
5086 0.8 433 50 1020 7.5 695.5 3 847.5 5.5 785 0.1875 705 1.25 373.5 1 251 1.25 427.5 0.375 641.5 500 1054.5 2.5 827.5
5087 3 556 50 1020 12.5 860 100 1324 5.5 785 0.125 301 1.25 373.5 1.5 616.5 1.25 427.5 0.375 641.5 500 1054.5 2 605.5
5088 4.5 657 50 1020 12.5 860 0.75 382.5 1.875 387 0.125 301 1.25 373.5 1 251 1.25 427.5 0.375 641.5 37.5 398 2 605.5
5090 0.5 393.5 0.375 207 3.75 335.5 1.5 556.5 3.75 651.5 0.1875 705 1.25 373.5 1 251 1.25 427.5 0.25 243 110 706.5 0.125 190.5
5091 0.8 433 50 1020 3.75 335.5 0.5 161 3.75 651.5 0.125 301 1.25 373.5 1 251 1.25 427.5 0.25 243 500 1054.5 2.5 827.5
5092 3 556 50 1020 7.5 695.5 0.5 161 5.5 785 0.125 301 1.25 373.5 1 251 1.25 427.5 0.25 243 500 1054.5 1.25 540.5
5093 4.5 657 50 1020 12.5 860 0.5 161 5.5 785 0.125 301 1.25 373.5 1 251 1.25 427.5 0.25 243 500 1054.5 2 605.5
5094 20 1073.5 30 566.5 20 1180 100 1324 3.75 651.5 0.375 835 100 1083 4.5 836.5 100 1092 0.25 243 500 1054.5 0.1875 401.5
5095 3 556 50 1020 3.75 335.5 0.5 161 3.75 651.5 0.125 301 1.25 373.5 1 251 1.25 427.5 0.25 243 75 489 2 605.5
5096 20 1073.5 50 1020 20 1180 1.5 556.5 3.75 651.5 0.1875 705 1.25 373.5 4.5 836.5 1.25 427.5 0.75 850 500 1054.5 2 605.5
5097 20 1073.5 50 1020 1.875 117.5 5 957 1.875 387 0.125 301 1.25 373.5 1 251 1.25 427.5 0.25 243 25 193 1.25 540.5
5098 20 1073.5 50 1020 20 1180 60 1193.5 1.875 387 0.125 301 1.25 373.5 1 251 1.25 427.5 0.25 243 400 820.5 0.1875 401.5
5099 20 1073.5 50 1020 20 1180 0.75 382.5 3.75 651.5 0.125 301 1.25 373.5 1 251 1.25 427.5 0.375 641.5 37.5 398 2 605.5
5100 20 1073.5 50 1020 20 1180 60 1193.5 1.25 116.5 0.125 301 100 1083 40 1084.5 100 1092 0.25 243 187.5 779 2.5 827.5
5101 20 1073.5 50 1020 20 1180 60 1193.5 17.5 1040 0.125 301 100 1083 100 1139 100 1092 0.25 243 500 1054.5 2.5 827.5
5102 20 1073.5 50 1020 8.5 758 60 1193.5 3.75 651.5 0.125 301 100 1083 12.5 1016.5 100 1092 0.25 243 25 193 2 605.5
5103 20 1073.5 50 1020 20 1180 100 1324 3.75 651.5 10 1016.5 1.25 373.5 40 1084.5 1.25 427.5 0.375 641.5 250 792.5 2.5 827.5
5104 20 1073.5 50 1020 20 1180 1.5 556.5 1.875 387 10 1016.5 100 1083 12.5 1016.5 100 1092 0.375 641.5 500 1054.5 0.125 190.5
5105 20 1073.5 50 1020 20 1180 5 957 17.5 1040 0.1875 705 1.25 373.5 1.5 616.5 1.25 427.5 0.375 641.5 25 193 2.5 827.5
5106 20 1073.5 6.5 511 9.5 800.5 1.5 556.5 3.75 651.5 0.1875 705 1.25 373.5 1.5 616.5 1.25 427.5 0.375 641.5 37.5 398 0.125 190.5
5107 20 1073.5 2.5 475.5 3.75 335.5 0.5 161 3.75 651.5 0.1875 705 1.25 373.5 1.5 616.5 1.25 427.5 0.375 641.5 500 1054.5 0.125 190.5
5108 4.5 657 50 1020 9.5 800.5 8 1075.5 7 845 0.125 301 1.25 373.5 3 771 1.25 427.5 0.375 641.5 500 1054.5 2 605.5
5109 20 1073.5 50 1020 9.5 800.5 60 1193.5 1.875 387 0.1875 705 1.25 373.5 1 251 1.25 427.5 0.375 641.5 400 820.5 2 605.5
5110 20 1073.5 50 1020 9.5 800.5 1.5 556.5 1.875 387 0.1875 705 1.25 373.5 3 771 1.25 427.5 0.375 641.5 75 489 2 605.5
5111 20 1073.5 50 1020 20 1180 13 1116 5.5 785 0.1875 705 3.75 820 40 1084.5 1.25 427.5 0.75 850 500 1054.5 0.125 190.5
5112 20 1073.5 50 1020 9.5 800.5 5 957 1.875 387 0.375 835 1.875 775.5 4.5 836.5 1.875 885 0.75 850 25 193 0.1875 401.5
5113 20 1073.5 50 1020 8.5 758 3 847.5 3.75 651.5 0.1875 705 100 1083 22.5 1050.5 100 1092 0.375 641.5 75 489 2.5 827.5
5114 20 1073.5 50 1020 20 1180 1.5 556.5 1.25 116.5 10 1016.5 1.25 373.5 1 251 1.25 427.5 0.25 243 135 756.5 2.5 827.5
5115 3 556 50 1020 8.5 758 3 847.5 1.875 387 0.1875 705 1.25 373.5 1 251 1.25 427.5 0.25 243 500 1054.5 2 605.5
5116 0.15 200.5 0.25 83.5 6.5 646 0.5 161 1.25 116.5 0.125 301 1.25 373.5 1 251 1.25 427.5 0.25 243 25 193 0.125 190.5
5117 20 1073.5 30 566.5 8.5 758 1.5 556.5 9 882.5 0.1875 705 1.25 373.5 1.5 616.5 1.25 427.5 0.375 641.5 500 1054.5 0.1875 401.5
5118 20 1073.5 30 566.5 8.5 758 5 957 3.75 651.5 10 1016.5 100 1083 12.5 1016.5 100 1092 0.375 641.5 500 1054.5 0.375 435
5119 4.5 657 50 1020 8.5 758 0.75 382.5 35 1064 0.125 301 1.25 373.5 1.5 616.5 1.25 427.5 0.375 641.5 500 1054.5 2 605.5
5120 20 1073.5 1.5 446.5 8.5 758 1.5 556.5 1.875 387 0.1875 705 1.25 373.5 1.5 616.5 1.25 427.5 0.375 641.5 500 1054.5 0.125 190.5
5121 20 1073.5 50 1020 8.5 758 1.5 556.5 1.25 116.5 0.125 301 1.25 373.5 1 251 1.25 427.5 0.25 243 75 489 1.25 540.5
5122 20 1073.5 50 1020 12.5 860 1.5 556.5 1.25 116.5 9 990.5 1.25 373.5 1 251 1.25 427.5 0.25 243 135 756.5 2 605.5
5123 20 1073.5 50 1020 8.5 758 0.5 161 1.875 387 0.1875 705 1.25 373.5 1.5 616.5 1.25 427.5 0.375 641.5 135 756.5 2.5 827.5
5124 20 1073.5 50 1020 9.5 800.5 0.5 161 1.875 387 5 963.5 100 1083 12.5 1016.5 100 1092 0.25 243 500 1054.5 2.5 827.5
5125 20 1073.5 50 1020 8.5 758 8 1075.5 1.875 387 10 1016.5 3.75 820 1.5 616.5 1.25 427.5 0.375 641.5 500 1054.5 2.5 827.5
5126 20 1073.5 50 1020 12.5 860 8 1075.5 5.5 785 0.125 301 1.25 373.5 1.5 616.5 1.25 427.5 0.375 641.5 187.5 779 2.5 827.5
5127 20 1073.5 50 1020 8.5 758 8 1075.5 3.75 651.5 0.1875 705 1.25 373.5 1 251 1.25 427.5 0.375 641.5 500 1054.5 2.5 827.5
5128 20 1073.5 50 1020 20 1180 100 1324 3.75 651.5 0.1875 705 5.5 903 4.5 836.5 5.5 985 0.375 641.5 250 792.5 2 605.5
5129 20 1073.5 30 566.5 20 1180 0.75 382.5 3.75 651.5 0.125 301 100 1083 3 771 100 1092 0.25 243 500 1054.5 0.1875 401.5
5130 0.8 433 1.5 446.5 8.5 758 0.75 382.5 35 1064 0.125 301 1.25 373.5 1.5 616.5 1.25 427.5 0.375 641.5 400 820.5 0.125 190.5
5131 1.5 475 50 1020 12.5 860 100 1324 5.5 785 3 940.5 1.25 373.5 1.5 616.5 1.25 427.5 0.375 641.5 37.5 398 2 605.5
5132 20 1073.5 50 1020 9.5 800.5 1.5 556.5 1.875 387 0.125 301 1.25 373.5 1.5 616.5 1.25 427.5 0.375 641.5 400 820.5 1.25 540.5
5133 4.5 657 50 1020 9.5 800.5 100 1324 1.875 387 0.125 301 1.25 373.5 1.5 616.5 1.25 427.5 0.375 641.5 187.5 779 0.375 435
5134 20 1073.5 50 1020 3.75 335.5 1.5 556.5 1.25 116.5 0.125 301 8 964.5 4.5 836.5 8 1000 0.375 641.5 500 1054.5 0.1875 401.5
5135 20 1073.5 50 1020 20 1180 3 847.5 3.75 651.5 5 963.5 1.25 373.5 1 251 1.25 427.5 0.375 641.5 500 1054.5 2 605.5
5136 20 1073.5 30 566.5 20 1180 100 1324 5.5 785 0.1875 705 100 1083 12.5 1016.5 100 1092 0.75 850 25 193 0.125 190.5
5137 20 1073.5 50 1020 20 1180 6 1011 50 1122.5 0.75 884.5 100 1083 100 1139 NA NA NA NA 100 595 NA NA
5138 4.5 657 30 566.5 20 1180 3 847.5 5.5 785 5 963.5 1.25 373.5 1.5 616.5 1.25 427.5 0.75 850 110 706.5 1.25 540.5
5139 20 1073.5 50 1020 20 1180 6 1011 50 1122.5 0.75 884.5 100 1083 100 1139 NA NA NA NA 500 1054.5 2.5 827.5
5140 0.5 393.5 50 1020 12.5 860 60 1193.5 5.5 785 0.1875 705 1.25 373.5 1 251 1.25 427.5 0.375 641.5 400 820.5 2 605.5
5141 20 1073.5 50 1020 12.5 860 0.5 161 9 882.5 0.125 301 1.25 373.5 1 251 1.25 427.5 0.25 243 75 489 2.5 827.5
5142 20 1073.5 50 1020 20 1180 0.5 161 1.875 387 0.125 301 1.25 373.5 1 251 1.25 427.5 0.25 243 25 193 2 605.5
5143 20 1073.5 50 1020 12.5 860 1.5 556.5 3.75 651.5 0.125 301 1.25 373.5 1.5 616.5 1.25 427.5 0.25 243 500 1054.5 2 605.5
5145 20 1073.5 50 1020 20 1180 60 1193.5 5.5 785 0.1875 705 1.25 373.5 1 251 1.25 427.5 0.375 641.5 500 1054.5 1.25 540.5
5146 20 1073.5 50 1020 20 1180 5 957 50 1122.5 0.1875 705 1.875 775.5 1 251 1.25 427.5 0.375 641.5 500 1054.5 2.5 827.5
5147 20 1073.5 30 566.5 20 1180 100 1324 1.875 387 3 940.5 100 1083 4.5 836.5 100 1092 0.375 641.5 75 489 0.125 190.5
5148 1.5 475 50 1020 6.5 646 3 847.5 5.5 785 0.125 301 1.25 373.5 1.5 616.5 1.25 427.5 0.375 641.5 25 193 2.5 827.5
5149 20 1073.5 50 1020 12.5 860 0.5 161 5.5 785 0.125 301 1.25 373.5 1 251 1.25 427.5 0.25 243 500 1054.5 2.5 827.5
5150 20 1073.5 50 1020 8.5 758 0.75 382.5 7 845 0.125 301 1.25 373.5 3 771 1.25 427.5 3.5 962.5 500 1054.5 2.5 827.5
5151 3 556 50 1020 3.75 335.5 1.5 556.5 1.875 387 0.1875 705 1.25 373.5 1.5 616.5 1.25 427.5 0.75 850 500 1054.5 2 605.5
5152 20 1073.5 50 1020 20 1180 0.75 382.5 7 845 0.75 884.5 1.25 373.5 1.5 616.5 1.25 427.5 0.375 641.5 400 820.5 2.5 827.5
5153 20 1073.5 50 1020 8.5 758 3 847.5 1.25 116.5 0.1875 705 1.25 373.5 3 771 1.25 427.5 0.75 850 75 489 2 605.5
5154 20 1073.5 50 1020 12.5 860 1.5 556.5 9 882.5 0.1875 705 1.25 373.5 1 251 1.25 427.5 0.75 850 187.5 779 2.5 827.5
5155 20 1073.5 50 1020 20 1180 5 957 1.875 387 0.1875 705 100 1083 22.5 1050.5 100 1092 0.75 850 25 193 0.1875 401.5
5156 0.3 353 1.5 446.5 5.5 590 3 847.5 1.25 116.5 0.1875 705 1.25 373.5 1.5 616.5 1.25 427.5 0.75 850 500 1054.5 0.55 463.5
5157 20 1073.5 50 1020 20 1180 60 1193.5 3.75 651.5 0.1875 705 1.25 373.5 1 251 1.25 427.5 0.75 850 250 792.5 2.5 827.5
5158 20 1073.5 50 1020 20 1180 100 1324 1.875 387 5 963.5 100 1083 12.5 1016.5 100 1092 0.375 641.5 500 1054.5 2.5 827.5
5159 20 1073.5 30 566.5 20 1180 5 957 3.75 651.5 0.1875 705 100 1083 40 1084.5 100 1092 1.5 919.5 250 792.5 0.125 190.5
5160 20 1073.5 50 1020 20 1180 100 1324 1.875 387 5 963.5 1.25 373.5 1 251 1.25 427.5 0.375 641.5 25 193 2.5 827.5
5161 20 1073.5 30 566.5 20 1180 5 957 1.875 387 0.375 835 100 1083 40 1084.5 100 1092 0.375 641.5 37.5 398 0.125 190.5
5162 3 556 50 1020 12.5 860 60 1193.5 3.75 651.5 0.125 301 1.25 373.5 1 251 1.25 427.5 0.375 641.5 500 1054.5 2.5 827.5
5163 20 1073.5 50 1020 20 1180 1.5 556.5 1.875 387 0.1875 705 1.25 373.5 1.5 616.5 1.25 427.5 0.75 850 25 193 2.5 827.5
5164 20 1073.5 50 1020 9.5 800.5 1.5 556.5 1.25 116.5 0.1875 705 1.25 373.5 1 251 1.25 427.5 0.75 850 110 706.5 2.5 827.5
5165 20 1073.5 50 1020 20 1180 1.5 556.5 1.25 116.5 0.125 301 1.25 373.5 1.5 616.5 1.25 427.5 0.375 641.5 500 1054.5 2.5 827.5
5166 20 1073.5 50 1020 20 1180 100 1324 12.5 1014 5 963.5 1.25 373.5 3 771 1.25 427.5 0.75 850 37.5 398 2.5 827.5
5168 20 1073.5 50 1020 20 1180 100 1324 1.875 387 0.125 301 1.25 373.5 1 251 1.25 427.5 0.375 641.5 500 1054.5 2.5 827.5
5169 20 1073.5 50 1020 20 1180 1.5 556.5 1.25 116.5 0.1875 705 3.75 820 1.5 616.5 1.25 427.5 0.375 641.5 500 1054.5 2.5 827.5
5170 20 1073.5 50 1020 20 1180 3 847.5 1.25 116.5 0.125 301 1.25 373.5 1.5 616.5 1.25 427.5 0.375 641.5 110 706.5 1.25 540.5
5171 20 1073.5 50 1020 20 1180 1.5 556.5 3.75 651.5 5 963.5 1.25 373.5 1.5 616.5 1.25 427.5 0.25 243 500 1054.5 1.25 540.5
5172 20 1073.5 50 1020 20 1180 8 1075.5 3.75 651.5 0.1875 705 1.25 373.5 4.5 836.5 1.25 427.5 0.75 850 500 1054.5 2.5 827.5
5173 20 1073.5 4 494.5 20 1180 100 1324 1.875 387 0.125 301 1.25 373.5 1 251 1.25 427.5 0.375 641.5 500 1054.5 0.125 190.5
5174 20 1073.5 50 1020 20 1180 1.5 556.5 1.25 116.5 0.1875 705 1.25 373.5 1.5 616.5 1.25 427.5 0.375 641.5 250 792.5 2.5 827.5
5175 20 1073.5 50 1020 20 1180 1.5 556.5 1.25 116.5 0.125 301 1.25 373.5 1 251 1.25 427.5 0.375 641.5 25 193 2.5 827.5
5176 1.5 475 50 1020 8.5 758 0.5 161 3.75 651.5 0.125 301 1.25 373.5 1.5 616.5 1.25 427.5 0.375 641.5 500 1054.5 2.5 827.5
5177 20 1073.5 30 566.5 20 1180 3 847.5 1.25 116.5 0.125 301 100 1083 7.5 886 100 1092 0.375 641.5 37.5 398 0.1875 401.5
5178 20 1073.5 30 566.5 20 1180 5 957 1.875 387 10 1016.5 100 1083 22.5 1050.5 100 1092 0.25 243 75 489 0.375 435
5179 20 1073.5 0.375 207 20 1180 100 1324 1.875 387 0.125 301 1.25 373.5 1 251 1.25 427.5 0.375 641.5 25 193 0.125 190.5
5180 20 1073.5 50 1020 20 1180 1.5 556.5 1.875 387 0.125 301 1.25 373.5 1 251 1.25 427.5 0.25 243 25 193 2.5 827.5
5181 20 1073.5 50 1020 20 1180 100 1324 1.25 116.5 0.125 301 1.25 373.5 1 251 1.25 427.5 0.25 243 110 706.5 0.1875 401.5
5182 20 1073.5 50 1020 20 1180 100 1324 3.75 651.5 0.125 301 1.25 373.5 1 251 1.25 427.5 0.375 641.5 162.5 768.5 2.5 827.5
5183 0.075 115.5 0.75 269.5 3.75 335.5 3 847.5 3.75 651.5 0.125 301 1.25 373.5 1 251 1.25 427.5 0.25 243 25 193 0.125 190.5
5184 20 1073.5 50 1020 9.5 800.5 8 1075.5 7 845 10 1016.5 22.5 984 7.5 886 100 1092 0.375 641.5 110 706.5 2.5 827.5
5185 20 1073.5 50 1020 9.5 800.5 3 847.5 1.875 387 0.125 301 1.25 373.5 1.5 616.5 1.25 427.5 0.375 641.5 500 1054.5 2 605.5
5186 1.5 475 50 1020 8.5 758 0.75 382.5 1.875 387 0.125 301 1.25 373.5 1 251 1.25 427.5 0.375 641.5 500 1054.5 2.5 827.5
5187 20 1073.5 50 1020 20 1180 3 847.5 1.875 387 0.375 835 1.25 373.5 1.5 616.5 1.25 427.5 0.375 641.5 500 1054.5 2.5 827.5
5188 20 1073.5 50 1020 20 1180 5 957 3.75 651.5 0.1875 705 1.25 373.5 1.5 616.5 1.25 427.5 0.25 243 500 1054.5 2.5 827.5
5189 4.5 657 1.5 446.5 5.5 590 8 1075.5 7 845 0.1875 705 1.25 373.5 3 771 1.25 427.5 0.75 850 25 193 0.125 190.5
5190 20 1073.5 50 1020 20 1180 100 1324 1.875 387 0.125 301 1.25 373.5 1 251 1.25 427.5 0.375 641.5 110 706.5 2 605.5
5191 20 1073.5 50 1020 6.5 646 3 847.5 50 1122.5 0.125 301 1.875 775.5 1.5 616.5 1.25 427.5 0.375 641.5 75 489 0.55 463.5
5192 20 1073.5 0.75 269.5 20 1180 3 847.5 1.25 116.5 0.1875 705 1.25 373.5 1.5 616.5 1.25 427.5 0.375 641.5 25 193 0.125 190.5
5193 20 1073.5 50 1020 20 1180 1.5 556.5 17.5 1040 0.1875 705 1.25 373.5 1 251 1.25 427.5 0.75 850 500 1054.5 2.5 827.5
5194 20 1073.5 50 1020 20 1180 5 957 7 845 10 1016.5 5.5 903 4.5 836.5 5.5 985 1.5 919.5 500 1054.5 2.5 827.5
5195 4.5 657 50 1020 20 1180 100 1324 7 845 1.5 917.5 5.5 903 1.5 616.5 1.875 885 1.5 919.5 NA NA 2.5 827.5
5196 20 1073.5 50 1020 8.5 758 100 1324 5.5 785 0.75 884.5 100 1083 100 1139 100 1092 0.75 850 37.5 398 0.1875 401.5
5197 20 1073.5 0.25 83.5 20 1180 100 1324 1.875 387 0.125 301 1.25 373.5 1.5 616.5 1.25 427.5 0.375 641.5 110 706.5 0.125 190.5
5198 20 1073.5 50 1020 20 1180 8 1075.5 1.875 387 0.375 835 1.25 373.5 1.5 616.5 1.25 427.5 0.375 641.5 25 193 2.5 827.5
5199 20 1073.5 50 1020 20 1180 3 847.5 12.5 1014 10 1016.5 1.25 373.5 3 771 1.25 427.5 0.75 850 500 1054.5 0.375 435
5200 20 1073.5 50 1020 20 1180 100 1324 1.875 387 10 1016.5 1.25 373.5 3 771 1.25 427.5 0.375 641.5 400 820.5 2.5 827.5
5201 20 1073.5 50 1020 20 1180 3 847.5 7 845 0.75 884.5 1.25 373.5 1 251 1.25 427.5 1.5 919.5 110 706.5 0.675 486
5202 20 1073.5 50 1020 20 1180 1.5 556.5 3.75 651.5 10 1016.5 1.25 373.5 1.5 616.5 1.25 427.5 0.75 850 500 1054.5 2.5 827.5
5203 20 1073.5 50 1020 20 1180 100 1324 3.75 651.5 10 1016.5 1.25 373.5 1.5 616.5 1.25 427.5 0.75 850 500 1054.5 0.125 190.5
5204 4.5 657 1.5 446.5 20 1180 3 847.5 7 845 0.75 884.5 8 964.5 7.5 886 3.75 944 1.5 919.5 135 756.5 0.125 190.5
5206 20 1073.5 50 1020 20 1180 100 1324 1.25 116.5 10 1016.5 1.25 373.5 1 251 1.25 427.5 0.25 243 500 1054.5 2.5 827.5
5207 20 1073.5 50 1020 20 1180 5 957 3.75 651.5 0.125 301 1.25 373.5 1 251 1.25 427.5 0.25 243 25 193 2 605.5
5208 20 1073.5 50 1020 20 1180 1.5 556.5 35 1064 0.125 301 1.25 373.5 7.5 886 1.25 427.5 0.25 243 500 1054.5 2 605.5
5210 20 1073.5 1.5 446.5 12.5 860 0.75 382.5 1.875 387 5 963.5 12.5 977.5 4.5 836.5 5.5 985 0.25 243 25 193 0.125 190.5
5211 20 1073.5 4 494.5 20 1180 3 847.5 1.875 387 0.1875 705 1.25 373.5 1.5 616.5 1.25 427.5 0.375 641.5 25 193 0.125 190.5
5213 0.15 200.5 50 1020 12.5 860 60 1193.5 12.5 1014 0.125 301 1.25 373.5 1 251 1.25 427.5 0.75 850 500 1054.5 0.55 463.5
5214 20 1073.5 50 1020 20 1180 100 1324 10 945.5 0.125 301 5 863.5 10 956 NA NA NA NA 100 595 NA NA
5215 3 556 50 1020 12.5 860 3 847.5 1.875 387 0.1875 705 1.25 373.5 1 251 1.25 427.5 0.25 243 500 1054.5 2 605.5
5216 20 1073.5 50 1020 20 1180 3 847.5 3.75 651.5 0.125 301 1.25 373.5 1.5 616.5 1.25 427.5 0.25 243 25 193 0.1875 401.5
5218 20 1073.5 30 566.5 20 1180 5 957 1.875 387 0.125 301 100 1083 100 1139 100 1092 0.25 243 37.5 398 0.1875 401.5
5219 20 1073.5 30 566.5 20 1180 0.5 161 35 1064 0.125 301 1.25 373.5 1 251 1.25 427.5 0.25 243 500 1054.5 0.125 190.5
5221 20 1073.5 50 1020 20 1180 1.5 556.5 35 1064 0.1875 705 100 1083 12.5 1016.5 100 1092 0.375 641.5 500 1054.5 0.8125 497.5
5222 20 1073.5 50 1020 5.5 590 3 847.5 1.875 387 0.125 301 1.25 373.5 1 251 1.25 427.5 0.375 641.5 110 706.5 0.55 463.5
5223 20 1073.5 30 566.5 20 1180 3 847.5 3.75 651.5 5 963.5 100 1083 22.5 1050.5 100 1092 0.375 641.5 75 489 0.375 435
5224 20 1073.5 50 1020 12.5 860 8 1075.5 1.875 387 0.75 884.5 1.25 373.5 1.5 616.5 1.25 427.5 0.375 641.5 75 489 2 605.5
5225 20 1073.5 30 566.5 20 1180 100 1324 17.5 1040 0.75 884.5 100 1083 3 771 100 1092 0.375 641.5 500 1054.5 1.25 540.5
5226 4.5 657 1.5 446.5 5.5 590 100 1324 3.75 651.5 0.1875 705 1.25 373.5 1.5 616.5 1.25 427.5 0.25 243 25 193 0.125 190.5
5227 20 1073.5 50 1020 20 1180 18 1157.5 3.75 651.5 0.375 835 100 1083 40 1084.5 100 1092 0.75 850 110 706.5 0.1875 401.5
5228 20 1073.5 50 1020 12.5 860 3 847.5 1.875 387 0.75 884.5 1.25 373.5 3 771 1.25 427.5 0.375 641.5 162.5 768.5 0.9375 510.5
5229 4.5 657 50 1020 20 1180 5 957 3.75 651.5 0.1875 705 1.25 373.5 4.5 836.5 1.25 427.5 0.375 641.5 162.5 768.5 1.25 540.5
5230 20 1073.5 50 1020 20 1180 18 1157.5 3.75 651.5 0.375 835 100 1083 75 1101.5 100 1092 0.75 850 500 1054.5 0.1875 401.5
5231 0.15 200.5 1.5 446.5 3.75 335.5 0.75 382.5 1.875 387 0.125 301 1.25 373.5 3 771 1.25 427.5 0.75 850 25 193 0.125 190.5
5232 20 1073.5 50 1020 20 1180 100 1324 50 1122.5 5 963.5 3.75 820 100 1139 1.875 885 7 975.5 500 1054.5 2.5 827.5
5233 0.5 393.5 50 1020 20 1180 100 1324 9 882.5 7 983 1.25 373.5 40 1084.5 1.25 427.5 2.5 949 37.5 398 2.5 827.5
5234 20 1073.5 50 1020 20 1180 100 1324 50 1122.5 10 1016.5 22.5 984 100 1139 100 1092 10 988 500 1054.5 0.8125 497.5
5235 20 1073.5 50 1020 20 1180 0.75 382.5 1.875 387 0.1875 705 1.25 373.5 1 251 1.25 427.5 2.5 949 25 193 2.5 827.5
5236 20 1073.5 50 1020 20 1180 5 957 1.875 387 0.75 884.5 5.5 903 4.5 836.5 5.5 985 1.5 919.5 500 1054.5 2.5 827.5
5238 20 1073.5 50 1020 5.5 590 18 1157.5 5.5 785 0.1875 705 1.25 373.5 1 251 1.25 427.5 0.75 850 500 1054.5 0.1875 401.5
5239 1.5 475 50 1020 5.5 590 1.5 556.5 5.5 785 0.125 301 1.25 373.5 1.5 616.5 1.25 427.5 0.25 243 75 489 0.8125 497.5
5240 3 556 4 494.5 1.875 117.5 0.5 161 5.5 785 0.125 301 1.25 373.5 1 251 1.25 427.5 0.375 641.5 100 595 0.125 190.5
5241 20 1073.5 2.5 475.5 8.5 758 0.5 161 50 1122.5 0.125 301 1.25 373.5 1 251 1.25 427.5 2.5 949 110 706.5 0.125 190.5
5242 20 1073.5 50 1020 20 1180 8 1075.5 7 845 0.125 301 1.25 373.5 3 771 1.25 427.5 0.375 641.5 500 1054.5 2.5 827.5
5243 20 1073.5 50 1020 9.5 800.5 3 847.5 3.75 651.5 0.125 301 1.25 373.5 1.5 616.5 1.25 427.5 0.375 641.5 110 706.5 2.5 827.5
5244 0.8 433 2.5 475.5 5.5 590 0.75 382.5 7 845 0.1875 705 1.25 373.5 1.5 616.5 1.25 427.5 0.375 641.5 25 193 0.125 190.5
5245 0.8 433 50 1020 6.5 646 1.5 556.5 7 845 0.75 884.5 1.25 373.5 1.5 616.5 1.25 427.5 0.375 641.5 110 706.5 2 605.5
5246 20 1073.5 50 1020 20 1180 8 1075.5 12.5 1014 0.1875 705 1.25 373.5 3 771 1.25 427.5 0.75 850 500 1054.5 2.5 827.5
5247 20 1073.5 50 1020 9.5 800.5 8 1075.5 3.75 651.5 1.5 917.5 8 964.5 3 771 1.25 427.5 0.75 850 500 1054.5 0.125 190.5
5248 20 1073.5 50 1020 8.5 758 100 1324 7 845 0.125 301 100 1083 75 1101.5 100 1092 0.75 850 500 1054.5 2 605.5
5249 20 1073.5 50 1020 6.5 646 0.75 382.5 1.875 387 0.125 301 1.25 373.5 1.5 616.5 1.25 427.5 0.375 641.5 400 820.5 2 605.5
5250 20 1073.5 50 1020 8.5 758 3 847.5 5.5 785 0.125 301 1.25 373.5 1.5 616.5 1.25 427.5 0.375 641.5 500 1054.5 2.5 827.5
5251 20 1073.5 50 1020 20 1180 60 1193.5 1.875 387 0.125 301 22.5 984 3 771 1.875 885 0.375 641.5 500 1054.5 2 605.5
5252 20 1073.5 50 1020 20 1180 1.5 556.5 7 845 5 963.5 1.25 373.5 3 771 1.25 427.5 2.5 949 500 1054.5 2.5 827.5
5253 20 1073.5 50 1020 20 1180 100 1324 7 845 0.75 884.5 5.5 903 7.5 886 5.5 985 1.5 919.5 500 1054.5 2.5 827.5
5254 20 1073.5 6.5 511 8.5 758 8 1075.5 5.5 785 9 990.5 40 991.5 100 1139 75 1015.5 3.5 962.5 25 193 0.675 486
5255 20 1073.5 50 1020 20 1180 100 1324 50 1122.5 10 1016.5 100 1083 100 1139 100 1092 10 988 500 1054.5 2.5 827.5
5256 20 1073.5 50 1020 20 1180 100 1324 7 845 0.375 835 5.5 903 3 771 5.5 985 10 988 250 792.5 2.5 827.5
5257 20 1073.5 50 1020 20 1180 100 1324 50 1122.5 10 1016.5 100 1083 75 1101.5 100 1092 10 988 500 1054.5 2.5 827.5
5258 20 1073.5 50 1020 20 1180 8 1075.5 7 845 10 1016.5 100 1083 100 1139 100 1092 5 968 75 489 0.1875 401.5
5259 20 1073.5 50 1020 20 1180 100 1324 50 1122.5 10 1016.5 8 964.5 40 1084.5 100 1092 7 975.5 400 820.5 2.5 827.5
5260 20 1073.5 50 1020 20 1180 100 1324 12.5 1014 0.125 301 22.5 984 1.5 616.5 100 1092 5 968 500 1054.5 2.5 827.5
5261 20 1073.5 50 1020 20 1180 100 1324 7 845 1.5 917.5 8 964.5 7.5 886 8 1000 2.5 949 25 193 2.5 827.5
5262 20 1073.5 50 1020 20 1180 18 1157.5 7 845 1.5 917.5 100 1083 40 1084.5 100 1092 2.5 949 37.5 398 2 605.5
5263 20 1073.5 30 566.5 20 1180 8 1075.5 7 845 0.75 884.5 8 964.5 12.5 1016.5 8 1000 2.5 949 75 489 0.9375 510.5
5264 0.5 393.5 50 1020 8.5 758 1.5 556.5 1.875 387 0.1875 705 1.25 373.5 1 251 1.25 427.5 0.375 641.5 135 756.5 1.25 540.5
5265 20 1073.5 50 1020 NA NA 1.5 556.5 5.5 785 0.1875 705 1.25 373.5 1 251 1.25 427.5 0.375 641.5 500 1054.5 2.5 827.5
5266 20 1073.5 30 566.5 12.5 860 3 847.5 1.875 387 10 1016.5 1.875 775.5 1.5 616.5 1.25 427.5 0.75 850 187.5 779 0.125 190.5
5267 20 1073.5 50 1020 20 1180 0.5 161 17.5 1040 0.375 835 1.25 373.5 1 251 1.25 427.5 0.25 243 500 1054.5 0.1875 401.5
5268 20 1073.5 50 1020 3.75 335.5 0.5 161 3.75 651.5 0.125 301 1.25 373.5 1 251 1.25 427.5 0.25 243 500 1054.5 2.5 827.5
5269 20 1073.5 30 566.5 20 1180 1.5 556.5 5.5 785 7 983 1.25 373.5 1 251 1.25 427.5 0.75 850 400 820.5 0.125 190.5
5270 20 1073.5 50 1020 12.5 860 1.5 556.5 50 1122.5 0.125 301 1.25 373.5 1.5 616.5 1.25 427.5 0.25 243 500 1054.5 1.25 540.5
5271 20 1073.5 30 566.5 20 1180 5 957 1.875 387 0.375 835 1.25 373.5 1 251 1.25 427.5 0.25 243 500 1054.5 0.125 190.5
5272 3 556 50 1020 3.75 335.5 0.75 382.5 35 1064 0.125 301 1.25 373.5 1 251 1.25 427.5 0.25 243 500 1054.5 0.55 463.5
5273 4.5 657 50 1020 20 1180 8 1075.5 3.75 651.5 0.125 301 1.25 373.5 1.5 616.5 1.25 427.5 0.25 243 500 1054.5 2 605.5
5274 20 1073.5 50 1020 20 1180 5 957 9 882.5 0.1875 705 3.75 820 1 251 1.25 427.5 0.75 850 37.5 398 0.675 486
5275 20 1073.5 50 1020 20 1180 5 957 3.75 651.5 0.1875 705 100 1083 12.5 1016.5 100 1092 0.75 850 37.5 398 0.125 190.5
5276 4.5 657 2.5 475.5 7.5 695.5 3 847.5 7 845 0.125 301 100 1083 3 771 100 1092 0.375 641.5 NA NA 0.375 435
5277 0.3 353 1.5 446.5 6.5 646 0.75 382.5 1.875 387 0.125 301 5.5 903 3 771 5.5 985 0.375 641.5 25 193 0.125 190.5
5278 20 1073.5 50 1020 6.5 646 8 1075.5 3.75 651.5 0.125 301 1.25 373.5 1.5 616.5 1.25 427.5 0.25 243 250 792.5 0.9375 510.5
5279 20 1073.5 0.25 83.5 20 1180 1.5 556.5 3.75 651.5 0.125 301 1.25 373.5 1.5 616.5 1.25 427.5 0.375 641.5 25 193 0.125 190.5
5280 3 556 50 1020 12.5 860 100 1324 1.25 116.5 0.125 301 1.25 373.5 1 251 1.25 427.5 0.375 641.5 NA NA 2.5 827.5
5281 0.8 433 1.5 446.5 6.5 646 18 1157.5 7 845 0.1875 705 1.875 775.5 1 251 1.25 427.5 0.75 850 25 193 0.125 190.5
5282 4.5 657 50 1020 6.5 646 0.75 382.5 1.875 387 0.125 301 8 964.5 1 251 1.25 427.5 0.375 641.5 25 193 1.25 540.5
5283 0.8 433 1.5 446.5 12.5 860 3 847.5 3.75 651.5 1.5 917.5 8 964.5 4.5 836.5 22.5 1008 0.375 641.5 110 706.5 0.375 435
5284 0.8 433 2.5 475.5 5.5 590 3 847.5 12.5 1014 0.1875 705 1.875 775.5 3 771 1.25 427.5 0.75 850 37.5 398 0.675 486
5285 20 1073.5 50 1020 7.5 695.5 8 1075.5 3.75 651.5 0.75 884.5 12.5 977.5 1.5 616.5 1.875 885 0.25 243 110 706.5 0.8125 497.5
5286 20 1073.5 50 1020 7.5 695.5 8 1075.5 3.75 651.5 0.1875 705 5.5 903 3 771 1.875 885 0.375 641.5 187.5 779 0.8125 497.5
5287 0.5 393.5 50 1020 20 1180 0.5 161 3.75 651.5 1.5 917.5 100 1083 1.5 616.5 100 1092 0.25 243 110 706.5 2 605.5
5288 20 1073.5 1.5 446.5 20 1180 13 1116 35 1064 0.75 884.5 1.25 373.5 1 251 1.25 427.5 0.25 243 500 1054.5 0.375 435
5289 1.5 475 50 1020 5.5 590 0.5 161 3.75 651.5 0.1875 705 1.25 373.5 1.5 616.5 1.25 427.5 0.375 641.5 500 1054.5 2.5 827.5
5290 20 1073.5 50 1020 5.5 590 13 1116 12.5 1014 0.125 301 1.25 373.5 3 771 1.25 427.5 0.375 641.5 162.5 768.5 2.5 827.5
5291 20 1073.5 50 1020 12.5 860 13 1116 3.75 651.5 0.125 301 100 1083 22.5 1050.5 100 1092 0.375 641.5 500 1054.5 0.1875 401.5
5292 20 1073.5 50 1020 12.5 860 13 1116 3.75 651.5 0.125 301 100 1083 22.5 1050.5 100 1092 0.75 850 500 1054.5 2.5 827.5
5293 20 1073.5 50 1020 9.5 800.5 5 957 3.75 651.5 0.125 301 1.25 373.5 3 771 1.25 427.5 0.375 641.5 500 1054.5 1.25 540.5
5294 20 1073.5 50 1020 7.5 695.5 3 847.5 3.75 651.5 0.125 301 1.25 373.5 1.5 616.5 1.25 427.5 0.75 850 500 1054.5 2.5 827.5
5295 20 1073.5 50 1020 9.5 800.5 1.5 556.5 3.75 651.5 0.1875 705 1.875 775.5 1.5 616.5 1.25 427.5 0.375 641.5 500 1054.5 2.5 827.5
5296 20 1073.5 50 1020 12.5 860 100 1324 1.875 387 0.125 301 100 1083 40 1084.5 100 1092 0.375 641.5 500 1054.5 0.375 435
5297 3 556 30 566.5 5.5 590 3 847.5 3.75 651.5 0.125 301 1.25 373.5 1.5 616.5 1.25 427.5 0.25 243 25 193 0.125 190.5
5298 0.15 200.5 1.5 446.5 3.75 335.5 0.75 382.5 1.875 387 0.1875 705 1.25 373.5 3 771 1.25 427.5 0.375 641.5 25 193 0.125 190.5
5299 20 1073.5 30 566.5 12.5 860 1.5 556.5 1.875 387 0.125 301 100 1083 12.5 1016.5 100 1092 0.25 243 37.5 398 0.125 190.5
5300 20 1073.5 30 566.5 12.5 860 0.75 382.5 1.875 387 0.125 301 100 1083 7.5 886 100 1092 0.25 243 75 489 0.125 190.5
5301 20 1073.5 50 1020 7.5 695.5 0.75 382.5 1.875 387 0.125 301 100 1083 3 771 100 1092 0.25 243 500 1054.5 0.1875 401.5
5302 20 1073.5 30 566.5 6.5 646 3 847.5 7 845 3 940.5 3.75 820 7.5 886 1.25 427.5 0.375 641.5 500 1054.5 0.1875 401.5
5303 20 1073.5 50 1020 5.5 590 3 847.5 3.75 651.5 0.1875 705 1.25 373.5 1 251 1.25 427.5 0.25 243 500 1054.5 2.5 827.5
5304 3 556 50 1020 6.5 646 0.5 161 9 882.5 0.1875 705 1.25 373.5 1 251 1.25 427.5 0.375 641.5 500 1054.5 2.5 827.5
5306 20 1073.5 50 1020 12.5 860 3 847.5 3.75 651.5 5 963.5 1.25 373.5 4.5 836.5 1.25 427.5 0.375 641.5 75 489 2.5 827.5
5307 20 1073.5 50 1020 20 1180 5 957 17.5 1040 0.1875 705 12.5 977.5 3 771 1.25 427.5 0.375 641.5 400 820.5 0.9375 510.5
5308 20 1073.5 50 1020 5.5 590 18 1157.5 9 882.5 0.125 301 12.5 977.5 4.5 836.5 22.5 1008 0.375 641.5 500 1054.5 2.5 827.5
5309 4.5 657 50 1020 5.5 590 3 847.5 3.75 651.5 0.125 301 100 1083 4.5 836.5 100 1092 0.25 243 25 193 2.5 827.5
5310 20 1073.5 50 1020 20 1180 100 1324 17.5 1040 7 983 8 964.5 4.5 836.5 5.5 985 2.5 949 250 792.5 2.5 827.5
5311 20 1073.5 50 1020 6.5 646 1.5 556.5 1.875 387 0.1875 705 1.25 373.5 3 771 1.25 427.5 0.75 850 110 706.5 2 605.5
5312 4.5 657 50 1020 20 1180 8 1075.5 12.5 1014 5 963.5 1.875 775.5 22.5 1050.5 1.875 885 1.5 919.5 110 706.5 2.5 827.5
5313 20 1073.5 50 1020 20 1180 5 957 17.5 1040 5 963.5 1.875 775.5 7.5 886 1.25 427.5 1.5 919.5 110 706.5 2.5 827.5
5314 20 1073.5 50 1020 20 1180 100 1324 50 1122.5 10 1016.5 1.875 775.5 12.5 1016.5 1.25 427.5 5 968 75 489 2.5 827.5
5315 20 1073.5 50 1020 9.5 800.5 13 1116 17.5 1040 0.75 884.5 1.875 775.5 4.5 836.5 1.875 885 2.5 949 500 1054.5 0.55 463.5
5316 20 1073.5 50 1020 20 1180 100 1324 7 845 0.75 884.5 8 964.5 4.5 836.5 1.875 885 2.5 949 187.5 779 0.1875 401.5
5317 20 1073.5 50 1020 20 1180 13 1116 35 1064 1.5 917.5 100 1083 40 1084.5 100 1092 1.5 919.5 110 706.5 0.9375 510.5
5318 20 1073.5 50 1020 20 1180 100 1324 9 882.5 0.1875 705 100 1083 100 1139 100 1092 0.375 641.5 162.5 768.5 2.5 827.5
5319 20 1073.5 50 1020 20 1180 60 1193.5 3.75 651.5 0.75 884.5 3.75 820 4.5 836.5 1.25 427.5 5 968 110 706.5 1.25 540.5
5320 20 1073.5 50 1020 20 1180 18 1157.5 17.5 1040 0.75 884.5 5.5 903 40 1084.5 5.5 985 1.5 919.5 110 706.5 0.9375 510.5
5321 20 1073.5 50 1020 9.5 800.5 60 1193.5 50 1122.5 0.125 301 1.25 373.5 4.5 836.5 1.25 427.5 0.25 243 162.5 768.5 1.25 540.5
5322 20 1073.5 50 1020 8.5 758 18 1157.5 50 1122.5 0.75 884.5 1.25 373.5 4.5 836.5 1.25 427.5 5 968 75 489 2.5 827.5
5323 20 1073.5 50 1020 20 1180 5 957 5.5 785 0.1875 705 1.875 775.5 22.5 1050.5 1.25 427.5 1.5 919.5 25 193 2.5 827.5
5324 20 1073.5 50 1020 20 1180 60 1193.5 50 1122.5 0.1875 705 1.25 373.5 100 1139 1.25 427.5 10 988 500 1054.5 2.5 827.5
5325 20 1073.5 50 1020 20 1180 100 1324 50 1122.5 10 1016.5 1.875 775.5 100 1139 1.875 885 10 988 500 1054.5 2.5 827.5
5326 20 1073.5 50 1020 20 1180 100 1324 17.5 1040 5 963.5 8 964.5 7.5 886 75 1015.5 9 979.5 500 1054.5 0.55 463.5
5327 20 1073.5 50 1020 20 1180 100 1324 7 845 5 963.5 100 1083 100 1139 100 1092 10 988 25 193 2.5 827.5
5328 20 1073.5 50 1020 12.5 860 0.5 161 3.75 651.5 3 940.5 1.25 373.5 3 771 1.25 427.5 0.25 243 500 1054.5 0.375 435
5329 NA NA NA NA NA NA NA NA NA NA NA NA NA NA NA NA NA NA NA NA 250 792.5 NA NA
5330 20 1073.5 50 1020 20 1180 100 1324 50 1122.5 0.1875 705 1.875 775.5 1.5 616.5 1.875 885 0.75 850 500 1054.5 2.5 827.5
5331 20 1073.5 50 1020 20 1180 100 1324 50 1122.5 10 1016.5 100 1083 100 1139 1.25 427.5 10 988 25 193 0.375 435
5332 20 1073.5 50 1020 20 1180 100 1324 10 945.5 0.125 301 5 863.5 100 1139 NA NA NA NA 500 1054.5 NA NA
5333 20 1073.5 50 1020 20 1180 100 1324 7 845 5 963.5 8 964.5 7.5 886 8 1000 10 988 75 489 2.5 827.5
5334 20 1073.5 30 566.5 20 1180 0.75 382.5 17.5 1040 0.125 301 1.25 373.5 1 251 1.25 427.5 0.25 243 400 820.5 0.125 190.5
5335 20 1073.5 50 1020 12.5 860 0.5 161 35 1064 0.125 301 1.25 373.5 1 251 1.25 427.5 0.25 243 500 1054.5 2.5 827.5
5336 20 1073.5 30 566.5 6.5 646 0.75 382.5 5.5 785 0.125 301 3.75 820 1.5 616.5 1.25 427.5 0.75 850 500 1054.5 1.25 540.5
5337 20 1073.5 50 1020 20 1180 1.5 556.5 1.875 387 0.375 835 1.25 373.5 1 251 1.25 427.5 0.75 850 37.5 398 2.5 827.5
5338 20 1073.5 50 1020 20 1180 100 1324 3.75 651.5 0.75 884.5 5.5 903 4.5 836.5 5.5 985 2.5 949 37.5 398 2.5 827.5
5339 4.5 657 6.5 511 20 1180 0.75 382.5 7 845 0.1875 705 1.875 775.5 3 771 1.875 885 0.75 850 75 489 0.1875 401.5
5340 20 1073.5 50 1020 20 1180 3 847.5 1.875 387 0.1875 705 1.25 373.5 1.5 616.5 1.25 427.5 0.375 641.5 500 1054.5 2.5 827.5
5341 20 1073.5 50 1020 3.75 335.5 60 1193.5 1.25 116.5 0.1875 705 1.25 373.5 1.5 616.5 1.25 427.5 0.375 641.5 25 193 2.5 827.5
5343 20 1073.5 50 1020 3.75 335.5 1.5 556.5 1.875 387 0.1875 705 1.25 373.5 3 771 1.25 427.5 0.25 243 500 1054.5 1.25 540.5
5344 20 1073.5 50 1020 20 1180 60 1193.5 1.875 387 0.1875 705 40 991.5 4.5 836.5 3.75 944 0.75 850 500 1054.5 0.1875 401.5
5345 20 1073.5 30 566.5 20 1180 60 1193.5 5.5 785 10 1016.5 1.25 373.5 1 251 1.25 427.5 0.375 641.5 500 1054.5 0.55 463.5
5346 20 1073.5 50 1020 20 1180 1.5 556.5 1.875 387 0.125 301 100 1083 100 1139 100 1092 0.375 641.5 37.5 398 0.125 190.5
5347 3 556 4 494.5 12.5 860 0.5 161 9 882.5 0.125 301 1.25 373.5 1.5 616.5 1.25 427.5 0.375 641.5 25 193 0.125 190.5
5348 20 1073.5 50 1020 20 1180 100 1324 1.875 387 0.125 301 40 991.5 1.5 616.5 1.875 885 0.25 243 162.5 768.5 2.5 827.5
5349 0.8 433 4 494.5 3.75 335.5 0.5 161 1.875 387 0.1875 705 1.25 373.5 1 251 1.25 427.5 0.375 641.5 37.5 398 0.125 190.5
5350 20 1073.5 50 1020 20 1180 3 847.5 5.5 785 0.1875 705 5.5 903 1.5 616.5 1.25 427.5 0.375 641.5 500 1054.5 2.5 827.5
5351 20 1073.5 50 1020 20 1180 1.5 556.5 3.75 651.5 10 1016.5 100 1083 75 1101.5 100 1092 0.375 641.5 75 489 0.1875 401.5
5352 20 1073.5 50 1020 20 1180 1.5 556.5 1.25 116.5 0.1875 705 1.25 373.5 1.5 616.5 1.25 427.5 0.375 641.5 162.5 768.5 2.5 827.5
5353 0.075 115.5 0.25 83.5 12.5 860 1.5 556.5 1.25 116.5 0.1875 705 1.25 373.5 1.5 616.5 1.25 427.5 0.25 243 75 489 0.125 190.5
5354 20 1073.5 50 1020 20 1180 0.5 161 5.5 785 0.125 301 22.5 984 1.5 616.5 1.25 427.5 0.375 641.5 110 706.5 2 605.5
5355 0.075 115.5 0.375 207 1.875 117.5 0.5 161 1.25 116.5 0.125 301 1.25 373.5 1 251 1.25 427.5 0.375 641.5 25 193 0.125 190.5
5356 1.5 475 50 1020 5.5 590 0.5 161 3.75 651.5 0.125 301 1.25 373.5 1 251 1.25 427.5 0.375 641.5 25 193 2.5 827.5
5357 20 1073.5 50 1020 6.5 646 5 957 3.75 651.5 0.125 301 1.25 373.5 1 251 1.25 427.5 0.25 243 25 193 0.675 486
5358 0.3 353 1.5 446.5 5.5 590 1.5 556.5 3.75 651.5 0.125 301 1.25 373.5 1.5 616.5 1.25 427.5 0.75 850 37.5 398 0.55 463.5
5359 NA NA NA NA NA NA NA NA NA NA NA NA NA NA NA NA NA NA NA NA 110 706.5 NA NA
5360 0.075 115.5 1.5 446.5 1.875 117.5 0.75 382.5 1.875 387 0.125 301 1.25 373.5 1 251 1.25 427.5 0.25 243 25 193 0.375 435
5361 20 1073.5 50 1020 9.5 800.5 3 847.5 3.75 651.5 0.125 301 1.25 373.5 1.5 616.5 1.25 427.5 0.75 850 500 1054.5 2.5 827.5
5362 20 1073.5 50 1020 8.5 758 18 1157.5 5.5 785 0.1875 705 3.75 820 4.5 836.5 1.25 427.5 2.5 949 500 1054.5 2.5 827.5
5363 20 1073.5 50 1020 20 1180 13 1116 50 1122.5 0.125 301 3.75 820 22.5 1050.5 1.25 427.5 0.75 850 25 193 2.5 827.5
5364 20 1073.5 50 1020 20 1180 100 1324 50 1122.5 5 963.5 22.5 984 22.5 1050.5 22.5 1008 10 988 500 1054.5 2.5 827.5
5365 20 1073.5 50 1020 3.75 335.5 1.5 556.5 3.75 651.5 0.125 301 1.25 373.5 1 251 1.25 427.5 0.25 243 500 1054.5 2.5 827.5
5366 3 556 50 1020 20 1180 100 1324 9 882.5 0.125 301 100 1083 3 771 100 1092 0.375 641.5 37.5 398 2 605.5
5367 3 556 6.5 511 20 1180 100 1324 3.75 651.5 0.125 301 1.25 373.5 1 251 1.25 427.5 0.375 641.5 500 1054.5 0.125 190.5
5368 20 1073.5 30 566.5 20 1180 1.5 556.5 3.75 651.5 0.375 835 100 1083 12.5 1016.5 100 1092 0.375 641.5 75 489 0.125 190.5
5369 20 1073.5 50 1020 20 1180 100 1324 1.875 387 0.125 301 1.875 775.5 1 251 1.25 427.5 0.375 641.5 400 820.5 2.5 827.5
5370 20 1073.5 50 1020 20 1180 1.5 556.5 3.75 651.5 0.125 301 1.25 373.5 1 251 1.25 427.5 0.375 641.5 500 1054.5 1.25 540.5
5371 20 1073.5 50 1020 12.5 860 1.5 556.5 1.875 387 0.1875 705 100 1083 12.5 1016.5 100 1092 0.375 641.5 500 1054.5 0.375 435
5372 20 1073.5 50 1020 12.5 860 60 1193.5 5.5 785 0.125 301 1.25 373.5 1 251 1.25 427.5 0.25 243 135 756.5 2.5 827.5
5373 20 1073.5 50 1020 12.5 860 60 1193.5 5.5 785 0.125 301 1.25 373.5 1 251 1.25 427.5 0.375 641.5 110 706.5 2.5 827.5
5374 20 1073.5 50 1020 20 1180 100 1324 1.875 387 0.125 301 1.25 373.5 1.5 616.5 1.25 427.5 0.375 641.5 75 489 2 605.5
5375 20 1073.5 50 1020 20 1180 3 847.5 3.75 651.5 0.375 835 1.25 373.5 1 251 1.25 427.5 0.375 641.5 500 1054.5 2.5 827.5
5376 20 1073.5 50 1020 20 1180 5 957 12.5 1014 3 940.5 100 1083 12.5 1016.5 100 1092 0.375 641.5 500 1054.5 2.5 827.5
5377 20 1073.5 50 1020 20 1180 0.5 161 12.5 1014 0.125 301 1.875 775.5 1.5 616.5 1.25 427.5 0.75 850 110 706.5 2.5 827.5
5378 3 556 50 1020 7.5 695.5 0.75 382.5 12.5 1014 0.125 301 1.25 373.5 1 251 1.25 427.5 0.375 641.5 500 1054.5 1.25 540.5
5379 3 556 50 1020 12.5 860 5 957 5.5 785 0.125 301 1.25 373.5 1.5 616.5 1.25 427.5 0.375 641.5 500 1054.5 2.5 827.5
5380 1.5 475 50 1020 3.75 335.5 8 1075.5 3.75 651.5 0.125 301 1.25 373.5 1 251 1.25 427.5 0.75 850 500 1054.5 0.1875 401.5
5381 20 1073.5 50 1020 20 1180 1.5 556.5 1.25 116.5 0.125 301 100 1083 1.5 616.5 100 1092 0.25 243 500 1054.5 2.5 827.5
5382 20 1073.5 50 1020 8.5 758 100 1324 12.5 1014 0.125 301 100 1083 3 771 100 1092 0.375 641.5 25 193 2.5 827.5
5383 3 556 50 1020 5.5 590 60 1193.5 1.875 387 0.125 301 1.25 373.5 1 251 1.25 427.5 0.375 641.5 25 193 2.5 827.5
5384 20 1073.5 50 1020 3.75 335.5 0.75 382.5 3.75 651.5 0.125 301 1.25 373.5 1 251 1.25 427.5 0.25 243 500 1054.5 2.5 827.5
5385 3 556 50 1020 3.75 335.5 60 1193.5 1.875 387 0.125 301 1.25 373.5 1 251 1.25 427.5 0.375 641.5 75 489 2.5 827.5
5386 20 1073.5 50 1020 6.5 646 0.5 161 12.5 1014 0.125 301 1.25 373.5 1 251 1.25 427.5 0.375 641.5 500 1054.5 0.125 190.5
5387 1.5 475 0.75 269.5 5.5 590 1.5 556.5 12.5 1014 0.125 301 1.25 373.5 1.5 616.5 1.25 427.5 0.25 243 500 1054.5 0.125 190.5
5388 20 1073.5 50 1020 12.5 860 1.5 556.5 5.5 785 3 940.5 1.25 373.5 1.5 616.5 1.25 427.5 0.25 243 500 1054.5 2.5 827.5
5389 20 1073.5 50 1020 20 1180 5 957 50 1122.5 0.125 301 3.75 820 22.5 1050.5 8 1000 2.5 949 500 1054.5 2.5 827.5
5390 20 1073.5 50 1020 20 1180 8 1075.5 50 1122.5 7 983 3.75 820 7.5 886 100 1092 5 968 500 1054.5 2.5 827.5
5391 20 1073.5 50 1020 20 1180 8 1075.5 5.5 785 1.5 917.5 8 964.5 7.5 886 1.875 885 2.5 949 37.5 398 0.675 486
5392 20 1073.5 50 1020 20 1180 5 957 12.5 1014 0.75 884.5 5.5 903 7.5 886 12.5 1005 1.5 919.5 500 1054.5 0.675 486
5393 20 1073.5 50 1020 20 1180 100 1324 50 1122.5 10 1016.5 100 1083 100 1139 100 1092 0.75 850 500 1054.5 2.5 827.5
5394 20 1073.5 50 1020 20 1180 100 1324 17.5 1040 5 963.5 100 1083 100 1139 100 1092 1.5 919.5 500 1054.5 2.5 827.5
5395 20 1073.5 50 1020 20 1180 18 1157.5 5.5 785 0.375 835 100 1083 100 1139 100 1092 7 975.5 75 489 0.125 190.5
5396 20 1073.5 50 1020 20 1180 60 1193.5 50 1122.5 5 963.5 3.75 820 7.5 886 1.875 885 5 968 500 1054.5 2.5 827.5
5397 20 1073.5 50 1020 20 1180 100 1324 50 1122.5 7 983 100 1083 3 771 100 1092 0.75 850 25 193 2.5 827.5
5398 20 1073.5 50 1020 20 1180 1.5 556.5 3.75 651.5 7 983 1.25 373.5 1 251 1.25 427.5 0.25 243 110 706.5 0.55 463.5
5399 20 1073.5 2.5 475.5 20 1180 13 1116 35 1064 0.375 835 1.25 373.5 1 251 1.25 427.5 0.25 243 37.5 398 0.125 190.5
5400 1.5 475 1.5 446.5 3.75 335.5 0.5 161 35 1064 0.125 301 1.25 373.5 1 251 1.25 427.5 0.25 243 37.5 398 0.125 190.5
5401 20 1073.5 1.5 446.5 7.5 695.5 0.75 382.5 1.875 387 0.125 301 1.25 373.5 1 251 1.25 427.5 0.25 243 500 1054.5 0.125 190.5
5402 20 1073.5 50 1020 20 1180 0.75 382.5 17.5 1040 0.125 301 1.25 373.5 1 251 1.25 427.5 0.25 243 500 1054.5 2.5 827.5
5403 20 1073.5 50 1020 20 1180 3 847.5 17.5 1040 0.125 301 1.25 373.5 1 251 1.25 427.5 0.375 641.5 500 1054.5 2.5 827.5
5404 3 556 30 566.5 5.5 590 1.5 556.5 5.5 785 0.125 301 1.25 373.5 1 251 1.25 427.5 0.25 243 110 706.5 0.55 463.5
5405 4.5 657 50 1020 3.75 335.5 0.5 161 35 1064 0.125 301 1.25 373.5 1 251 1.25 427.5 0.25 243 500 1054.5 0.125 190.5
5406 20 1073.5 50 1020 20 1180 0.5 161 3.75 651.5 1.5 917.5 100 1083 1.5 616.5 100 1092 0.25 243 500 1054.5 2.5 827.5
5407 4.5 657 50 1020 8.5 758 0.5 161 1.875 387 0.125 301 1.25 373.5 1 251 1.25 427.5 0.25 243 500 1054.5 0.125 190.5
5408 20 1073.5 50 1020 5.5 590 0.5 161 1.25 116.5 0.125 301 1.25 373.5 1 251 1.25 427.5 0.25 243 75 489 2 605.5
5409 20 1073.5 50 1020 9.5 800.5 1.5 556.5 3.75 651.5 0.125 301 1.25 373.5 1.5 616.5 1.25 427.5 0.375 641.5 500 1054.5 2.5 827.5
5411 20 1073.5 50 1020 20 1180 18 1157.5 3.75 651.5 0.125 301 1.875 775.5 1.5 616.5 1.25 427.5 0.375 641.5 500 1054.5 2.5 827.5
5412 20 1073.5 50 1020 20 1180 5 957 12.5 1014 10 1016.5 1.25 373.5 1 251 1.25 427.5 2.5 949 500 1054.5 2.5 827.5
5413 20 1073.5 50 1020 20 1180 0.5 161 1.25 116.5 0.75 884.5 100 1083 100 1139 100 1092 0.25 243 500 1054.5 2.5 827.5
5414 20 1073.5 50 1020 20 1180 100 1324 7 845 9 990.5 100 1083 22.5 1050.5 100 1092 10 988 37.5 398 2.5 827.5
5415 20 1073.5 50 1020 20 1180 0.75 382.5 7 845 0.375 835 8 964.5 4.5 836.5 8 1000 0.375 641.5 500 1054.5 1.25 540.5
5416 20 1073.5 50 1020 20 1180 3 847.5 5.5 785 7 983 5.5 903 40 1084.5 5.5 985 1.5 919.5 250 792.5 2.5 827.5
5417 20 1073.5 50 1020 20 1180 60 1193.5 1.25 116.5 0.375 835 100 1083 100 1139 100 1092 2.5 949 135 756.5 2.5 827.5
5418 20 1073.5 50 1020 20 1180 1.5 556.5 3.75 651.5 10 1016.5 1.875 775.5 1.5 616.5 1.25 427.5 0.75 850 135 756.5 2.5 827.5
5419 20 1073.5 0.25 83.5 20 1180 13 1116 3.75 651.5 0.375 835 1.25 373.5 1.5 616.5 1.25 427.5 5 968 500 1054.5 2.5 827.5
5420 20 1073.5 50 1020 5 479 6 1011 10 945.5 0.75 884.5 5 863.5 10 956 4 959 NA NA 500 1054.5 NA NA
5421 20 1073.5 50 1020 20 1180 0.75 382.5 1.875 387 5 963.5 100 1083 12.5 1016.5 100 1092 0.25 243 110 706.5 1.25 540.5
5424 20 1073.5 50 1020 12.5 860 1.5 556.5 1.875 387 0.1875 705 1.25 373.5 1.5 616.5 1.25 427.5 0.375 641.5 500 1054.5 2.5 827.5
5425 20 1073.5 50 1020 20 1180 8 1075.5 1.875 387 0.375 835 1.25 373.5 3 771 1.25 427.5 0.75 850 500 1054.5 2.5 827.5
5426 20 1073.5 50 1020 20 1180 100 1324 10 945.5 0.125 301 5 863.5 10 956 NA NA NA NA 100 595 NA NA
5427 NA NA NA NA NA NA NA NA NA NA NA NA NA NA NA NA NA NA NA NA 25 193 NA NA
5428 20 1073.5 0.375 207 3.75 335.5 100 1324 35 1064 0.1875 705 1.25 373.5 1.5 616.5 1.25 427.5 0.375 641.5 162.5 768.5 0.125 190.5
5429 20 1073.5 50 1020 20 1180 13 1116 50 1122.5 0.375 835 1.25 373.5 7.5 886 1.25 427.5 7 975.5 500 1054.5 2.5 827.5
5430 0.15 200.5 50 1020 1.875 117.5 1.5 556.5 7 845 0.1875 705 100 1083 100 1139 100 1092 0.25 243 500 1054.5 0.375 435
5431 20 1073.5 50 1020 20 1180 13 1116 1.875 387 0.1875 705 1.25 373.5 1.5 616.5 1.25 427.5 0.375 641.5 500 1054.5 2.5 827.5
5432 20 1073.5 50 1020 20 1180 100 1324 3.75 651.5 0.1875 705 1.875 775.5 1.5 616.5 1.25 427.5 0.75 850 500 1054.5 2.5 827.5
5433 3 556 50 1020 20 1180 8 1075.5 3.75 651.5 0.125 301 1.25 373.5 1 251 1.25 427.5 0.25 243 25 193 0.9375 510.5
5434 20 1073.5 30 566.5 8.5 758 3 847.5 3.75 651.5 0.375 835 1.875 775.5 1.5 616.5 1.25 427.5 0.375 641.5 110 706.5 0.55 463.5
5435 1.5 475 4 494.5 12.5 860 0.75 382.5 35 1064 0.125 301 1.25 373.5 1.5 616.5 1.25 427.5 0.25 243 75 489 NA NA
5437 3 556 9 526.5 7.5 695.5 0.75 382.5 3.75 651.5 0.75 884.5 1.25 373.5 22.5 1050.5 1.25 427.5 0.375 641.5 37.5 398 2.5 827.5
5438 0.8 433 0.75 269.5 7.5 695.5 0.75 382.5 3.75 651.5 0.125 301 1.25 373.5 1.5 616.5 1.25 427.5 0.75 850 25 193 0.125 190.5
5439 20 1073.5 50 1020 20 1180 100 1324 5.5 785 0.125 301 100 1083 4.5 836.5 100 1092 0.375 641.5 25 193 2 605.5
5440 NA NA NA NA NA NA NA NA NA NA NA NA NA NA NA NA NA NA NA NA 75 489 NA NA
5441 20 1073.5 50 1020 20 1180 18 1157.5 50 1122.5 0.1875 705 3.75 820 40 1084.5 1.875 885 5 968 500 1054.5 2.5 827.5
5442 20 1073.5 50 1020 20 1180 0.75 382.5 50 1122.5 0.1875 705 3.75 820 3 771 1.25 427.5 0.375 641.5 500 1054.5 0.125 190.5
5443 20 1073.5 50 1020 20 1180 18 1157.5 3.75 651.5 0.375 835 1.25 373.5 7.5 886 1.25 427.5 0.75 850 110 706.5 2.5 827.5
5444 20 1073.5 50 1020 20 1180 100 1324 7 845 10 1016.5 40 991.5 100 1139 40 1012 10 988 135 756.5 2.5 827.5
5445 20 1073.5 50 1020 20 1180 13 1116 12.5 1014 0.75 884.5 1.25 373.5 75 1101.5 1.25 427.5 9 979.5 25 193 2.5 827.5
5446 20 1073.5 50 1020 20 1180 1.5 556.5 17.5 1040 0.125 301 1.25 373.5 1 251 1.25 427.5 0.25 243 500 1054.5 2 605.5
5447 20 1073.5 50 1020 20 1180 100 1324 3.75 651.5 10 1016.5 3.75 820 3 771 1.25 427.5 0.75 850 75 489 0.125 190.5
5448 20 1073.5 50 1020 20 1180 3 847.5 5.5 785 0.1875 705 5.5 903 4.5 836.5 1.25 427.5 0.25 243 500 1054.5 2.5 827.5
5449 20 1073.5 50 1020 20 1180 5 957 5.5 785 5 963.5 8 964.5 22.5 1050.5 1.875 885 1.5 919.5 110 706.5 2.5 827.5
5452 0.15 200.5 6.5 511 20 1180 60 1193.5 3.75 651.5 0.125 301 1.875 775.5 1.5 616.5 1.875 885 0.375 641.5 500 1054.5 1.25 540.5
5453 20 1073.5 50 1020 20 1180 0.5 161 3.75 651.5 0.125 301 1.25 373.5 1 251 1.25 427.5 0.25 243 NA NA 0.375 435
5454 20 1073.5 50 1020 20 1180 1.5 556.5 50 1122.5 0.125 301 1.25 373.5 1.5 616.5 1.25 427.5 0.375 641.5 75 489 0.125 190.5
5455 20 1073.5 50 1020 15 916 0.5 161 10 945.5 NA NA 6 933.5 10 956 NA NA NA NA NA NA NA NA
5456 20 1073.5 0.25 83.5 7.5 695.5 0.5 161 NA NA NA NA NA NA NA NA NA NA NA NA NA NA NA NA
5457 2.4 509.5 0.875 291 15 916 3 847.5 NA NA NA NA NA NA NA NA NA NA NA NA NA NA NA NA
5458 1.2 446 0.25 83.5 2.5 183.5 6 1011 NA NA NA NA NA NA NA NA NA NA NA NA NA NA NA NA
5459 20 1073.5 50 1020 3.75 335.5 0.75 382.5 10 945.5 NA NA 6 933.5 10 956 NA NA NA NA NA NA NA NA
5460 20 1073.5 50 1020 3.75 335.5 0.5 161 10 945.5 NA NA 6 933.5 10 956 NA NA NA NA NA NA NA NA
5461 20 1073.5 50 1020 15 916 1.5 556.5 10 945.5 NA NA 6 933.5 10 956 NA NA NA NA NA NA NA NA
5462 20 1073.5 0.25 83.5 15 916 100 1324 NA NA NA NA NA NA NA NA NA NA NA NA NA NA NA NA
5463 2.4 509.5 0.375 207 7.5 695.5 1.5 556.5 NA NA NA NA NA NA NA NA NA NA NA NA NA NA NA NA
5464 20 1073.5 50 1020 7.5 695.5 100 1324 10 945.5 NA NA 6 933.5 10 956 NA NA NA NA NA NA NA NA
5465 0.125 183 50 1020 3.75 335.5 0.5 161 NA NA NA NA NA NA NA NA NA NA NA NA NA NA NA NA
5466 0.05 28.5 0.25 83.5 3.75 335.5 0.5 161 NA NA NA NA NA NA NA NA NA NA NA NA NA NA NA NA
5467 0.05 28.5 0.25 83.5 7.5 695.5 0.5 161 NA NA NA NA NA NA NA NA NA NA NA NA NA NA NA NA
5468 1.2 446 50 1020 2.5 183.5 0.75 382.5 10 945.5 NA NA 6 933.5 10 956 NA NA NA NA NA NA NA NA
5469 0.125 183 50 1020 2.5 183.5 3 847.5 NA NA NA NA NA NA NA NA NA NA NA NA NA NA NA NA
5470 20 1073.5 50 1020 20 1180 0.5 161 10 945.5 NA NA 6 933.5 10 956 NA NA NA NA NA NA NA NA
5471 0.125 183 0.25 83.5 3.75 335.5 0.75 382.5 NA NA NA NA NA NA NA NA NA NA NA NA NA NA NA NA
5472 0.5 393.5 50 1020 15 916 100 1324 10 945.5 NA NA 6 933.5 10 956 NA NA NA NA NA NA NA NA
5473 0.05 28.5 0.25 83.5 2.5 183.5 0.75 382.5 NA NA NA NA NA NA NA NA NA NA NA NA NA NA NA NA
5474 20 1073.5 0.375 207 2.5 183.5 100 1324 NA NA NA NA NA NA NA NA NA NA NA NA NA NA NA NA
5475 20 1073.5 50 1020 2.5 183.5 100 1324 10 945.5 NA NA 6 933.5 10 956 NA NA NA NA NA NA NA NA
5476 20 1073.5 2.5 475.5 15 916 0.5 161 10 945.5 NA NA 100 1083 100 1139 NA NA NA NA NA NA NA NA
5477 0.05 28.5 0.25 83.5 2.5 183.5 0.75 382.5 NA NA NA NA NA NA NA NA NA NA NA NA NA NA NA NA
5478 0.125 183 1.5 446.5 2.5 183.5 3 847.5 NA NA NA NA NA NA NA NA NA NA NA NA NA NA NA NA
5479 20 1073.5 50 1020 20 1180 1.5 556.5 10 945.5 NA NA 6 933.5 10 956 NA NA NA NA NA NA NA NA
5480 0.125 183 50 1020 2.5 183.5 0.75 382.5 NA NA NA NA NA NA NA NA NA NA NA NA NA NA NA NA
5481 2.4 509.5 50 1020 3.75 335.5 100 1324 10 945.5 NA NA 6 933.5 10 956 NA NA NA NA NA NA NA NA
5482 0.05 28.5 0.25 83.5 2.5 183.5 100 1324 NA NA NA NA NA NA NA NA NA NA NA NA NA NA NA NA
5483 20 1073.5 50 1020 7.5 695.5 0.75 382.5 10 945.5 NA NA 6 933.5 10 956 NA NA NA NA NA NA NA NA
5484 0.125 183 50 1020 2.5 183.5 0.5 161 50 1122.5 NA NA 6 933.5 10 956 NA NA NA NA NA NA NA NA
5485 0.05 28.5 0.25 83.5 2.5 183.5 0.5 161 NA NA NA NA NA NA NA NA NA NA NA NA NA NA NA NA
5486 1.2 446 50 1020 3.75 335.5 100 1324 50 1122.5 NA NA 6 933.5 10 956 NA NA NA NA NA NA NA NA
5487 0.125 183 0.375 207 2.5 183.5 0.75 382.5 NA NA NA NA NA NA NA NA NA NA NA NA NA NA NA NA
5488 0.5 393.5 0.25 83.5 2.5 183.5 0.75 382.5 NA NA NA NA NA NA NA NA NA NA NA NA NA NA NA NA
5489 0.5 393.5 0.25 83.5 2.5 183.5 3 847.5 NA NA NA NA NA NA NA NA NA NA NA NA NA NA NA NA
5490 0.5 393.5 0.25 83.5 2.5 183.5 100 1324 NA NA NA NA NA NA NA NA NA NA NA NA NA NA NA NA
5491 0.05 28.5 50 1020 2.5 183.5 100 1324 NA NA NA NA NA NA NA NA NA NA NA NA NA NA NA NA
5492 20 1073.5 50 1020 20 1180 100 1324 50 1122.5 NA NA 100 1083 100 1139 NA NA NA NA NA NA NA NA
5493 2.4 509.5 0.375 207 15 916 0.75 382.5 NA NA NA NA NA NA NA NA NA NA NA NA NA NA NA NA
5494 20 1073.5 50 1020 20 1180 100 1324 10 945.5 NA NA 100 1083 100 1139 NA NA NA NA NA NA NA NA
5495 0.05 28.5 50 1020 2.5 183.5 1.5 556.5 NA NA NA NA NA NA NA NA NA NA NA NA NA NA NA NA
5496 20 1073.5 50 1020 2.5 183.5 6 1011 10 945.5 NA NA 6 933.5 10 956 NA NA NA NA NA NA NA NA
5497 0.05 28.5 0.25 83.5 2.5 183.5 0.75 382.5 NA NA NA NA NA NA NA NA NA NA NA NA NA NA NA NA
5498 0.05 28.5 0.375 207 2.5 183.5 0.75 382.5 NA NA NA NA NA NA NA NA NA NA NA NA NA NA NA NA
5499 0.05 28.5 0.25 83.5 2.5 183.5 0.75 382.5 NA NA NA NA NA NA NA NA NA NA NA NA NA NA NA NA
5500 0.125 183 0.375 207 2.5 183.5 0.75 382.5 NA NA NA NA NA NA NA NA NA NA NA NA NA NA NA NA
5501 0.05 28.5 0.25 83.5 2.5 183.5 0.75 382.5 NA NA NA NA NA NA NA NA NA NA NA NA NA NA NA NA
5502 0.05 28.5 0.375 207 2.5 183.5 0.5 161 NA NA NA NA NA NA NA NA NA NA NA NA NA NA NA NA
5503 0.05 28.5 0.375 207 2.5 183.5 0.75 382.5 NA NA NA NA NA NA NA NA NA NA NA NA NA NA NA NA
5504 0.5 393.5 0.375 207 2.5 183.5 0.75 382.5 NA NA NA NA NA NA NA NA NA NA NA NA NA NA NA NA
5505 0.05 28.5 0.25 83.5 2.5 183.5 0.75 382.5 NA NA NA NA NA NA NA NA NA NA NA NA NA NA NA NA
5506 0.5 393.5 0.375 207 2.5 183.5 0.75 382.5 NA NA NA NA NA NA NA NA NA NA NA NA NA NA NA NA
5507 20 1073.5 50 1020 7.5 695.5 3 847.5 10 945.5 NA NA 6 933.5 10 956 NA NA NA NA NA NA NA NA
5508 0.05 28.5 1.5 446.5 3.75 335.5 0.5 161 NA NA NA NA NA NA NA NA NA NA NA NA NA NA NA NA
5509 0.05 28.5 50 1020 7.5 695.5 0.5 161 NA NA NA NA NA NA NA NA NA NA NA NA NA NA NA NA
5510 20 1073.5 1.5 446.5 15 916 1.5 556.5 10 945.5 NA NA 6 933.5 10 956 NA NA NA NA NA NA NA NA
5511 0.125 183 0.25 83.5 7.5 695.5 3 847.5 NA NA NA NA NA NA NA NA NA NA NA NA NA NA NA NA
5512 NA NA NA NA NA NA NA NA 10 945.5 10 1016.5 6 933.5 30 1072 5 972.5 NA NA NA NA NA NA
5513 NA NA NA NA NA NA NA NA 10 945.5 1.25 910 6 933.5 7.5 886 5 972.5 NA NA NA NA NA NA
5514 NA NA NA NA NA NA NA NA 10 945.5 0.375 835 100 1083 100 1139 100 1092 NA NA NA NA NA NA
5515 NA NA NA NA NA NA NA NA 10 945.5 10 1016.5 100 1083 100 1139 100 1092 NA NA NA NA NA NA
5516 NA NA NA NA NA NA NA NA 10 945.5 0.25 809.5 100 1083 100 1139 100 1092 NA NA NA NA NA NA
5517 NA NA NA NA NA NA NA NA 50 1122.5 10 1016.5 6 933.5 15 1030.5 5 972.5 NA NA NA NA NA NA
5518 NA NA NA NA NA NA NA NA 10 945.5 0.25 809.5 100 1083 15 1030.5 7.5 995 NA NA NA NA NA NA
5519 NA NA NA NA NA NA NA NA 10 945.5 3 940.5 6 933.5 7.5 886 5 972.5 NA NA NA NA NA NA
5520 NA NA NA NA NA NA NA NA 10 945.5 0.375 835 100 1083 60 1097 100 1092 NA NA NA NA NA NA
5521 NA NA NA NA NA NA NA NA 10 945.5 3 940.5 6 933.5 5 862 5 972.5 NA NA NA NA NA NA
5522 20 1073.5 0.25 83.5 2.5 183.5 100 1324 NA NA NA NA NA NA NA NA NA NA NA NA NA NA NA NA
5523 2.4 509.5 0.25 83.5 3.75 335.5 100 1324 NA NA NA NA NA NA NA NA NA NA NA NA NA NA NA NA
5524 20 1073.5 0.375 207 20 1180 0.5 161 NA NA NA NA NA NA NA NA NA NA NA NA NA NA NA NA
5525 2.4 509.5 50 1020 2.5 183.5 6 1011 10 945.5 NA NA 100 1083 10 956 NA NA NA NA NA NA NA NA
5526 0.05 28.5 0.25 83.5 2.5 183.5 0.5 161 NA NA NA NA NA NA NA NA NA NA NA NA NA NA NA NA
5527 20 1073.5 1.5 446.5 2.5 183.5 100 1324 10 945.5 NA NA 6 933.5 10 956 NA NA NA NA NA NA NA NA
5528 0.05 28.5 0.25 83.5 2.5 183.5 0.5 161 NA NA NA NA NA NA NA NA NA NA NA NA NA NA NA NA
5529 2.4 509.5 50 1020 15 916 100 1324 10 945.5 NA NA 6 933.5 10 956 NA NA NA NA NA NA NA NA
5530 20 1073.5 50 1020 7.5 695.5 100 1324 10 945.5 NA NA 100 1083 100 1139 NA NA NA NA NA NA NA NA
5531 20 1073.5 50 1020 7.5 695.5 100 1324 10 945.5 NA NA 6 933.5 10 956 NA NA NA NA NA NA NA NA
5532 0.05 28.5 0.25 83.5 2.5 183.5 0.5 161 NA NA NA NA NA NA NA NA NA NA NA NA NA NA NA NA
5533 0.05 28.5 50 1020 2.5 183.5 0.5 161 NA NA NA NA NA NA NA NA NA NA NA NA NA NA NA NA
5534 0.5 393.5 50 1020 2.5 183.5 6 1011 10 945.5 NA NA 6 933.5 10 956 NA NA NA NA NA NA NA NA
5535 2.4 509.5 50 1020 2.5 183.5 3 847.5 10 945.5 NA NA 6 933.5 10 956 NA NA NA NA NA NA NA NA
5536 2.4 509.5 0.25 83.5 20 1180 100 1324 NA NA NA NA NA NA NA NA NA NA NA NA NA NA NA NA
5537 0.05 28.5 1.5 446.5 2.5 183.5 0.75 382.5 NA NA NA NA NA NA NA NA NA NA NA NA NA NA NA NA
5538 20 1073.5 50 1020 2.5 183.5 0.5 161 10 945.5 NA NA 6 933.5 10 956 NA NA NA NA NA NA NA NA
5539 20 1073.5 50 1020 3.75 335.5 0.5 161 10 945.5 NA NA 6 933.5 10 956 NA NA NA NA NA NA NA NA
5540 0.125 183 0.375 207 2.5 183.5 0.5 161 NA NA NA NA NA NA NA NA NA NA NA NA NA NA NA NA
5541 0.125 183 0.625 248 2.5 183.5 100 1324 NA NA NA NA NA NA NA NA NA NA NA NA NA NA NA NA
5542 0.05 28.5 0.375 207 2.5 183.5 100 1324 NA NA NA NA NA NA NA NA NA NA NA NA NA NA NA NA
5543 0.5 393.5 0.25 83.5 3.75 335.5 100 1324 NA NA NA NA NA NA NA NA NA NA NA NA NA NA NA NA
5544 0.05 28.5 0.25 83.5 2.5 183.5 0.5 161 NA NA NA NA NA NA NA NA NA NA NA NA NA NA NA NA
5545 2.4 509.5 50 1020 15 916 6 1011 10 945.5 NA NA 6 933.5 10 956 NA NA NA NA NA NA NA NA
5546 0.05 28.5 0.25 83.5 3.75 335.5 100 1324 NA NA NA NA NA NA NA NA NA NA NA NA NA NA NA NA
5547 20 1073.5 50 1020 3.75 335.5 100 1324 10 945.5 NA NA 6 933.5 10 956 NA NA NA NA NA NA NA NA
5548 20 1073.5 0.25 83.5 3.75 335.5 6 1011 NA NA NA NA NA NA NA NA NA NA NA NA NA NA NA NA
5549 0.05 28.5 0.25 83.5 2.5 183.5 6 1011 NA NA NA NA NA NA NA NA NA NA NA NA NA NA NA NA
5550 2.4 509.5 0.375 207 3.75 335.5 100 1324 NA NA NA NA NA NA NA NA NA NA NA NA NA NA NA NA
5551 0.05 28.5 50 1020 2.5 183.5 0.5 161 NA NA NA NA NA NA NA NA NA NA NA NA NA NA NA NA
5552 20 1073.5 50 1020 20 1180 3 847.5 10 945.5 NA NA 6 933.5 10 956 NA NA NA NA NA NA NA NA
5553 2.4 509.5 50 1020 20 1180 3 847.5 10 945.5 NA NA 6 933.5 10 956 NA NA NA NA NA NA NA NA
5554 0.125 183 0.25 83.5 2.5 183.5 0.5 161 NA NA NA NA NA NA NA NA NA NA NA NA NA NA NA NA
5555 20 1073.5 0.375 207 2.5 183.5 0.75 382.5 NA NA NA NA NA NA NA NA NA NA NA NA NA NA NA NA
5556 0.125 183 0.375 207 2.5 183.5 0.75 382.5 NA NA NA NA NA NA NA NA NA NA NA NA NA NA NA NA
5557 0.125 183 0.375 207 2.5 183.5 3 847.5 NA NA NA NA NA NA NA NA NA NA NA NA NA NA NA NA
5558 0.05 28.5 50 1020 2.5 183.5 0.5 161 NA NA NA NA NA NA NA NA NA NA NA NA NA NA NA NA
5559 0.5 393.5 0.375 207 3.75 335.5 0.75 382.5 NA NA NA NA NA NA NA NA NA NA NA NA NA NA NA NA
5560 20 1073.5 50 1020 2.5 183.5 0.75 382.5 10 945.5 NA NA 6 933.5 10 956 NA NA NA NA NA NA NA NA
5561 1.2 446 50 1020 20 1180 3 847.5 10 945.5 NA NA 6 933.5 10 956 NA NA NA NA NA NA NA NA
5562 0.125 183 50 1020 15 916 0.5 161 10 945.5 NA NA 6 933.5 10 956 NA NA NA NA NA NA NA NA
5563 2.4 509.5 50 1020 20 1180 3 847.5 10 945.5 NA NA 6 933.5 10 956 NA NA NA NA NA NA NA NA
5564 20 1073.5 50 1020 3.75 335.5 6 1011 10 945.5 NA NA 6 933.5 10 956 NA NA NA NA NA NA NA NA
5565 2.4 509.5 50 1020 2.5 183.5 1.5 556.5 NA NA NA NA NA NA NA NA NA NA NA NA NA NA NA NA
5566 0.5 393.5 50 1020 7.5 695.5 0.5 161 10 945.5 NA NA 6 933.5 10 956 NA NA NA NA NA NA NA NA
5567 1.2 446 50 1020 7.5 695.5 0.5 161 10 945.5 NA NA 6 933.5 10 956 NA NA NA NA NA NA NA NA
5568 2.4 509.5 0.25 83.5 2.5 183.5 0.5 161 NA NA NA NA NA NA NA NA NA NA NA NA NA NA NA NA
5569 2.4 509.5 0.25 83.5 2.5 183.5 0.5 161 NA NA NA NA NA NA NA NA NA NA NA NA NA NA NA NA
5570 20 1073.5 0.25 83.5 2.5 183.5 100 1324 NA NA NA NA NA NA NA NA NA NA NA NA NA NA NA NA
5571 20 1073.5 0.25 83.5 15 916 0.5 161 NA NA NA NA NA NA NA NA NA NA NA NA NA NA NA NA
