# Supplementary material for: GWAS for quantitative resistance phenotypes in Mycobacterium tuberculosis reveals resistance genes and regulatory regions
Source: Nat Commun. 2019 May 13;10:2128. doi: 10.1038/s41467-019-10110-6 (PMC6513847; doi:10.1038/s41467-019-10110-6)
Supplement: Supplementary file 12 — Source Data [file 41467_2019_10110_MOESM12_ESM.zip › 9-Source Data Folder/phenotype_validationdata.bimbam]

1	1	1	NA	NA	NA	0	0	0	0	NA	0	0	0	NA	NA	NA
1	1	1	NA	NA	NA	0	0	0	0	NA	1	0	0	NA	NA	NA
1	1	1	NA	NA	NA	0	0	0	0	NA	1	0	0	NA	NA	NA
1	1	1	NA	NA	NA	0	0	0	0	NA	1	0	0	NA	NA	NA
1	1	1	NA	NA	NA	0	0	0	0	NA	0	0	0	NA	NA	NA
1	1	1	NA	NA	NA	0	0	0	0	NA	1	0	0	NA	NA	NA
1	1	1	NA	NA	NA	0	0	0	0	NA	1	0	0	NA	NA	NA
1	1	1	NA	NA	NA	0	0	0	0	NA	1	0	0	NA	NA	NA
1	1	1	NA	NA	NA	0	1	0	0	NA	0	0	0	NA	NA	NA
1	1	0	NA	NA	NA	0	0	0	0	NA	0	0	0	NA	NA	NA
1	1	1	NA	NA	NA	0	0	0	0	NA	1	0	0	NA	NA	NA
1	1	0	NA	NA	NA	0	0	0	0	NA	1	0	0	NA	NA	NA
1	1	0	NA	NA	NA	0	0	0	0	NA	1	0	0	NA	NA	NA
1	1	0	NA	NA	NA	0	0	0	0	NA	1	0	0	NA	NA	NA
1	1	0	NA	NA	NA	0	0	0	0	NA	1	0	0	NA	NA	NA
1	1	1	NA	NA	NA	0	0	0	0	NA	1	0	0	NA	NA	NA
1	1	0	NA	NA	NA	0	0	0	0	NA	0	0	0	NA	NA	NA
1	1	1	NA	NA	NA	0	0	0	0	NA	1	0	0	NA	NA	NA
1	1	0	NA	NA	NA	0	0	0	0	NA	0	0	0	NA	NA	NA
1	0	0	NA	NA	NA	0	1	0	0	NA	0	0	0	NA	NA	NA
1	0	0	NA	NA	NA	0	0	0	0	NA	0	0	0	NA	NA	NA
1	1	1	NA	NA	NA	0	0	0	0	NA	1	0	0	NA	NA	NA
1	1	0	NA	NA	NA	0	0	0	0	NA	0	0	0	NA	NA	NA
1	1	0	NA	NA	NA	0	0	0	0	NA	0	0	0	NA	NA	NA
1	1	1	NA	NA	NA	0	0	0	0	NA	1	0	0	NA	NA	NA
1	1	0	NA	NA	NA	0	0	0	0	NA	0	0	0	NA	NA	NA
1	1	0	NA	NA	NA	0	0	0	0	NA	0	0	0	NA	NA	NA
1	1	0	NA	NA	NA	0	0	0	0	NA	1	0	0	NA	NA	NA
1	1	1	NA	NA	NA	0	1	0	0	NA	1	0	0	NA	NA	NA
1	1	1	NA	NA	NA	0	0	0	0	NA	0	0	0	NA	NA	NA
1	0	0	NA	NA	NA	0	0	0	0	NA	1	0	0	NA	NA	NA
1	1	0	NA	NA	NA	0	0	0	1	NA	1	0	1	NA	NA	NA
1	1	0	NA	NA	NA	0	0	0	1	NA	1	0	0	NA	NA	NA
1	1	1	NA	NA	NA	0	1	0	0	NA	0	0	0	NA	NA	NA
1	1	1	NA	NA	NA	0	0	1	0	NA	1	1	0	NA	NA	NA
0	1	0	NA	NA	NA	0	0	0	0	NA	0	0	0	NA	NA	NA
1	1	1	NA	NA	NA	0	0	0	0	NA	1	0	0	NA	NA	NA
1	1	0	NA	NA	NA	0	0	0	0	NA	0	0	0	NA	NA	NA
1	1	1	NA	NA	NA	0	1	0	0	NA	0	0	0	NA	NA	NA
1	1	0	NA	NA	NA	0	0	0	0	NA	0	0	0	NA	NA	NA
1	1	0	NA	NA	NA	0	1	0	0	NA	1	0	0	NA	NA	NA
1	1	1	NA	NA	NA	0	0	0	0	NA	1	0	0	NA	NA	NA
1	1	1	NA	NA	NA	0	1	0	1	NA	1	0	1	NA	NA	NA
0	1	0	NA	NA	NA	0	1	0	0	NA	0	0	0	NA	NA	NA
1	1	1	NA	NA	NA	0	0	0	0	NA	1	0	0	NA	NA	NA
1	1	0	NA	NA	NA	0	1	0	0	NA	1	0	0	NA	NA	NA
1	1	0	NA	NA	NA	0	0	0	0	NA	0	0	0	NA	NA	NA
1	1	1	NA	NA	NA	0	0	0	0	NA	1	0	0	NA	NA	NA
1	1	1	NA	NA	NA	0	0	0	1	NA	1	0	0	NA	NA	NA
1	1	1	NA	NA	NA	0	0	0	0	NA	0	0	0	NA	NA	NA
1	1	0	NA	NA	NA	0	1	0	0	NA	1	0	0	NA	NA	NA
1	1	0	NA	NA	NA	0	0	0	0	NA	0	0	0	NA	NA	NA
1	1	1	NA	NA	NA	0	0	0	0	NA	0	0	0	NA	NA	NA
1	1	1	NA	NA	NA	0	1	0	0	NA	0	0	0	NA	NA	NA
1	1	0	NA	NA	NA	0	0	1	0	NA	0	0	0	NA	NA	NA
1	1	1	NA	NA	NA	0	0	0	0	NA	1	0	0	NA	NA	NA
1	0	0	NA	NA	NA	0	0	0	0	NA	1	0	0	NA	NA	NA
1	1	1	NA	NA	NA	0	0	0	0	NA	1	0	0	NA	NA	NA
1	1	0	NA	NA	NA	0	0	0	0	NA	1	0	0	NA	NA	NA
1	1	1	NA	NA	NA	0	0	0	0	NA	1	0	0	NA	NA	NA
1	1	1	NA	NA	NA	0	0	0	0	NA	1	0	0	NA	NA	NA
1	1	0	NA	NA	NA	0	0	0	0	NA	0	0	0	NA	NA	NA
1	0	0	NA	NA	NA	0	0	0	0	NA	1	0	0	NA	NA	NA
1	1	0	NA	NA	NA	0	0	0	0	NA	0	0	0	NA	NA	NA
1	1	0	NA	NA	NA	0	0	0	0	NA	0	0	0	NA	NA	NA
1	1	1	NA	NA	NA	0	0	0	0	NA	0	0	0	NA	NA	NA
1	1	1	NA	NA	NA	0	0	0	0	NA	0	0	0	NA	NA	NA
0	1	0	NA	NA	NA	0	0	0	0	NA	0	0	0	NA	NA	NA
1	1	1	NA	NA	NA	0	1	0	0	NA	1	0	0	NA	NA	NA
1	1	0	NA	NA	NA	0	0	0	0	NA	1	0	0	NA	NA	NA
1	1	0	NA	NA	NA	0	0	0	0	NA	1	0	0	NA	NA	NA
1	0	0	NA	NA	NA	0	0	0	0	NA	0	0	0	NA	NA	NA
1	1	1	NA	NA	NA	0	0	0	0	NA	1	0	0	NA	NA	NA
1	1	1	NA	NA	NA	0	1	0	0	NA	1	0	0	NA	NA	NA
1	1	0	NA	NA	NA	0	0	0	0	NA	0	0	0	NA	NA	NA
1	1	1	NA	NA	NA	0	0	0	0	NA	0	0	0	NA	NA	NA
1	1	1	NA	NA	NA	0	0	0	0	NA	0	0	0	NA	NA	NA
1	1	0	NA	NA	NA	0	0	0	0	NA	1	0	0	NA	NA	NA
1	1	1	NA	NA	NA	0	0	0	0	NA	1	0	0	NA	NA	NA
1	0	0	NA	NA	NA	0	0	0	0	NA	0	0	0	NA	NA	NA
0	0	0	NA	NA	NA	0	0	0	0	NA	0	0	0	NA	NA	NA
1	1	0	NA	NA	NA	0	0	0	0	NA	0	0	0	NA	NA	NA
1	1	1	NA	NA	NA	0	0	0	0	NA	1	0	0	NA	NA	NA
1	1	0	NA	NA	NA	0	1	0	0	NA	1	0	0	NA	NA	NA
1	1	1	NA	NA	NA	0	1	0	0	NA	0	0	0	NA	NA	NA
1	1	0	NA	NA	NA	0	0	0	0	NA	1	0	0	NA	NA	NA
1	1	0	NA	NA	NA	0	1	1	0	NA	1	1	0	NA	NA	NA
1	1	1	NA	NA	NA	0	1	0	0	NA	1	0	0	NA	NA	NA
1	1	0	NA	NA	NA	0	1	0	0	NA	0	0	0	NA	NA	NA
1	1	1	NA	NA	NA	0	0	0	0	NA	1	0	0	NA	NA	NA
1	1	0	NA	NA	NA	0	1	0	1	NA	0	0	1	NA	NA	NA
1	1	1	NA	NA	NA	0	0	0	0	NA	1	0	0	NA	NA	NA
1	1	1	NA	NA	NA	0	0	0	0	NA	0	0	0	NA	NA	NA
1	1	1	NA	NA	NA	0	1	1	1	NA	0	0	0	NA	NA	NA
1	1	0	NA	NA	NA	0	1	0	0	NA	0	0	0	NA	NA	NA
1	1	0	NA	NA	NA	0	0	0	0	NA	0	0	0	NA	NA	NA
NA	NA	NA	NA	NA	NA	0	NA	0	0	NA	NA	0	0	NA	NA	NA
NA	NA	NA	NA	NA	NA	0	NA	0	0	NA	NA	0	0	NA	NA	NA
NA	NA	NA	NA	NA	NA	0	NA	0	0	NA	NA	0	0	NA	NA	NA
NA	NA	NA	NA	NA	NA	0	NA	1	0	NA	NA	1	0	NA	NA	NA
NA	NA	NA	NA	NA	NA	0	NA	0	0	NA	NA	0	0	NA	NA	NA
NA	NA	NA	NA	NA	NA	0	NA	0	0	NA	NA	0	0	NA	NA	NA
1	1	1	NA	NA	NA	0	1	0	0	NA	1	0	0	NA	NA	NA
NA	NA	NA	NA	NA	NA	0	NA	0	1	NA	NA	0	1	NA	NA	NA
NA	NA	NA	NA	NA	NA	0	NA	1	1	NA	NA	0	1	NA	NA	NA
NA	NA	NA	NA	NA	NA	0	NA	0	0	NA	NA	0	0	NA	NA	NA
NA	NA	NA	NA	NA	NA	0	NA	0	0	NA	NA	0	0	NA	NA	NA
NA	NA	NA	NA	NA	NA	0	NA	0	0	NA	NA	0	0	NA	NA	NA
NA	NA	NA	NA	NA	NA	0	NA	0	0	NA	NA	0	0	NA	NA	NA
NA	NA	NA	NA	NA	NA	0	NA	0	0	NA	NA	0	0	NA	NA	NA
NA	NA	NA	NA	NA	NA	0	NA	1	0	NA	NA	1	0	NA	NA	NA
NA	NA	NA	NA	NA	NA	0	NA	0	0	NA	NA	0	0	NA	NA	NA
NA	NA	NA	NA	NA	NA	0	NA	0	0	NA	NA	0	0	NA	NA	NA
NA	NA	NA	NA	NA	NA	1	NA	1	1	NA	NA	1	1	NA	NA	NA
NA	NA	NA	NA	NA	NA	1	NA	1	1	NA	NA	0	1	NA	NA	NA
NA	NA	NA	NA	NA	NA	0	NA	0	1	NA	NA	0	0	NA	NA	NA
NA	NA	NA	NA	NA	NA	0	NA	1	1	NA	NA	0	1	NA	NA	NA
NA	NA	NA	NA	NA	NA	0	NA	0	0	NA	NA	0	0	NA	NA	NA
NA	NA	NA	NA	NA	NA	0	NA	1	0	NA	NA	0	0	NA	NA	NA
NA	NA	NA	NA	NA	NA	0	NA	0	0	NA	NA	0	0	NA	NA	NA
NA	NA	NA	NA	NA	NA	1	NA	1	1	NA	NA	1	1	NA	NA	NA
NA	NA	NA	NA	NA	NA	0	NA	1	0	NA	NA	0	0	NA	NA	NA
1	1	1	NA	NA	NA	0	0	0	0	NA	1	0	0	NA	NA	NA
NA	NA	NA	NA	NA	NA	0	NA	1	1	NA	NA	1	1	NA	NA	NA
NA	NA	NA	NA	NA	NA	0	NA	1	1	NA	NA	1	1	NA	NA	NA
1	1	1	NA	NA	NA	0	1	0	0	NA	1	0	0	NA	NA	NA
NA	NA	NA	NA	NA	NA	1	NA	1	0	NA	NA	1	0	NA	NA	NA
NA	NA	NA	NA	NA	NA	0	NA	0	0	NA	NA	0	0	NA	NA	NA
NA	NA	NA	NA	NA	NA	0	NA	0	1	NA	NA	0	1	NA	NA	NA
NA	NA	NA	NA	NA	NA	1	NA	1	1	NA	NA	1	1	NA	NA	NA
1	1	1	NA	NA	NA	0	1	0	0	NA	1	0	0	NA	NA	NA
1	1	1	NA	NA	NA	0	0	1	1	NA	1	1	1	NA	NA	NA
NA	NA	NA	NA	NA	NA	0	NA	0	0	NA	NA	0	0	NA	NA	NA
NA	NA	NA	NA	NA	NA	0	NA	0	1	NA	NA	0	1	NA	NA	NA
NA	NA	NA	NA	NA	NA	0	NA	0	0	NA	NA	0	0	NA	NA	NA
NA	NA	NA	NA	NA	NA	0	NA	0	0	NA	NA	0	0	NA	NA	NA
NA	NA	NA	NA	NA	NA	0	NA	0	0	NA	NA	0	0	NA	NA	NA
NA	NA	NA	NA	NA	NA	0	NA	0	1	NA	NA	0	1	NA	NA	NA
NA	NA	NA	NA	NA	NA	0	NA	1	0	NA	NA	0	0	NA	NA	NA
NA	NA	NA	NA	NA	NA	0	NA	0	0	NA	NA	0	0	NA	NA	NA
NA	NA	NA	NA	NA	NA	0	NA	0	0	NA	NA	0	0	NA	NA	NA
NA	NA	NA	NA	NA	NA	0	NA	1	0	NA	NA	0	0	NA	NA	NA
NA	NA	NA	NA	NA	NA	0	NA	0	0	NA	NA	0	0	NA	NA	NA
1	1	0	NA	NA	NA	0	0	0	0	NA	0	0	0	NA	NA	NA
1	1	0	NA	NA	NA	0	0	0	0	NA	0	0	0	NA	NA	NA
1	1	0	NA	NA	NA	0	1	0	0	NA	1	0	0	NA	NA	NA
1	0	0	NA	NA	NA	0	0	0	0	NA	0	0	0	NA	NA	NA
1	1	1	NA	NA	NA	0	1	0	0	NA	1	0	0	NA	NA	NA
1	1	1	NA	NA	NA	0	0	0	0	NA	1	0	0	NA	NA	NA
1	1	0	NA	NA	NA	0	1	0	0	NA	1	0	0	NA	NA	NA
1	0	0	NA	NA	NA	0	1	0	0	NA	0	0	0	NA	NA	NA
0	0	0	NA	NA	NA	0	0	0	0	NA	0	0	0	NA	NA	NA
1	0	0	NA	NA	NA	0	1	0	0	NA	0	0	0	NA	NA	NA
1	1	1	NA	NA	NA	0	0	0	0	NA	1	0	0	NA	NA	NA
1	0	0	NA	NA	NA	0	1	0	0	NA	0	0	0	NA	NA	NA
1	1	0	NA	NA	NA	0	0	0	0	NA	0	0	0	NA	NA	NA
1	1	0	NA	NA	NA	0	0	0	0	NA	1	0	0	NA	NA	NA
1	1	0	NA	NA	NA	1	1	0	0	NA	1	0	0	NA	NA	NA
1	1	0	NA	NA	NA	0	1	0	0	NA	1	0	0	NA	NA	NA
1	1	0	NA	NA	NA	0	0	0	0	NA	0	0	0	NA	NA	NA
1	1	0	NA	NA	NA	0	0	0	0	NA	1	0	0	NA	NA	NA
1	1	0	NA	NA	NA	0	0	0	0	NA	1	0	0	NA	NA	NA
1	1	1	NA	NA	NA	0	0	0	0	NA	1	0	0	NA	NA	NA
1	1	0	NA	NA	NA	0	1	0	0	NA	0	0	0	NA	NA	NA
1	1	0	NA	NA	NA	0	0	0	0	NA	1	0	0	NA	NA	NA
1	1	1	NA	NA	NA	0	1	0	1	NA	0	0	1	NA	NA	NA
1	1	0	NA	NA	NA	0	0	0	0	NA	1	0	0	NA	NA	NA
1	1	0	NA	NA	NA	0	0	0	0	NA	1	0	0	NA	NA	NA
1	1	0	NA	NA	NA	0	0	0	0	NA	0	0	0	NA	NA	NA
1	1	0	NA	NA	NA	0	0	0	0	NA	1	0	0	NA	NA	NA
1	1	0	NA	NA	NA	0	1	1	0	NA	1	0	0	NA	NA	NA
1	1	1	NA	NA	NA	0	0	0	0	NA	1	0	0	NA	NA	NA
1	1	0	NA	NA	NA	0	0	0	0	NA	0	0	0	NA	NA	NA
NA	NA	NA	NA	NA	NA	0	NA	0	0	NA	NA	0	0	NA	NA	NA
1	1	1	NA	NA	NA	1	1	1	1	NA	1	1	1	NA	NA	NA
NA	NA	NA	NA	NA	NA	0	NA	0	0	NA	NA	0	0	NA	NA	NA
NA	NA	NA	NA	NA	NA	0	NA	0	1	NA	NA	0	1	NA	NA	NA
NA	NA	NA	NA	NA	NA	1	NA	1	1	NA	NA	1	0	NA	NA	NA
NA	NA	NA	NA	NA	NA	0	NA	1	0	NA	NA	0	0	NA	NA	NA
NA	NA	NA	NA	NA	NA	0	NA	0	0	NA	NA	0	0	NA	NA	NA
1	1	1	NA	NA	NA	0	0	1	1	NA	1	1	1	NA	NA	NA
NA	NA	NA	NA	NA	NA	0	NA	1	0	NA	NA	0	0	NA	NA	NA
1	1	1	NA	NA	NA	0	0	0	0	NA	1	0	0	NA	NA	NA
1	1	1	NA	NA	NA	0	0	0	0	NA	1	0	0	NA	NA	NA
1	1	0	NA	NA	NA	0	0	0	0	NA	1	0	0	NA	NA	NA
1	1	0	NA	NA	NA	0	1	0	0	NA	1	0	0	NA	NA	NA
1	1	0	NA	NA	NA	0	0	0	0	NA	1	0	0	NA	NA	NA
1	1	0	NA	NA	NA	0	0	0	0	NA	0	0	0	NA	NA	NA
1	0	0	NA	NA	NA	0	1	0	0	NA	0	0	0	NA	NA	NA
1	1	0	NA	NA	NA	0	0	0	0	NA	0	0	0	NA	NA	NA
1	1	0	NA	NA	NA	0	1	0	0	NA	1	0	0	NA	NA	NA
1	1	0	NA	NA	NA	0	0	0	0	NA	0	0	0	NA	NA	NA
1	1	1	NA	NA	NA	0	1	0	0	NA	1	0	0	NA	NA	NA
1	1	1	NA	NA	NA	0	1	0	0	NA	1	0	0	NA	NA	NA
0	0	0	NA	NA	NA	0	0	0	0	NA	0	0	0	NA	NA	NA
1	1	0	NA	NA	NA	0	0	0	0	NA	1	0	0	NA	NA	NA
1	1	1	NA	NA	NA	0	0	0	0	NA	0	0	0	NA	NA	NA
1	0	0	1	NA	0	0	0	0	0	0	NA	0	NA	NA	NA	0
1	1	1	1	NA	NA	NA	NA	NA	NA	NA	1	NA	NA	NA	NA	NA
1	1	1	0	NA	0	0	1	0	0	0	1	0	NA	NA	NA	1
0	0	0	0	NA	NA	NA	NA	NA	NA	NA	0	NA	NA	NA	NA	NA
1	1	1	1	NA	0	0	0	0	0	0	1	0	NA	NA	NA	1
0	0	0	0	NA	NA	NA	NA	NA	NA	NA	NA	NA	NA	NA	NA	NA
1	1	0	1	NA	0	0	0	0	0	0	0	0	NA	NA	NA	0
0	1	0	0	NA	NA	NA	NA	NA	NA	NA	0	NA	NA	NA	NA	NA
0	0	1	0	NA	0	0	0	0	0	0	0	0	NA	NA	NA	0
0	0	0	0	NA	NA	NA	NA	NA	NA	NA	1	NA	NA	NA	NA	NA
1	0	1	1	NA	0	0	1	0	0	0	1	0	NA	NA	NA	0
0	0	0	0	NA	NA	NA	NA	NA	NA	NA	0	NA	NA	NA	NA	NA
0	0	0	0	NA	NA	NA	NA	NA	NA	NA	NA	NA	NA	NA	NA	NA
0	0	0	0	NA	NA	NA	NA	NA	NA	NA	0	NA	NA	NA	NA	NA
1	1	1	1	NA	0	0	0	0	0	0	0	0	NA	NA	NA	1
1	1	1	1	NA	0	0	0	0	0	0	0	0	NA	NA	NA	1
0	0	0	0	NA	NA	NA	NA	NA	NA	NA	0	NA	NA	NA	NA	NA
1	1	0	1	NA	0	0	1	0	0	0	0	0	NA	NA	NA	1
0	0	0	0	NA	0	0	0	0	0	0	NA	0	NA	NA	NA	0
1	1	1	1	NA	0	0	1	1	0	0	0	1	NA	NA	NA	1
1	1	0	1	NA	0	0	0	0	0	0	0	0	NA	NA	NA	0
1	1	0	0	NA	0	0	0	0	0	0	0	0	NA	NA	NA	0
NA	0	0	0	NA	0	0	1	0	0	0	0	0	NA	NA	NA	0
1	1	1	1	NA	0	0	0	1	0	0	0	1	NA	NA	NA	1
1	1	0	0	NA	0	0	0	0	0	0	0	0	NA	NA	NA	1
1	1	1	1	NA	NA	NA	NA	NA	NA	NA	1	NA	NA	NA	NA	NA
1	0	0	1	NA	0	0	0	0	0	0	0	0	NA	NA	NA	0
1	0	0	0	NA	NA	NA	1	NA	NA	NA	0	NA	NA	NA	NA	NA
0	0	0	0	NA	NA	NA	NA	NA	NA	NA	0	NA	NA	NA	NA	NA
1	1	1	0	NA	0	0	0	0	1	0	1	0	NA	NA	NA	1
1	0	0	0	NA	0	0	0	0	0	0	0	0	NA	NA	NA	0
0	0	0	0	NA	NA	NA	NA	NA	NA	NA	0	NA	NA	NA	NA	NA
0	0	0	0	NA	NA	NA	NA	NA	NA	NA	0	NA	NA	NA	NA	NA
1	1	0	0	NA	0	0	1	0	0	0	1	0	NA	NA	NA	1
1	1	1	0	NA	0	0	1	0	0	0	1	0	NA	NA	NA	1
0	0	0	0	NA	NA	NA	NA	NA	NA	NA	0	NA	NA	NA	NA	NA
1	1	1	0	NA	0	0	1	0	0	0	1	0	NA	NA	NA	1
0	0	0	0	NA	0	0	0	0	0	0	NA	0	NA	NA	NA	0
NA	0	0	1	NA	0	0	1	0	0	0	0	0	NA	NA	NA	0
0	0	0	0	NA	NA	NA	NA	NA	NA	NA	0	NA	NA	NA	NA	NA
1	1	0	1	NA	0	0	1	0	0	0	0	0	NA	NA	NA	0
NA	0	1	1	NA	0	0	1	0	0	0	1	0	NA	NA	NA	0
1	0	0	0	NA	0	0	0	0	0	0	0	0	NA	NA	NA	0
0	0	0	0	NA	NA	NA	NA	NA	NA	NA	0	NA	NA	NA	NA	NA
NA	0	0	1	NA	0	0	0	0	0	0	0	0	NA	NA	NA	0
NA	0	0	0	NA	0	0	1	0	0	0	0	0	NA	NA	NA	0
NA	0	0	1	NA	0	0	1	0	0	0	0	0	NA	NA	NA	0
NA	0	0	1	NA	0	0	0	0	0	0	0	0	NA	NA	NA	0
0	0	0	0	NA	NA	NA	NA	NA	NA	NA	0	NA	NA	NA	NA	NA
1	0	0	1	NA	0	0	1	0	0	0	0	0	NA	NA	NA	0
0	0	0	0	NA	NA	NA	NA	NA	NA	NA	0	NA	NA	NA	NA	NA
0	0	0	0	NA	NA	NA	NA	NA	NA	NA	0	NA	NA	NA	NA	NA
0	0	0	0	NA	NA	NA	NA	NA	NA	NA	0	NA	NA	NA	NA	NA
1	1	1	0	NA	0	0	0	0	0	0	0	0	NA	NA	NA	1
0	0	0	0	NA	NA	NA	NA	NA	NA	NA	0	NA	NA	NA	NA	NA
0	0	0	0	NA	NA	NA	NA	NA	NA	NA	0	NA	NA	NA	NA	NA
0	0	0	0	NA	NA	NA	NA	NA	NA	NA	1	NA	NA	NA	NA	NA
0	0	0	1	NA	NA	NA	NA	NA	NA	NA	0	NA	NA	NA	NA	NA
1	1	1	1	NA	0	0	1	1	1	0	1	1	NA	NA	NA	1
1	1	1	1	NA	0	0	1	0	1	0	NA	0	NA	NA	NA	0
1	1	1	1	NA	0	0	0	0	0	0	0	0	NA	NA	NA	1
1	0	0	1	NA	0	0	0	0	1	0	0	0	NA	NA	NA	0
0	0	0	0	NA	NA	NA	NA	NA	NA	NA	0	NA	NA	NA	NA	NA
0	0	0	0	NA	NA	NA	NA	NA	NA	NA	0	NA	NA	NA	NA	NA
1	1	0	0	NA	0	0	0	0	0	0	0	0	NA	NA	NA	1
1	NA	1	1	NA	0	0	1	0	0	0	1	0	NA	NA	NA	1
NA	0	0	0	NA	0	0	0	0	0	0	0	0	NA	NA	NA	0
0	0	0	0	NA	NA	NA	NA	NA	NA	NA	1	NA	NA	NA	NA	NA
1	0	0	0	NA	0	0	0	0	0	0	0	0	NA	NA	NA	0
NA	0	0	0	NA	0	0	1	0	0	0	0	0	NA	NA	NA	0
0	0	0	0	NA	NA	NA	NA	NA	NA	NA	0	NA	NA	NA	NA	NA
0	0	0	0	NA	NA	NA	NA	NA	NA	NA	0	NA	NA	NA	NA	NA
1	1	1	1	NA	0	0	1	1	1	0	NA	0	NA	NA	NA	0
NA	0	0	0	NA	0	0	1	0	0	0	0	0	NA	NA	NA	0
1	0	0	1	NA	0	0	0	0	0	0	0	0	NA	NA	NA	0
0	0	0	0	NA	NA	NA	NA	NA	NA	NA	0	NA	NA	NA	NA	NA
0	0	0	0	NA	NA	NA	NA	NA	NA	NA	0	NA	NA	NA	NA	NA
0	0	0	0	NA	NA	NA	NA	NA	NA	NA	0	NA	NA	NA	NA	NA
0	0	0	0	NA	NA	NA	NA	NA	NA	NA	0	NA	NA	NA	NA	NA
0	0	0	0	NA	NA	NA	NA	NA	NA	NA	0	NA	NA	NA	NA	NA
0	0	0	0	NA	0	0	0	0	1	0	0	0	NA	NA	NA	0
1	0	0	0	NA	0	0	0	0	0	0	1	0	NA	NA	NA	0
1	1	1	0	NA	0	0	0	0	1	0	1	0	NA	NA	NA	1
0	0	0	0	NA	0	1	0	0	0	0	0	0	NA	NA	NA	0
0	0	0	0	NA	NA	NA	NA	NA	NA	NA	0	NA	NA	NA	NA	NA
0	0	0	0	NA	NA	NA	NA	NA	NA	NA	0	NA	NA	NA	NA	NA
0	0	0	0	NA	NA	NA	NA	NA	NA	NA	0	NA	NA	NA	NA	NA
0	0	0	0	NA	NA	NA	NA	NA	NA	NA	0	NA	NA	NA	NA	NA
0	0	0	0	NA	NA	NA	NA	NA	NA	NA	0	NA	NA	NA	NA	NA
1	0	0	0	NA	0	0	0	0	0	0	0	0	NA	NA	NA	0
0	0	0	0	NA	NA	NA	NA	NA	NA	NA	0	NA	NA	NA	NA	NA
1	0	0	0	NA	0	0	0	0	0	0	0	0	NA	NA	NA	0
1	0	0	0	NA	0	0	0	0	0	0	0	0	NA	NA	NA	0
0	0	0	0	NA	NA	NA	NA	NA	NA	NA	0	NA	NA	NA	NA	NA
0	0	0	0	NA	NA	NA	NA	NA	NA	NA	0	NA	NA	NA	NA	NA
0	0	0	1	NA	NA	NA	NA	NA	NA	NA	0	NA	NA	NA	NA	NA
0	0	0	0	NA	NA	NA	NA	NA	NA	NA	0	NA	NA	NA	NA	NA
NA	NA	NA	NA	NA	NA	NA	NA	NA	NA	NA	0	NA	NA	NA	NA	NA
NA	0	0	0	NA	0	0	1	0	0	0	0	0	NA	NA	NA	0
0	0	0	0	NA	NA	NA	NA	NA	NA	NA	0	NA	NA	NA	NA	NA
0	0	0	0	NA	NA	NA	NA	NA	NA	NA	0	NA	NA	NA	NA	NA
0	0	0	1	NA	NA	NA	NA	NA	NA	NA	0	NA	NA	NA	NA	NA
0	0	0	0	NA	NA	NA	NA	NA	NA	NA	1	NA	NA	NA	NA	NA
0	0	0	0	NA	NA	NA	NA	NA	NA	NA	0	NA	NA	NA	NA	NA
1	0	0	1	NA	0	0	0	0	0	0	1	0	NA	NA	NA	0
0	0	0	1	NA	NA	NA	NA	NA	NA	NA	1	NA	NA	NA	NA	NA
0	0	0	0	NA	NA	NA	NA	NA	NA	NA	0	NA	NA	NA	NA	NA
0	0	0	0	NA	NA	NA	NA	NA	NA	NA	0	NA	NA	NA	NA	NA
0	0	0	0	NA	NA	NA	NA	NA	NA	NA	0	NA	NA	NA	NA	NA
0	0	0	0	NA	0	0	0	0	0	0	0	0	NA	NA	NA	0
0	0	0	0	NA	NA	NA	NA	NA	NA	NA	0	NA	NA	NA	NA	NA
0	0	0	0	NA	NA	NA	NA	NA	NA	NA	0	NA	NA	NA	NA	NA
0	0	0	0	NA	NA	NA	NA	NA	NA	NA	0	NA	NA	NA	NA	NA
0	0	0	0	NA	NA	NA	NA	NA	NA	NA	0	NA	NA	NA	NA	NA
0	0	0	0	NA	NA	NA	NA	NA	NA	NA	0	NA	NA	NA	NA	NA
0	0	0	1	NA	NA	NA	NA	NA	NA	NA	1	NA	NA	NA	NA	NA
0	0	0	0	NA	NA	NA	NA	NA	NA	NA	0	NA	NA	NA	NA	NA
0	0	0	0	NA	NA	NA	NA	NA	NA	NA	0	NA	NA	NA	NA	NA
0	0	0	0	NA	0	0	0	0	0	0	0	0	NA	NA	NA	0
0	0	0	0	NA	NA	NA	NA	NA	NA	NA	1	NA	NA	NA	NA	NA
0	0	0	0	NA	NA	NA	NA	NA	NA	NA	0	NA	NA	NA	NA	NA
1	0	0	1	NA	0	0	0	0	0	0	0	0	NA	NA	NA	0
NA	0	0	1	NA	0	0	1	0	0	0	0	0	NA	NA	NA	0
0	0	0	0	NA	NA	NA	NA	NA	NA	NA	0	NA	NA	NA	NA	NA
0	0	0	0	NA	NA	NA	NA	NA	NA	NA	0	NA	NA	NA	NA	NA
0	0	0	0	NA	NA	NA	NA	NA	NA	NA	0	NA	NA	NA	NA	NA
0	0	0	0	NA	NA	NA	NA	NA	NA	NA	0	NA	NA	NA	NA	NA
0	0	0	0	NA	0	0	0	0	0	0	0	0	NA	NA	NA	0
0	0	0	1	NA	NA	NA	NA	NA	NA	NA	0	NA	NA	NA	NA	NA
0	0	0	0	NA	NA	NA	NA	NA	NA	NA	0	NA	NA	NA	NA	NA
0	0	0	1	NA	NA	NA	NA	NA	NA	NA	0	NA	NA	NA	NA	NA
0	0	0	0	NA	NA	NA	NA	NA	NA	NA	0	NA	NA	NA	NA	NA
0	0	0	0	NA	NA	NA	NA	NA	NA	NA	0	NA	NA	NA	NA	NA
0	0	0	0	NA	NA	NA	NA	NA	NA	NA	0	NA	NA	NA	NA	NA
0	0	0	0	NA	NA	NA	NA	NA	NA	NA	1	NA	NA	NA	NA	NA
1	0	0	0	NA	0	0	0	0	0	0	0	0	NA	NA	NA	0
0	0	0	0	NA	NA	NA	NA	NA	NA	NA	0	NA	NA	NA	NA	NA
0	0	0	0	NA	NA	NA	NA	NA	NA	NA	0	NA	NA	NA	NA	NA
0	0	0	0	NA	NA	NA	NA	NA	NA	NA	0	NA	NA	NA	NA	NA
0	0	0	0	NA	NA	NA	NA	NA	NA	NA	0	NA	NA	NA	NA	NA
0	0	0	0	NA	NA	NA	NA	NA	NA	NA	0	NA	NA	NA	NA	NA
0	0	0	0	NA	NA	NA	NA	NA	NA	NA	0	NA	NA	NA	NA	NA
0	0	0	0	NA	NA	NA	NA	NA	NA	NA	0	NA	NA	NA	NA	NA
0	0	0	0	NA	NA	NA	NA	NA	NA	NA	0	NA	NA	NA	NA	NA
0	0	0	0	NA	NA	NA	NA	NA	NA	NA	0	NA	NA	NA	NA	NA
0	0	0	0	NA	NA	NA	NA	NA	NA	NA	0	NA	NA	NA	NA	NA
0	0	0	0	NA	NA	NA	NA	NA	NA	NA	0	NA	NA	NA	NA	NA
1	0	0	0	NA	0	0	0	0	0	0	0	0	NA	NA	NA	0
0	0	0	0	NA	NA	NA	NA	NA	NA	NA	0	NA	NA	NA	NA	NA
0	0	0	1	NA	NA	NA	NA	NA	NA	NA	0	NA	NA	NA	NA	NA
0	0	0	0	NA	NA	NA	NA	NA	NA	NA	0	NA	NA	NA	NA	NA
0	0	0	0	NA	NA	NA	NA	NA	NA	NA	0	NA	NA	NA	NA	NA
0	0	0	0	NA	NA	NA	NA	NA	NA	NA	0	NA	NA	NA	NA	NA
0	0	0	0	NA	NA	NA	NA	NA	NA	NA	0	NA	NA	NA	NA	NA
1	0	0	0	NA	0	0	1	0	0	0	0	0	NA	NA	NA	0
0	0	0	0	NA	NA	NA	NA	NA	NA	NA	0	NA	NA	NA	NA	NA
0	0	0	0	NA	NA	NA	NA	NA	NA	NA	0	NA	NA	NA	NA	NA
0	0	0	0	NA	NA	NA	NA	NA	NA	NA	0	NA	NA	NA	NA	NA
0	0	0	1	NA	0	0	0	0	0	0	0	0	NA	NA	NA	0
0	0	0	0	NA	NA	NA	NA	NA	NA	NA	0	NA	NA	NA	NA	NA
0	0	0	1	NA	NA	NA	NA	NA	NA	NA	0	NA	NA	NA	NA	NA
0	0	0	0	NA	NA	NA	NA	NA	NA	NA	0	NA	NA	NA	NA	NA
0	0	0	0	NA	NA	NA	NA	NA	NA	NA	0	NA	NA	NA	NA	NA
0	0	0	0	NA	NA	NA	NA	NA	NA	NA	0	NA	NA	NA	NA	NA
0	0	0	1	NA	NA	NA	NA	NA	NA	NA	0	NA	NA	NA	NA	NA
0	0	0	0	NA	0	0	0	0	0	0	NA	0	NA	NA	NA	0
0	0	0	0	NA	NA	NA	NA	NA	NA	NA	1	NA	NA	NA	NA	NA
0	0	0	1	NA	NA	NA	NA	NA	NA	NA	0	NA	NA	NA	NA	NA
0	0	0	0	NA	NA	NA	NA	NA	NA	NA	1	NA	NA	NA	NA	NA
0	0	0	0	NA	NA	NA	NA	NA	NA	NA	0	NA	NA	NA	NA	NA
0	0	0	0	NA	NA	NA	NA	NA	NA	NA	0	NA	NA	NA	NA	NA
0	0	0	0	NA	NA	NA	NA	NA	NA	NA	0	NA	NA	NA	NA	NA
1	0	0	0	NA	NA	NA	NA	NA	NA	NA	1	NA	NA	NA	NA	NA
0	0	0	0	NA	NA	NA	NA	NA	NA	NA	0	NA	NA	NA	NA	NA
0	0	0	0	NA	NA	NA	NA	NA	1	NA	0	NA	NA	NA	NA	NA
0	0	0	0	NA	NA	NA	NA	NA	NA	NA	0	NA	NA	NA	NA	NA
0	0	0	0	NA	NA	NA	NA	NA	NA	NA	0	NA	NA	NA	NA	NA
0	0	0	1	NA	NA	NA	NA	NA	NA	NA	0	NA	NA	NA	NA	NA
0	0	0	0	NA	NA	NA	NA	NA	NA	NA	0	NA	NA	NA	NA	NA
0	0	0	0	NA	NA	NA	NA	NA	NA	NA	0	NA	NA	NA	NA	NA
0	0	0	1	NA	NA	NA	NA	NA	NA	NA	1	NA	NA	NA	NA	NA
0	0	0	0	NA	NA	NA	NA	NA	NA	NA	0	NA	NA	NA	NA	NA
1	0	0	0	NA	0	0	0	0	0	0	0	0	NA	NA	NA	0
1	0	0	0	NA	0	0	0	0	0	0	1	0	NA	NA	NA	0
NA	NA	NA	NA	NA	NA	NA	NA	NA	NA	NA	0	NA	NA	NA	NA	NA
0	0	0	0	NA	NA	NA	NA	NA	NA	NA	1	NA	NA	NA	NA	NA
0	0	0	0	NA	NA	NA	NA	NA	NA	NA	0	NA	NA	NA	NA	NA
0	0	0	0	NA	NA	NA	NA	NA	NA	NA	0	NA	NA	NA	NA	NA
0	0	0	0	NA	NA	NA	NA	NA	NA	NA	0	NA	NA	NA	NA	NA
0	0	0	0	NA	NA	NA	NA	NA	NA	NA	0	NA	NA	NA	NA	NA
1	0	0	0	NA	0	0	0	0	0	0	0	0	NA	NA	NA	0
0	0	0	0	NA	NA	NA	NA	NA	NA	NA	0	NA	NA	NA	NA	NA
0	0	0	0	NA	NA	NA	NA	NA	NA	NA	0	NA	NA	NA	NA	NA
0	0	0	1	NA	NA	NA	NA	NA	NA	NA	0	NA	NA	NA	NA	NA
1	0	1	1	NA	0	0	0	0	0	0	0	0	NA	NA	NA	0
0	0	0	0	NA	NA	NA	NA	NA	NA	NA	0	NA	NA	NA	NA	NA
0	0	0	1	NA	NA	NA	NA	NA	NA	NA	0	NA	NA	NA	NA	NA
0	0	0	0	NA	NA	NA	NA	NA	NA	NA	0	NA	NA	NA	NA	NA
0	0	0	0	NA	NA	NA	NA	NA	NA	NA	0	NA	NA	NA	NA	NA
0	0	0	0	NA	NA	NA	NA	NA	NA	NA	0	NA	NA	NA	NA	NA
0	0	0	0	NA	0	0	0	0	0	0	0	0	NA	NA	NA	0
0	0	0	0	NA	NA	NA	NA	NA	NA	NA	0	NA	NA	NA	NA	NA
0	0	0	0	NA	NA	NA	NA	NA	NA	NA	0	NA	NA	NA	NA	NA
0	0	0	0	NA	NA	NA	NA	NA	NA	NA	0	NA	NA	NA	NA	NA
0	0	0	0	NA	NA	NA	NA	NA	NA	NA	0	NA	NA	NA	NA	NA
0	0	0	0	NA	NA	NA	NA	NA	NA	NA	0	NA	NA	NA	NA	NA
0	0	0	0	NA	NA	NA	NA	NA	NA	NA	0	NA	NA	NA	NA	NA
0	0	0	0	NA	NA	NA	NA	NA	NA	NA	0	NA	NA	NA	NA	NA
0	0	0	0	NA	NA	NA	NA	NA	NA	NA	0	NA	NA	NA	NA	NA
0	0	0	0	NA	NA	NA	NA	NA	NA	NA	0	NA	NA	NA	NA	NA
0	0	0	1	NA	NA	NA	NA	NA	NA	NA	0	NA	NA	NA	NA	NA
0	0	0	0	NA	NA	NA	NA	NA	NA	NA	0	NA	NA	NA	NA	NA
0	0	0	0	NA	NA	NA	NA	NA	NA	NA	0	NA	NA	NA	NA	NA
0	0	0	0	NA	NA	NA	NA	NA	NA	NA	0	NA	NA	NA	NA	NA
0	0	0	0	NA	NA	NA	NA	NA	NA	NA	0	NA	NA	NA	NA	NA
1	0	0	0	NA	0	0	0	0	0	0	0	0	NA	NA	NA	0
NA	NA	NA	NA	NA	NA	NA	NA	NA	NA	0	NA	NA	NA	NA	NA	NA
0	0	0	0	NA	NA	NA	NA	NA	NA	NA	0	NA	NA	NA	NA	NA
0	0	0	1	NA	NA	NA	NA	NA	NA	NA	0	NA	NA	NA	NA	NA
0	0	0	0	NA	NA	NA	NA	NA	NA	NA	0	NA	NA	NA	NA	NA
0	0	0	0	NA	NA	NA	NA	NA	NA	NA	0	NA	NA	NA	NA	NA
0	0	0	0	NA	NA	NA	NA	NA	NA	NA	0	NA	NA	NA	NA	NA
0	0	0	0	NA	NA	NA	NA	NA	NA	NA	0	NA	NA	NA	NA	NA
0	0	0	0	NA	NA	NA	NA	NA	NA	NA	0	NA	NA	NA	NA	NA
NA	0	0	0	NA	0	0	0	0	0	0	0	0	NA	NA	NA	0
0	0	0	0	NA	NA	NA	NA	NA	NA	NA	0	NA	NA	NA	NA	NA
0	0	0	0	NA	NA	NA	NA	NA	NA	NA	0	NA	NA	NA	NA	NA
0	0	0	0	NA	NA	NA	NA	NA	NA	NA	1	NA	NA	NA	NA	NA
0	0	0	0	NA	NA	NA	NA	NA	NA	NA	1	NA	NA	NA	NA	NA
0	0	0	0	NA	NA	NA	NA	NA	NA	NA	0	NA	NA	NA	NA	NA
0	0	0	0	NA	NA	NA	NA	NA	NA	NA	0	NA	NA	NA	NA	NA
0	0	0	0	NA	NA	NA	NA	NA	NA	NA	1	NA	NA	NA	NA	NA
0	0	0	0	NA	NA	NA	NA	NA	NA	NA	0	NA	NA	NA	NA	NA
1	0	0	0	NA	0	0	0	0	0	0	0	0	NA	NA	NA	0
0	0	0	0	NA	NA	NA	NA	NA	NA	NA	1	NA	NA	NA	NA	NA
0	0	0	0	NA	NA	NA	NA	NA	NA	NA	0	NA	NA	NA	NA	NA
NA	NA	NA	NA	NA	0	NA	1	NA	NA	0	NA	NA	NA	NA	NA	NA
0	0	0	0	NA	NA	NA	NA	NA	NA	NA	0	NA	NA	NA	NA	NA
0	0	0	0	NA	NA	NA	1	NA	NA	NA	0	NA	NA	NA	NA	NA
0	0	0	0	NA	NA	NA	NA	NA	NA	NA	0	NA	NA	NA	NA	NA
0	0	0	0	NA	NA	NA	NA	NA	NA	NA	0	NA	NA	NA	NA	NA
0	0	0	0	NA	NA	NA	NA	NA	NA	NA	0	NA	NA	NA	NA	NA
0	0	0	0	NA	NA	NA	NA	NA	NA	NA	0	NA	NA	NA	NA	NA
0	0	0	0	NA	NA	NA	NA	NA	NA	NA	0	NA	NA	NA	NA	NA
0	0	0	1	NA	NA	NA	NA	NA	NA	NA	0	NA	NA	NA	NA	NA
0	0	0	0	NA	NA	NA	NA	NA	NA	NA	0	NA	NA	NA	NA	NA
1	0	0	1	NA	NA	NA	NA	NA	NA	NA	1	NA	NA	NA	NA	NA
0	0	0	0	NA	NA	NA	NA	NA	NA	NA	0	NA	NA	NA	NA	NA
0	0	0	0	NA	NA	NA	NA	NA	NA	NA	0	NA	NA	NA	NA	NA
0	0	0	0	NA	NA	NA	NA	NA	NA	NA	1	NA	NA	NA	NA	NA
0	0	0	0	NA	NA	NA	NA	NA	NA	NA	0	NA	NA	NA	NA	NA
0	0	0	0	NA	NA	NA	NA	NA	NA	NA	0	NA	NA	NA	NA	NA
0	0	0	0	NA	NA	NA	NA	NA	NA	NA	0	NA	NA	NA	NA	NA
0	0	0	0	NA	NA	NA	NA	NA	NA	NA	0	NA	NA	NA	NA	NA
0	0	0	0	NA	NA	NA	NA	NA	NA	NA	0	NA	NA	NA	NA	NA
0	0	0	0	NA	NA	NA	NA	NA	NA	NA	0	NA	NA	NA	NA	NA
0	0	0	0	NA	NA	NA	NA	NA	NA	NA	0	NA	NA	NA	NA	NA
NA	0	0	0	NA	0	0	1	0	0	0	0	0	NA	NA	NA	0
1	1	1	1	NA	NA	NA	NA	NA	NA	NA	1	NA	NA	NA	NA	NA
0	0	0	0	NA	NA	NA	NA	NA	NA	NA	0	NA	NA	NA	NA	NA
0	0	0	0	NA	NA	NA	NA	NA	NA	NA	0	NA	NA	NA	NA	NA
0	0	0	0	NA	NA	NA	NA	NA	NA	NA	0	NA	NA	NA	NA	NA
0	0	0	0	NA	NA	NA	NA	NA	NA	NA	0	NA	NA	NA	NA	NA
0	0	0	0	NA	NA	NA	NA	NA	NA	NA	0	NA	NA	NA	NA	NA
0	0	0	0	NA	NA	NA	NA	NA	NA	NA	0	NA	NA	NA	NA	NA
0	0	0	0	NA	NA	NA	NA	NA	NA	NA	0	NA	NA	NA	NA	NA
0	0	0	0	NA	NA	NA	NA	NA	NA	NA	0	NA	NA	NA	NA	NA
0	0	0	0	NA	NA	NA	NA	NA	NA	NA	0	NA	NA	NA	NA	NA
0	0	0	0	NA	NA	NA	NA	NA	NA	NA	0	NA	NA	NA	NA	NA
NA	0	0	0	NA	0	0	1	0	0	0	0	0	NA	NA	NA	0
0	0	0	0	NA	NA	NA	NA	NA	NA	NA	0	NA	NA	NA	NA	NA
0	0	0	0	NA	NA	NA	NA	NA	NA	NA	0	NA	NA	NA	NA	NA
0	0	0	0	NA	NA	NA	NA	NA	NA	NA	0	NA	NA	NA	NA	NA
0	0	0	0	NA	NA	NA	NA	NA	NA	NA	0	NA	NA	NA	NA	NA
0	0	0	0	NA	NA	NA	NA	NA	NA	NA	0	NA	NA	NA	NA	NA
0	0	0	0	NA	NA	NA	NA	NA	NA	NA	0	NA	NA	NA	NA	NA
0	0	0	0	NA	NA	NA	NA	NA	NA	NA	1	NA	NA	NA	NA	NA
0	0	0	0	NA	NA	NA	NA	NA	NA	NA	0	NA	NA	NA	NA	NA
0	0	0	0	NA	NA	NA	NA	NA	NA	NA	1	NA	NA	NA	NA	NA
0	0	0	0	NA	NA	NA	NA	NA	NA	NA	0	NA	NA	NA	NA	NA
0	0	0	0	NA	NA	NA	NA	NA	NA	NA	0	NA	NA	NA	NA	NA
0	0	0	0	NA	NA	NA	NA	NA	NA	NA	0	NA	NA	NA	NA	NA
0	0	0	0	NA	NA	NA	NA	NA	NA	NA	0	NA	NA	NA	NA	NA
0	0	0	0	NA	NA	NA	NA	NA	NA	NA	0	NA	NA	NA	NA	NA
0	0	0	0	NA	NA	NA	NA	NA	NA	NA	0	NA	NA	NA	NA	NA
1	1	1	1	NA	0	0	1	1	0	0	1	1	NA	NA	NA	1
0	0	0	0	NA	NA	NA	NA	NA	NA	NA	0	NA	NA	NA	NA	NA
1	0	0	1	NA	0	0	0	0	0	0	0	0	NA	NA	NA	0
0	0	0	0	NA	NA	NA	NA	NA	NA	NA	0	NA	NA	NA	NA	NA
0	0	0	0	NA	NA	NA	NA	NA	NA	NA	0	NA	NA	NA	NA	NA
0	0	0	0	NA	0	0	0	0	0	0	0	0	NA	NA	NA	0
0	0	0	0	NA	NA	NA	NA	NA	NA	NA	0	NA	NA	NA	NA	NA
0	0	0	0	NA	NA	NA	NA	NA	NA	NA	0	NA	NA	NA	NA	NA
0	0	0	0	NA	NA	NA	NA	NA	NA	NA	0	NA	NA	NA	NA	NA
0	0	0	0	NA	NA	NA	NA	NA	NA	NA	0	NA	NA	NA	NA	NA
0	0	0	0	NA	NA	NA	NA	NA	NA	NA	0	NA	NA	NA	NA	NA
0	0	0	1	NA	NA	NA	NA	NA	NA	NA	0	NA	NA	NA	NA	NA
0	0	0	0	NA	NA	NA	NA	NA	NA	NA	0	NA	NA	NA	NA	NA
0	0	0	0	NA	NA	NA	NA	NA	NA	NA	0	NA	NA	NA	NA	NA
0	0	0	0	NA	NA	NA	NA	NA	NA	NA	1	NA	NA	NA	NA	NA
0	0	0	0	NA	0	0	0	0	0	0	1	0	NA	NA	NA	0
0	0	0	0	NA	NA	NA	NA	NA	NA	NA	0	NA	NA	NA	NA	NA
NA	NA	NA	NA	NA	NA	NA	NA	NA	NA	NA	0	NA	NA	NA	NA	NA
0	0	0	0	NA	NA	NA	NA	NA	NA	NA	0	NA	NA	NA	NA	NA
0	0	0	0	NA	NA	NA	NA	NA	NA	NA	0	NA	NA	NA	NA	NA
0	0	0	0	NA	0	0	0	0	1	0	0	0	NA	NA	NA	0
0	0	0	1	NA	NA	NA	NA	NA	NA	NA	0	NA	NA	NA	NA	NA
0	0	0	0	NA	NA	NA	NA	NA	NA	NA	0	NA	NA	NA	NA	NA
0	0	0	0	NA	NA	NA	NA	NA	NA	NA	0	NA	NA	NA	NA	NA
0	0	0	0	NA	NA	NA	NA	NA	NA	NA	0	NA	NA	NA	NA	NA
0	0	0	0	NA	NA	NA	NA	NA	NA	NA	0	NA	NA	NA	NA	NA
1	0	1	0	NA	NA	NA	NA	NA	1	NA	0	NA	NA	NA	NA	NA
NA	0	0	0	NA	0	0	1	0	0	0	0	0	NA	NA	NA	0
0	0	0	0	NA	NA	NA	NA	NA	NA	NA	0	NA	NA	NA	NA	NA
0	0	0	0	NA	NA	NA	NA	NA	NA	NA	0	NA	NA	NA	NA	NA
0	0	0	0	NA	NA	NA	NA	NA	NA	NA	0	NA	NA	NA	NA	NA
0	0	0	0	NA	NA	NA	NA	NA	NA	NA	0	NA	NA	NA	NA	NA
0	0	0	0	NA	NA	NA	NA	NA	NA	NA	0	NA	NA	NA	NA	NA
0	0	0	0	NA	NA	NA	NA	NA	NA	NA	0	NA	NA	NA	NA	NA
0	0	0	0	NA	NA	NA	NA	NA	NA	NA	0	NA	NA	NA	NA	NA
0	0	0	0	NA	NA	NA	NA	NA	NA	NA	0	NA	NA	NA	NA	NA
0	0	0	0	NA	NA	NA	NA	NA	NA	NA	0	NA	NA	NA	NA	NA
0	0	0	0	NA	NA	NA	NA	NA	NA	NA	0	NA	NA	NA	NA	NA
0	0	0	0	NA	NA	NA	NA	NA	NA	NA	0	NA	NA	NA	NA	NA
0	0	0	0	NA	NA	NA	NA	NA	NA	NA	0	NA	NA	NA	NA	NA
NA	0	0	0	NA	NA	NA	1	NA	NA	NA	0	NA	NA	NA	NA	NA
NA	0	0	0	NA	0	0	1	0	0	0	0	0	NA	NA	NA	0
0	0	0	0	NA	NA	NA	NA	NA	NA	NA	0	NA	NA	NA	NA	NA
0	0	0	1	NA	NA	NA	NA	NA	NA	NA	0	NA	NA	NA	NA	NA
0	0	0	0	NA	NA	NA	NA	NA	NA	NA	0	NA	NA	NA	NA	NA
0	0	0	0	NA	NA	NA	NA	NA	NA	NA	0	NA	NA	NA	NA	NA
0	0	0	0	NA	NA	NA	NA	NA	NA	NA	0	NA	NA	NA	NA	NA
0	0	0	0	NA	NA	NA	NA	NA	NA	NA	0	NA	NA	NA	NA	NA
0	0	0	0	NA	NA	NA	NA	NA	NA	NA	0	NA	NA	NA	NA	NA
0	0	0	0	NA	NA	NA	NA	NA	NA	NA	0	NA	NA	NA	NA	NA
0	0	0	0	NA	NA	NA	NA	NA	NA	NA	0	NA	NA	NA	NA	NA
0	0	0	0	NA	NA	NA	NA	NA	NA	NA	0	NA	NA	NA	NA	NA
0	0	0	1	NA	NA	NA	NA	NA	NA	NA	0	NA	NA	NA	NA	NA
0	0	0	0	NA	NA	NA	NA	NA	NA	NA	0	NA	NA	NA	NA	NA
0	0	0	0	NA	NA	NA	NA	NA	NA	NA	0	NA	NA	NA	NA	NA
0	0	0	0	NA	NA	NA	NA	NA	NA	NA	0	NA	NA	NA	NA	NA
0	0	0	0	NA	NA	NA	NA	NA	NA	NA	0	NA	NA	NA	NA	NA
0	0	0	0	NA	NA	NA	NA	NA	NA	NA	0	NA	NA	NA	NA	NA
0	0	0	0	NA	NA	NA	NA	NA	1	NA	0	NA	NA	NA	NA	NA
0	0	0	0	NA	NA	NA	NA	NA	NA	NA	0	NA	NA	NA	NA	NA
1	0	0	0	NA	0	0	0	0	0	0	0	0	NA	NA	NA	0
0	0	0	1	NA	NA	NA	NA	NA	NA	NA	0	NA	NA	NA	NA	NA
0	0	0	0	NA	NA	NA	NA	NA	NA	NA	0	NA	NA	NA	NA	NA
0	0	0	0	NA	NA	NA	NA	NA	NA	NA	0	NA	NA	NA	NA	NA
0	0	0	0	NA	NA	NA	NA	NA	NA	NA	0	NA	NA	NA	NA	NA
0	0	0	0	NA	NA	NA	NA	NA	NA	NA	0	NA	NA	NA	NA	NA
NA	0	0	1	NA	0	0	1	0	0	0	0	0	NA	NA	NA	0
0	0	0	0	NA	NA	NA	NA	NA	NA	NA	0	NA	NA	NA	NA	NA
0	0	0	0	NA	NA	NA	NA	NA	NA	NA	0	NA	NA	NA	NA	NA
0	0	0	0	NA	NA	NA	NA	NA	NA	NA	0	NA	NA	NA	NA	NA
0	0	0	0	NA	NA	NA	NA	NA	NA	NA	0	NA	NA	NA	NA	NA
1	1	1	1	NA	0	0	1	0	1	0	NA	0	NA	NA	NA	0
0	0	0	0	NA	NA	NA	NA	NA	NA	NA	0	NA	NA	NA	NA	NA
0	0	0	0	NA	NA	NA	NA	NA	NA	NA	0	NA	NA	NA	NA	NA
0	0	0	0	NA	NA	NA	NA	NA	NA	NA	0	NA	NA	NA	NA	NA
0	0	0	0	NA	NA	NA	NA	NA	NA	NA	0	NA	NA	NA	NA	NA
0	0	0	0	NA	0	0	0	0	0	0	0	0	NA	NA	NA	0
0	0	0	0	NA	NA	NA	NA	NA	NA	NA	1	NA	NA	NA	NA	NA
0	0	0	0	NA	NA	NA	NA	NA	NA	NA	0	NA	NA	NA	NA	NA
0	0	0	0	NA	NA	NA	NA	NA	NA	NA	0	NA	NA	NA	NA	NA
0	0	0	0	NA	NA	NA	NA	NA	NA	NA	1	NA	NA	NA	NA	NA
NA	0	0	0	NA	NA	NA	1	NA	NA	NA	0	NA	NA	NA	NA	NA
0	0	0	0	NA	0	0	0	0	0	0	0	0	NA	NA	NA	0
0	0	0	0	NA	NA	NA	NA	NA	NA	NA	0	NA	NA	NA	NA	NA
1	0	0	1	NA	0	0	0	0	0	0	0	0	NA	NA	NA	0
0	0	0	0	NA	NA	NA	NA	NA	NA	NA	0	NA	NA	NA	NA	NA
0	0	0	0	NA	NA	NA	NA	NA	NA	NA	0	NA	NA	NA	NA	NA
NA	NA	NA	NA	NA	NA	NA	NA	NA	NA	NA	0	NA	NA	NA	NA	NA
0	0	0	0	NA	NA	NA	NA	NA	NA	NA	0	NA	NA	NA	NA	NA
0	0	0	0	NA	NA	NA	NA	NA	NA	NA	0	NA	NA	NA	NA	NA
0	0	0	0	NA	NA	NA	NA	NA	NA	NA	0	NA	NA	NA	NA	NA
0	0	0	0	NA	NA	NA	NA	NA	NA	NA	0	NA	NA	NA	NA	NA
1	1	0	1	NA	NA	NA	NA	NA	NA	NA	1	NA	NA	NA	NA	NA
1	0	0	0	NA	0	0	0	0	1	0	0	0	NA	NA	NA	0
0	0	0	0	NA	NA	NA	NA	NA	NA	NA	0	NA	NA	NA	NA	NA
0	0	0	0	NA	NA	NA	NA	NA	NA	NA	0	NA	NA	NA	NA	NA
1	0	0	1	NA	0	0	0	0	0	0	0	0	NA	NA	NA	0
0	0	0	0	NA	NA	NA	NA	NA	NA	NA	0	NA	NA	NA	NA	NA
0	0	0	0	NA	NA	NA	NA	NA	NA	NA	1	NA	NA	NA	NA	NA
0	0	0	0	NA	NA	NA	NA	NA	NA	NA	0	NA	NA	NA	NA	NA
0	0	0	0	NA	NA	NA	NA	NA	NA	NA	0	NA	NA	NA	NA	NA
0	0	0	0	NA	NA	NA	NA	NA	NA	NA	0	NA	NA	NA	NA	NA
0	0	0	0	NA	NA	NA	NA	NA	NA	NA	0	NA	NA	NA	NA	NA
0	0	0	0	NA	NA	NA	NA	NA	NA	NA	0	NA	NA	NA	NA	NA
0	0	0	0	NA	NA	NA	NA	NA	NA	NA	0	NA	NA	NA	NA	NA
NA	0	0	0	NA	0	0	1	0	0	0	0	0	NA	NA	NA	0
0	0	0	0	NA	NA	NA	NA	NA	NA	NA	0	NA	NA	NA	NA	NA
0	0	0	1	NA	NA	NA	NA	NA	NA	NA	0	NA	NA	NA	NA	NA
0	0	0	0	NA	NA	NA	NA	NA	NA	NA	0	NA	NA	NA	NA	NA
1	0	0	0	NA	NA	NA	NA	NA	NA	NA	0	NA	NA	NA	NA	NA
0	0	0	0	NA	NA	NA	NA	NA	NA	NA	0	NA	NA	NA	NA	NA
0	0	0	0	NA	NA	NA	NA	NA	NA	NA	0	NA	NA	NA	NA	NA
0	0	0	0	NA	NA	NA	NA	NA	NA	NA	0	NA	NA	NA	NA	NA
1	0	0	0	NA	NA	NA	NA	NA	NA	NA	1	NA	NA	NA	NA	NA
0	0	0	0	NA	NA	NA	NA	NA	NA	NA	1	NA	NA	NA	NA	NA
1	1	1	1	NA	0	1	1	1	0	0	NA	1	NA	NA	NA	1
NA	0	0	1	NA	0	0	1	0	0	0	0	0	NA	NA	NA	0
1	0	1	1	NA	NA	NA	NA	NA	NA	NA	0	NA	NA	NA	NA	NA
1	0	0	0	NA	0	0	0	0	0	0	0	0	NA	NA	NA	0
0	0	0	0	NA	NA	NA	NA	NA	NA	NA	1	NA	NA	NA	NA	NA
1	0	0	0	NA	0	0	1	0	0	0	0	0	NA	NA	NA	0
0	0	0	0	NA	NA	NA	NA	NA	NA	NA	0	NA	NA	NA	NA	NA
0	0	0	0	NA	NA	NA	NA	NA	NA	NA	0	NA	NA	NA	NA	NA
0	0	0	0	NA	NA	NA	NA	NA	NA	NA	0	NA	NA	NA	NA	NA
0	0	0	0	NA	NA	NA	NA	NA	NA	NA	0	NA	NA	NA	NA	NA
NA	NA	NA	NA	NA	NA	NA	NA	NA	NA	NA	0	NA	NA	NA	NA	NA
0	0	0	0	NA	NA	NA	NA	NA	NA	NA	1	NA	NA	NA	NA	NA
0	0	0	1	NA	NA	NA	NA	NA	NA	NA	0	NA	NA	NA	NA	NA
0	0	0	0	NA	NA	NA	NA	NA	NA	NA	NA	NA	NA	NA	NA	NA
0	0	0	0	NA	NA	NA	NA	NA	NA	NA	0	NA	NA	NA	NA	NA
0	0	0	0	NA	NA	NA	NA	NA	NA	NA	0	NA	NA	NA	NA	NA
0	0	0	0	NA	NA	NA	NA	NA	NA	NA	0	NA	NA	NA	NA	NA
0	0	0	0	NA	NA	NA	NA	NA	NA	NA	0	NA	NA	NA	NA	NA
0	0	0	0	NA	NA	NA	NA	NA	NA	NA	0	NA	NA	NA	NA	NA
0	0	0	0	NA	NA	NA	NA	NA	NA	NA	0	NA	NA	NA	NA	NA
0	0	0	0	NA	NA	NA	NA	NA	NA	NA	0	NA	NA	NA	NA	NA
0	0	0	0	NA	NA	NA	NA	NA	NA	NA	0	NA	NA	NA	NA	NA
0	0	0	0	NA	NA	NA	NA	NA	NA	NA	0	NA	NA	NA	NA	NA
0	0	0	0	NA	NA	NA	NA	NA	NA	NA	0	NA	NA	NA	NA	NA
0	0	0	0	NA	NA	NA	NA	NA	NA	NA	0	NA	NA	NA	NA	NA
0	0	0	0	NA	NA	NA	NA	NA	NA	NA	0	NA	NA	NA	NA	NA
0	0	0	0	NA	NA	NA	NA	NA	NA	NA	0	NA	NA	NA	NA	NA
0	0	0	0	NA	NA	NA	NA	NA	NA	NA	0	NA	NA	NA	NA	NA
0	0	0	0	NA	NA	NA	NA	NA	NA	NA	0	NA	NA	NA	NA	NA
0	0	0	0	NA	NA	NA	NA	NA	NA	NA	0	NA	NA	NA	NA	NA
1	1	0	NA	0	NA	0	NA	0	0	NA	0	0	0	NA	NA	NA
1	0	0	NA	0	NA	NA	NA	NA	NA	NA	NA	NA	NA	NA	NA	NA
0	0	0	NA	NA	NA	NA	NA	NA	NA	NA	0	NA	NA	NA	NA	NA
0	0	0	0	NA	NA	0	0	0	0	NA	NA	NA	NA	NA	NA	NA
0	0	0	0	NA	NA	0	0	0	0	NA	NA	NA	NA	NA	NA	NA
0	0	0	0	NA	NA	0	0	0	0	NA	NA	NA	NA	NA	NA	NA
1	1	1	0	NA	NA	0	NA	0	0	NA	NA	NA	NA	NA	NA	NA
1	1	1	1	NA	NA	0	NA	0	0	NA	NA	NA	NA	NA	NA	NA
1	1	1	1	NA	NA	0	NA	0	0	NA	NA	NA	NA	NA	NA	NA
1	1	0	1	NA	NA	0	NA	0	0	NA	NA	NA	NA	NA	NA	NA
0	0	0	0	NA	NA	0	0	0	0	NA	NA	NA	NA	NA	NA	NA
1	1	1	0	NA	NA	0	NA	0	1	NA	NA	NA	NA	NA	NA	NA
1	1	1	1	NA	NA	1	0	1	1	NA	NA	NA	NA	NA	NA	NA
1	1	1	0	NA	NA	1	0	1	1	NA	NA	NA	NA	NA	NA	NA
1	1	0	1	NA	NA	0	0	0	0	NA	NA	NA	NA	NA	NA	NA
1	1	1	0	NA	NA	0	0	0	0	NA	NA	NA	NA	NA	NA	NA
0	0	0	0	NA	NA	0	0	0	0	NA	NA	NA	NA	NA	NA	NA
0	0	0	0	NA	NA	0	0	0	0	NA	NA	NA	NA	NA	NA	NA
1	1	0	1	NA	NA	0	0	0	0	NA	NA	NA	NA	NA	NA	NA
1	1	1	0	NA	NA	0	0	0	0	NA	NA	NA	NA	NA	NA	NA
1	1	0	1	NA	NA	0	0	0	0	NA	NA	NA	NA	NA	NA	NA
1	1	0	1	NA	NA	0	0	0	0	NA	NA	NA	NA	NA	NA	NA
1	1	0	0	NA	NA	0	1	0	0	NA	NA	NA	NA	NA	NA	NA
1	1	0	1	NA	NA	0	1	0	0	NA	NA	NA	NA	NA	NA	NA
1	1	1	0	NA	NA	0	0	0	0	NA	NA	NA	NA	NA	NA	NA
1	1	0	1	NA	NA	0	0	0	0	NA	NA	NA	NA	NA	NA	NA
1	1	1	1	NA	NA	0	0	0	0	NA	NA	NA	NA	NA	NA	NA
1	1	0	0	NA	NA	0	0	1	1	NA	NA	NA	NA	NA	NA	NA
0	0	0	0	NA	NA	0	0	0	0	NA	NA	NA	NA	NA	NA	NA
1	1	0	1	NA	NA	0	0	0	0	NA	NA	NA	NA	NA	NA	NA
1	1	0	0	NA	NA	0	1	0	0	NA	NA	NA	NA	NA	NA	NA
1	1	0	1	NA	NA	1	1	1	0	NA	NA	NA	NA	NA	NA	NA
1	1	0	1	NA	NA	0	0	0	0	NA	NA	NA	NA	NA	NA	NA
1	1	0	1	NA	NA	0	0	0	0	NA	NA	NA	NA	NA	NA	NA
0	0	0	0	NA	NA	0	0	0	0	NA	NA	NA	NA	NA	NA	NA
1	1	1	1	NA	NA	0	0	0	0	NA	NA	NA	NA	NA	NA	NA
1	1	0	0	NA	NA	0	0	0	0	NA	NA	NA	NA	NA	NA	NA
1	1	0	0	NA	NA	0	0	0	1	NA	NA	NA	NA	NA	NA	NA
1	1	1	1	NA	NA	0	1	0	1	NA	NA	NA	NA	NA	NA	NA
1	1	0	1	NA	NA	0	0	0	0	NA	NA	NA	NA	NA	NA	NA
1	1	0	1	NA	NA	0	0	0	0	NA	NA	NA	NA	NA	NA	NA
1	1	1	0	NA	NA	0	0	0	1	NA	NA	NA	NA	NA	NA	NA
1	1	0	0	NA	NA	0	0	0	1	NA	NA	NA	NA	NA	NA	NA
1	1	1	1	NA	NA	0	1	0	1	NA	NA	NA	NA	NA	NA	NA
1	1	0	0	NA	NA	0	1	0	0	NA	NA	NA	NA	NA	NA	NA
1	1	0	1	NA	NA	1	1	1	0	NA	NA	NA	NA	NA	NA	NA
1	1	1	1	NA	NA	0	1	1	1	NA	NA	NA	NA	NA	NA	NA
1	1	0	1	NA	NA	0	1	1	1	NA	NA	NA	NA	NA	NA	NA
1	1	1	1	NA	NA	1	1	1	1	NA	NA	NA	NA	NA	NA	NA
0	0	0	0	NA	NA	0	0	0	0	NA	NA	NA	NA	NA	NA	NA
0	0	0	0	NA	NA	0	0	0	0	NA	NA	NA	NA	NA	NA	NA
0	0	0	0	NA	NA	0	0	0	0	NA	NA	NA	NA	NA	NA	NA
1	1	1	0	NA	NA	0	0	0	0	NA	NA	NA	NA	NA	NA	NA
1	1	1	1	NA	NA	0	0	0	0	NA	NA	NA	NA	NA	NA	NA
1	1	1	0	NA	NA	0	0	0	0	NA	NA	NA	NA	NA	NA	NA
1	1	0	0	NA	NA	0	0	0	0	NA	NA	NA	NA	NA	NA	NA
1	1	1	1	NA	NA	0	0	0	1	NA	NA	NA	NA	NA	NA	NA
1	1	1	1	NA	NA	0	0	0	1	NA	NA	NA	NA	NA	NA	NA
1	1	1	1	NA	NA	0	0	0	0	NA	NA	NA	NA	NA	NA	NA
1	1	1	1	NA	NA	1	0	0	0	NA	NA	NA	NA	NA	NA	NA
0	0	0	0	NA	NA	0	0	0	0	NA	NA	NA	NA	NA	NA	NA
1	1	0	1	NA	NA	0	0	0	0	NA	NA	NA	NA	NA	NA	NA
0	0	0	0	NA	NA	NA	NA	NA	NA	NA	NA	NA	NA	NA	NA	NA
0	0	0	0	NA	NA	NA	NA	NA	NA	NA	NA	NA	NA	NA	NA	NA
1	1	0	1	NA	NA	1	NA	NA	1	NA	NA	NA	NA	NA	NA	NA
1	1	0	1	NA	NA	1	NA	NA	1	NA	NA	NA	NA	NA	NA	NA
1	1	1	1	NA	NA	0	1	0	1	NA	NA	NA	NA	NA	NA	NA
1	1	1	1	NA	NA	1	0	1	1	NA	NA	NA	NA	NA	NA	NA
1	1	1	1	NA	NA	1	0	NA	1	NA	NA	NA	NA	NA	NA	NA
1	1	0	0	NA	NA	0	1	0	1	NA	NA	NA	NA	NA	NA	NA
1	1	1	1	NA	NA	0	1	1	1	NA	NA	NA	NA	NA	NA	NA
0	0	0	0	NA	NA	0	0	0	0	NA	NA	NA	NA	NA	NA	NA
1	1	1	1	NA	NA	0	1	0	1	NA	NA	NA	NA	NA	NA	NA
0	0	0	0	NA	NA	0	0	0	0	NA	NA	NA	NA	NA	NA	NA
1	1	0	1	NA	NA	0	0	0	1	NA	NA	NA	NA	NA	NA	NA
1	1	1	0	NA	NA	0	0	0	1	NA	NA	NA	NA	NA	NA	NA
1	1	0	1	NA	NA	0	1	0	1	NA	NA	NA	NA	NA	NA	NA
0	0	0	0	NA	NA	0	0	0	0	NA	NA	NA	NA	NA	NA	NA
0	0	0	0	NA	NA	0	0	0	0	NA	NA	NA	NA	NA	NA	NA
1	1	1	1	NA	NA	1	1	1	1	NA	NA	NA	NA	NA	NA	NA
1	1	0	1	NA	NA	0	0	0	0	NA	NA	NA	NA	NA	NA	NA
1	1	1	1	NA	NA	0	1	0	1	NA	NA	NA	NA	NA	NA	NA
1	1	1	1	NA	NA	0	1	0	1	NA	NA	NA	NA	NA	NA	NA
1	1	0	1	NA	NA	0	0	0	0	NA	NA	NA	NA	NA	NA	NA
1	1	1	1	NA	NA	1	1	1	1	NA	NA	NA	NA	NA	NA	NA
0	0	0	0	NA	NA	0	0	0	0	NA	NA	NA	NA	NA	NA	NA
1	1	0	1	NA	NA	0	0	0	1	NA	NA	NA	NA	NA	NA	NA
0	0	0	0	NA	NA	0	0	0	0	NA	NA	NA	NA	NA	NA	NA
0	0	0	0	NA	NA	0	0	0	0	NA	NA	NA	NA	NA	NA	NA
1	1	1	1	NA	NA	0	0	0	1	NA	NA	NA	NA	NA	NA	NA
0	0	0	0	NA	NA	0	0	0	0	NA	NA	NA	NA	NA	NA	NA
1	1	1	1	NA	NA	0	0	0	0	NA	NA	NA	NA	NA	NA	NA
1	1	1	1	NA	NA	1	0	1	1	NA	NA	NA	NA	NA	NA	NA
0	0	0	0	NA	NA	0	0	0	0	NA	NA	NA	NA	NA	NA	NA
1	1	1	1	NA	NA	0	0	0	0	NA	NA	NA	NA	NA	NA	NA
1	1	1	1	NA	NA	0	0	1	1	NA	NA	NA	NA	NA	NA	NA
1	1	1	1	NA	NA	1	1	0	1	NA	NA	NA	NA	NA	NA	NA
1	1	0	1	NA	NA	0	1	0	1	NA	NA	NA	NA	NA	NA	NA
1	1	1	1	NA	NA	0	1	0	1	NA	NA	NA	NA	NA	NA	NA
0	0	0	0	NA	NA	0	0	0	0	NA	NA	NA	NA	NA	NA	NA
1	1	1	1	NA	NA	1	1	1	1	NA	NA	NA	NA	NA	NA	NA
1	1	0	1	NA	NA	0	0	0	0	NA	NA	NA	NA	NA	NA	NA
1	1	0	1	NA	NA	0	0	0	0	NA	NA	NA	NA	NA	NA	NA
1	1	1	1	NA	NA	0	0	0	0	NA	NA	NA	NA	NA	NA	NA
1	1	0	1	NA	NA	0	1	0	1	NA	NA	NA	NA	NA	NA	NA
1	1	0	1	NA	NA	0	0	0	0	NA	NA	NA	NA	NA	NA	NA
1	1	1	1	NA	NA	1	1	1	1	NA	NA	NA	NA	NA	NA	NA
1	1	1	1	NA	NA	0	0	0	1	NA	NA	NA	NA	NA	NA	NA
0	0	0	0	NA	NA	0	0	0	0	NA	NA	NA	NA	NA	NA	NA
1	1	0	1	NA	NA	0	1	0	0	NA	NA	NA	NA	NA	NA	NA
1	1	1	0	NA	NA	0	0	0	0	NA	NA	NA	NA	NA	NA	NA
1	1	1	1	NA	NA	0	0	0	0	NA	NA	NA	NA	NA	NA	NA
1	1	0	1	NA	NA	0	0	0	1	NA	NA	NA	NA	NA	NA	NA
1	1	1	1	NA	NA	0	0	0	0	NA	NA	NA	NA	NA	NA	NA
1	1	1	1	NA	NA	0	1	0	1	NA	NA	NA	NA	NA	NA	NA
1	1	1	1	NA	NA	0	1	0	1	NA	NA	NA	NA	NA	NA	NA
0	0	0	0	NA	NA	0	0	0	0	NA	NA	NA	NA	NA	NA	NA
1	1	1	0	NA	NA	0	0	0	0	NA	NA	NA	NA	NA	NA	NA
0	0	0	0	NA	NA	0	0	0	0	NA	NA	NA	NA	NA	NA	NA
0	0	0	0	NA	NA	0	0	0	0	NA	NA	NA	NA	NA	NA	NA
0	0	0	0	NA	NA	0	0	0	0	NA	NA	NA	NA	NA	NA	NA
1	1	0	0	NA	NA	0	0	0	0	NA	NA	NA	NA	NA	NA	NA
1	1	1	1	NA	NA	1	1	1	1	NA	NA	NA	NA	NA	NA	NA
1	1	1	0	NA	NA	1	0	1	1	NA	NA	NA	NA	NA	NA	NA
1	1	1	0	NA	NA	1	0	1	1	NA	NA	NA	NA	NA	NA	NA
1	1	1	1	NA	NA	0	NA	1	1	NA	NA	NA	NA	NA	NA	NA
1	1	1	1	NA	NA	0	NA	0	1	NA	NA	NA	NA	NA	NA	NA
1	1	0	1	NA	NA	0	NA	0	0	NA	NA	NA	NA	NA	NA	NA
1	1	1	0	NA	NA	1	NA	0	0	NA	NA	NA	NA	NA	NA	NA
1	1	0	1	NA	NA	0	NA	0	0	NA	NA	NA	NA	NA	NA	NA
0	0	0	0	NA	NA	0	0	0	0	NA	NA	NA	NA	NA	NA	NA
0	0	0	0	NA	NA	0	0	0	0	NA	NA	NA	NA	NA	NA	NA
0	0	0	0	NA	NA	0	0	0	0	NA	NA	NA	NA	NA	NA	NA
0	0	0	0	NA	NA	0	0	0	0	NA	NA	NA	NA	NA	NA	NA
0	0	0	0	NA	NA	0	0	0	0	NA	NA	NA	NA	NA	NA	NA
0	0	0	0	NA	NA	0	0	0	0	NA	NA	NA	NA	NA	NA	NA
0	0	0	0	NA	NA	0	0	0	0	NA	NA	NA	NA	NA	NA	NA
0	0	0	0	NA	NA	0	0	0	0	NA	NA	NA	NA	NA	NA	NA
0	0	0	0	NA	NA	0	0	0	0	NA	NA	NA	NA	NA	NA	NA
0	0	0	0	NA	NA	0	0	0	0	NA	NA	NA	NA	NA	NA	NA
1	1	1	0	NA	NA	0	1	0	1	NA	NA	NA	NA	NA	NA	NA
1	1	1	0	NA	NA	1	1	0	0	NA	NA	NA	NA	NA	NA	NA
0	0	0	0	NA	NA	0	0	0	0	NA	NA	NA	NA	NA	NA	NA
1	1	0	0	NA	NA	0	1	0	1	NA	NA	NA	NA	NA	NA	NA
1	1	0	1	NA	NA	0	0	0	1	NA	NA	NA	NA	NA	NA	NA
0	0	0	0	NA	NA	0	0	0	0	NA	NA	NA	NA	NA	NA	NA
1	1	0	0	NA	NA	0	0	0	0	NA	NA	NA	NA	NA	NA	NA
0	0	0	0	NA	NA	0	0	0	0	NA	NA	NA	NA	NA	NA	NA
0	0	0	0	NA	NA	0	0	0	0	NA	NA	NA	NA	NA	NA	NA
1	1	1	1	NA	NA	0	0	0	0	NA	NA	NA	NA	NA	NA	NA
0	0	0	0	NA	NA	0	0	0	0	NA	NA	NA	NA	NA	NA	NA
1	1	0	1	NA	NA	0	0	0	0	NA	NA	NA	NA	NA	NA	NA
1	1	1	1	NA	NA	0	0	0	0	NA	NA	NA	NA	NA	NA	NA
1	1	0	0	NA	NA	0	0	0	0	NA	NA	NA	NA	NA	NA	NA
1	1	1	1	NA	NA	0	1	0	1	NA	NA	NA	NA	NA	NA	NA
1	1	1	0	NA	NA	0	0	0	0	NA	NA	NA	NA	NA	NA	NA
1	1	1	1	NA	NA	0	0	0	0	NA	NA	NA	NA	NA	NA	NA
1	1	1	0	NA	NA	1	1	1	1	NA	NA	NA	NA	NA	NA	NA
1	1	0	1	NA	NA	0	0	0	0	NA	NA	NA	NA	NA	NA	NA
1	1	1	1	NA	NA	0	1	0	1	NA	NA	NA	NA	NA	NA	NA
1	1	1	0	NA	NA	0	0	0	0	NA	NA	NA	NA	NA	NA	NA
0	0	0	0	NA	NA	0	0	0	0	NA	NA	NA	NA	NA	NA	NA
1	1	0	0	NA	NA	0	0	0	0	NA	NA	NA	NA	NA	NA	NA
1	1	0	1	NA	NA	0	0	0	0	NA	NA	NA	NA	NA	NA	NA
1	1	1	1	NA	NA	0	0	0	0	NA	NA	NA	NA	NA	NA	NA
