# Supplementary material for: GWAS for quantitative resistance phenotypes in Mycobacterium tuberculosis reveals resistance genes and regulatory regions
Source: Nat Commun. 2019 May 13;10:2128. doi: 10.1038/s41467-019-10110-6 (PMC6513847; doi:10.1038/s41467-019-10110-6)
Supplement: Supplementary file 12 — Source Data [file 41467_2019_10110_MOESM12_ESM.zip › 9-Source Data Folder/site_ami_valid.assoc.txt]

chr	rs	ps	n_miss	allele1	allele0	af	beta	se	l_remle	p_wald
-9	5989	-9	0	A	T	0.026	-3.454467e-02	1.128307e-01	8.817253e-02	7.596996e-01
-9	5982	-9	0	A	T	0.026	-3.495514e-02	1.130912e-01	8.827428e-02	7.574765e-01
-9	5983	-9	0	A	T	0.024	-3.136401e-02	1.096569e-01	8.597879e-02	7.750675e-01
-9	5980	-9	0	A	T	0.024	-3.136401e-02	1.096569e-01	8.597879e-02	7.750675e-01
-9	5981	-9	0	A	T	0.024	-3.136401e-02	1.096569e-01	8.597879e-02	7.750675e-01
-9	5987	-9	0	A	T	0.012	-2.841890e-02	9.750459e-02	7.662274e-02	7.709063e-01
-9	5984	-9	0	A	T	0.031	-3.905152e-02	1.027561e-01	8.718430e-02	7.041932e-01
-9	270	-9	0	A	T	0.240	9.454051e-02	2.846080e-02	1.000000e-05	1.009055e-03
-9	271	-9	0	A	T	0.283	1.012148e-01	2.861176e-02	1.000000e-05	4.701289e-04
-9	272	-9	0	A	T	0.283	1.012148e-01	2.861176e-02	1.000000e-05	4.701289e-04
-9	273	-9	0	A	T	0.467	2.918228e-02	7.410619e-02	8.124322e-02	6.940254e-01
-9	274	-9	0	A	T	0.473	2.684189e-02	8.084005e-02	8.283008e-02	7.401011e-01
-9	275	-9	0	A	T	0.283	1.012148e-01	2.861176e-02	1.000000e-05	4.701289e-04
-9	276	-9	0	A	T	0.498	1.482964e-02	2.565705e-01	7.885680e-02	9.539482e-01
-9	277	-9	0	A	T	0.320	6.845001e-02	4.929386e-02	4.503073e-02	1.660166e-01
-9	278	-9	0	A	T	0.320	6.845001e-02	4.929386e-02	4.503073e-02	1.660166e-01
-9	279	-9	0	A	T	0.289	9.837508e-02	2.876602e-02	1.000000e-05	7.165109e-04
-9	6819	-9	0	A	T	0.041	-3.883951e-02	7.042622e-02	8.024537e-02	5.817210e-01
-9	6818	-9	0	A	T	0.065	-4.939643e-04	6.570628e-02	9.211053e-02	9.940069e-01
-9	6811	-9	0	A	T	0.029	-3.191140e-02	8.988346e-02	8.713264e-02	7.228246e-01
-9	6810	-9	0	A	T	0.065	-4.939643e-04	6.570628e-02	9.211053e-02	9.940069e-01
-9	6813	-9	0	A	T	0.065	-4.939643e-04	6.570628e-02	9.211053e-02	9.940069e-01
-9	6812	-9	0	A	T	0.029	-3.191140e-02	8.988346e-02	8.713264e-02	7.228246e-01
-9	6815	-9	0	A	T	0.029	-3.191140e-02	8.988346e-02	8.713264e-02	7.228246e-01
-9	6814	-9	0	A	T	0.029	-3.191140e-02	8.988346e-02	8.713264e-02	7.228246e-01
-9	6817	-9	0	A	T	0.065	-4.939643e-04	6.570628e-02	9.211053e-02	9.940069e-01
-9	6816	-9	0	A	T	0.065	-4.939643e-04	6.570628e-02	9.211053e-02	9.940069e-01
-9	6935	-9	0	A	T	0.065	-4.939643e-04	6.570628e-02	9.211053e-02	9.940069e-01
-9	1679	-9	0	A	T	0.115	-1.798291e-02	3.736104e-02	8.616650e-02	6.306465e-01
-9	1671	-9	0	A	T	0.012	3.457781e-01	9.215264e-02	6.270760e-02	2.116677e-04
-9	16002	-9	0	A	T	0.010	-1.053713e-02	1.115490e-01	7.891985e-02	9.248075e-01
-9	16000	-9	0	A	T	0.012	-1.510351e-02	1.016232e-01	7.795212e-02	8.819547e-01
-9	5869	-9	0	A	T	0.026	-3.688376e-02	1.274897e-01	9.431705e-02	7.725526e-01
-9	5868	-9	0	A	T	0.026	-3.688376e-02	1.274897e-01	9.431705e-02	7.725526e-01
-9	16004	-9	0	A	T	0.010	-1.053713e-02	1.115490e-01	7.891985e-02	9.248075e-01
-9	16005	-9	0	A	T	0.010	-1.053713e-02	1.115490e-01	7.891985e-02	9.248075e-01
-9	5865	-9	0	A	T	0.026	-3.688376e-02	1.274897e-01	9.431705e-02	7.725526e-01
-9	5864	-9	0	A	T	0.029	-4.333388e-02	1.142809e-01	9.133486e-02	7.048263e-01
-9	5867	-9	0	A	T	0.029	-4.333388e-02	1.142809e-01	9.133486e-02	7.048263e-01
-9	5866	-9	0	A	T	0.029	-4.333388e-02	1.142809e-01	9.133486e-02	7.048263e-01
-9	5861	-9	0	A	T	0.026	-3.688376e-02	1.274897e-01	9.431705e-02	7.725526e-01
-9	5860	-9	0	A	T	0.026	-3.688376e-02	1.274897e-01	9.431705e-02	7.725526e-01
-9	5863	-9	0	A	T	0.026	-3.688376e-02	1.274897e-01	9.431705e-02	7.725526e-01
-9	5862	-9	0	A	T	0.026	-3.688376e-02	1.274897e-01	9.431705e-02	7.725526e-01
-9	19584	-9	0	A	T	0.015	-2.244353e-02	8.873673e-02	7.687586e-02	8.005072e-01
-9	19585	-9	0	A	T	0.026	-2.067893e-02	7.683901e-02	7.779098e-02	7.880286e-01
-9	6953	-9	0	A	T	0.029	-3.191140e-02	8.988346e-02	8.713264e-02	7.228246e-01
-9	4760	-9	0	A	T	0.015	-7.318937e-02	8.224233e-02	7.615170e-02	3.742447e-01
-9	4767	-9	0	A	T	0.070	-4.147815e-02	4.458575e-02	6.648655e-02	3.529892e-01
-9	832	-9	0	A	T	0.317	7.211423e-02	4.825479e-02	4.149267e-02	1.361461e-01
-9	833	-9	0	A	T	0.498	1.971097e-02	2.628189e-01	8.019993e-02	9.402678e-01
-9	830	-9	0	A	T	0.014	-1.012696e-01	8.789999e-02	7.883851e-02	2.502286e-01
-9	836	-9	0	A	T	0.469	3.325133e-02	7.319424e-02	7.956914e-02	6.499607e-01
-9	837	-9	0	A	T	0.283	1.012148e-01	2.861176e-02	1.000000e-05	4.701289e-04
-9	834	-9	0	A	T	0.307	8.177649e-02	4.292955e-02	3.161231e-02	5.778227e-02
-9	835	-9	0	A	T	0.490	3.880374e-02	1.066391e-01	7.705747e-02	7.162134e-01
-9	838	-9	0	A	T	0.272	1.056882e-01	2.841962e-02	1.000000e-05	2.402239e-04
-9	839	-9	0	A	T	0.283	1.012148e-01	2.861176e-02	1.000000e-05	4.701289e-04
-9	14306	-9	0	A	T	0.022	-2.390213e-02	8.164494e-02	7.891989e-02	7.699173e-01
-9	14309	-9	0	A	T	0.012	-2.967056e-02	9.527392e-02	7.528154e-02	7.557023e-01
-9	14308	-9	0	A	T	0.014	-3.077161e-02	8.928303e-02	7.487793e-02	7.306055e-01
-9	12482	-9	0	A	T	0.045	2.077544e-01	5.057303e-02	1.435327e-02	5.197060e-05
-9	7771	-9	0	A	T	0.060	1.340116e-01	4.514211e-02	2.984729e-02	3.240663e-03
-9	7770	-9	0	A	T	0.060	1.340116e-01	4.514211e-02	2.984729e-02	3.240663e-03
-9	7778	-9	0	A	T	0.014	-6.120249e-02	9.309789e-02	8.299012e-02	5.114456e-01
-9	48012	-9	0	A	T	0.010	-1.866247e-02	1.612653e-01	9.228991e-02	9.079504e-01
-9	48013	-9	0	A	T	0.010	-1.866247e-02	1.612653e-01	9.228991e-02	9.079504e-01
-9	48011	-9	0	A	T	0.010	-1.866247e-02	1.612653e-01	9.228991e-02	9.079504e-01
-9	48014	-9	0	A	T	0.010	-1.866247e-02	1.612653e-01	9.228991e-02	9.079504e-01
-9	48015	-9	0	A	T	0.010	-1.866247e-02	1.612653e-01	9.228991e-02	9.079504e-01
-9	15389	-9	0	A	T	0.021	-1.354538e-02	9.300165e-02	8.420483e-02	8.843015e-01
-9	1447	-9	0	A	T	0.272	1.056882e-01	2.841962e-02	1.000000e-05	2.402239e-04
-9	1446	-9	0	A	T	0.497	1.802145e-02	1.889885e-01	8.060263e-02	9.240968e-01
-9	1445	-9	0	A	T	0.498	1.971097e-02	2.628189e-01	8.019993e-02	9.402678e-01
-9	1444	-9	0	A	T	0.318	7.057994e-02	4.908106e-02	4.355882e-02	1.515043e-01
-9	1443	-9	0	A	T	0.279	1.026761e-01	2.854260e-02	1.000000e-05	3.779049e-04
-9	1442	-9	0	A	T	0.286	9.977978e-02	2.868565e-02	1.000000e-05	5.818277e-04
-9	1441	-9	0	A	T	0.317	7.257616e-02	4.795971e-02	4.198702e-02	1.312992e-01
-9	1440	-9	0	A	T	0.497	5.683702e-02	1.781391e-01	7.774322e-02	7.499109e-01
-9	1449	-9	0	A	T	0.240	9.454051e-02	2.846080e-02	1.000000e-05	1.009055e-03
-9	1448	-9	0	A	T	0.279	1.026761e-01	2.854260e-02	1.000000e-05	3.779049e-04
-9	198	-9	0	A	T	0.240	9.454051e-02	2.846080e-02	1.000000e-05	1.009055e-03
-9	195	-9	0	A	T	0.281	8.802473e-02	2.873552e-02	1.000000e-05	2.394965e-03
-9	197	-9	0	A	T	0.320	6.845001e-02	4.929386e-02	4.503073e-02	1.660166e-01
-9	196	-9	0	A	T	0.062	-1.229908e-01	4.916458e-02	7.512173e-02	1.291397e-02
-9	191	-9	0	A	T	0.473	2.684189e-02	8.084005e-02	8.283008e-02	7.401011e-01
-9	190	-9	0	A	T	0.498	3.260722e-02	2.518478e-01	7.792676e-02	8.970740e-01
-9	193	-9	0	A	T	0.498	1.482964e-02	2.565705e-01	7.885680e-02	9.539482e-01
-9	6964	-9	0	A	T	0.029	-3.191140e-02	8.988346e-02	8.713264e-02	7.228246e-01
-9	3452	-9	0	A	T	0.099	-1.548041e-02	4.446679e-02	7.375368e-02	7.279919e-01
-9	3453	-9	0	A	T	0.022	-3.494896e-02	7.147068e-02	7.391242e-02	6.252133e-01
-9	3454	-9	0	A	T	0.019	-3.625128e-02	7.679865e-02	7.434854e-02	6.372602e-01
-9	3455	-9	0	A	T	0.029	-3.185280e-02	6.287732e-02	7.246297e-02	6.128300e-01
-9	3458	-9	0	A	T	0.012	-5.698643e-02	9.631711e-02	7.571719e-02	5.545431e-01
-9	3459	-9	0	A	T	0.014	-6.278067e-02	8.981240e-02	7.561226e-02	4.850997e-01
-9	6967	-9	0	A	T	0.029	-3.191140e-02	8.988346e-02	8.713264e-02	7.228246e-01
-9	15369	-9	0	A	T	0.010	-1.052254e-02	1.113291e-01	7.885231e-02	9.247634e-01
-9	6473	-9	0	A	T	0.026	-3.688376e-02	1.274897e-01	9.431705e-02	7.725526e-01
-9	15363	-9	0	A	T	0.014	-1.097874e-02	1.009290e-01	7.997339e-02	9.134547e-01
-9	15361	-9	0	A	T	0.010	-1.052254e-02	1.113291e-01	7.885231e-02	9.247634e-01
-9	15366	-9	0	A	T	0.010	-1.052254e-02	1.113291e-01	7.885231e-02	9.247634e-01
-9	15367	-9	0	A	T	0.021	-1.354538e-02	9.300165e-02	8.420483e-02	8.843015e-01
-9	6475	-9	0	A	T	0.029	-4.333388e-02	1.142809e-01	9.133486e-02	7.048263e-01
-9	6474	-9	0	A	T	0.029	-4.333388e-02	1.142809e-01	9.133486e-02	7.048263e-01
-9	4040	-9	0	A	T	0.014	-3.772258e-02	8.913401e-02	7.496503e-02	6.724543e-01
-9	13324	-9	0	A	T	0.027	1.603880e-01	6.341165e-02	4.264753e-02	1.195855e-02
-9	13325	-9	0	A	T	0.027	1.603880e-01	6.341165e-02	4.264753e-02	1.195855e-02
-9	13326	-9	0	A	T	0.041	1.752399e-01	5.267419e-02	2.910793e-02	9.914926e-04
-9	13327	-9	0	A	T	0.027	1.603880e-01	6.341165e-02	4.264753e-02	1.195855e-02
-9	13320	-9	0	A	T	0.027	1.603880e-01	6.341165e-02	4.264753e-02	1.195855e-02
-9	13321	-9	0	A	T	0.041	1.752399e-01	5.267419e-02	2.910793e-02	9.914926e-04
-9	13322	-9	0	A	T	0.041	1.752399e-01	5.267419e-02	2.910793e-02	9.914926e-04
-9	13323	-9	0	A	T	0.027	1.603880e-01	6.341165e-02	4.264753e-02	1.195855e-02
-9	13328	-9	0	A	T	0.029	1.447293e-01	6.184508e-02	4.367119e-02	1.995192e-02
-9	13329	-9	0	A	T	0.014	8.392958e-03	8.796925e-02	7.507731e-02	9.240568e-01
-9	319	-9	0	A	T	0.320	6.845001e-02	4.929386e-02	4.503073e-02	1.660166e-01
-9	318	-9	0	A	T	0.498	1.482964e-02	2.565705e-01	7.885680e-02	9.539482e-01
-9	311	-9	0	A	T	0.320	6.845001e-02	4.929386e-02	4.503073e-02	1.660166e-01
-9	310	-9	0	A	T	0.283	1.012148e-01	2.861176e-02	1.000000e-05	4.701289e-04
-9	317	-9	0	A	T	0.271	1.064610e-01	2.839202e-02	1.000000e-05	2.137330e-04
-9	316	-9	0	A	T	0.390	5.160851e-02	5.283157e-02	6.361815e-02	3.294577e-01
-9	314	-9	0	A	T	0.320	6.845001e-02	4.929386e-02	4.503073e-02	1.660166e-01
-9	448	-9	0	A	T	0.272	1.056882e-01	2.841962e-02	1.000000e-05	2.402239e-04
-9	15708	-9	0	A	T	0.027	3.562954e-02	7.811680e-02	8.658299e-02	6.486551e-01
-9	15702	-9	0	A	T	0.012	-5.570229e-02	1.023116e-01	8.358282e-02	5.865588e-01
-9	15703	-9	0	A	T	0.010	-5.681947e-02	1.095098e-01	8.336414e-02	6.042591e-01
-9	15704	-9	0	A	T	0.010	-5.681947e-02	1.095098e-01	8.336414e-02	6.042591e-01
-9	15706	-9	0	A	T	0.027	3.562954e-02	7.811680e-02	8.658299e-02	6.486551e-01
-9	2740	-9	0	A	T	0.014	-9.843641e-02	8.849520e-02	7.664442e-02	2.669149e-01
-9	2742	-9	0	A	T	0.029	-4.970853e-02	6.424065e-02	7.523991e-02	4.396875e-01
-9	2749	-9	0	A	T	0.048	-5.627962e-02	5.050778e-02	1.052578e-01	2.660833e-01
-9	2748	-9	0	A	T	0.062	-4.654119e-02	4.629950e-02	9.688421e-02	3.156288e-01
-9	13689	-9	0	A	T	0.058	-2.953902e-02	7.265151e-02	8.620924e-02	6.846126e-01
-9	591	-9	0	A	T	0.454	3.710716e-02	6.273312e-02	7.721756e-02	5.546407e-01
-9	590	-9	0	A	T	0.471	4.134288e-02	7.543234e-02	8.060879e-02	5.840593e-01
-9	593	-9	0	A	T	0.272	1.056882e-01	2.841962e-02	1.000000e-05	2.402239e-04
-9	592	-9	0	A	T	0.272	1.056882e-01	2.841962e-02	1.000000e-05	2.402239e-04
-9	595	-9	0	A	T	0.471	2.766506e-02	7.949012e-02	8.303413e-02	7.280691e-01
-9	594	-9	0	A	T	0.283	1.012148e-01	2.861176e-02	1.000000e-05	4.701289e-04
-9	597	-9	0	A	T	0.289	9.837508e-02	2.876602e-02	1.000000e-05	7.165109e-04
-9	599	-9	0	A	T	0.289	9.837508e-02	2.876602e-02	1.000000e-05	7.165109e-04
-9	598	-9	0	A	T	0.279	1.026761e-01	2.854260e-02	1.000000e-05	3.779049e-04
-9	47941	-9	0	A	T	0.010	-1.866247e-02	1.612653e-01	9.228991e-02	9.079504e-01
-9	47943	-9	0	A	T	0.010	-1.866247e-02	1.612653e-01	9.228991e-02	9.079504e-01
-9	47942	-9	0	A	T	0.010	-1.866247e-02	1.612653e-01	9.228991e-02	9.079504e-01
-9	47947	-9	0	A	T	0.010	-1.866247e-02	1.612653e-01	9.228991e-02	9.079504e-01
-9	47946	-9	0	A	T	0.010	-1.866247e-02	1.612653e-01	9.228991e-02	9.079504e-01
-9	5579	-9	0	A	T	0.026	-3.688376e-02	1.274897e-01	9.431705e-02	7.725526e-01
-9	5574	-9	0	A	T	0.029	-4.333388e-02	1.142809e-01	9.133486e-02	7.048263e-01
-9	5573	-9	0	A	T	0.026	-3.688376e-02	1.274897e-01	9.431705e-02	7.725526e-01
-9	5572	-9	0	A	T	0.029	-4.333388e-02	1.142809e-01	9.133486e-02	7.048263e-01
-9	5570	-9	0	A	T	0.026	-3.688376e-02	1.274897e-01	9.431705e-02	7.725526e-01
-9	9114	-9	0	A	T	0.014	-3.129656e-02	1.039121e-01	8.043048e-02	7.634909e-01
-9	13488	-9	0	A	T	0.058	-2.953902e-02	7.265151e-02	8.620924e-02	6.846126e-01
-9	13482	-9	0	A	T	0.034	-1.969424e-02	8.283574e-02	8.728858e-02	8.122424e-01
-9	13485	-9	0	A	T	0.058	-2.953902e-02	7.265151e-02	8.620924e-02	6.846126e-01
-9	13484	-9	0	A	T	0.057	-2.832764e-02	7.306604e-02	8.628541e-02	6.985231e-01
-9	13487	-9	0	A	T	0.036	-2.081697e-02	8.196896e-02	8.758838e-02	7.997052e-01
-9	13486	-9	0	A	T	0.036	-2.081697e-02	8.196896e-02	8.758838e-02	7.997052e-01
-9	4469	-9	0	A	T	0.022	-2.483336e-02	8.792908e-02	8.345534e-02	7.778192e-01
-9	4463	-9	0	A	T	0.022	-2.483336e-02	8.792908e-02	8.345534e-02	7.778192e-01
-9	6886	-9	0	A	T	0.065	-4.939643e-04	6.570628e-02	9.211053e-02	9.940069e-01
-9	15795	-9	0	A	T	0.015	8.757219e-02	9.391334e-02	8.165349e-02	3.518649e-01
-9	15794	-9	0	A	T	0.010	-5.681947e-02	1.095098e-01	8.336414e-02	6.042591e-01
-9	15792	-9	0	A	T	0.012	-5.570229e-02	1.023116e-01	8.358282e-02	5.865588e-01
-9	15790	-9	0	A	T	0.010	-5.681947e-02	1.095098e-01	8.336414e-02	6.042591e-01
-9	15798	-9	0	A	T	0.010	-5.681947e-02	1.095098e-01	8.336414e-02	6.042591e-01
-9	2465	-9	0	A	T	0.017	-1.086291e-01	8.573745e-02	8.204005e-02	2.061728e-01
-9	2466	-9	0	A	T	0.017	-1.086291e-01	8.573745e-02	8.204005e-02	2.061728e-01
-9	2467	-9	0	A	T	0.015	-1.047153e-01	8.898331e-02	7.973141e-02	2.402414e-01
-9	2460	-9	0	A	T	0.017	-1.086291e-01	8.573745e-02	8.204005e-02	2.061728e-01
-9	2461	-9	0	A	T	0.017	-1.086291e-01	8.573745e-02	8.204005e-02	2.061728e-01
-9	2462	-9	0	A	T	0.017	-1.086291e-01	8.573745e-02	8.204005e-02	2.061728e-01
-9	4275	-9	0	A	T	0.022	-2.483336e-02	8.792908e-02	8.345534e-02	7.778192e-01
-9	4279	-9	0	A	T	0.012	-1.995767e-02	1.039918e-01	7.892589e-02	8.479425e-01
-9	13736	-9	0	A	T	0.058	-2.953902e-02	7.265151e-02	8.620924e-02	6.846126e-01
-9	13732	-9	0	A	T	0.024	-1.593246e-02	8.040735e-02	7.984503e-02	8.430691e-01
-9	13730	-9	0	A	T	0.034	-1.969424e-02	8.283574e-02	8.728858e-02	8.122424e-01
-9	11380	-9	0	A	T	0.010	-2.835848e-02	1.020233e-01	7.529079e-02	7.812404e-01
-9	11384	-9	0	A	T	0.031	-2.286303e-02	6.326101e-02	7.396021e-02	7.180577e-01
-9	584	-9	0	A	T	0.498	1.971097e-02	2.628189e-01	8.019993e-02	9.402678e-01
-9	585	-9	0	A	T	0.497	2.694603e-02	1.834772e-01	7.905764e-02	8.833421e-01
-9	583	-9	0	A	T	0.318	7.057994e-02	4.908106e-02	4.355882e-02	1.515043e-01
-9	48364	-9	0	A	T	0.010	-1.866247e-02	1.612653e-01	9.228991e-02	9.079504e-01
-9	48365	-9	0	A	T	0.010	-1.866247e-02	1.612653e-01	9.228991e-02	9.079504e-01
-9	48366	-9	0	A	T	0.010	-1.866247e-02	1.612653e-01	9.228991e-02	9.079504e-01
-9	48367	-9	0	A	T	0.010	-1.866247e-02	1.612653e-01	9.228991e-02	9.079504e-01
-9	48360	-9	0	A	T	0.010	-1.866247e-02	1.612653e-01	9.228991e-02	9.079504e-01
-9	48368	-9	0	A	T	0.010	-1.866247e-02	1.612653e-01	9.228991e-02	9.079504e-01
-9	48369	-9	0	A	T	0.010	-1.866247e-02	1.612653e-01	9.228991e-02	9.079504e-01
-9	47952	-9	0	A	T	0.010	-1.866247e-02	1.612653e-01	9.228991e-02	9.079504e-01
-9	1990	-9	0	A	T	0.038	-1.090261e-01	6.256175e-02	7.041876e-02	8.244689e-02
-9	1992	-9	0	A	T	0.034	-1.055497e-01	6.490830e-02	6.946248e-02	1.050069e-01
-9	1998	-9	0	A	T	0.038	-1.090261e-01	6.256175e-02	7.041876e-02	8.244689e-02
-9	5548	-9	0	A	T	0.029	-4.333388e-02	1.142809e-01	9.133486e-02	7.048263e-01
-9	5549	-9	0	A	T	0.021	-2.471735e-02	1.156616e-01	8.600087e-02	8.309280e-01
-9	15675	-9	0	A	T	0.026	4.059394e-02	8.006771e-02	8.623896e-02	6.125435e-01
-9	15676	-9	0	A	T	0.010	-5.681947e-02	1.095098e-01	8.336414e-02	6.042591e-01
-9	15677	-9	0	A	T	0.026	4.059394e-02	8.006771e-02	8.623896e-02	6.125435e-01
-9	15670	-9	0	A	T	0.012	-5.570229e-02	1.023116e-01	8.358282e-02	5.865588e-01
-9	15671	-9	0	A	T	0.015	8.757219e-02	9.391334e-02	8.165349e-02	3.518649e-01
-9	15672	-9	0	A	T	0.010	-5.681947e-02	1.095098e-01	8.336414e-02	6.042591e-01
-9	15678	-9	0	A	T	0.014	-4.815388e-02	9.387178e-02	8.078316e-02	6.083594e-01
-9	6356	-9	0	A	T	0.026	-3.688376e-02	1.274897e-01	9.431705e-02	7.725526e-01
-9	6354	-9	0	A	T	0.026	-3.688376e-02	1.274897e-01	9.431705e-02	7.725526e-01
-9	6355	-9	0	A	T	0.026	-3.688376e-02	1.274897e-01	9.431705e-02	7.725526e-01
-9	6352	-9	0	A	T	0.026	-3.688376e-02	1.274897e-01	9.431705e-02	7.725526e-01
-9	6353	-9	0	A	T	0.026	-3.688376e-02	1.274897e-01	9.431705e-02	7.725526e-01
-9	6350	-9	0	A	T	0.022	-2.627703e-02	1.123497e-01	8.626112e-02	8.152384e-01
-9	6351	-9	0	A	T	0.022	-2.627703e-02	1.123497e-01	8.626112e-02	8.152384e-01
-9	6358	-9	0	A	T	0.026	-3.688376e-02	1.274897e-01	9.431705e-02	7.725526e-01
-9	1609	-9	0	A	T	0.455	3.330829e-02	6.509986e-02	7.891052e-02	6.092859e-01
-9	1601	-9	0	A	T	0.283	1.012148e-01	2.861176e-02	1.000000e-05	4.701289e-04
-9	1600	-9	0	A	T	0.318	7.057994e-02	4.908106e-02	4.355882e-02	1.515043e-01
-9	1603	-9	0	A	T	0.283	1.012148e-01	2.861176e-02	1.000000e-05	4.701289e-04
-9	1602	-9	0	A	T	0.389	5.269907e-02	5.273868e-02	6.304127e-02	3.185071e-01
-9	1605	-9	0	A	T	0.272	1.056882e-01	2.841962e-02	1.000000e-05	2.402239e-04
-9	1604	-9	0	A	T	0.497	1.802145e-02	1.889885e-01	8.060263e-02	9.240968e-01
-9	1607	-9	0	A	T	0.498	1.971097e-02	2.628189e-01	8.019993e-02	9.402678e-01
-9	1606	-9	0	A	T	0.283	1.012148e-01	2.861176e-02	1.000000e-05	4.701289e-04
-9	2219	-9	0	A	T	0.077	1.407709e-02	4.170961e-02	7.173046e-02	7.359824e-01
-9	438	-9	0	A	T	0.320	6.845001e-02	4.929386e-02	4.503073e-02	1.660166e-01
-9	439	-9	0	A	T	0.231	9.940305e-02	2.846263e-02	1.000000e-05	5.533018e-04
-9	436	-9	0	A	T	0.279	1.026761e-01	2.854260e-02	1.000000e-05	3.779049e-04
-9	437	-9	0	A	T	0.240	9.454051e-02	2.846080e-02	1.000000e-05	1.009055e-03
-9	434	-9	0	A	T	0.279	1.026761e-01	2.854260e-02	1.000000e-05	3.779049e-04
-9	435	-9	0	A	T	0.283	1.012148e-01	2.861176e-02	1.000000e-05	4.701289e-04
-9	432	-9	0	A	T	0.289	9.837508e-02	2.876602e-02	1.000000e-05	7.165109e-04
-9	430	-9	0	A	T	0.279	1.026761e-01	2.854260e-02	1.000000e-05	3.779049e-04
-9	431	-9	0	A	T	0.320	6.845001e-02	4.929386e-02	4.503073e-02	1.660166e-01
-9	1050	-9	0	A	T	0.288	9.907349e-02	2.872504e-02	1.000000e-05	6.460848e-04
-9	1051	-9	0	A	T	0.288	9.907349e-02	2.872504e-02	1.000000e-05	6.460848e-04
-9	1052	-9	0	A	T	0.288	9.907349e-02	2.872504e-02	1.000000e-05	6.460848e-04
-9	5354	-9	0	A	T	0.026	-3.688376e-02	1.274897e-01	9.431705e-02	7.725526e-01
-9	1054	-9	0	A	T	0.291	9.767944e-02	2.880750e-02	1.000000e-05	7.937196e-04
-9	1055	-9	0	A	T	0.298	9.496592e-02	2.898954e-02	1.000000e-05	1.181262e-03
-9	1056	-9	0	A	T	0.298	9.496592e-02	2.898954e-02	1.000000e-05	1.181262e-03
-9	1057	-9	0	A	T	0.298	9.496592e-02	2.898954e-02	1.000000e-05	1.181262e-03
-9	3241	-9	0	A	T	0.012	-4.073792e-02	9.877830e-02	7.593566e-02	6.803380e-01
-9	16006	-9	0	A	T	0.010	-1.053713e-02	1.115490e-01	7.891985e-02	9.248075e-01
-9	16007	-9	0	A	T	0.010	-1.053713e-02	1.115490e-01	7.891985e-02	9.248075e-01
-9	16008	-9	0	A	T	0.010	-1.053713e-02	1.115490e-01	7.891985e-02	9.248075e-01
-9	15966	-9	0	A	T	0.010	-1.053713e-02	1.115490e-01	7.891985e-02	9.248075e-01
-9	15967	-9	0	A	T	0.010	-1.053713e-02	1.115490e-01	7.891985e-02	9.248075e-01
-9	1488	-9	0	A	T	0.498	1.971097e-02	2.628189e-01	8.019993e-02	9.402678e-01
-9	15942	-9	0	A	T	0.017	-2.156693e-02	9.846571e-02	8.244104e-02	8.267809e-01
-9	15941	-9	0	A	T	0.015	-2.058101e-02	1.020048e-01	8.224919e-02	8.402417e-01
-9	15944	-9	0	A	T	0.019	-2.268845e-02	9.606598e-02	8.296620e-02	8.134630e-01
-9	15548	-9	0	A	T	0.010	-5.681947e-02	1.095098e-01	8.336414e-02	6.042591e-01
-9	6429	-9	0	A	T	0.026	-3.688376e-02	1.274897e-01	9.431705e-02	7.725526e-01
-9	12532	-9	0	A	T	0.045	2.077544e-01	5.057303e-02	1.435327e-02	5.197060e-05
-9	12533	-9	0	A	T	0.045	2.077544e-01	5.057303e-02	1.435327e-02	5.197060e-05
-9	2394	-9	0	A	T	0.017	-1.086291e-01	8.573745e-02	8.204005e-02	2.061728e-01
-9	2395	-9	0	A	T	0.015	-1.045852e-01	8.894961e-02	7.976676e-02	2.406472e-01
-9	2390	-9	0	A	T	0.017	-1.086291e-01	8.573745e-02	8.204005e-02	2.061728e-01
-9	2398	-9	0	A	T	0.017	-1.086291e-01	8.573745e-02	8.204005e-02	2.061728e-01
-9	2399	-9	0	A	T	0.017	-1.086291e-01	8.573745e-02	8.204005e-02	2.061728e-01
-9	12538	-9	0	A	T	0.045	2.077544e-01	5.057303e-02	1.435327e-02	5.197060e-05
-9	12539	-9	0	A	T	0.045	2.077544e-01	5.057303e-02	1.435327e-02	5.197060e-05
-9	9190	-9	0	A	T	0.012	-7.213480e-02	9.367091e-02	7.688241e-02	4.418748e-01
-9	605	-9	0	A	T	0.272	1.056882e-01	2.841962e-02	1.000000e-05	2.402239e-04
-9	604	-9	0	A	T	0.497	1.802145e-02	1.889885e-01	8.060263e-02	9.240968e-01
-9	607	-9	0	A	T	0.279	1.026761e-01	2.854260e-02	1.000000e-05	3.779049e-04
-9	606	-9	0	A	T	0.279	1.026761e-01	2.854260e-02	1.000000e-05	3.779049e-04
-9	601	-9	0	A	T	0.318	7.057994e-02	4.908106e-02	4.355882e-02	1.515043e-01
-9	600	-9	0	A	T	0.283	1.012148e-01	2.861176e-02	1.000000e-05	4.701289e-04
-9	603	-9	0	A	T	0.360	2.374907e-02	3.348997e-02	7.297885e-02	4.788074e-01
-9	602	-9	0	A	T	0.466	2.996066e-02	7.322333e-02	8.143252e-02	6.827182e-01
-9	609	-9	0	A	T	0.277	1.034175e-01	2.850988e-02	1.000000e-05	3.381369e-04
-9	608	-9	0	A	T	0.462	3.125803e-02	6.970095e-02	8.026318e-02	6.541567e-01
-9	4557	-9	0	A	T	0.043	1.638207e-01	5.161237e-02	2.760756e-02	1.664873e-03
-9	5740	-9	0	A	T	0.026	-3.688376e-02	1.274897e-01	9.431705e-02	7.725526e-01
-9	5742	-9	0	A	T	0.029	-4.333388e-02	1.142809e-01	9.133486e-02	7.048263e-01
-9	5743	-9	0	A	T	0.026	-3.688376e-02	1.274897e-01	9.431705e-02	7.725526e-01
-9	5746	-9	0	A	T	0.029	-4.333388e-02	1.142809e-01	9.133486e-02	7.048263e-01
-9	5748	-9	0	A	T	0.029	-4.333388e-02	1.142809e-01	9.133486e-02	7.048263e-01
-9	5749	-9	0	A	T	0.029	-4.333388e-02	1.142809e-01	9.133486e-02	7.048263e-01
-9	15216	-9	0	A	T	0.012	-1.564808e-02	1.062389e-01	8.035372e-02	8.830043e-01
-9	15217	-9	0	A	T	0.021	-1.898966e-02	9.364488e-02	8.588009e-02	8.394462e-01
-9	15212	-9	0	A	T	0.021	-1.898966e-02	9.364488e-02	8.588009e-02	8.394462e-01
-9	15219	-9	0	A	T	0.012	-1.564808e-02	1.062389e-01	8.035372e-02	8.830043e-01
-9	21500	-9	0	A	T	0.015	-4.667989e-02	9.127250e-02	8.142013e-02	6.094362e-01
-9	13211	-9	0	A	T	0.045	1.544511e-01	5.117191e-02	3.039392e-02	2.767969e-03
-9	883	-9	0	A	T	0.286	9.978084e-02	2.868592e-02	1.000000e-05	5.818207e-04
-9	882	-9	0	A	T	0.252	-4.813970e-02	4.401005e-02	1.293782e-01	2.749353e-01
-9	881	-9	0	A	T	0.315	7.426481e-02	4.650900e-02	3.999570e-02	1.114030e-01
-9	880	-9	0	A	T	0.498	1.971097e-02	2.628189e-01	8.019993e-02	9.402678e-01
-9	887	-9	0	A	T	0.455	3.330829e-02	6.509986e-02	7.891052e-02	6.092859e-01
-9	886	-9	0	A	T	0.272	1.056882e-01	2.841962e-02	1.000000e-05	2.402239e-04
-9	885	-9	0	A	T	0.461	4.066365e-02	6.531669e-02	7.779020e-02	5.340620e-01
-9	884	-9	0	A	T	0.269	1.072418e-01	2.836559e-02	1.000000e-05	1.898815e-04
-9	1269	-9	0	A	T	0.318	7.057994e-02	4.908106e-02	4.355882e-02	1.515043e-01
-9	1268	-9	0	A	T	0.389	5.269907e-02	5.273868e-02	6.304127e-02	3.185071e-01
-9	1263	-9	0	A	T	0.497	1.802145e-02	1.889885e-01	8.060263e-02	9.240968e-01
-9	1262	-9	0	A	T	0.497	1.802145e-02	1.889885e-01	8.060263e-02	9.240968e-01
-9	1261	-9	0	A	T	0.318	7.057994e-02	4.908106e-02	4.355882e-02	1.515043e-01
-9	1260	-9	0	A	T	0.490	5.552364e-02	1.018436e-01	7.648788e-02	5.860452e-01
-9	1267	-9	0	A	T	0.231	9.940305e-02	2.846263e-02	1.000000e-05	5.533018e-04
-9	1266	-9	0	A	T	0.284	1.004938e-01	2.864804e-02	1.000000e-05	5.233390e-04
-9	1265	-9	0	A	T	0.498	1.971097e-02	2.628189e-01	8.019993e-02	9.402678e-01
-9	1264	-9	0	A	T	0.498	1.971097e-02	2.628189e-01	8.019993e-02	9.402678e-01
-9	2638	-9	0	A	T	0.344	6.674753e-02	3.183495e-02	6.676890e-02	3.688852e-02
-9	2634	-9	0	A	T	0.031	2.162365e-02	6.609660e-02	7.943406e-02	7.437887e-01
-9	2632	-9	0	A	T	0.012	-9.937051e-02	9.620371e-02	8.244876e-02	3.025030e-01
-9	9599	-9	0	A	T	0.022	-2.364614e-02	7.310997e-02	7.481304e-02	7.466008e-01
-9	9598	-9	0	A	T	0.029	-2.977857e-02	6.594457e-02	7.426661e-02	6.519165e-01
-9	1531	-9	0	A	T	0.318	7.057994e-02	4.908106e-02	4.355882e-02	1.515043e-01
-9	6600	-9	0	A	T	0.034	-3.658671e-02	8.392593e-02	8.636922e-02	6.632042e-01
-9	6601	-9	0	A	T	0.065	-4.939643e-04	6.570628e-02	9.211053e-02	9.940069e-01
-9	6602	-9	0	A	T	0.065	-4.939643e-04	6.570628e-02	9.211053e-02	9.940069e-01
-9	6604	-9	0	A	T	0.034	-3.658671e-02	8.392593e-02	8.636922e-02	6.632042e-01
-9	6605	-9	0	A	T	0.034	-3.658671e-02	8.392593e-02	8.636922e-02	6.632042e-01
-9	6606	-9	0	A	T	0.065	-4.939643e-04	6.570628e-02	9.211053e-02	9.940069e-01
-9	6607	-9	0	A	T	0.038	-3.541238e-02	7.609992e-02	8.265204e-02	6.420368e-01
-9	6608	-9	0	A	T	0.065	-4.939643e-04	6.570628e-02	9.211053e-02	9.940069e-01
-9	4691	-9	0	A	T	0.015	1.587738e-02	8.892234e-02	7.882386e-02	8.584131e-01
-9	4693	-9	0	A	T	0.015	1.587738e-02	8.892234e-02	7.882386e-02	8.584131e-01
-9	4695	-9	0	A	T	0.015	1.587738e-02	8.892234e-02	7.882386e-02	8.584131e-01
-9	4694	-9	0	A	T	0.015	1.587738e-02	8.892234e-02	7.882386e-02	8.584131e-01
-9	4696	-9	0	A	T	0.019	1.060626e-01	8.202649e-02	7.749352e-02	1.970303e-01
-9	4699	-9	0	A	T	0.017	1.058891e-02	8.418899e-02	7.915392e-02	8.999968e-01
-9	4698	-9	0	A	T	0.019	1.060626e-01	8.202649e-02	7.749352e-02	1.970303e-01
-9	1538	-9	0	A	T	0.498	1.971097e-02	2.628189e-01	8.019993e-02	9.402678e-01
-9	15534	-9	0	A	T	0.026	4.059394e-02	8.006771e-02	8.623896e-02	6.125435e-01
-9	15533	-9	0	A	T	0.027	3.562954e-02	7.811680e-02	8.658299e-02	6.486551e-01
-9	15532	-9	0	A	T	0.010	-5.681947e-02	1.095098e-01	8.336414e-02	6.042591e-01
-9	15531	-9	0	A	T	0.010	-5.681947e-02	1.095098e-01	8.336414e-02	6.042591e-01
-9	15530	-9	0	A	T	0.010	-5.681947e-02	1.095098e-01	8.336414e-02	6.042591e-01
-9	15539	-9	0	A	T	0.026	4.059394e-02	8.006771e-02	8.623896e-02	6.125435e-01
-9	15538	-9	0	A	T	0.010	-5.681947e-02	1.095098e-01	8.336414e-02	6.042591e-01
-9	15443	-9	0	A	T	0.010	-1.052254e-02	1.113291e-01	7.885231e-02	9.247634e-01
-9	10281	-9	0	A	T	0.146	2.847314e-02	3.749381e-02	9.929585e-02	4.482247e-01
-9	21575	-9	0	A	T	0.029	8.730617e-02	6.361544e-02	6.732151e-02	1.709978e-01
-9	21576	-9	0	A	T	0.029	8.730617e-02	6.361544e-02	6.732151e-02	1.709978e-01
-9	21577	-9	0	A	T	0.029	8.730617e-02	6.361544e-02	6.732151e-02	1.709978e-01
-9	21578	-9	0	A	T	0.029	8.730617e-02	6.361544e-02	6.732151e-02	1.709978e-01
-9	21579	-9	0	A	T	0.031	8.024064e-02	6.186828e-02	6.886675e-02	1.956761e-01
-9	13394	-9	0	A	T	0.058	-2.953902e-02	7.265151e-02	8.620924e-02	6.846126e-01
-9	13397	-9	0	A	T	0.027	-1.686541e-02	8.596583e-02	8.535356e-02	8.446009e-01
-9	13396	-9	0	A	T	0.036	-2.081697e-02	8.196896e-02	8.758838e-02	7.997052e-01
-9	13390	-9	0	A	T	0.060	-2.705920e-02	5.985742e-02	7.691154e-02	6.515631e-01
-9	48197	-9	0	A	T	0.010	-1.866247e-02	1.612653e-01	9.228991e-02	9.079504e-01
-9	48196	-9	0	A	T	0.010	-1.866247e-02	1.612653e-01	9.228991e-02	9.079504e-01
-9	48195	-9	0	A	T	0.010	-1.866247e-02	1.612653e-01	9.228991e-02	9.079504e-01
-9	48194	-9	0	A	T	0.010	-1.866247e-02	1.612653e-01	9.228991e-02	9.079504e-01
-9	13399	-9	0	A	T	0.058	-2.953902e-02	7.265151e-02	8.620924e-02	6.846126e-01
-9	13398	-9	0	A	T	0.058	-2.953902e-02	7.265151e-02	8.620924e-02	6.846126e-01
-9	48191	-9	0	A	T	0.010	-1.866247e-02	1.612653e-01	9.228991e-02	9.079504e-01
-9	48190	-9	0	A	T	0.010	-1.866247e-02	1.612653e-01	9.228991e-02	9.079504e-01
-9	2903	-9	0	A	T	0.057	-4.646379e-02	4.637295e-02	6.423064e-02	3.171987e-01
-9	2904	-9	0	A	T	0.053	-4.637171e-02	4.757713e-02	6.479104e-02	3.305393e-01
-9	15088	-9	0	A	T	0.021	-1.898966e-02	9.364488e-02	8.588009e-02	8.394462e-01
-9	15085	-9	0	A	T	0.021	-1.898966e-02	9.364488e-02	8.588009e-02	8.394462e-01
-9	15084	-9	0	A	T	0.012	-1.564808e-02	1.062389e-01	8.035372e-02	8.830043e-01
-9	15083	-9	0	A	T	0.021	-1.898966e-02	9.364488e-02	8.588009e-02	8.394462e-01
-9	15081	-9	0	A	T	0.021	-1.898966e-02	9.364488e-02	8.588009e-02	8.394462e-01
-9	48	-9	0	A	T	0.476	-5.133705e-02	6.904918e-02	8.499434e-02	4.577898e-01
-9	49	-9	0	A	T	0.387	-9.321042e-03	3.673535e-02	8.206938e-02	7.998801e-01
-9	44	-9	0	A	T	0.279	1.026761e-01	2.854260e-02	1.000000e-05	3.779049e-04
-9	45	-9	0	A	T	0.495	1.880399e-02	1.490580e-01	7.774328e-02	8.996989e-01
-9	5331	-9	0	A	T	0.026	-3.688376e-02	1.274897e-01	9.431705e-02	7.725526e-01
-9	5330	-9	0	A	T	0.026	-3.688376e-02	1.274897e-01	9.431705e-02	7.725526e-01
-9	5332	-9	0	A	T	0.031	-4.136211e-02	1.066433e-01	8.947115e-02	6.984080e-01
-9	5337	-9	0	A	T	0.031	-4.136211e-02	1.066433e-01	8.947115e-02	6.984080e-01
-9	5336	-9	0	A	T	0.026	-3.688376e-02	1.274897e-01	9.431705e-02	7.725526e-01
-9	5339	-9	0	A	T	0.026	-3.688376e-02	1.274897e-01	9.431705e-02	7.725526e-01
-9	5338	-9	0	A	T	0.017	-1.873126e-02	8.949114e-02	7.894910e-02	8.343543e-01
-9	47997	-9	0	A	T	0.010	-1.866247e-02	1.612653e-01	9.228991e-02	9.079504e-01
-9	47994	-9	0	A	T	0.010	-1.866247e-02	1.612653e-01	9.228991e-02	9.079504e-01
-9	47995	-9	0	A	T	0.010	-1.866247e-02	1.612653e-01	9.228991e-02	9.079504e-01
-9	47992	-9	0	A	T	0.010	-1.866247e-02	1.612653e-01	9.228991e-02	9.079504e-01
-9	47990	-9	0	A	T	0.010	-1.866247e-02	1.612653e-01	9.228991e-02	9.079504e-01
-9	47991	-9	0	A	T	0.010	-1.866247e-02	1.612653e-01	9.228991e-02	9.079504e-01
-9	47998	-9	0	A	T	0.010	-1.866247e-02	1.612653e-01	9.228991e-02	9.079504e-01
-9	47999	-9	0	A	T	0.010	-1.866247e-02	1.612653e-01	9.228991e-02	9.079504e-01
-9	12550	-9	0	A	T	0.017	8.391747e-02	7.999066e-02	5.598776e-02	2.950098e-01
-9	12551	-9	0	A	T	0.045	2.077544e-01	5.057303e-02	1.435327e-02	5.197060e-05
-9	12552	-9	0	A	T	0.045	2.077544e-01	5.057303e-02	1.435327e-02	5.197060e-05
-9	12553	-9	0	A	T	0.045	2.077544e-01	5.057303e-02	1.435327e-02	5.197060e-05
-9	12554	-9	0	A	T	0.045	2.077544e-01	5.057303e-02	1.435327e-02	5.197060e-05
-9	12555	-9	0	A	T	0.045	2.077544e-01	5.057303e-02	1.435327e-02	5.197060e-05
-9	12556	-9	0	A	T	0.045	2.077544e-01	5.057303e-02	1.435327e-02	5.197060e-05
-9	12557	-9	0	A	T	0.045	2.077544e-01	5.057303e-02	1.435327e-02	5.197060e-05
-9	12558	-9	0	A	T	0.045	2.077544e-01	5.057303e-02	1.435327e-02	5.197060e-05
-9	12559	-9	0	A	T	0.045	2.077544e-01	5.057303e-02	1.435327e-02	5.197060e-05
-9	2787	-9	0	A	T	0.014	-9.843641e-02	8.849520e-02	7.664442e-02	2.669149e-01
-9	2786	-9	0	A	T	0.014	-9.843641e-02	8.849520e-02	7.664442e-02	2.669149e-01
-9	13603	-9	0	A	T	0.058	-2.953902e-02	7.265151e-02	8.620924e-02	6.846126e-01
-9	13602	-9	0	A	T	0.058	-2.953902e-02	7.265151e-02	8.620924e-02	6.846126e-01
-9	13601	-9	0	A	T	0.058	-2.953902e-02	7.265151e-02	8.620924e-02	6.846126e-01
-9	13607	-9	0	A	T	0.057	-2.832764e-02	7.306604e-02	8.628541e-02	6.985231e-01
-9	13606	-9	0	A	T	0.058	-2.953902e-02	7.265151e-02	8.620924e-02	6.846126e-01
-9	13605	-9	0	A	T	0.058	-2.953902e-02	7.265151e-02	8.620924e-02	6.846126e-01
-9	21298	-9	0	A	T	0.010	-1.923589e-02	1.057335e-01	7.656260e-02	8.557662e-01
-9	10566	-9	0	A	T	0.010	6.027769e-02	1.005883e-01	7.045835e-02	5.494729e-01
-9	10242	-9	0	A	T	0.010	-1.070985e-02	1.075999e-01	7.763053e-02	9.207831e-01
-9	3690	-9	0	A	T	0.014	-3.820011e-02	9.063209e-02	7.444115e-02	6.737129e-01
-9	3691	-9	0	A	T	0.014	-3.820011e-02	9.063209e-02	7.444115e-02	6.737129e-01
-9	3692	-9	0	A	T	0.026	-4.165948e-02	8.072485e-02	7.878210e-02	6.062004e-01
-9	3693	-9	0	A	T	0.026	-4.165948e-02	8.072485e-02	7.878210e-02	6.062004e-01
-9	3694	-9	0	A	T	0.026	-4.165948e-02	8.072485e-02	7.878210e-02	6.062004e-01
-9	2704	-9	0	A	T	0.039	-6.231833e-02	5.536967e-02	7.331880e-02	2.613096e-01
-9	762	-9	0	A	T	0.231	9.940305e-02	2.846263e-02	1.000000e-05	5.533018e-04
-9	763	-9	0	A	T	0.474	2.624225e-02	8.442207e-02	8.401168e-02	7.561411e-01
-9	761	-9	0	A	T	0.231	9.940305e-02	2.846263e-02	1.000000e-05	5.533018e-04
-9	766	-9	0	A	T	0.462	3.125803e-02	6.970095e-02	8.026318e-02	6.541567e-01
-9	767	-9	0	A	T	0.318	7.057994e-02	4.908106e-02	4.355882e-02	1.515043e-01
-9	764	-9	0	A	T	0.497	1.802145e-02	1.889885e-01	8.060263e-02	9.240968e-01
-9	4283	-9	0	A	T	0.012	-2.786954e-02	1.024793e-01	7.770490e-02	7.858517e-01
-9	4286	-9	0	A	T	0.017	-2.689882e-02	8.822323e-02	7.782424e-02	7.606649e-01
-9	4287	-9	0	A	T	0.017	-2.689882e-02	8.822323e-02	7.782424e-02	7.606649e-01
-9	4284	-9	0	A	T	0.015	-2.697685e-02	9.194255e-02	7.773660e-02	7.694188e-01
-9	4285	-9	0	A	T	0.017	-2.689882e-02	8.822323e-02	7.782424e-02	7.606649e-01
-9	4288	-9	0	A	T	0.022	-3.399321e-02	7.491456e-02	7.694964e-02	6.503412e-01
-9	4289	-9	0	A	T	0.015	-2.556387e-02	8.822875e-02	7.659536e-02	7.722181e-01
-9	13522	-9	0	A	T	0.058	-2.953902e-02	7.265151e-02	8.620924e-02	6.846126e-01
-9	13523	-9	0	A	T	0.058	-2.953902e-02	7.265151e-02	8.620924e-02	6.846126e-01
-9	13520	-9	0	A	T	0.058	-2.953902e-02	7.265151e-02	8.620924e-02	6.846126e-01
-9	13521	-9	0	A	T	0.058	-2.953902e-02	7.265151e-02	8.620924e-02	6.846126e-01
-9	13526	-9	0	A	T	0.036	-2.081697e-02	8.196896e-02	8.758838e-02	7.997052e-01
-9	13527	-9	0	A	T	0.057	-2.811618e-02	7.104880e-02	8.473647e-02	6.925948e-01
-9	13525	-9	0	A	T	0.058	-2.953902e-02	7.265151e-02	8.620924e-02	6.846126e-01
-9	13529	-9	0	A	T	0.036	-2.081697e-02	8.196896e-02	8.758838e-02	7.997052e-01
-9	7209	-9	0	A	T	0.022	-3.044880e-02	7.026426e-02	8.193937e-02	6.650849e-01
-9	6223	-9	0	A	T	0.026	-3.688376e-02	1.274897e-01	9.431705e-02	7.725526e-01
-9	6221	-9	0	A	T	0.029	-4.333388e-02	1.142809e-01	9.133486e-02	7.048263e-01
-9	6226	-9	0	A	T	0.026	-3.688376e-02	1.274897e-01	9.431705e-02	7.725526e-01
-9	6227	-9	0	A	T	0.038	-2.320213e-02	6.105848e-02	7.400189e-02	7.042246e-01
-9	6224	-9	0	A	T	0.029	-4.333388e-02	1.142809e-01	9.133486e-02	7.048263e-01
-9	6228	-9	0	A	T	0.026	-3.688376e-02	1.274897e-01	9.431705e-02	7.725526e-01
-9	6229	-9	0	A	T	0.026	-3.688376e-02	1.274897e-01	9.431705e-02	7.725526e-01
-9	1775	-9	0	A	T	0.012	3.457781e-01	9.215264e-02	6.270760e-02	2.116677e-04
-9	1777	-9	0	A	T	0.012	3.457781e-01	9.215264e-02	6.270760e-02	2.116677e-04
-9	1770	-9	0	A	T	0.012	3.457781e-01	9.215264e-02	6.270760e-02	2.116677e-04
-9	5273	-9	0	A	T	0.026	-3.688376e-02	1.274897e-01	9.431705e-02	7.725526e-01
-9	5278	-9	0	A	T	0.026	-3.688376e-02	1.274897e-01	9.431705e-02	7.725526e-01
-9	12455	-9	0	A	T	0.096	2.067108e-01	3.473002e-02	1.000000e-05	7.633652e-09
-9	2501	-9	0	A	T	0.031	2.162365e-02	6.609660e-02	7.943406e-02	7.437887e-01
-9	2500	-9	0	A	T	0.058	3.897278e-02	4.688617e-02	8.676609e-02	4.065325e-01
-9	17170	-9	0	A	T	0.010	-1.764318e-02	1.026499e-01	7.557966e-02	8.636540e-01
-9	13624	-9	0	A	T	0.058	-2.953902e-02	7.265151e-02	8.620924e-02	6.846126e-01
-9	6976	-9	0	A	T	0.017	-2.545497e-02	8.711764e-02	7.747702e-02	7.703497e-01
-9	6977	-9	0	A	T	0.065	-4.939643e-04	6.570628e-02	9.211053e-02	9.940069e-01
-9	6972	-9	0	A	T	0.034	-3.658671e-02	8.392593e-02	8.636922e-02	6.632042e-01
-9	6973	-9	0	A	T	0.065	-4.939643e-04	6.570628e-02	9.211053e-02	9.940069e-01
-9	6970	-9	0	A	T	0.029	-3.191140e-02	8.988346e-02	8.713264e-02	7.228246e-01
-9	15820	-9	0	A	T	0.010	-5.681947e-02	1.095098e-01	8.336414e-02	6.042591e-01
-9	15823	-9	0	A	T	0.010	-5.681947e-02	1.095098e-01	8.336414e-02	6.042591e-01
-9	15825	-9	0	A	T	0.010	-5.681947e-02	1.095098e-01	8.336414e-02	6.042591e-01
-9	15824	-9	0	A	T	0.026	4.059394e-02	8.006771e-02	8.623896e-02	6.125435e-01
-9	15827	-9	0	A	T	0.010	-5.681947e-02	1.095098e-01	8.336414e-02	6.042591e-01
-9	15826	-9	0	A	T	0.010	-5.681947e-02	1.095098e-01	8.336414e-02	6.042591e-01
-9	15829	-9	0	A	T	0.026	4.059394e-02	8.006771e-02	8.623896e-02	6.125435e-01
-9	15828	-9	0	A	T	0.026	4.059394e-02	8.006771e-02	8.623896e-02	6.125435e-01
-9	201	-9	0	A	T	0.272	1.056882e-01	2.841962e-02	1.000000e-05	2.402239e-04
-9	202	-9	0	A	T	0.320	6.845001e-02	4.929386e-02	4.503073e-02	1.660166e-01
-9	205	-9	0	A	T	0.279	1.026761e-01	2.854260e-02	1.000000e-05	3.779049e-04
-9	204	-9	0	A	T	0.289	9.837508e-02	2.876602e-02	1.000000e-05	7.165109e-04
-9	206	-9	0	A	T	0.467	2.918228e-02	7.410619e-02	8.124322e-02	6.940254e-01
-9	209	-9	0	A	T	0.279	1.026761e-01	2.854260e-02	1.000000e-05	3.779049e-04
-9	208	-9	0	A	T	0.231	9.940305e-02	2.846263e-02	1.000000e-05	5.533018e-04
-9	5245	-9	0	A	T	0.015	-2.397915e-02	1.195124e-01	8.809375e-02	8.411196e-01
-9	1727	-9	0	A	T	0.029	1.418851e-01	6.292746e-02	9.719292e-02	2.489549e-02
-9	5240	-9	0	A	T	0.012	-1.987651e-02	1.230619e-01	8.462890e-02	8.717992e-01
-9	5243	-9	0	A	T	0.026	-3.688376e-02	1.274897e-01	9.431705e-02	7.725526e-01
-9	5242	-9	0	A	T	0.031	-4.136211e-02	1.066433e-01	8.947115e-02	6.984080e-01
-9	13588	-9	0	A	T	0.034	-1.969424e-02	8.283574e-02	8.728858e-02	8.122424e-01
-9	13723	-9	0	A	T	0.036	-2.081697e-02	8.196896e-02	8.758838e-02	7.997052e-01
-9	13589	-9	0	A	T	0.045	-2.132745e-02	6.947846e-02	8.153324e-02	7.590904e-01
-9	13725	-9	0	A	T	0.014	-1.379113e-02	1.030891e-01	7.899754e-02	8.936703e-01
-9	13726	-9	0	A	T	0.034	-1.969424e-02	8.283574e-02	8.728858e-02	8.122424e-01
-9	24134	-9	0	A	T	0.019	-2.051920e-02	9.253455e-02	8.028423e-02	8.246674e-01
-9	3077	-9	0	A	T	0.084	-3.833579e-02	4.489797e-02	6.302258e-02	3.938971e-01
-9	488	-9	0	A	T	0.497	1.802145e-02	1.889885e-01	8.060263e-02	9.240968e-01
-9	487	-9	0	A	T	0.498	1.971097e-02	2.628189e-01	8.019993e-02	9.402678e-01
-9	486	-9	0	A	T	0.223	9.068181e-02	2.865710e-02	1.000000e-05	1.719347e-03
-9	485	-9	0	A	T	0.274	9.109032e-02	2.861203e-02	1.000000e-05	1.612578e-03
-9	484	-9	0	A	T	0.272	1.056882e-01	2.841962e-02	1.000000e-05	2.402239e-04
-9	483	-9	0	A	T	0.272	1.056882e-01	2.841962e-02	1.000000e-05	2.402239e-04
-9	482	-9	0	A	T	0.288	9.907470e-02	2.872528e-02	1.000000e-05	6.460543e-04
-9	481	-9	0	A	T	0.318	7.057994e-02	4.908106e-02	4.355882e-02	1.515043e-01
-9	480	-9	0	A	T	0.283	1.012148e-01	2.861176e-02	1.000000e-05	4.701289e-04
-9	6099	-9	0	A	T	0.026	-3.688376e-02	1.274897e-01	9.431705e-02	7.725526e-01
-9	6090	-9	0	A	T	0.026	-3.688376e-02	1.274897e-01	9.431705e-02	7.725526e-01
-9	6093	-9	0	A	T	0.010	-1.805885e-02	1.260222e-01	8.273134e-02	8.861536e-01
-9	6092	-9	0	A	T	0.026	-3.688376e-02	1.274897e-01	9.431705e-02	7.725526e-01
-9	6095	-9	0	A	T	0.029	-4.333388e-02	1.142809e-01	9.133486e-02	7.048263e-01
-9	6094	-9	0	A	T	0.012	-1.987651e-02	1.230619e-01	8.462890e-02	8.717992e-01
-9	6097	-9	0	A	T	0.029	-4.333388e-02	1.142809e-01	9.133486e-02	7.048263e-01
-9	6096	-9	0	A	T	0.026	-3.688376e-02	1.274897e-01	9.431705e-02	7.725526e-01
-9	4422	-9	0	A	T	0.038	-3.235179e-02	7.351164e-02	7.815969e-02	6.601993e-01
-9	17303	-9	0	A	T	0.012	1.229813e-01	9.575308e-02	8.169647e-02	2.000414e-01
-9	1317	-9	0	A	T	0.296	9.563686e-02	2.894235e-02	1.000000e-05	1.071323e-03
-9	1316	-9	0	A	T	0.497	5.884698e-02	1.786615e-01	7.764011e-02	7.421086e-01
-9	1314	-9	0	A	T	0.289	9.837508e-02	2.876602e-02	1.000000e-05	7.165109e-04
-9	1313	-9	0	A	T	0.283	1.012148e-01	2.861176e-02	1.000000e-05	4.701289e-04
-9	1312	-9	0	A	T	0.498	1.971097e-02	2.628189e-01	8.019993e-02	9.402678e-01
-9	1310	-9	0	A	T	0.279	1.026761e-01	2.854260e-02	1.000000e-05	3.779049e-04
-9	48311	-9	0	A	T	0.010	-1.866247e-02	1.612653e-01	9.228991e-02	9.079504e-01
-9	48319	-9	0	A	T	0.010	-1.866247e-02	1.612653e-01	9.228991e-02	9.079504e-01
-9	1249	-9	0	A	T	0.423	-4.317733e-02	4.912343e-02	1.052687e-01	3.801528e-01
-9	1248	-9	0	A	T	0.421	-8.367013e-02	4.910619e-02	1.325810e-01	8.947823e-02
-9	472	-9	0	A	T	0.283	1.012148e-01	2.861176e-02	1.000000e-05	4.701289e-04
-9	470	-9	0	A	T	0.279	1.026761e-01	2.854260e-02	1.000000e-05	3.779049e-04
-9	6118	-9	0	A	T	0.027	-4.008368e-02	1.196572e-01	9.220477e-02	7.378765e-01
-9	6119	-9	0	A	T	0.026	-3.688376e-02	1.274897e-01	9.431705e-02	7.725526e-01
-9	6115	-9	0	A	T	0.027	-4.008368e-02	1.196572e-01	9.220477e-02	7.378765e-01
-9	6116	-9	0	A	T	0.029	-4.333388e-02	1.142809e-01	9.133486e-02	7.048263e-01
-9	6117	-9	0	A	T	0.027	-4.008368e-02	1.196572e-01	9.220477e-02	7.378765e-01
-9	6111	-9	0	A	T	0.026	-3.688376e-02	1.274897e-01	9.431705e-02	7.725526e-01
-9	6113	-9	0	A	T	0.027	-4.008368e-02	1.196572e-01	9.220477e-02	7.378765e-01
-9	4589	-9	0	A	T	0.017	2.777085e-03	8.440970e-02	7.975041e-02	9.737769e-01
-9	4585	-9	0	A	T	0.015	1.587738e-02	8.892234e-02	7.882386e-02	8.584131e-01
-9	4584	-9	0	A	T	0.019	1.060626e-01	8.202649e-02	7.749352e-02	1.970303e-01
-9	4587	-9	0	A	T	0.019	1.060626e-01	8.202649e-02	7.749352e-02	1.970303e-01
-9	4586	-9	0	A	T	0.019	1.060626e-01	8.202649e-02	7.749352e-02	1.970303e-01
-9	4581	-9	0	A	T	0.019	1.060626e-01	8.202649e-02	7.749352e-02	1.970303e-01
-9	4580	-9	0	A	T	0.019	1.060626e-01	8.202649e-02	7.749352e-02	1.970303e-01
-9	478	-9	0	A	T	0.279	1.026761e-01	2.854260e-02	1.000000e-05	3.779049e-04
-9	6932	-9	0	A	T	0.065	-4.939643e-04	6.570628e-02	9.211053e-02	9.940069e-01
-9	6933	-9	0	A	T	0.029	-3.191140e-02	8.988346e-02	8.713264e-02	7.228246e-01
-9	6930	-9	0	A	T	0.029	-3.191140e-02	8.988346e-02	8.713264e-02	7.228246e-01
-9	6931	-9	0	A	T	0.062	3.601487e-03	6.663430e-02	9.233282e-02	9.569337e-01
-9	15407	-9	0	A	T	0.010	-1.052254e-02	1.113291e-01	7.885231e-02	9.247634e-01
-9	6937	-9	0	A	T	0.140	-3.027149e-02	5.088854e-02	7.269616e-02	5.524017e-01
-9	6934	-9	0	A	T	0.068	-4.479124e-03	6.326669e-02	9.044618e-02	9.436077e-01
-9	15409	-9	0	A	T	0.010	-1.052254e-02	1.113291e-01	7.885231e-02	9.247634e-01
-9	6939	-9	0	A	T	0.057	7.680283e-03	6.363972e-02	8.891175e-02	9.040251e-01
-9	5796	-9	0	A	T	0.029	-4.333388e-02	1.142809e-01	9.133486e-02	7.048263e-01
-9	5795	-9	0	A	T	0.026	-3.688376e-02	1.274897e-01	9.431705e-02	7.725526e-01
-9	5793	-9	0	A	T	0.029	-4.333388e-02	1.142809e-01	9.133486e-02	7.048263e-01
-9	5791	-9	0	A	T	0.019	-2.167455e-02	1.073066e-01	8.333389e-02	8.400684e-01
-9	5790	-9	0	A	T	0.029	-4.333388e-02	1.142809e-01	9.133486e-02	7.048263e-01
-9	5799	-9	0	A	T	0.012	-1.987651e-02	1.230619e-01	8.462890e-02	8.717992e-01
-9	5798	-9	0	A	T	0.026	-3.688376e-02	1.274897e-01	9.431705e-02	7.725526e-01
-9	49917	-9	0	A	T	0.010	-4.639600e-02	1.026937e-01	7.582124e-02	6.517578e-01
-9	2838	-9	0	A	T	0.055	1.889281e-01	4.577941e-02	2.059253e-02	4.809528e-05
-9	2831	-9	0	A	T	0.079	-2.377415e-02	3.932945e-02	7.680363e-02	5.459925e-01
-9	2830	-9	0	A	T	0.063	-5.349628e-02	4.291626e-02	8.770845e-02	2.135769e-01
-9	1436	-9	0	A	T	0.313	6.528807e-02	3.466329e-02	2.829084e-02	6.063408e-02
-9	1437	-9	0	A	T	0.014	-1.012696e-01	8.789999e-02	7.883851e-02	2.502286e-01
-9	1434	-9	0	A	T	0.286	9.978102e-02	2.868599e-02	1.000000e-05	5.818244e-04
-9	1435	-9	0	A	T	0.274	1.049229e-01	2.844833e-02	1.000000e-05	2.696068e-04
-9	1430	-9	0	A	T	0.289	9.837508e-02	2.876602e-02	1.000000e-05	7.165109e-04
-9	1431	-9	0	A	T	0.318	7.057994e-02	4.908106e-02	4.355882e-02	1.515043e-01
-9	1439	-9	0	A	T	0.473	3.326086e-02	7.954066e-02	8.182647e-02	6.761384e-01
-9	8448	-9	0	A	T	0.010	-2.490461e-02	1.041257e-01	7.607711e-02	8.111364e-01
-9	3404	-9	0	A	T	0.012	6.744006e-02	9.876647e-02	8.107425e-02	4.952635e-01
-9	2060	-9	0	A	T	0.034	-1.055497e-01	6.490830e-02	6.946248e-02	1.050069e-01
-9	2061	-9	0	A	T	0.038	-1.090261e-01	6.256175e-02	7.041876e-02	8.244689e-02
-9	2063	-9	0	A	T	0.038	-1.090261e-01	6.256175e-02	7.041876e-02	8.244689e-02
-9	2067	-9	0	A	T	0.038	-1.090261e-01	6.256175e-02	7.041876e-02	8.244689e-02
-9	6488	-9	0	A	T	0.029	-4.333388e-02	1.142809e-01	9.133486e-02	7.048263e-01
-9	15393	-9	0	A	T	0.010	-1.052254e-02	1.113291e-01	7.885231e-02	9.247634e-01
-9	15392	-9	0	A	T	0.010	-1.052254e-02	1.113291e-01	7.885231e-02	9.247634e-01
-9	15391	-9	0	A	T	0.010	-1.052254e-02	1.113291e-01	7.885231e-02	9.247634e-01
-9	6481	-9	0	A	T	0.029	-4.333388e-02	1.142809e-01	9.133486e-02	7.048263e-01
-9	15396	-9	0	A	T	0.010	-1.052254e-02	1.113291e-01	7.885231e-02	9.247634e-01
-9	15394	-9	0	A	T	0.022	-1.406875e-02	9.191700e-02	8.520818e-02	8.784580e-01
-9	5429	-9	0	A	T	0.031	-4.136211e-02	1.066433e-01	8.947115e-02	6.984080e-01
-9	1188	-9	0	A	T	0.272	1.056882e-01	2.841962e-02	1.000000e-05	2.402239e-04
-9	1189	-9	0	A	T	0.240	9.454051e-02	2.846080e-02	1.000000e-05	1.009055e-03
-9	5427	-9	0	A	T	0.031	-4.136211e-02	1.066433e-01	8.947115e-02	6.984080e-01
-9	5426	-9	0	A	T	0.031	-4.136211e-02	1.066433e-01	8.947115e-02	6.984080e-01
-9	5421	-9	0	A	T	0.031	-4.136211e-02	1.066433e-01	8.947115e-02	6.984080e-01
-9	5420	-9	0	A	T	0.031	-4.136211e-02	1.066433e-01	8.947115e-02	6.984080e-01
-9	5423	-9	0	A	T	0.026	-3.688376e-02	1.274897e-01	9.431705e-02	7.725526e-01
-9	5422	-9	0	A	T	0.031	-4.136211e-02	1.066433e-01	8.947115e-02	6.984080e-01
-9	344	-9	0	A	T	0.498	1.482964e-02	2.565705e-01	7.885680e-02	9.539482e-01
-9	345	-9	0	A	T	0.289	9.837508e-02	2.876602e-02	1.000000e-05	7.165109e-04
-9	346	-9	0	A	T	0.473	2.684189e-02	8.084005e-02	8.283008e-02	7.401011e-01
-9	347	-9	0	A	T	0.476	2.538807e-02	8.626018e-02	8.381891e-02	7.687242e-01
-9	340	-9	0	A	T	0.476	2.538807e-02	8.626018e-02	8.381891e-02	7.687242e-01
-9	341	-9	0	A	T	0.279	1.026761e-01	2.854260e-02	1.000000e-05	3.779049e-04
-9	343	-9	0	A	T	0.279	1.026761e-01	2.854260e-02	1.000000e-05	3.779049e-04
-9	348	-9	0	A	T	0.236	9.645354e-02	2.845799e-02	1.000000e-05	7.977216e-04
-9	349	-9	0	A	T	0.360	3.004556e-02	5.035988e-02	7.244017e-02	5.512285e-01
-9	12433	-9	0	A	T	0.096	2.067108e-01	3.473002e-02	1.000000e-05	7.633652e-09
-9	15536	-9	0	A	T	0.010	-5.681947e-02	1.095098e-01	8.336414e-02	6.042591e-01
-9	48144	-9	0	A	T	0.010	-1.866247e-02	1.612653e-01	9.228991e-02	9.079504e-01
-9	48145	-9	0	A	T	0.010	-1.866247e-02	1.612653e-01	9.228991e-02	9.079504e-01
-9	48146	-9	0	A	T	0.010	-1.866247e-02	1.612653e-01	9.228991e-02	9.079504e-01
-9	48147	-9	0	A	T	0.010	-1.866247e-02	1.612653e-01	9.228991e-02	9.079504e-01
-9	48140	-9	0	A	T	0.010	-1.866247e-02	1.612653e-01	9.228991e-02	9.079504e-01
-9	48141	-9	0	A	T	0.010	-1.866247e-02	1.612653e-01	9.228991e-02	9.079504e-01
-9	48142	-9	0	A	T	0.010	-1.866247e-02	1.612653e-01	9.228991e-02	9.079504e-01
-9	48178	-9	0	A	T	0.010	-1.866247e-02	1.612653e-01	9.228991e-02	9.079504e-01
-9	5508	-9	0	A	T	0.026	-3.688376e-02	1.274897e-01	9.431705e-02	7.725526e-01
-9	5509	-9	0	A	T	0.012	-1.531559e-02	1.138180e-01	7.974904e-02	8.930514e-01
-9	5502	-9	0	A	T	0.026	-3.688376e-02	1.274897e-01	9.431705e-02	7.725526e-01
-9	5503	-9	0	A	T	0.026	-3.688376e-02	1.274897e-01	9.431705e-02	7.725526e-01
-9	5501	-9	0	A	T	0.026	-3.688376e-02	1.274897e-01	9.431705e-02	7.725526e-01
-9	542	-9	0	A	T	0.498	1.971097e-02	2.628189e-01	8.019993e-02	9.402678e-01
-9	543	-9	0	A	T	0.272	1.056882e-01	2.841962e-02	1.000000e-05	2.402239e-04
-9	540	-9	0	A	T	0.279	1.026761e-01	2.854260e-02	1.000000e-05	3.779049e-04
-9	541	-9	0	A	T	0.279	1.026761e-01	2.854260e-02	1.000000e-05	3.779049e-04
-9	546	-9	0	A	T	0.498	1.971097e-02	2.628189e-01	8.019993e-02	9.402678e-01
-9	547	-9	0	A	T	0.318	7.057994e-02	4.908106e-02	4.355882e-02	1.515043e-01
-9	544	-9	0	A	T	0.272	1.056882e-01	2.841962e-02	1.000000e-05	2.402239e-04
-9	545	-9	0	A	T	0.498	1.971097e-02	2.628189e-01	8.019993e-02	9.402678e-01
-9	548	-9	0	A	T	0.469	3.509257e-02	7.535319e-02	8.120675e-02	6.417742e-01
-9	549	-9	0	A	T	0.497	1.802145e-02	1.889885e-01	8.060263e-02	9.240968e-01
-9	6564	-9	0	A	T	0.026	-3.688376e-02	1.274897e-01	9.431705e-02	7.725526e-01
-9	6566	-9	0	A	T	0.012	-1.987651e-02	1.230619e-01	8.462890e-02	8.717992e-01
-9	6561	-9	0	A	T	0.029	-4.333388e-02	1.142809e-01	9.133486e-02	7.048263e-01
-9	15053	-9	0	A	T	0.012	-1.564808e-02	1.062389e-01	8.035372e-02	8.830043e-01
-9	12721	-9	0	A	T	0.010	1.247416e-01	1.013094e-01	7.560501e-02	2.192108e-01
-9	13456	-9	0	A	T	0.036	-2.081697e-02	8.196896e-02	8.758838e-02	7.997052e-01
-9	13457	-9	0	A	T	0.058	-2.953902e-02	7.265151e-02	8.620924e-02	6.846126e-01
-9	13454	-9	0	A	T	0.057	-2.832764e-02	7.306604e-02	8.628541e-02	6.985231e-01
-9	13455	-9	0	A	T	0.058	-2.953902e-02	7.265151e-02	8.620924e-02	6.846126e-01
-9	13452	-9	0	A	T	0.058	-2.953902e-02	7.265151e-02	8.620924e-02	6.846126e-01
-9	13453	-9	0	A	T	0.058	-2.953902e-02	7.265151e-02	8.620924e-02	6.846126e-01
-9	13450	-9	0	A	T	0.036	-2.081697e-02	8.196896e-02	8.758838e-02	7.997052e-01
-9	7991	-9	0	A	T	0.012	-4.772107e-02	9.434481e-02	7.586968e-02	6.133704e-01
-9	55	-9	0	A	T	0.283	1.012148e-01	2.861176e-02	1.000000e-05	4.701289e-04
-9	54	-9	0	A	T	0.271	1.064610e-01	2.839202e-02	1.000000e-05	2.137330e-04
-9	57	-9	0	A	T	0.279	1.026761e-01	2.854260e-02	1.000000e-05	3.779049e-04
-9	56	-9	0	A	T	0.473	2.684189e-02	8.084005e-02	8.283008e-02	7.401011e-01
-9	51	-9	0	A	T	0.498	1.482964e-02	2.565705e-01	7.885680e-02	9.539482e-01
-9	50	-9	0	A	T	0.300	9.238270e-02	3.108185e-02	3.254481e-03	3.204227e-03
-9	2439	-9	0	A	T	0.017	-1.086291e-01	8.573745e-02	8.204005e-02	2.061728e-01
-9	2438	-9	0	A	T	0.015	-1.045852e-01	8.894961e-02	7.976676e-02	2.406472e-01
-9	2431	-9	0	A	T	0.017	-1.086291e-01	8.573745e-02	8.204005e-02	2.061728e-01
-9	2436	-9	0	A	T	0.017	-1.086291e-01	8.573745e-02	8.204005e-02	2.061728e-01
-9	2435	-9	0	A	T	0.017	-1.086291e-01	8.573745e-02	8.204005e-02	2.061728e-01
-9	2434	-9	0	A	T	0.017	-1.086291e-01	8.573745e-02	8.204005e-02	2.061728e-01
-9	16354	-9	0	A	T	0.010	-2.589419e-02	1.040855e-01	7.638983e-02	8.037086e-01
-9	1807	-9	0	A	T	0.012	3.457781e-01	9.215264e-02	6.270760e-02	2.116677e-04
-9	1805	-9	0	A	T	0.012	3.457781e-01	9.215264e-02	6.270760e-02	2.116677e-04
-9	1804	-9	0	A	T	0.012	3.457781e-01	9.215264e-02	6.270760e-02	2.116677e-04
-9	1802	-9	0	A	T	0.012	3.457781e-01	9.215264e-02	6.270760e-02	2.116677e-04
-9	6576	-9	0	A	T	0.065	-4.939643e-04	6.570628e-02	9.211053e-02	9.940069e-01
-9	6577	-9	0	A	T	0.065	-4.939643e-04	6.570628e-02	9.211053e-02	9.940069e-01
-9	7030	-9	0	A	T	0.029	-3.191140e-02	8.988346e-02	8.713264e-02	7.228246e-01
-9	7031	-9	0	A	T	0.029	-3.191140e-02	8.988346e-02	8.713264e-02	7.228246e-01
-9	7033	-9	0	A	T	0.065	-4.939643e-04	6.570628e-02	9.211053e-02	9.940069e-01
-9	7034	-9	0	A	T	0.034	-3.658671e-02	8.392593e-02	8.636922e-02	6.632042e-01
-9	7035	-9	0	A	T	0.029	-3.191140e-02	8.988346e-02	8.713264e-02	7.228246e-01
-9	7036	-9	0	A	T	0.029	-3.191140e-02	8.988346e-02	8.713264e-02	7.228246e-01
-9	7037	-9	0	A	T	0.034	-3.658671e-02	8.392593e-02	8.636922e-02	6.632042e-01
-9	7039	-9	0	A	T	0.034	-3.658671e-02	8.392593e-02	8.636922e-02	6.632042e-01
-9	1920	-9	0	A	T	0.051	-1.759325e-02	4.805216e-02	7.777698e-02	7.145364e-01
-9	1921	-9	0	A	T	0.014	-9.113871e-02	8.695506e-02	7.822586e-02	2.954594e-01
-9	1924	-9	0	A	T	0.031	-1.115592e-01	6.227276e-02	8.397955e-02	7.426215e-02
-9	1925	-9	0	A	T	0.017	-1.038506e-01	8.045156e-02	8.027402e-02	1.977852e-01
-9	6698	-9	0	A	T	0.034	-3.658671e-02	8.392593e-02	8.636922e-02	6.632042e-01
-9	15368	-9	0	A	T	0.021	-1.354538e-02	9.300165e-02	8.420483e-02	8.843015e-01
-9	15362	-9	0	A	T	0.010	-1.052254e-02	1.113291e-01	7.885231e-02	9.247634e-01
-9	6472	-9	0	A	T	0.029	-4.333388e-02	1.142809e-01	9.133486e-02	7.048263e-01
-9	6471	-9	0	A	T	0.027	-4.005904e-02	1.192157e-01	9.209004e-02	7.370977e-01
-9	6477	-9	0	A	T	0.029	-4.333388e-02	1.142809e-01	9.133486e-02	7.048263e-01
-9	15365	-9	0	A	T	0.010	-1.052254e-02	1.113291e-01	7.885231e-02	9.247634e-01
-9	9817	-9	0	A	T	0.026	-3.426029e-02	6.692738e-02	7.364724e-02	6.091088e-01
-9	15724	-9	0	A	T	0.010	-5.681947e-02	1.095098e-01	8.336414e-02	6.042591e-01
-9	6384	-9	0	A	T	0.026	-3.688376e-02	1.274897e-01	9.431705e-02	7.725526e-01
-9	6387	-9	0	A	T	0.026	-3.688376e-02	1.274897e-01	9.431705e-02	7.725526e-01
-9	6386	-9	0	A	T	0.015	-1.786197e-02	1.083739e-01	8.091505e-02	8.692021e-01
-9	6381	-9	0	A	T	0.012	-1.962612e-02	1.104386e-01	7.934731e-02	8.590742e-01
-9	6380	-9	0	A	T	0.012	-1.962612e-02	1.104386e-01	7.934731e-02	8.590742e-01
-9	6383	-9	0	A	T	0.010	-1.566891e-02	1.199024e-01	7.985866e-02	8.961186e-01
-9	6382	-9	0	A	T	0.010	-1.566891e-02	1.199024e-01	7.985866e-02	8.961186e-01
-9	6389	-9	0	A	T	0.014	-2.163387e-02	1.178817e-01	8.492809e-02	8.545168e-01
-9	6388	-9	0	A	T	0.017	-1.870423e-02	9.997204e-02	8.000080e-02	8.517172e-01
-9	5139	-9	0	A	T	0.012	-1.987651e-02	1.230619e-01	8.462890e-02	8.717992e-01
-9	5138	-9	0	A	T	0.026	-3.688376e-02	1.274897e-01	9.431705e-02	7.725526e-01
-9	5137	-9	0	A	T	0.034	1.198317e-01	9.604433e-02	1.354662e-01	2.131581e-01
-9	5136	-9	0	A	T	0.021	-2.441895e-02	7.955110e-02	7.618559e-02	7.590946e-01
-9	5135	-9	0	A	T	0.019	-2.380595e-02	8.363327e-02	7.673601e-02	7.761178e-01
-9	5134	-9	0	A	T	0.022	-2.445024e-02	7.844532e-02	7.662074e-02	7.555038e-01
-9	5131	-9	0	A	T	0.012	-1.990319e-02	1.206557e-01	8.350734e-02	8.690915e-01
-9	5130	-9	0	A	T	0.024	-3.078519e-02	1.073464e-01	8.555898e-02	7.744828e-01
-9	5466	-9	0	A	T	0.026	-3.688376e-02	1.274897e-01	9.431705e-02	7.725526e-01
-9	14211	-9	0	A	T	0.014	9.987377e-02	9.174927e-02	8.178320e-02	2.772557e-01
-9	5968	-9	0	A	T	0.026	-3.688376e-02	1.274897e-01	9.431705e-02	7.725526e-01
-9	5969	-9	0	A	T	0.026	-3.688376e-02	1.274897e-01	9.431705e-02	7.725526e-01
-9	15768	-9	0	A	T	0.012	-5.570229e-02	1.023116e-01	8.358282e-02	5.865588e-01
-9	15769	-9	0	A	T	0.010	-5.681947e-02	1.095098e-01	8.336414e-02	6.042591e-01
-9	15766	-9	0	A	T	0.010	-5.681947e-02	1.095098e-01	8.336414e-02	6.042591e-01
-9	15764	-9	0	A	T	0.010	-5.681947e-02	1.095098e-01	8.336414e-02	6.042591e-01
-9	15762	-9	0	A	T	0.010	-5.681947e-02	1.095098e-01	8.336414e-02	6.042591e-01
-9	15763	-9	0	A	T	0.010	-5.681947e-02	1.095098e-01	8.336414e-02	6.042591e-01
-9	15760	-9	0	A	T	0.010	-5.681947e-02	1.095098e-01	8.336414e-02	6.042591e-01
-9	6029	-9	0	A	T	0.026	-3.688376e-02	1.274897e-01	9.431705e-02	7.725526e-01
-9	6021	-9	0	A	T	0.026	-3.688376e-02	1.274897e-01	9.431705e-02	7.725526e-01
-9	6022	-9	0	A	T	0.026	-3.688376e-02	1.274897e-01	9.431705e-02	7.725526e-01
-9	6023	-9	0	A	T	0.029	-4.333388e-02	1.142809e-01	9.133486e-02	7.048263e-01
-9	6026	-9	0	A	T	0.026	-3.688376e-02	1.274897e-01	9.431705e-02	7.725526e-01
-9	6027	-9	0	A	T	0.029	-4.333388e-02	1.142809e-01	9.133486e-02	7.048263e-01
-9	10075	-9	0	A	T	0.014	-1.993859e-02	1.090907e-01	8.021949e-02	8.551056e-01
-9	10074	-9	0	A	T	0.014	-1.993859e-02	1.090907e-01	8.021949e-02	8.551056e-01
-9	10076	-9	0	A	T	0.021	-2.623791e-02	1.149282e-01	8.582765e-02	8.195752e-01
-9	16105	-9	0	A	T	0.021	-2.322576e-02	9.045775e-02	8.113268e-02	7.975476e-01
-9	7410	-9	0	A	T	0.012	-7.638719e-02	9.283685e-02	7.722761e-02	4.112915e-01
-9	2345	-9	0	A	T	0.017	-1.086291e-01	8.573745e-02	8.204005e-02	2.061728e-01
-9	2347	-9	0	A	T	0.015	-1.045852e-01	8.894961e-02	7.976676e-02	2.406472e-01
-9	2346	-9	0	A	T	0.015	-1.045852e-01	8.894961e-02	7.976676e-02	2.406472e-01
-9	2341	-9	0	A	T	0.033	-6.746603e-02	6.006002e-02	7.282037e-02	2.622348e-01
-9	2349	-9	0	A	T	0.017	-1.086291e-01	8.573745e-02	8.204005e-02	2.061728e-01
-9	1	-9	0	A	T	0.288	9.907460e-02	2.872528e-02	1.000000e-05	6.460621e-04
-9	656	-9	0	A	T	0.272	1.056882e-01	2.841962e-02	1.000000e-05	2.402239e-04
-9	657	-9	0	A	T	0.279	1.026761e-01	2.854260e-02	1.000000e-05	3.779049e-04
-9	654	-9	0	A	T	0.497	1.802145e-02	1.889885e-01	8.060263e-02	9.240968e-01
-9	1506	-9	0	A	T	0.454	-2.466746e-02	5.945623e-02	9.037066e-02	6.785333e-01
-9	1507	-9	0	A	T	0.284	1.004936e-01	2.864797e-02	1.000000e-05	5.233383e-04
-9	1504	-9	0	A	T	0.454	2.859863e-02	5.921479e-02	7.605971e-02	6.294855e-01
-9	1505	-9	0	A	T	0.457	2.704639e-02	6.184922e-02	7.713072e-02	6.622225e-01
-9	1508	-9	0	A	T	0.474	2.624225e-02	8.442207e-02	8.401168e-02	7.561411e-01
-9	1509	-9	0	A	T	0.092	-1.447994e-01	4.234322e-02	8.447307e-02	7.169606e-04
-9	658	-9	0	A	T	0.240	9.454051e-02	2.846080e-02	1.000000e-05	1.009055e-03
-9	659	-9	0	A	T	0.474	2.624225e-02	8.442207e-02	8.401168e-02	7.561411e-01
-9	1166	-9	0	A	T	0.293	2.722057e-02	3.688135e-02	6.153138e-02	4.610761e-01
-9	1167	-9	0	A	T	0.260	5.928443e-02	3.876305e-02	3.592862e-02	1.272539e-01
-9	1160	-9	0	A	T	0.082	-1.507144e-02	4.139472e-02	7.907704e-02	7.160555e-01
-9	48348	-9	0	A	T	0.010	-1.866247e-02	1.612653e-01	9.228991e-02	9.079504e-01
-9	1161	-9	0	A	T	0.471	2.829199e-02	7.697355e-02	8.129308e-02	7.134734e-01
-9	1162	-9	0	A	T	0.315	7.393350e-02	4.690993e-02	3.950924e-02	1.160991e-01
-9	1163	-9	0	A	T	0.473	2.744941e-02	8.051984e-02	8.276993e-02	7.334239e-01
-9	15267	-9	0	A	T	0.021	-1.898966e-02	9.364488e-02	8.588009e-02	8.394462e-01
-9	15266	-9	0	A	T	0.021	-1.898966e-02	9.364488e-02	8.588009e-02	8.394462e-01
-9	15264	-9	0	A	T	0.014	-1.842159e-02	9.821058e-02	7.955044e-02	8.513430e-01
-9	15263	-9	0	A	T	0.058	-3.002612e-02	5.045908e-02	7.177532e-02	5.522682e-01
-9	15262	-9	0	A	T	0.012	-1.564808e-02	1.062389e-01	8.035372e-02	8.830043e-01
-9	15269	-9	0	A	T	0.012	-1.564808e-02	1.062389e-01	8.035372e-02	8.830043e-01
-9	4707	-9	0	A	T	0.019	1.060626e-01	8.202649e-02	7.749352e-02	1.970303e-01
-9	4705	-9	0	A	T	0.017	1.052648e-02	8.403882e-02	7.910402e-02	9.004066e-01
-9	4704	-9	0	A	T	0.015	1.587738e-02	8.892234e-02	7.882386e-02	8.584131e-01
-9	4703	-9	0	A	T	0.015	1.587738e-02	8.892234e-02	7.882386e-02	8.584131e-01
-9	4702	-9	0	A	T	0.015	1.587738e-02	8.892234e-02	7.882386e-02	8.584131e-01
-9	4701	-9	0	A	T	0.019	1.060626e-01	8.202649e-02	7.749352e-02	1.970303e-01
-9	4700	-9	0	A	T	0.015	1.587738e-02	8.892234e-02	7.882386e-02	8.584131e-01
-9	4709	-9	0	A	T	0.019	1.060626e-01	8.202649e-02	7.749352e-02	1.970303e-01
-9	4708	-9	0	A	T	0.019	1.060626e-01	8.202649e-02	7.749352e-02	1.970303e-01
-9	8771	-9	0	A	T	0.043	7.187999e-02	5.219876e-02	6.708147e-02	1.695606e-01
-9	1298	-9	0	A	T	0.231	9.940305e-02	2.846263e-02	1.000000e-05	5.533018e-04
-9	1299	-9	0	A	T	0.279	1.026761e-01	2.854260e-02	1.000000e-05	3.779049e-04
-9	1292	-9	0	A	T	0.318	7.057994e-02	4.908106e-02	4.355882e-02	1.515043e-01
-9	1293	-9	0	A	T	0.474	2.624225e-02	8.442207e-02	8.401168e-02	7.561411e-01
-9	1290	-9	0	A	T	0.272	1.056882e-01	2.841962e-02	1.000000e-05	2.402239e-04
-9	1291	-9	0	A	T	0.279	1.026761e-01	2.854260e-02	1.000000e-05	3.779049e-04
-9	1296	-9	0	A	T	0.317	7.205647e-02	4.817875e-02	4.134573e-02	1.358436e-01
-9	1297	-9	0	A	T	0.283	1.012148e-01	2.861176e-02	1.000000e-05	4.701289e-04
-9	1294	-9	0	A	T	0.497	1.802145e-02	1.889885e-01	8.060263e-02	9.240968e-01
-9	1295	-9	0	A	T	0.342	7.680163e-02	3.988110e-02	2.575736e-02	5.511127e-02
-9	21502	-9	0	A	T	0.015	-4.667989e-02	9.127250e-02	8.142013e-02	6.094362e-01
-9	9529	-9	0	A	T	0.031	7.618131e-02	6.114719e-02	8.026418e-02	2.138185e-01
-9	9521	-9	0	A	T	0.022	-2.700205e-02	7.222714e-02	7.505268e-02	7.087898e-01
-9	1657	-9	0	A	T	0.406	3.782251e-02	3.785546e-02	6.757585e-02	3.185648e-01
-9	2689	-9	0	A	T	0.031	2.162365e-02	6.609660e-02	7.943406e-02	7.437887e-01
-9	2687	-9	0	A	T	0.031	2.162365e-02	6.609660e-02	7.943406e-02	7.437887e-01
-9	2680	-9	0	A	T	0.014	-3.805335e-02	8.916182e-02	7.484722e-02	6.698492e-01
-9	4623	-9	0	A	T	0.015	1.587738e-02	8.892234e-02	7.882386e-02	8.584131e-01
-9	4624	-9	0	A	T	0.015	1.587738e-02	8.892234e-02	7.882386e-02	8.584131e-01
-9	4628	-9	0	A	T	0.015	1.587738e-02	8.892234e-02	7.882386e-02	8.584131e-01
-9	4629	-9	0	A	T	0.019	1.060626e-01	8.202649e-02	7.749352e-02	1.970303e-01
-9	179	-9	0	A	T	0.464	3.049806e-02	7.038161e-02	8.009925e-02	6.651013e-01
-9	178	-9	0	A	T	0.231	9.940274e-02	2.846254e-02	1.000000e-05	5.533008e-04
-9	177	-9	0	A	T	0.486	8.633155e-02	8.733889e-02	7.588986e-02	3.237484e-01
-9	176	-9	0	A	T	0.382	6.288656e-02	4.747799e-02	5.980087e-02	1.863662e-01
-9	175	-9	0	A	T	0.166	1.599595e-02	3.345111e-02	7.510523e-02	6.328760e-01
-9	174	-9	0	A	T	0.238	9.549186e-02	2.845880e-02	1.000000e-05	8.979635e-04
-9	173	-9	0	A	T	0.277	1.034175e-01	2.850989e-02	1.000000e-05	3.381393e-04
-9	171	-9	0	A	T	0.283	1.012148e-01	2.861176e-02	1.000000e-05	4.701289e-04
-9	170	-9	0	A	T	0.283	1.012148e-01	2.861176e-02	1.000000e-05	4.701289e-04
-9	5618	-9	0	A	T	0.012	-1.987651e-02	1.230619e-01	8.462890e-02	8.717992e-01
-9	5619	-9	0	A	T	0.029	-4.333388e-02	1.142809e-01	9.133486e-02	7.048263e-01
-9	5612	-9	0	A	T	0.026	-3.688376e-02	1.274897e-01	9.431705e-02	7.725526e-01
-9	5610	-9	0	A	T	0.029	-4.333388e-02	1.142809e-01	9.133486e-02	7.048263e-01
-9	5611	-9	0	A	T	0.029	-4.333388e-02	1.142809e-01	9.133486e-02	7.048263e-01
-9	5616	-9	0	A	T	0.026	-3.688376e-02	1.274897e-01	9.431705e-02	7.725526e-01
-9	5617	-9	0	A	T	0.026	-3.688376e-02	1.274897e-01	9.431705e-02	7.725526e-01
-9	1258	-9	0	A	T	0.272	1.056882e-01	2.841962e-02	1.000000e-05	2.402239e-04
-9	1159	-9	0	A	T	0.493	2.580589e-02	1.297180e-01	7.810792e-02	8.424504e-01
-9	1158	-9	0	A	T	0.289	9.837508e-02	2.876602e-02	1.000000e-05	7.165109e-04
-9	1155	-9	0	A	T	0.283	1.012148e-01	2.861176e-02	1.000000e-05	4.701289e-04
-9	1154	-9	0	A	T	0.240	9.454051e-02	2.846080e-02	1.000000e-05	1.009055e-03
-9	1157	-9	0	A	T	0.457	4.013354e-02	6.303681e-02	7.692990e-02	5.248432e-01
-9	1156	-9	0	A	T	0.313	7.572565e-02	4.598727e-02	3.810731e-02	1.007100e-01
-9	1151	-9	0	A	T	0.455	3.330829e-02	6.509986e-02	7.891052e-02	6.092859e-01
-9	1150	-9	0	A	T	0.497	1.802145e-02	1.889885e-01	8.060263e-02	9.240968e-01
-9	1153	-9	0	A	T	0.318	7.057994e-02	4.908106e-02	4.355882e-02	1.515043e-01
-9	1152	-9	0	A	T	0.498	1.971097e-02	2.628189e-01	8.019993e-02	9.402678e-01
-9	2183	-9	0	A	T	0.223	1.184162e-01	2.830421e-02	1.000000e-05	3.804915e-05
-9	2182	-9	0	A	T	0.024	3.848166e-02	6.723296e-02	6.869425e-02	5.675195e-01
-9	2181	-9	0	A	T	0.038	-3.174154e-03	5.537239e-02	7.674640e-02	9.543268e-01
-9	2180	-9	0	A	T	0.142	-4.766979e-04	3.622325e-02	7.983413e-02	9.895092e-01
-9	2186	-9	0	A	T	0.048	-3.428727e-02	4.981203e-02	8.371953e-02	4.917932e-01
-9	2185	-9	0	A	T	0.072	-3.431016e-02	4.282011e-02	8.304852e-02	4.236355e-01
-9	15719	-9	0	A	T	0.010	-5.681947e-02	1.095098e-01	8.336414e-02	6.042591e-01
-9	15717	-9	0	A	T	0.026	4.059394e-02	8.006771e-02	8.623896e-02	6.125435e-01
-9	15715	-9	0	A	T	0.010	-5.681947e-02	1.095098e-01	8.336414e-02	6.042591e-01
-9	2726	-9	0	A	T	0.014	-9.843641e-02	8.849520e-02	7.664442e-02	2.669149e-01
-9	2725	-9	0	A	T	0.019	1.071202e-01	7.438979e-02	7.181729e-02	1.509503e-01
-9	2724	-9	0	A	T	0.014	-9.843641e-02	8.849520e-02	7.664442e-02	2.669149e-01
-9	2723	-9	0	A	T	0.014	-9.843641e-02	8.849520e-02	7.664442e-02	2.669149e-01
-9	15713	-9	0	A	T	0.010	-5.681947e-02	1.095098e-01	8.336414e-02	6.042591e-01
-9	2728	-9	0	A	T	0.014	-9.843641e-02	8.849520e-02	7.664442e-02	2.669149e-01
-9	6758	-9	0	A	T	0.065	-4.939643e-04	6.570628e-02	9.211053e-02	9.940069e-01
-9	6759	-9	0	A	T	0.065	-4.939643e-04	6.570628e-02	9.211053e-02	9.940069e-01
-9	6753	-9	0	A	T	0.029	-3.191140e-02	8.988346e-02	8.713264e-02	7.228246e-01
-9	6750	-9	0	A	T	0.033	-2.816239e-02	7.993723e-02	8.329915e-02	7.248645e-01
-9	6754	-9	0	A	T	0.027	-4.080647e-02	7.286579e-02	7.995140e-02	5.758966e-01
-9	5380	-9	0	A	T	0.026	-3.688376e-02	1.274897e-01	9.431705e-02	7.725526e-01
-9	5381	-9	0	A	T	0.031	-4.136211e-02	1.066433e-01	8.947115e-02	6.984080e-01
-9	5382	-9	0	A	T	0.031	-4.136211e-02	1.066433e-01	8.947115e-02	6.984080e-01
-9	5384	-9	0	A	T	0.026	-3.688376e-02	1.274897e-01	9.431705e-02	7.725526e-01
-9	5385	-9	0	A	T	0.026	-3.688376e-02	1.274897e-01	9.431705e-02	7.725526e-01
-9	5386	-9	0	A	T	0.031	-4.136211e-02	1.066433e-01	8.947115e-02	6.984080e-01
-9	5388	-9	0	A	T	0.026	-3.688376e-02	1.274897e-01	9.431705e-02	7.725526e-01
-9	5389	-9	0	A	T	0.031	-4.136211e-02	1.066433e-01	8.947115e-02	6.984080e-01
-9	2142	-9	0	A	T	0.127	2.290746e-02	3.664487e-02	7.276711e-02	5.323834e-01
-9	2	-9	0	A	T	0.473	2.684189e-02	8.084005e-02	8.283008e-02	7.401011e-01
-9	9177	-9	0	A	T	0.010	2.497170e-01	9.959655e-02	7.008487e-02	1.271297e-02
-9	15155	-9	0	A	T	0.012	-1.564808e-02	1.062389e-01	8.035372e-02	8.830043e-01
-9	15154	-9	0	A	T	0.021	-1.898966e-02	9.364488e-02	8.588009e-02	8.394462e-01
-9	15157	-9	0	A	T	0.012	-1.564808e-02	1.062389e-01	8.035372e-02	8.830043e-01
-9	15159	-9	0	A	T	0.021	-1.898966e-02	9.364488e-02	8.588009e-02	8.394462e-01
-9	506	-9	0	A	T	0.305	8.440584e-02	4.295658e-02	2.964732e-02	5.037901e-02
-9	507	-9	0	A	T	0.498	1.971097e-02	2.628189e-01	8.019993e-02	9.402678e-01
-9	504	-9	0	A	T	0.183	3.245295e-02	3.872072e-02	5.943881e-02	4.026487e-01
-9	505	-9	0	A	T	0.014	-1.012696e-01	8.789999e-02	7.883851e-02	2.502286e-01
-9	502	-9	0	A	T	0.389	5.269907e-02	5.273868e-02	6.304127e-02	3.185071e-01
-9	503	-9	0	A	T	0.271	5.168685e-02	3.700432e-02	5.027664e-02	1.635481e-01
-9	500	-9	0	A	T	0.231	9.940305e-02	2.846263e-02	1.000000e-05	5.533018e-04
-9	6528	-9	0	A	T	0.029	-4.333388e-02	1.142809e-01	9.133486e-02	7.048263e-01
-9	6270	-9	0	A	T	0.026	-3.688376e-02	1.274897e-01	9.431705e-02	7.725526e-01
-9	6273	-9	0	A	T	0.026	-3.688376e-02	1.274897e-01	9.431705e-02	7.725526e-01
-9	6272	-9	0	A	T	0.026	-3.688376e-02	1.274897e-01	9.431705e-02	7.725526e-01
-9	6275	-9	0	A	T	0.026	-3.688376e-02	1.274897e-01	9.431705e-02	7.725526e-01
-9	6274	-9	0	A	T	0.026	-3.688376e-02	1.274897e-01	9.431705e-02	7.725526e-01
-9	6277	-9	0	A	T	0.029	-4.333388e-02	1.142809e-01	9.133486e-02	7.048263e-01
-9	6276	-9	0	A	T	0.026	-3.688376e-02	1.274897e-01	9.431705e-02	7.725526e-01
-9	6278	-9	0	A	T	0.026	-3.688376e-02	1.274897e-01	9.431705e-02	7.725526e-01
-9	5229	-9	0	A	T	0.031	-4.136211e-02	1.066433e-01	8.947115e-02	6.984080e-01
-9	5223	-9	0	A	T	0.012	-1.987651e-02	1.230619e-01	8.462890e-02	8.717992e-01
-9	5220	-9	0	A	T	0.031	-4.136211e-02	1.066433e-01	8.947115e-02	6.984080e-01
-9	5227	-9	0	A	T	0.026	-3.688376e-02	1.274897e-01	9.431705e-02	7.725526e-01
-9	5225	-9	0	A	T	0.031	-4.136211e-02	1.066433e-01	8.947115e-02	6.984080e-01
-9	12402	-9	0	A	T	0.096	2.067108e-01	3.473002e-02	1.000000e-05	7.633652e-09
-9	12403	-9	0	A	T	0.096	2.067108e-01	3.473002e-02	1.000000e-05	7.633652e-09
-9	12400	-9	0	A	T	0.096	2.067108e-01	3.473002e-02	1.000000e-05	7.633652e-09
-9	12401	-9	0	A	T	0.010	1.021990e-01	1.017768e-01	7.573158e-02	3.161442e-01
-9	13754	-9	0	A	T	0.058	-2.953902e-02	7.265151e-02	8.620924e-02	6.846126e-01
-9	13757	-9	0	A	T	0.058	-2.953902e-02	7.265151e-02	8.620924e-02	6.846126e-01
-9	13756	-9	0	A	T	0.058	-2.953902e-02	7.265151e-02	8.620924e-02	6.846126e-01
-9	13750	-9	0	A	T	0.034	-1.969424e-02	8.283574e-02	8.728858e-02	8.122424e-01
-9	13752	-9	0	A	T	0.058	-2.953902e-02	7.265151e-02	8.620924e-02	6.846126e-01
-9	13759	-9	0	A	T	0.058	-2.953902e-02	7.265151e-02	8.620924e-02	6.846126e-01
-9	13758	-9	0	A	T	0.058	-2.953902e-02	7.265151e-02	8.620924e-02	6.846126e-01
-9	2573	-9	0	A	T	0.014	-5.104584e-02	1.167384e-01	8.406004e-02	6.622433e-01
-9	2571	-9	0	A	T	0.021	1.196296e-01	7.213929e-02	8.223221e-02	9.833532e-02
-9	17121	-9	0	A	T	0.014	1.029273e-01	9.676136e-02	8.137340e-02	2.883393e-01
-9	977	-9	0	A	T	0.247	1.045369e-01	2.831756e-02	1.000000e-05	2.661853e-04
-9	976	-9	0	A	T	0.295	5.805477e-03	4.913102e-02	8.381494e-02	9.060202e-01
-9	975	-9	0	A	T	0.262	8.297996e-02	2.859437e-02	1.000000e-05	3.992562e-03
-9	974	-9	0	A	T	0.262	8.297996e-02	2.859437e-02	1.000000e-05	3.992562e-03
-9	973	-9	0	A	T	0.281	1.019405e-01	2.857605e-02	1.000000e-05	4.217608e-04
-9	972	-9	0	A	T	0.265	1.088297e-01	2.831656e-02	1.000000e-05	1.491789e-04
-9	971	-9	0	A	T	0.301	9.364366e-02	2.908983e-02	1.000000e-05	1.431788e-03
-9	970	-9	0	A	T	0.300	9.430225e-02	2.903910e-02	1.000000e-05	1.301251e-03
-9	979	-9	0	A	T	0.377	5.680840e-02	4.741377e-02	5.431315e-02	2.318402e-01
-9	978	-9	0	A	T	0.277	1.034176e-01	2.850992e-02	1.000000e-05	3.381386e-04
-9	48388	-9	0	A	T	0.010	-1.866247e-02	1.612653e-01	9.228991e-02	9.079504e-01
-9	48387	-9	0	A	T	0.010	-1.866247e-02	1.612653e-01	9.228991e-02	9.079504e-01
-9	48384	-9	0	A	T	0.010	-1.866247e-02	1.612653e-01	9.228991e-02	9.079504e-01
-9	48385	-9	0	A	T	0.010	-1.866247e-02	1.612653e-01	9.228991e-02	9.079504e-01
-9	47945	-9	0	A	T	0.010	-1.866247e-02	1.612653e-01	9.228991e-02	9.079504e-01
-9	47944	-9	0	A	T	0.010	-1.866247e-02	1.612653e-01	9.228991e-02	9.079504e-01
-9	47949	-9	0	A	T	0.010	-1.866247e-02	1.612653e-01	9.228991e-02	9.079504e-01
-9	47948	-9	0	A	T	0.010	-1.866247e-02	1.612653e-01	9.228991e-02	9.079504e-01
-9	15698	-9	0	A	T	0.026	4.059394e-02	8.006771e-02	8.623896e-02	6.125435e-01
-9	15699	-9	0	A	T	0.010	-5.681947e-02	1.095098e-01	8.336414e-02	6.042591e-01
-9	15692	-9	0	A	T	0.010	-5.681947e-02	1.095098e-01	8.336414e-02	6.042591e-01
-9	15691	-9	0	A	T	0.010	-5.681947e-02	1.095098e-01	8.336414e-02	6.042591e-01
-9	15697	-9	0	A	T	0.010	-5.681947e-02	1.095098e-01	8.336414e-02	6.042591e-01
-9	15694	-9	0	A	T	0.010	-5.681947e-02	1.095098e-01	8.336414e-02	6.042591e-01
-9	17459	-9	0	A	T	0.014	1.090559e-01	9.647272e-02	8.449422e-02	2.592281e-01
-9	6334	-9	0	A	T	0.012	-1.987651e-02	1.230619e-01	8.462890e-02	8.717992e-01
-9	6330	-9	0	A	T	0.029	-4.333388e-02	1.142809e-01	9.133486e-02	7.048263e-01
-9	6332	-9	0	A	T	0.029	-4.333388e-02	1.142809e-01	9.133486e-02	7.048263e-01
-9	6338	-9	0	A	T	0.026	-3.688376e-02	1.274897e-01	9.431705e-02	7.725526e-01
-9	1669	-9	0	A	T	0.012	3.457781e-01	9.215264e-02	6.270760e-02	2.116677e-04
-9	1667	-9	0	A	T	0.416	8.257044e-02	3.972981e-02	7.804419e-02	3.856107e-02
-9	1661	-9	0	A	T	0.012	3.457781e-01	9.215264e-02	6.270760e-02	2.116677e-04
-9	1496	-9	0	A	T	0.324	6.182897e-02	3.402500e-02	4.386485e-02	7.022413e-02
-9	10936	-9	0	A	T	0.010	2.502606e-01	9.904428e-02	6.817973e-02	1.204409e-02
-9	10937	-9	0	A	T	0.010	2.634977e-01	9.956441e-02	7.345843e-02	8.577017e-03
-9	7445	-9	0	A	T	0.012	4.614701e-02	9.296459e-02	7.462790e-02	6.199929e-01
-9	458	-9	0	A	T	0.498	1.482964e-02	2.565705e-01	7.885680e-02	9.539482e-01
-9	459	-9	0	A	T	0.289	9.837508e-02	2.876602e-02	1.000000e-05	7.165109e-04
-9	453	-9	0	A	T	0.320	6.845001e-02	4.929386e-02	4.503073e-02	1.660166e-01
-9	454	-9	0	A	T	0.279	1.026761e-01	2.854260e-02	1.000000e-05	3.779049e-04
-9	455	-9	0	A	T	0.320	6.845001e-02	4.929386e-02	4.503073e-02	1.660166e-01
-9	456	-9	0	A	T	0.231	9.940305e-02	2.846263e-02	1.000000e-05	5.533018e-04
-9	457	-9	0	A	T	0.473	2.684189e-02	8.084005e-02	8.283008e-02	7.401011e-01
-9	4472	-9	0	A	T	0.022	-2.483336e-02	8.792908e-02	8.345534e-02	7.778192e-01
-9	5344	-9	0	A	T	0.012	-1.987651e-02	1.230619e-01	8.462890e-02	8.717992e-01
-9	1026	-9	0	A	T	0.231	9.940305e-02	2.846263e-02	1.000000e-05	5.533018e-04
-9	1021	-9	0	A	T	0.318	7.057994e-02	4.908106e-02	4.355882e-02	1.515043e-01
-9	1020	-9	0	A	T	0.283	1.012148e-01	2.861176e-02	1.000000e-05	4.701289e-04
-9	1023	-9	0	A	T	0.272	1.056882e-01	2.841962e-02	1.000000e-05	2.402239e-04
-9	5343	-9	0	A	T	0.026	-3.688376e-02	1.274897e-01	9.431705e-02	7.725526e-01
-9	5348	-9	0	A	T	0.031	-4.136211e-02	1.066433e-01	8.947115e-02	6.984080e-01
-9	5349	-9	0	A	T	0.031	-4.136211e-02	1.066433e-01	8.947115e-02	6.984080e-01
-9	13661	-9	0	A	T	0.058	-2.953902e-02	7.265151e-02	8.620924e-02	6.846126e-01
-9	13660	-9	0	A	T	0.058	-2.953902e-02	7.265151e-02	8.620924e-02	6.846126e-01
-9	13662	-9	0	A	T	0.058	-2.953902e-02	7.265151e-02	8.620924e-02	6.846126e-01
-9	5883	-9	0	A	T	0.026	-3.688376e-02	1.274897e-01	9.431705e-02	7.725526e-01
-9	5881	-9	0	A	T	0.026	-3.688376e-02	1.274897e-01	9.431705e-02	7.725526e-01
-9	5886	-9	0	A	T	0.026	-3.688376e-02	1.274897e-01	9.431705e-02	7.725526e-01
-9	5885	-9	0	A	T	0.026	-3.688376e-02	1.274897e-01	9.431705e-02	7.725526e-01
-9	5889	-9	0	A	T	0.019	-2.181168e-02	1.071113e-01	8.326522e-02	8.387810e-01
-9	5888	-9	0	A	T	0.019	-2.181168e-02	1.071113e-01	8.326522e-02	8.387810e-01
-9	16011	-9	0	A	T	0.038	-2.031559e-02	6.403524e-02	7.674603e-02	7.512773e-01
-9	16010	-9	0	A	T	0.010	-1.053713e-02	1.115490e-01	7.891985e-02	9.248075e-01
-9	47974	-9	0	A	T	0.010	-1.866247e-02	1.612653e-01	9.228991e-02	9.079504e-01
-9	16013	-9	0	A	T	0.036	-1.900729e-02	6.562865e-02	7.729108e-02	7.723148e-01
-9	16012	-9	0	A	T	0.038	-2.031559e-02	6.403524e-02	7.674603e-02	7.512773e-01
-9	16015	-9	0	A	T	0.010	-1.053713e-02	1.115490e-01	7.891985e-02	9.248075e-01
-9	16014	-9	0	A	T	0.036	-1.900729e-02	6.562865e-02	7.729108e-02	7.723148e-01
-9	16017	-9	0	A	T	0.010	-1.053713e-02	1.115490e-01	7.891985e-02	9.248075e-01
-9	47975	-9	0	A	T	0.010	-1.866247e-02	1.612653e-01	9.228991e-02	9.079504e-01
-9	5875	-9	0	A	T	0.026	-3.688376e-02	1.274897e-01	9.431705e-02	7.725526e-01
-9	15977	-9	0	A	T	0.010	-1.053713e-02	1.115490e-01	7.891985e-02	9.248075e-01
-9	15976	-9	0	A	T	0.010	-1.053713e-02	1.115490e-01	7.891985e-02	9.248075e-01
-9	15975	-9	0	A	T	0.017	-1.388008e-02	8.527520e-02	7.732441e-02	8.708144e-01
-9	15974	-9	0	A	T	0.010	-1.053713e-02	1.115490e-01	7.891985e-02	9.248075e-01
-9	15971	-9	0	A	T	0.010	-1.053713e-02	1.115490e-01	7.891985e-02	9.248075e-01
-9	5973	-9	0	A	T	0.029	-4.333388e-02	1.142809e-01	9.133486e-02	7.048263e-01
-9	19592	-9	0	A	T	0.019	-2.478348e-02	8.791649e-02	7.919675e-02	7.782228e-01
-9	15447	-9	0	A	T	0.010	-1.052254e-02	1.113291e-01	7.885231e-02	9.247634e-01
-9	15446	-9	0	A	T	0.021	-1.354538e-02	9.300165e-02	8.420483e-02	8.843015e-01
-9	15445	-9	0	A	T	0.010	-1.052254e-02	1.113291e-01	7.885231e-02	9.247634e-01
-9	15444	-9	0	A	T	0.010	-1.052254e-02	1.113291e-01	7.885231e-02	9.247634e-01
-9	1366	-9	0	A	T	0.039	3.144239e-02	5.417176e-02	6.976814e-02	5.620819e-01
-9	1367	-9	0	A	T	0.279	1.026761e-01	2.854260e-02	1.000000e-05	3.779049e-04
-9	1364	-9	0	A	T	0.229	-7.645451e-03	3.565392e-02	8.604161e-02	8.303585e-01
-9	1365	-9	0	A	T	0.204	-3.165220e-02	3.528208e-02	1.068817e-01	3.704000e-01
-9	1362	-9	0	A	T	0.271	-4.574935e-02	4.358156e-02	1.251482e-01	2.947112e-01
-9	1363	-9	0	A	T	0.498	1.971097e-02	2.628189e-01	8.019993e-02	9.402678e-01
-9	1360	-9	0	A	T	0.021	-3.586244e-02	7.361647e-02	7.379763e-02	6.265184e-01
-9	1361	-9	0	A	T	0.262	-1.826604e-03	4.520216e-02	8.753456e-02	9.677943e-01
-9	1368	-9	0	A	T	0.283	1.012148e-01	2.861176e-02	1.000000e-05	4.701289e-04
-9	1369	-9	0	A	T	0.478	1.935046e-02	8.853288e-02	8.469512e-02	8.271403e-01
-9	15442	-9	0	A	T	0.010	-1.052254e-02	1.113291e-01	7.885231e-02	9.247634e-01
-9	15441	-9	0	A	T	0.010	-1.052254e-02	1.113291e-01	7.885231e-02	9.247634e-01
-9	15440	-9	0	A	T	0.022	-1.406875e-02	9.191700e-02	8.520818e-02	8.784580e-01
-9	5977	-9	0	A	T	0.026	-3.688376e-02	1.274897e-01	9.431705e-02	7.725526e-01
-9	15449	-9	0	A	T	0.010	-1.052254e-02	1.113291e-01	7.885231e-02	9.247634e-01
-9	3348	-9	0	A	T	0.070	-4.015162e-02	4.977847e-02	6.733246e-02	4.205544e-01
-9	5723	-9	0	A	T	0.024	-3.126626e-02	1.168500e-01	8.933373e-02	7.892160e-01
-9	5975	-9	0	A	T	0.029	-4.333388e-02	1.142809e-01	9.133486e-02	7.048263e-01
-9	501	-9	0	A	T	0.318	7.057994e-02	4.908106e-02	4.355882e-02	1.515043e-01
-9	6143	-9	0	A	T	0.026	-3.688376e-02	1.274897e-01	9.431705e-02	7.725526e-01
-9	6142	-9	0	A	T	0.029	-4.333388e-02	1.142809e-01	9.133486e-02	7.048263e-01
-9	6141	-9	0	A	T	0.026	-3.688376e-02	1.274897e-01	9.431705e-02	7.725526e-01
-9	6144	-9	0	A	T	0.026	-3.688376e-02	1.274897e-01	9.431705e-02	7.725526e-01
-9	6149	-9	0	A	T	0.026	-3.688376e-02	1.274897e-01	9.431705e-02	7.725526e-01
-9	5974	-9	0	A	T	0.029	-4.333388e-02	1.142809e-01	9.133486e-02	7.048263e-01
-9	4539	-9	0	A	T	0.022	-2.483336e-02	8.792908e-02	8.345534e-02	7.778192e-01
-9	4532	-9	0	A	T	0.012	-1.995767e-02	1.039918e-01	7.892589e-02	8.479425e-01
-9	15450	-9	0	A	T	0.024	-1.637397e-02	8.636403e-02	8.365683e-02	8.497611e-01
-9	6960	-9	0	A	T	0.034	-3.658671e-02	8.392593e-02	8.636922e-02	6.632042e-01
-9	6963	-9	0	A	T	0.029	-3.191140e-02	8.988346e-02	8.713264e-02	7.228246e-01
-9	15453	-9	0	A	T	0.010	-1.052254e-02	1.113291e-01	7.885231e-02	9.247634e-01
-9	15454	-9	0	A	T	0.010	-1.052254e-02	1.113291e-01	7.885231e-02	9.247634e-01
-9	15455	-9	0	A	T	0.021	-1.354538e-02	9.300165e-02	8.420483e-02	8.843015e-01
-9	15456	-9	0	A	T	0.010	-1.052254e-02	1.113291e-01	7.885231e-02	9.247634e-01
-9	6966	-9	0	A	T	0.029	-3.191140e-02	8.988346e-02	8.713264e-02	7.228246e-01
-9	6969	-9	0	A	T	0.029	-3.191140e-02	8.988346e-02	8.713264e-02	7.228246e-01
-9	6968	-9	0	A	T	0.029	-3.191140e-02	8.988346e-02	8.713264e-02	7.228246e-01
-9	9343	-9	0	A	T	0.043	-2.039505e-02	6.034007e-02	7.536187e-02	7.356064e-01
-9	2849	-9	0	A	T	0.027	-3.249349e-02	6.467853e-02	7.282484e-02	6.157784e-01
-9	2842	-9	0	A	T	0.012	-7.895492e-02	1.045891e-01	8.171086e-02	4.509183e-01
-9	2843	-9	0	A	T	0.055	1.513673e-01	4.687994e-02	1.769828e-02	1.385702e-03
-9	1551	-9	0	A	T	0.497	1.802145e-02	1.889885e-01	8.060263e-02	9.240968e-01
-9	1550	-9	0	A	T	0.497	1.802145e-02	1.889885e-01	8.060263e-02	9.240968e-01
-9	1557	-9	0	A	T	0.497	1.802145e-02	1.889885e-01	8.060263e-02	9.240968e-01
-9	1556	-9	0	A	T	0.238	9.549195e-02	2.845882e-02	1.000000e-05	8.979602e-04
-9	1590	-9	0	A	T	0.474	2.624225e-02	8.442207e-02	8.401168e-02	7.561411e-01
-9	6403	-9	0	A	T	0.024	-3.176917e-02	1.200824e-01	8.988888e-02	7.915353e-01
-9	618	-9	0	A	T	0.295	2.609674e-03	3.376408e-02	7.906122e-02	9.384450e-01
-9	5498	-9	0	A	T	0.026	-3.688376e-02	1.274897e-01	9.431705e-02	7.725526e-01
-9	5499	-9	0	A	T	0.031	-4.136211e-02	1.066433e-01	8.947115e-02	6.984080e-01
-9	615	-9	0	A	T	0.315	-1.208604e-02	3.519655e-02	8.848977e-02	7.315560e-01
-9	15554	-9	0	A	T	0.010	-5.681947e-02	1.095098e-01	8.336414e-02	6.042591e-01
-9	15557	-9	0	A	T	0.026	4.059394e-02	8.006771e-02	8.623896e-02	6.125435e-01
-9	15551	-9	0	A	T	0.010	-5.681947e-02	1.095098e-01	8.336414e-02	6.042591e-01
-9	15553	-9	0	A	T	0.027	3.562954e-02	7.811680e-02	8.658299e-02	6.486551e-01
-9	15558	-9	0	A	T	0.026	4.059394e-02	8.006771e-02	8.623896e-02	6.125435e-01
-9	2171	-9	0	A	T	0.010	-4.395790e-02	1.013909e-01	7.312137e-02	6.649386e-01
-9	2177	-9	0	A	T	0.021	-5.895826e-03	7.208984e-02	7.652519e-02	9.348746e-01
-9	2179	-9	0	A	T	0.015	1.859811e-02	8.311213e-02	7.590768e-02	8.230928e-01
-9	13428	-9	0	A	T	0.058	-2.953902e-02	7.265151e-02	8.620924e-02	6.846126e-01
-9	13427	-9	0	A	T	0.036	-2.081697e-02	8.196896e-02	8.758838e-02	7.997052e-01
-9	13426	-9	0	A	T	0.036	-2.081697e-02	8.196896e-02	8.758838e-02	7.997052e-01
-9	13424	-9	0	A	T	0.036	-2.081697e-02	8.196896e-02	8.758838e-02	7.997052e-01
-9	15065	-9	0	A	T	0.012	-1.564808e-02	1.062389e-01	8.035372e-02	8.830043e-01
-9	5357	-9	0	A	T	0.026	-3.688376e-02	1.274897e-01	9.431705e-02	7.725526e-01
-9	5356	-9	0	A	T	0.026	-3.688376e-02	1.274897e-01	9.431705e-02	7.725526e-01
-9	1053	-9	0	A	T	0.289	9.837360e-02	2.876568e-02	1.000000e-05	7.165401e-04
-9	5352	-9	0	A	T	0.026	-3.688376e-02	1.274897e-01	9.431705e-02	7.725526e-01
-9	5351	-9	0	A	T	0.026	-3.688376e-02	1.274897e-01	9.431705e-02	7.725526e-01
-9	1058	-9	0	A	T	0.288	9.907497e-02	2.872537e-02	1.000000e-05	6.460583e-04
-9	1059	-9	0	A	T	0.284	1.004943e-01	2.864812e-02	1.000000e-05	5.233283e-04
-9	5359	-9	0	A	T	0.012	-1.987651e-02	1.230619e-01	8.462890e-02	8.717992e-01
-9	15064	-9	0	A	T	0.021	-1.898966e-02	9.364488e-02	8.588009e-02	8.394462e-01
-9	12537	-9	0	A	T	0.045	2.077544e-01	5.057303e-02	1.435327e-02	5.197060e-05
-9	12534	-9	0	A	T	0.045	2.077544e-01	5.057303e-02	1.435327e-02	5.197060e-05
-9	12530	-9	0	A	T	0.045	2.077544e-01	5.057303e-02	1.435327e-02	5.197060e-05
-9	12531	-9	0	A	T	0.045	2.077544e-01	5.057303e-02	1.435327e-02	5.197060e-05
-9	1876	-9	0	A	T	0.057	1.390819e-04	4.670218e-02	7.810068e-02	9.976259e-01
-9	1877	-9	0	A	T	0.031	-1.115592e-01	6.227276e-02	8.397955e-02	7.426215e-02
-9	1874	-9	0	A	T	0.192	1.116954e-01	2.905851e-02	1.000000e-05	1.488981e-04
-9	1870	-9	0	A	T	0.031	-1.115592e-01	6.227276e-02	8.397955e-02	7.426215e-02
-9	768	-9	0	A	T	0.498	1.971097e-02	2.628189e-01	8.019993e-02	9.402678e-01
-9	769	-9	0	A	T	0.279	1.026761e-01	2.854260e-02	1.000000e-05	3.779049e-04
-9	760	-9	0	A	T	0.272	1.056882e-01	2.841962e-02	1.000000e-05	2.402239e-04
-9	765	-9	0	A	T	0.279	1.026761e-01	2.854260e-02	1.000000e-05	3.779049e-04
-9	15186	-9	0	A	T	0.021	-1.898966e-02	9.364488e-02	8.588009e-02	8.394462e-01
-9	15181	-9	0	A	T	0.021	-1.898966e-02	9.364488e-02	8.588009e-02	8.394462e-01
-9	15188	-9	0	A	T	0.021	-1.898966e-02	9.364488e-02	8.588009e-02	8.394462e-01
-9	15189	-9	0	A	T	0.021	-1.898966e-02	9.364488e-02	8.588009e-02	8.394462e-01
-9	77	-9	0	A	T	0.320	6.845001e-02	4.929386e-02	4.503073e-02	1.660166e-01
-9	76	-9	0	A	T	0.279	1.026761e-01	2.854260e-02	1.000000e-05	3.779049e-04
-9	70	-9	0	A	T	0.378	2.837829e-02	4.707969e-02	7.130130e-02	5.471319e-01
-9	13580	-9	0	A	T	0.045	-2.186372e-02	7.266006e-02	8.352865e-02	7.637032e-01
-9	13581	-9	0	A	T	0.041	-2.006746e-02	7.190698e-02	8.203873e-02	7.803860e-01
-9	13583	-9	0	A	T	0.034	-1.969424e-02	8.283574e-02	8.728858e-02	8.122424e-01
-9	13584	-9	0	A	T	0.036	-2.081697e-02	8.196896e-02	8.758838e-02	7.997052e-01
-9	13586	-9	0	A	T	0.058	-2.953902e-02	7.265151e-02	8.620924e-02	6.846126e-01
-9	13587	-9	0	A	T	0.058	-2.953902e-02	7.265151e-02	8.620924e-02	6.846126e-01
-9	1799	-9	0	A	T	0.017	2.146105e-01	7.900647e-02	6.110965e-02	6.996715e-03
-9	1798	-9	0	A	T	0.247	1.182416e-01	2.813072e-02	1.000000e-05	3.507254e-05
-9	1792	-9	0	A	T	0.012	3.457781e-01	9.215264e-02	6.270760e-02	2.116677e-04
-9	1796	-9	0	A	T	0.012	3.457781e-01	9.215264e-02	6.270760e-02	2.116677e-04
-9	9068	-9	0	A	T	0.031	-3.555614e-02	7.979342e-02	7.970796e-02	6.562170e-01
-9	22067	-9	0	A	T	0.015	-1.439680e-02	8.800561e-02	7.700829e-02	8.701682e-01
-9	5148	-9	0	A	T	0.031	-4.136211e-02	1.066433e-01	8.947115e-02	6.984080e-01
-9	5149	-9	0	A	T	0.026	-3.688376e-02	1.274897e-01	9.431705e-02	7.725526e-01
-9	5146	-9	0	A	T	0.026	-3.688376e-02	1.274897e-01	9.431705e-02	7.725526e-01
-9	5147	-9	0	A	T	0.031	-4.136211e-02	1.066433e-01	8.947115e-02	6.984080e-01
-9	5142	-9	0	A	T	0.026	-3.688376e-02	1.274897e-01	9.431705e-02	7.725526e-01
-9	5143	-9	0	A	T	0.031	-4.136211e-02	1.066433e-01	8.947115e-02	6.984080e-01
-9	15887	-9	0	A	T	0.017	-2.181301e-02	9.282106e-02	7.936601e-02	8.143741e-01
-9	15886	-9	0	A	T	0.015	-2.058101e-02	1.020048e-01	8.224919e-02	8.402417e-01
-9	15883	-9	0	A	T	0.015	-2.058101e-02	1.020048e-01	8.224919e-02	8.402417e-01
-9	15880	-9	0	A	T	0.015	-2.058101e-02	1.020048e-01	8.224919e-02	8.402417e-01
-9	15889	-9	0	A	T	0.012	-3.651903e-02	1.052839e-01	7.893562e-02	7.289463e-01
-9	15478	-9	0	A	T	0.026	4.059394e-02	8.006771e-02	8.623896e-02	6.125435e-01
-9	15472	-9	0	A	T	0.010	-1.052254e-02	1.113291e-01	7.885231e-02	9.247634e-01
-9	15473	-9	0	A	T	0.010	-1.052254e-02	1.113291e-01	7.885231e-02	9.247634e-01
-9	15471	-9	0	A	T	0.022	-1.406875e-02	9.191700e-02	8.520818e-02	8.784580e-01
-9	15476	-9	0	A	T	0.012	-5.570229e-02	1.023116e-01	8.358282e-02	5.865588e-01
-9	15474	-9	0	A	T	0.021	-1.354538e-02	9.300165e-02	8.420483e-02	8.843015e-01
-9	15475	-9	0	A	T	0.010	-5.681947e-02	1.095098e-01	8.336414e-02	6.042591e-01
-9	263	-9	0	A	T	0.476	2.538807e-02	8.626018e-02	8.381891e-02	7.687242e-01
-9	260	-9	0	A	T	0.320	6.845001e-02	4.929386e-02	4.503073e-02	1.660166e-01
-9	267	-9	0	A	T	0.498	1.482964e-02	2.565705e-01	7.885680e-02	9.539482e-01
-9	266	-9	0	A	T	0.231	9.940305e-02	2.846263e-02	1.000000e-05	5.533018e-04
-9	265	-9	0	A	T	0.320	6.845001e-02	4.929386e-02	4.503073e-02	1.660166e-01
-9	264	-9	0	A	T	0.498	1.482964e-02	2.565705e-01	7.885680e-02	9.539482e-01
-9	269	-9	0	A	T	0.271	1.064610e-01	2.839202e-02	1.000000e-05	2.137330e-04
-9	268	-9	0	A	T	0.272	1.056882e-01	2.841962e-02	1.000000e-05	2.402239e-04
-9	12392	-9	0	A	T	0.096	2.067108e-01	3.473002e-02	1.000000e-05	7.633652e-09
-9	12390	-9	0	A	T	0.096	2.067108e-01	3.473002e-02	1.000000e-05	7.633652e-09
-9	829	-9	0	A	T	0.498	1.971097e-02	2.628189e-01	8.019993e-02	9.402678e-01
-9	828	-9	0	A	T	0.272	1.056882e-01	2.841962e-02	1.000000e-05	2.402239e-04
-9	821	-9	0	A	T	0.231	9.940305e-02	2.846263e-02	1.000000e-05	5.533018e-04
-9	820	-9	0	A	T	0.315	7.171048e-02	4.570555e-02	3.593137e-02	1.177462e-01
-9	1712	-9	0	A	T	0.012	3.457781e-01	9.215264e-02	6.270760e-02	2.116677e-04
-9	1711	-9	0	A	T	0.012	3.457781e-01	9.215264e-02	6.270760e-02	2.116677e-04
-9	1715	-9	0	A	T	0.200	3.859392e-02	3.061666e-02	5.705723e-02	2.084832e-01
-9	2032	-9	0	A	T	0.034	-1.055497e-01	6.490830e-02	6.946248e-02	1.050069e-01
-9	1714	-9	0	A	T	0.012	3.457781e-01	9.215264e-02	6.270760e-02	2.116677e-04
-9	1719	-9	0	A	T	0.228	-2.868441e-02	3.018086e-02	6.882070e-02	3.426917e-01
-9	13591	-9	0	A	T	0.036	-2.081697e-02	8.196896e-02	8.758838e-02	7.997052e-01
-9	13590	-9	0	A	T	0.050	-2.363478e-02	6.880203e-02	8.184807e-02	7.314572e-01
-9	13735	-9	0	A	T	0.058	-2.953902e-02	7.265151e-02	8.620924e-02	6.846126e-01
-9	13734	-9	0	A	T	0.036	-2.081697e-02	8.196896e-02	8.758838e-02	7.997052e-01
-9	13599	-9	0	A	T	0.036	-2.081697e-02	8.196896e-02	8.758838e-02	7.997052e-01
-9	13598	-9	0	A	T	0.057	-2.832764e-02	7.306604e-02	8.628541e-02	6.985231e-01
-9	508	-9	0	A	T	0.318	7.057994e-02	4.908106e-02	4.355882e-02	1.515043e-01
-9	6808	-9	0	A	T	0.029	-3.191140e-02	8.988346e-02	8.713264e-02	7.228246e-01
-9	6807	-9	0	A	T	0.065	-4.939643e-04	6.570628e-02	9.211053e-02	9.940069e-01
-9	15712	-9	0	A	T	0.027	3.562954e-02	7.811680e-02	8.658299e-02	6.486551e-01
-9	9747	-9	0	A	T	0.045	2.536148e-01	4.910562e-02	1.070380e-02	4.483983e-07
-9	15791	-9	0	A	T	0.021	-3.274356e-02	8.683137e-02	8.044426e-02	7.063798e-01
-9	15970	-9	0	A	T	0.010	-1.053713e-02	1.115490e-01	7.891985e-02	9.248075e-01
-9	8185	-9	0	A	T	0.104	-4.154931e-02	4.805531e-02	6.284625e-02	3.879650e-01
-9	5876	-9	0	A	T	0.029	-4.333388e-02	1.142809e-01	9.133486e-02	7.048263e-01
-9	5877	-9	0	A	T	0.019	-4.848609e-02	8.299038e-02	7.637305e-02	5.595147e-01
-9	5874	-9	0	A	T	0.029	-4.333388e-02	1.142809e-01	9.133486e-02	7.048263e-01
-9	16019	-9	0	A	T	0.010	-1.053713e-02	1.115490e-01	7.891985e-02	9.248075e-01
-9	16018	-9	0	A	T	0.010	-1.053713e-02	1.115490e-01	7.891985e-02	9.248075e-01
-9	5879	-9	0	A	T	0.026	-3.688376e-02	1.274897e-01	9.431705e-02	7.725526e-01
-9	19591	-9	0	A	T	0.010	-2.386646e-02	1.024294e-01	7.551949e-02	8.159226e-01
-9	8859	-9	0	A	T	0.015	-1.997060e-02	1.088169e-01	8.062666e-02	8.545145e-01
-9	1553	-9	0	A	T	0.271	1.064610e-01	2.839202e-02	1.000000e-05	2.137330e-04
-9	1552	-9	0	A	T	0.279	1.026761e-01	2.854260e-02	1.000000e-05	3.779049e-04
-9	1555	-9	0	A	T	0.469	3.145151e-02	7.572651e-02	8.131817e-02	6.782073e-01
-9	1554	-9	0	A	T	0.455	3.330829e-02	6.509986e-02	7.891052e-02	6.092859e-01
-9	22251	-9	0	A	T	0.015	-2.135453e-02	1.232568e-01	8.543333e-02	8.625740e-01
-9	1252	-9	0	A	T	0.414	-1.455448e-02	4.516519e-02	8.608829e-02	7.474956e-01
-9	1253	-9	0	A	T	0.221	5.410550e-03	3.972045e-02	7.796468e-02	8.917453e-01
-9	1259	-9	0	A	T	0.498	1.971097e-02	2.628189e-01	8.019993e-02	9.402678e-01
-9	11469	-9	0	A	T	0.106	-5.981087e-03	5.241022e-02	8.517295e-02	9.092212e-01
-9	17157	-9	0	A	T	0.015	8.855349e-02	9.247566e-02	8.159236e-02	3.390687e-01
-9	825	-9	0	A	T	0.289	9.837508e-02	2.876602e-02	1.000000e-05	7.165109e-04
-9	824	-9	0	A	T	0.279	1.026761e-01	2.854260e-02	1.000000e-05	3.779049e-04
-9	827	-9	0	A	T	0.389	5.269907e-02	5.273868e-02	6.304127e-02	3.185071e-01
-9	826	-9	0	A	T	0.279	1.026761e-01	2.854260e-02	1.000000e-05	3.779049e-04
-9	822	-9	0	A	T	0.240	9.454051e-02	2.846080e-02	1.000000e-05	1.009055e-03
-9	1234	-9	0	A	T	0.497	1.802145e-02	1.889885e-01	8.060263e-02	9.240968e-01
-9	7764	-9	0	A	T	0.060	1.340116e-01	4.514211e-02	2.984729e-02	3.240663e-03
-9	7765	-9	0	A	T	0.060	1.340116e-01	4.514211e-02	2.984729e-02	3.240663e-03
-9	7766	-9	0	A	T	0.060	1.340116e-01	4.514211e-02	2.984729e-02	3.240663e-03
-9	7767	-9	0	A	T	0.060	1.340116e-01	4.514211e-02	2.984729e-02	3.240663e-03
-9	7763	-9	0	A	T	0.060	1.340116e-01	4.514211e-02	2.984729e-02	3.240663e-03
-9	7768	-9	0	A	T	0.060	1.340116e-01	4.514211e-02	2.984729e-02	3.240663e-03
-9	7769	-9	0	A	T	0.060	1.340116e-01	4.514211e-02	2.984729e-02	3.240663e-03
-9	48009	-9	0	A	T	0.010	-1.866247e-02	1.612653e-01	9.228991e-02	9.079504e-01
-9	48000	-9	0	A	T	0.010	-1.866247e-02	1.612653e-01	9.228991e-02	9.079504e-01
-9	48002	-9	0	A	T	0.010	-1.866247e-02	1.612653e-01	9.228991e-02	9.079504e-01
-9	48005	-9	0	A	T	0.010	-1.866247e-02	1.612653e-01	9.228991e-02	9.079504e-01
-9	48004	-9	0	A	T	0.010	-1.866247e-02	1.612653e-01	9.228991e-02	9.079504e-01
-9	48007	-9	0	A	T	0.010	-1.866247e-02	1.612653e-01	9.228991e-02	9.079504e-01
-9	15924	-9	0	A	T	0.015	-2.058101e-02	1.020048e-01	8.224919e-02	8.402417e-01
-9	1455	-9	0	A	T	0.308	2.613914e-02	3.069319e-02	6.655017e-02	3.951240e-01
-9	1456	-9	0	A	T	0.337	-1.661378e-02	3.264327e-02	8.753975e-02	6.111746e-01
-9	1457	-9	0	A	T	0.253	-6.749733e-05	3.874288e-02	8.220040e-02	9.986111e-01
-9	1450	-9	0	A	T	0.318	7.057994e-02	4.908106e-02	4.355882e-02	1.515043e-01
-9	1451	-9	0	A	T	0.240	9.454051e-02	2.846080e-02	1.000000e-05	1.009055e-03
-9	1452	-9	0	A	T	0.284	5.776476e-02	3.018624e-02	7.465382e-02	5.665402e-02
-9	1453	-9	0	A	T	0.135	7.776787e-02	3.523393e-02	2.582283e-02	2.808412e-02
-9	1458	-9	0	A	T	0.255	-5.386174e-04	3.880764e-02	8.271538e-02	9.889359e-01
-9	1459	-9	0	A	T	0.330	8.068995e-04	3.231742e-02	7.849160e-02	9.800977e-01
-9	1231	-9	0	A	T	0.062	-1.229908e-01	4.916458e-02	7.512173e-02	1.291397e-02
-9	1233	-9	0	A	T	0.498	1.971097e-02	2.628189e-01	8.019993e-02	9.402678e-01
-9	5649	-9	0	A	T	0.026	-3.688376e-02	1.274897e-01	9.431705e-02	7.725526e-01
-9	5641	-9	0	A	T	0.026	-3.688376e-02	1.274897e-01	9.431705e-02	7.725526e-01
-9	5640	-9	0	A	T	0.026	-3.688376e-02	1.274897e-01	9.431705e-02	7.725526e-01
-9	5643	-9	0	A	T	0.029	-4.333388e-02	1.142809e-01	9.133486e-02	7.048263e-01
-9	5645	-9	0	A	T	0.026	-3.688376e-02	1.274897e-01	9.431705e-02	7.725526e-01
-9	5647	-9	0	A	T	0.012	-1.987651e-02	1.230619e-01	8.462890e-02	8.717992e-01
-9	5646	-9	0	A	T	0.026	-3.688376e-02	1.274897e-01	9.431705e-02	7.725526e-01
-9	15379	-9	0	A	T	0.022	-1.406875e-02	9.191700e-02	8.520818e-02	8.784580e-01
-9	15378	-9	0	A	T	0.021	-1.354538e-02	9.300165e-02	8.420483e-02	8.843015e-01
-9	15371	-9	0	A	T	0.010	-1.052254e-02	1.113291e-01	7.885231e-02	9.247634e-01
-9	15370	-9	0	A	T	0.010	-1.052254e-02	1.113291e-01	7.885231e-02	9.247634e-01
-9	15373	-9	0	A	T	0.010	-1.052254e-02	1.113291e-01	7.885231e-02	9.247634e-01
-9	15372	-9	0	A	T	0.022	-1.406875e-02	9.191700e-02	8.520818e-02	8.784580e-01
-9	15375	-9	0	A	T	0.010	-1.052254e-02	1.113291e-01	7.885231e-02	9.247634e-01
-9	6465	-9	0	A	T	0.026	-3.688376e-02	1.274897e-01	9.431705e-02	7.725526e-01
-9	15377	-9	0	A	T	0.010	-1.052254e-02	1.113291e-01	7.885231e-02	9.247634e-01
-9	15376	-9	0	A	T	0.010	-1.052254e-02	1.113291e-01	7.885231e-02	9.247634e-01
-9	13339	-9	0	A	T	0.041	1.752399e-01	5.267419e-02	2.910793e-02	9.914926e-04
-9	13338	-9	0	A	T	0.027	1.603880e-01	6.341165e-02	4.264753e-02	1.195855e-02
-9	13333	-9	0	A	T	0.027	1.603880e-01	6.341165e-02	4.264753e-02	1.195855e-02
-9	13332	-9	0	A	T	0.029	1.447293e-01	6.184508e-02	4.367119e-02	1.995192e-02
-9	13331	-9	0	A	T	0.014	8.392958e-03	8.796925e-02	7.507731e-02	9.240568e-01
-9	13330	-9	0	A	T	0.027	1.603880e-01	6.341165e-02	4.264753e-02	1.195855e-02
-9	13337	-9	0	A	T	0.027	1.603880e-01	6.341165e-02	4.264753e-02	1.195855e-02
-9	13336	-9	0	A	T	0.027	1.603880e-01	6.341165e-02	4.264753e-02	1.195855e-02
-9	13335	-9	0	A	T	0.027	1.603880e-01	6.341165e-02	4.264753e-02	1.195855e-02
-9	13334	-9	0	A	T	0.027	1.603880e-01	6.341165e-02	4.264753e-02	1.195855e-02
-9	1300	-9	0	A	T	0.279	1.026761e-01	2.854260e-02	1.000000e-05	3.779049e-04
-9	2056	-9	0	A	T	0.039	-9.202567e-02	5.870088e-02	6.701053e-02	1.180404e-01
-9	4328	-9	0	A	T	0.022	-2.483336e-02	8.792908e-02	8.345534e-02	7.778192e-01
-9	2750	-9	0	A	T	0.014	-9.843641e-02	8.849520e-02	7.664442e-02	2.669149e-01
-9	2758	-9	0	A	T	0.014	-9.843641e-02	8.849520e-02	7.664442e-02	2.669149e-01
-9	4928	-9	0	A	T	0.012	-1.184268e-01	9.272756e-02	8.941657e-02	2.025718e-01
-9	6709	-9	0	A	T	0.033	-3.211705e-02	8.025748e-02	8.335265e-02	6.893221e-01
-9	6708	-9	0	A	T	0.033	-3.211705e-02	8.025748e-02	8.335265e-02	6.893221e-01
-9	6701	-9	0	A	T	0.010	-1.839920e-02	1.039512e-01	7.640598e-02	8.596331e-01
-9	6700	-9	0	A	T	0.010	-1.839920e-02	1.039512e-01	7.640598e-02	8.596331e-01
-9	6705	-9	0	A	T	0.029	-3.191140e-02	8.988346e-02	8.713264e-02	7.228246e-01
-9	6704	-9	0	A	T	0.029	-3.191140e-02	8.988346e-02	8.713264e-02	7.228246e-01
-9	18791	-9	0	A	T	0.036	-2.658111e-02	6.028728e-02	7.312966e-02	6.596085e-01
-9	47938	-9	0	A	T	0.010	-1.866247e-02	1.612653e-01	9.228991e-02	9.079504e-01
-9	47939	-9	0	A	T	0.010	-1.866247e-02	1.612653e-01	9.228991e-02	9.079504e-01
-9	5568	-9	0	A	T	0.029	-4.333388e-02	1.142809e-01	9.133486e-02	7.048263e-01
-9	5569	-9	0	A	T	0.029	-4.333388e-02	1.142809e-01	9.133486e-02	7.048263e-01
-9	5564	-9	0	A	T	0.026	-3.688376e-02	1.274897e-01	9.431705e-02	7.725526e-01
-9	5565	-9	0	A	T	0.026	-3.688376e-02	1.274897e-01	9.431705e-02	7.725526e-01
-9	5566	-9	0	A	T	0.026	-3.688376e-02	1.274897e-01	9.431705e-02	7.725526e-01
-9	5567	-9	0	A	T	0.026	-3.688376e-02	1.274897e-01	9.431705e-02	7.725526e-01
-9	5560	-9	0	A	T	0.029	-4.333388e-02	1.142809e-01	9.133486e-02	7.048263e-01
-9	5561	-9	0	A	T	0.026	-3.688376e-02	1.274897e-01	9.431705e-02	7.725526e-01
-9	5562	-9	0	A	T	0.026	-3.688376e-02	1.274897e-01	9.431705e-02	7.725526e-01
-9	6974	-9	0	A	T	0.065	-4.939643e-04	6.570628e-02	9.211053e-02	9.940069e-01
-9	12741	-9	0	A	T	0.026	-2.966199e-02	7.141027e-02	7.571359e-02	6.781751e-01
-9	21499	-9	0	A	T	0.015	-4.667989e-02	9.127250e-02	8.142013e-02	6.094362e-01
-9	21498	-9	0	A	T	0.015	-4.667989e-02	9.127250e-02	8.142013e-02	6.094362e-01
-9	21497	-9	0	A	T	0.015	-4.667989e-02	9.127250e-02	8.142013e-02	6.094362e-01
-9	21496	-9	0	A	T	0.015	-4.667989e-02	9.127250e-02	8.142013e-02	6.094362e-01
-9	21501	-9	0	A	T	0.015	-4.667989e-02	9.127250e-02	8.142013e-02	6.094362e-01
-9	6617	-9	0	A	T	0.029	-3.191140e-02	8.988346e-02	8.713264e-02	7.228246e-01
-9	6614	-9	0	A	T	0.099	-3.492484e-02	4.386583e-02	6.051702e-02	4.265821e-01
-9	10583	-9	0	A	T	0.014	-5.278783e-02	8.776743e-02	7.544012e-02	5.480094e-01
-9	10584	-9	0	A	T	0.012	-5.116273e-02	9.372176e-02	7.589321e-02	5.855542e-01
-9	1087	-9	0	A	T	0.498	1.971097e-02	2.628189e-01	8.019993e-02	9.402678e-01
-9	1086	-9	0	A	T	0.014	-1.012696e-01	8.789999e-02	7.883851e-02	2.502286e-01
-9	1085	-9	0	A	T	0.495	2.379151e-02	1.526167e-01	7.958215e-02	8.762277e-01
-9	1084	-9	0	A	T	0.497	1.802145e-02	1.889885e-01	8.060263e-02	9.240968e-01
-9	1083	-9	0	A	T	0.497	1.802145e-02	1.889885e-01	8.060263e-02	9.240968e-01
-9	1082	-9	0	A	T	0.474	2.624225e-02	8.442207e-02	8.401168e-02	7.561411e-01
-9	1081	-9	0	A	T	0.318	7.057994e-02	4.908106e-02	4.355882e-02	1.515043e-01
-9	1080	-9	0	A	T	0.289	9.837508e-02	2.876602e-02	1.000000e-05	7.165109e-04
-9	1089	-9	0	A	T	0.289	9.837508e-02	2.876602e-02	1.000000e-05	7.165109e-04
-9	4263	-9	0	A	T	0.022	-2.483336e-02	8.792908e-02	8.345534e-02	7.778192e-01
-9	4264	-9	0	A	T	0.012	-1.995767e-02	1.039918e-01	7.892589e-02	8.479425e-01
-9	4269	-9	0	A	T	0.012	-1.995767e-02	1.039918e-01	7.892589e-02	8.479425e-01
-9	135	-9	0	A	T	0.231	9.940305e-02	2.846263e-02	1.000000e-05	5.533018e-04
-9	13709	-9	0	A	T	0.058	-2.953902e-02	7.265151e-02	8.620924e-02	6.846126e-01
-9	13703	-9	0	A	T	0.058	-2.953902e-02	7.265151e-02	8.620924e-02	6.846126e-01
-9	13700	-9	0	A	T	0.034	-1.969424e-02	8.283574e-02	8.728858e-02	8.122424e-01
-9	13705	-9	0	A	T	0.041	-1.963320e-02	6.760333e-02	7.938602e-02	7.717043e-01
-9	16280	-9	0	A	T	0.010	-1.454542e-02	1.116587e-01	7.936036e-02	8.964457e-01
-9	16281	-9	0	A	T	0.010	-1.454542e-02	1.116587e-01	7.936036e-02	8.964457e-01
-9	48379	-9	0	A	T	0.010	-1.866247e-02	1.612653e-01	9.228991e-02	9.079504e-01
-9	48378	-9	0	A	T	0.010	-1.866247e-02	1.612653e-01	9.228991e-02	9.079504e-01
-9	48373	-9	0	A	T	0.010	-1.866247e-02	1.612653e-01	9.228991e-02	9.079504e-01
-9	48371	-9	0	A	T	0.010	-1.866247e-02	1.612653e-01	9.228991e-02	9.079504e-01
-9	48370	-9	0	A	T	0.010	-1.866247e-02	1.612653e-01	9.228991e-02	9.079504e-01
-9	48376	-9	0	A	T	0.010	-1.866247e-02	1.612653e-01	9.228991e-02	9.079504e-01
-9	48374	-9	0	A	T	0.010	-1.866247e-02	1.612653e-01	9.228991e-02	9.079504e-01
-9	1984	-9	0	A	T	0.058	-1.455268e-02	4.495042e-02	7.674163e-02	7.463609e-01
-9	1982	-9	0	A	T	0.031	-1.115592e-01	6.227276e-02	8.397955e-02	7.426215e-02
-9	1980	-9	0	A	T	0.031	-1.115592e-01	6.227276e-02	8.397955e-02	7.426215e-02
-9	1989	-9	0	A	T	0.034	-1.055497e-01	6.490830e-02	6.946248e-02	1.050069e-01
-9	6464	-9	0	A	T	0.026	-3.688376e-02	1.274897e-01	9.431705e-02	7.725526e-01
-9	6466	-9	0	A	T	0.029	-4.333388e-02	1.142809e-01	9.133486e-02	7.048263e-01
-9	6467	-9	0	A	T	0.029	-4.333388e-02	1.142809e-01	9.133486e-02	7.048263e-01
-9	80	-9	0	A	T	0.498	1.482964e-02	2.565705e-01	7.885680e-02	9.539482e-01
-9	81	-9	0	A	T	0.272	1.056882e-01	2.841962e-02	1.000000e-05	2.402239e-04
-9	86	-9	0	A	T	0.271	1.064610e-01	2.839202e-02	1.000000e-05	2.137330e-04
-9	87	-9	0	A	T	0.283	1.012148e-01	2.861176e-02	1.000000e-05	4.701289e-04
-9	15527	-9	0	A	T	0.010	-5.681947e-02	1.095098e-01	8.336414e-02	6.042591e-01
-9	15669	-9	0	A	T	0.010	-5.681947e-02	1.095098e-01	8.336414e-02	6.042591e-01
-9	15668	-9	0	A	T	0.010	-5.681947e-02	1.095098e-01	8.336414e-02	6.042591e-01
-9	15660	-9	0	A	T	0.026	4.059394e-02	8.006771e-02	8.623896e-02	6.125435e-01
-9	15667	-9	0	A	T	0.010	-5.681947e-02	1.095098e-01	8.336414e-02	6.042591e-01
-9	15665	-9	0	A	T	0.017	7.581600e-02	9.010560e-02	8.212774e-02	4.008101e-01
-9	15664	-9	0	A	T	0.027	3.562954e-02	7.811680e-02	8.658299e-02	6.486551e-01
-9	4388	-9	0	A	T	0.022	-2.483336e-02	8.792908e-02	8.345534e-02	7.778192e-01
-9	4382	-9	0	A	T	0.012	-1.995767e-02	1.039918e-01	7.892589e-02	8.479425e-01
-9	6369	-9	0	A	T	0.026	-3.688376e-02	1.274897e-01	9.431705e-02	7.725526e-01
-9	6368	-9	0	A	T	0.029	-4.333388e-02	1.142809e-01	9.133486e-02	7.048263e-01
-9	6363	-9	0	A	T	0.051	2.231470e-02	6.278994e-02	8.832596e-02	7.225584e-01
-9	6362	-9	0	A	T	0.027	-4.326438e-02	1.122463e-01	8.903329e-02	7.001929e-01
-9	6361	-9	0	A	T	0.015	-1.636480e-02	9.134261e-02	7.774539e-02	8.579384e-01
-9	6360	-9	0	A	T	0.026	-3.688376e-02	1.274897e-01	9.431705e-02	7.725526e-01
-9	6367	-9	0	A	T	0.015	-2.106950e-02	1.105384e-01	8.270693e-02	8.489661e-01
-9	6365	-9	0	A	T	0.029	-2.941534e-02	1.017669e-01	8.636270e-02	7.727524e-01
-9	5199	-9	0	A	T	0.012	-1.987651e-02	1.230619e-01	8.462890e-02	8.717992e-01
-9	1618	-9	0	A	T	0.318	7.057994e-02	4.908106e-02	4.355882e-02	1.515043e-01
-9	1619	-9	0	A	T	0.474	-1.571281e-01	6.475206e-02	8.998166e-02	1.585005e-02
-9	5195	-9	0	A	T	0.026	-3.688376e-02	1.274897e-01	9.431705e-02	7.725526e-01
-9	5194	-9	0	A	T	0.026	-3.688376e-02	1.274897e-01	9.431705e-02	7.725526e-01
-9	1614	-9	0	A	T	0.389	5.269907e-02	5.273868e-02	6.304127e-02	3.185071e-01
-9	1615	-9	0	A	T	0.289	9.837508e-02	2.876602e-02	1.000000e-05	7.165109e-04
-9	1612	-9	0	A	T	0.272	1.056882e-01	2.841962e-02	1.000000e-05	2.402239e-04
-9	5190	-9	0	A	T	0.031	-4.136211e-02	1.066433e-01	8.947115e-02	6.984080e-01
-9	1611	-9	0	A	T	0.231	9.940305e-02	2.846263e-02	1.000000e-05	5.533018e-04
-9	5472	-9	0	A	T	0.026	-3.688376e-02	1.274897e-01	9.431705e-02	7.725526e-01
-9	7531	-9	0	A	T	0.014	-6.561684e-02	8.764501e-02	7.523507e-02	4.546653e-01
-9	7532	-9	0	A	T	0.014	-6.561684e-02	8.764501e-02	7.523507e-02	4.546653e-01
-9	6511	-9	0	A	T	0.026	-3.688376e-02	1.274897e-01	9.431705e-02	7.725526e-01
-9	429	-9	0	A	T	0.289	9.837508e-02	2.876602e-02	1.000000e-05	7.165109e-04
-9	421	-9	0	A	T	0.055	8.249028e-02	4.640144e-02	7.187058e-02	7.649234e-02
-9	423	-9	0	A	T	0.322	6.106063e-02	3.518620e-02	4.270104e-02	8.373976e-02
-9	422	-9	0	A	T	0.060	7.009042e-02	4.468045e-02	7.291725e-02	1.178073e-01
-9	425	-9	0	A	T	0.349	7.790598e-02	4.187718e-02	5.004439e-02	6.384900e-02
-9	424	-9	0	A	T	0.372	3.783473e-02	3.942806e-02	6.516661e-02	3.380616e-01
-9	2083	-9	0	A	T	0.051	-1.162838e-01	5.320595e-02	7.228938e-02	2.964897e-02
-9	89	-9	0	A	T	0.289	9.837421e-02	2.876579e-02	1.000000e-05	7.165184e-04
-9	2085	-9	0	A	T	0.041	-1.108768e-01	5.967907e-02	7.084659e-02	6.419897e-02
-9	15700	-9	0	A	T	0.010	-5.681947e-02	1.095098e-01	8.336414e-02	6.042591e-01
-9	18672	-9	0	A	T	0.077	5.151958e-03	4.203136e-02	7.932699e-02	9.025292e-01
-9	15951	-9	0	A	T	0.015	-2.058101e-02	1.020048e-01	8.224919e-02	8.402417e-01
-9	15954	-9	0	A	T	0.010	-1.700690e-02	1.135603e-01	7.917166e-02	8.810573e-01
-9	13386	-9	0	A	T	0.058	-2.953902e-02	7.265151e-02	8.620924e-02	6.846126e-01
-9	13387	-9	0	A	T	0.058	-2.953902e-02	7.265151e-02	8.620924e-02	6.846126e-01
-9	630	-9	0	A	T	0.272	1.056882e-01	2.841962e-02	1.000000e-05	2.402239e-04
-9	631	-9	0	A	T	0.466	2.996066e-02	7.322333e-02	8.143252e-02	6.827182e-01
-9	632	-9	0	A	T	0.283	1.012148e-01	2.861176e-02	1.000000e-05	4.701289e-04
-9	633	-9	0	A	T	0.279	1.026761e-01	2.854260e-02	1.000000e-05	3.779049e-04
-9	634	-9	0	A	T	0.318	7.057994e-02	4.908106e-02	4.355882e-02	1.515043e-01
-9	635	-9	0	A	T	0.474	2.624225e-02	8.442207e-02	8.401168e-02	7.561411e-01
-9	637	-9	0	A	T	0.474	2.624225e-02	8.442207e-02	8.401168e-02	7.561411e-01
-9	638	-9	0	A	T	0.474	2.624225e-02	8.442207e-02	8.401168e-02	7.561411e-01
-9	639	-9	0	A	T	0.279	1.026761e-01	2.854260e-02	1.000000e-05	3.779049e-04
-9	15385	-9	0	A	T	0.019	-1.298484e-02	9.387631e-02	8.288078e-02	8.900846e-01
-9	1402	-9	0	A	T	0.497	1.802145e-02	1.889885e-01	8.060263e-02	9.240968e-01
-9	1401	-9	0	A	T	0.289	9.837508e-02	2.876602e-02	1.000000e-05	7.165109e-04
-9	15381	-9	0	A	T	0.010	-1.052254e-02	1.113291e-01	7.885231e-02	9.247634e-01
-9	679	-9	0	A	T	0.498	1.971097e-02	2.628189e-01	8.019993e-02	9.402678e-01
-9	1406	-9	0	A	T	0.283	1.012148e-01	2.861176e-02	1.000000e-05	4.701289e-04
-9	14551	-9	0	A	T	0.012	1.804821e-01	9.289227e-02	5.428177e-02	5.299357e-02
-9	5737	-9	0	A	T	0.029	-4.333388e-02	1.142809e-01	9.133486e-02	7.048263e-01
-9	5736	-9	0	A	T	0.026	-3.688376e-02	1.274897e-01	9.431705e-02	7.725526e-01
-9	5731	-9	0	A	T	0.026	-3.688376e-02	1.274897e-01	9.431705e-02	7.725526e-01
-9	5730	-9	0	A	T	0.026	-3.688376e-02	1.274897e-01	9.431705e-02	7.725526e-01
-9	5733	-9	0	A	T	0.029	-4.333388e-02	1.142809e-01	9.133486e-02	7.048263e-01
-9	5739	-9	0	A	T	0.029	-4.333388e-02	1.142809e-01	9.133486e-02	7.048263e-01
-9	5738	-9	0	A	T	0.026	-3.688376e-02	1.274897e-01	9.431705e-02	7.725526e-01
-9	48117	-9	0	A	T	0.010	-1.866247e-02	1.612653e-01	9.228991e-02	9.079504e-01
-9	48115	-9	0	A	T	0.010	-1.866247e-02	1.612653e-01	9.228991e-02	9.079504e-01
-9	48113	-9	0	A	T	0.010	-1.866247e-02	1.612653e-01	9.228991e-02	9.079504e-01
-9	15204	-9	0	A	T	0.021	-1.898966e-02	9.364488e-02	8.588009e-02	8.394462e-01
-9	15206	-9	0	A	T	0.021	-1.898966e-02	9.364488e-02	8.588009e-02	8.394462e-01
-9	15203	-9	0	A	T	0.021	-1.898966e-02	9.364488e-02	8.588009e-02	8.394462e-01
-9	15202	-9	0	A	T	0.021	-1.898966e-02	9.364488e-02	8.588009e-02	8.394462e-01
-9	48110	-9	0	A	T	0.010	-1.866247e-02	1.612653e-01	9.228991e-02	9.079504e-01
-9	15209	-9	0	A	T	0.012	-1.564808e-02	1.062389e-01	8.035372e-02	8.830043e-01
-9	48119	-9	0	A	T	0.010	-1.866247e-02	1.612653e-01	9.228991e-02	9.079504e-01
-9	48118	-9	0	A	T	0.010	-1.866247e-02	1.612653e-01	9.228991e-02	9.079504e-01
-9	13202	-9	0	A	T	0.045	1.544511e-01	5.117191e-02	3.039392e-02	2.767969e-03
-9	13201	-9	0	A	T	0.045	1.544511e-01	5.117191e-02	3.039392e-02	2.767969e-03
-9	13209	-9	0	A	T	0.026	-3.997009e-02	6.936334e-02	7.628123e-02	5.648984e-01
-9	12819	-9	0	A	T	0.015	4.826450e-01	7.884784e-02	2.318415e-02	3.007755e-09
-9	12818	-9	0	A	T	0.014	5.523011e-01	8.239751e-02	2.376460e-02	1.064334e-10
-9	1278	-9	0	A	T	0.313	7.535161e-02	4.619840e-02	3.637080e-02	1.039666e-01
-9	1279	-9	0	A	T	0.092	6.959412e-02	3.919167e-02	4.122017e-02	7.682480e-02
-9	1270	-9	0	A	T	0.389	5.269907e-02	5.273868e-02	6.304127e-02	3.185071e-01
-9	1271	-9	0	A	T	0.497	1.802145e-02	1.889885e-01	8.060263e-02	9.240968e-01
-9	1272	-9	0	A	T	0.474	2.624225e-02	8.442207e-02	8.401168e-02	7.561411e-01
-9	1273	-9	0	A	T	0.318	7.057994e-02	4.908106e-02	4.355882e-02	1.515043e-01
-9	1274	-9	0	A	T	0.318	7.057994e-02	4.908106e-02	4.355882e-02	1.515043e-01
-9	1275	-9	0	A	T	0.466	2.996066e-02	7.322333e-02	8.143252e-02	6.827182e-01
-9	1276	-9	0	A	T	0.279	1.026761e-01	2.854260e-02	1.000000e-05	3.779049e-04
-9	1277	-9	0	A	T	0.385	5.398917e-02	5.130644e-02	6.088327e-02	2.935433e-01
-9	2626	-9	0	A	T	0.031	2.162365e-02	6.609660e-02	7.943406e-02	7.437887e-01
-9	2624	-9	0	A	T	0.031	-1.212337e-02	6.260024e-02	7.939363e-02	8.465751e-01
-9	6675	-9	0	A	T	0.034	-3.658671e-02	8.392593e-02	8.636922e-02	6.632042e-01
-9	6674	-9	0	A	T	0.031	-3.350392e-02	8.752275e-02	8.667512e-02	7.021467e-01
-9	6677	-9	0	A	T	0.065	-4.939643e-04	6.570628e-02	9.211053e-02	9.940069e-01
-9	6676	-9	0	A	T	0.065	-4.939643e-04	6.570628e-02	9.211053e-02	9.940069e-01
-9	6671	-9	0	A	T	0.065	-4.939643e-04	6.570628e-02	9.211053e-02	9.940069e-01
-9	6670	-9	0	A	T	0.065	-4.939643e-04	6.570628e-02	9.211053e-02	9.940069e-01
-9	6672	-9	0	A	T	0.029	-3.191140e-02	8.988346e-02	8.713264e-02	7.228246e-01
-9	4686	-9	0	A	T	0.015	1.587738e-02	8.892234e-02	7.882386e-02	8.584131e-01
-9	4683	-9	0	A	T	0.019	1.060626e-01	8.202649e-02	7.749352e-02	1.970303e-01
-9	4681	-9	0	A	T	0.019	1.060626e-01	8.202649e-02	7.749352e-02	1.970303e-01
-9	4689	-9	0	A	T	0.019	1.060626e-01	8.202649e-02	7.749352e-02	1.970303e-01
-9	15508	-9	0	A	T	0.010	-5.681947e-02	1.095098e-01	8.336414e-02	6.042591e-01
-9	15509	-9	0	A	T	0.010	-5.681947e-02	1.095098e-01	8.336414e-02	6.042591e-01
-9	15502	-9	0	A	T	0.010	-5.681947e-02	1.095098e-01	8.336414e-02	6.042591e-01
-9	15503	-9	0	A	T	0.010	-5.681947e-02	1.095098e-01	8.336414e-02	6.042591e-01
-9	15500	-9	0	A	T	0.010	-5.681947e-02	1.095098e-01	8.336414e-02	6.042591e-01
-9	15501	-9	0	A	T	0.010	-5.681947e-02	1.095098e-01	8.336414e-02	6.042591e-01
-9	15507	-9	0	A	T	0.012	-5.570229e-02	1.023116e-01	8.358282e-02	5.865588e-01
-9	15504	-9	0	A	T	0.026	4.059394e-02	8.006771e-02	8.623896e-02	6.125435e-01
-9	11508	-9	0	A	T	0.019	-4.332142e-02	7.999065e-02	7.878273e-02	5.885230e-01
-9	2123	-9	0	A	T	0.014	-5.384604e-02	9.057334e-02	7.519212e-02	5.526399e-01
-9	2122	-9	0	A	T	0.217	1.030047e-01	3.000525e-02	5.510132e-03	6.841786e-04
-9	2124	-9	0	A	T	0.014	-5.384604e-02	9.057334e-02	7.519212e-02	5.526399e-01
-9	15723	-9	0	A	T	0.017	7.584316e-02	9.013906e-02	8.219435e-02	4.008162e-01
-9	15721	-9	0	A	T	0.010	-5.681947e-02	1.095098e-01	8.336414e-02	6.042591e-01
-9	15726	-9	0	A	T	0.026	4.059394e-02	8.006771e-02	8.623896e-02	6.125435e-01
-9	15725	-9	0	A	T	0.010	-5.681947e-02	1.095098e-01	8.336414e-02	6.042591e-01
-9	15728	-9	0	A	T	0.026	4.059394e-02	8.006771e-02	8.623896e-02	6.125435e-01
-9	15729	-9	0	A	T	0.010	-5.681947e-02	1.095098e-01	8.336414e-02	6.042591e-01
-9	6583	-9	0	A	T	0.065	-4.939643e-04	6.570628e-02	9.211053e-02	9.940069e-01
-9	6582	-9	0	A	T	0.065	-4.939643e-04	6.570628e-02	9.211053e-02	9.940069e-01
-9	6581	-9	0	A	T	0.065	-4.939643e-04	6.570628e-02	9.211053e-02	9.940069e-01
-9	6580	-9	0	A	T	0.046	-5.158906e-02	6.509165e-02	8.087446e-02	4.286819e-01
-9	6587	-9	0	A	T	0.024	-2.647830e-02	9.017338e-02	8.377432e-02	7.692448e-01
-9	6585	-9	0	A	T	0.051	1.420335e-02	6.375460e-02	8.844361e-02	8.238624e-01
-9	6584	-9	0	A	T	0.024	-2.647830e-02	9.017338e-02	8.377432e-02	7.692448e-01
-9	6589	-9	0	A	T	0.034	-3.658671e-02	8.392593e-02	8.636922e-02	6.632042e-01
-9	6588	-9	0	A	T	0.029	-3.191140e-02	8.988346e-02	8.713264e-02	7.228246e-01
-9	3942	-9	0	A	T	0.053	-3.723238e-02	5.840571e-02	7.215709e-02	5.243162e-01
-9	15098	-9	0	A	T	0.012	-1.564808e-02	1.062389e-01	8.035372e-02	8.830043e-01
-9	5327	-9	0	A	T	0.024	-3.205582e-02	1.215737e-01	9.060014e-02	7.922185e-01
-9	5324	-9	0	A	T	0.026	-3.688376e-02	1.274897e-01	9.431705e-02	7.725526e-01
-9	5322	-9	0	A	T	0.026	-3.688376e-02	1.274897e-01	9.431705e-02	7.725526e-01
-9	5321	-9	0	A	T	0.026	-3.688376e-02	1.274897e-01	9.431705e-02	7.725526e-01
-9	5328	-9	0	A	T	0.026	-3.688376e-02	1.274897e-01	9.431705e-02	7.725526e-01
-9	47985	-9	0	A	T	0.010	-1.866247e-02	1.612653e-01	9.228991e-02	9.079504e-01
-9	47984	-9	0	A	T	0.010	-1.866247e-02	1.612653e-01	9.228991e-02	9.079504e-01
-9	47987	-9	0	A	T	0.010	-1.866247e-02	1.612653e-01	9.228991e-02	9.079504e-01
-9	47986	-9	0	A	T	0.010	-1.866247e-02	1.612653e-01	9.228991e-02	9.079504e-01
-9	47981	-9	0	A	T	0.010	-1.866247e-02	1.612653e-01	9.228991e-02	9.079504e-01
-9	47983	-9	0	A	T	0.010	-1.866247e-02	1.612653e-01	9.228991e-02	9.079504e-01
-9	47982	-9	0	A	T	0.010	-1.866247e-02	1.612653e-01	9.228991e-02	9.079504e-01
-9	2153	-9	0	A	T	0.027	-9.666502e-02	6.966393e-02	6.773224e-02	1.663270e-01
-9	47988	-9	0	A	T	0.010	-1.866247e-02	1.612653e-01	9.228991e-02	9.079504e-01
-9	12547	-9	0	A	T	0.045	2.077544e-01	5.057303e-02	1.435327e-02	5.197060e-05
-9	12544	-9	0	A	T	0.045	2.077544e-01	5.057303e-02	1.435327e-02	5.197060e-05
-9	12543	-9	0	A	T	0.045	2.077544e-01	5.057303e-02	1.435327e-02	5.197060e-05
-9	12541	-9	0	A	T	0.038	1.435917e-01	5.577262e-02	2.772749e-02	1.053194e-02
-9	12540	-9	0	A	T	0.045	2.077544e-01	5.057303e-02	1.435327e-02	5.197060e-05
-9	12549	-9	0	A	T	0.015	1.087182e-01	8.376272e-02	5.348664e-02	1.953426e-01
-9	12548	-9	0	A	T	0.045	2.077544e-01	5.057303e-02	1.435327e-02	5.197060e-05
-9	13634	-9	0	A	T	0.058	-2.953902e-02	7.265151e-02	8.620924e-02	6.846126e-01
-9	13632	-9	0	A	T	0.034	-1.969424e-02	8.283574e-02	8.728858e-02	8.122424e-01
-9	13633	-9	0	A	T	0.058	-2.953902e-02	7.265151e-02	8.620924e-02	6.846126e-01
-9	13631	-9	0	A	T	0.058	-2.953902e-02	7.265151e-02	8.620924e-02	6.846126e-01
-9	13638	-9	0	A	T	0.036	-2.081697e-02	8.196896e-02	8.758838e-02	7.997052e-01
-9	2491	-9	0	A	T	0.031	2.162365e-02	6.609660e-02	7.943406e-02	7.437887e-01
-9	641	-9	0	A	T	0.283	1.012148e-01	2.861176e-02	1.000000e-05	4.701289e-04
-9	13533	-9	0	A	T	0.058	-2.953902e-02	7.265151e-02	8.620924e-02	6.846126e-01
-9	13535	-9	0	A	T	0.058	-2.953902e-02	7.265151e-02	8.620924e-02	6.846126e-01
-9	13537	-9	0	A	T	0.048	-2.227203e-02	6.374524e-02	7.815132e-02	7.270492e-01
-9	13536	-9	0	A	T	0.012	-1.422939e-02	9.901724e-02	7.714973e-02	8.858323e-01
-9	13539	-9	0	A	T	0.041	-1.918543e-02	6.890736e-02	8.015253e-02	7.808857e-01
-9	13538	-9	0	A	T	0.039	-1.855379e-02	6.924381e-02	7.987278e-02	7.889293e-01
-9	646	-9	0	A	T	0.497	5.544617e-02	1.781923e-01	7.743117e-02	7.559032e-01
-9	6216	-9	0	A	T	0.026	-3.688376e-02	1.274897e-01	9.431705e-02	7.725526e-01
-9	6215	-9	0	A	T	0.026	-3.688376e-02	1.274897e-01	9.431705e-02	7.725526e-01
-9	6213	-9	0	A	T	0.026	-3.688376e-02	1.274897e-01	9.431705e-02	7.725526e-01
-9	6212	-9	0	A	T	0.029	-4.333388e-02	1.142809e-01	9.133486e-02	7.048263e-01
-9	6210	-9	0	A	T	0.026	-3.688376e-02	1.274897e-01	9.431705e-02	7.725526e-01
-9	6219	-9	0	A	T	0.026	-3.688376e-02	1.274897e-01	9.431705e-02	7.725526e-01
-9	6218	-9	0	A	T	0.026	-3.688376e-02	1.274897e-01	9.431705e-02	7.725526e-01
-9	1768	-9	0	A	T	0.471	3.976464e-02	7.537268e-02	8.002970e-02	5.981987e-01
-9	1762	-9	0	A	T	0.252	-6.652724e-03	3.852807e-02	8.605461e-02	8.630296e-01
-9	1763	-9	0	A	T	0.164	-6.574702e-02	3.467994e-02	1.014266e-01	5.897748e-02
-9	1760	-9	0	A	T	0.012	3.457781e-01	9.215264e-02	6.270760e-02	2.116677e-04
-9	1766	-9	0	A	T	0.443	3.760421e-02	5.320728e-02	7.223837e-02	4.802897e-01
-9	1767	-9	0	A	T	0.471	3.976464e-02	7.537268e-02	8.002970e-02	5.981987e-01
-9	11117	-9	0	A	T	0.024	-4.451228e-02	7.735103e-02	7.751516e-02	5.654277e-01
-9	2518	-9	0	A	T	0.033	-4.593408e-02	6.342426e-02	8.631116e-02	4.695052e-01
-9	47936	-9	0	A	T	0.010	-1.866247e-02	1.612653e-01	9.228991e-02	9.079504e-01
-9	47937	-9	0	A	T	0.010	-1.866247e-02	1.612653e-01	9.228991e-02	9.079504e-01
-9	47930	-9	0	A	T	0.010	-1.866247e-02	1.612653e-01	9.228991e-02	9.079504e-01
-9	47931	-9	0	A	T	0.010	-1.866247e-02	1.612653e-01	9.228991e-02	9.079504e-01
-9	47933	-9	0	A	T	0.010	-1.866247e-02	1.612653e-01	9.228991e-02	9.079504e-01
-9	15224	-9	0	A	T	0.021	-1.898966e-02	9.364488e-02	8.588009e-02	8.394462e-01
-9	3088	-9	0	A	T	0.015	-3.969462e-02	8.435947e-02	7.506563e-02	6.383220e-01
-9	15855	-9	0	A	T	0.019	-2.268845e-02	9.606598e-02	8.296620e-02	8.134630e-01
-9	15856	-9	0	A	T	0.015	-2.058101e-02	1.020048e-01	8.224919e-02	8.402417e-01
-9	15857	-9	0	A	T	0.015	-2.058101e-02	1.020048e-01	8.224919e-02	8.402417e-01
-9	15852	-9	0	A	T	0.027	-2.718580e-02	8.424727e-02	8.292525e-02	7.471621e-01
-9	15853	-9	0	A	T	0.027	-2.718580e-02	8.424727e-02	8.292525e-02	7.471621e-01
-9	15859	-9	0	A	T	0.015	-2.058101e-02	1.020048e-01	8.224919e-02	8.402417e-01
-9	238	-9	0	A	T	0.283	1.012148e-01	2.861176e-02	1.000000e-05	4.701289e-04
-9	239	-9	0	A	T	0.498	1.482964e-02	2.565705e-01	7.885680e-02	9.539482e-01
-9	237	-9	0	A	T	0.320	6.845001e-02	4.929386e-02	4.503073e-02	1.660166e-01
-9	230	-9	0	A	T	0.320	6.845001e-02	4.929386e-02	4.503073e-02	1.660166e-01
-9	231	-9	0	A	T	0.283	1.012148e-01	2.861176e-02	1.000000e-05	4.701289e-04
-9	232	-9	0	A	T	0.320	6.845001e-02	4.929386e-02	4.503073e-02	1.660166e-01
-9	233	-9	0	A	T	0.457	3.255747e-02	6.555713e-02	7.882740e-02	6.198280e-01
-9	2519	-9	0	A	T	0.010	-9.765223e-02	1.030509e-01	8.096690e-02	3.441163e-01
-9	3005	-9	0	A	T	0.014	-8.330607e-02	9.133573e-02	6.994417e-02	3.624808e-01
-9	3004	-9	0	A	T	0.014	-8.330607e-02	9.133573e-02	6.994417e-02	3.624808e-01
-9	3007	-9	0	A	T	0.014	-8.330607e-02	9.133573e-02	6.994417e-02	3.624808e-01
-9	3006	-9	0	A	T	0.014	-8.330607e-02	9.133573e-02	6.994417e-02	3.624808e-01
-9	3001	-9	0	A	T	0.014	-8.330607e-02	9.133573e-02	6.994417e-02	3.624808e-01
-9	3003	-9	0	A	T	0.014	-8.330607e-02	9.133573e-02	6.994417e-02	3.624808e-01
-9	3002	-9	0	A	T	0.015	-6.939879e-02	8.536644e-02	7.032374e-02	4.169127e-01
-9	3009	-9	0	A	T	0.014	-8.330607e-02	9.133573e-02	6.994417e-02	3.624808e-01
-9	3008	-9	0	A	T	0.014	-8.330607e-02	9.133573e-02	6.994417e-02	3.624808e-01
-9	6087	-9	0	A	T	0.026	-3.688376e-02	1.274897e-01	9.431705e-02	7.725526e-01
-9	6084	-9	0	A	T	0.026	-3.688376e-02	1.274897e-01	9.431705e-02	7.725526e-01
-9	6080	-9	0	A	T	0.029	-4.333388e-02	1.142809e-01	9.133486e-02	7.048263e-01
-9	6081	-9	0	A	T	0.029	-4.333388e-02	1.142809e-01	9.133486e-02	7.048263e-01
-9	15470	-9	0	A	T	0.010	-1.052254e-02	1.113291e-01	7.885231e-02	9.247634e-01
-9	8073	-9	0	A	T	0.012	-1.850329e-02	9.679608e-02	7.617173e-02	8.485360e-01
-9	8075	-9	0	A	T	0.012	-1.850329e-02	9.679608e-02	7.617173e-02	8.485360e-01
-9	8074	-9	0	A	T	0.014	-1.838768e-02	9.157232e-02	7.633234e-02	8.409960e-01
-9	8076	-9	0	A	T	0.012	-1.526471e-02	9.834024e-02	7.687569e-02	8.767531e-01
-9	695	-9	0	A	T	0.498	1.971097e-02	2.628189e-01	8.019993e-02	9.402678e-01
-9	13617	-9	0	A	T	0.058	-2.953902e-02	7.265151e-02	8.620924e-02	6.846126e-01
-9	13610	-9	0	A	T	0.057	-2.786164e-02	7.158793e-02	8.507765e-02	6.974178e-01
-9	5821	-9	0	A	T	0.029	-4.333388e-02	1.142809e-01	9.133486e-02	7.048263e-01
-9	5820	-9	0	A	T	0.012	-1.987651e-02	1.230619e-01	8.462890e-02	8.717992e-01
-9	5822	-9	0	A	T	0.012	-1.987651e-02	1.230619e-01	8.462890e-02	8.717992e-01
-9	5825	-9	0	A	T	0.029	-4.333388e-02	1.142809e-01	9.133486e-02	7.048263e-01
-9	5827	-9	0	A	T	0.029	-4.333388e-02	1.142809e-01	9.133486e-02	7.048263e-01
-9	5826	-9	0	A	T	0.029	-4.333388e-02	1.142809e-01	9.133486e-02	7.048263e-01
-9	5829	-9	0	A	T	0.026	-3.688376e-02	1.274897e-01	9.431705e-02	7.725526e-01
-9	5828	-9	0	A	T	0.026	-3.688376e-02	1.274897e-01	9.431705e-02	7.725526e-01
-9	5844	-9	0	A	T	0.026	-3.688376e-02	1.274897e-01	9.431705e-02	7.725526e-01
-9	5843	-9	0	A	T	0.029	-4.333388e-02	1.142809e-01	9.133486e-02	7.048263e-01
-9	6	-9	0	A	T	0.476	2.538807e-02	8.626018e-02	8.381891e-02	7.687242e-01
-9	1308	-9	0	A	T	0.498	1.971097e-02	2.628189e-01	8.019993e-02	9.402678e-01
-9	5960	-9	0	A	T	0.029	-4.333388e-02	1.142809e-01	9.133486e-02	7.048263e-01
-9	876	-9	0	A	T	0.289	9.837421e-02	2.876584e-02	1.000000e-05	7.165325e-04
-9	877	-9	0	A	T	0.315	7.365633e-02	4.748057e-02	3.952674e-02	1.219218e-01
-9	874	-9	0	A	T	0.283	1.012148e-01	2.861176e-02	1.000000e-05	4.701289e-04
-9	875	-9	0	A	T	0.288	9.907431e-02	2.872526e-02	1.000000e-05	6.460814e-04
-9	872	-9	0	A	T	0.462	3.125803e-02	6.970095e-02	8.026318e-02	6.541567e-01
-9	870	-9	0	A	T	0.317	7.205647e-02	4.817875e-02	4.134573e-02	1.358436e-01
-9	4592	-9	0	A	T	0.015	1.587738e-02	8.892234e-02	7.882386e-02	8.584131e-01
-9	4593	-9	0	A	T	0.015	1.587738e-02	8.892234e-02	7.882386e-02	8.584131e-01
-9	4590	-9	0	A	T	0.015	1.587738e-02	8.892234e-02	7.882386e-02	8.584131e-01
-9	4591	-9	0	A	T	0.015	1.587738e-02	8.892234e-02	7.882386e-02	8.584131e-01
-9	4596	-9	0	A	T	0.015	1.587738e-02	8.892234e-02	7.882386e-02	8.584131e-01
-9	4597	-9	0	A	T	0.015	1.587738e-02	8.892234e-02	7.882386e-02	8.584131e-01
-9	4598	-9	0	A	T	0.015	1.587738e-02	8.892234e-02	7.882386e-02	8.584131e-01
-9	4599	-9	0	A	T	0.015	1.587738e-02	8.892234e-02	7.882386e-02	8.584131e-01
-9	5965	-9	0	A	T	0.029	-4.333388e-02	1.142809e-01	9.133486e-02	7.048263e-01
-9	6907	-9	0	A	T	0.034	-3.658671e-02	8.392593e-02	8.636922e-02	6.632042e-01
-9	6906	-9	0	A	T	0.029	-3.191140e-02	8.988346e-02	8.713264e-02	7.228246e-01
-9	6905	-9	0	A	T	0.015	-2.236967e-02	9.251630e-02	7.752908e-02	8.091125e-01
-9	6904	-9	0	A	T	0.034	-3.658671e-02	8.392593e-02	8.636922e-02	6.632042e-01
-9	15433	-9	0	A	T	0.010	-1.052254e-02	1.113291e-01	7.885231e-02	9.247634e-01
-9	15430	-9	0	A	T	0.022	-1.406875e-02	9.191700e-02	8.520818e-02	8.784580e-01
-9	6900	-9	0	A	T	0.034	-3.658671e-02	8.392593e-02	8.636922e-02	6.632042e-01
-9	8135	-9	0	A	T	0.014	8.474478e-02	8.842468e-02	7.971905e-02	3.386675e-01
-9	5784	-9	0	A	T	0.026	-3.688376e-02	1.274897e-01	9.431705e-02	7.725526e-01
-9	5785	-9	0	A	T	0.026	-3.688376e-02	1.274897e-01	9.431705e-02	7.725526e-01
-9	5786	-9	0	A	T	0.017	-1.951684e-02	1.070590e-01	8.188201e-02	8.554748e-01
-9	5787	-9	0	A	T	0.024	-3.133140e-02	1.201110e-01	8.985804e-02	7.943905e-01
-9	5780	-9	0	A	T	0.026	-3.688376e-02	1.274897e-01	9.431705e-02	7.725526e-01
-9	5781	-9	0	A	T	0.019	-3.047085e-02	1.062521e-01	8.642073e-02	7.744865e-01
-9	5782	-9	0	A	T	0.019	-3.047085e-02	1.062521e-01	8.642073e-02	7.744865e-01
-9	5783	-9	0	A	T	0.031	-4.467392e-02	1.029306e-01	8.770685e-02	6.645967e-01
-9	5788	-9	0	A	T	0.024	-3.133140e-02	1.201110e-01	8.985804e-02	7.943905e-01
-9	5789	-9	0	A	T	0.029	-4.333388e-02	1.142809e-01	9.133486e-02	7.048263e-01
-9	8903	-9	0	A	T	0.012	6.579287e-02	9.394765e-02	7.401347e-02	4.842926e-01
-9	2825	-9	0	A	T	0.149	8.765018e-02	3.314740e-02	3.491831e-02	8.632865e-03
-9	2827	-9	0	A	T	0.014	-5.074604e-02	8.886912e-02	7.525904e-02	5.684284e-01
-9	1409	-9	0	A	T	0.498	1.971097e-02	2.628189e-01	8.019993e-02	9.402678e-01
-9	1408	-9	0	A	T	0.231	9.940305e-02	2.846263e-02	1.000000e-05	5.533018e-04
-9	1404	-9	0	A	T	0.498	1.971097e-02	2.628189e-01	8.019993e-02	9.402678e-01
-9	692	-9	0	A	T	0.318	7.057994e-02	4.908106e-02	4.355882e-02	1.515043e-01
-9	693	-9	0	A	T	0.231	9.940305e-02	2.846263e-02	1.000000e-05	5.533018e-04
-9	690	-9	0	A	T	0.474	2.624225e-02	8.442207e-02	8.401168e-02	7.561411e-01
-9	691	-9	0	A	T	0.279	1.026761e-01	2.854260e-02	1.000000e-05	3.779049e-04
-9	696	-9	0	A	T	0.318	7.057994e-02	4.908106e-02	4.355882e-02	1.515043e-01
-9	694	-9	0	A	T	0.471	2.766506e-02	7.949012e-02	8.303413e-02	7.280691e-01
-9	1541	-9	0	A	T	0.289	9.837508e-02	2.876602e-02	1.000000e-05	7.165109e-04
-9	710	-9	0	A	T	0.498	1.971097e-02	2.628189e-01	8.019993e-02	9.402678e-01
-9	1548	-9	0	A	T	0.474	2.624225e-02	8.442207e-02	8.401168e-02	7.561411e-01
-9	1549	-9	0	A	T	0.279	1.026761e-01	2.854260e-02	1.000000e-05	3.779049e-04
-9	2018	-9	0	A	T	0.038	-1.090261e-01	6.256175e-02	7.041876e-02	8.244689e-02
-9	13368	-9	0	A	T	0.027	1.603880e-01	6.341165e-02	4.264753e-02	1.195855e-02
-9	13369	-9	0	A	T	0.029	1.447293e-01	6.184508e-02	4.367119e-02	1.995192e-02
-9	13360	-9	0	A	T	0.027	1.603880e-01	6.341165e-02	4.264753e-02	1.195855e-02
-9	13361	-9	0	A	T	0.014	8.392958e-03	8.796925e-02	7.507731e-02	9.240568e-01
-9	13362	-9	0	A	T	0.029	1.447293e-01	6.184508e-02	4.367119e-02	1.995192e-02
-9	13363	-9	0	A	T	0.027	1.603880e-01	6.341165e-02	4.264753e-02	1.195855e-02
-9	13366	-9	0	A	T	0.027	1.603880e-01	6.341165e-02	4.264753e-02	1.195855e-02
-9	13367	-9	0	A	T	0.041	1.752399e-01	5.267419e-02	2.910793e-02	9.914926e-04
-9	5430	-9	0	A	T	0.031	-4.136211e-02	1.066433e-01	8.947115e-02	6.984080e-01
-9	5431	-9	0	A	T	0.026	-3.688376e-02	1.274897e-01	9.431705e-02	7.725526e-01
-9	5436	-9	0	A	T	0.026	-3.688376e-02	1.274897e-01	9.431705e-02	7.725526e-01
-9	5437	-9	0	A	T	0.024	-3.243160e-02	1.199875e-01	8.989955e-02	7.871282e-01
-9	356	-9	0	A	T	0.498	1.482964e-02	2.565705e-01	7.885680e-02	9.539482e-01
-9	355	-9	0	A	T	0.473	2.684189e-02	8.084005e-02	8.283008e-02	7.401011e-01
-9	354	-9	0	A	T	0.289	9.837508e-02	2.876602e-02	1.000000e-05	7.165109e-04
-9	353	-9	0	A	T	0.473	2.684189e-02	8.084005e-02	8.283008e-02	7.401011e-01
-9	350	-9	0	A	T	0.279	1.026761e-01	2.854260e-02	1.000000e-05	3.779049e-04
-9	359	-9	0	A	T	0.274	1.049233e-01	2.844839e-02	1.000000e-05	2.696007e-04
-9	358	-9	0	A	T	0.253	1.009707e-01	2.836254e-02	1.000000e-05	4.332119e-04
-9	2784	-9	0	A	T	0.014	-9.843641e-02	8.849520e-02	7.664442e-02	2.669149e-01
-9	2782	-9	0	A	T	0.014	-9.843641e-02	8.849520e-02	7.664442e-02	2.669149e-01
-9	9467	-9	0	A	T	0.041	1.312049e-02	5.976869e-02	8.240998e-02	8.263985e-01
-9	48153	-9	0	A	T	0.010	-1.866247e-02	1.612653e-01	9.228991e-02	9.079504e-01
-9	48150	-9	0	A	T	0.010	-1.866247e-02	1.612653e-01	9.228991e-02	9.079504e-01
-9	48155	-9	0	A	T	0.010	-1.866247e-02	1.612653e-01	9.228991e-02	9.079504e-01
-9	558	-9	0	A	T	0.334	4.870932e-02	4.352653e-02	5.161170e-02	2.640355e-01
-9	555	-9	0	A	T	0.238	9.549176e-02	2.845880e-02	1.000000e-05	8.979708e-04
-9	554	-9	0	A	T	0.497	7.527403e-02	1.780992e-01	7.937514e-02	6.728623e-01
-9	556	-9	0	A	T	0.498	1.971097e-02	2.628189e-01	8.019993e-02	9.402678e-01
-9	551	-9	0	A	T	0.498	1.971097e-02	2.628189e-01	8.019993e-02	9.402678e-01
-9	550	-9	0	A	T	0.272	1.056882e-01	2.841962e-02	1.000000e-05	2.402239e-04
-9	553	-9	0	A	T	0.464	3.792247e-02	7.005320e-02	8.051510e-02	5.886902e-01
-9	552	-9	0	A	T	0.277	1.034175e-01	2.850989e-02	1.000000e-05	3.381365e-04
-9	5531	-9	0	A	T	0.026	-3.688376e-02	1.274897e-01	9.431705e-02	7.725526e-01
-9	5536	-9	0	A	T	0.026	-3.688376e-02	1.274897e-01	9.431705e-02	7.725526e-01
-9	5535	-9	0	A	T	0.029	-4.333388e-02	1.142809e-01	9.133486e-02	7.048263e-01
-9	13449	-9	0	A	T	0.058	-2.953902e-02	7.265151e-02	8.620924e-02	6.846126e-01
-9	13444	-9	0	A	T	0.058	-2.953902e-02	7.265151e-02	8.620924e-02	6.846126e-01
-9	13446	-9	0	A	T	0.058	-2.953902e-02	7.265151e-02	8.620924e-02	6.846126e-01
-9	13441	-9	0	A	T	0.058	-2.953902e-02	7.265151e-02	8.620924e-02	6.846126e-01
-9	13440	-9	0	A	T	0.036	-2.081697e-02	8.196896e-02	8.758838e-02	7.997052e-01
-9	13442	-9	0	A	T	0.017	-2.566910e-02	8.588810e-02	7.688124e-02	7.652558e-01
-9	2428	-9	0	A	T	0.015	-1.045852e-01	8.894961e-02	7.976676e-02	2.406472e-01
-9	2422	-9	0	A	T	0.017	-1.086291e-01	8.573745e-02	8.204005e-02	2.061728e-01
-9	2423	-9	0	A	T	0.015	-1.045852e-01	8.894961e-02	7.976676e-02	2.406472e-01
-9	2424	-9	0	A	T	0.026	5.291386e-02	6.922766e-02	7.728041e-02	4.452828e-01
-9	1815	-9	0	A	T	0.156	6.969540e-02	3.488498e-02	5.837506e-02	4.666532e-02
-9	1816	-9	0	A	T	0.017	2.146105e-01	7.900647e-02	6.110965e-02	6.996715e-03
-9	1810	-9	0	A	T	0.012	3.457781e-01	9.215264e-02	6.270760e-02	2.116677e-04
-9	1811	-9	0	A	T	0.017	2.146105e-01	7.900647e-02	6.110965e-02	6.996715e-03
-9	1813	-9	0	A	T	0.012	3.457781e-01	9.215264e-02	6.270760e-02	2.116677e-04
-9	1819	-9	0	A	T	0.202	1.027844e-02	3.252632e-02	7.197848e-02	7.522270e-01
-9	5288	-9	0	A	T	0.031	-4.136211e-02	1.066433e-01	8.947115e-02	6.984080e-01
-9	5285	-9	0	A	T	0.031	-4.136211e-02	1.066433e-01	8.947115e-02	6.984080e-01
-9	5284	-9	0	A	T	0.031	-4.136211e-02	1.066433e-01	8.947115e-02	6.984080e-01
-9	5286	-9	0	A	T	0.031	-4.136211e-02	1.066433e-01	8.947115e-02	6.984080e-01
-9	7046	-9	0	A	T	0.034	-3.658671e-02	8.392593e-02	8.636922e-02	6.632042e-01
-9	7040	-9	0	A	T	0.065	-4.939643e-04	6.570628e-02	9.211053e-02	9.940069e-01
-9	7043	-9	0	A	T	0.034	-3.658671e-02	8.392593e-02	8.636922e-02	6.632042e-01
-9	7042	-9	0	A	T	0.065	-4.939643e-04	6.570628e-02	9.211053e-02	9.940069e-01
-9	12692	-9	0	A	T	0.017	-1.738502e-02	8.277840e-02	7.604407e-02	8.338005e-01
-9	1954	-9	0	A	T	0.012	-1.004858e-01	9.504464e-02	7.849549e-02	2.912782e-01
-9	1651	-9	0	A	T	0.498	1.971097e-02	2.628189e-01	8.019993e-02	9.402678e-01
-9	8475	-9	0	A	T	0.017	-1.985984e-02	1.063160e-01	8.157500e-02	8.519479e-01
-9	13511	-9	0	A	T	0.036	-2.081697e-02	8.196896e-02	8.758838e-02	7.997052e-01
-9	15638	-9	0	A	T	0.026	4.059394e-02	8.006771e-02	8.623896e-02	6.125435e-01
-9	15630	-9	0	A	T	0.010	-5.681947e-02	1.095098e-01	8.336414e-02	6.042591e-01
-9	15632	-9	0	A	T	0.010	-5.681947e-02	1.095098e-01	8.336414e-02	6.042591e-01
-9	15633	-9	0	A	T	0.010	-5.681947e-02	1.095098e-01	8.336414e-02	6.042591e-01
-9	15635	-9	0	A	T	0.026	4.059394e-02	8.006771e-02	8.623896e-02	6.125435e-01
-9	15637	-9	0	A	T	0.026	4.059394e-02	8.006771e-02	8.623896e-02	6.125435e-01
-9	9001	-9	0	A	T	0.026	-3.487397e-02	1.047258e-01	8.546080e-02	7.393728e-01
-9	4379	-9	0	A	T	0.010	-1.919574e-02	1.096904e-01	7.819063e-02	8.612024e-01
-9	4373	-9	0	A	T	0.012	-1.995767e-02	1.039918e-01	7.892589e-02	8.479425e-01
-9	4370	-9	0	A	T	0.082	2.707994e-03	4.742751e-02	8.328269e-02	9.545068e-01
-9	23351	-9	0	A	T	0.012	-3.003041e-02	9.433050e-02	7.488033e-02	7.504462e-01
-9	6186	-9	0	A	T	0.026	-3.688376e-02	1.274897e-01	9.431705e-02	7.725526e-01
-9	6398	-9	0	A	T	0.026	-3.688376e-02	1.274897e-01	9.431705e-02	7.725526e-01
-9	6399	-9	0	A	T	0.026	-3.688376e-02	1.274897e-01	9.431705e-02	7.725526e-01
-9	6393	-9	0	A	T	0.012	-1.987651e-02	1.230619e-01	8.462890e-02	8.717992e-01
-9	6391	-9	0	A	T	0.026	-3.688376e-02	1.274897e-01	9.431705e-02	7.725526e-01
-9	6396	-9	0	A	T	0.026	-3.688376e-02	1.274897e-01	9.431705e-02	7.725526e-01
-9	6397	-9	0	A	T	0.026	-3.688376e-02	1.274897e-01	9.431705e-02	7.725526e-01
-9	6394	-9	0	A	T	0.012	-1.987651e-02	1.230619e-01	8.462890e-02	8.717992e-01
-9	72	-9	0	A	T	0.289	9.837508e-02	2.876602e-02	1.000000e-05	7.165109e-04
-9	5124	-9	0	A	T	0.010	-1.817855e-02	1.236947e-01	8.171070e-02	8.832633e-01
-9	5125	-9	0	A	T	0.051	1.290199e-02	5.779693e-02	8.315895e-02	8.235139e-01
-9	5126	-9	0	A	T	0.027	-4.133135e-02	1.002301e-01	8.439620e-02	6.803769e-01
-9	5127	-9	0	A	T	0.010	-1.817855e-02	1.236947e-01	8.171070e-02	8.832633e-01
-9	5122	-9	0	A	T	0.029	-3.816288e-02	1.104963e-01	8.993002e-02	7.300614e-01
-9	5123	-9	0	A	T	0.010	-1.817855e-02	1.236947e-01	8.171070e-02	8.832633e-01
-9	6950	-9	0	A	T	0.034	-3.658671e-02	8.392593e-02	8.636922e-02	6.632042e-01
-9	6952	-9	0	A	T	0.034	-3.658671e-02	8.392593e-02	8.636922e-02	6.632042e-01
-9	6956	-9	0	A	T	0.014	-3.193924e-02	9.008431e-02	7.601125e-02	7.231857e-01
-9	6957	-9	0	A	T	0.033	2.681734e-02	6.227639e-02	8.209900e-02	6.670660e-01
-9	5918	-9	0	A	T	0.029	-4.333388e-02	1.142809e-01	9.133486e-02	7.048263e-01
-9	5917	-9	0	A	T	0.026	-3.688376e-02	1.274897e-01	9.431705e-02	7.725526e-01
-9	5910	-9	0	A	T	0.026	-3.688376e-02	1.274897e-01	9.431705e-02	7.725526e-01
-9	5913	-9	0	A	T	0.029	-4.333388e-02	1.142809e-01	9.133486e-02	7.048263e-01
-9	17225	-9	0	A	T	0.010	-4.729621e-02	1.063358e-01	8.020155e-02	6.568092e-01
-9	10792	-9	0	A	T	0.017	-2.417310e-02	9.050371e-02	7.922889e-02	7.895857e-01
-9	1704	-9	0	A	T	0.226	-1.331869e-02	3.368585e-02	8.950814e-02	6.928536e-01
-9	1706	-9	0	A	T	0.057	-4.092135e-02	4.545901e-02	7.937638e-02	3.687707e-01
-9	1707	-9	0	A	T	0.221	-4.184946e-02	4.226690e-02	1.013711e-01	3.229390e-01
-9	13707	-9	0	A	T	0.012	-1.287640e-02	1.014941e-01	7.771195e-02	8.991325e-01
-9	6869	-9	0	A	T	0.033	-3.407053e-02	8.227028e-02	8.433078e-02	6.790856e-01
-9	6864	-9	0	A	T	0.034	-3.658671e-02	8.392593e-02	8.636922e-02	6.632042e-01
-9	6865	-9	0	A	T	0.065	-4.939643e-04	6.570628e-02	9.211053e-02	9.940069e-01
-9	6867	-9	0	A	T	0.034	-3.658671e-02	8.392593e-02	8.636922e-02	6.632042e-01
-9	6863	-9	0	A	T	0.065	-4.939643e-04	6.570628e-02	9.211053e-02	9.940069e-01
-9	889	-9	0	A	T	0.279	1.026761e-01	2.854260e-02	1.000000e-05	3.779049e-04
-9	6059	-9	0	A	T	0.026	-3.688376e-02	1.274897e-01	9.431705e-02	7.725526e-01
-9	6055	-9	0	A	T	0.024	-3.135341e-02	1.113539e-01	8.674493e-02	7.784776e-01
-9	6051	-9	0	A	T	0.026	-3.688376e-02	1.274897e-01	9.431705e-02	7.725526e-01
-9	16128	-9	0	A	T	0.019	-2.248217e-02	9.131734e-02	8.025342e-02	8.057029e-01
-9	15989	-9	0	A	T	0.010	-1.053713e-02	1.115490e-01	7.891985e-02	9.248075e-01
-9	15986	-9	0	A	T	0.010	-1.053713e-02	1.115490e-01	7.891985e-02	9.248075e-01
-9	15987	-9	0	A	T	0.010	-1.053713e-02	1.115490e-01	7.891985e-02	9.248075e-01
-9	15985	-9	0	A	T	0.010	-1.053713e-02	1.115490e-01	7.891985e-02	9.248075e-01
-9	15982	-9	0	A	T	0.010	-1.053713e-02	1.115490e-01	7.891985e-02	9.248075e-01
-9	15983	-9	0	A	T	0.010	-1.053713e-02	1.115490e-01	7.891985e-02	9.248075e-01
-9	15980	-9	0	A	T	0.010	-1.053713e-02	1.115490e-01	7.891985e-02	9.248075e-01
-9	15981	-9	0	A	T	0.010	-1.053713e-02	1.115490e-01	7.891985e-02	9.248075e-01
-9	48377	-9	0	A	T	0.010	-1.866247e-02	1.612653e-01	9.228991e-02	9.079504e-01
-9	2358	-9	0	A	T	0.017	-1.086291e-01	8.573745e-02	8.204005e-02	2.061728e-01
-9	2352	-9	0	A	T	0.015	-1.045852e-01	8.894961e-02	7.976676e-02	2.406472e-01
-9	2351	-9	0	A	T	0.012	-4.714496e-02	9.350665e-02	7.544403e-02	6.145119e-01
-9	2354	-9	0	A	T	0.017	-1.086291e-01	8.573745e-02	8.204005e-02	2.061728e-01
-9	2355	-9	0	A	T	0.024	-5.100927e-02	6.746640e-02	7.276401e-02	4.502213e-01
-9	1537	-9	0	A	T	0.272	1.056882e-01	2.841962e-02	1.000000e-05	2.402239e-04
-9	1536	-9	0	A	T	0.389	5.269907e-02	5.273868e-02	6.304127e-02	3.185071e-01
-9	1535	-9	0	A	T	0.272	1.056882e-01	2.841962e-02	1.000000e-05	2.402239e-04
-9	15259	-9	0	A	T	0.012	-1.564808e-02	1.062389e-01	8.035372e-02	8.830043e-01
-9	2015	-9	0	A	T	0.034	-1.055497e-01	6.490830e-02	6.946248e-02	1.050069e-01
-9	15250	-9	0	A	T	0.029	-1.553690e-02	7.348844e-02	7.871369e-02	8.327084e-01
-9	15251	-9	0	A	T	0.021	-1.898966e-02	9.364488e-02	8.588009e-02	8.394462e-01
-9	15256	-9	0	A	T	0.039	-2.215116e-02	6.287223e-02	7.730401e-02	7.248540e-01
-9	15257	-9	0	A	T	0.027	-1.774896e-02	7.069039e-02	7.724096e-02	8.019299e-01
-9	4714	-9	0	A	T	0.015	1.587738e-02	8.892234e-02	7.882386e-02	8.584131e-01
-9	4715	-9	0	A	T	0.015	1.587738e-02	8.892234e-02	7.882386e-02	8.584131e-01
-9	4716	-9	0	A	T	0.019	1.060626e-01	8.202649e-02	7.749352e-02	1.970303e-01
-9	4710	-9	0	A	T	0.015	1.587738e-02	8.892234e-02	7.882386e-02	8.584131e-01
-9	4711	-9	0	A	T	0.015	1.587738e-02	8.892234e-02	7.882386e-02	8.584131e-01
-9	4713	-9	0	A	T	0.019	1.060626e-01	8.202649e-02	7.749352e-02	1.970303e-01
-9	4718	-9	0	A	T	0.019	1.060626e-01	8.202649e-02	7.749352e-02	1.970303e-01
-9	4719	-9	0	A	T	0.015	1.587738e-02	8.892234e-02	7.882386e-02	8.584131e-01
-9	933	-9	0	A	T	0.466	2.996066e-02	7.322333e-02	8.143252e-02	6.827182e-01
-9	932	-9	0	A	T	0.389	5.269907e-02	5.273868e-02	6.304127e-02	3.185071e-01
-9	931	-9	0	A	T	0.498	1.971097e-02	2.628189e-01	8.019993e-02	9.402678e-01
-9	937	-9	0	A	T	0.158	-5.102628e-02	3.723878e-02	1.034490e-01	1.716700e-01
-9	936	-9	0	A	T	0.493	-2.026862e-01	1.247345e-01	8.014638e-02	1.052615e-01
-9	935	-9	0	A	T	0.289	9.837508e-02	2.876602e-02	1.000000e-05	7.165109e-04
-9	934	-9	0	A	T	0.471	2.766506e-02	7.949012e-02	8.303413e-02	7.280691e-01
-9	1384	-9	0	A	T	0.276	1.041658e-01	2.847834e-02	1.000000e-05	3.021457e-04
-9	1386	-9	0	A	T	0.283	1.012148e-01	2.861176e-02	1.000000e-05	4.701289e-04
-9	1382	-9	0	A	T	0.435	3.429050e-02	5.281528e-02	7.440674e-02	5.166884e-01
-9	1383	-9	0	A	T	0.279	1.026761e-01	2.854260e-02	1.000000e-05	3.779049e-04
-9	4653	-9	0	A	T	0.015	1.587738e-02	8.892234e-02	7.882386e-02	8.584131e-01
-9	4652	-9	0	A	T	0.019	1.060626e-01	8.202649e-02	7.749352e-02	1.970303e-01
-9	4659	-9	0	A	T	0.019	1.060626e-01	8.202649e-02	7.749352e-02	1.970303e-01
-9	4658	-9	0	A	T	0.019	1.060626e-01	8.202649e-02	7.749352e-02	1.970303e-01
-9	108	-9	0	A	T	0.279	1.026761e-01	2.854260e-02	1.000000e-05	3.779049e-04
-9	109	-9	0	A	T	0.272	1.056882e-01	2.841962e-02	1.000000e-05	2.402239e-04
-9	102	-9	0	A	T	0.231	9.940305e-02	2.846263e-02	1.000000e-05	5.533018e-04
-9	100	-9	0	A	T	0.320	6.845001e-02	4.929386e-02	4.503073e-02	1.660166e-01
-9	106	-9	0	A	T	0.315	7.400540e-02	4.557424e-02	3.962856e-02	1.054958e-01
-9	107	-9	0	A	T	0.279	1.026761e-01	2.854260e-02	1.000000e-05	3.779049e-04
-9	104	-9	0	A	T	0.498	1.482964e-02	2.565705e-01	7.885680e-02	9.539482e-01
-9	105	-9	0	A	T	0.317	7.230378e-02	4.660120e-02	4.102708e-02	1.218621e-01
-9	14408	-9	0	A	T	0.012	8.122670e-02	9.334685e-02	7.553912e-02	3.849326e-01
-9	5629	-9	0	A	T	0.026	-3.688376e-02	1.274897e-01	9.431705e-02	7.725526e-01
-9	5628	-9	0	A	T	0.029	-4.333388e-02	1.142809e-01	9.133486e-02	7.048263e-01
-9	5627	-9	0	A	T	0.010	-1.805885e-02	1.260222e-01	8.273134e-02	8.861536e-01
-9	5626	-9	0	A	T	0.026	-3.688376e-02	1.274897e-01	9.431705e-02	7.725526e-01
-9	5625	-9	0	A	T	0.026	-3.688376e-02	1.274897e-01	9.431705e-02	7.725526e-01
-9	5623	-9	0	A	T	0.026	-3.688376e-02	1.274897e-01	9.431705e-02	7.725526e-01
-9	5622	-9	0	A	T	0.029	-4.333388e-02	1.142809e-01	9.133486e-02	7.048263e-01
-9	11576	-9	0	A	T	0.017	-2.057181e-02	8.948767e-02	7.727042e-02	8.183438e-01
-9	11575	-9	0	A	T	0.021	-2.955210e-02	7.983120e-02	7.583586e-02	7.115168e-01
-9	1142	-9	0	A	T	0.473	2.735975e-02	8.051301e-02	8.275506e-02	7.342397e-01
-9	1143	-9	0	A	T	0.497	2.700221e-02	1.854573e-01	7.965118e-02	8.843399e-01
-9	1141	-9	0	A	T	0.240	9.454051e-02	2.846080e-02	1.000000e-05	1.009055e-03
-9	1147	-9	0	A	T	0.389	5.269907e-02	5.273868e-02	6.304127e-02	3.185071e-01
-9	1145	-9	0	A	T	0.382	6.104128e-02	4.803013e-02	5.787205e-02	2.047843e-01
-9	1148	-9	0	A	T	0.092	-1.447994e-01	4.234322e-02	8.447307e-02	7.169606e-04
-9	1149	-9	0	A	T	0.318	7.057994e-02	4.908106e-02	4.355882e-02	1.515043e-01
-9	15374	-9	0	A	T	0.010	-1.052254e-02	1.113291e-01	7.885231e-02	9.247634e-01
-9	12828	-9	0	A	T	0.014	5.523011e-01	8.239751e-02	2.376460e-02	1.064334e-10
-9	12829	-9	0	A	T	0.014	5.523011e-01	8.239751e-02	2.376460e-02	1.064334e-10
-9	12824	-9	0	A	T	0.014	5.523011e-01	8.239751e-02	2.376460e-02	1.064334e-10
-9	12825	-9	0	A	T	0.015	4.826450e-01	7.884784e-02	2.318415e-02	3.007755e-09
-9	12826	-9	0	A	T	0.014	5.523011e-01	8.239751e-02	2.376460e-02	1.064334e-10
-9	12827	-9	0	A	T	0.014	5.523011e-01	8.239751e-02	2.376460e-02	1.064334e-10
-9	12820	-9	0	A	T	0.015	4.826450e-01	7.884784e-02	2.318415e-02	3.007755e-09
-9	12821	-9	0	A	T	0.014	5.523011e-01	8.239751e-02	2.376460e-02	1.064334e-10
-9	12822	-9	0	A	T	0.014	5.523011e-01	8.239751e-02	2.376460e-02	1.064334e-10
-9	12823	-9	0	A	T	0.014	5.523011e-01	8.239751e-02	2.376460e-02	1.064334e-10
-9	380	-9	0	A	T	0.488	2.642832e-02	9.513461e-02	7.586363e-02	7.813645e-01
-9	381	-9	0	A	T	0.283	1.012148e-01	2.861176e-02	1.000000e-05	4.701289e-04
-9	382	-9	0	A	T	0.498	1.482964e-02	2.565705e-01	7.885680e-02	9.539482e-01
-9	385	-9	0	A	T	0.231	9.940305e-02	2.846263e-02	1.000000e-05	5.533018e-04
-9	386	-9	0	A	T	0.497	1.427438e-02	1.778211e-01	7.732309e-02	9.360748e-01
-9	387	-9	0	A	T	0.279	1.026761e-01	2.854260e-02	1.000000e-05	3.779049e-04
-9	388	-9	0	A	T	0.214	1.657038e-04	4.455265e-02	8.681719e-02	9.970350e-01
-9	3759	-9	0	A	T	0.089	1.043974e-01	3.893627e-02	4.920255e-02	7.755156e-03
-9	3758	-9	0	A	T	0.089	1.043974e-01	3.893627e-02	4.920255e-02	7.755156e-03
-9	2197	-9	0	A	T	0.063	5.633732e-03	4.325918e-02	7.577580e-02	8.964731e-01
-9	2047	-9	0	A	T	0.041	-1.108768e-01	5.967907e-02	7.084659e-02	6.419897e-02
-9	4811	-9	0	A	T	0.038	4.749165e-02	5.522422e-02	7.463085e-02	3.905112e-01
-9	4810	-9	0	A	T	0.033	6.946568e-02	5.882082e-02	7.311476e-02	2.385819e-01
-9	2040	-9	0	A	T	0.038	-1.090261e-01	6.256175e-02	7.041876e-02	8.244689e-02
-9	2041	-9	0	A	T	0.036	-1.065825e-01	6.324503e-02	6.973047e-02	9.301979e-02
-9	2733	-9	0	A	T	0.014	-9.843641e-02	8.849520e-02	7.664442e-02	2.669149e-01
-9	2738	-9	0	A	T	0.014	-9.843641e-02	8.849520e-02	7.664442e-02	2.669149e-01
-9	2739	-9	0	A	T	0.014	-9.843641e-02	8.849520e-02	7.664442e-02	2.669149e-01
-9	2049	-9	0	A	T	0.038	-1.090261e-01	6.256175e-02	7.041876e-02	8.244689e-02
-9	6769	-9	0	A	T	0.029	-3.191140e-02	8.988346e-02	8.713264e-02	7.228246e-01
-9	6768	-9	0	A	T	0.029	-3.191140e-02	8.988346e-02	8.713264e-02	7.228246e-01
-9	6767	-9	0	A	T	0.029	-3.191140e-02	8.988346e-02	8.713264e-02	7.228246e-01
-9	6766	-9	0	A	T	0.029	-3.191140e-02	8.988346e-02	8.713264e-02	7.228246e-01
-9	6765	-9	0	A	T	0.065	-4.939643e-04	6.570628e-02	9.211053e-02	9.940069e-01
-9	6763	-9	0	A	T	0.029	-3.191140e-02	8.988346e-02	8.713264e-02	7.228246e-01
-9	6762	-9	0	A	T	0.029	-2.355934e-02	6.503925e-02	7.418446e-02	7.174420e-01
-9	6761	-9	0	A	T	0.038	3.024384e-02	5.790835e-02	8.445825e-02	6.018805e-01
-9	6760	-9	0	A	T	0.034	-3.658671e-02	8.392593e-02	8.636922e-02	6.632042e-01
-9	12595	-9	0	A	T	0.026	2.568140e-01	6.459587e-02	2.351398e-02	8.865628e-05
-9	13649	-9	0	A	T	0.057	-2.832764e-02	7.306604e-02	8.628541e-02	6.985231e-01
-9	13648	-9	0	A	T	0.036	-2.081697e-02	8.196896e-02	8.758838e-02	7.997052e-01
-9	9164	-9	0	A	T	0.010	-1.919283e-02	1.156412e-01	7.807790e-02	8.682971e-01
-9	48214	-9	0	A	T	0.010	-1.866247e-02	1.612653e-01	9.228991e-02	9.079504e-01
-9	48215	-9	0	A	T	0.010	-1.866247e-02	1.612653e-01	9.228991e-02	9.079504e-01
-9	48216	-9	0	A	T	0.010	-1.866247e-02	1.612653e-01	9.228991e-02	9.079504e-01
-9	48217	-9	0	A	T	0.010	-1.866247e-02	1.612653e-01	9.228991e-02	9.079504e-01
-9	48212	-9	0	A	T	0.010	-1.866247e-02	1.612653e-01	9.228991e-02	9.079504e-01
-9	48213	-9	0	A	T	0.010	-1.866247e-02	1.612653e-01	9.228991e-02	9.079504e-01
-9	48219	-9	0	A	T	0.010	-1.866247e-02	1.612653e-01	9.228991e-02	9.079504e-01
-9	784	-9	0	A	T	0.473	3.658696e-02	7.957724e-02	8.252767e-02	6.460282e-01
-9	785	-9	0	A	T	0.271	1.064609e-01	2.839199e-02	1.000000e-05	2.137319e-04
-9	786	-9	0	A	T	0.277	1.034171e-01	2.850978e-02	1.000000e-05	3.381377e-04
-9	787	-9	0	A	T	0.272	1.056873e-01	2.841933e-02	1.000000e-05	2.402174e-04
-9	780	-9	0	A	T	0.240	9.454051e-02	2.846080e-02	1.000000e-05	1.009055e-03
-9	781	-9	0	A	T	0.289	9.837508e-02	2.876602e-02	1.000000e-05	7.165109e-04
-9	782	-9	0	A	T	0.277	1.034175e-01	2.850989e-02	1.000000e-05	3.381366e-04
-9	783	-9	0	A	T	0.488	5.377470e-02	1.084094e-01	8.172026e-02	6.202464e-01
-9	789	-9	0	A	T	0.315	7.456519e-02	4.721362e-02	4.206233e-02	1.153538e-01
-9	15124	-9	0	A	T	0.012	-1.564808e-02	1.062389e-01	8.035372e-02	8.830043e-01
-9	15127	-9	0	A	T	0.022	-1.848833e-02	8.758519e-02	8.416313e-02	8.329656e-01
-9	15120	-9	0	A	T	0.010	-2.657312e-02	1.049213e-01	7.720498e-02	8.002412e-01
-9	48151	-9	0	A	T	0.010	-1.866247e-02	1.612653e-01	9.228991e-02	9.079504e-01
-9	48157	-9	0	A	T	0.010	-1.866247e-02	1.612653e-01	9.228991e-02	9.079504e-01
-9	48156	-9	0	A	T	0.010	-1.866247e-02	1.612653e-01	9.228991e-02	9.079504e-01
-9	6903	-9	0	A	T	0.034	-3.658671e-02	8.392593e-02	8.636922e-02	6.632042e-01
-9	6902	-9	0	A	T	0.034	-3.658671e-02	8.392593e-02	8.636922e-02	6.632042e-01
-9	6266	-9	0	A	T	0.026	-3.688376e-02	1.274897e-01	9.431705e-02	7.725526e-01
-9	6265	-9	0	A	T	0.029	-4.333388e-02	1.142809e-01	9.133486e-02	7.048263e-01
-9	6260	-9	0	A	T	0.029	-4.333388e-02	1.142809e-01	9.133486e-02	7.048263e-01
-9	6269	-9	0	A	T	0.027	-4.008368e-02	1.196572e-01	9.220477e-02	7.378765e-01
-9	1739	-9	0	A	T	0.012	3.457781e-01	9.215264e-02	6.270760e-02	2.116677e-04
-9	1738	-9	0	A	T	0.012	3.457781e-01	9.215264e-02	6.270760e-02	2.116677e-04
-9	1733	-9	0	A	T	0.012	3.457781e-01	9.215264e-02	6.270760e-02	2.116677e-04
-9	5233	-9	0	A	T	0.031	-4.136211e-02	1.066433e-01	8.947115e-02	6.984080e-01
-9	5234	-9	0	A	T	0.026	-3.688376e-02	1.274897e-01	9.431705e-02	7.725526e-01
-9	1737	-9	0	A	T	0.012	3.457781e-01	9.215264e-02	6.270760e-02	2.116677e-04
-9	5656	-9	0	A	T	0.029	-4.333388e-02	1.142809e-01	9.133486e-02	7.048263e-01
-9	2543	-9	0	A	T	0.027	-5.493050e-02	6.493996e-02	7.508966e-02	3.983249e-01
-9	2541	-9	0	A	T	0.031	2.162365e-02	6.609660e-02	7.943406e-02	7.437887e-01
-9	2546	-9	0	A	T	0.026	1.027729e-02	6.598047e-02	7.812929e-02	8.763285e-01
-9	2545	-9	0	A	T	0.026	1.027729e-02	6.598047e-02	7.812929e-02	8.763285e-01
-9	2544	-9	0	A	T	0.026	1.027729e-02	6.598047e-02	7.812929e-02	8.763285e-01
-9	2549	-9	0	A	T	0.010	-9.765223e-02	1.030509e-01	8.096690e-02	3.441163e-01
-9	902	-9	0	A	T	0.318	7.057994e-02	4.908106e-02	4.355882e-02	1.515043e-01
-9	900	-9	0	A	T	0.497	1.802145e-02	1.889885e-01	8.060263e-02	9.240968e-01
-9	901	-9	0	A	T	0.378	-1.608851e-02	3.575025e-02	8.271073e-02	6.530286e-01
-9	906	-9	0	A	T	0.231	9.940305e-02	2.846263e-02	1.000000e-05	5.533018e-04
-9	907	-9	0	A	T	0.318	7.057994e-02	4.908106e-02	4.355882e-02	1.515043e-01
-9	904	-9	0	A	T	0.283	1.012148e-01	2.861176e-02	1.000000e-05	4.701289e-04
-9	905	-9	0	A	T	0.231	9.940305e-02	2.846263e-02	1.000000e-05	5.533018e-04
-9	908	-9	0	A	T	0.495	2.322714e-02	1.520594e-01	7.898807e-02	8.787013e-01
-9	48398	-9	0	A	T	0.010	-1.866247e-02	1.612653e-01	9.228991e-02	9.079504e-01
-9	48391	-9	0	A	T	0.010	-1.866247e-02	1.612653e-01	9.228991e-02	9.079504e-01
-9	48390	-9	0	A	T	0.010	-1.866247e-02	1.612653e-01	9.228991e-02	9.079504e-01
-9	48393	-9	0	A	T	0.010	-1.866247e-02	1.612653e-01	9.228991e-02	9.079504e-01
-9	48395	-9	0	A	T	0.010	-1.866247e-02	1.612653e-01	9.228991e-02	9.079504e-01
-9	48394	-9	0	A	T	0.010	-1.866247e-02	1.612653e-01	9.228991e-02	9.079504e-01
-9	48396	-9	0	A	T	0.010	-1.866247e-02	1.612653e-01	9.228991e-02	9.079504e-01
-9	6411	-9	0	A	T	0.012	-1.987651e-02	1.230619e-01	8.462890e-02	8.717992e-01
-9	24	-9	0	A	T	0.272	1.056882e-01	2.841962e-02	1.000000e-05	2.402239e-04
-9	25	-9	0	A	T	0.283	1.012148e-01	2.861176e-02	1.000000e-05	4.701289e-04
-9	26	-9	0	A	T	0.476	2.538807e-02	8.626018e-02	8.381891e-02	7.687242e-01
-9	27	-9	0	A	T	0.283	1.012148e-01	2.861176e-02	1.000000e-05	4.701289e-04
-9	20	-9	0	A	T	0.495	1.476949e-02	1.458338e-01	7.722500e-02	9.194012e-01
-9	21	-9	0	A	T	0.281	1.019416e-01	2.857647e-02	1.000000e-05	4.217824e-04
-9	22	-9	0	A	T	0.014	-1.012696e-01	8.789999e-02	7.883851e-02	2.502286e-01
-9	28	-9	0	A	T	0.231	9.940305e-02	2.846263e-02	1.000000e-05	5.533018e-04
-9	29	-9	0	A	T	0.283	1.012148e-01	2.861176e-02	1.000000e-05	4.701289e-04
-9	15689	-9	0	A	T	0.012	-5.570229e-02	1.023116e-01	8.358282e-02	5.865588e-01
-9	210	-9	0	A	T	0.493	5.736461e-02	1.247976e-01	7.660047e-02	6.461038e-01
-9	15680	-9	0	A	T	0.015	8.811468e-02	9.327850e-02	8.194369e-02	3.456286e-01
-9	15685	-9	0	A	T	0.026	4.059394e-02	8.006771e-02	8.623896e-02	6.125435e-01
-9	15684	-9	0	A	T	0.010	-5.681947e-02	1.095098e-01	8.336414e-02	6.042591e-01
-9	6553	-9	0	A	T	0.029	-4.333388e-02	1.142809e-01	9.133486e-02	7.048263e-01
-9	218	-9	0	A	T	0.493	5.736461e-02	1.247976e-01	7.660047e-02	6.461038e-01
-9	219	-9	0	A	T	0.493	5.736461e-02	1.247976e-01	7.660047e-02	6.461038e-01
-9	17441	-9	0	A	T	0.014	1.090559e-01	9.647272e-02	8.449422e-02	2.592281e-01
-9	1616	-9	0	A	T	0.283	1.012148e-01	2.861176e-02	1.000000e-05	4.701289e-04
-9	5197	-9	0	A	T	0.026	-3.688376e-02	1.274897e-01	9.431705e-02	7.725526e-01
-9	5196	-9	0	A	T	0.026	-3.688376e-02	1.274897e-01	9.431705e-02	7.725526e-01
-9	1613	-9	0	A	T	0.318	7.057994e-02	4.908106e-02	4.355882e-02	1.515043e-01
-9	5193	-9	0	A	T	0.026	-3.688376e-02	1.274897e-01	9.431705e-02	7.725526e-01
-9	5192	-9	0	A	T	0.031	-4.136211e-02	1.066433e-01	8.947115e-02	6.984080e-01
-9	1678	-9	0	A	T	0.012	3.457781e-01	9.215264e-02	6.270760e-02	2.116677e-04
-9	1674	-9	0	A	T	0.075	4.959889e-02	4.193953e-02	5.970927e-02	2.379250e-01
-9	1675	-9	0	A	T	0.200	-5.264892e-03	3.799744e-02	8.733012e-02	8.898947e-01
-9	1672	-9	0	A	T	0.012	3.457781e-01	9.215264e-02	6.270760e-02	2.116677e-04
-9	10921	-9	0	A	T	0.015	6.631591e-02	8.596715e-02	7.713347e-02	4.410921e-01
-9	10920	-9	0	A	T	0.014	7.740133e-02	9.142195e-02	7.662348e-02	3.978949e-01
-9	5446	-9	0	A	T	0.026	-3.688376e-02	1.274897e-01	9.431705e-02	7.725526e-01
-9	628	-9	0	A	T	0.498	1.971097e-02	2.628189e-01	8.019993e-02	9.402678e-01
-9	443	-9	0	A	T	0.498	1.482964e-02	2.565705e-01	7.885680e-02	9.539482e-01
-9	442	-9	0	A	T	0.231	9.940305e-02	2.846263e-02	1.000000e-05	5.533018e-04
-9	441	-9	0	A	T	0.320	6.845001e-02	4.929386e-02	4.503073e-02	1.660166e-01
-9	440	-9	0	A	T	0.476	2.538807e-02	8.626018e-02	8.381891e-02	7.687242e-01
-9	445	-9	0	A	T	0.498	1.482964e-02	2.565705e-01	7.885680e-02	9.539482e-01
-9	444	-9	0	A	T	0.231	9.940305e-02	2.846263e-02	1.000000e-05	5.533018e-04
-9	4464	-9	0	A	T	0.022	-2.483336e-02	8.792908e-02	8.345534e-02	7.778192e-01
-9	4460	-9	0	A	T	0.012	-1.995767e-02	1.039918e-01	7.892589e-02	8.479425e-01
-9	5890	-9	0	A	T	0.019	-2.181168e-02	1.071113e-01	8.326522e-02	8.387810e-01
-9	5891	-9	0	A	T	0.027	-4.008368e-02	1.196572e-01	9.220477e-02	7.378765e-01
-9	5892	-9	0	A	T	0.012	-1.987651e-02	1.230619e-01	8.462890e-02	8.717992e-01
-9	5894	-9	0	A	T	0.026	-3.688376e-02	1.274897e-01	9.431705e-02	7.725526e-01
-9	5896	-9	0	A	T	0.012	-1.987651e-02	1.230619e-01	8.462890e-02	8.717992e-01
-9	5897	-9	0	A	T	0.029	-4.333388e-02	1.142809e-01	9.133486e-02	7.048263e-01
-9	13144	-9	0	A	T	0.034	2.314874e-01	5.675177e-02	1.829952e-02	5.850942e-05
-9	1359	-9	0	A	T	0.295	-1.019562e-03	3.901724e-02	8.328227e-02	9.791708e-01
-9	1353	-9	0	A	T	0.354	2.367692e-02	3.832474e-02	6.929205e-02	5.371938e-01
-9	1352	-9	0	A	T	0.404	1.229425e-02	3.957173e-02	7.673234e-02	7.562652e-01
-9	1351	-9	0	A	T	0.014	-1.012696e-01	8.789999e-02	7.883851e-02	2.502286e-01
-9	1350	-9	0	A	T	0.498	1.971097e-02	2.628189e-01	8.019993e-02	9.402678e-01
-9	1357	-9	0	A	T	0.021	-4.827660e-02	7.266582e-02	7.233723e-02	5.069848e-01
-9	1356	-9	0	A	T	0.077	-9.446189e-03	4.207004e-02	7.908125e-02	8.224993e-01
-9	1355	-9	0	A	T	0.308	-2.737923e-02	3.720255e-02	9.827188e-02	4.623558e-01
-9	1354	-9	0	A	T	0.283	7.004443e-02	3.973229e-02	3.148149e-02	7.896898e-02
-9	22450	-9	0	A	T	0.027	-2.367587e-02	6.404872e-02	7.966556e-02	7.119100e-01
-9	1117	-9	0	A	T	0.498	1.971097e-02	2.628189e-01	8.019993e-02	9.402678e-01
-9	1116	-9	0	A	T	0.283	1.012148e-01	2.861176e-02	1.000000e-05	4.701289e-04
-9	1119	-9	0	A	T	0.318	7.057994e-02	4.908106e-02	4.355882e-02	1.515043e-01
-9	1118	-9	0	A	T	0.318	7.057994e-02	4.908106e-02	4.355882e-02	1.515043e-01
-9	48199	-9	0	A	T	0.010	-1.866247e-02	1.612653e-01	9.228991e-02	9.079504e-01
-9	48198	-9	0	A	T	0.010	-1.866247e-02	1.612653e-01	9.228991e-02	9.079504e-01
-9	2205	-9	0	A	T	0.170	8.723503e-02	3.212314e-02	1.064468e-02	7.011600e-03
-9	2206	-9	0	A	T	0.158	7.430723e-02	3.364723e-02	1.845862e-02	2.799715e-02
-9	46	-9	0	A	T	0.320	6.845001e-02	4.929386e-02	4.503073e-02	1.660166e-01
-9	42	-9	0	A	T	0.283	1.012148e-01	2.861176e-02	1.000000e-05	4.701289e-04
-9	43	-9	0	A	T	0.279	1.026761e-01	2.854260e-02	1.000000e-05	3.779049e-04
-9	40	-9	0	A	T	0.358	-8.731298e-02	3.570193e-02	1.259574e-01	1.505530e-02
-9	41	-9	0	A	T	0.498	1.482964e-02	2.565705e-01	7.885680e-02	9.539482e-01
-9	6150	-9	0	A	T	0.031	-5.478414e-02	9.662103e-02	8.370633e-02	5.711527e-01
-9	6151	-9	0	A	T	0.026	-3.688376e-02	1.274897e-01	9.431705e-02	7.725526e-01
-9	6152	-9	0	A	T	0.026	-3.688376e-02	1.274897e-01	9.431705e-02	7.725526e-01
-9	6154	-9	0	A	T	0.029	-4.333388e-02	1.142809e-01	9.133486e-02	7.048263e-01
-9	6155	-9	0	A	T	0.026	-3.688376e-02	1.274897e-01	9.431705e-02	7.725526e-01
-9	6156	-9	0	A	T	0.026	-3.688376e-02	1.274897e-01	9.431705e-02	7.725526e-01
-9	6157	-9	0	A	T	0.029	-4.333388e-02	1.142809e-01	9.133486e-02	7.048263e-01
-9	6975	-9	0	A	T	0.031	-3.350392e-02	8.752275e-02	8.667512e-02	7.021467e-01
-9	6971	-9	0	A	T	0.024	-2.706593e-02	8.334838e-02	8.006677e-02	7.456176e-01
-9	6979	-9	0	A	T	0.065	-4.939643e-04	6.570628e-02	9.211053e-02	9.940069e-01
-9	48123	-9	0	A	T	0.010	-1.866247e-02	1.612653e-01	9.228991e-02	9.079504e-01
-9	48120	-9	0	A	T	0.010	-1.866247e-02	1.612653e-01	9.228991e-02	9.079504e-01
-9	9339	-9	0	A	T	0.051	-3.197417e-02	5.388024e-02	7.258484e-02	5.533558e-01
-9	13262	-9	0	A	T	0.045	1.544511e-01	5.117191e-02	3.039392e-02	2.767969e-03
-9	2876	-9	0	A	T	0.336	6.587290e-02	3.135010e-02	7.216419e-02	3.648610e-02
-9	6848	-9	0	A	T	0.065	-4.939643e-04	6.570628e-02	9.211053e-02	9.940069e-01
-9	25604	-9	0	A	T	0.014	2.214167e-01	1.227851e-01	1.269691e-01	7.238101e-02
-9	4835	-9	0	A	T	0.017	-3.376422e-02	8.075988e-02	7.433800e-02	6.761969e-01
-9	4836	-9	0	A	T	0.041	-4.474531e-02	5.445172e-02	7.300624e-02	4.118983e-01
-9	21333	-9	0	A	T	0.058	6.548907e-02	4.629864e-02	7.839623e-02	1.582902e-01
-9	6699	-9	0	A	T	0.132	-2.486123e-02	5.234682e-02	7.778868e-02	6.351922e-01
-9	6693	-9	0	A	T	0.034	-3.658671e-02	8.392593e-02	8.636922e-02	6.632042e-01
-9	6691	-9	0	A	T	0.017	-3.738139e-02	8.113735e-02	7.568732e-02	6.453467e-01
-9	6690	-9	0	A	T	0.014	-3.188813e-02	9.068013e-02	7.638447e-02	7.253523e-01
-9	6697	-9	0	A	T	0.065	-4.939643e-04	6.570628e-02	9.211053e-02	9.940069e-01
-9	6696	-9	0	A	T	0.034	-3.658671e-02	8.392593e-02	8.636922e-02	6.632042e-01
-9	6694	-9	0	A	T	0.034	-3.658671e-02	8.392593e-02	8.636922e-02	6.632042e-01
-9	5961	-9	0	A	T	0.029	-4.333388e-02	1.142809e-01	9.133486e-02	7.048263e-01
-9	1403	-9	0	A	T	0.240	9.454051e-02	2.846080e-02	1.000000e-05	1.009055e-03
-9	428	-9	0	A	T	0.488	1.722311e-02	1.016568e-01	7.815817e-02	8.655813e-01
-9	5461	-9	0	A	T	0.031	-4.136211e-02	1.066433e-01	8.947115e-02	6.984080e-01
-9	5460	-9	0	A	T	0.026	-3.688376e-02	1.274897e-01	9.431705e-02	7.725526e-01
-9	5462	-9	0	A	T	0.026	-3.688376e-02	1.274897e-01	9.431705e-02	7.725526e-01
-9	5464	-9	0	A	T	0.026	-3.688376e-02	1.274897e-01	9.431705e-02	7.725526e-01
-9	5467	-9	0	A	T	0.026	-3.688376e-02	1.274897e-01	9.431705e-02	7.725526e-01
-9	5469	-9	0	A	T	0.026	-3.688376e-02	1.274897e-01	9.431705e-02	7.725526e-01
-9	14212	-9	0	A	T	0.014	9.987377e-02	9.174927e-02	8.178320e-02	2.772557e-01
-9	427	-9	0	A	T	0.349	7.157136e-02	4.166141e-02	3.443694e-02	8.687692e-02
-9	426	-9	0	A	T	0.351	7.684992e-02	4.175297e-02	5.010388e-02	6.670388e-02
-9	5964	-9	0	A	T	0.026	-3.688376e-02	1.274897e-01	9.431705e-02	7.725526e-01
-9	48100	-9	0	A	T	0.010	-1.866247e-02	1.612653e-01	9.228991e-02	9.079504e-01
-9	48101	-9	0	A	T	0.010	-1.866247e-02	1.612653e-01	9.228991e-02	9.079504e-01
-9	48102	-9	0	A	T	0.010	-1.866247e-02	1.612653e-01	9.228991e-02	9.079504e-01
-9	48103	-9	0	A	T	0.010	-1.866247e-02	1.612653e-01	9.228991e-02	9.079504e-01
-9	48104	-9	0	A	T	0.010	-1.866247e-02	1.612653e-01	9.228991e-02	9.079504e-01
-9	48105	-9	0	A	T	0.010	-1.866247e-02	1.612653e-01	9.228991e-02	9.079504e-01
-9	48106	-9	0	A	T	0.010	-1.866247e-02	1.612653e-01	9.228991e-02	9.079504e-01
-9	48107	-9	0	A	T	0.010	-1.866247e-02	1.612653e-01	9.228991e-02	9.079504e-01
-9	48108	-9	0	A	T	0.010	-1.866247e-02	1.612653e-01	9.228991e-02	9.079504e-01
-9	48109	-9	0	A	T	0.010	-1.866247e-02	1.612653e-01	9.228991e-02	9.079504e-01
-9	5967	-9	0	A	T	0.029	-4.333388e-02	1.142809e-01	9.133486e-02	7.048263e-01
-9	6844	-9	0	A	T	0.034	-3.658671e-02	8.392593e-02	8.636922e-02	6.632042e-01
-9	2141	-9	0	A	T	0.039	-2.118858e-03	5.977801e-02	8.029943e-02	9.717489e-01
-9	2140	-9	0	A	T	0.038	4.287622e-03	6.149294e-02	8.207727e-02	9.444603e-01
-9	6821	-9	0	A	T	0.065	-4.939643e-04	6.570628e-02	9.211053e-02	9.940069e-01
-9	15732	-9	0	A	T	0.012	-5.570229e-02	1.023116e-01	8.358282e-02	5.865588e-01
-9	495	-9	0	A	T	0.318	7.057994e-02	4.908106e-02	4.355882e-02	1.515043e-01
-9	15735	-9	0	A	T	0.010	-5.681947e-02	1.095098e-01	8.336414e-02	6.042591e-01
-9	6825	-9	0	A	T	0.050	2.652812e-02	6.487002e-02	9.448384e-02	6.828835e-01
-9	15737	-9	0	A	T	0.026	4.059394e-02	8.006771e-02	8.623896e-02	6.125435e-01
-9	15739	-9	0	A	T	0.010	-5.681947e-02	1.095098e-01	8.336414e-02	6.042591e-01
-9	15738	-9	0	A	T	0.026	4.059394e-02	8.006771e-02	8.623896e-02	6.125435e-01
-9	60	-9	0	A	T	0.281	1.019415e-01	2.857643e-02	1.000000e-05	4.217799e-04
-9	61	-9	0	A	T	0.231	9.940305e-02	2.846263e-02	1.000000e-05	5.533018e-04
-9	62	-9	0	A	T	0.259	9.839240e-02	2.840854e-02	1.000000e-05	6.136695e-04
-9	63	-9	0	A	T	0.267	1.080314e-01	2.834045e-02	1.000000e-05	1.684336e-04
-9	64	-9	0	A	T	0.269	1.072413e-01	2.836542e-02	1.000000e-05	1.898784e-04
-9	65	-9	0	A	T	0.360	-4.196753e-02	3.561015e-02	9.218029e-02	2.395526e-01
-9	66	-9	0	A	T	0.134	3.966791e-03	3.821290e-02	7.794038e-02	9.173937e-01
-9	67	-9	0	A	T	0.281	1.019375e-01	2.857516e-02	1.000000e-05	4.217547e-04
-9	68	-9	0	A	T	0.274	1.049188e-01	2.844710e-02	1.000000e-05	2.695907e-04
-9	69	-9	0	A	T	0.284	1.004906e-01	2.864698e-02	1.000000e-05	5.233105e-04
-9	6521	-9	0	A	T	0.026	-3.688376e-02	1.274897e-01	9.431705e-02	7.725526e-01
-9	6520	-9	0	A	T	0.026	-3.688376e-02	1.274897e-01	9.431705e-02	7.725526e-01
-9	6523	-9	0	A	T	0.029	-4.333388e-02	1.142809e-01	9.133486e-02	7.048263e-01
-9	6522	-9	0	A	T	0.026	-3.688376e-02	1.274897e-01	9.431705e-02	7.725526e-01
-9	6525	-9	0	A	T	0.026	-3.688376e-02	1.274897e-01	9.431705e-02	7.725526e-01
-9	6524	-9	0	A	T	0.010	-2.062129e-02	1.191116e-01	8.046618e-02	8.626734e-01
-9	6527	-9	0	A	T	0.029	-4.333388e-02	1.142809e-01	9.133486e-02	7.048263e-01
-9	6526	-9	0	A	T	0.029	-4.333388e-02	1.142809e-01	9.133486e-02	7.048263e-01
-9	6529	-9	0	A	T	0.027	-4.008368e-02	1.196572e-01	9.220477e-02	7.378765e-01
-9	13417	-9	0	A	T	0.058	-2.953902e-02	7.265151e-02	8.620924e-02	6.846126e-01
-9	13415	-9	0	A	T	0.058	-2.953902e-02	7.265151e-02	8.620924e-02	6.846126e-01
-9	13418	-9	0	A	T	0.034	-1.969424e-02	8.283574e-02	8.728858e-02	8.122424e-01
-9	7370	-9	0	A	T	0.021	-1.187336e-01	7.350063e-02	9.772836e-02	1.073094e-01
-9	15439	-9	0	A	T	0.010	-1.052254e-02	1.113291e-01	7.885231e-02	9.247634e-01
-9	1025	-9	0	A	T	0.318	7.057994e-02	4.908106e-02	4.355882e-02	1.515043e-01
-9	1024	-9	0	A	T	0.231	9.940305e-02	2.846263e-02	1.000000e-05	5.533018e-04
-9	1027	-9	0	A	T	0.498	1.971097e-02	2.628189e-01	8.019993e-02	9.402678e-01
-9	5347	-9	0	A	T	0.031	-4.136211e-02	1.066433e-01	8.947115e-02	6.984080e-01
-9	5340	-9	0	A	T	0.031	-4.136211e-02	1.066433e-01	8.947115e-02	6.984080e-01
-9	5341	-9	0	A	T	0.029	-3.816288e-02	1.104963e-01	8.993002e-02	7.300614e-01
-9	1022	-9	0	A	T	0.279	1.026761e-01	2.854260e-02	1.000000e-05	3.779049e-04
-9	1029	-9	0	A	T	0.272	1.056882e-01	2.841962e-02	1.000000e-05	2.402239e-04
-9	1028	-9	0	A	T	0.272	1.056882e-01	2.841962e-02	1.000000e-05	2.402239e-04
-9	11074	-9	0	A	T	0.010	-9.928375e-02	1.003011e-01	7.887259e-02	3.230690e-01
-9	6082	-9	0	A	T	0.029	-4.333388e-02	1.142809e-01	9.133486e-02	7.048263e-01
-9	12525	-9	0	A	T	0.046	1.970576e-01	4.987433e-02	1.454014e-02	9.776967e-05
-9	12524	-9	0	A	T	0.045	2.077544e-01	5.057303e-02	1.435327e-02	5.197060e-05
-9	12527	-9	0	A	T	0.045	2.077544e-01	5.057303e-02	1.435327e-02	5.197060e-05
-9	12526	-9	0	A	T	0.045	2.077544e-01	5.057303e-02	1.435327e-02	5.197060e-05
-9	12521	-9	0	A	T	0.045	2.077544e-01	5.057303e-02	1.435327e-02	5.197060e-05
-9	12520	-9	0	A	T	0.046	1.970576e-01	4.987433e-02	1.454014e-02	9.776967e-05
-9	12523	-9	0	A	T	0.045	2.077544e-01	5.057303e-02	1.435327e-02	5.197060e-05
-9	12522	-9	0	A	T	0.045	2.077544e-01	5.057303e-02	1.435327e-02	5.197060e-05
-9	12529	-9	0	A	T	0.045	2.077544e-01	5.057303e-02	1.435327e-02	5.197060e-05
-9	12528	-9	0	A	T	0.045	2.077544e-01	5.057303e-02	1.435327e-02	5.197060e-05
-9	775	-9	0	A	T	0.421	-1.177872e-02	4.347351e-02	8.258759e-02	7.866298e-01
-9	774	-9	0	A	T	0.488	5.324775e-02	1.012656e-01	7.747772e-02	5.994133e-01
-9	777	-9	0	A	T	0.272	1.056882e-01	2.841962e-02	1.000000e-05	2.402239e-04
-9	776	-9	0	A	T	0.384	-1.207807e-02	3.803643e-02	8.536692e-02	7.510628e-01
-9	771	-9	0	A	T	0.308	9.106043e-02	2.930812e-02	1.000000e-05	2.077280e-03
-9	770	-9	0	A	T	0.498	1.971097e-02	2.628189e-01	8.019993e-02	9.402678e-01
[truncated: 3,473 more rows]
