# Supplementary material for: GWAS for quantitative resistance phenotypes in Mycobacterium tuberculosis reveals resistance genes and regulatory regions
Source: Nat Commun. 2019 May 13;10:2128. doi: 10.1038/s41467-019-10110-6 (PMC6513847; doi:10.1038/s41467-019-10110-6)
Supplement: Supplementary file 12 — Source Data [file 41467_2019_10110_MOESM12_ESM.zip › 9-Source Data Folder/site_amk_valid.assoc.txt]

chr	rs	ps	n_miss	allele1	allele0	af	l_mle	p_lrt
-9	5989	-9	0	A	T	0.026	7.304065e-02	7.345471e-01
-9	5982	-9	0	A	T	0.026	7.309168e-02	7.327403e-01
-9	5983	-9	0	A	T	0.024	7.362560e-02	7.554417e-01
-9	5980	-9	0	A	T	0.024	7.362560e-02	7.554417e-01
-9	5981	-9	0	A	T	0.024	7.362560e-02	7.554417e-01
-9	5987	-9	0	A	T	0.012	7.552968e-02	7.697798e-01
-9	5984	-9	0	A	T	0.031	7.188982e-02	6.792246e-01
-9	270	-9	0	A	T	0.240	1.000000e-05	4.623135e-02
-9	271	-9	0	A	T	0.283	1.000000e-05	2.007826e-02
-9	272	-9	0	A	T	0.283	1.000000e-05	2.007826e-02
-9	273	-9	0	A	T	0.467	7.172701e-02	6.791451e-01
-9	274	-9	0	A	T	0.473	7.277934e-02	7.238198e-01
-9	275	-9	0	A	T	0.283	1.000000e-05	2.007826e-02
-9	276	-9	0	A	T	0.498	7.717634e-02	9.528220e-01
-9	277	-9	0	A	T	0.320	1.782181e-02	1.774945e-01
-9	278	-9	0	A	T	0.320	1.782181e-02	1.774945e-01
-9	279	-9	0	A	T	0.289	1.000000e-05	3.171816e-02
-9	6819	-9	0	A	T	0.041	7.089691e-02	5.704070e-01
-9	6818	-9	0	A	T	0.065	7.687986e-02	9.677193e-01
-9	6811	-9	0	A	T	0.029	7.281082e-02	7.010006e-01
-9	6810	-9	0	A	T	0.065	7.687986e-02	9.677193e-01
-9	6813	-9	0	A	T	0.065	7.687986e-02	9.677193e-01
-9	6812	-9	0	A	T	0.029	7.281082e-02	7.010006e-01
-9	6815	-9	0	A	T	0.029	7.281082e-02	7.010006e-01
-9	6814	-9	0	A	T	0.029	7.281082e-02	7.010006e-01
-9	6817	-9	0	A	T	0.065	7.687986e-02	9.677193e-01
-9	6816	-9	0	A	T	0.065	7.687986e-02	9.677193e-01
-9	6935	-9	0	A	T	0.065	7.687986e-02	9.677193e-01
-9	1679	-9	0	A	T	0.115	8.616275e-02	6.402086e-01
-9	1671	-9	0	A	T	0.012	6.314910e-02	2.044672e-04
-9	16002	-9	0	A	T	0.010	7.673914e-02	9.224763e-01
-9	16000	-9	0	A	T	0.012	7.644539e-02	8.803949e-01
-9	5869	-9	0	A	T	0.026	7.297686e-02	7.364570e-01
-9	5868	-9	0	A	T	0.026	7.297686e-02	7.364570e-01
-9	16004	-9	0	A	T	0.010	7.673914e-02	9.224763e-01
-9	16005	-9	0	A	T	0.010	7.673914e-02	9.224763e-01
-9	5865	-9	0	A	T	0.026	7.297686e-02	7.364570e-01
-9	5864	-9	0	A	T	0.029	7.222346e-02	6.754515e-01
-9	5867	-9	0	A	T	0.029	7.222346e-02	6.754515e-01
-9	5866	-9	0	A	T	0.029	7.222346e-02	6.754515e-01
-9	5861	-9	0	A	T	0.026	7.297686e-02	7.364570e-01
-9	5860	-9	0	A	T	0.026	7.297686e-02	7.364570e-01
-9	5863	-9	0	A	T	0.026	7.297686e-02	7.364570e-01
-9	5862	-9	0	A	T	0.026	7.297686e-02	7.364570e-01
-9	19584	-9	0	A	T	0.015	7.531689e-02	7.989802e-01
-9	19585	-9	0	A	T	0.026	7.444436e-02	7.839644e-01
-9	6953	-9	0	A	T	0.029	7.281082e-02	7.010006e-01
-9	4760	-9	0	A	T	0.015	7.721727e-02	3.722133e-01
-9	4767	-9	0	A	T	0.070	6.516802e-02	3.587069e-01
-9	832	-9	0	A	T	0.317	1.456018e-02	1.531632e-01
-9	833	-9	0	A	T	0.498	7.716030e-02	9.386067e-01
-9	830	-9	0	A	T	0.014	7.961670e-02	2.482468e-01
-9	836	-9	0	A	T	0.469	7.156239e-02	6.391392e-01
-9	837	-9	0	A	T	0.283	1.000000e-05	2.007826e-02
-9	834	-9	0	A	T	0.307	1.123250e-02	8.530630e-02
-9	835	-9	0	A	T	0.490	7.526130e-02	7.143697e-01
-9	838	-9	0	A	T	0.272	1.000000e-05	9.792129e-03
-9	839	-9	0	A	T	0.283	1.000000e-05	2.007826e-02
-9	14306	-9	0	A	T	0.022	7.424006e-02	7.638517e-01
-9	14309	-9	0	A	T	0.012	7.564761e-02	7.558054e-01
-9	14308	-9	0	A	T	0.014	7.522565e-02	7.309372e-01
-9	12482	-9	0	A	T	0.045	1.368567e-02	1.849914e-04
-9	7771	-9	0	A	T	0.060	2.910904e-02	5.285091e-03
-9	7770	-9	0	A	T	0.060	2.910904e-02	5.285091e-03
-9	7778	-9	0	A	T	0.014	8.122150e-02	5.123774e-01
-9	48012	-9	0	A	T	0.010	7.657133e-02	8.943999e-01
-9	48013	-9	0	A	T	0.010	7.657133e-02	8.943999e-01
-9	48011	-9	0	A	T	0.010	7.657133e-02	8.943999e-01
-9	48014	-9	0	A	T	0.010	7.657133e-02	8.943999e-01
-9	48015	-9	0	A	T	0.010	7.657133e-02	8.943999e-01
-9	15389	-9	0	A	T	0.021	7.567560e-02	8.714365e-01
-9	1447	-9	0	A	T	0.272	1.000000e-05	9.792129e-03
-9	1446	-9	0	A	T	0.497	7.692769e-02	9.211806e-01
-9	1445	-9	0	A	T	0.498	7.716030e-02	9.386067e-01
-9	1444	-9	0	A	T	0.318	1.624868e-02	1.645615e-01
-9	1443	-9	0	A	T	0.279	1.000000e-05	1.587725e-02
-9	1442	-9	0	A	T	0.286	1.000000e-05	2.528413e-02
-9	1441	-9	0	A	T	0.317	1.616216e-02	1.481929e-01
-9	1440	-9	0	A	T	0.497	7.715206e-02	7.488148e-01
-9	1449	-9	0	A	T	0.240	1.000000e-05	4.623135e-02
-9	1448	-9	0	A	T	0.279	1.000000e-05	1.587725e-02
-9	198	-9	0	A	T	0.240	1.000000e-05	4.623135e-02
-9	195	-9	0	A	T	0.281	1.000000e-05	1.238700e-01
-9	197	-9	0	A	T	0.320	1.782181e-02	1.774945e-01
-9	196	-9	0	A	T	0.062	7.270651e-02	1.252286e-02
-9	191	-9	0	A	T	0.473	7.277934e-02	7.238198e-01
-9	190	-9	0	A	T	0.498	7.715168e-02	8.964368e-01
-9	193	-9	0	A	T	0.498	7.717634e-02	9.528220e-01
-9	6964	-9	0	A	T	0.029	7.281082e-02	7.010006e-01
-9	3452	-9	0	A	T	0.099	6.788808e-02	7.226174e-01
-9	3453	-9	0	A	T	0.022	7.358035e-02	6.256031e-01
-9	3454	-9	0	A	T	0.019	7.433046e-02	6.373175e-01
-9	3455	-9	0	A	T	0.029	7.246373e-02	6.150160e-01
-9	3458	-9	0	A	T	0.012	7.518498e-02	5.531388e-01
-9	3459	-9	0	A	T	0.014	7.529294e-02	4.835103e-01
-9	6967	-9	0	A	T	0.029	7.281082e-02	7.010006e-01
-9	15369	-9	0	A	T	0.010	7.669214e-02	9.223365e-01
-9	6473	-9	0	A	T	0.026	7.297686e-02	7.364570e-01
-9	15363	-9	0	A	T	0.014	7.643849e-02	9.090128e-01
-9	15361	-9	0	A	T	0.010	7.669214e-02	9.223365e-01
-9	15366	-9	0	A	T	0.010	7.669214e-02	9.223365e-01
-9	15367	-9	0	A	T	0.021	7.567560e-02	8.714365e-01
-9	6475	-9	0	A	T	0.029	7.222346e-02	6.754515e-01
-9	6474	-9	0	A	T	0.029	7.222346e-02	6.754515e-01
-9	4040	-9	0	A	T	0.014	7.521656e-02	6.721978e-01
-9	13324	-9	0	A	T	0.027	4.273334e-02	1.455542e-02
-9	13325	-9	0	A	T	0.027	4.273334e-02	1.455542e-02
-9	13326	-9	0	A	T	0.041	2.878121e-02	1.628067e-03
-9	13327	-9	0	A	T	0.027	4.273334e-02	1.455542e-02
-9	13320	-9	0	A	T	0.027	4.273334e-02	1.455542e-02
-9	13321	-9	0	A	T	0.041	2.878121e-02	1.628067e-03
-9	13322	-9	0	A	T	0.041	2.878121e-02	1.628067e-03
-9	13323	-9	0	A	T	0.027	4.273334e-02	1.455542e-02
-9	13328	-9	0	A	T	0.029	4.371795e-02	2.405489e-02
-9	13329	-9	0	A	T	0.014	7.610284e-02	9.276713e-01
-9	319	-9	0	A	T	0.320	1.782181e-02	1.774945e-01
-9	318	-9	0	A	T	0.498	7.717634e-02	9.528220e-01
-9	311	-9	0	A	T	0.320	1.782181e-02	1.774945e-01
-9	310	-9	0	A	T	0.283	1.000000e-05	2.007826e-02
-9	317	-9	0	A	T	0.271	1.000000e-05	8.650674e-03
-9	316	-9	0	A	T	0.390	4.728230e-02	3.233631e-01
-9	314	-9	0	A	T	0.320	1.782181e-02	1.774945e-01
-9	448	-9	0	A	T	0.272	1.000000e-05	9.792129e-03
-9	15708	-9	0	A	T	0.027	7.812690e-02	6.487571e-01
-9	15702	-9	0	A	T	0.012	8.049209e-02	5.886203e-01
-9	15703	-9	0	A	T	0.010	8.051233e-02	6.064364e-01
-9	15704	-9	0	A	T	0.010	8.051233e-02	6.064364e-01
-9	15706	-9	0	A	T	0.027	7.812690e-02	6.487571e-01
-9	2740	-9	0	A	T	0.014	7.705851e-02	2.648746e-01
-9	2742	-9	0	A	T	0.029	7.508815e-02	4.380936e-01
-9	2749	-9	0	A	T	0.048	1.060244e-01	2.893602e-01
-9	2748	-9	0	A	T	0.062	9.653339e-02	3.297193e-01
-9	13689	-9	0	A	T	0.058	6.809184e-02	6.459077e-01
-9	591	-9	0	A	T	0.454	6.813381e-02	5.433160e-01
-9	590	-9	0	A	T	0.471	7.248127e-02	5.755259e-01
-9	593	-9	0	A	T	0.272	1.000000e-05	9.792129e-03
-9	592	-9	0	A	T	0.272	1.000000e-05	9.792129e-03
-9	595	-9	0	A	T	0.471	7.241639e-02	7.106589e-01
-9	594	-9	0	A	T	0.283	1.000000e-05	2.007826e-02
-9	597	-9	0	A	T	0.289	1.000000e-05	3.171816e-02
-9	599	-9	0	A	T	0.289	1.000000e-05	3.171816e-02
-9	598	-9	0	A	T	0.279	1.000000e-05	1.587725e-02
-9	47941	-9	0	A	T	0.010	7.657133e-02	8.943999e-01
-9	47943	-9	0	A	T	0.010	7.657133e-02	8.943999e-01
-9	47942	-9	0	A	T	0.010	7.657133e-02	8.943999e-01
-9	47947	-9	0	A	T	0.010	7.657133e-02	8.943999e-01
-9	47946	-9	0	A	T	0.010	7.657133e-02	8.943999e-01
-9	5579	-9	0	A	T	0.026	7.297686e-02	7.364570e-01
-9	5574	-9	0	A	T	0.029	7.222346e-02	6.754515e-01
-9	5573	-9	0	A	T	0.026	7.297686e-02	7.364570e-01
-9	5572	-9	0	A	T	0.029	7.222346e-02	6.754515e-01
-9	5570	-9	0	A	T	0.026	7.297686e-02	7.364570e-01
-9	9114	-9	0	A	T	0.014	7.458888e-02	7.562222e-01
-9	13488	-9	0	A	T	0.058	6.809184e-02	6.459077e-01
-9	13482	-9	0	A	T	0.034	7.347860e-02	7.865821e-01
-9	13485	-9	0	A	T	0.058	6.809184e-02	6.459077e-01
-9	13484	-9	0	A	T	0.057	6.858809e-02	6.604494e-01
-9	13487	-9	0	A	T	0.036	7.315105e-02	7.728061e-01
-9	13486	-9	0	A	T	0.036	7.315105e-02	7.728061e-01
-9	4469	-9	0	A	T	0.022	7.385000e-02	7.629382e-01
-9	4463	-9	0	A	T	0.022	7.385000e-02	7.629382e-01
-9	6886	-9	0	A	T	0.065	7.687986e-02	9.677193e-01
-9	15795	-9	0	A	T	0.015	7.735322e-02	3.496845e-01
-9	15794	-9	0	A	T	0.010	8.051233e-02	6.064364e-01
-9	15792	-9	0	A	T	0.012	8.049209e-02	5.886203e-01
-9	15790	-9	0	A	T	0.010	8.051233e-02	6.064364e-01
-9	15798	-9	0	A	T	0.010	8.051233e-02	6.064364e-01
-9	2465	-9	0	A	T	0.017	7.874019e-02	2.044886e-01
-9	2466	-9	0	A	T	0.017	7.874019e-02	2.044886e-01
-9	2467	-9	0	A	T	0.015	7.715374e-02	2.381501e-01
-9	2460	-9	0	A	T	0.017	7.874019e-02	2.044886e-01
-9	2461	-9	0	A	T	0.017	7.874019e-02	2.044886e-01
-9	2462	-9	0	A	T	0.017	7.874019e-02	2.044886e-01
-9	4275	-9	0	A	T	0.022	7.385000e-02	7.629382e-01
-9	4279	-9	0	A	T	0.012	7.573956e-02	8.441113e-01
-9	13736	-9	0	A	T	0.058	6.809184e-02	6.459077e-01
-9	13732	-9	0	A	T	0.024	7.506807e-02	8.360213e-01
-9	13730	-9	0	A	T	0.034	7.347860e-02	7.865821e-01
-9	11380	-9	0	A	T	0.010	7.574970e-02	7.815578e-01
-9	11384	-9	0	A	T	0.031	7.344522e-02	7.194768e-01
-9	584	-9	0	A	T	0.498	7.716030e-02	9.386067e-01
-9	585	-9	0	A	T	0.497	7.689532e-02	8.818128e-01
-9	583	-9	0	A	T	0.318	1.624868e-02	1.645615e-01
-9	48364	-9	0	A	T	0.010	7.657133e-02	8.943999e-01
-9	48365	-9	0	A	T	0.010	7.657133e-02	8.943999e-01
-9	48366	-9	0	A	T	0.010	7.657133e-02	8.943999e-01
-9	48367	-9	0	A	T	0.010	7.657133e-02	8.943999e-01
-9	48360	-9	0	A	T	0.010	7.657133e-02	8.943999e-01
-9	48368	-9	0	A	T	0.010	7.657133e-02	8.943999e-01
-9	48369	-9	0	A	T	0.010	7.657133e-02	8.943999e-01
-9	47952	-9	0	A	T	0.010	7.657133e-02	8.943999e-01
-9	1990	-9	0	A	T	0.038	6.642265e-02	8.139738e-02
-9	1992	-9	0	A	T	0.034	6.562440e-02	1.041109e-01
-9	1998	-9	0	A	T	0.038	6.642265e-02	8.139738e-02
-9	5548	-9	0	A	T	0.029	7.222346e-02	6.754515e-01
-9	5549	-9	0	A	T	0.021	7.448091e-02	8.116990e-01
-9	15675	-9	0	A	T	0.026	7.805088e-02	6.120774e-01
-9	15676	-9	0	A	T	0.010	8.051233e-02	6.064364e-01
-9	15677	-9	0	A	T	0.026	7.805088e-02	6.120774e-01
-9	15670	-9	0	A	T	0.012	8.049209e-02	5.886203e-01
-9	15671	-9	0	A	T	0.015	7.735322e-02	3.496845e-01
-9	15672	-9	0	A	T	0.010	8.051233e-02	6.064364e-01
-9	15678	-9	0	A	T	0.014	7.887933e-02	6.079277e-01
-9	6356	-9	0	A	T	0.026	7.297686e-02	7.364570e-01
-9	6354	-9	0	A	T	0.026	7.297686e-02	7.364570e-01
-9	6355	-9	0	A	T	0.026	7.297686e-02	7.364570e-01
-9	6352	-9	0	A	T	0.026	7.297686e-02	7.364570e-01
-9	6353	-9	0	A	T	0.026	7.297686e-02	7.364570e-01
-9	6350	-9	0	A	T	0.022	7.402324e-02	7.940821e-01
-9	6351	-9	0	A	T	0.022	7.402324e-02	7.940821e-01
-9	6358	-9	0	A	T	0.026	7.297686e-02	7.364570e-01
-9	1609	-9	0	A	T	0.455	6.883532e-02	5.942543e-01
-9	1601	-9	0	A	T	0.283	1.000000e-05	2.007826e-02
-9	1600	-9	0	A	T	0.318	1.624868e-02	1.645615e-01
-9	1603	-9	0	A	T	0.283	1.000000e-05	2.007826e-02
-9	1602	-9	0	A	T	0.389	4.637648e-02	3.128518e-01
-9	1605	-9	0	A	T	0.272	1.000000e-05	9.792129e-03
-9	1604	-9	0	A	T	0.497	7.692769e-02	9.211806e-01
-9	1607	-9	0	A	T	0.498	7.716030e-02	9.386067e-01
-9	1606	-9	0	A	T	0.283	1.000000e-05	2.007826e-02
-9	2219	-9	0	A	T	0.077	7.174272e-02	7.429489e-01
-9	438	-9	0	A	T	0.320	1.782181e-02	1.774945e-01
-9	439	-9	0	A	T	0.231	1.000000e-05	2.394299e-02
-9	436	-9	0	A	T	0.279	1.000000e-05	1.587725e-02
-9	437	-9	0	A	T	0.240	1.000000e-05	4.623135e-02
-9	434	-9	0	A	T	0.279	1.000000e-05	1.587725e-02
-9	435	-9	0	A	T	0.283	1.000000e-05	2.007826e-02
-9	432	-9	0	A	T	0.289	1.000000e-05	3.171816e-02
-9	430	-9	0	A	T	0.279	1.000000e-05	1.587725e-02
-9	431	-9	0	A	T	0.320	1.782181e-02	1.774945e-01
-9	1050	-9	0	A	T	0.288	1.000000e-05	2.833320e-02
-9	1051	-9	0	A	T	0.288	1.000000e-05	2.833320e-02
-9	1052	-9	0	A	T	0.288	1.000000e-05	2.833320e-02
-9	5354	-9	0	A	T	0.026	7.297686e-02	7.364570e-01
-9	1054	-9	0	A	T	0.291	1.000000e-05	3.547911e-02
-9	1055	-9	0	A	T	0.298	1.000000e-05	5.509591e-02
-9	1056	-9	0	A	T	0.298	1.000000e-05	5.509591e-02
-9	1057	-9	0	A	T	0.298	1.000000e-05	5.509591e-02
-9	3241	-9	0	A	T	0.012	7.411216e-02	6.787930e-01
-9	16006	-9	0	A	T	0.010	7.673914e-02	9.224763e-01
-9	16007	-9	0	A	T	0.010	7.673914e-02	9.224763e-01
-9	16008	-9	0	A	T	0.010	7.673914e-02	9.224763e-01
-9	15966	-9	0	A	T	0.010	7.673914e-02	9.224763e-01
-9	15967	-9	0	A	T	0.010	7.673914e-02	9.224763e-01
-9	1488	-9	0	A	T	0.498	7.716030e-02	9.386067e-01
-9	15942	-9	0	A	T	0.017	7.507726e-02	8.164324e-01
-9	15941	-9	0	A	T	0.015	7.537286e-02	8.309036e-01
-9	15944	-9	0	A	T	0.019	7.477675e-02	8.016335e-01
-9	15548	-9	0	A	T	0.010	8.051233e-02	6.064364e-01
-9	6429	-9	0	A	T	0.026	7.297686e-02	7.364570e-01
-9	12532	-9	0	A	T	0.045	1.368567e-02	1.849914e-04
-9	12533	-9	0	A	T	0.045	1.368567e-02	1.849914e-04
-9	2394	-9	0	A	T	0.017	7.874019e-02	2.044886e-01
-9	2395	-9	0	A	T	0.015	7.720309e-02	2.385642e-01
-9	2390	-9	0	A	T	0.017	7.874019e-02	2.044886e-01
-9	2398	-9	0	A	T	0.017	7.874019e-02	2.044886e-01
-9	2399	-9	0	A	T	0.017	7.874019e-02	2.044886e-01
-9	12538	-9	0	A	T	0.045	1.368567e-02	1.849914e-04
-9	12539	-9	0	A	T	0.045	1.368567e-02	1.849914e-04
-9	9190	-9	0	A	T	0.012	7.761857e-02	4.398875e-01
-9	605	-9	0	A	T	0.272	1.000000e-05	9.792129e-03
-9	604	-9	0	A	T	0.497	7.692769e-02	9.211806e-01
-9	607	-9	0	A	T	0.279	1.000000e-05	1.587725e-02
-9	606	-9	0	A	T	0.279	1.000000e-05	1.587725e-02
-9	601	-9	0	A	T	0.318	1.624868e-02	1.645615e-01
-9	600	-9	0	A	T	0.283	1.000000e-05	2.007826e-02
-9	603	-9	0	A	T	0.360	7.269316e-02	4.787702e-01
-9	602	-9	0	A	T	0.466	7.134945e-02	6.667807e-01
-9	609	-9	0	A	T	0.277	1.000000e-05	1.409524e-02
-9	608	-9	0	A	T	0.462	7.054973e-02	6.392587e-01
-9	4557	-9	0	A	T	0.043	2.744219e-02	2.911302e-03
-9	5740	-9	0	A	T	0.026	7.297686e-02	7.364570e-01
-9	5742	-9	0	A	T	0.029	7.222346e-02	6.754515e-01
-9	5743	-9	0	A	T	0.026	7.297686e-02	7.364570e-01
-9	5746	-9	0	A	T	0.029	7.222346e-02	6.754515e-01
-9	5748	-9	0	A	T	0.029	7.222346e-02	6.754515e-01
-9	5749	-9	0	A	T	0.029	7.222346e-02	6.754515e-01
-9	15216	-9	0	A	T	0.012	7.626463e-02	8.783856e-01
-9	15217	-9	0	A	T	0.021	7.510019e-02	8.239414e-01
-9	15212	-9	0	A	T	0.021	7.510019e-02	8.239414e-01
-9	15219	-9	0	A	T	0.012	7.626463e-02	8.783856e-01
-9	21500	-9	0	A	T	0.015	7.811607e-02	6.086967e-01
-9	13211	-9	0	A	T	0.045	2.996377e-02	4.421700e-03
-9	883	-9	0	A	T	0.286	1.000000e-05	2.528380e-02
-9	882	-9	0	A	T	0.252	1.212835e-01	3.577473e-01
-9	881	-9	0	A	T	0.315	1.628809e-02	1.326585e-01
-9	880	-9	0	A	T	0.498	7.716030e-02	9.386067e-01
-9	887	-9	0	A	T	0.455	6.883532e-02	5.942543e-01
-9	886	-9	0	A	T	0.272	1.000000e-05	9.792129e-03
-9	885	-9	0	A	T	0.461	7.013604e-02	5.259616e-01
-9	884	-9	0	A	T	0.269	1.000000e-05	7.632213e-03
-9	1269	-9	0	A	T	0.318	1.624868e-02	1.645615e-01
-9	1268	-9	0	A	T	0.389	4.637648e-02	3.128518e-01
-9	1263	-9	0	A	T	0.497	7.692769e-02	9.211806e-01
-9	1262	-9	0	A	T	0.497	7.692769e-02	9.211806e-01
-9	1261	-9	0	A	T	0.318	1.624868e-02	1.645615e-01
-9	1260	-9	0	A	T	0.490	7.690130e-02	5.845173e-01
-9	1267	-9	0	A	T	0.231	1.000000e-05	2.394299e-02
-9	1266	-9	0	A	T	0.284	1.000000e-05	2.254279e-02
-9	1265	-9	0	A	T	0.498	7.716030e-02	9.386067e-01
-9	1264	-9	0	A	T	0.498	7.716030e-02	9.386067e-01
-9	2638	-9	0	A	T	0.344	6.617849e-02	3.664847e-02
-9	2634	-9	0	A	T	0.031	7.492562e-02	7.389583e-01
-9	2632	-9	0	A	T	0.012	8.175889e-02	3.015502e-01
-9	9599	-9	0	A	T	0.022	7.408452e-02	7.470824e-01
-9	9598	-9	0	A	T	0.029	7.228068e-02	6.515161e-01
-9	1531	-9	0	A	T	0.318	1.624868e-02	1.645615e-01
-9	6600	-9	0	A	T	0.034	7.192165e-02	6.425464e-01
-9	6601	-9	0	A	T	0.065	7.687986e-02	9.677193e-01
-9	6602	-9	0	A	T	0.065	7.687986e-02	9.677193e-01
-9	6604	-9	0	A	T	0.034	7.192165e-02	6.425464e-01
-9	6605	-9	0	A	T	0.034	7.192165e-02	6.425464e-01
-9	6606	-9	0	A	T	0.065	7.687986e-02	9.677193e-01
-9	6607	-9	0	A	T	0.038	7.115466e-02	6.253530e-01
-9	6608	-9	0	A	T	0.065	7.687986e-02	9.677193e-01
-9	4691	-9	0	A	T	0.015	7.602258e-02	8.552222e-01
-9	4693	-9	0	A	T	0.015	7.602258e-02	8.552222e-01
-9	4695	-9	0	A	T	0.015	7.602258e-02	8.552222e-01
-9	4694	-9	0	A	T	0.015	7.602258e-02	8.552222e-01
-9	4696	-9	0	A	T	0.019	7.348572e-02	1.946729e-01
-9	4699	-9	0	A	T	0.017	7.660747e-02	8.974279e-01
-9	4698	-9	0	A	T	0.019	7.348572e-02	1.946729e-01
-9	1538	-9	0	A	T	0.498	7.716030e-02	9.386067e-01
-9	15534	-9	0	A	T	0.026	7.805088e-02	6.120774e-01
-9	15533	-9	0	A	T	0.027	7.812690e-02	6.487571e-01
-9	15532	-9	0	A	T	0.010	8.051233e-02	6.064364e-01
-9	15531	-9	0	A	T	0.010	8.051233e-02	6.064364e-01
-9	15530	-9	0	A	T	0.010	8.051233e-02	6.064364e-01
-9	15539	-9	0	A	T	0.026	7.805088e-02	6.120774e-01
-9	15538	-9	0	A	T	0.010	8.051233e-02	6.064364e-01
-9	15443	-9	0	A	T	0.010	7.669214e-02	9.223365e-01
-9	10281	-9	0	A	T	0.146	9.550260e-02	4.790786e-01
-9	21575	-9	0	A	T	0.029	6.630682e-02	1.718342e-01
-9	21576	-9	0	A	T	0.029	6.630682e-02	1.718342e-01
-9	21577	-9	0	A	T	0.029	6.630682e-02	1.718342e-01
-9	21578	-9	0	A	T	0.029	6.630682e-02	1.718342e-01
-9	21579	-9	0	A	T	0.031	6.784067e-02	1.959424e-01
-9	13394	-9	0	A	T	0.058	6.809184e-02	6.459077e-01
-9	13397	-9	0	A	T	0.027	7.469871e-02	8.268979e-01
-9	13396	-9	0	A	T	0.036	7.315105e-02	7.728061e-01
-9	13390	-9	0	A	T	0.060	6.815291e-02	6.384390e-01
-9	48197	-9	0	A	T	0.010	7.657133e-02	8.943999e-01
-9	48196	-9	0	A	T	0.010	7.657133e-02	8.943999e-01
-9	48195	-9	0	A	T	0.010	7.657133e-02	8.943999e-01
-9	48194	-9	0	A	T	0.010	7.657133e-02	8.943999e-01
-9	13399	-9	0	A	T	0.058	6.809184e-02	6.459077e-01
-9	13398	-9	0	A	T	0.058	6.809184e-02	6.459077e-01
-9	48191	-9	0	A	T	0.010	7.657133e-02	8.943999e-01
-9	48190	-9	0	A	T	0.010	7.657133e-02	8.943999e-01
-9	2903	-9	0	A	T	0.057	6.408857e-02	3.254308e-01
-9	2904	-9	0	A	T	0.053	6.475836e-02	3.383621e-01
-9	15088	-9	0	A	T	0.021	7.510019e-02	8.239414e-01
-9	15085	-9	0	A	T	0.021	7.510019e-02	8.239414e-01
-9	15084	-9	0	A	T	0.012	7.626463e-02	8.783856e-01
-9	15083	-9	0	A	T	0.021	7.510019e-02	8.239414e-01
-9	15081	-9	0	A	T	0.021	7.510019e-02	8.239414e-01
-9	48	-9	0	A	T	0.476	8.500100e-02	4.604174e-01
-9	49	-9	0	A	T	0.387	8.133668e-02	8.056126e-01
-9	44	-9	0	A	T	0.279	1.000000e-05	1.587725e-02
-9	45	-9	0	A	T	0.495	7.682548e-02	8.988059e-01
-9	5331	-9	0	A	T	0.026	7.297686e-02	7.364570e-01
-9	5330	-9	0	A	T	0.026	7.297686e-02	7.364570e-01
-9	5332	-9	0	A	T	0.031	7.187893e-02	6.703886e-01
-9	5337	-9	0	A	T	0.031	7.187893e-02	6.703886e-01
-9	5336	-9	0	A	T	0.026	7.297686e-02	7.364570e-01
-9	5339	-9	0	A	T	0.026	7.297686e-02	7.364570e-01
-9	5338	-9	0	A	T	0.017	7.527386e-02	8.295395e-01
-9	47997	-9	0	A	T	0.010	7.657133e-02	8.943999e-01
-9	47994	-9	0	A	T	0.010	7.657133e-02	8.943999e-01
-9	47995	-9	0	A	T	0.010	7.657133e-02	8.943999e-01
-9	47992	-9	0	A	T	0.010	7.657133e-02	8.943999e-01
-9	47990	-9	0	A	T	0.010	7.657133e-02	8.943999e-01
-9	47991	-9	0	A	T	0.010	7.657133e-02	8.943999e-01
-9	47998	-9	0	A	T	0.010	7.657133e-02	8.943999e-01
-9	47999	-9	0	A	T	0.010	7.657133e-02	8.943999e-01
-9	12550	-9	0	A	T	0.017	5.610606e-02	3.217329e-01
-9	12551	-9	0	A	T	0.045	1.368567e-02	1.849914e-04
-9	12552	-9	0	A	T	0.045	1.368567e-02	1.849914e-04
-9	12553	-9	0	A	T	0.045	1.368567e-02	1.849914e-04
-9	12554	-9	0	A	T	0.045	1.368567e-02	1.849914e-04
-9	12555	-9	0	A	T	0.045	1.368567e-02	1.849914e-04
-9	12556	-9	0	A	T	0.045	1.368567e-02	1.849914e-04
-9	12557	-9	0	A	T	0.045	1.368567e-02	1.849914e-04
-9	12558	-9	0	A	T	0.045	1.368567e-02	1.849914e-04
-9	12559	-9	0	A	T	0.045	1.368567e-02	1.849914e-04
-9	2787	-9	0	A	T	0.014	7.705851e-02	2.648746e-01
-9	2786	-9	0	A	T	0.014	7.705851e-02	2.648746e-01
-9	13603	-9	0	A	T	0.058	6.809184e-02	6.459077e-01
-9	13602	-9	0	A	T	0.058	6.809184e-02	6.459077e-01
-9	13601	-9	0	A	T	0.058	6.809184e-02	6.459077e-01
-9	13607	-9	0	A	T	0.057	6.858809e-02	6.604494e-01
-9	13606	-9	0	A	T	0.058	6.809184e-02	6.459077e-01
-9	13605	-9	0	A	T	0.058	6.809184e-02	6.459077e-01
-9	21298	-9	0	A	T	0.010	7.636513e-02	8.554435e-01
-9	10566	-9	0	A	T	0.010	7.151402e-02	5.536713e-01
-9	10242	-9	0	A	T	0.010	7.666332e-02	9.197277e-01
-9	3690	-9	0	A	T	0.014	7.422710e-02	6.740018e-01
-9	3691	-9	0	A	T	0.014	7.422710e-02	6.740018e-01
-9	3692	-9	0	A	T	0.026	7.232040e-02	5.990919e-01
-9	3693	-9	0	A	T	0.026	7.232040e-02	5.990919e-01
-9	3694	-9	0	A	T	0.026	7.232040e-02	5.990919e-01
-9	2704	-9	0	A	T	0.039	7.272383e-02	2.599237e-01
-9	762	-9	0	A	T	0.231	1.000000e-05	2.394299e-02
-9	763	-9	0	A	T	0.474	7.313175e-02	7.383910e-01
-9	761	-9	0	A	T	0.231	1.000000e-05	2.394299e-02
-9	766	-9	0	A	T	0.462	7.054973e-02	6.392587e-01
-9	767	-9	0	A	T	0.318	1.624868e-02	1.645615e-01
-9	764	-9	0	A	T	0.497	7.692769e-02	9.211806e-01
-9	4283	-9	0	A	T	0.012	7.497975e-02	7.828146e-01
-9	4286	-9	0	A	T	0.017	7.414970e-02	7.562582e-01
-9	4287	-9	0	A	T	0.017	7.414970e-02	7.562582e-01
-9	4284	-9	0	A	T	0.015	7.444247e-02	7.655819e-01
-9	4285	-9	0	A	T	0.017	7.414970e-02	7.562582e-01
-9	4288	-9	0	A	T	0.022	7.510905e-02	6.484183e-01
-9	4289	-9	0	A	T	0.015	7.532944e-02	7.709980e-01
-9	13522	-9	0	A	T	0.058	6.809184e-02	6.459077e-01
-9	13523	-9	0	A	T	0.058	6.809184e-02	6.459077e-01
-9	13520	-9	0	A	T	0.058	6.809184e-02	6.459077e-01
-9	13521	-9	0	A	T	0.058	6.809184e-02	6.459077e-01
-9	13526	-9	0	A	T	0.036	7.315105e-02	7.728061e-01
-9	13527	-9	0	A	T	0.057	6.860631e-02	6.587524e-01
-9	13525	-9	0	A	T	0.058	6.809184e-02	6.459077e-01
-9	13529	-9	0	A	T	0.036	7.315105e-02	7.728061e-01
-9	7209	-9	0	A	T	0.022	8.264370e-02	6.671190e-01
-9	6223	-9	0	A	T	0.026	7.297686e-02	7.364570e-01
-9	6221	-9	0	A	T	0.029	7.222346e-02	6.754515e-01
-9	6226	-9	0	A	T	0.026	7.297686e-02	7.364570e-01
-9	6227	-9	0	A	T	0.038	7.243647e-02	7.049350e-01
-9	6224	-9	0	A	T	0.029	7.222346e-02	6.754515e-01
-9	6228	-9	0	A	T	0.026	7.297686e-02	7.364570e-01
-9	6229	-9	0	A	T	0.026	7.297686e-02	7.364570e-01
-9	1775	-9	0	A	T	0.012	6.314910e-02	2.044672e-04
-9	1777	-9	0	A	T	0.012	6.314910e-02	2.044672e-04
-9	1770	-9	0	A	T	0.012	6.314910e-02	2.044672e-04
-9	5273	-9	0	A	T	0.026	7.297686e-02	7.364570e-01
-9	5278	-9	0	A	T	0.026	7.297686e-02	7.364570e-01
-9	12455	-9	0	A	T	0.096	1.000000e-05	2.348362e-07
-9	2501	-9	0	A	T	0.031	7.492562e-02	7.389583e-01
-9	2500	-9	0	A	T	0.058	8.702755e-02	4.102117e-01
-9	17170	-9	0	A	T	0.010	7.644858e-02	8.643028e-01
-9	13624	-9	0	A	T	0.058	6.809184e-02	6.459077e-01
-9	6976	-9	0	A	T	0.017	7.507813e-02	7.678416e-01
-9	6977	-9	0	A	T	0.065	7.687986e-02	9.677193e-01
-9	6972	-9	0	A	T	0.034	7.192165e-02	6.425464e-01
-9	6973	-9	0	A	T	0.065	7.687986e-02	9.677193e-01
-9	6970	-9	0	A	T	0.029	7.281082e-02	7.010006e-01
-9	15820	-9	0	A	T	0.010	8.051233e-02	6.064364e-01
-9	15823	-9	0	A	T	0.010	8.051233e-02	6.064364e-01
-9	15825	-9	0	A	T	0.010	8.051233e-02	6.064364e-01
-9	15824	-9	0	A	T	0.026	7.805088e-02	6.120774e-01
-9	15827	-9	0	A	T	0.010	8.051233e-02	6.064364e-01
-9	15826	-9	0	A	T	0.010	8.051233e-02	6.064364e-01
-9	15829	-9	0	A	T	0.026	7.805088e-02	6.120774e-01
-9	15828	-9	0	A	T	0.026	7.805088e-02	6.120774e-01
-9	201	-9	0	A	T	0.272	1.000000e-05	9.792129e-03
-9	202	-9	0	A	T	0.320	1.782181e-02	1.774945e-01
-9	205	-9	0	A	T	0.279	1.000000e-05	1.587725e-02
-9	204	-9	0	A	T	0.289	1.000000e-05	3.171816e-02
-9	206	-9	0	A	T	0.467	7.172701e-02	6.791451e-01
-9	209	-9	0	A	T	0.279	1.000000e-05	1.587725e-02
-9	208	-9	0	A	T	0.231	1.000000e-05	2.394299e-02
-9	5245	-9	0	A	T	0.015	7.510965e-02	8.223929e-01
-9	1727	-9	0	A	T	0.029	9.656157e-02	2.524458e-02
-9	5240	-9	0	A	T	0.012	7.579164e-02	8.599851e-01
-9	5243	-9	0	A	T	0.026	7.297686e-02	7.364570e-01
-9	5242	-9	0	A	T	0.031	7.187893e-02	6.703886e-01
-9	13588	-9	0	A	T	0.034	7.347860e-02	7.865821e-01
-9	13723	-9	0	A	T	0.036	7.315105e-02	7.728061e-01
-9	13589	-9	0	A	T	0.045	7.172088e-02	7.403658e-01
-9	13725	-9	0	A	T	0.014	7.624771e-02	8.903063e-01
-9	13726	-9	0	A	T	0.034	7.347860e-02	7.865821e-01
-9	24134	-9	0	A	T	0.019	7.538292e-02	8.185948e-01
-9	3077	-9	0	A	T	0.084	5.924899e-02	4.076525e-01
-9	488	-9	0	A	T	0.497	7.692769e-02	9.211806e-01
-9	487	-9	0	A	T	0.498	7.716030e-02	9.386067e-01
-9	486	-9	0	A	T	0.223	1.000000e-05	8.423941e-02
-9	485	-9	0	A	T	0.274	1.000000e-05	7.828575e-02
-9	484	-9	0	A	T	0.272	1.000000e-05	9.792129e-03
-9	483	-9	0	A	T	0.272	1.000000e-05	9.792129e-03
-9	482	-9	0	A	T	0.288	1.000000e-05	2.833174e-02
-9	481	-9	0	A	T	0.318	1.624868e-02	1.645615e-01
-9	480	-9	0	A	T	0.283	1.000000e-05	2.007826e-02
-9	6099	-9	0	A	T	0.026	7.297686e-02	7.364570e-01
-9	6090	-9	0	A	T	0.026	7.297686e-02	7.364570e-01
-9	6093	-9	0	A	T	0.010	7.608853e-02	8.776899e-01
-9	6092	-9	0	A	T	0.026	7.297686e-02	7.364570e-01
-9	6095	-9	0	A	T	0.029	7.222346e-02	6.754515e-01
-9	6094	-9	0	A	T	0.012	7.579164e-02	8.599851e-01
-9	6097	-9	0	A	T	0.029	7.222346e-02	6.754515e-01
-9	6096	-9	0	A	T	0.026	7.297686e-02	7.364570e-01
-9	4422	-9	0	A	T	0.038	7.128916e-02	6.511963e-01
-9	17303	-9	0	A	T	0.012	8.186931e-02	1.986123e-01
-9	1317	-9	0	A	T	0.296	1.000000e-05	4.941003e-02
-9	1316	-9	0	A	T	0.497	7.689335e-02	7.409191e-01
-9	1314	-9	0	A	T	0.289	1.000000e-05	3.171816e-02
-9	1313	-9	0	A	T	0.283	1.000000e-05	2.007826e-02
-9	1312	-9	0	A	T	0.498	7.716030e-02	9.386067e-01
-9	1310	-9	0	A	T	0.279	1.000000e-05	1.587725e-02
-9	48311	-9	0	A	T	0.010	7.657133e-02	8.943999e-01
-9	48319	-9	0	A	T	0.010	7.657133e-02	8.943999e-01
-9	1249	-9	0	A	T	0.423	9.968388e-02	4.180186e-01
-9	1248	-9	0	A	T	0.421	1.272153e-01	1.130489e-01
-9	472	-9	0	A	T	0.283	1.000000e-05	2.007826e-02
-9	470	-9	0	A	T	0.279	1.000000e-05	1.587725e-02
-9	6118	-9	0	A	T	0.027	7.255422e-02	7.058667e-01
-9	6119	-9	0	A	T	0.026	7.297686e-02	7.364570e-01
-9	6115	-9	0	A	T	0.027	7.255422e-02	7.058667e-01
-9	6116	-9	0	A	T	0.029	7.222346e-02	6.754515e-01
-9	6117	-9	0	A	T	0.027	7.255422e-02	7.058667e-01
-9	6111	-9	0	A	T	0.026	7.297686e-02	7.364570e-01
-9	6113	-9	0	A	T	0.027	7.255422e-02	7.058667e-01
-9	4589	-9	0	A	T	0.017	7.707420e-02	9.701998e-01
-9	4585	-9	0	A	T	0.015	7.602258e-02	8.552222e-01
-9	4584	-9	0	A	T	0.019	7.348572e-02	1.946729e-01
-9	4587	-9	0	A	T	0.019	7.348572e-02	1.946729e-01
-9	4586	-9	0	A	T	0.019	7.348572e-02	1.946729e-01
-9	4581	-9	0	A	T	0.019	7.348572e-02	1.946729e-01
-9	4580	-9	0	A	T	0.019	7.348572e-02	1.946729e-01
-9	478	-9	0	A	T	0.279	1.000000e-05	1.587725e-02
-9	6932	-9	0	A	T	0.065	7.687986e-02	9.677193e-01
-9	6933	-9	0	A	T	0.029	7.281082e-02	7.010006e-01
-9	6930	-9	0	A	T	0.029	7.281082e-02	7.010006e-01
-9	6931	-9	0	A	T	0.062	7.766189e-02	9.824799e-01
-9	15407	-9	0	A	T	0.010	7.669214e-02	9.223365e-01
-9	6937	-9	0	A	T	0.140	5.587862e-02	5.260065e-01
-9	6934	-9	0	A	T	0.068	7.609848e-02	9.188472e-01
-9	15409	-9	0	A	T	0.010	7.669214e-02	9.223365e-01
-9	6939	-9	0	A	T	0.057	7.852081e-02	9.217598e-01
-9	5796	-9	0	A	T	0.029	7.222346e-02	6.754515e-01
-9	5795	-9	0	A	T	0.026	7.297686e-02	7.364570e-01
-9	5793	-9	0	A	T	0.029	7.222346e-02	6.754515e-01
-9	5791	-9	0	A	T	0.019	7.479558e-02	8.261880e-01
-9	5790	-9	0	A	T	0.029	7.222346e-02	6.754515e-01
-9	5799	-9	0	A	T	0.012	7.579164e-02	8.599851e-01
-9	5798	-9	0	A	T	0.026	7.297686e-02	7.364570e-01
-9	49917	-9	0	A	T	0.010	7.593079e-02	6.507701e-01
-9	2838	-9	0	A	T	0.055	2.025505e-02	1.106004e-04
-9	2831	-9	0	A	T	0.079	7.763082e-02	5.442257e-01
-9	2830	-9	0	A	T	0.063	8.884454e-02	2.145368e-01
-9	1436	-9	0	A	T	0.313	2.074808e-02	1.130528e-01
-9	1437	-9	0	A	T	0.014	7.961670e-02	2.482468e-01
-9	1434	-9	0	A	T	0.286	1.000000e-05	2.528397e-02
-9	1435	-9	0	A	T	0.274	1.000000e-05	1.107007e-02
-9	1430	-9	0	A	T	0.289	1.000000e-05	3.171816e-02
-9	1431	-9	0	A	T	0.318	1.624868e-02	1.645615e-01
-9	1439	-9	0	A	T	0.473	7.251436e-02	6.634721e-01
-9	8448	-9	0	A	T	0.010	7.591427e-02	8.109186e-01
-9	3404	-9	0	A	T	0.012	7.909962e-02	4.943305e-01
-9	2060	-9	0	A	T	0.034	6.562440e-02	1.041109e-01
-9	2061	-9	0	A	T	0.038	6.642265e-02	8.139738e-02
-9	2063	-9	0	A	T	0.038	6.642265e-02	8.139738e-02
-9	2067	-9	0	A	T	0.038	6.642265e-02	8.139738e-02
-9	6488	-9	0	A	T	0.029	7.222346e-02	6.754515e-01
-9	15393	-9	0	A	T	0.010	7.669214e-02	9.223365e-01
-9	15392	-9	0	A	T	0.010	7.669214e-02	9.223365e-01
-9	15391	-9	0	A	T	0.010	7.669214e-02	9.223365e-01
-9	6481	-9	0	A	T	0.029	7.222346e-02	6.754515e-01
-9	15396	-9	0	A	T	0.010	7.669214e-02	9.223365e-01
-9	15394	-9	0	A	T	0.022	7.545412e-02	8.630805e-01
-9	5429	-9	0	A	T	0.031	7.187893e-02	6.703886e-01
-9	1188	-9	0	A	T	0.272	1.000000e-05	9.792129e-03
-9	1189	-9	0	A	T	0.240	1.000000e-05	4.623135e-02
-9	5427	-9	0	A	T	0.031	7.187893e-02	6.703886e-01
-9	5426	-9	0	A	T	0.031	7.187893e-02	6.703886e-01
-9	5421	-9	0	A	T	0.031	7.187893e-02	6.703886e-01
-9	5420	-9	0	A	T	0.031	7.187893e-02	6.703886e-01
-9	5423	-9	0	A	T	0.026	7.297686e-02	7.364570e-01
-9	5422	-9	0	A	T	0.031	7.187893e-02	6.703886e-01
-9	344	-9	0	A	T	0.498	7.717634e-02	9.528220e-01
-9	345	-9	0	A	T	0.289	1.000000e-05	3.171816e-02
-9	346	-9	0	A	T	0.473	7.277934e-02	7.238198e-01
-9	347	-9	0	A	T	0.476	7.348219e-02	7.521019e-01
-9	340	-9	0	A	T	0.476	7.348219e-02	7.521019e-01
-9	341	-9	0	A	T	0.279	1.000000e-05	1.587725e-02
-9	343	-9	0	A	T	0.279	1.000000e-05	1.587725e-02
-9	348	-9	0	A	T	0.236	1.000000e-05	3.567545e-02
-9	349	-9	0	A	T	0.360	5.613332e-02	5.267716e-01
-9	12433	-9	0	A	T	0.096	1.000000e-05	2.348362e-07
-9	15536	-9	0	A	T	0.010	8.051233e-02	6.064364e-01
-9	48144	-9	0	A	T	0.010	7.657133e-02	8.943999e-01
-9	48145	-9	0	A	T	0.010	7.657133e-02	8.943999e-01
-9	48146	-9	0	A	T	0.010	7.657133e-02	8.943999e-01
-9	48147	-9	0	A	T	0.010	7.657133e-02	8.943999e-01
-9	48140	-9	0	A	T	0.010	7.657133e-02	8.943999e-01
-9	48141	-9	0	A	T	0.010	7.657133e-02	8.943999e-01
-9	48142	-9	0	A	T	0.010	7.657133e-02	8.943999e-01
-9	48178	-9	0	A	T	0.010	7.657133e-02	8.943999e-01
-9	5508	-9	0	A	T	0.026	7.297686e-02	7.364570e-01
-9	5509	-9	0	A	T	0.012	7.608869e-02	8.881156e-01
-9	5502	-9	0	A	T	0.026	7.297686e-02	7.364570e-01
-9	5503	-9	0	A	T	0.026	7.297686e-02	7.364570e-01
-9	5501	-9	0	A	T	0.026	7.297686e-02	7.364570e-01
-9	542	-9	0	A	T	0.498	7.716030e-02	9.386067e-01
-9	543	-9	0	A	T	0.272	1.000000e-05	9.792129e-03
-9	540	-9	0	A	T	0.279	1.000000e-05	1.587725e-02
-9	541	-9	0	A	T	0.279	1.000000e-05	1.587725e-02
-9	546	-9	0	A	T	0.498	7.716030e-02	9.386067e-01
-9	547	-9	0	A	T	0.318	1.624868e-02	1.645615e-01
-9	544	-9	0	A	T	0.272	1.000000e-05	9.792129e-03
-9	545	-9	0	A	T	0.498	7.716030e-02	9.386067e-01
-9	548	-9	0	A	T	0.469	7.196555e-02	6.297282e-01
-9	549	-9	0	A	T	0.497	7.692769e-02	9.211806e-01
-9	6564	-9	0	A	T	0.026	7.297686e-02	7.364570e-01
-9	6566	-9	0	A	T	0.012	7.579164e-02	8.599851e-01
-9	6561	-9	0	A	T	0.029	7.222346e-02	6.754515e-01
-9	15053	-9	0	A	T	0.012	7.626463e-02	8.783856e-01
-9	12721	-9	0	A	T	0.010	7.621077e-02	2.173214e-01
-9	13456	-9	0	A	T	0.036	7.315105e-02	7.728061e-01
-9	13457	-9	0	A	T	0.058	6.809184e-02	6.459077e-01
-9	13454	-9	0	A	T	0.057	6.858809e-02	6.604494e-01
-9	13455	-9	0	A	T	0.058	6.809184e-02	6.459077e-01
-9	13452	-9	0	A	T	0.058	6.809184e-02	6.459077e-01
-9	13453	-9	0	A	T	0.058	6.809184e-02	6.459077e-01
-9	13450	-9	0	A	T	0.036	7.315105e-02	7.728061e-01
-9	7991	-9	0	A	T	0.012	7.645855e-02	6.121310e-01
-9	55	-9	0	A	T	0.283	1.000000e-05	2.007826e-02
-9	54	-9	0	A	T	0.271	1.000000e-05	8.650674e-03
-9	57	-9	0	A	T	0.279	1.000000e-05	1.587725e-02
-9	56	-9	0	A	T	0.473	7.277934e-02	7.238198e-01
-9	51	-9	0	A	T	0.498	7.717634e-02	9.528220e-01
-9	50	-9	0	A	T	0.300	1.000000e-05	6.139748e-02
-9	2439	-9	0	A	T	0.017	7.874019e-02	2.044886e-01
-9	2438	-9	0	A	T	0.015	7.720309e-02	2.385642e-01
-9	2431	-9	0	A	T	0.017	7.874019e-02	2.044886e-01
-9	2436	-9	0	A	T	0.017	7.874019e-02	2.044886e-01
-9	2435	-9	0	A	T	0.017	7.874019e-02	2.044886e-01
-9	2434	-9	0	A	T	0.017	7.874019e-02	2.044886e-01
-9	16354	-9	0	A	T	0.010	7.584225e-02	8.031089e-01
-9	1807	-9	0	A	T	0.012	6.314910e-02	2.044672e-04
-9	1805	-9	0	A	T	0.012	6.314910e-02	2.044672e-04
-9	1804	-9	0	A	T	0.012	6.314910e-02	2.044672e-04
-9	1802	-9	0	A	T	0.012	6.314910e-02	2.044672e-04
-9	6576	-9	0	A	T	0.065	7.687986e-02	9.677193e-01
-9	6577	-9	0	A	T	0.065	7.687986e-02	9.677193e-01
-9	7030	-9	0	A	T	0.029	7.281082e-02	7.010006e-01
-9	7031	-9	0	A	T	0.029	7.281082e-02	7.010006e-01
-9	7033	-9	0	A	T	0.065	7.687986e-02	9.677193e-01
-9	7034	-9	0	A	T	0.034	7.192165e-02	6.425464e-01
-9	7035	-9	0	A	T	0.029	7.281082e-02	7.010006e-01
-9	7036	-9	0	A	T	0.029	7.281082e-02	7.010006e-01
-9	7037	-9	0	A	T	0.034	7.192165e-02	6.425464e-01
-9	7039	-9	0	A	T	0.034	7.192165e-02	6.425464e-01
-9	1920	-9	0	A	T	0.051	7.856533e-02	7.132594e-01
-9	1921	-9	0	A	T	0.014	7.952011e-02	2.933367e-01
-9	1924	-9	0	A	T	0.031	8.296286e-02	7.339212e-02
-9	1925	-9	0	A	T	0.017	8.010823e-02	1.960855e-01
-9	6698	-9	0	A	T	0.034	7.192165e-02	6.425464e-01
-9	15368	-9	0	A	T	0.021	7.567560e-02	8.714365e-01
-9	15362	-9	0	A	T	0.010	7.669214e-02	9.223365e-01
-9	6472	-9	0	A	T	0.029	7.222346e-02	6.754515e-01
-9	6471	-9	0	A	T	0.027	7.259878e-02	7.057145e-01
-9	6477	-9	0	A	T	0.029	7.222346e-02	6.754515e-01
-9	15365	-9	0	A	T	0.010	7.669214e-02	9.223365e-01
-9	9817	-9	0	A	T	0.026	7.355047e-02	6.096477e-01
-9	15724	-9	0	A	T	0.010	8.051233e-02	6.064364e-01
-9	6384	-9	0	A	T	0.026	7.297686e-02	7.364570e-01
-9	6387	-9	0	A	T	0.026	7.297686e-02	7.364570e-01
-9	6386	-9	0	A	T	0.015	7.560524e-02	8.615028e-01
-9	6381	-9	0	A	T	0.012	7.589024e-02	8.549112e-01
-9	6380	-9	0	A	T	0.012	7.589024e-02	8.549112e-01
-9	6383	-9	0	A	T	0.010	7.627799e-02	8.917015e-01
-9	6382	-9	0	A	T	0.010	7.627799e-02	8.917015e-01
-9	6389	-9	0	A	T	0.014	7.548965e-02	8.415057e-01
-9	6388	-9	0	A	T	0.017	7.526515e-02	8.447543e-01
-9	5139	-9	0	A	T	0.012	7.579164e-02	8.599851e-01
-9	5138	-9	0	A	T	0.026	7.297686e-02	7.364570e-01
-9	5137	-9	0	A	T	0.034	1.189809e-01	2.832364e-01
-9	5136	-9	0	A	T	0.021	7.414729e-02	7.573900e-01
-9	5135	-9	0	A	T	0.019	7.441161e-02	7.737905e-01
-9	5134	-9	0	A	T	0.022	7.378479e-02	7.526021e-01
-9	5131	-9	0	A	T	0.012	7.580839e-02	8.589569e-01
-9	5130	-9	0	A	T	0.024	7.357115e-02	7.552237e-01
-9	5466	-9	0	A	T	0.026	7.297686e-02	7.364570e-01
-9	14211	-9	0	A	T	0.014	8.071088e-02	2.759215e-01
-9	5968	-9	0	A	T	0.026	7.297686e-02	7.364570e-01
-9	5969	-9	0	A	T	0.026	7.297686e-02	7.364570e-01
-9	15768	-9	0	A	T	0.012	8.049209e-02	5.886203e-01
-9	15769	-9	0	A	T	0.010	8.051233e-02	6.064364e-01
-9	15766	-9	0	A	T	0.010	8.051233e-02	6.064364e-01
-9	15764	-9	0	A	T	0.010	8.051233e-02	6.064364e-01
-9	15762	-9	0	A	T	0.010	8.051233e-02	6.064364e-01
-9	15763	-9	0	A	T	0.010	8.051233e-02	6.064364e-01
-9	15760	-9	0	A	T	0.010	8.051233e-02	6.064364e-01
-9	6029	-9	0	A	T	0.026	7.297686e-02	7.364570e-01
-9	6021	-9	0	A	T	0.026	7.297686e-02	7.364570e-01
-9	6022	-9	0	A	T	0.026	7.297686e-02	7.364570e-01
-9	6023	-9	0	A	T	0.029	7.222346e-02	6.754515e-01
-9	6026	-9	0	A	T	0.026	7.297686e-02	7.364570e-01
-9	6027	-9	0	A	T	0.029	7.222346e-02	6.754515e-01
-9	10075	-9	0	A	T	0.014	7.584205e-02	8.498292e-01
-9	10074	-9	0	A	T	0.014	7.584205e-02	8.498292e-01
-9	10076	-9	0	A	T	0.021	7.461410e-02	8.025783e-01
-9	16105	-9	0	A	T	0.021	7.448559e-02	7.879648e-01
-9	7410	-9	0	A	T	0.012	7.844289e-02	4.091749e-01
-9	2345	-9	0	A	T	0.017	7.874019e-02	2.044886e-01
-9	2347	-9	0	A	T	0.015	7.720309e-02	2.385642e-01
-9	2346	-9	0	A	T	0.015	7.720309e-02	2.385642e-01
-9	2341	-9	0	A	T	0.033	7.174211e-02	2.609943e-01
-9	2349	-9	0	A	T	0.017	7.874019e-02	2.044886e-01
-9	1	-9	0	A	T	0.288	1.000000e-05	2.833211e-02
-9	656	-9	0	A	T	0.272	1.000000e-05	9.792129e-03
-9	657	-9	0	A	T	0.279	1.000000e-05	1.587725e-02
-9	654	-9	0	A	T	0.497	7.692769e-02	9.211806e-01
-9	1506	-9	0	A	T	0.454	8.445007e-02	7.002430e-01
-9	1507	-9	0	A	T	0.284	1.000000e-05	2.254276e-02
-9	1504	-9	0	A	T	0.454	7.013376e-02	6.230549e-01
-9	1505	-9	0	A	T	0.457	7.089296e-02	6.544279e-01
-9	1508	-9	0	A	T	0.474	7.313175e-02	7.383910e-01
-9	1509	-9	0	A	T	0.092	8.241915e-02	6.828278e-04
-9	658	-9	0	A	T	0.240	1.000000e-05	4.623135e-02
-9	659	-9	0	A	T	0.474	7.313175e-02	7.383910e-01
-9	1166	-9	0	A	T	0.293	5.470316e-02	4.820334e-01
-9	1167	-9	0	A	T	0.260	1.712680e-02	1.803046e-01
-9	1160	-9	0	A	T	0.082	7.878150e-02	7.154646e-01
-9	48348	-9	0	A	T	0.010	7.657133e-02	8.943999e-01
-9	1161	-9	0	A	T	0.471	7.225114e-02	6.993230e-01
-9	1162	-9	0	A	T	0.315	1.448499e-02	1.377373e-01
-9	1163	-9	0	A	T	0.473	7.280136e-02	7.177273e-01
-9	15267	-9	0	A	T	0.021	7.510019e-02	8.239414e-01
-9	15266	-9	0	A	T	0.021	7.510019e-02	8.239414e-01
-9	15264	-9	0	A	T	0.014	7.595313e-02	8.472956e-01
-9	15263	-9	0	A	T	0.058	6.991974e-02	5.540931e-01
-9	15262	-9	0	A	T	0.012	7.626463e-02	8.783856e-01
-9	15269	-9	0	A	T	0.012	7.626463e-02	8.783856e-01
-9	4707	-9	0	A	T	0.019	7.348572e-02	1.946729e-01
-9	4705	-9	0	A	T	0.017	7.654182e-02	8.976700e-01
-9	4704	-9	0	A	T	0.015	7.602258e-02	8.552222e-01
-9	4703	-9	0	A	T	0.015	7.602258e-02	8.552222e-01
-9	4702	-9	0	A	T	0.015	7.602258e-02	8.552222e-01
-9	4701	-9	0	A	T	0.019	7.348572e-02	1.946729e-01
-9	4700	-9	0	A	T	0.015	7.602258e-02	8.552222e-01
-9	4709	-9	0	A	T	0.019	7.348572e-02	1.946729e-01
-9	4708	-9	0	A	T	0.019	7.348572e-02	1.946729e-01
-9	8771	-9	0	A	T	0.043	6.783169e-02	1.705289e-01
-9	1298	-9	0	A	T	0.231	1.000000e-05	2.394299e-02
-9	1299	-9	0	A	T	0.279	1.000000e-05	1.587725e-02
-9	1292	-9	0	A	T	0.318	1.624868e-02	1.645615e-01
-9	1293	-9	0	A	T	0.474	7.313175e-02	7.383910e-01
-9	1290	-9	0	A	T	0.272	1.000000e-05	9.792129e-03
-9	1291	-9	0	A	T	0.279	1.000000e-05	1.587725e-02
-9	1296	-9	0	A	T	0.317	1.449498e-02	1.533564e-01
-9	1297	-9	0	A	T	0.283	1.000000e-05	2.007826e-02
-9	1294	-9	0	A	T	0.497	7.692769e-02	9.211806e-01
-9	1295	-9	0	A	T	0.342	7.280614e-03	1.065372e-01
-9	21502	-9	0	A	T	0.015	7.811607e-02	6.086967e-01
-9	9529	-9	0	A	T	0.031	8.048941e-02	2.120964e-01
-9	9521	-9	0	A	T	0.022	7.477008e-02	7.087378e-01
-9	1657	-9	0	A	T	0.406	6.748594e-02	3.219667e-01
-9	2689	-9	0	A	T	0.031	7.492562e-02	7.389583e-01
-9	2687	-9	0	A	T	0.031	7.492562e-02	7.389583e-01
-9	2680	-9	0	A	T	0.014	7.511372e-02	6.696800e-01
-9	4623	-9	0	A	T	0.015	7.602258e-02	8.552222e-01
-9	4624	-9	0	A	T	0.015	7.602258e-02	8.552222e-01
-9	4628	-9	0	A	T	0.015	7.602258e-02	8.552222e-01
-9	4629	-9	0	A	T	0.019	7.348572e-02	1.946729e-01
-9	179	-9	0	A	T	0.464	7.093846e-02	6.511957e-01
-9	178	-9	0	A	T	0.231	1.000000e-05	2.394295e-02
-9	177	-9	0	A	T	0.486	7.691436e-02	3.217273e-01
-9	176	-9	0	A	T	0.382	4.757140e-02	1.898022e-01
-9	175	-9	0	A	T	0.166	7.433883e-02	6.321533e-01
-9	174	-9	0	A	T	0.238	1.000000e-05	4.063696e-02
-9	173	-9	0	A	T	0.277	1.000000e-05	1.409535e-02
-9	171	-9	0	A	T	0.283	1.000000e-05	2.007826e-02
-9	170	-9	0	A	T	0.283	1.000000e-05	2.007826e-02
-9	5618	-9	0	A	T	0.012	7.579164e-02	8.599851e-01
-9	5619	-9	0	A	T	0.029	7.222346e-02	6.754515e-01
-9	5612	-9	0	A	T	0.026	7.297686e-02	7.364570e-01
-9	5610	-9	0	A	T	0.029	7.222346e-02	6.754515e-01
-9	5611	-9	0	A	T	0.029	7.222346e-02	6.754515e-01
-9	5616	-9	0	A	T	0.026	7.297686e-02	7.364570e-01
-9	5617	-9	0	A	T	0.026	7.297686e-02	7.364570e-01
-9	1258	-9	0	A	T	0.272	1.000000e-05	9.792129e-03
-9	1159	-9	0	A	T	0.493	7.636904e-02	8.407680e-01
-9	1158	-9	0	A	T	0.289	1.000000e-05	3.171816e-02
-9	1155	-9	0	A	T	0.283	1.000000e-05	2.007826e-02
-9	1154	-9	0	A	T	0.240	1.000000e-05	4.623135e-02
-9	1157	-9	0	A	T	0.457	6.925781e-02	5.168046e-01
-9	1156	-9	0	A	T	0.313	1.436980e-02	1.241256e-01
-9	1151	-9	0	A	T	0.455	6.883532e-02	5.942543e-01
-9	1150	-9	0	A	T	0.497	7.692769e-02	9.211806e-01
-9	1153	-9	0	A	T	0.318	1.624868e-02	1.645615e-01
-9	1152	-9	0	A	T	0.498	7.716030e-02	9.386067e-01
-9	2183	-9	0	A	T	0.223	1.000000e-05	1.418465e-03
-9	2182	-9	0	A	T	0.024	6.976393e-02	5.761321e-01
-9	2181	-9	0	A	T	0.038	7.749072e-02	9.539195e-01
-9	2180	-9	0	A	T	0.142	7.719731e-02	9.852366e-01
-9	2186	-9	0	A	T	0.048	8.451073e-02	4.934659e-01
-9	2185	-9	0	A	T	0.072	8.348241e-02	4.239043e-01
-9	15719	-9	0	A	T	0.010	8.051233e-02	6.064364e-01
-9	15717	-9	0	A	T	0.026	7.805088e-02	6.120774e-01
-9	15715	-9	0	A	T	0.010	8.051233e-02	6.064364e-01
-9	2726	-9	0	A	T	0.014	7.705851e-02	2.648746e-01
-9	2725	-9	0	A	T	0.019	7.300546e-02	1.498419e-01
-9	2724	-9	0	A	T	0.014	7.705851e-02	2.648746e-01
-9	2723	-9	0	A	T	0.014	7.705851e-02	2.648746e-01
-9	15713	-9	0	A	T	0.010	8.051233e-02	6.064364e-01
-9	2728	-9	0	A	T	0.014	7.705851e-02	2.648746e-01
-9	6758	-9	0	A	T	0.065	7.687986e-02	9.677193e-01
-9	6759	-9	0	A	T	0.065	7.687986e-02	9.677193e-01
-9	6753	-9	0	A	T	0.029	7.281082e-02	7.010006e-01
-9	6750	-9	0	A	T	0.033	7.234958e-02	7.069594e-01
-9	6754	-9	0	A	T	0.027	7.611105e-02	5.733367e-01
-9	5380	-9	0	A	T	0.026	7.297686e-02	7.364570e-01
-9	5381	-9	0	A	T	0.031	7.187893e-02	6.703886e-01
-9	5382	-9	0	A	T	0.031	7.187893e-02	6.703886e-01
-9	5384	-9	0	A	T	0.026	7.297686e-02	7.364570e-01
-9	5385	-9	0	A	T	0.026	7.297686e-02	7.364570e-01
-9	5386	-9	0	A	T	0.031	7.187893e-02	6.703886e-01
-9	5388	-9	0	A	T	0.026	7.297686e-02	7.364570e-01
-9	5389	-9	0	A	T	0.031	7.187893e-02	6.703886e-01
-9	2142	-9	0	A	T	0.127	7.114113e-02	5.327687e-01
-9	2	-9	0	A	T	0.473	7.277934e-02	7.238198e-01
-9	9177	-9	0	A	T	0.010	7.110525e-02	1.241686e-02
-9	15155	-9	0	A	T	0.012	7.626463e-02	8.783856e-01
-9	15154	-9	0	A	T	0.021	7.510019e-02	8.239414e-01
-9	15157	-9	0	A	T	0.012	7.626463e-02	8.783856e-01
-9	15159	-9	0	A	T	0.021	7.510019e-02	8.239414e-01
-9	506	-9	0	A	T	0.305	9.525731e-03	7.834094e-02
-9	507	-9	0	A	T	0.498	7.716030e-02	9.386067e-01
-9	504	-9	0	A	T	0.183	5.093885e-02	4.247040e-01
-9	505	-9	0	A	T	0.014	7.961670e-02	2.482468e-01
-9	502	-9	0	A	T	0.389	4.637648e-02	3.128518e-01
-9	503	-9	0	A	T	0.271	4.045137e-02	1.839447e-01
-9	500	-9	0	A	T	0.231	1.000000e-05	2.394299e-02
-9	6528	-9	0	A	T	0.029	7.222346e-02	6.754515e-01
-9	6270	-9	0	A	T	0.026	7.297686e-02	7.364570e-01
-9	6273	-9	0	A	T	0.026	7.297686e-02	7.364570e-01
-9	6272	-9	0	A	T	0.026	7.297686e-02	7.364570e-01
-9	6275	-9	0	A	T	0.026	7.297686e-02	7.364570e-01
-9	6274	-9	0	A	T	0.026	7.297686e-02	7.364570e-01
-9	6277	-9	0	A	T	0.029	7.222346e-02	6.754515e-01
-9	6276	-9	0	A	T	0.026	7.297686e-02	7.364570e-01
-9	6278	-9	0	A	T	0.026	7.297686e-02	7.364570e-01
-9	5229	-9	0	A	T	0.031	7.187893e-02	6.703886e-01
-9	5223	-9	0	A	T	0.012	7.579164e-02	8.599851e-01
-9	5220	-9	0	A	T	0.031	7.187893e-02	6.703886e-01
-9	5227	-9	0	A	T	0.026	7.297686e-02	7.364570e-01
-9	5225	-9	0	A	T	0.031	7.187893e-02	6.703886e-01
-9	12402	-9	0	A	T	0.096	1.000000e-05	2.348362e-07
-9	12403	-9	0	A	T	0.096	1.000000e-05	2.348362e-07
-9	12400	-9	0	A	T	0.096	1.000000e-05	2.348362e-07
-9	12401	-9	0	A	T	0.010	7.595861e-02	3.142009e-01
-9	13754	-9	0	A	T	0.058	6.809184e-02	6.459077e-01
-9	13757	-9	0	A	T	0.058	6.809184e-02	6.459077e-01
-9	13756	-9	0	A	T	0.058	6.809184e-02	6.459077e-01
-9	13750	-9	0	A	T	0.034	7.347860e-02	7.865821e-01
-9	13752	-9	0	A	T	0.058	6.809184e-02	6.459077e-01
-9	13759	-9	0	A	T	0.058	6.809184e-02	6.459077e-01
-9	13758	-9	0	A	T	0.058	6.809184e-02	6.459077e-01
-9	2573	-9	0	A	T	0.014	7.636999e-02	6.586115e-01
-9	2571	-9	0	A	T	0.021	8.305898e-02	9.716969e-02
-9	17121	-9	0	A	T	0.014	7.837992e-02	2.865322e-01
-9	977	-9	0	A	T	0.247	1.000000e-05	1.092064e-02
-9	976	-9	0	A	T	0.295	6.372477e-02	8.171808e-01
-9	975	-9	0	A	T	0.262	1.000000e-05	2.321405e-01
-9	974	-9	0	A	T	0.262	1.000000e-05	2.321405e-01
-9	973	-9	0	A	T	0.281	1.000000e-05	1.786345e-02
-9	972	-9	0	A	T	0.265	1.000000e-05	5.916353e-03
-9	971	-9	0	A	T	0.301	1.000000e-05	6.839651e-02
-9	970	-9	0	A	T	0.300	1.000000e-05	6.140723e-02
-9	979	-9	0	A	T	0.377	4.061895e-02	2.463882e-01
-9	978	-9	0	A	T	0.277	1.000000e-05	1.409532e-02
-9	48388	-9	0	A	T	0.010	7.657133e-02	8.943999e-01
-9	48387	-9	0	A	T	0.010	7.657133e-02	8.943999e-01
-9	48384	-9	0	A	T	0.010	7.657133e-02	8.943999e-01
-9	48385	-9	0	A	T	0.010	7.657133e-02	8.943999e-01
-9	47945	-9	0	A	T	0.010	7.657133e-02	8.943999e-01
-9	47944	-9	0	A	T	0.010	7.657133e-02	8.943999e-01
-9	47949	-9	0	A	T	0.010	7.657133e-02	8.943999e-01
-9	47948	-9	0	A	T	0.010	7.657133e-02	8.943999e-01
-9	15698	-9	0	A	T	0.026	7.805088e-02	6.120774e-01
-9	15699	-9	0	A	T	0.010	8.051233e-02	6.064364e-01
-9	15692	-9	0	A	T	0.010	8.051233e-02	6.064364e-01
-9	15691	-9	0	A	T	0.010	8.051233e-02	6.064364e-01
-9	15697	-9	0	A	T	0.010	8.051233e-02	6.064364e-01
-9	15694	-9	0	A	T	0.010	8.051233e-02	6.064364e-01
-9	17459	-9	0	A	T	0.014	8.150005e-02	2.586710e-01
-9	6334	-9	0	A	T	0.012	7.579164e-02	8.599851e-01
-9	6330	-9	0	A	T	0.029	7.222346e-02	6.754515e-01
-9	6332	-9	0	A	T	0.029	7.222346e-02	6.754515e-01
-9	6338	-9	0	A	T	0.026	7.297686e-02	7.364570e-01
-9	1669	-9	0	A	T	0.012	6.314910e-02	2.044672e-04
-9	1667	-9	0	A	T	0.416	7.786146e-02	3.773414e-02
-9	1661	-9	0	A	T	0.012	6.314910e-02	2.044672e-04
-9	1496	-9	0	A	T	0.324	4.052094e-02	8.624214e-02
-9	10936	-9	0	A	T	0.010	6.938266e-02	1.180797e-02
-9	10937	-9	0	A	T	0.010	7.441364e-02	8.310469e-03
-9	7445	-9	0	A	T	0.012	7.608389e-02	6.193335e-01
-9	458	-9	0	A	T	0.498	7.717634e-02	9.528220e-01
-9	459	-9	0	A	T	0.289	1.000000e-05	3.171816e-02
-9	453	-9	0	A	T	0.320	1.782181e-02	1.774945e-01
-9	454	-9	0	A	T	0.279	1.000000e-05	1.587725e-02
-9	455	-9	0	A	T	0.320	1.782181e-02	1.774945e-01
-9	456	-9	0	A	T	0.231	1.000000e-05	2.394299e-02
-9	457	-9	0	A	T	0.473	7.277934e-02	7.238198e-01
-9	4472	-9	0	A	T	0.022	7.385000e-02	7.629382e-01
-9	5344	-9	0	A	T	0.012	7.579164e-02	8.599851e-01
-9	1026	-9	0	A	T	0.231	1.000000e-05	2.394299e-02
-9	1021	-9	0	A	T	0.318	1.624868e-02	1.645615e-01
-9	1020	-9	0	A	T	0.283	1.000000e-05	2.007826e-02
-9	1023	-9	0	A	T	0.272	1.000000e-05	9.792129e-03
-9	5343	-9	0	A	T	0.026	7.297686e-02	7.364570e-01
-9	5348	-9	0	A	T	0.031	7.187893e-02	6.703886e-01
-9	5349	-9	0	A	T	0.031	7.187893e-02	6.703886e-01
-9	13661	-9	0	A	T	0.058	6.809184e-02	6.459077e-01
-9	13660	-9	0	A	T	0.058	6.809184e-02	6.459077e-01
-9	13662	-9	0	A	T	0.058	6.809184e-02	6.459077e-01
-9	5883	-9	0	A	T	0.026	7.297686e-02	7.364570e-01
-9	5881	-9	0	A	T	0.026	7.297686e-02	7.364570e-01
-9	5886	-9	0	A	T	0.026	7.297686e-02	7.364570e-01
-9	5885	-9	0	A	T	0.026	7.297686e-02	7.364570e-01
-9	5889	-9	0	A	T	0.019	7.482445e-02	8.252772e-01
-9	5888	-9	0	A	T	0.019	7.482445e-02	8.252772e-01
-9	16011	-9	0	A	T	0.038	7.300567e-02	7.469791e-01
-9	16010	-9	0	A	T	0.010	7.673914e-02	9.224763e-01
-9	47974	-9	0	A	T	0.010	7.657133e-02	8.943999e-01
-9	16013	-9	0	A	T	0.036	7.341049e-02	7.673924e-01
-9	16012	-9	0	A	T	0.038	7.300567e-02	7.469791e-01
-9	16015	-9	0	A	T	0.010	7.673914e-02	9.224763e-01
-9	16014	-9	0	A	T	0.036	7.341049e-02	7.673924e-01
-9	16017	-9	0	A	T	0.010	7.673914e-02	9.224763e-01
-9	47975	-9	0	A	T	0.010	7.657133e-02	8.943999e-01
-9	5875	-9	0	A	T	0.026	7.297686e-02	7.364570e-01
-9	15977	-9	0	A	T	0.010	7.673914e-02	9.224763e-01
-9	15976	-9	0	A	T	0.010	7.673914e-02	9.224763e-01
-9	15975	-9	0	A	T	0.017	7.599541e-02	8.693920e-01
-9	15974	-9	0	A	T	0.010	7.673914e-02	9.224763e-01
-9	15971	-9	0	A	T	0.010	7.673914e-02	9.224763e-01
-9	5973	-9	0	A	T	0.029	7.222346e-02	6.754515e-01
-9	19592	-9	0	A	T	0.019	7.491729e-02	7.732084e-01
-9	15447	-9	0	A	T	0.010	7.669214e-02	9.223365e-01
-9	15446	-9	0	A	T	0.021	7.567560e-02	8.714365e-01
-9	15445	-9	0	A	T	0.010	7.669214e-02	9.223365e-01
-9	15444	-9	0	A	T	0.010	7.669214e-02	9.223365e-01
-9	1366	-9	0	A	T	0.039	7.051162e-02	5.680656e-01
-9	1367	-9	0	A	T	0.279	1.000000e-05	1.587725e-02
-9	1364	-9	0	A	T	0.229	8.286050e-02	8.545258e-01
-9	1365	-9	0	A	T	0.204	1.053769e-01	4.125614e-01
-9	1362	-9	0	A	T	0.271	1.198074e-01	3.725993e-01
-9	1363	-9	0	A	T	0.498	7.716030e-02	9.386067e-01
-9	1360	-9	0	A	T	0.021	7.399103e-02	6.270640e-01
-9	1361	-9	0	A	T	0.262	7.364110e-02	9.503242e-01
-9	1368	-9	0	A	T	0.283	1.000000e-05	2.007826e-02
-9	1369	-9	0	A	T	0.478	7.483041e-02	8.124684e-01
-9	15442	-9	0	A	T	0.010	7.669214e-02	9.223365e-01
-9	15441	-9	0	A	T	0.010	7.669214e-02	9.223365e-01
-9	15440	-9	0	A	T	0.022	7.545412e-02	8.630805e-01
-9	5977	-9	0	A	T	0.026	7.297686e-02	7.364570e-01
-9	15449	-9	0	A	T	0.010	7.669214e-02	9.223365e-01
-9	3348	-9	0	A	T	0.070	6.355706e-02	4.259033e-01
-9	5723	-9	0	A	T	0.024	7.350737e-02	7.624193e-01
-9	5975	-9	0	A	T	0.029	7.222346e-02	6.754515e-01
-9	501	-9	0	A	T	0.318	1.624868e-02	1.645615e-01
-9	6143	-9	0	A	T	0.026	7.297686e-02	7.364570e-01
-9	6142	-9	0	A	T	0.029	7.222346e-02	6.754515e-01
-9	6141	-9	0	A	T	0.026	7.297686e-02	7.364570e-01
-9	6144	-9	0	A	T	0.026	7.297686e-02	7.364570e-01
-9	6149	-9	0	A	T	0.026	7.297686e-02	7.364570e-01
-9	5974	-9	0	A	T	0.029	7.222346e-02	6.754515e-01
-9	4539	-9	0	A	T	0.022	7.385000e-02	7.629382e-01
-9	4532	-9	0	A	T	0.012	7.573956e-02	8.441113e-01
-9	15450	-9	0	A	T	0.024	7.508070e-02	8.365130e-01
-9	6960	-9	0	A	T	0.034	7.192165e-02	6.425464e-01
-9	6963	-9	0	A	T	0.029	7.281082e-02	7.010006e-01
-9	15453	-9	0	A	T	0.010	7.669214e-02	9.223365e-01
-9	15454	-9	0	A	T	0.010	7.669214e-02	9.223365e-01
-9	15455	-9	0	A	T	0.021	7.567560e-02	8.714365e-01
-9	15456	-9	0	A	T	0.010	7.669214e-02	9.223365e-01
-9	6966	-9	0	A	T	0.029	7.281082e-02	7.010006e-01
-9	6969	-9	0	A	T	0.029	7.281082e-02	7.010006e-01
-9	6968	-9	0	A	T	0.029	7.281082e-02	7.010006e-01
-9	9343	-9	0	A	T	0.043	7.192448e-02	7.328057e-01
-9	2849	-9	0	A	T	0.027	7.274283e-02	6.174645e-01
-9	2842	-9	0	A	T	0.012	7.781896e-02	4.492595e-01
-9	2843	-9	0	A	T	0.055	1.694236e-02	4.059622e-03
-9	1551	-9	0	A	T	0.497	7.692769e-02	9.211806e-01
-9	1550	-9	0	A	T	0.497	7.692769e-02	9.211806e-01
-9	1557	-9	0	A	T	0.497	7.692769e-02	9.211806e-01
-9	1556	-9	0	A	T	0.238	1.000000e-05	4.063679e-02
-9	1590	-9	0	A	T	0.474	7.313175e-02	7.383910e-01
-9	6403	-9	0	A	T	0.024	7.353052e-02	7.638308e-01
-9	618	-9	0	A	T	0.295	7.577226e-02	9.309265e-01
-9	5498	-9	0	A	T	0.026	7.297686e-02	7.364570e-01
-9	5499	-9	0	A	T	0.031	7.187893e-02	6.703886e-01
-9	615	-9	0	A	T	0.315	8.419821e-02	7.532779e-01
-9	15554	-9	0	A	T	0.010	8.051233e-02	6.064364e-01
-9	15557	-9	0	A	T	0.026	7.805088e-02	6.120774e-01
-9	15551	-9	0	A	T	0.010	8.051233e-02	6.064364e-01
-9	15553	-9	0	A	T	0.027	7.812690e-02	6.487571e-01
-9	15558	-9	0	A	T	0.026	7.805088e-02	6.120774e-01
-9	2171	-9	0	A	T	0.010	7.379171e-02	6.668444e-01
-9	2177	-9	0	A	T	0.021	7.767591e-02	9.340085e-01
-9	2179	-9	0	A	T	0.015	7.687300e-02	8.228114e-01
-9	13428	-9	0	A	T	0.058	6.809184e-02	6.459077e-01
-9	13427	-9	0	A	T	0.036	7.315105e-02	7.728061e-01
-9	13426	-9	0	A	T	0.036	7.315105e-02	7.728061e-01
-9	13424	-9	0	A	T	0.036	7.315105e-02	7.728061e-01
-9	15065	-9	0	A	T	0.012	7.626463e-02	8.783856e-01
-9	5357	-9	0	A	T	0.026	7.297686e-02	7.364570e-01
-9	5356	-9	0	A	T	0.026	7.297686e-02	7.364570e-01
-9	1053	-9	0	A	T	0.289	1.000000e-05	3.171957e-02
-9	5352	-9	0	A	T	0.026	7.297686e-02	7.364570e-01
-9	5351	-9	0	A	T	0.026	7.297686e-02	7.364570e-01
-9	1058	-9	0	A	T	0.288	1.000000e-05	2.833193e-02
-9	1059	-9	0	A	T	0.284	1.000000e-05	2.254229e-02
-9	5359	-9	0	A	T	0.012	7.579164e-02	8.599851e-01
-9	15064	-9	0	A	T	0.021	7.510019e-02	8.239414e-01
-9	12537	-9	0	A	T	0.045	1.368567e-02	1.849914e-04
-9	12534	-9	0	A	T	0.045	1.368567e-02	1.849914e-04
-9	12530	-9	0	A	T	0.045	1.368567e-02	1.849914e-04
-9	12531	-9	0	A	T	0.045	1.368567e-02	1.849914e-04
-9	1876	-9	0	A	T	0.057	7.739989e-02	9.982115e-01
-9	1877	-9	0	A	T	0.031	8.296286e-02	7.339212e-02
-9	1874	-9	0	A	T	0.192	1.000000e-05	5.904620e-03
-9	1870	-9	0	A	T	0.031	8.296286e-02	7.339212e-02
-9	768	-9	0	A	T	0.498	7.716030e-02	9.386067e-01
-9	769	-9	0	A	T	0.279	1.000000e-05	1.587725e-02
-9	760	-9	0	A	T	0.272	1.000000e-05	9.792129e-03
-9	765	-9	0	A	T	0.279	1.000000e-05	1.587725e-02
-9	15186	-9	0	A	T	0.021	7.510019e-02	8.239414e-01
-9	15181	-9	0	A	T	0.021	7.510019e-02	8.239414e-01
-9	15188	-9	0	A	T	0.021	7.510019e-02	8.239414e-01
-9	15189	-9	0	A	T	0.021	7.510019e-02	8.239414e-01
-9	77	-9	0	A	T	0.320	1.782181e-02	1.774945e-01
-9	76	-9	0	A	T	0.279	1.000000e-05	1.587725e-02
-9	70	-9	0	A	T	0.378	5.988112e-02	5.353057e-01
-9	13580	-9	0	A	T	0.045	7.157952e-02	7.395319e-01
-9	13581	-9	0	A	T	0.041	7.230184e-02	7.613998e-01
-9	13583	-9	0	A	T	0.034	7.347860e-02	7.865821e-01
-9	13584	-9	0	A	T	0.036	7.315105e-02	7.728061e-01
-9	13586	-9	0	A	T	0.058	6.809184e-02	6.459077e-01
-9	13587	-9	0	A	T	0.058	6.809184e-02	6.459077e-01
-9	1799	-9	0	A	T	0.017	6.118991e-02	7.013469e-03
-9	1798	-9	0	A	T	0.247	1.000000e-05	1.303437e-03
-9	1792	-9	0	A	T	0.012	6.314910e-02	2.044672e-04
-9	1796	-9	0	A	T	0.012	6.314910e-02	2.044672e-04
-9	9068	-9	0	A	T	0.031	7.345557e-02	6.494787e-01
-9	22067	-9	0	A	T	0.015	7.597888e-02	8.691617e-01
-9	5148	-9	0	A	T	0.031	7.187893e-02	6.703886e-01
-9	5149	-9	0	A	T	0.026	7.297686e-02	7.364570e-01
-9	5146	-9	0	A	T	0.026	7.297686e-02	7.364570e-01
-9	5147	-9	0	A	T	0.031	7.187893e-02	6.703886e-01
-9	5142	-9	0	A	T	0.026	7.297686e-02	7.364570e-01
-9	5143	-9	0	A	T	0.031	7.187893e-02	6.703886e-01
-9	15887	-9	0	A	T	0.017	7.514719e-02	8.090340e-01
-9	15886	-9	0	A	T	0.015	7.537286e-02	8.309036e-01
-9	15883	-9	0	A	T	0.015	7.537286e-02	8.309036e-01
-9	15880	-9	0	A	T	0.015	7.537286e-02	8.309036e-01
-9	15889	-9	0	A	T	0.012	7.490986e-02	7.247562e-01
-9	15478	-9	0	A	T	0.026	7.805088e-02	6.120774e-01
-9	15472	-9	0	A	T	0.010	7.669214e-02	9.223365e-01
-9	15473	-9	0	A	T	0.010	7.669214e-02	9.223365e-01
-9	15471	-9	0	A	T	0.022	7.545412e-02	8.630805e-01
-9	15476	-9	0	A	T	0.012	8.049209e-02	5.886203e-01
-9	15474	-9	0	A	T	0.021	7.567560e-02	8.714365e-01
-9	15475	-9	0	A	T	0.010	8.051233e-02	6.064364e-01
-9	263	-9	0	A	T	0.476	7.348219e-02	7.521019e-01
-9	260	-9	0	A	T	0.320	1.782181e-02	1.774945e-01
-9	267	-9	0	A	T	0.498	7.717634e-02	9.528220e-01
-9	266	-9	0	A	T	0.231	1.000000e-05	2.394299e-02
-9	265	-9	0	A	T	0.320	1.782181e-02	1.774945e-01
-9	264	-9	0	A	T	0.498	7.717634e-02	9.528220e-01
-9	269	-9	0	A	T	0.271	1.000000e-05	8.650674e-03
-9	268	-9	0	A	T	0.272	1.000000e-05	9.792129e-03
-9	12392	-9	0	A	T	0.096	1.000000e-05	2.348362e-07
-9	12390	-9	0	A	T	0.096	1.000000e-05	2.348362e-07
-9	829	-9	0	A	T	0.498	7.716030e-02	9.386067e-01
-9	828	-9	0	A	T	0.272	1.000000e-05	9.792129e-03
-9	821	-9	0	A	T	0.231	1.000000e-05	2.394299e-02
-9	820	-9	0	A	T	0.315	9.626330e-03	1.499409e-01
-9	1712	-9	0	A	T	0.012	6.314910e-02	2.044672e-04
-9	1711	-9	0	A	T	0.012	6.314910e-02	2.044672e-04
-9	1715	-9	0	A	T	0.200	5.667265e-02	2.229662e-01
-9	2032	-9	0	A	T	0.034	6.562440e-02	1.041109e-01
-9	1714	-9	0	A	T	0.012	6.314910e-02	2.044672e-04
-9	1719	-9	0	A	T	0.228	6.752451e-02	3.450280e-01
-9	13591	-9	0	A	T	0.036	7.315105e-02	7.728061e-01
-9	13590	-9	0	A	T	0.050	7.047795e-02	7.089412e-01
-9	13735	-9	0	A	T	0.058	6.809184e-02	6.459077e-01
-9	13734	-9	0	A	T	0.036	7.315105e-02	7.728061e-01
-9	13599	-9	0	A	T	0.036	7.315105e-02	7.728061e-01
-9	13598	-9	0	A	T	0.057	6.858809e-02	6.604494e-01
-9	508	-9	0	A	T	0.318	1.624868e-02	1.645615e-01
-9	6808	-9	0	A	T	0.029	7.281082e-02	7.010006e-01
-9	6807	-9	0	A	T	0.065	7.687986e-02	9.677193e-01
-9	15712	-9	0	A	T	0.027	7.812690e-02	6.487571e-01
-9	9747	-9	0	A	T	0.045	1.040468e-02	2.123793e-06
-9	15791	-9	0	A	T	0.021	7.592543e-02	7.030913e-01
-9	15970	-9	0	A	T	0.010	7.673914e-02	9.224763e-01
-9	8185	-9	0	A	T	0.104	5.250124e-02	3.950748e-01
-9	5876	-9	0	A	T	0.029	7.222346e-02	6.754515e-01
-9	5877	-9	0	A	T	0.019	7.560987e-02	5.578795e-01
-9	5874	-9	0	A	T	0.029	7.222346e-02	6.754515e-01
-9	16019	-9	0	A	T	0.010	7.673914e-02	9.224763e-01
-9	16018	-9	0	A	T	0.010	7.673914e-02	9.224763e-01
-9	5879	-9	0	A	T	0.026	7.297686e-02	7.364570e-01
-9	19591	-9	0	A	T	0.010	7.607699e-02	8.162744e-01
-9	8859	-9	0	A	T	0.015	7.572942e-02	8.483506e-01
-9	1553	-9	0	A	T	0.271	1.000000e-05	8.650674e-03
-9	1552	-9	0	A	T	0.279	1.000000e-05	1.587725e-02
-9	1555	-9	0	A	T	0.469	7.189515e-02	6.643881e-01
-9	1554	-9	0	A	T	0.455	6.883532e-02	5.942543e-01
-9	22251	-9	0	A	T	0.015	7.573794e-02	8.503272e-01
-9	1252	-9	0	A	T	0.414	8.262192e-02	7.613567e-01
-9	1253	-9	0	A	T	0.221	7.141736e-02	8.732690e-01
-9	1259	-9	0	A	T	0.498	7.716030e-02	9.386067e-01
-9	11469	-9	0	A	T	0.106	7.312686e-02	8.716298e-01
-9	17157	-9	0	A	T	0.015	7.817188e-02	3.372559e-01
-9	825	-9	0	A	T	0.289	1.000000e-05	3.171816e-02
-9	824	-9	0	A	T	0.279	1.000000e-05	1.587725e-02
-9	827	-9	0	A	T	0.389	4.637648e-02	3.128518e-01
-9	826	-9	0	A	T	0.279	1.000000e-05	1.587725e-02
-9	822	-9	0	A	T	0.240	1.000000e-05	4.623135e-02
-9	1234	-9	0	A	T	0.497	7.692769e-02	9.211806e-01
-9	7764	-9	0	A	T	0.060	2.910904e-02	5.285091e-03
-9	7765	-9	0	A	T	0.060	2.910904e-02	5.285091e-03
-9	7766	-9	0	A	T	0.060	2.910904e-02	5.285091e-03
-9	7767	-9	0	A	T	0.060	2.910904e-02	5.285091e-03
-9	7763	-9	0	A	T	0.060	2.910904e-02	5.285091e-03
-9	7768	-9	0	A	T	0.060	2.910904e-02	5.285091e-03
-9	7769	-9	0	A	T	0.060	2.910904e-02	5.285091e-03
-9	48009	-9	0	A	T	0.010	7.657133e-02	8.943999e-01
-9	48000	-9	0	A	T	0.010	7.657133e-02	8.943999e-01
-9	48002	-9	0	A	T	0.010	7.657133e-02	8.943999e-01
-9	48005	-9	0	A	T	0.010	7.657133e-02	8.943999e-01
-9	48004	-9	0	A	T	0.010	7.657133e-02	8.943999e-01
-9	48007	-9	0	A	T	0.010	7.657133e-02	8.943999e-01
-9	15924	-9	0	A	T	0.015	7.537286e-02	8.309036e-01
-9	1455	-9	0	A	T	0.308	6.608567e-02	4.022320e-01
-9	1456	-9	0	A	T	0.337	8.723101e-02	6.232675e-01
-9	1457	-9	0	A	T	0.253	7.519684e-02	9.641441e-01
-9	1450	-9	0	A	T	0.318	1.624868e-02	1.645615e-01
-9	1451	-9	0	A	T	0.240	1.000000e-05	4.623135e-02
-9	1452	-9	0	A	T	0.284	7.401308e-02	5.564788e-02
-9	1453	-9	0	A	T	0.135	2.278515e-02	5.680240e-02
-9	1458	-9	0	A	T	0.255	7.574659e-02	9.727136e-01
-9	1459	-9	0	A	T	0.330	7.717116e-02	9.784236e-01
-9	1231	-9	0	A	T	0.062	7.270651e-02	1.252286e-02
-9	1233	-9	0	A	T	0.498	7.716030e-02	9.386067e-01
-9	5649	-9	0	A	T	0.026	7.297686e-02	7.364570e-01
-9	5641	-9	0	A	T	0.026	7.297686e-02	7.364570e-01
-9	5640	-9	0	A	T	0.026	7.297686e-02	7.364570e-01
-9	5643	-9	0	A	T	0.029	7.222346e-02	6.754515e-01
-9	5645	-9	0	A	T	0.026	7.297686e-02	7.364570e-01
-9	5647	-9	0	A	T	0.012	7.579164e-02	8.599851e-01
-9	5646	-9	0	A	T	0.026	7.297686e-02	7.364570e-01
-9	15379	-9	0	A	T	0.022	7.545412e-02	8.630805e-01
-9	15378	-9	0	A	T	0.021	7.567560e-02	8.714365e-01
-9	15371	-9	0	A	T	0.010	7.669214e-02	9.223365e-01
-9	15370	-9	0	A	T	0.010	7.669214e-02	9.223365e-01
-9	15373	-9	0	A	T	0.010	7.669214e-02	9.223365e-01
-9	15372	-9	0	A	T	0.022	7.545412e-02	8.630805e-01
-9	15375	-9	0	A	T	0.010	7.669214e-02	9.223365e-01
-9	6465	-9	0	A	T	0.026	7.297686e-02	7.364570e-01
-9	15377	-9	0	A	T	0.010	7.669214e-02	9.223365e-01
-9	15376	-9	0	A	T	0.010	7.669214e-02	9.223365e-01
-9	13339	-9	0	A	T	0.041	2.878121e-02	1.628067e-03
-9	13338	-9	0	A	T	0.027	4.273334e-02	1.455542e-02
-9	13333	-9	0	A	T	0.027	4.273334e-02	1.455542e-02
-9	13332	-9	0	A	T	0.029	4.371795e-02	2.405489e-02
-9	13331	-9	0	A	T	0.014	7.610284e-02	9.276713e-01
-9	13330	-9	0	A	T	0.027	4.273334e-02	1.455542e-02
-9	13337	-9	0	A	T	0.027	4.273334e-02	1.455542e-02
-9	13336	-9	0	A	T	0.027	4.273334e-02	1.455542e-02
-9	13335	-9	0	A	T	0.027	4.273334e-02	1.455542e-02
-9	13334	-9	0	A	T	0.027	4.273334e-02	1.455542e-02
-9	1300	-9	0	A	T	0.279	1.000000e-05	1.587725e-02
-9	2056	-9	0	A	T	0.039	6.419602e-02	1.181459e-01
-9	4328	-9	0	A	T	0.022	7.385000e-02	7.629382e-01
-9	2750	-9	0	A	T	0.014	7.705851e-02	2.648746e-01
-9	2758	-9	0	A	T	0.014	7.705851e-02	2.648746e-01
-9	4928	-9	0	A	T	0.012	9.113999e-02	2.042845e-01
-9	6709	-9	0	A	T	0.033	7.218968e-02	6.727075e-01
-9	6708	-9	0	A	T	0.033	7.218968e-02	6.727075e-01
-9	6701	-9	0	A	T	0.010	7.630217e-02	8.594811e-01
-9	6700	-9	0	A	T	0.010	7.630217e-02	8.594811e-01
-9	6705	-9	0	A	T	0.029	7.281082e-02	7.010006e-01
-9	6704	-9	0	A	T	0.029	7.281082e-02	7.010006e-01
-9	18791	-9	0	A	T	0.036	7.162822e-02	6.611002e-01
-9	47938	-9	0	A	T	0.010	7.657133e-02	8.943999e-01
-9	47939	-9	0	A	T	0.010	7.657133e-02	8.943999e-01
-9	5568	-9	0	A	T	0.029	7.222346e-02	6.754515e-01
-9	5569	-9	0	A	T	0.029	7.222346e-02	6.754515e-01
-9	5564	-9	0	A	T	0.026	7.297686e-02	7.364570e-01
-9	5565	-9	0	A	T	0.026	7.297686e-02	7.364570e-01
-9	5566	-9	0	A	T	0.026	7.297686e-02	7.364570e-01
-9	5567	-9	0	A	T	0.026	7.297686e-02	7.364570e-01
-9	5560	-9	0	A	T	0.029	7.222346e-02	6.754515e-01
-9	5561	-9	0	A	T	0.026	7.297686e-02	7.364570e-01
-9	5562	-9	0	A	T	0.026	7.297686e-02	7.364570e-01
-9	6974	-9	0	A	T	0.065	7.687986e-02	9.677193e-01
-9	12741	-9	0	A	T	0.026	7.300929e-02	6.760329e-01
-9	21499	-9	0	A	T	0.015	7.811607e-02	6.086967e-01
-9	21498	-9	0	A	T	0.015	7.811607e-02	6.086967e-01
-9	21497	-9	0	A	T	0.015	7.811607e-02	6.086967e-01
-9	21496	-9	0	A	T	0.015	7.811607e-02	6.086967e-01
-9	21501	-9	0	A	T	0.015	7.811607e-02	6.086967e-01
-9	6617	-9	0	A	T	0.029	7.281082e-02	7.010006e-01
-9	6614	-9	0	A	T	0.099	5.565603e-02	4.501573e-01
-9	10583	-9	0	A	T	0.014	7.624213e-02	5.466578e-01
-9	10584	-9	0	A	T	0.012	7.673813e-02	5.841432e-01
-9	1087	-9	0	A	T	0.498	7.716030e-02	9.386067e-01
-9	1086	-9	0	A	T	0.014	7.961670e-02	2.482468e-01
-9	1085	-9	0	A	T	0.495	7.663159e-02	8.737221e-01
-9	1084	-9	0	A	T	0.497	7.692769e-02	9.211806e-01
-9	1083	-9	0	A	T	0.497	7.692769e-02	9.211806e-01
-9	1082	-9	0	A	T	0.474	7.313175e-02	7.383910e-01
-9	1081	-9	0	A	T	0.318	1.624868e-02	1.645615e-01
-9	1080	-9	0	A	T	0.289	1.000000e-05	3.171816e-02
-9	1089	-9	0	A	T	0.289	1.000000e-05	3.171816e-02
-9	4263	-9	0	A	T	0.022	7.385000e-02	7.629382e-01
-9	4264	-9	0	A	T	0.012	7.573956e-02	8.441113e-01
-9	4269	-9	0	A	T	0.012	7.573956e-02	8.441113e-01
-9	135	-9	0	A	T	0.231	1.000000e-05	2.394299e-02
-9	13709	-9	0	A	T	0.058	6.809184e-02	6.459077e-01
-9	13703	-9	0	A	T	0.058	6.809184e-02	6.459077e-01
-9	13700	-9	0	A	T	0.034	7.347860e-02	7.865821e-01
-9	13705	-9	0	A	T	0.041	7.241900e-02	7.596483e-01
-9	16280	-9	0	A	T	0.010	7.643072e-02	8.931818e-01
-9	16281	-9	0	A	T	0.010	7.643072e-02	8.931818e-01
-9	48379	-9	0	A	T	0.010	7.657133e-02	8.943999e-01
-9	48378	-9	0	A	T	0.010	7.657133e-02	8.943999e-01
-9	48373	-9	0	A	T	0.010	7.657133e-02	8.943999e-01
-9	48371	-9	0	A	T	0.010	7.657133e-02	8.943999e-01
-9	48370	-9	0	A	T	0.010	7.657133e-02	8.943999e-01
-9	48376	-9	0	A	T	0.010	7.657133e-02	8.943999e-01
-9	48374	-9	0	A	T	0.010	7.657133e-02	8.943999e-01
-9	1984	-9	0	A	T	0.058	7.746428e-02	7.452784e-01
-9	1982	-9	0	A	T	0.031	8.296286e-02	7.339212e-02
-9	1980	-9	0	A	T	0.031	8.296286e-02	7.339212e-02
-9	1989	-9	0	A	T	0.034	6.562440e-02	1.041109e-01
-9	6464	-9	0	A	T	0.026	7.297686e-02	7.364570e-01
-9	6466	-9	0	A	T	0.029	7.222346e-02	6.754515e-01
-9	6467	-9	0	A	T	0.029	7.222346e-02	6.754515e-01
-9	80	-9	0	A	T	0.498	7.717634e-02	9.528220e-01
-9	81	-9	0	A	T	0.272	1.000000e-05	9.792129e-03
-9	86	-9	0	A	T	0.271	1.000000e-05	8.650674e-03
-9	87	-9	0	A	T	0.283	1.000000e-05	2.007826e-02
-9	15527	-9	0	A	T	0.010	8.051233e-02	6.064364e-01
-9	15669	-9	0	A	T	0.010	8.051233e-02	6.064364e-01
-9	15668	-9	0	A	T	0.010	8.051233e-02	6.064364e-01
-9	15660	-9	0	A	T	0.026	7.805088e-02	6.120774e-01
-9	15667	-9	0	A	T	0.010	8.051233e-02	6.064364e-01
-9	15665	-9	0	A	T	0.017	7.751792e-02	3.987467e-01
-9	15664	-9	0	A	T	0.027	7.812690e-02	6.487571e-01
-9	4388	-9	0	A	T	0.022	7.385000e-02	7.629382e-01
-9	4382	-9	0	A	T	0.012	7.573956e-02	8.441113e-01
-9	6369	-9	0	A	T	0.026	7.297686e-02	7.364570e-01
-9	6368	-9	0	A	T	0.029	7.222346e-02	6.754515e-01
-9	6363	-9	0	A	T	0.051	8.240193e-02	7.389236e-01
-9	6362	-9	0	A	T	0.027	7.257298e-02	6.761917e-01
-9	6361	-9	0	A	T	0.015	7.551065e-02	8.551678e-01
-9	6360	-9	0	A	T	0.026	7.297686e-02	7.364570e-01
-9	6367	-9	0	A	T	0.015	7.544646e-02	8.389976e-01
-9	6365	-9	0	A	T	0.029	7.275119e-02	7.478430e-01
-9	5199	-9	0	A	T	0.012	7.579164e-02	8.599851e-01
-9	1618	-9	0	A	T	0.318	1.624868e-02	1.645615e-01
-9	1619	-9	0	A	T	0.474	9.062969e-02	1.566100e-02
-9	5195	-9	0	A	T	0.026	7.297686e-02	7.364570e-01
-9	5194	-9	0	A	T	0.026	7.297686e-02	7.364570e-01
-9	1614	-9	0	A	T	0.389	4.637648e-02	3.128518e-01
-9	1615	-9	0	A	T	0.289	1.000000e-05	3.171816e-02
-9	1612	-9	0	A	T	0.272	1.000000e-05	9.792129e-03
-9	5190	-9	0	A	T	0.031	7.187893e-02	6.703886e-01
-9	1611	-9	0	A	T	0.231	1.000000e-05	2.394299e-02
-9	5472	-9	0	A	T	0.026	7.297686e-02	7.364570e-01
-9	7531	-9	0	A	T	0.014	7.599082e-02	4.530714e-01
-9	7532	-9	0	A	T	0.014	7.599082e-02	4.530714e-01
-9	6511	-9	0	A	T	0.026	7.297686e-02	7.364570e-01
-9	429	-9	0	A	T	0.289	1.000000e-05	3.171816e-02
-9	421	-9	0	A	T	0.055	7.243651e-02	7.554236e-02
-9	423	-9	0	A	T	0.322	3.737516e-02	1.051870e-01
-9	422	-9	0	A	T	0.060	7.353854e-02	1.165529e-01
-9	425	-9	0	A	T	0.349	3.769940e-02	6.986887e-02
-9	424	-9	0	A	T	0.372	5.983903e-02	3.437847e-01
-9	2083	-9	0	A	T	0.051	6.961891e-02	2.900573e-02
-9	89	-9	0	A	T	0.289	1.000000e-05	3.171853e-02
-9	2085	-9	0	A	T	0.041	6.727204e-02	6.325142e-02
-9	15700	-9	0	A	T	0.010	8.051233e-02	6.064364e-01
-9	18672	-9	0	A	T	0.077	7.850733e-02	9.041747e-01
-9	15951	-9	0	A	T	0.015	7.537286e-02	8.309036e-01
-9	15954	-9	0	A	T	0.010	7.616825e-02	8.774816e-01
-9	13386	-9	0	A	T	0.058	6.809184e-02	6.459077e-01
-9	13387	-9	0	A	T	0.058	6.809184e-02	6.459077e-01
-9	630	-9	0	A	T	0.272	1.000000e-05	9.792129e-03
-9	631	-9	0	A	T	0.466	7.134945e-02	6.667807e-01
-9	632	-9	0	A	T	0.283	1.000000e-05	2.007826e-02
-9	633	-9	0	A	T	0.279	1.000000e-05	1.587725e-02
-9	634	-9	0	A	T	0.318	1.624868e-02	1.645615e-01
-9	635	-9	0	A	T	0.474	7.313175e-02	7.383910e-01
-9	637	-9	0	A	T	0.474	7.313175e-02	7.383910e-01
-9	638	-9	0	A	T	0.474	7.313175e-02	7.383910e-01
-9	639	-9	0	A	T	0.279	1.000000e-05	1.587725e-02
-9	15385	-9	0	A	T	0.019	7.587381e-02	8.799280e-01
-9	1402	-9	0	A	T	0.497	7.692769e-02	9.211806e-01
-9	1401	-9	0	A	T	0.289	1.000000e-05	3.171816e-02
-9	15381	-9	0	A	T	0.010	7.669214e-02	9.223365e-01
-9	679	-9	0	A	T	0.498	7.716030e-02	9.386067e-01
-9	1406	-9	0	A	T	0.283	1.000000e-05	2.007826e-02
-9	14551	-9	0	A	T	0.012	5.510293e-02	5.680257e-02
-9	5737	-9	0	A	T	0.029	7.222346e-02	6.754515e-01
-9	5736	-9	0	A	T	0.026	7.297686e-02	7.364570e-01
-9	5731	-9	0	A	T	0.026	7.297686e-02	7.364570e-01
-9	5730	-9	0	A	T	0.026	7.297686e-02	7.364570e-01
-9	5733	-9	0	A	T	0.029	7.222346e-02	6.754515e-01
-9	5739	-9	0	A	T	0.029	7.222346e-02	6.754515e-01
-9	5738	-9	0	A	T	0.026	7.297686e-02	7.364570e-01
-9	48117	-9	0	A	T	0.010	7.657133e-02	8.943999e-01
-9	48115	-9	0	A	T	0.010	7.657133e-02	8.943999e-01
-9	48113	-9	0	A	T	0.010	7.657133e-02	8.943999e-01
-9	15204	-9	0	A	T	0.021	7.510019e-02	8.239414e-01
-9	15206	-9	0	A	T	0.021	7.510019e-02	8.239414e-01
-9	15203	-9	0	A	T	0.021	7.510019e-02	8.239414e-01
-9	15202	-9	0	A	T	0.021	7.510019e-02	8.239414e-01
-9	48110	-9	0	A	T	0.010	7.657133e-02	8.943999e-01
-9	15209	-9	0	A	T	0.012	7.626463e-02	8.783856e-01
-9	48119	-9	0	A	T	0.010	7.657133e-02	8.943999e-01
-9	48118	-9	0	A	T	0.010	7.657133e-02	8.943999e-01
-9	13202	-9	0	A	T	0.045	2.996377e-02	4.421700e-03
-9	13201	-9	0	A	T	0.045	2.996377e-02	4.421700e-03
-9	13209	-9	0	A	T	0.026	7.491661e-02	5.631508e-01
-9	12819	-9	0	A	T	0.015	2.320680e-02	5.456836e-09
-9	12818	-9	0	A	T	0.014	2.383394e-02	1.822863e-10
-9	1278	-9	0	A	T	0.313	1.124555e-02	1.308557e-01
-9	1279	-9	0	A	T	0.092	4.034099e-02	9.962606e-02
-9	1270	-9	0	A	T	0.389	4.637648e-02	3.128518e-01
-9	1271	-9	0	A	T	0.497	7.692769e-02	9.211806e-01
-9	1272	-9	0	A	T	0.474	7.313175e-02	7.383910e-01
-9	1273	-9	0	A	T	0.318	1.624868e-02	1.645615e-01
-9	1274	-9	0	A	T	0.318	1.624868e-02	1.645615e-01
-9	1275	-9	0	A	T	0.466	7.134945e-02	6.667807e-01
-9	1276	-9	0	A	T	0.279	1.000000e-05	1.587725e-02
-9	1277	-9	0	A	T	0.385	4.481092e-02	2.928406e-01
-9	2626	-9	0	A	T	0.031	7.492562e-02	7.389583e-01
-9	2624	-9	0	A	T	0.031	7.781700e-02	8.465656e-01
-9	6675	-9	0	A	T	0.034	7.192165e-02	6.425464e-01
-9	6674	-9	0	A	T	0.031	7.250755e-02	6.810109e-01
-9	6677	-9	0	A	T	0.065	7.687986e-02	9.677193e-01
-9	6676	-9	0	A	T	0.065	7.687986e-02	9.677193e-01
-9	6671	-9	0	A	T	0.065	7.687986e-02	9.677193e-01
-9	6670	-9	0	A	T	0.065	7.687986e-02	9.677193e-01
-9	6672	-9	0	A	T	0.029	7.281082e-02	7.010006e-01
-9	4686	-9	0	A	T	0.015	7.602258e-02	8.552222e-01
-9	4683	-9	0	A	T	0.019	7.348572e-02	1.946729e-01
-9	4681	-9	0	A	T	0.019	7.348572e-02	1.946729e-01
-9	4689	-9	0	A	T	0.019	7.348572e-02	1.946729e-01
-9	15508	-9	0	A	T	0.010	8.051233e-02	6.064364e-01
-9	15509	-9	0	A	T	0.010	8.051233e-02	6.064364e-01
-9	15502	-9	0	A	T	0.010	8.051233e-02	6.064364e-01
-9	15503	-9	0	A	T	0.010	8.051233e-02	6.064364e-01
-9	15500	-9	0	A	T	0.010	8.051233e-02	6.064364e-01
-9	15501	-9	0	A	T	0.010	8.051233e-02	6.064364e-01
-9	15507	-9	0	A	T	0.012	8.049209e-02	5.886203e-01
-9	15504	-9	0	A	T	0.026	7.805088e-02	6.120774e-01
-9	11508	-9	0	A	T	0.019	7.741027e-02	5.869361e-01
-9	2123	-9	0	A	T	0.014	7.449977e-02	5.514490e-01
-9	2122	-9	0	A	T	0.217	1.000000e-05	7.687839e-03
-9	2124	-9	0	A	T	0.014	7.449977e-02	5.514490e-01
-9	15723	-9	0	A	T	0.017	7.753162e-02	3.987606e-01
-9	15721	-9	0	A	T	0.010	8.051233e-02	6.064364e-01
-9	15726	-9	0	A	T	0.026	7.805088e-02	6.120774e-01
-9	15725	-9	0	A	T	0.010	8.051233e-02	6.064364e-01
-9	15728	-9	0	A	T	0.026	7.805088e-02	6.120774e-01
-9	15729	-9	0	A	T	0.010	8.051233e-02	6.064364e-01
-9	6583	-9	0	A	T	0.065	7.687986e-02	9.677193e-01
-9	6582	-9	0	A	T	0.065	7.687986e-02	9.677193e-01
-9	6581	-9	0	A	T	0.065	7.687986e-02	9.677193e-01
-9	6580	-9	0	A	T	0.046	7.247052e-02	4.226196e-01
-9	6587	-9	0	A	T	0.024	7.379729e-02	7.541052e-01
-9	6585	-9	0	A	T	0.051	7.977833e-02	8.397700e-01
-9	6584	-9	0	A	T	0.024	7.379729e-02	7.541052e-01
-9	6589	-9	0	A	T	0.034	7.192165e-02	6.425464e-01
-9	6588	-9	0	A	T	0.029	7.281082e-02	7.010006e-01
-9	3942	-9	0	A	T	0.053	6.789943e-02	5.236151e-01
-9	15098	-9	0	A	T	0.012	7.626463e-02	8.783856e-01
-9	5327	-9	0	A	T	0.024	7.351290e-02	7.632501e-01
-9	5324	-9	0	A	T	0.026	7.297686e-02	7.364570e-01
-9	5322	-9	0	A	T	0.026	7.297686e-02	7.364570e-01
-9	5321	-9	0	A	T	0.026	7.297686e-02	7.364570e-01
-9	5328	-9	0	A	T	0.026	7.297686e-02	7.364570e-01
-9	47985	-9	0	A	T	0.010	7.657133e-02	8.943999e-01
-9	47984	-9	0	A	T	0.010	7.657133e-02	8.943999e-01
-9	47987	-9	0	A	T	0.010	7.657133e-02	8.943999e-01
-9	47986	-9	0	A	T	0.010	7.657133e-02	8.943999e-01
-9	47981	-9	0	A	T	0.010	7.657133e-02	8.943999e-01
-9	47983	-9	0	A	T	0.010	7.657133e-02	8.943999e-01
-9	47982	-9	0	A	T	0.010	7.657133e-02	8.943999e-01
-9	2153	-9	0	A	T	0.027	6.495659e-02	1.666043e-01
-9	47988	-9	0	A	T	0.010	7.657133e-02	8.943999e-01
-9	12547	-9	0	A	T	0.045	1.368567e-02	1.849914e-04
-9	12544	-9	0	A	T	0.045	1.368567e-02	1.849914e-04
-9	12543	-9	0	A	T	0.045	1.368567e-02	1.849914e-04
-9	12541	-9	0	A	T	0.038	2.706796e-02	1.903614e-02
-9	12540	-9	0	A	T	0.045	1.368567e-02	1.849914e-04
-9	12549	-9	0	A	T	0.015	5.370704e-02	2.159885e-01
-9	12548	-9	0	A	T	0.045	1.368567e-02	1.849914e-04
-9	13634	-9	0	A	T	0.058	6.809184e-02	6.459077e-01
-9	13632	-9	0	A	T	0.034	7.347860e-02	7.865821e-01
-9	13633	-9	0	A	T	0.058	6.809184e-02	6.459077e-01
-9	13631	-9	0	A	T	0.058	6.809184e-02	6.459077e-01
-9	13638	-9	0	A	T	0.036	7.315105e-02	7.728061e-01
-9	2491	-9	0	A	T	0.031	7.492562e-02	7.389583e-01
-9	641	-9	0	A	T	0.283	1.000000e-05	2.007826e-02
-9	13533	-9	0	A	T	0.058	6.809184e-02	6.459077e-01
-9	13535	-9	0	A	T	0.058	6.809184e-02	6.459077e-01
-9	13537	-9	0	A	T	0.048	7.096274e-02	7.153908e-01
-9	13536	-9	0	A	T	0.012	7.631555e-02	8.849822e-01
-9	13539	-9	0	A	T	0.041	7.251639e-02	7.669856e-01
-9	13538	-9	0	A	T	0.039	7.286108e-02	7.764735e-01
-9	646	-9	0	A	T	0.497	7.682760e-02	7.547926e-01
-9	6216	-9	0	A	T	0.026	7.297686e-02	7.364570e-01
-9	6215	-9	0	A	T	0.026	7.297686e-02	7.364570e-01
-9	6213	-9	0	A	T	0.026	7.297686e-02	7.364570e-01
-9	6212	-9	0	A	T	0.029	7.222346e-02	6.754515e-01
-9	6210	-9	0	A	T	0.026	7.297686e-02	7.364570e-01
-9	6219	-9	0	A	T	0.026	7.297686e-02	7.364570e-01
-9	6218	-9	0	A	T	0.026	7.297686e-02	7.364570e-01
-9	1768	-9	0	A	T	0.471	7.198495e-02	5.889779e-01
-9	1762	-9	0	A	T	0.252	8.127517e-02	8.889561e-01
-9	1763	-9	0	A	T	0.164	1.008497e-01	6.134125e-02
-9	1760	-9	0	A	T	0.012	6.314910e-02	2.044672e-04
-9	1766	-9	0	A	T	0.443	6.743342e-02	4.787773e-01
-9	1767	-9	0	A	T	0.471	7.198495e-02	5.889779e-01
-9	11117	-9	0	A	T	0.024	7.449273e-02	5.626565e-01
-9	2518	-9	0	A	T	0.033	8.287643e-02	4.731342e-01
-9	47936	-9	0	A	T	0.010	7.657133e-02	8.943999e-01
-9	47937	-9	0	A	T	0.010	7.657133e-02	8.943999e-01
-9	47930	-9	0	A	T	0.010	7.657133e-02	8.943999e-01
-9	47931	-9	0	A	T	0.010	7.657133e-02	8.943999e-01
-9	47933	-9	0	A	T	0.010	7.657133e-02	8.943999e-01
-9	15224	-9	0	A	T	0.021	7.510019e-02	8.239414e-01
-9	3088	-9	0	A	T	0.015	7.534374e-02	6.377388e-01
-9	15855	-9	0	A	T	0.019	7.477675e-02	8.016335e-01
-9	15856	-9	0	A	T	0.015	7.537286e-02	8.309036e-01
-9	15857	-9	0	A	T	0.015	7.537286e-02	8.309036e-01
-9	15852	-9	0	A	T	0.027	7.317690e-02	7.319582e-01
-9	15853	-9	0	A	T	0.027	7.317690e-02	7.319582e-01
-9	15859	-9	0	A	T	0.015	7.537286e-02	8.309036e-01
-9	238	-9	0	A	T	0.283	1.000000e-05	2.007826e-02
-9	239	-9	0	A	T	0.498	7.717634e-02	9.528220e-01
-9	237	-9	0	A	T	0.320	1.782181e-02	1.774945e-01
-9	230	-9	0	A	T	0.320	1.782181e-02	1.774945e-01
-9	231	-9	0	A	T	0.283	1.000000e-05	2.007826e-02
-9	232	-9	0	A	T	0.320	1.782181e-02	1.774945e-01
-9	233	-9	0	A	T	0.457	6.925111e-02	6.056459e-01
-9	2519	-9	0	A	T	0.010	8.063660e-02	3.427255e-01
-9	3005	-9	0	A	T	0.014	6.919170e-02	3.640084e-01
-9	3004	-9	0	A	T	0.014	6.919170e-02	3.640084e-01
-9	3007	-9	0	A	T	0.014	6.919170e-02	3.640084e-01
-9	3006	-9	0	A	T	0.014	6.919170e-02	3.640084e-01
-9	3001	-9	0	A	T	0.014	6.919170e-02	3.640084e-01
-9	3003	-9	0	A	T	0.014	6.919170e-02	3.640084e-01
-9	3002	-9	0	A	T	0.015	6.973515e-02	4.188635e-01
-9	3009	-9	0	A	T	0.014	6.919170e-02	3.640084e-01
-9	3008	-9	0	A	T	0.014	6.919170e-02	3.640084e-01
-9	6087	-9	0	A	T	0.026	7.297686e-02	7.364570e-01
-9	6084	-9	0	A	T	0.026	7.297686e-02	7.364570e-01
-9	6080	-9	0	A	T	0.029	7.222346e-02	6.754515e-01
-9	6081	-9	0	A	T	0.029	7.222346e-02	6.754515e-01
-9	15470	-9	0	A	T	0.010	7.669214e-02	9.223365e-01
-9	8073	-9	0	A	T	0.012	7.608488e-02	8.485295e-01
-9	8075	-9	0	A	T	0.012	7.608488e-02	8.485295e-01
-9	8074	-9	0	A	T	0.014	7.592836e-02	8.407118e-01
-9	8076	-9	0	A	T	0.012	7.619727e-02	8.761240e-01
-9	695	-9	0	A	T	0.498	7.716030e-02	9.386067e-01
-9	13617	-9	0	A	T	0.058	6.809184e-02	6.459077e-01
-9	13610	-9	0	A	T	0.057	6.855724e-02	6.619876e-01
-9	5821	-9	0	A	T	0.029	7.222346e-02	6.754515e-01
-9	5820	-9	0	A	T	0.012	7.579164e-02	8.599851e-01
-9	5822	-9	0	A	T	0.012	7.579164e-02	8.599851e-01
-9	5825	-9	0	A	T	0.029	7.222346e-02	6.754515e-01
-9	5827	-9	0	A	T	0.029	7.222346e-02	6.754515e-01
-9	5826	-9	0	A	T	0.029	7.222346e-02	6.754515e-01
-9	5829	-9	0	A	T	0.026	7.297686e-02	7.364570e-01
-9	5828	-9	0	A	T	0.026	7.297686e-02	7.364570e-01
-9	5844	-9	0	A	T	0.026	7.297686e-02	7.364570e-01
-9	5843	-9	0	A	T	0.029	7.222346e-02	6.754515e-01
-9	6	-9	0	A	T	0.476	7.348219e-02	7.521019e-01
-9	1308	-9	0	A	T	0.498	7.716030e-02	9.386067e-01
-9	5960	-9	0	A	T	0.029	7.222346e-02	6.754515e-01
-9	876	-9	0	A	T	0.289	1.000000e-05	3.171921e-02
-9	877	-9	0	A	T	0.315	1.286910e-02	1.421486e-01
-9	874	-9	0	A	T	0.283	1.000000e-05	2.007826e-02
-9	875	-9	0	A	T	0.288	1.000000e-05	2.833303e-02
-9	872	-9	0	A	T	0.462	7.054973e-02	6.392587e-01
-9	870	-9	0	A	T	0.317	1.449498e-02	1.533564e-01
-9	4592	-9	0	A	T	0.015	7.602258e-02	8.552222e-01
-9	4593	-9	0	A	T	0.015	7.602258e-02	8.552222e-01
-9	4590	-9	0	A	T	0.015	7.602258e-02	8.552222e-01
-9	4591	-9	0	A	T	0.015	7.602258e-02	8.552222e-01
-9	4596	-9	0	A	T	0.015	7.602258e-02	8.552222e-01
-9	4597	-9	0	A	T	0.015	7.602258e-02	8.552222e-01
-9	4598	-9	0	A	T	0.015	7.602258e-02	8.552222e-01
-9	4599	-9	0	A	T	0.015	7.602258e-02	8.552222e-01
-9	5965	-9	0	A	T	0.029	7.222346e-02	6.754515e-01
-9	6907	-9	0	A	T	0.034	7.192165e-02	6.425464e-01
-9	6906	-9	0	A	T	0.029	7.281082e-02	7.010006e-01
-9	6905	-9	0	A	T	0.015	7.537761e-02	8.067894e-01
-9	6904	-9	0	A	T	0.034	7.192165e-02	6.425464e-01
-9	15433	-9	0	A	T	0.010	7.669214e-02	9.223365e-01
-9	15430	-9	0	A	T	0.022	7.545412e-02	8.630805e-01
-9	6900	-9	0	A	T	0.034	7.192165e-02	6.425464e-01
-9	8135	-9	0	A	T	0.014	8.020302e-02	3.368682e-01
-9	5784	-9	0	A	T	0.026	7.297686e-02	7.364570e-01
-9	5785	-9	0	A	T	0.026	7.297686e-02	7.364570e-01
-9	5786	-9	0	A	T	0.017	7.520843e-02	8.451002e-01
-9	5787	-9	0	A	T	0.024	7.345998e-02	7.657932e-01
-9	5780	-9	0	A	T	0.026	7.297686e-02	7.364570e-01
-9	5781	-9	0	A	T	0.019	7.437807e-02	7.582546e-01
-9	5782	-9	0	A	T	0.019	7.437807e-02	7.582546e-01
-9	5783	-9	0	A	T	0.031	7.237671e-02	6.442373e-01
-9	5788	-9	0	A	T	0.024	7.345998e-02	7.657932e-01
-9	5789	-9	0	A	T	0.029	7.222346e-02	6.754515e-01
-9	8903	-9	0	A	T	0.012	7.468538e-02	4.834646e-01
-9	2825	-9	0	A	T	0.149	3.350560e-02	1.230811e-02
-9	2827	-9	0	A	T	0.014	7.596817e-02	5.672733e-01
-9	1409	-9	0	A	T	0.498	7.716030e-02	9.386067e-01
-9	1408	-9	0	A	T	0.231	1.000000e-05	2.394299e-02
-9	1404	-9	0	A	T	0.498	7.716030e-02	9.386067e-01
-9	692	-9	0	A	T	0.318	1.624868e-02	1.645615e-01
-9	693	-9	0	A	T	0.231	1.000000e-05	2.394299e-02
-9	690	-9	0	A	T	0.474	7.313175e-02	7.383910e-01
-9	691	-9	0	A	T	0.279	1.000000e-05	1.587725e-02
-9	696	-9	0	A	T	0.318	1.624868e-02	1.645615e-01
-9	694	-9	0	A	T	0.471	7.241639e-02	7.106589e-01
-9	1541	-9	0	A	T	0.289	1.000000e-05	3.171816e-02
-9	710	-9	0	A	T	0.498	7.716030e-02	9.386067e-01
-9	1548	-9	0	A	T	0.474	7.313175e-02	7.383910e-01
-9	1549	-9	0	A	T	0.279	1.000000e-05	1.587725e-02
-9	2018	-9	0	A	T	0.038	6.642265e-02	8.139738e-02
-9	13368	-9	0	A	T	0.027	4.273334e-02	1.455542e-02
-9	13369	-9	0	A	T	0.029	4.371795e-02	2.405489e-02
-9	13360	-9	0	A	T	0.027	4.273334e-02	1.455542e-02
-9	13361	-9	0	A	T	0.014	7.610284e-02	9.276713e-01
-9	13362	-9	0	A	T	0.029	4.371795e-02	2.405489e-02
-9	13363	-9	0	A	T	0.027	4.273334e-02	1.455542e-02
-9	13366	-9	0	A	T	0.027	4.273334e-02	1.455542e-02
-9	13367	-9	0	A	T	0.041	2.878121e-02	1.628067e-03
-9	5430	-9	0	A	T	0.031	7.187893e-02	6.703886e-01
-9	5431	-9	0	A	T	0.026	7.297686e-02	7.364570e-01
-9	5436	-9	0	A	T	0.026	7.297686e-02	7.364570e-01
-9	5437	-9	0	A	T	0.024	7.358264e-02	7.603536e-01
-9	356	-9	0	A	T	0.498	7.717634e-02	9.528220e-01
-9	355	-9	0	A	T	0.473	7.277934e-02	7.238198e-01
-9	354	-9	0	A	T	0.289	1.000000e-05	3.171816e-02
-9	353	-9	0	A	T	0.473	7.277934e-02	7.238198e-01
-9	350	-9	0	A	T	0.279	1.000000e-05	1.587725e-02
-9	359	-9	0	A	T	0.274	1.000000e-05	1.106980e-02
-9	358	-9	0	A	T	0.253	1.000000e-05	1.838555e-02
-9	2784	-9	0	A	T	0.014	7.705851e-02	2.648746e-01
-9	2782	-9	0	A	T	0.014	7.705851e-02	2.648746e-01
-9	9467	-9	0	A	T	0.041	7.840822e-02	8.288487e-01
-9	48153	-9	0	A	T	0.010	7.657133e-02	8.943999e-01
-9	48150	-9	0	A	T	0.010	7.657133e-02	8.943999e-01
-9	48155	-9	0	A	T	0.010	7.657133e-02	8.943999e-01
-9	558	-9	0	A	T	0.334	3.560591e-02	2.888465e-01
-9	555	-9	0	A	T	0.238	1.000000e-05	4.063732e-02
-9	554	-9	0	A	T	0.497	7.878680e-02	6.721713e-01
-9	556	-9	0	A	T	0.498	7.716030e-02	9.386067e-01
-9	551	-9	0	A	T	0.498	7.716030e-02	9.386067e-01
-9	550	-9	0	A	T	0.272	1.000000e-05	9.792129e-03
-9	553	-9	0	A	T	0.464	7.146697e-02	5.781344e-01
-9	552	-9	0	A	T	0.277	1.000000e-05	1.409522e-02
-9	5531	-9	0	A	T	0.026	7.297686e-02	7.364570e-01
-9	5536	-9	0	A	T	0.026	7.297686e-02	7.364570e-01
-9	5535	-9	0	A	T	0.029	7.222346e-02	6.754515e-01
-9	13449	-9	0	A	T	0.058	6.809184e-02	6.459077e-01
-9	13444	-9	0	A	T	0.058	6.809184e-02	6.459077e-01
-9	13446	-9	0	A	T	0.058	6.809184e-02	6.459077e-01
-9	13441	-9	0	A	T	0.058	6.809184e-02	6.459077e-01
-9	13440	-9	0	A	T	0.036	7.315105e-02	7.728061e-01
-9	13442	-9	0	A	T	0.017	7.433195e-02	7.626197e-01
-9	2428	-9	0	A	T	0.015	7.720309e-02	2.385642e-01
-9	2422	-9	0	A	T	0.017	7.874019e-02	2.044886e-01
-9	2423	-9	0	A	T	0.015	7.720309e-02	2.385642e-01
-9	2424	-9	0	A	T	0.026	7.477123e-02	4.428218e-01
-9	1815	-9	0	A	T	0.156	5.595940e-02	4.833352e-02
-9	1816	-9	0	A	T	0.017	6.118991e-02	7.013469e-03
-9	1810	-9	0	A	T	0.012	6.314910e-02	2.044672e-04
-9	1811	-9	0	A	T	0.017	6.118991e-02	7.013469e-03
-9	1813	-9	0	A	T	0.012	6.314910e-02	2.044672e-04
-9	1819	-9	0	A	T	0.202	7.009917e-02	7.582098e-01
-9	5288	-9	0	A	T	0.031	7.187893e-02	6.703886e-01
-9	5285	-9	0	A	T	0.031	7.187893e-02	6.703886e-01
-9	5284	-9	0	A	T	0.031	7.187893e-02	6.703886e-01
-9	5286	-9	0	A	T	0.031	7.187893e-02	6.703886e-01
-9	7046	-9	0	A	T	0.034	7.192165e-02	6.425464e-01
-9	7040	-9	0	A	T	0.065	7.687986e-02	9.677193e-01
-9	7043	-9	0	A	T	0.034	7.192165e-02	6.425464e-01
-9	7042	-9	0	A	T	0.065	7.687986e-02	9.677193e-01
-9	12692	-9	0	A	T	0.017	7.541766e-02	8.336536e-01
-9	1954	-9	0	A	T	0.012	7.855004e-02	2.892590e-01
-9	1651	-9	0	A	T	0.498	7.716030e-02	9.386067e-01
-9	8475	-9	0	A	T	0.017	7.525777e-02	8.425014e-01
-9	13511	-9	0	A	T	0.036	7.315105e-02	7.728061e-01
-9	15638	-9	0	A	T	0.026	7.805088e-02	6.120774e-01
-9	15630	-9	0	A	T	0.010	8.051233e-02	6.064364e-01
-9	15632	-9	0	A	T	0.010	8.051233e-02	6.064364e-01
-9	15633	-9	0	A	T	0.010	8.051233e-02	6.064364e-01
-9	15635	-9	0	A	T	0.026	7.805088e-02	6.120774e-01
-9	15637	-9	0	A	T	0.026	7.805088e-02	6.120774e-01
-9	9001	-9	0	A	T	0.026	7.330149e-02	7.214220e-01
-9	4379	-9	0	A	T	0.010	7.600464e-02	8.587245e-01
-9	4373	-9	0	A	T	0.012	7.573956e-02	8.441113e-01
-9	4370	-9	0	A	T	0.082	7.817504e-02	9.745974e-01
-9	23351	-9	0	A	T	0.012	7.562650e-02	7.508730e-01
-9	6186	-9	0	A	T	0.026	7.297686e-02	7.364570e-01
-9	6398	-9	0	A	T	0.026	7.297686e-02	7.364570e-01
-9	6399	-9	0	A	T	0.026	7.297686e-02	7.364570e-01
-9	6393	-9	0	A	T	0.012	7.579164e-02	8.599851e-01
-9	6391	-9	0	A	T	0.026	7.297686e-02	7.364570e-01
-9	6396	-9	0	A	T	0.026	7.297686e-02	7.364570e-01
-9	6397	-9	0	A	T	0.026	7.297686e-02	7.364570e-01
-9	6394	-9	0	A	T	0.012	7.579164e-02	8.599851e-01
-9	72	-9	0	A	T	0.289	1.000000e-05	3.171816e-02
-9	5124	-9	0	A	T	0.010	7.610053e-02	8.762494e-01
-9	5125	-9	0	A	T	0.051	7.996377e-02	8.309300e-01
-9	5126	-9	0	A	T	0.027	7.264402e-02	6.643151e-01
-9	5127	-9	0	A	T	0.010	7.610053e-02	8.762494e-01
-9	5122	-9	0	A	T	0.029	7.223542e-02	7.002866e-01
-9	5123	-9	0	A	T	0.010	7.610053e-02	8.762494e-01
-9	6950	-9	0	A	T	0.034	7.192165e-02	6.425464e-01
-9	6952	-9	0	A	T	0.034	7.192165e-02	6.425464e-01
-9	6956	-9	0	A	T	0.014	7.589210e-02	7.224632e-01
-9	6957	-9	0	A	T	0.033	8.117912e-02	6.693156e-01
-9	5918	-9	0	A	T	0.029	7.222346e-02	6.754515e-01
-9	5917	-9	0	A	T	0.026	7.297686e-02	7.364570e-01
-9	5910	-9	0	A	T	0.026	7.297686e-02	7.364570e-01
-9	5913	-9	0	A	T	0.029	7.222346e-02	6.754515e-01
-9	17225	-9	0	A	T	0.010	7.893448e-02	6.564774e-01
-9	10792	-9	0	A	T	0.017	7.560170e-02	7.858990e-01
-9	1704	-9	0	A	T	0.226	8.707827e-02	7.172570e-01
-9	1706	-9	0	A	T	0.057	7.993997e-02	3.669312e-01
-9	1707	-9	0	A	T	0.221	9.571903e-02	3.438645e-01
-9	13707	-9	0	A	T	0.012	7.646922e-02	8.977838e-01
-9	6869	-9	0	A	T	0.033	7.218848e-02	6.614694e-01
-9	6864	-9	0	A	T	0.034	7.192165e-02	6.425464e-01
-9	6865	-9	0	A	T	0.065	7.687986e-02	9.677193e-01
-9	6867	-9	0	A	T	0.034	7.192165e-02	6.425464e-01
-9	6863	-9	0	A	T	0.065	7.687986e-02	9.677193e-01
-9	889	-9	0	A	T	0.279	1.000000e-05	1.587725e-02
-9	6059	-9	0	A	T	0.026	7.297686e-02	7.364570e-01
-9	6055	-9	0	A	T	0.024	7.357825e-02	7.571155e-01
-9	6051	-9	0	A	T	0.026	7.297686e-02	7.364570e-01
-9	16128	-9	0	A	T	0.019	7.483034e-02	7.983669e-01
-9	15989	-9	0	A	T	0.010	7.673914e-02	9.224763e-01
-9	15986	-9	0	A	T	0.010	7.673914e-02	9.224763e-01
-9	15987	-9	0	A	T	0.010	7.673914e-02	9.224763e-01
-9	15985	-9	0	A	T	0.010	7.673914e-02	9.224763e-01
-9	15982	-9	0	A	T	0.010	7.673914e-02	9.224763e-01
-9	15983	-9	0	A	T	0.010	7.673914e-02	9.224763e-01
-9	15980	-9	0	A	T	0.010	7.673914e-02	9.224763e-01
-9	15981	-9	0	A	T	0.010	7.673914e-02	9.224763e-01
-9	48377	-9	0	A	T	0.010	7.657133e-02	8.943999e-01
-9	2358	-9	0	A	T	0.017	7.874019e-02	2.044886e-01
-9	2352	-9	0	A	T	0.015	7.720309e-02	2.385642e-01
-9	2351	-9	0	A	T	0.012	7.644397e-02	6.134012e-01
-9	2354	-9	0	A	T	0.017	7.874019e-02	2.044886e-01
-9	2355	-9	0	A	T	0.024	7.354055e-02	4.500792e-01
-9	1537	-9	0	A	T	0.272	1.000000e-05	9.792129e-03
-9	1536	-9	0	A	T	0.389	4.637648e-02	3.128518e-01
-9	1535	-9	0	A	T	0.272	1.000000e-05	9.792129e-03
-9	15259	-9	0	A	T	0.012	7.626463e-02	8.783856e-01
-9	2015	-9	0	A	T	0.034	6.562440e-02	1.041109e-01
-9	15250	-9	0	A	T	0.029	7.455235e-02	8.264031e-01
-9	15251	-9	0	A	T	0.021	7.510019e-02	8.239414e-01
-9	15256	-9	0	A	T	0.039	7.204895e-02	7.178534e-01
-9	15257	-9	0	A	T	0.027	7.422836e-02	7.982791e-01
-9	4714	-9	0	A	T	0.015	7.602258e-02	8.552222e-01
-9	4715	-9	0	A	T	0.015	7.602258e-02	8.552222e-01
-9	4716	-9	0	A	T	0.019	7.348572e-02	1.946729e-01
-9	4710	-9	0	A	T	0.015	7.602258e-02	8.552222e-01
-9	4711	-9	0	A	T	0.015	7.602258e-02	8.552222e-01
-9	4713	-9	0	A	T	0.019	7.348572e-02	1.946729e-01
-9	4718	-9	0	A	T	0.019	7.348572e-02	1.946729e-01
-9	4719	-9	0	A	T	0.015	7.602258e-02	8.552222e-01
-9	933	-9	0	A	T	0.466	7.134945e-02	6.667807e-01
-9	932	-9	0	A	T	0.389	4.637648e-02	3.128518e-01
-9	931	-9	0	A	T	0.498	7.716030e-02	9.386067e-01
-9	937	-9	0	A	T	0.158	1.017998e-01	1.828921e-01
-9	936	-9	0	A	T	0.493	8.035448e-02	1.038711e-01
-9	935	-9	0	A	T	0.289	1.000000e-05	3.171816e-02
-9	934	-9	0	A	T	0.471	7.241639e-02	7.106589e-01
-9	1384	-9	0	A	T	0.276	1.000000e-05	1.249896e-02
-9	1386	-9	0	A	T	0.283	1.000000e-05	2.007826e-02
-9	1382	-9	0	A	T	0.435	6.712628e-02	5.105093e-01
-9	1383	-9	0	A	T	0.279	1.000000e-05	1.587725e-02
-9	4653	-9	0	A	T	0.015	7.602258e-02	8.552222e-01
-9	4652	-9	0	A	T	0.019	7.348572e-02	1.946729e-01
-9	4659	-9	0	A	T	0.019	7.348572e-02	1.946729e-01
-9	4658	-9	0	A	T	0.019	7.348572e-02	1.946729e-01
-9	108	-9	0	A	T	0.279	1.000000e-05	1.587725e-02
-9	109	-9	0	A	T	0.272	1.000000e-05	9.792129e-03
-9	102	-9	0	A	T	0.231	1.000000e-05	2.394299e-02
-9	100	-9	0	A	T	0.320	1.782181e-02	1.774945e-01
-9	106	-9	0	A	T	0.315	1.767767e-02	1.286935e-01
-9	107	-9	0	A	T	0.279	1.000000e-05	1.587725e-02
-9	104	-9	0	A	T	0.498	7.717634e-02	9.528220e-01
-9	105	-9	0	A	T	0.317	1.764770e-02	1.433567e-01
-9	14408	-9	0	A	T	0.012	7.646828e-02	3.830573e-01
-9	5629	-9	0	A	T	0.026	7.297686e-02	7.364570e-01
-9	5628	-9	0	A	T	0.029	7.222346e-02	6.754515e-01
-9	5627	-9	0	A	T	0.010	7.608853e-02	8.776899e-01
-9	5626	-9	0	A	T	0.026	7.297686e-02	7.364570e-01
-9	5625	-9	0	A	T	0.026	7.297686e-02	7.364570e-01
-9	5623	-9	0	A	T	0.026	7.297686e-02	7.364570e-01
-9	5622	-9	0	A	T	0.029	7.222346e-02	6.754515e-01
-9	11576	-9	0	A	T	0.017	7.523952e-02	8.161476e-01
-9	11575	-9	0	A	T	0.021	7.444109e-02	7.104313e-01
-9	1142	-9	0	A	T	0.473	7.278073e-02	7.184301e-01
-9	1143	-9	0	A	T	0.497	7.687390e-02	8.824286e-01
-9	1141	-9	0	A	T	0.240	1.000000e-05	4.623135e-02
-9	1147	-9	0	A	T	0.389	4.637648e-02	3.128518e-01
-9	1145	-9	0	A	T	0.382	4.513160e-02	2.109845e-01
-9	1148	-9	0	A	T	0.092	8.241915e-02	6.828278e-04
-9	1149	-9	0	A	T	0.318	1.624868e-02	1.645615e-01
-9	15374	-9	0	A	T	0.010	7.669214e-02	9.223365e-01
-9	12828	-9	0	A	T	0.014	2.383394e-02	1.822863e-10
-9	12829	-9	0	A	T	0.014	2.383394e-02	1.822863e-10
-9	12824	-9	0	A	T	0.014	2.383394e-02	1.822863e-10
-9	12825	-9	0	A	T	0.015	2.320680e-02	5.456836e-09
-9	12826	-9	0	A	T	0.014	2.383394e-02	1.822863e-10
-9	12827	-9	0	A	T	0.014	2.383394e-02	1.822863e-10
-9	12820	-9	0	A	T	0.015	2.320680e-02	5.456836e-09
-9	12821	-9	0	A	T	0.014	2.383394e-02	1.822863e-10
-9	12822	-9	0	A	T	0.014	2.383394e-02	1.822863e-10
-9	12823	-9	0	A	T	0.014	2.383394e-02	1.822863e-10
-9	380	-9	0	A	T	0.488	7.625861e-02	7.810824e-01
-9	381	-9	0	A	T	0.283	1.000000e-05	2.007826e-02
-9	382	-9	0	A	T	0.498	7.717634e-02	9.528220e-01
-9	385	-9	0	A	T	0.231	1.000000e-05	2.394299e-02
-9	386	-9	0	A	T	0.497	7.704346e-02	9.357241e-01
-9	387	-9	0	A	T	0.279	1.000000e-05	1.587725e-02
-9	388	-9	0	A	T	0.214	7.140329e-02	9.153269e-01
-9	3759	-9	0	A	T	0.089	4.813468e-02	8.556833e-03
-9	3758	-9	0	A	T	0.089	4.813468e-02	8.556833e-03
-9	2197	-9	0	A	T	0.063	7.667684e-02	8.971880e-01
-9	2047	-9	0	A	T	0.041	6.727204e-02	6.325142e-02
-9	4811	-9	0	A	T	0.038	7.547649e-02	3.889511e-01
-9	4810	-9	0	A	T	0.033	7.400095e-02	2.372096e-01
-9	2040	-9	0	A	T	0.038	6.642265e-02	8.139738e-02
-9	2041	-9	0	A	T	0.036	6.608376e-02	9.211092e-02
-9	2733	-9	0	A	T	0.014	7.705851e-02	2.648746e-01
-9	2738	-9	0	A	T	0.014	7.705851e-02	2.648746e-01
-9	2739	-9	0	A	T	0.014	7.705851e-02	2.648746e-01
-9	2049	-9	0	A	T	0.038	6.642265e-02	8.139738e-02
-9	6769	-9	0	A	T	0.029	7.281082e-02	7.010006e-01
-9	6768	-9	0	A	T	0.029	7.281082e-02	7.010006e-01
-9	6767	-9	0	A	T	0.029	7.281082e-02	7.010006e-01
-9	6766	-9	0	A	T	0.029	7.281082e-02	7.010006e-01
-9	6765	-9	0	A	T	0.065	7.687986e-02	9.677193e-01
-9	6763	-9	0	A	T	0.029	7.281082e-02	7.010006e-01
-9	6762	-9	0	A	T	0.029	7.338490e-02	7.184290e-01
-9	6761	-9	0	A	T	0.038	8.368677e-02	6.067566e-01
-9	6760	-9	0	A	T	0.034	7.192165e-02	6.425464e-01
-9	12595	-9	0	A	T	0.026	2.327277e-02	1.767196e-04
-9	13649	-9	0	A	T	0.057	6.858809e-02	6.604494e-01
-9	13648	-9	0	A	T	0.036	7.315105e-02	7.728061e-01
-9	9164	-9	0	A	T	0.010	7.636622e-02	8.665495e-01
-9	48214	-9	0	A	T	0.010	7.657133e-02	8.943999e-01
-9	48215	-9	0	A	T	0.010	7.657133e-02	8.943999e-01
-9	48216	-9	0	A	T	0.010	7.657133e-02	8.943999e-01
-9	48217	-9	0	A	T	0.010	7.657133e-02	8.943999e-01
-9	48212	-9	0	A	T	0.010	7.657133e-02	8.943999e-01
-9	48213	-9	0	A	T	0.010	7.657133e-02	8.943999e-01
-9	48219	-9	0	A	T	0.010	7.657133e-02	8.943999e-01
-9	784	-9	0	A	T	0.473	7.311859e-02	6.353836e-01
-9	785	-9	0	A	T	0.271	1.000000e-05	8.650628e-03
-9	786	-9	0	A	T	0.277	1.000000e-05	1.409527e-02
-9	787	-9	0	A	T	0.272	1.000000e-05	9.791848e-03
-9	780	-9	0	A	T	0.240	1.000000e-05	4.623135e-02
-9	781	-9	0	A	T	0.289	1.000000e-05	3.171816e-02
-9	782	-9	0	A	T	0.277	1.000000e-05	1.409523e-02
-9	783	-9	0	A	T	0.488	7.571269e-02	6.163151e-01
-9	789	-9	0	A	T	0.315	1.713951e-02	1.312586e-01
-9	15124	-9	0	A	T	0.012	7.626463e-02	8.783856e-01
-9	15127	-9	0	A	T	0.022	7.492859e-02	8.192147e-01
-9	15120	-9	0	A	T	0.010	7.641741e-02	7.992145e-01
-9	48151	-9	0	A	T	0.010	7.657133e-02	8.943999e-01
-9	48157	-9	0	A	T	0.010	7.657133e-02	8.943999e-01
-9	48156	-9	0	A	T	0.010	7.657133e-02	8.943999e-01
-9	6903	-9	0	A	T	0.034	7.192165e-02	6.425464e-01
-9	6902	-9	0	A	T	0.034	7.192165e-02	6.425464e-01
-9	6266	-9	0	A	T	0.026	7.297686e-02	7.364570e-01
-9	6265	-9	0	A	T	0.029	7.222346e-02	6.754515e-01
-9	6260	-9	0	A	T	0.029	7.222346e-02	6.754515e-01
-9	6269	-9	0	A	T	0.027	7.255422e-02	7.058667e-01
-9	1739	-9	0	A	T	0.012	6.314910e-02	2.044672e-04
-9	1738	-9	0	A	T	0.012	6.314910e-02	2.044672e-04
-9	1733	-9	0	A	T	0.012	6.314910e-02	2.044672e-04
-9	5233	-9	0	A	T	0.031	7.187893e-02	6.703886e-01
-9	5234	-9	0	A	T	0.026	7.297686e-02	7.364570e-01
-9	1737	-9	0	A	T	0.012	6.314910e-02	2.044672e-04
-9	5656	-9	0	A	T	0.029	7.222346e-02	6.754515e-01
-9	2543	-9	0	A	T	0.027	7.449905e-02	3.966428e-01
-9	2541	-9	0	A	T	0.031	7.492562e-02	7.389583e-01
-9	2546	-9	0	A	T	0.026	7.800682e-02	8.760795e-01
-9	2545	-9	0	A	T	0.026	7.800682e-02	8.760795e-01
-9	2544	-9	0	A	T	0.026	7.800682e-02	8.760795e-01
-9	2549	-9	0	A	T	0.010	8.063660e-02	3.427255e-01
-9	902	-9	0	A	T	0.318	1.624868e-02	1.645615e-01
-9	900	-9	0	A	T	0.497	7.692769e-02	9.211806e-01
-9	901	-9	0	A	T	0.378	8.173119e-02	6.559852e-01
-9	906	-9	0	A	T	0.231	1.000000e-05	2.394299e-02
-9	907	-9	0	A	T	0.318	1.624868e-02	1.645615e-01
-9	904	-9	0	A	T	0.283	1.000000e-05	2.007826e-02
-9	905	-9	0	A	T	0.231	1.000000e-05	2.394299e-02
-9	908	-9	0	A	T	0.495	7.645433e-02	8.761645e-01
-9	48398	-9	0	A	T	0.010	7.657133e-02	8.943999e-01
-9	48391	-9	0	A	T	0.010	7.657133e-02	8.943999e-01
-9	48390	-9	0	A	T	0.010	7.657133e-02	8.943999e-01
-9	48393	-9	0	A	T	0.010	7.657133e-02	8.943999e-01
-9	48395	-9	0	A	T	0.010	7.657133e-02	8.943999e-01
-9	48394	-9	0	A	T	0.010	7.657133e-02	8.943999e-01
-9	48396	-9	0	A	T	0.010	7.657133e-02	8.943999e-01
-9	6411	-9	0	A	T	0.012	7.579164e-02	8.599851e-01
-9	24	-9	0	A	T	0.272	1.000000e-05	9.792129e-03
-9	25	-9	0	A	T	0.283	1.000000e-05	2.007826e-02
-9	26	-9	0	A	T	0.476	7.348219e-02	7.521019e-01
-9	27	-9	0	A	T	0.283	1.000000e-05	2.007826e-02
-9	20	-9	0	A	T	0.495	7.691921e-02	9.190010e-01
-9	21	-9	0	A	T	0.281	1.000000e-05	1.786443e-02
-9	22	-9	0	A	T	0.014	7.961670e-02	2.482468e-01
-9	28	-9	0	A	T	0.231	1.000000e-05	2.394299e-02
-9	29	-9	0	A	T	0.283	1.000000e-05	2.007826e-02
-9	15689	-9	0	A	T	0.012	8.049209e-02	5.886203e-01
-9	210	-9	0	A	T	0.493	7.672499e-02	6.447834e-01
-9	15680	-9	0	A	T	0.015	7.799879e-02	3.437687e-01
-9	15685	-9	0	A	T	0.026	7.805088e-02	6.120774e-01
-9	15684	-9	0	A	T	0.010	8.051233e-02	6.064364e-01
-9	6553	-9	0	A	T	0.029	7.222346e-02	6.754515e-01
-9	218	-9	0	A	T	0.493	7.672499e-02	6.447834e-01
-9	219	-9	0	A	T	0.493	7.672499e-02	6.447834e-01
-9	17441	-9	0	A	T	0.014	8.150005e-02	2.586710e-01
-9	1616	-9	0	A	T	0.283	1.000000e-05	2.007826e-02
-9	5197	-9	0	A	T	0.026	7.297686e-02	7.364570e-01
-9	5196	-9	0	A	T	0.026	7.297686e-02	7.364570e-01
-9	1613	-9	0	A	T	0.318	1.624868e-02	1.645615e-01
-9	5193	-9	0	A	T	0.026	7.297686e-02	7.364570e-01
-9	5192	-9	0	A	T	0.031	7.187893e-02	6.703886e-01
-9	1678	-9	0	A	T	0.012	6.314910e-02	2.044672e-04
-9	1674	-9	0	A	T	0.075	5.947445e-02	2.498205e-01
-9	1675	-9	0	A	T	0.200	8.133308e-02	9.448214e-01
-9	1672	-9	0	A	T	0.012	6.314910e-02	2.044672e-04
-9	10921	-9	0	A	T	0.015	7.651952e-02	4.391000e-01
-9	10920	-9	0	A	T	0.014	7.574482e-02	3.958491e-01
-9	5446	-9	0	A	T	0.026	7.297686e-02	7.364570e-01
-9	628	-9	0	A	T	0.498	7.716030e-02	9.386067e-01
-9	443	-9	0	A	T	0.498	7.717634e-02	9.528220e-01
-9	442	-9	0	A	T	0.231	1.000000e-05	2.394299e-02
-9	441	-9	0	A	T	0.320	1.782181e-02	1.774945e-01
-9	440	-9	0	A	T	0.476	7.348219e-02	7.521019e-01
-9	445	-9	0	A	T	0.498	7.717634e-02	9.528220e-01
-9	444	-9	0	A	T	0.231	1.000000e-05	2.394299e-02
-9	4464	-9	0	A	T	0.022	7.385000e-02	7.629382e-01
-9	4460	-9	0	A	T	0.012	7.573956e-02	8.441113e-01
-9	5890	-9	0	A	T	0.019	7.482445e-02	8.252772e-01
-9	5891	-9	0	A	T	0.027	7.255422e-02	7.058667e-01
-9	5892	-9	0	A	T	0.012	7.579164e-02	8.599851e-01
-9	5894	-9	0	A	T	0.026	7.297686e-02	7.364570e-01
-9	5896	-9	0	A	T	0.012	7.579164e-02	8.599851e-01
-9	5897	-9	0	A	T	0.029	7.222346e-02	6.754515e-01
-9	13144	-9	0	A	T	0.034	1.784557e-02	1.551362e-04
-9	1359	-9	0	A	T	0.295	7.724182e-02	9.959458e-01
-9	1353	-9	0	A	T	0.354	6.411225e-02	5.403585e-01
-9	1352	-9	0	A	T	0.404	7.505060e-02	7.546480e-01
-9	1351	-9	0	A	T	0.014	7.961670e-02	2.482468e-01
-9	1350	-9	0	A	T	0.498	7.716030e-02	9.386067e-01
-9	1357	-9	0	A	T	0.021	7.272668e-02	5.078538e-01
-9	1356	-9	0	A	T	0.077	7.905206e-02	8.227652e-01
-9	1355	-9	0	A	T	0.308	9.511226e-02	4.920878e-01
-9	1354	-9	0	A	T	0.283	1.329027e-02	1.235117e-01
-9	22450	-9	0	A	T	0.027	7.968300e-02	7.117887e-01
-9	1117	-9	0	A	T	0.498	7.716030e-02	9.386067e-01
-9	1116	-9	0	A	T	0.283	1.000000e-05	2.007826e-02
-9	1119	-9	0	A	T	0.318	1.624868e-02	1.645615e-01
-9	1118	-9	0	A	T	0.318	1.624868e-02	1.645615e-01
-9	48199	-9	0	A	T	0.010	7.657133e-02	8.943999e-01
-9	48198	-9	0	A	T	0.010	7.657133e-02	8.943999e-01
-9	2205	-9	0	A	T	0.170	6.106474e-03	4.221566e-02
-9	2206	-9	0	A	T	0.158	1.446426e-02	8.751006e-02
-9	46	-9	0	A	T	0.320	1.782181e-02	1.774945e-01
-9	42	-9	0	A	T	0.283	1.000000e-05	2.007826e-02
-9	43	-9	0	A	T	0.279	1.000000e-05	1.587725e-02
-9	40	-9	0	A	T	0.358	1.221721e-01	1.757516e-02
-9	41	-9	0	A	T	0.498	7.717634e-02	9.528220e-01
-9	6150	-9	0	A	T	0.031	7.131790e-02	5.561095e-01
-9	6151	-9	0	A	T	0.026	7.297686e-02	7.364570e-01
-9	6152	-9	0	A	T	0.026	7.297686e-02	7.364570e-01
-9	6154	-9	0	A	T	0.029	7.222346e-02	6.754515e-01
-9	6155	-9	0	A	T	0.026	7.297686e-02	7.364570e-01
-9	6156	-9	0	A	T	0.026	7.297686e-02	7.364570e-01
-9	6157	-9	0	A	T	0.029	7.222346e-02	6.754515e-01
-9	6975	-9	0	A	T	0.031	7.250755e-02	6.810109e-01
-9	6971	-9	0	A	T	0.024	7.394981e-02	7.376298e-01
-9	6979	-9	0	A	T	0.065	7.687986e-02	9.677193e-01
-9	48123	-9	0	A	T	0.010	7.657133e-02	8.943999e-01
-9	48120	-9	0	A	T	0.010	7.657133e-02	8.943999e-01
-9	9339	-9	0	A	T	0.051	6.869748e-02	5.526675e-01
-9	13262	-9	0	A	T	0.045	2.996377e-02	4.421700e-03
-9	2876	-9	0	A	T	0.336	7.192149e-02	3.581320e-02
-9	6848	-9	0	A	T	0.065	7.687986e-02	9.677193e-01
-9	25604	-9	0	A	T	0.014	1.179482e-01	8.701068e-02
-9	4835	-9	0	A	T	0.017	7.410971e-02	6.766280e-01
-9	4836	-9	0	A	T	0.041	7.241155e-02	4.113156e-01
-9	21333	-9	0	A	T	0.058	7.761188e-02	1.565137e-01
-9	6699	-9	0	A	T	0.132	6.105768e-02	5.993404e-01
-9	6693	-9	0	A	T	0.034	7.192165e-02	6.425464e-01
-9	6691	-9	0	A	T	0.017	7.574421e-02	6.444019e-01
-9	6690	-9	0	A	T	0.014	7.639169e-02	7.244436e-01
-9	6697	-9	0	A	T	0.065	7.687986e-02	9.677193e-01
-9	6696	-9	0	A	T	0.034	7.192165e-02	6.425464e-01
-9	6694	-9	0	A	T	0.034	7.192165e-02	6.425464e-01
-9	5961	-9	0	A	T	0.029	7.222346e-02	6.754515e-01
-9	1403	-9	0	A	T	0.240	1.000000e-05	4.623135e-02
-9	428	-9	0	A	T	0.488	7.612771e-02	8.633437e-01
-9	5461	-9	0	A	T	0.031	7.187893e-02	6.703886e-01
-9	5460	-9	0	A	T	0.026	7.297686e-02	7.364570e-01
-9	5462	-9	0	A	T	0.026	7.297686e-02	7.364570e-01
-9	5464	-9	0	A	T	0.026	7.297686e-02	7.364570e-01
-9	5467	-9	0	A	T	0.026	7.297686e-02	7.364570e-01
-9	5469	-9	0	A	T	0.026	7.297686e-02	7.364570e-01
-9	14212	-9	0	A	T	0.014	8.071088e-02	2.759215e-01
-9	427	-9	0	A	T	0.349	1.976450e-02	1.273947e-01
-9	426	-9	0	A	T	0.351	3.835371e-02	7.315003e-02
-9	5964	-9	0	A	T	0.026	7.297686e-02	7.364570e-01
-9	48100	-9	0	A	T	0.010	7.657133e-02	8.943999e-01
-9	48101	-9	0	A	T	0.010	7.657133e-02	8.943999e-01
-9	48102	-9	0	A	T	0.010	7.657133e-02	8.943999e-01
-9	48103	-9	0	A	T	0.010	7.657133e-02	8.943999e-01
-9	48104	-9	0	A	T	0.010	7.657133e-02	8.943999e-01
-9	48105	-9	0	A	T	0.010	7.657133e-02	8.943999e-01
-9	48106	-9	0	A	T	0.010	7.657133e-02	8.943999e-01
-9	48107	-9	0	A	T	0.010	7.657133e-02	8.943999e-01
-9	48108	-9	0	A	T	0.010	7.657133e-02	8.943999e-01
-9	48109	-9	0	A	T	0.010	7.657133e-02	8.943999e-01
-9	5967	-9	0	A	T	0.029	7.222346e-02	6.754515e-01
-9	6844	-9	0	A	T	0.034	7.192165e-02	6.425464e-01
-9	2141	-9	0	A	T	0.039	7.681978e-02	9.649130e-01
-9	2140	-9	0	A	T	0.038	7.822242e-02	9.540300e-01
-9	6821	-9	0	A	T	0.065	7.687986e-02	9.677193e-01
-9	15732	-9	0	A	T	0.012	8.049209e-02	5.886203e-01
-9	495	-9	0	A	T	0.318	1.624868e-02	1.645615e-01
-9	15735	-9	0	A	T	0.010	8.051233e-02	6.064364e-01
-9	6825	-9	0	A	T	0.050	8.488693e-02	7.171121e-01
-9	15737	-9	0	A	T	0.026	7.805088e-02	6.120774e-01
-9	15739	-9	0	A	T	0.010	8.051233e-02	6.064364e-01
-9	15738	-9	0	A	T	0.026	7.805088e-02	6.120774e-01
-9	60	-9	0	A	T	0.281	1.000000e-05	1.786432e-02
-9	61	-9	0	A	T	0.231	1.000000e-05	2.394299e-02
-9	62	-9	0	A	T	0.259	1.000000e-05	2.679026e-02
-9	63	-9	0	A	T	0.267	1.000000e-05	6.724401e-03
-9	64	-9	0	A	T	0.269	1.000000e-05	7.632080e-03
-9	65	-9	0	A	T	0.360	9.016807e-02	2.441574e-01
-9	66	-9	0	A	T	0.134	7.538889e-02	9.126127e-01
-9	67	-9	0	A	T	0.281	1.000000e-05	1.786317e-02
-9	68	-9	0	A	T	0.274	1.000000e-05	1.106936e-02
-9	69	-9	0	A	T	0.284	1.000000e-05	2.254146e-02
-9	6521	-9	0	A	T	0.026	7.297686e-02	7.364570e-01
-9	6520	-9	0	A	T	0.026	7.297686e-02	7.364570e-01
-9	6523	-9	0	A	T	0.029	7.222346e-02	6.754515e-01
-9	6522	-9	0	A	T	0.026	7.297686e-02	7.364570e-01
-9	6525	-9	0	A	T	0.026	7.297686e-02	7.364570e-01
-9	6524	-9	0	A	T	0.010	7.596336e-02	8.572855e-01
-9	6527	-9	0	A	T	0.029	7.222346e-02	6.754515e-01
-9	6526	-9	0	A	T	0.029	7.222346e-02	6.754515e-01
-9	6529	-9	0	A	T	0.027	7.255422e-02	7.058667e-01
-9	13417	-9	0	A	T	0.058	6.809184e-02	6.459077e-01
-9	13415	-9	0	A	T	0.058	6.809184e-02	6.459077e-01
-9	13418	-9	0	A	T	0.034	7.347860e-02	7.865821e-01
-9	7370	-9	0	A	T	0.021	9.801673e-02	1.106553e-01
-9	15439	-9	0	A	T	0.010	7.669214e-02	9.223365e-01
-9	1025	-9	0	A	T	0.318	1.624868e-02	1.645615e-01
-9	1024	-9	0	A	T	0.231	1.000000e-05	2.394299e-02
-9	1027	-9	0	A	T	0.498	7.716030e-02	9.386067e-01
-9	5347	-9	0	A	T	0.031	7.187893e-02	6.703886e-01
-9	5340	-9	0	A	T	0.031	7.187893e-02	6.703886e-01
-9	5341	-9	0	A	T	0.029	7.223542e-02	7.002866e-01
-9	1022	-9	0	A	T	0.279	1.000000e-05	1.587725e-02
-9	1029	-9	0	A	T	0.272	1.000000e-05	9.792129e-03
-9	1028	-9	0	A	T	0.272	1.000000e-05	9.792129e-03
-9	11074	-9	0	A	T	0.010	8.011120e-02	3.210206e-01
-9	6082	-9	0	A	T	0.029	7.222346e-02	6.754515e-01
-9	12525	-9	0	A	T	0.046	1.385432e-02	3.462709e-04
-9	12524	-9	0	A	T	0.045	1.368567e-02	1.849914e-04
-9	12527	-9	0	A	T	0.045	1.368567e-02	1.849914e-04
-9	12526	-9	0	A	T	0.045	1.368567e-02	1.849914e-04
-9	12521	-9	0	A	T	0.045	1.368567e-02	1.849914e-04
-9	12520	-9	0	A	T	0.046	1.385432e-02	3.462709e-04
-9	12523	-9	0	A	T	0.045	1.368567e-02	1.849914e-04
-9	12522	-9	0	A	T	0.045	1.368567e-02	1.849914e-04
-9	12529	-9	0	A	T	0.045	1.368567e-02	1.849914e-04
-9	12528	-9	0	A	T	0.045	1.368567e-02	1.849914e-04
-9	775	-9	0	A	T	0.421	8.076869e-02	7.925215e-01
-9	774	-9	0	A	T	0.488	7.412376e-02	5.962398e-01
-9	777	-9	0	A	T	0.272	1.000000e-05	9.792129e-03
-9	776	-9	0	A	T	0.384	8.293797e-02	7.637889e-01
-9	771	-9	0	A	T	0.308	1.000000e-05	1.048119e-01
-9	770	-9	0	A	T	0.498	7.716030e-02	9.386067e-01
[truncated: 3,473 more rows]
