# Supplementary material for: GWAS for quantitative resistance phenotypes in Mycobacterium tuberculosis reveals resistance genes and regulatory regions
Source: Nat Commun. 2019 May 13;10:2128. doi: 10.1038/s41467-019-10110-6 (PMC6513847; doi:10.1038/s41467-019-10110-6)
Supplement: Supplementary file 12 — Source Data [file 41467_2019_10110_MOESM12_ESM.zip › 9-Source Data Folder/site_cap_valid.assoc.txt]

chr	rs	ps	n_miss	allele1	allele0	af	beta	se	l_remle	p_wald
-9	5989	-9	0	A	T	0.017	-5.492452e-02	9.008698e-02	2.679773e-02	5.423794e-01
-9	5982	-9	0	A	T	0.017	-5.492598e-02	9.021422e-02	2.685181e-02	5.429381e-01
-9	5983	-9	0	A	T	0.015	-5.259050e-02	9.091745e-02	2.631546e-02	5.632549e-01
-9	5980	-9	0	A	T	0.015	-5.259050e-02	9.091745e-02	2.631546e-02	5.632549e-01
-9	5981	-9	0	A	T	0.015	-5.259050e-02	9.091745e-02	2.631546e-02	5.632549e-01
-9	5984	-9	0	A	T	0.021	6.328445e-02	8.851793e-02	4.976937e-02	4.750207e-01
-9	10550	-9	0	A	T	0.128	6.711113e-02	2.750265e-02	1.000000e-05	1.506530e-02
-9	270	-9	0	A	T	0.248	5.435374e-02	2.405243e-02	1.000000e-05	2.431089e-02
-9	271	-9	0	A	T	0.314	1.831784e-02	4.123594e-02	2.675193e-02	6.570969e-01
-9	272	-9	0	A	T	0.315	4.428526e-02	3.464038e-02	1.364240e-02	2.017572e-01
-9	273	-9	0	A	T	0.478	6.162346e-02	6.388815e-02	2.077536e-02	3.352871e-01
-9	274	-9	0	A	T	0.482	5.900079e-02	7.156329e-02	2.197833e-02	4.101172e-01
-9	275	-9	0	A	T	0.315	4.428526e-02	3.464038e-02	1.364240e-02	2.017572e-01
-9	276	-9	0	A	T	0.499	4.629305e-02	2.611709e-01	2.474299e-02	8.593902e-01
-9	277	-9	0	A	T	0.342	1.890597e-02	4.356440e-02	3.190652e-02	6.645127e-01
-9	278	-9	0	A	T	0.342	1.890597e-02	4.356440e-02	3.190652e-02	6.645127e-01
-9	279	-9	0	A	T	0.322	3.706813e-02	3.778428e-02	1.909002e-02	3.270970e-01
-9	6819	-9	0	A	T	0.028	-6.053082e-02	5.905906e-02	1.684866e-02	3.059515e-01
-9	6818	-9	0	A	T	0.043	-7.015776e-02	4.758669e-02	1.136915e-02	1.410961e-01
-9	6811	-9	0	A	T	0.019	-5.410941e-02	7.359322e-02	2.188186e-02	4.625703e-01
-9	6810	-9	0	A	T	0.043	-7.015776e-02	4.758669e-02	1.136915e-02	1.410961e-01
-9	6813	-9	0	A	T	0.043	-7.015776e-02	4.758669e-02	1.136915e-02	1.410961e-01
-9	6812	-9	0	A	T	0.019	-5.410941e-02	7.359322e-02	2.188186e-02	4.625703e-01
-9	6815	-9	0	A	T	0.019	-5.410941e-02	7.359322e-02	2.188186e-02	4.625703e-01
-9	6814	-9	0	A	T	0.019	-5.410941e-02	7.359322e-02	2.188186e-02	4.625703e-01
-9	6817	-9	0	A	T	0.043	-7.015776e-02	4.758669e-02	1.136915e-02	1.410961e-01
-9	6816	-9	0	A	T	0.043	-7.015776e-02	4.758669e-02	1.136915e-02	1.410961e-01
-9	6935	-9	0	A	T	0.043	-7.015776e-02	4.758669e-02	1.136915e-02	1.410961e-01
-9	1679	-9	0	A	T	0.183	4.434378e-03	2.837110e-02	2.455368e-02	8.758673e-01
-9	8035	-9	0	A	T	0.015	9.260355e-02	8.620947e-02	2.676523e-02	2.833225e-01
-9	8034	-9	0	A	T	0.015	9.260355e-02	8.620947e-02	2.676523e-02	2.833225e-01
-9	8036	-9	0	A	T	0.020	4.988172e-02	7.532100e-02	2.706988e-02	5.081467e-01
-9	8031	-9	0	A	T	0.015	9.260355e-02	8.620947e-02	2.676523e-02	2.833225e-01
-9	8030	-9	0	A	T	0.015	9.260355e-02	8.620947e-02	2.676523e-02	2.833225e-01
-9	8033	-9	0	A	T	0.015	9.260355e-02	8.620947e-02	2.676523e-02	2.833225e-01
-9	8039	-9	0	A	T	0.015	9.260355e-02	8.620947e-02	2.676523e-02	2.833225e-01
-9	8038	-9	0	A	T	0.020	4.988172e-02	7.532100e-02	2.706988e-02	5.081467e-01
-9	5869	-9	0	A	T	0.017	-5.630627e-02	9.475472e-02	2.880624e-02	5.526557e-01
-9	5868	-9	0	A	T	0.017	-5.630627e-02	9.475472e-02	2.880624e-02	5.526557e-01
-9	5865	-9	0	A	T	0.017	-5.630627e-02	9.475472e-02	2.880624e-02	5.526557e-01
-9	5864	-9	0	A	T	0.019	-5.916637e-02	8.659552e-02	2.696099e-02	4.948006e-01
-9	5867	-9	0	A	T	0.019	-5.916637e-02	8.659552e-02	2.696099e-02	4.948006e-01
-9	5866	-9	0	A	T	0.019	-5.916637e-02	8.659552e-02	2.696099e-02	4.948006e-01
-9	5861	-9	0	A	T	0.017	-5.630627e-02	9.475472e-02	2.880624e-02	5.526557e-01
-9	5860	-9	0	A	T	0.017	-5.630627e-02	9.475472e-02	2.880624e-02	5.526557e-01
-9	5863	-9	0	A	T	0.017	-5.630627e-02	9.475472e-02	2.880624e-02	5.526557e-01
-9	5862	-9	0	A	T	0.017	-5.630627e-02	9.475472e-02	2.880624e-02	5.526557e-01
-9	19585	-9	0	A	T	0.017	-4.735853e-02	7.366215e-02	1.983895e-02	5.206064e-01
-9	6953	-9	0	A	T	0.019	-5.410941e-02	7.359322e-02	2.188186e-02	4.625703e-01
-9	4760	-9	0	A	T	0.014	-7.483237e-02	7.218240e-02	2.578239e-02	3.004268e-01
-9	4767	-9	0	A	T	0.051	1.494209e-02	4.228242e-02	2.961908e-02	7.239633e-01
-9	832	-9	0	A	T	0.340	2.156996e-02	4.326477e-02	3.099850e-02	6.183350e-01
-9	833	-9	0	A	T	0.499	4.571718e-02	2.632655e-01	2.511141e-02	8.622152e-01
-9	836	-9	0	A	T	0.472	6.703706e-02	5.536235e-02	1.975670e-02	2.265777e-01
-9	837	-9	0	A	T	0.308	5.072502e-02	3.226673e-02	1.138032e-02	1.166410e-01
-9	834	-9	0	A	T	0.331	3.321884e-02	3.923203e-02	2.598614e-02	3.975971e-01
-9	835	-9	0	A	T	0.486	-1.278988e-02	7.323046e-02	2.546008e-02	8.614313e-01
-9	838	-9	0	A	T	0.294	5.881365e-02	2.872339e-02	6.396615e-03	4.118048e-02
-9	839	-9	0	A	T	0.309	5.000141e-02	3.280195e-02	1.214916e-02	1.281256e-01
-9	14306	-9	0	A	T	0.015	-5.315352e-02	7.455425e-02	2.100317e-02	4.762456e-01
-9	14308	-9	0	A	T	0.019	-7.052535e-03	6.414102e-02	2.472044e-02	9.124952e-01
-9	12482	-9	0	A	T	0.029	3.367367e-02	5.372477e-02	2.131493e-02	5.311206e-01
-9	9454	-9	0	A	T	0.027	3.159296e-02	6.865966e-02	3.254407e-02	6.456390e-01
-9	9450	-9	0	A	T	0.027	3.159296e-02	6.865966e-02	3.254407e-02	6.456390e-01
-9	9451	-9	0	A	T	0.027	3.159296e-02	6.865966e-02	3.254407e-02	6.456390e-01
-9	7771	-9	0	A	T	0.039	9.997112e-03	4.668826e-02	2.508574e-02	8.305468e-01
-9	7770	-9	0	A	T	0.039	9.997112e-03	4.668826e-02	2.508574e-02	8.305468e-01
-9	7778	-9	0	A	T	0.011	4.879123e-02	8.387608e-02	2.822389e-02	5.610559e-01
-9	97392	-9	0	A	T	0.035	4.461958e-02	4.807783e-02	1.611007e-02	3.538689e-01
-9	9546	-9	0	A	T	0.027	3.159296e-02	6.865966e-02	3.254407e-02	6.456390e-01
-9	9547	-9	0	A	T	0.027	3.159296e-02	6.865966e-02	3.254407e-02	6.456390e-01
-9	9545	-9	0	A	T	0.027	3.159296e-02	6.865966e-02	3.254407e-02	6.456390e-01
-9	9541	-9	0	A	T	0.023	4.779804e-02	7.048796e-02	3.188748e-02	4.980554e-01
-9	15389	-9	0	A	T	0.013	2.971540e-02	8.550698e-02	2.884456e-02	7.283631e-01
-9	1447	-9	0	A	T	0.301	5.440568e-02	2.866646e-02	5.618945e-03	5.835073e-02
-9	1446	-9	0	A	T	0.498	4.706537e-02	1.874990e-01	2.490806e-02	8.019158e-01
-9	1445	-9	0	A	T	0.499	4.571718e-02	2.632655e-01	2.511141e-02	8.622152e-01
-9	1444	-9	0	A	T	0.341	2.027910e-02	4.360279e-02	3.160712e-02	6.420940e-01
-9	1443	-9	0	A	T	0.313	4.640881e-02	3.393294e-02	1.267592e-02	1.721004e-01
-9	1442	-9	0	A	T	0.316	4.260645e-02	3.245048e-02	1.126657e-02	1.898628e-01
-9	1441	-9	0	A	T	0.340	2.213014e-02	4.280683e-02	3.067201e-02	6.054263e-01
-9	1440	-9	0	A	T	0.498	5.962284e-02	1.835379e-01	2.425146e-02	7.454433e-01
-9	1449	-9	0	A	T	0.247	5.498596e-02	2.405039e-02	1.000000e-05	2.270163e-02
-9	1448	-9	0	A	T	0.313	4.640881e-02	3.393294e-02	1.267592e-02	1.721004e-01
-9	198	-9	0	A	T	0.247	5.498596e-02	2.405039e-02	1.000000e-05	2.270163e-02
-9	195	-9	0	A	T	0.314	4.523149e-02	3.373763e-02	1.240860e-02	1.806996e-01
-9	197	-9	0	A	T	0.342	1.890597e-02	4.356440e-02	3.190652e-02	6.645127e-01
-9	196	-9	0	A	T	0.059	-3.271657e-02	4.053818e-02	3.062658e-02	4.200607e-01
-9	191	-9	0	A	T	0.482	5.900079e-02	7.156329e-02	2.197833e-02	4.101172e-01
-9	190	-9	0	A	T	0.499	4.705826e-02	2.593939e-01	2.447794e-02	8.561226e-01
-9	193	-9	0	A	T	0.499	4.629305e-02	2.611709e-01	2.474299e-02	8.593902e-01
-9	6964	-9	0	A	T	0.019	-5.410941e-02	7.359322e-02	2.188186e-02	4.625703e-01
-9	3452	-9	0	A	T	0.117	1.685038e-03	3.461950e-02	2.996028e-02	9.612014e-01
-9	3453	-9	0	A	T	0.015	-5.758025e-02	7.058588e-02	2.025490e-02	4.150762e-01
-9	3454	-9	0	A	T	0.012	-5.427572e-02	7.914632e-02	2.037539e-02	4.932148e-01
-9	3455	-9	0	A	T	0.021	-5.858580e-02	6.091984e-02	1.820689e-02	3.367235e-01
-9	3459	-9	0	A	T	0.012	-7.038758e-02	7.886935e-02	2.366408e-02	3.726245e-01
-9	6967	-9	0	A	T	0.019	-5.410941e-02	7.359322e-02	2.188186e-02	4.625703e-01
-9	6473	-9	0	A	T	0.017	-5.630627e-02	9.475472e-02	2.880624e-02	5.526557e-01
-9	15367	-9	0	A	T	0.013	2.971540e-02	8.550698e-02	2.884456e-02	7.283631e-01
-9	6475	-9	0	A	T	0.019	-5.916637e-02	8.659552e-02	2.696099e-02	4.948006e-01
-9	6474	-9	0	A	T	0.019	-5.916637e-02	8.659552e-02	2.696099e-02	4.948006e-01
-9	4040	-9	0	A	T	0.012	3.782958e-02	7.940689e-02	2.674523e-02	6.340194e-01
-9	13324	-9	0	A	T	0.018	1.782887e-01	6.539330e-02	1.556052e-02	6.652821e-03
-9	13325	-9	0	A	T	0.018	1.782887e-01	6.539330e-02	1.556052e-02	6.652821e-03
-9	13326	-9	0	A	T	0.028	1.297125e-01	5.323278e-02	1.320617e-02	1.520855e-02
-9	13327	-9	0	A	T	0.018	1.782887e-01	6.539330e-02	1.556052e-02	6.652821e-03
-9	13320	-9	0	A	T	0.018	1.782887e-01	6.539330e-02	1.556052e-02	6.652821e-03
-9	13321	-9	0	A	T	0.028	1.297125e-01	5.323278e-02	1.320617e-02	1.520855e-02
-9	13322	-9	0	A	T	0.028	1.297125e-01	5.323278e-02	1.320617e-02	1.520855e-02
-9	13323	-9	0	A	T	0.018	1.782887e-01	6.539330e-02	1.556052e-02	6.652821e-03
-9	13328	-9	0	A	T	0.019	1.632679e-01	6.362509e-02	1.567004e-02	1.060779e-02
-9	319	-9	0	A	T	0.342	1.890597e-02	4.356440e-02	3.190652e-02	6.645127e-01
-9	318	-9	0	A	T	0.499	4.629305e-02	2.611709e-01	2.474299e-02	8.593902e-01
-9	311	-9	0	A	T	0.342	1.890597e-02	4.356440e-02	3.190652e-02	6.645127e-01
-9	310	-9	0	A	T	0.315	4.428526e-02	3.464038e-02	1.364240e-02	2.017572e-01
-9	317	-9	0	A	T	0.298	4.420112e-02	2.820155e-02	5.114344e-03	1.177406e-01
-9	316	-9	0	A	T	0.390	-2.686705e-03	4.374136e-02	3.504925e-02	9.510500e-01
-9	314	-9	0	A	T	0.342	1.890597e-02	4.356440e-02	3.190652e-02	6.645127e-01
-9	448	-9	0	A	T	0.301	5.440568e-02	2.866646e-02	5.618945e-03	5.835073e-02
-9	15708	-9	0	A	T	0.018	-5.682070e-02	7.026922e-02	2.084137e-02	4.191642e-01
-9	15706	-9	0	A	T	0.018	-5.682070e-02	7.026922e-02	2.084137e-02	4.191642e-01
-9	2742	-9	0	A	T	0.019	-5.717452e-02	6.536167e-02	1.851554e-02	3.821816e-01
-9	2749	-9	0	A	T	0.050	-2.377559e-02	4.143050e-02	3.039206e-02	5.663446e-01
-9	2748	-9	0	A	T	0.063	-2.905144e-02	3.752032e-02	2.857462e-02	4.391685e-01
-9	13689	-9	0	A	T	0.040	1.927171e-03	5.857239e-02	3.319578e-02	9.737670e-01
-9	591	-9	0	A	T	0.448	2.273374e-02	4.895400e-02	2.945699e-02	6.425930e-01
-9	590	-9	0	A	T	0.481	6.158176e-02	6.856192e-02	2.157851e-02	3.695636e-01
-9	593	-9	0	A	T	0.299	5.581003e-02	2.859950e-02	5.758129e-03	5.162550e-02
-9	592	-9	0	A	T	0.301	5.440568e-02	2.866646e-02	5.618945e-03	5.835073e-02
-9	595	-9	0	A	T	0.481	5.952119e-02	6.970238e-02	2.170661e-02	3.935962e-01
-9	594	-9	0	A	T	0.315	4.428526e-02	3.464038e-02	1.364240e-02	2.017572e-01
-9	597	-9	0	A	T	0.322	3.706813e-02	3.778428e-02	1.909002e-02	3.270970e-01
-9	599	-9	0	A	T	0.322	3.706813e-02	3.778428e-02	1.909002e-02	3.270970e-01
-9	598	-9	0	A	T	0.313	4.640881e-02	3.393294e-02	1.267592e-02	1.721004e-01
-9	5579	-9	0	A	T	0.017	-5.630627e-02	9.475472e-02	2.880624e-02	5.526557e-01
-9	5574	-9	0	A	T	0.019	-5.916637e-02	8.659552e-02	2.696099e-02	4.948006e-01
-9	5573	-9	0	A	T	0.017	-5.630627e-02	9.475472e-02	2.880624e-02	5.526557e-01
-9	5572	-9	0	A	T	0.019	-5.916637e-02	8.659552e-02	2.696099e-02	4.948006e-01
-9	5570	-9	0	A	T	0.017	-5.630627e-02	9.475472e-02	2.880624e-02	5.526557e-01
-9	9114	-9	0	A	T	0.011	-5.275600e-02	9.027444e-02	2.356102e-02	5.592470e-01
-9	13488	-9	0	A	T	0.040	1.927171e-03	5.857239e-02	3.319578e-02	9.737670e-01
-9	13482	-9	0	A	T	0.022	6.268956e-02	7.237411e-02	3.424211e-02	3.868488e-01
-9	13485	-9	0	A	T	0.040	1.927171e-03	5.857239e-02	3.319578e-02	9.737670e-01
-9	13484	-9	0	A	T	0.037	1.117315e-02	6.060540e-02	3.382122e-02	8.538149e-01
-9	13487	-9	0	A	T	0.023	5.591370e-02	7.099138e-02	3.388831e-02	4.313380e-01
-9	13486	-9	0	A	T	0.023	5.591370e-02	7.099138e-02	3.388831e-02	4.313380e-01
-9	4469	-9	0	A	T	0.014	-5.677047e-02	7.882211e-02	2.277136e-02	4.717540e-01
-9	4463	-9	0	A	T	0.014	-5.677047e-02	7.882211e-02	2.277136e-02	4.717540e-01
-9	6886	-9	0	A	T	0.043	-7.015776e-02	4.758669e-02	1.136915e-02	1.410961e-01
-9	2465	-9	0	A	T	0.017	-8.879785e-02	7.040642e-02	2.849640e-02	2.078837e-01
-9	2466	-9	0	A	T	0.011	-8.067329e-02	8.446037e-02	2.477483e-02	3.400089e-01
-9	2467	-9	0	A	T	0.021	-8.651934e-02	6.193281e-02	2.755581e-02	1.631060e-01
-9	2460	-9	0	A	T	0.017	-8.879785e-02	7.040642e-02	2.849640e-02	2.078837e-01
-9	2461	-9	0	A	T	0.017	-8.879785e-02	7.040642e-02	2.849640e-02	2.078837e-01
-9	2462	-9	0	A	T	0.015	-8.726923e-02	7.268455e-02	2.761262e-02	2.305158e-01
-9	4275	-9	0	A	T	0.014	-5.677047e-02	7.882211e-02	2.277136e-02	4.717540e-01
-9	8061	-9	0	A	T	0.015	9.260355e-02	8.620947e-02	2.676523e-02	2.833225e-01
-9	7083	-9	0	A	T	0.046	4.535881e-02	4.204135e-02	1.779859e-02	2.812061e-01
-9	13736	-9	0	A	T	0.041	-1.608988e-03	5.717021e-02	3.244944e-02	9.775599e-01
-9	13732	-9	0	A	T	0.015	1.510991e-02	7.714486e-02	2.768719e-02	8.448049e-01
-9	13730	-9	0	A	T	0.022	6.268956e-02	7.237411e-02	3.424211e-02	3.868488e-01
-9	11380	-9	0	A	T	0.011	4.466520e-02	8.271807e-02	2.628886e-02	5.894855e-01
-9	11384	-9	0	A	T	0.023	5.080687e-02	5.997948e-02	3.077296e-02	3.974058e-01
-9	584	-9	0	A	T	0.499	4.571718e-02	2.632655e-01	2.511141e-02	8.622152e-01
-9	585	-9	0	A	T	0.498	4.697125e-02	1.855250e-01	2.447581e-02	8.002446e-01
-9	583	-9	0	A	T	0.340	-1.567534e-02	4.847536e-02	4.634210e-02	7.465674e-01
-9	1990	-9	0	A	T	0.030	-4.032409e-03	5.472351e-02	2.710384e-02	9.412922e-01
-9	1992	-9	0	A	T	0.022	-8.951887e-02	6.258362e-02	2.785988e-02	1.532996e-01
-9	1998	-9	0	A	T	0.030	-4.032409e-03	5.472351e-02	2.710384e-02	9.412922e-01
-9	5548	-9	0	A	T	0.020	-6.367225e-02	8.181118e-02	2.647650e-02	4.368112e-01
-9	5549	-9	0	A	T	0.013	-4.834765e-02	9.751440e-02	2.696230e-02	6.202774e-01
-9	15675	-9	0	A	T	0.017	-5.614109e-02	7.241995e-02	2.116673e-02	4.386193e-01
-9	15677	-9	0	A	T	0.017	-5.614109e-02	7.241995e-02	2.116673e-02	4.386193e-01
-9	78016	-9	0	A	T	0.027	4.201340e-02	5.450291e-02	1.796552e-02	4.412022e-01
-9	6356	-9	0	A	T	0.017	-5.630627e-02	9.475472e-02	2.880624e-02	5.526557e-01
-9	6354	-9	0	A	T	0.017	-5.630627e-02	9.475472e-02	2.880624e-02	5.526557e-01
-9	6355	-9	0	A	T	0.017	-5.630627e-02	9.475472e-02	2.880624e-02	5.526557e-01
-9	6352	-9	0	A	T	0.017	-5.630627e-02	9.475472e-02	2.880624e-02	5.526557e-01
-9	6353	-9	0	A	T	0.017	-5.630627e-02	9.475472e-02	2.880624e-02	5.526557e-01
-9	6350	-9	0	A	T	0.015	-5.259864e-02	8.760288e-02	2.525391e-02	5.485277e-01
-9	6351	-9	0	A	T	0.015	-5.259864e-02	8.760288e-02	2.525391e-02	5.485277e-01
-9	6358	-9	0	A	T	0.017	-5.630627e-02	9.475472e-02	2.880624e-02	5.526557e-01
-9	1609	-9	0	A	T	0.449	2.044622e-02	4.991196e-02	2.980055e-02	6.822607e-01
-9	1601	-9	0	A	T	0.313	2.183636e-02	3.967488e-02	2.416435e-02	5.823301e-01
-9	1600	-9	0	A	T	0.338	-9.766484e-03	4.655941e-02	4.263051e-02	8.339469e-01
-9	1603	-9	0	A	T	0.315	4.428526e-02	3.464038e-02	1.364240e-02	2.017572e-01
-9	1602	-9	0	A	T	0.389	-1.572294e-03	4.375967e-02	3.513850e-02	9.713539e-01
-9	1605	-9	0	A	T	0.301	5.440568e-02	2.866646e-02	5.618945e-03	5.835073e-02
-9	1604	-9	0	A	T	0.498	4.706537e-02	1.874990e-01	2.490806e-02	8.019158e-01
-9	1607	-9	0	A	T	0.499	4.571718e-02	2.632655e-01	2.511141e-02	8.622152e-01
-9	1606	-9	0	A	T	0.315	4.428526e-02	3.464038e-02	1.364240e-02	2.017572e-01
-9	2215	-9	0	A	T	0.014	-1.076572e-02	7.456529e-02	2.644526e-02	8.852652e-01
-9	2219	-9	0	A	T	0.067	-1.904662e-02	3.633603e-02	2.775502e-02	6.004116e-01
-9	438	-9	0	A	T	0.342	1.890597e-02	4.356440e-02	3.190652e-02	6.645127e-01
-9	439	-9	0	A	T	0.237	6.078839e-02	2.405128e-02	1.000000e-05	1.183082e-02
-9	436	-9	0	A	T	0.313	4.640881e-02	3.393294e-02	1.267592e-02	1.721004e-01
-9	437	-9	0	A	T	0.247	5.498596e-02	2.405039e-02	1.000000e-05	2.270163e-02
-9	434	-9	0	A	T	0.313	4.640881e-02	3.393294e-02	1.267592e-02	1.721004e-01
-9	435	-9	0	A	T	0.315	4.428526e-02	3.464038e-02	1.364240e-02	2.017572e-01
-9	432	-9	0	A	T	0.322	3.706813e-02	3.778428e-02	1.909002e-02	3.270970e-01
-9	430	-9	0	A	T	0.313	4.640881e-02	3.393294e-02	1.267592e-02	1.721004e-01
-9	431	-9	0	A	T	0.342	1.890597e-02	4.356440e-02	3.190652e-02	6.645127e-01
-9	91444	-9	0	A	T	0.014	1.048869e-01	8.720021e-02	2.593637e-02	2.296753e-01
-9	1050	-9	0	A	T	0.319	4.052410e-02	3.439485e-02	1.413948e-02	2.393384e-01
-9	1051	-9	0	A	T	0.319	4.052410e-02	3.439485e-02	1.413948e-02	2.393384e-01
-9	1052	-9	0	A	T	0.319	4.052410e-02	3.439485e-02	1.413948e-02	2.393384e-01
-9	5354	-9	0	A	T	0.017	-5.630627e-02	9.475472e-02	2.880624e-02	5.526557e-01
-9	1054	-9	0	A	T	0.319	4.042090e-02	3.362007e-02	1.364851e-02	2.298855e-01
-9	1055	-9	0	A	T	0.323	3.628216e-02	3.562586e-02	1.860999e-02	3.090247e-01
-9	1056	-9	0	A	T	0.323	3.628216e-02	3.562586e-02	1.860999e-02	3.090247e-01
-9	1057	-9	0	A	T	0.323	3.628216e-02	3.562586e-02	1.860999e-02	3.090247e-01
-9	3249	-9	0	A	T	0.012	-7.750478e-02	8.686505e-02	2.630593e-02	3.727393e-01
-9	3243	-9	0	A	T	0.012	-7.750478e-02	8.686505e-02	2.630593e-02	3.727393e-01
-9	3241	-9	0	A	T	0.017	-6.906906e-02	7.129252e-02	2.259383e-02	3.331593e-01
-9	3240	-9	0	A	T	0.012	-7.750478e-02	8.686505e-02	2.630593e-02	3.727393e-01
-9	3247	-9	0	A	T	0.012	-7.750478e-02	8.686505e-02	2.630593e-02	3.727393e-01
-9	3246	-9	0	A	T	0.012	-7.750478e-02	8.686505e-02	2.630593e-02	3.727393e-01
-9	3244	-9	0	A	T	0.012	-7.750478e-02	8.686505e-02	2.630593e-02	3.727393e-01
-9	1488	-9	0	A	T	0.499	4.571718e-02	2.632655e-01	2.511141e-02	8.622152e-01
-9	15942	-9	0	A	T	0.011	-4.576128e-02	9.048274e-02	2.310459e-02	6.132826e-01
-9	15944	-9	0	A	T	0.012	-4.695486e-02	8.703799e-02	2.291249e-02	5.898257e-01
-9	8084	-9	0	A	T	0.015	9.260355e-02	8.620947e-02	2.676523e-02	2.833225e-01
-9	8086	-9	0	A	T	0.015	9.260355e-02	8.620947e-02	2.676523e-02	2.833225e-01
-9	8087	-9	0	A	T	0.015	9.260355e-02	8.620947e-02	2.676523e-02	2.833225e-01
-9	8080	-9	0	A	T	0.020	4.988172e-02	7.532100e-02	2.706988e-02	5.081467e-01
-9	8081	-9	0	A	T	0.020	4.988172e-02	7.532100e-02	2.706988e-02	5.081467e-01
-9	8082	-9	0	A	T	0.020	4.988172e-02	7.532100e-02	2.706988e-02	5.081467e-01
-9	8083	-9	0	A	T	0.015	9.260355e-02	8.620947e-02	2.676523e-02	2.833225e-01
-9	8089	-9	0	A	T	0.014	1.053847e-01	8.734343e-02	2.618215e-02	2.282371e-01
-9	6429	-9	0	A	T	0.017	-5.630627e-02	9.475472e-02	2.880624e-02	5.526557e-01
-9	12532	-9	0	A	T	0.029	3.367367e-02	5.372477e-02	2.131493e-02	5.311206e-01
-9	12533	-9	0	A	T	0.029	3.367367e-02	5.372477e-02	2.131493e-02	5.311206e-01
-9	2394	-9	0	A	T	0.014	-8.574422e-02	7.517399e-02	2.683827e-02	2.546388e-01
-9	2390	-9	0	A	T	0.017	-8.879785e-02	7.040642e-02	2.849640e-02	2.078837e-01
-9	2398	-9	0	A	T	0.014	-8.574422e-02	7.517399e-02	2.683827e-02	2.546388e-01
-9	2399	-9	0	A	T	0.014	-8.574422e-02	7.517399e-02	2.683827e-02	2.546388e-01
-9	12538	-9	0	A	T	0.029	3.367367e-02	5.372477e-02	2.131493e-02	5.311206e-01
-9	12539	-9	0	A	T	0.029	3.367367e-02	5.372477e-02	2.131493e-02	5.311206e-01
-9	9190	-9	0	A	T	0.012	-7.077823e-02	7.861967e-02	2.348048e-02	3.684629e-01
-9	7941	-9	0	A	T	0.015	9.260355e-02	8.620947e-02	2.676523e-02	2.833225e-01
-9	605	-9	0	A	T	0.301	5.440568e-02	2.866646e-02	5.618945e-03	5.835073e-02
-9	604	-9	0	A	T	0.498	4.706537e-02	1.874990e-01	2.490806e-02	8.019158e-01
-9	607	-9	0	A	T	0.313	4.640881e-02	3.393294e-02	1.267592e-02	1.721004e-01
-9	606	-9	0	A	T	0.313	4.640881e-02	3.393294e-02	1.267592e-02	1.721004e-01
-9	601	-9	0	A	T	0.341	2.027910e-02	4.360279e-02	3.160712e-02	6.420940e-01
-9	600	-9	0	A	T	0.315	4.428526e-02	3.464038e-02	1.364240e-02	2.017572e-01
-9	603	-9	0	A	T	0.304	-7.852116e-03	2.533141e-02	2.570759e-02	7.567231e-01
-9	602	-9	0	A	T	0.478	6.121508e-02	6.424353e-02	2.061560e-02	3.411726e-01
-9	609	-9	0	A	T	0.310	4.900716e-02	3.247930e-02	1.101601e-02	1.320328e-01
-9	608	-9	0	A	T	0.473	6.361537e-02	5.824316e-02	1.925247e-02	2.753131e-01
-9	4557	-9	0	A	T	0.028	8.573550e-02	5.349953e-02	1.871302e-02	1.097364e-01
-9	5740	-9	0	A	T	0.017	-5.630627e-02	9.475472e-02	2.880624e-02	5.526557e-01
-9	5742	-9	0	A	T	0.019	-5.916637e-02	8.659552e-02	2.696099e-02	4.948006e-01
-9	5743	-9	0	A	T	0.017	-5.630627e-02	9.475472e-02	2.880624e-02	5.526557e-01
-9	5746	-9	0	A	T	0.019	-5.916637e-02	8.659552e-02	2.696099e-02	4.948006e-01
-9	5748	-9	0	A	T	0.019	-5.916637e-02	8.659552e-02	2.696099e-02	4.948006e-01
-9	5749	-9	0	A	T	0.019	-5.916637e-02	8.659552e-02	2.696099e-02	4.948006e-01
-9	15217	-9	0	A	T	0.013	-6.024171e-02	8.331113e-02	2.479070e-02	4.699983e-01
-9	15212	-9	0	A	T	0.013	-6.024171e-02	8.331113e-02	2.479070e-02	4.699983e-01
-9	13211	-9	0	A	T	0.035	8.299105e-02	4.774883e-02	1.260885e-02	8.288162e-02
-9	883	-9	0	A	T	0.320	3.967141e-02	3.619174e-02	1.708211e-02	2.736014e-01
-9	882	-9	0	A	T	0.285	3.833715e-02	2.893889e-02	1.146981e-02	1.859223e-01
-9	881	-9	0	A	T	0.314	5.368161e-02	3.577621e-02	3.104101e-02	1.341905e-01
-9	880	-9	0	A	T	0.499	4.571718e-02	2.632655e-01	2.511141e-02	8.622152e-01
-9	887	-9	0	A	T	0.449	2.044622e-02	4.991196e-02	2.980055e-02	6.822607e-01
-9	886	-9	0	A	T	0.301	5.440568e-02	2.866646e-02	5.618945e-03	5.835073e-02
-9	885	-9	0	A	T	0.475	6.354741e-02	5.909315e-02	1.943894e-02	2.827822e-01
-9	884	-9	0	A	T	0.299	5.554439e-02	2.807794e-02	4.948137e-03	4.851314e-02
-9	14973	-9	0	A	T	0.127	1.033100e-01	2.733121e-02	1.000000e-05	1.779999e-04
-9	1269	-9	0	A	T	0.341	2.027910e-02	4.360279e-02	3.160712e-02	6.420940e-01
-9	1268	-9	0	A	T	0.389	-1.572294e-03	4.375967e-02	3.513850e-02	9.713539e-01
-9	1263	-9	0	A	T	0.498	4.706537e-02	1.874990e-01	2.490806e-02	8.019158e-01
-9	1262	-9	0	A	T	0.498	4.706537e-02	1.874990e-01	2.490806e-02	8.019158e-01
-9	1261	-9	0	A	T	0.341	2.027910e-02	4.360279e-02	3.160712e-02	6.420940e-01
-9	1260	-9	0	A	T	0.463	-5.169708e-02	4.671459e-02	2.260456e-02	2.690330e-01
-9	1267	-9	0	A	T	0.237	6.078839e-02	2.405128e-02	1.000000e-05	1.183082e-02
-9	1266	-9	0	A	T	0.319	4.045617e-02	3.305419e-02	1.186157e-02	2.216172e-01
-9	1265	-9	0	A	T	0.499	4.571718e-02	2.632655e-01	2.511141e-02	8.622152e-01
-9	1264	-9	0	A	T	0.498	5.582260e-02	1.843095e-01	2.455060e-02	7.621257e-01
-9	2638	-9	0	A	T	0.390	7.574474e-02	2.935239e-02	1.345308e-02	1.018061e-02
-9	2634	-9	0	A	T	0.049	-3.697230e-02	4.459558e-02	2.783044e-02	4.075115e-01
-9	2632	-9	0	A	T	0.019	4.372050e-02	6.515017e-02	2.479594e-02	5.025185e-01
-9	9599	-9	0	A	T	0.034	-3.496063e-02	5.464852e-02	2.806461e-02	5.226697e-01
-9	9598	-9	0	A	T	0.023	-6.401369e-02	5.954286e-02	2.139479e-02	2.829124e-01
-9	9595	-9	0	A	T	0.027	3.159296e-02	6.865966e-02	3.254407e-02	6.456390e-01
-9	9597	-9	0	A	T	0.027	3.159296e-02	6.865966e-02	3.254407e-02	6.456390e-01
-9	9590	-9	0	A	T	0.027	3.159296e-02	6.865966e-02	3.254407e-02	6.456390e-01
-9	9592	-9	0	A	T	0.027	3.159296e-02	6.865966e-02	3.254407e-02	6.456390e-01
-9	1531	-9	0	A	T	0.340	2.262730e-02	4.272531e-02	3.074393e-02	5.966508e-01
-9	6600	-9	0	A	T	0.023	-5.808160e-02	6.629959e-02	2.010155e-02	3.814716e-01
-9	6601	-9	0	A	T	0.043	-7.015776e-02	4.758669e-02	1.136915e-02	1.410961e-01
-9	6602	-9	0	A	T	0.043	-7.015776e-02	4.758669e-02	1.136915e-02	1.410961e-01
-9	6604	-9	0	A	T	0.023	-5.808160e-02	6.629959e-02	2.010155e-02	3.814716e-01
-9	6605	-9	0	A	T	0.023	-5.808160e-02	6.629959e-02	2.010155e-02	3.814716e-01
-9	6606	-9	0	A	T	0.043	-7.015776e-02	4.758669e-02	1.136915e-02	1.410961e-01
-9	6607	-9	0	A	T	0.027	-6.105072e-02	6.057412e-02	1.835352e-02	3.140595e-01
-9	6608	-9	0	A	T	0.043	-7.015776e-02	4.758669e-02	1.136915e-02	1.410961e-01
-9	4691	-9	0	A	T	0.011	-7.155721e-02	8.382697e-02	2.207104e-02	3.937642e-01
-9	4693	-9	0	A	T	0.011	-7.155721e-02	8.382697e-02	2.207104e-02	3.937642e-01
-9	4696	-9	0	A	T	0.030	-8.710751e-02	5.479378e-02	2.692810e-02	1.125972e-01
-9	4699	-9	0	A	T	0.011	-6.838509e-02	8.353003e-02	2.136896e-02	4.133974e-01
-9	4698	-9	0	A	T	0.014	-7.377318e-02	7.429418e-02	2.197873e-02	3.212497e-01
-9	1538	-9	0	A	T	0.499	4.571718e-02	2.632655e-01	2.511141e-02	8.622152e-01
-9	8231	-9	0	A	T	0.015	9.260355e-02	8.620947e-02	2.676523e-02	2.833225e-01
-9	15534	-9	0	A	T	0.017	-5.614109e-02	7.241995e-02	2.116673e-02	4.386193e-01
-9	15533	-9	0	A	T	0.018	-5.682070e-02	7.026922e-02	2.084137e-02	4.191642e-01
-9	8238	-9	0	A	T	0.020	4.988172e-02	7.532100e-02	2.706988e-02	5.081467e-01
-9	15539	-9	0	A	T	0.017	-5.614109e-02	7.241995e-02	2.116673e-02	4.386193e-01
-9	9644	-9	0	A	T	0.027	3.159296e-02	6.865966e-02	3.254407e-02	6.456390e-01
-9	10281	-9	0	A	T	0.094	-7.269291e-02	3.075422e-02	1.000000e-05	1.851885e-02
-9	21575	-9	0	A	T	0.019	-2.363870e-02	6.464662e-02	2.591824e-02	7.147904e-01
-9	21576	-9	0	A	T	0.019	-2.363870e-02	6.464662e-02	2.591824e-02	7.147904e-01
-9	21577	-9	0	A	T	0.019	-2.363870e-02	6.464662e-02	2.591824e-02	7.147904e-01
-9	21578	-9	0	A	T	0.019	-2.363870e-02	6.464662e-02	2.591824e-02	7.147904e-01
-9	21579	-9	0	A	T	0.020	-2.502658e-02	6.281903e-02	2.573922e-02	6.905305e-01
-9	13394	-9	0	A	T	0.040	1.927171e-03	5.857239e-02	3.319578e-02	9.737670e-01
-9	13397	-9	0	A	T	0.019	-4.909474e-03	7.383441e-02	2.950891e-02	9.470148e-01
-9	13396	-9	0	A	T	0.023	5.591370e-02	7.099138e-02	3.388831e-02	4.313380e-01
-9	13390	-9	0	A	T	0.039	-3.762395e-02	5.367918e-02	2.700326e-02	4.837252e-01
-9	13399	-9	0	A	T	0.040	1.927171e-03	5.857239e-02	3.319578e-02	9.737670e-01
-9	13398	-9	0	A	T	0.040	1.927171e-03	5.857239e-02	3.319578e-02	9.737670e-01
-9	2903	-9	0	A	T	0.062	-1.627292e-02	3.688287e-02	2.388359e-02	6.592763e-01
-9	2907	-9	0	A	T	0.032	2.190566e-01	4.825828e-02	9.471934e-05	7.255249e-06
-9	2904	-9	0	A	T	0.050	-5.146895e-04	4.062494e-02	2.466488e-02	9.898972e-01
-9	15088	-9	0	A	T	0.013	-6.024171e-02	8.331113e-02	2.479070e-02	4.699983e-01
-9	15085	-9	0	A	T	0.013	-6.024171e-02	8.331113e-02	2.479070e-02	4.699983e-01
-9	15083	-9	0	A	T	0.013	-6.024171e-02	8.331113e-02	2.479070e-02	4.699983e-01
-9	15081	-9	0	A	T	0.013	-6.024171e-02	8.331113e-02	2.479070e-02	4.699983e-01
-9	48	-9	0	A	T	0.485	5.630023e-02	7.074902e-02	1.979632e-02	4.265830e-01
-9	49	-9	0	A	T	0.381	1.347311e-02	2.898900e-02	2.269073e-02	6.423235e-01
-9	44	-9	0	A	T	0.313	4.640881e-02	3.393294e-02	1.267592e-02	1.721004e-01
-9	45	-9	0	A	T	0.497	4.103079e-02	1.522138e-01	2.394884e-02	7.876221e-01
-9	5331	-9	0	A	T	0.017	-5.630627e-02	9.475472e-02	2.880624e-02	5.526557e-01
-9	5330	-9	0	A	T	0.017	-5.630627e-02	9.475472e-02	2.880624e-02	5.526557e-01
-9	5332	-9	0	A	T	0.020	-5.923978e-02	8.214067e-02	2.558188e-02	4.711615e-01
-9	5337	-9	0	A	T	0.020	-5.923978e-02	8.214067e-02	2.558188e-02	4.711615e-01
-9	5336	-9	0	A	T	0.017	-5.630627e-02	9.475472e-02	2.880624e-02	5.526557e-01
-9	5339	-9	0	A	T	0.017	-5.630627e-02	9.475472e-02	2.880624e-02	5.526557e-01
-9	5338	-9	0	A	T	0.011	-4.358330e-02	8.713586e-02	2.179045e-02	6.171954e-01
-9	12550	-9	0	A	T	0.011	2.262102e-01	8.206133e-02	1.678453e-02	6.077981e-03
-9	12551	-9	0	A	T	0.029	3.367367e-02	5.372477e-02	2.131493e-02	5.311206e-01
-9	12552	-9	0	A	T	0.029	3.367367e-02	5.372477e-02	2.131493e-02	5.311206e-01
-9	12553	-9	0	A	T	0.029	3.367367e-02	5.372477e-02	2.131493e-02	5.311206e-01
-9	12554	-9	0	A	T	0.029	3.367367e-02	5.372477e-02	2.131493e-02	5.311206e-01
-9	12555	-9	0	A	T	0.029	3.367367e-02	5.372477e-02	2.131493e-02	5.311206e-01
-9	12556	-9	0	A	T	0.029	3.367367e-02	5.372477e-02	2.131493e-02	5.311206e-01
-9	12557	-9	0	A	T	0.029	3.367367e-02	5.372477e-02	2.131493e-02	5.311206e-01
-9	12558	-9	0	A	T	0.029	3.367367e-02	5.372477e-02	2.131493e-02	5.311206e-01
-9	12559	-9	0	A	T	0.029	3.367367e-02	5.372477e-02	2.131493e-02	5.311206e-01
-9	13603	-9	0	A	T	0.040	1.927171e-03	5.857239e-02	3.319578e-02	9.737670e-01
-9	13602	-9	0	A	T	0.040	1.927171e-03	5.857239e-02	3.319578e-02	9.737670e-01
-9	13601	-9	0	A	T	0.040	1.927171e-03	5.857239e-02	3.319578e-02	9.737670e-01
-9	13607	-9	0	A	T	0.037	1.117315e-02	6.060540e-02	3.382122e-02	8.538149e-01
-9	13606	-9	0	A	T	0.040	1.927171e-03	5.857239e-02	3.319578e-02	9.737670e-01
-9	13605	-9	0	A	T	0.040	1.927171e-03	5.857239e-02	3.319578e-02	9.737670e-01
-9	90827	-9	0	A	T	0.061	1.249081e-01	3.679632e-02	2.807111e-03	7.482091e-04
-9	10566	-9	0	A	T	0.013	-7.920233e-02	7.542548e-02	2.546184e-02	2.942477e-01
-9	3690	-9	0	A	T	0.013	2.294719e-02	7.596227e-02	2.561379e-02	7.627256e-01
-9	3691	-9	0	A	T	0.013	2.294719e-02	7.596227e-02	2.561379e-02	7.627256e-01
-9	3692	-9	0	A	T	0.019	-5.966939e-02	6.912203e-02	2.114301e-02	3.884615e-01
-9	3693	-9	0	A	T	0.019	-5.966939e-02	6.912203e-02	2.114301e-02	3.884615e-01
-9	3694	-9	0	A	T	0.019	-5.966939e-02	6.912203e-02	2.114301e-02	3.884615e-01
-9	2704	-9	0	A	T	0.030	-2.583572e-02	5.202076e-02	2.251140e-02	6.196837e-01
-9	762	-9	0	A	T	0.237	6.078839e-02	2.405128e-02	1.000000e-05	1.183082e-02
-9	763	-9	0	A	T	0.479	6.320985e-02	6.471181e-02	2.158574e-02	3.291979e-01
-9	761	-9	0	A	T	0.237	6.078839e-02	2.405128e-02	1.000000e-05	1.183082e-02
-9	766	-9	0	A	T	0.476	6.230871e-02	6.122671e-02	1.996342e-02	3.093806e-01
-9	767	-9	0	A	T	0.341	2.027910e-02	4.360279e-02	3.160712e-02	6.420940e-01
-9	764	-9	0	A	T	0.497	6.269581e-02	1.513253e-01	2.465947e-02	6.788435e-01
-9	4283	-9	0	A	T	0.012	-6.272916e-02	8.207107e-02	2.303835e-02	4.450728e-01
-9	4286	-9	0	A	T	0.013	-5.566587e-02	7.980745e-02	2.163003e-02	4.858488e-01
-9	4287	-9	0	A	T	0.013	-5.566587e-02	7.980745e-02	2.163003e-02	4.858488e-01
-9	4284	-9	0	A	T	0.012	-5.524029e-02	8.316796e-02	2.199947e-02	5.069015e-01
-9	4285	-9	0	A	T	0.013	-5.566587e-02	7.980745e-02	2.163003e-02	4.858488e-01
-9	4288	-9	0	A	T	0.014	-5.272177e-02	7.463949e-02	1.980781e-02	4.803347e-01
-9	4289	-9	0	A	T	0.011	-5.280139e-02	8.437244e-02	2.143814e-02	5.317547e-01
-9	13522	-9	0	A	T	0.040	1.927171e-03	5.857239e-02	3.319578e-02	9.737670e-01
-9	13523	-9	0	A	T	0.040	1.927171e-03	5.857239e-02	3.319578e-02	9.737670e-01
-9	13520	-9	0	A	T	0.040	1.927171e-03	5.857239e-02	3.319578e-02	9.737670e-01
-9	13521	-9	0	A	T	0.040	1.927171e-03	5.857239e-02	3.319578e-02	9.737670e-01
-9	13526	-9	0	A	T	0.023	5.591370e-02	7.099138e-02	3.388831e-02	4.313380e-01
-9	13527	-9	0	A	T	0.038	8.091263e-03	5.912823e-02	3.314005e-02	8.912164e-01
-9	13525	-9	0	A	T	0.040	1.927171e-03	5.857239e-02	3.319578e-02	9.737670e-01
-9	13529	-9	0	A	T	0.023	5.591370e-02	7.099138e-02	3.388831e-02	4.313380e-01
-9	7209	-9	0	A	T	0.019	-1.847799e-02	6.396078e-02	2.465435e-02	7.727943e-01
-9	6223	-9	0	A	T	0.017	-5.630627e-02	9.475472e-02	2.880624e-02	5.526557e-01
-9	6221	-9	0	A	T	0.019	-5.916637e-02	8.659552e-02	2.696099e-02	4.948006e-01
-9	6226	-9	0	A	T	0.017	-5.630627e-02	9.475472e-02	2.880624e-02	5.526557e-01
-9	6227	-9	0	A	T	0.031	-6.300296e-02	5.324638e-02	1.832662e-02	2.373409e-01
-9	6224	-9	0	A	T	0.019	-5.916637e-02	8.659552e-02	2.696099e-02	4.948006e-01
-9	6228	-9	0	A	T	0.017	-5.630627e-02	9.475472e-02	2.880624e-02	5.526557e-01
-9	6229	-9	0	A	T	0.017	-5.630627e-02	9.475472e-02	2.880624e-02	5.526557e-01
-9	5273	-9	0	A	T	0.017	-5.630627e-02	9.475472e-02	2.880624e-02	5.526557e-01
-9	5278	-9	0	A	T	0.017	-5.630627e-02	9.475472e-02	2.880624e-02	5.526557e-01
-9	12455	-9	0	A	T	0.085	1.181611e-01	3.167727e-02	1.000000e-05	2.158193e-04
-9	2501	-9	0	A	T	0.049	-3.697230e-02	4.459558e-02	2.783044e-02	4.075115e-01
-9	2500	-9	0	A	T	0.073	2.562370e-02	3.850073e-02	3.019836e-02	5.060475e-01
-9	13624	-9	0	A	T	0.040	1.927171e-03	5.857239e-02	3.319578e-02	9.737670e-01
-9	6976	-9	0	A	T	0.012	-4.932182e-02	8.238275e-02	2.120318e-02	5.496801e-01
-9	6977	-9	0	A	T	0.043	-7.015776e-02	4.758669e-02	1.136915e-02	1.410961e-01
-9	8160	-9	0	A	T	0.015	9.260355e-02	8.620947e-02	2.676523e-02	2.833225e-01
-9	6972	-9	0	A	T	0.023	-5.808160e-02	6.629959e-02	2.010155e-02	3.814716e-01
-9	6973	-9	0	A	T	0.043	-7.015776e-02	4.758669e-02	1.136915e-02	1.410961e-01
-9	6970	-9	0	A	T	0.019	-5.410941e-02	7.359322e-02	2.188186e-02	4.625703e-01
-9	15824	-9	0	A	T	0.017	-5.614109e-02	7.241995e-02	2.116673e-02	4.386193e-01
-9	15829	-9	0	A	T	0.017	-5.614109e-02	7.241995e-02	2.116673e-02	4.386193e-01
-9	15828	-9	0	A	T	0.017	-5.614109e-02	7.241995e-02	2.116673e-02	4.386193e-01
-9	201	-9	0	A	T	0.301	5.440568e-02	2.866646e-02	5.618945e-03	5.835073e-02
-9	202	-9	0	A	T	0.342	1.890597e-02	4.356440e-02	3.190652e-02	6.645127e-01
-9	205	-9	0	A	T	0.313	4.640881e-02	3.393294e-02	1.267592e-02	1.721004e-01
-9	204	-9	0	A	T	0.322	3.706813e-02	3.778428e-02	1.909002e-02	3.270970e-01
-9	206	-9	0	A	T	0.479	6.070595e-02	6.565170e-02	2.087976e-02	3.556348e-01
-9	209	-9	0	A	T	0.313	4.640881e-02	3.393294e-02	1.267592e-02	1.721004e-01
-9	208	-9	0	A	T	0.237	6.078839e-02	2.405128e-02	1.000000e-05	1.183082e-02
-9	1727	-9	0	A	T	0.021	-6.690633e-02	6.085810e-02	2.109247e-02	2.721890e-01
-9	5243	-9	0	A	T	0.017	-5.630627e-02	9.475472e-02	2.880624e-02	5.526557e-01
-9	5242	-9	0	A	T	0.020	-5.923978e-02	8.214067e-02	2.558188e-02	4.711615e-01
-9	13588	-9	0	A	T	0.022	6.268956e-02	7.237411e-02	3.424211e-02	3.868488e-01
-9	13723	-9	0	A	T	0.023	5.591370e-02	7.099138e-02	3.388831e-02	4.313380e-01
-9	13589	-9	0	A	T	0.031	-2.914289e-02	6.021776e-02	2.926410e-02	6.286508e-01
-9	13726	-9	0	A	T	0.022	6.268956e-02	7.237411e-02	3.424211e-02	3.868488e-01
-9	9726	-9	0	A	T	0.027	3.159296e-02	6.865966e-02	3.254407e-02	6.456390e-01
-9	9727	-9	0	A	T	0.027	3.159296e-02	6.865966e-02	3.254407e-02	6.456390e-01
-9	9724	-9	0	A	T	0.027	3.159296e-02	6.865966e-02	3.254407e-02	6.456390e-01
-9	9723	-9	0	A	T	0.027	3.159296e-02	6.865966e-02	3.254407e-02	6.456390e-01
-9	9721	-9	0	A	T	0.027	3.159296e-02	6.865966e-02	3.254407e-02	6.456390e-01
-9	9729	-9	0	A	T	0.014	1.151609e-01	8.036350e-02	3.156235e-02	1.525520e-01
-9	24134	-9	0	A	T	0.012	-4.441312e-02	8.732472e-02	2.280901e-02	6.112837e-01
-9	3077	-9	0	A	T	0.059	-8.018706e-02	3.739360e-02	1.000000e-05	3.253534e-02
-9	488	-9	0	A	T	0.497	6.231864e-02	1.513046e-01	2.463927e-02	6.806268e-01
-9	487	-9	0	A	T	0.499	4.571718e-02	2.632655e-01	2.511141e-02	8.622152e-01
-9	486	-9	0	A	T	0.229	6.546645e-02	2.407584e-02	1.000000e-05	6.797562e-03
-9	485	-9	0	A	T	0.265	-2.098792e-02	3.507334e-02	4.396049e-02	5.498735e-01
-9	484	-9	0	A	T	0.301	5.440568e-02	2.866646e-02	5.618945e-03	5.835073e-02
-9	483	-9	0	A	T	0.301	5.440568e-02	2.866646e-02	5.618945e-03	5.835073e-02
-9	482	-9	0	A	T	0.321	3.842435e-02	3.695551e-02	1.805833e-02	2.990161e-01
-9	481	-9	0	A	T	0.341	2.027910e-02	4.360279e-02	3.160712e-02	6.420940e-01
-9	480	-9	0	A	T	0.315	4.428526e-02	3.464038e-02	1.364240e-02	2.017572e-01
-9	6099	-9	0	A	T	0.017	-5.630627e-02	9.475472e-02	2.880624e-02	5.526557e-01
-9	6090	-9	0	A	T	0.017	-5.630627e-02	9.475472e-02	2.880624e-02	5.526557e-01
-9	6092	-9	0	A	T	0.017	-5.630627e-02	9.475472e-02	2.880624e-02	5.526557e-01
-9	6095	-9	0	A	T	0.019	-5.916637e-02	8.659552e-02	2.696099e-02	4.948006e-01
-9	6097	-9	0	A	T	0.019	-5.916637e-02	8.659552e-02	2.696099e-02	4.948006e-01
-9	6096	-9	0	A	T	0.017	-5.630627e-02	9.475472e-02	2.880624e-02	5.526557e-01
-9	4422	-9	0	A	T	0.024	-5.664064e-02	6.475193e-02	1.797745e-02	3.821859e-01
-9	7909	-9	0	A	T	0.020	4.988172e-02	7.532100e-02	2.706988e-02	5.081467e-01
-9	17303	-9	0	A	T	0.012	-5.887403e-02	7.927940e-02	2.198051e-02	4.581026e-01
-9	1317	-9	0	A	T	0.326	3.198776e-02	3.856163e-02	2.154241e-02	4.072483e-01
-9	1316	-9	0	A	T	0.497	5.980152e-02	1.496885e-01	2.394571e-02	6.897096e-01
-9	1314	-9	0	A	T	0.322	3.706813e-02	3.778428e-02	1.909002e-02	3.270970e-01
-9	1313	-9	0	A	T	0.315	4.428526e-02	3.464038e-02	1.364240e-02	2.017572e-01
-9	1312	-9	0	A	T	0.499	4.571718e-02	2.632655e-01	2.511141e-02	8.622152e-01
-9	1310	-9	0	A	T	0.313	4.640881e-02	3.393294e-02	1.267592e-02	1.721004e-01
-9	1249	-9	0	A	T	0.439	-1.664497e-02	4.176342e-02	3.575629e-02	6.904110e-01
-9	1248	-9	0	A	T	0.440	1.648644e-02	4.070832e-02	2.019148e-02	6.856777e-01
-9	472	-9	0	A	T	0.315	4.428526e-02	3.464038e-02	1.364240e-02	2.017572e-01
-9	470	-9	0	A	T	0.313	4.640881e-02	3.393294e-02	1.267592e-02	1.721004e-01
-9	6118	-9	0	A	T	0.018	-5.776519e-02	9.030902e-02	2.777343e-02	5.227327e-01
-9	6119	-9	0	A	T	0.017	-5.630627e-02	9.475472e-02	2.880624e-02	5.526557e-01
-9	6115	-9	0	A	T	0.018	-5.776519e-02	9.030902e-02	2.777343e-02	5.227327e-01
-9	6116	-9	0	A	T	0.019	-5.916637e-02	8.659552e-02	2.696099e-02	4.948006e-01
-9	6117	-9	0	A	T	0.018	-5.776519e-02	9.030902e-02	2.777343e-02	5.227327e-01
-9	6111	-9	0	A	T	0.017	-5.630627e-02	9.475472e-02	2.880624e-02	5.526557e-01
-9	6113	-9	0	A	T	0.018	-5.776519e-02	9.030902e-02	2.777343e-02	5.227327e-01
-9	4589	-9	0	A	T	0.012	-7.129216e-02	7.967520e-02	2.167101e-02	3.713805e-01
-9	4585	-9	0	A	T	0.011	-7.155721e-02	8.382697e-02	2.207104e-02	3.937642e-01
-9	4584	-9	0	A	T	0.030	-8.710751e-02	5.479378e-02	2.692810e-02	1.125972e-01
-9	4587	-9	0	A	T	0.030	-8.710751e-02	5.479378e-02	2.692810e-02	1.125972e-01
-9	4586	-9	0	A	T	0.030	-8.710751e-02	5.479378e-02	2.692810e-02	1.125972e-01
-9	4581	-9	0	A	T	0.030	-8.710751e-02	5.479378e-02	2.692810e-02	1.125972e-01
-9	4580	-9	0	A	T	0.023	-8.130110e-02	6.046912e-02	2.403171e-02	1.794621e-01
-9	478	-9	0	A	T	0.313	4.640881e-02	3.393294e-02	1.267592e-02	1.721004e-01
-9	6932	-9	0	A	T	0.043	-7.015776e-02	4.758669e-02	1.136915e-02	1.410961e-01
-9	6933	-9	0	A	T	0.019	-5.410941e-02	7.359322e-02	2.188186e-02	4.625703e-01
-9	6930	-9	0	A	T	0.019	-5.410941e-02	7.359322e-02	2.188186e-02	4.625703e-01
-9	6931	-9	0	A	T	0.041	-6.895246e-02	4.887437e-02	1.198309e-02	1.589915e-01
-9	6937	-9	0	A	T	0.115	-1.320157e-02	3.886778e-02	2.805137e-02	7.342761e-01
-9	6934	-9	0	A	T	0.045	-3.195630e-02	4.880403e-02	1.908519e-02	5.129388e-01
-9	8128	-9	0	A	T	0.015	9.260355e-02	8.620947e-02	2.676523e-02	2.833225e-01
-9	8126	-9	0	A	T	0.015	9.260355e-02	8.620947e-02	2.676523e-02	2.833225e-01
-9	6939	-9	0	A	T	0.038	-6.667474e-02	5.027522e-02	1.236795e-02	1.854479e-01
-9	8121	-9	0	A	T	0.015	9.260355e-02	8.620947e-02	2.676523e-02	2.833225e-01
-9	8120	-9	0	A	T	0.015	9.260355e-02	8.620947e-02	2.676523e-02	2.833225e-01
-9	5796	-9	0	A	T	0.019	-5.916637e-02	8.659552e-02	2.696099e-02	4.948006e-01
-9	5795	-9	0	A	T	0.017	-5.630627e-02	9.475472e-02	2.880624e-02	5.526557e-01
-9	5793	-9	0	A	T	0.019	-5.916637e-02	8.659552e-02	2.696099e-02	4.948006e-01
-9	5791	-9	0	A	T	0.012	-4.643723e-02	9.512410e-02	2.533164e-02	6.256635e-01
-9	5790	-9	0	A	T	0.019	-5.916637e-02	8.659552e-02	2.696099e-02	4.948006e-01
-9	5798	-9	0	A	T	0.017	-5.630627e-02	9.475472e-02	2.880624e-02	5.526557e-01
-9	2838	-9	0	A	T	0.038	9.012619e-03	4.670285e-02	2.436398e-02	8.470633e-01
-9	2831	-9	0	A	T	0.175	4.263776e-02	2.562470e-02	1.135845e-02	9.682212e-02
-9	2830	-9	0	A	T	0.170	5.701382e-02	2.569665e-02	7.143012e-03	2.700358e-02
-9	1436	-9	0	A	T	0.305	4.930461e-02	2.553972e-02	2.712446e-03	5.417205e-02
-9	1434	-9	0	A	T	0.319	4.080875e-02	3.549879e-02	1.603285e-02	2.509269e-01
-9	1435	-9	0	A	T	0.302	5.353818e-02	2.850832e-02	5.398156e-03	6.102969e-02
-9	1430	-9	0	A	T	0.322	3.706813e-02	3.778428e-02	1.909002e-02	3.270970e-01
-9	1431	-9	0	A	T	0.341	2.027910e-02	4.360279e-02	3.160712e-02	6.420940e-01
-9	1439	-9	0	A	T	0.482	5.964641e-02	7.115624e-02	2.180760e-02	4.023378e-01
-9	3403	-9	0	A	T	0.012	-7.750478e-02	8.686505e-02	2.630593e-02	3.727393e-01
-9	3405	-9	0	A	T	0.012	-7.750478e-02	8.686505e-02	2.630593e-02	3.727393e-01
-9	3404	-9	0	A	T	0.028	5.222474e-02	5.505842e-02	2.791734e-02	3.433672e-01
-9	3408	-9	0	A	T	0.012	-7.750478e-02	8.686505e-02	2.630593e-02	3.727393e-01
-9	2060	-9	0	A	T	0.022	-8.951887e-02	6.258362e-02	2.785988e-02	1.532996e-01
-9	2061	-9	0	A	T	0.030	-4.032409e-03	5.472351e-02	2.710384e-02	9.412922e-01
-9	2063	-9	0	A	T	0.030	-4.032409e-03	5.472351e-02	2.710384e-02	9.412922e-01
-9	2067	-9	0	A	T	0.030	-4.032409e-03	5.472351e-02	2.710384e-02	9.412922e-01
-9	6488	-9	0	A	T	0.019	-5.916637e-02	8.659552e-02	2.696099e-02	4.948006e-01
-9	6481	-9	0	A	T	0.019	-5.916637e-02	8.659552e-02	2.696099e-02	4.948006e-01
-9	15394	-9	0	A	T	0.014	2.169203e-02	8.324898e-02	2.915171e-02	7.945448e-01
-9	5429	-9	0	A	T	0.020	-5.923978e-02	8.214067e-02	2.558188e-02	4.711615e-01
-9	1188	-9	0	A	T	0.301	5.440568e-02	2.866646e-02	5.618945e-03	5.835073e-02
-9	1189	-9	0	A	T	0.248	5.435374e-02	2.405243e-02	1.000000e-05	2.431089e-02
-9	5427	-9	0	A	T	0.020	-5.923978e-02	8.214067e-02	2.558188e-02	4.711615e-01
-9	5426	-9	0	A	T	0.020	-5.923978e-02	8.214067e-02	2.558188e-02	4.711615e-01
-9	5421	-9	0	A	T	0.020	-5.923978e-02	8.214067e-02	2.558188e-02	4.711615e-01
-9	5420	-9	0	A	T	0.020	-5.923978e-02	8.214067e-02	2.558188e-02	4.711615e-01
-9	5423	-9	0	A	T	0.017	-5.630627e-02	9.475472e-02	2.880624e-02	5.526557e-01
-9	5422	-9	0	A	T	0.020	-5.923978e-02	8.214067e-02	2.558188e-02	4.711615e-01
-9	344	-9	0	A	T	0.499	4.629305e-02	2.611709e-01	2.474299e-02	8.593902e-01
-9	345	-9	0	A	T	0.322	3.706813e-02	3.778428e-02	1.909002e-02	3.270970e-01
-9	346	-9	0	A	T	0.481	6.135991e-02	6.896984e-02	2.200786e-02	3.741223e-01
-9	347	-9	0	A	T	0.485	5.754793e-02	7.641087e-02	2.259720e-02	4.517608e-01
-9	340	-9	0	A	T	0.485	5.754793e-02	7.641087e-02	2.259720e-02	4.517608e-01
-9	341	-9	0	A	T	0.313	4.640881e-02	3.393294e-02	1.267592e-02	1.721004e-01
-9	343	-9	0	A	T	0.313	4.640881e-02	3.393294e-02	1.267592e-02	1.721004e-01
-9	348	-9	0	A	T	0.238	4.187887e-02	2.452064e-02	7.153777e-04	8.834410e-02
-9	349	-9	0	A	T	0.383	8.923753e-03	3.943227e-02	2.881292e-02	8.210663e-01
-9	12433	-9	0	A	T	0.086	1.158609e-01	3.152959e-02	1.000000e-05	2.668490e-04
-9	9411	-9	0	A	T	0.027	3.159296e-02	6.865966e-02	3.254407e-02	6.456390e-01
-9	9413	-9	0	A	T	0.027	3.159296e-02	6.865966e-02	3.254407e-02	6.456390e-01
-9	9415	-9	0	A	T	0.027	3.159296e-02	6.865966e-02	3.254407e-02	6.456390e-01
-9	9468	-9	0	A	T	0.027	3.159296e-02	6.865966e-02	3.254407e-02	6.456390e-01
-9	5508	-9	0	A	T	0.017	-5.630627e-02	9.475472e-02	2.880624e-02	5.526557e-01
-9	5502	-9	0	A	T	0.017	-5.630627e-02	9.475472e-02	2.880624e-02	5.526557e-01
-9	5503	-9	0	A	T	0.017	-5.630627e-02	9.475472e-02	2.880624e-02	5.526557e-01
-9	5501	-9	0	A	T	0.017	-5.630627e-02	9.475472e-02	2.880624e-02	5.526557e-01
-9	542	-9	0	A	T	0.499	4.571718e-02	2.632655e-01	2.511141e-02	8.622152e-01
-9	543	-9	0	A	T	0.301	5.440568e-02	2.866646e-02	5.618945e-03	5.835073e-02
-9	540	-9	0	A	T	0.313	4.640881e-02	3.393294e-02	1.267592e-02	1.721004e-01
-9	541	-9	0	A	T	0.313	4.640881e-02	3.393294e-02	1.267592e-02	1.721004e-01
-9	546	-9	0	A	T	0.499	4.571718e-02	2.632655e-01	2.511141e-02	8.622152e-01
-9	547	-9	0	A	T	0.341	2.027910e-02	4.360279e-02	3.160712e-02	6.420940e-01
-9	544	-9	0	A	T	0.301	5.440568e-02	2.866646e-02	5.618945e-03	5.835073e-02
-9	545	-9	0	A	T	0.499	4.571718e-02	2.632655e-01	2.511141e-02	8.622152e-01
-9	548	-9	0	A	T	0.480	6.117949e-02	6.725281e-02	2.140225e-02	3.634708e-01
-9	549	-9	0	A	T	0.498	4.706537e-02	1.874990e-01	2.490806e-02	8.019158e-01
-9	6564	-9	0	A	T	0.017	-5.630627e-02	9.475472e-02	2.880624e-02	5.526557e-01
-9	6561	-9	0	A	T	0.019	-5.916637e-02	8.659552e-02	2.696099e-02	4.948006e-01
-9	12721	-9	0	A	T	0.011	3.725751e-02	8.234659e-02	2.504869e-02	6.511647e-01
-9	13456	-9	0	A	T	0.023	5.591370e-02	7.099138e-02	3.388831e-02	4.313380e-01
-9	13457	-9	0	A	T	0.040	1.927171e-03	5.857239e-02	3.319578e-02	9.737670e-01
-9	13454	-9	0	A	T	0.037	1.117315e-02	6.060540e-02	3.382122e-02	8.538149e-01
-9	13455	-9	0	A	T	0.040	1.927171e-03	5.857239e-02	3.319578e-02	9.737670e-01
-9	13452	-9	0	A	T	0.040	1.927171e-03	5.857239e-02	3.319578e-02	9.737670e-01
-9	13453	-9	0	A	T	0.040	1.927171e-03	5.857239e-02	3.319578e-02	9.737670e-01
-9	13450	-9	0	A	T	0.023	5.591370e-02	7.099138e-02	3.388831e-02	4.313380e-01
-9	7993	-9	0	A	T	0.020	4.988172e-02	7.532100e-02	2.706988e-02	5.081467e-01
-9	7992	-9	0	A	T	0.020	4.988172e-02	7.532100e-02	2.706988e-02	5.081467e-01
-9	7991	-9	0	A	T	0.012	-6.436087e-02	7.932910e-02	2.345685e-02	4.176138e-01
-9	7990	-9	0	A	T	0.014	1.059033e-01	8.739117e-02	2.644396e-02	2.262130e-01
-9	7997	-9	0	A	T	0.015	9.260355e-02	8.620947e-02	2.676523e-02	2.833225e-01
-9	7994	-9	0	A	T	0.015	9.260355e-02	8.620947e-02	2.676523e-02	2.833225e-01
-9	7998	-9	0	A	T	0.015	9.260355e-02	8.620947e-02	2.676523e-02	2.833225e-01
-9	55	-9	0	A	T	0.315	4.428526e-02	3.464038e-02	1.364240e-02	2.017572e-01
-9	54	-9	0	A	T	0.298	4.420112e-02	2.820155e-02	5.114344e-03	1.177406e-01
-9	57	-9	0	A	T	0.313	4.640881e-02	3.393294e-02	1.267592e-02	1.721004e-01
-9	56	-9	0	A	T	0.482	5.900079e-02	7.156329e-02	2.197833e-02	4.101172e-01
-9	51	-9	0	A	T	0.499	4.629305e-02	2.611709e-01	2.474299e-02	8.593902e-01
-9	50	-9	0	A	T	0.329	3.103278e-02	3.959984e-02	2.393485e-02	4.336524e-01
-9	2439	-9	0	A	T	0.017	-8.879785e-02	7.040642e-02	2.849640e-02	2.078837e-01
-9	2431	-9	0	A	T	0.014	-8.574422e-02	7.517399e-02	2.683827e-02	2.546388e-01
-9	2436	-9	0	A	T	0.017	-8.879785e-02	7.040642e-02	2.849640e-02	2.078837e-01
-9	2435	-9	0	A	T	0.017	-8.879785e-02	7.040642e-02	2.849640e-02	2.078837e-01
-9	2434	-9	0	A	T	0.017	-8.879785e-02	7.040642e-02	2.849640e-02	2.078837e-01
-9	3479	-9	0	A	T	0.012	-7.750478e-02	8.686505e-02	2.630593e-02	3.727393e-01
-9	6576	-9	0	A	T	0.043	-7.015776e-02	4.758669e-02	1.136915e-02	1.410961e-01
-9	6577	-9	0	A	T	0.043	-7.015776e-02	4.758669e-02	1.136915e-02	1.410961e-01
-9	7030	-9	0	A	T	0.019	-5.410941e-02	7.359322e-02	2.188186e-02	4.625703e-01
-9	7031	-9	0	A	T	0.019	-5.410941e-02	7.359322e-02	2.188186e-02	4.625703e-01
-9	7033	-9	0	A	T	0.043	-7.015776e-02	4.758669e-02	1.136915e-02	1.410961e-01
-9	7034	-9	0	A	T	0.022	-5.707910e-02	6.787311e-02	2.046428e-02	4.008126e-01
-9	7035	-9	0	A	T	0.019	-5.410941e-02	7.359322e-02	2.188186e-02	4.625703e-01
-9	7036	-9	0	A	T	0.019	-5.410941e-02	7.359322e-02	2.188186e-02	4.625703e-01
-9	7037	-9	0	A	T	0.023	-5.808160e-02	6.629959e-02	2.010155e-02	3.814716e-01
-9	7039	-9	0	A	T	0.023	-5.808160e-02	6.629959e-02	2.010155e-02	3.814716e-01
-9	1920	-9	0	A	T	0.166	5.033797e-02	2.677083e-02	6.949958e-03	6.070896e-02
-9	1924	-9	0	A	T	0.049	-2.367590e-02	4.324394e-02	3.151281e-02	5.843091e-01
-9	1925	-9	0	A	T	0.040	-5.250080e-03	4.673273e-02	2.705149e-02	9.106018e-01
-9	6698	-9	0	A	T	0.023	-5.808160e-02	6.629959e-02	2.010155e-02	3.814716e-01
-9	15368	-9	0	A	T	0.013	2.971540e-02	8.550698e-02	2.884456e-02	7.283631e-01
-9	6472	-9	0	A	T	0.019	-5.916637e-02	8.659552e-02	2.696099e-02	4.948006e-01
-9	6471	-9	0	A	T	0.018	-5.772726e-02	9.015592e-02	2.771385e-02	5.223004e-01
-9	6477	-9	0	A	T	0.019	-5.916637e-02	8.659552e-02	2.696099e-02	4.948006e-01
-9	9817	-9	0	A	T	0.022	-6.399273e-02	6.011463e-02	2.177156e-02	2.876678e-01
-9	6384	-9	0	A	T	0.017	-5.630627e-02	9.475472e-02	2.880624e-02	5.526557e-01
-9	6387	-9	0	A	T	0.017	-5.630627e-02	9.475472e-02	2.880624e-02	5.526557e-01
-9	6388	-9	0	A	T	0.011	-4.805783e-02	9.398560e-02	2.423781e-02	6.093695e-01
-9	5138	-9	0	A	T	0.017	-5.630627e-02	9.475472e-02	2.880624e-02	5.526557e-01
-9	5137	-9	0	A	T	0.029	-6.364650e-02	6.034039e-02	1.877481e-02	2.920870e-01
-9	5136	-9	0	A	T	0.013	-5.112776e-02	7.882728e-02	2.112575e-02	5.169246e-01
-9	5135	-9	0	A	T	0.012	-5.096167e-02	8.258577e-02	2.178091e-02	5.374969e-01
-9	5134	-9	0	A	T	0.015	-5.452660e-02	7.366924e-02	2.131809e-02	4.595924e-01
-9	5130	-9	0	A	T	0.015	-5.226309e-02	8.961278e-02	2.583883e-02	5.600440e-01
-9	5466	-9	0	A	T	0.017	-5.630627e-02	9.475472e-02	2.880624e-02	5.526557e-01
-9	5968	-9	0	A	T	0.017	-5.630627e-02	9.475472e-02	2.880624e-02	5.526557e-01
-9	5969	-9	0	A	T	0.017	-5.630627e-02	9.475472e-02	2.880624e-02	5.526557e-01
-9	6029	-9	0	A	T	0.017	-5.630627e-02	9.475472e-02	2.880624e-02	5.526557e-01
-9	6021	-9	0	A	T	0.017	-5.630627e-02	9.475472e-02	2.880624e-02	5.526557e-01
-9	6022	-9	0	A	T	0.017	-5.630627e-02	9.475472e-02	2.880624e-02	5.526557e-01
-9	6023	-9	0	A	T	0.019	-5.916637e-02	8.659552e-02	2.696099e-02	4.948006e-01
-9	6026	-9	0	A	T	0.017	-5.630627e-02	9.475472e-02	2.880624e-02	5.526557e-01
-9	6027	-9	0	A	T	0.019	-5.916637e-02	8.659552e-02	2.696099e-02	4.948006e-01
-9	10076	-9	0	A	T	0.013	-4.791898e-02	9.719563e-02	2.680017e-02	6.222419e-01
-9	16105	-9	0	A	T	0.013	-4.805759e-02	8.307656e-02	2.219091e-02	5.632339e-01
-9	7410	-9	0	A	T	0.062	-1.059484e-02	3.745815e-02	2.752941e-02	7.774259e-01
-9	2345	-9	0	A	T	0.014	-8.574422e-02	7.517399e-02	2.683827e-02	2.546388e-01
-9	2341	-9	0	A	T	0.024	-6.793132e-02	5.659367e-02	1.955442e-02	2.306410e-01
-9	2349	-9	0	A	T	0.017	-8.879785e-02	7.040642e-02	2.849640e-02	2.078837e-01
-9	1	-9	0	A	T	0.319	4.100449e-02	3.596578e-02	1.717022e-02	2.548522e-01
-9	9688	-9	0	A	T	0.027	3.159296e-02	6.865966e-02	3.254407e-02	6.456390e-01
-9	9681	-9	0	A	T	0.027	3.159296e-02	6.865966e-02	3.254407e-02	6.456390e-01
-9	9680	-9	0	A	T	0.027	3.159296e-02	6.865966e-02	3.254407e-02	6.456390e-01
-9	9683	-9	0	A	T	0.027	3.159296e-02	6.865966e-02	3.254407e-02	6.456390e-01
-9	9684	-9	0	A	T	0.027	3.159296e-02	6.865966e-02	3.254407e-02	6.456390e-01
-9	9687	-9	0	A	T	0.027	3.159296e-02	6.865966e-02	3.254407e-02	6.456390e-01
-9	656	-9	0	A	T	0.301	5.440568e-02	2.866646e-02	5.618945e-03	5.835073e-02
-9	657	-9	0	A	T	0.313	4.640881e-02	3.393294e-02	1.267592e-02	1.721004e-01
-9	654	-9	0	A	T	0.498	4.706537e-02	1.874990e-01	2.490806e-02	8.019158e-01
-9	1506	-9	0	A	T	0.467	6.556280e-02	5.095793e-02	1.576072e-02	1.988930e-01
-9	1507	-9	0	A	T	0.319	4.047651e-02	3.269747e-02	1.132294e-02	2.163952e-01
-9	1504	-9	0	A	T	0.466	-2.282101e-02	5.222678e-02	3.323086e-02	6.623500e-01
-9	1505	-9	0	A	T	0.472	6.120883e-02	5.651893e-02	1.649256e-02	2.793976e-01
-9	1508	-9	0	A	T	0.483	5.808983e-02	7.410438e-02	2.231288e-02	4.335159e-01
-9	1509	-9	0	A	T	0.107	-3.794939e-02	3.347250e-02	4.003970e-02	2.575037e-01
-9	658	-9	0	A	T	0.247	5.498596e-02	2.405039e-02	1.000000e-05	2.270163e-02
-9	659	-9	0	A	T	0.483	5.808983e-02	7.410438e-02	2.231288e-02	4.335159e-01
-9	1166	-9	0	A	T	0.291	3.515103e-02	2.597678e-02	5.280582e-03	1.766803e-01
-9	1167	-9	0	A	T	0.260	3.212416e-02	2.874385e-02	1.227601e-02	2.643336e-01
-9	1160	-9	0	A	T	0.053	-6.767808e-02	4.047427e-02	2.621696e-02	9.519452e-02
-9	1161	-9	0	A	T	0.420	9.346075e-04	3.505784e-02	2.641410e-02	9.787435e-01
-9	1162	-9	0	A	T	0.338	2.339889e-02	4.236900e-02	2.998420e-02	5.810414e-01
-9	1163	-9	0	A	T	0.482	5.808452e-02	7.137073e-02	2.157531e-02	4.161657e-01
-9	15267	-9	0	A	T	0.013	-6.024171e-02	8.331113e-02	2.479070e-02	4.699983e-01
-9	15266	-9	0	A	T	0.013	-6.024171e-02	8.331113e-02	2.479070e-02	4.699983e-01
-9	15263	-9	0	A	T	0.038	-6.577258e-02	4.850769e-02	1.391251e-02	1.758044e-01
-9	4707	-9	0	A	T	0.030	-8.710751e-02	5.479378e-02	2.692810e-02	1.125972e-01
-9	4705	-9	0	A	T	0.014	7.879815e-03	7.328914e-02	2.536565e-02	9.144269e-01
-9	4704	-9	0	A	T	0.011	-7.155721e-02	8.382697e-02	2.207104e-02	3.937642e-01
-9	4703	-9	0	A	T	0.011	-7.155721e-02	8.382697e-02	2.207104e-02	3.937642e-01
-9	4702	-9	0	A	T	0.011	-7.155721e-02	8.382697e-02	2.207104e-02	3.937642e-01
-9	4701	-9	0	A	T	0.030	-8.710751e-02	5.479378e-02	2.692810e-02	1.125972e-01
-9	4709	-9	0	A	T	0.030	-8.710751e-02	5.479378e-02	2.692810e-02	1.125972e-01
-9	4708	-9	0	A	T	0.030	-8.710751e-02	5.479378e-02	2.692810e-02	1.125972e-01
-9	8771	-9	0	A	T	0.050	7.409137e-03	4.109618e-02	2.365058e-02	8.570078e-01
-9	1298	-9	0	A	T	0.237	6.078839e-02	2.405128e-02	1.000000e-05	1.183082e-02
-9	1299	-9	0	A	T	0.313	4.640881e-02	3.393294e-02	1.267592e-02	1.721004e-01
-9	1292	-9	0	A	T	0.341	2.027910e-02	4.360279e-02	3.160712e-02	6.420940e-01
-9	1293	-9	0	A	T	0.483	5.808983e-02	7.410438e-02	2.231288e-02	4.335159e-01
-9	1290	-9	0	A	T	0.301	5.440568e-02	2.866646e-02	5.618945e-03	5.835073e-02
-9	1291	-9	0	A	T	0.313	4.640881e-02	3.393294e-02	1.267592e-02	1.721004e-01
-9	1296	-9	0	A	T	0.340	2.153872e-02	4.323679e-02	3.097177e-02	6.186165e-01
-9	1297	-9	0	A	T	0.315	4.428526e-02	3.464038e-02	1.364240e-02	2.017572e-01
-9	1294	-9	0	A	T	0.498	4.706537e-02	1.874990e-01	2.490806e-02	8.019158e-01
-9	1295	-9	0	A	T	0.360	2.220073e-02	3.913018e-02	2.926285e-02	5.707555e-01
-9	9529	-9	0	A	T	0.020	5.559665e-02	6.308307e-02	2.816905e-02	3.786127e-01
-9	9525	-9	0	A	T	0.027	3.159296e-02	6.865966e-02	3.254407e-02	6.456390e-01
-9	9520	-9	0	A	T	0.027	3.159296e-02	6.865966e-02	3.254407e-02	6.456390e-01
-9	9521	-9	0	A	T	0.017	-5.537610e-02	6.878172e-02	1.977661e-02	4.211877e-01
-9	1657	-9	0	A	T	0.262	-5.798262e-02	2.452162e-02	9.111127e-03	1.847554e-02
-9	2689	-9	0	A	T	0.049	-3.697230e-02	4.459558e-02	2.783044e-02	4.075115e-01
-9	2687	-9	0	A	T	0.049	-3.697230e-02	4.459558e-02	2.783044e-02	4.075115e-01
-9	4623	-9	0	A	T	0.011	-6.981930e-02	8.338409e-02	2.197059e-02	4.028563e-01
-9	4628	-9	0	A	T	0.011	-7.155721e-02	8.382697e-02	2.207104e-02	3.937642e-01
-9	4629	-9	0	A	T	0.014	-7.377318e-02	7.429418e-02	2.197873e-02	3.212497e-01
-9	179	-9	0	A	T	0.477	6.181159e-02	6.242291e-02	2.022604e-02	3.226051e-01
-9	178	-9	0	A	T	0.241	5.818264e-02	2.404654e-02	1.000000e-05	1.593364e-02
-9	177	-9	0	A	T	0.490	-3.646675e-02	8.644741e-02	2.447521e-02	6.733452e-01
-9	176	-9	0	A	T	0.385	7.869622e-03	4.082684e-02	3.352817e-02	8.472370e-01
-9	175	-9	0	A	T	0.205	-1.771774e-02	2.740682e-02	3.245156e-02	5.183033e-01
-9	174	-9	0	A	T	0.247	5.498585e-02	2.405037e-02	1.000000e-05	2.270183e-02
-9	173	-9	0	A	T	0.312	4.725774e-02	3.319696e-02	1.174299e-02	1.552679e-01
-9	171	-9	0	A	T	0.315	4.428526e-02	3.464038e-02	1.364240e-02	2.017572e-01
-9	170	-9	0	A	T	0.315	4.428526e-02	3.464038e-02	1.364240e-02	2.017572e-01
-9	5619	-9	0	A	T	0.019	-5.916637e-02	8.659552e-02	2.696099e-02	4.948006e-01
-9	5612	-9	0	A	T	0.017	-5.630627e-02	9.475472e-02	2.880624e-02	5.526557e-01
-9	5610	-9	0	A	T	0.019	-5.916637e-02	8.659552e-02	2.696099e-02	4.948006e-01
-9	5611	-9	0	A	T	0.019	-5.916637e-02	8.659552e-02	2.696099e-02	4.948006e-01
-9	5616	-9	0	A	T	0.017	-5.630627e-02	9.475472e-02	2.880624e-02	5.526557e-01
-9	5617	-9	0	A	T	0.017	-5.630627e-02	9.475472e-02	2.880624e-02	5.526557e-01
-9	1258	-9	0	A	T	0.301	5.440568e-02	2.866646e-02	5.618945e-03	5.835073e-02
-9	1159	-9	0	A	T	0.492	6.273200e-02	9.870614e-02	2.363929e-02	5.253974e-01
-9	1158	-9	0	A	T	0.319	4.118413e-02	3.638432e-02	1.799940e-02	2.582710e-01
-9	1155	-9	0	A	T	0.314	4.532977e-02	3.425195e-02	1.332878e-02	1.863672e-01
-9	1154	-9	0	A	T	0.248	5.435374e-02	2.405243e-02	1.000000e-05	2.431089e-02
-9	1157	-9	0	A	T	0.470	6.651081e-02	5.436797e-02	1.925595e-02	2.218395e-01
-9	1156	-9	0	A	T	0.335	2.890265e-02	4.048328e-02	2.827403e-02	4.756342e-01
-9	1151	-9	0	A	T	0.449	2.044622e-02	4.991196e-02	2.980055e-02	6.822607e-01
-9	1150	-9	0	A	T	0.498	4.706537e-02	1.874990e-01	2.490806e-02	8.019158e-01
-9	1153	-9	0	A	T	0.341	2.027910e-02	4.360279e-02	3.160712e-02	6.420940e-01
-9	1152	-9	0	A	T	0.499	4.571718e-02	2.632655e-01	2.511141e-02	8.622152e-01
-9	2183	-9	0	A	T	0.261	3.102909e-02	2.763453e-02	1.118794e-02	2.621051e-01
-9	2182	-9	0	A	T	0.146	9.261204e-02	2.623240e-02	1.000000e-05	4.576103e-04
-9	2181	-9	0	A	T	0.067	1.813272e-02	3.651886e-02	2.023780e-02	6.197627e-01
-9	2180	-9	0	A	T	0.129	-5.127235e-02	2.917918e-02	2.814210e-02	7.957129e-02
-9	2186	-9	0	A	T	0.037	-2.280104e-02	4.718134e-02	2.641099e-02	6.291434e-01
-9	2185	-9	0	A	T	0.060	-9.822696e-02	3.807446e-02	3.478560e-02	1.019998e-02
-9	15717	-9	0	A	T	0.017	-5.614109e-02	7.241995e-02	2.116673e-02	4.386193e-01
-9	2725	-9	0	A	T	0.023	-3.033401e-02	5.729099e-02	2.548887e-02	5.967388e-01
-9	6758	-9	0	A	T	0.043	-7.015776e-02	4.758669e-02	1.136915e-02	1.410961e-01
-9	6759	-9	0	A	T	0.043	-7.015776e-02	4.758669e-02	1.136915e-02	1.410961e-01
-9	6753	-9	0	A	T	0.019	-5.410941e-02	7.359322e-02	2.188186e-02	4.625703e-01
-9	6750	-9	0	A	T	0.022	1.937402e-02	6.969692e-02	3.408544e-02	7.811590e-01
-9	6754	-9	0	A	T	0.018	-5.219266e-02	6.959451e-02	1.874005e-02	4.536745e-01
-9	5380	-9	0	A	T	0.017	-5.630627e-02	9.475472e-02	2.880624e-02	5.526557e-01
-9	5381	-9	0	A	T	0.020	-5.923978e-02	8.214067e-02	2.558188e-02	4.711615e-01
-9	5382	-9	0	A	T	0.020	-5.923978e-02	8.214067e-02	2.558188e-02	4.711615e-01
-9	5384	-9	0	A	T	0.017	-5.630627e-02	9.475472e-02	2.880624e-02	5.526557e-01
-9	5385	-9	0	A	T	0.017	-5.630627e-02	9.475472e-02	2.880624e-02	5.526557e-01
-9	5386	-9	0	A	T	0.020	-5.923978e-02	8.214067e-02	2.558188e-02	4.711615e-01
-9	5388	-9	0	A	T	0.017	-5.630627e-02	9.475472e-02	2.880624e-02	5.526557e-01
-9	5389	-9	0	A	T	0.020	-5.923978e-02	8.214067e-02	2.558188e-02	4.711615e-01
-9	2142	-9	0	A	T	0.082	-1.919854e-02	3.455505e-02	2.379491e-02	5.787653e-01
-9	2	-9	0	A	T	0.482	5.900079e-02	7.156329e-02	2.197833e-02	4.101172e-01
-9	7969	-9	0	A	T	0.012	-6.884327e-02	7.952935e-02	2.496724e-02	3.871525e-01
-9	15154	-9	0	A	T	0.013	-6.024171e-02	8.331113e-02	2.479070e-02	4.699983e-01
-9	15159	-9	0	A	T	0.013	-6.024171e-02	8.331113e-02	2.479070e-02	4.699983e-01
-9	506	-9	0	A	T	0.323	4.042626e-02	3.735430e-02	2.211364e-02	2.797261e-01
-9	507	-9	0	A	T	0.499	4.571718e-02	2.632655e-01	2.511141e-02	8.622152e-01
-9	504	-9	0	A	T	0.124	-1.876669e-02	3.200260e-02	3.228666e-02	5.578931e-01
-9	502	-9	0	A	T	0.388	1.204737e-03	4.306931e-02	3.468595e-02	9.776968e-01
-9	503	-9	0	A	T	0.269	4.964235e-02	2.609349e-02	6.409735e-03	5.774654e-02
-9	500	-9	0	A	T	0.237	6.078839e-02	2.405128e-02	1.000000e-05	1.183082e-02
-9	6528	-9	0	A	T	0.019	-5.916637e-02	8.659552e-02	2.696099e-02	4.948006e-01
-9	101867	-9	0	A	T	0.013	-9.393476e-04	7.537094e-02	2.461755e-02	9.900618e-01
-9	6270	-9	0	A	T	0.017	-5.630627e-02	9.475472e-02	2.880624e-02	5.526557e-01
-9	6273	-9	0	A	T	0.017	-5.630627e-02	9.475472e-02	2.880624e-02	5.526557e-01
-9	6272	-9	0	A	T	0.017	-5.630627e-02	9.475472e-02	2.880624e-02	5.526557e-01
-9	6275	-9	0	A	T	0.017	-5.630627e-02	9.475472e-02	2.880624e-02	5.526557e-01
-9	6274	-9	0	A	T	0.017	-5.630627e-02	9.475472e-02	2.880624e-02	5.526557e-01
-9	6277	-9	0	A	T	0.019	-5.916637e-02	8.659552e-02	2.696099e-02	4.948006e-01
-9	6276	-9	0	A	T	0.017	-5.630627e-02	9.475472e-02	2.880624e-02	5.526557e-01
-9	6278	-9	0	A	T	0.017	-5.630627e-02	9.475472e-02	2.880624e-02	5.526557e-01
-9	5229	-9	0	A	T	0.020	-5.923978e-02	8.214067e-02	2.558188e-02	4.711615e-01
-9	5220	-9	0	A	T	0.020	-5.923978e-02	8.214067e-02	2.558188e-02	4.711615e-01
-9	5227	-9	0	A	T	0.017	-5.630627e-02	9.475472e-02	2.880624e-02	5.526557e-01
-9	5225	-9	0	A	T	0.020	-5.923978e-02	8.214067e-02	2.558188e-02	4.711615e-01
-9	12402	-9	0	A	T	0.084	1.205175e-01	3.182801e-02	1.000000e-05	1.734857e-04
-9	12403	-9	0	A	T	0.086	1.158609e-01	3.152959e-02	1.000000e-05	2.668490e-04
-9	12400	-9	0	A	T	0.086	1.158609e-01	3.152959e-02	1.000000e-05	2.668490e-04
-9	13754	-9	0	A	T	0.040	1.927171e-03	5.857239e-02	3.319578e-02	9.737670e-01
-9	13757	-9	0	A	T	0.040	1.927171e-03	5.857239e-02	3.319578e-02	9.737670e-01
-9	13756	-9	0	A	T	0.040	1.927171e-03	5.857239e-02	3.319578e-02	9.737670e-01
-9	13750	-9	0	A	T	0.022	6.268956e-02	7.237411e-02	3.424211e-02	3.868488e-01
-9	13752	-9	0	A	T	0.040	1.927171e-03	5.857239e-02	3.319578e-02	9.737670e-01
-9	13759	-9	0	A	T	0.040	1.927171e-03	5.857239e-02	3.319578e-02	9.737670e-01
-9	13758	-9	0	A	T	0.040	1.927171e-03	5.857239e-02	3.319578e-02	9.737670e-01
-9	2578	-9	0	A	T	0.015	6.976681e-02	7.111483e-02	2.425112e-02	3.270979e-01
-9	2571	-9	0	A	T	0.014	9.739584e-02	7.229520e-02	2.940053e-02	1.785949e-01
-9	977	-9	0	A	T	0.281	4.425874e-02	2.544974e-02	1.900858e-03	8.270725e-02
-9	976	-9	0	A	T	0.323	4.103555e-02	3.611085e-02	2.329491e-02	2.564035e-01
-9	975	-9	0	A	T	0.300	5.542244e-02	2.962746e-02	7.744407e-03	6.204321e-02
-9	974	-9	0	A	T	0.300	5.542244e-02	2.962746e-02	7.744407e-03	6.204321e-02
-9	973	-9	0	A	T	0.315	4.409350e-02	3.424508e-02	1.465804e-02	1.985517e-01
-9	972	-9	0	A	T	0.295	5.757301e-02	2.791494e-02	4.948030e-03	3.973884e-02
-9	971	-9	0	A	T	0.346	6.068009e-02	2.605105e-02	1.000000e-05	2.028619e-02
-9	970	-9	0	A	T	0.345	6.117272e-02	2.599627e-02	1.000000e-05	1.904535e-02
-9	979	-9	0	A	T	0.378	-1.243432e-02	4.053469e-02	3.499033e-02	7.591697e-01
-9	978	-9	0	A	T	0.304	3.664746e-03	4.160344e-02	3.425523e-02	9.298462e-01
-9	4155	-9	0	A	T	0.011	1.131300e-02	8.270301e-02	2.388950e-02	8.912575e-01
-9	4158	-9	0	A	T	0.013	-2.165962e-03	7.555984e-02	2.472331e-02	9.771441e-01
-9	15698	-9	0	A	T	0.017	-5.614109e-02	7.241995e-02	2.116673e-02	4.386193e-01
-9	6330	-9	0	A	T	0.019	-5.916637e-02	8.659552e-02	2.696099e-02	4.948006e-01
-9	6332	-9	0	A	T	0.019	-5.916637e-02	8.659552e-02	2.696099e-02	4.948006e-01
-9	6338	-9	0	A	T	0.017	-5.630627e-02	9.475472e-02	2.880624e-02	5.526557e-01
-9	1667	-9	0	A	T	0.436	8.659894e-02	3.649932e-02	2.198033e-02	1.808199e-02
-9	1496	-9	0	A	T	0.353	7.899969e-02	2.627153e-02	1.000000e-05	2.785732e-03
-9	7445	-9	0	A	T	0.015	6.333119e-02	6.964130e-02	2.104801e-02	3.636304e-01
-9	458	-9	0	A	T	0.499	4.629305e-02	2.611709e-01	2.474299e-02	8.593902e-01
-9	459	-9	0	A	T	0.322	3.706813e-02	3.778428e-02	1.909002e-02	3.270970e-01
-9	453	-9	0	A	T	0.342	1.890597e-02	4.356440e-02	3.190652e-02	6.645127e-01
-9	454	-9	0	A	T	0.313	4.640881e-02	3.393294e-02	1.267592e-02	1.721004e-01
-9	455	-9	0	A	T	0.340	-1.096567e-02	4.640703e-02	4.288211e-02	8.133126e-01
-9	456	-9	0	A	T	0.237	6.078839e-02	2.405128e-02	1.000000e-05	1.183082e-02
-9	457	-9	0	A	T	0.482	5.900079e-02	7.156329e-02	2.197833e-02	4.101172e-01
-9	75814	-9	0	A	T	0.166	9.348093e-02	2.535135e-02	4.547383e-04	2.542114e-04
-9	75815	-9	0	A	T	0.165	9.461524e-02	2.533505e-02	3.395194e-05	2.121884e-04
-9	4472	-9	0	A	T	0.014	-5.677047e-02	7.882211e-02	2.277136e-02	4.717540e-01
-9	1026	-9	0	A	T	0.237	6.078839e-02	2.405128e-02	1.000000e-05	1.183082e-02
-9	1021	-9	0	A	T	0.341	2.027910e-02	4.360279e-02	3.160712e-02	6.420940e-01
-9	1020	-9	0	A	T	0.315	4.428526e-02	3.464038e-02	1.364240e-02	2.017572e-01
-9	1023	-9	0	A	T	0.301	5.440568e-02	2.866646e-02	5.618945e-03	5.835073e-02
-9	5343	-9	0	A	T	0.017	-5.630627e-02	9.475472e-02	2.880624e-02	5.526557e-01
-9	5348	-9	0	A	T	0.020	-5.923978e-02	8.214067e-02	2.558188e-02	4.711615e-01
-9	5349	-9	0	A	T	0.020	-5.923978e-02	8.214067e-02	2.558188e-02	4.711615e-01
-9	13661	-9	0	A	T	0.040	1.927171e-03	5.857239e-02	3.319578e-02	9.737670e-01
-9	13660	-9	0	A	T	0.040	1.927171e-03	5.857239e-02	3.319578e-02	9.737670e-01
-9	13662	-9	0	A	T	0.040	1.927171e-03	5.857239e-02	3.319578e-02	9.737670e-01
-9	5883	-9	0	A	T	0.017	-5.630627e-02	9.475472e-02	2.880624e-02	5.526557e-01
-9	5881	-9	0	A	T	0.017	-5.630627e-02	9.475472e-02	2.880624e-02	5.526557e-01
-9	5886	-9	0	A	T	0.017	-5.630627e-02	9.475472e-02	2.880624e-02	5.526557e-01
-9	5885	-9	0	A	T	0.017	-5.630627e-02	9.475472e-02	2.880624e-02	5.526557e-01
-9	5889	-9	0	A	T	0.012	-4.643300e-02	9.506630e-02	2.531409e-02	6.254850e-01
-9	5888	-9	0	A	T	0.012	-4.643300e-02	9.506630e-02	2.531409e-02	6.254850e-01
-9	16011	-9	0	A	T	0.025	-7.499018e-03	6.057830e-02	2.638351e-02	9.015364e-01
-9	16013	-9	0	A	T	0.024	-5.121905e-03	6.193595e-02	2.669944e-02	9.341294e-01
-9	16012	-9	0	A	T	0.025	-7.499018e-03	6.057830e-02	2.638351e-02	9.015364e-01
-9	16014	-9	0	A	T	0.024	-5.121905e-03	6.193595e-02	2.669944e-02	9.341294e-01
-9	5875	-9	0	A	T	0.017	-5.630627e-02	9.475472e-02	2.880624e-02	5.526557e-01
-9	15975	-9	0	A	T	0.012	-6.298787e-02	8.156434e-02	2.505136e-02	4.403731e-01
-9	5973	-9	0	A	T	0.019	-5.916637e-02	8.659552e-02	2.696099e-02	4.948006e-01
-9	19592	-9	0	A	T	0.012	-4.806951e-02	8.415547e-02	2.179291e-02	5.681500e-01
-9	15446	-9	0	A	T	0.013	2.971540e-02	8.550698e-02	2.884456e-02	7.283631e-01
-9	1366	-9	0	A	T	0.025	-3.931747e-02	5.558045e-02	2.593553e-02	4.796857e-01
-9	1367	-9	0	A	T	0.313	4.640881e-02	3.393294e-02	1.267592e-02	1.721004e-01
-9	1364	-9	0	A	T	0.148	-7.727116e-02	2.900052e-02	3.460206e-02	7.987867e-03
-9	1365	-9	0	A	T	0.220	-4.322258e-02	2.896582e-02	5.000495e-02	1.363494e-01
-9	1362	-9	0	A	T	0.327	5.916288e-02	2.528406e-02	1.000000e-05	1.972372e-02
-9	1363	-9	0	A	T	0.497	7.248738e-02	1.494151e-01	2.484015e-02	6.278125e-01
-9	1360	-9	0	A	T	0.014	-5.686794e-02	7.309762e-02	2.027264e-02	4.369941e-01
-9	1361	-9	0	A	T	0.290	4.868732e-02	2.693661e-02	4.594237e-03	7.135545e-02
-9	1368	-9	0	A	T	0.315	4.428526e-02	3.464038e-02	1.364240e-02	2.017572e-01
-9	1369	-9	0	A	T	0.486	5.957057e-02	7.952105e-02	2.393532e-02	4.541781e-01
-9	15440	-9	0	A	T	0.014	2.169203e-02	8.324898e-02	2.915171e-02	7.945448e-01
-9	5977	-9	0	A	T	0.017	-5.630627e-02	9.475472e-02	2.880624e-02	5.526557e-01
-9	9638	-9	0	A	T	0.027	3.159296e-02	6.865966e-02	3.254407e-02	6.456390e-01
-9	9630	-9	0	A	T	0.014	1.151609e-01	8.036350e-02	3.156235e-02	1.525520e-01
-9	9632	-9	0	A	T	0.027	3.159296e-02	6.865966e-02	3.254407e-02	6.456390e-01
-9	9634	-9	0	A	T	0.027	3.159296e-02	6.865966e-02	3.254407e-02	6.456390e-01
-9	9635	-9	0	A	T	0.027	3.159296e-02	6.865966e-02	3.254407e-02	6.456390e-01
-9	9637	-9	0	A	T	0.027	3.159296e-02	6.865966e-02	3.254407e-02	6.456390e-01
-9	3348	-9	0	A	T	0.072	-3.762997e-02	3.717355e-02	1.915169e-02	3.119492e-01
-9	5723	-9	0	A	T	0.015	-5.305401e-02	9.306570e-02	2.728133e-02	5.689144e-01
-9	5975	-9	0	A	T	0.019	-5.916637e-02	8.659552e-02	2.696099e-02	4.948006e-01
-9	501	-9	0	A	T	0.340	2.263212e-02	4.274302e-02	3.076641e-02	5.967248e-01
-9	6143	-9	0	A	T	0.017	-5.630627e-02	9.475472e-02	2.880624e-02	5.526557e-01
-9	6142	-9	0	A	T	0.019	-5.916637e-02	8.659552e-02	2.696099e-02	4.948006e-01
-9	6141	-9	0	A	T	0.017	-5.630627e-02	9.475472e-02	2.880624e-02	5.526557e-01
-9	6144	-9	0	A	T	0.017	-5.630627e-02	9.475472e-02	2.880624e-02	5.526557e-01
-9	6149	-9	0	A	T	0.017	-5.630627e-02	9.475472e-02	2.880624e-02	5.526557e-01
-9	5974	-9	0	A	T	0.019	-5.916637e-02	8.659552e-02	2.696099e-02	4.948006e-01
-9	4539	-9	0	A	T	0.014	-5.677047e-02	7.882211e-02	2.277136e-02	4.717540e-01
-9	15450	-9	0	A	T	0.015	1.561765e-02	7.940774e-02	2.883025e-02	8.441693e-01
-9	6960	-9	0	A	T	0.023	-5.808160e-02	6.629959e-02	2.010155e-02	3.814716e-01
-9	6963	-9	0	A	T	0.019	-5.410941e-02	7.359322e-02	2.188186e-02	4.625703e-01
-9	15455	-9	0	A	T	0.013	2.971540e-02	8.550698e-02	2.884456e-02	7.283631e-01
-9	6966	-9	0	A	T	0.020	-5.564403e-02	7.077054e-02	2.130428e-02	4.321292e-01
-9	6969	-9	0	A	T	0.019	-5.410941e-02	7.359322e-02	2.188186e-02	4.625703e-01
-9	6968	-9	0	A	T	0.019	-5.410941e-02	7.359322e-02	2.188186e-02	4.625703e-01
-9	8152	-9	0	A	T	0.020	4.988172e-02	7.532100e-02	2.706988e-02	5.081467e-01
-9	8150	-9	0	A	T	0.015	8.804071e-02	7.882100e-02	2.527793e-02	2.646031e-01
-9	8151	-9	0	A	T	0.015	9.260355e-02	8.620947e-02	2.676523e-02	2.833225e-01
-9	9340	-9	0	A	T	0.027	3.159296e-02	6.865966e-02	3.254407e-02	6.456390e-01
-9	9342	-9	0	A	T	0.027	3.159296e-02	6.865966e-02	3.254407e-02	6.456390e-01
-9	9343	-9	0	A	T	0.030	-2.471584e-02	5.608867e-02	2.593189e-02	6.596733e-01
-9	9345	-9	0	A	T	0.027	3.159296e-02	6.865966e-02	3.254407e-02	6.456390e-01
-9	9346	-9	0	A	T	0.027	3.159296e-02	6.865966e-02	3.254407e-02	6.456390e-01
-9	2849	-9	0	A	T	0.022	-1.023145e-02	5.950166e-02	2.425739e-02	8.635523e-01
-9	2842	-9	0	A	T	0.015	3.216130e-03	7.321002e-02	2.637621e-02	9.649795e-01
-9	2843	-9	0	A	T	0.048	9.628801e-02	4.168425e-02	8.075170e-03	2.134331e-02
-9	1551	-9	0	A	T	0.498	4.706537e-02	1.874990e-01	2.490806e-02	8.019158e-01
-9	1550	-9	0	A	T	0.498	4.706537e-02	1.874990e-01	2.490806e-02	8.019158e-01
-9	1557	-9	0	A	T	0.498	4.706537e-02	1.874990e-01	2.490806e-02	8.019158e-01
-9	1556	-9	0	A	T	0.244	5.625731e-02	2.404759e-02	1.000000e-05	1.975045e-02
-9	1590	-9	0	A	T	0.483	5.808983e-02	7.410438e-02	2.231288e-02	4.335159e-01
-9	91445	-9	0	A	T	0.013	1.194067e-01	8.876844e-02	2.552663e-02	1.792548e-01
-9	6403	-9	0	A	T	0.015	-5.346310e-02	9.477706e-02	2.787696e-02	5.729717e-01
-9	618	-9	0	A	T	0.190	-4.707402e-02	2.656335e-02	2.716919e-02	7.704764e-02
-9	5498	-9	0	A	T	0.017	-5.630627e-02	9.475472e-02	2.880624e-02	5.526557e-01
-9	5499	-9	0	A	T	0.020	-5.923978e-02	8.214067e-02	2.558188e-02	4.711615e-01
-9	615	-9	0	A	T	0.205	-5.521658e-02	2.635605e-02	2.813375e-02	3.672726e-02
-9	15557	-9	0	A	T	0.017	-5.614109e-02	7.241995e-02	2.116673e-02	4.386193e-01
-9	15553	-9	0	A	T	0.018	-5.682070e-02	7.026922e-02	2.084137e-02	4.191642e-01
-9	15558	-9	0	A	T	0.017	-5.614109e-02	7.241995e-02	2.116673e-02	4.386193e-01
-9	2171	-9	0	A	T	0.011	-6.821947e-02	8.257314e-02	2.389936e-02	4.091454e-01
-9	2177	-9	0	A	T	0.015	-3.016042e-03	6.978802e-02	2.441781e-02	9.655476e-01
-9	13428	-9	0	A	T	0.040	1.927171e-03	5.857239e-02	3.319578e-02	9.737670e-01
-9	13427	-9	0	A	T	0.023	5.591370e-02	7.099138e-02	3.388831e-02	4.313380e-01
-9	13426	-9	0	A	T	0.023	5.591370e-02	7.099138e-02	3.388831e-02	4.313380e-01
-9	13424	-9	0	A	T	0.023	5.591370e-02	7.099138e-02	3.388831e-02	4.313380e-01
-9	5357	-9	0	A	T	0.017	-5.630627e-02	9.475472e-02	2.880624e-02	5.526557e-01
-9	5356	-9	0	A	T	0.017	-5.630627e-02	9.475472e-02	2.880624e-02	5.526557e-01
-9	1053	-9	0	A	T	0.320	3.930519e-02	3.482704e-02	1.482250e-02	2.596753e-01
-9	5352	-9	0	A	T	0.017	-5.630627e-02	9.475472e-02	2.880624e-02	5.526557e-01
-9	5351	-9	0	A	T	0.017	-5.630627e-02	9.475472e-02	2.880624e-02	5.526557e-01
-9	1058	-9	0	A	T	0.315	-3.149128e-02	4.927665e-02	5.830591e-02	5.231018e-01
-9	1059	-9	0	A	T	0.186	-7.502244e-02	3.107531e-02	4.571237e-02	1.616735e-02
-9	15064	-9	0	A	T	0.013	-6.024171e-02	8.331113e-02	2.479070e-02	4.699983e-01
-9	12537	-9	0	A	T	0.029	3.367367e-02	5.372477e-02	2.131493e-02	5.311206e-01
-9	12534	-9	0	A	T	0.029	3.367367e-02	5.372477e-02	2.131493e-02	5.311206e-01
-9	12530	-9	0	A	T	0.029	3.367367e-02	5.372477e-02	2.131493e-02	5.311206e-01
-9	12531	-9	0	A	T	0.029	3.367367e-02	5.372477e-02	2.131493e-02	5.311206e-01
-9	1876	-9	0	A	T	0.091	-4.845592e-02	3.346868e-02	3.108464e-02	1.483695e-01
-9	1877	-9	0	A	T	0.049	-2.367590e-02	4.324394e-02	3.151281e-02	5.843091e-01
-9	1874	-9	0	A	T	0.223	6.891138e-02	2.410558e-02	1.000000e-05	4.450906e-03
-9	1870	-9	0	A	T	0.028	-4.772032e-02	5.419386e-02	2.851033e-02	3.790324e-01
-9	768	-9	0	A	T	0.498	4.900563e-02	1.853524e-01	2.437115e-02	7.915992e-01
-9	769	-9	0	A	T	0.313	4.640881e-02	3.393294e-02	1.267592e-02	1.721004e-01
-9	760	-9	0	A	T	0.301	5.440568e-02	2.866646e-02	5.618945e-03	5.835073e-02
-9	765	-9	0	A	T	0.312	4.737364e-02	3.363524e-02	1.249404e-02	1.596876e-01
-9	15186	-9	0	A	T	0.013	-6.024171e-02	8.331113e-02	2.479070e-02	4.699983e-01
-9	15181	-9	0	A	T	0.013	-6.024171e-02	8.331113e-02	2.479070e-02	4.699983e-01
-9	15188	-9	0	A	T	0.013	-6.024171e-02	8.331113e-02	2.479070e-02	4.699983e-01
-9	15189	-9	0	A	T	0.013	-6.024171e-02	8.331113e-02	2.479070e-02	4.699983e-01
-9	77	-9	0	A	T	0.342	1.890597e-02	4.356440e-02	3.190652e-02	6.645127e-01
-9	76	-9	0	A	T	0.313	4.640881e-02	3.393294e-02	1.267592e-02	1.721004e-01
-9	70	-9	0	A	T	0.381	1.943472e-02	3.561150e-02	2.416432e-02	5.855131e-01
-9	13580	-9	0	A	T	0.031	2.326571e-02	6.198240e-02	3.227798e-02	7.075697e-01
-9	13581	-9	0	A	T	0.029	3.061473e-02	6.279731e-02	3.206383e-02	6.261297e-01
-9	13583	-9	0	A	T	0.022	6.268956e-02	7.237411e-02	3.424211e-02	3.868488e-01
-9	13584	-9	0	A	T	0.023	5.591370e-02	7.099138e-02	3.388831e-02	4.313380e-01
-9	13586	-9	0	A	T	0.040	1.927171e-03	5.857239e-02	3.319578e-02	9.737670e-01
-9	13587	-9	0	A	T	0.040	1.927171e-03	5.857239e-02	3.319578e-02	9.737670e-01
-9	1799	-9	0	A	T	0.015	6.400565e-02	7.033603e-02	2.201327e-02	3.633107e-01
-9	1798	-9	0	A	T	0.283	4.261984e-02	2.585495e-02	2.558944e-03	9.996423e-02
-9	9068	-9	0	A	T	0.020	-5.333588e-02	7.170914e-02	2.028676e-02	4.573973e-01
-9	5148	-9	0	A	T	0.020	-5.923978e-02	8.214067e-02	2.558188e-02	4.711615e-01
-9	5149	-9	0	A	T	0.017	-5.630627e-02	9.475472e-02	2.880624e-02	5.526557e-01
-9	5146	-9	0	A	T	0.017	-5.630627e-02	9.475472e-02	2.880624e-02	5.526557e-01
-9	5147	-9	0	A	T	0.020	-5.923978e-02	8.214067e-02	2.558188e-02	4.711615e-01
-9	5142	-9	0	A	T	0.017	-5.630627e-02	9.475472e-02	2.880624e-02	5.526557e-01
-9	5143	-9	0	A	T	0.020	-5.923978e-02	8.214067e-02	2.558188e-02	4.711615e-01
-9	15887	-9	0	A	T	0.012	-5.157451e-02	8.384746e-02	2.212989e-02	5.388001e-01
-9	15889	-9	0	A	T	0.017	6.487286e-03	7.248897e-02	2.710384e-02	9.287296e-01
-9	15478	-9	0	A	T	0.017	-5.614109e-02	7.241995e-02	2.116673e-02	4.386193e-01
-9	15471	-9	0	A	T	0.014	2.169203e-02	8.324898e-02	2.915171e-02	7.945448e-01
-9	15474	-9	0	A	T	0.013	2.971540e-02	8.550698e-02	2.884456e-02	7.283631e-01
-9	263	-9	0	A	T	0.485	5.754793e-02	7.641087e-02	2.259720e-02	4.517608e-01
-9	260	-9	0	A	T	0.342	1.890597e-02	4.356440e-02	3.190652e-02	6.645127e-01
-9	267	-9	0	A	T	0.499	4.629305e-02	2.611709e-01	2.474299e-02	8.593902e-01
-9	266	-9	0	A	T	0.237	6.078839e-02	2.405128e-02	1.000000e-05	1.183082e-02
-9	265	-9	0	A	T	0.342	1.890597e-02	4.356440e-02	3.190652e-02	6.645127e-01
-9	264	-9	0	A	T	0.499	4.629305e-02	2.611709e-01	2.474299e-02	8.593902e-01
-9	269	-9	0	A	T	0.296	4.502495e-02	2.789092e-02	4.722455e-03	1.071583e-01
-9	268	-9	0	A	T	0.301	5.440568e-02	2.866646e-02	5.618945e-03	5.835073e-02
-9	12392	-9	0	A	T	0.086	1.158609e-01	3.152959e-02	1.000000e-05	2.668490e-04
-9	12390	-9	0	A	T	0.086	1.158609e-01	3.152959e-02	1.000000e-05	2.668490e-04
-9	829	-9	0	A	T	0.499	4.571718e-02	2.632655e-01	2.511141e-02	8.622152e-01
-9	828	-9	0	A	T	0.301	5.440568e-02	2.866646e-02	5.618945e-03	5.835073e-02
-9	821	-9	0	A	T	0.237	6.078839e-02	2.405128e-02	1.000000e-05	1.183082e-02
-9	820	-9	0	A	T	0.338	2.194389e-02	4.236051e-02	2.985449e-02	6.046940e-01
-9	1715	-9	0	A	T	0.185	2.238486e-03	2.596848e-02	2.477628e-02	9.313457e-01
-9	2032	-9	0	A	T	0.022	-8.951887e-02	6.258362e-02	2.785988e-02	1.532996e-01
-9	1719	-9	0	A	T	0.296	7.033881e-03	2.541944e-02	2.461760e-02	7.821278e-01
-9	13591	-9	0	A	T	0.023	5.591370e-02	7.099138e-02	3.388831e-02	4.313380e-01
-9	13590	-9	0	A	T	0.034	1.688657e-02	5.951696e-02	3.272261e-02	7.767500e-01
-9	13735	-9	0	A	T	0.040	1.927171e-03	5.857239e-02	3.319578e-02	9.737670e-01
-9	13734	-9	0	A	T	0.023	5.591370e-02	7.099138e-02	3.388831e-02	4.313380e-01
-9	13599	-9	0	A	T	0.023	5.591370e-02	7.099138e-02	3.388831e-02	4.313380e-01
-9	13598	-9	0	A	T	0.037	1.117315e-02	6.060540e-02	3.382122e-02	8.538149e-01
-9	508	-9	0	A	T	0.341	2.027910e-02	4.360279e-02	3.160712e-02	6.420940e-01
-9	6808	-9	0	A	T	0.019	-5.410941e-02	7.359322e-02	2.188186e-02	4.625703e-01
-9	6807	-9	0	A	T	0.043	-7.015776e-02	4.758669e-02	1.136915e-02	1.410961e-01
-9	15712	-9	0	A	T	0.018	-5.682070e-02	7.026922e-02	2.084137e-02	4.191642e-01
-9	9747	-9	0	A	T	0.049	-4.547155e-02	4.182953e-02	3.290391e-02	2.775886e-01
-9	15791	-9	0	A	T	0.021	-6.046975e-02	6.335283e-02	1.949691e-02	3.403472e-01
-9	8020	-9	0	A	T	0.020	4.988172e-02	7.532100e-02	2.706988e-02	5.081467e-01
-9	8026	-9	0	A	T	0.015	9.260355e-02	8.620947e-02	2.676523e-02	2.833225e-01
-9	8027	-9	0	A	T	0.015	9.260355e-02	8.620947e-02	2.676523e-02	2.833225e-01
-9	8185	-9	0	A	T	0.106	3.294524e-02	3.912763e-02	3.630866e-02	4.002384e-01
-9	8184	-9	0	A	T	0.015	9.260355e-02	8.620947e-02	2.676523e-02	2.833225e-01
-9	8186	-9	0	A	T	0.015	9.260355e-02	8.620947e-02	2.676523e-02	2.833225e-01
-9	8181	-9	0	A	T	0.015	9.260355e-02	8.620947e-02	2.676523e-02	2.833225e-01
-9	8183	-9	0	A	T	0.015	9.260355e-02	8.620947e-02	2.676523e-02	2.833225e-01
-9	5876	-9	0	A	T	0.019	-5.916637e-02	8.659552e-02	2.696099e-02	4.948006e-01
-9	5877	-9	0	A	T	0.012	-5.528452e-02	8.338852e-02	2.206162e-02	5.076859e-01
-9	5874	-9	0	A	T	0.019	-5.916637e-02	8.659552e-02	2.696099e-02	4.948006e-01
-9	5879	-9	0	A	T	0.017	-5.630627e-02	9.475472e-02	2.880624e-02	5.526557e-01
-9	1553	-9	0	A	T	0.298	4.420112e-02	2.820155e-02	5.114344e-03	1.177406e-01
-9	1552	-9	0	A	T	0.313	4.640881e-02	3.393294e-02	1.267592e-02	1.721004e-01
-9	1555	-9	0	A	T	0.479	6.252584e-02	6.521403e-02	2.141978e-02	3.381850e-01
-9	1554	-9	0	A	T	0.449	2.044622e-02	4.991196e-02	2.980055e-02	6.822607e-01
-9	1252	-9	0	A	T	0.402	-2.829573e-02	3.233332e-02	3.565128e-02	3.819721e-01
-9	1253	-9	0	A	T	0.260	-8.737105e-02	3.577150e-02	9.199396e-02	1.497065e-02
-9	1259	-9	0	A	T	0.498	6.570002e-02	1.834877e-01	2.461101e-02	7.204646e-01
-9	11469	-9	0	A	T	0.086	2.475377e-02	4.259028e-02	3.862775e-02	5.613919e-01
-9	14990	-9	0	A	T	0.115	9.537346e-02	2.837376e-02	1.000000e-05	8.418419e-04
-9	825	-9	0	A	T	0.322	3.706813e-02	3.778428e-02	1.909002e-02	3.270970e-01
-9	824	-9	0	A	T	0.304	1.863218e-03	4.196471e-02	3.544101e-02	9.646055e-01
-9	827	-9	0	A	T	0.389	-1.572294e-03	4.375967e-02	3.513850e-02	9.713539e-01
-9	826	-9	0	A	T	0.313	4.640881e-02	3.393294e-02	1.267592e-02	1.721004e-01
-9	822	-9	0	A	T	0.247	5.498596e-02	2.405039e-02	1.000000e-05	2.270163e-02
-9	1234	-9	0	A	T	0.498	4.706537e-02	1.874990e-01	2.490806e-02	8.019158e-01
-9	7764	-9	0	A	T	0.040	6.736671e-03	4.606972e-02	2.521040e-02	8.838071e-01
-9	7765	-9	0	A	T	0.040	6.736671e-03	4.606972e-02	2.521040e-02	8.838071e-01
-9	7766	-9	0	A	T	0.040	6.736671e-03	4.606972e-02	2.521040e-02	8.838071e-01
-9	7767	-9	0	A	T	0.040	6.736671e-03	4.606972e-02	2.521040e-02	8.838071e-01
-9	7763	-9	0	A	T	0.040	6.736671e-03	4.606972e-02	2.521040e-02	8.838071e-01
-9	7768	-9	0	A	T	0.040	6.736671e-03	4.606972e-02	2.521040e-02	8.838071e-01
-9	7769	-9	0	A	T	0.039	9.997112e-03	4.668826e-02	2.508574e-02	8.305468e-01
-9	9577	-9	0	A	T	0.027	3.159296e-02	6.865966e-02	3.254407e-02	6.456390e-01
-9	9575	-9	0	A	T	0.027	3.159296e-02	6.865966e-02	3.254407e-02	6.456390e-01
-9	9579	-9	0	A	T	0.014	1.151609e-01	8.036350e-02	3.156235e-02	1.525520e-01
-9	9397	-9	0	A	T	0.027	3.159296e-02	6.865966e-02	3.254407e-02	6.456390e-01
-9	9393	-9	0	A	T	0.027	3.159296e-02	6.865966e-02	3.254407e-02	6.456390e-01
-9	9399	-9	0	A	T	0.027	3.159296e-02	6.865966e-02	3.254407e-02	6.456390e-01
-9	9392	-9	0	A	T	0.027	3.159296e-02	6.865966e-02	3.254407e-02	6.456390e-01
-9	1455	-9	0	A	T	0.288	-1.009575e-02	2.514562e-02	2.663404e-02	6.882490e-01
-9	1456	-9	0	A	T	0.343	-8.168863e-03	2.669427e-02	2.713288e-02	7.597343e-01
-9	1457	-9	0	A	T	0.242	-3.698510e-03	2.853229e-02	2.913723e-02	8.969207e-01
-9	1450	-9	0	A	T	0.341	2.027910e-02	4.360279e-02	3.160712e-02	6.420940e-01
-9	1451	-9	0	A	T	0.247	5.498596e-02	2.405039e-02	1.000000e-05	2.270163e-02
-9	1452	-9	0	A	T	0.189	-2.772115e-02	2.580096e-02	2.191370e-02	2.832087e-01
-9	1453	-9	0	A	T	0.101	4.168547e-02	3.183808e-02	1.807193e-02	1.911022e-01
-9	1458	-9	0	A	T	0.241	-1.548363e-03	2.838579e-02	2.823277e-02	9.565235e-01
-9	1459	-9	0	A	T	0.304	-1.305087e-02	2.585060e-02	2.819419e-02	6.139060e-01
-9	1231	-9	0	A	T	0.059	-3.271657e-02	4.053818e-02	3.062658e-02	4.200607e-01
-9	1233	-9	0	A	T	0.498	6.892035e-02	1.835379e-01	2.480601e-02	7.074581e-01
-9	5649	-9	0	A	T	0.017	-5.630627e-02	9.475472e-02	2.880624e-02	5.526557e-01
-9	5641	-9	0	A	T	0.017	-5.630627e-02	9.475472e-02	2.880624e-02	5.526557e-01
-9	5640	-9	0	A	T	0.017	-5.630627e-02	9.475472e-02	2.880624e-02	5.526557e-01
-9	5643	-9	0	A	T	0.019	-5.916637e-02	8.659552e-02	2.696099e-02	4.948006e-01
-9	5645	-9	0	A	T	0.017	-5.630627e-02	9.475472e-02	2.880624e-02	5.526557e-01
-9	5646	-9	0	A	T	0.017	-5.630627e-02	9.475472e-02	2.880624e-02	5.526557e-01
-9	15379	-9	0	A	T	0.014	2.169203e-02	8.324898e-02	2.915171e-02	7.945448e-01
-9	15378	-9	0	A	T	0.013	2.971540e-02	8.550698e-02	2.884456e-02	7.283631e-01
-9	15372	-9	0	A	T	0.014	2.169203e-02	8.324898e-02	2.915171e-02	7.945448e-01
-9	6465	-9	0	A	T	0.017	-5.630627e-02	9.475472e-02	2.880624e-02	5.526557e-01
-9	13339	-9	0	A	T	0.028	1.297125e-01	5.323278e-02	1.320617e-02	1.520855e-02
-9	13338	-9	0	A	T	0.018	1.782887e-01	6.539330e-02	1.556052e-02	6.652821e-03
-9	13333	-9	0	A	T	0.018	1.782887e-01	6.539330e-02	1.556052e-02	6.652821e-03
-9	13332	-9	0	A	T	0.019	1.632679e-01	6.362509e-02	1.567004e-02	1.060779e-02
-9	13330	-9	0	A	T	0.018	1.782887e-01	6.539330e-02	1.556052e-02	6.652821e-03
-9	13337	-9	0	A	T	0.018	1.782887e-01	6.539330e-02	1.556052e-02	6.652821e-03
-9	13336	-9	0	A	T	0.018	1.782887e-01	6.539330e-02	1.556052e-02	6.652821e-03
-9	13335	-9	0	A	T	0.018	1.782887e-01	6.539330e-02	1.556052e-02	6.652821e-03
-9	13334	-9	0	A	T	0.018	1.782887e-01	6.539330e-02	1.556052e-02	6.652821e-03
-9	1300	-9	0	A	T	0.313	4.640881e-02	3.393294e-02	1.267592e-02	1.721004e-01
-9	2056	-9	0	A	T	0.029	-3.835734e-02	5.424502e-02	2.493564e-02	4.798625e-01
-9	4328	-9	0	A	T	0.014	-5.677047e-02	7.882211e-02	2.277136e-02	4.717540e-01
-9	4928	-9	0	A	T	0.020	8.881765e-02	6.173025e-02	1.685357e-02	1.509015e-01
-9	6709	-9	0	A	T	0.021	-5.542823e-02	6.812474e-02	1.995273e-02	4.162881e-01
-9	6708	-9	0	A	T	0.021	-5.542823e-02	6.812474e-02	1.995273e-02	4.162881e-01
-9	6705	-9	0	A	T	0.019	-5.410941e-02	7.359322e-02	2.188186e-02	4.625703e-01
-9	6704	-9	0	A	T	0.019	-5.410941e-02	7.359322e-02	2.188186e-02	4.625703e-01
-9	18791	-9	0	A	T	0.051	1.121413e-02	4.524795e-02	2.862827e-02	8.043734e-01
-9	5568	-9	0	A	T	0.019	-5.916637e-02	8.659552e-02	2.696099e-02	4.948006e-01
-9	5569	-9	0	A	T	0.019	-5.916637e-02	8.659552e-02	2.696099e-02	4.948006e-01
-9	5564	-9	0	A	T	0.017	-5.630627e-02	9.475472e-02	2.880624e-02	5.526557e-01
-9	5565	-9	0	A	T	0.017	-5.630627e-02	9.475472e-02	2.880624e-02	5.526557e-01
-9	5566	-9	0	A	T	0.017	-5.630627e-02	9.475472e-02	2.880624e-02	5.526557e-01
-9	5567	-9	0	A	T	0.017	-5.630627e-02	9.475472e-02	2.880624e-02	5.526557e-01
-9	5560	-9	0	A	T	0.019	-5.916637e-02	8.659552e-02	2.696099e-02	4.948006e-01
-9	5561	-9	0	A	T	0.017	-5.630627e-02	9.475472e-02	2.880624e-02	5.526557e-01
-9	5562	-9	0	A	T	0.017	-5.630627e-02	9.475472e-02	2.880624e-02	5.526557e-01
-9	6974	-9	0	A	T	0.043	-7.015776e-02	4.758669e-02	1.136915e-02	1.410961e-01
-9	12741	-9	0	A	T	0.021	-5.977342e-02	6.285234e-02	1.892730e-02	3.421081e-01
-9	7930	-9	0	A	T	0.015	9.260355e-02	8.620947e-02	2.676523e-02	2.833225e-01
-9	7932	-9	0	A	T	0.015	9.260355e-02	8.620947e-02	2.676523e-02	2.833225e-01
-9	7937	-9	0	A	T	0.015	9.260355e-02	8.620947e-02	2.676523e-02	2.833225e-01
-9	6617	-9	0	A	T	0.019	-5.410941e-02	7.359322e-02	2.188186e-02	4.625703e-01
-9	6614	-9	0	A	T	0.079	-4.087202e-02	3.715555e-02	1.675731e-02	2.719095e-01
-9	10583	-9	0	A	T	0.014	9.546309e-02	7.213916e-02	2.887030e-02	1.864014e-01
-9	10584	-9	0	A	T	0.012	2.210703e-01	7.790156e-02	3.546629e-02	4.747657e-03
-9	1087	-9	0	A	T	0.499	4.571718e-02	2.632655e-01	2.511141e-02	8.622152e-01
-9	1085	-9	0	A	T	0.497	4.775134e-02	1.526065e-01	2.429480e-02	7.544978e-01
-9	1084	-9	0	A	T	0.498	4.706537e-02	1.874990e-01	2.490806e-02	8.019158e-01
-9	1083	-9	0	A	T	0.498	4.706537e-02	1.874990e-01	2.490806e-02	8.019158e-01
-9	1082	-9	0	A	T	0.483	5.808983e-02	7.410438e-02	2.231288e-02	4.335159e-01
-9	1081	-9	0	A	T	0.341	2.027910e-02	4.360279e-02	3.160712e-02	6.420940e-01
-9	1080	-9	0	A	T	0.322	3.706813e-02	3.778428e-02	1.909002e-02	3.270970e-01
-9	1089	-9	0	A	T	0.322	3.706813e-02	3.778428e-02	1.909002e-02	3.270970e-01
-9	4263	-9	0	A	T	0.014	-5.677047e-02	7.882211e-02	2.277136e-02	4.717540e-01
-9	135	-9	0	A	T	0.237	6.078839e-02	2.405128e-02	1.000000e-05	1.183082e-02
-9	13709	-9	0	A	T	0.040	1.927171e-03	5.857239e-02	3.319578e-02	9.737670e-01
-9	13703	-9	0	A	T	0.040	1.927171e-03	5.857239e-02	3.319578e-02	9.737670e-01
-9	13700	-9	0	A	T	0.022	6.268956e-02	7.237411e-02	3.424211e-02	3.868488e-01
-9	13705	-9	0	A	T	0.027	-1.834084e-02	6.246023e-02	2.806512e-02	7.691682e-01
-9	1984	-9	0	A	T	0.051	1.518525e-02	4.009480e-02	2.442525e-02	7.050642e-01
-9	1982	-9	0	A	T	0.049	-2.367590e-02	4.324394e-02	3.151281e-02	5.843091e-01
-9	1980	-9	0	A	T	0.049	-2.367590e-02	4.324394e-02	3.151281e-02	5.843091e-01
-9	1989	-9	0	A	T	0.022	-8.951887e-02	6.258362e-02	2.785988e-02	1.532996e-01
-9	6464	-9	0	A	T	0.017	-5.630627e-02	9.475472e-02	2.880624e-02	5.526557e-01
-9	6466	-9	0	A	T	0.019	-5.916637e-02	8.659552e-02	2.696099e-02	4.948006e-01
-9	6467	-9	0	A	T	0.019	-5.916637e-02	8.659552e-02	2.696099e-02	4.948006e-01
-9	80	-9	0	A	T	0.499	4.629305e-02	2.611709e-01	2.474299e-02	8.593902e-01
-9	81	-9	0	A	T	0.301	5.440568e-02	2.866646e-02	5.618945e-03	5.835073e-02
-9	86	-9	0	A	T	0.298	4.420112e-02	2.820155e-02	5.114344e-03	1.177406e-01
-9	87	-9	0	A	T	0.315	4.428526e-02	3.464038e-02	1.364240e-02	2.017572e-01
-9	15660	-9	0	A	T	0.017	-5.614109e-02	7.241995e-02	2.116673e-02	4.386193e-01
-9	15665	-9	0	A	T	0.011	-5.234277e-02	8.642520e-02	2.224395e-02	5.450575e-01
-9	15664	-9	0	A	T	0.018	-5.682070e-02	7.026922e-02	2.084137e-02	4.191642e-01
-9	4388	-9	0	A	T	0.014	-5.677047e-02	7.882211e-02	2.277136e-02	4.717540e-01
-9	6369	-9	0	A	T	0.017	-5.630627e-02	9.475472e-02	2.880624e-02	5.526557e-01
-9	6368	-9	0	A	T	0.019	-5.916637e-02	8.659552e-02	2.696099e-02	4.948006e-01
-9	6363	-9	0	A	T	0.040	-6.739454e-02	4.826188e-02	1.165423e-02	1.632722e-01
-9	6362	-9	0	A	T	0.020	-6.273812e-02	7.831999e-02	2.462429e-02	4.235263e-01
-9	6361	-9	0	A	T	0.021	-1.637138e-02	6.797663e-02	2.901842e-02	8.097901e-01
-9	6360	-9	0	A	T	0.017	-5.630627e-02	9.475472e-02	2.880624e-02	5.526557e-01
-9	6365	-9	0	A	T	0.021	-6.122689e-02	7.534858e-02	2.450646e-02	4.168875e-01
-9	1618	-9	0	A	T	0.341	2.027910e-02	4.360279e-02	3.160712e-02	6.420940e-01
-9	1619	-9	0	A	T	0.475	7.034851e-02	5.492377e-02	2.094393e-02	2.009099e-01
-9	5195	-9	0	A	T	0.017	-5.630627e-02	9.475472e-02	2.880624e-02	5.526557e-01
-9	5194	-9	0	A	T	0.017	-5.630627e-02	9.475472e-02	2.880624e-02	5.526557e-01
-9	1614	-9	0	A	T	0.389	-1.572294e-03	4.375967e-02	3.513850e-02	9.713539e-01
-9	1615	-9	0	A	T	0.322	3.706813e-02	3.778428e-02	1.909002e-02	3.270970e-01
-9	1612	-9	0	A	T	0.301	5.440568e-02	2.866646e-02	5.618945e-03	5.835073e-02
-9	5190	-9	0	A	T	0.020	-5.923978e-02	8.214067e-02	2.558188e-02	4.711615e-01
-9	1611	-9	0	A	T	0.237	6.078839e-02	2.405128e-02	1.000000e-05	1.183082e-02
-9	5472	-9	0	A	T	0.017	-5.630627e-02	9.475472e-02	2.880624e-02	5.526557e-01
-9	7531	-9	0	A	T	0.012	-7.091397e-02	7.829322e-02	2.401736e-02	3.655537e-01
-9	7532	-9	0	A	T	0.012	-7.091397e-02	7.829322e-02	2.401736e-02	3.655537e-01
-9	6511	-9	0	A	T	0.017	-5.630627e-02	9.475472e-02	2.880624e-02	5.526557e-01
-9	429	-9	0	A	T	0.322	3.706813e-02	3.778428e-02	1.909002e-02	3.270970e-01
-9	421	-9	0	A	T	0.038	-1.699663e-02	4.616722e-02	2.475100e-02	7.129318e-01
-9	423	-9	0	A	T	0.319	8.954594e-04	2.909877e-02	2.730390e-02	9.754641e-01
-9	422	-9	0	A	T	0.041	-2.094641e-02	4.444972e-02	2.450481e-02	6.376989e-01
-9	425	-9	0	A	T	0.353	5.692352e-02	2.787385e-02	3.151773e-03	4.171576e-02
-9	424	-9	0	A	T	0.332	-5.516726e-02	2.901650e-02	3.973328e-02	5.790947e-02
-9	3259	-9	0	A	T	0.012	-7.750478e-02	8.686505e-02	2.630593e-02	3.727393e-01
-9	3250	-9	0	A	T	0.012	-7.750478e-02	8.686505e-02	2.630593e-02	3.727393e-01
-9	3255	-9	0	A	T	0.012	-7.750478e-02	8.686505e-02	2.630593e-02	3.727393e-01
-9	2083	-9	0	A	T	0.050	-4.729841e-02	4.331085e-02	3.184464e-02	2.753874e-01
-9	89	-9	0	A	T	0.322	3.667217e-02	3.387184e-02	1.317407e-02	2.795328e-01
-9	2085	-9	0	A	T	0.033	-1.391026e-02	5.193675e-02	2.703795e-02	7.889523e-01
-9	18672	-9	0	A	T	0.050	-4.090871e-02	4.136886e-02	1.417917e-02	3.232548e-01
-9	13386	-9	0	A	T	0.040	1.927171e-03	5.857239e-02	3.319578e-02	9.737670e-01
-9	13387	-9	0	A	T	0.040	1.927171e-03	5.857239e-02	3.319578e-02	9.737670e-01
-9	3312	-9	0	A	T	0.012	-7.750478e-02	8.686505e-02	2.630593e-02	3.727393e-01
-9	630	-9	0	A	T	0.301	5.440568e-02	2.866646e-02	5.618945e-03	5.835073e-02
-9	631	-9	0	A	T	0.478	6.121508e-02	6.424353e-02	2.061560e-02	3.411726e-01
-9	632	-9	0	A	T	0.315	4.428526e-02	3.464038e-02	1.364240e-02	2.017572e-01
-9	633	-9	0	A	T	0.313	4.640881e-02	3.393294e-02	1.267592e-02	1.721004e-01
-9	634	-9	0	A	T	0.341	2.027910e-02	4.360279e-02	3.160712e-02	6.420940e-01
-9	635	-9	0	A	T	0.482	6.048902e-02	7.156773e-02	2.260267e-02	3.984485e-01
-9	637	-9	0	A	T	0.483	5.808983e-02	7.410438e-02	2.231288e-02	4.335159e-01
-9	638	-9	0	A	T	0.483	5.808983e-02	7.410438e-02	2.231288e-02	4.335159e-01
-9	639	-9	0	A	T	0.311	4.812145e-02	3.262688e-02	1.092873e-02	1.409382e-01
-9	15385	-9	0	A	T	0.012	3.875106e-02	8.793465e-02	2.850127e-02	6.596561e-01
-9	1402	-9	0	A	T	0.498	4.706537e-02	1.874990e-01	2.490806e-02	8.019158e-01
-9	1401	-9	0	A	T	0.322	3.706813e-02	3.778428e-02	1.909002e-02	3.270970e-01
-9	679	-9	0	A	T	0.499	4.571718e-02	2.632655e-01	2.511141e-02	8.622152e-01
-9	1406	-9	0	A	T	0.315	4.428526e-02	3.464038e-02	1.364240e-02	2.017572e-01
-9	5737	-9	0	A	T	0.019	-5.916637e-02	8.659552e-02	2.696099e-02	4.948006e-01
-9	5736	-9	0	A	T	0.017	-5.630627e-02	9.475472e-02	2.880624e-02	5.526557e-01
-9	5731	-9	0	A	T	0.017	-5.630627e-02	9.475472e-02	2.880624e-02	5.526557e-01
-9	5730	-9	0	A	T	0.017	-5.630627e-02	9.475472e-02	2.880624e-02	5.526557e-01
-9	5733	-9	0	A	T	0.019	-5.916637e-02	8.659552e-02	2.696099e-02	4.948006e-01
-9	5739	-9	0	A	T	0.019	-5.916637e-02	8.659552e-02	2.696099e-02	4.948006e-01
-9	5738	-9	0	A	T	0.017	-5.630627e-02	9.475472e-02	2.880624e-02	5.526557e-01
-9	15204	-9	0	A	T	0.013	-6.024171e-02	8.331113e-02	2.479070e-02	4.699983e-01
-9	15206	-9	0	A	T	0.013	-6.024171e-02	8.331113e-02	2.479070e-02	4.699983e-01
-9	15203	-9	0	A	T	0.013	-6.024171e-02	8.331113e-02	2.479070e-02	4.699983e-01
-9	15202	-9	0	A	T	0.013	-6.024171e-02	8.331113e-02	2.479070e-02	4.699983e-01
-9	13202	-9	0	A	T	0.030	1.142633e-01	5.150610e-02	1.373091e-02	2.702303e-02
-9	13201	-9	0	A	T	0.030	1.142633e-01	5.150610e-02	1.373091e-02	2.702303e-02
-9	13209	-9	0	A	T	0.019	-3.011547e-03	6.579766e-02	2.543217e-02	9.635140e-01
-9	1278	-9	0	A	T	0.336	2.534035e-02	4.201595e-02	2.883910e-02	5.467376e-01
-9	1279	-9	0	A	T	0.061	-5.667410e-02	3.856926e-02	3.266048e-02	1.424200e-01
-9	1270	-9	0	A	T	0.389	-1.572294e-03	4.375967e-02	3.513850e-02	9.713539e-01
-9	1271	-9	0	A	T	0.498	4.706537e-02	1.874990e-01	2.490806e-02	8.019158e-01
-9	1272	-9	0	A	T	0.483	5.808983e-02	7.410438e-02	2.231288e-02	4.335159e-01
-9	1273	-9	0	A	T	0.341	2.027910e-02	4.360279e-02	3.160712e-02	6.420940e-01
-9	1274	-9	0	A	T	0.341	2.027910e-02	4.360279e-02	3.160712e-02	6.420940e-01
-9	1275	-9	0	A	T	0.478	6.121508e-02	6.424353e-02	2.061560e-02	3.411726e-01
-9	1276	-9	0	A	T	0.313	4.640881e-02	3.393294e-02	1.267592e-02	1.721004e-01
-9	1277	-9	0	A	T	0.387	8.097553e-04	4.315700e-02	3.478548e-02	9.850385e-01
-9	2626	-9	0	A	T	0.049	-3.697230e-02	4.459558e-02	2.783044e-02	4.075115e-01
-9	2624	-9	0	A	T	0.025	-6.818511e-02	5.554344e-02	1.874317e-02	2.202390e-01
-9	9583	-9	0	A	T	0.014	1.151609e-01	8.036350e-02	3.156235e-02	1.525520e-01
-9	9586	-9	0	A	T	0.027	3.159296e-02	6.865966e-02	3.254407e-02	6.456390e-01
-9	9587	-9	0	A	T	0.024	4.205173e-02	6.928717e-02	3.184257e-02	5.442105e-01
-9	9585	-9	0	A	T	0.027	3.159296e-02	6.865966e-02	3.254407e-02	6.456390e-01
-9	9589	-9	0	A	T	0.027	3.159296e-02	6.865966e-02	3.254407e-02	6.456390e-01
-9	91592	-9	0	A	T	0.024	1.077108e-01	5.640147e-02	1.416399e-02	5.680531e-02
-9	6675	-9	0	A	T	0.023	-5.808160e-02	6.629959e-02	2.010155e-02	3.814716e-01
-9	6674	-9	0	A	T	0.020	-5.516254e-02	7.151410e-02	2.140100e-02	4.409032e-01
-9	6677	-9	0	A	T	0.043	-7.015776e-02	4.758669e-02	1.136915e-02	1.410961e-01
-9	6676	-9	0	A	T	0.043	-7.015776e-02	4.758669e-02	1.136915e-02	1.410961e-01
-9	6671	-9	0	A	T	0.043	-7.015776e-02	4.758669e-02	1.136915e-02	1.410961e-01
-9	6670	-9	0	A	T	0.043	-7.015776e-02	4.758669e-02	1.136915e-02	1.410961e-01
-9	6672	-9	0	A	T	0.019	-5.410941e-02	7.359322e-02	2.188186e-02	4.625703e-01
-9	4686	-9	0	A	T	0.011	-7.155721e-02	8.382697e-02	2.207104e-02	3.937642e-01
-9	4683	-9	0	A	T	0.023	-8.130110e-02	6.046912e-02	2.403171e-02	1.794621e-01
-9	4681	-9	0	A	T	0.014	-7.377318e-02	7.429418e-02	2.197873e-02	3.212497e-01
-9	4689	-9	0	A	T	0.030	-8.710751e-02	5.479378e-02	2.692810e-02	1.125972e-01
-9	8220	-9	0	A	T	0.015	9.260355e-02	8.620947e-02	2.676523e-02	2.833225e-01
-9	8222	-9	0	A	T	0.020	4.988172e-02	7.532100e-02	2.706988e-02	5.081467e-01
-9	8224	-9	0	A	T	0.015	9.260355e-02	8.620947e-02	2.676523e-02	2.833225e-01
-9	8227	-9	0	A	T	0.014	-3.427068e-03	8.319111e-02	2.924006e-02	9.671586e-01
-9	8228	-9	0	A	T	0.015	9.260355e-02	8.620947e-02	2.676523e-02	2.833225e-01
-9	8229	-9	0	A	T	0.015	9.260355e-02	8.620947e-02	2.676523e-02	2.833225e-01
-9	15504	-9	0	A	T	0.017	-5.614109e-02	7.241995e-02	2.116673e-02	4.386193e-01
-9	11508	-9	0	A	T	0.017	1.772199e-02	6.946583e-02	2.713544e-02	7.987484e-01
-9	42701	-9	0	A	T	0.040	-6.182892e-02	4.573808e-02	3.608371e-02	1.771171e-01
-9	2122	-9	0	A	T	0.260	4.550404e-02	2.582946e-02	4.656403e-03	7.879714e-02
-9	15723	-9	0	A	T	0.011	-5.235970e-02	8.642101e-02	2.224932e-02	5.449081e-01
-9	15726	-9	0	A	T	0.017	-5.614109e-02	7.241995e-02	2.116673e-02	4.386193e-01
-9	15728	-9	0	A	T	0.017	-5.614109e-02	7.241995e-02	2.116673e-02	4.386193e-01
-9	6583	-9	0	A	T	0.043	-7.015776e-02	4.758669e-02	1.136915e-02	1.410961e-01
-9	6582	-9	0	A	T	0.043	-7.015776e-02	4.758669e-02	1.136915e-02	1.410961e-01
-9	6581	-9	0	A	T	0.043	-7.015776e-02	4.758669e-02	1.136915e-02	1.410961e-01
-9	6580	-9	0	A	T	0.037	-6.855441e-02	5.051042e-02	1.725371e-02	1.753875e-01
-9	6587	-9	0	A	T	0.015	-5.039439e-02	7.882814e-02	2.213201e-02	5.229567e-01
-9	6585	-9	0	A	T	0.034	-6.448846e-02	5.231562e-02	1.332065e-02	2.183384e-01
-9	6584	-9	0	A	T	0.015	-5.039439e-02	7.882814e-02	2.213201e-02	5.229567e-01
-9	6589	-9	0	A	T	0.023	-5.808160e-02	6.629959e-02	2.010155e-02	3.814716e-01
-9	6588	-9	0	A	T	0.019	-5.410941e-02	7.359322e-02	2.188186e-02	4.625703e-01
-9	3942	-9	0	A	T	0.038	-2.002249e-02	5.170926e-02	2.191898e-02	6.987817e-01
-9	5327	-9	0	A	T	0.015	-5.344421e-02	9.516597e-02	2.802355e-02	5.746753e-01
-9	5324	-9	0	A	T	0.017	-5.630627e-02	9.475472e-02	2.880624e-02	5.526557e-01
-9	5322	-9	0	A	T	0.017	-5.630627e-02	9.475472e-02	2.880624e-02	5.526557e-01
-9	5321	-9	0	A	T	0.017	-5.630627e-02	9.475472e-02	2.880624e-02	5.526557e-01
-9	5328	-9	0	A	T	0.017	-5.630627e-02	9.475472e-02	2.880624e-02	5.526557e-01
-9	2153	-9	0	A	T	0.018	-8.572792e-02	6.852801e-02	2.617115e-02	2.115878e-01
-9	12547	-9	0	A	T	0.029	3.367367e-02	5.372477e-02	2.131493e-02	5.311206e-01
-9	12544	-9	0	A	T	0.029	3.367367e-02	5.372477e-02	2.131493e-02	5.311206e-01
-9	12543	-9	0	A	T	0.029	3.367367e-02	5.372477e-02	2.131493e-02	5.311206e-01
-9	12541	-9	0	A	T	0.034	1.269290e-01	4.810127e-02	6.495442e-03	8.608920e-03
-9	12540	-9	0	A	T	0.029	3.367367e-02	5.372477e-02	2.131493e-02	5.311206e-01
-9	12549	-9	0	A	T	0.011	2.257996e-01	8.178804e-02	1.517241e-02	6.001840e-03
-9	12548	-9	0	A	T	0.029	3.367367e-02	5.372477e-02	2.131493e-02	5.311206e-01
-9	13634	-9	0	A	T	0.040	1.927171e-03	5.857239e-02	3.319578e-02	9.737670e-01
-9	13632	-9	0	A	T	0.022	6.268956e-02	7.237411e-02	3.424211e-02	3.868488e-01
-9	13633	-9	0	A	T	0.040	1.927171e-03	5.857239e-02	3.319578e-02	9.737670e-01
-9	13631	-9	0	A	T	0.040	1.927171e-03	5.857239e-02	3.319578e-02	9.737670e-01
-9	13638	-9	0	A	T	0.023	5.591370e-02	7.099138e-02	3.388831e-02	4.313380e-01
-9	2491	-9	0	A	T	0.049	-3.697230e-02	4.459558e-02	2.783044e-02	4.075115e-01
-9	2497	-9	0	A	T	0.038	3.822962e-02	4.653594e-02	1.843420e-02	4.117923e-01
-9	641	-9	0	A	T	0.312	2.390662e-02	3.846445e-02	2.188903e-02	5.345689e-01
-9	13533	-9	0	A	T	0.040	1.927171e-03	5.857239e-02	3.319578e-02	9.737670e-01
-9	13535	-9	0	A	T	0.040	1.927171e-03	5.857239e-02	3.319578e-02	9.737670e-01
-9	13537	-9	0	A	T	0.031	-2.817815e-02	5.860221e-02	2.810850e-02	6.308656e-01
-9	13539	-9	0	A	T	0.027	-1.979556e-02	6.317727e-02	2.867825e-02	7.541725e-01
-9	13538	-9	0	A	T	0.025	-1.745637e-02	6.400815e-02	2.855860e-02	7.851928e-01
-9	646	-9	0	A	T	0.496	-1.822851e-01	1.289687e-01	2.577697e-02	1.582278e-01
-9	7211	-9	0	A	T	0.085	8.568059e-02	3.202316e-02	1.389602e-03	7.732010e-03
-9	6216	-9	0	A	T	0.017	-5.630627e-02	9.475472e-02	2.880624e-02	5.526557e-01
-9	6215	-9	0	A	T	0.017	-5.630627e-02	9.475472e-02	2.880624e-02	5.526557e-01
-9	6213	-9	0	A	T	0.017	-5.630627e-02	9.475472e-02	2.880624e-02	5.526557e-01
-9	6212	-9	0	A	T	0.019	-5.916637e-02	8.659552e-02	2.696099e-02	4.948006e-01
-9	6210	-9	0	A	T	0.017	-5.630627e-02	9.475472e-02	2.880624e-02	5.526557e-01
-9	6219	-9	0	A	T	0.017	-5.630627e-02	9.475472e-02	2.880624e-02	5.526557e-01
-9	6218	-9	0	A	T	0.017	-5.630627e-02	9.475472e-02	2.880624e-02	5.526557e-01
-9	1768	-9	0	A	T	0.480	6.335211e-02	6.656257e-02	2.193565e-02	3.417257e-01
-9	1762	-9	0	A	T	0.295	3.148610e-02	3.077036e-02	1.850945e-02	3.067343e-01
-9	1763	-9	0	A	T	0.239	2.516611e-02	2.752752e-02	1.749884e-02	3.610926e-01
-9	1766	-9	0	A	T	0.454	1.439448e-02	4.442564e-02	2.472863e-02	7.460788e-01
-9	1767	-9	0	A	T	0.480	6.335211e-02	6.656257e-02	2.193565e-02	3.417257e-01
-9	11117	-9	0	A	T	0.018	-6.028991e-02	6.961820e-02	2.154051e-02	3.869473e-01
-9	2518	-9	0	A	T	0.059	-2.072298e-02	4.088462e-02	2.647423e-02	6.124979e-01
-9	15224	-9	0	A	T	0.013	-6.024171e-02	8.331113e-02	2.479070e-02	4.699983e-01
-9	3088	-9	0	A	T	0.012	-6.260422e-02	7.924851e-02	2.284143e-02	4.299593e-01
-9	15855	-9	0	A	T	0.012	-4.695486e-02	8.703799e-02	2.291249e-02	5.898257e-01
-9	15852	-9	0	A	T	0.018	-5.226616e-02	7.353384e-02	2.098486e-02	4.775907e-01
-9	15853	-9	0	A	T	0.018	-5.226616e-02	7.353384e-02	2.098486e-02	4.775907e-01
-9	8117	-9	0	A	T	0.015	9.260355e-02	8.620947e-02	2.676523e-02	2.833225e-01
-9	238	-9	0	A	T	0.315	4.428526e-02	3.464038e-02	1.364240e-02	2.017572e-01
-9	239	-9	0	A	T	0.499	4.629305e-02	2.611709e-01	2.474299e-02	8.593902e-01
-9	237	-9	0	A	T	0.342	1.890597e-02	4.356440e-02	3.190652e-02	6.645127e-01
-9	230	-9	0	A	T	0.342	1.890597e-02	4.356440e-02	3.190652e-02	6.645127e-01
-9	231	-9	0	A	T	0.315	4.428526e-02	3.464038e-02	1.364240e-02	2.017572e-01
-9	232	-9	0	A	T	0.342	1.890597e-02	4.356440e-02	3.190652e-02	6.645127e-01
-9	233	-9	0	A	T	0.450	1.916961e-02	5.031367e-02	2.993508e-02	7.033816e-01
-9	9719	-9	0	A	T	0.027	3.159296e-02	6.865966e-02	3.254407e-02	6.456390e-01
-9	9718	-9	0	A	T	0.027	3.159296e-02	6.865966e-02	3.254407e-02	6.456390e-01
-9	9713	-9	0	A	T	0.012	3.225051e-02	8.492333e-02	2.672539e-02	7.043025e-01
-9	9711	-9	0	A	T	0.027	3.159296e-02	6.865966e-02	3.254407e-02	6.456390e-01
-9	9717	-9	0	A	T	0.027	3.159296e-02	6.865966e-02	3.254407e-02	6.456390e-01
-9	9715	-9	0	A	T	0.027	3.159296e-02	6.865966e-02	3.254407e-02	6.456390e-01
-9	9714	-9	0	A	T	0.013	1.288543e-01	8.263017e-02	3.167438e-02	1.196025e-01
-9	3002	-9	0	A	T	0.021	-8.036750e-02	6.083844e-02	2.532983e-02	1.871732e-01
-9	6087	-9	0	A	T	0.017	-5.630627e-02	9.475472e-02	2.880624e-02	5.526557e-01
-9	6084	-9	0	A	T	0.017	-5.630627e-02	9.475472e-02	2.880624e-02	5.526557e-01
-9	6080	-9	0	A	T	0.019	-5.916637e-02	8.659552e-02	2.696099e-02	4.948006e-01
-9	6081	-9	0	A	T	0.019	-5.916637e-02	8.659552e-02	2.696099e-02	4.948006e-01
-9	8078	-9	0	A	T	0.015	9.260355e-02	8.620947e-02	2.676523e-02	2.833225e-01
-9	8070	-9	0	A	T	0.015	9.260355e-02	8.620947e-02	2.676523e-02	2.833225e-01
-9	8073	-9	0	A	T	0.018	-1.744235e-03	6.718973e-02	2.514325e-02	9.793009e-01
-9	8072	-9	0	A	T	0.015	9.260355e-02	8.620947e-02	2.676523e-02	2.833225e-01
-9	8075	-9	0	A	T	0.018	-1.744235e-03	6.718973e-02	2.514325e-02	9.793009e-01
-9	8074	-9	0	A	T	0.019	-5.465148e-03	6.541165e-02	2.522447e-02	9.334513e-01
-9	8076	-9	0	A	T	0.018	-2.655466e-03	6.740978e-02	2.527735e-02	9.685946e-01
-9	695	-9	0	A	T	0.498	6.664176e-02	1.848127e-01	2.524741e-02	7.185745e-01
-9	13617	-9	0	A	T	0.040	1.927171e-03	5.857239e-02	3.319578e-02	9.737670e-01
-9	13610	-9	0	A	T	0.039	4.978464e-03	5.867256e-02	3.304348e-02	9.324171e-01
-9	5821	-9	0	A	T	0.019	-5.916637e-02	8.659552e-02	2.696099e-02	4.948006e-01
-9	5825	-9	0	A	T	0.019	-5.916637e-02	8.659552e-02	2.696099e-02	4.948006e-01
-9	5827	-9	0	A	T	0.019	-5.916637e-02	8.659552e-02	2.696099e-02	4.948006e-01
-9	5826	-9	0	A	T	0.019	-5.916637e-02	8.659552e-02	2.696099e-02	4.948006e-01
-9	5829	-9	0	A	T	0.017	-5.630627e-02	9.475472e-02	2.880624e-02	5.526557e-01
-9	5828	-9	0	A	T	0.017	-5.630627e-02	9.475472e-02	2.880624e-02	5.526557e-01
-9	5844	-9	0	A	T	0.017	-5.630627e-02	9.475472e-02	2.880624e-02	5.526557e-01
-9	5843	-9	0	A	T	0.019	-5.916637e-02	8.659552e-02	2.696099e-02	4.948006e-01
-9	6	-9	0	A	T	0.485	5.754793e-02	7.641087e-02	2.259720e-02	4.517608e-01
-9	1308	-9	0	A	T	0.499	4.571718e-02	2.632655e-01	2.511141e-02	8.622152e-01
-9	5960	-9	0	A	T	0.019	-5.916637e-02	8.659552e-02	2.696099e-02	4.948006e-01
-9	876	-9	0	A	T	0.319	4.062045e-02	3.478806e-02	1.466393e-02	2.435643e-01
-9	877	-9	0	A	T	0.336	2.622320e-02	4.170734e-02	2.893350e-02	5.298363e-01
-9	874	-9	0	A	T	0.315	4.428526e-02	3.464038e-02	1.364240e-02	2.017572e-01
-9	875	-9	0	A	T	0.317	4.180063e-02	3.449203e-02	1.405224e-02	2.261896e-01
-9	872	-9	0	A	T	0.472	6.719755e-02	5.784759e-02	2.203427e-02	2.460011e-01
-9	870	-9	0	A	T	0.340	2.153872e-02	4.323679e-02	3.097177e-02	6.186165e-01
-9	4593	-9	0	A	T	0.011	-7.155721e-02	8.382697e-02	2.207104e-02	3.937642e-01
-9	4597	-9	0	A	T	0.011	-7.155721e-02	8.382697e-02	2.207104e-02	3.937642e-01
-9	4598	-9	0	A	T	0.011	-7.155721e-02	8.382697e-02	2.207104e-02	3.937642e-01
-9	4599	-9	0	A	T	0.011	-7.155721e-02	8.382697e-02	2.207104e-02	3.937642e-01
-9	5965	-9	0	A	T	0.019	-5.916637e-02	8.659552e-02	2.696099e-02	4.948006e-01
-9	6907	-9	0	A	T	0.023	-5.808160e-02	6.629959e-02	2.010155e-02	3.814716e-01
-9	6906	-9	0	A	T	0.019	-5.410941e-02	7.359322e-02	2.188186e-02	4.625703e-01
-9	6904	-9	0	A	T	0.023	-5.808160e-02	6.629959e-02	2.010155e-02	3.814716e-01
-9	15430	-9	0	A	T	0.014	2.169203e-02	8.324898e-02	2.915171e-02	7.945448e-01
-9	6900	-9	0	A	T	0.023	-5.808160e-02	6.629959e-02	2.010155e-02	3.814716e-01
-9	8135	-9	0	A	T	0.028	4.277646e-03	5.690756e-02	2.615922e-02	9.401142e-01
-9	8132	-9	0	A	T	0.020	4.988172e-02	7.532100e-02	2.706988e-02	5.081467e-01
-9	5784	-9	0	A	T	0.017	-5.630627e-02	9.475472e-02	2.880624e-02	5.526557e-01
-9	5785	-9	0	A	T	0.017	-5.630627e-02	9.475472e-02	2.880624e-02	5.526557e-01
-9	5786	-9	0	A	T	0.011	-4.435891e-02	9.755434e-02	2.502688e-02	6.495373e-01
-9	5787	-9	0	A	T	0.015	-5.334621e-02	9.474563e-02	2.783066e-02	5.736835e-01
-9	5780	-9	0	A	T	0.017	-5.630627e-02	9.475472e-02	2.880624e-02	5.526557e-01
-9	5781	-9	0	A	T	0.012	-4.972990e-02	9.174840e-02	2.503930e-02	5.880698e-01
-9	5782	-9	0	A	T	0.012	-4.972990e-02	9.174840e-02	2.503930e-02	5.880698e-01
-9	5783	-9	0	A	T	0.021	6.395247e-02	8.844406e-02	5.030631e-02	4.700040e-01
-9	5788	-9	0	A	T	0.015	-5.334621e-02	9.474563e-02	2.783066e-02	5.736835e-01
-9	5789	-9	0	A	T	0.019	-5.916637e-02	8.659552e-02	2.696099e-02	4.948006e-01
-9	2825	-9	0	A	T	0.163	5.345170e-02	2.617011e-02	4.471161e-03	4.168708e-02
-9	2827	-9	0	A	T	0.015	-6.954472e-02	6.982604e-02	2.335073e-02	3.197994e-01
-9	1409	-9	0	A	T	0.499	4.571718e-02	2.632655e-01	2.511141e-02	8.622152e-01
-9	1408	-9	0	A	T	0.237	6.078839e-02	2.405128e-02	1.000000e-05	1.183082e-02
-9	1404	-9	0	A	T	0.499	4.571718e-02	2.632655e-01	2.511141e-02	8.622152e-01
-9	692	-9	0	A	T	0.341	2.027910e-02	4.360279e-02	3.160712e-02	6.420940e-01
-9	693	-9	0	A	T	0.237	6.078839e-02	2.405128e-02	1.000000e-05	1.183082e-02
-9	690	-9	0	A	T	0.483	5.808983e-02	7.410438e-02	2.231288e-02	4.335159e-01
-9	691	-9	0	A	T	0.313	4.640881e-02	3.393294e-02	1.267592e-02	1.721004e-01
-9	696	-9	0	A	T	0.341	2.027910e-02	4.360279e-02	3.160712e-02	6.420940e-01
-9	694	-9	0	A	T	0.481	5.952119e-02	6.970238e-02	2.170661e-02	3.935962e-01
-9	1541	-9	0	A	T	0.321	3.851292e-02	3.718251e-02	1.850241e-02	3.008608e-01
-9	710	-9	0	A	T	0.499	4.571718e-02	2.632655e-01	2.511141e-02	8.622152e-01
-9	1548	-9	0	A	T	0.483	5.808983e-02	7.410438e-02	2.231288e-02	4.335159e-01
-9	1549	-9	0	A	T	0.313	4.640881e-02	3.393294e-02	1.267592e-02	1.721004e-01
-9	3415	-9	0	A	T	0.012	-7.750478e-02	8.686505e-02	2.630593e-02	3.727393e-01
-9	3413	-9	0	A	T	0.012	-7.750478e-02	8.686505e-02	2.630593e-02	3.727393e-01
-9	2018	-9	0	A	T	0.030	-4.032409e-03	5.472351e-02	2.710384e-02	9.412922e-01
-9	13368	-9	0	A	T	0.018	1.782887e-01	6.539330e-02	1.556052e-02	6.652821e-03
-9	13369	-9	0	A	T	0.019	1.632679e-01	6.362509e-02	1.567004e-02	1.060779e-02
-9	13360	-9	0	A	T	0.018	1.782887e-01	6.539330e-02	1.556052e-02	6.652821e-03
-9	13362	-9	0	A	T	0.019	1.632679e-01	6.362509e-02	1.567004e-02	1.060779e-02
-9	13363	-9	0	A	T	0.018	1.782887e-01	6.539330e-02	1.556052e-02	6.652821e-03
-9	13366	-9	0	A	T	0.018	1.782887e-01	6.539330e-02	1.556052e-02	6.652821e-03
-9	13367	-9	0	A	T	0.028	1.297125e-01	5.323278e-02	1.320617e-02	1.520855e-02
-9	5430	-9	0	A	T	0.020	-5.923978e-02	8.214067e-02	2.558188e-02	4.711615e-01
-9	5431	-9	0	A	T	0.017	-5.630627e-02	9.475472e-02	2.880624e-02	5.526557e-01
-9	5436	-9	0	A	T	0.017	-5.630627e-02	9.475472e-02	2.880624e-02	5.526557e-01
-9	5437	-9	0	A	T	0.015	-5.280264e-02	9.461375e-02	2.767735e-02	5.770630e-01
-9	356	-9	0	A	T	0.499	4.629305e-02	2.611709e-01	2.474299e-02	8.593902e-01
-9	355	-9	0	A	T	0.482	5.900079e-02	7.156329e-02	2.197833e-02	4.101172e-01
-9	354	-9	0	A	T	0.322	3.706813e-02	3.778428e-02	1.909002e-02	3.270970e-01
-9	353	-9	0	A	T	0.482	5.900079e-02	7.156329e-02	2.197833e-02	4.101172e-01
-9	350	-9	0	A	T	0.313	4.640881e-02	3.393294e-02	1.267592e-02	1.721004e-01
-9	359	-9	0	A	T	0.303	3.845481e-02	3.166439e-02	1.066748e-02	2.252129e-01
-9	358	-9	0	A	T	0.277	4.744235e-02	2.422274e-02	1.000000e-05	5.077836e-02
-9	9467	-9	0	A	T	0.031	-6.298037e-02	5.233248e-02	1.622959e-02	2.294287e-01
-9	9461	-9	0	A	T	0.027	3.159296e-02	6.865966e-02	3.254407e-02	6.456390e-01
-9	9463	-9	0	A	T	0.027	3.159296e-02	6.865966e-02	3.254407e-02	6.456390e-01
-9	558	-9	0	A	T	0.352	5.819790e-02	2.633809e-02	1.000000e-05	2.763240e-02
-9	555	-9	0	A	T	0.227	1.308831e-02	3.089655e-02	2.142034e-02	6.720474e-01
-9	554	-9	0	A	T	0.497	6.690219e-02	1.496807e-01	2.425551e-02	6.551147e-01
-9	556	-9	0	A	T	0.499	4.571718e-02	2.632655e-01	2.511141e-02	8.622152e-01
-9	551	-9	0	A	T	0.498	5.682824e-02	1.843070e-01	2.428139e-02	7.579704e-01
-9	550	-9	0	A	T	0.294	5.822334e-02	2.785520e-02	4.964238e-03	3.715924e-02
-9	553	-9	0	A	T	0.476	6.337954e-02	6.060843e-02	2.005223e-02	2.962510e-01
-9	552	-9	0	A	T	0.311	4.814896e-02	3.281525e-02	1.132583e-02	1.430001e-01
-9	5531	-9	0	A	T	0.017	-5.630627e-02	9.475472e-02	2.880624e-02	5.526557e-01
-9	5536	-9	0	A	T	0.017	-5.630627e-02	9.475472e-02	2.880624e-02	5.526557e-01
-9	5535	-9	0	A	T	0.019	-5.916637e-02	8.659552e-02	2.696099e-02	4.948006e-01
-9	13449	-9	0	A	T	0.040	1.927171e-03	5.857239e-02	3.319578e-02	9.737670e-01
-9	13444	-9	0	A	T	0.040	1.927171e-03	5.857239e-02	3.319578e-02	9.737670e-01
-9	13446	-9	0	A	T	0.040	1.927171e-03	5.857239e-02	3.319578e-02	9.737670e-01
-9	13441	-9	0	A	T	0.040	1.927171e-03	5.857239e-02	3.319578e-02	9.737670e-01
-9	13440	-9	0	A	T	0.023	5.591370e-02	7.099138e-02	3.388831e-02	4.313380e-01
-9	13442	-9	0	A	T	0.020	1.298689e-01	6.519410e-02	4.223839e-02	4.697115e-02
-9	7981	-9	0	A	T	0.015	9.260355e-02	8.620947e-02	2.676523e-02	2.833225e-01
-9	7983	-9	0	A	T	0.020	4.988172e-02	7.532100e-02	2.706988e-02	5.081467e-01
-9	7984	-9	0	A	T	0.020	4.988172e-02	7.532100e-02	2.706988e-02	5.081467e-01
-9	7987	-9	0	A	T	0.015	9.260355e-02	8.620947e-02	2.676523e-02	2.833225e-01
-9	7988	-9	0	A	T	0.015	9.260355e-02	8.620947e-02	2.676523e-02	2.833225e-01
-9	9983	-9	0	A	T	0.013	-3.821054e-03	7.638534e-02	2.531719e-02	9.601259e-01
-9	2421	-9	0	A	T	0.043	-1.264784e-02	4.426355e-02	2.825440e-02	7.752093e-01
-9	2422	-9	0	A	T	0.015	-8.726923e-02	7.268455e-02	2.761262e-02	2.305158e-01
-9	2424	-9	0	A	T	0.037	-8.589414e-02	4.904857e-02	2.592090e-02	8.059173e-02
-9	1815	-9	0	A	T	0.170	5.228339e-03	2.793969e-02	2.629987e-02	8.516435e-01
-9	1816	-9	0	A	T	0.015	6.400565e-02	7.033603e-02	2.201327e-02	3.633107e-01
-9	1811	-9	0	A	T	0.017	5.360549e-02	6.806185e-02	2.200912e-02	4.313455e-01
-9	1819	-9	0	A	T	0.204	6.439414e-03	2.628002e-02	2.358365e-02	8.065443e-01
-9	5288	-9	0	A	T	0.020	-5.923978e-02	8.214067e-02	2.558188e-02	4.711615e-01
-9	5285	-9	0	A	T	0.020	-5.923978e-02	8.214067e-02	2.558188e-02	4.711615e-01
-9	5284	-9	0	A	T	0.020	-5.923978e-02	8.214067e-02	2.558188e-02	4.711615e-01
-9	5286	-9	0	A	T	0.020	-5.923978e-02	8.214067e-02	2.558188e-02	4.711615e-01
-9	7046	-9	0	A	T	0.023	-5.808160e-02	6.629959e-02	2.010155e-02	3.814716e-01
-9	7040	-9	0	A	T	0.043	-7.015776e-02	4.758669e-02	1.136915e-02	1.410961e-01
-9	7043	-9	0	A	T	0.023	-5.808160e-02	6.629959e-02	2.010155e-02	3.814716e-01
-9	7042	-9	0	A	T	0.043	-7.015776e-02	4.758669e-02	1.136915e-02	1.410961e-01
-9	12692	-9	0	A	T	0.011	-4.996816e-02	8.420426e-02	2.086172e-02	5.532009e-01
-9	89933	-9	0	A	T	0.012	6.276025e-03	7.867572e-02	2.419457e-02	9.364550e-01
-9	1954	-9	0	A	T	0.019	-2.968564e-02	6.505140e-02	2.768657e-02	6.483647e-01
-9	1651	-9	0	A	T	0.498	-4.477110e-01	1.827596e-01	2.970013e-02	1.467658e-02
-9	8475	-9	0	A	T	0.011	-4.440387e-02	9.732768e-02	2.494225e-02	6.484442e-01
-9	13511	-9	0	A	T	0.023	5.591370e-02	7.099138e-02	3.388831e-02	4.313380e-01
-9	15638	-9	0	A	T	0.017	-5.614109e-02	7.241995e-02	2.116673e-02	4.386193e-01
-9	15635	-9	0	A	T	0.017	-5.614109e-02	7.241995e-02	2.116673e-02	4.386193e-01
-9	15637	-9	0	A	T	0.017	-5.614109e-02	7.241995e-02	2.116673e-02	4.386193e-01
-9	9001	-9	0	A	T	0.017	-5.369435e-02	8.683499e-02	2.536163e-02	5.366580e-01
-9	4370	-9	0	A	T	0.083	1.594008e-03	3.893019e-02	2.924345e-02	9.673577e-01
-9	6186	-9	0	A	T	0.018	-5.821377e-02	8.809937e-02	2.721602e-02	5.090954e-01
-9	6398	-9	0	A	T	0.017	-5.630627e-02	9.475472e-02	2.880624e-02	5.526557e-01
-9	6399	-9	0	A	T	0.017	-5.630627e-02	9.475472e-02	2.880624e-02	5.526557e-01
-9	6391	-9	0	A	T	0.017	-5.630627e-02	9.475472e-02	2.880624e-02	5.526557e-01
-9	6396	-9	0	A	T	0.017	-5.630627e-02	9.475472e-02	2.880624e-02	5.526557e-01
-9	6397	-9	0	A	T	0.017	-5.630627e-02	9.475472e-02	2.880624e-02	5.526557e-01
-9	72	-9	0	A	T	0.321	3.825709e-03	4.539595e-02	3.669331e-02	9.328759e-01
-9	5125	-9	0	A	T	0.044	-3.527104e-02	4.633047e-02	1.949618e-02	4.468812e-01
-9	5126	-9	0	A	T	0.020	-6.271132e-02	7.557433e-02	2.379187e-02	4.070937e-01
-9	5122	-9	0	A	T	0.019	-5.786530e-02	8.519101e-02	2.624487e-02	4.973339e-01
-9	6950	-9	0	A	T	0.023	-5.808160e-02	6.629959e-02	2.010155e-02	3.814716e-01
-9	6952	-9	0	A	T	0.023	-5.808160e-02	6.629959e-02	2.010155e-02	3.814716e-01
-9	6957	-9	0	A	T	0.042	1.342287e-02	4.582417e-02	2.497667e-02	7.697174e-01
-9	5918	-9	0	A	T	0.019	-5.916637e-02	8.659552e-02	2.696099e-02	4.948006e-01
-9	5917	-9	0	A	T	0.017	-5.630627e-02	9.475472e-02	2.880624e-02	5.526557e-01
-9	5910	-9	0	A	T	0.017	-5.630627e-02	9.475472e-02	2.880624e-02	5.526557e-01
-9	5913	-9	0	A	T	0.019	-5.916637e-02	8.659552e-02	2.696099e-02	4.948006e-01
-9	10792	-9	0	A	T	0.012	3.499656e-02	8.391305e-02	2.696977e-02	6.768353e-01
-9	1704	-9	0	A	T	0.261	7.351860e-02	2.395791e-02	1.000000e-05	2.280122e-03
-9	1706	-9	0	A	T	0.073	7.367924e-02	3.415459e-02	1.943428e-02	3.151662e-02
-9	1707	-9	0	A	T	0.244	-2.820856e-03	3.111373e-02	3.089868e-02	9.278009e-01
-9	52887	-9	0	A	T	0.013	-8.157147e-03	9.175307e-02	3.225417e-02	9.291983e-01
-9	3287	-9	0	A	T	0.012	-7.750478e-02	8.686505e-02	2.630593e-02	3.727393e-01
-9	3286	-9	0	A	T	0.012	-7.750478e-02	8.686505e-02	2.630593e-02	3.727393e-01
-9	6869	-9	0	A	T	0.022	-5.692085e-02	6.711078e-02	2.001394e-02	3.967983e-01
-9	6864	-9	0	A	T	0.023	-5.808160e-02	6.629959e-02	2.010155e-02	3.814716e-01
-9	6865	-9	0	A	T	0.043	-7.015776e-02	4.758669e-02	1.136915e-02	1.410961e-01
-9	6867	-9	0	A	T	0.023	-5.808160e-02	6.629959e-02	2.010155e-02	3.814716e-01
-9	6863	-9	0	A	T	0.043	-7.015776e-02	4.758669e-02	1.136915e-02	1.410961e-01
-9	889	-9	0	A	T	0.313	4.640881e-02	3.393294e-02	1.267592e-02	1.721004e-01
-9	6059	-9	0	A	T	0.017	-5.630627e-02	9.475472e-02	2.880624e-02	5.526557e-01
-9	6055	-9	0	A	T	0.015	-5.253138e-02	9.142577e-02	2.649219e-02	5.658628e-01
-9	6051	-9	0	A	T	0.017	-5.630627e-02	9.475472e-02	2.880624e-02	5.526557e-01
-9	16128	-9	0	A	T	0.012	-4.720250e-02	8.562945e-02	2.228048e-02	5.817417e-01
-9	8194	-9	0	A	T	0.020	4.988172e-02	7.532100e-02	2.706988e-02	5.081467e-01
-9	8199	-9	0	A	T	0.015	9.260355e-02	8.620947e-02	2.676523e-02	2.833225e-01
-9	2358	-9	0	A	T	0.017	-8.879785e-02	7.040642e-02	2.849640e-02	2.078837e-01
-9	2350	-9	0	A	T	0.032	7.209704e-02	4.980512e-02	2.358681e-02	1.484300e-01
-9	2351	-9	0	A	T	0.100	7.868936e-02	3.105280e-02	1.806389e-02	1.161341e-02
-9	2354	-9	0	A	T	0.014	-8.574422e-02	7.517399e-02	2.683827e-02	2.546388e-01
-9	2355	-9	0	A	T	0.020	-7.002750e-02	6.196321e-02	2.339136e-02	2.590165e-01
-9	9698	-9	0	A	T	0.027	3.159296e-02	6.865966e-02	3.254407e-02	6.456390e-01
-9	9699	-9	0	A	T	0.027	3.159296e-02	6.865966e-02	3.254407e-02	6.456390e-01
-9	9695	-9	0	A	T	0.027	3.159296e-02	6.865966e-02	3.254407e-02	6.456390e-01
-9	9692	-9	0	A	T	0.027	3.159296e-02	6.865966e-02	3.254407e-02	6.456390e-01
-9	1537	-9	0	A	T	0.301	5.440568e-02	2.866646e-02	5.618945e-03	5.835073e-02
-9	1536	-9	0	A	T	0.389	-1.572294e-03	4.375967e-02	3.513850e-02	9.713539e-01
-9	1535	-9	0	A	T	0.301	5.440568e-02	2.866646e-02	5.618945e-03	5.835073e-02
-9	2015	-9	0	A	T	0.022	-8.951887e-02	6.258362e-02	2.785988e-02	1.532996e-01
-9	15250	-9	0	A	T	0.021	-4.136731e-03	6.723212e-02	2.750491e-02	9.509652e-01
-9	15251	-9	0	A	T	0.013	-6.024171e-02	8.331113e-02	2.479070e-02	4.699983e-01
-9	15256	-9	0	A	T	0.025	-5.960063e-02	5.871154e-02	1.759591e-02	3.105830e-01
-9	15257	-9	0	A	T	0.018	-5.443604e-02	6.882265e-02	1.941151e-02	4.293834e-01
-9	4714	-9	0	A	T	0.011	-7.155721e-02	8.382697e-02	2.207104e-02	3.937642e-01
-9	4715	-9	0	A	T	0.011	-7.155721e-02	8.382697e-02	2.207104e-02	3.937642e-01
-9	4716	-9	0	A	T	0.030	-8.710751e-02	5.479378e-02	2.692810e-02	1.125972e-01
-9	4710	-9	0	A	T	0.011	-7.155721e-02	8.382697e-02	2.207104e-02	3.937642e-01
-9	4711	-9	0	A	T	0.011	-7.155721e-02	8.382697e-02	2.207104e-02	3.937642e-01
-9	4713	-9	0	A	T	0.030	-8.710751e-02	5.479378e-02	2.692810e-02	1.125972e-01
-9	4718	-9	0	A	T	0.023	-8.130110e-02	6.046912e-02	2.403171e-02	1.794621e-01
-9	9565	-9	0	A	T	0.027	3.159296e-02	6.865966e-02	3.254407e-02	6.456390e-01
-9	933	-9	0	A	T	0.478	6.121508e-02	6.424353e-02	2.061560e-02	3.411726e-01
-9	932	-9	0	A	T	0.389	-1.572294e-03	4.375967e-02	3.513850e-02	9.713539e-01
-9	931	-9	0	A	T	0.499	4.571718e-02	2.632655e-01	2.511141e-02	8.622152e-01
-9	937	-9	0	A	T	0.149	-2.677872e-02	2.935192e-02	3.372356e-02	3.620821e-01
-9	936	-9	0	A	T	0.494	-3.496505e-01	1.152319e-01	3.387749e-02	2.550410e-03
-9	935	-9	0	A	T	0.322	3.706813e-02	3.778428e-02	1.909002e-02	3.270970e-01
-9	934	-9	0	A	T	0.481	5.952119e-02	6.970238e-02	2.170661e-02	3.935962e-01
-9	1384	-9	0	A	T	0.310	4.866065e-02	3.160976e-02	9.858213e-03	1.244050e-01
-9	1386	-9	0	A	T	0.314	4.532693e-02	3.424744e-02	1.332686e-02	1.863369e-01
-9	9384	-9	0	A	T	0.014	1.563177e-02	7.996068e-02	2.734874e-02	8.450951e-01
-9	1382	-9	0	A	T	0.456	6.916139e-02	4.480058e-02	9.779163e-03	1.233491e-01
-9	1383	-9	0	A	T	0.313	4.640881e-02	3.393294e-02	1.267592e-02	1.721004e-01
-9	92099	-9	0	A	T	0.020	2.973766e-02	6.248988e-02	2.255478e-02	6.343910e-01
-9	4653	-9	0	A	T	0.011	-7.155721e-02	8.382697e-02	2.207104e-02	3.937642e-01
-9	4652	-9	0	A	T	0.014	-7.377318e-02	7.429418e-02	2.197873e-02	3.212497e-01
-9	4659	-9	0	A	T	0.023	-8.130110e-02	6.046912e-02	2.403171e-02	1.794621e-01
-9	4658	-9	0	A	T	0.030	-8.710751e-02	5.479378e-02	2.692810e-02	1.125972e-01
-9	108	-9	0	A	T	0.313	4.640881e-02	3.393294e-02	1.267592e-02	1.721004e-01
-9	109	-9	0	A	T	0.301	5.440568e-02	2.866646e-02	5.618945e-03	5.835073e-02
-9	102	-9	0	A	T	0.237	6.078839e-02	2.405128e-02	1.000000e-05	1.183082e-02
-9	100	-9	0	A	T	0.342	1.890597e-02	4.356440e-02	3.190652e-02	6.645127e-01
-9	106	-9	0	A	T	0.338	2.464036e-02	4.111461e-02	2.924855e-02	5.492684e-01
-9	107	-9	0	A	T	0.313	4.640881e-02	3.393294e-02	1.267592e-02	1.721004e-01
-9	104	-9	0	A	T	0.499	4.629305e-02	2.611709e-01	2.474299e-02	8.593902e-01
-9	105	-9	0	A	T	0.340	2.286350e-02	4.183126e-02	2.999897e-02	5.849487e-01
-9	14408	-9	0	A	T	0.011	3.254725e-02	8.239612e-02	2.467092e-02	6.930230e-01
-9	5629	-9	0	A	T	0.017	-5.630627e-02	9.475472e-02	2.880624e-02	5.526557e-01
-9	5628	-9	0	A	T	0.019	-5.916637e-02	8.659552e-02	2.696099e-02	4.948006e-01
-9	5626	-9	0	A	T	0.017	-5.630627e-02	9.475472e-02	2.880624e-02	5.526557e-01
-9	5625	-9	0	A	T	0.017	-5.630627e-02	9.475472e-02	2.880624e-02	5.526557e-01
-9	5623	-9	0	A	T	0.017	-5.630627e-02	9.475472e-02	2.880624e-02	5.526557e-01
-9	5622	-9	0	A	T	0.019	-5.916637e-02	8.659552e-02	2.696099e-02	4.948006e-01
-9	11576	-9	0	A	T	0.013	-5.315310e-02	7.950158e-02	2.146153e-02	5.041068e-01
-9	11575	-9	0	A	T	0.015	-5.436765e-02	7.341947e-02	2.102411e-02	4.593785e-01
-9	1142	-9	0	A	T	0.482	5.803944e-02	7.136503e-02	2.156180e-02	4.164902e-01
-9	1143	-9	0	A	T	0.498	4.687917e-02	1.861869e-01	2.463479e-02	8.013218e-01
-9	1141	-9	0	A	T	0.248	5.435374e-02	2.405243e-02	1.000000e-05	2.431089e-02
-9	1147	-9	0	A	T	0.389	-1.572294e-03	4.375967e-02	3.513850e-02	9.713539e-01
-9	1145	-9	0	A	T	0.385	6.870599e-03	4.133086e-02	3.376289e-02	8.680474e-01
-9	1148	-9	0	A	T	0.107	-3.794939e-02	3.347250e-02	4.003970e-02	2.575037e-01
-9	1149	-9	0	A	T	0.341	2.027910e-02	4.360279e-02	3.160712e-02	6.420940e-01
-9	380	-9	0	A	T	0.447	-7.199035e-03	3.954661e-02	2.373104e-02	8.556339e-01
-9	381	-9	0	A	T	0.315	4.428526e-02	3.464038e-02	1.364240e-02	2.017572e-01
-9	382	-9	0	A	T	0.499	4.629305e-02	2.611709e-01	2.474299e-02	8.593902e-01
-9	385	-9	0	A	T	0.237	6.078839e-02	2.405128e-02	1.000000e-05	1.183082e-02
-9	386	-9	0	A	T	0.498	4.810920e-02	1.837574e-01	2.406277e-02	7.935891e-01
-9	387	-9	0	A	T	0.313	4.640881e-02	3.393294e-02	1.267592e-02	1.721004e-01
-9	388	-9	0	A	T	0.220	5.306813e-02	2.423227e-02	1.000000e-05	2.903843e-02
-9	3759	-9	0	A	T	0.064	-1.375078e-03	3.732139e-02	2.575285e-02	9.706255e-01
-9	3758	-9	0	A	T	0.064	-1.375078e-03	3.732139e-02	2.575285e-02	9.706255e-01
-9	2197	-9	0	A	T	0.147	1.653570e-02	2.727292e-02	1.665766e-02	5.446183e-01
-9	2047	-9	0	A	T	0.033	-1.391026e-02	5.193675e-02	2.703795e-02	7.889523e-01
-9	4811	-9	0	A	T	0.060	5.832855e-02	3.792774e-02	1.229742e-02	1.247792e-01
-9	4810	-9	0	A	T	0.043	8.295626e-02	4.348634e-02	1.220547e-02	5.707412e-02
-9	2040	-9	0	A	T	0.030	-4.032409e-03	5.472351e-02	2.710384e-02	9.412922e-01
-9	2041	-9	0	A	T	0.028	3.644785e-03	5.646516e-02	2.707582e-02	9.485615e-01
-9	2049	-9	0	A	T	0.029	-4.775052e-02	5.572274e-02	2.814554e-02	3.919394e-01
-9	78632	-9	0	A	T	0.012	6.038863e-03	7.868060e-02	2.420172e-02	9.388553e-01
-9	6769	-9	0	A	T	0.019	-5.410941e-02	7.359322e-02	2.188186e-02	4.625703e-01
-9	6768	-9	0	A	T	0.019	-5.410941e-02	7.359322e-02	2.188186e-02	4.625703e-01
-9	6767	-9	0	A	T	0.019	-5.410941e-02	7.359322e-02	2.188186e-02	4.625703e-01
-9	6766	-9	0	A	T	0.019	-5.410941e-02	7.359322e-02	2.188186e-02	4.625703e-01
-9	6765	-9	0	A	T	0.043	-7.015776e-02	4.758669e-02	1.136915e-02	1.410961e-01
-9	6763	-9	0	A	T	0.019	-5.410941e-02	7.359322e-02	2.188186e-02	4.625703e-01
-9	6762	-9	0	A	T	0.030	1.613038e-02	5.285506e-02	2.644462e-02	7.603691e-01
-9	6761	-9	0	A	T	0.034	6.687499e-03	4.967946e-02	2.594623e-02	8.929781e-01
-9	6760	-9	0	A	T	0.023	-5.808160e-02	6.629959e-02	2.010155e-02	3.814716e-01
-9	12595	-9	0	A	T	0.017	-1.008959e-01	6.901089e-02	3.785945e-02	1.444314e-01
-9	13649	-9	0	A	T	0.037	1.117315e-02	6.060540e-02	3.382122e-02	8.538149e-01
-9	13648	-9	0	A	T	0.023	5.591370e-02	7.099138e-02	3.388831e-02	4.313380e-01
-9	7954	-9	0	A	T	0.019	5.842795e-02	7.574826e-02	2.640463e-02	4.409080e-01
-9	7952	-9	0	A	T	0.015	9.260355e-02	8.620947e-02	2.676523e-02	2.833225e-01
-9	7951	-9	0	A	T	0.015	9.260355e-02	8.620947e-02	2.676523e-02	2.833225e-01
-9	7958	-9	0	A	T	0.015	9.260355e-02	8.620947e-02	2.676523e-02	2.833225e-01
-9	9386	-9	0	A	T	0.027	3.159296e-02	6.865966e-02	3.254407e-02	6.456390e-01
-9	784	-9	0	A	T	0.481	-1.529118e-02	7.040583e-02	3.059651e-02	8.281616e-01
-9	785	-9	0	A	T	0.299	4.329455e-02	2.856214e-02	5.623321e-03	1.302715e-01
-9	786	-9	0	A	T	0.309	3.085528e-02	3.507507e-02	1.638709e-02	3.794954e-01
-9	787	-9	0	A	T	0.196	-4.579840e-02	3.059072e-02	4.057907e-02	1.350595e-01
-9	780	-9	0	A	T	0.248	5.435374e-02	2.405243e-02	1.000000e-05	2.431089e-02
-9	781	-9	0	A	T	0.322	3.706813e-02	3.778428e-02	1.909002e-02	3.270970e-01
-9	782	-9	0	A	T	0.312	4.735141e-02	3.355269e-02	1.233844e-02	1.588603e-01
-9	783	-9	0	A	T	0.490	6.216191e-02	9.411771e-02	2.481172e-02	5.092903e-01
-9	789	-9	0	A	T	0.337	-6.769054e-03	4.536964e-02	4.080122e-02	8.814643e-01
-9	15127	-9	0	A	T	0.015	-5.990503e-02	7.566355e-02	2.315303e-02	4.289358e-01
-9	6903	-9	0	A	T	0.023	-5.808160e-02	6.629959e-02	2.010155e-02	3.814716e-01
-9	6902	-9	0	A	T	0.023	-5.808160e-02	6.629959e-02	2.010155e-02	3.814716e-01
-9	6266	-9	0	A	T	0.017	-5.630627e-02	9.475472e-02	2.880624e-02	5.526557e-01
-9	6265	-9	0	A	T	0.019	-5.916637e-02	8.659552e-02	2.696099e-02	4.948006e-01
-9	6260	-9	0	A	T	0.019	-5.916637e-02	8.659552e-02	2.696099e-02	4.948006e-01
-9	6269	-9	0	A	T	0.018	-5.776519e-02	9.030902e-02	2.777343e-02	5.227327e-01
-9	1731	-9	0	A	T	0.017	1.944285e-01	6.700683e-02	1.371159e-02	3.894494e-03
-9	1733	-9	0	A	T	0.015	-8.766751e-03	7.028919e-02	2.497386e-02	9.007977e-01
-9	5233	-9	0	A	T	0.020	-5.923978e-02	8.214067e-02	2.558188e-02	4.711615e-01
-9	5234	-9	0	A	T	0.017	-5.630627e-02	9.475472e-02	2.880624e-02	5.526557e-01
-9	5656	-9	0	A	T	0.019	-5.916637e-02	8.659552e-02	2.696099e-02	4.948006e-01
-9	2543	-9	0	A	T	0.035	2.914792e-02	4.804797e-02	2.658342e-02	5.443944e-01
-9	2541	-9	0	A	T	0.049	-3.697230e-02	4.459558e-02	2.783044e-02	4.075115e-01
-9	2546	-9	0	A	T	0.032	-5.969429e-04	5.009115e-02	2.517688e-02	9.904970e-01
-9	2545	-9	0	A	T	0.032	-5.969429e-04	5.009115e-02	2.517688e-02	9.904970e-01
-9	2544	-9	0	A	T	0.032	-5.969429e-04	5.009115e-02	2.517688e-02	9.904970e-01
-9	902	-9	0	A	T	0.341	2.027910e-02	4.360279e-02	3.160712e-02	6.420940e-01
-9	900	-9	0	A	T	0.498	4.706537e-02	1.874990e-01	2.490806e-02	8.019158e-01
-9	901	-9	0	A	T	0.421	4.107649e-02	3.410929e-02	1.127529e-02	2.291217e-01
-9	906	-9	0	A	T	0.237	6.078839e-02	2.405128e-02	1.000000e-05	1.183082e-02
-9	907	-9	0	A	T	0.341	2.027910e-02	4.360279e-02	3.160712e-02	6.420940e-01
-9	904	-9	0	A	T	0.315	4.428526e-02	3.464038e-02	1.364240e-02	2.017572e-01
-9	905	-9	0	A	T	0.236	6.144705e-02	2.405350e-02	1.000000e-05	1.095920e-02
-9	908	-9	0	A	T	0.494	5.244291e-02	1.175855e-01	2.338629e-02	6.558132e-01
-9	24	-9	0	A	T	0.301	5.440568e-02	2.866646e-02	5.618945e-03	5.835073e-02
-9	25	-9	0	A	T	0.315	4.428526e-02	3.464038e-02	1.364240e-02	2.017572e-01
-9	26	-9	0	A	T	0.483	5.877774e-02	7.320876e-02	2.196433e-02	4.224688e-01
-9	27	-9	0	A	T	0.315	4.428526e-02	3.464038e-02	1.364240e-02	2.017572e-01
-9	20	-9	0	A	T	0.497	5.594740e-02	1.505595e-01	2.429931e-02	7.103681e-01
-9	21	-9	0	A	T	0.313	4.612735e-02	3.285038e-02	1.112466e-02	1.609596e-01
-9	23	-9	0	A	T	0.499	-9.124764e-01	2.526063e-01	1.735563e-02	3.377539e-04
-9	28	-9	0	A	T	0.237	6.078839e-02	2.405128e-02	1.000000e-05	1.183082e-02
-9	29	-9	0	A	T	0.315	4.428526e-02	3.464038e-02	1.364240e-02	2.017572e-01
-9	8233	-9	0	A	T	0.015	9.260355e-02	8.620947e-02	2.676523e-02	2.833225e-01
-9	8230	-9	0	A	T	0.015	9.260355e-02	8.620947e-02	2.676523e-02	2.833225e-01
-9	8237	-9	0	A	T	0.015	9.260355e-02	8.620947e-02	2.676523e-02	2.833225e-01
-9	8235	-9	0	A	T	0.015	9.260355e-02	8.620947e-02	2.676523e-02	2.833225e-01
-9	8234	-9	0	A	T	0.015	9.260355e-02	8.620947e-02	2.676523e-02	2.833225e-01
-9	210	-9	0	A	T	0.421	-9.636918e-03	3.456688e-02	2.376573e-02	7.805337e-01
-9	15685	-9	0	A	T	0.017	-5.614109e-02	7.241995e-02	2.116673e-02	4.386193e-01
-9	6553	-9	0	A	T	0.019	-5.916637e-02	8.659552e-02	2.696099e-02	4.948006e-01
-9	218	-9	0	A	T	0.492	-2.181265e-01	9.780517e-02	2.304445e-02	2.622566e-02
-9	219	-9	0	A	T	0.492	-2.181265e-01	9.780517e-02	2.304445e-02	2.622566e-02
-9	1616	-9	0	A	T	0.315	4.428526e-02	3.464038e-02	1.364240e-02	2.017572e-01
-9	5197	-9	0	A	T	0.017	-5.630627e-02	9.475472e-02	2.880624e-02	5.526557e-01
-9	5196	-9	0	A	T	0.017	-5.630627e-02	9.475472e-02	2.880624e-02	5.526557e-01
-9	1613	-9	0	A	T	0.341	2.027910e-02	4.360279e-02	3.160712e-02	6.420940e-01
-9	5193	-9	0	A	T	0.017	-5.630627e-02	9.475472e-02	2.880624e-02	5.526557e-01
-9	5192	-9	0	A	T	0.020	-5.923978e-02	8.214067e-02	2.558188e-02	4.711615e-01
-9	1674	-9	0	A	T	0.050	1.220034e-02	4.131580e-02	2.456456e-02	7.679048e-01
-9	1675	-9	0	A	T	0.173	2.598226e-03	2.877496e-02	2.601274e-02	9.280932e-01
-9	5446	-9	0	A	T	0.017	-5.630627e-02	9.475472e-02	2.880624e-02	5.526557e-01
-9	628	-9	0	A	T	0.499	4.571718e-02	2.632655e-01	2.511141e-02	8.622152e-01
-9	443	-9	0	A	T	0.499	4.629305e-02	2.611709e-01	2.474299e-02	8.593902e-01
-9	442	-9	0	A	T	0.237	6.078839e-02	2.405128e-02	1.000000e-05	1.183082e-02
-9	441	-9	0	A	T	0.342	1.890597e-02	4.356440e-02	3.190652e-02	6.645127e-01
-9	440	-9	0	A	T	0.485	5.754793e-02	7.641087e-02	2.259720e-02	4.517608e-01
-9	445	-9	0	A	T	0.499	4.629305e-02	2.611709e-01	2.474299e-02	8.593902e-01
-9	444	-9	0	A	T	0.237	6.078839e-02	2.405128e-02	1.000000e-05	1.183082e-02
-9	4464	-9	0	A	T	0.014	-5.677047e-02	7.882211e-02	2.277136e-02	4.717540e-01
-9	5890	-9	0	A	T	0.012	-4.643300e-02	9.506630e-02	2.531409e-02	6.254850e-01
-9	5891	-9	0	A	T	0.018	-5.776519e-02	9.030902e-02	2.777343e-02	5.227327e-01
-9	5894	-9	0	A	T	0.017	-5.630627e-02	9.475472e-02	2.880624e-02	5.526557e-01
-9	5897	-9	0	A	T	0.019	-5.916637e-02	8.659552e-02	2.696099e-02	4.948006e-01
-9	13144	-9	0	A	T	0.022	7.165842e-02	6.002113e-02	1.870279e-02	2.331514e-01
-9	1359	-9	0	A	T	0.295	-7.681445e-03	2.802969e-02	3.011788e-02	7.841745e-01
-9	1353	-9	0	A	T	0.365	4.774957e-02	2.792200e-02	5.730011e-03	8.793563e-02
-9	1352	-9	0	A	T	0.395	-9.799559e-03	3.051207e-02	2.623867e-02	7.482308e-01
-9	1350	-9	0	A	T	0.499	4.571718e-02	2.632655e-01	2.511141e-02	8.622152e-01
-9	1357	-9	0	A	T	0.020	-6.629163e-02	6.224905e-02	2.204950e-02	2.874732e-01
-9	1356	-9	0	A	T	0.064	-1.647035e-02	3.742854e-02	2.771742e-02	6.601138e-01
-9	1355	-9	0	A	T	0.333	-2.296359e-03	3.175502e-02	2.967389e-02	9.423835e-01
-9	1354	-9	0	A	T	0.309	-9.551478e-02	4.509590e-02	9.721275e-02	3.471955e-02
-9	22450	-9	0	A	T	0.102	1.021665e-01	2.964172e-02	1.000000e-05	6.207385e-04
-9	21572	-9	0	A	T	0.014	7.164543e-02	7.238783e-02	1.926301e-02	3.228310e-01
-9	1117	-9	0	A	T	0.499	4.571718e-02	2.632655e-01	2.511141e-02	8.622152e-01
-9	1116	-9	0	A	T	0.315	4.428526e-02	3.464038e-02	1.364240e-02	2.017572e-01
-9	1119	-9	0	A	T	0.341	2.027910e-02	4.360279e-02	3.160712e-02	6.420940e-01
-9	1118	-9	0	A	T	0.341	2.027910e-02	4.360279e-02	3.160712e-02	6.420940e-01
-9	9640	-9	0	A	T	0.027	3.159296e-02	6.865966e-02	3.254407e-02	6.456390e-01
-9	2205	-9	0	A	T	0.219	6.275051e-02	2.419290e-02	1.000000e-05	9.802838e-03
-9	2206	-9	0	A	T	0.198	5.852071e-02	2.457108e-02	1.000000e-05	1.764815e-02
-9	2207	-9	0	A	T	0.014	-1.076572e-02	7.456529e-02	2.644526e-02	8.852652e-01
-9	46	-9	0	A	T	0.342	1.890597e-02	4.356440e-02	3.190652e-02	6.645127e-01
-9	42	-9	0	A	T	0.315	4.428526e-02	3.464038e-02	1.364240e-02	2.017572e-01
-9	43	-9	0	A	T	0.313	4.640881e-02	3.393294e-02	1.267592e-02	1.721004e-01
-9	40	-9	0	A	T	0.386	6.294975e-02	2.955975e-02	6.968252e-03	3.374871e-02
-9	41	-9	0	A	T	0.499	4.629305e-02	2.611709e-01	2.474299e-02	8.593902e-01
-9	6150	-9	0	A	T	0.020	-6.183159e-02	7.921886e-02	2.443438e-02	4.354976e-01
-9	6151	-9	0	A	T	0.017	-5.630627e-02	9.475472e-02	2.880624e-02	5.526557e-01
-9	6152	-9	0	A	T	0.017	-5.630627e-02	9.475472e-02	2.880624e-02	5.526557e-01
-9	6154	-9	0	A	T	0.019	-5.916637e-02	8.659552e-02	2.696099e-02	4.948006e-01
-9	6155	-9	0	A	T	0.017	-5.630627e-02	9.475472e-02	2.880624e-02	5.526557e-01
-9	6156	-9	0	A	T	0.017	-5.630627e-02	9.475472e-02	2.880624e-02	5.526557e-01
-9	6157	-9	0	A	T	0.019	-5.916637e-02	8.659552e-02	2.696099e-02	4.948006e-01
-9	9434	-9	0	A	T	0.027	3.159296e-02	6.865966e-02	3.254407e-02	6.456390e-01
-9	6975	-9	0	A	T	0.020	-5.516254e-02	7.151410e-02	2.140100e-02	4.409032e-01
-9	8167	-9	0	A	T	0.015	9.260355e-02	8.620947e-02	2.676523e-02	2.833225e-01
-9	6971	-9	0	A	T	0.017	-5.160410e-02	7.423029e-02	2.066100e-02	4.872955e-01
-9	6979	-9	0	A	T	0.043	-7.015776e-02	4.758669e-02	1.136915e-02	1.410961e-01
-9	9335	-9	0	A	T	0.027	3.159296e-02	6.865966e-02	3.254407e-02	6.456390e-01
-9	9337	-9	0	A	T	0.027	3.159296e-02	6.865966e-02	3.254407e-02	6.456390e-01
-9	9336	-9	0	A	T	0.027	3.159296e-02	6.865966e-02	3.254407e-02	6.456390e-01
-9	9339	-9	0	A	T	0.040	-6.843194e-02	4.717831e-02	1.720460e-02	1.476170e-01
-9	13262	-9	0	A	T	0.030	1.142633e-01	5.150610e-02	1.373091e-02	2.702303e-02
-9	2876	-9	0	A	T	0.393	9.171197e-02	2.959227e-02	1.741988e-02	2.062176e-03
-9	6848	-9	0	A	T	0.043	-7.015776e-02	4.758669e-02	1.136915e-02	1.410961e-01
-9	4835	-9	0	A	T	0.039	-2.582714e-02	4.940014e-02	3.219571e-02	6.013602e-01
-9	4836	-9	0	A	T	0.042	-4.450378e-02	4.403117e-02	2.294874e-02	3.126871e-01
-9	9734	-9	0	A	T	0.027	3.159296e-02	6.865966e-02	3.254407e-02	6.456390e-01
-9	21333	-9	0	A	T	0.038	-3.678654e-02	4.654521e-02	2.053272e-02	4.297455e-01
-9	6699	-9	0	A	T	0.105	1.813801e-03	4.097222e-02	3.325633e-02	9.647096e-01
-9	6693	-9	0	A	T	0.023	-5.808160e-02	6.629959e-02	2.010155e-02	3.814716e-01
-9	6691	-9	0	A	T	0.019	5.969953e-02	6.393503e-02	2.807932e-02	3.509320e-01
-9	6690	-9	0	A	T	0.023	3.171823e-02	5.778027e-02	2.605859e-02	5.833150e-01
-9	6697	-9	0	A	T	0.043	-7.015776e-02	4.758669e-02	1.136915e-02	1.410961e-01
-9	6696	-9	0	A	T	0.023	-5.808160e-02	6.629959e-02	2.010155e-02	3.814716e-01
-9	6694	-9	0	A	T	0.023	-5.808160e-02	6.629959e-02	2.010155e-02	3.814716e-01
-9	5961	-9	0	A	T	0.019	-5.916637e-02	8.659552e-02	2.696099e-02	4.948006e-01
-9	1403	-9	0	A	T	0.248	5.435374e-02	2.405243e-02	1.000000e-05	2.431089e-02
-9	428	-9	0	A	T	0.488	5.861948e-02	8.084701e-02	2.239734e-02	4.687879e-01
-9	5461	-9	0	A	T	0.020	-5.923978e-02	8.214067e-02	2.558188e-02	4.711615e-01
-9	5460	-9	0	A	T	0.017	-5.630627e-02	9.475472e-02	2.880624e-02	5.526557e-01
-9	5462	-9	0	A	T	0.017	-5.630627e-02	9.475472e-02	2.880624e-02	5.526557e-01
-9	5464	-9	0	A	T	0.017	-5.630627e-02	9.475472e-02	2.880624e-02	5.526557e-01
-9	5467	-9	0	A	T	0.017	-5.630627e-02	9.475472e-02	2.880624e-02	5.526557e-01
-9	5469	-9	0	A	T	0.017	-5.630627e-02	9.475472e-02	2.880624e-02	5.526557e-01
-9	427	-9	0	A	T	0.354	-1.659204e-02	3.778252e-02	3.857691e-02	6.607666e-01
-9	426	-9	0	A	T	0.355	5.551285e-02	2.864573e-02	4.698041e-03	5.325942e-02
-9	90958	-9	0	A	T	0.045	1.744824e-02	4.311720e-02	2.100794e-02	6.859124e-01
-9	5964	-9	0	A	T	0.017	-5.630627e-02	9.475472e-02	2.880624e-02	5.526557e-01
-9	5967	-9	0	A	T	0.019	-5.916637e-02	8.659552e-02	2.696099e-02	4.948006e-01
-9	6844	-9	0	A	T	0.023	-5.808160e-02	6.629959e-02	2.010155e-02	3.814716e-01
-9	2141	-9	0	A	T	0.038	-3.764242e-02	4.789703e-02	2.148014e-02	4.323379e-01
-9	2140	-9	0	A	T	0.035	-3.466141e-02	4.944670e-02	2.178850e-02	4.836745e-01
-9	6821	-9	0	A	T	0.043	-7.015776e-02	4.758669e-02	1.136915e-02	1.410961e-01
-9	495	-9	0	A	T	0.341	2.027910e-02	4.360279e-02	3.160712e-02	6.420940e-01
-9	6825	-9	0	A	T	0.034	-6.454612e-02	5.204705e-02	1.310247e-02	2.155664e-01
-9	15737	-9	0	A	T	0.017	-5.614109e-02	7.241995e-02	2.116673e-02	4.386193e-01
-9	15738	-9	0	A	T	0.017	-5.614109e-02	7.241995e-02	2.116673e-02	4.386193e-01
-9	60	-9	0	A	T	0.312	2.436778e-02	3.828444e-02	2.179389e-02	5.247788e-01
-9	61	-9	0	A	T	0.237	6.078839e-02	2.405128e-02	1.000000e-05	1.183082e-02
-9	62	-9	0	A	T	0.284	4.088177e-02	2.764418e-02	5.438715e-03	1.398784e-01
-9	63	-9	0	A	T	0.292	5.994689e-02	2.835744e-02	6.095697e-03	3.506708e-02
-9	64	-9	0	A	T	0.292	5.834860e-02	2.626490e-02	2.900419e-03	2.681099e-02
-9	65	-9	0	A	T	0.368	-1.208891e-02	2.850974e-02	2.722696e-02	6.717485e-01
-9	66	-9	0	A	T	0.086	-6.300603e-02	3.503901e-02	3.740416e-02	7.282044e-02
-9	67	-9	0	A	T	0.291	-1.082168e-02	3.404643e-02	3.733421e-02	7.507456e-01
-9	68	-9	0	A	T	0.280	3.165170e-03	3.239109e-02	2.844513e-02	9.222003e-01
-9	69	-9	0	A	T	0.298	2.508845e-02	3.072359e-02	1.490433e-02	4.145973e-01
-9	6521	-9	0	A	T	0.017	-5.630627e-02	9.475472e-02	2.880624e-02	5.526557e-01
-9	6520	-9	0	A	T	0.017	-5.630627e-02	9.475472e-02	2.880624e-02	5.526557e-01
-9	6523	-9	0	A	T	0.019	-5.916637e-02	8.659552e-02	2.696099e-02	4.948006e-01
-9	6522	-9	0	A	T	0.017	-5.630627e-02	9.475472e-02	2.880624e-02	5.526557e-01
-9	6525	-9	0	A	T	0.017	-5.630627e-02	9.475472e-02	2.880624e-02	5.526557e-01
-9	6527	-9	0	A	T	0.019	-5.916637e-02	8.659552e-02	2.696099e-02	4.948006e-01
-9	6526	-9	0	A	T	0.019	-5.916637e-02	8.659552e-02	2.696099e-02	4.948006e-01
-9	6529	-9	0	A	T	0.018	-5.776519e-02	9.030902e-02	2.777343e-02	5.227327e-01
-9	3937	-9	0	A	T	0.018	5.970968e-02	7.180384e-02	2.336781e-02	4.060946e-01
-9	13417	-9	0	A	T	0.040	1.927171e-03	5.857239e-02	3.319578e-02	9.737670e-01
-9	13415	-9	0	A	T	0.040	1.927171e-03	5.857239e-02	3.319578e-02	9.737670e-01
-9	13418	-9	0	A	T	0.022	6.268956e-02	7.237411e-02	3.424211e-02	3.868488e-01
-9	7370	-9	0	A	T	0.027	-2.377048e-04	5.447183e-02	2.473341e-02	9.965201e-01
-9	1025	-9	0	A	T	0.338	2.356661e-02	4.209091e-02	2.975468e-02	5.758278e-01
-9	1024	-9	0	A	T	0.237	6.078839e-02	2.405128e-02	1.000000e-05	1.183082e-02
-9	1027	-9	0	A	T	0.499	4.571718e-02	2.632655e-01	2.511141e-02	8.622152e-01
-9	5347	-9	0	A	T	0.020	-5.923978e-02	8.214067e-02	2.558188e-02	4.711615e-01
-9	5340	-9	0	A	T	0.020	-5.923978e-02	8.214067e-02	2.558188e-02	4.711615e-01
-9	5341	-9	0	A	T	0.019	-5.786530e-02	8.519101e-02	2.624487e-02	4.973339e-01
-9	1022	-9	0	A	T	0.313	4.640881e-02	3.393294e-02	1.267592e-02	1.721004e-01
-9	1029	-9	0	A	T	0.301	5.440568e-02	2.866646e-02	5.618945e-03	5.835073e-02
-9	1028	-9	0	A	T	0.301	5.440568e-02	2.866646e-02	5.618945e-03	5.835073e-02
-9	6082	-9	0	A	T	0.019	-5.916637e-02	8.659552e-02	2.696099e-02	4.948006e-01
-9	12525	-9	0	A	T	0.040	9.801219e-02	4.533517e-02	8.441781e-03	3.114880e-02
-9	12524	-9	0	A	T	0.029	3.367367e-02	5.372477e-02	2.131493e-02	5.311206e-01
-9	12527	-9	0	A	T	0.029	3.367367e-02	5.372477e-02	2.131493e-02	5.311206e-01
-9	12526	-9	0	A	T	0.029	3.367367e-02	5.372477e-02	2.131493e-02	5.311206e-01
-9	12521	-9	0	A	T	0.029	3.367367e-02	5.372477e-02	2.131493e-02	5.311206e-01
-9	12520	-9	0	A	T	0.040	9.801219e-02	4.533517e-02	8.441781e-03	3.114880e-02
-9	12523	-9	0	A	T	0.029	3.367367e-02	5.372477e-02	2.131493e-02	5.311206e-01
-9	12522	-9	0	A	T	0.029	3.367367e-02	5.372477e-02	2.131493e-02	5.311206e-01
-9	12529	-9	0	A	T	0.029	3.367367e-02	5.372477e-02	2.131493e-02	5.311206e-01
-9	12528	-9	0	A	T	0.029	3.367367e-02	5.372477e-02	2.131493e-02	5.311206e-01
-9	90896	-9	0	A	T	0.017	-1.000723e-01	6.809366e-02	3.773561e-02	1.423614e-01
-9	90895	-9	0	A	T	0.049	1.206703e-01	4.056317e-02	2.711055e-03	3.088811e-03
-9	775	-9	0	A	T	0.309	-7.263986e-02	2.525586e-02	1.415423e-02	4.216637e-03
-9	774	-9	0	A	T	0.485	7.048474e-02	7.511233e-02	2.344600e-02	3.485468e-01
-9	777	-9	0	A	T	0.301	5.440568e-02	2.866646e-02	5.618945e-03	5.835073e-02
-9	776	-9	0	A	T	0.424	6.248637e-02	3.404479e-02	3.702811e-03	6.710380e-02
-9	771	-9	0	A	T	0.350	2.353893e-02	3.375458e-02	1.615720e-02	4.859407e-01
-9	770	-9	0	A	T	0.499	4.571718e-02	2.632655e-01	2.511141e-02	8.622152e-01
-9	773	-9	0	A	T	0.485	5.017873e-02	7.561667e-02	2.095057e-02	5.072904e-01
-9	772	-9	0	A	T	0.341	2.027910e-02	4.360279e-02	3.160712e-02	6.420940e-01
-9	779	-9	0	A	T	0.449	2.044622e-02	4.991196e-02	2.980055e-02	6.822607e-01
-9	778	-9	0	A	T	0.483	5.808983e-02	7.410438e-02	2.231288e-02	4.335159e-01
-9	15195	-9	0	A	T	0.013	-6.024171e-02	8.331113e-02	2.479070e-02	4.699983e-01
-9	15194	-9	0	A	T	0.014	-5.955061e-02	7.935047e-02	2.389558e-02	4.533604e-01
-9	15191	-9	0	A	T	0.013	-6.024171e-02	8.331113e-02	2.479070e-02	4.699983e-01
-9	1617	-9	0	A	T	0.322	3.706813e-02	3.778428e-02	1.909002e-02	3.270970e-01
-9	6509	-9	0	A	T	0.017	-5.630627e-02	9.475472e-02	2.880624e-02	5.526557e-01
-9	13597	-9	0	A	T	0.023	5.591370e-02	7.099138e-02	3.388831e-02	4.313380e-01
-9	13594	-9	0	A	T	0.022	6.268956e-02	7.237411e-02	3.424211e-02	3.868488e-01
-9	13592	-9	0	A	T	0.040	1.927171e-03	5.857239e-02	3.319578e-02	9.737670e-01
-9	6503	-9	0	A	T	0.019	-5.916637e-02	8.659552e-02	2.696099e-02	4.948006e-01
-9	6502	-9	0	A	T	0.019	-5.916637e-02	8.659552e-02	2.696099e-02	4.948006e-01
-9	1610	-9	0	A	T	0.315	4.428526e-02	3.464038e-02	1.364240e-02	2.017572e-01
-9	6507	-9	0	A	T	0.017	-5.630627e-02	9.475472e-02	2.880624e-02	5.526557e-01
-9	6506	-9	0	A	T	0.017	-5.630627e-02	9.475472e-02	2.880624e-02	5.526557e-01
-9	1785	-9	0	A	T	0.206	6.241096e-02	2.439628e-02	1.000000e-05	1.084751e-02
-9	1786	-9	0	A	T	0.275	4.727133e-02	2.563780e-02	2.551919e-03	6.586753e-02
-9	4176	-9	0	A	T	0.048	-3.767977e-02	4.443445e-02	1.627955e-02	3.968968e-01
-9	78627	-9	0	A	T	0.012	9.978884e-02	7.846044e-02	1.747242e-02	2.040881e-01
-9	3146	-9	0	A	T	0.098	-4.016654e-02	3.312497e-02	1.959635e-02	2.259281e-01
-9	5173	-9	0	A	T	0.020	-5.923978e-02	8.214067e-02	2.558188e-02	4.711615e-01
-9	5172	-9	0	A	T	0.017	-5.630627e-02	9.475472e-02	2.880624e-02	5.526557e-01
-9	5170	-9	0	A	T	0.020	-5.923978e-02	8.214067e-02	2.558188e-02	4.711615e-01
-9	5177	-9	0	A	T	0.017	-5.630627e-02	9.475472e-02	2.880624e-02	5.526557e-01
-9	5176	-9	0	A	T	0.017	-5.630627e-02	9.475472e-02	2.880624e-02	5.526557e-01
-9	5175	-9	0	A	T	0.020	-5.923978e-02	8.214067e-02	2.558188e-02	4.711615e-01
-9	5174	-9	0	A	T	0.020	-5.923978e-02	8.214067e-02	2.558188e-02	4.711615e-01
-9	5179	-9	0	A	T	0.020	-5.923978e-02	8.214067e-02	2.558188e-02	4.711615e-01
-9	5276	-9	0	A	T	0.017	-5.630627e-02	9.475472e-02	2.880624e-02	5.526557e-01
-9	82	-9	0	A	T	0.313	4.640881e-02	3.393294e-02	1.267592e-02	1.721004e-01
-9	83	-9	0	A	T	0.298	4.420112e-02	2.820155e-02	5.114344e-03	1.177406e-01
-9	84	-9	0	A	T	0.342	1.890597e-02	4.356440e-02	3.190652e-02	6.645127e-01
-9	418	-9	0	A	T	0.267	2.722325e-02	2.506256e-02	1.135093e-02	2.779668e-01
-9	6833	-9	0	A	T	0.043	-7.015776e-02	4.758669e-02	1.136915e-02	1.410961e-01
-9	6832	-9	0	A	T	0.023	-5.808160e-02	6.629959e-02	2.010155e-02	3.814716e-01
-9	6830	-9	0	A	T	0.023	-5.808160e-02	6.629959e-02	2.010155e-02	3.814716e-01
-9	6836	-9	0	A	T	0.019	-5.410941e-02	7.359322e-02	2.188186e-02	4.625703e-01
-9	6835	-9	0	A	T	0.019	-5.410941e-02	7.359322e-02	2.188186e-02	4.625703e-01
-9	6839	-9	0	A	T	0.023	-5.808160e-02	6.629959e-02	2.010155e-02	3.814716e-01
-9	8019	-9	0	A	T	0.032	4.304494e-02	5.570186e-02	2.562196e-02	4.400619e-01
-9	8018	-9	0	A	T	0.032	4.304494e-02	5.570186e-02	2.562196e-02	4.400619e-01
-9	8014	-9	0	A	T	0.020	4.988172e-02	7.532100e-02	2.706988e-02	5.081467e-01
-9	8013	-9	0	A	T	0.015	9.260355e-02	8.620947e-02	2.676523e-02	2.833225e-01
-9	8012	-9	0	A	T	0.015	9.260355e-02	8.620947e-02	2.676523e-02	2.833225e-01
-9	8011	-9	0	A	T	0.020	4.988172e-02	7.532100e-02	2.706988e-02	5.081467e-01
-9	8010	-9	0	A	T	0.020	4.988172e-02	7.532100e-02	2.706988e-02	5.081467e-01
-9	2308	-9	0	A	T	0.018	6.904273e-02	6.675412e-02	2.822027e-02	3.015588e-01
-9	2300	-9	0	A	T	0.014	-1.076572e-02	7.456529e-02	2.644526e-02	8.852652e-01
-9	2304	-9	0	A	T	0.039	7.041351e-02	4.560972e-02	1.914236e-02	1.233332e-01
-9	2306	-9	0	A	T	0.035	-3.881586e-02	5.353387e-02	2.830510e-02	4.687852e-01
-9	5849	-9	0	A	T	0.019	-5.826652e-02	8.272257e-02	2.558031e-02	4.815726e-01
-9	19560	-9	0	A	T	0.077	-2.345429e-02	3.455722e-02	1.985131e-02	4.976712e-01
-9	1546	-9	0	A	T	0.315	4.428526e-02	3.464038e-02	1.364240e-02	2.017572e-01
-9	1547	-9	0	A	T	0.315	4.428526e-02	3.464038e-02	1.364240e-02	2.017572e-01
-9	1544	-9	0	A	T	0.312	4.723064e-02	3.337003e-02	1.231568e-02	1.576544e-01
-9	1545	-9	0	A	T	0.341	2.027910e-02	4.360279e-02	3.160712e-02	6.420940e-01
-9	1542	-9	0	A	T	0.322	3.706813e-02	3.778428e-02	1.909002e-02	3.270970e-01
-9	1543	-9	0	A	T	0.337	2.613074e-02	4.148289e-02	2.945938e-02	5.290692e-01
-9	1540	-9	0	A	T	0.315	4.428526e-02	3.464038e-02	1.364240e-02	2.017572e-01
-9	699	-9	0	A	T	0.498	4.706537e-02	1.874990e-01	2.490806e-02	8.019158e-01
-9	19578	-9	0	A	T	0.013	1.083049e-01	7.615832e-02	2.773426e-02	1.556893e-01
-9	1322	-9	0	A	T	0.476	6.230871e-02	6.122671e-02	1.996342e-02	3.093806e-01
-9	1323	-9	0	A	T	0.301	5.440568e-02	2.866646e-02	5.618945e-03	5.835073e-02
-9	4743	-9	0	A	T	0.030	-8.710751e-02	5.479378e-02	2.692810e-02	1.125972e-01
-9	4744	-9	0	A	T	0.011	-7.155721e-02	8.382697e-02	2.207104e-02	3.937642e-01
-9	1328	-9	0	A	T	0.313	4.640881e-02	3.393294e-02	1.267592e-02	1.721004e-01
-9	1329	-9	0	A	T	0.322	3.706813e-02	3.778428e-02	1.909002e-02	3.270970e-01
-9	6183	-9	0	A	T	0.023	-6.352290e-02	6.905785e-02	2.254853e-02	3.581436e-01
-9	6180	-9	0	A	T	0.017	-5.630627e-02	9.475472e-02	2.880624e-02	5.526557e-01
-9	6189	-9	0	A	T	0.017	-5.630627e-02	9.475472e-02	2.880624e-02	5.526557e-01
-9	818	-9	0	A	T	0.247	5.498596e-02	2.405039e-02	1.000000e-05	2.270163e-02
-9	819	-9	0	A	T	0.496	4.748476e-02	1.318221e-01	2.380265e-02	7.188527e-01
-9	810	-9	0	A	T	0.337	-7.983560e-03	4.614806e-02	4.174468e-02	8.627301e-01
-9	811	-9	0	A	T	0.479	-4.150582e-03	6.588861e-02	2.831858e-02	9.497993e-01
-9	812	-9	0	A	T	0.496	5.543000e-02	1.313154e-01	2.374877e-02	6.731437e-01
-9	813	-9	0	A	T	0.236	6.144698e-02	2.405350e-02	1.000000e-05	1.095929e-02
-9	814	-9	0	A	T	0.494	5.685046e-02	1.177574e-01	2.345970e-02	6.294896e-01
-9	815	-9	0	A	T	0.320	3.960012e-02	3.616191e-02	1.678364e-02	2.740682e-01
-9	817	-9	0	A	T	0.498	4.706537e-02	1.874990e-01	2.490806e-02	8.019158e-01
-9	6366	-9	0	A	T	0.021	-6.122689e-02	7.534858e-02	2.450646e-02	4.168875e-01
-9	15386	-9	0	A	T	0.019	-1.118543e-03	6.970862e-02	2.742108e-02	9.872048e-01
-9	8192	-9	0	A	T	0.015	9.260355e-02	8.620947e-02	2.676523e-02	2.833225e-01
-9	9561	-9	0	A	T	0.027	3.159296e-02	6.865966e-02	3.254407e-02	6.456390e-01
-9	9562	-9	0	A	T	0.027	3.159296e-02	6.865966e-02	3.254407e-02	6.456390e-01
-9	9563	-9	0	A	T	0.027	3.159296e-02	6.865966e-02	3.254407e-02	6.456390e-01
-9	9564	-9	0	A	T	0.041	-6.941623e-03	5.263879e-02	2.948803e-02	8.951439e-01
-9	9566	-9	0	A	T	0.027	3.159296e-02	6.865966e-02	3.254407e-02	6.456390e-01
-9	9567	-9	0	A	T	0.027	3.159296e-02	6.865966e-02	3.254407e-02	6.456390e-01
-9	9568	-9	0	A	T	0.014	1.151609e-01	8.036350e-02	3.156235e-02	1.525520e-01
-9	9569	-9	0	A	T	0.027	3.159296e-02	6.865966e-02	3.254407e-02	6.456390e-01
-9	1823	-9	0	A	T	0.251	3.995462e-02	2.707048e-02	7.448241e-03	1.406573e-01
-9	9388	-9	0	A	T	0.027	3.159296e-02	6.865966e-02	3.254407e-02	6.456390e-01
-9	9389	-9	0	A	T	0.027	3.159296e-02	6.865966e-02	3.254407e-02	6.456390e-01
-9	2886	-9	0	A	T	0.031	7.201618e-03	5.051896e-02	2.569915e-02	8.867072e-01
-9	1570	-9	0	A	T	0.498	4.706537e-02	1.874990e-01	2.490806e-02	8.019158e-01
-9	1574	-9	0	A	T	0.301	5.440568e-02	2.866646e-02	5.618945e-03	5.835073e-02
-9	3311	-9	0	A	T	0.012	-7.205984e-02	8.340758e-02	2.450563e-02	3.880766e-01
-9	3310	-9	0	A	T	0.012	-7.750478e-02	8.686505e-02	2.630593e-02	3.727393e-01
-9	5658	-9	0	A	T	0.017	-5.630627e-02	9.475472e-02	2.880624e-02	5.526557e-01
-9	5659	-9	0	A	T	0.017	-5.630627e-02	9.475472e-02	2.880624e-02	5.526557e-01
-9	5654	-9	0	A	T	0.019	-5.916637e-02	8.659552e-02	2.696099e-02	4.948006e-01
-9	5652	-9	0	A	T	0.065	5.310804e-03	4.467827e-02	3.147141e-02	9.054332e-01
-9	5653	-9	0	A	T	0.019	-5.916637e-02	8.659552e-02	2.696099e-02	4.948006e-01
-9	6418	-9	0	A	T	0.012	-4.744429e-02	9.519767e-02	2.571717e-02	6.184621e-01
-9	6410	-9	0	A	T	0.017	-5.630627e-02	9.475472e-02	2.880624e-02	5.526557e-01
-9	6413	-9	0	A	T	0.017	-5.630627e-02	9.475472e-02	2.880624e-02	5.526557e-01
-9	6412	-9	0	A	T	0.017	-5.630627e-02	9.475472e-02	2.880624e-02	5.526557e-01
-9	13308	-9	0	A	T	0.012	1.021967e-01	7.864288e-02	2.002607e-02	1.944364e-01
-9	13309	-9	0	A	T	0.018	1.782887e-01	6.539330e-02	1.556052e-02	6.652821e-03
-9	13306	-9	0	A	T	0.018	1.782887e-01	6.539330e-02	1.556052e-02	6.652821e-03
-9	13304	-9	0	A	T	0.018	1.782887e-01	6.539330e-02	1.556052e-02	6.652821e-03
-9	13305	-9	0	A	T	0.019	1.632679e-01	6.362509e-02	1.567004e-02	1.060779e-02
-9	13302	-9	0	A	T	0.028	1.297125e-01	5.323278e-02	1.320617e-02	1.520855e-02
-9	13303	-9	0	A	T	0.018	1.782887e-01	6.539330e-02	1.556052e-02	6.652821e-03
-9	13300	-9	0	A	T	0.019	1.632679e-01	6.362509e-02	1.567004e-02	1.060779e-02
-9	13301	-9	0	A	T	0.019	1.632679e-01	6.362509e-02	1.567004e-02	1.060779e-02
-9	1111	-9	0	A	T	0.488	4.901209e-02	8.909655e-02	2.392934e-02	5.825231e-01
-9	1110	-9	0	A	T	0.315	4.428526e-02	3.464038e-02	1.364240e-02	2.017572e-01
-9	1113	-9	0	A	T	0.313	4.640881e-02	3.393294e-02	1.267592e-02	1.721004e-01
-9	1112	-9	0	A	T	0.329	3.152459e-02	3.901630e-02	2.355549e-02	4.195260e-01
-9	1115	-9	0	A	T	0.377	4.308715e-02	3.472336e-02	2.498811e-02	2.153006e-01
-9	1114	-9	0	A	T	0.333	2.231707e-02	3.579688e-02	2.067870e-02	5.333137e-01
-9	2760	-9	0	A	T	0.066	-1.499746e-02	3.651435e-02	2.201262e-02	6.814677e-01
-9	9483	-9	0	A	T	0.027	3.159296e-02	6.865966e-02	3.254407e-02	6.456390e-01
-9	9481	-9	0	A	T	0.027	3.159296e-02	6.865966e-02	3.254407e-02	6.456390e-01
-9	9486	-9	0	A	T	0.022	5.367614e-02	7.052485e-02	3.144792e-02	4.469987e-01
-9	6915	-9	0	A	T	0.011	-4.637251e-02	8.813816e-02	2.207917e-02	5.990541e-01
-9	6716	-9	0	A	T	0.043	-7.015776e-02	4.758669e-02	1.136915e-02	1.410961e-01
-9	6712	-9	0	A	T	0.018	-5.226932e-02	7.318240e-02	2.082288e-02	4.754531e-01
-9	6710	-9	0	A	T	0.019	-5.339685e-02	7.181553e-02	2.078632e-02	4.575502e-01
-9	6711	-9	0	A	T	0.018	-5.226932e-02	7.318240e-02	2.082288e-02	4.754531e-01
-9	5591	-9	0	A	T	0.018	-5.772726e-02	9.015592e-02	2.771385e-02	5.223004e-01
-9	5593	-9	0	A	T	0.011	-4.355836e-02	1.031666e-01	2.676892e-02	6.730706e-01
-9	5592	-9	0	A	T	0.011	-4.355836e-02	1.031666e-01	2.676892e-02	6.730706e-01
-9	5594	-9	0	A	T	0.017	-5.630627e-02	9.475472e-02	2.880624e-02	5.526557e-01
-9	5597	-9	0	A	T	0.018	-5.772726e-02	9.015592e-02	2.771385e-02	5.223004e-01
-9	5596	-9	0	A	T	0.103	-6.205253e-02	2.977140e-02	1.000000e-05	3.769631e-02
-9	5599	-9	0	A	T	0.019	-5.916637e-02	8.659552e-02	2.696099e-02	4.948006e-01
-9	5598	-9	0	A	T	0.019	-5.916637e-02	8.659552e-02	2.696099e-02	4.948006e-01
-9	13694	-9	0	A	T	0.035	-3.901790e-02	5.876889e-02	3.138725e-02	5.070809e-01
-9	13696	-9	0	A	T	0.040	1.927171e-03	5.857239e-02	3.319578e-02	9.737670e-01
-9	13690	-9	0	A	T	0.022	6.268956e-02	7.237411e-02	3.424211e-02	3.868488e-01
-9	13693	-9	0	A	T	0.040	1.927171e-03	5.857239e-02	3.319578e-02	9.737670e-01
-9	13699	-9	0	A	T	0.023	5.591370e-02	7.099138e-02	3.388831e-02	4.313380e-01
-9	7924	-9	0	A	T	0.015	9.260355e-02	8.620947e-02	2.676523e-02	2.833225e-01
-9	7925	-9	0	A	T	0.015	9.260355e-02	8.620947e-02	2.676523e-02	2.833225e-01
-9	7923	-9	0	A	T	0.017	7.932026e-02	8.198887e-02	2.651244e-02	3.338380e-01
-9	7929	-9	0	A	T	0.015	9.260355e-02	8.620947e-02	2.676523e-02	2.833225e-01
-9	6913	-9	0	A	T	0.023	-5.808160e-02	6.629959e-02	2.010155e-02	3.814716e-01
-9	1094	-9	0	A	T	0.312	4.727211e-02	3.325386e-02	1.183794e-02	1.558488e-01
-9	1095	-9	0	A	T	0.312	4.727211e-02	3.325386e-02	1.183794e-02	1.558488e-01
-9	1096	-9	0	A	T	0.499	4.571718e-02	2.632655e-01	2.511141e-02	8.622152e-01
-9	1097	-9	0	A	T	0.341	2.027910e-02	4.360279e-02	3.160712e-02	6.420940e-01
-9	1090	-9	0	A	T	0.313	4.640881e-02	3.393294e-02	1.267592e-02	1.721004e-01
-9	1091	-9	0	A	T	0.499	4.571718e-02	2.632655e-01	2.511141e-02	8.622152e-01
-9	1092	-9	0	A	T	0.499	4.571718e-02	2.632655e-01	2.511141e-02	8.622152e-01
-9	1093	-9	0	A	T	0.499	4.571718e-02	2.632655e-01	2.511141e-02	8.622152e-01
-9	1098	-9	0	A	T	0.499	4.571718e-02	2.632655e-01	2.511141e-02	8.622152e-01
-9	1099	-9	0	A	T	0.494	-1.240351e-01	1.155261e-01	2.319688e-02	2.835531e-01
-9	21819	-9	0	A	T	0.024	4.200387e-02	6.764349e-02	3.118605e-02	5.349407e-01
-9	4211	-9	0	A	T	0.028	-4.459778e-02	5.319140e-02	2.731563e-02	4.022289e-01
-9	13389	-9	0	A	T	0.040	-3.972652e-02	5.345526e-02	2.746276e-02	4.577645e-01
-9	17901	-9	0	A	T	0.069	1.023085e-01	3.507064e-02	4.066110e-03	3.708495e-03
-9	756	-9	0	A	T	0.237	6.078839e-02	2.405128e-02	1.000000e-05	1.183082e-02
-9	13719	-9	0	A	T	0.040	1.927171e-03	5.857239e-02	3.319578e-02	9.737670e-01
-9	13711	-9	0	A	T	0.037	1.117315e-02	6.060540e-02	3.382122e-02	8.538149e-01
-9	13710	-9	0	A	T	0.011	8.231357e-02	9.459965e-02	3.633726e-02	3.846957e-01
-9	13712	-9	0	A	T	0.040	1.927171e-03	5.857239e-02	3.319578e-02	9.737670e-01
-9	13715	-9	0	A	T	0.018	2.380260e-03	7.501682e-02	2.880669e-02	9.747017e-01
-9	13717	-9	0	A	T	0.040	1.927171e-03	5.857239e-02	3.319578e-02	9.737670e-01
-9	13716	-9	0	A	T	0.023	5.591370e-02	7.099138e-02	3.388831e-02	4.313380e-01
-9	16297	-9	0	A	T	0.019	-5.859674e-02	6.518096e-02	1.970186e-02	3.691411e-01
-9	6441	-9	0	A	T	0.019	-5.916637e-02	8.659552e-02	2.696099e-02	4.948006e-01
-9	15658	-9	0	A	T	0.017	-5.614109e-02	7.241995e-02	2.116673e-02	4.386193e-01
-9	15652	-9	0	A	T	0.018	-5.682070e-02	7.026922e-02	2.084137e-02	4.191642e-01
-9	4398	-9	0	A	T	0.014	-5.677047e-02	7.882211e-02	2.277136e-02	4.717540e-01
-9	4395	-9	0	A	T	0.027	-7.793526e-02	6.239345e-02	3.095842e-02	2.122801e-01
-9	4397	-9	0	A	T	0.014	-5.677047e-02	7.882211e-02	2.277136e-02	4.717540e-01
-9	3195	-9	0	A	T	0.012	-7.750478e-02	8.686505e-02	2.630593e-02	3.727393e-01
-9	3193	-9	0	A	T	0.012	-7.750478e-02	8.686505e-02	2.630593e-02	3.727393e-01
-9	3190	-9	0	A	T	0.012	-7.750478e-02	8.686505e-02	2.630593e-02	3.727393e-01
-9	298	-9	0	A	T	0.301	5.440568e-02	2.866646e-02	5.618945e-03	5.835073e-02
-9	299	-9	0	A	T	0.315	4.428526e-02	3.464038e-02	1.364240e-02	2.017572e-01
-9	296	-9	0	A	T	0.498	6.886610e-02	1.828760e-01	2.463108e-02	7.066688e-01
-9	294	-9	0	A	T	0.338	2.442705e-02	4.127767e-02	2.933113e-02	5.542992e-01
-9	295	-9	0	A	T	0.341	2.127058e-02	4.269175e-02	3.101675e-02	6.185609e-01
-9	292	-9	0	A	T	0.247	5.498591e-02	2.405037e-02	1.000000e-05	2.270166e-02
-9	293	-9	0	A	T	0.497	6.721764e-02	1.493782e-01	2.419664e-02	6.529394e-01
-9	290	-9	0	A	T	0.498	7.704678e-02	1.818722e-01	2.459237e-02	6.720370e-01
-9	291	-9	0	A	T	0.482	6.094241e-02	7.044808e-02	2.185564e-02	3.874622e-01
-9	15200	-9	0	A	T	0.013	-6.024171e-02	8.331113e-02	2.479070e-02	4.699983e-01
-9	6373	-9	0	A	T	0.017	-5.630627e-02	9.475472e-02	2.880624e-02	5.526557e-01
-9	6374	-9	0	A	T	0.017	-5.630627e-02	9.475472e-02	2.880624e-02	5.526557e-01
-9	6375	-9	0	A	T	0.017	-5.630627e-02	9.475472e-02	2.880624e-02	5.526557e-01
-9	10144	-9	0	A	T	0.018	-5.382426e-02	7.793873e-02	2.250010e-02	4.901748e-01
-9	1623	-9	0	A	T	0.498	4.706537e-02	1.874990e-01	2.490806e-02	8.019158e-01
-9	1622	-9	0	A	T	0.301	5.440568e-02	2.866646e-02	5.618945e-03	5.835073e-02
-9	1621	-9	0	A	T	0.313	4.640881e-02	3.393294e-02	1.267592e-02	1.721004e-01
-9	1620	-9	0	A	T	0.480	5.872448e-02	6.635494e-02	2.003781e-02	3.766264e-01
-9	1627	-9	0	A	T	0.386	1.873224e-03	4.279946e-02	3.445856e-02	9.651092e-01
-9	1626	-9	0	A	T	0.315	4.428526e-02	3.464038e-02	1.364240e-02	2.017572e-01
-9	1625	-9	0	A	T	0.389	-1.572294e-03	4.375967e-02	3.513850e-02	9.713539e-01
-9	1624	-9	0	A	T	0.498	4.706537e-02	1.874990e-01	2.490806e-02	8.019158e-01
-9	1629	-9	0	A	T	0.313	4.640881e-02	3.393294e-02	1.267592e-02	1.721004e-01
-9	1628	-9	0	A	T	0.313	4.640881e-02	3.393294e-02	1.267592e-02	1.721004e-01
-9	15419	-9	0	A	T	0.013	2.971540e-02	8.550698e-02	2.884456e-02	7.283631e-01
-9	6925	-9	0	A	T	0.101	-1.885297e-02	3.912310e-02	2.568040e-02	6.301195e-01
-9	8110	-9	0	A	T	0.015	9.260355e-02	8.620947e-02	2.676523e-02	2.833225e-01
-9	6926	-9	0	A	T	0.023	-5.808160e-02	6.629959e-02	2.010155e-02	3.814716e-01
-9	6921	-9	0	A	T	0.019	-5.410941e-02	7.359322e-02	2.188186e-02	4.625703e-01
-9	6920	-9	0	A	T	0.019	-5.410941e-02	7.359322e-02	2.188186e-02	4.625703e-01
-9	2270	-9	0	A	T	0.014	-1.076572e-02	7.456529e-02	2.644526e-02	8.852652e-01
-9	2272	-9	0	A	T	0.014	-1.076572e-02	7.456529e-02	2.644526e-02	8.852652e-01
-9	416	-9	0	A	T	0.342	1.890597e-02	4.356440e-02	3.190652e-02	6.645127e-01
-9	410	-9	0	A	T	0.313	4.640881e-02	3.393294e-02	1.267592e-02	1.721004e-01
-9	412	-9	0	A	T	0.494	3.580854e-02	1.289354e-01	2.582834e-02	7.813514e-01
-9	413	-9	0	A	T	0.342	1.890597e-02	4.356440e-02	3.190652e-02	6.645127e-01
-9	1776	-9	0	A	T	0.463	6.567693e-02	4.882218e-02	1.379148e-02	1.792293e-01
-9	5271	-9	0	A	T	0.017	-5.630627e-02	9.475472e-02	2.880624e-02	5.526557e-01
-9	3229	-9	0	A	T	0.012	-7.750478e-02	8.686505e-02	2.630593e-02	3.727393e-01
-9	3228	-9	0	A	T	0.012	-7.750478e-02	8.686505e-02	2.630593e-02	3.727393e-01
-9	3225	-9	0	A	T	0.012	-7.750478e-02	8.686505e-02	2.630593e-02	3.727393e-01
-9	3224	-9	0	A	T	0.012	-7.750478e-02	8.686505e-02	2.630593e-02	3.727393e-01
-9	3220	-9	0	A	T	0.042	-7.428823e-02	4.497413e-02	2.322392e-02	9.927308e-02
-9	1559	-9	0	A	T	0.315	4.428526e-02	3.464038e-02	1.364240e-02	2.017572e-01
-9	1558	-9	0	A	T	0.389	-1.572294e-03	4.375967e-02	3.513850e-02	9.713539e-01
-9	15927	-9	0	A	T	0.012	-4.695486e-02	8.703799e-02	2.291249e-02	5.898257e-01
-9	15923	-9	0	A	T	0.012	-4.695486e-02	8.703799e-02	2.291249e-02	5.898257e-01
-9	3308	-9	0	A	T	0.012	-7.750478e-02	8.686505e-02	2.630593e-02	3.727393e-01
-9	623	-9	0	A	T	0.323	4.184411e-02	3.740023e-02	2.470931e-02	2.638140e-01
-9	622	-9	0	A	T	0.213	-3.762167e-02	2.536692e-02	2.674332e-02	1.387480e-01
-9	621	-9	0	A	T	0.211	-2.634685e-02	2.541339e-02	2.550751e-02	3.004181e-01
-9	620	-9	0	A	T	0.180	-4.083187e-02	2.676626e-02	2.678290e-02	1.278376e-01
-9	625	-9	0	A	T	0.315	4.428526e-02	3.464038e-02	1.364240e-02	2.017572e-01
-9	624	-9	0	A	T	0.498	4.706537e-02	1.874990e-01	2.490806e-02	8.019158e-01
-9	4574	-9	0	A	T	0.023	-8.130110e-02	6.046912e-02	2.403171e-02	1.794621e-01
-9	4575	-9	0	A	T	0.014	-7.419541e-02	7.305737e-02	2.196037e-02	3.103764e-01
-9	4576	-9	0	A	T	0.011	-7.155721e-02	8.382697e-02	2.207104e-02	3.937642e-01
-9	4579	-9	0	A	T	0.011	-7.155721e-02	8.382697e-02	2.207104e-02	3.937642e-01
-9	3	-9	0	A	T	0.499	4.629305e-02	2.611709e-01	2.474299e-02	8.593902e-01
-9	15496	-9	0	A	T	0.018	-5.682070e-02	7.026922e-02	2.084137e-02	4.191642e-01
-9	15492	-9	0	A	T	0.017	-5.614109e-02	7.241995e-02	2.116673e-02	4.386193e-01
-9	5728	-9	0	A	T	0.017	-5.630627e-02	9.475472e-02	2.880624e-02	5.526557e-01
-9	5720	-9	0	A	T	0.017	-5.630627e-02	9.475472e-02	2.880624e-02	5.526557e-01
-9	5727	-9	0	A	T	0.017	-5.630627e-02	9.475472e-02	2.880624e-02	5.526557e-01
-9	5724	-9	0	A	T	0.019	-5.916637e-02	8.659552e-02	2.696099e-02	4.948006e-01
-9	13236	-9	0	A	T	0.012	-7.112348e-02	7.881306e-02	2.593154e-02	3.673099e-01
-9	1209	-9	0	A	T	0.498	4.706537e-02	1.874990e-01	2.490806e-02	8.019158e-01
-9	1208	-9	0	A	T	0.499	4.571718e-02	2.632655e-01	2.511141e-02	8.622152e-01
-9	1204	-9	0	A	T	0.313	4.640881e-02	3.393294e-02	1.267592e-02	1.721004e-01
-9	1207	-9	0	A	T	0.340	2.260942e-02	4.276673e-02	3.078811e-02	5.972961e-01
-9	1206	-9	0	A	T	0.483	5.808983e-02	7.410438e-02	2.231288e-02	4.335159e-01
-9	1201	-9	0	A	T	0.441	1.852035e-03	3.850895e-02	2.576441e-02	9.616630e-01
-9	1200	-9	0	A	T	0.441	1.852035e-03	3.850895e-02	2.576441e-02	9.616630e-01
-9	1203	-9	0	A	T	0.477	8.067335e-02	5.826664e-02	2.925859e-02	1.668748e-01
-9	1202	-9	0	A	T	0.476	8.036087e-02	5.719592e-02	2.943390e-02	1.607081e-01
-9	2619	-9	0	A	T	0.014	8.124069e-02	7.352781e-02	2.428797e-02	2.697944e-01
[truncated: 2,777 more rows]
