# Supplementary material for: GWAS for quantitative resistance phenotypes in Mycobacterium tuberculosis reveals resistance genes and regulatory regions
Source: Nat Commun. 2019 May 13;10:2128. doi: 10.1038/s41467-019-10110-6 (PMC6513847; doi:10.1038/s41467-019-10110-6)
Supplement: Supplementary file 12 — Source Data [file 41467_2019_10110_MOESM12_ESM.zip › 9-Source Data Folder/site_emb_valid.assoc.txt]

chr	rs	ps	n_miss	allele1	allele0	af	beta	se	l_remle	p_wald
-9	5989	-9	0	A	T	0.041	-1.797335e-02	1.264936e-01	3.828781e-01	8.870487e-01
-9	5982	-9	0	A	T	0.046	1.590109e-02	1.345857e-01	3.867969e-01	9.059823e-01
-9	5983	-9	0	A	T	0.046	1.233506e-02	1.343102e-01	3.863849e-01	9.268501e-01
-9	5980	-9	0	A	T	0.045	2.035583e-02	1.289699e-01	3.864903e-01	8.746311e-01
-9	5981	-9	0	A	T	0.045	2.035583e-02	1.289699e-01	3.864903e-01	8.746311e-01
-9	5987	-9	0	A	T	0.018	-4.478092e-02	9.319240e-02	3.921945e-01	6.310000e-01
-9	5984	-9	0	A	T	0.050	5.948378e-02	1.373851e-01	3.909578e-01	6.651630e-01
-9	10550	-9	0	A	T	0.084	3.297519e-02	6.046285e-02	3.726088e-01	5.856583e-01
-9	270	-9	0	A	T	0.156	-3.429502e-02	9.580889e-02	4.007598e-01	7.204819e-01
-9	271	-9	0	A	T	0.204	2.904608e-01	1.293347e-01	2.992168e-01	2.501306e-02
-9	272	-9	0	A	T	0.205	2.523108e-01	1.493840e-01	3.100051e-01	9.164263e-02
-9	273	-9	0	A	T	0.469	-4.776748e-02	1.243285e-01	4.000649e-01	7.009388e-01
-9	274	-9	0	A	T	0.473	1.043380e-01	1.447215e-01	3.942909e-01	4.711658e-01
-9	275	-9	0	A	T	0.205	2.523108e-01	1.493840e-01	3.100051e-01	9.164263e-02
-9	276	-9	0	A	T	0.494	-1.719232e-03	2.502669e-01	3.975901e-01	9.945208e-01
-9	277	-9	0	A	T	0.284	9.653847e-02	1.379843e-01	3.817055e-01	4.843777e-01
-9	278	-9	0	A	T	0.284	9.653847e-02	1.379843e-01	3.817055e-01	4.843777e-01
-9	279	-9	0	A	T	0.229	1.905138e-01	1.541364e-01	3.528282e-01	2.168513e-01
-9	8542	-9	0	A	T	0.020	3.259792e-02	1.356683e-01	3.877217e-01	8.101830e-01
-9	26569	-9	0	A	T	0.024	-1.837534e-01	3.258633e-01	3.949257e-01	5.729963e-01
-9	26566	-9	0	A	T	0.022	-4.293173e-02	1.933533e-01	3.829046e-01	8.243463e-01
-9	26567	-9	0	A	T	0.024	-1.837534e-01	3.258633e-01	3.949257e-01	5.729963e-01
-9	26564	-9	0	A	T	0.020	-5.172188e-02	1.945939e-01	3.890975e-01	7.904726e-01
-9	26565	-9	0	A	T	0.022	-5.345992e-02	2.146378e-01	3.844414e-01	8.033760e-01
-9	26562	-9	0	A	T	0.024	-1.837534e-01	3.258633e-01	3.949257e-01	5.729963e-01
-9	26563	-9	0	A	T	0.024	-1.837534e-01	3.258633e-01	3.949257e-01	5.729963e-01
-9	26560	-9	0	A	T	0.024	-1.837534e-01	3.258633e-01	3.949257e-01	5.729963e-01
-9	26561	-9	0	A	T	0.024	-1.837534e-01	3.258633e-01	3.949257e-01	5.729963e-01
-9	6819	-9	0	A	T	0.057	-8.646036e-02	8.798213e-02	3.663203e-01	3.260771e-01
-9	6818	-9	0	A	T	0.077	-5.293263e-02	1.379550e-01	3.899227e-01	7.013156e-01
-9	6811	-9	0	A	T	0.031	-6.074238e-04	1.902801e-01	4.009959e-01	9.974538e-01
-9	6810	-9	0	A	T	0.076	-4.344302e-02	1.295971e-01	3.889621e-01	7.375579e-01
-9	6813	-9	0	A	T	0.077	-5.293263e-02	1.379550e-01	3.899227e-01	7.013156e-01
-9	6812	-9	0	A	T	0.031	-6.074238e-04	1.902801e-01	4.009959e-01	9.974538e-01
-9	6815	-9	0	A	T	0.030	1.876434e-03	1.710924e-01	3.959476e-01	9.912525e-01
-9	6814	-9	0	A	T	0.030	1.056856e-02	1.781640e-01	3.981095e-01	9.527139e-01
-9	6817	-9	0	A	T	0.077	-5.293263e-02	1.379550e-01	3.899227e-01	7.013156e-01
-9	6816	-9	0	A	T	0.077	-5.293263e-02	1.379550e-01	3.899227e-01	7.013156e-01
-9	6935	-9	0	A	T	0.077	-5.293263e-02	1.379550e-01	3.899227e-01	7.013156e-01
-9	1679	-9	0	A	T	0.115	4.444869e-03	4.619863e-02	3.773022e-01	9.233784e-01
-9	8035	-9	0	A	T	0.010	1.615999e-02	2.704746e-01	4.027889e-01	9.523736e-01
-9	8034	-9	0	A	T	0.010	1.615999e-02	2.704746e-01	4.027889e-01	9.523736e-01
-9	8036	-9	0	A	T	0.018	1.250859e-01	1.780314e-01	3.884255e-01	4.825242e-01
-9	8031	-9	0	A	T	0.010	1.615999e-02	2.704746e-01	4.027889e-01	9.523736e-01
-9	8030	-9	0	A	T	0.010	1.615999e-02	2.704746e-01	4.027889e-01	9.523736e-01
-9	8033	-9	0	A	T	0.010	1.615999e-02	2.704746e-01	4.027889e-01	9.523736e-01
-9	8039	-9	0	A	T	0.010	1.615999e-02	2.704746e-01	4.027889e-01	9.523736e-01
-9	8038	-9	0	A	T	0.018	1.250859e-01	1.780314e-01	3.884255e-01	4.825242e-01
-9	5869	-9	0	A	T	0.045	-7.484344e-02	3.007008e-01	4.012225e-01	8.035103e-01
-9	5868	-9	0	A	T	0.045	-7.484344e-02	3.007008e-01	4.012225e-01	8.035103e-01
-9	5865	-9	0	A	T	0.044	-3.605206e-02	2.378035e-01	3.925984e-01	8.795406e-01
-9	5864	-9	0	A	T	0.050	-6.198894e-02	2.053908e-01	3.923394e-01	7.628826e-01
-9	5867	-9	0	A	T	0.051	-9.845471e-02	2.431131e-01	3.986826e-01	6.856140e-01
-9	5866	-9	0	A	T	0.050	-6.198894e-02	2.053908e-01	3.923394e-01	7.628826e-01
-9	5861	-9	0	A	T	0.045	-7.484344e-02	3.007008e-01	4.012225e-01	8.035103e-01
-9	5860	-9	0	A	T	0.045	-7.484344e-02	3.007008e-01	4.012225e-01	8.035103e-01
-9	5863	-9	0	A	T	0.044	-3.605206e-02	2.378035e-01	3.925984e-01	8.795406e-01
-9	5862	-9	0	A	T	0.044	-3.605206e-02	2.378035e-01	3.925984e-01	8.795406e-01
-9	19588	-9	0	A	T	0.014	-1.042301e-01	1.512868e-01	3.827037e-01	4.910683e-01
-9	19587	-9	0	A	T	0.014	-1.042301e-01	1.512868e-01	3.827037e-01	4.910683e-01
-9	19584	-9	0	A	T	0.018	-1.141804e-01	1.114234e-01	3.734824e-01	3.058218e-01
-9	19585	-9	0	A	T	0.050	-7.573550e-02	7.778470e-02	3.728268e-01	3.305484e-01
-9	19583	-9	0	A	T	0.014	-1.042301e-01	1.512868e-01	3.827037e-01	4.910683e-01
-9	6953	-9	0	A	T	0.031	-6.074238e-04	1.902801e-01	4.009959e-01	9.974538e-01
-9	8860	-9	0	A	T	0.012	-3.363756e-02	1.077457e-01	3.784347e-01	7.549818e-01
-9	26067	-9	0	A	T	0.020	-5.172188e-02	1.945939e-01	3.890975e-01	7.904726e-01
-9	26066	-9	0	A	T	0.024	-1.837534e-01	3.258633e-01	3.949257e-01	5.729963e-01
-9	26064	-9	0	A	T	0.024	-1.837534e-01	3.258633e-01	3.949257e-01	5.729963e-01
-9	26068	-9	0	A	T	0.024	-1.837534e-01	3.258633e-01	3.949257e-01	5.729963e-01
-9	4760	-9	0	A	T	0.019	-2.992110e-03	7.595010e-02	3.809001e-01	9.685856e-01
-9	4767	-9	0	A	T	0.054	1.344952e-02	5.874317e-02	3.789545e-01	8.189680e-01
-9	832	-9	0	A	T	0.279	-1.309904e-02	1.427027e-01	4.053148e-01	9.268879e-01
-9	833	-9	0	A	T	0.490	-4.363606e-01	2.639368e-01	4.529024e-01	9.870219e-02
-9	836	-9	0	A	T	0.463	5.825032e-02	9.668033e-02	3.862084e-01	5.470245e-01
-9	837	-9	0	A	T	0.200	1.596371e-01	1.089765e-01	3.413857e-01	1.433827e-01
-9	834	-9	0	A	T	0.258	8.828613e-02	8.293655e-02	3.551682e-01	2.874514e-01
-9	835	-9	0	A	T	0.481	3.666591e-02	1.083652e-01	3.850254e-01	7.351925e-01
-9	838	-9	0	A	T	0.189	1.617556e-01	1.070351e-01	3.597694e-01	1.311578e-01
-9	839	-9	0	A	T	0.200	2.298387e-01	1.031369e-01	3.188964e-01	2.615059e-02
-9	14306	-9	0	A	T	0.015	7.010569e-02	1.137162e-01	3.812452e-01	5.377576e-01
-9	14309	-9	0	A	T	0.012	-2.078589e-02	1.016250e-01	3.827716e-01	8.379919e-01
-9	14308	-9	0	A	T	0.024	-8.493458e-02	7.850364e-02	3.820393e-01	2.796438e-01
-9	9454	-9	0	A	T	0.026	2.413945e-02	2.016921e-01	4.039365e-01	9.047657e-01
-9	9450	-9	0	A	T	0.026	2.413945e-02	2.016921e-01	4.039365e-01	9.047657e-01
-9	9451	-9	0	A	T	0.024	6.187569e-02	1.683253e-01	3.912895e-01	7.132806e-01
-9	21515	-9	0	A	T	0.011	-8.605691e-02	1.297623e-01	3.761493e-01	5.074180e-01
-9	21512	-9	0	A	T	0.011	-8.605691e-02	1.297623e-01	3.761493e-01	5.074180e-01
-9	21519	-9	0	A	T	0.011	-8.605691e-02	1.297623e-01	3.761493e-01	5.074180e-01
-9	7773	-9	0	A	T	0.016	2.447995e-02	1.017335e-01	3.894115e-01	8.099106e-01
-9	7771	-9	0	A	T	0.018	-7.102085e-02	9.165109e-02	3.841439e-01	4.386456e-01
-9	7770	-9	0	A	T	0.018	-7.102085e-02	9.165109e-02	3.841439e-01	4.386456e-01
-9	97392	-9	0	A	T	0.022	-1.183692e-01	8.138850e-02	4.171337e-01	1.462707e-01
-9	9546	-9	0	A	T	0.026	2.413945e-02	2.016921e-01	4.039365e-01	9.047657e-01
-9	9547	-9	0	A	T	0.026	2.413945e-02	2.016921e-01	4.039365e-01	9.047657e-01
-9	9545	-9	0	A	T	0.026	2.413945e-02	2.016921e-01	4.039365e-01	9.047657e-01
-9	9540	-9	0	A	T	0.012	-2.949853e-01	1.285272e-01	3.577787e-01	2.200747e-02
-9	9541	-9	0	A	T	0.016	2.480162e-01	1.290027e-01	3.441509e-01	5.492122e-02
-9	21369	-9	0	A	T	0.011	-8.605691e-02	1.297623e-01	3.761493e-01	5.074180e-01
-9	21368	-9	0	A	T	0.011	-8.605691e-02	1.297623e-01	3.761493e-01	5.074180e-01
-9	48012	-9	0	A	T	0.018	-4.790725e-02	2.582079e-01	3.933109e-01	8.528587e-01
-9	48013	-9	0	A	T	0.014	-1.952061e-02	1.960169e-01	3.898271e-01	9.206999e-01
-9	48011	-9	0	A	T	0.019	-8.486422e-02	3.419136e-01	4.051988e-01	8.040463e-01
-9	48014	-9	0	A	T	0.016	-1.626538e-02	1.769882e-01	3.842882e-01	9.268019e-01
-9	48015	-9	0	A	T	0.019	-8.486422e-02	3.419136e-01	4.051988e-01	8.040463e-01
-9	15389	-9	0	A	T	0.010	7.173594e-02	1.682276e-01	3.873389e-01	6.699255e-01
-9	1447	-9	0	A	T	0.193	1.323666e-01	1.375596e-01	3.553049e-01	3.362411e-01
-9	1446	-9	0	A	T	0.489	6.912224e-02	2.817785e-01	3.985770e-01	8.062873e-01
-9	1445	-9	0	A	T	0.491	3.790717e-02	3.317883e-01	4.022659e-01	9.090700e-01
-9	1444	-9	0	A	T	0.280	1.303973e-01	1.498929e-01	3.750964e-01	3.846196e-01
-9	1443	-9	0	A	T	0.204	1.938894e-01	1.507019e-01	3.296485e-01	1.986477e-01
-9	1442	-9	0	A	T	0.213	4.067112e-03	8.338696e-02	3.849955e-01	9.611127e-01
-9	1441	-9	0	A	T	0.278	1.873858e-02	1.261945e-01	3.896321e-01	8.819971e-01
-9	1440	-9	0	A	T	0.490	-2.464172e-01	2.491524e-01	4.135398e-01	3.229783e-01
-9	1449	-9	0	A	T	0.155	-6.971927e-02	9.575582e-02	4.077226e-01	4.667880e-01
-9	1448	-9	0	A	T	0.204	1.938894e-01	1.507019e-01	3.296485e-01	1.986477e-01
-9	198	-9	0	A	T	0.154	-5.000462e-02	9.278652e-02	4.025486e-01	5.901047e-01
-9	195	-9	0	A	T	0.204	1.151189e-01	1.446981e-01	3.427138e-01	4.265335e-01
-9	197	-9	0	A	T	0.287	1.370252e-01	1.332872e-01	3.772990e-01	3.042674e-01
-9	196	-9	0	A	T	0.046	3.509924e-02	7.463692e-02	3.795777e-01	6.383044e-01
-9	191	-9	0	A	T	0.477	1.269683e-01	1.516807e-01	3.968830e-01	4.028221e-01
-9	190	-9	0	A	T	0.499	9.071185e-02	4.253638e-01	3.843273e-01	8.311857e-01
-9	193	-9	0	A	T	0.498	5.827619e-02	3.333452e-01	3.944726e-01	8.612674e-01
-9	6964	-9	0	A	T	0.031	-6.074238e-04	1.902801e-01	4.009959e-01	9.974538e-01
-9	3452	-9	0	A	T	0.185	-6.252485e-03	5.489678e-02	3.855011e-01	9.093519e-01
-9	3453	-9	0	A	T	0.027	-5.642270e-02	6.804366e-02	3.815896e-01	4.072534e-01
-9	3456	-9	0	A	T	0.012	-9.281052e-02	9.641296e-02	3.710288e-01	3.360476e-01
-9	3454	-9	0	A	T	0.025	-4.029541e-02	7.060136e-02	3.803859e-01	5.683469e-01
-9	3455	-9	0	A	T	0.037	-1.835193e-02	5.925902e-02	3.829049e-01	7.568846e-01
-9	3458	-9	0	A	T	0.010	-5.882097e-02	1.091819e-01	3.820678e-01	5.902278e-01
-9	3459	-9	0	A	T	0.012	-1.602415e-02	1.015821e-01	3.817339e-01	8.747005e-01
-9	6967	-9	0	A	T	0.031	-6.074238e-04	1.902801e-01	4.009959e-01	9.974538e-01
-9	6473	-9	0	A	T	0.045	-7.484344e-02	3.007008e-01	4.012225e-01	8.035103e-01
-9	15367	-9	0	A	T	0.010	7.173594e-02	1.682276e-01	3.873389e-01	6.699255e-01
-9	6475	-9	0	A	T	0.051	-9.845471e-02	2.431131e-01	3.986826e-01	6.856140e-01
-9	6474	-9	0	A	T	0.051	-9.845471e-02	2.431131e-01	3.986826e-01	6.856140e-01
-9	4040	-9	0	A	T	0.012	-4.970862e-02	1.008195e-01	3.825718e-01	6.221277e-01
-9	319	-9	0	A	T	0.284	9.653847e-02	1.379843e-01	3.817055e-01	4.843777e-01
-9	318	-9	0	A	T	0.494	-1.719232e-03	2.502669e-01	3.975901e-01	9.945208e-01
-9	311	-9	0	A	T	0.284	9.653847e-02	1.379843e-01	3.817055e-01	4.843777e-01
-9	310	-9	0	A	T	0.205	2.523108e-01	1.493840e-01	3.100051e-01	9.164263e-02
-9	317	-9	0	A	T	0.188	1.612621e-01	1.105417e-01	3.417242e-01	1.450384e-01
-9	316	-9	0	A	T	0.367	-1.069271e-03	1.112159e-01	3.996534e-01	9.923316e-01
-9	314	-9	0	A	T	0.284	9.653847e-02	1.379843e-01	3.817055e-01	4.843777e-01
-9	448	-9	0	A	T	0.190	2.333152e-01	1.205210e-01	3.299453e-01	5.326517e-02
-9	15708	-9	0	A	T	0.040	-9.939575e-02	1.464280e-01	3.920601e-01	4.974766e-01
-9	15706	-9	0	A	T	0.040	-9.939575e-02	1.464280e-01	3.920601e-01	4.974766e-01
-9	2742	-9	0	A	T	0.043	-4.961427e-02	5.682279e-02	3.723908e-01	3.828722e-01
-9	2749	-9	0	A	T	0.029	-3.209333e-02	6.376951e-02	3.853165e-01	6.149249e-01
-9	2748	-9	0	A	T	0.052	-6.192538e-03	5.042539e-02	3.815608e-01	9.022944e-01
-9	13689	-9	0	A	T	0.054	-4.727832e-02	1.569758e-01	3.999990e-01	7.633608e-01
-9	591	-9	0	A	T	0.433	-2.652766e-02	1.120408e-01	4.005447e-01	8.129030e-01
-9	590	-9	0	A	T	0.468	-8.327270e-02	1.395645e-01	4.118264e-01	5.509176e-01
-9	593	-9	0	A	T	0.192	1.868199e-01	1.210533e-01	3.395157e-01	1.231921e-01
-9	592	-9	0	A	T	0.190	2.333152e-01	1.205210e-01	3.299453e-01	5.326517e-02
-9	595	-9	0	A	T	0.468	1.418142e-01	1.550575e-01	3.928288e-01	3.607067e-01
-9	594	-9	0	A	T	0.205	2.523108e-01	1.493840e-01	3.100051e-01	9.164263e-02
-9	597	-9	0	A	T	0.229	1.905138e-01	1.541364e-01	3.528282e-01	2.168513e-01
-9	599	-9	0	A	T	0.229	1.905138e-01	1.541364e-01	3.528282e-01	2.168513e-01
-9	598	-9	0	A	T	0.204	1.938894e-01	1.507019e-01	3.296485e-01	1.986477e-01
-9	47941	-9	0	A	T	0.019	-8.486422e-02	3.419136e-01	4.051988e-01	8.040463e-01
-9	47943	-9	0	A	T	0.019	-8.486422e-02	3.419136e-01	4.051988e-01	8.040463e-01
-9	47942	-9	0	A	T	0.019	-8.486422e-02	3.419136e-01	4.051988e-01	8.040463e-01
-9	47947	-9	0	A	T	0.019	-8.486422e-02	3.419136e-01	4.051988e-01	8.040463e-01
-9	47946	-9	0	A	T	0.019	-8.486422e-02	3.419136e-01	4.051988e-01	8.040463e-01
-9	5579	-9	0	A	T	0.045	-7.484344e-02	3.007008e-01	4.012225e-01	8.035103e-01
-9	5574	-9	0	A	T	0.051	-9.845471e-02	2.431131e-01	3.986826e-01	6.856140e-01
-9	5573	-9	0	A	T	0.045	-7.484344e-02	3.007008e-01	4.012225e-01	8.035103e-01
-9	5572	-9	0	A	T	0.051	-9.845471e-02	2.431131e-01	3.986826e-01	6.856140e-01
-9	5570	-9	0	A	T	0.045	-7.484344e-02	3.007008e-01	4.012225e-01	8.035103e-01
-9	9114	-9	0	A	T	0.034	-5.411661e-02	1.048379e-01	3.794778e-01	6.058750e-01
-9	21486	-9	0	A	T	0.011	-8.605691e-02	1.297623e-01	3.761493e-01	5.074180e-01
-9	21480	-9	0	A	T	0.011	-8.605691e-02	1.297623e-01	3.761493e-01	5.074180e-01
-9	21483	-9	0	A	T	0.011	-8.605691e-02	1.297623e-01	3.761493e-01	5.074180e-01
-9	13488	-9	0	A	T	0.054	-4.727832e-02	1.569758e-01	3.999990e-01	7.633608e-01
-9	13482	-9	0	A	T	0.026	1.107064e-01	1.602899e-01	3.911355e-01	4.899955e-01
-9	13485	-9	0	A	T	0.054	-4.727832e-02	1.569758e-01	3.999990e-01	7.633608e-01
-9	13484	-9	0	A	T	0.043	-4.616279e-03	1.499750e-01	4.012882e-01	9.754531e-01
-9	13487	-9	0	A	T	0.027	6.625679e-02	1.688042e-01	3.956957e-01	6.947978e-01
-9	13486	-9	0	A	T	0.027	6.625679e-02	1.688042e-01	3.956957e-01	6.947978e-01
-9	4469	-9	0	A	T	0.017	-1.667438e-02	1.618390e-01	3.965129e-01	9.179667e-01
-9	4463	-9	0	A	T	0.017	-1.667438e-02	1.618390e-01	3.965129e-01	9.179667e-01
-9	8373	-9	0	A	T	0.011	-2.809791e-02	1.232213e-01	3.790505e-01	8.196880e-01
-9	26351	-9	0	A	T	0.024	-1.837534e-01	3.258633e-01	3.949257e-01	5.729963e-01
-9	26350	-9	0	A	T	0.024	-1.837534e-01	3.258633e-01	3.949257e-01	5.729963e-01
-9	26353	-9	0	A	T	0.024	-1.837534e-01	3.258633e-01	3.949257e-01	5.729963e-01
-9	26355	-9	0	A	T	0.024	-1.837534e-01	3.258633e-01	3.949257e-01	5.729963e-01
-9	26354	-9	0	A	T	0.015	-2.096790e-02	1.281888e-01	3.819703e-01	8.701143e-01
-9	26357	-9	0	A	T	0.024	-1.837534e-01	3.258633e-01	3.949257e-01	5.729963e-01
-9	26356	-9	0	A	T	0.024	-1.837534e-01	3.258633e-01	3.949257e-01	5.729963e-01
-9	26359	-9	0	A	T	0.024	-1.837534e-01	3.258633e-01	3.949257e-01	5.729963e-01
-9	26358	-9	0	A	T	0.023	-1.010934e-01	2.492934e-01	3.861048e-01	6.852136e-01
-9	6886	-9	0	A	T	0.077	-5.293263e-02	1.379550e-01	3.899227e-01	7.013156e-01
-9	15795	-9	0	A	T	0.013	9.114433e-02	1.272974e-01	3.848273e-01	4.742221e-01
-9	2465	-9	0	A	T	0.016	-1.501045e-01	1.311905e-01	3.721558e-01	2.529251e-01
-9	2466	-9	0	A	T	0.013	-1.718015e-01	1.309524e-01	3.582079e-01	1.899511e-01
-9	2467	-9	0	A	T	0.019	-1.827677e-01	1.035057e-01	3.723061e-01	7.784946e-02
-9	2460	-9	0	A	T	0.016	-1.501045e-01	1.311905e-01	3.721558e-01	2.529251e-01
-9	2461	-9	0	A	T	0.016	-1.501045e-01	1.311905e-01	3.721558e-01	2.529251e-01
-9	2462	-9	0	A	T	0.016	-1.015421e-01	1.343957e-01	3.740206e-01	4.501637e-01
-9	4275	-9	0	A	T	0.017	-1.667438e-02	1.618390e-01	3.965129e-01	9.179667e-01
-9	7083	-9	0	A	T	0.035	2.622884e-02	6.341776e-02	3.725006e-01	6.792965e-01
-9	13736	-9	0	A	T	0.054	-5.816036e-02	1.164671e-01	3.874983e-01	6.176672e-01
-9	13732	-9	0	A	T	0.014	2.295248e-01	1.078761e-01	3.686682e-01	3.369715e-02
-9	13730	-9	0	A	T	0.026	1.107064e-01	1.602899e-01	3.911355e-01	4.899955e-01
-9	11380	-9	0	A	T	0.010	-3.244968e-02	1.072284e-01	3.823735e-01	7.622636e-01
-9	11384	-9	0	A	T	0.029	9.339862e-02	6.977963e-02	3.937994e-01	1.811545e-01
-9	584	-9	0	A	T	0.491	3.790717e-02	3.317883e-01	4.022659e-01	9.090700e-01
-9	585	-9	0	A	T	0.490	5.739272e-02	2.181734e-01	3.895911e-01	7.925781e-01
-9	583	-9	0	A	T	0.279	1.670044e-01	1.388690e-01	3.698283e-01	2.295175e-01
-9	48364	-9	0	A	T	0.019	-8.486422e-02	3.419136e-01	4.051988e-01	8.040463e-01
-9	48365	-9	0	A	T	0.015	-2.425758e-02	2.228752e-01	3.946521e-01	9.133597e-01
-9	48366	-9	0	A	T	0.019	-8.486422e-02	3.419136e-01	4.051988e-01	8.040463e-01
-9	48367	-9	0	A	T	0.019	-8.486422e-02	3.419136e-01	4.051988e-01	8.040463e-01
-9	48360	-9	0	A	T	0.019	-8.486422e-02	3.419136e-01	4.051988e-01	8.040463e-01
-9	48361	-9	0	A	T	0.011	-1.557447e-02	1.932359e-01	3.929205e-01	9.357835e-01
-9	48362	-9	0	A	T	0.011	-1.557447e-02	1.932359e-01	3.929205e-01	9.357835e-01
-9	48368	-9	0	A	T	0.019	-8.486422e-02	3.419136e-01	4.051988e-01	8.040463e-01
-9	48369	-9	0	A	T	0.019	-8.486422e-02	3.419136e-01	4.051988e-01	8.040463e-01
-9	47952	-9	0	A	T	0.019	-8.486422e-02	3.419136e-01	4.051988e-01	8.040463e-01
-9	1990	-9	0	A	T	0.023	-3.206361e-02	1.148348e-01	4.008360e-01	7.801585e-01
-9	1992	-9	0	A	T	0.016	7.988946e-02	1.271658e-01	3.839694e-01	5.300482e-01
-9	1998	-9	0	A	T	0.022	-6.911419e-03	1.142914e-01	3.963951e-01	9.517963e-01
-9	89815	-9	0	A	T	0.012	-1.430105e-01	3.679393e-01	4.037120e-01	6.976258e-01
-9	89814	-9	0	A	T	0.012	-1.430105e-01	3.679393e-01	4.037120e-01	6.976258e-01
-9	89817	-9	0	A	T	0.012	-1.430105e-01	3.679393e-01	4.037120e-01	6.976258e-01
-9	89816	-9	0	A	T	0.012	-1.430105e-01	3.679393e-01	4.037120e-01	6.976258e-01
-9	89811	-9	0	A	T	0.012	-1.430105e-01	3.679393e-01	4.037120e-01	6.976258e-01
-9	89810	-9	0	A	T	0.012	-1.430105e-01	3.679393e-01	4.037120e-01	6.976258e-01
-9	89813	-9	0	A	T	0.012	-1.430105e-01	3.679393e-01	4.037120e-01	6.976258e-01
-9	89812	-9	0	A	T	0.012	-1.430105e-01	3.679393e-01	4.037120e-01	6.976258e-01
-9	89819	-9	0	A	T	0.012	-1.430105e-01	3.679393e-01	4.037120e-01	6.976258e-01
-9	89818	-9	0	A	T	0.012	-1.430105e-01	3.679393e-01	4.037120e-01	6.976258e-01
-9	26498	-9	0	A	T	0.024	-1.837534e-01	3.258633e-01	3.949257e-01	5.729963e-01
-9	26499	-9	0	A	T	0.024	-1.837534e-01	3.258633e-01	3.949257e-01	5.729963e-01
-9	26491	-9	0	A	T	0.024	-1.837534e-01	3.258633e-01	3.949257e-01	5.729963e-01
-9	26496	-9	0	A	T	0.024	-1.837534e-01	3.258633e-01	3.949257e-01	5.729963e-01
-9	26497	-9	0	A	T	0.024	-1.837534e-01	3.258633e-01	3.949257e-01	5.729963e-01
-9	5548	-9	0	A	T	0.050	6.112963e-02	1.634524e-01	3.947831e-01	7.085195e-01
-9	5549	-9	0	A	T	0.035	1.539860e-02	1.158645e-01	3.846236e-01	8.943075e-01
-9	15675	-9	0	A	T	0.039	-8.408295e-02	1.476047e-01	3.949696e-01	5.690897e-01
-9	15677	-9	0	A	T	0.039	-8.408295e-02	1.476047e-01	3.949696e-01	5.690897e-01
-9	15671	-9	0	A	T	0.015	5.603121e-02	1.257027e-01	3.856440e-01	6.559137e-01
-9	78016	-9	0	A	T	0.017	2.628821e-02	8.286244e-02	3.771806e-01	7.511432e-01
-9	6356	-9	0	A	T	0.045	-7.484344e-02	3.007008e-01	4.012225e-01	8.035103e-01
-9	6354	-9	0	A	T	0.045	-7.484344e-02	3.007008e-01	4.012225e-01	8.035103e-01
-9	6355	-9	0	A	T	0.043	-2.099212e-02	1.861596e-01	3.878258e-01	9.102484e-01
-9	6352	-9	0	A	T	0.045	-7.484344e-02	3.007008e-01	4.012225e-01	8.035103e-01
-9	6353	-9	0	A	T	0.045	-7.484344e-02	3.007008e-01	4.012225e-01	8.035103e-01
-9	6350	-9	0	A	T	0.044	-5.024397e-02	1.336693e-01	3.801162e-01	7.071128e-01
-9	6351	-9	0	A	T	0.044	-5.024397e-02	1.336693e-01	3.801162e-01	7.071128e-01
-9	6358	-9	0	A	T	0.043	-1.825927e-02	2.054424e-01	3.894799e-01	9.292033e-01
-9	1609	-9	0	A	T	0.434	2.599638e-02	1.170579e-01	3.959447e-01	8.243123e-01
-9	1601	-9	0	A	T	0.204	1.756357e-01	1.333636e-01	3.253768e-01	1.882600e-01
-9	1600	-9	0	A	T	0.279	8.557910e-02	1.318140e-01	3.777232e-01	5.163853e-01
-9	1603	-9	0	A	T	0.205	2.523108e-01	1.493840e-01	3.100051e-01	9.164263e-02
-9	1602	-9	0	A	T	0.362	1.120135e-02	1.174625e-01	3.996201e-01	9.240541e-01
-9	1605	-9	0	A	T	0.193	1.323666e-01	1.375596e-01	3.553049e-01	3.362411e-01
-9	1604	-9	0	A	T	0.489	6.912224e-02	2.817785e-01	3.985770e-01	8.062873e-01
-9	1607	-9	0	A	T	0.490	3.219157e-02	2.491025e-01	3.921436e-01	8.972109e-01
-9	1606	-9	0	A	T	0.205	2.523108e-01	1.493840e-01	3.100051e-01	9.164263e-02
-9	2215	-9	0	A	T	0.010	2.009877e-01	1.343562e-01	3.608272e-01	1.351015e-01
-9	2219	-9	0	A	T	0.034	1.050554e-01	5.782555e-02	3.634487e-01	6.966101e-02
-9	46213	-9	0	A	T	0.012	-1.777405e-01	9.303197e-02	3.478036e-01	5.645415e-02
-9	45746	-9	0	A	T	0.011	-1.475030e-02	1.258247e-01	3.797736e-01	9.067106e-01
-9	438	-9	0	A	T	0.283	1.140708e-01	1.293552e-01	3.751736e-01	3.781512e-01
-9	439	-9	0	A	T	0.148	3.992822e-02	9.060219e-02	4.010256e-01	6.595612e-01
-9	436	-9	0	A	T	0.204	1.938894e-01	1.507019e-01	3.296485e-01	1.986477e-01
-9	437	-9	0	A	T	0.154	-4.993238e-02	9.286902e-02	4.028080e-01	5.909717e-01
-9	434	-9	0	A	T	0.203	2.053959e-01	1.382324e-01	3.181982e-01	1.377420e-01
-9	435	-9	0	A	T	0.205	2.523108e-01	1.493840e-01	3.100051e-01	9.164263e-02
-9	432	-9	0	A	T	0.229	1.905138e-01	1.541364e-01	3.528282e-01	2.168513e-01
-9	433	-9	0	A	T	0.496	-4.746086e-02	2.941843e-01	3.969410e-01	8.718776e-01
-9	430	-9	0	A	T	0.204	1.938894e-01	1.507019e-01	3.296485e-01	1.986477e-01
-9	431	-9	0	A	T	0.284	9.653847e-02	1.379843e-01	3.817055e-01	4.843777e-01
-9	1050	-9	0	A	T	0.215	2.148451e-02	9.892750e-02	3.865161e-01	8.281329e-01
-9	1051	-9	0	A	T	0.216	2.228099e-02	9.581726e-02	3.858790e-01	8.161863e-01
-9	1052	-9	0	A	T	0.216	1.828462e-02	9.616425e-02	3.867803e-01	8.492524e-01
-9	5354	-9	0	A	T	0.045	-7.484344e-02	3.007008e-01	4.012225e-01	8.035103e-01
-9	1054	-9	0	A	T	0.214	6.981797e-02	8.417327e-02	3.674690e-01	4.071165e-01
-9	1055	-9	0	A	T	0.211	1.993875e-01	8.778533e-02	2.820871e-01	2.341710e-02
-9	1056	-9	0	A	T	0.211	1.993875e-01	8.778533e-02	2.820871e-01	2.341710e-02
-9	1057	-9	0	A	T	0.211	1.993875e-01	8.778533e-02	2.820871e-01	2.341710e-02
-9	3249	-9	0	A	T	0.011	4.115032e-02	2.290762e-01	4.030574e-01	8.574880e-01
-9	3243	-9	0	A	T	0.011	4.115032e-02	2.290762e-01	4.030574e-01	8.574880e-01
-9	3241	-9	0	A	T	0.020	-1.484143e-02	9.980274e-02	3.854202e-01	8.818251e-01
-9	3240	-9	0	A	T	0.011	4.115032e-02	2.290762e-01	4.030574e-01	8.574880e-01
-9	3247	-9	0	A	T	0.011	4.115032e-02	2.290762e-01	4.030574e-01	8.574880e-01
-9	3246	-9	0	A	T	0.013	-3.696468e-02	1.650890e-01	3.940833e-01	8.228915e-01
-9	3244	-9	0	A	T	0.011	4.115032e-02	2.290762e-01	4.030574e-01	8.574880e-01
-9	20608	-9	0	A	T	0.014	4.590874e-02	1.050880e-01	3.839493e-01	6.623413e-01
-9	1488	-9	0	A	T	0.490	4.950138e-02	2.236690e-01	3.875986e-01	8.249085e-01
-9	15944	-9	0	A	T	0.012	2.032890e-01	1.562218e-01	3.825304e-01	1.935694e-01
-9	8084	-9	0	A	T	0.010	1.615999e-02	2.704746e-01	4.027889e-01	9.523736e-01
-9	8086	-9	0	A	T	0.010	1.615999e-02	2.704746e-01	4.027889e-01	9.523736e-01
-9	8087	-9	0	A	T	0.010	1.615999e-02	2.704746e-01	4.027889e-01	9.523736e-01
-9	8080	-9	0	A	T	0.018	1.250859e-01	1.780314e-01	3.884255e-01	4.825242e-01
-9	8081	-9	0	A	T	0.018	1.250859e-01	1.780314e-01	3.884255e-01	4.825242e-01
-9	8082	-9	0	A	T	0.018	1.250859e-01	1.780314e-01	3.884255e-01	4.825242e-01
-9	8083	-9	0	A	T	0.010	1.615999e-02	2.704746e-01	4.027889e-01	9.523736e-01
-9	6429	-9	0	A	T	0.045	-7.484344e-02	3.007008e-01	4.012225e-01	8.035103e-01
-9	2394	-9	0	A	T	0.015	-5.019456e-02	1.369042e-01	3.827015e-01	7.139932e-01
-9	2390	-9	0	A	T	0.016	-1.501045e-01	1.311905e-01	3.721558e-01	2.529251e-01
-9	2398	-9	0	A	T	0.015	-5.019456e-02	1.369042e-01	3.827015e-01	7.139932e-01
-9	2399	-9	0	A	T	0.015	-5.019456e-02	1.369042e-01	3.827015e-01	7.139932e-01
-9	9190	-9	0	A	T	0.024	1.700681e-02	8.969061e-02	3.847025e-01	8.496621e-01
-9	7941	-9	0	A	T	0.010	1.615999e-02	2.704746e-01	4.027889e-01	9.523736e-01
-9	605	-9	0	A	T	0.191	2.111878e-01	1.148272e-01	3.297344e-01	6.629249e-02
-9	604	-9	0	A	T	0.486	4.472560e-02	1.659781e-01	3.865860e-01	7.876461e-01
-9	607	-9	0	A	T	0.204	1.938894e-01	1.507019e-01	3.296485e-01	1.986477e-01
-9	606	-9	0	A	T	0.204	1.938894e-01	1.507019e-01	3.296485e-01	1.986477e-01
-9	601	-9	0	A	T	0.279	1.159776e-01	1.389963e-01	3.724787e-01	4.043307e-01
-9	600	-9	0	A	T	0.205	2.523108e-01	1.493840e-01	3.100051e-01	9.164263e-02
-9	603	-9	0	A	T	0.323	-4.899122e-02	3.574751e-02	3.634559e-01	1.709563e-01
-9	602	-9	0	A	T	0.465	-8.148673e-02	1.408564e-01	4.117779e-01	5.630979e-01
-9	609	-9	0	A	T	0.201	2.674778e-01	1.158708e-01	2.946032e-01	2.125313e-02
-9	608	-9	0	A	T	0.459	6.592887e-02	1.074869e-01	3.846029e-01	5.398242e-01
-9	5740	-9	0	A	T	0.045	-7.484344e-02	3.007008e-01	4.012225e-01	8.035103e-01
-9	5742	-9	0	A	T	0.051	-9.845471e-02	2.431131e-01	3.986826e-01	6.856140e-01
-9	5743	-9	0	A	T	0.045	-7.484344e-02	3.007008e-01	4.012225e-01	8.035103e-01
-9	5746	-9	0	A	T	0.051	-9.845471e-02	2.431131e-01	3.986826e-01	6.856140e-01
-9	5748	-9	0	A	T	0.051	-9.845471e-02	2.431131e-01	3.986826e-01	6.856140e-01
-9	5749	-9	0	A	T	0.051	-9.845471e-02	2.431131e-01	3.986826e-01	6.856140e-01
-9	15217	-9	0	A	T	0.016	-9.255165e-02	1.914530e-01	3.959262e-01	6.289438e-01
-9	15212	-9	0	A	T	0.016	-9.255165e-02	1.914530e-01	3.959262e-01	6.289438e-01
-9	21500	-9	0	A	T	0.021	-9.545806e-02	1.135469e-01	3.764450e-01	4.007940e-01
-9	883	-9	0	A	T	0.228	-2.567242e-02	1.395495e-01	4.091389e-01	8.540906e-01
-9	882	-9	0	A	T	0.150	2.989240e-01	4.151816e-02	5.246144e-02	1.494862e-12
-9	881	-9	0	A	T	0.264	7.259022e-03	7.594375e-02	3.852793e-01	9.238769e-01
-9	880	-9	0	A	T	0.490	8.242968e-02	2.233035e-01	3.867325e-01	7.121317e-01
-9	887	-9	0	A	T	0.434	2.599638e-02	1.170579e-01	3.959447e-01	8.243123e-01
-9	886	-9	0	A	T	0.190	2.333152e-01	1.205210e-01	3.299453e-01	5.326517e-02
-9	885	-9	0	A	T	0.463	-1.792563e-01	1.219946e-01	4.413723e-01	1.421586e-01
-9	884	-9	0	A	T	0.192	-4.228942e-02	1.285096e-01	4.188648e-01	7.421920e-01
-9	14973	-9	0	A	T	0.082	2.868567e-02	5.358886e-02	3.680946e-01	5.926104e-01
-9	1269	-9	0	A	T	0.280	1.303973e-01	1.498929e-01	3.750964e-01	3.846196e-01
-9	1268	-9	0	A	T	0.362	1.120135e-02	1.174625e-01	3.996201e-01	9.240541e-01
-9	1263	-9	0	A	T	0.489	6.912224e-02	2.817785e-01	3.985770e-01	8.062873e-01
-9	1262	-9	0	A	T	0.489	6.912224e-02	2.817785e-01	3.985770e-01	8.062873e-01
-9	1261	-9	0	A	T	0.280	1.303973e-01	1.498929e-01	3.750964e-01	3.846196e-01
-9	1260	-9	0	A	T	0.446	3.856262e-02	5.681812e-02	3.776903e-01	4.975401e-01
-9	1267	-9	0	A	T	0.148	3.992822e-02	9.060219e-02	4.010256e-01	6.595612e-01
-9	1266	-9	0	A	T	0.208	1.871384e-02	1.118967e-01	3.811962e-01	8.672256e-01
-9	1265	-9	0	A	T	0.491	3.790717e-02	3.317883e-01	4.022659e-01	9.090700e-01
-9	1264	-9	0	A	T	0.490	-3.208150e-01	2.521398e-01	4.236835e-01	2.036448e-01
-9	17205	-9	0	A	T	0.010	1.500371e-01	1.387747e-01	3.781556e-01	2.799827e-01
-9	2638	-9	0	A	T	0.393	1.445454e-03	4.441086e-02	3.849169e-01	9.740444e-01
-9	2634	-9	0	A	T	0.031	1.238244e-01	1.009169e-01	3.564171e-01	2.202186e-01
-9	2632	-9	0	A	T	0.012	1.234307e-01	1.176245e-01	3.686563e-01	2.943566e-01
-9	9599	-9	0	A	T	0.042	4.839580e-04	7.154161e-02	3.828433e-01	9.946044e-01
-9	9598	-9	0	A	T	0.035	-3.379847e-02	7.488031e-02	3.847924e-01	6.518587e-01
-9	9595	-9	0	A	T	0.026	2.413945e-02	2.016921e-01	4.039365e-01	9.047657e-01
-9	9597	-9	0	A	T	0.026	2.413945e-02	2.016921e-01	4.039365e-01	9.047657e-01
-9	9590	-9	0	A	T	0.026	2.413945e-02	2.016921e-01	4.039365e-01	9.047657e-01
-9	9592	-9	0	A	T	0.025	4.302200e-02	1.814460e-01	3.965699e-01	8.126404e-01
-9	1531	-9	0	A	T	0.279	1.765801e-01	1.387065e-01	3.731164e-01	2.034037e-01
-9	6600	-9	0	A	T	0.035	-8.298173e-02	1.699067e-01	3.967197e-01	6.254153e-01
-9	6601	-9	0	A	T	0.077	-5.602683e-02	1.347596e-01	3.888315e-01	6.777117e-01
-9	6602	-9	0	A	T	0.077	-5.602683e-02	1.347596e-01	3.888315e-01	6.777117e-01
-9	6604	-9	0	A	T	0.035	-8.298173e-02	1.699067e-01	3.967197e-01	6.254153e-01
-9	6605	-9	0	A	T	0.035	-8.298173e-02	1.699067e-01	3.967197e-01	6.254153e-01
-9	6606	-9	0	A	T	0.077	-5.602683e-02	1.347596e-01	3.888315e-01	6.777117e-01
-9	6607	-9	0	A	T	0.037	1.213418e-03	1.334773e-01	3.909636e-01	9.927491e-01
-9	6608	-9	0	A	T	0.077	-5.602683e-02	1.347596e-01	3.888315e-01	6.777117e-01
-9	4696	-9	0	A	T	0.020	4.108125e-02	1.225055e-01	3.878339e-01	7.374629e-01
-9	1538	-9	0	A	T	0.491	3.790717e-02	3.317883e-01	4.022659e-01	9.090700e-01
-9	8231	-9	0	A	T	0.010	1.615999e-02	2.704746e-01	4.027889e-01	9.523736e-01
-9	15534	-9	0	A	T	0.039	-8.408295e-02	1.476047e-01	3.949696e-01	5.690897e-01
-9	15533	-9	0	A	T	0.040	-9.939575e-02	1.464280e-01	3.920601e-01	4.974766e-01
-9	8238	-9	0	A	T	0.018	1.250859e-01	1.780314e-01	3.884255e-01	4.825242e-01
-9	15539	-9	0	A	T	0.039	-8.408295e-02	1.476047e-01	3.949696e-01	5.690897e-01
-9	89703	-9	0	A	T	0.012	-1.430105e-01	3.679393e-01	4.037120e-01	6.976258e-01
-9	9644	-9	0	A	T	0.026	2.413945e-02	2.016921e-01	4.039365e-01	9.047657e-01
-9	10281	-9	0	A	T	0.251	-1.523529e-01	3.896700e-02	1.305132e-01	1.009315e-04
-9	21575	-9	0	A	T	0.043	-3.127802e-01	6.330139e-02	1.768930e-01	9.627734e-07
-9	21576	-9	0	A	T	0.043	-3.127802e-01	6.330139e-02	1.768930e-01	9.627734e-07
-9	21577	-9	0	A	T	0.043	-3.127802e-01	6.330139e-02	1.768930e-01	9.627734e-07
-9	21578	-9	0	A	T	0.042	-3.197237e-01	6.475926e-02	1.762432e-01	9.821522e-07
-9	21579	-9	0	A	T	0.044	-3.089287e-01	6.262413e-02	1.766789e-01	1.002075e-06
-9	13394	-9	0	A	T	0.054	-4.727832e-02	1.569758e-01	3.999990e-01	7.633608e-01
-9	13397	-9	0	A	T	0.012	2.315193e-01	1.317855e-01	3.658027e-01	7.937068e-02
-9	13396	-9	0	A	T	0.027	6.625679e-02	1.688042e-01	3.956957e-01	6.947978e-01
-9	13390	-9	0	A	T	0.046	3.581639e-02	7.350269e-02	3.888719e-01	6.262054e-01
-9	48197	-9	0	A	T	0.019	-8.486422e-02	3.419136e-01	4.051988e-01	8.040463e-01
-9	48196	-9	0	A	T	0.019	-8.486422e-02	3.419136e-01	4.051988e-01	8.040463e-01
-9	48195	-9	0	A	T	0.019	-8.486422e-02	3.419136e-01	4.051988e-01	8.040463e-01
-9	48194	-9	0	A	T	0.019	-8.486422e-02	3.419136e-01	4.051988e-01	8.040463e-01
-9	13399	-9	0	A	T	0.053	-3.415992e-02	1.478181e-01	3.971837e-01	8.173060e-01
-9	13398	-9	0	A	T	0.054	-7.254542e-02	1.440032e-01	3.940435e-01	6.145697e-01
-9	48191	-9	0	A	T	0.020	1.783457e-01	2.526686e-01	4.032325e-01	4.805065e-01
-9	48190	-9	0	A	T	0.019	-8.486422e-02	3.419136e-01	4.051988e-01	8.040463e-01
-9	2903	-9	0	A	T	0.074	-4.394499e-02	4.646973e-02	3.890612e-01	3.446286e-01
-9	2907	-9	0	A	T	0.019	2.433984e-01	8.317637e-02	4.012526e-01	3.536212e-03
-9	2904	-9	0	A	T	0.067	-1.989285e-02	4.836122e-02	3.834632e-01	6.809441e-01
-9	15088	-9	0	A	T	0.016	-8.767152e-02	1.730319e-01	3.898324e-01	6.125328e-01
-9	15085	-9	0	A	T	0.016	-9.255165e-02	1.914530e-01	3.959262e-01	6.289438e-01
-9	15083	-9	0	A	T	0.016	-9.255165e-02	1.914530e-01	3.959262e-01	6.289438e-01
-9	15081	-9	0	A	T	0.016	-9.255165e-02	1.914530e-01	3.959262e-01	6.289438e-01
-9	48	-9	0	A	T	0.474	6.750132e-02	6.580345e-02	3.686439e-01	3.053228e-01
-9	49	-9	0	A	T	0.319	5.187396e-02	3.183361e-02	3.347396e-01	1.036291e-01
-9	44	-9	0	A	T	0.204	1.938894e-01	1.507019e-01	3.296485e-01	1.986477e-01
-9	45	-9	0	A	T	0.490	7.117089e-02	1.276076e-01	3.769083e-01	5.771972e-01
-9	5331	-9	0	A	T	0.045	-7.484344e-02	3.007008e-01	4.012225e-01	8.035103e-01
-9	5330	-9	0	A	T	0.045	-7.484344e-02	3.007008e-01	4.012225e-01	8.035103e-01
-9	5332	-9	0	A	T	0.055	-8.830211e-02	1.962737e-01	3.945471e-01	6.529206e-01
-9	5337	-9	0	A	T	0.055	-8.830211e-02	1.962737e-01	3.945471e-01	6.529206e-01
-9	5336	-9	0	A	T	0.045	-7.484344e-02	3.007008e-01	4.012225e-01	8.035103e-01
-9	5339	-9	0	A	T	0.045	-7.484344e-02	3.007008e-01	4.012225e-01	8.035103e-01
-9	5338	-9	0	A	T	0.024	-6.182519e-02	9.770706e-02	3.797348e-01	5.270870e-01
-9	47997	-9	0	A	T	0.019	-8.486422e-02	3.419136e-01	4.051988e-01	8.040463e-01
-9	47994	-9	0	A	T	0.019	-8.486422e-02	3.419136e-01	4.051988e-01	8.040463e-01
-9	47995	-9	0	A	T	0.019	-8.486422e-02	3.419136e-01	4.051988e-01	8.040463e-01
-9	47992	-9	0	A	T	0.019	-8.486422e-02	3.419136e-01	4.051988e-01	8.040463e-01
-9	47990	-9	0	A	T	0.019	-8.486422e-02	3.419136e-01	4.051988e-01	8.040463e-01
-9	47991	-9	0	A	T	0.019	-8.486422e-02	3.419136e-01	4.051988e-01	8.040463e-01
-9	47998	-9	0	A	T	0.019	-8.486422e-02	3.419136e-01	4.051988e-01	8.040463e-01
-9	47999	-9	0	A	T	0.015	-2.425758e-02	2.228752e-01	3.946521e-01	9.133597e-01
-9	13603	-9	0	A	T	0.054	-4.727832e-02	1.569758e-01	3.999990e-01	7.633608e-01
-9	13602	-9	0	A	T	0.054	-4.727832e-02	1.569758e-01	3.999990e-01	7.633608e-01
-9	13601	-9	0	A	T	0.052	-1.291582e-02	1.481885e-01	3.987421e-01	9.305696e-01
-9	13607	-9	0	A	T	0.043	-4.616279e-03	1.499750e-01	4.012882e-01	9.754531e-01
-9	13606	-9	0	A	T	0.054	-4.727832e-02	1.569758e-01	3.999990e-01	7.633608e-01
-9	13605	-9	0	A	T	0.054	-4.727832e-02	1.569758e-01	3.999990e-01	7.633608e-01
-9	90827	-9	0	A	T	0.037	-5.525900e-02	6.371995e-02	3.992256e-01	3.861067e-01
-9	21298	-9	0	A	T	0.017	2.577758e-02	9.407031e-02	3.851634e-01	7.841428e-01
-9	21436	-9	0	A	T	0.011	-8.605691e-02	1.297623e-01	3.761493e-01	5.074180e-01
-9	21430	-9	0	A	T	0.011	-8.605691e-02	1.297623e-01	3.761493e-01	5.074180e-01
-9	26384	-9	0	A	T	0.020	-5.172188e-02	1.945939e-01	3.890975e-01	7.904726e-01
-9	26385	-9	0	A	T	0.024	-1.837534e-01	3.258633e-01	3.949257e-01	5.729963e-01
-9	26388	-9	0	A	T	0.024	-1.837534e-01	3.258633e-01	3.949257e-01	5.729963e-01
-9	26389	-9	0	A	T	0.024	-1.837534e-01	3.258633e-01	3.949257e-01	5.729963e-01
-9	3690	-9	0	A	T	0.016	-6.319310e-02	8.579528e-02	3.871495e-01	4.616272e-01
-9	3691	-9	0	A	T	0.015	-5.628669e-02	8.773183e-02	3.858553e-01	5.213484e-01
-9	3692	-9	0	A	T	0.036	-4.524729e-02	9.618940e-02	3.868591e-01	6.382105e-01
-9	3693	-9	0	A	T	0.036	-4.524729e-02	9.618940e-02	3.868591e-01	6.382105e-01
-9	3694	-9	0	A	T	0.036	-4.524729e-02	9.618940e-02	3.868591e-01	6.382105e-01
-9	2704	-9	0	A	T	0.068	-3.641440e-02	5.204007e-02	3.707784e-01	4.843128e-01
-9	762	-9	0	A	T	0.148	3.992822e-02	9.060219e-02	4.010256e-01	6.595612e-01
-9	763	-9	0	A	T	0.465	1.761235e-01	1.134640e-01	3.944165e-01	1.210354e-01
-9	761	-9	0	A	T	0.148	3.992822e-02	9.060219e-02	4.010256e-01	6.595612e-01
-9	766	-9	0	A	T	0.461	2.337588e-02	1.221393e-01	3.919479e-01	8.482752e-01
-9	767	-9	0	A	T	0.280	1.303973e-01	1.498929e-01	3.750964e-01	3.846196e-01
-9	764	-9	0	A	T	0.488	2.447559e-01	2.251707e-01	4.028073e-01	2.774027e-01
-9	4283	-9	0	A	T	0.032	-1.093288e-01	9.014625e-02	3.672188e-01	2.255989e-01
-9	4286	-9	0	A	T	0.035	-8.122869e-02	9.498694e-02	3.695744e-01	3.927436e-01
-9	4287	-9	0	A	T	0.035	-8.122869e-02	9.498694e-02	3.695744e-01	3.927436e-01
-9	4284	-9	0	A	T	0.036	-6.347022e-02	9.183204e-02	3.722794e-01	4.896863e-01
-9	4285	-9	0	A	T	0.035	-8.122869e-02	9.498694e-02	3.695744e-01	3.927436e-01
-9	4288	-9	0	A	T	0.020	-9.443537e-02	9.080911e-02	3.727692e-01	2.987136e-01
-9	4289	-9	0	A	T	0.011	-1.073293e-01	1.060406e-01	3.733589e-01	3.117987e-01
-9	19771	-9	0	A	T	0.012	4.662449e-02	2.083117e-01	3.966205e-01	8.229591e-01
-9	19779	-9	0	A	T	0.014	-1.866265e-02	2.173117e-01	3.998157e-01	9.315855e-01
-9	13522	-9	0	A	T	0.054	-4.727832e-02	1.569758e-01	3.999990e-01	7.633608e-01
-9	13523	-9	0	A	T	0.052	-1.291582e-02	1.481885e-01	3.987421e-01	9.305696e-01
-9	13520	-9	0	A	T	0.054	-4.727832e-02	1.569758e-01	3.999990e-01	7.633608e-01
-9	13521	-9	0	A	T	0.054	-4.727832e-02	1.569758e-01	3.999990e-01	7.633608e-01
-9	13526	-9	0	A	T	0.027	6.625679e-02	1.688042e-01	3.956957e-01	6.947978e-01
-9	13527	-9	0	A	T	0.052	1.417065e-02	1.411181e-01	3.996512e-01	9.200408e-01
-9	13525	-9	0	A	T	0.054	-4.727832e-02	1.569758e-01	3.999990e-01	7.633608e-01
-9	13529	-9	0	A	T	0.027	6.625679e-02	1.688042e-01	3.956957e-01	6.947978e-01
-9	7209	-9	0	A	T	0.014	1.380727e-01	8.741384e-02	4.013025e-01	1.146456e-01
-9	6223	-9	0	A	T	0.045	-7.484344e-02	3.007008e-01	4.012225e-01	8.035103e-01
-9	6221	-9	0	A	T	0.051	-9.845471e-02	2.431131e-01	3.986826e-01	6.856140e-01
-9	6226	-9	0	A	T	0.045	-7.484344e-02	3.007008e-01	4.012225e-01	8.035103e-01
-9	6227	-9	0	A	T	0.068	-3.883950e-02	4.902691e-02	3.717547e-01	4.284955e-01
-9	6224	-9	0	A	T	0.051	-9.845471e-02	2.431131e-01	3.986826e-01	6.856140e-01
-9	6228	-9	0	A	T	0.045	-7.484344e-02	3.007008e-01	4.012225e-01	8.035103e-01
-9	6229	-9	0	A	T	0.044	-3.605206e-02	2.378035e-01	3.925984e-01	8.795406e-01
-9	89668	-9	0	A	T	0.012	-1.430105e-01	3.679393e-01	4.037120e-01	6.976258e-01
-9	89669	-9	0	A	T	0.012	-1.430105e-01	3.679393e-01	4.037120e-01	6.976258e-01
-9	89666	-9	0	A	T	0.012	-1.430105e-01	3.679393e-01	4.037120e-01	6.976258e-01
-9	89667	-9	0	A	T	0.012	-1.430105e-01	3.679393e-01	4.037120e-01	6.976258e-01
-9	5273	-9	0	A	T	0.043	-3.278739e-02	2.088686e-01	3.901772e-01	8.753068e-01
-9	89662	-9	0	A	T	0.012	-1.430105e-01	3.679393e-01	4.037120e-01	6.976258e-01
-9	5278	-9	0	A	T	0.045	-7.484344e-02	3.007008e-01	4.012225e-01	8.035103e-01
-9	89663	-9	0	A	T	0.012	-1.430105e-01	3.679393e-01	4.037120e-01	6.976258e-01
-9	89660	-9	0	A	T	0.012	-1.430105e-01	3.679393e-01	4.037120e-01	6.976258e-01
-9	89661	-9	0	A	T	0.012	-1.430105e-01	3.679393e-01	4.037120e-01	6.976258e-01
-9	12455	-9	0	A	T	0.029	1.468360e-02	7.889854e-02	3.894453e-01	8.524120e-01
-9	2501	-9	0	A	T	0.031	1.238244e-01	1.009169e-01	3.564171e-01	2.202186e-01
-9	2500	-9	0	A	T	0.079	7.095558e-02	4.326464e-02	3.710172e-01	1.014261e-01
-9	13624	-9	0	A	T	0.054	-4.727832e-02	1.569758e-01	3.999990e-01	7.633608e-01
-9	26618	-9	0	A	T	0.023	-9.496327e-02	2.528762e-01	3.866252e-01	7.073729e-01
-9	26619	-9	0	A	T	0.024	-1.837534e-01	3.258633e-01	3.949257e-01	5.729963e-01
-9	26616	-9	0	A	T	0.024	-1.837534e-01	3.258633e-01	3.949257e-01	5.729963e-01
-9	26617	-9	0	A	T	0.024	-1.837534e-01	3.258633e-01	3.949257e-01	5.729963e-01
-9	26610	-9	0	A	T	0.024	-1.837534e-01	3.258633e-01	3.949257e-01	5.729963e-01
-9	26612	-9	0	A	T	0.024	-1.837534e-01	3.258633e-01	3.949257e-01	5.729963e-01
-9	6976	-9	0	A	T	0.022	2.536143e-02	1.146243e-01	3.946129e-01	8.249538e-01
-9	6977	-9	0	A	T	0.077	-5.293263e-02	1.379550e-01	3.899227e-01	7.013156e-01
-9	8160	-9	0	A	T	0.010	1.615999e-02	2.704746e-01	4.027889e-01	9.523736e-01
-9	6972	-9	0	A	T	0.034	-8.123536e-02	1.774435e-01	3.976003e-01	6.472247e-01
-9	6973	-9	0	A	T	0.077	-5.293263e-02	1.379550e-01	3.899227e-01	7.013156e-01
-9	6970	-9	0	A	T	0.031	-6.074238e-04	1.902801e-01	4.009959e-01	9.974538e-01
-9	15824	-9	0	A	T	0.039	-8.408295e-02	1.476047e-01	3.949696e-01	5.690897e-01
-9	15829	-9	0	A	T	0.037	-5.544826e-02	1.366978e-01	3.916799e-01	6.851351e-01
-9	15828	-9	0	A	T	0.039	-8.408295e-02	1.476047e-01	3.949696e-01	5.690897e-01
-9	201	-9	0	A	T	0.190	2.363692e-01	1.145707e-01	3.224396e-01	3.945552e-02
-9	202	-9	0	A	T	0.288	1.142082e-01	1.428885e-01	3.831061e-01	4.243857e-01
-9	205	-9	0	A	T	0.204	1.938894e-01	1.507019e-01	3.296485e-01	1.986477e-01
-9	204	-9	0	A	T	0.229	1.905138e-01	1.541364e-01	3.528282e-01	2.168513e-01
-9	206	-9	0	A	T	0.474	-8.352221e-02	1.373349e-01	4.089421e-01	5.432665e-01
-9	209	-9	0	A	T	0.204	1.938894e-01	1.507019e-01	3.296485e-01	1.986477e-01
-9	208	-9	0	A	T	0.148	3.992822e-02	9.060219e-02	4.010256e-01	6.595612e-01
-9	5245	-9	0	A	T	0.026	-2.383549e-01	1.863305e-01	4.016440e-01	2.012292e-01
-9	1727	-9	0	A	T	0.033	1.014670e-01	6.848171e-02	3.771571e-01	1.388583e-01
-9	5240	-9	0	A	T	0.020	-1.174656e-01	1.725382e-01	3.892483e-01	4.962067e-01
-9	5243	-9	0	A	T	0.045	-7.484344e-02	3.007008e-01	4.012225e-01	8.035103e-01
-9	26518	-9	0	A	T	0.024	-1.837534e-01	3.258633e-01	3.949257e-01	5.729963e-01
-9	26517	-9	0	A	T	0.024	-1.837534e-01	3.258633e-01	3.949257e-01	5.729963e-01
-9	26516	-9	0	A	T	0.024	-1.837534e-01	3.258633e-01	3.949257e-01	5.729963e-01
-9	5242	-9	0	A	T	0.059	-7.946654e-02	2.140219e-01	3.964950e-01	7.105205e-01
-9	26513	-9	0	A	T	0.018	-1.511649e-02	1.584895e-01	3.868997e-01	9.240402e-01
-9	26510	-9	0	A	T	0.020	-5.172188e-02	1.945939e-01	3.890975e-01	7.904726e-01
-9	13588	-9	0	A	T	0.026	1.107064e-01	1.602899e-01	3.911355e-01	4.899955e-01
-9	13723	-9	0	A	T	0.027	6.625679e-02	1.688042e-01	3.956957e-01	6.947978e-01
-9	13589	-9	0	A	T	0.020	5.178713e-02	9.855199e-02	3.784140e-01	5.994081e-01
-9	13726	-9	0	A	T	0.026	1.107064e-01	1.602899e-01	3.911355e-01	4.899955e-01
-9	9726	-9	0	A	T	0.026	2.413945e-02	2.016921e-01	4.039365e-01	9.047657e-01
-9	9727	-9	0	A	T	0.026	2.413945e-02	2.016921e-01	4.039365e-01	9.047657e-01
-9	9724	-9	0	A	T	0.026	2.413945e-02	2.016921e-01	4.039365e-01	9.047657e-01
-9	9723	-9	0	A	T	0.026	2.413945e-02	2.016921e-01	4.039365e-01	9.047657e-01
-9	9721	-9	0	A	T	0.026	2.413945e-02	2.016921e-01	4.039365e-01	9.047657e-01
-9	24134	-9	0	A	T	0.026	-6.462828e-02	1.110736e-01	3.781370e-01	5.608456e-01
-9	3077	-9	0	A	T	0.101	-7.189730e-02	4.954205e-02	3.783298e-01	1.471408e-01
-9	488	-9	0	A	T	0.488	1.574354e-01	1.924922e-01	3.888012e-01	4.136916e-01
-9	487	-9	0	A	T	0.491	3.790717e-02	3.317883e-01	4.022659e-01	9.090700e-01
-9	486	-9	0	A	T	0.133	2.826363e-02	6.557930e-02	3.746778e-01	6.666065e-01
-9	485	-9	0	A	T	0.164	8.960704e-02	5.689548e-02	3.118396e-01	1.157009e-01
-9	484	-9	0	A	T	0.193	1.323666e-01	1.375596e-01	3.553049e-01	3.362411e-01
-9	483	-9	0	A	T	0.193	1.323666e-01	1.375596e-01	3.553049e-01	3.362411e-01
-9	482	-9	0	A	T	0.228	2.401653e-01	1.430917e-01	3.593716e-01	9.369452e-02
-9	481	-9	0	A	T	0.280	1.303973e-01	1.498929e-01	3.750964e-01	3.846196e-01
-9	480	-9	0	A	T	0.205	2.523108e-01	1.493840e-01	3.100051e-01	9.164263e-02
-9	6099	-9	0	A	T	0.045	-7.484344e-02	3.007008e-01	4.012225e-01	8.035103e-01
-9	6090	-9	0	A	T	0.045	-7.484344e-02	3.007008e-01	4.012225e-01	8.035103e-01
-9	6093	-9	0	A	T	0.014	-2.937203e-02	1.105935e-01	3.807036e-01	7.906330e-01
-9	6092	-9	0	A	T	0.045	-7.484344e-02	3.007008e-01	4.012225e-01	8.035103e-01
-9	6095	-9	0	A	T	0.051	-9.845471e-02	2.431131e-01	3.986826e-01	6.856140e-01
-9	6094	-9	0	A	T	0.020	-1.174656e-01	1.725382e-01	3.892483e-01	4.962067e-01
-9	6097	-9	0	A	T	0.051	-9.845471e-02	2.431131e-01	3.986826e-01	6.856140e-01
-9	6096	-9	0	A	T	0.045	-7.484344e-02	3.007008e-01	4.012225e-01	8.035103e-01
-9	4422	-9	0	A	T	0.059	-1.533816e-02	1.004029e-01	3.838506e-01	8.786247e-01
-9	7909	-9	0	A	T	0.018	1.250859e-01	1.780314e-01	3.884255e-01	4.825242e-01
-9	17303	-9	0	A	T	0.014	-4.745169e-02	8.935224e-02	3.846058e-01	5.955357e-01
-9	17304	-9	0	A	T	0.012	2.077250e-02	9.642586e-02	3.798026e-01	8.294962e-01
-9	17305	-9	0	A	T	0.010	5.742220e-02	1.023723e-01	3.781589e-01	5.750264e-01
-9	1317	-9	0	A	T	0.241	5.803311e-02	9.943315e-02	3.702837e-01	5.596422e-01
-9	1316	-9	0	A	T	0.489	9.470437e-02	1.814521e-01	3.833150e-01	6.018802e-01
-9	1314	-9	0	A	T	0.229	1.905138e-01	1.541364e-01	3.528282e-01	2.168513e-01
-9	1313	-9	0	A	T	0.205	2.523108e-01	1.493840e-01	3.100051e-01	9.164263e-02
-9	1312	-9	0	A	T	0.491	3.790717e-02	3.317883e-01	4.022659e-01	9.090700e-01
-9	1310	-9	0	A	T	0.204	1.938894e-01	1.507019e-01	3.296485e-01	1.986477e-01
-9	48311	-9	0	A	T	0.015	-2.425758e-02	2.228752e-01	3.946521e-01	9.133597e-01
-9	48319	-9	0	A	T	0.019	-8.486422e-02	3.419136e-01	4.051988e-01	8.040463e-01
-9	22415	-9	0	A	T	0.020	-6.293870e-02	9.014783e-02	3.746177e-01	4.852907e-01
-9	1249	-9	0	A	T	0.394	6.160701e-02	5.452002e-02	3.689464e-01	2.588501e-01
-9	1248	-9	0	A	T	0.396	4.087981e-02	5.615560e-02	3.741287e-01	4.668617e-01
-9	472	-9	0	A	T	0.205	2.523108e-01	1.493840e-01	3.100051e-01	9.164263e-02
-9	470	-9	0	A	T	0.203	2.075878e-01	1.384278e-01	3.198876e-01	1.341453e-01
-9	6118	-9	0	A	T	0.050	-2.520481e-02	2.226347e-01	3.956548e-01	9.098938e-01
-9	6119	-9	0	A	T	0.045	-7.484344e-02	3.007008e-01	4.012225e-01	8.035103e-01
-9	6115	-9	0	A	T	0.050	-6.581671e-02	2.365991e-01	3.979558e-01	7.809539e-01
-9	6116	-9	0	A	T	0.051	-9.845471e-02	2.431131e-01	3.986826e-01	6.856140e-01
-9	6117	-9	0	A	T	0.050	-6.581671e-02	2.365991e-01	3.979558e-01	7.809539e-01
-9	6111	-9	0	A	T	0.045	-7.484344e-02	3.007008e-01	4.012225e-01	8.035103e-01
-9	6113	-9	0	A	T	0.050	-6.581671e-02	2.365991e-01	3.979558e-01	7.809539e-01
-9	4584	-9	0	A	T	0.020	4.108125e-02	1.225055e-01	3.878339e-01	7.374629e-01
-9	4587	-9	0	A	T	0.020	4.108125e-02	1.225055e-01	3.878339e-01	7.374629e-01
-9	4586	-9	0	A	T	0.020	4.108125e-02	1.225055e-01	3.878339e-01	7.374629e-01
-9	4581	-9	0	A	T	0.020	4.108125e-02	1.225055e-01	3.878339e-01	7.374629e-01
-9	4580	-9	0	A	T	0.015	1.580162e-01	1.213956e-01	3.709168e-01	1.934398e-01
-9	478	-9	0	A	T	0.204	1.938894e-01	1.507019e-01	3.296485e-01	1.986477e-01
-9	6932	-9	0	A	T	0.077	-5.293263e-02	1.379550e-01	3.899227e-01	7.013156e-01
-9	6933	-9	0	A	T	0.031	-6.074238e-04	1.902801e-01	4.009959e-01	9.974538e-01
-9	6930	-9	0	A	T	0.031	-6.074238e-04	1.902801e-01	4.009959e-01	9.974538e-01
-9	6931	-9	0	A	T	0.075	-1.555748e-01	1.349960e-01	3.849551e-01	2.495154e-01
-9	6937	-9	0	A	T	0.156	1.046144e-01	6.633095e-02	4.258079e-01	1.151899e-01
-9	6934	-9	0	A	T	0.069	-3.198459e-03	1.130673e-01	3.947516e-01	9.774401e-01
-9	8128	-9	0	A	T	0.010	1.615999e-02	2.704746e-01	4.027889e-01	9.523736e-01
-9	8126	-9	0	A	T	0.010	1.615999e-02	2.704746e-01	4.027889e-01	9.523736e-01
-9	6939	-9	0	A	T	0.054	-4.245747e-04	8.534281e-02	3.856742e-01	9.960319e-01
-9	8120	-9	0	A	T	0.010	1.615999e-02	2.704746e-01	4.027889e-01	9.523736e-01
-9	89834	-9	0	A	T	0.012	-1.430105e-01	3.679393e-01	4.037120e-01	6.976258e-01
-9	89839	-9	0	A	T	0.012	-1.430105e-01	3.679393e-01	4.037120e-01	6.976258e-01
-9	5796	-9	0	A	T	0.051	-9.845471e-02	2.431131e-01	3.986826e-01	6.856140e-01
-9	5795	-9	0	A	T	0.045	-7.484344e-02	3.007008e-01	4.012225e-01	8.035103e-01
-9	5793	-9	0	A	T	0.051	-9.845471e-02	2.431131e-01	3.986826e-01	6.856140e-01
-9	5791	-9	0	A	T	0.020	-3.222923e-02	9.685792e-02	3.804726e-01	7.394199e-01
-9	5790	-9	0	A	T	0.051	-9.845471e-02	2.431131e-01	3.986826e-01	6.856140e-01
-9	5799	-9	0	A	T	0.020	-1.174656e-01	1.725382e-01	3.892483e-01	4.962067e-01
-9	5798	-9	0	A	T	0.045	-7.484344e-02	3.007008e-01	4.012225e-01	8.035103e-01
-9	89803	-9	0	A	T	0.012	-1.430105e-01	3.679393e-01	4.037120e-01	6.976258e-01
-9	89808	-9	0	A	T	0.012	-1.430105e-01	3.679393e-01	4.037120e-01	6.976258e-01
-9	89809	-9	0	A	T	0.012	-1.430105e-01	3.679393e-01	4.037120e-01	6.976258e-01
-9	49917	-9	0	A	T	0.011	1.861934e-02	1.035504e-01	3.845206e-01	8.573518e-01
-9	2838	-9	0	A	T	0.015	1.813263e-01	8.555626e-02	3.396078e-01	3.439342e-02
-9	2831	-9	0	A	T	0.113	3.830828e-02	4.073404e-02	3.346525e-01	3.472968e-01
-9	2830	-9	0	A	T	0.108	1.218309e-01	4.247789e-02	2.757761e-01	4.247900e-03
-9	1436	-9	0	A	T	0.243	-3.127575e-02	4.376740e-02	3.843193e-01	4.750896e-01
-9	1434	-9	0	A	T	0.225	1.034555e-01	1.107781e-01	3.504887e-01	3.506633e-01
-9	1435	-9	0	A	T	0.194	1.020241e-01	1.302989e-01	3.605816e-01	4.338793e-01
-9	1430	-9	0	A	T	0.228	2.099294e-01	1.417769e-01	3.441319e-01	1.391150e-01
-9	1431	-9	0	A	T	0.280	1.303973e-01	1.498929e-01	3.750964e-01	3.846196e-01
-9	1439	-9	0	A	T	0.468	2.162723e-02	1.383135e-01	3.908378e-01	8.757892e-01
-9	8448	-9	0	A	T	0.014	1.653541e-02	9.344463e-02	3.812230e-01	8.595932e-01
-9	26179	-9	0	A	T	0.024	-1.837534e-01	3.258633e-01	3.949257e-01	5.729963e-01
-9	26178	-9	0	A	T	0.024	-2.635446e-01	2.441784e-01	3.808477e-01	2.808032e-01
-9	26171	-9	0	A	T	0.024	-1.837534e-01	3.258633e-01	3.949257e-01	5.729963e-01
-9	26173	-9	0	A	T	0.020	-5.172188e-02	1.945939e-01	3.890975e-01	7.904726e-01
-9	26172	-9	0	A	T	0.024	-1.837534e-01	3.258633e-01	3.949257e-01	5.729963e-01
-9	26175	-9	0	A	T	0.024	-1.837534e-01	3.258633e-01	3.949257e-01	5.729963e-01
-9	26174	-9	0	A	T	0.024	-1.837534e-01	3.258633e-01	3.949257e-01	5.729963e-01
-9	26177	-9	0	A	T	0.018	-3.026454e-02	1.427015e-01	3.801115e-01	8.321013e-01
-9	3403	-9	0	A	T	0.011	4.115032e-02	2.290762e-01	4.030574e-01	8.574880e-01
-9	3405	-9	0	A	T	0.011	4.115032e-02	2.290762e-01	4.030574e-01	8.574880e-01
-9	3404	-9	0	A	T	0.020	-7.131606e-02	9.207307e-02	3.825332e-01	4.388495e-01
-9	3408	-9	0	A	T	0.011	4.115032e-02	2.290762e-01	4.030574e-01	8.574880e-01
-9	2060	-9	0	A	T	0.016	7.988946e-02	1.271658e-01	3.839694e-01	5.300482e-01
-9	2061	-9	0	A	T	0.023	-3.206361e-02	1.148348e-01	4.008360e-01	7.801585e-01
-9	2063	-9	0	A	T	0.023	-3.206361e-02	1.148348e-01	4.008360e-01	7.801585e-01
-9	2067	-9	0	A	T	0.023	-3.206361e-02	1.148348e-01	4.008360e-01	7.801585e-01
-9	6488	-9	0	A	T	0.051	-9.845471e-02	2.431131e-01	3.986826e-01	6.856140e-01
-9	6481	-9	0	A	T	0.051	-9.845471e-02	2.431131e-01	3.986826e-01	6.856140e-01
-9	15394	-9	0	A	T	0.012	-8.558605e-03	1.712818e-01	3.971140e-01	9.601615e-01
-9	21347	-9	0	A	T	0.011	-8.605691e-02	1.297623e-01	3.761493e-01	5.074180e-01
-9	21340	-9	0	A	T	0.011	-8.605691e-02	1.297623e-01	3.761493e-01	5.074180e-01
-9	5429	-9	0	A	T	0.055	-8.830211e-02	1.962737e-01	3.945471e-01	6.529206e-01
-9	1188	-9	0	A	T	0.190	2.333152e-01	1.205210e-01	3.299453e-01	5.326517e-02
-9	1189	-9	0	A	T	0.156	-3.429502e-02	9.580889e-02	4.007598e-01	7.204819e-01
-9	5427	-9	0	A	T	0.055	-8.830211e-02	1.962737e-01	3.945471e-01	6.529206e-01
-9	5426	-9	0	A	T	0.055	-8.830211e-02	1.962737e-01	3.945471e-01	6.529206e-01
-9	5421	-9	0	A	T	0.055	-8.830211e-02	1.962737e-01	3.945471e-01	6.529206e-01
-9	5420	-9	0	A	T	0.055	-8.830211e-02	1.962737e-01	3.945471e-01	6.529206e-01
-9	5423	-9	0	A	T	0.043	-8.058062e-03	1.798369e-01	3.874571e-01	9.642728e-01
-9	5422	-9	0	A	T	0.055	-8.830211e-02	1.962737e-01	3.945471e-01	6.529206e-01
-9	21349	-9	0	A	T	0.011	-8.605691e-02	1.297623e-01	3.761493e-01	5.074180e-01
-9	21348	-9	0	A	T	0.011	-8.605691e-02	1.297623e-01	3.761493e-01	5.074180e-01
-9	344	-9	0	A	T	0.494	-1.719232e-03	2.502669e-01	3.975901e-01	9.945208e-01
-9	345	-9	0	A	T	0.229	1.905138e-01	1.541364e-01	3.528282e-01	2.168513e-01
-9	346	-9	0	A	T	0.472	1.521365e-01	1.352601e-01	3.994802e-01	2.610544e-01
-9	347	-9	0	A	T	0.477	1.350803e-02	1.482715e-01	3.957009e-01	9.274353e-01
-9	340	-9	0	A	T	0.474	6.992561e-02	1.497886e-01	3.933130e-01	6.407609e-01
-9	341	-9	0	A	T	0.204	1.938894e-01	1.507019e-01	3.296485e-01	1.986477e-01
-9	343	-9	0	A	T	0.204	1.938894e-01	1.507019e-01	3.296485e-01	1.986477e-01
-9	348	-9	0	A	T	0.147	-5.066614e-02	7.744040e-02	3.986148e-01	5.131494e-01
-9	349	-9	0	A	T	0.323	2.246039e-02	6.445075e-02	3.783094e-01	7.275728e-01
-9	12433	-9	0	A	T	0.030	4.069325e-02	7.852848e-02	3.915901e-01	6.044767e-01
-9	9411	-9	0	A	T	0.026	2.413945e-02	2.016921e-01	4.039365e-01	9.047657e-01
-9	9413	-9	0	A	T	0.026	2.413945e-02	2.016921e-01	4.039365e-01	9.047657e-01
-9	9415	-9	0	A	T	0.026	2.413945e-02	2.016921e-01	4.039365e-01	9.047657e-01
-9	48144	-9	0	A	T	0.019	-8.486422e-02	3.419136e-01	4.051988e-01	8.040463e-01
-9	48145	-9	0	A	T	0.019	-8.486422e-02	3.419136e-01	4.051988e-01	8.040463e-01
-9	48146	-9	0	A	T	0.019	-8.486422e-02	3.419136e-01	4.051988e-01	8.040463e-01
-9	48147	-9	0	A	T	0.019	-8.486422e-02	3.419136e-01	4.051988e-01	8.040463e-01
-9	48140	-9	0	A	T	0.015	-2.425758e-02	2.228752e-01	3.946521e-01	9.133597e-01
-9	48141	-9	0	A	T	0.015	-2.425758e-02	2.228752e-01	3.946521e-01	9.133597e-01
-9	48142	-9	0	A	T	0.019	-8.486422e-02	3.419136e-01	4.051988e-01	8.040463e-01
-9	48143	-9	0	A	T	0.011	-1.557447e-02	1.932359e-01	3.929205e-01	9.357835e-01
-9	9468	-9	0	A	T	0.026	2.413945e-02	2.016921e-01	4.039365e-01	9.047657e-01
-9	48178	-9	0	A	T	0.015	-2.425758e-02	2.228752e-01	3.946521e-01	9.133597e-01
-9	89774	-9	0	A	T	0.012	-1.430105e-01	3.679393e-01	4.037120e-01	6.976258e-01
-9	89775	-9	0	A	T	0.012	-1.430105e-01	3.679393e-01	4.037120e-01	6.976258e-01
-9	89776	-9	0	A	T	0.012	-1.430105e-01	3.679393e-01	4.037120e-01	6.976258e-01
-9	89777	-9	0	A	T	0.012	-1.430105e-01	3.679393e-01	4.037120e-01	6.976258e-01
-9	89770	-9	0	A	T	0.012	-1.430105e-01	3.679393e-01	4.037120e-01	6.976258e-01
-9	89771	-9	0	A	T	0.012	-1.430105e-01	3.679393e-01	4.037120e-01	6.976258e-01
-9	89772	-9	0	A	T	0.012	-1.430105e-01	3.679393e-01	4.037120e-01	6.976258e-01
-9	89773	-9	0	A	T	0.012	-1.430105e-01	3.679393e-01	4.037120e-01	6.976258e-01
-9	89778	-9	0	A	T	0.012	-1.430105e-01	3.679393e-01	4.037120e-01	6.976258e-01
-9	89779	-9	0	A	T	0.012	-1.430105e-01	3.679393e-01	4.037120e-01	6.976258e-01
-9	5508	-9	0	A	T	0.045	-7.484344e-02	3.007008e-01	4.012225e-01	8.035103e-01
-9	5509	-9	0	A	T	0.011	5.070900e-02	1.111947e-01	3.821799e-01	6.484977e-01
-9	5502	-9	0	A	T	0.045	-7.484344e-02	3.007008e-01	4.012225e-01	8.035103e-01
-9	5503	-9	0	A	T	0.045	-7.484344e-02	3.007008e-01	4.012225e-01	8.035103e-01
-9	5501	-9	0	A	T	0.045	-7.484344e-02	3.007008e-01	4.012225e-01	8.035103e-01
-9	542	-9	0	A	T	0.491	3.790717e-02	3.317883e-01	4.022659e-01	9.090700e-01
-9	543	-9	0	A	T	0.190	2.333152e-01	1.205210e-01	3.299453e-01	5.326517e-02
-9	540	-9	0	A	T	0.204	1.938894e-01	1.507019e-01	3.296485e-01	1.986477e-01
-9	541	-9	0	A	T	0.204	1.938894e-01	1.507019e-01	3.296485e-01	1.986477e-01
-9	546	-9	0	A	T	0.491	3.790717e-02	3.317883e-01	4.022659e-01	9.090700e-01
-9	547	-9	0	A	T	0.280	1.303973e-01	1.498929e-01	3.750964e-01	3.846196e-01
-9	544	-9	0	A	T	0.190	2.333152e-01	1.205210e-01	3.299453e-01	5.326517e-02
-9	545	-9	0	A	T	0.491	3.790717e-02	3.317883e-01	4.022659e-01	9.090700e-01
-9	548	-9	0	A	T	0.467	-7.205962e-03	1.436090e-01	3.973464e-01	9.599945e-01
-9	549	-9	0	A	T	0.489	6.912224e-02	2.817785e-01	3.985770e-01	8.062873e-01
-9	6564	-9	0	A	T	0.045	-7.484344e-02	3.007008e-01	4.012225e-01	8.035103e-01
-9	6566	-9	0	A	T	0.020	-1.174656e-01	1.725382e-01	3.892483e-01	4.962067e-01
-9	6561	-9	0	A	T	0.051	-9.845471e-02	2.431131e-01	3.986826e-01	6.856140e-01
-9	19607	-9	0	A	T	0.014	-1.042301e-01	1.512868e-01	3.827037e-01	4.910683e-01
-9	19601	-9	0	A	T	0.014	-1.042301e-01	1.512868e-01	3.827037e-01	4.910683e-01
-9	12721	-9	0	A	T	0.017	8.158092e-02	8.994252e-02	3.924232e-01	3.646865e-01
-9	13456	-9	0	A	T	0.027	6.625679e-02	1.688042e-01	3.956957e-01	6.947978e-01
-9	13457	-9	0	A	T	0.054	-4.727832e-02	1.569758e-01	3.999990e-01	7.633608e-01
-9	13454	-9	0	A	T	0.043	-4.616279e-03	1.499750e-01	4.012882e-01	9.754531e-01
-9	13455	-9	0	A	T	0.054	-4.727832e-02	1.569758e-01	3.999990e-01	7.633608e-01
-9	13452	-9	0	A	T	0.054	-4.727832e-02	1.569758e-01	3.999990e-01	7.633608e-01
-9	13453	-9	0	A	T	0.054	-4.727832e-02	1.569758e-01	3.999990e-01	7.633608e-01
-9	13450	-9	0	A	T	0.027	6.625679e-02	1.688042e-01	3.956957e-01	6.947978e-01
-9	7993	-9	0	A	T	0.018	1.250859e-01	1.780314e-01	3.884255e-01	4.825242e-01
-9	7992	-9	0	A	T	0.018	1.250859e-01	1.780314e-01	3.884255e-01	4.825242e-01
-9	7991	-9	0	A	T	0.021	-3.520024e-02	7.526502e-02	3.763586e-01	6.401495e-01
-9	7994	-9	0	A	T	0.010	1.615999e-02	2.704746e-01	4.027889e-01	9.523736e-01
-9	7998	-9	0	A	T	0.010	1.615999e-02	2.704746e-01	4.027889e-01	9.523736e-01
-9	55	-9	0	A	T	0.205	2.523108e-01	1.493840e-01	3.100051e-01	9.164263e-02
-9	54	-9	0	A	T	0.188	1.612621e-01	1.105417e-01	3.417242e-01	1.450384e-01
-9	57	-9	0	A	T	0.204	1.938894e-01	1.507019e-01	3.296485e-01	1.986477e-01
-9	56	-9	0	A	T	0.476	1.075208e-01	1.409461e-01	3.919970e-01	4.457977e-01
-9	51	-9	0	A	T	0.498	5.827619e-02	3.333452e-01	3.944726e-01	8.612674e-01
-9	50	-9	0	A	T	0.249	1.126854e-01	1.353990e-01	3.694651e-01	4.055404e-01
-9	2439	-9	0	A	T	0.016	-1.501045e-01	1.311905e-01	3.721558e-01	2.529251e-01
-9	2431	-9	0	A	T	0.015	-5.019456e-02	1.369042e-01	3.827015e-01	7.139932e-01
-9	2436	-9	0	A	T	0.016	-1.501045e-01	1.311905e-01	3.721558e-01	2.529251e-01
-9	2435	-9	0	A	T	0.016	-1.501045e-01	1.311905e-01	3.721558e-01	2.529251e-01
-9	2434	-9	0	A	T	0.016	-1.501045e-01	1.311905e-01	3.721558e-01	2.529251e-01
-9	3479	-9	0	A	T	0.011	4.115032e-02	2.290762e-01	4.030574e-01	8.574880e-01
-9	6576	-9	0	A	T	0.077	-5.602683e-02	1.347596e-01	3.888315e-01	6.777117e-01
-9	6577	-9	0	A	T	0.077	-5.602683e-02	1.347596e-01	3.888315e-01	6.777117e-01
-9	7030	-9	0	A	T	0.031	-6.074238e-04	1.902801e-01	4.009959e-01	9.974538e-01
-9	7031	-9	0	A	T	0.030	1.532058e-02	1.753219e-01	3.975303e-01	9.303890e-01
-9	7033	-9	0	A	T	0.077	-5.293263e-02	1.379550e-01	3.899227e-01	7.013156e-01
-9	7034	-9	0	A	T	0.033	-5.466724e-02	1.759606e-01	3.955590e-01	7.561329e-01
-9	7035	-9	0	A	T	0.031	-6.074238e-04	1.902801e-01	4.009959e-01	9.974538e-01
-9	7036	-9	0	A	T	0.030	1.056856e-02	1.781640e-01	3.981095e-01	9.527139e-01
-9	7037	-9	0	A	T	0.034	-8.123536e-02	1.774435e-01	3.976003e-01	6.472247e-01
-9	7039	-9	0	A	T	0.034	-8.123536e-02	1.774435e-01	3.976003e-01	6.472247e-01
-9	1920	-9	0	A	T	0.124	1.675444e-02	4.585149e-02	3.744594e-01	7.149132e-01
-9	1924	-9	0	A	T	0.035	-1.286060e-01	8.006048e-02	3.804528e-01	1.086248e-01
-9	1925	-9	0	A	T	0.030	-6.980663e-02	8.137029e-02	3.685799e-01	3.912341e-01
-9	6698	-9	0	A	T	0.036	-1.007796e-01	1.568744e-01	3.943843e-01	5.207997e-01
-9	15368	-9	0	A	T	0.010	7.173594e-02	1.682276e-01	3.873389e-01	6.699255e-01
-9	6472	-9	0	A	T	0.051	-9.845471e-02	2.431131e-01	3.986826e-01	6.856140e-01
-9	6471	-9	0	A	T	0.048	-1.523063e-01	2.069157e-01	3.816907e-01	4.619178e-01
-9	6477	-9	0	A	T	0.051	-9.845471e-02	2.431131e-01	3.986826e-01	6.856140e-01
-9	89848	-9	0	A	T	0.012	-1.430105e-01	3.679393e-01	4.037120e-01	6.976258e-01
-9	89849	-9	0	A	T	0.010	-4.924797e-02	2.302099e-01	3.850134e-01	8.306639e-01
-9	89842	-9	0	A	T	0.012	-1.430105e-01	3.679393e-01	4.037120e-01	6.976258e-01
-9	89843	-9	0	A	T	0.012	-1.430105e-01	3.679393e-01	4.037120e-01	6.976258e-01
-9	89840	-9	0	A	T	0.012	-1.430105e-01	3.679393e-01	4.037120e-01	6.976258e-01
-9	89841	-9	0	A	T	0.012	-1.430105e-01	3.679393e-01	4.037120e-01	6.976258e-01
-9	89846	-9	0	A	T	0.012	-1.430105e-01	3.679393e-01	4.037120e-01	6.976258e-01
-9	89847	-9	0	A	T	0.012	-1.430105e-01	3.679393e-01	4.037120e-01	6.976258e-01
-9	89844	-9	0	A	T	0.012	-1.430105e-01	3.679393e-01	4.037120e-01	6.976258e-01
-9	89845	-9	0	A	T	0.012	-1.430105e-01	3.679393e-01	4.037120e-01	6.976258e-01
-9	9817	-9	0	A	T	0.022	-4.063360e-02	7.067557e-02	3.807538e-01	5.655139e-01
-9	26469	-9	0	A	T	0.024	-1.837534e-01	3.258633e-01	3.949257e-01	5.729963e-01
-9	26463	-9	0	A	T	0.024	-1.837534e-01	3.258633e-01	3.949257e-01	5.729963e-01
-9	26462	-9	0	A	T	0.024	-1.837534e-01	3.258633e-01	3.949257e-01	5.729963e-01
-9	26460	-9	0	A	T	0.024	-1.837534e-01	3.258633e-01	3.949257e-01	5.729963e-01
-9	26467	-9	0	A	T	0.024	-1.837534e-01	3.258633e-01	3.949257e-01	5.729963e-01
-9	26466	-9	0	A	T	0.024	-1.837534e-01	3.258633e-01	3.949257e-01	5.729963e-01
-9	26465	-9	0	A	T	0.024	-1.837534e-01	3.258633e-01	3.949257e-01	5.729963e-01
-9	26464	-9	0	A	T	0.024	-1.837534e-01	3.258633e-01	3.949257e-01	5.729963e-01
-9	6384	-9	0	A	T	0.043	-2.393522e-02	2.020740e-01	3.889430e-01	9.057453e-01
-9	6387	-9	0	A	T	0.042	-2.038388e-01	1.703976e-01	3.797942e-01	2.319836e-01
-9	6386	-9	0	A	T	0.025	-2.983942e-02	9.607315e-02	3.790778e-01	7.562000e-01
-9	6381	-9	0	A	T	0.020	1.682816e-02	9.612208e-02	3.854664e-01	8.610724e-01
-9	6380	-9	0	A	T	0.021	7.533489e-02	9.508291e-02	3.938516e-01	4.284374e-01
-9	6383	-9	0	A	T	0.016	-3.854375e-02	1.006897e-01	3.811566e-01	7.019810e-01
-9	6382	-9	0	A	T	0.020	1.369543e-02	9.574931e-02	3.846832e-01	8.863024e-01
-9	6389	-9	0	A	T	0.023	-1.537263e-01	1.613920e-01	3.873113e-01	3.411556e-01
-9	6388	-9	0	A	T	0.025	-1.791737e-02	8.542864e-02	3.809875e-01	8.339328e-01
-9	5139	-9	0	A	T	0.020	-1.174656e-01	1.725382e-01	3.892483e-01	4.962067e-01
-9	5138	-9	0	A	T	0.045	-7.484344e-02	3.007008e-01	4.012225e-01	8.035103e-01
-9	5137	-9	0	A	T	0.078	1.747539e-02	9.983535e-02	3.870887e-01	8.610948e-01
-9	5136	-9	0	A	T	0.039	-5.586353e-02	6.594516e-02	3.710629e-01	3.972038e-01
-9	5135	-9	0	A	T	0.044	-6.772848e-02	6.326542e-02	3.669952e-01	2.847259e-01
-9	5134	-9	0	A	T	0.046	-7.204213e-02	6.297864e-02	3.663543e-01	2.530323e-01
-9	5133	-9	0	A	T	0.014	-4.300237e-02	1.277734e-01	3.817503e-01	7.365511e-01
-9	5132	-9	0	A	T	0.013	-4.130992e-02	1.295027e-01	3.822426e-01	7.498257e-01
-9	5131	-9	0	A	T	0.014	-5.081034e-02	1.263397e-01	3.810465e-01	6.876743e-01
-9	5130	-9	0	A	T	0.044	1.992321e-02	1.261054e-01	3.864668e-01	8.745093e-01
-9	5466	-9	0	A	T	0.045	-7.484344e-02	3.007008e-01	4.012225e-01	8.035103e-01
-9	14211	-9	0	A	T	0.016	8.798233e-02	1.092497e-01	3.816612e-01	4.208885e-01
-9	5968	-9	0	A	T	0.045	-7.484344e-02	3.007008e-01	4.012225e-01	8.035103e-01
-9	5969	-9	0	A	T	0.045	-7.484344e-02	3.007008e-01	4.012225e-01	8.035103e-01
-9	6029	-9	0	A	T	0.045	-7.484344e-02	3.007008e-01	4.012225e-01	8.035103e-01
-9	6021	-9	0	A	T	0.045	-7.484344e-02	3.007008e-01	4.012225e-01	8.035103e-01
-9	6022	-9	0	A	T	0.045	-7.484344e-02	3.007008e-01	4.012225e-01	8.035103e-01
-9	6023	-9	0	A	T	0.051	-9.845471e-02	2.431131e-01	3.986826e-01	6.856140e-01
-9	6026	-9	0	A	T	0.045	-7.484344e-02	3.007008e-01	4.012225e-01	8.035103e-01
-9	6027	-9	0	A	T	0.051	-9.845471e-02	2.431131e-01	3.986826e-01	6.856140e-01
-9	10075	-9	0	A	T	0.024	-2.643588e-03	1.063607e-01	3.846354e-01	9.801774e-01
-9	10074	-9	0	A	T	0.024	-2.643588e-03	1.063607e-01	3.846354e-01	9.801774e-01
-9	10076	-9	0	A	T	0.039	-1.064534e-02	1.197453e-01	3.833115e-01	9.291857e-01
-9	16105	-9	0	A	T	0.025	-1.527068e-01	1.236948e-01	3.954716e-01	2.173948e-01
-9	7410	-9	0	A	T	0.047	4.821190e-02	5.309178e-02	3.742107e-01	3.641308e-01
-9	2345	-9	0	A	T	0.015	-5.019456e-02	1.369042e-01	3.827015e-01	7.139932e-01
-9	2341	-9	0	A	T	0.048	-7.055951e-03	5.887941e-02	3.816069e-01	9.046448e-01
-9	2349	-9	0	A	T	0.016	-1.501045e-01	1.311905e-01	3.721558e-01	2.529251e-01
-9	1	-9	0	A	T	0.226	8.269829e-02	1.207051e-01	3.641171e-01	4.934802e-01
-9	9688	-9	0	A	T	0.026	2.413945e-02	2.016921e-01	4.039365e-01	9.047657e-01
-9	9681	-9	0	A	T	0.026	2.413945e-02	2.016921e-01	4.039365e-01	9.047657e-01
-9	9680	-9	0	A	T	0.026	2.413945e-02	2.016921e-01	4.039365e-01	9.047657e-01
-9	9683	-9	0	A	T	0.026	2.413945e-02	2.016921e-01	4.039365e-01	9.047657e-01
-9	9684	-9	0	A	T	0.026	2.413945e-02	2.016921e-01	4.039365e-01	9.047657e-01
-9	9687	-9	0	A	T	0.026	2.413945e-02	2.016921e-01	4.039365e-01	9.047657e-01
-9	656	-9	0	A	T	0.190	2.333152e-01	1.205210e-01	3.299453e-01	5.326517e-02
-9	657	-9	0	A	T	0.204	1.938894e-01	1.507019e-01	3.296485e-01	1.986477e-01
-9	654	-9	0	A	T	0.487	1.181059e-01	1.780179e-01	3.906437e-01	5.072510e-01
-9	1506	-9	0	A	T	0.429	2.075463e-02	6.607936e-02	3.806419e-01	7.535446e-01
-9	1507	-9	0	A	T	0.214	3.590032e-02	8.956656e-02	3.718920e-01	6.886672e-01
-9	1504	-9	0	A	T	0.429	3.745912e-02	6.702371e-02	3.785454e-01	5.764048e-01
-9	1505	-9	0	A	T	0.439	1.231122e-02	7.526052e-02	3.826004e-01	8.701057e-01
-9	1508	-9	0	A	T	0.469	1.052777e-01	1.614835e-01	3.912399e-01	5.146435e-01
-9	1509	-9	0	A	T	0.082	-5.825264e-02	6.507048e-02	4.035579e-01	3.709610e-01
-9	658	-9	0	A	T	0.155	-6.971927e-02	9.575582e-02	4.077226e-01	4.667880e-01
-9	659	-9	0	A	T	0.472	3.834756e-02	1.583674e-01	3.936415e-01	8.087370e-01
-9	1166	-9	0	A	T	0.208	-1.169757e-02	4.526892e-02	3.843362e-01	7.961692e-01
-9	1167	-9	0	A	T	0.195	3.404185e-03	5.789994e-02	3.880494e-01	9.531320e-01
-9	1160	-9	0	A	T	0.028	2.561878e-01	6.874186e-02	2.510693e-01	2.088237e-04
-9	48348	-9	0	A	T	0.015	-2.425758e-02	2.228752e-01	3.946521e-01	9.133597e-01
-9	1161	-9	0	A	T	0.419	-1.760222e-02	5.704733e-02	3.805888e-01	7.577478e-01
-9	1162	-9	0	A	T	0.278	1.443818e-01	1.303851e-01	3.597924e-01	2.685059e-01
-9	1163	-9	0	A	T	0.469	1.048528e-01	1.516636e-01	3.879817e-01	4.895636e-01
-9	15267	-9	0	A	T	0.016	-9.255165e-02	1.914530e-01	3.959262e-01	6.289438e-01
-9	15266	-9	0	A	T	0.016	-9.255165e-02	1.914530e-01	3.959262e-01	6.289438e-01
-9	15264	-9	0	A	T	0.012	-1.359661e-02	1.290198e-01	3.846644e-01	9.161000e-01
-9	15263	-9	0	A	T	0.055	1.103805e-02	5.769301e-02	3.836935e-01	8.483248e-01
-9	4707	-9	0	A	T	0.020	4.108125e-02	1.225055e-01	3.878339e-01	7.374629e-01
-9	4701	-9	0	A	T	0.020	4.108125e-02	1.225055e-01	3.878339e-01	7.374629e-01
-9	4709	-9	0	A	T	0.020	4.108125e-02	1.225055e-01	3.878339e-01	7.374629e-01
-9	4708	-9	0	A	T	0.020	4.108125e-02	1.225055e-01	3.878339e-01	7.374629e-01
-9	8771	-9	0	A	T	0.033	-3.569502e-02	6.006746e-02	3.809233e-01	5.525288e-01
-9	1298	-9	0	A	T	0.148	3.992822e-02	9.060219e-02	4.010256e-01	6.595612e-01
-9	1299	-9	0	A	T	0.203	2.034688e-01	1.380330e-01	3.160505e-01	1.408945e-01
-9	1292	-9	0	A	T	0.280	1.303973e-01	1.498929e-01	3.750964e-01	3.846196e-01
-9	1293	-9	0	A	T	0.469	1.052777e-01	1.614835e-01	3.912399e-01	5.146435e-01
-9	1290	-9	0	A	T	0.191	1.899702e-01	1.079193e-01	3.253046e-01	7.877366e-02
-9	1291	-9	0	A	T	0.204	1.938894e-01	1.507019e-01	3.296485e-01	1.986477e-01
-9	1296	-9	0	A	T	0.279	1.519553e-01	1.365155e-01	3.710194e-01	2.660301e-01
-9	1297	-9	0	A	T	0.205	2.523108e-01	1.493840e-01	3.100051e-01	9.164263e-02
-9	1294	-9	0	A	T	0.489	6.912224e-02	2.817785e-01	3.985770e-01	8.062873e-01
-9	1295	-9	0	A	T	0.290	2.289167e-02	7.179250e-02	3.811334e-01	7.499244e-01
-9	21502	-9	0	A	T	0.022	-1.230719e-01	1.179419e-01	3.801172e-01	2.970619e-01
-9	9529	-9	0	A	T	0.010	1.324796e-01	1.054494e-01	3.675260e-01	2.093949e-01
-9	9525	-9	0	A	T	0.026	2.413945e-02	2.016921e-01	4.039365e-01	9.047657e-01
-9	9520	-9	0	A	T	0.026	2.413945e-02	2.016921e-01	4.039365e-01	9.047657e-01
-9	9521	-9	0	A	T	0.022	3.834845e-02	7.834957e-02	3.792229e-01	6.246670e-01
-9	26575	-9	0	A	T	0.020	-5.172188e-02	1.945939e-01	3.890975e-01	7.904726e-01
-9	1657	-9	0	A	T	0.340	-9.682987e-02	4.287188e-02	2.763092e-01	2.420182e-02
-9	2689	-9	0	A	T	0.031	1.238244e-01	1.009169e-01	3.564171e-01	2.202186e-01
-9	2687	-9	0	A	T	0.031	1.238244e-01	1.009169e-01	3.564171e-01	2.202186e-01
-9	179	-9	0	A	T	0.469	1.717597e-02	1.197421e-01	3.933758e-01	8.859810e-01
-9	178	-9	0	A	T	0.151	-1.069132e-01	8.586624e-02	4.122092e-01	2.134875e-01
-9	177	-9	0	A	T	0.493	-1.223678e-01	1.167889e-01	3.770703e-01	2.950901e-01
-9	176	-9	0	A	T	0.368	-5.856964e-02	9.545347e-02	3.996834e-01	5.396740e-01
-9	175	-9	0	A	T	0.161	-3.056064e-02	3.708020e-02	3.993881e-01	4.101069e-01
-9	174	-9	0	A	T	0.155	-2.179684e-02	9.278870e-02	3.984198e-01	8.143454e-01
-9	173	-9	0	A	T	0.203	1.942290e-01	1.384991e-01	3.195921e-01	1.612234e-01
-9	171	-9	0	A	T	0.205	2.523108e-01	1.493840e-01	3.100051e-01	9.164263e-02
-9	170	-9	0	A	T	0.205	2.523108e-01	1.493840e-01	3.100051e-01	9.164263e-02
-9	89870	-9	0	A	T	0.012	-1.430105e-01	3.679393e-01	4.037120e-01	6.976258e-01
-9	5618	-9	0	A	T	0.020	-1.174656e-01	1.725382e-01	3.892483e-01	4.962067e-01
-9	5619	-9	0	A	T	0.051	-9.845471e-02	2.431131e-01	3.986826e-01	6.856140e-01
-9	5612	-9	0	A	T	0.045	-7.484344e-02	3.007008e-01	4.012225e-01	8.035103e-01
-9	5610	-9	0	A	T	0.051	-9.845471e-02	2.431131e-01	3.986826e-01	6.856140e-01
-9	5611	-9	0	A	T	0.051	-9.845471e-02	2.431131e-01	3.986826e-01	6.856140e-01
-9	5616	-9	0	A	T	0.045	-7.484344e-02	3.007008e-01	4.012225e-01	8.035103e-01
-9	5617	-9	0	A	T	0.045	-7.484344e-02	3.007008e-01	4.012225e-01	8.035103e-01
-9	1258	-9	0	A	T	0.193	1.323666e-01	1.375596e-01	3.553049e-01	3.362411e-01
-9	1159	-9	0	A	T	0.485	3.623678e-02	1.393143e-01	3.821401e-01	7.948534e-01
-9	1158	-9	0	A	T	0.226	1.697238e-01	1.182964e-01	3.410013e-01	1.517887e-01
-9	1155	-9	0	A	T	0.204	2.708302e-01	1.373775e-01	3.014402e-01	4.904980e-02
-9	1154	-9	0	A	T	0.156	-3.429502e-02	9.580889e-02	4.007598e-01	7.204819e-01
-9	1157	-9	0	A	T	0.457	-6.712056e-02	1.013238e-01	4.056424e-01	5.078996e-01
-9	1156	-9	0	A	T	0.276	6.154991e-03	1.123055e-01	3.905793e-01	9.563081e-01
-9	1151	-9	0	A	T	0.434	2.599638e-02	1.170579e-01	3.959447e-01	8.243123e-01
-9	1150	-9	0	A	T	0.489	6.912224e-02	2.817785e-01	3.985770e-01	8.062873e-01
-9	1153	-9	0	A	T	0.280	1.303973e-01	1.498929e-01	3.750964e-01	3.846196e-01
-9	1152	-9	0	A	T	0.491	3.790717e-02	3.317883e-01	4.022659e-01	9.090700e-01
-9	89794	-9	0	A	T	0.012	-1.430105e-01	3.679393e-01	4.037120e-01	6.976258e-01
-9	2183	-9	0	A	T	0.165	8.321102e-02	4.190699e-02	3.024798e-01	4.744809e-02
-9	2182	-9	0	A	T	0.087	1.027187e-01	6.104644e-02	3.411834e-01	9.287151e-02
-9	2181	-9	0	A	T	0.037	3.346470e-03	6.241494e-02	3.812969e-01	9.572553e-01
-9	2180	-9	0	A	T	0.147	-1.056080e-01	4.010916e-02	3.357302e-01	8.641116e-03
-9	2186	-9	0	A	T	0.018	9.756696e-02	7.810944e-02	3.710265e-01	2.120245e-01
-9	2185	-9	0	A	T	0.033	7.145917e-02	6.085984e-02	3.431964e-01	2.407118e-01
-9	15717	-9	0	A	T	0.039	-8.408295e-02	1.476047e-01	3.949696e-01	5.690897e-01
-9	2725	-9	0	A	T	0.014	1.286218e-02	8.351992e-02	3.774260e-01	8.776510e-01
-9	89878	-9	0	A	T	0.012	-1.430105e-01	3.679393e-01	4.037120e-01	6.976258e-01
-9	6758	-9	0	A	T	0.077	-5.293263e-02	1.379550e-01	3.899227e-01	7.013156e-01
-9	6759	-9	0	A	T	0.066	-2.796169e-02	1.258851e-01	3.932066e-01	8.242817e-01
-9	6753	-9	0	A	T	0.031	-6.074238e-04	1.902801e-01	4.009959e-01	9.974538e-01
-9	6750	-9	0	A	T	0.033	6.859830e-03	1.335594e-01	3.901717e-01	9.590513e-01
-9	6754	-9	0	A	T	0.016	-5.757520e-02	9.761887e-02	3.931121e-01	5.555091e-01
-9	5380	-9	0	A	T	0.045	-7.484344e-02	3.007008e-01	4.012225e-01	8.035103e-01
-9	5381	-9	0	A	T	0.055	-8.830211e-02	1.962737e-01	3.945471e-01	6.529206e-01
-9	5382	-9	0	A	T	0.055	-8.830211e-02	1.962737e-01	3.945471e-01	6.529206e-01
-9	5384	-9	0	A	T	0.045	-7.484344e-02	3.007008e-01	4.012225e-01	8.035103e-01
-9	5385	-9	0	A	T	0.045	-7.484344e-02	3.007008e-01	4.012225e-01	8.035103e-01
-9	5386	-9	0	A	T	0.055	-8.830211e-02	1.962737e-01	3.945471e-01	6.529206e-01
-9	5388	-9	0	A	T	0.045	-7.484344e-02	3.007008e-01	4.012225e-01	8.035103e-01
-9	5389	-9	0	A	T	0.055	-8.830211e-02	1.962737e-01	3.945471e-01	6.529206e-01
-9	2142	-9	0	A	T	0.130	-1.881190e-01	4.780350e-02	2.030144e-01	9.100463e-05
-9	2	-9	0	A	T	0.476	1.449944e-01	1.403611e-01	3.933498e-01	3.019395e-01
-9	7969	-9	0	A	T	0.020	6.033173e-02	8.489044e-02	3.973158e-01	4.774952e-01
-9	21468	-9	0	A	T	0.011	-8.605691e-02	1.297623e-01	3.761493e-01	5.074180e-01
-9	21461	-9	0	A	T	0.011	-8.605691e-02	1.297623e-01	3.761493e-01	5.074180e-01
-9	89730	-9	0	A	T	0.012	-1.430105e-01	3.679393e-01	4.037120e-01	6.976258e-01
-9	89731	-9	0	A	T	0.012	-1.430105e-01	3.679393e-01	4.037120e-01	6.976258e-01
-9	89732	-9	0	A	T	0.012	-1.430105e-01	3.679393e-01	4.037120e-01	6.976258e-01
-9	89734	-9	0	A	T	0.012	-1.430105e-01	3.679393e-01	4.037120e-01	6.976258e-01
-9	89735	-9	0	A	T	0.012	-1.430105e-01	3.679393e-01	4.037120e-01	6.976258e-01
-9	89736	-9	0	A	T	0.012	-1.430105e-01	3.679393e-01	4.037120e-01	6.976258e-01
-9	15154	-9	0	A	T	0.016	-9.255165e-02	1.914530e-01	3.959262e-01	6.289438e-01
-9	15159	-9	0	A	T	0.016	-9.255165e-02	1.914530e-01	3.959262e-01	6.289438e-01
-9	506	-9	0	A	T	0.244	4.683763e-02	1.071724e-01	3.763919e-01	6.622178e-01
-9	507	-9	0	A	T	0.490	9.315212e-02	2.461944e-01	3.907666e-01	7.052665e-01
-9	504	-9	0	A	T	0.049	2.544379e-01	6.093418e-02	2.452859e-01	3.328766e-05
-9	502	-9	0	A	T	0.361	4.475236e-02	1.118055e-01	3.976011e-01	6.890743e-01
-9	503	-9	0	A	T	0.212	1.120372e-01	5.458836e-02	4.363097e-01	4.048478e-02
-9	500	-9	0	A	T	0.148	3.992822e-02	9.060219e-02	4.010256e-01	6.595612e-01
-9	6528	-9	0	A	T	0.051	-9.845471e-02	2.431131e-01	3.986826e-01	6.856140e-01
-9	6270	-9	0	A	T	0.045	-7.484344e-02	3.007008e-01	4.012225e-01	8.035103e-01
-9	6273	-9	0	A	T	0.045	-7.484344e-02	3.007008e-01	4.012225e-01	8.035103e-01
-9	6272	-9	0	A	T	0.045	-7.484344e-02	3.007008e-01	4.012225e-01	8.035103e-01
-9	6275	-9	0	A	T	0.045	-7.484344e-02	3.007008e-01	4.012225e-01	8.035103e-01
-9	6274	-9	0	A	T	0.045	-7.484344e-02	3.007008e-01	4.012225e-01	8.035103e-01
-9	6277	-9	0	A	T	0.051	-9.845471e-02	2.431131e-01	3.986826e-01	6.856140e-01
-9	6276	-9	0	A	T	0.045	-7.484344e-02	3.007008e-01	4.012225e-01	8.035103e-01
-9	6278	-9	0	A	T	0.045	-7.484344e-02	3.007008e-01	4.012225e-01	8.035103e-01
-9	5229	-9	0	A	T	0.059	-7.946654e-02	2.140219e-01	3.964950e-01	7.105205e-01
-9	5223	-9	0	A	T	0.014	-5.854109e-02	1.244272e-01	3.813859e-01	6.381485e-01
-9	5220	-9	0	A	T	0.059	-7.946654e-02	2.140219e-01	3.964950e-01	7.105205e-01
-9	5227	-9	0	A	T	0.045	-7.484344e-02	3.007008e-01	4.012225e-01	8.035103e-01
-9	5225	-9	0	A	T	0.059	-7.946654e-02	2.140219e-01	3.964950e-01	7.105205e-01
-9	12402	-9	0	A	T	0.029	-9.959355e-03	7.928185e-02	3.899134e-01	9.000674e-01
-9	12403	-9	0	A	T	0.030	4.069325e-02	7.852848e-02	3.915901e-01	6.044767e-01
-9	12400	-9	0	A	T	0.030	4.069325e-02	7.852848e-02	3.915901e-01	6.044767e-01
-9	13754	-9	0	A	T	0.054	-4.727832e-02	1.569758e-01	3.999990e-01	7.633608e-01
-9	13757	-9	0	A	T	0.052	-1.291582e-02	1.481885e-01	3.987421e-01	9.305696e-01
-9	13756	-9	0	A	T	0.054	-4.727832e-02	1.569758e-01	3.999990e-01	7.633608e-01
-9	13750	-9	0	A	T	0.026	1.107064e-01	1.602899e-01	3.911355e-01	4.899955e-01
-9	13752	-9	0	A	T	0.054	-4.727832e-02	1.569758e-01	3.999990e-01	7.633608e-01
-9	13759	-9	0	A	T	0.054	-4.727832e-02	1.569758e-01	3.999990e-01	7.633608e-01
-9	13758	-9	0	A	T	0.054	-4.727832e-02	1.569758e-01	3.999990e-01	7.633608e-01
-9	2578	-9	0	A	T	0.011	1.319448e-01	1.124449e-01	3.745939e-01	2.410090e-01
-9	2573	-9	0	A	T	0.020	2.880222e-01	2.117327e-01	4.017140e-01	1.741495e-01
-9	17121	-9	0	A	T	0.012	4.229560e-03	1.258363e-01	3.863991e-01	9.731960e-01
-9	977	-9	0	A	T	0.179	1.765324e-02	6.830403e-02	3.762675e-01	7.961313e-01
-9	976	-9	0	A	T	0.257	-6.815668e-02	7.238883e-02	4.077396e-01	3.467401e-01
-9	975	-9	0	A	T	0.192	-3.341392e-02	8.747709e-02	4.046808e-01	7.025916e-01
-9	974	-9	0	A	T	0.192	-3.341392e-02	8.747709e-02	4.046808e-01	7.025916e-01
-9	973	-9	0	A	T	0.222	3.470956e-02	1.049381e-01	3.741102e-01	7.409184e-01
-9	972	-9	0	A	T	0.187	8.289931e-02	1.050529e-01	3.540952e-01	4.302968e-01
-9	971	-9	0	A	T	0.260	7.214423e-02	6.214933e-02	3.586964e-01	2.460922e-01
-9	970	-9	0	A	T	0.255	7.555632e-02	6.552903e-02	3.608914e-01	2.492773e-01
-9	979	-9	0	A	T	0.347	2.309713e-02	7.402339e-02	3.881646e-01	7.551103e-01
-9	978	-9	0	A	T	0.197	1.522481e-01	9.783190e-02	3.265632e-01	1.200864e-01
-9	48388	-9	0	A	T	0.019	-8.486422e-02	3.419136e-01	4.051988e-01	8.040463e-01
-9	48387	-9	0	A	T	0.019	-8.486422e-02	3.419136e-01	4.051988e-01	8.040463e-01
-9	48384	-9	0	A	T	0.019	-8.486422e-02	3.419136e-01	4.051988e-01	8.040463e-01
-9	48385	-9	0	A	T	0.019	-8.486422e-02	3.419136e-01	4.051988e-01	8.040463e-01
-9	47945	-9	0	A	T	0.019	-8.486422e-02	3.419136e-01	4.051988e-01	8.040463e-01
-9	47944	-9	0	A	T	0.019	-8.486422e-02	3.419136e-01	4.051988e-01	8.040463e-01
-9	47949	-9	0	A	T	0.019	-8.486422e-02	3.419136e-01	4.051988e-01	8.040463e-01
-9	47948	-9	0	A	T	0.019	-8.486422e-02	3.419136e-01	4.051988e-01	8.040463e-01
-9	15698	-9	0	A	T	0.039	-8.408295e-02	1.476047e-01	3.949696e-01	5.690897e-01
-9	17459	-9	0	A	T	0.032	5.143790e-02	1.225533e-01	3.990974e-01	6.748138e-01
-9	6334	-9	0	A	T	0.020	-1.174656e-01	1.725382e-01	3.892483e-01	4.962067e-01
-9	6330	-9	0	A	T	0.051	-9.845471e-02	2.431131e-01	3.986826e-01	6.856140e-01
-9	6332	-9	0	A	T	0.051	-9.845471e-02	2.431131e-01	3.986826e-01	6.856140e-01
-9	6338	-9	0	A	T	0.045	-7.484344e-02	3.007008e-01	4.012225e-01	8.035103e-01
-9	1667	-9	0	A	T	0.463	-5.571368e-02	6.006245e-02	3.462640e-01	3.539221e-01
-9	1496	-9	0	A	T	0.292	2.475076e-02	3.822125e-02	3.762357e-01	5.174685e-01
-9	458	-9	0	A	T	0.494	-1.719232e-03	2.502669e-01	3.975901e-01	9.945208e-01
-9	459	-9	0	A	T	0.229	1.905138e-01	1.541364e-01	3.528282e-01	2.168513e-01
-9	453	-9	0	A	T	0.284	9.653847e-02	1.379843e-01	3.817055e-01	4.843777e-01
-9	454	-9	0	A	T	0.204	1.938894e-01	1.507019e-01	3.296485e-01	1.986477e-01
-9	455	-9	0	A	T	0.283	6.456541e-02	1.237546e-01	3.835513e-01	6.020218e-01
-9	456	-9	0	A	T	0.148	3.992822e-02	9.060219e-02	4.010256e-01	6.595612e-01
-9	457	-9	0	A	T	0.473	1.043380e-01	1.447215e-01	3.942909e-01	4.711658e-01
-9	75814	-9	0	A	T	0.112	1.025130e-01	5.653433e-02	3.253151e-01	7.019585e-02
-9	75815	-9	0	A	T	0.111	1.069696e-01	5.698215e-02	3.244962e-01	6.088056e-02
-9	4478	-9	0	A	T	0.011	-4.296458e-02	9.980380e-02	3.771835e-01	6.669653e-01
-9	4472	-9	0	A	T	0.017	-1.667438e-02	1.618390e-01	3.965129e-01	9.179667e-01
-9	21482	-9	0	A	T	0.011	-8.605691e-02	1.297623e-01	3.761493e-01	5.074180e-01
-9	5344	-9	0	A	T	0.020	-1.174656e-01	1.725382e-01	3.892483e-01	4.962067e-01
-9	1026	-9	0	A	T	0.148	3.992822e-02	9.060219e-02	4.010256e-01	6.595612e-01
-9	1021	-9	0	A	T	0.280	1.303973e-01	1.498929e-01	3.750964e-01	3.846196e-01
-9	1020	-9	0	A	T	0.205	2.523108e-01	1.493840e-01	3.100051e-01	9.164263e-02
-9	1023	-9	0	A	T	0.193	1.323666e-01	1.375596e-01	3.553049e-01	3.362411e-01
-9	5343	-9	0	A	T	0.045	-7.484344e-02	3.007008e-01	4.012225e-01	8.035103e-01
-9	5348	-9	0	A	T	0.055	-8.830211e-02	1.962737e-01	3.945471e-01	6.529206e-01
-9	5349	-9	0	A	T	0.055	-8.830211e-02	1.962737e-01	3.945471e-01	6.529206e-01
-9	13661	-9	0	A	T	0.054	-4.727832e-02	1.569758e-01	3.999990e-01	7.633608e-01
-9	13660	-9	0	A	T	0.052	-1.291582e-02	1.481885e-01	3.987421e-01	9.305696e-01
-9	13662	-9	0	A	T	0.054	-4.727832e-02	1.569758e-01	3.999990e-01	7.633608e-01
-9	5883	-9	0	A	T	0.043	4.551499e-03	1.848142e-01	3.889884e-01	9.803588e-01
-9	5881	-9	0	A	T	0.045	-7.484344e-02	3.007008e-01	4.012225e-01	8.035103e-01
-9	5886	-9	0	A	T	0.045	-7.484344e-02	3.007008e-01	4.012225e-01	8.035103e-01
-9	5885	-9	0	A	T	0.045	-7.484344e-02	3.007008e-01	4.012225e-01	8.035103e-01
-9	5889	-9	0	A	T	0.022	-4.116156e-02	9.569666e-02	3.799956e-01	6.672307e-01
-9	5888	-9	0	A	T	0.022	-4.116156e-02	9.569666e-02	3.799956e-01	6.672307e-01
-9	16011	-9	0	A	T	0.037	2.744198e-01	8.779984e-02	3.983392e-01	1.844872e-03
-9	47974	-9	0	A	T	0.019	-8.486422e-02	3.419136e-01	4.051988e-01	8.040463e-01
-9	16013	-9	0	A	T	0.037	2.887109e-01	8.936230e-02	3.944738e-01	1.289539e-03
-9	16012	-9	0	A	T	0.037	2.744198e-01	8.779984e-02	3.983392e-01	1.844872e-03
-9	16014	-9	0	A	T	0.037	2.697783e-01	8.695513e-02	3.904887e-01	1.992498e-03
-9	47975	-9	0	A	T	0.018	-5.882880e-02	2.696251e-01	3.937375e-01	8.273437e-01
-9	5875	-9	0	A	T	0.044	-3.605206e-02	2.378035e-01	3.925984e-01	8.795406e-01
-9	15975	-9	0	A	T	0.015	9.266048e-02	9.076616e-02	3.821016e-01	3.076522e-01
-9	5973	-9	0	A	T	0.051	-9.845471e-02	2.431131e-01	3.986826e-01	6.856140e-01
-9	89733	-9	0	A	T	0.012	-1.430105e-01	3.679393e-01	4.037120e-01	6.976258e-01
-9	19590	-9	0	A	T	0.014	-1.042301e-01	1.512868e-01	3.827037e-01	4.910683e-01
-9	19592	-9	0	A	T	0.028	4.585303e-02	1.255275e-01	3.996518e-01	7.150056e-01
-9	15446	-9	0	A	T	0.010	7.173594e-02	1.682276e-01	3.873389e-01	6.699255e-01
-9	1366	-9	0	A	T	0.012	1.981955e-01	9.625677e-02	3.177347e-01	3.984372e-02
-9	1367	-9	0	A	T	0.204	1.938894e-01	1.507019e-01	3.296485e-01	1.986477e-01
-9	1364	-9	0	A	T	0.137	-8.835450e-02	4.757616e-02	3.611130e-01	6.369486e-02
-9	1365	-9	0	A	T	0.181	5.843665e-02	4.016837e-02	3.599570e-01	1.461541e-01
-9	1362	-9	0	A	T	0.235	-1.970579e-02	5.641974e-02	3.988711e-01	7.269859e-01
-9	1363	-9	0	A	T	0.489	-1.173923e-02	1.820919e-01	3.869697e-01	9.486146e-01
-9	1360	-9	0	A	T	0.024	-3.118831e-02	8.020635e-02	3.785096e-01	6.974992e-01
-9	1361	-9	0	A	T	0.217	-1.677898e-02	6.551168e-02	3.902330e-01	7.979284e-01
-9	1368	-9	0	A	T	0.205	2.523108e-01	1.493840e-01	3.100051e-01	9.164263e-02
-9	1369	-9	0	A	T	0.474	9.475164e-02	1.350137e-01	3.839083e-01	4.830308e-01
-9	22465	-9	0	A	T	0.024	2.992762e-02	8.891962e-02	3.860827e-01	7.365378e-01
-9	15440	-9	0	A	T	0.012	-8.558605e-03	1.712818e-01	3.971140e-01	9.601615e-01
-9	5977	-9	0	A	T	0.045	-7.484344e-02	3.007008e-01	4.012225e-01	8.035103e-01
-9	9638	-9	0	A	T	0.026	2.413945e-02	2.016921e-01	4.039365e-01	9.047657e-01
-9	9632	-9	0	A	T	0.026	2.413945e-02	2.016921e-01	4.039365e-01	9.047657e-01
-9	9634	-9	0	A	T	0.026	2.413945e-02	2.016921e-01	4.039365e-01	9.047657e-01
-9	9635	-9	0	A	T	0.026	2.413945e-02	2.016921e-01	4.039365e-01	9.047657e-01
-9	9637	-9	0	A	T	0.026	2.413945e-02	2.016921e-01	4.039365e-01	9.047657e-01
-9	3348	-9	0	A	T	0.093	-8.960910e-02	5.425450e-02	3.946134e-01	9.903495e-02
-9	5723	-9	0	A	T	0.038	2.501566e-03	1.205928e-01	3.829194e-01	9.834556e-01
-9	5975	-9	0	A	T	0.051	-9.845471e-02	2.431131e-01	3.986826e-01	6.856140e-01
-9	501	-9	0	A	T	0.279	1.656179e-01	1.380508e-01	3.684011e-01	2.306475e-01
-9	6143	-9	0	A	T	0.045	-7.484344e-02	3.007008e-01	4.012225e-01	8.035103e-01
-9	6142	-9	0	A	T	0.052	-9.820448e-02	2.031925e-01	3.916649e-01	6.290214e-01
-9	6141	-9	0	A	T	0.045	-7.484344e-02	3.007008e-01	4.012225e-01	8.035103e-01
-9	6144	-9	0	A	T	0.045	-7.484344e-02	3.007008e-01	4.012225e-01	8.035103e-01
-9	6149	-9	0	A	T	0.045	-7.484344e-02	3.007008e-01	4.012225e-01	8.035103e-01
-9	5974	-9	0	A	T	0.051	-9.845471e-02	2.431131e-01	3.986826e-01	6.856140e-01
-9	4539	-9	0	A	T	0.017	-1.667438e-02	1.618390e-01	3.965129e-01	9.179667e-01
-9	15450	-9	0	A	T	0.028	-1.039186e-02	1.307776e-01	3.981713e-01	9.366868e-01
-9	6960	-9	0	A	T	0.034	-8.123536e-02	1.774435e-01	3.976003e-01	6.472247e-01
-9	6963	-9	0	A	T	0.031	-6.074238e-04	1.902801e-01	4.009959e-01	9.974538e-01
-9	15455	-9	0	A	T	0.010	7.173594e-02	1.682276e-01	3.873389e-01	6.699255e-01
-9	6966	-9	0	A	T	0.031	-6.016582e-02	1.690866e-01	3.978609e-01	7.220713e-01
-9	6969	-9	0	A	T	0.031	-6.074238e-04	1.902801e-01	4.009959e-01	9.974538e-01
-9	6968	-9	0	A	T	0.031	-6.074238e-04	1.902801e-01	4.009959e-01	9.974538e-01
-9	8152	-9	0	A	T	0.018	1.250859e-01	1.780314e-01	3.884255e-01	4.825242e-01
-9	8150	-9	0	A	T	0.015	2.321863e-01	1.416008e-01	3.841695e-01	1.014909e-01
-9	8151	-9	0	A	T	0.010	1.615999e-02	2.704746e-01	4.027889e-01	9.523736e-01
-9	19829	-9	0	A	T	0.012	4.662449e-02	2.083117e-01	3.966205e-01	8.229591e-01
-9	9340	-9	0	A	T	0.026	2.413945e-02	2.016921e-01	4.039365e-01	9.047657e-01
-9	9342	-9	0	A	T	0.026	2.413945e-02	2.016921e-01	4.039365e-01	9.047657e-01
-9	9343	-9	0	A	T	0.057	-5.989849e-03	7.070231e-02	3.827094e-01	9.325077e-01
-9	9345	-9	0	A	T	0.026	2.413945e-02	2.016921e-01	4.039365e-01	9.047657e-01
-9	9346	-9	0	A	T	0.026	2.413945e-02	2.016921e-01	4.039365e-01	9.047657e-01
-9	13279	-9	0	A	T	0.014	-9.817135e-02	1.387501e-01	3.761932e-01	4.794549e-01
-9	2849	-9	0	A	T	0.040	-7.954961e-02	6.232943e-02	3.844621e-01	2.022613e-01
-9	2842	-9	0	A	T	0.033	-2.497188e-02	9.913602e-02	3.779981e-01	8.011926e-01
-9	2843	-9	0	A	T	0.016	5.150663e-02	8.597043e-02	3.685053e-01	5.492776e-01
-9	1551	-9	0	A	T	0.489	6.912224e-02	2.817785e-01	3.985770e-01	8.062873e-01
-9	1550	-9	0	A	T	0.488	1.052821e-01	2.248737e-01	3.901928e-01	6.397925e-01
-9	1557	-9	0	A	T	0.489	6.912224e-02	2.817785e-01	3.985770e-01	8.062873e-01
-9	1556	-9	0	A	T	0.154	-2.035961e-02	9.366256e-02	3.987559e-01	8.279789e-01
-9	1590	-9	0	A	T	0.469	1.052777e-01	1.614835e-01	3.912399e-01	5.146435e-01
-9	6403	-9	0	A	T	0.043	-2.173005e-02	2.014972e-01	3.892350e-01	9.141497e-01
-9	618	-9	0	A	T	0.090	1.938593e-01	4.564759e-02	2.080876e-01	2.446428e-05
-9	5498	-9	0	A	T	0.045	-7.484344e-02	3.007008e-01	4.012225e-01	8.035103e-01
-9	5499	-9	0	A	T	0.055	-8.830211e-02	1.962737e-01	3.945471e-01	6.529206e-01
-9	615	-9	0	A	T	0.098	1.773979e-01	4.468450e-02	2.124133e-01	7.893873e-05
-9	15557	-9	0	A	T	0.039	-8.408295e-02	1.476047e-01	3.949696e-01	5.690897e-01
-9	15553	-9	0	A	T	0.040	-9.939575e-02	1.464280e-01	3.920601e-01	4.974766e-01
-9	15558	-9	0	A	T	0.039	-8.408295e-02	1.476047e-01	3.949696e-01	5.690897e-01
-9	26243	-9	0	A	T	0.024	-1.837534e-01	3.258633e-01	3.949257e-01	5.729963e-01
-9	26242	-9	0	A	T	0.024	-1.837534e-01	3.258633e-01	3.949257e-01	5.729963e-01
-9	26247	-9	0	A	T	0.024	-1.837534e-01	3.258633e-01	3.949257e-01	5.729963e-01
-9	26246	-9	0	A	T	0.024	-1.837534e-01	3.258633e-01	3.949257e-01	5.729963e-01
-9	26245	-9	0	A	T	0.024	-1.837534e-01	3.258633e-01	3.949257e-01	5.729963e-01
-9	26249	-9	0	A	T	0.024	-1.837534e-01	3.258633e-01	3.949257e-01	5.729963e-01
-9	2171	-9	0	A	T	0.020	-6.846412e-02	8.435959e-02	3.825314e-01	4.172987e-01
-9	19656	-9	0	A	T	0.014	-1.866265e-02	2.173117e-01	3.998157e-01	9.315855e-01
-9	19657	-9	0	A	T	0.014	-1.866265e-02	2.173117e-01	3.998157e-01	9.315855e-01
-9	19655	-9	0	A	T	0.012	4.662449e-02	2.083117e-01	3.966205e-01	8.229591e-01
-9	13428	-9	0	A	T	0.054	-4.727832e-02	1.569758e-01	3.999990e-01	7.633608e-01
-9	13427	-9	0	A	T	0.027	6.625679e-02	1.688042e-01	3.956957e-01	6.947978e-01
-9	13426	-9	0	A	T	0.027	6.625679e-02	1.688042e-01	3.956957e-01	6.947978e-01
-9	13424	-9	0	A	T	0.027	6.625679e-02	1.688042e-01	3.956957e-01	6.947978e-01
-9	5357	-9	0	A	T	0.045	-7.484344e-02	3.007008e-01	4.012225e-01	8.035103e-01
-9	5356	-9	0	A	T	0.045	-7.484344e-02	3.007008e-01	4.012225e-01	8.035103e-01
-9	1053	-9	0	A	T	0.216	-5.741737e-03	9.975927e-02	3.948643e-01	9.541180e-01
-9	5352	-9	0	A	T	0.045	-7.484344e-02	3.007008e-01	4.012225e-01	8.035103e-01
-9	5351	-9	0	A	T	0.045	-7.484344e-02	3.007008e-01	4.012225e-01	8.035103e-01
-9	1058	-9	0	A	T	0.221	1.660303e-01	9.371071e-02	3.198165e-01	7.685383e-02
-9	1059	-9	0	A	T	0.141	3.426147e-02	6.422301e-02	4.036808e-01	5.938652e-01
-9	5359	-9	0	A	T	0.020	-1.174656e-01	1.725382e-01	3.892483e-01	4.962067e-01
-9	15064	-9	0	A	T	0.016	-9.255165e-02	1.914530e-01	3.959262e-01	6.289438e-01
-9	1876	-9	0	A	T	0.086	-3.817992e-02	4.596522e-02	3.900417e-01	4.064549e-01
-9	1877	-9	0	A	T	0.035	-1.286060e-01	8.006048e-02	3.804528e-01	1.086248e-01
-9	1874	-9	0	A	T	0.145	3.337751e-02	5.475147e-02	3.923167e-01	5.423031e-01
-9	1870	-9	0	A	T	0.022	4.396398e-02	8.372173e-02	4.016031e-01	5.996581e-01
-9	89726	-9	0	A	T	0.012	-1.430105e-01	3.679393e-01	4.037120e-01	6.976258e-01
-9	89725	-9	0	A	T	0.012	-1.430105e-01	3.679393e-01	4.037120e-01	6.976258e-01
-9	25254	-9	0	A	T	0.012	-2.538897e-02	1.022717e-01	3.784857e-01	8.040103e-01
-9	768	-9	0	A	T	0.489	1.279488e-01	1.827254e-01	3.837427e-01	4.840090e-01
-9	769	-9	0	A	T	0.203	2.057027e-01	1.379888e-01	3.176323e-01	1.364645e-01
-9	760	-9	0	A	T	0.193	1.323666e-01	1.375596e-01	3.553049e-01	3.362411e-01
-9	765	-9	0	A	T	0.203	2.419223e-01	1.392486e-01	3.272750e-01	8.274657e-02
-9	15186	-9	0	A	T	0.016	-9.255165e-02	1.914530e-01	3.959262e-01	6.289438e-01
-9	15181	-9	0	A	T	0.016	-9.255165e-02	1.914530e-01	3.959262e-01	6.289438e-01
-9	15188	-9	0	A	T	0.016	-9.255165e-02	1.914530e-01	3.959262e-01	6.289438e-01
-9	15189	-9	0	A	T	0.016	-9.255165e-02	1.914530e-01	3.959262e-01	6.289438e-01
-9	77	-9	0	A	T	0.288	1.142082e-01	1.428885e-01	3.831061e-01	4.243857e-01
-9	76	-9	0	A	T	0.204	1.938894e-01	1.507019e-01	3.296485e-01	1.986477e-01
-9	70	-9	0	A	T	0.315	-1.451221e-02	6.064448e-02	3.938059e-01	8.109400e-01
-9	13580	-9	0	A	T	0.040	-4.456748e-02	9.903982e-02	3.873576e-01	6.528465e-01
-9	13581	-9	0	A	T	0.036	-4.097227e-04	9.486692e-02	3.856512e-01	9.965552e-01
-9	13583	-9	0	A	T	0.026	1.107064e-01	1.602899e-01	3.911355e-01	4.899955e-01
-9	13584	-9	0	A	T	0.027	6.625679e-02	1.688042e-01	3.956957e-01	6.947978e-01
-9	13586	-9	0	A	T	0.054	-4.727832e-02	1.569758e-01	3.999990e-01	7.633608e-01
-9	13587	-9	0	A	T	0.054	-4.727832e-02	1.569758e-01	3.999990e-01	7.633608e-01
-9	1799	-9	0	A	T	0.012	2.145067e-01	1.036727e-01	3.702263e-01	3.888846e-02
-9	1798	-9	0	A	T	0.185	1.194301e-01	6.949784e-02	3.755398e-01	8.613214e-02
-9	89677	-9	0	A	T	0.012	-1.430105e-01	3.679393e-01	4.037120e-01	6.976258e-01
-9	89676	-9	0	A	T	0.012	-1.430105e-01	3.679393e-01	4.037120e-01	6.976258e-01
-9	89673	-9	0	A	T	0.012	-1.430105e-01	3.679393e-01	4.037120e-01	6.976258e-01
-9	89672	-9	0	A	T	0.012	-1.430105e-01	3.679393e-01	4.037120e-01	6.976258e-01
-9	26438	-9	0	A	T	0.024	-1.837534e-01	3.258633e-01	3.949257e-01	5.729963e-01
-9	26439	-9	0	A	T	0.024	-1.837534e-01	3.258633e-01	3.949257e-01	5.729963e-01
-9	26430	-9	0	A	T	0.024	-1.837534e-01	3.258633e-01	3.949257e-01	5.729963e-01
-9	26432	-9	0	A	T	0.024	-1.837534e-01	3.258633e-01	3.949257e-01	5.729963e-01
-9	26435	-9	0	A	T	0.024	-1.837534e-01	3.258633e-01	3.949257e-01	5.729963e-01
-9	26436	-9	0	A	T	0.024	-1.837534e-01	3.258633e-01	3.949257e-01	5.729963e-01
-9	9068	-9	0	A	T	0.056	-3.590448e-02	9.980229e-02	3.799114e-01	7.191330e-01
-9	22067	-9	0	A	T	0.030	-8.580737e-03	8.134643e-02	3.830861e-01	9.160207e-01
-9	5148	-9	0	A	T	0.059	-7.946654e-02	2.140219e-01	3.964950e-01	7.105205e-01
-9	5149	-9	0	A	T	0.045	-7.484344e-02	3.007008e-01	4.012225e-01	8.035103e-01
-9	5146	-9	0	A	T	0.045	-7.484344e-02	3.007008e-01	4.012225e-01	8.035103e-01
-9	5147	-9	0	A	T	0.059	-7.946654e-02	2.140219e-01	3.964950e-01	7.105205e-01
-9	5142	-9	0	A	T	0.045	-7.484344e-02	3.007008e-01	4.012225e-01	8.035103e-01
-9	5143	-9	0	A	T	0.060	-6.113266e-02	1.859958e-01	3.905915e-01	7.424932e-01
-9	15887	-9	0	A	T	0.029	-4.132318e-02	9.769250e-02	3.787204e-01	6.724248e-01
-9	15880	-9	0	A	T	0.010	8.611236e-02	1.674662e-01	3.834427e-01	6.072618e-01
-9	15889	-9	0	A	T	0.039	1.281921e-02	8.179904e-02	3.833028e-01	8.755118e-01
-9	15478	-9	0	A	T	0.039	-8.408295e-02	1.476047e-01	3.949696e-01	5.690897e-01
-9	15471	-9	0	A	T	0.012	-8.558605e-03	1.712818e-01	3.971140e-01	9.601615e-01
-9	263	-9	0	A	T	0.474	9.216954e-02	1.388258e-01	3.889040e-01	5.069487e-01
-9	261	-9	0	A	T	0.496	-4.746086e-02	2.941843e-01	3.969410e-01	8.718776e-01
-9	260	-9	0	A	T	0.284	9.653847e-02	1.379843e-01	3.817055e-01	4.843777e-01
-9	267	-9	0	A	T	0.494	-1.719232e-03	2.502669e-01	3.975901e-01	9.945208e-01
-9	266	-9	0	A	T	0.148	3.992822e-02	9.060219e-02	4.010256e-01	6.595612e-01
-9	265	-9	0	A	T	0.284	9.653847e-02	1.379843e-01	3.817055e-01	4.843777e-01
-9	264	-9	0	A	T	0.494	-1.719232e-03	2.502669e-01	3.975901e-01	9.945208e-01
-9	269	-9	0	A	T	0.187	1.010055e-01	1.090180e-01	3.535890e-01	3.544893e-01
-9	268	-9	0	A	T	0.193	1.323666e-01	1.375596e-01	3.553049e-01	3.362411e-01
-9	12392	-9	0	A	T	0.030	4.069325e-02	7.852848e-02	3.915901e-01	6.044767e-01
-9	12390	-9	0	A	T	0.030	4.069325e-02	7.852848e-02	3.915901e-01	6.044767e-01
-9	829	-9	0	A	T	0.491	3.790717e-02	3.317883e-01	4.022659e-01	9.090700e-01
-9	828	-9	0	A	T	0.194	1.098993e-01	1.295501e-01	3.581158e-01	3.965391e-01
-9	821	-9	0	A	T	0.148	3.992822e-02	9.060219e-02	4.010256e-01	6.595612e-01
-9	820	-9	0	A	T	0.277	9.257816e-02	1.218417e-01	3.689716e-01	4.476042e-01
-9	1715	-9	0	A	T	0.108	5.101558e-02	3.810194e-02	3.348803e-01	1.810100e-01
-9	2032	-9	0	A	T	0.016	7.988946e-02	1.271658e-01	3.839694e-01	5.300482e-01
-9	1719	-9	0	A	T	0.387	-2.890250e-03	4.135634e-02	3.818145e-01	9.443030e-01
-9	26577	-9	0	A	T	0.017	-1.198362e-02	1.536990e-01	3.866613e-01	9.378747e-01
-9	26570	-9	0	A	T	0.024	-1.837534e-01	3.258633e-01	3.949257e-01	5.729963e-01
-9	26572	-9	0	A	T	0.024	-1.837534e-01	3.258633e-01	3.949257e-01	5.729963e-01
-9	13591	-9	0	A	T	0.027	6.625679e-02	1.688042e-01	3.956957e-01	6.947978e-01
-9	13590	-9	0	A	T	0.038	-3.364333e-02	8.746295e-02	3.846277e-01	7.006022e-01
-9	13735	-9	0	A	T	0.052	-1.291582e-02	1.481885e-01	3.987421e-01	9.305696e-01
-9	13734	-9	0	A	T	0.027	6.625679e-02	1.688042e-01	3.956957e-01	6.947978e-01
-9	13599	-9	0	A	T	0.027	6.625679e-02	1.688042e-01	3.956957e-01	6.947978e-01
-9	13598	-9	0	A	T	0.043	-4.616279e-03	1.499750e-01	4.012882e-01	9.754531e-01
-9	508	-9	0	A	T	0.280	1.303973e-01	1.498929e-01	3.750964e-01	3.846196e-01
-9	6808	-9	0	A	T	0.031	-6.074238e-04	1.902801e-01	4.009959e-01	9.974538e-01
-9	6807	-9	0	A	T	0.065	-2.911373e-02	1.330695e-01	3.957378e-01	8.268777e-01
-9	15712	-9	0	A	T	0.040	-9.939575e-02	1.464280e-01	3.920601e-01	4.974766e-01
-9	9747	-9	0	A	T	0.023	4.951683e-02	7.154394e-02	3.802855e-01	4.890823e-01
-9	15791	-9	0	A	T	0.026	1.961760e-02	9.798328e-02	3.835903e-01	8.413689e-01
-9	8028	-9	0	A	T	0.012	1.285653e-01	1.144015e-01	3.718609e-01	2.614622e-01
-9	8020	-9	0	A	T	0.018	1.250859e-01	1.780314e-01	3.884255e-01	4.825242e-01
-9	8026	-9	0	A	T	0.010	1.615999e-02	2.704746e-01	4.027889e-01	9.523736e-01
-9	8027	-9	0	A	T	0.010	1.615999e-02	2.704746e-01	4.027889e-01	9.523736e-01
-9	8185	-9	0	A	T	0.154	-3.974651e-02	5.514051e-02	3.837727e-01	4.712483e-01
-9	8184	-9	0	A	T	0.010	1.615999e-02	2.704746e-01	4.027889e-01	9.523736e-01
-9	8186	-9	0	A	T	0.010	1.615999e-02	2.704746e-01	4.027889e-01	9.523736e-01
-9	8181	-9	0	A	T	0.010	1.615999e-02	2.704746e-01	4.027889e-01	9.523736e-01
-9	8183	-9	0	A	T	0.010	1.615999e-02	2.704746e-01	4.027889e-01	9.523736e-01
-9	5876	-9	0	A	T	0.051	-9.845471e-02	2.431131e-01	3.986826e-01	6.856140e-01
-9	5877	-9	0	A	T	0.033	-6.913224e-02	6.819231e-02	3.700591e-01	3.110201e-01
-9	5874	-9	0	A	T	0.051	-9.845471e-02	2.431131e-01	3.986826e-01	6.856140e-01
-9	5879	-9	0	A	T	0.045	-7.484344e-02	3.007008e-01	4.012225e-01	8.035103e-01
-9	19597	-9	0	A	T	0.014	-1.042301e-01	1.512868e-01	3.827037e-01	4.910683e-01
-9	19591	-9	0	A	T	0.016	-4.324376e-02	8.492799e-02	3.723833e-01	6.107781e-01
-9	8859	-9	0	A	T	0.033	2.318383e-02	1.036129e-01	3.833734e-01	8.230108e-01
-9	1553	-9	0	A	T	0.188	1.612621e-01	1.105417e-01	3.417242e-01	1.450384e-01
-9	1552	-9	0	A	T	0.204	1.938894e-01	1.507019e-01	3.296485e-01	1.986477e-01
-9	1555	-9	0	A	T	0.466	-3.235035e-02	1.270034e-01	3.972665e-01	7.990104e-01
-9	1554	-9	0	A	T	0.434	2.599638e-02	1.170579e-01	3.959447e-01	8.243123e-01
-9	21528	-9	0	A	T	0.011	-8.605691e-02	1.297623e-01	3.761493e-01	5.074180e-01
-9	22251	-9	0	A	T	0.028	3.798121e-02	1.147367e-01	3.837625e-01	7.407168e-01
-9	89681	-9	0	A	T	0.012	-1.430105e-01	3.679393e-01	4.037120e-01	6.976258e-01
-9	89682	-9	0	A	T	0.012	-1.430105e-01	3.679393e-01	4.037120e-01	6.976258e-01
-9	1252	-9	0	A	T	0.340	4.311076e-02	3.668415e-02	3.547287e-01	2.403007e-01
-9	1253	-9	0	A	T	0.175	1.447044e-02	5.934016e-02	3.712786e-01	8.074107e-01
-9	89683	-9	0	A	T	0.012	-1.430105e-01	3.679393e-01	4.037120e-01	6.976258e-01
-9	89684	-9	0	A	T	0.012	-1.430105e-01	3.679393e-01	4.037120e-01	6.976258e-01
-9	1259	-9	0	A	T	0.479	-1.250611e-01	2.075218e-01	4.145956e-01	5.469337e-01
-9	89685	-9	0	A	T	0.012	-1.430105e-01	3.679393e-01	4.037120e-01	6.976258e-01
-9	11469	-9	0	A	T	0.120	-7.050926e-02	6.247547e-02	3.775239e-01	2.594391e-01
-9	17157	-9	0	A	T	0.014	8.455742e-02	1.158784e-01	3.844247e-01	4.658012e-01
-9	14990	-9	0	A	T	0.075	-2.047635e-02	5.405741e-02	4.006676e-01	7.049540e-01
-9	825	-9	0	A	T	0.229	1.905138e-01	1.541364e-01	3.528282e-01	2.168513e-01
-9	824	-9	0	A	T	0.197	3.124442e-01	9.755277e-02	3.203826e-01	1.419625e-03
-9	827	-9	0	A	T	0.362	1.120135e-02	1.174625e-01	3.996201e-01	9.240541e-01
-9	826	-9	0	A	T	0.204	1.938894e-01	1.507019e-01	3.296485e-01	1.986477e-01
-9	822	-9	0	A	T	0.155	-6.971927e-02	9.575582e-02	4.077226e-01	4.667880e-01
-9	1234	-9	0	A	T	0.489	6.912224e-02	2.817785e-01	3.985770e-01	8.062873e-01
-9	7764	-9	0	A	T	0.018	-9.125569e-02	9.187169e-02	3.860677e-01	3.208936e-01
-9	7765	-9	0	A	T	0.018	-9.125569e-02	9.187169e-02	3.860677e-01	3.208936e-01
-9	7766	-9	0	A	T	0.018	-9.125569e-02	9.187169e-02	3.860677e-01	3.208936e-01
-9	7767	-9	0	A	T	0.018	-9.125569e-02	9.187169e-02	3.860677e-01	3.208936e-01
-9	7763	-9	0	A	T	0.018	-9.125569e-02	9.187169e-02	3.860677e-01	3.208936e-01
-9	7768	-9	0	A	T	0.018	-9.125569e-02	9.187169e-02	3.860677e-01	3.208936e-01
-9	7769	-9	0	A	T	0.018	-7.102085e-02	9.165109e-02	3.841439e-01	4.386456e-01
-9	26581	-9	0	A	T	0.024	-1.837534e-01	3.258633e-01	3.949257e-01	5.729963e-01
-9	9577	-9	0	A	T	0.026	2.413945e-02	2.016921e-01	4.039365e-01	9.047657e-01
-9	9575	-9	0	A	T	0.026	2.413945e-02	2.016921e-01	4.039365e-01	9.047657e-01
-9	26583	-9	0	A	T	0.024	-1.837534e-01	3.258633e-01	3.949257e-01	5.729963e-01
-9	48009	-9	0	A	T	0.018	-4.790725e-02	2.582079e-01	3.933109e-01	8.528587e-01
-9	48000	-9	0	A	T	0.015	-2.425758e-02	2.228752e-01	3.946521e-01	9.133597e-01
-9	48003	-9	0	A	T	0.011	-1.557447e-02	1.932359e-01	3.929205e-01	9.357835e-01
-9	48002	-9	0	A	T	0.019	-8.486422e-02	3.419136e-01	4.051988e-01	8.040463e-01
-9	48005	-9	0	A	T	0.019	-8.486422e-02	3.419136e-01	4.051988e-01	8.040463e-01
-9	48004	-9	0	A	T	0.019	-8.486422e-02	3.419136e-01	4.051988e-01	8.040463e-01
-9	48007	-9	0	A	T	0.019	-8.486422e-02	3.419136e-01	4.051988e-01	8.040463e-01
-9	9397	-9	0	A	T	0.026	2.413945e-02	2.016921e-01	4.039365e-01	9.047657e-01
-9	9393	-9	0	A	T	0.026	2.413945e-02	2.016921e-01	4.039365e-01	9.047657e-01
-9	9391	-9	0	A	T	0.014	-7.046331e-02	8.928493e-02	3.713215e-01	4.302523e-01
-9	9390	-9	0	A	T	0.016	-1.908329e-01	1.213197e-01	3.655822e-01	1.161555e-01
-9	9399	-9	0	A	T	0.026	2.413945e-02	2.016921e-01	4.039365e-01	9.047657e-01
-9	9392	-9	0	A	T	0.026	2.413945e-02	2.016921e-01	4.039365e-01	9.047657e-01
-9	1455	-9	0	A	T	0.219	8.292094e-02	3.137653e-02	2.739836e-01	8.398422e-03
-9	1456	-9	0	A	T	0.264	6.015417e-02	3.205271e-02	3.191463e-01	6.095210e-02
-9	1457	-9	0	A	T	0.168	9.279134e-02	4.160775e-02	3.164711e-01	2.603939e-02
-9	1450	-9	0	A	T	0.280	1.303973e-01	1.498929e-01	3.750964e-01	3.846196e-01
-9	1451	-9	0	A	T	0.155	-6.971927e-02	9.575582e-02	4.077226e-01	4.667880e-01
-9	1452	-9	0	A	T	0.159	5.408537e-02	3.405505e-02	3.597860e-01	1.126774e-01
-9	1453	-9	0	A	T	0.039	2.363951e-01	5.810390e-02	2.359777e-01	5.244549e-05
-9	1458	-9	0	A	T	0.167	9.137674e-02	4.144186e-02	3.221084e-01	2.776783e-02
-9	1459	-9	0	A	T	0.207	2.280598e-02	3.395884e-02	3.419882e-01	5.020642e-01
-9	1231	-9	0	A	T	0.046	3.509924e-02	7.463692e-02	3.795777e-01	6.383044e-01
-9	1233	-9	0	A	T	0.490	-2.157132e-01	2.244309e-01	4.146339e-01	3.367902e-01
-9	5649	-9	0	A	T	0.045	-7.484344e-02	3.007008e-01	4.012225e-01	8.035103e-01
-9	5641	-9	0	A	T	0.045	-7.484344e-02	3.007008e-01	4.012225e-01	8.035103e-01
-9	5640	-9	0	A	T	0.045	-7.484344e-02	3.007008e-01	4.012225e-01	8.035103e-01
-9	5643	-9	0	A	T	0.051	-9.845471e-02	2.431131e-01	3.986826e-01	6.856140e-01
-9	5645	-9	0	A	T	0.045	-7.484344e-02	3.007008e-01	4.012225e-01	8.035103e-01
-9	5647	-9	0	A	T	0.020	-9.738186e-02	1.641738e-01	3.869320e-01	5.532547e-01
-9	5646	-9	0	A	T	0.045	-7.484344e-02	3.007008e-01	4.012225e-01	8.035103e-01
-9	15379	-9	0	A	T	0.012	-8.558605e-03	1.712818e-01	3.971140e-01	9.601615e-01
-9	15378	-9	0	A	T	0.010	7.173594e-02	1.682276e-01	3.873389e-01	6.699255e-01
-9	15372	-9	0	A	T	0.012	-8.558605e-03	1.712818e-01	3.971140e-01	9.601615e-01
-9	6465	-9	0	A	T	0.044	-4.610170e-01	2.491758e-01	4.145249e-01	6.469110e-02
-9	26492	-9	0	A	T	0.024	-1.837534e-01	3.258633e-01	3.949257e-01	5.729963e-01
-9	26490	-9	0	A	T	0.024	-1.837534e-01	3.258633e-01	3.949257e-01	5.729963e-01
-9	26495	-9	0	A	T	0.020	-5.172188e-02	1.945939e-01	3.890975e-01	7.904726e-01
-9	26670	-9	0	A	T	0.024	-1.837534e-01	3.258633e-01	3.949257e-01	5.729963e-01
-9	26676	-9	0	A	T	0.024	-1.837534e-01	3.258633e-01	3.949257e-01	5.729963e-01
-9	26677	-9	0	A	T	0.020	-5.172188e-02	1.945939e-01	3.890975e-01	7.904726e-01
-9	26674	-9	0	A	T	0.024	-1.837534e-01	3.258633e-01	3.949257e-01	5.729963e-01
-9	26675	-9	0	A	T	0.024	-1.837534e-01	3.258633e-01	3.949257e-01	5.729963e-01
-9	1300	-9	0	A	T	0.203	2.034688e-01	1.380330e-01	3.160505e-01	1.408945e-01
-9	2056	-9	0	A	T	0.018	1.876256e-01	9.862596e-02	3.373178e-01	5.751051e-02
-9	4328	-9	0	A	T	0.017	-1.667438e-02	1.618390e-01	3.965129e-01	9.179667e-01
-9	6709	-9	0	A	T	0.037	1.476009e-02	1.029828e-01	3.866739e-01	8.860723e-01
-9	6708	-9	0	A	T	0.037	1.535276e-02	1.029426e-01	3.867162e-01	8.814849e-01
-9	6705	-9	0	A	T	0.031	-6.074238e-04	1.902801e-01	4.009959e-01	9.974538e-01
-9	6704	-9	0	A	T	0.031	-6.074238e-04	1.902801e-01	4.009959e-01	9.974538e-01
-9	89852	-9	0	A	T	0.012	-1.430105e-01	3.679393e-01	4.037120e-01	6.976258e-01
-9	18791	-9	0	A	T	0.062	4.342732e-02	5.676113e-02	3.839240e-01	4.444644e-01
-9	47938	-9	0	A	T	0.019	-8.486422e-02	3.419136e-01	4.051988e-01	8.040463e-01
-9	47939	-9	0	A	T	0.019	-8.486422e-02	3.419136e-01	4.051988e-01	8.040463e-01
-9	89798	-9	0	A	T	0.012	-1.430105e-01	3.679393e-01	4.037120e-01	6.976258e-01
-9	89799	-9	0	A	T	0.012	-1.430105e-01	3.679393e-01	4.037120e-01	6.976258e-01
-9	5568	-9	0	A	T	0.051	-9.845471e-02	2.431131e-01	3.986826e-01	6.856140e-01
-9	5569	-9	0	A	T	0.051	-9.845471e-02	2.431131e-01	3.986826e-01	6.856140e-01
-9	5564	-9	0	A	T	0.045	-7.484344e-02	3.007008e-01	4.012225e-01	8.035103e-01
-9	5565	-9	0	A	T	0.045	-7.484344e-02	3.007008e-01	4.012225e-01	8.035103e-01
-9	5566	-9	0	A	T	0.045	-7.484344e-02	3.007008e-01	4.012225e-01	8.035103e-01
-9	5567	-9	0	A	T	0.045	-7.484344e-02	3.007008e-01	4.012225e-01	8.035103e-01
-9	5560	-9	0	A	T	0.051	-9.845471e-02	2.431131e-01	3.986826e-01	6.856140e-01
-9	5561	-9	0	A	T	0.045	-7.484344e-02	3.007008e-01	4.012225e-01	8.035103e-01
-9	5562	-9	0	A	T	0.045	-7.484344e-02	3.007008e-01	4.012225e-01	8.035103e-01
-9	6974	-9	0	A	T	0.077	-5.293263e-02	1.379550e-01	3.899227e-01	7.013156e-01
-9	12741	-9	0	A	T	0.041	-1.293536e-02	8.062393e-02	3.798151e-01	8.725781e-01
-9	7930	-9	0	A	T	0.010	1.615999e-02	2.704746e-01	4.027889e-01	9.523736e-01
-9	7932	-9	0	A	T	0.010	1.615999e-02	2.704746e-01	4.027889e-01	9.523736e-01
-9	7937	-9	0	A	T	0.010	1.615999e-02	2.704746e-01	4.027889e-01	9.523736e-01
-9	21499	-9	0	A	T	0.022	-1.230719e-01	1.179419e-01	3.801172e-01	2.970619e-01
-9	21498	-9	0	A	T	0.022	-1.230719e-01	1.179419e-01	3.801172e-01	2.970619e-01
-9	21497	-9	0	A	T	0.022	-1.230719e-01	1.179419e-01	3.801172e-01	2.970619e-01
-9	21496	-9	0	A	T	0.022	-1.230719e-01	1.179419e-01	3.801172e-01	2.970619e-01
-9	21495	-9	0	A	T	0.011	-8.605691e-02	1.297623e-01	3.761493e-01	5.074180e-01
-9	21501	-9	0	A	T	0.022	-1.230719e-01	1.179419e-01	3.801172e-01	2.970619e-01
-9	6617	-9	0	A	T	0.031	-1.002788e-02	1.795087e-01	3.988213e-01	9.554662e-01
-9	6614	-9	0	A	T	0.109	-3.270156e-02	4.064528e-02	3.812189e-01	4.213341e-01
-9	10583	-9	0	A	T	0.028	1.299481e-01	7.489342e-02	4.044115e-01	8.314156e-02
-9	10584	-9	0	A	T	0.023	2.380796e-01	9.329843e-02	4.207775e-01	1.091813e-02
-9	1087	-9	0	A	T	0.491	3.790717e-02	3.317883e-01	4.022659e-01	9.090700e-01
-9	1085	-9	0	A	T	0.488	7.749738e-02	2.367156e-01	3.924059e-01	7.434693e-01
-9	1084	-9	0	A	T	0.488	1.561865e-01	2.245421e-01	3.880762e-01	4.869134e-01
-9	1083	-9	0	A	T	0.489	6.912224e-02	2.817785e-01	3.985770e-01	8.062873e-01
-9	1082	-9	0	A	T	0.471	9.176920e-02	1.453371e-01	3.884363e-01	5.279606e-01
-9	1081	-9	0	A	T	0.280	1.303973e-01	1.498929e-01	3.750964e-01	3.846196e-01
-9	1080	-9	0	A	T	0.229	1.905138e-01	1.541364e-01	3.528282e-01	2.168513e-01
-9	1089	-9	0	A	T	0.229	1.905138e-01	1.541364e-01	3.528282e-01	2.168513e-01
-9	26324	-9	0	A	T	0.024	-1.837534e-01	3.258633e-01	3.949257e-01	5.729963e-01
-9	26325	-9	0	A	T	0.024	-1.837534e-01	3.258633e-01	3.949257e-01	5.729963e-01
-9	26327	-9	0	A	T	0.022	-4.957407e-02	1.915845e-01	3.829176e-01	7.958943e-01
-9	26320	-9	0	A	T	0.020	-5.172188e-02	1.945939e-01	3.890975e-01	7.904726e-01
-9	26322	-9	0	A	T	0.024	-1.837534e-01	3.258633e-01	3.949257e-01	5.729963e-01
-9	26323	-9	0	A	T	0.020	-5.172188e-02	1.945939e-01	3.890975e-01	7.904726e-01
-9	26328	-9	0	A	T	0.022	-4.957407e-02	1.915845e-01	3.829176e-01	7.958943e-01
-9	26329	-9	0	A	T	0.020	-2.450764e-02	1.558343e-01	3.816021e-01	8.750774e-01
-9	4263	-9	0	A	T	0.017	-1.667438e-02	1.618390e-01	3.965129e-01	9.179667e-01
-9	135	-9	0	A	T	0.148	3.992822e-02	9.060219e-02	4.010256e-01	6.595612e-01
-9	13709	-9	0	A	T	0.054	-4.727832e-02	1.569758e-01	3.999990e-01	7.633608e-01
-9	13703	-9	0	A	T	0.054	-4.727832e-02	1.569758e-01	3.999990e-01	7.633608e-01
-9	13700	-9	0	A	T	0.026	1.107064e-01	1.602899e-01	3.911355e-01	4.899955e-01
-9	13705	-9	0	A	T	0.031	3.541994e-02	9.241062e-02	3.839671e-01	7.016167e-01
-9	16280	-9	0	A	T	0.014	-4.553684e-02	1.191548e-01	3.814463e-01	7.024492e-01
-9	16281	-9	0	A	T	0.015	4.605687e-02	1.151997e-01	3.931671e-01	6.894199e-01
-9	48379	-9	0	A	T	0.019	-8.486422e-02	3.419136e-01	4.051988e-01	8.040463e-01
-9	48378	-9	0	A	T	0.019	-8.486422e-02	3.419136e-01	4.051988e-01	8.040463e-01
-9	48373	-9	0	A	T	0.015	-2.425758e-02	2.228752e-01	3.946521e-01	9.133597e-01
-9	48371	-9	0	A	T	0.015	-2.425758e-02	2.228752e-01	3.946521e-01	9.133597e-01
-9	48370	-9	0	A	T	0.019	-8.486422e-02	3.419136e-01	4.051988e-01	8.040463e-01
-9	48376	-9	0	A	T	0.019	-8.486422e-02	3.419136e-01	4.051988e-01	8.040463e-01
-9	48374	-9	0	A	T	0.019	-8.486422e-02	3.419136e-01	4.051988e-01	8.040463e-01
-9	1984	-9	0	A	T	0.028	2.276818e-01	6.152679e-02	3.379195e-01	2.312376e-04
-9	1982	-9	0	A	T	0.035	-1.286060e-01	8.006048e-02	3.804528e-01	1.086248e-01
-9	1980	-9	0	A	T	0.035	-1.286060e-01	8.006048e-02	3.804528e-01	1.086248e-01
-9	1989	-9	0	A	T	0.016	7.988946e-02	1.271658e-01	3.839694e-01	5.300482e-01
-9	6464	-9	0	A	T	0.045	-7.484344e-02	3.007008e-01	4.012225e-01	8.035103e-01
-9	6466	-9	0	A	T	0.049	2.052130e-02	2.087981e-01	3.952180e-01	9.217344e-01
-9	6467	-9	0	A	T	0.050	-5.063350e-02	2.246271e-01	3.952450e-01	8.217220e-01
-9	80	-9	0	A	T	0.498	5.827619e-02	3.333452e-01	3.944726e-01	8.612674e-01
-9	81	-9	0	A	T	0.193	1.323666e-01	1.375596e-01	3.553049e-01	3.362411e-01
-9	86	-9	0	A	T	0.188	1.612621e-01	1.105417e-01	3.417242e-01	1.450384e-01
-9	87	-9	0	A	T	0.205	2.523108e-01	1.493840e-01	3.100051e-01	9.164263e-02
-9	26489	-9	0	A	T	0.024	-1.837534e-01	3.258633e-01	3.949257e-01	5.729963e-01
-9	26488	-9	0	A	T	0.024	-1.837534e-01	3.258633e-01	3.949257e-01	5.729963e-01
-9	26487	-9	0	A	T	0.024	-1.837534e-01	3.258633e-01	3.949257e-01	5.729963e-01
-9	26486	-9	0	A	T	0.022	-8.776852e-02	2.148088e-01	3.825936e-01	6.829605e-01
-9	15660	-9	0	A	T	0.039	-8.408295e-02	1.476047e-01	3.949696e-01	5.690897e-01
-9	15665	-9	0	A	T	0.015	6.038762e-02	1.187276e-01	3.846213e-01	6.111693e-01
-9	15664	-9	0	A	T	0.040	-9.939575e-02	1.464280e-01	3.920601e-01	4.974766e-01
-9	4388	-9	0	A	T	0.017	-1.667438e-02	1.618390e-01	3.965129e-01	9.179667e-01
-9	6369	-9	0	A	T	0.045	-7.484344e-02	3.007008e-01	4.012225e-01	8.035103e-01
-9	6368	-9	0	A	T	0.051	-9.845471e-02	2.431131e-01	3.986826e-01	6.856140e-01
-9	6363	-9	0	A	T	0.097	2.481710e-02	6.541141e-02	3.941630e-01	7.045005e-01
-9	6362	-9	0	A	T	0.048	2.524486e-01	1.530386e-01	4.394679e-01	9.945780e-02
-9	6361	-9	0	A	T	0.021	-7.142660e-02	9.103417e-02	3.841060e-01	4.329336e-01
-9	6360	-9	0	A	T	0.045	-7.484344e-02	3.007008e-01	4.012225e-01	8.035103e-01
-9	6367	-9	0	A	T	0.035	-7.940569e-02	1.123588e-01	3.797763e-01	4.799677e-01
-9	6365	-9	0	A	T	0.046	3.145983e-02	1.409542e-01	3.876122e-01	8.234482e-01
-9	5199	-9	0	A	T	0.020	-1.174656e-01	1.725382e-01	3.892483e-01	4.962067e-01
-9	1618	-9	0	A	T	0.280	1.303973e-01	1.498929e-01	3.750964e-01	3.846196e-01
-9	1619	-9	0	A	T	0.465	-1.656864e-01	6.554182e-02	3.661685e-01	1.168178e-02
-9	5195	-9	0	A	T	0.045	-7.484344e-02	3.007008e-01	4.012225e-01	8.035103e-01
-9	5194	-9	0	A	T	0.045	-7.484344e-02	3.007008e-01	4.012225e-01	8.035103e-01
-9	1614	-9	0	A	T	0.362	1.120135e-02	1.174625e-01	3.996201e-01	9.240541e-01
-9	1615	-9	0	A	T	0.229	1.905138e-01	1.541364e-01	3.528282e-01	2.168513e-01
-9	1612	-9	0	A	T	0.193	1.323666e-01	1.375596e-01	3.553049e-01	3.362411e-01
-9	5190	-9	0	A	T	0.055	-8.830211e-02	1.962737e-01	3.945471e-01	6.529206e-01
-9	1611	-9	0	A	T	0.148	3.992822e-02	9.060219e-02	4.010256e-01	6.595612e-01
-9	19794	-9	0	A	T	0.014	-1.866265e-02	2.173117e-01	3.998157e-01	9.315855e-01
-9	5472	-9	0	A	T	0.045	-7.484344e-02	3.007008e-01	4.012225e-01	8.035103e-01
-9	7531	-9	0	A	T	0.013	-7.143935e-02	9.170795e-02	3.805352e-01	4.362381e-01
-9	7532	-9	0	A	T	0.013	-7.143935e-02	9.170795e-02	3.805352e-01	4.362381e-01
-9	6511	-9	0	A	T	0.045	-7.484344e-02	3.007008e-01	4.012225e-01	8.035103e-01
-9	429	-9	0	A	T	0.229	1.905138e-01	1.541364e-01	3.528282e-01	2.168513e-01
-9	421	-9	0	A	T	0.026	1.040310e-01	6.914232e-02	3.697067e-01	1.328592e-01
-9	423	-9	0	A	T	0.253	-9.613258e-03	4.125970e-02	3.857796e-01	8.158311e-01
-9	422	-9	0	A	T	0.025	7.307114e-02	6.778356e-02	3.734995e-01	2.813849e-01
-9	425	-9	0	A	T	0.283	6.538934e-02	5.313858e-02	3.752484e-01	2.188878e-01
-9	424	-9	0	A	T	0.278	-2.209463e-02	3.716454e-02	3.886933e-01	5.523554e-01
-9	23818	-9	0	A	T	0.014	-2.508090e-02	1.205133e-01	3.797689e-01	8.351951e-01
-9	3258	-9	0	A	T	0.010	7.749773e-02	1.325729e-01	3.851142e-01	5.590186e-01
-9	3259	-9	0	A	T	0.011	4.115032e-02	2.290762e-01	4.030574e-01	8.574880e-01
-9	3250	-9	0	A	T	0.011	4.115032e-02	2.290762e-01	4.030574e-01	8.574880e-01
-9	3255	-9	0	A	T	0.011	4.115032e-02	2.290762e-01	4.030574e-01	8.574880e-01
-9	2083	-9	0	A	T	0.040	6.117530e-03	7.436044e-02	3.865646e-01	9.344555e-01
-9	89	-9	0	A	T	0.223	1.004700e-01	9.392135e-02	3.468782e-01	2.850949e-01
-9	2085	-9	0	A	T	0.027	4.509774e-02	9.771872e-02	3.925518e-01	6.445726e-01
-9	18672	-9	0	A	T	0.141	-8.441027e-02	3.523063e-02	2.624904e-01	1.682750e-02
-9	15951	-9	0	A	T	0.010	8.611236e-02	1.674662e-01	3.834427e-01	6.072618e-01
-9	26660	-9	0	A	T	0.024	-1.837534e-01	3.258633e-01	3.949257e-01	5.729963e-01
-9	26665	-9	0	A	T	0.023	-7.331122e-02	2.546342e-01	3.873677e-01	7.734985e-01
-9	13386	-9	0	A	T	0.054	-4.727832e-02	1.569758e-01	3.999990e-01	7.633608e-01
-9	13387	-9	0	A	T	0.054	-4.727832e-02	1.569758e-01	3.999990e-01	7.633608e-01
-9	3312	-9	0	A	T	0.011	4.115032e-02	2.290762e-01	4.030574e-01	8.574880e-01
-9	3316	-9	0	A	T	0.011	-7.689877e-02	1.288045e-01	3.921516e-01	5.506786e-01
-9	630	-9	0	A	T	0.193	1.323666e-01	1.375596e-01	3.553049e-01	3.362411e-01
-9	631	-9	0	A	T	0.465	-8.148673e-02	1.408564e-01	4.117779e-01	5.630979e-01
-9	632	-9	0	A	T	0.205	2.523108e-01	1.493840e-01	3.100051e-01	9.164263e-02
-9	633	-9	0	A	T	0.204	1.938894e-01	1.507019e-01	3.296485e-01	1.986477e-01
-9	634	-9	0	A	T	0.280	1.303973e-01	1.498929e-01	3.750964e-01	3.846196e-01
-9	635	-9	0	A	T	0.471	7.602803e-02	1.459890e-01	3.892321e-01	6.026776e-01
-9	637	-9	0	A	T	0.469	1.052777e-01	1.614835e-01	3.912399e-01	5.146435e-01
-9	638	-9	0	A	T	0.470	7.493651e-02	1.307013e-01	3.892457e-01	5.665889e-01
-9	639	-9	0	A	T	0.202	-2.480124e-02	1.428032e-01	4.094747e-01	8.621694e-01
-9	1402	-9	0	A	T	0.488	4.676895e-02	2.252287e-01	3.909889e-01	8.355591e-01
-9	1401	-9	0	A	T	0.229	1.905138e-01	1.541364e-01	3.528282e-01	2.168513e-01
-9	679	-9	0	A	T	0.491	3.790717e-02	3.317883e-01	4.022659e-01	9.090700e-01
-9	1406	-9	0	A	T	0.205	2.523108e-01	1.493840e-01	3.100051e-01	9.164263e-02
-9	5737	-9	0	A	T	0.051	-9.845471e-02	2.431131e-01	3.986826e-01	6.856140e-01
-9	5736	-9	0	A	T	0.045	-7.484344e-02	3.007008e-01	4.012225e-01	8.035103e-01
-9	5731	-9	0	A	T	0.045	-7.484344e-02	3.007008e-01	4.012225e-01	8.035103e-01
-9	5730	-9	0	A	T	0.044	-4.926719e-02	2.374987e-01	3.923991e-01	8.357223e-01
-9	5733	-9	0	A	T	0.051	-9.845471e-02	2.431131e-01	3.986826e-01	6.856140e-01
-9	5739	-9	0	A	T	0.051	-9.845471e-02	2.431131e-01	3.986826e-01	6.856140e-01
-9	5738	-9	0	A	T	0.045	-7.484344e-02	3.007008e-01	4.012225e-01	8.035103e-01
-9	48117	-9	0	A	T	0.018	-3.809839e-02	2.531066e-01	3.921841e-01	8.803933e-01
-9	48115	-9	0	A	T	0.019	-8.486422e-02	3.419136e-01	4.051988e-01	8.040463e-01
-9	48113	-9	0	A	T	0.019	-8.486422e-02	3.419136e-01	4.051988e-01	8.040463e-01
-9	15204	-9	0	A	T	0.016	-9.255165e-02	1.914530e-01	3.959262e-01	6.289438e-01
-9	15206	-9	0	A	T	0.016	-9.255165e-02	1.914530e-01	3.959262e-01	6.289438e-01
-9	15203	-9	0	A	T	0.016	-9.255165e-02	1.914530e-01	3.959262e-01	6.289438e-01
-9	15202	-9	0	A	T	0.016	-9.255165e-02	1.914530e-01	3.959262e-01	6.289438e-01
-9	48110	-9	0	A	T	0.015	-2.425758e-02	2.228752e-01	3.946521e-01	9.133597e-01
-9	48119	-9	0	A	T	0.018	-4.491230e-02	2.710637e-01	3.936739e-01	8.684472e-01
-9	48118	-9	0	A	T	0.019	-8.486422e-02	3.419136e-01	4.051988e-01	8.040463e-01
-9	13209	-9	0	A	T	0.031	-6.367744e-02	8.319108e-02	3.824539e-01	4.442581e-01
-9	1278	-9	0	A	T	0.272	8.440888e-02	1.099948e-01	3.680739e-01	4.430967e-01
-9	1279	-9	0	A	T	0.035	-9.387722e-03	6.111041e-02	3.811736e-01	8.779524e-01
-9	1270	-9	0	A	T	0.362	1.120135e-02	1.174625e-01	3.996201e-01	9.240541e-01
-9	1271	-9	0	A	T	0.489	6.912224e-02	2.817785e-01	3.985770e-01	8.062873e-01
-9	1272	-9	0	A	T	0.472	3.834756e-02	1.583674e-01	3.936415e-01	8.087370e-01
-9	1273	-9	0	A	T	0.280	1.303973e-01	1.498929e-01	3.750964e-01	3.846196e-01
-9	1274	-9	0	A	T	0.280	1.303973e-01	1.498929e-01	3.750964e-01	3.846196e-01
-9	1275	-9	0	A	T	0.465	-8.148673e-02	1.408564e-01	4.117779e-01	5.630979e-01
-9	1276	-9	0	A	T	0.203	2.046402e-01	1.390787e-01	3.186234e-01	1.416118e-01
-9	1277	-9	0	A	T	0.357	1.378976e-02	9.962999e-02	3.941507e-01	8.899546e-01
-9	79897	-9	0	A	T	0.012	-9.826145e-02	2.647591e-01	3.894605e-01	7.106438e-01
-9	2626	-9	0	A	T	0.031	1.238244e-01	1.009169e-01	3.564171e-01	2.202186e-01
-9	2624	-9	0	A	T	0.021	1.042601e-01	7.722114e-02	3.638011e-01	1.773841e-01
-9	9586	-9	0	A	T	0.026	2.413945e-02	2.016921e-01	4.039365e-01	9.047657e-01
-9	9587	-9	0	A	T	0.022	1.503678e-01	1.359493e-01	3.830525e-01	2.690636e-01
-9	9585	-9	0	A	T	0.026	2.413945e-02	2.016921e-01	4.039365e-01	9.047657e-01
-9	26584	-9	0	A	T	0.024	-1.837534e-01	3.258633e-01	3.949257e-01	5.729963e-01
-9	9589	-9	0	A	T	0.026	2.413945e-02	2.016921e-01	4.039365e-01	9.047657e-01
-9	26586	-9	0	A	T	0.024	-1.837534e-01	3.258633e-01	3.949257e-01	5.729963e-01
-9	26588	-9	0	A	T	0.024	-1.837534e-01	3.258633e-01	3.949257e-01	5.729963e-01
-9	91592	-9	0	A	T	0.016	-1.423243e-02	8.479400e-02	3.829962e-01	8.667498e-01
-9	6675	-9	0	A	T	0.035	-8.298173e-02	1.699067e-01	3.967197e-01	6.254153e-01
-9	6674	-9	0	A	T	0.032	-2.428900e-02	1.742610e-01	3.967283e-01	8.891858e-01
-9	6677	-9	0	A	T	0.077	-5.602683e-02	1.347596e-01	3.888315e-01	6.777117e-01
-9	6676	-9	0	A	T	0.077	-5.602683e-02	1.347596e-01	3.888315e-01	6.777117e-01
-9	6671	-9	0	A	T	0.077	-5.602683e-02	1.347596e-01	3.888315e-01	6.777117e-01
-9	6670	-9	0	A	T	0.077	-5.602683e-02	1.347596e-01	3.888315e-01	6.777117e-01
-9	6672	-9	0	A	T	0.031	-1.002788e-02	1.795087e-01	3.988213e-01	9.554662e-01
-9	4683	-9	0	A	T	0.015	1.580162e-01	1.213956e-01	3.709168e-01	1.934398e-01
-9	4689	-9	0	A	T	0.020	4.108125e-02	1.225055e-01	3.878339e-01	7.374629e-01
-9	8220	-9	0	A	T	0.010	1.615999e-02	2.704746e-01	4.027889e-01	9.523736e-01
-9	8222	-9	0	A	T	0.018	1.250859e-01	1.780314e-01	3.884255e-01	4.825242e-01
-9	8227	-9	0	A	T	0.016	-6.479700e-02	9.724200e-02	3.807993e-01	5.053982e-01
-9	8228	-9	0	A	T	0.010	1.615999e-02	2.704746e-01	4.027889e-01	9.523736e-01
-9	8229	-9	0	A	T	0.010	1.615999e-02	2.704746e-01	4.027889e-01	9.523736e-01
-9	15504	-9	0	A	T	0.039	-8.408295e-02	1.476047e-01	3.949696e-01	5.690897e-01
-9	11508	-9	0	A	T	0.014	-5.224478e-02	9.379980e-02	3.837309e-01	5.777097e-01
-9	42700	-9	0	A	T	0.016	-5.112505e-02	9.913886e-02	3.822472e-01	6.062253e-01
-9	42701	-9	0	A	T	0.035	-8.312721e-02	6.374299e-02	3.975528e-01	1.926084e-01
-9	21566	-9	0	A	T	0.011	-8.605691e-02	1.297623e-01	3.761493e-01	5.074180e-01
-9	21565	-9	0	A	T	0.011	-8.605691e-02	1.297623e-01	3.761493e-01	5.074180e-01
-9	21568	-9	0	A	T	0.010	-8.404207e-02	1.302938e-01	3.763997e-01	5.191159e-01
-9	17335	-9	0	A	T	0.014	1.157770e-01	1.901137e-01	3.911170e-01	5.427209e-01
-9	26210	-9	0	A	T	0.024	-1.837534e-01	3.258633e-01	3.949257e-01	5.729963e-01
-9	26212	-9	0	A	T	0.020	-5.172188e-02	1.945939e-01	3.890975e-01	7.904726e-01
-9	26213	-9	0	A	T	0.024	-1.837534e-01	3.258633e-01	3.949257e-01	5.729963e-01
-9	26214	-9	0	A	T	0.017	-1.198362e-02	1.536990e-01	3.866613e-01	9.378747e-01
-9	26216	-9	0	A	T	0.020	-5.172188e-02	1.945939e-01	3.890975e-01	7.904726e-01
-9	26218	-9	0	A	T	0.024	-1.837534e-01	3.258633e-01	3.949257e-01	5.729963e-01
-9	26219	-9	0	A	T	0.024	-1.837534e-01	3.258633e-01	3.949257e-01	5.729963e-01
-9	2123	-9	0	A	T	0.014	-1.656301e-02	1.095117e-01	3.839804e-01	8.798246e-01
-9	2122	-9	0	A	T	0.164	6.845514e-02	4.256652e-02	3.126288e-01	1.082231e-01
-9	2124	-9	0	A	T	0.013	-8.589394e-03	1.141137e-01	3.856183e-01	9.400200e-01
-9	15723	-9	0	A	T	0.015	6.551060e-02	1.188730e-01	3.854639e-01	5.817347e-01
-9	15726	-9	0	A	T	0.039	-8.408295e-02	1.476047e-01	3.949696e-01	5.690897e-01
-9	15728	-9	0	A	T	0.039	-8.408295e-02	1.476047e-01	3.949696e-01	5.690897e-01
-9	6583	-9	0	A	T	0.077	-5.602683e-02	1.347596e-01	3.888315e-01	6.777117e-01
-9	6582	-9	0	A	T	0.077	-5.602683e-02	1.347596e-01	3.888315e-01	6.777117e-01
-9	6581	-9	0	A	T	0.077	-5.602683e-02	1.347596e-01	3.888315e-01	6.777117e-01
-9	6580	-9	0	A	T	0.044	1.399678e-01	9.055477e-02	3.933468e-01	1.226152e-01
-9	6587	-9	0	A	T	0.023	3.733430e-02	1.223710e-01	3.859564e-01	7.603833e-01
-9	6585	-9	0	A	T	0.058	3.434753e-02	8.519042e-02	3.899622e-01	6.869292e-01
-9	6584	-9	0	A	T	0.023	3.733430e-02	1.223710e-01	3.859564e-01	7.603833e-01
-9	6589	-9	0	A	T	0.035	-8.298173e-02	1.699067e-01	3.967197e-01	6.254153e-01
-9	6588	-9	0	A	T	0.031	-1.002788e-02	1.795087e-01	3.988213e-01	9.554662e-01
-9	3942	-9	0	A	T	0.072	1.203576e-02	6.620517e-02	3.824318e-01	8.557939e-01
-9	5327	-9	0	A	T	0.044	-1.591998e-02	2.433999e-01	3.944160e-01	9.478680e-01
-9	5324	-9	0	A	T	0.045	-7.484344e-02	3.007008e-01	4.012225e-01	8.035103e-01
-9	5322	-9	0	A	T	0.045	-7.484344e-02	3.007008e-01	4.012225e-01	8.035103e-01
-9	5321	-9	0	A	T	0.045	-7.484344e-02	3.007008e-01	4.012225e-01	8.035103e-01
-9	5328	-9	0	A	T	0.045	-7.484344e-02	3.007008e-01	4.012225e-01	8.035103e-01
-9	47985	-9	0	A	T	0.019	-8.486422e-02	3.419136e-01	4.051988e-01	8.040463e-01
-9	47984	-9	0	A	T	0.019	-8.486422e-02	3.419136e-01	4.051988e-01	8.040463e-01
-9	47987	-9	0	A	T	0.019	-8.486422e-02	3.419136e-01	4.051988e-01	8.040463e-01
-9	47986	-9	0	A	T	0.019	-8.486422e-02	3.419136e-01	4.051988e-01	8.040463e-01
-9	47981	-9	0	A	T	0.019	-8.486422e-02	3.419136e-01	4.051988e-01	8.040463e-01
-9	47983	-9	0	A	T	0.015	-2.425758e-02	2.228752e-01	3.946521e-01	9.133597e-01
-9	47982	-9	0	A	T	0.019	-8.486422e-02	3.419136e-01	4.051988e-01	8.040463e-01
-9	2153	-9	0	A	T	0.013	4.064047e-02	1.243980e-01	3.823632e-01	7.439900e-01
-9	47988	-9	0	A	T	0.019	-8.486422e-02	3.419136e-01	4.051988e-01	8.040463e-01
-9	12541	-9	0	A	T	0.012	1.190789e-01	1.051441e-01	3.776507e-01	2.577814e-01
-9	13634	-9	0	A	T	0.054	-4.727832e-02	1.569758e-01	3.999990e-01	7.633608e-01
-9	13632	-9	0	A	T	0.026	1.107064e-01	1.602899e-01	3.911355e-01	4.899955e-01
-9	13633	-9	0	A	T	0.054	-4.727832e-02	1.569758e-01	3.999990e-01	7.633608e-01
-9	13631	-9	0	A	T	0.052	-1.291582e-02	1.481885e-01	3.987421e-01	9.305696e-01
-9	13638	-9	0	A	T	0.027	6.625679e-02	1.688042e-01	3.956957e-01	6.947978e-01
-9	13639	-9	0	A	T	0.010	4.725147e-03	1.156449e-01	3.839427e-01	9.674193e-01
-9	2491	-9	0	A	T	0.031	1.238244e-01	1.009169e-01	3.564171e-01	2.202186e-01
-9	2497	-9	0	A	T	0.025	6.742540e-02	6.946091e-02	3.729648e-01	3.320196e-01
-9	641	-9	0	A	T	0.202	-3.506586e-02	1.273679e-01	4.135103e-01	7.831543e-01
-9	26397	-9	0	A	T	0.024	-1.837534e-01	3.258633e-01	3.949257e-01	5.729963e-01
-9	26396	-9	0	A	T	0.024	-1.837534e-01	3.258633e-01	3.949257e-01	5.729963e-01
-9	26391	-9	0	A	T	0.023	-1.101685e-01	2.481799e-01	3.853022e-01	6.572416e-01
-9	26390	-9	0	A	T	0.024	-1.837534e-01	3.258633e-01	3.949257e-01	5.729963e-01
-9	26393	-9	0	A	T	0.024	-1.837534e-01	3.258633e-01	3.949257e-01	5.729963e-01
-9	26392	-9	0	A	T	0.023	-1.125690e-01	2.488293e-01	3.852023e-01	6.511185e-01
-9	26399	-9	0	A	T	0.020	-5.172188e-02	1.945939e-01	3.890975e-01	7.904726e-01
-9	26398	-9	0	A	T	0.024	-1.837534e-01	3.258633e-01	3.949257e-01	5.729963e-01
-9	89724	-9	0	A	T	0.012	-1.430105e-01	3.679393e-01	4.037120e-01	6.976258e-01
-9	89723	-9	0	A	T	0.012	-1.430105e-01	3.679393e-01	4.037120e-01	6.976258e-01
-9	89722	-9	0	A	T	0.012	-1.430105e-01	3.679393e-01	4.037120e-01	6.976258e-01
-9	89721	-9	0	A	T	0.012	-1.430105e-01	3.679393e-01	4.037120e-01	6.976258e-01
-9	89720	-9	0	A	T	0.012	-1.430105e-01	3.679393e-01	4.037120e-01	6.976258e-01
-9	19707	-9	0	A	T	0.014	-1.866265e-02	2.173117e-01	3.998157e-01	9.315855e-01
-9	19702	-9	0	A	T	0.014	-1.866265e-02	2.173117e-01	3.998157e-01	9.315855e-01
-9	19703	-9	0	A	T	0.012	4.662449e-02	2.083117e-01	3.966205e-01	8.229591e-01
-9	13533	-9	0	A	T	0.054	-4.727832e-02	1.569758e-01	3.999990e-01	7.633608e-01
-9	13535	-9	0	A	T	0.054	-4.727832e-02	1.569758e-01	3.999990e-01	7.633608e-01
-9	13537	-9	0	A	T	0.037	9.679062e-02	8.232194e-02	3.824375e-01	2.400731e-01
-9	13536	-9	0	A	T	0.021	3.112492e-02	9.669407e-02	3.891485e-01	7.476272e-01
-9	13539	-9	0	A	T	0.033	5.737119e-02	9.248583e-02	3.820436e-01	5.352370e-01
-9	13538	-9	0	A	T	0.032	6.191607e-02	9.186165e-02	3.814291e-01	5.005144e-01
-9	646	-9	0	A	T	0.485	-8.521638e-02	1.212755e-01	3.923199e-01	4.824855e-01
-9	7211	-9	0	A	T	0.058	-9.855303e-02	5.656159e-02	4.441702e-01	8.185696e-02
-9	6216	-9	0	A	T	0.045	-7.484344e-02	3.007008e-01	4.012225e-01	8.035103e-01
-9	6215	-9	0	A	T	0.045	-7.484344e-02	3.007008e-01	4.012225e-01	8.035103e-01
-9	6213	-9	0	A	T	0.045	-7.484344e-02	3.007008e-01	4.012225e-01	8.035103e-01
-9	6212	-9	0	A	T	0.051	-9.845471e-02	2.431131e-01	3.986826e-01	6.856140e-01
-9	6210	-9	0	A	T	0.045	-7.484344e-02	3.007008e-01	4.012225e-01	8.035103e-01
-9	6219	-9	0	A	T	0.045	-7.484344e-02	3.007008e-01	4.012225e-01	8.035103e-01
-9	6218	-9	0	A	T	0.045	-7.484344e-02	3.007008e-01	4.012225e-01	8.035103e-01
-9	1768	-9	0	A	T	0.463	4.438342e-02	1.021237e-01	3.824977e-01	6.639772e-01
-9	1762	-9	0	A	T	0.226	6.199127e-02	5.091273e-02	3.304293e-01	2.237678e-01
-9	1763	-9	0	A	T	0.176	7.163632e-02	4.394358e-02	3.290309e-01	1.034907e-01
-9	1766	-9	0	A	T	0.429	1.282844e-02	6.033816e-02	3.839005e-01	8.316909e-01
-9	1767	-9	0	A	T	0.463	4.438342e-02	1.021237e-01	3.824977e-01	6.639772e-01
-9	11117	-9	0	A	T	0.031	1.238991e-02	9.056002e-02	3.840562e-01	8.912150e-01
-9	2518	-9	0	A	T	0.043	8.918015e-02	8.092582e-02	3.607840e-01	2.708234e-01
-9	47936	-9	0	A	T	0.019	-8.486422e-02	3.419136e-01	4.051988e-01	8.040463e-01
-9	47937	-9	0	A	T	0.019	-8.486422e-02	3.419136e-01	4.051988e-01	8.040463e-01
-9	47930	-9	0	A	T	0.019	-8.486422e-02	3.419136e-01	4.051988e-01	8.040463e-01
-9	47931	-9	0	A	T	0.019	-8.486422e-02	3.419136e-01	4.051988e-01	8.040463e-01
-9	47933	-9	0	A	T	0.019	-8.486422e-02	3.419136e-01	4.051988e-01	8.040463e-01
-9	26603	-9	0	A	T	0.019	-3.887091e-03	1.492961e-01	3.832492e-01	9.792356e-01
-9	26602	-9	0	A	T	0.024	-1.837534e-01	3.258633e-01	3.949257e-01	5.729963e-01
-9	26601	-9	0	A	T	0.023	-1.113878e-01	2.472622e-01	3.849462e-01	6.524941e-01
-9	26600	-9	0	A	T	0.023	-1.113878e-01	2.472622e-01	3.849462e-01	6.524941e-01
-9	26607	-9	0	A	T	0.024	-1.837534e-01	3.258633e-01	3.949257e-01	5.729963e-01
-9	26606	-9	0	A	T	0.024	-1.837534e-01	3.258633e-01	3.949257e-01	5.729963e-01
-9	26605	-9	0	A	T	0.024	-1.837534e-01	3.258633e-01	3.949257e-01	5.729963e-01
-9	26604	-9	0	A	T	0.020	-1.819100e-02	1.559907e-01	3.822708e-01	9.071964e-01
-9	26609	-9	0	A	T	0.024	-1.837534e-01	3.258633e-01	3.949257e-01	5.729963e-01
-9	26608	-9	0	A	T	0.024	-1.837534e-01	3.258633e-01	3.949257e-01	5.729963e-01
-9	15224	-9	0	A	T	0.016	-9.255165e-02	1.914530e-01	3.959262e-01	6.289438e-01
-9	89792	-9	0	A	T	0.012	-1.430105e-01	3.679393e-01	4.037120e-01	6.976258e-01
-9	89793	-9	0	A	T	0.012	-1.430105e-01	3.679393e-01	4.037120e-01	6.976258e-01
-9	89790	-9	0	A	T	0.012	-1.430105e-01	3.679393e-01	4.037120e-01	6.976258e-01
-9	89791	-9	0	A	T	0.012	-1.430105e-01	3.679393e-01	4.037120e-01	6.976258e-01
-9	89796	-9	0	A	T	0.012	-1.430105e-01	3.679393e-01	4.037120e-01	6.976258e-01
-9	89797	-9	0	A	T	0.012	-1.430105e-01	3.679393e-01	4.037120e-01	6.976258e-01
-9	3088	-9	0	A	T	0.018	-3.235160e-02	7.875758e-02	3.798816e-01	6.813578e-01
-9	89795	-9	0	A	T	0.012	-1.430105e-01	3.679393e-01	4.037120e-01	6.976258e-01
-9	15855	-9	0	A	T	0.013	1.795699e-01	1.494205e-01	3.814710e-01	2.298380e-01
-9	15856	-9	0	A	T	0.011	6.981187e-02	1.586041e-01	3.839984e-01	6.599476e-01
-9	15857	-9	0	A	T	0.011	6.981187e-02	1.586041e-01	3.839984e-01	6.599476e-01
-9	15852	-9	0	A	T	0.036	-8.380866e-02	1.114825e-01	3.889413e-01	4.524331e-01
-9	15853	-9	0	A	T	0.036	-8.380866e-02	1.114825e-01	3.889413e-01	4.524331e-01
-9	8117	-9	0	A	T	0.010	1.615999e-02	2.704746e-01	4.027889e-01	9.523736e-01
-9	238	-9	0	A	T	0.205	2.523108e-01	1.493840e-01	3.100051e-01	9.164263e-02
-9	239	-9	0	A	T	0.494	-1.719232e-03	2.502669e-01	3.975901e-01	9.945208e-01
-9	235	-9	0	A	T	0.495	-2.309215e-02	2.526001e-01	3.921237e-01	9.271856e-01
-9	236	-9	0	A	T	0.496	-4.746086e-02	2.941843e-01	3.969410e-01	8.718776e-01
-9	237	-9	0	A	T	0.284	9.653847e-02	1.379843e-01	3.817055e-01	4.843777e-01
-9	230	-9	0	A	T	0.284	9.653847e-02	1.379843e-01	3.817055e-01	4.843777e-01
-9	231	-9	0	A	T	0.205	2.523108e-01	1.493840e-01	3.100051e-01	9.164263e-02
-9	232	-9	0	A	T	0.284	9.653847e-02	1.379843e-01	3.817055e-01	4.843777e-01
-9	233	-9	0	A	T	0.439	1.231063e-02	1.114072e-01	3.966863e-01	9.120421e-01
-9	26522	-9	0	A	T	0.024	-1.837534e-01	3.258633e-01	3.949257e-01	5.729963e-01
-9	26521	-9	0	A	T	0.024	-1.837534e-01	3.258633e-01	3.949257e-01	5.729963e-01
-9	26526	-9	0	A	T	0.024	-1.837534e-01	3.258633e-01	3.949257e-01	5.729963e-01
-9	26524	-9	0	A	T	0.024	-1.837534e-01	3.258633e-01	3.949257e-01	5.729963e-01
-9	26525	-9	0	A	T	0.024	-1.837534e-01	3.258633e-01	3.949257e-01	5.729963e-01
-9	26529	-9	0	A	T	0.024	-1.837534e-01	3.258633e-01	3.949257e-01	5.729963e-01
-9	9719	-9	0	A	T	0.026	2.413945e-02	2.016921e-01	4.039365e-01	9.047657e-01
-9	9718	-9	0	A	T	0.026	2.413945e-02	2.016921e-01	4.039365e-01	9.047657e-01
-9	9711	-9	0	A	T	0.026	2.413945e-02	2.016921e-01	4.039365e-01	9.047657e-01
-9	9717	-9	0	A	T	0.026	2.413945e-02	2.016921e-01	4.039365e-01	9.047657e-01
-9	9715	-9	0	A	T	0.026	2.413945e-02	2.016921e-01	4.039365e-01	9.047657e-01
-9	3002	-9	0	A	T	0.016	-1.355738e-01	8.489688e-02	4.046759e-01	1.107132e-01
-9	6087	-9	0	A	T	0.045	-7.484344e-02	3.007008e-01	4.012225e-01	8.035103e-01
-9	6084	-9	0	A	T	0.045	-7.484344e-02	3.007008e-01	4.012225e-01	8.035103e-01
-9	6080	-9	0	A	T	0.051	-9.845471e-02	2.431131e-01	3.986826e-01	6.856140e-01
-9	6081	-9	0	A	T	0.051	-9.845471e-02	2.431131e-01	3.986826e-01	6.856140e-01
-9	21493	-9	0	A	T	0.011	-8.605691e-02	1.297623e-01	3.761493e-01	5.074180e-01
-9	8078	-9	0	A	T	0.010	1.615999e-02	2.704746e-01	4.027889e-01	9.523736e-01
-9	8070	-9	0	A	T	0.010	1.615999e-02	2.704746e-01	4.027889e-01	9.523736e-01
-9	8073	-9	0	A	T	0.019	-5.981990e-02	8.312109e-02	3.827029e-01	4.719563e-01
-9	8072	-9	0	A	T	0.010	1.615999e-02	2.704746e-01	4.027889e-01	9.523736e-01
-9	8075	-9	0	A	T	0.018	-5.150774e-02	8.484646e-02	3.837245e-01	5.439922e-01
-9	8074	-9	0	A	T	0.020	-2.904487e-02	8.074837e-02	3.820872e-01	7.191779e-01
-9	8076	-9	0	A	T	0.018	-3.858281e-03	8.721508e-02	3.839039e-01	9.647262e-01
-9	695	-9	0	A	T	0.490	1.475964e-01	2.493608e-01	3.928449e-01	5.541004e-01
-9	13617	-9	0	A	T	0.054	-4.727832e-02	1.569758e-01	3.999990e-01	7.633608e-01
-9	13610	-9	0	A	T	0.052	2.017501e-02	1.378575e-01	4.004587e-01	8.836878e-01
-9	5821	-9	0	A	T	0.051	-9.845471e-02	2.431131e-01	3.986826e-01	6.856140e-01
-9	5820	-9	0	A	T	0.020	-1.174656e-01	1.725382e-01	3.892483e-01	4.962067e-01
-9	5822	-9	0	A	T	0.020	-1.174656e-01	1.725382e-01	3.892483e-01	4.962067e-01
-9	5825	-9	0	A	T	0.051	-9.845471e-02	2.431131e-01	3.986826e-01	6.856140e-01
-9	5827	-9	0	A	T	0.051	-9.845471e-02	2.431131e-01	3.986826e-01	6.856140e-01
-9	5826	-9	0	A	T	0.051	-9.845471e-02	2.431131e-01	3.986826e-01	6.856140e-01
-9	5829	-9	0	A	T	0.044	-4.922735e-02	2.364642e-01	3.921115e-01	8.351455e-01
-9	5828	-9	0	A	T	0.044	-4.640931e-02	2.367929e-01	3.923003e-01	8.446713e-01
-9	5844	-9	0	A	T	0.045	-7.484344e-02	3.007008e-01	4.012225e-01	8.035103e-01
-9	5843	-9	0	A	T	0.051	-9.845471e-02	2.431131e-01	3.986826e-01	6.856140e-01
-9	6	-9	0	A	T	0.478	9.144368e-02	1.581074e-01	3.945148e-01	5.631955e-01
-9	45747	-9	0	A	T	0.011	-3.097477e-02	1.261409e-01	3.804060e-01	8.060939e-01
-9	19568	-9	0	A	T	0.014	-1.042301e-01	1.512868e-01	3.827037e-01	4.910683e-01
-9	19569	-9	0	A	T	0.014	-1.042301e-01	1.512868e-01	3.827037e-01	4.910683e-01
-9	1308	-9	0	A	T	0.490	4.171737e-02	2.774273e-01	3.936873e-01	8.805122e-01
-9	5960	-9	0	A	T	0.051	-9.845471e-02	2.431131e-01	3.986826e-01	6.856140e-01
-9	876	-9	0	A	T	0.209	1.839050e-01	1.029253e-01	3.074033e-01	7.438538e-02
-9	877	-9	0	A	T	0.271	1.187879e-01	9.892843e-02	3.578227e-01	2.302372e-01
-9	874	-9	0	A	T	0.204	2.575229e-01	1.373815e-01	3.010582e-01	6.125716e-02
-9	875	-9	0	A	T	0.209	1.934580e-01	1.030828e-01	3.002011e-01	6.095248e-02
-9	872	-9	0	A	T	0.458	2.464752e-02	1.046017e-01	3.874320e-01	8.137839e-01
-9	870	-9	0	A	T	0.274	1.445521e-01	1.330401e-01	3.714140e-01	2.776011e-01
-9	5965	-9	0	A	T	0.051	-9.845471e-02	2.431131e-01	3.986826e-01	6.856140e-01
-9	21423	-9	0	A	T	0.023	-1.040398e-01	1.251003e-01	3.713790e-01	4.058764e-01
-9	6907	-9	0	A	T	0.035	-1.001773e-01	1.623194e-01	3.946934e-01	5.373193e-01
-9	6906	-9	0	A	T	0.030	1.056856e-02	1.781640e-01	3.981095e-01	9.527139e-01
-9	6905	-9	0	A	T	0.011	3.794827e-02	1.106900e-01	3.801650e-01	7.318216e-01
-9	6904	-9	0	A	T	0.034	-8.123536e-02	1.774435e-01	3.976003e-01	6.472247e-01
-9	15430	-9	0	A	T	0.012	-8.558605e-03	1.712818e-01	3.971140e-01	9.601615e-01
-9	6900	-9	0	A	T	0.034	-8.123536e-02	1.774435e-01	3.976003e-01	6.472247e-01
-9	8135	-9	0	A	T	0.023	7.375597e-02	8.069504e-02	3.820947e-01	3.610124e-01
-9	8132	-9	0	A	T	0.018	1.250859e-01	1.780314e-01	3.884255e-01	4.825242e-01
-9	5784	-9	0	A	T	0.045	-7.484344e-02	3.007008e-01	4.012225e-01	8.035103e-01
-9	5785	-9	0	A	T	0.046	-1.019077e-01	1.864744e-01	3.816767e-01	5.848907e-01
-9	5786	-9	0	A	T	0.018	-3.496500e-02	1.010456e-01	3.819068e-01	7.294180e-01
-9	5787	-9	0	A	T	0.042	-2.041200e-01	1.704828e-01	3.792484e-01	2.315740e-01
-9	5780	-9	0	A	T	0.045	-7.484344e-02	3.007008e-01	4.012225e-01	8.035103e-01
-9	5781	-9	0	A	T	0.031	2.372015e-03	1.757758e-01	3.963607e-01	9.892369e-01
-9	5782	-9	0	A	T	0.031	2.372015e-03	1.757758e-01	3.963607e-01	9.892369e-01
-9	5783	-9	0	A	T	0.053	4.177899e-02	1.607931e-01	3.940792e-01	7.950672e-01
-9	5788	-9	0	A	T	0.043	-2.505465e-01	1.849463e-01	3.838343e-01	1.759304e-01
-9	5789	-9	0	A	T	0.051	-9.845471e-02	2.431131e-01	3.986826e-01	6.856140e-01
-9	2825	-9	0	A	T	0.089	1.129452e-03	4.368750e-02	3.806821e-01	9.793816e-01
-9	1409	-9	0	A	T	0.491	3.790717e-02	3.317883e-01	4.022659e-01	9.090700e-01
-9	1408	-9	0	A	T	0.148	3.992822e-02	9.060219e-02	4.010256e-01	6.595612e-01
-9	1404	-9	0	A	T	0.490	2.915590e-02	2.234286e-01	3.883830e-01	8.962121e-01
-9	692	-9	0	A	T	0.280	1.303973e-01	1.498929e-01	3.750964e-01	3.846196e-01
-9	693	-9	0	A	T	0.148	3.992822e-02	9.060219e-02	4.010256e-01	6.595612e-01
-9	690	-9	0	A	T	0.469	1.052777e-01	1.614835e-01	3.912399e-01	5.146435e-01
-9	691	-9	0	A	T	0.204	1.938894e-01	1.507019e-01	3.296485e-01	1.986477e-01
-9	696	-9	0	A	T	0.280	1.303973e-01	1.498929e-01	3.750964e-01	3.846196e-01
-9	694	-9	0	A	T	0.468	1.418142e-01	1.550575e-01	3.928288e-01	3.607067e-01
-9	1541	-9	0	A	T	0.228	2.284559e-01	1.416547e-01	3.500937e-01	1.072251e-01
-9	710	-9	0	A	T	0.491	3.790717e-02	3.317883e-01	4.022659e-01	9.090700e-01
-9	1548	-9	0	A	T	0.469	1.052777e-01	1.614835e-01	3.912399e-01	5.146435e-01
-9	1549	-9	0	A	T	0.204	1.938894e-01	1.507019e-01	3.296485e-01	1.986477e-01
-9	26108	-9	0	A	T	0.024	-1.837534e-01	3.258633e-01	3.949257e-01	5.729963e-01
-9	26109	-9	0	A	T	0.023	-1.120806e-01	2.470211e-01	3.851026e-01	6.501581e-01
-9	26104	-9	0	A	T	0.017	-1.198362e-02	1.536990e-01	3.866613e-01	9.378747e-01
-9	26105	-9	0	A	T	0.024	-1.837534e-01	3.258633e-01	3.949257e-01	5.729963e-01
-9	26107	-9	0	A	T	0.024	-2.503740e-01	2.431327e-01	3.816090e-01	3.034509e-01
-9	26100	-9	0	A	T	0.024	-1.837534e-01	3.258633e-01	3.949257e-01	5.729963e-01
-9	26101	-9	0	A	T	0.024	-1.837534e-01	3.258633e-01	3.949257e-01	5.729963e-01
-9	26102	-9	0	A	T	0.024	-1.837534e-01	3.258633e-01	3.949257e-01	5.729963e-01
-9	26103	-9	0	A	T	0.024	-1.837534e-01	3.258633e-01	3.949257e-01	5.729963e-01
-9	3415	-9	0	A	T	0.011	4.115032e-02	2.290762e-01	4.030574e-01	8.574880e-01
-9	3413	-9	0	A	T	0.011	4.115032e-02	2.290762e-01	4.030574e-01	8.574880e-01
-9	2018	-9	0	A	T	0.023	-3.206361e-02	1.148348e-01	4.008360e-01	7.801585e-01
-9	5430	-9	0	A	T	0.055	-8.830211e-02	1.962737e-01	3.945471e-01	6.529206e-01
-9	5431	-9	0	A	T	0.045	-7.484344e-02	3.007008e-01	4.012225e-01	8.035103e-01
-9	5436	-9	0	A	T	0.045	-7.484344e-02	3.007008e-01	4.012225e-01	8.035103e-01
-9	5437	-9	0	A	T	0.044	-3.460397e-02	2.381694e-01	3.932938e-01	8.845207e-01
-9	357	-9	0	A	T	0.496	-4.746086e-02	2.941843e-01	3.969410e-01	8.718776e-01
-9	356	-9	0	A	T	0.494	-1.719232e-03	2.502669e-01	3.975901e-01	9.945208e-01
-9	355	-9	0	A	T	0.472	9.087374e-02	1.347852e-01	3.905919e-01	5.003889e-01
-9	354	-9	0	A	T	0.229	1.905138e-01	1.541364e-01	3.528282e-01	2.168513e-01
-9	353	-9	0	A	T	0.473	1.043380e-01	1.447215e-01	3.942909e-01	4.711658e-01
-9	351	-9	0	A	T	0.496	-4.746086e-02	2.941843e-01	3.969410e-01	8.718776e-01
-9	350	-9	0	A	T	0.204	1.938894e-01	1.507019e-01	3.296485e-01	1.986477e-01
-9	359	-9	0	A	T	0.198	-7.029162e-02	1.060363e-01	4.180173e-01	5.076018e-01
-9	358	-9	0	A	T	0.175	-1.432176e-02	7.132015e-02	3.893019e-01	8.409033e-01
-9	21350	-9	0	A	T	0.011	-8.605691e-02	1.297623e-01	3.761493e-01	5.074180e-01
-9	9467	-9	0	A	T	0.053	-3.288446e-02	7.478420e-02	3.834545e-01	6.602660e-01
-9	9461	-9	0	A	T	0.026	2.413945e-02	2.016921e-01	4.039365e-01	9.047657e-01
-9	9463	-9	0	A	T	0.026	2.413945e-02	2.016921e-01	4.039365e-01	9.047657e-01
-9	48153	-9	0	A	T	0.019	-8.486422e-02	3.419136e-01	4.051988e-01	8.040463e-01
-9	48150	-9	0	A	T	0.019	-8.486422e-02	3.419136e-01	4.051988e-01	8.040463e-01
-9	48155	-9	0	A	T	0.019	-8.486422e-02	3.419136e-01	4.051988e-01	8.040463e-01
-9	48159	-9	0	A	T	0.010	-1.102608e-02	1.808583e-01	3.895269e-01	9.514034e-01
-9	558	-9	0	A	T	0.245	-1.617629e-02	6.353352e-02	3.947251e-01	7.990953e-01
-9	555	-9	0	A	T	0.141	-4.677866e-02	7.066610e-02	3.865740e-01	5.081998e-01
-9	554	-9	0	A	T	0.490	-6.969725e-02	2.074610e-01	3.925633e-01	7.370019e-01
-9	556	-9	0	A	T	0.491	3.790717e-02	3.317883e-01	4.022659e-01	9.090700e-01
-9	551	-9	0	A	T	0.490	-2.267932e-01	2.521123e-01	4.103913e-01	3.686431e-01
-9	550	-9	0	A	T	0.186	1.261531e-01	9.793799e-02	3.372109e-01	1.981202e-01
-9	553	-9	0	A	T	0.464	-9.464033e-02	1.246870e-01	4.114677e-01	4.480823e-01
-9	552	-9	0	A	T	0.202	1.080298e-01	1.337996e-01	3.481221e-01	4.196977e-01
-9	5531	-9	0	A	T	0.045	-7.484344e-02	3.007008e-01	4.012225e-01	8.035103e-01
-9	5536	-9	0	A	T	0.045	-7.484344e-02	3.007008e-01	4.012225e-01	8.035103e-01
-9	5535	-9	0	A	T	0.051	-9.845471e-02	2.431131e-01	3.986826e-01	6.856140e-01
-9	13449	-9	0	A	T	0.054	-4.727832e-02	1.569758e-01	3.999990e-01	7.633608e-01
-9	13444	-9	0	A	T	0.054	-4.727832e-02	1.569758e-01	3.999990e-01	7.633608e-01
-9	13446	-9	0	A	T	0.054	-4.727832e-02	1.569758e-01	3.999990e-01	7.633608e-01
-9	13441	-9	0	A	T	0.054	-4.727832e-02	1.569758e-01	3.999990e-01	7.633608e-01
-9	13440	-9	0	A	T	0.027	6.625679e-02	1.688042e-01	3.956957e-01	6.947978e-01
-9	13442	-9	0	A	T	0.041	8.731010e-02	7.940513e-02	3.935118e-01	2.718877e-01
-9	7981	-9	0	A	T	0.010	1.615999e-02	2.704746e-01	4.027889e-01	9.523736e-01
-9	7983	-9	0	A	T	0.018	1.250859e-01	1.780314e-01	3.884255e-01	4.825242e-01
-9	7984	-9	0	A	T	0.018	1.250859e-01	1.780314e-01	3.884255e-01	4.825242e-01
-9	7987	-9	0	A	T	0.010	1.615999e-02	2.704746e-01	4.027889e-01	9.523736e-01
-9	7988	-9	0	A	T	0.010	1.615999e-02	2.704746e-01	4.027889e-01	9.523736e-01
-9	19821	-9	0	A	T	0.014	-3.938194e-02	2.106976e-01	3.993038e-01	8.517812e-01
-9	2421	-9	0	A	T	0.035	1.812314e-01	6.510720e-02	3.623475e-01	5.514479e-03
-9	2422	-9	0	A	T	0.017	-1.363518e-01	1.208158e-01	3.676401e-01	2.594385e-01
-9	2424	-9	0	A	T	0.027	4.717245e-03	8.478590e-02	3.865942e-01	9.556460e-01
-9	1815	-9	0	A	T	0.146	-5.733677e-02	4.451258e-02	3.801889e-01	1.981162e-01
-9	1816	-9	0	A	T	0.012	2.145067e-01	1.036727e-01	3.702263e-01	3.888846e-02
-9	1811	-9	0	A	T	0.013	1.686513e-01	1.007723e-01	3.666179e-01	9.463767e-02
-9	1819	-9	0	A	T	0.101	9.249254e-02	4.305381e-02	2.510388e-01	3.201644e-02
-9	5288	-9	0	A	T	0.055	-8.830211e-02	1.962737e-01	3.945471e-01	6.529206e-01
-9	5285	-9	0	A	T	0.055	-8.830211e-02	1.962737e-01	3.945471e-01	6.529206e-01
-9	5284	-9	0	A	T	0.055	-8.830211e-02	1.962737e-01	3.945471e-01	6.529206e-01
-9	5286	-9	0	A	T	0.055	-8.830211e-02	1.962737e-01	3.945471e-01	6.529206e-01
-9	7046	-9	0	A	T	0.034	-8.123536e-02	1.774435e-01	3.976003e-01	6.472247e-01
-9	7040	-9	0	A	T	0.077	-5.293263e-02	1.379550e-01	3.899227e-01	7.013156e-01
-9	7043	-9	0	A	T	0.034	-8.123536e-02	1.774435e-01	3.976003e-01	6.472247e-01
-9	7042	-9	0	A	T	0.077	-5.293263e-02	1.379550e-01	3.899227e-01	7.013156e-01
-9	1954	-9	0	A	T	0.014	6.524092e-02	1.060688e-01	4.028878e-01	5.386919e-01
-9	1651	-9	0	A	T	0.490	1.700711e-01	2.070728e-01	3.850015e-01	4.117361e-01
-9	89859	-9	0	A	T	0.012	-1.430105e-01	3.679393e-01	4.037120e-01	6.976258e-01
-9	89858	-9	0	A	T	0.012	-1.430105e-01	3.679393e-01	4.037120e-01	6.976258e-01
-9	89851	-9	0	A	T	0.012	-1.430105e-01	3.679393e-01	4.037120e-01	6.976258e-01
-9	89850	-9	0	A	T	0.012	-1.430105e-01	3.679393e-01	4.037120e-01	6.976258e-01
-9	89853	-9	0	A	T	0.012	-1.430105e-01	3.679393e-01	4.037120e-01	6.976258e-01
-9	89855	-9	0	A	T	0.012	-1.430105e-01	3.679393e-01	4.037120e-01	6.976258e-01
-9	89854	-9	0	A	T	0.012	-1.430105e-01	3.679393e-01	4.037120e-01	6.976258e-01
-9	89857	-9	0	A	T	0.012	-1.430105e-01	3.679393e-01	4.037120e-01	6.976258e-01
-9	89856	-9	0	A	T	0.012	-1.430105e-01	3.679393e-01	4.037120e-01	6.976258e-01
-9	8475	-9	0	A	T	0.022	-3.715110e-02	9.492959e-02	3.798420e-01	6.956489e-01
-9	26456	-9	0	A	T	0.024	-1.837534e-01	3.258633e-01	3.949257e-01	5.729963e-01
-9	26457	-9	0	A	T	0.024	-1.837534e-01	3.258633e-01	3.949257e-01	5.729963e-01
-9	26452	-9	0	A	T	0.024	-1.837534e-01	3.258633e-01	3.949257e-01	5.729963e-01
-9	26453	-9	0	A	T	0.024	-1.837534e-01	3.258633e-01	3.949257e-01	5.729963e-01
-9	26451	-9	0	A	T	0.024	-1.837534e-01	3.258633e-01	3.949257e-01	5.729963e-01
-9	13511	-9	0	A	T	0.027	6.625679e-02	1.688042e-01	3.956957e-01	6.947978e-01
-9	15638	-9	0	A	T	0.039	-8.408295e-02	1.476047e-01	3.949696e-01	5.690897e-01
-9	15635	-9	0	A	T	0.039	-8.408295e-02	1.476047e-01	3.949696e-01	5.690897e-01
-9	15637	-9	0	A	T	0.039	-8.408295e-02	1.476047e-01	3.949696e-01	5.690897e-01
-9	9001	-9	0	A	T	0.049	-2.906965e-02	1.472493e-01	3.879498e-01	8.435552e-01
-9	4370	-9	0	A	T	0.143	5.689354e-02	5.052579e-02	4.039469e-01	2.605209e-01
-9	23351	-9	0	A	T	0.019	-1.177065e-02	7.776123e-02	3.790169e-01	8.797262e-01
-9	21338	-9	0	A	T	0.011	-8.605691e-02	1.297623e-01	3.761493e-01	5.074180e-01
-9	6186	-9	0	A	T	0.046	2.534509e-01	2.374740e-01	4.275633e-01	2.861970e-01
-9	6398	-9	0	A	T	0.045	-7.484344e-02	3.007008e-01	4.012225e-01	8.035103e-01
-9	6399	-9	0	A	T	0.045	-7.484344e-02	3.007008e-01	4.012225e-01	8.035103e-01
-9	6393	-9	0	A	T	0.020	-1.174656e-01	1.725382e-01	3.892483e-01	4.962067e-01
-9	6391	-9	0	A	T	0.045	-7.484344e-02	3.007008e-01	4.012225e-01	8.035103e-01
-9	6396	-9	0	A	T	0.045	-7.484344e-02	3.007008e-01	4.012225e-01	8.035103e-01
-9	6397	-9	0	A	T	0.045	-7.484344e-02	3.007008e-01	4.012225e-01	8.035103e-01
-9	6394	-9	0	A	T	0.020	-1.174656e-01	1.725382e-01	3.892483e-01	4.962067e-01
-9	72	-9	0	A	T	0.228	2.515386e-01	1.338651e-01	3.507627e-01	6.063423e-02
-9	5124	-9	0	A	T	0.014	-6.491772e-02	1.194185e-01	3.813723e-01	5.868714e-01
-9	5125	-9	0	A	T	0.096	1.762697e-02	5.719100e-02	3.861455e-01	7.580082e-01
-9	5126	-9	0	A	T	0.056	-8.167688e-02	1.187771e-01	3.741833e-01	4.918914e-01
-9	5127	-9	0	A	T	0.012	-6.058885e-02	1.208344e-01	3.809866e-01	6.162256e-01
-9	5122	-9	0	A	T	0.058	-5.449181e-02	2.098647e-01	3.974866e-01	7.952049e-01
-9	5123	-9	0	A	T	0.014	-6.491772e-02	1.194185e-01	3.813723e-01	5.868714e-01
-9	6950	-9	0	A	T	0.034	-8.123536e-02	1.774435e-01	3.976003e-01	6.472247e-01
-9	6952	-9	0	A	T	0.034	-8.123536e-02	1.774435e-01	3.976003e-01	6.472247e-01
-9	6957	-9	0	A	T	0.034	-2.273533e-04	6.287024e-02	3.811900e-01	9.971157e-01
-9	5918	-9	0	A	T	0.051	-9.845471e-02	2.431131e-01	3.986826e-01	6.856140e-01
-9	5917	-9	0	A	T	0.045	-7.484344e-02	3.007008e-01	4.012225e-01	8.035103e-01
-9	5910	-9	0	A	T	0.045	-7.484344e-02	3.007008e-01	4.012225e-01	8.035103e-01
-9	5913	-9	0	A	T	0.051	-9.845471e-02	2.431131e-01	3.986826e-01	6.856140e-01
-9	1704	-9	0	A	T	0.179	-2.542847e-02	3.905901e-02	3.959419e-01	5.152329e-01
-9	1706	-9	0	A	T	0.072	1.096748e-02	4.102591e-02	3.814174e-01	7.892896e-01
-9	1707	-9	0	A	T	0.174	-5.282985e-02	6.062541e-02	4.023732e-01	3.838130e-01
-9	3287	-9	0	A	T	0.011	4.115032e-02	2.290762e-01	4.030574e-01	8.574880e-01
-9	3286	-9	0	A	T	0.011	4.115032e-02	2.290762e-01	4.030574e-01	8.574880e-01
-9	6869	-9	0	A	T	0.033	-2.407488e-01	1.633728e-01	4.153241e-01	1.410137e-01
-9	6864	-9	0	A	T	0.034	-8.123536e-02	1.774435e-01	3.976003e-01	6.472247e-01
-9	6865	-9	0	A	T	0.077	-5.293263e-02	1.379550e-01	3.899227e-01	7.013156e-01
-9	6867	-9	0	A	T	0.034	-8.123536e-02	1.774435e-01	3.976003e-01	6.472247e-01
-9	6863	-9	0	A	T	0.077	-5.293263e-02	1.379550e-01	3.899227e-01	7.013156e-01
-9	889	-9	0	A	T	0.204	1.938894e-01	1.507019e-01	3.296485e-01	1.986477e-01
-9	6059	-9	0	A	T	0.045	-7.484344e-02	3.007008e-01	4.012225e-01	8.035103e-01
-9	6055	-9	0	A	T	0.037	-5.213135e-02	1.093262e-01	3.833200e-01	6.336163e-01
-9	6051	-9	0	A	T	0.045	-7.484344e-02	3.007008e-01	4.012225e-01	8.035103e-01
-9	16128	-9	0	A	T	0.019	-1.066673e-01	1.090505e-01	3.795092e-01	3.283245e-01
-9	8194	-9	0	A	T	0.018	1.250859e-01	1.780314e-01	3.884255e-01	4.825242e-01
-9	8199	-9	0	A	T	0.010	1.615999e-02	2.704746e-01	4.027889e-01	9.523736e-01
-9	48377	-9	0	A	T	0.019	-8.486422e-02	3.419136e-01	4.051988e-01	8.040463e-01
-9	2358	-9	0	A	T	0.016	-1.501045e-01	1.311905e-01	3.721558e-01	2.529251e-01
-9	2350	-9	0	A	T	0.031	3.524269e-02	6.172655e-02	3.809997e-01	5.682091e-01
-9	2351	-9	0	A	T	0.084	-1.951607e-02	4.615960e-02	3.899590e-01	6.725683e-01
-9	2354	-9	0	A	T	0.015	-5.019456e-02	1.369042e-01	3.827015e-01	7.139932e-01
-9	2355	-9	0	A	T	0.012	2.758396e-01	9.053875e-02	3.404505e-01	2.397019e-03
-9	9698	-9	0	A	T	0.026	2.413945e-02	2.016921e-01	4.039365e-01	9.047657e-01
-9	9699	-9	0	A	T	0.026	2.413945e-02	2.016921e-01	4.039365e-01	9.047657e-01
-9	9695	-9	0	A	T	0.026	2.413945e-02	2.016921e-01	4.039365e-01	9.047657e-01
-9	9692	-9	0	A	T	0.026	2.413945e-02	2.016921e-01	4.039365e-01	9.047657e-01
-9	1537	-9	0	A	T	0.193	1.323666e-01	1.375596e-01	3.553049e-01	3.362411e-01
-9	1536	-9	0	A	T	0.362	1.120135e-02	1.174625e-01	3.996201e-01	9.240541e-01
-9	1535	-9	0	A	T	0.193	1.323666e-01	1.375596e-01	3.553049e-01	3.362411e-01
-9	89895	-9	0	A	T	0.012	-1.430105e-01	3.679393e-01	4.037120e-01	6.976258e-01
-9	89894	-9	0	A	T	0.012	-1.430105e-01	3.679393e-01	4.037120e-01	6.976258e-01
-9	89897	-9	0	A	T	0.012	-1.430105e-01	3.679393e-01	4.037120e-01	6.976258e-01
-9	89896	-9	0	A	T	0.012	-1.430105e-01	3.679393e-01	4.037120e-01	6.976258e-01
-9	89891	-9	0	A	T	0.012	-1.430105e-01	3.679393e-01	4.037120e-01	6.976258e-01
-9	89890	-9	0	A	T	0.012	-1.430105e-01	3.679393e-01	4.037120e-01	6.976258e-01
-9	89892	-9	0	A	T	0.012	-1.430105e-01	3.679393e-01	4.037120e-01	6.976258e-01
-9	2015	-9	0	A	T	0.016	7.988946e-02	1.271658e-01	3.839694e-01	5.300482e-01
-9	15250	-9	0	A	T	0.014	1.817016e-01	1.084509e-01	3.751160e-01	9.427628e-02
-9	15251	-9	0	A	T	0.016	-9.255165e-02	1.914530e-01	3.959262e-01	6.289438e-01
-9	15256	-9	0	A	T	0.043	-2.063013e-02	6.958959e-02	3.820232e-01	7.669671e-01
-9	15257	-9	0	A	T	0.032	-7.031323e-02	7.377114e-02	3.768428e-01	3.408397e-01
-9	4716	-9	0	A	T	0.020	4.108125e-02	1.225055e-01	3.878339e-01	7.374629e-01
-9	4713	-9	0	A	T	0.020	4.108125e-02	1.225055e-01	3.878339e-01	7.374629e-01
-9	4718	-9	0	A	T	0.015	1.580162e-01	1.213956e-01	3.709168e-01	1.934398e-01
-9	9565	-9	0	A	T	0.026	2.413945e-02	2.016921e-01	4.039365e-01	9.047657e-01
-9	933	-9	0	A	T	0.465	-8.148673e-02	1.408564e-01	4.117779e-01	5.630979e-01
-9	932	-9	0	A	T	0.362	1.120135e-02	1.174625e-01	3.996201e-01	9.240541e-01
-9	931	-9	0	A	T	0.491	3.790717e-02	3.317883e-01	4.022659e-01	9.090700e-01
-9	937	-9	0	A	T	0.079	1.578646e-01	4.782885e-02	2.084694e-01	1.011364e-03
-9	936	-9	0	A	T	0.488	-1.365797e-01	1.512738e-01	3.962566e-01	3.668943e-01
-9	935	-9	0	A	T	0.229	1.905138e-01	1.541364e-01	3.528282e-01	2.168513e-01
-9	934	-9	0	A	T	0.468	1.418142e-01	1.550575e-01	3.928288e-01	3.607067e-01
-9	89922	-9	0	A	T	0.010	8.071987e-02	1.236696e-01	3.816540e-01	5.141502e-01
-9	1384	-9	0	A	T	0.202	1.264079e-01	1.139719e-01	3.298300e-01	2.677440e-01
-9	1386	-9	0	A	T	0.204	1.194973e-01	1.431558e-01	3.400610e-01	4.041380e-01
-9	9384	-9	0	A	T	0.016	-2.573448e-01	1.177947e-01	3.943653e-01	2.922732e-02
-9	1382	-9	0	A	T	0.438	1.377292e-01	7.509699e-02	3.725371e-01	6.705605e-02
-9	1383	-9	0	A	T	0.204	1.938894e-01	1.507019e-01	3.296485e-01	1.986477e-01
-9	92099	-9	0	A	T	0.012	1.465861e-01	9.804345e-02	3.766714e-01	1.353145e-01
-9	4659	-9	0	A	T	0.015	1.580162e-01	1.213956e-01	3.709168e-01	1.934398e-01
-9	4658	-9	0	A	T	0.020	4.108125e-02	1.225055e-01	3.878339e-01	7.374629e-01
-9	108	-9	0	A	T	0.204	1.938894e-01	1.507019e-01	3.296485e-01	1.986477e-01
-9	109	-9	0	A	T	0.193	1.323666e-01	1.375596e-01	3.553049e-01	3.362411e-01
-9	102	-9	0	A	T	0.148	3.992822e-02	9.060219e-02	4.010256e-01	6.595612e-01
-9	100	-9	0	A	T	0.288	1.142082e-01	1.428885e-01	3.831061e-01	4.243857e-01
-9	106	-9	0	A	T	0.285	1.046188e-01	1.137413e-01	3.783538e-01	3.579813e-01
-9	107	-9	0	A	T	0.204	1.938894e-01	1.507019e-01	3.296485e-01	1.986477e-01
-9	104	-9	0	A	T	0.498	5.827619e-02	3.333452e-01	3.944726e-01	8.612674e-01
-9	105	-9	0	A	T	0.286	6.502414e-02	1.193625e-01	3.812841e-01	5.860826e-01
-9	5629	-9	0	A	T	0.045	-7.484344e-02	3.007008e-01	4.012225e-01	8.035103e-01
-9	5628	-9	0	A	T	0.051	-9.845471e-02	2.431131e-01	3.986826e-01	6.856140e-01
-9	5626	-9	0	A	T	0.045	-7.484344e-02	3.007008e-01	4.012225e-01	8.035103e-01
-9	5625	-9	0	A	T	0.045	-7.484344e-02	3.007008e-01	4.012225e-01	8.035103e-01
-9	5623	-9	0	A	T	0.045	-7.484344e-02	3.007008e-01	4.012225e-01	8.035103e-01
-9	5622	-9	0	A	T	0.051	-9.845471e-02	2.431131e-01	3.986826e-01	6.856140e-01
-9	11576	-9	0	A	T	0.014	-5.213566e-02	9.471866e-02	3.814162e-01	5.821944e-01
-9	11575	-9	0	A	T	0.015	-5.130289e-02	9.044717e-02	3.813369e-01	5.707423e-01
-9	19387	-9	0	A	T	0.012	1.936190e-02	1.266122e-01	3.913474e-01	8.785011e-01
-9	26481	-9	0	A	T	0.024	-1.837534e-01	3.258633e-01	3.949257e-01	5.729963e-01
-9	26480	-9	0	A	T	0.024	-1.837534e-01	3.258633e-01	3.949257e-01	5.729963e-01
-9	26483	-9	0	A	T	0.024	-1.837534e-01	3.258633e-01	3.949257e-01	5.729963e-01
-9	26485	-9	0	A	T	0.024	-1.837534e-01	3.258633e-01	3.949257e-01	5.729963e-01
-9	26667	-9	0	A	T	0.024	-1.837534e-01	3.258633e-01	3.949257e-01	5.729963e-01
-9	26666	-9	0	A	T	0.024	-1.837534e-01	3.258633e-01	3.949257e-01	5.729963e-01
-9	26154	-9	0	A	T	0.024	-1.837534e-01	3.258633e-01	3.949257e-01	5.729963e-01
-9	1142	-9	0	A	T	0.471	7.887953e-02	1.364720e-01	3.844409e-01	5.634477e-01
-9	1143	-9	0	A	T	0.490	1.027615e-01	2.561155e-01	3.924729e-01	6.883667e-01
-9	1141	-9	0	A	T	0.156	-3.429502e-02	9.580889e-02	4.007598e-01	7.204819e-01
-9	1147	-9	0	A	T	0.362	1.120135e-02	1.174625e-01	3.996201e-01	9.240541e-01
-9	1145	-9	0	A	T	0.359	-1.966901e-01	1.037573e-01	4.663082e-01	5.839561e-02
-9	1148	-9	0	A	T	0.082	-5.825264e-02	6.507048e-02	4.035579e-01	3.709610e-01
-9	1149	-9	0	A	T	0.280	1.303973e-01	1.498929e-01	3.750964e-01	3.846196e-01
-9	89664	-9	0	A	T	0.012	-1.430105e-01	3.679393e-01	4.037120e-01	6.976258e-01
-9	89665	-9	0	A	T	0.011	-6.751438e-02	2.720185e-01	3.896353e-01	8.040508e-01
-9	380	-9	0	A	T	0.450	1.343370e-02	5.977461e-02	3.881228e-01	8.222447e-01
-9	381	-9	0	A	T	0.205	2.523108e-01	1.493840e-01	3.100051e-01	9.164263e-02
-9	382	-9	0	A	T	0.494	-1.719232e-03	2.502669e-01	3.975901e-01	9.945208e-01
-9	383	-9	0	A	T	0.495	-2.309215e-02	2.526001e-01	3.921237e-01	9.271856e-01
-9	384	-9	0	A	T	0.496	-4.746086e-02	2.941843e-01	3.969410e-01	8.718776e-01
-9	385	-9	0	A	T	0.148	3.992822e-02	9.060219e-02	4.010256e-01	6.595612e-01
-9	386	-9	0	A	T	0.493	-3.341183e-01	2.129074e-01	4.442253e-01	1.170060e-01
-9	387	-9	0	A	T	0.203	2.072689e-01	1.385593e-01	3.177014e-01	1.351133e-01
-9	388	-9	0	A	T	0.135	-6.221830e-02	7.360633e-02	3.888612e-01	3.982274e-01
-9	389	-9	0	A	T	0.496	-4.746086e-02	2.941843e-01	3.969410e-01	8.718776e-01
-9	3759	-9	0	A	T	0.045	5.072879e-02	5.648150e-02	3.758599e-01	3.694008e-01
-9	3758	-9	0	A	T	0.045	5.072879e-02	5.648150e-02	3.758599e-01	3.694008e-01
-9	2197	-9	0	A	T	0.097	9.391076e-02	4.594725e-02	3.157563e-01	4.132163e-02
-9	2047	-9	0	A	T	0.027	4.509774e-02	9.771872e-02	3.925518e-01	6.445726e-01
-9	4811	-9	0	A	T	0.035	5.978521e-02	6.051555e-02	3.502094e-01	3.235118e-01
-9	4810	-9	0	A	T	0.024	4.901258e-02	7.059766e-02	3.632316e-01	4.877438e-01
-9	2040	-9	0	A	T	0.023	-3.206361e-02	1.148348e-01	4.008360e-01	7.801585e-01
-9	2041	-9	0	A	T	0.020	1.295666e-02	1.084148e-01	3.895518e-01	9.049039e-01
-9	2049	-9	0	A	T	0.022	9.025654e-03	1.143907e-01	3.948175e-01	9.371321e-01
-9	6769	-9	0	A	T	0.031	-6.074238e-04	1.902801e-01	4.009959e-01	9.974538e-01
-9	6768	-9	0	A	T	0.031	-6.074238e-04	1.902801e-01	4.009959e-01	9.974538e-01
-9	6767	-9	0	A	T	0.031	-6.074238e-04	1.902801e-01	4.009959e-01	9.974538e-01
-9	6766	-9	0	A	T	0.031	-6.074238e-04	1.902801e-01	4.009959e-01	9.974538e-01
-9	6765	-9	0	A	T	0.077	-5.293263e-02	1.379550e-01	3.899227e-01	7.013156e-01
-9	6763	-9	0	A	T	0.030	1.056856e-02	1.781640e-01	3.981095e-01	9.527139e-01
-9	6762	-9	0	A	T	0.031	8.711369e-02	6.409936e-02	3.710089e-01	1.745508e-01
-9	6761	-9	0	A	T	0.034	1.730893e-01	6.103738e-02	3.635216e-01	4.697053e-03
-9	6760	-9	0	A	T	0.034	-8.123536e-02	1.774435e-01	3.976003e-01	6.472247e-01
-9	13649	-9	0	A	T	0.043	-4.616279e-03	1.499750e-01	4.012882e-01	9.754531e-01
-9	13648	-9	0	A	T	0.027	6.625679e-02	1.688042e-01	3.956957e-01	6.947978e-01
-9	7954	-9	0	A	T	0.017	1.643610e-01	1.631681e-01	3.867638e-01	3.141174e-01
-9	7952	-9	0	A	T	0.010	1.615999e-02	2.704746e-01	4.027889e-01	9.523736e-01
-9	9164	-9	0	A	T	0.025	4.559206e-03	9.036747e-02	3.814993e-01	9.597760e-01
-9	7958	-9	0	A	T	0.010	1.615999e-02	2.704746e-01	4.027889e-01	9.523736e-01
-9	21477	-9	0	A	T	0.011	-8.605691e-02	1.297623e-01	3.761493e-01	5.074180e-01
-9	21476	-9	0	A	T	0.011	-8.605691e-02	1.297623e-01	3.761493e-01	5.074180e-01
-9	48214	-9	0	A	T	0.019	-8.486422e-02	3.419136e-01	4.051988e-01	8.040463e-01
-9	48215	-9	0	A	T	0.019	-8.486422e-02	3.419136e-01	4.051988e-01	8.040463e-01
-9	48216	-9	0	A	T	0.019	-8.486422e-02	3.419136e-01	4.051988e-01	8.040463e-01
-9	48217	-9	0	A	T	0.019	-8.486422e-02	3.419136e-01	4.051988e-01	8.040463e-01
-9	48210	-9	0	A	T	0.011	-1.557447e-02	1.932359e-01	3.929205e-01	9.357835e-01
-9	48212	-9	0	A	T	0.019	-8.486422e-02	3.419136e-01	4.051988e-01	8.040463e-01
-9	48213	-9	0	A	T	0.019	-8.486422e-02	3.419136e-01	4.051988e-01	8.040463e-01
-9	48219	-9	0	A	T	0.019	-8.486422e-02	3.419136e-01	4.051988e-01	8.040463e-01
-9	9386	-9	0	A	T	0.026	2.413945e-02	2.016921e-01	4.039365e-01	9.047657e-01
-9	784	-9	0	A	T	0.468	1.713292e-01	1.372923e-01	3.863689e-01	2.124598e-01
-9	785	-9	0	A	T	0.189	2.557383e-01	1.092308e-01	3.214673e-01	1.948521e-02
-9	786	-9	0	A	T	0.201	2.382973e-01	1.075753e-01	2.894830e-01	2.705481e-02
-9	787	-9	0	A	T	0.131	1.575647e-02	5.842097e-02	3.884987e-01	7.874624e-01
-9	780	-9	0	A	T	0.156	-3.429502e-02	9.580889e-02	4.007598e-01	7.204819e-01
-9	781	-9	0	A	T	0.229	1.905138e-01	1.541364e-01	3.528282e-01	2.168513e-01
-9	782	-9	0	A	T	0.203	2.078994e-01	1.380941e-01	3.170297e-01	1.326281e-01
-9	783	-9	0	A	T	0.464	1.590335e-01	1.638367e-01	3.760671e-01	3.320257e-01
-9	789	-9	0	A	T	0.278	1.985429e-01	1.220008e-01	3.595511e-01	1.040833e-01
-9	15127	-9	0	A	T	0.018	9.683830e-03	1.441713e-01	3.934576e-01	9.464655e-01
-9	15120	-9	0	A	T	0.015	-2.527194e-02	1.014897e-01	3.871393e-01	8.034228e-01
-9	48151	-9	0	A	T	0.019	-8.486422e-02	3.419136e-01	4.051988e-01	8.040463e-01
-9	48157	-9	0	A	T	0.019	-8.486422e-02	3.419136e-01	4.051988e-01	8.040463e-01
-9	48156	-9	0	A	T	0.019	-8.486422e-02	3.419136e-01	4.051988e-01	8.040463e-01
-9	6903	-9	0	A	T	0.034	-8.123536e-02	1.774435e-01	3.976003e-01	6.472247e-01
-9	6902	-9	0	A	T	0.034	-8.123536e-02	1.774435e-01	3.976003e-01	6.472247e-01
-9	89784	-9	0	A	T	0.012	-1.430105e-01	3.679393e-01	4.037120e-01	6.976258e-01
-9	6266	-9	0	A	T	0.045	-7.484344e-02	3.007008e-01	4.012225e-01	8.035103e-01
-9	6265	-9	0	A	T	0.051	-9.845471e-02	2.431131e-01	3.986826e-01	6.856140e-01
-9	6260	-9	0	A	T	0.051	-9.845471e-02	2.431131e-01	3.986826e-01	6.856140e-01
-9	6269	-9	0	A	T	0.050	-6.581671e-02	2.365991e-01	3.979558e-01	7.809539e-01
-9	1731	-9	0	A	T	0.013	2.392931e-01	8.787779e-02	3.661335e-01	6.622435e-03
-9	1733	-9	0	A	T	0.011	1.154452e-01	1.035907e-01	3.715158e-01	2.654569e-01
-9	5233	-9	0	A	T	0.059	-7.946654e-02	2.140219e-01	3.964950e-01	7.105205e-01
-9	5234	-9	0	A	T	0.045	-7.484344e-02	3.007008e-01	4.012225e-01	8.035103e-01
-9	5656	-9	0	A	T	0.051	-9.845471e-02	2.431131e-01	3.986826e-01	6.856140e-01
-9	2543	-9	0	A	T	0.034	1.497552e-03	6.787929e-02	3.857192e-01	9.824045e-01
-9	2541	-9	0	A	T	0.031	1.238244e-01	1.009169e-01	3.564171e-01	2.202186e-01
-9	2546	-9	0	A	T	0.034	4.448163e-02	6.810475e-02	3.859332e-01	5.138735e-01
-9	2545	-9	0	A	T	0.033	5.779118e-02	6.886387e-02	3.855195e-01	4.016253e-01
-9	2544	-9	0	A	T	0.033	5.779118e-02	6.886387e-02	3.855195e-01	4.016253e-01
-9	902	-9	0	A	T	0.280	1.303973e-01	1.498929e-01	3.750964e-01	3.846196e-01
-9	900	-9	0	A	T	0.489	6.912224e-02	2.817785e-01	3.985770e-01	8.062873e-01
-9	901	-9	0	A	T	0.312	5.600830e-02	3.492018e-02	2.786570e-01	1.091674e-01
-9	906	-9	0	A	T	0.148	3.992822e-02	9.060219e-02	4.010256e-01	6.595612e-01
-9	907	-9	0	A	T	0.280	1.303973e-01	1.498929e-01	3.750964e-01	3.846196e-01
-9	904	-9	0	A	T	0.205	2.523108e-01	1.493840e-01	3.100051e-01	9.164263e-02
-9	905	-9	0	A	T	0.147	6.495495e-02	8.906694e-02	4.068258e-01	4.660615e-01
-9	908	-9	0	A	T	0.486	9.434812e-02	1.509528e-01	3.868593e-01	5.321539e-01
-9	48398	-9	0	A	T	0.019	-8.486422e-02	3.419136e-01	4.051988e-01	8.040463e-01
-9	48391	-9	0	A	T	0.015	-2.425758e-02	2.228752e-01	3.946521e-01	9.133597e-01
-9	48390	-9	0	A	T	0.015	-2.425758e-02	2.228752e-01	3.946521e-01	9.133597e-01
-9	48393	-9	0	A	T	0.019	-8.486422e-02	3.419136e-01	4.051988e-01	8.040463e-01
-9	48395	-9	0	A	T	0.020	-3.014202e-01	2.092419e-01	4.040432e-01	1.501425e-01
-9	48394	-9	0	A	T	0.020	-1.083660e-01	2.500641e-01	3.918776e-01	6.648857e-01
-9	48396	-9	0	A	T	0.019	-8.486422e-02	3.419136e-01	4.051988e-01	8.040463e-01
-9	26658	-9	0	A	T	0.014	4.163664e-02	9.928860e-02	3.822929e-01	6.750833e-01
-9	6411	-9	0	A	T	0.020	-1.174656e-01	1.725382e-01	3.892483e-01	4.962067e-01
-9	24	-9	0	A	T	0.193	1.323666e-01	1.375596e-01	3.553049e-01	3.362411e-01
-9	25	-9	0	A	T	0.205	2.523108e-01	1.493840e-01	3.100051e-01	9.164263e-02
-9	26	-9	0	A	T	0.480	-5.115442e-02	1.360203e-01	3.989845e-01	7.069665e-01
-9	27	-9	0	A	T	0.205	2.523108e-01	1.493840e-01	3.100051e-01	9.164263e-02
-9	20	-9	0	A	T	0.497	-1.558009e-01	2.148162e-01	3.911445e-01	4.685141e-01
-9	21	-9	0	A	T	0.204	1.795709e-01	1.342850e-01	3.250419e-01	1.815597e-01
-9	23	-9	0	A	T	0.498	-7.478159e-02	2.260996e-01	3.829777e-01	7.409305e-01
-9	28	-9	0	A	T	0.148	3.992822e-02	9.060219e-02	4.010256e-01	6.595612e-01
-9	29	-9	0	A	T	0.204	2.728839e-01	1.378448e-01	3.028861e-01	4.811644e-02
-9	8233	-9	0	A	T	0.010	1.615999e-02	2.704746e-01	4.027889e-01	9.523736e-01
-9	8230	-9	0	A	T	0.010	1.615999e-02	2.704746e-01	4.027889e-01	9.523736e-01
-9	8237	-9	0	A	T	0.010	1.615999e-02	2.704746e-01	4.027889e-01	9.523736e-01
-9	8235	-9	0	A	T	0.010	1.615999e-02	2.704746e-01	4.027889e-01	9.523736e-01
[truncated: 4,094 more rows]
