# Supplementary material for: GWAS for quantitative resistance phenotypes in Mycobacterium tuberculosis reveals resistance genes and regulatory regions
Source: Nat Commun. 2019 May 13;10:2128. doi: 10.1038/s41467-019-10110-6 (PMC6513847; doi:10.1038/s41467-019-10110-6)
Supplement: Supplementary file 12 — Source Data [file 41467_2019_10110_MOESM12_ESM.zip › 9-Source Data Folder/site_eta_valid.assoc.txt]

chr	rs	ps	n_miss	allele1	allele0	af	beta	se	l_remle	p_wald
-9	5989	-9	0	A	T	0.020	-2.152229e-01	2.329180e-01	2.985046e-01	3.560383e-01
-9	5982	-9	0	A	T	0.023	3.519143e-01	2.564590e-01	2.320363e-01	1.707824e-01
-9	5983	-9	0	A	T	0.022	1.730329e-01	2.347090e-01	2.246095e-01	4.614266e-01
-9	5980	-9	0	A	T	0.022	1.730329e-01	2.347090e-01	2.246095e-01	4.614266e-01
-9	5981	-9	0	A	T	0.022	1.730329e-01	2.347090e-01	2.246095e-01	4.614266e-01
-9	5987	-9	0	A	T	0.011	8.324113e-02	1.652053e-01	2.152143e-01	6.146387e-01
-9	5984	-9	0	A	T	0.027	2.942682e-01	2.441479e-01	2.544942e-01	2.288178e-01
-9	10550	-9	0	A	T	0.133	9.199193e-03	7.481255e-02	2.525800e-01	9.021991e-01
-9	270	-9	0	A	T	0.216	-7.419531e-03	1.066881e-01	2.775590e-01	9.445919e-01
-9	271	-9	0	A	T	0.294	-1.605418e-02	1.786946e-01	2.896884e-01	9.284590e-01
-9	272	-9	0	A	T	0.294	-1.605418e-02	1.786946e-01	2.896884e-01	9.284590e-01
-9	273	-9	0	A	T	0.477	-1.701285e-01	1.548800e-01	2.102025e-01	2.726791e-01
-9	274	-9	0	A	T	0.482	8.489532e-02	1.984958e-01	3.006964e-01	6.691088e-01
-9	275	-9	0	A	T	0.294	-1.605418e-02	1.786946e-01	2.896884e-01	9.284590e-01
-9	276	-9	0	A	T	0.499	3.244905e-01	5.111983e-01	2.359291e-01	5.259515e-01
-9	277	-9	0	A	T	0.327	-8.964024e-02	1.677149e-01	2.902341e-01	5.933117e-01
-9	278	-9	0	A	T	0.327	-8.964024e-02	1.677149e-01	2.902341e-01	5.933117e-01
-9	279	-9	0	A	T	0.300	-8.682777e-02	1.732800e-01	2.771969e-01	6.165927e-01
-9	6819	-9	0	A	T	0.030	-2.124203e-01	1.623383e-01	3.295365e-01	1.914670e-01
-9	6818	-9	0	A	T	0.048	-7.408062e-02	1.656893e-01	2.898442e-01	6.550452e-01
-9	6811	-9	0	A	T	0.022	1.452109e-01	2.248786e-01	2.651520e-01	5.188310e-01
-9	6810	-9	0	A	T	0.048	-7.408062e-02	1.656893e-01	2.898442e-01	6.550452e-01
-9	6813	-9	0	A	T	0.048	-7.408062e-02	1.656893e-01	2.898442e-01	6.550452e-01
-9	6812	-9	0	A	T	0.022	1.452109e-01	2.248786e-01	2.651520e-01	5.188310e-01
-9	6815	-9	0	A	T	0.022	1.452109e-01	2.248786e-01	2.651520e-01	5.188310e-01
-9	6814	-9	0	A	T	0.022	1.452109e-01	2.248786e-01	2.651520e-01	5.188310e-01
-9	6817	-9	0	A	T	0.048	-7.408062e-02	1.656893e-01	2.898442e-01	6.550452e-01
-9	6816	-9	0	A	T	0.048	-7.408062e-02	1.656893e-01	2.898442e-01	6.550452e-01
-9	6935	-9	0	A	T	0.048	-7.408062e-02	1.656893e-01	2.898442e-01	6.550452e-01
-9	1679	-9	0	A	T	0.184	-5.028735e-02	6.145876e-02	2.372967e-01	4.137222e-01
-9	5055	-9	0	A	T	0.010	-2.938059e-01	1.600232e-01	2.260297e-01	6.710991e-02
-9	8035	-9	0	A	T	0.018	-2.949709e-01	2.870758e-01	2.709721e-01	3.048162e-01
-9	8034	-9	0	A	T	0.018	-2.949709e-01	2.870758e-01	2.709721e-01	3.048162e-01
-9	8036	-9	0	A	T	0.023	1.631094e-01	2.277697e-01	2.867961e-01	4.743454e-01
-9	8031	-9	0	A	T	0.018	-2.949709e-01	2.870758e-01	2.709721e-01	3.048162e-01
-9	8030	-9	0	A	T	0.018	-2.949709e-01	2.870758e-01	2.709721e-01	3.048162e-01
-9	8033	-9	0	A	T	0.018	-2.949709e-01	2.870758e-01	2.709721e-01	3.048162e-01
-9	8039	-9	0	A	T	0.018	-2.949709e-01	2.870758e-01	2.709721e-01	3.048162e-01
-9	8038	-9	0	A	T	0.023	1.631094e-01	2.277697e-01	2.867961e-01	4.743454e-01
-9	91824	-9	0	A	T	0.010	-1.912477e-01	1.745328e-01	1.732005e-01	2.738508e-01
-9	5869	-9	0	A	T	0.023	3.824269e-01	3.175044e-01	2.306025e-01	2.291300e-01
-9	5868	-9	0	A	T	0.023	3.824269e-01	3.175044e-01	2.306025e-01	2.291300e-01
-9	5865	-9	0	A	T	0.023	3.824269e-01	3.175044e-01	2.306025e-01	2.291300e-01
-9	5864	-9	0	A	T	0.025	4.868649e-02	2.964790e-01	2.703970e-01	8.696458e-01
-9	5867	-9	0	A	T	0.025	4.868649e-02	2.964790e-01	2.703970e-01	8.696458e-01
-9	5866	-9	0	A	T	0.025	4.868649e-02	2.964790e-01	2.703970e-01	8.696458e-01
-9	5861	-9	0	A	T	0.023	3.824269e-01	3.175044e-01	2.306025e-01	2.291300e-01
-9	5860	-9	0	A	T	0.023	3.824269e-01	3.175044e-01	2.306025e-01	2.291300e-01
-9	5863	-9	0	A	T	0.023	3.824269e-01	3.175044e-01	2.306025e-01	2.291300e-01
-9	5862	-9	0	A	T	0.023	3.824269e-01	3.175044e-01	2.306025e-01	2.291300e-01
-9	19584	-9	0	A	T	0.011	-1.210167e-01	1.723420e-01	2.348293e-01	4.829770e-01
-9	19585	-9	0	A	T	0.022	-1.316201e-01	1.474213e-01	2.627472e-01	3.725024e-01
-9	6953	-9	0	A	T	0.022	1.452109e-01	2.248786e-01	2.651520e-01	5.188310e-01
-9	91749	-9	0	A	T	0.010	-1.912477e-01	1.745328e-01	1.732005e-01	2.738508e-01
-9	4760	-9	0	A	T	0.016	1.800037e-01	1.272991e-01	2.370573e-01	1.581473e-01
-9	4767	-9	0	A	T	0.056	3.555079e-03	8.166915e-02	2.342848e-01	9.653010e-01
-9	832	-9	0	A	T	0.324	-2.835971e-02	1.686407e-01	2.881398e-01	8.665388e-01
-9	833	-9	0	A	T	0.499	2.711532e-01	5.408181e-01	2.372030e-01	6.163872e-01
-9	830	-9	0	A	T	0.011	-1.804196e-01	1.542409e-01	2.259754e-01	2.428204e-01
-9	836	-9	0	A	T	0.472	8.385158e-02	1.265272e-01	2.837482e-01	5.079011e-01
-9	837	-9	0	A	T	0.286	-1.713520e-02	1.289159e-01	2.587758e-01	8.943265e-01
-9	834	-9	0	A	T	0.316	1.169593e-02	1.332967e-01	2.651236e-01	9.301252e-01
-9	835	-9	0	A	T	0.487	4.023244e-01	1.559458e-01	2.719978e-01	1.024515e-02
-9	838	-9	0	A	T	0.270	-1.435243e-01	1.208365e-01	2.327241e-01	2.356469e-01
-9	839	-9	0	A	T	0.287	-5.957286e-02	1.340065e-01	2.622884e-01	6.568882e-01
-9	14306	-9	0	A	T	0.018	1.933099e-01	1.563306e-01	2.142491e-01	2.169944e-01
-9	14309	-9	0	A	T	0.010	6.020976e-02	1.680547e-01	2.284309e-01	7.203300e-01
-9	14308	-9	0	A	T	0.020	-4.331205e-02	1.200220e-01	2.353806e-01	7.183924e-01
-9	9454	-9	0	A	T	0.029	-2.448094e-01	2.129972e-01	2.461340e-01	2.511086e-01
-9	9450	-9	0	A	T	0.029	-2.448094e-01	2.129972e-01	2.461340e-01	2.511086e-01
-9	9451	-9	0	A	T	0.029	-2.448094e-01	2.129972e-01	2.461340e-01	2.511086e-01
-9	7771	-9	0	A	T	0.016	-8.964987e-02	1.396610e-01	2.399583e-01	5.213054e-01
-9	7770	-9	0	A	T	0.016	-8.964987e-02	1.396610e-01	2.399583e-01	5.213054e-01
-9	7778	-9	0	A	T	0.013	-2.110874e-01	1.575203e-01	2.270858e-01	1.809987e-01
-9	97392	-9	0	A	T	0.041	9.975290e-03	9.424578e-02	2.351591e-01	9.157606e-01
-9	9546	-9	0	A	T	0.029	-2.448094e-01	2.129972e-01	2.461340e-01	2.511086e-01
-9	9547	-9	0	A	T	0.029	-2.448094e-01	2.129972e-01	2.461340e-01	2.511086e-01
-9	9545	-9	0	A	T	0.029	-2.448094e-01	2.129972e-01	2.461340e-01	2.511086e-01
-9	9541	-9	0	A	T	0.025	-2.608162e-01	1.848428e-01	2.172095e-01	1.590309e-01
-9	15389	-9	0	A	T	0.015	2.250444e-01	2.011974e-01	2.090066e-01	2.640260e-01
-9	1447	-9	0	A	T	0.276	-1.498807e-01	1.507201e-01	2.621823e-01	3.206253e-01
-9	1446	-9	0	A	T	0.497	3.369202e-01	3.925623e-01	2.318271e-01	3.912726e-01
-9	1445	-9	0	A	T	0.499	2.711532e-01	5.408181e-01	2.372030e-01	6.163872e-01
-9	1444	-9	0	A	T	0.325	-6.938190e-02	1.719629e-01	2.930559e-01	6.868218e-01
-9	1443	-9	0	A	T	0.291	-7.149646e-02	1.750990e-01	2.892208e-01	6.832610e-01
-9	1442	-9	0	A	T	0.295	-7.135812e-02	1.262498e-01	2.702447e-01	5.722510e-01
-9	1441	-9	0	A	T	0.324	-2.691061e-02	1.598670e-01	2.811801e-01	8.664093e-01
-9	1440	-9	0	A	T	0.497	2.670065e-01	3.417194e-01	2.213961e-01	4.350601e-01
-9	1449	-9	0	A	T	0.215	9.749355e-03	1.050400e-01	2.682580e-01	9.260973e-01
-9	1448	-9	0	A	T	0.291	-7.149646e-02	1.750990e-01	2.892208e-01	6.832610e-01
-9	198	-9	0	A	T	0.215	9.749355e-03	1.050400e-01	2.682580e-01	9.260973e-01
-9	195	-9	0	A	T	0.292	1.333109e-02	1.659237e-01	2.838056e-01	9.360040e-01
-9	197	-9	0	A	T	0.327	-8.964024e-02	1.677149e-01	2.902341e-01	5.933117e-01
-9	196	-9	0	A	T	0.067	7.994182e-02	9.022289e-02	2.447060e-01	3.761335e-01
-9	191	-9	0	A	T	0.482	8.489532e-02	1.984958e-01	3.006964e-01	6.691088e-01
-9	190	-9	0	A	T	0.499	3.434946e-01	4.894989e-01	2.297746e-01	4.832648e-01
-9	193	-9	0	A	T	0.499	3.244905e-01	5.111983e-01	2.359291e-01	5.259515e-01
-9	6964	-9	0	A	T	0.022	1.452109e-01	2.248786e-01	2.651520e-01	5.188310e-01
-9	3452	-9	0	A	T	0.134	7.032361e-02	8.052798e-02	2.586868e-01	3.830429e-01
-9	3453	-9	0	A	T	0.018	6.996157e-02	1.290388e-01	2.320897e-01	5.880054e-01
-9	3454	-9	0	A	T	0.014	1.497586e-01	1.446848e-01	2.280351e-01	3.012736e-01
-9	3455	-9	0	A	T	0.025	1.277033e-01	1.074165e-01	2.036086e-01	2.352119e-01
-9	3458	-9	0	A	T	0.011	-1.604083e-01	1.618204e-01	2.745543e-01	3.221617e-01
-9	3459	-9	0	A	T	0.014	-8.274114e-02	1.448059e-01	2.536569e-01	5.680596e-01
-9	6967	-9	0	A	T	0.022	1.452109e-01	2.248786e-01	2.651520e-01	5.188310e-01
-9	6473	-9	0	A	T	0.023	3.824269e-01	3.175044e-01	2.306025e-01	2.291300e-01
-9	15363	-9	0	A	T	0.010	1.504138e-01	2.006244e-01	2.093510e-01	4.538670e-01
-9	15367	-9	0	A	T	0.015	2.250444e-01	2.011974e-01	2.090066e-01	2.640260e-01
-9	6475	-9	0	A	T	0.025	4.868649e-02	2.964790e-01	2.703970e-01	8.696458e-01
-9	6474	-9	0	A	T	0.025	4.868649e-02	2.964790e-01	2.703970e-01	8.696458e-01
-9	4040	-9	0	A	T	0.013	-1.188236e-01	1.509185e-01	2.393637e-01	4.315597e-01
-9	319	-9	0	A	T	0.327	-8.964024e-02	1.677149e-01	2.902341e-01	5.933117e-01
-9	318	-9	0	A	T	0.499	3.244905e-01	5.111983e-01	2.359291e-01	5.259515e-01
-9	311	-9	0	A	T	0.327	-8.964024e-02	1.677149e-01	2.902341e-01	5.933117e-01
-9	310	-9	0	A	T	0.294	-1.605418e-02	1.786946e-01	2.896884e-01	9.284590e-01
-9	317	-9	0	A	T	0.272	-4.594698e-02	1.359400e-01	2.557954e-01	7.355478e-01
-9	316	-9	0	A	T	0.380	-1.430280e-01	1.438357e-01	3.063357e-01	3.206477e-01
-9	314	-9	0	A	T	0.327	-8.964024e-02	1.677149e-01	2.902341e-01	5.933117e-01
-9	448	-9	0	A	T	0.276	-1.498807e-01	1.507201e-01	2.621823e-01	3.206253e-01
-9	15708	-9	0	A	T	0.020	-9.021372e-02	1.804293e-01	2.647660e-01	6.173585e-01
-9	15706	-9	0	A	T	0.020	-9.021372e-02	1.804293e-01	2.647660e-01	6.173585e-01
-9	2740	-9	0	A	T	0.010	-1.452211e-01	1.651402e-01	2.126692e-01	3.797324e-01
-9	2742	-9	0	A	T	0.023	-6.776443e-03	1.179320e-01	2.308309e-01	9.542075e-01
-9	2749	-9	0	A	T	0.042	5.965240e-02	8.515793e-02	2.061290e-01	4.840349e-01
-9	2748	-9	0	A	T	0.057	4.358299e-02	7.672152e-02	2.125021e-01	5.703136e-01
-9	13689	-9	0	A	T	0.044	-1.614695e-01	1.914228e-01	3.032988e-01	3.994492e-01
-9	591	-9	0	A	T	0.444	-1.155909e-01	1.411600e-01	2.815606e-01	4.133598e-01
-9	590	-9	0	A	T	0.481	5.739253e-02	1.736709e-01	2.711618e-01	7.412231e-01
-9	593	-9	0	A	T	0.273	-2.864750e-01	1.452420e-01	3.234456e-01	4.926489e-02
-9	592	-9	0	A	T	0.276	-1.498807e-01	1.507201e-01	2.621823e-01	3.206253e-01
-9	595	-9	0	A	T	0.481	1.200499e-01	1.990021e-01	3.123545e-01	5.466839e-01
-9	594	-9	0	A	T	0.294	-1.605418e-02	1.786946e-01	2.896884e-01	9.284590e-01
-9	597	-9	0	A	T	0.300	-8.682777e-02	1.732800e-01	2.771969e-01	6.165927e-01
-9	599	-9	0	A	T	0.300	-8.682777e-02	1.732800e-01	2.771969e-01	6.165927e-01
-9	598	-9	0	A	T	0.291	-7.149646e-02	1.750990e-01	2.892208e-01	6.832610e-01
-9	5579	-9	0	A	T	0.023	3.824269e-01	3.175044e-01	2.306025e-01	2.291300e-01
-9	5574	-9	0	A	T	0.025	4.868649e-02	2.964790e-01	2.703970e-01	8.696458e-01
-9	5573	-9	0	A	T	0.023	3.824269e-01	3.175044e-01	2.306025e-01	2.291300e-01
-9	5572	-9	0	A	T	0.025	4.868649e-02	2.964790e-01	2.703970e-01	8.696458e-01
-9	5570	-9	0	A	T	0.023	3.824269e-01	3.175044e-01	2.306025e-01	2.291300e-01
-9	9114	-9	0	A	T	0.014	-8.322336e-03	1.984626e-01	2.497796e-01	9.665726e-01
-9	13488	-9	0	A	T	0.044	-1.614695e-01	1.914228e-01	3.032988e-01	3.994492e-01
-9	13482	-9	0	A	T	0.024	1.533281e-01	2.002827e-01	2.491996e-01	4.443986e-01
-9	13485	-9	0	A	T	0.044	-1.614695e-01	1.914228e-01	3.032988e-01	3.994492e-01
-9	13484	-9	0	A	T	0.041	-1.181652e-02	1.865718e-01	2.776465e-01	9.495320e-01
-9	13487	-9	0	A	T	0.025	8.526003e-02	2.016064e-01	2.563687e-01	6.725970e-01
-9	13486	-9	0	A	T	0.025	8.526003e-02	2.016064e-01	2.563687e-01	6.725970e-01
-9	4469	-9	0	A	T	0.014	1.347556e-01	2.057486e-01	2.325016e-01	5.128814e-01
-9	4463	-9	0	A	T	0.014	1.347556e-01	2.057486e-01	2.325016e-01	5.128814e-01
-9	6886	-9	0	A	T	0.048	-7.408062e-02	1.656893e-01	2.898442e-01	6.550452e-01
-9	15795	-9	0	A	T	0.011	-8.360427e-02	1.974408e-01	2.423924e-01	6.722061e-01
-9	2465	-9	0	A	T	0.018	-1.720153e-01	1.567377e-01	2.398875e-01	2.731068e-01
-9	2466	-9	0	A	T	0.013	-5.102780e-02	1.750355e-01	2.374622e-01	7.708012e-01
-9	2467	-9	0	A	T	0.023	-1.630074e-01	1.240353e-01	2.002263e-01	1.895448e-01
-9	2460	-9	0	A	T	0.018	-1.720153e-01	1.567377e-01	2.398875e-01	2.731068e-01
-9	2461	-9	0	A	T	0.018	-1.720153e-01	1.567377e-01	2.398875e-01	2.731068e-01
-9	2462	-9	0	A	T	0.016	-1.463628e-01	1.619901e-01	2.358843e-01	3.667985e-01
-9	4275	-9	0	A	T	0.014	1.347556e-01	2.057486e-01	2.325016e-01	5.128814e-01
-9	8061	-9	0	A	T	0.018	-2.949709e-01	2.870758e-01	2.709721e-01	3.048162e-01
-9	7083	-9	0	A	T	0.051	-1.027569e-01	8.072745e-02	2.469731e-01	2.038106e-01
-9	13736	-9	0	A	T	0.046	-1.650288e-01	1.752160e-01	2.951898e-01	3.468433e-01
-9	13732	-9	0	A	T	0.016	-1.417622e-01	1.692658e-01	2.767227e-01	4.028136e-01
-9	13730	-9	0	A	T	0.024	1.533281e-01	2.002827e-01	2.491996e-01	4.443986e-01
-9	11380	-9	0	A	T	0.011	-2.113106e-01	1.555309e-01	2.381632e-01	1.750397e-01
-9	11384	-9	0	A	T	0.025	7.029875e-02	1.134520e-01	2.205006e-01	5.358577e-01
-9	91834	-9	0	A	T	0.010	-1.912477e-01	1.745328e-01	1.732005e-01	2.738508e-01
-9	584	-9	0	A	T	0.499	2.711532e-01	5.408181e-01	2.372030e-01	6.163872e-01
-9	585	-9	0	A	T	0.497	3.219782e-01	3.660157e-01	2.216412e-01	3.795681e-01
-9	583	-9	0	A	T	0.325	-6.938190e-02	1.719629e-01	2.930559e-01	6.868218e-01
-9	1990	-9	0	A	T	0.034	5.548699e-02	1.312580e-01	2.563911e-01	6.727218e-01
-9	1992	-9	0	A	T	0.025	9.028616e-02	1.461058e-01	2.585569e-01	5.369659e-01
-9	1998	-9	0	A	T	0.034	5.548699e-02	1.312580e-01	2.563911e-01	6.727218e-01
-9	5548	-9	0	A	T	0.025	1.024962e-01	2.170791e-01	2.362147e-01	6.370742e-01
-9	5549	-9	0	A	T	0.015	-1.979017e-01	2.305343e-01	2.729727e-01	3.911683e-01
-9	15675	-9	0	A	T	0.019	-4.120106e-02	1.840929e-01	2.627949e-01	8.230247e-01
-9	15677	-9	0	A	T	0.019	-4.120106e-02	1.840929e-01	2.627949e-01	8.230247e-01
-9	15671	-9	0	A	T	0.011	-8.360427e-02	1.974408e-01	2.423924e-01	6.722061e-01
-9	15678	-9	0	A	T	0.010	-5.117436e-03	1.830960e-01	2.379582e-01	9.777166e-01
-9	78016	-9	0	A	T	0.025	1.661204e-02	1.076458e-01	2.304022e-01	8.774357e-01
-9	6356	-9	0	A	T	0.023	3.824269e-01	3.175044e-01	2.306025e-01	2.291300e-01
-9	6354	-9	0	A	T	0.023	3.824269e-01	3.175044e-01	2.306025e-01	2.291300e-01
-9	6355	-9	0	A	T	0.023	3.824269e-01	3.175044e-01	2.306025e-01	2.291300e-01
-9	6352	-9	0	A	T	0.023	3.824269e-01	3.175044e-01	2.306025e-01	2.291300e-01
-9	6353	-9	0	A	T	0.023	3.824269e-01	3.175044e-01	2.306025e-01	2.291300e-01
-9	6350	-9	0	A	T	0.022	1.281908e-01	2.120763e-01	2.134613e-01	5.458892e-01
-9	6351	-9	0	A	T	0.022	1.281908e-01	2.120763e-01	2.134613e-01	5.458892e-01
-9	6358	-9	0	A	T	0.023	3.824269e-01	3.175044e-01	2.306025e-01	2.291300e-01
-9	1609	-9	0	A	T	0.446	-1.728128e-01	1.530737e-01	3.111382e-01	2.596070e-01
-9	1601	-9	0	A	T	0.294	-1.605418e-02	1.786946e-01	2.896884e-01	9.284590e-01
-9	1600	-9	0	A	T	0.325	-6.938190e-02	1.719629e-01	2.930559e-01	6.868218e-01
-9	1603	-9	0	A	T	0.294	-1.605418e-02	1.786946e-01	2.896884e-01	9.284590e-01
-9	1602	-9	0	A	T	0.378	-1.293899e-01	1.457012e-01	3.095332e-01	3.750572e-01
-9	1605	-9	0	A	T	0.276	-1.498807e-01	1.507201e-01	2.621823e-01	3.206253e-01
-9	1604	-9	0	A	T	0.497	3.369202e-01	3.925623e-01	2.318271e-01	3.912726e-01
-9	1607	-9	0	A	T	0.499	2.711532e-01	5.408181e-01	2.372030e-01	6.163872e-01
-9	1606	-9	0	A	T	0.294	-1.605418e-02	1.786946e-01	2.896884e-01	9.284590e-01
-9	2215	-9	0	A	T	0.016	1.073291e-01	1.559193e-01	2.425490e-01	4.916302e-01
-9	2219	-9	0	A	T	0.057	-5.752374e-02	7.400841e-02	2.156083e-01	4.374733e-01
-9	92430	-9	0	A	T	0.011	1.368905e-01	1.557689e-01	2.078211e-01	3.800441e-01
-9	438	-9	0	A	T	0.327	-8.964024e-02	1.677149e-01	2.902341e-01	5.933117e-01
-9	439	-9	0	A	T	0.204	8.289153e-02	9.865126e-02	2.540567e-01	4.012802e-01
-9	436	-9	0	A	T	0.291	-7.149646e-02	1.750990e-01	2.892208e-01	6.832610e-01
-9	437	-9	0	A	T	0.215	9.749355e-03	1.050400e-01	2.682580e-01	9.260973e-01
-9	434	-9	0	A	T	0.291	-7.149646e-02	1.750990e-01	2.892208e-01	6.832610e-01
-9	435	-9	0	A	T	0.294	-1.605418e-02	1.786946e-01	2.896884e-01	9.284590e-01
-9	432	-9	0	A	T	0.300	-8.682777e-02	1.732800e-01	2.771969e-01	6.165927e-01
-9	430	-9	0	A	T	0.291	-7.149646e-02	1.750990e-01	2.892208e-01	6.832610e-01
-9	431	-9	0	A	T	0.327	-8.964024e-02	1.677149e-01	2.902341e-01	5.933117e-01
-9	91444	-9	0	A	T	0.016	-1.698582e-01	2.500326e-01	2.442221e-01	4.973198e-01
-9	1050	-9	0	A	T	0.297	8.662220e-04	1.404171e-01	2.702046e-01	9.950811e-01
-9	1051	-9	0	A	T	0.297	8.662220e-04	1.404171e-01	2.702046e-01	9.950811e-01
-9	1052	-9	0	A	T	0.297	8.662220e-04	1.404171e-01	2.702046e-01	9.950811e-01
-9	5354	-9	0	A	T	0.023	3.824269e-01	3.175044e-01	2.306025e-01	2.291300e-01
-9	1054	-9	0	A	T	0.297	7.373877e-03	1.207995e-01	2.605843e-01	9.513566e-01
-9	1055	-9	0	A	T	0.303	6.914257e-02	1.238301e-01	2.717186e-01	5.769121e-01
-9	1056	-9	0	A	T	0.303	6.914257e-02	1.238301e-01	2.717186e-01	5.769121e-01
-9	1057	-9	0	A	T	0.303	6.914257e-02	1.238301e-01	2.717186e-01	5.769121e-01
-9	3249	-9	0	A	T	0.015	2.413545e-01	2.310661e-01	2.301607e-01	2.968842e-01
-9	3243	-9	0	A	T	0.015	2.413545e-01	2.310661e-01	2.301607e-01	2.968842e-01
-9	3242	-9	0	A	T	0.011	2.329831e-02	2.160002e-01	2.442381e-01	9.141599e-01
-9	3241	-9	0	A	T	0.020	-3.010841e-02	1.598141e-01	2.609418e-01	8.506632e-01
-9	3240	-9	0	A	T	0.015	2.413545e-01	2.310661e-01	2.301607e-01	2.968842e-01
-9	3247	-9	0	A	T	0.015	2.413545e-01	2.310661e-01	2.301607e-01	2.968842e-01
-9	3246	-9	0	A	T	0.015	2.413545e-01	2.310661e-01	2.301607e-01	2.968842e-01
-9	3244	-9	0	A	T	0.015	2.413545e-01	2.310661e-01	2.301607e-01	2.968842e-01
-9	1488	-9	0	A	T	0.499	2.711532e-01	5.408181e-01	2.372030e-01	6.163872e-01
-9	15942	-9	0	A	T	0.013	4.510687e-01	2.140492e-01	2.489208e-01	3.572345e-02
-9	15941	-9	0	A	T	0.011	3.190030e-01	2.175275e-01	2.247209e-01	1.433132e-01
-9	15944	-9	0	A	T	0.014	3.479456e-01	2.093486e-01	2.309781e-01	9.730217e-02
-9	8084	-9	0	A	T	0.018	-2.949709e-01	2.870758e-01	2.709721e-01	3.048162e-01
-9	8086	-9	0	A	T	0.018	-2.949709e-01	2.870758e-01	2.709721e-01	3.048162e-01
-9	8087	-9	0	A	T	0.018	-2.949709e-01	2.870758e-01	2.709721e-01	3.048162e-01
-9	8080	-9	0	A	T	0.023	1.631094e-01	2.277697e-01	2.867961e-01	4.743454e-01
-9	8081	-9	0	A	T	0.023	1.631094e-01	2.277697e-01	2.867961e-01	4.743454e-01
-9	8082	-9	0	A	T	0.023	1.631094e-01	2.277697e-01	2.867961e-01	4.743454e-01
-9	8083	-9	0	A	T	0.018	-2.949709e-01	2.870758e-01	2.709721e-01	3.048162e-01
-9	8089	-9	0	A	T	0.016	-1.759830e-01	2.512490e-01	2.455897e-01	4.840715e-01
-9	6429	-9	0	A	T	0.023	3.824269e-01	3.175044e-01	2.306025e-01	2.291300e-01
-9	2394	-9	0	A	T	0.015	-1.163602e-01	1.670992e-01	2.342205e-01	4.866187e-01
-9	2395	-9	0	A	T	0.011	-1.763380e-01	1.774748e-01	2.215468e-01	3.210316e-01
-9	2390	-9	0	A	T	0.018	-1.720153e-01	1.567377e-01	2.398875e-01	2.731068e-01
-9	2398	-9	0	A	T	0.015	-1.163602e-01	1.670992e-01	2.342205e-01	4.866187e-01
-9	2399	-9	0	A	T	0.015	-1.163602e-01	1.670992e-01	2.342205e-01	4.866187e-01
-9	9190	-9	0	A	T	0.013	-2.970947e-01	1.474158e-01	2.115810e-01	4.454810e-02
-9	7941	-9	0	A	T	0.018	-2.949709e-01	2.870758e-01	2.709721e-01	3.048162e-01
-9	605	-9	0	A	T	0.276	-1.498807e-01	1.507201e-01	2.621823e-01	3.206253e-01
-9	604	-9	0	A	T	0.496	1.184686e-02	3.008825e-01	2.421770e-01	9.686124e-01
-9	607	-9	0	A	T	0.291	-7.149646e-02	1.750990e-01	2.892208e-01	6.832610e-01
-9	606	-9	0	A	T	0.291	-7.149646e-02	1.750990e-01	2.892208e-01	6.832610e-01
-9	601	-9	0	A	T	0.325	-6.938190e-02	1.719629e-01	2.930559e-01	6.868218e-01
-9	600	-9	0	A	T	0.294	-1.605418e-02	1.786946e-01	2.896884e-01	9.284590e-01
-9	603	-9	0	A	T	0.294	2.889377e-02	4.960576e-02	2.079622e-01	5.605854e-01
-9	602	-9	0	A	T	0.477	-1.888176e-01	1.661038e-01	2.291003e-01	2.563377e-01
-9	609	-9	0	A	T	0.289	-1.801734e-02	1.529458e-01	2.743852e-01	9.062846e-01
-9	608	-9	0	A	T	0.472	-2.224170e-01	1.412145e-01	2.230205e-01	1.160542e-01
-9	4557	-9	0	A	T	0.013	1.443759e-01	1.445229e-01	2.402437e-01	3.184178e-01
-9	5740	-9	0	A	T	0.023	3.824269e-01	3.175044e-01	2.306025e-01	2.291300e-01
-9	5742	-9	0	A	T	0.025	4.868649e-02	2.964790e-01	2.703970e-01	8.696458e-01
-9	5743	-9	0	A	T	0.023	3.824269e-01	3.175044e-01	2.306025e-01	2.291300e-01
-9	5746	-9	0	A	T	0.025	4.868649e-02	2.964790e-01	2.703970e-01	8.696458e-01
-9	5748	-9	0	A	T	0.025	4.868649e-02	2.964790e-01	2.703970e-01	8.696458e-01
-9	5749	-9	0	A	T	0.025	4.868649e-02	2.964790e-01	2.703970e-01	8.696458e-01
-9	15217	-9	0	A	T	0.015	-1.229198e-01	2.181256e-01	2.422803e-01	5.733971e-01
-9	15212	-9	0	A	T	0.015	-1.229198e-01	2.181256e-01	2.422803e-01	5.733971e-01
-9	21500	-9	0	A	T	0.011	5.238498e-02	1.849347e-01	2.464120e-01	7.771252e-01
-9	13211	-9	0	A	T	0.015	3.898734e-01	1.343005e-01	1.801261e-01	3.904510e-03
-9	883	-9	0	A	T	0.297	-1.206674e-01	1.508859e-01	2.683064e-01	4.243524e-01
-9	882	-9	0	A	T	0.256	-9.822828e-02	7.212657e-02	2.290637e-01	1.740135e-01
-9	881	-9	0	A	T	0.295	1.939920e-02	8.821897e-02	2.460349e-01	8.260645e-01
-9	880	-9	0	A	T	0.499	2.711532e-01	5.408181e-01	2.372030e-01	6.163872e-01
-9	887	-9	0	A	T	0.446	-1.728128e-01	1.530737e-01	3.111382e-01	2.596070e-01
-9	886	-9	0	A	T	0.276	-1.498807e-01	1.507201e-01	2.621823e-01	3.206253e-01
-9	885	-9	0	A	T	0.473	-1.562646e-01	1.425365e-01	2.318132e-01	2.736132e-01
-9	884	-9	0	A	T	0.273	-1.664428e-01	1.360163e-01	2.580635e-01	2.217995e-01
-9	14973	-9	0	A	T	0.128	1.090762e-02	6.763534e-02	2.486775e-01	8.719628e-01
-9	1269	-9	0	A	T	0.325	-6.938190e-02	1.719629e-01	2.930559e-01	6.868218e-01
-9	1268	-9	0	A	T	0.378	-1.293899e-01	1.457012e-01	3.095332e-01	3.750572e-01
-9	1263	-9	0	A	T	0.497	3.369202e-01	3.925623e-01	2.318271e-01	3.912726e-01
-9	1262	-9	0	A	T	0.497	3.369202e-01	3.925623e-01	2.318271e-01	3.912726e-01
-9	1261	-9	0	A	T	0.325	-6.938190e-02	1.719629e-01	2.930559e-01	6.868218e-01
-9	1260	-9	0	A	T	0.462	-3.871765e-02	8.869565e-02	2.500618e-01	6.626974e-01
-9	1267	-9	0	A	T	0.204	8.289153e-02	9.865126e-02	2.540567e-01	4.012802e-01
-9	1266	-9	0	A	T	0.297	3.384458e-03	1.326541e-01	2.632764e-01	9.796584e-01
-9	1265	-9	0	A	T	0.499	2.711532e-01	5.408181e-01	2.372030e-01	6.163872e-01
-9	1264	-9	0	A	T	0.497	2.312729e-01	3.449503e-01	2.227698e-01	5.029630e-01
-9	2638	-9	0	A	T	0.386	1.039502e-01	5.946044e-02	2.094441e-01	8.120612e-02
-9	2634	-9	0	A	T	0.054	-9.110324e-02	1.050193e-01	1.858536e-01	3.862026e-01
-9	2632	-9	0	A	T	0.020	1.676426e-01	1.365791e-01	2.647397e-01	2.203921e-01
-9	9599	-9	0	A	T	0.039	1.339200e-01	1.228641e-01	2.886261e-01	2.763878e-01
-9	9598	-9	0	A	T	0.027	2.402018e-01	1.121329e-01	1.974943e-01	3.279806e-02
-9	9595	-9	0	A	T	0.029	-2.448094e-01	2.129972e-01	2.461340e-01	2.511086e-01
-9	9597	-9	0	A	T	0.029	-2.448094e-01	2.129972e-01	2.461340e-01	2.511086e-01
-9	9590	-9	0	A	T	0.029	-2.448094e-01	2.129972e-01	2.461340e-01	2.511086e-01
-9	9592	-9	0	A	T	0.029	-2.448094e-01	2.129972e-01	2.461340e-01	2.511086e-01
-9	1531	-9	0	A	T	0.324	-2.075795e-02	1.578952e-01	2.798282e-01	8.954734e-01
-9	6600	-9	0	A	T	0.025	-7.929915e-02	2.152388e-01	2.927733e-01	7.127554e-01
-9	6601	-9	0	A	T	0.048	-7.408062e-02	1.656893e-01	2.898442e-01	6.550452e-01
-9	6602	-9	0	A	T	0.048	-7.408062e-02	1.656893e-01	2.898442e-01	6.550452e-01
-9	6604	-9	0	A	T	0.025	-7.929915e-02	2.152388e-01	2.927733e-01	7.127554e-01
-9	6605	-9	0	A	T	0.025	-7.929915e-02	2.152388e-01	2.927733e-01	7.127554e-01
-9	6606	-9	0	A	T	0.048	-7.408062e-02	1.656893e-01	2.898442e-01	6.550452e-01
-9	6607	-9	0	A	T	0.025	-7.929915e-02	2.152388e-01	2.927733e-01	7.127554e-01
-9	6608	-9	0	A	T	0.048	-7.408062e-02	1.656893e-01	2.898442e-01	6.550452e-01
-9	4691	-9	0	A	T	0.013	-6.832946e-02	1.616822e-01	2.092933e-01	6.728067e-01
-9	4693	-9	0	A	T	0.013	-6.832946e-02	1.616822e-01	2.092933e-01	6.728067e-01
-9	4695	-9	0	A	T	0.011	-4.928799e-02	1.690122e-01	2.183659e-01	7.707282e-01
-9	4694	-9	0	A	T	0.011	-4.928799e-02	1.690122e-01	2.183659e-01	7.707282e-01
-9	4696	-9	0	A	T	0.034	-2.712052e-01	1.121704e-01	1.069035e-01	1.606887e-02
-9	4699	-9	0	A	T	0.013	-6.044735e-02	1.593557e-01	2.107284e-01	7.046525e-01
-9	4698	-9	0	A	T	0.016	-1.230330e-01	1.464666e-01	1.832720e-01	4.014151e-01
-9	1538	-9	0	A	T	0.499	2.711532e-01	5.408181e-01	2.372030e-01	6.163872e-01
-9	8231	-9	0	A	T	0.018	-2.949709e-01	2.870758e-01	2.709721e-01	3.048162e-01
-9	15534	-9	0	A	T	0.019	-4.120106e-02	1.840929e-01	2.627949e-01	8.230247e-01
-9	15533	-9	0	A	T	0.020	-9.021372e-02	1.804293e-01	2.647660e-01	6.173585e-01
-9	8238	-9	0	A	T	0.023	1.631094e-01	2.277697e-01	2.867961e-01	4.743454e-01
-9	15539	-9	0	A	T	0.019	-4.120106e-02	1.840929e-01	2.627949e-01	8.230247e-01
-9	9644	-9	0	A	T	0.029	-2.448094e-01	2.129972e-01	2.461340e-01	2.511086e-01
-9	10281	-9	0	A	T	0.113	1.351944e-01	6.800002e-02	1.888914e-01	4.748814e-02
-9	21575	-9	0	A	T	0.023	1.690107e-01	1.205226e-01	2.051934e-01	1.616107e-01
-9	21576	-9	0	A	T	0.023	1.690107e-01	1.205226e-01	2.051934e-01	1.616107e-01
-9	21577	-9	0	A	T	0.023	1.690107e-01	1.205226e-01	2.051934e-01	1.616107e-01
-9	21578	-9	0	A	T	0.023	1.690107e-01	1.205226e-01	2.051934e-01	1.616107e-01
-9	21579	-9	0	A	T	0.024	1.395442e-01	1.177508e-01	2.145080e-01	2.367015e-01
-9	13394	-9	0	A	T	0.044	-1.614695e-01	1.914228e-01	3.032988e-01	3.994492e-01
-9	13397	-9	0	A	T	0.020	3.205908e-01	1.831903e-01	2.438720e-01	8.089134e-02
-9	13396	-9	0	A	T	0.025	8.526003e-02	2.016064e-01	2.563687e-01	6.725970e-01
-9	13390	-9	0	A	T	0.043	8.951914e-02	1.293171e-01	2.498493e-01	4.891921e-01
-9	13399	-9	0	A	T	0.044	-1.614695e-01	1.914228e-01	3.032988e-01	3.994492e-01
-9	13398	-9	0	A	T	0.044	-1.614695e-01	1.914228e-01	3.032988e-01	3.994492e-01
-9	2903	-9	0	A	T	0.066	7.862975e-02	6.916651e-02	2.221241e-01	2.563070e-01
-9	2907	-9	0	A	T	0.035	1.485332e-01	9.672849e-02	2.031792e-01	1.254489e-01
-9	2904	-9	0	A	T	0.052	1.504347e-01	7.607651e-02	1.897845e-01	4.869330e-02
-9	15088	-9	0	A	T	0.015	-1.229198e-01	2.181256e-01	2.422803e-01	5.733971e-01
-9	15085	-9	0	A	T	0.015	-1.229198e-01	2.181256e-01	2.422803e-01	5.733971e-01
-9	15083	-9	0	A	T	0.015	-1.229198e-01	2.181256e-01	2.422803e-01	5.733971e-01
-9	15081	-9	0	A	T	0.015	-1.229198e-01	2.181256e-01	2.422803e-01	5.733971e-01
-9	48	-9	0	A	T	0.482	-1.801951e-01	1.293127e-01	2.220539e-01	1.642613e-01
-9	49	-9	0	A	T	0.367	-1.017851e-01	5.539102e-02	2.685069e-01	6.687990e-02
-9	44	-9	0	A	T	0.291	-7.149646e-02	1.750990e-01	2.892208e-01	6.832610e-01
-9	45	-9	0	A	T	0.496	-1.664002e-02	2.879507e-01	2.375747e-01	9.539471e-01
-9	5331	-9	0	A	T	0.023	3.824269e-01	3.175044e-01	2.306025e-01	2.291300e-01
-9	5330	-9	0	A	T	0.023	3.824269e-01	3.175044e-01	2.306025e-01	2.291300e-01
-9	5332	-9	0	A	T	0.027	-2.829026e-02	2.771115e-01	2.843684e-01	9.187374e-01
-9	5337	-9	0	A	T	0.027	-2.829026e-02	2.771115e-01	2.843684e-01	9.187374e-01
-9	5336	-9	0	A	T	0.023	3.824269e-01	3.175044e-01	2.306025e-01	2.291300e-01
-9	5339	-9	0	A	T	0.023	3.824269e-01	3.175044e-01	2.306025e-01	2.291300e-01
-9	5338	-9	0	A	T	0.014	-2.455693e-02	1.741468e-01	2.486285e-01	8.879321e-01
-9	2787	-9	0	A	T	0.010	-1.452211e-01	1.651402e-01	2.126692e-01	3.797324e-01
-9	2786	-9	0	A	T	0.010	-1.452211e-01	1.651402e-01	2.126692e-01	3.797324e-01
-9	13603	-9	0	A	T	0.044	-1.614695e-01	1.914228e-01	3.032988e-01	3.994492e-01
-9	13602	-9	0	A	T	0.044	-1.614695e-01	1.914228e-01	3.032988e-01	3.994492e-01
-9	13601	-9	0	A	T	0.044	-1.614695e-01	1.914228e-01	3.032988e-01	3.994492e-01
-9	13607	-9	0	A	T	0.041	-1.181652e-02	1.865718e-01	2.776465e-01	9.495320e-01
-9	13606	-9	0	A	T	0.044	-1.614695e-01	1.914228e-01	3.032988e-01	3.994492e-01
-9	13605	-9	0	A	T	0.044	-1.614695e-01	1.914228e-01	3.032988e-01	3.994492e-01
-9	90827	-9	0	A	T	0.061	1.098965e-02	7.795708e-02	2.385341e-01	8.879654e-01
-9	10566	-9	0	A	T	0.013	-1.144769e-01	1.486434e-01	2.069200e-01	4.416772e-01
-9	3690	-9	0	A	T	0.014	-1.306745e-01	1.433445e-01	2.641782e-01	3.625321e-01
-9	3691	-9	0	A	T	0.014	-1.306745e-01	1.433445e-01	2.641782e-01	3.625321e-01
-9	3692	-9	0	A	T	0.024	-8.988338e-02	1.482961e-01	2.797502e-01	5.447934e-01
-9	3693	-9	0	A	T	0.024	-8.988338e-02	1.482961e-01	2.797502e-01	5.447934e-01
-9	3694	-9	0	A	T	0.024	-8.988338e-02	1.482961e-01	2.797502e-01	5.447934e-01
-9	2704	-9	0	A	T	0.035	-3.895777e-02	1.000803e-01	2.372403e-01	6.972910e-01
-9	762	-9	0	A	T	0.204	8.289153e-02	9.865126e-02	2.540567e-01	4.012802e-01
-9	763	-9	0	A	T	0.478	-2.975597e-03	1.543860e-01	2.516252e-01	9.846325e-01
-9	761	-9	0	A	T	0.204	8.289153e-02	9.865126e-02	2.540567e-01	4.012802e-01
-9	766	-9	0	A	T	0.475	-3.235354e-01	1.569765e-01	2.374582e-01	3.995634e-02
-9	767	-9	0	A	T	0.325	-6.938190e-02	1.719629e-01	2.930559e-01	6.868218e-01
-9	764	-9	0	A	T	0.496	-1.217903e-01	2.969778e-01	2.583245e-01	6.819569e-01
-9	4283	-9	0	A	T	0.010	4.342970e-02	1.883537e-01	2.437249e-01	8.177648e-01
-9	4286	-9	0	A	T	0.011	-3.710939e-02	1.914594e-01	2.401052e-01	8.464139e-01
-9	4287	-9	0	A	T	0.011	-3.710939e-02	1.914594e-01	2.401052e-01	8.464139e-01
-9	4284	-9	0	A	T	0.010	4.684199e-02	2.033435e-01	2.523353e-01	8.179327e-01
-9	4285	-9	0	A	T	0.011	-3.710939e-02	1.914594e-01	2.401052e-01	8.464139e-01
-9	4288	-9	0	A	T	0.014	-1.700870e-01	1.546207e-01	2.350513e-01	2.719937e-01
-9	4289	-9	0	A	T	0.010	5.251442e-02	1.715113e-01	2.296032e-01	7.596249e-01
-9	13522	-9	0	A	T	0.044	-1.614695e-01	1.914228e-01	3.032988e-01	3.994492e-01
-9	13523	-9	0	A	T	0.044	-1.614695e-01	1.914228e-01	3.032988e-01	3.994492e-01
-9	13520	-9	0	A	T	0.044	-1.614695e-01	1.914228e-01	3.032988e-01	3.994492e-01
-9	13521	-9	0	A	T	0.044	-1.614695e-01	1.914228e-01	3.032988e-01	3.994492e-01
-9	13526	-9	0	A	T	0.025	8.526003e-02	2.016064e-01	2.563687e-01	6.725970e-01
-9	13527	-9	0	A	T	0.042	-1.942100e-01	1.772376e-01	3.008780e-01	2.738545e-01
-9	13525	-9	0	A	T	0.044	-1.614695e-01	1.914228e-01	3.032988e-01	3.994492e-01
-9	13529	-9	0	A	T	0.025	8.526003e-02	2.016064e-01	2.563687e-01	6.725970e-01
-9	7209	-9	0	A	T	0.019	-1.947738e-01	1.214842e-01	2.057663e-01	1.096749e-01
-9	6223	-9	0	A	T	0.023	3.824269e-01	3.175044e-01	2.306025e-01	2.291300e-01
-9	6221	-9	0	A	T	0.025	4.868649e-02	2.964790e-01	2.703970e-01	8.696458e-01
-9	6226	-9	0	A	T	0.023	3.824269e-01	3.175044e-01	2.306025e-01	2.291300e-01
-9	6227	-9	0	A	T	0.038	-2.840877e-02	9.904296e-02	2.371483e-01	7.743915e-01
-9	6224	-9	0	A	T	0.025	4.868649e-02	2.964790e-01	2.703970e-01	8.696458e-01
-9	6228	-9	0	A	T	0.023	3.824269e-01	3.175044e-01	2.306025e-01	2.291300e-01
-9	6229	-9	0	A	T	0.023	3.824269e-01	3.175044e-01	2.306025e-01	2.291300e-01
-9	5273	-9	0	A	T	0.023	3.824269e-01	3.175044e-01	2.306025e-01	2.291300e-01
-9	5278	-9	0	A	T	0.023	3.824269e-01	3.175044e-01	2.306025e-01	2.291300e-01
-9	12455	-9	0	A	T	0.041	2.584756e-01	9.376298e-02	1.726460e-01	6.111089e-03
-9	2501	-9	0	A	T	0.054	-9.110324e-02	1.050193e-01	1.858536e-01	3.862026e-01
-9	2500	-9	0	A	T	0.077	-9.376642e-02	7.567877e-02	1.858488e-01	2.160829e-01
-9	13624	-9	0	A	T	0.044	-1.614695e-01	1.914228e-01	3.032988e-01	3.994492e-01
-9	6976	-9	0	A	T	0.013	-5.049402e-02	1.724379e-01	2.395148e-01	7.698110e-01
-9	6977	-9	0	A	T	0.048	-7.408062e-02	1.656893e-01	2.898442e-01	6.550452e-01
-9	8160	-9	0	A	T	0.018	-2.949709e-01	2.870758e-01	2.709721e-01	3.048162e-01
-9	6972	-9	0	A	T	0.025	-7.929915e-02	2.152388e-01	2.927733e-01	7.127554e-01
-9	6973	-9	0	A	T	0.048	-7.408062e-02	1.656893e-01	2.898442e-01	6.550452e-01
-9	6970	-9	0	A	T	0.022	1.452109e-01	2.248786e-01	2.651520e-01	5.188310e-01
-9	15824	-9	0	A	T	0.019	-4.120106e-02	1.840929e-01	2.627949e-01	8.230247e-01
-9	15829	-9	0	A	T	0.019	-4.120106e-02	1.840929e-01	2.627949e-01	8.230247e-01
-9	15828	-9	0	A	T	0.019	-4.120106e-02	1.840929e-01	2.627949e-01	8.230247e-01
-9	201	-9	0	A	T	0.276	-1.498807e-01	1.507201e-01	2.621823e-01	3.206253e-01
-9	202	-9	0	A	T	0.327	-8.964024e-02	1.677149e-01	2.902341e-01	5.933117e-01
-9	205	-9	0	A	T	0.291	-7.149646e-02	1.750990e-01	2.892208e-01	6.832610e-01
-9	204	-9	0	A	T	0.300	-8.682777e-02	1.732800e-01	2.771969e-01	6.165927e-01
-9	206	-9	0	A	T	0.478	-2.166566e-01	1.640837e-01	2.117469e-01	1.874691e-01
-9	209	-9	0	A	T	0.291	-7.149646e-02	1.750990e-01	2.892208e-01	6.832610e-01
-9	208	-9	0	A	T	0.204	8.289153e-02	9.865126e-02	2.540567e-01	4.012802e-01
-9	5245	-9	0	A	T	0.015	3.820741e-01	2.488790e-01	1.706795e-01	1.255441e-01
-9	1727	-9	0	A	T	0.024	4.322347e-02	1.140147e-01	2.369516e-01	7.048150e-01
-9	5240	-9	0	A	T	0.013	3.635472e-01	2.335943e-01	1.577909e-01	1.204372e-01
-9	5243	-9	0	A	T	0.023	3.824269e-01	3.175044e-01	2.306025e-01	2.291300e-01
-9	5242	-9	0	A	T	0.027	-2.829026e-02	2.771115e-01	2.843684e-01	9.187374e-01
-9	13588	-9	0	A	T	0.024	1.533281e-01	2.002827e-01	2.491996e-01	4.443986e-01
-9	13723	-9	0	A	T	0.025	8.526003e-02	2.016064e-01	2.563687e-01	6.725970e-01
-9	13589	-9	0	A	T	0.034	-1.697865e-01	1.521554e-01	2.805484e-01	2.651571e-01
-9	13726	-9	0	A	T	0.024	1.533281e-01	2.002827e-01	2.491996e-01	4.443986e-01
-9	9726	-9	0	A	T	0.029	-2.448094e-01	2.129972e-01	2.461340e-01	2.511086e-01
-9	9727	-9	0	A	T	0.029	-2.448094e-01	2.129972e-01	2.461340e-01	2.511086e-01
-9	9724	-9	0	A	T	0.029	-2.448094e-01	2.129972e-01	2.461340e-01	2.511086e-01
-9	9723	-9	0	A	T	0.029	-2.448094e-01	2.129972e-01	2.461340e-01	2.511086e-01
-9	9721	-9	0	A	T	0.029	-2.448094e-01	2.129972e-01	2.461340e-01	2.511086e-01
-9	9729	-9	0	A	T	0.015	-1.614327e-01	1.673976e-01	2.037913e-01	3.354549e-01
-9	24134	-9	0	A	T	0.014	-1.849485e-01	1.889251e-01	2.383881e-01	3.282062e-01
-9	3077	-9	0	A	T	0.066	7.484508e-02	8.445332e-02	2.112235e-01	3.760355e-01
-9	488	-9	0	A	T	0.496	3.090254e-01	2.926301e-01	2.199180e-01	2.916044e-01
-9	487	-9	0	A	T	0.499	2.711532e-01	5.408181e-01	2.372030e-01	6.163872e-01
-9	486	-9	0	A	T	0.195	7.291007e-02	8.840875e-02	2.474859e-01	4.100462e-01
-9	485	-9	0	A	T	0.239	1.244172e-02	7.854386e-02	2.426267e-01	8.742192e-01
-9	484	-9	0	A	T	0.276	-1.498807e-01	1.507201e-01	2.621823e-01	3.206253e-01
-9	483	-9	0	A	T	0.276	-1.498807e-01	1.507201e-01	2.621823e-01	3.206253e-01
-9	482	-9	0	A	T	0.299	-4.101154e-02	1.604250e-01	2.716761e-01	7.983602e-01
-9	481	-9	0	A	T	0.325	-6.938190e-02	1.719629e-01	2.930559e-01	6.868218e-01
-9	480	-9	0	A	T	0.294	-1.605418e-02	1.786946e-01	2.896884e-01	9.284590e-01
-9	6099	-9	0	A	T	0.023	3.824269e-01	3.175044e-01	2.306025e-01	2.291300e-01
-9	6090	-9	0	A	T	0.023	3.824269e-01	3.175044e-01	2.306025e-01	2.291300e-01
-9	6093	-9	0	A	T	0.010	3.769976e-01	2.255753e-01	1.566504e-01	9.546404e-02
-9	6092	-9	0	A	T	0.023	3.824269e-01	3.175044e-01	2.306025e-01	2.291300e-01
-9	6095	-9	0	A	T	0.025	4.868649e-02	2.964790e-01	2.703970e-01	8.696458e-01
-9	6094	-9	0	A	T	0.013	3.635472e-01	2.335943e-01	1.577909e-01	1.204372e-01
-9	6097	-9	0	A	T	0.025	4.868649e-02	2.964790e-01	2.703970e-01	8.696458e-01
-9	6096	-9	0	A	T	0.023	3.824269e-01	3.175044e-01	2.306025e-01	2.291300e-01
-9	5006	-9	0	A	T	0.010	-2.938059e-01	1.600232e-01	2.260297e-01	6.710991e-02
-9	5004	-9	0	A	T	0.010	-2.938059e-01	1.600232e-01	2.260297e-01	6.710991e-02
-9	4422	-9	0	A	T	0.032	1.851933e-01	1.502328e-01	2.017174e-01	2.184214e-01
-9	7909	-9	0	A	T	0.023	1.631094e-01	2.277697e-01	2.867961e-01	4.743454e-01
-9	17303	-9	0	A	T	0.014	1.992423e-01	1.428984e-01	2.358101e-01	1.640169e-01
-9	17304	-9	0	A	T	0.010	-2.042464e-02	1.648709e-01	2.313746e-01	9.014716e-01
-9	1317	-9	0	A	T	0.306	-7.973006e-02	1.412937e-01	2.580585e-01	5.728814e-01
-9	1316	-9	0	A	T	0.496	2.898657e-01	2.743861e-01	2.222016e-01	2.914274e-01
-9	1314	-9	0	A	T	0.300	-8.682777e-02	1.732800e-01	2.771969e-01	6.165927e-01
-9	1313	-9	0	A	T	0.294	-1.605418e-02	1.786946e-01	2.896884e-01	9.284590e-01
-9	1312	-9	0	A	T	0.499	2.711532e-01	5.408181e-01	2.372030e-01	6.163872e-01
-9	1310	-9	0	A	T	0.291	-7.149646e-02	1.750990e-01	2.892208e-01	6.832610e-01
-9	1249	-9	0	A	T	0.435	7.021192e-02	8.822590e-02	2.338946e-01	4.266172e-01
-9	1248	-9	0	A	T	0.437	6.112526e-02	9.004779e-02	2.346476e-01	4.976583e-01
-9	472	-9	0	A	T	0.294	-1.605418e-02	1.786946e-01	2.896884e-01	9.284590e-01
-9	470	-9	0	A	T	0.291	-7.149646e-02	1.750990e-01	2.892208e-01	6.832610e-01
-9	6118	-9	0	A	T	0.024	1.930951e-01	2.971299e-01	2.389958e-01	5.161574e-01
-9	6119	-9	0	A	T	0.023	3.824269e-01	3.175044e-01	2.306025e-01	2.291300e-01
-9	6115	-9	0	A	T	0.024	1.930951e-01	2.971299e-01	2.389958e-01	5.161574e-01
-9	6116	-9	0	A	T	0.025	4.868649e-02	2.964790e-01	2.703970e-01	8.696458e-01
-9	6117	-9	0	A	T	0.024	1.930951e-01	2.971299e-01	2.389958e-01	5.161574e-01
-9	6111	-9	0	A	T	0.023	3.824269e-01	3.175044e-01	2.306025e-01	2.291300e-01
-9	6113	-9	0	A	T	0.024	1.930951e-01	2.971299e-01	2.389958e-01	5.161574e-01
-9	4589	-9	0	A	T	0.014	-5.416526e-03	1.508996e-01	2.337434e-01	9.713844e-01
-9	4585	-9	0	A	T	0.013	-6.832946e-02	1.616822e-01	2.092933e-01	6.728067e-01
-9	4584	-9	0	A	T	0.034	-2.712052e-01	1.121704e-01	1.069035e-01	1.606887e-02
-9	4587	-9	0	A	T	0.034	-2.712052e-01	1.121704e-01	1.069035e-01	1.606887e-02
-9	4586	-9	0	A	T	0.034	-2.712052e-01	1.121704e-01	1.069035e-01	1.606887e-02
-9	4581	-9	0	A	T	0.034	-2.712052e-01	1.121704e-01	1.069035e-01	1.606887e-02
-9	4580	-9	0	A	T	0.027	-2.172519e-01	1.222997e-01	1.191785e-01	7.644248e-02
-9	478	-9	0	A	T	0.291	-7.149646e-02	1.750990e-01	2.892208e-01	6.832610e-01
-9	6932	-9	0	A	T	0.048	-7.408062e-02	1.656893e-01	2.898442e-01	6.550452e-01
-9	6933	-9	0	A	T	0.022	1.452109e-01	2.248786e-01	2.651520e-01	5.188310e-01
-9	6930	-9	0	A	T	0.022	1.452109e-01	2.248786e-01	2.651520e-01	5.188310e-01
-9	6931	-9	0	A	T	0.046	-1.237838e-01	1.677929e-01	3.001643e-01	4.611263e-01
-9	6937	-9	0	A	T	0.128	1.448182e-01	1.031698e-01	2.929544e-01	1.612017e-01
-9	6934	-9	0	A	T	0.051	-1.730348e-02	1.464054e-01	2.691697e-01	9.059784e-01
-9	8128	-9	0	A	T	0.018	-2.949709e-01	2.870758e-01	2.709721e-01	3.048162e-01
-9	8126	-9	0	A	T	0.018	-2.949709e-01	2.870758e-01	2.709721e-01	3.048162e-01
-9	6939	-9	0	A	T	0.042	-8.590235e-02	1.427372e-01	2.672049e-01	5.476397e-01
-9	8121	-9	0	A	T	0.018	-2.949709e-01	2.870758e-01	2.709721e-01	3.048162e-01
-9	8120	-9	0	A	T	0.018	-2.949709e-01	2.870758e-01	2.709721e-01	3.048162e-01
-9	5796	-9	0	A	T	0.025	4.868649e-02	2.964790e-01	2.703970e-01	8.696458e-01
-9	5795	-9	0	A	T	0.023	3.824269e-01	3.175044e-01	2.306025e-01	2.291300e-01
-9	5793	-9	0	A	T	0.025	4.868649e-02	2.964790e-01	2.703970e-01	8.696458e-01
-9	5791	-9	0	A	T	0.016	1.176698e-02	2.116307e-01	2.410774e-01	9.556875e-01
-9	5790	-9	0	A	T	0.025	4.868649e-02	2.964790e-01	2.703970e-01	8.696458e-01
-9	5799	-9	0	A	T	0.013	3.635472e-01	2.335943e-01	1.577909e-01	1.204372e-01
-9	5798	-9	0	A	T	0.023	3.824269e-01	3.175044e-01	2.306025e-01	2.291300e-01
-9	2838	-9	0	A	T	0.025	-3.113609e-03	1.069501e-01	2.314763e-01	9.767895e-01
-9	2831	-9	0	A	T	0.182	8.107414e-02	5.378663e-02	2.707509e-01	1.325298e-01
-9	2830	-9	0	A	T	0.175	3.086690e-02	5.604800e-02	2.572676e-01	5.821368e-01
-9	1436	-9	0	A	T	0.281	5.213690e-02	6.397823e-02	2.355957e-01	4.156137e-01
-9	1437	-9	0	A	T	0.011	-1.804196e-01	1.542409e-01	2.259754e-01	2.428204e-01
-9	1434	-9	0	A	T	0.296	6.313255e-02	1.494762e-01	3.034320e-01	6.729943e-01
-9	1435	-9	0	A	T	0.277	-1.617337e-01	1.422488e-01	2.545380e-01	2.562404e-01
-9	1430	-9	0	A	T	0.299	-1.514344e-01	1.618726e-01	2.737817e-01	3.500969e-01
-9	1431	-9	0	A	T	0.325	-6.938190e-02	1.719629e-01	2.930559e-01	6.868218e-01
-9	1439	-9	0	A	T	0.482	-1.591295e-01	1.852965e-01	2.509353e-01	3.909838e-01
-9	8448	-9	0	A	T	0.011	-4.697301e-02	1.608819e-01	2.352184e-01	7.704620e-01
-9	3403	-9	0	A	T	0.015	2.413545e-01	2.310661e-01	2.301607e-01	2.968842e-01
-9	3402	-9	0	A	T	0.010	1.504720e-01	2.128675e-01	2.169648e-01	4.800592e-01
-9	3405	-9	0	A	T	0.015	2.413545e-01	2.310661e-01	2.301607e-01	2.968842e-01
-9	3404	-9	0	A	T	0.030	1.307950e-01	1.126416e-01	2.126476e-01	2.462814e-01
-9	3407	-9	0	A	T	0.013	-1.193310e-01	2.285060e-01	3.098213e-01	6.018095e-01
-9	3408	-9	0	A	T	0.015	2.413545e-01	2.310661e-01	2.301607e-01	2.968842e-01
-9	2060	-9	0	A	T	0.025	9.028616e-02	1.461058e-01	2.585569e-01	5.369659e-01
-9	2061	-9	0	A	T	0.034	5.548699e-02	1.312580e-01	2.563911e-01	6.727218e-01
-9	2063	-9	0	A	T	0.034	5.548699e-02	1.312580e-01	2.563911e-01	6.727218e-01
-9	2067	-9	0	A	T	0.034	5.548699e-02	1.312580e-01	2.563911e-01	6.727218e-01
-9	6488	-9	0	A	T	0.025	4.868649e-02	2.964790e-01	2.703970e-01	8.696458e-01
-9	6481	-9	0	A	T	0.025	4.868649e-02	2.964790e-01	2.703970e-01	8.696458e-01
-9	15394	-9	0	A	T	0.016	3.612620e-01	2.058485e-01	2.256966e-01	8.004024e-02
-9	5429	-9	0	A	T	0.027	-2.829026e-02	2.771115e-01	2.843684e-01	9.187374e-01
-9	1188	-9	0	A	T	0.276	-1.498807e-01	1.507201e-01	2.621823e-01	3.206253e-01
-9	1189	-9	0	A	T	0.216	-7.419531e-03	1.066881e-01	2.775590e-01	9.445919e-01
-9	5427	-9	0	A	T	0.027	-2.829026e-02	2.771115e-01	2.843684e-01	9.187374e-01
-9	5426	-9	0	A	T	0.027	-2.829026e-02	2.771115e-01	2.843684e-01	9.187374e-01
-9	5421	-9	0	A	T	0.027	-2.829026e-02	2.771115e-01	2.843684e-01	9.187374e-01
-9	5420	-9	0	A	T	0.027	-2.829026e-02	2.771115e-01	2.843684e-01	9.187374e-01
-9	5423	-9	0	A	T	0.022	1.299795e-01	2.748801e-01	2.335874e-01	6.365765e-01
-9	5422	-9	0	A	T	0.027	-2.829026e-02	2.771115e-01	2.843684e-01	9.187374e-01
-9	344	-9	0	A	T	0.499	3.244905e-01	5.111983e-01	2.359291e-01	5.259515e-01
-9	345	-9	0	A	T	0.300	-8.682777e-02	1.732800e-01	2.771969e-01	6.165927e-01
-9	346	-9	0	A	T	0.481	1.276111e-01	1.829161e-01	3.172771e-01	4.858096e-01
-9	347	-9	0	A	T	0.485	-7.675234e-02	2.067252e-01	2.498587e-01	7.106312e-01
-9	340	-9	0	A	T	0.485	-7.675234e-02	2.067252e-01	2.498587e-01	7.106312e-01
-9	341	-9	0	A	T	0.291	-7.149646e-02	1.750990e-01	2.892208e-01	6.832610e-01
-9	343	-9	0	A	T	0.291	-7.149646e-02	1.750990e-01	2.892208e-01	6.832610e-01
-9	348	-9	0	A	T	0.205	-1.966425e-02	9.364289e-02	2.712239e-01	8.337828e-01
-9	349	-9	0	A	T	0.370	1.225268e-01	1.108080e-01	2.533114e-01	2.695080e-01
-9	12433	-9	0	A	T	0.042	2.388993e-01	9.280750e-02	1.700323e-01	1.041441e-02
-9	9411	-9	0	A	T	0.029	-2.448094e-01	2.129972e-01	2.461340e-01	2.511086e-01
-9	9413	-9	0	A	T	0.029	-2.448094e-01	2.129972e-01	2.461340e-01	2.511086e-01
-9	9415	-9	0	A	T	0.029	-2.448094e-01	2.129972e-01	2.461340e-01	2.511086e-01
-9	9468	-9	0	A	T	0.029	-2.448094e-01	2.129972e-01	2.461340e-01	2.511086e-01
-9	5508	-9	0	A	T	0.023	3.824269e-01	3.175044e-01	2.306025e-01	2.291300e-01
-9	5502	-9	0	A	T	0.023	3.824269e-01	3.175044e-01	2.306025e-01	2.291300e-01
-9	5503	-9	0	A	T	0.023	3.824269e-01	3.175044e-01	2.306025e-01	2.291300e-01
-9	5501	-9	0	A	T	0.023	3.824269e-01	3.175044e-01	2.306025e-01	2.291300e-01
-9	542	-9	0	A	T	0.499	2.711532e-01	5.408181e-01	2.372030e-01	6.163872e-01
-9	543	-9	0	A	T	0.276	-1.498807e-01	1.507201e-01	2.621823e-01	3.206253e-01
-9	540	-9	0	A	T	0.291	-7.149646e-02	1.750990e-01	2.892208e-01	6.832610e-01
-9	541	-9	0	A	T	0.291	-7.149646e-02	1.750990e-01	2.892208e-01	6.832610e-01
-9	546	-9	0	A	T	0.499	2.711532e-01	5.408181e-01	2.372030e-01	6.163872e-01
-9	547	-9	0	A	T	0.325	-6.938190e-02	1.719629e-01	2.930559e-01	6.868218e-01
-9	544	-9	0	A	T	0.276	-1.498807e-01	1.507201e-01	2.621823e-01	3.206253e-01
-9	545	-9	0	A	T	0.499	2.711532e-01	5.408181e-01	2.372030e-01	6.163872e-01
-9	548	-9	0	A	T	0.480	1.622170e-01	1.836238e-01	3.301097e-01	3.775494e-01
-9	549	-9	0	A	T	0.497	3.369202e-01	3.925623e-01	2.318271e-01	3.912726e-01
-9	6564	-9	0	A	T	0.023	3.824269e-01	3.175044e-01	2.306025e-01	2.291300e-01
-9	6566	-9	0	A	T	0.013	3.635472e-01	2.335943e-01	1.577909e-01	1.204372e-01
-9	6561	-9	0	A	T	0.025	4.868649e-02	2.964790e-01	2.703970e-01	8.696458e-01
-9	12721	-9	0	A	T	0.010	1.123469e-01	1.625856e-01	2.328040e-01	4.899725e-01
-9	13456	-9	0	A	T	0.025	8.526003e-02	2.016064e-01	2.563687e-01	6.725970e-01
-9	13457	-9	0	A	T	0.044	-1.614695e-01	1.914228e-01	3.032988e-01	3.994492e-01
-9	13454	-9	0	A	T	0.041	-1.181652e-02	1.865718e-01	2.776465e-01	9.495320e-01
-9	13455	-9	0	A	T	0.044	-1.614695e-01	1.914228e-01	3.032988e-01	3.994492e-01
-9	13452	-9	0	A	T	0.044	-1.614695e-01	1.914228e-01	3.032988e-01	3.994492e-01
-9	13453	-9	0	A	T	0.044	-1.614695e-01	1.914228e-01	3.032988e-01	3.994492e-01
-9	13450	-9	0	A	T	0.025	8.526003e-02	2.016064e-01	2.563687e-01	6.725970e-01
-9	7993	-9	0	A	T	0.023	1.631094e-01	2.277697e-01	2.867961e-01	4.743454e-01
-9	7992	-9	0	A	T	0.023	1.631094e-01	2.277697e-01	2.867961e-01	4.743454e-01
-9	7991	-9	0	A	T	0.014	6.504092e-02	1.413654e-01	2.255356e-01	6.457055e-01
-9	7990	-9	0	A	T	0.016	-1.636253e-01	2.480914e-01	2.417095e-01	5.099375e-01
-9	7997	-9	0	A	T	0.018	-2.949709e-01	2.870758e-01	2.709721e-01	3.048162e-01
-9	7994	-9	0	A	T	0.018	-2.949709e-01	2.870758e-01	2.709721e-01	3.048162e-01
-9	7999	-9	0	A	T	0.010	-1.297772e-01	2.127600e-01	2.211974e-01	5.422345e-01
-9	7998	-9	0	A	T	0.018	-2.949709e-01	2.870758e-01	2.709721e-01	3.048162e-01
-9	55	-9	0	A	T	0.294	-1.605418e-02	1.786946e-01	2.896884e-01	9.284590e-01
-9	54	-9	0	A	T	0.272	-4.594698e-02	1.359400e-01	2.557954e-01	7.355478e-01
-9	57	-9	0	A	T	0.291	-7.149646e-02	1.750990e-01	2.892208e-01	6.832610e-01
-9	56	-9	0	A	T	0.482	8.489532e-02	1.984958e-01	3.006964e-01	6.691088e-01
-9	51	-9	0	A	T	0.499	3.244905e-01	5.111983e-01	2.359291e-01	5.259515e-01
-9	50	-9	0	A	T	0.308	-1.055031e-01	1.584870e-01	2.651540e-01	5.060004e-01
-9	2439	-9	0	A	T	0.018	-1.720153e-01	1.567377e-01	2.398875e-01	2.731068e-01
-9	2438	-9	0	A	T	0.011	-1.763380e-01	1.774748e-01	2.215468e-01	3.210316e-01
-9	2431	-9	0	A	T	0.015	-1.163602e-01	1.670992e-01	2.342205e-01	4.866187e-01
-9	2436	-9	0	A	T	0.018	-1.720153e-01	1.567377e-01	2.398875e-01	2.731068e-01
-9	2435	-9	0	A	T	0.018	-1.720153e-01	1.567377e-01	2.398875e-01	2.731068e-01
-9	2434	-9	0	A	T	0.018	-1.720153e-01	1.567377e-01	2.398875e-01	2.731068e-01
-9	3479	-9	0	A	T	0.015	2.413545e-01	2.310661e-01	2.301607e-01	2.968842e-01
-9	6576	-9	0	A	T	0.048	-7.408062e-02	1.656893e-01	2.898442e-01	6.550452e-01
-9	6577	-9	0	A	T	0.048	-7.408062e-02	1.656893e-01	2.898442e-01	6.550452e-01
-9	7030	-9	0	A	T	0.022	1.452109e-01	2.248786e-01	2.651520e-01	5.188310e-01
-9	7031	-9	0	A	T	0.022	1.452109e-01	2.248786e-01	2.651520e-01	5.188310e-01
-9	7033	-9	0	A	T	0.048	-7.408062e-02	1.656893e-01	2.898442e-01	6.550452e-01
-9	7034	-9	0	A	T	0.024	-5.773130e-03	2.143200e-01	2.742909e-01	9.785237e-01
-9	7035	-9	0	A	T	0.022	1.452109e-01	2.248786e-01	2.651520e-01	5.188310e-01
-9	7036	-9	0	A	T	0.022	1.452109e-01	2.248786e-01	2.651520e-01	5.188310e-01
-9	7037	-9	0	A	T	0.025	-7.929915e-02	2.152388e-01	2.927733e-01	7.127554e-01
-9	7039	-9	0	A	T	0.025	-7.929915e-02	2.152388e-01	2.927733e-01	7.127554e-01
-9	1920	-9	0	A	T	0.170	-2.261393e-02	6.641888e-02	2.460961e-01	7.336812e-01
-9	1921	-9	0	A	T	0.010	1.078314e-01	1.591292e-01	2.412218e-01	4.984025e-01
-9	1924	-9	0	A	T	0.051	-9.383700e-02	9.494397e-02	2.506163e-01	3.235939e-01
-9	1925	-9	0	A	T	0.041	-5.302899e-02	1.005714e-01	2.474636e-01	5.982989e-01
-9	6698	-9	0	A	T	0.025	-7.929915e-02	2.152388e-01	2.927733e-01	7.127554e-01
-9	15368	-9	0	A	T	0.015	2.250444e-01	2.011974e-01	2.090066e-01	2.640260e-01
-9	6472	-9	0	A	T	0.025	4.868649e-02	2.964790e-01	2.703970e-01	8.696458e-01
-9	6471	-9	0	A	T	0.024	1.979927e-01	2.958783e-01	2.408571e-01	5.037805e-01
-9	6477	-9	0	A	T	0.025	4.868649e-02	2.964790e-01	2.703970e-01	8.696458e-01
-9	9817	-9	0	A	T	0.025	-5.606800e-02	1.099929e-01	2.365436e-01	6.105183e-01
-9	91692	-9	0	A	T	0.010	-1.912477e-01	1.745328e-01	1.732005e-01	2.738508e-01
-9	6384	-9	0	A	T	0.023	3.824269e-01	3.175044e-01	2.306025e-01	2.291300e-01
-9	6387	-9	0	A	T	0.023	3.824269e-01	3.175044e-01	2.306025e-01	2.291300e-01
-9	6386	-9	0	A	T	0.014	2.513167e-01	2.001054e-01	1.848935e-01	2.098905e-01
-9	6381	-9	0	A	T	0.011	4.142439e-02	2.029791e-01	2.306505e-01	8.383950e-01
-9	6380	-9	0	A	T	0.011	4.142439e-02	2.029791e-01	2.306505e-01	8.383950e-01
-9	6383	-9	0	A	T	0.010	1.221968e-01	2.155589e-01	2.082044e-01	5.711168e-01
-9	6382	-9	0	A	T	0.010	1.221968e-01	2.155589e-01	2.082044e-01	5.711168e-01
-9	6389	-9	0	A	T	0.014	4.957581e-01	2.316749e-01	1.681562e-01	3.297911e-02
-9	6388	-9	0	A	T	0.015	-1.733926e-02	1.870761e-01	2.426300e-01	9.262005e-01
-9	5139	-9	0	A	T	0.013	3.635472e-01	2.335943e-01	1.577909e-01	1.204372e-01
-9	5138	-9	0	A	T	0.023	3.824269e-01	3.175044e-01	2.306025e-01	2.291300e-01
-9	5137	-9	0	A	T	0.035	-6.782240e-02	1.507441e-01	2.495935e-01	6.530179e-01
-9	5136	-9	0	A	T	0.016	-8.596538e-03	1.543927e-01	2.388505e-01	9.556253e-01
-9	5135	-9	0	A	T	0.018	4.415919e-02	1.555772e-01	2.215640e-01	7.766817e-01
-9	5134	-9	0	A	T	0.022	4.534888e-02	1.414503e-01	2.212953e-01	7.486845e-01
-9	5131	-9	0	A	T	0.011	2.160391e-01	2.244558e-01	1.761730e-01	3.363894e-01
-9	5130	-9	0	A	T	0.022	1.053068e-01	2.337027e-01	2.278127e-01	6.525252e-01
-9	5466	-9	0	A	T	0.023	3.824269e-01	3.175044e-01	2.306025e-01	2.291300e-01
-9	5968	-9	0	A	T	0.023	3.824269e-01	3.175044e-01	2.306025e-01	2.291300e-01
-9	5969	-9	0	A	T	0.023	3.824269e-01	3.175044e-01	2.306025e-01	2.291300e-01
-9	91771	-9	0	A	T	0.010	-1.912477e-01	1.745328e-01	1.732005e-01	2.738508e-01
-9	91779	-9	0	A	T	0.010	-1.912477e-01	1.745328e-01	1.732005e-01	2.738508e-01
-9	6029	-9	0	A	T	0.023	3.824269e-01	3.175044e-01	2.306025e-01	2.291300e-01
-9	6021	-9	0	A	T	0.023	3.824269e-01	3.175044e-01	2.306025e-01	2.291300e-01
-9	6022	-9	0	A	T	0.023	3.824269e-01	3.175044e-01	2.306025e-01	2.291300e-01
-9	6023	-9	0	A	T	0.025	4.868649e-02	2.964790e-01	2.703970e-01	8.696458e-01
-9	6026	-9	0	A	T	0.023	3.824269e-01	3.175044e-01	2.306025e-01	2.291300e-01
-9	6027	-9	0	A	T	0.025	4.868649e-02	2.964790e-01	2.703970e-01	8.696458e-01
-9	10075	-9	0	A	T	0.014	2.276249e-01	2.014376e-01	1.768444e-01	2.591645e-01
-9	10074	-9	0	A	T	0.014	2.276249e-01	2.014376e-01	1.768444e-01	2.591645e-01
-9	10076	-9	0	A	T	0.019	1.442941e-01	2.353003e-01	2.234933e-01	5.400766e-01
-9	16105	-9	0	A	T	0.015	7.159440e-02	1.896327e-01	2.336190e-01	7.059743e-01
-9	7410	-9	0	A	T	0.071	3.752510e-03	7.049612e-02	2.364491e-01	9.575757e-01
-9	2345	-9	0	A	T	0.015	-1.163602e-01	1.670992e-01	2.342205e-01	4.866187e-01
-9	2347	-9	0	A	T	0.011	-1.763380e-01	1.774748e-01	2.215468e-01	3.210316e-01
-9	2346	-9	0	A	T	0.011	-1.763380e-01	1.774748e-01	2.215468e-01	3.210316e-01
-9	2341	-9	0	A	T	0.032	1.453959e-02	1.016990e-01	2.389296e-01	8.863897e-01
-9	2349	-9	0	A	T	0.018	-1.720153e-01	1.567377e-01	2.398875e-01	2.731068e-01
-9	1	-9	0	A	T	0.296	-1.653305e-01	1.420113e-01	2.633999e-01	2.450464e-01
-9	9688	-9	0	A	T	0.029	-2.448094e-01	2.129972e-01	2.461340e-01	2.511086e-01
-9	9681	-9	0	A	T	0.029	-2.448094e-01	2.129972e-01	2.461340e-01	2.511086e-01
-9	9680	-9	0	A	T	0.029	-2.448094e-01	2.129972e-01	2.461340e-01	2.511086e-01
-9	9683	-9	0	A	T	0.029	-2.448094e-01	2.129972e-01	2.461340e-01	2.511086e-01
-9	9684	-9	0	A	T	0.029	-2.448094e-01	2.129972e-01	2.461340e-01	2.511086e-01
-9	9687	-9	0	A	T	0.029	-2.448094e-01	2.129972e-01	2.461340e-01	2.511086e-01
-9	656	-9	0	A	T	0.276	-1.498807e-01	1.507201e-01	2.621823e-01	3.206253e-01
-9	657	-9	0	A	T	0.291	-7.149646e-02	1.750990e-01	2.892208e-01	6.832610e-01
-9	654	-9	0	A	T	0.497	3.369202e-01	3.925623e-01	2.318271e-01	3.912726e-01
-9	1506	-9	0	A	T	0.462	4.845203e-02	1.073213e-01	2.500348e-01	6.519020e-01
-9	1507	-9	0	A	T	0.297	-1.584479e-01	1.335216e-01	2.826095e-01	2.360694e-01
-9	1504	-9	0	A	T	0.461	1.618865e-01	1.059402e-01	2.738732e-01	1.272936e-01
-9	1505	-9	0	A	T	0.471	2.003073e-01	1.353897e-01	2.906992e-01	1.398113e-01
-9	1508	-9	0	A	T	0.484	-3.478086e-02	2.065065e-01	2.635531e-01	8.663356e-01
-9	1509	-9	0	A	T	0.118	-3.862405e-03	7.762302e-02	2.535447e-01	9.603401e-01
-9	658	-9	0	A	T	0.215	9.749355e-03	1.050400e-01	2.682580e-01	9.260973e-01
-9	659	-9	0	A	T	0.484	-3.478086e-02	2.065065e-01	2.635531e-01	8.663356e-01
-9	1166	-9	0	A	T	0.268	9.820426e-02	6.460014e-02	2.040879e-01	1.292682e-01
-9	1167	-9	0	A	T	0.233	7.052930e-02	8.541829e-02	2.470804e-01	4.094791e-01
-9	1160	-9	0	A	T	0.052	-1.327141e-01	8.247299e-02	1.944694e-01	1.083794e-01
-9	1161	-9	0	A	T	0.418	1.854729e-01	7.227093e-02	2.477670e-01	1.064699e-02
-9	1162	-9	0	A	T	0.323	1.217625e-02	1.570157e-01	2.809066e-01	9.382271e-01
-9	1163	-9	0	A	T	0.482	2.260846e-02	1.938933e-01	2.707253e-01	9.072346e-01
-9	15267	-9	0	A	T	0.015	-1.229198e-01	2.181256e-01	2.422803e-01	5.733971e-01
-9	15266	-9	0	A	T	0.015	-1.229198e-01	2.181256e-01	2.422803e-01	5.733971e-01
-9	15264	-9	0	A	T	0.010	-3.393329e-01	1.948488e-01	1.952899e-01	8.237507e-02
-9	15263	-9	0	A	T	0.043	-1.931587e-02	9.791974e-02	2.394882e-01	8.437243e-01
-9	4707	-9	0	A	T	0.034	-2.712052e-01	1.121704e-01	1.069035e-01	1.606887e-02
-9	4705	-9	0	A	T	0.016	5.025059e-02	1.366206e-01	2.562727e-01	7.132120e-01
-9	4704	-9	0	A	T	0.013	-6.832946e-02	1.616822e-01	2.092933e-01	6.728067e-01
-9	4703	-9	0	A	T	0.013	-6.832946e-02	1.616822e-01	2.092933e-01	6.728067e-01
-9	4702	-9	0	A	T	0.013	-6.832946e-02	1.616822e-01	2.092933e-01	6.728067e-01
-9	4701	-9	0	A	T	0.034	-2.712052e-01	1.121704e-01	1.069035e-01	1.606887e-02
-9	4700	-9	0	A	T	0.011	-4.928799e-02	1.690122e-01	2.183659e-01	7.707282e-01
-9	4709	-9	0	A	T	0.034	-2.712052e-01	1.121704e-01	1.069035e-01	1.606887e-02
-9	4708	-9	0	A	T	0.034	-2.712052e-01	1.121704e-01	1.069035e-01	1.606887e-02
-9	8771	-9	0	A	T	0.043	-4.060096e-02	8.311726e-02	2.368337e-01	6.254837e-01
-9	1298	-9	0	A	T	0.204	8.289153e-02	9.865126e-02	2.540567e-01	4.012802e-01
-9	1299	-9	0	A	T	0.291	-7.149646e-02	1.750990e-01	2.892208e-01	6.832610e-01
-9	1292	-9	0	A	T	0.325	-6.938190e-02	1.719629e-01	2.930559e-01	6.868218e-01
-9	1293	-9	0	A	T	0.484	-3.478086e-02	2.065065e-01	2.635531e-01	8.663356e-01
-9	1290	-9	0	A	T	0.276	-1.498807e-01	1.507201e-01	2.621823e-01	3.206253e-01
-9	1291	-9	0	A	T	0.291	-7.149646e-02	1.750990e-01	2.892208e-01	6.832610e-01
-9	1296	-9	0	A	T	0.324	-2.514698e-02	1.679968e-01	2.872251e-01	8.810881e-01
-9	1297	-9	0	A	T	0.294	-1.605418e-02	1.786946e-01	2.896884e-01	9.284590e-01
-9	1294	-9	0	A	T	0.497	3.369202e-01	3.925623e-01	2.318271e-01	3.912726e-01
-9	1295	-9	0	A	T	0.347	-3.344410e-02	1.108006e-01	2.616345e-01	7.629334e-01
-9	21502	-9	0	A	T	0.011	5.238498e-02	1.849347e-01	2.464120e-01	7.771252e-01
-9	9529	-9	0	A	T	0.019	-2.180180e-01	1.264817e-01	2.495502e-01	8.554618e-02
-9	9525	-9	0	A	T	0.029	-2.448094e-01	2.129972e-01	2.461340e-01	2.511086e-01
-9	9520	-9	0	A	T	0.029	-2.448094e-01	2.129972e-01	2.461340e-01	2.511086e-01
-9	9521	-9	0	A	T	0.020	1.036024e-01	1.249882e-01	2.268703e-01	4.076653e-01
-9	1657	-9	0	A	T	0.249	5.248495e-02	5.559515e-02	2.313802e-01	3.457209e-01
-9	2689	-9	0	A	T	0.054	-9.110324e-02	1.050193e-01	1.858536e-01	3.862026e-01
-9	2687	-9	0	A	T	0.054	-9.110324e-02	1.050193e-01	1.858536e-01	3.862026e-01
-9	2680	-9	0	A	T	0.010	-6.786016e-03	1.671687e-01	2.312073e-01	9.676403e-01
-9	4623	-9	0	A	T	0.013	-6.901910e-02	1.576796e-01	2.083235e-01	6.618316e-01
-9	4624	-9	0	A	T	0.011	-4.928799e-02	1.690122e-01	2.183659e-01	7.707282e-01
-9	4628	-9	0	A	T	0.013	-6.832946e-02	1.616822e-01	2.092933e-01	6.728067e-01
-9	4629	-9	0	A	T	0.016	-1.230330e-01	1.464666e-01	1.832720e-01	4.014151e-01
-9	179	-9	0	A	T	0.476	-3.433589e-01	1.540759e-01	2.153208e-01	2.641192e-02
-9	178	-9	0	A	T	0.209	7.102392e-02	9.393196e-02	2.426734e-01	4.500296e-01
-9	177	-9	0	A	T	0.490	3.069446e-01	1.609355e-01	2.263985e-01	5.721675e-02
-9	176	-9	0	A	T	0.373	-2.918054e-03	1.139552e-01	2.618092e-01	9.795838e-01
-9	175	-9	0	A	T	0.204	-3.295466e-02	5.626968e-02	2.280556e-01	5.584431e-01
-9	174	-9	0	A	T	0.215	8.526177e-03	1.031004e-01	2.664284e-01	9.341340e-01
-9	173	-9	0	A	T	0.290	-2.735820e-02	1.616629e-01	2.786055e-01	8.657029e-01
-9	171	-9	0	A	T	0.294	-1.605418e-02	1.786946e-01	2.896884e-01	9.284590e-01
-9	170	-9	0	A	T	0.294	-1.605418e-02	1.786946e-01	2.896884e-01	9.284590e-01
-9	5618	-9	0	A	T	0.013	3.635472e-01	2.335943e-01	1.577909e-01	1.204372e-01
-9	5619	-9	0	A	T	0.025	4.868649e-02	2.964790e-01	2.703970e-01	8.696458e-01
-9	5612	-9	0	A	T	0.023	3.824269e-01	3.175044e-01	2.306025e-01	2.291300e-01
-9	5610	-9	0	A	T	0.025	4.868649e-02	2.964790e-01	2.703970e-01	8.696458e-01
-9	5611	-9	0	A	T	0.025	4.868649e-02	2.964790e-01	2.703970e-01	8.696458e-01
-9	5616	-9	0	A	T	0.023	3.824269e-01	3.175044e-01	2.306025e-01	2.291300e-01
-9	5617	-9	0	A	T	0.023	3.824269e-01	3.175044e-01	2.306025e-01	2.291300e-01
-9	1258	-9	0	A	T	0.276	-1.498807e-01	1.507201e-01	2.621823e-01	3.206253e-01
-9	1159	-9	0	A	T	0.492	1.138199e-01	1.999744e-01	2.177690e-01	5.695644e-01
-9	1158	-9	0	A	T	0.297	-1.112691e-01	1.493452e-01	2.617873e-01	4.566892e-01
-9	1155	-9	0	A	T	0.294	-1.605418e-02	1.786946e-01	2.896884e-01	9.284590e-01
-9	1154	-9	0	A	T	0.216	-7.419531e-03	1.066881e-01	2.775590e-01	9.445919e-01
-9	1157	-9	0	A	T	0.470	-4.193165e-01	1.357725e-01	3.124873e-01	2.155458e-03
-9	1156	-9	0	A	T	0.320	-3.049447e-01	1.555575e-01	4.182692e-01	5.066285e-02
-9	1151	-9	0	A	T	0.446	-1.728128e-01	1.530737e-01	3.111382e-01	2.596070e-01
-9	1150	-9	0	A	T	0.497	3.369202e-01	3.925623e-01	2.318271e-01	3.912726e-01
-9	1153	-9	0	A	T	0.325	-6.938190e-02	1.719629e-01	2.930559e-01	6.868218e-01
-9	1152	-9	0	A	T	0.499	2.711532e-01	5.408181e-01	2.372030e-01	6.163872e-01
-9	2183	-9	0	A	T	0.235	8.254199e-02	6.383088e-02	2.204745e-01	1.967237e-01
-9	2182	-9	0	A	T	0.147	3.905270e-02	7.406695e-02	2.562376e-01	5.983091e-01
-9	2181	-9	0	A	T	0.070	7.053717e-02	7.327880e-02	2.170468e-01	3.363471e-01
-9	2180	-9	0	A	T	0.144	9.517541e-02	5.860832e-02	1.838837e-01	1.051940e-01
-9	2186	-9	0	A	T	0.028	1.393501e-01	1.014161e-01	2.449306e-01	1.702117e-01
-9	2185	-9	0	A	T	0.057	3.049558e-02	7.521232e-02	2.403600e-01	6.853601e-01
-9	15717	-9	0	A	T	0.019	-4.120106e-02	1.840929e-01	2.627949e-01	8.230247e-01
-9	2726	-9	0	A	T	0.010	-1.452211e-01	1.651402e-01	2.126692e-01	3.797324e-01
-9	2725	-9	0	A	T	0.027	5.714220e-02	1.002399e-01	2.296614e-01	5.689667e-01
-9	2724	-9	0	A	T	0.010	-1.452211e-01	1.651402e-01	2.126692e-01	3.797324e-01
-9	2723	-9	0	A	T	0.010	-1.452211e-01	1.651402e-01	2.126692e-01	3.797324e-01
-9	2728	-9	0	A	T	0.010	-1.452211e-01	1.651402e-01	2.126692e-01	3.797324e-01
-9	6758	-9	0	A	T	0.048	-7.408062e-02	1.656893e-01	2.898442e-01	6.550452e-01
-9	6759	-9	0	A	T	0.048	-7.408062e-02	1.656893e-01	2.898442e-01	6.550452e-01
-9	6753	-9	0	A	T	0.022	1.452109e-01	2.248786e-01	2.651520e-01	5.188310e-01
-9	6750	-9	0	A	T	0.025	-6.737996e-02	1.732336e-01	2.762198e-01	6.975206e-01
-9	6754	-9	0	A	T	0.019	-1.286486e-01	1.525446e-01	2.635714e-01	3.995453e-01
-9	5380	-9	0	A	T	0.023	3.824269e-01	3.175044e-01	2.306025e-01	2.291300e-01
-9	5381	-9	0	A	T	0.027	-2.829026e-02	2.771115e-01	2.843684e-01	9.187374e-01
-9	5382	-9	0	A	T	0.027	-2.829026e-02	2.771115e-01	2.843684e-01	9.187374e-01
-9	5384	-9	0	A	T	0.023	3.824269e-01	3.175044e-01	2.306025e-01	2.291300e-01
-9	5385	-9	0	A	T	0.023	3.824269e-01	3.175044e-01	2.306025e-01	2.291300e-01
-9	5386	-9	0	A	T	0.027	-2.829026e-02	2.771115e-01	2.843684e-01	9.187374e-01
-9	5388	-9	0	A	T	0.023	3.824269e-01	3.175044e-01	2.306025e-01	2.291300e-01
-9	5389	-9	0	A	T	0.027	-2.829026e-02	2.771115e-01	2.843684e-01	9.187374e-01
-9	2142	-9	0	A	T	0.082	7.276156e-02	7.435769e-02	2.048085e-01	3.284121e-01
-9	2	-9	0	A	T	0.482	8.489532e-02	1.984958e-01	3.006964e-01	6.691088e-01
-9	9177	-9	0	A	T	0.010	2.437350e-01	1.588931e-01	2.359146e-01	1.258452e-01
-9	7969	-9	0	A	T	0.014	-6.202624e-02	1.448919e-01	2.212859e-01	6.688228e-01
-9	16973	-9	0	A	T	0.011	2.725645e-02	1.556083e-01	2.310062e-01	8.610436e-01
-9	16974	-9	0	A	T	0.011	2.725645e-02	1.556083e-01	2.310062e-01	8.610436e-01
-9	15154	-9	0	A	T	0.015	-1.229198e-01	2.181256e-01	2.422803e-01	5.733971e-01
-9	15159	-9	0	A	T	0.015	-1.229198e-01	2.181256e-01	2.422803e-01	5.733971e-01
-9	506	-9	0	A	T	0.305	-1.428851e-01	1.390833e-01	2.935615e-01	3.048948e-01
-9	507	-9	0	A	T	0.499	2.711532e-01	5.408181e-01	2.372030e-01	6.163872e-01
-9	504	-9	0	A	T	0.091	-1.553312e-01	7.712775e-02	2.499943e-01	4.469614e-02
-9	505	-9	0	A	T	0.010	-1.626647e-01	1.632247e-01	2.243396e-01	3.195869e-01
-9	502	-9	0	A	T	0.377	-8.876662e-02	1.358067e-01	2.895395e-01	5.137357e-01
-9	503	-9	0	A	T	0.239	1.169782e-01	7.339230e-02	2.477222e-01	1.117677e-01
-9	500	-9	0	A	T	0.204	8.289153e-02	9.865126e-02	2.540567e-01	4.012802e-01
-9	6528	-9	0	A	T	0.025	4.868649e-02	2.964790e-01	2.703970e-01	8.696458e-01
-9	101867	-9	0	A	T	0.014	-2.022531e-01	1.390396e-01	2.352677e-01	1.465662e-01
-9	6270	-9	0	A	T	0.023	3.824269e-01	3.175044e-01	2.306025e-01	2.291300e-01
-9	6273	-9	0	A	T	0.023	3.824269e-01	3.175044e-01	2.306025e-01	2.291300e-01
-9	6272	-9	0	A	T	0.023	3.824269e-01	3.175044e-01	2.306025e-01	2.291300e-01
-9	6275	-9	0	A	T	0.023	3.824269e-01	3.175044e-01	2.306025e-01	2.291300e-01
-9	6274	-9	0	A	T	0.023	3.824269e-01	3.175044e-01	2.306025e-01	2.291300e-01
-9	6277	-9	0	A	T	0.025	4.868649e-02	2.964790e-01	2.703970e-01	8.696458e-01
-9	6276	-9	0	A	T	0.023	3.824269e-01	3.175044e-01	2.306025e-01	2.291300e-01
-9	6278	-9	0	A	T	0.023	3.824269e-01	3.175044e-01	2.306025e-01	2.291300e-01
-9	5229	-9	0	A	T	0.027	-2.829026e-02	2.771115e-01	2.843684e-01	9.187374e-01
-9	5223	-9	0	A	T	0.011	2.230771e-01	2.342783e-01	1.827456e-01	3.415867e-01
-9	5220	-9	0	A	T	0.027	-2.829026e-02	2.771115e-01	2.843684e-01	9.187374e-01
-9	5227	-9	0	A	T	0.023	3.824269e-01	3.175044e-01	2.306025e-01	2.291300e-01
-9	5225	-9	0	A	T	0.027	-2.829026e-02	2.771115e-01	2.843684e-01	9.187374e-01
-9	12402	-9	0	A	T	0.041	2.584756e-01	9.376298e-02	1.726460e-01	6.111089e-03
-9	12403	-9	0	A	T	0.042	2.388993e-01	9.280750e-02	1.700323e-01	1.041441e-02
-9	12400	-9	0	A	T	0.042	2.388993e-01	9.280750e-02	1.700323e-01	1.041441e-02
-9	13754	-9	0	A	T	0.044	-1.614695e-01	1.914228e-01	3.032988e-01	3.994492e-01
-9	13757	-9	0	A	T	0.044	-1.614695e-01	1.914228e-01	3.032988e-01	3.994492e-01
-9	13756	-9	0	A	T	0.044	-1.614695e-01	1.914228e-01	3.032988e-01	3.994492e-01
-9	13750	-9	0	A	T	0.024	1.533281e-01	2.002827e-01	2.491996e-01	4.443986e-01
-9	13752	-9	0	A	T	0.044	-1.614695e-01	1.914228e-01	3.032988e-01	3.994492e-01
-9	13759	-9	0	A	T	0.044	-1.614695e-01	1.914228e-01	3.032988e-01	3.994492e-01
-9	13758	-9	0	A	T	0.044	-1.614695e-01	1.914228e-01	3.032988e-01	3.994492e-01
-9	2578	-9	0	A	T	0.018	2.288573e-02	1.410155e-01	2.420154e-01	8.711591e-01
-9	2573	-9	0	A	T	0.010	4.542511e-01	2.607410e-01	3.654743e-01	8.226373e-02
-9	2571	-9	0	A	T	0.015	6.258108e-01	1.314205e-01	2.115032e-01	2.701492e-06
-9	17121	-9	0	A	T	0.010	-3.362568e-02	1.955090e-01	2.392483e-01	8.635336e-01
-9	977	-9	0	A	T	0.257	-2.761951e-02	8.767433e-02	2.629712e-01	7.529107e-01
-9	976	-9	0	A	T	0.303	-1.082360e-01	9.939420e-02	2.428935e-01	2.768401e-01
-9	975	-9	0	A	T	0.276	-5.435200e-02	1.087884e-01	2.459466e-01	6.176280e-01
-9	974	-9	0	A	T	0.276	-5.435200e-02	1.087884e-01	2.459466e-01	6.176280e-01
-9	973	-9	0	A	T	0.292	-7.745782e-02	1.286557e-01	2.468623e-01	5.474847e-01
-9	972	-9	0	A	T	0.270	-1.539643e-01	1.240505e-01	2.422296e-01	2.152935e-01
-9	971	-9	0	A	T	0.327	-6.942754e-02	9.969182e-02	2.215183e-01	4.865765e-01
-9	970	-9	0	A	T	0.325	-5.457867e-02	1.011925e-01	2.288938e-01	5.899475e-01
-9	979	-9	0	A	T	0.365	-4.339672e-02	1.057183e-01	2.533952e-01	6.816674e-01
-9	978	-9	0	A	T	0.282	2.263071e-02	1.259019e-01	2.629688e-01	8.574425e-01
-9	4155	-9	0	A	T	0.011	-6.290409e-02	1.561586e-01	2.288797e-01	6.872983e-01
-9	4158	-9	0	A	T	0.014	-8.199822e-02	1.399973e-01	2.208261e-01	5.584046e-01
-9	15698	-9	0	A	T	0.019	-4.120106e-02	1.840929e-01	2.627949e-01	8.230247e-01
-9	17459	-9	0	A	T	0.010	1.161900e-01	1.951930e-01	2.495107e-01	5.520144e-01
-9	6334	-9	0	A	T	0.013	3.635472e-01	2.335943e-01	1.577909e-01	1.204372e-01
-9	6330	-9	0	A	T	0.025	4.868649e-02	2.964790e-01	2.703970e-01	8.696458e-01
-9	6332	-9	0	A	T	0.025	4.868649e-02	2.964790e-01	2.703970e-01	8.696458e-01
-9	6338	-9	0	A	T	0.023	3.824269e-01	3.175044e-01	2.306025e-01	2.291300e-01
-9	1667	-9	0	A	T	0.432	1.684321e-01	6.947580e-02	1.266642e-01	1.578703e-02
-9	1496	-9	0	A	T	0.332	-3.526187e-03	5.754954e-02	2.354218e-01	9.511736e-01
-9	7445	-9	0	A	T	0.014	3.564657e-01	1.351278e-01	2.204992e-01	8.671136e-03
-9	458	-9	0	A	T	0.499	3.244905e-01	5.111983e-01	2.359291e-01	5.259515e-01
-9	459	-9	0	A	T	0.300	-8.682777e-02	1.732800e-01	2.771969e-01	6.165927e-01
-9	453	-9	0	A	T	0.327	-8.964024e-02	1.677149e-01	2.902341e-01	5.933117e-01
-9	454	-9	0	A	T	0.291	-7.149646e-02	1.750990e-01	2.892208e-01	6.832610e-01
-9	455	-9	0	A	T	0.327	-8.964024e-02	1.677149e-01	2.902341e-01	5.933117e-01
-9	456	-9	0	A	T	0.204	8.289153e-02	9.865126e-02	2.540567e-01	4.012802e-01
-9	457	-9	0	A	T	0.482	8.489532e-02	1.984958e-01	3.006964e-01	6.691088e-01
-9	75814	-9	0	A	T	0.175	-3.501640e-02	7.103955e-02	2.447885e-01	6.223485e-01
-9	75815	-9	0	A	T	0.173	-2.764838e-02	7.186437e-02	2.477654e-01	7.006456e-01
-9	4472	-9	0	A	T	0.014	1.347556e-01	2.057486e-01	2.325016e-01	5.128814e-01
-9	5344	-9	0	A	T	0.013	3.635472e-01	2.335943e-01	1.577909e-01	1.204372e-01
-9	1026	-9	0	A	T	0.204	8.289153e-02	9.865126e-02	2.540567e-01	4.012802e-01
-9	1021	-9	0	A	T	0.325	-6.938190e-02	1.719629e-01	2.930559e-01	6.868218e-01
-9	1020	-9	0	A	T	0.294	-1.605418e-02	1.786946e-01	2.896884e-01	9.284590e-01
-9	1023	-9	0	A	T	0.276	-1.498807e-01	1.507201e-01	2.621823e-01	3.206253e-01
-9	5343	-9	0	A	T	0.023	3.824269e-01	3.175044e-01	2.306025e-01	2.291300e-01
-9	5348	-9	0	A	T	0.027	-2.829026e-02	2.771115e-01	2.843684e-01	9.187374e-01
-9	5349	-9	0	A	T	0.027	-2.829026e-02	2.771115e-01	2.843684e-01	9.187374e-01
-9	13661	-9	0	A	T	0.044	-1.614695e-01	1.914228e-01	3.032988e-01	3.994492e-01
-9	13660	-9	0	A	T	0.044	-1.614695e-01	1.914228e-01	3.032988e-01	3.994492e-01
-9	13662	-9	0	A	T	0.044	-1.614695e-01	1.914228e-01	3.032988e-01	3.994492e-01
-9	5883	-9	0	A	T	0.023	3.824269e-01	3.175044e-01	2.306025e-01	2.291300e-01
-9	5881	-9	0	A	T	0.023	3.824269e-01	3.175044e-01	2.306025e-01	2.291300e-01
-9	5886	-9	0	A	T	0.023	3.824269e-01	3.175044e-01	2.306025e-01	2.291300e-01
-9	5885	-9	0	A	T	0.023	3.824269e-01	3.175044e-01	2.306025e-01	2.291300e-01
-9	5889	-9	0	A	T	0.016	1.511481e-02	2.109351e-01	2.398619e-01	9.429120e-01
-9	5888	-9	0	A	T	0.016	1.511481e-02	2.109351e-01	2.398619e-01	9.429120e-01
-9	16011	-9	0	A	T	0.029	-2.166024e-01	1.262184e-01	3.207295e-01	8.693323e-02
-9	16013	-9	0	A	T	0.028	-2.064421e-01	1.296508e-01	3.258051e-01	1.121229e-01
-9	16012	-9	0	A	T	0.029	-2.166024e-01	1.262184e-01	3.207295e-01	8.693323e-02
-9	16014	-9	0	A	T	0.028	-2.064421e-01	1.296508e-01	3.258051e-01	1.121229e-01
-9	5875	-9	0	A	T	0.023	3.824269e-01	3.175044e-01	2.306025e-01	2.291300e-01
-9	15975	-9	0	A	T	0.016	-1.647974e-01	1.448608e-01	2.782811e-01	2.559697e-01
-9	5973	-9	0	A	T	0.025	4.868649e-02	2.964790e-01	2.703970e-01	8.696458e-01
-9	19592	-9	0	A	T	0.014	-1.347957e-01	1.802397e-01	2.514848e-01	4.549863e-01
-9	15446	-9	0	A	T	0.015	2.250444e-01	2.011974e-01	2.090066e-01	2.640260e-01
-9	1366	-9	0	A	T	0.022	-1.660353e-01	1.142524e-01	2.097152e-01	1.469574e-01
-9	1367	-9	0	A	T	0.291	-7.149646e-02	1.750990e-01	2.892208e-01	6.832610e-01
-9	1364	-9	0	A	T	0.132	-1.079039e-01	6.512720e-02	2.292350e-01	9.835432e-02
-9	1365	-9	0	A	T	0.208	-1.430582e-01	5.883043e-02	3.129035e-01	1.547392e-02
-9	1362	-9	0	A	T	0.310	-1.412271e-01	7.399501e-02	1.669506e-01	5.704162e-02
-9	1363	-9	0	A	T	0.496	-1.132192e-01	2.733052e-01	2.454115e-01	6.789103e-01
-9	1360	-9	0	A	T	0.016	3.760220e-03	1.329631e-01	2.323242e-01	9.774531e-01
-9	1361	-9	0	A	T	0.268	-9.691571e-02	8.793660e-02	2.043069e-01	2.710888e-01
-9	1368	-9	0	A	T	0.294	-1.605418e-02	1.786946e-01	2.896884e-01	9.284590e-01
-9	1369	-9	0	A	T	0.484	1.468887e-01	1.998469e-01	2.271354e-01	4.627740e-01
-9	15440	-9	0	A	T	0.016	3.612620e-01	2.058485e-01	2.256966e-01	8.004024e-02
-9	5977	-9	0	A	T	0.023	3.824269e-01	3.175044e-01	2.306025e-01	2.291300e-01
-9	9638	-9	0	A	T	0.029	-2.448094e-01	2.129972e-01	2.461340e-01	2.511086e-01
-9	9630	-9	0	A	T	0.015	-1.614327e-01	1.673976e-01	2.037913e-01	3.354549e-01
-9	9632	-9	0	A	T	0.029	-2.448094e-01	2.129972e-01	2.461340e-01	2.511086e-01
-9	9634	-9	0	A	T	0.029	-2.448094e-01	2.129972e-01	2.461340e-01	2.511086e-01
-9	9635	-9	0	A	T	0.029	-2.448094e-01	2.129972e-01	2.461340e-01	2.511086e-01
-9	9637	-9	0	A	T	0.029	-2.448094e-01	2.129972e-01	2.461340e-01	2.511086e-01
-9	3348	-9	0	A	T	0.085	1.287234e-01	7.457359e-02	1.521643e-01	8.511070e-02
-9	3347	-9	0	A	T	0.011	2.329831e-02	2.160002e-01	2.442381e-01	9.141599e-01
-9	5723	-9	0	A	T	0.022	3.702284e-02	2.776660e-01	2.552147e-01	8.939960e-01
-9	5975	-9	0	A	T	0.025	4.868649e-02	2.964790e-01	2.703970e-01	8.696458e-01
-9	501	-9	0	A	T	0.324	-2.653251e-02	1.579754e-01	2.804256e-01	8.667063e-01
-9	6143	-9	0	A	T	0.023	3.824269e-01	3.175044e-01	2.306025e-01	2.291300e-01
-9	6142	-9	0	A	T	0.025	4.868649e-02	2.964790e-01	2.703970e-01	8.696458e-01
-9	6141	-9	0	A	T	0.023	3.824269e-01	3.175044e-01	2.306025e-01	2.291300e-01
-9	6144	-9	0	A	T	0.023	3.824269e-01	3.175044e-01	2.306025e-01	2.291300e-01
-9	6149	-9	0	A	T	0.023	3.824269e-01	3.175044e-01	2.306025e-01	2.291300e-01
-9	5974	-9	0	A	T	0.025	4.868649e-02	2.964790e-01	2.703970e-01	8.696458e-01
-9	4539	-9	0	A	T	0.014	1.347556e-01	2.057486e-01	2.325016e-01	5.128814e-01
-9	15450	-9	0	A	T	0.018	2.516255e-01	1.894796e-01	2.218350e-01	1.849549e-01
-9	6960	-9	0	A	T	0.025	-7.929915e-02	2.152388e-01	2.927733e-01	7.127554e-01
-9	6963	-9	0	A	T	0.022	1.452109e-01	2.248786e-01	2.651520e-01	5.188310e-01
-9	15455	-9	0	A	T	0.015	2.250444e-01	2.011974e-01	2.090066e-01	2.640260e-01
-9	6966	-9	0	A	T	0.023	7.921336e-02	1.992870e-01	2.553810e-01	6.912265e-01
-9	6969	-9	0	A	T	0.022	1.452109e-01	2.248786e-01	2.651520e-01	5.188310e-01
-9	6968	-9	0	A	T	0.022	1.452109e-01	2.248786e-01	2.651520e-01	5.188310e-01
-9	8152	-9	0	A	T	0.023	1.631094e-01	2.277697e-01	2.867961e-01	4.743454e-01
-9	8150	-9	0	A	T	0.018	6.523022e-02	1.795035e-01	2.429788e-01	7.165072e-01
-9	8151	-9	0	A	T	0.018	-2.949709e-01	2.870758e-01	2.709721e-01	3.048162e-01
-9	9340	-9	0	A	T	0.029	-2.448094e-01	2.129972e-01	2.461340e-01	2.511086e-01
-9	9342	-9	0	A	T	0.029	-2.448094e-01	2.129972e-01	2.461340e-01	2.511086e-01
-9	9343	-9	0	A	T	0.033	-1.023737e-01	1.119739e-01	2.253870e-01	3.611389e-01
-9	9345	-9	0	A	T	0.029	-2.448094e-01	2.129972e-01	2.461340e-01	2.511086e-01
-9	9346	-9	0	A	T	0.029	-2.448094e-01	2.129972e-01	2.461340e-01	2.511086e-01
-9	2849	-9	0	A	T	0.023	-6.361490e-03	1.129546e-01	2.324389e-01	9.551163e-01
-9	2842	-9	0	A	T	0.013	-1.637704e-01	1.763605e-01	2.302363e-01	3.536602e-01
-9	2843	-9	0	A	T	0.024	-4.031342e-02	1.093425e-01	2.411199e-01	7.125578e-01
-9	1551	-9	0	A	T	0.497	3.369202e-01	3.925623e-01	2.318271e-01	3.912726e-01
-9	1550	-9	0	A	T	0.497	3.369202e-01	3.925623e-01	2.318271e-01	3.912726e-01
-9	1557	-9	0	A	T	0.497	3.369202e-01	3.925623e-01	2.318271e-01	3.912726e-01
-9	1556	-9	0	A	T	0.213	4.118882e-02	1.022875e-01	2.574780e-01	6.874048e-01
-9	1590	-9	0	A	T	0.484	-3.478086e-02	2.065065e-01	2.635531e-01	8.663356e-01
-9	91445	-9	0	A	T	0.015	-3.795775e-01	2.339539e-01	2.551004e-01	1.055099e-01
-9	6403	-9	0	A	T	0.022	1.140648e-01	2.750904e-01	2.335960e-01	6.786283e-01
-9	618	-9	0	A	T	0.161	-8.990090e-02	6.182801e-02	2.495730e-01	1.467311e-01
-9	5498	-9	0	A	T	0.023	3.824269e-01	3.175044e-01	2.306025e-01	2.291300e-01
-9	5499	-9	0	A	T	0.027	-2.829026e-02	2.771115e-01	2.843684e-01	9.187374e-01
-9	615	-9	0	A	T	0.173	-4.732013e-02	6.148583e-02	2.360036e-01	4.419934e-01
-9	15557	-9	0	A	T	0.019	-4.120106e-02	1.840929e-01	2.627949e-01	8.230247e-01
-9	15553	-9	0	A	T	0.020	-9.021372e-02	1.804293e-01	2.647660e-01	6.173585e-01
-9	15558	-9	0	A	T	0.019	-4.120106e-02	1.840929e-01	2.627949e-01	8.230247e-01
-9	2171	-9	0	A	T	0.013	3.349057e-02	1.487150e-01	2.350941e-01	8.219410e-01
-9	2177	-9	0	A	T	0.015	2.483138e-02	1.319688e-01	2.276259e-01	8.508476e-01
-9	2179	-9	0	A	T	0.010	-8.245633e-02	1.609348e-01	2.357000e-01	6.086879e-01
-9	13428	-9	0	A	T	0.044	-1.614695e-01	1.914228e-01	3.032988e-01	3.994492e-01
-9	13427	-9	0	A	T	0.025	8.526003e-02	2.016064e-01	2.563687e-01	6.725970e-01
-9	13426	-9	0	A	T	0.025	8.526003e-02	2.016064e-01	2.563687e-01	6.725970e-01
-9	13424	-9	0	A	T	0.025	8.526003e-02	2.016064e-01	2.563687e-01	6.725970e-01
-9	5357	-9	0	A	T	0.023	3.824269e-01	3.175044e-01	2.306025e-01	2.291300e-01
-9	5356	-9	0	A	T	0.023	3.824269e-01	3.175044e-01	2.306025e-01	2.291300e-01
-9	1053	-9	0	A	T	0.299	-3.282764e-02	1.408039e-01	2.688961e-01	8.157707e-01
-9	5352	-9	0	A	T	0.023	3.824269e-01	3.175044e-01	2.306025e-01	2.291300e-01
-9	5351	-9	0	A	T	0.023	3.824269e-01	3.175044e-01	2.306025e-01	2.291300e-01
-9	1058	-9	0	A	T	0.292	3.259503e-02	1.311711e-01	2.775371e-01	8.038832e-01
-9	1059	-9	0	A	T	0.159	-3.503874e-02	7.629018e-02	2.477290e-01	6.462852e-01
-9	5359	-9	0	A	T	0.013	3.635472e-01	2.335943e-01	1.577909e-01	1.204372e-01
-9	15064	-9	0	A	T	0.015	-1.229198e-01	2.181256e-01	2.422803e-01	5.733971e-01
-9	1876	-9	0	A	T	0.106	-1.765312e-02	6.827699e-02	2.331451e-01	7.961167e-01
-9	1877	-9	0	A	T	0.051	-9.383700e-02	9.494397e-02	2.506163e-01	3.235939e-01
-9	1874	-9	0	A	T	0.197	6.195405e-02	6.685132e-02	2.224414e-01	3.546283e-01
-9	1870	-9	0	A	T	0.030	-8.765561e-02	1.060028e-01	2.285716e-01	4.087854e-01
-9	768	-9	0	A	T	0.497	1.880372e-01	3.568710e-01	2.206506e-01	5.985567e-01
-9	769	-9	0	A	T	0.291	-7.149646e-02	1.750990e-01	2.892208e-01	6.832610e-01
-9	760	-9	0	A	T	0.276	-1.498807e-01	1.507201e-01	2.621823e-01	3.206253e-01
-9	765	-9	0	A	T	0.290	-1.585377e-01	1.656762e-01	3.055219e-01	3.391994e-01
-9	15186	-9	0	A	T	0.015	-1.229198e-01	2.181256e-01	2.422803e-01	5.733971e-01
-9	15181	-9	0	A	T	0.015	-1.229198e-01	2.181256e-01	2.422803e-01	5.733971e-01
-9	15188	-9	0	A	T	0.015	-1.229198e-01	2.181256e-01	2.422803e-01	5.733971e-01
-9	15189	-9	0	A	T	0.015	-1.229198e-01	2.181256e-01	2.422803e-01	5.733971e-01
-9	77	-9	0	A	T	0.327	-8.964024e-02	1.677149e-01	2.902341e-01	5.933117e-01
-9	76	-9	0	A	T	0.291	-7.149646e-02	1.750990e-01	2.892208e-01	6.832610e-01
-9	70	-9	0	A	T	0.372	3.318496e-03	8.895640e-02	2.481131e-01	9.702610e-01
-9	13580	-9	0	A	T	0.034	9.870347e-02	1.592811e-01	2.514308e-01	5.358270e-01
-9	13581	-9	0	A	T	0.032	3.893332e-02	1.524371e-01	2.451116e-01	7.985433e-01
-9	13583	-9	0	A	T	0.024	1.533281e-01	2.002827e-01	2.491996e-01	4.443986e-01
-9	13584	-9	0	A	T	0.025	8.526003e-02	2.016064e-01	2.563687e-01	6.725970e-01
-9	13586	-9	0	A	T	0.044	-1.614695e-01	1.914228e-01	3.032988e-01	3.994492e-01
-9	13587	-9	0	A	T	0.044	-1.614695e-01	1.914228e-01	3.032988e-01	3.994492e-01
-9	1799	-9	0	A	T	0.015	6.699974e-02	1.407467e-01	2.426651e-01	6.343170e-01
-9	1798	-9	0	A	T	0.258	8.467303e-02	8.184863e-02	2.214770e-01	3.015351e-01
-9	9068	-9	0	A	T	0.027	8.785378e-02	1.608306e-01	2.289441e-01	5.852037e-01
-9	22067	-9	0	A	T	0.013	6.311630e-02	1.615755e-01	2.367003e-01	6.962821e-01
-9	5148	-9	0	A	T	0.027	-2.829026e-02	2.771115e-01	2.843684e-01	9.187374e-01
-9	5149	-9	0	A	T	0.023	3.824269e-01	3.175044e-01	2.306025e-01	2.291300e-01
-9	5146	-9	0	A	T	0.023	3.824269e-01	3.175044e-01	2.306025e-01	2.291300e-01
-9	5147	-9	0	A	T	0.027	-2.829026e-02	2.771115e-01	2.843684e-01	9.187374e-01
-9	5142	-9	0	A	T	0.023	3.824269e-01	3.175044e-01	2.306025e-01	2.291300e-01
-9	5143	-9	0	A	T	0.027	-2.829026e-02	2.771115e-01	2.843684e-01	9.187374e-01
-9	15887	-9	0	A	T	0.014	1.533518e-01	1.721285e-01	2.324420e-01	3.735200e-01
-9	15886	-9	0	A	T	0.011	3.190030e-01	2.175275e-01	2.247209e-01	1.433132e-01
-9	15883	-9	0	A	T	0.011	3.190030e-01	2.175275e-01	2.247209e-01	1.433132e-01
-9	15880	-9	0	A	T	0.011	3.190030e-01	2.175275e-01	2.247209e-01	1.433132e-01
-9	15889	-9	0	A	T	0.019	5.280238e-02	1.420975e-01	2.470625e-01	7.103964e-01
-9	15478	-9	0	A	T	0.019	-4.120106e-02	1.840929e-01	2.627949e-01	8.230247e-01
-9	15471	-9	0	A	T	0.016	3.612620e-01	2.058485e-01	2.256966e-01	8.004024e-02
-9	15474	-9	0	A	T	0.015	2.250444e-01	2.011974e-01	2.090066e-01	2.640260e-01
-9	263	-9	0	A	T	0.485	-7.675234e-02	2.067252e-01	2.498587e-01	7.106312e-01
-9	260	-9	0	A	T	0.327	-8.964024e-02	1.677149e-01	2.902341e-01	5.933117e-01
-9	267	-9	0	A	T	0.499	3.244905e-01	5.111983e-01	2.359291e-01	5.259515e-01
-9	266	-9	0	A	T	0.204	8.289153e-02	9.865126e-02	2.540567e-01	4.012802e-01
-9	265	-9	0	A	T	0.327	-8.964024e-02	1.677149e-01	2.902341e-01	5.933117e-01
-9	264	-9	0	A	T	0.499	3.244905e-01	5.111983e-01	2.359291e-01	5.259515e-01
-9	269	-9	0	A	T	0.271	-1.109261e-01	1.306143e-01	2.462858e-01	3.962513e-01
-9	268	-9	0	A	T	0.276	-1.498807e-01	1.507201e-01	2.621823e-01	3.206253e-01
-9	12392	-9	0	A	T	0.042	2.388993e-01	9.280750e-02	1.700323e-01	1.041441e-02
-9	12390	-9	0	A	T	0.042	2.388993e-01	9.280750e-02	1.700323e-01	1.041441e-02
-9	829	-9	0	A	T	0.499	2.711532e-01	5.408181e-01	2.372030e-01	6.163872e-01
-9	828	-9	0	A	T	0.276	-1.498807e-01	1.507201e-01	2.621823e-01	3.206253e-01
-9	821	-9	0	A	T	0.204	8.289153e-02	9.865126e-02	2.540567e-01	4.012802e-01
-9	820	-9	0	A	T	0.323	-3.153299e-02	1.519840e-01	2.741203e-01	8.357459e-01
-9	1715	-9	0	A	T	0.162	3.008316e-02	5.248021e-02	2.247994e-01	5.668177e-01
-9	2032	-9	0	A	T	0.025	9.028616e-02	1.461058e-01	2.585569e-01	5.369659e-01
-9	1719	-9	0	A	T	0.327	2.407710e-02	5.385629e-02	2.352010e-01	6.550766e-01
-9	13591	-9	0	A	T	0.025	8.526003e-02	2.016064e-01	2.563687e-01	6.725970e-01
-9	13590	-9	0	A	T	0.038	-1.668022e-01	1.535835e-01	2.767941e-01	2.781143e-01
-9	13735	-9	0	A	T	0.044	-1.614695e-01	1.914228e-01	3.032988e-01	3.994492e-01
-9	13734	-9	0	A	T	0.025	8.526003e-02	2.016064e-01	2.563687e-01	6.725970e-01
-9	13599	-9	0	A	T	0.025	8.526003e-02	2.016064e-01	2.563687e-01	6.725970e-01
-9	13598	-9	0	A	T	0.041	-1.181652e-02	1.865718e-01	2.776465e-01	9.495320e-01
-9	508	-9	0	A	T	0.325	-6.938190e-02	1.719629e-01	2.930559e-01	6.868218e-01
-9	6808	-9	0	A	T	0.022	1.452109e-01	2.248786e-01	2.651520e-01	5.188310e-01
-9	6807	-9	0	A	T	0.048	-7.408062e-02	1.656893e-01	2.898442e-01	6.550452e-01
-9	15712	-9	0	A	T	0.020	-9.021372e-02	1.804293e-01	2.647660e-01	6.173585e-01
-9	9747	-9	0	A	T	0.033	-1.000940e-01	9.609141e-02	1.993250e-01	2.982123e-01
-9	15791	-9	0	A	T	0.024	3.753708e-02	1.270835e-01	2.495140e-01	7.678647e-01
-9	8028	-9	0	A	T	0.011	1.460593e-01	1.884735e-01	2.403966e-01	4.388295e-01
-9	8020	-9	0	A	T	0.023	1.631094e-01	2.277697e-01	2.867961e-01	4.743454e-01
-9	8026	-9	0	A	T	0.018	-2.949709e-01	2.870758e-01	2.709721e-01	3.048162e-01
-9	8027	-9	0	A	T	0.018	-2.949709e-01	2.870758e-01	2.709721e-01	3.048162e-01
-9	8185	-9	0	A	T	0.123	1.302851e-02	8.952059e-02	2.491790e-01	8.843619e-01
-9	8184	-9	0	A	T	0.018	-2.949709e-01	2.870758e-01	2.709721e-01	3.048162e-01
-9	8186	-9	0	A	T	0.018	-2.949709e-01	2.870758e-01	2.709721e-01	3.048162e-01
-9	8181	-9	0	A	T	0.018	-2.949709e-01	2.870758e-01	2.709721e-01	3.048162e-01
-9	8183	-9	0	A	T	0.018	-2.949709e-01	2.870758e-01	2.709721e-01	3.048162e-01
-9	5876	-9	0	A	T	0.025	4.868649e-02	2.964790e-01	2.703970e-01	8.696458e-01
-9	5877	-9	0	A	T	0.015	-2.001036e-02	1.507486e-01	2.335496e-01	8.944670e-01
-9	5874	-9	0	A	T	0.025	4.868649e-02	2.964790e-01	2.703970e-01	8.696458e-01
-9	5879	-9	0	A	T	0.023	3.824269e-01	3.175044e-01	2.306025e-01	2.291300e-01
-9	8859	-9	0	A	T	0.015	-4.070146e-02	2.039345e-01	2.507571e-01	8.419115e-01
-9	1553	-9	0	A	T	0.272	-4.594698e-02	1.359400e-01	2.557954e-01	7.355478e-01
-9	1552	-9	0	A	T	0.291	-7.149646e-02	1.750990e-01	2.892208e-01	6.832610e-01
-9	1555	-9	0	A	T	0.480	-2.573120e-02	1.756006e-01	2.554952e-01	8.835761e-01
-9	1554	-9	0	A	T	0.446	-1.728128e-01	1.530737e-01	3.111382e-01	2.596070e-01
-9	22251	-9	0	A	T	0.013	-1.589921e-01	2.430424e-01	2.587514e-01	5.133821e-01
-9	1252	-9	0	A	T	0.399	1.108604e-01	6.346790e-02	2.329566e-01	8.146783e-02
-9	1253	-9	0	A	T	0.249	5.220270e-02	7.749078e-02	2.504153e-01	5.009214e-01
-9	1259	-9	0	A	T	0.497	-3.659541e-01	3.447895e-01	2.867227e-01	2.891673e-01
-9	11469	-9	0	A	T	0.097	-5.932573e-02	1.020769e-01	2.511907e-01	5.614479e-01
-9	17157	-9	0	A	T	0.011	-9.207949e-02	1.883780e-01	2.390272e-01	6.252548e-01
-9	14990	-9	0	A	T	0.118	-7.902362e-03	6.785330e-02	2.467769e-01	9.073455e-01
-9	825	-9	0	A	T	0.300	-8.682777e-02	1.732800e-01	2.771969e-01	6.165927e-01
-9	824	-9	0	A	T	0.284	4.014556e-02	1.297725e-01	2.619736e-01	7.572166e-01
-9	827	-9	0	A	T	0.378	-1.293899e-01	1.457012e-01	3.095332e-01	3.750572e-01
-9	826	-9	0	A	T	0.291	-7.149646e-02	1.750990e-01	2.892208e-01	6.832610e-01
-9	822	-9	0	A	T	0.215	9.749355e-03	1.050400e-01	2.682580e-01	9.260973e-01
-9	1234	-9	0	A	T	0.497	3.369202e-01	3.925623e-01	2.318271e-01	3.912726e-01
-9	7764	-9	0	A	T	0.018	-1.068591e-01	1.337466e-01	2.399111e-01	4.247922e-01
-9	7765	-9	0	A	T	0.018	-1.068591e-01	1.337466e-01	2.399111e-01	4.247922e-01
-9	7766	-9	0	A	T	0.018	-1.068591e-01	1.337466e-01	2.399111e-01	4.247922e-01
-9	7767	-9	0	A	T	0.018	-1.068591e-01	1.337466e-01	2.399111e-01	4.247922e-01
-9	7763	-9	0	A	T	0.018	-1.068591e-01	1.337466e-01	2.399111e-01	4.247922e-01
-9	7768	-9	0	A	T	0.018	-1.068591e-01	1.337466e-01	2.399111e-01	4.247922e-01
-9	7769	-9	0	A	T	0.016	-8.964987e-02	1.396610e-01	2.399583e-01	5.213054e-01
-9	9577	-9	0	A	T	0.029	-2.448094e-01	2.129972e-01	2.461340e-01	2.511086e-01
-9	9575	-9	0	A	T	0.029	-2.448094e-01	2.129972e-01	2.461340e-01	2.511086e-01
-9	9579	-9	0	A	T	0.015	-1.614327e-01	1.673976e-01	2.037913e-01	3.354549e-01
-9	9397	-9	0	A	T	0.029	-2.448094e-01	2.129972e-01	2.461340e-01	2.511086e-01
-9	9393	-9	0	A	T	0.029	-2.448094e-01	2.129972e-01	2.461340e-01	2.511086e-01
-9	9390	-9	0	A	T	0.010	-8.657334e-02	1.836795e-01	2.233024e-01	6.376679e-01
-9	9399	-9	0	A	T	0.029	-2.448094e-01	2.129972e-01	2.461340e-01	2.511086e-01
-9	15924	-9	0	A	T	0.011	3.190030e-01	2.175275e-01	2.247209e-01	1.433132e-01
-9	9392	-9	0	A	T	0.029	-2.448094e-01	2.129972e-01	2.461340e-01	2.511086e-01
-9	1455	-9	0	A	T	0.270	-1.320418e-02	4.899573e-02	2.377157e-01	7.876891e-01
-9	1456	-9	0	A	T	0.332	-7.576395e-02	5.106750e-02	2.299055e-01	1.387155e-01
-9	1457	-9	0	A	T	0.220	-5.638366e-02	5.994116e-02	2.547627e-01	3.474620e-01
-9	1450	-9	0	A	T	0.325	-6.938190e-02	1.719629e-01	2.930559e-01	6.868218e-01
-9	1451	-9	0	A	T	0.215	9.749355e-03	1.050400e-01	2.682580e-01	9.260973e-01
-9	1452	-9	0	A	T	0.166	2.159153e-02	5.530814e-02	2.373053e-01	6.964626e-01
-9	1453	-9	0	A	T	0.072	-2.084821e-02	7.106918e-02	2.294336e-01	7.694088e-01
-9	1458	-9	0	A	T	0.218	-4.814496e-02	5.948183e-02	2.493665e-01	4.187713e-01
-9	1459	-9	0	A	T	0.291	-3.339945e-02	5.279035e-02	2.452060e-01	5.273099e-01
-9	1231	-9	0	A	T	0.067	7.994182e-02	9.022289e-02	2.447060e-01	3.761335e-01
-9	3463	-9	0	A	T	0.013	1.741356e-01	2.130966e-01	2.145515e-01	4.143279e-01
-9	1233	-9	0	A	T	0.499	2.711532e-01	5.408181e-01	2.372030e-01	6.163872e-01
-9	5649	-9	0	A	T	0.023	3.824269e-01	3.175044e-01	2.306025e-01	2.291300e-01
-9	5641	-9	0	A	T	0.023	3.824269e-01	3.175044e-01	2.306025e-01	2.291300e-01
-9	5640	-9	0	A	T	0.023	3.824269e-01	3.175044e-01	2.306025e-01	2.291300e-01
-9	5643	-9	0	A	T	0.025	4.868649e-02	2.964790e-01	2.703970e-01	8.696458e-01
-9	5645	-9	0	A	T	0.023	3.824269e-01	3.175044e-01	2.306025e-01	2.291300e-01
-9	5647	-9	0	A	T	0.013	3.635472e-01	2.335943e-01	1.577909e-01	1.204372e-01
-9	5646	-9	0	A	T	0.023	3.824269e-01	3.175044e-01	2.306025e-01	2.291300e-01
-9	15379	-9	0	A	T	0.016	3.612620e-01	2.058485e-01	2.256966e-01	8.004024e-02
-9	15378	-9	0	A	T	0.015	2.250444e-01	2.011974e-01	2.090066e-01	2.640260e-01
-9	15372	-9	0	A	T	0.016	3.612620e-01	2.058485e-01	2.256966e-01	8.004024e-02
-9	6465	-9	0	A	T	0.023	3.824269e-01	3.175044e-01	2.306025e-01	2.291300e-01
-9	16713	-9	0	A	T	0.010	1.195580e-01	1.616333e-01	2.319418e-01	4.599315e-01
-9	1300	-9	0	A	T	0.291	-7.149646e-02	1.750990e-01	2.892208e-01	6.832610e-01
-9	2056	-9	0	A	T	0.033	-2.378868e-03	1.173669e-01	2.497112e-01	9.838394e-01
-9	4328	-9	0	A	T	0.014	1.347556e-01	2.057486e-01	2.325016e-01	5.128814e-01
-9	2750	-9	0	A	T	0.010	-1.452211e-01	1.651402e-01	2.126692e-01	3.797324e-01
-9	2758	-9	0	A	T	0.010	-1.452211e-01	1.651402e-01	2.126692e-01	3.797324e-01
-9	4928	-9	0	A	T	0.016	-2.292979e-01	1.257649e-01	2.588479e-01	6.902851e-02
-9	6709	-9	0	A	T	0.025	1.959158e-01	1.717249e-01	2.424635e-01	2.546188e-01
-9	6708	-9	0	A	T	0.025	1.959158e-01	1.717249e-01	2.424635e-01	2.546188e-01
-9	6705	-9	0	A	T	0.022	1.452109e-01	2.248786e-01	2.651520e-01	5.188310e-01
-9	6704	-9	0	A	T	0.022	1.452109e-01	2.248786e-01	2.651520e-01	5.188310e-01
-9	18791	-9	0	A	T	0.057	-9.294238e-03	9.223288e-02	2.378047e-01	9.197850e-01
-9	5568	-9	0	A	T	0.025	4.868649e-02	2.964790e-01	2.703970e-01	8.696458e-01
-9	5569	-9	0	A	T	0.025	4.868649e-02	2.964790e-01	2.703970e-01	8.696458e-01
-9	5564	-9	0	A	T	0.023	3.824269e-01	3.175044e-01	2.306025e-01	2.291300e-01
-9	5565	-9	0	A	T	0.023	3.824269e-01	3.175044e-01	2.306025e-01	2.291300e-01
-9	5566	-9	0	A	T	0.023	3.824269e-01	3.175044e-01	2.306025e-01	2.291300e-01
-9	5567	-9	0	A	T	0.023	3.824269e-01	3.175044e-01	2.306025e-01	2.291300e-01
-9	5560	-9	0	A	T	0.025	4.868649e-02	2.964790e-01	2.703970e-01	8.696458e-01
-9	5561	-9	0	A	T	0.023	3.824269e-01	3.175044e-01	2.306025e-01	2.291300e-01
-9	5562	-9	0	A	T	0.023	3.824269e-01	3.175044e-01	2.306025e-01	2.291300e-01
-9	6974	-9	0	A	T	0.048	-7.408062e-02	1.656893e-01	2.898442e-01	6.550452e-01
-9	12741	-9	0	A	T	0.020	-1.406230e-01	1.350033e-01	2.372342e-01	2.982251e-01
-9	7930	-9	0	A	T	0.018	-2.949709e-01	2.870758e-01	2.709721e-01	3.048162e-01
-9	7932	-9	0	A	T	0.018	-2.949709e-01	2.870758e-01	2.709721e-01	3.048162e-01
-9	7937	-9	0	A	T	0.018	-2.949709e-01	2.870758e-01	2.709721e-01	3.048162e-01
-9	21499	-9	0	A	T	0.011	5.238498e-02	1.849347e-01	2.464120e-01	7.771252e-01
-9	21498	-9	0	A	T	0.011	5.238498e-02	1.849347e-01	2.464120e-01	7.771252e-01
-9	21497	-9	0	A	T	0.011	5.238498e-02	1.849347e-01	2.464120e-01	7.771252e-01
-9	21496	-9	0	A	T	0.011	5.238498e-02	1.849347e-01	2.464120e-01	7.771252e-01
-9	21501	-9	0	A	T	0.011	5.238498e-02	1.849347e-01	2.464120e-01	7.771252e-01
-9	6617	-9	0	A	T	0.022	1.452109e-01	2.248786e-01	2.651520e-01	5.188310e-01
-9	6614	-9	0	A	T	0.090	-2.692666e-02	7.740625e-02	2.434994e-01	7.281304e-01
-9	10583	-9	0	A	T	0.016	-6.594998e-02	1.274746e-01	2.289571e-01	6.051975e-01
-9	10584	-9	0	A	T	0.014	1.725808e-01	1.386003e-01	2.317674e-01	2.138115e-01
-9	1087	-9	0	A	T	0.499	2.711532e-01	5.408181e-01	2.372030e-01	6.163872e-01
-9	1086	-9	0	A	T	0.010	-1.626647e-01	1.632247e-01	2.243396e-01	3.195869e-01
-9	1085	-9	0	A	T	0.496	3.513742e-01	3.090014e-01	2.192196e-01	2.561776e-01
-9	1084	-9	0	A	T	0.496	-6.596990e-02	2.988031e-01	2.486599e-01	8.253780e-01
-9	1083	-9	0	A	T	0.497	3.369202e-01	3.925623e-01	2.318271e-01	3.912726e-01
-9	1082	-9	0	A	T	0.484	-3.478086e-02	2.065065e-01	2.635531e-01	8.663356e-01
-9	1081	-9	0	A	T	0.325	-6.938190e-02	1.719629e-01	2.930559e-01	6.868218e-01
-9	1080	-9	0	A	T	0.300	-8.682777e-02	1.732800e-01	2.771969e-01	6.165927e-01
-9	1089	-9	0	A	T	0.300	-8.682777e-02	1.732800e-01	2.771969e-01	6.165927e-01
-9	4263	-9	0	A	T	0.014	1.347556e-01	2.057486e-01	2.325016e-01	5.128814e-01
-9	135	-9	0	A	T	0.204	8.289153e-02	9.865126e-02	2.540567e-01	4.012802e-01
-9	13709	-9	0	A	T	0.044	-1.614695e-01	1.914228e-01	3.032988e-01	3.994492e-01
-9	13703	-9	0	A	T	0.044	-1.614695e-01	1.914228e-01	3.032988e-01	3.994492e-01
-9	13700	-9	0	A	T	0.024	1.533281e-01	2.002827e-01	2.491996e-01	4.443986e-01
-9	13705	-9	0	A	T	0.029	-1.005453e-01	1.414180e-01	2.436017e-01	4.775187e-01
-9	1984	-9	0	A	T	0.051	4.140401e-02	7.593715e-02	2.536752e-01	5.858974e-01
-9	1982	-9	0	A	T	0.051	-9.383700e-02	9.494397e-02	2.506163e-01	3.235939e-01
-9	1980	-9	0	A	T	0.051	-9.383700e-02	9.494397e-02	2.506163e-01	3.235939e-01
-9	1989	-9	0	A	T	0.025	9.028616e-02	1.461058e-01	2.585569e-01	5.369659e-01
-9	6464	-9	0	A	T	0.023	3.824269e-01	3.175044e-01	2.306025e-01	2.291300e-01
-9	6466	-9	0	A	T	0.025	4.868649e-02	2.964790e-01	2.703970e-01	8.696458e-01
-9	6467	-9	0	A	T	0.025	4.868649e-02	2.964790e-01	2.703970e-01	8.696458e-01
-9	80	-9	0	A	T	0.499	3.244905e-01	5.111983e-01	2.359291e-01	5.259515e-01
-9	81	-9	0	A	T	0.276	-1.498807e-01	1.507201e-01	2.621823e-01	3.206253e-01
-9	86	-9	0	A	T	0.272	-4.594698e-02	1.359400e-01	2.557954e-01	7.355478e-01
-9	87	-9	0	A	T	0.294	-1.605418e-02	1.786946e-01	2.896884e-01	9.284590e-01
-9	15660	-9	0	A	T	0.019	-4.120106e-02	1.840929e-01	2.627949e-01	8.230247e-01
-9	15665	-9	0	A	T	0.013	-1.363189e-01	1.898757e-01	2.440826e-01	4.732223e-01
-9	15664	-9	0	A	T	0.020	-9.021372e-02	1.804293e-01	2.647660e-01	6.173585e-01
-9	4388	-9	0	A	T	0.014	1.347556e-01	2.057486e-01	2.325016e-01	5.128814e-01
-9	6369	-9	0	A	T	0.023	3.824269e-01	3.175044e-01	2.306025e-01	2.291300e-01
-9	6368	-9	0	A	T	0.025	4.868649e-02	2.964790e-01	2.703970e-01	8.696458e-01
-9	6363	-9	0	A	T	0.048	8.150013e-02	1.086360e-01	2.293530e-01	4.535755e-01
-9	6362	-9	0	A	T	0.027	4.268370e-01	2.008201e-01	2.249217e-01	3.417058e-02
-9	6361	-9	0	A	T	0.024	-1.129297e-02	1.485215e-01	2.433438e-01	9.394292e-01
-9	6360	-9	0	A	T	0.023	3.824269e-01	3.175044e-01	2.306025e-01	2.291300e-01
-9	6367	-9	0	A	T	0.015	3.432254e-01	2.106694e-01	1.551274e-01	1.040690e-01
-9	6365	-9	0	A	T	0.027	1.039820e-02	2.055441e-01	2.480064e-01	9.596790e-01
-9	5199	-9	0	A	T	0.013	3.635472e-01	2.335943e-01	1.577909e-01	1.204372e-01
-9	1618	-9	0	A	T	0.325	-6.938190e-02	1.719629e-01	2.930559e-01	6.868218e-01
-9	1619	-9	0	A	T	0.470	-1.219839e-01	9.679338e-02	2.440432e-01	2.083269e-01
-9	5195	-9	0	A	T	0.023	3.824269e-01	3.175044e-01	2.306025e-01	2.291300e-01
-9	5194	-9	0	A	T	0.023	3.824269e-01	3.175044e-01	2.306025e-01	2.291300e-01
-9	1614	-9	0	A	T	0.378	-1.293899e-01	1.457012e-01	3.095332e-01	3.750572e-01
-9	1615	-9	0	A	T	0.300	-8.682777e-02	1.732800e-01	2.771969e-01	6.165927e-01
-9	1612	-9	0	A	T	0.276	-1.498807e-01	1.507201e-01	2.621823e-01	3.206253e-01
-9	5190	-9	0	A	T	0.027	-2.829026e-02	2.771115e-01	2.843684e-01	9.187374e-01
-9	1611	-9	0	A	T	0.204	8.289153e-02	9.865126e-02	2.540567e-01	4.012802e-01
-9	5472	-9	0	A	T	0.023	3.824269e-01	3.175044e-01	2.306025e-01	2.291300e-01
-9	7531	-9	0	A	T	0.013	-8.557541e-02	1.454990e-01	2.230032e-01	5.567686e-01
-9	7532	-9	0	A	T	0.013	-8.557541e-02	1.454990e-01	2.230032e-01	5.567686e-01
-9	6511	-9	0	A	T	0.023	3.824269e-01	3.175044e-01	2.306025e-01	2.291300e-01
-9	429	-9	0	A	T	0.300	-8.682777e-02	1.732800e-01	2.771969e-01	6.165927e-01
-9	421	-9	0	A	T	0.034	-2.335274e-01	9.201455e-02	1.913482e-01	1.153606e-02
-9	423	-9	0	A	T	0.296	-4.684769e-02	6.034943e-02	2.239763e-01	4.380542e-01
-9	422	-9	0	A	T	0.037	-2.146041e-01	8.906659e-02	1.974720e-01	1.643426e-02
-9	425	-9	0	A	T	0.333	-2.025593e-01	9.146622e-02	2.599915e-01	2.736196e-02
-9	424	-9	0	A	T	0.311	-1.047531e-01	5.938915e-02	2.371532e-01	7.853534e-02
-9	3258	-9	0	A	T	0.010	1.499608e-01	2.128814e-01	2.176559e-01	4.815800e-01
-9	3259	-9	0	A	T	0.015	2.413545e-01	2.310661e-01	2.301607e-01	2.968842e-01
-9	3250	-9	0	A	T	0.015	2.413545e-01	2.310661e-01	2.301607e-01	2.968842e-01
-9	3255	-9	0	A	T	0.015	2.413545e-01	2.310661e-01	2.301607e-01	2.968842e-01
-9	2083	-9	0	A	T	0.057	1.488997e-01	9.386401e-02	2.578239e-01	1.134676e-01
-9	89	-9	0	A	T	0.301	-6.154498e-02	1.333870e-01	2.582880e-01	6.447658e-01
-9	2085	-9	0	A	T	0.038	1.360601e-01	1.216680e-01	2.686384e-01	2.641263e-01
-9	18672	-9	0	A	T	0.061	1.645270e-02	7.725167e-02	2.270371e-01	8.314567e-01
-9	15951	-9	0	A	T	0.011	3.190030e-01	2.175275e-01	2.247209e-01	1.433132e-01
-9	96700	-9	0	A	T	0.010	-1.846394e-02	1.612751e-01	2.286210e-01	9.089100e-01
-9	13386	-9	0	A	T	0.044	-1.614695e-01	1.914228e-01	3.032988e-01	3.994492e-01
-9	13387	-9	0	A	T	0.044	-1.614695e-01	1.914228e-01	3.032988e-01	3.994492e-01
-9	3312	-9	0	A	T	0.015	2.413545e-01	2.310661e-01	2.301607e-01	2.968842e-01
-9	3316	-9	0	A	T	0.011	7.029989e-02	1.879984e-01	2.330699e-01	7.086515e-01
-9	630	-9	0	A	T	0.276	-1.498807e-01	1.507201e-01	2.621823e-01	3.206253e-01
-9	631	-9	0	A	T	0.477	-1.888176e-01	1.661038e-01	2.291003e-01	2.563377e-01
-9	632	-9	0	A	T	0.294	-1.605418e-02	1.786946e-01	2.896884e-01	9.284590e-01
-9	633	-9	0	A	T	0.291	-7.149646e-02	1.750990e-01	2.892208e-01	6.832610e-01
-9	634	-9	0	A	T	0.325	-6.938190e-02	1.719629e-01	2.930559e-01	6.868218e-01
-9	635	-9	0	A	T	0.482	-1.794111e-01	1.878186e-01	2.617463e-01	3.400456e-01
-9	637	-9	0	A	T	0.484	-3.478086e-02	2.065065e-01	2.635531e-01	8.663356e-01
-9	638	-9	0	A	T	0.484	-3.478086e-02	2.065065e-01	2.635531e-01	8.663356e-01
-9	639	-9	0	A	T	0.289	-2.202105e-01	1.629863e-01	3.287645e-01	1.774412e-01
-9	15385	-9	0	A	T	0.014	2.974708e-01	1.964891e-01	2.010652e-01	1.308473e-01
-9	1402	-9	0	A	T	0.497	3.369202e-01	3.925623e-01	2.318271e-01	3.912726e-01
-9	1401	-9	0	A	T	0.300	-8.682777e-02	1.732800e-01	2.771969e-01	6.165927e-01
-9	679	-9	0	A	T	0.499	2.711532e-01	5.408181e-01	2.372030e-01	6.163872e-01
-9	1406	-9	0	A	T	0.294	-1.605418e-02	1.786946e-01	2.896884e-01	9.284590e-01
-9	5737	-9	0	A	T	0.025	4.868649e-02	2.964790e-01	2.703970e-01	8.696458e-01
-9	5736	-9	0	A	T	0.023	3.824269e-01	3.175044e-01	2.306025e-01	2.291300e-01
-9	5731	-9	0	A	T	0.023	3.824269e-01	3.175044e-01	2.306025e-01	2.291300e-01
-9	5730	-9	0	A	T	0.023	3.824269e-01	3.175044e-01	2.306025e-01	2.291300e-01
-9	5733	-9	0	A	T	0.025	4.868649e-02	2.964790e-01	2.703970e-01	8.696458e-01
-9	5739	-9	0	A	T	0.025	4.868649e-02	2.964790e-01	2.703970e-01	8.696458e-01
-9	5738	-9	0	A	T	0.023	3.824269e-01	3.175044e-01	2.306025e-01	2.291300e-01
-9	15204	-9	0	A	T	0.015	-1.229198e-01	2.181256e-01	2.422803e-01	5.733971e-01
-9	15206	-9	0	A	T	0.015	-1.229198e-01	2.181256e-01	2.422803e-01	5.733971e-01
-9	15203	-9	0	A	T	0.015	-1.229198e-01	2.181256e-01	2.422803e-01	5.733971e-01
-9	15202	-9	0	A	T	0.015	-1.229198e-01	2.181256e-01	2.422803e-01	5.733971e-01
-9	13209	-9	0	A	T	0.018	-8.230039e-02	1.370855e-01	2.287289e-01	5.486135e-01
-9	1278	-9	0	A	T	0.320	3.634426e-02	1.576940e-01	2.791188e-01	8.178439e-01
-9	1279	-9	0	A	T	0.046	-1.545809e-01	8.431638e-02	2.391220e-01	6.750764e-02
-9	1270	-9	0	A	T	0.378	-1.293899e-01	1.457012e-01	3.095332e-01	3.750572e-01
-9	1271	-9	0	A	T	0.497	3.369202e-01	3.925623e-01	2.318271e-01	3.912726e-01
-9	1272	-9	0	A	T	0.484	-3.478086e-02	2.065065e-01	2.635531e-01	8.663356e-01
-9	1273	-9	0	A	T	0.325	-6.938190e-02	1.719629e-01	2.930559e-01	6.868218e-01
-9	1274	-9	0	A	T	0.325	-6.938190e-02	1.719629e-01	2.930559e-01	6.868218e-01
-9	1275	-9	0	A	T	0.477	-1.888176e-01	1.661038e-01	2.291003e-01	2.563377e-01
-9	1276	-9	0	A	T	0.291	-7.149646e-02	1.750990e-01	2.892208e-01	6.832610e-01
-9	1277	-9	0	A	T	0.376	-6.266153e-02	1.379501e-01	2.890737e-01	6.499116e-01
-9	2626	-9	0	A	T	0.054	-9.110324e-02	1.050193e-01	1.858536e-01	3.862026e-01
-9	2624	-9	0	A	T	0.029	1.278839e-01	1.045650e-01	2.846380e-01	2.220594e-01
-9	9583	-9	0	A	T	0.015	-1.614327e-01	1.673976e-01	2.037913e-01	3.354549e-01
-9	9586	-9	0	A	T	0.029	-2.448094e-01	2.129972e-01	2.461340e-01	2.511086e-01
-9	9587	-9	0	A	T	0.027	-3.169887e-01	1.878533e-01	2.441487e-01	9.231471e-02
-9	9585	-9	0	A	T	0.029	-2.448094e-01	2.129972e-01	2.461340e-01	2.511086e-01
-9	9589	-9	0	A	T	0.029	-2.448094e-01	2.129972e-01	2.461340e-01	2.511086e-01
-9	91592	-9	0	A	T	0.028	-1.250822e-01	1.036505e-01	2.432248e-01	2.282473e-01
-9	6675	-9	0	A	T	0.025	-7.929915e-02	2.152388e-01	2.927733e-01	7.127554e-01
-9	6674	-9	0	A	T	0.023	6.646184e-02	2.177506e-01	2.655370e-01	7.603602e-01
-9	6677	-9	0	A	T	0.048	-7.408062e-02	1.656893e-01	2.898442e-01	6.550452e-01
-9	6676	-9	0	A	T	0.048	-7.408062e-02	1.656893e-01	2.898442e-01	6.550452e-01
-9	6671	-9	0	A	T	0.048	-7.408062e-02	1.656893e-01	2.898442e-01	6.550452e-01
-9	6670	-9	0	A	T	0.048	-7.408062e-02	1.656893e-01	2.898442e-01	6.550452e-01
-9	6672	-9	0	A	T	0.022	1.452109e-01	2.248786e-01	2.651520e-01	5.188310e-01
-9	4686	-9	0	A	T	0.013	-6.832946e-02	1.616822e-01	2.092933e-01	6.728067e-01
-9	4683	-9	0	A	T	0.027	-2.172519e-01	1.222997e-01	1.191785e-01	7.644248e-02
-9	4681	-9	0	A	T	0.016	-1.230330e-01	1.464666e-01	1.832720e-01	4.014151e-01
-9	4689	-9	0	A	T	0.034	-2.712052e-01	1.121704e-01	1.069035e-01	1.606887e-02
-9	8220	-9	0	A	T	0.018	-2.949709e-01	2.870758e-01	2.709721e-01	3.048162e-01
-9	8221	-9	0	A	T	0.010	-3.642449e-01	2.107230e-01	2.200260e-01	8.467533e-02
-9	8222	-9	0	A	T	0.023	1.631094e-01	2.277697e-01	2.867961e-01	4.743454e-01
-9	8224	-9	0	A	T	0.018	-2.949709e-01	2.870758e-01	2.709721e-01	3.048162e-01
-9	8227	-9	0	A	T	0.016	-1.292547e-01	1.833743e-01	2.247819e-01	4.813097e-01
-9	8228	-9	0	A	T	0.018	-2.949709e-01	2.870758e-01	2.709721e-01	3.048162e-01
-9	8229	-9	0	A	T	0.018	-2.949709e-01	2.870758e-01	2.709721e-01	3.048162e-01
-9	15504	-9	0	A	T	0.019	-4.120106e-02	1.840929e-01	2.627949e-01	8.230247e-01
-9	11508	-9	0	A	T	0.016	-1.741186e-01	1.418815e-01	2.219658e-01	2.204779e-01
-9	42700	-9	0	A	T	0.011	-3.842837e-01	1.649590e-01	1.914053e-01	2.033475e-02
-9	42701	-9	0	A	T	0.041	-1.997770e-01	8.762746e-02	2.183510e-01	2.315204e-02
-9	2123	-9	0	A	T	0.010	2.399907e-01	1.744429e-01	2.437507e-01	1.696811e-01
-9	2122	-9	0	A	T	0.233	9.186304e-02	6.366280e-02	2.144484e-01	1.498275e-01
-9	2124	-9	0	A	T	0.010	2.399907e-01	1.744429e-01	2.437507e-01	1.696811e-01
-9	15723	-9	0	A	T	0.013	-1.350901e-01	1.903966e-01	2.438716e-01	4.784229e-01
-9	15726	-9	0	A	T	0.019	-4.120106e-02	1.840929e-01	2.627949e-01	8.230247e-01
-9	15728	-9	0	A	T	0.019	-4.120106e-02	1.840929e-01	2.627949e-01	8.230247e-01
-9	6583	-9	0	A	T	0.048	-7.408062e-02	1.656893e-01	2.898442e-01	6.550452e-01
-9	6582	-9	0	A	T	0.048	-7.408062e-02	1.656893e-01	2.898442e-01	6.550452e-01
-9	6581	-9	0	A	T	0.048	-7.408062e-02	1.656893e-01	2.898442e-01	6.550452e-01
-9	6580	-9	0	A	T	0.041	2.702903e-02	1.162891e-01	2.422517e-01	8.163254e-01
-9	6587	-9	0	A	T	0.018	1.153121e-01	2.018979e-01	2.366042e-01	5.682307e-01
-9	6585	-9	0	A	T	0.038	-1.057205e-01	1.400607e-01	2.775192e-01	4.508094e-01
-9	6584	-9	0	A	T	0.018	1.153121e-01	2.018979e-01	2.366042e-01	5.682307e-01
-9	6589	-9	0	A	T	0.025	-7.929915e-02	2.152388e-01	2.927733e-01	7.127554e-01
-9	6588	-9	0	A	T	0.022	1.452109e-01	2.248786e-01	2.651520e-01	5.188310e-01
-9	3942	-9	0	A	T	0.047	6.300441e-02	1.058092e-01	2.169222e-01	5.518836e-01
-9	5327	-9	0	A	T	0.022	5.158779e-01	2.819243e-01	2.343999e-01	6.803042e-02
-9	5324	-9	0	A	T	0.023	3.824269e-01	3.175044e-01	2.306025e-01	2.291300e-01
-9	5322	-9	0	A	T	0.023	3.824269e-01	3.175044e-01	2.306025e-01	2.291300e-01
-9	5321	-9	0	A	T	0.023	3.824269e-01	3.175044e-01	2.306025e-01	2.291300e-01
-9	5328	-9	0	A	T	0.023	3.824269e-01	3.175044e-01	2.306025e-01	2.291300e-01
-9	2153	-9	0	A	T	0.020	1.030853e-02	1.475717e-01	2.480372e-01	9.443451e-01
-9	12541	-9	0	A	T	0.016	1.614434e-01	1.359708e-01	1.979399e-01	2.358111e-01
-9	13634	-9	0	A	T	0.044	-1.614695e-01	1.914228e-01	3.032988e-01	3.994492e-01
-9	13632	-9	0	A	T	0.024	1.533281e-01	2.002827e-01	2.491996e-01	4.443986e-01
-9	13633	-9	0	A	T	0.044	-1.614695e-01	1.914228e-01	3.032988e-01	3.994492e-01
-9	13631	-9	0	A	T	0.044	-1.614695e-01	1.914228e-01	3.032988e-01	3.994492e-01
-9	13638	-9	0	A	T	0.025	8.526003e-02	2.016064e-01	2.563687e-01	6.725970e-01
-9	2491	-9	0	A	T	0.054	-9.110324e-02	1.050193e-01	1.858536e-01	3.862026e-01
-9	2497	-9	0	A	T	0.038	9.127682e-02	9.030267e-02	2.215501e-01	3.127400e-01
-9	641	-9	0	A	T	0.290	-1.124263e-01	1.491474e-01	2.799197e-01	4.514250e-01
-9	13533	-9	0	A	T	0.044	-1.614695e-01	1.914228e-01	3.032988e-01	3.994492e-01
-9	13535	-9	0	A	T	0.044	-1.614695e-01	1.914228e-01	3.032988e-01	3.994492e-01
-9	13537	-9	0	A	T	0.034	1.752448e-02	1.334278e-01	2.423656e-01	8.955731e-01
-9	13539	-9	0	A	T	0.029	-1.290637e-01	1.462791e-01	2.514207e-01	3.781477e-01
-9	13538	-9	0	A	T	0.028	-2.186308e-01	1.465448e-01	2.731269e-01	1.365264e-01
-9	646	-9	0	A	T	0.495	2.111314e-03	2.321934e-01	2.314521e-01	9.927496e-01
-9	7211	-9	0	A	T	0.089	1.815182e-02	7.140475e-02	2.420718e-01	7.994660e-01
-9	6216	-9	0	A	T	0.023	3.824269e-01	3.175044e-01	2.306025e-01	2.291300e-01
-9	6215	-9	0	A	T	0.023	3.824269e-01	3.175044e-01	2.306025e-01	2.291300e-01
-9	6213	-9	0	A	T	0.023	3.824269e-01	3.175044e-01	2.306025e-01	2.291300e-01
-9	6212	-9	0	A	T	0.025	4.868649e-02	2.964790e-01	2.703970e-01	8.696458e-01
-9	6210	-9	0	A	T	0.023	3.824269e-01	3.175044e-01	2.306025e-01	2.291300e-01
-9	6219	-9	0	A	T	0.023	3.824269e-01	3.175044e-01	2.306025e-01	2.291300e-01
-9	6218	-9	0	A	T	0.023	3.824269e-01	3.175044e-01	2.306025e-01	2.291300e-01
-9	1768	-9	0	A	T	0.480	7.107088e-02	1.621657e-01	2.685795e-01	6.614379e-01
-9	1762	-9	0	A	T	0.285	-4.349902e-02	7.928940e-02	2.410764e-01	5.835841e-01
-9	1763	-9	0	A	T	0.238	-6.289265e-02	6.513922e-02	2.448772e-01	3.348825e-01
-9	1766	-9	0	A	T	0.451	8.047802e-02	9.237680e-02	2.617356e-01	3.841807e-01
-9	1767	-9	0	A	T	0.480	7.107088e-02	1.621657e-01	2.685795e-01	6.614379e-01
-9	11117	-9	0	A	T	0.020	8.745725e-02	1.384251e-01	2.584883e-01	5.278837e-01
-9	2518	-9	0	A	T	0.067	-1.229070e-01	9.405874e-02	2.121687e-01	1.920772e-01
-9	15224	-9	0	A	T	0.015	-1.229198e-01	2.181256e-01	2.422803e-01	5.733971e-01
-9	3088	-9	0	A	T	0.013	2.821969e-01	1.506481e-01	2.724441e-01	6.178015e-02
-9	15855	-9	0	A	T	0.014	3.479456e-01	2.093486e-01	2.309781e-01	9.730217e-02
-9	15856	-9	0	A	T	0.011	3.190030e-01	2.175275e-01	2.247209e-01	1.433132e-01
-9	15857	-9	0	A	T	0.011	3.190030e-01	2.175275e-01	2.247209e-01	1.433132e-01
-9	15852	-9	0	A	T	0.020	2.554340e-02	1.908045e-01	2.551436e-01	8.935722e-01
-9	15853	-9	0	A	T	0.020	2.554340e-02	1.908045e-01	2.551436e-01	8.935722e-01
-9	15859	-9	0	A	T	0.011	3.190030e-01	2.175275e-01	2.247209e-01	1.433132e-01
-9	8117	-9	0	A	T	0.018	-2.949709e-01	2.870758e-01	2.709721e-01	3.048162e-01
-9	238	-9	0	A	T	0.294	-1.605418e-02	1.786946e-01	2.896884e-01	9.284590e-01
-9	239	-9	0	A	T	0.499	3.244905e-01	5.111983e-01	2.359291e-01	5.259515e-01
-9	237	-9	0	A	T	0.327	-8.964024e-02	1.677149e-01	2.902341e-01	5.933117e-01
-9	230	-9	0	A	T	0.327	-8.964024e-02	1.677149e-01	2.902341e-01	5.933117e-01
-9	231	-9	0	A	T	0.294	-1.605418e-02	1.786946e-01	2.896884e-01	9.284590e-01
-9	232	-9	0	A	T	0.327	-8.964024e-02	1.677149e-01	2.902341e-01	5.933117e-01
-9	233	-9	0	A	T	0.447	-1.887545e-01	1.516342e-01	3.049243e-01	2.139466e-01
-9	2519	-9	0	A	T	0.011	5.050771e-01	1.637314e-01	3.077248e-01	2.180978e-03
-9	9719	-9	0	A	T	0.029	-2.448094e-01	2.129972e-01	2.461340e-01	2.511086e-01
-9	9718	-9	0	A	T	0.029	-2.448094e-01	2.129972e-01	2.461340e-01	2.511086e-01
-9	9713	-9	0	A	T	0.014	-1.403944e-01	1.699433e-01	2.083641e-01	4.092347e-01
-9	9711	-9	0	A	T	0.029	-2.448094e-01	2.129972e-01	2.461340e-01	2.511086e-01
-9	9717	-9	0	A	T	0.029	-2.448094e-01	2.129972e-01	2.461340e-01	2.511086e-01
-9	9715	-9	0	A	T	0.029	-2.448094e-01	2.129972e-01	2.461340e-01	2.511086e-01
-9	9714	-9	0	A	T	0.014	-1.423108e-01	1.696980e-01	2.093192e-01	4.021968e-01
-9	3005	-9	0	A	T	0.010	-3.937754e-01	1.765044e-01	2.922167e-01	2.624696e-02
-9	3004	-9	0	A	T	0.010	-3.937754e-01	1.765044e-01	2.922167e-01	2.624696e-02
-9	3007	-9	0	A	T	0.010	-3.937754e-01	1.765044e-01	2.922167e-01	2.624696e-02
-9	3006	-9	0	A	T	0.010	-3.937754e-01	1.765044e-01	2.922167e-01	2.624696e-02
-9	3001	-9	0	A	T	0.010	-3.937754e-01	1.765044e-01	2.922167e-01	2.624696e-02
-9	3003	-9	0	A	T	0.010	-3.937754e-01	1.765044e-01	2.922167e-01	2.624696e-02
-9	3002	-9	0	A	T	0.024	-2.983324e-01	1.113475e-01	1.943771e-01	7.687779e-03
-9	3009	-9	0	A	T	0.010	-3.937754e-01	1.765044e-01	2.922167e-01	2.624696e-02
-9	3008	-9	0	A	T	0.010	-3.937754e-01	1.765044e-01	2.922167e-01	2.624696e-02
-9	6087	-9	0	A	T	0.023	3.824269e-01	3.175044e-01	2.306025e-01	2.291300e-01
-9	6084	-9	0	A	T	0.023	3.824269e-01	3.175044e-01	2.306025e-01	2.291300e-01
-9	6080	-9	0	A	T	0.025	4.868649e-02	2.964790e-01	2.703970e-01	8.696458e-01
-9	6081	-9	0	A	T	0.025	4.868649e-02	2.964790e-01	2.703970e-01	8.696458e-01
-9	5017	-9	0	A	T	0.010	-2.371245e-01	1.640885e-01	1.960266e-01	1.492264e-01
-9	8078	-9	0	A	T	0.018	-2.949709e-01	2.870758e-01	2.709721e-01	3.048162e-01
-9	8070	-9	0	A	T	0.018	-2.949709e-01	2.870758e-01	2.709721e-01	3.048162e-01
-9	8073	-9	0	A	T	0.019	-4.102839e-02	1.264596e-01	2.246539e-01	7.457785e-01
-9	8072	-9	0	A	T	0.018	-2.949709e-01	2.870758e-01	2.709721e-01	3.048162e-01
-9	8075	-9	0	A	T	0.019	-4.102839e-02	1.264596e-01	2.246539e-01	7.457785e-01
-9	8074	-9	0	A	T	0.020	-6.275719e-02	1.231410e-01	2.205008e-01	6.105920e-01
-9	8076	-9	0	A	T	0.019	-1.265241e-01	1.272818e-01	2.119016e-01	3.208120e-01
-9	695	-9	0	A	T	0.497	-4.340658e-01	3.522678e-01	3.049469e-01	2.186097e-01
-9	13617	-9	0	A	T	0.044	-1.614695e-01	1.914228e-01	3.032988e-01	3.994492e-01
-9	13610	-9	0	A	T	0.043	-9.486994e-02	1.778212e-01	2.807301e-01	5.939800e-01
-9	5821	-9	0	A	T	0.025	4.868649e-02	2.964790e-01	2.703970e-01	8.696458e-01
-9	5820	-9	0	A	T	0.013	3.635472e-01	2.335943e-01	1.577909e-01	1.204372e-01
-9	5822	-9	0	A	T	0.013	3.635472e-01	2.335943e-01	1.577909e-01	1.204372e-01
-9	5825	-9	0	A	T	0.025	4.868649e-02	2.964790e-01	2.703970e-01	8.696458e-01
-9	5827	-9	0	A	T	0.025	4.868649e-02	2.964790e-01	2.703970e-01	8.696458e-01
-9	5826	-9	0	A	T	0.025	4.868649e-02	2.964790e-01	2.703970e-01	8.696458e-01
-9	5829	-9	0	A	T	0.023	3.824269e-01	3.175044e-01	2.306025e-01	2.291300e-01
-9	5828	-9	0	A	T	0.023	3.824269e-01	3.175044e-01	2.306025e-01	2.291300e-01
-9	5844	-9	0	A	T	0.023	3.824269e-01	3.175044e-01	2.306025e-01	2.291300e-01
-9	5843	-9	0	A	T	0.025	4.868649e-02	2.964790e-01	2.703970e-01	8.696458e-01
-9	6	-9	0	A	T	0.485	-7.675234e-02	2.067252e-01	2.498587e-01	7.106312e-01
-9	1308	-9	0	A	T	0.499	2.711532e-01	5.408181e-01	2.372030e-01	6.163872e-01
-9	5960	-9	0	A	T	0.025	4.868649e-02	2.964790e-01	2.703970e-01	8.696458e-01
-9	876	-9	0	A	T	0.296	-6.721086e-02	1.463257e-01	2.655451e-01	6.462558e-01
-9	877	-9	0	A	T	0.320	5.316653e-02	1.505607e-01	2.783957e-01	7.241852e-01
-9	874	-9	0	A	T	0.294	-1.605418e-02	1.786946e-01	2.896884e-01	9.284590e-01
-9	875	-9	0	A	T	0.295	-3.875875e-02	1.493636e-01	2.687363e-01	7.953911e-01
-9	872	-9	0	A	T	0.471	-1.898441e-01	1.360842e-01	2.123279e-01	1.637890e-01
-9	870	-9	0	A	T	0.324	-2.514698e-02	1.679968e-01	2.872251e-01	8.810881e-01
-9	4592	-9	0	A	T	0.011	-4.928799e-02	1.690122e-01	2.183659e-01	7.707282e-01
-9	4593	-9	0	A	T	0.013	-6.832946e-02	1.616822e-01	2.092933e-01	6.728067e-01
-9	4590	-9	0	A	T	0.011	-4.928799e-02	1.690122e-01	2.183659e-01	7.707282e-01
-9	4591	-9	0	A	T	0.011	-4.928799e-02	1.690122e-01	2.183659e-01	7.707282e-01
-9	4596	-9	0	A	T	0.011	-4.928799e-02	1.690122e-01	2.183659e-01	7.707282e-01
-9	4597	-9	0	A	T	0.013	-6.832946e-02	1.616822e-01	2.092933e-01	6.728067e-01
-9	4598	-9	0	A	T	0.013	-6.832946e-02	1.616822e-01	2.092933e-01	6.728067e-01
-9	4599	-9	0	A	T	0.013	-6.832946e-02	1.616822e-01	2.092933e-01	6.728067e-01
-9	5965	-9	0	A	T	0.025	4.868649e-02	2.964790e-01	2.703970e-01	8.696458e-01
-9	6907	-9	0	A	T	0.025	-7.929915e-02	2.152388e-01	2.927733e-01	7.127554e-01
-9	6906	-9	0	A	T	0.022	1.452109e-01	2.248786e-01	2.651520e-01	5.188310e-01
-9	6905	-9	0	A	T	0.011	1.278983e-01	1.794835e-01	2.328863e-01	4.765221e-01
-9	6904	-9	0	A	T	0.025	-7.929915e-02	2.152388e-01	2.927733e-01	7.127554e-01
-9	15430	-9	0	A	T	0.016	3.612620e-01	2.058485e-01	2.256966e-01	8.004024e-02
-9	6900	-9	0	A	T	0.025	-7.929915e-02	2.152388e-01	2.927733e-01	7.127554e-01
-9	8135	-9	0	A	T	0.032	7.195862e-02	1.132263e-01	2.387239e-01	5.254532e-01
-9	8132	-9	0	A	T	0.023	1.631094e-01	2.277697e-01	2.867961e-01	4.743454e-01
-9	5784	-9	0	A	T	0.023	3.824269e-01	3.175044e-01	2.306025e-01	2.291300e-01
-9	5785	-9	0	A	T	0.023	3.824269e-01	3.175044e-01	2.306025e-01	2.291300e-01
-9	5786	-9	0	A	T	0.013	-4.751479e-02	1.996124e-01	2.467425e-01	8.119778e-01
-9	5787	-9	0	A	T	0.022	1.309402e-01	2.740369e-01	2.330870e-01	6.330443e-01
-9	5780	-9	0	A	T	0.023	3.824269e-01	3.175044e-01	2.306025e-01	2.291300e-01
-9	5781	-9	0	A	T	0.018	1.270388e-01	2.444917e-01	2.334497e-01	6.036324e-01
-9	5782	-9	0	A	T	0.018	1.270388e-01	2.444917e-01	2.334497e-01	6.036324e-01
-9	5783	-9	0	A	T	0.028	-1.099827e-01	2.182071e-01	2.858538e-01	6.145237e-01
-9	5788	-9	0	A	T	0.022	1.309402e-01	2.740369e-01	2.330870e-01	6.330443e-01
-9	5789	-9	0	A	T	0.025	4.868649e-02	2.964790e-01	2.703970e-01	8.696458e-01
-9	2825	-9	0	A	T	0.137	1.167876e-01	5.692979e-02	2.158935e-01	4.088723e-02
-9	2827	-9	0	A	T	0.014	-3.001868e-02	1.393515e-01	2.291581e-01	8.295540e-01
-9	1409	-9	0	A	T	0.499	2.711532e-01	5.408181e-01	2.372030e-01	6.163872e-01
-9	1408	-9	0	A	T	0.204	8.289153e-02	9.865126e-02	2.540567e-01	4.012802e-01
-9	1404	-9	0	A	T	0.499	2.711532e-01	5.408181e-01	2.372030e-01	6.163872e-01
-9	692	-9	0	A	T	0.325	-6.938190e-02	1.719629e-01	2.930559e-01	6.868218e-01
-9	693	-9	0	A	T	0.204	8.289153e-02	9.865126e-02	2.540567e-01	4.012802e-01
-9	690	-9	0	A	T	0.484	-3.478086e-02	2.065065e-01	2.635531e-01	8.663356e-01
-9	691	-9	0	A	T	0.291	-7.149646e-02	1.750990e-01	2.892208e-01	6.832610e-01
-9	696	-9	0	A	T	0.325	-6.938190e-02	1.719629e-01	2.930559e-01	6.868218e-01
-9	694	-9	0	A	T	0.481	1.200499e-01	1.990021e-01	3.123545e-01	5.466839e-01
-9	1541	-9	0	A	T	0.299	-3.477374e-02	1.601368e-01	2.714761e-01	8.282039e-01
-9	710	-9	0	A	T	0.499	2.711532e-01	5.408181e-01	2.372030e-01	6.163872e-01
-9	1548	-9	0	A	T	0.484	-3.478086e-02	2.065065e-01	2.635531e-01	8.663356e-01
-9	1549	-9	0	A	T	0.291	-7.149646e-02	1.750990e-01	2.892208e-01	6.832610e-01
-9	3415	-9	0	A	T	0.015	2.413545e-01	2.310661e-01	2.301607e-01	2.968842e-01
-9	3413	-9	0	A	T	0.015	2.413545e-01	2.310661e-01	2.301607e-01	2.968842e-01
-9	2018	-9	0	A	T	0.034	5.548699e-02	1.312580e-01	2.563911e-01	6.727218e-01
-9	5430	-9	0	A	T	0.027	-2.829026e-02	2.771115e-01	2.843684e-01	9.187374e-01
-9	5431	-9	0	A	T	0.023	3.824269e-01	3.175044e-01	2.306025e-01	2.291300e-01
-9	5436	-9	0	A	T	0.023	3.824269e-01	3.175044e-01	2.306025e-01	2.291300e-01
-9	5437	-9	0	A	T	0.022	1.234363e-01	2.746698e-01	2.328912e-01	6.533918e-01
-9	356	-9	0	A	T	0.499	3.244905e-01	5.111983e-01	2.359291e-01	5.259515e-01
-9	355	-9	0	A	T	0.482	8.489532e-02	1.984958e-01	3.006964e-01	6.691088e-01
-9	354	-9	0	A	T	0.300	-8.682777e-02	1.732800e-01	2.771969e-01	6.165927e-01
-9	353	-9	0	A	T	0.482	8.489532e-02	1.984958e-01	3.006964e-01	6.691088e-01
-9	350	-9	0	A	T	0.291	-7.149646e-02	1.750990e-01	2.892208e-01	6.832610e-01
-9	359	-9	0	A	T	0.280	-1.806442e-02	1.187461e-01	2.555510e-01	8.791653e-01
-9	358	-9	0	A	T	0.249	9.898461e-02	9.207751e-02	2.947640e-01	2.830280e-01
-9	2784	-9	0	A	T	0.010	-1.452211e-01	1.651402e-01	2.126692e-01	3.797324e-01
-9	2782	-9	0	A	T	0.010	-1.452211e-01	1.651402e-01	2.126692e-01	3.797324e-01
-9	9467	-9	0	A	T	0.034	-5.789526e-02	1.108231e-01	2.406025e-01	6.016781e-01
-9	9461	-9	0	A	T	0.029	-2.448094e-01	2.129972e-01	2.461340e-01	2.511086e-01
-9	9463	-9	0	A	T	0.029	-2.448094e-01	2.129972e-01	2.461340e-01	2.511086e-01
-9	558	-9	0	A	T	0.334	-5.980980e-02	9.017715e-02	2.444874e-01	5.075607e-01
-9	555	-9	0	A	T	0.195	7.975529e-04	8.444094e-02	2.539454e-01	9.924688e-01
-9	554	-9	0	A	T	0.496	-3.140488e-03	2.740618e-01	2.335629e-01	9.908630e-01
-9	556	-9	0	A	T	0.499	2.711532e-01	5.408181e-01	2.372030e-01	6.163872e-01
-9	551	-9	0	A	T	0.497	-2.491875e-01	3.497794e-01	2.543488e-01	4.766315e-01
-9	550	-9	0	A	T	0.268	-6.992116e-03	1.199239e-01	2.597068e-01	9.535356e-01
-9	553	-9	0	A	T	0.475	-1.714715e-01	1.446471e-01	2.055248e-01	2.365567e-01
-9	552	-9	0	A	T	0.289	-7.510823e-02	1.510574e-01	2.681089e-01	6.193145e-01
-9	5531	-9	0	A	T	0.023	3.824269e-01	3.175044e-01	2.306025e-01	2.291300e-01
-9	5536	-9	0	A	T	0.023	3.824269e-01	3.175044e-01	2.306025e-01	2.291300e-01
-9	5535	-9	0	A	T	0.025	4.868649e-02	2.964790e-01	2.703970e-01	8.696458e-01
-9	13449	-9	0	A	T	0.044	-1.614695e-01	1.914228e-01	3.032988e-01	3.994492e-01
-9	13444	-9	0	A	T	0.044	-1.614695e-01	1.914228e-01	3.032988e-01	3.994492e-01
-9	13446	-9	0	A	T	0.044	-1.614695e-01	1.914228e-01	3.032988e-01	3.994492e-01
-9	13441	-9	0	A	T	0.044	-1.614695e-01	1.914228e-01	3.032988e-01	3.994492e-01
-9	13440	-9	0	A	T	0.025	8.526003e-02	2.016064e-01	2.563687e-01	6.725970e-01
-9	13442	-9	0	A	T	0.019	-1.548635e-01	1.347231e-01	2.218963e-01	2.510511e-01
-9	7981	-9	0	A	T	0.018	-2.949709e-01	2.870758e-01	2.709721e-01	3.048162e-01
-9	7983	-9	0	A	T	0.023	1.631094e-01	2.277697e-01	2.867961e-01	4.743454e-01
-9	7984	-9	0	A	T	0.023	1.631094e-01	2.277697e-01	2.867961e-01	4.743454e-01
-9	7987	-9	0	A	T	0.018	-2.949709e-01	2.870758e-01	2.709721e-01	3.048162e-01
-9	7988	-9	0	A	T	0.018	-2.949709e-01	2.870758e-01	2.709721e-01	3.048162e-01
-9	9983	-9	0	A	T	0.013	2.692294e-01	1.564629e-01	2.692692e-01	8.608801e-02
-9	2428	-9	0	A	T	0.011	-1.763380e-01	1.774748e-01	2.215468e-01	3.210316e-01
-9	2421	-9	0	A	T	0.042	2.642876e-02	8.721080e-02	2.320450e-01	7.620162e-01
-9	2422	-9	0	A	T	0.016	-1.463628e-01	1.619901e-01	2.358843e-01	3.667985e-01
-9	2423	-9	0	A	T	0.011	-1.763380e-01	1.774748e-01	2.215468e-01	3.210316e-01
-9	2424	-9	0	A	T	0.042	-2.350714e-01	9.533261e-02	8.958741e-02	1.409693e-02
-9	1815	-9	0	A	T	0.168	1.536579e-01	6.023332e-02	2.954352e-01	1.111810e-02
-9	1816	-9	0	A	T	0.015	6.699974e-02	1.407467e-01	2.426651e-01	6.343170e-01
-9	1811	-9	0	A	T	0.016	3.647135e-02	1.350956e-01	2.392349e-01	7.873273e-01
-9	1812	-9	0	A	T	0.010	-2.697482e-01	1.584619e-01	2.174946e-01	8.949161e-02
-9	1819	-9	0	A	T	0.178	-1.329107e-02	5.449582e-02	2.365528e-01	8.074421e-01
-9	5288	-9	0	A	T	0.027	-2.829026e-02	2.771115e-01	2.843684e-01	9.187374e-01
-9	5285	-9	0	A	T	0.027	-2.829026e-02	2.771115e-01	2.843684e-01	9.187374e-01
-9	5284	-9	0	A	T	0.027	-2.829026e-02	2.771115e-01	2.843684e-01	9.187374e-01
-9	5286	-9	0	A	T	0.027	-2.829026e-02	2.771115e-01	2.843684e-01	9.187374e-01
-9	7046	-9	0	A	T	0.025	-7.929915e-02	2.152388e-01	2.927733e-01	7.127554e-01
-9	7040	-9	0	A	T	0.048	-7.408062e-02	1.656893e-01	2.898442e-01	6.550452e-01
-9	7043	-9	0	A	T	0.025	-7.929915e-02	2.152388e-01	2.927733e-01	7.127554e-01
-9	7042	-9	0	A	T	0.048	-7.408062e-02	1.656893e-01	2.898442e-01	6.550452e-01
-9	12692	-9	0	A	T	0.010	-7.508589e-02	1.718383e-01	2.332038e-01	6.623829e-01
-9	89933	-9	0	A	T	0.013	3.435895e-01	1.443907e-01	2.472757e-01	1.780879e-02
-9	1954	-9	0	A	T	0.019	6.800888e-02	1.331961e-01	2.460657e-01	6.099234e-01
-9	1651	-9	0	A	T	0.499	2.711532e-01	5.408181e-01	2.372030e-01	6.163872e-01
-9	8475	-9	0	A	T	0.015	1.491714e-01	2.005068e-01	2.038204e-01	4.573383e-01
-9	13511	-9	0	A	T	0.025	8.526003e-02	2.016064e-01	2.563687e-01	6.725970e-01
-9	15638	-9	0	A	T	0.019	-4.120106e-02	1.840929e-01	2.627949e-01	8.230247e-01
-9	15635	-9	0	A	T	0.019	-4.120106e-02	1.840929e-01	2.627949e-01	8.230247e-01
-9	15637	-9	0	A	T	0.019	-4.120106e-02	1.840929e-01	2.627949e-01	8.230247e-01
-9	9001	-9	0	A	T	0.023	8.905350e-02	2.298449e-01	2.435496e-01	6.986326e-01
-9	4370	-9	0	A	T	0.092	1.354248e-01	8.437304e-02	2.695864e-01	1.092813e-01
-9	6186	-9	0	A	T	0.024	5.587048e-01	2.652741e-01	2.594898e-01	3.582571e-02
-9	6398	-9	0	A	T	0.023	3.824269e-01	3.175044e-01	2.306025e-01	2.291300e-01
-9	6399	-9	0	A	T	0.023	3.824269e-01	3.175044e-01	2.306025e-01	2.291300e-01
-9	6393	-9	0	A	T	0.013	3.635472e-01	2.335943e-01	1.577909e-01	1.204372e-01
-9	6391	-9	0	A	T	0.023	3.824269e-01	3.175044e-01	2.306025e-01	2.291300e-01
-9	6396	-9	0	A	T	0.023	3.824269e-01	3.175044e-01	2.306025e-01	2.291300e-01
-9	6397	-9	0	A	T	0.023	3.824269e-01	3.175044e-01	2.306025e-01	2.291300e-01
-9	6394	-9	0	A	T	0.013	3.635472e-01	2.335943e-01	1.577909e-01	1.204372e-01
-9	72	-9	0	A	T	0.300	-8.682777e-02	1.732800e-01	2.771969e-01	6.165927e-01
-9	5124	-9	0	A	T	0.010	3.688818e-01	2.202604e-01	1.508100e-01	9.477815e-02
-9	5125	-9	0	A	T	0.052	4.268402e-02	9.534946e-02	2.287935e-01	6.546461e-01
-9	5126	-9	0	A	T	0.025	1.147108e-01	1.971385e-01	2.295404e-01	5.609817e-01
-9	5127	-9	0	A	T	0.010	3.688818e-01	2.202604e-01	1.508100e-01	9.477815e-02
-9	5122	-9	0	A	T	0.025	8.610365e-02	2.773240e-01	2.611299e-01	7.563603e-01
-9	5123	-9	0	A	T	0.010	3.688818e-01	2.202604e-01	1.508100e-01	9.477815e-02
-9	6950	-9	0	A	T	0.025	-7.929915e-02	2.152388e-01	2.927733e-01	7.127554e-01
-9	6952	-9	0	A	T	0.025	-7.929915e-02	2.152388e-01	2.927733e-01	7.127554e-01
-9	6957	-9	0	A	T	0.044	5.428759e-02	9.032575e-02	2.464654e-01	5.481731e-01
-9	5918	-9	0	A	T	0.025	4.868649e-02	2.964790e-01	2.703970e-01	8.696458e-01
-9	5917	-9	0	A	T	0.023	3.824269e-01	3.175044e-01	2.306025e-01	2.291300e-01
-9	5910	-9	0	A	T	0.023	3.824269e-01	3.175044e-01	2.306025e-01	2.291300e-01
-9	5913	-9	0	A	T	0.025	4.868649e-02	2.964790e-01	2.703970e-01	8.696458e-01
-9	10792	-9	0	A	T	0.014	2.871169e-01	1.670014e-01	2.131213e-01	8.635664e-02
-9	91702	-9	0	A	T	0.010	-1.912477e-01	1.745328e-01	1.732005e-01	2.738508e-01
-9	91708	-9	0	A	T	0.010	-1.912477e-01	1.745328e-01	1.732005e-01	2.738508e-01
-9	91709	-9	0	A	T	0.010	-1.912477e-01	1.745328e-01	1.732005e-01	2.738508e-01
-9	1704	-9	0	A	T	0.238	4.513786e-02	5.891902e-02	2.403495e-01	4.440767e-01
-9	1706	-9	0	A	T	0.077	1.567330e-02	6.413208e-02	2.277237e-01	8.070556e-01
-9	1707	-9	0	A	T	0.242	8.624962e-02	7.627723e-02	2.530332e-01	2.588547e-01
-9	52887	-9	0	A	T	0.015	-3.814396e-01	2.343344e-01	2.579165e-01	1.043777e-01
-9	3289	-9	0	A	T	0.011	2.329831e-02	2.160002e-01	2.442381e-01	9.141599e-01
-9	3287	-9	0	A	T	0.015	2.413545e-01	2.310661e-01	2.301607e-01	2.968842e-01
-9	3286	-9	0	A	T	0.015	2.413545e-01	2.310661e-01	2.301607e-01	2.968842e-01
-9	6869	-9	0	A	T	0.024	-1.968012e-01	2.033675e-01	3.189242e-01	3.337833e-01
-9	6864	-9	0	A	T	0.025	-7.929915e-02	2.152388e-01	2.927733e-01	7.127554e-01
-9	6865	-9	0	A	T	0.048	-7.408062e-02	1.656893e-01	2.898442e-01	6.550452e-01
-9	6867	-9	0	A	T	0.025	-7.929915e-02	2.152388e-01	2.927733e-01	7.127554e-01
-9	6863	-9	0	A	T	0.048	-7.408062e-02	1.656893e-01	2.898442e-01	6.550452e-01
-9	889	-9	0	A	T	0.291	-7.149646e-02	1.750990e-01	2.892208e-01	6.832610e-01
-9	6059	-9	0	A	T	0.023	3.824269e-01	3.175044e-01	2.306025e-01	2.291300e-01
-9	6055	-9	0	A	T	0.019	-7.561723e-02	2.211000e-01	2.611324e-01	7.325302e-01
-9	6051	-9	0	A	T	0.023	3.824269e-01	3.175044e-01	2.306025e-01	2.291300e-01
-9	16128	-9	0	A	T	0.014	-9.403265e-03	1.887463e-01	2.442926e-01	9.602915e-01
-9	8194	-9	0	A	T	0.023	1.631094e-01	2.277697e-01	2.867961e-01	4.743454e-01
-9	8199	-9	0	A	T	0.018	-2.949709e-01	2.870758e-01	2.709721e-01	3.048162e-01
-9	2358	-9	0	A	T	0.018	-1.720153e-01	1.567377e-01	2.398875e-01	2.731068e-01
-9	2352	-9	0	A	T	0.011	-1.763380e-01	1.774748e-01	2.215468e-01	3.210316e-01
-9	2350	-9	0	A	T	0.037	-1.022782e-02	9.076321e-02	2.321871e-01	9.103364e-01
-9	2351	-9	0	A	T	0.111	5.894888e-02	6.418259e-02	2.979071e-01	3.589435e-01
-9	2354	-9	0	A	T	0.015	-1.163602e-01	1.670992e-01	2.342205e-01	4.866187e-01
-9	2355	-9	0	A	T	0.022	-6.609776e-02	1.127019e-01	2.290788e-01	5.578876e-01
-9	9698	-9	0	A	T	0.029	-2.448094e-01	2.129972e-01	2.461340e-01	2.511086e-01
-9	9699	-9	0	A	T	0.029	-2.448094e-01	2.129972e-01	2.461340e-01	2.511086e-01
-9	9695	-9	0	A	T	0.029	-2.448094e-01	2.129972e-01	2.461340e-01	2.511086e-01
-9	9692	-9	0	A	T	0.029	-2.448094e-01	2.129972e-01	2.461340e-01	2.511086e-01
-9	1537	-9	0	A	T	0.276	-1.498807e-01	1.507201e-01	2.621823e-01	3.206253e-01
-9	1536	-9	0	A	T	0.378	-1.293899e-01	1.457012e-01	3.095332e-01	3.750572e-01
-9	1535	-9	0	A	T	0.276	-1.498807e-01	1.507201e-01	2.621823e-01	3.206253e-01
-9	2015	-9	0	A	T	0.025	9.028616e-02	1.461058e-01	2.585569e-01	5.369659e-01
-9	15250	-9	0	A	T	0.024	-2.807711e-02	1.409837e-01	2.425745e-01	8.422473e-01
-9	15251	-9	0	A	T	0.015	-1.229198e-01	2.181256e-01	2.422803e-01	5.733971e-01
-9	15256	-9	0	A	T	0.030	1.415984e-01	1.276824e-01	2.765769e-01	2.681129e-01
-9	15257	-9	0	A	T	0.022	3.039061e-03	1.342779e-01	2.386584e-01	9.819548e-01
-9	4714	-9	0	A	T	0.013	-6.832946e-02	1.616822e-01	2.092933e-01	6.728067e-01
-9	4715	-9	0	A	T	0.013	-6.832946e-02	1.616822e-01	2.092933e-01	6.728067e-01
-9	4716	-9	0	A	T	0.034	-2.712052e-01	1.121704e-01	1.069035e-01	1.606887e-02
-9	4710	-9	0	A	T	0.013	-6.832946e-02	1.616822e-01	2.092933e-01	6.728067e-01
-9	4711	-9	0	A	T	0.013	-6.832946e-02	1.616822e-01	2.092933e-01	6.728067e-01
-9	4713	-9	0	A	T	0.034	-2.712052e-01	1.121704e-01	1.069035e-01	1.606887e-02
-9	4718	-9	0	A	T	0.027	-2.172519e-01	1.222997e-01	1.191785e-01	7.644248e-02
-9	4719	-9	0	A	T	0.011	-4.928799e-02	1.690122e-01	2.183659e-01	7.707282e-01
-9	9565	-9	0	A	T	0.029	-2.448094e-01	2.129972e-01	2.461340e-01	2.511086e-01
-9	933	-9	0	A	T	0.477	-1.888176e-01	1.661038e-01	2.291003e-01	2.563377e-01
-9	932	-9	0	A	T	0.378	-1.293899e-01	1.457012e-01	3.095332e-01	3.750572e-01
-9	931	-9	0	A	T	0.499	2.711532e-01	5.408181e-01	2.372030e-01	6.163872e-01
-9	937	-9	0	A	T	0.144	-8.234418e-02	6.088527e-02	1.863631e-01	1.770096e-01
-9	936	-9	0	A	T	0.495	5.268976e-02	2.359513e-01	2.294144e-01	8.234120e-01
-9	935	-9	0	A	T	0.300	-8.682777e-02	1.732800e-01	2.771969e-01	6.165927e-01
-9	934	-9	0	A	T	0.481	1.200499e-01	1.990021e-01	3.123545e-01	5.466839e-01
-9	1384	-9	0	A	T	0.287	3.647877e-02	1.326381e-01	2.689276e-01	7.834417e-01
-9	1386	-9	0	A	T	0.292	2.779248e-02	1.648589e-01	2.858559e-01	8.662110e-01
-9	9384	-9	0	A	T	0.016	-4.464912e-02	1.678941e-01	2.290021e-01	7.904278e-01
-9	1382	-9	0	A	T	0.452	1.324991e-01	1.085015e-01	2.446126e-01	2.227525e-01
-9	1383	-9	0	A	T	0.291	-7.149646e-02	1.750990e-01	2.892208e-01	6.832610e-01
-9	92099	-9	0	A	T	0.023	3.740983e-02	1.151902e-01	2.405738e-01	7.455311e-01
-9	4653	-9	0	A	T	0.013	-6.832946e-02	1.616822e-01	2.092933e-01	6.728067e-01
-9	4652	-9	0	A	T	0.016	-1.230330e-01	1.464666e-01	1.832720e-01	4.014151e-01
-9	4659	-9	0	A	T	0.027	-2.172519e-01	1.222997e-01	1.191785e-01	7.644248e-02
-9	4658	-9	0	A	T	0.034	-2.712052e-01	1.121704e-01	1.069035e-01	1.606887e-02
-9	108	-9	0	A	T	0.291	-7.149646e-02	1.750990e-01	2.892208e-01	6.832610e-01
-9	109	-9	0	A	T	0.276	-1.498807e-01	1.507201e-01	2.621823e-01	3.206253e-01
-9	102	-9	0	A	T	0.204	8.289153e-02	9.865126e-02	2.540567e-01	4.012802e-01
-9	100	-9	0	A	T	0.327	-8.964024e-02	1.677149e-01	2.902341e-01	5.933117e-01
-9	106	-9	0	A	T	0.323	-8.176418e-02	1.389550e-01	2.742010e-01	5.565869e-01
-9	107	-9	0	A	T	0.291	-7.149646e-02	1.750990e-01	2.892208e-01	6.832610e-01
-9	104	-9	0	A	T	0.499	3.244905e-01	5.111983e-01	2.359291e-01	5.259515e-01
-9	105	-9	0	A	T	0.324	-1.236756e-01	1.481012e-01	2.902935e-01	4.041831e-01
-9	14408	-9	0	A	T	0.010	4.000319e-02	1.646066e-01	2.359198e-01	8.081143e-01
-9	5629	-9	0	A	T	0.023	3.824269e-01	3.175044e-01	2.306025e-01	2.291300e-01
-9	5628	-9	0	A	T	0.025	4.868649e-02	2.964790e-01	2.703970e-01	8.696458e-01
-9	5626	-9	0	A	T	0.023	3.824269e-01	3.175044e-01	2.306025e-01	2.291300e-01
-9	5625	-9	0	A	T	0.023	3.824269e-01	3.175044e-01	2.306025e-01	2.291300e-01
-9	5623	-9	0	A	T	0.023	3.824269e-01	3.175044e-01	2.306025e-01	2.291300e-01
-9	5622	-9	0	A	T	0.025	4.868649e-02	2.964790e-01	2.703970e-01	8.696458e-01
-9	11576	-9	0	A	T	0.015	-5.297206e-02	1.513909e-01	2.392700e-01	7.265994e-01
-9	11575	-9	0	A	T	0.016	5.472861e-02	1.452791e-01	2.327296e-01	7.065899e-01
-9	1142	-9	0	A	T	0.482	2.677778e-02	1.943703e-01	2.722472e-01	8.904952e-01
-9	1143	-9	0	A	T	0.497	3.501974e-01	3.769502e-01	2.297926e-01	3.534447e-01
-9	1141	-9	0	A	T	0.216	-7.419531e-03	1.066881e-01	2.775590e-01	9.445919e-01
-9	1147	-9	0	A	T	0.378	-1.293899e-01	1.457012e-01	3.095332e-01	3.750572e-01
-9	1145	-9	0	A	T	0.373	-8.432650e-03	1.189435e-01	2.651183e-01	9.435164e-01
-9	1148	-9	0	A	T	0.118	-3.862405e-03	7.762302e-02	2.535447e-01	9.603401e-01
-9	1149	-9	0	A	T	0.325	-6.938190e-02	1.719629e-01	2.930559e-01	6.868218e-01
-9	380	-9	0	A	T	0.444	1.742662e-02	7.578389e-02	2.279941e-01	8.182491e-01
-9	381	-9	0	A	T	0.294	-1.605418e-02	1.786946e-01	2.896884e-01	9.284590e-01
-9	382	-9	0	A	T	0.499	3.244905e-01	5.111983e-01	2.359291e-01	5.259515e-01
-9	385	-9	0	A	T	0.204	8.289153e-02	9.865126e-02	2.540567e-01	4.012802e-01
-9	386	-9	0	A	T	0.497	2.829545e-01	3.390904e-01	2.247487e-01	4.045335e-01
-9	387	-9	0	A	T	0.291	-7.149646e-02	1.750990e-01	2.892208e-01	6.832610e-01
-9	388	-9	0	A	T	0.187	4.935264e-02	8.567790e-02	2.390677e-01	5.649278e-01
-9	3759	-9	0	A	T	0.041	1.436505e-02	9.342704e-02	2.330794e-01	8.778803e-01
-9	3758	-9	0	A	T	0.041	1.436505e-02	9.342704e-02	2.330794e-01	8.778803e-01
-9	2197	-9	0	A	T	0.143	-3.443100e-02	5.947281e-02	2.537094e-01	5.629635e-01
-9	2047	-9	0	A	T	0.038	1.360601e-01	1.216680e-01	2.686384e-01	2.641263e-01
-9	4811	-9	0	A	T	0.058	3.694270e-02	7.511689e-02	2.362076e-01	6.231333e-01
-9	4810	-9	0	A	T	0.041	7.640549e-02	8.696049e-02	2.381770e-01	3.801425e-01
-9	2040	-9	0	A	T	0.034	5.548699e-02	1.312580e-01	2.563911e-01	6.727218e-01
-9	2041	-9	0	A	T	0.032	1.093938e-01	1.313121e-01	2.558043e-01	4.053044e-01
-9	2733	-9	0	A	T	0.010	-1.452211e-01	1.651402e-01	2.126692e-01	3.797324e-01
-9	2738	-9	0	A	T	0.010	-1.452211e-01	1.651402e-01	2.126692e-01	3.797324e-01
-9	2739	-9	0	A	T	0.010	-1.452211e-01	1.651402e-01	2.126692e-01	3.797324e-01
-9	2049	-9	0	A	T	0.033	-8.055689e-03	1.336147e-01	2.649146e-01	9.519550e-01
-9	78632	-9	0	A	T	0.014	-2.775548e-01	1.384626e-01	2.166585e-01	4.569714e-02
-9	6769	-9	0	A	T	0.022	1.452109e-01	2.248786e-01	2.651520e-01	5.188310e-01
-9	6768	-9	0	A	T	0.022	1.452109e-01	2.248786e-01	2.651520e-01	5.188310e-01
-9	6767	-9	0	A	T	0.022	1.452109e-01	2.248786e-01	2.651520e-01	5.188310e-01
-9	6766	-9	0	A	T	0.022	1.452109e-01	2.248786e-01	2.651520e-01	5.188310e-01
-9	6765	-9	0	A	T	0.048	-7.408062e-02	1.656893e-01	2.898442e-01	6.550452e-01
-9	6763	-9	0	A	T	0.022	1.452109e-01	2.248786e-01	2.651520e-01	5.188310e-01
-9	6762	-9	0	A	T	0.033	-2.888484e-01	1.003395e-01	3.247795e-01	4.211253e-03
-9	6761	-9	0	A	T	0.038	-1.803488e-01	9.436282e-02	3.183718e-01	5.670251e-02
-9	6760	-9	0	A	T	0.025	-7.929915e-02	2.152388e-01	2.927733e-01	7.127554e-01
-9	13649	-9	0	A	T	0.041	-1.181652e-02	1.865718e-01	2.776465e-01	9.495320e-01
-9	13648	-9	0	A	T	0.025	8.526003e-02	2.016064e-01	2.563687e-01	6.725970e-01
-9	7954	-9	0	A	T	0.022	1.703417e-01	2.063857e-01	2.706954e-01	4.096701e-01
-9	7952	-9	0	A	T	0.018	-2.949709e-01	2.870758e-01	2.709721e-01	3.048162e-01
-9	7951	-9	0	A	T	0.018	-2.949709e-01	2.870758e-01	2.709721e-01	3.048162e-01
-9	7958	-9	0	A	T	0.018	-2.949709e-01	2.870758e-01	2.709721e-01	3.048162e-01
-9	9386	-9	0	A	T	0.029	-2.448094e-01	2.129972e-01	2.461340e-01	2.511086e-01
-9	784	-9	0	A	T	0.481	-7.661906e-02	1.699112e-01	2.408879e-01	6.522844e-01
-9	785	-9	0	A	T	0.273	-1.531324e-01	1.336052e-01	2.432312e-01	2.524281e-01
-9	786	-9	0	A	T	0.286	8.960622e-02	1.318761e-01	2.934784e-01	4.972384e-01
-9	787	-9	0	A	T	0.170	3.579432e-02	7.011252e-02	2.615226e-01	6.099690e-01
-9	780	-9	0	A	T	0.216	-7.419531e-03	1.066881e-01	2.775590e-01	9.445919e-01
-9	781	-9	0	A	T	0.300	-8.682777e-02	1.732800e-01	2.771969e-01	6.165927e-01
-9	782	-9	0	A	T	0.290	-1.038410e-02	1.615742e-01	2.785963e-01	9.487893e-01
-9	783	-9	0	A	T	0.490	3.439902e-01	2.239827e-01	2.178339e-01	1.253948e-01
-9	789	-9	0	A	T	0.322	-5.140709e-02	1.407404e-01	2.686585e-01	7.151126e-01
-9	15127	-9	0	A	T	0.018	-2.068229e-01	1.781806e-01	2.265498e-01	2.464486e-01
-9	6903	-9	0	A	T	0.025	-7.929915e-02	2.152388e-01	2.927733e-01	7.127554e-01
-9	6902	-9	0	A	T	0.025	-7.929915e-02	2.152388e-01	2.927733e-01	7.127554e-01
-9	6266	-9	0	A	T	0.023	3.824269e-01	3.175044e-01	2.306025e-01	2.291300e-01
-9	6265	-9	0	A	T	0.025	4.868649e-02	2.964790e-01	2.703970e-01	8.696458e-01
-9	6260	-9	0	A	T	0.025	4.868649e-02	2.964790e-01	2.703970e-01	8.696458e-01
-9	6269	-9	0	A	T	0.024	1.930951e-01	2.971299e-01	2.389958e-01	5.161574e-01
-9	1731	-9	0	A	T	0.019	6.201339e-02	1.193072e-01	2.299826e-01	6.035102e-01
-9	1733	-9	0	A	T	0.015	-7.837496e-02	1.372996e-01	2.203252e-01	5.684399e-01
-9	5233	-9	0	A	T	0.027	-2.829026e-02	2.771115e-01	2.843684e-01	9.187374e-01
-9	5234	-9	0	A	T	0.023	3.824269e-01	3.175044e-01	2.306025e-01	2.291300e-01
-9	5656	-9	0	A	T	0.025	4.868649e-02	2.964790e-01	2.703970e-01	8.696458e-01
-9	2543	-9	0	A	T	0.037	7.974866e-03	9.790863e-02	2.414390e-01	9.351239e-01
-9	2541	-9	0	A	T	0.054	-9.110324e-02	1.050193e-01	1.858536e-01	3.862026e-01
-9	2546	-9	0	A	T	0.035	7.337981e-02	9.861530e-02	2.503264e-01	4.572596e-01
-9	2545	-9	0	A	T	0.035	7.337981e-02	9.861530e-02	2.503264e-01	4.572596e-01
-9	2544	-9	0	A	T	0.035	7.337981e-02	9.861530e-02	2.503264e-01	4.572596e-01
-9	2549	-9	0	A	T	0.011	5.050771e-01	1.637314e-01	3.077248e-01	2.180978e-03
-9	902	-9	0	A	T	0.325	-6.938190e-02	1.719629e-01	2.930559e-01	6.868218e-01
-9	900	-9	0	A	T	0.497	3.369202e-01	3.925623e-01	2.318271e-01	3.912726e-01
-9	901	-9	0	A	T	0.411	-6.721410e-02	6.741027e-02	1.933516e-01	3.193344e-01
-9	906	-9	0	A	T	0.204	8.289153e-02	9.865126e-02	2.540567e-01	4.012802e-01
-9	907	-9	0	A	T	0.325	-6.938190e-02	1.719629e-01	2.930559e-01	6.868218e-01
-9	904	-9	0	A	T	0.294	-1.605418e-02	1.786946e-01	2.896884e-01	9.284590e-01
-9	905	-9	0	A	T	0.203	9.534898e-02	9.732951e-02	2.563922e-01	3.278610e-01
-9	908	-9	0	A	T	0.495	3.222480e-01	2.531227e-01	2.172456e-01	2.037386e-01
-9	48395	-9	0	A	T	0.010	-2.616589e-01	2.458940e-01	2.426067e-01	2.879310e-01
-9	6411	-9	0	A	T	0.013	3.635472e-01	2.335943e-01	1.577909e-01	1.204372e-01
-9	24	-9	0	A	T	0.276	-1.498807e-01	1.507201e-01	2.621823e-01	3.206253e-01
-9	25	-9	0	A	T	0.294	-1.605418e-02	1.786946e-01	2.896884e-01	9.284590e-01
-9	26	-9	0	A	T	0.484	2.409907e-02	1.910145e-01	2.696080e-01	8.996670e-01
-9	27	-9	0	A	T	0.294	-1.605418e-02	1.786946e-01	2.896884e-01	9.284590e-01
-9	20	-9	0	A	T	0.496	3.344344e-01	2.785258e-01	2.202516e-01	2.305790e-01
-9	21	-9	0	A	T	0.291	-1.647388e-01	1.609773e-01	3.036243e-01	3.067638e-01
-9	22	-9	0	A	T	0.011	-1.804196e-01	1.542409e-01	2.259754e-01	2.428204e-01
-9	23	-9	0	A	T	0.499	-6.682882e-01	4.434824e-01	2.131186e-01	1.326370e-01
-9	28	-9	0	A	T	0.204	8.289153e-02	9.865126e-02	2.540567e-01	4.012802e-01
-9	29	-9	0	A	T	0.294	-1.605418e-02	1.786946e-01	2.896884e-01	9.284590e-01
-9	8233	-9	0	A	T	0.018	-2.949709e-01	2.870758e-01	2.709721e-01	3.048162e-01
-9	8230	-9	0	A	T	0.018	-2.949709e-01	2.870758e-01	2.709721e-01	3.048162e-01
-9	8237	-9	0	A	T	0.018	-2.949709e-01	2.870758e-01	2.709721e-01	3.048162e-01
-9	8235	-9	0	A	T	0.018	-2.949709e-01	2.870758e-01	2.709721e-01	3.048162e-01
-9	8234	-9	0	A	T	0.018	-2.949709e-01	2.870758e-01	2.709721e-01	3.048162e-01
-9	210	-9	0	A	T	0.411	5.613672e-02	6.973830e-02	1.973652e-01	4.213280e-01
-9	15680	-9	0	A	T	0.011	-8.042409e-02	1.930754e-01	2.389507e-01	6.772405e-01
-9	15685	-9	0	A	T	0.019	-4.120106e-02	1.840929e-01	2.627949e-01	8.230247e-01
-9	6553	-9	0	A	T	0.025	4.868649e-02	2.964790e-01	2.703970e-01	8.696458e-01
-9	218	-9	0	A	T	0.494	-7.936954e-02	2.118690e-01	2.336727e-01	7.081480e-01
-9	219	-9	0	A	T	0.494	-7.936954e-02	2.118690e-01	2.336727e-01	7.081480e-01
-9	17441	-9	0	A	T	0.010	1.161900e-01	1.951930e-01	2.495107e-01	5.520144e-01
-9	1616	-9	0	A	T	0.294	-1.605418e-02	1.786946e-01	2.896884e-01	9.284590e-01
-9	5197	-9	0	A	T	0.023	3.824269e-01	3.175044e-01	2.306025e-01	2.291300e-01
-9	5196	-9	0	A	T	0.023	3.824269e-01	3.175044e-01	2.306025e-01	2.291300e-01
-9	1613	-9	0	A	T	0.325	-6.938190e-02	1.719629e-01	2.930559e-01	6.868218e-01
-9	5193	-9	0	A	T	0.023	3.824269e-01	3.175044e-01	2.306025e-01	2.291300e-01
-9	5192	-9	0	A	T	0.027	-2.829026e-02	2.771115e-01	2.843684e-01	9.187374e-01
-9	1674	-9	0	A	T	0.043	-8.903959e-02	8.755551e-02	2.704867e-01	3.098028e-01
-9	1675	-9	0	A	T	0.144	8.519283e-04	6.105406e-02	2.366505e-01	9.888740e-01
-9	10921	-9	0	A	T	0.010	-1.487214e-01	1.750608e-01	2.140514e-01	3.960973e-01
-9	10920	-9	0	A	T	0.011	-1.580503e-01	1.631691e-01	2.096817e-01	3.333261e-01
-9	5446	-9	0	A	T	0.023	3.824269e-01	3.175044e-01	2.306025e-01	2.291300e-01
-9	628	-9	0	A	T	0.499	2.711532e-01	5.408181e-01	2.372030e-01	6.163872e-01
-9	443	-9	0	A	T	0.499	3.244905e-01	5.111983e-01	2.359291e-01	5.259515e-01
-9	442	-9	0	A	T	0.204	8.289153e-02	9.865126e-02	2.540567e-01	4.012802e-01
-9	441	-9	0	A	T	0.327	-8.964024e-02	1.677149e-01	2.902341e-01	5.933117e-01
-9	440	-9	0	A	T	0.485	-7.675234e-02	2.067252e-01	2.498587e-01	7.106312e-01
-9	445	-9	0	A	T	0.499	3.244905e-01	5.111983e-01	2.359291e-01	5.259515e-01
-9	444	-9	0	A	T	0.204	8.289153e-02	9.865126e-02	2.540567e-01	4.012802e-01
-9	4464	-9	0	A	T	0.014	1.347556e-01	2.057486e-01	2.325016e-01	5.128814e-01
-9	5890	-9	0	A	T	0.016	1.511481e-02	2.109351e-01	2.398619e-01	9.429120e-01
-9	5891	-9	0	A	T	0.024	1.930951e-01	2.971299e-01	2.389958e-01	5.161574e-01
-9	5892	-9	0	A	T	0.013	3.635472e-01	2.335943e-01	1.577909e-01	1.204372e-01
-9	5894	-9	0	A	T	0.023	3.824269e-01	3.175044e-01	2.306025e-01	2.291300e-01
-9	5896	-9	0	A	T	0.013	3.635472e-01	2.335943e-01	1.577909e-01	1.204372e-01
-9	5897	-9	0	A	T	0.025	4.868649e-02	2.964790e-01	2.703970e-01	8.696458e-01
-9	91750	-9	0	A	T	0.010	-1.912477e-01	1.745328e-01	1.732005e-01	2.738508e-01
-9	1359	-9	0	A	T	0.275	5.239819e-02	5.873604e-02	2.538578e-01	3.728873e-01
-9	1353	-9	0	A	T	0.347	-3.647605e-02	6.111158e-02	2.271520e-01	5.509337e-01
-9	1352	-9	0	A	T	0.385	8.706899e-02	5.763385e-02	1.946904e-01	1.316618e-01
-9	1351	-9	0	A	T	0.010	-1.626647e-01	1.632247e-01	2.243396e-01	3.195869e-01
-9	1350	-9	0	A	T	0.499	2.711532e-01	5.408181e-01	2.372030e-01	6.163872e-01
-9	1357	-9	0	A	T	0.022	9.058684e-02	1.153001e-01	2.379196e-01	4.325393e-01
-9	1356	-9	0	A	T	0.058	-3.331982e-02	7.618029e-02	2.296117e-01	6.620753e-01
-9	1355	-9	0	A	T	0.320	2.122527e-02	6.912157e-02	2.380336e-01	7.589515e-01
-9	1354	-9	0	A	T	0.289	-1.352725e-01	9.066660e-02	2.459453e-01	1.365074e-01
-9	22450	-9	0	A	T	0.110	-3.643520e-02	6.374479e-02	2.646124e-01	5.679338e-01
-9	21572	-9	0	A	T	0.011	1.412306e-01	1.512020e-01	2.101536e-01	3.508503e-01
-9	1117	-9	0	A	T	0.499	2.711532e-01	5.408181e-01	2.372030e-01	6.163872e-01
-9	1116	-9	0	A	T	0.294	-1.605418e-02	1.786946e-01	2.896884e-01	9.284590e-01
-9	1119	-9	0	A	T	0.325	-6.938190e-02	1.719629e-01	2.930559e-01	6.868218e-01
-9	1118	-9	0	A	T	0.325	-6.938190e-02	1.719629e-01	2.930559e-01	6.868218e-01
-9	9640	-9	0	A	T	0.029	-2.448094e-01	2.129972e-01	2.461340e-01	2.511086e-01
-9	2205	-9	0	A	T	0.194	9.056084e-02	6.204751e-02	2.056989e-01	1.452153e-01
-9	2206	-9	0	A	T	0.170	1.182660e-01	6.025217e-02	2.081167e-01	5.036846e-02
-9	2207	-9	0	A	T	0.016	1.073291e-01	1.559193e-01	2.425490e-01	4.916302e-01
-9	46	-9	0	A	T	0.327	-8.964024e-02	1.677149e-01	2.902341e-01	5.933117e-01
-9	42	-9	0	A	T	0.294	-1.605418e-02	1.786946e-01	2.896884e-01	9.284590e-01
-9	43	-9	0	A	T	0.291	-7.149646e-02	1.750990e-01	2.892208e-01	6.832610e-01
-9	40	-9	0	A	T	0.367	-5.458740e-02	6.348188e-02	2.388250e-01	3.903742e-01
-9	41	-9	0	A	T	0.499	3.244905e-01	5.111983e-01	2.359291e-01	5.259515e-01
-9	6150	-9	0	A	T	0.027	2.583303e-01	2.185481e-01	2.450983e-01	2.379086e-01
-9	6151	-9	0	A	T	0.023	3.824269e-01	3.175044e-01	2.306025e-01	2.291300e-01
-9	6152	-9	0	A	T	0.023	3.824269e-01	3.175044e-01	2.306025e-01	2.291300e-01
-9	6154	-9	0	A	T	0.025	4.868649e-02	2.964790e-01	2.703970e-01	8.696458e-01
-9	6155	-9	0	A	T	0.023	3.824269e-01	3.175044e-01	2.306025e-01	2.291300e-01
-9	6156	-9	0	A	T	0.023	3.824269e-01	3.175044e-01	2.306025e-01	2.291300e-01
-9	6157	-9	0	A	T	0.025	4.868649e-02	2.964790e-01	2.703970e-01	8.696458e-01
-9	9434	-9	0	A	T	0.029	-2.448094e-01	2.129972e-01	2.461340e-01	2.511086e-01
-9	6975	-9	0	A	T	0.023	6.646184e-02	2.177506e-01	2.655370e-01	7.603602e-01
-9	8167	-9	0	A	T	0.018	-2.949709e-01	2.870758e-01	2.709721e-01	3.048162e-01
-9	6971	-9	0	A	T	0.018	-2.140878e-02	1.733338e-01	2.465574e-01	9.017649e-01
-9	6979	-9	0	A	T	0.048	-7.408062e-02	1.656893e-01	2.898442e-01	6.550452e-01
-9	9335	-9	0	A	T	0.029	-2.448094e-01	2.129972e-01	2.461340e-01	2.511086e-01
-9	9337	-9	0	A	T	0.029	-2.448094e-01	2.129972e-01	2.461340e-01	2.511086e-01
-9	9336	-9	0	A	T	0.029	-2.448094e-01	2.129972e-01	2.461340e-01	2.511086e-01
-9	9339	-9	0	A	T	0.044	9.950677e-02	9.661161e-02	2.340821e-01	3.036589e-01
-9	2876	-9	0	A	T	0.387	1.529558e-01	6.046445e-02	2.009001e-01	1.180654e-02
-9	6848	-9	0	A	T	0.048	-7.408062e-02	1.656893e-01	2.898442e-01	6.550452e-01
-9	25604	-9	0	A	T	0.010	3.981920e-01	2.581216e-01	3.398112e-01	1.237198e-01
-9	4835	-9	0	A	T	0.044	-9.092211e-02	9.951790e-02	2.573247e-01	3.614737e-01
-9	4836	-9	0	A	T	0.049	-1.253191e-02	8.120682e-02	2.405253e-01	8.774359e-01
-9	9734	-9	0	A	T	0.029	-2.448094e-01	2.129972e-01	2.461340e-01	2.511086e-01
-9	21333	-9	0	A	T	0.046	1.935989e-01	8.523365e-02	1.956189e-01	2.366343e-02
-9	6699	-9	0	A	T	0.116	-5.065327e-02	1.103788e-01	2.592878e-01	6.465569e-01
-9	6693	-9	0	A	T	0.025	-7.929915e-02	2.152388e-01	2.927733e-01	7.127554e-01
-9	6691	-9	0	A	T	0.016	-4.026482e-02	1.301011e-01	2.327319e-01	7.571139e-01
-9	6690	-9	0	A	T	0.023	-5.520870e-03	1.115885e-01	2.299399e-01	9.605657e-01
-9	6697	-9	0	A	T	0.048	-7.408062e-02	1.656893e-01	2.898442e-01	6.550452e-01
-9	6696	-9	0	A	T	0.025	-7.929915e-02	2.152388e-01	2.927733e-01	7.127554e-01
-9	6694	-9	0	A	T	0.025	-7.929915e-02	2.152388e-01	2.927733e-01	7.127554e-01
-9	5961	-9	0	A	T	0.025	4.868649e-02	2.964790e-01	2.703970e-01	8.696458e-01
-9	1403	-9	0	A	T	0.216	-7.419531e-03	1.066881e-01	2.775590e-01	9.445919e-01
-9	428	-9	0	A	T	0.486	1.705474e-01	1.523266e-01	1.918280e-01	2.635608e-01
-9	5461	-9	0	A	T	0.027	-2.829026e-02	2.771115e-01	2.843684e-01	9.187374e-01
-9	5460	-9	0	A	T	0.023	3.824269e-01	3.175044e-01	2.306025e-01	2.291300e-01
-9	5462	-9	0	A	T	0.023	3.824269e-01	3.175044e-01	2.306025e-01	2.291300e-01
-9	5464	-9	0	A	T	0.023	3.824269e-01	3.175044e-01	2.306025e-01	2.291300e-01
-9	5467	-9	0	A	T	0.022	1.318459e-01	2.740848e-01	2.332867e-01	6.307553e-01
-9	5469	-9	0	A	T	0.023	3.824269e-01	3.175044e-01	2.306025e-01	2.291300e-01
-9	427	-9	0	A	T	0.339	-7.669081e-02	9.382362e-02	2.322428e-01	4.141989e-01
-9	426	-9	0	A	T	0.335	-1.923196e-01	9.141841e-02	2.532623e-01	3.603696e-02
-9	90958	-9	0	A	T	0.051	2.728949e-02	8.240597e-02	2.386634e-01	7.407008e-01
-9	5964	-9	0	A	T	0.023	3.824269e-01	3.175044e-01	2.306025e-01	2.291300e-01
-9	5967	-9	0	A	T	0.025	4.868649e-02	2.964790e-01	2.703970e-01	8.696458e-01
-9	6844	-9	0	A	T	0.025	-7.929915e-02	2.152388e-01	2.927733e-01	7.127554e-01
-9	26275	-9	0	A	T	0.010	-2.974788e-01	2.104622e-01	2.158224e-01	1.583136e-01
-9	2141	-9	0	A	T	0.048	1.289069e-01	9.220706e-02	1.349769e-01	1.628969e-01
-9	2140	-9	0	A	T	0.046	1.683104e-01	9.390631e-02	1.082696e-01	7.385037e-02
-9	6821	-9	0	A	T	0.048	-7.408062e-02	1.656893e-01	2.898442e-01	6.550452e-01
-9	495	-9	0	A	T	0.325	-6.938190e-02	1.719629e-01	2.930559e-01	6.868218e-01
-9	6825	-9	0	A	T	0.037	6.971955e-03	1.441771e-01	2.569142e-01	9.614564e-01
-9	15737	-9	0	A	T	0.019	-4.120106e-02	1.840929e-01	2.627949e-01	8.230247e-01
-9	15738	-9	0	A	T	0.019	-4.120106e-02	1.840929e-01	2.627949e-01	8.230247e-01
-9	60	-9	0	A	T	0.291	3.807358e-02	1.546925e-01	2.797940e-01	8.057146e-01
-9	61	-9	0	A	T	0.204	8.289153e-02	9.865126e-02	2.540567e-01	4.012802e-01
-9	62	-9	0	A	T	0.261	-4.524484e-02	9.938200e-02	2.292702e-01	6.491722e-01
-9	63	-9	0	A	T	0.266	-1.235491e-01	1.081774e-01	2.231236e-01	2.541088e-01
-9	64	-9	0	A	T	0.266	-4.929794e-02	9.443398e-02	2.232964e-01	6.019393e-01
-9	65	-9	0	A	T	0.363	-1.208563e-01	5.618253e-02	1.676430e-01	3.207442e-02
-9	66	-9	0	A	T	0.067	-2.144498e-01	8.326608e-02	2.839501e-01	1.037486e-02
-9	67	-9	0	A	T	0.271	3.882332e-02	7.455474e-02	2.331609e-01	6.028441e-01
-9	68	-9	0	A	T	0.257	5.520590e-03	7.499967e-02	2.437349e-01	9.413596e-01
-9	69	-9	0	A	T	0.277	5.982685e-03	7.954990e-02	2.400434e-01	9.400885e-01
-9	6521	-9	0	A	T	0.023	3.824269e-01	3.175044e-01	2.306025e-01	2.291300e-01
-9	6520	-9	0	A	T	0.023	3.824269e-01	3.175044e-01	2.306025e-01	2.291300e-01
-9	6523	-9	0	A	T	0.025	4.868649e-02	2.964790e-01	2.703970e-01	8.696458e-01
-9	6522	-9	0	A	T	0.023	3.824269e-01	3.175044e-01	2.306025e-01	2.291300e-01
-9	6525	-9	0	A	T	0.023	3.824269e-01	3.175044e-01	2.306025e-01	2.291300e-01
-9	6527	-9	0	A	T	0.024	-1.012217e-01	2.587081e-01	2.876471e-01	6.958182e-01
-9	6526	-9	0	A	T	0.025	4.868649e-02	2.964790e-01	2.703970e-01	8.696458e-01
-9	6529	-9	0	A	T	0.024	1.930951e-01	2.971299e-01	2.389958e-01	5.161574e-01
-9	3937	-9	0	A	T	0.020	-7.466767e-02	1.519273e-01	2.314666e-01	6.233687e-01
-9	13417	-9	0	A	T	0.044	-1.614695e-01	1.914228e-01	3.032988e-01	3.994492e-01
-9	13415	-9	0	A	T	0.044	-1.614695e-01	1.914228e-01	3.032988e-01	3.994492e-01
-9	13418	-9	0	A	T	0.024	1.533281e-01	2.002827e-01	2.491996e-01	4.443986e-01
-9	7370	-9	0	A	T	0.027	4.112929e-02	1.042740e-01	2.265778e-01	6.934742e-01
-9	1025	-9	0	A	T	0.323	-2.144907e-01	1.605028e-01	3.373922e-01	1.822025e-01
-9	1024	-9	0	A	T	0.204	8.289153e-02	9.865126e-02	2.540567e-01	4.012802e-01
-9	1027	-9	0	A	T	0.499	2.711532e-01	5.408181e-01	2.372030e-01	6.163872e-01
-9	5347	-9	0	A	T	0.027	-2.829026e-02	2.771115e-01	2.843684e-01	9.187374e-01
-9	5340	-9	0	A	T	0.027	-2.829026e-02	2.771115e-01	2.843684e-01	9.187374e-01
-9	5341	-9	0	A	T	0.025	8.610365e-02	2.773240e-01	2.611299e-01	7.563603e-01
-9	1022	-9	0	A	T	0.291	-7.149646e-02	1.750990e-01	2.892208e-01	6.832610e-01
-9	1029	-9	0	A	T	0.276	-1.498807e-01	1.507201e-01	2.621823e-01	3.206253e-01
-9	1028	-9	0	A	T	0.276	-1.498807e-01	1.507201e-01	2.621823e-01	3.206253e-01
-9	11074	-9	0	A	T	0.010	-3.034386e-02	1.600693e-01	2.278550e-01	8.497463e-01
-9	6082	-9	0	A	T	0.025	4.868649e-02	2.964790e-01	2.703970e-01	8.696458e-01
-9	12525	-9	0	A	T	0.016	1.614434e-01	1.359708e-01	1.979399e-01	2.358111e-01
-9	12520	-9	0	A	T	0.016	1.614434e-01	1.359708e-01	1.979399e-01	2.358111e-01
-9	90896	-9	0	A	T	0.014	-1.238418e-01	1.410007e-01	2.445727e-01	3.803143e-01
-9	90895	-9	0	A	T	0.053	2.843383e-02	8.339596e-02	2.332731e-01	7.333236e-01
-9	775	-9	0	A	T	0.306	6.436855e-02	5.481556e-02	2.385732e-01	2.409959e-01
-9	774	-9	0	A	T	0.481	-2.112292e-02	1.886409e-01	2.601391e-01	9.109010e-01
-9	777	-9	0	A	T	0.276	-1.498807e-01	1.507201e-01	2.621823e-01	3.206253e-01
-9	776	-9	0	A	T	0.413	-8.665132e-02	7.055689e-02	1.951216e-01	2.201423e-01
-9	771	-9	0	A	T	0.330	-2.491857e-02	9.111760e-02	2.414360e-01	7.846302e-01
-9	770	-9	0	A	T	0.499	2.711532e-01	5.408181e-01	2.372030e-01	6.163872e-01
-9	773	-9	0	A	T	0.482	-6.515057e-02	1.561278e-01	2.562998e-01	6.766943e-01
-9	772	-9	0	A	T	0.325	-6.938190e-02	1.719629e-01	2.930559e-01	6.868218e-01
-9	779	-9	0	A	T	0.446	-1.728128e-01	1.530737e-01	3.111382e-01	2.596070e-01
-9	778	-9	0	A	T	0.484	-3.478086e-02	2.065065e-01	2.635531e-01	8.663356e-01
-9	15195	-9	0	A	T	0.015	-1.229198e-01	2.181256e-01	2.422803e-01	5.733971e-01
-9	15194	-9	0	A	T	0.016	-1.620916e-01	1.969762e-01	2.264163e-01	4.110642e-01
-9	15191	-9	0	A	T	0.015	-1.229198e-01	2.181256e-01	2.422803e-01	5.733971e-01
-9	1617	-9	0	A	T	0.300	-8.682777e-02	1.732800e-01	2.771969e-01	6.165927e-01
-9	6509	-9	0	A	T	0.023	3.824269e-01	3.175044e-01	2.306025e-01	2.291300e-01
-9	13597	-9	0	A	T	0.025	8.526003e-02	2.016064e-01	2.563687e-01	6.725970e-01
-9	13594	-9	0	A	T	0.024	1.533281e-01	2.002827e-01	2.491996e-01	4.443986e-01
-9	13592	-9	0	A	T	0.044	-1.614695e-01	1.914228e-01	3.032988e-01	3.994492e-01
-9	6503	-9	0	A	T	0.025	4.868649e-02	2.964790e-01	2.703970e-01	8.696458e-01
-9	6502	-9	0	A	T	0.025	4.868649e-02	2.964790e-01	2.703970e-01	8.696458e-01
-9	1610	-9	0	A	T	0.294	-1.605418e-02	1.786946e-01	2.896884e-01	9.284590e-01
-9	6507	-9	0	A	T	0.023	3.824269e-01	3.175044e-01	2.306025e-01	2.291300e-01
-9	6506	-9	0	A	T	0.023	3.824269e-01	3.175044e-01	2.306025e-01	2.291300e-01
-9	1785	-9	0	A	T	0.204	-2.992324e-02	6.802904e-02	2.311078e-01	6.602804e-01
-9	1786	-9	0	A	T	0.267	4.368043e-02	9.304530e-02	2.524174e-01	6.390060e-01
-9	18837	-9	0	A	T	0.011	2.486652e-01	1.591617e-01	2.093047e-01	1.190119e-01
-9	4176	-9	0	A	T	0.053	9.600612e-02	9.661171e-02	2.664074e-01	3.209649e-01
-9	78627	-9	0	A	T	0.013	-1.239144e-01	1.447081e-01	2.457498e-01	3.923504e-01
-9	3146	-9	0	A	T	0.110	-8.074977e-02	7.373397e-02	2.804583e-01	2.741215e-01
-9	5173	-9	0	A	T	0.027	-2.829026e-02	2.771115e-01	2.843684e-01	9.187374e-01
-9	5172	-9	0	A	T	0.023	3.824269e-01	3.175044e-01	2.306025e-01	2.291300e-01
-9	5170	-9	0	A	T	0.027	-2.829026e-02	2.771115e-01	2.843684e-01	9.187374e-01
-9	5177	-9	0	A	T	0.023	3.824269e-01	3.175044e-01	2.306025e-01	2.291300e-01
-9	5176	-9	0	A	T	0.023	3.824269e-01	3.175044e-01	2.306025e-01	2.291300e-01
-9	5175	-9	0	A	T	0.027	-2.829026e-02	2.771115e-01	2.843684e-01	9.187374e-01
-9	5174	-9	0	A	T	0.027	-2.829026e-02	2.771115e-01	2.843684e-01	9.187374e-01
-9	5179	-9	0	A	T	0.027	-2.829026e-02	2.771115e-01	2.843684e-01	9.187374e-01
-9	5276	-9	0	A	T	0.023	3.824269e-01	3.175044e-01	2.306025e-01	2.291300e-01
-9	82	-9	0	A	T	0.291	-7.149646e-02	1.750990e-01	2.892208e-01	6.832610e-01
-9	83	-9	0	A	T	0.272	-4.594698e-02	1.359400e-01	2.557954e-01	7.355478e-01
-9	84	-9	0	A	T	0.327	-8.964024e-02	1.677149e-01	2.902341e-01	5.933117e-01
-9	418	-9	0	A	T	0.267	-4.269925e-02	5.381391e-02	1.847973e-01	4.279880e-01
-9	6833	-9	0	A	T	0.048	-7.408062e-02	1.656893e-01	2.898442e-01	6.550452e-01
-9	6832	-9	0	A	T	0.025	-7.929915e-02	2.152388e-01	2.927733e-01	7.127554e-01
-9	6830	-9	0	A	T	0.025	-7.929915e-02	2.152388e-01	2.927733e-01	7.127554e-01
-9	6836	-9	0	A	T	0.022	1.452109e-01	2.248786e-01	2.651520e-01	5.188310e-01
-9	6835	-9	0	A	T	0.022	1.452109e-01	2.248786e-01	2.651520e-01	5.188310e-01
-9	6839	-9	0	A	T	0.025	-7.929915e-02	2.152388e-01	2.927733e-01	7.127554e-01
-9	9136	-9	0	A	T	0.011	2.546960e-01	2.009709e-01	1.859828e-01	2.057885e-01
-9	15959	-9	0	A	T	0.011	3.190030e-01	2.175275e-01	2.247209e-01	1.433132e-01
-9	8019	-9	0	A	T	0.034	1.655518e-01	1.310346e-01	2.497510e-01	2.071873e-01
-9	8018	-9	0	A	T	0.034	1.655518e-01	1.310346e-01	2.497510e-01	2.071873e-01
-9	8014	-9	0	A	T	0.023	1.631094e-01	2.277697e-01	2.867961e-01	4.743454e-01
-9	8013	-9	0	A	T	0.018	-2.949709e-01	2.870758e-01	2.709721e-01	3.048162e-01
-9	8012	-9	0	A	T	0.018	-2.949709e-01	2.870758e-01	2.709721e-01	3.048162e-01
-9	8011	-9	0	A	T	0.023	1.631094e-01	2.277697e-01	2.867961e-01	4.743454e-01
-9	8010	-9	0	A	T	0.023	1.631094e-01	2.277697e-01	2.867961e-01	4.743454e-01
-9	2308	-9	0	A	T	0.020	2.526778e-01	1.227176e-01	1.879325e-01	4.015092e-02
-9	2300	-9	0	A	T	0.016	1.073291e-01	1.559193e-01	2.425490e-01	4.916302e-01
-9	2304	-9	0	A	T	0.029	-4.242233e-02	9.834889e-02	2.342586e-01	6.664538e-01
-9	2307	-9	0	A	T	0.010	-6.491700e-02	1.645523e-01	2.377833e-01	6.934209e-01
-9	2306	-9	0	A	T	0.039	-3.867804e-02	1.173675e-01	2.573289e-01	7.419184e-01
-9	5849	-9	0	A	T	0.025	6.005837e-02	2.279874e-01	2.385571e-01	7.923584e-01
-9	19560	-9	0	A	T	0.095	2.839306e-02	6.770121e-02	2.312622e-01	6.751620e-01
-9	1546	-9	0	A	T	0.294	-1.605418e-02	1.786946e-01	2.896884e-01	9.284590e-01
-9	1547	-9	0	A	T	0.294	-1.605418e-02	1.786946e-01	2.896884e-01	9.284590e-01
-9	1544	-9	0	A	T	0.290	9.617678e-02	1.545444e-01	3.033950e-01	5.340894e-01
-9	1545	-9	0	A	T	0.325	-6.938190e-02	1.719629e-01	2.930559e-01	6.868218e-01
-9	1542	-9	0	A	T	0.300	-8.682777e-02	1.732800e-01	2.771969e-01	6.165927e-01
-9	1543	-9	0	A	T	0.322	4.534555e-02	1.462077e-01	2.834508e-01	7.566153e-01
-9	1540	-9	0	A	T	0.294	-1.605418e-02	1.786946e-01	2.896884e-01	9.284590e-01
-9	699	-9	0	A	T	0.497	3.369202e-01	3.925623e-01	2.318271e-01	3.912726e-01
-9	19578	-9	0	A	T	0.013	-4.070442e-02	1.567591e-01	2.376119e-01	7.952603e-01
-9	1322	-9	0	A	T	0.475	-3.235354e-01	1.569765e-01	2.374582e-01	3.995634e-02
-9	1323	-9	0	A	T	0.276	-1.498807e-01	1.507201e-01	2.621823e-01	3.206253e-01
-9	4743	-9	0	A	T	0.034	-2.712052e-01	1.121704e-01	1.069035e-01	1.606887e-02
-9	4744	-9	0	A	T	0.013	-6.832946e-02	1.616822e-01	2.092933e-01	6.728067e-01
-9	1328	-9	0	A	T	0.291	-7.149646e-02	1.750990e-01	2.892208e-01	6.832610e-01
-9	1329	-9	0	A	T	0.300	-8.682777e-02	1.732800e-01	2.771969e-01	6.165927e-01
-9	6183	-9	0	A	T	0.029	4.030393e-02	1.730462e-01	2.292129e-01	8.159537e-01
-9	6180	-9	0	A	T	0.023	3.824269e-01	3.175044e-01	2.306025e-01	2.291300e-01
-9	6189	-9	0	A	T	0.023	3.824269e-01	3.175044e-01	2.306025e-01	2.291300e-01
-9	678	-9	0	A	T	0.011	-1.804196e-01	1.542409e-01	2.259754e-01	2.428204e-01
-9	818	-9	0	A	T	0.215	9.749355e-03	1.050400e-01	2.682580e-01	9.260973e-01
-9	819	-9	0	A	T	0.495	1.650133e-01	2.435552e-01	2.366064e-01	4.984752e-01
-9	810	-9	0	A	T	0.324	-2.514698e-02	1.679968e-01	2.872251e-01	8.810881e-01
-9	811	-9	0	A	T	0.481	5.138072e-02	1.786606e-01	2.711322e-01	7.738134e-01
-9	812	-9	0	A	T	0.495	-1.200342e-02	2.586626e-01	2.448977e-01	9.630105e-01
-9	813	-9	0	A	T	0.203	4.397575e-02	9.650689e-02	2.506910e-01	6.488756e-01
-9	814	-9	0	A	T	0.494	-1.326223e-01	2.312407e-01	2.633162e-01	5.666172e-01
-9	815	-9	0	A	T	0.297	-2.210777e-01	1.581778e-01	2.958763e-01	1.630057e-01
-9	816	-9	0	A	T	0.010	-1.626647e-01	1.632247e-01	2.243396e-01	3.195869e-01
-9	817	-9	0	A	T	0.497	3.369202e-01	3.925623e-01	2.318271e-01	3.912726e-01
-9	6366	-9	0	A	T	0.027	1.039820e-02	2.055441e-01	2.480064e-01	9.596790e-01
-9	15386	-9	0	A	T	0.023	6.236285e-02	1.418413e-01	2.149293e-01	6.604205e-01
-9	8192	-9	0	A	T	0.018	-2.949709e-01	2.870758e-01	2.709721e-01	3.048162e-01
-9	9561	-9	0	A	T	0.029	-2.448094e-01	2.129972e-01	2.461340e-01	2.511086e-01
-9	9562	-9	0	A	T	0.029	-2.448094e-01	2.129972e-01	2.461340e-01	2.511086e-01
-9	9563	-9	0	A	T	0.029	-2.448094e-01	2.129972e-01	2.461340e-01	2.511086e-01
-9	9564	-9	0	A	T	0.046	-1.962958e-01	1.199100e-01	1.807487e-01	1.024254e-01
-9	9566	-9	0	A	T	0.029	-2.448094e-01	2.129972e-01	2.461340e-01	2.511086e-01
-9	9567	-9	0	A	T	0.029	-2.448094e-01	2.129972e-01	2.461340e-01	2.511086e-01
-9	9568	-9	0	A	T	0.015	-1.614327e-01	1.673976e-01	2.037913e-01	3.354549e-01
-9	9569	-9	0	A	T	0.029	-2.448094e-01	2.129972e-01	2.461340e-01	2.511086e-01
-9	1823	-9	0	A	T	0.227	-1.935848e-02	6.887298e-02	2.392487e-01	7.788008e-01
-9	9388	-9	0	A	T	0.029	-2.448094e-01	2.129972e-01	2.461340e-01	2.511086e-01
-9	9389	-9	0	A	T	0.029	-2.448094e-01	2.129972e-01	2.461340e-01	2.511086e-01
-9	2886	-9	0	A	T	0.032	-1.224975e-02	9.810784e-02	2.292552e-01	9.006982e-01
-9	1570	-9	0	A	T	0.497	3.369202e-01	3.925623e-01	2.318271e-01	3.912726e-01
-9	1574	-9	0	A	T	0.276	-1.498807e-01	1.507201e-01	2.621823e-01	3.206253e-01
-9	3311	-9	0	A	T	0.015	-1.711185e-01	1.907939e-01	3.185628e-01	3.703339e-01
-9	3310	-9	0	A	T	0.015	2.413545e-01	2.310661e-01	2.301607e-01	2.968842e-01
-9	5658	-9	0	A	T	0.023	3.824269e-01	3.175044e-01	2.306025e-01	2.291300e-01
-9	5659	-9	0	A	T	0.023	3.824269e-01	3.175044e-01	2.306025e-01	2.291300e-01
-9	5657	-9	0	A	T	0.011	2.453439e-01	2.027465e-01	1.811433e-01	2.269671e-01
-9	5654	-9	0	A	T	0.025	4.868649e-02	2.964790e-01	2.703970e-01	8.696458e-01
-9	5652	-9	0	A	T	0.073	1.079614e-01	1.053473e-01	2.267293e-01	3.060815e-01
-9	5653	-9	0	A	T	0.025	4.868649e-02	2.964790e-01	2.703970e-01	8.696458e-01
-9	6418	-9	0	A	T	0.018	3.729990e-01	2.241521e-01	1.602224e-01	9.690064e-02
-9	6414	-9	0	A	T	0.013	3.635472e-01	2.335943e-01	1.577909e-01	1.204372e-01
-9	6410	-9	0	A	T	0.023	3.824269e-01	3.175044e-01	2.306025e-01	2.291300e-01
-9	6413	-9	0	A	T	0.023	3.824269e-01	3.175044e-01	2.306025e-01	2.291300e-01
-9	6412	-9	0	A	T	0.023	3.824269e-01	3.175044e-01	2.306025e-01	2.291300e-01
-9	1111	-9	0	A	T	0.482	8.227350e-02	2.293336e-01	2.918917e-01	7.199745e-01
-9	1110	-9	0	A	T	0.294	-1.605418e-02	1.786946e-01	2.896884e-01	9.284590e-01
-9	1113	-9	0	A	T	0.291	-7.149646e-02	1.750990e-01	2.892208e-01	6.832610e-01
-9	1112	-9	0	A	T	0.308	-5.900471e-03	1.459805e-01	2.735584e-01	9.677791e-01
-9	1115	-9	0	A	T	0.366	1.008973e-02	7.798972e-02	2.402107e-01	8.971291e-01
-9	1114	-9	0	A	T	0.315	-1.556811e-01	9.865887e-02	2.732242e-01	1.153763e-01
-9	2768	-9	0	A	T	0.010	-1.452211e-01	1.651402e-01	2.126692e-01	3.797324e-01
-9	2763	-9	0	A	T	0.010	-1.452211e-01	1.651402e-01	2.126692e-01	3.797324e-01
-9	2761	-9	0	A	T	0.010	-1.452211e-01	1.651402e-01	2.126692e-01	3.797324e-01
-9	2760	-9	0	A	T	0.077	-1.075133e-02	6.836121e-02	2.368034e-01	8.751109e-01
-9	2765	-9	0	A	T	0.010	-1.452211e-01	1.651402e-01	2.126692e-01	3.797324e-01
-9	2764	-9	0	A	T	0.010	-1.452211e-01	1.651402e-01	2.126692e-01	3.797324e-01
-9	9483	-9	0	A	T	0.029	-2.448094e-01	2.129972e-01	2.461340e-01	2.511086e-01
-9	9481	-9	0	A	T	0.029	-2.448094e-01	2.129972e-01	2.461340e-01	2.511086e-01
-9	9486	-9	0	A	T	0.024	-2.206192e-01	1.719231e-01	2.164922e-01	2.001629e-01
-9	6915	-9	0	A	T	0.011	1.024034e-01	1.952075e-01	2.285486e-01	6.001660e-01
-9	6716	-9	0	A	T	0.048	-7.408062e-02	1.656893e-01	2.898442e-01	6.550452e-01
-9	6712	-9	0	A	T	0.020	1.995724e-02	1.846308e-01	2.528824e-01	9.139774e-01
-9	6713	-9	0	A	T	0.011	7.863754e-02	1.907320e-01	2.259059e-01	6.803492e-01
-9	6710	-9	0	A	T	0.022	-6.288669e-02	1.950570e-01	2.733469e-01	7.473199e-01
-9	6711	-9	0	A	T	0.020	1.995724e-02	1.846308e-01	2.528824e-01	9.139774e-01
-9	5591	-9	0	A	T	0.024	1.979927e-01	2.958783e-01	2.408571e-01	5.037805e-01
-9	5593	-9	0	A	T	0.014	-3.527824e-02	2.299584e-01	2.463787e-01	8.781526e-01
-9	5592	-9	0	A	T	0.014	-3.527824e-02	2.299584e-01	2.463787e-01	8.781526e-01
-9	5594	-9	0	A	T	0.023	3.824269e-01	3.175044e-01	2.306025e-01	2.291300e-01
-9	5597	-9	0	A	T	0.024	1.979927e-01	2.958783e-01	2.408571e-01	5.037805e-01
-9	5596	-9	0	A	T	0.118	4.339301e-02	9.998558e-02	2.479731e-01	6.645319e-01
-9	5599	-9	0	A	T	0.025	4.868649e-02	2.964790e-01	2.703970e-01	8.696458e-01
-9	5598	-9	0	A	T	0.025	4.868649e-02	2.964790e-01	2.703970e-01	8.696458e-01
-9	13694	-9	0	A	T	0.039	-3.127749e-01	1.622113e-01	3.129775e-01	5.455099e-02
-9	13696	-9	0	A	T	0.044	-1.614695e-01	1.914228e-01	3.032988e-01	3.994492e-01
-9	13690	-9	0	A	T	0.024	1.533281e-01	2.002827e-01	2.491996e-01	4.443986e-01
-9	13693	-9	0	A	T	0.044	-1.614695e-01	1.914228e-01	3.032988e-01	3.994492e-01
-9	13699	-9	0	A	T	0.025	8.526003e-02	2.016064e-01	2.563687e-01	6.725970e-01
-9	7924	-9	0	A	T	0.018	-2.949709e-01	2.870758e-01	2.709721e-01	3.048162e-01
-9	7925	-9	0	A	T	0.018	-2.949709e-01	2.870758e-01	2.709721e-01	3.048162e-01
-9	7923	-9	0	A	T	0.019	-3.038859e-01	2.437856e-01	2.513694e-01	2.133126e-01
-9	7929	-9	0	A	T	0.018	-2.949709e-01	2.870758e-01	2.709721e-01	3.048162e-01
-9	6913	-9	0	A	T	0.025	-7.929915e-02	2.152388e-01	2.927733e-01	7.127554e-01
-9	1094	-9	0	A	T	0.290	-2.272380e-02	1.616197e-01	2.782183e-01	8.882576e-01
-9	1095	-9	0	A	T	0.290	-2.272380e-02	1.616197e-01	2.782183e-01	8.882576e-01
-9	1096	-9	0	A	T	0.499	2.711532e-01	5.408181e-01	2.372030e-01	6.163872e-01
-9	1097	-9	0	A	T	0.325	-6.938190e-02	1.719629e-01	2.930559e-01	6.868218e-01
[truncated: 3,040 more rows]
