# Supplementary material for: GWAS for quantitative resistance phenotypes in Mycobacterium tuberculosis reveals resistance genes and regulatory regions
Source: Nat Commun. 2019 May 13;10:2128. doi: 10.1038/s41467-019-10110-6 (PMC6513847; doi:10.1038/s41467-019-10110-6)
Supplement: Supplementary file 12 — Source Data [file 41467_2019_10110_MOESM12_ESM.zip › 9-Source Data Folder/site_inh_valid.assoc.txt]

chr	rs	ps	n_miss	allele1	allele0	af	beta	se	l_remle	p_wald
-9	5989	-9	0	A	T	0.040	1.294782e-02	1.717737e-01	3.038275e+00	9.399358e-01
-9	5982	-9	0	A	T	0.043	6.557808e-02	1.677831e-01	3.037785e+00	6.960249e-01
-9	5983	-9	0	A	T	0.043	-3.273584e-02	1.666712e-01	3.042785e+00	8.443455e-01
-9	5980	-9	0	A	T	0.042	3.512637e-02	1.581057e-01	3.047562e+00	8.242452e-01
-9	5981	-9	0	A	T	0.042	3.512637e-02	1.581057e-01	3.047562e+00	8.242452e-01
-9	5987	-9	0	A	T	0.018	-1.645693e-01	1.254198e-01	3.025347e+00	1.898932e-01
-9	5984	-9	0	A	T	0.047	1.082860e-01	1.594585e-01	3.032604e+00	4.973041e-01
-9	10550	-9	0	A	T	0.086	-7.931484e-02	8.282116e-02	3.079121e+00	3.385573e-01
-9	270	-9	0	A	T	0.158	1.067372e-01	1.767480e-01	3.074280e+00	5.461058e-01
-9	271	-9	0	A	T	0.207	3.151360e-01	2.172755e-01	3.024480e+00	1.473880e-01
-9	272	-9	0	A	T	0.208	2.656761e-01	3.621746e-01	3.029251e+00	4.634596e-01
-9	273	-9	0	A	T	0.471	-6.583173e-02	2.008092e-01	3.054053e+00	7.431349e-01
-9	274	-9	0	A	T	0.473	-2.015431e-02	2.825470e-01	3.075487e+00	9.431545e-01
-9	275	-9	0	A	T	0.208	2.656761e-01	3.621746e-01	3.029251e+00	4.634596e-01
-9	276	-9	0	A	T	0.494	1.064174e-01	5.091115e-01	3.077296e+00	8.344879e-01
-9	277	-9	0	A	T	0.285	1.685872e-01	2.964132e-01	3.060010e+00	5.697001e-01
-9	278	-9	0	A	T	0.285	1.685872e-01	2.964132e-01	3.060010e+00	5.697001e-01
-9	279	-9	0	A	T	0.232	2.185461e-01	3.601834e-01	3.050903e+00	5.442014e-01
-9	8542	-9	0	A	T	0.018	-2.964458e-01	1.767457e-01	3.067161e+00	9.393347e-02
-9	26569	-9	0	A	T	0.025	-1.967459e-01	7.808409e-01	3.080133e+00	8.011395e-01
-9	26566	-9	0	A	T	0.022	1.311299e-01	2.319404e-01	3.037010e+00	5.720068e-01
-9	26567	-9	0	A	T	0.025	-1.967459e-01	7.808409e-01	3.080133e+00	8.011395e-01
-9	26564	-9	0	A	T	0.021	5.381720e-02	3.231011e-01	3.067813e+00	8.677600e-01
-9	26565	-9	0	A	T	0.023	2.149120e-01	2.826817e-01	3.060726e+00	4.473499e-01
-9	26562	-9	0	A	T	0.025	-1.967459e-01	7.808409e-01	3.080133e+00	8.011395e-01
-9	26563	-9	0	A	T	0.025	-1.967459e-01	7.808409e-01	3.080133e+00	8.011395e-01
-9	26560	-9	0	A	T	0.025	-1.967459e-01	7.808409e-01	3.080133e+00	8.011395e-01
-9	26561	-9	0	A	T	0.025	-1.967459e-01	7.808409e-01	3.080133e+00	8.011395e-01
-9	6819	-9	0	A	T	0.058	-1.612827e-01	1.210821e-01	3.041543e+00	1.832829e-01
-9	6818	-9	0	A	T	0.076	1.510200e-01	2.838945e-01	3.093534e+00	5.949209e-01
-9	6811	-9	0	A	T	0.031	8.902638e-02	3.827675e-01	3.078618e+00	8.161497e-01
-9	6810	-9	0	A	T	0.076	1.499301e-01	2.219419e-01	3.062410e+00	4.995535e-01
-9	6813	-9	0	A	T	0.076	1.510200e-01	2.838945e-01	3.093534e+00	5.949209e-01
-9	6812	-9	0	A	T	0.031	8.902638e-02	3.827675e-01	3.078618e+00	8.161497e-01
-9	6815	-9	0	A	T	0.030	1.078574e-01	2.637503e-01	3.044501e+00	6.827083e-01
-9	6814	-9	0	A	T	0.030	1.634270e-01	3.018654e-01	3.055608e+00	5.884080e-01
-9	6817	-9	0	A	T	0.076	1.510200e-01	2.838945e-01	3.093534e+00	5.949209e-01
-9	6816	-9	0	A	T	0.076	1.510200e-01	2.838945e-01	3.093534e+00	5.949209e-01
-9	6935	-9	0	A	T	0.076	1.510200e-01	2.838945e-01	3.093534e+00	5.949209e-01
-9	1679	-9	0	A	T	0.117	-2.697936e-02	5.154083e-02	3.049430e+00	6.008198e-01
-9	8035	-9	0	A	T	0.011	7.111419e-03	6.116937e-01	3.088406e+00	9.907274e-01
-9	8034	-9	0	A	T	0.011	7.111419e-03	6.116937e-01	3.088406e+00	9.907274e-01
-9	8036	-9	0	A	T	0.018	1.656660e-01	3.746603e-01	3.083628e+00	6.584957e-01
-9	8031	-9	0	A	T	0.011	7.111419e-03	6.116937e-01	3.088406e+00	9.907274e-01
-9	8030	-9	0	A	T	0.011	7.111419e-03	6.116937e-01	3.088406e+00	9.907274e-01
-9	8033	-9	0	A	T	0.011	7.111419e-03	6.116937e-01	3.088406e+00	9.907274e-01
-9	8039	-9	0	A	T	0.011	7.111419e-03	6.116937e-01	3.088406e+00	9.907274e-01
-9	8038	-9	0	A	T	0.018	1.656660e-01	3.746603e-01	3.083628e+00	6.584957e-01
-9	5869	-9	0	A	T	0.042	1.250965e-02	6.978218e-01	3.088237e+00	9.857023e-01
-9	5868	-9	0	A	T	0.042	1.250965e-02	6.978218e-01	3.088237e+00	9.857023e-01
-9	5865	-9	0	A	T	0.041	3.812219e-02	3.474506e-01	3.043029e+00	9.126626e-01
-9	5864	-9	0	A	T	0.048	-3.024501e-02	3.197428e-01	3.052806e+00	9.246658e-01
-9	5867	-9	0	A	T	0.048	-1.603077e-01	5.252626e-01	3.080999e+00	7.603066e-01
-9	5866	-9	0	A	T	0.048	-3.024501e-02	3.197428e-01	3.052806e+00	9.246658e-01
-9	5861	-9	0	A	T	0.042	1.250965e-02	6.978218e-01	3.088237e+00	9.857023e-01
-9	5860	-9	0	A	T	0.042	1.250965e-02	6.978218e-01	3.088237e+00	9.857023e-01
-9	5863	-9	0	A	T	0.041	3.812219e-02	3.474506e-01	3.043029e+00	9.126626e-01
-9	5862	-9	0	A	T	0.041	3.812219e-02	3.474506e-01	3.043029e+00	9.126626e-01
-9	19588	-9	0	A	T	0.013	-6.522277e-04	2.788072e-01	3.077011e+00	9.981341e-01
-9	19587	-9	0	A	T	0.013	-6.522277e-04	2.788072e-01	3.077011e+00	9.981341e-01
-9	19584	-9	0	A	T	0.016	-2.857975e-02	1.691762e-01	3.049728e+00	8.658959e-01
-9	19585	-9	0	A	T	0.046	-7.960861e-02	1.032132e-01	3.004933e+00	4.407834e-01
-9	19583	-9	0	A	T	0.013	-6.522277e-04	2.788072e-01	3.077011e+00	9.981341e-01
-9	6953	-9	0	A	T	0.031	8.902638e-02	3.827675e-01	3.078618e+00	8.161497e-01
-9	8860	-9	0	A	T	0.011	-7.960284e-02	1.270294e-01	3.021522e+00	5.310903e-01
-9	26067	-9	0	A	T	0.021	5.381720e-02	3.231011e-01	3.067813e+00	8.677600e-01
-9	26066	-9	0	A	T	0.025	-1.967459e-01	7.808409e-01	3.080133e+00	8.011395e-01
-9	26064	-9	0	A	T	0.025	-1.967459e-01	7.808409e-01	3.080133e+00	8.011395e-01
-9	26068	-9	0	A	T	0.025	-1.967459e-01	7.808409e-01	3.080133e+00	8.011395e-01
-9	4760	-9	0	A	T	0.020	3.588558e-02	8.911714e-02	3.051651e+00	6.873054e-01
-9	4767	-9	0	A	T	0.055	1.466124e-01	6.903196e-02	2.776793e+00	3.402824e-02
-9	832	-9	0	A	T	0.279	-3.456903e-01	2.484978e-01	3.262453e+00	1.646236e-01
-9	833	-9	0	A	T	0.490	-7.978273e-01	3.447402e-01	3.240586e+00	2.093578e-02
-9	836	-9	0	A	T	0.462	-7.887478e-02	1.204959e-01	3.061055e+00	5.129466e-01
-9	837	-9	0	A	T	0.203	-6.054674e-02	1.457808e-01	3.047996e+00	6.780274e-01
-9	834	-9	0	A	T	0.258	-8.811250e-03	1.068556e-01	3.044818e+00	9.343046e-01
-9	835	-9	0	A	T	0.480	-1.163506e-01	1.285012e-01	3.060055e+00	3.655367e-01
-9	838	-9	0	A	T	0.191	-1.087013e-01	1.512922e-01	3.051076e+00	4.726935e-01
-9	839	-9	0	A	T	0.202	4.447643e-02	1.355376e-01	3.029536e+00	7.428960e-01
-9	14306	-9	0	A	T	0.015	5.214277e-03	1.473465e-01	3.044160e+00	9.717804e-01
-9	14309	-9	0	A	T	0.012	4.349555e-02	1.288637e-01	3.038908e+00	7.358157e-01
-9	14308	-9	0	A	T	0.024	-9.429606e-02	1.028151e-01	3.123016e+00	3.593786e-01
-9	9454	-9	0	A	T	0.026	-5.716323e-02	4.661648e-01	3.088685e+00	9.024390e-01
-9	9450	-9	0	A	T	0.026	-5.716323e-02	4.661648e-01	3.088685e+00	9.024390e-01
-9	9451	-9	0	A	T	0.025	9.545417e-02	2.450695e-01	3.033143e+00	6.970240e-01
-9	7773	-9	0	A	T	0.017	-1.464269e-01	1.351321e-01	3.039587e+00	2.789162e-01
-9	7771	-9	0	A	T	0.019	9.162675e-02	1.312287e-01	3.050275e+00	4.852663e-01
-9	7770	-9	0	A	T	0.019	9.162675e-02	1.312287e-01	3.050275e+00	4.852663e-01
-9	97392	-9	0	A	T	0.022	4.179813e-02	9.991749e-02	3.059061e+00	6.758346e-01
-9	9546	-9	0	A	T	0.026	-5.716323e-02	4.661648e-01	3.088685e+00	9.024390e-01
-9	9547	-9	0	A	T	0.026	-5.716323e-02	4.661648e-01	3.088685e+00	9.024390e-01
-9	9545	-9	0	A	T	0.026	-5.716323e-02	4.661648e-01	3.088685e+00	9.024390e-01
-9	9540	-9	0	A	T	0.012	-1.575689e-01	1.937645e-01	2.975863e+00	4.163764e-01
-9	9541	-9	0	A	T	0.016	8.196891e-02	1.765874e-01	2.997267e+00	6.426583e-01
-9	48012	-9	0	A	T	0.018	5.725985e-02	3.699257e-01	3.047277e+00	8.770328e-01
-9	48013	-9	0	A	T	0.013	1.410626e-01	2.807580e-01	3.047386e+00	6.155169e-01
-9	48011	-9	0	A	T	0.018	-4.692661e-01	7.941242e-01	3.085061e+00	5.547596e-01
-9	48014	-9	0	A	T	0.015	1.581146e-01	2.016261e-01	3.032455e+00	4.331851e-01
-9	48015	-9	0	A	T	0.018	-4.692661e-01	7.941242e-01	3.085061e+00	5.547596e-01
-9	15389	-9	0	A	T	0.011	7.880109e-03	2.796966e-01	3.062250e+00	9.775315e-01
-9	1447	-9	0	A	T	0.195	3.971909e-03	3.053157e-01	3.079968e+00	9.896241e-01
-9	1446	-9	0	A	T	0.489	2.803493e-01	6.123984e-01	3.077321e+00	6.472437e-01
-9	1445	-9	0	A	T	0.491	2.240801e-01	7.417622e-01	3.085461e+00	7.626704e-01
-9	1444	-9	0	A	T	0.281	1.262776e-01	3.397710e-01	3.066855e+00	7.102604e-01
-9	1443	-9	0	A	T	0.207	6.070510e-02	3.400460e-01	3.072019e+00	8.583652e-01
-9	1442	-9	0	A	T	0.216	-8.418332e-02	1.082162e-01	3.053238e+00	4.368759e-01
-9	1441	-9	0	A	T	0.279	1.720906e-02	1.854398e-01	3.041326e+00	9.260875e-01
-9	1440	-9	0	A	T	0.490	-1.568127e-01	3.382359e-01	3.050711e+00	6.430622e-01
-9	1449	-9	0	A	T	0.157	4.037814e-02	1.730377e-01	3.063729e+00	8.155577e-01
-9	1448	-9	0	A	T	0.207	6.070510e-02	3.400460e-01	3.072019e+00	8.583652e-01
-9	198	-9	0	A	T	0.156	9.956615e-02	1.568509e-01	3.058367e+00	5.257745e-01
-9	195	-9	0	A	T	0.207	-4.576655e-02	2.658228e-01	3.068221e+00	8.633533e-01
-9	197	-9	0	A	T	0.289	2.826008e-01	2.379383e-01	3.042155e+00	2.353451e-01
-9	196	-9	0	A	T	0.047	2.621187e-02	1.194807e-01	3.070166e+00	8.264156e-01
-9	191	-9	0	A	T	0.478	-2.810453e-02	2.948452e-01	3.073579e+00	9.240878e-01
-9	190	-9	0	A	T	0.499	1.945112e-01	6.284866e-01	3.057383e+00	7.570383e-01
-9	193	-9	0	A	T	0.498	1.461403e-01	6.561115e-01	3.079349e+00	8.238040e-01
-9	6964	-9	0	A	T	0.031	8.902638e-02	3.827675e-01	3.078618e+00	8.161497e-01
-9	3452	-9	0	A	T	0.182	-1.583709e-01	7.499625e-02	2.981524e+00	3.505844e-02
-9	3453	-9	0	A	T	0.027	2.872395e-02	8.913998e-02	3.065230e+00	7.473699e-01
-9	3456	-9	0	A	T	0.012	-1.198470e-01	1.093539e-01	2.992153e+00	2.734689e-01
-9	3454	-9	0	A	T	0.025	-8.826115e-02	9.262625e-02	3.065207e+00	3.409772e-01
-9	3455	-9	0	A	T	0.036	-2.365702e-02	7.761323e-02	3.045269e+00	7.606025e-01
-9	3458	-9	0	A	T	0.011	2.098642e-01	1.431140e-01	3.070034e+00	1.429772e-01
-9	3459	-9	0	A	T	0.011	9.796091e-02	1.359604e-01	3.045822e+00	4.714471e-01
-9	6967	-9	0	A	T	0.031	8.902638e-02	3.827675e-01	3.078618e+00	8.161497e-01
-9	6473	-9	0	A	T	0.042	1.250965e-02	6.978218e-01	3.088237e+00	9.857023e-01
-9	15367	-9	0	A	T	0.011	7.880109e-03	2.796966e-01	3.062250e+00	9.775315e-01
-9	6475	-9	0	A	T	0.048	-1.603077e-01	5.252626e-01	3.080999e+00	7.603066e-01
-9	6474	-9	0	A	T	0.048	-1.603077e-01	5.252626e-01	3.080999e+00	7.603066e-01
-9	4040	-9	0	A	T	0.011	2.823627e-01	1.252948e-01	3.190273e+00	2.452555e-02
-9	319	-9	0	A	T	0.285	1.685872e-01	2.964132e-01	3.060010e+00	5.697001e-01
-9	318	-9	0	A	T	0.494	1.064174e-01	5.091115e-01	3.077296e+00	8.344879e-01
-9	311	-9	0	A	T	0.285	1.685872e-01	2.964132e-01	3.060010e+00	5.697001e-01
-9	310	-9	0	A	T	0.208	2.656761e-01	3.621746e-01	3.029251e+00	4.634596e-01
-9	317	-9	0	A	T	0.190	3.800544e-01	1.859440e-01	2.962507e+00	4.132904e-02
-9	316	-9	0	A	T	0.367	3.353829e-02	2.192269e-01	3.074292e+00	8.784539e-01
-9	314	-9	0	A	T	0.285	1.685872e-01	2.964132e-01	3.060010e+00	5.697001e-01
-9	448	-9	0	A	T	0.193	3.753715e-01	2.214377e-01	2.994544e+00	9.048310e-02
-9	15708	-9	0	A	T	0.039	-2.051233e-01	2.860985e-01	3.071806e+00	4.736294e-01
-9	15706	-9	0	A	T	0.039	-2.051233e-01	2.860985e-01	3.071806e+00	4.736294e-01
-9	2742	-9	0	A	T	0.041	2.018301e-02	6.660898e-02	3.059544e+00	7.619727e-01
-9	2749	-9	0	A	T	0.029	-4.363672e-02	7.135892e-02	3.043303e+00	5.410570e-01
-9	2748	-9	0	A	T	0.051	2.417811e-02	5.861164e-02	3.053529e+00	6.800871e-01
-9	13689	-9	0	A	T	0.055	-1.272823e-01	3.441247e-01	3.075111e+00	7.115875e-01
-9	591	-9	0	A	T	0.435	-7.527420e-02	1.912867e-01	3.066390e+00	6.940569e-01
-9	590	-9	0	A	T	0.468	9.640298e-02	2.039710e-01	3.025536e+00	6.366213e-01
-9	593	-9	0	A	T	0.194	-2.440323e-01	2.046143e-01	3.125454e+00	2.334058e-01
-9	592	-9	0	A	T	0.193	3.753715e-01	2.214377e-01	2.994544e+00	9.048310e-02
-9	595	-9	0	A	T	0.468	7.833080e-03	3.030997e-01	3.070038e+00	9.793896e-01
-9	594	-9	0	A	T	0.208	2.656761e-01	3.621746e-01	3.029251e+00	4.634596e-01
-9	597	-9	0	A	T	0.232	2.185461e-01	3.601834e-01	3.050903e+00	5.442014e-01
-9	599	-9	0	A	T	0.232	2.185461e-01	3.601834e-01	3.050903e+00	5.442014e-01
-9	598	-9	0	A	T	0.207	6.070510e-02	3.400460e-01	3.072019e+00	8.583652e-01
-9	47941	-9	0	A	T	0.018	-4.692661e-01	7.941242e-01	3.085061e+00	5.547596e-01
-9	47943	-9	0	A	T	0.018	-4.692661e-01	7.941242e-01	3.085061e+00	5.547596e-01
-9	47942	-9	0	A	T	0.018	-4.692661e-01	7.941242e-01	3.085061e+00	5.547596e-01
-9	47947	-9	0	A	T	0.018	-4.692661e-01	7.941242e-01	3.085061e+00	5.547596e-01
-9	47946	-9	0	A	T	0.018	-4.692661e-01	7.941242e-01	3.085061e+00	5.547596e-01
-9	5579	-9	0	A	T	0.042	1.250965e-02	6.978218e-01	3.088237e+00	9.857023e-01
-9	5574	-9	0	A	T	0.048	-1.603077e-01	5.252626e-01	3.080999e+00	7.603066e-01
-9	5573	-9	0	A	T	0.042	1.250965e-02	6.978218e-01	3.088237e+00	9.857023e-01
-9	5572	-9	0	A	T	0.048	-1.603077e-01	5.252626e-01	3.080999e+00	7.603066e-01
-9	5570	-9	0	A	T	0.042	1.250965e-02	6.978218e-01	3.088237e+00	9.857023e-01
-9	9114	-9	0	A	T	0.033	7.888945e-02	1.283128e-01	3.059371e+00	5.388692e-01
-9	13488	-9	0	A	T	0.055	-1.272823e-01	3.441247e-01	3.075111e+00	7.115875e-01
-9	13482	-9	0	A	T	0.027	2.085113e-01	2.909807e-01	3.063327e+00	4.738674e-01
-9	13485	-9	0	A	T	0.055	-1.272823e-01	3.441247e-01	3.075111e+00	7.115875e-01
-9	13484	-9	0	A	T	0.043	1.490233e-01	3.110299e-01	3.063613e+00	6.319943e-01
-9	13487	-9	0	A	T	0.028	6.851595e-02	3.598421e-01	3.079823e+00	8.490456e-01
-9	13486	-9	0	A	T	0.028	6.851595e-02	3.598421e-01	3.079823e+00	8.490456e-01
-9	4469	-9	0	A	T	0.017	1.832389e-01	3.093649e-01	3.076350e+00	5.538333e-01
-9	4463	-9	0	A	T	0.017	1.832389e-01	3.093649e-01	3.076350e+00	5.538333e-01
-9	26351	-9	0	A	T	0.025	-1.967459e-01	7.808409e-01	3.080133e+00	8.011395e-01
-9	26350	-9	0	A	T	0.025	-1.967459e-01	7.808409e-01	3.080133e+00	8.011395e-01
-9	26353	-9	0	A	T	0.025	-1.967459e-01	7.808409e-01	3.080133e+00	8.011395e-01
-9	26355	-9	0	A	T	0.025	-1.967459e-01	7.808409e-01	3.080133e+00	8.011395e-01
-9	26354	-9	0	A	T	0.015	-9.148912e-02	1.538497e-01	3.054781e+00	5.522560e-01
-9	26357	-9	0	A	T	0.025	-1.967459e-01	7.808409e-01	3.080133e+00	8.011395e-01
-9	26356	-9	0	A	T	0.025	-1.967459e-01	7.808409e-01	3.080133e+00	8.011395e-01
-9	26359	-9	0	A	T	0.025	-1.967459e-01	7.808409e-01	3.080133e+00	8.011395e-01
-9	26358	-9	0	A	T	0.024	1.557470e-01	3.590927e-01	3.065869e+00	6.646206e-01
-9	6886	-9	0	A	T	0.076	1.510200e-01	2.838945e-01	3.093534e+00	5.949209e-01
-9	15795	-9	0	A	T	0.013	1.720479e-01	1.792931e-01	2.981436e+00	3.375873e-01
-9	2465	-9	0	A	T	0.015	-3.447920e-01	2.617285e-01	3.059297e+00	1.881400e-01
-9	2466	-9	0	A	T	0.012	4.296165e-02	1.906728e-01	3.051032e+00	8.217980e-01
-9	2467	-9	0	A	T	0.018	-7.953228e-02	1.492460e-01	3.063989e+00	5.942734e-01
-9	2460	-9	0	A	T	0.015	-3.447920e-01	2.617285e-01	3.059297e+00	1.881400e-01
-9	2461	-9	0	A	T	0.015	-3.447920e-01	2.617285e-01	3.059297e+00	1.881400e-01
-9	2462	-9	0	A	T	0.015	-4.098622e-02	2.671909e-01	3.066610e+00	8.781289e-01
-9	4275	-9	0	A	T	0.017	1.832389e-01	3.093649e-01	3.076350e+00	5.538333e-01
-9	7083	-9	0	A	T	0.036	4.111598e-03	7.500205e-02	3.041479e+00	9.562974e-01
-9	13736	-9	0	A	T	0.055	-1.881257e-01	1.521812e-01	3.028951e+00	2.167934e-01
-9	13732	-9	0	A	T	0.015	-4.360482e-02	1.224717e-01	3.045014e+00	7.219162e-01
-9	13730	-9	0	A	T	0.027	2.085113e-01	2.909807e-01	3.063327e+00	4.738674e-01
-9	11384	-9	0	A	T	0.028	1.018868e-02	8.896491e-02	3.044614e+00	9.088542e-01
-9	584	-9	0	A	T	0.491	2.240801e-01	7.417622e-01	3.085461e+00	7.626704e-01
-9	585	-9	0	A	T	0.489	-1.657704e-01	3.402610e-01	3.061905e+00	6.262764e-01
-9	583	-9	0	A	T	0.280	-7.878324e-03	2.559006e-01	3.061168e+00	9.754483e-01
-9	48364	-9	0	A	T	0.018	-4.692661e-01	7.941242e-01	3.085061e+00	5.547596e-01
-9	48365	-9	0	A	T	0.014	8.646986e-02	4.121283e-01	3.076104e+00	8.338737e-01
-9	48366	-9	0	A	T	0.018	-4.692661e-01	7.941242e-01	3.085061e+00	5.547596e-01
-9	48367	-9	0	A	T	0.018	-4.692661e-01	7.941242e-01	3.085061e+00	5.547596e-01
-9	48360	-9	0	A	T	0.018	-4.692661e-01	7.941242e-01	3.085061e+00	5.547596e-01
-9	48361	-9	0	A	T	0.011	2.362192e-01	3.496803e-01	3.057697e+00	4.995590e-01
-9	48362	-9	0	A	T	0.011	2.362192e-01	3.496803e-01	3.057697e+00	4.995590e-01
-9	48368	-9	0	A	T	0.018	-4.692661e-01	7.941242e-01	3.085061e+00	5.547596e-01
-9	48369	-9	0	A	T	0.018	-4.692661e-01	7.941242e-01	3.085061e+00	5.547596e-01
-9	47952	-9	0	A	T	0.018	-4.692661e-01	7.941242e-01	3.085061e+00	5.547596e-01
-9	1990	-9	0	A	T	0.023	-2.375688e-01	2.169446e-01	3.047759e+00	2.738577e-01
-9	1992	-9	0	A	T	0.015	2.296378e-01	2.238643e-01	3.070649e+00	3.053388e-01
-9	1998	-9	0	A	T	0.022	-1.585828e-01	1.991882e-01	3.051905e+00	4.262127e-01
-9	89815	-9	0	A	T	0.012	-4.537093e-01	8.796889e-01	3.077056e+00	6.061814e-01
-9	89814	-9	0	A	T	0.012	-4.537093e-01	8.796889e-01	3.077056e+00	6.061814e-01
-9	89817	-9	0	A	T	0.012	-4.537093e-01	8.796889e-01	3.077056e+00	6.061814e-01
-9	89816	-9	0	A	T	0.012	-4.537093e-01	8.796889e-01	3.077056e+00	6.061814e-01
-9	89811	-9	0	A	T	0.012	-4.537093e-01	8.796889e-01	3.077056e+00	6.061814e-01
-9	89810	-9	0	A	T	0.012	-4.537093e-01	8.796889e-01	3.077056e+00	6.061814e-01
-9	89813	-9	0	A	T	0.012	-4.537093e-01	8.796889e-01	3.077056e+00	6.061814e-01
-9	89812	-9	0	A	T	0.012	-4.537093e-01	8.796889e-01	3.077056e+00	6.061814e-01
-9	89819	-9	0	A	T	0.012	-4.537093e-01	8.796889e-01	3.077056e+00	6.061814e-01
-9	89818	-9	0	A	T	0.012	-4.537093e-01	8.796889e-01	3.077056e+00	6.061814e-01
-9	26498	-9	0	A	T	0.025	-1.967459e-01	7.808409e-01	3.080133e+00	8.011395e-01
-9	26499	-9	0	A	T	0.025	-1.967459e-01	7.808409e-01	3.080133e+00	8.011395e-01
-9	26491	-9	0	A	T	0.025	-1.967459e-01	7.808409e-01	3.080133e+00	8.011395e-01
-9	26496	-9	0	A	T	0.025	-1.967459e-01	7.808409e-01	3.080133e+00	8.011395e-01
-9	26497	-9	0	A	T	0.025	-1.967459e-01	7.808409e-01	3.080133e+00	8.011395e-01
-9	5548	-9	0	A	T	0.048	-6.099677e-02	2.093628e-01	3.032629e+00	7.708725e-01
-9	5549	-9	0	A	T	0.034	-2.073999e-02	1.500437e-01	3.047284e+00	8.901006e-01
-9	15675	-9	0	A	T	0.038	-8.956108e-02	2.933895e-01	3.081600e+00	7.602547e-01
-9	15677	-9	0	A	T	0.038	-8.956108e-02	2.933895e-01	3.081600e+00	7.602547e-01
-9	15671	-9	0	A	T	0.015	5.014498e-02	1.832195e-01	3.028416e+00	7.844038e-01
-9	78016	-9	0	A	T	0.018	1.380428e-01	9.396536e-02	2.950086e+00	1.422524e-01
-9	6356	-9	0	A	T	0.042	1.250965e-02	6.978218e-01	3.088237e+00	9.857023e-01
-9	6354	-9	0	A	T	0.042	1.250965e-02	6.978218e-01	3.088237e+00	9.857023e-01
-9	6355	-9	0	A	T	0.040	1.176631e-01	2.449988e-01	3.039070e+00	6.311903e-01
-9	6352	-9	0	A	T	0.042	1.250965e-02	6.978218e-01	3.088237e+00	9.857023e-01
-9	6353	-9	0	A	T	0.042	1.250965e-02	6.978218e-01	3.088237e+00	9.857023e-01
-9	6350	-9	0	A	T	0.041	4.633578e-02	1.520008e-01	3.035141e+00	7.605778e-01
-9	6351	-9	0	A	T	0.041	4.633578e-02	1.520008e-01	3.035141e+00	7.605778e-01
-9	6358	-9	0	A	T	0.041	1.217947e-01	2.776920e-01	3.039422e+00	6.610870e-01
-9	1609	-9	0	A	T	0.436	-1.888803e-02	2.227354e-01	3.073035e+00	9.324440e-01
-9	1601	-9	0	A	T	0.207	-1.136580e-02	2.310116e-01	3.057970e+00	9.607736e-01
-9	1600	-9	0	A	T	0.279	-5.623581e-02	2.237704e-01	3.064346e+00	8.016467e-01
-9	1603	-9	0	A	T	0.208	2.656761e-01	3.621746e-01	3.029251e+00	4.634596e-01
-9	1602	-9	0	A	T	0.362	5.609329e-02	2.328393e-01	3.073854e+00	8.096943e-01
-9	1605	-9	0	A	T	0.195	3.971909e-03	3.053157e-01	3.079968e+00	9.896241e-01
-9	1604	-9	0	A	T	0.489	2.803493e-01	6.123984e-01	3.077321e+00	6.472437e-01
-9	1607	-9	0	A	T	0.490	2.821759e-01	3.591198e-01	3.054938e+00	4.322793e-01
-9	1606	-9	0	A	T	0.208	2.656761e-01	3.621746e-01	3.029251e+00	4.634596e-01
-9	2215	-9	0	A	T	0.011	2.270548e-01	2.481535e-01	3.048206e+00	3.605133e-01
-9	2219	-9	0	A	T	0.034	1.988998e-01	6.020937e-02	2.869551e+00	1.002726e-03
-9	46213	-9	0	A	T	0.011	-1.103535e-01	1.129578e-01	2.976196e+00	3.289285e-01
-9	45746	-9	0	A	T	0.011	-1.407224e-01	1.392665e-01	3.011463e+00	3.126208e-01
-9	438	-9	0	A	T	0.284	2.469058e-01	2.359567e-01	3.037838e+00	2.957301e-01
-9	439	-9	0	A	T	0.150	-7.787453e-02	1.691050e-01	3.074200e+00	6.452908e-01
-9	436	-9	0	A	T	0.207	6.070510e-02	3.400460e-01	3.072019e+00	8.583652e-01
-9	437	-9	0	A	T	0.156	7.203230e-02	1.589102e-01	3.052798e+00	6.504784e-01
-9	434	-9	0	A	T	0.206	1.991110e-01	2.483225e-01	3.045673e+00	4.229223e-01
-9	435	-9	0	A	T	0.208	2.656761e-01	3.621746e-01	3.029251e+00	4.634596e-01
-9	432	-9	0	A	T	0.232	2.185461e-01	3.601834e-01	3.050903e+00	5.442014e-01
-9	433	-9	0	A	T	0.496	2.342298e-02	5.762041e-01	3.081457e+00	9.675859e-01
-9	430	-9	0	A	T	0.207	6.070510e-02	3.400460e-01	3.072019e+00	8.583652e-01
-9	431	-9	0	A	T	0.285	1.685872e-01	2.964132e-01	3.060010e+00	5.697001e-01
-9	1050	-9	0	A	T	0.216	-4.055169e-02	1.584471e-01	3.060354e+00	7.980772e-01
-9	1051	-9	0	A	T	0.217	-6.448649e-02	1.478588e-01	3.054337e+00	6.628706e-01
-9	1052	-9	0	A	T	0.217	-7.590026e-02	1.502951e-01	3.055696e+00	6.137094e-01
-9	5354	-9	0	A	T	0.042	1.250965e-02	6.978218e-01	3.088237e+00	9.857023e-01
-9	1054	-9	0	A	T	0.215	1.727751e-01	1.150565e-01	3.037100e+00	1.336296e-01
-9	1055	-9	0	A	T	0.214	3.540021e-01	1.204759e-01	2.980870e+00	3.406154e-03
-9	1056	-9	0	A	T	0.214	3.540021e-01	1.204759e-01	2.980870e+00	3.406154e-03
-9	1057	-9	0	A	T	0.214	3.540021e-01	1.204759e-01	2.980870e+00	3.406154e-03
-9	3249	-9	0	A	T	0.011	1.294038e-01	5.193462e-01	3.086385e+00	8.033037e-01
-9	3243	-9	0	A	T	0.011	1.294038e-01	5.193462e-01	3.086385e+00	8.033037e-01
-9	3241	-9	0	A	T	0.021	6.665026e-02	1.169914e-01	3.045647e+00	5.690593e-01
-9	3240	-9	0	A	T	0.011	1.294038e-01	5.193462e-01	3.086385e+00	8.033037e-01
-9	3247	-9	0	A	T	0.011	1.294038e-01	5.193462e-01	3.086385e+00	8.033037e-01
-9	3246	-9	0	A	T	0.013	1.341259e-01	2.534703e-01	3.057263e+00	5.968608e-01
-9	3244	-9	0	A	T	0.011	1.294038e-01	5.193462e-01	3.086385e+00	8.033037e-01
-9	20608	-9	0	A	T	0.015	-1.318889e-01	1.357300e-01	3.051916e+00	3.315297e-01
-9	1488	-9	0	A	T	0.489	5.164892e-02	2.820951e-01	3.037662e+00	8.547792e-01
-9	15944	-9	0	A	T	0.013	4.198264e-01	2.591259e-01	3.052219e+00	1.056398e-01
-9	8084	-9	0	A	T	0.011	7.111419e-03	6.116937e-01	3.088406e+00	9.907274e-01
-9	8086	-9	0	A	T	0.011	7.111419e-03	6.116937e-01	3.088406e+00	9.907274e-01
-9	8087	-9	0	A	T	0.011	7.111419e-03	6.116937e-01	3.088406e+00	9.907274e-01
-9	8080	-9	0	A	T	0.018	1.656660e-01	3.746603e-01	3.083628e+00	6.584957e-01
-9	8081	-9	0	A	T	0.018	1.656660e-01	3.746603e-01	3.083628e+00	6.584957e-01
-9	8082	-9	0	A	T	0.018	1.656660e-01	3.746603e-01	3.083628e+00	6.584957e-01
-9	8083	-9	0	A	T	0.011	7.111419e-03	6.116937e-01	3.088406e+00	9.907274e-01
-9	6429	-9	0	A	T	0.042	1.250965e-02	6.978218e-01	3.088237e+00	9.857023e-01
-9	2394	-9	0	A	T	0.014	2.063409e-01	2.656091e-01	3.134464e+00	4.374999e-01
-9	2390	-9	0	A	T	0.015	-3.447920e-01	2.617285e-01	3.059297e+00	1.881400e-01
-9	2398	-9	0	A	T	0.014	2.063409e-01	2.656091e-01	3.134464e+00	4.374999e-01
-9	2399	-9	0	A	T	0.014	2.063409e-01	2.656091e-01	3.134464e+00	4.374999e-01
-9	9190	-9	0	A	T	0.025	-1.230038e-02	1.046960e-01	3.034600e+00	9.065076e-01
-9	7941	-9	0	A	T	0.011	7.111419e-03	6.116937e-01	3.088406e+00	9.907274e-01
-9	605	-9	0	A	T	0.193	2.685303e-01	1.942346e-01	3.002594e+00	1.672501e-01
-9	604	-9	0	A	T	0.487	1.978266e-01	2.456638e-01	3.036722e+00	4.209306e-01
-9	607	-9	0	A	T	0.207	6.070510e-02	3.400460e-01	3.072019e+00	8.583652e-01
-9	606	-9	0	A	T	0.207	6.070510e-02	3.400460e-01	3.072019e+00	8.583652e-01
-9	601	-9	0	A	T	0.280	1.228688e-01	2.562244e-01	3.040040e+00	6.317046e-01
-9	600	-9	0	A	T	0.208	2.656761e-01	3.621746e-01	3.029251e+00	4.634596e-01
-9	603	-9	0	A	T	0.323	-8.012708e-02	4.236462e-02	2.855096e+00	5.898092e-02
-9	602	-9	0	A	T	0.466	-3.175859e-01	2.509609e-01	3.081891e+00	2.061134e-01
-9	609	-9	0	A	T	0.204	1.033848e-01	1.657081e-01	3.027805e+00	5.328951e-01
-9	608	-9	0	A	T	0.460	1.666442e-01	1.591772e-01	3.090919e+00	2.954963e-01
-9	5740	-9	0	A	T	0.042	1.250965e-02	6.978218e-01	3.088237e+00	9.857023e-01
-9	5742	-9	0	A	T	0.048	-1.603077e-01	5.252626e-01	3.080999e+00	7.603066e-01
-9	5743	-9	0	A	T	0.042	1.250965e-02	6.978218e-01	3.088237e+00	9.857023e-01
-9	5746	-9	0	A	T	0.048	-1.603077e-01	5.252626e-01	3.080999e+00	7.603066e-01
-9	5748	-9	0	A	T	0.048	-1.603077e-01	5.252626e-01	3.080999e+00	7.603066e-01
-9	5749	-9	0	A	T	0.048	-1.603077e-01	5.252626e-01	3.080999e+00	7.603066e-01
-9	15217	-9	0	A	T	0.015	1.797429e-01	4.224375e-01	3.071040e+00	6.706082e-01
-9	15212	-9	0	A	T	0.015	1.797429e-01	4.224375e-01	3.071040e+00	6.706082e-01
-9	21500	-9	0	A	T	0.020	-9.003377e-02	1.586894e-01	2.991896e+00	5.706495e-01
-9	883	-9	0	A	T	0.231	-4.508113e-02	2.155847e-01	3.064358e+00	8.344214e-01
-9	882	-9	0	A	T	0.153	2.524127e-01	6.749390e-02	2.400714e+00	1.989794e-04
-9	881	-9	0	A	T	0.264	-5.892597e-04	9.259408e-02	3.037811e+00	9.949242e-01
-9	880	-9	0	A	T	0.489	1.012597e-01	2.874731e-01	3.026707e+00	7.247621e-01
-9	887	-9	0	A	T	0.436	-1.888803e-02	2.227354e-01	3.073035e+00	9.324440e-01
-9	886	-9	0	A	T	0.193	3.753715e-01	2.214377e-01	2.994544e+00	9.048310e-02
-9	885	-9	0	A	T	0.464	-2.310626e-01	1.790203e-01	3.091561e+00	1.972246e-01
-9	884	-9	0	A	T	0.194	-1.048342e-01	2.005618e-01	3.074067e+00	6.013438e-01
-9	14973	-9	0	A	T	0.085	-1.677658e-02	7.096774e-02	3.035350e+00	8.131925e-01
-9	1269	-9	0	A	T	0.281	1.262776e-01	3.397710e-01	3.066855e+00	7.102604e-01
-9	1268	-9	0	A	T	0.362	5.609329e-02	2.328393e-01	3.073854e+00	8.096943e-01
-9	1263	-9	0	A	T	0.489	2.803493e-01	6.123984e-01	3.077321e+00	6.472437e-01
-9	1262	-9	0	A	T	0.489	2.803493e-01	6.123984e-01	3.077321e+00	6.472437e-01
-9	1261	-9	0	A	T	0.281	1.262776e-01	3.397710e-01	3.066855e+00	7.102604e-01
-9	1260	-9	0	A	T	0.446	4.650501e-02	6.456291e-02	3.028980e+00	4.715734e-01
-9	1267	-9	0	A	T	0.150	-7.787453e-02	1.691050e-01	3.074200e+00	6.452908e-01
-9	1266	-9	0	A	T	0.210	6.416412e-02	1.514388e-01	3.025605e+00	6.719151e-01
-9	1265	-9	0	A	T	0.491	2.240801e-01	7.417622e-01	3.085461e+00	7.626704e-01
-9	1264	-9	0	A	T	0.490	-1.885838e-01	3.480549e-01	3.033957e+00	5.881107e-01
-9	17205	-9	0	A	T	0.011	2.926877e-02	2.033471e-01	3.048609e+00	8.855925e-01
-9	2638	-9	0	A	T	0.391	-4.428029e-02	5.405606e-02	3.001885e+00	4.129721e-01
-9	2634	-9	0	A	T	0.032	2.047616e-01	1.939986e-01	3.013395e+00	2.915641e-01
-9	2632	-9	0	A	T	0.011	2.654971e-01	1.950009e-01	2.987145e+00	1.737809e-01
-9	9599	-9	0	A	T	0.041	2.379776e-02	8.542835e-02	3.044955e+00	7.806559e-01
-9	9598	-9	0	A	T	0.034	3.570314e-03	9.938992e-02	3.047461e+00	9.713544e-01
-9	9595	-9	0	A	T	0.026	-5.716323e-02	4.661648e-01	3.088685e+00	9.024390e-01
-9	9597	-9	0	A	T	0.026	-5.716323e-02	4.661648e-01	3.088685e+00	9.024390e-01
-9	9590	-9	0	A	T	0.026	-5.716323e-02	4.661648e-01	3.088685e+00	9.024390e-01
-9	9592	-9	0	A	T	0.025	4.014505e-02	3.002253e-01	3.050005e+00	8.936646e-01
-9	1531	-9	0	A	T	0.280	4.220549e-01	2.522656e-01	3.093142e+00	9.475521e-02
-9	6600	-9	0	A	T	0.035	-1.424576e-01	3.062789e-01	3.067748e+00	6.419849e-01
-9	6601	-9	0	A	T	0.077	5.219188e-02	2.700443e-01	3.080085e+00	8.468014e-01
-9	6602	-9	0	A	T	0.077	5.219188e-02	2.700443e-01	3.080085e+00	8.468014e-01
-9	6604	-9	0	A	T	0.035	-1.424576e-01	3.062789e-01	3.067748e+00	6.419849e-01
-9	6605	-9	0	A	T	0.035	-1.424576e-01	3.062789e-01	3.067748e+00	6.419849e-01
-9	6606	-9	0	A	T	0.077	5.219188e-02	2.700443e-01	3.080085e+00	8.468014e-01
-9	6607	-9	0	A	T	0.037	-2.151900e-02	1.789879e-01	3.038035e+00	9.043380e-01
-9	6608	-9	0	A	T	0.077	5.219188e-02	2.700443e-01	3.080085e+00	8.468014e-01
-9	4696	-9	0	A	T	0.020	-8.603918e-02	2.401428e-01	3.083057e+00	7.202375e-01
-9	1538	-9	0	A	T	0.491	2.240801e-01	7.417622e-01	3.085461e+00	7.626704e-01
-9	8231	-9	0	A	T	0.011	7.111419e-03	6.116937e-01	3.088406e+00	9.907274e-01
-9	15534	-9	0	A	T	0.038	-8.956108e-02	2.933895e-01	3.081600e+00	7.602547e-01
-9	15533	-9	0	A	T	0.039	-2.051233e-01	2.860985e-01	3.071806e+00	4.736294e-01
-9	8238	-9	0	A	T	0.018	1.656660e-01	3.746603e-01	3.083628e+00	6.584957e-01
-9	15539	-9	0	A	T	0.038	-8.956108e-02	2.933895e-01	3.081600e+00	7.602547e-01
-9	89703	-9	0	A	T	0.012	-4.537093e-01	8.796889e-01	3.077056e+00	6.061814e-01
-9	9644	-9	0	A	T	0.026	-5.716323e-02	4.661648e-01	3.088685e+00	9.024390e-01
-9	10281	-9	0	A	T	0.246	-3.309792e-01	5.426700e-02	1.524900e+00	1.749581e-09
-9	21575	-9	0	A	T	0.042	-2.248542e-01	1.140675e-01	2.801828e+00	4.908349e-02
-9	21576	-9	0	A	T	0.042	-2.248542e-01	1.140675e-01	2.801828e+00	4.908349e-02
-9	21577	-9	0	A	T	0.042	-2.248542e-01	1.140675e-01	2.801828e+00	4.908349e-02
-9	21578	-9	0	A	T	0.041	-2.335880e-01	1.181796e-01	2.819255e+00	4.847792e-02
-9	21579	-9	0	A	T	0.043	-2.275381e-01	1.128329e-01	2.788873e+00	4.411290e-02
-9	13394	-9	0	A	T	0.055	-1.272823e-01	3.441247e-01	3.075111e+00	7.115875e-01
-9	13397	-9	0	A	T	0.012	5.170723e-01	1.756535e-01	2.756095e+00	3.348630e-03
-9	13396	-9	0	A	T	0.028	6.851595e-02	3.598421e-01	3.079823e+00	8.490456e-01
-9	13390	-9	0	A	T	0.046	2.014789e-02	9.230662e-02	3.041519e+00	8.272802e-01
-9	48197	-9	0	A	T	0.018	-4.692661e-01	7.941242e-01	3.085061e+00	5.547596e-01
-9	48196	-9	0	A	T	0.018	-4.692661e-01	7.941242e-01	3.085061e+00	5.547596e-01
-9	48195	-9	0	A	T	0.018	-4.692661e-01	7.941242e-01	3.085061e+00	5.547596e-01
-9	48194	-9	0	A	T	0.018	-4.692661e-01	7.941242e-01	3.085061e+00	5.547596e-01
-9	13399	-9	0	A	T	0.054	-3.651923e-02	2.569233e-01	3.051660e+00	8.870092e-01
-9	13398	-9	0	A	T	0.055	-1.743983e-01	2.531157e-01	3.040151e+00	4.910439e-01
-9	48191	-9	0	A	T	0.019	1.512246e-02	3.410288e-01	3.039319e+00	9.646429e-01
-9	48190	-9	0	A	T	0.018	-4.692661e-01	7.941242e-01	3.085061e+00	5.547596e-01
-9	2903	-9	0	A	T	0.075	-1.508045e-02	5.941456e-02	3.050659e+00	7.997099e-01
-9	2907	-9	0	A	T	0.020	1.891295e-01	9.905850e-02	3.192073e+00	5.662885e-02
-9	2904	-9	0	A	T	0.067	-5.712319e-02	6.184759e-02	3.050328e+00	3.560011e-01
-9	15088	-9	0	A	T	0.016	3.967067e-02	2.854178e-01	3.046146e+00	8.894961e-01
-9	15085	-9	0	A	T	0.015	1.797429e-01	4.224375e-01	3.071040e+00	6.706082e-01
-9	15083	-9	0	A	T	0.015	1.797429e-01	4.224375e-01	3.071040e+00	6.706082e-01
-9	15081	-9	0	A	T	0.015	1.797429e-01	4.224375e-01	3.071040e+00	6.706082e-01
-9	48	-9	0	A	T	0.474	-7.166860e-02	7.689189e-02	3.036138e+00	3.516164e-01
-9	49	-9	0	A	T	0.320	4.080526e-02	3.740829e-02	3.001294e+00	2.757264e-01
-9	44	-9	0	A	T	0.207	6.070510e-02	3.400460e-01	3.072019e+00	8.583652e-01
-9	45	-9	0	A	T	0.491	1.415938e-01	1.633078e-01	3.046144e+00	3.862141e-01
-9	5331	-9	0	A	T	0.042	1.250965e-02	6.978218e-01	3.088237e+00	9.857023e-01
-9	5330	-9	0	A	T	0.042	1.250965e-02	6.978218e-01	3.088237e+00	9.857023e-01
-9	5332	-9	0	A	T	0.053	3.864194e-02	4.018218e-01	3.081926e+00	9.234151e-01
-9	5337	-9	0	A	T	0.053	3.864194e-02	4.018218e-01	3.081926e+00	9.234151e-01
-9	5336	-9	0	A	T	0.042	1.250965e-02	6.978218e-01	3.088237e+00	9.857023e-01
-9	5339	-9	0	A	T	0.042	1.250965e-02	6.978218e-01	3.088237e+00	9.857023e-01
-9	5338	-9	0	A	T	0.025	5.190626e-02	1.623109e-01	3.065749e+00	7.492174e-01
-9	47997	-9	0	A	T	0.018	-4.692661e-01	7.941242e-01	3.085061e+00	5.547596e-01
-9	47994	-9	0	A	T	0.018	-4.692661e-01	7.941242e-01	3.085061e+00	5.547596e-01
-9	47995	-9	0	A	T	0.018	-4.692661e-01	7.941242e-01	3.085061e+00	5.547596e-01
-9	47992	-9	0	A	T	0.018	-4.692661e-01	7.941242e-01	3.085061e+00	5.547596e-01
-9	47990	-9	0	A	T	0.018	-4.692661e-01	7.941242e-01	3.085061e+00	5.547596e-01
-9	47991	-9	0	A	T	0.018	-4.692661e-01	7.941242e-01	3.085061e+00	5.547596e-01
-9	47998	-9	0	A	T	0.018	-4.692661e-01	7.941242e-01	3.085061e+00	5.547596e-01
-9	47999	-9	0	A	T	0.014	8.646986e-02	4.121283e-01	3.076104e+00	8.338737e-01
-9	13603	-9	0	A	T	0.055	-1.272823e-01	3.441247e-01	3.075111e+00	7.115875e-01
-9	13602	-9	0	A	T	0.055	-1.272823e-01	3.441247e-01	3.075111e+00	7.115875e-01
-9	13601	-9	0	A	T	0.053	1.120084e-02	2.745862e-01	3.069214e+00	9.674734e-01
-9	13607	-9	0	A	T	0.043	1.490233e-01	3.110299e-01	3.063613e+00	6.319943e-01
-9	13606	-9	0	A	T	0.055	-1.272823e-01	3.441247e-01	3.075111e+00	7.115875e-01
-9	13605	-9	0	A	T	0.055	-1.272823e-01	3.441247e-01	3.075111e+00	7.115875e-01
-9	90827	-9	0	A	T	0.039	9.514361e-03	7.384423e-02	3.031617e+00	8.975177e-01
-9	21298	-9	0	A	T	0.018	-2.750997e-02	1.042997e-01	3.019774e+00	7.920420e-01
-9	26384	-9	0	A	T	0.021	5.381720e-02	3.231011e-01	3.067813e+00	8.677600e-01
-9	26385	-9	0	A	T	0.025	-1.967459e-01	7.808409e-01	3.080133e+00	8.011395e-01
-9	26388	-9	0	A	T	0.025	-1.967459e-01	7.808409e-01	3.080133e+00	8.011395e-01
-9	26389	-9	0	A	T	0.025	-1.967459e-01	7.808409e-01	3.080133e+00	8.011395e-01
-9	3690	-9	0	A	T	0.016	-2.136972e-01	1.079910e-01	3.049694e+00	4.821862e-02
-9	3691	-9	0	A	T	0.015	-2.145806e-01	1.104536e-01	3.064695e+00	5.244360e-02
-9	3692	-9	0	A	T	0.035	-1.876942e-01	1.236259e-01	3.057854e+00	1.293969e-01
-9	3693	-9	0	A	T	0.035	-1.876942e-01	1.236259e-01	3.057854e+00	1.293969e-01
-9	3694	-9	0	A	T	0.035	-1.876942e-01	1.236259e-01	3.057854e+00	1.293969e-01
-9	2704	-9	0	A	T	0.068	-2.379377e-02	6.524141e-02	3.030789e+00	7.154410e-01
-9	762	-9	0	A	T	0.150	-7.787453e-02	1.691050e-01	3.074200e+00	6.452908e-01
-9	763	-9	0	A	T	0.465	3.955422e-01	1.488631e-01	3.091840e+00	8.058597e-03
-9	761	-9	0	A	T	0.150	-7.787453e-02	1.691050e-01	3.074200e+00	6.452908e-01
-9	766	-9	0	A	T	0.462	-7.766632e-02	2.182622e-01	3.062441e+00	7.220662e-01
-9	767	-9	0	A	T	0.281	1.262776e-01	3.397710e-01	3.066855e+00	7.102604e-01
-9	764	-9	0	A	T	0.488	-2.133169e-02	3.123119e-01	3.040298e+00	9.455640e-01
-9	4283	-9	0	A	T	0.033	-1.255263e-01	9.935979e-02	2.998809e+00	2.068764e-01
-9	4286	-9	0	A	T	0.036	-1.462086e-01	1.203089e-01	3.013098e+00	2.246634e-01
-9	4287	-9	0	A	T	0.036	-1.462086e-01	1.203089e-01	3.013098e+00	2.246634e-01
-9	4284	-9	0	A	T	0.037	-7.358643e-02	1.073323e-01	3.021523e+00	4.931920e-01
-9	4285	-9	0	A	T	0.036	-1.462086e-01	1.203089e-01	3.013098e+00	2.246634e-01
-9	4288	-9	0	A	T	0.020	-1.008514e-01	1.132574e-01	3.083718e+00	3.735184e-01
-9	4289	-9	0	A	T	0.011	-1.590398e-02	1.338795e-01	3.045108e+00	9.054727e-01
-9	19771	-9	0	A	T	0.013	-1.746315e-01	3.575493e-01	3.067924e+00	6.254083e-01
-9	19779	-9	0	A	T	0.014	1.247359e-01	4.442266e-01	3.085089e+00	7.789505e-01
-9	13522	-9	0	A	T	0.055	-1.272823e-01	3.441247e-01	3.075111e+00	7.115875e-01
-9	13523	-9	0	A	T	0.053	1.120084e-02	2.745862e-01	3.069214e+00	9.674734e-01
-9	13520	-9	0	A	T	0.055	-1.272823e-01	3.441247e-01	3.075111e+00	7.115875e-01
-9	13521	-9	0	A	T	0.055	-1.272823e-01	3.441247e-01	3.075111e+00	7.115875e-01
-9	13526	-9	0	A	T	0.028	6.851595e-02	3.598421e-01	3.079823e+00	8.490456e-01
-9	13527	-9	0	A	T	0.053	1.265884e-02	2.244277e-01	3.052644e+00	9.550350e-01
-9	13525	-9	0	A	T	0.055	-1.272823e-01	3.441247e-01	3.075111e+00	7.115875e-01
-9	13529	-9	0	A	T	0.028	6.851595e-02	3.598421e-01	3.079823e+00	8.490456e-01
-9	7209	-9	0	A	T	0.014	1.263447e-01	9.776644e-02	3.029443e+00	1.966685e-01
-9	6223	-9	0	A	T	0.042	1.250965e-02	6.978218e-01	3.088237e+00	9.857023e-01
-9	6221	-9	0	A	T	0.048	-1.603077e-01	5.252626e-01	3.080999e+00	7.603066e-01
-9	6226	-9	0	A	T	0.042	1.250965e-02	6.978218e-01	3.088237e+00	9.857023e-01
-9	6227	-9	0	A	T	0.067	6.023818e-03	5.634068e-02	3.042047e+00	9.148844e-01
-9	6224	-9	0	A	T	0.048	-1.603077e-01	5.252626e-01	3.080999e+00	7.603066e-01
-9	6228	-9	0	A	T	0.042	1.250965e-02	6.978218e-01	3.088237e+00	9.857023e-01
-9	6229	-9	0	A	T	0.041	3.812219e-02	3.474506e-01	3.043029e+00	9.126626e-01
-9	89668	-9	0	A	T	0.012	-4.537093e-01	8.796889e-01	3.077056e+00	6.061814e-01
-9	89669	-9	0	A	T	0.012	-4.537093e-01	8.796889e-01	3.077056e+00	6.061814e-01
-9	89666	-9	0	A	T	0.012	-4.537093e-01	8.796889e-01	3.077056e+00	6.061814e-01
-9	89667	-9	0	A	T	0.012	-4.537093e-01	8.796889e-01	3.077056e+00	6.061814e-01
-9	5273	-9	0	A	T	0.041	-6.038488e-02	2.818157e-01	3.048925e+00	8.303972e-01
-9	89662	-9	0	A	T	0.012	-4.537093e-01	8.796889e-01	3.077056e+00	6.061814e-01
-9	5278	-9	0	A	T	0.042	1.250965e-02	6.978218e-01	3.088237e+00	9.857023e-01
-9	89663	-9	0	A	T	0.012	-4.537093e-01	8.796889e-01	3.077056e+00	6.061814e-01
-9	89660	-9	0	A	T	0.012	-4.537093e-01	8.796889e-01	3.077056e+00	6.061814e-01
-9	89661	-9	0	A	T	0.012	-4.537093e-01	8.796889e-01	3.077056e+00	6.061814e-01
-9	12455	-9	0	A	T	0.030	9.910837e-02	1.283811e-01	3.053157e+00	4.403792e-01
-9	2501	-9	0	A	T	0.032	2.047616e-01	1.939986e-01	3.013395e+00	2.915641e-01
-9	2500	-9	0	A	T	0.079	1.139688e-02	4.844190e-02	3.026520e+00	8.140676e-01
-9	13624	-9	0	A	T	0.055	-1.272823e-01	3.441247e-01	3.075111e+00	7.115875e-01
-9	26618	-9	0	A	T	0.024	-6.478064e-01	3.619470e-01	3.010221e+00	7.391371e-02
-9	26619	-9	0	A	T	0.025	-1.967459e-01	7.808409e-01	3.080133e+00	8.011395e-01
-9	26616	-9	0	A	T	0.025	-1.967459e-01	7.808409e-01	3.080133e+00	8.011395e-01
-9	26617	-9	0	A	T	0.025	-1.967459e-01	7.808409e-01	3.080133e+00	8.011395e-01
-9	26610	-9	0	A	T	0.025	-1.967459e-01	7.808409e-01	3.080133e+00	8.011395e-01
-9	26612	-9	0	A	T	0.025	-1.967459e-01	7.808409e-01	3.080133e+00	8.011395e-01
-9	6976	-9	0	A	T	0.022	-1.200447e-02	1.547945e-01	3.050113e+00	9.382070e-01
-9	6977	-9	0	A	T	0.076	1.510200e-01	2.838945e-01	3.093534e+00	5.949209e-01
-9	8160	-9	0	A	T	0.011	7.111419e-03	6.116937e-01	3.088406e+00	9.907274e-01
-9	6972	-9	0	A	T	0.034	-3.958463e-02	3.315358e-01	3.071015e+00	9.049939e-01
-9	6973	-9	0	A	T	0.076	1.510200e-01	2.838945e-01	3.093534e+00	5.949209e-01
-9	6970	-9	0	A	T	0.031	8.902638e-02	3.827675e-01	3.078618e+00	8.161497e-01
-9	15824	-9	0	A	T	0.038	-8.956108e-02	2.933895e-01	3.081600e+00	7.602547e-01
-9	15829	-9	0	A	T	0.036	5.487937e-02	2.235686e-01	3.049726e+00	8.061634e-01
-9	15828	-9	0	A	T	0.038	-8.956108e-02	2.933895e-01	3.081600e+00	7.602547e-01
-9	201	-9	0	A	T	0.192	3.807741e-01	1.932698e-01	2.980184e+00	4.920613e-02
-9	202	-9	0	A	T	0.289	1.824576e-01	3.145461e-01	3.066078e+00	5.620533e-01
-9	205	-9	0	A	T	0.207	6.070510e-02	3.400460e-01	3.072019e+00	8.583652e-01
-9	204	-9	0	A	T	0.232	2.185461e-01	3.601834e-01	3.050903e+00	5.442014e-01
-9	206	-9	0	A	T	0.475	-3.289805e-01	2.456222e-01	3.079778e+00	1.808756e-01
-9	209	-9	0	A	T	0.207	6.070510e-02	3.400460e-01	3.072019e+00	8.583652e-01
-9	208	-9	0	A	T	0.150	-7.787453e-02	1.691050e-01	3.074200e+00	6.452908e-01
-9	5245	-9	0	A	T	0.024	-3.281692e-01	2.633263e-01	3.072030e+00	2.130842e-01
-9	1727	-9	0	A	T	0.033	5.581665e-02	8.406493e-02	3.036498e+00	5.069240e-01
-9	5240	-9	0	A	T	0.019	-5.868711e-03	3.302161e-01	3.078187e+00	9.858255e-01
-9	5243	-9	0	A	T	0.042	1.250965e-02	6.978218e-01	3.088237e+00	9.857023e-01
-9	26518	-9	0	A	T	0.025	-1.967459e-01	7.808409e-01	3.080133e+00	8.011395e-01
-9	26517	-9	0	A	T	0.025	-1.967459e-01	7.808409e-01	3.080133e+00	8.011395e-01
-9	26516	-9	0	A	T	0.025	-1.967459e-01	7.808409e-01	3.080133e+00	8.011395e-01
-9	5242	-9	0	A	T	0.057	3.515252e-02	4.560546e-01	3.083620e+00	9.385819e-01
-9	26513	-9	0	A	T	0.018	1.399939e-01	2.303763e-01	3.048143e+00	5.435969e-01
-9	26510	-9	0	A	T	0.021	5.381720e-02	3.231011e-01	3.067813e+00	8.677600e-01
-9	13588	-9	0	A	T	0.027	2.085113e-01	2.909807e-01	3.063327e+00	4.738674e-01
-9	13723	-9	0	A	T	0.028	6.851595e-02	3.598421e-01	3.079823e+00	8.490456e-01
-9	13589	-9	0	A	T	0.021	2.307323e-01	1.256074e-01	2.757449e+00	6.663656e-02
-9	13726	-9	0	A	T	0.027	2.085113e-01	2.909807e-01	3.063327e+00	4.738674e-01
-9	9726	-9	0	A	T	0.026	-5.716323e-02	4.661648e-01	3.088685e+00	9.024390e-01
-9	9727	-9	0	A	T	0.026	-5.716323e-02	4.661648e-01	3.088685e+00	9.024390e-01
-9	9724	-9	0	A	T	0.026	-5.716323e-02	4.661648e-01	3.088685e+00	9.024390e-01
-9	9723	-9	0	A	T	0.026	-5.716323e-02	4.661648e-01	3.088685e+00	9.024390e-01
-9	9721	-9	0	A	T	0.026	-5.716323e-02	4.661648e-01	3.088685e+00	9.024390e-01
-9	24134	-9	0	A	T	0.026	1.774923e-01	1.271558e-01	3.053776e+00	1.631904e-01
-9	3077	-9	0	A	T	0.101	-1.233501e-01	5.715808e-02	3.096418e+00	3.125752e-02
-9	488	-9	0	A	T	0.487	7.802489e-02	2.485121e-01	3.043844e+00	7.536372e-01
-9	487	-9	0	A	T	0.491	2.240801e-01	7.417622e-01	3.085461e+00	7.626704e-01
-9	486	-9	0	A	T	0.136	8.386739e-02	8.481017e-02	3.026219e+00	3.230560e-01
-9	485	-9	0	A	T	0.166	-3.363013e-02	7.114974e-02	3.053251e+00	6.365957e-01
-9	484	-9	0	A	T	0.195	3.971909e-03	3.053157e-01	3.079968e+00	9.896241e-01
-9	483	-9	0	A	T	0.195	3.971909e-03	3.053157e-01	3.079968e+00	9.896241e-01
-9	482	-9	0	A	T	0.232	1.098889e-01	2.523402e-01	3.034149e+00	6.633466e-01
-9	481	-9	0	A	T	0.281	1.262776e-01	3.397710e-01	3.066855e+00	7.102604e-01
-9	480	-9	0	A	T	0.208	2.656761e-01	3.621746e-01	3.029251e+00	4.634596e-01
-9	6099	-9	0	A	T	0.042	1.250965e-02	6.978218e-01	3.088237e+00	9.857023e-01
-9	6090	-9	0	A	T	0.042	1.250965e-02	6.978218e-01	3.088237e+00	9.857023e-01
-9	6093	-9	0	A	T	0.013	4.861510e-02	1.373810e-01	3.039164e+00	7.235406e-01
-9	6092	-9	0	A	T	0.042	1.250965e-02	6.978218e-01	3.088237e+00	9.857023e-01
-9	6095	-9	0	A	T	0.048	-1.603077e-01	5.252626e-01	3.080999e+00	7.603066e-01
-9	6094	-9	0	A	T	0.019	-5.868711e-03	3.302161e-01	3.078187e+00	9.858255e-01
-9	6097	-9	0	A	T	0.048	-1.603077e-01	5.252626e-01	3.080999e+00	7.603066e-01
-9	6096	-9	0	A	T	0.042	1.250965e-02	6.978218e-01	3.088237e+00	9.857023e-01
-9	4422	-9	0	A	T	0.056	-3.319465e-02	1.326851e-01	3.033256e+00	8.025233e-01
-9	7909	-9	0	A	T	0.018	1.656660e-01	3.746603e-01	3.083628e+00	6.584957e-01
-9	17303	-9	0	A	T	0.012	-7.532282e-02	1.124113e-01	3.024104e+00	5.030341e-01
-9	17304	-9	0	A	T	0.011	-1.162978e-01	1.169974e-01	3.041062e+00	3.205504e-01
-9	1317	-9	0	A	T	0.244	-1.062457e-02	1.544941e-01	3.056843e+00	9.451920e-01
-9	1316	-9	0	A	T	0.489	3.265734e-01	2.565355e-01	3.052094e+00	2.034284e-01
-9	1314	-9	0	A	T	0.232	2.185461e-01	3.601834e-01	3.050903e+00	5.442014e-01
-9	1313	-9	0	A	T	0.208	2.656761e-01	3.621746e-01	3.029251e+00	4.634596e-01
-9	1312	-9	0	A	T	0.491	2.240801e-01	7.417622e-01	3.085461e+00	7.626704e-01
-9	1310	-9	0	A	T	0.207	6.070510e-02	3.400460e-01	3.072019e+00	8.583652e-01
-9	48311	-9	0	A	T	0.014	8.646986e-02	4.121283e-01	3.076104e+00	8.338737e-01
-9	48319	-9	0	A	T	0.018	-4.692661e-01	7.941242e-01	3.085061e+00	5.547596e-01
-9	22415	-9	0	A	T	0.021	-1.782789e-01	1.039657e-01	2.887155e+00	8.681977e-02
-9	1249	-9	0	A	T	0.395	-1.996552e-02	7.418652e-02	3.050058e+00	7.879107e-01
-9	1248	-9	0	A	T	0.397	-2.277375e-02	7.719762e-02	3.043248e+00	7.680755e-01
-9	472	-9	0	A	T	0.208	2.656761e-01	3.621746e-01	3.029251e+00	4.634596e-01
-9	470	-9	0	A	T	0.206	2.359254e-01	2.468134e-01	3.062166e+00	3.394543e-01
-9	6118	-9	0	A	T	0.047	1.563568e-01	3.806733e-01	3.061405e+00	6.813886e-01
-9	6119	-9	0	A	T	0.042	1.250965e-02	6.978218e-01	3.088237e+00	9.857023e-01
-9	6115	-9	0	A	T	0.048	-1.995139e-02	4.665408e-01	3.077211e+00	9.659012e-01
-9	6116	-9	0	A	T	0.048	-1.603077e-01	5.252626e-01	3.080999e+00	7.603066e-01
-9	6117	-9	0	A	T	0.048	-1.995139e-02	4.665408e-01	3.077211e+00	9.659012e-01
-9	6111	-9	0	A	T	0.042	1.250965e-02	6.978218e-01	3.088237e+00	9.857023e-01
-9	6113	-9	0	A	T	0.048	-1.995139e-02	4.665408e-01	3.077211e+00	9.659012e-01
-9	4584	-9	0	A	T	0.020	-8.603918e-02	2.401428e-01	3.083057e+00	7.202375e-01
-9	4587	-9	0	A	T	0.020	-8.603918e-02	2.401428e-01	3.083057e+00	7.202375e-01
-9	4586	-9	0	A	T	0.020	-8.603918e-02	2.401428e-01	3.083057e+00	7.202375e-01
-9	4581	-9	0	A	T	0.020	-8.603918e-02	2.401428e-01	3.083057e+00	7.202375e-01
-9	4580	-9	0	A	T	0.015	-7.780645e-02	1.989622e-01	3.058814e+00	6.958688e-01
-9	478	-9	0	A	T	0.207	6.070510e-02	3.400460e-01	3.072019e+00	8.583652e-01
-9	6932	-9	0	A	T	0.076	1.510200e-01	2.838945e-01	3.093534e+00	5.949209e-01
-9	6933	-9	0	A	T	0.031	8.902638e-02	3.827675e-01	3.078618e+00	8.161497e-01
-9	6930	-9	0	A	T	0.031	8.902638e-02	3.827675e-01	3.078618e+00	8.161497e-01
-9	6931	-9	0	A	T	0.075	-4.033468e-01	2.551331e-01	3.084119e+00	1.143388e-01
-9	6937	-9	0	A	T	0.156	8.305268e-02	7.668939e-02	3.023069e+00	2.791862e-01
-9	6934	-9	0	A	T	0.067	3.058212e-01	1.824112e-01	3.159286e+00	9.406984e-02
-9	8128	-9	0	A	T	0.011	7.111419e-03	6.116937e-01	3.088406e+00	9.907274e-01
-9	8126	-9	0	A	T	0.011	7.111419e-03	6.116937e-01	3.088406e+00	9.907274e-01
-9	6939	-9	0	A	T	0.054	1.082837e-01	1.053649e-01	3.064539e+00	3.044392e-01
-9	8120	-9	0	A	T	0.011	7.111419e-03	6.116937e-01	3.088406e+00	9.907274e-01
-9	89834	-9	0	A	T	0.012	-4.537093e-01	8.796889e-01	3.077056e+00	6.061814e-01
-9	89839	-9	0	A	T	0.012	-4.537093e-01	8.796889e-01	3.077056e+00	6.061814e-01
-9	5796	-9	0	A	T	0.048	-1.603077e-01	5.252626e-01	3.080999e+00	7.603066e-01
-9	5795	-9	0	A	T	0.042	1.250965e-02	6.978218e-01	3.088237e+00	9.857023e-01
-9	5793	-9	0	A	T	0.048	-1.603077e-01	5.252626e-01	3.080999e+00	7.603066e-01
-9	5791	-9	0	A	T	0.018	1.435177e-01	1.212453e-01	2.978542e+00	2.369281e-01
-9	5790	-9	0	A	T	0.048	-1.603077e-01	5.252626e-01	3.080999e+00	7.603066e-01
-9	5799	-9	0	A	T	0.019	-5.868711e-03	3.302161e-01	3.078187e+00	9.858255e-01
-9	5798	-9	0	A	T	0.042	1.250965e-02	6.978218e-01	3.088237e+00	9.857023e-01
-9	89803	-9	0	A	T	0.012	-4.537093e-01	8.796889e-01	3.077056e+00	6.061814e-01
-9	89808	-9	0	A	T	0.012	-4.537093e-01	8.796889e-01	3.077056e+00	6.061814e-01
-9	89809	-9	0	A	T	0.012	-4.537093e-01	8.796889e-01	3.077056e+00	6.061814e-01
-9	49917	-9	0	A	T	0.011	3.574400e-02	1.323652e-01	3.052005e+00	7.872072e-01
-9	2838	-9	0	A	T	0.015	6.098020e-02	9.440709e-02	3.004488e+00	5.185340e-01
-9	2831	-9	0	A	T	0.116	4.241557e-02	4.897128e-02	2.931608e+00	3.867098e-01
-9	2830	-9	0	A	T	0.111	8.165749e-02	5.305273e-02	2.863013e+00	1.242056e-01
-9	1436	-9	0	A	T	0.245	-1.693051e-02	5.415342e-02	3.037785e+00	7.546459e-01
-9	1434	-9	0	A	T	0.228	5.148898e-02	1.449563e-01	3.026139e+00	7.225424e-01
-9	1435	-9	0	A	T	0.196	1.498999e-02	2.411798e-01	3.057975e+00	9.504586e-01
-9	1430	-9	0	A	T	0.232	3.789860e-01	2.559040e-01	3.020925e+00	1.390570e-01
-9	1431	-9	0	A	T	0.281	1.262776e-01	3.397710e-01	3.066855e+00	7.102604e-01
-9	1439	-9	0	A	T	0.468	2.228031e-01	2.042531e-01	3.025098e+00	2.757216e-01
-9	8448	-9	0	A	T	0.014	-1.206411e-01	1.129495e-01	3.083820e+00	2.858383e-01
-9	26179	-9	0	A	T	0.025	-1.967459e-01	7.808409e-01	3.080133e+00	8.011395e-01
-9	26178	-9	0	A	T	0.025	-4.716470e-01	3.458085e-01	3.003796e+00	1.730311e-01
-9	26171	-9	0	A	T	0.025	-1.967459e-01	7.808409e-01	3.080133e+00	8.011395e-01
-9	26173	-9	0	A	T	0.021	5.381720e-02	3.231011e-01	3.067813e+00	8.677600e-01
-9	26172	-9	0	A	T	0.025	-1.967459e-01	7.808409e-01	3.080133e+00	8.011395e-01
-9	26175	-9	0	A	T	0.025	-1.967459e-01	7.808409e-01	3.080133e+00	8.011395e-01
-9	26174	-9	0	A	T	0.025	-1.967459e-01	7.808409e-01	3.080133e+00	8.011395e-01
-9	26177	-9	0	A	T	0.019	8.647328e-02	1.573143e-01	3.026635e+00	5.827079e-01
-9	3403	-9	0	A	T	0.011	1.294038e-01	5.193462e-01	3.086385e+00	8.033037e-01
-9	3405	-9	0	A	T	0.011	1.294038e-01	5.193462e-01	3.086385e+00	8.033037e-01
-9	3404	-9	0	A	T	0.021	3.543054e-02	1.056158e-01	3.029765e+00	7.373723e-01
-9	3408	-9	0	A	T	0.011	1.294038e-01	5.193462e-01	3.086385e+00	8.033037e-01
-9	2060	-9	0	A	T	0.015	2.296378e-01	2.238643e-01	3.070649e+00	3.053388e-01
-9	2061	-9	0	A	T	0.023	-2.375688e-01	2.169446e-01	3.047759e+00	2.738577e-01
-9	2063	-9	0	A	T	0.023	-2.375688e-01	2.169446e-01	3.047759e+00	2.738577e-01
-9	2067	-9	0	A	T	0.023	-2.375688e-01	2.169446e-01	3.047759e+00	2.738577e-01
-9	6488	-9	0	A	T	0.048	-1.603077e-01	5.252626e-01	3.080999e+00	7.603066e-01
-9	6481	-9	0	A	T	0.048	-1.603077e-01	5.252626e-01	3.080999e+00	7.603066e-01
-9	15394	-9	0	A	T	0.012	7.258142e-02	3.252603e-01	3.067700e+00	8.234838e-01
-9	5429	-9	0	A	T	0.053	3.864194e-02	4.018218e-01	3.081926e+00	9.234151e-01
-9	1188	-9	0	A	T	0.193	3.753715e-01	2.214377e-01	2.994544e+00	9.048310e-02
-9	1189	-9	0	A	T	0.158	1.067372e-01	1.767480e-01	3.074280e+00	5.461058e-01
-9	5427	-9	0	A	T	0.053	3.864194e-02	4.018218e-01	3.081926e+00	9.234151e-01
-9	5426	-9	0	A	T	0.053	3.864194e-02	4.018218e-01	3.081926e+00	9.234151e-01
-9	5421	-9	0	A	T	0.053	3.864194e-02	4.018218e-01	3.081926e+00	9.234151e-01
-9	5420	-9	0	A	T	0.053	3.864194e-02	4.018218e-01	3.081926e+00	9.234151e-01
-9	5423	-9	0	A	T	0.041	2.438181e-01	2.605923e-01	3.067400e+00	3.497805e-01
-9	5422	-9	0	A	T	0.053	3.864194e-02	4.018218e-01	3.081926e+00	9.234151e-01
-9	344	-9	0	A	T	0.494	1.064174e-01	5.091115e-01	3.077296e+00	8.344879e-01
-9	345	-9	0	A	T	0.232	2.185461e-01	3.601834e-01	3.050903e+00	5.442014e-01
-9	346	-9	0	A	T	0.473	2.703716e-01	2.263483e-01	3.090288e+00	2.326827e-01
-9	347	-9	0	A	T	0.477	-1.180799e-01	2.802698e-01	3.083834e+00	6.736574e-01
-9	340	-9	0	A	T	0.474	3.057421e-01	2.924153e-01	3.067208e+00	2.961121e-01
-9	341	-9	0	A	T	0.207	6.070510e-02	3.400460e-01	3.072019e+00	8.583652e-01
-9	343	-9	0	A	T	0.207	6.070510e-02	3.400460e-01	3.072019e+00	8.583652e-01
-9	348	-9	0	A	T	0.149	-2.539533e-03	1.013929e-01	3.038741e+00	9.800249e-01
-9	349	-9	0	A	T	0.324	4.463229e-02	7.819923e-02	3.046709e+00	5.683485e-01
-9	12433	-9	0	A	T	0.031	1.355293e-01	1.293231e-01	3.065366e+00	2.949987e-01
-9	9411	-9	0	A	T	0.026	-5.716323e-02	4.661648e-01	3.088685e+00	9.024390e-01
-9	9413	-9	0	A	T	0.026	-5.716323e-02	4.661648e-01	3.088685e+00	9.024390e-01
-9	9415	-9	0	A	T	0.026	-5.716323e-02	4.661648e-01	3.088685e+00	9.024390e-01
-9	48144	-9	0	A	T	0.018	-4.692661e-01	7.941242e-01	3.085061e+00	5.547596e-01
-9	48145	-9	0	A	T	0.018	-4.692661e-01	7.941242e-01	3.085061e+00	5.547596e-01
-9	48146	-9	0	A	T	0.018	-4.692661e-01	7.941242e-01	3.085061e+00	5.547596e-01
-9	48147	-9	0	A	T	0.018	-4.692661e-01	7.941242e-01	3.085061e+00	5.547596e-01
-9	48140	-9	0	A	T	0.014	8.646986e-02	4.121283e-01	3.076104e+00	8.338737e-01
-9	48141	-9	0	A	T	0.014	8.646986e-02	4.121283e-01	3.076104e+00	8.338737e-01
-9	48142	-9	0	A	T	0.018	-4.692661e-01	7.941242e-01	3.085061e+00	5.547596e-01
-9	48143	-9	0	A	T	0.011	2.362192e-01	3.496803e-01	3.057697e+00	4.995590e-01
-9	9468	-9	0	A	T	0.026	-5.716323e-02	4.661648e-01	3.088685e+00	9.024390e-01
-9	48178	-9	0	A	T	0.014	8.646986e-02	4.121283e-01	3.076104e+00	8.338737e-01
-9	89774	-9	0	A	T	0.012	-4.537093e-01	8.796889e-01	3.077056e+00	6.061814e-01
-9	89775	-9	0	A	T	0.012	-4.537093e-01	8.796889e-01	3.077056e+00	6.061814e-01
-9	89776	-9	0	A	T	0.012	-4.537093e-01	8.796889e-01	3.077056e+00	6.061814e-01
-9	89777	-9	0	A	T	0.012	-4.537093e-01	8.796889e-01	3.077056e+00	6.061814e-01
-9	89770	-9	0	A	T	0.012	-4.537093e-01	8.796889e-01	3.077056e+00	6.061814e-01
-9	89771	-9	0	A	T	0.012	-4.537093e-01	8.796889e-01	3.077056e+00	6.061814e-01
-9	89772	-9	0	A	T	0.012	-4.537093e-01	8.796889e-01	3.077056e+00	6.061814e-01
-9	89773	-9	0	A	T	0.012	-4.537093e-01	8.796889e-01	3.077056e+00	6.061814e-01
-9	89778	-9	0	A	T	0.012	-4.537093e-01	8.796889e-01	3.077056e+00	6.061814e-01
-9	89779	-9	0	A	T	0.012	-4.537093e-01	8.796889e-01	3.077056e+00	6.061814e-01
-9	5508	-9	0	A	T	0.042	1.250965e-02	6.978218e-01	3.088237e+00	9.857023e-01
-9	5509	-9	0	A	T	0.011	1.540123e-01	1.356193e-01	3.031814e+00	2.564969e-01
-9	5502	-9	0	A	T	0.042	1.250965e-02	6.978218e-01	3.088237e+00	9.857023e-01
-9	5503	-9	0	A	T	0.042	1.250965e-02	6.978218e-01	3.088237e+00	9.857023e-01
-9	5501	-9	0	A	T	0.042	1.250965e-02	6.978218e-01	3.088237e+00	9.857023e-01
-9	542	-9	0	A	T	0.491	2.240801e-01	7.417622e-01	3.085461e+00	7.626704e-01
-9	543	-9	0	A	T	0.193	3.753715e-01	2.214377e-01	2.994544e+00	9.048310e-02
-9	540	-9	0	A	T	0.207	6.070510e-02	3.400460e-01	3.072019e+00	8.583652e-01
-9	541	-9	0	A	T	0.207	6.070510e-02	3.400460e-01	3.072019e+00	8.583652e-01
-9	546	-9	0	A	T	0.491	2.240801e-01	7.417622e-01	3.085461e+00	7.626704e-01
-9	547	-9	0	A	T	0.281	1.262776e-01	3.397710e-01	3.066855e+00	7.102604e-01
-9	544	-9	0	A	T	0.193	3.753715e-01	2.214377e-01	2.994544e+00	9.048310e-02
-9	545	-9	0	A	T	0.491	2.240801e-01	7.417622e-01	3.085461e+00	7.626704e-01
-9	548	-9	0	A	T	0.468	-3.176561e-01	2.329410e-01	3.155832e+00	1.731005e-01
-9	549	-9	0	A	T	0.489	2.803493e-01	6.123984e-01	3.077321e+00	6.472437e-01
-9	6564	-9	0	A	T	0.042	1.250965e-02	6.978218e-01	3.088237e+00	9.857023e-01
-9	6566	-9	0	A	T	0.019	-5.868711e-03	3.302161e-01	3.078187e+00	9.858255e-01
-9	6561	-9	0	A	T	0.048	-1.603077e-01	5.252626e-01	3.080999e+00	7.603066e-01
-9	19607	-9	0	A	T	0.013	-6.522277e-04	2.788072e-01	3.077011e+00	9.981341e-01
-9	19601	-9	0	A	T	0.013	-6.522277e-04	2.788072e-01	3.077011e+00	9.981341e-01
-9	12721	-9	0	A	T	0.018	1.000611e-01	1.094923e-01	3.060006e+00	3.610974e-01
-9	13456	-9	0	A	T	0.028	6.851595e-02	3.598421e-01	3.079823e+00	8.490456e-01
-9	13457	-9	0	A	T	0.055	-1.272823e-01	3.441247e-01	3.075111e+00	7.115875e-01
-9	13454	-9	0	A	T	0.043	1.490233e-01	3.110299e-01	3.063613e+00	6.319943e-01
-9	13455	-9	0	A	T	0.055	-1.272823e-01	3.441247e-01	3.075111e+00	7.115875e-01
-9	13452	-9	0	A	T	0.055	-1.272823e-01	3.441247e-01	3.075111e+00	7.115875e-01
-9	13453	-9	0	A	T	0.055	-1.272823e-01	3.441247e-01	3.075111e+00	7.115875e-01
-9	13450	-9	0	A	T	0.028	6.851595e-02	3.598421e-01	3.079823e+00	8.490456e-01
-9	7993	-9	0	A	T	0.018	1.656660e-01	3.746603e-01	3.083628e+00	6.584957e-01
-9	7992	-9	0	A	T	0.018	1.656660e-01	3.746603e-01	3.083628e+00	6.584957e-01
-9	7991	-9	0	A	T	0.021	-1.789148e-01	9.001388e-02	3.068712e+00	4.723467e-02
-9	7994	-9	0	A	T	0.011	7.111419e-03	6.116937e-01	3.088406e+00	9.907274e-01
-9	7998	-9	0	A	T	0.011	7.111419e-03	6.116937e-01	3.088406e+00	9.907274e-01
-9	55	-9	0	A	T	0.208	2.656761e-01	3.621746e-01	3.029251e+00	4.634596e-01
-9	54	-9	0	A	T	0.190	3.800544e-01	1.859440e-01	2.962507e+00	4.132904e-02
-9	57	-9	0	A	T	0.207	6.070510e-02	3.400460e-01	3.072019e+00	8.583652e-01
-9	56	-9	0	A	T	0.477	-4.070281e-02	2.380925e-01	3.062519e+00	8.643087e-01
-9	51	-9	0	A	T	0.498	1.461403e-01	6.561115e-01	3.079349e+00	8.238040e-01
-9	50	-9	0	A	T	0.251	-2.098534e-01	2.652563e-01	3.162991e+00	4.291290e-01
-9	2439	-9	0	A	T	0.015	-3.447920e-01	2.617285e-01	3.059297e+00	1.881400e-01
-9	2431	-9	0	A	T	0.014	2.063409e-01	2.656091e-01	3.134464e+00	4.374999e-01
-9	2436	-9	0	A	T	0.015	-3.447920e-01	2.617285e-01	3.059297e+00	1.881400e-01
-9	2435	-9	0	A	T	0.015	-3.447920e-01	2.617285e-01	3.059297e+00	1.881400e-01
-9	2434	-9	0	A	T	0.015	-3.447920e-01	2.617285e-01	3.059297e+00	1.881400e-01
-9	3479	-9	0	A	T	0.011	1.294038e-01	5.193462e-01	3.086385e+00	8.033037e-01
-9	6576	-9	0	A	T	0.077	5.219188e-02	2.700443e-01	3.080085e+00	8.468014e-01
-9	6577	-9	0	A	T	0.077	5.219188e-02	2.700443e-01	3.080085e+00	8.468014e-01
-9	7030	-9	0	A	T	0.031	8.902638e-02	3.827675e-01	3.078618e+00	8.161497e-01
-9	7031	-9	0	A	T	0.030	1.670654e-01	2.829536e-01	3.046386e+00	5.550872e-01
-9	7033	-9	0	A	T	0.076	1.510200e-01	2.838945e-01	3.093534e+00	5.949209e-01
-9	7034	-9	0	A	T	0.034	2.399383e-01	2.901028e-01	3.104357e+00	4.084686e-01
-9	7035	-9	0	A	T	0.031	8.902638e-02	3.827675e-01	3.078618e+00	8.161497e-01
-9	7036	-9	0	A	T	0.030	1.634270e-01	3.018654e-01	3.055608e+00	5.884080e-01
-9	7037	-9	0	A	T	0.034	-3.958463e-02	3.315358e-01	3.071015e+00	9.049939e-01
-9	7039	-9	0	A	T	0.034	-3.958463e-02	3.315358e-01	3.071015e+00	9.049939e-01
-9	1920	-9	0	A	T	0.126	-1.274825e-02	5.502507e-02	3.043719e+00	8.168526e-01
-9	1924	-9	0	A	T	0.036	-2.888949e-02	1.454073e-01	3.072129e+00	8.425700e-01
-9	1925	-9	0	A	T	0.030	-6.649858e-02	1.232807e-01	3.019506e+00	5.897741e-01
-9	6698	-9	0	A	T	0.036	-3.396520e-01	2.648645e-01	3.083608e+00	2.001334e-01
-9	15368	-9	0	A	T	0.011	7.880109e-03	2.796966e-01	3.062250e+00	9.775315e-01
-9	6472	-9	0	A	T	0.048	-1.603077e-01	5.252626e-01	3.080999e+00	7.603066e-01
-9	6471	-9	0	A	T	0.045	3.927884e-02	3.287232e-01	3.066289e+00	9.049216e-01
-9	6477	-9	0	A	T	0.048	-1.603077e-01	5.252626e-01	3.080999e+00	7.603066e-01
-9	89848	-9	0	A	T	0.012	-4.537093e-01	8.796889e-01	3.077056e+00	6.061814e-01
-9	89849	-9	0	A	T	0.011	-3.504221e-02	2.614502e-01	3.026066e+00	8.934166e-01
-9	89842	-9	0	A	T	0.012	-4.537093e-01	8.796889e-01	3.077056e+00	6.061814e-01
-9	89843	-9	0	A	T	0.012	-4.537093e-01	8.796889e-01	3.077056e+00	6.061814e-01
-9	89840	-9	0	A	T	0.012	-4.537093e-01	8.796889e-01	3.077056e+00	6.061814e-01
-9	89841	-9	0	A	T	0.012	-4.537093e-01	8.796889e-01	3.077056e+00	6.061814e-01
-9	89846	-9	0	A	T	0.012	-4.537093e-01	8.796889e-01	3.077056e+00	6.061814e-01
-9	89847	-9	0	A	T	0.012	-4.537093e-01	8.796889e-01	3.077056e+00	6.061814e-01
-9	89844	-9	0	A	T	0.012	-4.537093e-01	8.796889e-01	3.077056e+00	6.061814e-01
-9	89845	-9	0	A	T	0.012	-4.537093e-01	8.796889e-01	3.077056e+00	6.061814e-01
-9	9817	-9	0	A	T	0.022	-7.529994e-02	8.142790e-02	3.063207e+00	3.554126e-01
-9	26469	-9	0	A	T	0.025	-1.967459e-01	7.808409e-01	3.080133e+00	8.011395e-01
-9	26463	-9	0	A	T	0.025	-1.967459e-01	7.808409e-01	3.080133e+00	8.011395e-01
-9	26462	-9	0	A	T	0.025	-1.967459e-01	7.808409e-01	3.080133e+00	8.011395e-01
-9	26460	-9	0	A	T	0.025	-1.967459e-01	7.808409e-01	3.080133e+00	8.011395e-01
-9	26467	-9	0	A	T	0.025	-1.967459e-01	7.808409e-01	3.080133e+00	8.011395e-01
-9	26466	-9	0	A	T	0.025	-1.967459e-01	7.808409e-01	3.080133e+00	8.011395e-01
-9	26465	-9	0	A	T	0.025	-1.967459e-01	7.808409e-01	3.080133e+00	8.011395e-01
-9	26464	-9	0	A	T	0.025	-1.967459e-01	7.808409e-01	3.080133e+00	8.011395e-01
-9	6384	-9	0	A	T	0.041	6.551599e-02	2.674129e-01	3.039616e+00	8.065275e-01
-9	6387	-9	0	A	T	0.039	-2.205944e-01	2.130213e-01	3.020714e+00	3.007634e-01
-9	6386	-9	0	A	T	0.023	-1.382124e-01	1.109326e-01	3.063519e+00	2.132061e-01
-9	6381	-9	0	A	T	0.019	-1.612894e-01	1.308252e-01	3.106684e+00	2.180342e-01
-9	6380	-9	0	A	T	0.020	-3.955168e-02	1.284005e-01	3.052482e+00	7.581468e-01
-9	6383	-9	0	A	T	0.015	2.125601e-02	1.328144e-01	3.050034e+00	8.728926e-01
-9	6382	-9	0	A	T	0.019	-5.669790e-02	1.273407e-01	3.061758e+00	6.562776e-01
-9	6389	-9	0	A	T	0.021	-3.507709e-01	2.108951e-01	3.017496e+00	9.670288e-02
-9	6388	-9	0	A	T	0.023	8.420047e-03	1.015689e-01	3.044150e+00	9.339545e-01
-9	5139	-9	0	A	T	0.019	-5.868711e-03	3.302161e-01	3.078187e+00	9.858255e-01
-9	5138	-9	0	A	T	0.042	1.250965e-02	6.978218e-01	3.088237e+00	9.857023e-01
-9	5137	-9	0	A	T	0.076	-2.615364e-02	1.165497e-01	3.031637e+00	8.225112e-01
-9	5136	-9	0	A	T	0.037	-9.800746e-02	8.352101e-02	2.990353e+00	2.410091e-01
-9	5135	-9	0	A	T	0.042	-1.577323e-01	8.052129e-02	2.990764e+00	5.051571e-02
-9	5134	-9	0	A	T	0.043	-1.252960e-01	8.071310e-02	2.987746e+00	1.210199e-01
-9	5133	-9	0	A	T	0.011	-2.419957e-01	1.690282e-01	2.991676e+00	1.526719e-01
-9	5132	-9	0	A	T	0.011	-9.192940e-02	1.655611e-01	3.026013e+00	5.788915e-01
-9	5131	-9	0	A	T	0.013	2.109842e-01	1.652812e-01	3.146535e+00	2.021893e-01
-9	5130	-9	0	A	T	0.042	7.052117e-02	1.710584e-01	3.062676e+00	6.802703e-01
-9	5466	-9	0	A	T	0.042	1.250965e-02	6.978218e-01	3.088237e+00	9.857023e-01
-9	14211	-9	0	A	T	0.016	-1.269885e-01	1.680239e-01	3.057996e+00	4.500334e-01
-9	5968	-9	0	A	T	0.042	1.250965e-02	6.978218e-01	3.088237e+00	9.857023e-01
-9	5969	-9	0	A	T	0.042	1.250965e-02	6.978218e-01	3.088237e+00	9.857023e-01
-9	6029	-9	0	A	T	0.042	1.250965e-02	6.978218e-01	3.088237e+00	9.857023e-01
-9	6021	-9	0	A	T	0.042	1.250965e-02	6.978218e-01	3.088237e+00	9.857023e-01
-9	6022	-9	0	A	T	0.042	1.250965e-02	6.978218e-01	3.088237e+00	9.857023e-01
-9	6023	-9	0	A	T	0.048	-1.603077e-01	5.252626e-01	3.080999e+00	7.603066e-01
-9	6026	-9	0	A	T	0.042	1.250965e-02	6.978218e-01	3.088237e+00	9.857023e-01
-9	6027	-9	0	A	T	0.048	-1.603077e-01	5.252626e-01	3.080999e+00	7.603066e-01
-9	10075	-9	0	A	T	0.021	5.947670e-02	1.418286e-01	3.057483e+00	6.750823e-01
-9	10074	-9	0	A	T	0.021	5.947670e-02	1.418286e-01	3.057483e+00	6.750823e-01
-9	10076	-9	0	A	T	0.036	8.643759e-02	1.487759e-01	3.053023e+00	5.614298e-01
-9	16105	-9	0	A	T	0.025	-3.236176e-01	1.478592e-01	3.089553e+00	2.894361e-02
-9	7410	-9	0	A	T	0.048	4.309910e-02	6.199715e-02	3.035962e+00	4.871701e-01
-9	2345	-9	0	A	T	0.014	2.063409e-01	2.656091e-01	3.134464e+00	4.374999e-01
-9	2341	-9	0	A	T	0.046	-8.233565e-02	7.333859e-02	3.026840e+00	2.619526e-01
-9	2349	-9	0	A	T	0.015	-3.447920e-01	2.617285e-01	3.059297e+00	1.881400e-01
-9	1	-9	0	A	T	0.230	1.838620e-01	1.685766e-01	2.991901e+00	2.757855e-01
-9	9688	-9	0	A	T	0.026	-5.716323e-02	4.661648e-01	3.088685e+00	9.024390e-01
-9	9681	-9	0	A	T	0.026	-5.716323e-02	4.661648e-01	3.088685e+00	9.024390e-01
-9	9680	-9	0	A	T	0.026	-5.716323e-02	4.661648e-01	3.088685e+00	9.024390e-01
-9	9683	-9	0	A	T	0.026	-5.716323e-02	4.661648e-01	3.088685e+00	9.024390e-01
-9	9684	-9	0	A	T	0.026	-5.716323e-02	4.661648e-01	3.088685e+00	9.024390e-01
-9	9687	-9	0	A	T	0.026	-5.716323e-02	4.661648e-01	3.088685e+00	9.024390e-01
-9	656	-9	0	A	T	0.193	3.753715e-01	2.214377e-01	2.994544e+00	9.048310e-02
-9	657	-9	0	A	T	0.207	6.070510e-02	3.400460e-01	3.072019e+00	8.583652e-01
-9	654	-9	0	A	T	0.487	2.772292e-01	2.352446e-01	3.043515e+00	2.390020e-01
-9	1506	-9	0	A	T	0.427	1.489586e-02	8.339505e-02	3.039827e+00	8.582884e-01
-9	1507	-9	0	A	T	0.217	8.808068e-02	1.114704e-01	3.042342e+00	4.296911e-01
-9	1504	-9	0	A	T	0.428	-7.677254e-03	8.571631e-02	3.047317e+00	9.286574e-01
-9	1505	-9	0	A	T	0.438	9.527421e-03	9.399063e-02	3.037877e+00	9.192887e-01
-9	1508	-9	0	A	T	0.469	3.983810e-01	3.190708e-01	3.073382e+00	2.122341e-01
-9	1509	-9	0	A	T	0.083	5.398731e-03	1.073090e-01	3.070287e+00	9.598893e-01
-9	658	-9	0	A	T	0.157	4.037814e-02	1.730377e-01	3.063729e+00	8.155577e-01
-9	659	-9	0	A	T	0.472	-1.051552e-01	3.002704e-01	3.078887e+00	7.262908e-01
-9	1166	-9	0	A	T	0.209	6.130985e-02	5.472692e-02	3.046074e+00	2.629692e-01
-9	1167	-9	0	A	T	0.195	4.673887e-02	7.641302e-02	3.076148e+00	5.409573e-01
-9	1160	-9	0	A	T	0.029	4.908306e-02	8.389417e-02	3.015327e+00	5.586932e-01
-9	48348	-9	0	A	T	0.014	8.646986e-02	4.121283e-01	3.076104e+00	8.338737e-01
-9	1161	-9	0	A	T	0.417	-5.292987e-02	6.997116e-02	3.016108e+00	4.496281e-01
-9	1162	-9	0	A	T	0.279	2.130281e-01	2.769309e-01	3.032555e+00	4.420021e-01
-9	1163	-9	0	A	T	0.468	3.612095e-01	2.860538e-01	3.052897e+00	2.070985e-01
-9	15267	-9	0	A	T	0.015	1.797429e-01	4.224375e-01	3.071040e+00	6.706082e-01
-9	15266	-9	0	A	T	0.015	1.797429e-01	4.224375e-01	3.071040e+00	6.706082e-01
-9	15264	-9	0	A	T	0.012	1.165180e-01	1.795968e-01	3.083436e+00	5.166926e-01
-9	15263	-9	0	A	T	0.055	3.084348e-02	6.796087e-02	3.040448e+00	6.500810e-01
-9	4707	-9	0	A	T	0.020	-8.603918e-02	2.401428e-01	3.083057e+00	7.202375e-01
-9	4701	-9	0	A	T	0.020	-8.603918e-02	2.401428e-01	3.083057e+00	7.202375e-01
-9	4709	-9	0	A	T	0.020	-8.603918e-02	2.401428e-01	3.083057e+00	7.202375e-01
-9	4708	-9	0	A	T	0.020	-8.603918e-02	2.401428e-01	3.083057e+00	7.202375e-01
-9	8771	-9	0	A	T	0.033	3.972242e-02	6.767754e-02	3.044018e+00	5.574325e-01
-9	1298	-9	0	A	T	0.150	-7.787453e-02	1.691050e-01	3.074200e+00	6.452908e-01
-9	1299	-9	0	A	T	0.206	1.572044e-01	2.476999e-01	3.035497e+00	5.258561e-01
-9	1292	-9	0	A	T	0.281	1.262776e-01	3.397710e-01	3.066855e+00	7.102604e-01
-9	1293	-9	0	A	T	0.469	3.983810e-01	3.190708e-01	3.073382e+00	2.122341e-01
-9	1290	-9	0	A	T	0.193	3.430362e-01	1.736252e-01	2.957712e+00	4.857132e-02
-9	1291	-9	0	A	T	0.207	6.070510e-02	3.400460e-01	3.072019e+00	8.583652e-01
-9	1296	-9	0	A	T	0.279	2.835558e-01	2.293360e-01	3.065014e+00	2.167098e-01
-9	1297	-9	0	A	T	0.208	2.656761e-01	3.621746e-01	3.029251e+00	4.634596e-01
-9	1294	-9	0	A	T	0.489	2.803493e-01	6.123984e-01	3.077321e+00	6.472437e-01
-9	1295	-9	0	A	T	0.291	-7.722979e-02	9.709765e-02	3.051299e+00	4.266560e-01
-9	21502	-9	0	A	T	0.021	-2.419842e-01	1.784357e-01	2.945464e+00	1.754838e-01
-9	9529	-9	0	A	T	0.011	9.462434e-02	1.169913e-01	2.941370e+00	4.188918e-01
-9	9525	-9	0	A	T	0.026	-5.716323e-02	4.661648e-01	3.088685e+00	9.024390e-01
-9	9520	-9	0	A	T	0.026	-5.716323e-02	4.661648e-01	3.088685e+00	9.024390e-01
-9	9521	-9	0	A	T	0.021	7.656266e-02	9.487308e-02	3.026611e+00	4.199354e-01
-9	26575	-9	0	A	T	0.021	5.381720e-02	3.231011e-01	3.067813e+00	8.677600e-01
-9	1657	-9	0	A	T	0.335	-1.582804e-01	5.861214e-02	2.654954e+00	7.088682e-03
-9	2689	-9	0	A	T	0.032	2.047616e-01	1.939986e-01	3.013395e+00	2.915641e-01
-9	2687	-9	0	A	T	0.032	2.047616e-01	1.939986e-01	3.013395e+00	2.915641e-01
-9	179	-9	0	A	T	0.471	-9.364551e-02	2.142709e-01	3.060664e+00	6.622130e-01
-9	178	-9	0	A	T	0.153	2.150953e-02	1.293209e-01	3.048794e+00	8.679470e-01
-9	177	-9	0	A	T	0.492	-3.841060e-02	1.311972e-01	3.041059e+00	7.697833e-01
-9	176	-9	0	A	T	0.368	1.170282e-02	1.443135e-01	3.051637e+00	9.353908e-01
-9	175	-9	0	A	T	0.162	3.528019e-02	4.137209e-02	3.042398e+00	3.940828e-01
-9	174	-9	0	A	T	0.157	-8.252604e-02	1.593718e-01	3.092882e+00	6.047441e-01
-9	173	-9	0	A	T	0.206	-3.903449e-01	2.502466e-01	3.220275e+00	1.192418e-01
-9	171	-9	0	A	T	0.208	2.656761e-01	3.621746e-01	3.029251e+00	4.634596e-01
-9	170	-9	0	A	T	0.208	2.656761e-01	3.621746e-01	3.029251e+00	4.634596e-01
-9	89870	-9	0	A	T	0.012	-4.537093e-01	8.796889e-01	3.077056e+00	6.061814e-01
-9	5618	-9	0	A	T	0.019	-5.868711e-03	3.302161e-01	3.078187e+00	9.858255e-01
-9	5619	-9	0	A	T	0.048	-1.603077e-01	5.252626e-01	3.080999e+00	7.603066e-01
-9	5612	-9	0	A	T	0.042	1.250965e-02	6.978218e-01	3.088237e+00	9.857023e-01
-9	5610	-9	0	A	T	0.048	-1.603077e-01	5.252626e-01	3.080999e+00	7.603066e-01
-9	5611	-9	0	A	T	0.048	-1.603077e-01	5.252626e-01	3.080999e+00	7.603066e-01
-9	5616	-9	0	A	T	0.042	1.250965e-02	6.978218e-01	3.088237e+00	9.857023e-01
-9	5617	-9	0	A	T	0.042	1.250965e-02	6.978218e-01	3.088237e+00	9.857023e-01
-9	1258	-9	0	A	T	0.195	3.971909e-03	3.053157e-01	3.079968e+00	9.896241e-01
-9	1159	-9	0	A	T	0.485	-1.294542e-02	1.737826e-01	3.048791e+00	9.406398e-01
-9	1158	-9	0	A	T	0.230	8.242118e-02	1.652659e-01	3.001360e+00	6.181317e-01
-9	1155	-9	0	A	T	0.207	-9.542694e-02	2.599216e-01	3.094041e+00	7.136256e-01
-9	1154	-9	0	A	T	0.158	1.067372e-01	1.767480e-01	3.074280e+00	5.461058e-01
-9	1157	-9	0	A	T	0.459	-8.357971e-02	1.448510e-01	3.045293e+00	5.641185e-01
-9	1156	-9	0	A	T	0.277	8.570842e-02	1.529215e-01	3.032785e+00	5.753329e-01
-9	1151	-9	0	A	T	0.436	-1.888803e-02	2.227354e-01	3.073035e+00	9.324440e-01
-9	1150	-9	0	A	T	0.489	2.803493e-01	6.123984e-01	3.077321e+00	6.472437e-01
-9	1153	-9	0	A	T	0.281	1.262776e-01	3.397710e-01	3.066855e+00	7.102604e-01
-9	1152	-9	0	A	T	0.491	2.240801e-01	7.417622e-01	3.085461e+00	7.626704e-01
-9	89794	-9	0	A	T	0.012	-4.537093e-01	8.796889e-01	3.077056e+00	6.061814e-01
-9	2183	-9	0	A	T	0.167	3.891813e-02	4.948624e-02	3.004671e+00	4.318694e-01
-9	2182	-9	0	A	T	0.090	1.054327e-01	8.700197e-02	3.048385e+00	2.259747e-01
-9	2181	-9	0	A	T	0.039	-1.606678e-02	7.334029e-02	3.044866e+00	8.266570e-01
-9	2180	-9	0	A	T	0.146	-6.313407e-02	4.980895e-02	3.017128e+00	2.053821e-01
-9	2186	-9	0	A	T	0.018	1.807982e-01	8.618504e-02	2.955897e+00	3.627558e-02
-9	2185	-9	0	A	T	0.034	-1.960506e-03	6.661953e-02	3.037949e+00	9.765312e-01
-9	15717	-9	0	A	T	0.038	-8.956108e-02	2.933895e-01	3.081600e+00	7.602547e-01
-9	2725	-9	0	A	T	0.015	2.408702e-01	8.300315e-02	2.902713e+00	3.823116e-03
-9	89878	-9	0	A	T	0.012	-4.537093e-01	8.796889e-01	3.077056e+00	6.061814e-01
-9	6758	-9	0	A	T	0.076	1.510200e-01	2.838945e-01	3.093534e+00	5.949209e-01
-9	6759	-9	0	A	T	0.065	1.128816e-01	2.162108e-01	3.054651e+00	6.017696e-01
-9	6753	-9	0	A	T	0.031	8.902638e-02	3.827675e-01	3.078618e+00	8.161497e-01
-9	6750	-9	0	A	T	0.034	-3.272853e-01	1.701383e-01	3.142100e+00	5.479784e-02
-9	6754	-9	0	A	T	0.016	1.901218e-01	1.168268e-01	2.886452e+00	1.040985e-01
-9	5380	-9	0	A	T	0.042	1.250965e-02	6.978218e-01	3.088237e+00	9.857023e-01
-9	5381	-9	0	A	T	0.053	3.864194e-02	4.018218e-01	3.081926e+00	9.234151e-01
-9	5382	-9	0	A	T	0.053	3.864194e-02	4.018218e-01	3.081926e+00	9.234151e-01
-9	5384	-9	0	A	T	0.042	1.250965e-02	6.978218e-01	3.088237e+00	9.857023e-01
-9	5385	-9	0	A	T	0.042	1.250965e-02	6.978218e-01	3.088237e+00	9.857023e-01
-9	5386	-9	0	A	T	0.053	3.864194e-02	4.018218e-01	3.081926e+00	9.234151e-01
-9	5388	-9	0	A	T	0.042	1.250965e-02	6.978218e-01	3.088237e+00	9.857023e-01
-9	5389	-9	0	A	T	0.053	3.864194e-02	4.018218e-01	3.081926e+00	9.234151e-01
-9	2142	-9	0	A	T	0.126	-4.042728e-02	6.413847e-02	2.948680e+00	5.286924e-01
-9	2	-9	0	A	T	0.477	6.583281e-02	2.362339e-01	3.051463e+00	7.805741e-01
-9	7969	-9	0	A	T	0.021	-2.591621e-02	1.020482e-01	3.034699e+00	7.995993e-01
-9	89730	-9	0	A	T	0.012	-4.537093e-01	8.796889e-01	3.077056e+00	6.061814e-01
-9	89731	-9	0	A	T	0.012	-4.537093e-01	8.796889e-01	3.077056e+00	6.061814e-01
-9	89732	-9	0	A	T	0.012	-4.537093e-01	8.796889e-01	3.077056e+00	6.061814e-01
-9	89734	-9	0	A	T	0.012	-4.537093e-01	8.796889e-01	3.077056e+00	6.061814e-01
-9	89735	-9	0	A	T	0.012	-4.537093e-01	8.796889e-01	3.077056e+00	6.061814e-01
-9	89736	-9	0	A	T	0.012	-4.537093e-01	8.796889e-01	3.077056e+00	6.061814e-01
-9	15154	-9	0	A	T	0.015	1.797429e-01	4.224375e-01	3.071040e+00	6.706082e-01
-9	15159	-9	0	A	T	0.015	1.797429e-01	4.224375e-01	3.071040e+00	6.706082e-01
-9	506	-9	0	A	T	0.244	1.881873e-01	1.458728e-01	3.132617e+00	1.974425e-01
-9	507	-9	0	A	T	0.490	1.147543e-01	3.255558e-01	3.025515e+00	7.245771e-01
-9	504	-9	0	A	T	0.050	1.154592e-01	8.326461e-02	2.823937e+00	1.659815e-01
-9	502	-9	0	A	T	0.361	2.095656e-01	1.962092e-01	3.067901e+00	2.858501e-01
-9	503	-9	0	A	T	0.214	6.546746e-03	6.710884e-02	3.038893e+00	9.223138e-01
-9	500	-9	0	A	T	0.150	-7.787453e-02	1.691050e-01	3.074200e+00	6.452908e-01
-9	6528	-9	0	A	T	0.048	-1.603077e-01	5.252626e-01	3.080999e+00	7.603066e-01
-9	6270	-9	0	A	T	0.042	1.250965e-02	6.978218e-01	3.088237e+00	9.857023e-01
-9	6273	-9	0	A	T	0.042	1.250965e-02	6.978218e-01	3.088237e+00	9.857023e-01
-9	6272	-9	0	A	T	0.042	1.250965e-02	6.978218e-01	3.088237e+00	9.857023e-01
-9	6275	-9	0	A	T	0.042	1.250965e-02	6.978218e-01	3.088237e+00	9.857023e-01
-9	6274	-9	0	A	T	0.042	1.250965e-02	6.978218e-01	3.088237e+00	9.857023e-01
-9	6277	-9	0	A	T	0.048	-1.603077e-01	5.252626e-01	3.080999e+00	7.603066e-01
-9	6276	-9	0	A	T	0.042	1.250965e-02	6.978218e-01	3.088237e+00	9.857023e-01
-9	6278	-9	0	A	T	0.042	1.250965e-02	6.978218e-01	3.088237e+00	9.857023e-01
-9	5229	-9	0	A	T	0.057	3.515252e-02	4.560546e-01	3.083620e+00	9.385819e-01
-9	5223	-9	0	A	T	0.012	4.383605e-02	1.534761e-01	3.050004e+00	7.752513e-01
-9	5220	-9	0	A	T	0.057	3.515252e-02	4.560546e-01	3.083620e+00	9.385819e-01
-9	5227	-9	0	A	T	0.042	1.250965e-02	6.978218e-01	3.088237e+00	9.857023e-01
-9	5225	-9	0	A	T	0.057	3.515252e-02	4.560546e-01	3.083620e+00	9.385819e-01
-9	12402	-9	0	A	T	0.029	8.098209e-02	1.267177e-01	3.054704e+00	5.229799e-01
-9	12403	-9	0	A	T	0.031	1.355293e-01	1.293231e-01	3.065366e+00	2.949987e-01
-9	12400	-9	0	A	T	0.031	1.355293e-01	1.293231e-01	3.065366e+00	2.949987e-01
-9	13754	-9	0	A	T	0.055	-1.272823e-01	3.441247e-01	3.075111e+00	7.115875e-01
-9	13757	-9	0	A	T	0.053	1.120084e-02	2.745862e-01	3.069214e+00	9.674734e-01
-9	13756	-9	0	A	T	0.055	-1.272823e-01	3.441247e-01	3.075111e+00	7.115875e-01
-9	13750	-9	0	A	T	0.027	2.085113e-01	2.909807e-01	3.063327e+00	4.738674e-01
-9	13752	-9	0	A	T	0.055	-1.272823e-01	3.441247e-01	3.075111e+00	7.115875e-01
-9	13759	-9	0	A	T	0.055	-1.272823e-01	3.441247e-01	3.075111e+00	7.115875e-01
-9	13758	-9	0	A	T	0.055	-1.272823e-01	3.441247e-01	3.075111e+00	7.115875e-01
-9	2578	-9	0	A	T	0.011	5.392861e-02	1.501453e-01	3.016800e+00	7.195697e-01
-9	2573	-9	0	A	T	0.020	-2.801828e-01	2.699260e-01	3.110331e+00	2.996231e-01
-9	17121	-9	0	A	T	0.013	2.841337e-01	1.673717e-01	3.043404e+00	9.001637e-02
-9	977	-9	0	A	T	0.182	1.208692e-01	8.043098e-02	3.016531e+00	1.333421e-01
-9	976	-9	0	A	T	0.260	-6.278136e-02	8.979515e-02	3.046313e+00	4.846791e-01
-9	975	-9	0	A	T	0.194	-2.202545e-02	1.063079e-01	3.042848e+00	8.359243e-01
-9	974	-9	0	A	T	0.194	-2.202545e-02	1.063079e-01	3.042848e+00	8.359243e-01
-9	973	-9	0	A	T	0.225	3.820632e-02	1.437006e-01	3.033348e+00	7.904128e-01
-9	972	-9	0	A	T	0.189	9.283765e-02	1.542510e-01	3.045672e+00	5.474583e-01
-9	971	-9	0	A	T	0.263	-1.216879e-01	7.761155e-02	3.054016e+00	1.173465e-01
-9	970	-9	0	A	T	0.258	-1.173180e-01	8.277636e-02	3.058963e+00	1.568360e-01
-9	979	-9	0	A	T	0.349	-7.239332e-02	9.898962e-02	3.087507e+00	4.648229e-01
-9	978	-9	0	A	T	0.200	2.106797e-02	1.199546e-01	3.030484e+00	8.606323e-01
-9	48388	-9	0	A	T	0.018	-4.692661e-01	7.941242e-01	3.085061e+00	5.547596e-01
-9	48387	-9	0	A	T	0.018	-4.692661e-01	7.941242e-01	3.085061e+00	5.547596e-01
-9	48384	-9	0	A	T	0.018	-4.692661e-01	7.941242e-01	3.085061e+00	5.547596e-01
-9	48385	-9	0	A	T	0.018	-4.692661e-01	7.941242e-01	3.085061e+00	5.547596e-01
-9	47945	-9	0	A	T	0.018	-4.692661e-01	7.941242e-01	3.085061e+00	5.547596e-01
-9	47944	-9	0	A	T	0.018	-4.692661e-01	7.941242e-01	3.085061e+00	5.547596e-01
-9	47949	-9	0	A	T	0.018	-4.692661e-01	7.941242e-01	3.085061e+00	5.547596e-01
-9	47948	-9	0	A	T	0.018	-4.692661e-01	7.941242e-01	3.085061e+00	5.547596e-01
-9	15698	-9	0	A	T	0.038	-8.956108e-02	2.933895e-01	3.081600e+00	7.602547e-01
-9	17459	-9	0	A	T	0.031	-1.122082e-01	1.920631e-01	3.034865e+00	5.592536e-01
-9	6334	-9	0	A	T	0.019	-5.868711e-03	3.302161e-01	3.078187e+00	9.858255e-01
-9	6330	-9	0	A	T	0.048	-1.603077e-01	5.252626e-01	3.080999e+00	7.603066e-01
-9	6332	-9	0	A	T	0.048	-1.603077e-01	5.252626e-01	3.080999e+00	7.603066e-01
-9	6338	-9	0	A	T	0.042	1.250965e-02	6.978218e-01	3.088237e+00	9.857023e-01
-9	1667	-9	0	A	T	0.462	-1.027802e-01	7.165408e-02	2.914710e+00	1.518987e-01
-9	1496	-9	0	A	T	0.296	5.431666e-03	4.434964e-02	3.043444e+00	9.025584e-01
-9	458	-9	0	A	T	0.494	1.064174e-01	5.091115e-01	3.077296e+00	8.344879e-01
-9	459	-9	0	A	T	0.232	2.185461e-01	3.601834e-01	3.050903e+00	5.442014e-01
-9	453	-9	0	A	T	0.285	1.685872e-01	2.964132e-01	3.060010e+00	5.697001e-01
-9	454	-9	0	A	T	0.207	6.070510e-02	3.400460e-01	3.072019e+00	8.583652e-01
-9	455	-9	0	A	T	0.284	-1.351395e-02	2.119294e-01	3.061448e+00	9.491742e-01
-9	456	-9	0	A	T	0.150	-7.787453e-02	1.691050e-01	3.074200e+00	6.452908e-01
-9	457	-9	0	A	T	0.473	-2.015431e-02	2.825470e-01	3.075487e+00	9.431545e-01
-9	75814	-9	0	A	T	0.116	2.352631e-02	9.062494e-02	3.030234e+00	7.952467e-01
-9	75815	-9	0	A	T	0.115	5.191020e-02	9.223296e-02	3.010307e+00	5.737373e-01
-9	4478	-9	0	A	T	0.011	5.948958e-02	1.141093e-01	3.071361e+00	6.022929e-01
-9	4472	-9	0	A	T	0.017	1.832389e-01	3.093649e-01	3.076350e+00	5.538333e-01
-9	5344	-9	0	A	T	0.019	-5.868711e-03	3.302161e-01	3.078187e+00	9.858255e-01
-9	1026	-9	0	A	T	0.150	-7.787453e-02	1.691050e-01	3.074200e+00	6.452908e-01
-9	1021	-9	0	A	T	0.281	1.262776e-01	3.397710e-01	3.066855e+00	7.102604e-01
-9	1020	-9	0	A	T	0.208	2.656761e-01	3.621746e-01	3.029251e+00	4.634596e-01
-9	1023	-9	0	A	T	0.195	3.971909e-03	3.053157e-01	3.079968e+00	9.896241e-01
-9	5343	-9	0	A	T	0.042	1.250965e-02	6.978218e-01	3.088237e+00	9.857023e-01
-9	5348	-9	0	A	T	0.053	3.864194e-02	4.018218e-01	3.081926e+00	9.234151e-01
-9	5349	-9	0	A	T	0.053	3.864194e-02	4.018218e-01	3.081926e+00	9.234151e-01
-9	13661	-9	0	A	T	0.055	-1.272823e-01	3.441247e-01	3.075111e+00	7.115875e-01
-9	13660	-9	0	A	T	0.053	1.120084e-02	2.745862e-01	3.069214e+00	9.674734e-01
-9	13662	-9	0	A	T	0.055	-1.272823e-01	3.441247e-01	3.075111e+00	7.115875e-01
-9	5883	-9	0	A	T	0.040	-1.393301e-02	2.322705e-01	3.037788e+00	9.521835e-01
-9	5881	-9	0	A	T	0.042	1.250965e-02	6.978218e-01	3.088237e+00	9.857023e-01
-9	5886	-9	0	A	T	0.042	1.250965e-02	6.978218e-01	3.088237e+00	9.857023e-01
-9	5885	-9	0	A	T	0.042	1.250965e-02	6.978218e-01	3.088237e+00	9.857023e-01
-9	5889	-9	0	A	T	0.021	2.225825e-01	1.254156e-01	2.963044e+00	7.636491e-02
-9	5888	-9	0	A	T	0.021	2.225825e-01	1.254156e-01	2.963044e+00	7.636491e-02
-9	16011	-9	0	A	T	0.036	2.733819e-01	1.158764e-01	3.055337e+00	1.858083e-02
-9	47974	-9	0	A	T	0.018	-4.692661e-01	7.941242e-01	3.085061e+00	5.547596e-01
-9	16013	-9	0	A	T	0.036	2.867387e-01	1.171572e-01	3.034350e+00	1.462687e-02
-9	16012	-9	0	A	T	0.036	2.733819e-01	1.158764e-01	3.055337e+00	1.858083e-02
-9	16014	-9	0	A	T	0.036	2.232298e-01	1.117351e-01	2.988694e+00	4.611299e-02
-9	47975	-9	0	A	T	0.018	6.715377e-02	3.697304e-01	3.049069e+00	8.559256e-01
-9	5875	-9	0	A	T	0.041	3.812219e-02	3.474506e-01	3.043029e+00	9.126626e-01
-9	15975	-9	0	A	T	0.013	-1.758019e-02	1.126306e-01	3.039011e+00	8.760086e-01
-9	5973	-9	0	A	T	0.048	-1.603077e-01	5.252626e-01	3.080999e+00	7.603066e-01
-9	89733	-9	0	A	T	0.012	-4.537093e-01	8.796889e-01	3.077056e+00	6.061814e-01
-9	19590	-9	0	A	T	0.013	-6.522277e-04	2.788072e-01	3.077011e+00	9.981341e-01
-9	19592	-9	0	A	T	0.028	-1.190563e-01	1.657481e-01	2.998068e+00	4.728101e-01
-9	15446	-9	0	A	T	0.011	7.880109e-03	2.796966e-01	3.062250e+00	9.775315e-01
-9	1366	-9	0	A	T	0.012	-3.678642e-02	1.041563e-01	3.049769e+00	7.240545e-01
-9	1367	-9	0	A	T	0.207	6.070510e-02	3.400460e-01	3.072019e+00	8.583652e-01
-9	1364	-9	0	A	T	0.138	5.351803e-03	5.858941e-02	3.036071e+00	9.272448e-01
-9	1365	-9	0	A	T	0.183	-4.316527e-02	4.532822e-02	2.993591e+00	3.412770e-01
-9	1362	-9	0	A	T	0.239	4.140906e-03	6.305166e-02	3.027921e+00	9.476552e-01
-9	1363	-9	0	A	T	0.489	1.603732e-03	2.189203e-01	3.038148e+00	9.941571e-01
-9	1360	-9	0	A	T	0.023	-1.897894e-02	9.796982e-02	3.036642e+00	8.464486e-01
-9	1361	-9	0	A	T	0.221	-7.889596e-03	7.492984e-02	3.035724e+00	9.161729e-01
-9	1368	-9	0	A	T	0.208	2.656761e-01	3.621746e-01	3.029251e+00	4.634596e-01
-9	1369	-9	0	A	T	0.473	1.683507e-01	2.205823e-01	3.082071e+00	4.455907e-01
-9	22465	-9	0	A	T	0.025	1.779046e-02	1.025851e-01	3.044666e+00	8.623694e-01
-9	15440	-9	0	A	T	0.012	7.258142e-02	3.252603e-01	3.067700e+00	8.234838e-01
-9	5977	-9	0	A	T	0.042	1.250965e-02	6.978218e-01	3.088237e+00	9.857023e-01
-9	9638	-9	0	A	T	0.026	-5.716323e-02	4.661648e-01	3.088685e+00	9.024390e-01
-9	9632	-9	0	A	T	0.026	-5.716323e-02	4.661648e-01	3.088685e+00	9.024390e-01
-9	9634	-9	0	A	T	0.026	-5.716323e-02	4.661648e-01	3.088685e+00	9.024390e-01
-9	9635	-9	0	A	T	0.026	-5.716323e-02	4.661648e-01	3.088685e+00	9.024390e-01
-9	9637	-9	0	A	T	0.026	-5.716323e-02	4.661648e-01	3.088685e+00	9.024390e-01
-9	3348	-9	0	A	T	0.090	-5.090964e-02	6.233568e-02	3.074486e+00	4.143723e-01
-9	5723	-9	0	A	T	0.036	1.502037e-01	1.427489e-01	3.063069e+00	2.930539e-01
-9	5975	-9	0	A	T	0.048	-1.603077e-01	5.252626e-01	3.080999e+00	7.603066e-01
-9	501	-9	0	A	T	0.280	3.378504e-01	2.471818e-01	3.021891e+00	1.721164e-01
-9	6143	-9	0	A	T	0.042	1.250965e-02	6.978218e-01	3.088237e+00	9.857023e-01
-9	6142	-9	0	A	T	0.049	-2.654166e-01	3.013544e-01	3.053835e+00	3.787526e-01
-9	6141	-9	0	A	T	0.042	1.250965e-02	6.978218e-01	3.088237e+00	9.857023e-01
-9	6144	-9	0	A	T	0.042	1.250965e-02	6.978218e-01	3.088237e+00	9.857023e-01
-9	6149	-9	0	A	T	0.042	1.250965e-02	6.978218e-01	3.088237e+00	9.857023e-01
-9	5974	-9	0	A	T	0.048	-1.603077e-01	5.252626e-01	3.080999e+00	7.603066e-01
-9	4539	-9	0	A	T	0.017	1.832389e-01	3.093649e-01	3.076350e+00	5.538333e-01
-9	15450	-9	0	A	T	0.029	5.382337e-02	2.425613e-01	3.061020e+00	8.244585e-01
-9	6960	-9	0	A	T	0.034	-3.958463e-02	3.315358e-01	3.071015e+00	9.049939e-01
-9	6963	-9	0	A	T	0.031	8.902638e-02	3.827675e-01	3.078618e+00	8.161497e-01
-9	15455	-9	0	A	T	0.011	7.880109e-03	2.796966e-01	3.062250e+00	9.775315e-01
-9	6966	-9	0	A	T	0.032	-2.712379e-01	2.642614e-01	3.100402e+00	3.050517e-01
-9	6969	-9	0	A	T	0.031	8.902638e-02	3.827675e-01	3.078618e+00	8.161497e-01
-9	6968	-9	0	A	T	0.031	8.902638e-02	3.827675e-01	3.078618e+00	8.161497e-01
-9	8152	-9	0	A	T	0.018	1.656660e-01	3.746603e-01	3.083628e+00	6.584957e-01
-9	8150	-9	0	A	T	0.015	-8.458806e-02	1.955638e-01	3.050283e+00	6.654841e-01
-9	8151	-9	0	A	T	0.011	7.111419e-03	6.116937e-01	3.088406e+00	9.907274e-01
-9	19829	-9	0	A	T	0.013	-1.746315e-01	3.575493e-01	3.067924e+00	6.254083e-01
-9	9340	-9	0	A	T	0.026	-5.716323e-02	4.661648e-01	3.088685e+00	9.024390e-01
-9	9342	-9	0	A	T	0.026	-5.716323e-02	4.661648e-01	3.088685e+00	9.024390e-01
-9	9343	-9	0	A	T	0.057	-1.059614e-01	8.993696e-02	2.936539e+00	2.391209e-01
-9	9345	-9	0	A	T	0.026	-5.716323e-02	4.661648e-01	3.088685e+00	9.024390e-01
-9	9346	-9	0	A	T	0.026	-5.716323e-02	4.661648e-01	3.088685e+00	9.024390e-01
-9	13279	-9	0	A	T	0.014	-1.404217e-01	1.568716e-01	3.000668e+00	3.710160e-01
-9	2849	-9	0	A	T	0.040	-8.689241e-02	7.645103e-02	2.978430e+00	2.560980e-01
-9	2842	-9	0	A	T	0.034	-1.711337e-02	1.148289e-01	3.029026e+00	8.815693e-01
-9	2843	-9	0	A	T	0.015	3.103722e-04	9.990480e-02	3.038528e+00	9.975221e-01
-9	1551	-9	0	A	T	0.489	2.803493e-01	6.123984e-01	3.077321e+00	6.472437e-01
-9	1550	-9	0	A	T	0.488	3.010279e-01	3.260594e-01	3.053783e+00	3.562000e-01
-9	1557	-9	0	A	T	0.489	2.803493e-01	6.123984e-01	3.077321e+00	6.472437e-01
-9	1556	-9	0	A	T	0.155	4.799997e-02	1.648311e-01	3.052883e+00	7.709778e-01
-9	1590	-9	0	A	T	0.469	3.983810e-01	3.190708e-01	3.073382e+00	2.122341e-01
-9	6403	-9	0	A	T	0.041	2.605965e-02	2.613371e-01	3.045213e+00	9.205974e-01
-9	618	-9	0	A	T	0.092	3.110171e-01	6.910987e-02	1.801398e+00	7.923381e-06
-9	5498	-9	0	A	T	0.042	1.250965e-02	6.978218e-01	3.088237e+00	9.857023e-01
-9	5499	-9	0	A	T	0.053	3.864194e-02	4.018218e-01	3.081926e+00	9.234151e-01
-9	615	-9	0	A	T	0.101	3.859028e-01	6.549269e-02	1.419068e+00	5.875124e-09
-9	15557	-9	0	A	T	0.038	-8.956108e-02	2.933895e-01	3.081600e+00	7.602547e-01
-9	15553	-9	0	A	T	0.039	-2.051233e-01	2.860985e-01	3.071806e+00	4.736294e-01
-9	15558	-9	0	A	T	0.038	-8.956108e-02	2.933895e-01	3.081600e+00	7.602547e-01
-9	26243	-9	0	A	T	0.025	-1.967459e-01	7.808409e-01	3.080133e+00	8.011395e-01
-9	26242	-9	0	A	T	0.025	-1.967459e-01	7.808409e-01	3.080133e+00	8.011395e-01
-9	26247	-9	0	A	T	0.025	-1.967459e-01	7.808409e-01	3.080133e+00	8.011395e-01
-9	26246	-9	0	A	T	0.025	-1.967459e-01	7.808409e-01	3.080133e+00	8.011395e-01
-9	26245	-9	0	A	T	0.025	-1.967459e-01	7.808409e-01	3.080133e+00	8.011395e-01
-9	26249	-9	0	A	T	0.025	-1.967459e-01	7.808409e-01	3.080133e+00	8.011395e-01
-9	2171	-9	0	A	T	0.021	-1.204146e-01	1.040529e-01	3.040457e+00	2.475607e-01
-9	19656	-9	0	A	T	0.014	1.247359e-01	4.442266e-01	3.085089e+00	7.789505e-01
-9	19657	-9	0	A	T	0.014	1.247359e-01	4.442266e-01	3.085089e+00	7.789505e-01
-9	19655	-9	0	A	T	0.013	-1.746315e-01	3.575493e-01	3.067924e+00	6.254083e-01
-9	13428	-9	0	A	T	0.055	-1.272823e-01	3.441247e-01	3.075111e+00	7.115875e-01
-9	13427	-9	0	A	T	0.028	6.851595e-02	3.598421e-01	3.079823e+00	8.490456e-01
-9	13426	-9	0	A	T	0.028	6.851595e-02	3.598421e-01	3.079823e+00	8.490456e-01
-9	13424	-9	0	A	T	0.028	6.851595e-02	3.598421e-01	3.079823e+00	8.490456e-01
-9	5357	-9	0	A	T	0.042	1.250965e-02	6.978218e-01	3.088237e+00	9.857023e-01
-9	5356	-9	0	A	T	0.042	1.250965e-02	6.978218e-01	3.088237e+00	9.857023e-01
-9	1053	-9	0	A	T	0.217	-3.793884e-02	1.582448e-01	3.058134e+00	8.105948e-01
-9	5352	-9	0	A	T	0.042	1.250965e-02	6.978218e-01	3.088237e+00	9.857023e-01
-9	5351	-9	0	A	T	0.042	1.250965e-02	6.978218e-01	3.088237e+00	9.857023e-01
-9	1058	-9	0	A	T	0.225	1.809425e-01	1.151985e-01	2.990384e+00	1.166960e-01
-9	1059	-9	0	A	T	0.142	-7.492130e-02	1.036960e-01	3.083483e+00	4.702187e-01
-9	5359	-9	0	A	T	0.019	-5.868711e-03	3.302161e-01	3.078187e+00	9.858255e-01
-9	15064	-9	0	A	T	0.015	1.797429e-01	4.224375e-01	3.071040e+00	6.706082e-01
-9	1876	-9	0	A	T	0.085	-6.329462e-03	5.641419e-02	3.045223e+00	9.106994e-01
-9	1877	-9	0	A	T	0.036	-2.888949e-02	1.454073e-01	3.072129e+00	8.425700e-01
-9	1874	-9	0	A	T	0.146	-3.338673e-02	6.405195e-02	2.997946e+00	6.023585e-01
-9	1870	-9	0	A	T	0.022	1.001919e-01	1.067225e-01	3.056967e+00	3.481480e-01
-9	89726	-9	0	A	T	0.012	-4.537093e-01	8.796889e-01	3.077056e+00	6.061814e-01
-9	89725	-9	0	A	T	0.012	-4.537093e-01	8.796889e-01	3.077056e+00	6.061814e-01
-9	768	-9	0	A	T	0.489	4.657803e-01	2.172466e-01	3.085196e+00	3.236959e-02
-9	769	-9	0	A	T	0.206	1.900041e-01	2.439671e-01	3.040856e+00	4.363501e-01
-9	760	-9	0	A	T	0.195	3.971909e-03	3.053157e-01	3.079968e+00	9.896241e-01
-9	765	-9	0	A	T	0.206	-2.699135e-02	2.473341e-01	3.055143e+00	9.131308e-01
-9	15186	-9	0	A	T	0.015	1.797429e-01	4.224375e-01	3.071040e+00	6.706082e-01
-9	15181	-9	0	A	T	0.015	1.797429e-01	4.224375e-01	3.071040e+00	6.706082e-01
-9	15188	-9	0	A	T	0.015	1.797429e-01	4.224375e-01	3.071040e+00	6.706082e-01
-9	15189	-9	0	A	T	0.015	1.797429e-01	4.224375e-01	3.071040e+00	6.706082e-01
-9	77	-9	0	A	T	0.289	1.824576e-01	3.145461e-01	3.066078e+00	5.620533e-01
-9	76	-9	0	A	T	0.207	6.070510e-02	3.400460e-01	3.072019e+00	8.583652e-01
-9	70	-9	0	A	T	0.316	-3.975766e-02	7.801685e-02	3.092843e+00	6.104872e-01
-9	13580	-9	0	A	T	0.041	-2.144171e-01	1.265008e-01	3.095622e+00	9.051541e-02
-9	13581	-9	0	A	T	0.037	-1.444224e-01	1.134511e-01	3.032804e+00	2.034360e-01
-9	13583	-9	0	A	T	0.027	2.085113e-01	2.909807e-01	3.063327e+00	4.738674e-01
-9	13584	-9	0	A	T	0.028	6.851595e-02	3.598421e-01	3.079823e+00	8.490456e-01
-9	13586	-9	0	A	T	0.055	-1.272823e-01	3.441247e-01	3.075111e+00	7.115875e-01
-9	13587	-9	0	A	T	0.055	-1.272823e-01	3.441247e-01	3.075111e+00	7.115875e-01
-9	1799	-9	0	A	T	0.013	1.462631e-01	1.552052e-01	3.048059e+00	3.463152e-01
-9	1798	-9	0	A	T	0.188	1.307492e-02	7.731331e-02	3.035090e+00	8.657534e-01
-9	89677	-9	0	A	T	0.012	-4.537093e-01	8.796889e-01	3.077056e+00	6.061814e-01
-9	89676	-9	0	A	T	0.012	-4.537093e-01	8.796889e-01	3.077056e+00	6.061814e-01
-9	89673	-9	0	A	T	0.012	-4.537093e-01	8.796889e-01	3.077056e+00	6.061814e-01
-9	89672	-9	0	A	T	0.012	-4.537093e-01	8.796889e-01	3.077056e+00	6.061814e-01
-9	26438	-9	0	A	T	0.025	-1.967459e-01	7.808409e-01	3.080133e+00	8.011395e-01
-9	26439	-9	0	A	T	0.025	-1.967459e-01	7.808409e-01	3.080133e+00	8.011395e-01
-9	26430	-9	0	A	T	0.025	-1.967459e-01	7.808409e-01	3.080133e+00	8.011395e-01
-9	26432	-9	0	A	T	0.025	-1.967459e-01	7.808409e-01	3.080133e+00	8.011395e-01
-9	26435	-9	0	A	T	0.025	-1.967459e-01	7.808409e-01	3.080133e+00	8.011395e-01
-9	26436	-9	0	A	T	0.025	-1.967459e-01	7.808409e-01	3.080133e+00	8.011395e-01
-9	9068	-9	0	A	T	0.052	3.050771e-02	1.361397e-01	3.055001e+00	8.227506e-01
-9	22067	-9	0	A	T	0.029	-1.472854e-01	1.020538e-01	2.910926e+00	1.494003e-01
-9	5148	-9	0	A	T	0.057	3.515252e-02	4.560546e-01	3.083620e+00	9.385819e-01
-9	5149	-9	0	A	T	0.042	1.250965e-02	6.978218e-01	3.088237e+00	9.857023e-01
-9	5146	-9	0	A	T	0.042	1.250965e-02	6.978218e-01	3.088237e+00	9.857023e-01
-9	5147	-9	0	A	T	0.057	3.515252e-02	4.560546e-01	3.083620e+00	9.385819e-01
-9	5142	-9	0	A	T	0.042	1.250965e-02	6.978218e-01	3.088237e+00	9.857023e-01
-9	5143	-9	0	A	T	0.057	-9.268427e-02	3.017808e-01	3.054627e+00	7.588384e-01
-9	15887	-9	0	A	T	0.029	-1.714206e-01	1.133461e-01	3.086558e+00	1.308850e-01
-9	15880	-9	0	A	T	0.011	-7.937481e-02	3.051009e-01	3.086689e+00	7.948162e-01
-9	15889	-9	0	A	T	0.039	-2.390899e-02	9.675692e-02	3.038673e+00	8.048992e-01
-9	15478	-9	0	A	T	0.038	-8.956108e-02	2.933895e-01	3.081600e+00	7.602547e-01
-9	15471	-9	0	A	T	0.012	7.258142e-02	3.252603e-01	3.067700e+00	8.234838e-01
-9	263	-9	0	A	T	0.473	3.256581e-01	2.311701e-01	3.047372e+00	1.593492e-01
-9	261	-9	0	A	T	0.496	2.342298e-02	5.762041e-01	3.081457e+00	9.675859e-01
-9	260	-9	0	A	T	0.285	1.685872e-01	2.964132e-01	3.060010e+00	5.697001e-01
-9	267	-9	0	A	T	0.494	1.064174e-01	5.091115e-01	3.077296e+00	8.344879e-01
-9	266	-9	0	A	T	0.150	-7.787453e-02	1.691050e-01	3.074200e+00	6.452908e-01
-9	265	-9	0	A	T	0.285	1.685872e-01	2.964132e-01	3.060010e+00	5.697001e-01
-9	264	-9	0	A	T	0.494	1.064174e-01	5.091115e-01	3.077296e+00	8.344879e-01
-9	269	-9	0	A	T	0.189	2.897624e-01	1.796748e-01	2.953481e+00	1.072517e-01
-9	268	-9	0	A	T	0.195	3.971909e-03	3.053157e-01	3.079968e+00	9.896241e-01
-9	12392	-9	0	A	T	0.031	1.355293e-01	1.293231e-01	3.065366e+00	2.949987e-01
-9	12390	-9	0	A	T	0.031	1.355293e-01	1.293231e-01	3.065366e+00	2.949987e-01
-9	829	-9	0	A	T	0.491	2.240801e-01	7.417622e-01	3.085461e+00	7.626704e-01
-9	828	-9	0	A	T	0.196	-1.052684e-01	2.354975e-01	3.070875e+00	6.550078e-01
-9	821	-9	0	A	T	0.150	-7.787453e-02	1.691050e-01	3.074200e+00	6.452908e-01
-9	820	-9	0	A	T	0.278	2.099438e-01	2.046220e-01	3.026644e+00	3.052363e-01
-9	1715	-9	0	A	T	0.111	3.889288e-02	4.415451e-02	2.988613e+00	3.787038e-01
-9	2032	-9	0	A	T	0.015	2.296378e-01	2.238643e-01	3.070649e+00	3.053388e-01
-9	1719	-9	0	A	T	0.384	-2.145104e-01	5.257913e-02	2.201993e+00	5.017805e-05
-9	26577	-9	0	A	T	0.018	1.735717e-01	2.231534e-01	3.058257e+00	4.369375e-01
-9	26570	-9	0	A	T	0.025	-1.967459e-01	7.808409e-01	3.080133e+00	8.011395e-01
-9	26572	-9	0	A	T	0.025	-1.967459e-01	7.808409e-01	3.080133e+00	8.011395e-01
-9	13591	-9	0	A	T	0.028	6.851595e-02	3.598421e-01	3.079823e+00	8.490456e-01
-9	13590	-9	0	A	T	0.039	-2.647843e-03	1.041599e-01	3.039281e+00	9.797263e-01
-9	13735	-9	0	A	T	0.053	1.120084e-02	2.745862e-01	3.069214e+00	9.674734e-01
-9	13734	-9	0	A	T	0.028	6.851595e-02	3.598421e-01	3.079823e+00	8.490456e-01
-9	13599	-9	0	A	T	0.028	6.851595e-02	3.598421e-01	3.079823e+00	8.490456e-01
-9	13598	-9	0	A	T	0.043	1.490233e-01	3.110299e-01	3.063613e+00	6.319943e-01
-9	508	-9	0	A	T	0.281	1.262776e-01	3.397710e-01	3.066855e+00	7.102604e-01
-9	6808	-9	0	A	T	0.031	8.902638e-02	3.827675e-01	3.078618e+00	8.161497e-01
-9	6807	-9	0	A	T	0.064	1.838260e-01	2.734242e-01	3.090818e+00	5.016041e-01
-9	15712	-9	0	A	T	0.039	-2.051233e-01	2.860985e-01	3.071806e+00	4.736294e-01
-9	9747	-9	0	A	T	0.024	-2.743456e-02	7.895365e-02	3.045835e+00	7.283358e-01
-9	15791	-9	0	A	T	0.025	2.020601e-01	1.201059e-01	2.927876e+00	9.293954e-02
-9	8028	-9	0	A	T	0.012	-1.347930e-01	1.306233e-01	3.058655e+00	3.024593e-01
-9	8020	-9	0	A	T	0.018	1.656660e-01	3.746603e-01	3.083628e+00	6.584957e-01
-9	8026	-9	0	A	T	0.011	7.111419e-03	6.116937e-01	3.088406e+00	9.907274e-01
-9	8027	-9	0	A	T	0.011	7.111419e-03	6.116937e-01	3.088406e+00	9.907274e-01
-9	8185	-9	0	A	T	0.152	2.353085e-03	6.492213e-02	3.038436e+00	9.710974e-01
-9	8184	-9	0	A	T	0.011	7.111419e-03	6.116937e-01	3.088406e+00	9.907274e-01
-9	8186	-9	0	A	T	0.011	7.111419e-03	6.116937e-01	3.088406e+00	9.907274e-01
-9	8181	-9	0	A	T	0.011	7.111419e-03	6.116937e-01	3.088406e+00	9.907274e-01
-9	8183	-9	0	A	T	0.011	7.111419e-03	6.116937e-01	3.088406e+00	9.907274e-01
-9	5876	-9	0	A	T	0.048	-1.603077e-01	5.252626e-01	3.080999e+00	7.603066e-01
-9	5877	-9	0	A	T	0.031	-6.173616e-02	8.148050e-02	2.986829e+00	4.488932e-01
-9	5874	-9	0	A	T	0.048	-1.603077e-01	5.252626e-01	3.080999e+00	7.603066e-01
-9	5879	-9	0	A	T	0.042	1.250965e-02	6.978218e-01	3.088237e+00	9.857023e-01
-9	19597	-9	0	A	T	0.013	-6.522277e-04	2.788072e-01	3.077011e+00	9.981341e-01
-9	19591	-9	0	A	T	0.017	-2.924269e-03	9.880260e-02	3.042271e+00	9.763967e-01
-9	8859	-9	0	A	T	0.032	7.600653e-02	1.220413e-01	3.038554e+00	5.336198e-01
-9	1553	-9	0	A	T	0.190	3.800544e-01	1.859440e-01	2.962507e+00	4.132904e-02
-9	1552	-9	0	A	T	0.207	6.070510e-02	3.400460e-01	3.072019e+00	8.583652e-01
-9	1555	-9	0	A	T	0.466	-2.635637e-03	1.814161e-01	3.044747e+00	9.884127e-01
-9	1554	-9	0	A	T	0.436	-1.888803e-02	2.227354e-01	3.073035e+00	9.324440e-01
-9	22251	-9	0	A	T	0.027	2.081849e-01	1.403255e-01	3.100893e+00	1.383613e-01
-9	89681	-9	0	A	T	0.012	-4.537093e-01	8.796889e-01	3.077056e+00	6.061814e-01
-9	89682	-9	0	A	T	0.012	-4.537093e-01	8.796889e-01	3.077056e+00	6.061814e-01
-9	1252	-9	0	A	T	0.339	4.119242e-02	4.345943e-02	3.005121e+00	3.435345e-01
-9	1253	-9	0	A	T	0.178	-2.324764e-02	6.588968e-02	3.032855e+00	7.243228e-01
-9	89683	-9	0	A	T	0.012	-4.537093e-01	8.796889e-01	3.077056e+00	6.061814e-01
-9	89684	-9	0	A	T	0.012	-4.537093e-01	8.796889e-01	3.077056e+00	6.061814e-01
-9	1259	-9	0	A	T	0.478	-1.280124e-02	3.099272e-01	3.045738e+00	9.670651e-01
-9	89685	-9	0	A	T	0.012	-4.537093e-01	8.796889e-01	3.077056e+00	6.061814e-01
-9	11469	-9	0	A	T	0.120	-3.096353e-02	8.118450e-02	3.035837e+00	7.030224e-01
-9	17157	-9	0	A	T	0.015	1.332307e-01	1.411451e-01	3.011406e+00	3.455269e-01
-9	14990	-9	0	A	T	0.077	-5.386771e-02	6.967376e-02	3.009930e+00	4.396950e-01
-9	825	-9	0	A	T	0.232	2.185461e-01	3.601834e-01	3.050903e+00	5.442014e-01
-9	824	-9	0	A	T	0.200	2.937013e-01	1.248070e-01	3.169864e+00	1.888150e-02
-9	827	-9	0	A	T	0.362	5.609329e-02	2.328393e-01	3.073854e+00	8.096943e-01
-9	826	-9	0	A	T	0.207	6.070510e-02	3.400460e-01	3.072019e+00	8.583652e-01
-9	822	-9	0	A	T	0.157	4.037814e-02	1.730377e-01	3.063729e+00	8.155577e-01
-9	1234	-9	0	A	T	0.489	2.803493e-01	6.123984e-01	3.077321e+00	6.472437e-01
-9	7764	-9	0	A	T	0.019	3.777932e-02	1.334368e-01	3.054091e+00	7.771632e-01
-9	7765	-9	0	A	T	0.019	3.777932e-02	1.334368e-01	3.054091e+00	7.771632e-01
-9	7766	-9	0	A	T	0.019	3.777932e-02	1.334368e-01	3.054091e+00	7.771632e-01
-9	7767	-9	0	A	T	0.019	3.777932e-02	1.334368e-01	3.054091e+00	7.771632e-01
-9	7763	-9	0	A	T	0.019	3.777932e-02	1.334368e-01	3.054091e+00	7.771632e-01
-9	7768	-9	0	A	T	0.019	3.777932e-02	1.334368e-01	3.054091e+00	7.771632e-01
-9	7769	-9	0	A	T	0.019	9.162675e-02	1.312287e-01	3.050275e+00	4.852663e-01
-9	26581	-9	0	A	T	0.025	-1.967459e-01	7.808409e-01	3.080133e+00	8.011395e-01
-9	9577	-9	0	A	T	0.026	-5.716323e-02	4.661648e-01	3.088685e+00	9.024390e-01
-9	9575	-9	0	A	T	0.026	-5.716323e-02	4.661648e-01	3.088685e+00	9.024390e-01
-9	26583	-9	0	A	T	0.025	-1.967459e-01	7.808409e-01	3.080133e+00	8.011395e-01
-9	48009	-9	0	A	T	0.018	5.725985e-02	3.699257e-01	3.047277e+00	8.770328e-01
-9	48000	-9	0	A	T	0.014	8.646986e-02	4.121283e-01	3.076104e+00	8.338737e-01
-9	48003	-9	0	A	T	0.011	2.362192e-01	3.496803e-01	3.057697e+00	4.995590e-01
-9	48002	-9	0	A	T	0.018	-4.692661e-01	7.941242e-01	3.085061e+00	5.547596e-01
-9	48005	-9	0	A	T	0.018	-4.692661e-01	7.941242e-01	3.085061e+00	5.547596e-01
-9	48004	-9	0	A	T	0.018	-4.692661e-01	7.941242e-01	3.085061e+00	5.547596e-01
-9	48007	-9	0	A	T	0.018	-4.692661e-01	7.941242e-01	3.085061e+00	5.547596e-01
-9	9397	-9	0	A	T	0.026	-5.716323e-02	4.661648e-01	3.088685e+00	9.024390e-01
-9	9393	-9	0	A	T	0.026	-5.716323e-02	4.661648e-01	3.088685e+00	9.024390e-01
-9	9391	-9	0	A	T	0.012	-1.055039e-01	1.063311e-01	2.987945e+00	3.214269e-01
-9	9390	-9	0	A	T	0.015	-4.453348e-01	1.547779e-01	2.905696e+00	4.131631e-03
-9	9399	-9	0	A	T	0.026	-5.716323e-02	4.661648e-01	3.088685e+00	9.024390e-01
-9	9392	-9	0	A	T	0.026	-5.716323e-02	4.661648e-01	3.088685e+00	9.024390e-01
-9	1455	-9	0	A	T	0.224	-6.250380e-03	3.904081e-02	3.062770e+00	8.728488e-01
-9	1456	-9	0	A	T	0.265	3.318815e-02	3.866863e-02	3.002818e+00	3.910318e-01
-9	1457	-9	0	A	T	0.171	-2.235555e-02	5.160880e-02	3.066004e+00	6.650202e-01
-9	1450	-9	0	A	T	0.281	1.262776e-01	3.397710e-01	3.066855e+00	7.102604e-01
-9	1451	-9	0	A	T	0.157	4.037814e-02	1.730377e-01	3.063729e+00	8.155577e-01
-9	1452	-9	0	A	T	0.159	-9.335784e-03	3.902096e-02	3.047028e+00	8.109802e-01
-9	1453	-9	0	A	T	0.040	1.060627e-01	6.631958e-02	2.946070e+00	1.102051e-01
-9	1458	-9	0	A	T	0.170	-4.929716e-03	5.121875e-02	3.047867e+00	9.233505e-01
-9	1459	-9	0	A	T	0.209	4.671476e-02	4.285542e-02	2.947230e+00	2.760577e-01
-9	1231	-9	0	A	T	0.047	2.621187e-02	1.194807e-01	3.070166e+00	8.264156e-01
-9	1233	-9	0	A	T	0.489	-2.637074e-01	2.749927e-01	3.090686e+00	3.379037e-01
-9	5649	-9	0	A	T	0.042	1.250965e-02	6.978218e-01	3.088237e+00	9.857023e-01
-9	5641	-9	0	A	T	0.042	1.250965e-02	6.978218e-01	3.088237e+00	9.857023e-01
-9	5640	-9	0	A	T	0.042	1.250965e-02	6.978218e-01	3.088237e+00	9.857023e-01
-9	5643	-9	0	A	T	0.048	-1.603077e-01	5.252626e-01	3.080999e+00	7.603066e-01
-9	5645	-9	0	A	T	0.042	1.250965e-02	6.978218e-01	3.088237e+00	9.857023e-01
-9	5647	-9	0	A	T	0.018	-1.951359e-01	2.856761e-01	3.053637e+00	4.947866e-01
-9	5646	-9	0	A	T	0.042	1.250965e-02	6.978218e-01	3.088237e+00	9.857023e-01
-9	15379	-9	0	A	T	0.012	7.258142e-02	3.252603e-01	3.067700e+00	8.234838e-01
-9	15378	-9	0	A	T	0.011	7.880109e-03	2.796966e-01	3.062250e+00	9.775315e-01
-9	15372	-9	0	A	T	0.012	7.258142e-02	3.252603e-01	3.067700e+00	8.234838e-01
-9	6465	-9	0	A	T	0.041	-5.772607e-01	3.867881e-01	3.087451e+00	1.360250e-01
-9	26492	-9	0	A	T	0.025	-1.967459e-01	7.808409e-01	3.080133e+00	8.011395e-01
-9	26490	-9	0	A	T	0.025	-1.967459e-01	7.808409e-01	3.080133e+00	8.011395e-01
-9	26495	-9	0	A	T	0.021	5.381720e-02	3.231011e-01	3.067813e+00	8.677600e-01
-9	26670	-9	0	A	T	0.025	-1.967459e-01	7.808409e-01	3.080133e+00	8.011395e-01
-9	26676	-9	0	A	T	0.025	-1.967459e-01	7.808409e-01	3.080133e+00	8.011395e-01
-9	26677	-9	0	A	T	0.021	5.381720e-02	3.231011e-01	3.067813e+00	8.677600e-01
-9	26674	-9	0	A	T	0.025	-1.967459e-01	7.808409e-01	3.080133e+00	8.011395e-01
-9	26675	-9	0	A	T	0.025	-1.967459e-01	7.808409e-01	3.080133e+00	8.011395e-01
-9	1300	-9	0	A	T	0.206	1.572044e-01	2.476999e-01	3.035497e+00	5.258561e-01
-9	2056	-9	0	A	T	0.018	1.836256e-01	1.277613e-01	2.951912e+00	1.510848e-01
-9	4328	-9	0	A	T	0.017	1.832389e-01	3.093649e-01	3.076350e+00	5.538333e-01
-9	6709	-9	0	A	T	0.036	-3.911925e-02	1.406116e-01	3.043629e+00	7.809336e-01
-9	6708	-9	0	A	T	0.036	-6.389330e-02	1.406499e-01	3.049689e+00	6.497715e-01
-9	6705	-9	0	A	T	0.031	8.902638e-02	3.827675e-01	3.078618e+00	8.161497e-01
-9	6704	-9	0	A	T	0.031	8.902638e-02	3.827675e-01	3.078618e+00	8.161497e-01
-9	89852	-9	0	A	T	0.012	-4.537093e-01	8.796889e-01	3.077056e+00	6.061814e-01
-9	18791	-9	0	A	T	0.061	-8.726551e-02	6.590460e-02	3.034321e+00	1.858886e-01
-9	47938	-9	0	A	T	0.018	-4.692661e-01	7.941242e-01	3.085061e+00	5.547596e-01
-9	47939	-9	0	A	T	0.018	-4.692661e-01	7.941242e-01	3.085061e+00	5.547596e-01
-9	89798	-9	0	A	T	0.012	-4.537093e-01	8.796889e-01	3.077056e+00	6.061814e-01
-9	89799	-9	0	A	T	0.012	-4.537093e-01	8.796889e-01	3.077056e+00	6.061814e-01
-9	5568	-9	0	A	T	0.048	-1.603077e-01	5.252626e-01	3.080999e+00	7.603066e-01
-9	5569	-9	0	A	T	0.048	-1.603077e-01	5.252626e-01	3.080999e+00	7.603066e-01
-9	5564	-9	0	A	T	0.042	1.250965e-02	6.978218e-01	3.088237e+00	9.857023e-01
-9	5565	-9	0	A	T	0.042	1.250965e-02	6.978218e-01	3.088237e+00	9.857023e-01
-9	5566	-9	0	A	T	0.042	1.250965e-02	6.978218e-01	3.088237e+00	9.857023e-01
-9	5567	-9	0	A	T	0.042	1.250965e-02	6.978218e-01	3.088237e+00	9.857023e-01
-9	5560	-9	0	A	T	0.048	-1.603077e-01	5.252626e-01	3.080999e+00	7.603066e-01
-9	5561	-9	0	A	T	0.042	1.250965e-02	6.978218e-01	3.088237e+00	9.857023e-01
-9	5562	-9	0	A	T	0.042	1.250965e-02	6.978218e-01	3.088237e+00	9.857023e-01
-9	6974	-9	0	A	T	0.076	1.510200e-01	2.838945e-01	3.093534e+00	5.949209e-01
-9	12741	-9	0	A	T	0.041	1.124329e-01	9.935794e-02	3.081238e+00	2.581858e-01
-9	7930	-9	0	A	T	0.011	7.111419e-03	6.116937e-01	3.088406e+00	9.907274e-01
-9	7932	-9	0	A	T	0.011	7.111419e-03	6.116937e-01	3.088406e+00	9.907274e-01
-9	7937	-9	0	A	T	0.011	7.111419e-03	6.116937e-01	3.088406e+00	9.907274e-01
-9	21499	-9	0	A	T	0.021	-2.419842e-01	1.784357e-01	2.945464e+00	1.754838e-01
-9	21498	-9	0	A	T	0.021	-2.419842e-01	1.784357e-01	2.945464e+00	1.754838e-01
-9	21497	-9	0	A	T	0.021	-2.419842e-01	1.784357e-01	2.945464e+00	1.754838e-01
-9	21496	-9	0	A	T	0.021	-2.419842e-01	1.784357e-01	2.945464e+00	1.754838e-01
-9	21501	-9	0	A	T	0.021	-2.419842e-01	1.784357e-01	2.945464e+00	1.754838e-01
-9	6617	-9	0	A	T	0.032	-6.140463e-02	3.342707e-01	3.075642e+00	8.543032e-01
-9	6614	-9	0	A	T	0.107	1.239295e-02	4.853918e-02	3.043226e+00	7.985509e-01
-9	10583	-9	0	A	T	0.028	1.057967e-02	8.847547e-02	3.049819e+00	9.048516e-01
-9	10584	-9	0	A	T	0.024	1.074396e-01	1.099649e-01	3.073877e+00	3.288835e-01
-9	1087	-9	0	A	T	0.491	2.240801e-01	7.417622e-01	3.085461e+00	7.626704e-01
-9	1085	-9	0	A	T	0.488	2.461987e-01	4.450013e-01	3.056932e+00	5.802633e-01
-9	1084	-9	0	A	T	0.488	4.879251e-01	3.174950e-01	3.039121e+00	1.247874e-01
-9	1083	-9	0	A	T	0.489	2.803493e-01	6.123984e-01	3.077321e+00	6.472437e-01
-9	1082	-9	0	A	T	0.471	1.189101e-01	2.327320e-01	3.060391e+00	6.095573e-01
-9	1081	-9	0	A	T	0.281	1.262776e-01	3.397710e-01	3.066855e+00	7.102604e-01
-9	1080	-9	0	A	T	0.232	2.185461e-01	3.601834e-01	3.050903e+00	5.442014e-01
-9	1089	-9	0	A	T	0.232	2.185461e-01	3.601834e-01	3.050903e+00	5.442014e-01
-9	26324	-9	0	A	T	0.025	-1.967459e-01	7.808409e-01	3.080133e+00	8.011395e-01
-9	26325	-9	0	A	T	0.025	-1.967459e-01	7.808409e-01	3.080133e+00	8.011395e-01
-9	26327	-9	0	A	T	0.022	-1.638318e-01	2.359166e-01	3.019389e+00	4.876280e-01
-9	26320	-9	0	A	T	0.021	5.381720e-02	3.231011e-01	3.067813e+00	8.677600e-01
-9	26322	-9	0	A	T	0.025	-1.967459e-01	7.808409e-01	3.080133e+00	8.011395e-01
-9	26323	-9	0	A	T	0.021	5.381720e-02	3.231011e-01	3.067813e+00	8.677600e-01
-9	26328	-9	0	A	T	0.022	-1.638318e-01	2.359166e-01	3.019389e+00	4.876280e-01
-9	26329	-9	0	A	T	0.020	5.293921e-02	1.767036e-01	3.053411e+00	7.645749e-01
-9	4263	-9	0	A	T	0.017	1.832389e-01	3.093649e-01	3.076350e+00	5.538333e-01
-9	135	-9	0	A	T	0.150	-7.787453e-02	1.691050e-01	3.074200e+00	6.452908e-01
-9	13709	-9	0	A	T	0.055	-1.272823e-01	3.441247e-01	3.075111e+00	7.115875e-01
-9	13703	-9	0	A	T	0.055	-1.272823e-01	3.441247e-01	3.075111e+00	7.115875e-01
-9	13700	-9	0	A	T	0.027	2.085113e-01	2.909807e-01	3.063327e+00	4.738674e-01
-9	13705	-9	0	A	T	0.031	1.116576e-01	1.034512e-01	3.061597e+00	2.808078e-01
-9	16280	-9	0	A	T	0.014	-1.957241e-01	1.639216e-01	2.998635e+00	2.328715e-01
-9	16281	-9	0	A	T	0.015	-8.308461e-02	1.570934e-01	3.025702e+00	5.970488e-01
-9	48379	-9	0	A	T	0.018	-4.692661e-01	7.941242e-01	3.085061e+00	5.547596e-01
-9	48378	-9	0	A	T	0.018	-4.692661e-01	7.941242e-01	3.085061e+00	5.547596e-01
-9	48373	-9	0	A	T	0.014	8.646986e-02	4.121283e-01	3.076104e+00	8.338737e-01
-9	48371	-9	0	A	T	0.014	8.646986e-02	4.121283e-01	3.076104e+00	8.338737e-01
-9	48370	-9	0	A	T	0.018	-4.692661e-01	7.941242e-01	3.085061e+00	5.547596e-01
-9	48376	-9	0	A	T	0.018	-4.692661e-01	7.941242e-01	3.085061e+00	5.547596e-01
-9	48374	-9	0	A	T	0.018	-4.692661e-01	7.941242e-01	3.085061e+00	5.547596e-01
-9	1984	-9	0	A	T	0.029	2.728556e-01	6.161734e-02	2.778464e+00	1.099372e-05
-9	1982	-9	0	A	T	0.036	-2.888949e-02	1.454073e-01	3.072129e+00	8.425700e-01
-9	1980	-9	0	A	T	0.036	-2.888949e-02	1.454073e-01	3.072129e+00	8.425700e-01
-9	1989	-9	0	A	T	0.015	2.296378e-01	2.238643e-01	3.070649e+00	3.053388e-01
-9	6464	-9	0	A	T	0.042	1.250965e-02	6.978218e-01	3.088237e+00	9.857023e-01
-9	6466	-9	0	A	T	0.046	-1.580862e-01	3.345929e-01	3.061456e+00	6.367339e-01
-9	6467	-9	0	A	T	0.048	9.256572e-02	3.971203e-01	3.069461e+00	8.157567e-01
-9	80	-9	0	A	T	0.498	1.461403e-01	6.561115e-01	3.079349e+00	8.238040e-01
-9	81	-9	0	A	T	0.195	3.971909e-03	3.053157e-01	3.079968e+00	9.896241e-01
-9	86	-9	0	A	T	0.190	3.800544e-01	1.859440e-01	2.962507e+00	4.132904e-02
-9	87	-9	0	A	T	0.208	2.656761e-01	3.621746e-01	3.029251e+00	4.634596e-01
-9	26489	-9	0	A	T	0.025	-1.967459e-01	7.808409e-01	3.080133e+00	8.011395e-01
-9	26488	-9	0	A	T	0.025	-1.967459e-01	7.808409e-01	3.080133e+00	8.011395e-01
-9	26487	-9	0	A	T	0.025	-1.967459e-01	7.808409e-01	3.080133e+00	8.011395e-01
-9	26486	-9	0	A	T	0.023	-4.738155e-03	2.614488e-01	3.033297e+00	9.855461e-01
-9	15660	-9	0	A	T	0.038	-8.956108e-02	2.933895e-01	3.081600e+00	7.602547e-01
-9	15665	-9	0	A	T	0.015	2.174812e-01	1.524122e-01	2.998072e+00	1.540390e-01
-9	15664	-9	0	A	T	0.039	-2.051233e-01	2.860985e-01	3.071806e+00	4.736294e-01
-9	4388	-9	0	A	T	0.017	1.832389e-01	3.093649e-01	3.076350e+00	5.538333e-01
-9	6369	-9	0	A	T	0.042	1.250965e-02	6.978218e-01	3.088237e+00	9.857023e-01
-9	6368	-9	0	A	T	0.048	-1.603077e-01	5.252626e-01	3.080999e+00	7.603066e-01
-9	6363	-9	0	A	T	0.094	-1.396630e-02	7.928903e-02	3.030201e+00	8.602308e-01
-9	6362	-9	0	A	T	0.046	3.718563e-02	1.771523e-01	3.037679e+00	8.337998e-01
-9	6361	-9	0	A	T	0.022	-2.202664e-02	1.137285e-01	3.052716e+00	8.464838e-01
-9	6360	-9	0	A	T	0.042	1.250965e-02	6.978218e-01	3.088237e+00	9.857023e-01
-9	6367	-9	0	A	T	0.033	-2.441518e-01	1.400545e-01	3.004977e+00	8.171938e-02
-9	6365	-9	0	A	T	0.043	2.690491e-01	1.620105e-01	3.100932e+00	9.721619e-02
-9	5199	-9	0	A	T	0.019	-5.868711e-03	3.302161e-01	3.078187e+00	9.858255e-01
-9	1618	-9	0	A	T	0.281	1.262776e-01	3.397710e-01	3.066855e+00	7.102604e-01
-9	1619	-9	0	A	T	0.467	-6.489109e-02	7.681079e-02	3.040358e+00	3.984966e-01
-9	5195	-9	0	A	T	0.042	1.250965e-02	6.978218e-01	3.088237e+00	9.857023e-01
-9	5194	-9	0	A	T	0.042	1.250965e-02	6.978218e-01	3.088237e+00	9.857023e-01
-9	1614	-9	0	A	T	0.362	5.609329e-02	2.328393e-01	3.073854e+00	8.096943e-01
-9	1615	-9	0	A	T	0.232	2.185461e-01	3.601834e-01	3.050903e+00	5.442014e-01
-9	1612	-9	0	A	T	0.195	3.971909e-03	3.053157e-01	3.079968e+00	9.896241e-01
-9	5190	-9	0	A	T	0.053	3.864194e-02	4.018218e-01	3.081926e+00	9.234151e-01
-9	1611	-9	0	A	T	0.150	-7.787453e-02	1.691050e-01	3.074200e+00	6.452908e-01
-9	19794	-9	0	A	T	0.014	1.247359e-01	4.442266e-01	3.085089e+00	7.789505e-01
-9	5472	-9	0	A	T	0.042	1.250965e-02	6.978218e-01	3.088237e+00	9.857023e-01
-9	7531	-9	0	A	T	0.013	1.070550e-01	1.127099e-01	3.031172e+00	3.425219e-01
-9	7532	-9	0	A	T	0.013	1.070550e-01	1.127099e-01	3.031172e+00	3.425219e-01
-9	6511	-9	0	A	T	0.042	1.250965e-02	6.978218e-01	3.088237e+00	9.857023e-01
-9	429	-9	0	A	T	0.232	2.185461e-01	3.601834e-01	3.050903e+00	5.442014e-01
-9	421	-9	0	A	T	0.027	1.074097e-01	8.197382e-02	3.005479e+00	1.905194e-01
-9	423	-9	0	A	T	0.257	-1.530700e-03	4.824485e-02	3.038497e+00	9.746981e-01
-9	422	-9	0	A	T	0.026	1.431286e-01	7.912942e-02	2.972403e+00	7.090522e-02
-9	425	-9	0	A	T	0.286	-4.715978e-02	6.407783e-02	3.032443e+00	4.619873e-01
-9	424	-9	0	A	T	0.280	-6.718940e-02	4.261282e-02	3.069662e+00	1.152992e-01
-9	23818	-9	0	A	T	0.014	2.969499e-02	1.306979e-01	3.035452e+00	8.203309e-01
-9	3258	-9	0	A	T	0.011	-1.698918e-01	1.571538e-01	3.007878e+00	2.800389e-01
-9	3259	-9	0	A	T	0.011	1.294038e-01	5.193462e-01	3.086385e+00	8.033037e-01
-9	3250	-9	0	A	T	0.011	1.294038e-01	5.193462e-01	3.086385e+00	8.033037e-01
-9	3255	-9	0	A	T	0.011	1.294038e-01	5.193462e-01	3.086385e+00	8.033037e-01
-9	2083	-9	0	A	T	0.041	1.106271e-01	9.953741e-02	3.107086e+00	2.667660e-01
-9	89	-9	0	A	T	0.225	-1.884050e-02	1.295547e-01	3.043049e+00	8.844165e-01
-9	2085	-9	0	A	T	0.027	-2.165200e-01	1.483018e-01	3.051500e+00	1.447324e-01
-9	18672	-9	0	A	T	0.139	-8.126509e-02	4.104784e-02	2.771764e+00	4.811457e-02
-9	15951	-9	0	A	T	0.011	-7.937481e-02	3.051009e-01	3.086689e+00	7.948162e-01
-9	26660	-9	0	A	T	0.025	-1.967459e-01	7.808409e-01	3.080133e+00	8.011395e-01
-9	26665	-9	0	A	T	0.024	4.354917e-01	3.778092e-01	3.134276e+00	2.494301e-01
-9	13386	-9	0	A	T	0.055	-1.272823e-01	3.441247e-01	3.075111e+00	7.115875e-01
-9	13387	-9	0	A	T	0.055	-1.272823e-01	3.441247e-01	3.075111e+00	7.115875e-01
-9	3312	-9	0	A	T	0.011	1.294038e-01	5.193462e-01	3.086385e+00	8.033037e-01
-9	3316	-9	0	A	T	0.011	-1.219813e-01	1.583918e-01	3.078977e+00	4.414819e-01
-9	630	-9	0	A	T	0.195	3.971909e-03	3.053157e-01	3.079968e+00	9.896241e-01
-9	631	-9	0	A	T	0.466	-3.175859e-01	2.509609e-01	3.081891e+00	2.061134e-01
-9	632	-9	0	A	T	0.208	2.656761e-01	3.621746e-01	3.029251e+00	4.634596e-01
-9	633	-9	0	A	T	0.207	6.070510e-02	3.400460e-01	3.072019e+00	8.583652e-01
-9	634	-9	0	A	T	0.281	1.262776e-01	3.397710e-01	3.066855e+00	7.102604e-01
-9	635	-9	0	A	T	0.471	-1.952288e-01	2.384262e-01	3.070675e+00	4.131615e-01
-9	637	-9	0	A	T	0.469	3.983810e-01	3.190708e-01	3.073382e+00	2.122341e-01
-9	638	-9	0	A	T	0.470	1.179758e-01	1.956419e-01	3.064456e+00	5.466881e-01
-9	639	-9	0	A	T	0.205	-8.060913e-02	2.242923e-01	3.060542e+00	7.194075e-01
-9	1402	-9	0	A	T	0.488	1.818037e-01	3.322031e-01	3.030340e+00	5.843670e-01
-9	1401	-9	0	A	T	0.232	2.185461e-01	3.601834e-01	3.050903e+00	5.442014e-01
-9	679	-9	0	A	T	0.491	2.240801e-01	7.417622e-01	3.085461e+00	7.626704e-01
-9	1406	-9	0	A	T	0.208	2.656761e-01	3.621746e-01	3.029251e+00	4.634596e-01
-9	5737	-9	0	A	T	0.048	-1.603077e-01	5.252626e-01	3.080999e+00	7.603066e-01
-9	5736	-9	0	A	T	0.042	1.250965e-02	6.978218e-01	3.088237e+00	9.857023e-01
-9	5731	-9	0	A	T	0.042	1.250965e-02	6.978218e-01	3.088237e+00	9.857023e-01
-9	5730	-9	0	A	T	0.041	9.360354e-02	3.521793e-01	3.044511e+00	7.904827e-01
-9	5733	-9	0	A	T	0.048	-1.603077e-01	5.252626e-01	3.080999e+00	7.603066e-01
-9	5739	-9	0	A	T	0.048	-1.603077e-01	5.252626e-01	3.080999e+00	7.603066e-01
-9	5738	-9	0	A	T	0.042	1.250965e-02	6.978218e-01	3.088237e+00	9.857023e-01
-9	48117	-9	0	A	T	0.018	1.020599e-01	3.420068e-01	3.044625e+00	7.654737e-01
-9	48115	-9	0	A	T	0.018	-4.692661e-01	7.941242e-01	3.085061e+00	5.547596e-01
-9	48113	-9	0	A	T	0.018	-4.692661e-01	7.941242e-01	3.085061e+00	5.547596e-01
-9	15204	-9	0	A	T	0.015	1.797429e-01	4.224375e-01	3.071040e+00	6.706082e-01
-9	15206	-9	0	A	T	0.015	1.797429e-01	4.224375e-01	3.071040e+00	6.706082e-01
-9	15203	-9	0	A	T	0.015	1.797429e-01	4.224375e-01	3.071040e+00	6.706082e-01
-9	15202	-9	0	A	T	0.015	1.797429e-01	4.224375e-01	3.071040e+00	6.706082e-01
-9	48110	-9	0	A	T	0.014	8.646986e-02	4.121283e-01	3.076104e+00	8.338737e-01
-9	48119	-9	0	A	T	0.018	-1.373712e-01	3.811620e-01	3.045701e+00	7.186542e-01
-9	48118	-9	0	A	T	0.018	-4.692661e-01	7.941242e-01	3.085061e+00	5.547596e-01
-9	13209	-9	0	A	T	0.031	-1.473589e-01	1.080491e-01	3.029304e+00	1.730568e-01
-9	1278	-9	0	A	T	0.272	-5.786437e-02	1.775776e-01	3.094974e+00	7.446306e-01
-9	1279	-9	0	A	T	0.034	-5.079372e-02	6.797605e-02	3.022658e+00	4.551716e-01
-9	1270	-9	0	A	T	0.362	5.609329e-02	2.328393e-01	3.073854e+00	8.096943e-01
-9	1271	-9	0	A	T	0.489	2.803493e-01	6.123984e-01	3.077321e+00	6.472437e-01
-9	1272	-9	0	A	T	0.472	-1.051552e-01	3.002704e-01	3.078887e+00	7.262908e-01
-9	1273	-9	0	A	T	0.281	1.262776e-01	3.397710e-01	3.066855e+00	7.102604e-01
-9	1274	-9	0	A	T	0.281	1.262776e-01	3.397710e-01	3.066855e+00	7.102604e-01
-9	1275	-9	0	A	T	0.466	-3.175859e-01	2.509609e-01	3.081891e+00	2.061134e-01
-9	1276	-9	0	A	T	0.206	1.986677e-01	2.558716e-01	3.044118e+00	4.377501e-01
-9	1277	-9	0	A	T	0.356	-7.485877e-02	1.580219e-01	3.083202e+00	6.358419e-01
-9	79897	-9	0	A	T	0.013	-2.013687e-01	3.609742e-01	3.029078e+00	5.771235e-01
-9	2626	-9	0	A	T	0.032	2.047616e-01	1.939986e-01	3.013395e+00	2.915641e-01
-9	2624	-9	0	A	T	0.020	6.056713e-02	9.602231e-02	3.018541e+00	5.283992e-01
-9	9586	-9	0	A	T	0.026	-5.716323e-02	4.661648e-01	3.088685e+00	9.024390e-01
-9	9587	-9	0	A	T	0.022	1.319244e-01	1.612139e-01	3.007137e+00	4.134487e-01
-9	9585	-9	0	A	T	0.026	-5.716323e-02	4.661648e-01	3.088685e+00	9.024390e-01
-9	26584	-9	0	A	T	0.025	-1.967459e-01	7.808409e-01	3.080133e+00	8.011395e-01
-9	9589	-9	0	A	T	0.026	-5.716323e-02	4.661648e-01	3.088685e+00	9.024390e-01
-9	26586	-9	0	A	T	0.025	-1.967459e-01	7.808409e-01	3.080133e+00	8.011395e-01
-9	26588	-9	0	A	T	0.025	-1.967459e-01	7.808409e-01	3.080133e+00	8.011395e-01
-9	91592	-9	0	A	T	0.017	-2.428894e-01	9.835484e-02	2.905247e+00	1.376288e-02
-9	6675	-9	0	A	T	0.035	-1.424576e-01	3.062789e-01	3.067748e+00	6.419849e-01
-9	6674	-9	0	A	T	0.032	-1.393607e-01	2.868877e-01	3.053964e+00	6.272816e-01
-9	6677	-9	0	A	T	0.077	5.219188e-02	2.700443e-01	3.080085e+00	8.468014e-01
-9	6676	-9	0	A	T	0.077	5.219188e-02	2.700443e-01	3.080085e+00	8.468014e-01
-9	6671	-9	0	A	T	0.077	5.219188e-02	2.700443e-01	3.080085e+00	8.468014e-01
-9	6670	-9	0	A	T	0.077	5.219188e-02	2.700443e-01	3.080085e+00	8.468014e-01
-9	6672	-9	0	A	T	0.032	-6.140463e-02	3.342707e-01	3.075642e+00	8.543032e-01
-9	4683	-9	0	A	T	0.015	-7.780645e-02	1.989622e-01	3.058814e+00	6.958688e-01
-9	4689	-9	0	A	T	0.020	-8.603918e-02	2.401428e-01	3.083057e+00	7.202375e-01
-9	8220	-9	0	A	T	0.011	7.111419e-03	6.116937e-01	3.088406e+00	9.907274e-01
-9	8222	-9	0	A	T	0.018	1.656660e-01	3.746603e-01	3.083628e+00	6.584957e-01
-9	8227	-9	0	A	T	0.017	2.170455e-02	1.134891e-01	3.051744e+00	8.483859e-01
-9	8228	-9	0	A	T	0.011	7.111419e-03	6.116937e-01	3.088406e+00	9.907274e-01
-9	8229	-9	0	A	T	0.011	7.111419e-03	6.116937e-01	3.088406e+00	9.907274e-01
-9	15504	-9	0	A	T	0.038	-8.956108e-02	2.933895e-01	3.081600e+00	7.602547e-01
-9	11508	-9	0	A	T	0.014	1.862471e-01	1.229901e-01	3.039493e+00	1.303868e-01
-9	42700	-9	0	A	T	0.017	-9.349618e-02	1.186103e-01	3.034359e+00	4.308050e-01
-9	42701	-9	0	A	T	0.036	-1.863764e-01	7.372987e-02	2.990491e+00	1.169228e-02
-9	17335	-9	0	A	T	0.014	1.873166e-01	2.322852e-01	3.023385e+00	4.202772e-01
-9	26210	-9	0	A	T	0.025	-1.967459e-01	7.808409e-01	3.080133e+00	8.011395e-01
-9	26212	-9	0	A	T	0.021	5.381720e-02	3.231011e-01	3.067813e+00	8.677600e-01
-9	26213	-9	0	A	T	0.025	-1.967459e-01	7.808409e-01	3.080133e+00	8.011395e-01
-9	26214	-9	0	A	T	0.018	1.735717e-01	2.231534e-01	3.058257e+00	4.369375e-01
-9	26216	-9	0	A	T	0.021	5.381720e-02	3.231011e-01	3.067813e+00	8.677600e-01
-9	26218	-9	0	A	T	0.025	-1.967459e-01	7.808409e-01	3.080133e+00	8.011395e-01
-9	26219	-9	0	A	T	0.025	-1.967459e-01	7.808409e-01	3.080133e+00	8.011395e-01
-9	2123	-9	0	A	T	0.012	7.672029e-03	1.542308e-01	3.056124e+00	9.603405e-01
-9	2122	-9	0	A	T	0.166	2.053951e-02	5.080153e-02	3.019943e+00	6.861070e-01
-9	2124	-9	0	A	T	0.011	4.344424e-02	1.642852e-01	3.066581e+00	7.915143e-01
-9	15723	-9	0	A	T	0.015	5.360955e-02	1.530102e-01	3.021956e+00	7.261678e-01
-9	15726	-9	0	A	T	0.038	-8.956108e-02	2.933895e-01	3.081600e+00	7.602547e-01
-9	15728	-9	0	A	T	0.038	-8.956108e-02	2.933895e-01	3.081600e+00	7.602547e-01
-9	6583	-9	0	A	T	0.077	5.219188e-02	2.700443e-01	3.080085e+00	8.468014e-01
-9	6582	-9	0	A	T	0.077	5.219188e-02	2.700443e-01	3.080085e+00	8.468014e-01
-9	6581	-9	0	A	T	0.077	5.219188e-02	2.700443e-01	3.080085e+00	8.468014e-01
-9	6580	-9	0	A	T	0.045	1.437900e-01	1.066559e-01	3.039735e+00	1.780332e-01
-9	6587	-9	0	A	T	0.024	7.531930e-02	1.703820e-01	3.057487e+00	6.585790e-01
-9	6585	-9	0	A	T	0.060	8.976344e-02	1.274977e-01	3.061608e+00	4.816381e-01
-9	6584	-9	0	A	T	0.024	7.531930e-02	1.703820e-01	3.057487e+00	6.585790e-01
-9	6589	-9	0	A	T	0.035	-1.424576e-01	3.062789e-01	3.067748e+00	6.419849e-01
-9	6588	-9	0	A	T	0.032	-6.140463e-02	3.342707e-01	3.075642e+00	8.543032e-01
-9	3942	-9	0	A	T	0.069	9.405960e-02	7.332523e-02	3.001700e+00	1.999891e-01
-9	5327	-9	0	A	T	0.041	-5.786838e-01	3.639086e-01	3.056520e+00	1.122359e-01
-9	5324	-9	0	A	T	0.042	1.250965e-02	6.978218e-01	3.088237e+00	9.857023e-01
-9	5322	-9	0	A	T	0.042	1.250965e-02	6.978218e-01	3.088237e+00	9.857023e-01
-9	5321	-9	0	A	T	0.042	1.250965e-02	6.978218e-01	3.088237e+00	9.857023e-01
-9	5328	-9	0	A	T	0.042	1.250965e-02	6.978218e-01	3.088237e+00	9.857023e-01
-9	47985	-9	0	A	T	0.018	-4.692661e-01	7.941242e-01	3.085061e+00	5.547596e-01
-9	47984	-9	0	A	T	0.018	-4.692661e-01	7.941242e-01	3.085061e+00	5.547596e-01
-9	47987	-9	0	A	T	0.018	-4.692661e-01	7.941242e-01	3.085061e+00	5.547596e-01
-9	47986	-9	0	A	T	0.018	-4.692661e-01	7.941242e-01	3.085061e+00	5.547596e-01
-9	47981	-9	0	A	T	0.018	-4.692661e-01	7.941242e-01	3.085061e+00	5.547596e-01
-9	47983	-9	0	A	T	0.014	8.646986e-02	4.121283e-01	3.076104e+00	8.338737e-01
-9	47982	-9	0	A	T	0.018	-4.692661e-01	7.941242e-01	3.085061e+00	5.547596e-01
-9	2153	-9	0	A	T	0.013	7.797770e-02	1.777583e-01	3.041701e+00	6.610319e-01
-9	47988	-9	0	A	T	0.018	-4.692661e-01	7.941242e-01	3.085061e+00	5.547596e-01
-9	12541	-9	0	A	T	0.013	-2.284894e-01	1.478205e-01	3.025357e+00	1.226161e-01
-9	13634	-9	0	A	T	0.055	-1.272823e-01	3.441247e-01	3.075111e+00	7.115875e-01
-9	13632	-9	0	A	T	0.027	2.085113e-01	2.909807e-01	3.063327e+00	4.738674e-01
-9	13633	-9	0	A	T	0.055	-1.272823e-01	3.441247e-01	3.075111e+00	7.115875e-01
-9	13631	-9	0	A	T	0.053	1.120084e-02	2.745862e-01	3.069214e+00	9.674734e-01
-9	13638	-9	0	A	T	0.028	6.851595e-02	3.598421e-01	3.079823e+00	8.490456e-01
-9	13639	-9	0	A	T	0.011	-1.173149e-01	1.490042e-01	3.030480e+00	4.313530e-01
-9	2491	-9	0	A	T	0.032	2.047616e-01	1.939986e-01	3.013395e+00	2.915641e-01
-9	2497	-9	0	A	T	0.026	1.039494e-01	8.044483e-02	3.016017e+00	1.967133e-01
-9	641	-9	0	A	T	0.205	-6.095342e-02	1.722773e-01	3.071619e+00	7.235862e-01
-9	26397	-9	0	A	T	0.025	-1.967459e-01	7.808409e-01	3.080133e+00	8.011395e-01
-9	26396	-9	0	A	T	0.025	-1.967459e-01	7.808409e-01	3.080133e+00	8.011395e-01
-9	26391	-9	0	A	T	0.024	-8.322128e-01	3.436976e-01	3.067691e+00	1.571183e-02
-9	26390	-9	0	A	T	0.025	-1.967459e-01	7.808409e-01	3.080133e+00	8.011395e-01
-9	26393	-9	0	A	T	0.025	-1.967459e-01	7.808409e-01	3.080133e+00	8.011395e-01
-9	26392	-9	0	A	T	0.024	2.099858e-02	3.449003e-01	3.042859e+00	9.514694e-01
-9	26399	-9	0	A	T	0.021	5.381720e-02	3.231011e-01	3.067813e+00	8.677600e-01
-9	26398	-9	0	A	T	0.025	-1.967459e-01	7.808409e-01	3.080133e+00	8.011395e-01
-9	89724	-9	0	A	T	0.012	-4.537093e-01	8.796889e-01	3.077056e+00	6.061814e-01
-9	89723	-9	0	A	T	0.012	-4.537093e-01	8.796889e-01	3.077056e+00	6.061814e-01
-9	89722	-9	0	A	T	0.012	-4.537093e-01	8.796889e-01	3.077056e+00	6.061814e-01
-9	89721	-9	0	A	T	0.012	-4.537093e-01	8.796889e-01	3.077056e+00	6.061814e-01
-9	89720	-9	0	A	T	0.012	-4.537093e-01	8.796889e-01	3.077056e+00	6.061814e-01
-9	19707	-9	0	A	T	0.014	1.247359e-01	4.442266e-01	3.085089e+00	7.789505e-01
-9	19702	-9	0	A	T	0.014	1.247359e-01	4.442266e-01	3.085089e+00	7.789505e-01
-9	19703	-9	0	A	T	0.013	-1.746315e-01	3.575493e-01	3.067924e+00	6.254083e-01
-9	13533	-9	0	A	T	0.055	-1.272823e-01	3.441247e-01	3.075111e+00	7.115875e-01
-9	13535	-9	0	A	T	0.055	-1.272823e-01	3.441247e-01	3.075111e+00	7.115875e-01
-9	13537	-9	0	A	T	0.037	-9.000854e-03	1.028596e-01	3.050381e+00	9.302938e-01
-9	13536	-9	0	A	T	0.021	-1.388334e-01	1.196422e-01	2.912117e+00	2.462727e-01
-9	13539	-9	0	A	T	0.033	-4.127280e-02	1.157393e-01	3.058553e+00	7.214958e-01
-9	13538	-9	0	A	T	0.032	-7.004253e-02	1.140503e-01	3.068709e+00	5.393209e-01
-9	646	-9	0	A	T	0.485	1.159144e-02	1.428776e-01	3.036001e+00	9.353626e-01
-9	7211	-9	0	A	T	0.060	-1.038927e-01	7.038525e-02	2.971937e+00	1.403703e-01
-9	6216	-9	0	A	T	0.042	1.250965e-02	6.978218e-01	3.088237e+00	9.857023e-01
-9	6215	-9	0	A	T	0.042	1.250965e-02	6.978218e-01	3.088237e+00	9.857023e-01
-9	6213	-9	0	A	T	0.042	1.250965e-02	6.978218e-01	3.088237e+00	9.857023e-01
-9	6212	-9	0	A	T	0.048	-1.603077e-01	5.252626e-01	3.080999e+00	7.603066e-01
-9	6210	-9	0	A	T	0.042	1.250965e-02	6.978218e-01	3.088237e+00	9.857023e-01
-9	6219	-9	0	A	T	0.042	1.250965e-02	6.978218e-01	3.088237e+00	9.857023e-01
-9	6218	-9	0	A	T	0.042	1.250965e-02	6.978218e-01	3.088237e+00	9.857023e-01
-9	1768	-9	0	A	T	0.463	1.787129e-01	1.260277e-01	3.012846e+00	1.566153e-01
-9	1762	-9	0	A	T	0.226	-2.982319e-02	5.695331e-02	3.072437e+00	6.006900e-01
-9	1763	-9	0	A	T	0.174	6.086471e-02	5.030982e-02	2.979074e+00	2.267580e-01
-9	1766	-9	0	A	T	0.429	1.184059e-01	7.306072e-02	3.004372e+00	1.055353e-01
-9	1767	-9	0	A	T	0.463	1.787129e-01	1.260277e-01	3.012846e+00	1.566153e-01
-9	11117	-9	0	A	T	0.029	1.643290e-01	1.058173e-01	3.033373e+00	1.208796e-01
-9	2518	-9	0	A	T	0.043	-3.703388e-02	1.120795e-01	3.038476e+00	7.411760e-01
-9	47936	-9	0	A	T	0.018	-4.692661e-01	7.941242e-01	3.085061e+00	5.547596e-01
-9	47937	-9	0	A	T	0.018	-4.692661e-01	7.941242e-01	3.085061e+00	5.547596e-01
-9	47930	-9	0	A	T	0.018	-4.692661e-01	7.941242e-01	3.085061e+00	5.547596e-01
-9	47931	-9	0	A	T	0.018	-4.692661e-01	7.941242e-01	3.085061e+00	5.547596e-01
-9	47933	-9	0	A	T	0.018	-4.692661e-01	7.941242e-01	3.085061e+00	5.547596e-01
-9	26603	-9	0	A	T	0.020	-1.477983e-01	1.725715e-01	3.011185e+00	3.920389e-01
-9	26602	-9	0	A	T	0.025	-1.967459e-01	7.808409e-01	3.080133e+00	8.011395e-01
-9	26601	-9	0	A	T	0.024	6.498736e-02	3.357314e-01	3.045415e+00	8.465682e-01
-9	26600	-9	0	A	T	0.024	6.498736e-02	3.357314e-01	3.045415e+00	8.465682e-01
-9	26607	-9	0	A	T	0.025	-1.967459e-01	7.808409e-01	3.080133e+00	8.011395e-01
-9	26606	-9	0	A	T	0.025	-1.967459e-01	7.808409e-01	3.080133e+00	8.011395e-01
-9	26605	-9	0	A	T	0.025	-1.967459e-01	7.808409e-01	3.080133e+00	8.011395e-01
-9	26604	-9	0	A	T	0.020	-1.852171e-01	1.818897e-01	2.996569e+00	3.088845e-01
-9	26609	-9	0	A	T	0.025	-1.967459e-01	7.808409e-01	3.080133e+00	8.011395e-01
-9	26608	-9	0	A	T	0.025	-1.967459e-01	7.808409e-01	3.080133e+00	8.011395e-01
-9	15224	-9	0	A	T	0.015	1.797429e-01	4.224375e-01	3.071040e+00	6.706082e-01
-9	89792	-9	0	A	T	0.012	-4.537093e-01	8.796889e-01	3.077056e+00	6.061814e-01
-9	89793	-9	0	A	T	0.012	-4.537093e-01	8.796889e-01	3.077056e+00	6.061814e-01
-9	89790	-9	0	A	T	0.012	-4.537093e-01	8.796889e-01	3.077056e+00	6.061814e-01
-9	89791	-9	0	A	T	0.012	-4.537093e-01	8.796889e-01	3.077056e+00	6.061814e-01
-9	89796	-9	0	A	T	0.012	-4.537093e-01	8.796889e-01	3.077056e+00	6.061814e-01
-9	89797	-9	0	A	T	0.012	-4.537093e-01	8.796889e-01	3.077056e+00	6.061814e-01
-9	3088	-9	0	A	T	0.018	2.520708e-02	9.273156e-02	3.049178e+00	7.858327e-01
-9	89795	-9	0	A	T	0.012	-4.537093e-01	8.796889e-01	3.077056e+00	6.061814e-01
-9	15855	-9	0	A	T	0.013	3.056305e-01	2.451996e-01	3.049815e+00	2.130070e-01
-9	15856	-9	0	A	T	0.011	-1.550803e-01	2.775864e-01	3.098872e+00	5.765599e-01
-9	15857	-9	0	A	T	0.011	-1.550803e-01	2.775864e-01	3.098872e+00	5.765599e-01
-9	15852	-9	0	A	T	0.036	-7.749078e-02	1.365752e-01	3.037013e+00	5.706311e-01
-9	15853	-9	0	A	T	0.036	-7.749078e-02	1.365752e-01	3.037013e+00	5.706311e-01
-9	8117	-9	0	A	T	0.011	7.111419e-03	6.116937e-01	3.088406e+00	9.907274e-01
-9	238	-9	0	A	T	0.208	2.656761e-01	3.621746e-01	3.029251e+00	4.634596e-01
-9	239	-9	0	A	T	0.494	1.064174e-01	5.091115e-01	3.077296e+00	8.344879e-01
-9	235	-9	0	A	T	0.495	-7.413410e-03	3.749981e-01	3.051942e+00	9.842330e-01
-9	236	-9	0	A	T	0.496	2.342298e-02	5.762041e-01	3.081457e+00	9.675859e-01
-9	237	-9	0	A	T	0.285	1.685872e-01	2.964132e-01	3.060010e+00	5.697001e-01
-9	230	-9	0	A	T	0.285	1.685872e-01	2.964132e-01	3.060010e+00	5.697001e-01
-9	231	-9	0	A	T	0.208	2.656761e-01	3.621746e-01	3.029251e+00	4.634596e-01
-9	232	-9	0	A	T	0.285	1.685872e-01	2.964132e-01	3.060010e+00	5.697001e-01
-9	233	-9	0	A	T	0.440	-3.198086e-02	2.111328e-01	3.074790e+00	8.796457e-01
-9	26522	-9	0	A	T	0.025	-1.967459e-01	7.808409e-01	3.080133e+00	8.011395e-01
-9	26521	-9	0	A	T	0.025	-1.967459e-01	7.808409e-01	3.080133e+00	8.011395e-01
-9	26526	-9	0	A	T	0.025	-1.967459e-01	7.808409e-01	3.080133e+00	8.011395e-01
-9	26524	-9	0	A	T	0.025	-1.967459e-01	7.808409e-01	3.080133e+00	8.011395e-01
-9	26525	-9	0	A	T	0.025	-1.967459e-01	7.808409e-01	3.080133e+00	8.011395e-01
-9	26529	-9	0	A	T	0.025	-1.967459e-01	7.808409e-01	3.080133e+00	8.011395e-01
-9	9719	-9	0	A	T	0.026	-5.716323e-02	4.661648e-01	3.088685e+00	9.024390e-01
-9	9718	-9	0	A	T	0.026	-5.716323e-02	4.661648e-01	3.088685e+00	9.024390e-01
-9	9711	-9	0	A	T	0.026	-5.716323e-02	4.661648e-01	3.088685e+00	9.024390e-01
-9	9717	-9	0	A	T	0.026	-5.716323e-02	4.661648e-01	3.088685e+00	9.024390e-01
-9	9715	-9	0	A	T	0.026	-5.716323e-02	4.661648e-01	3.088685e+00	9.024390e-01
-9	3002	-9	0	A	T	0.017	-4.665624e-02	1.022928e-01	3.049137e+00	6.484536e-01
-9	6087	-9	0	A	T	0.042	1.250965e-02	6.978218e-01	3.088237e+00	9.857023e-01
-9	6084	-9	0	A	T	0.042	1.250965e-02	6.978218e-01	3.088237e+00	9.857023e-01
-9	6080	-9	0	A	T	0.048	-1.603077e-01	5.252626e-01	3.080999e+00	7.603066e-01
-9	6081	-9	0	A	T	0.048	-1.603077e-01	5.252626e-01	3.080999e+00	7.603066e-01
-9	8078	-9	0	A	T	0.011	7.111419e-03	6.116937e-01	3.088406e+00	9.907274e-01
-9	8070	-9	0	A	T	0.011	7.111419e-03	6.116937e-01	3.088406e+00	9.907274e-01
-9	8073	-9	0	A	T	0.019	3.246224e-02	1.117148e-01	3.058723e+00	7.714561e-01
-9	8072	-9	0	A	T	0.011	7.111419e-03	6.116937e-01	3.088406e+00	9.907274e-01
-9	8075	-9	0	A	T	0.018	6.754772e-02	1.134964e-01	3.067822e+00	5.519303e-01
-9	8074	-9	0	A	T	0.020	1.362937e-02	1.091988e-01	3.055303e+00	9.007072e-01
-9	8076	-9	0	A	T	0.018	9.642362e-02	1.167878e-01	3.067057e+00	4.092902e-01
-9	695	-9	0	A	T	0.490	-2.196028e-01	3.438765e-01	3.049204e+00	5.232823e-01
-9	13617	-9	0	A	T	0.055	-1.272823e-01	3.441247e-01	3.075111e+00	7.115875e-01
-9	13610	-9	0	A	T	0.053	-9.026653e-02	2.211039e-01	3.040809e+00	6.832101e-01
-9	5821	-9	0	A	T	0.048	-1.603077e-01	5.252626e-01	3.080999e+00	7.603066e-01
-9	5820	-9	0	A	T	0.019	-5.868711e-03	3.302161e-01	3.078187e+00	9.858255e-01
-9	5822	-9	0	A	T	0.019	-5.868711e-03	3.302161e-01	3.078187e+00	9.858255e-01
-9	5825	-9	0	A	T	0.048	-1.603077e-01	5.252626e-01	3.080999e+00	7.603066e-01
-9	5827	-9	0	A	T	0.048	-1.603077e-01	5.252626e-01	3.080999e+00	7.603066e-01
-9	5826	-9	0	A	T	0.048	-1.603077e-01	5.252626e-01	3.080999e+00	7.603066e-01
-9	5829	-9	0	A	T	0.041	-1.606323e-02	3.388059e-01	3.044149e+00	9.621987e-01
-9	5828	-9	0	A	T	0.041	6.692312e-02	3.518456e-01	3.046413e+00	8.492020e-01
-9	5844	-9	0	A	T	0.042	1.250965e-02	6.978218e-01	3.088237e+00	9.857023e-01
-9	5843	-9	0	A	T	0.048	-1.603077e-01	5.252626e-01	3.080999e+00	7.603066e-01
-9	6	-9	0	A	T	0.478	3.348522e-01	3.092548e-01	3.077736e+00	2.792766e-01
-9	45747	-9	0	A	T	0.011	-1.193183e-01	1.427784e-01	3.042094e+00	4.036106e-01
-9	19568	-9	0	A	T	0.013	-6.522277e-04	2.788072e-01	3.077011e+00	9.981341e-01
-9	19569	-9	0	A	T	0.013	-6.522277e-04	2.788072e-01	3.077011e+00	9.981341e-01
-9	1308	-9	0	A	T	0.490	4.672767e-02	4.055655e-01	3.043521e+00	9.083063e-01
-9	5960	-9	0	A	T	0.048	-1.603077e-01	5.252626e-01	3.080999e+00	7.603066e-01
-9	876	-9	0	A	T	0.212	5.797956e-02	1.449991e-01	3.033234e+00	6.893784e-01
-9	877	-9	0	A	T	0.272	1.743280e-01	1.262086e-01	3.035228e+00	1.676295e-01
-9	874	-9	0	A	T	0.207	3.490123e-01	2.547388e-01	3.016225e+00	1.710941e-01
-9	875	-9	0	A	T	0.211	6.879143e-02	1.453367e-01	3.027228e+00	6.361268e-01
-9	872	-9	0	A	T	0.459	-1.776508e-01	1.502170e-01	3.047632e+00	2.373516e-01
-9	870	-9	0	A	T	0.275	2.523645e-01	2.352433e-01	3.062391e+00	2.837329e-01
-9	5965	-9	0	A	T	0.048	-1.603077e-01	5.252626e-01	3.080999e+00	7.603066e-01
-9	21423	-9	0	A	T	0.022	-1.095310e-01	1.995588e-01	3.039153e+00	5.832697e-01
-9	6907	-9	0	A	T	0.036	-2.822222e-01	2.769094e-01	3.073575e+00	3.084607e-01
-9	6906	-9	0	A	T	0.030	1.634270e-01	3.018654e-01	3.055608e+00	5.884080e-01
-9	6905	-9	0	A	T	0.011	1.399894e-01	1.214667e-01	3.032276e+00	2.495055e-01
-9	6904	-9	0	A	T	0.034	-3.958463e-02	3.315358e-01	3.071015e+00	9.049939e-01
-9	15430	-9	0	A	T	0.012	7.258142e-02	3.252603e-01	3.067700e+00	8.234838e-01
-9	6900	-9	0	A	T	0.034	-3.958463e-02	3.315358e-01	3.071015e+00	9.049939e-01
-9	8135	-9	0	A	T	0.024	2.656470e-01	9.307425e-02	2.894382e+00	4.440732e-03
-9	8132	-9	0	A	T	0.018	1.656660e-01	3.746603e-01	3.083628e+00	6.584957e-01
-9	5784	-9	0	A	T	0.042	1.250965e-02	6.978218e-01	3.088237e+00	9.857023e-01
-9	5785	-9	0	A	T	0.043	2.396639e-01	2.512897e-01	3.086958e+00	3.405413e-01
-9	5786	-9	0	A	T	0.018	1.669829e-01	1.298038e-01	2.996466e+00	1.987127e-01
-9	5787	-9	0	A	T	0.040	-1.061777e-01	2.395099e-01	3.042596e+00	6.576744e-01
-9	5780	-9	0	A	T	0.042	1.250965e-02	6.978218e-01	3.088237e+00	9.857023e-01
-9	5781	-9	0	A	T	0.029	-8.713045e-02	2.952772e-01	3.058841e+00	7.680186e-01
-9	5782	-9	0	A	T	0.029	-8.713045e-02	2.952772e-01	3.058841e+00	7.680186e-01
-9	5783	-9	0	A	T	0.050	4.172382e-02	1.963775e-01	3.033443e+00	8.318032e-01
-9	5788	-9	0	A	T	0.041	-2.101874e-01	2.767117e-01	3.042372e+00	4.477513e-01
-9	5789	-9	0	A	T	0.048	-1.603077e-01	5.252626e-01	3.080999e+00	7.603066e-01
-9	2825	-9	0	A	T	0.092	-9.895705e-03	4.977288e-02	3.051016e+00	8.424625e-01
-9	1409	-9	0	A	T	0.491	2.240801e-01	7.417622e-01	3.085461e+00	7.626704e-01
-9	1408	-9	0	A	T	0.150	-7.787453e-02	1.691050e-01	3.074200e+00	6.452908e-01
-9	1404	-9	0	A	T	0.489	9.548898e-02	2.847403e-01	3.031146e+00	7.374563e-01
-9	692	-9	0	A	T	0.281	1.262776e-01	3.397710e-01	3.066855e+00	7.102604e-01
-9	693	-9	0	A	T	0.150	-7.787453e-02	1.691050e-01	3.074200e+00	6.452908e-01
-9	690	-9	0	A	T	0.469	3.983810e-01	3.190708e-01	3.073382e+00	2.122341e-01
-9	691	-9	0	A	T	0.207	6.070510e-02	3.400460e-01	3.072019e+00	8.583652e-01
-9	696	-9	0	A	T	0.281	1.262776e-01	3.397710e-01	3.066855e+00	7.102604e-01
-9	694	-9	0	A	T	0.468	7.833080e-03	3.030997e-01	3.070038e+00	9.793896e-01
-9	1541	-9	0	A	T	0.232	4.688645e-01	2.511191e-01	3.053522e+00	6.229833e-02
-9	710	-9	0	A	T	0.491	2.240801e-01	7.417622e-01	3.085461e+00	7.626704e-01
-9	1548	-9	0	A	T	0.469	3.983810e-01	3.190708e-01	3.073382e+00	2.122341e-01
-9	1549	-9	0	A	T	0.207	6.070510e-02	3.400460e-01	3.072019e+00	8.583652e-01
-9	26108	-9	0	A	T	0.025	-1.967459e-01	7.808409e-01	3.080133e+00	8.011395e-01
-9	26109	-9	0	A	T	0.024	-7.264311e-02	3.366957e-01	3.037630e+00	8.292421e-01
-9	26104	-9	0	A	T	0.018	1.735717e-01	2.231534e-01	3.058257e+00	4.369375e-01
-9	26105	-9	0	A	T	0.025	-1.967459e-01	7.808409e-01	3.080133e+00	8.011395e-01
-9	26107	-9	0	A	T	0.025	-3.510523e-01	3.315483e-01	3.005196e+00	2.900377e-01
-9	26100	-9	0	A	T	0.025	-1.967459e-01	7.808409e-01	3.080133e+00	8.011395e-01
-9	26101	-9	0	A	T	0.025	-1.967459e-01	7.808409e-01	3.080133e+00	8.011395e-01
-9	26102	-9	0	A	T	0.025	-1.967459e-01	7.808409e-01	3.080133e+00	8.011395e-01
-9	26103	-9	0	A	T	0.025	-1.967459e-01	7.808409e-01	3.080133e+00	8.011395e-01
-9	3415	-9	0	A	T	0.011	1.294038e-01	5.193462e-01	3.086385e+00	8.033037e-01
-9	3413	-9	0	A	T	0.011	1.294038e-01	5.193462e-01	3.086385e+00	8.033037e-01
-9	2018	-9	0	A	T	0.023	-2.375688e-01	2.169446e-01	3.047759e+00	2.738577e-01
-9	5430	-9	0	A	T	0.053	3.864194e-02	4.018218e-01	3.081926e+00	9.234151e-01
-9	5431	-9	0	A	T	0.042	1.250965e-02	6.978218e-01	3.088237e+00	9.857023e-01
-9	5436	-9	0	A	T	0.042	1.250965e-02	6.978218e-01	3.088237e+00	9.857023e-01
-9	5437	-9	0	A	T	0.041	4.925912e-01	3.569623e-01	3.092063e+00	1.680343e-01
-9	357	-9	0	A	T	0.496	2.342298e-02	5.762041e-01	3.081457e+00	9.675859e-01
-9	356	-9	0	A	T	0.494	1.064174e-01	5.091115e-01	3.077296e+00	8.344879e-01
-9	355	-9	0	A	T	0.473	-2.383574e-02	2.212803e-01	3.055891e+00	9.142502e-01
-9	354	-9	0	A	T	0.232	2.185461e-01	3.601834e-01	3.050903e+00	5.442014e-01
-9	353	-9	0	A	T	0.473	-2.015431e-02	2.825470e-01	3.075487e+00	9.431545e-01
-9	351	-9	0	A	T	0.496	2.342298e-02	5.762041e-01	3.081457e+00	9.675859e-01
-9	350	-9	0	A	T	0.207	6.070510e-02	3.400460e-01	3.072019e+00	8.583652e-01
-9	359	-9	0	A	T	0.200	-3.212463e-02	1.287342e-01	3.039720e+00	8.030133e-01
-9	358	-9	0	A	T	0.176	-7.116757e-02	8.308546e-02	3.023966e+00	3.919770e-01
-9	9467	-9	0	A	T	0.052	5.764899e-02	9.453812e-02	3.063775e+00	5.421913e-01
-9	9461	-9	0	A	T	0.026	-5.716323e-02	4.661648e-01	3.088685e+00	9.024390e-01
-9	9463	-9	0	A	T	0.026	-5.716323e-02	4.661648e-01	3.088685e+00	9.024390e-01
-9	48153	-9	0	A	T	0.018	-4.692661e-01	7.941242e-01	3.085061e+00	5.547596e-01
-9	48150	-9	0	A	T	0.018	-4.692661e-01	7.941242e-01	3.085061e+00	5.547596e-01
-9	48155	-9	0	A	T	0.018	-4.692661e-01	7.941242e-01	3.085061e+00	5.547596e-01
-9	558	-9	0	A	T	0.247	1.784564e-02	7.815735e-02	3.034494e+00	8.194556e-01
-9	555	-9	0	A	T	0.143	-4.700073e-02	9.161767e-02	3.024614e+00	6.081038e-01
-9	554	-9	0	A	T	0.489	-2.713719e-01	2.551881e-01	3.032478e+00	2.879523e-01
-9	556	-9	0	A	T	0.491	2.240801e-01	7.417622e-01	3.085461e+00	7.626704e-01
-9	551	-9	0	A	T	0.490	5.496476e-03	3.477973e-01	3.043005e+00	9.873954e-01
-9	550	-9	0	A	T	0.188	8.335144e-03	1.290635e-01	3.034330e+00	9.485252e-01
-9	553	-9	0	A	T	0.465	-3.297705e-01	1.848395e-01	3.046405e+00	7.483458e-02
-9	552	-9	0	A	T	0.205	-1.812333e-01	2.116736e-01	3.072492e+00	3.921795e-01
-9	5531	-9	0	A	T	0.042	1.250965e-02	6.978218e-01	3.088237e+00	9.857023e-01
-9	5536	-9	0	A	T	0.042	1.250965e-02	6.978218e-01	3.088237e+00	9.857023e-01
-9	5535	-9	0	A	T	0.048	-1.603077e-01	5.252626e-01	3.080999e+00	7.603066e-01
-9	13449	-9	0	A	T	0.055	-1.272823e-01	3.441247e-01	3.075111e+00	7.115875e-01
-9	13444	-9	0	A	T	0.055	-1.272823e-01	3.441247e-01	3.075111e+00	7.115875e-01
-9	13446	-9	0	A	T	0.055	-1.272823e-01	3.441247e-01	3.075111e+00	7.115875e-01
-9	13441	-9	0	A	T	0.055	-1.272823e-01	3.441247e-01	3.075111e+00	7.115875e-01
-9	13440	-9	0	A	T	0.028	6.851595e-02	3.598421e-01	3.079823e+00	8.490456e-01
-9	13442	-9	0	A	T	0.043	2.262016e-01	9.170483e-02	3.158413e+00	1.387366e-02
-9	7981	-9	0	A	T	0.011	7.111419e-03	6.116937e-01	3.088406e+00	9.907274e-01
-9	7983	-9	0	A	T	0.018	1.656660e-01	3.746603e-01	3.083628e+00	6.584957e-01
-9	7984	-9	0	A	T	0.018	1.656660e-01	3.746603e-01	3.083628e+00	6.584957e-01
-9	7987	-9	0	A	T	0.011	7.111419e-03	6.116937e-01	3.088406e+00	9.907274e-01
-9	7988	-9	0	A	T	0.011	7.111419e-03	6.116937e-01	3.088406e+00	9.907274e-01
-9	19821	-9	0	A	T	0.015	2.672976e-02	4.320676e-01	3.083054e+00	9.506879e-01
-9	2421	-9	0	A	T	0.036	6.891865e-02	7.413751e-02	3.043976e+00	3.528904e-01
-9	2422	-9	0	A	T	0.016	-2.693217e-01	2.007506e-01	3.036342e+00	1.801619e-01
-9	2424	-9	0	A	T	0.028	1.095995e-02	1.085542e-01	3.042778e+00	9.196083e-01
-9	1815	-9	0	A	T	0.145	-5.374646e-03	4.947126e-02	3.037321e+00	9.135172e-01
-9	1816	-9	0	A	T	0.013	1.462631e-01	1.552052e-01	3.048059e+00	3.463152e-01
-9	1811	-9	0	A	T	0.013	1.514552e-01	1.482756e-01	3.042526e+00	3.073913e-01
-9	1819	-9	0	A	T	0.104	8.852069e-02	5.362111e-02	2.868666e+00	9.920915e-02
-9	5288	-9	0	A	T	0.053	3.864194e-02	4.018218e-01	3.081926e+00	9.234151e-01
-9	5285	-9	0	A	T	0.053	3.864194e-02	4.018218e-01	3.081926e+00	9.234151e-01
-9	5284	-9	0	A	T	0.053	3.864194e-02	4.018218e-01	3.081926e+00	9.234151e-01
-9	5286	-9	0	A	T	0.053	3.864194e-02	4.018218e-01	3.081926e+00	9.234151e-01
-9	7046	-9	0	A	T	0.034	-3.958463e-02	3.315358e-01	3.071015e+00	9.049939e-01
-9	7040	-9	0	A	T	0.076	1.510200e-01	2.838945e-01	3.093534e+00	5.949209e-01
-9	7043	-9	0	A	T	0.034	-3.958463e-02	3.315358e-01	3.071015e+00	9.049939e-01
-9	7042	-9	0	A	T	0.076	1.510200e-01	2.838945e-01	3.093534e+00	5.949209e-01
-9	1954	-9	0	A	T	0.014	-1.120942e-01	1.636296e-01	3.044629e+00	4.935363e-01
-9	1651	-9	0	A	T	0.489	-2.238147e-02	2.590381e-01	3.038926e+00	9.311710e-01
-9	89859	-9	0	A	T	0.012	-4.537093e-01	8.796889e-01	3.077056e+00	6.061814e-01
-9	89858	-9	0	A	T	0.012	-4.537093e-01	8.796889e-01	3.077056e+00	6.061814e-01
-9	89851	-9	0	A	T	0.012	-4.537093e-01	8.796889e-01	3.077056e+00	6.061814e-01
-9	89850	-9	0	A	T	0.012	-4.537093e-01	8.796889e-01	3.077056e+00	6.061814e-01
-9	89853	-9	0	A	T	0.012	-4.537093e-01	8.796889e-01	3.077056e+00	6.061814e-01
-9	89855	-9	0	A	T	0.012	-4.537093e-01	8.796889e-01	3.077056e+00	6.061814e-01
-9	89854	-9	0	A	T	0.012	-4.537093e-01	8.796889e-01	3.077056e+00	6.061814e-01
-9	89857	-9	0	A	T	0.012	-4.537093e-01	8.796889e-01	3.077056e+00	6.061814e-01
-9	89856	-9	0	A	T	0.012	-4.537093e-01	8.796889e-01	3.077056e+00	6.061814e-01
-9	8475	-9	0	A	T	0.020	1.488026e-01	1.223174e-01	2.961963e+00	2.241869e-01
-9	26456	-9	0	A	T	0.025	-1.967459e-01	7.808409e-01	3.080133e+00	8.011395e-01
-9	26457	-9	0	A	T	0.025	-1.967459e-01	7.808409e-01	3.080133e+00	8.011395e-01
-9	26452	-9	0	A	T	0.025	-1.967459e-01	7.808409e-01	3.080133e+00	8.011395e-01
-9	26453	-9	0	A	T	0.025	-1.967459e-01	7.808409e-01	3.080133e+00	8.011395e-01
-9	26451	-9	0	A	T	0.025	-1.967459e-01	7.808409e-01	3.080133e+00	8.011395e-01
-9	13511	-9	0	A	T	0.028	6.851595e-02	3.598421e-01	3.079823e+00	8.490456e-01
-9	15638	-9	0	A	T	0.038	-8.956108e-02	2.933895e-01	3.081600e+00	7.602547e-01
-9	15635	-9	0	A	T	0.038	-8.956108e-02	2.933895e-01	3.081600e+00	7.602547e-01
-9	15637	-9	0	A	T	0.038	-8.956108e-02	2.933895e-01	3.081600e+00	7.602547e-01
-9	9001	-9	0	A	T	0.046	1.162676e-01	1.956188e-01	3.041100e+00	5.524614e-01
-9	4370	-9	0	A	T	0.141	-4.445743e-03	6.237809e-02	3.042616e+00	9.432022e-01
-9	23351	-9	0	A	T	0.018	-8.913717e-03	9.279306e-02	3.032881e+00	9.234998e-01
-9	6186	-9	0	A	T	0.043	2.714014e-01	3.228811e-01	3.031753e+00	4.008758e-01
-9	6398	-9	0	A	T	0.042	1.250965e-02	6.978218e-01	3.088237e+00	9.857023e-01
-9	6399	-9	0	A	T	0.042	1.250965e-02	6.978218e-01	3.088237e+00	9.857023e-01
-9	6393	-9	0	A	T	0.019	-5.868711e-03	3.302161e-01	3.078187e+00	9.858255e-01
-9	6391	-9	0	A	T	0.042	1.250965e-02	6.978218e-01	3.088237e+00	9.857023e-01
-9	6396	-9	0	A	T	0.042	1.250965e-02	6.978218e-01	3.088237e+00	9.857023e-01
-9	6397	-9	0	A	T	0.042	1.250965e-02	6.978218e-01	3.088237e+00	9.857023e-01
-9	6394	-9	0	A	T	0.019	-5.868711e-03	3.302161e-01	3.078187e+00	9.858255e-01
-9	72	-9	0	A	T	0.231	2.602482e-01	2.201387e-01	3.031646e+00	2.375206e-01
-9	5124	-9	0	A	T	0.011	-1.406341e-01	1.635737e-01	3.077836e+00	3.902108e-01
-9	5125	-9	0	A	T	0.094	-1.384650e-01	6.934372e-02	3.052075e+00	4.622808e-02
-9	5126	-9	0	A	T	0.054	-5.845089e-02	1.446097e-01	3.021749e+00	6.861889e-01
-9	5122	-9	0	A	T	0.056	1.230160e-01	4.324240e-01	3.083208e+00	7.761252e-01
-9	5123	-9	0	A	T	0.011	-1.406341e-01	1.635737e-01	3.077836e+00	3.902108e-01
-9	6950	-9	0	A	T	0.034	-3.958463e-02	3.315358e-01	3.071015e+00	9.049939e-01
-9	6952	-9	0	A	T	0.034	-3.958463e-02	3.315358e-01	3.071015e+00	9.049939e-01
-9	6957	-9	0	A	T	0.035	-1.595424e-02	7.074306e-02	3.041220e+00	8.216365e-01
-9	5918	-9	0	A	T	0.048	-1.603077e-01	5.252626e-01	3.080999e+00	7.603066e-01
-9	5917	-9	0	A	T	0.042	1.250965e-02	6.978218e-01	3.088237e+00	9.857023e-01
-9	5910	-9	0	A	T	0.042	1.250965e-02	6.978218e-01	3.088237e+00	9.857023e-01
-9	5913	-9	0	A	T	0.048	-1.603077e-01	5.252626e-01	3.080999e+00	7.603066e-01
-9	1704	-9	0	A	T	0.181	-2.761193e-02	4.420552e-02	3.047654e+00	5.324164e-01
-9	1706	-9	0	A	T	0.071	6.276704e-02	4.667999e-02	3.082699e+00	1.791748e-01
-9	1707	-9	0	A	T	0.176	3.377685e-02	6.679196e-02	3.045824e+00	6.132222e-01
-9	3287	-9	0	A	T	0.011	1.294038e-01	5.193462e-01	3.086385e+00	8.033037e-01
-9	3286	-9	0	A	T	0.011	1.294038e-01	5.193462e-01	3.086385e+00	8.033037e-01
-9	6869	-9	0	A	T	0.034	-3.890402e-01	2.497942e-01	3.137380e+00	1.198097e-01
-9	6864	-9	0	A	T	0.034	-3.958463e-02	3.315358e-01	3.071015e+00	9.049939e-01
-9	6865	-9	0	A	T	0.076	1.510200e-01	2.838945e-01	3.093534e+00	5.949209e-01
-9	6867	-9	0	A	T	0.034	-3.958463e-02	3.315358e-01	3.071015e+00	9.049939e-01
-9	6863	-9	0	A	T	0.076	1.510200e-01	2.838945e-01	3.093534e+00	5.949209e-01
-9	889	-9	0	A	T	0.207	6.070510e-02	3.400460e-01	3.072019e+00	8.583652e-01
-9	6059	-9	0	A	T	0.042	1.250965e-02	6.978218e-01	3.088237e+00	9.857023e-01
-9	6055	-9	0	A	T	0.036	8.898197e-02	1.434548e-01	3.059324e+00	5.352726e-01
-9	6051	-9	0	A	T	0.042	1.250965e-02	6.978218e-01	3.088237e+00	9.857023e-01
-9	16128	-9	0	A	T	0.019	1.657577e-01	1.219932e-01	3.066875e+00	1.746577e-01
-9	8194	-9	0	A	T	0.018	1.656660e-01	3.746603e-01	3.083628e+00	6.584957e-01
-9	8199	-9	0	A	T	0.011	7.111419e-03	6.116937e-01	3.088406e+00	9.907274e-01
-9	48377	-9	0	A	T	0.018	-4.692661e-01	7.941242e-01	3.085061e+00	5.547596e-01
-9	2358	-9	0	A	T	0.015	-3.447920e-01	2.617285e-01	3.059297e+00	1.881400e-01
-9	2350	-9	0	A	T	0.031	-4.626997e-02	7.257745e-02	3.018916e+00	5.239876e-01
-9	2351	-9	0	A	T	0.085	-1.919935e-03	5.704940e-02	3.044399e+00	9.731626e-01
-9	2354	-9	0	A	T	0.014	2.063409e-01	2.656091e-01	3.134464e+00	4.374999e-01
-9	2355	-9	0	A	T	0.013	2.604225e-01	9.228603e-02	2.832031e+00	4.906996e-03
-9	9698	-9	0	A	T	0.026	-5.716323e-02	4.661648e-01	3.088685e+00	9.024390e-01
-9	9699	-9	0	A	T	0.026	-5.716323e-02	4.661648e-01	3.088685e+00	9.024390e-01
-9	9695	-9	0	A	T	0.026	-5.716323e-02	4.661648e-01	3.088685e+00	9.024390e-01
-9	9692	-9	0	A	T	0.026	-5.716323e-02	4.661648e-01	3.088685e+00	9.024390e-01
-9	1537	-9	0	A	T	0.195	3.971909e-03	3.053157e-01	3.079968e+00	9.896241e-01
-9	1536	-9	0	A	T	0.362	5.609329e-02	2.328393e-01	3.073854e+00	8.096943e-01
-9	1535	-9	0	A	T	0.195	3.971909e-03	3.053157e-01	3.079968e+00	9.896241e-01
-9	89895	-9	0	A	T	0.012	-4.537093e-01	8.796889e-01	3.077056e+00	6.061814e-01
-9	89894	-9	0	A	T	0.012	-4.537093e-01	8.796889e-01	3.077056e+00	6.061814e-01
-9	89897	-9	0	A	T	0.012	-4.537093e-01	8.796889e-01	3.077056e+00	6.061814e-01
-9	89896	-9	0	A	T	0.012	-4.537093e-01	8.796889e-01	3.077056e+00	6.061814e-01
-9	89891	-9	0	A	T	0.012	-4.537093e-01	8.796889e-01	3.077056e+00	6.061814e-01
-9	89890	-9	0	A	T	0.012	-4.537093e-01	8.796889e-01	3.077056e+00	6.061814e-01
-9	89892	-9	0	A	T	0.012	-4.537093e-01	8.796889e-01	3.077056e+00	6.061814e-01
-9	2015	-9	0	A	T	0.015	2.296378e-01	2.238643e-01	3.070649e+00	3.053388e-01
-9	15250	-9	0	A	T	0.014	1.836352e-01	1.288568e-01	2.906890e+00	1.545634e-01
-9	15251	-9	0	A	T	0.015	1.797429e-01	4.224375e-01	3.071040e+00	6.706082e-01
-9	15256	-9	0	A	T	0.043	-6.503749e-02	7.981573e-02	3.058011e+00	4.154332e-01
-9	15257	-9	0	A	T	0.032	-1.077106e-01	8.368158e-02	3.076249e+00	1.984607e-01
-9	4716	-9	0	A	T	0.020	-8.603918e-02	2.401428e-01	3.083057e+00	7.202375e-01
-9	4713	-9	0	A	T	0.020	-8.603918e-02	2.401428e-01	3.083057e+00	7.202375e-01
-9	4718	-9	0	A	T	0.015	-7.780645e-02	1.989622e-01	3.058814e+00	6.958688e-01
-9	9565	-9	0	A	T	0.026	-5.716323e-02	4.661648e-01	3.088685e+00	9.024390e-01
-9	933	-9	0	A	T	0.466	-3.175859e-01	2.509609e-01	3.081891e+00	2.061134e-01
-9	932	-9	0	A	T	0.362	5.609329e-02	2.328393e-01	3.073854e+00	8.096943e-01
-9	931	-9	0	A	T	0.491	2.240801e-01	7.417622e-01	3.085461e+00	7.626704e-01
-9	937	-9	0	A	T	0.081	3.514083e-03	5.968938e-02	3.035676e+00	9.530699e-01
-9	936	-9	0	A	T	0.487	-9.412077e-02	1.716363e-01	3.029317e+00	5.836075e-01
-9	935	-9	0	A	T	0.232	2.185461e-01	3.601834e-01	3.050903e+00	5.442014e-01
-9	934	-9	0	A	T	0.468	7.833080e-03	3.030997e-01	3.070038e+00	9.793896e-01
-9	89922	-9	0	A	T	0.011	3.627001e-02	1.354572e-01	3.036138e+00	7.889617e-01
-9	1384	-9	0	A	T	0.204	1.618206e-01	1.502483e-01	3.008112e+00	2.818356e-01
-9	1386	-9	0	A	T	0.207	-2.290232e-02	2.546446e-01	3.059299e+00	9.283615e-01
-9	9384	-9	0	A	T	0.015	-2.388862e-01	1.394169e-01	2.973985e+00	8.706204e-02
-9	1382	-9	0	A	T	0.439	-1.940569e-02	9.921723e-02	3.040382e+00	8.449886e-01
-9	1383	-9	0	A	T	0.207	6.070510e-02	3.400460e-01	3.072019e+00	8.583652e-01
-9	92099	-9	0	A	T	0.013	1.836099e-01	1.150827e-01	2.925095e+00	1.110532e-01
-9	4659	-9	0	A	T	0.015	-7.780645e-02	1.989622e-01	3.058814e+00	6.958688e-01
-9	4658	-9	0	A	T	0.020	-8.603918e-02	2.401428e-01	3.083057e+00	7.202375e-01
-9	108	-9	0	A	T	0.207	6.070510e-02	3.400460e-01	3.072019e+00	8.583652e-01
-9	109	-9	0	A	T	0.195	3.971909e-03	3.053157e-01	3.079968e+00	9.896241e-01
-9	102	-9	0	A	T	0.150	-7.787453e-02	1.691050e-01	3.074200e+00	6.452908e-01
-9	100	-9	0	A	T	0.289	1.824576e-01	3.145461e-01	3.066078e+00	5.620533e-01
-9	106	-9	0	A	T	0.286	1.492612e-02	1.632333e-01	3.039318e+00	9.271684e-01
-9	107	-9	0	A	T	0.207	6.070510e-02	3.400460e-01	3.072019e+00	8.583652e-01
-9	104	-9	0	A	T	0.498	1.461403e-01	6.561115e-01	3.079349e+00	8.238040e-01
-9	105	-9	0	A	T	0.287	3.420358e-02	1.790520e-01	3.037133e+00	8.485597e-01
-9	5629	-9	0	A	T	0.042	1.250965e-02	6.978218e-01	3.088237e+00	9.857023e-01
-9	5628	-9	0	A	T	0.048	-1.603077e-01	5.252626e-01	3.080999e+00	7.603066e-01
-9	5626	-9	0	A	T	0.042	1.250965e-02	6.978218e-01	3.088237e+00	9.857023e-01
-9	5625	-9	0	A	T	0.042	1.250965e-02	6.978218e-01	3.088237e+00	9.857023e-01
-9	5623	-9	0	A	T	0.042	1.250965e-02	6.978218e-01	3.088237e+00	9.857023e-01
-9	5622	-9	0	A	T	0.048	-1.603077e-01	5.252626e-01	3.080999e+00	7.603066e-01
-9	11576	-9	0	A	T	0.012	2.671676e-01	1.165570e-01	2.939425e+00	2.218714e-02
-9	11575	-9	0	A	T	0.013	1.223212e-01	1.111310e-01	2.983058e+00	2.714023e-01
-9	19387	-9	0	A	T	0.012	-1.285290e-01	1.726931e-01	3.032089e+00	4.569632e-01
-9	26481	-9	0	A	T	0.025	-1.967459e-01	7.808409e-01	3.080133e+00	8.011395e-01
-9	26480	-9	0	A	T	0.025	-1.967459e-01	7.808409e-01	3.080133e+00	8.011395e-01
-9	26483	-9	0	A	T	0.025	-1.967459e-01	7.808409e-01	3.080133e+00	8.011395e-01
-9	26485	-9	0	A	T	0.025	-1.967459e-01	7.808409e-01	3.080133e+00	8.011395e-01
-9	26667	-9	0	A	T	0.025	-1.967459e-01	7.808409e-01	3.080133e+00	8.011395e-01
-9	26666	-9	0	A	T	0.025	-1.967459e-01	7.808409e-01	3.080133e+00	8.011395e-01
-9	26154	-9	0	A	T	0.025	-1.967459e-01	7.808409e-01	3.080133e+00	8.011395e-01
-9	1142	-9	0	A	T	0.471	7.403963e-02	2.026887e-01	3.048403e+00	7.150054e-01
-9	1143	-9	0	A	T	0.490	3.145222e-01	3.454351e-01	3.051466e+00	3.628617e-01
-9	1141	-9	0	A	T	0.158	1.067372e-01	1.767480e-01	3.074280e+00	5.461058e-01
-9	1147	-9	0	A	T	0.362	5.609329e-02	2.328393e-01	3.073854e+00	8.096943e-01
-9	1145	-9	0	A	T	0.359	-1.711773e-01	1.520876e-01	3.087420e+00	2.607489e-01
-9	1148	-9	0	A	T	0.083	5.398731e-03	1.073090e-01	3.070287e+00	9.598893e-01
-9	1149	-9	0	A	T	0.281	1.262776e-01	3.397710e-01	3.066855e+00	7.102604e-01
-9	89664	-9	0	A	T	0.012	-4.537093e-01	8.796889e-01	3.077056e+00	6.061814e-01
-9	89665	-9	0	A	T	0.011	-1.995169e-02	3.536387e-01	3.035125e+00	9.550244e-01
-9	380	-9	0	A	T	0.448	8.036944e-02	7.142407e-02	3.138256e+00	2.608652e-01
-9	381	-9	0	A	T	0.208	2.656761e-01	3.621746e-01	3.029251e+00	4.634596e-01
-9	382	-9	0	A	T	0.494	1.064174e-01	5.091115e-01	3.077296e+00	8.344879e-01
-9	383	-9	0	A	T	0.495	-7.413410e-03	3.749981e-01	3.051942e+00	9.842330e-01
-9	384	-9	0	A	T	0.496	2.342298e-02	5.762041e-01	3.081457e+00	9.675859e-01
-9	385	-9	0	A	T	0.150	-7.787453e-02	1.691050e-01	3.074200e+00	6.452908e-01
-9	386	-9	0	A	T	0.493	-6.557428e-01	3.032639e-01	3.332896e+00	3.092864e-02
-9	387	-9	0	A	T	0.206	1.339896e-01	2.565277e-01	3.039254e+00	6.016099e-01
-9	388	-9	0	A	T	0.137	-1.432028e-01	1.219890e-01	3.047220e+00	2.408282e-01
-9	389	-9	0	A	T	0.496	2.342298e-02	5.762041e-01	3.081457e+00	9.675859e-01
-9	3759	-9	0	A	T	0.046	-9.584582e-02	7.225379e-02	3.030259e+00	1.850941e-01
-9	3758	-9	0	A	T	0.046	-9.584582e-02	7.225379e-02	3.030259e+00	1.850941e-01
-9	2197	-9	0	A	T	0.099	-4.733828e-02	5.749404e-02	3.064972e+00	4.105792e-01
-9	2047	-9	0	A	T	0.027	-2.165200e-01	1.483018e-01	3.051500e+00	1.447324e-01
-9	4811	-9	0	A	T	0.036	1.008555e-02	6.995734e-02	3.040117e+00	8.854093e-01
-9	4810	-9	0	A	T	0.025	6.154363e-02	8.106992e-02	3.048708e+00	4.480185e-01
-9	2040	-9	0	A	T	0.023	-2.375688e-01	2.169446e-01	3.047759e+00	2.738577e-01
-9	2041	-9	0	A	T	0.020	-1.204724e-01	1.568459e-01	3.057252e+00	4.426861e-01
-9	2049	-9	0	A	T	0.022	-3.321143e-01	1.994490e-01	3.082791e+00	9.632100e-02
-9	6769	-9	0	A	T	0.031	8.902638e-02	3.827675e-01	3.078618e+00	8.161497e-01
-9	6768	-9	0	A	T	0.031	8.902638e-02	3.827675e-01	3.078618e+00	8.161497e-01
-9	6767	-9	0	A	T	0.031	8.902638e-02	3.827675e-01	3.078618e+00	8.161497e-01
-9	6766	-9	0	A	T	0.031	8.902638e-02	3.827675e-01	3.078618e+00	8.161497e-01
-9	6765	-9	0	A	T	0.076	1.510200e-01	2.838945e-01	3.093534e+00	5.949209e-01
-9	6763	-9	0	A	T	0.030	1.634270e-01	3.018654e-01	3.055608e+00	5.884080e-01
-9	6762	-9	0	A	T	0.032	-2.155538e-02	7.851722e-02	3.066886e+00	7.837565e-01
-9	6761	-9	0	A	T	0.035	9.276748e-02	7.531775e-02	2.997420e+00	2.184747e-01
-9	6760	-9	0	A	T	0.034	-3.958463e-02	3.315358e-01	3.071015e+00	9.049939e-01
-9	13649	-9	0	A	T	0.043	1.490233e-01	3.110299e-01	3.063613e+00	6.319943e-01
-9	13648	-9	0	A	T	0.028	6.851595e-02	3.598421e-01	3.079823e+00	8.490456e-01
-9	7954	-9	0	A	T	0.018	4.618095e-01	2.691735e-01	3.121093e+00	8.665974e-02
-9	7952	-9	0	A	T	0.011	7.111419e-03	6.116937e-01	3.088406e+00	9.907274e-01
-9	9164	-9	0	A	T	0.025	-1.025521e-01	1.065601e-01	3.015398e+00	3.361815e-01
-9	7958	-9	0	A	T	0.011	7.111419e-03	6.116937e-01	3.088406e+00	9.907274e-01
-9	48214	-9	0	A	T	0.018	-4.692661e-01	7.941242e-01	3.085061e+00	5.547596e-01
-9	48215	-9	0	A	T	0.018	-4.692661e-01	7.941242e-01	3.085061e+00	5.547596e-01
-9	48216	-9	0	A	T	0.018	-4.692661e-01	7.941242e-01	3.085061e+00	5.547596e-01
-9	48217	-9	0	A	T	0.018	-4.692661e-01	7.941242e-01	3.085061e+00	5.547596e-01
-9	48210	-9	0	A	T	0.011	2.362192e-01	3.496803e-01	3.057697e+00	4.995590e-01
-9	48212	-9	0	A	T	0.018	-4.692661e-01	7.941242e-01	3.085061e+00	5.547596e-01
-9	48213	-9	0	A	T	0.018	-4.692661e-01	7.941242e-01	3.085061e+00	5.547596e-01
-9	48219	-9	0	A	T	0.018	-4.692661e-01	7.941242e-01	3.085061e+00	5.547596e-01
-9	9386	-9	0	A	T	0.026	-5.716323e-02	4.661648e-01	3.088685e+00	9.024390e-01
-9	784	-9	0	A	T	0.468	-1.954573e-01	2.032125e-01	3.146192e+00	3.364582e-01
-9	785	-9	0	A	T	0.191	-2.931879e-02	1.705175e-01	3.069828e+00	8.635335e-01
-9	786	-9	0	A	T	0.204	-2.257580e-01	1.437503e-01	3.206907e+00	1.167462e-01
-9	787	-9	0	A	T	0.132	-8.068356e-02	7.595817e-02	3.069687e+00	2.885003e-01
-9	780	-9	0	A	T	0.158	1.067372e-01	1.767480e-01	3.074280e+00	5.461058e-01
-9	781	-9	0	A	T	0.232	2.185461e-01	3.601834e-01	3.050903e+00	5.442014e-01
-9	782	-9	0	A	T	0.206	-2.971800e-01	2.488320e-01	3.163818e+00	2.327584e-01
-9	783	-9	0	A	T	0.463	-9.778200e-02	2.272575e-01	3.058976e+00	6.671297e-01
-9	789	-9	0	A	T	0.279	-4.246247e-01	1.808600e-01	3.371938e+00	1.915701e-02
-9	15127	-9	0	A	T	0.018	3.168478e-01	2.005451e-01	3.085055e+00	1.145663e-01
-9	15120	-9	0	A	T	0.015	-1.449485e-01	1.295012e-01	3.049600e+00	2.633966e-01
-9	48151	-9	0	A	T	0.018	-4.692661e-01	7.941242e-01	3.085061e+00	5.547596e-01
-9	48157	-9	0	A	T	0.018	-4.692661e-01	7.941242e-01	3.085061e+00	5.547596e-01
-9	48156	-9	0	A	T	0.018	-4.692661e-01	7.941242e-01	3.085061e+00	5.547596e-01
-9	6903	-9	0	A	T	0.034	-3.958463e-02	3.315358e-01	3.071015e+00	9.049939e-01
-9	6902	-9	0	A	T	0.034	-3.958463e-02	3.315358e-01	3.071015e+00	9.049939e-01
-9	89784	-9	0	A	T	0.012	-4.537093e-01	8.796889e-01	3.077056e+00	6.061814e-01
-9	6266	-9	0	A	T	0.042	1.250965e-02	6.978218e-01	3.088237e+00	9.857023e-01
-9	6265	-9	0	A	T	0.048	-1.603077e-01	5.252626e-01	3.080999e+00	7.603066e-01
-9	6260	-9	0	A	T	0.048	-1.603077e-01	5.252626e-01	3.080999e+00	7.603066e-01
-9	6269	-9	0	A	T	0.048	-1.995139e-02	4.665408e-01	3.077211e+00	9.659012e-01
-9	1731	-9	0	A	T	0.013	1.753287e-01	8.882117e-02	3.070961e+00	4.877336e-02
-9	1733	-9	0	A	T	0.011	1.458258e-01	1.302419e-01	3.006028e+00	2.632389e-01
-9	5233	-9	0	A	T	0.057	3.515252e-02	4.560546e-01	3.083620e+00	9.385819e-01
-9	5234	-9	0	A	T	0.042	1.250965e-02	6.978218e-01	3.088237e+00	9.857023e-01
-9	5656	-9	0	A	T	0.048	-1.603077e-01	5.252626e-01	3.080999e+00	7.603066e-01
-9	2543	-9	0	A	T	0.034	1.381449e-01	8.991374e-02	2.973926e+00	1.248806e-01
-9	2541	-9	0	A	T	0.032	2.047616e-01	1.939986e-01	3.013395e+00	2.915641e-01
-9	2546	-9	0	A	T	0.034	-1.368450e-02	9.595968e-02	3.061526e+00	8.866411e-01
-9	2545	-9	0	A	T	0.032	1.507565e-02	9.695878e-02	3.049276e+00	8.764829e-01
-9	2544	-9	0	A	T	0.032	1.507565e-02	9.695878e-02	3.049276e+00	8.764829e-01
-9	902	-9	0	A	T	0.281	1.262776e-01	3.397710e-01	3.066855e+00	7.102604e-01
-9	900	-9	0	A	T	0.489	2.803493e-01	6.123984e-01	3.077321e+00	6.472437e-01
-9	901	-9	0	A	T	0.314	4.611874e-02	4.200931e-02	2.877782e+00	2.726535e-01
-9	906	-9	0	A	T	0.150	-7.787453e-02	1.691050e-01	3.074200e+00	6.452908e-01
-9	907	-9	0	A	T	0.281	1.262776e-01	3.397710e-01	3.066855e+00	7.102604e-01
-9	904	-9	0	A	T	0.208	2.656761e-01	3.621746e-01	3.029251e+00	4.634596e-01
-9	905	-9	0	A	T	0.149	7.290873e-02	1.557690e-01	3.088971e+00	6.398873e-01
-9	908	-9	0	A	T	0.485	1.148122e-01	2.021301e-01	3.087305e+00	5.702064e-01
-9	48398	-9	0	A	T	0.018	-4.692661e-01	7.941242e-01	3.085061e+00	5.547596e-01
-9	48391	-9	0	A	T	0.014	8.646986e-02	4.121283e-01	3.076104e+00	8.338737e-01
-9	48390	-9	0	A	T	0.014	8.646986e-02	4.121283e-01	3.076104e+00	8.338737e-01
-9	48393	-9	0	A	T	0.018	-4.692661e-01	7.941242e-01	3.085061e+00	5.547596e-01
-9	48395	-9	0	A	T	0.020	2.766995e-01	2.541998e-01	3.071439e+00	2.767376e-01
-9	48394	-9	0	A	T	0.019	-2.989729e-01	3.287766e-01	3.028514e+00	3.634732e-01
-9	48396	-9	0	A	T	0.018	-4.692661e-01	7.941242e-01	3.085061e+00	5.547596e-01
-9	26658	-9	0	A	T	0.014	-1.324779e-01	1.188057e-01	3.066618e+00	2.651924e-01
-9	6411	-9	0	A	T	0.019	-5.868711e-03	3.302161e-01	3.078187e+00	9.858255e-01
-9	24	-9	0	A	T	0.195	3.971909e-03	3.053157e-01	3.079968e+00	9.896241e-01
-9	25	-9	0	A	T	0.208	2.656761e-01	3.621746e-01	3.029251e+00	4.634596e-01
-9	26	-9	0	A	T	0.480	-1.313813e-02	2.022711e-01	3.048634e+00	9.482296e-01
-9	27	-9	0	A	T	0.208	2.656761e-01	3.621746e-01	3.029251e+00	4.634596e-01
-9	20	-9	0	A	T	0.496	-1.918188e-01	2.909554e-01	3.024348e+00	5.099342e-01
-9	21	-9	0	A	T	0.207	6.244002e-02	2.226448e-01	3.036926e+00	7.792162e-01
-9	23	-9	0	A	T	0.498	3.256929e-02	2.631723e-01	3.040585e+00	9.015430e-01
-9	28	-9	0	A	T	0.150	-7.787453e-02	1.691050e-01	3.074200e+00	6.452908e-01
-9	29	-9	0	A	T	0.207	3.570844e-01	2.562523e-01	2.977360e+00	1.639073e-01
-9	8233	-9	0	A	T	0.011	7.111419e-03	6.116937e-01	3.088406e+00	9.907274e-01
-9	8230	-9	0	A	T	0.011	7.111419e-03	6.116937e-01	3.088406e+00	9.907274e-01
-9	8237	-9	0	A	T	0.011	7.111419e-03	6.116937e-01	3.088406e+00	9.907274e-01
-9	8235	-9	0	A	T	0.011	7.111419e-03	6.116937e-01	3.088406e+00	9.907274e-01
-9	8234	-9	0	A	T	0.011	7.111419e-03	6.116937e-01	3.088406e+00	9.907274e-01
-9	210	-9	0	A	T	0.446	-1.183318e-01	7.403106e-02	2.968938e+00	1.103960e-01
-9	15680	-9	0	A	T	0.012	2.014093e-01	1.657081e-01	2.955467e+00	2.245987e-01
-9	15685	-9	0	A	T	0.038	-8.956108e-02	2.933895e-01	3.081600e+00	7.602547e-01
-9	6553	-9	0	A	T	0.048	-1.603077e-01	5.252626e-01	3.080999e+00	7.603066e-01
-9	218	-9	0	A	T	0.490	-4.970709e-02	2.181892e-01	3.065101e+00	8.198544e-01
-9	219	-9	0	A	T	0.490	-4.970709e-02	2.181892e-01	3.065101e+00	8.198544e-01
-9	17441	-9	0	A	T	0.031	-1.122082e-01	1.920631e-01	3.034865e+00	5.592536e-01
-9	1616	-9	0	A	T	0.208	2.656761e-01	3.621746e-01	3.029251e+00	4.634596e-01
-9	5197	-9	0	A	T	0.042	1.250965e-02	6.978218e-01	3.088237e+00	9.857023e-01
-9	5196	-9	0	A	T	0.042	1.250965e-02	6.978218e-01	3.088237e+00	9.857023e-01
-9	1613	-9	0	A	T	0.281	1.262776e-01	3.397710e-01	3.066855e+00	7.102604e-01
-9	5193	-9	0	A	T	0.042	1.250965e-02	6.978218e-01	3.088237e+00	9.857023e-01
-9	5192	-9	0	A	T	0.057	3.515252e-02	4.560546e-01	3.083620e+00	9.385819e-01
-9	1674	-9	0	A	T	0.044	2.822315e-02	7.409622e-02	3.093541e+00	7.033921e-01
-9	1675	-9	0	A	T	0.089	-3.779557e-02	5.730210e-02	3.086929e+00	5.097339e-01
-9	5446	-9	0	A	T	0.042	1.250965e-02	6.978218e-01	3.088237e+00	9.857023e-01
-9	628	-9	0	A	T	0.491	2.240801e-01	7.417622e-01	3.085461e+00	7.626704e-01
-9	443	-9	0	A	T	0.494	1.064174e-01	5.091115e-01	3.077296e+00	8.344879e-01
-9	442	-9	0	A	T	0.150	-7.787453e-02	1.691050e-01	3.074200e+00	6.452908e-01
-9	441	-9	0	A	T	0.285	1.685872e-01	2.964132e-01	3.060010e+00	5.697001e-01
-9	440	-9	0	A	T	0.474	3.057421e-01	2.924153e-01	3.067208e+00	2.961121e-01
-9	445	-9	0	A	T	0.492	-1.673276e-01	3.247398e-01	3.084110e+00	6.065266e-01
-9	444	-9	0	A	T	0.150	-7.787453e-02	1.691050e-01	3.074200e+00	6.452908e-01
-9	89757	-9	0	A	T	0.012	-4.537093e-01	8.796889e-01	3.077056e+00	6.061814e-01
-9	4464	-9	0	A	T	0.017	1.832389e-01	3.093649e-01	3.076350e+00	5.538333e-01
-9	5890	-9	0	A	T	0.021	2.225825e-01	1.254156e-01	2.963044e+00	7.636491e-02
-9	5891	-9	0	A	T	0.048	-1.995139e-02	4.665408e-01	3.077211e+00	9.659012e-01
-9	5892	-9	0	A	T	0.019	-5.868711e-03	3.302161e-01	3.078187e+00	9.858255e-01
-9	5894	-9	0	A	T	0.042	1.250965e-02	6.978218e-01	3.088237e+00	9.857023e-01
-9	5896	-9	0	A	T	0.019	-5.868711e-03	3.302161e-01	3.078187e+00	9.858255e-01
-9	5897	-9	0	A	T	0.048	-1.603077e-01	5.252626e-01	3.080999e+00	7.603066e-01
-9	89871	-9	0	A	T	0.012	-4.537093e-01	8.796889e-01	3.077056e+00	6.061814e-01
[truncated: 4,016 more rows]
