# Supplementary material for: GWAS for quantitative resistance phenotypes in Mycobacterium tuberculosis reveals resistance genes and regulatory regions
Source: Nat Commun. 2019 May 13;10:2128. doi: 10.1038/s41467-019-10110-6 (PMC6513847; doi:10.1038/s41467-019-10110-6)
Supplement: Supplementary file 12 — Source Data [file 41467_2019_10110_MOESM12_ESM.zip › 9-Source Data Folder/site_kan_valid.assoc.txt]

chr	rs	ps	n_miss	allele1	allele0	af	beta	se	l_remle	p_wald
-9	5989	-9	0	A	T	0.017	-5.381565e-02	1.723956e-01	1.725600e-01	7.550617e-01
-9	5982	-9	0	A	T	0.017	-5.420426e-02	1.727504e-01	1.725886e-01	7.538405e-01
-9	5983	-9	0	A	T	0.016	-4.536168e-02	1.627979e-01	1.703556e-01	7.806515e-01
-9	5980	-9	0	A	T	0.016	-4.536168e-02	1.627979e-01	1.703556e-01	7.806515e-01
-9	5981	-9	0	A	T	0.016	-4.536168e-02	1.627979e-01	1.703556e-01	7.806515e-01
-9	5987	-9	0	A	T	0.010	1.540033e-01	1.143029e-01	1.642787e-01	1.785577e-01
-9	5984	-9	0	A	T	0.021	1.130698e-01	1.443212e-01	1.906133e-01	4.337723e-01
-9	10550	-9	0	A	T	0.126	-3.191208e-02	4.757880e-02	1.682293e-01	5.027450e-01
-9	270	-9	0	A	T	0.247	4.954274e-02	6.261232e-02	1.485367e-01	4.292108e-01
-9	271	-9	0	A	T	0.314	6.773988e-02	1.009785e-01	1.678389e-01	5.026721e-01
-9	272	-9	0	A	T	0.314	6.773988e-02	1.009785e-01	1.678389e-01	5.026721e-01
-9	273	-9	0	A	T	0.478	7.116355e-02	1.030338e-01	1.663138e-01	4.901241e-01
-9	274	-9	0	A	T	0.482	6.603077e-02	1.197685e-01	1.694899e-01	5.816898e-01
-9	275	-9	0	A	T	0.314	6.773988e-02	1.009785e-01	1.678389e-01	5.026721e-01
-9	276	-9	0	A	T	0.499	1.791494e-02	3.490431e-01	1.673648e-01	9.590888e-01
-9	277	-9	0	A	T	0.341	1.880802e-02	9.842621e-02	1.807053e-01	8.485438e-01
-9	278	-9	0	A	T	0.341	1.880802e-02	9.842621e-02	1.807053e-01	8.485438e-01
-9	279	-9	0	A	T	0.321	4.743869e-02	1.012013e-01	1.742951e-01	6.394727e-01
-9	6819	-9	0	A	T	0.028	-7.329972e-02	1.009191e-01	1.640783e-01	4.680216e-01
-9	6818	-9	0	A	T	0.043	-6.466792e-02	9.921002e-02	1.755284e-01	5.148468e-01
-9	6811	-9	0	A	T	0.019	-5.681166e-02	1.384414e-01	1.735300e-01	6.817340e-01
-9	6810	-9	0	A	T	0.043	-6.466792e-02	9.921002e-02	1.755284e-01	5.148468e-01
-9	6813	-9	0	A	T	0.043	-6.466792e-02	9.921002e-02	1.755284e-01	5.148468e-01
-9	6812	-9	0	A	T	0.019	-5.681166e-02	1.384414e-01	1.735300e-01	6.817340e-01
-9	6815	-9	0	A	T	0.019	-5.681166e-02	1.384414e-01	1.735300e-01	6.817340e-01
-9	6814	-9	0	A	T	0.019	-5.681166e-02	1.384414e-01	1.735300e-01	6.817340e-01
-9	6817	-9	0	A	T	0.043	-6.466792e-02	9.921002e-02	1.755284e-01	5.148468e-01
-9	6816	-9	0	A	T	0.043	-6.466792e-02	9.921002e-02	1.755284e-01	5.148468e-01
-9	6935	-9	0	A	T	0.043	-6.466792e-02	9.921002e-02	1.755284e-01	5.148468e-01
-9	1679	-9	0	A	T	0.183	-7.835169e-02	3.863431e-02	1.749930e-01	4.314934e-02
-9	8035	-9	0	A	T	0.016	2.054556e-01	1.628915e-01	1.450836e-01	2.078574e-01
-9	8034	-9	0	A	T	0.016	2.054556e-01	1.628915e-01	1.450836e-01	2.078574e-01
-9	8036	-9	0	A	T	0.020	2.209178e-01	1.302198e-01	1.345044e-01	9.048769e-02
-9	8031	-9	0	A	T	0.016	2.054556e-01	1.628915e-01	1.450836e-01	2.078574e-01
-9	8030	-9	0	A	T	0.016	2.054556e-01	1.628915e-01	1.450836e-01	2.078574e-01
-9	8033	-9	0	A	T	0.016	2.054556e-01	1.628915e-01	1.450836e-01	2.078574e-01
-9	8039	-9	0	A	T	0.016	2.054556e-01	1.628915e-01	1.450836e-01	2.078574e-01
-9	8038	-9	0	A	T	0.020	2.209178e-01	1.302198e-01	1.345044e-01	9.048769e-02
-9	5869	-9	0	A	T	0.017	-6.552750e-02	2.078920e-01	1.800385e-01	7.527570e-01
-9	5868	-9	0	A	T	0.017	-6.552750e-02	2.078920e-01	1.800385e-01	7.527570e-01
-9	5865	-9	0	A	T	0.017	-6.552750e-02	2.078920e-01	1.800385e-01	7.527570e-01
-9	5864	-9	0	A	T	0.019	-7.825061e-02	1.826731e-01	1.767803e-01	6.685923e-01
-9	5867	-9	0	A	T	0.019	-7.825061e-02	1.826731e-01	1.767803e-01	6.685923e-01
-9	5866	-9	0	A	T	0.019	-7.825061e-02	1.826731e-01	1.767803e-01	6.685923e-01
-9	5861	-9	0	A	T	0.017	-6.552750e-02	2.078920e-01	1.800385e-01	7.527570e-01
-9	5860	-9	0	A	T	0.017	-6.552750e-02	2.078920e-01	1.800385e-01	7.527570e-01
-9	5863	-9	0	A	T	0.017	-6.552750e-02	2.078920e-01	1.800385e-01	7.527570e-01
-9	5862	-9	0	A	T	0.017	-6.552750e-02	2.078920e-01	1.800385e-01	7.527570e-01
-9	19584	-9	0	A	T	0.010	-4.024944e-02	1.186208e-01	1.642792e-01	7.345343e-01
-9	19585	-9	0	A	T	0.017	-2.949685e-02	1.051195e-01	1.648893e-01	7.791447e-01
-9	6953	-9	0	A	T	0.019	-5.681166e-02	1.384414e-01	1.735300e-01	6.817340e-01
-9	4760	-9	0	A	T	0.014	-5.772015e-02	8.953446e-02	1.645950e-01	5.194720e-01
-9	4767	-9	0	A	T	0.051	2.604162e-03	5.560491e-02	1.656305e-01	9.626670e-01
-9	832	-9	0	A	T	0.339	2.459403e-02	9.906093e-02	1.795999e-01	8.040382e-01
-9	833	-9	0	A	T	0.499	2.490785e-02	3.650084e-01	1.692413e-01	9.456258e-01
-9	830	-9	0	A	T	0.010	-1.643263e-01	1.075731e-01	1.638972e-01	1.273246e-01
-9	836	-9	0	A	T	0.472	9.028673e-02	8.043953e-02	1.582438e-01	2.622875e-01
-9	837	-9	0	A	T	0.306	9.758336e-02	7.815063e-02	1.529403e-01	2.124440e-01
-9	834	-9	0	A	T	0.330	7.463808e-02	8.063009e-02	1.705964e-01	3.551090e-01
-9	835	-9	0	A	T	0.487	9.444947e-02	9.837103e-02	1.616252e-01	3.375063e-01
-9	838	-9	0	A	T	0.293	1.297997e-01	7.258025e-02	1.364058e-01	7.439492e-02
-9	839	-9	0	A	T	0.307	9.879646e-02	8.042241e-02	1.558374e-01	2.199173e-01
-9	14306	-9	0	A	T	0.016	-6.559788e-02	1.073806e-01	1.656797e-01	5.415821e-01
-9	14309	-9	0	A	T	0.010	3.209096e-02	1.103852e-01	1.649144e-01	7.714018e-01
-9	14308	-9	0	A	T	0.019	3.249156e-02	8.117928e-02	1.654029e-01	6.891677e-01
-9	12482	-9	0	A	T	0.029	3.775885e-01	6.543481e-02	3.285512e-02	1.479108e-08
-9	9454	-9	0	A	T	0.027	-8.895982e-03	1.341370e-01	1.815018e-01	9.471526e-01
-9	9450	-9	0	A	T	0.027	-8.895982e-03	1.341370e-01	1.815018e-01	9.471526e-01
-9	9451	-9	0	A	T	0.027	-8.895982e-03	1.341370e-01	1.815018e-01	9.471526e-01
-9	7771	-9	0	A	T	0.039	2.480679e-01	5.878904e-02	5.774225e-02	2.964675e-05
-9	7770	-9	0	A	T	0.039	2.480679e-01	5.878904e-02	5.774225e-02	2.964675e-05
-9	7778	-9	0	A	T	0.011	-1.269090e-01	1.094916e-01	1.764237e-01	2.470444e-01
-9	97392	-9	0	A	T	0.036	1.071730e-02	6.413339e-02	1.667399e-01	8.673594e-01
-9	9546	-9	0	A	T	0.027	-8.895982e-03	1.341370e-01	1.815018e-01	9.471526e-01
-9	9547	-9	0	A	T	0.027	-8.895982e-03	1.341370e-01	1.815018e-01	9.471526e-01
-9	9545	-9	0	A	T	0.027	-8.895982e-03	1.341370e-01	1.815018e-01	9.471526e-01
-9	9541	-9	0	A	T	0.023	1.714935e-02	1.231887e-01	1.775142e-01	8.893453e-01
-9	15389	-9	0	A	T	0.013	5.871398e-02	1.359410e-01	1.742850e-01	6.660167e-01
-9	1447	-9	0	A	T	0.300	1.148373e-01	8.560636e-02	1.461082e-01	1.804530e-01
-9	1446	-9	0	A	T	0.498	2.308831e-02	2.645686e-01	1.697087e-01	9.304978e-01
-9	1445	-9	0	A	T	0.499	2.490785e-02	3.650084e-01	1.692413e-01	9.456258e-01
-9	1444	-9	0	A	T	0.340	2.119237e-02	1.000902e-01	1.807085e-01	8.324121e-01
-9	1443	-9	0	A	T	0.312	8.723243e-02	9.919700e-02	1.659908e-01	3.796646e-01
-9	1442	-9	0	A	T	0.315	6.148813e-02	7.901758e-02	1.607045e-01	4.368878e-01
-9	1441	-9	0	A	T	0.339	3.291801e-02	9.565156e-02	1.777137e-01	7.308990e-01
-9	1440	-9	0	A	T	0.498	9.046769e-02	2.375571e-01	1.652600e-01	7.035140e-01
-9	1449	-9	0	A	T	0.246	5.503732e-02	6.199262e-02	1.460291e-01	3.751234e-01
-9	1448	-9	0	A	T	0.312	8.723243e-02	9.919700e-02	1.659908e-01	3.796646e-01
-9	198	-9	0	A	T	0.246	5.503732e-02	6.199262e-02	1.460291e-01	3.751234e-01
-9	195	-9	0	A	T	0.313	-3.958403e-02	1.031679e-01	2.000614e-01	7.013939e-01
-9	197	-9	0	A	T	0.341	1.880802e-02	9.842621e-02	1.807053e-01	8.485438e-01
-9	196	-9	0	A	T	0.059	-9.244271e-02	5.743414e-02	1.448517e-01	1.082037e-01
-9	191	-9	0	A	T	0.482	6.603077e-02	1.197685e-01	1.694899e-01	5.816898e-01
-9	190	-9	0	A	T	0.499	4.344828e-02	3.380168e-01	1.660013e-01	8.977804e-01
-9	193	-9	0	A	T	0.499	1.791494e-02	3.490431e-01	1.673648e-01	9.590888e-01
-9	6964	-9	0	A	T	0.019	-5.681166e-02	1.384414e-01	1.735300e-01	6.817340e-01
-9	3452	-9	0	A	T	0.117	2.088659e-02	5.390764e-02	1.770313e-01	6.986065e-01
-9	3453	-9	0	A	T	0.016	2.186931e-02	8.999673e-02	1.663308e-01	8.081160e-01
-9	3454	-9	0	A	T	0.012	-6.229352e-02	1.009170e-01	1.615226e-01	5.373677e-01
-9	3455	-9	0	A	T	0.021	1.265195e-03	7.712260e-02	1.643109e-01	9.869186e-01
-9	3458	-9	0	A	T	0.010	2.261327e-02	1.119152e-01	1.661218e-01	8.399639e-01
-9	3459	-9	0	A	T	0.012	-9.366898e-03	1.005614e-01	1.641309e-01	9.258292e-01
-9	6967	-9	0	A	T	0.019	-5.681166e-02	1.384414e-01	1.735300e-01	6.817340e-01
-9	6473	-9	0	A	T	0.017	-6.552750e-02	2.078920e-01	1.800385e-01	7.527570e-01
-9	15367	-9	0	A	T	0.013	5.871398e-02	1.359410e-01	1.742850e-01	6.660167e-01
-9	6475	-9	0	A	T	0.019	-7.825061e-02	1.826731e-01	1.767803e-01	6.685923e-01
-9	6474	-9	0	A	T	0.019	-7.825061e-02	1.826731e-01	1.767803e-01	6.685923e-01
-9	4040	-9	0	A	T	0.012	1.066102e-02	1.011278e-01	1.648608e-01	9.160888e-01
-9	13324	-9	0	A	T	0.018	4.591511e-02	8.348972e-02	1.517771e-01	5.826289e-01
-9	13325	-9	0	A	T	0.018	4.591511e-02	8.348972e-02	1.517771e-01	5.826289e-01
-9	13326	-9	0	A	T	0.028	9.274025e-02	6.893132e-02	1.301736e-01	1.791779e-01
-9	13327	-9	0	A	T	0.018	4.591511e-02	8.348972e-02	1.517771e-01	5.826289e-01
-9	13320	-9	0	A	T	0.018	4.591511e-02	8.348972e-02	1.517771e-01	5.826289e-01
-9	13321	-9	0	A	T	0.028	9.274025e-02	6.893132e-02	1.301736e-01	1.791779e-01
-9	13322	-9	0	A	T	0.028	9.274025e-02	6.893132e-02	1.301736e-01	1.791779e-01
-9	13323	-9	0	A	T	0.018	4.591511e-02	8.348972e-02	1.517771e-01	5.826289e-01
-9	13328	-9	0	A	T	0.019	2.850045e-02	8.140539e-02	1.559816e-01	7.264247e-01
-9	319	-9	0	A	T	0.341	1.880802e-02	9.842621e-02	1.807053e-01	8.485438e-01
-9	318	-9	0	A	T	0.499	1.791494e-02	3.490431e-01	1.673648e-01	9.590888e-01
-9	311	-9	0	A	T	0.341	1.880802e-02	9.842621e-02	1.807053e-01	8.485438e-01
-9	310	-9	0	A	T	0.314	6.773988e-02	1.009785e-01	1.678389e-01	5.026721e-01
-9	317	-9	0	A	T	0.297	1.237621e-01	8.153996e-02	1.442036e-01	1.297693e-01
-9	316	-9	0	A	T	0.390	1.444380e-02	8.495977e-02	1.800047e-01	8.650812e-01
-9	314	-9	0	A	T	0.341	1.880802e-02	9.842621e-02	1.807053e-01	8.485438e-01
-9	448	-9	0	A	T	0.300	1.148373e-01	8.560636e-02	1.461082e-01	1.804530e-01
-9	15708	-9	0	A	T	0.018	-1.287558e-02	1.150814e-01	1.753612e-01	9.109669e-01
-9	15706	-9	0	A	T	0.018	-1.287558e-02	1.150814e-01	1.753612e-01	9.109669e-01
-9	2742	-9	0	A	T	0.019	-8.143957e-02	8.443427e-02	1.627394e-01	3.353007e-01
-9	2749	-9	0	A	T	0.050	-1.041292e-02	5.238149e-02	1.690588e-01	8.425174e-01
-9	2748	-9	0	A	T	0.063	-1.558350e-02	4.810531e-02	1.703638e-01	7.461308e-01
-9	13689	-9	0	A	T	0.040	-6.715589e-02	1.124026e-01	1.774555e-01	5.505038e-01
-9	591	-9	0	A	T	0.448	7.318128e-02	8.644557e-02	1.680071e-01	3.976939e-01
-9	590	-9	0	A	T	0.481	8.894869e-02	1.097293e-01	1.676797e-01	4.180157e-01
-9	593	-9	0	A	T	0.297	1.190033e-01	7.946087e-02	1.408854e-01	1.349342e-01
-9	592	-9	0	A	T	0.300	1.148373e-01	8.560636e-02	1.461082e-01	1.804530e-01
-9	595	-9	0	A	T	0.481	6.713211e-02	1.184029e-01	1.695833e-01	5.710122e-01
-9	594	-9	0	A	T	0.314	6.773988e-02	1.009785e-01	1.678389e-01	5.026721e-01
-9	597	-9	0	A	T	0.321	4.743869e-02	1.012013e-01	1.742951e-01	6.394727e-01
-9	599	-9	0	A	T	0.321	4.743869e-02	1.012013e-01	1.742951e-01	6.394727e-01
-9	598	-9	0	A	T	0.312	8.723243e-02	9.919700e-02	1.659908e-01	3.796646e-01
-9	5579	-9	0	A	T	0.017	-6.552750e-02	2.078920e-01	1.800385e-01	7.527570e-01
-9	5574	-9	0	A	T	0.019	-7.825061e-02	1.826731e-01	1.767803e-01	6.685923e-01
-9	5573	-9	0	A	T	0.017	-6.552750e-02	2.078920e-01	1.800385e-01	7.527570e-01
-9	5572	-9	0	A	T	0.019	-7.825061e-02	1.826731e-01	1.767803e-01	6.685923e-01
-9	5570	-9	0	A	T	0.017	-6.552750e-02	2.078920e-01	1.800385e-01	7.527570e-01
-9	9114	-9	0	A	T	0.011	-4.863391e-02	1.428129e-01	1.685908e-01	7.336077e-01
-9	13488	-9	0	A	T	0.040	-6.715589e-02	1.124026e-01	1.774555e-01	5.505038e-01
-9	13482	-9	0	A	T	0.022	-6.468401e-03	1.270813e-01	1.777975e-01	9.594282e-01
-9	13485	-9	0	A	T	0.040	-6.715589e-02	1.124026e-01	1.774555e-01	5.505038e-01
-9	13484	-9	0	A	T	0.037	-5.164269e-02	1.136541e-01	1.768769e-01	6.497724e-01
-9	13487	-9	0	A	T	0.023	-1.369729e-02	1.265468e-01	1.784574e-01	9.138548e-01
-9	13486	-9	0	A	T	0.023	-1.369729e-02	1.265468e-01	1.784574e-01	9.138548e-01
-9	4469	-9	0	A	T	0.014	-6.019828e-02	1.304524e-01	1.708414e-01	6.446945e-01
-9	4463	-9	0	A	T	0.014	-6.019828e-02	1.304524e-01	1.708414e-01	6.446945e-01
-9	6886	-9	0	A	T	0.043	-6.466792e-02	9.921002e-02	1.755284e-01	5.148468e-01
-9	15795	-9	0	A	T	0.010	4.839865e-02	1.321532e-01	1.692776e-01	7.143658e-01
-9	2465	-9	0	A	T	0.017	-1.675461e-01	1.000208e-01	1.520049e-01	9.461142e-02
-9	2466	-9	0	A	T	0.011	-1.483625e-01	1.158933e-01	1.522779e-01	2.011510e-01
-9	2467	-9	0	A	T	0.021	-1.477841e-01	8.316052e-02	1.433941e-01	7.623257e-02
-9	2460	-9	0	A	T	0.017	-1.675461e-01	1.000208e-01	1.520049e-01	9.461142e-02
-9	2461	-9	0	A	T	0.017	-1.675461e-01	1.000208e-01	1.520049e-01	9.461142e-02
-9	2462	-9	0	A	T	0.016	-1.643615e-01	1.033608e-01	1.516301e-01	1.125031e-01
-9	4275	-9	0	A	T	0.014	-6.019828e-02	1.304524e-01	1.708414e-01	6.446945e-01
-9	8061	-9	0	A	T	0.016	2.054556e-01	1.628915e-01	1.450836e-01	2.078574e-01
-9	7083	-9	0	A	T	0.046	4.268507e-03	5.518218e-02	1.656922e-01	9.383773e-01
-9	13736	-9	0	A	T	0.041	-6.539830e-02	1.059662e-01	1.750879e-01	5.374423e-01
-9	13732	-9	0	A	T	0.016	3.645551e-02	1.116084e-01	1.697635e-01	7.440947e-01
-9	13730	-9	0	A	T	0.022	-6.468401e-03	1.270813e-01	1.777975e-01	9.594282e-01
-9	11380	-9	0	A	T	0.011	3.530956e-02	1.042613e-01	1.653174e-01	7.350219e-01
-9	11384	-9	0	A	T	0.023	4.786317e-02	7.746841e-02	1.679742e-01	5.369947e-01
-9	584	-9	0	A	T	0.499	2.490785e-02	3.650084e-01	1.692413e-01	9.456258e-01
-9	585	-9	0	A	T	0.498	3.582169e-02	2.511810e-01	1.674793e-01	8.866601e-01
-9	583	-9	0	A	T	0.340	2.119237e-02	1.000902e-01	1.807085e-01	8.324121e-01
-9	1990	-9	0	A	T	0.030	-6.871299e-02	8.264800e-02	1.550353e-01	4.061954e-01
-9	1992	-9	0	A	T	0.022	-1.839000e-01	9.211969e-02	1.496484e-01	4.650565e-02
-9	1998	-9	0	A	T	0.030	-6.871299e-02	8.264800e-02	1.550353e-01	4.061954e-01
-9	5548	-9	0	A	T	0.020	-1.161959e-01	1.573158e-01	1.752909e-01	4.605281e-01
-9	5549	-9	0	A	T	0.013	-3.563850e-02	1.703483e-01	1.705992e-01	8.343799e-01
-9	15675	-9	0	A	T	0.017	-7.172843e-03	1.178135e-01	1.750835e-01	9.514796e-01
-9	15677	-9	0	A	T	0.017	-7.172843e-03	1.178135e-01	1.750835e-01	9.514796e-01
-9	15671	-9	0	A	T	0.010	4.839865e-02	1.321532e-01	1.692776e-01	7.143658e-01
-9	78016	-9	0	A	T	0.026	-7.427728e-02	7.064250e-02	1.673558e-01	2.936186e-01
-9	6356	-9	0	A	T	0.017	-6.552750e-02	2.078920e-01	1.800385e-01	7.527570e-01
-9	6354	-9	0	A	T	0.017	-6.552750e-02	2.078920e-01	1.800385e-01	7.527570e-01
-9	6355	-9	0	A	T	0.017	-6.552750e-02	2.078920e-01	1.800385e-01	7.527570e-01
-9	6352	-9	0	A	T	0.017	-6.552750e-02	2.078920e-01	1.800385e-01	7.527570e-01
-9	6353	-9	0	A	T	0.017	-6.552750e-02	2.078920e-01	1.800385e-01	7.527570e-01
-9	6350	-9	0	A	T	0.016	-3.664714e-02	1.475850e-01	1.686072e-01	8.040070e-01
-9	6351	-9	0	A	T	0.016	-3.664714e-02	1.475850e-01	1.686072e-01	8.040070e-01
-9	6358	-9	0	A	T	0.017	-6.552750e-02	2.078920e-01	1.800385e-01	7.527570e-01
-9	1609	-9	0	A	T	0.449	6.669315e-02	9.005698e-02	1.689794e-01	4.593454e-01
-9	1601	-9	0	A	T	0.313	7.838399e-02	9.580374e-02	1.655063e-01	4.136946e-01
-9	1600	-9	0	A	T	0.339	3.594167e-02	9.490214e-02	1.776464e-01	7.050730e-01
-9	1603	-9	0	A	T	0.314	6.773988e-02	1.009785e-01	1.678389e-01	5.026721e-01
-9	1602	-9	0	A	T	0.389	1.591195e-02	8.553502e-02	1.801848e-01	8.525068e-01
-9	1605	-9	0	A	T	0.300	1.148373e-01	8.560636e-02	1.461082e-01	1.804530e-01
-9	1604	-9	0	A	T	0.498	2.308831e-02	2.645686e-01	1.697087e-01	9.304978e-01
-9	1607	-9	0	A	T	0.499	2.490785e-02	3.650084e-01	1.692413e-01	9.456258e-01
-9	1606	-9	0	A	T	0.314	6.773988e-02	1.009785e-01	1.678389e-01	5.026721e-01
-9	2215	-9	0	A	T	0.014	-7.719953e-02	1.038538e-01	1.649453e-01	4.576613e-01
-9	2219	-9	0	A	T	0.068	-3.675044e-02	4.571646e-02	1.712603e-01	4.218949e-01
-9	92430	-9	0	A	T	0.010	-8.836540e-02	1.085742e-01	1.744421e-01	4.161521e-01
-9	438	-9	0	A	T	0.341	1.880802e-02	9.842621e-02	1.807053e-01	8.485438e-01
-9	439	-9	0	A	T	0.236	9.557020e-02	5.797303e-02	1.340767e-01	9.994686e-02
-9	436	-9	0	A	T	0.312	8.723243e-02	9.919700e-02	1.659908e-01	3.796646e-01
-9	437	-9	0	A	T	0.246	5.503732e-02	6.199262e-02	1.460291e-01	3.751234e-01
-9	434	-9	0	A	T	0.312	8.723243e-02	9.919700e-02	1.659908e-01	3.796646e-01
-9	435	-9	0	A	T	0.314	6.773988e-02	1.009785e-01	1.678389e-01	5.026721e-01
-9	432	-9	0	A	T	0.321	4.743869e-02	1.012013e-01	1.742951e-01	6.394727e-01
-9	430	-9	0	A	T	0.312	8.723243e-02	9.919700e-02	1.659908e-01	3.796646e-01
-9	431	-9	0	A	T	0.341	1.880802e-02	9.842621e-02	1.807053e-01	8.485438e-01
-9	91444	-9	0	A	T	0.014	2.419874e-01	1.529395e-01	1.403850e-01	1.143013e-01
-9	1050	-9	0	A	T	0.317	4.515408e-02	8.619878e-02	1.663225e-01	6.006518e-01
-9	1051	-9	0	A	T	0.317	4.515408e-02	8.619878e-02	1.663225e-01	6.006518e-01
-9	1052	-9	0	A	T	0.317	4.515408e-02	8.619878e-02	1.663225e-01	6.006518e-01
-9	5354	-9	0	A	T	0.017	-6.552750e-02	2.078920e-01	1.800385e-01	7.527570e-01
-9	1054	-9	0	A	T	0.317	4.559271e-02	7.682404e-02	1.619953e-01	5.531673e-01
-9	1055	-9	0	A	T	0.322	5.283864e-02	7.723598e-02	1.656932e-01	4.942542e-01
-9	1056	-9	0	A	T	0.322	5.283864e-02	7.723598e-02	1.656932e-01	4.942542e-01
-9	1057	-9	0	A	T	0.322	5.283864e-02	7.723598e-02	1.656932e-01	4.942542e-01
-9	3249	-9	0	A	T	0.012	-1.202745e-01	1.501321e-01	1.667195e-01	4.234852e-01
-9	3243	-9	0	A	T	0.012	-1.202745e-01	1.501321e-01	1.667195e-01	4.234852e-01
-9	3241	-9	0	A	T	0.017	-8.127621e-02	1.059611e-01	1.582745e-01	4.434639e-01
-9	3240	-9	0	A	T	0.012	-1.202745e-01	1.501321e-01	1.667195e-01	4.234852e-01
-9	3247	-9	0	A	T	0.012	-1.202745e-01	1.501321e-01	1.667195e-01	4.234852e-01
-9	3246	-9	0	A	T	0.012	-1.202745e-01	1.501321e-01	1.667195e-01	4.234852e-01
-9	3244	-9	0	A	T	0.012	-1.202745e-01	1.501321e-01	1.667195e-01	4.234852e-01
-9	1488	-9	0	A	T	0.499	2.490785e-02	3.650084e-01	1.692413e-01	9.456258e-01
-9	15942	-9	0	A	T	0.011	-3.232678e-02	1.418938e-01	1.698029e-01	8.198873e-01
-9	15941	-9	0	A	T	0.010	-3.091892e-02	1.465077e-01	1.699170e-01	8.329526e-01
-9	15944	-9	0	A	T	0.012	-3.443884e-02	1.395967e-01	1.702213e-01	8.052518e-01
-9	8084	-9	0	A	T	0.016	2.054556e-01	1.628915e-01	1.450836e-01	2.078574e-01
-9	8086	-9	0	A	T	0.016	2.054556e-01	1.628915e-01	1.450836e-01	2.078574e-01
-9	8087	-9	0	A	T	0.016	2.054556e-01	1.628915e-01	1.450836e-01	2.078574e-01
-9	8080	-9	0	A	T	0.020	2.209178e-01	1.302198e-01	1.345044e-01	9.048769e-02
-9	8081	-9	0	A	T	0.020	2.209178e-01	1.302198e-01	1.345044e-01	9.048769e-02
-9	8082	-9	0	A	T	0.020	2.209178e-01	1.302198e-01	1.345044e-01	9.048769e-02
-9	8083	-9	0	A	T	0.016	2.054556e-01	1.628915e-01	1.450836e-01	2.078574e-01
-9	8089	-9	0	A	T	0.014	-4.239083e-02	1.657873e-01	1.893637e-01	7.983047e-01
-9	6429	-9	0	A	T	0.017	-6.552750e-02	2.078920e-01	1.800385e-01	7.527570e-01
-9	12532	-9	0	A	T	0.029	3.775885e-01	6.543481e-02	3.285512e-02	1.479108e-08
-9	12533	-9	0	A	T	0.029	3.775885e-01	6.543481e-02	3.285512e-02	1.479108e-08
-9	2394	-9	0	A	T	0.014	-1.604774e-01	1.066034e-01	1.513899e-01	1.329357e-01
-9	2395	-9	0	A	T	0.010	-1.416158e-01	1.196765e-01	1.520532e-01	2.373106e-01
-9	2390	-9	0	A	T	0.017	-1.675461e-01	1.000208e-01	1.520049e-01	9.461142e-02
-9	2398	-9	0	A	T	0.014	-1.604774e-01	1.066034e-01	1.513899e-01	1.329357e-01
-9	2399	-9	0	A	T	0.014	-1.604774e-01	1.066034e-01	1.513899e-01	1.329357e-01
-9	12538	-9	0	A	T	0.029	3.775885e-01	6.543481e-02	3.285512e-02	1.479108e-08
-9	12539	-9	0	A	T	0.029	3.775885e-01	6.543481e-02	3.285512e-02	1.479108e-08
-9	9190	-9	0	A	T	0.012	-1.057118e-02	9.858736e-02	1.632088e-01	9.146574e-01
-9	7941	-9	0	A	T	0.016	2.054556e-01	1.628915e-01	1.450836e-01	2.078574e-01
-9	605	-9	0	A	T	0.300	1.148373e-01	8.560636e-02	1.461082e-01	1.804530e-01
-9	604	-9	0	A	T	0.498	2.308831e-02	2.645686e-01	1.697087e-01	9.304978e-01
-9	607	-9	0	A	T	0.312	8.723243e-02	9.919700e-02	1.659908e-01	3.796646e-01
-9	606	-9	0	A	T	0.312	8.723243e-02	9.919700e-02	1.659908e-01	3.796646e-01
-9	601	-9	0	A	T	0.340	2.119237e-02	1.000902e-01	1.807085e-01	8.324121e-01
-9	600	-9	0	A	T	0.314	6.773988e-02	1.009785e-01	1.678389e-01	5.026721e-01
-9	603	-9	0	A	T	0.305	3.236349e-02	3.281206e-02	1.528380e-01	3.245052e-01
-9	602	-9	0	A	T	0.478	7.419206e-02	1.077311e-01	1.677653e-01	4.913832e-01
-9	609	-9	0	A	T	0.308	1.027529e-01	8.725234e-02	1.603507e-01	2.395620e-01
-9	608	-9	0	A	T	0.473	8.047872e-02	9.341309e-02	1.640160e-01	3.894050e-01
-9	4557	-9	0	A	T	0.028	1.904530e-01	6.711285e-02	9.275676e-02	4.749258e-03
-9	5740	-9	0	A	T	0.017	-6.552750e-02	2.078920e-01	1.800385e-01	7.527570e-01
-9	5742	-9	0	A	T	0.019	-7.825061e-02	1.826731e-01	1.767803e-01	6.685923e-01
-9	5743	-9	0	A	T	0.017	-6.552750e-02	2.078920e-01	1.800385e-01	7.527570e-01
-9	5746	-9	0	A	T	0.019	-7.825061e-02	1.826731e-01	1.767803e-01	6.685923e-01
-9	5748	-9	0	A	T	0.019	-7.825061e-02	1.826731e-01	1.767803e-01	6.685923e-01
-9	5749	-9	0	A	T	0.019	-7.825061e-02	1.826731e-01	1.767803e-01	6.685923e-01
-9	15217	-9	0	A	T	0.013	-6.268613e-02	1.405618e-01	1.733873e-01	6.558359e-01
-9	15212	-9	0	A	T	0.013	-6.268613e-02	1.405618e-01	1.733873e-01	6.558359e-01
-9	21500	-9	0	A	T	0.010	-8.227806e-02	1.253201e-01	1.678885e-01	5.118123e-01
-9	13211	-9	0	A	T	0.036	1.039195e-01	6.198078e-02	1.196525e-01	9.431181e-02
-9	883	-9	0	A	T	0.318	6.698466e-02	9.144822e-02	1.683571e-01	4.642551e-01
-9	882	-9	0	A	T	0.284	-5.117196e-03	4.980540e-02	1.704252e-01	9.182124e-01
-9	881	-9	0	A	T	0.313	1.220758e-01	5.864720e-02	1.715125e-01	3.795413e-02
-9	880	-9	0	A	T	0.499	2.490785e-02	3.650084e-01	1.692413e-01	9.456258e-01
-9	887	-9	0	A	T	0.449	6.669315e-02	9.005698e-02	1.689794e-01	4.593454e-01
-9	886	-9	0	A	T	0.300	1.148373e-01	8.560636e-02	1.461082e-01	1.804530e-01
-9	885	-9	0	A	T	0.474	8.802112e-02	9.371920e-02	1.641785e-01	3.481350e-01
-9	884	-9	0	A	T	0.297	1.216166e-01	7.966661e-02	1.424271e-01	1.275753e-01
-9	14973	-9	0	A	T	0.125	-2.859470e-02	4.313392e-02	1.728779e-01	5.077181e-01
-9	1269	-9	0	A	T	0.340	2.119237e-02	1.000902e-01	1.807085e-01	8.324121e-01
-9	1268	-9	0	A	T	0.389	1.591195e-02	8.553502e-02	1.801848e-01	8.525068e-01
-9	1263	-9	0	A	T	0.498	2.308831e-02	2.645686e-01	1.697087e-01	9.304978e-01
-9	1262	-9	0	A	T	0.498	2.308831e-02	2.645686e-01	1.697087e-01	9.304978e-01
-9	1261	-9	0	A	T	0.340	2.119237e-02	1.000902e-01	1.807085e-01	8.324121e-01
-9	1260	-9	0	A	T	0.465	4.451066e-02	6.089599e-02	1.594010e-01	4.652053e-01
-9	1267	-9	0	A	T	0.236	9.557020e-02	5.797303e-02	1.340767e-01	9.994686e-02
-9	1266	-9	0	A	T	0.317	4.567339e-02	8.309139e-02	1.639917e-01	5.828158e-01
-9	1265	-9	0	A	T	0.499	2.490785e-02	3.650084e-01	1.692413e-01	9.456258e-01
-9	1264	-9	0	A	T	0.498	3.631878e-02	2.394946e-01	1.652589e-01	8.795333e-01
-9	2638	-9	0	A	T	0.390	1.110060e-01	3.869745e-02	1.401606e-01	4.318663e-03
-9	2634	-9	0	A	T	0.049	-1.581709e-02	7.214466e-02	1.736609e-01	8.265621e-01
-9	2632	-9	0	A	T	0.019	5.280452e-02	8.953631e-02	1.680177e-01	5.556526e-01
-9	9599	-9	0	A	T	0.035	-1.687933e-02	8.068377e-02	1.663143e-01	8.343846e-01
-9	9598	-9	0	A	T	0.023	4.241994e-02	7.837253e-02	1.669353e-01	5.885978e-01
-9	9595	-9	0	A	T	0.027	-8.895982e-03	1.341370e-01	1.815018e-01	9.471526e-01
-9	9597	-9	0	A	T	0.027	-8.895982e-03	1.341370e-01	1.815018e-01	9.471526e-01
-9	9590	-9	0	A	T	0.027	-8.895982e-03	1.341370e-01	1.815018e-01	9.471526e-01
-9	9592	-9	0	A	T	0.027	-8.895982e-03	1.341370e-01	1.815018e-01	9.471526e-01
-9	1531	-9	0	A	T	0.339	3.200073e-02	9.472988e-02	1.771710e-01	7.356648e-01
-9	6600	-9	0	A	T	0.023	-7.416616e-02	1.265435e-01	1.720879e-01	5.581094e-01
-9	6601	-9	0	A	T	0.043	-6.466792e-02	9.921002e-02	1.755284e-01	5.148468e-01
-9	6602	-9	0	A	T	0.043	-6.466792e-02	9.921002e-02	1.755284e-01	5.148468e-01
-9	6604	-9	0	A	T	0.023	-7.416616e-02	1.265435e-01	1.720879e-01	5.581094e-01
-9	6605	-9	0	A	T	0.023	-7.416616e-02	1.265435e-01	1.720879e-01	5.581094e-01
-9	6606	-9	0	A	T	0.043	-6.466792e-02	9.921002e-02	1.755284e-01	5.148468e-01
-9	6607	-9	0	A	T	0.027	-8.153347e-02	1.048125e-01	1.665928e-01	4.370406e-01
-9	6608	-9	0	A	T	0.043	-6.466792e-02	9.921002e-02	1.755284e-01	5.148468e-01
-9	4691	-9	0	A	T	0.011	-1.685505e-02	1.120985e-01	1.652691e-01	8.805490e-01
-9	4693	-9	0	A	T	0.011	-1.685505e-02	1.120985e-01	1.652691e-01	8.805490e-01
-9	4695	-9	0	A	T	0.010	-3.430830e-03	1.170307e-01	1.659804e-01	9.766259e-01
-9	4694	-9	0	A	T	0.010	-3.430830e-03	1.170307e-01	1.659804e-01	9.766259e-01
-9	4696	-9	0	A	T	0.030	-7.165219e-02	8.578402e-02	1.674908e-01	4.040160e-01
-9	4699	-9	0	A	T	0.011	-6.977570e-03	1.105419e-01	1.654543e-01	9.496980e-01
-9	4698	-9	0	A	T	0.014	5.661860e-02	1.025693e-01	1.743585e-01	5.812221e-01
-9	1538	-9	0	A	T	0.499	2.490785e-02	3.650084e-01	1.692413e-01	9.456258e-01
-9	8231	-9	0	A	T	0.016	2.054556e-01	1.628915e-01	1.450836e-01	2.078574e-01
-9	15534	-9	0	A	T	0.017	-7.172843e-03	1.178135e-01	1.750835e-01	9.514796e-01
-9	15533	-9	0	A	T	0.018	-1.287558e-02	1.150814e-01	1.753612e-01	9.109669e-01
-9	8238	-9	0	A	T	0.020	2.209178e-01	1.302198e-01	1.345044e-01	9.048769e-02
-9	15539	-9	0	A	T	0.017	-7.172843e-03	1.178135e-01	1.750835e-01	9.514796e-01
-9	9644	-9	0	A	T	0.027	-8.895982e-03	1.341370e-01	1.815018e-01	9.471526e-01
-9	10281	-9	0	A	T	0.095	2.168835e-03	4.750454e-02	1.686068e-01	9.636054e-01
-9	21575	-9	0	A	T	0.019	2.064609e-02	8.479802e-02	1.658032e-01	8.077502e-01
-9	21576	-9	0	A	T	0.019	2.064609e-02	8.479802e-02	1.658032e-01	8.077502e-01
-9	21577	-9	0	A	T	0.019	2.064609e-02	8.479802e-02	1.658032e-01	8.077502e-01
-9	21578	-9	0	A	T	0.019	2.064609e-02	8.479802e-02	1.658032e-01	8.077502e-01
-9	21579	-9	0	A	T	0.020	1.693209e-02	8.247015e-02	1.661329e-01	8.374221e-01
-9	13394	-9	0	A	T	0.040	-6.715589e-02	1.124026e-01	1.774555e-01	5.505038e-01
-9	13397	-9	0	A	T	0.019	1.300699e-01	1.198134e-01	1.826623e-01	2.782393e-01
-9	13396	-9	0	A	T	0.023	-1.369729e-02	1.265468e-01	1.784574e-01	9.138548e-01
-9	13390	-9	0	A	T	0.039	-3.765772e-02	8.513454e-02	1.672566e-01	6.584630e-01
-9	13399	-9	0	A	T	0.040	-6.715589e-02	1.124026e-01	1.774555e-01	5.505038e-01
-9	13398	-9	0	A	T	0.040	-6.715589e-02	1.124026e-01	1.774555e-01	5.505038e-01
-9	2903	-9	0	A	T	0.061	9.290094e-04	4.713196e-02	1.647203e-01	9.842829e-01
-9	2907	-9	0	A	T	0.031	8.113495e-02	6.657282e-02	1.688772e-01	2.235857e-01
-9	2904	-9	0	A	T	0.049	2.777501e-02	5.179425e-02	1.691862e-01	5.920480e-01
-9	15088	-9	0	A	T	0.013	-6.268613e-02	1.405618e-01	1.733873e-01	6.558359e-01
-9	15085	-9	0	A	T	0.013	-6.268613e-02	1.405618e-01	1.733873e-01	6.558359e-01
-9	15083	-9	0	A	T	0.013	-6.268613e-02	1.405618e-01	1.733873e-01	6.558359e-01
-9	15081	-9	0	A	T	0.013	-6.268613e-02	1.405618e-01	1.733873e-01	6.558359e-01
-9	48	-9	0	A	T	0.484	-3.144849e-02	9.064420e-02	1.678968e-01	7.287964e-01
-9	49	-9	0	A	T	0.382	3.527499e-02	3.777764e-02	1.538182e-01	3.509353e-01
-9	44	-9	0	A	T	0.312	8.723243e-02	9.919700e-02	1.659908e-01	3.796646e-01
-9	45	-9	0	A	T	0.497	2.410384e-02	1.992632e-01	1.651389e-01	9.037732e-01
-9	5331	-9	0	A	T	0.017	-6.552750e-02	2.078920e-01	1.800385e-01	7.527570e-01
-9	5330	-9	0	A	T	0.017	-6.552750e-02	2.078920e-01	1.800385e-01	7.527570e-01
-9	5332	-9	0	A	T	0.020	-7.215222e-02	1.685352e-01	1.752702e-01	6.687745e-01
-9	5337	-9	0	A	T	0.020	-7.215222e-02	1.685352e-01	1.752702e-01	6.687745e-01
-9	5336	-9	0	A	T	0.017	-6.552750e-02	2.078920e-01	1.800385e-01	7.527570e-01
-9	5339	-9	0	A	T	0.017	-6.552750e-02	2.078920e-01	1.800385e-01	7.527570e-01
-9	5338	-9	0	A	T	0.011	-2.466877e-02	1.239563e-01	1.669394e-01	8.423441e-01
-9	12550	-9	0	A	T	0.011	3.009291e-01	1.031836e-01	8.646054e-02	3.718678e-03
-9	12551	-9	0	A	T	0.029	3.775885e-01	6.543481e-02	3.285512e-02	1.479108e-08
-9	12552	-9	0	A	T	0.029	3.775885e-01	6.543481e-02	3.285512e-02	1.479108e-08
-9	12553	-9	0	A	T	0.029	3.775885e-01	6.543481e-02	3.285512e-02	1.479108e-08
-9	12554	-9	0	A	T	0.029	3.775885e-01	6.543481e-02	3.285512e-02	1.479108e-08
-9	12555	-9	0	A	T	0.029	3.775885e-01	6.543481e-02	3.285512e-02	1.479108e-08
-9	12556	-9	0	A	T	0.029	3.775885e-01	6.543481e-02	3.285512e-02	1.479108e-08
-9	12557	-9	0	A	T	0.029	3.775885e-01	6.543481e-02	3.285512e-02	1.479108e-08
-9	12558	-9	0	A	T	0.029	3.775885e-01	6.543481e-02	3.285512e-02	1.479108e-08
-9	12559	-9	0	A	T	0.029	3.775885e-01	6.543481e-02	3.285512e-02	1.479108e-08
-9	13603	-9	0	A	T	0.040	-6.715589e-02	1.124026e-01	1.774555e-01	5.505038e-01
-9	13602	-9	0	A	T	0.040	-6.715589e-02	1.124026e-01	1.774555e-01	5.505038e-01
-9	13601	-9	0	A	T	0.040	-6.715589e-02	1.124026e-01	1.774555e-01	5.505038e-01
-9	13607	-9	0	A	T	0.037	-5.164269e-02	1.136541e-01	1.768769e-01	6.497724e-01
-9	13606	-9	0	A	T	0.040	-6.715589e-02	1.124026e-01	1.774555e-01	5.505038e-01
-9	13605	-9	0	A	T	0.040	-6.715589e-02	1.124026e-01	1.774555e-01	5.505038e-01
-9	90827	-9	0	A	T	0.059	2.620674e-02	5.198435e-02	1.709509e-01	6.144202e-01
-9	10566	-9	0	A	T	0.013	1.266845e-01	9.451827e-02	1.651262e-01	1.808230e-01
-9	3690	-9	0	A	T	0.013	-7.804022e-04	9.631144e-02	1.643170e-01	9.935385e-01
-9	3691	-9	0	A	T	0.013	-7.804022e-04	9.631144e-02	1.643170e-01	9.935385e-01
-9	3692	-9	0	A	T	0.019	-7.464545e-02	1.026197e-01	1.631032e-01	4.673625e-01
-9	3693	-9	0	A	T	0.019	-7.464545e-02	1.026197e-01	1.631032e-01	4.673625e-01
-9	3694	-9	0	A	T	0.019	-7.464545e-02	1.026197e-01	1.631032e-01	4.673625e-01
-9	2704	-9	0	A	T	0.030	-5.869483e-02	6.723278e-02	1.588745e-01	3.831268e-01
-9	762	-9	0	A	T	0.236	9.557020e-02	5.797303e-02	1.340767e-01	9.994686e-02
-9	763	-9	0	A	T	0.479	7.578247e-02	1.000584e-01	1.635551e-01	4.492199e-01
-9	761	-9	0	A	T	0.236	9.557020e-02	5.797303e-02	1.340767e-01	9.994686e-02
-9	766	-9	0	A	T	0.476	7.943850e-02	1.017878e-01	1.671990e-01	4.355495e-01
-9	767	-9	0	A	T	0.340	2.119237e-02	1.000902e-01	1.807085e-01	8.324121e-01
-9	764	-9	0	A	T	0.497	7.031914e-02	2.019691e-01	1.655016e-01	7.278781e-01
-9	4283	-9	0	A	T	0.012	-7.192968e-02	1.140157e-01	1.611834e-01	5.284447e-01
-9	4286	-9	0	A	T	0.013	-4.572095e-02	1.172755e-01	1.643745e-01	6.968264e-01
-9	4287	-9	0	A	T	0.013	-4.572095e-02	1.172755e-01	1.643745e-01	6.968264e-01
-9	4284	-9	0	A	T	0.012	-4.582140e-02	1.213413e-01	1.645791e-01	7.058890e-01
-9	4285	-9	0	A	T	0.013	-4.572095e-02	1.172755e-01	1.643745e-01	6.968264e-01
-9	4288	-9	0	A	T	0.014	-6.247556e-02	1.008311e-01	1.633508e-01	5.358330e-01
-9	4289	-9	0	A	T	0.011	-4.564701e-02	1.109166e-01	1.622176e-01	6.808712e-01
-9	13522	-9	0	A	T	0.040	-6.715589e-02	1.124026e-01	1.774555e-01	5.505038e-01
-9	13523	-9	0	A	T	0.040	-6.715589e-02	1.124026e-01	1.774555e-01	5.505038e-01
-9	13520	-9	0	A	T	0.040	-6.715589e-02	1.124026e-01	1.774555e-01	5.505038e-01
-9	13521	-9	0	A	T	0.040	-6.715589e-02	1.124026e-01	1.774555e-01	5.505038e-01
-9	13526	-9	0	A	T	0.023	-1.369729e-02	1.265468e-01	1.784574e-01	9.138548e-01
-9	13527	-9	0	A	T	0.038	-5.111576e-02	1.074985e-01	1.742580e-01	6.346613e-01
-9	13525	-9	0	A	T	0.040	-6.715589e-02	1.124026e-01	1.774555e-01	5.505038e-01
-9	13529	-9	0	A	T	0.023	-1.369729e-02	1.265468e-01	1.784574e-01	9.138548e-01
-9	7209	-9	0	A	T	0.019	2.987689e-02	8.009921e-02	1.625922e-01	7.093263e-01
-9	6223	-9	0	A	T	0.017	-6.552750e-02	2.078920e-01	1.800385e-01	7.527570e-01
-9	6221	-9	0	A	T	0.019	-7.825061e-02	1.826731e-01	1.767803e-01	6.685923e-01
-9	6226	-9	0	A	T	0.017	-6.552750e-02	2.078920e-01	1.800385e-01	7.527570e-01
-9	6227	-9	0	A	T	0.031	-4.163026e-02	7.082415e-02	1.650836e-01	5.569650e-01
-9	6224	-9	0	A	T	0.019	-7.825061e-02	1.826731e-01	1.767803e-01	6.685923e-01
-9	6228	-9	0	A	T	0.017	-6.552750e-02	2.078920e-01	1.800385e-01	7.527570e-01
-9	6229	-9	0	A	T	0.017	-6.552750e-02	2.078920e-01	1.800385e-01	7.527570e-01
-9	5273	-9	0	A	T	0.017	-6.552750e-02	2.078920e-01	1.800385e-01	7.527570e-01
-9	5278	-9	0	A	T	0.017	-6.552750e-02	2.078920e-01	1.800385e-01	7.527570e-01
-9	12455	-9	0	A	T	0.085	2.458709e-01	4.067148e-02	9.669307e-03	3.149217e-09
-9	2501	-9	0	A	T	0.049	-1.581709e-02	7.214466e-02	1.736609e-01	8.265621e-01
-9	2500	-9	0	A	T	0.073	3.619272e-02	5.124901e-02	1.633261e-01	4.804235e-01
-9	13624	-9	0	A	T	0.040	-6.715589e-02	1.124026e-01	1.774555e-01	5.505038e-01
-9	6976	-9	0	A	T	0.012	-4.267488e-02	1.136095e-01	1.641231e-01	7.073718e-01
-9	6977	-9	0	A	T	0.043	-6.466792e-02	9.921002e-02	1.755284e-01	5.148468e-01
-9	8160	-9	0	A	T	0.016	2.054556e-01	1.628915e-01	1.450836e-01	2.078574e-01
-9	6972	-9	0	A	T	0.023	-7.416616e-02	1.265435e-01	1.720879e-01	5.581094e-01
-9	6973	-9	0	A	T	0.043	-6.466792e-02	9.921002e-02	1.755284e-01	5.148468e-01
-9	6970	-9	0	A	T	0.019	-5.681166e-02	1.384414e-01	1.735300e-01	6.817340e-01
-9	15824	-9	0	A	T	0.017	-7.172843e-03	1.178135e-01	1.750835e-01	9.514796e-01
-9	15829	-9	0	A	T	0.017	-7.172843e-03	1.178135e-01	1.750835e-01	9.514796e-01
-9	15828	-9	0	A	T	0.017	-7.172843e-03	1.178135e-01	1.750835e-01	9.514796e-01
-9	201	-9	0	A	T	0.300	1.148373e-01	8.560636e-02	1.461082e-01	1.804530e-01
-9	202	-9	0	A	T	0.341	1.880802e-02	9.842621e-02	1.807053e-01	8.485438e-01
-9	205	-9	0	A	T	0.312	8.723243e-02	9.919700e-02	1.659908e-01	3.796646e-01
-9	204	-9	0	A	T	0.321	4.743869e-02	1.012013e-01	1.742951e-01	6.394727e-01
-9	206	-9	0	A	T	0.479	7.299324e-02	1.084653e-01	1.677071e-01	5.013178e-01
-9	209	-9	0	A	T	0.312	8.723243e-02	9.919700e-02	1.659908e-01	3.796646e-01
-9	208	-9	0	A	T	0.236	9.557020e-02	5.797303e-02	1.340767e-01	9.994686e-02
-9	5245	-9	0	A	T	0.010	-3.788216e-02	1.843641e-01	1.766470e-01	8.372948e-01
-9	1727	-9	0	A	T	0.021	8.492663e-02	7.856332e-02	1.727040e-01	2.802818e-01
-9	5243	-9	0	A	T	0.017	-6.552750e-02	2.078920e-01	1.800385e-01	7.527570e-01
-9	5242	-9	0	A	T	0.020	-7.215222e-02	1.685352e-01	1.752702e-01	6.687745e-01
-9	13588	-9	0	A	T	0.022	-6.468401e-03	1.270813e-01	1.777975e-01	9.594282e-01
-9	13723	-9	0	A	T	0.023	-1.369729e-02	1.265468e-01	1.784574e-01	9.138548e-01
-9	13589	-9	0	A	T	0.031	-2.240946e-02	9.782959e-02	1.706375e-01	8.189222e-01
-9	13726	-9	0	A	T	0.022	-6.468401e-03	1.270813e-01	1.777975e-01	9.594282e-01
-9	9726	-9	0	A	T	0.027	-8.895982e-03	1.341370e-01	1.815018e-01	9.471526e-01
-9	9727	-9	0	A	T	0.027	-8.895982e-03	1.341370e-01	1.815018e-01	9.471526e-01
-9	9724	-9	0	A	T	0.027	-8.895982e-03	1.341370e-01	1.815018e-01	9.471526e-01
-9	9723	-9	0	A	T	0.027	-8.895982e-03	1.341370e-01	1.815018e-01	9.471526e-01
-9	9721	-9	0	A	T	0.027	-8.895982e-03	1.341370e-01	1.815018e-01	9.471526e-01
-9	9729	-9	0	A	T	0.014	5.582849e-02	1.136695e-01	1.705701e-01	6.235632e-01
-9	24134	-9	0	A	T	0.012	-2.972741e-02	1.289117e-01	1.668475e-01	8.177288e-01
-9	3077	-9	0	A	T	0.059	-3.604927e-02	5.834530e-02	1.562034e-01	5.369819e-01
-9	488	-9	0	A	T	0.497	7.690468e-02	2.018727e-01	1.658397e-01	7.034166e-01
-9	487	-9	0	A	T	0.499	2.490785e-02	3.650084e-01	1.692413e-01	9.456258e-01
-9	486	-9	0	A	T	0.228	8.176743e-02	5.336212e-02	1.258758e-01	1.261528e-01
-9	485	-9	0	A	T	0.266	1.159844e-03	5.258719e-02	1.691077e-01	9.824134e-01
-9	484	-9	0	A	T	0.300	1.148373e-01	8.560636e-02	1.461082e-01	1.804530e-01
-9	483	-9	0	A	T	0.300	1.148373e-01	8.560636e-02	1.461082e-01	1.804530e-01
-9	482	-9	0	A	T	0.320	6.028689e-02	9.580559e-02	1.712106e-01	5.294985e-01
-9	481	-9	0	A	T	0.340	2.119237e-02	1.000902e-01	1.807085e-01	8.324121e-01
-9	480	-9	0	A	T	0.314	6.773988e-02	1.009785e-01	1.678389e-01	5.026721e-01
-9	6099	-9	0	A	T	0.017	-6.552750e-02	2.078920e-01	1.800385e-01	7.527570e-01
-9	6090	-9	0	A	T	0.017	-6.552750e-02	2.078920e-01	1.800385e-01	7.527570e-01
-9	6092	-9	0	A	T	0.017	-6.552750e-02	2.078920e-01	1.800385e-01	7.527570e-01
-9	6095	-9	0	A	T	0.019	-7.825061e-02	1.826731e-01	1.767803e-01	6.685923e-01
-9	6097	-9	0	A	T	0.019	-7.825061e-02	1.826731e-01	1.767803e-01	6.685923e-01
-9	6096	-9	0	A	T	0.017	-6.552750e-02	2.078920e-01	1.800385e-01	7.527570e-01
-9	4422	-9	0	A	T	0.024	-4.872410e-02	1.040793e-01	1.645265e-01	6.399098e-01
-9	7909	-9	0	A	T	0.020	2.209178e-01	1.302198e-01	1.345044e-01	9.048769e-02
-9	17303	-9	0	A	T	0.012	3.718594e-02	1.001718e-01	1.656239e-01	7.106484e-01
-9	17304	-9	0	A	T	0.010	2.926569e-02	1.091082e-01	1.634834e-01	7.886488e-01
-9	1317	-9	0	A	T	0.325	3.083702e-02	9.108959e-02	1.732077e-01	7.351189e-01
-9	1316	-9	0	A	T	0.497	6.422665e-02	1.914551e-01	1.631764e-01	7.374310e-01
-9	1314	-9	0	A	T	0.321	4.743869e-02	1.012013e-01	1.742951e-01	6.394727e-01
-9	1313	-9	0	A	T	0.314	6.773988e-02	1.009785e-01	1.678389e-01	5.026721e-01
-9	1312	-9	0	A	T	0.499	2.490785e-02	3.650084e-01	1.692413e-01	9.456258e-01
-9	1310	-9	0	A	T	0.312	8.723243e-02	9.919700e-02	1.659908e-01	3.796646e-01
-9	1249	-9	0	A	T	0.439	-6.546223e-02	5.947711e-02	1.969660e-01	2.716505e-01
-9	1248	-9	0	A	T	0.440	-7.043836e-02	6.058929e-02	1.980423e-01	2.456306e-01
-9	472	-9	0	A	T	0.314	6.773988e-02	1.009785e-01	1.678389e-01	5.026721e-01
-9	470	-9	0	A	T	0.312	8.723243e-02	9.919700e-02	1.659908e-01	3.796646e-01
-9	6118	-9	0	A	T	0.018	-7.243137e-02	1.917879e-01	1.774882e-01	7.058595e-01
-9	6119	-9	0	A	T	0.017	-6.552750e-02	2.078920e-01	1.800385e-01	7.527570e-01
-9	6115	-9	0	A	T	0.018	-7.243137e-02	1.917879e-01	1.774882e-01	7.058595e-01
-9	6116	-9	0	A	T	0.019	-7.825061e-02	1.826731e-01	1.767803e-01	6.685923e-01
-9	6117	-9	0	A	T	0.018	-7.243137e-02	1.917879e-01	1.774882e-01	7.058595e-01
-9	6111	-9	0	A	T	0.017	-6.552750e-02	2.078920e-01	1.800385e-01	7.527570e-01
-9	6113	-9	0	A	T	0.018	-7.243137e-02	1.917879e-01	1.774882e-01	7.058595e-01
-9	4589	-9	0	A	T	0.012	-2.543107e-02	1.045520e-01	1.638332e-01	8.079322e-01
-9	4585	-9	0	A	T	0.011	-1.685505e-02	1.120985e-01	1.652691e-01	8.805490e-01
-9	4584	-9	0	A	T	0.030	-7.165219e-02	8.578402e-02	1.674908e-01	4.040160e-01
-9	4587	-9	0	A	T	0.030	-7.165219e-02	8.578402e-02	1.674908e-01	4.040160e-01
-9	4586	-9	0	A	T	0.030	-7.165219e-02	8.578402e-02	1.674908e-01	4.040160e-01
-9	4581	-9	0	A	T	0.030	-7.165219e-02	8.578402e-02	1.674908e-01	4.040160e-01
-9	4580	-9	0	A	T	0.023	-2.591026e-02	9.042291e-02	1.682241e-01	7.745932e-01
-9	478	-9	0	A	T	0.312	8.723243e-02	9.919700e-02	1.659908e-01	3.796646e-01
-9	6932	-9	0	A	T	0.043	-6.466792e-02	9.921002e-02	1.755284e-01	5.148468e-01
-9	6933	-9	0	A	T	0.019	-5.681166e-02	1.384414e-01	1.735300e-01	6.817340e-01
-9	6930	-9	0	A	T	0.019	-5.681166e-02	1.384414e-01	1.735300e-01	6.817340e-01
-9	6931	-9	0	A	T	0.041	-5.560194e-02	1.000363e-01	1.750140e-01	5.786137e-01
-9	6937	-9	0	A	T	0.116	3.431690e-02	6.666121e-02	1.766279e-01	6.069503e-01
-9	6934	-9	0	A	T	0.046	1.593210e-02	9.227047e-02	1.796426e-01	8.629911e-01
-9	8128	-9	0	A	T	0.016	2.054556e-01	1.628915e-01	1.450836e-01	2.078574e-01
-9	8126	-9	0	A	T	0.016	2.054556e-01	1.628915e-01	1.450836e-01	2.078574e-01
-9	6939	-9	0	A	T	0.038	-3.941496e-02	9.153236e-02	1.704102e-01	6.669578e-01
-9	8121	-9	0	A	T	0.016	2.054556e-01	1.628915e-01	1.450836e-01	2.078574e-01
-9	8120	-9	0	A	T	0.016	2.054556e-01	1.628915e-01	1.450836e-01	2.078574e-01
-9	5796	-9	0	A	T	0.019	-7.825061e-02	1.826731e-01	1.767803e-01	6.685923e-01
-9	5795	-9	0	A	T	0.017	-6.552750e-02	2.078920e-01	1.800385e-01	7.527570e-01
-9	5793	-9	0	A	T	0.019	-7.825061e-02	1.826731e-01	1.767803e-01	6.685923e-01
-9	5791	-9	0	A	T	0.012	-2.626481e-02	1.544639e-01	1.690982e-01	8.650568e-01
-9	5790	-9	0	A	T	0.019	-7.825061e-02	1.826731e-01	1.767803e-01	6.685923e-01
-9	5798	-9	0	A	T	0.017	-6.552750e-02	2.078920e-01	1.800385e-01	7.527570e-01
-9	2838	-9	0	A	T	0.038	2.093519e-01	5.816641e-02	9.949436e-02	3.549144e-04
-9	2831	-9	0	A	T	0.174	-1.834426e-02	3.484939e-02	1.670037e-01	5.988805e-01
-9	2830	-9	0	A	T	0.169	1.722935e-02	3.604734e-02	1.659412e-01	6.329091e-01
-9	1436	-9	0	A	T	0.304	3.287858e-02	4.288526e-02	1.496423e-01	4.436861e-01
-9	1437	-9	0	A	T	0.010	-1.643263e-01	1.075731e-01	1.638972e-01	1.273246e-01
-9	1434	-9	0	A	T	0.317	6.630304e-02	8.851972e-02	1.662341e-01	4.542391e-01
-9	1435	-9	0	A	T	0.301	1.025461e-01	8.277346e-02	1.441391e-01	2.160414e-01
-9	1430	-9	0	A	T	0.321	4.743869e-02	1.012013e-01	1.742951e-01	6.394727e-01
-9	1431	-9	0	A	T	0.340	2.119237e-02	1.000902e-01	1.807085e-01	8.324121e-01
-9	1439	-9	0	A	T	0.482	-7.802191e-02	1.206359e-01	1.923256e-01	5.181224e-01
-9	3403	-9	0	A	T	0.012	-1.202745e-01	1.501321e-01	1.667195e-01	4.234852e-01
-9	3405	-9	0	A	T	0.012	-1.202745e-01	1.501321e-01	1.667195e-01	4.234852e-01
-9	3404	-9	0	A	T	0.028	1.562550e-02	7.431043e-02	1.688175e-01	8.335502e-01
-9	3407	-9	0	A	T	0.010	-9.671245e-02	1.462448e-01	1.630626e-01	5.087572e-01
-9	3408	-9	0	A	T	0.012	-1.202745e-01	1.501321e-01	1.667195e-01	4.234852e-01
-9	2060	-9	0	A	T	0.022	-1.839000e-01	9.211969e-02	1.496484e-01	4.650565e-02
-9	2061	-9	0	A	T	0.030	-6.871299e-02	8.264800e-02	1.550353e-01	4.061954e-01
-9	2063	-9	0	A	T	0.030	-6.871299e-02	8.264800e-02	1.550353e-01	4.061954e-01
-9	2067	-9	0	A	T	0.030	-6.871299e-02	8.264800e-02	1.550353e-01	4.061954e-01
-9	6488	-9	0	A	T	0.019	-7.825061e-02	1.826731e-01	1.767803e-01	6.685923e-01
-9	6481	-9	0	A	T	0.019	-7.825061e-02	1.826731e-01	1.767803e-01	6.685923e-01
-9	15394	-9	0	A	T	0.014	4.935326e-02	1.363045e-01	1.754958e-01	7.174626e-01
-9	5429	-9	0	A	T	0.020	-7.215222e-02	1.685352e-01	1.752702e-01	6.687745e-01
-9	1188	-9	0	A	T	0.300	1.148373e-01	8.560636e-02	1.461082e-01	1.804530e-01
-9	1189	-9	0	A	T	0.247	4.954274e-02	6.261232e-02	1.485367e-01	4.292108e-01
-9	5427	-9	0	A	T	0.020	-7.215222e-02	1.685352e-01	1.752702e-01	6.687745e-01
-9	5426	-9	0	A	T	0.020	-7.215222e-02	1.685352e-01	1.752702e-01	6.687745e-01
-9	5421	-9	0	A	T	0.020	-7.215222e-02	1.685352e-01	1.752702e-01	6.687745e-01
-9	5420	-9	0	A	T	0.020	-7.215222e-02	1.685352e-01	1.752702e-01	6.687745e-01
-9	5423	-9	0	A	T	0.017	-6.552750e-02	2.078920e-01	1.800385e-01	7.527570e-01
-9	5422	-9	0	A	T	0.020	-7.215222e-02	1.685352e-01	1.752702e-01	6.687745e-01
-9	344	-9	0	A	T	0.499	1.791494e-02	3.490431e-01	1.673648e-01	9.590888e-01
-9	345	-9	0	A	T	0.321	4.743869e-02	1.012013e-01	1.742951e-01	6.394727e-01
-9	346	-9	0	A	T	0.481	7.491704e-02	1.114947e-01	1.669458e-01	5.019730e-01
-9	347	-9	0	A	T	0.484	6.104396e-02	1.288162e-01	1.708753e-01	6.358139e-01
-9	340	-9	0	A	T	0.484	6.104396e-02	1.288162e-01	1.708753e-01	6.358139e-01
-9	341	-9	0	A	T	0.312	8.723243e-02	9.919700e-02	1.659908e-01	3.796646e-01
-9	343	-9	0	A	T	0.312	8.723243e-02	9.919700e-02	1.659908e-01	3.796646e-01
-9	348	-9	0	A	T	0.237	1.636673e-02	5.852902e-02	1.638876e-01	7.798873e-01
-9	349	-9	0	A	T	0.382	8.499027e-02	6.912917e-02	1.540040e-01	2.195531e-01
-9	12433	-9	0	A	T	0.086	2.410032e-01	4.056735e-02	9.958603e-03	5.708620e-09
-9	9411	-9	0	A	T	0.027	-8.895982e-03	1.341370e-01	1.815018e-01	9.471526e-01
-9	9413	-9	0	A	T	0.027	-8.895982e-03	1.341370e-01	1.815018e-01	9.471526e-01
-9	9415	-9	0	A	T	0.027	-8.895982e-03	1.341370e-01	1.815018e-01	9.471526e-01
-9	9468	-9	0	A	T	0.027	-8.895982e-03	1.341370e-01	1.815018e-01	9.471526e-01
-9	5508	-9	0	A	T	0.017	-6.552750e-02	2.078920e-01	1.800385e-01	7.527570e-01
-9	5502	-9	0	A	T	0.017	-6.552750e-02	2.078920e-01	1.800385e-01	7.527570e-01
-9	5503	-9	0	A	T	0.017	-6.552750e-02	2.078920e-01	1.800385e-01	7.527570e-01
-9	5501	-9	0	A	T	0.017	-6.552750e-02	2.078920e-01	1.800385e-01	7.527570e-01
-9	542	-9	0	A	T	0.499	2.490785e-02	3.650084e-01	1.692413e-01	9.456258e-01
-9	543	-9	0	A	T	0.300	1.148373e-01	8.560636e-02	1.461082e-01	1.804530e-01
-9	540	-9	0	A	T	0.312	8.723243e-02	9.919700e-02	1.659908e-01	3.796646e-01
-9	541	-9	0	A	T	0.312	8.723243e-02	9.919700e-02	1.659908e-01	3.796646e-01
-9	546	-9	0	A	T	0.499	2.490785e-02	3.650084e-01	1.692413e-01	9.456258e-01
-9	547	-9	0	A	T	0.340	2.119237e-02	1.000902e-01	1.807085e-01	8.324121e-01
-9	544	-9	0	A	T	0.300	1.148373e-01	8.560636e-02	1.461082e-01	1.804530e-01
-9	545	-9	0	A	T	0.499	2.490785e-02	3.650084e-01	1.692413e-01	9.456258e-01
-9	548	-9	0	A	T	0.480	7.789592e-02	1.105495e-01	1.675702e-01	4.814108e-01
-9	549	-9	0	A	T	0.498	2.308831e-02	2.645686e-01	1.697087e-01	9.304978e-01
-9	6564	-9	0	A	T	0.017	-6.552750e-02	2.078920e-01	1.800385e-01	7.527570e-01
-9	6561	-9	0	A	T	0.019	-7.825061e-02	1.826731e-01	1.767803e-01	6.685923e-01
-9	12721	-9	0	A	T	0.011	3.125187e-03	1.024125e-01	1.634150e-01	9.756694e-01
-9	13456	-9	0	A	T	0.023	-1.369729e-02	1.265468e-01	1.784574e-01	9.138548e-01
-9	13457	-9	0	A	T	0.040	-6.715589e-02	1.124026e-01	1.774555e-01	5.505038e-01
-9	13454	-9	0	A	T	0.037	-5.164269e-02	1.136541e-01	1.768769e-01	6.497724e-01
-9	13455	-9	0	A	T	0.040	-6.715589e-02	1.124026e-01	1.774555e-01	5.505038e-01
-9	13452	-9	0	A	T	0.040	-6.715589e-02	1.124026e-01	1.774555e-01	5.505038e-01
-9	13453	-9	0	A	T	0.040	-6.715589e-02	1.124026e-01	1.774555e-01	5.505038e-01
-9	13450	-9	0	A	T	0.023	-1.369729e-02	1.265468e-01	1.784574e-01	9.138548e-01
-9	7993	-9	0	A	T	0.020	2.209178e-01	1.302198e-01	1.345044e-01	9.048769e-02
-9	7992	-9	0	A	T	0.020	2.209178e-01	1.302198e-01	1.345044e-01	9.048769e-02
-9	7991	-9	0	A	T	0.012	-1.260299e-01	9.921411e-02	1.693418e-01	2.046449e-01
-9	7990	-9	0	A	T	0.014	2.418161e-01	1.526233e-01	1.409660e-01	1.138105e-01
-9	7997	-9	0	A	T	0.016	2.054556e-01	1.628915e-01	1.450836e-01	2.078574e-01
-9	7994	-9	0	A	T	0.016	2.054556e-01	1.628915e-01	1.450836e-01	2.078574e-01
-9	7998	-9	0	A	T	0.016	2.054556e-01	1.628915e-01	1.450836e-01	2.078574e-01
-9	55	-9	0	A	T	0.314	6.773988e-02	1.009785e-01	1.678389e-01	5.026721e-01
-9	54	-9	0	A	T	0.297	1.237621e-01	8.153996e-02	1.442036e-01	1.297693e-01
-9	57	-9	0	A	T	0.312	8.723243e-02	9.919700e-02	1.659908e-01	3.796646e-01
-9	56	-9	0	A	T	0.482	6.603077e-02	1.197685e-01	1.694899e-01	5.816898e-01
-9	51	-9	0	A	T	0.499	1.791494e-02	3.490431e-01	1.673648e-01	9.590888e-01
-9	50	-9	0	A	T	0.327	3.789716e-02	9.549409e-02	1.756090e-01	6.916649e-01
-9	2439	-9	0	A	T	0.017	-1.675461e-01	1.000208e-01	1.520049e-01	9.461142e-02
-9	2438	-9	0	A	T	0.010	-1.416158e-01	1.196765e-01	1.520532e-01	2.373106e-01
-9	2431	-9	0	A	T	0.014	-1.604774e-01	1.066034e-01	1.513899e-01	1.329357e-01
-9	2436	-9	0	A	T	0.017	-1.675461e-01	1.000208e-01	1.520049e-01	9.461142e-02
-9	2435	-9	0	A	T	0.017	-1.675461e-01	1.000208e-01	1.520049e-01	9.461142e-02
-9	2434	-9	0	A	T	0.017	-1.675461e-01	1.000208e-01	1.520049e-01	9.461142e-02
-9	3479	-9	0	A	T	0.012	-1.202745e-01	1.501321e-01	1.667195e-01	4.234852e-01
-9	6576	-9	0	A	T	0.043	-6.466792e-02	9.921002e-02	1.755284e-01	5.148468e-01
-9	6577	-9	0	A	T	0.043	-6.466792e-02	9.921002e-02	1.755284e-01	5.148468e-01
-9	7030	-9	0	A	T	0.019	-5.681166e-02	1.384414e-01	1.735300e-01	6.817340e-01
-9	7031	-9	0	A	T	0.019	-5.681166e-02	1.384414e-01	1.735300e-01	6.817340e-01
-9	7033	-9	0	A	T	0.043	-6.466792e-02	9.921002e-02	1.755284e-01	5.148468e-01
-9	7034	-9	0	A	T	0.022	-7.014654e-02	1.282348e-01	1.719078e-01	5.846406e-01
-9	7035	-9	0	A	T	0.019	-5.681166e-02	1.384414e-01	1.735300e-01	6.817340e-01
-9	7036	-9	0	A	T	0.019	-5.681166e-02	1.384414e-01	1.735300e-01	6.817340e-01
-9	7037	-9	0	A	T	0.023	-7.416616e-02	1.265435e-01	1.720879e-01	5.581094e-01
-9	7039	-9	0	A	T	0.023	-7.416616e-02	1.265435e-01	1.720879e-01	5.581094e-01
-9	1920	-9	0	A	T	0.164	-4.505996e-02	4.186364e-02	1.610742e-01	2.823510e-01
-9	1921	-9	0	A	T	0.010	-1.438442e-01	1.056312e-01	1.607213e-01	1.739598e-01
-9	1924	-9	0	A	T	0.049	-7.811817e-02	6.051301e-02	1.593807e-01	1.973946e-01
-9	1925	-9	0	A	T	0.040	-3.990058e-02	6.487759e-02	1.617318e-01	5.388589e-01
-9	6698	-9	0	A	T	0.023	-7.416616e-02	1.265435e-01	1.720879e-01	5.581094e-01
-9	15368	-9	0	A	T	0.013	5.871398e-02	1.359410e-01	1.742850e-01	6.660167e-01
-9	6472	-9	0	A	T	0.019	-7.825061e-02	1.826731e-01	1.767803e-01	6.685923e-01
-9	6471	-9	0	A	T	0.018	-6.939250e-02	1.906697e-01	1.771470e-01	7.160743e-01
-9	6477	-9	0	A	T	0.019	-7.825061e-02	1.826731e-01	1.767803e-01	6.685923e-01
-9	9817	-9	0	A	T	0.022	8.323653e-03	7.685718e-02	1.639447e-01	9.138061e-01
-9	6384	-9	0	A	T	0.017	-6.552750e-02	2.078920e-01	1.800385e-01	7.527570e-01
-9	6387	-9	0	A	T	0.017	-6.552750e-02	2.078920e-01	1.800385e-01	7.527570e-01
-9	6386	-9	0	A	T	0.010	-1.848272e-02	1.506013e-01	1.667679e-01	9.023791e-01
-9	6388	-9	0	A	T	0.011	-6.229627e-02	1.365114e-01	1.657725e-01	6.483637e-01
-9	5138	-9	0	A	T	0.017	-6.552750e-02	2.078920e-01	1.800385e-01	7.527570e-01
-9	5137	-9	0	A	T	0.029	4.590702e-02	1.019562e-01	1.798612e-01	6.527398e-01
-9	5136	-9	0	A	T	0.013	-6.484457e-02	1.060131e-01	1.642488e-01	5.410699e-01
-9	5135	-9	0	A	T	0.012	-6.594951e-02	1.117905e-01	1.646898e-01	5.555301e-01
-9	5134	-9	0	A	T	0.016	-6.464107e-02	1.001347e-01	1.645540e-01	5.189079e-01
-9	5130	-9	0	A	T	0.016	-4.691745e-02	1.592480e-01	1.704216e-01	7.684219e-01
-9	5466	-9	0	A	T	0.017	-6.552750e-02	2.078920e-01	1.800385e-01	7.527570e-01
-9	5968	-9	0	A	T	0.017	-6.552750e-02	2.078920e-01	1.800385e-01	7.527570e-01
-9	5969	-9	0	A	T	0.017	-6.552750e-02	2.078920e-01	1.800385e-01	7.527570e-01
-9	6029	-9	0	A	T	0.017	-6.552750e-02	2.078920e-01	1.800385e-01	7.527570e-01
-9	6021	-9	0	A	T	0.017	-6.552750e-02	2.078920e-01	1.800385e-01	7.527570e-01
-9	6022	-9	0	A	T	0.017	-6.552750e-02	2.078920e-01	1.800385e-01	7.527570e-01
-9	6023	-9	0	A	T	0.019	-7.825061e-02	1.826731e-01	1.767803e-01	6.685923e-01
-9	6026	-9	0	A	T	0.017	-6.552750e-02	2.078920e-01	1.800385e-01	7.527570e-01
-9	6027	-9	0	A	T	0.019	-7.825061e-02	1.826731e-01	1.767803e-01	6.685923e-01
-9	10076	-9	0	A	T	0.013	-3.590478e-02	1.686331e-01	1.703568e-01	8.314891e-01
-9	16105	-9	0	A	T	0.013	-3.206910e-02	1.279448e-01	1.669333e-01	8.022015e-01
-9	7410	-9	0	A	T	0.062	-3.429573e-02	4.860535e-02	1.659482e-01	4.808070e-01
-9	2345	-9	0	A	T	0.014	-1.604774e-01	1.066034e-01	1.513899e-01	1.329357e-01
-9	2347	-9	0	A	T	0.010	-1.416158e-01	1.196765e-01	1.520532e-01	2.373106e-01
-9	2346	-9	0	A	T	0.010	-1.416158e-01	1.196765e-01	1.520532e-01	2.373106e-01
-9	2341	-9	0	A	T	0.024	-9.699489e-02	7.354409e-02	1.491302e-01	1.878888e-01
-9	2349	-9	0	A	T	0.017	-1.675461e-01	1.000208e-01	1.520049e-01	9.461142e-02
-9	1	-9	0	A	T	0.317	7.333352e-02	8.749530e-02	1.665073e-01	4.023987e-01
-9	9688	-9	0	A	T	0.027	-8.895982e-03	1.341370e-01	1.815018e-01	9.471526e-01
-9	9681	-9	0	A	T	0.027	-8.895982e-03	1.341370e-01	1.815018e-01	9.471526e-01
-9	9680	-9	0	A	T	0.027	-8.895982e-03	1.341370e-01	1.815018e-01	9.471526e-01
-9	9683	-9	0	A	T	0.027	-8.895982e-03	1.341370e-01	1.815018e-01	9.471526e-01
-9	9684	-9	0	A	T	0.027	-8.895982e-03	1.341370e-01	1.815018e-01	9.471526e-01
-9	9687	-9	0	A	T	0.027	-8.895982e-03	1.341370e-01	1.815018e-01	9.471526e-01
-9	656	-9	0	A	T	0.300	1.148373e-01	8.560636e-02	1.461082e-01	1.804530e-01
-9	657	-9	0	A	T	0.312	8.723243e-02	9.919700e-02	1.659908e-01	3.796646e-01
-9	654	-9	0	A	T	0.498	2.308831e-02	2.645686e-01	1.697087e-01	9.304978e-01
-9	1506	-9	0	A	T	0.467	1.718686e-02	7.530857e-02	1.649868e-01	8.195802e-01
-9	1507	-9	0	A	T	0.317	3.627429e-02	8.274532e-02	1.655494e-01	6.613191e-01
-9	1504	-9	0	A	T	0.465	-4.041506e-02	7.490211e-02	1.805464e-01	5.897611e-01
-9	1505	-9	0	A	T	0.472	5.643805e-02	8.714221e-02	1.617187e-01	5.175409e-01
-9	1508	-9	0	A	T	0.483	6.203670e-02	1.267335e-01	1.709729e-01	6.247241e-01
-9	1509	-9	0	A	T	0.108	-1.114999e-01	4.667612e-02	1.345660e-01	1.731746e-02
-9	658	-9	0	A	T	0.246	5.503732e-02	6.199262e-02	1.460291e-01	3.751234e-01
-9	659	-9	0	A	T	0.483	6.203670e-02	1.267335e-01	1.709729e-01	6.247241e-01
-9	1166	-9	0	A	T	0.292	5.150774e-02	4.351751e-02	1.405360e-01	2.371967e-01
-9	1167	-9	0	A	T	0.261	7.092519e-02	5.438635e-02	1.466542e-01	1.928709e-01
-9	1160	-9	0	A	T	0.053	-5.992302e-02	5.271737e-02	1.624558e-01	2.562791e-01
-9	1161	-9	0	A	T	0.420	2.535230e-02	4.792698e-02	1.634809e-01	5.970835e-01
-9	1162	-9	0	A	T	0.337	3.280121e-02	9.419930e-02	1.763431e-01	7.278458e-01
-9	1163	-9	0	A	T	0.482	6.093163e-02	1.195219e-01	1.693508e-01	6.104470e-01
-9	15267	-9	0	A	T	0.013	-6.268613e-02	1.405618e-01	1.733873e-01	6.558359e-01
-9	15266	-9	0	A	T	0.013	-6.268613e-02	1.405618e-01	1.733873e-01	6.558359e-01
-9	15263	-9	0	A	T	0.038	-2.207479e-02	6.732048e-02	1.628286e-01	7.431363e-01
-9	4707	-9	0	A	T	0.030	-7.165219e-02	8.578402e-02	1.674908e-01	4.040160e-01
-9	4705	-9	0	A	T	0.014	3.564486e-02	9.452357e-02	1.671946e-01	7.062781e-01
-9	4704	-9	0	A	T	0.011	-1.685505e-02	1.120985e-01	1.652691e-01	8.805490e-01
-9	4703	-9	0	A	T	0.011	-1.685505e-02	1.120985e-01	1.652691e-01	8.805490e-01
-9	4702	-9	0	A	T	0.011	-1.685505e-02	1.120985e-01	1.652691e-01	8.805490e-01
-9	4701	-9	0	A	T	0.030	-7.165219e-02	8.578402e-02	1.674908e-01	4.040160e-01
-9	4700	-9	0	A	T	0.010	-3.430830e-03	1.170307e-01	1.659804e-01	9.766259e-01
-9	4709	-9	0	A	T	0.030	-7.165219e-02	8.578402e-02	1.674908e-01	4.040160e-01
-9	4708	-9	0	A	T	0.030	-7.165219e-02	8.578402e-02	1.674908e-01	4.040160e-01
-9	8771	-9	0	A	T	0.050	3.166441e-02	5.135111e-02	1.627615e-01	5.377956e-01
-9	1298	-9	0	A	T	0.236	9.557020e-02	5.797303e-02	1.340767e-01	9.994686e-02
-9	1299	-9	0	A	T	0.312	8.723243e-02	9.919700e-02	1.659908e-01	3.796646e-01
-9	1292	-9	0	A	T	0.340	2.119237e-02	1.000902e-01	1.807085e-01	8.324121e-01
-9	1293	-9	0	A	T	0.483	6.203670e-02	1.267335e-01	1.709729e-01	6.247241e-01
-9	1290	-9	0	A	T	0.300	1.148373e-01	8.560636e-02	1.461082e-01	1.804530e-01
-9	1291	-9	0	A	T	0.312	8.723243e-02	9.919700e-02	1.659908e-01	3.796646e-01
-9	1296	-9	0	A	T	0.339	2.513874e-02	9.886742e-02	1.795434e-01	7.994060e-01
-9	1297	-9	0	A	T	0.314	6.773988e-02	1.009785e-01	1.678389e-01	5.026721e-01
-9	1294	-9	0	A	T	0.498	2.308831e-02	2.645686e-01	1.697087e-01	9.304978e-01
-9	1295	-9	0	A	T	0.359	5.318540e-02	7.183550e-02	1.706562e-01	4.594595e-01
-9	21502	-9	0	A	T	0.010	-8.227806e-02	1.253201e-01	1.678885e-01	5.118123e-01
-9	9529	-9	0	A	T	0.020	1.479726e-01	7.980337e-02	1.590390e-01	6.436691e-02
-9	9525	-9	0	A	T	0.027	-8.895982e-03	1.341370e-01	1.815018e-01	9.471526e-01
-9	9520	-9	0	A	T	0.027	-8.895982e-03	1.341370e-01	1.815018e-01	9.471526e-01
-9	9521	-9	0	A	T	0.017	9.370828e-02	8.798696e-02	1.696547e-01	2.874397e-01
-9	1657	-9	0	A	T	0.264	2.298573e-02	3.600199e-02	1.642155e-01	5.235030e-01
-9	2689	-9	0	A	T	0.049	-1.581709e-02	7.214466e-02	1.736609e-01	8.265621e-01
-9	2687	-9	0	A	T	0.049	-1.581709e-02	7.214466e-02	1.736609e-01	8.265621e-01
-9	4623	-9	0	A	T	0.011	-8.604724e-03	1.096971e-01	1.651764e-01	9.375125e-01
-9	4624	-9	0	A	T	0.010	-3.430830e-03	1.170307e-01	1.659804e-01	9.766259e-01
-9	4628	-9	0	A	T	0.011	-1.685505e-02	1.120985e-01	1.652691e-01	8.805490e-01
-9	4629	-9	0	A	T	0.014	5.661860e-02	1.025693e-01	1.743585e-01	5.812221e-01
-9	179	-9	0	A	T	0.477	7.821183e-02	1.022696e-01	1.671620e-01	4.448171e-01
-9	178	-9	0	A	T	0.241	7.805079e-02	5.724202e-02	1.364067e-01	1.734041e-01
-9	177	-9	0	A	T	0.491	1.367616e-01	1.131814e-01	1.592701e-01	2.275551e-01
-9	176	-9	0	A	T	0.384	5.668094e-02	7.331203e-02	1.818273e-01	4.398443e-01
-9	175	-9	0	A	T	0.206	-3.963726e-02	3.615219e-02	1.581811e-01	2.734941e-01
-9	174	-9	0	A	T	0.246	5.310875e-02	6.131495e-02	1.452608e-01	3.868654e-01
-9	173	-9	0	A	T	0.311	9.024387e-02	9.419149e-02	1.622423e-01	3.385355e-01
-9	171	-9	0	A	T	0.314	6.773988e-02	1.009785e-01	1.678389e-01	5.026721e-01
-9	170	-9	0	A	T	0.314	6.773988e-02	1.009785e-01	1.678389e-01	5.026721e-01
-9	5619	-9	0	A	T	0.019	-7.825061e-02	1.826731e-01	1.767803e-01	6.685923e-01
-9	5612	-9	0	A	T	0.017	-6.552750e-02	2.078920e-01	1.800385e-01	7.527570e-01
-9	5610	-9	0	A	T	0.019	-7.825061e-02	1.826731e-01	1.767803e-01	6.685923e-01
-9	5611	-9	0	A	T	0.019	-7.825061e-02	1.826731e-01	1.767803e-01	6.685923e-01
-9	5616	-9	0	A	T	0.017	-6.552750e-02	2.078920e-01	1.800385e-01	7.527570e-01
-9	5617	-9	0	A	T	0.017	-6.552750e-02	2.078920e-01	1.800385e-01	7.527570e-01
-9	1258	-9	0	A	T	0.300	1.148373e-01	8.560636e-02	1.461082e-01	1.804530e-01
-9	1159	-9	0	A	T	0.492	7.462802e-02	1.272395e-01	1.622017e-01	5.578249e-01
-9	1158	-9	0	A	T	0.317	7.813205e-02	8.782730e-02	1.685326e-01	3.741538e-01
-9	1155	-9	0	A	T	0.313	7.403173e-02	9.550924e-02	1.640986e-01	4.386748e-01
-9	1154	-9	0	A	T	0.247	4.954274e-02	6.261232e-02	1.485367e-01	4.292108e-01
-9	1157	-9	0	A	T	0.470	2.602942e-02	8.387714e-02	1.668455e-01	7.564562e-01
-9	1156	-9	0	A	T	0.334	-1.362781e-02	8.505861e-02	1.813905e-01	8.727828e-01
-9	1151	-9	0	A	T	0.449	6.669315e-02	9.005698e-02	1.689794e-01	4.593454e-01
-9	1150	-9	0	A	T	0.498	2.308831e-02	2.645686e-01	1.697087e-01	9.304978e-01
-9	1153	-9	0	A	T	0.340	2.119237e-02	1.000902e-01	1.807085e-01	8.324121e-01
-9	1152	-9	0	A	T	0.499	2.490785e-02	3.650084e-01	1.692413e-01	9.456258e-01
-9	2183	-9	0	A	T	0.262	7.957127e-02	4.279414e-02	1.266107e-01	6.362777e-02
-9	2182	-9	0	A	T	0.145	5.388630e-02	4.587091e-02	1.895203e-01	2.407250e-01
-9	2181	-9	0	A	T	0.067	2.247664e-02	4.771074e-02	1.659755e-01	6.377975e-01
-9	2180	-9	0	A	T	0.129	-8.073030e-02	3.942869e-02	1.550154e-01	4.119281e-02
-9	2186	-9	0	A	T	0.037	-1.937070e-02	5.919734e-02	1.666329e-01	7.436528e-01
-9	2185	-9	0	A	T	0.060	-5.876699e-02	4.804274e-02	1.697825e-01	2.218899e-01
-9	15717	-9	0	A	T	0.017	-7.172843e-03	1.178135e-01	1.750835e-01	9.514796e-01
-9	2725	-9	0	A	T	0.023	5.497363e-02	7.045875e-02	1.609393e-01	4.356719e-01
-9	6758	-9	0	A	T	0.043	-6.466792e-02	9.921002e-02	1.755284e-01	5.148468e-01
-9	6759	-9	0	A	T	0.043	-6.466792e-02	9.921002e-02	1.755284e-01	5.148468e-01
-9	6753	-9	0	A	T	0.019	-5.681166e-02	1.384414e-01	1.735300e-01	6.817340e-01
-9	6750	-9	0	A	T	0.022	-6.453657e-02	1.105957e-01	1.666972e-01	5.598267e-01
-9	6754	-9	0	A	T	0.018	-7.680064e-02	1.000193e-01	1.678238e-01	4.429769e-01
-9	5380	-9	0	A	T	0.017	-6.552750e-02	2.078920e-01	1.800385e-01	7.527570e-01
-9	5381	-9	0	A	T	0.020	-7.215222e-02	1.685352e-01	1.752702e-01	6.687745e-01
-9	5382	-9	0	A	T	0.020	-7.215222e-02	1.685352e-01	1.752702e-01	6.687745e-01
-9	5384	-9	0	A	T	0.017	-6.552750e-02	2.078920e-01	1.800385e-01	7.527570e-01
-9	5385	-9	0	A	T	0.017	-6.552750e-02	2.078920e-01	1.800385e-01	7.527570e-01
-9	5386	-9	0	A	T	0.020	-7.215222e-02	1.685352e-01	1.752702e-01	6.687745e-01
-9	5388	-9	0	A	T	0.017	-6.552750e-02	2.078920e-01	1.800385e-01	7.527570e-01
-9	5389	-9	0	A	T	0.020	-7.215222e-02	1.685352e-01	1.752702e-01	6.687745e-01
-9	2142	-9	0	A	T	0.082	7.385627e-03	4.652772e-02	1.645914e-01	8.739485e-01
-9	2	-9	0	A	T	0.482	6.603077e-02	1.197685e-01	1.694899e-01	5.816898e-01
-9	7969	-9	0	A	T	0.012	1.013688e-01	1.013144e-01	1.692487e-01	3.175921e-01
-9	16973	-9	0	A	T	0.010	2.987451e-02	1.090677e-01	1.645881e-01	7.842819e-01
-9	16974	-9	0	A	T	0.010	2.987451e-02	1.090677e-01	1.645881e-01	7.842819e-01
-9	15154	-9	0	A	T	0.013	-6.268613e-02	1.405618e-01	1.733873e-01	6.558359e-01
-9	15159	-9	0	A	T	0.013	-6.268613e-02	1.405618e-01	1.733873e-01	6.558359e-01
-9	506	-9	0	A	T	0.322	7.164199e-02	8.272867e-02	1.607244e-01	3.869617e-01
-9	507	-9	0	A	T	0.499	2.490785e-02	3.650084e-01	1.692413e-01	9.456258e-01
-9	504	-9	0	A	T	0.125	9.247201e-03	4.613709e-02	1.639437e-01	8.412364e-01
-9	502	-9	0	A	T	0.388	2.519652e-02	8.242894e-02	1.793376e-01	7.599939e-01
-9	503	-9	0	A	T	0.268	5.726294e-02	4.716595e-02	1.499594e-01	2.253606e-01
-9	500	-9	0	A	T	0.236	9.557020e-02	5.797303e-02	1.340767e-01	9.994686e-02
-9	6528	-9	0	A	T	0.019	-7.825061e-02	1.826731e-01	1.767803e-01	6.685923e-01
-9	101867	-9	0	A	T	0.013	-4.785572e-02	9.402214e-02	1.629304e-01	6.110149e-01
-9	6270	-9	0	A	T	0.017	-6.552750e-02	2.078920e-01	1.800385e-01	7.527570e-01
-9	6273	-9	0	A	T	0.017	-6.552750e-02	2.078920e-01	1.800385e-01	7.527570e-01
-9	6272	-9	0	A	T	0.017	-6.552750e-02	2.078920e-01	1.800385e-01	7.527570e-01
-9	6275	-9	0	A	T	0.017	-6.552750e-02	2.078920e-01	1.800385e-01	7.527570e-01
-9	6274	-9	0	A	T	0.017	-6.552750e-02	2.078920e-01	1.800385e-01	7.527570e-01
-9	6277	-9	0	A	T	0.019	-7.825061e-02	1.826731e-01	1.767803e-01	6.685923e-01
-9	6276	-9	0	A	T	0.017	-6.552750e-02	2.078920e-01	1.800385e-01	7.527570e-01
-9	6278	-9	0	A	T	0.017	-6.552750e-02	2.078920e-01	1.800385e-01	7.527570e-01
-9	5229	-9	0	A	T	0.020	-7.215222e-02	1.685352e-01	1.752702e-01	6.687745e-01
-9	5220	-9	0	A	T	0.020	-7.215222e-02	1.685352e-01	1.752702e-01	6.687745e-01
-9	5227	-9	0	A	T	0.017	-6.552750e-02	2.078920e-01	1.800385e-01	7.527570e-01
-9	5225	-9	0	A	T	0.020	-7.215222e-02	1.685352e-01	1.752702e-01	6.687745e-01
-9	12402	-9	0	A	T	0.084	2.508192e-01	4.078207e-02	9.416310e-03	1.718277e-09
-9	12403	-9	0	A	T	0.086	2.410032e-01	4.056735e-02	9.958603e-03	5.708620e-09
-9	12400	-9	0	A	T	0.086	2.410032e-01	4.056735e-02	9.958603e-03	5.708620e-09
-9	13754	-9	0	A	T	0.040	-6.715589e-02	1.124026e-01	1.774555e-01	5.505038e-01
-9	13757	-9	0	A	T	0.040	-6.715589e-02	1.124026e-01	1.774555e-01	5.505038e-01
-9	13756	-9	0	A	T	0.040	-6.715589e-02	1.124026e-01	1.774555e-01	5.505038e-01
-9	13750	-9	0	A	T	0.022	-6.468401e-03	1.270813e-01	1.777975e-01	9.594282e-01
-9	13752	-9	0	A	T	0.040	-6.715589e-02	1.124026e-01	1.774555e-01	5.505038e-01
-9	13759	-9	0	A	T	0.040	-6.715589e-02	1.124026e-01	1.774555e-01	5.505038e-01
-9	13758	-9	0	A	T	0.040	-6.715589e-02	1.124026e-01	1.774555e-01	5.505038e-01
-9	2578	-9	0	A	T	0.016	1.000755e-01	9.573771e-02	1.684205e-01	2.964449e-01
-9	2571	-9	0	A	T	0.014	2.210139e-01	8.932420e-02	1.660775e-01	1.372035e-02
-9	977	-9	0	A	T	0.280	1.716315e-02	5.600349e-02	1.594274e-01	7.593928e-01
-9	976	-9	0	A	T	0.322	-4.031994e-02	6.874517e-02	1.847396e-01	5.578268e-01
-9	975	-9	0	A	T	0.298	-2.723797e-02	7.272669e-02	1.846564e-01	7.081913e-01
-9	974	-9	0	A	T	0.298	-2.723797e-02	7.272669e-02	1.846564e-01	7.081913e-01
-9	973	-9	0	A	T	0.314	2.041722e-02	8.257973e-02	1.714920e-01	8.048341e-01
-9	972	-9	0	A	T	0.294	7.236941e-02	7.618558e-02	1.459181e-01	3.426716e-01
-9	971	-9	0	A	T	0.345	4.534808e-02	6.428591e-02	1.470051e-01	4.809210e-01
-9	970	-9	0	A	T	0.344	4.830802e-02	6.463050e-02	1.454228e-01	4.551854e-01
-9	979	-9	0	A	T	0.379	4.517064e-02	7.111463e-02	1.753711e-01	5.256356e-01
-9	978	-9	0	A	T	0.305	1.126543e-01	8.043718e-02	1.571072e-01	1.620499e-01
-9	4155	-9	0	A	T	0.011	-4.802783e-02	1.042036e-01	1.626422e-01	6.450919e-01
-9	4158	-9	0	A	T	0.013	-6.157288e-02	9.445160e-02	1.613723e-01	5.148015e-01
-9	15698	-9	0	A	T	0.017	-7.172843e-03	1.178135e-01	1.750835e-01	9.514796e-01
-9	6330	-9	0	A	T	0.019	-7.825061e-02	1.826731e-01	1.767803e-01	6.685923e-01
-9	6332	-9	0	A	T	0.019	-7.825061e-02	1.826731e-01	1.767803e-01	6.685923e-01
-9	6338	-9	0	A	T	0.017	-6.552750e-02	2.078920e-01	1.800385e-01	7.527570e-01
-9	1667	-9	0	A	T	0.435	1.389554e-01	4.656310e-02	1.377039e-01	2.998666e-03
-9	1496	-9	0	A	T	0.352	8.921403e-02	3.822775e-02	1.310960e-01	2.005120e-02
-9	7445	-9	0	A	T	0.016	1.290987e-01	8.519016e-02	1.577614e-01	1.303733e-01
-9	458	-9	0	A	T	0.499	1.791494e-02	3.490431e-01	1.673648e-01	9.590888e-01
-9	459	-9	0	A	T	0.321	4.743869e-02	1.012013e-01	1.742951e-01	6.394727e-01
-9	453	-9	0	A	T	0.341	1.880802e-02	9.842621e-02	1.807053e-01	8.485438e-01
-9	454	-9	0	A	T	0.312	8.723243e-02	9.919700e-02	1.659908e-01	3.796646e-01
-9	455	-9	0	A	T	0.340	3.330439e-02	9.348359e-02	1.777565e-01	7.218145e-01
-9	456	-9	0	A	T	0.236	9.557020e-02	5.797303e-02	1.340767e-01	9.994686e-02
-9	457	-9	0	A	T	0.482	6.603077e-02	1.197685e-01	1.694899e-01	5.816898e-01
-9	75814	-9	0	A	T	0.164	-9.946910e-03	4.545918e-02	1.741296e-01	8.268981e-01
-9	75815	-9	0	A	T	0.163	-9.327253e-03	4.580256e-02	1.743448e-01	8.387272e-01
-9	4472	-9	0	A	T	0.014	-6.019828e-02	1.304524e-01	1.708414e-01	6.446945e-01
-9	1026	-9	0	A	T	0.236	9.557020e-02	5.797303e-02	1.340767e-01	9.994686e-02
-9	1021	-9	0	A	T	0.340	2.119237e-02	1.000902e-01	1.807085e-01	8.324121e-01
-9	1020	-9	0	A	T	0.314	6.773988e-02	1.009785e-01	1.678389e-01	5.026721e-01
-9	1023	-9	0	A	T	0.300	1.148373e-01	8.560636e-02	1.461082e-01	1.804530e-01
-9	5343	-9	0	A	T	0.017	-6.552750e-02	2.078920e-01	1.800385e-01	7.527570e-01
-9	5348	-9	0	A	T	0.020	-7.215222e-02	1.685352e-01	1.752702e-01	6.687745e-01
-9	5349	-9	0	A	T	0.020	-7.215222e-02	1.685352e-01	1.752702e-01	6.687745e-01
-9	13661	-9	0	A	T	0.040	-6.715589e-02	1.124026e-01	1.774555e-01	5.505038e-01
-9	13660	-9	0	A	T	0.040	-6.715589e-02	1.124026e-01	1.774555e-01	5.505038e-01
-9	13662	-9	0	A	T	0.040	-6.715589e-02	1.124026e-01	1.774555e-01	5.505038e-01
-9	5883	-9	0	A	T	0.017	-6.552750e-02	2.078920e-01	1.800385e-01	7.527570e-01
-9	5881	-9	0	A	T	0.017	-6.552750e-02	2.078920e-01	1.800385e-01	7.527570e-01
-9	5886	-9	0	A	T	0.017	-6.552750e-02	2.078920e-01	1.800385e-01	7.527570e-01
-9	5885	-9	0	A	T	0.017	-6.552750e-02	2.078920e-01	1.800385e-01	7.527570e-01
-9	5889	-9	0	A	T	0.012	-2.383145e-02	1.540082e-01	1.690379e-01	8.770950e-01
-9	5888	-9	0	A	T	0.012	-2.383145e-02	1.540082e-01	1.690379e-01	8.770950e-01
-9	16011	-9	0	A	T	0.026	-2.046215e-02	8.489158e-02	1.674559e-01	8.096357e-01
-9	16013	-9	0	A	T	0.024	-1.861709e-02	8.698187e-02	1.676605e-01	8.306180e-01
-9	16012	-9	0	A	T	0.026	-2.046215e-02	8.489158e-02	1.674559e-01	8.096357e-01
-9	16014	-9	0	A	T	0.024	-1.861709e-02	8.698187e-02	1.676605e-01	8.306180e-01
-9	5875	-9	0	A	T	0.017	-6.552750e-02	2.078920e-01	1.800385e-01	7.527570e-01
-9	15975	-9	0	A	T	0.012	-6.472869e-02	1.072750e-01	1.638951e-01	5.465551e-01
-9	5973	-9	0	A	T	0.019	-7.825061e-02	1.826731e-01	1.767803e-01	6.685923e-01
-9	19592	-9	0	A	T	0.012	-3.639473e-02	1.214608e-01	1.657486e-01	7.645897e-01
-9	15446	-9	0	A	T	0.013	5.871398e-02	1.359410e-01	1.742850e-01	6.660167e-01
-9	1366	-9	0	A	T	0.026	9.718025e-02	6.942253e-02	1.500649e-01	1.622557e-01
-9	1367	-9	0	A	T	0.312	8.723243e-02	9.919700e-02	1.659908e-01	3.796646e-01
-9	1364	-9	0	A	T	0.149	-2.301937e-03	4.055373e-02	1.686906e-01	9.547596e-01
-9	1365	-9	0	A	T	0.220	-2.429134e-02	3.803756e-02	1.742709e-01	5.234007e-01
-9	1362	-9	0	A	T	0.326	-1.179133e-01	4.998368e-02	2.107146e-01	1.875180e-02
-9	1363	-9	0	A	T	0.497	1.117894e-01	1.901343e-01	1.646034e-01	5.568627e-01
-9	1360	-9	0	A	T	0.014	-7.059785e-02	9.290124e-02	1.610123e-01	4.477008e-01
-9	1361	-9	0	A	T	0.290	-6.044877e-02	5.745944e-02	1.972303e-01	2.933565e-01
-9	1368	-9	0	A	T	0.314	6.773988e-02	1.009785e-01	1.678389e-01	5.026721e-01
-9	1369	-9	0	A	T	0.486	5.830223e-02	1.314978e-01	1.719326e-01	6.577124e-01
-9	15440	-9	0	A	T	0.014	4.935326e-02	1.363045e-01	1.754958e-01	7.174626e-01
-9	5977	-9	0	A	T	0.017	-6.552750e-02	2.078920e-01	1.800385e-01	7.527570e-01
-9	9638	-9	0	A	T	0.027	-8.895982e-03	1.341370e-01	1.815018e-01	9.471526e-01
-9	9630	-9	0	A	T	0.014	5.582849e-02	1.136695e-01	1.705701e-01	6.235632e-01
-9	9632	-9	0	A	T	0.027	-8.895982e-03	1.341370e-01	1.815018e-01	9.471526e-01
-9	9634	-9	0	A	T	0.027	-8.895982e-03	1.341370e-01	1.815018e-01	9.471526e-01
-9	9635	-9	0	A	T	0.027	-8.895982e-03	1.341370e-01	1.815018e-01	9.471526e-01
-9	9637	-9	0	A	T	0.027	-8.895982e-03	1.341370e-01	1.815018e-01	9.471526e-01
-9	3348	-9	0	A	T	0.072	-3.753686e-02	5.185688e-02	1.580941e-01	4.695334e-01
-9	5723	-9	0	A	T	0.016	-4.909445e-02	1.803891e-01	1.744596e-01	7.856258e-01
-9	5975	-9	0	A	T	0.019	-7.825061e-02	1.826731e-01	1.767803e-01	6.685923e-01
-9	501	-9	0	A	T	0.339	3.340813e-02	9.476099e-02	1.772923e-01	7.245909e-01
-9	6143	-9	0	A	T	0.017	-6.552750e-02	2.078920e-01	1.800385e-01	7.527570e-01
-9	6142	-9	0	A	T	0.019	-7.825061e-02	1.826731e-01	1.767803e-01	6.685923e-01
-9	6141	-9	0	A	T	0.017	-6.552750e-02	2.078920e-01	1.800385e-01	7.527570e-01
-9	6144	-9	0	A	T	0.017	-6.552750e-02	2.078920e-01	1.800385e-01	7.527570e-01
-9	6149	-9	0	A	T	0.017	-6.552750e-02	2.078920e-01	1.800385e-01	7.527570e-01
-9	5974	-9	0	A	T	0.019	-7.825061e-02	1.826731e-01	1.767803e-01	6.685923e-01
-9	4539	-9	0	A	T	0.014	-6.019828e-02	1.304524e-01	1.708414e-01	6.446945e-01
-9	15450	-9	0	A	T	0.016	3.554322e-02	1.264309e-01	1.739867e-01	7.787426e-01
-9	6960	-9	0	A	T	0.023	-7.416616e-02	1.265435e-01	1.720879e-01	5.581094e-01
-9	6963	-9	0	A	T	0.019	-5.681166e-02	1.384414e-01	1.735300e-01	6.817340e-01
-9	15455	-9	0	A	T	0.013	5.871398e-02	1.359410e-01	1.742850e-01	6.660167e-01
-9	6966	-9	0	A	T	0.020	-5.471452e-02	1.264814e-01	1.706659e-01	6.655216e-01
-9	6969	-9	0	A	T	0.019	-5.681166e-02	1.384414e-01	1.735300e-01	6.817340e-01
-9	6968	-9	0	A	T	0.019	-5.681166e-02	1.384414e-01	1.735300e-01	6.817340e-01
-9	8152	-9	0	A	T	0.020	2.209178e-01	1.302198e-01	1.345044e-01	9.048769e-02
-9	8150	-9	0	A	T	0.016	9.835415e-03	1.209231e-01	1.671960e-01	9.352111e-01
-9	8151	-9	0	A	T	0.016	2.054556e-01	1.628915e-01	1.450836e-01	2.078574e-01
-9	9340	-9	0	A	T	0.027	-8.895982e-03	1.341370e-01	1.815018e-01	9.471526e-01
-9	9342	-9	0	A	T	0.027	-8.895982e-03	1.341370e-01	1.815018e-01	9.471526e-01
-9	9343	-9	0	A	T	0.030	-8.855292e-03	7.711282e-02	1.649605e-01	9.086270e-01
-9	9345	-9	0	A	T	0.027	-8.895982e-03	1.341370e-01	1.815018e-01	9.471526e-01
-9	9346	-9	0	A	T	0.027	-8.895982e-03	1.341370e-01	1.815018e-01	9.471526e-01
-9	2849	-9	0	A	T	0.022	-8.552415e-02	7.537826e-02	1.612597e-01	2.571511e-01
-9	2842	-9	0	A	T	0.014	-1.471844e-01	1.058885e-01	1.736422e-01	1.652225e-01
-9	2843	-9	0	A	T	0.048	2.480765e-01	5.249159e-02	3.423737e-02	3.072201e-06
-9	1551	-9	0	A	T	0.498	2.308831e-02	2.645686e-01	1.697087e-01	9.304978e-01
-9	1550	-9	0	A	T	0.498	2.308831e-02	2.645686e-01	1.697087e-01	9.304978e-01
-9	1557	-9	0	A	T	0.498	2.308831e-02	2.645686e-01	1.697087e-01	9.304978e-01
-9	1556	-9	0	A	T	0.244	6.504386e-02	6.071274e-02	1.415431e-01	2.845956e-01
-9	1590	-9	0	A	T	0.483	6.203670e-02	1.267335e-01	1.709729e-01	6.247241e-01
-9	91445	-9	0	A	T	0.013	3.566023e-02	1.525209e-01	1.650319e-01	8.152430e-01
-9	6403	-9	0	A	T	0.016	-4.956649e-02	1.854769e-01	1.743938e-01	7.894091e-01
-9	618	-9	0	A	T	0.192	1.367832e-02	3.877192e-02	1.645493e-01	7.244127e-01
-9	5498	-9	0	A	T	0.017	-6.552750e-02	2.078920e-01	1.800385e-01	7.527570e-01
-9	5499	-9	0	A	T	0.020	-7.215222e-02	1.685352e-01	1.752702e-01	6.687745e-01
-9	615	-9	0	A	T	0.206	9.687083e-03	3.916468e-02	1.668793e-01	8.047569e-01
-9	15557	-9	0	A	T	0.017	-7.172843e-03	1.178135e-01	1.750835e-01	9.514796e-01
-9	15553	-9	0	A	T	0.018	-1.287558e-02	1.150814e-01	1.753612e-01	9.109669e-01
-9	15558	-9	0	A	T	0.017	-7.172843e-03	1.178135e-01	1.750835e-01	9.514796e-01
-9	2171	-9	0	A	T	0.011	1.674659e-02	1.040762e-01	1.652878e-01	8.722393e-01
-9	2177	-9	0	A	T	0.016	-7.281197e-02	8.600550e-02	1.644617e-01	3.976729e-01
-9	2179	-9	0	A	T	0.010	-3.752336e-02	1.067859e-01	1.632360e-01	7.254623e-01
-9	13428	-9	0	A	T	0.040	-6.715589e-02	1.124026e-01	1.774555e-01	5.505038e-01
-9	13427	-9	0	A	T	0.023	-1.369729e-02	1.265468e-01	1.784574e-01	9.138548e-01
-9	13426	-9	0	A	T	0.023	-1.369729e-02	1.265468e-01	1.784574e-01	9.138548e-01
-9	13424	-9	0	A	T	0.023	-1.369729e-02	1.265468e-01	1.784574e-01	9.138548e-01
-9	5357	-9	0	A	T	0.017	-6.552750e-02	2.078920e-01	1.800385e-01	7.527570e-01
-9	5356	-9	0	A	T	0.017	-6.552750e-02	2.078920e-01	1.800385e-01	7.527570e-01
-9	1053	-9	0	A	T	0.318	3.727766e-02	8.681099e-02	1.679940e-01	6.678305e-01
-9	5352	-9	0	A	T	0.017	-6.552750e-02	2.078920e-01	1.800385e-01	7.527570e-01
-9	5351	-9	0	A	T	0.017	-6.552750e-02	2.078920e-01	1.800385e-01	7.527570e-01
-9	1058	-9	0	A	T	0.314	1.041850e-02	8.254369e-02	1.734012e-01	8.996161e-01
-9	1059	-9	0	A	T	0.187	2.043745e-02	4.728283e-02	1.635147e-01	6.657767e-01
-9	15064	-9	0	A	T	0.013	-6.268613e-02	1.405618e-01	1.733873e-01	6.558359e-01
-9	12537	-9	0	A	T	0.029	3.775885e-01	6.543481e-02	3.285512e-02	1.479108e-08
-9	12534	-9	0	A	T	0.029	3.775885e-01	6.543481e-02	3.285512e-02	1.479108e-08
-9	12530	-9	0	A	T	0.029	3.775885e-01	6.543481e-02	3.285512e-02	1.479108e-08
-9	12531	-9	0	A	T	0.029	3.775885e-01	6.543481e-02	3.285512e-02	1.479108e-08
-9	1876	-9	0	A	T	0.091	-3.622256e-02	4.668767e-02	1.627888e-01	4.382487e-01
-9	1877	-9	0	A	T	0.049	-7.811817e-02	6.051301e-02	1.593807e-01	1.973946e-01
-9	1874	-9	0	A	T	0.222	1.032814e-01	4.103087e-02	9.204090e-02	1.217917e-02
-9	1870	-9	0	A	T	0.028	-1.807302e-01	7.061335e-02	1.602533e-01	1.081231e-02
-9	768	-9	0	A	T	0.498	2.766131e-02	2.456837e-01	1.659441e-01	9.104068e-01
-9	769	-9	0	A	T	0.312	8.723243e-02	9.919700e-02	1.659908e-01	3.796646e-01
-9	760	-9	0	A	T	0.300	1.148373e-01	8.560636e-02	1.461082e-01	1.804530e-01
-9	765	-9	0	A	T	0.311	9.193478e-02	9.407052e-02	1.630145e-01	3.289510e-01
-9	15186	-9	0	A	T	0.013	-6.268613e-02	1.405618e-01	1.733873e-01	6.558359e-01
-9	15181	-9	0	A	T	0.013	-6.268613e-02	1.405618e-01	1.733873e-01	6.558359e-01
-9	15188	-9	0	A	T	0.013	-6.268613e-02	1.405618e-01	1.733873e-01	6.558359e-01
-9	15189	-9	0	A	T	0.013	-6.268613e-02	1.405618e-01	1.733873e-01	6.558359e-01
-9	77	-9	0	A	T	0.341	1.880802e-02	9.842621e-02	1.807053e-01	8.485438e-01
-9	76	-9	0	A	T	0.312	8.723243e-02	9.919700e-02	1.659908e-01	3.796646e-01
-9	70	-9	0	A	T	0.380	-7.484684e-02	5.900504e-02	1.922575e-01	2.052860e-01
-9	13580	-9	0	A	T	0.031	-3.359554e-02	1.037977e-01	1.724268e-01	7.463442e-01
-9	13581	-9	0	A	T	0.029	-2.395357e-02	1.005876e-01	1.708623e-01	8.118844e-01
-9	13583	-9	0	A	T	0.022	-6.468401e-03	1.270813e-01	1.777975e-01	9.594282e-01
-9	13584	-9	0	A	T	0.023	-1.369729e-02	1.265468e-01	1.784574e-01	9.138548e-01
-9	13586	-9	0	A	T	0.040	-6.715589e-02	1.124026e-01	1.774555e-01	5.505038e-01
-9	13587	-9	0	A	T	0.040	-6.715589e-02	1.124026e-01	1.774555e-01	5.505038e-01
-9	1799	-9	0	A	T	0.014	1.619414e-01	9.315926e-02	1.609619e-01	8.284149e-02
-9	1798	-9	0	A	T	0.283	1.042365e-01	5.356974e-02	1.227295e-01	5.230398e-02
-9	9068	-9	0	A	T	0.020	-5.665702e-02	1.120684e-01	1.653945e-01	6.134165e-01
-9	22067	-9	0	A	T	0.010	-4.137463e-02	1.174186e-01	1.632982e-01	7.247279e-01
-9	5148	-9	0	A	T	0.020	-7.215222e-02	1.685352e-01	1.752702e-01	6.687745e-01
-9	5149	-9	0	A	T	0.017	-6.552750e-02	2.078920e-01	1.800385e-01	7.527570e-01
-9	5146	-9	0	A	T	0.017	-6.552750e-02	2.078920e-01	1.800385e-01	7.527570e-01
-9	5147	-9	0	A	T	0.020	-7.215222e-02	1.685352e-01	1.752702e-01	6.687745e-01
-9	5142	-9	0	A	T	0.017	-6.552750e-02	2.078920e-01	1.800385e-01	7.527570e-01
-9	5143	-9	0	A	T	0.020	-7.215222e-02	1.685352e-01	1.752702e-01	6.687745e-01
-9	15887	-9	0	A	T	0.012	-5.360386e-02	1.183759e-01	1.642934e-01	6.508927e-01
-9	15886	-9	0	A	T	0.010	-3.091892e-02	1.465077e-01	1.699170e-01	8.329526e-01
-9	15883	-9	0	A	T	0.010	-3.091892e-02	1.465077e-01	1.699170e-01	8.329526e-01
-9	15880	-9	0	A	T	0.010	-3.091892e-02	1.465077e-01	1.699170e-01	8.329526e-01
-9	15889	-9	0	A	T	0.017	-6.702747e-02	1.020188e-01	1.710586e-01	5.115119e-01
-9	15478	-9	0	A	T	0.017	-7.172843e-03	1.178135e-01	1.750835e-01	9.514796e-01
-9	15471	-9	0	A	T	0.014	4.935326e-02	1.363045e-01	1.754958e-01	7.174626e-01
-9	15474	-9	0	A	T	0.013	5.871398e-02	1.359410e-01	1.742850e-01	6.660167e-01
-9	263	-9	0	A	T	0.484	6.104396e-02	1.288162e-01	1.708753e-01	6.358139e-01
-9	260	-9	0	A	T	0.341	1.880802e-02	9.842621e-02	1.807053e-01	8.485438e-01
-9	267	-9	0	A	T	0.499	1.791494e-02	3.490431e-01	1.673648e-01	9.590888e-01
-9	266	-9	0	A	T	0.236	9.557020e-02	5.797303e-02	1.340767e-01	9.994686e-02
-9	265	-9	0	A	T	0.341	1.880802e-02	9.842621e-02	1.807053e-01	8.485438e-01
-9	264	-9	0	A	T	0.499	1.791494e-02	3.490431e-01	1.673648e-01	9.590888e-01
-9	269	-9	0	A	T	0.296	5.863966e-02	8.144305e-02	1.526825e-01	4.718962e-01
-9	268	-9	0	A	T	0.300	1.148373e-01	8.560636e-02	1.461082e-01	1.804530e-01
-9	12392	-9	0	A	T	0.086	2.410032e-01	4.056735e-02	9.958603e-03	5.708620e-09
-9	12390	-9	0	A	T	0.086	2.410032e-01	4.056735e-02	9.958603e-03	5.708620e-09
-9	829	-9	0	A	T	0.499	2.490785e-02	3.650084e-01	1.692413e-01	9.456258e-01
-9	828	-9	0	A	T	0.300	1.148373e-01	8.560636e-02	1.461082e-01	1.804530e-01
-9	821	-9	0	A	T	0.236	9.557020e-02	5.797303e-02	1.340767e-01	9.994686e-02
-9	820	-9	0	A	T	0.337	2.070186e-02	9.328447e-02	1.773009e-01	8.244761e-01
-9	1715	-9	0	A	T	0.185	4.681525e-02	3.357948e-02	1.441225e-01	1.639611e-01
-9	2032	-9	0	A	T	0.022	-1.839000e-01	9.211969e-02	1.496484e-01	4.650565e-02
-9	1719	-9	0	A	T	0.295	-7.579135e-02	3.395447e-02	1.357890e-01	2.610003e-02
-9	13591	-9	0	A	T	0.023	-1.369729e-02	1.265468e-01	1.784574e-01	9.138548e-01
-9	13590	-9	0	A	T	0.035	-3.466819e-02	9.864494e-02	1.706343e-01	7.254207e-01
-9	13735	-9	0	A	T	0.040	-6.715589e-02	1.124026e-01	1.774555e-01	5.505038e-01
-9	13734	-9	0	A	T	0.023	-1.369729e-02	1.265468e-01	1.784574e-01	9.138548e-01
-9	13599	-9	0	A	T	0.023	-1.369729e-02	1.265468e-01	1.784574e-01	9.138548e-01
-9	13598	-9	0	A	T	0.037	-5.164269e-02	1.136541e-01	1.768769e-01	6.497724e-01
-9	508	-9	0	A	T	0.340	2.119237e-02	1.000902e-01	1.807085e-01	8.324121e-01
-9	6808	-9	0	A	T	0.019	-5.681166e-02	1.384414e-01	1.735300e-01	6.817340e-01
-9	6807	-9	0	A	T	0.043	-6.466792e-02	9.921002e-02	1.755284e-01	5.148468e-01
-9	15712	-9	0	A	T	0.018	-1.287558e-02	1.150814e-01	1.753612e-01	9.109669e-01
-9	9747	-9	0	A	T	0.048	9.667333e-02	5.335183e-02	1.204917e-01	7.065760e-02
-9	15791	-9	0	A	T	0.021	-1.031532e-02	8.729390e-02	1.657587e-01	9.059879e-01
-9	8028	-9	0	A	T	0.010	1.418629e-02	1.303401e-01	1.638447e-01	9.133778e-01
-9	8020	-9	0	A	T	0.020	2.209178e-01	1.302198e-01	1.345044e-01	9.048769e-02
-9	8026	-9	0	A	T	0.016	2.054556e-01	1.628915e-01	1.450836e-01	2.078574e-01
-9	8027	-9	0	A	T	0.016	2.054556e-01	1.628915e-01	1.450836e-01	2.078574e-01
-9	8185	-9	0	A	T	0.107	2.916556e-02	6.006188e-02	1.708259e-01	6.274945e-01
-9	8184	-9	0	A	T	0.016	2.054556e-01	1.628915e-01	1.450836e-01	2.078574e-01
-9	8186	-9	0	A	T	0.016	2.054556e-01	1.628915e-01	1.450836e-01	2.078574e-01
-9	8181	-9	0	A	T	0.016	2.054556e-01	1.628915e-01	1.450836e-01	2.078574e-01
-9	8183	-9	0	A	T	0.016	2.054556e-01	1.628915e-01	1.450836e-01	2.078574e-01
-9	5876	-9	0	A	T	0.019	-7.825061e-02	1.826731e-01	1.767803e-01	6.685923e-01
-9	5877	-9	0	A	T	0.012	-7.752372e-02	1.097317e-01	1.629519e-01	4.802551e-01
-9	5874	-9	0	A	T	0.019	-7.825061e-02	1.826731e-01	1.767803e-01	6.685923e-01
-9	5879	-9	0	A	T	0.017	-6.552750e-02	2.078920e-01	1.800385e-01	7.527570e-01
-9	8859	-9	0	A	T	0.010	-2.309221e-02	1.502405e-01	1.662183e-01	8.779144e-01
-9	1553	-9	0	A	T	0.297	1.237621e-01	8.153996e-02	1.442036e-01	1.297693e-01
-9	1552	-9	0	A	T	0.312	8.723243e-02	9.919700e-02	1.659908e-01	3.796646e-01
-9	1555	-9	0	A	T	0.479	8.535646e-02	1.046921e-01	1.672350e-01	4.153295e-01
-9	1554	-9	0	A	T	0.449	6.669315e-02	9.005698e-02	1.689794e-01	4.593454e-01
-9	22251	-9	0	A	T	0.010	-2.557750e-02	1.793984e-01	1.708341e-01	8.866911e-01
-9	1252	-9	0	A	T	0.404	6.501192e-03	4.308946e-02	1.625389e-01	8.801411e-01
-9	1253	-9	0	A	T	0.261	-1.535029e-02	4.719937e-02	1.701691e-01	7.451650e-01
-9	1259	-9	0	A	T	0.498	9.344800e-02	2.370634e-01	1.651084e-01	6.936288e-01
-9	11469	-9	0	A	T	0.087	6.399102e-02	6.745567e-02	1.817916e-01	3.433173e-01
-9	17157	-9	0	A	T	0.010	5.651351e-02	1.279711e-01	1.685820e-01	6.589839e-01
-9	14990	-9	0	A	T	0.114	-1.864076e-02	4.362207e-02	1.695474e-01	6.693491e-01
-9	825	-9	0	A	T	0.321	4.743869e-02	1.012013e-01	1.742951e-01	6.394727e-01
-9	824	-9	0	A	T	0.305	1.044010e-01	8.006768e-02	1.521047e-01	1.929355e-01
-9	827	-9	0	A	T	0.389	1.591195e-02	8.553502e-02	1.801848e-01	8.525068e-01
-9	826	-9	0	A	T	0.312	8.723243e-02	9.919700e-02	1.659908e-01	3.796646e-01
-9	822	-9	0	A	T	0.246	5.503732e-02	6.199262e-02	1.460291e-01	3.751234e-01
-9	1234	-9	0	A	T	0.498	2.308831e-02	2.645686e-01	1.697087e-01	9.304978e-01
-9	7764	-9	0	A	T	0.040	2.353486e-01	5.808637e-02	5.887627e-02	5.995604e-05
-9	7765	-9	0	A	T	0.040	2.353486e-01	5.808637e-02	5.887627e-02	5.995604e-05
-9	7766	-9	0	A	T	0.040	2.353486e-01	5.808637e-02	5.887627e-02	5.995604e-05
-9	7767	-9	0	A	T	0.040	2.353486e-01	5.808637e-02	5.887627e-02	5.995604e-05
-9	7763	-9	0	A	T	0.040	2.353486e-01	5.808637e-02	5.887627e-02	5.995604e-05
-9	7768	-9	0	A	T	0.040	2.353486e-01	5.808637e-02	5.887627e-02	5.995604e-05
-9	7769	-9	0	A	T	0.039	2.480679e-01	5.878904e-02	5.774225e-02	2.964675e-05
-9	9577	-9	0	A	T	0.027	-8.895982e-03	1.341370e-01	1.815018e-01	9.471526e-01
-9	9575	-9	0	A	T	0.027	-8.895982e-03	1.341370e-01	1.815018e-01	9.471526e-01
-9	9579	-9	0	A	T	0.014	5.582849e-02	1.136695e-01	1.705701e-01	6.235632e-01
-9	9397	-9	0	A	T	0.027	-8.895982e-03	1.341370e-01	1.815018e-01	9.471526e-01
-9	9393	-9	0	A	T	0.027	-8.895982e-03	1.341370e-01	1.815018e-01	9.471526e-01
-9	9390	-9	0	A	T	0.010	9.025453e-02	1.228959e-01	1.690103e-01	4.630911e-01
-9	9399	-9	0	A	T	0.027	-8.895982e-03	1.341370e-01	1.815018e-01	9.471526e-01
-9	15924	-9	0	A	T	0.010	-3.091892e-02	1.465077e-01	1.699170e-01	8.329526e-01
-9	9392	-9	0	A	T	0.027	-8.895982e-03	1.341370e-01	1.815018e-01	9.471526e-01
-9	1455	-9	0	A	T	0.288	-1.129776e-03	3.260252e-02	1.656099e-01	9.723719e-01
-9	1456	-9	0	A	T	0.344	1.177694e-03	3.436639e-02	1.640864e-01	9.726781e-01
-9	1457	-9	0	A	T	0.243	1.890331e-02	3.946163e-02	1.558379e-01	6.321514e-01
-9	1450	-9	0	A	T	0.340	2.119237e-02	1.000902e-01	1.807085e-01	8.324121e-01
-9	1451	-9	0	A	T	0.246	5.503732e-02	6.199262e-02	1.460291e-01	3.751234e-01
-9	1452	-9	0	A	T	0.190	7.587102e-02	3.504266e-02	1.558608e-01	3.090811e-02
-9	1453	-9	0	A	T	0.101	9.642540e-02	4.198165e-02	1.129950e-01	2.208904e-02
-9	1458	-9	0	A	T	0.242	2.439937e-02	3.927675e-02	1.539454e-01	5.347738e-01
-9	1459	-9	0	A	T	0.305	-9.846659e-03	3.446875e-02	1.691532e-01	7.752639e-01
-9	1231	-9	0	A	T	0.059	-9.244271e-02	5.743414e-02	1.448517e-01	1.082037e-01
-9	3463	-9	0	A	T	0.010	-9.413998e-02	1.462246e-01	1.624218e-01	5.200326e-01
-9	1233	-9	0	A	T	0.498	-5.102880e-01	2.379336e-01	1.952058e-01	3.251806e-02
-9	5649	-9	0	A	T	0.017	-6.552750e-02	2.078920e-01	1.800385e-01	7.527570e-01
-9	5641	-9	0	A	T	0.017	-6.552750e-02	2.078920e-01	1.800385e-01	7.527570e-01
-9	5640	-9	0	A	T	0.017	-6.552750e-02	2.078920e-01	1.800385e-01	7.527570e-01
-9	5643	-9	0	A	T	0.019	-7.825061e-02	1.826731e-01	1.767803e-01	6.685923e-01
-9	5645	-9	0	A	T	0.017	-6.552750e-02	2.078920e-01	1.800385e-01	7.527570e-01
-9	5646	-9	0	A	T	0.017	-6.552750e-02	2.078920e-01	1.800385e-01	7.527570e-01
-9	15379	-9	0	A	T	0.014	4.935326e-02	1.363045e-01	1.754958e-01	7.174626e-01
-9	15378	-9	0	A	T	0.013	5.871398e-02	1.359410e-01	1.742850e-01	6.660167e-01
-9	15372	-9	0	A	T	0.014	4.935326e-02	1.363045e-01	1.754958e-01	7.174626e-01
-9	6465	-9	0	A	T	0.017	-6.552750e-02	2.078920e-01	1.800385e-01	7.527570e-01
-9	13339	-9	0	A	T	0.028	9.274025e-02	6.893132e-02	1.301736e-01	1.791779e-01
-9	13338	-9	0	A	T	0.018	4.591511e-02	8.348972e-02	1.517771e-01	5.826289e-01
-9	13333	-9	0	A	T	0.018	4.591511e-02	8.348972e-02	1.517771e-01	5.826289e-01
-9	13332	-9	0	A	T	0.019	2.850045e-02	8.140539e-02	1.559816e-01	7.264247e-01
-9	13330	-9	0	A	T	0.018	4.591511e-02	8.348972e-02	1.517771e-01	5.826289e-01
-9	13337	-9	0	A	T	0.018	4.591511e-02	8.348972e-02	1.517771e-01	5.826289e-01
-9	13336	-9	0	A	T	0.018	4.591511e-02	8.348972e-02	1.517771e-01	5.826289e-01
-9	13335	-9	0	A	T	0.018	4.591511e-02	8.348972e-02	1.517771e-01	5.826289e-01
-9	13334	-9	0	A	T	0.018	4.591511e-02	8.348972e-02	1.517771e-01	5.826289e-01
-9	1300	-9	0	A	T	0.312	8.723243e-02	9.919700e-02	1.659908e-01	3.796646e-01
-9	2056	-9	0	A	T	0.029	-9.480501e-02	7.683894e-02	1.484142e-01	2.179203e-01
-9	4328	-9	0	A	T	0.014	-6.019828e-02	1.304524e-01	1.708414e-01	6.446945e-01
-9	4928	-9	0	A	T	0.019	-5.491775e-02	7.790560e-02	1.706245e-01	4.812229e-01
-9	6709	-9	0	A	T	0.021	-5.603216e-02	1.192588e-01	1.690034e-01	6.387009e-01
-9	6708	-9	0	A	T	0.021	-5.603216e-02	1.192588e-01	1.690034e-01	6.387009e-01
-9	6705	-9	0	A	T	0.019	-5.681166e-02	1.384414e-01	1.735300e-01	6.817340e-01
-9	6704	-9	0	A	T	0.019	-5.681166e-02	1.384414e-01	1.735300e-01	6.817340e-01
-9	18791	-9	0	A	T	0.051	-3.745780e-02	6.273899e-02	1.642585e-01	5.507818e-01
-9	5568	-9	0	A	T	0.019	-7.825061e-02	1.826731e-01	1.767803e-01	6.685923e-01
-9	5569	-9	0	A	T	0.019	-7.825061e-02	1.826731e-01	1.767803e-01	6.685923e-01
-9	5564	-9	0	A	T	0.017	-6.552750e-02	2.078920e-01	1.800385e-01	7.527570e-01
-9	5565	-9	0	A	T	0.017	-6.552750e-02	2.078920e-01	1.800385e-01	7.527570e-01
-9	5566	-9	0	A	T	0.017	-6.552750e-02	2.078920e-01	1.800385e-01	7.527570e-01
-9	5567	-9	0	A	T	0.017	-6.552750e-02	2.078920e-01	1.800385e-01	7.527570e-01
-9	5560	-9	0	A	T	0.019	-7.825061e-02	1.826731e-01	1.767803e-01	6.685923e-01
-9	5561	-9	0	A	T	0.017	-6.552750e-02	2.078920e-01	1.800385e-01	7.527570e-01
-9	5562	-9	0	A	T	0.017	-6.552750e-02	2.078920e-01	1.800385e-01	7.527570e-01
-9	6974	-9	0	A	T	0.043	-6.466792e-02	9.921002e-02	1.755284e-01	5.148468e-01
-9	12741	-9	0	A	T	0.021	-7.052444e-02	8.790740e-02	1.607472e-01	4.228299e-01
-9	7930	-9	0	A	T	0.016	2.054556e-01	1.628915e-01	1.450836e-01	2.078574e-01
-9	7932	-9	0	A	T	0.016	2.054556e-01	1.628915e-01	1.450836e-01	2.078574e-01
-9	7937	-9	0	A	T	0.016	2.054556e-01	1.628915e-01	1.450836e-01	2.078574e-01
-9	21499	-9	0	A	T	0.010	-8.227806e-02	1.253201e-01	1.678885e-01	5.118123e-01
-9	21498	-9	0	A	T	0.010	-8.227806e-02	1.253201e-01	1.678885e-01	5.118123e-01
-9	21497	-9	0	A	T	0.010	-8.227806e-02	1.253201e-01	1.678885e-01	5.118123e-01
-9	21496	-9	0	A	T	0.010	-8.227806e-02	1.253201e-01	1.678885e-01	5.118123e-01
-9	21501	-9	0	A	T	0.010	-8.227806e-02	1.253201e-01	1.678885e-01	5.118123e-01
-9	6617	-9	0	A	T	0.019	-5.681166e-02	1.384414e-01	1.735300e-01	6.817340e-01
-9	6614	-9	0	A	T	0.079	-1.952179e-02	5.283111e-02	1.622323e-01	7.119203e-01
-9	10583	-9	0	A	T	0.013	9.478033e-02	9.319929e-02	1.700624e-01	3.097206e-01
-9	10584	-9	0	A	T	0.011	1.136630e-01	1.022597e-01	1.672475e-01	2.669453e-01
-9	1087	-9	0	A	T	0.499	2.490785e-02	3.650084e-01	1.692413e-01	9.456258e-01
-9	1085	-9	0	A	T	0.497	3.176299e-02	2.112132e-01	1.681778e-01	8.805298e-01
-9	1084	-9	0	A	T	0.498	2.308831e-02	2.645686e-01	1.697087e-01	9.304978e-01
-9	1083	-9	0	A	T	0.498	2.308831e-02	2.645686e-01	1.697087e-01	9.304978e-01
-9	1082	-9	0	A	T	0.483	6.203670e-02	1.267335e-01	1.709729e-01	6.247241e-01
-9	1081	-9	0	A	T	0.340	2.119237e-02	1.000902e-01	1.807085e-01	8.324121e-01
-9	1080	-9	0	A	T	0.321	4.743869e-02	1.012013e-01	1.742951e-01	6.394727e-01
-9	1089	-9	0	A	T	0.321	4.743869e-02	1.012013e-01	1.742951e-01	6.394727e-01
-9	4263	-9	0	A	T	0.014	-6.019828e-02	1.304524e-01	1.708414e-01	6.446945e-01
-9	135	-9	0	A	T	0.236	9.557020e-02	5.797303e-02	1.340767e-01	9.994686e-02
-9	13709	-9	0	A	T	0.040	-6.715589e-02	1.124026e-01	1.774555e-01	5.505038e-01
-9	13703	-9	0	A	T	0.040	-6.715589e-02	1.124026e-01	1.774555e-01	5.505038e-01
-9	13700	-9	0	A	T	0.022	-6.468401e-03	1.270813e-01	1.777975e-01	9.594282e-01
-9	13705	-9	0	A	T	0.027	3.355340e-03	9.498882e-02	1.697602e-01	9.718375e-01
-9	1984	-9	0	A	T	0.051	6.340419e-03	4.972904e-02	1.637293e-01	8.986025e-01
-9	1982	-9	0	A	T	0.049	-7.811817e-02	6.051301e-02	1.593807e-01	1.973946e-01
-9	1980	-9	0	A	T	0.049	-7.811817e-02	6.051301e-02	1.593807e-01	1.973946e-01
-9	1989	-9	0	A	T	0.022	-1.839000e-01	9.211969e-02	1.496484e-01	4.650565e-02
-9	6464	-9	0	A	T	0.017	-6.552750e-02	2.078920e-01	1.800385e-01	7.527570e-01
-9	6466	-9	0	A	T	0.019	-7.825061e-02	1.826731e-01	1.767803e-01	6.685923e-01
-9	6467	-9	0	A	T	0.019	-7.825061e-02	1.826731e-01	1.767803e-01	6.685923e-01
-9	80	-9	0	A	T	0.499	1.791494e-02	3.490431e-01	1.673648e-01	9.590888e-01
-9	81	-9	0	A	T	0.300	1.148373e-01	8.560636e-02	1.461082e-01	1.804530e-01
-9	86	-9	0	A	T	0.297	1.237621e-01	8.153996e-02	1.442036e-01	1.297693e-01
-9	87	-9	0	A	T	0.314	6.773988e-02	1.009785e-01	1.678389e-01	5.026721e-01
-9	15660	-9	0	A	T	0.017	-7.172843e-03	1.178135e-01	1.750835e-01	9.514796e-01
-9	15665	-9	0	A	T	0.011	3.570046e-02	1.270303e-01	1.696993e-01	7.788106e-01
-9	15664	-9	0	A	T	0.018	-1.287558e-02	1.150814e-01	1.753612e-01	9.109669e-01
-9	4388	-9	0	A	T	0.014	-6.019828e-02	1.304524e-01	1.708414e-01	6.446945e-01
-9	6369	-9	0	A	T	0.017	-6.552750e-02	2.078920e-01	1.800385e-01	7.527570e-01
-9	6368	-9	0	A	T	0.019	-7.825061e-02	1.826731e-01	1.767803e-01	6.685923e-01
-9	6363	-9	0	A	T	0.040	8.181448e-02	7.382250e-02	1.829203e-01	2.683458e-01
-9	6362	-9	0	A	T	0.020	1.067465e-01	1.392313e-01	1.874649e-01	4.436739e-01
-9	6361	-9	0	A	T	0.021	2.558605e-02	9.925871e-02	1.646118e-01	7.967020e-01
-9	6360	-9	0	A	T	0.017	-6.552750e-02	2.078920e-01	1.800385e-01	7.527570e-01
-9	6367	-9	0	A	T	0.010	-3.238879e-02	1.580992e-01	1.694538e-01	8.377719e-01
-9	6365	-9	0	A	T	0.021	-5.649618e-02	1.270161e-01	1.670344e-01	6.566829e-01
-9	1618	-9	0	A	T	0.340	2.119237e-02	1.000902e-01	1.807085e-01	8.324121e-01
-9	1619	-9	0	A	T	0.474	-4.148912e-02	6.858472e-02	1.682570e-01	5.455308e-01
-9	5195	-9	0	A	T	0.017	-6.552750e-02	2.078920e-01	1.800385e-01	7.527570e-01
-9	5194	-9	0	A	T	0.017	-6.552750e-02	2.078920e-01	1.800385e-01	7.527570e-01
-9	1614	-9	0	A	T	0.389	1.591195e-02	8.553502e-02	1.801848e-01	8.525068e-01
-9	1615	-9	0	A	T	0.321	4.743869e-02	1.012013e-01	1.742951e-01	6.394727e-01
-9	1612	-9	0	A	T	0.300	1.148373e-01	8.560636e-02	1.461082e-01	1.804530e-01
-9	5190	-9	0	A	T	0.020	-7.215222e-02	1.685352e-01	1.752702e-01	6.687745e-01
-9	1611	-9	0	A	T	0.236	9.557020e-02	5.797303e-02	1.340767e-01	9.994686e-02
-9	5472	-9	0	A	T	0.017	-6.552750e-02	2.078920e-01	1.800385e-01	7.527570e-01
-9	7531	-9	0	A	T	0.012	-1.136104e-01	9.728983e-02	1.626153e-01	2.435293e-01
-9	7532	-9	0	A	T	0.012	-1.136104e-01	9.728983e-02	1.626153e-01	2.435293e-01
-9	6511	-9	0	A	T	0.017	-6.552750e-02	2.078920e-01	1.800385e-01	7.527570e-01
-9	429	-9	0	A	T	0.321	4.743869e-02	1.012013e-01	1.742951e-01	6.394727e-01
-9	421	-9	0	A	T	0.038	4.389173e-02	5.833617e-02	1.642716e-01	4.522107e-01
-9	423	-9	0	A	T	0.317	5.664604e-03	4.023337e-02	1.641410e-01	8.880964e-01
-9	422	-9	0	A	T	0.041	3.151077e-02	5.614800e-02	1.641735e-01	5.749362e-01
-9	425	-9	0	A	T	0.352	7.976553e-02	5.803303e-02	1.545988e-01	1.699798e-01
-9	424	-9	0	A	T	0.332	-4.871993e-02	3.986667e-02	1.780054e-01	2.223245e-01
-9	3259	-9	0	A	T	0.012	-1.202745e-01	1.501321e-01	1.667195e-01	4.234852e-01
-9	3250	-9	0	A	T	0.012	-1.202745e-01	1.501321e-01	1.667195e-01	4.234852e-01
-9	3255	-9	0	A	T	0.012	-1.202745e-01	1.501321e-01	1.667195e-01	4.234852e-01
-9	2083	-9	0	A	T	0.050	-9.758094e-02	6.052891e-02	1.441486e-01	1.076378e-01
-9	89	-9	0	A	T	0.321	7.739145e-02	8.267647e-02	1.577233e-01	3.497396e-01
-9	2085	-9	0	A	T	0.033	-8.787333e-02	7.666078e-02	1.519192e-01	2.523001e-01
-9	18672	-9	0	A	T	0.050	-2.443406e-02	5.479378e-02	1.601956e-01	6.558654e-01
-9	15951	-9	0	A	T	0.010	-3.091892e-02	1.465077e-01	1.699170e-01	8.329526e-01
-9	13386	-9	0	A	T	0.040	-6.715589e-02	1.124026e-01	1.774555e-01	5.505038e-01
-9	13387	-9	0	A	T	0.040	-6.715589e-02	1.124026e-01	1.774555e-01	5.505038e-01
-9	3312	-9	0	A	T	0.012	-1.202745e-01	1.501321e-01	1.667195e-01	4.234852e-01
-9	3316	-9	0	A	T	0.010	-8.650509e-02	1.222125e-01	1.600479e-01	4.794227e-01
-9	630	-9	0	A	T	0.300	1.148373e-01	8.560636e-02	1.461082e-01	1.804530e-01
-9	631	-9	0	A	T	0.478	7.419206e-02	1.077311e-01	1.677653e-01	4.913832e-01
-9	632	-9	0	A	T	0.314	6.773988e-02	1.009785e-01	1.678389e-01	5.026721e-01
-9	633	-9	0	A	T	0.312	8.723243e-02	9.919700e-02	1.659908e-01	3.796646e-01
-9	634	-9	0	A	T	0.340	2.119237e-02	1.000902e-01	1.807085e-01	8.324121e-01
-9	635	-9	0	A	T	0.482	-6.202366e-02	1.204241e-01	1.867325e-01	6.067772e-01
-9	637	-9	0	A	T	0.483	6.203670e-02	1.267335e-01	1.709729e-01	6.247241e-01
-9	638	-9	0	A	T	0.483	6.203670e-02	1.267335e-01	1.709729e-01	6.247241e-01
-9	639	-9	0	A	T	0.310	8.443525e-02	9.144968e-02	1.589012e-01	3.563504e-01
-9	15385	-9	0	A	T	0.012	6.837772e-02	1.346326e-01	1.727694e-01	6.117853e-01
-9	1402	-9	0	A	T	0.498	2.308831e-02	2.645686e-01	1.697087e-01	9.304978e-01
-9	1401	-9	0	A	T	0.321	4.743869e-02	1.012013e-01	1.742951e-01	6.394727e-01
-9	679	-9	0	A	T	0.499	2.490785e-02	3.650084e-01	1.692413e-01	9.456258e-01
-9	1406	-9	0	A	T	0.314	6.773988e-02	1.009785e-01	1.678389e-01	5.026721e-01
-9	5737	-9	0	A	T	0.019	-7.825061e-02	1.826731e-01	1.767803e-01	6.685923e-01
-9	5736	-9	0	A	T	0.017	-6.552750e-02	2.078920e-01	1.800385e-01	7.527570e-01
-9	5731	-9	0	A	T	0.017	-6.552750e-02	2.078920e-01	1.800385e-01	7.527570e-01
-9	5730	-9	0	A	T	0.017	-6.552750e-02	2.078920e-01	1.800385e-01	7.527570e-01
-9	5733	-9	0	A	T	0.019	-7.825061e-02	1.826731e-01	1.767803e-01	6.685923e-01
-9	5739	-9	0	A	T	0.019	-7.825061e-02	1.826731e-01	1.767803e-01	6.685923e-01
-9	5738	-9	0	A	T	0.017	-6.552750e-02	2.078920e-01	1.800385e-01	7.527570e-01
-9	15204	-9	0	A	T	0.013	-6.268613e-02	1.405618e-01	1.733873e-01	6.558359e-01
-9	15206	-9	0	A	T	0.013	-6.268613e-02	1.405618e-01	1.733873e-01	6.558359e-01
-9	15203	-9	0	A	T	0.013	-6.268613e-02	1.405618e-01	1.733873e-01	6.558359e-01
-9	15202	-9	0	A	T	0.013	-6.268613e-02	1.405618e-01	1.733873e-01	6.558359e-01
-9	13202	-9	0	A	T	0.030	1.659176e-01	6.626462e-02	1.070722e-01	1.263987e-02
-9	13201	-9	0	A	T	0.030	1.659176e-01	6.626462e-02	1.070722e-01	1.263987e-02
-9	13209	-9	0	A	T	0.019	6.609844e-02	8.638061e-02	1.704072e-01	4.445563e-01
-9	12819	-9	0	A	T	0.010	7.364942e-01	1.031992e-01	5.393459e-02	3.889238e-12
-9	1278	-9	0	A	T	0.335	3.162542e-02	9.426365e-02	1.755122e-01	7.374056e-01
-9	1279	-9	0	A	T	0.061	7.919078e-02	4.956193e-02	1.303470e-01	1.107909e-01
-9	1270	-9	0	A	T	0.389	1.591195e-02	8.553502e-02	1.801848e-01	8.525068e-01
-9	1271	-9	0	A	T	0.498	2.308831e-02	2.645686e-01	1.697087e-01	9.304978e-01
-9	1272	-9	0	A	T	0.483	6.203670e-02	1.267335e-01	1.709729e-01	6.247241e-01
-9	1273	-9	0	A	T	0.340	2.119237e-02	1.000902e-01	1.807085e-01	8.324121e-01
-9	1274	-9	0	A	T	0.340	2.119237e-02	1.000902e-01	1.807085e-01	8.324121e-01
-9	1275	-9	0	A	T	0.478	7.419206e-02	1.077311e-01	1.677653e-01	4.913832e-01
-9	1276	-9	0	A	T	0.312	8.723243e-02	9.919700e-02	1.659908e-01	3.796646e-01
-9	1277	-9	0	A	T	0.386	2.059626e-02	8.317185e-02	1.792817e-01	8.045306e-01
-9	2626	-9	0	A	T	0.049	-1.581709e-02	7.214466e-02	1.736609e-01	8.265621e-01
-9	2624	-9	0	A	T	0.026	4.211368e-02	7.227538e-02	1.700542e-01	5.604001e-01
-9	9583	-9	0	A	T	0.014	5.582849e-02	1.136695e-01	1.705701e-01	6.235632e-01
-9	9586	-9	0	A	T	0.027	-8.895982e-03	1.341370e-01	1.815018e-01	9.471526e-01
-9	9587	-9	0	A	T	0.024	3.989483e-03	1.221139e-01	1.765532e-01	9.739522e-01
-9	9585	-9	0	A	T	0.027	-8.895982e-03	1.341370e-01	1.815018e-01	9.471526e-01
-9	9589	-9	0	A	T	0.027	-8.895982e-03	1.341370e-01	1.815018e-01	9.471526e-01
-9	91592	-9	0	A	T	0.024	-7.794276e-03	7.205445e-02	1.644208e-01	9.139078e-01
-9	6675	-9	0	A	T	0.023	-7.416616e-02	1.265435e-01	1.720879e-01	5.581094e-01
-9	6674	-9	0	A	T	0.020	-6.139388e-02	1.340584e-01	1.726036e-01	6.472010e-01
-9	6677	-9	0	A	T	0.043	-6.466792e-02	9.921002e-02	1.755284e-01	5.148468e-01
-9	6676	-9	0	A	T	0.043	-6.466792e-02	9.921002e-02	1.755284e-01	5.148468e-01
-9	6671	-9	0	A	T	0.043	-6.466792e-02	9.921002e-02	1.755284e-01	5.148468e-01
-9	6670	-9	0	A	T	0.043	-6.466792e-02	9.921002e-02	1.755284e-01	5.148468e-01
-9	6672	-9	0	A	T	0.019	-5.681166e-02	1.384414e-01	1.735300e-01	6.817340e-01
-9	4686	-9	0	A	T	0.011	-1.685505e-02	1.120985e-01	1.652691e-01	8.805490e-01
-9	4683	-9	0	A	T	0.023	-2.591026e-02	9.042291e-02	1.682241e-01	7.745932e-01
-9	4681	-9	0	A	T	0.014	5.661860e-02	1.025693e-01	1.743585e-01	5.812221e-01
-9	4689	-9	0	A	T	0.030	-7.165219e-02	8.578402e-02	1.674908e-01	4.040160e-01
-9	8220	-9	0	A	T	0.016	2.054556e-01	1.628915e-01	1.450836e-01	2.078574e-01
-9	8222	-9	0	A	T	0.020	2.209178e-01	1.302198e-01	1.345044e-01	9.048769e-02
-9	8224	-9	0	A	T	0.016	2.054556e-01	1.628915e-01	1.450836e-01	2.078574e-01
-9	8227	-9	0	A	T	0.014	4.966292e-02	1.246345e-01	1.590816e-01	6.904752e-01
-9	8228	-9	0	A	T	0.016	2.054556e-01	1.628915e-01	1.450836e-01	2.078574e-01
-9	8229	-9	0	A	T	0.016	2.054556e-01	1.628915e-01	1.450836e-01	2.078574e-01
-9	15504	-9	0	A	T	0.017	-7.172843e-03	1.178135e-01	1.750835e-01	9.514796e-01
-9	11508	-9	0	A	T	0.017	-5.702891e-03	9.116016e-02	1.658106e-01	9.501456e-01
-9	42700	-9	0	A	T	0.010	-6.820987e-02	1.166958e-01	1.620124e-01	5.591721e-01
-9	42701	-9	0	A	T	0.040	-6.762062e-03	5.870739e-02	1.637702e-01	9.083522e-01
-9	2122	-9	0	A	T	0.261	1.025951e-01	4.229325e-02	1.244853e-01	1.566938e-02
-9	15723	-9	0	A	T	0.011	3.632259e-02	1.272402e-01	1.699167e-01	7.754203e-01
-9	15726	-9	0	A	T	0.017	-7.172843e-03	1.178135e-01	1.750835e-01	9.514796e-01
-9	15728	-9	0	A	T	0.017	-7.172843e-03	1.178135e-01	1.750835e-01	9.514796e-01
-9	6583	-9	0	A	T	0.043	-6.466792e-02	9.921002e-02	1.755284e-01	5.148468e-01
-9	6582	-9	0	A	T	0.043	-6.466792e-02	9.921002e-02	1.755284e-01	5.148468e-01
-9	6581	-9	0	A	T	0.043	-6.466792e-02	9.921002e-02	1.755284e-01	5.148468e-01
-9	6580	-9	0	A	T	0.037	-6.103208e-02	7.799063e-02	1.644783e-01	4.343019e-01
-9	6587	-9	0	A	T	0.016	-4.257636e-02	1.326525e-01	1.699349e-01	7.483894e-01
-9	6585	-9	0	A	T	0.035	-2.698542e-02	9.019989e-02	1.697744e-01	7.649467e-01
-9	6584	-9	0	A	T	0.016	-4.257636e-02	1.326525e-01	1.699349e-01	7.483894e-01
-9	6589	-9	0	A	T	0.023	-7.416616e-02	1.265435e-01	1.720879e-01	5.581094e-01
-9	6588	-9	0	A	T	0.019	-5.681166e-02	1.384414e-01	1.735300e-01	6.817340e-01
-9	3942	-9	0	A	T	0.038	4.260811e-02	7.374741e-02	1.747236e-01	5.637188e-01
-9	5327	-9	0	A	T	0.016	-5.130493e-02	1.894451e-01	1.753986e-01	7.866569e-01
-9	5324	-9	0	A	T	0.017	-6.552750e-02	2.078920e-01	1.800385e-01	7.527570e-01
-9	5322	-9	0	A	T	0.017	-6.552750e-02	2.078920e-01	1.800385e-01	7.527570e-01
-9	5321	-9	0	A	T	0.017	-6.552750e-02	2.078920e-01	1.800385e-01	7.527570e-01
-9	5328	-9	0	A	T	0.017	-6.552750e-02	2.078920e-01	1.800385e-01	7.527570e-01
-9	2153	-9	0	A	T	0.018	-1.605383e-01	9.648612e-02	1.454674e-01	9.684350e-02
-9	12547	-9	0	A	T	0.029	3.775885e-01	6.543481e-02	3.285512e-02	1.479108e-08
-9	12544	-9	0	A	T	0.029	3.775885e-01	6.543481e-02	3.285512e-02	1.479108e-08
-9	12543	-9	0	A	T	0.029	3.775885e-01	6.543481e-02	3.285512e-02	1.479108e-08
-9	12541	-9	0	A	T	0.035	1.474486e-01	6.358221e-02	6.868251e-02	2.084385e-02
-9	12540	-9	0	A	T	0.029	3.775885e-01	6.543481e-02	3.285512e-02	1.479108e-08
-9	12549	-9	0	A	T	0.011	2.985603e-01	1.023494e-01	8.640687e-02	3.711334e-03
-9	12548	-9	0	A	T	0.029	3.775885e-01	6.543481e-02	3.285512e-02	1.479108e-08
-9	13634	-9	0	A	T	0.040	-6.715589e-02	1.124026e-01	1.774555e-01	5.505038e-01
-9	13632	-9	0	A	T	0.022	-6.468401e-03	1.270813e-01	1.777975e-01	9.594282e-01
-9	13633	-9	0	A	T	0.040	-6.715589e-02	1.124026e-01	1.774555e-01	5.505038e-01
-9	13631	-9	0	A	T	0.040	-6.715589e-02	1.124026e-01	1.774555e-01	5.505038e-01
-9	13638	-9	0	A	T	0.023	-1.369729e-02	1.265468e-01	1.784574e-01	9.138548e-01
-9	2491	-9	0	A	T	0.049	-1.581709e-02	7.214466e-02	1.736609e-01	8.265621e-01
-9	2497	-9	0	A	T	0.037	-1.886120e-02	6.046898e-02	1.631227e-01	7.552503e-01
-9	641	-9	0	A	T	0.311	-2.002591e-02	9.382881e-02	1.888232e-01	8.310886e-01
-9	13533	-9	0	A	T	0.040	-6.715589e-02	1.124026e-01	1.774555e-01	5.505038e-01
-9	13535	-9	0	A	T	0.040	-6.715589e-02	1.124026e-01	1.774555e-01	5.505038e-01
-9	13537	-9	0	A	T	0.031	-1.769161e-02	8.947811e-02	1.677203e-01	8.433540e-01
-9	13539	-9	0	A	T	0.027	5.048476e-04	9.753096e-02	1.699966e-01	9.958723e-01
-9	13538	-9	0	A	T	0.026	3.196457e-03	9.745923e-02	1.697328e-01	9.738504e-01
-9	646	-9	0	A	T	0.496	-1.556234e-01	1.624369e-01	1.686903e-01	3.385532e-01
-9	7211	-9	0	A	T	0.084	-1.317314e-02	4.693584e-02	1.680297e-01	7.790989e-01
-9	6216	-9	0	A	T	0.017	-6.552750e-02	2.078920e-01	1.800385e-01	7.527570e-01
-9	6215	-9	0	A	T	0.017	-6.552750e-02	2.078920e-01	1.800385e-01	7.527570e-01
-9	6213	-9	0	A	T	0.017	-6.552750e-02	2.078920e-01	1.800385e-01	7.527570e-01
-9	6212	-9	0	A	T	0.019	-7.825061e-02	1.826731e-01	1.767803e-01	6.685923e-01
-9	6210	-9	0	A	T	0.017	-6.552750e-02	2.078920e-01	1.800385e-01	7.527570e-01
-9	6219	-9	0	A	T	0.017	-6.552750e-02	2.078920e-01	1.800385e-01	7.527570e-01
-9	6218	-9	0	A	T	0.017	-6.552750e-02	2.078920e-01	1.800385e-01	7.527570e-01
-9	1768	-9	0	A	T	0.480	1.010629e-01	1.039872e-01	1.669892e-01	3.316367e-01
-9	1762	-9	0	A	T	0.294	-6.396840e-02	4.947974e-02	1.790365e-01	1.967411e-01
-9	1763	-9	0	A	T	0.237	-8.208506e-02	4.014327e-02	1.650233e-01	4.145952e-02
-9	1766	-9	0	A	T	0.453	1.054642e-01	6.158325e-02	1.568918e-01	8.748953e-02
-9	1767	-9	0	A	T	0.480	1.010629e-01	1.039872e-01	1.669892e-01	3.316367e-01
-9	11117	-9	0	A	T	0.018	-8.946454e-02	9.539766e-02	1.658864e-01	3.488503e-01
-9	2518	-9	0	A	T	0.058	-2.661749e-02	6.388502e-02	1.663311e-01	6.771368e-01
-9	15224	-9	0	A	T	0.013	-6.268613e-02	1.405618e-01	1.733873e-01	6.558359e-01
-9	3088	-9	0	A	T	0.012	-7.094837e-02	9.995163e-02	1.606393e-01	4.781815e-01
-9	15855	-9	0	A	T	0.012	-3.443884e-02	1.395967e-01	1.702213e-01	8.052518e-01
-9	15856	-9	0	A	T	0.010	-3.091892e-02	1.465077e-01	1.699170e-01	8.329526e-01
-9	15857	-9	0	A	T	0.010	-3.091892e-02	1.465077e-01	1.699170e-01	8.329526e-01
-9	15852	-9	0	A	T	0.018	-4.127641e-02	1.235628e-01	1.689623e-01	7.384970e-01
-9	15853	-9	0	A	T	0.018	-4.127641e-02	1.235628e-01	1.689623e-01	7.384970e-01
-9	15859	-9	0	A	T	0.010	-3.091892e-02	1.465077e-01	1.699170e-01	8.329526e-01
-9	8117	-9	0	A	T	0.016	2.054556e-01	1.628915e-01	1.450836e-01	2.078574e-01
-9	238	-9	0	A	T	0.314	6.773988e-02	1.009785e-01	1.678389e-01	5.026721e-01
-9	239	-9	0	A	T	0.499	1.791494e-02	3.490431e-01	1.673648e-01	9.590888e-01
-9	237	-9	0	A	T	0.341	1.880802e-02	9.842621e-02	1.807053e-01	8.485438e-01
-9	230	-9	0	A	T	0.341	1.880802e-02	9.842621e-02	1.807053e-01	8.485438e-01
-9	231	-9	0	A	T	0.314	6.773988e-02	1.009785e-01	1.678389e-01	5.026721e-01
-9	232	-9	0	A	T	0.341	1.880802e-02	9.842621e-02	1.807053e-01	8.485438e-01
-9	233	-9	0	A	T	0.450	6.518899e-02	9.010217e-02	1.691855e-01	4.697507e-01
-9	2519	-9	0	A	T	0.010	-3.775522e-02	1.130313e-01	1.673215e-01	7.385178e-01
-9	9719	-9	0	A	T	0.027	-8.895982e-03	1.341370e-01	1.815018e-01	9.471526e-01
-9	9718	-9	0	A	T	0.027	-8.895982e-03	1.341370e-01	1.815018e-01	9.471526e-01
-9	9713	-9	0	A	T	0.012	7.262788e-02	1.173957e-01	1.701425e-01	5.364563e-01
-9	9711	-9	0	A	T	0.027	-8.895982e-03	1.341370e-01	1.815018e-01	9.471526e-01
-9	9717	-9	0	A	T	0.027	-8.895982e-03	1.341370e-01	1.815018e-01	9.471526e-01
-9	9715	-9	0	A	T	0.027	-8.895982e-03	1.341370e-01	1.815018e-01	9.471526e-01
-9	9714	-9	0	A	T	0.013	6.166866e-02	1.148248e-01	1.697939e-01	5.914883e-01
-9	3002	-9	0	A	T	0.021	-1.317067e-01	7.795322e-02	1.504251e-01	9.180929e-02
-9	6087	-9	0	A	T	0.017	-6.552750e-02	2.078920e-01	1.800385e-01	7.527570e-01
-9	6084	-9	0	A	T	0.017	-6.552750e-02	2.078920e-01	1.800385e-01	7.527570e-01
-9	6080	-9	0	A	T	0.019	-7.825061e-02	1.826731e-01	1.767803e-01	6.685923e-01
-9	6081	-9	0	A	T	0.019	-7.825061e-02	1.826731e-01	1.767803e-01	6.685923e-01
-9	8078	-9	0	A	T	0.016	2.054556e-01	1.628915e-01	1.450836e-01	2.078574e-01
-9	8070	-9	0	A	T	0.016	2.054556e-01	1.628915e-01	1.450836e-01	2.078574e-01
-9	8073	-9	0	A	T	0.018	-1.207241e-02	8.597107e-02	1.640785e-01	8.883882e-01
-9	8072	-9	0	A	T	0.016	2.054556e-01	1.628915e-01	1.450836e-01	2.078574e-01
-9	8075	-9	0	A	T	0.018	-1.207241e-02	8.597107e-02	1.640785e-01	8.883882e-01
-9	8074	-9	0	A	T	0.019	-1.482260e-02	8.402212e-02	1.641217e-01	8.600494e-01
-9	8076	-9	0	A	T	0.018	-1.150020e-02	8.682560e-02	1.643719e-01	8.946866e-01
-9	695	-9	0	A	T	0.498	-4.510688e-01	2.405973e-01	1.759530e-01	6.147378e-02
-9	13617	-9	0	A	T	0.040	-6.715589e-02	1.124026e-01	1.774555e-01	5.505038e-01
-9	13610	-9	0	A	T	0.039	-5.671982e-02	1.086285e-01	1.749475e-01	6.018282e-01
-9	5821	-9	0	A	T	0.019	-7.825061e-02	1.826731e-01	1.767803e-01	6.685923e-01
-9	5825	-9	0	A	T	0.019	-7.825061e-02	1.826731e-01	1.767803e-01	6.685923e-01
-9	5827	-9	0	A	T	0.019	-7.825061e-02	1.826731e-01	1.767803e-01	6.685923e-01
-9	5826	-9	0	A	T	0.019	-7.825061e-02	1.826731e-01	1.767803e-01	6.685923e-01
-9	5829	-9	0	A	T	0.017	-6.552750e-02	2.078920e-01	1.800385e-01	7.527570e-01
-9	5828	-9	0	A	T	0.017	-6.552750e-02	2.078920e-01	1.800385e-01	7.527570e-01
-9	5844	-9	0	A	T	0.017	-6.552750e-02	2.078920e-01	1.800385e-01	7.527570e-01
-9	5843	-9	0	A	T	0.019	-7.825061e-02	1.826731e-01	1.767803e-01	6.685923e-01
-9	6	-9	0	A	T	0.484	6.104396e-02	1.288162e-01	1.708753e-01	6.358139e-01
-9	1308	-9	0	A	T	0.499	2.490785e-02	3.650084e-01	1.692413e-01	9.456258e-01
-9	5960	-9	0	A	T	0.019	-7.825061e-02	1.826731e-01	1.767803e-01	6.685923e-01
-9	876	-9	0	A	T	0.317	4.406815e-02	8.741924e-02	1.659375e-01	6.144386e-01
-9	877	-9	0	A	T	0.335	4.012646e-02	9.118283e-02	1.740322e-01	6.601020e-01
-9	874	-9	0	A	T	0.314	6.773988e-02	1.009785e-01	1.678389e-01	5.026721e-01
-9	875	-9	0	A	T	0.316	4.841683e-02	8.837575e-02	1.647835e-01	5.840670e-01
-9	872	-9	0	A	T	0.472	1.279059e-01	9.213217e-02	1.768368e-01	1.657410e-01
-9	870	-9	0	A	T	0.339	2.513874e-02	9.886742e-02	1.795434e-01	7.994060e-01
-9	4592	-9	0	A	T	0.010	-3.430830e-03	1.170307e-01	1.659804e-01	9.766259e-01
-9	4593	-9	0	A	T	0.011	-1.685505e-02	1.120985e-01	1.652691e-01	8.805490e-01
-9	4590	-9	0	A	T	0.010	-3.430830e-03	1.170307e-01	1.659804e-01	9.766259e-01
-9	4591	-9	0	A	T	0.010	-3.430830e-03	1.170307e-01	1.659804e-01	9.766259e-01
-9	4596	-9	0	A	T	0.010	-3.430830e-03	1.170307e-01	1.659804e-01	9.766259e-01
-9	4597	-9	0	A	T	0.011	-1.685505e-02	1.120985e-01	1.652691e-01	8.805490e-01
-9	4598	-9	0	A	T	0.011	-1.685505e-02	1.120985e-01	1.652691e-01	8.805490e-01
-9	4599	-9	0	A	T	0.011	-1.685505e-02	1.120985e-01	1.652691e-01	8.805490e-01
-9	5965	-9	0	A	T	0.019	-7.825061e-02	1.826731e-01	1.767803e-01	6.685923e-01
-9	6907	-9	0	A	T	0.023	-7.416616e-02	1.265435e-01	1.720879e-01	5.581094e-01
-9	6906	-9	0	A	T	0.019	-5.681166e-02	1.384414e-01	1.735300e-01	6.817340e-01
-9	6905	-9	0	A	T	0.010	-3.268063e-02	1.244217e-01	1.636042e-01	7.929335e-01
-9	6904	-9	0	A	T	0.023	-7.416616e-02	1.265435e-01	1.720879e-01	5.581094e-01
-9	15430	-9	0	A	T	0.014	4.935326e-02	1.363045e-01	1.754958e-01	7.174626e-01
-9	6900	-9	0	A	T	0.023	-7.416616e-02	1.265435e-01	1.720879e-01	5.581094e-01
-9	8135	-9	0	A	T	0.028	4.825346e-02	7.759287e-02	1.535043e-01	5.343378e-01
-9	8132	-9	0	A	T	0.020	2.209178e-01	1.302198e-01	1.345044e-01	9.048769e-02
-9	5784	-9	0	A	T	0.017	-6.552750e-02	2.078920e-01	1.800385e-01	7.527570e-01
-9	5785	-9	0	A	T	0.017	-6.552750e-02	2.078920e-01	1.800385e-01	7.527570e-01
-9	5786	-9	0	A	T	0.011	-2.383848e-02	1.509232e-01	1.675766e-01	8.745667e-01
-9	5787	-9	0	A	T	0.016	-4.904925e-02	1.857064e-01	1.743913e-01	7.918071e-01
-9	5780	-9	0	A	T	0.017	-6.552750e-02	2.078920e-01	1.800385e-01	7.527570e-01
-9	5781	-9	0	A	T	0.012	-5.083505e-02	1.622152e-01	1.747359e-01	7.541379e-01
-9	5782	-9	0	A	T	0.012	-5.083505e-02	1.622152e-01	1.747359e-01	7.541379e-01
-9	5783	-9	0	A	T	0.021	1.202593e-01	1.438304e-01	1.927276e-01	4.035347e-01
-9	5788	-9	0	A	T	0.016	-4.904925e-02	1.857064e-01	1.743913e-01	7.918071e-01
-9	5789	-9	0	A	T	0.019	-7.825061e-02	1.826731e-01	1.767803e-01	6.685923e-01
-9	2825	-9	0	A	T	0.163	8.592041e-02	3.555318e-02	1.096096e-01	1.606263e-02
-9	2827	-9	0	A	T	0.016	-9.942055e-02	8.641798e-02	1.586249e-01	2.505690e-01
-9	1409	-9	0	A	T	0.499	2.490785e-02	3.650084e-01	1.692413e-01	9.456258e-01
-9	1408	-9	0	A	T	0.236	9.557020e-02	5.797303e-02	1.340767e-01	9.994686e-02
-9	1404	-9	0	A	T	0.499	2.490785e-02	3.650084e-01	1.692413e-01	9.456258e-01
-9	692	-9	0	A	T	0.340	2.119237e-02	1.000902e-01	1.807085e-01	8.324121e-01
-9	693	-9	0	A	T	0.236	9.557020e-02	5.797303e-02	1.340767e-01	9.994686e-02
-9	690	-9	0	A	T	0.483	6.203670e-02	1.267335e-01	1.709729e-01	6.247241e-01
-9	691	-9	0	A	T	0.312	8.723243e-02	9.919700e-02	1.659908e-01	3.796646e-01
-9	696	-9	0	A	T	0.340	2.119237e-02	1.000902e-01	1.807085e-01	8.324121e-01
-9	694	-9	0	A	T	0.481	6.713211e-02	1.184029e-01	1.695833e-01	5.710122e-01
-9	1541	-9	0	A	T	0.320	5.859105e-02	9.567855e-02	1.710159e-01	5.406018e-01
-9	710	-9	0	A	T	0.499	2.490785e-02	3.650084e-01	1.692413e-01	9.456258e-01
-9	1548	-9	0	A	T	0.483	6.203670e-02	1.267335e-01	1.709729e-01	6.247241e-01
-9	1549	-9	0	A	T	0.312	8.723243e-02	9.919700e-02	1.659908e-01	3.796646e-01
-9	3415	-9	0	A	T	0.012	-1.202745e-01	1.501321e-01	1.667195e-01	4.234852e-01
-9	3413	-9	0	A	T	0.012	-1.202745e-01	1.501321e-01	1.667195e-01	4.234852e-01
-9	2018	-9	0	A	T	0.030	-6.871299e-02	8.264800e-02	1.550353e-01	4.061954e-01
-9	13368	-9	0	A	T	0.018	4.591511e-02	8.348972e-02	1.517771e-01	5.826289e-01
-9	13369	-9	0	A	T	0.019	2.850045e-02	8.140539e-02	1.559816e-01	7.264247e-01
-9	13360	-9	0	A	T	0.018	4.591511e-02	8.348972e-02	1.517771e-01	5.826289e-01
-9	13362	-9	0	A	T	0.019	2.850045e-02	8.140539e-02	1.559816e-01	7.264247e-01
-9	13363	-9	0	A	T	0.018	4.591511e-02	8.348972e-02	1.517771e-01	5.826289e-01
-9	13366	-9	0	A	T	0.018	4.591511e-02	8.348972e-02	1.517771e-01	5.826289e-01
-9	13367	-9	0	A	T	0.028	9.274025e-02	6.893132e-02	1.301736e-01	1.791779e-01
-9	5430	-9	0	A	T	0.020	-7.215222e-02	1.685352e-01	1.752702e-01	6.687745e-01
-9	5431	-9	0	A	T	0.017	-6.552750e-02	2.078920e-01	1.800385e-01	7.527570e-01
-9	5436	-9	0	A	T	0.017	-6.552750e-02	2.078920e-01	1.800385e-01	7.527570e-01
-9	5437	-9	0	A	T	0.016	-5.141827e-02	1.852541e-01	1.744560e-01	7.814820e-01
-9	356	-9	0	A	T	0.499	1.791494e-02	3.490431e-01	1.673648e-01	9.590888e-01
-9	355	-9	0	A	T	0.482	6.603077e-02	1.197685e-01	1.694899e-01	5.816898e-01
-9	354	-9	0	A	T	0.321	4.743869e-02	1.012013e-01	1.742951e-01	6.394727e-01
-9	353	-9	0	A	T	0.482	6.603077e-02	1.197685e-01	1.694899e-01	5.816898e-01
-9	350	-9	0	A	T	0.312	8.723243e-02	9.919700e-02	1.659908e-01	3.796646e-01
-9	359	-9	0	A	T	0.303	5.053255e-02	7.733611e-02	1.579563e-01	5.138249e-01
-9	358	-9	0	A	T	0.275	5.189052e-02	5.817760e-02	1.415565e-01	3.729087e-01
-9	9467	-9	0	A	T	0.031	1.845107e-02	7.395781e-02	1.688347e-01	8.031033e-01
-9	9461	-9	0	A	T	0.027	-8.895982e-03	1.341370e-01	1.815018e-01	9.471526e-01
-9	9463	-9	0	A	T	0.027	-8.895982e-03	1.341370e-01	1.815018e-01	9.471526e-01
-9	558	-9	0	A	T	0.351	1.142751e-01	5.910644e-02	1.672160e-01	5.382068e-02
-9	555	-9	0	A	T	0.228	5.131006e-02	5.276037e-02	1.399506e-01	3.313221e-01
-9	554	-9	0	A	T	0.497	1.028381e-01	1.910554e-01	1.644608e-01	5.906635e-01
-9	556	-9	0	A	T	0.499	2.490785e-02	3.650084e-01	1.692413e-01	9.456258e-01
-9	551	-9	0	A	T	0.498	3.806670e-02	2.410889e-01	1.649425e-01	8.746109e-01
-9	550	-9	0	A	T	0.293	1.265995e-01	7.176525e-02	1.332887e-01	7.840179e-02
-9	553	-9	0	A	T	0.476	8.532961e-02	9.699442e-02	1.654609e-01	3.794744e-01
-9	552	-9	0	A	T	0.310	9.621317e-02	9.070736e-02	1.617379e-01	2.893997e-01
-9	5531	-9	0	A	T	0.017	-6.552750e-02	2.078920e-01	1.800385e-01	7.527570e-01
-9	5536	-9	0	A	T	0.017	-6.552750e-02	2.078920e-01	1.800385e-01	7.527570e-01
-9	5535	-9	0	A	T	0.019	-7.825061e-02	1.826731e-01	1.767803e-01	6.685923e-01
-9	13449	-9	0	A	T	0.040	-6.715589e-02	1.124026e-01	1.774555e-01	5.505038e-01
-9	13444	-9	0	A	T	0.040	-6.715589e-02	1.124026e-01	1.774555e-01	5.505038e-01
-9	13446	-9	0	A	T	0.040	-6.715589e-02	1.124026e-01	1.774555e-01	5.505038e-01
-9	13441	-9	0	A	T	0.040	-6.715589e-02	1.124026e-01	1.774555e-01	5.505038e-01
-9	13440	-9	0	A	T	0.023	-1.369729e-02	1.265468e-01	1.784574e-01	9.138548e-01
-9	13442	-9	0	A	T	0.019	1.796891e-01	9.034955e-02	2.025977e-01	4.733021e-02
-9	7981	-9	0	A	T	0.016	2.054556e-01	1.628915e-01	1.450836e-01	2.078574e-01
-9	7983	-9	0	A	T	0.020	2.209178e-01	1.302198e-01	1.345044e-01	9.048769e-02
-9	7984	-9	0	A	T	0.020	2.209178e-01	1.302198e-01	1.345044e-01	9.048769e-02
-9	7987	-9	0	A	T	0.016	2.054556e-01	1.628915e-01	1.450836e-01	2.078574e-01
-9	7988	-9	0	A	T	0.016	2.054556e-01	1.628915e-01	1.450836e-01	2.078574e-01
-9	9983	-9	0	A	T	0.013	-5.850059e-02	9.984885e-02	1.614138e-01	5.582441e-01
-9	2428	-9	0	A	T	0.010	-1.416158e-01	1.196765e-01	1.520532e-01	2.373106e-01
-9	2421	-9	0	A	T	0.043	-4.356166e-02	5.703328e-02	1.603308e-01	4.453931e-01
-9	2422	-9	0	A	T	0.016	-1.643615e-01	1.033608e-01	1.516301e-01	1.125031e-01
-9	2423	-9	0	A	T	0.010	-1.416158e-01	1.196765e-01	1.520532e-01	2.373106e-01
-9	2424	-9	0	A	T	0.037	-8.392026e-02	7.208937e-02	1.607624e-01	2.449987e-01
-9	1815	-9	0	A	T	0.170	7.143101e-02	3.788829e-02	1.803526e-01	6.003684e-02
-9	1816	-9	0	A	T	0.014	1.619414e-01	9.315926e-02	1.609619e-01	8.284149e-02
-9	1811	-9	0	A	T	0.016	1.379507e-01	8.986822e-02	1.607030e-01	1.254830e-01
-9	1819	-9	0	A	T	0.204	2.179103e-02	3.508543e-02	1.549961e-01	5.348603e-01
-9	5288	-9	0	A	T	0.020	-7.215222e-02	1.685352e-01	1.752702e-01	6.687745e-01
-9	5285	-9	0	A	T	0.020	-7.215222e-02	1.685352e-01	1.752702e-01	6.687745e-01
-9	5284	-9	0	A	T	0.020	-7.215222e-02	1.685352e-01	1.752702e-01	6.687745e-01
-9	5286	-9	0	A	T	0.020	-7.215222e-02	1.685352e-01	1.752702e-01	6.687745e-01
-9	7046	-9	0	A	T	0.023	-7.416616e-02	1.265435e-01	1.720879e-01	5.581094e-01
-9	7040	-9	0	A	T	0.043	-6.466792e-02	9.921002e-02	1.755284e-01	5.148468e-01
-9	7043	-9	0	A	T	0.023	-7.416616e-02	1.265435e-01	1.720879e-01	5.581094e-01
-9	7042	-9	0	A	T	0.043	-6.466792e-02	9.921002e-02	1.755284e-01	5.148468e-01
-9	12692	-9	0	A	T	0.011	-3.232936e-02	1.097715e-01	1.624331e-01	7.685010e-01
-9	89933	-9	0	A	T	0.012	-3.894822e-02	9.775763e-02	1.611372e-01	6.905137e-01
-9	1954	-9	0	A	T	0.019	-9.540619e-02	8.633364e-02	1.588940e-01	2.697163e-01
-9	1651	-9	0	A	T	0.499	2.490785e-02	3.650084e-01	1.692413e-01	9.456258e-01
-9	8475	-9	0	A	T	0.011	-1.971479e-02	1.493078e-01	1.673635e-01	8.950111e-01
-9	13511	-9	0	A	T	0.023	-1.369729e-02	1.265468e-01	1.784574e-01	9.138548e-01
-9	15638	-9	0	A	T	0.017	-7.172843e-03	1.178135e-01	1.750835e-01	9.514796e-01
-9	15635	-9	0	A	T	0.017	-7.172843e-03	1.178135e-01	1.750835e-01	9.514796e-01
-9	15637	-9	0	A	T	0.017	-7.172843e-03	1.178135e-01	1.750835e-01	9.514796e-01
-9	9001	-9	0	A	T	0.017	-5.355536e-02	1.556341e-01	1.702838e-01	7.309249e-01
-9	4370	-9	0	A	T	0.084	4.168568e-02	5.713425e-02	1.754934e-01	4.660112e-01
-9	6186	-9	0	A	T	0.018	-5.944728e-02	1.721783e-01	1.736252e-01	7.300569e-01
-9	6398	-9	0	A	T	0.017	-6.552750e-02	2.078920e-01	1.800385e-01	7.527570e-01
-9	6399	-9	0	A	T	0.017	-6.552750e-02	2.078920e-01	1.800385e-01	7.527570e-01
-9	6391	-9	0	A	T	0.017	-6.552750e-02	2.078920e-01	1.800385e-01	7.527570e-01
-9	6396	-9	0	A	T	0.017	-6.552750e-02	2.078920e-01	1.800385e-01	7.527570e-01
-9	6397	-9	0	A	T	0.017	-6.552750e-02	2.078920e-01	1.800385e-01	7.527570e-01
-9	72	-9	0	A	T	0.321	4.743869e-02	1.012013e-01	1.742951e-01	6.394727e-01
-9	5125	-9	0	A	T	0.045	2.146063e-02	6.361117e-02	1.668310e-01	7.359948e-01
-9	5126	-9	0	A	T	0.020	7.494325e-02	1.248575e-01	1.806177e-01	5.486570e-01
-9	5122	-9	0	A	T	0.019	-6.589520e-02	1.744261e-01	1.755964e-01	7.057712e-01
-9	6950	-9	0	A	T	0.023	-7.416616e-02	1.265435e-01	1.720879e-01	5.581094e-01
-9	6952	-9	0	A	T	0.023	-7.416616e-02	1.265435e-01	1.720879e-01	5.581094e-01
-9	6957	-9	0	A	T	0.042	9.868104e-02	5.974492e-02	1.570634e-01	9.929680e-02
-9	5918	-9	0	A	T	0.019	-7.825061e-02	1.826731e-01	1.767803e-01	6.685923e-01
-9	5917	-9	0	A	T	0.017	-6.552750e-02	2.078920e-01	1.800385e-01	7.527570e-01
-9	5910	-9	0	A	T	0.017	-6.552750e-02	2.078920e-01	1.800385e-01	7.527570e-01
-9	5913	-9	0	A	T	0.019	-7.825061e-02	1.826731e-01	1.767803e-01	6.685923e-01
-9	10792	-9	0	A	T	0.012	4.575030e-02	1.158237e-01	1.676975e-01	6.930317e-01
-9	1704	-9	0	A	T	0.261	4.635178e-02	3.760946e-02	1.303765e-01	2.184289e-01
-9	1706	-9	0	A	T	0.073	5.918603e-02	4.301221e-02	1.720883e-01	1.695017e-01
-9	1707	-9	0	A	T	0.243	-9.362305e-02	4.468921e-02	1.520518e-01	3.673488e-02
-9	52887	-9	0	A	T	0.013	3.522039e-02	1.524466e-01	1.650743e-01	8.173939e-01
-9	3287	-9	0	A	T	0.012	-1.202745e-01	1.501321e-01	1.667195e-01	4.234852e-01
-9	3286	-9	0	A	T	0.012	-1.202745e-01	1.501321e-01	1.667195e-01	4.234852e-01
-9	6869	-9	0	A	T	0.022	-6.557440e-02	1.209061e-01	1.695077e-01	5.878423e-01
-9	6864	-9	0	A	T	0.023	-7.416616e-02	1.265435e-01	1.720879e-01	5.581094e-01
-9	6865	-9	0	A	T	0.043	-6.466792e-02	9.921002e-02	1.755284e-01	5.148468e-01
-9	6867	-9	0	A	T	0.023	-7.416616e-02	1.265435e-01	1.720879e-01	5.581094e-01
-9	6863	-9	0	A	T	0.043	-6.466792e-02	9.921002e-02	1.755284e-01	5.148468e-01
-9	889	-9	0	A	T	0.312	8.723243e-02	9.919700e-02	1.659908e-01	3.796646e-01
-9	6059	-9	0	A	T	0.017	-6.552750e-02	2.078920e-01	1.800385e-01	7.527570e-01
-9	6055	-9	0	A	T	0.016	-4.942999e-02	1.670117e-01	1.715549e-01	7.673925e-01
-9	6051	-9	0	A	T	0.017	-6.552750e-02	2.078920e-01	1.800385e-01	7.527570e-01
-9	16128	-9	0	A	T	0.012	-3.060716e-02	1.275783e-01	1.663377e-01	8.105109e-01
-9	8194	-9	0	A	T	0.020	2.209178e-01	1.302198e-01	1.345044e-01	9.048769e-02
-9	8199	-9	0	A	T	0.016	2.054556e-01	1.628915e-01	1.450836e-01	2.078574e-01
-9	2358	-9	0	A	T	0.017	-1.675461e-01	1.000208e-01	1.520049e-01	9.461142e-02
-9	2352	-9	0	A	T	0.010	-1.416158e-01	1.196765e-01	1.520532e-01	2.373106e-01
-9	2350	-9	0	A	T	0.031	-4.904453e-03	6.474007e-02	1.641227e-01	9.396471e-01
-9	2351	-9	0	A	T	0.097	3.735054e-02	4.372034e-02	1.747240e-01	3.933932e-01
-9	2354	-9	0	A	T	0.014	-1.604774e-01	1.066034e-01	1.513899e-01	1.329357e-01
-9	2355	-9	0	A	T	0.020	-2.934287e-02	7.691191e-02	1.605136e-01	7.030041e-01
-9	9698	-9	0	A	T	0.027	-8.895982e-03	1.341370e-01	1.815018e-01	9.471526e-01
-9	9699	-9	0	A	T	0.027	-8.895982e-03	1.341370e-01	1.815018e-01	9.471526e-01
-9	9695	-9	0	A	T	0.027	-8.895982e-03	1.341370e-01	1.815018e-01	9.471526e-01
-9	9692	-9	0	A	T	0.027	-8.895982e-03	1.341370e-01	1.815018e-01	9.471526e-01
-9	1537	-9	0	A	T	0.300	1.148373e-01	8.560636e-02	1.461082e-01	1.804530e-01
-9	1536	-9	0	A	T	0.389	1.591195e-02	8.553502e-02	1.801848e-01	8.525068e-01
-9	1535	-9	0	A	T	0.300	1.148373e-01	8.560636e-02	1.461082e-01	1.804530e-01
-9	2015	-9	0	A	T	0.022	-1.839000e-01	9.211969e-02	1.496484e-01	4.650565e-02
-9	15250	-9	0	A	T	0.021	-8.462116e-02	9.584051e-02	1.671339e-01	3.777448e-01
-9	15251	-9	0	A	T	0.013	-6.268613e-02	1.405618e-01	1.733873e-01	6.558359e-01
-9	15256	-9	0	A	T	0.026	1.899641e-02	8.824289e-02	1.728669e-01	8.296518e-01
-9	15257	-9	0	A	T	0.018	-3.756821e-02	9.608490e-02	1.626697e-01	6.959911e-01
-9	4714	-9	0	A	T	0.011	-1.685505e-02	1.120985e-01	1.652691e-01	8.805490e-01
-9	4715	-9	0	A	T	0.011	-1.685505e-02	1.120985e-01	1.652691e-01	8.805490e-01
-9	4716	-9	0	A	T	0.030	-7.165219e-02	8.578402e-02	1.674908e-01	4.040160e-01
-9	4710	-9	0	A	T	0.011	-1.685505e-02	1.120985e-01	1.652691e-01	8.805490e-01
-9	4711	-9	0	A	T	0.011	-1.685505e-02	1.120985e-01	1.652691e-01	8.805490e-01
-9	4713	-9	0	A	T	0.030	-7.165219e-02	8.578402e-02	1.674908e-01	4.040160e-01
-9	4718	-9	0	A	T	0.023	-2.591026e-02	9.042291e-02	1.682241e-01	7.745932e-01
-9	4719	-9	0	A	T	0.010	-3.430830e-03	1.170307e-01	1.659804e-01	9.766259e-01
-9	9565	-9	0	A	T	0.027	-8.895982e-03	1.341370e-01	1.815018e-01	9.471526e-01
-9	933	-9	0	A	T	0.478	7.419206e-02	1.077311e-01	1.677653e-01	4.913832e-01
-9	932	-9	0	A	T	0.389	1.591195e-02	8.553502e-02	1.801848e-01	8.525068e-01
-9	931	-9	0	A	T	0.499	2.490785e-02	3.650084e-01	1.692413e-01	9.456258e-01
-9	937	-9	0	A	T	0.150	1.388232e-03	3.866973e-02	1.650278e-01	9.713784e-01
-9	936	-9	0	A	T	0.496	-1.646407e-01	1.646680e-01	1.652408e-01	3.179317e-01
-9	935	-9	0	A	T	0.321	4.743869e-02	1.012013e-01	1.742951e-01	6.394727e-01
-9	934	-9	0	A	T	0.481	6.713211e-02	1.184029e-01	1.695833e-01	5.710122e-01
-9	1384	-9	0	A	T	0.308	1.500279e-02	8.371977e-02	1.709427e-01	8.578599e-01
-9	1386	-9	0	A	T	0.313	-3.694380e-02	1.022097e-01	1.988647e-01	7.179330e-01
-9	9384	-9	0	A	T	0.014	5.631374e-02	1.144639e-01	1.705533e-01	6.229762e-01
-9	1382	-9	0	A	T	0.455	8.022702e-02	7.140143e-02	1.596058e-01	2.617836e-01
-9	1383	-9	0	A	T	0.312	8.723243e-02	9.919700e-02	1.659908e-01	3.796646e-01
-9	92099	-9	0	A	T	0.020	-2.455262e-02	7.994817e-02	1.634452e-01	7.589051e-01
-9	4653	-9	0	A	T	0.011	-1.685505e-02	1.120985e-01	1.652691e-01	8.805490e-01
-9	4652	-9	0	A	T	0.014	5.661860e-02	1.025693e-01	1.743585e-01	5.812221e-01
-9	4659	-9	0	A	T	0.023	-2.591026e-02	9.042291e-02	1.682241e-01	7.745932e-01
-9	4658	-9	0	A	T	0.030	-7.165219e-02	8.578402e-02	1.674908e-01	4.040160e-01
-9	108	-9	0	A	T	0.312	8.723243e-02	9.919700e-02	1.659908e-01	3.796646e-01
-9	109	-9	0	A	T	0.300	1.148373e-01	8.560636e-02	1.461082e-01	1.804530e-01
-9	102	-9	0	A	T	0.236	9.557020e-02	5.797303e-02	1.340767e-01	9.994686e-02
-9	100	-9	0	A	T	0.341	1.880802e-02	9.842621e-02	1.807053e-01	8.485438e-01
-9	106	-9	0	A	T	0.337	4.930346e-02	8.585075e-02	1.732605e-01	5.660586e-01
-9	107	-9	0	A	T	0.312	8.723243e-02	9.919700e-02	1.659908e-01	3.796646e-01
-9	104	-9	0	A	T	0.499	1.791494e-02	3.490431e-01	1.673648e-01	9.590888e-01
-9	105	-9	0	A	T	0.339	4.018376e-02	8.926154e-02	1.748556e-01	6.527989e-01
-9	14408	-9	0	A	T	0.011	-3.092300e-02	1.026924e-01	1.652317e-01	7.634610e-01
-9	5629	-9	0	A	T	0.017	-6.552750e-02	2.078920e-01	1.800385e-01	7.527570e-01
-9	5628	-9	0	A	T	0.019	-7.825061e-02	1.826731e-01	1.767803e-01	6.685923e-01
-9	5626	-9	0	A	T	0.017	-6.552750e-02	2.078920e-01	1.800385e-01	7.527570e-01
-9	5625	-9	0	A	T	0.017	-6.552750e-02	2.078920e-01	1.800385e-01	7.527570e-01
-9	5623	-9	0	A	T	0.017	-6.552750e-02	2.078920e-01	1.800385e-01	7.527570e-01
-9	5622	-9	0	A	T	0.019	-7.825061e-02	1.826731e-01	1.767803e-01	6.685923e-01
-9	11576	-9	0	A	T	0.013	-5.064052e-02	1.057778e-01	1.622654e-01	6.323546e-01
-9	11575	-9	0	A	T	0.016	-5.530079e-02	9.700765e-02	1.632015e-01	5.689191e-01
-9	1142	-9	0	A	T	0.482	6.183168e-02	1.195988e-01	1.695558e-01	6.054171e-01
-9	1143	-9	0	A	T	0.498	4.116423e-02	2.564466e-01	1.685026e-01	8.725458e-01
-9	1141	-9	0	A	T	0.247	4.954274e-02	6.261232e-02	1.485367e-01	4.292108e-01
-9	1147	-9	0	A	T	0.389	1.591195e-02	8.553502e-02	1.801848e-01	8.525068e-01
-9	1145	-9	0	A	T	0.384	4.323759e-02	7.533491e-02	1.771688e-01	5.662982e-01
-9	1148	-9	0	A	T	0.108	-1.114999e-01	4.667612e-02	1.345660e-01	1.731746e-02
-9	1149	-9	0	A	T	0.340	2.119237e-02	1.000902e-01	1.807085e-01	8.324121e-01
-9	12825	-9	0	A	T	0.010	7.364942e-01	1.031992e-01	5.393459e-02	3.889238e-12
-9	12820	-9	0	A	T	0.010	7.364942e-01	1.031992e-01	5.393459e-02	3.889238e-12
-9	380	-9	0	A	T	0.448	3.625338e-02	5.113267e-02	1.631968e-01	4.786903e-01
-9	381	-9	0	A	T	0.314	6.773988e-02	1.009785e-01	1.678389e-01	5.026721e-01
-9	382	-9	0	A	T	0.499	1.791494e-02	3.490431e-01	1.673648e-01	9.590888e-01
-9	385	-9	0	A	T	0.236	9.557020e-02	5.797303e-02	1.340767e-01	9.994686e-02
-9	386	-9	0	A	T	0.498	2.251631e-02	2.360969e-01	1.647161e-01	9.240645e-01
-9	387	-9	0	A	T	0.312	8.723243e-02	9.919700e-02	1.659908e-01	3.796646e-01
-9	388	-9	0	A	T	0.220	2.567097e-02	5.403888e-02	1.585866e-01	6.349861e-01
-9	3759	-9	0	A	T	0.063	1.371409e-01	4.901141e-02	9.755862e-02	5.361868e-03
-9	3758	-9	0	A	T	0.063	1.371409e-01	4.901141e-02	9.755862e-02	5.361868e-03
-9	2197	-9	0	A	T	0.147	9.469161e-03	3.720175e-02	1.655631e-01	7.991991e-01
-9	2047	-9	0	A	T	0.033	-8.787333e-02	7.666078e-02	1.519192e-01	2.523001e-01
-9	4811	-9	0	A	T	0.060	-8.103701e-04	4.871234e-02	1.640936e-01	9.867346e-01
-9	4810	-9	0	A	T	0.043	3.658164e-02	5.542577e-02	1.676108e-01	5.095865e-01
-9	2040	-9	0	A	T	0.030	-6.871299e-02	8.264800e-02	1.550353e-01	4.061954e-01
-9	2041	-9	0	A	T	0.028	-5.407486e-02	8.408828e-02	1.574132e-01	5.205068e-01
-9	2049	-9	0	A	T	0.029	-1.341277e-01	8.327933e-02	1.518572e-01	1.079779e-01
-9	78632	-9	0	A	T	0.012	-4.309108e-02	9.774644e-02	1.612650e-01	6.595380e-01
-9	6769	-9	0	A	T	0.019	-5.681166e-02	1.384414e-01	1.735300e-01	6.817340e-01
-9	6768	-9	0	A	T	0.019	-5.681166e-02	1.384414e-01	1.735300e-01	6.817340e-01
-9	6767	-9	0	A	T	0.019	-5.681166e-02	1.384414e-01	1.735300e-01	6.817340e-01
-9	6766	-9	0	A	T	0.019	-5.681166e-02	1.384414e-01	1.735300e-01	6.817340e-01
-9	6765	-9	0	A	T	0.043	-6.466792e-02	9.921002e-02	1.755284e-01	5.148468e-01
-9	6763	-9	0	A	T	0.019	-5.681166e-02	1.384414e-01	1.735300e-01	6.817340e-01
-9	6762	-9	0	A	T	0.030	-5.762734e-02	6.859613e-02	1.649609e-01	4.013036e-01
-9	6761	-9	0	A	T	0.035	1.220477e-02	6.436180e-02	1.644331e-01	8.496871e-01
-9	6760	-9	0	A	T	0.023	-7.416616e-02	1.265435e-01	1.720879e-01	5.581094e-01
-9	12595	-9	0	A	T	0.017	2.891126e-01	8.577927e-02	6.713834e-02	8.156379e-04
-9	13649	-9	0	A	T	0.037	-5.164269e-02	1.136541e-01	1.768769e-01	6.497724e-01
-9	13648	-9	0	A	T	0.023	-1.369729e-02	1.265468e-01	1.784574e-01	9.138548e-01
-9	7954	-9	0	A	T	0.019	2.396458e-01	1.243700e-01	1.317419e-01	5.462838e-02
-9	7952	-9	0	A	T	0.016	2.054556e-01	1.628915e-01	1.450836e-01	2.078574e-01
-9	7951	-9	0	A	T	0.016	2.054556e-01	1.628915e-01	1.450836e-01	2.078574e-01
-9	7958	-9	0	A	T	0.016	2.054556e-01	1.628915e-01	1.450836e-01	2.078574e-01
-9	9386	-9	0	A	T	0.027	-8.895982e-03	1.341370e-01	1.815018e-01	9.471526e-01
-9	784	-9	0	A	T	0.481	-4.087362e-02	1.113420e-01	1.808850e-01	7.137183e-01
-9	785	-9	0	A	T	0.297	5.335308e-02	8.201480e-02	1.551793e-01	5.156842e-01
-9	786	-9	0	A	T	0.307	2.405470e-02	8.196024e-02	1.675662e-01	7.692821e-01
-9	787	-9	0	A	T	0.196	2.855280e-02	4.434012e-02	1.561516e-01	5.199383e-01
-9	780	-9	0	A	T	0.247	4.954274e-02	6.261232e-02	1.485367e-01	4.292108e-01
-9	781	-9	0	A	T	0.321	4.743869e-02	1.012013e-01	1.742951e-01	6.394727e-01
-9	782	-9	0	A	T	0.311	9.860967e-02	9.481903e-02	1.656227e-01	2.989125e-01
-9	783	-9	0	A	T	0.490	9.324249e-02	1.493411e-01	1.702802e-01	5.327104e-01
-9	789	-9	0	A	T	0.336	-2.812676e-02	8.919604e-02	1.867455e-01	7.526533e-01
-9	15127	-9	0	A	T	0.016	-6.330357e-02	1.191463e-01	1.687718e-01	5.954683e-01
-9	6903	-9	0	A	T	0.023	-7.416616e-02	1.265435e-01	1.720879e-01	5.581094e-01
-9	6902	-9	0	A	T	0.023	-7.416616e-02	1.265435e-01	1.720879e-01	5.581094e-01
-9	6266	-9	0	A	T	0.017	-6.552750e-02	2.078920e-01	1.800385e-01	7.527570e-01
-9	6265	-9	0	A	T	0.019	-7.825061e-02	1.826731e-01	1.767803e-01	6.685923e-01
-9	6260	-9	0	A	T	0.019	-7.825061e-02	1.826731e-01	1.767803e-01	6.685923e-01
-9	6269	-9	0	A	T	0.018	-7.243137e-02	1.917879e-01	1.774882e-01	7.058595e-01
-9	1731	-9	0	A	T	0.017	2.019471e-01	8.306918e-02	1.739878e-01	1.544643e-02
-9	1733	-9	0	A	T	0.014	9.737688e-02	9.219097e-02	1.661545e-01	2.914237e-01
-9	5233	-9	0	A	T	0.020	-7.215222e-02	1.685352e-01	1.752702e-01	6.687745e-01
-9	5234	-9	0	A	T	0.017	-6.552750e-02	2.078920e-01	1.800385e-01	7.527570e-01
-9	5656	-9	0	A	T	0.019	-7.825061e-02	1.826731e-01	1.767803e-01	6.685923e-01
-9	2543	-9	0	A	T	0.035	-7.147360e-03	6.505125e-02	1.668883e-01	9.125596e-01
-9	2541	-9	0	A	T	0.049	-1.581709e-02	7.214466e-02	1.736609e-01	8.265621e-01
-9	2546	-9	0	A	T	0.032	4.128896e-02	6.661100e-02	1.693214e-01	5.356711e-01
-9	2545	-9	0	A	T	0.032	4.128896e-02	6.661100e-02	1.693214e-01	5.356711e-01
-9	2544	-9	0	A	T	0.032	4.128896e-02	6.661100e-02	1.693214e-01	5.356711e-01
-9	2549	-9	0	A	T	0.010	-3.775522e-02	1.130313e-01	1.673215e-01	7.385178e-01
-9	902	-9	0	A	T	0.340	2.119237e-02	1.000902e-01	1.807085e-01	8.324121e-01
-9	900	-9	0	A	T	0.498	2.308831e-02	2.645686e-01	1.697087e-01	9.304978e-01
-9	901	-9	0	A	T	0.421	8.370561e-03	4.620169e-02	1.643382e-01	8.563128e-01
-9	906	-9	0	A	T	0.236	9.557020e-02	5.797303e-02	1.340767e-01	9.994686e-02
-9	907	-9	0	A	T	0.340	2.119237e-02	1.000902e-01	1.807085e-01	8.324121e-01
-9	904	-9	0	A	T	0.314	6.773988e-02	1.009785e-01	1.678389e-01	5.026721e-01
-9	905	-9	0	A	T	0.235	9.899536e-02	5.730996e-02	1.336388e-01	8.479244e-02
-9	908	-9	0	A	T	0.494	3.589198e-02	1.551715e-01	1.647497e-01	8.171836e-01
-9	24	-9	0	A	T	0.300	1.148373e-01	8.560636e-02	1.461082e-01	1.804530e-01
-9	25	-9	0	A	T	0.314	6.773988e-02	1.009785e-01	1.678389e-01	5.026721e-01
-9	26	-9	0	A	T	0.483	6.023918e-02	1.191318e-01	1.680910e-01	6.133504e-01
-9	27	-9	0	A	T	0.314	6.773988e-02	1.009785e-01	1.678389e-01	5.026721e-01
-9	20	-9	0	A	T	0.497	4.365157e-02	1.936919e-01	1.645885e-01	8.217975e-01
-9	21	-9	0	A	T	0.312	6.772932e-02	9.256537e-02	1.609681e-01	4.647401e-01
-9	22	-9	0	A	T	0.010	-1.643263e-01	1.075731e-01	1.638972e-01	1.273246e-01
-9	23	-9	0	A	T	0.499	-7.921231e-01	3.114121e-01	1.518050e-01	1.130585e-02
-9	28	-9	0	A	T	0.236	9.557020e-02	5.797303e-02	1.340767e-01	9.994686e-02
-9	29	-9	0	A	T	0.314	6.773988e-02	1.009785e-01	1.678389e-01	5.026721e-01
-9	8233	-9	0	A	T	0.016	2.054556e-01	1.628915e-01	1.450836e-01	2.078574e-01
-9	8230	-9	0	A	T	0.016	2.054556e-01	1.628915e-01	1.450836e-01	2.078574e-01
-9	8237	-9	0	A	T	0.016	2.054556e-01	1.628915e-01	1.450836e-01	2.078574e-01
-9	8235	-9	0	A	T	0.016	2.054556e-01	1.628915e-01	1.450836e-01	2.078574e-01
-9	8234	-9	0	A	T	0.016	2.054556e-01	1.628915e-01	1.450836e-01	2.078574e-01
-9	210	-9	0	A	T	0.422	4.609388e-02	4.794186e-02	1.660447e-01	3.368439e-01
-9	15680	-9	0	A	T	0.010	4.955141e-02	1.302145e-01	1.687513e-01	7.037277e-01
-9	15685	-9	0	A	T	0.017	-7.172843e-03	1.178135e-01	1.750835e-01	9.514796e-01
-9	6553	-9	0	A	T	0.019	-7.825061e-02	1.826731e-01	1.767803e-01	6.685923e-01
-9	218	-9	0	A	T	0.494	1.036163e-01	1.475220e-01	1.641634e-01	4.828089e-01
-9	219	-9	0	A	T	0.494	1.036163e-01	1.475220e-01	1.641634e-01	4.828089e-01
-9	1616	-9	0	A	T	0.314	6.773988e-02	1.009785e-01	1.678389e-01	5.026721e-01
-9	5197	-9	0	A	T	0.017	-6.552750e-02	2.078920e-01	1.800385e-01	7.527570e-01
-9	5196	-9	0	A	T	0.017	-6.552750e-02	2.078920e-01	1.800385e-01	7.527570e-01
-9	1613	-9	0	A	T	0.340	2.119237e-02	1.000902e-01	1.807085e-01	8.324121e-01
-9	5193	-9	0	A	T	0.017	-6.552750e-02	2.078920e-01	1.800385e-01	7.527570e-01
-9	5192	-9	0	A	T	0.020	-7.215222e-02	1.685352e-01	1.752702e-01	6.687745e-01
-9	1674	-9	0	A	T	0.050	2.067718e-02	5.298241e-02	1.613519e-01	6.965266e-01
-9	1675	-9	0	A	T	0.173	6.726641e-02	3.897590e-02	1.175155e-01	8.506615e-02
-9	10921	-9	0	A	T	0.010	3.598920e-02	1.141463e-01	1.655264e-01	7.526886e-01
-9	10920	-9	0	A	T	0.010	7.933046e-03	1.139961e-01	1.648857e-01	9.445507e-01
-9	5446	-9	0	A	T	0.017	-6.552750e-02	2.078920e-01	1.800385e-01	7.527570e-01
-9	628	-9	0	A	T	0.499	2.490785e-02	3.650084e-01	1.692413e-01	9.456258e-01
-9	443	-9	0	A	T	0.499	1.791494e-02	3.490431e-01	1.673648e-01	9.590888e-01
-9	442	-9	0	A	T	0.236	9.557020e-02	5.797303e-02	1.340767e-01	9.994686e-02
-9	441	-9	0	A	T	0.341	1.880802e-02	9.842621e-02	1.807053e-01	8.485438e-01
-9	440	-9	0	A	T	0.484	6.104396e-02	1.288162e-01	1.708753e-01	6.358139e-01
-9	445	-9	0	A	T	0.499	1.791494e-02	3.490431e-01	1.673648e-01	9.590888e-01
-9	444	-9	0	A	T	0.236	9.557020e-02	5.797303e-02	1.340767e-01	9.994686e-02
-9	4464	-9	0	A	T	0.014	-6.019828e-02	1.304524e-01	1.708414e-01	6.446945e-01
-9	5890	-9	0	A	T	0.012	-2.383145e-02	1.540082e-01	1.690379e-01	8.770950e-01
-9	5891	-9	0	A	T	0.018	-7.243137e-02	1.917879e-01	1.774882e-01	7.058595e-01
-9	5894	-9	0	A	T	0.017	-6.552750e-02	2.078920e-01	1.800385e-01	7.527570e-01
-9	5897	-9	0	A	T	0.019	-7.825061e-02	1.826731e-01	1.767803e-01	6.685923e-01
-9	13144	-9	0	A	T	0.022	4.159804e-01	7.338472e-02	3.782976e-02	2.587042e-08
-9	1359	-9	0	A	T	0.294	-8.005681e-02	3.849404e-02	1.961955e-01	3.812058e-02
-9	1353	-9	0	A	T	0.364	3.135968e-02	4.061915e-02	1.520061e-01	4.404977e-01
-9	1352	-9	0	A	T	0.394	-1.022845e-02	3.946000e-02	1.664402e-01	7.955921e-01
-9	1350	-9	0	A	T	0.499	2.490785e-02	3.650084e-01	1.692413e-01	9.456258e-01
-9	1357	-9	0	A	T	0.020	-8.824660e-02	7.834279e-02	1.577603e-01	2.605937e-01
-9	1356	-9	0	A	T	0.063	-1.792190e-02	4.807470e-02	1.640030e-01	7.094794e-01
-9	1355	-9	0	A	T	0.332	-4.253519e-02	4.498139e-02	1.755449e-01	3.448546e-01
-9	1354	-9	0	A	T	0.307	-1.479480e-02	6.094953e-02	1.735480e-01	8.083193e-01
-9	22450	-9	0	A	T	0.100	7.773214e-02	4.270185e-02	1.856741e-01	6.937491e-02
-9	21572	-9	0	A	T	0.013	-7.556975e-02	9.288641e-02	1.645984e-01	4.163235e-01
-9	1117	-9	0	A	T	0.499	2.490785e-02	3.650084e-01	1.692413e-01	9.456258e-01
-9	1116	-9	0	A	T	0.314	6.773988e-02	1.009785e-01	1.678389e-01	5.026721e-01
-9	1119	-9	0	A	T	0.340	2.119237e-02	1.000902e-01	1.807085e-01	8.324121e-01
-9	1118	-9	0	A	T	0.340	2.119237e-02	1.000902e-01	1.807085e-01	8.324121e-01
-9	9640	-9	0	A	T	0.027	-8.895982e-03	1.341370e-01	1.815018e-01	9.471526e-01
-9	2205	-9	0	A	T	0.217	8.477582e-02	3.956171e-02	1.213284e-01	3.266240e-02
-9	2206	-9	0	A	T	0.196	7.173583e-02	3.858275e-02	1.190592e-01	6.364546e-02
-9	2207	-9	0	A	T	0.014	-7.719953e-02	1.038538e-01	1.649453e-01	4.576613e-01
-9	46	-9	0	A	T	0.341	1.880802e-02	9.842621e-02	1.807053e-01	8.485438e-01
-9	42	-9	0	A	T	0.314	6.773988e-02	1.009785e-01	1.678389e-01	5.026721e-01
-9	43	-9	0	A	T	0.312	8.723243e-02	9.919700e-02	1.659908e-01	3.796646e-01
-9	40	-9	0	A	T	0.385	-5.275385e-02	4.314552e-02	1.843116e-01	2.220888e-01
-9	41	-9	0	A	T	0.499	1.791494e-02	3.490431e-01	1.673648e-01	9.590888e-01
-9	6150	-9	0	A	T	0.020	-8.436090e-02	1.441817e-01	1.659908e-01	5.587747e-01
-9	6151	-9	0	A	T	0.017	-6.552750e-02	2.078920e-01	1.800385e-01	7.527570e-01
-9	6152	-9	0	A	T	0.017	-6.552750e-02	2.078920e-01	1.800385e-01	7.527570e-01
-9	6154	-9	0	A	T	0.019	-7.825061e-02	1.826731e-01	1.767803e-01	6.685923e-01
-9	6155	-9	0	A	T	0.017	-6.552750e-02	2.078920e-01	1.800385e-01	7.527570e-01
-9	6156	-9	0	A	T	0.017	-6.552750e-02	2.078920e-01	1.800385e-01	7.527570e-01
-9	6157	-9	0	A	T	0.019	-7.825061e-02	1.826731e-01	1.767803e-01	6.685923e-01
-9	9434	-9	0	A	T	0.027	-8.895982e-03	1.341370e-01	1.815018e-01	9.471526e-01
-9	6975	-9	0	A	T	0.020	-6.139388e-02	1.340584e-01	1.726036e-01	6.472010e-01
-9	8167	-9	0	A	T	0.016	2.054556e-01	1.628915e-01	1.450836e-01	2.078574e-01
-9	6971	-9	0	A	T	0.017	-4.603259e-02	1.135108e-01	1.652329e-01	6.852784e-01
-9	6979	-9	0	A	T	0.043	-6.466792e-02	9.921002e-02	1.755284e-01	5.148468e-01
-9	9335	-9	0	A	T	0.027	-8.895982e-03	1.341370e-01	1.815018e-01	9.471526e-01
-9	9337	-9	0	A	T	0.027	-8.895982e-03	1.341370e-01	1.815018e-01	9.471526e-01
-9	9336	-9	0	A	T	0.027	-8.895982e-03	1.341370e-01	1.815018e-01	9.471526e-01
-9	9339	-9	0	A	T	0.040	1.511895e-03	6.550087e-02	1.670823e-01	9.815951e-01
-9	13262	-9	0	A	T	0.030	1.659176e-01	6.626462e-02	1.070722e-01	1.263987e-02
-9	2876	-9	0	A	T	0.392	6.665170e-02	3.933962e-02	1.500518e-01	9.091171e-02
-9	6848	-9	0	A	T	0.043	-6.466792e-02	9.921002e-02	1.755284e-01	5.148468e-01
-9	4835	-9	0	A	T	0.039	-6.622956e-02	6.843836e-02	1.833404e-01	3.337047e-01
-9	4836	-9	0	A	T	0.042	-8.645617e-02	5.649507e-02	1.634930e-01	1.266421e-01
-9	9734	-9	0	A	T	0.027	-8.895982e-03	1.341370e-01	1.815018e-01	9.471526e-01
-9	21333	-9	0	A	T	0.038	2.174613e-02	6.106541e-02	1.664808e-01	7.219247e-01
-9	6699	-9	0	A	T	0.106	2.234257e-02	7.116598e-02	1.775626e-01	7.537054e-01
-9	6693	-9	0	A	T	0.023	-7.416616e-02	1.265435e-01	1.720879e-01	5.581094e-01
-9	6691	-9	0	A	T	0.018	4.753888e-02	8.288187e-02	1.673292e-01	5.665446e-01
-9	6690	-9	0	A	T	0.023	1.172560e-01	7.266052e-02	1.807192e-01	1.072872e-01
-9	6697	-9	0	A	T	0.043	-6.466792e-02	9.921002e-02	1.755284e-01	5.148468e-01
-9	6696	-9	0	A	T	0.023	-7.416616e-02	1.265435e-01	1.720879e-01	5.581094e-01
-9	6694	-9	0	A	T	0.023	-7.416616e-02	1.265435e-01	1.720879e-01	5.581094e-01
-9	5961	-9	0	A	T	0.019	-7.825061e-02	1.826731e-01	1.767803e-01	6.685923e-01
-9	1403	-9	0	A	T	0.247	4.954274e-02	6.261232e-02	1.485367e-01	4.292108e-01
-9	428	-9	0	A	T	0.488	5.103248e-02	1.066111e-01	1.614807e-01	6.324011e-01
-9	5461	-9	0	A	T	0.020	-7.215222e-02	1.685352e-01	1.752702e-01	6.687745e-01
-9	5460	-9	0	A	T	0.017	-6.552750e-02	2.078920e-01	1.800385e-01	7.527570e-01
-9	5462	-9	0	A	T	0.017	-6.552750e-02	2.078920e-01	1.800385e-01	7.527570e-01
-9	5464	-9	0	A	T	0.017	-6.552750e-02	2.078920e-01	1.800385e-01	7.527570e-01
-9	5467	-9	0	A	T	0.017	-6.552750e-02	2.078920e-01	1.800385e-01	7.527570e-01
-9	5469	-9	0	A	T	0.017	-6.552750e-02	2.078920e-01	1.800385e-01	7.527570e-01
-9	427	-9	0	A	T	0.354	8.742583e-03	6.144415e-02	1.699639e-01	8.869190e-01
-9	426	-9	0	A	T	0.354	7.634843e-02	5.839886e-02	1.555327e-01	1.917620e-01
-9	90958	-9	0	A	T	0.045	-7.213741e-02	5.710869e-02	1.792678e-01	2.071902e-01
-9	5964	-9	0	A	T	0.017	-6.552750e-02	2.078920e-01	1.800385e-01	7.527570e-01
-9	5967	-9	0	A	T	0.019	-7.825061e-02	1.826731e-01	1.767803e-01	6.685923e-01
-9	6844	-9	0	A	T	0.023	-7.416616e-02	1.265435e-01	1.720879e-01	5.581094e-01
-9	26275	-9	0	A	T	0.010	3.303339e-01	1.473223e-01	2.287141e-01	2.543467e-02
-9	2141	-9	0	A	T	0.038	2.098122e-02	6.683985e-02	1.722529e-01	7.537413e-01
-9	2140	-9	0	A	T	0.036	3.240194e-02	6.973912e-02	1.755376e-01	6.424324e-01
-9	6821	-9	0	A	T	0.043	-6.466792e-02	9.921002e-02	1.755284e-01	5.148468e-01
-9	495	-9	0	A	T	0.340	2.119237e-02	1.000902e-01	1.807085e-01	8.324121e-01
-9	6825	-9	0	A	T	0.035	-8.949713e-04	9.067755e-02	1.723905e-01	9.921296e-01
-9	15737	-9	0	A	T	0.017	-7.172843e-03	1.178135e-01	1.750835e-01	9.514796e-01
-9	15738	-9	0	A	T	0.017	-7.172843e-03	1.178135e-01	1.750835e-01	9.514796e-01
-9	60	-9	0	A	T	0.312	7.847864e-02	9.127959e-02	1.608960e-01	3.903816e-01
-9	61	-9	0	A	T	0.236	9.557020e-02	5.797303e-02	1.340767e-01	9.994686e-02
-9	62	-9	0	A	T	0.285	1.078706e-01	6.232024e-02	1.360877e-01	8.415829e-02
-9	63	-9	0	A	T	0.291	1.357295e-01	6.828586e-02	1.369244e-01	4.745837e-02
-9	64	-9	0	A	T	0.291	1.145186e-01	6.042135e-02	1.271436e-01	5.869317e-02
-9	65	-9	0	A	T	0.370	-3.722788e-02	3.787754e-02	1.764123e-01	3.262137e-01
-9	66	-9	0	A	T	0.087	-3.336000e-02	4.794335e-02	1.803818e-01	4.869024e-01
-9	67	-9	0	A	T	0.291	3.913192e-03	5.015826e-02	1.663038e-01	9.378495e-01
-9	68	-9	0	A	T	0.280	1.521533e-02	4.981937e-02	1.590430e-01	7.601961e-01
-9	69	-9	0	A	T	0.296	-1.778846e-02	5.265470e-02	1.771909e-01	7.356481e-01
-9	6521	-9	0	A	T	0.017	-6.552750e-02	2.078920e-01	1.800385e-01	7.527570e-01
-9	6520	-9	0	A	T	0.017	-6.552750e-02	2.078920e-01	1.800385e-01	7.527570e-01
-9	6523	-9	0	A	T	0.019	-7.825061e-02	1.826731e-01	1.767803e-01	6.685923e-01
-9	6522	-9	0	A	T	0.017	-6.552750e-02	2.078920e-01	1.800385e-01	7.527570e-01
-9	6525	-9	0	A	T	0.017	-6.552750e-02	2.078920e-01	1.800385e-01	7.527570e-01
-9	6527	-9	0	A	T	0.019	-7.825061e-02	1.826731e-01	1.767803e-01	6.685923e-01
-9	6526	-9	0	A	T	0.019	-7.825061e-02	1.826731e-01	1.767803e-01	6.685923e-01
-9	6529	-9	0	A	T	0.018	-7.243137e-02	1.917879e-01	1.774882e-01	7.058595e-01
-9	3937	-9	0	A	T	0.018	1.078893e-01	1.032536e-01	1.478141e-01	2.966360e-01
-9	13417	-9	0	A	T	0.040	-6.715589e-02	1.124026e-01	1.774555e-01	5.505038e-01
-9	13415	-9	0	A	T	0.040	-6.715589e-02	1.124026e-01	1.774555e-01	5.505038e-01
-9	13418	-9	0	A	T	0.022	-6.468401e-03	1.270813e-01	1.777975e-01	9.594282e-01
-9	7370	-9	0	A	T	0.024	-1.676681e-01	7.071499e-02	1.697718e-01	1.816119e-02
-9	1025	-9	0	A	T	0.337	2.599571e-02	9.218817e-02	1.759062e-01	7.780852e-01
-9	1024	-9	0	A	T	0.236	9.557020e-02	5.797303e-02	1.340767e-01	9.994686e-02
-9	1027	-9	0	A	T	0.499	2.490785e-02	3.650084e-01	1.692413e-01	9.456258e-01
-9	5347	-9	0	A	T	0.020	-7.215222e-02	1.685352e-01	1.752702e-01	6.687745e-01
-9	5340	-9	0	A	T	0.020	-7.215222e-02	1.685352e-01	1.752702e-01	6.687745e-01
-9	5341	-9	0	A	T	0.019	-6.589520e-02	1.744261e-01	1.755964e-01	7.057712e-01
-9	1022	-9	0	A	T	0.312	8.723243e-02	9.919700e-02	1.659908e-01	3.796646e-01
-9	1029	-9	0	A	T	0.300	1.148373e-01	8.560636e-02	1.461082e-01	1.804530e-01
-9	1028	-9	0	A	T	0.300	1.148373e-01	8.560636e-02	1.461082e-01	1.804530e-01
-9	6082	-9	0	A	T	0.019	-7.825061e-02	1.826731e-01	1.767803e-01	6.685923e-01
-9	12525	-9	0	A	T	0.040	2.970026e-01	5.683980e-02	2.841713e-02	2.673239e-07
-9	12524	-9	0	A	T	0.029	3.775885e-01	6.543481e-02	3.285512e-02	1.479108e-08
-9	12527	-9	0	A	T	0.029	3.775885e-01	6.543481e-02	3.285512e-02	1.479108e-08
-9	12526	-9	0	A	T	0.029	3.775885e-01	6.543481e-02	3.285512e-02	1.479108e-08
-9	12521	-9	0	A	T	0.029	3.775885e-01	6.543481e-02	3.285512e-02	1.479108e-08
-9	12520	-9	0	A	T	0.040	2.970026e-01	5.683980e-02	2.841713e-02	2.673239e-07
-9	12523	-9	0	A	T	0.029	3.775885e-01	6.543481e-02	3.285512e-02	1.479108e-08
-9	12522	-9	0	A	T	0.029	3.775885e-01	6.543481e-02	3.285512e-02	1.479108e-08
-9	12529	-9	0	A	T	0.029	3.775885e-01	6.543481e-02	3.285512e-02	1.479108e-08
-9	12528	-9	0	A	T	0.029	3.775885e-01	6.543481e-02	3.285512e-02	1.479108e-08
-9	90896	-9	0	A	T	0.017	-8.004590e-02	8.564282e-02	1.595756e-01	3.504743e-01
-9	90895	-9	0	A	T	0.048	1.457164e-02	5.644848e-02	1.661728e-01	7.964172e-01
-9	775	-9	0	A	T	0.311	1.963200e-02	3.570961e-02	1.664538e-01	5.827532e-01
-9	774	-9	0	A	T	0.484	8.939524e-02	1.205463e-01	1.615313e-01	4.587286e-01
-9	777	-9	0	A	T	0.300	1.148373e-01	8.560636e-02	1.461082e-01	1.804530e-01
-9	776	-9	0	A	T	0.423	2.983052e-02	4.922494e-02	1.576186e-01	5.448196e-01
-9	771	-9	0	A	T	0.349	-8.627630e-03	6.060330e-02	1.726630e-01	8.868579e-01
-9	770	-9	0	A	T	0.499	2.490785e-02	3.650084e-01	1.692413e-01	9.456258e-01
-9	773	-9	0	A	T	0.484	4.315177e-02	1.068332e-01	1.647441e-01	6.864668e-01
-9	772	-9	0	A	T	0.340	2.119237e-02	1.000902e-01	1.807085e-01	8.324121e-01
-9	779	-9	0	A	T	0.449	6.669315e-02	9.005698e-02	1.689794e-01	4.593454e-01
-9	778	-9	0	A	T	0.483	6.203670e-02	1.267335e-01	1.709729e-01	6.247241e-01
-9	15195	-9	0	A	T	0.013	-6.268613e-02	1.405618e-01	1.733873e-01	6.558359e-01
-9	15194	-9	0	A	T	0.014	-6.036656e-02	1.300592e-01	1.713616e-01	6.427685e-01
-9	15191	-9	0	A	T	0.013	-6.268613e-02	1.405618e-01	1.733873e-01	6.558359e-01
-9	1617	-9	0	A	T	0.321	4.743869e-02	1.012013e-01	1.742951e-01	6.394727e-01
-9	6509	-9	0	A	T	0.017	-6.552750e-02	2.078920e-01	1.800385e-01	7.527570e-01
-9	13597	-9	0	A	T	0.023	-1.369729e-02	1.265468e-01	1.784574e-01	9.138548e-01
-9	13594	-9	0	A	T	0.022	-6.468401e-03	1.270813e-01	1.777975e-01	9.594282e-01
-9	13592	-9	0	A	T	0.040	-6.715589e-02	1.124026e-01	1.774555e-01	5.505038e-01
-9	6503	-9	0	A	T	0.019	-7.825061e-02	1.826731e-01	1.767803e-01	6.685923e-01
-9	6502	-9	0	A	T	0.019	-7.825061e-02	1.826731e-01	1.767803e-01	6.685923e-01
-9	1610	-9	0	A	T	0.314	6.773988e-02	1.009785e-01	1.678389e-01	5.026721e-01
-9	6507	-9	0	A	T	0.017	-6.552750e-02	2.078920e-01	1.800385e-01	7.527570e-01
-9	6506	-9	0	A	T	0.017	-6.552750e-02	2.078920e-01	1.800385e-01	7.527570e-01
-9	1785	-9	0	A	T	0.204	-1.026146e-02	4.156367e-02	1.658670e-01	8.051104e-01
-9	1786	-9	0	A	T	0.274	6.580724e-02	5.241467e-02	1.788721e-01	2.099489e-01
-9	18837	-9	0	A	T	0.010	-5.802166e-02	1.114891e-01	1.632592e-01	6.030253e-01
-9	4176	-9	0	A	T	0.048	7.200551e-02	6.579031e-02	1.848295e-01	2.743384e-01
-9	78627	-9	0	A	T	0.011	-4.617957e-02	1.018208e-01	1.630653e-01	6.503816e-01
-9	3146	-9	0	A	T	0.099	-5.208019e-02	4.812887e-02	1.537071e-01	2.797920e-01
-9	5173	-9	0	A	T	0.020	-7.215222e-02	1.685352e-01	1.752702e-01	6.687745e-01
-9	5172	-9	0	A	T	0.017	-6.552750e-02	2.078920e-01	1.800385e-01	7.527570e-01
-9	5170	-9	0	A	T	0.020	-7.215222e-02	1.685352e-01	1.752702e-01	6.687745e-01
-9	5177	-9	0	A	T	0.017	-6.552750e-02	2.078920e-01	1.800385e-01	7.527570e-01
-9	5176	-9	0	A	T	0.017	-6.552750e-02	2.078920e-01	1.800385e-01	7.527570e-01
-9	5175	-9	0	A	T	0.020	-7.215222e-02	1.685352e-01	1.752702e-01	6.687745e-01
-9	5174	-9	0	A	T	0.020	-7.215222e-02	1.685352e-01	1.752702e-01	6.687745e-01
-9	5179	-9	0	A	T	0.020	-7.215222e-02	1.685352e-01	1.752702e-01	6.687745e-01
-9	5276	-9	0	A	T	0.017	-6.552750e-02	2.078920e-01	1.800385e-01	7.527570e-01
-9	82	-9	0	A	T	0.312	8.723243e-02	9.919700e-02	1.659908e-01	3.796646e-01
-9	83	-9	0	A	T	0.297	1.237621e-01	8.153996e-02	1.442036e-01	1.297693e-01
-9	84	-9	0	A	T	0.341	1.880802e-02	9.842621e-02	1.807053e-01	8.485438e-01
-9	418	-9	0	A	T	0.267	3.973441e-02	3.450843e-02	1.637088e-01	2.501664e-01
-9	6833	-9	0	A	T	0.043	-6.466792e-02	9.921002e-02	1.755284e-01	5.148468e-01
-9	6832	-9	0	A	T	0.023	-7.416616e-02	1.265435e-01	1.720879e-01	5.581094e-01
-9	6830	-9	0	A	T	0.023	-7.416616e-02	1.265435e-01	1.720879e-01	5.581094e-01
-9	6836	-9	0	A	T	0.019	-5.681166e-02	1.384414e-01	1.735300e-01	6.817340e-01
-9	6835	-9	0	A	T	0.019	-5.681166e-02	1.384414e-01	1.735300e-01	6.817340e-01
-9	6839	-9	0	A	T	0.023	-7.416616e-02	1.265435e-01	1.720879e-01	5.581094e-01
-9	15959	-9	0	A	T	0.010	-3.091892e-02	1.465077e-01	1.699170e-01	8.329526e-01
-9	8019	-9	0	A	T	0.032	9.644876e-02	8.195411e-02	1.455116e-01	2.398765e-01
-9	8018	-9	0	A	T	0.032	9.644876e-02	8.195411e-02	1.455116e-01	2.398765e-01
-9	8014	-9	0	A	T	0.020	2.209178e-01	1.302198e-01	1.345044e-01	9.048769e-02
-9	8013	-9	0	A	T	0.016	2.054556e-01	1.628915e-01	1.450836e-01	2.078574e-01
-9	8012	-9	0	A	T	0.016	2.054556e-01	1.628915e-01	1.450836e-01	2.078574e-01
-9	8011	-9	0	A	T	0.020	2.209178e-01	1.302198e-01	1.345044e-01	9.048769e-02
-9	8010	-9	0	A	T	0.020	2.209178e-01	1.302198e-01	1.345044e-01	9.048769e-02
-9	2308	-9	0	A	T	0.018	-2.364379e-02	8.622945e-02	1.643868e-01	7.840605e-01
-9	2300	-9	0	A	T	0.014	-7.719953e-02	1.038538e-01	1.649453e-01	4.576613e-01
-9	2304	-9	0	A	T	0.038	8.274060e-02	5.777830e-02	1.505754e-01	1.528324e-01
-9	2307	-9	0	A	T	0.010	8.800297e-03	1.081089e-01	1.642865e-01	9.351586e-01
-9	2306	-9	0	A	T	0.036	-5.827353e-02	7.873880e-02	1.655025e-01	4.596360e-01
-9	5849	-9	0	A	T	0.019	-6.090691e-02	1.518031e-01	1.705108e-01	6.884476e-01
-9	19560	-9	0	A	T	0.078	-2.073414e-02	4.683593e-02	1.629480e-01	6.581989e-01
-9	1546	-9	0	A	T	0.314	6.773988e-02	1.009785e-01	1.678389e-01	5.026721e-01
-9	1547	-9	0	A	T	0.314	6.773988e-02	1.009785e-01	1.678389e-01	5.026721e-01
-9	1544	-9	0	A	T	0.311	8.882164e-02	8.941884e-02	1.606447e-01	3.210907e-01
-9	1545	-9	0	A	T	0.340	2.119237e-02	1.000902e-01	1.807085e-01	8.324121e-01
-9	1542	-9	0	A	T	0.321	4.743869e-02	1.012013e-01	1.742951e-01	6.394727e-01
-9	1543	-9	0	A	T	0.336	5.014844e-02	8.861965e-02	1.739366e-01	5.717566e-01
-9	1540	-9	0	A	T	0.314	6.773988e-02	1.009785e-01	1.678389e-01	5.026721e-01
-9	699	-9	0	A	T	0.498	2.308831e-02	2.645686e-01	1.697087e-01	9.304978e-01
-9	19578	-9	0	A	T	0.013	-1.076790e-02	9.810636e-02	1.649228e-01	9.126510e-01
-9	1322	-9	0	A	T	0.476	7.943850e-02	1.017878e-01	1.671990e-01	4.355495e-01
-9	1323	-9	0	A	T	0.300	1.148373e-01	8.560636e-02	1.461082e-01	1.804530e-01
-9	4743	-9	0	A	T	0.030	-7.165219e-02	8.578402e-02	1.674908e-01	4.040160e-01
-9	4744	-9	0	A	T	0.011	-1.685505e-02	1.120985e-01	1.652691e-01	8.805490e-01
-9	1328	-9	0	A	T	0.312	8.723243e-02	9.919700e-02	1.659908e-01	3.796646e-01
-9	1329	-9	0	A	T	0.321	4.743869e-02	1.012013e-01	1.742951e-01	6.394727e-01
-9	6183	-9	0	A	T	0.023	-7.965619e-02	1.102397e-01	1.646581e-01	4.703203e-01
-9	6180	-9	0	A	T	0.017	-6.552750e-02	2.078920e-01	1.800385e-01	7.527570e-01
-9	6189	-9	0	A	T	0.017	-6.552750e-02	2.078920e-01	1.800385e-01	7.527570e-01
-9	678	-9	0	A	T	0.010	-1.643263e-01	1.075731e-01	1.638972e-01	1.273246e-01
-9	818	-9	0	A	T	0.246	5.503732e-02	6.199262e-02	1.460291e-01	3.751234e-01
-9	819	-9	0	A	T	0.496	2.649894e-02	1.710469e-01	1.644157e-01	8.769527e-01
-9	810	-9	0	A	T	0.337	3.918784e-02	9.393248e-02	1.768059e-01	6.767386e-01
-9	811	-9	0	A	T	0.480	7.412321e-02	1.054996e-01	1.669895e-01	4.826757e-01
-9	812	-9	0	A	T	0.496	5.951875e-02	1.762765e-01	1.650838e-01	7.357897e-01
-9	813	-9	0	A	T	0.235	9.724364e-02	5.694260e-02	1.311357e-01	8.837736e-02
-9	814	-9	0	A	T	0.494	4.133961e-02	1.576316e-01	1.644619e-01	7.932460e-01
-9	815	-9	0	A	T	0.318	4.928645e-02	9.302010e-02	1.685503e-01	5.964809e-01
-9	817	-9	0	A	T	0.498	2.308831e-02	2.645686e-01	1.697087e-01	9.304978e-01
-9	6366	-9	0	A	T	0.021	-5.649618e-02	1.270161e-01	1.670344e-01	6.566829e-01
-9	15386	-9	0	A	T	0.019	2.646633e-03	1.009895e-01	1.688237e-01	9.791039e-01
-9	8192	-9	0	A	T	0.016	2.054556e-01	1.628915e-01	1.450836e-01	2.078574e-01
-9	9561	-9	0	A	T	0.027	-8.895982e-03	1.341370e-01	1.815018e-01	9.471526e-01
-9	9562	-9	0	A	T	0.027	-8.895982e-03	1.341370e-01	1.815018e-01	9.471526e-01
-9	9563	-9	0	A	T	0.027	-8.895982e-03	1.341370e-01	1.815018e-01	9.471526e-01
-9	9564	-9	0	A	T	0.041	-3.797049e-02	8.327300e-02	1.666905e-01	6.486287e-01
-9	9566	-9	0	A	T	0.027	-8.895982e-03	1.341370e-01	1.815018e-01	9.471526e-01
-9	9567	-9	0	A	T	0.027	-8.895982e-03	1.341370e-01	1.815018e-01	9.471526e-01
-9	9568	-9	0	A	T	0.014	5.582849e-02	1.136695e-01	1.705701e-01	6.235632e-01
-9	9569	-9	0	A	T	0.027	-8.895982e-03	1.341370e-01	1.815018e-01	9.471526e-01
-9	1823	-9	0	A	T	0.249	4.992630e-02	4.490736e-02	1.384137e-01	2.668381e-01
-9	9388	-9	0	A	T	0.027	-8.895982e-03	1.341370e-01	1.815018e-01	9.471526e-01
-9	9389	-9	0	A	T	0.027	-8.895982e-03	1.341370e-01	1.815018e-01	9.471526e-01
-9	2886	-9	0	A	T	0.031	4.209531e-02	6.426514e-02	1.704494e-01	5.127882e-01
-9	1570	-9	0	A	T	0.498	2.308831e-02	2.645686e-01	1.697087e-01	9.304978e-01
-9	1574	-9	0	A	T	0.300	1.148373e-01	8.560636e-02	1.461082e-01	1.804530e-01
-9	3311	-9	0	A	T	0.012	-1.140101e-01	1.242670e-01	1.619781e-01	3.593961e-01
-9	3310	-9	0	A	T	0.012	-1.202745e-01	1.501321e-01	1.667195e-01	4.234852e-01
-9	5658	-9	0	A	T	0.017	-6.552750e-02	2.078920e-01	1.800385e-01	7.527570e-01
-9	5659	-9	0	A	T	0.017	-6.552750e-02	2.078920e-01	1.800385e-01	7.527570e-01
-9	5654	-9	0	A	T	0.019	-7.825061e-02	1.826731e-01	1.767803e-01	6.685923e-01
-9	5652	-9	0	A	T	0.066	-5.234639e-03	6.789305e-02	1.678809e-01	9.385775e-01
-9	5653	-9	0	A	T	0.019	-7.825061e-02	1.826731e-01	1.767803e-01	6.685923e-01
-9	6418	-9	0	A	T	0.012	-4.153882e-02	1.648390e-01	1.728201e-01	8.011598e-01
-9	6410	-9	0	A	T	0.017	-6.552750e-02	2.078920e-01	1.800385e-01	7.527570e-01
-9	6413	-9	0	A	T	0.017	-6.552750e-02	2.078920e-01	1.800385e-01	7.527570e-01
-9	6412	-9	0	A	T	0.017	-6.552750e-02	2.078920e-01	1.800385e-01	7.527570e-01
-9	13308	-9	0	A	T	0.012	-3.647991e-02	9.847289e-02	1.712992e-01	7.112179e-01
-9	13309	-9	0	A	T	0.018	4.591511e-02	8.348972e-02	1.517771e-01	5.826289e-01
-9	13306	-9	0	A	T	0.018	4.591511e-02	8.348972e-02	1.517771e-01	5.826289e-01
-9	13304	-9	0	A	T	0.018	4.591511e-02	8.348972e-02	1.517771e-01	5.826289e-01
-9	13305	-9	0	A	T	0.019	2.850045e-02	8.140539e-02	1.559816e-01	7.264247e-01
-9	13302	-9	0	A	T	0.028	9.274025e-02	6.893132e-02	1.301736e-01	1.791779e-01
-9	13303	-9	0	A	T	0.018	4.591511e-02	8.348972e-02	1.517771e-01	5.826289e-01
-9	13300	-9	0	A	T	0.019	2.850045e-02	8.140539e-02	1.559816e-01	7.264247e-01
-9	13301	-9	0	A	T	0.019	2.850045e-02	8.140539e-02	1.559816e-01	7.264247e-01
-9	1111	-9	0	A	T	0.488	4.379539e-02	1.473446e-01	1.717128e-01	7.664282e-01
-9	1110	-9	0	A	T	0.314	6.773988e-02	1.009785e-01	1.678389e-01	5.026721e-01
-9	1113	-9	0	A	T	0.312	8.723243e-02	9.919700e-02	1.659908e-01	3.796646e-01
-9	1112	-9	0	A	T	0.327	4.565543e-02	8.902665e-02	1.717769e-01	6.083244e-01
-9	1115	-9	0	A	T	0.376	5.089054e-02	5.189014e-02	1.660581e-01	3.272534e-01
-9	1114	-9	0	A	T	0.332	4.750111e-02	6.568750e-02	1.598888e-01	4.699735e-01
-9	2760	-9	0	A	T	0.067	-6.053916e-04	4.704186e-02	1.643244e-01	9.897379e-01
-9	9483	-9	0	A	T	0.027	-8.895982e-03	1.341370e-01	1.815018e-01	9.471526e-01
-9	9481	-9	0	A	T	0.027	-8.895982e-03	1.341370e-01	1.815018e-01	9.471526e-01
-9	9486	-9	0	A	T	0.022	1.568606e-02	1.156928e-01	1.739951e-01	8.922114e-01
-9	6915	-9	0	A	T	0.011	-3.632763e-02	1.264459e-01	1.654721e-01	7.740175e-01
-9	6716	-9	0	A	T	0.043	-6.466792e-02	9.921002e-02	1.755284e-01	5.148468e-01
-9	6712	-9	0	A	T	0.018	-4.561788e-02	1.205923e-01	1.680196e-01	7.054008e-01
-9	6713	-9	0	A	T	0.010	-2.882169e-02	1.306590e-01	1.657585e-01	8.255147e-01
-9	6710	-9	0	A	T	0.019	-4.969614e-02	1.236063e-01	1.693145e-01	6.878380e-01
-9	6711	-9	0	A	T	0.018	-4.561788e-02	1.205923e-01	1.680196e-01	7.054008e-01
-9	5591	-9	0	A	T	0.018	-6.939250e-02	1.906697e-01	1.771470e-01	7.160743e-01
-9	5593	-9	0	A	T	0.011	-2.786687e-02	1.695956e-01	1.692692e-01	8.695585e-01
-9	5592	-9	0	A	T	0.011	-2.786687e-02	1.695956e-01	1.692692e-01	8.695585e-01
-9	5594	-9	0	A	T	0.017	-6.552750e-02	2.078920e-01	1.800385e-01	7.527570e-01
-9	5597	-9	0	A	T	0.018	-6.939250e-02	1.906697e-01	1.771470e-01	7.160743e-01
-9	5596	-9	0	A	T	0.104	-1.011098e-01	6.362424e-02	1.456325e-01	1.127289e-01
-9	5599	-9	0	A	T	0.019	-7.825061e-02	1.826731e-01	1.767803e-01	6.685923e-01
-9	5598	-9	0	A	T	0.019	-7.825061e-02	1.826731e-01	1.767803e-01	6.685923e-01
-9	13694	-9	0	A	T	0.036	-3.197897e-02	1.009151e-01	1.713148e-01	7.514752e-01
-9	13696	-9	0	A	T	0.040	-6.715589e-02	1.124026e-01	1.774555e-01	5.505038e-01
-9	13690	-9	0	A	T	0.022	-6.468401e-03	1.270813e-01	1.777975e-01	9.594282e-01
-9	13693	-9	0	A	T	0.040	-6.715589e-02	1.124026e-01	1.774555e-01	5.505038e-01
-9	13699	-9	0	A	T	0.023	-1.369729e-02	1.265468e-01	1.784574e-01	9.138548e-01
-9	7924	-9	0	A	T	0.016	2.054556e-01	1.628915e-01	1.450836e-01	2.078574e-01
-9	7925	-9	0	A	T	0.016	2.054556e-01	1.628915e-01	1.450836e-01	2.078574e-01
-9	7923	-9	0	A	T	0.017	1.580576e-01	1.478772e-01	1.477887e-01	2.857170e-01
-9	7929	-9	0	A	T	0.016	2.054556e-01	1.628915e-01	1.450836e-01	2.078574e-01
-9	6913	-9	0	A	T	0.023	-7.416616e-02	1.265435e-01	1.720879e-01	5.581094e-01
-9	1094	-9	0	A	T	0.311	9.025695e-02	9.421578e-02	1.623379e-01	3.385901e-01
-9	1095	-9	0	A	T	0.311	9.025695e-02	9.421578e-02	1.623379e-01	3.385901e-01
-9	1096	-9	0	A	T	0.499	2.490785e-02	3.650084e-01	1.692413e-01	9.456258e-01
-9	1097	-9	0	A	T	0.340	2.119237e-02	1.000902e-01	1.807085e-01	8.324121e-01
-9	1090	-9	0	A	T	0.312	8.723243e-02	9.919700e-02	1.659908e-01	3.796646e-01
-9	1091	-9	0	A	T	0.499	2.490785e-02	3.650084e-01	1.692413e-01	9.456258e-01
-9	1092	-9	0	A	T	0.499	2.490785e-02	3.650084e-01	1.692413e-01	9.456258e-01
-9	1093	-9	0	A	T	0.499	2.490785e-02	3.650084e-01	1.692413e-01	9.456258e-01
-9	1098	-9	0	A	T	0.499	2.490785e-02	3.650084e-01	1.692413e-01	9.456258e-01
-9	1099	-9	0	A	T	0.494	-3.251422e-02	1.450437e-01	1.623382e-01	8.227287e-01
-9	21819	-9	0	A	T	0.024	-1.215551e-01	1.121219e-01	1.772207e-01	2.788904e-01
-9	4211	-9	0	A	T	0.027	5.360287e-02	6.715781e-02	1.591414e-01	4.251999e-01
-9	13389	-9	0	A	T	0.040	-4.212825e-02	8.567563e-02	1.674602e-01	6.231601e-01
-9	17901	-9	0	A	T	0.068	9.471191e-03	4.898448e-02	1.665974e-01	8.467720e-01
-9	756	-9	0	A	T	0.236	9.557020e-02	5.797303e-02	1.340767e-01	9.994686e-02
-9	13719	-9	0	A	T	0.040	-6.715589e-02	1.124026e-01	1.774555e-01	5.505038e-01
-9	13711	-9	0	A	T	0.037	-5.164269e-02	1.136541e-01	1.768769e-01	6.497724e-01
-9	13710	-9	0	A	T	0.010	-5.230508e-02	1.489826e-01	1.675248e-01	7.256923e-01
-9	13712	-9	0	A	T	0.040	-6.715589e-02	1.124026e-01	1.774555e-01	5.505038e-01
-9	13715	-9	0	A	T	0.018	2.648811e-02	1.163204e-01	1.722264e-01	8.199704e-01
-9	13717	-9	0	A	T	0.040	-6.715589e-02	1.124026e-01	1.774555e-01	5.505038e-01
-9	13716	-9	0	A	T	0.023	-1.369729e-02	1.265468e-01	1.784574e-01	9.138548e-01
-9	16297	-9	0	A	T	0.019	-5.042573e-02	8.502980e-02	1.595930e-01	5.534570e-01
-9	6441	-9	0	A	T	0.019	-7.825061e-02	1.826731e-01	1.767803e-01	6.685923e-01
-9	15658	-9	0	A	T	0.017	-7.172843e-03	1.178135e-01	1.750835e-01	9.514796e-01
-9	15652	-9	0	A	T	0.018	-1.287558e-02	1.150814e-01	1.753612e-01	9.109669e-01
-9	4398	-9	0	A	T	0.014	-6.019828e-02	1.304524e-01	1.708414e-01	6.446945e-01
-9	4395	-9	0	A	T	0.027	-2.607108e-03	9.207534e-02	1.683596e-01	9.774236e-01
-9	4397	-9	0	A	T	0.014	-6.019828e-02	1.304524e-01	1.708414e-01	6.446945e-01
-9	3195	-9	0	A	T	0.012	-1.202745e-01	1.501321e-01	1.667195e-01	4.234852e-01
-9	3193	-9	0	A	T	0.012	-1.202745e-01	1.501321e-01	1.667195e-01	4.234852e-01
-9	3190	-9	0	A	T	0.012	-1.202745e-01	1.501321e-01	1.667195e-01	4.234852e-01
-9	298	-9	0	A	T	0.300	1.148373e-01	8.560636e-02	1.461082e-01	1.804530e-01
[truncated: 2,971 more rows]
