# Supplementary material for: GWAS for quantitative resistance phenotypes in Mycobacterium tuberculosis reveals resistance genes and regulatory regions
Source: Nat Commun. 2019 May 13;10:2128. doi: 10.1038/s41467-019-10110-6 (PMC6513847; doi:10.1038/s41467-019-10110-6)
Supplement: Supplementary file 12 — Source Data [file 41467_2019_10110_MOESM12_ESM.zip › 9-Source Data Folder/site_moxi_valid.assoc.txt]

chr	rs	ps	n_miss	allele1	allele0	af	beta	se	l_remle	p_wald
-9	5988	-9	0	A	T	0.013	-4.629160e-02	2.549481e-01	2.414198e-01	8.561058e-01
-9	5989	-9	0	A	T	0.013	-4.629160e-02	2.549481e-01	2.414198e-01	8.561058e-01
-9	5982	-9	0	A	T	0.010	-3.008740e-02	2.238728e-01	2.181839e-01	8.932281e-01
-9	5984	-9	0	A	T	0.015	-3.353916e-02	1.929184e-01	2.207986e-01	8.621616e-01
-9	270	-9	0	A	T	0.303	1.298958e-01	5.881500e-02	4.716448e-02	2.836518e-02
-9	271	-9	0	A	T	0.351	1.117295e-01	1.049325e-01	1.593125e-01	2.882876e-01
-9	272	-9	0	A	T	0.351	1.117295e-01	1.049325e-01	1.593125e-01	2.882876e-01
-9	273	-9	0	A	T	0.480	2.694580e-02	1.424448e-01	2.178669e-01	8.501580e-01
-9	274	-9	0	A	T	0.485	2.534242e-02	1.653406e-01	2.214298e-01	8.783399e-01
-9	275	-9	0	A	T	0.351	1.117295e-01	1.049325e-01	1.593125e-01	2.882876e-01
-9	277	-9	0	A	T	0.366	9.039190e-02	1.108401e-01	1.879195e-01	4.157668e-01
-9	278	-9	0	A	T	0.366	9.039190e-02	1.108401e-01	1.879195e-01	4.157668e-01
-9	279	-9	0	A	T	0.354	1.052082e-01	1.065240e-01	1.667109e-01	3.245427e-01
-9	8548	-9	0	A	T	0.013	-9.623881e-02	1.431311e-01	1.858640e-01	5.021323e-01
-9	6819	-9	0	A	T	0.023	-2.606688e-02	1.657185e-01	2.302916e-01	8.751733e-01
-9	6818	-9	0	A	T	0.038	-3.576046e-02	1.311274e-01	2.248440e-01	7.853591e-01
-9	6811	-9	0	A	T	0.020	-2.155501e-02	1.757461e-01	2.318074e-01	9.025111e-01
-9	6810	-9	0	A	T	0.038	-3.576046e-02	1.311274e-01	2.248440e-01	7.853591e-01
-9	6813	-9	0	A	T	0.038	-3.576046e-02	1.311274e-01	2.248440e-01	7.853591e-01
-9	6812	-9	0	A	T	0.020	-2.155501e-02	1.757461e-01	2.318074e-01	9.025111e-01
-9	6815	-9	0	A	T	0.020	-2.155501e-02	1.757461e-01	2.318074e-01	9.025111e-01
-9	6814	-9	0	A	T	0.020	-2.155501e-02	1.757461e-01	2.318074e-01	9.025111e-01
-9	6817	-9	0	A	T	0.038	-3.576046e-02	1.311274e-01	2.248440e-01	7.853591e-01
-9	6816	-9	0	A	T	0.038	-3.576046e-02	1.311274e-01	2.248440e-01	7.853591e-01
-9	6935	-9	0	A	T	0.038	-3.576046e-02	1.311274e-01	2.248440e-01	7.853591e-01
-9	1679	-9	0	A	T	0.146	-7.738564e-02	4.968488e-02	2.109152e-01	1.209581e-01
-9	1671	-9	0	A	T	0.013	-1.382366e-01	1.355305e-01	1.956773e-01	3.090015e-01
-9	5054	-9	0	A	T	0.010	-1.439862e-01	1.482246e-01	2.001823e-01	3.325437e-01
-9	5055	-9	0	A	T	0.010	-1.439862e-01	1.482246e-01	2.001823e-01	3.325437e-01
-9	5056	-9	0	A	T	0.010	-1.439862e-01	1.482246e-01	2.001823e-01	3.325437e-01
-9	5057	-9	0	A	T	0.010	-1.439862e-01	1.482246e-01	2.001823e-01	3.325437e-01
-9	5050	-9	0	A	T	0.010	-1.439862e-01	1.482246e-01	2.001823e-01	3.325437e-01
-9	5051	-9	0	A	T	0.010	-1.439862e-01	1.482246e-01	2.001823e-01	3.325437e-01
-9	5052	-9	0	A	T	0.010	-1.439862e-01	1.482246e-01	2.001823e-01	3.325437e-01
-9	16002	-9	0	A	T	0.015	-5.324858e-03	1.451372e-01	2.038024e-01	9.707708e-01
-9	16000	-9	0	A	T	0.015	-5.324858e-03	1.451372e-01	2.038024e-01	9.707708e-01
-9	5869	-9	0	A	T	0.013	-4.629160e-02	2.549481e-01	2.414198e-01	8.561058e-01
-9	5868	-9	0	A	T	0.013	-4.629160e-02	2.549481e-01	2.414198e-01	8.561058e-01
-9	16004	-9	0	A	T	0.015	-5.324858e-03	1.451372e-01	2.038024e-01	9.707708e-01
-9	16005	-9	0	A	T	0.015	-5.324858e-03	1.451372e-01	2.038024e-01	9.707708e-01
-9	5865	-9	0	A	T	0.013	-4.629160e-02	2.549481e-01	2.414198e-01	8.561058e-01
-9	5864	-9	0	A	T	0.013	-4.629160e-02	2.549481e-01	2.414198e-01	8.561058e-01
-9	5867	-9	0	A	T	0.013	-4.629160e-02	2.549481e-01	2.414198e-01	8.561058e-01
-9	5866	-9	0	A	T	0.013	-4.629160e-02	2.549481e-01	2.414198e-01	8.561058e-01
-9	5861	-9	0	A	T	0.013	-4.629160e-02	2.549481e-01	2.414198e-01	8.561058e-01
-9	5860	-9	0	A	T	0.013	-4.629160e-02	2.549481e-01	2.414198e-01	8.561058e-01
-9	5863	-9	0	A	T	0.013	-4.629160e-02	2.549481e-01	2.414198e-01	8.561058e-01
-9	5862	-9	0	A	T	0.013	-4.629160e-02	2.549481e-01	2.414198e-01	8.561058e-01
-9	6953	-9	0	A	T	0.020	-2.155501e-02	1.757461e-01	2.318074e-01	9.025111e-01
-9	4761	-9	0	A	T	0.010	-1.395484e-01	1.489561e-01	1.967524e-01	3.499925e-01
-9	4760	-9	0	A	T	0.015	-1.132781e-01	1.230935e-01	1.918193e-01	3.585677e-01
-9	4763	-9	0	A	T	0.010	-1.395484e-01	1.489561e-01	1.967524e-01	3.499925e-01
-9	4762	-9	0	A	T	0.010	-1.395484e-01	1.489561e-01	1.967524e-01	3.499925e-01
-9	4764	-9	0	A	T	0.010	-1.395484e-01	1.489561e-01	1.967524e-01	3.499925e-01
-9	4767	-9	0	A	T	0.091	-5.288841e-02	6.458067e-02	1.728150e-01	4.138090e-01
-9	4768	-9	0	A	T	0.010	-1.395484e-01	1.489561e-01	1.967524e-01	3.499925e-01
-9	832	-9	0	A	T	0.366	9.039190e-02	1.108401e-01	1.879195e-01	4.157668e-01
-9	830	-9	0	A	T	0.020	-1.433551e-01	1.077898e-01	1.969859e-01	1.850801e-01
-9	836	-9	0	A	T	0.482	3.818693e-02	1.459970e-01	2.139020e-01	7.939355e-01
-9	837	-9	0	A	T	0.351	1.117295e-01	1.049325e-01	1.593125e-01	2.882876e-01
-9	834	-9	0	A	T	0.359	1.078875e-01	9.488118e-02	1.673560e-01	2.568932e-01
-9	835	-9	0	A	T	0.497	8.254630e-02	3.110345e-01	1.989614e-01	7.909859e-01
-9	838	-9	0	A	T	0.341	1.337547e-01	9.050201e-02	1.249666e-01	1.410343e-01
-9	839	-9	0	A	T	0.351	1.117295e-01	1.049325e-01	1.593125e-01	2.882876e-01
-9	14306	-9	0	A	T	0.020	-2.055367e-02	1.534523e-01	2.177903e-01	8.935861e-01
-9	14309	-9	0	A	T	0.010	-1.174375e-02	1.526953e-01	1.959625e-01	9.387738e-01
-9	14308	-9	0	A	T	0.010	-1.610475e-02	1.546385e-01	1.971376e-01	9.171611e-01
-9	12482	-9	0	A	T	0.066	7.860695e-02	7.022656e-02	1.176766e-01	2.643677e-01
-9	7771	-9	0	A	T	0.078	5.442518e-02	6.627154e-02	1.544643e-01	4.125045e-01
-9	7770	-9	0	A	T	0.078	5.442518e-02	6.627154e-02	1.544643e-01	4.125045e-01
-9	7778	-9	0	A	T	0.015	-5.507799e-02	1.429634e-01	2.050823e-01	7.004631e-01
-9	15389	-9	0	A	T	0.030	-9.654104e-03	1.408497e-01	2.234759e-01	9.454242e-01
-9	1447	-9	0	A	T	0.341	1.337547e-01	9.050201e-02	1.249666e-01	1.410343e-01
-9	1444	-9	0	A	T	0.366	9.039190e-02	1.108401e-01	1.879195e-01	4.157668e-01
-9	1443	-9	0	A	T	0.346	1.260885e-01	9.954977e-02	1.461483e-01	2.068059e-01
-9	1442	-9	0	A	T	0.346	1.196439e-01	8.973857e-02	1.343286e-01	1.839976e-01
-9	1441	-9	0	A	T	0.364	9.728964e-02	1.034559e-01	1.776406e-01	3.481716e-01
-9	1440	-9	0	A	T	0.497	1.130643e-01	2.934566e-01	1.956225e-01	7.004445e-01
-9	1449	-9	0	A	T	0.303	1.298958e-01	5.881500e-02	4.716448e-02	2.836518e-02
-9	1448	-9	0	A	T	0.346	1.260885e-01	9.954977e-02	1.461483e-01	2.068059e-01
-9	198	-9	0	A	T	0.303	1.298958e-01	5.881500e-02	4.716448e-02	2.836518e-02
-9	195	-9	0	A	T	0.351	1.117295e-01	1.049325e-01	1.593125e-01	2.882876e-01
-9	197	-9	0	A	T	0.366	9.039190e-02	1.108401e-01	1.879195e-01	4.157668e-01
-9	196	-9	0	A	T	0.088	-1.780810e-01	6.475292e-02	1.459855e-01	6.514203e-03
-9	191	-9	0	A	T	0.485	2.534242e-02	1.653406e-01	2.214298e-01	8.783399e-01
-9	6964	-9	0	A	T	0.020	-2.155501e-02	1.757461e-01	2.318074e-01	9.025111e-01
-9	3452	-9	0	A	T	0.048	-5.205825e-02	8.745351e-02	1.923555e-01	5.523512e-01
-9	3453	-9	0	A	T	0.023	-4.304110e-02	1.081892e-01	1.949286e-01	6.911872e-01
-9	3454	-9	0	A	T	0.020	-4.418989e-02	1.130300e-01	1.945606e-01	6.962534e-01
-9	3455	-9	0	A	T	0.025	-4.096356e-02	1.029273e-01	1.938832e-01	6.910740e-01
-9	6967	-9	0	A	T	0.020	-2.155501e-02	1.757461e-01	2.318074e-01	9.025111e-01
-9	6479	-9	0	A	T	0.013	-4.629160e-02	2.549481e-01	2.414198e-01	8.561058e-01
-9	15369	-9	0	A	T	0.015	-6.737751e-03	1.447646e-01	2.037811e-01	9.629250e-01
-9	6473	-9	0	A	T	0.013	-4.629160e-02	2.549481e-01	2.414198e-01	8.561058e-01
-9	15363	-9	0	A	T	0.020	-5.877289e-03	1.348455e-01	2.060493e-01	9.652793e-01
-9	15360	-9	0	A	T	0.010	-5.396361e-03	1.638473e-01	1.995853e-01	9.737597e-01
-9	15361	-9	0	A	T	0.015	-6.737751e-03	1.447646e-01	2.037811e-01	9.629250e-01
-9	15366	-9	0	A	T	0.015	-6.737751e-03	1.447646e-01	2.037811e-01	9.629250e-01
-9	15367	-9	0	A	T	0.030	-9.654104e-03	1.408497e-01	2.234759e-01	9.454242e-01
-9	6475	-9	0	A	T	0.013	-4.629160e-02	2.549481e-01	2.414198e-01	8.561058e-01
-9	6474	-9	0	A	T	0.013	-4.629160e-02	2.549481e-01	2.414198e-01	8.561058e-01
-9	4040	-9	0	A	T	0.010	-5.596080e-02	1.554118e-01	1.973479e-01	7.191744e-01
-9	13324	-9	0	A	T	0.038	2.820903e-01	7.891788e-02	6.407940e-02	4.418532e-04
-9	13325	-9	0	A	T	0.038	2.820903e-01	7.891788e-02	6.407940e-02	4.418532e-04
-9	13326	-9	0	A	T	0.056	2.654499e-01	6.662991e-02	4.251722e-02	9.551985e-05
-9	13327	-9	0	A	T	0.038	2.820903e-01	7.891788e-02	6.407940e-02	4.418532e-04
-9	13320	-9	0	A	T	0.038	2.820903e-01	7.891788e-02	6.407940e-02	4.418532e-04
-9	13321	-9	0	A	T	0.056	2.654499e-01	6.662991e-02	4.251722e-02	9.551985e-05
-9	13322	-9	0	A	T	0.056	2.654499e-01	6.662991e-02	4.251722e-02	9.551985e-05
-9	13323	-9	0	A	T	0.038	2.820903e-01	7.891788e-02	6.407940e-02	4.418532e-04
-9	13328	-9	0	A	T	0.040	2.552847e-01	7.711265e-02	6.639978e-02	1.108360e-03
-9	13329	-9	0	A	T	0.020	-8.839516e-02	1.074452e-01	2.534315e-01	4.116786e-01
-9	319	-9	0	A	T	0.366	9.039190e-02	1.108401e-01	1.879195e-01	4.157668e-01
-9	311	-9	0	A	T	0.366	9.039190e-02	1.108401e-01	1.879195e-01	4.157668e-01
-9	310	-9	0	A	T	0.351	1.117295e-01	1.049325e-01	1.593125e-01	2.882876e-01
-9	317	-9	0	A	T	0.338	1.375550e-01	8.661846e-02	1.181410e-01	1.138855e-01
-9	316	-9	0	A	T	0.409	4.387648e-02	1.112625e-01	2.188079e-01	6.937506e-01
-9	314	-9	0	A	T	0.366	9.039190e-02	1.108401e-01	1.879195e-01	4.157668e-01
-9	448	-9	0	A	T	0.341	1.337547e-01	9.050201e-02	1.249666e-01	1.410343e-01
-9	15708	-9	0	A	T	0.015	-2.869607e-02	1.584048e-01	2.172757e-01	8.564318e-01
-9	15702	-9	0	A	T	0.013	-2.797707e-02	1.639605e-01	2.118966e-01	8.646884e-01
-9	15703	-9	0	A	T	0.013	-2.797707e-02	1.639605e-01	2.118966e-01	8.646884e-01
-9	15704	-9	0	A	T	0.013	-2.797707e-02	1.639605e-01	2.118966e-01	8.646884e-01
-9	15706	-9	0	A	T	0.015	-2.869607e-02	1.584048e-01	2.172757e-01	8.564318e-01
-9	2740	-9	0	A	T	0.020	-1.273350e-02	1.099914e-01	1.997491e-01	9.079549e-01
-9	2742	-9	0	A	T	0.015	-5.870134e-02	1.248001e-01	1.927827e-01	6.386186e-01
-9	2749	-9	0	A	T	0.066	1.457380e-01	6.378598e-02	1.110284e-01	2.339556e-02
-9	2748	-9	0	A	T	0.078	1.243749e-01	6.187902e-02	1.475239e-01	4.580558e-02
-9	13689	-9	0	A	T	0.066	-3.004856e-02	1.332318e-01	2.357251e-01	8.217973e-01
-9	4968	-9	0	A	T	0.010	-1.439862e-01	1.482246e-01	2.001823e-01	3.325437e-01
-9	4964	-9	0	A	T	0.010	-1.439862e-01	1.482246e-01	2.001823e-01	3.325437e-01
-9	591	-9	0	A	T	0.475	4.242295e-02	1.219723e-01	2.099316e-01	7.283575e-01
-9	590	-9	0	A	T	0.480	7.257418e-02	1.287222e-01	2.099275e-01	5.735316e-01
-9	593	-9	0	A	T	0.341	1.337547e-01	9.050201e-02	1.249666e-01	1.410343e-01
-9	592	-9	0	A	T	0.341	1.337547e-01	9.050201e-02	1.249666e-01	1.410343e-01
-9	595	-9	0	A	T	0.485	2.534242e-02	1.653406e-01	2.214298e-01	8.783399e-01
-9	594	-9	0	A	T	0.351	1.117295e-01	1.049325e-01	1.593125e-01	2.882876e-01
-9	597	-9	0	A	T	0.354	1.052082e-01	1.065240e-01	1.667109e-01	3.245427e-01
-9	599	-9	0	A	T	0.354	1.052082e-01	1.065240e-01	1.667109e-01	3.245427e-01
-9	598	-9	0	A	T	0.346	1.260885e-01	9.954977e-02	1.461483e-01	2.068059e-01
-9	5579	-9	0	A	T	0.013	-4.629160e-02	2.549481e-01	2.414198e-01	8.561058e-01
-9	5578	-9	0	A	T	0.013	-4.629160e-02	2.549481e-01	2.414198e-01	8.561058e-01
-9	5576	-9	0	A	T	0.013	-4.629160e-02	2.549481e-01	2.414198e-01	8.561058e-01
-9	5575	-9	0	A	T	0.013	-4.629160e-02	2.549481e-01	2.414198e-01	8.561058e-01
-9	5574	-9	0	A	T	0.013	-4.629160e-02	2.549481e-01	2.414198e-01	8.561058e-01
-9	5573	-9	0	A	T	0.013	-4.629160e-02	2.549481e-01	2.414198e-01	8.561058e-01
-9	5572	-9	0	A	T	0.013	-4.629160e-02	2.549481e-01	2.414198e-01	8.561058e-01
-9	5571	-9	0	A	T	0.013	-4.629160e-02	2.549481e-01	2.414198e-01	8.561058e-01
-9	5570	-9	0	A	T	0.013	-4.629160e-02	2.549481e-01	2.414198e-01	8.561058e-01
-9	13488	-9	0	A	T	0.066	-3.004856e-02	1.332318e-01	2.357251e-01	8.217973e-01
-9	13482	-9	0	A	T	0.040	-1.918067e-02	1.461517e-01	2.359637e-01	8.957216e-01
-9	13485	-9	0	A	T	0.066	-3.004856e-02	1.332318e-01	2.357251e-01	8.217973e-01
-9	13484	-9	0	A	T	0.063	-2.694582e-02	1.326010e-01	2.346305e-01	8.391819e-01
-9	13487	-9	0	A	T	0.040	-1.918067e-02	1.461517e-01	2.359637e-01	8.957216e-01
-9	13486	-9	0	A	T	0.040	-1.918067e-02	1.461517e-01	2.359637e-01	8.957216e-01
-9	4469	-9	0	A	T	0.015	-2.534242e-02	1.653406e-01	2.214298e-01	8.783399e-01
-9	4463	-9	0	A	T	0.015	-2.534242e-02	1.653406e-01	2.214298e-01	8.783399e-01
-9	6886	-9	0	A	T	0.038	-3.576046e-02	1.311274e-01	2.248440e-01	7.853591e-01
-9	15795	-9	0	A	T	0.015	-2.869607e-02	1.584048e-01	2.172757e-01	8.564318e-01
-9	15794	-9	0	A	T	0.013	-2.797707e-02	1.639605e-01	2.118966e-01	8.646884e-01
-9	15792	-9	0	A	T	0.013	-2.797707e-02	1.639605e-01	2.118966e-01	8.646884e-01
-9	15790	-9	0	A	T	0.013	-2.797707e-02	1.639605e-01	2.118966e-01	8.646884e-01
-9	15798	-9	0	A	T	0.013	-2.797707e-02	1.639605e-01	2.118966e-01	8.646884e-01
-9	2465	-9	0	A	T	0.015	3.333974e-02	1.382093e-01	2.097187e-01	8.096318e-01
-9	2466	-9	0	A	T	0.015	3.333974e-02	1.382093e-01	2.097187e-01	8.096318e-01
-9	2467	-9	0	A	T	0.015	3.333974e-02	1.382093e-01	2.097187e-01	8.096318e-01
-9	2460	-9	0	A	T	0.015	3.333974e-02	1.382093e-01	2.097187e-01	8.096318e-01
-9	2461	-9	0	A	T	0.015	3.333974e-02	1.382093e-01	2.097187e-01	8.096318e-01
-9	2462	-9	0	A	T	0.015	3.333974e-02	1.382093e-01	2.097187e-01	8.096318e-01
-9	4275	-9	0	A	T	0.015	-2.534242e-02	1.653406e-01	2.214298e-01	8.783399e-01
-9	4279	-9	0	A	T	0.010	-2.167032e-02	1.770772e-01	2.087116e-01	9.027252e-01
-9	13736	-9	0	A	T	0.066	-3.004856e-02	1.332318e-01	2.357251e-01	8.217973e-01
-9	13732	-9	0	A	T	0.028	-9.948697e-03	1.249575e-01	2.091163e-01	9.366234e-01
-9	13730	-9	0	A	T	0.040	-1.918067e-02	1.461517e-01	2.359637e-01	8.957216e-01
-9	11384	-9	0	A	T	0.030	-1.429555e-02	9.906781e-02	1.985202e-01	8.854113e-01
-9	583	-9	0	A	T	0.366	9.039190e-02	1.108401e-01	1.879195e-01	4.157668e-01
-9	1990	-9	0	A	T	0.053	-1.503211e-01	8.622997e-02	1.469249e-01	8.285666e-02
-9	1992	-9	0	A	T	0.048	-1.420210e-01	8.936677e-02	1.465356e-01	1.136286e-01
-9	1998	-9	0	A	T	0.053	-1.503211e-01	8.622997e-02	1.469249e-01	8.285666e-02
-9	5548	-9	0	A	T	0.013	-4.629160e-02	2.549481e-01	2.414198e-01	8.561058e-01
-9	5549	-9	0	A	T	0.013	-4.629160e-02	2.549481e-01	2.414198e-01	8.561058e-01
-9	15675	-9	0	A	T	0.015	-2.869607e-02	1.584048e-01	2.172757e-01	8.564318e-01
-9	15676	-9	0	A	T	0.013	-2.797707e-02	1.639605e-01	2.118966e-01	8.646884e-01
-9	15677	-9	0	A	T	0.015	-2.869607e-02	1.584048e-01	2.172757e-01	8.564318e-01
-9	15670	-9	0	A	T	0.013	-2.797707e-02	1.639605e-01	2.118966e-01	8.646884e-01
-9	15671	-9	0	A	T	0.015	-2.869607e-02	1.584048e-01	2.172757e-01	8.564318e-01
-9	15672	-9	0	A	T	0.013	-2.797707e-02	1.639605e-01	2.118966e-01	8.646884e-01
-9	15678	-9	0	A	T	0.013	-2.797707e-02	1.639605e-01	2.118966e-01	8.646884e-01
-9	6356	-9	0	A	T	0.013	-4.629160e-02	2.549481e-01	2.414198e-01	8.561058e-01
-9	6354	-9	0	A	T	0.013	-4.629160e-02	2.549481e-01	2.414198e-01	8.561058e-01
-9	6355	-9	0	A	T	0.013	-4.629160e-02	2.549481e-01	2.414198e-01	8.561058e-01
-9	6352	-9	0	A	T	0.013	-4.629160e-02	2.549481e-01	2.414198e-01	8.561058e-01
-9	6353	-9	0	A	T	0.013	-4.629160e-02	2.549481e-01	2.414198e-01	8.561058e-01
-9	6350	-9	0	A	T	0.010	-3.102571e-02	2.235145e-01	2.182209e-01	8.897440e-01
-9	6351	-9	0	A	T	0.010	-3.102571e-02	2.235145e-01	2.182209e-01	8.897440e-01
-9	6358	-9	0	A	T	0.013	-4.629160e-02	2.549481e-01	2.414198e-01	8.561058e-01
-9	6359	-9	0	A	T	0.013	-4.629160e-02	2.549481e-01	2.414198e-01	8.561058e-01
-9	1609	-9	0	A	T	0.477	2.785127e-02	1.347676e-01	2.170640e-01	8.364888e-01
-9	1601	-9	0	A	T	0.351	1.117295e-01	1.049325e-01	1.593125e-01	2.882876e-01
-9	1600	-9	0	A	T	0.366	9.039190e-02	1.108401e-01	1.879195e-01	4.157668e-01
-9	1603	-9	0	A	T	0.351	1.117295e-01	1.049325e-01	1.593125e-01	2.882876e-01
-9	1602	-9	0	A	T	0.409	4.387648e-02	1.112625e-01	2.188079e-01	6.937506e-01
-9	1605	-9	0	A	T	0.341	1.337547e-01	9.050201e-02	1.249666e-01	1.410343e-01
-9	1606	-9	0	A	T	0.351	1.117295e-01	1.049325e-01	1.593125e-01	2.882876e-01
-9	7541	-9	0	A	T	0.013	1.310594e-01	1.363986e-01	2.081216e-01	3.378087e-01
-9	2213	-9	0	A	T	0.010	-1.407784e-01	1.574318e-01	1.989318e-01	3.723019e-01
-9	2212	-9	0	A	T	0.010	-1.407784e-01	1.574318e-01	1.989318e-01	3.723019e-01
-9	2211	-9	0	A	T	0.010	-1.407784e-01	1.574318e-01	1.989318e-01	3.723019e-01
-9	2210	-9	0	A	T	0.010	-1.407784e-01	1.574318e-01	1.989318e-01	3.723019e-01
-9	2217	-9	0	A	T	0.010	-1.407784e-01	1.574318e-01	1.989318e-01	3.723019e-01
-9	2216	-9	0	A	T	0.010	-1.407784e-01	1.574318e-01	1.989318e-01	3.723019e-01
-9	2215	-9	0	A	T	0.010	-1.407784e-01	1.574318e-01	1.989318e-01	3.723019e-01
-9	2214	-9	0	A	T	0.010	-1.407784e-01	1.574318e-01	1.989318e-01	3.723019e-01
-9	2219	-9	0	A	T	0.093	9.494538e-02	5.651873e-02	1.344897e-01	9.457144e-02
-9	2218	-9	0	A	T	0.010	-1.407784e-01	1.574318e-01	1.989318e-01	3.723019e-01
-9	4725	-9	0	A	T	0.010	-1.055538e-01	1.567587e-01	1.923657e-01	5.015166e-01
-9	438	-9	0	A	T	0.366	9.039190e-02	1.108401e-01	1.879195e-01	4.157668e-01
-9	439	-9	0	A	T	0.298	1.381055e-01	5.454669e-02	3.347891e-02	1.212995e-02
-9	436	-9	0	A	T	0.346	1.260885e-01	9.954977e-02	1.461483e-01	2.068059e-01
-9	437	-9	0	A	T	0.303	1.298958e-01	5.881500e-02	4.716448e-02	2.836518e-02
-9	434	-9	0	A	T	0.346	1.260885e-01	9.954977e-02	1.461483e-01	2.068059e-01
-9	435	-9	0	A	T	0.351	1.117295e-01	1.049325e-01	1.593125e-01	2.882876e-01
-9	432	-9	0	A	T	0.354	1.052082e-01	1.065240e-01	1.667109e-01	3.245427e-01
-9	430	-9	0	A	T	0.346	1.260885e-01	9.954977e-02	1.461483e-01	2.068059e-01
-9	431	-9	0	A	T	0.366	9.039190e-02	1.108401e-01	1.879195e-01	4.157668e-01
-9	1050	-9	0	A	T	0.346	1.260885e-01	9.954977e-02	1.461483e-01	2.068059e-01
-9	1051	-9	0	A	T	0.346	1.260885e-01	9.954977e-02	1.461483e-01	2.068059e-01
-9	1052	-9	0	A	T	0.346	1.260885e-01	9.954977e-02	1.461483e-01	2.068059e-01
-9	5354	-9	0	A	T	0.013	-4.629160e-02	2.549481e-01	2.414198e-01	8.561058e-01
-9	1054	-9	0	A	T	0.346	1.260885e-01	9.954977e-02	1.461483e-01	2.068059e-01
-9	1055	-9	0	A	T	0.364	9.220674e-02	9.429012e-02	1.712916e-01	3.293270e-01
-9	1056	-9	0	A	T	0.364	9.220674e-02	9.429012e-02	1.712916e-01	3.293270e-01
-9	1057	-9	0	A	T	0.364	9.220674e-02	9.429012e-02	1.712916e-01	3.293270e-01
-9	3241	-9	0	A	T	0.010	-4.840744e-02	1.598097e-01	1.976892e-01	7.622821e-01
-9	16006	-9	0	A	T	0.015	-5.324858e-03	1.451372e-01	2.038024e-01	9.707708e-01
-9	16007	-9	0	A	T	0.015	-5.324858e-03	1.451372e-01	2.038024e-01	9.707708e-01
-9	16008	-9	0	A	T	0.015	-5.324858e-03	1.451372e-01	2.038024e-01	9.707708e-01
-9	16009	-9	0	A	T	0.013	-3.296187e-03	1.442607e-01	1.976400e-01	9.817941e-01
-9	15966	-9	0	A	T	0.015	-5.324858e-03	1.451372e-01	2.038024e-01	9.707708e-01
-9	15967	-9	0	A	T	0.015	-5.324858e-03	1.451372e-01	2.038024e-01	9.707708e-01
-9	15969	-9	0	A	T	0.010	-4.930857e-03	1.641275e-01	1.995222e-01	9.760635e-01
-9	15942	-9	0	A	T	0.018	-1.661380e-02	1.761008e-01	2.264388e-01	9.249334e-01
-9	15941	-9	0	A	T	0.018	-1.661380e-02	1.761008e-01	2.264388e-01	9.249334e-01
-9	15944	-9	0	A	T	0.018	-1.661380e-02	1.761008e-01	2.264388e-01	9.249334e-01
-9	15548	-9	0	A	T	0.013	-2.797707e-02	1.639605e-01	2.118966e-01	8.646884e-01
-9	6429	-9	0	A	T	0.013	-4.629160e-02	2.549481e-01	2.414198e-01	8.561058e-01
-9	12532	-9	0	A	T	0.066	7.860695e-02	7.022656e-02	1.176766e-01	2.643677e-01
-9	12533	-9	0	A	T	0.066	7.860695e-02	7.022656e-02	1.176766e-01	2.643677e-01
-9	2394	-9	0	A	T	0.015	3.333974e-02	1.382093e-01	2.097187e-01	8.096318e-01
-9	2395	-9	0	A	T	0.015	3.333974e-02	1.382093e-01	2.097187e-01	8.096318e-01
-9	2390	-9	0	A	T	0.015	3.333974e-02	1.382093e-01	2.097187e-01	8.096318e-01
-9	2398	-9	0	A	T	0.015	3.333974e-02	1.382093e-01	2.097187e-01	8.096318e-01
-9	2399	-9	0	A	T	0.015	3.333974e-02	1.382093e-01	2.097187e-01	8.096318e-01
-9	12538	-9	0	A	T	0.066	7.860695e-02	7.022656e-02	1.176766e-01	2.643677e-01
-9	12539	-9	0	A	T	0.066	7.860695e-02	7.022656e-02	1.176766e-01	2.643677e-01
-9	605	-9	0	A	T	0.341	1.337547e-01	9.050201e-02	1.249666e-01	1.410343e-01
-9	607	-9	0	A	T	0.346	1.260885e-01	9.954977e-02	1.461483e-01	2.068059e-01
-9	606	-9	0	A	T	0.346	1.260885e-01	9.954977e-02	1.461483e-01	2.068059e-01
-9	601	-9	0	A	T	0.366	9.039190e-02	1.108401e-01	1.879195e-01	4.157668e-01
-9	600	-9	0	A	T	0.351	1.117295e-01	1.049325e-01	1.593125e-01	2.882876e-01
-9	603	-9	0	A	T	0.361	-2.750092e-02	4.920297e-02	2.116348e-01	5.768488e-01
-9	602	-9	0	A	T	0.480	2.694580e-02	1.424448e-01	2.178669e-01	8.501580e-01
-9	609	-9	0	A	T	0.343	1.333775e-01	9.498180e-02	1.480002e-01	1.618292e-01
-9	608	-9	0	A	T	0.480	2.694580e-02	1.424448e-01	2.178669e-01	8.501580e-01
-9	4557	-9	0	A	T	0.063	2.680919e-01	6.239799e-02	4.245210e-02	2.730388e-05
-9	5740	-9	0	A	T	0.013	-4.629160e-02	2.549481e-01	2.414198e-01	8.561058e-01
-9	5741	-9	0	A	T	0.010	-3.094876e-02	2.242915e-01	2.182594e-01	8.903943e-01
-9	5742	-9	0	A	T	0.013	-4.629160e-02	2.549481e-01	2.414198e-01	8.561058e-01
-9	5743	-9	0	A	T	0.013	-4.629160e-02	2.549481e-01	2.414198e-01	8.561058e-01
-9	5744	-9	0	A	T	0.013	-4.629160e-02	2.549481e-01	2.414198e-01	8.561058e-01
-9	5745	-9	0	A	T	0.013	-4.629160e-02	2.549481e-01	2.414198e-01	8.561058e-01
-9	5746	-9	0	A	T	0.013	-4.629160e-02	2.549481e-01	2.414198e-01	8.561058e-01
-9	5748	-9	0	A	T	0.013	-4.629160e-02	2.549481e-01	2.414198e-01	8.561058e-01
-9	5749	-9	0	A	T	0.013	-4.629160e-02	2.549481e-01	2.414198e-01	8.561058e-01
-9	15216	-9	0	A	T	0.015	-1.222030e-02	1.552547e-01	2.123588e-01	9.373425e-01
-9	15217	-9	0	A	T	0.023	-1.543455e-02	1.546674e-01	2.298412e-01	9.206116e-01
-9	15212	-9	0	A	T	0.023	-1.543455e-02	1.546674e-01	2.298412e-01	9.206116e-01
-9	15219	-9	0	A	T	0.015	-1.222030e-02	1.552547e-01	2.123588e-01	9.373425e-01
-9	13211	-9	0	A	T	0.061	3.430427e-01	6.185085e-02	2.220139e-02	9.361959e-08
-9	883	-9	0	A	T	0.348	1.152761e-01	9.149750e-02	1.416622e-01	2.092098e-01
-9	882	-9	0	A	T	0.359	1.067438e-01	8.996886e-02	1.574076e-01	2.368799e-01
-9	881	-9	0	A	T	0.361	1.024427e-01	9.534645e-02	1.657697e-01	2.839527e-01
-9	887	-9	0	A	T	0.477	2.785127e-02	1.347676e-01	2.170640e-01	8.364888e-01
-9	886	-9	0	A	T	0.341	1.337547e-01	9.050201e-02	1.249666e-01	1.410343e-01
-9	885	-9	0	A	T	0.475	5.928522e-02	1.169629e-01	2.052334e-01	6.128145e-01
-9	884	-9	0	A	T	0.336	1.383634e-01	7.989784e-02	1.033402e-01	8.489075e-02
-9	1269	-9	0	A	T	0.366	9.039190e-02	1.108401e-01	1.879195e-01	4.157668e-01
-9	1268	-9	0	A	T	0.409	4.387648e-02	1.112625e-01	2.188079e-01	6.937506e-01
-9	1261	-9	0	A	T	0.366	9.039190e-02	1.108401e-01	1.879195e-01	4.157668e-01
-9	1260	-9	0	A	T	0.497	1.292949e-01	2.907362e-01	1.938075e-01	6.570159e-01
-9	1267	-9	0	A	T	0.298	1.381055e-01	5.454669e-02	3.347891e-02	1.212995e-02
-9	1266	-9	0	A	T	0.346	1.260885e-01	9.954977e-02	1.461483e-01	2.068059e-01
-9	8786	-9	0	A	T	0.013	-8.529418e-02	1.389684e-01	1.787264e-01	5.400810e-01
-9	8785	-9	0	A	T	0.010	-8.565197e-02	1.529845e-01	1.826223e-01	5.762050e-01
-9	2638	-9	0	A	T	0.308	1.175329e-01	4.401258e-02	1.287628e-01	8.211382e-03
-9	2634	-9	0	A	T	0.035	-2.905833e-02	1.001833e-01	2.062591e-01	7.720833e-01
-9	2632	-9	0	A	T	0.010	1.600506e-01	1.547369e-01	2.155970e-01	3.022515e-01
-9	9599	-9	0	A	T	0.010	-2.099757e-02	1.610420e-01	2.011684e-01	8.963950e-01
-9	9598	-9	0	A	T	0.010	-2.099757e-02	1.610420e-01	2.011684e-01	8.963950e-01
-9	1531	-9	0	A	T	0.366	9.039190e-02	1.108401e-01	1.879195e-01	4.157668e-01
-9	6600	-9	0	A	T	0.023	-2.606688e-02	1.657185e-01	2.302916e-01	8.751733e-01
-9	6601	-9	0	A	T	0.038	-3.576046e-02	1.311274e-01	2.248440e-01	7.853591e-01
-9	6602	-9	0	A	T	0.038	-3.576046e-02	1.311274e-01	2.248440e-01	7.853591e-01
-9	6604	-9	0	A	T	0.023	-2.606688e-02	1.657185e-01	2.302916e-01	8.751733e-01
-9	6605	-9	0	A	T	0.023	-2.606688e-02	1.657185e-01	2.302916e-01	8.751733e-01
-9	6606	-9	0	A	T	0.038	-3.576046e-02	1.311274e-01	2.248440e-01	7.853591e-01
-9	6607	-9	0	A	T	0.028	-2.605364e-02	1.339789e-01	2.158851e-01	8.460165e-01
-9	6608	-9	0	A	T	0.038	-3.576046e-02	1.311274e-01	2.248440e-01	7.853591e-01
-9	4691	-9	0	A	T	0.023	-1.234250e-01	1.179833e-01	1.916674e-01	2.967931e-01
-9	4690	-9	0	A	T	0.010	-1.026743e-01	1.565949e-01	1.912043e-01	5.128063e-01
-9	4693	-9	0	A	T	0.023	-1.234250e-01	1.179833e-01	1.916674e-01	2.967931e-01
-9	4692	-9	0	A	T	0.010	-1.026743e-01	1.565949e-01	1.912043e-01	5.128063e-01
-9	4695	-9	0	A	T	0.023	-1.234250e-01	1.179833e-01	1.916674e-01	2.967931e-01
-9	4694	-9	0	A	T	0.023	-1.234250e-01	1.179833e-01	1.916674e-01	2.967931e-01
-9	4697	-9	0	A	T	0.010	-1.026743e-01	1.565949e-01	1.912043e-01	5.128063e-01
-9	4696	-9	0	A	T	0.025	-1.289699e-01	1.149449e-01	1.930680e-01	2.632285e-01
-9	4699	-9	0	A	T	0.023	-1.234250e-01	1.179833e-01	1.916674e-01	2.967931e-01
-9	4698	-9	0	A	T	0.025	-1.289699e-01	1.149449e-01	1.930680e-01	2.632285e-01
-9	15534	-9	0	A	T	0.015	-2.869607e-02	1.584048e-01	2.172757e-01	8.564318e-01
-9	15533	-9	0	A	T	0.015	-2.869607e-02	1.584048e-01	2.172757e-01	8.564318e-01
-9	15532	-9	0	A	T	0.013	-2.797707e-02	1.639605e-01	2.118966e-01	8.646884e-01
-9	15531	-9	0	A	T	0.013	-2.797707e-02	1.639605e-01	2.118966e-01	8.646884e-01
-9	15530	-9	0	A	T	0.013	-2.797707e-02	1.639605e-01	2.118966e-01	8.646884e-01
-9	15539	-9	0	A	T	0.015	-2.869607e-02	1.584048e-01	2.172757e-01	8.564318e-01
-9	15538	-9	0	A	T	0.013	-2.797707e-02	1.639605e-01	2.118966e-01	8.646884e-01
-9	15443	-9	0	A	T	0.015	-6.737751e-03	1.447646e-01	2.037811e-01	9.629250e-01
-9	13394	-9	0	A	T	0.066	-3.004856e-02	1.332318e-01	2.357251e-01	8.217973e-01
-9	13397	-9	0	A	T	0.040	-1.918067e-02	1.461517e-01	2.359637e-01	8.957216e-01
-9	13396	-9	0	A	T	0.040	-1.918067e-02	1.461517e-01	2.359637e-01	8.957216e-01
-9	13390	-9	0	A	T	0.071	-2.554024e-02	1.075369e-01	2.143875e-01	8.125154e-01
-9	13399	-9	0	A	T	0.066	-3.004856e-02	1.332318e-01	2.357251e-01	8.217973e-01
-9	13398	-9	0	A	T	0.066	-3.004856e-02	1.332318e-01	2.357251e-01	8.217973e-01
-9	2903	-9	0	A	T	0.058	-5.877076e-02	6.978575e-02	1.708519e-01	4.007248e-01
-9	2904	-9	0	A	T	0.058	-5.877076e-02	6.978575e-02	1.708519e-01	4.007248e-01
-9	15088	-9	0	A	T	0.023	-1.543455e-02	1.546674e-01	2.298412e-01	9.206116e-01
-9	15085	-9	0	A	T	0.023	-1.543455e-02	1.546674e-01	2.298412e-01	9.206116e-01
-9	15084	-9	0	A	T	0.015	-1.222030e-02	1.552547e-01	2.123588e-01	9.373425e-01
-9	15083	-9	0	A	T	0.023	-1.543455e-02	1.546674e-01	2.298412e-01	9.206116e-01
-9	15081	-9	0	A	T	0.023	-1.543455e-02	1.546674e-01	2.298412e-01	9.206116e-01
-9	48	-9	0	A	T	0.492	4.386259e-03	1.769126e-01	1.958607e-01	9.802450e-01
-9	49	-9	0	A	T	0.457	-1.986922e-02	7.887364e-02	2.006230e-01	8.013730e-01
-9	44	-9	0	A	T	0.346	1.260885e-01	9.954977e-02	1.461483e-01	2.068059e-01
-9	5331	-9	0	A	T	0.013	-4.629160e-02	2.549481e-01	2.414198e-01	8.561058e-01
-9	5330	-9	0	A	T	0.013	-4.629160e-02	2.549481e-01	2.414198e-01	8.561058e-01
-9	5332	-9	0	A	T	0.013	-4.629160e-02	2.549481e-01	2.414198e-01	8.561058e-01
-9	5337	-9	0	A	T	0.013	-4.629160e-02	2.549481e-01	2.414198e-01	8.561058e-01
-9	5336	-9	0	A	T	0.013	-4.629160e-02	2.549481e-01	2.414198e-01	8.561058e-01
-9	5339	-9	0	A	T	0.013	-4.629160e-02	2.549481e-01	2.414198e-01	8.561058e-01
-9	5338	-9	0	A	T	0.013	-4.629160e-02	2.549481e-01	2.414198e-01	8.561058e-01
-9	12550	-9	0	A	T	0.025	4.318248e-03	9.972693e-02	1.965802e-01	9.655059e-01
-9	12551	-9	0	A	T	0.066	7.860695e-02	7.022656e-02	1.176766e-01	2.643677e-01
-9	12552	-9	0	A	T	0.066	7.860695e-02	7.022656e-02	1.176766e-01	2.643677e-01
-9	12553	-9	0	A	T	0.066	7.860695e-02	7.022656e-02	1.176766e-01	2.643677e-01
-9	12554	-9	0	A	T	0.066	7.860695e-02	7.022656e-02	1.176766e-01	2.643677e-01
-9	12555	-9	0	A	T	0.066	7.860695e-02	7.022656e-02	1.176766e-01	2.643677e-01
-9	12556	-9	0	A	T	0.066	7.860695e-02	7.022656e-02	1.176766e-01	2.643677e-01
-9	12557	-9	0	A	T	0.066	7.860695e-02	7.022656e-02	1.176766e-01	2.643677e-01
-9	12558	-9	0	A	T	0.066	7.860695e-02	7.022656e-02	1.176766e-01	2.643677e-01
-9	12559	-9	0	A	T	0.066	7.860695e-02	7.022656e-02	1.176766e-01	2.643677e-01
-9	2787	-9	0	A	T	0.020	-1.273350e-02	1.099914e-01	1.997491e-01	9.079549e-01
-9	2786	-9	0	A	T	0.020	-1.273350e-02	1.099914e-01	1.997491e-01	9.079549e-01
-9	13603	-9	0	A	T	0.066	-3.004856e-02	1.332318e-01	2.357251e-01	8.217973e-01
-9	13602	-9	0	A	T	0.066	-3.004856e-02	1.332318e-01	2.357251e-01	8.217973e-01
-9	13601	-9	0	A	T	0.066	-3.004856e-02	1.332318e-01	2.357251e-01	8.217973e-01
-9	13607	-9	0	A	T	0.063	-2.694582e-02	1.326010e-01	2.346305e-01	8.391819e-01
-9	13606	-9	0	A	T	0.066	-3.004856e-02	1.332318e-01	2.357251e-01	8.217973e-01
-9	13605	-9	0	A	T	0.066	-3.004856e-02	1.332318e-01	2.357251e-01	8.217973e-01
-9	10566	-9	0	A	T	0.010	3.680877e-01	1.458771e-01	1.847755e-01	1.242106e-02
-9	10242	-9	0	A	T	0.015	-8.620144e-03	1.372054e-01	2.003353e-01	9.499686e-01
-9	3690	-9	0	A	T	0.020	-4.909939e-02	1.187066e-01	1.933165e-01	6.796048e-01
-9	3691	-9	0	A	T	0.020	-4.909939e-02	1.187066e-01	1.933165e-01	6.796048e-01
-9	3692	-9	0	A	T	0.023	-5.942930e-02	1.315458e-01	2.009510e-01	6.519294e-01
-9	3693	-9	0	A	T	0.023	-5.942930e-02	1.315458e-01	2.009510e-01	6.519294e-01
-9	3694	-9	0	A	T	0.023	-5.942930e-02	1.315458e-01	2.009510e-01	6.519294e-01
-9	2704	-9	0	A	T	0.038	-1.470710e-02	8.806280e-02	2.013337e-01	8.675367e-01
-9	762	-9	0	A	T	0.298	1.381055e-01	5.454669e-02	3.347891e-02	1.212995e-02
-9	763	-9	0	A	T	0.485	2.534242e-02	1.653406e-01	2.214298e-01	8.783399e-01
-9	761	-9	0	A	T	0.298	1.381055e-01	5.454669e-02	3.347891e-02	1.212995e-02
-9	766	-9	0	A	T	0.480	2.694580e-02	1.424448e-01	2.178669e-01	8.501580e-01
-9	767	-9	0	A	T	0.366	9.039190e-02	1.108401e-01	1.879195e-01	4.157668e-01
-9	4283	-9	0	A	T	0.013	-2.782475e-02	1.596148e-01	2.086412e-01	8.617905e-01
-9	4286	-9	0	A	T	0.013	-2.782475e-02	1.596148e-01	2.086412e-01	8.617905e-01
-9	4287	-9	0	A	T	0.013	-2.782475e-02	1.596148e-01	2.086412e-01	8.617905e-01
-9	4284	-9	0	A	T	0.013	-2.782475e-02	1.596148e-01	2.086412e-01	8.617905e-01
-9	4285	-9	0	A	T	0.013	-2.782475e-02	1.596148e-01	2.086412e-01	8.617905e-01
-9	4288	-9	0	A	T	0.020	-2.498821e-02	1.269422e-01	2.049776e-01	8.441511e-01
-9	4289	-9	0	A	T	0.010	-2.167032e-02	1.770772e-01	2.087116e-01	9.027252e-01
-9	13522	-9	0	A	T	0.066	-3.004856e-02	1.332318e-01	2.357251e-01	8.217973e-01
-9	13523	-9	0	A	T	0.066	-3.004856e-02	1.332318e-01	2.357251e-01	8.217973e-01
-9	13520	-9	0	A	T	0.066	-3.004856e-02	1.332318e-01	2.357251e-01	8.217973e-01
-9	13521	-9	0	A	T	0.066	-3.004856e-02	1.332318e-01	2.357251e-01	8.217973e-01
-9	13526	-9	0	A	T	0.040	-1.918067e-02	1.461517e-01	2.359637e-01	8.957216e-01
-9	13527	-9	0	A	T	0.063	-2.635460e-02	1.239854e-01	2.275611e-01	8.318894e-01
-9	13525	-9	0	A	T	0.066	-3.004856e-02	1.332318e-01	2.357251e-01	8.217973e-01
-9	13529	-9	0	A	T	0.040	-1.918067e-02	1.461517e-01	2.359637e-01	8.957216e-01
-9	7209	-9	0	A	T	0.020	2.842623e-03	1.080754e-01	1.972094e-01	9.790430e-01
-9	6223	-9	0	A	T	0.013	-4.629160e-02	2.549481e-01	2.414198e-01	8.561058e-01
-9	6221	-9	0	A	T	0.013	-4.629160e-02	2.549481e-01	2.414198e-01	8.561058e-01
-9	6226	-9	0	A	T	0.013	-4.629160e-02	2.549481e-01	2.414198e-01	8.561058e-01
-9	6227	-9	0	A	T	0.018	-1.678206e-02	1.223374e-01	1.973362e-01	8.910305e-01
-9	6224	-9	0	A	T	0.013	-4.629160e-02	2.549481e-01	2.414198e-01	8.561058e-01
-9	6228	-9	0	A	T	0.013	-4.629160e-02	2.549481e-01	2.414198e-01	8.561058e-01
-9	6229	-9	0	A	T	0.013	-4.629160e-02	2.549481e-01	2.414198e-01	8.561058e-01
-9	1775	-9	0	A	T	0.013	-1.382366e-01	1.355305e-01	1.956773e-01	3.090015e-01
-9	1777	-9	0	A	T	0.013	-1.382366e-01	1.355305e-01	1.956773e-01	3.090015e-01
-9	1770	-9	0	A	T	0.013	-1.382366e-01	1.355305e-01	1.956773e-01	3.090015e-01
-9	5272	-9	0	A	T	0.013	-4.629160e-02	2.549481e-01	2.414198e-01	8.561058e-01
-9	5273	-9	0	A	T	0.013	-4.629160e-02	2.549481e-01	2.414198e-01	8.561058e-01
-9	5278	-9	0	A	T	0.013	-4.629160e-02	2.549481e-01	2.414198e-01	8.561058e-01
-9	12455	-9	0	A	T	0.129	2.865098e-01	4.476678e-02	1.000000e-05	1.120209e-09
-9	2501	-9	0	A	T	0.035	-2.905833e-02	1.001833e-01	2.062591e-01	7.720833e-01
-9	2500	-9	0	A	T	0.045	-5.246977e-02	7.822262e-02	1.882974e-01	5.031536e-01
-9	17170	-9	0	A	T	0.015	-1.128048e-02	1.269571e-01	1.949353e-01	9.292897e-01
-9	17179	-9	0	A	T	0.010	-2.452452e-02	1.734615e-01	2.070176e-01	8.877125e-01
-9	13624	-9	0	A	T	0.066	-3.004856e-02	1.332318e-01	2.357251e-01	8.217973e-01
-9	6977	-9	0	A	T	0.038	-3.576046e-02	1.311274e-01	2.248440e-01	7.853591e-01
-9	6972	-9	0	A	T	0.023	-2.606688e-02	1.657185e-01	2.302916e-01	8.751733e-01
-9	6973	-9	0	A	T	0.038	-3.576046e-02	1.311274e-01	2.248440e-01	7.853591e-01
-9	6970	-9	0	A	T	0.020	-2.155501e-02	1.757461e-01	2.318074e-01	9.025111e-01
-9	15820	-9	0	A	T	0.013	-2.797707e-02	1.639605e-01	2.118966e-01	8.646884e-01
-9	15823	-9	0	A	T	0.013	-2.797707e-02	1.639605e-01	2.118966e-01	8.646884e-01
-9	15825	-9	0	A	T	0.013	-2.797707e-02	1.639605e-01	2.118966e-01	8.646884e-01
-9	15824	-9	0	A	T	0.015	-2.869607e-02	1.584048e-01	2.172757e-01	8.564318e-01
-9	15827	-9	0	A	T	0.013	-2.797707e-02	1.639605e-01	2.118966e-01	8.646884e-01
-9	15826	-9	0	A	T	0.013	-2.797707e-02	1.639605e-01	2.118966e-01	8.646884e-01
-9	15829	-9	0	A	T	0.015	-2.869607e-02	1.584048e-01	2.172757e-01	8.564318e-01
-9	15828	-9	0	A	T	0.015	-2.869607e-02	1.584048e-01	2.172757e-01	8.564318e-01
-9	201	-9	0	A	T	0.341	1.337547e-01	9.050201e-02	1.249666e-01	1.410343e-01
-9	202	-9	0	A	T	0.366	9.039190e-02	1.108401e-01	1.879195e-01	4.157668e-01
-9	205	-9	0	A	T	0.346	1.260885e-01	9.954977e-02	1.461483e-01	2.068059e-01
-9	204	-9	0	A	T	0.354	1.052082e-01	1.065240e-01	1.667109e-01	3.245427e-01
-9	206	-9	0	A	T	0.480	2.694580e-02	1.424448e-01	2.178669e-01	8.501580e-01
-9	209	-9	0	A	T	0.346	1.260885e-01	9.954977e-02	1.461483e-01	2.068059e-01
-9	208	-9	0	A	T	0.298	1.381055e-01	5.454669e-02	3.347891e-02	1.212995e-02
-9	17168	-9	0	A	T	0.010	-2.452452e-02	1.734615e-01	2.070176e-01	8.877125e-01
-9	5245	-9	0	A	T	0.013	-4.629160e-02	2.549481e-01	2.414198e-01	8.561058e-01
-9	1727	-9	0	A	T	0.028	-7.598455e-02	9.451955e-02	1.894739e-01	4.224269e-01
-9	5240	-9	0	A	T	0.013	-4.629160e-02	2.549481e-01	2.414198e-01	8.561058e-01
-9	5243	-9	0	A	T	0.013	-4.629160e-02	2.549481e-01	2.414198e-01	8.561058e-01
-9	5242	-9	0	A	T	0.013	-4.629160e-02	2.549481e-01	2.414198e-01	8.561058e-01
-9	15339	-9	0	A	T	0.013	-6.293519e-03	1.521581e-01	2.014116e-01	9.670496e-01
-9	13588	-9	0	A	T	0.040	-1.918067e-02	1.461517e-01	2.359637e-01	8.957216e-01
-9	13723	-9	0	A	T	0.040	-1.918067e-02	1.461517e-01	2.359637e-01	8.957216e-01
-9	13589	-9	0	A	T	0.063	-2.635460e-02	1.239854e-01	2.275611e-01	8.318894e-01
-9	13726	-9	0	A	T	0.040	-1.918067e-02	1.461517e-01	2.359637e-01	8.957216e-01
-9	3077	-9	0	A	T	0.068	-3.845471e-02	7.460297e-02	1.862196e-01	6.068138e-01
-9	486	-9	0	A	T	0.298	1.381055e-01	5.454669e-02	3.347891e-02	1.212995e-02
-9	485	-9	0	A	T	0.351	1.117295e-01	1.049325e-01	1.593125e-01	2.882876e-01
-9	484	-9	0	A	T	0.341	1.337547e-01	9.050201e-02	1.249666e-01	1.410343e-01
-9	483	-9	0	A	T	0.341	1.337547e-01	9.050201e-02	1.249666e-01	1.410343e-01
-9	482	-9	0	A	T	0.351	1.111767e-01	9.786649e-02	1.529090e-01	2.573422e-01
-9	481	-9	0	A	T	0.366	9.039190e-02	1.108401e-01	1.879195e-01	4.157668e-01
-9	480	-9	0	A	T	0.351	1.117295e-01	1.049325e-01	1.593125e-01	2.882876e-01
-9	6099	-9	0	A	T	0.013	-4.629160e-02	2.549481e-01	2.414198e-01	8.561058e-01
-9	6091	-9	0	A	T	0.010	-3.094876e-02	2.242915e-01	2.182594e-01	8.903943e-01
-9	6090	-9	0	A	T	0.013	-4.629160e-02	2.549481e-01	2.414198e-01	8.561058e-01
-9	6093	-9	0	A	T	0.013	-4.629160e-02	2.549481e-01	2.414198e-01	8.561058e-01
-9	6092	-9	0	A	T	0.013	-4.629160e-02	2.549481e-01	2.414198e-01	8.561058e-01
-9	6095	-9	0	A	T	0.013	-4.629160e-02	2.549481e-01	2.414198e-01	8.561058e-01
-9	6094	-9	0	A	T	0.013	-4.629160e-02	2.549481e-01	2.414198e-01	8.561058e-01
-9	6097	-9	0	A	T	0.013	-4.629160e-02	2.549481e-01	2.414198e-01	8.561058e-01
-9	6096	-9	0	A	T	0.013	-4.629160e-02	2.549481e-01	2.414198e-01	8.561058e-01
-9	5003	-9	0	A	T	0.010	-1.439862e-01	1.482246e-01	2.001823e-01	3.325437e-01
-9	5002	-9	0	A	T	0.010	-1.439862e-01	1.482246e-01	2.001823e-01	3.325437e-01
-9	5001	-9	0	A	T	0.010	-1.439862e-01	1.482246e-01	2.001823e-01	3.325437e-01
-9	5000	-9	0	A	T	0.010	-1.439862e-01	1.482246e-01	2.001823e-01	3.325437e-01
-9	5007	-9	0	A	T	0.010	-1.439862e-01	1.482246e-01	2.001823e-01	3.325437e-01
-9	5006	-9	0	A	T	0.010	-1.439862e-01	1.482246e-01	2.001823e-01	3.325437e-01
-9	5005	-9	0	A	T	0.010	-1.439862e-01	1.482246e-01	2.001823e-01	3.325437e-01
-9	5004	-9	0	A	T	0.010	-1.439862e-01	1.482246e-01	2.001823e-01	3.325437e-01
-9	4422	-9	0	A	T	0.015	-3.618108e-02	1.925450e-01	2.206088e-01	8.511418e-01
-9	1317	-9	0	A	T	0.354	1.052082e-01	1.065240e-01	1.667109e-01	3.245427e-01
-9	1314	-9	0	A	T	0.354	1.052082e-01	1.065240e-01	1.667109e-01	3.245427e-01
-9	1313	-9	0	A	T	0.351	1.117295e-01	1.049325e-01	1.593125e-01	2.882876e-01
-9	1310	-9	0	A	T	0.346	1.260885e-01	9.954977e-02	1.461483e-01	2.068059e-01
-9	1249	-9	0	A	T	0.449	4.232184e-02	8.730815e-02	1.974477e-01	6.284014e-01
-9	1248	-9	0	A	T	0.449	4.232184e-02	8.730815e-02	1.974477e-01	6.284014e-01
-9	472	-9	0	A	T	0.351	1.117295e-01	1.049325e-01	1.593125e-01	2.882876e-01
-9	470	-9	0	A	T	0.346	1.260885e-01	9.954977e-02	1.461483e-01	2.068059e-01
-9	6118	-9	0	A	T	0.013	-4.629160e-02	2.549481e-01	2.414198e-01	8.561058e-01
-9	6119	-9	0	A	T	0.013	-4.629160e-02	2.549481e-01	2.414198e-01	8.561058e-01
-9	6115	-9	0	A	T	0.013	-4.629160e-02	2.549481e-01	2.414198e-01	8.561058e-01
-9	6116	-9	0	A	T	0.013	-4.629160e-02	2.549481e-01	2.414198e-01	8.561058e-01
-9	6117	-9	0	A	T	0.013	-4.629160e-02	2.549481e-01	2.414198e-01	8.561058e-01
-9	6111	-9	0	A	T	0.013	-4.629160e-02	2.549481e-01	2.414198e-01	8.561058e-01
-9	6112	-9	0	A	T	0.013	-4.629160e-02	2.549481e-01	2.414198e-01	8.561058e-01
-9	6113	-9	0	A	T	0.013	-4.629160e-02	2.549481e-01	2.414198e-01	8.561058e-01
-9	4589	-9	0	A	T	0.023	-1.234250e-01	1.179833e-01	1.916674e-01	2.967931e-01
-9	4588	-9	0	A	T	0.010	-1.026743e-01	1.565949e-01	1.912043e-01	5.128063e-01
-9	4585	-9	0	A	T	0.023	-1.234250e-01	1.179833e-01	1.916674e-01	2.967931e-01
-9	4584	-9	0	A	T	0.025	-1.289699e-01	1.149449e-01	1.930680e-01	2.632285e-01
-9	4587	-9	0	A	T	0.025	-1.289699e-01	1.149449e-01	1.930680e-01	2.632285e-01
-9	4586	-9	0	A	T	0.025	-1.289699e-01	1.149449e-01	1.930680e-01	2.632285e-01
-9	4581	-9	0	A	T	0.025	-1.289699e-01	1.149449e-01	1.930680e-01	2.632285e-01
-9	4580	-9	0	A	T	0.025	-1.289699e-01	1.149449e-01	1.930680e-01	2.632285e-01
-9	4582	-9	0	A	T	0.010	-1.026743e-01	1.565949e-01	1.912043e-01	5.128063e-01
-9	478	-9	0	A	T	0.346	1.260885e-01	9.954977e-02	1.461483e-01	2.068059e-01
-9	6932	-9	0	A	T	0.038	-3.576046e-02	1.311274e-01	2.248440e-01	7.853591e-01
-9	6933	-9	0	A	T	0.020	-2.155501e-02	1.757461e-01	2.318074e-01	9.025111e-01
-9	6930	-9	0	A	T	0.020	-2.155501e-02	1.757461e-01	2.318074e-01	9.025111e-01
-9	6931	-9	0	A	T	0.038	-3.576046e-02	1.311274e-01	2.248440e-01	7.853591e-01
-9	15407	-9	0	A	T	0.015	-6.737751e-03	1.447646e-01	2.037811e-01	9.629250e-01
-9	6937	-9	0	A	T	0.116	-5.975475e-02	1.028035e-01	2.008246e-01	5.617385e-01
-9	6934	-9	0	A	T	0.040	-3.786251e-02	1.241429e-01	2.206770e-01	7.606965e-01
-9	15409	-9	0	A	T	0.015	-6.737751e-03	1.447646e-01	2.037811e-01	9.629250e-01
-9	6939	-9	0	A	T	0.038	-3.576046e-02	1.311274e-01	2.248440e-01	7.853591e-01
-9	5797	-9	0	A	T	0.013	-4.629160e-02	2.549481e-01	2.414198e-01	8.561058e-01
-9	5796	-9	0	A	T	0.013	-4.629160e-02	2.549481e-01	2.414198e-01	8.561058e-01
-9	5795	-9	0	A	T	0.013	-4.629160e-02	2.549481e-01	2.414198e-01	8.561058e-01
-9	5794	-9	0	A	T	0.013	-4.629160e-02	2.549481e-01	2.414198e-01	8.561058e-01
-9	5793	-9	0	A	T	0.013	-4.629160e-02	2.549481e-01	2.414198e-01	8.561058e-01
-9	5791	-9	0	A	T	0.013	-4.629160e-02	2.549481e-01	2.414198e-01	8.561058e-01
-9	5790	-9	0	A	T	0.013	-4.629160e-02	2.549481e-01	2.414198e-01	8.561058e-01
-9	5799	-9	0	A	T	0.013	-4.629160e-02	2.549481e-01	2.414198e-01	8.561058e-01
-9	5798	-9	0	A	T	0.013	-4.629160e-02	2.549481e-01	2.414198e-01	8.561058e-01
-9	2838	-9	0	A	T	0.081	1.781438e-01	5.789555e-02	8.416502e-02	2.390181e-03
-9	2831	-9	0	A	T	0.111	-5.227499e-02	5.099419e-02	1.917300e-01	3.065717e-01
-9	2830	-9	0	A	T	0.088	-8.818375e-02	5.522685e-02	2.183507e-01	1.119314e-01
-9	1436	-9	0	A	T	0.379	2.334369e-02	6.642573e-02	1.905571e-01	7.256467e-01
-9	1437	-9	0	A	T	0.020	-1.433551e-01	1.077898e-01	1.969859e-01	1.850801e-01
-9	1434	-9	0	A	T	0.354	1.052082e-01	1.065240e-01	1.667109e-01	3.245427e-01
-9	1435	-9	0	A	T	0.343	1.244094e-01	8.779228e-02	1.231212e-01	1.580447e-01
-9	1430	-9	0	A	T	0.354	1.052082e-01	1.065240e-01	1.667109e-01	3.245427e-01
-9	1431	-9	0	A	T	0.366	9.039190e-02	1.108401e-01	1.879195e-01	4.157668e-01
-9	1439	-9	0	A	T	0.482	4.921637e-02	1.438202e-01	2.133915e-01	7.325614e-01
-9	3404	-9	0	A	T	0.013	6.652460e-02	1.393911e-01	1.957641e-01	6.337147e-01
-9	2060	-9	0	A	T	0.048	-1.420210e-01	8.936677e-02	1.465356e-01	1.136286e-01
-9	2061	-9	0	A	T	0.053	-1.503211e-01	8.622997e-02	1.469249e-01	8.285666e-02
-9	2063	-9	0	A	T	0.053	-1.503211e-01	8.622997e-02	1.469249e-01	8.285666e-02
-9	2067	-9	0	A	T	0.053	-1.503211e-01	8.622997e-02	1.469249e-01	8.285666e-02
-9	6488	-9	0	A	T	0.013	-4.629160e-02	2.549481e-01	2.414198e-01	8.561058e-01
-9	15393	-9	0	A	T	0.015	-6.737751e-03	1.447646e-01	2.037811e-01	9.629250e-01
-9	15392	-9	0	A	T	0.015	-6.737751e-03	1.447646e-01	2.037811e-01	9.629250e-01
-9	15391	-9	0	A	T	0.015	-6.737751e-03	1.447646e-01	2.037811e-01	9.629250e-01
-9	6481	-9	0	A	T	0.013	-4.629160e-02	2.549481e-01	2.414198e-01	8.561058e-01
-9	6486	-9	0	A	T	0.013	-4.629160e-02	2.549481e-01	2.414198e-01	8.561058e-01
-9	15396	-9	0	A	T	0.015	-6.737751e-03	1.447646e-01	2.037811e-01	9.629250e-01
-9	15394	-9	0	A	T	0.033	-1.078128e-02	1.448894e-01	2.290119e-01	9.407597e-01
-9	5429	-9	0	A	T	0.013	-4.629160e-02	2.549481e-01	2.414198e-01	8.561058e-01
-9	1188	-9	0	A	T	0.341	1.337547e-01	9.050201e-02	1.249666e-01	1.410343e-01
-9	1189	-9	0	A	T	0.303	1.298958e-01	5.881500e-02	4.716448e-02	2.836518e-02
-9	5424	-9	0	A	T	0.013	-4.629160e-02	2.549481e-01	2.414198e-01	8.561058e-01
-9	5427	-9	0	A	T	0.013	-4.629160e-02	2.549481e-01	2.414198e-01	8.561058e-01
-9	5426	-9	0	A	T	0.013	-4.629160e-02	2.549481e-01	2.414198e-01	8.561058e-01
-9	5421	-9	0	A	T	0.013	-4.629160e-02	2.549481e-01	2.414198e-01	8.561058e-01
-9	5420	-9	0	A	T	0.013	-4.629160e-02	2.549481e-01	2.414198e-01	8.561058e-01
-9	5423	-9	0	A	T	0.013	-4.629160e-02	2.549481e-01	2.414198e-01	8.561058e-01
-9	5422	-9	0	A	T	0.013	-4.629160e-02	2.549481e-01	2.414198e-01	8.561058e-01
-9	345	-9	0	A	T	0.354	1.052082e-01	1.065240e-01	1.667109e-01	3.245427e-01
-9	346	-9	0	A	T	0.485	2.534242e-02	1.653406e-01	2.214298e-01	8.783399e-01
-9	347	-9	0	A	T	0.485	2.534242e-02	1.653406e-01	2.214298e-01	8.783399e-01
-9	340	-9	0	A	T	0.485	2.534242e-02	1.653406e-01	2.214298e-01	8.783399e-01
-9	341	-9	0	A	T	0.346	1.260885e-01	9.954977e-02	1.461483e-01	2.068059e-01
-9	343	-9	0	A	T	0.346	1.260885e-01	9.954977e-02	1.461483e-01	2.068059e-01
-9	348	-9	0	A	T	0.301	1.343175e-01	5.599248e-02	3.806730e-02	1.738385e-02
-9	349	-9	0	A	T	0.394	4.923976e-02	1.046053e-01	2.106189e-01	6.383644e-01
-9	12433	-9	0	A	T	0.129	2.865098e-01	4.476678e-02	1.000000e-05	1.120209e-09
-9	15536	-9	0	A	T	0.013	-2.797707e-02	1.639605e-01	2.118966e-01	8.646884e-01
-9	5508	-9	0	A	T	0.013	-4.629160e-02	2.549481e-01	2.414198e-01	8.561058e-01
-9	5509	-9	0	A	T	0.013	-4.629160e-02	2.549481e-01	2.414198e-01	8.561058e-01
-9	5502	-9	0	A	T	0.013	-4.629160e-02	2.549481e-01	2.414198e-01	8.561058e-01
-9	5503	-9	0	A	T	0.013	-4.629160e-02	2.549481e-01	2.414198e-01	8.561058e-01
-9	5500	-9	0	A	T	0.013	-4.629160e-02	2.549481e-01	2.414198e-01	8.561058e-01
-9	5501	-9	0	A	T	0.013	-4.629160e-02	2.549481e-01	2.414198e-01	8.561058e-01
-9	543	-9	0	A	T	0.341	1.337547e-01	9.050201e-02	1.249666e-01	1.410343e-01
-9	540	-9	0	A	T	0.346	1.260885e-01	9.954977e-02	1.461483e-01	2.068059e-01
-9	541	-9	0	A	T	0.346	1.260885e-01	9.954977e-02	1.461483e-01	2.068059e-01
-9	547	-9	0	A	T	0.366	9.039190e-02	1.108401e-01	1.879195e-01	4.157668e-01
-9	544	-9	0	A	T	0.341	1.337547e-01	9.050201e-02	1.249666e-01	1.410343e-01
-9	548	-9	0	A	T	0.485	2.534242e-02	1.653406e-01	2.214298e-01	8.783399e-01
-9	6564	-9	0	A	T	0.013	-4.629160e-02	2.549481e-01	2.414198e-01	8.561058e-01
-9	6566	-9	0	A	T	0.013	-4.629160e-02	2.549481e-01	2.414198e-01	8.561058e-01
-9	6561	-9	0	A	T	0.013	-4.629160e-02	2.549481e-01	2.414198e-01	8.561058e-01
-9	15053	-9	0	A	T	0.015	-1.222030e-02	1.552547e-01	2.123588e-01	9.373425e-01
-9	12721	-9	0	A	T	0.010	-1.905614e-02	1.543979e-01	1.968088e-01	9.018992e-01
-9	13456	-9	0	A	T	0.040	-1.918067e-02	1.461517e-01	2.359637e-01	8.957216e-01
-9	13457	-9	0	A	T	0.066	-3.004856e-02	1.332318e-01	2.357251e-01	8.217973e-01
-9	13454	-9	0	A	T	0.063	-2.694582e-02	1.326010e-01	2.346305e-01	8.391819e-01
-9	13455	-9	0	A	T	0.066	-3.004856e-02	1.332318e-01	2.357251e-01	8.217973e-01
-9	13452	-9	0	A	T	0.066	-3.004856e-02	1.332318e-01	2.357251e-01	8.217973e-01
-9	13453	-9	0	A	T	0.066	-3.004856e-02	1.332318e-01	2.357251e-01	8.217973e-01
-9	13450	-9	0	A	T	0.040	-1.918067e-02	1.461517e-01	2.359637e-01	8.957216e-01
-9	55	-9	0	A	T	0.351	1.117295e-01	1.049325e-01	1.593125e-01	2.882876e-01
-9	54	-9	0	A	T	0.338	1.375550e-01	8.661846e-02	1.181410e-01	1.138855e-01
-9	57	-9	0	A	T	0.346	1.260885e-01	9.954977e-02	1.461483e-01	2.068059e-01
-9	56	-9	0	A	T	0.485	2.534242e-02	1.653406e-01	2.214298e-01	8.783399e-01
-9	50	-9	0	A	T	0.354	1.052082e-01	1.065240e-01	1.667109e-01	3.245427e-01
-9	2439	-9	0	A	T	0.015	3.333974e-02	1.382093e-01	2.097187e-01	8.096318e-01
-9	2438	-9	0	A	T	0.015	3.333974e-02	1.382093e-01	2.097187e-01	8.096318e-01
-9	2431	-9	0	A	T	0.015	3.333974e-02	1.382093e-01	2.097187e-01	8.096318e-01
-9	2436	-9	0	A	T	0.015	3.333974e-02	1.382093e-01	2.097187e-01	8.096318e-01
-9	2435	-9	0	A	T	0.015	3.333974e-02	1.382093e-01	2.097187e-01	8.096318e-01
-9	2434	-9	0	A	T	0.015	3.333974e-02	1.382093e-01	2.097187e-01	8.096318e-01
-9	1807	-9	0	A	T	0.013	-1.382366e-01	1.355305e-01	1.956773e-01	3.090015e-01
-9	1805	-9	0	A	T	0.013	-1.382366e-01	1.355305e-01	1.956773e-01	3.090015e-01
-9	1804	-9	0	A	T	0.013	-1.382366e-01	1.355305e-01	1.956773e-01	3.090015e-01
-9	1802	-9	0	A	T	0.013	-1.382366e-01	1.355305e-01	1.956773e-01	3.090015e-01
-9	1809	-9	0	A	T	0.010	3.459687e-01	1.458462e-01	1.560134e-01	1.865336e-02
-9	6576	-9	0	A	T	0.038	-3.576046e-02	1.311274e-01	2.248440e-01	7.853591e-01
-9	6577	-9	0	A	T	0.038	-3.576046e-02	1.311274e-01	2.248440e-01	7.853591e-01
-9	7030	-9	0	A	T	0.020	-2.155501e-02	1.757461e-01	2.318074e-01	9.025111e-01
-9	7031	-9	0	A	T	0.020	-2.155501e-02	1.757461e-01	2.318074e-01	9.025111e-01
-9	7033	-9	0	A	T	0.038	-3.576046e-02	1.311274e-01	2.248440e-01	7.853591e-01
-9	7034	-9	0	A	T	0.023	-2.606688e-02	1.657185e-01	2.302916e-01	8.751733e-01
-9	7035	-9	0	A	T	0.020	-2.155501e-02	1.757461e-01	2.318074e-01	9.025111e-01
-9	7036	-9	0	A	T	0.020	-2.155501e-02	1.757461e-01	2.318074e-01	9.025111e-01
-9	7037	-9	0	A	T	0.023	-2.606688e-02	1.657185e-01	2.302916e-01	8.751733e-01
-9	7039	-9	0	A	T	0.023	-2.606688e-02	1.657185e-01	2.302916e-01	8.751733e-01
-9	1920	-9	0	A	T	0.056	6.219543e-02	6.732267e-02	1.957733e-01	3.567051e-01
-9	1921	-9	0	A	T	0.020	-1.066351e-04	1.059908e-01	1.953324e-01	9.991983e-01
-9	1924	-9	0	A	T	0.038	-3.133651e-03	8.620455e-02	2.052556e-01	9.710392e-01
-9	1925	-9	0	A	T	0.018	8.764779e-03	1.176488e-01	2.000599e-01	9.406889e-01
-9	6698	-9	0	A	T	0.023	-2.606688e-02	1.657185e-01	2.302916e-01	8.751733e-01
-9	15368	-9	0	A	T	0.030	-9.654104e-03	1.408497e-01	2.234759e-01	9.454242e-01
-9	15362	-9	0	A	T	0.015	-6.737751e-03	1.447646e-01	2.037811e-01	9.629250e-01
-9	6472	-9	0	A	T	0.013	-4.629160e-02	2.549481e-01	2.414198e-01	8.561058e-01
-9	6471	-9	0	A	T	0.013	-4.629160e-02	2.549481e-01	2.414198e-01	8.561058e-01
-9	6470	-9	0	A	T	0.010	-3.094876e-02	2.242915e-01	2.182594e-01	8.903943e-01
-9	6477	-9	0	A	T	0.013	-4.629160e-02	2.549481e-01	2.414198e-01	8.561058e-01
-9	15364	-9	0	A	T	0.013	-6.293519e-03	1.521581e-01	2.014116e-01	9.670496e-01
-9	15365	-9	0	A	T	0.015	-6.737751e-03	1.447646e-01	2.037811e-01	9.629250e-01
-9	9817	-9	0	A	T	0.015	-7.063365e-02	1.270885e-01	2.000026e-01	5.789930e-01
-9	15724	-9	0	A	T	0.013	-2.797707e-02	1.639605e-01	2.118966e-01	8.646884e-01
-9	6385	-9	0	A	T	0.013	-4.629160e-02	2.549481e-01	2.414198e-01	8.561058e-01
-9	6384	-9	0	A	T	0.013	-4.629160e-02	2.549481e-01	2.414198e-01	8.561058e-01
-9	6387	-9	0	A	T	0.013	-4.629160e-02	2.549481e-01	2.414198e-01	8.561058e-01
-9	6386	-9	0	A	T	0.010	-3.008740e-02	2.238728e-01	2.181839e-01	8.932281e-01
-9	6381	-9	0	A	T	0.010	-3.094876e-02	2.242915e-01	2.182594e-01	8.903943e-01
-9	6380	-9	0	A	T	0.010	-3.094876e-02	2.242915e-01	2.182594e-01	8.903943e-01
-9	6383	-9	0	A	T	0.010	-3.094876e-02	2.242915e-01	2.182594e-01	8.903943e-01
-9	6382	-9	0	A	T	0.010	-3.094876e-02	2.242915e-01	2.182594e-01	8.903943e-01
-9	6389	-9	0	A	T	0.010	-3.008740e-02	2.238728e-01	2.181839e-01	8.932281e-01
-9	6388	-9	0	A	T	0.013	-2.827790e-02	1.876317e-01	2.147135e-01	8.803597e-01
-9	5139	-9	0	A	T	0.013	-4.629160e-02	2.549481e-01	2.414198e-01	8.561058e-01
-9	5138	-9	0	A	T	0.013	-4.629160e-02	2.549481e-01	2.414198e-01	8.561058e-01
-9	5137	-9	0	A	T	0.013	-3.868590e-02	1.912299e-01	2.159124e-01	8.398916e-01
-9	5136	-9	0	A	T	0.015	-2.701182e-02	1.428852e-01	2.019218e-01	8.502527e-01
-9	5135	-9	0	A	T	0.013	-2.702040e-02	1.601195e-01	2.039942e-01	8.661661e-01
-9	5134	-9	0	A	T	0.013	-2.702040e-02	1.601195e-01	2.039942e-01	8.661661e-01
-9	5131	-9	0	A	T	0.010	-3.328020e-02	2.249599e-01	2.187288e-01	8.825435e-01
-9	5130	-9	0	A	T	0.013	-4.629160e-02	2.549481e-01	2.414198e-01	8.561058e-01
-9	5466	-9	0	A	T	0.013	-4.629160e-02	2.549481e-01	2.414198e-01	8.561058e-01
-9	5968	-9	0	A	T	0.013	-4.629160e-02	2.549481e-01	2.414198e-01	8.561058e-01
-9	5969	-9	0	A	T	0.013	-4.629160e-02	2.549481e-01	2.414198e-01	8.561058e-01
-9	15768	-9	0	A	T	0.013	-2.797707e-02	1.639605e-01	2.118966e-01	8.646884e-01
-9	15769	-9	0	A	T	0.013	-2.797707e-02	1.639605e-01	2.118966e-01	8.646884e-01
-9	15766	-9	0	A	T	0.013	-2.797707e-02	1.639605e-01	2.118966e-01	8.646884e-01
-9	15764	-9	0	A	T	0.013	-2.797707e-02	1.639605e-01	2.118966e-01	8.646884e-01
-9	15762	-9	0	A	T	0.013	-2.797707e-02	1.639605e-01	2.118966e-01	8.646884e-01
-9	15763	-9	0	A	T	0.013	-2.797707e-02	1.639605e-01	2.118966e-01	8.646884e-01
-9	15760	-9	0	A	T	0.013	-2.797707e-02	1.639605e-01	2.118966e-01	8.646884e-01
-9	6029	-9	0	A	T	0.013	-4.629160e-02	2.549481e-01	2.414198e-01	8.561058e-01
-9	6021	-9	0	A	T	0.013	-4.629160e-02	2.549481e-01	2.414198e-01	8.561058e-01
-9	6022	-9	0	A	T	0.013	-4.629160e-02	2.549481e-01	2.414198e-01	8.561058e-01
-9	6023	-9	0	A	T	0.013	-4.629160e-02	2.549481e-01	2.414198e-01	8.561058e-01
-9	6024	-9	0	A	T	0.013	-4.629160e-02	2.549481e-01	2.414198e-01	8.561058e-01
-9	6026	-9	0	A	T	0.013	-4.629160e-02	2.549481e-01	2.414198e-01	8.561058e-01
-9	6027	-9	0	A	T	0.013	-4.629160e-02	2.549481e-01	2.414198e-01	8.561058e-01
-9	16105	-9	0	A	T	0.015	-1.391297e-02	1.704146e-01	2.162950e-01	9.350148e-01
-9	7410	-9	0	A	T	0.015	-1.012630e-01	1.217334e-01	1.877308e-01	4.065105e-01
-9	2345	-9	0	A	T	0.015	3.333974e-02	1.382093e-01	2.097187e-01	8.096318e-01
-9	2347	-9	0	A	T	0.015	3.333974e-02	1.382093e-01	2.097187e-01	8.096318e-01
-9	2346	-9	0	A	T	0.015	3.333974e-02	1.382093e-01	2.097187e-01	8.096318e-01
-9	2341	-9	0	A	T	0.020	1.622102e-03	1.172956e-01	2.075840e-01	9.889803e-01
-9	2349	-9	0	A	T	0.015	3.333974e-02	1.382093e-01	2.097187e-01	8.096318e-01
-9	1	-9	0	A	T	0.351	1.059711e-01	9.694192e-02	1.480055e-01	2.756738e-01
-9	656	-9	0	A	T	0.341	1.337547e-01	9.050201e-02	1.249666e-01	1.410343e-01
-9	657	-9	0	A	T	0.346	1.260885e-01	9.954977e-02	1.461483e-01	2.068059e-01
-9	1506	-9	0	A	T	0.465	4.683534e-02	1.016939e-01	2.042760e-01	6.456306e-01
-9	1507	-9	0	A	T	0.346	1.260885e-01	9.954977e-02	1.461483e-01	2.068059e-01
-9	1504	-9	0	A	T	0.467	2.025346e-02	1.099689e-01	2.106070e-01	8.540670e-01
-9	1505	-9	0	A	T	0.467	2.025346e-02	1.099689e-01	2.106070e-01	8.540670e-01
-9	1508	-9	0	A	T	0.485	2.534242e-02	1.653406e-01	2.214298e-01	8.783399e-01
-9	1509	-9	0	A	T	0.126	-1.403910e-01	5.788280e-02	1.580419e-01	1.619618e-02
-9	658	-9	0	A	T	0.303	1.298958e-01	5.881500e-02	4.716448e-02	2.836518e-02
-9	659	-9	0	A	T	0.485	2.534242e-02	1.653406e-01	2.214298e-01	8.783399e-01
-9	1166	-9	0	A	T	0.343	6.213221e-02	6.126915e-02	1.391826e-01	3.117917e-01
-9	1167	-9	0	A	T	0.313	1.075933e-01	6.477412e-02	9.231388e-02	9.830127e-02
-9	1160	-9	0	A	T	0.121	-2.462853e-02	5.294287e-02	1.871703e-01	6.423113e-01
-9	1161	-9	0	A	T	0.482	3.038603e-02	1.513244e-01	2.188599e-01	8.410627e-01
-9	1162	-9	0	A	T	0.366	9.039190e-02	1.108401e-01	1.879195e-01	4.157668e-01
-9	1163	-9	0	A	T	0.485	2.534242e-02	1.653406e-01	2.214298e-01	8.783399e-01
-9	15267	-9	0	A	T	0.023	-1.543455e-02	1.546674e-01	2.298412e-01	9.206116e-01
-9	15266	-9	0	A	T	0.023	-1.543455e-02	1.546674e-01	2.298412e-01	9.206116e-01
-9	15264	-9	0	A	T	0.015	-1.222030e-02	1.552547e-01	2.123588e-01	9.373425e-01
-9	15263	-9	0	A	T	0.051	-1.401997e-02	8.498757e-02	1.980114e-01	8.691415e-01
-9	15262	-9	0	A	T	0.015	-1.222030e-02	1.552547e-01	2.123588e-01	9.373425e-01
-9	15269	-9	0	A	T	0.015	-1.222030e-02	1.552547e-01	2.123588e-01	9.373425e-01
-9	4707	-9	0	A	T	0.025	-1.289699e-01	1.149449e-01	1.930680e-01	2.632285e-01
-9	4706	-9	0	A	T	0.010	-1.026743e-01	1.565949e-01	1.912043e-01	5.128063e-01
-9	4705	-9	0	A	T	0.023	-1.234250e-01	1.179833e-01	1.916674e-01	2.967931e-01
-9	4704	-9	0	A	T	0.023	-1.234250e-01	1.179833e-01	1.916674e-01	2.967931e-01
-9	4703	-9	0	A	T	0.023	-1.234250e-01	1.179833e-01	1.916674e-01	2.967931e-01
-9	4702	-9	0	A	T	0.023	-1.234250e-01	1.179833e-01	1.916674e-01	2.967931e-01
-9	4701	-9	0	A	T	0.025	-1.289699e-01	1.149449e-01	1.930680e-01	2.632285e-01
-9	4700	-9	0	A	T	0.023	-1.234250e-01	1.179833e-01	1.916674e-01	2.967931e-01
-9	4709	-9	0	A	T	0.025	-1.289699e-01	1.149449e-01	1.930680e-01	2.632285e-01
-9	4708	-9	0	A	T	0.025	-1.289699e-01	1.149449e-01	1.930680e-01	2.632285e-01
-9	8771	-9	0	A	T	0.048	-3.913597e-02	7.261693e-02	2.037047e-01	5.905418e-01
-9	8777	-9	0	A	T	0.010	3.937306e-01	1.450963e-01	1.864090e-01	7.249017e-03
-9	1298	-9	0	A	T	0.298	1.381055e-01	5.454669e-02	3.347891e-02	1.212995e-02
-9	1299	-9	0	A	T	0.346	1.260885e-01	9.954977e-02	1.461483e-01	2.068059e-01
-9	1292	-9	0	A	T	0.366	9.039190e-02	1.108401e-01	1.879195e-01	4.157668e-01
-9	1293	-9	0	A	T	0.485	2.534242e-02	1.653406e-01	2.214298e-01	8.783399e-01
-9	1290	-9	0	A	T	0.341	1.337547e-01	9.050201e-02	1.249666e-01	1.410343e-01
-9	1291	-9	0	A	T	0.346	1.260885e-01	9.954977e-02	1.461483e-01	2.068059e-01
-9	1296	-9	0	A	T	0.366	9.039190e-02	1.108401e-01	1.879195e-01	4.157668e-01
-9	1297	-9	0	A	T	0.351	1.117295e-01	1.049325e-01	1.593125e-01	2.882876e-01
-9	1295	-9	0	A	T	0.386	6.133508e-02	1.003839e-01	2.004664e-01	5.419043e-01
-9	9529	-9	0	A	T	0.045	2.062887e-03	7.789859e-02	1.988508e-01	9.789001e-01
-9	9521	-9	0	A	T	0.023	-3.880112e-02	1.094327e-01	1.978518e-01	7.232959e-01
-9	1657	-9	0	A	T	0.366	2.916589e-02	5.147843e-02	1.782887e-01	5.716578e-01
-9	2689	-9	0	A	T	0.035	-2.905833e-02	1.001833e-01	2.062591e-01	7.720833e-01
-9	2687	-9	0	A	T	0.035	-2.905833e-02	1.001833e-01	2.062591e-01	7.720833e-01
-9	2680	-9	0	A	T	0.013	-5.744406e-02	1.417866e-01	1.981857e-01	6.858132e-01
-9	2682	-9	0	A	T	0.010	1.600506e-01	1.547369e-01	2.155970e-01	3.022515e-01
-9	4623	-9	0	A	T	0.023	-1.234250e-01	1.179833e-01	1.916674e-01	2.967931e-01
-9	4624	-9	0	A	T	0.023	-1.234250e-01	1.179833e-01	1.916674e-01	2.967931e-01
-9	4627	-9	0	A	T	0.010	-1.026743e-01	1.565949e-01	1.912043e-01	5.128063e-01
-9	4628	-9	0	A	T	0.023	-1.234250e-01	1.179833e-01	1.916674e-01	2.967931e-01
-9	4629	-9	0	A	T	0.025	-1.289699e-01	1.149449e-01	1.930680e-01	2.632285e-01
-9	179	-9	0	A	T	0.480	2.694580e-02	1.424448e-01	2.178669e-01	8.501580e-01
-9	178	-9	0	A	T	0.293	1.453146e-01	4.956235e-02	1.899723e-02	3.769124e-03
-9	177	-9	0	A	T	0.482	1.054064e-01	1.136667e-01	1.841092e-01	3.548965e-01
-9	176	-9	0	A	T	0.399	8.147069e-02	8.809871e-02	1.981891e-01	3.562248e-01
-9	175	-9	0	A	T	0.192	1.953071e-02	4.782352e-02	2.053029e-01	6.834322e-01
-9	174	-9	0	A	T	0.303	1.298958e-01	5.881500e-02	4.716448e-02	2.836518e-02
-9	173	-9	0	A	T	0.346	1.260885e-01	9.954977e-02	1.461483e-01	2.068059e-01
-9	171	-9	0	A	T	0.351	1.117295e-01	1.049325e-01	1.593125e-01	2.882876e-01
-9	170	-9	0	A	T	0.351	1.117295e-01	1.049325e-01	1.593125e-01	2.882876e-01
-9	5618	-9	0	A	T	0.013	-4.629160e-02	2.549481e-01	2.414198e-01	8.561058e-01
-9	5619	-9	0	A	T	0.013	-4.629160e-02	2.549481e-01	2.414198e-01	8.561058e-01
-9	5612	-9	0	A	T	0.013	-4.629160e-02	2.549481e-01	2.414198e-01	8.561058e-01
-9	5610	-9	0	A	T	0.013	-4.629160e-02	2.549481e-01	2.414198e-01	8.561058e-01
-9	5611	-9	0	A	T	0.013	-4.629160e-02	2.549481e-01	2.414198e-01	8.561058e-01
-9	5616	-9	0	A	T	0.013	-4.629160e-02	2.549481e-01	2.414198e-01	8.561058e-01
-9	5617	-9	0	A	T	0.013	-4.629160e-02	2.549481e-01	2.414198e-01	8.561058e-01
-9	5614	-9	0	A	T	0.013	-4.629160e-02	2.549481e-01	2.414198e-01	8.561058e-01
-9	1258	-9	0	A	T	0.341	1.337547e-01	9.050201e-02	1.249666e-01	1.410343e-01
-9	1158	-9	0	A	T	0.354	1.052082e-01	1.065240e-01	1.667109e-01	3.245427e-01
-9	1155	-9	0	A	T	0.351	1.117295e-01	1.049325e-01	1.593125e-01	2.882876e-01
-9	1154	-9	0	A	T	0.303	1.298958e-01	5.881500e-02	4.716448e-02	2.836518e-02
-9	1157	-9	0	A	T	0.475	5.738129e-02	1.184075e-01	2.080259e-01	6.284950e-01
-9	1156	-9	0	A	T	0.361	1.028293e-01	9.743880e-02	1.698616e-01	2.925770e-01
-9	1151	-9	0	A	T	0.477	2.785127e-02	1.347676e-01	2.170640e-01	8.364888e-01
-9	1153	-9	0	A	T	0.366	9.039190e-02	1.108401e-01	1.879195e-01	4.157668e-01
-9	12850	-9	0	A	T	0.013	4.041511e-03	1.348965e-01	1.953133e-01	9.761294e-01
-9	2183	-9	0	A	T	0.290	1.366980e-01	4.860902e-02	3.126310e-02	5.420959e-03
-9	2182	-9	0	A	T	0.035	-1.967650e-02	8.198949e-02	2.037473e-01	8.105903e-01
-9	2181	-9	0	A	T	0.056	1.182417e-01	6.771348e-02	2.031214e-01	8.234189e-02
-9	2180	-9	0	A	T	0.126	-2.178729e-02	6.127741e-02	1.938326e-01	7.225586e-01
-9	2186	-9	0	A	T	0.058	-1.840103e-01	6.609593e-02	2.681195e-01	5.895502e-03
-9	2185	-9	0	A	T	0.101	-4.154474e-02	5.467851e-02	1.966242e-01	4.482870e-01
-9	15719	-9	0	A	T	0.013	-2.797707e-02	1.639605e-01	2.118966e-01	8.646884e-01
-9	15717	-9	0	A	T	0.015	-2.869607e-02	1.584048e-01	2.172757e-01	8.564318e-01
-9	15715	-9	0	A	T	0.013	-2.797707e-02	1.639605e-01	2.118966e-01	8.646884e-01
-9	2726	-9	0	A	T	0.020	-1.273350e-02	1.099914e-01	1.997491e-01	9.079549e-01
-9	2725	-9	0	A	T	0.018	-9.047692e-02	1.130786e-01	1.841414e-01	4.246074e-01
-9	2724	-9	0	A	T	0.020	-1.273350e-02	1.099914e-01	1.997491e-01	9.079549e-01
-9	2723	-9	0	A	T	0.020	-1.273350e-02	1.099914e-01	1.997491e-01	9.079549e-01
-9	15713	-9	0	A	T	0.013	-2.797707e-02	1.639605e-01	2.118966e-01	8.646884e-01
-9	2728	-9	0	A	T	0.020	-1.273350e-02	1.099914e-01	1.997491e-01	9.079549e-01
-9	6758	-9	0	A	T	0.038	-3.576046e-02	1.311274e-01	2.248440e-01	7.853591e-01
-9	6759	-9	0	A	T	0.038	-3.576046e-02	1.311274e-01	2.248440e-01	7.853591e-01
-9	6753	-9	0	A	T	0.020	-2.155501e-02	1.757461e-01	2.318074e-01	9.025111e-01
-9	6750	-9	0	A	T	0.020	-2.155501e-02	1.757461e-01	2.318074e-01	9.025111e-01
-9	6754	-9	0	A	T	0.038	-3.576046e-02	1.311274e-01	2.248440e-01	7.853591e-01
-9	5380	-9	0	A	T	0.013	-4.629160e-02	2.549481e-01	2.414198e-01	8.561058e-01
-9	5381	-9	0	A	T	0.013	-4.629160e-02	2.549481e-01	2.414198e-01	8.561058e-01
-9	5382	-9	0	A	T	0.013	-4.629160e-02	2.549481e-01	2.414198e-01	8.561058e-01
-9	5384	-9	0	A	T	0.013	-4.629160e-02	2.549481e-01	2.414198e-01	8.561058e-01
-9	5385	-9	0	A	T	0.013	-4.629160e-02	2.549481e-01	2.414198e-01	8.561058e-01
-9	5386	-9	0	A	T	0.013	-4.629160e-02	2.549481e-01	2.414198e-01	8.561058e-01
-9	5388	-9	0	A	T	0.013	-4.629160e-02	2.549481e-01	2.414198e-01	8.561058e-01
-9	5389	-9	0	A	T	0.013	-4.629160e-02	2.549481e-01	2.414198e-01	8.561058e-01
-9	2142	-9	0	A	T	0.088	4.841634e-02	5.689242e-02	1.763032e-01	3.957992e-01
-9	2	-9	0	A	T	0.485	2.534242e-02	1.653406e-01	2.214298e-01	8.783399e-01
-9	9177	-9	0	A	T	0.010	-9.599256e-02	1.501227e-01	1.871181e-01	5.232917e-01
-9	7969	-9	0	A	T	0.010	-1.550439e-02	1.624332e-01	2.021145e-01	9.240542e-01
-9	15155	-9	0	A	T	0.015	-1.222030e-02	1.552547e-01	2.123588e-01	9.373425e-01
-9	15154	-9	0	A	T	0.023	-1.543455e-02	1.546674e-01	2.298412e-01	9.206116e-01
-9	15157	-9	0	A	T	0.015	-1.222030e-02	1.552547e-01	2.123588e-01	9.373425e-01
-9	15159	-9	0	A	T	0.023	-1.543455e-02	1.546674e-01	2.298412e-01	9.206116e-01
-9	506	-9	0	A	T	0.359	1.089480e-01	1.032046e-01	1.705895e-01	2.924275e-01
-9	504	-9	0	A	T	0.270	1.226546e-01	5.616196e-02	7.955490e-02	3.015349e-02
-9	505	-9	0	A	T	0.020	-1.433551e-01	1.077898e-01	1.969859e-01	1.850801e-01
-9	502	-9	0	A	T	0.409	4.387648e-02	1.112625e-01	2.188079e-01	6.937506e-01
-9	503	-9	0	A	T	0.313	1.099477e-01	6.017247e-02	1.102977e-01	6.918920e-02
-9	500	-9	0	A	T	0.298	1.381055e-01	5.454669e-02	3.347891e-02	1.212995e-02
-9	6528	-9	0	A	T	0.013	-4.629160e-02	2.549481e-01	2.414198e-01	8.561058e-01
-9	6270	-9	0	A	T	0.013	-4.629160e-02	2.549481e-01	2.414198e-01	8.561058e-01
-9	6273	-9	0	A	T	0.013	-4.629160e-02	2.549481e-01	2.414198e-01	8.561058e-01
-9	6272	-9	0	A	T	0.013	-4.629160e-02	2.549481e-01	2.414198e-01	8.561058e-01
-9	6275	-9	0	A	T	0.013	-4.629160e-02	2.549481e-01	2.414198e-01	8.561058e-01
-9	6274	-9	0	A	T	0.013	-4.629160e-02	2.549481e-01	2.414198e-01	8.561058e-01
-9	6277	-9	0	A	T	0.013	-4.629160e-02	2.549481e-01	2.414198e-01	8.561058e-01
-9	6276	-9	0	A	T	0.013	-4.629160e-02	2.549481e-01	2.414198e-01	8.561058e-01
-9	6279	-9	0	A	T	0.013	-4.629160e-02	2.549481e-01	2.414198e-01	8.561058e-01
-9	6278	-9	0	A	T	0.013	-4.629160e-02	2.549481e-01	2.414198e-01	8.561058e-01
-9	5229	-9	0	A	T	0.013	-4.629160e-02	2.549481e-01	2.414198e-01	8.561058e-01
-9	5223	-9	0	A	T	0.013	-4.629160e-02	2.549481e-01	2.414198e-01	8.561058e-01
-9	5220	-9	0	A	T	0.013	-4.629160e-02	2.549481e-01	2.414198e-01	8.561058e-01
-9	5227	-9	0	A	T	0.013	-4.629160e-02	2.549481e-01	2.414198e-01	8.561058e-01
-9	5225	-9	0	A	T	0.013	-4.629160e-02	2.549481e-01	2.414198e-01	8.561058e-01
-9	12402	-9	0	A	T	0.129	2.865098e-01	4.476678e-02	1.000000e-05	1.120209e-09
-9	12403	-9	0	A	T	0.129	2.865098e-01	4.476678e-02	1.000000e-05	1.120209e-09
-9	12400	-9	0	A	T	0.129	2.865098e-01	4.476678e-02	1.000000e-05	1.120209e-09
-9	13754	-9	0	A	T	0.066	-3.004856e-02	1.332318e-01	2.357251e-01	8.217973e-01
-9	13757	-9	0	A	T	0.066	-3.004856e-02	1.332318e-01	2.357251e-01	8.217973e-01
-9	13756	-9	0	A	T	0.066	-3.004856e-02	1.332318e-01	2.357251e-01	8.217973e-01
-9	13750	-9	0	A	T	0.040	-1.918067e-02	1.461517e-01	2.359637e-01	8.957216e-01
-9	13752	-9	0	A	T	0.066	-3.004856e-02	1.332318e-01	2.357251e-01	8.217973e-01
-9	13759	-9	0	A	T	0.066	-3.004856e-02	1.332318e-01	2.357251e-01	8.217973e-01
-9	13758	-9	0	A	T	0.066	-3.004856e-02	1.332318e-01	2.357251e-01	8.217973e-01
-9	2577	-9	0	A	T	0.010	1.600506e-01	1.547369e-01	2.155970e-01	3.022515e-01
-9	2572	-9	0	A	T	0.010	1.600506e-01	1.547369e-01	2.155970e-01	3.022515e-01
-9	2571	-9	0	A	T	0.010	1.056757e-01	1.486013e-01	1.873610e-01	4.778456e-01
-9	17120	-9	0	A	T	0.010	-2.452452e-02	1.734615e-01	2.070176e-01	8.877125e-01
-9	17121	-9	0	A	T	0.010	-2.452452e-02	1.734615e-01	2.070176e-01	8.877125e-01
-9	977	-9	0	A	T	0.308	1.146544e-01	6.213132e-02	7.231439e-02	6.649438e-02
-9	976	-9	0	A	T	0.348	1.226415e-01	8.103716e-02	1.418320e-01	1.317893e-01
-9	975	-9	0	A	T	0.333	1.402878e-01	7.657545e-02	1.038706e-01	6.846599e-02
-9	974	-9	0	A	T	0.333	1.402878e-01	7.657545e-02	1.038706e-01	6.846599e-02
-9	973	-9	0	A	T	0.348	1.159966e-01	9.364120e-02	1.458439e-01	2.169254e-01
-9	972	-9	0	A	T	0.336	1.400793e-01	8.239082e-02	1.098971e-01	9.068311e-02
-9	971	-9	0	A	T	0.359	8.896422e-02	9.385979e-02	1.620422e-01	3.443772e-01
-9	970	-9	0	A	T	0.359	8.896422e-02	9.385979e-02	1.620422e-01	3.443772e-01
-9	979	-9	0	A	T	0.402	5.691848e-02	9.975182e-02	2.050637e-01	5.689238e-01
-9	978	-9	0	A	T	0.343	1.304209e-01	9.421487e-02	1.374157e-01	1.678432e-01
-9	15698	-9	0	A	T	0.015	-2.869607e-02	1.584048e-01	2.172757e-01	8.564318e-01
-9	15699	-9	0	A	T	0.013	-2.797707e-02	1.639605e-01	2.118966e-01	8.646884e-01
-9	15692	-9	0	A	T	0.013	-2.797707e-02	1.639605e-01	2.118966e-01	8.646884e-01
-9	15691	-9	0	A	T	0.013	-2.797707e-02	1.639605e-01	2.118966e-01	8.646884e-01
-9	15697	-9	0	A	T	0.013	-2.797707e-02	1.639605e-01	2.118966e-01	8.646884e-01
-9	15694	-9	0	A	T	0.013	-2.797707e-02	1.639605e-01	2.118966e-01	8.646884e-01
-9	6334	-9	0	A	T	0.013	-4.629160e-02	2.549481e-01	2.414198e-01	8.561058e-01
-9	6335	-9	0	A	T	0.010	-3.094876e-02	2.242915e-01	2.182594e-01	8.903943e-01
-9	6336	-9	0	A	T	0.010	-3.094876e-02	2.242915e-01	2.182594e-01	8.903943e-01
-9	6337	-9	0	A	T	0.010	-3.094876e-02	2.242915e-01	2.182594e-01	8.903943e-01
-9	6330	-9	0	A	T	0.013	-4.629160e-02	2.549481e-01	2.414198e-01	8.561058e-01
-9	6331	-9	0	A	T	0.013	-4.629160e-02	2.549481e-01	2.414198e-01	8.561058e-01
-9	6332	-9	0	A	T	0.013	-4.629160e-02	2.549481e-01	2.414198e-01	8.561058e-01
-9	6333	-9	0	A	T	0.013	-4.629160e-02	2.549481e-01	2.414198e-01	8.561058e-01
-9	6338	-9	0	A	T	0.013	-4.629160e-02	2.549481e-01	2.414198e-01	8.561058e-01
-9	1669	-9	0	A	T	0.013	-1.382366e-01	1.355305e-01	1.956773e-01	3.090015e-01
-9	1667	-9	0	A	T	0.376	1.266340e-01	5.045985e-02	1.531884e-01	1.289644e-02
-9	1662	-9	0	A	T	0.013	-1.382366e-01	1.355305e-01	1.956773e-01	3.090015e-01
-9	1661	-9	0	A	T	0.013	-1.382366e-01	1.355305e-01	1.956773e-01	3.090015e-01
-9	1496	-9	0	A	T	0.366	2.782718e-02	5.702107e-02	1.819800e-01	6.260842e-01
-9	7445	-9	0	A	T	0.018	1.546276e-01	1.120027e-01	1.923673e-01	1.689837e-01
-9	459	-9	0	A	T	0.354	1.052082e-01	1.065240e-01	1.667109e-01	3.245427e-01
-9	453	-9	0	A	T	0.366	9.039190e-02	1.108401e-01	1.879195e-01	4.157668e-01
-9	454	-9	0	A	T	0.346	1.260885e-01	9.954977e-02	1.461483e-01	2.068059e-01
-9	455	-9	0	A	T	0.366	9.039190e-02	1.108401e-01	1.879195e-01	4.157668e-01
-9	456	-9	0	A	T	0.298	1.381055e-01	5.454669e-02	3.347891e-02	1.212995e-02
-9	457	-9	0	A	T	0.485	2.534242e-02	1.653406e-01	2.214298e-01	8.783399e-01
-9	4472	-9	0	A	T	0.015	-2.534242e-02	1.653406e-01	2.214298e-01	8.783399e-01
-9	5344	-9	0	A	T	0.013	-4.629160e-02	2.549481e-01	2.414198e-01	8.561058e-01
-9	1026	-9	0	A	T	0.298	1.381055e-01	5.454669e-02	3.347891e-02	1.212995e-02
-9	1021	-9	0	A	T	0.366	9.039190e-02	1.108401e-01	1.879195e-01	4.157668e-01
-9	1020	-9	0	A	T	0.351	1.117295e-01	1.049325e-01	1.593125e-01	2.882876e-01
-9	1023	-9	0	A	T	0.341	1.337547e-01	9.050201e-02	1.249666e-01	1.410343e-01
-9	5343	-9	0	A	T	0.013	-4.629160e-02	2.549481e-01	2.414198e-01	8.561058e-01
-9	5348	-9	0	A	T	0.013	-4.629160e-02	2.549481e-01	2.414198e-01	8.561058e-01
-9	5349	-9	0	A	T	0.013	-4.629160e-02	2.549481e-01	2.414198e-01	8.561058e-01
-9	13661	-9	0	A	T	0.066	-3.004856e-02	1.332318e-01	2.357251e-01	8.217973e-01
-9	13660	-9	0	A	T	0.066	-3.004856e-02	1.332318e-01	2.357251e-01	8.217973e-01
-9	13662	-9	0	A	T	0.066	-3.004856e-02	1.332318e-01	2.357251e-01	8.217973e-01
-9	5883	-9	0	A	T	0.013	-4.629160e-02	2.549481e-01	2.414198e-01	8.561058e-01
-9	5881	-9	0	A	T	0.013	-4.629160e-02	2.549481e-01	2.414198e-01	8.561058e-01
-9	5886	-9	0	A	T	0.013	-4.629160e-02	2.549481e-01	2.414198e-01	8.561058e-01
-9	5885	-9	0	A	T	0.013	-4.629160e-02	2.549481e-01	2.414198e-01	8.561058e-01
-9	5889	-9	0	A	T	0.010	-3.008740e-02	2.238728e-01	2.181839e-01	8.932281e-01
-9	5888	-9	0	A	T	0.010	-3.008740e-02	2.238728e-01	2.181839e-01	8.932281e-01
-9	16011	-9	0	A	T	0.015	-5.324858e-03	1.451372e-01	2.038024e-01	9.707708e-01
-9	16010	-9	0	A	T	0.015	-5.324858e-03	1.451372e-01	2.038024e-01	9.707708e-01
-9	16013	-9	0	A	T	0.015	-5.324858e-03	1.451372e-01	2.038024e-01	9.707708e-01
-9	16012	-9	0	A	T	0.015	-5.324858e-03	1.451372e-01	2.038024e-01	9.707708e-01
-9	16015	-9	0	A	T	0.015	-5.324858e-03	1.451372e-01	2.038024e-01	9.707708e-01
-9	16014	-9	0	A	T	0.015	-5.324858e-03	1.451372e-01	2.038024e-01	9.707708e-01
-9	16017	-9	0	A	T	0.015	-5.324858e-03	1.451372e-01	2.038024e-01	9.707708e-01
-9	5875	-9	0	A	T	0.013	-4.629160e-02	2.549481e-01	2.414198e-01	8.561058e-01
-9	15977	-9	0	A	T	0.015	-5.324858e-03	1.451372e-01	2.038024e-01	9.707708e-01
-9	15976	-9	0	A	T	0.015	-5.324858e-03	1.451372e-01	2.038024e-01	9.707708e-01
-9	15975	-9	0	A	T	0.015	-5.324858e-03	1.451372e-01	2.038024e-01	9.707708e-01
-9	15974	-9	0	A	T	0.015	-5.324858e-03	1.451372e-01	2.038024e-01	9.707708e-01
-9	15971	-9	0	A	T	0.015	-5.324858e-03	1.451372e-01	2.038024e-01	9.707708e-01
-9	5973	-9	0	A	T	0.013	-4.629160e-02	2.549481e-01	2.414198e-01	8.561058e-01
-9	15447	-9	0	A	T	0.015	-6.737751e-03	1.447646e-01	2.037811e-01	9.629250e-01
-9	15446	-9	0	A	T	0.030	-9.654104e-03	1.408497e-01	2.234759e-01	9.454242e-01
-9	15445	-9	0	A	T	0.015	-6.737751e-03	1.447646e-01	2.037811e-01	9.629250e-01
-9	15444	-9	0	A	T	0.015	-6.737751e-03	1.447646e-01	2.037811e-01	9.629250e-01
-9	1366	-9	0	A	T	0.058	4.422726e-02	6.677286e-02	1.940595e-01	5.085226e-01
-9	1367	-9	0	A	T	0.346	1.260885e-01	9.954977e-02	1.461483e-01	2.068059e-01
-9	1364	-9	0	A	T	0.255	1.181035e-02	5.177875e-02	1.950372e-01	8.198120e-01
-9	1365	-9	0	A	T	0.247	5.605622e-03	5.087012e-02	1.946170e-01	9.123676e-01
-9	1362	-9	0	A	T	0.331	3.071263e-02	6.648536e-02	1.883920e-01	6.446325e-01
-9	1360	-9	0	A	T	0.013	-5.879387e-02	1.369566e-01	1.924648e-01	6.681849e-01
-9	1361	-9	0	A	T	0.316	4.659324e-02	6.822434e-02	1.732978e-01	4.954502e-01
-9	1368	-9	0	A	T	0.351	1.117295e-01	1.049325e-01	1.593125e-01	2.882876e-01
-9	1369	-9	0	A	T	0.477	1.543455e-02	1.546674e-01	2.298412e-01	9.206116e-01
-9	15442	-9	0	A	T	0.015	-6.737751e-03	1.447646e-01	2.037811e-01	9.629250e-01
-9	15441	-9	0	A	T	0.015	-6.737751e-03	1.447646e-01	2.037811e-01	9.629250e-01
-9	15440	-9	0	A	T	0.033	-1.078128e-02	1.448894e-01	2.290119e-01	9.407597e-01
-9	5977	-9	0	A	T	0.013	-4.629160e-02	2.549481e-01	2.414198e-01	8.561058e-01
-9	15449	-9	0	A	T	0.015	-6.737751e-03	1.447646e-01	2.037811e-01	9.629250e-01
-9	3348	-9	0	A	T	0.051	-3.467045e-02	8.483401e-02	1.929476e-01	6.832164e-01
-9	5723	-9	0	A	T	0.013	-4.629160e-02	2.549481e-01	2.414198e-01	8.561058e-01
-9	5975	-9	0	A	T	0.013	-4.629160e-02	2.549481e-01	2.414198e-01	8.561058e-01
-9	501	-9	0	A	T	0.366	9.039190e-02	1.108401e-01	1.879195e-01	4.157668e-01
-9	6143	-9	0	A	T	0.013	-4.629160e-02	2.549481e-01	2.414198e-01	8.561058e-01
-9	6142	-9	0	A	T	0.013	-4.629160e-02	2.549481e-01	2.414198e-01	8.561058e-01
-9	6141	-9	0	A	T	0.013	-4.629160e-02	2.549481e-01	2.414198e-01	8.561058e-01
-9	6147	-9	0	A	T	0.013	-4.629160e-02	2.549481e-01	2.414198e-01	8.561058e-01
-9	6146	-9	0	A	T	0.013	-4.629160e-02	2.549481e-01	2.414198e-01	8.561058e-01
-9	6144	-9	0	A	T	0.013	-4.629160e-02	2.549481e-01	2.414198e-01	8.561058e-01
-9	6149	-9	0	A	T	0.013	-4.629160e-02	2.549481e-01	2.414198e-01	8.561058e-01
-9	5974	-9	0	A	T	0.013	-4.629160e-02	2.549481e-01	2.414198e-01	8.561058e-01
-9	4539	-9	0	A	T	0.015	-2.534242e-02	1.653406e-01	2.214298e-01	8.783399e-01
-9	4532	-9	0	A	T	0.010	-2.167032e-02	1.770772e-01	2.087116e-01	9.027252e-01
-9	15450	-9	0	A	T	0.033	-1.078128e-02	1.448894e-01	2.290119e-01	9.407597e-01
-9	6960	-9	0	A	T	0.023	-2.606688e-02	1.657185e-01	2.302916e-01	8.751733e-01
-9	6963	-9	0	A	T	0.020	-2.155501e-02	1.757461e-01	2.318074e-01	9.025111e-01
-9	15453	-9	0	A	T	0.015	-6.737751e-03	1.447646e-01	2.037811e-01	9.629250e-01
-9	15454	-9	0	A	T	0.015	-6.737751e-03	1.447646e-01	2.037811e-01	9.629250e-01
-9	15455	-9	0	A	T	0.030	-9.654104e-03	1.408497e-01	2.234759e-01	9.454242e-01
-9	15456	-9	0	A	T	0.015	-6.737751e-03	1.447646e-01	2.037811e-01	9.629250e-01
-9	6966	-9	0	A	T	0.020	-2.155501e-02	1.757461e-01	2.318074e-01	9.025111e-01
-9	6969	-9	0	A	T	0.020	-2.155501e-02	1.757461e-01	2.318074e-01	9.025111e-01
-9	6968	-9	0	A	T	0.020	-2.155501e-02	1.757461e-01	2.318074e-01	9.025111e-01
-9	9343	-9	0	A	T	0.035	-1.253771e-02	1.005996e-01	2.014005e-01	9.009444e-01
-9	2849	-9	0	A	T	0.015	1.152858e-01	1.233088e-01	2.102029e-01	3.509718e-01
-9	2843	-9	0	A	T	0.076	9.708579e-02	6.465084e-02	9.897880e-02	1.347854e-01
-9	1556	-9	0	A	T	0.303	1.298958e-01	5.881500e-02	4.716448e-02	2.836518e-02
-9	1590	-9	0	A	T	0.485	2.534242e-02	1.653406e-01	2.214298e-01	8.783399e-01
-9	6403	-9	0	A	T	0.010	-3.328020e-02	2.249599e-01	2.187288e-01	8.825435e-01
-9	618	-9	0	A	T	0.434	2.488345e-02	6.913042e-02	1.949828e-01	7.192726e-01
-9	5498	-9	0	A	T	0.013	-4.629160e-02	2.549481e-01	2.414198e-01	8.561058e-01
-9	5499	-9	0	A	T	0.013	-4.629160e-02	2.549481e-01	2.414198e-01	8.561058e-01
-9	615	-9	0	A	T	0.465	6.867527e-02	9.639635e-02	1.920096e-01	4.770482e-01
-9	15554	-9	0	A	T	0.013	-2.797707e-02	1.639605e-01	2.118966e-01	8.646884e-01
-9	15557	-9	0	A	T	0.015	-2.869607e-02	1.584048e-01	2.172757e-01	8.564318e-01
-9	15551	-9	0	A	T	0.013	-2.797707e-02	1.639605e-01	2.118966e-01	8.646884e-01
-9	15553	-9	0	A	T	0.015	-2.869607e-02	1.584048e-01	2.172757e-01	8.564318e-01
-9	15558	-9	0	A	T	0.015	-2.869607e-02	1.584048e-01	2.172757e-01	8.564318e-01
-9	2171	-9	0	A	T	0.015	-4.087498e-02	1.249516e-01	1.889256e-01	7.439214e-01
-9	2177	-9	0	A	T	0.028	-1.189814e-01	9.157979e-02	1.848758e-01	1.953979e-01
-9	4967	-9	0	A	T	0.010	-1.439862e-01	1.482246e-01	2.001823e-01	3.325437e-01
-9	4966	-9	0	A	T	0.010	-1.439862e-01	1.482246e-01	2.001823e-01	3.325437e-01
-9	4965	-9	0	A	T	0.010	-1.439862e-01	1.482246e-01	2.001823e-01	3.325437e-01
-9	2179	-9	0	A	T	0.018	1.320591e-02	1.131848e-01	1.955192e-01	9.072366e-01
-9	4962	-9	0	A	T	0.010	-1.439862e-01	1.482246e-01	2.001823e-01	3.325437e-01
-9	4960	-9	0	A	T	0.010	-1.439862e-01	1.482246e-01	2.001823e-01	3.325437e-01
-9	13428	-9	0	A	T	0.066	-3.004856e-02	1.332318e-01	2.357251e-01	8.217973e-01
-9	13427	-9	0	A	T	0.040	-1.918067e-02	1.461517e-01	2.359637e-01	8.957216e-01
-9	13426	-9	0	A	T	0.040	-1.918067e-02	1.461517e-01	2.359637e-01	8.957216e-01
-9	13424	-9	0	A	T	0.040	-1.918067e-02	1.461517e-01	2.359637e-01	8.957216e-01
-9	15065	-9	0	A	T	0.015	-1.222030e-02	1.552547e-01	2.123588e-01	9.373425e-01
-9	5357	-9	0	A	T	0.013	-4.629160e-02	2.549481e-01	2.414198e-01	8.561058e-01
-9	5356	-9	0	A	T	0.013	-4.629160e-02	2.549481e-01	2.414198e-01	8.561058e-01
-9	1053	-9	0	A	T	0.348	1.187355e-01	1.014270e-01	1.509319e-01	2.431609e-01
-9	5352	-9	0	A	T	0.013	-4.629160e-02	2.549481e-01	2.414198e-01	8.561058e-01
-9	5351	-9	0	A	T	0.013	-4.629160e-02	2.549481e-01	2.414198e-01	8.561058e-01
-9	1058	-9	0	A	T	0.351	1.122195e-01	1.028319e-01	1.577345e-01	2.764850e-01
-9	1059	-9	0	A	T	0.346	1.271707e-01	9.636544e-02	1.509777e-01	1.884841e-01
-9	5359	-9	0	A	T	0.013	-4.629160e-02	2.549481e-01	2.414198e-01	8.561058e-01
-9	15064	-9	0	A	T	0.023	-1.543455e-02	1.546674e-01	2.298412e-01	9.206116e-01
-9	12537	-9	0	A	T	0.066	7.860695e-02	7.022656e-02	1.176766e-01	2.643677e-01
-9	12534	-9	0	A	T	0.066	7.860695e-02	7.022656e-02	1.176766e-01	2.643677e-01
-9	12530	-9	0	A	T	0.066	7.860695e-02	7.022656e-02	1.176766e-01	2.643677e-01
-9	12531	-9	0	A	T	0.066	7.860695e-02	7.022656e-02	1.176766e-01	2.643677e-01
-9	1876	-9	0	A	T	0.040	-1.070616e-01	8.258658e-02	1.762592e-01	1.963774e-01
-9	1877	-9	0	A	T	0.038	-3.133651e-03	8.620455e-02	2.052556e-01	9.710392e-01
-9	1874	-9	0	A	T	0.222	2.068140e-01	4.072270e-02	1.000000e-05	8.821555e-07
-9	1870	-9	0	A	T	0.038	-3.133651e-03	8.620455e-02	2.052556e-01	9.710392e-01
-9	769	-9	0	A	T	0.346	1.260885e-01	9.954977e-02	1.461483e-01	2.068059e-01
-9	760	-9	0	A	T	0.341	1.337547e-01	9.050201e-02	1.249666e-01	1.410343e-01
-9	765	-9	0	A	T	0.346	1.260885e-01	9.954977e-02	1.461483e-01	2.068059e-01
-9	15186	-9	0	A	T	0.023	-1.543455e-02	1.546674e-01	2.298412e-01	9.206116e-01
-9	15181	-9	0	A	T	0.023	-1.543455e-02	1.546674e-01	2.298412e-01	9.206116e-01
-9	15188	-9	0	A	T	0.023	-1.543455e-02	1.546674e-01	2.298412e-01	9.206116e-01
-9	15189	-9	0	A	T	0.023	-1.543455e-02	1.546674e-01	2.298412e-01	9.206116e-01
-9	77	-9	0	A	T	0.366	9.039190e-02	1.108401e-01	1.879195e-01	4.157668e-01
-9	76	-9	0	A	T	0.346	1.260885e-01	9.954977e-02	1.461483e-01	2.068059e-01
-9	70	-9	0	A	T	0.434	4.916763e-02	8.971195e-02	1.985058e-01	5.842736e-01
-9	13580	-9	0	A	T	0.048	-1.776642e-02	1.239625e-01	2.221006e-01	8.861840e-01
-9	13581	-9	0	A	T	0.048	-1.720641e-02	1.185787e-01	2.181614e-01	8.847767e-01
-9	13583	-9	0	A	T	0.040	-1.918067e-02	1.461517e-01	2.359637e-01	8.957216e-01
-9	13584	-9	0	A	T	0.040	-1.918067e-02	1.461517e-01	2.359637e-01	8.957216e-01
-9	13586	-9	0	A	T	0.066	-3.004856e-02	1.332318e-01	2.357251e-01	8.217973e-01
-9	13587	-9	0	A	T	0.066	-3.004856e-02	1.332318e-01	2.357251e-01	8.217973e-01
-9	4777	-9	0	A	T	0.010	-1.395484e-01	1.489561e-01	1.967524e-01	3.499925e-01
-9	4775	-9	0	A	T	0.010	-1.395484e-01	1.489561e-01	1.967524e-01	3.499925e-01
-9	1799	-9	0	A	T	0.018	-1.437007e-01	1.165886e-01	1.979198e-01	2.192218e-01
-9	1798	-9	0	A	T	0.298	1.694884e-01	4.216473e-02	1.000000e-05	8.307730e-05
-9	1792	-9	0	A	T	0.013	-1.382366e-01	1.355305e-01	1.956773e-01	3.090015e-01
-9	1796	-9	0	A	T	0.013	-1.382366e-01	1.355305e-01	1.956773e-01	3.090015e-01
-9	5148	-9	0	A	T	0.013	-4.629160e-02	2.549481e-01	2.414198e-01	8.561058e-01
-9	5149	-9	0	A	T	0.013	-4.629160e-02	2.549481e-01	2.414198e-01	8.561058e-01
-9	5146	-9	0	A	T	0.013	-4.629160e-02	2.549481e-01	2.414198e-01	8.561058e-01
-9	5147	-9	0	A	T	0.013	-4.629160e-02	2.549481e-01	2.414198e-01	8.561058e-01
-9	5142	-9	0	A	T	0.013	-4.629160e-02	2.549481e-01	2.414198e-01	8.561058e-01
-9	5143	-9	0	A	T	0.013	-4.629160e-02	2.549481e-01	2.414198e-01	8.561058e-01
-9	5141	-9	0	A	T	0.010	-2.505826e-02	1.802679e-01	2.034054e-01	8.895884e-01
-9	15886	-9	0	A	T	0.018	-1.661380e-02	1.761008e-01	2.264388e-01	9.249334e-01
-9	15883	-9	0	A	T	0.018	-1.661380e-02	1.761008e-01	2.264388e-01	9.249334e-01
-9	15880	-9	0	A	T	0.018	-1.661380e-02	1.761008e-01	2.264388e-01	9.249334e-01
-9	15478	-9	0	A	T	0.015	-2.869607e-02	1.584048e-01	2.172757e-01	8.564318e-01
-9	15472	-9	0	A	T	0.015	-6.737751e-03	1.447646e-01	2.037811e-01	9.629250e-01
-9	15473	-9	0	A	T	0.015	-6.737751e-03	1.447646e-01	2.037811e-01	9.629250e-01
-9	15471	-9	0	A	T	0.033	-1.078128e-02	1.448894e-01	2.290119e-01	9.407597e-01
-9	15476	-9	0	A	T	0.013	-2.797707e-02	1.639605e-01	2.118966e-01	8.646884e-01
-9	15474	-9	0	A	T	0.030	-9.654104e-03	1.408497e-01	2.234759e-01	9.454242e-01
-9	15475	-9	0	A	T	0.013	-2.797707e-02	1.639605e-01	2.118966e-01	8.646884e-01
-9	263	-9	0	A	T	0.485	2.534242e-02	1.653406e-01	2.214298e-01	8.783399e-01
-9	260	-9	0	A	T	0.366	9.039190e-02	1.108401e-01	1.879195e-01	4.157668e-01
-9	266	-9	0	A	T	0.298	1.381055e-01	5.454669e-02	3.347891e-02	1.212995e-02
-9	265	-9	0	A	T	0.366	9.039190e-02	1.108401e-01	1.879195e-01	4.157668e-01
-9	269	-9	0	A	T	0.338	1.375550e-01	8.661846e-02	1.181410e-01	1.138855e-01
-9	268	-9	0	A	T	0.341	1.337547e-01	9.050201e-02	1.249666e-01	1.410343e-01
-9	12392	-9	0	A	T	0.129	2.865098e-01	4.476678e-02	1.000000e-05	1.120209e-09
-9	12390	-9	0	A	T	0.129	2.865098e-01	4.476678e-02	1.000000e-05	1.120209e-09
-9	828	-9	0	A	T	0.341	1.337547e-01	9.050201e-02	1.249666e-01	1.410343e-01
-9	821	-9	0	A	T	0.298	1.381055e-01	5.454669e-02	3.347891e-02	1.212995e-02
-9	820	-9	0	A	T	0.361	8.760971e-02	1.021946e-01	1.720938e-01	3.923355e-01
-9	1712	-9	0	A	T	0.013	-1.382366e-01	1.355305e-01	1.956773e-01	3.090015e-01
-9	1711	-9	0	A	T	0.013	-1.382366e-01	1.355305e-01	1.956773e-01	3.090015e-01
-9	8552	-9	0	A	T	0.013	-9.623881e-02	1.431311e-01	1.858640e-01	5.021323e-01
-9	8557	-9	0	A	T	0.013	-9.623881e-02	1.431311e-01	1.858640e-01	5.021323e-01
-9	1715	-9	0	A	T	0.280	6.901022e-02	4.337135e-02	1.377241e-01	1.131879e-01
-9	2032	-9	0	A	T	0.048	-1.420210e-01	8.936677e-02	1.465356e-01	1.136286e-01
-9	1714	-9	0	A	T	0.013	-1.382366e-01	1.355305e-01	1.956773e-01	3.090015e-01
-9	1719	-9	0	A	T	0.121	-9.833834e-02	5.229422e-02	1.429757e-01	6.152559e-02
-9	13591	-9	0	A	T	0.040	-1.918067e-02	1.461517e-01	2.359637e-01	8.957216e-01
-9	13590	-9	0	A	T	0.063	-2.635460e-02	1.239854e-01	2.275611e-01	8.318894e-01
-9	13735	-9	0	A	T	0.066	-3.004856e-02	1.332318e-01	2.357251e-01	8.217973e-01
-9	13734	-9	0	A	T	0.040	-1.918067e-02	1.461517e-01	2.359637e-01	8.957216e-01
-9	13599	-9	0	A	T	0.040	-1.918067e-02	1.461517e-01	2.359637e-01	8.957216e-01
-9	13598	-9	0	A	T	0.063	-2.694582e-02	1.326010e-01	2.346305e-01	8.391819e-01
-9	508	-9	0	A	T	0.366	9.039190e-02	1.108401e-01	1.879195e-01	4.157668e-01
-9	6808	-9	0	A	T	0.020	-2.155501e-02	1.757461e-01	2.318074e-01	9.025111e-01
-9	6807	-9	0	A	T	0.038	-3.576046e-02	1.311274e-01	2.248440e-01	7.853591e-01
-9	15712	-9	0	A	T	0.015	-2.869607e-02	1.584048e-01	2.172757e-01	8.564318e-01
-9	9747	-9	0	A	T	0.058	5.964696e-02	6.925436e-02	1.486478e-01	3.901397e-01
-9	15791	-9	0	A	T	0.013	-2.317900e-02	1.465898e-01	2.006870e-01	8.745238e-01
-9	15970	-9	0	A	T	0.015	-5.324858e-03	1.451372e-01	2.038024e-01	9.707708e-01
-9	8185	-9	0	A	T	0.073	-3.113796e-02	1.057566e-01	2.143284e-01	7.687406e-01
-9	5876	-9	0	A	T	0.013	-4.629160e-02	2.549481e-01	2.414198e-01	8.561058e-01
-9	5877	-9	0	A	T	0.010	-8.444662e-02	1.586655e-01	1.944745e-01	5.951692e-01
-9	5874	-9	0	A	T	0.013	-4.629160e-02	2.549481e-01	2.414198e-01	8.561058e-01
-9	16016	-9	0	A	T	0.010	-4.930857e-03	1.641275e-01	1.995222e-01	9.760635e-01
-9	16019	-9	0	A	T	0.015	-5.324858e-03	1.451372e-01	2.038024e-01	9.707708e-01
-9	16018	-9	0	A	T	0.015	-5.324858e-03	1.451372e-01	2.038024e-01	9.707708e-01
-9	5879	-9	0	A	T	0.013	-4.629160e-02	2.549481e-01	2.414198e-01	8.561058e-01
-9	1553	-9	0	A	T	0.338	1.375550e-01	8.661846e-02	1.181410e-01	1.138855e-01
-9	1552	-9	0	A	T	0.346	1.260885e-01	9.954977e-02	1.461483e-01	2.068059e-01
-9	1555	-9	0	A	T	0.482	3.782830e-02	1.454772e-01	2.138076e-01	7.951143e-01
-9	1554	-9	0	A	T	0.477	2.785127e-02	1.347676e-01	2.170640e-01	8.364888e-01
-9	1252	-9	0	A	T	0.452	3.977454e-02	9.006215e-02	1.974718e-01	6.592407e-01
-9	1253	-9	0	A	T	0.283	-7.739680e-02	5.871914e-02	2.288220e-01	1.890137e-01
-9	4773	-9	0	A	T	0.010	-1.395484e-01	1.489561e-01	1.967524e-01	3.499925e-01
-9	4771	-9	0	A	T	0.010	-1.395484e-01	1.489561e-01	1.967524e-01	3.499925e-01
-9	4778	-9	0	A	T	0.010	-1.395484e-01	1.489561e-01	1.967524e-01	3.499925e-01
-9	4779	-9	0	A	T	0.010	-1.395484e-01	1.489561e-01	1.967524e-01	3.499925e-01
-9	11469	-9	0	A	T	0.101	-4.146650e-02	1.007008e-01	2.088687e-01	6.809513e-01
-9	17151	-9	0	A	T	0.010	-2.452452e-02	1.734615e-01	2.070176e-01	8.877125e-01
-9	17150	-9	0	A	T	0.010	-2.452452e-02	1.734615e-01	2.070176e-01	8.877125e-01
-9	17157	-9	0	A	T	0.010	-2.120960e-02	1.722926e-01	2.064319e-01	9.021523e-01
-9	17158	-9	0	A	T	0.010	-2.452452e-02	1.734615e-01	2.070176e-01	8.877125e-01
-9	825	-9	0	A	T	0.354	1.052082e-01	1.065240e-01	1.667109e-01	3.245427e-01
-9	824	-9	0	A	T	0.346	1.260885e-01	9.954977e-02	1.461483e-01	2.068059e-01
-9	827	-9	0	A	T	0.409	4.387648e-02	1.112625e-01	2.188079e-01	6.937506e-01
-9	826	-9	0	A	T	0.346	1.260885e-01	9.954977e-02	1.461483e-01	2.068059e-01
-9	822	-9	0	A	T	0.303	1.298958e-01	5.881500e-02	4.716448e-02	2.836518e-02
-9	7764	-9	0	A	T	0.078	5.442518e-02	6.627154e-02	1.544643e-01	4.125045e-01
-9	7765	-9	0	A	T	0.078	5.442518e-02	6.627154e-02	1.544643e-01	4.125045e-01
-9	7766	-9	0	A	T	0.078	5.442518e-02	6.627154e-02	1.544643e-01	4.125045e-01
-9	7767	-9	0	A	T	0.078	5.442518e-02	6.627154e-02	1.544643e-01	4.125045e-01
-9	7763	-9	0	A	T	0.078	5.442518e-02	6.627154e-02	1.544643e-01	4.125045e-01
-9	7768	-9	0	A	T	0.078	5.442518e-02	6.627154e-02	1.544643e-01	4.125045e-01
-9	7769	-9	0	A	T	0.078	5.442518e-02	6.627154e-02	1.544643e-01	4.125045e-01
-9	15924	-9	0	A	T	0.018	-1.661380e-02	1.761008e-01	2.264388e-01	9.249334e-01
-9	1455	-9	0	A	T	0.396	3.883866e-02	5.290491e-02	1.842614e-01	4.637517e-01
-9	1456	-9	0	A	T	0.404	1.279715e-02	5.526780e-02	1.902716e-01	8.171306e-01
-9	1457	-9	0	A	T	0.321	3.986289e-02	6.238526e-02	1.646337e-01	5.235824e-01
-9	1450	-9	0	A	T	0.366	9.039190e-02	1.108401e-01	1.879195e-01	4.157668e-01
-9	1451	-9	0	A	T	0.303	1.298958e-01	5.881500e-02	4.716448e-02	2.836518e-02
-9	1452	-9	0	A	T	0.356	9.551136e-02	4.733970e-02	1.638313e-01	4.499932e-02
-9	1453	-9	0	A	T	0.199	1.494593e-01	4.592386e-02	3.435041e-02	1.338011e-03
-9	1458	-9	0	A	T	0.321	3.986289e-02	6.238526e-02	1.646337e-01	5.235824e-01
-9	1459	-9	0	A	T	0.449	2.443728e-02	6.981953e-02	2.044890e-01	7.267098e-01
-9	1231	-9	0	A	T	0.088	-1.780810e-01	6.475292e-02	1.459855e-01	6.514203e-03
-9	5649	-9	0	A	T	0.013	-4.629160e-02	2.549481e-01	2.414198e-01	8.561058e-01
-9	5641	-9	0	A	T	0.013	-4.629160e-02	2.549481e-01	2.414198e-01	8.561058e-01
-9	5640	-9	0	A	T	0.013	-4.629160e-02	2.549481e-01	2.414198e-01	8.561058e-01
-9	5643	-9	0	A	T	0.013	-4.629160e-02	2.549481e-01	2.414198e-01	8.561058e-01
-9	5642	-9	0	A	T	0.010	-3.094876e-02	2.242915e-01	2.182594e-01	8.903943e-01
-9	5645	-9	0	A	T	0.013	-4.629160e-02	2.549481e-01	2.414198e-01	8.561058e-01
-9	5647	-9	0	A	T	0.013	-4.629160e-02	2.549481e-01	2.414198e-01	8.561058e-01
-9	5646	-9	0	A	T	0.013	-4.629160e-02	2.549481e-01	2.414198e-01	8.561058e-01
-9	15379	-9	0	A	T	0.033	-1.078128e-02	1.448894e-01	2.290119e-01	9.407597e-01
-9	15378	-9	0	A	T	0.030	-9.654104e-03	1.408497e-01	2.234759e-01	9.454242e-01
-9	15371	-9	0	A	T	0.015	-6.737751e-03	1.447646e-01	2.037811e-01	9.629250e-01
-9	15370	-9	0	A	T	0.015	-6.737751e-03	1.447646e-01	2.037811e-01	9.629250e-01
-9	15373	-9	0	A	T	0.015	-6.737751e-03	1.447646e-01	2.037811e-01	9.629250e-01
-9	15372	-9	0	A	T	0.033	-1.078128e-02	1.448894e-01	2.290119e-01	9.407597e-01
-9	15375	-9	0	A	T	0.015	-6.737751e-03	1.447646e-01	2.037811e-01	9.629250e-01
-9	6465	-9	0	A	T	0.013	-4.629160e-02	2.549481e-01	2.414198e-01	8.561058e-01
-9	15377	-9	0	A	T	0.015	-6.737751e-03	1.447646e-01	2.037811e-01	9.629250e-01
-9	15376	-9	0	A	T	0.015	-6.737751e-03	1.447646e-01	2.037811e-01	9.629250e-01
-9	13339	-9	0	A	T	0.056	2.654499e-01	6.662991e-02	4.251722e-02	9.551985e-05
-9	13338	-9	0	A	T	0.038	2.820903e-01	7.891788e-02	6.407940e-02	4.418532e-04
-9	13333	-9	0	A	T	0.038	2.820903e-01	7.891788e-02	6.407940e-02	4.418532e-04
-9	13332	-9	0	A	T	0.040	2.552847e-01	7.711265e-02	6.639978e-02	1.108360e-03
-9	13331	-9	0	A	T	0.020	-8.839516e-02	1.074452e-01	2.534315e-01	4.116786e-01
-9	13330	-9	0	A	T	0.038	2.820903e-01	7.891788e-02	6.407940e-02	4.418532e-04
-9	13337	-9	0	A	T	0.038	2.820903e-01	7.891788e-02	6.407940e-02	4.418532e-04
-9	13336	-9	0	A	T	0.038	2.820903e-01	7.891788e-02	6.407940e-02	4.418532e-04
-9	13335	-9	0	A	T	0.038	2.820903e-01	7.891788e-02	6.407940e-02	4.418532e-04
-9	13334	-9	0	A	T	0.038	2.820903e-01	7.891788e-02	6.407940e-02	4.418532e-04
-9	1300	-9	0	A	T	0.346	1.260885e-01	9.954977e-02	1.461483e-01	2.068059e-01
-9	4828	-9	0	A	T	0.010	-1.395484e-01	1.489561e-01	1.967524e-01	3.499925e-01
-9	2056	-9	0	A	T	0.058	-1.220926e-01	7.795862e-02	1.379807e-01	1.189334e-01
-9	4826	-9	0	A	T	0.010	-1.395484e-01	1.489561e-01	1.967524e-01	3.499925e-01
-9	4328	-9	0	A	T	0.015	-2.534242e-02	1.653406e-01	2.214298e-01	8.783399e-01
-9	2753	-9	0	A	T	0.010	-1.443647e-01	1.492086e-01	2.009412e-01	3.344684e-01
-9	2750	-9	0	A	T	0.020	-1.273350e-02	1.099914e-01	1.997491e-01	9.079549e-01
-9	2758	-9	0	A	T	0.020	-1.273350e-02	1.099914e-01	1.997491e-01	9.079549e-01
-9	4928	-9	0	A	T	0.018	1.249614e-01	1.126847e-01	1.653857e-01	2.688120e-01
-9	6709	-9	0	A	T	0.020	-2.155501e-02	1.757461e-01	2.318074e-01	9.025111e-01
-9	6708	-9	0	A	T	0.020	-2.155501e-02	1.757461e-01	2.318074e-01	9.025111e-01
-9	6701	-9	0	A	T	0.010	-9.041152e-03	1.619160e-01	2.008975e-01	9.555273e-01
-9	6700	-9	0	A	T	0.010	-9.041152e-03	1.619160e-01	2.008975e-01	9.555273e-01
-9	6705	-9	0	A	T	0.020	-2.155501e-02	1.757461e-01	2.318074e-01	9.025111e-01
-9	6704	-9	0	A	T	0.020	-2.155501e-02	1.757461e-01	2.318074e-01	9.025111e-01
-9	5568	-9	0	A	T	0.013	-4.629160e-02	2.549481e-01	2.414198e-01	8.561058e-01
-9	5569	-9	0	A	T	0.013	-4.629160e-02	2.549481e-01	2.414198e-01	8.561058e-01
-9	5564	-9	0	A	T	0.013	-4.629160e-02	2.549481e-01	2.414198e-01	8.561058e-01
-9	5565	-9	0	A	T	0.013	-4.629160e-02	2.549481e-01	2.414198e-01	8.561058e-01
-9	5566	-9	0	A	T	0.013	-4.629160e-02	2.549481e-01	2.414198e-01	8.561058e-01
-9	5567	-9	0	A	T	0.013	-4.629160e-02	2.549481e-01	2.414198e-01	8.561058e-01
-9	5560	-9	0	A	T	0.013	-4.629160e-02	2.549481e-01	2.414198e-01	8.561058e-01
-9	5561	-9	0	A	T	0.013	-4.629160e-02	2.549481e-01	2.414198e-01	8.561058e-01
-9	5562	-9	0	A	T	0.013	-4.629160e-02	2.549481e-01	2.414198e-01	8.561058e-01
-9	6974	-9	0	A	T	0.038	-3.576046e-02	1.311274e-01	2.248440e-01	7.853591e-01
-9	12741	-9	0	A	T	0.010	-2.605123e-02	1.702564e-01	2.050810e-01	8.785464e-01
-9	6617	-9	0	A	T	0.020	-2.155501e-02	1.757461e-01	2.318074e-01	9.025111e-01
-9	6614	-9	0	A	T	0.101	-3.727632e-02	8.428052e-02	1.930150e-01	6.587679e-01
-9	10583	-9	0	A	T	0.010	1.614122e-01	1.484807e-01	2.107976e-01	2.783312e-01
-9	10584	-9	0	A	T	0.015	-6.116215e-02	1.263679e-01	1.922927e-01	6.289258e-01
-9	1086	-9	0	A	T	0.020	-1.433551e-01	1.077898e-01	1.969859e-01	1.850801e-01
-9	1082	-9	0	A	T	0.485	2.534242e-02	1.653406e-01	2.214298e-01	8.783399e-01
-9	1081	-9	0	A	T	0.366	9.039190e-02	1.108401e-01	1.879195e-01	4.157668e-01
-9	1080	-9	0	A	T	0.354	1.052082e-01	1.065240e-01	1.667109e-01	3.245427e-01
-9	1089	-9	0	A	T	0.354	1.052082e-01	1.065240e-01	1.667109e-01	3.245427e-01
-9	4263	-9	0	A	T	0.015	-2.534242e-02	1.653406e-01	2.214298e-01	8.783399e-01
-9	4264	-9	0	A	T	0.010	-2.167032e-02	1.770772e-01	2.087116e-01	9.027252e-01
-9	4269	-9	0	A	T	0.010	-2.167032e-02	1.770772e-01	2.087116e-01	9.027252e-01
-9	135	-9	0	A	T	0.298	1.381055e-01	5.454669e-02	3.347891e-02	1.212995e-02
-9	13709	-9	0	A	T	0.066	-3.004856e-02	1.332318e-01	2.357251e-01	8.217973e-01
-9	13703	-9	0	A	T	0.066	-3.004856e-02	1.332318e-01	2.357251e-01	8.217973e-01
-9	13700	-9	0	A	T	0.040	-1.918067e-02	1.461517e-01	2.359637e-01	8.957216e-01
-9	13705	-9	0	A	T	0.043	-1.494907e-02	1.032323e-01	2.057121e-01	8.850096e-01
-9	1984	-9	0	A	T	0.076	3.209218e-02	5.978675e-02	1.972244e-01	5.920301e-01
-9	1982	-9	0	A	T	0.038	-3.133651e-03	8.620455e-02	2.052556e-01	9.710392e-01
-9	1980	-9	0	A	T	0.038	-3.133651e-03	8.620455e-02	2.052556e-01	9.710392e-01
-9	1989	-9	0	A	T	0.048	-1.420210e-01	8.936677e-02	1.465356e-01	1.136286e-01
-9	6460	-9	0	A	T	0.013	-4.629160e-02	2.549481e-01	2.414198e-01	8.561058e-01
-9	6461	-9	0	A	T	0.013	-4.629160e-02	2.549481e-01	2.414198e-01	8.561058e-01
-9	6462	-9	0	A	T	0.013	-4.629160e-02	2.549481e-01	2.414198e-01	8.561058e-01
-9	6463	-9	0	A	T	0.010	-3.094876e-02	2.242915e-01	2.182594e-01	8.903943e-01
-9	6464	-9	0	A	T	0.013	-4.629160e-02	2.549481e-01	2.414198e-01	8.561058e-01
-9	6466	-9	0	A	T	0.013	-4.629160e-02	2.549481e-01	2.414198e-01	8.561058e-01
-9	6467	-9	0	A	T	0.013	-4.629160e-02	2.549481e-01	2.414198e-01	8.561058e-01
-9	81	-9	0	A	T	0.341	1.337547e-01	9.050201e-02	1.249666e-01	1.410343e-01
-9	86	-9	0	A	T	0.338	1.375550e-01	8.661846e-02	1.181410e-01	1.138855e-01
-9	87	-9	0	A	T	0.351	1.117295e-01	1.049325e-01	1.593125e-01	2.882876e-01
-9	15527	-9	0	A	T	0.013	-2.797707e-02	1.639605e-01	2.118966e-01	8.646884e-01
-9	15669	-9	0	A	T	0.013	-2.797707e-02	1.639605e-01	2.118966e-01	8.646884e-01
-9	15668	-9	0	A	T	0.013	-2.797707e-02	1.639605e-01	2.118966e-01	8.646884e-01
-9	15660	-9	0	A	T	0.015	-2.869607e-02	1.584048e-01	2.172757e-01	8.564318e-01
-9	15667	-9	0	A	T	0.013	-2.797707e-02	1.639605e-01	2.118966e-01	8.646884e-01
-9	15665	-9	0	A	T	0.015	-2.869607e-02	1.584048e-01	2.172757e-01	8.564318e-01
-9	15664	-9	0	A	T	0.015	-2.869607e-02	1.584048e-01	2.172757e-01	8.564318e-01
-9	4388	-9	0	A	T	0.015	-2.534242e-02	1.653406e-01	2.214298e-01	8.783399e-01
-9	4382	-9	0	A	T	0.010	-2.167032e-02	1.770772e-01	2.087116e-01	9.027252e-01
-9	6369	-9	0	A	T	0.013	-4.629160e-02	2.549481e-01	2.414198e-01	8.561058e-01
-9	6368	-9	0	A	T	0.013	-4.629160e-02	2.549481e-01	2.414198e-01	8.561058e-01
-9	6363	-9	0	A	T	0.028	-3.754717e-02	1.172527e-01	2.023707e-01	7.491394e-01
-9	6362	-9	0	A	T	0.015	-6.027475e-02	1.940371e-01	2.209800e-01	7.564080e-01
-9	6361	-9	0	A	T	0.023	-2.471028e-02	1.357212e-01	2.091270e-01	8.557187e-01
-9	6360	-9	0	A	T	0.013	-4.629160e-02	2.549481e-01	2.414198e-01	8.561058e-01
-9	6367	-9	0	A	T	0.013	-4.629160e-02	2.549481e-01	2.414198e-01	8.561058e-01
-9	6365	-9	0	A	T	0.015	-3.573534e-02	1.916018e-01	2.212509e-01	8.522390e-01
-9	5199	-9	0	A	T	0.013	-4.629160e-02	2.549481e-01	2.414198e-01	8.561058e-01
-9	5198	-9	0	A	T	0.013	-4.629160e-02	2.549481e-01	2.414198e-01	8.561058e-01
-9	1618	-9	0	A	T	0.366	9.039190e-02	1.108401e-01	1.879195e-01	4.157668e-01
-9	1619	-9	0	A	T	0.482	1.057898e-01	1.132675e-01	1.870573e-01	3.514625e-01
-9	5195	-9	0	A	T	0.013	-4.629160e-02	2.549481e-01	2.414198e-01	8.561058e-01
-9	5194	-9	0	A	T	0.013	-4.629160e-02	2.549481e-01	2.414198e-01	8.561058e-01
-9	1614	-9	0	A	T	0.409	4.387648e-02	1.112625e-01	2.188079e-01	6.937506e-01
-9	1615	-9	0	A	T	0.354	1.052082e-01	1.065240e-01	1.667109e-01	3.245427e-01
-9	1612	-9	0	A	T	0.341	1.337547e-01	9.050201e-02	1.249666e-01	1.410343e-01
-9	5190	-9	0	A	T	0.013	-4.629160e-02	2.549481e-01	2.414198e-01	8.561058e-01
-9	1611	-9	0	A	T	0.298	1.381055e-01	5.454669e-02	3.347891e-02	1.212995e-02
-9	5472	-9	0	A	T	0.013	-4.629160e-02	2.549481e-01	2.414198e-01	8.561058e-01
-9	7531	-9	0	A	T	0.018	6.093504e-02	1.155497e-01	2.041004e-01	5.985474e-01
-9	7532	-9	0	A	T	0.018	6.093504e-02	1.155497e-01	2.041004e-01	5.985474e-01
-9	6511	-9	0	A	T	0.013	-4.629160e-02	2.549481e-01	2.414198e-01	8.561058e-01
-9	2201	-9	0	A	T	0.010	-1.407784e-01	1.574318e-01	1.989318e-01	3.723019e-01
-9	2202	-9	0	A	T	0.010	-1.407784e-01	1.574318e-01	1.989318e-01	3.723019e-01
-9	2208	-9	0	A	T	0.010	-1.407784e-01	1.574318e-01	1.989318e-01	3.723019e-01
-9	2209	-9	0	A	T	0.010	-1.407784e-01	1.574318e-01	1.989318e-01	3.723019e-01
-9	429	-9	0	A	T	0.354	1.052082e-01	1.065240e-01	1.667109e-01	3.245427e-01
-9	421	-9	0	A	T	0.066	3.768983e-02	6.355871e-02	2.004037e-01	5.538699e-01
-9	423	-9	0	A	T	0.371	-5.922676e-02	6.331905e-02	2.544228e-01	3.507486e-01
-9	422	-9	0	A	T	0.073	6.735780e-02	6.066233e-02	2.093931e-01	2.681987e-01
-9	425	-9	0	A	T	0.407	7.109426e-02	8.470166e-02	1.836800e-01	4.022960e-01
-9	424	-9	0	A	T	0.427	-3.597978e-03	7.585129e-02	2.136749e-01	9.622151e-01
-9	2082	-9	0	A	T	0.013	1.019958e-01	1.337039e-01	2.084638e-01	4.464711e-01
-9	2083	-9	0	A	T	0.073	-1.643837e-01	7.044439e-02	1.419897e-01	2.063435e-02
-9	89	-9	0	A	T	0.354	1.034450e-01	1.031753e-01	1.626274e-01	3.172832e-01
-9	2085	-9	0	A	T	0.058	-1.537181e-01	8.104736e-02	1.442903e-01	5.934536e-02
-9	15700	-9	0	A	T	0.013	-2.797707e-02	1.639605e-01	2.118966e-01	8.646884e-01
-9	15951	-9	0	A	T	0.018	-1.661380e-02	1.761008e-01	2.264388e-01	9.249334e-01
-9	15954	-9	0	A	T	0.013	-1.158825e-02	1.712950e-01	2.096898e-01	9.461325e-01
-9	13386	-9	0	A	T	0.066	-3.004856e-02	1.332318e-01	2.357251e-01	8.217973e-01
-9	13387	-9	0	A	T	0.066	-3.004856e-02	1.332318e-01	2.357251e-01	8.217973e-01
-9	630	-9	0	A	T	0.341	1.337547e-01	9.050201e-02	1.249666e-01	1.410343e-01
-9	631	-9	0	A	T	0.480	2.694580e-02	1.424448e-01	2.178669e-01	8.501580e-01
-9	632	-9	0	A	T	0.351	1.117295e-01	1.049325e-01	1.593125e-01	2.882876e-01
-9	633	-9	0	A	T	0.346	1.260885e-01	9.954977e-02	1.461483e-01	2.068059e-01
-9	634	-9	0	A	T	0.366	9.039190e-02	1.108401e-01	1.879195e-01	4.157668e-01
-9	635	-9	0	A	T	0.485	2.534242e-02	1.653406e-01	2.214298e-01	8.783399e-01
-9	637	-9	0	A	T	0.485	2.534242e-02	1.653406e-01	2.214298e-01	8.783399e-01
-9	638	-9	0	A	T	0.485	2.534242e-02	1.653406e-01	2.214298e-01	8.783399e-01
-9	639	-9	0	A	T	0.346	1.260885e-01	9.954977e-02	1.461483e-01	2.068059e-01
-9	15385	-9	0	A	T	0.028	-9.421506e-03	1.362692e-01	2.172060e-01	9.449495e-01
-9	4567	-9	0	A	T	0.013	7.148655e-02	1.349843e-01	1.992784e-01	5.969946e-01
-9	1401	-9	0	A	T	0.354	1.052082e-01	1.065240e-01	1.667109e-01	3.245427e-01
-9	15381	-9	0	A	T	0.015	-6.737751e-03	1.447646e-01	2.037811e-01	9.629250e-01
-9	1406	-9	0	A	T	0.351	1.117295e-01	1.049325e-01	1.593125e-01	2.882876e-01
-9	14551	-9	0	A	T	0.015	1.590124e-01	1.219207e-01	1.452465e-01	1.936851e-01
-9	5734	-9	0	A	T	0.010	-3.094876e-02	2.242915e-01	2.182594e-01	8.903943e-01
-9	5737	-9	0	A	T	0.013	-4.629160e-02	2.549481e-01	2.414198e-01	8.561058e-01
-9	5736	-9	0	A	T	0.013	-4.629160e-02	2.549481e-01	2.414198e-01	8.561058e-01
-9	5731	-9	0	A	T	0.013	-4.629160e-02	2.549481e-01	2.414198e-01	8.561058e-01
-9	5730	-9	0	A	T	0.013	-4.629160e-02	2.549481e-01	2.414198e-01	8.561058e-01
-9	5733	-9	0	A	T	0.013	-4.629160e-02	2.549481e-01	2.414198e-01	8.561058e-01
-9	5732	-9	0	A	T	0.013	-4.629160e-02	2.549481e-01	2.414198e-01	8.561058e-01
-9	5739	-9	0	A	T	0.013	-4.629160e-02	2.549481e-01	2.414198e-01	8.561058e-01
-9	5738	-9	0	A	T	0.013	-4.629160e-02	2.549481e-01	2.414198e-01	8.561058e-01
-9	15204	-9	0	A	T	0.023	-1.543455e-02	1.546674e-01	2.298412e-01	9.206116e-01
-9	15206	-9	0	A	T	0.023	-1.543455e-02	1.546674e-01	2.298412e-01	9.206116e-01
-9	15203	-9	0	A	T	0.023	-1.543455e-02	1.546674e-01	2.298412e-01	9.206116e-01
-9	15202	-9	0	A	T	0.023	-1.543455e-02	1.546674e-01	2.298412e-01	9.206116e-01
-9	15209	-9	0	A	T	0.015	-1.222030e-02	1.552547e-01	2.123588e-01	9.373425e-01
-9	2280	-9	0	A	T	0.010	-1.407784e-01	1.574318e-01	1.989318e-01	3.723019e-01
-9	2283	-9	0	A	T	0.010	-1.407784e-01	1.574318e-01	1.989318e-01	3.723019e-01
-9	2284	-9	0	A	T	0.010	-1.407784e-01	1.574318e-01	1.989318e-01	3.723019e-01
-9	2287	-9	0	A	T	0.010	-1.407784e-01	1.574318e-01	1.989318e-01	3.723019e-01
-9	13202	-9	0	A	T	0.061	3.430427e-01	6.185085e-02	2.220139e-02	9.361959e-08
-9	13201	-9	0	A	T	0.061	3.430427e-01	6.185085e-02	2.220139e-02	9.361959e-08
-9	13209	-9	0	A	T	0.020	2.416104e-01	1.135792e-01	2.174639e-01	3.465010e-02
-9	12819	-9	0	A	T	0.023	1.721333e-01	1.029345e-01	1.292739e-01	9.606837e-02
-9	12818	-9	0	A	T	0.020	2.177380e-01	1.079622e-01	1.238115e-01	4.508095e-02
-9	1278	-9	0	A	T	0.366	9.039190e-02	1.108401e-01	1.879195e-01	4.157668e-01
-9	1279	-9	0	A	T	0.114	-3.248915e-02	5.462558e-02	2.264511e-01	5.526894e-01
-9	1270	-9	0	A	T	0.409	4.387648e-02	1.112625e-01	2.188079e-01	6.937506e-01
-9	1272	-9	0	A	T	0.485	2.534242e-02	1.653406e-01	2.214298e-01	8.783399e-01
-9	1273	-9	0	A	T	0.366	9.039190e-02	1.108401e-01	1.879195e-01	4.157668e-01
-9	1274	-9	0	A	T	0.366	9.039190e-02	1.108401e-01	1.879195e-01	4.157668e-01
-9	1275	-9	0	A	T	0.480	2.694580e-02	1.424448e-01	2.178669e-01	8.501580e-01
-9	1276	-9	0	A	T	0.346	1.260885e-01	9.954977e-02	1.461483e-01	2.068059e-01
-9	1277	-9	0	A	T	0.409	4.387648e-02	1.112625e-01	2.188079e-01	6.937506e-01
-9	2626	-9	0	A	T	0.035	-2.905833e-02	1.001833e-01	2.062591e-01	7.720833e-01
-9	2624	-9	0	A	T	0.030	-1.204916e-01	1.011433e-01	1.898777e-01	2.349783e-01
-9	6675	-9	0	A	T	0.023	-2.606688e-02	1.657185e-01	2.302916e-01	8.751733e-01
-9	6674	-9	0	A	T	0.020	-2.155501e-02	1.757461e-01	2.318074e-01	9.025111e-01
-9	6677	-9	0	A	T	0.038	-3.576046e-02	1.311274e-01	2.248440e-01	7.853591e-01
-9	6676	-9	0	A	T	0.038	-3.576046e-02	1.311274e-01	2.248440e-01	7.853591e-01
-9	6671	-9	0	A	T	0.038	-3.576046e-02	1.311274e-01	2.248440e-01	7.853591e-01
-9	6670	-9	0	A	T	0.038	-3.576046e-02	1.311274e-01	2.248440e-01	7.853591e-01
-9	6672	-9	0	A	T	0.020	-2.155501e-02	1.757461e-01	2.318074e-01	9.025111e-01
-9	4686	-9	0	A	T	0.023	-1.234250e-01	1.179833e-01	1.916674e-01	2.967931e-01
-9	4687	-9	0	A	T	0.010	-1.026743e-01	1.565949e-01	1.912043e-01	5.128063e-01
-9	4684	-9	0	A	T	0.010	-1.026743e-01	1.565949e-01	1.912043e-01	5.128063e-01
-9	4685	-9	0	A	T	0.010	-1.026743e-01	1.565949e-01	1.912043e-01	5.128063e-01
-9	4683	-9	0	A	T	0.025	-1.289699e-01	1.149449e-01	1.930680e-01	2.632285e-01
-9	4680	-9	0	A	T	0.010	-1.026743e-01	1.565949e-01	1.912043e-01	5.128063e-01
-9	4681	-9	0	A	T	0.025	-1.289699e-01	1.149449e-01	1.930680e-01	2.632285e-01
-9	4688	-9	0	A	T	0.010	-1.026743e-01	1.565949e-01	1.912043e-01	5.128063e-01
-9	4689	-9	0	A	T	0.025	-1.289699e-01	1.149449e-01	1.930680e-01	2.632285e-01
-9	8226	-9	0	A	T	0.010	-1.403525e-02	1.601237e-01	2.003057e-01	9.302424e-01
-9	15508	-9	0	A	T	0.013	-2.797707e-02	1.639605e-01	2.118966e-01	8.646884e-01
-9	15509	-9	0	A	T	0.013	-2.797707e-02	1.639605e-01	2.118966e-01	8.646884e-01
-9	15502	-9	0	A	T	0.013	-2.797707e-02	1.639605e-01	2.118966e-01	8.646884e-01
-9	15503	-9	0	A	T	0.013	-2.797707e-02	1.639605e-01	2.118966e-01	8.646884e-01
-9	15500	-9	0	A	T	0.013	-2.797707e-02	1.639605e-01	2.118966e-01	8.646884e-01
-9	15501	-9	0	A	T	0.013	-2.797707e-02	1.639605e-01	2.118966e-01	8.646884e-01
-9	15507	-9	0	A	T	0.013	-2.797707e-02	1.639605e-01	2.118966e-01	8.646884e-01
-9	15504	-9	0	A	T	0.015	-2.869607e-02	1.584048e-01	2.172757e-01	8.564318e-01
-9	11508	-9	0	A	T	0.018	-3.143920e-02	1.350148e-01	2.062812e-01	8.161151e-01
-9	2919	-9	0	A	T	0.010	-7.703148e-02	1.535119e-01	1.820755e-01	6.163751e-01
-9	2122	-9	0	A	T	0.290	1.324705e-01	5.008641e-02	4.790184e-02	8.835481e-03
-9	15723	-9	0	A	T	0.015	-2.869607e-02	1.584048e-01	2.172757e-01	8.564318e-01
-9	15721	-9	0	A	T	0.013	-2.797707e-02	1.639605e-01	2.118966e-01	8.646884e-01
-9	15726	-9	0	A	T	0.015	-2.869607e-02	1.584048e-01	2.172757e-01	8.564318e-01
-9	15725	-9	0	A	T	0.013	-2.797707e-02	1.639605e-01	2.118966e-01	8.646884e-01
-9	15728	-9	0	A	T	0.015	-2.869607e-02	1.584048e-01	2.172757e-01	8.564318e-01
-9	15729	-9	0	A	T	0.013	-2.797707e-02	1.639605e-01	2.118966e-01	8.646884e-01
-9	6583	-9	0	A	T	0.038	-3.576046e-02	1.311274e-01	2.248440e-01	7.853591e-01
-9	6582	-9	0	A	T	0.038	-3.576046e-02	1.311274e-01	2.248440e-01	7.853591e-01
-9	6581	-9	0	A	T	0.038	-3.576046e-02	1.311274e-01	2.248440e-01	7.853591e-01
-9	6580	-9	0	A	T	0.038	-5.456524e-02	1.057503e-01	2.021026e-01	6.064488e-01
-9	6587	-9	0	A	T	0.020	-2.155501e-02	1.757461e-01	2.318074e-01	9.025111e-01
-9	6585	-9	0	A	T	0.038	-3.576046e-02	1.311274e-01	2.248440e-01	7.853591e-01
-9	6584	-9	0	A	T	0.020	-2.155501e-02	1.757461e-01	2.318074e-01	9.025111e-01
-9	6589	-9	0	A	T	0.023	-2.606688e-02	1.657185e-01	2.302916e-01	8.751733e-01
-9	6588	-9	0	A	T	0.020	-2.155501e-02	1.757461e-01	2.318074e-01	9.025111e-01
-9	3942	-9	0	A	T	0.035	-4.222090e-02	9.868172e-02	1.954122e-01	6.692307e-01
-9	15098	-9	0	A	T	0.015	-1.222030e-02	1.552547e-01	2.123588e-01	9.373425e-01
-9	5326	-9	0	A	T	0.013	-4.629160e-02	2.549481e-01	2.414198e-01	8.561058e-01
-9	5327	-9	0	A	T	0.013	-4.629160e-02	2.549481e-01	2.414198e-01	8.561058e-01
-9	5324	-9	0	A	T	0.013	-4.629160e-02	2.549481e-01	2.414198e-01	8.561058e-01
-9	5322	-9	0	A	T	0.013	-4.629160e-02	2.549481e-01	2.414198e-01	8.561058e-01
-9	5321	-9	0	A	T	0.013	-4.629160e-02	2.549481e-01	2.414198e-01	8.561058e-01
-9	5328	-9	0	A	T	0.013	-4.629160e-02	2.549481e-01	2.414198e-01	8.561058e-01
-9	4982	-9	0	A	T	0.010	-1.439862e-01	1.482246e-01	2.001823e-01	3.325437e-01
-9	4987	-9	0	A	T	0.010	-1.439862e-01	1.482246e-01	2.001823e-01	3.325437e-01
-9	2153	-9	0	A	T	0.040	-1.264824e-01	9.239496e-02	1.481064e-01	1.725873e-01
-9	12547	-9	0	A	T	0.066	7.860695e-02	7.022656e-02	1.176766e-01	2.643677e-01
-9	12544	-9	0	A	T	0.066	7.860695e-02	7.022656e-02	1.176766e-01	2.643677e-01
-9	12543	-9	0	A	T	0.066	7.860695e-02	7.022656e-02	1.176766e-01	2.643677e-01
-9	12541	-9	0	A	T	0.053	1.560269e-01	7.272793e-02	8.387398e-02	3.315511e-02
-9	12540	-9	0	A	T	0.066	7.860695e-02	7.022656e-02	1.176766e-01	2.643677e-01
-9	12549	-9	0	A	T	0.023	3.371989e-02	1.039449e-01	1.820524e-01	7.459800e-01
-9	12548	-9	0	A	T	0.066	7.860695e-02	7.022656e-02	1.176766e-01	2.643677e-01
-9	13634	-9	0	A	T	0.066	-3.004856e-02	1.332318e-01	2.357251e-01	8.217973e-01
-9	13632	-9	0	A	T	0.040	-1.918067e-02	1.461517e-01	2.359637e-01	8.957216e-01
-9	13633	-9	0	A	T	0.066	-3.004856e-02	1.332318e-01	2.357251e-01	8.217973e-01
-9	13631	-9	0	A	T	0.066	-3.004856e-02	1.332318e-01	2.357251e-01	8.217973e-01
-9	13638	-9	0	A	T	0.040	-1.918067e-02	1.461517e-01	2.359637e-01	8.957216e-01
-9	2498	-9	0	A	T	0.010	1.600506e-01	1.547369e-01	2.155970e-01	3.022515e-01
-9	2491	-9	0	A	T	0.035	-2.905833e-02	1.001833e-01	2.062591e-01	7.720833e-01
-9	2490	-9	0	A	T	0.010	1.600506e-01	1.547369e-01	2.155970e-01	3.022515e-01
-9	641	-9	0	A	T	0.351	1.117295e-01	1.049325e-01	1.593125e-01	2.882876e-01
-9	13533	-9	0	A	T	0.066	-3.004856e-02	1.332318e-01	2.357251e-01	8.217973e-01
-9	13535	-9	0	A	T	0.066	-3.004856e-02	1.332318e-01	2.357251e-01	8.217973e-01
-9	13537	-9	0	A	T	0.056	-1.860182e-02	1.017326e-01	2.088017e-01	8.551046e-01
-9	13539	-9	0	A	T	0.048	-1.416695e-02	1.070299e-01	2.101889e-01	8.948318e-01
-9	13538	-9	0	A	T	0.045	-1.411701e-02	1.066221e-01	2.087986e-01	8.948020e-01
-9	646	-9	0	A	T	0.497	1.121491e-01	2.939530e-01	1.954096e-01	7.032304e-01
-9	6217	-9	0	A	T	0.013	-4.629160e-02	2.549481e-01	2.414198e-01	8.561058e-01
-9	6216	-9	0	A	T	0.013	-4.629160e-02	2.549481e-01	2.414198e-01	8.561058e-01
-9	6215	-9	0	A	T	0.013	-4.629160e-02	2.549481e-01	2.414198e-01	8.561058e-01
-9	6213	-9	0	A	T	0.013	-4.629160e-02	2.549481e-01	2.414198e-01	8.561058e-01
-9	6212	-9	0	A	T	0.013	-4.629160e-02	2.549481e-01	2.414198e-01	8.561058e-01
-9	6210	-9	0	A	T	0.013	-4.629160e-02	2.549481e-01	2.414198e-01	8.561058e-01
-9	6219	-9	0	A	T	0.013	-4.629160e-02	2.549481e-01	2.414198e-01	8.561058e-01
-9	6218	-9	0	A	T	0.013	-4.629160e-02	2.549481e-01	2.414198e-01	8.561058e-01
-9	1768	-9	0	A	T	0.480	6.550489e-02	1.284342e-01	2.065255e-01	6.106066e-01
-9	1762	-9	0	A	T	0.308	3.917152e-02	5.980109e-02	1.855318e-01	5.132163e-01
-9	1763	-9	0	A	T	0.192	3.131016e-02	4.788747e-02	1.897387e-01	5.139891e-01
-9	1760	-9	0	A	T	0.013	-1.382366e-01	1.355305e-01	1.956773e-01	3.090015e-01
-9	1766	-9	0	A	T	0.452	4.799377e-02	8.436132e-02	1.924094e-01	5.700704e-01
-9	1767	-9	0	A	T	0.480	6.550489e-02	1.284342e-01	2.065255e-01	6.106066e-01
-9	2518	-9	0	A	T	0.038	-1.352607e-01	9.207955e-02	1.930518e-01	1.434483e-01
-9	15224	-9	0	A	T	0.023	-1.543455e-02	1.546674e-01	2.298412e-01	9.206116e-01
-9	3088	-9	0	A	T	0.018	-6.279223e-02	1.193644e-01	1.984027e-01	5.994448e-01
-9	15855	-9	0	A	T	0.018	-1.661380e-02	1.761008e-01	2.264388e-01	9.249334e-01
-9	15856	-9	0	A	T	0.018	-1.661380e-02	1.761008e-01	2.264388e-01	9.249334e-01
-9	15857	-9	0	A	T	0.018	-1.661380e-02	1.761008e-01	2.264388e-01	9.249334e-01
-9	15852	-9	0	A	T	0.018	-1.661380e-02	1.761008e-01	2.264388e-01	9.249334e-01
-9	15853	-9	0	A	T	0.018	-1.661380e-02	1.761008e-01	2.264388e-01	9.249334e-01
-9	15859	-9	0	A	T	0.018	-1.661380e-02	1.761008e-01	2.264388e-01	9.249334e-01
-9	238	-9	0	A	T	0.351	1.117295e-01	1.049325e-01	1.593125e-01	2.882876e-01
-9	237	-9	0	A	T	0.366	9.039190e-02	1.108401e-01	1.879195e-01	4.157668e-01
-9	230	-9	0	A	T	0.366	9.039190e-02	1.108401e-01	1.879195e-01	4.157668e-01
-9	231	-9	0	A	T	0.351	1.117295e-01	1.049325e-01	1.593125e-01	2.882876e-01
-9	232	-9	0	A	T	0.366	9.039190e-02	1.108401e-01	1.879195e-01	4.157668e-01
-9	233	-9	0	A	T	0.477	2.785127e-02	1.347676e-01	2.170640e-01	8.364888e-01
-9	2519	-9	0	A	T	0.010	1.600506e-01	1.547369e-01	2.155970e-01	3.022515e-01
-9	3005	-9	0	A	T	0.020	-9.470108e-02	1.152049e-01	1.690648e-01	4.120627e-01
-9	3004	-9	0	A	T	0.020	-9.470108e-02	1.152049e-01	1.690648e-01	4.120627e-01
-9	3007	-9	0	A	T	0.020	-9.470108e-02	1.152049e-01	1.690648e-01	4.120627e-01
-9	3006	-9	0	A	T	0.020	-9.470108e-02	1.152049e-01	1.690648e-01	4.120627e-01
-9	3001	-9	0	A	T	0.020	-9.470108e-02	1.152049e-01	1.690648e-01	4.120627e-01
-9	3003	-9	0	A	T	0.020	-9.470108e-02	1.152049e-01	1.690648e-01	4.120627e-01
-9	3002	-9	0	A	T	0.018	-9.187916e-02	1.213002e-01	1.725412e-01	4.496884e-01
-9	3009	-9	0	A	T	0.020	-9.470108e-02	1.152049e-01	1.690648e-01	4.120627e-01
-9	3008	-9	0	A	T	0.020	-9.470108e-02	1.152049e-01	1.690648e-01	4.120627e-01
-9	6087	-9	0	A	T	0.013	-4.629160e-02	2.549481e-01	2.414198e-01	8.561058e-01
-9	6084	-9	0	A	T	0.013	-4.629160e-02	2.549481e-01	2.414198e-01	8.561058e-01
-9	6085	-9	0	A	T	0.013	-4.629160e-02	2.549481e-01	2.414198e-01	8.561058e-01
-9	6080	-9	0	A	T	0.013	-4.629160e-02	2.549481e-01	2.414198e-01	8.561058e-01
-9	6081	-9	0	A	T	0.013	-4.629160e-02	2.549481e-01	2.414198e-01	8.561058e-01
-9	5011	-9	0	A	T	0.010	-1.439862e-01	1.482246e-01	2.001823e-01	3.325437e-01
-9	5012	-9	0	A	T	0.010	-1.439862e-01	1.482246e-01	2.001823e-01	3.325437e-01
-9	5013	-9	0	A	T	0.010	-1.439862e-01	1.482246e-01	2.001823e-01	3.325437e-01
-9	5014	-9	0	A	T	0.010	-1.439862e-01	1.482246e-01	2.001823e-01	3.325437e-01
-9	5015	-9	0	A	T	0.010	-1.439862e-01	1.482246e-01	2.001823e-01	3.325437e-01
-9	5016	-9	0	A	T	0.010	-1.439862e-01	1.482246e-01	2.001823e-01	3.325437e-01
-9	5018	-9	0	A	T	0.010	-1.439862e-01	1.482246e-01	2.001823e-01	3.325437e-01
-9	5019	-9	0	A	T	0.010	-1.439862e-01	1.482246e-01	2.001823e-01	3.325437e-01
-9	15470	-9	0	A	T	0.015	-6.737751e-03	1.447646e-01	2.037811e-01	9.629250e-01
-9	8073	-9	0	A	T	0.013	-1.572971e-02	1.453567e-01	2.012737e-01	9.139362e-01
-9	8075	-9	0	A	T	0.013	-1.572971e-02	1.453567e-01	2.012737e-01	9.139362e-01
-9	8074	-9	0	A	T	0.015	-1.540069e-02	1.355095e-01	2.026064e-01	9.096314e-01
-9	8076	-9	0	A	T	0.015	-1.540069e-02	1.355095e-01	2.026064e-01	9.096314e-01
-9	13617	-9	0	A	T	0.066	-3.004856e-02	1.332318e-01	2.357251e-01	8.217973e-01
-9	13610	-9	0	A	T	0.063	-2.589473e-02	1.267930e-01	2.297660e-01	8.383870e-01
-9	5821	-9	0	A	T	0.013	-4.629160e-02	2.549481e-01	2.414198e-01	8.561058e-01
-9	5820	-9	0	A	T	0.013	-4.629160e-02	2.549481e-01	2.414198e-01	8.561058e-01
-9	5823	-9	0	A	T	0.010	-3.094876e-02	2.242915e-01	2.182594e-01	8.903943e-01
-9	5822	-9	0	A	T	0.013	-4.629160e-02	2.549481e-01	2.414198e-01	8.561058e-01
-9	5825	-9	0	A	T	0.013	-4.629160e-02	2.549481e-01	2.414198e-01	8.561058e-01
-9	5824	-9	0	A	T	0.010	-3.094876e-02	2.242915e-01	2.182594e-01	8.903943e-01
-9	5827	-9	0	A	T	0.013	-4.629160e-02	2.549481e-01	2.414198e-01	8.561058e-01
-9	5826	-9	0	A	T	0.013	-4.629160e-02	2.549481e-01	2.414198e-01	8.561058e-01
-9	5829	-9	0	A	T	0.013	-4.629160e-02	2.549481e-01	2.414198e-01	8.561058e-01
-9	5828	-9	0	A	T	0.013	-4.629160e-02	2.549481e-01	2.414198e-01	8.561058e-01
-9	5845	-9	0	A	T	0.010	-3.094876e-02	2.242915e-01	2.182594e-01	8.903943e-01
-9	5844	-9	0	A	T	0.013	-4.629160e-02	2.549481e-01	2.414198e-01	8.561058e-01
-9	5843	-9	0	A	T	0.013	-4.629160e-02	2.549481e-01	2.414198e-01	8.561058e-01
-9	6	-9	0	A	T	0.485	2.534242e-02	1.653406e-01	2.214298e-01	8.783399e-01
-9	5960	-9	0	A	T	0.013	-4.629160e-02	2.549481e-01	2.414198e-01	8.561058e-01
-9	876	-9	0	A	T	0.356	9.353636e-02	9.965293e-02	1.617668e-01	3.490805e-01
-9	877	-9	0	A	T	0.366	9.039190e-02	1.108401e-01	1.879195e-01	4.157668e-01
-9	874	-9	0	A	T	0.351	1.117295e-01	1.049325e-01	1.593125e-01	2.882876e-01
-9	875	-9	0	A	T	0.356	9.353636e-02	9.965293e-02	1.617668e-01	3.490805e-01
-9	872	-9	0	A	T	0.480	2.694580e-02	1.424448e-01	2.178669e-01	8.501580e-01
-9	870	-9	0	A	T	0.366	9.039190e-02	1.108401e-01	1.879195e-01	4.157668e-01
-9	4592	-9	0	A	T	0.023	-1.234250e-01	1.179833e-01	1.916674e-01	2.967931e-01
-9	4593	-9	0	A	T	0.023	-1.234250e-01	1.179833e-01	1.916674e-01	2.967931e-01
-9	4590	-9	0	A	T	0.023	-1.234250e-01	1.179833e-01	1.916674e-01	2.967931e-01
-9	4591	-9	0	A	T	0.023	-1.234250e-01	1.179833e-01	1.916674e-01	2.967931e-01
-9	4596	-9	0	A	T	0.023	-1.234250e-01	1.179833e-01	1.916674e-01	2.967931e-01
-9	4597	-9	0	A	T	0.023	-1.234250e-01	1.179833e-01	1.916674e-01	2.967931e-01
-9	4594	-9	0	A	T	0.010	-1.026743e-01	1.565949e-01	1.912043e-01	5.128063e-01
-9	4595	-9	0	A	T	0.010	-1.026743e-01	1.565949e-01	1.912043e-01	5.128063e-01
-9	4598	-9	0	A	T	0.023	-1.234250e-01	1.179833e-01	1.916674e-01	2.967931e-01
-9	4599	-9	0	A	T	0.023	-1.234250e-01	1.179833e-01	1.916674e-01	2.967931e-01
-9	5965	-9	0	A	T	0.013	-4.629160e-02	2.549481e-01	2.414198e-01	8.561058e-01
-9	6907	-9	0	A	T	0.023	-2.606688e-02	1.657185e-01	2.302916e-01	8.751733e-01
-9	6906	-9	0	A	T	0.020	-2.155501e-02	1.757461e-01	2.318074e-01	9.025111e-01
-9	6905	-9	0	A	T	0.010	-1.532391e-02	1.734424e-01	2.028309e-01	9.296875e-01
-9	6904	-9	0	A	T	0.023	-2.606688e-02	1.657185e-01	2.302916e-01	8.751733e-01
-9	15433	-9	0	A	T	0.015	-6.737751e-03	1.447646e-01	2.037811e-01	9.629250e-01
-9	15430	-9	0	A	T	0.033	-1.078128e-02	1.448894e-01	2.290119e-01	9.407597e-01
-9	6900	-9	0	A	T	0.023	-2.606688e-02	1.657185e-01	2.302916e-01	8.751733e-01
-9	5784	-9	0	A	T	0.013	-4.629160e-02	2.549481e-01	2.414198e-01	8.561058e-01
-9	5785	-9	0	A	T	0.013	-4.629160e-02	2.549481e-01	2.414198e-01	8.561058e-01
-9	5786	-9	0	A	T	0.013	-4.629160e-02	2.549481e-01	2.414198e-01	8.561058e-01
-9	5787	-9	0	A	T	0.013	-4.629160e-02	2.549481e-01	2.414198e-01	8.561058e-01
-9	5780	-9	0	A	T	0.013	-4.629160e-02	2.549481e-01	2.414198e-01	8.561058e-01
-9	5781	-9	0	A	T	0.013	-4.629160e-02	2.549481e-01	2.414198e-01	8.561058e-01
-9	5782	-9	0	A	T	0.013	-4.629160e-02	2.549481e-01	2.414198e-01	8.561058e-01
-9	5783	-9	0	A	T	0.015	-3.569077e-02	1.927258e-01	2.204297e-01	8.532720e-01
-9	5788	-9	0	A	T	0.013	-4.629160e-02	2.549481e-01	2.414198e-01	8.561058e-01
-9	5789	-9	0	A	T	0.013	-4.629160e-02	2.549481e-01	2.414198e-01	8.561058e-01
-9	8903	-9	0	A	T	0.010	-9.281120e-02	1.501236e-01	1.886127e-01	5.371402e-01
-9	2825	-9	0	A	T	0.212	2.103881e-01	4.284638e-02	7.030213e-02	1.911533e-06
-9	2827	-9	0	A	T	0.015	-7.293224e-02	1.237878e-01	1.922787e-01	5.564246e-01
-9	1408	-9	0	A	T	0.298	1.381055e-01	5.454669e-02	3.347891e-02	1.212995e-02
-9	692	-9	0	A	T	0.366	9.039190e-02	1.108401e-01	1.879195e-01	4.157668e-01
-9	693	-9	0	A	T	0.298	1.381055e-01	5.454669e-02	3.347891e-02	1.212995e-02
-9	690	-9	0	A	T	0.485	2.534242e-02	1.653406e-01	2.214298e-01	8.783399e-01
-9	691	-9	0	A	T	0.346	1.260885e-01	9.954977e-02	1.461483e-01	2.068059e-01
-9	696	-9	0	A	T	0.366	9.039190e-02	1.108401e-01	1.879195e-01	4.157668e-01
-9	694	-9	0	A	T	0.485	2.534242e-02	1.653406e-01	2.214298e-01	8.783399e-01
-9	1541	-9	0	A	T	0.354	1.052082e-01	1.065240e-01	1.667109e-01	3.245427e-01
-9	1548	-9	0	A	T	0.485	2.534242e-02	1.653406e-01	2.214298e-01	8.783399e-01
-9	1549	-9	0	A	T	0.346	1.260885e-01	9.954977e-02	1.461483e-01	2.068059e-01
-9	2018	-9	0	A	T	0.053	-1.503211e-01	8.622997e-02	1.469249e-01	8.285666e-02
-9	13368	-9	0	A	T	0.038	2.820903e-01	7.891788e-02	6.407940e-02	4.418532e-04
-9	13369	-9	0	A	T	0.040	2.552847e-01	7.711265e-02	6.639978e-02	1.108360e-03
-9	13360	-9	0	A	T	0.038	2.820903e-01	7.891788e-02	6.407940e-02	4.418532e-04
-9	13361	-9	0	A	T	0.020	-8.839516e-02	1.074452e-01	2.534315e-01	4.116786e-01
-9	13362	-9	0	A	T	0.040	2.552847e-01	7.711265e-02	6.639978e-02	1.108360e-03
-9	13363	-9	0	A	T	0.038	2.820903e-01	7.891788e-02	6.407940e-02	4.418532e-04
-9	13366	-9	0	A	T	0.038	2.820903e-01	7.891788e-02	6.407940e-02	4.418532e-04
-9	13367	-9	0	A	T	0.056	2.654499e-01	6.662991e-02	4.251722e-02	9.551985e-05
-9	5430	-9	0	A	T	0.013	-4.629160e-02	2.549481e-01	2.414198e-01	8.561058e-01
-9	5431	-9	0	A	T	0.013	-4.629160e-02	2.549481e-01	2.414198e-01	8.561058e-01
-9	5436	-9	0	A	T	0.013	-4.629160e-02	2.549481e-01	2.414198e-01	8.561058e-01
-9	5437	-9	0	A	T	0.010	-3.102571e-02	2.235145e-01	2.182209e-01	8.897440e-01
-9	5434	-9	0	A	T	0.013	-4.629160e-02	2.549481e-01	2.414198e-01	8.561058e-01
-9	5435	-9	0	A	T	0.013	-4.629160e-02	2.549481e-01	2.414198e-01	8.561058e-01
-9	355	-9	0	A	T	0.485	2.534242e-02	1.653406e-01	2.214298e-01	8.783399e-01
-9	354	-9	0	A	T	0.354	1.052082e-01	1.065240e-01	1.667109e-01	3.245427e-01
-9	353	-9	0	A	T	0.485	2.534242e-02	1.653406e-01	2.214298e-01	8.783399e-01
-9	350	-9	0	A	T	0.346	1.260885e-01	9.954977e-02	1.461483e-01	2.068059e-01
-9	359	-9	0	A	T	0.338	1.369864e-01	8.567232e-02	1.229054e-01	1.114408e-01
-9	358	-9	0	A	T	0.318	1.587296e-01	4.329063e-02	1.000000e-05	3.165168e-04
-9	2784	-9	0	A	T	0.020	-1.273350e-02	1.099914e-01	1.997491e-01	9.079549e-01
-9	2782	-9	0	A	T	0.020	-1.273350e-02	1.099914e-01	1.997491e-01	9.079549e-01
-9	9467	-9	0	A	T	0.025	-2.453166e-02	1.136711e-01	2.044435e-01	8.293582e-01
-9	558	-9	0	A	T	0.407	5.984963e-02	8.636643e-02	1.902975e-01	4.891466e-01
-9	555	-9	0	A	T	0.301	1.470010e-01	4.268772e-02	1.000000e-05	7.017740e-04
-9	550	-9	0	A	T	0.341	1.337547e-01	9.050201e-02	1.249666e-01	1.410343e-01
-9	553	-9	0	A	T	0.480	2.694580e-02	1.424448e-01	2.178669e-01	8.501580e-01
-9	552	-9	0	A	T	0.346	1.260885e-01	9.954977e-02	1.461483e-01	2.068059e-01
-9	5531	-9	0	A	T	0.013	-4.629160e-02	2.549481e-01	2.414198e-01	8.561058e-01
-9	5530	-9	0	A	T	0.013	-4.629160e-02	2.549481e-01	2.414198e-01	8.561058e-01
-9	5536	-9	0	A	T	0.013	-4.629160e-02	2.549481e-01	2.414198e-01	8.561058e-01
-9	5535	-9	0	A	T	0.013	-4.629160e-02	2.549481e-01	2.414198e-01	8.561058e-01
-9	6574	-9	0	A	T	0.010	-3.094876e-02	2.242915e-01	2.182594e-01	8.903943e-01
-9	13449	-9	0	A	T	0.066	-3.004856e-02	1.332318e-01	2.357251e-01	8.217973e-01
-9	13444	-9	0	A	T	0.066	-3.004856e-02	1.332318e-01	2.357251e-01	8.217973e-01
-9	13446	-9	0	A	T	0.066	-3.004856e-02	1.332318e-01	2.357251e-01	8.217973e-01
-9	13441	-9	0	A	T	0.066	-3.004856e-02	1.332318e-01	2.357251e-01	8.217973e-01
-9	13440	-9	0	A	T	0.040	-1.918067e-02	1.461517e-01	2.359637e-01	8.957216e-01
-9	2428	-9	0	A	T	0.015	3.333974e-02	1.382093e-01	2.097187e-01	8.096318e-01
-9	2422	-9	0	A	T	0.015	3.333974e-02	1.382093e-01	2.097187e-01	8.096318e-01
-9	2423	-9	0	A	T	0.015	3.333974e-02	1.382093e-01	2.097187e-01	8.096318e-01
-9	2424	-9	0	A	T	0.033	-1.244022e-01	9.673192e-02	1.893286e-01	1.999425e-01
-9	2425	-9	0	A	T	0.010	-1.756894e-01	1.598994e-01	2.247943e-01	2.732253e-01
-9	1815	-9	0	A	T	0.167	6.301669e-02	4.963672e-02	1.555446e-01	2.057475e-01
-9	1816	-9	0	A	T	0.018	-1.437007e-01	1.165886e-01	1.979198e-01	2.192218e-01
-9	1810	-9	0	A	T	0.013	-1.382366e-01	1.355305e-01	1.956773e-01	3.090015e-01
-9	1811	-9	0	A	T	0.018	-1.437007e-01	1.165886e-01	1.979198e-01	2.192218e-01
-9	1813	-9	0	A	T	0.013	-1.382366e-01	1.355305e-01	1.956773e-01	3.090015e-01
-9	1819	-9	0	A	T	0.298	2.056349e-02	4.720324e-02	1.856542e-01	6.635794e-01
-9	5288	-9	0	A	T	0.013	-4.629160e-02	2.549481e-01	2.414198e-01	8.561058e-01
-9	5285	-9	0	A	T	0.013	-4.629160e-02	2.549481e-01	2.414198e-01	8.561058e-01
-9	5284	-9	0	A	T	0.013	-4.629160e-02	2.549481e-01	2.414198e-01	8.561058e-01
-9	5287	-9	0	A	T	0.013	-4.629160e-02	2.549481e-01	2.414198e-01	8.561058e-01
-9	5286	-9	0	A	T	0.013	-4.629160e-02	2.549481e-01	2.414198e-01	8.561058e-01
-9	7046	-9	0	A	T	0.023	-2.606688e-02	1.657185e-01	2.302916e-01	8.751733e-01
-9	7040	-9	0	A	T	0.038	-3.576046e-02	1.311274e-01	2.248440e-01	7.853591e-01
-9	7043	-9	0	A	T	0.023	-2.606688e-02	1.657185e-01	2.302916e-01	8.751733e-01
-9	7042	-9	0	A	T	0.038	-3.576046e-02	1.311274e-01	2.248440e-01	7.853591e-01
-9	14690	-9	0	A	T	0.010	-5.083141e-02	1.596995e-01	1.984414e-01	7.506007e-01
-9	12692	-9	0	A	T	0.015	-1.658008e-02	1.363470e-01	2.013336e-01	9.033387e-01
-9	1954	-9	0	A	T	0.013	7.208401e-02	1.375428e-01	2.007737e-01	6.008121e-01
-9	4748	-9	0	A	T	0.010	-1.395484e-01	1.489561e-01	1.967524e-01	3.499925e-01
-9	13511	-9	0	A	T	0.040	-1.918067e-02	1.461517e-01	2.359637e-01	8.957216e-01
-9	15638	-9	0	A	T	0.015	-2.869607e-02	1.584048e-01	2.172757e-01	8.564318e-01
-9	15630	-9	0	A	T	0.013	-2.797707e-02	1.639605e-01	2.118966e-01	8.646884e-01
-9	15632	-9	0	A	T	0.013	-2.797707e-02	1.639605e-01	2.118966e-01	8.646884e-01
-9	15633	-9	0	A	T	0.013	-2.797707e-02	1.639605e-01	2.118966e-01	8.646884e-01
-9	15635	-9	0	A	T	0.015	-2.869607e-02	1.584048e-01	2.172757e-01	8.564318e-01
-9	15637	-9	0	A	T	0.015	-2.869607e-02	1.584048e-01	2.172757e-01	8.564318e-01
-9	4373	-9	0	A	T	0.010	-2.167032e-02	1.770772e-01	2.087116e-01	9.027252e-01
-9	4370	-9	0	A	T	0.025	-2.453444e-02	1.111100e-01	2.007945e-01	8.254686e-01
-9	6187	-9	0	A	T	0.013	-4.629160e-02	2.549481e-01	2.414198e-01	8.561058e-01
-9	6186	-9	0	A	T	0.013	-4.629160e-02	2.549481e-01	2.414198e-01	8.561058e-01
-9	6398	-9	0	A	T	0.013	-4.629160e-02	2.549481e-01	2.414198e-01	8.561058e-01
-9	6399	-9	0	A	T	0.013	-4.629160e-02	2.549481e-01	2.414198e-01	8.561058e-01
-9	6393	-9	0	A	T	0.013	-4.629160e-02	2.549481e-01	2.414198e-01	8.561058e-01
-9	6391	-9	0	A	T	0.013	-4.629160e-02	2.549481e-01	2.414198e-01	8.561058e-01
-9	6396	-9	0	A	T	0.013	-4.629160e-02	2.549481e-01	2.414198e-01	8.561058e-01
-9	6397	-9	0	A	T	0.013	-4.629160e-02	2.549481e-01	2.414198e-01	8.561058e-01
-9	6394	-9	0	A	T	0.013	-4.629160e-02	2.549481e-01	2.414198e-01	8.561058e-01
-9	72	-9	0	A	T	0.354	1.052082e-01	1.065240e-01	1.667109e-01	3.245427e-01
-9	5124	-9	0	A	T	0.010	-3.328020e-02	2.249599e-01	2.187288e-01	8.825435e-01
-9	5125	-9	0	A	T	0.033	-5.385158e-02	1.019327e-01	1.995010e-01	5.978851e-01
-9	5126	-9	0	A	T	0.015	-7.596364e-02	1.889657e-01	2.184180e-01	6.881244e-01
-9	5127	-9	0	A	T	0.010	-3.328020e-02	2.249599e-01	2.187288e-01	8.825435e-01
-9	5122	-9	0	A	T	0.013	-4.629160e-02	2.549481e-01	2.414198e-01	8.561058e-01
-9	5123	-9	0	A	T	0.010	-3.328020e-02	2.249599e-01	2.187288e-01	8.825435e-01
-9	6950	-9	0	A	T	0.023	-2.606688e-02	1.657185e-01	2.302916e-01	8.751733e-01
-9	6952	-9	0	A	T	0.023	-2.606688e-02	1.657185e-01	2.302916e-01	8.751733e-01
-9	6956	-9	0	A	T	0.010	-2.097730e-02	1.567158e-01	1.970233e-01	8.936541e-01
-9	6957	-9	0	A	T	0.040	-6.245269e-02	8.756960e-02	1.999173e-01	4.765840e-01
-9	5918	-9	0	A	T	0.013	-4.629160e-02	2.549481e-01	2.414198e-01	8.561058e-01
-9	5917	-9	0	A	T	0.013	-4.629160e-02	2.549481e-01	2.414198e-01	8.561058e-01
-9	5910	-9	0	A	T	0.013	-4.629160e-02	2.549481e-01	2.414198e-01	8.561058e-01
-9	5913	-9	0	A	T	0.013	-4.629160e-02	2.549481e-01	2.414198e-01	8.561058e-01
-9	17225	-9	0	A	T	0.010	-2.452452e-02	1.734615e-01	2.070176e-01	8.877125e-01
-9	17226	-9	0	A	T	0.010	-2.452452e-02	1.734615e-01	2.070176e-01	8.877125e-01
-9	17221	-9	0	A	T	0.010	-2.452452e-02	1.734615e-01	2.070176e-01	8.877125e-01
-9	10792	-9	0	A	T	0.025	-1.951909e-02	1.212610e-01	2.043480e-01	8.722847e-01
-9	1704	-9	0	A	T	0.288	7.296363e-02	4.728079e-02	1.172112e-01	1.243957e-01
-9	1706	-9	0	A	T	0.033	-4.187470e-02	8.494893e-02	1.925130e-01	6.226070e-01
-9	1707	-9	0	A	T	0.268	2.629942e-02	6.172473e-02	2.296406e-01	6.705201e-01
-9	13706	-9	0	A	T	0.010	-9.314798e-03	1.596308e-01	1.972233e-01	9.535276e-01
-9	13707	-9	0	A	T	0.018	-1.192407e-02	1.315767e-01	2.019564e-01	9.278835e-01
-9	6869	-9	0	A	T	0.023	-2.606688e-02	1.657185e-01	2.302916e-01	8.751733e-01
-9	6864	-9	0	A	T	0.023	-2.606688e-02	1.657185e-01	2.302916e-01	8.751733e-01
-9	6865	-9	0	A	T	0.038	-3.576046e-02	1.311274e-01	2.248440e-01	7.853591e-01
-9	6867	-9	0	A	T	0.023	-2.606688e-02	1.657185e-01	2.302916e-01	8.751733e-01
-9	6863	-9	0	A	T	0.038	-3.576046e-02	1.311274e-01	2.248440e-01	7.853591e-01
-9	889	-9	0	A	T	0.346	1.260885e-01	9.954977e-02	1.461483e-01	2.068059e-01
-9	6059	-9	0	A	T	0.013	-4.629160e-02	2.549481e-01	2.414198e-01	8.561058e-01
-9	6055	-9	0	A	T	0.013	-4.629160e-02	2.549481e-01	2.414198e-01	8.561058e-01
-9	6054	-9	0	A	T	0.010	-3.094876e-02	2.242915e-01	2.182594e-01	8.903943e-01
-9	6057	-9	0	A	T	0.013	-4.629160e-02	2.549481e-01	2.414198e-01	8.561058e-01
-9	6051	-9	0	A	T	0.013	-4.629160e-02	2.549481e-01	2.414198e-01	8.561058e-01
-9	6050	-9	0	A	T	0.010	-3.094876e-02	2.242915e-01	2.182594e-01	8.903943e-01
-9	6053	-9	0	A	T	0.010	-3.094876e-02	2.242915e-01	2.182594e-01	8.903943e-01
-9	6052	-9	0	A	T	0.013	-4.629160e-02	2.549481e-01	2.414198e-01	8.561058e-01
-9	16128	-9	0	A	T	0.010	-9.508314e-03	1.783015e-01	2.049356e-01	9.575255e-01
-9	15989	-9	0	A	T	0.015	-5.324858e-03	1.451372e-01	2.038024e-01	9.707708e-01
-9	15986	-9	0	A	T	0.015	-5.324858e-03	1.451372e-01	2.038024e-01	9.707708e-01
-9	15987	-9	0	A	T	0.015	-5.324858e-03	1.451372e-01	2.038024e-01	9.707708e-01
-9	15985	-9	0	A	T	0.015	-5.324858e-03	1.451372e-01	2.038024e-01	9.707708e-01
-9	15982	-9	0	A	T	0.015	-5.324858e-03	1.451372e-01	2.038024e-01	9.707708e-01
-9	15983	-9	0	A	T	0.015	-5.324858e-03	1.451372e-01	2.038024e-01	9.707708e-01
-9	15980	-9	0	A	T	0.015	-5.324858e-03	1.451372e-01	2.038024e-01	9.707708e-01
-9	15981	-9	0	A	T	0.015	-5.324858e-03	1.451372e-01	2.038024e-01	9.707708e-01
-9	2358	-9	0	A	T	0.015	3.333974e-02	1.382093e-01	2.097187e-01	8.096318e-01
-9	2359	-9	0	A	T	0.010	-1.756894e-01	1.598994e-01	2.247943e-01	2.732253e-01
-9	2352	-9	0	A	T	0.015	3.333974e-02	1.382093e-01	2.097187e-01	8.096318e-01
-9	2354	-9	0	A	T	0.015	3.333974e-02	1.382093e-01	2.097187e-01	8.096318e-01
-9	2355	-9	0	A	T	0.028	-7.459764e-02	9.381672e-02	1.887585e-01	4.274926e-01
-9	1537	-9	0	A	T	0.341	1.337547e-01	9.050201e-02	1.249666e-01	1.410343e-01
-9	1536	-9	0	A	T	0.409	4.387648e-02	1.112625e-01	2.188079e-01	6.937506e-01
-9	1535	-9	0	A	T	0.341	1.337547e-01	9.050201e-02	1.249666e-01	1.410343e-01
-9	15259	-9	0	A	T	0.015	-1.222030e-02	1.552547e-01	2.123588e-01	9.373425e-01
-9	2015	-9	0	A	T	0.048	-1.420210e-01	8.936677e-02	1.465356e-01	1.136286e-01
-9	15250	-9	0	A	T	0.043	-1.296750e-02	1.036449e-01	2.053767e-01	9.005609e-01
-9	15251	-9	0	A	T	0.023	-1.543455e-02	1.546674e-01	2.298412e-01	9.206116e-01
-9	15256	-9	0	A	T	0.033	-1.338534e-02	1.178181e-01	2.163591e-01	9.096631e-01
-9	15257	-9	0	A	T	0.030	-1.295278e-02	1.125007e-01	2.086379e-01	9.084559e-01
-9	4714	-9	0	A	T	0.023	-1.234250e-01	1.179833e-01	1.916674e-01	2.967931e-01
-9	4715	-9	0	A	T	0.023	-1.234250e-01	1.179833e-01	1.916674e-01	2.967931e-01
-9	4716	-9	0	A	T	0.025	-1.289699e-01	1.149449e-01	1.930680e-01	2.632285e-01
-9	4710	-9	0	A	T	0.023	-1.234250e-01	1.179833e-01	1.916674e-01	2.967931e-01
-9	4711	-9	0	A	T	0.023	-1.234250e-01	1.179833e-01	1.916674e-01	2.967931e-01
-9	4712	-9	0	A	T	0.010	-1.026743e-01	1.565949e-01	1.912043e-01	5.128063e-01
-9	4713	-9	0	A	T	0.025	-1.289699e-01	1.149449e-01	1.930680e-01	2.632285e-01
-9	4718	-9	0	A	T	0.025	-1.289699e-01	1.149449e-01	1.930680e-01	2.632285e-01
-9	4719	-9	0	A	T	0.023	-1.234250e-01	1.179833e-01	1.916674e-01	2.967931e-01
-9	17166	-9	0	A	T	0.010	-2.452452e-02	1.734615e-01	2.070176e-01	8.877125e-01
-9	933	-9	0	A	T	0.480	2.694580e-02	1.424448e-01	2.178669e-01	8.501580e-01
-9	932	-9	0	A	T	0.409	4.387648e-02	1.112625e-01	2.188079e-01	6.937506e-01
-9	937	-9	0	A	T	0.230	-8.836831e-02	5.114590e-02	2.132051e-01	8.560472e-02
-9	936	-9	0	A	T	0.497	1.254184e-01	2.916750e-01	1.932796e-01	6.676727e-01
-9	935	-9	0	A	T	0.354	1.052082e-01	1.065240e-01	1.667109e-01	3.245427e-01
-9	934	-9	0	A	T	0.485	2.534242e-02	1.653406e-01	2.214298e-01	8.783399e-01
-9	2677	-9	0	A	T	0.010	1.600506e-01	1.547369e-01	2.155970e-01	3.022515e-01
-9	2679	-9	0	A	T	0.010	1.600506e-01	1.547369e-01	2.155970e-01	3.022515e-01
-9	1384	-9	0	A	T	0.343	2.694726e-03	9.909592e-02	2.267311e-01	9.783334e-01
-9	1386	-9	0	A	T	0.351	1.117295e-01	1.049325e-01	1.593125e-01	2.882876e-01
-9	1382	-9	0	A	T	0.449	2.867235e-02	9.908794e-02	2.113086e-01	7.726097e-01
-9	1383	-9	0	A	T	0.346	1.260885e-01	9.954977e-02	1.461483e-01	2.068059e-01
-9	4655	-9	0	A	T	0.010	-1.026743e-01	1.565949e-01	1.912043e-01	5.128063e-01
-9	4654	-9	0	A	T	0.010	-1.026743e-01	1.565949e-01	1.912043e-01	5.128063e-01
-9	4657	-9	0	A	T	0.010	-1.026743e-01	1.565949e-01	1.912043e-01	5.128063e-01
-9	4656	-9	0	A	T	0.010	-1.026743e-01	1.565949e-01	1.912043e-01	5.128063e-01
-9	4651	-9	0	A	T	0.010	-1.026743e-01	1.565949e-01	1.912043e-01	5.128063e-01
-9	4653	-9	0	A	T	0.023	-1.234250e-01	1.179833e-01	1.916674e-01	2.967931e-01
-9	4652	-9	0	A	T	0.025	-1.289699e-01	1.149449e-01	1.930680e-01	2.632285e-01
-9	4659	-9	0	A	T	0.025	-1.289699e-01	1.149449e-01	1.930680e-01	2.632285e-01
-9	4658	-9	0	A	T	0.025	-1.289699e-01	1.149449e-01	1.930680e-01	2.632285e-01
-9	108	-9	0	A	T	0.346	1.260885e-01	9.954977e-02	1.461483e-01	2.068059e-01
-9	109	-9	0	A	T	0.341	1.337547e-01	9.050201e-02	1.249666e-01	1.410343e-01
-9	102	-9	0	A	T	0.298	1.381055e-01	5.454669e-02	3.347891e-02	1.212995e-02
-9	100	-9	0	A	T	0.366	9.039190e-02	1.108401e-01	1.879195e-01	4.157668e-01
-9	106	-9	0	A	T	0.359	-1.694106e-02	1.002760e-01	2.443657e-01	8.660147e-01
-9	107	-9	0	A	T	0.346	1.260885e-01	9.954977e-02	1.461483e-01	2.068059e-01
-9	105	-9	0	A	T	0.361	-4.735955e-02	1.093869e-01	2.776769e-01	6.655238e-01
-9	14408	-9	0	A	T	0.013	8.720924e-02	1.331231e-01	1.859969e-01	5.131702e-01
-9	5629	-9	0	A	T	0.013	-4.629160e-02	2.549481e-01	2.414198e-01	8.561058e-01
-9	5628	-9	0	A	T	0.013	-4.629160e-02	2.549481e-01	2.414198e-01	8.561058e-01
-9	5627	-9	0	A	T	0.013	-4.629160e-02	2.549481e-01	2.414198e-01	8.561058e-01
-9	5626	-9	0	A	T	0.013	-4.629160e-02	2.549481e-01	2.414198e-01	8.561058e-01
-9	5625	-9	0	A	T	0.013	-4.629160e-02	2.549481e-01	2.414198e-01	8.561058e-01
-9	5623	-9	0	A	T	0.013	-4.629160e-02	2.549481e-01	2.414198e-01	8.561058e-01
-9	5622	-9	0	A	T	0.013	-4.629160e-02	2.549481e-01	2.414198e-01	8.561058e-01
-9	5621	-9	0	A	T	0.013	-4.629160e-02	2.549481e-01	2.414198e-01	8.561058e-01
-9	1142	-9	0	A	T	0.485	2.534242e-02	1.653406e-01	2.214298e-01	8.783399e-01
-9	1141	-9	0	A	T	0.303	1.298958e-01	5.881500e-02	4.716448e-02	2.836518e-02
-9	1147	-9	0	A	T	0.409	4.387648e-02	1.112625e-01	2.188079e-01	6.937506e-01
-9	1145	-9	0	A	T	0.402	7.397992e-02	9.262295e-02	2.013562e-01	4.254188e-01
-9	1148	-9	0	A	T	0.126	-1.403910e-01	5.788280e-02	1.580419e-01	1.619618e-02
-9	1149	-9	0	A	T	0.366	9.039190e-02	1.108401e-01	1.879195e-01	4.157668e-01
-9	15374	-9	0	A	T	0.015	-6.737751e-03	1.447646e-01	2.037811e-01	9.629250e-01
-9	12828	-9	0	A	T	0.020	2.177380e-01	1.079622e-01	1.238115e-01	4.508095e-02
-9	12829	-9	0	A	T	0.020	2.177380e-01	1.079622e-01	1.238115e-01	4.508095e-02
-9	12824	-9	0	A	T	0.020	2.177380e-01	1.079622e-01	1.238115e-01	4.508095e-02
-9	12825	-9	0	A	T	0.023	1.721333e-01	1.029345e-01	1.292739e-01	9.606837e-02
-9	12826	-9	0	A	T	0.020	2.177380e-01	1.079622e-01	1.238115e-01	4.508095e-02
-9	12827	-9	0	A	T	0.020	2.177380e-01	1.079622e-01	1.238115e-01	4.508095e-02
-9	12820	-9	0	A	T	0.023	1.721333e-01	1.029345e-01	1.292739e-01	9.606837e-02
-9	12821	-9	0	A	T	0.020	2.177380e-01	1.079622e-01	1.238115e-01	4.508095e-02
-9	12822	-9	0	A	T	0.020	2.177380e-01	1.079622e-01	1.238115e-01	4.508095e-02
-9	12823	-9	0	A	T	0.020	2.177380e-01	1.079622e-01	1.238115e-01	4.508095e-02
-9	380	-9	0	A	T	0.487	1.065735e-02	1.384216e-01	1.959058e-01	9.387084e-01
-9	381	-9	0	A	T	0.351	1.117295e-01	1.049325e-01	1.593125e-01	2.882876e-01
-9	385	-9	0	A	T	0.298	1.381055e-01	5.454669e-02	3.347891e-02	1.212995e-02
-9	387	-9	0	A	T	0.346	1.260885e-01	9.954977e-02	1.461483e-01	2.068059e-01
-9	388	-9	0	A	T	0.280	1.596737e-01	4.184644e-02	1.000000e-05	1.819721e-04
-9	3759	-9	0	A	T	0.111	5.774137e-02	5.798135e-02	1.584293e-01	3.205455e-01
-9	3758	-9	0	A	T	0.111	5.774137e-02	5.798135e-02	1.584293e-01	3.205455e-01
-9	2193	-9	0	A	T	0.010	-1.407784e-01	1.574318e-01	1.989318e-01	3.723019e-01
-9	2194	-9	0	A	T	0.010	-1.407784e-01	1.574318e-01	1.989318e-01	3.723019e-01
-9	2195	-9	0	A	T	0.010	-1.407784e-01	1.574318e-01	1.989318e-01	3.723019e-01
-9	2196	-9	0	A	T	0.010	-1.407784e-01	1.574318e-01	1.989318e-01	3.723019e-01
-9	2197	-9	0	A	T	0.086	1.140398e-01	5.534102e-02	1.617996e-01	4.065478e-02
-9	2199	-9	0	A	T	0.010	-1.407784e-01	1.574318e-01	1.989318e-01	3.723019e-01
-9	2047	-9	0	A	T	0.058	-1.537181e-01	8.104736e-02	1.442903e-01	5.934536e-02
-9	4811	-9	0	A	T	0.053	7.881632e-02	6.938797e-02	2.133992e-01	2.573943e-01
-9	4810	-9	0	A	T	0.045	4.188423e-02	7.427904e-02	1.990129e-01	5.734826e-01
-9	2040	-9	0	A	T	0.053	-1.503211e-01	8.622997e-02	1.469249e-01	8.285666e-02
-9	2041	-9	0	A	T	0.051	-1.445565e-01	8.648313e-02	1.460924e-01	9.621887e-02
-9	4819	-9	0	A	T	0.010	-1.395484e-01	1.489561e-01	1.967524e-01	3.499925e-01
-9	2733	-9	0	A	T	0.020	-1.273350e-02	1.099914e-01	1.997491e-01	9.079549e-01
-9	2738	-9	0	A	T	0.020	-1.273350e-02	1.099914e-01	1.997491e-01	9.079549e-01
-9	2739	-9	0	A	T	0.020	-1.273350e-02	1.099914e-01	1.997491e-01	9.079549e-01
-9	2049	-9	0	A	T	0.053	-1.503211e-01	8.622997e-02	1.469249e-01	8.285666e-02
-9	6769	-9	0	A	T	0.020	-2.155501e-02	1.757461e-01	2.318074e-01	9.025111e-01
-9	6768	-9	0	A	T	0.020	-2.155501e-02	1.757461e-01	2.318074e-01	9.025111e-01
-9	6767	-9	0	A	T	0.020	-2.155501e-02	1.757461e-01	2.318074e-01	9.025111e-01
-9	6766	-9	0	A	T	0.020	-2.155501e-02	1.757461e-01	2.318074e-01	9.025111e-01
-9	6765	-9	0	A	T	0.038	-3.576046e-02	1.311274e-01	2.248440e-01	7.853591e-01
-9	6763	-9	0	A	T	0.020	-2.155501e-02	1.757461e-01	2.318074e-01	9.025111e-01
-9	6762	-9	0	A	T	0.033	-1.270803e-02	9.684556e-02	1.986841e-01	8.957363e-01
-9	6761	-9	0	A	T	0.035	-1.310341e-02	9.334753e-02	1.980553e-01	8.885100e-01
-9	6760	-9	0	A	T	0.023	-2.606688e-02	1.657185e-01	2.302916e-01	8.751733e-01
-9	12595	-9	0	A	T	0.038	1.062379e-01	8.386831e-02	1.286872e-01	2.067578e-01
-9	12593	-9	0	A	T	0.010	-2.190776e-01	1.479341e-01	2.558262e-01	1.402354e-01
-9	12598	-9	0	A	T	0.010	-2.190776e-01	1.479341e-01	2.558262e-01	1.402354e-01
-9	13649	-9	0	A	T	0.063	-2.694582e-02	1.326010e-01	2.346305e-01	8.391819e-01
-9	13648	-9	0	A	T	0.040	-1.918067e-02	1.461517e-01	2.359637e-01	8.957216e-01
-9	784	-9	0	A	T	0.485	2.534242e-02	1.653406e-01	2.214298e-01	8.783399e-01
-9	785	-9	0	A	T	0.341	1.337547e-01	9.050201e-02	1.249666e-01	1.410343e-01
-9	786	-9	0	A	T	0.351	1.117295e-01	1.049325e-01	1.593125e-01	2.882876e-01
-9	787	-9	0	A	T	0.343	1.283982e-01	8.767720e-02	1.395431e-01	1.446753e-01
-9	780	-9	0	A	T	0.303	1.298958e-01	5.881500e-02	4.716448e-02	2.836518e-02
-9	781	-9	0	A	T	0.354	1.052082e-01	1.065240e-01	1.667109e-01	3.245427e-01
-9	782	-9	0	A	T	0.346	1.260885e-01	9.954977e-02	1.461483e-01	2.068059e-01
-9	783	-9	0	A	T	0.497	4.792322e-02	3.483029e-01	2.137243e-01	8.907052e-01
-9	789	-9	0	A	T	0.366	9.039190e-02	1.108401e-01	1.879195e-01	4.157668e-01
-9	15124	-9	0	A	T	0.015	-1.222030e-02	1.552547e-01	2.123588e-01	9.373425e-01
-9	15127	-9	0	A	T	0.023	-1.543455e-02	1.546674e-01	2.298412e-01	9.206116e-01
-9	6903	-9	0	A	T	0.023	-2.606688e-02	1.657185e-01	2.302916e-01	8.751733e-01
-9	6902	-9	0	A	T	0.023	-2.606688e-02	1.657185e-01	2.302916e-01	8.751733e-01
-9	6266	-9	0	A	T	0.013	-4.629160e-02	2.549481e-01	2.414198e-01	8.561058e-01
-9	6267	-9	0	A	T	0.010	-3.094876e-02	2.242915e-01	2.182594e-01	8.903943e-01
-9	6265	-9	0	A	T	0.013	-4.629160e-02	2.549481e-01	2.414198e-01	8.561058e-01
-9	6263	-9	0	A	T	0.010	-3.094876e-02	2.242915e-01	2.182594e-01	8.903943e-01
-9	6260	-9	0	A	T	0.013	-4.629160e-02	2.549481e-01	2.414198e-01	8.561058e-01
-9	6261	-9	0	A	T	0.013	-4.629160e-02	2.549481e-01	2.414198e-01	8.561058e-01
-9	6268	-9	0	A	T	0.013	-4.629160e-02	2.549481e-01	2.414198e-01	8.561058e-01
-9	6269	-9	0	A	T	0.013	-4.629160e-02	2.549481e-01	2.414198e-01	8.561058e-01
-9	1739	-9	0	A	T	0.013	-1.382366e-01	1.355305e-01	1.956773e-01	3.090015e-01
-9	1738	-9	0	A	T	0.013	-1.382366e-01	1.355305e-01	1.956773e-01	3.090015e-01
-9	1731	-9	0	A	T	0.013	-1.342687e-01	1.344845e-01	1.952756e-01	3.193187e-01
-9	1733	-9	0	A	T	0.013	-1.382366e-01	1.355305e-01	1.956773e-01	3.090015e-01
-9	5233	-9	0	A	T	0.013	-4.629160e-02	2.549481e-01	2.414198e-01	8.561058e-01
-9	5234	-9	0	A	T	0.013	-4.629160e-02	2.549481e-01	2.414198e-01	8.561058e-01
-9	5235	-9	0	A	T	0.013	-4.629160e-02	2.549481e-01	2.414198e-01	8.561058e-01
-9	1737	-9	0	A	T	0.013	-1.382366e-01	1.355305e-01	1.956773e-01	3.090015e-01
-9	5656	-9	0	A	T	0.013	-4.629160e-02	2.549481e-01	2.414198e-01	8.561058e-01
-9	2543	-9	0	A	T	0.025	6.717584e-02	1.066758e-01	2.154699e-01	5.296116e-01
-9	2541	-9	0	A	T	0.035	-2.905833e-02	1.001833e-01	2.062591e-01	7.720833e-01
-9	2546	-9	0	A	T	0.020	5.860182e-02	1.106695e-01	2.078124e-01	5.970432e-01
-9	2545	-9	0	A	T	0.020	5.860182e-02	1.106695e-01	2.078124e-01	5.970432e-01
-9	2544	-9	0	A	T	0.020	5.860182e-02	1.106695e-01	2.078124e-01	5.970432e-01
-9	2549	-9	0	A	T	0.010	1.600506e-01	1.547369e-01	2.155970e-01	3.022515e-01
-9	2548	-9	0	A	T	0.010	1.600506e-01	1.547369e-01	2.155970e-01	3.022515e-01
-9	902	-9	0	A	T	0.366	9.039190e-02	1.108401e-01	1.879195e-01	4.157668e-01
-9	901	-9	0	A	T	0.482	-2.701876e-02	1.136192e-01	1.944213e-01	8.122839e-01
-9	906	-9	0	A	T	0.298	1.381055e-01	5.454669e-02	3.347891e-02	1.212995e-02
-9	907	-9	0	A	T	0.366	9.039190e-02	1.108401e-01	1.879195e-01	4.157668e-01
-9	904	-9	0	A	T	0.351	1.117295e-01	1.049325e-01	1.593125e-01	2.882876e-01
-9	905	-9	0	A	T	0.298	1.381055e-01	5.454669e-02	3.347891e-02	1.212995e-02
-9	908	-9	0	A	T	0.497	4.792322e-02	3.483029e-01	2.137243e-01	8.907052e-01
-9	6417	-9	0	A	T	0.010	-3.094876e-02	2.242915e-01	2.182594e-01	8.903943e-01
-9	6411	-9	0	A	T	0.013	-4.629160e-02	2.549481e-01	2.414198e-01	8.561058e-01
-9	24	-9	0	A	T	0.341	1.337547e-01	9.050201e-02	1.249666e-01	1.410343e-01
-9	25	-9	0	A	T	0.351	1.117295e-01	1.049325e-01	1.593125e-01	2.882876e-01
-9	26	-9	0	A	T	0.485	2.534242e-02	1.653406e-01	2.214298e-01	8.783399e-01
-9	27	-9	0	A	T	0.351	1.117295e-01	1.049325e-01	1.593125e-01	2.882876e-01
-9	20	-9	0	A	T	0.495	1.168402e-02	2.205666e-01	2.004478e-01	9.578076e-01
-9	21	-9	0	A	T	0.348	1.155461e-01	9.809354e-02	1.443317e-01	2.402576e-01
-9	22	-9	0	A	T	0.020	-1.433551e-01	1.077898e-01	1.969859e-01	1.850801e-01
-9	28	-9	0	A	T	0.298	1.381055e-01	5.454669e-02	3.347891e-02	1.212995e-02
-9	29	-9	0	A	T	0.351	1.117295e-01	1.049325e-01	1.593125e-01	2.882876e-01
-9	15689	-9	0	A	T	0.013	-2.797707e-02	1.639605e-01	2.118966e-01	8.646884e-01
-9	210	-9	0	A	T	0.497	1.784250e-02	3.166484e-01	1.988241e-01	9.551220e-01
-9	15680	-9	0	A	T	0.015	-2.869607e-02	1.584048e-01	2.172757e-01	8.564318e-01
-9	15685	-9	0	A	T	0.015	-2.869607e-02	1.584048e-01	2.172757e-01	8.564318e-01
-9	15684	-9	0	A	T	0.013	-2.797707e-02	1.639605e-01	2.118966e-01	8.646884e-01
-9	6553	-9	0	A	T	0.013	-4.629160e-02	2.549481e-01	2.414198e-01	8.561058e-01
-9	218	-9	0	A	T	0.497	1.784250e-02	3.166484e-01	1.988241e-01	9.551220e-01
-9	219	-9	0	A	T	0.497	1.784250e-02	3.166484e-01	1.988241e-01	9.551220e-01
-9	1616	-9	0	A	T	0.351	1.117295e-01	1.049325e-01	1.593125e-01	2.882876e-01
-9	5197	-9	0	A	T	0.013	-4.629160e-02	2.549481e-01	2.414198e-01	8.561058e-01
-9	5196	-9	0	A	T	0.013	-4.629160e-02	2.549481e-01	2.414198e-01	8.561058e-01
-9	1613	-9	0	A	T	0.366	9.039190e-02	1.108401e-01	1.879195e-01	4.157668e-01
-9	5193	-9	0	A	T	0.013	-4.629160e-02	2.549481e-01	2.414198e-01	8.561058e-01
-9	5192	-9	0	A	T	0.013	-4.629160e-02	2.549481e-01	2.414198e-01	8.561058e-01
-9	1678	-9	0	A	T	0.013	-1.382366e-01	1.355305e-01	1.956773e-01	3.090015e-01
-9	1674	-9	0	A	T	0.066	4.427229e-02	6.407062e-02	1.675775e-01	4.903881e-01
-9	1675	-9	0	A	T	0.280	4.884094e-02	5.509924e-02	1.313835e-01	3.764788e-01
-9	1672	-9	0	A	T	0.013	-1.382366e-01	1.355305e-01	1.956773e-01	3.090015e-01
-9	4727	-9	0	A	T	0.010	-1.026743e-01	1.565949e-01	1.912043e-01	5.128063e-01
-9	5448	-9	0	A	T	0.013	-4.629160e-02	2.549481e-01	2.414198e-01	8.561058e-01
-9	10921	-9	0	A	T	0.015	-3.481675e-02	1.350300e-01	1.980591e-01	7.967974e-01
-9	10920	-9	0	A	T	0.013	-3.923276e-02	1.496345e-01	2.004053e-01	7.934499e-01
-9	5446	-9	0	A	T	0.013	-4.629160e-02	2.549481e-01	2.414198e-01	8.561058e-01
-9	442	-9	0	A	T	0.298	1.381055e-01	5.454669e-02	3.347891e-02	1.212995e-02
-9	441	-9	0	A	T	0.366	9.039190e-02	1.108401e-01	1.879195e-01	4.157668e-01
-9	440	-9	0	A	T	0.485	2.534242e-02	1.653406e-01	2.214298e-01	8.783399e-01
-9	444	-9	0	A	T	0.298	1.381055e-01	5.454669e-02	3.347891e-02	1.212995e-02
-9	4464	-9	0	A	T	0.015	-2.534242e-02	1.653406e-01	2.214298e-01	8.783399e-01
-9	4460	-9	0	A	T	0.010	-2.167032e-02	1.770772e-01	2.087116e-01	9.027252e-01
-9	5890	-9	0	A	T	0.010	-3.008740e-02	2.238728e-01	2.181839e-01	8.932281e-01
-9	5891	-9	0	A	T	0.013	-4.629160e-02	2.549481e-01	2.414198e-01	8.561058e-01
-9	5892	-9	0	A	T	0.013	-4.629160e-02	2.549481e-01	2.414198e-01	8.561058e-01
-9	5893	-9	0	A	T	0.013	-4.629160e-02	2.549481e-01	2.414198e-01	8.561058e-01
-9	5894	-9	0	A	T	0.013	-4.629160e-02	2.549481e-01	2.414198e-01	8.561058e-01
-9	5896	-9	0	A	T	0.013	-4.629160e-02	2.549481e-01	2.414198e-01	8.561058e-01
-9	5897	-9	0	A	T	0.013	-4.629160e-02	2.549481e-01	2.414198e-01	8.561058e-01
-9	5899	-9	0	A	T	0.013	-4.629160e-02	2.549481e-01	2.414198e-01	8.561058e-01
-9	13144	-9	0	A	T	0.051	1.732662e-01	7.364029e-02	7.726359e-02	1.962004e-02
-9	1359	-9	0	A	T	0.336	8.696915e-02	5.975375e-02	1.681602e-01	1.471419e-01
-9	1353	-9	0	A	T	0.407	8.698634e-02	6.631881e-02	1.728292e-01	1.911763e-01
-9	1352	-9	0	A	T	0.409	2.458120e-02	6.488690e-02	1.911617e-01	7.052231e-01
-9	1351	-9	0	A	T	0.020	-1.433551e-01	1.077898e-01	1.969859e-01	1.850801e-01
-9	1357	-9	0	A	T	0.018	-8.163597e-02	1.148114e-01	1.883258e-01	4.779023e-01
-9	1356	-9	0	A	T	0.098	6.846962e-02	5.567667e-02	1.954972e-01	2.202566e-01
-9	1355	-9	0	A	T	0.364	1.203695e-01	6.563994e-02	2.078999e-01	6.820239e-02
-9	1354	-9	0	A	T	0.346	1.306952e-01	8.112746e-02	1.537107e-01	1.087920e-01
-9	1116	-9	0	A	T	0.351	1.117295e-01	1.049325e-01	1.593125e-01	2.882876e-01
-9	1119	-9	0	A	T	0.366	9.039190e-02	1.108401e-01	1.879195e-01	4.157668e-01
-9	1118	-9	0	A	T	0.366	9.039190e-02	1.108401e-01	1.879195e-01	4.157668e-01
-9	2205	-9	0	A	T	0.187	1.088988e-01	4.742238e-02	3.833770e-02	2.271273e-02
-9	2206	-9	0	A	T	0.177	8.377622e-02	4.897792e-02	6.694486e-02	8.875769e-02
-9	2207	-9	0	A	T	0.010	-1.407784e-01	1.574318e-01	1.989318e-01	3.723019e-01
-9	46	-9	0	A	T	0.366	9.039190e-02	1.108401e-01	1.879195e-01	4.157668e-01
-9	42	-9	0	A	T	0.351	1.117295e-01	1.049325e-01	1.593125e-01	2.882876e-01
-9	43	-9	0	A	T	0.346	1.260885e-01	9.954977e-02	1.461483e-01	2.068059e-01
-9	40	-9	0	A	T	0.432	-8.401540e-02	6.974074e-02	2.467595e-01	2.297788e-01
-9	6150	-9	0	A	T	0.018	2.266461e-01	1.678387e-01	2.814746e-01	1.784510e-01
-9	6151	-9	0	A	T	0.013	-4.629160e-02	2.549481e-01	2.414198e-01	8.561058e-01
-9	6152	-9	0	A	T	0.013	-4.629160e-02	2.549481e-01	2.414198e-01	8.561058e-01
-9	6154	-9	0	A	T	0.013	-4.629160e-02	2.549481e-01	2.414198e-01	8.561058e-01
-9	6155	-9	0	A	T	0.013	-4.629160e-02	2.549481e-01	2.414198e-01	8.561058e-01
-9	6156	-9	0	A	T	0.013	-4.629160e-02	2.549481e-01	2.414198e-01	8.561058e-01
-9	6157	-9	0	A	T	0.013	-4.629160e-02	2.549481e-01	2.414198e-01	8.561058e-01
-9	6158	-9	0	A	T	0.013	-4.629160e-02	2.549481e-01	2.414198e-01	8.561058e-01
-9	6975	-9	0	A	T	0.020	-2.155501e-02	1.757461e-01	2.318074e-01	9.025111e-01
-9	6971	-9	0	A	T	0.015	-2.010766e-02	1.520844e-01	2.063514e-01	8.949508e-01
-9	6979	-9	0	A	T	0.038	-3.576046e-02	1.311274e-01	2.248440e-01	7.853591e-01
-9	9339	-9	0	A	T	0.030	-2.045555e-02	1.055567e-01	2.035570e-01	8.465431e-01
-9	13262	-9	0	A	T	0.061	3.430427e-01	6.185085e-02	2.220139e-02	9.361959e-08
-9	2876	-9	0	A	T	0.260	1.058706e-01	4.263375e-02	1.172345e-01	1.385819e-02
-9	6848	-9	0	A	T	0.038	-3.576046e-02	1.311274e-01	2.248440e-01	7.853591e-01
-9	4835	-9	0	A	T	0.015	-4.489555e-02	1.296277e-01	1.962108e-01	7.294571e-01
-9	4836	-9	0	A	T	0.028	-5.307515e-02	9.771341e-02	1.920040e-01	5.876289e-01
-9	4792	-9	0	A	T	0.010	-1.395484e-01	1.489561e-01	1.967524e-01	3.499925e-01
-9	6699	-9	0	A	T	0.111	-5.457844e-02	1.033784e-01	2.059137e-01	5.981325e-01
-9	6693	-9	0	A	T	0.023	-2.606688e-02	1.657185e-01	2.302916e-01	8.751733e-01
-9	6691	-9	0	A	T	0.018	-4.431206e-02	1.228046e-01	1.962468e-01	7.186123e-01
-9	6690	-9	0	A	T	0.013	-2.077853e-02	1.437289e-01	1.985649e-01	8.852009e-01
-9	6697	-9	0	A	T	0.038	-3.576046e-02	1.311274e-01	2.248440e-01	7.853591e-01
-9	6696	-9	0	A	T	0.023	-2.606688e-02	1.657185e-01	2.302916e-01	8.751733e-01
-9	6694	-9	0	A	T	0.023	-2.606688e-02	1.657185e-01	2.302916e-01	8.751733e-01
-9	5961	-9	0	A	T	0.013	-4.629160e-02	2.549481e-01	2.414198e-01	8.561058e-01
-9	1403	-9	0	A	T	0.303	1.298958e-01	5.881500e-02	4.716448e-02	2.836518e-02
-9	428	-9	0	A	T	0.487	8.787817e-03	1.595591e-01	2.070518e-01	9.561343e-01
-9	5461	-9	0	A	T	0.013	-4.629160e-02	2.549481e-01	2.414198e-01	8.561058e-01
-9	5460	-9	0	A	T	0.013	-4.629160e-02	2.549481e-01	2.414198e-01	8.561058e-01
-9	5462	-9	0	A	T	0.013	-4.629160e-02	2.549481e-01	2.414198e-01	8.561058e-01
-9	5464	-9	0	A	T	0.013	-4.629160e-02	2.549481e-01	2.414198e-01	8.561058e-01
-9	5467	-9	0	A	T	0.013	-4.629160e-02	2.549481e-01	2.414198e-01	8.561058e-01
-9	5469	-9	0	A	T	0.013	-4.629160e-02	2.549481e-01	2.414198e-01	8.561058e-01
-9	5468	-9	0	A	T	0.013	-4.629160e-02	2.549481e-01	2.414198e-01	8.561058e-01
-9	427	-9	0	A	T	0.394	5.689118e-02	8.798144e-02	1.923226e-01	5.186298e-01
-9	426	-9	0	A	T	0.409	6.690221e-02	8.289885e-02	1.829156e-01	4.206250e-01
-9	5964	-9	0	A	T	0.013	-4.629160e-02	2.549481e-01	2.414198e-01	8.561058e-01
-9	5967	-9	0	A	T	0.013	-4.629160e-02	2.549481e-01	2.414198e-01	8.561058e-01
-9	6844	-9	0	A	T	0.023	-2.606688e-02	1.657185e-01	2.302916e-01	8.751733e-01
-9	4978	-9	0	A	T	0.010	-1.439862e-01	1.482246e-01	2.001823e-01	3.325437e-01
-9	4979	-9	0	A	T	0.010	-1.439862e-01	1.482246e-01	2.001823e-01	3.325437e-01
-9	2141	-9	0	A	T	0.030	-8.326438e-02	1.068388e-01	1.820224e-01	4.367160e-01
-9	2140	-9	0	A	T	0.030	-8.326438e-02	1.068388e-01	1.820224e-01	4.367160e-01
-9	4975	-9	0	A	T	0.010	-1.439862e-01	1.482246e-01	2.001823e-01	3.325437e-01
-9	4976	-9	0	A	T	0.010	-1.439862e-01	1.482246e-01	2.001823e-01	3.325437e-01
-9	4977	-9	0	A	T	0.010	-1.439862e-01	1.482246e-01	2.001823e-01	3.325437e-01
-9	4971	-9	0	A	T	0.010	-1.439862e-01	1.482246e-01	2.001823e-01	3.325437e-01
-9	4973	-9	0	A	T	0.010	-1.439862e-01	1.482246e-01	2.001823e-01	3.325437e-01
-9	6821	-9	0	A	T	0.038	-3.576046e-02	1.311274e-01	2.248440e-01	7.853591e-01
-9	15732	-9	0	A	T	0.013	-2.797707e-02	1.639605e-01	2.118966e-01	8.646884e-01
-9	495	-9	0	A	T	0.366	9.039190e-02	1.108401e-01	1.879195e-01	4.157668e-01
-9	15735	-9	0	A	T	0.013	-2.797707e-02	1.639605e-01	2.118966e-01	8.646884e-01
-9	6825	-9	0	A	T	0.030	-2.780389e-02	1.253638e-01	2.123113e-01	8.247116e-01
-9	15737	-9	0	A	T	0.015	-2.869607e-02	1.584048e-01	2.172757e-01	8.564318e-01
-9	15739	-9	0	A	T	0.013	-2.797707e-02	1.639605e-01	2.118966e-01	8.646884e-01
-9	15738	-9	0	A	T	0.015	-2.869607e-02	1.584048e-01	2.172757e-01	8.564318e-01
-9	60	-9	0	A	T	0.348	1.172855e-01	9.699217e-02	1.476330e-01	2.280326e-01
-9	61	-9	0	A	T	0.298	1.381055e-01	5.454669e-02	3.347891e-02	1.212995e-02
-9	62	-9	0	A	T	0.326	-2.920665e-02	8.608122e-02	2.529384e-01	7.347532e-01
-9	63	-9	0	A	T	0.336	1.553067e-02	9.811456e-02	2.145559e-01	8.743903e-01
-9	64	-9	0	A	T	0.338	1.376485e-02	9.456827e-02	2.131882e-01	8.844226e-01
-9	65	-9	0	A	T	0.394	-1.654026e-02	6.336114e-02	2.047743e-01	7.943300e-01
-9	66	-9	0	A	T	0.192	-1.924889e-02	5.240905e-02	2.125977e-01	7.138051e-01
-9	67	-9	0	A	T	0.328	7.252248e-02	7.697863e-02	1.517449e-01	3.472951e-01
-9	68	-9	0	A	T	0.323	8.319105e-02	7.400317e-02	1.359564e-01	2.623221e-01
-9	69	-9	0	A	T	0.331	6.267634e-02	8.309825e-02	1.641255e-01	4.516080e-01
-9	6521	-9	0	A	T	0.013	-4.629160e-02	2.549481e-01	2.414198e-01	8.561058e-01
-9	6520	-9	0	A	T	0.013	-4.629160e-02	2.549481e-01	2.414198e-01	8.561058e-01
-9	6523	-9	0	A	T	0.013	-4.629160e-02	2.549481e-01	2.414198e-01	8.561058e-01
-9	6522	-9	0	A	T	0.013	-4.629160e-02	2.549481e-01	2.414198e-01	8.561058e-01
-9	6525	-9	0	A	T	0.013	-4.629160e-02	2.549481e-01	2.414198e-01	8.561058e-01
-9	6524	-9	0	A	T	0.013	-4.629160e-02	2.549481e-01	2.414198e-01	8.561058e-01
-9	6527	-9	0	A	T	0.013	-4.629160e-02	2.549481e-01	2.414198e-01	8.561058e-01
-9	6526	-9	0	A	T	0.013	-4.629160e-02	2.549481e-01	2.414198e-01	8.561058e-01
-9	6529	-9	0	A	T	0.013	-4.629160e-02	2.549481e-01	2.414198e-01	8.561058e-01
-9	3937	-9	0	A	T	0.013	-4.601957e-02	1.434492e-01	1.997615e-01	7.486981e-01
-9	13417	-9	0	A	T	0.066	-3.004856e-02	1.332318e-01	2.357251e-01	8.217973e-01
-9	13415	-9	0	A	T	0.066	-3.004856e-02	1.332318e-01	2.357251e-01	8.217973e-01
-9	13418	-9	0	A	T	0.040	-1.918067e-02	1.461517e-01	2.359637e-01	8.957216e-01
-9	15439	-9	0	A	T	0.015	-6.737751e-03	1.447646e-01	2.037811e-01	9.629250e-01
-9	1025	-9	0	A	T	0.366	9.039190e-02	1.108401e-01	1.879195e-01	4.157668e-01
-9	1024	-9	0	A	T	0.298	1.381055e-01	5.454669e-02	3.347891e-02	1.212995e-02
-9	5347	-9	0	A	T	0.013	-4.629160e-02	2.549481e-01	2.414198e-01	8.561058e-01
-9	5340	-9	0	A	T	0.013	-4.629160e-02	2.549481e-01	2.414198e-01	8.561058e-01
-9	5341	-9	0	A	T	0.013	-4.629160e-02	2.549481e-01	2.414198e-01	8.561058e-01
-9	5342	-9	0	A	T	0.013	-4.629160e-02	2.549481e-01	2.414198e-01	8.561058e-01
-9	1022	-9	0	A	T	0.346	1.260885e-01	9.954977e-02	1.461483e-01	2.068059e-01
-9	1029	-9	0	A	T	0.341	1.337547e-01	9.050201e-02	1.249666e-01	1.410343e-01
-9	1028	-9	0	A	T	0.341	1.337547e-01	9.050201e-02	1.249666e-01	1.410343e-01
-9	11074	-9	0	A	T	0.010	1.144836e-01	1.472491e-01	1.913421e-01	4.378116e-01
-9	6082	-9	0	A	T	0.013	-4.629160e-02	2.549481e-01	2.414198e-01	8.561058e-01
-9	12525	-9	0	A	T	0.066	7.860695e-02	7.022656e-02	1.176766e-01	2.643677e-01
-9	12524	-9	0	A	T	0.066	7.860695e-02	7.022656e-02	1.176766e-01	2.643677e-01
-9	12527	-9	0	A	T	0.066	7.860695e-02	7.022656e-02	1.176766e-01	2.643677e-01
-9	12526	-9	0	A	T	0.066	7.860695e-02	7.022656e-02	1.176766e-01	2.643677e-01
-9	12521	-9	0	A	T	0.066	7.860695e-02	7.022656e-02	1.176766e-01	2.643677e-01
-9	12520	-9	0	A	T	0.066	7.860695e-02	7.022656e-02	1.176766e-01	2.643677e-01
-9	12523	-9	0	A	T	0.066	7.860695e-02	7.022656e-02	1.176766e-01	2.643677e-01
-9	12522	-9	0	A	T	0.066	7.860695e-02	7.022656e-02	1.176766e-01	2.643677e-01
-9	12529	-9	0	A	T	0.066	7.860695e-02	7.022656e-02	1.176766e-01	2.643677e-01
-9	12528	-9	0	A	T	0.066	7.860695e-02	7.022656e-02	1.176766e-01	2.643677e-01
-9	775	-9	0	A	T	0.407	-5.362708e-02	6.081721e-02	2.202478e-01	3.789787e-01
-9	774	-9	0	A	T	0.495	9.477408e-02	2.397216e-01	2.070276e-01	6.930141e-01
-9	777	-9	0	A	T	0.341	1.337547e-01	9.050201e-02	1.249666e-01	1.410343e-01
-9	776	-9	0	A	T	0.472	6.341200e-02	1.083593e-01	1.997509e-01	5.590855e-01
-9	771	-9	0	A	T	0.359	8.577458e-02	9.710829e-02	1.636886e-01	3.781628e-01
-9	773	-9	0	A	T	0.497	1.809871e-02	3.028778e-01	1.975603e-01	9.524110e-01
-9	772	-9	0	A	T	0.366	9.039190e-02	1.108401e-01	1.879195e-01	4.157668e-01
-9	779	-9	0	A	T	0.477	2.785127e-02	1.347676e-01	2.170640e-01	8.364888e-01
-9	778	-9	0	A	T	0.485	2.534242e-02	1.653406e-01	2.214298e-01	8.783399e-01
-9	15195	-9	0	A	T	0.023	-1.543455e-02	1.546674e-01	2.298412e-01	9.206116e-01
-9	15194	-9	0	A	T	0.023	-1.543455e-02	1.546674e-01	2.298412e-01	9.206116e-01
-9	15191	-9	0	A	T	0.023	-1.543455e-02	1.546674e-01	2.298412e-01	9.206116e-01
-9	1617	-9	0	A	T	0.354	1.052082e-01	1.065240e-01	1.667109e-01	3.245427e-01
-9	6509	-9	0	A	T	0.013	-4.629160e-02	2.549481e-01	2.414198e-01	8.561058e-01
-9	13597	-9	0	A	T	0.040	-1.918067e-02	1.461517e-01	2.359637e-01	8.957216e-01
-9	13594	-9	0	A	T	0.040	-1.918067e-02	1.461517e-01	2.359637e-01	8.957216e-01
-9	13592	-9	0	A	T	0.066	-3.004856e-02	1.332318e-01	2.357251e-01	8.217973e-01
-9	6503	-9	0	A	T	0.013	-4.629160e-02	2.549481e-01	2.414198e-01	8.561058e-01
-9	6502	-9	0	A	T	0.013	-4.629160e-02	2.549481e-01	2.414198e-01	8.561058e-01
-9	1610	-9	0	A	T	0.351	1.117295e-01	1.049325e-01	1.593125e-01	2.882876e-01
-9	6507	-9	0	A	T	0.013	-4.629160e-02	2.549481e-01	2.414198e-01	8.561058e-01
-9	6506	-9	0	A	T	0.013	-4.629160e-02	2.549481e-01	2.414198e-01	8.561058e-01
-9	1789	-9	0	A	T	0.013	-1.382366e-01	1.355305e-01	1.956773e-01	3.090015e-01
-9	1781	-9	0	A	T	0.013	-1.382366e-01	1.355305e-01	1.956773e-01	3.090015e-01
-9	1785	-9	0	A	T	0.172	-8.004960e-02	4.852359e-02	2.036450e-01	1.006051e-01
-9	1786	-9	0	A	T	0.265	-1.093502e-01	5.470490e-02	2.530357e-01	4.699967e-02
-9	4176	-9	0	A	T	0.045	-3.795989e-02	9.221297e-02	1.980306e-01	6.810424e-01
-9	3146	-9	0	A	T	0.124	-9.201899e-02	6.846137e-02	1.612110e-01	1.804695e-01
-9	5173	-9	0	A	T	0.013	-4.629160e-02	2.549481e-01	2.414198e-01	8.561058e-01
-9	5172	-9	0	A	T	0.013	-4.629160e-02	2.549481e-01	2.414198e-01	8.561058e-01
-9	5170	-9	0	A	T	0.013	-4.629160e-02	2.549481e-01	2.414198e-01	8.561058e-01
-9	5177	-9	0	A	T	0.013	-4.629160e-02	2.549481e-01	2.414198e-01	8.561058e-01
-9	5176	-9	0	A	T	0.013	-4.629160e-02	2.549481e-01	2.414198e-01	8.561058e-01
-9	5175	-9	0	A	T	0.013	-4.629160e-02	2.549481e-01	2.414198e-01	8.561058e-01
-9	5174	-9	0	A	T	0.013	-4.629160e-02	2.549481e-01	2.414198e-01	8.561058e-01
-9	5179	-9	0	A	T	0.013	-4.629160e-02	2.549481e-01	2.414198e-01	8.561058e-01
-9	5276	-9	0	A	T	0.013	-4.629160e-02	2.549481e-01	2.414198e-01	8.561058e-01
-9	82	-9	0	A	T	0.346	1.260885e-01	9.954977e-02	1.461483e-01	2.068059e-01
-9	83	-9	0	A	T	0.338	1.375550e-01	8.661846e-02	1.181410e-01	1.138855e-01
-9	84	-9	0	A	T	0.366	9.039190e-02	1.108401e-01	1.879195e-01	4.157668e-01
-9	10729	-9	0	A	T	0.010	-3.943680e-02	1.547236e-01	1.952861e-01	7.990788e-01
-9	8567	-9	0	A	T	0.013	-9.623881e-02	1.431311e-01	1.858640e-01	5.021323e-01
-9	8563	-9	0	A	T	0.013	-9.623881e-02	1.431311e-01	1.858640e-01	5.021323e-01
-9	8569	-9	0	A	T	0.013	-9.623881e-02	1.431311e-01	1.858640e-01	5.021323e-01
-9	418	-9	0	A	T	0.290	-8.978973e-02	4.478421e-02	2.144302e-01	4.634517e-02
-9	6833	-9	0	A	T	0.038	-3.576046e-02	1.311274e-01	2.248440e-01	7.853591e-01
-9	6832	-9	0	A	T	0.023	-2.606688e-02	1.657185e-01	2.302916e-01	8.751733e-01
-9	6830	-9	0	A	T	0.023	-2.606688e-02	1.657185e-01	2.302916e-01	8.751733e-01
-9	6836	-9	0	A	T	0.020	-2.155501e-02	1.757461e-01	2.318074e-01	9.025111e-01
-9	6835	-9	0	A	T	0.020	-2.155501e-02	1.757461e-01	2.318074e-01	9.025111e-01
-9	6839	-9	0	A	T	0.023	-2.606688e-02	1.657185e-01	2.302916e-01	8.751733e-01
-9	15959	-9	0	A	T	0.018	-1.661380e-02	1.761008e-01	2.264388e-01	9.249334e-01
-9	8019	-9	0	A	T	0.010	-1.964184e-02	1.624423e-01	2.018803e-01	9.038815e-01
-9	8018	-9	0	A	T	0.010	-1.964184e-02	1.624423e-01	2.018803e-01	9.038815e-01
-9	2308	-9	0	A	T	0.025	-6.863999e-02	1.068546e-01	1.973534e-01	5.213848e-01
-9	2301	-9	0	A	T	0.010	-1.407784e-01	1.574318e-01	1.989318e-01	3.723019e-01
-9	2300	-9	0	A	T	0.010	-1.407784e-01	1.574318e-01	1.989318e-01	3.723019e-01
-9	2303	-9	0	A	T	0.010	-1.407784e-01	1.574318e-01	1.989318e-01	3.723019e-01
-9	2305	-9	0	A	T	0.010	-1.407784e-01	1.574318e-01	1.989318e-01	3.723019e-01
-9	2304	-9	0	A	T	0.061	1.788522e-01	6.440277e-02	1.480100e-01	6.017195e-03
-9	2307	-9	0	A	T	0.015	-1.297965e-01	1.263456e-01	2.021625e-01	3.055392e-01
-9	2306	-9	0	A	T	0.061	-6.508030e-02	9.566392e-02	2.059675e-01	4.971165e-01
-9	16066	-9	0	A	T	0.015	-5.324858e-03	1.451372e-01	2.038024e-01	9.707708e-01
-9	16067	-9	0	A	T	0.013	-5.714156e-03	1.524947e-01	2.014692e-01	9.701475e-01
-9	16060	-9	0	A	T	0.010	-4.930857e-03	1.641275e-01	1.995222e-01	9.760635e-01
-9	16061	-9	0	A	T	0.010	-4.930857e-03	1.641275e-01	1.995222e-01	9.760635e-01
-9	16062	-9	0	A	T	0.015	-5.324858e-03	1.451372e-01	2.038024e-01	9.707708e-01
-9	16063	-9	0	A	T	0.015	-5.324858e-03	1.451372e-01	2.038024e-01	9.707708e-01
-9	16068	-9	0	A	T	0.015	-5.324858e-03	1.451372e-01	2.038024e-01	9.707708e-01
[truncated: 3,298 more rows]
