# Supplementary material for: GWAS for quantitative resistance phenotypes in Mycobacterium tuberculosis reveals resistance genes and regulatory regions
Source: Nat Commun. 2019 May 13;10:2128. doi: 10.1038/s41467-019-10110-6 (PMC6513847; doi:10.1038/s41467-019-10110-6)
Supplement: Supplementary file 12 — Source Data [file 41467_2019_10110_MOESM12_ESM.zip › 9-Source Data Folder/site_oflx_valid.assoc.txt]

chr	rs	ps	n_miss	allele1	allele0	af	beta	se	l_remle	p_wald
-9	5989	-9	0	A	T	0.018	2.013506e-02	2.523000e-01	4.131593e-01	9.364268e-01
-9	5982	-9	0	A	T	0.018	6.078034e-03	2.519890e-01	4.114971e-01	9.807673e-01
-9	5983	-9	0	A	T	0.016	2.177417e-02	2.264192e-01	4.073678e-01	9.234301e-01
-9	5980	-9	0	A	T	0.016	2.177417e-02	2.264192e-01	4.073678e-01	9.234301e-01
-9	5981	-9	0	A	T	0.016	2.177417e-02	2.264192e-01	4.073678e-01	9.234301e-01
-9	5984	-9	0	A	T	0.022	1.455734e-01	2.022262e-01	4.279921e-01	4.719858e-01
-9	10550	-9	0	A	T	0.127	1.314125e-01	6.069010e-02	2.228419e-01	3.088580e-02
-9	270	-9	0	A	T	0.247	8.953401e-03	1.031963e-01	4.173904e-01	9.308999e-01
-9	271	-9	0	A	T	0.313	-5.645073e-02	1.652070e-01	4.424018e-01	7.327374e-01
-9	272	-9	0	A	T	0.314	8.137344e-02	1.772356e-01	4.135442e-01	6.463639e-01
-9	273	-9	0	A	T	0.478	1.523955e-01	1.500868e-01	3.945259e-01	3.104658e-01
-9	274	-9	0	A	T	0.482	1.154454e-01	1.821955e-01	4.021667e-01	5.266387e-01
-9	275	-9	0	A	T	0.314	8.137344e-02	1.772356e-01	4.135442e-01	6.463639e-01
-9	276	-9	0	A	T	0.499	1.689052e-02	4.725086e-01	4.068725e-01	9.715003e-01
-9	277	-9	0	A	T	0.342	2.450054e-03	1.672125e-01	4.288367e-01	9.883160e-01
-9	278	-9	0	A	T	0.342	2.450054e-03	1.672125e-01	4.288367e-01	9.883160e-01
-9	279	-9	0	A	T	0.321	3.772862e-02	1.764032e-01	4.243762e-01	8.307391e-01
-9	6819	-9	0	A	T	0.027	1.705407e-02	1.436414e-01	4.103626e-01	9.055445e-01
-9	6818	-9	0	A	T	0.043	-7.390658e-02	1.595988e-01	4.187751e-01	6.435313e-01
-9	6811	-9	0	A	T	0.019	-3.977066e-02	2.209179e-01	4.208956e-01	8.572138e-01
-9	6810	-9	0	A	T	0.043	-7.390658e-02	1.595988e-01	4.187751e-01	6.435313e-01
-9	6813	-9	0	A	T	0.043	-7.390658e-02	1.595988e-01	4.187751e-01	6.435313e-01
-9	6812	-9	0	A	T	0.019	-3.977066e-02	2.209179e-01	4.208956e-01	8.572138e-01
-9	6815	-9	0	A	T	0.019	-3.977066e-02	2.209179e-01	4.208956e-01	8.572138e-01
-9	6814	-9	0	A	T	0.019	-3.977066e-02	2.209179e-01	4.208956e-01	8.572138e-01
-9	6817	-9	0	A	T	0.043	-7.390658e-02	1.595988e-01	4.187751e-01	6.435313e-01
-9	6816	-9	0	A	T	0.043	-7.390658e-02	1.595988e-01	4.187751e-01	6.435313e-01
-9	6935	-9	0	A	T	0.043	-7.390658e-02	1.595988e-01	4.187751e-01	6.435313e-01
-9	1679	-9	0	A	T	0.182	-7.039155e-02	4.860523e-02	4.608271e-01	1.482445e-01
-9	8035	-9	0	A	T	0.015	-9.466940e-03	2.947508e-01	4.302504e-01	9.743917e-01
-9	8034	-9	0	A	T	0.015	-9.466940e-03	2.947508e-01	4.302504e-01	9.743917e-01
-9	8036	-9	0	A	T	0.020	4.975973e-01	2.071505e-01	3.505475e-01	1.670266e-02
-9	8031	-9	0	A	T	0.015	-9.466940e-03	2.947508e-01	4.302504e-01	9.743917e-01
-9	8030	-9	0	A	T	0.015	-9.466940e-03	2.947508e-01	4.302504e-01	9.743917e-01
-9	8033	-9	0	A	T	0.015	-9.466940e-03	2.947508e-01	4.302504e-01	9.743917e-01
-9	8039	-9	0	A	T	0.015	-9.466940e-03	2.947508e-01	4.302504e-01	9.743917e-01
-9	8038	-9	0	A	T	0.020	4.975973e-01	2.071505e-01	3.505475e-01	1.670266e-02
-9	5869	-9	0	A	T	0.018	3.327083e-02	3.493001e-01	4.309454e-01	9.241584e-01
-9	5868	-9	0	A	T	0.018	3.327083e-02	3.493001e-01	4.309454e-01	9.241584e-01
-9	5865	-9	0	A	T	0.018	3.327083e-02	3.493001e-01	4.309454e-01	9.241584e-01
-9	5864	-9	0	A	T	0.020	-8.234108e-02	2.977972e-01	4.224511e-01	7.822898e-01
-9	5867	-9	0	A	T	0.020	-8.234108e-02	2.977972e-01	4.224511e-01	7.822898e-01
-9	5866	-9	0	A	T	0.020	-8.234108e-02	2.977972e-01	4.224511e-01	7.822898e-01
-9	5861	-9	0	A	T	0.018	3.327083e-02	3.493001e-01	4.309454e-01	9.241584e-01
-9	5860	-9	0	A	T	0.018	3.327083e-02	3.493001e-01	4.309454e-01	9.241584e-01
-9	5863	-9	0	A	T	0.018	3.327083e-02	3.493001e-01	4.309454e-01	9.241584e-01
-9	5862	-9	0	A	T	0.018	3.327083e-02	3.493001e-01	4.309454e-01	9.241584e-01
-9	19585	-9	0	A	T	0.016	-1.098157e-01	1.370857e-01	3.969231e-01	4.235089e-01
-9	6953	-9	0	A	T	0.019	-3.977066e-02	2.209179e-01	4.208956e-01	8.572138e-01
-9	4760	-9	0	A	T	0.014	-7.992432e-02	1.104379e-01	3.953291e-01	4.696211e-01
-9	4767	-9	0	A	T	0.052	-2.911029e-02	6.986997e-02	3.942184e-01	6.771426e-01
-9	832	-9	0	A	T	0.340	2.068972e-02	1.677423e-01	4.254289e-01	9.018908e-01
-9	833	-9	0	A	T	0.499	4.975107e-02	5.119849e-01	4.108329e-01	9.226321e-01
-9	836	-9	0	A	T	0.473	4.343550e-02	1.094311e-01	4.057583e-01	6.916126e-01
-9	837	-9	0	A	T	0.307	-8.968389e-02	1.179827e-01	4.209786e-01	4.475636e-01
-9	834	-9	0	A	T	0.331	3.918303e-02	1.187885e-01	4.062134e-01	7.416616e-01
-9	835	-9	0	A	T	0.486	1.513984e-02	1.200492e-01	4.006499e-01	8.996979e-01
-9	838	-9	0	A	T	0.293	-2.940359e-02	1.157929e-01	4.119751e-01	7.996629e-01
-9	839	-9	0	A	T	0.308	-3.586149e-02	1.227121e-01	4.145776e-01	7.702362e-01
-9	14306	-9	0	A	T	0.015	-4.959528e-02	1.439777e-01	4.037501e-01	7.306564e-01
-9	14309	-9	0	A	T	0.011	9.571387e-02	1.314400e-01	4.042443e-01	4.668707e-01
-9	14308	-9	0	A	T	0.020	-6.876764e-02	9.954774e-02	3.994820e-01	4.900446e-01
-9	12482	-9	0	A	T	0.029	-7.886016e-02	1.022241e-01	4.190096e-01	4.408461e-01
-9	9454	-9	0	A	T	0.026	1.895903e-02	2.256461e-01	4.295878e-01	9.330768e-01
-9	9450	-9	0	A	T	0.026	1.895903e-02	2.256461e-01	4.295878e-01	9.330768e-01
-9	9451	-9	0	A	T	0.026	1.895903e-02	2.256461e-01	4.295878e-01	9.330768e-01
-9	7771	-9	0	A	T	0.038	-1.130992e-01	8.947887e-02	4.257846e-01	2.068886e-01
-9	7770	-9	0	A	T	0.038	-1.130992e-01	8.947887e-02	4.257846e-01	2.068886e-01
-9	7778	-9	0	A	T	0.011	-2.043208e-01	1.397702e-01	4.020545e-01	1.444800e-01
-9	97392	-9	0	A	T	0.035	1.931568e-01	7.988159e-02	2.410359e-01	1.599794e-02
-9	9546	-9	0	A	T	0.026	1.895903e-02	2.256461e-01	4.295878e-01	9.330768e-01
-9	9547	-9	0	A	T	0.026	1.895903e-02	2.256461e-01	4.295878e-01	9.330768e-01
-9	9545	-9	0	A	T	0.026	1.895903e-02	2.256461e-01	4.295878e-01	9.330768e-01
-9	9541	-9	0	A	T	0.023	-1.262866e-01	1.838633e-01	4.266823e-01	4.925283e-01
-9	15389	-9	0	A	T	0.013	-7.776025e-02	1.955795e-01	4.061855e-01	6.911204e-01
-9	1447	-9	0	A	T	0.300	6.668999e-02	1.561839e-01	4.237187e-01	6.695847e-01
-9	1446	-9	0	A	T	0.498	3.713091e-02	3.764665e-01	4.119153e-01	9.214756e-01
-9	1445	-9	0	A	T	0.499	4.975107e-02	5.119849e-01	4.108329e-01	9.226321e-01
-9	1444	-9	0	A	T	0.341	7.961367e-03	1.713005e-01	4.287606e-01	9.629513e-01
-9	1443	-9	0	A	T	0.312	1.416098e-01	1.720161e-01	4.066608e-01	4.108071e-01
-9	1442	-9	0	A	T	0.316	1.624476e-01	1.122478e-01	3.989218e-01	1.485261e-01
-9	1441	-9	0	A	T	0.340	4.429083e-02	1.572463e-01	4.204249e-01	7.783288e-01
-9	1440	-9	0	A	T	0.498	1.567132e-01	3.055350e-01	4.003120e-01	6.082615e-01
-9	1449	-9	0	A	T	0.246	3.939071e-02	1.016199e-01	4.060606e-01	6.984733e-01
-9	1448	-9	0	A	T	0.312	1.416098e-01	1.720161e-01	4.066608e-01	4.108071e-01
-9	198	-9	0	A	T	0.246	3.939071e-02	1.016199e-01	4.060606e-01	6.984733e-01
-9	195	-9	0	A	T	0.313	7.850443e-02	1.609904e-01	4.039378e-01	6.260448e-01
-9	197	-9	0	A	T	0.342	2.450054e-03	1.672125e-01	4.288367e-01	9.883160e-01
-9	196	-9	0	A	T	0.058	-1.179396e-02	8.327616e-02	4.069755e-01	8.874394e-01
-9	191	-9	0	A	T	0.482	1.154454e-01	1.821955e-01	4.021667e-01	5.266387e-01
-9	190	-9	0	A	T	0.499	9.254577e-02	4.457632e-01	4.023437e-01	8.356253e-01
-9	193	-9	0	A	T	0.499	1.689052e-02	4.725086e-01	4.068725e-01	9.715003e-01
-9	6964	-9	0	A	T	0.019	-3.977066e-02	2.209179e-01	4.208956e-01	8.572138e-01
-9	3452	-9	0	A	T	0.116	3.822545e-02	7.188886e-02	3.966623e-01	5.951737e-01
-9	3453	-9	0	A	T	0.015	-5.313916e-02	1.136645e-01	3.915946e-01	6.403607e-01
-9	3454	-9	0	A	T	0.012	-1.376358e-01	1.278626e-01	3.912792e-01	2.823056e-01
-9	3455	-9	0	A	T	0.021	-2.227730e-02	9.661998e-02	3.947109e-01	8.177559e-01
-9	3459	-9	0	A	T	0.012	-1.079362e-01	1.268628e-01	3.883752e-01	3.953240e-01
-9	6967	-9	0	A	T	0.019	-3.977066e-02	2.209179e-01	4.208956e-01	8.572138e-01
-9	6473	-9	0	A	T	0.018	3.327083e-02	3.493001e-01	4.309454e-01	9.241584e-01
-9	15367	-9	0	A	T	0.013	-7.776025e-02	1.955795e-01	4.061855e-01	6.911204e-01
-9	6475	-9	0	A	T	0.020	-8.234108e-02	2.977972e-01	4.224511e-01	7.822898e-01
-9	6474	-9	0	A	T	0.020	-8.234108e-02	2.977972e-01	4.224511e-01	7.822898e-01
-9	4040	-9	0	A	T	0.012	-7.738107e-02	1.285569e-01	3.992590e-01	5.475279e-01
-9	13324	-9	0	A	T	0.018	1.833596e-01	1.040520e-01	3.626835e-01	7.871121e-02
-9	13325	-9	0	A	T	0.018	1.833596e-01	1.040520e-01	3.626835e-01	7.871121e-02
-9	13326	-9	0	A	T	0.027	1.470831e-01	8.791712e-02	3.574911e-01	9.502275e-02
-9	13327	-9	0	A	T	0.018	1.833596e-01	1.040520e-01	3.626835e-01	7.871121e-02
-9	13320	-9	0	A	T	0.018	1.833596e-01	1.040520e-01	3.626835e-01	7.871121e-02
-9	13321	-9	0	A	T	0.027	1.470831e-01	8.791712e-02	3.574911e-01	9.502275e-02
-9	13322	-9	0	A	T	0.027	1.470831e-01	8.791712e-02	3.574911e-01	9.502275e-02
-9	13323	-9	0	A	T	0.018	1.833596e-01	1.040520e-01	3.626835e-01	7.871121e-02
-9	13328	-9	0	A	T	0.019	1.542689e-01	1.016776e-01	3.650665e-01	1.299048e-01
-9	319	-9	0	A	T	0.342	2.450054e-03	1.672125e-01	4.288367e-01	9.883160e-01
-9	318	-9	0	A	T	0.499	1.689052e-02	4.725086e-01	4.068725e-01	9.715003e-01
-9	311	-9	0	A	T	0.342	2.450054e-03	1.672125e-01	4.288367e-01	9.883160e-01
-9	310	-9	0	A	T	0.314	8.137344e-02	1.772356e-01	4.135442e-01	6.463639e-01
-9	317	-9	0	A	T	0.297	4.373846e-02	1.359195e-01	4.191047e-01	7.477551e-01
-9	316	-9	0	A	T	0.390	-1.728617e-02	1.361661e-01	4.230582e-01	8.990370e-01
-9	314	-9	0	A	T	0.342	2.450054e-03	1.672125e-01	4.288367e-01	9.883160e-01
-9	448	-9	0	A	T	0.300	6.668999e-02	1.561839e-01	4.237187e-01	6.695847e-01
-9	15708	-9	0	A	T	0.018	3.869770e-02	1.758211e-01	4.215684e-01	8.258947e-01
-9	15706	-9	0	A	T	0.018	3.869770e-02	1.758211e-01	4.215684e-01	8.258947e-01
-9	2742	-9	0	A	T	0.020	-6.220402e-02	1.034154e-01	3.900804e-01	5.478102e-01
-9	2749	-9	0	A	T	0.049	1.350610e-01	6.465989e-02	3.419135e-01	3.728417e-02
-9	2748	-9	0	A	T	0.063	8.597524e-02	5.984508e-02	3.701684e-01	1.515134e-01
-9	13689	-9	0	A	T	0.041	-1.049306e-01	1.845372e-01	4.207000e-01	5.698993e-01
-9	591	-9	0	A	T	0.448	1.488573e-01	1.336094e-01	4.119381e-01	2.658170e-01
-9	590	-9	0	A	T	0.481	1.416718e-01	1.588776e-01	3.948324e-01	3.730249e-01
-9	593	-9	0	A	T	0.298	1.130624e-01	1.355840e-01	4.155266e-01	4.047813e-01
-9	592	-9	0	A	T	0.300	6.668999e-02	1.561839e-01	4.237187e-01	6.695847e-01
-9	595	-9	0	A	T	0.481	1.214406e-01	1.817918e-01	4.016541e-01	5.044608e-01
-9	594	-9	0	A	T	0.314	8.137344e-02	1.772356e-01	4.135442e-01	6.463639e-01
-9	597	-9	0	A	T	0.321	3.772862e-02	1.764032e-01	4.243762e-01	8.307391e-01
-9	599	-9	0	A	T	0.321	3.772862e-02	1.764032e-01	4.243762e-01	8.307391e-01
-9	598	-9	0	A	T	0.312	1.416098e-01	1.720161e-01	4.066608e-01	4.108071e-01
-9	5579	-9	0	A	T	0.018	3.327083e-02	3.493001e-01	4.309454e-01	9.241584e-01
-9	5574	-9	0	A	T	0.020	-8.234108e-02	2.977972e-01	4.224511e-01	7.822898e-01
-9	5573	-9	0	A	T	0.018	3.327083e-02	3.493001e-01	4.309454e-01	9.241584e-01
-9	5572	-9	0	A	T	0.020	-8.234108e-02	2.977972e-01	4.224511e-01	7.822898e-01
-9	5570	-9	0	A	T	0.018	3.327083e-02	3.493001e-01	4.309454e-01	9.241584e-01
-9	9114	-9	0	A	T	0.011	-1.414370e-01	1.968984e-01	3.995353e-01	4.729275e-01
-9	13488	-9	0	A	T	0.041	-1.049306e-01	1.845372e-01	4.207000e-01	5.698993e-01
-9	13482	-9	0	A	T	0.023	-8.142738e-03	1.965974e-01	4.203939e-01	9.669806e-01
-9	13485	-9	0	A	T	0.041	-1.049306e-01	1.845372e-01	4.207000e-01	5.698993e-01
-9	13484	-9	0	A	T	0.037	-4.042679e-02	1.829487e-01	4.205745e-01	8.252128e-01
-9	13487	-9	0	A	T	0.024	-3.593310e-02	1.997376e-01	4.213079e-01	8.573103e-01
-9	13486	-9	0	A	T	0.024	-3.593310e-02	1.997376e-01	4.213079e-01	8.573103e-01
-9	4469	-9	0	A	T	0.014	-8.634246e-02	2.001876e-01	4.091180e-01	6.664499e-01
-9	4463	-9	0	A	T	0.014	-8.634246e-02	2.001876e-01	4.091180e-01	6.664499e-01
-9	6886	-9	0	A	T	0.043	-7.390658e-02	1.595988e-01	4.187751e-01	6.435313e-01
-9	2465	-9	0	A	T	0.016	-1.543282e-01	1.481408e-01	4.069896e-01	2.980753e-01
-9	2466	-9	0	A	T	0.011	-7.763368e-02	1.593348e-01	3.882372e-01	6.263267e-01
-9	2467	-9	0	A	T	0.021	-1.385273e-01	1.130449e-01	3.762338e-01	2.210544e-01
-9	2460	-9	0	A	T	0.016	-1.543282e-01	1.481408e-01	4.069896e-01	2.980753e-01
-9	2461	-9	0	A	T	0.016	-1.543282e-01	1.481408e-01	4.069896e-01	2.980753e-01
-9	2462	-9	0	A	T	0.015	-1.027080e-01	1.525761e-01	3.998749e-01	5.011894e-01
-9	4275	-9	0	A	T	0.014	-8.634246e-02	2.001876e-01	4.091180e-01	6.664499e-01
-9	8061	-9	0	A	T	0.015	-9.466940e-03	2.947508e-01	4.302504e-01	9.743917e-01
-9	7083	-9	0	A	T	0.046	6.688721e-02	6.876095e-02	3.584464e-01	3.311968e-01
-9	13736	-9	0	A	T	0.042	-1.196503e-01	1.662030e-01	4.150600e-01	4.719550e-01
-9	13732	-9	0	A	T	0.015	-9.594213e-02	1.448260e-01	3.933544e-01	5.080102e-01
-9	13730	-9	0	A	T	0.023	-8.142738e-03	1.965974e-01	4.203939e-01	9.669806e-01
-9	11380	-9	0	A	T	0.011	1.799405e-01	1.308435e-01	4.093114e-01	1.697383e-01
-9	11384	-9	0	A	T	0.023	1.830218e-03	9.798991e-02	3.979813e-01	9.851065e-01
-9	584	-9	0	A	T	0.499	4.975107e-02	5.119849e-01	4.108329e-01	9.226321e-01
-9	585	-9	0	A	T	0.498	7.658518e-02	3.417008e-01	4.052269e-01	8.227577e-01
-9	583	-9	0	A	T	0.340	-1.078318e-01	1.593478e-01	4.500369e-01	4.989371e-01
-9	1990	-9	0	A	T	0.030	-1.839444e-01	1.228408e-01	3.697058e-01	1.349800e-01
-9	1992	-9	0	A	T	0.022	-1.320509e-01	1.345094e-01	3.588475e-01	3.267605e-01
-9	1998	-9	0	A	T	0.030	-1.839444e-01	1.228408e-01	3.697058e-01	1.349800e-01
-9	5548	-9	0	A	T	0.021	1.564874e-01	2.341669e-01	4.245556e-01	5.042997e-01
-9	5549	-9	0	A	T	0.014	1.087965e-01	2.301615e-01	4.126170e-01	6.366577e-01
-9	15675	-9	0	A	T	0.016	6.511026e-02	1.796064e-01	4.235239e-01	7.171352e-01
-9	15677	-9	0	A	T	0.016	6.511026e-02	1.796064e-01	4.235239e-01	7.171352e-01
-9	78016	-9	0	A	T	0.026	3.599621e-03	8.707305e-02	3.949693e-01	9.670429e-01
-9	6356	-9	0	A	T	0.018	3.327083e-02	3.493001e-01	4.309454e-01	9.241584e-01
-9	6354	-9	0	A	T	0.018	3.327083e-02	3.493001e-01	4.309454e-01	9.241584e-01
-9	6355	-9	0	A	T	0.018	3.327083e-02	3.493001e-01	4.309454e-01	9.241584e-01
-9	6352	-9	0	A	T	0.018	3.327083e-02	3.493001e-01	4.309454e-01	9.241584e-01
-9	6353	-9	0	A	T	0.018	3.327083e-02	3.493001e-01	4.309454e-01	9.241584e-01
-9	6350	-9	0	A	T	0.016	-1.411197e-02	1.994455e-01	4.031160e-01	9.436232e-01
-9	6351	-9	0	A	T	0.016	-1.411197e-02	1.994455e-01	4.031160e-01	9.436232e-01
-9	6358	-9	0	A	T	0.018	3.327083e-02	3.493001e-01	4.309454e-01	9.241584e-01
-9	1609	-9	0	A	T	0.449	1.393476e-01	1.427598e-01	4.126748e-01	3.295369e-01
-9	1601	-9	0	A	T	0.312	-1.684343e-01	1.569589e-01	4.865863e-01	2.837926e-01
-9	1600	-9	0	A	T	0.338	-2.021598e-01	1.510658e-01	4.832180e-01	1.814949e-01
-9	1603	-9	0	A	T	0.314	8.137344e-02	1.772356e-01	4.135442e-01	6.463639e-01
-9	1602	-9	0	A	T	0.389	-1.416549e-02	1.377525e-01	4.236951e-01	9.181411e-01
-9	1605	-9	0	A	T	0.300	6.668999e-02	1.561839e-01	4.237187e-01	6.695847e-01
-9	1604	-9	0	A	T	0.498	3.713091e-02	3.764665e-01	4.119153e-01	9.214756e-01
-9	1607	-9	0	A	T	0.499	4.975107e-02	5.119849e-01	4.108329e-01	9.226321e-01
-9	1606	-9	0	A	T	0.314	8.137344e-02	1.772356e-01	4.135442e-01	6.463639e-01
-9	2215	-9	0	A	T	0.014	8.746679e-02	1.469883e-01	4.003852e-01	5.521007e-01
-9	2219	-9	0	A	T	0.067	2.737421e-02	5.647587e-02	3.926571e-01	6.281189e-01
-9	438	-9	0	A	T	0.342	2.450054e-03	1.672125e-01	4.288367e-01	9.883160e-01
-9	439	-9	0	A	T	0.236	1.075032e-01	9.505531e-02	3.961067e-01	2.586728e-01
-9	436	-9	0	A	T	0.312	1.416098e-01	1.720161e-01	4.066608e-01	4.108071e-01
-9	437	-9	0	A	T	0.246	3.939071e-02	1.016199e-01	4.060606e-01	6.984733e-01
-9	434	-9	0	A	T	0.312	1.416098e-01	1.720161e-01	4.066608e-01	4.108071e-01
-9	435	-9	0	A	T	0.314	8.137344e-02	1.772356e-01	4.135442e-01	6.463639e-01
-9	432	-9	0	A	T	0.321	3.772862e-02	1.764032e-01	4.243762e-01	8.307391e-01
-9	430	-9	0	A	T	0.312	1.416098e-01	1.720161e-01	4.066608e-01	4.108071e-01
-9	431	-9	0	A	T	0.342	2.450054e-03	1.672125e-01	4.288367e-01	9.883160e-01
-9	91444	-9	0	A	T	0.014	1.265877e-01	2.436386e-01	4.032991e-01	6.036159e-01
-9	1050	-9	0	A	T	0.318	8.691135e-03	1.352999e-01	4.143197e-01	9.488106e-01
-9	1051	-9	0	A	T	0.318	8.691135e-03	1.352999e-01	4.143197e-01	9.488106e-01
-9	1052	-9	0	A	T	0.318	8.691135e-03	1.352999e-01	4.143197e-01	9.488106e-01
-9	5354	-9	0	A	T	0.018	3.327083e-02	3.493001e-01	4.309454e-01	9.241584e-01
-9	1054	-9	0	A	T	0.318	5.933653e-02	1.126812e-01	3.976051e-01	5.987376e-01
-9	1055	-9	0	A	T	0.322	1.541740e-01	1.165192e-01	4.077818e-01	1.864485e-01
-9	1056	-9	0	A	T	0.322	1.541740e-01	1.165192e-01	4.077818e-01	1.864485e-01
-9	1057	-9	0	A	T	0.322	1.541740e-01	1.165192e-01	4.077818e-01	1.864485e-01
-9	3249	-9	0	A	T	0.012	1.176437e-01	2.469526e-01	4.171922e-01	6.340320e-01
-9	3243	-9	0	A	T	0.012	1.176437e-01	2.469526e-01	4.171922e-01	6.340320e-01
-9	3241	-9	0	A	T	0.016	1.532913e-01	1.468906e-01	3.966295e-01	2.972387e-01
-9	3240	-9	0	A	T	0.012	1.176437e-01	2.469526e-01	4.171922e-01	6.340320e-01
-9	3247	-9	0	A	T	0.012	1.176437e-01	2.469526e-01	4.171922e-01	6.340320e-01
-9	3246	-9	0	A	T	0.012	1.176437e-01	2.469526e-01	4.171922e-01	6.340320e-01
-9	3244	-9	0	A	T	0.012	1.176437e-01	2.469526e-01	4.171922e-01	6.340320e-01
-9	1488	-9	0	A	T	0.499	4.975107e-02	5.119849e-01	4.108329e-01	9.226321e-01
-9	15942	-9	0	A	T	0.011	8.165174e-02	2.035505e-01	4.147980e-01	6.885081e-01
-9	15944	-9	0	A	T	0.012	5.976943e-02	2.026980e-01	4.148624e-01	7.682288e-01
-9	8084	-9	0	A	T	0.015	-9.466940e-03	2.947508e-01	4.302504e-01	9.743917e-01
-9	8086	-9	0	A	T	0.015	-9.466940e-03	2.947508e-01	4.302504e-01	9.743917e-01
-9	8087	-9	0	A	T	0.015	-9.466940e-03	2.947508e-01	4.302504e-01	9.743917e-01
-9	8080	-9	0	A	T	0.020	4.975973e-01	2.071505e-01	3.505475e-01	1.670266e-02
-9	8081	-9	0	A	T	0.020	4.975973e-01	2.071505e-01	3.505475e-01	1.670266e-02
-9	8082	-9	0	A	T	0.020	4.975973e-01	2.071505e-01	3.505475e-01	1.670266e-02
-9	8083	-9	0	A	T	0.015	-9.466940e-03	2.947508e-01	4.302504e-01	9.743917e-01
-9	8089	-9	0	A	T	0.014	-3.092305e-01	2.547470e-01	4.796201e-01	2.254286e-01
-9	6429	-9	0	A	T	0.018	3.327083e-02	3.493001e-01	4.309454e-01	9.241584e-01
-9	12532	-9	0	A	T	0.029	-7.886016e-02	1.022241e-01	4.190096e-01	4.408461e-01
-9	12533	-9	0	A	T	0.029	-7.886016e-02	1.022241e-01	4.190096e-01	4.408461e-01
-9	2394	-9	0	A	T	0.014	-4.711494e-02	1.567356e-01	4.034939e-01	7.638563e-01
-9	2390	-9	0	A	T	0.016	-1.543282e-01	1.481408e-01	4.069896e-01	2.980753e-01
-9	2398	-9	0	A	T	0.014	-4.711494e-02	1.567356e-01	4.034939e-01	7.638563e-01
-9	2399	-9	0	A	T	0.014	-4.711494e-02	1.567356e-01	4.034939e-01	7.638563e-01
-9	12538	-9	0	A	T	0.029	-7.886016e-02	1.022241e-01	4.190096e-01	4.408461e-01
-9	12539	-9	0	A	T	0.029	-7.886016e-02	1.022241e-01	4.190096e-01	4.408461e-01
-9	9190	-9	0	A	T	0.012	-2.580939e-02	1.221875e-01	3.951650e-01	8.328046e-01
-9	7941	-9	0	A	T	0.015	-9.466940e-03	2.947508e-01	4.302504e-01	9.743917e-01
-9	605	-9	0	A	T	0.300	6.668999e-02	1.561839e-01	4.237187e-01	6.695847e-01
-9	604	-9	0	A	T	0.498	3.713091e-02	3.764665e-01	4.119153e-01	9.214756e-01
-9	607	-9	0	A	T	0.312	1.416098e-01	1.720161e-01	4.066608e-01	4.108071e-01
-9	606	-9	0	A	T	0.312	1.416098e-01	1.720161e-01	4.066608e-01	4.108071e-01
-9	601	-9	0	A	T	0.341	7.961367e-03	1.713005e-01	4.287606e-01	9.629513e-01
-9	600	-9	0	A	T	0.314	8.137344e-02	1.772356e-01	4.135442e-01	6.463639e-01
-9	603	-9	0	A	T	0.305	-9.856620e-03	4.154289e-02	4.026919e-01	8.125595e-01
-9	602	-9	0	A	T	0.478	1.509992e-01	1.625747e-01	3.974214e-01	3.534877e-01
-9	609	-9	0	A	T	0.309	1.643411e-01	1.356855e-01	3.865628e-01	2.264537e-01
-9	608	-9	0	A	T	0.474	1.605400e-01	1.345148e-01	3.859409e-01	2.333080e-01
-9	4557	-9	0	A	T	0.027	1.870342e-01	8.403479e-02	4.044393e-01	2.652733e-02
-9	5740	-9	0	A	T	0.018	3.327083e-02	3.493001e-01	4.309454e-01	9.241584e-01
-9	5742	-9	0	A	T	0.020	-8.234108e-02	2.977972e-01	4.224511e-01	7.822898e-01
-9	5743	-9	0	A	T	0.018	3.327083e-02	3.493001e-01	4.309454e-01	9.241584e-01
-9	5746	-9	0	A	T	0.020	-8.234108e-02	2.977972e-01	4.224511e-01	7.822898e-01
-9	5748	-9	0	A	T	0.020	-8.234108e-02	2.977972e-01	4.224511e-01	7.822898e-01
-9	5749	-9	0	A	T	0.020	-8.234108e-02	2.977972e-01	4.224511e-01	7.822898e-01
-9	15217	-9	0	A	T	0.013	-1.500488e-02	2.223145e-01	4.232681e-01	9.462182e-01
-9	15212	-9	0	A	T	0.013	-1.500488e-02	2.223145e-01	4.232681e-01	9.462182e-01
-9	13211	-9	0	A	T	0.035	2.723106e-01	7.886087e-02	3.186587e-01	6.063489e-04
-9	883	-9	0	A	T	0.319	9.149888e-02	1.467868e-01	4.093184e-01	5.333712e-01
-9	882	-9	0	A	T	0.285	1.215227e-01	6.474721e-02	3.677638e-01	6.117718e-02
-9	881	-9	0	A	T	0.314	1.847219e-01	7.997752e-02	4.338683e-01	2.135509e-02
-9	880	-9	0	A	T	0.499	4.975107e-02	5.119849e-01	4.108329e-01	9.226321e-01
-9	887	-9	0	A	T	0.449	1.393476e-01	1.427598e-01	4.126748e-01	3.295369e-01
-9	886	-9	0	A	T	0.300	6.668999e-02	1.561839e-01	4.237187e-01	6.695847e-01
-9	885	-9	0	A	T	0.475	1.655715e-01	1.339013e-01	3.871542e-01	2.169065e-01
-9	884	-9	0	A	T	0.298	1.045483e-01	1.351831e-01	4.165741e-01	4.396991e-01
-9	14973	-9	0	A	T	0.126	8.554668e-02	5.492663e-02	2.523410e-01	1.200568e-01
-9	1269	-9	0	A	T	0.341	7.961367e-03	1.713005e-01	4.287606e-01	9.629513e-01
-9	1268	-9	0	A	T	0.389	-1.416549e-02	1.377525e-01	4.236951e-01	9.181411e-01
-9	1263	-9	0	A	T	0.498	3.713091e-02	3.764665e-01	4.119153e-01	9.214756e-01
-9	1262	-9	0	A	T	0.498	3.713091e-02	3.764665e-01	4.119153e-01	9.214756e-01
-9	1261	-9	0	A	T	0.341	7.961367e-03	1.713005e-01	4.287606e-01	9.629513e-01
-9	1260	-9	0	A	T	0.464	3.638675e-02	7.402671e-02	3.921658e-01	6.232859e-01
-9	1267	-9	0	A	T	0.236	1.075032e-01	9.505531e-02	3.961067e-01	2.586728e-01
-9	1266	-9	0	A	T	0.318	1.573294e-02	1.248510e-01	4.065026e-01	8.997769e-01
-9	1265	-9	0	A	T	0.499	4.975107e-02	5.119849e-01	4.108329e-01	9.226321e-01
-9	1264	-9	0	A	T	0.498	1.398264e-01	3.087481e-01	4.015070e-01	6.508507e-01
-9	2638	-9	0	A	T	0.389	1.653420e-01	4.781025e-02	2.117118e-01	5.949664e-04
-9	2634	-9	0	A	T	0.048	-4.528304e-02	1.090291e-01	4.036851e-01	6.780972e-01
-9	2632	-9	0	A	T	0.019	2.177556e-01	1.211343e-01	3.707062e-01	7.290009e-02
-9	9599	-9	0	A	T	0.034	-8.225578e-02	1.066783e-01	4.010366e-01	4.410710e-01
-9	9598	-9	0	A	T	0.023	4.846796e-02	9.987510e-02	3.884772e-01	6.277083e-01
-9	9595	-9	0	A	T	0.026	1.895903e-02	2.256461e-01	4.295878e-01	9.330768e-01
-9	9597	-9	0	A	T	0.026	1.895903e-02	2.256461e-01	4.295878e-01	9.330768e-01
-9	9590	-9	0	A	T	0.026	1.895903e-02	2.256461e-01	4.295878e-01	9.330768e-01
-9	9592	-9	0	A	T	0.026	1.895903e-02	2.256461e-01	4.295878e-01	9.330768e-01
-9	1531	-9	0	A	T	0.340	7.190726e-02	1.554267e-01	4.220249e-01	6.438417e-01
-9	6600	-9	0	A	T	0.023	-1.125711e-01	2.009239e-01	4.167040e-01	5.755739e-01
-9	6601	-9	0	A	T	0.043	-7.390658e-02	1.595988e-01	4.187751e-01	6.435313e-01
-9	6602	-9	0	A	T	0.043	-7.390658e-02	1.595988e-01	4.187751e-01	6.435313e-01
-9	6604	-9	0	A	T	0.023	-1.125711e-01	2.009239e-01	4.167040e-01	5.755739e-01
-9	6605	-9	0	A	T	0.023	-1.125711e-01	2.009239e-01	4.167040e-01	5.755739e-01
-9	6606	-9	0	A	T	0.043	-7.390658e-02	1.595988e-01	4.187751e-01	6.435313e-01
-9	6607	-9	0	A	T	0.026	-1.471021e-01	1.508774e-01	4.079336e-01	3.300915e-01
-9	6608	-9	0	A	T	0.043	-7.390658e-02	1.595988e-01	4.187751e-01	6.435313e-01
-9	4691	-9	0	A	T	0.011	-7.839598e-02	1.449064e-01	3.699966e-01	5.887659e-01
-9	4693	-9	0	A	T	0.011	-7.839598e-02	1.449064e-01	3.699966e-01	5.887659e-01
-9	4696	-9	0	A	T	0.030	-3.008549e-01	1.193490e-01	3.024369e-01	1.205119e-02
-9	4699	-9	0	A	T	0.011	-5.705076e-02	1.419238e-01	3.774989e-01	6.878871e-01
-9	4698	-9	0	A	T	0.014	-1.079573e-01	1.341582e-01	3.543080e-01	4.214143e-01
-9	1538	-9	0	A	T	0.499	4.975107e-02	5.119849e-01	4.108329e-01	9.226321e-01
-9	8231	-9	0	A	T	0.015	-9.466940e-03	2.947508e-01	4.302504e-01	9.743917e-01
-9	15534	-9	0	A	T	0.016	6.511026e-02	1.796064e-01	4.235239e-01	7.171352e-01
-9	15533	-9	0	A	T	0.018	3.869770e-02	1.758211e-01	4.215684e-01	8.258947e-01
-9	8238	-9	0	A	T	0.020	4.975973e-01	2.071505e-01	3.505475e-01	1.670266e-02
-9	15539	-9	0	A	T	0.016	6.511026e-02	1.796064e-01	4.235239e-01	7.171352e-01
-9	9644	-9	0	A	T	0.026	1.895903e-02	2.256461e-01	4.295878e-01	9.330768e-01
-9	10281	-9	0	A	T	0.096	-6.872047e-04	6.286549e-02	4.034360e-01	9.912830e-01
-9	21575	-9	0	A	T	0.020	-5.576701e-02	1.087866e-01	3.927445e-01	6.084616e-01
-9	21576	-9	0	A	T	0.020	-5.576701e-02	1.087866e-01	3.927445e-01	6.084616e-01
-9	21577	-9	0	A	T	0.020	-5.576701e-02	1.087866e-01	3.927445e-01	6.084616e-01
-9	21578	-9	0	A	T	0.020	-5.576701e-02	1.087866e-01	3.927445e-01	6.084616e-01
-9	21579	-9	0	A	T	0.021	-5.841560e-02	1.060595e-01	3.915027e-01	5.820550e-01
-9	13394	-9	0	A	T	0.041	-1.049306e-01	1.845372e-01	4.207000e-01	5.698993e-01
-9	13397	-9	0	A	T	0.020	1.792199e-01	1.573411e-01	4.492966e-01	2.552831e-01
-9	13396	-9	0	A	T	0.024	-3.593310e-02	1.997376e-01	4.213079e-01	8.573103e-01
-9	13390	-9	0	A	T	0.038	-9.026783e-02	1.149092e-01	3.869494e-01	4.325371e-01
-9	13399	-9	0	A	T	0.041	-1.049306e-01	1.845372e-01	4.207000e-01	5.698993e-01
-9	13398	-9	0	A	T	0.041	-1.049306e-01	1.845372e-01	4.207000e-01	5.698993e-01
-9	2903	-9	0	A	T	0.062	2.360001e-03	5.888721e-02	3.979136e-01	9.680497e-01
-9	2907	-9	0	A	T	0.032	3.562352e-01	7.960051e-02	2.021875e-01	9.664860e-06
-9	2904	-9	0	A	T	0.049	3.660078e-02	6.424788e-02	4.009041e-01	5.691767e-01
-9	15088	-9	0	A	T	0.013	-1.500488e-02	2.223145e-01	4.232681e-01	9.462182e-01
-9	15085	-9	0	A	T	0.013	-1.500488e-02	2.223145e-01	4.232681e-01	9.462182e-01
-9	15083	-9	0	A	T	0.013	-1.500488e-02	2.223145e-01	4.232681e-01	9.462182e-01
-9	15081	-9	0	A	T	0.013	-1.500488e-02	2.223145e-01	4.232681e-01	9.462182e-01
-9	48	-9	0	A	T	0.484	-4.745860e-02	1.093707e-01	4.035574e-01	6.645500e-01
-9	49	-9	0	A	T	0.379	-2.930930e-03	4.727086e-02	3.987148e-01	9.505879e-01
-9	44	-9	0	A	T	0.312	1.416098e-01	1.720161e-01	4.066608e-01	4.108071e-01
-9	45	-9	0	A	T	0.497	7.660850e-02	2.562575e-01	3.976827e-01	7.651144e-01
-9	5331	-9	0	A	T	0.018	3.327083e-02	3.493001e-01	4.309454e-01	9.241584e-01
-9	5330	-9	0	A	T	0.018	3.327083e-02	3.493001e-01	4.309454e-01	9.241584e-01
-9	5332	-9	0	A	T	0.021	-8.280419e-02	2.723008e-01	4.211296e-01	7.611983e-01
-9	5337	-9	0	A	T	0.021	-8.280419e-02	2.723008e-01	4.211296e-01	7.611983e-01
-9	5336	-9	0	A	T	0.018	3.327083e-02	3.493001e-01	4.309454e-01	9.241584e-01
-9	5339	-9	0	A	T	0.018	3.327083e-02	3.493001e-01	4.309454e-01	9.241584e-01
-9	5338	-9	0	A	T	0.011	-1.147322e-01	1.666086e-01	3.998907e-01	4.914067e-01
-9	12550	-9	0	A	T	0.011	-8.609996e-02	1.306979e-01	3.988146e-01	5.103778e-01
-9	12551	-9	0	A	T	0.029	-7.886016e-02	1.022241e-01	4.190096e-01	4.408461e-01
-9	12552	-9	0	A	T	0.029	-7.886016e-02	1.022241e-01	4.190096e-01	4.408461e-01
-9	12553	-9	0	A	T	0.029	-7.886016e-02	1.022241e-01	4.190096e-01	4.408461e-01
-9	12554	-9	0	A	T	0.029	-7.886016e-02	1.022241e-01	4.190096e-01	4.408461e-01
-9	12555	-9	0	A	T	0.029	-7.886016e-02	1.022241e-01	4.190096e-01	4.408461e-01
-9	12556	-9	0	A	T	0.029	-7.886016e-02	1.022241e-01	4.190096e-01	4.408461e-01
-9	12557	-9	0	A	T	0.029	-7.886016e-02	1.022241e-01	4.190096e-01	4.408461e-01
-9	12558	-9	0	A	T	0.029	-7.886016e-02	1.022241e-01	4.190096e-01	4.408461e-01
-9	12559	-9	0	A	T	0.029	-7.886016e-02	1.022241e-01	4.190096e-01	4.408461e-01
-9	13603	-9	0	A	T	0.041	-1.049306e-01	1.845372e-01	4.207000e-01	5.698993e-01
-9	13602	-9	0	A	T	0.041	-1.049306e-01	1.845372e-01	4.207000e-01	5.698993e-01
-9	13601	-9	0	A	T	0.041	-1.049306e-01	1.845372e-01	4.207000e-01	5.698993e-01
-9	13607	-9	0	A	T	0.037	-4.042679e-02	1.829487e-01	4.205745e-01	8.252128e-01
-9	13606	-9	0	A	T	0.041	-1.049306e-01	1.845372e-01	4.207000e-01	5.698993e-01
-9	13605	-9	0	A	T	0.041	-1.049306e-01	1.845372e-01	4.207000e-01	5.698993e-01
-9	90827	-9	0	A	T	0.060	-1.639186e-02	6.592490e-02	4.087679e-01	8.037485e-01
-9	10566	-9	0	A	T	0.013	-1.099941e-04	1.173754e-01	3.949989e-01	9.992527e-01
-9	3690	-9	0	A	T	0.013	-1.338858e-02	1.207416e-01	3.970609e-01	9.117557e-01
-9	3691	-9	0	A	T	0.013	-1.338858e-02	1.207416e-01	3.970609e-01	9.117557e-01
-9	3692	-9	0	A	T	0.020	-1.223089e-01	1.383975e-01	4.020353e-01	3.772996e-01
-9	3693	-9	0	A	T	0.020	-1.223089e-01	1.383975e-01	4.020353e-01	3.772996e-01
-9	3694	-9	0	A	T	0.020	-1.223089e-01	1.383975e-01	4.020353e-01	3.772996e-01
-9	2704	-9	0	A	T	0.031	1.820367e-03	8.454794e-02	3.978006e-01	9.828319e-01
-9	762	-9	0	A	T	0.236	1.075032e-01	9.505531e-02	3.961067e-01	2.586728e-01
-9	763	-9	0	A	T	0.479	2.668327e-02	1.421908e-01	4.032937e-01	8.512286e-01
-9	761	-9	0	A	T	0.236	1.075032e-01	9.505531e-02	3.961067e-01	2.586728e-01
-9	766	-9	0	A	T	0.476	1.705065e-01	1.525588e-01	3.984536e-01	2.643113e-01
-9	767	-9	0	A	T	0.341	7.961367e-03	1.713005e-01	4.287606e-01	9.629513e-01
-9	764	-9	0	A	T	0.497	-2.821628e-01	2.679308e-01	4.162730e-01	2.928483e-01
-9	4283	-9	0	A	T	0.012	-1.431560e-01	1.477419e-01	3.880557e-01	3.330823e-01
-9	4286	-9	0	A	T	0.013	-4.795591e-02	1.583657e-01	3.944844e-01	7.621679e-01
-9	4287	-9	0	A	T	0.013	-4.795591e-02	1.583657e-01	3.944844e-01	7.621679e-01
-9	4284	-9	0	A	T	0.012	-4.812917e-02	1.629175e-01	3.947336e-01	7.678081e-01
-9	4285	-9	0	A	T	0.013	-4.795591e-02	1.583657e-01	3.944844e-01	7.621679e-01
-9	4288	-9	0	A	T	0.014	-6.945229e-02	1.306833e-01	3.858027e-01	5.953641e-01
-9	4289	-9	0	A	T	0.011	-7.845001e-02	1.411470e-01	3.901663e-01	5.786195e-01
-9	13522	-9	0	A	T	0.041	-1.049306e-01	1.845372e-01	4.207000e-01	5.698993e-01
-9	13523	-9	0	A	T	0.041	-1.049306e-01	1.845372e-01	4.207000e-01	5.698993e-01
-9	13520	-9	0	A	T	0.041	-1.049306e-01	1.845372e-01	4.207000e-01	5.698993e-01
-9	13521	-9	0	A	T	0.041	-1.049306e-01	1.845372e-01	4.207000e-01	5.698993e-01
-9	13526	-9	0	A	T	0.024	-3.593310e-02	1.997376e-01	4.213079e-01	8.573103e-01
-9	13527	-9	0	A	T	0.038	-6.377864e-02	1.654635e-01	4.125995e-01	7.000817e-01
-9	13525	-9	0	A	T	0.041	-1.049306e-01	1.845372e-01	4.207000e-01	5.698993e-01
-9	13529	-9	0	A	T	0.024	-3.593310e-02	1.997376e-01	4.213079e-01	8.573103e-01
-9	7209	-9	0	A	T	0.019	5.543563e-02	9.897545e-02	4.068592e-01	5.756917e-01
-9	6223	-9	0	A	T	0.018	3.327083e-02	3.493001e-01	4.309454e-01	9.241584e-01
-9	6221	-9	0	A	T	0.020	-8.234108e-02	2.977972e-01	4.224511e-01	7.822898e-01
-9	6226	-9	0	A	T	0.018	3.327083e-02	3.493001e-01	4.309454e-01	9.241584e-01
-9	6227	-9	0	A	T	0.031	3.275604e-02	8.827521e-02	3.979492e-01	7.107609e-01
-9	6224	-9	0	A	T	0.020	-8.234108e-02	2.977972e-01	4.224511e-01	7.822898e-01
-9	6228	-9	0	A	T	0.018	3.327083e-02	3.493001e-01	4.309454e-01	9.241584e-01
-9	6229	-9	0	A	T	0.018	3.327083e-02	3.493001e-01	4.309454e-01	9.241584e-01
-9	5273	-9	0	A	T	0.018	3.327083e-02	3.493001e-01	4.309454e-01	9.241584e-01
-9	5278	-9	0	A	T	0.018	3.327083e-02	3.493001e-01	4.309454e-01	9.241584e-01
-9	12455	-9	0	A	T	0.086	1.671054e-01	7.003428e-02	2.984076e-01	1.744015e-02
-9	2501	-9	0	A	T	0.048	-4.528304e-02	1.090291e-01	4.036851e-01	6.780972e-01
-9	2500	-9	0	A	T	0.073	3.930729e-02	6.452544e-02	3.994102e-01	5.427138e-01
-9	13624	-9	0	A	T	0.041	-1.049306e-01	1.845372e-01	4.207000e-01	5.698993e-01
-9	6976	-9	0	A	T	0.012	-1.182160e-01	1.491825e-01	3.945465e-01	4.285275e-01
-9	6977	-9	0	A	T	0.043	-7.390658e-02	1.595988e-01	4.187751e-01	6.435313e-01
-9	8160	-9	0	A	T	0.015	-9.466940e-03	2.947508e-01	4.302504e-01	9.743917e-01
-9	6972	-9	0	A	T	0.023	-1.125711e-01	2.009239e-01	4.167040e-01	5.755739e-01
-9	6973	-9	0	A	T	0.043	-7.390658e-02	1.595988e-01	4.187751e-01	6.435313e-01
-9	6970	-9	0	A	T	0.019	-3.977066e-02	2.209179e-01	4.208956e-01	8.572138e-01
-9	15824	-9	0	A	T	0.016	6.511026e-02	1.796064e-01	4.235239e-01	7.171352e-01
-9	15829	-9	0	A	T	0.016	6.511026e-02	1.796064e-01	4.235239e-01	7.171352e-01
-9	15828	-9	0	A	T	0.016	6.511026e-02	1.796064e-01	4.235239e-01	7.171352e-01
-9	201	-9	0	A	T	0.300	6.668999e-02	1.561839e-01	4.237187e-01	6.695847e-01
-9	202	-9	0	A	T	0.342	2.450054e-03	1.672125e-01	4.288367e-01	9.883160e-01
-9	205	-9	0	A	T	0.312	1.416098e-01	1.720161e-01	4.066608e-01	4.108071e-01
-9	204	-9	0	A	T	0.321	3.772862e-02	1.764032e-01	4.243762e-01	8.307391e-01
-9	206	-9	0	A	T	0.479	1.452201e-01	1.622971e-01	3.979875e-01	3.713802e-01
-9	209	-9	0	A	T	0.312	1.416098e-01	1.720161e-01	4.066608e-01	4.108071e-01
-9	208	-9	0	A	T	0.236	1.075032e-01	9.505531e-02	3.961067e-01	2.586728e-01
-9	1727	-9	0	A	T	0.021	-1.507511e-01	9.937818e-02	3.798139e-01	1.299784e-01
-9	5243	-9	0	A	T	0.018	3.327083e-02	3.493001e-01	4.309454e-01	9.241584e-01
-9	5242	-9	0	A	T	0.021	-8.280419e-02	2.723008e-01	4.211296e-01	7.611983e-01
-9	13588	-9	0	A	T	0.023	-8.142738e-03	1.965974e-01	4.203939e-01	9.669806e-01
-9	13723	-9	0	A	T	0.024	-3.593310e-02	1.997376e-01	4.213079e-01	8.573103e-01
-9	13589	-9	0	A	T	0.031	-6.825034e-02	1.353207e-01	3.946056e-01	6.142536e-01
-9	13726	-9	0	A	T	0.023	-8.142738e-03	1.965974e-01	4.203939e-01	9.669806e-01
-9	9726	-9	0	A	T	0.026	1.895903e-02	2.256461e-01	4.295878e-01	9.330768e-01
-9	9727	-9	0	A	T	0.026	1.895903e-02	2.256461e-01	4.295878e-01	9.330768e-01
-9	9724	-9	0	A	T	0.026	1.895903e-02	2.256461e-01	4.295878e-01	9.330768e-01
-9	9723	-9	0	A	T	0.026	1.895903e-02	2.256461e-01	4.295878e-01	9.330768e-01
-9	9721	-9	0	A	T	0.026	1.895903e-02	2.256461e-01	4.295878e-01	9.330768e-01
-9	9729	-9	0	A	T	0.014	-1.192725e-02	1.471479e-01	3.986895e-01	9.354331e-01
-9	24134	-9	0	A	T	0.012	-8.628629e-02	1.713328e-01	3.972118e-01	6.147745e-01
-9	3077	-9	0	A	T	0.059	-1.473282e-02	7.501913e-02	3.968259e-01	8.443949e-01
-9	488	-9	0	A	T	0.497	1.801701e-01	2.672252e-01	4.030125e-01	5.005118e-01
-9	487	-9	0	A	T	0.499	4.975107e-02	5.119849e-01	4.108329e-01	9.226321e-01
-9	486	-9	0	A	T	0.229	1.547644e-01	8.201418e-02	3.853447e-01	5.979341e-02
-9	485	-9	0	A	T	0.264	7.842799e-03	6.943610e-02	4.001238e-01	9.101203e-01
-9	484	-9	0	A	T	0.300	6.668999e-02	1.561839e-01	4.237187e-01	6.695847e-01
-9	483	-9	0	A	T	0.300	6.668999e-02	1.561839e-01	4.237187e-01	6.695847e-01
-9	482	-9	0	A	T	0.320	6.950689e-02	1.586698e-01	4.143243e-01	6.615516e-01
-9	481	-9	0	A	T	0.341	7.961367e-03	1.713005e-01	4.287606e-01	9.629513e-01
-9	480	-9	0	A	T	0.314	8.137344e-02	1.772356e-01	4.135442e-01	6.463639e-01
-9	6099	-9	0	A	T	0.018	3.327083e-02	3.493001e-01	4.309454e-01	9.241584e-01
-9	6090	-9	0	A	T	0.018	3.327083e-02	3.493001e-01	4.309454e-01	9.241584e-01
-9	6092	-9	0	A	T	0.018	3.327083e-02	3.493001e-01	4.309454e-01	9.241584e-01
-9	6095	-9	0	A	T	0.020	-8.234108e-02	2.977972e-01	4.224511e-01	7.822898e-01
-9	6097	-9	0	A	T	0.020	-8.234108e-02	2.977972e-01	4.224511e-01	7.822898e-01
-9	6096	-9	0	A	T	0.018	3.327083e-02	3.493001e-01	4.309454e-01	9.241584e-01
-9	4422	-9	0	A	T	0.025	-5.210247e-02	1.401595e-01	3.981265e-01	7.102625e-01
-9	7909	-9	0	A	T	0.020	4.975973e-01	2.071505e-01	3.505475e-01	1.670266e-02
-9	17303	-9	0	A	T	0.012	-5.632945e-02	1.247164e-01	3.989913e-01	6.517300e-01
-9	1317	-9	0	A	T	0.325	-1.289289e-02	1.448084e-01	4.215035e-01	9.290941e-01
-9	1316	-9	0	A	T	0.497	1.195431e-01	2.429908e-01	3.946578e-01	6.229820e-01
-9	1314	-9	0	A	T	0.321	3.772862e-02	1.764032e-01	4.243762e-01	8.307391e-01
-9	1313	-9	0	A	T	0.314	8.137344e-02	1.772356e-01	4.135442e-01	6.463639e-01
-9	1312	-9	0	A	T	0.499	4.975107e-02	5.119849e-01	4.108329e-01	9.226321e-01
-9	1310	-9	0	A	T	0.312	1.416098e-01	1.720161e-01	4.066608e-01	4.108071e-01
-9	1249	-9	0	A	T	0.438	2.058120e-02	7.681616e-02	3.927653e-01	7.888767e-01
-9	1248	-9	0	A	T	0.440	8.143733e-03	7.851790e-02	3.984192e-01	9.174389e-01
-9	472	-9	0	A	T	0.314	8.137344e-02	1.772356e-01	4.135442e-01	6.463639e-01
-9	470	-9	0	A	T	0.312	1.416098e-01	1.720161e-01	4.066608e-01	4.108071e-01
-9	6118	-9	0	A	T	0.019	-4.553524e-02	3.097568e-01	4.224279e-01	8.831949e-01
-9	6119	-9	0	A	T	0.018	3.327083e-02	3.493001e-01	4.309454e-01	9.241584e-01
-9	6115	-9	0	A	T	0.019	-4.553524e-02	3.097568e-01	4.224279e-01	8.831949e-01
-9	6116	-9	0	A	T	0.020	-8.234108e-02	2.977972e-01	4.224511e-01	7.822898e-01
-9	6117	-9	0	A	T	0.019	-4.553524e-02	3.097568e-01	4.224279e-01	8.831949e-01
-9	6111	-9	0	A	T	0.018	3.327083e-02	3.493001e-01	4.309454e-01	9.241584e-01
-9	6113	-9	0	A	T	0.019	-4.553524e-02	3.097568e-01	4.224279e-01	8.831949e-01
-9	4589	-9	0	A	T	0.012	7.934305e-04	1.335247e-01	3.983871e-01	9.952615e-01
-9	4585	-9	0	A	T	0.011	-7.839598e-02	1.449064e-01	3.699966e-01	5.887659e-01
-9	4584	-9	0	A	T	0.030	-3.008549e-01	1.193490e-01	3.024369e-01	1.205119e-02
-9	4587	-9	0	A	T	0.030	-3.008549e-01	1.193490e-01	3.024369e-01	1.205119e-02
-9	4586	-9	0	A	T	0.030	-3.008549e-01	1.193490e-01	3.024369e-01	1.205119e-02
-9	4581	-9	0	A	T	0.030	-3.008549e-01	1.193490e-01	3.024369e-01	1.205119e-02
-9	4580	-9	0	A	T	0.023	-2.096863e-01	1.224756e-01	3.081116e-01	8.756890e-02
-9	478	-9	0	A	T	0.312	1.416098e-01	1.720161e-01	4.066608e-01	4.108071e-01
-9	6932	-9	0	A	T	0.043	-7.390658e-02	1.595988e-01	4.187751e-01	6.435313e-01
-9	6933	-9	0	A	T	0.019	-3.977066e-02	2.209179e-01	4.208956e-01	8.572138e-01
-9	6930	-9	0	A	T	0.019	-3.977066e-02	2.209179e-01	4.208956e-01	8.572138e-01
-9	6931	-9	0	A	T	0.041	-3.858610e-02	1.587290e-01	4.182867e-01	8.080424e-01
-9	6937	-9	0	A	T	0.115	9.570347e-02	9.253973e-02	4.169945e-01	3.016001e-01
-9	6934	-9	0	A	T	0.045	2.939063e-02	1.394257e-01	4.211424e-01	8.331399e-01
-9	8128	-9	0	A	T	0.015	-9.466940e-03	2.947508e-01	4.302504e-01	9.743917e-01
-9	8126	-9	0	A	T	0.015	-9.466940e-03	2.947508e-01	4.302504e-01	9.743917e-01
-9	6939	-9	0	A	T	0.037	6.215987e-03	1.320395e-01	4.104406e-01	9.624728e-01
-9	8121	-9	0	A	T	0.015	-9.466940e-03	2.947508e-01	4.302504e-01	9.743917e-01
-9	8120	-9	0	A	T	0.015	-9.466940e-03	2.947508e-01	4.302504e-01	9.743917e-01
-9	5796	-9	0	A	T	0.020	-8.234108e-02	2.977972e-01	4.224511e-01	7.822898e-01
-9	5795	-9	0	A	T	0.018	3.327083e-02	3.493001e-01	4.309454e-01	9.241584e-01
-9	5793	-9	0	A	T	0.020	-8.234108e-02	2.977972e-01	4.224511e-01	7.822898e-01
-9	5791	-9	0	A	T	0.012	-1.887154e-01	1.997178e-01	4.022639e-01	3.452085e-01
-9	5790	-9	0	A	T	0.020	-8.234108e-02	2.977972e-01	4.224511e-01	7.822898e-01
-9	5798	-9	0	A	T	0.018	3.327083e-02	3.493001e-01	4.309454e-01	9.241584e-01
-9	2838	-9	0	A	T	0.037	1.062994e-01	7.433084e-02	3.996062e-01	1.533821e-01
-9	2831	-9	0	A	T	0.174	6.067415e-03	4.461632e-02	3.894131e-01	8.918889e-01
-9	2830	-9	0	A	T	0.169	1.978353e-02	4.632348e-02	3.671855e-01	6.695287e-01
-9	1436	-9	0	A	T	0.304	-2.793173e-02	5.763438e-02	4.078916e-01	6.281684e-01
-9	1434	-9	0	A	T	0.318	1.394749e-01	1.392742e-01	4.150077e-01	3.171483e-01
-9	1435	-9	0	A	T	0.301	4.569169e-02	1.452304e-01	4.194268e-01	7.531987e-01
-9	1430	-9	0	A	T	0.321	3.772862e-02	1.764032e-01	4.243762e-01	8.307391e-01
-9	1431	-9	0	A	T	0.341	7.961367e-03	1.713005e-01	4.287606e-01	9.629513e-01
-9	1439	-9	0	A	T	0.482	-1.031982e-01	1.799646e-01	4.464796e-01	5.666340e-01
-9	3403	-9	0	A	T	0.012	1.176437e-01	2.469526e-01	4.171922e-01	6.340320e-01
-9	3405	-9	0	A	T	0.012	1.176437e-01	2.469526e-01	4.171922e-01	6.340320e-01
-9	3404	-9	0	A	T	0.027	4.846467e-02	9.534231e-02	3.925059e-01	6.114744e-01
-9	3408	-9	0	A	T	0.012	1.176437e-01	2.469526e-01	4.171922e-01	6.340320e-01
-9	2060	-9	0	A	T	0.022	-1.320509e-01	1.345094e-01	3.588475e-01	3.267605e-01
-9	2061	-9	0	A	T	0.030	-1.839444e-01	1.228408e-01	3.697058e-01	1.349800e-01
-9	2063	-9	0	A	T	0.030	-1.839444e-01	1.228408e-01	3.697058e-01	1.349800e-01
-9	2067	-9	0	A	T	0.030	-1.839444e-01	1.228408e-01	3.697058e-01	1.349800e-01
-9	6488	-9	0	A	T	0.020	-8.234108e-02	2.977972e-01	4.224511e-01	7.822898e-01
-9	6481	-9	0	A	T	0.020	-8.234108e-02	2.977972e-01	4.224511e-01	7.822898e-01
-9	15394	-9	0	A	T	0.014	-9.220419e-02	2.010048e-01	4.089275e-01	6.466579e-01
-9	5429	-9	0	A	T	0.021	-8.280419e-02	2.723008e-01	4.211296e-01	7.611983e-01
-9	1188	-9	0	A	T	0.300	6.668999e-02	1.561839e-01	4.237187e-01	6.695847e-01
-9	1189	-9	0	A	T	0.247	8.953401e-03	1.031963e-01	4.173904e-01	9.308999e-01
-9	5427	-9	0	A	T	0.021	-8.280419e-02	2.723008e-01	4.211296e-01	7.611983e-01
-9	5426	-9	0	A	T	0.021	-8.280419e-02	2.723008e-01	4.211296e-01	7.611983e-01
-9	5421	-9	0	A	T	0.021	-8.280419e-02	2.723008e-01	4.211296e-01	7.611983e-01
-9	5420	-9	0	A	T	0.021	-8.280419e-02	2.723008e-01	4.211296e-01	7.611983e-01
-9	5423	-9	0	A	T	0.018	3.327083e-02	3.493001e-01	4.309454e-01	9.241584e-01
-9	5422	-9	0	A	T	0.021	-8.280419e-02	2.723008e-01	4.211296e-01	7.611983e-01
-9	344	-9	0	A	T	0.499	1.689052e-02	4.725086e-01	4.068725e-01	9.715003e-01
-9	345	-9	0	A	T	0.321	3.772862e-02	1.764032e-01	4.243762e-01	8.307391e-01
-9	346	-9	0	A	T	0.481	1.658580e-01	1.642176e-01	4.021178e-01	3.130398e-01
-9	347	-9	0	A	T	0.485	8.908968e-02	1.996682e-01	4.080613e-01	6.556741e-01
-9	340	-9	0	A	T	0.485	8.908968e-02	1.996682e-01	4.080613e-01	6.556741e-01
-9	341	-9	0	A	T	0.312	1.416098e-01	1.720161e-01	4.066608e-01	4.108071e-01
-9	343	-9	0	A	T	0.312	1.416098e-01	1.720161e-01	4.066608e-01	4.108071e-01
-9	348	-9	0	A	T	0.237	3.988440e-03	8.709756e-02	4.112014e-01	9.634956e-01
-9	349	-9	0	A	T	0.382	1.129173e-01	1.025224e-01	3.942848e-01	2.713110e-01
-9	12433	-9	0	A	T	0.087	1.863823e-01	6.946026e-02	2.925493e-01	7.556928e-03
-9	9411	-9	0	A	T	0.026	1.895903e-02	2.256461e-01	4.295878e-01	9.330768e-01
-9	9413	-9	0	A	T	0.026	1.895903e-02	2.256461e-01	4.295878e-01	9.330768e-01
-9	9415	-9	0	A	T	0.026	1.895903e-02	2.256461e-01	4.295878e-01	9.330768e-01
-9	9468	-9	0	A	T	0.026	1.895903e-02	2.256461e-01	4.295878e-01	9.330768e-01
-9	5508	-9	0	A	T	0.018	3.327083e-02	3.493001e-01	4.309454e-01	9.241584e-01
-9	5502	-9	0	A	T	0.018	3.327083e-02	3.493001e-01	4.309454e-01	9.241584e-01
-9	5503	-9	0	A	T	0.018	3.327083e-02	3.493001e-01	4.309454e-01	9.241584e-01
-9	5501	-9	0	A	T	0.018	3.327083e-02	3.493001e-01	4.309454e-01	9.241584e-01
-9	542	-9	0	A	T	0.499	4.975107e-02	5.119849e-01	4.108329e-01	9.226321e-01
-9	543	-9	0	A	T	0.300	6.668999e-02	1.561839e-01	4.237187e-01	6.695847e-01
-9	540	-9	0	A	T	0.312	1.416098e-01	1.720161e-01	4.066608e-01	4.108071e-01
-9	541	-9	0	A	T	0.312	1.416098e-01	1.720161e-01	4.066608e-01	4.108071e-01
-9	546	-9	0	A	T	0.499	4.975107e-02	5.119849e-01	4.108329e-01	9.226321e-01
-9	547	-9	0	A	T	0.341	7.961367e-03	1.713005e-01	4.287606e-01	9.629513e-01
-9	544	-9	0	A	T	0.300	6.668999e-02	1.561839e-01	4.237187e-01	6.695847e-01
-9	545	-9	0	A	T	0.499	4.975107e-02	5.119849e-01	4.108329e-01	9.226321e-01
-9	548	-9	0	A	T	0.480	-7.030780e-02	1.674995e-01	4.388794e-01	6.748677e-01
-9	549	-9	0	A	T	0.498	3.713091e-02	3.764665e-01	4.119153e-01	9.214756e-01
-9	6564	-9	0	A	T	0.018	3.327083e-02	3.493001e-01	4.309454e-01	9.241584e-01
-9	6561	-9	0	A	T	0.020	-8.234108e-02	2.977972e-01	4.224511e-01	7.822898e-01
-9	12721	-9	0	A	T	0.011	9.859025e-03	1.264922e-01	3.941638e-01	9.379088e-01
-9	13456	-9	0	A	T	0.024	-3.593310e-02	1.997376e-01	4.213079e-01	8.573103e-01
-9	13457	-9	0	A	T	0.041	-1.049306e-01	1.845372e-01	4.207000e-01	5.698993e-01
-9	13454	-9	0	A	T	0.037	-4.042679e-02	1.829487e-01	4.205745e-01	8.252128e-01
-9	13455	-9	0	A	T	0.041	-1.049306e-01	1.845372e-01	4.207000e-01	5.698993e-01
-9	13452	-9	0	A	T	0.041	-1.049306e-01	1.845372e-01	4.207000e-01	5.698993e-01
-9	13453	-9	0	A	T	0.041	-1.049306e-01	1.845372e-01	4.207000e-01	5.698993e-01
-9	13450	-9	0	A	T	0.024	-3.593310e-02	1.997376e-01	4.213079e-01	8.573103e-01
-9	7993	-9	0	A	T	0.020	4.975973e-01	2.071505e-01	3.505475e-01	1.670266e-02
-9	7992	-9	0	A	T	0.020	4.975973e-01	2.071505e-01	3.505475e-01	1.670266e-02
-9	7991	-9	0	A	T	0.012	-2.162685e-01	1.219329e-01	3.943725e-01	7.678971e-02
-9	7990	-9	0	A	T	0.014	1.623448e-01	2.417160e-01	4.053144e-01	5.021587e-01
-9	7997	-9	0	A	T	0.015	-9.466940e-03	2.947508e-01	4.302504e-01	9.743917e-01
-9	7994	-9	0	A	T	0.015	-9.466940e-03	2.947508e-01	4.302504e-01	9.743917e-01
-9	7998	-9	0	A	T	0.015	-9.466940e-03	2.947508e-01	4.302504e-01	9.743917e-01
-9	55	-9	0	A	T	0.314	8.137344e-02	1.772356e-01	4.135442e-01	6.463639e-01
-9	54	-9	0	A	T	0.297	4.373846e-02	1.359195e-01	4.191047e-01	7.477551e-01
-9	57	-9	0	A	T	0.312	1.416098e-01	1.720161e-01	4.066608e-01	4.108071e-01
-9	56	-9	0	A	T	0.482	1.154454e-01	1.821955e-01	4.021667e-01	5.266387e-01
-9	51	-9	0	A	T	0.499	1.689052e-02	4.725086e-01	4.068725e-01	9.715003e-01
-9	50	-9	0	A	T	0.327	7.035483e-03	1.640423e-01	4.285124e-01	9.658095e-01
-9	2439	-9	0	A	T	0.016	-1.543282e-01	1.481408e-01	4.069896e-01	2.980753e-01
-9	2431	-9	0	A	T	0.014	-4.711494e-02	1.567356e-01	4.034939e-01	7.638563e-01
-9	2436	-9	0	A	T	0.016	-1.543282e-01	1.481408e-01	4.069896e-01	2.980753e-01
-9	2435	-9	0	A	T	0.016	-1.543282e-01	1.481408e-01	4.069896e-01	2.980753e-01
-9	2434	-9	0	A	T	0.016	-1.543282e-01	1.481408e-01	4.069896e-01	2.980753e-01
-9	3479	-9	0	A	T	0.012	1.176437e-01	2.469526e-01	4.171922e-01	6.340320e-01
-9	6576	-9	0	A	T	0.043	-7.390658e-02	1.595988e-01	4.187751e-01	6.435313e-01
-9	6577	-9	0	A	T	0.043	-7.390658e-02	1.595988e-01	4.187751e-01	6.435313e-01
-9	7030	-9	0	A	T	0.019	-3.977066e-02	2.209179e-01	4.208956e-01	8.572138e-01
-9	7031	-9	0	A	T	0.019	-3.977066e-02	2.209179e-01	4.208956e-01	8.572138e-01
-9	7033	-9	0	A	T	0.043	-7.390658e-02	1.595988e-01	4.187751e-01	6.435313e-01
-9	7034	-9	0	A	T	0.022	-8.974635e-02	2.003234e-01	4.143301e-01	6.543621e-01
-9	7035	-9	0	A	T	0.019	-3.977066e-02	2.209179e-01	4.208956e-01	8.572138e-01
-9	7036	-9	0	A	T	0.019	-3.977066e-02	2.209179e-01	4.208956e-01	8.572138e-01
-9	7037	-9	0	A	T	0.023	-1.125711e-01	2.009239e-01	4.167040e-01	5.755739e-01
-9	7039	-9	0	A	T	0.023	-1.125711e-01	2.009239e-01	4.167040e-01	5.755739e-01
-9	1920	-9	0	A	T	0.165	9.115415e-02	5.477467e-02	2.983284e-01	9.677078e-02
-9	1924	-9	0	A	T	0.048	-8.352003e-02	8.634551e-02	4.065184e-01	3.339216e-01
-9	1925	-9	0	A	T	0.040	-6.299377e-02	8.980507e-02	4.077340e-01	4.833824e-01
-9	6698	-9	0	A	T	0.023	-1.125711e-01	2.009239e-01	4.167040e-01	5.755739e-01
-9	15368	-9	0	A	T	0.013	-7.776025e-02	1.955795e-01	4.061855e-01	6.911204e-01
-9	6472	-9	0	A	T	0.020	-8.234108e-02	2.977972e-01	4.224511e-01	7.822898e-01
-9	6471	-9	0	A	T	0.019	-1.786420e-02	3.074145e-01	4.224539e-01	9.536857e-01
-9	6477	-9	0	A	T	0.020	-8.234108e-02	2.977972e-01	4.224511e-01	7.822898e-01
-9	9817	-9	0	A	T	0.022	8.974312e-02	9.584962e-02	3.824249e-01	3.496224e-01
-9	6384	-9	0	A	T	0.018	3.327083e-02	3.493001e-01	4.309454e-01	9.241584e-01
-9	6387	-9	0	A	T	0.016	-4.814101e-01	2.903845e-01	4.461031e-01	9.804271e-02
-9	6388	-9	0	A	T	0.011	-1.674154e-01	1.727896e-01	3.947293e-01	3.331133e-01
-9	5138	-9	0	A	T	0.018	3.327083e-02	3.493001e-01	4.309454e-01	9.241584e-01
-9	5137	-9	0	A	T	0.030	1.364100e-01	1.379098e-01	4.280921e-01	3.231300e-01
-9	5136	-9	0	A	T	0.013	-1.467001e-01	1.333861e-01	3.951802e-01	2.719965e-01
-9	5135	-9	0	A	T	0.012	-1.562967e-01	1.409255e-01	3.985661e-01	2.679868e-01
-9	5134	-9	0	A	T	0.015	-1.748740e-01	1.259279e-01	4.059430e-01	1.656115e-01
-9	5130	-9	0	A	T	0.016	2.924732e-02	2.221089e-01	4.088560e-01	8.952958e-01
-9	5466	-9	0	A	T	0.018	3.327083e-02	3.493001e-01	4.309454e-01	9.241584e-01
-9	5968	-9	0	A	T	0.018	3.327083e-02	3.493001e-01	4.309454e-01	9.241584e-01
-9	5969	-9	0	A	T	0.018	3.327083e-02	3.493001e-01	4.309454e-01	9.241584e-01
-9	6029	-9	0	A	T	0.018	3.327083e-02	3.493001e-01	4.309454e-01	9.241584e-01
-9	6021	-9	0	A	T	0.018	3.327083e-02	3.493001e-01	4.309454e-01	9.241584e-01
-9	6022	-9	0	A	T	0.018	3.327083e-02	3.493001e-01	4.309454e-01	9.241584e-01
-9	6023	-9	0	A	T	0.020	-8.234108e-02	2.977972e-01	4.224511e-01	7.822898e-01
-9	6026	-9	0	A	T	0.018	3.327083e-02	3.493001e-01	4.309454e-01	9.241584e-01
-9	6027	-9	0	A	T	0.020	-8.234108e-02	2.977972e-01	4.224511e-01	7.822898e-01
-9	10076	-9	0	A	T	0.014	7.694635e-02	2.283459e-01	4.062393e-01	7.362935e-01
-9	16105	-9	0	A	T	0.013	4.298853e-02	1.727854e-01	4.051597e-01	8.036304e-01
-9	7410	-9	0	A	T	0.062	1.767789e-02	6.160354e-02	3.955668e-01	7.742724e-01
-9	2345	-9	0	A	T	0.014	-4.711494e-02	1.567356e-01	4.034939e-01	7.638563e-01
-9	2341	-9	0	A	T	0.024	6.682016e-03	9.530068e-02	4.015669e-01	9.441330e-01
-9	2349	-9	0	A	T	0.016	-1.543282e-01	1.481408e-01	4.069896e-01	2.980753e-01
-9	1	-9	0	A	T	0.318	2.141620e-02	1.373518e-01	4.131463e-01	8.761637e-01
-9	9688	-9	0	A	T	0.026	1.895903e-02	2.256461e-01	4.295878e-01	9.330768e-01
-9	9681	-9	0	A	T	0.026	1.895903e-02	2.256461e-01	4.295878e-01	9.330768e-01
-9	9680	-9	0	A	T	0.026	1.895903e-02	2.256461e-01	4.295878e-01	9.330768e-01
-9	9683	-9	0	A	T	0.026	1.895903e-02	2.256461e-01	4.295878e-01	9.330768e-01
-9	9684	-9	0	A	T	0.026	1.895903e-02	2.256461e-01	4.295878e-01	9.330768e-01
-9	9687	-9	0	A	T	0.026	1.895903e-02	2.256461e-01	4.295878e-01	9.330768e-01
-9	656	-9	0	A	T	0.300	6.668999e-02	1.561839e-01	4.237187e-01	6.695847e-01
-9	657	-9	0	A	T	0.312	1.416098e-01	1.720161e-01	4.066608e-01	4.108071e-01
-9	654	-9	0	A	T	0.498	3.713091e-02	3.764665e-01	4.119153e-01	9.214756e-01
-9	1506	-9	0	A	T	0.467	-1.134306e-02	1.017771e-01	4.059333e-01	9.113089e-01
-9	1507	-9	0	A	T	0.318	9.939796e-02	1.232553e-01	3.887770e-01	4.204124e-01
-9	1504	-9	0	A	T	0.466	-1.609658e-01	1.016911e-01	4.585914e-01	1.141443e-01
-9	1505	-9	0	A	T	0.471	-6.907055e-02	1.180848e-01	4.283590e-01	5.588906e-01
-9	1508	-9	0	A	T	0.484	9.549889e-02	1.983126e-01	4.076251e-01	6.303530e-01
-9	1509	-9	0	A	T	0.107	-6.209345e-02	6.850301e-02	3.878709e-01	3.651881e-01
-9	658	-9	0	A	T	0.246	3.939071e-02	1.016199e-01	4.060606e-01	6.984733e-01
-9	659	-9	0	A	T	0.484	9.549889e-02	1.983126e-01	4.076251e-01	6.303530e-01
-9	1166	-9	0	A	T	0.291	3.076082e-02	5.857724e-02	3.871493e-01	5.997479e-01
-9	1167	-9	0	A	T	0.259	2.587682e-02	7.941930e-02	4.039664e-01	7.447069e-01
-9	1160	-9	0	A	T	0.053	-6.607411e-02	6.667999e-02	3.417882e-01	3.222567e-01
-9	1161	-9	0	A	T	0.421	1.051016e-01	6.243155e-02	4.289974e-01	9.297328e-02
-9	1162	-9	0	A	T	0.338	4.524792e-02	1.533926e-01	4.170545e-01	7.681434e-01
-9	1163	-9	0	A	T	0.482	9.756838e-02	1.826724e-01	4.026220e-01	5.935227e-01
-9	15267	-9	0	A	T	0.013	-1.500488e-02	2.223145e-01	4.232681e-01	9.462182e-01
-9	15266	-9	0	A	T	0.013	-1.500488e-02	2.223145e-01	4.232681e-01	9.462182e-01
-9	15263	-9	0	A	T	0.038	1.923296e-02	8.521115e-02	4.004515e-01	8.215292e-01
-9	4707	-9	0	A	T	0.030	-3.008549e-01	1.193490e-01	3.024369e-01	1.205119e-02
-9	4705	-9	0	A	T	0.014	-1.545136e-01	1.190396e-01	3.549342e-01	1.949472e-01
-9	4704	-9	0	A	T	0.011	-7.839598e-02	1.449064e-01	3.699966e-01	5.887659e-01
-9	4703	-9	0	A	T	0.011	-7.839598e-02	1.449064e-01	3.699966e-01	5.887659e-01
-9	4702	-9	0	A	T	0.011	-7.839598e-02	1.449064e-01	3.699966e-01	5.887659e-01
-9	4701	-9	0	A	T	0.030	-3.008549e-01	1.193490e-01	3.024369e-01	1.205119e-02
-9	4709	-9	0	A	T	0.030	-3.008549e-01	1.193490e-01	3.024369e-01	1.205119e-02
-9	4708	-9	0	A	T	0.030	-3.008549e-01	1.193490e-01	3.024369e-01	1.205119e-02
-9	8771	-9	0	A	T	0.049	5.792403e-02	6.331648e-02	3.866944e-01	3.607658e-01
-9	1298	-9	0	A	T	0.236	1.075032e-01	9.505531e-02	3.961067e-01	2.586728e-01
-9	1299	-9	0	A	T	0.312	1.416098e-01	1.720161e-01	4.066608e-01	4.108071e-01
-9	1292	-9	0	A	T	0.341	7.961367e-03	1.713005e-01	4.287606e-01	9.629513e-01
-9	1293	-9	0	A	T	0.484	9.549889e-02	1.983126e-01	4.076251e-01	6.303530e-01
-9	1290	-9	0	A	T	0.300	6.668999e-02	1.561839e-01	4.237187e-01	6.695847e-01
-9	1291	-9	0	A	T	0.312	1.416098e-01	1.720161e-01	4.066608e-01	4.108071e-01
-9	1296	-9	0	A	T	0.340	2.860626e-02	1.671511e-01	4.250385e-01	8.641900e-01
-9	1297	-9	0	A	T	0.314	8.137344e-02	1.772356e-01	4.135442e-01	6.463639e-01
-9	1294	-9	0	A	T	0.498	3.713091e-02	3.764665e-01	4.119153e-01	9.214756e-01
-9	1295	-9	0	A	T	0.358	5.889721e-02	1.051047e-01	4.075902e-01	5.755061e-01
-9	9529	-9	0	A	T	0.020	-6.445808e-02	9.979291e-02	3.884350e-01	5.186592e-01
-9	9525	-9	0	A	T	0.026	1.895903e-02	2.256461e-01	4.295878e-01	9.330768e-01
-9	9520	-9	0	A	T	0.026	1.895903e-02	2.256461e-01	4.295878e-01	9.330768e-01
-9	9521	-9	0	A	T	0.018	1.220657e-02	1.077754e-01	3.960941e-01	9.098751e-01
-9	1657	-9	0	A	T	0.264	-4.854731e-02	4.777541e-02	3.448881e-01	3.100971e-01
-9	2689	-9	0	A	T	0.048	-4.528304e-02	1.090291e-01	4.036851e-01	6.780972e-01
-9	2687	-9	0	A	T	0.048	-4.528304e-02	1.090291e-01	4.036851e-01	6.780972e-01
-9	4623	-9	0	A	T	0.011	-7.779856e-02	1.401532e-01	3.710744e-01	5.791026e-01
-9	4628	-9	0	A	T	0.011	-7.839598e-02	1.449064e-01	3.699966e-01	5.887659e-01
-9	4629	-9	0	A	T	0.014	-1.079573e-01	1.341582e-01	3.543080e-01	4.214143e-01
-9	179	-9	0	A	T	0.477	1.647932e-01	1.520673e-01	3.989481e-01	2.790803e-01
-9	178	-9	0	A	T	0.241	3.220828e-02	8.975892e-02	3.992511e-01	7.198887e-01
-9	177	-9	0	A	T	0.490	-5.697920e-02	1.316986e-01	4.020662e-01	6.654760e-01
-9	176	-9	0	A	T	0.385	-1.000249e-02	1.071370e-01	4.126005e-01	9.256575e-01
-9	175	-9	0	A	T	0.204	1.083673e-02	4.513661e-02	3.933826e-01	8.103712e-01
-9	174	-9	0	A	T	0.246	1.913741e-02	9.953502e-02	4.099549e-01	8.476183e-01
-9	173	-9	0	A	T	0.311	1.435296e-01	1.563467e-01	3.966373e-01	3.590962e-01
-9	171	-9	0	A	T	0.314	8.137344e-02	1.772356e-01	4.135442e-01	6.463639e-01
-9	170	-9	0	A	T	0.314	8.137344e-02	1.772356e-01	4.135442e-01	6.463639e-01
-9	5619	-9	0	A	T	0.020	-8.234108e-02	2.977972e-01	4.224511e-01	7.822898e-01
-9	5612	-9	0	A	T	0.018	3.327083e-02	3.493001e-01	4.309454e-01	9.241584e-01
-9	5610	-9	0	A	T	0.020	-8.234108e-02	2.977972e-01	4.224511e-01	7.822898e-01
-9	5611	-9	0	A	T	0.020	-8.234108e-02	2.977972e-01	4.224511e-01	7.822898e-01
-9	5616	-9	0	A	T	0.018	3.327083e-02	3.493001e-01	4.309454e-01	9.241584e-01
-9	5617	-9	0	A	T	0.018	3.327083e-02	3.493001e-01	4.309454e-01	9.241584e-01
-9	1258	-9	0	A	T	0.300	6.668999e-02	1.561839e-01	4.237187e-01	6.695847e-01
-9	1159	-9	0	A	T	0.492	-1.766249e-02	1.628841e-01	4.005012e-01	9.136979e-01
-9	1158	-9	0	A	T	0.318	2.767914e-02	1.371977e-01	4.116425e-01	8.402056e-01
-9	1155	-9	0	A	T	0.313	1.182949e-01	1.595566e-01	4.031024e-01	4.588364e-01
-9	1154	-9	0	A	T	0.247	8.953401e-03	1.031963e-01	4.173904e-01	9.308999e-01
-9	1157	-9	0	A	T	0.470	1.616549e-02	1.174859e-01	4.030600e-01	8.906215e-01
-9	1156	-9	0	A	T	0.335	-9.787420e-02	1.286632e-01	4.411736e-01	4.472317e-01
-9	1151	-9	0	A	T	0.449	1.393476e-01	1.427598e-01	4.126748e-01	3.295369e-01
-9	1150	-9	0	A	T	0.498	3.713091e-02	3.764665e-01	4.119153e-01	9.214756e-01
-9	1153	-9	0	A	T	0.341	7.961367e-03	1.713005e-01	4.287606e-01	9.629513e-01
-9	1152	-9	0	A	T	0.499	4.975107e-02	5.119849e-01	4.108329e-01	9.226321e-01
-9	2183	-9	0	A	T	0.260	1.028113e-01	5.466966e-02	2.996011e-01	6.066873e-02
-9	2182	-9	0	A	T	0.145	1.150181e-01	5.757698e-02	2.350517e-01	4.635319e-02
-9	2181	-9	0	A	T	0.067	2.307537e-01	5.822062e-02	2.589391e-01	8.581775e-05
-9	2180	-9	0	A	T	0.131	-2.602192e-02	5.057988e-02	4.033344e-01	6.071731e-01
-9	2186	-9	0	A	T	0.036	-1.671936e-01	7.274314e-02	3.740359e-01	2.199298e-02
-9	2185	-9	0	A	T	0.059	-7.644728e-02	5.932154e-02	3.892529e-01	1.981624e-01
-9	15717	-9	0	A	T	0.016	6.511026e-02	1.796064e-01	4.235239e-01	7.171352e-01
-9	2725	-9	0	A	T	0.023	1.549989e-02	8.590359e-02	3.932300e-01	8.568929e-01
-9	6758	-9	0	A	T	0.043	-7.390658e-02	1.595988e-01	4.187751e-01	6.435313e-01
-9	6759	-9	0	A	T	0.043	-7.390658e-02	1.595988e-01	4.187751e-01	6.435313e-01
-9	6753	-9	0	A	T	0.019	-3.977066e-02	2.209179e-01	4.208956e-01	8.572138e-01
-9	6750	-9	0	A	T	0.022	-1.208491e-01	1.589791e-01	4.170314e-01	4.475560e-01
-9	6754	-9	0	A	T	0.018	-1.530968e-01	1.322736e-01	4.001036e-01	2.477084e-01
-9	5380	-9	0	A	T	0.018	3.327083e-02	3.493001e-01	4.309454e-01	9.241584e-01
-9	5381	-9	0	A	T	0.021	-8.280419e-02	2.723008e-01	4.211296e-01	7.611983e-01
-9	5382	-9	0	A	T	0.021	-8.280419e-02	2.723008e-01	4.211296e-01	7.611983e-01
-9	5384	-9	0	A	T	0.018	3.327083e-02	3.493001e-01	4.309454e-01	9.241584e-01
-9	5385	-9	0	A	T	0.018	3.327083e-02	3.493001e-01	4.309454e-01	9.241584e-01
-9	5386	-9	0	A	T	0.021	-8.280419e-02	2.723008e-01	4.211296e-01	7.611983e-01
-9	5388	-9	0	A	T	0.018	3.327083e-02	3.493001e-01	4.309454e-01	9.241584e-01
-9	5389	-9	0	A	T	0.021	-8.280419e-02	2.723008e-01	4.211296e-01	7.611983e-01
-9	2142	-9	0	A	T	0.084	-7.815422e-02	5.914009e-02	3.694328e-01	1.869984e-01
-9	2	-9	0	A	T	0.482	1.154454e-01	1.821955e-01	4.021667e-01	5.266387e-01
-9	7969	-9	0	A	T	0.013	1.976779e-01	1.213964e-01	4.085109e-01	1.041423e-01
-9	15154	-9	0	A	T	0.013	-1.500488e-02	2.223145e-01	4.232681e-01	9.462182e-01
-9	15159	-9	0	A	T	0.013	-1.500488e-02	2.223145e-01	4.232681e-01	9.462182e-01
-9	506	-9	0	A	T	0.323	-7.583831e-02	1.348003e-01	4.356527e-01	5.739872e-01
-9	507	-9	0	A	T	0.499	4.975107e-02	5.119849e-01	4.108329e-01	9.226321e-01
-9	504	-9	0	A	T	0.123	-1.529389e-02	6.237915e-02	3.950048e-01	8.064309e-01
-9	502	-9	0	A	T	0.388	2.502262e-02	1.293358e-01	4.218464e-01	8.466774e-01
-9	503	-9	0	A	T	0.268	-3.403692e-02	6.808610e-02	4.282680e-01	6.173812e-01
-9	500	-9	0	A	T	0.236	1.075032e-01	9.505531e-02	3.961067e-01	2.586728e-01
-9	6528	-9	0	A	T	0.020	-8.234108e-02	2.977972e-01	4.224511e-01	7.822898e-01
-9	101867	-9	0	A	T	0.013	2.686393e-02	1.162430e-01	3.906752e-01	8.173403e-01
-9	6270	-9	0	A	T	0.018	3.327083e-02	3.493001e-01	4.309454e-01	9.241584e-01
-9	6273	-9	0	A	T	0.018	3.327083e-02	3.493001e-01	4.309454e-01	9.241584e-01
-9	6272	-9	0	A	T	0.018	3.327083e-02	3.493001e-01	4.309454e-01	9.241584e-01
-9	6275	-9	0	A	T	0.018	3.327083e-02	3.493001e-01	4.309454e-01	9.241584e-01
-9	6274	-9	0	A	T	0.018	3.327083e-02	3.493001e-01	4.309454e-01	9.241584e-01
-9	6277	-9	0	A	T	0.020	-8.234108e-02	2.977972e-01	4.224511e-01	7.822898e-01
-9	6276	-9	0	A	T	0.018	3.327083e-02	3.493001e-01	4.309454e-01	9.241584e-01
-9	6278	-9	0	A	T	0.018	3.327083e-02	3.493001e-01	4.309454e-01	9.241584e-01
-9	5229	-9	0	A	T	0.021	-8.280419e-02	2.723008e-01	4.211296e-01	7.611983e-01
-9	5220	-9	0	A	T	0.021	-8.280419e-02	2.723008e-01	4.211296e-01	7.611983e-01
-9	5227	-9	0	A	T	0.018	3.327083e-02	3.493001e-01	4.309454e-01	9.241584e-01
-9	5225	-9	0	A	T	0.021	-8.280419e-02	2.723008e-01	4.211296e-01	7.611983e-01
-9	12402	-9	0	A	T	0.085	1.820121e-01	7.038186e-02	3.042463e-01	1.001891e-02
-9	12403	-9	0	A	T	0.087	1.863823e-01	6.946026e-02	2.925493e-01	7.556928e-03
-9	12400	-9	0	A	T	0.087	1.863823e-01	6.946026e-02	2.925493e-01	7.556928e-03
-9	13754	-9	0	A	T	0.041	-1.049306e-01	1.845372e-01	4.207000e-01	5.698993e-01
-9	13757	-9	0	A	T	0.041	-1.049306e-01	1.845372e-01	4.207000e-01	5.698993e-01
-9	13756	-9	0	A	T	0.041	-1.049306e-01	1.845372e-01	4.207000e-01	5.698993e-01
-9	13750	-9	0	A	T	0.023	-8.142738e-03	1.965974e-01	4.203939e-01	9.669806e-01
-9	13752	-9	0	A	T	0.041	-1.049306e-01	1.845372e-01	4.207000e-01	5.698993e-01
-9	13759	-9	0	A	T	0.041	-1.049306e-01	1.845372e-01	4.207000e-01	5.698993e-01
-9	13758	-9	0	A	T	0.041	-1.049306e-01	1.845372e-01	4.207000e-01	5.698993e-01
-9	2578	-9	0	A	T	0.015	2.109005e-01	1.263173e-01	3.625732e-01	9.568753e-02
-9	2571	-9	0	A	T	0.014	5.753297e-02	1.102891e-01	3.913240e-01	6.021647e-01
-9	977	-9	0	A	T	0.280	8.612758e-02	7.465312e-02	3.463294e-01	2.492300e-01
-9	976	-9	0	A	T	0.323	8.453135e-02	9.408414e-02	4.016156e-01	3.694147e-01
-9	975	-9	0	A	T	0.299	1.067488e-01	9.970156e-02	3.860912e-01	2.848817e-01
-9	974	-9	0	A	T	0.299	1.067488e-01	9.970156e-02	3.860912e-01	2.848817e-01
-9	973	-9	0	A	T	0.314	5.674389e-02	1.232481e-01	4.050403e-01	6.454473e-01
-9	972	-9	0	A	T	0.295	5.283189e-02	1.219443e-01	4.097601e-01	6.650421e-01
-9	971	-9	0	A	T	0.346	1.506104e-01	8.878128e-02	3.894462e-01	9.049331e-02
-9	970	-9	0	A	T	0.345	1.598029e-01	8.970932e-02	3.905696e-01	7.552669e-02
-9	979	-9	0	A	T	0.378	-1.495701e-02	9.906101e-02	4.072084e-01	8.800525e-01
-9	978	-9	0	A	T	0.303	-8.286845e-02	1.137223e-01	4.298878e-01	4.665671e-01
-9	4155	-9	0	A	T	0.011	-1.585018e-01	1.300511e-01	4.242143e-01	2.235675e-01
-9	4158	-9	0	A	T	0.013	-1.345124e-01	1.170007e-01	4.063921e-01	2.508858e-01
-9	15698	-9	0	A	T	0.016	6.511026e-02	1.796064e-01	4.235239e-01	7.171352e-01
-9	6330	-9	0	A	T	0.020	-8.234108e-02	2.977972e-01	4.224511e-01	7.822898e-01
-9	6332	-9	0	A	T	0.020	-8.234108e-02	2.977972e-01	4.224511e-01	7.822898e-01
-9	6338	-9	0	A	T	0.018	3.327083e-02	3.493001e-01	4.309454e-01	9.241584e-01
-9	1667	-9	0	A	T	0.436	2.011576e-01	5.790641e-02	2.229383e-01	5.623881e-04
-9	1496	-9	0	A	T	0.353	1.001655e-01	4.890360e-02	3.859767e-01	4.111407e-02
-9	7445	-9	0	A	T	0.015	6.006454e-01	9.965574e-02	3.916241e-01	3.460551e-09
-9	458	-9	0	A	T	0.499	1.689052e-02	4.725086e-01	4.068725e-01	9.715003e-01
-9	459	-9	0	A	T	0.321	3.772862e-02	1.764032e-01	4.243762e-01	8.307391e-01
-9	453	-9	0	A	T	0.342	2.450054e-03	1.672125e-01	4.288367e-01	9.883160e-01
-9	454	-9	0	A	T	0.312	1.416098e-01	1.720161e-01	4.066608e-01	4.108071e-01
-9	455	-9	0	A	T	0.340	-1.975388e-01	1.479776e-01	4.799075e-01	1.825718e-01
-9	456	-9	0	A	T	0.236	1.075032e-01	9.505531e-02	3.961067e-01	2.586728e-01
-9	457	-9	0	A	T	0.482	1.154454e-01	1.821955e-01	4.021667e-01	5.266387e-01
-9	75814	-9	0	A	T	0.165	2.137063e-01	5.508819e-02	1.797907e-01	1.202683e-04
-9	75815	-9	0	A	T	0.164	2.188941e-01	5.538611e-02	1.786416e-01	8.982657e-05
-9	4472	-9	0	A	T	0.014	-8.634246e-02	2.001876e-01	4.091180e-01	6.664499e-01
-9	1026	-9	0	A	T	0.236	1.075032e-01	9.505531e-02	3.961067e-01	2.586728e-01
-9	1021	-9	0	A	T	0.341	7.961367e-03	1.713005e-01	4.287606e-01	9.629513e-01
-9	1020	-9	0	A	T	0.314	8.137344e-02	1.772356e-01	4.135442e-01	6.463639e-01
-9	1023	-9	0	A	T	0.300	6.668999e-02	1.561839e-01	4.237187e-01	6.695847e-01
-9	5343	-9	0	A	T	0.018	3.327083e-02	3.493001e-01	4.309454e-01	9.241584e-01
-9	5348	-9	0	A	T	0.021	-8.280419e-02	2.723008e-01	4.211296e-01	7.611983e-01
-9	5349	-9	0	A	T	0.021	-8.280419e-02	2.723008e-01	4.211296e-01	7.611983e-01
-9	13661	-9	0	A	T	0.041	-1.049306e-01	1.845372e-01	4.207000e-01	5.698993e-01
-9	13660	-9	0	A	T	0.041	-1.049306e-01	1.845372e-01	4.207000e-01	5.698993e-01
-9	13662	-9	0	A	T	0.041	-1.049306e-01	1.845372e-01	4.207000e-01	5.698993e-01
-9	5883	-9	0	A	T	0.018	3.327083e-02	3.493001e-01	4.309454e-01	9.241584e-01
-9	5881	-9	0	A	T	0.018	3.327083e-02	3.493001e-01	4.309454e-01	9.241584e-01
-9	5886	-9	0	A	T	0.018	3.327083e-02	3.493001e-01	4.309454e-01	9.241584e-01
-9	5885	-9	0	A	T	0.018	3.327083e-02	3.493001e-01	4.309454e-01	9.241584e-01
-9	5889	-9	0	A	T	0.012	-1.850240e-01	1.985451e-01	4.008052e-01	3.518851e-01
-9	5888	-9	0	A	T	0.012	-1.850240e-01	1.985451e-01	4.008052e-01	3.518851e-01
-9	16011	-9	0	A	T	0.026	2.029873e-01	1.091304e-01	4.007975e-01	6.352726e-02
-9	16013	-9	0	A	T	0.025	2.186407e-01	1.116257e-01	3.964946e-01	5.076169e-02
-9	16012	-9	0	A	T	0.026	2.029873e-01	1.091304e-01	4.007975e-01	6.352726e-02
-9	16014	-9	0	A	T	0.025	2.186407e-01	1.116257e-01	3.964946e-01	5.076169e-02
-9	5875	-9	0	A	T	0.018	3.327083e-02	3.493001e-01	4.309454e-01	9.241584e-01
-9	15975	-9	0	A	T	0.012	-9.684166e-02	1.354680e-01	3.923075e-01	4.750592e-01
-9	5973	-9	0	A	T	0.020	-8.234108e-02	2.977972e-01	4.224511e-01	7.822898e-01
-9	19592	-9	0	A	T	0.012	4.495982e-02	1.623569e-01	4.068509e-01	7.819681e-01
-9	15446	-9	0	A	T	0.013	-7.776025e-02	1.955795e-01	4.061855e-01	6.911204e-01
-9	1366	-9	0	A	T	0.025	1.506626e-02	8.605735e-02	3.977499e-01	8.611010e-01
-9	1367	-9	0	A	T	0.312	1.416098e-01	1.720161e-01	4.066608e-01	4.108071e-01
-9	1364	-9	0	A	T	0.148	-1.270901e-01	5.133031e-02	2.740167e-01	1.365352e-02
-9	1365	-9	0	A	T	0.219	4.125971e-02	4.715934e-02	3.696100e-01	3.820919e-01
-9	1362	-9	0	A	T	0.326	6.626351e-02	6.385061e-02	3.856907e-01	2.999216e-01
-9	1363	-9	0	A	T	0.497	-1.596078e-01	2.406032e-01	4.007006e-01	5.074342e-01
-9	1360	-9	0	A	T	0.014	-6.313629e-02	1.163554e-01	3.978973e-01	5.876612e-01
-9	1361	-9	0	A	T	0.289	2.716798e-02	7.471201e-02	3.994389e-01	7.162995e-01
-9	1368	-9	0	A	T	0.314	8.137344e-02	1.772356e-01	4.135442e-01	6.463639e-01
-9	1369	-9	0	A	T	0.486	2.053241e-02	2.044755e-01	4.210105e-01	9.200593e-01
-9	15440	-9	0	A	T	0.014	-9.220419e-02	2.010048e-01	4.089275e-01	6.466579e-01
-9	5977	-9	0	A	T	0.018	3.327083e-02	3.493001e-01	4.309454e-01	9.241584e-01
-9	9638	-9	0	A	T	0.026	1.895903e-02	2.256461e-01	4.295878e-01	9.330768e-01
-9	9630	-9	0	A	T	0.014	-1.192725e-02	1.471479e-01	3.986895e-01	9.354331e-01
-9	9632	-9	0	A	T	0.026	1.895903e-02	2.256461e-01	4.295878e-01	9.330768e-01
-9	9634	-9	0	A	T	0.026	1.895903e-02	2.256461e-01	4.295878e-01	9.330768e-01
-9	9635	-9	0	A	T	0.026	1.895903e-02	2.256461e-01	4.295878e-01	9.330768e-01
-9	9637	-9	0	A	T	0.026	1.895903e-02	2.256461e-01	4.295878e-01	9.330768e-01
-9	3348	-9	0	A	T	0.073	7.668223e-02	6.617843e-02	3.917275e-01	2.471810e-01
-9	5723	-9	0	A	T	0.016	3.577712e-02	2.701876e-01	4.164277e-01	8.947142e-01
-9	5975	-9	0	A	T	0.020	-8.234108e-02	2.977972e-01	4.224511e-01	7.822898e-01
-9	501	-9	0	A	T	0.340	6.118541e-02	1.549613e-01	4.196398e-01	6.931444e-01
-9	6143	-9	0	A	T	0.018	3.327083e-02	3.493001e-01	4.309454e-01	9.241584e-01
-9	6142	-9	0	A	T	0.020	-8.234108e-02	2.977972e-01	4.224511e-01	7.822898e-01
-9	6141	-9	0	A	T	0.018	3.327083e-02	3.493001e-01	4.309454e-01	9.241584e-01
-9	6144	-9	0	A	T	0.018	3.327083e-02	3.493001e-01	4.309454e-01	9.241584e-01
-9	6149	-9	0	A	T	0.018	3.327083e-02	3.493001e-01	4.309454e-01	9.241584e-01
-9	5974	-9	0	A	T	0.020	-8.234108e-02	2.977972e-01	4.224511e-01	7.822898e-01
-9	4539	-9	0	A	T	0.014	-8.634246e-02	2.001876e-01	4.091180e-01	6.664499e-01
-9	15450	-9	0	A	T	0.015	-1.014605e-01	1.829286e-01	4.065047e-01	5.794110e-01
-9	6960	-9	0	A	T	0.023	-1.125711e-01	2.009239e-01	4.167040e-01	5.755739e-01
-9	6963	-9	0	A	T	0.019	-3.977066e-02	2.209179e-01	4.208956e-01	8.572138e-01
-9	15455	-9	0	A	T	0.013	-7.776025e-02	1.955795e-01	4.061855e-01	6.911204e-01
-9	6966	-9	0	A	T	0.020	-7.987338e-02	1.907028e-01	4.139818e-01	6.755338e-01
-9	6969	-9	0	A	T	0.019	-3.977066e-02	2.209179e-01	4.208956e-01	8.572138e-01
-9	6968	-9	0	A	T	0.019	-3.977066e-02	2.209179e-01	4.208956e-01	8.572138e-01
-9	8152	-9	0	A	T	0.020	4.975973e-01	2.071505e-01	3.505475e-01	1.670266e-02
-9	8150	-9	0	A	T	0.015	1.939560e-01	1.612972e-01	3.446529e-01	2.298074e-01
-9	8151	-9	0	A	T	0.015	-9.466940e-03	2.947508e-01	4.302504e-01	9.743917e-01
-9	9340	-9	0	A	T	0.026	1.895903e-02	2.256461e-01	4.295878e-01	9.330768e-01
-9	9342	-9	0	A	T	0.026	1.895903e-02	2.256461e-01	4.295878e-01	9.330768e-01
-9	9343	-9	0	A	T	0.031	-1.676008e-02	9.811422e-02	3.965111e-01	8.644399e-01
-9	9345	-9	0	A	T	0.026	1.895903e-02	2.256461e-01	4.295878e-01	9.330768e-01
-9	9346	-9	0	A	T	0.026	1.895903e-02	2.256461e-01	4.295878e-01	9.330768e-01
-9	2849	-9	0	A	T	0.023	-1.843294e-02	9.393813e-02	3.998777e-01	8.445226e-01
-9	2842	-9	0	A	T	0.015	1.628245e-01	1.297831e-01	3.944396e-01	2.102746e-01
-9	2843	-9	0	A	T	0.048	4.260188e-02	7.527152e-02	3.853642e-01	5.716903e-01
-9	1551	-9	0	A	T	0.498	3.713091e-02	3.764665e-01	4.119153e-01	9.214756e-01
-9	1550	-9	0	A	T	0.498	3.713091e-02	3.764665e-01	4.119153e-01	9.214756e-01
-9	1557	-9	0	A	T	0.498	3.713091e-02	3.764665e-01	4.119153e-01	9.214756e-01
-9	1556	-9	0	A	T	0.244	7.498380e-02	9.907260e-02	3.982396e-01	4.495289e-01
-9	1590	-9	0	A	T	0.484	9.549889e-02	1.983126e-01	4.076251e-01	6.303530e-01
-9	91445	-9	0	A	T	0.013	-1.215809e-01	2.205589e-01	4.271615e-01	5.817408e-01
-9	6403	-9	0	A	T	0.016	4.409834e-02	2.739303e-01	4.144784e-01	8.721779e-01
-9	618	-9	0	A	T	0.189	-1.032495e-01	5.146752e-02	2.977222e-01	4.543852e-02
-9	5498	-9	0	A	T	0.018	3.327083e-02	3.493001e-01	4.309454e-01	9.241584e-01
-9	5499	-9	0	A	T	0.021	-8.280419e-02	2.723008e-01	4.211296e-01	7.611983e-01
-9	615	-9	0	A	T	0.203	-1.067655e-01	5.244397e-02	3.002872e-01	4.235162e-02
-9	15557	-9	0	A	T	0.016	6.511026e-02	1.796064e-01	4.235239e-01	7.171352e-01
-9	15553	-9	0	A	T	0.018	3.869770e-02	1.758211e-01	4.215684e-01	8.258947e-01
-9	15558	-9	0	A	T	0.016	6.511026e-02	1.796064e-01	4.235239e-01	7.171352e-01
-9	2171	-9	0	A	T	0.012	8.371495e-02	1.246691e-01	4.112391e-01	5.022462e-01
-9	2177	-9	0	A	T	0.015	-1.353044e-01	1.049826e-01	3.794293e-01	1.981162e-01
-9	13428	-9	0	A	T	0.041	-1.049306e-01	1.845372e-01	4.207000e-01	5.698993e-01
-9	13427	-9	0	A	T	0.024	-3.593310e-02	1.997376e-01	4.213079e-01	8.573103e-01
-9	13426	-9	0	A	T	0.024	-3.593310e-02	1.997376e-01	4.213079e-01	8.573103e-01
-9	13424	-9	0	A	T	0.024	-3.593310e-02	1.997376e-01	4.213079e-01	8.573103e-01
-9	5357	-9	0	A	T	0.018	3.327083e-02	3.493001e-01	4.309454e-01	9.241584e-01
-9	5356	-9	0	A	T	0.018	3.327083e-02	3.493001e-01	4.309454e-01	9.241584e-01
-9	1053	-9	0	A	T	0.319	-1.310451e-02	1.361998e-01	4.212840e-01	9.233921e-01
-9	5352	-9	0	A	T	0.018	3.327083e-02	3.493001e-01	4.309454e-01	9.241584e-01
-9	5351	-9	0	A	T	0.018	3.327083e-02	3.493001e-01	4.309454e-01	9.241584e-01
-9	1058	-9	0	A	T	0.314	1.208009e-01	1.224050e-01	4.159472e-01	3.242208e-01
-9	1059	-9	0	A	T	0.186	-1.795199e-01	6.439173e-02	2.811354e-01	5.527718e-03
-9	15064	-9	0	A	T	0.013	-1.500488e-02	2.223145e-01	4.232681e-01	9.462182e-01
-9	12537	-9	0	A	T	0.029	-7.886016e-02	1.022241e-01	4.190096e-01	4.408461e-01
-9	12534	-9	0	A	T	0.029	-7.886016e-02	1.022241e-01	4.190096e-01	4.408461e-01
-9	12530	-9	0	A	T	0.029	-7.886016e-02	1.022241e-01	4.190096e-01	4.408461e-01
-9	12531	-9	0	A	T	0.029	-7.886016e-02	1.022241e-01	4.190096e-01	4.408461e-01
-9	1876	-9	0	A	T	0.091	-9.771468e-02	6.060463e-02	3.770558e-01	1.075866e-01
-9	1877	-9	0	A	T	0.048	-8.352003e-02	8.634551e-02	4.065184e-01	3.339216e-01
-9	1874	-9	0	A	T	0.223	2.425244e-01	5.244170e-02	2.152291e-01	4.902834e-06
-9	1870	-9	0	A	T	0.027	-8.509968e-02	9.228445e-02	3.719657e-01	3.569436e-01
-9	768	-9	0	A	T	0.498	4.808046e-02	3.217075e-01	4.004450e-01	8.812619e-01
-9	769	-9	0	A	T	0.312	1.416098e-01	1.720161e-01	4.066608e-01	4.108071e-01
-9	760	-9	0	A	T	0.300	6.668999e-02	1.561839e-01	4.237187e-01	6.695847e-01
-9	765	-9	0	A	T	0.311	1.245775e-02	1.583292e-01	4.191613e-01	9.373199e-01
-9	15186	-9	0	A	T	0.013	-1.500488e-02	2.223145e-01	4.232681e-01	9.462182e-01
-9	15181	-9	0	A	T	0.013	-1.500488e-02	2.223145e-01	4.232681e-01	9.462182e-01
-9	15188	-9	0	A	T	0.013	-1.500488e-02	2.223145e-01	4.232681e-01	9.462182e-01
-9	15189	-9	0	A	T	0.013	-1.500488e-02	2.223145e-01	4.232681e-01	9.462182e-01
-9	77	-9	0	A	T	0.342	2.450054e-03	1.672125e-01	4.288367e-01	9.883160e-01
-9	76	-9	0	A	T	0.312	1.416098e-01	1.720161e-01	4.066608e-01	4.108071e-01
-9	70	-9	0	A	T	0.381	-8.400174e-02	7.920196e-02	4.140426e-01	2.894361e-01
-9	13580	-9	0	A	T	0.032	2.951498e-02	1.501428e-01	4.146139e-01	8.442448e-01
-9	13581	-9	0	A	T	0.030	5.346971e-02	1.406162e-01	4.169238e-01	7.039360e-01
-9	13583	-9	0	A	T	0.023	-8.142738e-03	1.965974e-01	4.203939e-01	9.669806e-01
-9	13584	-9	0	A	T	0.024	-3.593310e-02	1.997376e-01	4.213079e-01	8.573103e-01
-9	13586	-9	0	A	T	0.041	-1.049306e-01	1.845372e-01	4.207000e-01	5.698993e-01
-9	13587	-9	0	A	T	0.041	-1.049306e-01	1.845372e-01	4.207000e-01	5.698993e-01
-9	1799	-9	0	A	T	0.015	5.141327e-02	1.179479e-01	4.039396e-01	6.631184e-01
-9	1798	-9	0	A	T	0.282	1.517676e-01	7.040994e-02	2.895036e-01	3.164994e-02
-9	9068	-9	0	A	T	0.021	-7.853891e-02	1.495916e-01	4.073353e-01	5.998247e-01
-9	22067	-9	0	A	T	0.011	1.415083e-01	1.466535e-01	3.972027e-01	3.351017e-01
-9	5148	-9	0	A	T	0.021	-8.280419e-02	2.723008e-01	4.211296e-01	7.611983e-01
-9	5149	-9	0	A	T	0.018	3.327083e-02	3.493001e-01	4.309454e-01	9.241584e-01
-9	5146	-9	0	A	T	0.018	3.327083e-02	3.493001e-01	4.309454e-01	9.241584e-01
-9	5147	-9	0	A	T	0.021	-8.280419e-02	2.723008e-01	4.211296e-01	7.611983e-01
-9	5142	-9	0	A	T	0.018	3.327083e-02	3.493001e-01	4.309454e-01	9.241584e-01
-9	5143	-9	0	A	T	0.021	-8.280419e-02	2.723008e-01	4.211296e-01	7.611983e-01
-9	15887	-9	0	A	T	0.012	-1.258071e-02	1.530635e-01	3.983862e-01	9.345297e-01
-9	15889	-9	0	A	T	0.018	1.188461e-01	1.255394e-01	3.946209e-01	3.443046e-01
-9	15478	-9	0	A	T	0.016	6.511026e-02	1.796064e-01	4.235239e-01	7.171352e-01
-9	15471	-9	0	A	T	0.014	-9.220419e-02	2.010048e-01	4.089275e-01	6.466579e-01
-9	15474	-9	0	A	T	0.013	-7.776025e-02	1.955795e-01	4.061855e-01	6.911204e-01
-9	263	-9	0	A	T	0.485	8.908968e-02	1.996682e-01	4.080613e-01	6.556741e-01
-9	260	-9	0	A	T	0.342	2.450054e-03	1.672125e-01	4.288367e-01	9.883160e-01
-9	267	-9	0	A	T	0.499	1.689052e-02	4.725086e-01	4.068725e-01	9.715003e-01
-9	266	-9	0	A	T	0.236	1.075032e-01	9.505531e-02	3.961067e-01	2.586728e-01
-9	265	-9	0	A	T	0.342	2.450054e-03	1.672125e-01	4.288367e-01	9.883160e-01
-9	264	-9	0	A	T	0.499	1.689052e-02	4.725086e-01	4.068725e-01	9.715003e-01
-9	269	-9	0	A	T	0.296	-4.910803e-02	1.315149e-01	4.273243e-01	7.090234e-01
-9	268	-9	0	A	T	0.300	6.668999e-02	1.561839e-01	4.237187e-01	6.695847e-01
-9	12392	-9	0	A	T	0.087	1.863823e-01	6.946026e-02	2.925493e-01	7.556928e-03
-9	12390	-9	0	A	T	0.087	1.863823e-01	6.946026e-02	2.925493e-01	7.556928e-03
-9	829	-9	0	A	T	0.499	4.975107e-02	5.119849e-01	4.108329e-01	9.226321e-01
-9	828	-9	0	A	T	0.300	6.668999e-02	1.561839e-01	4.237187e-01	6.695847e-01
-9	821	-9	0	A	T	0.236	1.075032e-01	9.505531e-02	3.961067e-01	2.586728e-01
-9	820	-9	0	A	T	0.338	2.657980e-02	1.494215e-01	4.176701e-01	8.588930e-01
-9	1715	-9	0	A	T	0.184	5.163808e-02	4.264532e-02	3.674067e-01	2.265754e-01
-9	2032	-9	0	A	T	0.022	-1.320509e-01	1.345094e-01	3.588475e-01	3.267605e-01
-9	1719	-9	0	A	T	0.298	3.542061e-02	4.529098e-02	3.826926e-01	4.345835e-01
-9	13591	-9	0	A	T	0.024	-3.593310e-02	1.997376e-01	4.213079e-01	8.573103e-01
-9	13590	-9	0	A	T	0.034	-1.106612e-01	1.361097e-01	3.928508e-01	4.166282e-01
-9	13735	-9	0	A	T	0.041	-1.049306e-01	1.845372e-01	4.207000e-01	5.698993e-01
-9	13734	-9	0	A	T	0.024	-3.593310e-02	1.997376e-01	4.213079e-01	8.573103e-01
-9	13599	-9	0	A	T	0.024	-3.593310e-02	1.997376e-01	4.213079e-01	8.573103e-01
-9	13598	-9	0	A	T	0.037	-4.042679e-02	1.829487e-01	4.205745e-01	8.252128e-01
-9	508	-9	0	A	T	0.341	7.961367e-03	1.713005e-01	4.287606e-01	9.629513e-01
-9	6808	-9	0	A	T	0.019	-3.977066e-02	2.209179e-01	4.208956e-01	8.572138e-01
-9	6807	-9	0	A	T	0.043	-7.390658e-02	1.595988e-01	4.187751e-01	6.435313e-01
-9	15712	-9	0	A	T	0.018	3.869770e-02	1.758211e-01	4.215684e-01	8.258947e-01
-9	9747	-9	0	A	T	0.048	-1.670447e-02	6.677766e-02	3.954904e-01	8.025843e-01
-9	15791	-9	0	A	T	0.021	-5.912248e-02	1.130172e-01	3.852398e-01	6.011408e-01
-9	8020	-9	0	A	T	0.020	4.975973e-01	2.071505e-01	3.505475e-01	1.670266e-02
-9	8026	-9	0	A	T	0.015	-9.466940e-03	2.947508e-01	4.302504e-01	9.743917e-01
-9	8027	-9	0	A	T	0.015	-9.466940e-03	2.947508e-01	4.302504e-01	9.743917e-01
-9	8185	-9	0	A	T	0.108	6.442824e-02	8.073470e-02	3.925948e-01	4.252746e-01
-9	8184	-9	0	A	T	0.015	-9.466940e-03	2.947508e-01	4.302504e-01	9.743917e-01
-9	8186	-9	0	A	T	0.015	-9.466940e-03	2.947508e-01	4.302504e-01	9.743917e-01
-9	8181	-9	0	A	T	0.015	-9.466940e-03	2.947508e-01	4.302504e-01	9.743917e-01
-9	8183	-9	0	A	T	0.015	-9.466940e-03	2.947508e-01	4.302504e-01	9.743917e-01
-9	5876	-9	0	A	T	0.020	-8.234108e-02	2.977972e-01	4.224511e-01	7.822898e-01
-9	5877	-9	0	A	T	0.012	-1.495618e-01	1.351098e-01	3.935346e-01	2.688966e-01
-9	5874	-9	0	A	T	0.020	-8.234108e-02	2.977972e-01	4.224511e-01	7.822898e-01
-9	5879	-9	0	A	T	0.018	3.327083e-02	3.493001e-01	4.309454e-01	9.241584e-01
-9	8859	-9	0	A	T	0.011	8.590382e-02	1.895007e-01	4.000518e-01	6.505378e-01
-9	1553	-9	0	A	T	0.297	4.373846e-02	1.359195e-01	4.191047e-01	7.477551e-01
-9	1552	-9	0	A	T	0.312	1.416098e-01	1.720161e-01	4.066608e-01	4.108071e-01
-9	1555	-9	0	A	T	0.479	1.770043e-01	1.516183e-01	3.988390e-01	2.436496e-01
-9	1554	-9	0	A	T	0.449	1.393476e-01	1.427598e-01	4.126748e-01	3.295369e-01
-9	22251	-9	0	A	T	0.011	1.625040e-01	2.362080e-01	4.099031e-01	4.918238e-01
-9	1252	-9	0	A	T	0.401	2.219098e-02	5.316926e-02	3.950463e-01	6.766093e-01
-9	1253	-9	0	A	T	0.259	-4.564825e-02	5.955572e-02	4.019580e-01	4.437902e-01
-9	1259	-9	0	A	T	0.498	-4.553305e-01	3.044227e-01	4.239757e-01	1.354235e-01
-9	11469	-9	0	A	T	0.087	2.441035e-02	9.387462e-02	4.105108e-01	7.949577e-01
-9	14990	-9	0	A	T	0.114	6.782487e-03	5.846973e-02	3.928592e-01	9.077040e-01
-9	825	-9	0	A	T	0.321	3.772862e-02	1.764032e-01	4.243762e-01	8.307391e-01
-9	824	-9	0	A	T	0.303	2.444550e-02	1.127358e-01	3.988490e-01	8.284315e-01
-9	827	-9	0	A	T	0.389	-1.416549e-02	1.377525e-01	4.236951e-01	9.181411e-01
-9	826	-9	0	A	T	0.312	1.416098e-01	1.720161e-01	4.066608e-01	4.108071e-01
-9	822	-9	0	A	T	0.246	3.939071e-02	1.016199e-01	4.060606e-01	6.984733e-01
-9	1234	-9	0	A	T	0.498	3.713091e-02	3.764665e-01	4.119153e-01	9.214756e-01
-9	7764	-9	0	A	T	0.040	-1.263382e-01	8.786674e-02	4.312388e-01	1.511704e-01
-9	7765	-9	0	A	T	0.040	-1.263382e-01	8.786674e-02	4.312388e-01	1.511704e-01
-9	7766	-9	0	A	T	0.040	-1.263382e-01	8.786674e-02	4.312388e-01	1.511704e-01
-9	7767	-9	0	A	T	0.040	-1.263382e-01	8.786674e-02	4.312388e-01	1.511704e-01
-9	7763	-9	0	A	T	0.040	-1.263382e-01	8.786674e-02	4.312388e-01	1.511704e-01
-9	7768	-9	0	A	T	0.040	-1.263382e-01	8.786674e-02	4.312388e-01	1.511704e-01
-9	7769	-9	0	A	T	0.038	-1.130992e-01	8.947887e-02	4.257846e-01	2.068886e-01
-9	9577	-9	0	A	T	0.026	1.895903e-02	2.256461e-01	4.295878e-01	9.330768e-01
-9	9575	-9	0	A	T	0.026	1.895903e-02	2.256461e-01	4.295878e-01	9.330768e-01
-9	9579	-9	0	A	T	0.014	-1.192725e-02	1.471479e-01	3.986895e-01	9.354331e-01
-9	9397	-9	0	A	T	0.026	1.895903e-02	2.256461e-01	4.295878e-01	9.330768e-01
-9	9393	-9	0	A	T	0.026	1.895903e-02	2.256461e-01	4.295878e-01	9.330768e-01
-9	9399	-9	0	A	T	0.026	1.895903e-02	2.256461e-01	4.295878e-01	9.330768e-01
-9	9392	-9	0	A	T	0.026	1.895903e-02	2.256461e-01	4.295878e-01	9.330768e-01
-9	1455	-9	0	A	T	0.286	2.736093e-02	4.119974e-02	3.933498e-01	5.069613e-01
-9	1456	-9	0	A	T	0.341	-2.099921e-02	4.283554e-02	4.033228e-01	6.242095e-01
-9	1457	-9	0	A	T	0.241	1.383332e-03	5.046247e-02	3.986496e-01	9.781423e-01
-9	1450	-9	0	A	T	0.341	7.961367e-03	1.713005e-01	4.287606e-01	9.629513e-01
-9	1451	-9	0	A	T	0.246	3.939071e-02	1.016199e-01	4.060606e-01	6.984733e-01
-9	1452	-9	0	A	T	0.191	4.061026e-02	4.577146e-02	4.471319e-01	3.754206e-01
-9	1453	-9	0	A	T	0.100	9.196878e-02	5.441769e-02	4.197479e-01	9.170581e-02
-9	1458	-9	0	A	T	0.240	1.324584e-02	5.021101e-02	3.951235e-01	7.920513e-01
-9	1459	-9	0	A	T	0.302	-1.251368e-02	4.450447e-02	4.026435e-01	7.787022e-01
-9	1231	-9	0	A	T	0.058	-1.179396e-02	8.327616e-02	4.069755e-01	8.874394e-01
-9	1233	-9	0	A	T	0.498	-4.376334e-01	3.050608e-01	4.238984e-01	1.520975e-01
-9	5649	-9	0	A	T	0.018	3.327083e-02	3.493001e-01	4.309454e-01	9.241584e-01
-9	5641	-9	0	A	T	0.018	3.327083e-02	3.493001e-01	4.309454e-01	9.241584e-01
-9	5640	-9	0	A	T	0.018	3.327083e-02	3.493001e-01	4.309454e-01	9.241584e-01
-9	5643	-9	0	A	T	0.020	-8.234108e-02	2.977972e-01	4.224511e-01	7.822898e-01
-9	5645	-9	0	A	T	0.018	3.327083e-02	3.493001e-01	4.309454e-01	9.241584e-01
-9	5646	-9	0	A	T	0.018	3.327083e-02	3.493001e-01	4.309454e-01	9.241584e-01
-9	15379	-9	0	A	T	0.014	-9.220419e-02	2.010048e-01	4.089275e-01	6.466579e-01
-9	15378	-9	0	A	T	0.013	-7.776025e-02	1.955795e-01	4.061855e-01	6.911204e-01
-9	15372	-9	0	A	T	0.014	-9.220419e-02	2.010048e-01	4.089275e-01	6.466579e-01
-9	6465	-9	0	A	T	0.016	-4.814101e-01	2.903845e-01	4.461031e-01	9.804271e-02
-9	13339	-9	0	A	T	0.027	1.470831e-01	8.791712e-02	3.574911e-01	9.502275e-02
-9	13338	-9	0	A	T	0.018	1.833596e-01	1.040520e-01	3.626835e-01	7.871121e-02
-9	13333	-9	0	A	T	0.018	1.833596e-01	1.040520e-01	3.626835e-01	7.871121e-02
-9	13332	-9	0	A	T	0.019	1.542689e-01	1.016776e-01	3.650665e-01	1.299048e-01
-9	13330	-9	0	A	T	0.018	1.833596e-01	1.040520e-01	3.626835e-01	7.871121e-02
-9	13337	-9	0	A	T	0.018	1.833596e-01	1.040520e-01	3.626835e-01	7.871121e-02
-9	13336	-9	0	A	T	0.018	1.833596e-01	1.040520e-01	3.626835e-01	7.871121e-02
-9	13335	-9	0	A	T	0.018	1.833596e-01	1.040520e-01	3.626835e-01	7.871121e-02
-9	13334	-9	0	A	T	0.018	1.833596e-01	1.040520e-01	3.626835e-01	7.871121e-02
-9	1300	-9	0	A	T	0.312	1.416098e-01	1.720161e-01	4.066608e-01	4.108071e-01
-9	2056	-9	0	A	T	0.029	-9.256224e-02	1.066838e-01	3.729271e-01	3.860553e-01
-9	4328	-9	0	A	T	0.014	-8.634246e-02	2.001876e-01	4.091180e-01	6.664499e-01
-9	4928	-9	0	A	T	0.020	9.734317e-02	9.223922e-02	3.681923e-01	2.918352e-01
-9	6709	-9	0	A	T	0.022	1.089624e-01	1.652253e-01	4.264691e-01	5.099241e-01
-9	6708	-9	0	A	T	0.022	1.089624e-01	1.652253e-01	4.264691e-01	5.099241e-01
-9	6705	-9	0	A	T	0.019	-3.977066e-02	2.209179e-01	4.208956e-01	8.572138e-01
-9	6704	-9	0	A	T	0.019	-3.977066e-02	2.209179e-01	4.208956e-01	8.572138e-01
-9	18791	-9	0	A	T	0.051	-3.811257e-02	8.067684e-02	3.971730e-01	6.368614e-01
-9	5568	-9	0	A	T	0.020	-8.234108e-02	2.977972e-01	4.224511e-01	7.822898e-01
-9	5569	-9	0	A	T	0.020	-8.234108e-02	2.977972e-01	4.224511e-01	7.822898e-01
-9	5564	-9	0	A	T	0.018	3.327083e-02	3.493001e-01	4.309454e-01	9.241584e-01
-9	5565	-9	0	A	T	0.018	3.327083e-02	3.493001e-01	4.309454e-01	9.241584e-01
-9	5566	-9	0	A	T	0.018	3.327083e-02	3.493001e-01	4.309454e-01	9.241584e-01
-9	5567	-9	0	A	T	0.018	3.327083e-02	3.493001e-01	4.309454e-01	9.241584e-01
-9	5560	-9	0	A	T	0.020	-8.234108e-02	2.977972e-01	4.224511e-01	7.822898e-01
-9	5561	-9	0	A	T	0.018	3.327083e-02	3.493001e-01	4.309454e-01	9.241584e-01
-9	5562	-9	0	A	T	0.018	3.327083e-02	3.493001e-01	4.309454e-01	9.241584e-01
-9	6974	-9	0	A	T	0.043	-7.390658e-02	1.595988e-01	4.187751e-01	6.435313e-01
-9	12741	-9	0	A	T	0.021	-1.397861e-01	1.141786e-01	3.895402e-01	2.214848e-01
-9	7930	-9	0	A	T	0.015	-9.466940e-03	2.947508e-01	4.302504e-01	9.743917e-01
-9	7932	-9	0	A	T	0.015	-9.466940e-03	2.947508e-01	4.302504e-01	9.743917e-01
-9	7937	-9	0	A	T	0.015	-9.466940e-03	2.947508e-01	4.302504e-01	9.743917e-01
-9	6617	-9	0	A	T	0.019	-3.977066e-02	2.209179e-01	4.208956e-01	8.572138e-01
-9	6614	-9	0	A	T	0.078	-9.331889e-02	6.683784e-02	3.754976e-01	1.633386e-01
-9	10583	-9	0	A	T	0.014	2.909319e-01	1.097115e-01	3.911392e-01	8.287449e-03
-9	10584	-9	0	A	T	0.012	2.869165e-01	1.197411e-01	4.131765e-01	1.697343e-02
-9	1087	-9	0	A	T	0.499	4.975107e-02	5.119849e-01	4.108329e-01	9.226321e-01
-9	1085	-9	0	A	T	0.497	6.279158e-02	2.932933e-01	4.068844e-01	8.305721e-01
-9	1084	-9	0	A	T	0.498	3.713091e-02	3.764665e-01	4.119153e-01	9.214756e-01
-9	1083	-9	0	A	T	0.498	3.713091e-02	3.764665e-01	4.119153e-01	9.214756e-01
-9	1082	-9	0	A	T	0.484	9.549889e-02	1.983126e-01	4.076251e-01	6.303530e-01
-9	1081	-9	0	A	T	0.341	7.961367e-03	1.713005e-01	4.287606e-01	9.629513e-01
-9	1080	-9	0	A	T	0.321	3.772862e-02	1.764032e-01	4.243762e-01	8.307391e-01
-9	1089	-9	0	A	T	0.321	3.772862e-02	1.764032e-01	4.243762e-01	8.307391e-01
-9	4263	-9	0	A	T	0.014	-8.634246e-02	2.001876e-01	4.091180e-01	6.664499e-01
-9	135	-9	0	A	T	0.236	1.075032e-01	9.505531e-02	3.961067e-01	2.586728e-01
-9	13709	-9	0	A	T	0.041	-1.049306e-01	1.845372e-01	4.207000e-01	5.698993e-01
-9	13703	-9	0	A	T	0.041	-1.049306e-01	1.845372e-01	4.207000e-01	5.698993e-01
-9	13700	-9	0	A	T	0.023	-8.142738e-03	1.965974e-01	4.203939e-01	9.669806e-01
-9	13705	-9	0	A	T	0.027	2.698396e-02	1.256003e-01	4.033714e-01	8.299888e-01
-9	1984	-9	0	A	T	0.051	4.514332e-02	6.066027e-02	4.081725e-01	4.571419e-01
-9	1982	-9	0	A	T	0.048	-8.352003e-02	8.634551e-02	4.065184e-01	3.339216e-01
-9	1980	-9	0	A	T	0.048	-8.352003e-02	8.634551e-02	4.065184e-01	3.339216e-01
-9	1989	-9	0	A	T	0.022	-1.320509e-01	1.345094e-01	3.588475e-01	3.267605e-01
-9	6464	-9	0	A	T	0.018	3.327083e-02	3.493001e-01	4.309454e-01	9.241584e-01
-9	6466	-9	0	A	T	0.020	-8.234108e-02	2.977972e-01	4.224511e-01	7.822898e-01
-9	6467	-9	0	A	T	0.020	-8.234108e-02	2.977972e-01	4.224511e-01	7.822898e-01
-9	80	-9	0	A	T	0.499	1.689052e-02	4.725086e-01	4.068725e-01	9.715003e-01
-9	81	-9	0	A	T	0.300	6.668999e-02	1.561839e-01	4.237187e-01	6.695847e-01
-9	86	-9	0	A	T	0.297	4.373846e-02	1.359195e-01	4.191047e-01	7.477551e-01
-9	87	-9	0	A	T	0.314	8.137344e-02	1.772356e-01	4.135442e-01	6.463639e-01
-9	15660	-9	0	A	T	0.016	6.511026e-02	1.796064e-01	4.235239e-01	7.171352e-01
-9	15665	-9	0	A	T	0.011	-2.517503e-02	1.772345e-01	4.083596e-01	8.871087e-01
-9	15664	-9	0	A	T	0.018	3.869770e-02	1.758211e-01	4.215684e-01	8.258947e-01
-9	4388	-9	0	A	T	0.014	-8.634246e-02	2.001876e-01	4.091180e-01	6.664499e-01
-9	6369	-9	0	A	T	0.018	3.327083e-02	3.493001e-01	4.309454e-01	9.241584e-01
-9	6368	-9	0	A	T	0.020	-8.234108e-02	2.977972e-01	4.224511e-01	7.822898e-01
-9	6363	-9	0	A	T	0.041	8.163511e-03	9.564045e-02	4.001006e-01	9.320159e-01
-9	6362	-9	0	A	T	0.021	1.264623e-01	1.892882e-01	4.187999e-01	5.044138e-01
-9	6361	-9	0	A	T	0.021	-4.664878e-02	1.312788e-01	4.032519e-01	7.224993e-01
-9	6360	-9	0	A	T	0.018	3.327083e-02	3.493001e-01	4.309454e-01	9.241584e-01
-9	6365	-9	0	A	T	0.021	-2.490366e-01	1.631480e-01	4.085288e-01	1.275966e-01
-9	1618	-9	0	A	T	0.341	7.961367e-03	1.713005e-01	4.287606e-01	9.629513e-01
-9	1619	-9	0	A	T	0.475	-1.413428e-01	8.450510e-02	4.142208e-01	9.509749e-02
-9	5195	-9	0	A	T	0.018	3.327083e-02	3.493001e-01	4.309454e-01	9.241584e-01
-9	5194	-9	0	A	T	0.018	3.327083e-02	3.493001e-01	4.309454e-01	9.241584e-01
-9	1614	-9	0	A	T	0.389	-1.416549e-02	1.377525e-01	4.236951e-01	9.181411e-01
-9	1615	-9	0	A	T	0.321	3.772862e-02	1.764032e-01	4.243762e-01	8.307391e-01
-9	1612	-9	0	A	T	0.300	6.668999e-02	1.561839e-01	4.237187e-01	6.695847e-01
-9	5190	-9	0	A	T	0.021	-8.280419e-02	2.723008e-01	4.211296e-01	7.611983e-01
-9	1611	-9	0	A	T	0.236	1.075032e-01	9.505531e-02	3.961067e-01	2.586728e-01
-9	5472	-9	0	A	T	0.018	3.327083e-02	3.493001e-01	4.309454e-01	9.241584e-01
-9	7531	-9	0	A	T	0.012	-4.470709e-03	1.208447e-01	3.951909e-01	9.705049e-01
-9	7532	-9	0	A	T	0.012	-4.470709e-03	1.208447e-01	3.951909e-01	9.705049e-01
-9	6511	-9	0	A	T	0.018	3.327083e-02	3.493001e-01	4.309454e-01	9.241584e-01
-9	429	-9	0	A	T	0.321	3.772862e-02	1.764032e-01	4.243762e-01	8.307391e-01
-9	421	-9	0	A	T	0.037	3.430884e-03	7.312289e-02	3.979487e-01	9.625981e-01
-9	423	-9	0	A	T	0.319	5.779666e-03	5.108341e-02	3.991047e-01	9.099683e-01
-9	422	-9	0	A	T	0.041	2.725135e-02	7.020920e-02	4.089627e-01	6.980911e-01
-9	425	-9	0	A	T	0.353	1.189457e-01	8.420758e-02	4.230116e-01	1.584808e-01
-9	424	-9	0	A	T	0.332	-1.402795e-01	5.000675e-02	3.268327e-01	5.244753e-03
-9	3259	-9	0	A	T	0.012	1.176437e-01	2.469526e-01	4.171922e-01	6.340320e-01
-9	3250	-9	0	A	T	0.012	1.176437e-01	2.469526e-01	4.171922e-01	6.340320e-01
-9	3255	-9	0	A	T	0.012	1.176437e-01	2.469526e-01	4.171922e-01	6.340320e-01
-9	2083	-9	0	A	T	0.049	5.185614e-02	8.632176e-02	4.345703e-01	5.483197e-01
-9	89	-9	0	A	T	0.321	3.278172e-02	1.273452e-01	4.038863e-01	7.969683e-01
-9	2085	-9	0	A	T	0.033	-1.254006e-01	1.111244e-01	3.672236e-01	2.597183e-01
-9	18672	-9	0	A	T	0.051	-9.401647e-03	6.927299e-02	3.962126e-01	8.921039e-01
-9	13386	-9	0	A	T	0.041	-1.049306e-01	1.845372e-01	4.207000e-01	5.698993e-01
-9	13387	-9	0	A	T	0.041	-1.049306e-01	1.845372e-01	4.207000e-01	5.698993e-01
-9	3312	-9	0	A	T	0.012	1.176437e-01	2.469526e-01	4.171922e-01	6.340320e-01
-9	630	-9	0	A	T	0.300	6.668999e-02	1.561839e-01	4.237187e-01	6.695847e-01
-9	631	-9	0	A	T	0.478	1.509992e-01	1.625747e-01	3.974214e-01	3.534877e-01
-9	632	-9	0	A	T	0.314	8.137344e-02	1.772356e-01	4.135442e-01	6.463639e-01
-9	633	-9	0	A	T	0.312	1.416098e-01	1.720161e-01	4.066608e-01	4.108071e-01
-9	634	-9	0	A	T	0.341	7.961367e-03	1.713005e-01	4.287606e-01	9.629513e-01
-9	635	-9	0	A	T	0.482	-7.391573e-02	1.800072e-01	4.362526e-01	6.815406e-01
-9	637	-9	0	A	T	0.484	9.549889e-02	1.983126e-01	4.076251e-01	6.303530e-01
-9	638	-9	0	A	T	0.484	9.549889e-02	1.983126e-01	4.076251e-01	6.303530e-01
-9	639	-9	0	A	T	0.310	-9.207759e-02	1.547268e-01	4.526703e-01	5.520751e-01
-9	15385	-9	0	A	T	0.012	-6.346311e-02	1.870857e-01	4.020941e-01	7.346017e-01
-9	1402	-9	0	A	T	0.498	3.713091e-02	3.764665e-01	4.119153e-01	9.214756e-01
-9	1401	-9	0	A	T	0.321	3.772862e-02	1.764032e-01	4.243762e-01	8.307391e-01
-9	679	-9	0	A	T	0.499	4.975107e-02	5.119849e-01	4.108329e-01	9.226321e-01
-9	1406	-9	0	A	T	0.314	8.137344e-02	1.772356e-01	4.135442e-01	6.463639e-01
-9	5737	-9	0	A	T	0.020	-8.234108e-02	2.977972e-01	4.224511e-01	7.822898e-01
-9	5736	-9	0	A	T	0.018	3.327083e-02	3.493001e-01	4.309454e-01	9.241584e-01
-9	5731	-9	0	A	T	0.018	3.327083e-02	3.493001e-01	4.309454e-01	9.241584e-01
-9	5730	-9	0	A	T	0.018	3.327083e-02	3.493001e-01	4.309454e-01	9.241584e-01
-9	5733	-9	0	A	T	0.020	-8.234108e-02	2.977972e-01	4.224511e-01	7.822898e-01
-9	5739	-9	0	A	T	0.020	-8.234108e-02	2.977972e-01	4.224511e-01	7.822898e-01
-9	5738	-9	0	A	T	0.018	3.327083e-02	3.493001e-01	4.309454e-01	9.241584e-01
-9	15204	-9	0	A	T	0.013	-1.500488e-02	2.223145e-01	4.232681e-01	9.462182e-01
-9	15206	-9	0	A	T	0.013	-1.500488e-02	2.223145e-01	4.232681e-01	9.462182e-01
-9	15203	-9	0	A	T	0.013	-1.500488e-02	2.223145e-01	4.232681e-01	9.462182e-01
-9	15202	-9	0	A	T	0.013	-1.500488e-02	2.223145e-01	4.232681e-01	9.462182e-01
-9	13202	-9	0	A	T	0.030	2.160159e-01	8.570694e-02	3.552041e-01	1.206466e-02
-9	13201	-9	0	A	T	0.030	2.160159e-01	8.570694e-02	3.552041e-01	1.206466e-02
-9	13209	-9	0	A	T	0.020	5.822912e-02	1.098892e-01	3.995391e-01	5.964482e-01
-9	1278	-9	0	A	T	0.336	4.235310e-02	1.529635e-01	4.158258e-01	7.819957e-01
-9	1279	-9	0	A	T	0.060	-8.406506e-02	6.292173e-02	3.726823e-01	1.822115e-01
-9	1270	-9	0	A	T	0.389	-1.416549e-02	1.377525e-01	4.236951e-01	9.181411e-01
-9	1271	-9	0	A	T	0.498	3.713091e-02	3.764665e-01	4.119153e-01	9.214756e-01
-9	1272	-9	0	A	T	0.484	9.549889e-02	1.983126e-01	4.076251e-01	6.303530e-01
-9	1273	-9	0	A	T	0.341	7.961367e-03	1.713005e-01	4.287606e-01	9.629513e-01
-9	1274	-9	0	A	T	0.341	7.961367e-03	1.713005e-01	4.287606e-01	9.629513e-01
-9	1275	-9	0	A	T	0.478	1.509992e-01	1.625747e-01	3.974214e-01	3.534877e-01
-9	1276	-9	0	A	T	0.312	1.416098e-01	1.720161e-01	4.066608e-01	4.108071e-01
-9	1277	-9	0	A	T	0.387	7.810849e-03	1.323563e-01	4.224322e-01	9.529671e-01
-9	2626	-9	0	A	T	0.048	-4.528304e-02	1.090291e-01	4.036851e-01	6.780972e-01
-9	2624	-9	0	A	T	0.025	8.638267e-02	9.175137e-02	4.369064e-01	3.469574e-01
-9	9583	-9	0	A	T	0.014	-1.192725e-02	1.471479e-01	3.986895e-01	9.354331e-01
-9	9586	-9	0	A	T	0.026	1.895903e-02	2.256461e-01	4.295878e-01	9.330768e-01
-9	9587	-9	0	A	T	0.024	8.631214e-02	1.819303e-01	4.150964e-01	6.354260e-01
-9	9585	-9	0	A	T	0.026	1.895903e-02	2.256461e-01	4.295878e-01	9.330768e-01
-9	9589	-9	0	A	T	0.026	1.895903e-02	2.256461e-01	4.295878e-01	9.330768e-01
-9	91592	-9	0	A	T	0.024	-1.083820e-02	9.017672e-02	4.002576e-01	9.043871e-01
-9	6675	-9	0	A	T	0.023	-1.125711e-01	2.009239e-01	4.167040e-01	5.755739e-01
-9	6674	-9	0	A	T	0.020	-5.838470e-02	2.098417e-01	4.166277e-01	7.809611e-01
-9	6677	-9	0	A	T	0.043	-7.390658e-02	1.595988e-01	4.187751e-01	6.435313e-01
-9	6676	-9	0	A	T	0.043	-7.390658e-02	1.595988e-01	4.187751e-01	6.435313e-01
-9	6671	-9	0	A	T	0.043	-7.390658e-02	1.595988e-01	4.187751e-01	6.435313e-01
-9	6670	-9	0	A	T	0.043	-7.390658e-02	1.595988e-01	4.187751e-01	6.435313e-01
-9	6672	-9	0	A	T	0.019	-3.977066e-02	2.209179e-01	4.208956e-01	8.572138e-01
-9	4686	-9	0	A	T	0.011	-7.839598e-02	1.449064e-01	3.699966e-01	5.887659e-01
-9	4683	-9	0	A	T	0.023	-2.096863e-01	1.224756e-01	3.081116e-01	8.756890e-02
-9	4681	-9	0	A	T	0.014	-1.079573e-01	1.341582e-01	3.543080e-01	4.214143e-01
-9	4689	-9	0	A	T	0.030	-3.008549e-01	1.193490e-01	3.024369e-01	1.205119e-02
-9	8220	-9	0	A	T	0.015	-9.466940e-03	2.947508e-01	4.302504e-01	9.743917e-01
-9	8222	-9	0	A	T	0.020	4.975973e-01	2.071505e-01	3.505475e-01	1.670266e-02
-9	8224	-9	0	A	T	0.015	-9.466940e-03	2.947508e-01	4.302504e-01	9.743917e-01
-9	8227	-9	0	A	T	0.014	-2.978867e-02	1.669758e-01	4.044958e-01	8.584877e-01
-9	8228	-9	0	A	T	0.015	-9.466940e-03	2.947508e-01	4.302504e-01	9.743917e-01
-9	8229	-9	0	A	T	0.015	-9.466940e-03	2.947508e-01	4.302504e-01	9.743917e-01
-9	15504	-9	0	A	T	0.016	6.511026e-02	1.796064e-01	4.235239e-01	7.171352e-01
-9	11508	-9	0	A	T	0.016	-7.011004e-02	1.175442e-01	3.924360e-01	5.511680e-01
-9	42701	-9	0	A	T	0.040	6.086245e-02	7.358402e-02	3.715205e-01	4.086073e-01
-9	2122	-9	0	A	T	0.259	1.056772e-01	5.420625e-02	2.835268e-01	5.184775e-02
-9	15723	-9	0	A	T	0.011	2.041928e-01	1.801851e-01	4.366542e-01	2.577132e-01
-9	15726	-9	0	A	T	0.016	6.511026e-02	1.796064e-01	4.235239e-01	7.171352e-01
-9	15728	-9	0	A	T	0.016	6.511026e-02	1.796064e-01	4.235239e-01	7.171352e-01
-9	6583	-9	0	A	T	0.043	-7.390658e-02	1.595988e-01	4.187751e-01	6.435313e-01
-9	6582	-9	0	A	T	0.043	-7.390658e-02	1.595988e-01	4.187751e-01	6.435313e-01
-9	6581	-9	0	A	T	0.043	-7.390658e-02	1.595988e-01	4.187751e-01	6.435313e-01
-9	6580	-9	0	A	T	0.036	-8.396951e-02	1.040804e-01	3.987134e-01	4.202191e-01
-9	6587	-9	0	A	T	0.015	1.196585e-02	1.924020e-01	4.113549e-01	9.504374e-01
-9	6585	-9	0	A	T	0.034	4.069128e-02	1.280868e-01	4.161268e-01	7.508701e-01
-9	6584	-9	0	A	T	0.015	1.196585e-02	1.924020e-01	4.113549e-01	9.504374e-01
-9	6589	-9	0	A	T	0.023	-1.125711e-01	2.009239e-01	4.167040e-01	5.755739e-01
-9	6588	-9	0	A	T	0.019	-3.977066e-02	2.209179e-01	4.208956e-01	8.572138e-01
-9	3942	-9	0	A	T	0.038	-1.850315e-02	9.354217e-02	3.960715e-01	8.432860e-01
-9	5327	-9	0	A	T	0.016	9.071392e-02	2.842377e-01	4.226044e-01	7.497613e-01
-9	5324	-9	0	A	T	0.018	3.327083e-02	3.493001e-01	4.309454e-01	9.241584e-01
-9	5322	-9	0	A	T	0.018	3.327083e-02	3.493001e-01	4.309454e-01	9.241584e-01
-9	5321	-9	0	A	T	0.018	3.327083e-02	3.493001e-01	4.309454e-01	9.241584e-01
-9	5328	-9	0	A	T	0.018	3.327083e-02	3.493001e-01	4.309454e-01	9.241584e-01
-9	2153	-9	0	A	T	0.018	-7.491044e-02	1.345419e-01	3.773678e-01	5.779518e-01
-9	12547	-9	0	A	T	0.029	-7.886016e-02	1.022241e-01	4.190096e-01	4.408461e-01
-9	12544	-9	0	A	T	0.029	-7.886016e-02	1.022241e-01	4.190096e-01	4.408461e-01
-9	12543	-9	0	A	T	0.029	-7.886016e-02	1.022241e-01	4.190096e-01	4.408461e-01
-9	12541	-9	0	A	T	0.035	1.018620e-01	8.860054e-02	3.757988e-01	2.508835e-01
-9	12540	-9	0	A	T	0.029	-7.886016e-02	1.022241e-01	4.190096e-01	4.408461e-01
-9	12549	-9	0	A	T	0.011	-9.402414e-02	1.282444e-01	3.991495e-01	4.638378e-01
-9	12548	-9	0	A	T	0.029	-7.886016e-02	1.022241e-01	4.190096e-01	4.408461e-01
-9	13634	-9	0	A	T	0.041	-1.049306e-01	1.845372e-01	4.207000e-01	5.698993e-01
-9	13632	-9	0	A	T	0.023	-8.142738e-03	1.965974e-01	4.203939e-01	9.669806e-01
-9	13633	-9	0	A	T	0.041	-1.049306e-01	1.845372e-01	4.207000e-01	5.698993e-01
-9	13631	-9	0	A	T	0.041	-1.049306e-01	1.845372e-01	4.207000e-01	5.698993e-01
-9	13638	-9	0	A	T	0.024	-3.593310e-02	1.997376e-01	4.213079e-01	8.573103e-01
-9	2491	-9	0	A	T	0.048	-4.528304e-02	1.090291e-01	4.036851e-01	6.780972e-01
-9	2497	-9	0	A	T	0.037	-6.531220e-02	7.525954e-02	4.247812e-01	3.859490e-01
-9	641	-9	0	A	T	0.311	-2.637238e-01	1.510405e-01	5.392273e-01	8.148064e-02
-9	13533	-9	0	A	T	0.041	-1.049306e-01	1.845372e-01	4.207000e-01	5.698993e-01
-9	13535	-9	0	A	T	0.041	-1.049306e-01	1.845372e-01	4.207000e-01	5.698993e-01
-9	13537	-9	0	A	T	0.032	-8.469605e-02	1.191935e-01	3.942036e-01	4.777126e-01
-9	13539	-9	0	A	T	0.027	-6.521259e-02	1.299216e-01	3.975039e-01	6.159550e-01
-9	13538	-9	0	A	T	0.026	-5.237107e-02	1.288182e-01	3.970016e-01	6.845304e-01
-9	646	-9	0	A	T	0.496	-6.724091e-02	2.028492e-01	3.971189e-01	7.404335e-01
-9	7211	-9	0	A	T	0.085	9.522032e-02	5.954885e-02	2.749908e-01	1.105115e-01
-9	6216	-9	0	A	T	0.018	3.327083e-02	3.493001e-01	4.309454e-01	9.241584e-01
-9	6215	-9	0	A	T	0.018	3.327083e-02	3.493001e-01	4.309454e-01	9.241584e-01
-9	6213	-9	0	A	T	0.018	3.327083e-02	3.493001e-01	4.309454e-01	9.241584e-01
-9	6212	-9	0	A	T	0.020	-8.234108e-02	2.977972e-01	4.224511e-01	7.822898e-01
-9	6210	-9	0	A	T	0.018	3.327083e-02	3.493001e-01	4.309454e-01	9.241584e-01
-9	6219	-9	0	A	T	0.018	3.327083e-02	3.493001e-01	4.309454e-01	9.241584e-01
-9	6218	-9	0	A	T	0.018	3.327083e-02	3.493001e-01	4.309454e-01	9.241584e-01
-9	1768	-9	0	A	T	0.480	1.269149e-02	1.481639e-01	4.057776e-01	9.317758e-01
-9	1762	-9	0	A	T	0.295	3.838275e-02	6.319730e-02	3.839232e-01	5.439243e-01
-9	1763	-9	0	A	T	0.238	5.058899e-02	5.142887e-02	3.582367e-01	3.258033e-01
-9	1766	-9	0	A	T	0.453	7.073858e-02	8.034233e-02	3.703971e-01	3.790746e-01
-9	1767	-9	0	A	T	0.480	1.269149e-02	1.481639e-01	4.057776e-01	9.317758e-01
-9	11117	-9	0	A	T	0.018	-1.652226e-01	1.219237e-01	3.916036e-01	1.760511e-01
-9	2518	-9	0	A	T	0.058	-4.887230e-03	9.107854e-02	4.093495e-01	9.572301e-01
-9	15224	-9	0	A	T	0.013	-1.500488e-02	2.223145e-01	4.232681e-01	9.462182e-01
-9	3088	-9	0	A	T	0.012	-3.676604e-02	1.247165e-01	3.932261e-01	7.682841e-01
-9	15855	-9	0	A	T	0.012	5.976943e-02	2.026980e-01	4.148624e-01	7.682288e-01
-9	15852	-9	0	A	T	0.018	3.157821e-04	1.789270e-01	4.107199e-01	9.985926e-01
-9	15853	-9	0	A	T	0.018	3.157821e-04	1.789270e-01	4.107199e-01	9.985926e-01
-9	8117	-9	0	A	T	0.015	-9.466940e-03	2.947508e-01	4.302504e-01	9.743917e-01
-9	238	-9	0	A	T	0.314	8.137344e-02	1.772356e-01	4.135442e-01	6.463639e-01
-9	239	-9	0	A	T	0.499	1.689052e-02	4.725086e-01	4.068725e-01	9.715003e-01
-9	237	-9	0	A	T	0.342	2.450054e-03	1.672125e-01	4.288367e-01	9.883160e-01
-9	230	-9	0	A	T	0.342	2.450054e-03	1.672125e-01	4.288367e-01	9.883160e-01
-9	231	-9	0	A	T	0.314	8.137344e-02	1.772356e-01	4.135442e-01	6.463639e-01
-9	232	-9	0	A	T	0.342	2.450054e-03	1.672125e-01	4.288367e-01	9.883160e-01
-9	233	-9	0	A	T	0.451	1.338863e-01	1.419476e-01	4.130224e-01	3.460767e-01
-9	9719	-9	0	A	T	0.026	1.895903e-02	2.256461e-01	4.295878e-01	9.330768e-01
-9	9718	-9	0	A	T	0.026	1.895903e-02	2.256461e-01	4.295878e-01	9.330768e-01
-9	9713	-9	0	A	T	0.012	4.252838e-02	1.496708e-01	3.983698e-01	7.764281e-01
-9	9711	-9	0	A	T	0.026	1.895903e-02	2.256461e-01	4.295878e-01	9.330768e-01
-9	9717	-9	0	A	T	0.026	1.895903e-02	2.256461e-01	4.295878e-01	9.330768e-01
-9	9715	-9	0	A	T	0.026	1.895903e-02	2.256461e-01	4.295878e-01	9.330768e-01
-9	9714	-9	0	A	T	0.013	1.191091e-02	1.472628e-01	3.977173e-01	9.355715e-01
-9	3002	-9	0	A	T	0.021	7.543200e-03	9.992187e-02	4.007137e-01	9.398574e-01
-9	6087	-9	0	A	T	0.018	3.327083e-02	3.493001e-01	4.309454e-01	9.241584e-01
-9	6084	-9	0	A	T	0.018	3.327083e-02	3.493001e-01	4.309454e-01	9.241584e-01
-9	6080	-9	0	A	T	0.020	-8.234108e-02	2.977972e-01	4.224511e-01	7.822898e-01
-9	6081	-9	0	A	T	0.020	-8.234108e-02	2.977972e-01	4.224511e-01	7.822898e-01
-9	8078	-9	0	A	T	0.015	-9.466940e-03	2.947508e-01	4.302504e-01	9.743917e-01
-9	8070	-9	0	A	T	0.015	-9.466940e-03	2.947508e-01	4.302504e-01	9.743917e-01
-9	8073	-9	0	A	T	0.018	2.957034e-04	1.082984e-01	3.974438e-01	9.978226e-01
-9	8072	-9	0	A	T	0.015	-9.466940e-03	2.947508e-01	4.302504e-01	9.743917e-01
-9	8075	-9	0	A	T	0.018	2.957034e-04	1.082984e-01	3.974438e-01	9.978226e-01
-9	8074	-9	0	A	T	0.019	-2.677690e-03	1.062731e-01	3.982609e-01	9.799095e-01
-9	8076	-9	0	A	T	0.018	8.283209e-03	1.098961e-01	3.976086e-01	9.399511e-01
-9	695	-9	0	A	T	0.498	-4.226245e-01	3.106816e-01	4.175193e-01	1.744071e-01
-9	13617	-9	0	A	T	0.041	-1.049306e-01	1.845372e-01	4.207000e-01	5.698993e-01
-9	13610	-9	0	A	T	0.040	-7.809497e-02	1.707518e-01	4.139497e-01	6.476319e-01
-9	5821	-9	0	A	T	0.020	-8.234108e-02	2.977972e-01	4.224511e-01	7.822898e-01
-9	5825	-9	0	A	T	0.020	-8.234108e-02	2.977972e-01	4.224511e-01	7.822898e-01
-9	5827	-9	0	A	T	0.020	-8.234108e-02	2.977972e-01	4.224511e-01	7.822898e-01
-9	5826	-9	0	A	T	0.020	-8.234108e-02	2.977972e-01	4.224511e-01	7.822898e-01
-9	5829	-9	0	A	T	0.018	3.327083e-02	3.493001e-01	4.309454e-01	9.241584e-01
-9	5828	-9	0	A	T	0.018	3.327083e-02	3.493001e-01	4.309454e-01	9.241584e-01
-9	5844	-9	0	A	T	0.018	3.327083e-02	3.493001e-01	4.309454e-01	9.241584e-01
-9	5843	-9	0	A	T	0.020	-8.234108e-02	2.977972e-01	4.224511e-01	7.822898e-01
-9	6	-9	0	A	T	0.485	8.908968e-02	1.996682e-01	4.080613e-01	6.556741e-01
-9	1308	-9	0	A	T	0.499	4.975107e-02	5.119849e-01	4.108329e-01	9.226321e-01
-9	5960	-9	0	A	T	0.020	-8.234108e-02	2.977972e-01	4.224511e-01	7.822898e-01
-9	876	-9	0	A	T	0.318	-9.870644e-02	1.389294e-01	4.493443e-01	4.777727e-01
-9	877	-9	0	A	T	0.336	-6.522328e-02	1.469564e-01	4.365644e-01	6.573793e-01
-9	874	-9	0	A	T	0.314	8.137344e-02	1.772356e-01	4.135442e-01	6.463639e-01
-9	875	-9	0	A	T	0.316	-9.273017e-02	1.409480e-01	4.482623e-01	5.109345e-01
-9	872	-9	0	A	T	0.473	1.404325e-01	1.302975e-01	3.982714e-01	2.817040e-01
-9	870	-9	0	A	T	0.340	2.860626e-02	1.671511e-01	4.250385e-01	8.641900e-01
-9	4593	-9	0	A	T	0.011	-7.839598e-02	1.449064e-01	3.699966e-01	5.887659e-01
-9	4597	-9	0	A	T	0.011	-7.839598e-02	1.449064e-01	3.699966e-01	5.887659e-01
-9	4598	-9	0	A	T	0.011	-7.839598e-02	1.449064e-01	3.699966e-01	5.887659e-01
-9	4599	-9	0	A	T	0.011	-7.839598e-02	1.449064e-01	3.699966e-01	5.887659e-01
-9	5965	-9	0	A	T	0.020	-8.234108e-02	2.977972e-01	4.224511e-01	7.822898e-01
-9	6907	-9	0	A	T	0.023	-1.125711e-01	2.009239e-01	4.167040e-01	5.755739e-01
-9	6906	-9	0	A	T	0.019	-3.977066e-02	2.209179e-01	4.208956e-01	8.572138e-01
-9	6904	-9	0	A	T	0.023	-1.125711e-01	2.009239e-01	4.167040e-01	5.755739e-01
-9	15430	-9	0	A	T	0.014	-9.220419e-02	2.010048e-01	4.089275e-01	6.466579e-01
-9	6900	-9	0	A	T	0.023	-1.125711e-01	2.009239e-01	4.167040e-01	5.755739e-01
-9	8135	-9	0	A	T	0.027	1.042512e-01	9.886337e-02	3.699014e-01	2.922171e-01
-9	8132	-9	0	A	T	0.020	4.975973e-01	2.071505e-01	3.505475e-01	1.670266e-02
-9	5784	-9	0	A	T	0.018	3.327083e-02	3.493001e-01	4.309454e-01	9.241584e-01
-9	5785	-9	0	A	T	0.018	3.327083e-02	3.493001e-01	4.309454e-01	9.241584e-01
-9	5786	-9	0	A	T	0.011	-1.544269e-01	1.928669e-01	3.977618e-01	4.237299e-01
-9	5787	-9	0	A	T	0.015	-3.222184e-01	2.482970e-01	4.129818e-01	1.950462e-01
-9	5780	-9	0	A	T	0.018	3.327083e-02	3.493001e-01	4.309454e-01	9.241584e-01
-9	5781	-9	0	A	T	0.013	4.618654e-04	2.531026e-01	4.229992e-01	9.985448e-01
-9	5782	-9	0	A	T	0.013	4.618654e-04	2.531026e-01	4.229992e-01	9.985448e-01
-9	5783	-9	0	A	T	0.022	1.433179e-01	2.007075e-01	4.270725e-01	4.755555e-01
-9	5788	-9	0	A	T	0.015	-3.222184e-01	2.482970e-01	4.129818e-01	1.950462e-01
-9	5789	-9	0	A	T	0.020	-8.234108e-02	2.977972e-01	4.224511e-01	7.822898e-01
-9	2825	-9	0	A	T	0.162	1.011832e-01	4.544699e-02	3.516585e-01	2.647845e-02
-9	2827	-9	0	A	T	0.015	-1.453449e-01	1.052413e-01	4.134181e-01	1.679405e-01
-9	1409	-9	0	A	T	0.499	4.975107e-02	5.119849e-01	4.108329e-01	9.226321e-01
-9	1408	-9	0	A	T	0.236	1.075032e-01	9.505531e-02	3.961067e-01	2.586728e-01
-9	1404	-9	0	A	T	0.499	4.975107e-02	5.119849e-01	4.108329e-01	9.226321e-01
-9	692	-9	0	A	T	0.341	7.961367e-03	1.713005e-01	4.287606e-01	9.629513e-01
-9	693	-9	0	A	T	0.236	1.075032e-01	9.505531e-02	3.961067e-01	2.586728e-01
-9	690	-9	0	A	T	0.484	9.549889e-02	1.983126e-01	4.076251e-01	6.303530e-01
-9	691	-9	0	A	T	0.312	1.416098e-01	1.720161e-01	4.066608e-01	4.108071e-01
-9	696	-9	0	A	T	0.341	7.961367e-03	1.713005e-01	4.287606e-01	9.629513e-01
-9	694	-9	0	A	T	0.481	1.214406e-01	1.817918e-01	4.016541e-01	5.044608e-01
-9	1541	-9	0	A	T	0.320	9.722170e-02	1.587092e-01	4.175994e-01	5.404631e-01
-9	710	-9	0	A	T	0.499	4.975107e-02	5.119849e-01	4.108329e-01	9.226321e-01
-9	1548	-9	0	A	T	0.484	9.549889e-02	1.983126e-01	4.076251e-01	6.303530e-01
-9	1549	-9	0	A	T	0.312	1.416098e-01	1.720161e-01	4.066608e-01	4.108071e-01
-9	3415	-9	0	A	T	0.012	1.176437e-01	2.469526e-01	4.171922e-01	6.340320e-01
-9	3413	-9	0	A	T	0.012	1.176437e-01	2.469526e-01	4.171922e-01	6.340320e-01
-9	2018	-9	0	A	T	0.030	-1.839444e-01	1.228408e-01	3.697058e-01	1.349800e-01
-9	13368	-9	0	A	T	0.018	1.833596e-01	1.040520e-01	3.626835e-01	7.871121e-02
-9	13369	-9	0	A	T	0.019	1.542689e-01	1.016776e-01	3.650665e-01	1.299048e-01
-9	13360	-9	0	A	T	0.018	1.833596e-01	1.040520e-01	3.626835e-01	7.871121e-02
-9	13362	-9	0	A	T	0.019	1.542689e-01	1.016776e-01	3.650665e-01	1.299048e-01
-9	13363	-9	0	A	T	0.018	1.833596e-01	1.040520e-01	3.626835e-01	7.871121e-02
-9	13366	-9	0	A	T	0.018	1.833596e-01	1.040520e-01	3.626835e-01	7.871121e-02
-9	13367	-9	0	A	T	0.027	1.470831e-01	8.791712e-02	3.574911e-01	9.502275e-02
-9	5430	-9	0	A	T	0.021	-8.280419e-02	2.723008e-01	4.211296e-01	7.611983e-01
-9	5431	-9	0	A	T	0.018	3.327083e-02	3.493001e-01	4.309454e-01	9.241584e-01
-9	5436	-9	0	A	T	0.018	3.327083e-02	3.493001e-01	4.309454e-01	9.241584e-01
-9	5437	-9	0	A	T	0.016	5.548273e-02	2.738135e-01	4.154909e-01	8.395155e-01
-9	356	-9	0	A	T	0.499	1.689052e-02	4.725086e-01	4.068725e-01	9.715003e-01
-9	355	-9	0	A	T	0.482	1.154454e-01	1.821955e-01	4.021667e-01	5.266387e-01
-9	354	-9	0	A	T	0.321	3.772862e-02	1.764032e-01	4.243762e-01	8.307391e-01
-9	353	-9	0	A	T	0.482	1.154454e-01	1.821955e-01	4.021667e-01	5.266387e-01
-9	350	-9	0	A	T	0.312	1.416098e-01	1.720161e-01	4.066608e-01	4.108071e-01
-9	359	-9	0	A	T	0.302	7.968270e-02	1.097759e-01	3.933056e-01	4.682951e-01
-9	358	-9	0	A	T	0.276	3.508051e-02	8.096460e-02	3.921912e-01	6.650161e-01
-9	9467	-9	0	A	T	0.031	-1.080546e-01	9.728452e-02	4.181292e-01	2.672837e-01
-9	9461	-9	0	A	T	0.026	1.895903e-02	2.256461e-01	4.295878e-01	9.330768e-01
-9	9463	-9	0	A	T	0.026	1.895903e-02	2.256461e-01	4.295878e-01	9.330768e-01
-9	558	-9	0	A	T	0.351	-1.711329e-02	8.131905e-02	4.054890e-01	8.334140e-01
-9	555	-9	0	A	T	0.226	8.957847e-02	7.597714e-02	4.039785e-01	2.390096e-01
-9	554	-9	0	A	T	0.497	-1.193181e-01	2.413850e-01	3.961047e-01	6.213297e-01
-9	556	-9	0	A	T	0.499	4.975107e-02	5.119849e-01	4.108329e-01	9.226321e-01
-9	551	-9	0	A	T	0.498	-3.811161e-01	3.118339e-01	4.066348e-01	2.222765e-01
-9	550	-9	0	A	T	0.293	5.060658e-02	1.131395e-01	4.009700e-01	6.548769e-01
-9	553	-9	0	A	T	0.476	6.787147e-02	1.402119e-01	3.990936e-01	6.285747e-01
-9	552	-9	0	A	T	0.310	5.483424e-02	1.465435e-01	4.057039e-01	7.084425e-01
-9	5531	-9	0	A	T	0.018	3.327083e-02	3.493001e-01	4.309454e-01	9.241584e-01
-9	5536	-9	0	A	T	0.018	3.327083e-02	3.493001e-01	4.309454e-01	9.241584e-01
-9	5535	-9	0	A	T	0.020	-8.234108e-02	2.977972e-01	4.224511e-01	7.822898e-01
-9	13449	-9	0	A	T	0.041	-1.049306e-01	1.845372e-01	4.207000e-01	5.698993e-01
-9	13444	-9	0	A	T	0.041	-1.049306e-01	1.845372e-01	4.207000e-01	5.698993e-01
-9	13446	-9	0	A	T	0.041	-1.049306e-01	1.845372e-01	4.207000e-01	5.698993e-01
-9	13441	-9	0	A	T	0.041	-1.049306e-01	1.845372e-01	4.207000e-01	5.698993e-01
-9	13440	-9	0	A	T	0.024	-3.593310e-02	1.997376e-01	4.213079e-01	8.573103e-01
-9	13442	-9	0	A	T	0.021	3.379751e-01	1.063036e-01	4.111838e-01	1.577306e-03
-9	7981	-9	0	A	T	0.015	-9.466940e-03	2.947508e-01	4.302504e-01	9.743917e-01
-9	7983	-9	0	A	T	0.020	4.975973e-01	2.071505e-01	3.505475e-01	1.670266e-02
-9	7984	-9	0	A	T	0.020	4.975973e-01	2.071505e-01	3.505475e-01	1.670266e-02
-9	7987	-9	0	A	T	0.015	-9.466940e-03	2.947508e-01	4.302504e-01	9.743917e-01
-9	7988	-9	0	A	T	0.015	-9.466940e-03	2.947508e-01	4.302504e-01	9.743917e-01
-9	9983	-9	0	A	T	0.013	-1.207083e-01	1.301797e-01	3.877496e-01	3.542938e-01
-9	2421	-9	0	A	T	0.043	1.155476e-01	7.124668e-02	3.343596e-01	1.055428e-01
-9	2422	-9	0	A	T	0.015	-1.027080e-01	1.525761e-01	3.998749e-01	5.011894e-01
-9	2424	-9	0	A	T	0.036	-2.073087e-01	9.647510e-02	2.936103e-01	3.217712e-02
-9	1815	-9	0	A	T	0.171	5.719783e-02	4.770662e-02	3.920751e-01	2.311743e-01
-9	1816	-9	0	A	T	0.015	5.141327e-02	1.179479e-01	4.039396e-01	6.631184e-01
-9	1811	-9	0	A	T	0.016	1.870563e-02	1.137896e-01	4.018671e-01	8.694991e-01
-9	1819	-9	0	A	T	0.202	1.959577e-02	4.501909e-02	3.806889e-01	6.635687e-01
-9	5288	-9	0	A	T	0.021	-8.280419e-02	2.723008e-01	4.211296e-01	7.611983e-01
-9	5285	-9	0	A	T	0.021	-8.280419e-02	2.723008e-01	4.211296e-01	7.611983e-01
-9	5284	-9	0	A	T	0.021	-8.280419e-02	2.723008e-01	4.211296e-01	7.611983e-01
-9	5286	-9	0	A	T	0.021	-8.280419e-02	2.723008e-01	4.211296e-01	7.611983e-01
-9	7046	-9	0	A	T	0.023	-1.125711e-01	2.009239e-01	4.167040e-01	5.755739e-01
-9	7040	-9	0	A	T	0.043	-7.390658e-02	1.595988e-01	4.187751e-01	6.435313e-01
-9	7043	-9	0	A	T	0.023	-1.125711e-01	2.009239e-01	4.167040e-01	5.755739e-01
-9	7042	-9	0	A	T	0.043	-7.390658e-02	1.595988e-01	4.187751e-01	6.435313e-01
-9	12692	-9	0	A	T	0.011	-5.901088e-02	1.386139e-01	3.906347e-01	6.705132e-01
-9	89933	-9	0	A	T	0.012	2.305543e-01	1.195094e-01	3.506304e-01	5.433365e-02
-9	1954	-9	0	A	T	0.019	-1.843490e-01	1.148337e-01	3.811759e-01	1.091124e-01
-9	1651	-9	0	A	T	0.498	-4.035011e-01	3.067039e-01	4.079628e-01	1.889721e-01
-9	8475	-9	0	A	T	0.011	-1.538366e-01	1.893625e-01	3.981998e-01	4.169934e-01
-9	13511	-9	0	A	T	0.024	-3.593310e-02	1.997376e-01	4.213079e-01	8.573103e-01
-9	15638	-9	0	A	T	0.016	6.511026e-02	1.796064e-01	4.235239e-01	7.171352e-01
-9	15635	-9	0	A	T	0.016	6.511026e-02	1.796064e-01	4.235239e-01	7.171352e-01
-9	15637	-9	0	A	T	0.016	6.511026e-02	1.796064e-01	4.235239e-01	7.171352e-01
-9	9001	-9	0	A	T	0.018	-3.250205e-03	2.199379e-01	4.085219e-01	9.882159e-01
-9	4370	-9	0	A	T	0.082	1.100394e-01	7.460054e-02	4.150486e-01	1.408941e-01
-9	6186	-9	0	A	T	0.019	4.333288e-01	2.626703e-01	4.823969e-01	9.969627e-02
-9	6398	-9	0	A	T	0.018	3.327083e-02	3.493001e-01	4.309454e-01	9.241584e-01
-9	6399	-9	0	A	T	0.018	3.327083e-02	3.493001e-01	4.309454e-01	9.241584e-01
-9	6391	-9	0	A	T	0.018	3.327083e-02	3.493001e-01	4.309454e-01	9.241584e-01
-9	6396	-9	0	A	T	0.018	3.327083e-02	3.493001e-01	4.309454e-01	9.241584e-01
-9	6397	-9	0	A	T	0.018	3.327083e-02	3.493001e-01	4.309454e-01	9.241584e-01
-9	72	-9	0	A	T	0.320	-9.319088e-02	1.643245e-01	4.500540e-01	5.709169e-01
-9	5125	-9	0	A	T	0.045	3.588936e-03	8.047021e-02	3.963421e-01	9.644461e-01
-9	5126	-9	0	A	T	0.021	5.321072e-02	1.655258e-01	4.059340e-01	7.480065e-01
-9	5122	-9	0	A	T	0.020	-5.123287e-02	2.781585e-01	4.210093e-01	8.539501e-01
-9	6950	-9	0	A	T	0.023	-1.125711e-01	2.009239e-01	4.167040e-01	5.755739e-01
-9	6952	-9	0	A	T	0.023	-1.125711e-01	2.009239e-01	4.167040e-01	5.755739e-01
-9	6957	-9	0	A	T	0.043	8.279257e-02	7.447204e-02	4.048610e-01	2.668452e-01
-9	5918	-9	0	A	T	0.020	-8.234108e-02	2.977972e-01	4.224511e-01	7.822898e-01
-9	5917	-9	0	A	T	0.018	3.327083e-02	3.493001e-01	4.309454e-01	9.241584e-01
-9	5910	-9	0	A	T	0.018	3.327083e-02	3.493001e-01	4.309454e-01	9.241584e-01
-9	5913	-9	0	A	T	0.020	-8.234108e-02	2.977972e-01	4.224511e-01	7.822898e-01
-9	10792	-9	0	A	T	0.012	-6.191160e-02	1.491542e-01	3.902535e-01	6.782765e-01
-9	1704	-9	0	A	T	0.259	1.046830e-02	4.935689e-02	3.888620e-01	8.321292e-01
-9	1706	-9	0	A	T	0.073	1.202514e-01	5.294700e-02	3.665365e-01	2.360543e-02
-9	1707	-9	0	A	T	0.244	3.468779e-02	5.905959e-02	4.018861e-01	5.572711e-01
-9	52887	-9	0	A	T	0.013	-1.195372e-01	2.207770e-01	4.281646e-01	5.884714e-01
-9	3287	-9	0	A	T	0.012	1.176437e-01	2.469526e-01	4.171922e-01	6.340320e-01
-9	3286	-9	0	A	T	0.012	1.176437e-01	2.469526e-01	4.171922e-01	6.340320e-01
-9	6869	-9	0	A	T	0.022	-6.946728e-02	1.815880e-01	4.080332e-01	7.022297e-01
-9	6864	-9	0	A	T	0.023	-1.125711e-01	2.009239e-01	4.167040e-01	5.755739e-01
-9	6865	-9	0	A	T	0.043	-7.390658e-02	1.595988e-01	4.187751e-01	6.435313e-01
-9	6867	-9	0	A	T	0.023	-1.125711e-01	2.009239e-01	4.167040e-01	5.755739e-01
-9	6863	-9	0	A	T	0.043	-7.390658e-02	1.595988e-01	4.187751e-01	6.435313e-01
-9	889	-9	0	A	T	0.312	1.416098e-01	1.720161e-01	4.066608e-01	4.108071e-01
-9	6059	-9	0	A	T	0.018	3.327083e-02	3.493001e-01	4.309454e-01	9.241584e-01
-9	6055	-9	0	A	T	0.015	-2.499126e-01	2.253738e-01	4.018185e-01	2.680702e-01
-9	6051	-9	0	A	T	0.018	3.327083e-02	3.493001e-01	4.309454e-01	9.241584e-01
-9	16128	-9	0	A	T	0.012	6.039931e-02	1.701980e-01	4.063397e-01	7.228472e-01
-9	8194	-9	0	A	T	0.020	4.975973e-01	2.071505e-01	3.505475e-01	1.670266e-02
-9	8199	-9	0	A	T	0.015	-9.466940e-03	2.947508e-01	4.302504e-01	9.743917e-01
-9	2358	-9	0	A	T	0.016	-1.543282e-01	1.481408e-01	4.069896e-01	2.980753e-01
-9	2350	-9	0	A	T	0.032	2.884097e-02	7.997345e-02	3.835690e-01	7.185428e-01
-9	2351	-9	0	A	T	0.099	7.265929e-02	5.565202e-02	3.821891e-01	1.923512e-01
-9	2354	-9	0	A	T	0.014	-4.711494e-02	1.567356e-01	4.034939e-01	7.638563e-01
-9	2355	-9	0	A	T	0.020	-1.540659e-02	9.408614e-02	3.901984e-01	8.700011e-01
-9	9698	-9	0	A	T	0.026	1.895903e-02	2.256461e-01	4.295878e-01	9.330768e-01
-9	9699	-9	0	A	T	0.026	1.895903e-02	2.256461e-01	4.295878e-01	9.330768e-01
-9	9695	-9	0	A	T	0.026	1.895903e-02	2.256461e-01	4.295878e-01	9.330768e-01
-9	9692	-9	0	A	T	0.026	1.895903e-02	2.256461e-01	4.295878e-01	9.330768e-01
-9	1537	-9	0	A	T	0.300	6.668999e-02	1.561839e-01	4.237187e-01	6.695847e-01
-9	1536	-9	0	A	T	0.389	-1.416549e-02	1.377525e-01	4.236951e-01	9.181411e-01
-9	1535	-9	0	A	T	0.300	6.668999e-02	1.561839e-01	4.237187e-01	6.695847e-01
-9	2015	-9	0	A	T	0.022	-1.320509e-01	1.345094e-01	3.588475e-01	3.267605e-01
-9	15250	-9	0	A	T	0.021	-1.065820e-01	1.239510e-01	3.859980e-01	3.903145e-01
-9	15251	-9	0	A	T	0.013	-1.500488e-02	2.223145e-01	4.232681e-01	9.462182e-01
-9	15256	-9	0	A	T	0.025	1.495258e-01	1.197519e-01	4.046195e-01	2.124454e-01
-9	15257	-9	0	A	T	0.018	-1.695913e-02	1.249648e-01	3.975364e-01	8.921098e-01
-9	4714	-9	0	A	T	0.011	-7.839598e-02	1.449064e-01	3.699966e-01	5.887659e-01
-9	4715	-9	0	A	T	0.011	-7.839598e-02	1.449064e-01	3.699966e-01	5.887659e-01
-9	4716	-9	0	A	T	0.030	-3.008549e-01	1.193490e-01	3.024369e-01	1.205119e-02
-9	4710	-9	0	A	T	0.011	-7.839598e-02	1.449064e-01	3.699966e-01	5.887659e-01
-9	4711	-9	0	A	T	0.011	-7.839598e-02	1.449064e-01	3.699966e-01	5.887659e-01
-9	4713	-9	0	A	T	0.030	-3.008549e-01	1.193490e-01	3.024369e-01	1.205119e-02
-9	4718	-9	0	A	T	0.023	-2.096863e-01	1.224756e-01	3.081116e-01	8.756890e-02
-9	9565	-9	0	A	T	0.026	1.895903e-02	2.256461e-01	4.295878e-01	9.330768e-01
-9	933	-9	0	A	T	0.478	1.509992e-01	1.625747e-01	3.974214e-01	3.534877e-01
-9	932	-9	0	A	T	0.389	-1.416549e-02	1.377525e-01	4.236951e-01	9.181411e-01
-9	931	-9	0	A	T	0.499	4.975107e-02	5.119849e-01	4.108329e-01	9.226321e-01
-9	937	-9	0	A	T	0.148	-5.203110e-02	4.858278e-02	3.631820e-01	2.847496e-01
-9	936	-9	0	A	T	0.495	-2.728314e-02	1.833563e-01	3.957684e-01	8.817788e-01
-9	935	-9	0	A	T	0.321	3.772862e-02	1.764032e-01	4.243762e-01	8.307391e-01
-9	934	-9	0	A	T	0.481	1.214406e-01	1.817918e-01	4.016541e-01	5.044608e-01
-9	1384	-9	0	A	T	0.309	-5.438133e-02	1.255964e-01	4.326043e-01	6.652318e-01
-9	1386	-9	0	A	T	0.313	-5.720340e-02	1.638741e-01	4.426610e-01	7.271995e-01
-9	9384	-9	0	A	T	0.014	-1.709591e-01	1.482488e-01	4.076170e-01	2.494403e-01
-9	1382	-9	0	A	T	0.456	1.147408e-01	9.935372e-02	3.823592e-01	2.487517e-01
-9	1383	-9	0	A	T	0.312	1.416098e-01	1.720161e-01	4.066608e-01	4.108071e-01
-9	92099	-9	0	A	T	0.020	-1.116874e-01	1.009461e-01	4.007804e-01	2.691379e-01
-9	4653	-9	0	A	T	0.011	-7.839598e-02	1.449064e-01	3.699966e-01	5.887659e-01
-9	4652	-9	0	A	T	0.014	-1.079573e-01	1.341582e-01	3.543080e-01	4.214143e-01
-9	4659	-9	0	A	T	0.023	-2.096863e-01	1.224756e-01	3.081116e-01	8.756890e-02
-9	4658	-9	0	A	T	0.030	-3.008549e-01	1.193490e-01	3.024369e-01	1.205119e-02
-9	108	-9	0	A	T	0.312	1.416098e-01	1.720161e-01	4.066608e-01	4.108071e-01
-9	109	-9	0	A	T	0.300	6.668999e-02	1.561839e-01	4.237187e-01	6.695847e-01
-9	102	-9	0	A	T	0.236	1.075032e-01	9.505531e-02	3.961067e-01	2.586728e-01
-9	100	-9	0	A	T	0.342	2.450054e-03	1.672125e-01	4.288367e-01	9.883160e-01
-9	106	-9	0	A	T	0.338	-4.466054e-02	1.334988e-01	4.261712e-01	7.381278e-01
-9	107	-9	0	A	T	0.312	1.416098e-01	1.720161e-01	4.066608e-01	4.108071e-01
-9	104	-9	0	A	T	0.499	1.689052e-02	4.725086e-01	4.068725e-01	9.715003e-01
-9	105	-9	0	A	T	0.340	-8.938181e-02	1.435032e-01	4.447926e-01	5.336926e-01
-9	14408	-9	0	A	T	0.011	1.104979e-01	1.262672e-01	3.926898e-01	3.819769e-01
-9	5629	-9	0	A	T	0.018	3.327083e-02	3.493001e-01	4.309454e-01	9.241584e-01
-9	5628	-9	0	A	T	0.020	-8.234108e-02	2.977972e-01	4.224511e-01	7.822898e-01
-9	5626	-9	0	A	T	0.018	3.327083e-02	3.493001e-01	4.309454e-01	9.241584e-01
-9	5625	-9	0	A	T	0.018	3.327083e-02	3.493001e-01	4.309454e-01	9.241584e-01
-9	5623	-9	0	A	T	0.018	3.327083e-02	3.493001e-01	4.309454e-01	9.241584e-01
-9	5622	-9	0	A	T	0.020	-8.234108e-02	2.977972e-01	4.224511e-01	7.822898e-01
-9	11576	-9	0	A	T	0.013	-4.376845e-02	1.335765e-01	3.974434e-01	7.433157e-01
-9	11575	-9	0	A	T	0.015	-1.447527e-01	1.220525e-01	4.005194e-01	2.362488e-01
-9	1142	-9	0	A	T	0.482	1.069388e-01	1.831045e-01	4.042255e-01	5.594899e-01
-9	1143	-9	0	A	T	0.498	1.180773e-01	3.562746e-01	4.099582e-01	7.404789e-01
-9	1141	-9	0	A	T	0.247	8.953401e-03	1.031963e-01	4.173904e-01	9.308999e-01
-9	1147	-9	0	A	T	0.389	-1.416549e-02	1.377525e-01	4.236951e-01	9.181411e-01
-9	1145	-9	0	A	T	0.385	4.112678e-02	1.125551e-01	4.116732e-01	7.149891e-01
-9	1148	-9	0	A	T	0.107	-6.209345e-02	6.850301e-02	3.878709e-01	3.651881e-01
-9	1149	-9	0	A	T	0.341	7.961367e-03	1.713005e-01	4.287606e-01	9.629513e-01
-9	380	-9	0	A	T	0.447	6.558053e-02	6.441038e-02	4.214568e-01	3.091420e-01
-9	381	-9	0	A	T	0.314	8.137344e-02	1.772356e-01	4.135442e-01	6.463639e-01
-9	382	-9	0	A	T	0.499	1.689052e-02	4.725086e-01	4.068725e-01	9.715003e-01
-9	385	-9	0	A	T	0.236	1.075032e-01	9.505531e-02	3.961067e-01	2.586728e-01
-9	386	-9	0	A	T	0.498	8.200468e-02	3.018858e-01	3.986590e-01	7.860215e-01
-9	387	-9	0	A	T	0.312	1.416098e-01	1.720161e-01	4.066608e-01	4.108071e-01
-9	388	-9	0	A	T	0.220	6.578189e-02	7.919376e-02	3.923168e-01	4.066118e-01
-9	3759	-9	0	A	T	0.064	6.259149e-03	6.728371e-02	4.028389e-01	9.259239e-01
-9	3758	-9	0	A	T	0.064	6.259149e-03	6.728371e-02	4.028389e-01	9.259239e-01
-9	2197	-9	0	A	T	0.146	1.223841e-01	4.580858e-02	2.030359e-01	7.820119e-03
-9	2047	-9	0	A	T	0.033	-1.254006e-01	1.111244e-01	3.672236e-01	2.597183e-01
-9	4811	-9	0	A	T	0.059	5.028342e-02	6.069780e-02	3.857736e-01	4.078675e-01
-9	4810	-9	0	A	T	0.043	3.126828e-02	6.903811e-02	3.894053e-01	6.508280e-01
-9	2040	-9	0	A	T	0.030	-1.839444e-01	1.228408e-01	3.697058e-01	1.349800e-01
-9	2041	-9	0	A	T	0.027	-1.460043e-01	1.216099e-01	3.684585e-01	2.305357e-01
-9	2049	-9	0	A	T	0.029	-1.606642e-01	1.235435e-01	3.662100e-01	1.941024e-01
-9	78632	-9	0	A	T	0.012	-1.545035e-02	1.199453e-01	3.946695e-01	8.975639e-01
-9	6769	-9	0	A	T	0.019	-3.977066e-02	2.209179e-01	4.208956e-01	8.572138e-01
-9	6768	-9	0	A	T	0.019	-3.977066e-02	2.209179e-01	4.208956e-01	8.572138e-01
-9	6767	-9	0	A	T	0.019	-3.977066e-02	2.209179e-01	4.208956e-01	8.572138e-01
-9	6766	-9	0	A	T	0.019	-3.977066e-02	2.209179e-01	4.208956e-01	8.572138e-01
-9	6765	-9	0	A	T	0.043	-7.390658e-02	1.595988e-01	4.187751e-01	6.435313e-01
-9	6763	-9	0	A	T	0.019	-3.977066e-02	2.209179e-01	4.208956e-01	8.572138e-01
-9	6762	-9	0	A	T	0.030	-8.485456e-02	8.657577e-02	3.984653e-01	3.275505e-01
-9	6761	-9	0	A	T	0.034	1.614328e-02	8.140169e-02	3.943518e-01	8.428866e-01
-9	6760	-9	0	A	T	0.023	-1.125711e-01	2.009239e-01	4.167040e-01	5.755739e-01
-9	12595	-9	0	A	T	0.016	-6.176208e-03	1.131732e-01	3.976170e-01	9.565026e-01
-9	13649	-9	0	A	T	0.037	-4.042679e-02	1.829487e-01	4.205745e-01	8.252128e-01
-9	13648	-9	0	A	T	0.024	-3.593310e-02	1.997376e-01	4.213079e-01	8.573103e-01
-9	7954	-9	0	A	T	0.019	4.870364e-01	1.848208e-01	3.308733e-01	8.697552e-03
-9	7952	-9	0	A	T	0.015	-9.466940e-03	2.947508e-01	4.302504e-01	9.743917e-01
-9	7951	-9	0	A	T	0.015	-9.466940e-03	2.947508e-01	4.302504e-01	9.743917e-01
-9	7958	-9	0	A	T	0.015	-9.466940e-03	2.947508e-01	4.302504e-01	9.743917e-01
-9	9386	-9	0	A	T	0.026	1.895903e-02	2.256461e-01	4.295878e-01	9.330768e-01
-9	784	-9	0	A	T	0.481	1.604266e-01	1.591552e-01	3.989694e-01	3.139981e-01
-9	785	-9	0	A	T	0.298	1.214548e-01	1.355718e-01	4.228061e-01	3.707975e-01
-9	786	-9	0	A	T	0.308	2.099733e-01	1.203916e-01	4.022819e-01	8.182236e-02
-9	787	-9	0	A	T	0.196	-4.795846e-02	6.018333e-02	3.614668e-01	4.259423e-01
-9	780	-9	0	A	T	0.247	8.953401e-03	1.031963e-01	4.173904e-01	9.308999e-01
-9	781	-9	0	A	T	0.321	3.772862e-02	1.764032e-01	4.243762e-01	8.307391e-01
-9	782	-9	0	A	T	0.311	1.716635e-01	1.572001e-01	4.062322e-01	2.754109e-01
-9	783	-9	0	A	T	0.490	1.750883e-01	2.159303e-01	4.062530e-01	4.178745e-01
-9	789	-9	0	A	T	0.337	1.001283e-01	1.351402e-01	4.143279e-01	4.591248e-01
-9	15127	-9	0	A	T	0.015	-5.516473e-02	1.729846e-01	4.115400e-01	7.499495e-01
-9	6903	-9	0	A	T	0.023	-1.125711e-01	2.009239e-01	4.167040e-01	5.755739e-01
-9	6902	-9	0	A	T	0.023	-1.125711e-01	2.009239e-01	4.167040e-01	5.755739e-01
-9	6266	-9	0	A	T	0.018	3.327083e-02	3.493001e-01	4.309454e-01	9.241584e-01
-9	6265	-9	0	A	T	0.020	-8.234108e-02	2.977972e-01	4.224511e-01	7.822898e-01
-9	6260	-9	0	A	T	0.020	-8.234108e-02	2.977972e-01	4.224511e-01	7.822898e-01
-9	6269	-9	0	A	T	0.019	-4.553524e-02	3.097568e-01	4.224279e-01	8.831949e-01
-9	1731	-9	0	A	T	0.016	6.996156e-03	1.023949e-01	3.935919e-01	9.455569e-01
-9	1733	-9	0	A	T	0.015	-7.640536e-02	1.135649e-01	3.919694e-01	5.014238e-01
-9	5233	-9	0	A	T	0.021	-8.280419e-02	2.723008e-01	4.211296e-01	7.611983e-01
-9	5234	-9	0	A	T	0.018	3.327083e-02	3.493001e-01	4.309454e-01	9.241584e-01
-9	5656	-9	0	A	T	0.020	-8.234108e-02	2.977972e-01	4.224511e-01	7.822898e-01
-9	2543	-9	0	A	T	0.035	8.349411e-02	8.357241e-02	3.749788e-01	3.182975e-01
-9	2541	-9	0	A	T	0.048	-4.528304e-02	1.090291e-01	4.036851e-01	6.780972e-01
-9	2546	-9	0	A	T	0.032	8.185600e-02	8.780170e-02	3.844525e-01	3.516871e-01
-9	2545	-9	0	A	T	0.032	8.185600e-02	8.780170e-02	3.844525e-01	3.516871e-01
-9	2544	-9	0	A	T	0.032	8.185600e-02	8.780170e-02	3.844525e-01	3.516871e-01
-9	902	-9	0	A	T	0.341	7.961367e-03	1.713005e-01	4.287606e-01	9.629513e-01
-9	900	-9	0	A	T	0.498	3.713091e-02	3.764665e-01	4.119153e-01	9.214756e-01
-9	901	-9	0	A	T	0.420	1.741833e-02	5.888229e-02	3.973948e-01	7.675061e-01
-9	906	-9	0	A	T	0.236	1.075032e-01	9.505531e-02	3.961067e-01	2.586728e-01
-9	907	-9	0	A	T	0.341	7.961367e-03	1.713005e-01	4.287606e-01	9.629513e-01
-9	904	-9	0	A	T	0.314	8.137344e-02	1.772356e-01	4.135442e-01	6.463639e-01
-9	905	-9	0	A	T	0.235	1.256868e-01	9.332436e-02	4.019069e-01	1.787264e-01
-9	908	-9	0	A	T	0.495	7.123948e-02	2.029105e-01	3.976447e-01	7.256854e-01
-9	24	-9	0	A	T	0.300	6.668999e-02	1.561839e-01	4.237187e-01	6.695847e-01
-9	25	-9	0	A	T	0.314	8.137344e-02	1.772356e-01	4.135442e-01	6.463639e-01
-9	26	-9	0	A	T	0.484	-6.195064e-02	1.798163e-01	4.290644e-01	7.306138e-01
-9	27	-9	0	A	T	0.314	8.137344e-02	1.772356e-01	4.135442e-01	6.463639e-01
-9	20	-9	0	A	T	0.497	4.760375e-02	2.483967e-01	3.981531e-01	8.481069e-01
-9	21	-9	0	A	T	0.312	1.822410e-03	1.530713e-01	4.193200e-01	9.905062e-01
-9	23	-9	0	A	T	0.499	-5.601766e-01	3.810403e-01	3.656191e-01	1.422223e-01
-9	28	-9	0	A	T	0.236	1.075032e-01	9.505531e-02	3.961067e-01	2.586728e-01
-9	29	-9	0	A	T	0.314	8.137344e-02	1.772356e-01	4.135442e-01	6.463639e-01
-9	8233	-9	0	A	T	0.015	-9.466940e-03	2.947508e-01	4.302504e-01	9.743917e-01
-9	8230	-9	0	A	T	0.015	-9.466940e-03	2.947508e-01	4.302504e-01	9.743917e-01
-9	8237	-9	0	A	T	0.015	-9.466940e-03	2.947508e-01	4.302504e-01	9.743917e-01
-9	8235	-9	0	A	T	0.015	-9.466940e-03	2.947508e-01	4.302504e-01	9.743917e-01
-9	8234	-9	0	A	T	0.015	-9.466940e-03	2.947508e-01	4.302504e-01	9.743917e-01
-9	210	-9	0	A	T	0.422	4.255474e-02	6.337310e-02	4.059864e-01	5.022473e-01
-9	15685	-9	0	A	T	0.016	6.511026e-02	1.796064e-01	4.235239e-01	7.171352e-01
-9	6553	-9	0	A	T	0.020	-8.234108e-02	2.977972e-01	4.224511e-01	7.822898e-01
-9	218	-9	0	A	T	0.492	-8.008093e-02	1.632518e-01	4.014087e-01	6.239919e-01
-9	219	-9	0	A	T	0.492	-8.008093e-02	1.632518e-01	4.014087e-01	6.239919e-01
-9	1616	-9	0	A	T	0.314	8.137344e-02	1.772356e-01	4.135442e-01	6.463639e-01
-9	5197	-9	0	A	T	0.018	3.327083e-02	3.493001e-01	4.309454e-01	9.241584e-01
-9	5196	-9	0	A	T	0.018	3.327083e-02	3.493001e-01	4.309454e-01	9.241584e-01
-9	1613	-9	0	A	T	0.341	7.961367e-03	1.713005e-01	4.287606e-01	9.629513e-01
-9	5193	-9	0	A	T	0.018	3.327083e-02	3.493001e-01	4.309454e-01	9.241584e-01
-9	5192	-9	0	A	T	0.021	-8.280419e-02	2.723008e-01	4.211296e-01	7.611983e-01
-9	1674	-9	0	A	T	0.049	-1.967016e-02	6.678456e-02	3.912791e-01	7.684867e-01
-9	1675	-9	0	A	T	0.171	3.134174e-02	5.155453e-02	3.872568e-01	5.435360e-01
-9	5446	-9	0	A	T	0.018	3.327083e-02	3.493001e-01	4.309454e-01	9.241584e-01
-9	628	-9	0	A	T	0.499	4.975107e-02	5.119849e-01	4.108329e-01	9.226321e-01
-9	443	-9	0	A	T	0.499	1.689052e-02	4.725086e-01	4.068725e-01	9.715003e-01
-9	442	-9	0	A	T	0.236	1.075032e-01	9.505531e-02	3.961067e-01	2.586728e-01
-9	441	-9	0	A	T	0.342	2.450054e-03	1.672125e-01	4.288367e-01	9.883160e-01
-9	440	-9	0	A	T	0.485	8.908968e-02	1.996682e-01	4.080613e-01	6.556741e-01
-9	445	-9	0	A	T	0.499	1.689052e-02	4.725086e-01	4.068725e-01	9.715003e-01
-9	444	-9	0	A	T	0.236	1.075032e-01	9.505531e-02	3.961067e-01	2.586728e-01
-9	4464	-9	0	A	T	0.014	-8.634246e-02	2.001876e-01	4.091180e-01	6.664499e-01
-9	5890	-9	0	A	T	0.012	-1.850240e-01	1.985451e-01	4.008052e-01	3.518851e-01
-9	5891	-9	0	A	T	0.019	-4.553524e-02	3.097568e-01	4.224279e-01	8.831949e-01
-9	5894	-9	0	A	T	0.018	3.327083e-02	3.493001e-01	4.309454e-01	9.241584e-01
-9	5897	-9	0	A	T	0.020	-8.234108e-02	2.977972e-01	4.224511e-01	7.822898e-01
-9	13144	-9	0	A	T	0.022	3.686843e-02	1.057601e-01	4.003880e-01	7.275484e-01
-9	1359	-9	0	A	T	0.295	4.260181e-02	4.891919e-02	4.134353e-01	3.842913e-01
-9	1353	-9	0	A	T	0.364	-8.918573e-02	5.203988e-02	3.806941e-01	8.725030e-02
-9	1352	-9	0	A	T	0.395	-3.729017e-02	4.929724e-02	3.993092e-01	4.497814e-01
-9	1350	-9	0	A	T	0.499	4.975107e-02	5.119849e-01	4.108329e-01	9.226321e-01
-9	1357	-9	0	A	T	0.020	-4.458041e-02	9.793935e-02	3.920605e-01	6.491950e-01
-9	1356	-9	0	A	T	0.064	7.272011e-03	5.940477e-02	3.959297e-01	9.026250e-01
-9	1355	-9	0	A	T	0.333	8.537138e-02	5.679017e-02	3.675618e-01	1.334643e-01
-9	1354	-9	0	A	T	0.309	-2.122463e-02	8.109288e-02	4.048181e-01	7.936468e-01
-9	22450	-9	0	A	T	0.101	1.059130e-01	5.311133e-02	2.632651e-01	4.673248e-02
-9	21572	-9	0	A	T	0.014	6.259886e-02	1.092302e-01	3.795765e-01	5.668674e-01
-9	1117	-9	0	A	T	0.499	4.975107e-02	5.119849e-01	4.108329e-01	9.226321e-01
-9	1116	-9	0	A	T	0.314	8.137344e-02	1.772356e-01	4.135442e-01	6.463639e-01
-9	1119	-9	0	A	T	0.341	7.961367e-03	1.713005e-01	4.287606e-01	9.629513e-01
-9	1118	-9	0	A	T	0.341	7.961367e-03	1.713005e-01	4.287606e-01	9.629513e-01
-9	9640	-9	0	A	T	0.026	1.895903e-02	2.256461e-01	4.295878e-01	9.330768e-01
-9	2205	-9	0	A	T	0.219	4.761726e-02	5.160025e-02	3.343431e-01	3.565971e-01
-9	2206	-9	0	A	T	0.197	4.965325e-02	4.951341e-02	3.361686e-01	3.164809e-01
-9	2207	-9	0	A	T	0.014	8.746679e-02	1.469883e-01	4.003852e-01	5.521007e-01
-9	46	-9	0	A	T	0.342	2.450054e-03	1.672125e-01	4.288367e-01	9.883160e-01
-9	42	-9	0	A	T	0.314	8.137344e-02	1.772356e-01	4.135442e-01	6.463639e-01
-9	43	-9	0	A	T	0.312	1.416098e-01	1.720161e-01	4.066608e-01	4.108071e-01
-9	40	-9	0	A	T	0.386	1.016622e-02	5.584276e-02	3.989713e-01	8.556243e-01
-9	41	-9	0	A	T	0.499	1.689052e-02	4.725086e-01	4.068725e-01	9.715003e-01
-9	6150	-9	0	A	T	0.021	2.307718e-01	2.083795e-01	4.572742e-01	2.686831e-01
-9	6151	-9	0	A	T	0.018	3.327083e-02	3.493001e-01	4.309454e-01	9.241584e-01
-9	6152	-9	0	A	T	0.018	3.327083e-02	3.493001e-01	4.309454e-01	9.241584e-01
-9	6154	-9	0	A	T	0.020	-8.234108e-02	2.977972e-01	4.224511e-01	7.822898e-01
-9	6155	-9	0	A	T	0.018	3.327083e-02	3.493001e-01	4.309454e-01	9.241584e-01
-9	6156	-9	0	A	T	0.018	3.327083e-02	3.493001e-01	4.309454e-01	9.241584e-01
-9	6157	-9	0	A	T	0.020	-8.234108e-02	2.977972e-01	4.224511e-01	7.822898e-01
-9	9434	-9	0	A	T	0.026	1.895903e-02	2.256461e-01	4.295878e-01	9.330768e-01
-9	6975	-9	0	A	T	0.020	-5.838470e-02	2.098417e-01	4.166277e-01	7.809611e-01
-9	8167	-9	0	A	T	0.015	-9.466940e-03	2.947508e-01	4.302504e-01	9.743917e-01
-9	6971	-9	0	A	T	0.016	-4.106369e-03	1.516603e-01	4.008843e-01	9.784110e-01
-9	6979	-9	0	A	T	0.043	-7.390658e-02	1.595988e-01	4.187751e-01	6.435313e-01
-9	9335	-9	0	A	T	0.026	1.895903e-02	2.256461e-01	4.295878e-01	9.330768e-01
-9	9337	-9	0	A	T	0.026	1.895903e-02	2.256461e-01	4.295878e-01	9.330768e-01
-9	9336	-9	0	A	T	0.026	1.895903e-02	2.256461e-01	4.295878e-01	9.330768e-01
-9	9339	-9	0	A	T	0.040	2.108776e-03	8.574639e-02	4.009759e-01	9.803903e-01
-9	13262	-9	0	A	T	0.030	2.160159e-01	8.570694e-02	3.552041e-01	1.206466e-02
-9	2876	-9	0	A	T	0.393	1.676773e-01	4.890582e-02	2.276088e-01	6.622106e-04
-9	6848	-9	0	A	T	0.043	-7.390658e-02	1.595988e-01	4.187751e-01	6.435313e-01
-9	4835	-9	0	A	T	0.038	-1.173061e-01	8.860797e-02	4.499059e-01	1.862113e-01
-9	4836	-9	0	A	T	0.043	-4.450181e-03	7.127959e-02	4.009331e-01	9.502457e-01
-9	9734	-9	0	A	T	0.026	1.895903e-02	2.256461e-01	4.295878e-01	9.330768e-01
-9	21333	-9	0	A	T	0.037	-9.714137e-02	7.817995e-02	3.934378e-01	2.146818e-01
-9	6699	-9	0	A	T	0.105	-1.063233e-01	1.030640e-01	4.118807e-01	3.027984e-01
-9	6693	-9	0	A	T	0.023	-1.125711e-01	2.009239e-01	4.167040e-01	5.755739e-01
-9	6691	-9	0	A	T	0.019	1.174701e-01	9.985698e-02	3.921431e-01	2.400596e-01
-9	6690	-9	0	A	T	0.023	5.010519e-02	9.043553e-02	3.958347e-01	5.798227e-01
-9	6697	-9	0	A	T	0.043	-7.390658e-02	1.595988e-01	4.187751e-01	6.435313e-01
-9	6696	-9	0	A	T	0.023	-1.125711e-01	2.009239e-01	4.167040e-01	5.755739e-01
-9	6694	-9	0	A	T	0.023	-1.125711e-01	2.009239e-01	4.167040e-01	5.755739e-01
-9	5961	-9	0	A	T	0.020	-8.234108e-02	2.977972e-01	4.224511e-01	7.822898e-01
-9	1403	-9	0	A	T	0.247	8.953401e-03	1.031963e-01	4.173904e-01	9.308999e-01
-9	428	-9	0	A	T	0.488	1.331484e-01	1.351311e-01	3.904562e-01	3.249889e-01
-9	5461	-9	0	A	T	0.021	-8.280419e-02	2.723008e-01	4.211296e-01	7.611983e-01
-9	5460	-9	0	A	T	0.018	3.327083e-02	3.493001e-01	4.309454e-01	9.241584e-01
-9	5462	-9	0	A	T	0.018	3.327083e-02	3.493001e-01	4.309454e-01	9.241584e-01
-9	5464	-9	0	A	T	0.018	3.327083e-02	3.493001e-01	4.309454e-01	9.241584e-01
-9	5467	-9	0	A	T	0.018	3.327083e-02	3.493001e-01	4.309454e-01	9.241584e-01
-9	5469	-9	0	A	T	0.018	3.327083e-02	3.493001e-01	4.309454e-01	9.241584e-01
-9	427	-9	0	A	T	0.353	-2.829674e-02	8.419273e-02	4.035460e-01	7.369550e-01
-9	426	-9	0	A	T	0.355	1.099240e-01	8.456271e-02	4.234669e-01	1.942924e-01
-9	90958	-9	0	A	T	0.045	-1.430612e-01	7.126119e-02	5.102606e-01	4.528327e-02
-9	5964	-9	0	A	T	0.018	3.327083e-02	3.493001e-01	4.309454e-01	9.241584e-01
-9	5967	-9	0	A	T	0.020	-8.234108e-02	2.977972e-01	4.224511e-01	7.822898e-01
-9	6844	-9	0	A	T	0.023	-1.125711e-01	2.009239e-01	4.167040e-01	5.755739e-01
-9	2141	-9	0	A	T	0.038	-2.680113e-02	8.469224e-02	4.052142e-01	7.518043e-01
-9	2140	-9	0	A	T	0.036	-1.002367e-02	8.850029e-02	4.026769e-01	9.098735e-01
-9	6821	-9	0	A	T	0.043	-7.390658e-02	1.595988e-01	4.187751e-01	6.435313e-01
-9	495	-9	0	A	T	0.341	7.961367e-03	1.713005e-01	4.287606e-01	9.629513e-01
-9	6825	-9	0	A	T	0.034	-3.408102e-02	1.280184e-01	4.047218e-01	7.901912e-01
-9	15737	-9	0	A	T	0.016	6.511026e-02	1.796064e-01	4.235239e-01	7.171352e-01
-9	15738	-9	0	A	T	0.016	6.511026e-02	1.796064e-01	4.235239e-01	7.171352e-01
-9	60	-9	0	A	T	0.311	-4.712591e-04	1.399545e-01	4.157492e-01	9.973148e-01
-9	61	-9	0	A	T	0.236	1.075032e-01	9.505531e-02	3.961067e-01	2.586728e-01
-9	62	-9	0	A	T	0.284	-6.761922e-02	8.607851e-02	4.148795e-01	4.325401e-01
-9	63	-9	0	A	T	0.291	-1.972975e-03	1.038397e-01	4.083063e-01	9.848493e-01
-9	64	-9	0	A	T	0.291	2.699270e-02	8.754141e-02	4.049489e-01	7.579638e-01
-9	65	-9	0	A	T	0.368	6.218970e-02	4.712521e-02	3.722902e-01	1.876119e-01
-9	66	-9	0	A	T	0.086	-7.763635e-02	6.134810e-02	3.542102e-01	2.063408e-01
-9	67	-9	0	A	T	0.290	-8.337064e-02	6.600639e-02	4.321161e-01	2.072140e-01
-9	68	-9	0	A	T	0.279	-1.016902e-01	6.648552e-02	4.291326e-01	1.268362e-01
-9	69	-9	0	A	T	0.297	-5.181396e-02	6.896190e-02	4.188318e-01	4.528371e-01
-9	6521	-9	0	A	T	0.018	3.327083e-02	3.493001e-01	4.309454e-01	9.241584e-01
-9	6520	-9	0	A	T	0.018	3.327083e-02	3.493001e-01	4.309454e-01	9.241584e-01
-9	6523	-9	0	A	T	0.020	-8.234108e-02	2.977972e-01	4.224511e-01	7.822898e-01
-9	6522	-9	0	A	T	0.018	3.327083e-02	3.493001e-01	4.309454e-01	9.241584e-01
-9	6525	-9	0	A	T	0.018	3.327083e-02	3.493001e-01	4.309454e-01	9.241584e-01
-9	6527	-9	0	A	T	0.020	-8.234108e-02	2.977972e-01	4.224511e-01	7.822898e-01
-9	6526	-9	0	A	T	0.020	-8.234108e-02	2.977972e-01	4.224511e-01	7.822898e-01
-9	6529	-9	0	A	T	0.019	-4.553524e-02	3.097568e-01	4.224279e-01	8.831949e-01
-9	3937	-9	0	A	T	0.018	-1.049305e-01	1.365699e-01	4.142669e-01	4.426924e-01
-9	13417	-9	0	A	T	0.041	-1.049306e-01	1.845372e-01	4.207000e-01	5.698993e-01
-9	13415	-9	0	A	T	0.041	-1.049306e-01	1.845372e-01	4.207000e-01	5.698993e-01
-9	13418	-9	0	A	T	0.023	-8.142738e-03	1.965974e-01	4.203939e-01	9.669806e-01
-9	7370	-9	0	A	T	0.026	-1.460044e-02	8.509015e-02	3.953869e-01	8.638382e-01
-9	1025	-9	0	A	T	0.338	-1.909545e-01	1.530967e-01	4.775889e-01	2.129390e-01
-9	1024	-9	0	A	T	0.236	1.075032e-01	9.505531e-02	3.961067e-01	2.586728e-01
-9	1027	-9	0	A	T	0.499	4.975107e-02	5.119849e-01	4.108329e-01	9.226321e-01
-9	5347	-9	0	A	T	0.021	-8.280419e-02	2.723008e-01	4.211296e-01	7.611983e-01
-9	5340	-9	0	A	T	0.021	-8.280419e-02	2.723008e-01	4.211296e-01	7.611983e-01
-9	5341	-9	0	A	T	0.020	-5.123287e-02	2.781585e-01	4.210093e-01	8.539501e-01
-9	1022	-9	0	A	T	0.312	1.416098e-01	1.720161e-01	4.066608e-01	4.108071e-01
-9	1029	-9	0	A	T	0.300	6.668999e-02	1.561839e-01	4.237187e-01	6.695847e-01
-9	1028	-9	0	A	T	0.300	6.668999e-02	1.561839e-01	4.237187e-01	6.695847e-01
-9	6082	-9	0	A	T	0.020	-8.234108e-02	2.977972e-01	4.224511e-01	7.822898e-01
-9	12525	-9	0	A	T	0.041	2.383684e-02	8.980935e-02	3.991525e-01	7.908097e-01
-9	12524	-9	0	A	T	0.029	-7.886016e-02	1.022241e-01	4.190096e-01	4.408461e-01
-9	12527	-9	0	A	T	0.029	-7.886016e-02	1.022241e-01	4.190096e-01	4.408461e-01
-9	12526	-9	0	A	T	0.029	-7.886016e-02	1.022241e-01	4.190096e-01	4.408461e-01
-9	12521	-9	0	A	T	0.029	-7.886016e-02	1.022241e-01	4.190096e-01	4.408461e-01
-9	12520	-9	0	A	T	0.041	2.383684e-02	8.980935e-02	3.991525e-01	7.908097e-01
-9	12523	-9	0	A	T	0.029	-7.886016e-02	1.022241e-01	4.190096e-01	4.408461e-01
-9	12522	-9	0	A	T	0.029	-7.886016e-02	1.022241e-01	4.190096e-01	4.408461e-01
-9	12529	-9	0	A	T	0.029	-7.886016e-02	1.022241e-01	4.190096e-01	4.408461e-01
-9	12528	-9	0	A	T	0.029	-7.886016e-02	1.022241e-01	4.190096e-01	4.408461e-01
-9	90896	-9	0	A	T	0.016	-9.797319e-02	1.066818e-01	4.231200e-01	3.589148e-01
-9	90895	-9	0	A	T	0.048	1.918430e-01	6.913708e-02	2.075210e-01	5.751617e-03
-9	775	-9	0	A	T	0.310	-4.261891e-02	4.653300e-02	3.691860e-01	3.602141e-01
-9	774	-9	0	A	T	0.485	-3.823253e-02	1.832131e-01	4.134594e-01	8.347935e-01
-9	777	-9	0	A	T	0.300	6.668999e-02	1.561839e-01	4.237187e-01	6.695847e-01
-9	776	-9	0	A	T	0.423	2.953062e-02	6.350723e-02	3.871383e-01	6.421576e-01
-9	771	-9	0	A	T	0.348	4.085272e-02	8.096519e-02	3.948619e-01	6.141053e-01
-9	770	-9	0	A	T	0.499	4.975107e-02	5.119849e-01	4.108329e-01	9.226321e-01
-9	773	-9	0	A	T	0.485	1.166012e-01	1.388112e-01	3.934484e-01	4.013522e-01
-9	772	-9	0	A	T	0.341	7.961367e-03	1.713005e-01	4.287606e-01	9.629513e-01
-9	779	-9	0	A	T	0.449	1.393476e-01	1.427598e-01	4.126748e-01	3.295369e-01
-9	778	-9	0	A	T	0.484	9.549889e-02	1.983126e-01	4.076251e-01	6.303530e-01
-9	15195	-9	0	A	T	0.013	-1.500488e-02	2.223145e-01	4.232681e-01	9.462182e-01
-9	15194	-9	0	A	T	0.014	-3.033816e-02	1.995037e-01	4.188215e-01	8.792009e-01
-9	15191	-9	0	A	T	0.013	-1.500488e-02	2.223145e-01	4.232681e-01	9.462182e-01
-9	1617	-9	0	A	T	0.321	3.772862e-02	1.764032e-01	4.243762e-01	8.307391e-01
-9	6509	-9	0	A	T	0.018	3.327083e-02	3.493001e-01	4.309454e-01	9.241584e-01
-9	13597	-9	0	A	T	0.024	-3.593310e-02	1.997376e-01	4.213079e-01	8.573103e-01
-9	13594	-9	0	A	T	0.023	-8.142738e-03	1.965974e-01	4.203939e-01	9.669806e-01
-9	13592	-9	0	A	T	0.041	-1.049306e-01	1.845372e-01	4.207000e-01	5.698993e-01
-9	6503	-9	0	A	T	0.020	-8.234108e-02	2.977972e-01	4.224511e-01	7.822898e-01
-9	6502	-9	0	A	T	0.020	-8.234108e-02	2.977972e-01	4.224511e-01	7.822898e-01
-9	1610	-9	0	A	T	0.314	8.137344e-02	1.772356e-01	4.135442e-01	6.463639e-01
-9	6507	-9	0	A	T	0.018	3.327083e-02	3.493001e-01	4.309454e-01	9.241584e-01
-9	6506	-9	0	A	T	0.018	3.327083e-02	3.493001e-01	4.309454e-01	9.241584e-01
-9	1785	-9	0	A	T	0.204	8.011429e-02	5.333917e-02	3.357653e-01	1.337994e-01
-9	1786	-9	0	A	T	0.275	-3.117975e-02	6.822204e-02	4.098544e-01	6.478661e-01
-9	4176	-9	0	A	T	0.047	1.245203e-02	8.559945e-02	4.023884e-01	8.844056e-01
-9	78627	-9	0	A	T	0.012	-8.106144e-02	1.193938e-01	4.116949e-01	4.975216e-01
-9	3146	-9	0	A	T	0.099	-7.263528e-02	6.335692e-02	4.062080e-01	2.522159e-01
-9	5173	-9	0	A	T	0.021	-8.280419e-02	2.723008e-01	4.211296e-01	7.611983e-01
-9	5172	-9	0	A	T	0.018	3.327083e-02	3.493001e-01	4.309454e-01	9.241584e-01
-9	5170	-9	0	A	T	0.021	-8.280419e-02	2.723008e-01	4.211296e-01	7.611983e-01
-9	5177	-9	0	A	T	0.018	3.327083e-02	3.493001e-01	4.309454e-01	9.241584e-01
-9	5176	-9	0	A	T	0.018	3.327083e-02	3.493001e-01	4.309454e-01	9.241584e-01
-9	5175	-9	0	A	T	0.021	-8.280419e-02	2.723008e-01	4.211296e-01	7.611983e-01
-9	5174	-9	0	A	T	0.021	-8.280419e-02	2.723008e-01	4.211296e-01	7.611983e-01
-9	5179	-9	0	A	T	0.021	-8.280419e-02	2.723008e-01	4.211296e-01	7.611983e-01
-9	5276	-9	0	A	T	0.018	3.327083e-02	3.493001e-01	4.309454e-01	9.241584e-01
-9	82	-9	0	A	T	0.312	1.416098e-01	1.720161e-01	4.066608e-01	4.108071e-01
-9	83	-9	0	A	T	0.297	4.373846e-02	1.359195e-01	4.191047e-01	7.477551e-01
-9	84	-9	0	A	T	0.342	2.450054e-03	1.672125e-01	4.288367e-01	9.883160e-01
-9	418	-9	0	A	T	0.265	-2.147980e-03	4.406305e-02	4.001498e-01	9.611417e-01
-9	6833	-9	0	A	T	0.043	-7.390658e-02	1.595988e-01	4.187751e-01	6.435313e-01
-9	6832	-9	0	A	T	0.023	-1.125711e-01	2.009239e-01	4.167040e-01	5.755739e-01
-9	6830	-9	0	A	T	0.023	-1.125711e-01	2.009239e-01	4.167040e-01	5.755739e-01
-9	6836	-9	0	A	T	0.019	-3.977066e-02	2.209179e-01	4.208956e-01	8.572138e-01
-9	6835	-9	0	A	T	0.019	-3.977066e-02	2.209179e-01	4.208956e-01	8.572138e-01
-9	6839	-9	0	A	T	0.023	-1.125711e-01	2.009239e-01	4.167040e-01	5.755739e-01
-9	8019	-9	0	A	T	0.032	1.680324e-01	1.098419e-01	3.566764e-01	1.267725e-01
-9	8018	-9	0	A	T	0.032	1.680324e-01	1.098419e-01	3.566764e-01	1.267725e-01
-9	8014	-9	0	A	T	0.020	4.975973e-01	2.071505e-01	3.505475e-01	1.670266e-02
-9	8013	-9	0	A	T	0.015	-9.466940e-03	2.947508e-01	4.302504e-01	9.743917e-01
-9	8012	-9	0	A	T	0.015	-9.466940e-03	2.947508e-01	4.302504e-01	9.743917e-01
-9	8011	-9	0	A	T	0.020	4.975973e-01	2.071505e-01	3.505475e-01	1.670266e-02
-9	8010	-9	0	A	T	0.020	4.975973e-01	2.071505e-01	3.505475e-01	1.670266e-02
-9	2308	-9	0	A	T	0.018	-8.487977e-02	1.096435e-01	3.967194e-01	4.392501e-01
-9	2300	-9	0	A	T	0.014	8.746679e-02	1.469883e-01	4.003852e-01	5.521007e-01
-9	2304	-9	0	A	T	0.038	1.308465e-01	7.014546e-02	3.754338e-01	6.277722e-02
-9	2306	-9	0	A	T	0.036	1.267902e-02	1.043681e-01	4.037712e-01	9.033619e-01
-9	5849	-9	0	A	T	0.020	-6.504696e-02	2.156929e-01	4.061740e-01	7.631167e-01
-9	19560	-9	0	A	T	0.080	2.234242e-02	6.112819e-02	4.083157e-01	7.149080e-01
-9	1546	-9	0	A	T	0.314	8.137344e-02	1.772356e-01	4.135442e-01	6.463639e-01
-9	1547	-9	0	A	T	0.314	8.137344e-02	1.772356e-01	4.135442e-01	6.463639e-01
-9	1544	-9	0	A	T	0.311	1.487430e-01	1.435126e-01	3.972026e-01	3.005475e-01
-9	1545	-9	0	A	T	0.341	7.961367e-03	1.713005e-01	4.287606e-01	9.629513e-01
-9	1542	-9	0	A	T	0.321	3.772862e-02	1.764032e-01	4.243762e-01	8.307391e-01
-9	1543	-9	0	A	T	0.337	9.401168e-02	1.399261e-01	4.149579e-01	5.020110e-01
-9	1540	-9	0	A	T	0.314	8.137344e-02	1.772356e-01	4.135442e-01	6.463639e-01
-9	699	-9	0	A	T	0.497	-4.503578e-01	2.795742e-01	4.417533e-01	1.079046e-01
-9	19578	-9	0	A	T	0.013	2.282346e-01	1.237468e-01	3.796321e-01	6.578222e-02
-9	1322	-9	0	A	T	0.476	1.705065e-01	1.525588e-01	3.984536e-01	2.643113e-01
-9	1323	-9	0	A	T	0.300	6.668999e-02	1.561839e-01	4.237187e-01	6.695847e-01
-9	4743	-9	0	A	T	0.030	-3.008549e-01	1.193490e-01	3.024369e-01	1.205119e-02
-9	4744	-9	0	A	T	0.011	-7.839598e-02	1.449064e-01	3.699966e-01	5.887659e-01
-9	1328	-9	0	A	T	0.312	1.416098e-01	1.720161e-01	4.066608e-01	4.108071e-01
-9	1329	-9	0	A	T	0.321	3.772862e-02	1.764032e-01	4.243762e-01	8.307391e-01
-9	6183	-9	0	A	T	0.024	-1.478605e-01	1.452539e-01	4.065123e-01	3.092473e-01
-9	6180	-9	0	A	T	0.018	3.327083e-02	3.493001e-01	4.309454e-01	9.241584e-01
-9	6189	-9	0	A	T	0.018	3.327083e-02	3.493001e-01	4.309454e-01	9.241584e-01
-9	818	-9	0	A	T	0.246	3.939071e-02	1.016199e-01	4.060606e-01	6.984733e-01
-9	819	-9	0	A	T	0.496	1.085431e-01	2.167137e-01	3.964312e-01	6.167134e-01
-9	810	-9	0	A	T	0.337	-1.766511e-01	1.477633e-01	4.709266e-01	2.325171e-01
-9	811	-9	0	A	T	0.479	-9.548297e-02	1.442332e-01	4.312760e-01	5.083052e-01
-9	812	-9	0	A	T	0.496	1.156211e-01	2.346135e-01	3.989915e-01	6.223821e-01
-9	813	-9	0	A	T	0.235	1.111921e-01	9.226215e-02	3.915127e-01	2.287646e-01
-9	814	-9	0	A	T	0.495	-3.186134e-01	2.083314e-01	4.214903e-01	1.268736e-01
-9	815	-9	0	A	T	0.319	-1.808592e-01	1.574073e-01	4.805203e-01	2.511672e-01
-9	817	-9	0	A	T	0.498	3.713091e-02	3.764665e-01	4.119153e-01	9.214756e-01
-9	6366	-9	0	A	T	0.021	-2.490366e-01	1.631480e-01	4.085288e-01	1.275966e-01
-9	15386	-9	0	A	T	0.019	-1.518720e-01	1.344254e-01	3.989294e-01	2.591643e-01
-9	8192	-9	0	A	T	0.015	-9.466940e-03	2.947508e-01	4.302504e-01	9.743917e-01
-9	9561	-9	0	A	T	0.026	1.895903e-02	2.256461e-01	4.295878e-01	9.330768e-01
-9	9562	-9	0	A	T	0.026	1.895903e-02	2.256461e-01	4.295878e-01	9.330768e-01
-9	9563	-9	0	A	T	0.026	1.895903e-02	2.256461e-01	4.295878e-01	9.330768e-01
-9	9564	-9	0	A	T	0.041	-7.166880e-03	1.157939e-01	4.051649e-01	9.506750e-01
-9	9566	-9	0	A	T	0.026	1.895903e-02	2.256461e-01	4.295878e-01	9.330768e-01
-9	9567	-9	0	A	T	0.026	1.895903e-02	2.256461e-01	4.295878e-01	9.330768e-01
-9	9568	-9	0	A	T	0.014	-1.192725e-02	1.471479e-01	3.986895e-01	9.354331e-01
-9	9569	-9	0	A	T	0.026	1.895903e-02	2.256461e-01	4.295878e-01	9.330768e-01
-9	1823	-9	0	A	T	0.251	1.869040e-02	5.827599e-02	3.961801e-01	7.485689e-01
-9	9388	-9	0	A	T	0.026	1.895903e-02	2.256461e-01	4.295878e-01	9.330768e-01
-9	9389	-9	0	A	T	0.026	1.895903e-02	2.256461e-01	4.295878e-01	9.330768e-01
-9	2886	-9	0	A	T	0.031	-2.205734e-02	8.056720e-02	3.872762e-01	7.843818e-01
-9	1570	-9	0	A	T	0.498	3.713091e-02	3.764665e-01	4.119153e-01	9.214756e-01
-9	1574	-9	0	A	T	0.300	6.668999e-02	1.561839e-01	4.237187e-01	6.695847e-01
-9	3311	-9	0	A	T	0.012	-2.981636e-01	1.754420e-01	4.675486e-01	8.991165e-02
-9	3310	-9	0	A	T	0.012	1.176437e-01	2.469526e-01	4.171922e-01	6.340320e-01
-9	5658	-9	0	A	T	0.018	3.327083e-02	3.493001e-01	4.309454e-01	9.241584e-01
-9	5659	-9	0	A	T	0.018	3.327083e-02	3.493001e-01	4.309454e-01	9.241584e-01
-9	5654	-9	0	A	T	0.020	-8.234108e-02	2.977972e-01	4.224511e-01	7.822898e-01
-9	5652	-9	0	A	T	0.067	-1.471093e-01	8.973796e-02	3.868221e-01	1.018406e-01
-9	5653	-9	0	A	T	0.020	-8.234108e-02	2.977972e-01	4.224511e-01	7.822898e-01
-9	6418	-9	0	A	T	0.013	4.843661e-02	2.410895e-01	4.156793e-01	8.408614e-01
-9	6410	-9	0	A	T	0.018	3.327083e-02	3.493001e-01	4.309454e-01	9.241584e-01
-9	6413	-9	0	A	T	0.018	3.327083e-02	3.493001e-01	4.309454e-01	9.241584e-01
-9	6412	-9	0	A	T	0.018	3.327083e-02	3.493001e-01	4.309454e-01	9.241584e-01
-9	13308	-9	0	A	T	0.012	-2.884563e-02	1.217311e-01	4.020206e-01	8.127935e-01
-9	13309	-9	0	A	T	0.018	1.833596e-01	1.040520e-01	3.626835e-01	7.871121e-02
-9	13306	-9	0	A	T	0.018	1.833596e-01	1.040520e-01	3.626835e-01	7.871121e-02
-9	13304	-9	0	A	T	0.018	1.833596e-01	1.040520e-01	3.626835e-01	7.871121e-02
-9	13305	-9	0	A	T	0.019	1.542689e-01	1.016776e-01	3.650665e-01	1.299048e-01
-9	13302	-9	0	A	T	0.027	1.470831e-01	8.791712e-02	3.574911e-01	9.502275e-02
-9	13303	-9	0	A	T	0.018	1.833596e-01	1.040520e-01	3.626835e-01	7.871121e-02
-9	13300	-9	0	A	T	0.019	1.542689e-01	1.016776e-01	3.650665e-01	1.299048e-01
-9	13301	-9	0	A	T	0.019	1.542689e-01	1.016776e-01	3.650665e-01	1.299048e-01
-9	1111	-9	0	A	T	0.488	2.334329e-01	2.071379e-01	4.174647e-01	2.603624e-01
-9	1110	-9	0	A	T	0.314	8.137344e-02	1.772356e-01	4.135442e-01	6.463639e-01
-9	1113	-9	0	A	T	0.312	1.416098e-01	1.720161e-01	4.066608e-01	4.108071e-01
-9	1112	-9	0	A	T	0.329	1.392421e-01	1.386120e-01	4.152904e-01	3.156519e-01
-9	1115	-9	0	A	T	0.377	-3.966258e-02	6.733007e-02	4.049838e-01	5.561034e-01
-9	1114	-9	0	A	T	0.332	5.394710e-02	9.008643e-02	3.957590e-01	5.495809e-01
-9	2760	-9	0	A	T	0.066	-1.543061e-02	5.853338e-02	3.907897e-01	7.921921e-01
-9	9483	-9	0	A	T	0.026	1.895903e-02	2.256461e-01	4.295878e-01	9.330768e-01
-9	9481	-9	0	A	T	0.026	1.895903e-02	2.256461e-01	4.295878e-01	9.330768e-01
-9	9486	-9	0	A	T	0.022	1.292445e-01	1.627035e-01	4.119802e-01	4.274041e-01
-9	6915	-9	0	A	T	0.011	-1.267870e-01	1.671269e-01	3.995559e-01	4.484702e-01
-9	6716	-9	0	A	T	0.043	-7.390658e-02	1.595988e-01	4.187751e-01	6.435313e-01
-9	6712	-9	0	A	T	0.019	1.463140e-01	1.603571e-01	4.275324e-01	3.620298e-01
-9	6710	-9	0	A	T	0.020	1.497233e-01	1.689397e-01	4.329235e-01	3.759515e-01
-9	6711	-9	0	A	T	0.019	1.463140e-01	1.603571e-01	4.275324e-01	3.620298e-01
-9	5591	-9	0	A	T	0.019	-1.786420e-02	3.074145e-01	4.224539e-01	9.536857e-01
-9	5593	-9	0	A	T	0.012	1.489189e-01	2.185051e-01	4.115192e-01	4.958811e-01
-9	5592	-9	0	A	T	0.012	1.489189e-01	2.185051e-01	4.115192e-01	4.958811e-01
-9	5594	-9	0	A	T	0.018	3.327083e-02	3.493001e-01	4.309454e-01	9.241584e-01
-9	5597	-9	0	A	T	0.019	-1.786420e-02	3.074145e-01	4.224539e-01	9.536857e-01
-9	5596	-9	0	A	T	0.104	-1.044855e-01	9.074289e-02	3.705175e-01	2.501563e-01
-9	5599	-9	0	A	T	0.020	-8.234108e-02	2.977972e-01	4.224511e-01	7.822898e-01
-9	5598	-9	0	A	T	0.020	-8.234108e-02	2.977972e-01	4.224511e-01	7.822898e-01
-9	13694	-9	0	A	T	0.036	-3.977603e-02	1.470829e-01	4.072143e-01	7.869506e-01
-9	13696	-9	0	A	T	0.041	-1.049306e-01	1.845372e-01	4.207000e-01	5.698993e-01
-9	13690	-9	0	A	T	0.023	-8.142738e-03	1.965974e-01	4.203939e-01	9.669806e-01
-9	13693	-9	0	A	T	0.041	-1.049306e-01	1.845372e-01	4.207000e-01	5.698993e-01
-9	13699	-9	0	A	T	0.024	-3.593310e-02	1.997376e-01	4.213079e-01	8.573103e-01
-9	7924	-9	0	A	T	0.015	-9.466940e-03	2.947508e-01	4.302504e-01	9.743917e-01
-9	7925	-9	0	A	T	0.015	-9.466940e-03	2.947508e-01	4.302504e-01	9.743917e-01
-9	7923	-9	0	A	T	0.016	-3.311315e-02	2.463486e-01	4.255460e-01	8.931335e-01
-9	7929	-9	0	A	T	0.015	-9.466940e-03	2.947508e-01	4.302504e-01	9.743917e-01
-9	6913	-9	0	A	T	0.023	-1.125711e-01	2.009239e-01	4.167040e-01	5.755739e-01
-9	1094	-9	0	A	T	0.311	1.476602e-01	1.565663e-01	3.981198e-01	3.461241e-01
-9	1095	-9	0	A	T	0.311	1.476602e-01	1.565663e-01	3.981198e-01	3.461241e-01
-9	1096	-9	0	A	T	0.499	4.975107e-02	5.119849e-01	4.108329e-01	9.226321e-01
-9	1097	-9	0	A	T	0.341	7.961367e-03	1.713005e-01	4.287606e-01	9.629513e-01
-9	1090	-9	0	A	T	0.312	1.416098e-01	1.720161e-01	4.066608e-01	4.108071e-01
-9	1091	-9	0	A	T	0.499	4.975107e-02	5.119849e-01	4.108329e-01	9.226321e-01
-9	1092	-9	0	A	T	0.499	4.975107e-02	5.119849e-01	4.108329e-01	9.226321e-01
-9	1093	-9	0	A	T	0.499	4.975107e-02	5.119849e-01	4.108329e-01	9.226321e-01
-9	1098	-9	0	A	T	0.499	4.975107e-02	5.119849e-01	4.108329e-01	9.226321e-01
-9	1099	-9	0	A	T	0.495	-1.481680e-01	1.804216e-01	3.860427e-01	4.119460e-01
-9	21819	-9	0	A	T	0.024	8.035074e-02	1.582017e-01	4.096811e-01	6.117701e-01
-9	4211	-9	0	A	T	0.027	-3.550588e-02	8.118220e-02	3.928133e-01	6.620585e-01
-9	13389	-9	0	A	T	0.040	-9.763522e-02	1.158539e-01	3.862704e-01	3.998163e-01
-9	17901	-9	0	A	T	0.068	4.904209e-02	6.255827e-02	3.340878e-01	4.334835e-01
-9	756	-9	0	A	T	0.236	1.075032e-01	9.505531e-02	3.961067e-01	2.586728e-01
-9	13719	-9	0	A	T	0.041	-1.049306e-01	1.845372e-01	4.207000e-01	5.698993e-01
-9	13711	-9	0	A	T	0.037	-4.042679e-02	1.829487e-01	4.205745e-01	8.252128e-01
-9	13710	-9	0	A	T	0.011	3.228385e-04	1.775052e-01	4.004540e-01	9.985496e-01
-9	13712	-9	0	A	T	0.041	-1.049306e-01	1.845372e-01	4.207000e-01	5.698993e-01
-9	13715	-9	0	A	T	0.019	2.590289e-02	1.574073e-01	4.077728e-01	8.693640e-01
-9	13717	-9	0	A	T	0.041	-1.049306e-01	1.845372e-01	4.207000e-01	5.698993e-01
-9	13716	-9	0	A	T	0.024	-3.593310e-02	1.997376e-01	4.213079e-01	8.573103e-01
-9	16297	-9	0	A	T	0.019	2.380834e-03	1.085870e-01	3.987232e-01	9.825170e-01
-9	6441	-9	0	A	T	0.020	-8.234108e-02	2.977972e-01	4.224511e-01	7.822898e-01
-9	15658	-9	0	A	T	0.016	6.511026e-02	1.796064e-01	4.235239e-01	7.171352e-01
-9	15652	-9	0	A	T	0.018	3.869770e-02	1.758211e-01	4.215684e-01	8.258947e-01
-9	4398	-9	0	A	T	0.014	-8.634246e-02	2.001876e-01	4.091180e-01	6.664499e-01
-9	4395	-9	0	A	T	0.026	-2.501206e-02	1.207800e-01	3.956835e-01	8.360344e-01
-9	4397	-9	0	A	T	0.014	-8.634246e-02	2.001876e-01	4.091180e-01	6.664499e-01
-9	3195	-9	0	A	T	0.012	1.176437e-01	2.469526e-01	4.171922e-01	6.340320e-01
-9	3193	-9	0	A	T	0.012	1.176437e-01	2.469526e-01	4.171922e-01	6.340320e-01
-9	3190	-9	0	A	T	0.012	1.176437e-01	2.469526e-01	4.171922e-01	6.340320e-01
-9	298	-9	0	A	T	0.300	6.668999e-02	1.561839e-01	4.237187e-01	6.695847e-01
-9	299	-9	0	A	T	0.314	8.137344e-02	1.772356e-01	4.135442e-01	6.463639e-01
-9	296	-9	0	A	T	0.498	2.313716e-01	2.971752e-01	4.038388e-01	4.366398e-01
-9	294	-9	0	A	T	0.338	1.184920e-01	1.347216e-01	4.229985e-01	3.795791e-01
-9	295	-9	0	A	T	0.341	6.186713e-02	1.523537e-01	4.219694e-01	6.848787e-01
-9	292	-9	0	A	T	0.246	3.503461e-02	9.920619e-02	4.049344e-01	7.241407e-01
-9	293	-9	0	A	T	0.497	2.960609e-01	2.388020e-01	4.142892e-01	2.157002e-01
-9	290	-9	0	A	T	0.498	3.888035e-01	2.752828e-01	4.176198e-01	1.585251e-01
-9	291	-9	0	A	T	0.482	1.929535e-01	1.620813e-01	4.092815e-01	2.344838e-01
-9	15200	-9	0	A	T	0.013	-1.500488e-02	2.223145e-01	4.232681e-01	9.462182e-01
-9	6373	-9	0	A	T	0.018	3.327083e-02	3.493001e-01	4.309454e-01	9.241584e-01
-9	6374	-9	0	A	T	0.018	3.327083e-02	3.493001e-01	4.309454e-01	9.241584e-01
-9	6375	-9	0	A	T	0.018	3.327083e-02	3.493001e-01	4.309454e-01	9.241584e-01
-9	10144	-9	0	A	T	0.019	3.016923e-02	1.796189e-01	4.080300e-01	8.666878e-01
-9	1623	-9	0	A	T	0.498	3.713091e-02	3.764665e-01	4.119153e-01	9.214756e-01
-9	1622	-9	0	A	T	0.300	6.668999e-02	1.561839e-01	4.237187e-01	6.695847e-01
-9	1621	-9	0	A	T	0.312	1.416098e-01	1.720161e-01	4.066608e-01	4.108071e-01
-9	1620	-9	0	A	T	0.480	-4.042724e-02	1.513322e-01	4.205992e-01	7.894811e-01
-9	1627	-9	0	A	T	0.385	-6.984481e-02	1.187953e-01	4.207160e-01	5.568637e-01
-9	1626	-9	0	A	T	0.314	8.137344e-02	1.772356e-01	4.135442e-01	6.463639e-01
-9	1625	-9	0	A	T	0.389	-1.416549e-02	1.377525e-01	4.236951e-01	9.181411e-01
-9	1624	-9	0	A	T	0.498	3.713091e-02	3.764665e-01	4.119153e-01	9.214756e-01
-9	1629	-9	0	A	T	0.312	1.416098e-01	1.720161e-01	4.066608e-01	4.108071e-01
-9	1628	-9	0	A	T	0.312	1.416098e-01	1.720161e-01	4.066608e-01	4.108071e-01
-9	15419	-9	0	A	T	0.013	-7.776025e-02	1.955795e-01	4.061855e-01	6.911204e-01
-9	6925	-9	0	A	T	0.101	-1.549349e-01	9.427417e-02	4.150973e-01	1.009835e-01
-9	8110	-9	0	A	T	0.015	-9.466940e-03	2.947508e-01	4.302504e-01	9.743917e-01
-9	6926	-9	0	A	T	0.023	-1.125711e-01	2.009239e-01	4.167040e-01	5.755739e-01
-9	6921	-9	0	A	T	0.019	-3.977066e-02	2.209179e-01	4.208956e-01	8.572138e-01
-9	6920	-9	0	A	T	0.019	-3.977066e-02	2.209179e-01	4.208956e-01	8.572138e-01
-9	2270	-9	0	A	T	0.014	8.746679e-02	1.469883e-01	4.003852e-01	5.521007e-01
-9	2272	-9	0	A	T	0.014	8.746679e-02	1.469883e-01	4.003852e-01	5.521007e-01
-9	416	-9	0	A	T	0.342	2.450054e-03	1.672125e-01	4.288367e-01	9.883160e-01
-9	410	-9	0	A	T	0.312	1.416098e-01	1.720161e-01	4.066608e-01	4.108071e-01
-9	412	-9	0	A	T	0.495	4.565440e-02	2.632820e-01	4.053585e-01	8.624106e-01
-9	413	-9	0	A	T	0.342	2.450054e-03	1.672125e-01	4.288367e-01	9.883160e-01
-9	1776	-9	0	A	T	0.463	4.281403e-02	9.470825e-02	3.938642e-01	6.514405e-01
-9	5271	-9	0	A	T	0.018	3.327083e-02	3.493001e-01	4.309454e-01	9.241584e-01
-9	3229	-9	0	A	T	0.012	1.176437e-01	2.469526e-01	4.171922e-01	6.340320e-01
-9	3228	-9	0	A	T	0.012	1.176437e-01	2.469526e-01	4.171922e-01	6.340320e-01
-9	3225	-9	0	A	T	0.012	1.176437e-01	2.469526e-01	4.171922e-01	6.340320e-01
-9	3224	-9	0	A	T	0.012	1.176437e-01	2.469526e-01	4.171922e-01	6.340320e-01
-9	3220	-9	0	A	T	0.042	-2.779306e-02	7.662645e-02	4.030330e-01	7.169918e-01
-9	1559	-9	0	A	T	0.314	8.137344e-02	1.772356e-01	4.135442e-01	6.463639e-01
-9	1558	-9	0	A	T	0.389	-1.416549e-02	1.377525e-01	4.236951e-01	9.181411e-01
-9	15927	-9	0	A	T	0.012	5.976943e-02	2.026980e-01	4.148624e-01	7.682288e-01
-9	15923	-9	0	A	T	0.012	5.976943e-02	2.026980e-01	4.148624e-01	7.682288e-01
-9	3308	-9	0	A	T	0.012	1.176437e-01	2.469526e-01	4.171922e-01	6.340320e-01
-9	623	-9	0	A	T	0.322	-5.991425e-02	1.005849e-01	4.140776e-01	5.517007e-01
-9	622	-9	0	A	T	0.212	-2.379399e-02	4.611088e-02	3.676849e-01	6.060945e-01
-9	621	-9	0	A	T	0.210	-6.065819e-02	4.542759e-02	3.198553e-01	1.824579e-01
-9	620	-9	0	A	T	0.179	-9.274397e-02	5.130864e-02	3.123793e-01	7.133662e-02
-9	625	-9	0	A	T	0.314	8.137344e-02	1.772356e-01	4.135442e-01	6.463639e-01
-9	624	-9	0	A	T	0.498	3.713091e-02	3.764665e-01	4.119153e-01	9.214756e-01
-9	4574	-9	0	A	T	0.023	-2.096863e-01	1.224756e-01	3.081116e-01	8.756890e-02
-9	4575	-9	0	A	T	0.014	-2.166632e-02	1.183902e-01	3.871735e-01	8.548738e-01
-9	4576	-9	0	A	T	0.011	-7.839598e-02	1.449064e-01	3.699966e-01	5.887659e-01
-9	4579	-9	0	A	T	0.011	-7.839598e-02	1.449064e-01	3.699966e-01	5.887659e-01
-9	3	-9	0	A	T	0.499	1.689052e-02	4.725086e-01	4.068725e-01	9.715003e-01
-9	15496	-9	0	A	T	0.018	3.869770e-02	1.758211e-01	4.215684e-01	8.258947e-01
-9	15492	-9	0	A	T	0.016	6.511026e-02	1.796064e-01	4.235239e-01	7.171352e-01
-9	5728	-9	0	A	T	0.018	3.327083e-02	3.493001e-01	4.309454e-01	9.241584e-01
-9	5720	-9	0	A	T	0.018	3.327083e-02	3.493001e-01	4.309454e-01	9.241584e-01
-9	5727	-9	0	A	T	0.018	3.327083e-02	3.493001e-01	4.309454e-01	9.241584e-01
-9	5724	-9	0	A	T	0.020	-8.234108e-02	2.977972e-01	4.224511e-01	7.822898e-01
-9	13236	-9	0	A	T	0.012	1.984029e-01	1.225726e-01	3.869182e-01	1.062172e-01
-9	1209	-9	0	A	T	0.498	3.713091e-02	3.764665e-01	4.119153e-01	9.214756e-01
-9	1208	-9	0	A	T	0.499	4.975107e-02	5.119849e-01	4.108329e-01	9.226321e-01
-9	1204	-9	0	A	T	0.312	1.416098e-01	1.720161e-01	4.066608e-01	4.108071e-01
-9	1207	-9	0	A	T	0.340	-1.240604e-01	1.596007e-01	4.597239e-01	4.373772e-01
-9	1206	-9	0	A	T	0.484	9.549889e-02	1.983126e-01	4.076251e-01	6.303530e-01
-9	1201	-9	0	A	T	0.442	1.134878e-01	6.705620e-02	4.205774e-01	9.125198e-02
[truncated: 2,789 more rows]
