# Supplementary material for: GWAS for quantitative resistance phenotypes in Mycobacterium tuberculosis reveals resistance genes and regulatory regions
Source: Nat Commun. 2019 May 13;10:2128. doi: 10.1038/s41467-019-10110-6 (PMC6513847; doi:10.1038/s41467-019-10110-6)
Supplement: Supplementary file 12 — Source Data [file 41467_2019_10110_MOESM12_ESM.zip › 9-Source Data Folder/site_pza_valid.assoc.txt]

chr	rs	ps	n_miss	allele1	allele0	af	beta	se	l_remle	p_wald
-9	5989	-9	0	A	T	0.052	-4.660724e-02	1.384501e-01	1.126988e+00	7.365165e-01
-9	5982	-9	0	A	T	0.058	-1.892600e-01	1.473346e-01	1.129444e+00	1.994728e-01
-9	5983	-9	0	A	T	0.058	1.599343e-01	1.473990e-01	1.136390e+00	2.783652e-01
-9	5980	-9	0	A	T	0.057	-1.214095e-01	1.397211e-01	1.124015e+00	3.852480e-01
-9	5981	-9	0	A	T	0.057	-1.214095e-01	1.397211e-01	1.124015e+00	3.852480e-01
-9	5987	-9	0	A	T	0.019	-1.490845e-01	1.105329e-01	1.113250e+00	1.779485e-01
-9	5984	-9	0	A	T	0.062	-2.415187e-01	1.607014e-01	1.138839e+00	1.334226e-01
-9	270	-9	0	A	T	0.125	-2.220947e-02	1.437754e-01	1.143258e+00	8.772916e-01
-9	271	-9	0	A	T	0.158	8.704897e-02	2.466816e-01	1.136767e+00	7.243101e-01
-9	272	-9	0	A	T	0.158	8.704897e-02	2.466816e-01	1.136767e+00	7.243101e-01
-9	273	-9	0	A	T	0.460	-1.783257e-01	1.691677e-01	1.144927e+00	2.922716e-01
-9	274	-9	0	A	T	0.464	9.806822e-02	1.943552e-01	1.141470e+00	6.140489e-01
-9	275	-9	0	A	T	0.158	8.704897e-02	2.466816e-01	1.136767e+00	7.243101e-01
-9	276	-9	0	A	T	0.492	-1.494694e-02	3.448754e-01	1.143395e+00	9.654457e-01
-9	277	-9	0	A	T	0.257	1.833720e-01	2.032809e-01	1.126821e+00	3.674082e-01
-9	278	-9	0	A	T	0.257	1.833720e-01	2.032809e-01	1.126821e+00	3.674082e-01
-9	279	-9	0	A	T	0.187	5.105597e-02	2.434258e-01	1.142686e+00	8.339467e-01
-9	17252	-9	0	A	T	0.011	-6.724035e-02	1.811510e-01	1.136401e+00	7.106396e-01
-9	17253	-9	0	A	T	0.011	-6.724035e-02	1.811510e-01	1.136401e+00	7.106396e-01
-9	17254	-9	0	A	T	0.011	-6.724035e-02	1.811510e-01	1.136401e+00	7.106396e-01
-9	8542	-9	0	A	T	0.025	1.363433e-01	1.447642e-01	1.128825e+00	3.466821e-01
-9	26569	-9	0	A	T	0.029	-1.433509e-01	5.065682e-01	1.145522e+00	7.772924e-01
-9	26566	-9	0	A	T	0.026	3.874072e-02	2.124583e-01	1.123402e+00	8.553774e-01
-9	26567	-9	0	A	T	0.029	-1.433509e-01	5.065682e-01	1.145522e+00	7.772924e-01
-9	26564	-9	0	A	T	0.026	-7.760547e-03	2.500304e-01	1.132662e+00	9.752499e-01
-9	26565	-9	0	A	T	0.027	4.752110e-02	2.461760e-01	1.128436e+00	8.469993e-01
-9	26562	-9	0	A	T	0.029	-1.433509e-01	5.065682e-01	1.145522e+00	7.772924e-01
-9	26563	-9	0	A	T	0.029	-1.433509e-01	5.065682e-01	1.145522e+00	7.772924e-01
-9	26560	-9	0	A	T	0.029	-1.433509e-01	5.065682e-01	1.145522e+00	7.772924e-01
-9	26561	-9	0	A	T	0.029	-1.433509e-01	5.065682e-01	1.145522e+00	7.772924e-01
-9	6819	-9	0	A	T	0.072	-1.364646e-01	9.735721e-02	1.106567e+00	1.615571e-01
-9	6818	-9	0	A	T	0.098	1.027074e-01	1.982607e-01	1.151473e+00	6.046316e-01
-9	6811	-9	0	A	T	0.040	7.403450e-02	2.687036e-01	1.144029e+00	7.830138e-01
-9	6810	-9	0	A	T	0.097	8.292129e-02	1.728852e-01	1.140222e+00	6.316747e-01
-9	6813	-9	0	A	T	0.098	1.027074e-01	1.982607e-01	1.151473e+00	6.046316e-01
-9	6812	-9	0	A	T	0.040	7.403450e-02	2.687036e-01	1.144029e+00	7.830138e-01
-9	6815	-9	0	A	T	0.039	3.826887e-02	2.152905e-01	1.129859e+00	8.589795e-01
-9	6814	-9	0	A	T	0.039	5.294829e-02	2.335040e-01	1.133106e+00	8.206960e-01
-9	6817	-9	0	A	T	0.098	1.027074e-01	1.982607e-01	1.151473e+00	6.046316e-01
-9	6816	-9	0	A	T	0.098	1.027074e-01	1.982607e-01	1.151473e+00	6.046316e-01
-9	6935	-9	0	A	T	0.098	1.027074e-01	1.982607e-01	1.151473e+00	6.046316e-01
-9	1679	-9	0	A	T	0.063	6.407818e-03	5.686543e-02	1.111244e+00	9.103212e-01
-9	5869	-9	0	A	T	0.058	1.571571e-01	4.596030e-01	1.148180e+00	7.325225e-01
-9	5868	-9	0	A	T	0.058	1.571571e-01	4.596030e-01	1.148180e+00	7.325225e-01
-9	5865	-9	0	A	T	0.057	2.519034e-01	2.923356e-01	1.135417e+00	3.892224e-01
-9	5864	-9	0	A	T	0.063	5.874506e-02	2.631734e-01	1.132385e+00	8.234465e-01
-9	5867	-9	0	A	T	0.064	-1.812200e-01	3.666995e-01	1.152752e+00	6.213626e-01
-9	5866	-9	0	A	T	0.063	5.874506e-02	2.631734e-01	1.132385e+00	8.234465e-01
-9	5861	-9	0	A	T	0.058	1.571571e-01	4.596030e-01	1.148180e+00	7.325225e-01
-9	5860	-9	0	A	T	0.058	1.571571e-01	4.596030e-01	1.148180e+00	7.325225e-01
-9	5863	-9	0	A	T	0.057	2.519034e-01	2.923356e-01	1.135417e+00	3.892224e-01
-9	5862	-9	0	A	T	0.057	2.519034e-01	2.923356e-01	1.135417e+00	3.892224e-01
-9	17359	-9	0	A	T	0.011	-6.724035e-02	1.811510e-01	1.136401e+00	7.106396e-01
-9	17357	-9	0	A	T	0.011	-6.724035e-02	1.811510e-01	1.136401e+00	7.106396e-01
-9	17351	-9	0	A	T	0.011	-6.724035e-02	1.811510e-01	1.136401e+00	7.106396e-01
-9	17352	-9	0	A	T	0.011	-6.724035e-02	1.811510e-01	1.136401e+00	7.106396e-01
-9	19588	-9	0	A	T	0.018	-8.740123e-02	1.967750e-01	1.125761e+00	6.570910e-01
-9	19587	-9	0	A	T	0.018	-8.740123e-02	1.967750e-01	1.125761e+00	6.570910e-01
-9	19584	-9	0	A	T	0.023	-1.146899e-01	1.272640e-01	1.114646e+00	3.678677e-01
-9	19585	-9	0	A	T	0.065	-8.939742e-04	8.495654e-02	1.121826e+00	9.916080e-01
-9	19583	-9	0	A	T	0.018	-8.740123e-02	1.967750e-01	1.125761e+00	6.570910e-01
-9	6953	-9	0	A	T	0.040	7.403450e-02	2.687036e-01	1.144029e+00	7.830138e-01
-9	8860	-9	0	A	T	0.015	1.693153e-01	1.109691e-01	1.139270e+00	1.276223e-01
-9	26067	-9	0	A	T	0.026	-7.760547e-03	2.500304e-01	1.132662e+00	9.752499e-01
-9	26066	-9	0	A	T	0.029	-1.433509e-01	5.065682e-01	1.145522e+00	7.772924e-01
-9	26065	-9	0	A	T	0.011	5.613740e-03	1.485557e-01	1.121022e+00	9.698694e-01
-9	26064	-9	0	A	T	0.029	-1.433509e-01	5.065682e-01	1.145522e+00	7.772924e-01
-9	26069	-9	0	A	T	0.011	5.613740e-03	1.485557e-01	1.121022e+00	9.698694e-01
-9	26068	-9	0	A	T	0.029	-1.433509e-01	5.065682e-01	1.145522e+00	7.772924e-01
-9	4760	-9	0	A	T	0.021	1.635755e-01	8.375731e-02	1.109046e+00	5.131649e-02
-9	4767	-9	0	A	T	0.066	1.307297e-01	6.484122e-02	1.019994e+00	4.425699e-02
-9	832	-9	0	A	T	0.250	-2.664201e-01	2.032054e-01	1.215981e+00	1.903608e-01
-9	833	-9	0	A	T	0.488	-7.806410e-01	3.027067e-01	1.083279e+00	1.016422e-02
-9	836	-9	0	A	T	0.457	-1.880514e-01	1.484426e-01	1.133436e+00	2.057383e-01
-9	837	-9	0	A	T	0.158	8.704897e-02	2.466816e-01	1.136767e+00	7.243101e-01
-9	834	-9	0	A	T	0.226	1.443739e-01	9.759198e-02	1.137438e+00	1.396007e-01
-9	835	-9	0	A	T	0.482	-2.740220e-01	1.830734e-01	1.097437e+00	1.350070e-01
-9	838	-9	0	A	T	0.148	-4.094792e-02	2.129563e-01	1.150063e+00	8.475895e-01
-9	839	-9	0	A	T	0.156	1.424122e-01	1.788777e-01	1.111343e+00	4.262833e-01
-9	14306	-9	0	A	T	0.017	1.526467e-01	1.481624e-01	1.106678e+00	3.033256e-01
-9	14309	-9	0	A	T	0.014	-1.379965e-01	1.130016e-01	1.114157e+00	2.225232e-01
-9	14308	-9	0	A	T	0.024	-7.207035e-02	1.004865e-01	1.100673e+00	4.735385e-01
-9	9454	-9	0	A	T	0.016	-1.376254e-01	3.055087e-01	1.139977e+00	6.525377e-01
-9	9450	-9	0	A	T	0.016	-1.376254e-01	3.055087e-01	1.139977e+00	6.525377e-01
-9	9451	-9	0	A	T	0.014	-6.442690e-02	2.112389e-01	1.121255e+00	7.604819e-01
-9	21515	-9	0	A	T	0.014	-1.275824e-01	1.522495e-01	1.095721e+00	4.023949e-01
-9	21512	-9	0	A	T	0.014	-1.275824e-01	1.522495e-01	1.095721e+00	4.023949e-01
-9	21519	-9	0	A	T	0.014	-1.275824e-01	1.522495e-01	1.095721e+00	4.023949e-01
-9	7773	-9	0	A	T	0.020	-5.704550e-02	1.170933e-01	1.120682e+00	6.263200e-01
-9	7771	-9	0	A	T	0.024	1.673766e-01	1.050170e-01	1.068677e+00	1.115390e-01
-9	7770	-9	0	A	T	0.024	1.673766e-01	1.050170e-01	1.068677e+00	1.115390e-01
-9	7778	-9	0	A	T	0.011	1.118115e-01	1.255201e-01	1.074289e+00	3.734234e-01
-9	19267	-9	0	A	T	0.011	-1.379870e-01	2.084368e-01	1.123513e+00	5.082355e-01
-9	19265	-9	0	A	T	0.011	-1.379870e-01	2.084368e-01	1.123513e+00	5.082355e-01
-9	9546	-9	0	A	T	0.016	-1.376254e-01	3.055087e-01	1.139977e+00	6.525377e-01
-9	9547	-9	0	A	T	0.016	-1.376254e-01	3.055087e-01	1.139977e+00	6.525377e-01
-9	9545	-9	0	A	T	0.016	-1.376254e-01	3.055087e-01	1.139977e+00	6.525377e-01
-9	9540	-9	0	A	T	0.016	-1.376254e-01	3.055087e-01	1.139977e+00	6.525377e-01
-9	21369	-9	0	A	T	0.014	-1.275824e-01	1.522495e-01	1.095721e+00	4.023949e-01
-9	21368	-9	0	A	T	0.014	-1.275824e-01	1.522495e-01	1.095721e+00	4.023949e-01
-9	48018	-9	0	A	T	0.011	-5.570981e-02	1.345987e-01	1.112509e+00	6.791077e-01
-9	48012	-9	0	A	T	0.024	1.806842e-01	3.089628e-01	1.125764e+00	5.589097e-01
-9	48013	-9	0	A	T	0.019	-1.614764e-01	2.286406e-01	1.109040e+00	4.803265e-01
-9	48010	-9	0	A	T	0.011	-2.209697e-01	1.833021e-01	1.111572e+00	2.285168e-01
-9	48011	-9	0	A	T	0.025	2.215745e-01	5.130528e-01	1.149736e+00	6.659973e-01
-9	48014	-9	0	A	T	0.021	-7.795755e-02	1.845663e-01	1.123393e+00	6.729067e-01
-9	48015	-9	0	A	T	0.025	2.215745e-01	5.130528e-01	1.149736e+00	6.659973e-01
-9	15389	-9	0	A	T	0.013	4.497050e-01	2.059374e-01	1.013347e+00	2.939503e-02
-9	1447	-9	0	A	T	0.148	-4.094792e-02	2.129563e-01	1.150063e+00	8.475895e-01
-9	1446	-9	0	A	T	0.486	-1.147143e-01	4.067272e-01	1.137401e+00	7.780143e-01
-9	1445	-9	0	A	T	0.489	-6.000081e-01	4.759526e-01	1.073905e+00	2.079565e-01
-9	1444	-9	0	A	T	0.251	-2.616779e-02	2.306851e-01	1.148930e+00	9.097259e-01
-9	1443	-9	0	A	T	0.156	-3.646068e-02	2.387311e-01	1.148592e+00	8.786681e-01
-9	1442	-9	0	A	T	0.170	-1.700305e-01	9.522558e-02	1.139205e+00	7.470766e-02
-9	1441	-9	0	A	T	0.249	-1.339228e-01	1.575783e-01	1.147496e+00	3.957514e-01
-9	1440	-9	0	A	T	0.488	-6.241982e-01	2.873979e-01	1.040637e+00	3.027873e-02
-9	1449	-9	0	A	T	0.125	-2.220947e-02	1.437754e-01	1.143258e+00	8.772916e-01
-9	1448	-9	0	A	T	0.156	-3.646068e-02	2.387311e-01	1.148592e+00	8.786681e-01
-9	22347	-9	0	A	T	0.011	5.194089e-02	1.554725e-01	1.140531e+00	7.384401e-01
-9	22340	-9	0	A	T	0.011	5.194089e-02	1.554725e-01	1.140531e+00	7.384401e-01
-9	198	-9	0	A	T	0.124	8.724711e-04	1.339911e-01	1.134607e+00	9.948070e-01
-9	195	-9	0	A	T	0.157	1.418680e-01	2.064405e-01	1.124745e+00	4.922322e-01
-9	197	-9	0	A	T	0.261	2.507175e-01	1.833849e-01	1.081228e+00	1.721171e-01
-9	196	-9	0	A	T	0.045	5.289396e-02	9.931360e-02	1.116010e+00	5.945231e-01
-9	191	-9	0	A	T	0.469	1.866767e-01	2.024088e-01	1.128623e+00	3.567785e-01
-9	193	-9	0	A	T	0.497	3.641527e-01	4.462269e-01	1.123136e+00	4.148036e-01
-9	6964	-9	0	A	T	0.040	7.403450e-02	2.687036e-01	1.144029e+00	7.830138e-01
-9	3452	-9	0	A	T	0.192	-5.990142e-02	6.731619e-02	1.090314e+00	3.739243e-01
-9	3453	-9	0	A	T	0.034	-6.189563e-02	7.531438e-02	1.126369e+00	4.115202e-01
-9	3456	-9	0	A	T	0.012	2.147394e-01	1.071529e-01	1.145851e+00	4.554186e-02
-9	3454	-9	0	A	T	0.032	-6.763864e-02	7.727104e-02	1.127242e+00	3.817594e-01
-9	3455	-9	0	A	T	0.047	-4.985119e-02	6.507370e-02	1.125827e+00	4.439530e-01
-9	3458	-9	0	A	T	0.012	-1.891323e-02	1.245411e-01	1.121597e+00	8.793489e-01
-9	3459	-9	0	A	T	0.013	8.222352e-02	1.185501e-01	1.145283e+00	4.882331e-01
-9	6967	-9	0	A	T	0.040	7.403450e-02	2.687036e-01	1.144029e+00	7.830138e-01
-9	6473	-9	0	A	T	0.058	1.571571e-01	4.596030e-01	1.148180e+00	7.325225e-01
-9	15360	-9	0	A	T	0.011	6.687587e-02	1.136887e-01	1.097012e+00	5.566083e-01
-9	15367	-9	0	A	T	0.013	4.497050e-01	2.059374e-01	1.013347e+00	2.939503e-02
-9	6475	-9	0	A	T	0.064	-1.812200e-01	3.666995e-01	1.152752e+00	6.213626e-01
-9	6474	-9	0	A	T	0.064	-1.812200e-01	3.666995e-01	1.152752e+00	6.213626e-01
-9	4040	-9	0	A	T	0.011	-5.704551e-03	1.192319e-01	1.120919e+00	9.618573e-01
-9	319	-9	0	A	T	0.257	1.833720e-01	2.032809e-01	1.126821e+00	3.674082e-01
-9	318	-9	0	A	T	0.492	-1.494694e-02	3.448754e-01	1.143395e+00	9.654457e-01
-9	311	-9	0	A	T	0.257	1.833720e-01	2.032809e-01	1.126821e+00	3.674082e-01
-9	310	-9	0	A	T	0.158	8.704897e-02	2.466816e-01	1.136767e+00	7.243101e-01
-9	317	-9	0	A	T	0.143	-9.721435e-03	1.615220e-01	1.136974e+00	9.520284e-01
-9	316	-9	0	A	T	0.361	7.818272e-02	1.552813e-01	1.133523e+00	6.148153e-01
-9	314	-9	0	A	T	0.257	1.833720e-01	2.032809e-01	1.126821e+00	3.674082e-01
-9	448	-9	0	A	T	0.145	9.901869e-02	1.731646e-01	1.115831e+00	5.676726e-01
-9	15708	-9	0	A	T	0.051	-1.060787e-02	2.042787e-01	1.140926e+00	9.586041e-01
-9	15706	-9	0	A	T	0.051	-1.060787e-02	2.042787e-01	1.140926e+00	9.586041e-01
-9	2742	-9	0	A	T	0.055	-5.481990e-02	5.838096e-02	1.111013e+00	3.481304e-01
-9	2749	-9	0	A	T	0.022	-1.449437e-02	7.995915e-02	1.115602e+00	8.562190e-01
-9	2748	-9	0	A	T	0.047	-4.493142e-02	6.108604e-02	1.124459e+00	4.623140e-01
-9	13689	-9	0	A	T	0.067	-2.611887e-02	2.336505e-01	1.145919e+00	9.110327e-01
-9	591	-9	0	A	T	0.430	-8.626307e-02	1.457653e-01	1.143534e+00	5.542251e-01
-9	590	-9	0	A	T	0.458	-2.607663e-01	1.686117e-01	1.176104e+00	1.225320e-01
-9	593	-9	0	A	T	0.148	-4.094792e-02	2.129563e-01	1.150063e+00	8.475895e-01
-9	592	-9	0	A	T	0.145	9.901869e-02	1.731646e-01	1.115831e+00	5.676726e-01
-9	595	-9	0	A	T	0.458	8.922086e-02	2.094275e-01	1.146153e+00	6.702535e-01
-9	594	-9	0	A	T	0.158	8.704897e-02	2.466816e-01	1.136767e+00	7.243101e-01
-9	597	-9	0	A	T	0.187	5.105597e-02	2.434258e-01	1.142686e+00	8.339467e-01
-9	599	-9	0	A	T	0.187	5.105597e-02	2.434258e-01	1.142686e+00	8.339467e-01
-9	598	-9	0	A	T	0.156	-3.646068e-02	2.387311e-01	1.148592e+00	8.786681e-01
-9	47941	-9	0	A	T	0.025	2.215745e-01	5.130528e-01	1.149736e+00	6.659973e-01
-9	47943	-9	0	A	T	0.025	2.215745e-01	5.130528e-01	1.149736e+00	6.659973e-01
-9	47942	-9	0	A	T	0.025	2.215745e-01	5.130528e-01	1.149736e+00	6.659973e-01
-9	47947	-9	0	A	T	0.025	2.215745e-01	5.130528e-01	1.149736e+00	6.659973e-01
-9	47946	-9	0	A	T	0.025	2.215745e-01	5.130528e-01	1.149736e+00	6.659973e-01
-9	5579	-9	0	A	T	0.058	1.571571e-01	4.596030e-01	1.148180e+00	7.325225e-01
-9	5578	-9	0	A	T	0.011	-7.571071e-02	1.473951e-01	1.119856e+00	6.076917e-01
-9	5574	-9	0	A	T	0.064	-1.812200e-01	3.666995e-01	1.152752e+00	6.213626e-01
-9	5573	-9	0	A	T	0.058	1.571571e-01	4.596030e-01	1.148180e+00	7.325225e-01
-9	5572	-9	0	A	T	0.064	-1.812200e-01	3.666995e-01	1.152752e+00	6.213626e-01
-9	5570	-9	0	A	T	0.058	1.571571e-01	4.596030e-01	1.148180e+00	7.325225e-01
-9	9114	-9	0	A	T	0.042	-5.334268e-02	1.104046e-01	1.125238e+00	6.291719e-01
-9	21486	-9	0	A	T	0.014	-1.275824e-01	1.522495e-01	1.095721e+00	4.023949e-01
-9	21480	-9	0	A	T	0.014	-1.275824e-01	1.522495e-01	1.095721e+00	4.023949e-01
-9	21483	-9	0	A	T	0.014	-1.275824e-01	1.522495e-01	1.095721e+00	4.023949e-01
-9	13488	-9	0	A	T	0.067	-2.611887e-02	2.336505e-01	1.145919e+00	9.110327e-01
-9	13482	-9	0	A	T	0.034	2.070296e-01	2.277152e-01	1.119742e+00	3.636531e-01
-9	13485	-9	0	A	T	0.067	-2.611887e-02	2.336505e-01	1.145919e+00	9.110327e-01
-9	13484	-9	0	A	T	0.055	1.522098e-01	2.163748e-01	1.128259e+00	4.820624e-01
-9	13487	-9	0	A	T	0.034	1.865396e-01	2.491678e-01	1.129868e+00	4.543795e-01
-9	13486	-9	0	A	T	0.034	1.865396e-01	2.491678e-01	1.129868e+00	4.543795e-01
-9	19901	-9	0	A	T	0.011	2.098319e-01	2.740198e-01	1.138466e+00	4.441422e-01
-9	19906	-9	0	A	T	0.011	2.098319e-01	2.740198e-01	1.138466e+00	4.441422e-01
-9	4469	-9	0	A	T	0.023	-1.459946e-01	2.164511e-01	1.130748e+00	5.002742e-01
-9	4463	-9	0	A	T	0.023	-1.459946e-01	2.164511e-01	1.130748e+00	5.002742e-01
-9	8373	-9	0	A	T	0.014	9.147181e-02	1.238056e-01	1.117104e+00	4.603145e-01
-9	26351	-9	0	A	T	0.029	-1.433509e-01	5.065682e-01	1.145522e+00	7.772924e-01
-9	26350	-9	0	A	T	0.029	-1.433509e-01	5.065682e-01	1.145522e+00	7.772924e-01
-9	26353	-9	0	A	T	0.029	-1.433509e-01	5.065682e-01	1.145522e+00	7.772924e-01
-9	26355	-9	0	A	T	0.029	-1.433509e-01	5.065682e-01	1.145522e+00	7.772924e-01
-9	26354	-9	0	A	T	0.019	-4.660169e-02	1.371661e-01	1.119791e+00	7.341737e-01
-9	26357	-9	0	A	T	0.029	-1.433509e-01	5.065682e-01	1.145522e+00	7.772924e-01
-9	26356	-9	0	A	T	0.029	-1.433509e-01	5.065682e-01	1.145522e+00	7.772924e-01
-9	26359	-9	0	A	T	0.029	-1.433509e-01	5.065682e-01	1.145522e+00	7.772924e-01
-9	26358	-9	0	A	T	0.028	-3.217846e-02	3.034668e-01	1.125466e+00	9.155913e-01
-9	6886	-9	0	A	T	0.098	1.027074e-01	1.982607e-01	1.151473e+00	6.046316e-01
-9	15795	-9	0	A	T	0.017	2.213293e-01	1.445806e-01	1.032964e+00	1.263694e-01
-9	2465	-9	0	A	T	0.017	8.774956e-02	2.006845e-01	1.145130e+00	6.620963e-01
-9	2466	-9	0	A	T	0.017	8.774956e-02	2.006845e-01	1.145130e+00	6.620963e-01
-9	2467	-9	0	A	T	0.016	-1.559131e-01	1.840385e-01	1.168194e+00	3.972555e-01
-9	2460	-9	0	A	T	0.017	8.774956e-02	2.006845e-01	1.145130e+00	6.620963e-01
-9	2461	-9	0	A	T	0.017	8.774956e-02	2.006845e-01	1.145130e+00	6.620963e-01
-9	2462	-9	0	A	T	0.017	8.774956e-02	2.006845e-01	1.145130e+00	6.620963e-01
-9	4275	-9	0	A	T	0.023	-1.459946e-01	2.164511e-01	1.130748e+00	5.002742e-01
-9	13736	-9	0	A	T	0.067	-4.659527e-02	1.463090e-01	1.125685e+00	7.502449e-01
-9	13732	-9	0	A	T	0.018	-1.291710e-04	1.136230e-01	1.116987e+00	9.990933e-01
-9	13730	-9	0	A	T	0.034	2.070296e-01	2.277152e-01	1.119742e+00	3.636531e-01
-9	11384	-9	0	A	T	0.035	1.702900e-02	7.670837e-02	1.120484e+00	8.243967e-01
-9	584	-9	0	A	T	0.489	-6.000081e-01	4.759526e-01	1.073905e+00	2.079565e-01
-9	585	-9	0	A	T	0.489	-6.000081e-01	4.759526e-01	1.073905e+00	2.079565e-01
-9	583	-9	0	A	T	0.251	-2.616779e-02	2.306851e-01	1.148930e+00	9.097259e-01
-9	48364	-9	0	A	T	0.025	2.215745e-01	5.130528e-01	1.149736e+00	6.659973e-01
-9	48365	-9	0	A	T	0.019	-3.197971e-01	2.872499e-01	1.110682e+00	2.660503e-01
-9	48366	-9	0	A	T	0.025	2.215745e-01	5.130528e-01	1.149736e+00	6.659973e-01
-9	48367	-9	0	A	T	0.025	2.215745e-01	5.130528e-01	1.149736e+00	6.659973e-01
-9	48360	-9	0	A	T	0.025	2.215745e-01	5.130528e-01	1.149736e+00	6.659973e-01
-9	48361	-9	0	A	T	0.014	-9.837740e-02	2.457109e-01	1.126621e+00	6.890290e-01
-9	48362	-9	0	A	T	0.014	-9.837740e-02	2.457109e-01	1.126621e+00	6.890290e-01
-9	48363	-9	0	A	T	0.011	8.040978e-02	1.737643e-01	1.130031e+00	6.437203e-01
-9	48368	-9	0	A	T	0.025	2.215745e-01	5.130528e-01	1.149736e+00	6.659973e-01
-9	48369	-9	0	A	T	0.025	2.215745e-01	5.130528e-01	1.149736e+00	6.659973e-01
-9	47952	-9	0	A	T	0.025	2.215745e-01	5.130528e-01	1.149736e+00	6.659973e-01
-9	1990	-9	0	A	T	0.026	-3.354044e-02	1.636937e-01	1.143366e+00	8.377260e-01
-9	1992	-9	0	A	T	0.020	9.596790e-02	1.693468e-01	1.125871e+00	5.711468e-01
-9	1998	-9	0	A	T	0.025	-3.618996e-03	1.605416e-01	1.137300e+00	9.820232e-01
-9	89815	-9	0	A	T	0.014	-2.058223e-01	5.649790e-01	1.145743e+00	7.157696e-01
-9	89814	-9	0	A	T	0.014	-2.058223e-01	5.649790e-01	1.145743e+00	7.157696e-01
-9	89817	-9	0	A	T	0.014	-2.058223e-01	5.649790e-01	1.145743e+00	7.157696e-01
-9	89816	-9	0	A	T	0.014	-2.058223e-01	5.649790e-01	1.145743e+00	7.157696e-01
-9	89811	-9	0	A	T	0.014	-2.058223e-01	5.649790e-01	1.145743e+00	7.157696e-01
-9	89810	-9	0	A	T	0.014	-2.058223e-01	5.649790e-01	1.145743e+00	7.157696e-01
-9	89813	-9	0	A	T	0.014	-2.058223e-01	5.649790e-01	1.145743e+00	7.157696e-01
-9	89812	-9	0	A	T	0.014	-2.058223e-01	5.649790e-01	1.145743e+00	7.157696e-01
-9	89819	-9	0	A	T	0.014	-2.058223e-01	5.649790e-01	1.145743e+00	7.157696e-01
-9	89818	-9	0	A	T	0.014	-2.058223e-01	5.649790e-01	1.145743e+00	7.157696e-01
-9	26498	-9	0	A	T	0.029	-1.433509e-01	5.065682e-01	1.145522e+00	7.772924e-01
-9	26499	-9	0	A	T	0.029	-1.433509e-01	5.065682e-01	1.145522e+00	7.772924e-01
-9	26491	-9	0	A	T	0.029	-1.433509e-01	5.065682e-01	1.145522e+00	7.772924e-01
-9	26496	-9	0	A	T	0.029	-1.433509e-01	5.065682e-01	1.145522e+00	7.772924e-01
-9	26497	-9	0	A	T	0.029	-1.433509e-01	5.065682e-01	1.145522e+00	7.772924e-01
-9	5548	-9	0	A	T	0.063	-2.449067e-01	2.171596e-01	1.143093e+00	2.598947e-01
-9	5549	-9	0	A	T	0.045	-3.985976e-02	1.231287e-01	1.123690e+00	7.462664e-01
-9	15675	-9	0	A	T	0.049	3.261268e-02	2.054106e-01	1.140549e+00	8.739082e-01
-9	15677	-9	0	A	T	0.049	3.261268e-02	2.054106e-01	1.140549e+00	8.739082e-01
-9	15671	-9	0	A	T	0.019	1.858318e-01	1.454020e-01	1.059864e+00	2.017549e-01
-9	6356	-9	0	A	T	0.058	1.571571e-01	4.596030e-01	1.148180e+00	7.325225e-01
-9	6354	-9	0	A	T	0.058	1.571571e-01	4.596030e-01	1.148180e+00	7.325225e-01
-9	6355	-9	0	A	T	0.056	-4.296534e-02	2.113797e-01	1.124228e+00	8.390038e-01
-9	6352	-9	0	A	T	0.058	1.571571e-01	4.596030e-01	1.148180e+00	7.325225e-01
-9	6353	-9	0	A	T	0.058	1.571571e-01	4.596030e-01	1.148180e+00	7.325225e-01
-9	6350	-9	0	A	T	0.056	2.859987e-02	1.497607e-01	1.118181e+00	8.486173e-01
-9	6351	-9	0	A	T	0.056	2.859987e-02	1.497607e-01	1.118181e+00	8.486173e-01
-9	6358	-9	0	A	T	0.056	3.130195e-01	2.373950e-01	1.153037e+00	1.878506e-01
-9	1609	-9	0	A	T	0.431	4.835197e-03	1.589563e-01	1.139009e+00	9.757441e-01
-9	1601	-9	0	A	T	0.158	8.704897e-02	2.466816e-01	1.136767e+00	7.243101e-01
-9	1600	-9	0	A	T	0.251	-2.616779e-02	2.306851e-01	1.148930e+00	9.097259e-01
-9	1603	-9	0	A	T	0.158	8.704897e-02	2.466816e-01	1.136767e+00	7.243101e-01
-9	1602	-9	0	A	T	0.354	7.311582e-02	1.655729e-01	1.138673e+00	6.589528e-01
-9	1605	-9	0	A	T	0.148	-4.094792e-02	2.129563e-01	1.150063e+00	8.475895e-01
-9	1604	-9	0	A	T	0.486	-1.147143e-01	4.067272e-01	1.137401e+00	7.780143e-01
-9	1607	-9	0	A	T	0.488	-7.245273e-01	2.939542e-01	1.059640e+00	1.400681e-02
-9	1606	-9	0	A	T	0.158	8.704897e-02	2.466816e-01	1.136767e+00	7.243101e-01
-9	2219	-9	0	A	T	0.029	1.579707e-01	7.059867e-02	1.109675e+00	2.563694e-02
-9	46213	-9	0	A	T	0.017	-1.226185e-01	9.281117e-02	1.088384e+00	1.869825e-01
-9	45746	-9	0	A	T	0.012	2.046796e-02	1.316596e-01	1.117726e+00	8.765133e-01
-9	438	-9	0	A	T	0.256	2.022265e-01	1.786364e-01	1.114803e+00	2.580909e-01
-9	439	-9	0	A	T	0.120	6.594601e-02	1.343154e-01	1.128032e+00	6.236322e-01
-9	436	-9	0	A	T	0.156	-3.646068e-02	2.387311e-01	1.148592e+00	8.786681e-01
-9	437	-9	0	A	T	0.124	-2.598558e-03	1.348172e-01	1.135963e+00	9.846288e-01
-9	434	-9	0	A	T	0.155	1.910959e-02	1.976985e-01	1.131064e+00	9.230305e-01
-9	435	-9	0	A	T	0.158	8.704897e-02	2.466816e-01	1.136767e+00	7.243101e-01
-9	432	-9	0	A	T	0.187	5.105597e-02	2.434258e-01	1.142686e+00	8.339467e-01
-9	433	-9	0	A	T	0.495	-3.037905e-01	3.935093e-01	1.120584e+00	4.404353e-01
-9	430	-9	0	A	T	0.156	-3.646068e-02	2.387311e-01	1.148592e+00	8.786681e-01
-9	431	-9	0	A	T	0.257	1.833720e-01	2.032809e-01	1.126821e+00	3.674082e-01
-9	1050	-9	0	A	T	0.171	-8.655162e-02	1.218728e-01	1.118702e+00	4.778857e-01
-9	1051	-9	0	A	T	0.172	-1.020612e-01	1.160185e-01	1.115535e+00	3.793973e-01
-9	1052	-9	0	A	T	0.172	-1.382313e-01	1.169493e-01	1.122571e+00	2.377125e-01
-9	5354	-9	0	A	T	0.058	1.571571e-01	4.596030e-01	1.148180e+00	7.325225e-01
-9	1054	-9	0	A	T	0.171	-5.892310e-02	1.039399e-01	1.121228e+00	5.710103e-01
-9	1055	-9	0	A	T	0.167	1.221719e-01	1.140717e-01	1.084007e+00	2.846222e-01
-9	1056	-9	0	A	T	0.167	1.221719e-01	1.140717e-01	1.084007e+00	2.846222e-01
-9	1057	-9	0	A	T	0.167	1.221719e-01	1.140717e-01	1.084007e+00	2.846222e-01
-9	56097	-9	0	A	T	0.011	-4.147946e-02	1.497612e-01	1.113061e+00	7.819040e-01
-9	3241	-9	0	A	T	0.019	8.575167e-02	1.118114e-01	1.122022e+00	4.434425e-01
-9	3246	-9	0	A	T	0.011	9.247674e-02	2.048142e-01	1.133598e+00	6.517915e-01
-9	20608	-9	0	A	T	0.016	-6.002565e-02	1.238039e-01	1.110100e+00	6.279744e-01
-9	1488	-9	0	A	T	0.487	-1.196504e-01	2.506867e-01	1.105054e+00	6.333396e-01
-9	15942	-9	0	A	T	0.012	3.736287e-01	1.612935e-01	1.075584e+00	2.089043e-02
-9	15941	-9	0	A	T	0.012	2.002928e-01	1.990241e-01	1.102381e+00	3.146662e-01
-9	15944	-9	0	A	T	0.016	3.055982e-01	1.955213e-01	1.100099e+00	1.186144e-01
-9	6429	-9	0	A	T	0.058	1.571571e-01	4.596030e-01	1.148180e+00	7.325225e-01
-9	2394	-9	0	A	T	0.017	8.774956e-02	2.006845e-01	1.145130e+00	6.620963e-01
-9	2395	-9	0	A	T	0.012	2.423039e-01	1.522335e-01	1.131271e+00	1.120205e-01
-9	2390	-9	0	A	T	0.017	8.774956e-02	2.006845e-01	1.145130e+00	6.620963e-01
-9	2398	-9	0	A	T	0.017	8.774956e-02	2.006845e-01	1.145130e+00	6.620963e-01
-9	2399	-9	0	A	T	0.017	8.774956e-02	2.006845e-01	1.145130e+00	6.620963e-01
-9	9190	-9	0	A	T	0.026	-7.476917e-02	1.071498e-01	1.122756e+00	4.855890e-01
-9	605	-9	0	A	T	0.146	2.110817e-02	1.573769e-01	1.125675e+00	8.933515e-01
-9	604	-9	0	A	T	0.482	-5.241660e-02	1.882566e-01	1.122730e+00	7.807828e-01
-9	607	-9	0	A	T	0.156	-3.646068e-02	2.387311e-01	1.148592e+00	8.786681e-01
-9	606	-9	0	A	T	0.156	-3.646068e-02	2.387311e-01	1.148592e+00	8.786681e-01
-9	601	-9	0	A	T	0.250	7.033008e-02	1.949367e-01	1.135001e+00	7.183957e-01
-9	600	-9	0	A	T	0.158	8.704897e-02	2.466816e-01	1.136767e+00	7.243101e-01
-9	603	-9	0	A	T	0.358	-5.143115e-02	4.529681e-02	1.074254e+00	2.566785e-01
-9	602	-9	0	A	T	0.454	-2.197015e-01	1.794888e-01	1.131360e+00	2.214473e-01
-9	609	-9	0	A	T	0.154	3.449730e-02	1.745155e-01	1.122680e+00	8.433707e-01
-9	608	-9	0	A	T	0.448	-6.233928e-02	1.586728e-01	1.134327e+00	6.945567e-01
-9	5740	-9	0	A	T	0.058	1.571571e-01	4.596030e-01	1.148180e+00	7.325225e-01
-9	5742	-9	0	A	T	0.064	-1.812200e-01	3.666995e-01	1.152752e+00	6.213626e-01
-9	5743	-9	0	A	T	0.058	1.571571e-01	4.596030e-01	1.148180e+00	7.325225e-01
-9	5746	-9	0	A	T	0.064	-1.812200e-01	3.666995e-01	1.152752e+00	6.213626e-01
-9	5748	-9	0	A	T	0.064	-1.812200e-01	3.666995e-01	1.152752e+00	6.213626e-01
-9	5749	-9	0	A	T	0.064	-1.812200e-01	3.666995e-01	1.152752e+00	6.213626e-01
-9	15216	-9	0	A	T	0.012	6.255013e-02	1.666165e-01	1.121844e+00	7.074937e-01
-9	15217	-9	0	A	T	0.020	1.889112e-02	2.809837e-01	1.146345e+00	9.464207e-01
-9	15212	-9	0	A	T	0.020	1.889112e-02	2.809837e-01	1.146345e+00	9.464207e-01
-9	15219	-9	0	A	T	0.012	6.255013e-02	1.666165e-01	1.121844e+00	7.074937e-01
-9	21500	-9	0	A	T	0.027	-2.083217e-01	1.300271e-01	1.054169e+00	1.096834e-01
-9	19846	-9	0	A	T	0.011	2.098319e-01	2.740198e-01	1.138466e+00	4.441422e-01
-9	19849	-9	0	A	T	0.011	2.098319e-01	2.740198e-01	1.138466e+00	4.441422e-01
-9	883	-9	0	A	T	0.185	-2.312327e-01	1.778638e-01	1.177562e+00	1.941123e-01
-9	882	-9	0	A	T	0.093	1.308395e-01	6.879382e-02	8.688154e-01	5.769144e-02
-9	881	-9	0	A	T	0.250	-2.594237e-01	1.728933e-01	1.190706e+00	1.340475e-01
-9	880	-9	0	A	T	0.487	4.586319e-03	2.518994e-01	1.122935e+00	9.854802e-01
-9	887	-9	0	A	T	0.431	4.835197e-03	1.589563e-01	1.139009e+00	9.757441e-01
-9	886	-9	0	A	T	0.145	9.901869e-02	1.731646e-01	1.115831e+00	5.676726e-01
-9	885	-9	0	A	T	0.452	-3.261401e-01	1.472792e-01	1.140573e+00	2.719729e-02
-9	884	-9	0	A	T	0.146	-2.485280e-01	1.651757e-01	1.196287e+00	1.329784e-01
-9	1269	-9	0	A	T	0.251	-2.616779e-02	2.306851e-01	1.148930e+00	9.097259e-01
-9	1268	-9	0	A	T	0.354	7.311582e-02	1.655729e-01	1.138673e+00	6.589528e-01
-9	1263	-9	0	A	T	0.486	-1.147143e-01	4.067272e-01	1.137401e+00	7.780143e-01
-9	1262	-9	0	A	T	0.486	-1.147143e-01	4.067272e-01	1.137401e+00	7.780143e-01
-9	1261	-9	0	A	T	0.251	-2.616779e-02	2.306851e-01	1.148930e+00	9.097259e-01
-9	1260	-9	0	A	T	0.457	1.073834e-01	8.310567e-02	1.122615e+00	1.968402e-01
-9	1267	-9	0	A	T	0.120	6.594601e-02	1.343154e-01	1.128032e+00	6.236322e-01
-9	1266	-9	0	A	T	0.160	-5.060217e-02	1.452920e-01	1.131481e+00	7.277602e-01
-9	1265	-9	0	A	T	0.489	-6.000081e-01	4.759526e-01	1.073905e+00	2.079565e-01
-9	1264	-9	0	A	T	0.489	-6.000081e-01	4.759526e-01	1.073905e+00	2.079565e-01
-9	17205	-9	0	A	T	0.013	1.118709e-01	1.631605e-01	1.116525e+00	4.932154e-01
-9	2638	-9	0	A	T	0.367	-3.980855e-02	4.973605e-02	1.058898e+00	4.238176e-01
-9	2634	-9	0	A	T	0.018	1.774078e-02	1.601266e-01	1.135077e+00	9.118205e-01
-9	9599	-9	0	A	T	0.039	5.478443e-02	7.741656e-02	1.121672e+00	4.794496e-01
-9	9598	-9	0	A	T	0.038	2.636414e-02	9.687164e-02	1.130609e+00	7.856019e-01
-9	9595	-9	0	A	T	0.016	-1.376254e-01	3.055087e-01	1.139977e+00	6.525377e-01
-9	9597	-9	0	A	T	0.016	-1.376254e-01	3.055087e-01	1.139977e+00	6.525377e-01
-9	9590	-9	0	A	T	0.016	-1.376254e-01	3.055087e-01	1.139977e+00	6.525377e-01
-9	9592	-9	0	A	T	0.015	-9.714289e-02	2.422757e-01	1.126477e+00	6.886011e-01
-9	1531	-9	0	A	T	0.251	-2.616779e-02	2.306851e-01	1.148930e+00	9.097259e-01
-9	6600	-9	0	A	T	0.044	-2.772270e-01	2.300671e-01	1.139624e+00	2.287143e-01
-9	6601	-9	0	A	T	0.099	-6.199898e-02	1.904477e-01	1.140005e+00	7.448904e-01
-9	6602	-9	0	A	T	0.099	-6.199898e-02	1.904477e-01	1.140005e+00	7.448904e-01
-9	6604	-9	0	A	T	0.044	-2.772270e-01	2.300671e-01	1.139624e+00	2.287143e-01
-9	6605	-9	0	A	T	0.044	-2.772270e-01	2.300671e-01	1.139624e+00	2.287143e-01
-9	6606	-9	0	A	T	0.099	-6.199898e-02	1.904477e-01	1.140005e+00	7.448904e-01
-9	6607	-9	0	A	T	0.046	-1.508154e-01	1.720335e-01	1.112138e+00	3.810422e-01
-9	6608	-9	0	A	T	0.099	-6.199898e-02	1.904477e-01	1.140005e+00	7.448904e-01
-9	4696	-9	0	A	T	0.011	9.226420e-02	1.924985e-01	1.128930e+00	6.319119e-01
-9	4698	-9	0	A	T	0.011	1.446916e-01	1.896760e-01	1.118481e+00	4.458799e-01
-9	1538	-9	0	A	T	0.489	-6.000081e-01	4.759526e-01	1.073905e+00	2.079565e-01
-9	15534	-9	0	A	T	0.049	3.261268e-02	2.054106e-01	1.140549e+00	8.739082e-01
-9	15533	-9	0	A	T	0.051	-1.060787e-02	2.042787e-01	1.140926e+00	9.586041e-01
-9	15539	-9	0	A	T	0.049	3.261268e-02	2.054106e-01	1.140549e+00	8.739082e-01
-9	89703	-9	0	A	T	0.014	-2.058223e-01	5.649790e-01	1.145743e+00	7.157696e-01
-9	9644	-9	0	A	T	0.016	-1.376254e-01	3.055087e-01	1.139977e+00	6.525377e-01
-9	10281	-9	0	A	T	0.323	-1.987211e-01	4.960415e-02	6.204571e-01	6.997730e-05
-9	21575	-9	0	A	T	0.056	-2.006525e-01	8.740154e-02	9.076938e-01	2.205523e-02
-9	21576	-9	0	A	T	0.056	-2.006525e-01	8.740154e-02	9.076938e-01	2.205523e-02
-9	21577	-9	0	A	T	0.056	-2.006525e-01	8.740154e-02	9.076938e-01	2.205523e-02
-9	21578	-9	0	A	T	0.054	-1.970600e-01	9.068191e-02	9.153238e-01	3.018829e-02
-9	21579	-9	0	A	T	0.056	-2.006525e-01	8.740154e-02	9.076938e-01	2.205523e-02
-9	13394	-9	0	A	T	0.067	-2.611887e-02	2.336505e-01	1.145919e+00	9.110327e-01
-9	13397	-9	0	A	T	0.014	5.327835e-01	1.555279e-01	9.107956e-01	6.578949e-04
-9	13396	-9	0	A	T	0.034	1.865396e-01	2.491678e-01	1.129868e+00	4.543795e-01
-9	13390	-9	0	A	T	0.060	1.900904e-02	7.900588e-02	1.115846e+00	8.099503e-01
-9	48197	-9	0	A	T	0.025	2.215745e-01	5.130528e-01	1.149736e+00	6.659973e-01
-9	48196	-9	0	A	T	0.025	2.215745e-01	5.130528e-01	1.149736e+00	6.659973e-01
-9	48195	-9	0	A	T	0.025	2.215745e-01	5.130528e-01	1.149736e+00	6.659973e-01
-9	48194	-9	0	A	T	0.025	2.215745e-01	5.130528e-01	1.149736e+00	6.659973e-01
-9	13399	-9	0	A	T	0.066	-1.386524e-02	2.010818e-01	1.135974e+00	9.450512e-01
-9	13398	-9	0	A	T	0.068	-5.807162e-02	1.962174e-01	1.134103e+00	7.673728e-01
-9	48191	-9	0	A	T	0.025	2.215745e-01	5.130528e-01	1.149736e+00	6.659973e-01
-9	48190	-9	0	A	T	0.025	2.215745e-01	5.130528e-01	1.149736e+00	6.659973e-01
-9	2903	-9	0	A	T	0.073	2.018224e-02	5.815379e-02	1.117956e+00	7.286835e-01
-9	2904	-9	0	A	T	0.074	8.885417e-03	5.743619e-02	1.120441e+00	8.771125e-01
-9	15088	-9	0	A	T	0.021	5.337088e-03	2.266425e-01	1.133775e+00	9.812211e-01
-9	15085	-9	0	A	T	0.020	1.889112e-02	2.809837e-01	1.146345e+00	9.464207e-01
-9	15084	-9	0	A	T	0.012	6.255013e-02	1.666165e-01	1.121844e+00	7.074937e-01
-9	15083	-9	0	A	T	0.020	1.889112e-02	2.809837e-01	1.146345e+00	9.464207e-01
-9	15081	-9	0	A	T	0.020	1.889112e-02	2.809837e-01	1.146345e+00	9.464207e-01
-9	48	-9	0	A	T	0.466	-4.063483e-02	6.766118e-02	1.115611e+00	5.483717e-01
-9	49	-9	0	A	T	0.310	6.686701e-02	3.604937e-02	1.053563e+00	6.413502e-02
-9	44	-9	0	A	T	0.156	-3.646068e-02	2.387311e-01	1.148592e+00	8.786681e-01
-9	45	-9	0	A	T	0.488	5.194830e-02	1.372607e-01	1.115865e+00	7.052278e-01
-9	5331	-9	0	A	T	0.058	1.571571e-01	4.596030e-01	1.148180e+00	7.325225e-01
-9	5330	-9	0	A	T	0.058	1.571571e-01	4.596030e-01	1.148180e+00	7.325225e-01
-9	5332	-9	0	A	T	0.070	2.823616e-01	2.821219e-01	1.136203e+00	3.173280e-01
-9	5337	-9	0	A	T	0.070	2.823616e-01	2.821219e-01	1.136203e+00	3.173280e-01
-9	5336	-9	0	A	T	0.058	1.571571e-01	4.596030e-01	1.148180e+00	7.325225e-01
-9	5339	-9	0	A	T	0.058	1.571571e-01	4.596030e-01	1.148180e+00	7.325225e-01
-9	5338	-9	0	A	T	0.032	3.665545e-02	1.199197e-01	1.135616e+00	7.599711e-01
-9	47997	-9	0	A	T	0.025	2.215745e-01	5.130528e-01	1.149736e+00	6.659973e-01
-9	47994	-9	0	A	T	0.025	2.215745e-01	5.130528e-01	1.149736e+00	6.659973e-01
-9	47995	-9	0	A	T	0.025	2.215745e-01	5.130528e-01	1.149736e+00	6.659973e-01
-9	47992	-9	0	A	T	0.025	2.215745e-01	5.130528e-01	1.149736e+00	6.659973e-01
-9	47990	-9	0	A	T	0.025	2.215745e-01	5.130528e-01	1.149736e+00	6.659973e-01
-9	47991	-9	0	A	T	0.025	2.215745e-01	5.130528e-01	1.149736e+00	6.659973e-01
-9	47998	-9	0	A	T	0.025	2.215745e-01	5.130528e-01	1.149736e+00	6.659973e-01
-9	47999	-9	0	A	T	0.019	-3.197971e-01	2.872499e-01	1.110682e+00	2.660503e-01
-9	13603	-9	0	A	T	0.067	-2.611887e-02	2.336505e-01	1.145919e+00	9.110327e-01
-9	13602	-9	0	A	T	0.067	-2.611887e-02	2.336505e-01	1.145919e+00	9.110327e-01
-9	13601	-9	0	A	T	0.065	3.278195e-03	2.053803e-01	1.138761e+00	9.872707e-01
-9	13607	-9	0	A	T	0.055	1.522098e-01	2.163748e-01	1.128259e+00	4.820624e-01
-9	13606	-9	0	A	T	0.067	-2.611887e-02	2.336505e-01	1.145919e+00	9.110327e-01
-9	13605	-9	0	A	T	0.067	-2.611887e-02	2.336505e-01	1.145919e+00	9.110327e-01
-9	21298	-9	0	A	T	0.022	1.461072e-01	9.459919e-02	1.145433e+00	1.230302e-01
-9	21436	-9	0	A	T	0.014	-1.275824e-01	1.522495e-01	1.095721e+00	4.023949e-01
-9	21430	-9	0	A	T	0.014	-1.275824e-01	1.522495e-01	1.095721e+00	4.023949e-01
-9	26387	-9	0	A	T	0.011	5.613740e-03	1.485557e-01	1.121022e+00	9.698694e-01
-9	26384	-9	0	A	T	0.026	-7.760547e-03	2.500304e-01	1.132662e+00	9.752499e-01
-9	26385	-9	0	A	T	0.029	-1.433509e-01	5.065682e-01	1.145522e+00	7.772924e-01
-9	26388	-9	0	A	T	0.029	-1.433509e-01	5.065682e-01	1.145522e+00	7.772924e-01
-9	26389	-9	0	A	T	0.029	-1.433509e-01	5.065682e-01	1.145522e+00	7.772924e-01
-9	3690	-9	0	A	T	0.017	-1.066270e-01	9.998145e-02	1.122967e+00	2.866677e-01
-9	3691	-9	0	A	T	0.016	-9.677830e-02	1.027765e-01	1.121391e+00	3.467800e-01
-9	3692	-9	0	A	T	0.044	5.292619e-03	1.147287e-01	1.121800e+00	9.632217e-01
-9	3693	-9	0	A	T	0.044	5.292619e-03	1.147287e-01	1.121800e+00	9.632217e-01
-9	3694	-9	0	A	T	0.044	5.292619e-03	1.147287e-01	1.121800e+00	9.632217e-01
-9	2704	-9	0	A	T	0.084	5.617438e-03	5.729377e-02	1.121419e+00	9.219304e-01
-9	762	-9	0	A	T	0.120	6.594601e-02	1.343154e-01	1.128032e+00	6.236322e-01
-9	763	-9	0	A	T	0.458	3.765067e-02	1.709286e-01	1.131910e+00	8.257395e-01
-9	761	-9	0	A	T	0.120	6.594601e-02	1.343154e-01	1.128032e+00	6.236322e-01
-9	766	-9	0	A	T	0.448	-6.233928e-02	1.586728e-01	1.134327e+00	6.945567e-01
-9	767	-9	0	A	T	0.251	-2.616779e-02	2.306851e-01	1.148930e+00	9.097259e-01
-9	764	-9	0	A	T	0.486	-1.147143e-01	4.067272e-01	1.137401e+00	7.780143e-01
-9	4283	-9	0	A	T	0.038	-5.574695e-02	9.852633e-02	1.115712e+00	5.717492e-01
-9	4286	-9	0	A	T	0.044	-2.969137e-02	1.019966e-01	1.125349e+00	7.710805e-01
-9	4287	-9	0	A	T	0.044	-2.969137e-02	1.019966e-01	1.125349e+00	7.710805e-01
-9	4284	-9	0	A	T	0.045	-1.713403e-02	9.591863e-02	1.120943e+00	8.582916e-01
-9	4285	-9	0	A	T	0.044	-2.969137e-02	1.019966e-01	1.125349e+00	7.710805e-01
-9	4288	-9	0	A	T	0.026	2.003631e-02	9.824277e-02	1.113990e+00	8.384684e-01
-9	4289	-9	0	A	T	0.014	-3.266263e-02	1.163776e-01	1.119157e+00	7.790734e-01
-9	19771	-9	0	A	T	0.015	1.898402e-01	2.696535e-01	1.107817e+00	4.817133e-01
-9	19779	-9	0	A	T	0.017	4.671908e-01	3.112018e-01	1.105688e+00	1.338503e-01
-9	13522	-9	0	A	T	0.067	-2.611887e-02	2.336505e-01	1.145919e+00	9.110327e-01
-9	13523	-9	0	A	T	0.065	3.278195e-03	2.053803e-01	1.138761e+00	9.872707e-01
-9	13520	-9	0	A	T	0.067	-2.611887e-02	2.336505e-01	1.145919e+00	9.110327e-01
-9	13521	-9	0	A	T	0.067	-2.611887e-02	2.336505e-01	1.145919e+00	9.110327e-01
-9	13526	-9	0	A	T	0.034	1.865396e-01	2.491678e-01	1.129868e+00	4.543795e-01
-9	13527	-9	0	A	T	0.066	1.472039e-01	1.989678e-01	1.154801e+00	4.597057e-01
-9	13525	-9	0	A	T	0.067	-2.611887e-02	2.336505e-01	1.145919e+00	9.110327e-01
-9	13529	-9	0	A	T	0.034	1.865396e-01	2.491678e-01	1.129868e+00	4.543795e-01
-9	7209	-9	0	A	T	0.015	2.755784e-02	9.765097e-02	1.121937e+00	7.778877e-01
-9	6223	-9	0	A	T	0.058	1.571571e-01	4.596030e-01	1.148180e+00	7.325225e-01
-9	6221	-9	0	A	T	0.064	-1.812200e-01	3.666995e-01	1.152752e+00	6.213626e-01
-9	6226	-9	0	A	T	0.058	1.571571e-01	4.596030e-01	1.148180e+00	7.325225e-01
-9	6227	-9	0	A	T	0.082	-5.004341e-02	5.246604e-02	1.097942e+00	3.405802e-01
-9	6224	-9	0	A	T	0.064	-1.812200e-01	3.666995e-01	1.152752e+00	6.213626e-01
-9	6228	-9	0	A	T	0.058	1.571571e-01	4.596030e-01	1.148180e+00	7.325225e-01
-9	6229	-9	0	A	T	0.057	2.519034e-01	2.923356e-01	1.135417e+00	3.892224e-01
-9	89668	-9	0	A	T	0.014	-2.058223e-01	5.649790e-01	1.145743e+00	7.157696e-01
-9	89669	-9	0	A	T	0.014	-2.058223e-01	5.649790e-01	1.145743e+00	7.157696e-01
-9	89666	-9	0	A	T	0.014	-2.058223e-01	5.649790e-01	1.145743e+00	7.157696e-01
-9	89667	-9	0	A	T	0.014	-2.058223e-01	5.649790e-01	1.145743e+00	7.157696e-01
-9	5273	-9	0	A	T	0.056	-6.931691e-02	2.453343e-01	1.124359e+00	7.776325e-01
-9	89662	-9	0	A	T	0.014	-2.058223e-01	5.649790e-01	1.145743e+00	7.157696e-01
-9	5278	-9	0	A	T	0.058	1.571571e-01	4.596030e-01	1.148180e+00	7.325225e-01
-9	89663	-9	0	A	T	0.014	-2.058223e-01	5.649790e-01	1.145743e+00	7.157696e-01
-9	89660	-9	0	A	T	0.014	-2.058223e-01	5.649790e-01	1.145743e+00	7.157696e-01
-9	89661	-9	0	A	T	0.014	-2.058223e-01	5.649790e-01	1.145743e+00	7.157696e-01
-9	12455	-9	0	A	T	0.018	1.544382e-02	1.156710e-01	1.129631e+00	8.938336e-01
-9	2501	-9	0	A	T	0.018	1.774078e-02	1.601266e-01	1.135077e+00	9.118205e-01
-9	2500	-9	0	A	T	0.073	3.580947e-02	4.656711e-02	1.113406e+00	4.422227e-01
-9	13624	-9	0	A	T	0.067	-2.611887e-02	2.336505e-01	1.145919e+00	9.110327e-01
-9	26618	-9	0	A	T	0.028	7.266839e-04	3.101915e-01	1.127177e+00	9.981316e-01
-9	26619	-9	0	A	T	0.029	-1.433509e-01	5.065682e-01	1.145522e+00	7.772924e-01
-9	26616	-9	0	A	T	0.029	-1.433509e-01	5.065682e-01	1.145522e+00	7.772924e-01
-9	26617	-9	0	A	T	0.029	-1.433509e-01	5.065682e-01	1.145522e+00	7.772924e-01
-9	26610	-9	0	A	T	0.029	-1.433509e-01	5.065682e-01	1.145522e+00	7.772924e-01
-9	26612	-9	0	A	T	0.029	-1.433509e-01	5.065682e-01	1.145522e+00	7.772924e-01
-9	6976	-9	0	A	T	0.027	5.132685e-02	1.267902e-01	1.136131e+00	6.857652e-01
-9	6977	-9	0	A	T	0.098	1.027074e-01	1.982607e-01	1.151473e+00	6.046316e-01
-9	6972	-9	0	A	T	0.043	-5.492195e-02	2.461691e-01	1.136934e+00	8.235332e-01
-9	6973	-9	0	A	T	0.098	1.027074e-01	1.982607e-01	1.151473e+00	6.046316e-01
-9	6970	-9	0	A	T	0.040	7.403450e-02	2.687036e-01	1.144029e+00	7.830138e-01
-9	15824	-9	0	A	T	0.049	3.261268e-02	2.054106e-01	1.140549e+00	8.739082e-01
-9	15829	-9	0	A	T	0.048	9.193961e-02	1.742218e-01	1.134663e+00	5.979037e-01
-9	15828	-9	0	A	T	0.049	3.261268e-02	2.054106e-01	1.140549e+00	8.739082e-01
-9	201	-9	0	A	T	0.144	1.294727e-01	1.577403e-01	1.104910e+00	4.121083e-01
-9	202	-9	0	A	T	0.262	2.924628e-01	2.120211e-01	1.099423e+00	1.683157e-01
-9	205	-9	0	A	T	0.156	-3.646068e-02	2.387311e-01	1.148592e+00	8.786681e-01
-9	204	-9	0	A	T	0.187	5.105597e-02	2.434258e-01	1.142686e+00	8.339467e-01
-9	206	-9	0	A	T	0.466	-1.333983e-01	1.761873e-01	1.152852e+00	4.492821e-01
-9	209	-9	0	A	T	0.156	-3.646068e-02	2.387311e-01	1.148592e+00	8.786681e-01
-9	208	-9	0	A	T	0.120	6.594601e-02	1.343154e-01	1.128032e+00	6.236322e-01
-9	17405	-9	0	A	T	0.011	-6.724035e-02	1.811510e-01	1.136401e+00	7.106396e-01
-9	17404	-9	0	A	T	0.011	-6.724035e-02	1.811510e-01	1.136401e+00	7.106396e-01
-9	17406	-9	0	A	T	0.011	-6.724035e-02	1.811510e-01	1.136401e+00	7.106396e-01
-9	17401	-9	0	A	T	0.011	-6.724035e-02	1.811510e-01	1.136401e+00	7.106396e-01
-9	17403	-9	0	A	T	0.011	-6.724035e-02	1.811510e-01	1.136401e+00	7.106396e-01
-9	17402	-9	0	A	T	0.011	-6.724035e-02	1.811510e-01	1.136401e+00	7.106396e-01
-9	5245	-9	0	A	T	0.034	5.214264e-02	2.215160e-01	1.127506e+00	8.139914e-01
-9	1727	-9	0	A	T	0.041	6.662557e-02	7.453494e-02	1.117437e+00	3.717647e-01
-9	5240	-9	0	A	T	0.026	9.702908e-02	2.253459e-01	1.143487e+00	6.669392e-01
-9	5243	-9	0	A	T	0.058	1.571571e-01	4.596030e-01	1.148180e+00	7.325225e-01
-9	26518	-9	0	A	T	0.029	-1.433509e-01	5.065682e-01	1.145522e+00	7.772924e-01
-9	26517	-9	0	A	T	0.029	-1.433509e-01	5.065682e-01	1.145522e+00	7.772924e-01
-9	26516	-9	0	A	T	0.029	-1.433509e-01	5.065682e-01	1.145522e+00	7.772924e-01
-9	5242	-9	0	A	T	0.075	5.560360e-01	3.147959e-01	1.098693e+00	7.787911e-02
-9	26513	-9	0	A	T	0.023	-1.608293e-02	1.916951e-01	1.126939e+00	9.331668e-01
-9	26510	-9	0	A	T	0.026	-7.760547e-03	2.500304e-01	1.132662e+00	9.752499e-01
-9	13588	-9	0	A	T	0.034	2.070296e-01	2.277152e-01	1.119742e+00	3.636531e-01
-9	13723	-9	0	A	T	0.034	1.865396e-01	2.491678e-01	1.129868e+00	4.543795e-01
-9	13589	-9	0	A	T	0.025	2.887104e-01	1.097228e-01	9.411702e-01	8.738878e-03
-9	13725	-9	0	A	T	0.011	-1.000822e-01	1.210129e-01	1.125729e+00	4.085649e-01
-9	13726	-9	0	A	T	0.034	2.070296e-01	2.277152e-01	1.119742e+00	3.636531e-01
-9	9726	-9	0	A	T	0.016	-1.376254e-01	3.055087e-01	1.139977e+00	6.525377e-01
-9	9727	-9	0	A	T	0.016	-1.376254e-01	3.055087e-01	1.139977e+00	6.525377e-01
-9	9724	-9	0	A	T	0.016	-1.376254e-01	3.055087e-01	1.139977e+00	6.525377e-01
-9	9723	-9	0	A	T	0.016	-1.376254e-01	3.055087e-01	1.139977e+00	6.525377e-01
-9	9721	-9	0	A	T	0.016	-1.376254e-01	3.055087e-01	1.139977e+00	6.525377e-01
-9	24134	-9	0	A	T	0.034	-1.003687e-01	1.174096e-01	1.118309e+00	3.929910e-01
-9	52259	-9	0	A	T	0.011	-4.126460e-02	1.506616e-01	1.125425e+00	7.842697e-01
-9	3077	-9	0	A	T	0.124	-4.748378e-02	5.344071e-02	1.126949e+00	3.746328e-01
-9	488	-9	0	A	T	0.485	-6.760025e-02	2.719185e-01	1.122919e+00	8.037568e-01
-9	487	-9	0	A	T	0.489	-6.000081e-01	4.759526e-01	1.073905e+00	2.079565e-01
-9	486	-9	0	A	T	0.102	2.990597e-02	8.040205e-02	1.098153e+00	7.100656e-01
-9	485	-9	0	A	T	0.141	8.232301e-02	8.696767e-02	1.068003e+00	3.442507e-01
-9	484	-9	0	A	T	0.148	-4.094792e-02	2.129563e-01	1.150063e+00	8.475895e-01
-9	483	-9	0	A	T	0.148	-4.094792e-02	2.129563e-01	1.150063e+00	8.475895e-01
-9	482	-9	0	A	T	0.186	1.890217e-01	2.000430e-01	1.140245e+00	3.451111e-01
-9	481	-9	0	A	T	0.251	-2.616779e-02	2.306851e-01	1.148930e+00	9.097259e-01
-9	480	-9	0	A	T	0.158	8.704897e-02	2.466816e-01	1.136767e+00	7.243101e-01
-9	6099	-9	0	A	T	0.058	1.571571e-01	4.596030e-01	1.148180e+00	7.325225e-01
-9	6090	-9	0	A	T	0.058	1.571571e-01	4.596030e-01	1.148180e+00	7.325225e-01
-9	6093	-9	0	A	T	0.019	-1.111685e-01	1.112019e-01	1.114251e+00	3.178838e-01
-9	6092	-9	0	A	T	0.058	1.571571e-01	4.596030e-01	1.148180e+00	7.325225e-01
-9	6095	-9	0	A	T	0.064	-1.812200e-01	3.666995e-01	1.152752e+00	6.213626e-01
-9	6094	-9	0	A	T	0.026	9.702908e-02	2.253459e-01	1.143487e+00	6.669392e-01
-9	6097	-9	0	A	T	0.064	-1.812200e-01	3.666995e-01	1.152752e+00	6.213626e-01
-9	6096	-9	0	A	T	0.058	1.571571e-01	4.596030e-01	1.148180e+00	7.325225e-01
-9	4422	-9	0	A	T	0.078	1.084722e-01	1.172458e-01	1.160530e+00	3.552730e-01
-9	46399	-9	0	A	T	0.011	4.328428e-01	2.942788e-01	1.070225e+00	1.418858e-01
-9	46398	-9	0	A	T	0.011	9.533463e-01	3.630174e-01	1.021946e+00	8.869236e-03
-9	46397	-9	0	A	T	0.011	9.533463e-01	3.630174e-01	1.021946e+00	8.869236e-03
-9	46394	-9	0	A	T	0.011	9.533463e-01	3.630174e-01	1.021946e+00	8.869236e-03
-9	46392	-9	0	A	T	0.011	9.533463e-01	3.630174e-01	1.021946e+00	8.869236e-03
-9	46390	-9	0	A	T	0.011	4.328428e-01	2.942788e-01	1.070225e+00	1.418858e-01
-9	17303	-9	0	A	T	0.013	-6.403959e-04	1.037345e-01	1.117981e+00	9.950765e-01
-9	1317	-9	0	A	T	0.200	1.548836e-01	1.225793e-01	1.151677e+00	2.069169e-01
-9	1316	-9	0	A	T	0.487	-1.752880e-02	2.257575e-01	1.115902e+00	9.381384e-01
-9	1314	-9	0	A	T	0.187	5.105597e-02	2.434258e-01	1.142686e+00	8.339467e-01
-9	1313	-9	0	A	T	0.158	8.704897e-02	2.466816e-01	1.136767e+00	7.243101e-01
-9	1312	-9	0	A	T	0.489	-6.000081e-01	4.759526e-01	1.073905e+00	2.079565e-01
-9	1310	-9	0	A	T	0.156	-3.646068e-02	2.387311e-01	1.148592e+00	8.786681e-01
-9	48311	-9	0	A	T	0.019	-3.197971e-01	2.872499e-01	1.110682e+00	2.660503e-01
-9	48319	-9	0	A	T	0.025	2.215745e-01	5.130528e-01	1.149736e+00	6.659973e-01
-9	22417	-9	0	A	T	0.011	5.194089e-02	1.554725e-01	1.140531e+00	7.384401e-01
-9	22415	-9	0	A	T	0.026	-3.593579e-02	9.607210e-02	1.102013e+00	7.085073e-01
-9	22413	-9	0	A	T	0.011	5.194089e-02	1.554725e-01	1.140531e+00	7.384401e-01
-9	1249	-9	0	A	T	0.371	3.461859e-02	6.424079e-02	1.133403e+00	5.901763e-01
-9	1248	-9	0	A	T	0.372	-6.780450e-03	6.506627e-02	1.123898e+00	9.170410e-01
-9	472	-9	0	A	T	0.158	8.704897e-02	2.466816e-01	1.136767e+00	7.243101e-01
-9	470	-9	0	A	T	0.155	1.426591e-03	1.975965e-01	1.133271e+00	9.942421e-01
-9	6118	-9	0	A	T	0.063	6.179872e-02	3.080725e-01	1.134317e+00	8.410851e-01
-9	6119	-9	0	A	T	0.058	1.571571e-01	4.596030e-01	1.148180e+00	7.325225e-01
-9	6115	-9	0	A	T	0.064	-1.812200e-01	3.666995e-01	1.152752e+00	6.213626e-01
-9	6116	-9	0	A	T	0.064	-1.812200e-01	3.666995e-01	1.152752e+00	6.213626e-01
-9	6117	-9	0	A	T	0.064	-1.812200e-01	3.666995e-01	1.152752e+00	6.213626e-01
-9	6111	-9	0	A	T	0.058	1.571571e-01	4.596030e-01	1.148180e+00	7.325225e-01
-9	6113	-9	0	A	T	0.064	-1.812200e-01	3.666995e-01	1.152752e+00	6.213626e-01
-9	4589	-9	0	A	T	0.011	4.316516e-01	1.387834e-01	1.134037e+00	1.963527e-03
-9	4584	-9	0	A	T	0.011	9.226420e-02	1.924985e-01	1.128930e+00	6.319119e-01
-9	4587	-9	0	A	T	0.011	9.226420e-02	1.924985e-01	1.128930e+00	6.319119e-01
-9	4586	-9	0	A	T	0.011	9.226420e-02	1.924985e-01	1.128930e+00	6.319119e-01
-9	4581	-9	0	A	T	0.011	9.226420e-02	1.924985e-01	1.128930e+00	6.319119e-01
-9	4580	-9	0	A	T	0.011	1.446916e-01	1.896760e-01	1.118481e+00	4.458799e-01
-9	478	-9	0	A	T	0.156	-3.646068e-02	2.387311e-01	1.148592e+00	8.786681e-01
-9	6932	-9	0	A	T	0.098	1.027074e-01	1.982607e-01	1.151473e+00	6.046316e-01
-9	6933	-9	0	A	T	0.040	7.403450e-02	2.687036e-01	1.144029e+00	7.830138e-01
-9	6930	-9	0	A	T	0.040	7.403450e-02	2.687036e-01	1.144029e+00	7.830138e-01
-9	6931	-9	0	A	T	0.096	-8.731660e-02	1.876703e-01	1.138637e+00	6.419203e-01
-9	6937	-9	0	A	T	0.179	9.940762e-02	8.012250e-02	1.119396e+00	2.152332e-01
-9	6934	-9	0	A	T	0.088	1.234325e-01	1.574438e-01	1.144346e+00	4.333816e-01
-9	6939	-9	0	A	T	0.069	5.583979e-02	9.134694e-02	1.108809e+00	5.412512e-01
-9	89834	-9	0	A	T	0.014	-2.058223e-01	5.649790e-01	1.145743e+00	7.157696e-01
-9	89839	-9	0	A	T	0.014	-2.058223e-01	5.649790e-01	1.145743e+00	7.157696e-01
-9	5796	-9	0	A	T	0.064	-1.812200e-01	3.666995e-01	1.152752e+00	6.213626e-01
-9	5795	-9	0	A	T	0.058	1.571571e-01	4.596030e-01	1.148180e+00	7.325225e-01
-9	5793	-9	0	A	T	0.064	-1.812200e-01	3.666995e-01	1.152752e+00	6.213626e-01
-9	5791	-9	0	A	T	0.026	-1.021832e-01	1.017099e-01	1.124608e+00	3.154940e-01
-9	5790	-9	0	A	T	0.064	-1.812200e-01	3.666995e-01	1.152752e+00	6.213626e-01
-9	5799	-9	0	A	T	0.026	9.702908e-02	2.253459e-01	1.143487e+00	6.669392e-01
-9	5798	-9	0	A	T	0.058	1.571571e-01	4.596030e-01	1.148180e+00	7.325225e-01
-9	89803	-9	0	A	T	0.014	-2.058223e-01	5.649790e-01	1.145743e+00	7.157696e-01
-9	19231	-9	0	A	T	0.011	-1.379870e-01	2.084368e-01	1.123513e+00	5.082355e-01
-9	19232	-9	0	A	T	0.011	-1.379870e-01	2.084368e-01	1.123513e+00	5.082355e-01
-9	19233	-9	0	A	T	0.011	-1.379870e-01	2.084368e-01	1.123513e+00	5.082355e-01
-9	19235	-9	0	A	T	0.011	-1.379870e-01	2.084368e-01	1.123513e+00	5.082355e-01
-9	19236	-9	0	A	T	0.011	-1.379870e-01	2.084368e-01	1.123513e+00	5.082355e-01
-9	19237	-9	0	A	T	0.011	-1.379870e-01	2.084368e-01	1.123513e+00	5.082355e-01
-9	19238	-9	0	A	T	0.011	-1.379870e-01	2.084368e-01	1.123513e+00	5.082355e-01
-9	19239	-9	0	A	T	0.011	-1.379870e-01	2.084368e-01	1.123513e+00	5.082355e-01
-9	89808	-9	0	A	T	0.014	-2.058223e-01	5.649790e-01	1.145743e+00	7.157696e-01
-9	89809	-9	0	A	T	0.014	-2.058223e-01	5.649790e-01	1.145743e+00	7.157696e-01
-9	49917	-9	0	A	T	0.015	-8.297801e-02	1.096169e-01	1.099986e+00	4.493764e-01
-9	2838	-9	0	A	T	0.018	2.266973e-01	9.070381e-02	1.035496e+00	1.272605e-02
-9	2831	-9	0	A	T	0.049	1.185512e-01	5.583144e-02	9.997801e-01	3.415629e-02
-9	2830	-9	0	A	T	0.037	1.116476e-01	6.454192e-02	1.038890e+00	8.420374e-02
-9	1436	-9	0	A	T	0.228	2.143864e-03	5.294907e-02	1.120666e+00	9.677174e-01
-9	1434	-9	0	A	T	0.183	6.591005e-02	1.387178e-01	1.116290e+00	6.348725e-01
-9	1435	-9	0	A	T	0.149	-1.951734e-01	1.872680e-01	1.204573e+00	2.977580e-01
-9	1430	-9	0	A	T	0.186	9.857624e-02	2.026958e-01	1.129993e+00	6.269246e-01
-9	1431	-9	0	A	T	0.251	-2.616779e-02	2.306851e-01	1.148930e+00	9.097259e-01
-9	1439	-9	0	A	T	0.458	9.583438e-02	1.689795e-01	1.136902e+00	5.708469e-01
-9	22338	-9	0	A	T	0.011	5.194089e-02	1.554725e-01	1.140531e+00	7.384401e-01
-9	8448	-9	0	A	T	0.017	4.527136e-03	1.056306e-01	1.121459e+00	9.658297e-01
-9	26179	-9	0	A	T	0.029	-1.433509e-01	5.065682e-01	1.145522e+00	7.772924e-01
-9	26178	-9	0	A	T	0.030	-1.863538e-01	2.986635e-01	1.114819e+00	5.329062e-01
-9	26171	-9	0	A	T	0.029	-1.433509e-01	5.065682e-01	1.145522e+00	7.772924e-01
-9	26173	-9	0	A	T	0.026	-7.760547e-03	2.500304e-01	1.132662e+00	9.752499e-01
-9	26172	-9	0	A	T	0.029	-1.433509e-01	5.065682e-01	1.145522e+00	7.772924e-01
-9	26175	-9	0	A	T	0.029	-1.433509e-01	5.065682e-01	1.145522e+00	7.772924e-01
-9	26174	-9	0	A	T	0.029	-1.433509e-01	5.065682e-01	1.145522e+00	7.772924e-01
-9	26177	-9	0	A	T	0.022	1.397373e-02	1.481043e-01	1.117672e+00	9.248641e-01
-9	26176	-9	0	A	T	0.011	5.613740e-03	1.485557e-01	1.121022e+00	9.698694e-01
-9	3404	-9	0	A	T	0.011	-1.171916e-01	1.837200e-01	1.116568e+00	5.238094e-01
-9	2060	-9	0	A	T	0.020	9.596790e-02	1.693468e-01	1.125871e+00	5.711468e-01
-9	2061	-9	0	A	T	0.026	-3.354044e-02	1.636937e-01	1.143366e+00	8.377260e-01
-9	2063	-9	0	A	T	0.026	-3.354044e-02	1.636937e-01	1.143366e+00	8.377260e-01
-9	2067	-9	0	A	T	0.026	-3.354044e-02	1.636937e-01	1.143366e+00	8.377260e-01
-9	6488	-9	0	A	T	0.064	-1.812200e-01	3.666995e-01	1.152752e+00	6.213626e-01
-9	6481	-9	0	A	T	0.064	-1.812200e-01	3.666995e-01	1.152752e+00	6.213626e-01
-9	15394	-9	0	A	T	0.015	2.014035e-01	2.240142e-01	1.072018e+00	3.690005e-01
-9	21347	-9	0	A	T	0.014	-1.275824e-01	1.522495e-01	1.095721e+00	4.023949e-01
-9	21340	-9	0	A	T	0.014	-1.275824e-01	1.522495e-01	1.095721e+00	4.023949e-01
-9	5429	-9	0	A	T	0.070	2.823616e-01	2.821219e-01	1.136203e+00	3.173280e-01
-9	1188	-9	0	A	T	0.145	9.901869e-02	1.731646e-01	1.115831e+00	5.676726e-01
-9	1189	-9	0	A	T	0.125	-2.220947e-02	1.437754e-01	1.143258e+00	8.772916e-01
-9	5427	-9	0	A	T	0.070	2.823616e-01	2.821219e-01	1.136203e+00	3.173280e-01
-9	5426	-9	0	A	T	0.070	2.823616e-01	2.821219e-01	1.136203e+00	3.173280e-01
-9	5421	-9	0	A	T	0.070	2.823616e-01	2.821219e-01	1.136203e+00	3.173280e-01
-9	5420	-9	0	A	T	0.070	2.823616e-01	2.821219e-01	1.136203e+00	3.173280e-01
-9	5423	-9	0	A	T	0.056	2.114960e-01	1.981910e-01	1.116251e+00	2.863680e-01
-9	5422	-9	0	A	T	0.070	2.823616e-01	2.821219e-01	1.136203e+00	3.173280e-01
-9	21349	-9	0	A	T	0.014	-1.275824e-01	1.522495e-01	1.095721e+00	4.023949e-01
-9	21348	-9	0	A	T	0.014	-1.275824e-01	1.522495e-01	1.095721e+00	4.023949e-01
-9	344	-9	0	A	T	0.492	-1.494694e-02	3.448754e-01	1.143395e+00	9.654457e-01
-9	345	-9	0	A	T	0.187	5.105597e-02	2.434258e-01	1.142686e+00	8.339467e-01
-9	346	-9	0	A	T	0.464	9.806822e-02	1.943552e-01	1.141470e+00	6.140489e-01
-9	347	-9	0	A	T	0.469	1.161945e-01	1.973580e-01	1.133942e+00	5.562645e-01
-9	340	-9	0	A	T	0.466	2.423638e-02	2.036445e-01	1.139392e+00	9.053072e-01
-9	341	-9	0	A	T	0.156	-3.646068e-02	2.387311e-01	1.148592e+00	8.786681e-01
-9	343	-9	0	A	T	0.156	-3.646068e-02	2.387311e-01	1.148592e+00	8.786681e-01
-9	348	-9	0	A	T	0.121	1.080044e-01	1.114638e-01	1.115010e+00	3.329775e-01
-9	349	-9	0	A	T	0.295	5.330712e-02	7.195293e-02	1.121857e+00	4.590855e-01
-9	19374	-9	0	A	T	0.011	-1.379870e-01	2.084368e-01	1.123513e+00	5.082355e-01
-9	19376	-9	0	A	T	0.011	-1.379870e-01	2.084368e-01	1.123513e+00	5.082355e-01
-9	19371	-9	0	A	T	0.011	-1.379870e-01	2.084368e-01	1.123513e+00	5.082355e-01
-9	19373	-9	0	A	T	0.011	-1.379870e-01	2.084368e-01	1.123513e+00	5.082355e-01
-9	19379	-9	0	A	T	0.011	-1.379870e-01	2.084368e-01	1.123513e+00	5.082355e-01
-9	19378	-9	0	A	T	0.011	-1.379870e-01	2.084368e-01	1.123513e+00	5.082355e-01
-9	12433	-9	0	A	T	0.018	1.544382e-02	1.156710e-01	1.129631e+00	8.938336e-01
-9	9411	-9	0	A	T	0.016	-1.376254e-01	3.055087e-01	1.139977e+00	6.525377e-01
-9	9413	-9	0	A	T	0.016	-1.376254e-01	3.055087e-01	1.139977e+00	6.525377e-01
-9	9415	-9	0	A	T	0.016	-1.376254e-01	3.055087e-01	1.139977e+00	6.525377e-01
-9	48144	-9	0	A	T	0.025	2.215745e-01	5.130528e-01	1.149736e+00	6.659973e-01
-9	48145	-9	0	A	T	0.025	2.215745e-01	5.130528e-01	1.149736e+00	6.659973e-01
-9	48146	-9	0	A	T	0.025	2.215745e-01	5.130528e-01	1.149736e+00	6.659973e-01
-9	48147	-9	0	A	T	0.025	2.215745e-01	5.130528e-01	1.149736e+00	6.659973e-01
-9	48140	-9	0	A	T	0.019	-3.197971e-01	2.872499e-01	1.110682e+00	2.660503e-01
-9	48141	-9	0	A	T	0.019	-3.197971e-01	2.872499e-01	1.110682e+00	2.660503e-01
-9	48142	-9	0	A	T	0.025	2.215745e-01	5.130528e-01	1.149736e+00	6.659973e-01
-9	48143	-9	0	A	T	0.014	-9.837740e-02	2.457109e-01	1.126621e+00	6.890290e-01
-9	9468	-9	0	A	T	0.016	-1.376254e-01	3.055087e-01	1.139977e+00	6.525377e-01
-9	48178	-9	0	A	T	0.019	-3.197971e-01	2.872499e-01	1.110682e+00	2.660503e-01
-9	89774	-9	0	A	T	0.014	-2.058223e-01	5.649790e-01	1.145743e+00	7.157696e-01
-9	89775	-9	0	A	T	0.014	-2.058223e-01	5.649790e-01	1.145743e+00	7.157696e-01
-9	89776	-9	0	A	T	0.014	-2.058223e-01	5.649790e-01	1.145743e+00	7.157696e-01
-9	89777	-9	0	A	T	0.014	-2.058223e-01	5.649790e-01	1.145743e+00	7.157696e-01
-9	89770	-9	0	A	T	0.014	-2.058223e-01	5.649790e-01	1.145743e+00	7.157696e-01
-9	89771	-9	0	A	T	0.014	-2.058223e-01	5.649790e-01	1.145743e+00	7.157696e-01
-9	89772	-9	0	A	T	0.014	-2.058223e-01	5.649790e-01	1.145743e+00	7.157696e-01
-9	89773	-9	0	A	T	0.014	-2.058223e-01	5.649790e-01	1.145743e+00	7.157696e-01
-9	89778	-9	0	A	T	0.014	-2.058223e-01	5.649790e-01	1.145743e+00	7.157696e-01
-9	89779	-9	0	A	T	0.014	-2.058223e-01	5.649790e-01	1.145743e+00	7.157696e-01
-9	5508	-9	0	A	T	0.058	1.571571e-01	4.596030e-01	1.148180e+00	7.325225e-01
-9	5509	-9	0	A	T	0.014	8.641197e-03	1.145943e-01	1.120015e+00	9.399177e-01
-9	5502	-9	0	A	T	0.058	1.571571e-01	4.596030e-01	1.148180e+00	7.325225e-01
-9	5503	-9	0	A	T	0.058	1.571571e-01	4.596030e-01	1.148180e+00	7.325225e-01
-9	5501	-9	0	A	T	0.058	1.571571e-01	4.596030e-01	1.148180e+00	7.325225e-01
-9	542	-9	0	A	T	0.489	-6.000081e-01	4.759526e-01	1.073905e+00	2.079565e-01
-9	543	-9	0	A	T	0.145	9.901869e-02	1.731646e-01	1.115831e+00	5.676726e-01
-9	540	-9	0	A	T	0.156	-3.646068e-02	2.387311e-01	1.148592e+00	8.786681e-01
-9	541	-9	0	A	T	0.156	-3.646068e-02	2.387311e-01	1.148592e+00	8.786681e-01
-9	546	-9	0	A	T	0.489	-6.000081e-01	4.759526e-01	1.073905e+00	2.079565e-01
-9	547	-9	0	A	T	0.251	-2.616779e-02	2.306851e-01	1.148930e+00	9.097259e-01
-9	544	-9	0	A	T	0.145	9.901869e-02	1.731646e-01	1.115831e+00	5.676726e-01
-9	545	-9	0	A	T	0.489	-6.000081e-01	4.759526e-01	1.073905e+00	2.079565e-01
-9	548	-9	0	A	T	0.457	-1.669130e-01	1.807970e-01	1.151101e+00	3.562937e-01
-9	549	-9	0	A	T	0.486	-1.147143e-01	4.067272e-01	1.137401e+00	7.780143e-01
-9	6564	-9	0	A	T	0.058	1.571571e-01	4.596030e-01	1.148180e+00	7.325225e-01
-9	6566	-9	0	A	T	0.026	9.702908e-02	2.253459e-01	1.143487e+00	6.669392e-01
-9	6561	-9	0	A	T	0.064	-1.812200e-01	3.666995e-01	1.152752e+00	6.213626e-01
-9	15053	-9	0	A	T	0.012	6.255013e-02	1.666165e-01	1.121844e+00	7.074937e-01
-9	19607	-9	0	A	T	0.018	-8.740123e-02	1.967750e-01	1.125761e+00	6.570910e-01
-9	19601	-9	0	A	T	0.018	-8.740123e-02	1.967750e-01	1.125761e+00	6.570910e-01
-9	12721	-9	0	A	T	0.019	1.851395e-02	1.096433e-01	1.124245e+00	8.659702e-01
-9	13456	-9	0	A	T	0.034	1.865396e-01	2.491678e-01	1.129868e+00	4.543795e-01
-9	13457	-9	0	A	T	0.067	-2.611887e-02	2.336505e-01	1.145919e+00	9.110327e-01
-9	13454	-9	0	A	T	0.055	1.522098e-01	2.163748e-01	1.128259e+00	4.820624e-01
-9	13455	-9	0	A	T	0.067	-2.611887e-02	2.336505e-01	1.145919e+00	9.110327e-01
-9	13452	-9	0	A	T	0.067	-2.611887e-02	2.336505e-01	1.145919e+00	9.110327e-01
-9	13453	-9	0	A	T	0.067	-2.611887e-02	2.336505e-01	1.145919e+00	9.110327e-01
-9	13450	-9	0	A	T	0.034	1.865396e-01	2.491678e-01	1.129868e+00	4.543795e-01
-9	7991	-9	0	A	T	0.024	2.687750e-02	8.494300e-02	1.120379e+00	7.518021e-01
-9	55	-9	0	A	T	0.158	8.704897e-02	2.466816e-01	1.136767e+00	7.243101e-01
-9	54	-9	0	A	T	0.143	-9.721435e-03	1.615220e-01	1.136974e+00	9.520284e-01
-9	57	-9	0	A	T	0.156	-3.646068e-02	2.387311e-01	1.148592e+00	8.786681e-01
-9	56	-9	0	A	T	0.469	1.866767e-01	2.024088e-01	1.128623e+00	3.567785e-01
-9	51	-9	0	A	T	0.497	3.641527e-01	4.462269e-01	1.123136e+00	4.148036e-01
-9	50	-9	0	A	T	0.213	-5.784158e-02	1.961025e-01	1.151460e+00	7.681360e-01
-9	2439	-9	0	A	T	0.017	8.774956e-02	2.006845e-01	1.145130e+00	6.620963e-01
-9	2438	-9	0	A	T	0.012	2.423039e-01	1.522335e-01	1.131271e+00	1.120205e-01
-9	2431	-9	0	A	T	0.017	8.774956e-02	2.006845e-01	1.145130e+00	6.620963e-01
-9	2436	-9	0	A	T	0.017	8.774956e-02	2.006845e-01	1.145130e+00	6.620963e-01
-9	2435	-9	0	A	T	0.017	8.774956e-02	2.006845e-01	1.145130e+00	6.620963e-01
-9	2434	-9	0	A	T	0.017	8.774956e-02	2.006845e-01	1.145130e+00	6.620963e-01
-9	6576	-9	0	A	T	0.099	-6.199898e-02	1.904477e-01	1.140005e+00	7.448904e-01
-9	6577	-9	0	A	T	0.099	-6.199898e-02	1.904477e-01	1.140005e+00	7.448904e-01
-9	7030	-9	0	A	T	0.040	7.403450e-02	2.687036e-01	1.144029e+00	7.830138e-01
-9	7031	-9	0	A	T	0.039	8.274627e-02	2.255179e-01	1.133524e+00	7.138186e-01
-9	7033	-9	0	A	T	0.098	1.027074e-01	1.982607e-01	1.151473e+00	6.046316e-01
-9	7034	-9	0	A	T	0.043	-5.492195e-02	2.461691e-01	1.136934e+00	8.235332e-01
-9	7035	-9	0	A	T	0.040	7.403450e-02	2.687036e-01	1.144029e+00	7.830138e-01
-9	7036	-9	0	A	T	0.039	5.294829e-02	2.335040e-01	1.133106e+00	8.206960e-01
-9	7037	-9	0	A	T	0.043	-5.492195e-02	2.461691e-01	1.136934e+00	8.235332e-01
-9	7039	-9	0	A	T	0.043	-5.492195e-02	2.461691e-01	1.136934e+00	8.235332e-01
-9	1920	-9	0	A	T	0.052	-4.919759e-02	5.483451e-02	1.122972e+00	3.699937e-01
-9	1924	-9	0	A	T	0.023	4.721195e-02	1.178855e-01	1.130248e+00	6.889471e-01
-9	1925	-9	0	A	T	0.016	7.288556e-02	1.218783e-01	1.135385e+00	5.500666e-01
-9	6698	-9	0	A	T	0.046	-2.712329e-01	2.031713e-01	1.134161e+00	1.824151e-01
-9	15368	-9	0	A	T	0.013	4.497050e-01	2.059374e-01	1.013347e+00	2.939503e-02
-9	20020	-9	0	A	T	0.011	2.098319e-01	2.740198e-01	1.138466e+00	4.441422e-01
-9	20025	-9	0	A	T	0.011	2.098319e-01	2.740198e-01	1.138466e+00	4.441422e-01
-9	6472	-9	0	A	T	0.064	-1.812200e-01	3.666995e-01	1.152752e+00	6.213626e-01
-9	6471	-9	0	A	T	0.061	6.909948e-02	2.721508e-01	1.130833e+00	7.996641e-01
-9	6477	-9	0	A	T	0.064	-1.812200e-01	3.666995e-01	1.152752e+00	6.213626e-01
-9	89848	-9	0	A	T	0.014	-2.058223e-01	5.649790e-01	1.145743e+00	7.157696e-01
-9	89849	-9	0	A	T	0.012	-4.112643e-02	2.474766e-01	1.116033e+00	8.680723e-01
-9	89842	-9	0	A	T	0.014	-2.058223e-01	5.649790e-01	1.145743e+00	7.157696e-01
-9	89843	-9	0	A	T	0.014	-2.058223e-01	5.649790e-01	1.145743e+00	7.157696e-01
-9	89840	-9	0	A	T	0.014	-2.058223e-01	5.649790e-01	1.145743e+00	7.157696e-01
-9	89841	-9	0	A	T	0.014	-2.058223e-01	5.649790e-01	1.145743e+00	7.157696e-01
-9	89846	-9	0	A	T	0.014	-2.058223e-01	5.649790e-01	1.145743e+00	7.157696e-01
-9	89847	-9	0	A	T	0.014	-2.058223e-01	5.649790e-01	1.145743e+00	7.157696e-01
-9	89844	-9	0	A	T	0.014	-2.058223e-01	5.649790e-01	1.145743e+00	7.157696e-01
-9	89845	-9	0	A	T	0.014	-2.058223e-01	5.649790e-01	1.145743e+00	7.157696e-01
-9	9817	-9	0	A	T	0.022	-3.870669e-02	8.061799e-02	1.123584e+00	6.313245e-01
-9	26469	-9	0	A	T	0.029	-1.433509e-01	5.065682e-01	1.145522e+00	7.772924e-01
-9	26463	-9	0	A	T	0.029	-1.433509e-01	5.065682e-01	1.145522e+00	7.772924e-01
-9	26462	-9	0	A	T	0.029	-1.433509e-01	5.065682e-01	1.145522e+00	7.772924e-01
-9	26460	-9	0	A	T	0.029	-1.433509e-01	5.065682e-01	1.145522e+00	7.772924e-01
-9	26467	-9	0	A	T	0.029	-1.433509e-01	5.065682e-01	1.145522e+00	7.772924e-01
-9	26466	-9	0	A	T	0.029	-1.433509e-01	5.065682e-01	1.145522e+00	7.772924e-01
-9	26465	-9	0	A	T	0.029	-1.433509e-01	5.065682e-01	1.145522e+00	7.772924e-01
-9	26464	-9	0	A	T	0.029	-1.433509e-01	5.065682e-01	1.145522e+00	7.772924e-01
-9	6384	-9	0	A	T	0.056	2.980978e-01	2.311998e-01	1.139237e+00	1.978036e-01
-9	6387	-9	0	A	T	0.056	2.470884e-02	2.044250e-01	1.121614e+00	9.038370e-01
-9	6386	-9	0	A	T	0.033	1.549822e-03	9.894223e-02	1.117502e+00	9.875080e-01
-9	6381	-9	0	A	T	0.024	-8.600147e-02	1.114167e-01	1.112507e+00	4.405022e-01
-9	6380	-9	0	A	T	0.025	-1.242686e-02	1.072436e-01	1.120238e+00	9.077927e-01
-9	6383	-9	0	A	T	0.021	-4.357542e-02	1.074020e-01	1.115530e+00	6.851000e-01
-9	6382	-9	0	A	T	0.025	-2.611711e-02	1.073025e-01	1.119704e+00	8.077862e-01
-9	6389	-9	0	A	T	0.031	2.861794e-01	1.959078e-01	1.165486e+00	1.446301e-01
-9	6388	-9	0	A	T	0.034	-8.354845e-02	8.863498e-02	1.115599e+00	3.462820e-01
-9	5139	-9	0	A	T	0.026	9.702908e-02	2.253459e-01	1.143487e+00	6.669392e-01
-9	5138	-9	0	A	T	0.058	1.571571e-01	4.596030e-01	1.148180e+00	7.325225e-01
-9	5137	-9	0	A	T	0.095	9.593099e-02	1.267384e-01	1.127639e+00	4.494127e-01
-9	5136	-9	0	A	T	0.051	-5.179111e-02	7.057406e-02	1.110719e+00	4.633417e-01
-9	5135	-9	0	A	T	0.058	-4.549777e-02	6.853150e-02	1.109972e+00	5.070279e-01
-9	5134	-9	0	A	T	0.059	-5.110076e-02	6.928154e-02	1.111735e+00	4.610752e-01
-9	5133	-9	0	A	T	0.018	-1.594449e-01	1.388154e-01	1.120462e+00	2.512025e-01
-9	5132	-9	0	A	T	0.017	-1.350337e-01	1.407502e-01	1.121991e+00	3.377751e-01
-9	5131	-9	0	A	T	0.019	5.574757e-02	1.349313e-01	1.121594e+00	6.796496e-01
-9	5130	-9	0	A	T	0.056	3.450635e-03	1.379828e-01	1.120957e+00	9.800576e-01
-9	5466	-9	0	A	T	0.058	1.571571e-01	4.596030e-01	1.148180e+00	7.325225e-01
-9	14211	-9	0	A	T	0.019	-7.550897e-02	1.302547e-01	1.131512e+00	5.623464e-01
-9	5968	-9	0	A	T	0.058	1.571571e-01	4.596030e-01	1.148180e+00	7.325225e-01
-9	5969	-9	0	A	T	0.058	1.571571e-01	4.596030e-01	1.148180e+00	7.325225e-01
-9	17238	-9	0	A	T	0.011	-6.724035e-02	1.811510e-01	1.136401e+00	7.106396e-01
-9	17237	-9	0	A	T	0.011	-6.724035e-02	1.811510e-01	1.136401e+00	7.106396e-01
-9	17233	-9	0	A	T	0.011	-6.724035e-02	1.811510e-01	1.136401e+00	7.106396e-01
-9	17230	-9	0	A	T	0.011	-6.724035e-02	1.811510e-01	1.136401e+00	7.106396e-01
-9	17248	-9	0	A	T	0.011	-6.724035e-02	1.811510e-01	1.136401e+00	7.106396e-01
-9	17243	-9	0	A	T	0.011	-6.724035e-02	1.811510e-01	1.136401e+00	7.106396e-01
-9	6029	-9	0	A	T	0.058	1.571571e-01	4.596030e-01	1.148180e+00	7.325225e-01
-9	6021	-9	0	A	T	0.058	1.571571e-01	4.596030e-01	1.148180e+00	7.325225e-01
-9	6022	-9	0	A	T	0.058	1.571571e-01	4.596030e-01	1.148180e+00	7.325225e-01
-9	6023	-9	0	A	T	0.064	-1.812200e-01	3.666995e-01	1.152752e+00	6.213626e-01
-9	6026	-9	0	A	T	0.058	1.571571e-01	4.596030e-01	1.148180e+00	7.325225e-01
-9	6027	-9	0	A	T	0.064	-1.812200e-01	3.666995e-01	1.152752e+00	6.213626e-01
-9	10075	-9	0	A	T	0.032	-3.033832e-02	1.179612e-01	1.124231e+00	7.971265e-01
-9	10074	-9	0	A	T	0.032	-3.033832e-02	1.179612e-01	1.124231e+00	7.971265e-01
-9	10076	-9	0	A	T	0.051	-9.232664e-02	1.304394e-01	1.126858e+00	4.793537e-01
-9	16105	-9	0	A	T	0.033	-1.096137e-01	1.320265e-01	1.121031e+00	4.067537e-01
-9	7410	-9	0	A	T	0.016	9.671329e-02	8.838577e-02	1.104334e+00	2.743257e-01
-9	2345	-9	0	A	T	0.017	8.774956e-02	2.006845e-01	1.145130e+00	6.620963e-01
-9	2347	-9	0	A	T	0.011	2.662159e-01	1.486124e-01	1.123546e+00	7.377319e-02
-9	2346	-9	0	A	T	0.012	2.423039e-01	1.522335e-01	1.131271e+00	1.120205e-01
-9	2341	-9	0	A	T	0.059	1.333347e-02	6.674033e-02	1.115498e+00	8.417235e-01
-9	2349	-9	0	A	T	0.017	8.774956e-02	2.006845e-01	1.145130e+00	6.620963e-01
-9	46348	-9	0	A	T	0.011	9.533463e-01	3.630174e-01	1.021946e+00	8.869236e-03
-9	46344	-9	0	A	T	0.011	9.533463e-01	3.630174e-01	1.021946e+00	8.869236e-03
-9	46345	-9	0	A	T	0.011	4.328428e-01	2.942788e-01	1.070225e+00	1.418858e-01
-9	46346	-9	0	A	T	0.011	9.533463e-01	3.630174e-01	1.021946e+00	8.869236e-03
-9	46347	-9	0	A	T	0.011	9.533463e-01	3.630174e-01	1.021946e+00	8.869236e-03
-9	1	-9	0	A	T	0.185	2.141584e-01	1.776343e-01	1.143848e+00	2.284710e-01
-9	9688	-9	0	A	T	0.016	-1.376254e-01	3.055087e-01	1.139977e+00	6.525377e-01
-9	9681	-9	0	A	T	0.016	-1.376254e-01	3.055087e-01	1.139977e+00	6.525377e-01
-9	9680	-9	0	A	T	0.016	-1.376254e-01	3.055087e-01	1.139977e+00	6.525377e-01
-9	9683	-9	0	A	T	0.016	-1.376254e-01	3.055087e-01	1.139977e+00	6.525377e-01
-9	9684	-9	0	A	T	0.016	-1.376254e-01	3.055087e-01	1.139977e+00	6.525377e-01
-9	9687	-9	0	A	T	0.016	-1.376254e-01	3.055087e-01	1.139977e+00	6.525377e-01
-9	656	-9	0	A	T	0.145	9.901869e-02	1.731646e-01	1.115831e+00	5.676726e-01
-9	657	-9	0	A	T	0.156	-3.646068e-02	2.387311e-01	1.148592e+00	8.786681e-01
-9	654	-9	0	A	T	0.483	1.100524e-01	2.020271e-01	1.136231e+00	5.861467e-01
-9	1506	-9	0	A	T	0.412	4.127055e-02	7.701333e-02	1.114763e+00	5.922466e-01
-9	1507	-9	0	A	T	0.168	9.920259e-03	1.071696e-01	1.123079e+00	9.262812e-01
-9	1504	-9	0	A	T	0.414	6.406844e-02	8.074763e-02	1.125724e+00	4.278543e-01
-9	1505	-9	0	A	T	0.422	1.889687e-02	8.346483e-02	1.120291e+00	8.209682e-01
-9	1508	-9	0	A	T	0.459	9.772813e-04	2.223660e-01	1.140093e+00	9.964949e-01
-9	1509	-9	0	A	T	0.068	7.167726e-02	9.009190e-02	1.107248e+00	4.265977e-01
-9	658	-9	0	A	T	0.125	-2.220947e-02	1.437754e-01	1.143258e+00	8.772916e-01
-9	659	-9	0	A	T	0.463	1.090313e-01	2.127040e-01	1.140973e+00	6.084338e-01
-9	1166	-9	0	A	T	0.183	-7.192365e-02	5.326794e-02	1.129426e+00	1.774848e-01
-9	1167	-9	0	A	T	0.178	1.794017e-02	6.932462e-02	1.123056e+00	7.958954e-01
-9	1160	-9	0	A	T	0.036	1.106026e-01	7.503864e-02	1.020761e+00	1.410540e-01
-9	48348	-9	0	A	T	0.019	-3.197971e-01	2.872499e-01	1.110682e+00	2.660503e-01
-9	1161	-9	0	A	T	0.444	3.058953e-02	1.660527e-01	1.133375e+00	8.539103e-01
-9	1162	-9	0	A	T	0.250	1.028200e-01	1.808075e-01	1.124845e+00	5.698052e-01
-9	1163	-9	0	A	T	0.459	9.772813e-04	2.223660e-01	1.140093e+00	9.964949e-01
-9	15267	-9	0	A	T	0.020	1.889112e-02	2.809837e-01	1.146345e+00	9.464207e-01
-9	15266	-9	0	A	T	0.020	1.889112e-02	2.809837e-01	1.146345e+00	9.464207e-01
-9	15264	-9	0	A	T	0.014	3.823988e-02	1.507594e-01	1.125824e+00	7.998595e-01
-9	15263	-9	0	A	T	0.071	9.434126e-03	6.026916e-02	1.117199e+00	8.756687e-01
-9	15262	-9	0	A	T	0.012	6.255013e-02	1.666165e-01	1.121844e+00	7.074937e-01
-9	15269	-9	0	A	T	0.012	6.255013e-02	1.666165e-01	1.121844e+00	7.074937e-01
-9	4707	-9	0	A	T	0.011	9.226420e-02	1.924985e-01	1.128930e+00	6.319119e-01
-9	4701	-9	0	A	T	0.011	9.226420e-02	1.924985e-01	1.128930e+00	6.319119e-01
-9	4709	-9	0	A	T	0.011	9.226420e-02	1.924985e-01	1.128930e+00	6.319119e-01
-9	4708	-9	0	A	T	0.011	9.226420e-02	1.924985e-01	1.128930e+00	6.319119e-01
-9	19895	-9	0	A	T	0.011	2.098319e-01	2.740198e-01	1.138466e+00	4.441422e-01
-9	19896	-9	0	A	T	0.011	2.098319e-01	2.740198e-01	1.138466e+00	4.441422e-01
-9	19891	-9	0	A	T	0.011	2.098319e-01	2.740198e-01	1.138466e+00	4.441422e-01
-9	19898	-9	0	A	T	0.011	2.098319e-01	2.740198e-01	1.138466e+00	4.441422e-01
-9	8771	-9	0	A	T	0.025	3.953179e-02	7.615462e-02	1.119918e+00	6.038949e-01
-9	1298	-9	0	A	T	0.120	6.594601e-02	1.343154e-01	1.128032e+00	6.236322e-01
-9	1299	-9	0	A	T	0.155	5.108403e-03	1.982904e-01	1.132832e+00	9.794561e-01
-9	1292	-9	0	A	T	0.251	-2.616779e-02	2.306851e-01	1.148930e+00	9.097259e-01
-9	1293	-9	0	A	T	0.459	9.772813e-04	2.223660e-01	1.140093e+00	9.964949e-01
-9	1290	-9	0	A	T	0.146	1.347316e-01	1.428041e-01	1.096693e+00	3.458431e-01
-9	1291	-9	0	A	T	0.156	-3.646068e-02	2.387311e-01	1.148592e+00	8.786681e-01
-9	1296	-9	0	A	T	0.251	-2.616779e-02	2.306851e-01	1.148930e+00	9.097259e-01
-9	1297	-9	0	A	T	0.158	8.704897e-02	2.466816e-01	1.136767e+00	7.243101e-01
-9	1294	-9	0	A	T	0.486	-1.147143e-01	4.067272e-01	1.137401e+00	7.780143e-01
-9	1295	-9	0	A	T	0.262	-3.885986e-03	8.779121e-02	1.126466e+00	9.647096e-01
-9	21502	-9	0	A	T	0.029	-2.886322e-01	1.398118e-01	1.053567e+00	3.943249e-02
-9	9529	-9	0	A	T	0.013	1.976098e-02	1.069997e-01	1.103736e+00	8.535444e-01
-9	9525	-9	0	A	T	0.016	-1.376254e-01	3.055087e-01	1.139977e+00	6.525377e-01
-9	9520	-9	0	A	T	0.016	-1.376254e-01	3.055087e-01	1.139977e+00	6.525377e-01
-9	9521	-9	0	A	T	0.028	1.337358e-01	8.564699e-02	1.139283e+00	1.189712e-01
-9	26575	-9	0	A	T	0.026	-7.760547e-03	2.500304e-01	1.132662e+00	9.752499e-01
-9	1657	-9	0	A	T	0.437	-8.340988e-02	6.044344e-02	1.019660e+00	1.681430e-01
-9	2689	-9	0	A	T	0.018	1.774078e-02	1.601266e-01	1.135077e+00	9.118205e-01
-9	2687	-9	0	A	T	0.018	1.774078e-02	1.601266e-01	1.135077e+00	9.118205e-01
-9	4629	-9	0	A	T	0.011	1.446916e-01	1.896760e-01	1.118481e+00	4.458799e-01
-9	179	-9	0	A	T	0.459	8.141884e-04	1.554761e-01	1.136162e+00	9.958235e-01
-9	178	-9	0	A	T	0.121	-2.720336e-03	1.137696e-01	1.129290e+00	9.809321e-01
-9	177	-9	0	A	T	0.490	-2.020817e-02	1.175722e-01	1.117155e+00	8.635944e-01
-9	176	-9	0	A	T	0.362	8.372503e-02	1.172548e-01	1.112809e+00	4.754950e-01
-9	175	-9	0	A	T	0.130	6.280068e-02	4.224690e-02	1.083267e+00	1.377006e-01
-9	174	-9	0	A	T	0.124	-1.442945e-01	1.346644e-01	1.192976e+00	2.843966e-01
-9	173	-9	0	A	T	0.155	-3.060787e-01	2.012883e-01	1.229525e+00	1.289200e-01
-9	171	-9	0	A	T	0.158	8.704897e-02	2.466816e-01	1.136767e+00	7.243101e-01
-9	170	-9	0	A	T	0.158	8.704897e-02	2.466816e-01	1.136767e+00	7.243101e-01
-9	89870	-9	0	A	T	0.014	-2.058223e-01	5.649790e-01	1.145743e+00	7.157696e-01
-9	5618	-9	0	A	T	0.026	9.702908e-02	2.253459e-01	1.143487e+00	6.669392e-01
-9	5619	-9	0	A	T	0.064	-1.812200e-01	3.666995e-01	1.152752e+00	6.213626e-01
-9	5612	-9	0	A	T	0.058	1.571571e-01	4.596030e-01	1.148180e+00	7.325225e-01
-9	5610	-9	0	A	T	0.064	-1.812200e-01	3.666995e-01	1.152752e+00	6.213626e-01
-9	5611	-9	0	A	T	0.064	-1.812200e-01	3.666995e-01	1.152752e+00	6.213626e-01
-9	5616	-9	0	A	T	0.058	1.571571e-01	4.596030e-01	1.148180e+00	7.325225e-01
-9	5617	-9	0	A	T	0.058	1.571571e-01	4.596030e-01	1.148180e+00	7.325225e-01
-9	19918	-9	0	A	T	0.011	2.098319e-01	2.740198e-01	1.138466e+00	4.441422e-01
-9	1258	-9	0	A	T	0.148	-4.094792e-02	2.129563e-01	1.150063e+00	8.475895e-01
-9	1159	-9	0	A	T	0.484	1.771566e-02	2.319032e-01	1.129110e+00	9.391339e-01
-9	1158	-9	0	A	T	0.186	6.555786e-02	2.005880e-01	1.128059e+00	7.439188e-01
-9	1155	-9	0	A	T	0.158	8.704897e-02	2.466816e-01	1.136767e+00	7.243101e-01
-9	1154	-9	0	A	T	0.125	-2.220947e-02	1.437754e-01	1.143258e+00	8.772916e-01
-9	1157	-9	0	A	T	0.446	8.197138e-02	1.384269e-01	1.145847e+00	5.539780e-01
-9	1156	-9	0	A	T	0.250	1.976390e-01	1.775584e-01	1.141945e+00	2.661417e-01
-9	1151	-9	0	A	T	0.431	4.835197e-03	1.589563e-01	1.139009e+00	9.757441e-01
-9	1150	-9	0	A	T	0.486	-1.147143e-01	4.067272e-01	1.137401e+00	7.780143e-01
-9	1153	-9	0	A	T	0.251	-2.616779e-02	2.306851e-01	1.148930e+00	9.097259e-01
-9	1152	-9	0	A	T	0.489	-6.000081e-01	4.759526e-01	1.073905e+00	2.079565e-01
-9	89794	-9	0	A	T	0.014	-2.058223e-01	5.649790e-01	1.145743e+00	7.157696e-01
-9	2183	-9	0	A	T	0.118	1.625455e-02	4.856588e-02	1.105914e+00	7.379827e-01
-9	2181	-9	0	A	T	0.014	1.088092e-01	1.001021e-01	1.067008e+00	2.775083e-01
-9	2180	-9	0	A	T	0.160	1.965527e-02	5.017387e-02	1.129238e+00	6.953957e-01
-9	2186	-9	0	A	T	0.018	1.996012e-01	8.764386e-02	1.059142e+00	2.313444e-02
-9	2185	-9	0	A	T	0.032	1.932881e-01	7.114050e-02	1.009911e+00	6.789812e-03
-9	15717	-9	0	A	T	0.049	3.261268e-02	2.054106e-01	1.140549e+00	8.739082e-01
-9	89878	-9	0	A	T	0.014	-2.058223e-01	5.649790e-01	1.145743e+00	7.157696e-01
-9	6758	-9	0	A	T	0.098	1.027074e-01	1.982607e-01	1.151473e+00	6.046316e-01
-9	6759	-9	0	A	T	0.085	9.282248e-02	1.676951e-01	1.139464e+00	5.801267e-01
-9	6753	-9	0	A	T	0.040	7.403450e-02	2.687036e-01	1.144029e+00	7.830138e-01
-9	6750	-9	0	A	T	0.042	-5.167634e-02	1.666261e-01	1.123364e+00	7.565738e-01
-9	6754	-9	0	A	T	0.020	1.040507e-01	1.027890e-01	1.053966e+00	3.118400e-01
-9	5380	-9	0	A	T	0.058	1.571571e-01	4.596030e-01	1.148180e+00	7.325225e-01
-9	5381	-9	0	A	T	0.070	2.823616e-01	2.821219e-01	1.136203e+00	3.173280e-01
-9	5382	-9	0	A	T	0.070	2.823616e-01	2.821219e-01	1.136203e+00	3.173280e-01
-9	5384	-9	0	A	T	0.058	1.571571e-01	4.596030e-01	1.148180e+00	7.325225e-01
-9	5385	-9	0	A	T	0.058	1.571571e-01	4.596030e-01	1.148180e+00	7.325225e-01
-9	5386	-9	0	A	T	0.070	2.823616e-01	2.821219e-01	1.136203e+00	3.173280e-01
-9	5388	-9	0	A	T	0.058	1.571571e-01	4.596030e-01	1.148180e+00	7.325225e-01
-9	5389	-9	0	A	T	0.070	2.823616e-01	2.821219e-01	1.136203e+00	3.173280e-01
-9	2142	-9	0	A	T	0.168	-6.166159e-02	5.916873e-02	1.022656e+00	2.977965e-01
-9	2	-9	0	A	T	0.468	1.732575e-01	1.775001e-01	1.118070e+00	3.294335e-01
-9	7969	-9	0	A	T	0.021	-5.029863e-02	1.036248e-01	1.113443e+00	6.275867e-01
-9	21468	-9	0	A	T	0.014	-1.275824e-01	1.522495e-01	1.095721e+00	4.023949e-01
-9	21461	-9	0	A	T	0.014	-1.275824e-01	1.522495e-01	1.095721e+00	4.023949e-01
-9	89730	-9	0	A	T	0.014	-2.058223e-01	5.649790e-01	1.145743e+00	7.157696e-01
-9	89731	-9	0	A	T	0.014	-2.058223e-01	5.649790e-01	1.145743e+00	7.157696e-01
-9	89732	-9	0	A	T	0.014	-2.058223e-01	5.649790e-01	1.145743e+00	7.157696e-01
-9	89734	-9	0	A	T	0.014	-2.058223e-01	5.649790e-01	1.145743e+00	7.157696e-01
-9	89735	-9	0	A	T	0.014	-2.058223e-01	5.649790e-01	1.145743e+00	7.157696e-01
-9	89736	-9	0	A	T	0.014	-2.058223e-01	5.649790e-01	1.145743e+00	7.157696e-01
-9	15155	-9	0	A	T	0.012	6.255013e-02	1.666165e-01	1.121844e+00	7.074937e-01
-9	15154	-9	0	A	T	0.020	1.889112e-02	2.809837e-01	1.146345e+00	9.464207e-01
-9	15157	-9	0	A	T	0.012	6.255013e-02	1.666165e-01	1.121844e+00	7.074937e-01
-9	15159	-9	0	A	T	0.020	1.889112e-02	2.809837e-01	1.146345e+00	9.464207e-01
-9	506	-9	0	A	T	0.212	2.235855e-01	1.437214e-01	1.143204e+00	1.203425e-01
-9	507	-9	0	A	T	0.488	-1.302261e-01	2.867340e-01	1.103880e+00	6.498805e-01
-9	504	-9	0	A	T	0.059	1.482886e-01	8.324983e-02	9.172605e-01	7.540904e-02
-9	502	-9	0	A	T	0.354	7.311582e-02	1.655729e-01	1.138673e+00	6.589528e-01
-9	503	-9	0	A	T	0.198	7.066689e-02	6.381140e-02	1.117166e+00	2.685777e-01
-9	500	-9	0	A	T	0.120	6.594601e-02	1.343154e-01	1.128032e+00	6.236322e-01
-9	6528	-9	0	A	T	0.064	-1.812200e-01	3.666995e-01	1.152752e+00	6.213626e-01
-9	6270	-9	0	A	T	0.058	1.571571e-01	4.596030e-01	1.148180e+00	7.325225e-01
-9	6273	-9	0	A	T	0.058	1.571571e-01	4.596030e-01	1.148180e+00	7.325225e-01
-9	6272	-9	0	A	T	0.058	1.571571e-01	4.596030e-01	1.148180e+00	7.325225e-01
-9	6275	-9	0	A	T	0.058	1.571571e-01	4.596030e-01	1.148180e+00	7.325225e-01
-9	6274	-9	0	A	T	0.058	1.571571e-01	4.596030e-01	1.148180e+00	7.325225e-01
-9	6277	-9	0	A	T	0.064	-1.812200e-01	3.666995e-01	1.152752e+00	6.213626e-01
-9	6276	-9	0	A	T	0.058	1.571571e-01	4.596030e-01	1.148180e+00	7.325225e-01
-9	6278	-9	0	A	T	0.058	1.571571e-01	4.596030e-01	1.148180e+00	7.325225e-01
-9	5229	-9	0	A	T	0.075	5.560360e-01	3.147959e-01	1.098693e+00	7.787911e-02
-9	5223	-9	0	A	T	0.018	-3.225450e-02	1.308356e-01	1.116416e+00	8.053638e-01
-9	5220	-9	0	A	T	0.075	5.560360e-01	3.147959e-01	1.098693e+00	7.787911e-02
-9	5227	-9	0	A	T	0.058	1.571571e-01	4.596030e-01	1.148180e+00	7.325225e-01
-9	5225	-9	0	A	T	0.075	5.560360e-01	3.147959e-01	1.098693e+00	7.787911e-02
-9	12402	-9	0	A	T	0.018	1.544382e-02	1.156710e-01	1.129631e+00	8.938336e-01
-9	12403	-9	0	A	T	0.018	1.544382e-02	1.156710e-01	1.129631e+00	8.938336e-01
-9	12400	-9	0	A	T	0.018	1.544382e-02	1.156710e-01	1.129631e+00	8.938336e-01
-9	13754	-9	0	A	T	0.067	-2.611887e-02	2.336505e-01	1.145919e+00	9.110327e-01
-9	13757	-9	0	A	T	0.065	3.278195e-03	2.053803e-01	1.138761e+00	9.872707e-01
-9	13756	-9	0	A	T	0.067	-2.611887e-02	2.336505e-01	1.145919e+00	9.110327e-01
-9	13750	-9	0	A	T	0.034	2.070296e-01	2.277152e-01	1.119742e+00	3.636531e-01
-9	13752	-9	0	A	T	0.067	-2.611887e-02	2.336505e-01	1.145919e+00	9.110327e-01
-9	13759	-9	0	A	T	0.067	-2.611887e-02	2.336505e-01	1.145919e+00	9.110327e-01
-9	13758	-9	0	A	T	0.067	-2.611887e-02	2.336505e-01	1.145919e+00	9.110327e-01
-9	2573	-9	0	A	T	0.026	-3.474951e-01	2.421577e-01	1.158530e+00	1.518419e-01
-9	17121	-9	0	A	T	0.016	1.997830e-01	1.392262e-01	1.068238e+00	1.518540e-01
-9	977	-9	0	A	T	0.132	4.031496e-02	9.220878e-02	1.127531e+00	6.621233e-01
-9	976	-9	0	A	T	0.225	1.029872e-01	8.167966e-02	1.100096e+00	2.078772e-01
-9	975	-9	0	A	T	0.142	2.285803e-01	1.025203e-01	1.063840e+00	2.616561e-02
-9	974	-9	0	A	T	0.142	2.285803e-01	1.025203e-01	1.063840e+00	2.616561e-02
-9	973	-9	0	A	T	0.179	2.577514e-01	1.299478e-01	1.084675e+00	4.779527e-02
-9	972	-9	0	A	T	0.141	2.377250e-01	1.379773e-01	1.091357e+00	8.544871e-02
-9	971	-9	0	A	T	0.213	9.108690e-02	7.483076e-02	1.124782e+00	2.240216e-01
-9	970	-9	0	A	T	0.208	8.473354e-02	8.027897e-02	1.120771e+00	2.916530e-01
-9	979	-9	0	A	T	0.339	-5.573588e-02	9.024387e-02	1.135297e+00	5.370787e-01
-9	978	-9	0	A	T	0.153	-5.792919e-02	1.641064e-01	1.133727e+00	7.242217e-01
-9	48388	-9	0	A	T	0.025	2.215745e-01	5.130528e-01	1.149736e+00	6.659973e-01
-9	48387	-9	0	A	T	0.025	2.215745e-01	5.130528e-01	1.149736e+00	6.659973e-01
-9	48384	-9	0	A	T	0.025	2.215745e-01	5.130528e-01	1.149736e+00	6.659973e-01
-9	48385	-9	0	A	T	0.025	2.215745e-01	5.130528e-01	1.149736e+00	6.659973e-01
-9	47945	-9	0	A	T	0.025	2.215745e-01	5.130528e-01	1.149736e+00	6.659973e-01
-9	47944	-9	0	A	T	0.025	2.215745e-01	5.130528e-01	1.149736e+00	6.659973e-01
-9	47949	-9	0	A	T	0.025	2.215745e-01	5.130528e-01	1.149736e+00	6.659973e-01
-9	47948	-9	0	A	T	0.025	2.215745e-01	5.130528e-01	1.149736e+00	6.659973e-01
-9	15698	-9	0	A	T	0.049	3.261268e-02	2.054106e-01	1.140549e+00	8.739082e-01
-9	19449	-9	0	A	T	0.011	-1.379870e-01	2.084368e-01	1.123513e+00	5.082355e-01
-9	19448	-9	0	A	T	0.011	-1.379870e-01	2.084368e-01	1.123513e+00	5.082355e-01
-9	19447	-9	0	A	T	0.011	-1.379870e-01	2.084368e-01	1.123513e+00	5.082355e-01
-9	19446	-9	0	A	T	0.011	-1.379870e-01	2.084368e-01	1.123513e+00	5.082355e-01
-9	17452	-9	0	A	T	0.011	-6.724035e-02	1.811510e-01	1.136401e+00	7.106396e-01
-9	17450	-9	0	A	T	0.011	-6.724035e-02	1.811510e-01	1.136401e+00	7.106396e-01
-9	17459	-9	0	A	T	0.041	-1.838309e-01	1.460050e-01	1.078403e+00	2.085242e-01
-9	6334	-9	0	A	T	0.026	9.702908e-02	2.253459e-01	1.143487e+00	6.669392e-01
-9	6330	-9	0	A	T	0.064	-1.812200e-01	3.666995e-01	1.152752e+00	6.213626e-01
-9	6332	-9	0	A	T	0.064	-1.812200e-01	3.666995e-01	1.152752e+00	6.213626e-01
-9	6338	-9	0	A	T	0.058	1.571571e-01	4.596030e-01	1.148180e+00	7.325225e-01
-9	1667	-9	0	A	T	0.460	-1.180317e-01	7.105490e-02	9.815811e-01	9.724140e-02
-9	1496	-9	0	A	T	0.261	-9.461301e-03	4.502687e-02	1.117406e+00	8.336453e-01
-9	10936	-9	0	A	T	0.011	-1.474306e-01	1.009696e-01	1.083708e+00	1.448049e-01
-9	10937	-9	0	A	T	0.011	-1.123543e-01	1.012989e-01	1.087728e+00	2.678428e-01
-9	458	-9	0	A	T	0.492	-1.494694e-02	3.448754e-01	1.143395e+00	9.654457e-01
-9	459	-9	0	A	T	0.187	5.105597e-02	2.434258e-01	1.142686e+00	8.339467e-01
-9	453	-9	0	A	T	0.257	1.833720e-01	2.032809e-01	1.126821e+00	3.674082e-01
-9	454	-9	0	A	T	0.156	-3.646068e-02	2.387311e-01	1.148592e+00	8.786681e-01
-9	455	-9	0	A	T	0.257	1.833720e-01	2.032809e-01	1.126821e+00	3.674082e-01
-9	456	-9	0	A	T	0.120	6.594601e-02	1.343154e-01	1.128032e+00	6.236322e-01
-9	457	-9	0	A	T	0.464	9.806822e-02	1.943552e-01	1.141470e+00	6.140489e-01
-9	75814	-9	0	A	T	0.011	-1.175787e-01	1.748991e-01	1.107505e+00	5.016891e-01
-9	75815	-9	0	A	T	0.011	-1.175787e-01	1.748991e-01	1.107505e+00	5.016891e-01
-9	4478	-9	0	A	T	0.012	1.974366e-01	1.072321e-01	1.133494e+00	6.611513e-02
-9	4472	-9	0	A	T	0.023	-1.459946e-01	2.164511e-01	1.130748e+00	5.002742e-01
-9	21482	-9	0	A	T	0.014	-1.275824e-01	1.522495e-01	1.095721e+00	4.023949e-01
-9	5344	-9	0	A	T	0.026	9.702908e-02	2.253459e-01	1.143487e+00	6.669392e-01
-9	1026	-9	0	A	T	0.120	6.594601e-02	1.343154e-01	1.128032e+00	6.236322e-01
-9	1021	-9	0	A	T	0.251	-2.616779e-02	2.306851e-01	1.148930e+00	9.097259e-01
-9	1020	-9	0	A	T	0.158	8.704897e-02	2.466816e-01	1.136767e+00	7.243101e-01
-9	1023	-9	0	A	T	0.148	-4.094792e-02	2.129563e-01	1.150063e+00	8.475895e-01
-9	5343	-9	0	A	T	0.058	1.571571e-01	4.596030e-01	1.148180e+00	7.325225e-01
-9	5348	-9	0	A	T	0.070	2.823616e-01	2.821219e-01	1.136203e+00	3.173280e-01
-9	5349	-9	0	A	T	0.070	2.823616e-01	2.821219e-01	1.136203e+00	3.173280e-01
-9	13661	-9	0	A	T	0.067	-2.611887e-02	2.336505e-01	1.145919e+00	9.110327e-01
-9	13660	-9	0	A	T	0.065	3.278195e-03	2.053803e-01	1.138761e+00	9.872707e-01
-9	13662	-9	0	A	T	0.067	-2.611887e-02	2.336505e-01	1.145919e+00	9.110327e-01
-9	5883	-9	0	A	T	0.056	2.305056e-01	2.329186e-01	1.119547e+00	3.227738e-01
-9	5881	-9	0	A	T	0.058	1.571571e-01	4.596030e-01	1.148180e+00	7.325225e-01
-9	5886	-9	0	A	T	0.058	1.571571e-01	4.596030e-01	1.148180e+00	7.325225e-01
-9	5885	-9	0	A	T	0.058	1.571571e-01	4.596030e-01	1.148180e+00	7.325225e-01
-9	5889	-9	0	A	T	0.029	-3.738702e-02	1.027999e-01	1.127496e+00	7.162274e-01
-9	5888	-9	0	A	T	0.029	-3.738702e-02	1.027999e-01	1.127496e+00	7.162274e-01
-9	16011	-9	0	A	T	0.044	4.479898e-02	1.080579e-01	1.124477e+00	6.786044e-01
-9	47974	-9	0	A	T	0.025	2.215745e-01	5.130528e-01	1.149736e+00	6.659973e-01
-9	16013	-9	0	A	T	0.044	4.479898e-02	1.080579e-01	1.124477e+00	6.786044e-01
-9	16012	-9	0	A	T	0.044	4.479898e-02	1.080579e-01	1.124477e+00	6.786044e-01
-9	16014	-9	0	A	T	0.045	4.044831e-02	1.035103e-01	1.124148e+00	6.961174e-01
-9	47975	-9	0	A	T	0.024	4.378364e-01	3.204879e-01	1.160570e+00	1.724335e-01
-9	5875	-9	0	A	T	0.057	2.519034e-01	2.923356e-01	1.135417e+00	3.892224e-01
-9	15975	-9	0	A	T	0.018	-6.537710e-02	1.001735e-01	1.126939e+00	5.142545e-01
-9	5973	-9	0	A	T	0.064	-1.812200e-01	3.666995e-01	1.152752e+00	6.213626e-01
-9	89733	-9	0	A	T	0.014	-2.058223e-01	5.649790e-01	1.145743e+00	7.157696e-01
-9	19590	-9	0	A	T	0.018	-8.740123e-02	1.967750e-01	1.125761e+00	6.570910e-01
-9	19592	-9	0	A	T	0.036	8.421601e-03	1.439232e-01	1.127806e+00	9.533595e-01
-9	15446	-9	0	A	T	0.013	4.497050e-01	2.059374e-01	1.013347e+00	2.939503e-02
-9	1366	-9	0	A	T	0.015	9.766235e-02	9.718239e-02	1.088951e+00	3.153565e-01
-9	1367	-9	0	A	T	0.156	-3.646068e-02	2.387311e-01	1.148592e+00	8.786681e-01
-9	1364	-9	0	A	T	0.178	-4.381334e-02	5.646757e-02	1.102389e+00	4.381310e-01
-9	1365	-9	0	A	T	0.162	1.080749e-01	4.753355e-02	1.107361e+00	2.336113e-02
-9	1362	-9	0	A	T	0.181	4.556205e-02	6.581734e-02	1.093146e+00	4.890648e-01
-9	1363	-9	0	A	T	0.488	-2.106825e-01	2.918506e-01	1.088574e+00	4.706640e-01
-9	1360	-9	0	A	T	0.029	-2.617534e-02	8.621401e-02	1.112029e+00	7.615376e-01
-9	1361	-9	0	A	T	0.181	4.705677e-02	7.748126e-02	1.115175e+00	5.438752e-01
-9	1368	-9	0	A	T	0.158	8.704897e-02	2.466816e-01	1.136767e+00	7.243101e-01
-9	1369	-9	0	A	T	0.466	-5.328103e-02	1.715386e-01	1.127662e+00	7.562142e-01
-9	22465	-9	0	A	T	0.032	1.048552e-01	9.214868e-02	1.116945e+00	2.556482e-01
-9	15440	-9	0	A	T	0.015	2.014035e-01	2.240142e-01	1.072018e+00	3.690005e-01
-9	5977	-9	0	A	T	0.058	1.571571e-01	4.596030e-01	1.148180e+00	7.325225e-01
-9	9638	-9	0	A	T	0.016	-1.376254e-01	3.055087e-01	1.139977e+00	6.525377e-01
-9	9632	-9	0	A	T	0.016	-1.376254e-01	3.055087e-01	1.139977e+00	6.525377e-01
-9	9634	-9	0	A	T	0.016	-1.376254e-01	3.055087e-01	1.139977e+00	6.525377e-01
-9	9635	-9	0	A	T	0.016	-1.376254e-01	3.055087e-01	1.139977e+00	6.525377e-01
-9	9637	-9	0	A	T	0.016	-1.376254e-01	3.055087e-01	1.139977e+00	6.525377e-01
-9	3348	-9	0	A	T	0.097	4.514097e-02	6.923556e-02	1.110328e+00	5.146721e-01
-9	5723	-9	0	A	T	0.050	-1.211297e-01	1.277261e-01	1.127498e+00	3.433540e-01
-9	5975	-9	0	A	T	0.064	-1.812200e-01	3.666995e-01	1.152752e+00	6.213626e-01
-9	501	-9	0	A	T	0.251	-2.616779e-02	2.306851e-01	1.148930e+00	9.097259e-01
-9	6143	-9	0	A	T	0.058	1.571571e-01	4.596030e-01	1.148180e+00	7.325225e-01
-9	6142	-9	0	A	T	0.065	-1.401756e-01	2.560640e-01	1.133290e+00	5.843037e-01
-9	6141	-9	0	A	T	0.058	1.571571e-01	4.596030e-01	1.148180e+00	7.325225e-01
-9	6144	-9	0	A	T	0.058	1.571571e-01	4.596030e-01	1.148180e+00	7.325225e-01
-9	6149	-9	0	A	T	0.058	1.571571e-01	4.596030e-01	1.148180e+00	7.325225e-01
-9	5974	-9	0	A	T	0.064	-1.812200e-01	3.666995e-01	1.152752e+00	6.213626e-01
-9	4539	-9	0	A	T	0.023	-1.459946e-01	2.164511e-01	1.130748e+00	5.002742e-01
-9	15450	-9	0	A	T	0.034	9.522929e-02	1.760362e-01	1.109347e+00	5.887455e-01
-9	6960	-9	0	A	T	0.043	-5.492195e-02	2.461691e-01	1.136934e+00	8.235332e-01
-9	6963	-9	0	A	T	0.040	7.403450e-02	2.687036e-01	1.144029e+00	7.830138e-01
-9	15455	-9	0	A	T	0.013	4.497050e-01	2.059374e-01	1.013347e+00	2.939503e-02
-9	6966	-9	0	A	T	0.040	7.403450e-02	2.687036e-01	1.144029e+00	7.830138e-01
-9	6969	-9	0	A	T	0.040	7.403450e-02	2.687036e-01	1.144029e+00	7.830138e-01
-9	6968	-9	0	A	T	0.040	7.403450e-02	2.687036e-01	1.144029e+00	7.830138e-01
-9	19280	-9	0	A	T	0.011	-1.379870e-01	2.084368e-01	1.123513e+00	5.082355e-01
-9	19286	-9	0	A	T	0.011	-1.379870e-01	2.084368e-01	1.123513e+00	5.082355e-01
-9	19289	-9	0	A	T	0.011	-1.379870e-01	2.084368e-01	1.123513e+00	5.082355e-01
-9	19829	-9	0	A	T	0.015	1.898402e-01	2.696535e-01	1.107817e+00	4.817133e-01
-9	9340	-9	0	A	T	0.016	-1.376254e-01	3.055087e-01	1.139977e+00	6.525377e-01
-9	9342	-9	0	A	T	0.016	-1.376254e-01	3.055087e-01	1.139977e+00	6.525377e-01
-9	9343	-9	0	A	T	0.072	-1.418551e-01	8.551920e-02	1.061631e+00	9.772095e-02
-9	9345	-9	0	A	T	0.016	-1.376254e-01	3.055087e-01	1.139977e+00	6.525377e-01
-9	9346	-9	0	A	T	0.016	-1.376254e-01	3.055087e-01	1.139977e+00	6.525377e-01
-9	13279	-9	0	A	T	0.017	-1.315853e-01	1.439533e-01	1.110128e+00	3.610629e-01
-9	2849	-9	0	A	T	0.048	-1.209759e-01	6.935646e-02	1.066235e+00	8.165695e-02
-9	2842	-9	0	A	T	0.037	8.549361e-02	1.239667e-01	1.144295e+00	4.906975e-01
-9	1551	-9	0	A	T	0.486	-1.147143e-01	4.067272e-01	1.137401e+00	7.780143e-01
-9	1550	-9	0	A	T	0.485	7.471448e-02	2.728284e-01	1.136525e+00	7.842988e-01
-9	1557	-9	0	A	T	0.486	-1.147143e-01	4.067272e-01	1.137401e+00	7.780143e-01
-9	1556	-9	0	A	T	0.124	-2.810049e-03	1.404966e-01	1.138114e+00	9.840498e-01
-9	1590	-9	0	A	T	0.459	9.772813e-04	2.223660e-01	1.140093e+00	9.964949e-01
-9	6403	-9	0	A	T	0.056	2.118701e-01	2.294353e-01	1.117374e+00	3.561713e-01
-9	618	-9	0	A	T	0.116	4.203819e-01	4.734072e-02	2.135731e-01	8.867902e-18
-9	5498	-9	0	A	T	0.058	1.571571e-01	4.596030e-01	1.148180e+00	7.325225e-01
-9	5499	-9	0	A	T	0.070	2.823616e-01	2.821219e-01	1.136203e+00	3.173280e-01
-9	615	-9	0	A	T	0.126	4.030636e-01	4.665203e-02	2.121471e-01	5.785197e-17
-9	15557	-9	0	A	T	0.049	3.261268e-02	2.054106e-01	1.140549e+00	8.739082e-01
-9	15553	-9	0	A	T	0.051	-1.060787e-02	2.042787e-01	1.140926e+00	9.586041e-01
-9	15558	-9	0	A	T	0.049	3.261268e-02	2.054106e-01	1.140549e+00	8.739082e-01
-9	19322	-9	0	A	T	0.011	-1.379870e-01	2.084368e-01	1.123513e+00	5.082355e-01
-9	19323	-9	0	A	T	0.011	-1.379870e-01	2.084368e-01	1.123513e+00	5.082355e-01
-9	19320	-9	0	A	T	0.011	-1.379870e-01	2.084368e-01	1.123513e+00	5.082355e-01
-9	46186	-9	0	A	T	0.011	3.747476e-03	1.173141e-01	1.113861e+00	9.745280e-01
-9	26243	-9	0	A	T	0.029	-1.433509e-01	5.065682e-01	1.145522e+00	7.772924e-01
-9	26242	-9	0	A	T	0.029	-1.433509e-01	5.065682e-01	1.145522e+00	7.772924e-01
-9	26240	-9	0	A	T	0.011	5.613740e-03	1.485557e-01	1.121022e+00	9.698694e-01
-9	26247	-9	0	A	T	0.029	-1.433509e-01	5.065682e-01	1.145522e+00	7.772924e-01
-9	26246	-9	0	A	T	0.029	-1.433509e-01	5.065682e-01	1.145522e+00	7.772924e-01
-9	26245	-9	0	A	T	0.029	-1.433509e-01	5.065682e-01	1.145522e+00	7.772924e-01
-9	26249	-9	0	A	T	0.029	-1.433509e-01	5.065682e-01	1.145522e+00	7.772924e-01
-9	2171	-9	0	A	T	0.023	-1.389814e-01	9.578423e-02	1.102156e+00	1.473394e-01
-9	2179	-9	0	A	T	0.011	-1.637615e-01	1.026676e-01	1.113423e+00	1.112570e-01
-9	19656	-9	0	A	T	0.017	4.671908e-01	3.112018e-01	1.105688e+00	1.338503e-01
-9	19657	-9	0	A	T	0.017	4.671908e-01	3.112018e-01	1.105688e+00	1.338503e-01
-9	19655	-9	0	A	T	0.015	1.898402e-01	2.696535e-01	1.107817e+00	4.817133e-01
-9	13428	-9	0	A	T	0.067	-2.611887e-02	2.336505e-01	1.145919e+00	9.110327e-01
-9	13427	-9	0	A	T	0.034	1.865396e-01	2.491678e-01	1.129868e+00	4.543795e-01
-9	13426	-9	0	A	T	0.034	1.865396e-01	2.491678e-01	1.129868e+00	4.543795e-01
-9	13424	-9	0	A	T	0.034	1.865396e-01	2.491678e-01	1.129868e+00	4.543795e-01
-9	15065	-9	0	A	T	0.012	6.255013e-02	1.666165e-01	1.121844e+00	7.074937e-01
-9	5357	-9	0	A	T	0.058	1.571571e-01	4.596030e-01	1.148180e+00	7.325225e-01
-9	5356	-9	0	A	T	0.058	1.571571e-01	4.596030e-01	1.148180e+00	7.325225e-01
-9	1053	-9	0	A	T	0.172	-1.601668e-01	1.220898e-01	1.125202e+00	1.900946e-01
-9	5352	-9	0	A	T	0.058	1.571571e-01	4.596030e-01	1.148180e+00	7.325225e-01
-9	5351	-9	0	A	T	0.058	1.571571e-01	4.596030e-01	1.148180e+00	7.325225e-01
-9	1058	-9	0	A	T	0.182	1.638878e-01	1.351700e-01	1.097246e+00	2.258443e-01
-9	1059	-9	0	A	T	0.181	1.942648e-01	1.277940e-01	1.111955e+00	1.290353e-01
-9	5359	-9	0	A	T	0.026	9.702908e-02	2.253459e-01	1.143487e+00	6.669392e-01
-9	15064	-9	0	A	T	0.020	1.889112e-02	2.809837e-01	1.146345e+00	9.464207e-01
-9	1876	-9	0	A	T	0.067	-3.488762e-02	5.469840e-02	1.111435e+00	5.238506e-01
-9	1877	-9	0	A	T	0.023	4.721195e-02	1.178855e-01	1.130248e+00	6.889471e-01
-9	1874	-9	0	A	T	0.107	-1.268963e-01	7.001045e-02	1.057347e+00	7.043431e-02
-9	1870	-9	0	A	T	0.023	4.721195e-02	1.178855e-01	1.130248e+00	6.889471e-01
-9	89726	-9	0	A	T	0.014	-2.058223e-01	5.649790e-01	1.145743e+00	7.157696e-01
-9	89725	-9	0	A	T	0.014	-2.058223e-01	5.649790e-01	1.145743e+00	7.157696e-01
-9	25254	-9	0	A	T	0.015	2.239791e-01	1.005287e-01	1.171893e+00	2.627266e-02
-9	768	-9	0	A	T	0.488	-2.349547e-01	2.922587e-01	1.091141e+00	4.217772e-01
-9	769	-9	0	A	T	0.155	1.857566e-02	1.966345e-01	1.130488e+00	9.247710e-01
-9	760	-9	0	A	T	0.148	-4.094792e-02	2.129563e-01	1.150063e+00	8.475895e-01
-9	765	-9	0	A	T	0.156	-3.646068e-02	2.387311e-01	1.148592e+00	8.786681e-01
-9	15186	-9	0	A	T	0.020	1.889112e-02	2.809837e-01	1.146345e+00	9.464207e-01
-9	15181	-9	0	A	T	0.020	1.889112e-02	2.809837e-01	1.146345e+00	9.464207e-01
-9	15188	-9	0	A	T	0.020	1.889112e-02	2.809837e-01	1.146345e+00	9.464207e-01
-9	15189	-9	0	A	T	0.020	1.889112e-02	2.809837e-01	1.146345e+00	9.464207e-01
-9	77	-9	0	A	T	0.262	2.924628e-01	2.120211e-01	1.099423e+00	1.683157e-01
-9	76	-9	0	A	T	0.156	-3.646068e-02	2.387311e-01	1.148592e+00	8.786681e-01
-9	70	-9	0	A	T	0.297	1.367295e-01	7.832307e-02	1.036405e+00	8.140468e-02
-9	13580	-9	0	A	T	0.049	-4.440219e-02	1.103094e-01	1.123382e+00	6.874507e-01
-9	13581	-9	0	A	T	0.044	-5.141547e-02	1.026022e-01	1.121107e+00	6.164854e-01
-9	13583	-9	0	A	T	0.034	2.070296e-01	2.277152e-01	1.119742e+00	3.636531e-01
-9	13584	-9	0	A	T	0.034	1.865396e-01	2.491678e-01	1.129868e+00	4.543795e-01
-9	13586	-9	0	A	T	0.067	-2.611887e-02	2.336505e-01	1.145919e+00	9.110327e-01
-9	13587	-9	0	A	T	0.067	-2.611887e-02	2.336505e-01	1.145919e+00	9.110327e-01
-9	1799	-9	0	A	T	0.012	-1.093086e-01	1.294596e-01	1.109705e+00	3.988338e-01
-9	1798	-9	0	A	T	0.139	2.565556e-02	8.417992e-02	1.129548e+00	7.606531e-01
-9	89677	-9	0	A	T	0.014	-2.058223e-01	5.649790e-01	1.145743e+00	7.157696e-01
-9	89676	-9	0	A	T	0.014	-2.058223e-01	5.649790e-01	1.145743e+00	7.157696e-01
-9	89673	-9	0	A	T	0.014	-2.058223e-01	5.649790e-01	1.145743e+00	7.157696e-01
-9	89672	-9	0	A	T	0.014	-2.058223e-01	5.649790e-01	1.145743e+00	7.157696e-01
-9	26438	-9	0	A	T	0.029	-1.433509e-01	5.065682e-01	1.145522e+00	7.772924e-01
-9	26439	-9	0	A	T	0.029	-1.433509e-01	5.065682e-01	1.145522e+00	7.772924e-01
-9	26430	-9	0	A	T	0.029	-1.433509e-01	5.065682e-01	1.145522e+00	7.772924e-01
-9	26432	-9	0	A	T	0.029	-1.433509e-01	5.065682e-01	1.145522e+00	7.772924e-01
-9	26435	-9	0	A	T	0.029	-1.433509e-01	5.065682e-01	1.145522e+00	7.772924e-01
-9	26436	-9	0	A	T	0.029	-1.433509e-01	5.065682e-01	1.145522e+00	7.772924e-01
-9	51237	-9	0	A	T	0.011	-5.103758e-02	1.564187e-01	1.120138e+00	7.443272e-01
-9	51231	-9	0	A	T	0.011	-5.103758e-02	1.564187e-01	1.120138e+00	7.443272e-01
-9	51232	-9	0	A	T	0.011	-5.103758e-02	1.564187e-01	1.120138e+00	7.443272e-01
-9	51233	-9	0	A	T	0.011	-5.103758e-02	1.564187e-01	1.120138e+00	7.443272e-01
-9	51239	-9	0	A	T	0.011	-5.103758e-02	1.564187e-01	1.120138e+00	7.443272e-01
-9	9068	-9	0	A	T	0.072	-2.039097e-02	1.128027e-01	1.118718e+00	8.566155e-01
-9	22067	-9	0	A	T	0.038	-1.066000e-01	8.716760e-02	1.048671e+00	2.218653e-01
-9	5148	-9	0	A	T	0.075	5.560360e-01	3.147959e-01	1.098693e+00	7.787911e-02
-9	5149	-9	0	A	T	0.058	1.571571e-01	4.596030e-01	1.148180e+00	7.325225e-01
-9	5146	-9	0	A	T	0.058	1.571571e-01	4.596030e-01	1.148180e+00	7.325225e-01
-9	5147	-9	0	A	T	0.075	5.560360e-01	3.147959e-01	1.098693e+00	7.787911e-02
-9	5142	-9	0	A	T	0.058	1.571571e-01	4.596030e-01	1.148180e+00	7.325225e-01
-9	5143	-9	0	A	T	0.076	2.751679e-01	2.404480e-01	1.082221e+00	2.529438e-01
-9	15887	-9	0	A	T	0.036	1.765154e-01	1.065592e-01	1.157538e+00	9.817568e-02
-9	15886	-9	0	A	T	0.012	2.002928e-01	1.990241e-01	1.102381e+00	3.146662e-01
-9	15883	-9	0	A	T	0.012	2.002928e-01	1.990241e-01	1.102381e+00	3.146662e-01
-9	15880	-9	0	A	T	0.013	1.610124e-01	2.166780e-01	1.112206e+00	4.577328e-01
-9	15889	-9	0	A	T	0.044	-1.303608e-01	9.375137e-02	1.118934e+00	1.649261e-01
-9	15478	-9	0	A	T	0.049	3.261268e-02	2.054106e-01	1.140549e+00	8.739082e-01
-9	15471	-9	0	A	T	0.015	2.014035e-01	2.240142e-01	1.072018e+00	3.690005e-01
-9	15474	-9	0	A	T	0.012	5.274999e-01	1.942158e-01	9.935322e-01	6.808868e-03
-9	263	-9	0	A	T	0.465	7.738409e-02	1.778375e-01	1.132000e+00	6.636275e-01
-9	261	-9	0	A	T	0.495	-3.037905e-01	3.935093e-01	1.120584e+00	4.404353e-01
-9	260	-9	0	A	T	0.257	1.833720e-01	2.032809e-01	1.126821e+00	3.674082e-01
-9	267	-9	0	A	T	0.492	-1.494694e-02	3.448754e-01	1.143395e+00	9.654457e-01
-9	266	-9	0	A	T	0.120	6.594601e-02	1.343154e-01	1.128032e+00	6.236322e-01
-9	265	-9	0	A	T	0.257	1.833720e-01	2.032809e-01	1.126821e+00	3.674082e-01
-9	264	-9	0	A	T	0.492	-1.494694e-02	3.448754e-01	1.143395e+00	9.654457e-01
-9	269	-9	0	A	T	0.143	-9.721435e-03	1.615220e-01	1.136974e+00	9.520284e-01
-9	268	-9	0	A	T	0.148	-4.094792e-02	2.129563e-01	1.150063e+00	8.475895e-01
-9	17246	-9	0	A	T	0.011	-6.724035e-02	1.811510e-01	1.136401e+00	7.106396e-01
-9	17245	-9	0	A	T	0.011	-6.724035e-02	1.811510e-01	1.136401e+00	7.106396e-01
-9	12392	-9	0	A	T	0.018	1.544382e-02	1.156710e-01	1.129631e+00	8.938336e-01
-9	12390	-9	0	A	T	0.018	1.544382e-02	1.156710e-01	1.129631e+00	8.938336e-01
-9	829	-9	0	A	T	0.489	-6.000081e-01	4.759526e-01	1.073905e+00	2.079565e-01
-9	828	-9	0	A	T	0.149	-4.649572e-02	1.829898e-01	1.141778e+00	7.995192e-01
-9	821	-9	0	A	T	0.120	6.594601e-02	1.343154e-01	1.128032e+00	6.236322e-01
-9	820	-9	0	A	T	0.248	1.870329e-02	1.605339e-01	1.131409e+00	9.072923e-01
-9	1715	-9	0	A	T	0.097	9.395090e-02	4.399707e-02	9.871336e-01	3.315855e-02
-9	2032	-9	0	A	T	0.020	9.596790e-02	1.693468e-01	1.125871e+00	5.711468e-01
-9	1719	-9	0	A	T	0.381	-1.640407e-01	4.968017e-02	7.217903e-01	1.020844e-03
-9	26577	-9	0	A	T	0.022	-4.440580e-03	1.834526e-01	1.127085e+00	9.806972e-01
-9	26576	-9	0	A	T	0.011	5.613740e-03	1.485557e-01	1.121022e+00	9.698694e-01
-9	26570	-9	0	A	T	0.029	-1.433509e-01	5.065682e-01	1.145522e+00	7.772924e-01
-9	26572	-9	0	A	T	0.029	-1.433509e-01	5.065682e-01	1.145522e+00	7.772924e-01
-9	13591	-9	0	A	T	0.034	1.865396e-01	2.491678e-01	1.129868e+00	4.543795e-01
-9	13590	-9	0	A	T	0.047	1.761254e-01	9.300205e-02	1.064052e+00	5.876483e-02
-9	13735	-9	0	A	T	0.065	3.278195e-03	2.053803e-01	1.138761e+00	9.872707e-01
-9	13734	-9	0	A	T	0.034	1.865396e-01	2.491678e-01	1.129868e+00	4.543795e-01
-9	13599	-9	0	A	T	0.034	1.865396e-01	2.491678e-01	1.129868e+00	4.543795e-01
-9	13598	-9	0	A	T	0.055	1.522098e-01	2.163748e-01	1.128259e+00	4.820624e-01
-9	508	-9	0	A	T	0.251	-2.616779e-02	2.306851e-01	1.148930e+00	9.097259e-01
-9	6808	-9	0	A	T	0.040	7.403450e-02	2.687036e-01	1.144029e+00	7.830138e-01
-9	6807	-9	0	A	T	0.084	1.173235e-01	1.898104e-01	1.150088e+00	5.367528e-01
-9	15712	-9	0	A	T	0.051	-1.060787e-02	2.042787e-01	1.140926e+00	9.586041e-01
-9	9747	-9	0	A	T	0.014	1.049385e-02	9.656206e-02	1.115702e+00	9.134991e-01
-9	15791	-9	0	A	T	0.027	2.928880e-01	1.325409e-01	1.032719e+00	2.751969e-02
-9	8185	-9	0	A	T	0.166	2.935978e-02	6.572659e-02	1.122444e+00	6.552660e-01
-9	5876	-9	0	A	T	0.064	-1.812200e-01	3.666995e-01	1.152752e+00	6.213626e-01
-9	5877	-9	0	A	T	0.043	-3.327438e-02	7.004944e-02	1.102859e+00	6.349614e-01
-9	5874	-9	0	A	T	0.064	-1.812200e-01	3.666995e-01	1.152752e+00	6.213626e-01
-9	5879	-9	0	A	T	0.058	1.571571e-01	4.596030e-01	1.148180e+00	7.325225e-01
-9	19597	-9	0	A	T	0.018	-8.740123e-02	1.967750e-01	1.125761e+00	6.570910e-01
-9	19591	-9	0	A	T	0.021	-3.517203e-02	8.736553e-02	1.111336e+00	6.874060e-01
-9	8859	-9	0	A	T	0.043	7.480475e-02	1.051919e-01	1.126515e+00	4.772991e-01
-9	1553	-9	0	A	T	0.143	-9.721435e-03	1.615220e-01	1.136974e+00	9.520284e-01
-9	1552	-9	0	A	T	0.156	-3.646068e-02	2.387311e-01	1.148592e+00	8.786681e-01
-9	1555	-9	0	A	T	0.455	1.728654e-02	1.512931e-01	1.127346e+00	9.090734e-01
-9	1554	-9	0	A	T	0.431	4.835197e-03	1.589563e-01	1.139009e+00	9.757441e-01
-9	21528	-9	0	A	T	0.014	-1.275824e-01	1.522495e-01	1.095721e+00	4.023949e-01
-9	22251	-9	0	A	T	0.037	1.548745e-01	1.196550e-01	1.129363e+00	1.960759e-01
-9	89681	-9	0	A	T	0.014	-2.058223e-01	5.649790e-01	1.145743e+00	7.157696e-01
-9	89682	-9	0	A	T	0.014	-2.058223e-01	5.649790e-01	1.145743e+00	7.157696e-01
-9	1252	-9	0	A	T	0.330	2.499150e-02	4.487786e-02	1.108661e+00	5.778311e-01
-9	1253	-9	0	A	T	0.131	7.298684e-03	7.250929e-02	1.114051e+00	9.198572e-01
-9	89683	-9	0	A	T	0.014	-2.058223e-01	5.649790e-01	1.145743e+00	7.157696e-01
-9	89684	-9	0	A	T	0.014	-2.058223e-01	5.649790e-01	1.145743e+00	7.157696e-01
-9	1259	-9	0	A	T	0.474	-2.548517e-01	3.682887e-01	1.124487e+00	4.892286e-01
-9	89685	-9	0	A	T	0.014	-2.058223e-01	5.649790e-01	1.145743e+00	7.157696e-01
-9	11469	-9	0	A	T	0.139	8.179083e-02	7.642850e-02	1.107208e+00	2.850036e-01
-9	17157	-9	0	A	T	0.019	1.597698e-01	1.231589e-01	1.087637e+00	1.950693e-01
-9	825	-9	0	A	T	0.187	5.105597e-02	2.434258e-01	1.142686e+00	8.339467e-01
-9	824	-9	0	A	T	0.156	-3.646068e-02	2.387311e-01	1.148592e+00	8.786681e-01
-9	827	-9	0	A	T	0.354	7.311582e-02	1.655729e-01	1.138673e+00	6.589528e-01
-9	826	-9	0	A	T	0.156	-3.646068e-02	2.387311e-01	1.148592e+00	8.786681e-01
-9	822	-9	0	A	T	0.125	-2.220947e-02	1.437754e-01	1.143258e+00	8.772916e-01
-9	1234	-9	0	A	T	0.486	-1.147143e-01	4.067272e-01	1.137401e+00	7.780143e-01
-9	7764	-9	0	A	T	0.023	1.977604e-01	1.086087e-01	1.071859e+00	6.915822e-02
-9	7765	-9	0	A	T	0.023	1.977604e-01	1.086087e-01	1.071859e+00	6.915822e-02
-9	7766	-9	0	A	T	0.023	1.977604e-01	1.086087e-01	1.071859e+00	6.915822e-02
-9	7767	-9	0	A	T	0.023	1.977604e-01	1.086087e-01	1.071859e+00	6.915822e-02
-9	7763	-9	0	A	T	0.023	1.977604e-01	1.086087e-01	1.071859e+00	6.915822e-02
-9	7768	-9	0	A	T	0.023	1.977604e-01	1.086087e-01	1.071859e+00	6.915822e-02
-9	7769	-9	0	A	T	0.024	1.673766e-01	1.050170e-01	1.068677e+00	1.115390e-01
-9	19257	-9	0	A	T	0.011	-1.379870e-01	2.084368e-01	1.123513e+00	5.082355e-01
-9	19254	-9	0	A	T	0.011	-1.379870e-01	2.084368e-01	1.123513e+00	5.082355e-01
-9	19253	-9	0	A	T	0.011	-1.379870e-01	2.084368e-01	1.123513e+00	5.082355e-01
-9	19251	-9	0	A	T	0.011	-1.379870e-01	2.084368e-01	1.123513e+00	5.082355e-01
-9	19258	-9	0	A	T	0.011	-1.379870e-01	2.084368e-01	1.123513e+00	5.082355e-01
-9	19259	-9	0	A	T	0.011	-1.379870e-01	2.084368e-01	1.123513e+00	5.082355e-01
-9	26581	-9	0	A	T	0.029	-1.433509e-01	5.065682e-01	1.145522e+00	7.772924e-01
-9	9577	-9	0	A	T	0.016	-1.376254e-01	3.055087e-01	1.139977e+00	6.525377e-01
-9	9575	-9	0	A	T	0.016	-1.376254e-01	3.055087e-01	1.139977e+00	6.525377e-01
-9	26583	-9	0	A	T	0.029	-1.433509e-01	5.065682e-01	1.145522e+00	7.772924e-01
-9	48009	-9	0	A	T	0.024	1.806842e-01	3.089628e-01	1.125764e+00	5.589097e-01
-9	48000	-9	0	A	T	0.019	-3.197971e-01	2.872499e-01	1.110682e+00	2.660503e-01
-9	48003	-9	0	A	T	0.014	-9.837740e-02	2.457109e-01	1.126621e+00	6.890290e-01
-9	48002	-9	0	A	T	0.025	2.215745e-01	5.130528e-01	1.149736e+00	6.659973e-01
-9	48005	-9	0	A	T	0.025	2.215745e-01	5.130528e-01	1.149736e+00	6.659973e-01
-9	48004	-9	0	A	T	0.025	2.215745e-01	5.130528e-01	1.149736e+00	6.659973e-01
-9	48007	-9	0	A	T	0.025	2.215745e-01	5.130528e-01	1.149736e+00	6.659973e-01
-9	48006	-9	0	A	T	0.011	8.040978e-02	1.737643e-01	1.130031e+00	6.437203e-01
-9	9397	-9	0	A	T	0.016	-1.376254e-01	3.055087e-01	1.139977e+00	6.525377e-01
-9	9393	-9	0	A	T	0.016	-1.376254e-01	3.055087e-01	1.139977e+00	6.525377e-01
-9	9391	-9	0	A	T	0.019	-6.296681e-02	8.929557e-02	1.104016e+00	4.810072e-01
-9	9390	-9	0	A	T	0.015	-8.016210e-02	2.436219e-01	1.126192e+00	7.422451e-01
-9	9399	-9	0	A	T	0.016	-1.376254e-01	3.055087e-01	1.139977e+00	6.525377e-01
-9	15924	-9	0	A	T	0.011	2.407672e-01	1.873133e-01	1.097347e+00	1.991891e-01
-9	9392	-9	0	A	T	0.016	-1.376254e-01	3.055087e-01	1.139977e+00	6.525377e-01
-9	1455	-9	0	A	T	0.213	1.884133e-02	3.745507e-02	1.084907e+00	6.151335e-01
-9	1456	-9	0	A	T	0.240	5.702663e-02	3.743277e-02	1.059809e+00	1.282078e-01
-9	1457	-9	0	A	T	0.154	3.548579e-02	5.351031e-02	1.109905e+00	5.074997e-01
-9	1450	-9	0	A	T	0.251	-2.616779e-02	2.306851e-01	1.148930e+00	9.097259e-01
-9	1451	-9	0	A	T	0.125	-2.220947e-02	1.437754e-01	1.143258e+00	8.772916e-01
-9	1452	-9	0	A	T	0.201	2.984947e-02	3.608593e-02	1.077823e+00	4.084857e-01
-9	1453	-9	0	A	T	0.040	1.738601e-01	7.113666e-02	9.406972e-01	1.482900e-02
-9	1458	-9	0	A	T	0.155	2.851717e-02	5.323569e-02	1.110168e+00	5.923921e-01
-9	1459	-9	0	A	T	0.196	4.651738e-02	4.112712e-02	9.912228e-01	2.585083e-01
-9	1231	-9	0	A	T	0.045	5.289396e-02	9.931360e-02	1.116010e+00	5.945231e-01
-9	1233	-9	0	A	T	0.488	-2.253856e-01	3.381843e-01	1.096985e+00	5.053905e-01
-9	5649	-9	0	A	T	0.058	1.571571e-01	4.596030e-01	1.148180e+00	7.325225e-01
-9	5641	-9	0	A	T	0.058	1.571571e-01	4.596030e-01	1.148180e+00	7.325225e-01
-9	5640	-9	0	A	T	0.058	1.571571e-01	4.596030e-01	1.148180e+00	7.325225e-01
-9	5643	-9	0	A	T	0.064	-1.812200e-01	3.666995e-01	1.152752e+00	6.213626e-01
-9	5645	-9	0	A	T	0.058	1.571571e-01	4.596030e-01	1.148180e+00	7.325225e-01
-9	5647	-9	0	A	T	0.026	9.702908e-02	2.253459e-01	1.143487e+00	6.669392e-01
-9	5646	-9	0	A	T	0.058	1.571571e-01	4.596030e-01	1.148180e+00	7.325225e-01
-9	15379	-9	0	A	T	0.015	2.014035e-01	2.240142e-01	1.072018e+00	3.690005e-01
-9	15378	-9	0	A	T	0.013	4.497050e-01	2.059374e-01	1.013347e+00	2.939503e-02
-9	15372	-9	0	A	T	0.015	2.014035e-01	2.240142e-01	1.072018e+00	3.690005e-01
-9	6465	-9	0	A	T	0.057	3.036469e-01	3.107667e-01	1.141898e+00	3.289430e-01
-9	26492	-9	0	A	T	0.029	-1.433509e-01	5.065682e-01	1.145522e+00	7.772924e-01
-9	26490	-9	0	A	T	0.029	-1.433509e-01	5.065682e-01	1.145522e+00	7.772924e-01
-9	26495	-9	0	A	T	0.026	-7.760547e-03	2.500304e-01	1.132662e+00	9.752499e-01
-9	26670	-9	0	A	T	0.029	-1.433509e-01	5.065682e-01	1.145522e+00	7.772924e-01
-9	26676	-9	0	A	T	0.029	-1.433509e-01	5.065682e-01	1.145522e+00	7.772924e-01
-9	26677	-9	0	A	T	0.026	-7.760547e-03	2.500304e-01	1.132662e+00	9.752499e-01
-9	26674	-9	0	A	T	0.029	-1.433509e-01	5.065682e-01	1.145522e+00	7.772924e-01
-9	26675	-9	0	A	T	0.029	-1.433509e-01	5.065682e-01	1.145522e+00	7.772924e-01
-9	1300	-9	0	A	T	0.155	5.108403e-03	1.982904e-01	1.132832e+00	9.794561e-01
-9	2056	-9	0	A	T	0.020	1.610099e-01	1.192005e-01	1.053606e+00	1.773167e-01
-9	4328	-9	0	A	T	0.023	-1.459946e-01	2.164511e-01	1.130748e+00	5.002742e-01
-9	2753	-9	0	A	T	0.011	-2.419582e-01	1.244381e-01	1.168295e+00	5.234230e-02
-9	6709	-9	0	A	T	0.047	-6.437644e-02	1.149448e-01	1.128416e+00	5.756579e-01
-9	6708	-9	0	A	T	0.047	-7.031891e-02	1.149994e-01	1.131311e+00	5.411331e-01
-9	6705	-9	0	A	T	0.040	7.403450e-02	2.687036e-01	1.144029e+00	7.830138e-01
-9	6704	-9	0	A	T	0.040	7.403450e-02	2.687036e-01	1.144029e+00	7.830138e-01
-9	89852	-9	0	A	T	0.014	-2.058223e-01	5.649790e-01	1.145743e+00	7.157696e-01
-9	18797	-9	0	A	T	0.011	6.269810e-03	1.115737e-01	1.115319e+00	9.552069e-01
-9	18791	-9	0	A	T	0.060	7.649236e-02	6.384211e-02	1.139525e+00	2.313614e-01
-9	47938	-9	0	A	T	0.025	2.215745e-01	5.130528e-01	1.149736e+00	6.659973e-01
-9	47939	-9	0	A	T	0.025	2.215745e-01	5.130528e-01	1.149736e+00	6.659973e-01
-9	89798	-9	0	A	T	0.014	-2.058223e-01	5.649790e-01	1.145743e+00	7.157696e-01
-9	89799	-9	0	A	T	0.014	-2.058223e-01	5.649790e-01	1.145743e+00	7.157696e-01
-9	5568	-9	0	A	T	0.064	-1.812200e-01	3.666995e-01	1.152752e+00	6.213626e-01
-9	5569	-9	0	A	T	0.064	-1.812200e-01	3.666995e-01	1.152752e+00	6.213626e-01
-9	5564	-9	0	A	T	0.058	1.571571e-01	4.596030e-01	1.148180e+00	7.325225e-01
-9	5565	-9	0	A	T	0.058	1.571571e-01	4.596030e-01	1.148180e+00	7.325225e-01
-9	5566	-9	0	A	T	0.058	1.571571e-01	4.596030e-01	1.148180e+00	7.325225e-01
-9	5567	-9	0	A	T	0.058	1.571571e-01	4.596030e-01	1.148180e+00	7.325225e-01
-9	5560	-9	0	A	T	0.064	-1.812200e-01	3.666995e-01	1.152752e+00	6.213626e-01
-9	5561	-9	0	A	T	0.058	1.571571e-01	4.596030e-01	1.148180e+00	7.325225e-01
-9	5562	-9	0	A	T	0.058	1.571571e-01	4.596030e-01	1.148180e+00	7.325225e-01
-9	6974	-9	0	A	T	0.098	1.027074e-01	1.982607e-01	1.151473e+00	6.046316e-01
-9	12741	-9	0	A	T	0.050	4.778048e-02	8.903789e-02	1.137079e+00	5.917338e-01
-9	21499	-9	0	A	T	0.029	-2.886322e-01	1.398118e-01	1.053567e+00	3.943249e-02
-9	21498	-9	0	A	T	0.029	-2.886322e-01	1.398118e-01	1.053567e+00	3.943249e-02
-9	21497	-9	0	A	T	0.029	-2.886322e-01	1.398118e-01	1.053567e+00	3.943249e-02
-9	21496	-9	0	A	T	0.029	-2.886322e-01	1.398118e-01	1.053567e+00	3.943249e-02
-9	21495	-9	0	A	T	0.014	-1.275824e-01	1.522495e-01	1.095721e+00	4.023949e-01
-9	21501	-9	0	A	T	0.029	-2.886322e-01	1.398118e-01	1.053567e+00	3.943249e-02
-9	6617	-9	0	A	T	0.041	-1.959655e-01	2.438573e-01	1.144273e+00	4.219619e-01
-9	6614	-9	0	A	T	0.128	-1.203983e-02	4.462032e-02	1.126263e+00	7.873908e-01
-9	10583	-9	0	A	T	0.031	5.989225e-02	8.475321e-02	1.134199e+00	4.800651e-01
-9	10584	-9	0	A	T	0.026	2.348041e-01	1.102486e-01	1.131838e+00	3.362212e-02
-9	1087	-9	0	A	T	0.489	-6.000081e-01	4.759526e-01	1.073905e+00	2.079565e-01
-9	1085	-9	0	A	T	0.486	-1.147143e-01	4.067272e-01	1.137401e+00	7.780143e-01
-9	1084	-9	0	A	T	0.485	6.224039e-02	2.743226e-01	1.133914e+00	8.205932e-01
-9	1083	-9	0	A	T	0.486	-1.147143e-01	4.067272e-01	1.137401e+00	7.780143e-01
-9	1082	-9	0	A	T	0.462	1.431291e-01	1.835173e-01	1.134878e+00	4.357638e-01
-9	1081	-9	0	A	T	0.251	-2.616779e-02	2.306851e-01	1.148930e+00	9.097259e-01
-9	1080	-9	0	A	T	0.187	5.105597e-02	2.434258e-01	1.142686e+00	8.339467e-01
-9	1089	-9	0	A	T	0.187	5.105597e-02	2.434258e-01	1.142686e+00	8.339467e-01
-9	26324	-9	0	A	T	0.029	-1.433509e-01	5.065682e-01	1.145522e+00	7.772924e-01
-9	26325	-9	0	A	T	0.029	-1.433509e-01	5.065682e-01	1.145522e+00	7.772924e-01
-9	26327	-9	0	A	T	0.026	1.857910e-02	2.113543e-01	1.122145e+00	9.299833e-01
-9	26320	-9	0	A	T	0.026	-7.760547e-03	2.500304e-01	1.132662e+00	9.752499e-01
-9	26322	-9	0	A	T	0.029	-1.433509e-01	5.065682e-01	1.145522e+00	7.772924e-01
-9	26323	-9	0	A	T	0.026	-7.760547e-03	2.500304e-01	1.132662e+00	9.752499e-01
-9	26328	-9	0	A	T	0.026	1.857910e-02	2.113543e-01	1.122145e+00	9.299833e-01
-9	26329	-9	0	A	T	0.025	7.029828e-03	1.717939e-01	1.118126e+00	9.673740e-01
-9	4263	-9	0	A	T	0.023	-1.459946e-01	2.164511e-01	1.130748e+00	5.002742e-01
-9	135	-9	0	A	T	0.120	6.594601e-02	1.343154e-01	1.128032e+00	6.236322e-01
-9	13709	-9	0	A	T	0.067	-2.611887e-02	2.336505e-01	1.145919e+00	9.110327e-01
-9	13703	-9	0	A	T	0.067	-2.611887e-02	2.336505e-01	1.145919e+00	9.110327e-01
-9	13700	-9	0	A	T	0.034	2.070296e-01	2.277152e-01	1.119742e+00	3.636531e-01
-9	13705	-9	0	A	T	0.039	1.914705e-02	9.611773e-02	1.115837e+00	8.421747e-01
-9	16280	-9	0	A	T	0.018	-5.241353e-02	1.378215e-01	1.120268e+00	7.038656e-01
-9	16281	-9	0	A	T	0.019	-8.946568e-02	1.317629e-01	1.119989e+00	4.974223e-01
-9	48379	-9	0	A	T	0.025	2.215745e-01	5.130528e-01	1.149736e+00	6.659973e-01
-9	48378	-9	0	A	T	0.025	2.215745e-01	5.130528e-01	1.149736e+00	6.659973e-01
-9	48373	-9	0	A	T	0.019	-3.197971e-01	2.872499e-01	1.110682e+00	2.660503e-01
-9	48371	-9	0	A	T	0.019	-3.197971e-01	2.872499e-01	1.110682e+00	2.660503e-01
-9	48370	-9	0	A	T	0.026	-6.770922e-02	3.121899e-01	1.127689e+00	8.283765e-01
-9	48376	-9	0	A	T	0.025	2.215745e-01	5.130528e-01	1.149736e+00	6.659973e-01
-9	48375	-9	0	A	T	0.011	8.040978e-02	1.737643e-01	1.130031e+00	6.437203e-01
-9	48374	-9	0	A	T	0.025	2.215745e-01	5.130528e-01	1.149736e+00	6.659973e-01
-9	1984	-9	0	A	T	0.026	1.112477e-01	7.381730e-02	1.041639e+00	1.323521e-01
-9	1982	-9	0	A	T	0.023	4.721195e-02	1.178855e-01	1.130248e+00	6.889471e-01
-9	1980	-9	0	A	T	0.023	4.721195e-02	1.178855e-01	1.130248e+00	6.889471e-01
-9	1989	-9	0	A	T	0.020	9.596790e-02	1.693468e-01	1.125871e+00	5.711468e-01
-9	6464	-9	0	A	T	0.058	1.571571e-01	4.596030e-01	1.148180e+00	7.325225e-01
-9	6466	-9	0	A	T	0.062	-1.161222e-01	2.752689e-01	1.136323e+00	6.732950e-01
-9	6467	-9	0	A	T	0.063	6.179872e-02	3.080725e-01	1.134317e+00	8.410851e-01
-9	80	-9	0	A	T	0.497	3.641527e-01	4.462269e-01	1.123136e+00	4.148036e-01
-9	81	-9	0	A	T	0.148	-4.094792e-02	2.129563e-01	1.150063e+00	8.475895e-01
-9	86	-9	0	A	T	0.143	-9.721435e-03	1.615220e-01	1.136974e+00	9.520284e-01
-9	87	-9	0	A	T	0.158	8.704897e-02	2.466816e-01	1.136767e+00	7.243101e-01
-9	51281	-9	0	A	T	0.011	-5.103758e-02	1.564187e-01	1.120138e+00	7.443272e-01
-9	26489	-9	0	A	T	0.029	-1.433509e-01	5.065682e-01	1.145522e+00	7.772924e-01
-9	26488	-9	0	A	T	0.029	-1.433509e-01	5.065682e-01	1.145522e+00	7.772924e-01
-9	26487	-9	0	A	T	0.029	-1.433509e-01	5.065682e-01	1.145522e+00	7.772924e-01
-9	26486	-9	0	A	T	0.027	-2.932034e-02	2.402769e-01	1.118471e+00	9.029208e-01
-9	15660	-9	0	A	T	0.049	3.261268e-02	2.054106e-01	1.140549e+00	8.739082e-01
-9	15665	-9	0	A	T	0.019	1.413655e-01	1.300404e-01	1.058988e+00	2.774608e-01
-9	15664	-9	0	A	T	0.051	-1.060787e-02	2.042787e-01	1.140926e+00	9.586041e-01
-9	4388	-9	0	A	T	0.023	-1.459946e-01	2.164511e-01	1.130748e+00	5.002742e-01
-9	19410	-9	0	A	T	0.011	-1.379870e-01	2.084368e-01	1.123513e+00	5.082355e-01
-9	19411	-9	0	A	T	0.011	-1.379870e-01	2.084368e-01	1.123513e+00	5.082355e-01
-9	19412	-9	0	A	T	0.011	-1.379870e-01	2.084368e-01	1.123513e+00	5.082355e-01
-9	19417	-9	0	A	T	0.011	-1.379870e-01	2.084368e-01	1.123513e+00	5.082355e-01
-9	6369	-9	0	A	T	0.058	1.571571e-01	4.596030e-01	1.148180e+00	7.325225e-01
-9	6368	-9	0	A	T	0.064	-1.812200e-01	3.666995e-01	1.152752e+00	6.213626e-01
-9	6363	-9	0	A	T	0.119	-4.716663e-02	7.728576e-02	1.092449e+00	5.419159e-01
-9	6362	-9	0	A	T	0.061	1.263684e-01	2.081103e-01	1.132933e+00	5.439499e-01
-9	6361	-9	0	A	T	0.019	-1.406825e-02	1.064212e-01	1.123483e+00	8.948778e-01
-9	6360	-9	0	A	T	0.058	1.571571e-01	4.596030e-01	1.148180e+00	7.325225e-01
-9	6367	-9	0	A	T	0.045	-1.128895e-02	1.180823e-01	1.118519e+00	9.238703e-01
-9	6365	-9	0	A	T	0.058	-1.234281e-01	1.778679e-01	1.119178e+00	4.880106e-01
-9	5199	-9	0	A	T	0.026	9.702908e-02	2.253459e-01	1.143487e+00	6.669392e-01
-9	1618	-9	0	A	T	0.251	-2.616779e-02	2.306851e-01	1.148930e+00	9.097259e-01
-9	1619	-9	0	A	T	0.462	-2.774006e-02	7.779016e-02	1.112375e+00	7.215236e-01
-9	5195	-9	0	A	T	0.058	1.571571e-01	4.596030e-01	1.148180e+00	7.325225e-01
-9	5194	-9	0	A	T	0.058	1.571571e-01	4.596030e-01	1.148180e+00	7.325225e-01
-9	1614	-9	0	A	T	0.354	7.311582e-02	1.655729e-01	1.138673e+00	6.589528e-01
-9	1615	-9	0	A	T	0.187	5.105597e-02	2.434258e-01	1.142686e+00	8.339467e-01
-9	1612	-9	0	A	T	0.148	-4.094792e-02	2.129563e-01	1.150063e+00	8.475895e-01
-9	5190	-9	0	A	T	0.070	2.823616e-01	2.821219e-01	1.136203e+00	3.173280e-01
-9	1611	-9	0	A	T	0.120	6.594601e-02	1.343154e-01	1.128032e+00	6.236322e-01
-9	19794	-9	0	A	T	0.017	4.671908e-01	3.112018e-01	1.105688e+00	1.338503e-01
-9	5472	-9	0	A	T	0.058	1.571571e-01	4.596030e-01	1.148180e+00	7.325225e-01
-9	7531	-9	0	A	T	0.014	-5.486504e-02	1.036101e-01	1.119511e+00	5.966431e-01
-9	7532	-9	0	A	T	0.014	-5.486504e-02	1.036101e-01	1.119511e+00	5.966431e-01
-9	6511	-9	0	A	T	0.058	1.571571e-01	4.596030e-01	1.148180e+00	7.325225e-01
-9	17298	-9	0	A	T	0.011	-6.724035e-02	1.811510e-01	1.136401e+00	7.106396e-01
-9	17299	-9	0	A	T	0.011	-6.724035e-02	1.811510e-01	1.136401e+00	7.106396e-01
-9	17296	-9	0	A	T	0.011	-6.724035e-02	1.811510e-01	1.136401e+00	7.106396e-01
-9	17290	-9	0	A	T	0.011	-6.724035e-02	1.811510e-01	1.136401e+00	7.106396e-01
-9	17291	-9	0	A	T	0.011	-6.724035e-02	1.811510e-01	1.136401e+00	7.106396e-01
-9	17292	-9	0	A	T	0.011	-6.724035e-02	1.811510e-01	1.136401e+00	7.106396e-01
-9	429	-9	0	A	T	0.187	5.105597e-02	2.434258e-01	1.142686e+00	8.339467e-01
-9	421	-9	0	A	T	0.029	5.656424e-02	7.456103e-02	1.104429e+00	4.483902e-01
-9	423	-9	0	A	T	0.238	7.327045e-03	4.992370e-02	1.114225e+00	8.833700e-01
-9	422	-9	0	A	T	0.030	4.815072e-02	7.261011e-02	1.106258e+00	5.075109e-01
-9	425	-9	0	A	T	0.263	-9.829887e-03	6.107358e-02	1.122274e+00	8.721891e-01
-9	424	-9	0	A	T	0.282	2.328513e-02	4.539945e-02	1.108334e+00	6.082255e-01
-9	23818	-9	0	A	T	0.017	-2.498181e-02	1.231843e-01	1.114325e+00	8.393641e-01
-9	2083	-9	0	A	T	0.039	1.103353e-01	9.747325e-02	1.128705e+00	2.581339e-01
-9	89	-9	0	A	T	0.178	4.358864e-02	1.203453e-01	1.108807e+00	7.173407e-01
-9	17272	-9	0	A	T	0.011	-6.724035e-02	1.811510e-01	1.136401e+00	7.106396e-01
-9	17274	-9	0	A	T	0.011	-6.724035e-02	1.811510e-01	1.136401e+00	7.106396e-01
-9	2085	-9	0	A	T	0.030	4.296057e-02	1.273957e-01	1.128043e+00	7.360752e-01
-9	18672	-9	0	A	T	0.181	-6.403528e-02	3.678333e-02	9.862839e-01	8.224935e-02
-9	11904	-9	0	A	T	0.011	-9.900050e-02	1.174156e-01	1.114412e+00	3.994938e-01
-9	15951	-9	0	A	T	0.013	1.610124e-01	2.166780e-01	1.112206e+00	4.577328e-01
-9	26660	-9	0	A	T	0.029	-1.433509e-01	5.065682e-01	1.145522e+00	7.772924e-01
-9	26665	-9	0	A	T	0.028	4.365499e-02	3.170096e-01	1.132478e+00	8.905197e-01
-9	13386	-9	0	A	T	0.067	-2.611887e-02	2.336505e-01	1.145919e+00	9.110327e-01
-9	13387	-9	0	A	T	0.067	-2.611887e-02	2.336505e-01	1.145919e+00	9.110327e-01
-9	630	-9	0	A	T	0.148	-4.094792e-02	2.129563e-01	1.150063e+00	8.475895e-01
-9	631	-9	0	A	T	0.454	-2.197015e-01	1.794888e-01	1.131360e+00	2.214473e-01
-9	632	-9	0	A	T	0.158	8.704897e-02	2.466816e-01	1.136767e+00	7.243101e-01
-9	633	-9	0	A	T	0.156	-3.646068e-02	2.387311e-01	1.148592e+00	8.786681e-01
-9	634	-9	0	A	T	0.251	-2.616779e-02	2.306851e-01	1.148930e+00	9.097259e-01
-9	635	-9	0	A	T	0.463	1.090313e-01	2.127040e-01	1.140973e+00	6.084338e-01
-9	637	-9	0	A	T	0.459	9.772813e-04	2.223660e-01	1.140093e+00	9.964949e-01
-9	638	-9	0	A	T	0.460	1.440941e-01	1.574718e-01	1.133326e+00	3.605575e-01
-9	639	-9	0	A	T	0.156	-3.646068e-02	2.387311e-01	1.148592e+00	8.786681e-01
-9	1402	-9	0	A	T	0.485	-5.112579e-01	2.740578e-01	1.146087e+00	6.262783e-02
-9	1401	-9	0	A	T	0.187	5.105597e-02	2.434258e-01	1.142686e+00	8.339467e-01
-9	679	-9	0	A	T	0.489	-6.000081e-01	4.759526e-01	1.073905e+00	2.079565e-01
-9	1406	-9	0	A	T	0.158	8.704897e-02	2.466816e-01	1.136767e+00	7.243101e-01
-9	5737	-9	0	A	T	0.064	-1.812200e-01	3.666995e-01	1.152752e+00	6.213626e-01
-9	5736	-9	0	A	T	0.058	1.571571e-01	4.596030e-01	1.148180e+00	7.325225e-01
-9	5731	-9	0	A	T	0.058	1.571571e-01	4.596030e-01	1.148180e+00	7.325225e-01
-9	5730	-9	0	A	T	0.057	2.252417e-01	2.923174e-01	1.131210e+00	4.413030e-01
-9	5733	-9	0	A	T	0.064	-1.812200e-01	3.666995e-01	1.152752e+00	6.213626e-01
-9	5739	-9	0	A	T	0.064	-1.812200e-01	3.666995e-01	1.152752e+00	6.213626e-01
-9	5738	-9	0	A	T	0.058	1.571571e-01	4.596030e-01	1.148180e+00	7.325225e-01
-9	48117	-9	0	A	T	0.024	1.826166e-01	2.962681e-01	1.124460e+00	5.378855e-01
-9	48115	-9	0	A	T	0.025	2.215745e-01	5.130528e-01	1.149736e+00	6.659973e-01
-9	48113	-9	0	A	T	0.025	2.215745e-01	5.130528e-01	1.149736e+00	6.659973e-01
-9	15204	-9	0	A	T	0.020	1.889112e-02	2.809837e-01	1.146345e+00	9.464207e-01
-9	15206	-9	0	A	T	0.020	1.889112e-02	2.809837e-01	1.146345e+00	9.464207e-01
-9	15203	-9	0	A	T	0.020	1.889112e-02	2.809837e-01	1.146345e+00	9.464207e-01
-9	15202	-9	0	A	T	0.020	1.889112e-02	2.809837e-01	1.146345e+00	9.464207e-01
-9	48110	-9	0	A	T	0.019	-3.197971e-01	2.872499e-01	1.110682e+00	2.660503e-01
-9	15209	-9	0	A	T	0.012	6.255013e-02	1.666165e-01	1.121844e+00	7.074937e-01
-9	48119	-9	0	A	T	0.024	-3.736233e-01	3.242999e-01	1.134370e+00	2.497706e-01
-9	48118	-9	0	A	T	0.025	2.215745e-01	5.130528e-01	1.149736e+00	6.659973e-01
-9	13209	-9	0	A	T	0.037	-6.292698e-02	9.776260e-02	1.106172e+00	5.200498e-01
-9	1278	-9	0	A	T	0.243	-9.517104e-02	1.439772e-01	1.157952e+00	5.088723e-01
-9	1279	-9	0	A	T	0.044	-1.585823e-02	6.320468e-02	1.115693e+00	8.019805e-01
-9	1270	-9	0	A	T	0.354	7.311582e-02	1.655729e-01	1.138673e+00	6.589528e-01
-9	1271	-9	0	A	T	0.486	-1.147143e-01	4.067272e-01	1.137401e+00	7.780143e-01
-9	1272	-9	0	A	T	0.463	1.090313e-01	2.127040e-01	1.140973e+00	6.084338e-01
-9	1273	-9	0	A	T	0.251	-2.616779e-02	2.306851e-01	1.148930e+00	9.097259e-01
-9	1274	-9	0	A	T	0.251	-2.616779e-02	2.306851e-01	1.148930e+00	9.097259e-01
-9	1275	-9	0	A	T	0.454	-2.197015e-01	1.794888e-01	1.131360e+00	2.214473e-01
-9	1276	-9	0	A	T	0.155	5.048472e-02	2.014706e-01	1.128688e+00	8.022291e-01
-9	1277	-9	0	A	T	0.349	-3.049783e-02	1.282054e-01	1.138266e+00	8.120584e-01
-9	79897	-9	0	A	T	0.015	-7.651614e-02	3.118471e-01	1.120325e+00	8.062634e-01
-9	2626	-9	0	A	T	0.018	1.774078e-02	1.601266e-01	1.135077e+00	9.118205e-01
-9	2624	-9	0	A	T	0.025	4.027260e-02	9.183392e-02	1.120690e+00	6.611644e-01
-9	9586	-9	0	A	T	0.016	-1.376254e-01	3.055087e-01	1.139977e+00	6.525377e-01
-9	9587	-9	0	A	T	0.012	-5.018343e-02	1.797409e-01	1.115896e+00	7.801944e-01
-9	9585	-9	0	A	T	0.016	-1.376254e-01	3.055087e-01	1.139977e+00	6.525377e-01
-9	26584	-9	0	A	T	0.029	-1.433509e-01	5.065682e-01	1.145522e+00	7.772924e-01
-9	9589	-9	0	A	T	0.016	-1.376254e-01	3.055087e-01	1.139977e+00	6.525377e-01
-9	26586	-9	0	A	T	0.029	-1.433509e-01	5.065682e-01	1.145522e+00	7.772924e-01
-9	26588	-9	0	A	T	0.029	-1.433509e-01	5.065682e-01	1.145522e+00	7.772924e-01
-9	26589	-9	0	A	T	0.011	5.613740e-03	1.485557e-01	1.121022e+00	9.698694e-01
-9	6675	-9	0	A	T	0.044	-2.772270e-01	2.300671e-01	1.139624e+00	2.287143e-01
-9	6674	-9	0	A	T	0.041	-2.046167e-01	2.279499e-01	1.135851e+00	3.697603e-01
-9	6677	-9	0	A	T	0.099	-6.199898e-02	1.904477e-01	1.140005e+00	7.448904e-01
-9	6676	-9	0	A	T	0.099	-6.199898e-02	1.904477e-01	1.140005e+00	7.448904e-01
-9	6671	-9	0	A	T	0.099	-6.199898e-02	1.904477e-01	1.140005e+00	7.448904e-01
-9	6670	-9	0	A	T	0.099	-6.199898e-02	1.904477e-01	1.140005e+00	7.448904e-01
-9	6672	-9	0	A	T	0.041	-1.959655e-01	2.438573e-01	1.144273e+00	4.219619e-01
-9	4683	-9	0	A	T	0.011	1.446916e-01	1.896760e-01	1.118481e+00	4.458799e-01
-9	4681	-9	0	A	T	0.011	1.446916e-01	1.896760e-01	1.118481e+00	4.458799e-01
-9	4689	-9	0	A	T	0.011	9.226420e-02	1.924985e-01	1.128930e+00	6.319119e-01
-9	8227	-9	0	A	T	0.012	-5.699099e-02	1.118699e-01	1.114927e+00	6.106430e-01
-9	15504	-9	0	A	T	0.049	3.261268e-02	2.054106e-01	1.140549e+00	8.739082e-01
-9	11508	-9	0	A	T	0.015	1.161507e-01	1.118474e-01	1.081642e+00	2.994932e-01
-9	42700	-9	0	A	T	0.018	7.141737e-02	1.201021e-01	1.118234e+00	5.523229e-01
-9	42701	-9	0	A	T	0.018	1.701894e-01	1.205308e-01	1.117731e+00	1.585009e-01
-9	21566	-9	0	A	T	0.014	-1.275824e-01	1.522495e-01	1.095721e+00	4.023949e-01
-9	21565	-9	0	A	T	0.014	-1.275824e-01	1.522495e-01	1.095721e+00	4.023949e-01
-9	21568	-9	0	A	T	0.013	-1.115707e-01	1.491521e-01	1.096247e+00	4.547516e-01
-9	17335	-9	0	A	T	0.017	3.149008e-02	2.056295e-01	1.119258e+00	8.783426e-01
-9	26210	-9	0	A	T	0.029	-1.433509e-01	5.065682e-01	1.145522e+00	7.772924e-01
-9	26212	-9	0	A	T	0.026	-7.760547e-03	2.500304e-01	1.132662e+00	9.752499e-01
-9	26213	-9	0	A	T	0.029	-1.433509e-01	5.065682e-01	1.145522e+00	7.772924e-01
-9	26214	-9	0	A	T	0.022	-4.440580e-03	1.834526e-01	1.127085e+00	9.806972e-01
-9	26216	-9	0	A	T	0.026	-7.760547e-03	2.500304e-01	1.132662e+00	9.752499e-01
-9	26218	-9	0	A	T	0.029	-1.433509e-01	5.065682e-01	1.145522e+00	7.772924e-01
-9	26219	-9	0	A	T	0.029	-1.433509e-01	5.065682e-01	1.145522e+00	7.772924e-01
-9	2123	-9	0	A	T	0.018	-1.598357e-01	1.231848e-01	1.095294e+00	1.949793e-01
-9	2122	-9	0	A	T	0.115	5.849151e-03	4.918302e-02	1.114750e+00	9.053761e-01
-9	2124	-9	0	A	T	0.017	-1.579946e-01	1.295347e-01	1.091868e+00	2.230842e-01
-9	15723	-9	0	A	T	0.019	1.475628e-01	1.303843e-01	1.055676e+00	2.582184e-01
-9	17330	-9	0	A	T	0.011	-6.724035e-02	1.811510e-01	1.136401e+00	7.106396e-01
-9	15726	-9	0	A	T	0.049	3.261268e-02	2.054106e-01	1.140549e+00	8.739082e-01
-9	15728	-9	0	A	T	0.049	3.261268e-02	2.054106e-01	1.140549e+00	8.739082e-01
-9	6583	-9	0	A	T	0.099	-6.199898e-02	1.904477e-01	1.140005e+00	7.448904e-01
-9	6582	-9	0	A	T	0.099	-6.199898e-02	1.904477e-01	1.140005e+00	7.448904e-01
-9	6581	-9	0	A	T	0.099	-6.199898e-02	1.904477e-01	1.140005e+00	7.448904e-01
-9	6580	-9	0	A	T	0.052	1.968875e-01	1.148323e-01	1.110021e+00	8.697328e-02
-9	6587	-9	0	A	T	0.030	-2.336870e-02	1.384021e-01	1.126187e+00	8.659779e-01
-9	6585	-9	0	A	T	0.074	5.702807e-02	9.915686e-02	1.112563e+00	5.654324e-01
-9	6584	-9	0	A	T	0.030	-2.336870e-02	1.384021e-01	1.126187e+00	8.659779e-01
-9	6589	-9	0	A	T	0.044	-2.772270e-01	2.300671e-01	1.139624e+00	2.287143e-01
-9	6588	-9	0	A	T	0.041	-1.959655e-01	2.438573e-01	1.144273e+00	4.219619e-01
-9	3942	-9	0	A	T	0.089	-9.003584e-02	7.155283e-02	1.109641e+00	2.087984e-01
-9	15098	-9	0	A	T	0.012	6.255013e-02	1.666165e-01	1.121844e+00	7.074937e-01
-9	5327	-9	0	A	T	0.057	2.772830e-01	2.996542e-01	1.142403e+00	3.551826e-01
-9	5324	-9	0	A	T	0.058	1.571571e-01	4.596030e-01	1.148180e+00	7.325225e-01
-9	5322	-9	0	A	T	0.058	1.571571e-01	4.596030e-01	1.148180e+00	7.325225e-01
-9	5321	-9	0	A	T	0.058	1.571571e-01	4.596030e-01	1.148180e+00	7.325225e-01
-9	5328	-9	0	A	T	0.058	1.571571e-01	4.596030e-01	1.148180e+00	7.325225e-01
-9	47985	-9	0	A	T	0.025	2.215745e-01	5.130528e-01	1.149736e+00	6.659973e-01
-9	47984	-9	0	A	T	0.025	2.215745e-01	5.130528e-01	1.149736e+00	6.659973e-01
-9	47987	-9	0	A	T	0.025	2.215745e-01	5.130528e-01	1.149736e+00	6.659973e-01
-9	47986	-9	0	A	T	0.025	2.215745e-01	5.130528e-01	1.149736e+00	6.659973e-01
-9	47981	-9	0	A	T	0.025	2.215745e-01	5.130528e-01	1.149736e+00	6.659973e-01
-9	47983	-9	0	A	T	0.019	-3.197971e-01	2.872499e-01	1.110682e+00	2.660503e-01
-9	47982	-9	0	A	T	0.025	2.215745e-01	5.130528e-01	1.149736e+00	6.659973e-01
-9	2153	-9	0	A	T	0.017	2.185952e-01	1.454177e-01	1.121236e+00	1.333402e-01
-9	47989	-9	0	A	T	0.011	8.040978e-02	1.737643e-01	1.130031e+00	6.437203e-01
-9	47988	-9	0	A	T	0.025	2.215745e-01	5.130528e-01	1.149736e+00	6.659973e-01
-9	13634	-9	0	A	T	0.067	-2.611887e-02	2.336505e-01	1.145919e+00	9.110327e-01
-9	13632	-9	0	A	T	0.034	2.070296e-01	2.277152e-01	1.119742e+00	3.636531e-01
-9	13633	-9	0	A	T	0.067	-2.611887e-02	2.336505e-01	1.145919e+00	9.110327e-01
-9	13631	-9	0	A	T	0.065	3.278195e-03	2.053803e-01	1.138761e+00	9.872707e-01
-9	13638	-9	0	A	T	0.034	1.865396e-01	2.491678e-01	1.129868e+00	4.543795e-01
-9	13639	-9	0	A	T	0.013	-9.002666e-02	1.254139e-01	1.125950e+00	4.731550e-01
-9	2491	-9	0	A	T	0.018	1.774078e-02	1.601266e-01	1.135077e+00	9.118205e-01
-9	641	-9	0	A	T	0.157	1.055229e-01	2.024700e-01	1.119256e+00	6.024470e-01
-9	26397	-9	0	A	T	0.029	-1.433509e-01	5.065682e-01	1.145522e+00	7.772924e-01
-9	26396	-9	0	A	T	0.029	-1.433509e-01	5.065682e-01	1.145522e+00	7.772924e-01
-9	26391	-9	0	A	T	0.028	-5.742273e-02	2.978714e-01	1.123031e+00	8.472030e-01
-9	26390	-9	0	A	T	0.029	-1.433509e-01	5.065682e-01	1.145522e+00	7.772924e-01
-9	26393	-9	0	A	T	0.029	-1.433509e-01	5.065682e-01	1.145522e+00	7.772924e-01
-9	26392	-9	0	A	T	0.028	-6.484975e-02	2.995593e-01	1.122701e+00	8.286888e-01
-9	26399	-9	0	A	T	0.026	-7.760547e-03	2.500304e-01	1.132662e+00	9.752499e-01
-9	26398	-9	0	A	T	0.029	-1.433509e-01	5.065682e-01	1.145522e+00	7.772924e-01
-9	89724	-9	0	A	T	0.014	-2.058223e-01	5.649790e-01	1.145743e+00	7.157696e-01
-9	89723	-9	0	A	T	0.014	-2.058223e-01	5.649790e-01	1.145743e+00	7.157696e-01
-9	89722	-9	0	A	T	0.014	-2.058223e-01	5.649790e-01	1.145743e+00	7.157696e-01
-9	89721	-9	0	A	T	0.014	-2.058223e-01	5.649790e-01	1.145743e+00	7.157696e-01
-9	89720	-9	0	A	T	0.014	-2.058223e-01	5.649790e-01	1.145743e+00	7.157696e-01
-9	19707	-9	0	A	T	0.017	4.671908e-01	3.112018e-01	1.105688e+00	1.338503e-01
-9	19702	-9	0	A	T	0.017	4.671908e-01	3.112018e-01	1.105688e+00	1.338503e-01
-9	19703	-9	0	A	T	0.015	1.898402e-01	2.696535e-01	1.107817e+00	4.817133e-01
-9	13533	-9	0	A	T	0.067	-2.611887e-02	2.336505e-01	1.145919e+00	9.110327e-01
-9	13535	-9	0	A	T	0.067	-2.611887e-02	2.336505e-01	1.145919e+00	9.110327e-01
-9	13537	-9	0	A	T	0.049	1.479875e-02	8.872934e-02	1.118095e+00	8.675987e-01
-9	13536	-9	0	A	T	0.026	-1.319552e-01	1.044003e-01	1.057181e+00	2.067745e-01
-9	13539	-9	0	A	T	0.042	-7.654244e-02	1.002432e-01	1.127613e+00	4.454439e-01
-9	13538	-9	0	A	T	0.041	-5.703793e-02	9.899466e-02	1.124484e+00	5.647285e-01
-9	646	-9	0	A	T	0.482	-3.236373e-02	1.421843e-01	1.117155e+00	8.200255e-01
-9	6216	-9	0	A	T	0.058	1.571571e-01	4.596030e-01	1.148180e+00	7.325225e-01
-9	6215	-9	0	A	T	0.058	1.571571e-01	4.596030e-01	1.148180e+00	7.325225e-01
-9	6213	-9	0	A	T	0.058	1.571571e-01	4.596030e-01	1.148180e+00	7.325225e-01
-9	6212	-9	0	A	T	0.064	-1.812200e-01	3.666995e-01	1.152752e+00	6.213626e-01
-9	6210	-9	0	A	T	0.058	1.571571e-01	4.596030e-01	1.148180e+00	7.325225e-01
-9	6219	-9	0	A	T	0.058	1.571571e-01	4.596030e-01	1.148180e+00	7.325225e-01
-9	6218	-9	0	A	T	0.058	1.571571e-01	4.596030e-01	1.148180e+00	7.325225e-01
-9	1768	-9	0	A	T	0.452	2.474899e-02	1.179603e-01	1.120551e+00	8.338933e-01
-9	1762	-9	0	A	T	0.185	1.988313e-02	5.407005e-02	1.101964e+00	7.132129e-01
-9	1763	-9	0	A	T	0.119	-1.257164e-02	4.826606e-02	1.122554e+00	7.945997e-01
-9	1766	-9	0	A	T	0.415	1.587915e-01	7.176717e-02	1.132571e+00	2.732486e-02
-9	1767	-9	0	A	T	0.452	2.474899e-02	1.179603e-01	1.120551e+00	8.338933e-01
-9	11117	-9	0	A	T	0.037	-1.403986e-01	9.891194e-02	1.124889e+00	1.563250e-01
-9	2518	-9	0	A	T	0.026	-2.671918e-02	1.140472e-01	1.124352e+00	8.148511e-01
-9	47936	-9	0	A	T	0.025	2.215745e-01	5.130528e-01	1.149736e+00	6.659973e-01
-9	47937	-9	0	A	T	0.025	2.215745e-01	5.130528e-01	1.149736e+00	6.659973e-01
-9	47930	-9	0	A	T	0.025	2.215745e-01	5.130528e-01	1.149736e+00	6.659973e-01
-9	47931	-9	0	A	T	0.025	2.215745e-01	5.130528e-01	1.149736e+00	6.659973e-01
-9	47933	-9	0	A	T	0.025	2.215745e-01	5.130528e-01	1.149736e+00	6.659973e-01
-9	26603	-9	0	A	T	0.024	1.354489e-02	1.634865e-01	1.118906e+00	9.340000e-01
-9	26602	-9	0	A	T	0.029	-1.433509e-01	5.065682e-01	1.145522e+00	7.772924e-01
-9	26601	-9	0	A	T	0.028	-5.670310e-02	2.944937e-01	1.121953e+00	8.473850e-01
-9	26600	-9	0	A	T	0.028	-5.670310e-02	2.944937e-01	1.121953e+00	8.473850e-01
-9	26607	-9	0	A	T	0.029	-1.433509e-01	5.065682e-01	1.145522e+00	7.772924e-01
-9	26606	-9	0	A	T	0.029	-1.433509e-01	5.065682e-01	1.145522e+00	7.772924e-01
-9	26605	-9	0	A	T	0.029	-1.433509e-01	5.065682e-01	1.145522e+00	7.772924e-01
-9	26604	-9	0	A	T	0.024	1.875821e-02	1.661692e-01	1.120068e+00	9.101609e-01
-9	26609	-9	0	A	T	0.029	-1.433509e-01	5.065682e-01	1.145522e+00	7.772924e-01
-9	26608	-9	0	A	T	0.029	-1.433509e-01	5.065682e-01	1.145522e+00	7.772924e-01
-9	15224	-9	0	A	T	0.020	1.889112e-02	2.809837e-01	1.146345e+00	9.464207e-01
-9	89792	-9	0	A	T	0.014	-2.058223e-01	5.649790e-01	1.145743e+00	7.157696e-01
-9	89793	-9	0	A	T	0.014	-2.058223e-01	5.649790e-01	1.145743e+00	7.157696e-01
-9	89790	-9	0	A	T	0.014	-2.058223e-01	5.649790e-01	1.145743e+00	7.157696e-01
-9	89791	-9	0	A	T	0.014	-2.058223e-01	5.649790e-01	1.145743e+00	7.157696e-01
-9	89796	-9	0	A	T	0.014	-2.058223e-01	5.649790e-01	1.145743e+00	7.157696e-01
-9	89797	-9	0	A	T	0.014	-2.058223e-01	5.649790e-01	1.145743e+00	7.157696e-01
-9	3088	-9	0	A	T	0.022	1.577452e-02	8.437550e-02	1.117765e+00	8.517621e-01
-9	89795	-9	0	A	T	0.014	-2.058223e-01	5.649790e-01	1.145743e+00	7.157696e-01
-9	15855	-9	0	A	T	0.017	1.245510e-01	1.863333e-01	1.115308e+00	5.041312e-01
-9	15856	-9	0	A	T	0.014	-3.986082e-02	2.027581e-01	1.144412e+00	8.442168e-01
-9	15857	-9	0	A	T	0.014	-3.986082e-02	2.027581e-01	1.144412e+00	8.442168e-01
-9	15852	-9	0	A	T	0.047	-8.446931e-02	1.219795e-01	1.140661e+00	4.889157e-01
-9	15853	-9	0	A	T	0.047	-8.446931e-02	1.219795e-01	1.140661e+00	4.889157e-01
-9	15859	-9	0	A	T	0.012	2.002928e-01	1.990241e-01	1.102381e+00	3.146662e-01
-9	238	-9	0	A	T	0.158	8.704897e-02	2.466816e-01	1.136767e+00	7.243101e-01
-9	239	-9	0	A	T	0.492	-1.494694e-02	3.448754e-01	1.143395e+00	9.654457e-01
-9	235	-9	0	A	T	0.494	-1.246291e-01	3.040743e-01	1.121657e+00	6.820612e-01
-9	236	-9	0	A	T	0.495	-3.037905e-01	3.935093e-01	1.120584e+00	4.404353e-01
-9	237	-9	0	A	T	0.257	1.833720e-01	2.032809e-01	1.126821e+00	3.674082e-01
-9	230	-9	0	A	T	0.257	1.833720e-01	2.032809e-01	1.126821e+00	3.674082e-01
-9	231	-9	0	A	T	0.158	8.704897e-02	2.466816e-01	1.136767e+00	7.243101e-01
-9	232	-9	0	A	T	0.257	1.833720e-01	2.032809e-01	1.126821e+00	3.674082e-01
-9	233	-9	0	A	T	0.437	1.710992e-02	1.503099e-01	1.138048e+00	9.094122e-01
-9	26522	-9	0	A	T	0.029	-1.433509e-01	5.065682e-01	1.145522e+00	7.772924e-01
-9	26521	-9	0	A	T	0.029	-1.433509e-01	5.065682e-01	1.145522e+00	7.772924e-01
-9	26526	-9	0	A	T	0.029	-1.433509e-01	5.065682e-01	1.145522e+00	7.772924e-01
-9	26524	-9	0	A	T	0.029	-1.433509e-01	5.065682e-01	1.145522e+00	7.772924e-01
-9	26525	-9	0	A	T	0.029	-1.433509e-01	5.065682e-01	1.145522e+00	7.772924e-01
-9	26529	-9	0	A	T	0.029	-1.433509e-01	5.065682e-01	1.145522e+00	7.772924e-01
-9	9719	-9	0	A	T	0.016	-1.376254e-01	3.055087e-01	1.139977e+00	6.525377e-01
-9	9718	-9	0	A	T	0.016	-1.376254e-01	3.055087e-01	1.139977e+00	6.525377e-01
-9	9711	-9	0	A	T	0.016	-1.376254e-01	3.055087e-01	1.139977e+00	6.525377e-01
-9	9717	-9	0	A	T	0.016	-1.376254e-01	3.055087e-01	1.139977e+00	6.525377e-01
-9	9715	-9	0	A	T	0.016	-1.376254e-01	3.055087e-01	1.139977e+00	6.525377e-01
-9	17327	-9	0	A	T	0.011	-6.724035e-02	1.811510e-01	1.136401e+00	7.106396e-01
-9	3002	-9	0	A	T	0.011	1.280098e-01	1.138574e-01	1.105823e+00	2.613635e-01
-9	6087	-9	0	A	T	0.058	1.571571e-01	4.596030e-01	1.148180e+00	7.325225e-01
-9	6084	-9	0	A	T	0.058	1.571571e-01	4.596030e-01	1.148180e+00	7.325225e-01
-9	6080	-9	0	A	T	0.064	-1.812200e-01	3.666995e-01	1.152752e+00	6.213626e-01
-9	6081	-9	0	A	T	0.064	-1.812200e-01	3.666995e-01	1.152752e+00	6.213626e-01
-9	21493	-9	0	A	T	0.014	-1.275824e-01	1.522495e-01	1.095721e+00	4.023949e-01
-9	8073	-9	0	A	T	0.017	-2.272696e-03	1.045079e-01	1.121772e+00	9.826577e-01
-9	8075	-9	0	A	T	0.016	1.742176e-02	1.078205e-01	1.122608e+00	8.716934e-01
-9	8074	-9	0	A	T	0.019	2.156495e-02	1.009598e-01	1.122118e+00	8.309365e-01
-9	8076	-9	0	A	T	0.015	6.470354e-02	1.146738e-01	1.121814e+00	5.728146e-01
-9	695	-9	0	A	T	0.489	-6.000081e-01	4.759526e-01	1.073905e+00	2.079565e-01
-9	13617	-9	0	A	T	0.067	-2.611887e-02	2.336505e-01	1.145919e+00	9.110327e-01
-9	13610	-9	0	A	T	0.065	-8.474875e-02	1.771789e-01	1.127545e+00	6.326054e-01
-9	5821	-9	0	A	T	0.064	-1.812200e-01	3.666995e-01	1.152752e+00	6.213626e-01
-9	5820	-9	0	A	T	0.026	9.702908e-02	2.253459e-01	1.143487e+00	6.669392e-01
-9	5822	-9	0	A	T	0.026	9.702908e-02	2.253459e-01	1.143487e+00	6.669392e-01
-9	5825	-9	0	A	T	0.064	-1.812200e-01	3.666995e-01	1.152752e+00	6.213626e-01
-9	5827	-9	0	A	T	0.064	-1.812200e-01	3.666995e-01	1.152752e+00	6.213626e-01
-9	5826	-9	0	A	T	0.064	-1.812200e-01	3.666995e-01	1.152752e+00	6.213626e-01
-9	5829	-9	0	A	T	0.057	-5.136481e-01	2.908655e-01	1.216336e+00	7.794765e-02
-9	5828	-9	0	A	T	0.057	2.702648e-01	2.915603e-01	1.145187e+00	3.543429e-01
-9	5844	-9	0	A	T	0.058	1.571571e-01	4.596030e-01	1.148180e+00	7.325225e-01
-9	5843	-9	0	A	T	0.064	-1.812200e-01	3.666995e-01	1.152752e+00	6.213626e-01
-9	17313	-9	0	A	T	0.011	-6.724035e-02	1.811510e-01	1.136401e+00	7.106396e-01
-9	17312	-9	0	A	T	0.011	-6.724035e-02	1.811510e-01	1.136401e+00	7.106396e-01
-9	6	-9	0	A	T	0.471	1.173446e-01	2.149145e-01	1.128181e+00	5.852772e-01
-9	45747	-9	0	A	T	0.012	-6.161992e-03	1.317749e-01	1.116551e+00	9.627198e-01
-9	19568	-9	0	A	T	0.018	-8.740123e-02	1.967750e-01	1.125761e+00	6.570910e-01
-9	19569	-9	0	A	T	0.018	-8.740123e-02	1.967750e-01	1.125761e+00	6.570910e-01
-9	1308	-9	0	A	T	0.488	-2.253856e-01	3.381843e-01	1.096985e+00	5.053905e-01
-9	22407	-9	0	A	T	0.011	5.194089e-02	1.554725e-01	1.140531e+00	7.384401e-01
-9	22406	-9	0	A	T	0.011	5.194089e-02	1.554725e-01	1.140531e+00	7.384401e-01
-9	5960	-9	0	A	T	0.064	-1.812200e-01	3.666995e-01	1.152752e+00	6.213626e-01
-9	876	-9	0	A	T	0.162	3.307937e-02	1.356826e-01	1.119071e+00	8.074745e-01
-9	877	-9	0	A	T	0.243	5.349700e-02	1.244262e-01	1.113188e+00	6.673961e-01
-9	874	-9	0	A	T	0.157	8.639380e-02	2.021290e-01	1.122260e+00	6.692370e-01
-9	875	-9	0	A	T	0.162	3.307937e-02	1.356826e-01	1.119071e+00	8.074745e-01
-9	872	-9	0	A	T	0.447	-3.834417e-02	1.451753e-01	1.131526e+00	7.917813e-01
-9	870	-9	0	A	T	0.244	8.137773e-02	1.885874e-01	1.127070e+00	6.662607e-01
-9	4596	-9	0	A	T	0.011	1.702652e-01	1.364618e-01	1.094110e+00	2.126528e-01
-9	5965	-9	0	A	T	0.064	-1.812200e-01	3.666995e-01	1.152752e+00	6.213626e-01
-9	21423	-9	0	A	T	0.029	-1.465853e-01	1.497841e-01	1.084344e+00	3.281745e-01
-9	6907	-9	0	A	T	0.045	-1.008744e-01	2.126508e-01	1.131411e+00	6.354220e-01
-9	6906	-9	0	A	T	0.039	5.294829e-02	2.335040e-01	1.133106e+00	8.206960e-01
-9	6905	-9	0	A	T	0.015	1.403782e-01	1.080122e-01	1.115984e+00	1.942506e-01
-9	6904	-9	0	A	T	0.043	-5.492195e-02	2.461691e-01	1.136934e+00	8.235332e-01
-9	15430	-9	0	A	T	0.015	2.014035e-01	2.240142e-01	1.072018e+00	3.690005e-01
-9	6900	-9	0	A	T	0.043	-5.492195e-02	2.461691e-01	1.136934e+00	8.235332e-01
-9	8135	-9	0	A	T	0.015	1.380249e-01	1.030225e-01	1.092446e+00	1.808639e-01
-9	5784	-9	0	A	T	0.058	1.571571e-01	4.596030e-01	1.148180e+00	7.325225e-01
-9	5785	-9	0	A	T	0.060	9.713328e-02	2.182103e-01	1.123178e+00	6.563919e-01
-9	5786	-9	0	A	T	0.023	1.632554e-02	1.076615e-01	1.121848e+00	8.795268e-01
-9	5787	-9	0	A	T	0.055	4.356731e-02	1.856018e-01	1.119501e+00	8.144992e-01
-9	5780	-9	0	A	T	0.058	1.571571e-01	4.596030e-01	1.148180e+00	7.325225e-01
-9	5781	-9	0	A	T	0.039	-1.406999e-02	2.685005e-01	1.139283e+00	9.582268e-01
-9	5782	-9	0	A	T	0.039	-1.406999e-02	2.685005e-01	1.139283e+00	9.582268e-01
-9	5783	-9	0	A	T	0.066	6.038810e-02	2.082495e-01	1.117481e+00	7.719383e-01
-9	5788	-9	0	A	T	0.056	-4.491212e-02	2.045873e-01	1.123451e+00	8.263200e-01
-9	5789	-9	0	A	T	0.064	-1.812200e-01	3.666995e-01	1.152752e+00	6.213626e-01
-9	19226	-9	0	A	T	0.011	-1.379870e-01	2.084368e-01	1.123513e+00	5.082355e-01
-9	19228	-9	0	A	T	0.011	-1.379870e-01	2.084368e-01	1.123513e+00	5.082355e-01
-9	2825	-9	0	A	T	0.062	-2.175981e-02	5.792503e-02	1.139313e+00	7.073146e-01
-9	1409	-9	0	A	T	0.489	-6.000081e-01	4.759526e-01	1.073905e+00	2.079565e-01
-9	1408	-9	0	A	T	0.120	6.594601e-02	1.343154e-01	1.128032e+00	6.236322e-01
-9	1404	-9	0	A	T	0.487	-5.044972e-01	2.494591e-01	1.085737e+00	4.360941e-02
-9	692	-9	0	A	T	0.251	-2.616779e-02	2.306851e-01	1.148930e+00	9.097259e-01
-9	693	-9	0	A	T	0.120	6.594601e-02	1.343154e-01	1.128032e+00	6.236322e-01
-9	690	-9	0	A	T	0.459	9.772813e-04	2.223660e-01	1.140093e+00	9.964949e-01
-9	691	-9	0	A	T	0.156	-3.646068e-02	2.387311e-01	1.148592e+00	8.786681e-01
-9	696	-9	0	A	T	0.251	-2.616779e-02	2.306851e-01	1.148930e+00	9.097259e-01
-9	694	-9	0	A	T	0.458	8.922086e-02	2.094275e-01	1.146153e+00	6.702535e-01
-9	1541	-9	0	A	T	0.187	5.105597e-02	2.434258e-01	1.142686e+00	8.339467e-01
-9	710	-9	0	A	T	0.489	-6.000081e-01	4.759526e-01	1.073905e+00	2.079565e-01
-9	1548	-9	0	A	T	0.459	9.772813e-04	2.223660e-01	1.140093e+00	9.964949e-01
-9	1549	-9	0	A	T	0.156	-3.646068e-02	2.387311e-01	1.148592e+00	8.786681e-01
-9	22302	-9	0	A	T	0.011	5.194089e-02	1.554725e-01	1.140531e+00	7.384401e-01
-9	22307	-9	0	A	T	0.011	5.194089e-02	1.554725e-01	1.140531e+00	7.384401e-01
-9	26108	-9	0	A	T	0.029	-1.433509e-01	5.065682e-01	1.145522e+00	7.772924e-01
-9	26109	-9	0	A	T	0.028	-6.442508e-02	2.946439e-01	1.122354e+00	8.269985e-01
-9	26104	-9	0	A	T	0.022	-4.440580e-03	1.834526e-01	1.127085e+00	9.806972e-01
-9	26105	-9	0	A	T	0.029	-1.433509e-01	5.065682e-01	1.145522e+00	7.772924e-01
-9	26107	-9	0	A	T	0.030	-1.949103e-01	2.927167e-01	1.116304e+00	5.057681e-01
-9	26100	-9	0	A	T	0.029	-1.433509e-01	5.065682e-01	1.145522e+00	7.772924e-01
-9	26101	-9	0	A	T	0.029	-1.433509e-01	5.065682e-01	1.145522e+00	7.772924e-01
-9	26102	-9	0	A	T	0.029	-1.433509e-01	5.065682e-01	1.145522e+00	7.772924e-01
-9	26103	-9	0	A	T	0.029	-1.433509e-01	5.065682e-01	1.145522e+00	7.772924e-01
-9	2018	-9	0	A	T	0.026	-3.354044e-02	1.636937e-01	1.143366e+00	8.377260e-01
-9	5430	-9	0	A	T	0.070	2.823616e-01	2.821219e-01	1.136203e+00	3.173280e-01
-9	5431	-9	0	A	T	0.058	1.571571e-01	4.596030e-01	1.148180e+00	7.325225e-01
-9	5436	-9	0	A	T	0.058	1.571571e-01	4.596030e-01	1.148180e+00	7.325225e-01
-9	5437	-9	0	A	T	0.057	2.865445e-01	2.957670e-01	1.134086e+00	3.330503e-01
-9	357	-9	0	A	T	0.495	-3.037905e-01	3.935093e-01	1.120584e+00	4.404353e-01
-9	356	-9	0	A	T	0.492	-1.494694e-02	3.448754e-01	1.143395e+00	9.654457e-01
-9	355	-9	0	A	T	0.463	7.850472e-02	1.706550e-01	1.133505e+00	6.456788e-01
-9	354	-9	0	A	T	0.187	5.105597e-02	2.434258e-01	1.142686e+00	8.339467e-01
-9	353	-9	0	A	T	0.464	9.806822e-02	1.943552e-01	1.141470e+00	6.140489e-01
-9	351	-9	0	A	T	0.495	-3.037905e-01	3.935093e-01	1.120584e+00	4.404353e-01
-9	350	-9	0	A	T	0.156	-3.646068e-02	2.387311e-01	1.148592e+00	8.786681e-01
-9	359	-9	0	A	T	0.153	3.940509e-02	1.701439e-01	1.126718e+00	8.169337e-01
-9	358	-9	0	A	T	0.133	-1.003377e-01	1.020775e-01	1.143491e+00	3.260497e-01
-9	21350	-9	0	A	T	0.014	-1.275824e-01	1.522495e-01	1.095721e+00	4.023949e-01
-9	9467	-9	0	A	T	0.065	-3.002378e-02	9.209152e-02	1.123225e+00	7.445291e-01
-9	9461	-9	0	A	T	0.016	-1.376254e-01	3.055087e-01	1.139977e+00	6.525377e-01
-9	9463	-9	0	A	T	0.016	-1.376254e-01	3.055087e-01	1.139977e+00	6.525377e-01
-9	48153	-9	0	A	T	0.025	2.215745e-01	5.130528e-01	1.149736e+00	6.659973e-01
-9	48150	-9	0	A	T	0.025	2.215745e-01	5.130528e-01	1.149736e+00	6.659973e-01
-9	48155	-9	0	A	T	0.025	2.215745e-01	5.130528e-01	1.149736e+00	6.659973e-01
-9	48159	-9	0	A	T	0.013	-3.903915e-01	2.130420e-01	1.135894e+00	6.740873e-02
-9	558	-9	0	A	T	0.208	-4.465461e-02	7.985507e-02	1.154747e+00	5.762498e-01
-9	555	-9	0	A	T	0.124	-8.472044e-02	1.335314e-01	1.159120e+00	5.260369e-01
-9	554	-9	0	A	T	0.488	-1.147797e-01	2.879668e-01	1.105966e+00	6.903484e-01
-9	556	-9	0	A	T	0.489	-6.000081e-01	4.759526e-01	1.073905e+00	2.079565e-01
-9	551	-9	0	A	T	0.489	-6.000081e-01	4.759526e-01	1.073905e+00	2.079565e-01
-9	550	-9	0	A	T	0.145	9.901869e-02	1.731646e-01	1.115831e+00	5.676726e-01
-9	553	-9	0	A	T	0.453	-1.454898e-01	1.606310e-01	1.124761e+00	3.654601e-01
-9	552	-9	0	A	T	0.155	2.188426e-02	1.973601e-01	1.130795e+00	9.117470e-01
-9	5531	-9	0	A	T	0.058	1.571571e-01	4.596030e-01	1.148180e+00	7.325225e-01
-9	5536	-9	0	A	T	0.058	1.571571e-01	4.596030e-01	1.148180e+00	7.325225e-01
-9	5535	-9	0	A	T	0.064	-1.812200e-01	3.666995e-01	1.152752e+00	6.213626e-01
-9	5534	-9	0	A	T	0.012	-1.019558e-01	1.389933e-01	1.122038e+00	4.635394e-01
-9	13449	-9	0	A	T	0.067	-2.611887e-02	2.336505e-01	1.145919e+00	9.110327e-01
-9	13444	-9	0	A	T	0.067	-2.611887e-02	2.336505e-01	1.145919e+00	9.110327e-01
-9	13446	-9	0	A	T	0.067	-2.611887e-02	2.336505e-01	1.145919e+00	9.110327e-01
-9	13441	-9	0	A	T	0.067	-2.611887e-02	2.336505e-01	1.145919e+00	9.110327e-01
-9	13440	-9	0	A	T	0.034	1.865396e-01	2.491678e-01	1.129868e+00	4.543795e-01
-9	13442	-9	0	A	T	0.047	-4.662665e-02	9.747933e-02	1.110340e+00	6.326050e-01
-9	19821	-9	0	A	T	0.017	4.671908e-01	3.112018e-01	1.105688e+00	1.338503e-01
-9	2428	-9	0	A	T	0.012	2.423039e-01	1.522335e-01	1.131271e+00	1.120205e-01
-9	2421	-9	0	A	T	0.011	1.298683e-01	1.748161e-01	1.120322e+00	4.578599e-01
-9	2422	-9	0	A	T	0.018	6.119743e-03	1.820093e-01	1.140013e+00	9.731895e-01
-9	2423	-9	0	A	T	0.012	2.423039e-01	1.522335e-01	1.131271e+00	1.120205e-01
-9	2424	-9	0	A	T	0.019	1.194183e-01	1.058156e-01	1.119835e+00	2.595664e-01
-9	1815	-9	0	A	T	0.132	-5.403248e-02	5.628940e-02	1.091467e+00	3.375137e-01
-9	1816	-9	0	A	T	0.012	-1.093086e-01	1.294596e-01	1.109705e+00	3.988338e-01
-9	1811	-9	0	A	T	0.012	-1.093086e-01	1.294596e-01	1.109705e+00	3.988338e-01
-9	1819	-9	0	A	T	0.073	2.379697e-01	5.687167e-02	6.814922e-01	3.315881e-05
-9	5288	-9	0	A	T	0.070	2.823616e-01	2.821219e-01	1.136203e+00	3.173280e-01
-9	5285	-9	0	A	T	0.070	2.823616e-01	2.821219e-01	1.136203e+00	3.173280e-01
-9	5284	-9	0	A	T	0.070	2.823616e-01	2.821219e-01	1.136203e+00	3.173280e-01
-9	5286	-9	0	A	T	0.070	2.823616e-01	2.821219e-01	1.136203e+00	3.173280e-01
-9	7046	-9	0	A	T	0.043	-5.492195e-02	2.461691e-01	1.136934e+00	8.235332e-01
-9	7040	-9	0	A	T	0.098	1.027074e-01	1.982607e-01	1.151473e+00	6.046316e-01
-9	7043	-9	0	A	T	0.043	-5.492195e-02	2.461691e-01	1.136934e+00	8.235332e-01
-9	7042	-9	0	A	T	0.098	1.027074e-01	1.982607e-01	1.151473e+00	6.046316e-01
-9	12692	-9	0	A	T	0.011	4.802853e-02	1.161978e-01	1.119344e+00	6.795185e-01
-9	1651	-9	0	A	T	0.488	-2.144952e-01	2.929964e-01	1.087413e+00	4.644267e-01
-9	44376	-9	0	A	T	0.012	-7.052745e-02	1.041451e-01	1.109910e+00	4.985539e-01
-9	89859	-9	0	A	T	0.014	-2.058223e-01	5.649790e-01	1.145743e+00	7.157696e-01
-9	89858	-9	0	A	T	0.014	-2.058223e-01	5.649790e-01	1.145743e+00	7.157696e-01
-9	89851	-9	0	A	T	0.014	-2.058223e-01	5.649790e-01	1.145743e+00	7.157696e-01
-9	89850	-9	0	A	T	0.014	-2.058223e-01	5.649790e-01	1.145743e+00	7.157696e-01
-9	89853	-9	0	A	T	0.014	-2.058223e-01	5.649790e-01	1.145743e+00	7.157696e-01
-9	89855	-9	0	A	T	0.014	-2.058223e-01	5.649790e-01	1.145743e+00	7.157696e-01
-9	89854	-9	0	A	T	0.014	-2.058223e-01	5.649790e-01	1.145743e+00	7.157696e-01
-9	89857	-9	0	A	T	0.014	-2.058223e-01	5.649790e-01	1.145743e+00	7.157696e-01
-9	89856	-9	0	A	T	0.014	-2.058223e-01	5.649790e-01	1.145743e+00	7.157696e-01
-9	8478	-9	0	A	T	0.012	-2.894783e-02	1.113368e-01	1.114223e+00	7.949566e-01
-9	8475	-9	0	A	T	0.028	-9.861402e-03	1.011856e-01	1.123269e+00	9.223968e-01
-9	26456	-9	0	A	T	0.029	-1.433509e-01	5.065682e-01	1.145522e+00	7.772924e-01
-9	26457	-9	0	A	T	0.029	-1.433509e-01	5.065682e-01	1.145522e+00	7.772924e-01
-9	26452	-9	0	A	T	0.029	-1.433509e-01	5.065682e-01	1.145522e+00	7.772924e-01
-9	26453	-9	0	A	T	0.029	-1.433509e-01	5.065682e-01	1.145522e+00	7.772924e-01
-9	26451	-9	0	A	T	0.029	-1.433509e-01	5.065682e-01	1.145522e+00	7.772924e-01
-9	13511	-9	0	A	T	0.034	1.865396e-01	2.491678e-01	1.129868e+00	4.543795e-01
-9	15638	-9	0	A	T	0.049	3.261268e-02	2.054106e-01	1.140549e+00	8.739082e-01
-9	15635	-9	0	A	T	0.049	3.261268e-02	2.054106e-01	1.140549e+00	8.739082e-01
-9	15637	-9	0	A	T	0.049	3.261268e-02	2.054106e-01	1.140549e+00	8.739082e-01
-9	9001	-9	0	A	T	0.062	-2.602624e-03	1.690325e-01	1.124160e+00	9.877207e-01
-9	4370	-9	0	A	T	0.160	-1.457985e-02	5.729279e-02	1.110628e+00	7.992177e-01
-9	23351	-9	0	A	T	0.024	2.930863e-02	8.049454e-02	1.121397e+00	7.159143e-01
-9	21338	-9	0	A	T	0.014	-1.275824e-01	1.522495e-01	1.095721e+00	4.023949e-01
-9	6186	-9	0	A	T	0.058	1.571571e-01	4.596030e-01	1.148180e+00	7.325225e-01
-9	6398	-9	0	A	T	0.058	1.571571e-01	4.596030e-01	1.148180e+00	7.325225e-01
-9	6399	-9	0	A	T	0.058	1.571571e-01	4.596030e-01	1.148180e+00	7.325225e-01
-9	6393	-9	0	A	T	0.026	9.702908e-02	2.253459e-01	1.143487e+00	6.669392e-01
-9	6391	-9	0	A	T	0.058	1.571571e-01	4.596030e-01	1.148180e+00	7.325225e-01
-9	6396	-9	0	A	T	0.058	1.571571e-01	4.596030e-01	1.148180e+00	7.325225e-01
-9	6397	-9	0	A	T	0.058	1.571571e-01	4.596030e-01	1.148180e+00	7.325225e-01
-9	6394	-9	0	A	T	0.026	9.702908e-02	2.253459e-01	1.143487e+00	6.669392e-01
-9	72	-9	0	A	T	0.187	5.105597e-02	2.434258e-01	1.142686e+00	8.339467e-01
-9	5124	-9	0	A	T	0.018	5.798234e-02	1.305580e-01	1.125581e+00	6.571317e-01
-9	5125	-9	0	A	T	0.112	-8.832978e-03	6.821834e-02	1.120403e+00	8.970231e-01
-9	5126	-9	0	A	T	0.071	-7.970606e-03	1.434954e-01	1.124972e+00	9.557231e-01
-9	5127	-9	0	A	T	0.015	2.558371e-02	1.295093e-01	1.122400e+00	8.434734e-01
-9	5122	-9	0	A	T	0.075	5.560360e-01	3.147959e-01	1.098693e+00	7.787911e-02
-9	5123	-9	0	A	T	0.018	5.798234e-02	1.305580e-01	1.125581e+00	6.571317e-01
-9	44829	-9	0	A	T	0.011	-6.134319e-03	1.417040e-01	1.120328e+00	9.654859e-01
-9	6950	-9	0	A	T	0.043	-5.492195e-02	2.461691e-01	1.136934e+00	8.235332e-01
-9	6952	-9	0	A	T	0.043	-5.492195e-02	2.461691e-01	1.136934e+00	8.235332e-01
-9	6957	-9	0	A	T	0.026	-9.117955e-02	7.920489e-02	1.147534e+00	2.501427e-01
-9	5918	-9	0	A	T	0.064	-1.812200e-01	3.666995e-01	1.152752e+00	6.213626e-01
-9	5917	-9	0	A	T	0.058	1.571571e-01	4.596030e-01	1.148180e+00	7.325225e-01
-9	5910	-9	0	A	T	0.058	1.571571e-01	4.596030e-01	1.148180e+00	7.325225e-01
-9	5913	-9	0	A	T	0.064	-1.812200e-01	3.666995e-01	1.152752e+00	6.213626e-01
-9	17229	-9	0	A	T	0.011	-6.724035e-02	1.811510e-01	1.136401e+00	7.106396e-01
-9	10792	-9	0	A	T	0.011	7.996735e-02	1.387247e-01	1.085020e+00	5.645430e-01
-9	1704	-9	0	A	T	0.138	1.198199e-01	4.288055e-02	1.078759e+00	5.378262e-03
-9	1706	-9	0	A	T	0.064	-1.134430e-02	4.869756e-02	1.111984e+00	8.158813e-01
-9	1707	-9	0	A	T	0.142	-1.843500e-01	9.055035e-02	1.164938e+00	4.222800e-02
-9	6869	-9	0	A	T	0.042	-3.156715e-01	2.052413e-01	1.162216e+00	1.245961e-01
-9	6864	-9	0	A	T	0.043	-5.492195e-02	2.461691e-01	1.136934e+00	8.235332e-01
-9	6865	-9	0	A	T	0.098	1.027074e-01	1.982607e-01	1.151473e+00	6.046316e-01
-9	6867	-9	0	A	T	0.043	-5.492195e-02	2.461691e-01	1.136934e+00	8.235332e-01
-9	6863	-9	0	A	T	0.098	1.027074e-01	1.982607e-01	1.151473e+00	6.046316e-01
-9	889	-9	0	A	T	0.156	-3.646068e-02	2.387311e-01	1.148592e+00	8.786681e-01
-9	6059	-9	0	A	T	0.058	1.571571e-01	4.596030e-01	1.148180e+00	7.325225e-01
-9	6055	-9	0	A	T	0.048	-3.931524e-02	1.136021e-01	1.120823e+00	7.294125e-01
-9	6051	-9	0	A	T	0.058	1.571571e-01	4.596030e-01	1.148180e+00	7.325225e-01
-9	16128	-9	0	A	T	0.025	-5.835359e-04	1.115229e-01	1.116597e+00	9.958270e-01
-9	48377	-9	0	A	T	0.025	2.215745e-01	5.130528e-01	1.149736e+00	6.659973e-01
-9	2358	-9	0	A	T	0.017	8.774956e-02	2.006845e-01	1.145130e+00	6.620963e-01
-9	2352	-9	0	A	T	0.012	2.423039e-01	1.522335e-01	1.131271e+00	1.120205e-01
-9	2350	-9	0	A	T	0.019	5.948794e-02	8.593668e-02	1.123900e+00	4.890774e-01
-9	2351	-9	0	A	T	0.035	-4.030619e-02	7.596005e-02	1.104745e+00	5.958882e-01
-9	2354	-9	0	A	T	0.017	8.774956e-02	2.006845e-01	1.145130e+00	6.620963e-01
-9	2355	-9	0	A	T	0.012	-2.849300e-02	1.020215e-01	1.121553e+00	7.801288e-01
-9	46352	-9	0	A	T	0.011	9.533463e-01	3.630174e-01	1.021946e+00	8.869236e-03
-9	46351	-9	0	A	T	0.011	4.328428e-01	2.942788e-01	1.070225e+00	1.418858e-01
-9	46350	-9	0	A	T	0.011	4.328428e-01	2.942788e-01	1.070225e+00	1.418858e-01
-9	46356	-9	0	A	T	0.011	4.328428e-01	2.942788e-01	1.070225e+00	1.418858e-01
-9	46354	-9	0	A	T	0.011	4.328428e-01	2.942788e-01	1.070225e+00	1.418858e-01
-9	46359	-9	0	A	T	0.011	9.533463e-01	3.630174e-01	1.021946e+00	8.869236e-03
-9	9698	-9	0	A	T	0.016	-1.376254e-01	3.055087e-01	1.139977e+00	6.525377e-01
-9	9699	-9	0	A	T	0.016	-1.376254e-01	3.055087e-01	1.139977e+00	6.525377e-01
-9	9695	-9	0	A	T	0.016	-1.376254e-01	3.055087e-01	1.139977e+00	6.525377e-01
-9	9692	-9	0	A	T	0.016	-1.376254e-01	3.055087e-01	1.139977e+00	6.525377e-01
-9	48744	-9	0	A	T	0.012	2.779079e-01	1.433693e-01	1.124366e+00	5.307148e-02
-9	1537	-9	0	A	T	0.148	-4.094792e-02	2.129563e-01	1.150063e+00	8.475895e-01
-9	1536	-9	0	A	T	0.354	7.311582e-02	1.655729e-01	1.138673e+00	6.589528e-01
-9	1535	-9	0	A	T	0.148	-4.094792e-02	2.129563e-01	1.150063e+00	8.475895e-01
-9	89895	-9	0	A	T	0.014	-2.058223e-01	5.649790e-01	1.145743e+00	7.157696e-01
-9	89894	-9	0	A	T	0.014	-2.058223e-01	5.649790e-01	1.145743e+00	7.157696e-01
-9	89897	-9	0	A	T	0.014	-2.058223e-01	5.649790e-01	1.145743e+00	7.157696e-01
-9	89896	-9	0	A	T	0.014	-2.058223e-01	5.649790e-01	1.145743e+00	7.157696e-01
-9	89891	-9	0	A	T	0.014	-2.058223e-01	5.649790e-01	1.145743e+00	7.157696e-01
-9	89890	-9	0	A	T	0.014	-2.058223e-01	5.649790e-01	1.145743e+00	7.157696e-01
-9	89892	-9	0	A	T	0.014	-2.058223e-01	5.649790e-01	1.145743e+00	7.157696e-01
-9	2015	-9	0	A	T	0.020	9.596790e-02	1.693468e-01	1.125871e+00	5.711468e-01
-9	15250	-9	0	A	T	0.016	1.652900e-01	1.202274e-01	1.037842e+00	1.697348e-01
-9	15251	-9	0	A	T	0.020	1.889112e-02	2.809837e-01	1.146345e+00	9.464207e-01
-9	15256	-9	0	A	T	0.052	-7.585775e-02	7.589149e-02	1.123172e+00	3.179536e-01
-9	15257	-9	0	A	T	0.042	-1.003246e-01	7.608265e-02	1.135694e+00	1.878282e-01
-9	19881	-9	0	A	T	0.011	2.098319e-01	2.740198e-01	1.138466e+00	4.441422e-01
-9	19880	-9	0	A	T	0.011	2.098319e-01	2.740198e-01	1.138466e+00	4.441422e-01
-9	4716	-9	0	A	T	0.011	9.226420e-02	1.924985e-01	1.128930e+00	6.319119e-01
-9	4713	-9	0	A	T	0.011	9.226420e-02	1.924985e-01	1.128930e+00	6.319119e-01
-9	4718	-9	0	A	T	0.011	1.446916e-01	1.896760e-01	1.118481e+00	4.458799e-01
-9	9565	-9	0	A	T	0.016	-1.376254e-01	3.055087e-01	1.139977e+00	6.525377e-01
-9	933	-9	0	A	T	0.454	-2.197015e-01	1.794888e-01	1.131360e+00	2.214473e-01
-9	932	-9	0	A	T	0.354	7.311582e-02	1.655729e-01	1.138673e+00	6.589528e-01
-9	931	-9	0	A	T	0.489	-6.000081e-01	4.759526e-01	1.073905e+00	2.079565e-01
-9	937	-9	0	A	T	0.064	5.197068e-02	7.136429e-02	1.048581e+00	4.667654e-01
-9	936	-9	0	A	T	0.486	-1.724722e-01	1.956671e-01	1.085990e+00	3.784453e-01
-9	935	-9	0	A	T	0.187	5.105597e-02	2.434258e-01	1.142686e+00	8.339467e-01
-9	934	-9	0	A	T	0.458	8.922086e-02	2.094275e-01	1.146153e+00	6.702535e-01
-9	1384	-9	0	A	T	0.154	3.420240e-01	1.472140e-01	1.185339e+00	2.051641e-02
-9	1386	-9	0	A	T	0.158	8.704897e-02	2.466816e-01	1.136767e+00	7.243101e-01
-9	9384	-9	0	A	T	0.011	-5.147835e-02	1.726021e-01	1.118306e+00	7.656231e-01
-9	1382	-9	0	A	T	0.421	-1.805735e-02	8.772964e-02	1.117508e+00	8.369982e-01
-9	1383	-9	0	A	T	0.156	-3.646068e-02	2.387311e-01	1.148592e+00	8.786681e-01
-9	4652	-9	0	A	T	0.011	1.446916e-01	1.896760e-01	1.118481e+00	4.458799e-01
-9	4659	-9	0	A	T	0.011	1.446916e-01	1.896760e-01	1.118481e+00	4.458799e-01
-9	4658	-9	0	A	T	0.011	9.226420e-02	1.924985e-01	1.128930e+00	6.319119e-01
-9	108	-9	0	A	T	0.156	-3.646068e-02	2.387311e-01	1.148592e+00	8.786681e-01
-9	109	-9	0	A	T	0.148	-4.094792e-02	2.129563e-01	1.150063e+00	8.475895e-01
-9	102	-9	0	A	T	0.120	6.594601e-02	1.343154e-01	1.128032e+00	6.236322e-01
-9	100	-9	0	A	T	0.262	2.924628e-01	2.120211e-01	1.099423e+00	1.683157e-01
-9	106	-9	0	A	T	0.258	3.902745e-01	1.392288e-01	1.136384e+00	5.234951e-03
-9	107	-9	0	A	T	0.156	-3.646068e-02	2.387311e-01	1.148592e+00	8.786681e-01
-9	104	-9	0	A	T	0.497	3.641527e-01	4.462269e-01	1.123136e+00	4.148036e-01
-9	105	-9	0	A	T	0.259	3.607924e-01	1.497130e-01	1.120091e+00	1.627574e-02
-9	5629	-9	0	A	T	0.058	1.571571e-01	4.596030e-01	1.148180e+00	7.325225e-01
-9	5628	-9	0	A	T	0.064	-1.812200e-01	3.666995e-01	1.152752e+00	6.213626e-01
-9	5626	-9	0	A	T	0.058	1.571571e-01	4.596030e-01	1.148180e+00	7.325225e-01
-9	5625	-9	0	A	T	0.058	1.571571e-01	4.596030e-01	1.148180e+00	7.325225e-01
-9	5623	-9	0	A	T	0.058	1.571571e-01	4.596030e-01	1.148180e+00	7.325225e-01
-9	5622	-9	0	A	T	0.064	-1.812200e-01	3.666995e-01	1.152752e+00	6.213626e-01
-9	11576	-9	0	A	T	0.016	3.264098e-02	1.045775e-01	1.115967e+00	7.550626e-01
-9	11575	-9	0	A	T	0.018	8.899108e-02	9.901141e-02	1.117578e+00	3.691441e-01
-9	19389	-9	0	A	T	0.011	-1.379870e-01	2.084368e-01	1.123513e+00	5.082355e-01
-9	19380	-9	0	A	T	0.011	-1.379870e-01	2.084368e-01	1.123513e+00	5.082355e-01
-9	19383	-9	0	A	T	0.011	-1.379870e-01	2.084368e-01	1.123513e+00	5.082355e-01
-9	19385	-9	0	A	T	0.011	-1.379870e-01	2.084368e-01	1.123513e+00	5.082355e-01
-9	19387	-9	0	A	T	0.011	-1.111657e-01	1.809854e-01	1.119378e+00	5.393141e-01
-9	26481	-9	0	A	T	0.029	-1.433509e-01	5.065682e-01	1.145522e+00	7.772924e-01
-9	26480	-9	0	A	T	0.029	-1.433509e-01	5.065682e-01	1.145522e+00	7.772924e-01
-9	26483	-9	0	A	T	0.029	-1.433509e-01	5.065682e-01	1.145522e+00	7.772924e-01
-9	26485	-9	0	A	T	0.029	-1.433509e-01	5.065682e-01	1.145522e+00	7.772924e-01
-9	26667	-9	0	A	T	0.029	-1.433509e-01	5.065682e-01	1.145522e+00	7.772924e-01
-9	26666	-9	0	A	T	0.029	-1.433509e-01	5.065682e-01	1.145522e+00	7.772924e-01
-9	26154	-9	0	A	T	0.029	-1.433509e-01	5.065682e-01	1.145522e+00	7.772924e-01
-9	1142	-9	0	A	T	0.462	1.091160e-01	1.838320e-01	1.129695e+00	5.530415e-01
-9	1143	-9	0	A	T	0.489	-6.000081e-01	4.759526e-01	1.073905e+00	2.079565e-01
-9	1141	-9	0	A	T	0.125	-2.220947e-02	1.437754e-01	1.143258e+00	8.772916e-01
-9	1147	-9	0	A	T	0.354	7.311582e-02	1.655729e-01	1.138673e+00	6.589528e-01
-9	1145	-9	0	A	T	0.351	-1.165726e-01	1.257776e-01	1.148565e+00	3.544180e-01
-9	1148	-9	0	A	T	0.068	7.167726e-02	9.009190e-02	1.107248e+00	4.265977e-01
-9	1149	-9	0	A	T	0.251	-2.616779e-02	2.306851e-01	1.148930e+00	9.097259e-01
-9	89664	-9	0	A	T	0.014	-2.058223e-01	5.649790e-01	1.145743e+00	7.157696e-01
-9	89665	-9	0	A	T	0.013	-5.165909e-02	3.151192e-01	1.120850e+00	8.698409e-01
-9	380	-9	0	A	T	0.473	-1.034309e-02	1.365148e-01	1.117785e+00	9.396327e-01
-9	381	-9	0	A	T	0.158	8.704897e-02	2.466816e-01	1.136767e+00	7.243101e-01
-9	382	-9	0	A	T	0.492	-1.494694e-02	3.448754e-01	1.143395e+00	9.654457e-01
-9	383	-9	0	A	T	0.494	-1.246291e-01	3.040743e-01	1.121657e+00	6.820612e-01
-9	384	-9	0	A	T	0.495	-3.037905e-01	3.935093e-01	1.120584e+00	4.404353e-01
-9	385	-9	0	A	T	0.120	6.594601e-02	1.343154e-01	1.128032e+00	6.236322e-01
-9	386	-9	0	A	T	0.491	1.938565e-02	2.499154e-01	1.128698e+00	9.381985e-01
-9	387	-9	0	A	T	0.155	1.196839e-02	2.007449e-01	1.133295e+00	9.524795e-01
-9	388	-9	0	A	T	0.108	1.067262e-01	1.018745e-01	1.099938e+00	2.952596e-01
-9	389	-9	0	A	T	0.495	-3.037905e-01	3.935093e-01	1.120584e+00	4.404353e-01
-9	3759	-9	0	A	T	0.052	8.663916e-02	6.508293e-02	1.094304e+00	1.836562e-01
-9	3758	-9	0	A	T	0.052	8.663916e-02	6.508293e-02	1.094304e+00	1.836562e-01
-9	2197	-9	0	A	T	0.041	8.387375e-02	6.796609e-02	1.084319e+00	2.176962e-01
-9	2047	-9	0	A	T	0.030	4.296057e-02	1.273957e-01	1.128043e+00	7.360752e-01
-9	4811	-9	0	A	T	0.017	8.774246e-02	9.124399e-02	1.074421e+00	3.366496e-01
-9	4810	-9	0	A	T	0.013	9.539283e-02	1.013340e-01	1.076969e+00	3.469173e-01
-9	2040	-9	0	A	T	0.026	-3.354044e-02	1.636937e-01	1.143366e+00	8.377260e-01
-9	2041	-9	0	A	T	0.023	-3.591610e-02	1.383736e-01	1.137084e+00	7.952986e-01
-9	2049	-9	0	A	T	0.026	-3.354044e-02	1.636937e-01	1.143366e+00	8.377260e-01
-9	6769	-9	0	A	T	0.040	7.403450e-02	2.687036e-01	1.144029e+00	7.830138e-01
-9	6768	-9	0	A	T	0.040	7.403450e-02	2.687036e-01	1.144029e+00	7.830138e-01
[truncated: 4,258 more rows]
