# Supplementary material for: GWAS for quantitative resistance phenotypes in Mycobacterium tuberculosis reveals resistance genes and regulatory regions
Source: Nat Commun. 2019 May 13;10:2128. doi: 10.1038/s41467-019-10110-6 (PMC6513847; doi:10.1038/s41467-019-10110-6)
Supplement: Supplementary file 12 — Source Data [file 41467_2019_10110_MOESM12_ESM.zip › 9-Source Data Folder/site_rbu_valid.assoc.txt]

chr	rs	ps	n_miss	allele1	allele0	af	l_mle	p_lrt
-9	40135	-9	0	A	T	0.011	1.957705e-01	1.607602e-01
-9	5989	-9	0	A	T	0.053	6.570031e-02	5.871019e-01
-9	5982	-9	0	A	T	0.059	5.278783e-02	4.747333e-01
-9	5983	-9	0	A	T	0.059	5.278783e-02	4.747333e-01
-9	5980	-9	0	A	T	0.059	5.278783e-02	4.747333e-01
-9	5981	-9	0	A	T	0.059	5.278783e-02	4.747333e-01
-9	5987	-9	0	A	T	0.027	7.210800e-02	2.697775e-01
-9	5984	-9	0	A	T	0.064	4.675301e-02	3.789927e-01
-9	270	-9	0	A	T	0.106	1.458396e-02	4.657285e-01
-9	271	-9	0	A	T	0.138	1.612548e-02	2.498179e-01
-9	272	-9	0	A	T	0.138	1.612548e-02	2.498179e-01
-9	273	-9	0	A	T	0.441	5.279679e-03	9.425358e-02
-9	274	-9	0	A	T	0.447	5.427179e-03	1.178649e-01
-9	275	-9	0	A	T	0.138	1.612548e-02	2.498179e-01
-9	276	-9	0	A	T	0.495	9.030735e-02	7.489512e-01
-9	277	-9	0	A	T	0.223	1.054168e-01	9.488719e-01
-9	278	-9	0	A	T	0.223	1.054168e-01	9.488719e-01
-9	279	-9	0	A	T	0.154	6.218285e-02	4.714325e-01
-9	16701	-9	0	A	T	0.011	7.222221e-02	6.224309e-01
-9	17252	-9	0	A	T	0.011	7.576605e-02	5.471530e-03
-9	17253	-9	0	A	T	0.011	7.576605e-02	5.471530e-03
-9	17254	-9	0	A	T	0.011	7.576605e-02	5.471530e-03
-9	10706	-9	0	A	T	0.016	7.499336e-02	4.284419e-01
-9	21619	-9	0	A	T	0.011	7.820160e-02	6.001513e-01
-9	8542	-9	0	A	T	0.021	5.003577e-02	4.480699e-01
-9	60900	-9	0	A	T	0.011	8.969218e-02	5.126785e-01
-9	60901	-9	0	A	T	0.011	8.969218e-02	5.126785e-01
-9	60906	-9	0	A	T	0.011	8.969218e-02	5.126785e-01
-9	26569	-9	0	A	T	0.016	7.174744e-02	4.397409e-01
-9	26566	-9	0	A	T	0.016	7.174744e-02	4.397409e-01
-9	26567	-9	0	A	T	0.016	7.174744e-02	4.397409e-01
-9	26564	-9	0	A	T	0.011	7.685230e-02	5.674347e-01
-9	26565	-9	0	A	T	0.016	7.174744e-02	4.397409e-01
-9	26562	-9	0	A	T	0.016	7.174744e-02	4.397409e-01
-9	26563	-9	0	A	T	0.016	7.174744e-02	4.397409e-01
-9	26560	-9	0	A	T	0.016	7.174744e-02	4.397409e-01
-9	26561	-9	0	A	T	0.016	7.174744e-02	4.397409e-01
-9	48917	-9	0	A	T	0.011	7.831688e-02	5.561473e-01
-9	6819	-9	0	A	T	0.080	9.371232e-02	9.302484e-01
-9	6818	-9	0	A	T	0.122	3.758327e-02	9.035840e-02
-9	6811	-9	0	A	T	0.048	5.565012e-02	5.166174e-01
-9	6810	-9	0	A	T	0.122	3.758327e-02	9.035840e-02
-9	6813	-9	0	A	T	0.122	3.758327e-02	9.035840e-02
-9	6812	-9	0	A	T	0.048	5.565012e-02	5.166174e-01
-9	6815	-9	0	A	T	0.048	5.565012e-02	5.166174e-01
-9	6814	-9	0	A	T	0.048	5.565012e-02	5.166174e-01
-9	6817	-9	0	A	T	0.122	3.758327e-02	9.035840e-02
-9	6816	-9	0	A	T	0.122	3.758327e-02	9.035840e-02
-9	24146	-9	0	A	T	0.011	7.140148e-02	6.284945e-01
-9	24147	-9	0	A	T	0.011	7.140148e-02	6.284945e-01
-9	24144	-9	0	A	T	0.011	7.140148e-02	6.284945e-01
-9	24145	-9	0	A	T	0.011	7.140148e-02	6.284945e-01
-9	24142	-9	0	A	T	0.011	7.140148e-02	6.284945e-01
-9	24143	-9	0	A	T	0.011	7.140148e-02	6.284945e-01
-9	24140	-9	0	A	T	0.011	7.140148e-02	6.284945e-01
-9	24141	-9	0	A	T	0.011	7.140148e-02	6.284945e-01
-9	24148	-9	0	A	T	0.011	7.140148e-02	6.284945e-01
-9	24149	-9	0	A	T	0.011	7.140148e-02	6.284945e-01
-9	6935	-9	0	A	T	0.122	3.758327e-02	9.035840e-02
-9	1679	-9	0	A	T	0.048	5.691503e-02	5.368061e-01
-9	1671	-9	0	A	T	0.011	9.635331e-02	5.833280e-03
-9	83636	-9	0	A	T	0.011	7.166432e-02	6.257671e-01
-9	83634	-9	0	A	T	0.011	7.166432e-02	6.257671e-01
-9	83633	-9	0	A	T	0.011	7.166432e-02	6.257671e-01
-9	6958	-9	0	A	T	0.016	1.179140e-01	3.187637e-01
-9	8036	-9	0	A	T	0.021	7.181470e-02	3.414378e-01
-9	8038	-9	0	A	T	0.021	7.181470e-02	3.414378e-01
-9	5869	-9	0	A	T	0.053	6.404015e-02	5.907789e-01
-9	5868	-9	0	A	T	0.053	6.404015e-02	5.907789e-01
-9	5865	-9	0	A	T	0.053	6.404015e-02	5.907789e-01
-9	5864	-9	0	A	T	0.064	4.675301e-02	3.789927e-01
-9	5867	-9	0	A	T	0.064	4.675301e-02	3.789927e-01
-9	5866	-9	0	A	T	0.064	4.675301e-02	3.789927e-01
-9	5861	-9	0	A	T	0.053	6.404015e-02	5.907789e-01
-9	5860	-9	0	A	T	0.053	6.404015e-02	5.907789e-01
-9	5863	-9	0	A	T	0.053	6.404015e-02	5.907789e-01
-9	5862	-9	0	A	T	0.053	6.404015e-02	5.907789e-01
-9	17359	-9	0	A	T	0.011	7.576605e-02	5.471530e-03
-9	17357	-9	0	A	T	0.011	7.576605e-02	5.471530e-03
-9	17351	-9	0	A	T	0.011	7.576605e-02	5.471530e-03
-9	17352	-9	0	A	T	0.011	7.576605e-02	5.471530e-03
-9	19588	-9	0	A	T	0.027	2.486844e-01	6.234814e-02
-9	19589	-9	0	A	T	0.011	1.351580e-01	3.246413e-01
-9	19586	-9	0	A	T	0.011	1.351580e-01	3.246413e-01
-9	19587	-9	0	A	T	0.027	2.486844e-01	6.234814e-02
-9	19584	-9	0	A	T	0.048	1.655924e-01	4.564464e-02
-9	19585	-9	0	A	T	0.080	1.015809e-01	1.472778e-01
-9	19582	-9	0	A	T	0.011	1.351580e-01	3.246413e-01
-9	19583	-9	0	A	T	0.027	2.486844e-01	6.234814e-02
-9	19580	-9	0	A	T	0.011	1.351580e-01	3.246413e-01
-9	19581	-9	0	A	T	0.011	1.351580e-01	3.246413e-01
-9	6953	-9	0	A	T	0.048	5.565012e-02	5.166174e-01
-9	51927	-9	0	A	T	0.011	7.978361e-02	6.421889e-01
-9	68634	-9	0	A	T	0.011	8.135917e-02	5.545045e-01
-9	68635	-9	0	A	T	0.011	8.135917e-02	5.545045e-01
-9	68636	-9	0	A	T	0.011	8.135917e-02	5.545045e-01
-9	68637	-9	0	A	T	0.011	8.135917e-02	5.545045e-01
-9	68630	-9	0	A	T	0.011	8.135917e-02	5.545045e-01
-9	68631	-9	0	A	T	0.011	8.135917e-02	5.545045e-01
-9	68632	-9	0	A	T	0.011	8.135917e-02	5.545045e-01
-9	68633	-9	0	A	T	0.011	8.135917e-02	5.545045e-01
-9	68638	-9	0	A	T	0.011	8.135917e-02	5.545045e-01
-9	68639	-9	0	A	T	0.011	8.135917e-02	5.545045e-01
-9	45028	-9	0	A	T	0.011	1.248337e-01	3.474219e-01
-9	45029	-9	0	A	T	0.011	1.248337e-01	3.474219e-01
-9	25715	-9	0	A	T	0.011	1.159566e-01	4.248834e-01
-9	25716	-9	0	A	T	0.011	1.740126e-01	2.891988e-01
-9	26067	-9	0	A	T	0.011	7.685230e-02	5.674347e-01
-9	26066	-9	0	A	T	0.016	7.174744e-02	4.397409e-01
-9	26064	-9	0	A	T	0.016	7.174744e-02	4.397409e-01
-9	26068	-9	0	A	T	0.016	7.174744e-02	4.397409e-01
-9	24433	-9	0	A	T	0.011	1.006705e-01	3.289481e-01
-9	4760	-9	0	A	T	0.016	2.279814e-02	6.491866e-04
-9	4767	-9	0	A	T	0.027	3.574545e-02	3.458453e-01
-9	10350	-9	0	A	T	0.011	1.109587e-01	5.288407e-03
-9	832	-9	0	A	T	0.213	1.021448e-01	7.862377e-01
-9	833	-9	0	A	T	0.495	9.017238e-02	7.552175e-01
-9	836	-9	0	A	T	0.441	1.000000e-05	9.495321e-02
-9	837	-9	0	A	T	0.138	1.612548e-02	2.498179e-01
-9	834	-9	0	A	T	0.197	1.060097e-01	4.936473e-01
-9	835	-9	0	A	T	0.473	4.686186e-02	3.397038e-01
-9	838	-9	0	A	T	0.128	2.115939e-02	1.364223e-01
-9	839	-9	0	A	T	0.138	1.612548e-02	2.498179e-01
-9	14306	-9	0	A	T	0.027	5.446899e-02	3.426125e-02
-9	14309	-9	0	A	T	0.016	7.313600e-02	4.418377e-01
-9	14308	-9	0	A	T	0.021	6.722543e-02	3.538545e-01
-9	45965	-9	0	A	T	0.027	1.138057e-01	9.057481e-01
-9	9454	-9	0	A	T	0.016	7.139757e-02	4.436024e-01
-9	9450	-9	0	A	T	0.016	7.139757e-02	4.436024e-01
-9	9451	-9	0	A	T	0.016	7.139757e-02	4.436024e-01
-9	21515	-9	0	A	T	0.027	2.694632e-01	9.491352e-02
-9	21512	-9	0	A	T	0.027	2.694632e-01	9.491352e-02
-9	21513	-9	0	A	T	0.011	1.387391e-01	3.557988e-01
-9	21510	-9	0	A	T	0.011	1.387391e-01	3.557988e-01
-9	21511	-9	0	A	T	0.011	1.387391e-01	3.557988e-01
-9	21519	-9	0	A	T	0.027	2.694632e-01	9.491352e-02
-9	7771	-9	0	A	T	0.021	1.107811e-01	1.314814e-01
-9	7770	-9	0	A	T	0.021	1.107811e-01	1.314814e-01
-9	7778	-9	0	A	T	0.011	1.122047e-01	3.023990e-01
-9	9546	-9	0	A	T	0.016	7.139757e-02	4.436024e-01
-9	9547	-9	0	A	T	0.016	7.139757e-02	4.436024e-01
-9	9545	-9	0	A	T	0.016	7.139757e-02	4.436024e-01
-9	9540	-9	0	A	T	0.016	7.139757e-02	4.436024e-01
-9	21369	-9	0	A	T	0.027	2.694632e-01	9.491352e-02
-9	21368	-9	0	A	T	0.027	2.694632e-01	9.491352e-02
-9	24351	-9	0	A	T	0.011	1.006705e-01	3.289481e-01
-9	24350	-9	0	A	T	0.011	1.006705e-01	3.289481e-01
-9	24357	-9	0	A	T	0.011	1.006705e-01	3.289481e-01
-9	24356	-9	0	A	T	0.011	1.006705e-01	3.289481e-01
-9	21361	-9	0	A	T	0.011	1.387391e-01	3.557988e-01
-9	48018	-9	0	A	T	0.021	1.370505e-01	4.682118e-01
-9	21360	-9	0	A	T	0.011	1.387391e-01	3.557988e-01
-9	48012	-9	0	A	T	0.032	1.146697e-01	8.312802e-01
-9	48013	-9	0	A	T	0.032	1.146697e-01	8.312802e-01
-9	48010	-9	0	A	T	0.021	1.308958e-01	4.774028e-01
-9	48011	-9	0	A	T	0.032	1.146697e-01	8.312802e-01
-9	48014	-9	0	A	T	0.032	1.146697e-01	8.312802e-01
-9	48015	-9	0	A	T	0.032	1.146697e-01	8.312802e-01
-9	21362	-9	0	A	T	0.016	1.655466e-01	2.415782e-01
-9	1447	-9	0	A	T	0.128	2.115939e-02	1.364223e-01
-9	1446	-9	0	A	T	0.489	7.215091e-02	6.309730e-01
-9	1445	-9	0	A	T	0.495	9.017238e-02	7.552175e-01
-9	1444	-9	0	A	T	0.218	1.035696e-01	8.795139e-01
-9	1443	-9	0	A	T	0.138	1.612548e-02	2.498179e-01
-9	1442	-9	0	A	T	0.160	6.571906e-02	5.889876e-01
-9	1441	-9	0	A	T	0.218	1.035696e-01	8.795139e-01
-9	1440	-9	0	A	T	0.495	9.017238e-02	7.552175e-01
-9	1449	-9	0	A	T	0.106	1.458396e-02	4.657285e-01
-9	1448	-9	0	A	T	0.138	1.612548e-02	2.498179e-01
-9	22346	-9	0	A	T	0.011	2.272285e-01	2.914830e-01
-9	22347	-9	0	A	T	0.016	8.943040e-02	6.875202e-01
-9	22344	-9	0	A	T	0.011	2.272285e-01	2.914830e-01
-9	22342	-9	0	A	T	0.011	2.272285e-01	2.914830e-01
-9	22343	-9	0	A	T	0.011	2.272285e-01	2.914830e-01
-9	22340	-9	0	A	T	0.016	8.943040e-02	6.875202e-01
-9	22341	-9	0	A	T	0.016	8.943040e-02	6.875202e-01
-9	198	-9	0	A	T	0.106	1.458396e-02	4.657285e-01
-9	195	-9	0	A	T	0.133	2.337696e-02	5.805204e-01
-9	197	-9	0	A	T	0.223	1.054168e-01	9.488719e-01
-9	191	-9	0	A	T	0.447	5.427179e-03	1.178649e-01
-9	190	-9	0	A	T	0.495	9.541228e-02	6.866939e-01
-9	193	-9	0	A	T	0.495	9.030735e-02	7.489512e-01
-9	6964	-9	0	A	T	0.048	5.565012e-02	5.166174e-01
-9	3452	-9	0	A	T	0.207	1.000000e-05	3.764253e-02
-9	3453	-9	0	A	T	0.021	6.565583e-02	3.981974e-01
-9	3454	-9	0	A	T	0.016	8.036239e-02	4.739946e-01
-9	3455	-9	0	A	T	0.037	9.805746e-02	1.389335e-01
-9	3458	-9	0	A	T	0.027	8.026448e-02	2.478541e-01
-9	3459	-9	0	A	T	0.032	1.022417e-01	1.711034e-01
-9	6967	-9	0	A	T	0.048	5.565012e-02	5.166174e-01
-9	6473	-9	0	A	T	0.053	6.404015e-02	5.907789e-01
-9	6475	-9	0	A	T	0.064	4.675301e-02	3.789927e-01
-9	6474	-9	0	A	T	0.064	4.675301e-02	3.789927e-01
-9	4040	-9	0	A	T	0.021	1.407788e-01	1.961929e-01
-9	46713	-9	0	A	T	0.016	7.499336e-02	4.284419e-01
-9	46712	-9	0	A	T	0.021	7.181470e-02	3.414378e-01
-9	46711	-9	0	A	T	0.021	7.181470e-02	3.414378e-01
-9	46710	-9	0	A	T	0.016	7.499336e-02	4.284419e-01
-9	46715	-9	0	A	T	0.016	7.499336e-02	4.284419e-01
-9	46714	-9	0	A	T	0.021	7.181470e-02	3.414378e-01
-9	13326	-9	0	A	T	0.011	7.780563e-02	6.155037e-03
-9	13321	-9	0	A	T	0.011	7.780563e-02	6.155037e-03
-9	13322	-9	0	A	T	0.011	7.780563e-02	6.155037e-03
-9	319	-9	0	A	T	0.223	1.054168e-01	9.488719e-01
-9	318	-9	0	A	T	0.495	9.030735e-02	7.489512e-01
-9	311	-9	0	A	T	0.223	1.054168e-01	9.488719e-01
-9	310	-9	0	A	T	0.138	1.612548e-02	2.498179e-01
-9	317	-9	0	A	T	0.128	2.115939e-02	1.364223e-01
-9	316	-9	0	A	T	0.351	2.979950e-02	1.335183e-01
-9	314	-9	0	A	T	0.223	1.054168e-01	9.488719e-01
-9	448	-9	0	A	T	0.128	2.115939e-02	1.364223e-01
-9	15708	-9	0	A	T	0.053	7.602259e-02	6.187521e-01
-9	15702	-9	0	A	T	0.011	8.160948e-02	3.654787e-01
-9	15706	-9	0	A	T	0.053	7.602259e-02	6.187521e-01
-9	52185	-9	0	A	T	0.011	7.978361e-02	6.421889e-01
-9	2742	-9	0	A	T	0.059	1.705555e-01	5.045044e-02
-9	2749	-9	0	A	T	0.011	1.622052e-01	3.059866e-01
-9	2748	-9	0	A	T	0.027	8.141488e-02	3.101557e-01
-9	3957	-9	0	A	T	0.011	7.897700e-02	5.727929e-01
-9	3956	-9	0	A	T	0.011	8.696051e-02	6.270095e-01
-9	3955	-9	0	A	T	0.011	8.696051e-02	6.270095e-01
-9	3954	-9	0	A	T	0.011	8.696051e-02	6.270095e-01
-9	24443	-9	0	A	T	0.011	1.006705e-01	3.289481e-01
-9	24442	-9	0	A	T	0.011	1.006705e-01	3.289481e-01
-9	24441	-9	0	A	T	0.011	1.006705e-01	3.289481e-01
-9	24440	-9	0	A	T	0.011	1.006705e-01	3.289481e-01
-9	24447	-9	0	A	T	0.011	1.006705e-01	3.289481e-01
-9	24446	-9	0	A	T	0.011	1.006705e-01	3.289481e-01
-9	24445	-9	0	A	T	0.016	9.533149e-02	6.836545e-01
-9	24444	-9	0	A	T	0.016	9.533149e-02	6.836545e-01
-9	24449	-9	0	A	T	0.011	1.006705e-01	3.289481e-01
-9	24448	-9	0	A	T	0.011	1.006705e-01	3.289481e-01
-9	50115	-9	0	A	T	0.011	1.573853e-01	3.316360e-01
-9	24458	-9	0	A	T	0.011	1.006705e-01	3.289481e-01
-9	24459	-9	0	A	T	0.011	1.006705e-01	3.289481e-01
-9	24454	-9	0	A	T	0.011	1.006705e-01	3.289481e-01
-9	24455	-9	0	A	T	0.011	1.006705e-01	3.289481e-01
-9	13689	-9	0	A	T	0.043	9.347465e-02	2.365444e-01
-9	591	-9	0	A	T	0.410	3.863539e-03	2.321568e-02
-9	590	-9	0	A	T	0.452	3.672895e-03	1.478648e-01
-9	593	-9	0	A	T	0.128	2.115939e-02	1.364223e-01
-9	592	-9	0	A	T	0.128	2.115939e-02	1.364223e-01
-9	595	-9	0	A	T	0.441	2.887633e-03	9.472144e-02
-9	594	-9	0	A	T	0.138	1.612548e-02	2.498179e-01
-9	597	-9	0	A	T	0.154	6.218285e-02	4.714325e-01
-9	599	-9	0	A	T	0.154	6.218285e-02	4.714325e-01
-9	598	-9	0	A	T	0.138	1.612548e-02	2.498179e-01
-9	47941	-9	0	A	T	0.032	1.146697e-01	8.312802e-01
-9	47943	-9	0	A	T	0.032	1.146697e-01	8.312802e-01
-9	47942	-9	0	A	T	0.032	1.146697e-01	8.312802e-01
-9	47947	-9	0	A	T	0.032	1.146697e-01	8.312802e-01
-9	47946	-9	0	A	T	0.032	1.146697e-01	8.312802e-01
-9	5579	-9	0	A	T	0.053	6.404015e-02	5.907789e-01
-9	5574	-9	0	A	T	0.064	4.675301e-02	3.789927e-01
-9	5573	-9	0	A	T	0.053	6.404015e-02	5.907789e-01
-9	5572	-9	0	A	T	0.064	4.675301e-02	3.789927e-01
-9	5570	-9	0	A	T	0.053	6.404015e-02	5.907789e-01
-9	19059	-9	0	A	T	0.011	7.222221e-02	6.224309e-01
-9	19050	-9	0	A	T	0.011	7.222221e-02	6.224309e-01
-9	19057	-9	0	A	T	0.011	7.222221e-02	6.224309e-01
-9	12756	-9	0	A	T	0.011	7.166432e-02	6.257671e-01
-9	12754	-9	0	A	T	0.011	7.166432e-02	6.257671e-01
-9	9114	-9	0	A	T	0.027	3.508229e-02	3.467332e-01
-9	21486	-9	0	A	T	0.027	2.694632e-01	9.491352e-02
-9	21480	-9	0	A	T	0.027	2.694632e-01	9.491352e-02
-9	21483	-9	0	A	T	0.027	2.694632e-01	9.491352e-02
-9	13488	-9	0	A	T	0.043	9.347465e-02	2.365444e-01
-9	13482	-9	0	A	T	0.021	9.564892e-02	1.472553e-01
-9	13485	-9	0	A	T	0.043	9.347465e-02	2.365444e-01
-9	13484	-9	0	A	T	0.043	9.347465e-02	2.365444e-01
-9	13487	-9	0	A	T	0.027	8.398900e-02	3.131011e-01
-9	13486	-9	0	A	T	0.027	8.398900e-02	3.131011e-01
-9	20354	-9	0	A	T	0.011	8.568382e-02	5.573358e-01
-9	20359	-9	0	A	T	0.016	7.826112e-02	4.376407e-01
-9	19901	-9	0	A	T	0.011	7.820160e-02	6.001513e-01
-9	19906	-9	0	A	T	0.011	7.820160e-02	6.001513e-01
-9	4469	-9	0	A	T	0.037	1.094098e-02	2.274227e-01
-9	4463	-9	0	A	T	0.037	1.094098e-02	2.274227e-01
-9	26351	-9	0	A	T	0.016	7.174744e-02	4.397409e-01
-9	26350	-9	0	A	T	0.016	7.174744e-02	4.397409e-01
-9	26353	-9	0	A	T	0.016	7.174744e-02	4.397409e-01
-9	26355	-9	0	A	T	0.016	7.174744e-02	4.397409e-01
-9	26357	-9	0	A	T	0.016	7.174744e-02	4.397409e-01
-9	26356	-9	0	A	T	0.016	7.174744e-02	4.397409e-01
-9	26359	-9	0	A	T	0.016	7.174744e-02	4.397409e-01
-9	26358	-9	0	A	T	0.016	7.174744e-02	4.397409e-01
-9	6886	-9	0	A	T	0.122	3.758327e-02	9.035840e-02
-9	15795	-9	0	A	T	0.016	1.132696e-01	4.204014e-04
-9	15792	-9	0	A	T	0.011	8.160948e-02	3.654787e-01
-9	2465	-9	0	A	T	0.021	1.738534e-01	1.462225e-01
-9	2466	-9	0	A	T	0.021	1.738534e-01	1.462225e-01
-9	2467	-9	0	A	T	0.016	1.433096e-01	2.305624e-01
-9	2460	-9	0	A	T	0.021	1.738534e-01	1.462225e-01
-9	2461	-9	0	A	T	0.021	1.738534e-01	1.462225e-01
-9	2462	-9	0	A	T	0.021	1.738534e-01	1.462225e-01
-9	68577	-9	0	A	T	0.011	8.135917e-02	5.545045e-01
-9	68576	-9	0	A	T	0.011	8.135917e-02	5.545045e-01
-9	68575	-9	0	A	T	0.011	8.135917e-02	5.545045e-01
-9	68574	-9	0	A	T	0.011	8.135917e-02	5.545045e-01
-9	68573	-9	0	A	T	0.011	8.135917e-02	5.545045e-01
-9	68572	-9	0	A	T	0.011	8.135917e-02	5.545045e-01
-9	68571	-9	0	A	T	0.011	8.135917e-02	5.545045e-01
-9	68570	-9	0	A	T	0.011	8.135917e-02	5.545045e-01
-9	68579	-9	0	A	T	0.011	8.135917e-02	5.545045e-01
-9	68578	-9	0	A	T	0.011	8.135917e-02	5.545045e-01
-9	4275	-9	0	A	T	0.037	1.094098e-02	2.274227e-01
-9	4279	-9	0	A	T	0.016	5.269726e-02	5.214191e-01
-9	15584	-9	0	A	T	0.011	8.160948e-02	3.654787e-01
-9	13736	-9	0	A	T	0.043	9.347465e-02	2.365444e-01
-9	13732	-9	0	A	T	0.016	1.665658e-01	2.925007e-01
-9	13730	-9	0	A	T	0.021	9.564892e-02	1.472553e-01
-9	11380	-9	0	A	T	0.021	1.202374e-01	7.203401e-01
-9	11384	-9	0	A	T	0.032	1.708239e-01	9.318750e-02
-9	584	-9	0	A	T	0.495	9.017238e-02	7.552175e-01
-9	585	-9	0	A	T	0.489	7.792798e-02	6.002761e-01
-9	583	-9	0	A	T	0.218	1.035696e-01	8.795139e-01
-9	16811	-9	0	A	T	0.011	7.222221e-02	6.224309e-01
-9	48364	-9	0	A	T	0.032	1.146697e-01	8.312802e-01
-9	48365	-9	0	A	T	0.032	1.146697e-01	8.312802e-01
-9	48366	-9	0	A	T	0.032	1.146697e-01	8.312802e-01
-9	48367	-9	0	A	T	0.032	1.146697e-01	8.312802e-01
-9	48360	-9	0	A	T	0.032	1.146697e-01	8.312802e-01
-9	48361	-9	0	A	T	0.021	1.308958e-01	4.774028e-01
-9	48362	-9	0	A	T	0.021	1.308958e-01	4.774028e-01
-9	48363	-9	0	A	T	0.016	1.406138e-01	3.045598e-01
-9	48368	-9	0	A	T	0.032	1.146697e-01	8.312802e-01
-9	48369	-9	0	A	T	0.032	1.146697e-01	8.312802e-01
-9	47952	-9	0	A	T	0.032	1.146697e-01	8.312802e-01
-9	45060	-9	0	A	T	0.011	1.248337e-01	3.474219e-01
-9	45061	-9	0	A	T	0.011	1.248337e-01	3.474219e-01
-9	45063	-9	0	A	T	0.011	1.248337e-01	3.474219e-01
-9	45064	-9	0	A	T	0.011	1.248337e-01	3.474219e-01
-9	45065	-9	0	A	T	0.011	1.248337e-01	3.474219e-01
-9	45066	-9	0	A	T	0.011	1.248337e-01	3.474219e-01
-9	45067	-9	0	A	T	0.011	1.248337e-01	3.474219e-01
-9	45069	-9	0	A	T	0.011	1.248337e-01	3.474219e-01
-9	24238	-9	0	A	T	0.011	7.140148e-02	6.284945e-01
-9	24239	-9	0	A	T	0.011	7.140148e-02	6.284945e-01
-9	24230	-9	0	A	T	0.011	7.140148e-02	6.284945e-01
-9	24231	-9	0	A	T	0.011	7.140148e-02	6.284945e-01
-9	24233	-9	0	A	T	0.011	7.140148e-02	6.284945e-01
-9	24234	-9	0	A	T	0.011	7.140148e-02	6.284945e-01
-9	24235	-9	0	A	T	0.011	7.140148e-02	6.284945e-01
-9	24237	-9	0	A	T	0.011	7.140148e-02	6.284945e-01
-9	26498	-9	0	A	T	0.016	7.174744e-02	4.397409e-01
-9	26499	-9	0	A	T	0.016	7.174744e-02	4.397409e-01
-9	60838	-9	0	A	T	0.011	8.969218e-02	5.126785e-01
-9	60839	-9	0	A	T	0.011	8.969218e-02	5.126785e-01
-9	60837	-9	0	A	T	0.011	8.969218e-02	5.126785e-01
-9	26491	-9	0	A	T	0.016	7.174744e-02	4.397409e-01
-9	26496	-9	0	A	T	0.016	7.174744e-02	4.397409e-01
-9	26497	-9	0	A	T	0.016	7.174744e-02	4.397409e-01
-9	5548	-9	0	A	T	0.064	4.675301e-02	3.789927e-01
-9	5549	-9	0	A	T	0.037	1.058597e-01	9.999496e-01
-9	15675	-9	0	A	T	0.048	7.146790e-02	4.458547e-01
-9	15677	-9	0	A	T	0.048	7.146790e-02	4.458547e-01
-9	15670	-9	0	A	T	0.011	8.160948e-02	3.654787e-01
-9	15671	-9	0	A	T	0.016	1.132696e-01	4.204014e-04
-9	15678	-9	0	A	T	0.016	1.041640e-01	6.208268e-01
-9	6356	-9	0	A	T	0.053	6.404015e-02	5.907789e-01
-9	6354	-9	0	A	T	0.053	6.404015e-02	5.907789e-01
-9	6355	-9	0	A	T	0.053	6.404015e-02	5.907789e-01
-9	6352	-9	0	A	T	0.053	6.404015e-02	5.907789e-01
-9	6353	-9	0	A	T	0.053	6.404015e-02	5.907789e-01
-9	6350	-9	0	A	T	0.048	7.531343e-02	7.690650e-01
-9	6351	-9	0	A	T	0.048	7.531343e-02	7.690650e-01
-9	6358	-9	0	A	T	0.053	6.404015e-02	5.907789e-01
-9	1609	-9	0	A	T	0.410	3.863539e-03	2.321568e-02
-9	1601	-9	0	A	T	0.138	1.612548e-02	2.498179e-01
-9	1600	-9	0	A	T	0.218	1.035696e-01	8.795139e-01
-9	1603	-9	0	A	T	0.138	1.612548e-02	2.498179e-01
-9	1602	-9	0	A	T	0.346	2.520904e-02	1.089827e-01
-9	1605	-9	0	A	T	0.128	2.115939e-02	1.364223e-01
-9	1604	-9	0	A	T	0.489	7.215091e-02	6.309730e-01
-9	1607	-9	0	A	T	0.495	9.017238e-02	7.552175e-01
-9	1606	-9	0	A	T	0.138	1.612548e-02	2.498179e-01
-9	2219	-9	0	A	T	0.043	6.314229e-02	3.088117e-01
-9	46213	-9	0	A	T	0.021	8.606809e-02	3.366573e-01
-9	46214	-9	0	A	T	0.016	8.457652e-02	4.107950e-01
-9	24379	-9	0	A	T	0.016	9.649223e-02	6.602415e-01
-9	24378	-9	0	A	T	0.016	9.649223e-02	6.602415e-01
-9	24375	-9	0	A	T	0.011	1.006705e-01	3.289481e-01
-9	24374	-9	0	A	T	0.011	1.006705e-01	3.289481e-01
-9	24376	-9	0	A	T	0.011	1.006705e-01	3.289481e-01
-9	24371	-9	0	A	T	0.016	1.196021e-01	5.178247e-01
-9	24370	-9	0	A	T	0.016	1.196021e-01	5.178247e-01
-9	24373	-9	0	A	T	0.011	1.006705e-01	3.289481e-01
-9	24372	-9	0	A	T	0.016	1.196021e-01	5.178247e-01
-9	438	-9	0	A	T	0.223	1.054168e-01	9.488719e-01
-9	439	-9	0	A	T	0.090	8.457521e-03	1.760821e-01
-9	436	-9	0	A	T	0.138	1.612548e-02	2.498179e-01
-9	437	-9	0	A	T	0.106	1.458396e-02	4.657285e-01
-9	434	-9	0	A	T	0.138	1.612548e-02	2.498179e-01
-9	435	-9	0	A	T	0.138	1.612548e-02	2.498179e-01
-9	432	-9	0	A	T	0.154	6.218285e-02	4.714325e-01
-9	430	-9	0	A	T	0.138	1.612548e-02	2.498179e-01
-9	431	-9	0	A	T	0.223	1.054168e-01	9.488719e-01
-9	1050	-9	0	A	T	0.165	1.077024e-01	9.959763e-01
-9	1051	-9	0	A	T	0.165	1.077024e-01	9.959763e-01
-9	1052	-9	0	A	T	0.165	1.077024e-01	9.959763e-01
-9	5354	-9	0	A	T	0.053	6.404015e-02	5.907789e-01
-9	1054	-9	0	A	T	0.176	2.966383e-01	5.075582e-01
-9	1055	-9	0	A	T	0.160	1.000000e-05	7.083605e-02
-9	1056	-9	0	A	T	0.160	1.000000e-05	7.083605e-02
-9	1057	-9	0	A	T	0.160	1.000000e-05	7.083605e-02
-9	56097	-9	0	A	T	0.016	1.162084e-01	4.333949e-01
-9	3249	-9	0	A	T	0.011	1.079513e-01	4.115170e-01
-9	3243	-9	0	A	T	0.011	1.079513e-01	4.115170e-01
-9	3242	-9	0	A	T	0.011	1.079513e-01	4.115170e-01
-9	3241	-9	0	A	T	0.016	6.699933e-02	4.670310e-01
-9	3240	-9	0	A	T	0.011	1.079513e-01	4.115170e-01
-9	3247	-9	0	A	T	0.011	1.079513e-01	4.115170e-01
-9	3246	-9	0	A	T	0.011	1.079513e-01	4.115170e-01
-9	3244	-9	0	A	T	0.011	1.079513e-01	4.115170e-01
-9	58655	-9	0	A	T	0.016	1.515439e-01	2.127892e-01
-9	52340	-9	0	A	T	0.011	7.978361e-02	6.421889e-01
-9	20608	-9	0	A	T	0.027	1.066724e-01	9.474738e-01
-9	1488	-9	0	A	T	0.495	9.017238e-02	7.552175e-01
-9	15949	-9	0	A	T	0.011	3.759761e-02	6.563277e-03
-9	15942	-9	0	A	T	0.016	6.658098e-02	5.422941e-04
-9	15941	-9	0	A	T	0.011	3.759761e-02	6.563277e-03
-9	15946	-9	0	A	T	0.011	3.759761e-02	6.563277e-03
-9	15944	-9	0	A	T	0.021	4.178958e-02	8.048740e-03
-9	60780	-9	0	A	T	0.011	8.969218e-02	5.126785e-01
-9	8080	-9	0	A	T	0.021	7.181470e-02	3.414378e-01
-9	8081	-9	0	A	T	0.021	7.181470e-02	3.414378e-01
-9	8082	-9	0	A	T	0.021	7.181470e-02	3.414378e-01
-9	6429	-9	0	A	T	0.053	6.404015e-02	5.907789e-01
-9	25173	-9	0	A	T	0.011	6.506212e-02	4.170291e-01
-9	2394	-9	0	A	T	0.021	1.738534e-01	1.462225e-01
-9	2395	-9	0	A	T	0.016	1.445277e-01	2.298235e-01
-9	2390	-9	0	A	T	0.021	1.738534e-01	1.462225e-01
-9	2398	-9	0	A	T	0.021	1.738534e-01	1.462225e-01
-9	2399	-9	0	A	T	0.021	1.738534e-01	1.462225e-01
-9	9190	-9	0	A	T	0.021	1.008726e-01	2.881095e-01
-9	68685	-9	0	A	T	0.011	8.135917e-02	5.545045e-01
-9	68687	-9	0	A	T	0.011	8.135917e-02	5.545045e-01
-9	68686	-9	0	A	T	0.011	8.135917e-02	5.545045e-01
-9	68681	-9	0	A	T	0.011	8.135917e-02	5.545045e-01
-9	68680	-9	0	A	T	0.011	8.135917e-02	5.545045e-01
-9	68683	-9	0	A	T	0.011	8.135917e-02	5.545045e-01
-9	68689	-9	0	A	T	0.011	8.135917e-02	5.545045e-01
-9	68688	-9	0	A	T	0.011	8.135917e-02	5.545045e-01
-9	48705	-9	0	A	T	0.011	1.148603e-01	5.352216e-01
-9	605	-9	0	A	T	0.128	2.115939e-02	1.364223e-01
-9	604	-9	0	A	T	0.489	7.215091e-02	6.309730e-01
-9	607	-9	0	A	T	0.138	1.612548e-02	2.498179e-01
-9	606	-9	0	A	T	0.138	1.612548e-02	2.498179e-01
-9	601	-9	0	A	T	0.218	1.035696e-01	8.795139e-01
-9	600	-9	0	A	T	0.138	1.612548e-02	2.498179e-01
-9	603	-9	0	A	T	0.356	2.452495e-02	3.160841e-01
-9	602	-9	0	A	T	0.436	3.004855e-03	7.558264e-02
-9	609	-9	0	A	T	0.138	1.612548e-02	2.498179e-01
-9	608	-9	0	A	T	0.426	3.820365e-03	4.766368e-02
-9	24659	-9	0	A	T	0.011	1.340086e-01	3.634235e-01
-9	24652	-9	0	A	T	0.011	1.340086e-01	3.634235e-01
-9	24653	-9	0	A	T	0.011	1.340086e-01	3.634235e-01
-9	24650	-9	0	A	T	0.011	1.340086e-01	3.634235e-01
-9	24651	-9	0	A	T	0.011	1.340086e-01	3.634235e-01
-9	24654	-9	0	A	T	0.011	1.340086e-01	3.634235e-01
-9	19513	-9	0	A	T	0.011	1.351580e-01	3.246413e-01
-9	24483	-9	0	A	T	0.011	1.006705e-01	3.289481e-01
-9	24482	-9	0	A	T	0.011	1.006705e-01	3.289481e-01
-9	5740	-9	0	A	T	0.053	6.404015e-02	5.907789e-01
-9	5742	-9	0	A	T	0.064	4.675301e-02	3.789927e-01
-9	5743	-9	0	A	T	0.053	6.404015e-02	5.907789e-01
-9	5746	-9	0	A	T	0.064	4.675301e-02	3.789927e-01
-9	5748	-9	0	A	T	0.064	4.675301e-02	3.789927e-01
-9	5749	-9	0	A	T	0.064	4.675301e-02	3.789927e-01
-9	15217	-9	0	A	T	0.016	9.937056e-02	6.264354e-01
-9	15212	-9	0	A	T	0.016	9.937056e-02	6.264354e-01
-9	21500	-9	0	A	T	0.048	1.333117e-01	7.838662e-01
-9	19846	-9	0	A	T	0.011	7.820160e-02	6.001513e-01
-9	19842	-9	0	A	T	0.011	7.820160e-02	6.001513e-01
-9	19849	-9	0	A	T	0.011	7.820160e-02	6.001513e-01
-9	13211	-9	0	A	T	0.011	7.780563e-02	6.155037e-03
-9	883	-9	0	A	T	0.154	6.218285e-02	4.714325e-01
-9	882	-9	0	A	T	0.027	1.125145e-01	8.890537e-01
-9	881	-9	0	A	T	0.218	1.035696e-01	8.795139e-01
-9	880	-9	0	A	T	0.495	9.017238e-02	7.552175e-01
-9	887	-9	0	A	T	0.410	3.863539e-03	2.321568e-02
-9	886	-9	0	A	T	0.128	2.115939e-02	1.364223e-01
-9	885	-9	0	A	T	0.431	1.000000e-05	6.033658e-02
-9	884	-9	0	A	T	0.128	2.115939e-02	1.364223e-01
-9	1269	-9	0	A	T	0.218	1.035696e-01	8.795139e-01
-9	1268	-9	0	A	T	0.346	2.520904e-02	1.089827e-01
-9	1263	-9	0	A	T	0.489	7.215091e-02	6.309730e-01
-9	1262	-9	0	A	T	0.489	7.215091e-02	6.309730e-01
-9	1261	-9	0	A	T	0.218	1.035696e-01	8.795139e-01
-9	1260	-9	0	A	T	0.473	1.573685e-01	1.755128e-01
-9	1267	-9	0	A	T	0.090	8.457521e-03	1.760821e-01
-9	1266	-9	0	A	T	0.154	4.566475e-02	5.083472e-01
-9	1265	-9	0	A	T	0.495	9.017238e-02	7.552175e-01
-9	1264	-9	0	A	T	0.495	9.017238e-02	7.552175e-01
-9	17205	-9	0	A	T	0.011	7.576605e-02	5.471530e-03
-9	2638	-9	0	A	T	0.420	1.000000e-05	3.785418e-02
-9	2634	-9	0	A	T	0.021	6.855242e-02	1.938570e-01
-9	2632	-9	0	A	T	0.016	9.389657e-02	7.386477e-01
-9	9599	-9	0	A	T	0.048	1.000000e-05	1.483809e-01
-9	9598	-9	0	A	T	0.069	9.466102e-03	5.920879e-02
-9	9595	-9	0	A	T	0.016	7.139757e-02	4.436024e-01
-9	9597	-9	0	A	T	0.016	7.139757e-02	4.436024e-01
-9	9590	-9	0	A	T	0.016	7.139757e-02	4.436024e-01
-9	9592	-9	0	A	T	0.016	7.139757e-02	4.436024e-01
-9	1531	-9	0	A	T	0.218	1.035696e-01	8.795139e-01
-9	6600	-9	0	A	T	0.059	4.858605e-02	2.675739e-01
-9	6601	-9	0	A	T	0.122	3.758327e-02	9.035840e-02
-9	6602	-9	0	A	T	0.122	3.758327e-02	9.035840e-02
-9	6604	-9	0	A	T	0.059	4.858605e-02	2.675739e-01
-9	6605	-9	0	A	T	0.059	4.858605e-02	2.675739e-01
-9	6606	-9	0	A	T	0.122	3.758327e-02	9.035840e-02
-9	6607	-9	0	A	T	0.059	4.858605e-02	2.675739e-01
-9	6608	-9	0	A	T	0.122	3.758327e-02	9.035840e-02
-9	1538	-9	0	A	T	0.495	9.017238e-02	7.552175e-01
-9	15534	-9	0	A	T	0.048	7.146790e-02	4.458547e-01
-9	15533	-9	0	A	T	0.053	7.602259e-02	6.187521e-01
-9	8238	-9	0	A	T	0.021	7.181470e-02	3.414378e-01
-9	15539	-9	0	A	T	0.048	7.146790e-02	4.458547e-01
-9	9644	-9	0	A	T	0.016	7.139757e-02	4.436024e-01
-9	18419	-9	0	A	T	0.011	7.166432e-02	6.257671e-01
-9	10281	-9	0	A	T	0.436	5.633138e-02	3.970011e-01
-9	21570	-9	0	A	T	0.011	1.387391e-01	3.557988e-01
-9	49822	-9	0	A	T	0.011	1.321807e-01	3.500691e-01
-9	21573	-9	0	A	T	0.011	8.864801e-02	3.828509e-01
-9	21575	-9	0	A	T	0.090	8.457521e-03	1.760821e-01
-9	21576	-9	0	A	T	0.090	8.457521e-03	1.760821e-01
-9	21577	-9	0	A	T	0.090	8.457521e-03	1.760821e-01
-9	21578	-9	0	A	T	0.090	8.457521e-03	1.760821e-01
-9	21579	-9	0	A	T	0.096	2.467216e-02	2.464657e-01
-9	13394	-9	0	A	T	0.043	9.347465e-02	2.365444e-01
-9	13396	-9	0	A	T	0.027	8.398900e-02	3.131011e-01
-9	13390	-9	0	A	T	0.037	1.246096e-01	5.163280e-01
-9	48197	-9	0	A	T	0.032	1.146697e-01	8.312802e-01
-9	48196	-9	0	A	T	0.032	1.146697e-01	8.312802e-01
-9	48195	-9	0	A	T	0.032	1.146697e-01	8.312802e-01
-9	48194	-9	0	A	T	0.032	1.146697e-01	8.312802e-01
-9	13399	-9	0	A	T	0.043	9.347465e-02	2.365444e-01
-9	13398	-9	0	A	T	0.043	9.347465e-02	2.365444e-01
-9	48191	-9	0	A	T	0.032	1.146697e-01	8.312802e-01
-9	48190	-9	0	A	T	0.032	1.146697e-01	8.312802e-01
-9	2903	-9	0	A	T	0.053	1.214551e-01	4.122835e-01
-9	2904	-9	0	A	T	0.043	1.018987e-01	2.373416e-01
-9	54145	-9	0	A	T	0.011	8.969218e-02	5.126785e-01
-9	24671	-9	0	A	T	0.011	1.340086e-01	3.634235e-01
-9	15088	-9	0	A	T	0.016	9.937056e-02	6.264354e-01
-9	15085	-9	0	A	T	0.016	9.937056e-02	6.264354e-01
-9	15083	-9	0	A	T	0.016	9.937056e-02	6.264354e-01
-9	15081	-9	0	A	T	0.016	9.937056e-02	6.264354e-01
-9	48	-9	0	A	T	0.441	1.199691e-01	8.931784e-01
-9	49	-9	0	A	T	0.239	6.843766e-02	5.777589e-01
-9	44	-9	0	A	T	0.138	1.612548e-02	2.498179e-01
-9	45	-9	0	A	T	0.484	1.515439e-01	2.127892e-01
-9	45102	-9	0	A	T	0.011	1.050374e-01	4.800605e-01
-9	44270	-9	0	A	T	0.011	1.021785e-01	3.373922e-01
-9	5331	-9	0	A	T	0.053	6.404015e-02	5.907789e-01
-9	5330	-9	0	A	T	0.053	6.404015e-02	5.907789e-01
-9	5332	-9	0	A	T	0.069	1.000000e-05	3.086245e-01
-9	5337	-9	0	A	T	0.069	1.000000e-05	3.086245e-01
-9	5336	-9	0	A	T	0.053	6.404015e-02	5.907789e-01
-9	5339	-9	0	A	T	0.053	6.404015e-02	5.907789e-01
-9	5338	-9	0	A	T	0.027	2.486844e-01	6.234814e-02
-9	47997	-9	0	A	T	0.032	1.146697e-01	8.312802e-01
-9	47994	-9	0	A	T	0.032	1.146697e-01	8.312802e-01
-9	47995	-9	0	A	T	0.032	1.146697e-01	8.312802e-01
-9	47992	-9	0	A	T	0.032	1.146697e-01	8.312802e-01
-9	47990	-9	0	A	T	0.032	1.146697e-01	8.312802e-01
-9	47991	-9	0	A	T	0.032	1.146697e-01	8.312802e-01
-9	47998	-9	0	A	T	0.032	1.146697e-01	8.312802e-01
-9	47999	-9	0	A	T	0.032	1.146697e-01	8.312802e-01
-9	13603	-9	0	A	T	0.043	9.347465e-02	2.365444e-01
-9	13602	-9	0	A	T	0.043	9.347465e-02	2.365444e-01
-9	13601	-9	0	A	T	0.043	9.347465e-02	2.365444e-01
-9	13607	-9	0	A	T	0.043	9.347465e-02	2.365444e-01
-9	13606	-9	0	A	T	0.043	9.347465e-02	2.365444e-01
-9	13605	-9	0	A	T	0.043	9.347465e-02	2.365444e-01
-9	21298	-9	0	A	T	0.032	5.047203e-02	8.895411e-02
-9	10566	-9	0	A	T	0.011	7.633810e-02	3.951446e-01
-9	21434	-9	0	A	T	0.011	1.387391e-01	3.557988e-01
-9	21436	-9	0	A	T	0.027	2.694632e-01	9.491352e-02
-9	21431	-9	0	A	T	0.011	1.387391e-01	3.557988e-01
-9	21430	-9	0	A	T	0.027	2.694632e-01	9.491352e-02
-9	21433	-9	0	A	T	0.011	1.387391e-01	3.557988e-01
-9	21432	-9	0	A	T	0.011	1.387391e-01	3.557988e-01
-9	21439	-9	0	A	T	0.011	1.387391e-01	3.557988e-01
-9	21438	-9	0	A	T	0.016	1.655466e-01	2.415782e-01
-9	24524	-9	0	A	T	0.011	1.006705e-01	3.289481e-01
-9	24525	-9	0	A	T	0.011	1.006705e-01	3.289481e-01
-9	24526	-9	0	A	T	0.011	1.006705e-01	3.289481e-01
-9	24527	-9	0	A	T	0.011	1.006705e-01	3.289481e-01
-9	24520	-9	0	A	T	0.011	1.006705e-01	3.289481e-01
-9	24521	-9	0	A	T	0.011	1.006705e-01	3.289481e-01
-9	24522	-9	0	A	T	0.011	1.006705e-01	3.289481e-01
-9	24523	-9	0	A	T	0.011	1.006705e-01	3.289481e-01
-9	24528	-9	0	A	T	0.011	1.006705e-01	3.289481e-01
-9	26384	-9	0	A	T	0.011	7.685230e-02	5.674347e-01
-9	26385	-9	0	A	T	0.016	7.174744e-02	4.397409e-01
-9	26388	-9	0	A	T	0.016	7.174744e-02	4.397409e-01
-9	26389	-9	0	A	T	0.016	7.174744e-02	4.397409e-01
-9	3692	-9	0	A	T	0.032	1.940176e-02	2.922579e-01
-9	3693	-9	0	A	T	0.032	1.940176e-02	2.922579e-01
-9	3694	-9	0	A	T	0.032	1.940176e-02	2.922579e-01
-9	2704	-9	0	A	T	0.043	9.811894e-02	5.857570e-01
-9	762	-9	0	A	T	0.090	8.457521e-03	1.760821e-01
-9	763	-9	0	A	T	0.452	3.672895e-03	1.478648e-01
-9	761	-9	0	A	T	0.090	8.457521e-03	1.760821e-01
-9	766	-9	0	A	T	0.426	3.820365e-03	4.766368e-02
-9	767	-9	0	A	T	0.218	1.035696e-01	8.795139e-01
-9	764	-9	0	A	T	0.489	7.215091e-02	6.309730e-01
-9	4283	-9	0	A	T	0.011	7.730673e-02	5.647221e-01
-9	4286	-9	0	A	T	0.027	2.235975e-02	3.508793e-01
-9	4287	-9	0	A	T	0.027	2.235975e-02	3.508793e-01
-9	4284	-9	0	A	T	0.021	3.801687e-02	4.238474e-01
-9	4285	-9	0	A	T	0.027	2.235975e-02	3.508793e-01
-9	4288	-9	0	A	T	0.027	4.151908e-02	3.299663e-01
-9	4289	-9	0	A	T	0.027	1.404412e-01	2.292025e-01
-9	19771	-9	0	A	T	0.011	7.820160e-02	6.001513e-01
-9	19779	-9	0	A	T	0.011	7.820160e-02	6.001513e-01
-9	13522	-9	0	A	T	0.043	9.347465e-02	2.365444e-01
-9	13523	-9	0	A	T	0.043	9.347465e-02	2.365444e-01
-9	13520	-9	0	A	T	0.043	9.347465e-02	2.365444e-01
-9	13521	-9	0	A	T	0.043	9.347465e-02	2.365444e-01
-9	13526	-9	0	A	T	0.027	8.398900e-02	3.131011e-01
-9	13527	-9	0	A	T	0.043	9.347465e-02	2.365444e-01
-9	13525	-9	0	A	T	0.043	9.347465e-02	2.365444e-01
-9	13528	-9	0	A	T	0.011	1.345820e-01	4.430367e-03
-9	13529	-9	0	A	T	0.027	8.398900e-02	3.131011e-01
-9	7209	-9	0	A	T	0.027	6.858697e-02	3.983560e-01
-9	7201	-9	0	A	T	0.011	1.321807e-01	3.500691e-01
-9	6223	-9	0	A	T	0.053	6.404015e-02	5.907789e-01
-9	6221	-9	0	A	T	0.064	4.675301e-02	3.789927e-01
-9	6226	-9	0	A	T	0.053	6.404015e-02	5.907789e-01
-9	6227	-9	0	A	T	0.080	9.999368e-02	5.265183e-01
-9	6224	-9	0	A	T	0.064	4.675301e-02	3.789927e-01
-9	6228	-9	0	A	T	0.053	6.404015e-02	5.907789e-01
-9	6229	-9	0	A	T	0.053	6.404015e-02	5.907789e-01
-9	1775	-9	0	A	T	0.011	9.635331e-02	5.833280e-03
-9	1777	-9	0	A	T	0.011	9.635331e-02	5.833280e-03
-9	1770	-9	0	A	T	0.011	9.635331e-02	5.833280e-03
-9	5273	-9	0	A	T	0.053	6.404015e-02	5.907789e-01
-9	5278	-9	0	A	T	0.053	6.404015e-02	5.907789e-01
-9	11103	-9	0	A	T	0.011	1.100802e-01	4.390695e-01
-9	12455	-9	0	A	T	0.027	5.853347e-02	4.160639e-01
-9	2501	-9	0	A	T	0.021	6.855242e-02	1.938570e-01
-9	2500	-9	0	A	T	0.085	1.160909e-01	1.095181e-01
-9	46506	-9	0	A	T	0.021	7.181470e-02	3.414378e-01
-9	46507	-9	0	A	T	0.016	7.499336e-02	4.284419e-01
-9	46504	-9	0	A	T	0.016	7.499336e-02	4.284419e-01
-9	46505	-9	0	A	T	0.016	7.499336e-02	4.284419e-01
-9	46502	-9	0	A	T	0.021	7.181470e-02	3.414378e-01
-9	46503	-9	0	A	T	0.016	7.499336e-02	4.284419e-01
-9	46500	-9	0	A	T	0.021	7.181470e-02	3.414378e-01
-9	46501	-9	0	A	T	0.021	7.181470e-02	3.414378e-01
-9	46508	-9	0	A	T	0.016	7.499336e-02	4.284419e-01
-9	46509	-9	0	A	T	0.021	7.181470e-02	3.414378e-01
-9	68818	-9	0	A	T	0.011	8.135917e-02	5.545045e-01
-9	68819	-9	0	A	T	0.011	8.135917e-02	5.545045e-01
-9	68814	-9	0	A	T	0.011	8.135917e-02	5.545045e-01
-9	68815	-9	0	A	T	0.011	8.135917e-02	5.545045e-01
-9	68816	-9	0	A	T	0.011	8.135917e-02	5.545045e-01
-9	68817	-9	0	A	T	0.011	8.135917e-02	5.545045e-01
-9	68810	-9	0	A	T	0.011	8.135917e-02	5.545045e-01
-9	68813	-9	0	A	T	0.011	8.135917e-02	5.545045e-01
-9	13624	-9	0	A	T	0.043	9.347465e-02	2.365444e-01
-9	26618	-9	0	A	T	0.016	7.174744e-02	4.397409e-01
-9	26619	-9	0	A	T	0.016	7.174744e-02	4.397409e-01
-9	26616	-9	0	A	T	0.016	7.174744e-02	4.397409e-01
-9	26617	-9	0	A	T	0.016	7.174744e-02	4.397409e-01
-9	26610	-9	0	A	T	0.016	7.174744e-02	4.397409e-01
-9	26612	-9	0	A	T	0.016	7.174744e-02	4.397409e-01
-9	24289	-9	0	A	T	0.011	7.140148e-02	6.284945e-01
-9	66228	-9	0	A	T	0.011	1.288707e-01	3.348509e-01
-9	24281	-9	0	A	T	0.011	7.140148e-02	6.284945e-01
-9	24280	-9	0	A	T	0.011	7.140148e-02	6.284945e-01
-9	24283	-9	0	A	T	0.011	7.140148e-02	6.284945e-01
-9	24282	-9	0	A	T	0.011	7.140148e-02	6.284945e-01
-9	66221	-9	0	A	T	0.011	1.288707e-01	3.348509e-01
-9	24284	-9	0	A	T	0.011	7.140148e-02	6.284945e-01
-9	24287	-9	0	A	T	0.011	7.140148e-02	6.284945e-01
-9	24286	-9	0	A	T	0.011	7.140148e-02	6.284945e-01
-9	24760	-9	0	A	T	0.011	1.340086e-01	3.634235e-01
-9	18961	-9	0	A	T	0.011	7.222221e-02	6.224309e-01
-9	6976	-9	0	A	T	0.043	1.121022e-01	9.311854e-01
-9	6977	-9	0	A	T	0.122	3.758327e-02	9.035840e-02
-9	12638	-9	0	A	T	0.011	7.166432e-02	6.257671e-01
-9	6972	-9	0	A	T	0.059	4.858605e-02	2.675739e-01
-9	6973	-9	0	A	T	0.122	3.758327e-02	9.035840e-02
-9	6970	-9	0	A	T	0.048	5.565012e-02	5.166174e-01
-9	15824	-9	0	A	T	0.048	7.146790e-02	4.458547e-01
-9	15829	-9	0	A	T	0.048	7.146790e-02	4.458547e-01
-9	15828	-9	0	A	T	0.048	7.146790e-02	4.458547e-01
-9	18340	-9	0	A	T	0.011	7.166432e-02	6.257671e-01
-9	18344	-9	0	A	T	0.011	7.166432e-02	6.257671e-01
-9	18349	-9	0	A	T	0.016	5.780338e-02	5.124277e-01
-9	18348	-9	0	A	T	0.016	5.780338e-02	5.124277e-01
-9	21509	-9	0	A	T	0.011	1.387391e-01	3.557988e-01
-9	201	-9	0	A	T	0.128	2.115939e-02	1.364223e-01
-9	202	-9	0	A	T	0.223	1.054168e-01	9.488719e-01
-9	205	-9	0	A	T	0.138	1.612548e-02	2.498179e-01
-9	204	-9	0	A	T	0.154	6.218285e-02	4.714325e-01
-9	206	-9	0	A	T	0.441	5.279679e-03	9.425358e-02
-9	209	-9	0	A	T	0.138	1.612548e-02	2.498179e-01
-9	208	-9	0	A	T	0.090	8.457521e-03	1.760821e-01
-9	17405	-9	0	A	T	0.011	7.576605e-02	5.471530e-03
-9	17404	-9	0	A	T	0.011	7.576605e-02	5.471530e-03
-9	17406	-9	0	A	T	0.011	7.576605e-02	5.471530e-03
-9	17401	-9	0	A	T	0.011	7.576605e-02	5.471530e-03
-9	17403	-9	0	A	T	0.011	7.576605e-02	5.471530e-03
-9	17402	-9	0	A	T	0.011	7.576605e-02	5.471530e-03
-9	21783	-9	0	A	T	0.011	7.700593e-02	6.020028e-01
-9	5245	-9	0	A	T	0.021	5.003577e-02	4.480699e-01
-9	1727	-9	0	A	T	0.032	2.798614e-01	2.202779e-01
-9	1724	-9	0	A	T	0.011	9.635331e-02	5.833280e-03
-9	1725	-9	0	A	T	0.011	9.635331e-02	5.833280e-03
-9	5240	-9	0	A	T	0.011	7.909522e-02	6.478623e-01
-9	5243	-9	0	A	T	0.053	6.404015e-02	5.907789e-01
-9	26518	-9	0	A	T	0.016	7.174744e-02	4.397409e-01
-9	26517	-9	0	A	T	0.016	7.174744e-02	4.397409e-01
-9	26516	-9	0	A	T	0.016	7.174744e-02	4.397409e-01
-9	5242	-9	0	A	T	0.069	1.000000e-05	3.086245e-01
-9	26513	-9	0	A	T	0.011	7.685230e-02	5.674347e-01
-9	26510	-9	0	A	T	0.011	7.685230e-02	5.674347e-01
-9	13588	-9	0	A	T	0.021	9.564892e-02	1.472553e-01
-9	13723	-9	0	A	T	0.027	8.398900e-02	3.131011e-01
-9	61002	-9	0	A	T	0.011	1.288707e-01	3.348509e-01
-9	13725	-9	0	A	T	0.037	1.779016e-01	2.222148e-01
-9	13726	-9	0	A	T	0.021	9.564892e-02	1.472553e-01
-9	9726	-9	0	A	T	0.016	7.139757e-02	4.436024e-01
-9	9727	-9	0	A	T	0.016	7.139757e-02	4.436024e-01
-9	9724	-9	0	A	T	0.016	7.139757e-02	4.436024e-01
-9	9723	-9	0	A	T	0.016	7.139757e-02	4.436024e-01
-9	9721	-9	0	A	T	0.016	7.139757e-02	4.436024e-01
-9	24137	-9	0	A	T	0.011	7.140148e-02	6.284945e-01
-9	24136	-9	0	A	T	0.011	7.140148e-02	6.284945e-01
-9	24135	-9	0	A	T	0.011	7.140148e-02	6.284945e-01
-9	24134	-9	0	A	T	0.059	8.077566e-02	4.200855e-01
-9	24133	-9	0	A	T	0.011	7.140148e-02	6.284945e-01
-9	24131	-9	0	A	T	0.011	7.140148e-02	6.284945e-01
-9	24130	-9	0	A	T	0.011	7.140148e-02	6.284945e-01
-9	24139	-9	0	A	T	0.011	7.140148e-02	6.284945e-01
-9	24138	-9	0	A	T	0.011	7.140148e-02	6.284945e-01
-9	3077	-9	0	A	T	0.117	1.744072e-01	2.288375e-01
-9	488	-9	0	A	T	0.489	7.215091e-02	6.309730e-01
-9	487	-9	0	A	T	0.495	9.017238e-02	7.552175e-01
-9	486	-9	0	A	T	0.064	3.169360e-02	4.345927e-01
-9	485	-9	0	A	T	0.112	3.307574e-01	5.009663e-01
-9	484	-9	0	A	T	0.128	2.115939e-02	1.364223e-01
-9	483	-9	0	A	T	0.128	2.115939e-02	1.364223e-01
-9	482	-9	0	A	T	0.154	6.218285e-02	4.714325e-01
-9	481	-9	0	A	T	0.218	1.035696e-01	8.795139e-01
-9	480	-9	0	A	T	0.138	1.612548e-02	2.498179e-01
-9	34711	-9	0	A	T	0.011	7.794925e-02	5.953335e-01
-9	6099	-9	0	A	T	0.053	6.404015e-02	5.907789e-01
-9	22163	-9	0	A	T	0.011	8.217176e-02	5.910473e-01
-9	6090	-9	0	A	T	0.053	6.404015e-02	5.907789e-01
-9	6092	-9	0	A	T	0.053	6.404015e-02	5.907789e-01
-9	6095	-9	0	A	T	0.064	4.675301e-02	3.789927e-01
-9	6094	-9	0	A	T	0.011	7.909522e-02	6.478623e-01
-9	6097	-9	0	A	T	0.064	4.675301e-02	3.789927e-01
-9	6096	-9	0	A	T	0.053	6.404015e-02	5.907789e-01
-9	4422	-9	0	A	T	0.085	1.632009e-01	8.491813e-02
-9	7909	-9	0	A	T	0.021	7.181470e-02	3.414378e-01
-9	17303	-9	0	A	T	0.032	1.105962e-01	7.404529e-01
-9	17304	-9	0	A	T	0.016	9.602904e-02	6.465108e-01
-9	17305	-9	0	A	T	0.016	9.602904e-02	6.465108e-01
-9	1317	-9	0	A	T	0.176	1.137140e-01	3.317117e-01
-9	1316	-9	0	A	T	0.489	9.092035e-02	4.988578e-01
-9	1314	-9	0	A	T	0.154	6.218285e-02	4.714325e-01
-9	1313	-9	0	A	T	0.138	1.612548e-02	2.498179e-01
-9	1312	-9	0	A	T	0.495	9.017238e-02	7.552175e-01
-9	1310	-9	0	A	T	0.138	1.612548e-02	2.498179e-01
-9	48311	-9	0	A	T	0.032	1.146697e-01	8.312802e-01
-9	48319	-9	0	A	T	0.032	1.146697e-01	8.312802e-01
-9	22418	-9	0	A	T	0.011	2.272285e-01	2.914830e-01
-9	22419	-9	0	A	T	0.011	2.272285e-01	2.914830e-01
-9	22417	-9	0	A	T	0.016	8.943040e-02	6.875202e-01
-9	22414	-9	0	A	T	0.011	2.272285e-01	2.914830e-01
-9	22415	-9	0	A	T	0.016	9.162682e-02	6.730130e-01
-9	22412	-9	0	A	T	0.016	8.943040e-02	6.875202e-01
-9	22413	-9	0	A	T	0.016	8.943040e-02	6.875202e-01
-9	22410	-9	0	A	T	0.011	2.272285e-01	2.914830e-01
-9	22411	-9	0	A	T	0.016	8.943040e-02	6.875202e-01
-9	24814	-9	0	A	T	0.016	5.687969e-02	6.418973e-02
-9	1249	-9	0	A	T	0.367	1.043914e-01	9.247240e-01
-9	1248	-9	0	A	T	0.362	1.173163e-01	6.920605e-01
-9	33750	-9	0	A	T	0.011	8.532608e-02	5.469927e-01
-9	472	-9	0	A	T	0.138	1.612548e-02	2.498179e-01
-9	470	-9	0	A	T	0.138	1.612548e-02	2.498179e-01
-9	6118	-9	0	A	T	0.059	5.278783e-02	4.747333e-01
-9	6119	-9	0	A	T	0.053	6.404015e-02	5.907789e-01
-9	6115	-9	0	A	T	0.059	5.278783e-02	4.747333e-01
-9	6116	-9	0	A	T	0.064	4.675301e-02	3.789927e-01
-9	6117	-9	0	A	T	0.059	5.278783e-02	4.747333e-01
-9	6111	-9	0	A	T	0.053	6.404015e-02	5.907789e-01
-9	6113	-9	0	A	T	0.059	5.278783e-02	4.747333e-01
-9	14352	-9	0	A	T	0.011	7.905387e-02	5.783438e-01
-9	14354	-9	0	A	T	0.011	8.916715e-02	6.009085e-01
-9	478	-9	0	A	T	0.138	1.612548e-02	2.498179e-01
-9	6932	-9	0	A	T	0.122	3.758327e-02	9.035840e-02
-9	6933	-9	0	A	T	0.048	5.565012e-02	5.166174e-01
-9	6930	-9	0	A	T	0.048	5.565012e-02	5.166174e-01
-9	6931	-9	0	A	T	0.112	2.336090e-02	1.803984e-01
-9	6937	-9	0	A	T	0.191	4.269951e-02	3.130165e-01
-9	6934	-9	0	A	T	0.128	3.140363e-02	1.297155e-01
-9	6939	-9	0	A	T	0.096	3.508988e-02	5.441440e-02
-9	5796	-9	0	A	T	0.064	4.675301e-02	3.789927e-01
-9	5795	-9	0	A	T	0.053	6.404015e-02	5.907789e-01
-9	5793	-9	0	A	T	0.064	4.675301e-02	3.789927e-01
-9	5791	-9	0	A	T	0.032	1.354594e-01	7.419385e-01
-9	5790	-9	0	A	T	0.064	4.675301e-02	3.789927e-01
-9	5799	-9	0	A	T	0.011	7.909522e-02	6.478623e-01
-9	5798	-9	0	A	T	0.053	6.404015e-02	5.907789e-01
-9	52294	-9	0	A	T	0.011	7.978361e-02	6.421889e-01
-9	11401	-9	0	A	T	0.011	1.084393e-01	4.506572e-01
-9	49918	-9	0	A	T	0.011	1.321807e-01	3.500691e-01
-9	49919	-9	0	A	T	0.011	1.321807e-01	3.500691e-01
-9	49914	-9	0	A	T	0.011	1.321807e-01	3.500691e-01
-9	49915	-9	0	A	T	0.011	1.321807e-01	3.500691e-01
-9	49917	-9	0	A	T	0.032	5.871026e-02	2.300244e-01
-9	68728	-9	0	A	T	0.011	8.135917e-02	5.545045e-01
-9	68729	-9	0	A	T	0.011	8.135917e-02	5.545045e-01
-9	68726	-9	0	A	T	0.011	8.135917e-02	5.545045e-01
-9	68727	-9	0	A	T	0.011	8.135917e-02	5.545045e-01
-9	68724	-9	0	A	T	0.011	8.135917e-02	5.545045e-01
-9	68725	-9	0	A	T	0.011	8.135917e-02	5.545045e-01
-9	68722	-9	0	A	T	0.011	8.135917e-02	5.545045e-01
-9	68723	-9	0	A	T	0.011	8.135917e-02	5.545045e-01
-9	68720	-9	0	A	T	0.011	8.135917e-02	5.545045e-01
-9	68721	-9	0	A	T	0.011	8.135917e-02	5.545045e-01
-9	2831	-9	0	A	T	0.011	9.495545e-02	5.016678e-01
-9	2830	-9	0	A	T	0.011	9.495545e-02	5.016678e-01
-9	1436	-9	0	A	T	0.176	1.000000e-05	4.886950e-02
-9	1434	-9	0	A	T	0.144	7.542190e-02	7.927455e-01
-9	1435	-9	0	A	T	0.128	2.115939e-02	1.364223e-01
-9	1430	-9	0	A	T	0.154	6.218285e-02	4.714325e-01
-9	1431	-9	0	A	T	0.218	1.035696e-01	8.795139e-01
-9	1439	-9	0	A	T	0.452	3.672895e-03	1.478648e-01
-9	55383	-9	0	A	T	0.016	1.392058e-01	2.467603e-01
-9	22339	-9	0	A	T	0.011	2.272285e-01	2.914830e-01
-9	22338	-9	0	A	T	0.016	8.943040e-02	6.875202e-01
-9	22337	-9	0	A	T	0.011	2.272285e-01	2.914830e-01
-9	22336	-9	0	A	T	0.011	2.272285e-01	2.914830e-01
-9	22334	-9	0	A	T	0.016	8.943040e-02	6.875202e-01
-9	22333	-9	0	A	T	0.016	8.943040e-02	6.875202e-01
-9	22332	-9	0	A	T	0.011	2.272285e-01	2.914830e-01
-9	22331	-9	0	A	T	0.011	2.272285e-01	2.914830e-01
-9	22330	-9	0	A	T	0.011	2.272285e-01	2.914830e-01
-9	8448	-9	0	A	T	0.027	1.059057e-01	9.961046e-01
-9	26179	-9	0	A	T	0.016	7.174744e-02	4.397409e-01
-9	26178	-9	0	A	T	0.016	7.174744e-02	4.397409e-01
-9	26171	-9	0	A	T	0.016	7.174744e-02	4.397409e-01
-9	26173	-9	0	A	T	0.011	7.685230e-02	5.674347e-01
-9	26172	-9	0	A	T	0.016	7.174744e-02	4.397409e-01
-9	26175	-9	0	A	T	0.016	7.174744e-02	4.397409e-01
-9	26174	-9	0	A	T	0.016	7.174744e-02	4.397409e-01
-9	26177	-9	0	A	T	0.016	7.174744e-02	4.397409e-01
-9	3403	-9	0	A	T	0.011	1.079513e-01	4.115170e-01
-9	3405	-9	0	A	T	0.011	1.079513e-01	4.115170e-01
-9	3404	-9	0	A	T	0.011	1.079513e-01	4.115170e-01
-9	3407	-9	0	A	T	0.011	1.079513e-01	4.115170e-01
-9	3408	-9	0	A	T	0.011	1.079513e-01	4.115170e-01
-9	24461	-9	0	A	T	0.011	1.006705e-01	3.289481e-01
-9	18479	-9	0	A	T	0.011	7.166432e-02	6.257671e-01
-9	18473	-9	0	A	T	0.011	7.166432e-02	6.257671e-01
-9	24460	-9	0	A	T	0.011	1.006705e-01	3.289481e-01
-9	6488	-9	0	A	T	0.064	4.675301e-02	3.789927e-01
-9	6481	-9	0	A	T	0.064	4.675301e-02	3.789927e-01
-9	66217	-9	0	A	T	0.011	1.288707e-01	3.348509e-01
-9	66218	-9	0	A	T	0.011	1.288707e-01	3.348509e-01
-9	66219	-9	0	A	T	0.011	1.288707e-01	3.348509e-01
-9	21347	-9	0	A	T	0.027	2.694632e-01	9.491352e-02
-9	21346	-9	0	A	T	0.011	1.387391e-01	3.557988e-01
-9	21345	-9	0	A	T	0.016	1.655466e-01	2.415782e-01
-9	21344	-9	0	A	T	0.011	1.387391e-01	3.557988e-01
-9	21340	-9	0	A	T	0.027	2.694632e-01	9.491352e-02
-9	5429	-9	0	A	T	0.069	1.000000e-05	3.086245e-01
-9	1188	-9	0	A	T	0.128	2.115939e-02	1.364223e-01
-9	1189	-9	0	A	T	0.106	1.458396e-02	4.657285e-01
-9	5427	-9	0	A	T	0.069	1.000000e-05	3.086245e-01
-9	5426	-9	0	A	T	0.069	1.000000e-05	3.086245e-01
-9	5421	-9	0	A	T	0.069	1.000000e-05	3.086245e-01
-9	5420	-9	0	A	T	0.069	1.000000e-05	3.086245e-01
-9	5423	-9	0	A	T	0.053	6.404015e-02	5.907789e-01
-9	5422	-9	0	A	T	0.069	1.000000e-05	3.086245e-01
-9	21349	-9	0	A	T	0.027	2.694632e-01	9.491352e-02
-9	21348	-9	0	A	T	0.027	2.694632e-01	9.491352e-02
-9	344	-9	0	A	T	0.495	9.030735e-02	7.489512e-01
-9	345	-9	0	A	T	0.154	6.218285e-02	4.714325e-01
-9	346	-9	0	A	T	0.447	5.427179e-03	1.178649e-01
-9	347	-9	0	A	T	0.457	7.173862e-03	1.834196e-01
-9	340	-9	0	A	T	0.457	7.173862e-03	1.834196e-01
-9	341	-9	0	A	T	0.138	1.612548e-02	2.498179e-01
-9	343	-9	0	A	T	0.138	1.612548e-02	2.498179e-01
-9	348	-9	0	A	T	0.101	7.658728e-03	3.469547e-01
-9	349	-9	0	A	T	0.287	5.894706e-02	2.560338e-01
-9	12433	-9	0	A	T	0.027	5.853347e-02	4.160639e-01
-9	56902	-9	0	A	T	0.011	7.874318e-02	5.772268e-01
-9	9411	-9	0	A	T	0.016	7.139757e-02	4.436024e-01
-9	9413	-9	0	A	T	0.016	7.139757e-02	4.436024e-01
-9	9415	-9	0	A	T	0.016	7.139757e-02	4.436024e-01
-9	60649	-9	0	A	T	0.011	8.969218e-02	5.126785e-01
-9	60648	-9	0	A	T	0.011	8.969218e-02	5.126785e-01
-9	60642	-9	0	A	T	0.011	8.969218e-02	5.126785e-01
-9	60644	-9	0	A	T	0.011	8.969218e-02	5.126785e-01
-9	48144	-9	0	A	T	0.032	1.146697e-01	8.312802e-01
-9	48145	-9	0	A	T	0.032	1.146697e-01	8.312802e-01
-9	48146	-9	0	A	T	0.032	1.146697e-01	8.312802e-01
-9	48147	-9	0	A	T	0.032	1.146697e-01	8.312802e-01
-9	48140	-9	0	A	T	0.032	1.146697e-01	8.312802e-01
-9	48141	-9	0	A	T	0.032	1.146697e-01	8.312802e-01
-9	48142	-9	0	A	T	0.032	1.146697e-01	8.312802e-01
-9	48143	-9	0	A	T	0.021	1.308958e-01	4.774028e-01
-9	24410	-9	0	A	T	0.016	1.201736e-01	5.391813e-01
-9	24411	-9	0	A	T	0.011	1.006705e-01	3.289481e-01
-9	24412	-9	0	A	T	0.011	1.006705e-01	3.289481e-01
-9	24413	-9	0	A	T	0.011	1.006705e-01	3.289481e-01
-9	24414	-9	0	A	T	0.011	1.006705e-01	3.289481e-01
-9	24415	-9	0	A	T	0.011	1.006705e-01	3.289481e-01
-9	24416	-9	0	A	T	0.011	1.006705e-01	3.289481e-01
-9	24417	-9	0	A	T	0.011	1.006705e-01	3.289481e-01
-9	24418	-9	0	A	T	0.011	1.006705e-01	3.289481e-01
-9	24419	-9	0	A	T	0.011	1.006705e-01	3.289481e-01
-9	9468	-9	0	A	T	0.016	7.139757e-02	4.436024e-01
-9	48178	-9	0	A	T	0.032	1.146697e-01	8.312802e-01
-9	18431	-9	0	A	T	0.011	7.166432e-02	6.257671e-01
-9	18433	-9	0	A	T	0.011	7.166432e-02	6.257671e-01
-9	18436	-9	0	A	T	0.011	7.166432e-02	6.257671e-01
-9	18439	-9	0	A	T	0.011	7.166432e-02	6.257671e-01
-9	18438	-9	0	A	T	0.011	7.166432e-02	6.257671e-01
-9	5508	-9	0	A	T	0.053	6.404015e-02	5.907789e-01
-9	5509	-9	0	A	T	0.011	1.068728e-01	5.549773e-01
-9	5502	-9	0	A	T	0.053	6.404015e-02	5.907789e-01
-9	5503	-9	0	A	T	0.053	6.404015e-02	5.907789e-01
-9	5501	-9	0	A	T	0.053	6.404015e-02	5.907789e-01
-9	542	-9	0	A	T	0.495	9.017238e-02	7.552175e-01
-9	543	-9	0	A	T	0.128	2.115939e-02	1.364223e-01
-9	540	-9	0	A	T	0.138	1.612548e-02	2.498179e-01
-9	541	-9	0	A	T	0.138	1.612548e-02	2.498179e-01
-9	546	-9	0	A	T	0.495	9.017238e-02	7.552175e-01
-9	547	-9	0	A	T	0.218	1.035696e-01	8.795139e-01
-9	544	-9	0	A	T	0.128	2.115939e-02	1.364223e-01
-9	545	-9	0	A	T	0.495	9.017238e-02	7.552175e-01
-9	548	-9	0	A	T	0.436	1.110750e-02	3.781504e-01
-9	549	-9	0	A	T	0.489	7.215091e-02	6.309730e-01
-9	6564	-9	0	A	T	0.053	6.404015e-02	5.907789e-01
-9	6566	-9	0	A	T	0.011	7.909522e-02	6.478623e-01
-9	6561	-9	0	A	T	0.064	4.675301e-02	3.789927e-01
-9	31375	-9	0	A	T	0.011	1.129624e-01	4.418721e-01
-9	19609	-9	0	A	T	0.011	1.351580e-01	3.246413e-01
-9	19608	-9	0	A	T	0.011	1.351580e-01	3.246413e-01
-9	19607	-9	0	A	T	0.027	2.486844e-01	6.234814e-02
-9	19606	-9	0	A	T	0.011	1.351580e-01	3.246413e-01
-9	19601	-9	0	A	T	0.027	2.486844e-01	6.234814e-02
-9	19600	-9	0	A	T	0.011	1.351580e-01	3.246413e-01
-9	19603	-9	0	A	T	0.011	1.351580e-01	3.246413e-01
-9	12727	-9	0	A	T	0.011	7.166432e-02	6.257671e-01
-9	12721	-9	0	A	T	0.011	3.922342e-02	6.646627e-03
-9	46469	-9	0	A	T	0.016	7.499336e-02	4.284419e-01
-9	46468	-9	0	A	T	0.016	7.499336e-02	4.284419e-01
-9	46465	-9	0	A	T	0.016	7.499336e-02	4.284419e-01
-9	46464	-9	0	A	T	0.021	7.181470e-02	3.414378e-01
-9	46467	-9	0	A	T	0.016	7.499336e-02	4.284419e-01
-9	46466	-9	0	A	T	0.016	7.499336e-02	4.284419e-01
-9	46461	-9	0	A	T	0.016	7.499336e-02	4.284419e-01
-9	46460	-9	0	A	T	0.016	7.499336e-02	4.284419e-01
-9	46463	-9	0	A	T	0.021	7.181470e-02	3.414378e-01
-9	46462	-9	0	A	T	0.021	7.181470e-02	3.414378e-01
-9	18388	-9	0	A	T	0.011	7.166432e-02	6.257671e-01
-9	18384	-9	0	A	T	0.011	7.166432e-02	6.257671e-01
-9	13456	-9	0	A	T	0.027	8.398900e-02	3.131011e-01
-9	13457	-9	0	A	T	0.043	9.347465e-02	2.365444e-01
-9	13454	-9	0	A	T	0.043	9.347465e-02	2.365444e-01
-9	13455	-9	0	A	T	0.043	9.347465e-02	2.365444e-01
-9	13452	-9	0	A	T	0.043	9.347465e-02	2.365444e-01
-9	13453	-9	0	A	T	0.043	9.347465e-02	2.365444e-01
-9	13450	-9	0	A	T	0.027	8.398900e-02	3.131011e-01
-9	7993	-9	0	A	T	0.021	7.181470e-02	3.414378e-01
-9	7992	-9	0	A	T	0.021	7.181470e-02	3.414378e-01
-9	7991	-9	0	A	T	0.027	9.216208e-02	3.304430e-01
-9	20387	-9	0	A	T	0.011	8.568382e-02	5.573358e-01
-9	24739	-9	0	A	T	0.011	1.340086e-01	3.634235e-01
-9	24738	-9	0	A	T	0.011	1.340086e-01	3.634235e-01
-9	55	-9	0	A	T	0.138	1.612548e-02	2.498179e-01
-9	54	-9	0	A	T	0.128	2.115939e-02	1.364223e-01
-9	57	-9	0	A	T	0.138	1.612548e-02	2.498179e-01
-9	56	-9	0	A	T	0.447	5.427179e-03	1.178649e-01
-9	51	-9	0	A	T	0.495	9.030735e-02	7.489512e-01
-9	50	-9	0	A	T	0.186	8.278712e-02	4.559422e-01
-9	2439	-9	0	A	T	0.021	1.738534e-01	1.462225e-01
-9	2438	-9	0	A	T	0.016	1.445277e-01	2.298235e-01
-9	2431	-9	0	A	T	0.021	1.738534e-01	1.462225e-01
-9	2436	-9	0	A	T	0.021	1.738534e-01	1.462225e-01
-9	2435	-9	0	A	T	0.021	1.738534e-01	1.462225e-01
-9	2434	-9	0	A	T	0.021	1.738534e-01	1.462225e-01
-9	16354	-9	0	A	T	0.027	5.240730e-02	3.054979e-01
-9	1807	-9	0	A	T	0.011	9.635331e-02	5.833280e-03
-9	1805	-9	0	A	T	0.011	9.635331e-02	5.833280e-03
-9	1804	-9	0	A	T	0.011	9.635331e-02	5.833280e-03
-9	1802	-9	0	A	T	0.011	9.635331e-02	5.833280e-03
-9	1801	-9	0	A	T	0.011	9.635331e-02	5.833280e-03
-9	3479	-9	0	A	T	0.011	1.079513e-01	4.115170e-01
-9	24595	-9	0	A	T	0.011	1.006705e-01	3.289481e-01
-9	24594	-9	0	A	T	0.011	1.006705e-01	3.289481e-01
-9	24596	-9	0	A	T	0.016	7.702825e-02	5.698086e-02
-9	24590	-9	0	A	T	0.011	1.006705e-01	3.289481e-01
-9	24593	-9	0	A	T	0.011	1.006705e-01	3.289481e-01
-9	24599	-9	0	A	T	0.021	6.387109e-02	3.779684e-01
-9	6576	-9	0	A	T	0.122	3.758327e-02	9.035840e-02
-9	6577	-9	0	A	T	0.122	3.758327e-02	9.035840e-02
-9	18335	-9	0	A	T	0.011	7.166432e-02	6.257671e-01
-9	7030	-9	0	A	T	0.048	5.565012e-02	5.166174e-01
-9	7031	-9	0	A	T	0.048	5.565012e-02	5.166174e-01
-9	7033	-9	0	A	T	0.122	3.758327e-02	9.035840e-02
-9	7034	-9	0	A	T	0.059	4.858605e-02	2.675739e-01
-9	7035	-9	0	A	T	0.048	5.565012e-02	5.166174e-01
-9	7036	-9	0	A	T	0.048	5.565012e-02	5.166174e-01
-9	7037	-9	0	A	T	0.059	4.858605e-02	2.675739e-01
-9	7039	-9	0	A	T	0.059	4.858605e-02	2.675739e-01
-9	19100	-9	0	A	T	0.011	7.222221e-02	6.224309e-01
-9	19108	-9	0	A	T	0.011	7.222221e-02	6.224309e-01
-9	20437	-9	0	A	T	0.011	8.568382e-02	5.573358e-01
-9	49624	-9	0	A	T	0.011	8.290058e-02	5.329989e-01
-9	49625	-9	0	A	T	0.016	7.705749e-02	4.236026e-01
-9	49623	-9	0	A	T	0.011	8.290058e-02	5.329989e-01
-9	49620	-9	0	A	T	0.016	7.705749e-02	4.236026e-01
-9	1920	-9	0	A	T	0.043	1.443817e-01	5.308150e-01
-9	1924	-9	0	A	T	0.016	4.905982e-02	6.568495e-02
-9	1925	-9	0	A	T	0.016	4.905982e-02	6.568495e-02
-9	6698	-9	0	A	T	0.059	4.858605e-02	2.675739e-01
-9	20020	-9	0	A	T	0.011	7.820160e-02	6.001513e-01
-9	20025	-9	0	A	T	0.011	7.820160e-02	6.001513e-01
-9	6472	-9	0	A	T	0.064	4.675301e-02	3.789927e-01
-9	6471	-9	0	A	T	0.059	5.328597e-02	4.739162e-01
-9	6477	-9	0	A	T	0.064	4.675301e-02	3.789927e-01
-9	9817	-9	0	A	T	0.048	3.958072e-02	1.428130e-01
-9	26469	-9	0	A	T	0.016	7.174744e-02	4.397409e-01
-9	60848	-9	0	A	T	0.011	8.969218e-02	5.126785e-01
-9	26463	-9	0	A	T	0.016	7.174744e-02	4.397409e-01
-9	26462	-9	0	A	T	0.016	7.174744e-02	4.397409e-01
-9	26460	-9	0	A	T	0.016	7.174744e-02	4.397409e-01
-9	26467	-9	0	A	T	0.016	7.174744e-02	4.397409e-01
-9	26466	-9	0	A	T	0.016	7.174744e-02	4.397409e-01
-9	26465	-9	0	A	T	0.016	7.174744e-02	4.397409e-01
-9	26464	-9	0	A	T	0.016	7.174744e-02	4.397409e-01
-9	30650	-9	0	A	T	0.011	8.072332e-02	6.098870e-01
-9	6384	-9	0	A	T	0.053	6.404015e-02	5.907789e-01
-9	6387	-9	0	A	T	0.053	6.404015e-02	5.907789e-01
-9	6386	-9	0	A	T	0.027	7.210931e-02	3.406803e-01
-9	6381	-9	0	A	T	0.016	7.750217e-02	5.078504e-01
-9	6380	-9	0	A	T	0.016	7.750217e-02	5.078504e-01
-9	6383	-9	0	A	T	0.011	9.018997e-02	6.158142e-01
-9	6382	-9	0	A	T	0.011	9.018997e-02	6.158142e-01
-9	6389	-9	0	A	T	0.021	5.003577e-02	4.480699e-01
-9	6388	-9	0	A	T	0.027	7.210931e-02	3.406803e-01
-9	5139	-9	0	A	T	0.011	7.909522e-02	6.478623e-01
-9	5138	-9	0	A	T	0.053	6.404015e-02	5.907789e-01
-9	5137	-9	0	A	T	0.080	1.000000e-05	8.529653e-01
-9	5136	-9	0	A	T	0.032	6.204800e-02	2.570154e-01
-9	5135	-9	0	A	T	0.032	6.204800e-02	2.570154e-01
-9	5134	-9	0	A	T	0.043	2.333615e-02	1.835139e-01
-9	5133	-9	0	A	T	0.011	7.851262e-02	6.505534e-01
-9	5131	-9	0	A	T	0.016	6.346908e-02	5.447379e-01
-9	5130	-9	0	A	T	0.048	7.700888e-02	7.530082e-01
-9	5466	-9	0	A	T	0.053	6.404015e-02	5.907789e-01
-9	14211	-9	0	A	T	0.027	1.267696e-01	2.466136e-01
-9	5968	-9	0	A	T	0.053	6.404015e-02	5.907789e-01
-9	5969	-9	0	A	T	0.053	6.404015e-02	5.907789e-01
-9	17238	-9	0	A	T	0.011	7.576605e-02	5.471530e-03
-9	17237	-9	0	A	T	0.011	7.576605e-02	5.471530e-03
-9	17233	-9	0	A	T	0.011	7.576605e-02	5.471530e-03
-9	17230	-9	0	A	T	0.011	7.576605e-02	5.471530e-03
-9	24322	-9	0	A	T	0.011	1.006705e-01	3.289481e-01
-9	24320	-9	0	A	T	0.011	1.006705e-01	3.289481e-01
-9	24321	-9	0	A	T	0.011	1.006705e-01	3.289481e-01
-9	24326	-9	0	A	T	0.011	1.006705e-01	3.289481e-01
-9	24327	-9	0	A	T	0.011	1.006705e-01	3.289481e-01
-9	24324	-9	0	A	T	0.011	1.006705e-01	3.289481e-01
-9	24325	-9	0	A	T	0.011	1.006705e-01	3.289481e-01
-9	24328	-9	0	A	T	0.011	1.006705e-01	3.289481e-01
-9	24329	-9	0	A	T	0.011	1.006705e-01	3.289481e-01
-9	15768	-9	0	A	T	0.011	8.160948e-02	3.654787e-01
-9	17248	-9	0	A	T	0.011	7.576605e-02	5.471530e-03
-9	17243	-9	0	A	T	0.011	7.576605e-02	5.471530e-03
-9	24263	-9	0	A	T	0.011	7.140148e-02	6.284945e-01
-9	6029	-9	0	A	T	0.053	6.404015e-02	5.907789e-01
-9	6021	-9	0	A	T	0.053	6.404015e-02	5.907789e-01
-9	6022	-9	0	A	T	0.053	6.404015e-02	5.907789e-01
-9	6023	-9	0	A	T	0.064	4.675301e-02	3.789927e-01
-9	6026	-9	0	A	T	0.053	6.404015e-02	5.907789e-01
-9	6027	-9	0	A	T	0.064	4.675301e-02	3.789927e-01
-9	10075	-9	0	A	T	0.032	1.000000e-05	2.925286e-01
-9	10074	-9	0	A	T	0.032	1.000000e-05	2.925286e-01
-9	10076	-9	0	A	T	0.053	6.404015e-02	5.907789e-01
-9	16105	-9	0	A	T	0.032	7.117191e-02	6.557951e-01
-9	19077	-9	0	A	T	0.011	7.222221e-02	6.224309e-01
-9	83651	-9	0	A	T	0.011	7.166432e-02	6.257671e-01
-9	66812	-9	0	A	T	0.011	1.019459e-01	4.488878e-01
-9	7416	-9	0	A	T	0.016	1.637459e-01	3.944178e-02
-9	7414	-9	0	A	T	0.011	9.635331e-02	5.833280e-03
-9	7418	-9	0	A	T	0.011	9.635331e-02	5.833280e-03
-9	7419	-9	0	A	T	0.011	9.635331e-02	5.833280e-03
-9	19528	-9	0	A	T	0.011	1.351580e-01	3.246413e-01
-9	19529	-9	0	A	T	0.011	1.351580e-01	3.246413e-01
-9	19524	-9	0	A	T	0.011	1.351580e-01	3.246413e-01
-9	19525	-9	0	A	T	0.011	1.351580e-01	3.246413e-01
-9	19526	-9	0	A	T	0.011	1.351580e-01	3.246413e-01
-9	19527	-9	0	A	T	0.011	1.351580e-01	3.246413e-01
-9	19520	-9	0	A	T	0.011	1.351580e-01	3.246413e-01
-9	19521	-9	0	A	T	0.011	1.351580e-01	3.246413e-01
-9	19523	-9	0	A	T	0.011	1.351580e-01	3.246413e-01
-9	2345	-9	0	A	T	0.021	1.738534e-01	1.462225e-01
-9	2347	-9	0	A	T	0.016	1.445277e-01	2.298235e-01
-9	2346	-9	0	A	T	0.016	1.445277e-01	2.298235e-01
-9	2341	-9	0	A	T	0.059	1.012050e-01	8.539616e-01
-9	2342	-9	0	A	T	0.011	1.359569e-01	3.333587e-01
-9	2349	-9	0	A	T	0.021	1.738534e-01	1.462225e-01
-9	1	-9	0	A	T	0.154	6.218285e-02	4.714325e-01
-9	9688	-9	0	A	T	0.016	7.139757e-02	4.436024e-01
-9	9681	-9	0	A	T	0.016	7.139757e-02	4.436024e-01
-9	9680	-9	0	A	T	0.016	7.139757e-02	4.436024e-01
-9	9683	-9	0	A	T	0.016	7.139757e-02	4.436024e-01
-9	9684	-9	0	A	T	0.016	7.139757e-02	4.436024e-01
-9	9687	-9	0	A	T	0.016	7.139757e-02	4.436024e-01
-9	656	-9	0	A	T	0.128	2.115939e-02	1.364223e-01
-9	657	-9	0	A	T	0.138	1.612548e-02	2.498179e-01
-9	654	-9	0	A	T	0.489	7.215091e-02	6.309730e-01
-9	1506	-9	0	A	T	0.431	1.126581e-01	9.745605e-01
-9	1507	-9	0	A	T	0.154	1.000000e-05	5.475426e-01
-9	1504	-9	0	A	T	0.426	7.148277e-02	8.718714e-01
-9	1505	-9	0	A	T	0.436	1.533014e-01	8.227681e-01
-9	1508	-9	0	A	T	0.452	3.672895e-03	1.478648e-01
-9	1509	-9	0	A	T	0.021	5.021450e-02	2.080188e-01
-9	658	-9	0	A	T	0.106	1.458396e-02	4.657285e-01
-9	659	-9	0	A	T	0.452	3.672895e-03	1.478648e-01
-9	23533	-9	0	A	T	0.011	1.214566e-01	2.788744e-01
-9	18486	-9	0	A	T	0.011	7.166432e-02	6.257671e-01
-9	1166	-9	0	A	T	0.186	1.076261e-01	9.661422e-01
-9	1167	-9	0	A	T	0.149	1.400367e-01	7.374165e-01
-9	48348	-9	0	A	T	0.032	1.146697e-01	8.312802e-01
-9	1161	-9	0	A	T	0.447	1.000000e-05	1.187446e-01
-9	1162	-9	0	A	T	0.207	1.070193e-01	6.484154e-01
-9	1163	-9	0	A	T	0.447	1.000000e-05	1.187446e-01
-9	15267	-9	0	A	T	0.016	9.937056e-02	6.264354e-01
-9	15266	-9	0	A	T	0.016	9.937056e-02	6.264354e-01
-9	15264	-9	0	A	T	0.011	1.592793e-01	2.340080e-01
-9	15263	-9	0	A	T	0.074	8.579912e-02	1.607822e-01
-9	19895	-9	0	A	T	0.011	7.820160e-02	6.001513e-01
-9	19896	-9	0	A	T	0.011	7.820160e-02	6.001513e-01
-9	19891	-9	0	A	T	0.011	7.820160e-02	6.001513e-01
-9	19898	-9	0	A	T	0.011	7.820160e-02	6.001513e-01
-9	46634	-9	0	A	T	0.016	7.711208e-02	4.234300e-01
-9	46635	-9	0	A	T	0.021	7.181470e-02	3.414378e-01
-9	46636	-9	0	A	T	0.021	7.181470e-02	3.414378e-01
-9	46637	-9	0	A	T	0.016	7.499336e-02	4.284419e-01
-9	46630	-9	0	A	T	0.016	7.499336e-02	4.284419e-01
-9	46631	-9	0	A	T	0.021	7.181470e-02	3.414378e-01
-9	46632	-9	0	A	T	0.016	7.499336e-02	4.284419e-01
-9	46633	-9	0	A	T	0.021	7.181470e-02	3.414378e-01
-9	46638	-9	0	A	T	0.016	7.499336e-02	4.284419e-01
-9	46639	-9	0	A	T	0.021	7.181470e-02	3.414378e-01
-9	12808	-9	0	A	T	0.011	7.166432e-02	6.257671e-01
-9	8771	-9	0	A	T	0.032	3.820947e-02	5.628058e-03
-9	1298	-9	0	A	T	0.090	8.457521e-03	1.760821e-01
-9	1299	-9	0	A	T	0.138	1.612548e-02	2.498179e-01
-9	1292	-9	0	A	T	0.218	1.035696e-01	8.795139e-01
-9	1293	-9	0	A	T	0.452	3.672895e-03	1.478648e-01
-9	1290	-9	0	A	T	0.128	2.115939e-02	1.364223e-01
-9	1291	-9	0	A	T	0.138	1.612548e-02	2.498179e-01
-9	1296	-9	0	A	T	0.213	1.020301e-01	7.883100e-01
-9	1297	-9	0	A	T	0.138	1.612548e-02	2.498179e-01
-9	1294	-9	0	A	T	0.489	7.215091e-02	6.309730e-01
-9	1295	-9	0	A	T	0.250	1.000000e-05	6.082579e-02
-9	21504	-9	0	A	T	0.011	1.387391e-01	3.557988e-01
-9	21507	-9	0	A	T	0.011	1.387391e-01	3.557988e-01
-9	21502	-9	0	A	T	0.048	1.333117e-01	7.838662e-01
-9	49859	-9	0	A	T	0.011	1.321807e-01	3.500691e-01
-9	9525	-9	0	A	T	0.016	7.139757e-02	4.436024e-01
-9	9520	-9	0	A	T	0.016	7.139757e-02	4.436024e-01
-9	9521	-9	0	A	T	0.021	1.320497e-01	1.083581e-01
-9	26575	-9	0	A	T	0.011	7.685230e-02	5.674347e-01
-9	1657	-9	0	A	T	0.489	7.163807e-02	6.298281e-01
-9	2689	-9	0	A	T	0.021	6.855242e-02	1.938570e-01
-9	2687	-9	0	A	T	0.021	6.855242e-02	1.938570e-01
-9	2680	-9	0	A	T	0.016	8.704051e-02	4.019455e-01
-9	24368	-9	0	A	T	0.021	1.188726e-01	7.111502e-01
-9	24369	-9	0	A	T	0.011	1.006705e-01	3.289481e-01
-9	24364	-9	0	A	T	0.011	1.006705e-01	3.289481e-01
-9	24365	-9	0	A	T	0.011	1.006705e-01	3.289481e-01
-9	16234	-9	0	A	T	0.011	1.797061e-01	3.353023e-01
-9	24708	-9	0	A	T	0.011	1.340086e-01	3.634235e-01
-9	24704	-9	0	A	T	0.011	1.340086e-01	3.634235e-01
-9	24705	-9	0	A	T	0.011	1.340086e-01	3.634235e-01
-9	24706	-9	0	A	T	0.011	1.340086e-01	3.634235e-01
-9	24701	-9	0	A	T	0.011	1.340086e-01	3.634235e-01
-9	24703	-9	0	A	T	0.011	1.340086e-01	3.634235e-01
-9	179	-9	0	A	T	0.431	5.768756e-03	5.977856e-02
-9	178	-9	0	A	T	0.101	1.111197e-02	3.460666e-01
-9	177	-9	0	A	T	0.495	1.318010e-01	4.769375e-01
-9	176	-9	0	A	T	0.346	3.589313e-02	1.030156e-01
-9	175	-9	0	A	T	0.112	8.458744e-02	1.555314e-01
-9	174	-9	0	A	T	0.101	7.334255e-03	3.470245e-01
-9	173	-9	0	A	T	0.133	2.278580e-02	1.861385e-01
-9	171	-9	0	A	T	0.138	1.612548e-02	2.498179e-01
-9	170	-9	0	A	T	0.138	1.612548e-02	2.498179e-01
-9	5618	-9	0	A	T	0.011	7.909522e-02	6.478623e-01
-9	5619	-9	0	A	T	0.064	4.675301e-02	3.789927e-01
-9	5612	-9	0	A	T	0.053	6.404015e-02	5.907789e-01
-9	5610	-9	0	A	T	0.064	4.675301e-02	3.789927e-01
-9	5611	-9	0	A	T	0.064	4.675301e-02	3.789927e-01
-9	5616	-9	0	A	T	0.053	6.404015e-02	5.907789e-01
-9	5617	-9	0	A	T	0.053	6.404015e-02	5.907789e-01
-9	45042	-9	0	A	T	0.011	1.248337e-01	3.474219e-01
-9	19918	-9	0	A	T	0.011	7.820160e-02	6.001513e-01
-9	19917	-9	0	A	T	0.011	7.820160e-02	6.001513e-01
-9	45460	-9	0	A	T	0.011	9.944550e-02	3.602910e-01
-9	45047	-9	0	A	T	0.011	1.248337e-01	3.474219e-01
-9	49893	-9	0	A	T	0.011	1.321807e-01	3.500691e-01
-9	49892	-9	0	A	T	0.011	1.321807e-01	3.500691e-01
-9	49895	-9	0	A	T	0.011	1.321807e-01	3.500691e-01
-9	49894	-9	0	A	T	0.011	1.321807e-01	3.500691e-01
-9	49897	-9	0	A	T	0.011	1.321807e-01	3.500691e-01
-9	49898	-9	0	A	T	0.011	1.321807e-01	3.500691e-01
-9	1258	-9	0	A	T	0.128	2.115939e-02	1.364223e-01
-9	1159	-9	0	A	T	0.479	6.370205e-02	3.809087e-01
-9	1158	-9	0	A	T	0.154	6.218285e-02	4.714325e-01
-9	1155	-9	0	A	T	0.138	1.612548e-02	2.498179e-01
-9	1154	-9	0	A	T	0.106	1.458396e-02	4.657285e-01
-9	1157	-9	0	A	T	0.420	7.668583e-04	3.784543e-02
-9	1156	-9	0	A	T	0.213	1.021448e-01	7.862377e-01
-9	1151	-9	0	A	T	0.410	3.863539e-03	2.321568e-02
-9	1150	-9	0	A	T	0.489	7.215091e-02	6.309730e-01
-9	1153	-9	0	A	T	0.218	1.035696e-01	8.795139e-01
-9	1152	-9	0	A	T	0.495	9.017238e-02	7.552175e-01
-9	21411	-9	0	A	T	0.011	1.387391e-01	3.557988e-01
-9	2183	-9	0	A	T	0.080	9.708426e-02	6.554296e-01
-9	2180	-9	0	A	T	0.176	7.033985e-02	3.952919e-01
-9	2186	-9	0	A	T	0.027	8.889354e-02	3.648195e-01
-9	2185	-9	0	A	T	0.011	7.986138e-02	3.921964e-01
-9	15717	-9	0	A	T	0.048	7.146790e-02	4.458547e-01
-9	2725	-9	0	A	T	0.021	1.299092e-01	4.295226e-05
-9	6758	-9	0	A	T	0.122	3.758327e-02	9.035840e-02
-9	6759	-9	0	A	T	0.122	3.758327e-02	9.035840e-02
-9	6753	-9	0	A	T	0.048	5.565012e-02	5.166174e-01
-9	6750	-9	0	A	T	0.059	1.051183e-01	9.965509e-01
-9	5380	-9	0	A	T	0.053	6.404015e-02	5.907789e-01
-9	5381	-9	0	A	T	0.069	1.000000e-05	3.086245e-01
-9	5382	-9	0	A	T	0.069	1.000000e-05	3.086245e-01
-9	5384	-9	0	A	T	0.053	6.404015e-02	5.907789e-01
-9	5385	-9	0	A	T	0.053	6.404015e-02	5.907789e-01
-9	5386	-9	0	A	T	0.069	1.000000e-05	3.086245e-01
-9	5388	-9	0	A	T	0.053	6.404015e-02	5.907789e-01
-9	5389	-9	0	A	T	0.069	1.000000e-05	3.086245e-01
-9	44202	-9	0	A	T	0.011	8.871066e-02	5.562834e-01
-9	2142	-9	0	A	T	0.207	1.119354e-01	6.334067e-01
-9	7140	-9	0	A	T	0.011	1.321807e-01	3.500691e-01
-9	7141	-9	0	A	T	0.011	1.321807e-01	3.500691e-01
-9	2	-9	0	A	T	0.447	5.427179e-03	1.178649e-01
-9	19034	-9	0	A	T	0.011	7.222221e-02	6.224309e-01
-9	7963	-9	0	A	T	0.011	1.069957e-01	4.703447e-01
-9	9177	-9	0	A	T	0.011	9.635331e-02	5.833280e-03
-9	9170	-9	0	A	T	0.011	1.351580e-01	3.246413e-01
-9	16973	-9	0	A	T	0.011	1.006737e-01	5.035529e-01
-9	16974	-9	0	A	T	0.011	1.006737e-01	5.035529e-01
-9	21468	-9	0	A	T	0.027	2.694632e-01	9.491352e-02
-9	21469	-9	0	A	T	0.011	1.387391e-01	3.557988e-01
-9	21462	-9	0	A	T	0.016	1.655466e-01	2.415782e-01
-9	21463	-9	0	A	T	0.011	1.387391e-01	3.557988e-01
-9	21460	-9	0	A	T	0.011	1.387391e-01	3.557988e-01
-9	21461	-9	0	A	T	0.027	2.694632e-01	9.491352e-02
-9	21466	-9	0	A	T	0.011	1.387391e-01	3.557988e-01
-9	21464	-9	0	A	T	0.016	1.655466e-01	2.415782e-01
-9	53931	-9	0	A	T	0.011	8.969218e-02	5.126785e-01
-9	15154	-9	0	A	T	0.016	9.937056e-02	6.264354e-01
-9	15159	-9	0	A	T	0.016	9.937056e-02	6.264354e-01
-9	506	-9	0	A	T	0.191	9.991403e-02	4.212781e-01
-9	507	-9	0	A	T	0.495	9.017238e-02	7.552175e-01
-9	502	-9	0	A	T	0.346	2.520904e-02	1.089827e-01
-9	503	-9	0	A	T	0.181	1.000000e-05	1.579501e-02
-9	500	-9	0	A	T	0.090	8.457521e-03	1.760821e-01
-9	6528	-9	0	A	T	0.064	4.675301e-02	3.789927e-01
-9	42351	-9	0	A	T	0.011	1.327951e-01	2.788609e-01
-9	6270	-9	0	A	T	0.053	6.404015e-02	5.907789e-01
-9	6273	-9	0	A	T	0.053	6.404015e-02	5.907789e-01
-9	6272	-9	0	A	T	0.053	6.404015e-02	5.907789e-01
-9	6275	-9	0	A	T	0.053	6.404015e-02	5.907789e-01
-9	6274	-9	0	A	T	0.053	6.404015e-02	5.907789e-01
-9	6277	-9	0	A	T	0.064	4.675301e-02	3.789927e-01
-9	6276	-9	0	A	T	0.053	6.404015e-02	5.907789e-01
-9	6278	-9	0	A	T	0.053	6.404015e-02	5.907789e-01
-9	5229	-9	0	A	T	0.069	1.000000e-05	3.086245e-01
-9	5223	-9	0	A	T	0.011	7.909522e-02	6.478623e-01
-9	5220	-9	0	A	T	0.069	1.000000e-05	3.086245e-01
-9	5227	-9	0	A	T	0.053	6.404015e-02	5.907789e-01
-9	5225	-9	0	A	T	0.069	1.000000e-05	3.086245e-01
-9	12402	-9	0	A	T	0.027	5.853347e-02	4.160639e-01
-9	12403	-9	0	A	T	0.027	5.853347e-02	4.160639e-01
-9	12400	-9	0	A	T	0.027	5.853347e-02	4.160639e-01
-9	12401	-9	0	A	T	0.021	9.013357e-02	2.995381e-01
-9	13754	-9	0	A	T	0.043	9.347465e-02	2.365444e-01
-9	13757	-9	0	A	T	0.043	9.347465e-02	2.365444e-01
-9	13756	-9	0	A	T	0.043	9.347465e-02	2.365444e-01
-9	13750	-9	0	A	T	0.021	9.564892e-02	1.472553e-01
-9	13752	-9	0	A	T	0.043	9.347465e-02	2.365444e-01
-9	13759	-9	0	A	T	0.043	9.347465e-02	2.365444e-01
-9	13758	-9	0	A	T	0.043	9.347465e-02	2.365444e-01
-9	2578	-9	0	A	T	0.016	9.389657e-02	7.386477e-01
-9	2573	-9	0	A	T	0.032	1.146697e-01	8.312802e-01
-9	2571	-9	0	A	T	0.043	9.438946e-02	5.943669e-01
-9	17121	-9	0	A	T	0.021	9.017159e-02	6.435616e-03
-9	977	-9	0	A	T	0.117	5.532562e-02	6.242733e-02
-9	976	-9	0	A	T	0.181	2.451379e-01	2.897053e-01
-9	975	-9	0	A	T	0.112	3.544059e-01	4.794847e-01
-9	974	-9	0	A	T	0.112	3.544059e-01	4.794847e-01
-9	973	-9	0	A	T	0.138	6.762802e-02	6.227620e-01
-9	972	-9	0	A	T	0.117	4.802012e-02	6.346584e-02
-9	971	-9	0	A	T	0.181	5.954618e-02	5.513373e-01
-9	970	-9	0	A	T	0.176	4.668205e-02	4.654027e-01
-9	979	-9	0	A	T	0.324	8.290216e-03	4.529621e-02
-9	978	-9	0	A	T	0.138	1.612548e-02	2.498179e-01
-9	48388	-9	0	A	T	0.032	1.146697e-01	8.312802e-01
-9	48387	-9	0	A	T	0.032	1.146697e-01	8.312802e-01
-9	48384	-9	0	A	T	0.032	1.146697e-01	8.312802e-01
-9	48385	-9	0	A	T	0.032	1.146697e-01	8.312802e-01
-9	46577	-9	0	A	T	0.021	7.181470e-02	3.414378e-01
-9	46576	-9	0	A	T	0.021	7.181470e-02	3.414378e-01
-9	46575	-9	0	A	T	0.021	7.181470e-02	3.414378e-01
-9	46573	-9	0	A	T	0.021	7.181470e-02	3.414378e-01
-9	46572	-9	0	A	T	0.016	7.499336e-02	4.284419e-01
-9	46571	-9	0	A	T	0.016	7.499336e-02	4.284419e-01
-9	46570	-9	0	A	T	0.016	7.499336e-02	4.284419e-01
-9	46579	-9	0	A	T	0.016	7.499336e-02	4.284419e-01
-9	46578	-9	0	A	T	0.016	7.499336e-02	4.284419e-01
-9	47945	-9	0	A	T	0.032	1.146697e-01	8.312802e-01
-9	47944	-9	0	A	T	0.032	1.146697e-01	8.312802e-01
-9	47949	-9	0	A	T	0.032	1.146697e-01	8.312802e-01
-9	47948	-9	0	A	T	0.032	1.146697e-01	8.312802e-01
-9	66272	-9	0	A	T	0.011	1.288707e-01	3.348509e-01
-9	66273	-9	0	A	T	0.011	1.288707e-01	3.348509e-01
-9	66270	-9	0	A	T	0.011	1.288707e-01	3.348509e-01
-9	66271	-9	0	A	T	0.011	1.288707e-01	3.348509e-01
-9	66274	-9	0	A	T	0.011	1.288707e-01	3.348509e-01
-9	24259	-9	0	A	T	0.011	7.140148e-02	6.284945e-01
-9	24256	-9	0	A	T	0.016	5.742296e-02	5.140148e-01
-9	24257	-9	0	A	T	0.011	7.140148e-02	6.284945e-01
-9	24253	-9	0	A	T	0.011	7.140148e-02	6.284945e-01
-9	24250	-9	0	A	T	0.011	7.140148e-02	6.284945e-01
-9	24132	-9	0	A	T	0.011	7.140148e-02	6.284945e-01
-9	60895	-9	0	A	T	0.011	8.969218e-02	5.126785e-01
-9	60896	-9	0	A	T	0.011	8.969218e-02	5.126785e-01
-9	60891	-9	0	A	T	0.011	8.969218e-02	5.126785e-01
-9	60892	-9	0	A	T	0.011	8.969218e-02	5.126785e-01
-9	60893	-9	0	A	T	0.011	8.969218e-02	5.126785e-01
-9	22098	-9	0	A	T	0.011	9.284389e-02	5.690819e-01
-9	15698	-9	0	A	T	0.048	7.146790e-02	4.458547e-01
-9	73998	-9	0	A	T	0.011	9.820068e-02	5.120798e-01
-9	17452	-9	0	A	T	0.011	7.576605e-02	5.471530e-03
-9	17450	-9	0	A	T	0.011	7.576605e-02	5.471530e-03
-9	17459	-9	0	A	T	0.037	8.993810e-02	7.876768e-01
-9	42093	-9	0	A	T	0.011	7.963695e-02	5.687294e-01
-9	6334	-9	0	A	T	0.011	7.909522e-02	6.478623e-01
-9	6330	-9	0	A	T	0.064	4.675301e-02	3.789927e-01
-9	6332	-9	0	A	T	0.064	4.675301e-02	3.789927e-01
-9	6338	-9	0	A	T	0.053	6.404015e-02	5.907789e-01
-9	1669	-9	0	A	T	0.011	9.635331e-02	5.833280e-03
-9	1668	-9	0	A	T	0.011	9.635331e-02	5.833280e-03
-9	1665	-9	0	A	T	0.011	9.635331e-02	5.833280e-03
-9	1664	-9	0	A	T	0.011	9.635331e-02	5.833280e-03
-9	1663	-9	0	A	T	0.011	9.635331e-02	5.833280e-03
-9	1661	-9	0	A	T	0.011	9.635331e-02	5.833280e-03
-9	1660	-9	0	A	T	0.011	9.635331e-02	5.833280e-03
-9	1496	-9	0	A	T	0.234	1.049151e-01	9.590029e-01
-9	16199	-9	0	A	T	0.011	1.797061e-01	3.353023e-01
-9	16193	-9	0	A	T	0.011	1.797061e-01	3.353023e-01
-9	10939	-9	0	A	T	0.011	1.318392e-01	2.749332e-01
-9	10935	-9	0	A	T	0.011	1.088530e-01	4.265385e-01
-9	10936	-9	0	A	T	0.016	1.030292e-01	6.539957e-01
-9	10937	-9	0	A	T	0.021	1.099373e-01	8.241822e-01
-9	7447	-9	0	A	T	0.011	1.080199e-01	4.427743e-01
-9	458	-9	0	A	T	0.495	9.030735e-02	7.489512e-01
-9	459	-9	0	A	T	0.154	6.218285e-02	4.714325e-01
-9	453	-9	0	A	T	0.223	1.054168e-01	9.488719e-01
-9	454	-9	0	A	T	0.138	1.612548e-02	2.498179e-01
-9	455	-9	0	A	T	0.223	1.054168e-01	9.488719e-01
-9	456	-9	0	A	T	0.090	8.457521e-03	1.760821e-01
-9	457	-9	0	A	T	0.447	5.427179e-03	1.178649e-01
-9	4479	-9	0	A	T	0.021	5.045271e-02	4.029573e-01
-9	4478	-9	0	A	T	0.016	1.097343e-01	6.056733e-01
-9	21487	-9	0	A	T	0.011	1.387391e-01	3.557988e-01
-9	4472	-9	0	A	T	0.037	1.094098e-02	2.274227e-01
-9	21481	-9	0	A	T	0.011	1.387391e-01	3.557988e-01
-9	21482	-9	0	A	T	0.027	2.694632e-01	9.491352e-02
-9	5344	-9	0	A	T	0.011	7.909522e-02	6.478623e-01
-9	21488	-9	0	A	T	0.011	1.387391e-01	3.557988e-01
-9	1026	-9	0	A	T	0.090	8.457521e-03	1.760821e-01
-9	1021	-9	0	A	T	0.218	1.035696e-01	8.795139e-01
-9	1020	-9	0	A	T	0.138	1.612548e-02	2.498179e-01
-9	1023	-9	0	A	T	0.128	2.115939e-02	1.364223e-01
-9	5343	-9	0	A	T	0.053	6.404015e-02	5.907789e-01
-9	5348	-9	0	A	T	0.069	1.000000e-05	3.086245e-01
-9	5349	-9	0	A	T	0.069	1.000000e-05	3.086245e-01
-9	13661	-9	0	A	T	0.043	9.347465e-02	2.365444e-01
-9	13660	-9	0	A	T	0.043	9.347465e-02	2.365444e-01
-9	13662	-9	0	A	T	0.043	9.347465e-02	2.365444e-01
-9	5883	-9	0	A	T	0.053	6.404015e-02	5.907789e-01
-9	5881	-9	0	A	T	0.053	6.404015e-02	5.907789e-01
-9	5886	-9	0	A	T	0.053	6.404015e-02	5.907789e-01
-9	5885	-9	0	A	T	0.053	6.404015e-02	5.907789e-01
-9	5889	-9	0	A	T	0.037	1.264184e-01	8.631510e-01
-9	5888	-9	0	A	T	0.037	1.264184e-01	8.631510e-01
-9	16011	-9	0	A	T	0.085	7.576594e-02	5.399581e-01
-9	47974	-9	0	A	T	0.032	1.146697e-01	8.312802e-01
-9	16013	-9	0	A	T	0.080	8.608712e-02	6.215120e-01
-9	16012	-9	0	A	T	0.085	7.576594e-02	5.399581e-01
-9	16014	-9	0	A	T	0.080	8.608712e-02	6.215120e-01
-9	47975	-9	0	A	T	0.032	1.146697e-01	8.312802e-01
-9	5875	-9	0	A	T	0.053	6.404015e-02	5.907789e-01
-9	15975	-9	0	A	T	0.021	1.227905e-01	6.337160e-01
-9	21176	-9	0	A	T	0.011	8.568382e-02	5.573358e-01
-9	5973	-9	0	A	T	0.064	4.675301e-02	3.789927e-01
-9	19595	-9	0	A	T	0.011	1.351580e-01	3.246413e-01
-9	19594	-9	0	A	T	0.011	1.351580e-01	3.246413e-01
-9	19590	-9	0	A	T	0.027	2.486844e-01	6.234814e-02
-9	19593	-9	0	A	T	0.011	1.351580e-01	3.246413e-01
-9	19592	-9	0	A	T	0.059	4.858605e-02	2.675739e-01
-9	1367	-9	0	A	T	0.138	1.612548e-02	2.498179e-01
-9	1364	-9	0	A	T	0.176	1.028325e-01	5.569232e-01
-9	1365	-9	0	A	T	0.112	1.280207e-01	1.106479e-01
-9	1362	-9	0	A	T	0.144	2.331146e-01	2.605431e-01
-9	1363	-9	0	A	T	0.495	9.017238e-02	7.552175e-01
-9	1360	-9	0	A	T	0.037	1.081574e-01	6.304461e-01
-9	1361	-9	0	A	T	0.149	9.239081e-02	9.041556e-01
-9	1368	-9	0	A	T	0.138	1.612548e-02	2.498179e-01
-9	1369	-9	0	A	T	0.479	1.091389e-01	7.881261e-01
-9	22465	-9	0	A	T	0.027	1.825170e-01	1.742566e-01
-9	5977	-9	0	A	T	0.053	6.404015e-02	5.907789e-01
-9	9638	-9	0	A	T	0.016	7.139757e-02	4.436024e-01
-9	9632	-9	0	A	T	0.016	7.139757e-02	4.436024e-01
-9	9634	-9	0	A	T	0.016	7.139757e-02	4.436024e-01
-9	9635	-9	0	A	T	0.016	7.139757e-02	4.436024e-01
-9	9637	-9	0	A	T	0.016	7.139757e-02	4.436024e-01
-9	3348	-9	0	A	T	0.112	1.000000e-05	4.918095e-02
-9	3347	-9	0	A	T	0.011	1.079513e-01	4.115170e-01
-9	5723	-9	0	A	T	0.048	7.580869e-02	7.658670e-01
-9	5975	-9	0	A	T	0.064	4.675301e-02	3.789927e-01
-9	501	-9	0	A	T	0.218	1.035696e-01	8.795139e-01
-9	6143	-9	0	A	T	0.053	6.404015e-02	5.907789e-01
-9	6142	-9	0	A	T	0.064	4.675301e-02	3.789927e-01
-9	6141	-9	0	A	T	0.053	6.404015e-02	5.907789e-01
-9	6144	-9	0	A	T	0.053	6.404015e-02	5.907789e-01
-9	6149	-9	0	A	T	0.053	6.404015e-02	5.907789e-01
-9	5974	-9	0	A	T	0.064	4.675301e-02	3.789927e-01
-9	4539	-9	0	A	T	0.037	1.094098e-02	2.274227e-01
-9	4532	-9	0	A	T	0.016	5.269726e-02	5.214191e-01
-9	21410	-9	0	A	T	0.011	1.387391e-01	3.557988e-01
-9	16319	-9	0	A	T	0.011	1.797061e-01	3.353023e-01
-9	6960	-9	0	A	T	0.059	4.858605e-02	2.675739e-01
-9	6963	-9	0	A	T	0.048	5.565012e-02	5.166174e-01
-9	6966	-9	0	A	T	0.048	5.565012e-02	5.166174e-01
-9	6969	-9	0	A	T	0.048	5.565012e-02	5.166174e-01
-9	6968	-9	0	A	T	0.048	5.565012e-02	5.166174e-01
-9	8152	-9	0	A	T	0.021	7.181470e-02	3.414378e-01
-9	8150	-9	0	A	T	0.021	7.181470e-02	3.414378e-01
-9	19829	-9	0	A	T	0.011	7.820160e-02	6.001513e-01
-9	9340	-9	0	A	T	0.016	7.139757e-02	4.436024e-01
-9	9342	-9	0	A	T	0.016	7.139757e-02	4.436024e-01
-9	9343	-9	0	A	T	0.059	1.562396e-01	1.321392e-01
-9	9345	-9	0	A	T	0.016	7.139757e-02	4.436024e-01
-9	9346	-9	0	A	T	0.016	7.139757e-02	4.436024e-01
-9	46685	-9	0	A	T	0.021	7.181470e-02	3.414378e-01
-9	46684	-9	0	A	T	0.016	7.499336e-02	4.284419e-01
-9	46687	-9	0	A	T	0.016	7.499336e-02	4.284419e-01
-9	46686	-9	0	A	T	0.021	7.181470e-02	3.414378e-01
-9	46681	-9	0	A	T	0.016	7.499336e-02	4.284419e-01
-9	46680	-9	0	A	T	0.016	7.499336e-02	4.284419e-01
-9	46683	-9	0	A	T	0.011	8.295462e-02	5.327345e-01
-9	46689	-9	0	A	T	0.016	7.499336e-02	4.284419e-01
-9	46688	-9	0	A	T	0.021	7.181470e-02	3.414378e-01
-9	68759	-9	0	A	T	0.011	8.135917e-02	5.545045e-01
-9	68758	-9	0	A	T	0.011	8.135917e-02	5.545045e-01
-9	68757	-9	0	A	T	0.011	8.135917e-02	5.545045e-01
-9	68756	-9	0	A	T	0.011	8.135917e-02	5.545045e-01
-9	68754	-9	0	A	T	0.011	8.135917e-02	5.545045e-01
-9	68753	-9	0	A	T	0.011	8.135917e-02	5.545045e-01
-9	68752	-9	0	A	T	0.011	8.135917e-02	5.545045e-01
-9	68751	-9	0	A	T	0.011	8.135917e-02	5.545045e-01
-9	68750	-9	0	A	T	0.011	8.135917e-02	5.545045e-01
-9	2849	-9	0	A	T	0.053	1.091652e-01	8.710467e-01
-9	2842	-9	0	A	T	0.021	8.995691e-02	3.058675e-01
-9	2843	-9	0	A	T	0.011	1.638673e-01	3.043289e-01
-9	1551	-9	0	A	T	0.489	7.215091e-02	6.309730e-01
-9	1550	-9	0	A	T	0.489	7.215091e-02	6.309730e-01
-9	1557	-9	0	A	T	0.489	7.215091e-02	6.309730e-01
-9	1556	-9	0	A	T	0.101	9.877927e-03	3.464083e-01
-9	1590	-9	0	A	T	0.452	3.672895e-03	1.478648e-01
-9	6403	-9	0	A	T	0.053	6.404015e-02	5.907789e-01
-9	18423	-9	0	A	T	0.011	7.166432e-02	6.257671e-01
-9	18426	-9	0	A	T	0.011	7.166432e-02	6.257671e-01
-9	18424	-9	0	A	T	0.011	7.166432e-02	6.257671e-01
-9	18428	-9	0	A	T	0.011	7.166432e-02	6.257671e-01
-9	52067	-9	0	A	T	0.011	7.978361e-02	6.421889e-01
-9	14208	-9	0	A	T	0.011	8.568382e-02	5.573358e-01
-9	5498	-9	0	A	T	0.053	6.404015e-02	5.907789e-01
-9	5499	-9	0	A	T	0.069	1.000000e-05	3.086245e-01
-9	14201	-9	0	A	T	0.011	8.568382e-02	5.573358e-01
-9	15557	-9	0	A	T	0.048	7.146790e-02	4.458547e-01
-9	15553	-9	0	A	T	0.053	7.602259e-02	6.187521e-01
-9	15558	-9	0	A	T	0.048	7.146790e-02	4.458547e-01
-9	60692	-9	0	A	T	0.011	8.969218e-02	5.126785e-01
-9	60693	-9	0	A	T	0.011	8.969218e-02	5.126785e-01
-9	60691	-9	0	A	T	0.011	8.969218e-02	5.126785e-01
-9	49846	-9	0	A	T	0.011	1.321807e-01	3.500691e-01
-9	49847	-9	0	A	T	0.011	1.321807e-01	3.500691e-01
-9	49845	-9	0	A	T	0.011	1.321807e-01	3.500691e-01
-9	49843	-9	0	A	T	0.011	1.321807e-01	3.500691e-01
-9	49840	-9	0	A	T	0.011	1.321807e-01	3.500691e-01
-9	49841	-9	0	A	T	0.011	1.321807e-01	3.500691e-01
-9	49849	-9	0	A	T	0.011	1.321807e-01	3.500691e-01
-9	26243	-9	0	A	T	0.016	7.174744e-02	4.397409e-01
-9	26242	-9	0	A	T	0.016	7.174744e-02	4.397409e-01
-9	26247	-9	0	A	T	0.016	7.174744e-02	4.397409e-01
-9	26246	-9	0	A	T	0.016	7.174744e-02	4.397409e-01
-9	26245	-9	0	A	T	0.016	7.174744e-02	4.397409e-01
-9	26249	-9	0	A	T	0.016	7.174744e-02	4.397409e-01
-9	2179	-9	0	A	T	0.011	1.236450e-01	3.681921e-01
-9	19656	-9	0	A	T	0.011	7.820160e-02	6.001513e-01
-9	19657	-9	0	A	T	0.011	7.820160e-02	6.001513e-01
-9	19655	-9	0	A	T	0.011	7.820160e-02	6.001513e-01
-9	13428	-9	0	A	T	0.043	9.347465e-02	2.365444e-01
-9	13427	-9	0	A	T	0.027	8.398900e-02	3.131011e-01
-9	13426	-9	0	A	T	0.027	8.398900e-02	3.131011e-01
-9	13424	-9	0	A	T	0.027	8.398900e-02	3.131011e-01
-9	13423	-9	0	A	T	0.011	1.372444e-01	2.441552e-01
-9	13421	-9	0	A	T	0.016	9.443411e-02	6.873701e-01
-9	46432	-9	0	A	T	0.021	7.181470e-02	3.414378e-01
-9	46433	-9	0	A	T	0.016	7.499336e-02	4.284419e-01
-9	46430	-9	0	A	T	0.016	7.499336e-02	4.284419e-01
-9	46431	-9	0	A	T	0.021	7.181470e-02	3.414378e-01
-9	46436	-9	0	A	T	0.011	8.271644e-02	5.338801e-01
-9	46437	-9	0	A	T	0.021	7.181470e-02	3.414378e-01
-9	46434	-9	0	A	T	0.021	7.181470e-02	3.414378e-01
-9	46435	-9	0	A	T	0.011	8.271644e-02	5.338801e-01
-9	46438	-9	0	A	T	0.016	7.499336e-02	4.284419e-01
-9	46439	-9	0	A	T	0.016	7.499336e-02	4.284419e-01
-9	5357	-9	0	A	T	0.053	6.404015e-02	5.907789e-01
-9	5356	-9	0	A	T	0.053	6.404015e-02	5.907789e-01
-9	1053	-9	0	A	T	0.165	1.077024e-01	9.959763e-01
-9	5352	-9	0	A	T	0.053	6.404015e-02	5.907789e-01
-9	5351	-9	0	A	T	0.053	6.404015e-02	5.907789e-01
-9	1058	-9	0	A	T	0.154	6.218285e-02	4.714325e-01
-9	1059	-9	0	A	T	0.154	6.218285e-02	4.714325e-01
-9	5359	-9	0	A	T	0.011	7.909522e-02	6.478623e-01
-9	15064	-9	0	A	T	0.016	9.937056e-02	6.264354e-01
-9	16326	-9	0	A	T	0.011	1.797061e-01	3.353023e-01
-9	16324	-9	0	A	T	0.011	1.797061e-01	3.353023e-01
-9	1876	-9	0	A	T	0.090	9.851404e-02	7.149575e-01
-9	1877	-9	0	A	T	0.016	4.905982e-02	6.568495e-02
-9	1874	-9	0	A	T	0.128	2.115939e-02	1.364223e-01
-9	1870	-9	0	A	T	0.016	4.905982e-02	6.568495e-02
-9	60712	-9	0	A	T	0.011	8.969218e-02	5.126785e-01
-9	60710	-9	0	A	T	0.011	8.969218e-02	5.126785e-01
-9	60719	-9	0	A	T	0.011	8.969218e-02	5.126785e-01
-9	25254	-9	0	A	T	0.016	1.005061e-01	4.124599e-01
-9	768	-9	0	A	T	0.495	9.017238e-02	7.552175e-01
-9	769	-9	0	A	T	0.138	1.612548e-02	2.498179e-01
-9	760	-9	0	A	T	0.128	2.115939e-02	1.364223e-01
-9	765	-9	0	A	T	0.138	1.612548e-02	2.498179e-01
-9	15186	-9	0	A	T	0.016	9.937056e-02	6.264354e-01
-9	15181	-9	0	A	T	0.016	9.937056e-02	6.264354e-01
-9	15188	-9	0	A	T	0.016	9.937056e-02	6.264354e-01
-9	15189	-9	0	A	T	0.016	9.937056e-02	6.264354e-01
-9	77	-9	0	A	T	0.223	1.054168e-01	9.488719e-01
-9	76	-9	0	A	T	0.138	1.612548e-02	2.498179e-01
-9	70	-9	0	A	T	0.261	9.256923e-02	1.582791e-01
-9	13580	-9	0	A	T	0.037	8.610868e-02	7.368184e-01
-9	13581	-9	0	A	T	0.027	1.409177e-01	7.355832e-01
-9	13583	-9	0	A	T	0.021	9.564892e-02	1.472553e-01
-9	13584	-9	0	A	T	0.027	8.398900e-02	3.131011e-01
-9	13586	-9	0	A	T	0.043	9.347465e-02	2.365444e-01
-9	13587	-9	0	A	T	0.043	9.347465e-02	2.365444e-01
-9	48520	-9	0	A	T	0.011	1.326712e-01	3.710486e-01
-9	1799	-9	0	A	T	0.016	5.793282e-02	6.407689e-02
-9	1798	-9	0	A	T	0.138	1.612548e-02	2.498179e-01
-9	1792	-9	0	A	T	0.011	9.635331e-02	5.833280e-03
-9	1796	-9	0	A	T	0.011	9.635331e-02	5.833280e-03
-9	26438	-9	0	A	T	0.016	7.174744e-02	4.397409e-01
-9	26439	-9	0	A	T	0.016	7.174744e-02	4.397409e-01
-9	26430	-9	0	A	T	0.016	7.174744e-02	4.397409e-01
-9	26432	-9	0	A	T	0.016	7.174744e-02	4.397409e-01
-9	26435	-9	0	A	T	0.016	7.174744e-02	4.397409e-01
-9	26436	-9	0	A	T	0.016	7.174744e-02	4.397409e-01
-9	51237	-9	0	A	T	0.016	1.515439e-01	2.127892e-01
-9	51231	-9	0	A	T	0.016	1.515439e-01	2.127892e-01
-9	51232	-9	0	A	T	0.016	1.515439e-01	2.127892e-01
-9	51233	-9	0	A	T	0.016	1.515439e-01	2.127892e-01
-9	51239	-9	0	A	T	0.016	1.515439e-01	2.127892e-01
-9	61141	-9	0	A	T	0.011	1.035299e-01	5.646910e-01
-9	61145	-9	0	A	T	0.011	1.035299e-01	5.646910e-01
-9	61147	-9	0	A	T	0.011	1.035299e-01	5.646910e-01
-9	61146	-9	0	A	T	0.011	1.035299e-01	5.646910e-01
-9	61149	-9	0	A	T	0.011	1.035299e-01	5.646910e-01
-9	9068	-9	0	A	T	0.085	1.916244e-01	9.409107e-02
-9	24343	-9	0	A	T	0.011	1.006705e-01	3.289481e-01
-9	22067	-9	0	A	T	0.048	9.993944e-02	3.262580e-01
-9	5148	-9	0	A	T	0.069	1.000000e-05	3.086245e-01
-9	5149	-9	0	A	T	0.053	6.404015e-02	5.907789e-01
-9	5146	-9	0	A	T	0.053	6.404015e-02	5.907789e-01
-9	5147	-9	0	A	T	0.069	1.000000e-05	3.086245e-01
-9	5142	-9	0	A	T	0.053	6.404015e-02	5.907789e-01
-9	5143	-9	0	A	T	0.069	1.000000e-05	3.086245e-01
-9	15887	-9	0	A	T	0.037	9.552939e-02	9.113446e-01
-9	15886	-9	0	A	T	0.011	3.759761e-02	6.563277e-03
-9	15883	-9	0	A	T	0.011	3.759761e-02	6.563277e-03
-9	15882	-9	0	A	T	0.011	3.759761e-02	6.563277e-03
-9	15880	-9	0	A	T	0.011	3.759761e-02	6.563277e-03
-9	15889	-9	0	A	T	0.027	7.307987e-02	2.706705e-01
-9	30651	-9	0	A	T	0.011	8.072332e-02	6.098870e-01
-9	30657	-9	0	A	T	0.011	8.072332e-02	6.098870e-01
-9	30658	-9	0	A	T	0.011	8.072332e-02	6.098870e-01
-9	15478	-9	0	A	T	0.048	7.146790e-02	4.458547e-01
-9	15476	-9	0	A	T	0.011	8.160948e-02	3.654787e-01
-9	21041	-9	0	A	T	0.011	1.939707e-01	1.594634e-01
-9	21042	-9	0	A	T	0.011	8.175669e-02	6.057809e-01
-9	21043	-9	0	A	T	0.011	8.175669e-02	6.057809e-01
-9	263	-9	0	A	T	0.457	7.173862e-03	1.834196e-01
-9	260	-9	0	A	T	0.223	1.054168e-01	9.488719e-01
-9	267	-9	0	A	T	0.495	9.030735e-02	7.489512e-01
-9	266	-9	0	A	T	0.090	8.457521e-03	1.760821e-01
-9	265	-9	0	A	T	0.223	1.054168e-01	9.488719e-01
-9	264	-9	0	A	T	0.495	9.030735e-02	7.489512e-01
-9	269	-9	0	A	T	0.128	2.115939e-02	1.364223e-01
-9	268	-9	0	A	T	0.128	2.115939e-02	1.364223e-01
-9	17246	-9	0	A	T	0.011	7.576605e-02	5.471530e-03
-9	17245	-9	0	A	T	0.011	7.576605e-02	5.471530e-03
-9	12392	-9	0	A	T	0.027	5.853347e-02	4.160639e-01
-9	12390	-9	0	A	T	0.027	5.853347e-02	4.160639e-01
-9	829	-9	0	A	T	0.495	9.017238e-02	7.552175e-01
-9	828	-9	0	A	T	0.128	2.115939e-02	1.364223e-01
-9	821	-9	0	A	T	0.090	8.457521e-03	1.760821e-01
-9	820	-9	0	A	T	0.218	1.035696e-01	8.795139e-01
-9	44411	-9	0	A	T	0.021	7.439610e-02	3.356637e-01
-9	1712	-9	0	A	T	0.011	9.635331e-02	5.833280e-03
-9	1711	-9	0	A	T	0.011	9.635331e-02	5.833280e-03
-9	1715	-9	0	A	T	0.032	8.588332e-02	8.777216e-02
-9	1714	-9	0	A	T	0.011	9.635331e-02	5.833280e-03
-9	1719	-9	0	A	T	0.452	1.946598e-02	1.419597e-01
-9	60910	-9	0	A	T	0.011	8.969218e-02	5.126785e-01
-9	60913	-9	0	A	T	0.011	8.969218e-02	5.126785e-01
-9	60912	-9	0	A	T	0.011	8.969218e-02	5.126785e-01
-9	60915	-9	0	A	T	0.011	8.969218e-02	5.126785e-01
-9	60916	-9	0	A	T	0.011	8.969218e-02	5.126785e-01
-9	26577	-9	0	A	T	0.011	7.685230e-02	5.674347e-01
-9	26570	-9	0	A	T	0.016	7.174744e-02	4.397409e-01
-9	26572	-9	0	A	T	0.016	7.174744e-02	4.397409e-01
-9	13591	-9	0	A	T	0.027	8.398900e-02	3.131011e-01
-9	13590	-9	0	A	T	0.021	1.044109e-01	9.791955e-01
-9	13735	-9	0	A	T	0.043	9.347465e-02	2.365444e-01
-9	13734	-9	0	A	T	0.027	8.398900e-02	3.131011e-01
-9	13599	-9	0	A	T	0.027	8.398900e-02	3.131011e-01
-9	13598	-9	0	A	T	0.043	9.347465e-02	2.365444e-01
-9	508	-9	0	A	T	0.218	1.035696e-01	8.795139e-01
-9	6808	-9	0	A	T	0.048	5.565012e-02	5.166174e-01
-9	6807	-9	0	A	T	0.122	3.758327e-02	9.035840e-02
-9	15712	-9	0	A	T	0.053	7.602259e-02	6.187521e-01
-9	9747	-9	0	A	T	0.016	6.018839e-02	6.330423e-02
-9	24155	-9	0	A	T	0.011	7.140148e-02	6.284945e-01
-9	24154	-9	0	A	T	0.011	7.140148e-02	6.284945e-01
-9	24157	-9	0	A	T	0.011	7.140148e-02	6.284945e-01
-9	24156	-9	0	A	T	0.011	7.140148e-02	6.284945e-01
-9	24151	-9	0	A	T	0.011	7.140148e-02	6.284945e-01
-9	24150	-9	0	A	T	0.011	7.140148e-02	6.284945e-01
-9	24153	-9	0	A	T	0.011	7.140148e-02	6.284945e-01
-9	24152	-9	0	A	T	0.011	7.140148e-02	6.284945e-01
-9	24159	-9	0	A	T	0.011	7.140148e-02	6.284945e-01
-9	24158	-9	0	A	T	0.011	7.140148e-02	6.284945e-01
-9	15791	-9	0	A	T	0.037	1.034949e-01	9.349960e-01
-9	36166	-9	0	A	T	0.011	1.032752e-01	4.712479e-01
-9	83608	-9	0	A	T	0.011	7.166432e-02	6.257671e-01
-9	83609	-9	0	A	T	0.011	7.166432e-02	6.257671e-01
-9	83601	-9	0	A	T	0.011	7.166432e-02	6.257671e-01
-9	83604	-9	0	A	T	0.011	7.166432e-02	6.257671e-01
-9	8028	-9	0	A	T	0.011	8.295462e-02	5.327345e-01
-9	8020	-9	0	A	T	0.021	7.181470e-02	3.414378e-01
-9	8185	-9	0	A	T	0.170	1.000000e-05	2.034258e-01
-9	5876	-9	0	A	T	0.064	4.675301e-02	3.789927e-01
-9	5877	-9	0	A	T	0.037	7.866445e-02	2.100246e-01
-9	5874	-9	0	A	T	0.064	4.675301e-02	3.789927e-01
-9	5879	-9	0	A	T	0.053	6.404015e-02	5.907789e-01
-9	19599	-9	0	A	T	0.011	1.351580e-01	3.246413e-01
-9	19598	-9	0	A	T	0.011	1.351580e-01	3.246413e-01
-9	19597	-9	0	A	T	0.027	2.486844e-01	6.234814e-02
-9	19591	-9	0	A	T	0.032	1.055734e-01	7.574326e-01
-9	21520	-9	0	A	T	0.011	1.387391e-01	3.557988e-01
-9	42146	-9	0	A	T	0.016	6.574631e-02	5.239266e-01
-9	21526	-9	0	A	T	0.011	1.387391e-01	3.557988e-01
-9	8859	-9	0	A	T	0.043	9.994379e-02	9.592760e-01
-9	21524	-9	0	A	T	0.011	1.387391e-01	3.557988e-01
-9	68629	-9	0	A	T	0.011	8.135917e-02	5.545045e-01
-9	68628	-9	0	A	T	0.011	8.135917e-02	5.545045e-01
-9	68623	-9	0	A	T	0.011	8.135917e-02	5.545045e-01
-9	68622	-9	0	A	T	0.011	8.135917e-02	5.545045e-01
-9	68621	-9	0	A	T	0.011	8.135917e-02	5.545045e-01
-9	68620	-9	0	A	T	0.011	8.135917e-02	5.545045e-01
-9	68627	-9	0	A	T	0.011	8.135917e-02	5.545045e-01
-9	68626	-9	0	A	T	0.011	8.135917e-02	5.545045e-01
-9	68625	-9	0	A	T	0.011	8.135917e-02	5.545045e-01
-9	68624	-9	0	A	T	0.011	8.135917e-02	5.545045e-01
-9	1553	-9	0	A	T	0.128	2.115939e-02	1.364223e-01
-9	1552	-9	0	A	T	0.138	1.612548e-02	2.498179e-01
-9	1555	-9	0	A	T	0.441	2.887633e-03	9.472144e-02
-9	1554	-9	0	A	T	0.410	3.863539e-03	2.321568e-02
-9	58541	-9	0	A	T	0.011	8.135917e-02	5.545045e-01
-9	21528	-9	0	A	T	0.027	2.694632e-01	9.491352e-02
-9	16203	-9	0	A	T	0.011	1.797061e-01	3.353023e-01
-9	16205	-9	0	A	T	0.011	1.797061e-01	3.353023e-01
-9	19596	-9	0	A	T	0.011	1.351580e-01	3.246413e-01
-9	16209	-9	0	A	T	0.011	1.797061e-01	3.353023e-01
-9	23707	-9	0	A	T	0.011	9.003739e-02	3.478340e-01
-9	22251	-9	0	A	T	0.048	7.965512e-02	7.232946e-01
-9	1252	-9	0	A	T	0.335	5.501791e-02	8.836739e-02
-9	1253	-9	0	A	T	0.090	1.102639e-02	1.757746e-01
-9	1259	-9	0	A	T	0.495	9.017238e-02	7.552175e-01
-9	11469	-9	0	A	T	0.117	3.082579e-02	1.155199e-02
-9	17157	-9	0	A	T	0.027	7.387548e-02	3.143843e-02
-9	825	-9	0	A	T	0.154	6.218285e-02	4.714325e-01
-9	824	-9	0	A	T	0.138	1.612548e-02	2.498179e-01
-9	827	-9	0	A	T	0.346	2.520904e-02	1.089827e-01
-9	826	-9	0	A	T	0.138	1.612548e-02	2.498179e-01
-9	822	-9	0	A	T	0.106	1.458396e-02	4.657285e-01
-9	1234	-9	0	A	T	0.489	7.215091e-02	6.309730e-01
-9	51228	-9	0	A	T	0.011	1.288707e-01	3.348509e-01
-9	7764	-9	0	A	T	0.021	1.107811e-01	1.314814e-01
-9	7765	-9	0	A	T	0.021	1.107811e-01	1.314814e-01
-9	7766	-9	0	A	T	0.021	1.107811e-01	1.314814e-01
-9	7767	-9	0	A	T	0.021	1.107811e-01	1.314814e-01
-9	7763	-9	0	A	T	0.021	1.107811e-01	1.314814e-01
-9	7768	-9	0	A	T	0.021	1.107811e-01	1.314814e-01
-9	7769	-9	0	A	T	0.021	1.107811e-01	1.314814e-01
-9	26581	-9	0	A	T	0.016	7.174744e-02	4.397409e-01
-9	9577	-9	0	A	T	0.016	7.139757e-02	4.436024e-01
-9	9575	-9	0	A	T	0.016	7.139757e-02	4.436024e-01
-9	26583	-9	0	A	T	0.016	7.174744e-02	4.397409e-01
-9	68788	-9	0	A	T	0.011	8.135917e-02	5.545045e-01
-9	68789	-9	0	A	T	0.011	8.135917e-02	5.545045e-01
-9	68784	-9	0	A	T	0.011	8.135917e-02	5.545045e-01
-9	68785	-9	0	A	T	0.011	8.135917e-02	5.545045e-01
-9	68786	-9	0	A	T	0.011	8.135917e-02	5.545045e-01
-9	68787	-9	0	A	T	0.011	8.135917e-02	5.545045e-01
-9	68780	-9	0	A	T	0.016	6.842383e-02	4.586246e-01
-9	68781	-9	0	A	T	0.011	8.135917e-02	5.545045e-01
-9	68782	-9	0	A	T	0.011	8.135917e-02	5.545045e-01
-9	68783	-9	0	A	T	0.011	8.135917e-02	5.545045e-01
-9	48009	-9	0	A	T	0.032	1.146697e-01	8.312802e-01
-9	48000	-9	0	A	T	0.032	1.146697e-01	8.312802e-01
-9	48003	-9	0	A	T	0.021	1.308958e-01	4.774028e-01
-9	48002	-9	0	A	T	0.032	1.146697e-01	8.312802e-01
-9	48005	-9	0	A	T	0.032	1.146697e-01	8.312802e-01
-9	48004	-9	0	A	T	0.032	1.146697e-01	8.312802e-01
-9	48007	-9	0	A	T	0.032	1.146697e-01	8.312802e-01
-9	48006	-9	0	A	T	0.016	1.406138e-01	3.045598e-01
-9	9397	-9	0	A	T	0.016	7.139757e-02	4.436024e-01
-9	9393	-9	0	A	T	0.016	7.139757e-02	4.436024e-01
-9	9391	-9	0	A	T	0.016	9.075692e-02	4.117262e-01
-9	9390	-9	0	A	T	0.011	7.939730e-02	5.535182e-01
-9	9399	-9	0	A	T	0.016	7.139757e-02	4.436024e-01
-9	15924	-9	0	A	T	0.011	3.759761e-02	6.563277e-03
-9	9392	-9	0	A	T	0.016	7.139757e-02	4.436024e-01
-9	1455	-9	0	A	T	0.122	1.449654e-01	4.908177e-01
-9	1456	-9	0	A	T	0.197	1.115419e-01	3.523655e-01
-9	1457	-9	0	A	T	0.112	1.404868e-01	6.107339e-01
-9	1450	-9	0	A	T	0.218	1.035696e-01	8.795139e-01
-9	1451	-9	0	A	T	0.106	1.458396e-02	4.657285e-01
-9	1452	-9	0	A	T	0.133	3.145425e-02	2.746756e-01
-9	1458	-9	0	A	T	0.117	1.383227e-01	5.622249e-01
-9	1459	-9	0	A	T	0.080	1.706381e-01	9.171212e-02
-9	22359	-9	0	A	T	0.011	2.272285e-01	2.914830e-01
-9	22358	-9	0	A	T	0.016	8.943040e-02	6.875202e-01
-9	22355	-9	0	A	T	0.011	2.272285e-01	2.914830e-01
-9	22357	-9	0	A	T	0.011	2.272285e-01	2.914830e-01
-9	22356	-9	0	A	T	0.016	8.943040e-02	6.875202e-01
-9	22351	-9	0	A	T	0.011	2.272285e-01	2.914830e-01
-9	22350	-9	0	A	T	0.011	2.272285e-01	2.914830e-01
-9	22353	-9	0	A	T	0.016	8.943040e-02	6.875202e-01
-9	22352	-9	0	A	T	0.011	2.272285e-01	2.914830e-01
-9	4896	-9	0	A	T	0.011	7.166432e-02	6.257671e-01
-9	3463	-9	0	A	T	0.011	1.079513e-01	4.115170e-01
-9	3460	-9	0	A	T	0.011	7.559863e-02	5.913844e-01
-9	1233	-9	0	A	T	0.495	9.017238e-02	7.552175e-01
-9	5649	-9	0	A	T	0.053	6.404015e-02	5.907789e-01
-9	5641	-9	0	A	T	0.053	6.404015e-02	5.907789e-01
-9	5640	-9	0	A	T	0.053	6.404015e-02	5.907789e-01
-9	5643	-9	0	A	T	0.064	4.675301e-02	3.789927e-01
-9	5645	-9	0	A	T	0.053	6.404015e-02	5.907789e-01
-9	5647	-9	0	A	T	0.011	7.909522e-02	6.478623e-01
-9	5646	-9	0	A	T	0.053	6.404015e-02	5.907789e-01
-9	40583	-9	0	A	T	0.011	1.130289e-01	4.321493e-01
-9	6465	-9	0	A	T	0.053	6.404015e-02	5.907789e-01
-9	16713	-9	0	A	T	0.011	9.590628e-02	3.333014e-01
-9	26492	-9	0	A	T	0.016	7.174744e-02	4.397409e-01
-9	26490	-9	0	A	T	0.016	7.174744e-02	4.397409e-01
-9	26495	-9	0	A	T	0.011	7.685230e-02	5.674347e-01
-9	26670	-9	0	A	T	0.016	7.174744e-02	4.397409e-01
-9	26676	-9	0	A	T	0.016	7.174744e-02	4.397409e-01
-9	26677	-9	0	A	T	0.011	7.685230e-02	5.674347e-01
-9	26674	-9	0	A	T	0.016	7.174744e-02	4.397409e-01
-9	26675	-9	0	A	T	0.016	7.174744e-02	4.397409e-01
-9	13339	-9	0	A	T	0.011	7.780563e-02	6.155037e-03
-9	1300	-9	0	A	T	0.138	1.612548e-02	2.498179e-01
-9	4328	-9	0	A	T	0.037	1.094098e-02	2.274227e-01
-9	56961	-9	0	A	T	0.011	7.249799e-02	6.222756e-01
-9	3940	-9	0	A	T	0.011	1.248337e-01	3.474219e-01
-9	6709	-9	0	A	T	0.059	9.076076e-02	8.350522e-01
-9	6708	-9	0	A	T	0.059	9.076076e-02	8.350522e-01
-9	6701	-9	0	A	T	0.011	1.110759e-01	4.606894e-01
-9	6700	-9	0	A	T	0.011	1.110759e-01	4.606894e-01
-9	6705	-9	0	A	T	0.048	5.565012e-02	5.166174e-01
-9	6704	-9	0	A	T	0.048	5.565012e-02	5.166174e-01
-9	24476	-9	0	A	T	0.011	1.006705e-01	3.289481e-01
-9	24474	-9	0	A	T	0.011	1.006705e-01	3.289481e-01
-9	24475	-9	0	A	T	0.011	1.006705e-01	3.289481e-01
-9	24472	-9	0	A	T	0.011	1.006705e-01	3.289481e-01
-9	24473	-9	0	A	T	0.011	1.006705e-01	3.289481e-01
-9	24470	-9	0	A	T	0.011	1.006705e-01	3.289481e-01
-9	24471	-9	0	A	T	0.011	1.006705e-01	3.289481e-01
-9	24479	-9	0	A	T	0.011	1.006705e-01	3.289481e-01
-9	18797	-9	0	A	T	0.011	8.786823e-02	3.381769e-01
-9	18791	-9	0	A	T	0.101	7.830987e-02	6.119441e-01
-9	47938	-9	0	A	T	0.032	1.146697e-01	8.312802e-01
-9	47939	-9	0	A	T	0.032	1.146697e-01	8.312802e-01
-9	5568	-9	0	A	T	0.064	4.675301e-02	3.789927e-01
-9	5569	-9	0	A	T	0.064	4.675301e-02	3.789927e-01
-9	5564	-9	0	A	T	0.053	6.404015e-02	5.907789e-01
-9	5565	-9	0	A	T	0.053	6.404015e-02	5.907789e-01
-9	5566	-9	0	A	T	0.053	6.404015e-02	5.907789e-01
-9	5567	-9	0	A	T	0.053	6.404015e-02	5.907789e-01
-9	5560	-9	0	A	T	0.064	4.675301e-02	3.789927e-01
-9	5561	-9	0	A	T	0.053	6.404015e-02	5.907789e-01
-9	5562	-9	0	A	T	0.053	6.404015e-02	5.907789e-01
-9	19049	-9	0	A	T	0.011	7.222221e-02	6.224309e-01
-9	19042	-9	0	A	T	0.011	7.222221e-02	6.224309e-01
-9	19041	-9	0	A	T	0.011	7.222221e-02	6.224309e-01
-9	24469	-9	0	A	T	0.011	1.006705e-01	3.289481e-01
-9	24468	-9	0	A	T	0.011	1.006705e-01	3.289481e-01
-9	12745	-9	0	A	T	0.011	7.166432e-02	6.257671e-01
-9	6974	-9	0	A	T	0.122	3.758327e-02	9.035840e-02
-9	12746	-9	0	A	T	0.011	7.166432e-02	6.257671e-01
-9	12741	-9	0	A	T	0.059	1.000000e-05	9.495008e-02
-9	12742	-9	0	A	T	0.011	7.166432e-02	6.257671e-01
-9	21499	-9	0	A	T	0.048	1.333117e-01	7.838662e-01
-9	21498	-9	0	A	T	0.048	1.333117e-01	7.838662e-01
-9	21492	-9	0	A	T	0.011	1.387391e-01	3.557988e-01
-9	21497	-9	0	A	T	0.048	1.333117e-01	7.838662e-01
-9	21496	-9	0	A	T	0.048	1.333117e-01	7.838662e-01
-9	21495	-9	0	A	T	0.027	2.694632e-01	9.491352e-02
-9	21494	-9	0	A	T	0.011	1.387391e-01	3.557988e-01
-9	21501	-9	0	A	T	0.048	1.333117e-01	7.838662e-01
-9	6617	-9	0	A	T	0.048	5.565012e-02	5.166174e-01
-9	6614	-9	0	A	T	0.096	9.434647e-02	2.434004e-01
-9	10583	-9	0	A	T	0.021	1.030383e-01	9.317335e-01
-9	54044	-9	0	A	T	0.011	8.969218e-02	5.126785e-01
-9	1087	-9	0	A	T	0.495	9.017238e-02	7.552175e-01
-9	1085	-9	0	A	T	0.484	5.898157e-02	5.128628e-01
-9	1084	-9	0	A	T	0.489	7.215091e-02	6.309730e-01
-9	1083	-9	0	A	T	0.489	7.215091e-02	6.309730e-01
-9	1082	-9	0	A	T	0.452	3.672895e-03	1.478648e-01
-9	1081	-9	0	A	T	0.218	1.035696e-01	8.795139e-01
-9	1080	-9	0	A	T	0.154	6.218285e-02	4.714325e-01
-9	1089	-9	0	A	T	0.154	6.218285e-02	4.714325e-01
-9	26324	-9	0	A	T	0.016	7.174744e-02	4.397409e-01
-9	26325	-9	0	A	T	0.016	7.174744e-02	4.397409e-01
-9	26327	-9	0	A	T	0.016	7.174744e-02	4.397409e-01
-9	26320	-9	0	A	T	0.011	7.685230e-02	5.674347e-01
-9	26322	-9	0	A	T	0.016	7.174744e-02	4.397409e-01
-9	26323	-9	0	A	T	0.011	7.685230e-02	5.674347e-01
-9	26328	-9	0	A	T	0.016	7.174744e-02	4.397409e-01
-9	26329	-9	0	A	T	0.016	7.174744e-02	4.397409e-01
-9	52078	-9	0	A	T	0.011	7.978361e-02	6.421889e-01
-9	21803	-9	0	A	T	0.011	1.041402e-01	3.129327e-01
-9	68548	-9	0	A	T	0.011	8.135917e-02	5.545045e-01
-9	68549	-9	0	A	T	0.011	8.135917e-02	5.545045e-01
-9	68542	-9	0	A	T	0.011	8.135917e-02	5.545045e-01
-9	68543	-9	0	A	T	0.011	8.135917e-02	5.545045e-01
-9	68540	-9	0	A	T	0.011	8.135917e-02	5.545045e-01
-9	68541	-9	0	A	T	0.011	8.135917e-02	5.545045e-01
-9	68546	-9	0	A	T	0.011	8.135917e-02	5.545045e-01
-9	68547	-9	0	A	T	0.011	8.135917e-02	5.545045e-01
-9	68544	-9	0	A	T	0.011	8.135917e-02	5.545045e-01
-9	68545	-9	0	A	T	0.011	8.135917e-02	5.545045e-01
-9	4263	-9	0	A	T	0.037	1.094098e-02	2.274227e-01
-9	4264	-9	0	A	T	0.016	5.269726e-02	5.214191e-01
-9	4269	-9	0	A	T	0.016	5.269726e-02	5.214191e-01
-9	135	-9	0	A	T	0.090	8.457521e-03	1.760821e-01
-9	7096	-9	0	A	T	0.011	1.321807e-01	3.500691e-01
-9	7092	-9	0	A	T	0.011	1.321807e-01	3.500691e-01
-9	7093	-9	0	A	T	0.011	1.321807e-01	3.500691e-01
-9	13709	-9	0	A	T	0.043	9.347465e-02	2.365444e-01
-9	13703	-9	0	A	T	0.043	9.347465e-02	2.365444e-01
-9	13700	-9	0	A	T	0.021	9.564892e-02	1.472553e-01
-9	13705	-9	0	A	T	0.037	1.104215e-01	1.288377e-01
-9	16288	-9	0	A	T	0.011	1.797061e-01	3.353023e-01
-9	16280	-9	0	A	T	0.016	9.937056e-02	6.264354e-01
-9	16281	-9	0	A	T	0.016	9.937056e-02	6.264354e-01
-9	48379	-9	0	A	T	0.032	1.146697e-01	8.312802e-01
-9	48378	-9	0	A	T	0.032	1.146697e-01	8.312802e-01
-9	48373	-9	0	A	T	0.032	1.146697e-01	8.312802e-01
-9	48371	-9	0	A	T	0.032	1.146697e-01	8.312802e-01
-9	48370	-9	0	A	T	0.032	1.146697e-01	8.312802e-01
-9	48376	-9	0	A	T	0.032	1.146697e-01	8.312802e-01
-9	48375	-9	0	A	T	0.016	1.406138e-01	3.045598e-01
-9	48374	-9	0	A	T	0.032	1.146697e-01	8.312802e-01
-9	1984	-9	0	A	T	0.021	1.041844e-01	3.700288e-05
-9	1982	-9	0	A	T	0.016	4.905982e-02	6.568495e-02
-9	1980	-9	0	A	T	0.016	4.905982e-02	6.568495e-02
-9	45075	-9	0	A	T	0.011	1.248337e-01	3.474219e-01
-9	45074	-9	0	A	T	0.011	1.248337e-01	3.474219e-01
-9	45073	-9	0	A	T	0.011	1.248337e-01	3.474219e-01
-9	45072	-9	0	A	T	0.011	1.248337e-01	3.474219e-01
-9	45071	-9	0	A	T	0.011	1.248337e-01	3.474219e-01
-9	45070	-9	0	A	T	0.011	1.248337e-01	3.474219e-01
-9	45079	-9	0	A	T	0.011	1.248337e-01	3.474219e-01
-9	45078	-9	0	A	T	0.011	1.248337e-01	3.474219e-01
-9	24227	-9	0	A	T	0.011	7.140148e-02	6.284945e-01
-9	24226	-9	0	A	T	0.011	7.140148e-02	6.284945e-01
-9	24225	-9	0	A	T	0.011	7.140148e-02	6.284945e-01
-9	24224	-9	0	A	T	0.011	7.140148e-02	6.284945e-01
-9	24223	-9	0	A	T	0.011	7.140148e-02	6.284945e-01
-9	24222	-9	0	A	T	0.011	7.140148e-02	6.284945e-01
-9	24221	-9	0	A	T	0.011	7.140148e-02	6.284945e-01
-9	24220	-9	0	A	T	0.011	7.140148e-02	6.284945e-01
-9	6464	-9	0	A	T	0.053	6.404015e-02	5.907789e-01
-9	6466	-9	0	A	T	0.064	4.675301e-02	3.789927e-01
-9	6467	-9	0	A	T	0.064	4.675301e-02	3.789927e-01
-9	80	-9	0	A	T	0.495	9.030735e-02	7.489512e-01
-9	81	-9	0	A	T	0.128	2.115939e-02	1.364223e-01
-9	86	-9	0	A	T	0.128	2.115939e-02	1.364223e-01
-9	87	-9	0	A	T	0.138	1.612548e-02	2.498179e-01
-9	51286	-9	0	A	T	0.011	1.288707e-01	3.348509e-01
-9	51281	-9	0	A	T	0.016	1.515439e-01	2.127892e-01
-9	26489	-9	0	A	T	0.016	7.174744e-02	4.397409e-01
-9	26488	-9	0	A	T	0.016	7.174744e-02	4.397409e-01
-9	60828	-9	0	A	T	0.016	8.063259e-02	4.211243e-01
-9	26487	-9	0	A	T	0.016	7.174744e-02	4.397409e-01
-9	26486	-9	0	A	T	0.016	7.174744e-02	4.397409e-01
-9	30668	-9	0	A	T	0.011	8.072332e-02	6.098870e-01
-9	15660	-9	0	A	T	0.048	7.146790e-02	4.458547e-01
-9	15665	-9	0	A	T	0.021	9.067987e-02	6.437177e-03
-9	15664	-9	0	A	T	0.053	7.602259e-02	6.187521e-01
-9	4388	-9	0	A	T	0.037	1.094098e-02	2.274227e-01
-9	4382	-9	0	A	T	0.016	5.269726e-02	5.214191e-01
-9	6369	-9	0	A	T	0.053	6.404015e-02	5.907789e-01
-9	6368	-9	0	A	T	0.064	4.675301e-02	3.789927e-01
-9	6363	-9	0	A	T	0.101	1.213721e-01	6.755863e-01
-9	6362	-9	0	A	T	0.053	6.404015e-02	5.907789e-01
-9	6360	-9	0	A	T	0.053	6.404015e-02	5.907789e-01
-9	6367	-9	0	A	T	0.021	6.593597e-02	4.375130e-01
-9	6365	-9	0	A	T	0.059	2.271952e-01	4.695537e-01
-9	5199	-9	0	A	T	0.011	7.909522e-02	6.478623e-01
-9	1618	-9	0	A	T	0.218	1.035696e-01	8.795139e-01
-9	1619	-9	0	A	T	0.457	1.746072e-01	1.515790e-01
-9	5195	-9	0	A	T	0.053	6.404015e-02	5.907789e-01
-9	5194	-9	0	A	T	0.053	6.404015e-02	5.907789e-01
-9	1614	-9	0	A	T	0.346	2.520904e-02	1.089827e-01
-9	1615	-9	0	A	T	0.154	6.218285e-02	4.714325e-01
-9	1612	-9	0	A	T	0.128	2.115939e-02	1.364223e-01
-9	5190	-9	0	A	T	0.069	1.000000e-05	3.086245e-01
-9	1611	-9	0	A	T	0.090	8.457521e-03	1.760821e-01
-9	19794	-9	0	A	T	0.011	7.820160e-02	6.001513e-01
-9	5472	-9	0	A	T	0.053	6.404015e-02	5.907789e-01
-9	6511	-9	0	A	T	0.053	6.404015e-02	5.907789e-01
-9	17298	-9	0	A	T	0.011	7.576605e-02	5.471530e-03
-9	17299	-9	0	A	T	0.011	7.576605e-02	5.471530e-03
-9	17296	-9	0	A	T	0.011	7.576605e-02	5.471530e-03
-9	17290	-9	0	A	T	0.011	7.576605e-02	5.471530e-03
-9	17291	-9	0	A	T	0.011	7.576605e-02	5.471530e-03
-9	17292	-9	0	A	T	0.011	7.576605e-02	5.471530e-03
-9	24382	-9	0	A	T	0.011	1.006705e-01	3.289481e-01
-9	24383	-9	0	A	T	0.011	1.006705e-01	3.289481e-01
-9	24384	-9	0	A	T	0.011	1.006705e-01	3.289481e-01
-9	24385	-9	0	A	T	0.011	1.006705e-01	3.289481e-01
-9	24387	-9	0	A	T	0.011	1.006705e-01	3.289481e-01
-9	429	-9	0	A	T	0.154	6.218285e-02	4.714325e-01
-9	421	-9	0	A	T	0.032	1.017324e-01	8.058723e-01
-9	423	-9	0	A	T	0.218	9.502836e-03	1.382896e-01
-9	422	-9	0	A	T	0.032	1.047816e-01	8.064371e-01
-9	425	-9	0	A	T	0.229	4.268490e-02	5.718875e-02
-9	424	-9	0	A	T	0.255	2.543038e-02	6.467944e-01
-9	23818	-9	0	A	T	0.011	7.685230e-02	5.674347e-01
-9	65841	-9	0	A	T	0.011	7.166432e-02	6.257671e-01
-9	3259	-9	0	A	T	0.011	1.079513e-01	4.115170e-01
-9	3250	-9	0	A	T	0.011	1.079513e-01	4.115170e-01
-9	3255	-9	0	A	T	0.011	1.079513e-01	4.115170e-01
-9	89	-9	0	A	T	0.154	5.754252e-02	4.724855e-01
-9	17272	-9	0	A	T	0.011	7.576605e-02	5.471530e-03
-9	17274	-9	0	A	T	0.011	7.576605e-02	5.471530e-03
-9	18672	-9	0	A	T	0.234	9.399029e-02	4.504909e-01
-9	15951	-9	0	A	T	0.011	3.759761e-02	6.563277e-03
-9	26660	-9	0	A	T	0.016	7.174744e-02	4.397409e-01
-9	8619	-9	0	A	T	0.011	1.132616e-01	4.222440e-01
-9	26665	-9	0	A	T	0.016	7.174744e-02	4.397409e-01
-9	25169	-9	0	A	T	0.011	6.506212e-02	4.170291e-01
-9	25168	-9	0	A	T	0.011	6.506212e-02	4.170291e-01
[truncated: 6,474 more rows]
