# Supplementary material for: GWAS for quantitative resistance phenotypes in Mycobacterium tuberculosis reveals resistance genes and regulatory regions
Source: Nat Commun. 2019 May 13;10:2128. doi: 10.1038/s41467-019-10110-6 (PMC6513847; doi:10.1038/s41467-019-10110-6)
Supplement: Supplementary file 12 — Source Data [file 41467_2019_10110_MOESM12_ESM.zip › 9-Source Data Folder/site_rfb_valid.assoc.txt]

chr	rs	ps	n_miss	allele1	allele0	af	beta	se	l_remle	p_wald
-9	40135	-9	0	A	T	0.011	4.302630e-01	3.006098e-01	1.806899e-01	1.557324e-01
-9	5989	-9	0	A	T	0.053	-1.064510e-01	2.289681e-01	1.347326e-01	6.430899e-01
-9	5982	-9	0	A	T	0.059	-1.482839e-01	2.446919e-01	1.486590e-01	5.460052e-01
-9	5983	-9	0	A	T	0.059	-1.482839e-01	2.446919e-01	1.486590e-01	5.460052e-01
-9	5980	-9	0	A	T	0.059	-1.482839e-01	2.446919e-01	1.486590e-01	5.460052e-01
-9	5981	-9	0	A	T	0.059	-1.482839e-01	2.446919e-01	1.486590e-01	5.460052e-01
-9	5987	-9	0	A	T	0.027	-2.161440e-01	1.950342e-01	7.522762e-02	2.706486e-01
-9	5984	-9	0	A	T	0.064	-1.776863e-01	2.273831e-01	1.410386e-01	4.365499e-01
-9	270	-9	0	A	T	0.106	8.416189e-02	1.309841e-01	8.525104e-02	5.221237e-01
-9	271	-9	0	A	T	0.138	1.459655e-01	1.409368e-01	1.157640e-01	3.030659e-01
-9	272	-9	0	A	T	0.138	1.459655e-01	1.409368e-01	1.157640e-01	3.030659e-01
-9	273	-9	0	A	T	0.441	2.396147e-01	1.332871e-01	1.071389e-02	7.549981e-02
-9	274	-9	0	A	T	0.447	2.358668e-01	1.393999e-01	1.136357e-02	9.402748e-02
-9	275	-9	0	A	T	0.138	1.459655e-01	1.409368e-01	1.157640e-01	3.030659e-01
-9	276	-9	0	A	T	0.495	1.388667e-01	4.317932e-01	9.440198e-02	7.484818e-01
-9	277	-9	0	A	T	0.223	7.756479e-03	1.455990e-01	1.873096e-01	9.576300e-01
-9	278	-9	0	A	T	0.223	7.756479e-03	1.455990e-01	1.873096e-01	9.576300e-01
-9	279	-9	0	A	T	0.154	9.281861e-02	1.489626e-01	1.580280e-01	5.347605e-01
-9	16701	-9	0	A	T	0.011	-1.602601e-01	2.962910e-01	6.395361e-02	5.898923e-01
-9	17252	-9	0	A	T	0.011	8.029261e-01	2.854835e-01	7.134783e-02	6.008882e-03
-9	17253	-9	0	A	T	0.011	8.029261e-01	2.854835e-01	7.134783e-02	6.008882e-03
-9	17254	-9	0	A	T	0.011	8.029261e-01	2.854835e-01	7.134783e-02	6.008882e-03
-9	10706	-9	0	A	T	0.016	-1.988340e-01	2.479728e-01	7.594139e-02	4.247128e-01
-9	21619	-9	0	A	T	0.011	-1.632994e-01	3.120909e-01	8.915816e-02	6.020632e-01
-9	8542	-9	0	A	T	0.021	-1.799748e-01	2.482470e-01	9.192262e-02	4.703025e-01
-9	60900	-9	0	A	T	0.011	-1.929498e-01	2.907761e-01	7.704932e-02	5.086261e-01
-9	60901	-9	0	A	T	0.011	-1.929498e-01	2.907761e-01	7.704932e-02	5.086261e-01
-9	60906	-9	0	A	T	0.011	-1.929498e-01	2.907761e-01	7.704932e-02	5.086261e-01
-9	26569	-9	0	A	T	0.016	-2.198500e-01	3.033904e-01	1.206582e-01	4.705096e-01
-9	26566	-9	0	A	T	0.016	-2.198500e-01	3.033904e-01	1.206582e-01	4.705096e-01
-9	26567	-9	0	A	T	0.016	-2.198500e-01	3.033904e-01	1.206582e-01	4.705096e-01
-9	26564	-9	0	A	T	0.011	-1.839278e-01	3.305766e-01	9.775565e-02	5.792986e-01
-9	26565	-9	0	A	T	0.016	-2.198500e-01	3.033904e-01	1.206582e-01	4.705096e-01
-9	26562	-9	0	A	T	0.016	-2.198500e-01	3.033904e-01	1.206582e-01	4.705096e-01
-9	26563	-9	0	A	T	0.016	-2.198500e-01	3.033904e-01	1.206582e-01	4.705096e-01
-9	26560	-9	0	A	T	0.016	-2.198500e-01	3.033904e-01	1.206582e-01	4.705096e-01
-9	26561	-9	0	A	T	0.016	-2.198500e-01	3.033904e-01	1.206582e-01	4.705096e-01
-9	48917	-9	0	A	T	0.011	-1.808761e-01	2.936816e-01	6.907939e-02	5.394866e-01
-9	6819	-9	0	A	T	0.080	7.078800e-04	1.404579e-01	1.292739e-01	9.959898e-01
-9	6818	-9	0	A	T	0.122	2.018360e-01	1.206763e-01	7.712941e-02	9.781554e-02
-9	6811	-9	0	A	T	0.048	1.066048e-01	1.855078e-01	1.133664e-01	5.669205e-01
-9	6810	-9	0	A	T	0.122	2.018360e-01	1.206763e-01	7.712941e-02	9.781554e-02
-9	6813	-9	0	A	T	0.122	2.018360e-01	1.206763e-01	7.712941e-02	9.781554e-02
-9	6812	-9	0	A	T	0.048	1.066048e-01	1.855078e-01	1.133664e-01	5.669205e-01
-9	6815	-9	0	A	T	0.048	1.066048e-01	1.855078e-01	1.133664e-01	5.669205e-01
-9	6814	-9	0	A	T	0.048	1.066048e-01	1.855078e-01	1.133664e-01	5.669205e-01
-9	6817	-9	0	A	T	0.122	2.018360e-01	1.206763e-01	7.712941e-02	9.781554e-02
-9	6816	-9	0	A	T	0.122	2.018360e-01	1.206763e-01	7.712941e-02	9.781554e-02
-9	24146	-9	0	A	T	0.011	-1.585551e-01	2.966728e-01	6.362674e-02	5.943233e-01
-9	24147	-9	0	A	T	0.011	-1.585551e-01	2.966728e-01	6.362674e-02	5.943233e-01
-9	24144	-9	0	A	T	0.011	-1.585551e-01	2.966728e-01	6.362674e-02	5.943233e-01
-9	24145	-9	0	A	T	0.011	-1.585551e-01	2.966728e-01	6.362674e-02	5.943233e-01
-9	24142	-9	0	A	T	0.011	-1.585551e-01	2.966728e-01	6.362674e-02	5.943233e-01
-9	24143	-9	0	A	T	0.011	-1.585551e-01	2.966728e-01	6.362674e-02	5.943233e-01
-9	24140	-9	0	A	T	0.011	-1.585551e-01	2.966728e-01	6.362674e-02	5.943233e-01
-9	24141	-9	0	A	T	0.011	-1.585551e-01	2.966728e-01	6.362674e-02	5.943233e-01
-9	24148	-9	0	A	T	0.011	-1.585551e-01	2.966728e-01	6.362674e-02	5.943233e-01
-9	24149	-9	0	A	T	0.011	-1.585551e-01	2.966728e-01	6.362674e-02	5.943233e-01
-9	6935	-9	0	A	T	0.122	2.018360e-01	1.206763e-01	7.712941e-02	9.781554e-02
-9	1679	-9	0	A	T	0.048	1.009174e-01	1.512280e-01	5.967420e-02	5.062386e-01
-9	1671	-9	0	A	T	0.011	7.837857e-01	2.812779e-01	7.862050e-02	6.471016e-03
-9	83636	-9	0	A	T	0.011	-1.589637e-01	2.975234e-01	6.506817e-02	5.944299e-01
-9	83634	-9	0	A	T	0.011	-1.589637e-01	2.975234e-01	6.506817e-02	5.944299e-01
-9	83633	-9	0	A	T	0.011	-1.589637e-01	2.975234e-01	6.506817e-02	5.944299e-01
-9	6958	-9	0	A	T	0.016	-2.358421e-01	2.390418e-01	1.046378e-01	3.264193e-01
-9	8036	-9	0	A	T	0.021	-2.093669e-01	2.192467e-01	7.805290e-02	3.421118e-01
-9	8038	-9	0	A	T	0.021	-2.093669e-01	2.192467e-01	7.805290e-02	3.421118e-01
-9	5869	-9	0	A	T	0.053	-1.151295e-01	2.801911e-01	1.718612e-01	6.821039e-01
-9	5868	-9	0	A	T	0.053	-1.151295e-01	2.801911e-01	1.718612e-01	6.821039e-01
-9	5865	-9	0	A	T	0.053	-1.151295e-01	2.801911e-01	1.718612e-01	6.821039e-01
-9	5864	-9	0	A	T	0.064	-1.776863e-01	2.273831e-01	1.410386e-01	4.365499e-01
-9	5867	-9	0	A	T	0.064	-1.776863e-01	2.273831e-01	1.410386e-01	4.365499e-01
-9	5866	-9	0	A	T	0.064	-1.776863e-01	2.273831e-01	1.410386e-01	4.365499e-01
-9	5861	-9	0	A	T	0.053	-1.151295e-01	2.801911e-01	1.718612e-01	6.821039e-01
-9	5860	-9	0	A	T	0.053	-1.151295e-01	2.801911e-01	1.718612e-01	6.821039e-01
-9	5863	-9	0	A	T	0.053	-1.151295e-01	2.801911e-01	1.718612e-01	6.821039e-01
-9	5862	-9	0	A	T	0.053	-1.151295e-01	2.801911e-01	1.718612e-01	6.821039e-01
-9	17359	-9	0	A	T	0.011	8.029261e-01	2.854835e-01	7.134783e-02	6.008882e-03
-9	17357	-9	0	A	T	0.011	8.029261e-01	2.854835e-01	7.134783e-02	6.008882e-03
-9	17351	-9	0	A	T	0.011	8.029261e-01	2.854835e-01	7.134783e-02	6.008882e-03
-9	17352	-9	0	A	T	0.011	8.029261e-01	2.854835e-01	7.134783e-02	6.008882e-03
-9	19588	-9	0	A	T	0.027	-4.447612e-01	2.277903e-01	2.613265e-01	5.391855e-02
-9	19589	-9	0	A	T	0.011	-2.942398e-01	2.998514e-01	1.267848e-01	3.290254e-01
-9	19586	-9	0	A	T	0.011	-2.942398e-01	2.998514e-01	1.267848e-01	3.290254e-01
-9	19587	-9	0	A	T	0.027	-4.447612e-01	2.277903e-01	2.613265e-01	5.391855e-02
-9	19584	-9	0	A	T	0.048	-3.137360e-01	1.555077e-01	1.670502e-01	4.655744e-02
-9	19585	-9	0	A	T	0.080	-2.003516e-01	1.390721e-01	1.148348e-01	1.530836e-01
-9	19582	-9	0	A	T	0.011	-2.942398e-01	2.998514e-01	1.267848e-01	3.290254e-01
-9	19583	-9	0	A	T	0.027	-4.447612e-01	2.277903e-01	2.613265e-01	5.391855e-02
-9	19580	-9	0	A	T	0.011	-2.942398e-01	2.998514e-01	1.267848e-01	3.290254e-01
-9	19581	-9	0	A	T	0.011	-2.942398e-01	2.998514e-01	1.267848e-01	3.290254e-01
-9	6953	-9	0	A	T	0.048	1.066048e-01	1.855078e-01	1.133664e-01	5.669205e-01
-9	51927	-9	0	A	T	0.011	-1.478147e-01	3.104014e-01	8.280104e-02	6.350574e-01
-9	68634	-9	0	A	T	0.011	-1.798395e-01	2.930474e-01	7.114171e-02	5.409362e-01
-9	68635	-9	0	A	T	0.011	-1.798395e-01	2.930474e-01	7.114171e-02	5.409362e-01
-9	68636	-9	0	A	T	0.011	-1.798395e-01	2.930474e-01	7.114171e-02	5.409362e-01
-9	68637	-9	0	A	T	0.011	-1.798395e-01	2.930474e-01	7.114171e-02	5.409362e-01
-9	68630	-9	0	A	T	0.011	-1.798395e-01	2.930474e-01	7.114171e-02	5.409362e-01
-9	68631	-9	0	A	T	0.011	-1.798395e-01	2.930474e-01	7.114171e-02	5.409362e-01
-9	68632	-9	0	A	T	0.011	-1.798395e-01	2.930474e-01	7.114171e-02	5.409362e-01
-9	68633	-9	0	A	T	0.011	-1.798395e-01	2.930474e-01	7.114171e-02	5.409362e-01
-9	68638	-9	0	A	T	0.011	-1.798395e-01	2.930474e-01	7.114171e-02	5.409362e-01
-9	68639	-9	0	A	T	0.011	-1.798395e-01	2.930474e-01	7.114171e-02	5.409362e-01
-9	45028	-9	0	A	T	0.011	-2.743960e-01	2.946594e-01	1.146611e-01	3.541714e-01
-9	45029	-9	0	A	T	0.011	-2.743960e-01	2.946594e-01	1.146611e-01	3.541714e-01
-9	25715	-9	0	A	T	0.011	-2.313253e-01	2.932443e-01	1.046952e-01	4.322287e-01
-9	25716	-9	0	A	T	0.011	-3.074607e-01	2.881040e-01	1.501053e-01	2.886800e-01
-9	26067	-9	0	A	T	0.011	-1.839278e-01	3.305766e-01	9.775565e-02	5.792986e-01
-9	26066	-9	0	A	T	0.016	-2.198500e-01	3.033904e-01	1.206582e-01	4.705096e-01
-9	26064	-9	0	A	T	0.016	-2.198500e-01	3.033904e-01	1.206582e-01	4.705096e-01
-9	26068	-9	0	A	T	0.016	-2.198500e-01	3.033904e-01	1.206582e-01	4.705096e-01
-9	24433	-9	0	A	T	0.011	2.826001e-01	2.912289e-01	8.907556e-02	3.344058e-01
-9	4760	-9	0	A	T	0.016	8.040798e-01	2.267771e-01	1.344956e-02	6.180789e-04
-9	4767	-9	0	A	T	0.027	-1.980449e-01	2.066834e-01	6.061239e-02	3.404714e-01
-9	10350	-9	0	A	T	0.011	7.823522e-01	2.777653e-01	9.291282e-02	5.939131e-03
-9	832	-9	0	A	T	0.213	3.580742e-02	1.467154e-01	1.836832e-01	8.077275e-01
-9	833	-9	0	A	T	0.495	1.339566e-01	4.459071e-01	1.042311e-01	7.645394e-01
-9	836	-9	0	A	T	0.441	2.409585e-01	1.303432e-01	1.000000e-05	6.772085e-02
-9	837	-9	0	A	T	0.138	1.459655e-01	1.409368e-01	1.157640e-01	3.030659e-01
-9	834	-9	0	A	T	0.197	9.203475e-02	1.358065e-01	1.664937e-01	4.996688e-01
-9	835	-9	0	A	T	0.473	1.945398e-01	1.933065e-01	4.906125e-02	3.168723e-01
-9	838	-9	0	A	T	0.128	1.916705e-01	1.348355e-01	1.005709e-01	1.585486e-01
-9	839	-9	0	A	T	0.138	1.459655e-01	1.409368e-01	1.157640e-01	3.030659e-01
-9	14306	-9	0	A	T	0.027	4.038487e-01	1.883891e-01	5.277219e-02	3.469480e-02
-9	14309	-9	0	A	T	0.016	-1.922583e-01	2.417079e-01	6.492669e-02	4.284190e-01
-9	14308	-9	0	A	T	0.021	-2.005398e-01	2.092451e-01	5.834315e-02	3.403746e-01
-9	45965	-9	0	A	T	0.027	2.537113e-02	1.977670e-01	1.167991e-01	8.982011e-01
-9	9454	-9	0	A	T	0.016	-1.960609e-01	2.551267e-01	8.133356e-02	4.441677e-01
-9	9450	-9	0	A	T	0.016	-1.960609e-01	2.551267e-01	8.133356e-02	4.441677e-01
-9	9451	-9	0	A	T	0.016	-1.960609e-01	2.551267e-01	8.133356e-02	4.441677e-01
-9	21515	-9	0	A	T	0.027	-3.680937e-01	2.072417e-01	2.716786e-01	7.901325e-02
-9	21512	-9	0	A	T	0.027	-3.680937e-01	2.072417e-01	2.716786e-01	7.901325e-02
-9	21513	-9	0	A	T	0.011	-2.696281e-01	2.934896e-01	1.257315e-01	3.606563e-01
-9	21510	-9	0	A	T	0.011	-2.696281e-01	2.934896e-01	1.257315e-01	3.606563e-01
-9	21511	-9	0	A	T	0.011	-2.696281e-01	2.934896e-01	1.257315e-01	3.606563e-01
-9	21519	-9	0	A	T	0.027	-3.680937e-01	2.072417e-01	2.716786e-01	7.901325e-02
-9	7771	-9	0	A	T	0.021	3.089627e-01	2.059524e-01	9.761375e-02	1.369957e-01
-9	7770	-9	0	A	T	0.021	3.089627e-01	2.059524e-01	9.761375e-02	1.369957e-01
-9	7778	-9	0	A	T	0.011	2.956829e-01	2.895065e-01	9.808428e-02	3.097743e-01
-9	9546	-9	0	A	T	0.016	-1.960609e-01	2.551267e-01	8.133356e-02	4.441677e-01
-9	9547	-9	0	A	T	0.016	-1.960609e-01	2.551267e-01	8.133356e-02	4.441677e-01
-9	9545	-9	0	A	T	0.016	-1.960609e-01	2.551267e-01	8.133356e-02	4.441677e-01
-9	9540	-9	0	A	T	0.016	-1.960609e-01	2.551267e-01	8.133356e-02	4.441677e-01
-9	21369	-9	0	A	T	0.027	-3.680937e-01	2.072417e-01	2.716786e-01	7.901325e-02
-9	21368	-9	0	A	T	0.027	-3.680937e-01	2.072417e-01	2.716786e-01	7.901325e-02
-9	24351	-9	0	A	T	0.011	2.826001e-01	2.912289e-01	8.907556e-02	3.344058e-01
-9	24350	-9	0	A	T	0.011	2.826001e-01	2.912289e-01	8.907556e-02	3.344058e-01
-9	24357	-9	0	A	T	0.011	2.826001e-01	2.912289e-01	8.907556e-02	3.344058e-01
-9	24356	-9	0	A	T	0.011	2.826001e-01	2.912289e-01	8.907556e-02	3.344058e-01
-9	21361	-9	0	A	T	0.011	-2.696281e-01	2.934896e-01	1.257315e-01	3.606563e-01
-9	48018	-9	0	A	T	0.021	2.045157e-01	2.751385e-01	1.488303e-01	4.591824e-01
-9	21360	-9	0	A	T	0.011	-2.696281e-01	2.934896e-01	1.257315e-01	3.606563e-01
-9	48012	-9	0	A	T	0.032	8.761948e-02	3.402267e-01	1.949797e-01	7.973428e-01
-9	48013	-9	0	A	T	0.032	8.761948e-02	3.402267e-01	1.949797e-01	7.973428e-01
-9	48010	-9	0	A	T	0.021	2.101759e-01	2.889158e-01	1.518106e-01	4.687888e-01
-9	48011	-9	0	A	T	0.032	8.761948e-02	3.402267e-01	1.949797e-01	7.973428e-01
-9	48014	-9	0	A	T	0.032	8.761948e-02	3.402267e-01	1.949797e-01	7.973428e-01
-9	48015	-9	0	A	T	0.032	8.761948e-02	3.402267e-01	1.949797e-01	7.973428e-01
-9	21362	-9	0	A	T	0.016	-2.906945e-01	2.455245e-01	1.556204e-01	2.394736e-01
-9	1447	-9	0	A	T	0.128	1.916705e-01	1.348355e-01	1.005709e-01	1.585486e-01
-9	1446	-9	0	A	T	0.489	1.507618e-01	3.191755e-01	9.078176e-02	6.377973e-01
-9	1445	-9	0	A	T	0.495	1.339566e-01	4.459071e-01	1.042311e-01	7.645394e-01
-9	1444	-9	0	A	T	0.218	1.839388e-02	1.490480e-01	1.891906e-01	9.020523e-01
-9	1443	-9	0	A	T	0.138	1.459655e-01	1.409368e-01	1.157640e-01	3.030659e-01
-9	1442	-9	0	A	T	0.160	5.879067e-02	1.257275e-01	1.272966e-01	6.411737e-01
-9	1441	-9	0	A	T	0.218	1.839388e-02	1.490480e-01	1.891906e-01	9.020523e-01
-9	1440	-9	0	A	T	0.495	1.339566e-01	4.459071e-01	1.042311e-01	7.645394e-01
-9	1449	-9	0	A	T	0.106	8.416189e-02	1.309841e-01	8.525104e-02	5.221237e-01
-9	1448	-9	0	A	T	0.138	1.459655e-01	1.409368e-01	1.157640e-01	3.030659e-01
-9	22346	-9	0	A	T	0.011	-3.426408e-01	3.037174e-01	2.090286e-01	2.621872e-01
-9	22347	-9	0	A	T	0.016	1.023611e-01	2.539388e-01	9.316037e-02	6.878145e-01
-9	22344	-9	0	A	T	0.011	-3.426408e-01	3.037174e-01	2.090286e-01	2.621872e-01
-9	22342	-9	0	A	T	0.011	-3.426408e-01	3.037174e-01	2.090286e-01	2.621872e-01
-9	22343	-9	0	A	T	0.011	-3.426408e-01	3.037174e-01	2.090286e-01	2.621872e-01
-9	22340	-9	0	A	T	0.016	1.023611e-01	2.539388e-01	9.316037e-02	6.878145e-01
-9	22341	-9	0	A	T	0.016	1.023611e-01	2.539388e-01	9.316037e-02	6.878145e-01
-9	198	-9	0	A	T	0.106	8.416189e-02	1.309841e-01	8.525104e-02	5.221237e-01
-9	195	-9	0	A	T	0.133	4.699661e-02	1.442784e-01	1.342589e-01	7.453642e-01
-9	197	-9	0	A	T	0.223	7.756479e-03	1.455990e-01	1.873096e-01	9.576300e-01
-9	191	-9	0	A	T	0.447	2.358668e-01	1.393999e-01	1.136357e-02	9.402748e-02
-9	190	-9	0	A	T	0.495	1.709111e-01	4.222693e-01	9.289266e-02	6.866051e-01
-9	193	-9	0	A	T	0.495	1.388667e-01	4.317932e-01	9.440198e-02	7.484818e-01
-9	6964	-9	0	A	T	0.048	1.066048e-01	1.855078e-01	1.133664e-01	5.669205e-01
-9	3452	-9	0	A	T	0.207	-1.936876e-01	9.217408e-02	4.983894e-02	3.834641e-02
-9	3453	-9	0	A	T	0.021	-1.864418e-01	2.108500e-01	5.651564e-02	3.788723e-01
-9	3454	-9	0	A	T	0.016	-1.784820e-01	2.430543e-01	7.056639e-02	4.646153e-01
-9	3455	-9	0	A	T	0.037	2.370718e-01	1.608082e-01	8.967834e-02	1.438275e-01
-9	3458	-9	0	A	T	0.027	-2.197896e-01	1.894312e-01	7.399102e-02	2.489447e-01
-9	3459	-9	0	A	T	0.032	-2.364346e-01	1.736640e-01	9.418098e-02	1.766971e-01
-9	6967	-9	0	A	T	0.048	1.066048e-01	1.855078e-01	1.133664e-01	5.669205e-01
-9	6473	-9	0	A	T	0.053	-1.151295e-01	2.801911e-01	1.718612e-01	6.821039e-01
-9	6475	-9	0	A	T	0.064	-1.776863e-01	2.273831e-01	1.410386e-01	4.365499e-01
-9	6474	-9	0	A	T	0.064	-1.776863e-01	2.273831e-01	1.410386e-01	4.365499e-01
-9	4040	-9	0	A	T	0.021	-2.688700e-01	2.088567e-01	1.282416e-01	2.012045e-01
-9	46713	-9	0	A	T	0.016	-1.988340e-01	2.479728e-01	7.594139e-02	4.247128e-01
-9	46712	-9	0	A	T	0.021	-2.093669e-01	2.192467e-01	7.805290e-02	3.421118e-01
-9	46711	-9	0	A	T	0.021	-2.093669e-01	2.192467e-01	7.805290e-02	3.421118e-01
-9	46710	-9	0	A	T	0.016	-1.988340e-01	2.479728e-01	7.594139e-02	4.247128e-01
-9	46715	-9	0	A	T	0.016	-1.988340e-01	2.479728e-01	7.594139e-02	4.247128e-01
-9	46714	-9	0	A	T	0.021	-2.093669e-01	2.192467e-01	7.805290e-02	3.421118e-01
-9	13326	-9	0	A	T	0.011	7.825147e-01	2.818698e-01	6.196468e-02	6.664081e-03
-9	13321	-9	0	A	T	0.011	7.825147e-01	2.818698e-01	6.196468e-02	6.664081e-03
-9	13322	-9	0	A	T	0.011	7.825147e-01	2.818698e-01	6.196468e-02	6.664081e-03
-9	319	-9	0	A	T	0.223	7.756479e-03	1.455990e-01	1.873096e-01	9.576300e-01
-9	318	-9	0	A	T	0.495	1.388667e-01	4.317932e-01	9.440198e-02	7.484818e-01
-9	311	-9	0	A	T	0.223	7.756479e-03	1.455990e-01	1.873096e-01	9.576300e-01
-9	310	-9	0	A	T	0.138	1.459655e-01	1.409368e-01	1.157640e-01	3.030659e-01
-9	317	-9	0	A	T	0.128	1.916705e-01	1.348355e-01	1.005709e-01	1.585486e-01
-9	316	-9	0	A	T	0.351	1.604741e-01	1.066500e-01	5.564146e-02	1.358319e-01
-9	314	-9	0	A	T	0.223	7.756479e-03	1.455990e-01	1.873096e-01	9.576300e-01
-9	448	-9	0	A	T	0.128	1.916705e-01	1.348355e-01	1.005709e-01	1.585486e-01
-9	15708	-9	0	A	T	0.053	7.405398e-02	1.570765e-01	1.027589e-01	6.384344e-01
-9	15702	-9	0	A	T	0.011	2.680915e-01	2.929891e-01	7.214115e-02	3.625720e-01
-9	15706	-9	0	A	T	0.053	7.405398e-02	1.570765e-01	1.027589e-01	6.384344e-01
-9	52185	-9	0	A	T	0.011	-1.478147e-01	3.104014e-01	8.280104e-02	6.350574e-01
-9	2742	-9	0	A	T	0.059	-2.776798e-01	1.409183e-01	1.605035e-01	5.178715e-02
-9	2749	-9	0	A	T	0.011	-2.943070e-01	2.875015e-01	1.396139e-01	3.086749e-01
-9	2748	-9	0	A	T	0.027	-2.005903e-01	1.964436e-01	7.450217e-02	3.098805e-01
-9	3957	-9	0	A	T	0.011	-1.743197e-01	2.913013e-01	6.554946e-02	5.510320e-01
-9	3956	-9	0	A	T	0.011	-1.530889e-01	3.064266e-01	8.020722e-02	6.185537e-01
-9	3955	-9	0	A	T	0.011	-1.530889e-01	3.064266e-01	8.020722e-02	6.185537e-01
-9	3954	-9	0	A	T	0.011	-1.530889e-01	3.064266e-01	8.020722e-02	6.185537e-01
-9	24443	-9	0	A	T	0.011	2.826001e-01	2.912289e-01	8.907556e-02	3.344058e-01
-9	24442	-9	0	A	T	0.011	2.826001e-01	2.912289e-01	8.907556e-02	3.344058e-01
-9	24441	-9	0	A	T	0.011	2.826001e-01	2.912289e-01	8.907556e-02	3.344058e-01
-9	24440	-9	0	A	T	0.011	2.826001e-01	2.912289e-01	8.907556e-02	3.344058e-01
-9	24447	-9	0	A	T	0.011	2.826001e-01	2.912289e-01	8.907556e-02	3.344058e-01
-9	24446	-9	0	A	T	0.011	2.826001e-01	2.912289e-01	8.907556e-02	3.344058e-01
-9	24445	-9	0	A	T	0.016	1.000689e-01	2.413335e-01	8.508515e-02	6.793635e-01
-9	24444	-9	0	A	T	0.016	1.000689e-01	2.413335e-01	8.508515e-02	6.793635e-01
-9	24449	-9	0	A	T	0.011	2.826001e-01	2.912289e-01	8.907556e-02	3.344058e-01
-9	24448	-9	0	A	T	0.011	2.826001e-01	2.912289e-01	8.907556e-02	3.344058e-01
-9	50115	-9	0	A	T	0.011	-2.792871e-01	2.880346e-01	1.362239e-01	3.347731e-01
-9	24458	-9	0	A	T	0.011	2.826001e-01	2.912289e-01	8.907556e-02	3.344058e-01
-9	24459	-9	0	A	T	0.011	2.826001e-01	2.912289e-01	8.907556e-02	3.344058e-01
-9	24454	-9	0	A	T	0.011	2.826001e-01	2.912289e-01	8.907556e-02	3.344058e-01
-9	24455	-9	0	A	T	0.011	2.826001e-01	2.912289e-01	8.907556e-02	3.344058e-01
-9	13689	-9	0	A	T	0.043	2.117509e-01	1.815345e-01	1.229429e-01	2.464473e-01
-9	591	-9	0	A	T	0.410	2.614797e-01	1.096342e-01	7.981222e-03	1.912961e-02
-9	590	-9	0	A	T	0.452	2.322780e-01	1.462385e-01	1.023866e-02	1.156380e-01
-9	593	-9	0	A	T	0.128	1.916705e-01	1.348355e-01	1.005709e-01	1.585486e-01
-9	592	-9	0	A	T	0.128	1.916705e-01	1.348355e-01	1.005709e-01	1.585486e-01
-9	595	-9	0	A	T	0.441	2.398790e-01	1.328879e-01	8.327751e-03	7.432674e-02
-9	594	-9	0	A	T	0.138	1.459655e-01	1.409368e-01	1.157640e-01	3.030659e-01
-9	597	-9	0	A	T	0.154	9.281861e-02	1.489626e-01	1.580280e-01	5.347605e-01
-9	599	-9	0	A	T	0.154	9.281861e-02	1.489626e-01	1.580280e-01	5.347605e-01
-9	598	-9	0	A	T	0.138	1.459655e-01	1.409368e-01	1.157640e-01	3.030659e-01
-9	47941	-9	0	A	T	0.032	8.761948e-02	3.402267e-01	1.949797e-01	7.973428e-01
-9	47943	-9	0	A	T	0.032	8.761948e-02	3.402267e-01	1.949797e-01	7.973428e-01
-9	47942	-9	0	A	T	0.032	8.761948e-02	3.402267e-01	1.949797e-01	7.973428e-01
-9	47947	-9	0	A	T	0.032	8.761948e-02	3.402267e-01	1.949797e-01	7.973428e-01
-9	47946	-9	0	A	T	0.032	8.761948e-02	3.402267e-01	1.949797e-01	7.973428e-01
-9	5579	-9	0	A	T	0.053	-1.151295e-01	2.801911e-01	1.718612e-01	6.821039e-01
-9	5574	-9	0	A	T	0.064	-1.776863e-01	2.273831e-01	1.410386e-01	4.365499e-01
-9	5573	-9	0	A	T	0.053	-1.151295e-01	2.801911e-01	1.718612e-01	6.821039e-01
-9	5572	-9	0	A	T	0.064	-1.776863e-01	2.273831e-01	1.410386e-01	4.365499e-01
-9	5570	-9	0	A	T	0.053	-1.151295e-01	2.801911e-01	1.718612e-01	6.821039e-01
-9	19059	-9	0	A	T	0.011	-1.602601e-01	2.962910e-01	6.395361e-02	5.898923e-01
-9	19050	-9	0	A	T	0.011	-1.602601e-01	2.962910e-01	6.395361e-02	5.898923e-01
-9	19057	-9	0	A	T	0.011	-1.602601e-01	2.962910e-01	6.395361e-02	5.898923e-01
-9	12756	-9	0	A	T	0.011	-1.589637e-01	2.975234e-01	6.506817e-02	5.944299e-01
-9	12754	-9	0	A	T	0.011	-1.589637e-01	2.975234e-01	6.506817e-02	5.944299e-01
-9	9114	-9	0	A	T	0.027	-1.978793e-01	2.071133e-01	6.077874e-02	3.418713e-01
-9	21486	-9	0	A	T	0.027	-3.680937e-01	2.072417e-01	2.716786e-01	7.901325e-02
-9	21480	-9	0	A	T	0.027	-3.680937e-01	2.072417e-01	2.716786e-01	7.901325e-02
-9	21483	-9	0	A	T	0.027	-3.680937e-01	2.072417e-01	2.716786e-01	7.901325e-02
-9	13488	-9	0	A	T	0.043	2.117509e-01	1.815345e-01	1.229429e-01	2.464473e-01
-9	13482	-9	0	A	T	0.021	3.279610e-01	2.277070e-01	1.074603e-01	1.531838e-01
-9	13485	-9	0	A	T	0.043	2.117509e-01	1.815345e-01	1.229429e-01	2.464473e-01
-9	13484	-9	0	A	T	0.043	2.117509e-01	1.815345e-01	1.229429e-01	2.464473e-01
-9	13487	-9	0	A	T	0.027	2.087878e-01	2.096302e-01	1.007719e-01	3.218716e-01
-9	13486	-9	0	A	T	0.027	2.087878e-01	2.096302e-01	1.007719e-01	3.218716e-01
-9	20354	-9	0	A	T	0.011	-1.797380e-01	3.066252e-01	9.045489e-02	5.591890e-01
-9	20359	-9	0	A	T	0.016	-1.911767e-01	2.405032e-01	6.887087e-02	4.287160e-01
-9	19901	-9	0	A	T	0.011	-1.632994e-01	3.120909e-01	8.915816e-02	6.020632e-01
-9	19906	-9	0	A	T	0.011	-1.632994e-01	3.120909e-01	8.915816e-02	6.020632e-01
-9	4469	-9	0	A	T	0.037	-2.209158e-01	1.660970e-01	1.939774e-02	1.867927e-01
-9	4463	-9	0	A	T	0.037	-2.209158e-01	1.660970e-01	1.939774e-02	1.867927e-01
-9	26351	-9	0	A	T	0.016	-2.198500e-01	3.033904e-01	1.206582e-01	4.705096e-01
-9	26350	-9	0	A	T	0.016	-2.198500e-01	3.033904e-01	1.206582e-01	4.705096e-01
-9	26353	-9	0	A	T	0.016	-2.198500e-01	3.033904e-01	1.206582e-01	4.705096e-01
-9	26355	-9	0	A	T	0.016	-2.198500e-01	3.033904e-01	1.206582e-01	4.705096e-01
-9	26357	-9	0	A	T	0.016	-2.198500e-01	3.033904e-01	1.206582e-01	4.705096e-01
-9	26356	-9	0	A	T	0.016	-2.198500e-01	3.033904e-01	1.206582e-01	4.705096e-01
-9	26359	-9	0	A	T	0.016	-2.198500e-01	3.033904e-01	1.206582e-01	4.705096e-01
-9	26358	-9	0	A	T	0.016	-2.198500e-01	3.033904e-01	1.206582e-01	4.705096e-01
-9	6886	-9	0	A	T	0.122	2.018360e-01	1.206763e-01	7.712941e-02	9.781554e-02
-9	15795	-9	0	A	T	0.016	8.411742e-01	2.331439e-01	1.108405e-01	5.015817e-04
-9	15792	-9	0	A	T	0.011	2.680915e-01	2.929891e-01	7.214115e-02	3.625720e-01
-9	2465	-9	0	A	T	0.021	-3.297824e-01	2.233037e-01	1.744451e-01	1.431351e-01
-9	2466	-9	0	A	T	0.021	-3.297824e-01	2.233037e-01	1.744451e-01	1.431351e-01
-9	2467	-9	0	A	T	0.016	-2.972399e-01	2.477204e-01	1.377820e-01	2.332587e-01
-9	2460	-9	0	A	T	0.021	-3.297824e-01	2.233037e-01	1.744451e-01	1.431351e-01
-9	2461	-9	0	A	T	0.021	-3.297824e-01	2.233037e-01	1.744451e-01	1.431351e-01
-9	2462	-9	0	A	T	0.021	-3.297824e-01	2.233037e-01	1.744451e-01	1.431351e-01
-9	68577	-9	0	A	T	0.011	-1.798395e-01	2.930474e-01	7.114171e-02	5.409362e-01
-9	68576	-9	0	A	T	0.011	-1.798395e-01	2.930474e-01	7.114171e-02	5.409362e-01
-9	68575	-9	0	A	T	0.011	-1.798395e-01	2.930474e-01	7.114171e-02	5.409362e-01
-9	68574	-9	0	A	T	0.011	-1.798395e-01	2.930474e-01	7.114171e-02	5.409362e-01
-9	68573	-9	0	A	T	0.011	-1.798395e-01	2.930474e-01	7.114171e-02	5.409362e-01
-9	68572	-9	0	A	T	0.011	-1.798395e-01	2.930474e-01	7.114171e-02	5.409362e-01
-9	68571	-9	0	A	T	0.011	-1.798395e-01	2.930474e-01	7.114171e-02	5.409362e-01
-9	68570	-9	0	A	T	0.011	-1.798395e-01	2.930474e-01	7.114171e-02	5.409362e-01
-9	68579	-9	0	A	T	0.011	-1.798395e-01	2.930474e-01	7.114171e-02	5.409362e-01
-9	68578	-9	0	A	T	0.011	-1.798395e-01	2.930474e-01	7.114171e-02	5.409362e-01
-9	4275	-9	0	A	T	0.037	-2.209158e-01	1.660970e-01	1.939774e-02	1.867927e-01
-9	4279	-9	0	A	T	0.016	-1.753975e-01	2.465796e-01	5.185287e-02	4.786844e-01
-9	15584	-9	0	A	T	0.011	2.680915e-01	2.929891e-01	7.214115e-02	3.625720e-01
-9	13736	-9	0	A	T	0.043	2.117509e-01	1.815345e-01	1.229429e-01	2.464473e-01
-9	13732	-9	0	A	T	0.016	-2.648162e-01	2.475136e-01	1.574614e-01	2.874607e-01
-9	13730	-9	0	A	T	0.021	3.279610e-01	2.277070e-01	1.074603e-01	1.531838e-01
-9	11380	-9	0	A	T	0.021	7.234133e-02	2.083640e-01	1.057109e-01	7.292435e-01
-9	11384	-9	0	A	T	0.032	-2.981024e-01	1.761928e-01	1.617507e-01	9.404764e-02
-9	584	-9	0	A	T	0.495	1.339566e-01	4.459071e-01	1.042311e-01	7.645394e-01
-9	585	-9	0	A	T	0.489	1.632516e-01	3.077393e-01	8.428244e-02	5.970527e-01
-9	583	-9	0	A	T	0.218	1.839388e-02	1.490480e-01	1.891906e-01	9.020523e-01
-9	16811	-9	0	A	T	0.011	-1.602601e-01	2.962910e-01	6.395361e-02	5.898923e-01
-9	48364	-9	0	A	T	0.032	8.761948e-02	3.402267e-01	1.949797e-01	7.973428e-01
-9	48365	-9	0	A	T	0.032	8.761948e-02	3.402267e-01	1.949797e-01	7.973428e-01
-9	48366	-9	0	A	T	0.032	8.761948e-02	3.402267e-01	1.949797e-01	7.973428e-01
-9	48367	-9	0	A	T	0.032	8.761948e-02	3.402267e-01	1.949797e-01	7.973428e-01
-9	48360	-9	0	A	T	0.032	8.761948e-02	3.402267e-01	1.949797e-01	7.973428e-01
-9	48361	-9	0	A	T	0.021	2.101759e-01	2.889158e-01	1.518106e-01	4.687888e-01
-9	48362	-9	0	A	T	0.021	2.101759e-01	2.889158e-01	1.518106e-01	4.687888e-01
-9	48363	-9	0	A	T	0.016	3.023302e-01	2.922957e-01	1.446874e-01	3.036932e-01
-9	48368	-9	0	A	T	0.032	8.761948e-02	3.402267e-01	1.949797e-01	7.973428e-01
-9	48369	-9	0	A	T	0.032	8.761948e-02	3.402267e-01	1.949797e-01	7.973428e-01
-9	47952	-9	0	A	T	0.032	8.761948e-02	3.402267e-01	1.949797e-01	7.973428e-01
-9	45060	-9	0	A	T	0.011	-2.743960e-01	2.946594e-01	1.146611e-01	3.541714e-01
-9	45061	-9	0	A	T	0.011	-2.743960e-01	2.946594e-01	1.146611e-01	3.541714e-01
-9	45063	-9	0	A	T	0.011	-2.743960e-01	2.946594e-01	1.146611e-01	3.541714e-01
-9	45064	-9	0	A	T	0.011	-2.743960e-01	2.946594e-01	1.146611e-01	3.541714e-01
-9	45065	-9	0	A	T	0.011	-2.743960e-01	2.946594e-01	1.146611e-01	3.541714e-01
-9	45066	-9	0	A	T	0.011	-2.743960e-01	2.946594e-01	1.146611e-01	3.541714e-01
-9	45067	-9	0	A	T	0.011	-2.743960e-01	2.946594e-01	1.146611e-01	3.541714e-01
-9	45069	-9	0	A	T	0.011	-2.743960e-01	2.946594e-01	1.146611e-01	3.541714e-01
-9	24238	-9	0	A	T	0.011	-1.585551e-01	2.966728e-01	6.362674e-02	5.943233e-01
-9	24239	-9	0	A	T	0.011	-1.585551e-01	2.966728e-01	6.362674e-02	5.943233e-01
-9	24230	-9	0	A	T	0.011	-1.585551e-01	2.966728e-01	6.362674e-02	5.943233e-01
-9	24231	-9	0	A	T	0.011	-1.585551e-01	2.966728e-01	6.362674e-02	5.943233e-01
-9	24233	-9	0	A	T	0.011	-1.585551e-01	2.966728e-01	6.362674e-02	5.943233e-01
-9	24234	-9	0	A	T	0.011	-1.585551e-01	2.966728e-01	6.362674e-02	5.943233e-01
-9	24235	-9	0	A	T	0.011	-1.585551e-01	2.966728e-01	6.362674e-02	5.943233e-01
-9	24237	-9	0	A	T	0.011	-1.585551e-01	2.966728e-01	6.362674e-02	5.943233e-01
-9	26498	-9	0	A	T	0.016	-2.198500e-01	3.033904e-01	1.206582e-01	4.705096e-01
-9	26499	-9	0	A	T	0.016	-2.198500e-01	3.033904e-01	1.206582e-01	4.705096e-01
-9	60838	-9	0	A	T	0.011	-1.929498e-01	2.907761e-01	7.704932e-02	5.086261e-01
-9	60839	-9	0	A	T	0.011	-1.929498e-01	2.907761e-01	7.704932e-02	5.086261e-01
-9	60837	-9	0	A	T	0.011	-1.929498e-01	2.907761e-01	7.704932e-02	5.086261e-01
-9	26491	-9	0	A	T	0.016	-2.198500e-01	3.033904e-01	1.206582e-01	4.705096e-01
-9	26496	-9	0	A	T	0.016	-2.198500e-01	3.033904e-01	1.206582e-01	4.705096e-01
-9	26497	-9	0	A	T	0.016	-2.198500e-01	3.033904e-01	1.206582e-01	4.705096e-01
-9	5548	-9	0	A	T	0.064	-1.776863e-01	2.273831e-01	1.410386e-01	4.365499e-01
-9	5549	-9	0	A	T	0.037	1.258423e-02	2.826092e-01	1.630720e-01	9.645794e-01
-9	15675	-9	0	A	T	0.048	1.208743e-01	1.619317e-01	9.436963e-02	4.572975e-01
-9	15677	-9	0	A	T	0.048	1.208743e-01	1.619317e-01	9.436963e-02	4.572975e-01
-9	15670	-9	0	A	T	0.011	2.680915e-01	2.929891e-01	7.214115e-02	3.625720e-01
-9	15671	-9	0	A	T	0.016	8.411742e-01	2.331439e-01	1.108405e-01	5.015817e-04
-9	15678	-9	0	A	T	0.016	1.179155e-01	2.401800e-01	9.171008e-02	6.246334e-01
-9	6356	-9	0	A	T	0.053	-1.151295e-01	2.801911e-01	1.718612e-01	6.821039e-01
-9	6354	-9	0	A	T	0.053	-1.151295e-01	2.801911e-01	1.718612e-01	6.821039e-01
-9	6355	-9	0	A	T	0.053	-1.151295e-01	2.801911e-01	1.718612e-01	6.821039e-01
-9	6352	-9	0	A	T	0.053	-1.151295e-01	2.801911e-01	1.718612e-01	6.821039e-01
-9	6353	-9	0	A	T	0.053	-1.151295e-01	2.801911e-01	1.718612e-01	6.821039e-01
-9	6350	-9	0	A	T	0.048	-4.335227e-02	2.376143e-01	1.445001e-01	8.556325e-01
-9	6351	-9	0	A	T	0.048	-4.335227e-02	2.376143e-01	1.445001e-01	8.556325e-01
-9	6358	-9	0	A	T	0.053	-1.151295e-01	2.801911e-01	1.718612e-01	6.821039e-01
-9	1609	-9	0	A	T	0.410	2.614797e-01	1.096342e-01	7.981222e-03	1.912961e-02
-9	1601	-9	0	A	T	0.138	1.459655e-01	1.409368e-01	1.157640e-01	3.030659e-01
-9	1600	-9	0	A	T	0.218	1.839388e-02	1.490480e-01	1.891906e-01	9.020523e-01
-9	1603	-9	0	A	T	0.138	1.459655e-01	1.409368e-01	1.157640e-01	3.030659e-01
-9	1602	-9	0	A	T	0.346	1.687971e-01	1.042678e-01	4.778822e-02	1.088964e-01
-9	1605	-9	0	A	T	0.128	1.916705e-01	1.348355e-01	1.005709e-01	1.585486e-01
-9	1604	-9	0	A	T	0.489	1.507618e-01	3.191755e-01	9.078176e-02	6.377973e-01
-9	1607	-9	0	A	T	0.495	1.339566e-01	4.459071e-01	1.042311e-01	7.645394e-01
-9	1606	-9	0	A	T	0.138	1.459655e-01	1.409368e-01	1.157640e-01	3.030659e-01
-9	2219	-9	0	A	T	0.043	1.617987e-01	1.546591e-01	5.856385e-02	2.982265e-01
-9	46213	-9	0	A	T	0.021	-2.016544e-01	2.086863e-01	7.444401e-02	3.364254e-01
-9	46214	-9	0	A	T	0.016	-1.993551e-01	2.391693e-01	7.211988e-02	4.067041e-01
-9	24379	-9	0	A	T	0.016	1.070073e-01	2.408677e-01	8.583283e-02	6.578996e-01
-9	24378	-9	0	A	T	0.016	1.070073e-01	2.408677e-01	8.583283e-02	6.578996e-01
-9	24375	-9	0	A	T	0.011	2.826001e-01	2.912289e-01	8.907556e-02	3.344058e-01
-9	24374	-9	0	A	T	0.011	2.826001e-01	2.912289e-01	8.907556e-02	3.344058e-01
-9	24376	-9	0	A	T	0.011	2.826001e-01	2.912289e-01	8.907556e-02	3.344058e-01
-9	24371	-9	0	A	T	0.016	1.541580e-01	2.414629e-01	1.088210e-01	5.247778e-01
-9	24370	-9	0	A	T	0.016	1.541580e-01	2.414629e-01	1.088210e-01	5.247778e-01
-9	24373	-9	0	A	T	0.011	2.826001e-01	2.912289e-01	8.907556e-02	3.344058e-01
-9	24372	-9	0	A	T	0.016	1.541580e-01	2.414629e-01	1.088210e-01	5.247778e-01
-9	438	-9	0	A	T	0.223	7.756479e-03	1.455990e-01	1.873096e-01	9.576300e-01
-9	439	-9	0	A	T	0.090	1.709196e-01	1.275040e-01	5.952186e-02	1.833822e-01
-9	436	-9	0	A	T	0.138	1.459655e-01	1.409368e-01	1.157640e-01	3.030659e-01
-9	437	-9	0	A	T	0.106	8.416189e-02	1.309841e-01	8.525104e-02	5.221237e-01
-9	434	-9	0	A	T	0.138	1.459655e-01	1.409368e-01	1.157640e-01	3.030659e-01
-9	435	-9	0	A	T	0.138	1.459655e-01	1.409368e-01	1.157640e-01	3.030659e-01
-9	432	-9	0	A	T	0.154	9.281861e-02	1.489626e-01	1.580280e-01	5.347605e-01
-9	430	-9	0	A	T	0.138	1.459655e-01	1.409368e-01	1.157640e-01	3.030659e-01
-9	431	-9	0	A	T	0.223	7.756479e-03	1.455990e-01	1.873096e-01	9.576300e-01
-9	1050	-9	0	A	T	0.165	-6.582707e-02	1.413800e-01	2.519549e-01	6.425994e-01
-9	1051	-9	0	A	T	0.165	-6.582707e-02	1.413800e-01	2.519549e-01	6.425994e-01
-9	1052	-9	0	A	T	0.165	-6.582707e-02	1.413800e-01	2.519549e-01	6.425994e-01
-9	5354	-9	0	A	T	0.053	-1.151295e-01	2.801911e-01	1.718612e-01	6.821039e-01
-9	1054	-9	0	A	T	0.176	-1.388555e-01	1.362420e-01	3.411731e-01	3.107888e-01
-9	1055	-9	0	A	T	0.160	1.803121e-01	9.624761e-02	1.634357e-02	6.418515e-02
-9	1056	-9	0	A	T	0.160	1.803121e-01	9.624761e-02	1.634357e-02	6.418515e-02
-9	1057	-9	0	A	T	0.160	1.803121e-01	9.624761e-02	1.634357e-02	6.418515e-02
-9	56097	-9	0	A	T	0.016	-2.213330e-01	2.838787e-01	1.213816e-01	4.375836e-01
-9	3249	-9	0	A	T	0.011	-2.538497e-01	3.117240e-01	1.153036e-01	4.175524e-01
-9	3243	-9	0	A	T	0.011	-2.538497e-01	3.117240e-01	1.153036e-01	4.175524e-01
-9	3242	-9	0	A	T	0.011	-2.538497e-01	3.117240e-01	1.153036e-01	4.175524e-01
-9	3241	-9	0	A	T	0.016	-1.869302e-01	2.521142e-01	7.360706e-02	4.603089e-01
-9	3240	-9	0	A	T	0.011	-2.538497e-01	3.117240e-01	1.153036e-01	4.175524e-01
-9	3247	-9	0	A	T	0.011	-2.538497e-01	3.117240e-01	1.153036e-01	4.175524e-01
-9	3246	-9	0	A	T	0.011	-2.538497e-01	3.117240e-01	1.153036e-01	4.175524e-01
-9	3244	-9	0	A	T	0.011	-2.538497e-01	3.117240e-01	1.153036e-01	4.175524e-01
-9	58655	-9	0	A	T	0.016	-3.205745e-01	2.556351e-01	1.495206e-01	2.130076e-01
-9	52340	-9	0	A	T	0.011	-1.478147e-01	3.104014e-01	8.280104e-02	6.350574e-01
-9	20608	-9	0	A	T	0.027	-1.330347e-02	1.994584e-01	1.109595e-01	9.469669e-01
-9	1488	-9	0	A	T	0.495	1.339566e-01	4.459071e-01	1.042311e-01	7.645394e-01
-9	15949	-9	0	A	T	0.011	8.001870e-01	2.879532e-01	3.716221e-02	6.612845e-03
-9	15942	-9	0	A	T	0.016	8.374327e-01	2.365063e-01	6.845227e-02	6.281219e-04
-9	15941	-9	0	A	T	0.011	8.001870e-01	2.879532e-01	3.716221e-02	6.612845e-03
-9	15946	-9	0	A	T	0.011	8.001870e-01	2.879532e-01	3.716221e-02	6.612845e-03
-9	15944	-9	0	A	T	0.021	5.737169e-01	2.129228e-01	4.858276e-02	8.380229e-03
-9	60780	-9	0	A	T	0.011	-1.929498e-01	2.907761e-01	7.704932e-02	5.086261e-01
-9	8080	-9	0	A	T	0.021	-2.093669e-01	2.192467e-01	7.805290e-02	3.421118e-01
-9	8081	-9	0	A	T	0.021	-2.093669e-01	2.192467e-01	7.805290e-02	3.421118e-01
-9	8082	-9	0	A	T	0.021	-2.093669e-01	2.192467e-01	7.805290e-02	3.421118e-01
-9	6429	-9	0	A	T	0.053	-1.151295e-01	2.801911e-01	1.718612e-01	6.821039e-01
-9	25173	-9	0	A	T	0.011	2.520956e-01	2.976705e-01	5.973978e-02	3.992514e-01
-9	2394	-9	0	A	T	0.021	-3.297824e-01	2.233037e-01	1.744451e-01	1.431351e-01
-9	2395	-9	0	A	T	0.016	-2.977622e-01	2.476445e-01	1.388475e-01	2.323029e-01
-9	2390	-9	0	A	T	0.021	-3.297824e-01	2.233037e-01	1.744451e-01	1.431351e-01
-9	2398	-9	0	A	T	0.021	-3.297824e-01	2.233037e-01	1.744451e-01	1.431351e-01
-9	2399	-9	0	A	T	0.021	-3.297824e-01	2.233037e-01	1.744451e-01	1.431351e-01
-9	9190	-9	0	A	T	0.021	-2.212227e-01	2.095602e-01	9.118023e-02	2.938914e-01
-9	68685	-9	0	A	T	0.011	-1.798395e-01	2.930474e-01	7.114171e-02	5.409362e-01
-9	68687	-9	0	A	T	0.011	-1.798395e-01	2.930474e-01	7.114171e-02	5.409362e-01
-9	68686	-9	0	A	T	0.011	-1.798395e-01	2.930474e-01	7.114171e-02	5.409362e-01
-9	68681	-9	0	A	T	0.011	-1.798395e-01	2.930474e-01	7.114171e-02	5.409362e-01
-9	68680	-9	0	A	T	0.011	-1.798395e-01	2.930474e-01	7.114171e-02	5.409362e-01
-9	68683	-9	0	A	T	0.011	-1.798395e-01	2.930474e-01	7.114171e-02	5.409362e-01
-9	68689	-9	0	A	T	0.011	-1.798395e-01	2.930474e-01	7.114171e-02	5.409362e-01
-9	68688	-9	0	A	T	0.011	-1.798395e-01	2.930474e-01	7.114171e-02	5.409362e-01
-9	48705	-9	0	A	T	0.011	-1.990281e-01	3.240761e-01	1.104010e-01	5.406385e-01
-9	605	-9	0	A	T	0.128	1.916705e-01	1.348355e-01	1.005709e-01	1.585486e-01
-9	604	-9	0	A	T	0.489	1.507618e-01	3.191755e-01	9.078176e-02	6.377973e-01
-9	607	-9	0	A	T	0.138	1.459655e-01	1.409368e-01	1.157640e-01	3.030659e-01
-9	606	-9	0	A	T	0.138	1.459655e-01	1.409368e-01	1.157640e-01	3.030659e-01
-9	601	-9	0	A	T	0.218	1.839388e-02	1.490480e-01	1.891906e-01	9.020523e-01
-9	600	-9	0	A	T	0.138	1.459655e-01	1.409368e-01	1.157640e-01	3.030659e-01
-9	603	-9	0	A	T	0.356	-1.061617e-01	9.657395e-02	3.210778e-02	2.745146e-01
-9	602	-9	0	A	T	0.436	2.434040e-01	1.276887e-01	8.093986e-03	5.974186e-02
-9	609	-9	0	A	T	0.138	1.459655e-01	1.409368e-01	1.157640e-01	3.030659e-01
-9	608	-9	0	A	T	0.426	2.504629e-01	1.192656e-01	8.443135e-03	3.846176e-02
-9	24659	-9	0	A	T	0.011	-2.646086e-01	2.932550e-01	1.213714e-01	3.692455e-01
-9	24652	-9	0	A	T	0.011	-2.646086e-01	2.932550e-01	1.213714e-01	3.692455e-01
-9	24653	-9	0	A	T	0.011	-2.646086e-01	2.932550e-01	1.213714e-01	3.692455e-01
-9	24650	-9	0	A	T	0.011	-2.646086e-01	2.932550e-01	1.213714e-01	3.692455e-01
-9	24651	-9	0	A	T	0.011	-2.646086e-01	2.932550e-01	1.213714e-01	3.692455e-01
-9	24654	-9	0	A	T	0.011	-2.646086e-01	2.932550e-01	1.213714e-01	3.692455e-01
-9	19513	-9	0	A	T	0.011	-2.942398e-01	2.998514e-01	1.267848e-01	3.290254e-01
-9	24483	-9	0	A	T	0.011	2.826001e-01	2.912289e-01	8.907556e-02	3.344058e-01
-9	24482	-9	0	A	T	0.011	2.826001e-01	2.912289e-01	8.907556e-02	3.344058e-01
-9	5740	-9	0	A	T	0.053	-1.151295e-01	2.801911e-01	1.718612e-01	6.821039e-01
-9	5742	-9	0	A	T	0.064	-1.776863e-01	2.273831e-01	1.410386e-01	4.365499e-01
-9	5743	-9	0	A	T	0.053	-1.151295e-01	2.801911e-01	1.718612e-01	6.821039e-01
-9	5746	-9	0	A	T	0.064	-1.776863e-01	2.273831e-01	1.410386e-01	4.365499e-01
-9	5748	-9	0	A	T	0.064	-1.776863e-01	2.273831e-01	1.410386e-01	4.365499e-01
-9	5749	-9	0	A	T	0.064	-1.776863e-01	2.273831e-01	1.410386e-01	4.365499e-01
-9	15217	-9	0	A	T	0.016	1.255820e-01	2.626474e-01	1.127271e-01	6.336853e-01
-9	15212	-9	0	A	T	0.016	1.255820e-01	2.626474e-01	1.127271e-01	6.336853e-01
-9	21500	-9	0	A	T	0.048	-6.081761e-02	1.690203e-01	1.655651e-01	7.198032e-01
-9	19846	-9	0	A	T	0.011	-1.632994e-01	3.120909e-01	8.915816e-02	6.020632e-01
-9	19842	-9	0	A	T	0.011	-1.632994e-01	3.120909e-01	8.915816e-02	6.020632e-01
-9	19849	-9	0	A	T	0.011	-1.632994e-01	3.120909e-01	8.915816e-02	6.020632e-01
-9	13211	-9	0	A	T	0.011	7.825147e-01	2.818698e-01	6.196468e-02	6.664081e-03
-9	883	-9	0	A	T	0.154	9.281861e-02	1.489626e-01	1.580280e-01	5.347605e-01
-9	882	-9	0	A	T	0.027	2.632966e-02	1.951059e-01	1.065032e-01	8.929457e-01
-9	881	-9	0	A	T	0.218	1.839388e-02	1.490480e-01	1.891906e-01	9.020523e-01
-9	880	-9	0	A	T	0.495	1.339566e-01	4.459071e-01	1.042311e-01	7.645394e-01
-9	887	-9	0	A	T	0.410	2.614797e-01	1.096342e-01	7.981222e-03	1.912961e-02
-9	886	-9	0	A	T	0.128	1.916705e-01	1.348355e-01	1.005709e-01	1.585486e-01
-9	885	-9	0	A	T	0.431	2.465227e-01	1.218566e-01	3.584050e-03	4.596965e-02
-9	884	-9	0	A	T	0.128	1.916705e-01	1.348355e-01	1.005709e-01	1.585486e-01
-9	1269	-9	0	A	T	0.218	1.839388e-02	1.490480e-01	1.891906e-01	9.020523e-01
-9	1268	-9	0	A	T	0.346	1.687971e-01	1.042678e-01	4.778822e-02	1.088964e-01
-9	1263	-9	0	A	T	0.489	1.507618e-01	3.191755e-01	9.078176e-02	6.377973e-01
-9	1262	-9	0	A	T	0.489	1.507618e-01	3.191755e-01	9.078176e-02	6.377973e-01
-9	1261	-9	0	A	T	0.218	1.839388e-02	1.490480e-01	1.891906e-01	9.020523e-01
-9	1260	-9	0	A	T	0.473	2.550838e-01	1.880835e-01	1.422436e-01	1.783463e-01
-9	1267	-9	0	A	T	0.090	1.709196e-01	1.275040e-01	5.952186e-02	1.833822e-01
-9	1266	-9	0	A	T	0.154	7.242953e-02	1.268372e-01	1.165349e-01	5.693627e-01
-9	1265	-9	0	A	T	0.495	1.339566e-01	4.459071e-01	1.042311e-01	7.645394e-01
-9	1264	-9	0	A	T	0.495	1.339566e-01	4.459071e-01	1.042311e-01	7.645394e-01
-9	17205	-9	0	A	T	0.011	8.029261e-01	2.854835e-01	7.134783e-02	6.008882e-03
-9	2638	-9	0	A	T	0.420	2.531621e-01	1.134869e-01	1.000000e-05	2.812773e-02
-9	2634	-9	0	A	T	0.021	2.787211e-01	2.121580e-01	6.342529e-02	1.921994e-01
-9	2632	-9	0	A	T	0.016	8.415781e-02	2.439620e-01	8.536906e-02	7.309097e-01
-9	9599	-9	0	A	T	0.048	-2.352847e-01	1.429235e-01	1.000000e-05	1.031288e-01
-9	9598	-9	0	A	T	0.069	-2.440117e-01	1.216411e-01	9.997189e-03	4.779349e-02
-9	9595	-9	0	A	T	0.016	-1.960609e-01	2.551267e-01	8.133356e-02	4.441677e-01
-9	9597	-9	0	A	T	0.016	-1.960609e-01	2.551267e-01	8.133356e-02	4.441677e-01
-9	9590	-9	0	A	T	0.016	-1.960609e-01	2.551267e-01	8.133356e-02	4.441677e-01
-9	9592	-9	0	A	T	0.016	-1.960609e-01	2.551267e-01	8.133356e-02	4.441677e-01
-9	1531	-9	0	A	T	0.218	1.839388e-02	1.490480e-01	1.891906e-01	9.020523e-01
-9	6600	-9	0	A	T	0.059	1.778724e-01	1.678177e-01	1.034772e-01	2.919584e-01
-9	6601	-9	0	A	T	0.122	2.018360e-01	1.206763e-01	7.712941e-02	9.781554e-02
-9	6602	-9	0	A	T	0.122	2.018360e-01	1.206763e-01	7.712941e-02	9.781554e-02
-9	6604	-9	0	A	T	0.059	1.778724e-01	1.678177e-01	1.034772e-01	2.919584e-01
-9	6605	-9	0	A	T	0.059	1.778724e-01	1.678177e-01	1.034772e-01	2.919584e-01
-9	6606	-9	0	A	T	0.122	2.018360e-01	1.206763e-01	7.712941e-02	9.781554e-02
-9	6607	-9	0	A	T	0.059	1.778724e-01	1.678177e-01	1.034772e-01	2.919584e-01
-9	6608	-9	0	A	T	0.122	2.018360e-01	1.206763e-01	7.712941e-02	9.781554e-02
-9	1538	-9	0	A	T	0.495	1.339566e-01	4.459071e-01	1.042311e-01	7.645394e-01
-9	15534	-9	0	A	T	0.048	1.208743e-01	1.619317e-01	9.436963e-02	4.572975e-01
-9	15533	-9	0	A	T	0.053	7.405398e-02	1.570765e-01	1.027589e-01	6.384344e-01
-9	8238	-9	0	A	T	0.021	-2.093669e-01	2.192467e-01	7.805290e-02	3.421118e-01
-9	15539	-9	0	A	T	0.048	1.208743e-01	1.619317e-01	9.436963e-02	4.572975e-01
-9	9644	-9	0	A	T	0.016	-1.960609e-01	2.551267e-01	8.133356e-02	4.441677e-01
-9	18419	-9	0	A	T	0.011	-1.589637e-01	2.975234e-01	6.506817e-02	5.944299e-01
-9	10281	-9	0	A	T	0.436	-1.178549e-01	1.349066e-01	6.318354e-02	3.846087e-01
-9	21570	-9	0	A	T	0.011	-2.696281e-01	2.934896e-01	1.257315e-01	3.606563e-01
-9	49822	-9	0	A	T	0.011	-2.713254e-01	2.926298e-01	1.197975e-01	3.562505e-01
-9	21573	-9	0	A	T	0.011	2.553760e-01	2.897894e-01	7.186778e-02	3.804807e-01
-9	21575	-9	0	A	T	0.090	1.709196e-01	1.275040e-01	5.952186e-02	1.833822e-01
-9	21576	-9	0	A	T	0.090	1.709196e-01	1.275040e-01	5.952186e-02	1.833822e-01
-9	21577	-9	0	A	T	0.090	1.709196e-01	1.275040e-01	5.952186e-02	1.833822e-01
-9	21578	-9	0	A	T	0.090	1.709196e-01	1.275040e-01	5.952186e-02	1.833822e-01
-9	21579	-9	0	A	T	0.096	1.437325e-01	1.256718e-01	6.925187e-02	2.557097e-01
-9	13394	-9	0	A	T	0.043	2.117509e-01	1.815345e-01	1.229429e-01	2.464473e-01
-9	13396	-9	0	A	T	0.027	2.087878e-01	2.096302e-01	1.007719e-01	3.218716e-01
-9	13390	-9	0	A	T	0.037	1.110471e-01	1.709566e-01	1.251377e-01	5.175929e-01
-9	48197	-9	0	A	T	0.032	8.761948e-02	3.402267e-01	1.949797e-01	7.973428e-01
-9	48196	-9	0	A	T	0.032	8.761948e-02	3.402267e-01	1.949797e-01	7.973428e-01
-9	48195	-9	0	A	T	0.032	8.761948e-02	3.402267e-01	1.949797e-01	7.973428e-01
-9	48194	-9	0	A	T	0.032	8.761948e-02	3.402267e-01	1.949797e-01	7.973428e-01
-9	13399	-9	0	A	T	0.043	2.117509e-01	1.815345e-01	1.229429e-01	2.464473e-01
-9	13398	-9	0	A	T	0.043	2.117509e-01	1.815345e-01	1.229429e-01	2.464473e-01
-9	48191	-9	0	A	T	0.032	8.761948e-02	3.402267e-01	1.949797e-01	7.973428e-01
-9	48190	-9	0	A	T	0.032	8.761948e-02	3.402267e-01	1.949797e-01	7.973428e-01
-9	2903	-9	0	A	T	0.053	1.127471e-01	1.387891e-01	1.131175e-01	4.186807e-01
-9	2904	-9	0	A	T	0.043	1.777734e-01	1.513698e-01	9.206983e-02	2.432535e-01
-9	54145	-9	0	A	T	0.011	-1.929498e-01	2.907761e-01	7.704932e-02	5.086261e-01
-9	24671	-9	0	A	T	0.011	-2.646086e-01	2.932550e-01	1.213714e-01	3.692455e-01
-9	15088	-9	0	A	T	0.016	1.255820e-01	2.626474e-01	1.127271e-01	6.336853e-01
-9	15085	-9	0	A	T	0.016	1.255820e-01	2.626474e-01	1.127271e-01	6.336853e-01
-9	15083	-9	0	A	T	0.016	1.255820e-01	2.626474e-01	1.127271e-01	6.336853e-01
-9	15081	-9	0	A	T	0.016	1.255820e-01	2.626474e-01	1.127271e-01	6.336853e-01
-9	48	-9	0	A	T	0.441	-1.774160e-02	1.350001e-01	1.117803e-01	8.957307e-01
-9	49	-9	0	A	T	0.239	5.241009e-02	8.830772e-02	6.689884e-02	5.543070e-01
-9	44	-9	0	A	T	0.138	1.459655e-01	1.409368e-01	1.157640e-01	3.030659e-01
-9	45	-9	0	A	T	0.484	3.205745e-01	2.556351e-01	1.495206e-01	2.130076e-01
-9	45102	-9	0	A	T	0.011	-2.049435e-01	2.927109e-01	9.198613e-02	4.855961e-01
-9	44270	-9	0	A	T	0.011	2.735923e-01	2.868122e-01	8.396480e-02	3.426302e-01
-9	5331	-9	0	A	T	0.053	-1.151295e-01	2.801911e-01	1.718612e-01	6.821039e-01
-9	5330	-9	0	A	T	0.053	-1.151295e-01	2.801911e-01	1.718612e-01	6.821039e-01
-9	5332	-9	0	A	T	0.069	-1.768392e-01	2.004585e-01	1.162347e-01	3.799820e-01
-9	5337	-9	0	A	T	0.069	-1.768392e-01	2.004585e-01	1.162347e-01	3.799820e-01
-9	5336	-9	0	A	T	0.053	-1.151295e-01	2.801911e-01	1.718612e-01	6.821039e-01
-9	5339	-9	0	A	T	0.053	-1.151295e-01	2.801911e-01	1.718612e-01	6.821039e-01
-9	5338	-9	0	A	T	0.027	-4.447612e-01	2.277903e-01	2.613265e-01	5.391855e-02
-9	47997	-9	0	A	T	0.032	8.761948e-02	3.402267e-01	1.949797e-01	7.973428e-01
-9	47994	-9	0	A	T	0.032	8.761948e-02	3.402267e-01	1.949797e-01	7.973428e-01
-9	47995	-9	0	A	T	0.032	8.761948e-02	3.402267e-01	1.949797e-01	7.973428e-01
-9	47992	-9	0	A	T	0.032	8.761948e-02	3.402267e-01	1.949797e-01	7.973428e-01
-9	47990	-9	0	A	T	0.032	8.761948e-02	3.402267e-01	1.949797e-01	7.973428e-01
-9	47991	-9	0	A	T	0.032	8.761948e-02	3.402267e-01	1.949797e-01	7.973428e-01
-9	47998	-9	0	A	T	0.032	8.761948e-02	3.402267e-01	1.949797e-01	7.973428e-01
-9	47999	-9	0	A	T	0.032	8.761948e-02	3.402267e-01	1.949797e-01	7.973428e-01
-9	13603	-9	0	A	T	0.043	2.117509e-01	1.815345e-01	1.229429e-01	2.464473e-01
-9	13602	-9	0	A	T	0.043	2.117509e-01	1.815345e-01	1.229429e-01	2.464473e-01
-9	13601	-9	0	A	T	0.043	2.117509e-01	1.815345e-01	1.229429e-01	2.464473e-01
-9	13607	-9	0	A	T	0.043	2.117509e-01	1.815345e-01	1.229429e-01	2.464473e-01
-9	13606	-9	0	A	T	0.043	2.117509e-01	1.815345e-01	1.229429e-01	2.464473e-01
-9	13605	-9	0	A	T	0.043	2.117509e-01	1.815345e-01	1.229429e-01	2.464473e-01
-9	21298	-9	0	A	T	0.032	3.066853e-01	1.777614e-01	5.280308e-02	8.783762e-02
-9	10566	-9	0	A	T	0.011	2.546678e-01	2.915437e-01	6.369508e-02	3.846567e-01
-9	21434	-9	0	A	T	0.011	-2.696281e-01	2.934896e-01	1.257315e-01	3.606563e-01
-9	21436	-9	0	A	T	0.027	-3.680937e-01	2.072417e-01	2.716786e-01	7.901325e-02
-9	21431	-9	0	A	T	0.011	-2.696281e-01	2.934896e-01	1.257315e-01	3.606563e-01
-9	21430	-9	0	A	T	0.027	-3.680937e-01	2.072417e-01	2.716786e-01	7.901325e-02
-9	21433	-9	0	A	T	0.011	-2.696281e-01	2.934896e-01	1.257315e-01	3.606563e-01
-9	21432	-9	0	A	T	0.011	-2.696281e-01	2.934896e-01	1.257315e-01	3.606563e-01
-9	21439	-9	0	A	T	0.011	-2.696281e-01	2.934896e-01	1.257315e-01	3.606563e-01
-9	21438	-9	0	A	T	0.016	-2.906945e-01	2.455245e-01	1.556204e-01	2.394736e-01
-9	24524	-9	0	A	T	0.011	2.826001e-01	2.912289e-01	8.907556e-02	3.344058e-01
-9	24525	-9	0	A	T	0.011	2.826001e-01	2.912289e-01	8.907556e-02	3.344058e-01
-9	24526	-9	0	A	T	0.011	2.826001e-01	2.912289e-01	8.907556e-02	3.344058e-01
-9	24527	-9	0	A	T	0.011	2.826001e-01	2.912289e-01	8.907556e-02	3.344058e-01
-9	24520	-9	0	A	T	0.011	2.826001e-01	2.912289e-01	8.907556e-02	3.344058e-01
-9	24521	-9	0	A	T	0.011	2.826001e-01	2.912289e-01	8.907556e-02	3.344058e-01
-9	24522	-9	0	A	T	0.011	2.826001e-01	2.912289e-01	8.907556e-02	3.344058e-01
-9	24523	-9	0	A	T	0.011	2.826001e-01	2.912289e-01	8.907556e-02	3.344058e-01
-9	24528	-9	0	A	T	0.011	2.826001e-01	2.912289e-01	8.907556e-02	3.344058e-01
-9	26384	-9	0	A	T	0.011	-1.839278e-01	3.305766e-01	9.775565e-02	5.792986e-01
-9	26385	-9	0	A	T	0.016	-2.198500e-01	3.033904e-01	1.206582e-01	4.705096e-01
-9	26388	-9	0	A	T	0.016	-2.198500e-01	3.033904e-01	1.206582e-01	4.705096e-01
-9	26389	-9	0	A	T	0.016	-2.198500e-01	3.033904e-01	1.206582e-01	4.705096e-01
-9	3692	-9	0	A	T	0.032	-2.055015e-01	1.983737e-01	7.057828e-02	3.029494e-01
-9	3693	-9	0	A	T	0.032	-2.055015e-01	1.983737e-01	7.057828e-02	3.029494e-01
-9	3694	-9	0	A	T	0.032	-2.055015e-01	1.983737e-01	7.057828e-02	3.029494e-01
-9	2704	-9	0	A	T	0.043	-8.324687e-02	1.526697e-01	8.810181e-02	5.868845e-01
-9	762	-9	0	A	T	0.090	1.709196e-01	1.275040e-01	5.952186e-02	1.833822e-01
-9	763	-9	0	A	T	0.452	2.322780e-01	1.462385e-01	1.023866e-02	1.156380e-01
-9	761	-9	0	A	T	0.090	1.709196e-01	1.275040e-01	5.952186e-02	1.833822e-01
-9	766	-9	0	A	T	0.426	2.504629e-01	1.192656e-01	8.443135e-03	3.846176e-02
-9	767	-9	0	A	T	0.218	1.839388e-02	1.490480e-01	1.891906e-01	9.020523e-01
-9	764	-9	0	A	T	0.489	1.507618e-01	3.191755e-01	9.078176e-02	6.377973e-01
-9	4283	-9	0	A	T	0.011	-1.842445e-01	3.253046e-01	9.390156e-02	5.725178e-01
-9	4286	-9	0	A	T	0.027	-2.042198e-01	1.926690e-01	2.654043e-02	2.919414e-01
-9	4287	-9	0	A	T	0.027	-2.042198e-01	1.926690e-01	2.654043e-02	2.919414e-01
-9	4284	-9	0	A	T	0.021	-1.901849e-01	2.175930e-01	4.484169e-02	3.843726e-01
-9	4285	-9	0	A	T	0.027	-2.042198e-01	1.926690e-01	2.654043e-02	2.919414e-01
-9	4288	-9	0	A	T	0.027	-2.006438e-01	1.906964e-01	3.894314e-02	2.954803e-01
-9	4289	-9	0	A	T	0.027	2.252312e-01	1.881324e-01	1.275170e-01	2.343062e-01
-9	19771	-9	0	A	T	0.011	-1.632994e-01	3.120909e-01	8.915816e-02	6.020632e-01
-9	19779	-9	0	A	T	0.011	-1.632994e-01	3.120909e-01	8.915816e-02	6.020632e-01
-9	13522	-9	0	A	T	0.043	2.117509e-01	1.815345e-01	1.229429e-01	2.464473e-01
-9	13523	-9	0	A	T	0.043	2.117509e-01	1.815345e-01	1.229429e-01	2.464473e-01
-9	13520	-9	0	A	T	0.043	2.117509e-01	1.815345e-01	1.229429e-01	2.464473e-01
-9	13521	-9	0	A	T	0.043	2.117509e-01	1.815345e-01	1.229429e-01	2.464473e-01
-9	13526	-9	0	A	T	0.027	2.087878e-01	2.096302e-01	1.007719e-01	3.218716e-01
-9	13527	-9	0	A	T	0.043	2.117509e-01	1.815345e-01	1.229429e-01	2.464473e-01
-9	13525	-9	0	A	T	0.043	2.117509e-01	1.815345e-01	1.229429e-01	2.464473e-01
-9	13528	-9	0	A	T	0.011	8.034211e-01	2.792860e-01	1.179564e-01	4.994377e-03
-9	13529	-9	0	A	T	0.027	2.087878e-01	2.096302e-01	1.007719e-01	3.218716e-01
-9	7209	-9	0	A	T	0.027	1.678919e-01	1.916046e-01	6.038327e-02	3.831808e-01
-9	7201	-9	0	A	T	0.011	-2.713254e-01	2.926298e-01	1.197975e-01	3.562505e-01
-9	6223	-9	0	A	T	0.053	-1.151295e-01	2.801911e-01	1.718612e-01	6.821039e-01
-9	6221	-9	0	A	T	0.064	-1.776863e-01	2.273831e-01	1.410386e-01	4.365499e-01
-9	6226	-9	0	A	T	0.053	-1.151295e-01	2.801911e-01	1.718612e-01	6.821039e-01
-9	6227	-9	0	A	T	0.080	-8.165992e-02	1.301894e-01	1.029353e-01	5.320560e-01
-9	6224	-9	0	A	T	0.064	-1.776863e-01	2.273831e-01	1.410386e-01	4.365499e-01
-9	6228	-9	0	A	T	0.053	-1.151295e-01	2.801911e-01	1.718612e-01	6.821039e-01
-9	6229	-9	0	A	T	0.053	-1.151295e-01	2.801911e-01	1.718612e-01	6.821039e-01
-9	1775	-9	0	A	T	0.011	7.837857e-01	2.812779e-01	7.862050e-02	6.471016e-03
-9	1777	-9	0	A	T	0.011	7.837857e-01	2.812779e-01	7.862050e-02	6.471016e-03
-9	1770	-9	0	A	T	0.011	7.837857e-01	2.812779e-01	7.862050e-02	6.471016e-03
-9	5273	-9	0	A	T	0.053	-1.151295e-01	2.801911e-01	1.718612e-01	6.821039e-01
-9	5278	-9	0	A	T	0.053	-1.151295e-01	2.801911e-01	1.718612e-01	6.821039e-01
-9	11103	-9	0	A	T	0.011	-2.249679e-01	2.938514e-01	1.001228e-01	4.458836e-01
-9	12455	-9	0	A	T	0.027	1.659618e-01	1.927055e-01	5.422650e-02	3.913559e-01
-9	2501	-9	0	A	T	0.021	2.787211e-01	2.121580e-01	6.342529e-02	1.921994e-01
-9	2500	-9	0	A	T	0.085	-1.808962e-01	1.135454e-01	1.047842e-01	1.145541e-01
-9	46506	-9	0	A	T	0.021	-2.093669e-01	2.192467e-01	7.805290e-02	3.421118e-01
-9	46507	-9	0	A	T	0.016	-1.988340e-01	2.479728e-01	7.594139e-02	4.247128e-01
-9	46504	-9	0	A	T	0.016	-1.988340e-01	2.479728e-01	7.594139e-02	4.247128e-01
-9	46505	-9	0	A	T	0.016	-1.988340e-01	2.479728e-01	7.594139e-02	4.247128e-01
-9	46502	-9	0	A	T	0.021	-2.093669e-01	2.192467e-01	7.805290e-02	3.421118e-01
-9	46503	-9	0	A	T	0.016	-1.988340e-01	2.479728e-01	7.594139e-02	4.247128e-01
-9	46500	-9	0	A	T	0.021	-2.093669e-01	2.192467e-01	7.805290e-02	3.421118e-01
-9	46501	-9	0	A	T	0.021	-2.093669e-01	2.192467e-01	7.805290e-02	3.421118e-01
-9	46508	-9	0	A	T	0.016	-1.988340e-01	2.479728e-01	7.594139e-02	4.247128e-01
-9	46509	-9	0	A	T	0.021	-2.093669e-01	2.192467e-01	7.805290e-02	3.421118e-01
-9	68818	-9	0	A	T	0.011	-1.798395e-01	2.930474e-01	7.114171e-02	5.409362e-01
-9	68819	-9	0	A	T	0.011	-1.798395e-01	2.930474e-01	7.114171e-02	5.409362e-01
-9	68814	-9	0	A	T	0.011	-1.798395e-01	2.930474e-01	7.114171e-02	5.409362e-01
-9	68815	-9	0	A	T	0.011	-1.798395e-01	2.930474e-01	7.114171e-02	5.409362e-01
-9	68816	-9	0	A	T	0.011	-1.798395e-01	2.930474e-01	7.114171e-02	5.409362e-01
-9	68817	-9	0	A	T	0.011	-1.798395e-01	2.930474e-01	7.114171e-02	5.409362e-01
-9	68810	-9	0	A	T	0.011	-1.798395e-01	2.930474e-01	7.114171e-02	5.409362e-01
-9	68813	-9	0	A	T	0.011	-1.798395e-01	2.930474e-01	7.114171e-02	5.409362e-01
-9	13624	-9	0	A	T	0.043	2.117509e-01	1.815345e-01	1.229429e-01	2.464473e-01
-9	26618	-9	0	A	T	0.016	-2.198500e-01	3.033904e-01	1.206582e-01	4.705096e-01
-9	26619	-9	0	A	T	0.016	-2.198500e-01	3.033904e-01	1.206582e-01	4.705096e-01
-9	26616	-9	0	A	T	0.016	-2.198500e-01	3.033904e-01	1.206582e-01	4.705096e-01
-9	26617	-9	0	A	T	0.016	-2.198500e-01	3.033904e-01	1.206582e-01	4.705096e-01
-9	26610	-9	0	A	T	0.016	-2.198500e-01	3.033904e-01	1.206582e-01	4.705096e-01
-9	26612	-9	0	A	T	0.016	-2.198500e-01	3.033904e-01	1.206582e-01	4.705096e-01
-9	24289	-9	0	A	T	0.011	-1.585551e-01	2.966728e-01	6.362674e-02	5.943233e-01
-9	66228	-9	0	A	T	0.011	-2.882034e-01	3.005400e-01	1.218787e-01	3.400964e-01
-9	24281	-9	0	A	T	0.011	-1.585551e-01	2.966728e-01	6.362674e-02	5.943233e-01
-9	24280	-9	0	A	T	0.011	-1.585551e-01	2.966728e-01	6.362674e-02	5.943233e-01
-9	24283	-9	0	A	T	0.011	-1.585551e-01	2.966728e-01	6.362674e-02	5.943233e-01
-9	24282	-9	0	A	T	0.011	-1.585551e-01	2.966728e-01	6.362674e-02	5.943233e-01
-9	66221	-9	0	A	T	0.011	-2.882034e-01	3.005400e-01	1.218787e-01	3.400964e-01
-9	24284	-9	0	A	T	0.011	-1.585551e-01	2.966728e-01	6.362674e-02	5.943233e-01
-9	24287	-9	0	A	T	0.011	-1.585551e-01	2.966728e-01	6.362674e-02	5.943233e-01
-9	24286	-9	0	A	T	0.011	-1.585551e-01	2.966728e-01	6.362674e-02	5.943233e-01
-9	24760	-9	0	A	T	0.011	-2.646086e-01	2.932550e-01	1.213714e-01	3.692455e-01
-9	18961	-9	0	A	T	0.011	-1.602601e-01	2.962910e-01	6.395361e-02	5.898923e-01
-9	6976	-9	0	A	T	0.043	-1.830474e-02	1.703750e-01	1.223037e-01	9.146755e-01
-9	6977	-9	0	A	T	0.122	2.018360e-01	1.206763e-01	7.712941e-02	9.781554e-02
-9	12638	-9	0	A	T	0.011	-1.589637e-01	2.975234e-01	6.506817e-02	5.944299e-01
-9	6972	-9	0	A	T	0.059	1.778724e-01	1.678177e-01	1.034772e-01	2.919584e-01
-9	6973	-9	0	A	T	0.122	2.018360e-01	1.206763e-01	7.712941e-02	9.781554e-02
-9	6970	-9	0	A	T	0.048	1.066048e-01	1.855078e-01	1.133664e-01	5.669205e-01
-9	15824	-9	0	A	T	0.048	1.208743e-01	1.619317e-01	9.436963e-02	4.572975e-01
-9	15829	-9	0	A	T	0.048	1.208743e-01	1.619317e-01	9.436963e-02	4.572975e-01
-9	15828	-9	0	A	T	0.048	1.208743e-01	1.619317e-01	9.436963e-02	4.572975e-01
-9	18340	-9	0	A	T	0.011	-1.589637e-01	2.975234e-01	6.506817e-02	5.944299e-01
-9	18344	-9	0	A	T	0.011	-1.589637e-01	2.975234e-01	6.506817e-02	5.944299e-01
-9	18349	-9	0	A	T	0.016	-1.756735e-01	2.433392e-01	5.216483e-02	4.721692e-01
-9	18348	-9	0	A	T	0.016	-1.756735e-01	2.433392e-01	5.216483e-02	4.721692e-01
-9	21509	-9	0	A	T	0.011	-2.696281e-01	2.934896e-01	1.257315e-01	3.606563e-01
-9	201	-9	0	A	T	0.128	1.916705e-01	1.348355e-01	1.005709e-01	1.585486e-01
-9	202	-9	0	A	T	0.223	7.756479e-03	1.455990e-01	1.873096e-01	9.576300e-01
-9	205	-9	0	A	T	0.138	1.459655e-01	1.409368e-01	1.157640e-01	3.030659e-01
-9	204	-9	0	A	T	0.154	9.281861e-02	1.489626e-01	1.580280e-01	5.347605e-01
-9	206	-9	0	A	T	0.441	2.396147e-01	1.332871e-01	1.071389e-02	7.549981e-02
-9	209	-9	0	A	T	0.138	1.459655e-01	1.409368e-01	1.157640e-01	3.030659e-01
-9	208	-9	0	A	T	0.090	1.709196e-01	1.275040e-01	5.952186e-02	1.833822e-01
-9	17405	-9	0	A	T	0.011	8.029261e-01	2.854835e-01	7.134783e-02	6.008882e-03
-9	17404	-9	0	A	T	0.011	8.029261e-01	2.854835e-01	7.134783e-02	6.008882e-03
-9	17406	-9	0	A	T	0.011	8.029261e-01	2.854835e-01	7.134783e-02	6.008882e-03
-9	17401	-9	0	A	T	0.011	8.029261e-01	2.854835e-01	7.134783e-02	6.008882e-03
-9	17403	-9	0	A	T	0.011	8.029261e-01	2.854835e-01	7.134783e-02	6.008882e-03
-9	17402	-9	0	A	T	0.011	8.029261e-01	2.854835e-01	7.134783e-02	6.008882e-03
-9	21783	-9	0	A	T	0.011	-1.639036e-01	2.944426e-01	6.782515e-02	5.791133e-01
-9	5245	-9	0	A	T	0.021	-1.799748e-01	2.482470e-01	9.192262e-02	4.703025e-01
-9	1727	-9	0	A	T	0.032	2.726568e-01	1.984372e-01	2.794047e-01	1.727736e-01
-9	1724	-9	0	A	T	0.011	7.837857e-01	2.812779e-01	7.862050e-02	6.471016e-03
-9	1725	-9	0	A	T	0.011	7.837857e-01	2.812779e-01	7.862050e-02	6.471016e-03
-9	5240	-9	0	A	T	0.011	-1.453896e-01	3.165771e-01	8.823808e-02	6.471343e-01
-9	5243	-9	0	A	T	0.053	-1.151295e-01	2.801911e-01	1.718612e-01	6.821039e-01
-9	26518	-9	0	A	T	0.016	-2.198500e-01	3.033904e-01	1.206582e-01	4.705096e-01
-9	26517	-9	0	A	T	0.016	-2.198500e-01	3.033904e-01	1.206582e-01	4.705096e-01
-9	26516	-9	0	A	T	0.016	-2.198500e-01	3.033904e-01	1.206582e-01	4.705096e-01
-9	5242	-9	0	A	T	0.069	-1.768392e-01	2.004585e-01	1.162347e-01	3.799820e-01
-9	26513	-9	0	A	T	0.011	-1.839278e-01	3.305766e-01	9.775565e-02	5.792986e-01
-9	26510	-9	0	A	T	0.011	-1.839278e-01	3.305766e-01	9.775565e-02	5.792986e-01
-9	13588	-9	0	A	T	0.021	3.279610e-01	2.277070e-01	1.074603e-01	1.531838e-01
-9	13723	-9	0	A	T	0.027	2.087878e-01	2.096302e-01	1.007719e-01	3.218716e-01
-9	61002	-9	0	A	T	0.011	-2.882034e-01	3.005400e-01	1.218787e-01	3.400964e-01
-9	13725	-9	0	A	T	0.037	2.557383e-01	2.038526e-01	1.800905e-01	2.128290e-01
-9	13726	-9	0	A	T	0.021	3.279610e-01	2.277070e-01	1.074603e-01	1.531838e-01
-9	9726	-9	0	A	T	0.016	-1.960609e-01	2.551267e-01	8.133356e-02	4.441677e-01
-9	9727	-9	0	A	T	0.016	-1.960609e-01	2.551267e-01	8.133356e-02	4.441677e-01
-9	9724	-9	0	A	T	0.016	-1.960609e-01	2.551267e-01	8.133356e-02	4.441677e-01
-9	9723	-9	0	A	T	0.016	-1.960609e-01	2.551267e-01	8.133356e-02	4.441677e-01
-9	9721	-9	0	A	T	0.016	-1.960609e-01	2.551267e-01	8.133356e-02	4.441677e-01
-9	24137	-9	0	A	T	0.011	-1.585551e-01	2.966728e-01	6.362674e-02	5.943233e-01
-9	24136	-9	0	A	T	0.011	-1.585551e-01	2.966728e-01	6.362674e-02	5.943233e-01
-9	24135	-9	0	A	T	0.011	-1.585551e-01	2.966728e-01	6.362674e-02	5.943233e-01
-9	24134	-9	0	A	T	0.059	-1.279835e-01	1.614255e-01	1.016417e-01	4.299149e-01
-9	24133	-9	0	A	T	0.011	-1.585551e-01	2.966728e-01	6.362674e-02	5.943233e-01
-9	24131	-9	0	A	T	0.011	-1.585551e-01	2.966728e-01	6.362674e-02	5.943233e-01
-9	24130	-9	0	A	T	0.011	-1.585551e-01	2.966728e-01	6.362674e-02	5.943233e-01
-9	24139	-9	0	A	T	0.011	-1.585551e-01	2.966728e-01	6.362674e-02	5.943233e-01
-9	24138	-9	0	A	T	0.011	-1.585551e-01	2.966728e-01	6.362674e-02	5.943233e-01
-9	3077	-9	0	A	T	0.117	-1.480364e-01	1.191782e-01	1.852473e-01	2.173405e-01
-9	488	-9	0	A	T	0.489	1.507618e-01	3.191755e-01	9.078176e-02	6.377973e-01
-9	487	-9	0	A	T	0.495	1.339566e-01	4.459071e-01	1.042311e-01	7.645394e-01
-9	486	-9	0	A	T	0.064	1.135935e-01	1.377718e-01	5.370195e-02	4.117852e-01
-9	485	-9	0	A	T	0.112	-1.617119e-01	1.506777e-01	3.661856e-01	2.859750e-01
-9	484	-9	0	A	T	0.128	1.916705e-01	1.348355e-01	1.005709e-01	1.585486e-01
-9	483	-9	0	A	T	0.128	1.916705e-01	1.348355e-01	1.005709e-01	1.585486e-01
-9	482	-9	0	A	T	0.154	9.281861e-02	1.489626e-01	1.580280e-01	5.347605e-01
-9	481	-9	0	A	T	0.218	1.839388e-02	1.490480e-01	1.891906e-01	9.020523e-01
-9	480	-9	0	A	T	0.138	1.459655e-01	1.409368e-01	1.157640e-01	3.030659e-01
-9	34711	-9	0	A	T	0.011	-1.658089e-01	2.945102e-01	6.893523e-02	5.748052e-01
-9	6099	-9	0	A	T	0.053	-1.151295e-01	2.801911e-01	1.718612e-01	6.821039e-01
-9	22163	-9	0	A	T	0.011	-1.654190e-01	2.937611e-01	7.094954e-02	5.747316e-01
-9	6090	-9	0	A	T	0.053	-1.151295e-01	2.801911e-01	1.718612e-01	6.821039e-01
-9	6092	-9	0	A	T	0.053	-1.151295e-01	2.801911e-01	1.718612e-01	6.821039e-01
-9	6095	-9	0	A	T	0.064	-1.776863e-01	2.273831e-01	1.410386e-01	4.365499e-01
-9	6094	-9	0	A	T	0.011	-1.453896e-01	3.165771e-01	8.823808e-02	6.471343e-01
-9	6097	-9	0	A	T	0.064	-1.776863e-01	2.273831e-01	1.410386e-01	4.365499e-01
-9	6096	-9	0	A	T	0.053	-1.151295e-01	2.801911e-01	1.718612e-01	6.821039e-01
-9	4422	-9	0	A	T	0.085	-2.575790e-01	1.475699e-01	1.774589e-01	8.424162e-02
-9	7909	-9	0	A	T	0.021	-2.093669e-01	2.192467e-01	7.805290e-02	3.421118e-01
-9	17303	-9	0	A	T	0.032	-5.647492e-02	1.741589e-01	9.834207e-02	7.464679e-01
-9	17304	-9	0	A	T	0.016	1.111730e-01	2.395675e-01	8.392793e-02	6.437031e-01
-9	17305	-9	0	A	T	0.016	1.111730e-01	2.395675e-01	8.392793e-02	6.437031e-01
-9	1317	-9	0	A	T	0.176	1.348180e-01	1.363531e-01	1.907632e-01	3.253827e-01
-9	1316	-9	0	A	T	0.489	2.031012e-01	3.003307e-01	8.821087e-02	5.005731e-01
-9	1314	-9	0	A	T	0.154	9.281861e-02	1.489626e-01	1.580280e-01	5.347605e-01
-9	1313	-9	0	A	T	0.138	1.459655e-01	1.409368e-01	1.157640e-01	3.030659e-01
-9	1312	-9	0	A	T	0.495	1.339566e-01	4.459071e-01	1.042311e-01	7.645394e-01
-9	1310	-9	0	A	T	0.138	1.459655e-01	1.409368e-01	1.157640e-01	3.030659e-01
-9	48311	-9	0	A	T	0.032	8.761948e-02	3.402267e-01	1.949797e-01	7.973428e-01
-9	48319	-9	0	A	T	0.032	8.761948e-02	3.402267e-01	1.949797e-01	7.973428e-01
-9	22418	-9	0	A	T	0.011	-3.426408e-01	3.037174e-01	2.090286e-01	2.621872e-01
-9	22419	-9	0	A	T	0.011	-3.426408e-01	3.037174e-01	2.090286e-01	2.621872e-01
-9	22417	-9	0	A	T	0.016	1.023611e-01	2.539388e-01	9.316037e-02	6.878145e-01
-9	22414	-9	0	A	T	0.011	-3.426408e-01	3.037174e-01	2.090286e-01	2.621872e-01
-9	22415	-9	0	A	T	0.016	1.061630e-01	2.482518e-01	8.824845e-02	6.699110e-01
-9	22412	-9	0	A	T	0.016	1.023611e-01	2.539388e-01	9.316037e-02	6.878145e-01
-9	22413	-9	0	A	T	0.016	1.023611e-01	2.539388e-01	9.316037e-02	6.878145e-01
-9	22410	-9	0	A	T	0.011	-3.426408e-01	3.037174e-01	2.090286e-01	2.621872e-01
-9	22411	-9	0	A	T	0.016	1.023611e-01	2.539388e-01	9.316037e-02	6.878145e-01
-9	24814	-9	0	A	T	0.016	4.480262e-01	2.379485e-01	4.616794e-02	6.287772e-02
-9	1249	-9	0	A	T	0.367	9.538395e-03	1.081024e-01	1.185115e-01	9.298818e-01
-9	1248	-9	0	A	T	0.362	-4.279472e-02	1.059647e-01	1.289819e-01	6.872542e-01
-9	33750	-9	0	A	T	0.011	-1.810618e-01	2.939735e-01	7.645908e-02	5.394734e-01
-9	472	-9	0	A	T	0.138	1.459655e-01	1.409368e-01	1.157640e-01	3.030659e-01
-9	470	-9	0	A	T	0.138	1.459655e-01	1.409368e-01	1.157640e-01	3.030659e-01
-9	6118	-9	0	A	T	0.059	-1.482839e-01	2.446919e-01	1.486590e-01	5.460052e-01
-9	6119	-9	0	A	T	0.053	-1.151295e-01	2.801911e-01	1.718612e-01	6.821039e-01
-9	6115	-9	0	A	T	0.059	-1.482839e-01	2.446919e-01	1.486590e-01	5.460052e-01
-9	6116	-9	0	A	T	0.064	-1.776863e-01	2.273831e-01	1.410386e-01	4.365499e-01
-9	6117	-9	0	A	T	0.059	-1.482839e-01	2.446919e-01	1.486590e-01	5.460052e-01
-9	6111	-9	0	A	T	0.053	-1.151295e-01	2.801911e-01	1.718612e-01	6.821039e-01
-9	6113	-9	0	A	T	0.059	-1.482839e-01	2.446919e-01	1.486590e-01	5.460052e-01
-9	14352	-9	0	A	T	0.011	-1.724743e-01	3.011849e-01	7.692734e-02	5.682768e-01
-9	14354	-9	0	A	T	0.011	-1.594306e-01	2.957092e-01	7.577161e-02	5.910881e-01
-9	478	-9	0	A	T	0.138	1.459655e-01	1.409368e-01	1.157640e-01	3.030659e-01
-9	6932	-9	0	A	T	0.122	2.018360e-01	1.206763e-01	7.712941e-02	9.781554e-02
-9	6933	-9	0	A	T	0.048	1.066048e-01	1.855078e-01	1.133664e-01	5.669205e-01
-9	6930	-9	0	A	T	0.048	1.066048e-01	1.855078e-01	1.133664e-01	5.669205e-01
-9	6931	-9	0	A	T	0.112	1.593981e-01	1.197979e-01	5.926312e-02	1.866228e-01
-9	6937	-9	0	A	T	0.191	1.038458e-01	1.039886e-01	7.130619e-02	3.205949e-01
-9	6934	-9	0	A	T	0.128	1.748528e-01	1.166528e-01	6.818292e-02	1.373189e-01
-9	6939	-9	0	A	T	0.096	2.297747e-01	1.184719e-01	5.492378e-02	5.550586e-02
-9	5796	-9	0	A	T	0.064	-1.776863e-01	2.273831e-01	1.410386e-01	4.365499e-01
-9	5795	-9	0	A	T	0.053	-1.151295e-01	2.801911e-01	1.718612e-01	6.821039e-01
-9	5793	-9	0	A	T	0.064	-1.776863e-01	2.273831e-01	1.410386e-01	4.365499e-01
-9	5791	-9	0	A	T	0.032	8.207575e-02	2.202835e-01	1.461531e-01	7.103095e-01
-9	5790	-9	0	A	T	0.064	-1.776863e-01	2.273831e-01	1.410386e-01	4.365499e-01
-9	5799	-9	0	A	T	0.011	-1.453896e-01	3.165771e-01	8.823808e-02	6.471343e-01
-9	5798	-9	0	A	T	0.053	-1.151295e-01	2.801911e-01	1.718612e-01	6.821039e-01
-9	52294	-9	0	A	T	0.011	-1.478147e-01	3.104014e-01	8.280104e-02	6.350574e-01
-9	11401	-9	0	A	T	0.011	-2.183204e-01	2.924881e-01	9.586207e-02	4.573140e-01
-9	49918	-9	0	A	T	0.011	-2.713254e-01	2.926298e-01	1.197975e-01	3.562505e-01
-9	49919	-9	0	A	T	0.011	-2.713254e-01	2.926298e-01	1.197975e-01	3.562505e-01
-9	49914	-9	0	A	T	0.011	-2.713254e-01	2.926298e-01	1.197975e-01	3.562505e-01
-9	49915	-9	0	A	T	0.011	-2.713254e-01	2.926298e-01	1.197975e-01	3.562505e-01
-9	49917	-9	0	A	T	0.032	-2.138978e-01	1.736957e-01	5.343491e-02	2.212927e-01
-9	68728	-9	0	A	T	0.011	-1.798395e-01	2.930474e-01	7.114171e-02	5.409362e-01
-9	68729	-9	0	A	T	0.011	-1.798395e-01	2.930474e-01	7.114171e-02	5.409362e-01
-9	68726	-9	0	A	T	0.011	-1.798395e-01	2.930474e-01	7.114171e-02	5.409362e-01
-9	68727	-9	0	A	T	0.011	-1.798395e-01	2.930474e-01	7.114171e-02	5.409362e-01
-9	68724	-9	0	A	T	0.011	-1.798395e-01	2.930474e-01	7.114171e-02	5.409362e-01
-9	68725	-9	0	A	T	0.011	-1.798395e-01	2.930474e-01	7.114171e-02	5.409362e-01
-9	68722	-9	0	A	T	0.011	-1.798395e-01	2.930474e-01	7.114171e-02	5.409362e-01
-9	68723	-9	0	A	T	0.011	-1.798395e-01	2.930474e-01	7.114171e-02	5.409362e-01
-9	68720	-9	0	A	T	0.011	-1.798395e-01	2.930474e-01	7.114171e-02	5.409362e-01
-9	68721	-9	0	A	T	0.011	-1.798395e-01	2.930474e-01	7.114171e-02	5.409362e-01
-9	2831	-9	0	A	T	0.011	-1.986395e-01	2.955225e-01	8.580324e-02	5.031641e-01
-9	2830	-9	0	A	T	0.011	-1.986395e-01	2.955225e-01	8.580324e-02	5.031641e-01
-9	1436	-9	0	A	T	0.176	1.857897e-01	8.727320e-02	1.000000e-05	3.594007e-02
-9	1434	-9	0	A	T	0.144	1.397329e-02	1.429487e-01	1.587077e-01	9.223431e-01
-9	1435	-9	0	A	T	0.128	1.916705e-01	1.348355e-01	1.005709e-01	1.585486e-01
-9	1430	-9	0	A	T	0.154	9.281861e-02	1.489626e-01	1.580280e-01	5.347605e-01
-9	1431	-9	0	A	T	0.218	1.839388e-02	1.490480e-01	1.891906e-01	9.020523e-01
-9	1439	-9	0	A	T	0.452	2.322780e-01	1.462385e-01	1.023866e-02	1.156380e-01
-9	55383	-9	0	A	T	0.016	-2.800439e-01	2.426735e-01	1.286706e-01	2.514916e-01
-9	22339	-9	0	A	T	0.011	-3.426408e-01	3.037174e-01	2.090286e-01	2.621872e-01
-9	22338	-9	0	A	T	0.016	1.023611e-01	2.539388e-01	9.316037e-02	6.878145e-01
-9	22337	-9	0	A	T	0.011	-3.426408e-01	3.037174e-01	2.090286e-01	2.621872e-01
-9	22336	-9	0	A	T	0.011	-3.426408e-01	3.037174e-01	2.090286e-01	2.621872e-01
-9	22334	-9	0	A	T	0.016	1.023611e-01	2.539388e-01	9.316037e-02	6.878145e-01
-9	22333	-9	0	A	T	0.016	1.023611e-01	2.539388e-01	9.316037e-02	6.878145e-01
-9	22332	-9	0	A	T	0.011	-3.426408e-01	3.037174e-01	2.090286e-01	2.621872e-01
-9	22331	-9	0	A	T	0.011	-3.426408e-01	3.037174e-01	2.090286e-01	2.621872e-01
-9	22330	-9	0	A	T	0.011	-3.426408e-01	3.037174e-01	2.090286e-01	2.621872e-01
-9	8448	-9	0	A	T	0.027	5.196432e-04	1.911182e-01	9.818205e-02	9.978365e-01
-9	26179	-9	0	A	T	0.016	-2.198500e-01	3.033904e-01	1.206582e-01	4.705096e-01
-9	26178	-9	0	A	T	0.016	-2.198500e-01	3.033904e-01	1.206582e-01	4.705096e-01
-9	26171	-9	0	A	T	0.016	-2.198500e-01	3.033904e-01	1.206582e-01	4.705096e-01
-9	26173	-9	0	A	T	0.011	-1.839278e-01	3.305766e-01	9.775565e-02	5.792986e-01
-9	26172	-9	0	A	T	0.016	-2.198500e-01	3.033904e-01	1.206582e-01	4.705096e-01
-9	26175	-9	0	A	T	0.016	-2.198500e-01	3.033904e-01	1.206582e-01	4.705096e-01
-9	26174	-9	0	A	T	0.016	-2.198500e-01	3.033904e-01	1.206582e-01	4.705096e-01
-9	26177	-9	0	A	T	0.016	-2.198500e-01	3.033904e-01	1.206582e-01	4.705096e-01
-9	3403	-9	0	A	T	0.011	-2.538497e-01	3.117240e-01	1.153036e-01	4.175524e-01
-9	3405	-9	0	A	T	0.011	-2.538497e-01	3.117240e-01	1.153036e-01	4.175524e-01
-9	3404	-9	0	A	T	0.011	-2.538497e-01	3.117240e-01	1.153036e-01	4.175524e-01
-9	3407	-9	0	A	T	0.011	-2.538497e-01	3.117240e-01	1.153036e-01	4.175524e-01
-9	3408	-9	0	A	T	0.011	-2.538497e-01	3.117240e-01	1.153036e-01	4.175524e-01
-9	24461	-9	0	A	T	0.011	2.826001e-01	2.912289e-01	8.907556e-02	3.344058e-01
-9	18479	-9	0	A	T	0.011	-1.589637e-01	2.975234e-01	6.506817e-02	5.944299e-01
-9	18473	-9	0	A	T	0.011	-1.589637e-01	2.975234e-01	6.506817e-02	5.944299e-01
-9	24460	-9	0	A	T	0.011	2.826001e-01	2.912289e-01	8.907556e-02	3.344058e-01
-9	6488	-9	0	A	T	0.064	-1.776863e-01	2.273831e-01	1.410386e-01	4.365499e-01
-9	6481	-9	0	A	T	0.064	-1.776863e-01	2.273831e-01	1.410386e-01	4.365499e-01
-9	66217	-9	0	A	T	0.011	-2.882034e-01	3.005400e-01	1.218787e-01	3.400964e-01
-9	66218	-9	0	A	T	0.011	-2.882034e-01	3.005400e-01	1.218787e-01	3.400964e-01
-9	66219	-9	0	A	T	0.011	-2.882034e-01	3.005400e-01	1.218787e-01	3.400964e-01
-9	21347	-9	0	A	T	0.027	-3.680937e-01	2.072417e-01	2.716786e-01	7.901325e-02
-9	21346	-9	0	A	T	0.011	-2.696281e-01	2.934896e-01	1.257315e-01	3.606563e-01
-9	21345	-9	0	A	T	0.016	-2.906945e-01	2.455245e-01	1.556204e-01	2.394736e-01
-9	21344	-9	0	A	T	0.011	-2.696281e-01	2.934896e-01	1.257315e-01	3.606563e-01
-9	21340	-9	0	A	T	0.027	-3.680937e-01	2.072417e-01	2.716786e-01	7.901325e-02
-9	5429	-9	0	A	T	0.069	-1.768392e-01	2.004585e-01	1.162347e-01	3.799820e-01
-9	1188	-9	0	A	T	0.128	1.916705e-01	1.348355e-01	1.005709e-01	1.585486e-01
-9	1189	-9	0	A	T	0.106	8.416189e-02	1.309841e-01	8.525104e-02	5.221237e-01
-9	5427	-9	0	A	T	0.069	-1.768392e-01	2.004585e-01	1.162347e-01	3.799820e-01
-9	5426	-9	0	A	T	0.069	-1.768392e-01	2.004585e-01	1.162347e-01	3.799820e-01
-9	5421	-9	0	A	T	0.069	-1.768392e-01	2.004585e-01	1.162347e-01	3.799820e-01
-9	5420	-9	0	A	T	0.069	-1.768392e-01	2.004585e-01	1.162347e-01	3.799820e-01
-9	5423	-9	0	A	T	0.053	-1.151295e-01	2.801911e-01	1.718612e-01	6.821039e-01
-9	5422	-9	0	A	T	0.069	-1.768392e-01	2.004585e-01	1.162347e-01	3.799820e-01
-9	21349	-9	0	A	T	0.027	-3.680937e-01	2.072417e-01	2.716786e-01	7.901325e-02
-9	21348	-9	0	A	T	0.027	-3.680937e-01	2.072417e-01	2.716786e-01	7.901325e-02
-9	344	-9	0	A	T	0.495	1.388667e-01	4.317932e-01	9.440198e-02	7.484818e-01
-9	345	-9	0	A	T	0.154	9.281861e-02	1.489626e-01	1.580280e-01	5.347605e-01
-9	346	-9	0	A	T	0.447	2.358668e-01	1.393999e-01	1.136357e-02	9.402748e-02
-9	347	-9	0	A	T	0.457	2.271802e-01	1.554841e-01	1.480764e-02	1.473910e-01
-9	340	-9	0	A	T	0.457	2.271802e-01	1.554841e-01	1.480764e-02	1.473910e-01
-9	341	-9	0	A	T	0.138	1.459655e-01	1.409368e-01	1.157640e-01	3.030659e-01
-9	343	-9	0	A	T	0.138	1.459655e-01	1.409368e-01	1.157640e-01	3.030659e-01
-9	348	-9	0	A	T	0.101	1.141819e-01	1.273933e-01	6.829127e-02	3.724348e-01
-9	349	-9	0	A	T	0.287	-1.172517e-01	1.050861e-01	8.735636e-02	2.674275e-01
-9	12433	-9	0	A	T	0.027	1.659618e-01	1.927055e-01	5.422650e-02	3.913559e-01
-9	56902	-9	0	A	T	0.011	-1.728630e-01	2.917824e-01	6.567692e-02	5.550105e-01
-9	9411	-9	0	A	T	0.016	-1.960609e-01	2.551267e-01	8.133356e-02	4.441677e-01
-9	9413	-9	0	A	T	0.016	-1.960609e-01	2.551267e-01	8.133356e-02	4.441677e-01
-9	9415	-9	0	A	T	0.016	-1.960609e-01	2.551267e-01	8.133356e-02	4.441677e-01
-9	60649	-9	0	A	T	0.011	-1.929498e-01	2.907761e-01	7.704932e-02	5.086261e-01
-9	60648	-9	0	A	T	0.011	-1.929498e-01	2.907761e-01	7.704932e-02	5.086261e-01
-9	60642	-9	0	A	T	0.011	-1.929498e-01	2.907761e-01	7.704932e-02	5.086261e-01
-9	60644	-9	0	A	T	0.011	-1.929498e-01	2.907761e-01	7.704932e-02	5.086261e-01
-9	48144	-9	0	A	T	0.032	8.761948e-02	3.402267e-01	1.949797e-01	7.973428e-01
-9	48145	-9	0	A	T	0.032	8.761948e-02	3.402267e-01	1.949797e-01	7.973428e-01
-9	48146	-9	0	A	T	0.032	8.761948e-02	3.402267e-01	1.949797e-01	7.973428e-01
-9	48147	-9	0	A	T	0.032	8.761948e-02	3.402267e-01	1.949797e-01	7.973428e-01
-9	48140	-9	0	A	T	0.032	8.761948e-02	3.402267e-01	1.949797e-01	7.973428e-01
-9	48141	-9	0	A	T	0.032	8.761948e-02	3.402267e-01	1.949797e-01	7.973428e-01
-9	48142	-9	0	A	T	0.032	8.761948e-02	3.402267e-01	1.949797e-01	7.973428e-01
-9	48143	-9	0	A	T	0.021	2.101759e-01	2.889158e-01	1.518106e-01	4.687888e-01
-9	24410	-9	0	A	T	0.016	1.472207e-01	2.428027e-01	1.098898e-01	5.457828e-01
-9	24411	-9	0	A	T	0.011	2.826001e-01	2.912289e-01	8.907556e-02	3.344058e-01
-9	24412	-9	0	A	T	0.011	2.826001e-01	2.912289e-01	8.907556e-02	3.344058e-01
-9	24413	-9	0	A	T	0.011	2.826001e-01	2.912289e-01	8.907556e-02	3.344058e-01
-9	24414	-9	0	A	T	0.011	2.826001e-01	2.912289e-01	8.907556e-02	3.344058e-01
-9	24415	-9	0	A	T	0.011	2.826001e-01	2.912289e-01	8.907556e-02	3.344058e-01
-9	24416	-9	0	A	T	0.011	2.826001e-01	2.912289e-01	8.907556e-02	3.344058e-01
-9	24417	-9	0	A	T	0.011	2.826001e-01	2.912289e-01	8.907556e-02	3.344058e-01
-9	24418	-9	0	A	T	0.011	2.826001e-01	2.912289e-01	8.907556e-02	3.344058e-01
-9	24419	-9	0	A	T	0.011	2.826001e-01	2.912289e-01	8.907556e-02	3.344058e-01
-9	9468	-9	0	A	T	0.016	-1.960609e-01	2.551267e-01	8.133356e-02	4.441677e-01
-9	48178	-9	0	A	T	0.032	8.761948e-02	3.402267e-01	1.949797e-01	7.973428e-01
-9	18431	-9	0	A	T	0.011	-1.589637e-01	2.975234e-01	6.506817e-02	5.944299e-01
-9	18433	-9	0	A	T	0.011	-1.589637e-01	2.975234e-01	6.506817e-02	5.944299e-01
-9	18436	-9	0	A	T	0.011	-1.589637e-01	2.975234e-01	6.506817e-02	5.944299e-01
-9	18439	-9	0	A	T	0.011	-1.589637e-01	2.975234e-01	6.506817e-02	5.944299e-01
-9	18438	-9	0	A	T	0.011	-1.589637e-01	2.975234e-01	6.506817e-02	5.944299e-01
-9	5508	-9	0	A	T	0.053	-1.151295e-01	2.801911e-01	1.718612e-01	6.821039e-01
-9	5509	-9	0	A	T	0.011	-1.866592e-01	3.194080e-01	1.006560e-01	5.603874e-01
-9	5502	-9	0	A	T	0.053	-1.151295e-01	2.801911e-01	1.718612e-01	6.821039e-01
-9	5503	-9	0	A	T	0.053	-1.151295e-01	2.801911e-01	1.718612e-01	6.821039e-01
-9	5501	-9	0	A	T	0.053	-1.151295e-01	2.801911e-01	1.718612e-01	6.821039e-01
-9	542	-9	0	A	T	0.495	1.339566e-01	4.459071e-01	1.042311e-01	7.645394e-01
-9	543	-9	0	A	T	0.128	1.916705e-01	1.348355e-01	1.005709e-01	1.585486e-01
-9	540	-9	0	A	T	0.138	1.459655e-01	1.409368e-01	1.157640e-01	3.030659e-01
-9	541	-9	0	A	T	0.138	1.459655e-01	1.409368e-01	1.157640e-01	3.030659e-01
-9	546	-9	0	A	T	0.495	1.339566e-01	4.459071e-01	1.042311e-01	7.645394e-01
-9	547	-9	0	A	T	0.218	1.839388e-02	1.490480e-01	1.891906e-01	9.020523e-01
-9	544	-9	0	A	T	0.128	1.916705e-01	1.348355e-01	1.005709e-01	1.585486e-01
-9	545	-9	0	A	T	0.495	1.339566e-01	4.459071e-01	1.042311e-01	7.645394e-01
-9	548	-9	0	A	T	0.436	1.362399e-01	1.322389e-01	2.187221e-02	3.055909e-01
-9	549	-9	0	A	T	0.489	1.507618e-01	3.191755e-01	9.078176e-02	6.377973e-01
-9	6564	-9	0	A	T	0.053	-1.151295e-01	2.801911e-01	1.718612e-01	6.821039e-01
-9	6566	-9	0	A	T	0.011	-1.453896e-01	3.165771e-01	8.823808e-02	6.471343e-01
-9	6561	-9	0	A	T	0.064	-1.776863e-01	2.273831e-01	1.410386e-01	4.365499e-01
-9	31375	-9	0	A	T	0.011	-2.237436e-01	2.941662e-01	1.032216e-01	4.488393e-01
-9	19609	-9	0	A	T	0.011	-2.942398e-01	2.998514e-01	1.267848e-01	3.290254e-01
-9	19608	-9	0	A	T	0.011	-2.942398e-01	2.998514e-01	1.267848e-01	3.290254e-01
-9	19607	-9	0	A	T	0.027	-4.447612e-01	2.277903e-01	2.613265e-01	5.391855e-02
-9	19606	-9	0	A	T	0.011	-2.942398e-01	2.998514e-01	1.267848e-01	3.290254e-01
-9	19601	-9	0	A	T	0.027	-4.447612e-01	2.277903e-01	2.613265e-01	5.391855e-02
-9	19600	-9	0	A	T	0.011	-2.942398e-01	2.998514e-01	1.267848e-01	3.290254e-01
-9	19603	-9	0	A	T	0.011	-2.942398e-01	2.998514e-01	1.267848e-01	3.290254e-01
-9	12727	-9	0	A	T	0.011	-1.589637e-01	2.975234e-01	6.506817e-02	5.944299e-01
-9	12721	-9	0	A	T	0.011	7.844888e-01	2.817472e-01	2.970378e-02	6.510578e-03
-9	46469	-9	0	A	T	0.016	-1.988340e-01	2.479728e-01	7.594139e-02	4.247128e-01
-9	46468	-9	0	A	T	0.016	-1.988340e-01	2.479728e-01	7.594139e-02	4.247128e-01
-9	46465	-9	0	A	T	0.016	-1.988340e-01	2.479728e-01	7.594139e-02	4.247128e-01
-9	46464	-9	0	A	T	0.021	-2.093669e-01	2.192467e-01	7.805290e-02	3.421118e-01
-9	46467	-9	0	A	T	0.016	-1.988340e-01	2.479728e-01	7.594139e-02	4.247128e-01
-9	46466	-9	0	A	T	0.016	-1.988340e-01	2.479728e-01	7.594139e-02	4.247128e-01
-9	46461	-9	0	A	T	0.016	-1.988340e-01	2.479728e-01	7.594139e-02	4.247128e-01
-9	46460	-9	0	A	T	0.016	-1.988340e-01	2.479728e-01	7.594139e-02	4.247128e-01
-9	46463	-9	0	A	T	0.021	-2.093669e-01	2.192467e-01	7.805290e-02	3.421118e-01
-9	46462	-9	0	A	T	0.021	-2.093669e-01	2.192467e-01	7.805290e-02	3.421118e-01
-9	18388	-9	0	A	T	0.011	-1.589637e-01	2.975234e-01	6.506817e-02	5.944299e-01
-9	18384	-9	0	A	T	0.011	-1.589637e-01	2.975234e-01	6.506817e-02	5.944299e-01
-9	13456	-9	0	A	T	0.027	2.087878e-01	2.096302e-01	1.007719e-01	3.218716e-01
-9	13457	-9	0	A	T	0.043	2.117509e-01	1.815345e-01	1.229429e-01	2.464473e-01
-9	13454	-9	0	A	T	0.043	2.117509e-01	1.815345e-01	1.229429e-01	2.464473e-01
-9	13455	-9	0	A	T	0.043	2.117509e-01	1.815345e-01	1.229429e-01	2.464473e-01
-9	13452	-9	0	A	T	0.043	2.117509e-01	1.815345e-01	1.229429e-01	2.464473e-01
-9	13453	-9	0	A	T	0.043	2.117509e-01	1.815345e-01	1.229429e-01	2.464473e-01
-9	13450	-9	0	A	T	0.027	2.087878e-01	2.096302e-01	1.007719e-01	3.218716e-01
-9	7993	-9	0	A	T	0.021	-2.093669e-01	2.192467e-01	7.805290e-02	3.421118e-01
-9	7992	-9	0	A	T	0.021	-2.093669e-01	2.192467e-01	7.805290e-02	3.421118e-01
-9	7991	-9	0	A	T	0.027	1.816399e-01	1.864519e-01	7.792010e-02	3.325161e-01
-9	20387	-9	0	A	T	0.011	-1.797380e-01	3.066252e-01	9.045489e-02	5.591890e-01
-9	24739	-9	0	A	T	0.011	-2.646086e-01	2.932550e-01	1.213714e-01	3.692455e-01
-9	24738	-9	0	A	T	0.011	-2.646086e-01	2.932550e-01	1.213714e-01	3.692455e-01
-9	55	-9	0	A	T	0.138	1.459655e-01	1.409368e-01	1.157640e-01	3.030659e-01
-9	54	-9	0	A	T	0.128	1.916705e-01	1.348355e-01	1.005709e-01	1.585486e-01
-9	57	-9	0	A	T	0.138	1.459655e-01	1.409368e-01	1.157640e-01	3.030659e-01
-9	56	-9	0	A	T	0.447	2.358668e-01	1.393999e-01	1.136357e-02	9.402748e-02
-9	51	-9	0	A	T	0.495	1.388667e-01	4.317932e-01	9.440198e-02	7.484818e-01
-9	50	-9	0	A	T	0.186	9.497991e-02	1.382444e-01	1.569696e-01	4.937834e-01
-9	2439	-9	0	A	T	0.021	-3.297824e-01	2.233037e-01	1.744451e-01	1.431351e-01
-9	2438	-9	0	A	T	0.016	-2.977622e-01	2.476445e-01	1.388475e-01	2.323029e-01
-9	2431	-9	0	A	T	0.021	-3.297824e-01	2.233037e-01	1.744451e-01	1.431351e-01
-9	2436	-9	0	A	T	0.021	-3.297824e-01	2.233037e-01	1.744451e-01	1.431351e-01
-9	2435	-9	0	A	T	0.021	-3.297824e-01	2.233037e-01	1.744451e-01	1.431351e-01
-9	2434	-9	0	A	T	0.021	-3.297824e-01	2.233037e-01	1.744451e-01	1.431351e-01
-9	16354	-9	0	A	T	0.027	-2.043174e-01	1.913641e-01	5.117744e-02	2.884545e-01
-9	1807	-9	0	A	T	0.011	7.837857e-01	2.812779e-01	7.862050e-02	6.471016e-03
-9	1805	-9	0	A	T	0.011	7.837857e-01	2.812779e-01	7.862050e-02	6.471016e-03
-9	1804	-9	0	A	T	0.011	7.837857e-01	2.812779e-01	7.862050e-02	6.471016e-03
-9	1802	-9	0	A	T	0.011	7.837857e-01	2.812779e-01	7.862050e-02	6.471016e-03
-9	1801	-9	0	A	T	0.011	7.837857e-01	2.812779e-01	7.862050e-02	6.471016e-03
-9	3479	-9	0	A	T	0.011	-2.538497e-01	3.117240e-01	1.153036e-01	4.175524e-01
-9	24595	-9	0	A	T	0.011	2.826001e-01	2.912289e-01	8.907556e-02	3.344058e-01
-9	24594	-9	0	A	T	0.011	2.826001e-01	2.912289e-01	8.907556e-02	3.344058e-01
-9	24596	-9	0	A	T	0.016	4.533190e-01	2.368983e-01	6.696545e-02	5.878564e-02
-9	24590	-9	0	A	T	0.011	2.826001e-01	2.912289e-01	8.907556e-02	3.344058e-01
-9	24593	-9	0	A	T	0.011	2.826001e-01	2.912289e-01	8.907556e-02	3.344058e-01
-9	24599	-9	0	A	T	0.021	-1.936803e-01	2.099619e-01	5.492136e-02	3.587044e-01
-9	6576	-9	0	A	T	0.122	2.018360e-01	1.206763e-01	7.712941e-02	9.781554e-02
-9	6577	-9	0	A	T	0.122	2.018360e-01	1.206763e-01	7.712941e-02	9.781554e-02
-9	18335	-9	0	A	T	0.011	-1.589637e-01	2.975234e-01	6.506817e-02	5.944299e-01
-9	7030	-9	0	A	T	0.048	1.066048e-01	1.855078e-01	1.133664e-01	5.669205e-01
-9	7031	-9	0	A	T	0.048	1.066048e-01	1.855078e-01	1.133664e-01	5.669205e-01
-9	7033	-9	0	A	T	0.122	2.018360e-01	1.206763e-01	7.712941e-02	9.781554e-02
-9	7034	-9	0	A	T	0.059	1.778724e-01	1.678177e-01	1.034772e-01	2.919584e-01
-9	7035	-9	0	A	T	0.048	1.066048e-01	1.855078e-01	1.133664e-01	5.669205e-01
-9	7036	-9	0	A	T	0.048	1.066048e-01	1.855078e-01	1.133664e-01	5.669205e-01
-9	7037	-9	0	A	T	0.059	1.778724e-01	1.678177e-01	1.034772e-01	2.919584e-01
-9	7039	-9	0	A	T	0.059	1.778724e-01	1.678177e-01	1.034772e-01	2.919584e-01
-9	19100	-9	0	A	T	0.011	-1.602601e-01	2.962910e-01	6.395361e-02	5.898923e-01
-9	19108	-9	0	A	T	0.011	-1.602601e-01	2.962910e-01	6.395361e-02	5.898923e-01
-9	20437	-9	0	A	T	0.011	-1.797380e-01	3.066252e-01	9.045489e-02	5.591890e-01
-9	49624	-9	0	A	T	0.011	-1.887153e-01	2.964493e-01	7.691370e-02	5.259757e-01
-9	49625	-9	0	A	T	0.016	-1.997609e-01	2.467314e-01	7.620448e-02	4.202425e-01
-9	49623	-9	0	A	T	0.011	-1.887153e-01	2.964493e-01	7.691370e-02	5.259757e-01
-9	49620	-9	0	A	T	0.016	-1.997609e-01	2.467314e-01	7.620448e-02	4.202425e-01
-9	1920	-9	0	A	T	0.043	1.017109e-01	1.599693e-01	1.359699e-01	5.264754e-01
-9	1924	-9	0	A	T	0.016	4.496913e-01	2.391298e-01	4.138842e-02	6.319908e-02
-9	1925	-9	0	A	T	0.016	4.496913e-01	2.391298e-01	4.138842e-02	6.319908e-02
-9	6698	-9	0	A	T	0.059	1.778724e-01	1.678177e-01	1.034772e-01	2.919584e-01
-9	20020	-9	0	A	T	0.011	-1.632994e-01	3.120909e-01	8.915816e-02	6.020632e-01
-9	20025	-9	0	A	T	0.011	-1.632994e-01	3.120909e-01	8.915816e-02	6.020632e-01
-9	6472	-9	0	A	T	0.064	-1.776863e-01	2.273831e-01	1.410386e-01	4.365499e-01
-9	6471	-9	0	A	T	0.059	-1.482837e-01	2.432665e-01	1.478671e-01	5.436608e-01
-9	6477	-9	0	A	T	0.064	-1.776863e-01	2.273831e-01	1.410386e-01	4.365499e-01
-9	9817	-9	0	A	T	0.048	-2.205522e-01	1.445704e-01	3.517281e-02	1.305477e-01
-9	26469	-9	0	A	T	0.016	-2.198500e-01	3.033904e-01	1.206582e-01	4.705096e-01
-9	60848	-9	0	A	T	0.011	-1.929498e-01	2.907761e-01	7.704932e-02	5.086261e-01
-9	26463	-9	0	A	T	0.016	-2.198500e-01	3.033904e-01	1.206582e-01	4.705096e-01
-9	26462	-9	0	A	T	0.016	-2.198500e-01	3.033904e-01	1.206582e-01	4.705096e-01
-9	26460	-9	0	A	T	0.016	-2.198500e-01	3.033904e-01	1.206582e-01	4.705096e-01
-9	26467	-9	0	A	T	0.016	-2.198500e-01	3.033904e-01	1.206582e-01	4.705096e-01
-9	26466	-9	0	A	T	0.016	-2.198500e-01	3.033904e-01	1.206582e-01	4.705096e-01
-9	26465	-9	0	A	T	0.016	-2.198500e-01	3.033904e-01	1.206582e-01	4.705096e-01
-9	26464	-9	0	A	T	0.016	-2.198500e-01	3.033904e-01	1.206582e-01	4.705096e-01
-9	30650	-9	0	A	T	0.011	-1.592837e-01	3.029147e-01	7.902341e-02	6.002668e-01
-9	6384	-9	0	A	T	0.053	-1.151295e-01	2.801911e-01	1.718612e-01	6.821039e-01
-9	6387	-9	0	A	T	0.053	-1.151295e-01	2.801911e-01	1.718612e-01	6.821039e-01
-9	6386	-9	0	A	T	0.027	-2.111645e-01	2.228817e-01	8.724631e-02	3.459023e-01
-9	6381	-9	0	A	T	0.016	-1.707545e-01	2.511048e-01	7.326603e-02	4.982038e-01
-9	6380	-9	0	A	T	0.016	-1.707545e-01	2.511048e-01	7.326603e-02	4.982038e-01
-9	6383	-9	0	A	T	0.011	-1.566901e-01	3.064449e-01	8.217778e-02	6.103550e-01
-9	6382	-9	0	A	T	0.011	-1.566901e-01	3.064449e-01	8.217778e-02	6.103550e-01
-9	6389	-9	0	A	T	0.021	-1.799748e-01	2.482470e-01	9.192262e-02	4.703025e-01
-9	6388	-9	0	A	T	0.027	-2.111645e-01	2.228817e-01	8.724631e-02	3.459023e-01
-9	5139	-9	0	A	T	0.011	-1.453896e-01	3.165771e-01	8.823808e-02	6.471343e-01
-9	5138	-9	0	A	T	0.053	-1.151295e-01	2.801911e-01	1.718612e-01	6.821039e-01
-9	5137	-9	0	A	T	0.080	-5.155789e-03	1.831703e-01	1.558954e-01	9.776055e-01
-9	5136	-9	0	A	T	0.032	-2.063234e-01	1.794341e-01	6.443853e-02	2.531835e-01
-9	5135	-9	0	A	T	0.032	-2.063234e-01	1.794341e-01	6.443853e-02	2.531835e-01
-9	5134	-9	0	A	T	0.043	-2.175840e-01	1.562706e-01	3.594747e-02	1.671716e-01
-9	5133	-9	0	A	T	0.011	-1.450541e-01	3.113267e-01	8.216983e-02	6.423721e-01
-9	5131	-9	0	A	T	0.016	-1.614851e-01	2.696572e-01	8.544634e-02	5.507425e-01
-9	5130	-9	0	A	T	0.048	-5.312900e-02	2.100858e-01	1.222016e-01	8.009159e-01
-9	5466	-9	0	A	T	0.053	-1.151295e-01	2.801911e-01	1.718612e-01	6.821039e-01
-9	14211	-9	0	A	T	0.027	2.223937e-01	1.928322e-01	1.231367e-01	2.517741e-01
-9	5968	-9	0	A	T	0.053	-1.151295e-01	2.801911e-01	1.718612e-01	6.821039e-01
-9	5969	-9	0	A	T	0.053	-1.151295e-01	2.801911e-01	1.718612e-01	6.821039e-01
-9	17238	-9	0	A	T	0.011	8.029261e-01	2.854835e-01	7.134783e-02	6.008882e-03
-9	17237	-9	0	A	T	0.011	8.029261e-01	2.854835e-01	7.134783e-02	6.008882e-03
-9	17233	-9	0	A	T	0.011	8.029261e-01	2.854835e-01	7.134783e-02	6.008882e-03
-9	17230	-9	0	A	T	0.011	8.029261e-01	2.854835e-01	7.134783e-02	6.008882e-03
-9	24322	-9	0	A	T	0.011	2.826001e-01	2.912289e-01	8.907556e-02	3.344058e-01
-9	24320	-9	0	A	T	0.011	2.826001e-01	2.912289e-01	8.907556e-02	3.344058e-01
-9	24321	-9	0	A	T	0.011	2.826001e-01	2.912289e-01	8.907556e-02	3.344058e-01
-9	24326	-9	0	A	T	0.011	2.826001e-01	2.912289e-01	8.907556e-02	3.344058e-01
-9	24327	-9	0	A	T	0.011	2.826001e-01	2.912289e-01	8.907556e-02	3.344058e-01
-9	24324	-9	0	A	T	0.011	2.826001e-01	2.912289e-01	8.907556e-02	3.344058e-01
-9	24325	-9	0	A	T	0.011	2.826001e-01	2.912289e-01	8.907556e-02	3.344058e-01
-9	24328	-9	0	A	T	0.011	2.826001e-01	2.912289e-01	8.907556e-02	3.344058e-01
-9	24329	-9	0	A	T	0.011	2.826001e-01	2.912289e-01	8.907556e-02	3.344058e-01
-9	15768	-9	0	A	T	0.011	2.680915e-01	2.929891e-01	7.214115e-02	3.625720e-01
-9	17248	-9	0	A	T	0.011	8.029261e-01	2.854835e-01	7.134783e-02	6.008882e-03
-9	17243	-9	0	A	T	0.011	8.029261e-01	2.854835e-01	7.134783e-02	6.008882e-03
-9	24263	-9	0	A	T	0.011	-1.585551e-01	2.966728e-01	6.362674e-02	5.943233e-01
-9	6029	-9	0	A	T	0.053	-1.151295e-01	2.801911e-01	1.718612e-01	6.821039e-01
-9	6021	-9	0	A	T	0.053	-1.151295e-01	2.801911e-01	1.718612e-01	6.821039e-01
-9	6022	-9	0	A	T	0.053	-1.151295e-01	2.801911e-01	1.718612e-01	6.821039e-01
-9	6023	-9	0	A	T	0.064	-1.776863e-01	2.273831e-01	1.410386e-01	4.365499e-01
-9	6026	-9	0	A	T	0.053	-1.151295e-01	2.801911e-01	1.718612e-01	6.821039e-01
-9	6027	-9	0	A	T	0.064	-1.776863e-01	2.273831e-01	1.410386e-01	4.365499e-01
-9	10075	-9	0	A	T	0.032	-2.138430e-01	2.087319e-01	7.876519e-02	3.082917e-01
-9	10074	-9	0	A	T	0.032	-2.138430e-01	2.087319e-01	7.876519e-02	3.082917e-01
-9	10076	-9	0	A	T	0.053	-1.151295e-01	2.801911e-01	1.718612e-01	6.821039e-01
-9	16105	-9	0	A	T	0.032	8.518040e-02	1.945882e-01	9.036402e-02	6.625957e-01
-9	19077	-9	0	A	T	0.011	-1.602601e-01	2.962910e-01	6.395361e-02	5.898923e-01
-9	83651	-9	0	A	T	0.011	-1.589637e-01	2.975234e-01	6.506817e-02	5.944299e-01
-9	66812	-9	0	A	T	0.011	-2.168728e-01	2.881977e-01	8.699881e-02	4.536632e-01
-9	7416	-9	0	A	T	0.016	4.790757e-01	2.319068e-01	1.418090e-01	4.165835e-02
-9	7414	-9	0	A	T	0.011	7.837857e-01	2.812779e-01	7.862050e-02	6.471016e-03
-9	7418	-9	0	A	T	0.011	7.837857e-01	2.812779e-01	7.862050e-02	6.471016e-03
-9	7419	-9	0	A	T	0.011	7.837857e-01	2.812779e-01	7.862050e-02	6.471016e-03
-9	19528	-9	0	A	T	0.011	-2.942398e-01	2.998514e-01	1.267848e-01	3.290254e-01
-9	19529	-9	0	A	T	0.011	-2.942398e-01	2.998514e-01	1.267848e-01	3.290254e-01
-9	19524	-9	0	A	T	0.011	-2.942398e-01	2.998514e-01	1.267848e-01	3.290254e-01
-9	19525	-9	0	A	T	0.011	-2.942398e-01	2.998514e-01	1.267848e-01	3.290254e-01
-9	19526	-9	0	A	T	0.011	-2.942398e-01	2.998514e-01	1.267848e-01	3.290254e-01
-9	19527	-9	0	A	T	0.011	-2.942398e-01	2.998514e-01	1.267848e-01	3.290254e-01
-9	19520	-9	0	A	T	0.011	-2.942398e-01	2.998514e-01	1.267848e-01	3.290254e-01
-9	19521	-9	0	A	T	0.011	-2.942398e-01	2.998514e-01	1.267848e-01	3.290254e-01
-9	19523	-9	0	A	T	0.011	-2.942398e-01	2.998514e-01	1.267848e-01	3.290254e-01
-9	2345	-9	0	A	T	0.021	-3.297824e-01	2.233037e-01	1.744451e-01	1.431351e-01
-9	2347	-9	0	A	T	0.016	-2.977622e-01	2.476445e-01	1.388475e-01	2.323029e-01
-9	2346	-9	0	A	T	0.016	-2.977622e-01	2.476445e-01	1.388475e-01	2.323029e-01
-9	2341	-9	0	A	T	0.059	-2.515822e-02	1.329279e-01	9.306598e-02	8.503043e-01
-9	2342	-9	0	A	T	0.011	-2.776401e-01	2.896520e-01	1.197280e-01	3.403079e-01
-9	2349	-9	0	A	T	0.021	-3.297824e-01	2.233037e-01	1.744451e-01	1.431351e-01
-9	1	-9	0	A	T	0.154	9.281861e-02	1.489626e-01	1.580280e-01	5.347605e-01
-9	9688	-9	0	A	T	0.016	-1.960609e-01	2.551267e-01	8.133356e-02	4.441677e-01
-9	9681	-9	0	A	T	0.016	-1.960609e-01	2.551267e-01	8.133356e-02	4.441677e-01
-9	9680	-9	0	A	T	0.016	-1.960609e-01	2.551267e-01	8.133356e-02	4.441677e-01
-9	9683	-9	0	A	T	0.016	-1.960609e-01	2.551267e-01	8.133356e-02	4.441677e-01
-9	9684	-9	0	A	T	0.016	-1.960609e-01	2.551267e-01	8.133356e-02	4.441677e-01
-9	9687	-9	0	A	T	0.016	-1.960609e-01	2.551267e-01	8.133356e-02	4.441677e-01
-9	656	-9	0	A	T	0.128	1.916705e-01	1.348355e-01	1.005709e-01	1.585486e-01
-9	657	-9	0	A	T	0.138	1.459655e-01	1.409368e-01	1.157640e-01	3.030659e-01
-9	654	-9	0	A	T	0.489	1.507618e-01	3.191755e-01	9.078176e-02	6.377973e-01
-9	1506	-9	0	A	T	0.431	-2.333893e-02	1.426600e-01	1.488604e-01	8.704063e-01
-9	1507	-9	0	A	T	0.154	4.255006e-02	1.250122e-01	1.110719e-01	7.343559e-01
-9	1504	-9	0	A	T	0.426	1.112188e-02	1.346494e-01	1.117259e-01	9.343500e-01
-9	1505	-9	0	A	T	0.436	-6.144770e-02	1.525377e-01	1.890871e-01	6.880033e-01
-9	1508	-9	0	A	T	0.452	2.322780e-01	1.462385e-01	1.023866e-02	1.156380e-01
-9	1509	-9	0	A	T	0.021	2.761648e-01	2.115910e-01	4.472817e-02	1.950859e-01
-9	658	-9	0	A	T	0.106	8.416189e-02	1.309841e-01	8.525104e-02	5.221237e-01
-9	659	-9	0	A	T	0.452	2.322780e-01	1.462385e-01	1.023866e-02	1.156380e-01
-9	23533	-9	0	A	T	0.011	3.160489e-01	2.941996e-01	1.126103e-01	2.855126e-01
-9	18486	-9	0	A	T	0.011	-1.589637e-01	2.975234e-01	6.506817e-02	5.944299e-01
-9	1166	-9	0	A	T	0.186	-4.674183e-03	9.711728e-02	1.127661e-01	9.617176e-01
-9	1167	-9	0	A	T	0.149	-5.461829e-02	1.246404e-01	1.807056e-01	6.622634e-01
-9	48348	-9	0	A	T	0.032	8.761948e-02	3.402267e-01	1.949797e-01	7.973428e-01
-9	1161	-9	0	A	T	0.447	2.366076e-01	1.373877e-01	4.346317e-03	8.839574e-02
-9	1162	-9	0	A	T	0.207	6.293156e-02	1.387908e-01	1.740465e-01	6.513086e-01
-9	1163	-9	0	A	T	0.447	2.366076e-01	1.373877e-01	4.346317e-03	8.839574e-02
-9	15267	-9	0	A	T	0.016	1.255820e-01	2.626474e-01	1.127271e-01	6.336853e-01
-9	15266	-9	0	A	T	0.016	1.255820e-01	2.626474e-01	1.127271e-01	6.336853e-01
-9	15264	-9	0	A	T	0.011	3.555096e-01	2.967037e-01	1.494032e-01	2.339177e-01
-9	15263	-9	0	A	T	0.074	1.713815e-01	1.224083e-01	8.320314e-02	1.648526e-01
-9	19895	-9	0	A	T	0.011	-1.632994e-01	3.120909e-01	8.915816e-02	6.020632e-01
-9	19896	-9	0	A	T	0.011	-1.632994e-01	3.120909e-01	8.915816e-02	6.020632e-01
-9	19891	-9	0	A	T	0.011	-1.632994e-01	3.120909e-01	8.915816e-02	6.020632e-01
-9	19898	-9	0	A	T	0.011	-1.632994e-01	3.120909e-01	8.915816e-02	6.020632e-01
-9	46634	-9	0	A	T	0.016	-1.998600e-01	2.468267e-01	7.637537e-02	4.201918e-01
-9	46635	-9	0	A	T	0.021	-2.093669e-01	2.192467e-01	7.805290e-02	3.421118e-01
-9	46636	-9	0	A	T	0.021	-2.093669e-01	2.192467e-01	7.805290e-02	3.421118e-01
-9	46637	-9	0	A	T	0.016	-1.988340e-01	2.479728e-01	7.594139e-02	4.247128e-01
-9	46630	-9	0	A	T	0.016	-1.988340e-01	2.479728e-01	7.594139e-02	4.247128e-01
-9	46631	-9	0	A	T	0.021	-2.093669e-01	2.192467e-01	7.805290e-02	3.421118e-01
-9	46632	-9	0	A	T	0.016	-1.988340e-01	2.479728e-01	7.594139e-02	4.247128e-01
-9	46633	-9	0	A	T	0.021	-2.093669e-01	2.192467e-01	7.805290e-02	3.421118e-01
-9	46638	-9	0	A	T	0.016	-1.988340e-01	2.479728e-01	7.594139e-02	4.247128e-01
-9	46639	-9	0	A	T	0.021	-2.093669e-01	2.192467e-01	7.805290e-02	3.421118e-01
-9	12808	-9	0	A	T	0.011	-1.589637e-01	2.975234e-01	6.506817e-02	5.944299e-01
-9	8771	-9	0	A	T	0.032	4.818936e-01	1.701270e-01	3.620278e-02	5.673492e-03
-9	1298	-9	0	A	T	0.090	1.709196e-01	1.275040e-01	5.952186e-02	1.833822e-01
-9	1299	-9	0	A	T	0.138	1.459655e-01	1.409368e-01	1.157640e-01	3.030659e-01
-9	1292	-9	0	A	T	0.218	1.839388e-02	1.490480e-01	1.891906e-01	9.020523e-01
-9	1293	-9	0	A	T	0.452	2.322780e-01	1.462385e-01	1.023866e-02	1.156380e-01
-9	1290	-9	0	A	T	0.128	1.916705e-01	1.348355e-01	1.005709e-01	1.585486e-01
-9	1291	-9	0	A	T	0.138	1.459655e-01	1.409368e-01	1.157640e-01	3.030659e-01
-9	1296	-9	0	A	T	0.213	3.523381e-02	1.464643e-01	1.833203e-01	8.104295e-01
-9	1297	-9	0	A	T	0.138	1.459655e-01	1.409368e-01	1.157640e-01	3.030659e-01
-9	1294	-9	0	A	T	0.489	1.507618e-01	3.191755e-01	9.078176e-02	6.377973e-01
-9	1295	-9	0	A	T	0.250	1.702090e-01	8.347493e-02	1.000000e-05	4.431473e-02
-9	21504	-9	0	A	T	0.011	-2.696281e-01	2.934896e-01	1.257315e-01	3.606563e-01
-9	21507	-9	0	A	T	0.011	-2.696281e-01	2.934896e-01	1.257315e-01	3.606563e-01
-9	21502	-9	0	A	T	0.048	-6.081761e-02	1.690203e-01	1.655651e-01	7.198032e-01
-9	49859	-9	0	A	T	0.011	-2.713254e-01	2.926298e-01	1.197975e-01	3.562505e-01
-9	9525	-9	0	A	T	0.016	-1.960609e-01	2.551267e-01	8.133356e-02	4.441677e-01
-9	9520	-9	0	A	T	0.016	-1.960609e-01	2.551267e-01	8.133356e-02	4.441677e-01
-9	9521	-9	0	A	T	0.021	3.497071e-01	2.180535e-01	1.303159e-01	1.121931e-01
-9	26575	-9	0	A	T	0.011	-1.839278e-01	3.305766e-01	9.775565e-02	5.792986e-01
-9	1657	-9	0	A	T	0.489	1.564925e-01	3.003432e-01	6.850532e-02	6.035870e-01
-9	2689	-9	0	A	T	0.021	2.787211e-01	2.121580e-01	6.342529e-02	1.921994e-01
-9	2687	-9	0	A	T	0.021	2.787211e-01	2.121580e-01	6.342529e-02	1.921994e-01
-9	2680	-9	0	A	T	0.016	-2.021362e-01	2.392237e-01	7.540659e-02	4.003213e-01
-9	24368	-9	0	A	T	0.021	7.774477e-02	2.129037e-01	1.107273e-01	7.158271e-01
-9	24369	-9	0	A	T	0.011	2.826001e-01	2.912289e-01	8.907556e-02	3.344058e-01
-9	24364	-9	0	A	T	0.011	2.826001e-01	2.912289e-01	8.907556e-02	3.344058e-01
-9	24365	-9	0	A	T	0.011	2.826001e-01	2.912289e-01	8.907556e-02	3.344058e-01
-9	16234	-9	0	A	T	0.011	-3.135593e-01	3.111192e-01	1.798005e-01	3.161733e-01
-9	24708	-9	0	A	T	0.011	-2.646086e-01	2.932550e-01	1.213714e-01	3.692455e-01
-9	24704	-9	0	A	T	0.011	-2.646086e-01	2.932550e-01	1.213714e-01	3.692455e-01
-9	24705	-9	0	A	T	0.011	-2.646086e-01	2.932550e-01	1.213714e-01	3.692455e-01
-9	24706	-9	0	A	T	0.011	-2.646086e-01	2.932550e-01	1.213714e-01	3.692455e-01
-9	24701	-9	0	A	T	0.011	-2.646086e-01	2.932550e-01	1.213714e-01	3.692455e-01
-9	24703	-9	0	A	T	0.011	-2.646086e-01	2.932550e-01	1.213714e-01	3.692455e-01
-9	179	-9	0	A	T	0.431	2.468424e-01	1.235524e-01	1.055991e-02	4.868309e-02
-9	178	-9	0	A	T	0.101	1.147591e-01	1.274508e-01	7.073355e-02	3.702485e-01
-9	177	-9	0	A	T	0.495	2.814991e-01	4.030696e-01	1.113152e-01	4.866961e-01
-9	176	-9	0	A	T	0.346	1.717052e-01	1.052449e-01	6.120243e-02	1.062071e-01
-9	175	-9	0	A	T	0.112	-1.519275e-01	1.071798e-01	8.425045e-02	1.597144e-01
-9	174	-9	0	A	T	0.101	1.140021e-01	1.257801e-01	6.477649e-02	3.671129e-01
-9	173	-9	0	A	T	0.133	1.672470e-01	1.340559e-01	1.049054e-01	2.153470e-01
-9	171	-9	0	A	T	0.138	1.459655e-01	1.409368e-01	1.157640e-01	3.030659e-01
-9	170	-9	0	A	T	0.138	1.459655e-01	1.409368e-01	1.157640e-01	3.030659e-01
-9	5618	-9	0	A	T	0.011	-1.453896e-01	3.165771e-01	8.823808e-02	6.471343e-01
-9	5619	-9	0	A	T	0.064	-1.776863e-01	2.273831e-01	1.410386e-01	4.365499e-01
-9	5612	-9	0	A	T	0.053	-1.151295e-01	2.801911e-01	1.718612e-01	6.821039e-01
-9	5610	-9	0	A	T	0.064	-1.776863e-01	2.273831e-01	1.410386e-01	4.365499e-01
-9	5611	-9	0	A	T	0.064	-1.776863e-01	2.273831e-01	1.410386e-01	4.365499e-01
-9	5616	-9	0	A	T	0.053	-1.151295e-01	2.801911e-01	1.718612e-01	6.821039e-01
-9	5617	-9	0	A	T	0.053	-1.151295e-01	2.801911e-01	1.718612e-01	6.821039e-01
-9	45042	-9	0	A	T	0.011	-2.743960e-01	2.946594e-01	1.146611e-01	3.541714e-01
-9	19918	-9	0	A	T	0.011	-1.632994e-01	3.120909e-01	8.915816e-02	6.020632e-01
-9	19917	-9	0	A	T	0.011	-1.632994e-01	3.120909e-01	8.915816e-02	6.020632e-01
-9	45460	-9	0	A	T	0.011	2.649042e-01	2.904650e-01	8.211464e-02	3.641520e-01
-9	45047	-9	0	A	T	0.011	-2.743960e-01	2.946594e-01	1.146611e-01	3.541714e-01
-9	49893	-9	0	A	T	0.011	-2.713254e-01	2.926298e-01	1.197975e-01	3.562505e-01
-9	49892	-9	0	A	T	0.011	-2.713254e-01	2.926298e-01	1.197975e-01	3.562505e-01
-9	49895	-9	0	A	T	0.011	-2.713254e-01	2.926298e-01	1.197975e-01	3.562505e-01
-9	49894	-9	0	A	T	0.011	-2.713254e-01	2.926298e-01	1.197975e-01	3.562505e-01
-9	49897	-9	0	A	T	0.011	-2.713254e-01	2.926298e-01	1.197975e-01	3.562505e-01
-9	49898	-9	0	A	T	0.011	-2.713254e-01	2.926298e-01	1.197975e-01	3.562505e-01
-9	1258	-9	0	A	T	0.128	1.916705e-01	1.348355e-01	1.005709e-01	1.585486e-01
-9	1159	-9	0	A	T	0.479	1.941594e-01	2.165430e-01	6.656851e-02	3.722554e-01
-9	1158	-9	0	A	T	0.154	9.281861e-02	1.489626e-01	1.580280e-01	5.347605e-01
-9	1155	-9	0	A	T	0.138	1.459655e-01	1.409368e-01	1.157640e-01	3.030659e-01
-9	1154	-9	0	A	T	0.106	8.416189e-02	1.309841e-01	8.525104e-02	5.221237e-01
-9	1157	-9	0	A	T	0.420	2.532097e-01	1.145687e-01	4.296994e-03	2.957790e-02
-9	1156	-9	0	A	T	0.213	3.580742e-02	1.467154e-01	1.836832e-01	8.077275e-01
-9	1151	-9	0	A	T	0.410	2.614797e-01	1.096342e-01	7.981222e-03	1.912961e-02
-9	1150	-9	0	A	T	0.489	1.507618e-01	3.191755e-01	9.078176e-02	6.377973e-01
-9	1153	-9	0	A	T	0.218	1.839388e-02	1.490480e-01	1.891906e-01	9.020523e-01
-9	1152	-9	0	A	T	0.495	1.339566e-01	4.459071e-01	1.042311e-01	7.645394e-01
-9	21411	-9	0	A	T	0.011	-2.696281e-01	2.934896e-01	1.257315e-01	3.606563e-01
-9	2183	-9	0	A	T	0.080	5.450160e-02	1.222973e-01	9.417564e-02	6.568981e-01
-9	2180	-9	0	A	T	0.176	8.152588e-02	9.506894e-02	7.625963e-02	3.933723e-01
-9	2186	-9	0	A	T	0.027	1.723427e-01	1.889680e-01	7.483109e-02	3.641416e-01
-9	2185	-9	0	A	T	0.011	2.548445e-01	2.915125e-01	6.607021e-02	3.842779e-01
-9	15717	-9	0	A	T	0.048	1.208743e-01	1.619317e-01	9.436963e-02	4.572975e-01
-9	2725	-9	0	A	T	0.021	8.120484e-01	1.918288e-01	1.076720e-01	5.448697e-05
-9	6758	-9	0	A	T	0.122	2.018360e-01	1.206763e-01	7.712941e-02	9.781554e-02
-9	6759	-9	0	A	T	0.122	2.018360e-01	1.206763e-01	7.712941e-02	9.781554e-02
-9	6753	-9	0	A	T	0.048	1.066048e-01	1.855078e-01	1.133664e-01	5.669205e-01
-9	6750	-9	0	A	T	0.059	-2.951780e-02	1.695327e-01	1.665830e-01	8.621595e-01
-9	5380	-9	0	A	T	0.053	-1.151295e-01	2.801911e-01	1.718612e-01	6.821039e-01
-9	5381	-9	0	A	T	0.069	-1.768392e-01	2.004585e-01	1.162347e-01	3.799820e-01
-9	5382	-9	0	A	T	0.069	-1.768392e-01	2.004585e-01	1.162347e-01	3.799820e-01
-9	5384	-9	0	A	T	0.053	-1.151295e-01	2.801911e-01	1.718612e-01	6.821039e-01
-9	5385	-9	0	A	T	0.053	-1.151295e-01	2.801911e-01	1.718612e-01	6.821039e-01
-9	5386	-9	0	A	T	0.069	-1.768392e-01	2.004585e-01	1.162347e-01	3.799820e-01
-9	5388	-9	0	A	T	0.053	-1.151295e-01	2.801911e-01	1.718612e-01	6.821039e-01
-9	5389	-9	0	A	T	0.069	-1.768392e-01	2.004585e-01	1.162347e-01	3.799820e-01
-9	44202	-9	0	A	T	0.011	-1.760838e-01	2.932066e-01	7.679147e-02	5.496196e-01
-9	2142	-9	0	A	T	0.207	6.959220e-02	1.406126e-01	1.833134e-01	6.218354e-01
-9	7140	-9	0	A	T	0.011	-2.713254e-01	2.926298e-01	1.197975e-01	3.562505e-01
-9	7141	-9	0	A	T	0.011	-2.713254e-01	2.926298e-01	1.197975e-01	3.562505e-01
-9	2	-9	0	A	T	0.447	2.358668e-01	1.393999e-01	1.136357e-02	9.402748e-02
-9	19034	-9	0	A	T	0.011	-1.602601e-01	2.962910e-01	6.395361e-02	5.898923e-01
-9	7963	-9	0	A	T	0.011	-2.120406e-01	2.965772e-01	9.956445e-02	4.764446e-01
-9	9177	-9	0	A	T	0.011	7.837857e-01	2.812779e-01	7.862050e-02	6.471016e-03
-9	9170	-9	0	A	T	0.011	-2.942398e-01	2.998514e-01	1.267848e-01	3.290254e-01
-9	16973	-9	0	A	T	0.011	-1.947355e-01	2.923150e-01	8.738228e-02	5.069607e-01
-9	16974	-9	0	A	T	0.011	-1.947355e-01	2.923150e-01	8.738228e-02	5.069607e-01
-9	21468	-9	0	A	T	0.027	-3.680937e-01	2.072417e-01	2.716786e-01	7.901325e-02
-9	21469	-9	0	A	T	0.011	-2.696281e-01	2.934896e-01	1.257315e-01	3.606563e-01
-9	21462	-9	0	A	T	0.016	-2.906945e-01	2.455245e-01	1.556204e-01	2.394736e-01
-9	21463	-9	0	A	T	0.011	-2.696281e-01	2.934896e-01	1.257315e-01	3.606563e-01
-9	21460	-9	0	A	T	0.011	-2.696281e-01	2.934896e-01	1.257315e-01	3.606563e-01
-9	21461	-9	0	A	T	0.027	-3.680937e-01	2.072417e-01	2.716786e-01	7.901325e-02
-9	21466	-9	0	A	T	0.011	-2.696281e-01	2.934896e-01	1.257315e-01	3.606563e-01
-9	21464	-9	0	A	T	0.016	-2.906945e-01	2.455245e-01	1.556204e-01	2.394736e-01
-9	53931	-9	0	A	T	0.011	-1.929498e-01	2.907761e-01	7.704932e-02	5.086261e-01
-9	15154	-9	0	A	T	0.016	1.255820e-01	2.626474e-01	1.127271e-01	6.336853e-01
-9	15159	-9	0	A	T	0.016	1.255820e-01	2.626474e-01	1.127271e-01	6.336853e-01
-9	506	-9	0	A	T	0.191	1.093576e-01	1.401977e-01	1.649316e-01	4.373788e-01
-9	507	-9	0	A	T	0.495	1.339566e-01	4.459071e-01	1.042311e-01	7.645394e-01
-9	502	-9	0	A	T	0.346	1.687971e-01	1.042678e-01	4.778822e-02	1.088964e-01
-9	503	-9	0	A	T	0.181	2.196068e-01	8.580180e-02	1.000000e-05	1.211440e-02
-9	500	-9	0	A	T	0.090	1.709196e-01	1.275040e-01	5.952186e-02	1.833822e-01
-9	6528	-9	0	A	T	0.064	-1.776863e-01	2.273831e-01	1.410386e-01	4.365499e-01
-9	42351	-9	0	A	T	0.011	3.140721e-01	2.921464e-01	1.193982e-01	2.851636e-01
-9	6270	-9	0	A	T	0.053	-1.151295e-01	2.801911e-01	1.718612e-01	6.821039e-01
-9	6273	-9	0	A	T	0.053	-1.151295e-01	2.801911e-01	1.718612e-01	6.821039e-01
-9	6272	-9	0	A	T	0.053	-1.151295e-01	2.801911e-01	1.718612e-01	6.821039e-01
-9	6275	-9	0	A	T	0.053	-1.151295e-01	2.801911e-01	1.718612e-01	6.821039e-01
-9	6274	-9	0	A	T	0.053	-1.151295e-01	2.801911e-01	1.718612e-01	6.821039e-01
-9	6277	-9	0	A	T	0.064	-1.776863e-01	2.273831e-01	1.410386e-01	4.365499e-01
-9	6276	-9	0	A	T	0.053	-1.151295e-01	2.801911e-01	1.718612e-01	6.821039e-01
-9	6278	-9	0	A	T	0.053	-1.151295e-01	2.801911e-01	1.718612e-01	6.821039e-01
-9	5229	-9	0	A	T	0.069	-1.768392e-01	2.004585e-01	1.162347e-01	3.799820e-01
-9	5223	-9	0	A	T	0.011	-1.453896e-01	3.165771e-01	8.823808e-02	6.471343e-01
-9	5220	-9	0	A	T	0.069	-1.768392e-01	2.004585e-01	1.162347e-01	3.799820e-01
-9	5227	-9	0	A	T	0.053	-1.151295e-01	2.801911e-01	1.718612e-01	6.821039e-01
-9	5225	-9	0	A	T	0.069	-1.768392e-01	2.004585e-01	1.162347e-01	3.799820e-01
-9	12402	-9	0	A	T	0.027	1.659618e-01	1.927055e-01	5.422650e-02	3.913559e-01
-9	12403	-9	0	A	T	0.027	1.659618e-01	1.927055e-01	5.422650e-02	3.913559e-01
-9	12400	-9	0	A	T	0.027	1.659618e-01	1.927055e-01	5.422650e-02	3.913559e-01
-9	12401	-9	0	A	T	0.021	-2.200076e-01	2.126928e-01	8.627700e-02	3.036645e-01
-9	13754	-9	0	A	T	0.043	2.117509e-01	1.815345e-01	1.229429e-01	2.464473e-01
-9	13757	-9	0	A	T	0.043	2.117509e-01	1.815345e-01	1.229429e-01	2.464473e-01
-9	13756	-9	0	A	T	0.043	2.117509e-01	1.815345e-01	1.229429e-01	2.464473e-01
-9	13750	-9	0	A	T	0.021	3.279610e-01	2.277070e-01	1.074603e-01	1.531838e-01
-9	13752	-9	0	A	T	0.043	2.117509e-01	1.815345e-01	1.229429e-01	2.464473e-01
-9	13759	-9	0	A	T	0.043	2.117509e-01	1.815345e-01	1.229429e-01	2.464473e-01
-9	13758	-9	0	A	T	0.043	2.117509e-01	1.815345e-01	1.229429e-01	2.464473e-01
-9	2578	-9	0	A	T	0.016	8.415781e-02	2.439620e-01	8.536906e-02	7.309097e-01
-9	2573	-9	0	A	T	0.032	8.761948e-02	3.402267e-01	1.949797e-01	7.973428e-01
-9	2571	-9	0	A	T	0.043	-8.177114e-02	1.523024e-01	8.441259e-02	5.926327e-01
-9	17121	-9	0	A	T	0.021	5.767813e-01	2.096561e-01	8.992376e-02	7.153288e-03
-9	977	-9	0	A	T	0.117	2.353714e-01	1.276808e-01	1.032674e-01	6.848478e-02
-9	976	-9	0	A	T	0.181	-1.642067e-01	1.330209e-01	2.874058e-01	2.201817e-01
-9	975	-9	0	A	T	0.112	-1.840433e-01	1.582587e-01	4.087523e-01	2.478666e-01
-9	974	-9	0	A	T	0.112	-1.840433e-01	1.582587e-01	4.087523e-01	2.478666e-01
-9	973	-9	0	A	T	0.138	5.462115e-02	1.343027e-01	1.316865e-01	6.851716e-01
-9	972	-9	0	A	T	0.117	2.432149e-01	1.331302e-01	1.062660e-01	7.095828e-02
-9	971	-9	0	A	T	0.181	6.283159e-02	1.188114e-01	1.167971e-01	5.981937e-01
-9	970	-9	0	A	T	0.176	7.882583e-02	1.196408e-01	1.099580e-01	5.116351e-01
-9	979	-9	0	A	T	0.324	1.914103e-01	9.174049e-02	1.788217e-02	3.970656e-02
-9	978	-9	0	A	T	0.138	1.459655e-01	1.409368e-01	1.157640e-01	3.030659e-01
-9	48388	-9	0	A	T	0.032	8.761948e-02	3.402267e-01	1.949797e-01	7.973428e-01
-9	48387	-9	0	A	T	0.032	8.761948e-02	3.402267e-01	1.949797e-01	7.973428e-01
-9	48384	-9	0	A	T	0.032	8.761948e-02	3.402267e-01	1.949797e-01	7.973428e-01
-9	48385	-9	0	A	T	0.032	8.761948e-02	3.402267e-01	1.949797e-01	7.973428e-01
-9	46577	-9	0	A	T	0.021	-2.093669e-01	2.192467e-01	7.805290e-02	3.421118e-01
-9	46576	-9	0	A	T	0.021	-2.093669e-01	2.192467e-01	7.805290e-02	3.421118e-01
-9	46575	-9	0	A	T	0.021	-2.093669e-01	2.192467e-01	7.805290e-02	3.421118e-01
-9	46573	-9	0	A	T	0.021	-2.093669e-01	2.192467e-01	7.805290e-02	3.421118e-01
-9	46572	-9	0	A	T	0.016	-1.988340e-01	2.479728e-01	7.594139e-02	4.247128e-01
-9	46571	-9	0	A	T	0.016	-1.988340e-01	2.479728e-01	7.594139e-02	4.247128e-01
-9	46570	-9	0	A	T	0.016	-1.988340e-01	2.479728e-01	7.594139e-02	4.247128e-01
-9	46579	-9	0	A	T	0.016	-1.988340e-01	2.479728e-01	7.594139e-02	4.247128e-01
-9	46578	-9	0	A	T	0.016	-1.988340e-01	2.479728e-01	7.594139e-02	4.247128e-01
-9	47945	-9	0	A	T	0.032	8.761948e-02	3.402267e-01	1.949797e-01	7.973428e-01
-9	47944	-9	0	A	T	0.032	8.761948e-02	3.402267e-01	1.949797e-01	7.973428e-01
-9	47949	-9	0	A	T	0.032	8.761948e-02	3.402267e-01	1.949797e-01	7.973428e-01
-9	47948	-9	0	A	T	0.032	8.761948e-02	3.402267e-01	1.949797e-01	7.973428e-01
-9	66272	-9	0	A	T	0.011	-2.882034e-01	3.005400e-01	1.218787e-01	3.400964e-01
-9	66273	-9	0	A	T	0.011	-2.882034e-01	3.005400e-01	1.218787e-01	3.400964e-01
-9	66270	-9	0	A	T	0.011	-2.882034e-01	3.005400e-01	1.218787e-01	3.400964e-01
-9	66271	-9	0	A	T	0.011	-2.882034e-01	3.005400e-01	1.218787e-01	3.400964e-01
-9	66274	-9	0	A	T	0.011	-2.882034e-01	3.005400e-01	1.218787e-01	3.400964e-01
-9	24259	-9	0	A	T	0.011	-1.585551e-01	2.966728e-01	6.362674e-02	5.943233e-01
-9	24256	-9	0	A	T	0.016	-1.755835e-01	2.430569e-01	5.126142e-02	4.718829e-01
-9	24257	-9	0	A	T	0.011	-1.585551e-01	2.966728e-01	6.362674e-02	5.943233e-01
-9	24253	-9	0	A	T	0.011	-1.585551e-01	2.966728e-01	6.362674e-02	5.943233e-01
-9	24250	-9	0	A	T	0.011	-1.585551e-01	2.966728e-01	6.362674e-02	5.943233e-01
-9	24132	-9	0	A	T	0.011	-1.585551e-01	2.966728e-01	6.362674e-02	5.943233e-01
-9	60895	-9	0	A	T	0.011	-1.929498e-01	2.907761e-01	7.704932e-02	5.086261e-01
-9	60896	-9	0	A	T	0.011	-1.929498e-01	2.907761e-01	7.704932e-02	5.086261e-01
-9	60891	-9	0	A	T	0.011	-1.929498e-01	2.907761e-01	7.704932e-02	5.086261e-01
-9	60892	-9	0	A	T	0.011	-1.929498e-01	2.907761e-01	7.704932e-02	5.086261e-01
-9	60893	-9	0	A	T	0.011	-1.929498e-01	2.907761e-01	7.704932e-02	5.086261e-01
-9	22098	-9	0	A	T	0.011	-1.702562e-01	2.945811e-01	7.886788e-02	5.647029e-01
-9	15698	-9	0	A	T	0.048	1.208743e-01	1.619317e-01	9.436963e-02	4.572975e-01
-9	73998	-9	0	A	T	0.011	-1.945733e-01	2.977340e-01	8.919981e-02	5.150550e-01
-9	17452	-9	0	A	T	0.011	8.029261e-01	2.854835e-01	7.134783e-02	6.008882e-03
-9	17450	-9	0	A	T	0.011	8.029261e-01	2.854835e-01	7.134783e-02	6.008882e-03
-9	17459	-9	0	A	T	0.037	4.539006e-02	1.769403e-01	1.042312e-01	7.981163e-01
-9	42093	-9	0	A	T	0.011	-1.750598e-01	2.965883e-01	7.407344e-02	5.564734e-01
-9	6334	-9	0	A	T	0.011	-1.453896e-01	3.165771e-01	8.823808e-02	6.471343e-01
-9	6330	-9	0	A	T	0.064	-1.776863e-01	2.273831e-01	1.410386e-01	4.365499e-01
-9	6332	-9	0	A	T	0.064	-1.776863e-01	2.273831e-01	1.410386e-01	4.365499e-01
-9	6338	-9	0	A	T	0.053	-1.151295e-01	2.801911e-01	1.718612e-01	6.821039e-01
-9	1669	-9	0	A	T	0.011	7.837857e-01	2.812779e-01	7.862050e-02	6.471016e-03
-9	1668	-9	0	A	T	0.011	7.837857e-01	2.812779e-01	7.862050e-02	6.471016e-03
-9	1665	-9	0	A	T	0.011	7.837857e-01	2.812779e-01	7.862050e-02	6.471016e-03
-9	1664	-9	0	A	T	0.011	7.837857e-01	2.812779e-01	7.862050e-02	6.471016e-03
-9	1663	-9	0	A	T	0.011	7.837857e-01	2.812779e-01	7.862050e-02	6.471016e-03
-9	1661	-9	0	A	T	0.011	7.837857e-01	2.812779e-01	7.862050e-02	6.471016e-03
-9	1660	-9	0	A	T	0.011	7.837857e-01	2.812779e-01	7.862050e-02	6.471016e-03
-9	1496	-9	0	A	T	0.234	4.611297e-03	9.390151e-02	1.092924e-01	9.609398e-01
-9	16199	-9	0	A	T	0.011	-3.135593e-01	3.111192e-01	1.798005e-01	3.161733e-01
-9	16193	-9	0	A	T	0.011	-3.135593e-01	3.111192e-01	1.798005e-01	3.161733e-01
-9	10939	-9	0	A	T	0.011	3.194508e-01	2.942848e-01	1.220400e-01	2.805295e-01
-9	10935	-9	0	A	T	0.011	-2.267054e-01	2.883047e-01	9.338002e-02	4.336892e-01
-9	10936	-9	0	A	T	0.016	1.065223e-01	2.383021e-01	8.719960e-02	6.559219e-01
-9	10937	-9	0	A	T	0.021	4.494067e-02	2.097129e-01	9.620228e-02	8.307904e-01
-9	7447	-9	0	A	T	0.011	-2.211641e-01	2.911607e-01	9.483860e-02	4.494390e-01
-9	458	-9	0	A	T	0.495	1.388667e-01	4.317932e-01	9.440198e-02	7.484818e-01
-9	459	-9	0	A	T	0.154	9.281861e-02	1.489626e-01	1.580280e-01	5.347605e-01
-9	453	-9	0	A	T	0.223	7.756479e-03	1.455990e-01	1.873096e-01	9.576300e-01
-9	454	-9	0	A	T	0.138	1.459655e-01	1.409368e-01	1.157640e-01	3.030659e-01
-9	455	-9	0	A	T	0.223	7.756479e-03	1.455990e-01	1.873096e-01	9.576300e-01
-9	456	-9	0	A	T	0.090	1.709196e-01	1.275040e-01	5.952186e-02	1.833822e-01
-9	457	-9	0	A	T	0.447	2.358668e-01	1.393999e-01	1.136357e-02	9.402748e-02
-9	4479	-9	0	A	T	0.021	-1.917021e-01	2.104417e-01	4.365998e-02	3.647017e-01
-9	4478	-9	0	A	T	0.016	1.233056e-01	2.420349e-01	9.853926e-02	6.116540e-01
-9	21487	-9	0	A	T	0.011	-2.696281e-01	2.934896e-01	1.257315e-01	3.606563e-01
-9	4472	-9	0	A	T	0.037	-2.209158e-01	1.660970e-01	1.939774e-02	1.867927e-01
-9	21481	-9	0	A	T	0.011	-2.696281e-01	2.934896e-01	1.257315e-01	3.606563e-01
-9	21482	-9	0	A	T	0.027	-3.680937e-01	2.072417e-01	2.716786e-01	7.901325e-02
-9	5344	-9	0	A	T	0.011	-1.453896e-01	3.165771e-01	8.823808e-02	6.471343e-01
-9	21488	-9	0	A	T	0.011	-2.696281e-01	2.934896e-01	1.257315e-01	3.606563e-01
-9	1026	-9	0	A	T	0.090	1.709196e-01	1.275040e-01	5.952186e-02	1.833822e-01
-9	1021	-9	0	A	T	0.218	1.839388e-02	1.490480e-01	1.891906e-01	9.020523e-01
-9	1020	-9	0	A	T	0.138	1.459655e-01	1.409368e-01	1.157640e-01	3.030659e-01
-9	1023	-9	0	A	T	0.128	1.916705e-01	1.348355e-01	1.005709e-01	1.585486e-01
-9	5343	-9	0	A	T	0.053	-1.151295e-01	2.801911e-01	1.718612e-01	6.821039e-01
-9	5348	-9	0	A	T	0.069	-1.768392e-01	2.004585e-01	1.162347e-01	3.799820e-01
-9	5349	-9	0	A	T	0.069	-1.768392e-01	2.004585e-01	1.162347e-01	3.799820e-01
-9	13661	-9	0	A	T	0.043	2.117509e-01	1.815345e-01	1.229429e-01	2.464473e-01
-9	13660	-9	0	A	T	0.043	2.117509e-01	1.815345e-01	1.229429e-01	2.464473e-01
-9	13662	-9	0	A	T	0.043	2.117509e-01	1.815345e-01	1.229429e-01	2.464473e-01
-9	5883	-9	0	A	T	0.053	-1.151295e-01	2.801911e-01	1.718612e-01	6.821039e-01
-9	5881	-9	0	A	T	0.053	-1.151295e-01	2.801911e-01	1.718612e-01	6.821039e-01
-9	5886	-9	0	A	T	0.053	-1.151295e-01	2.801911e-01	1.718612e-01	6.821039e-01
-9	5885	-9	0	A	T	0.053	-1.151295e-01	2.801911e-01	1.718612e-01	6.821039e-01
-9	5889	-9	0	A	T	0.037	5.813228e-02	2.212891e-01	1.577609e-01	7.933705e-01
-9	5888	-9	0	A	T	0.037	5.813228e-02	2.212891e-01	1.577609e-01	7.933705e-01
-9	16011	-9	0	A	T	0.085	-8.005116e-02	1.331003e-01	9.622441e-02	5.490294e-01
-9	47974	-9	0	A	T	0.032	8.761948e-02	3.402267e-01	1.949797e-01	7.973428e-01
-9	16013	-9	0	A	T	0.080	-6.640166e-02	1.382675e-01	1.054041e-01	6.321963e-01
-9	16012	-9	0	A	T	0.085	-8.005116e-02	1.331003e-01	9.622441e-02	5.490294e-01
-9	16014	-9	0	A	T	0.080	-6.640166e-02	1.382675e-01	1.054041e-01	6.321963e-01
-9	47975	-9	0	A	T	0.032	8.761948e-02	3.402267e-01	1.949797e-01	7.973428e-01
-9	5875	-9	0	A	T	0.053	-1.151295e-01	2.801911e-01	1.718612e-01	6.821039e-01
-9	15975	-9	0	A	T	0.021	1.016869e-01	2.159648e-01	1.133242e-01	6.388626e-01
-9	21176	-9	0	A	T	0.011	-1.797380e-01	3.066252e-01	9.045489e-02	5.591890e-01
-9	5973	-9	0	A	T	0.064	-1.776863e-01	2.273831e-01	1.410386e-01	4.365499e-01
-9	19595	-9	0	A	T	0.011	-2.942398e-01	2.998514e-01	1.267848e-01	3.290254e-01
-9	19594	-9	0	A	T	0.011	-2.942398e-01	2.998514e-01	1.267848e-01	3.290254e-01
-9	19590	-9	0	A	T	0.027	-4.447612e-01	2.277903e-01	2.613265e-01	5.391855e-02
-9	19593	-9	0	A	T	0.011	-2.942398e-01	2.998514e-01	1.267848e-01	3.290254e-01
-9	19592	-9	0	A	T	0.059	1.778724e-01	1.678177e-01	1.034772e-01	2.919584e-01
-9	1367	-9	0	A	T	0.138	1.459655e-01	1.409368e-01	1.157640e-01	3.030659e-01
-9	1364	-9	0	A	T	0.176	6.331477e-02	1.094640e-01	1.239332e-01	5.644026e-01
-9	1365	-9	0	A	T	0.112	-1.787778e-01	1.122243e-01	1.293173e-01	1.145812e-01
-9	1362	-9	0	A	T	0.144	-1.479640e-01	1.196932e-01	2.425756e-01	2.195333e-01
-9	1363	-9	0	A	T	0.495	1.339566e-01	4.459071e-01	1.042311e-01	7.645394e-01
-9	1360	-9	0	A	T	0.037	-7.738394e-02	1.628277e-01	9.863997e-02	6.357349e-01
-9	1361	-9	0	A	T	0.149	1.080358e-03	1.263944e-01	1.475123e-01	9.931987e-01
-9	1368	-9	0	A	T	0.138	1.459655e-01	1.409368e-01	1.157640e-01	3.030659e-01
-9	1369	-9	0	A	T	0.479	-6.213717e-02	2.298806e-01	1.229370e-01	7.875334e-01
-9	22465	-9	0	A	T	0.027	2.706184e-01	1.956317e-01	1.740477e-01	1.699190e-01
-9	5977	-9	0	A	T	0.053	-1.151295e-01	2.801911e-01	1.718612e-01	6.821039e-01
-9	9638	-9	0	A	T	0.016	-1.960609e-01	2.551267e-01	8.133356e-02	4.441677e-01
-9	9632	-9	0	A	T	0.016	-1.960609e-01	2.551267e-01	8.133356e-02	4.441677e-01
-9	9634	-9	0	A	T	0.016	-1.960609e-01	2.551267e-01	8.133356e-02	4.441677e-01
-9	9635	-9	0	A	T	0.016	-1.960609e-01	2.551267e-01	8.133356e-02	4.441677e-01
-9	9637	-9	0	A	T	0.016	-1.960609e-01	2.551267e-01	8.133356e-02	4.441677e-01
-9	3348	-9	0	A	T	0.112	-2.235891e-01	1.124512e-01	3.982260e-02	4.974815e-02
-9	3347	-9	0	A	T	0.011	-2.538497e-01	3.117240e-01	1.153036e-01	4.175524e-01
-9	5723	-9	0	A	T	0.048	-4.547289e-02	2.370593e-01	1.440061e-01	8.483054e-01
-9	5975	-9	0	A	T	0.064	-1.776863e-01	2.273831e-01	1.410386e-01	4.365499e-01
-9	501	-9	0	A	T	0.218	1.839388e-02	1.490480e-01	1.891906e-01	9.020523e-01
-9	6143	-9	0	A	T	0.053	-1.151295e-01	2.801911e-01	1.718612e-01	6.821039e-01
-9	6142	-9	0	A	T	0.064	-1.776863e-01	2.273831e-01	1.410386e-01	4.365499e-01
-9	6141	-9	0	A	T	0.053	-1.151295e-01	2.801911e-01	1.718612e-01	6.821039e-01
-9	6144	-9	0	A	T	0.053	-1.151295e-01	2.801911e-01	1.718612e-01	6.821039e-01
-9	6149	-9	0	A	T	0.053	-1.151295e-01	2.801911e-01	1.718612e-01	6.821039e-01
-9	5974	-9	0	A	T	0.064	-1.776863e-01	2.273831e-01	1.410386e-01	4.365499e-01
-9	4539	-9	0	A	T	0.037	-2.209158e-01	1.660970e-01	1.939774e-02	1.867927e-01
-9	4532	-9	0	A	T	0.016	-1.753975e-01	2.465796e-01	5.185287e-02	4.786844e-01
-9	21410	-9	0	A	T	0.011	-2.696281e-01	2.934896e-01	1.257315e-01	3.606563e-01
-9	16319	-9	0	A	T	0.011	-3.135593e-01	3.111192e-01	1.798005e-01	3.161733e-01
-9	6960	-9	0	A	T	0.059	1.778724e-01	1.678177e-01	1.034772e-01	2.919584e-01
-9	6963	-9	0	A	T	0.048	1.066048e-01	1.855078e-01	1.133664e-01	5.669205e-01
-9	6966	-9	0	A	T	0.048	1.066048e-01	1.855078e-01	1.133664e-01	5.669205e-01
-9	6969	-9	0	A	T	0.048	1.066048e-01	1.855078e-01	1.133664e-01	5.669205e-01
-9	6968	-9	0	A	T	0.048	1.066048e-01	1.855078e-01	1.133664e-01	5.669205e-01
-9	8152	-9	0	A	T	0.021	-2.093669e-01	2.192467e-01	7.805290e-02	3.421118e-01
-9	8150	-9	0	A	T	0.021	-2.093669e-01	2.192467e-01	7.805290e-02	3.421118e-01
-9	19829	-9	0	A	T	0.011	-1.632994e-01	3.120909e-01	8.915816e-02	6.020632e-01
-9	9340	-9	0	A	T	0.016	-1.960609e-01	2.551267e-01	8.133356e-02	4.441677e-01
-9	9342	-9	0	A	T	0.016	-1.960609e-01	2.551267e-01	8.133356e-02	4.441677e-01
-9	9343	-9	0	A	T	0.059	2.260956e-01	1.484718e-01	1.671802e-01	1.312341e-01
-9	9345	-9	0	A	T	0.016	-1.960609e-01	2.551267e-01	8.133356e-02	4.441677e-01
-9	9346	-9	0	A	T	0.016	-1.960609e-01	2.551267e-01	8.133356e-02	4.441677e-01
-9	46685	-9	0	A	T	0.021	-2.093669e-01	2.192467e-01	7.805290e-02	3.421118e-01
-9	46684	-9	0	A	T	0.016	-1.988340e-01	2.479728e-01	7.594139e-02	4.247128e-01
-9	46687	-9	0	A	T	0.016	-1.988340e-01	2.479728e-01	7.594139e-02	4.247128e-01
-9	46686	-9	0	A	T	0.021	-2.093669e-01	2.192467e-01	7.805290e-02	3.421118e-01
-9	46681	-9	0	A	T	0.016	-1.988340e-01	2.479728e-01	7.594139e-02	4.247128e-01
-9	46680	-9	0	A	T	0.016	-1.988340e-01	2.479728e-01	7.594139e-02	4.247128e-01
-9	46683	-9	0	A	T	0.011	-1.888499e-01	2.966222e-01	7.716252e-02	5.259220e-01
-9	46689	-9	0	A	T	0.016	-1.988340e-01	2.479728e-01	7.594139e-02	4.247128e-01
-9	46688	-9	0	A	T	0.021	-2.093669e-01	2.192467e-01	7.805290e-02	3.421118e-01
-9	68759	-9	0	A	T	0.011	-1.798395e-01	2.930474e-01	7.114171e-02	5.409362e-01
-9	68758	-9	0	A	T	0.011	-1.798395e-01	2.930474e-01	7.114171e-02	5.409362e-01
-9	68757	-9	0	A	T	0.011	-1.798395e-01	2.930474e-01	7.114171e-02	5.409362e-01
-9	68756	-9	0	A	T	0.011	-1.798395e-01	2.930474e-01	7.114171e-02	5.409362e-01
-9	68754	-9	0	A	T	0.011	-1.798395e-01	2.930474e-01	7.114171e-02	5.409362e-01
-9	68753	-9	0	A	T	0.011	-1.798395e-01	2.930474e-01	7.114171e-02	5.409362e-01
-9	68752	-9	0	A	T	0.011	-1.798395e-01	2.930474e-01	7.114171e-02	5.409362e-01
-9	68751	-9	0	A	T	0.011	-1.798395e-01	2.930474e-01	7.114171e-02	5.409362e-01
-9	68750	-9	0	A	T	0.011	-1.798395e-01	2.930474e-01	7.114171e-02	5.409362e-01
-9	2849	-9	0	A	T	0.053	-2.373698e-02	1.456779e-01	1.120484e-01	8.709218e-01
-9	2842	-9	0	A	T	0.021	-2.455221e-01	2.434881e-01	1.161105e-01	3.159295e-01
-9	2843	-9	0	A	T	0.011	-2.950508e-01	2.871329e-01	1.405301e-01	3.068435e-01
-9	1551	-9	0	A	T	0.489	1.507618e-01	3.191755e-01	9.078176e-02	6.377973e-01
-9	1550	-9	0	A	T	0.489	1.507618e-01	3.191755e-01	9.078176e-02	6.377973e-01
-9	1557	-9	0	A	T	0.489	1.507618e-01	3.191755e-01	9.078176e-02	6.377973e-01
-9	1556	-9	0	A	T	0.101	1.146415e-01	1.281442e-01	7.133505e-02	3.733198e-01
-9	1590	-9	0	A	T	0.452	2.322780e-01	1.462385e-01	1.023866e-02	1.156380e-01
-9	6403	-9	0	A	T	0.053	-1.151295e-01	2.801911e-01	1.718612e-01	6.821039e-01
-9	18423	-9	0	A	T	0.011	-1.589637e-01	2.975234e-01	6.506817e-02	5.944299e-01
-9	18426	-9	0	A	T	0.011	-1.589637e-01	2.975234e-01	6.506817e-02	5.944299e-01
-9	18424	-9	0	A	T	0.011	-1.589637e-01	2.975234e-01	6.506817e-02	5.944299e-01
-9	18428	-9	0	A	T	0.011	-1.589637e-01	2.975234e-01	6.506817e-02	5.944299e-01
-9	52067	-9	0	A	T	0.011	-1.478147e-01	3.104014e-01	8.280104e-02	6.350574e-01
-9	14208	-9	0	A	T	0.011	-1.797380e-01	3.066252e-01	9.045489e-02	5.591890e-01
-9	5498	-9	0	A	T	0.053	-1.151295e-01	2.801911e-01	1.718612e-01	6.821039e-01
-9	5499	-9	0	A	T	0.069	-1.768392e-01	2.004585e-01	1.162347e-01	3.799820e-01
-9	14201	-9	0	A	T	0.011	-1.797380e-01	3.066252e-01	9.045489e-02	5.591890e-01
-9	15557	-9	0	A	T	0.048	1.208743e-01	1.619317e-01	9.436963e-02	4.572975e-01
-9	15553	-9	0	A	T	0.053	7.405398e-02	1.570765e-01	1.027589e-01	6.384344e-01
-9	15558	-9	0	A	T	0.048	1.208743e-01	1.619317e-01	9.436963e-02	4.572975e-01
-9	60692	-9	0	A	T	0.011	-1.929498e-01	2.907761e-01	7.704932e-02	5.086261e-01
-9	60693	-9	0	A	T	0.011	-1.929498e-01	2.907761e-01	7.704932e-02	5.086261e-01
-9	60691	-9	0	A	T	0.011	-1.929498e-01	2.907761e-01	7.704932e-02	5.086261e-01
-9	49846	-9	0	A	T	0.011	-2.713254e-01	2.926298e-01	1.197975e-01	3.562505e-01
-9	49847	-9	0	A	T	0.011	-2.713254e-01	2.926298e-01	1.197975e-01	3.562505e-01
-9	49845	-9	0	A	T	0.011	-2.713254e-01	2.926298e-01	1.197975e-01	3.562505e-01
-9	49843	-9	0	A	T	0.011	-2.713254e-01	2.926298e-01	1.197975e-01	3.562505e-01
-9	49840	-9	0	A	T	0.011	-2.713254e-01	2.926298e-01	1.197975e-01	3.562505e-01
-9	49841	-9	0	A	T	0.011	-2.713254e-01	2.926298e-01	1.197975e-01	3.562505e-01
-9	49849	-9	0	A	T	0.011	-2.713254e-01	2.926298e-01	1.197975e-01	3.562505e-01
-9	26243	-9	0	A	T	0.016	-2.198500e-01	3.033904e-01	1.206582e-01	4.705096e-01
-9	26242	-9	0	A	T	0.016	-2.198500e-01	3.033904e-01	1.206582e-01	4.705096e-01
-9	26247	-9	0	A	T	0.016	-2.198500e-01	3.033904e-01	1.206582e-01	4.705096e-01
-9	26246	-9	0	A	T	0.016	-2.198500e-01	3.033904e-01	1.206582e-01	4.705096e-01
-9	26245	-9	0	A	T	0.016	-2.198500e-01	3.033904e-01	1.206582e-01	4.705096e-01
-9	26249	-9	0	A	T	0.016	-2.198500e-01	3.033904e-01	1.206582e-01	4.705096e-01
-9	2179	-9	0	A	T	0.011	-2.602415e-01	2.923322e-01	1.110233e-01	3.756670e-01
-9	19656	-9	0	A	T	0.011	-1.632994e-01	3.120909e-01	8.915816e-02	6.020632e-01
-9	19657	-9	0	A	T	0.011	-1.632994e-01	3.120909e-01	8.915816e-02	6.020632e-01
-9	19655	-9	0	A	T	0.011	-1.632994e-01	3.120909e-01	8.915816e-02	6.020632e-01
-9	13428	-9	0	A	T	0.043	2.117509e-01	1.815345e-01	1.229429e-01	2.464473e-01
-9	13427	-9	0	A	T	0.027	2.087878e-01	2.096302e-01	1.007719e-01	3.218716e-01
-9	13426	-9	0	A	T	0.027	2.087878e-01	2.096302e-01	1.007719e-01	3.218716e-01
-9	13424	-9	0	A	T	0.027	2.087878e-01	2.096302e-01	1.007719e-01	3.218716e-01
-9	13423	-9	0	A	T	0.011	3.342746e-01	2.890606e-01	1.215142e-01	2.505046e-01
-9	13421	-9	0	A	T	0.016	9.941850e-02	2.413202e-01	8.327656e-02	6.813142e-01
-9	46432	-9	0	A	T	0.021	-2.093669e-01	2.192467e-01	7.805290e-02	3.421118e-01
-9	46433	-9	0	A	T	0.016	-1.988340e-01	2.479728e-01	7.594139e-02	4.247128e-01
-9	46430	-9	0	A	T	0.016	-1.988340e-01	2.479728e-01	7.594139e-02	4.247128e-01
-9	46431	-9	0	A	T	0.021	-2.093669e-01	2.192467e-01	7.805290e-02	3.421118e-01
-9	46436	-9	0	A	T	0.011	-1.883938e-01	2.963721e-01	7.664617e-02	5.265720e-01
-9	46437	-9	0	A	T	0.021	-2.093669e-01	2.192467e-01	7.805290e-02	3.421118e-01
-9	46434	-9	0	A	T	0.021	-2.093669e-01	2.192467e-01	7.805290e-02	3.421118e-01
-9	46435	-9	0	A	T	0.011	-1.883938e-01	2.963721e-01	7.664617e-02	5.265720e-01
-9	46438	-9	0	A	T	0.016	-1.988340e-01	2.479728e-01	7.594139e-02	4.247128e-01
-9	46439	-9	0	A	T	0.016	-1.988340e-01	2.479728e-01	7.594139e-02	4.247128e-01
-9	5357	-9	0	A	T	0.053	-1.151295e-01	2.801911e-01	1.718612e-01	6.821039e-01
-9	5356	-9	0	A	T	0.053	-1.151295e-01	2.801911e-01	1.718612e-01	6.821039e-01
-9	1053	-9	0	A	T	0.165	-6.582707e-02	1.413800e-01	2.519549e-01	6.425994e-01
-9	5352	-9	0	A	T	0.053	-1.151295e-01	2.801911e-01	1.718612e-01	6.821039e-01
-9	5351	-9	0	A	T	0.053	-1.151295e-01	2.801911e-01	1.718612e-01	6.821039e-01
-9	1058	-9	0	A	T	0.154	9.281861e-02	1.489626e-01	1.580280e-01	5.347605e-01
-9	1059	-9	0	A	T	0.154	9.281861e-02	1.489626e-01	1.580280e-01	5.347605e-01
-9	5359	-9	0	A	T	0.011	-1.453896e-01	3.165771e-01	8.823808e-02	6.471343e-01
-9	15064	-9	0	A	T	0.016	1.255820e-01	2.626474e-01	1.127271e-01	6.336853e-01
-9	16326	-9	0	A	T	0.011	-3.135593e-01	3.111192e-01	1.798005e-01	3.161733e-01
-9	16324	-9	0	A	T	0.011	-3.135593e-01	3.111192e-01	1.798005e-01	3.161733e-01
-9	1876	-9	0	A	T	0.090	-4.068279e-02	1.101905e-01	8.808575e-02	7.128240e-01
-9	1877	-9	0	A	T	0.016	4.496913e-01	2.391298e-01	4.138842e-02	6.319908e-02
-9	1874	-9	0	A	T	0.128	1.916705e-01	1.348355e-01	1.005709e-01	1.585486e-01
-9	1870	-9	0	A	T	0.016	4.496913e-01	2.391298e-01	4.138842e-02	6.319908e-02
-9	60712	-9	0	A	T	0.011	-1.929498e-01	2.907761e-01	7.704932e-02	5.086261e-01
-9	60710	-9	0	A	T	0.011	-1.929498e-01	2.907761e-01	7.704932e-02	5.086261e-01
-9	60719	-9	0	A	T	0.011	-1.929498e-01	2.907761e-01	7.704932e-02	5.086261e-01
-9	25254	-9	0	A	T	0.016	-2.047102e-01	2.518330e-01	9.964749e-02	4.183850e-01
-9	768	-9	0	A	T	0.495	1.339566e-01	4.459071e-01	1.042311e-01	7.645394e-01
-9	769	-9	0	A	T	0.138	1.459655e-01	1.409368e-01	1.157640e-01	3.030659e-01
-9	760	-9	0	A	T	0.128	1.916705e-01	1.348355e-01	1.005709e-01	1.585486e-01
-9	765	-9	0	A	T	0.138	1.459655e-01	1.409368e-01	1.157640e-01	3.030659e-01
-9	15186	-9	0	A	T	0.016	1.255820e-01	2.626474e-01	1.127271e-01	6.336853e-01
-9	15181	-9	0	A	T	0.016	1.255820e-01	2.626474e-01	1.127271e-01	6.336853e-01
-9	15188	-9	0	A	T	0.016	1.255820e-01	2.626474e-01	1.127271e-01	6.336853e-01
-9	15189	-9	0	A	T	0.016	1.255820e-01	2.626474e-01	1.127271e-01	6.336853e-01
-9	77	-9	0	A	T	0.223	7.756479e-03	1.455990e-01	1.873096e-01	9.576300e-01
-9	76	-9	0	A	T	0.138	1.459655e-01	1.409368e-01	1.157640e-01	3.030659e-01
-9	70	-9	0	A	T	0.261	1.515839e-01	1.086441e-01	1.198123e-01	1.663044e-01
-9	13580	-9	0	A	T	0.037	5.680141e-02	1.862512e-01	1.117542e-01	7.610763e-01
-9	13581	-9	0	A	T	0.027	-8.423701e-02	2.103978e-01	1.559506e-01	6.898121e-01
-9	13583	-9	0	A	T	0.021	3.279610e-01	2.277070e-01	1.074603e-01	1.531838e-01
-9	13584	-9	0	A	T	0.027	2.087878e-01	2.096302e-01	1.007719e-01	3.218716e-01
-9	13586	-9	0	A	T	0.043	2.117509e-01	1.815345e-01	1.229429e-01	2.464473e-01
-9	13587	-9	0	A	T	0.043	2.117509e-01	1.815345e-01	1.229429e-01	2.464473e-01
-9	48520	-9	0	A	T	0.011	-2.565169e-01	2.897991e-01	1.166292e-01	3.783810e-01
-9	1799	-9	0	A	T	0.016	4.486154e-01	2.384793e-01	4.808377e-02	6.311399e-02
-9	1798	-9	0	A	T	0.138	1.459655e-01	1.409368e-01	1.157640e-01	3.030659e-01
-9	1792	-9	0	A	T	0.011	7.837857e-01	2.812779e-01	7.862050e-02	6.471016e-03
-9	1796	-9	0	A	T	0.011	7.837857e-01	2.812779e-01	7.862050e-02	6.471016e-03
-9	26438	-9	0	A	T	0.016	-2.198500e-01	3.033904e-01	1.206582e-01	4.705096e-01
-9	26439	-9	0	A	T	0.016	-2.198500e-01	3.033904e-01	1.206582e-01	4.705096e-01
-9	26430	-9	0	A	T	0.016	-2.198500e-01	3.033904e-01	1.206582e-01	4.705096e-01
-9	26432	-9	0	A	T	0.016	-2.198500e-01	3.033904e-01	1.206582e-01	4.705096e-01
-9	26435	-9	0	A	T	0.016	-2.198500e-01	3.033904e-01	1.206582e-01	4.705096e-01
-9	26436	-9	0	A	T	0.016	-2.198500e-01	3.033904e-01	1.206582e-01	4.705096e-01
-9	51237	-9	0	A	T	0.016	-3.205745e-01	2.556351e-01	1.495206e-01	2.130076e-01
-9	51231	-9	0	A	T	0.016	-3.205745e-01	2.556351e-01	1.495206e-01	2.130076e-01
-9	51232	-9	0	A	T	0.016	-3.205745e-01	2.556351e-01	1.495206e-01	2.130076e-01
-9	51233	-9	0	A	T	0.016	-3.205745e-01	2.556351e-01	1.495206e-01	2.130076e-01
-9	51239	-9	0	A	T	0.016	-3.205745e-01	2.556351e-01	1.495206e-01	2.130076e-01
-9	61141	-9	0	A	T	0.011	-1.840445e-01	3.226711e-01	1.033205e-01	5.698118e-01
-9	61145	-9	0	A	T	0.011	-1.840445e-01	3.226711e-01	1.033205e-01	5.698118e-01
-9	61147	-9	0	A	T	0.011	-1.840445e-01	3.226711e-01	1.033205e-01	5.698118e-01
-9	61146	-9	0	A	T	0.011	-1.840445e-01	3.226711e-01	1.033205e-01	5.698118e-01
-9	61149	-9	0	A	T	0.011	-1.840445e-01	3.226711e-01	1.033205e-01	5.698118e-01
-9	9068	-9	0	A	T	0.085	-2.876397e-01	1.660416e-01	2.242388e-01	8.656520e-02
-9	24343	-9	0	A	T	0.011	2.826001e-01	2.912289e-01	8.907556e-02	3.344058e-01
-9	22067	-9	0	A	T	0.048	1.629648e-01	1.682535e-01	1.242534e-01	3.353007e-01
-9	5148	-9	0	A	T	0.069	-1.768392e-01	2.004585e-01	1.162347e-01	3.799820e-01
-9	5149	-9	0	A	T	0.053	-1.151295e-01	2.801911e-01	1.718612e-01	6.821039e-01
-9	5146	-9	0	A	T	0.053	-1.151295e-01	2.801911e-01	1.718612e-01	6.821039e-01
-9	5147	-9	0	A	T	0.069	-1.768392e-01	2.004585e-01	1.162347e-01	3.799820e-01
-9	5142	-9	0	A	T	0.053	-1.151295e-01	2.801911e-01	1.718612e-01	6.821039e-01
-9	5143	-9	0	A	T	0.069	-1.768392e-01	2.004585e-01	1.162347e-01	3.799820e-01
-9	15887	-9	0	A	T	0.037	1.158127e-02	1.930495e-01	1.252402e-01	9.522928e-01
-9	15886	-9	0	A	T	0.011	8.001870e-01	2.879532e-01	3.716221e-02	6.612845e-03
-9	15883	-9	0	A	T	0.011	8.001870e-01	2.879532e-01	3.716221e-02	6.612845e-03
-9	15882	-9	0	A	T	0.011	8.001870e-01	2.879532e-01	3.716221e-02	6.612845e-03
-9	15880	-9	0	A	T	0.011	8.001870e-01	2.879532e-01	3.716221e-02	6.612845e-03
-9	15889	-9	0	A	T	0.027	-2.253189e-01	2.057760e-01	8.703434e-02	2.763874e-01
-9	30651	-9	0	A	T	0.011	-1.592837e-01	3.029147e-01	7.902341e-02	6.002668e-01
-9	30657	-9	0	A	T	0.011	-1.592837e-01	3.029147e-01	7.902341e-02	6.002668e-01
-9	30658	-9	0	A	T	0.011	-1.592837e-01	3.029147e-01	7.902341e-02	6.002668e-01
-9	15478	-9	0	A	T	0.048	1.208743e-01	1.619317e-01	9.436963e-02	4.572975e-01
-9	15476	-9	0	A	T	0.011	2.680915e-01	2.929891e-01	7.214115e-02	3.625720e-01
-9	21041	-9	0	A	T	0.011	4.300946e-01	3.000372e-01	1.783173e-01	1.551131e-01
-9	21042	-9	0	A	T	0.011	-1.605029e-01	3.021448e-01	7.908675e-02	5.965522e-01
-9	21043	-9	0	A	T	0.011	-1.605029e-01	3.021448e-01	7.908675e-02	5.965522e-01
-9	263	-9	0	A	T	0.457	2.271802e-01	1.554841e-01	1.480764e-02	1.473910e-01
-9	260	-9	0	A	T	0.223	7.756479e-03	1.455990e-01	1.873096e-01	9.576300e-01
-9	267	-9	0	A	T	0.495	1.388667e-01	4.317932e-01	9.440198e-02	7.484818e-01
-9	266	-9	0	A	T	0.090	1.709196e-01	1.275040e-01	5.952186e-02	1.833822e-01
-9	265	-9	0	A	T	0.223	7.756479e-03	1.455990e-01	1.873096e-01	9.576300e-01
-9	264	-9	0	A	T	0.495	1.388667e-01	4.317932e-01	9.440198e-02	7.484818e-01
-9	269	-9	0	A	T	0.128	1.916705e-01	1.348355e-01	1.005709e-01	1.585486e-01
-9	268	-9	0	A	T	0.128	1.916705e-01	1.348355e-01	1.005709e-01	1.585486e-01
-9	17246	-9	0	A	T	0.011	8.029261e-01	2.854835e-01	7.134783e-02	6.008882e-03
-9	17245	-9	0	A	T	0.011	8.029261e-01	2.854835e-01	7.134783e-02	6.008882e-03
-9	12392	-9	0	A	T	0.027	1.659618e-01	1.927055e-01	5.422650e-02	3.913559e-01
-9	12390	-9	0	A	T	0.027	1.659618e-01	1.927055e-01	5.422650e-02	3.913559e-01
-9	829	-9	0	A	T	0.495	1.339566e-01	4.459071e-01	1.042311e-01	7.645394e-01
-9	828	-9	0	A	T	0.128	1.916705e-01	1.348355e-01	1.005709e-01	1.585486e-01
-9	821	-9	0	A	T	0.090	1.709196e-01	1.275040e-01	5.952186e-02	1.833822e-01
-9	820	-9	0	A	T	0.218	1.839388e-02	1.490480e-01	1.891906e-01	9.020523e-01
-9	44411	-9	0	A	T	0.021	-2.078902e-01	2.137147e-01	7.248149e-02	3.332299e-01
-9	1712	-9	0	A	T	0.011	7.837857e-01	2.812779e-01	7.862050e-02	6.471016e-03
-9	1711	-9	0	A	T	0.011	7.837857e-01	2.812779e-01	7.862050e-02	6.471016e-03
-9	1715	-9	0	A	T	0.032	2.902611e-01	1.695732e-01	7.089196e-02	9.031837e-02
-9	1714	-9	0	A	T	0.011	7.837857e-01	2.812779e-01	7.862050e-02	6.471016e-03
-9	1719	-9	0	A	T	0.452	2.272018e-01	1.447444e-01	2.089155e-02	1.199237e-01
-9	60910	-9	0	A	T	0.011	-1.929498e-01	2.907761e-01	7.704932e-02	5.086261e-01
-9	60913	-9	0	A	T	0.011	-1.929498e-01	2.907761e-01	7.704932e-02	5.086261e-01
-9	60912	-9	0	A	T	0.011	-1.929498e-01	2.907761e-01	7.704932e-02	5.086261e-01
-9	60915	-9	0	A	T	0.011	-1.929498e-01	2.907761e-01	7.704932e-02	5.086261e-01
-9	60916	-9	0	A	T	0.011	-1.929498e-01	2.907761e-01	7.704932e-02	5.086261e-01
-9	26577	-9	0	A	T	0.011	-1.839278e-01	3.305766e-01	9.775565e-02	5.792986e-01
-9	26570	-9	0	A	T	0.016	-2.198500e-01	3.033904e-01	1.206582e-01	4.705096e-01
-9	26572	-9	0	A	T	0.016	-2.198500e-01	3.033904e-01	1.206582e-01	4.705096e-01
-9	13591	-9	0	A	T	0.027	2.087878e-01	2.096302e-01	1.007719e-01	3.218716e-01
-9	13590	-9	0	A	T	0.021	5.699412e-03	2.212136e-01	1.051703e-01	9.795011e-01
-9	13735	-9	0	A	T	0.043	2.117509e-01	1.815345e-01	1.229429e-01	2.464473e-01
-9	13734	-9	0	A	T	0.027	2.087878e-01	2.096302e-01	1.007719e-01	3.218716e-01
-9	13599	-9	0	A	T	0.027	2.087878e-01	2.096302e-01	1.007719e-01	3.218716e-01
-9	13598	-9	0	A	T	0.043	2.117509e-01	1.815345e-01	1.229429e-01	2.464473e-01
-9	508	-9	0	A	T	0.218	1.839388e-02	1.490480e-01	1.891906e-01	9.020523e-01
-9	6808	-9	0	A	T	0.048	1.066048e-01	1.855078e-01	1.133664e-01	5.669205e-01
-9	6807	-9	0	A	T	0.122	2.018360e-01	1.206763e-01	7.712941e-02	9.781554e-02
-9	15712	-9	0	A	T	0.053	7.405398e-02	1.570765e-01	1.027589e-01	6.384344e-01
-9	9747	-9	0	A	T	0.016	4.478614e-01	2.376054e-01	4.910511e-02	6.260046e-02
-9	24155	-9	0	A	T	0.011	-1.585551e-01	2.966728e-01	6.362674e-02	5.943233e-01
-9	24154	-9	0	A	T	0.011	-1.585551e-01	2.966728e-01	6.362674e-02	5.943233e-01
-9	24157	-9	0	A	T	0.011	-1.585551e-01	2.966728e-01	6.362674e-02	5.943233e-01
-9	24156	-9	0	A	T	0.011	-1.585551e-01	2.966728e-01	6.362674e-02	5.943233e-01
-9	24151	-9	0	A	T	0.011	-1.585551e-01	2.966728e-01	6.362674e-02	5.943233e-01
-9	24150	-9	0	A	T	0.011	-1.585551e-01	2.966728e-01	6.362674e-02	5.943233e-01
-9	24153	-9	0	A	T	0.011	-1.585551e-01	2.966728e-01	6.362674e-02	5.943233e-01
-9	24152	-9	0	A	T	0.011	-1.585551e-01	2.966728e-01	6.362674e-02	5.943233e-01
-9	24159	-9	0	A	T	0.011	-1.585551e-01	2.966728e-01	6.362674e-02	5.943233e-01
-9	24158	-9	0	A	T	0.011	-1.585551e-01	2.966728e-01	6.362674e-02	5.943233e-01
-9	15791	-9	0	A	T	0.037	-1.500395e-02	2.491388e-01	1.483364e-01	9.521085e-01
-9	36166	-9	0	A	T	0.011	-2.096575e-01	2.932766e-01	9.315757e-02	4.764935e-01
-9	83608	-9	0	A	T	0.011	-1.589637e-01	2.975234e-01	6.506817e-02	5.944299e-01
-9	83609	-9	0	A	T	0.011	-1.589637e-01	2.975234e-01	6.506817e-02	5.944299e-01
-9	83601	-9	0	A	T	0.011	-1.589637e-01	2.975234e-01	6.506817e-02	5.944299e-01
-9	83604	-9	0	A	T	0.011	-1.589637e-01	2.975234e-01	6.506817e-02	5.944299e-01
-9	8028	-9	0	A	T	0.011	-1.888499e-01	2.966222e-01	7.716252e-02	5.259220e-01
-9	8020	-9	0	A	T	0.021	-2.093669e-01	2.192467e-01	7.805290e-02	3.421118e-01
-9	8185	-9	0	A	T	0.170	-1.330612e-01	8.897508e-02	1.000000e-05	1.382094e-01
-9	5876	-9	0	A	T	0.064	-1.776863e-01	2.273831e-01	1.410386e-01	4.365499e-01
-9	5877	-9	0	A	T	0.037	-2.201453e-01	1.754639e-01	7.809185e-02	2.127849e-01
-9	5874	-9	0	A	T	0.064	-1.776863e-01	2.273831e-01	1.410386e-01	4.365499e-01
-9	5879	-9	0	A	T	0.053	-1.151295e-01	2.801911e-01	1.718612e-01	6.821039e-01
-9	19599	-9	0	A	T	0.011	-2.942398e-01	2.998514e-01	1.267848e-01	3.290254e-01
-9	19598	-9	0	A	T	0.011	-2.942398e-01	2.998514e-01	1.267848e-01	3.290254e-01
-9	19597	-9	0	A	T	0.027	-4.447612e-01	2.277903e-01	2.613265e-01	5.391855e-02
-9	19591	-9	0	A	T	0.032	-5.307061e-02	1.736020e-01	9.367498e-02	7.605217e-01
-9	21520	-9	0	A	T	0.011	-2.696281e-01	2.934896e-01	1.257315e-01	3.606563e-01
-9	42146	-9	0	A	T	0.016	-1.676736e-01	2.541882e-01	7.113458e-02	5.111306e-01
-9	21526	-9	0	A	T	0.011	-2.696281e-01	2.934896e-01	1.257315e-01	3.606563e-01
-9	8859	-9	0	A	T	0.043	8.568260e-03	2.216164e-01	1.426904e-01	9.692432e-01
-9	21524	-9	0	A	T	0.011	-2.696281e-01	2.934896e-01	1.257315e-01	3.606563e-01
-9	68629	-9	0	A	T	0.011	-1.798395e-01	2.930474e-01	7.114171e-02	5.409362e-01
-9	68628	-9	0	A	T	0.011	-1.798395e-01	2.930474e-01	7.114171e-02	5.409362e-01
-9	68623	-9	0	A	T	0.011	-1.798395e-01	2.930474e-01	7.114171e-02	5.409362e-01
-9	68622	-9	0	A	T	0.011	-1.798395e-01	2.930474e-01	7.114171e-02	5.409362e-01
-9	68621	-9	0	A	T	0.011	-1.798395e-01	2.930474e-01	7.114171e-02	5.409362e-01
-9	68620	-9	0	A	T	0.011	-1.798395e-01	2.930474e-01	7.114171e-02	5.409362e-01
-9	68627	-9	0	A	T	0.011	-1.798395e-01	2.930474e-01	7.114171e-02	5.409362e-01
-9	68626	-9	0	A	T	0.011	-1.798395e-01	2.930474e-01	7.114171e-02	5.409362e-01
-9	68625	-9	0	A	T	0.011	-1.798395e-01	2.930474e-01	7.114171e-02	5.409362e-01
-9	68624	-9	0	A	T	0.011	-1.798395e-01	2.930474e-01	7.114171e-02	5.409362e-01
-9	1553	-9	0	A	T	0.128	1.916705e-01	1.348355e-01	1.005709e-01	1.585486e-01
-9	1552	-9	0	A	T	0.138	1.459655e-01	1.409368e-01	1.157640e-01	3.030659e-01
-9	1555	-9	0	A	T	0.441	2.398790e-01	1.328879e-01	8.327751e-03	7.432674e-02
-9	1554	-9	0	A	T	0.410	2.614797e-01	1.096342e-01	7.981222e-03	1.912961e-02
-9	58541	-9	0	A	T	0.011	-1.798395e-01	2.930474e-01	7.114171e-02	5.409362e-01
-9	21528	-9	0	A	T	0.027	-3.680937e-01	2.072417e-01	2.716786e-01	7.901325e-02
-9	16203	-9	0	A	T	0.011	-3.135593e-01	3.111192e-01	1.798005e-01	3.161733e-01
-9	16205	-9	0	A	T	0.011	-3.135593e-01	3.111192e-01	1.798005e-01	3.161733e-01
-9	19596	-9	0	A	T	0.011	-2.942398e-01	2.998514e-01	1.267848e-01	3.290254e-01
-9	16209	-9	0	A	T	0.011	-3.135593e-01	3.111192e-01	1.798005e-01	3.161733e-01
-9	23707	-9	0	A	T	0.011	2.740491e-01	2.913523e-01	7.855370e-02	3.493677e-01
-9	22251	-9	0	A	T	0.048	-6.934622e-02	2.598621e-01	1.537084e-01	7.901759e-01
-9	1252	-9	0	A	T	0.335	-1.624650e-01	9.454783e-02	6.125109e-02	8.909892e-02
-9	1253	-9	0	A	T	0.090	1.668117e-01	1.212737e-01	4.732688e-02	1.723170e-01
-9	1259	-9	0	A	T	0.495	1.339566e-01	4.459071e-01	1.042311e-01	7.645394e-01
-9	11469	-9	0	A	T	0.117	2.684138e-01	1.042478e-01	3.955866e-02	1.162641e-02
-9	17157	-9	0	A	T	0.027	4.161288e-01	1.925350e-01	7.625778e-02	3.326739e-02
-9	825	-9	0	A	T	0.154	9.281861e-02	1.489626e-01	1.580280e-01	5.347605e-01
-9	824	-9	0	A	T	0.138	1.459655e-01	1.409368e-01	1.157640e-01	3.030659e-01
-9	827	-9	0	A	T	0.346	1.687971e-01	1.042678e-01	4.778822e-02	1.088964e-01
-9	826	-9	0	A	T	0.138	1.459655e-01	1.409368e-01	1.157640e-01	3.030659e-01
-9	822	-9	0	A	T	0.106	8.416189e-02	1.309841e-01	8.525104e-02	5.221237e-01
-9	1234	-9	0	A	T	0.489	1.507618e-01	3.191755e-01	9.078176e-02	6.377973e-01
-9	51228	-9	0	A	T	0.011	-2.882034e-01	3.005400e-01	1.218787e-01	3.400964e-01
-9	7764	-9	0	A	T	0.021	3.089627e-01	2.059524e-01	9.761375e-02	1.369957e-01
-9	7765	-9	0	A	T	0.021	3.089627e-01	2.059524e-01	9.761375e-02	1.369957e-01
-9	7766	-9	0	A	T	0.021	3.089627e-01	2.059524e-01	9.761375e-02	1.369957e-01
-9	7767	-9	0	A	T	0.021	3.089627e-01	2.059524e-01	9.761375e-02	1.369957e-01
-9	7763	-9	0	A	T	0.021	3.089627e-01	2.059524e-01	9.761375e-02	1.369957e-01
-9	7768	-9	0	A	T	0.021	3.089627e-01	2.059524e-01	9.761375e-02	1.369957e-01
-9	7769	-9	0	A	T	0.021	3.089627e-01	2.059524e-01	9.761375e-02	1.369957e-01
-9	26581	-9	0	A	T	0.016	-2.198500e-01	3.033904e-01	1.206582e-01	4.705096e-01
-9	9577	-9	0	A	T	0.016	-1.960609e-01	2.551267e-01	8.133356e-02	4.441677e-01
-9	9575	-9	0	A	T	0.016	-1.960609e-01	2.551267e-01	8.133356e-02	4.441677e-01
-9	26583	-9	0	A	T	0.016	-2.198500e-01	3.033904e-01	1.206582e-01	4.705096e-01
-9	68788	-9	0	A	T	0.011	-1.798395e-01	2.930474e-01	7.114171e-02	5.409362e-01
-9	68789	-9	0	A	T	0.011	-1.798395e-01	2.930474e-01	7.114171e-02	5.409362e-01
-9	68784	-9	0	A	T	0.011	-1.798395e-01	2.930474e-01	7.114171e-02	5.409362e-01
-9	68785	-9	0	A	T	0.011	-1.798395e-01	2.930474e-01	7.114171e-02	5.409362e-01
-9	68786	-9	0	A	T	0.011	-1.798395e-01	2.930474e-01	7.114171e-02	5.409362e-01
-9	68787	-9	0	A	T	0.011	-1.798395e-01	2.930474e-01	7.114171e-02	5.409362e-01
-9	68780	-9	0	A	T	0.016	-1.879800e-01	2.414028e-01	6.014653e-02	4.381557e-01
-9	68781	-9	0	A	T	0.011	-1.798395e-01	2.930474e-01	7.114171e-02	5.409362e-01
-9	68782	-9	0	A	T	0.011	-1.798395e-01	2.930474e-01	7.114171e-02	5.409362e-01
-9	68783	-9	0	A	T	0.011	-1.798395e-01	2.930474e-01	7.114171e-02	5.409362e-01
-9	48009	-9	0	A	T	0.032	8.761948e-02	3.402267e-01	1.949797e-01	7.973428e-01
-9	48000	-9	0	A	T	0.032	8.761948e-02	3.402267e-01	1.949797e-01	7.973428e-01
-9	48003	-9	0	A	T	0.021	2.101759e-01	2.889158e-01	1.518106e-01	4.687888e-01
-9	48002	-9	0	A	T	0.032	8.761948e-02	3.402267e-01	1.949797e-01	7.973428e-01
-9	48005	-9	0	A	T	0.032	8.761948e-02	3.402267e-01	1.949797e-01	7.973428e-01
-9	48004	-9	0	A	T	0.032	8.761948e-02	3.402267e-01	1.949797e-01	7.973428e-01
-9	48007	-9	0	A	T	0.032	8.761948e-02	3.402267e-01	1.949797e-01	7.973428e-01
-9	48006	-9	0	A	T	0.016	3.023302e-01	2.922957e-01	1.446874e-01	3.036932e-01
-9	9397	-9	0	A	T	0.016	-1.960609e-01	2.551267e-01	8.133356e-02	4.441677e-01
-9	9393	-9	0	A	T	0.016	-1.960609e-01	2.551267e-01	8.133356e-02	4.441677e-01
-9	9391	-9	0	A	T	0.016	-1.987793e-01	2.415129e-01	8.053289e-02	4.126030e-01
-9	9390	-9	0	A	T	0.011	-1.825450e-01	3.022398e-01	7.955082e-02	5.473475e-01
-9	9399	-9	0	A	T	0.016	-1.960609e-01	2.551267e-01	8.133356e-02	4.441677e-01
-9	15924	-9	0	A	T	0.011	8.001870e-01	2.879532e-01	3.716221e-02	6.612845e-03
-9	9392	-9	0	A	T	0.016	-1.960609e-01	2.551267e-01	8.133356e-02	4.441677e-01
-9	1455	-9	0	A	T	0.122	-6.637827e-02	9.723738e-02	1.239240e-01	4.965487e-01
-9	1456	-9	0	A	T	0.197	-8.203009e-02	8.906686e-02	1.005825e-01	3.594621e-01
-9	1457	-9	0	A	T	0.112	-6.231943e-02	1.166809e-01	1.440824e-01	5.945597e-01
-9	1450	-9	0	A	T	0.218	1.839388e-02	1.490480e-01	1.891906e-01	9.020523e-01
-9	1451	-9	0	A	T	0.106	8.416189e-02	1.309841e-01	8.525104e-02	5.221237e-01
-9	1452	-9	0	A	T	0.133	-1.149954e-01	9.716530e-02	3.181718e-02	2.396592e-01
-9	1458	-9	0	A	T	0.117	-6.849384e-02	1.148242e-01	1.406986e-01	5.522992e-01
-9	1459	-9	0	A	T	0.080	-1.894998e-01	1.120999e-01	1.484319e-01	9.432652e-02
-9	22359	-9	0	A	T	0.011	-3.426408e-01	3.037174e-01	2.090286e-01	2.621872e-01
-9	22358	-9	0	A	T	0.016	1.023611e-01	2.539388e-01	9.316037e-02	6.878145e-01
-9	22355	-9	0	A	T	0.011	-3.426408e-01	3.037174e-01	2.090286e-01	2.621872e-01
-9	22357	-9	0	A	T	0.011	-3.426408e-01	3.037174e-01	2.090286e-01	2.621872e-01
-9	22356	-9	0	A	T	0.016	1.023611e-01	2.539388e-01	9.316037e-02	6.878145e-01
-9	22351	-9	0	A	T	0.011	-3.426408e-01	3.037174e-01	2.090286e-01	2.621872e-01
-9	22350	-9	0	A	T	0.011	-3.426408e-01	3.037174e-01	2.090286e-01	2.621872e-01
-9	22353	-9	0	A	T	0.016	1.023611e-01	2.539388e-01	9.316037e-02	6.878145e-01
-9	22352	-9	0	A	T	0.011	-3.426408e-01	3.037174e-01	2.090286e-01	2.621872e-01
-9	4896	-9	0	A	T	0.011	-1.589637e-01	2.975234e-01	6.506817e-02	5.944299e-01
-9	3463	-9	0	A	T	0.011	-2.538497e-01	3.117240e-01	1.153036e-01	4.175524e-01
-9	3460	-9	0	A	T	0.011	-1.694678e-01	2.930556e-01	6.424128e-02	5.644889e-01
-9	1233	-9	0	A	T	0.495	1.339566e-01	4.459071e-01	1.042311e-01	7.645394e-01
-9	5649	-9	0	A	T	0.053	-1.151295e-01	2.801911e-01	1.718612e-01	6.821039e-01
-9	5641	-9	0	A	T	0.053	-1.151295e-01	2.801911e-01	1.718612e-01	6.821039e-01
-9	5640	-9	0	A	T	0.053	-1.151295e-01	2.801911e-01	1.718612e-01	6.821039e-01
-9	5643	-9	0	A	T	0.064	-1.776863e-01	2.273831e-01	1.410386e-01	4.365499e-01
-9	5645	-9	0	A	T	0.053	-1.151295e-01	2.801911e-01	1.718612e-01	6.821039e-01
-9	5647	-9	0	A	T	0.011	-1.453896e-01	3.165771e-01	8.823808e-02	6.471343e-01
-9	5646	-9	0	A	T	0.053	-1.151295e-01	2.801911e-01	1.718612e-01	6.821039e-01
-9	40583	-9	0	A	T	0.011	-2.275287e-01	2.929742e-01	1.017748e-01	4.393770e-01
-9	6465	-9	0	A	T	0.053	-1.151295e-01	2.801911e-01	1.718612e-01	6.821039e-01
-9	16713	-9	0	A	T	0.011	2.787922e-01	2.888901e-01	8.198310e-02	3.370518e-01
-9	26492	-9	0	A	T	0.016	-2.198500e-01	3.033904e-01	1.206582e-01	4.705096e-01
-9	26490	-9	0	A	T	0.016	-2.198500e-01	3.033904e-01	1.206582e-01	4.705096e-01
-9	26495	-9	0	A	T	0.011	-1.839278e-01	3.305766e-01	9.775565e-02	5.792986e-01
-9	26670	-9	0	A	T	0.016	-2.198500e-01	3.033904e-01	1.206582e-01	4.705096e-01
-9	26676	-9	0	A	T	0.016	-2.198500e-01	3.033904e-01	1.206582e-01	4.705096e-01
-9	26677	-9	0	A	T	0.011	-1.839278e-01	3.305766e-01	9.775565e-02	5.792986e-01
-9	26674	-9	0	A	T	0.016	-2.198500e-01	3.033904e-01	1.206582e-01	4.705096e-01
-9	26675	-9	0	A	T	0.016	-2.198500e-01	3.033904e-01	1.206582e-01	4.705096e-01
-9	13339	-9	0	A	T	0.011	7.825147e-01	2.818698e-01	6.196468e-02	6.664081e-03
-9	1300	-9	0	A	T	0.138	1.459655e-01	1.409368e-01	1.157640e-01	3.030659e-01
-9	4328	-9	0	A	T	0.037	-2.209158e-01	1.660970e-01	1.939774e-02	1.867927e-01
-9	56961	-9	0	A	T	0.011	-1.600852e-01	2.965577e-01	6.444866e-02	5.906314e-01
-9	3940	-9	0	A	T	0.011	-2.743960e-01	2.946594e-01	1.146611e-01	3.541714e-01
-9	6709	-9	0	A	T	0.059	2.534649e-02	1.626771e-01	1.286330e-01	8.765253e-01
-9	6708	-9	0	A	T	0.059	2.534649e-02	1.626771e-01	1.286330e-01	8.765253e-01
-9	6701	-9	0	A	T	0.011	-2.151196e-01	2.948049e-01	1.013926e-01	4.674266e-01
-9	6700	-9	0	A	T	0.011	-2.151196e-01	2.948049e-01	1.013926e-01	4.674266e-01
-9	6705	-9	0	A	T	0.048	1.066048e-01	1.855078e-01	1.133664e-01	5.669205e-01
-9	6704	-9	0	A	T	0.048	1.066048e-01	1.855078e-01	1.133664e-01	5.669205e-01
-9	24476	-9	0	A	T	0.011	2.826001e-01	2.912289e-01	8.907556e-02	3.344058e-01
-9	24474	-9	0	A	T	0.011	2.826001e-01	2.912289e-01	8.907556e-02	3.344058e-01
-9	24475	-9	0	A	T	0.011	2.826001e-01	2.912289e-01	8.907556e-02	3.344058e-01
-9	24472	-9	0	A	T	0.011	2.826001e-01	2.912289e-01	8.907556e-02	3.344058e-01
-9	24473	-9	0	A	T	0.011	2.826001e-01	2.912289e-01	8.907556e-02	3.344058e-01
-9	24470	-9	0	A	T	0.011	2.826001e-01	2.912289e-01	8.907556e-02	3.344058e-01
-9	24471	-9	0	A	T	0.011	2.826001e-01	2.912289e-01	8.907556e-02	3.344058e-01
-9	24479	-9	0	A	T	0.011	2.826001e-01	2.912289e-01	8.907556e-02	3.344058e-01
-9	18797	-9	0	A	T	0.011	2.843003e-01	2.967792e-01	8.208115e-02	3.405975e-01
-9	18791	-9	0	A	T	0.101	-5.852716e-02	1.135711e-01	8.366769e-02	6.075551e-01
-9	47938	-9	0	A	T	0.032	8.761948e-02	3.402267e-01	1.949797e-01	7.973428e-01
-9	47939	-9	0	A	T	0.032	8.761948e-02	3.402267e-01	1.949797e-01	7.973428e-01
-9	5568	-9	0	A	T	0.064	-1.776863e-01	2.273831e-01	1.410386e-01	4.365499e-01
-9	5569	-9	0	A	T	0.064	-1.776863e-01	2.273831e-01	1.410386e-01	4.365499e-01
-9	5564	-9	0	A	T	0.053	-1.151295e-01	2.801911e-01	1.718612e-01	6.821039e-01
-9	5565	-9	0	A	T	0.053	-1.151295e-01	2.801911e-01	1.718612e-01	6.821039e-01
-9	5566	-9	0	A	T	0.053	-1.151295e-01	2.801911e-01	1.718612e-01	6.821039e-01
-9	5567	-9	0	A	T	0.053	-1.151295e-01	2.801911e-01	1.718612e-01	6.821039e-01
-9	5560	-9	0	A	T	0.064	-1.776863e-01	2.273831e-01	1.410386e-01	4.365499e-01
-9	5561	-9	0	A	T	0.053	-1.151295e-01	2.801911e-01	1.718612e-01	6.821039e-01
-9	5562	-9	0	A	T	0.053	-1.151295e-01	2.801911e-01	1.718612e-01	6.821039e-01
-9	19049	-9	0	A	T	0.011	-1.602601e-01	2.962910e-01	6.395361e-02	5.898923e-01
-9	19042	-9	0	A	T	0.011	-1.602601e-01	2.962910e-01	6.395361e-02	5.898923e-01
-9	19041	-9	0	A	T	0.011	-1.602601e-01	2.962910e-01	6.395361e-02	5.898923e-01
-9	24469	-9	0	A	T	0.011	2.826001e-01	2.912289e-01	8.907556e-02	3.344058e-01
-9	24468	-9	0	A	T	0.011	2.826001e-01	2.912289e-01	8.907556e-02	3.344058e-01
-9	12745	-9	0	A	T	0.011	-1.589637e-01	2.975234e-01	6.506817e-02	5.944299e-01
-9	6974	-9	0	A	T	0.122	2.018360e-01	1.206763e-01	7.712941e-02	9.781554e-02
-9	12746	-9	0	A	T	0.011	-1.589637e-01	2.975234e-01	6.506817e-02	5.944299e-01
-9	12741	-9	0	A	T	0.059	-2.406766e-01	1.303919e-01	5.000233e-04	6.813816e-02
-9	12742	-9	0	A	T	0.011	-1.589637e-01	2.975234e-01	6.506817e-02	5.944299e-01
-9	21499	-9	0	A	T	0.048	-6.081761e-02	1.690203e-01	1.655651e-01	7.198032e-01
-9	21498	-9	0	A	T	0.048	-6.081761e-02	1.690203e-01	1.655651e-01	7.198032e-01
-9	21492	-9	0	A	T	0.011	-2.696281e-01	2.934896e-01	1.257315e-01	3.606563e-01
-9	21497	-9	0	A	T	0.048	-6.081761e-02	1.690203e-01	1.655651e-01	7.198032e-01
-9	21496	-9	0	A	T	0.048	-6.081761e-02	1.690203e-01	1.655651e-01	7.198032e-01
-9	21495	-9	0	A	T	0.027	-3.680937e-01	2.072417e-01	2.716786e-01	7.901325e-02
-9	21494	-9	0	A	T	0.011	-2.696281e-01	2.934896e-01	1.257315e-01	3.606563e-01
-9	21501	-9	0	A	T	0.048	-6.081761e-02	1.690203e-01	1.655651e-01	7.198032e-01
-9	6617	-9	0	A	T	0.048	1.066048e-01	1.855078e-01	1.133664e-01	5.669205e-01
-9	6614	-9	0	A	T	0.096	-1.279495e-01	1.101693e-01	8.877810e-02	2.484877e-01
-9	10583	-9	0	A	T	0.021	1.933844e-02	2.145447e-01	9.821792e-02	9.283742e-01
-9	54044	-9	0	A	T	0.011	-1.929498e-01	2.907761e-01	7.704932e-02	5.086261e-01
-9	1087	-9	0	A	T	0.495	1.339566e-01	4.459071e-01	1.042311e-01	7.645394e-01
-9	1085	-9	0	A	T	0.484	1.716487e-01	2.543322e-01	7.036405e-02	5.014323e-01
-9	1084	-9	0	A	T	0.489	1.507618e-01	3.191755e-01	9.078176e-02	6.377973e-01
-9	1083	-9	0	A	T	0.489	1.507618e-01	3.191755e-01	9.078176e-02	6.377973e-01
-9	1082	-9	0	A	T	0.452	2.322780e-01	1.462385e-01	1.023866e-02	1.156380e-01
-9	1081	-9	0	A	T	0.218	1.839388e-02	1.490480e-01	1.891906e-01	9.020523e-01
-9	1080	-9	0	A	T	0.154	9.281861e-02	1.489626e-01	1.580280e-01	5.347605e-01
-9	1089	-9	0	A	T	0.154	9.281861e-02	1.489626e-01	1.580280e-01	5.347605e-01
-9	26324	-9	0	A	T	0.016	-2.198500e-01	3.033904e-01	1.206582e-01	4.705096e-01
-9	26325	-9	0	A	T	0.016	-2.198500e-01	3.033904e-01	1.206582e-01	4.705096e-01
-9	26327	-9	0	A	T	0.016	-2.198500e-01	3.033904e-01	1.206582e-01	4.705096e-01
-9	26320	-9	0	A	T	0.011	-1.839278e-01	3.305766e-01	9.775565e-02	5.792986e-01
-9	26322	-9	0	A	T	0.016	-2.198500e-01	3.033904e-01	1.206582e-01	4.705096e-01
-9	26323	-9	0	A	T	0.011	-1.839278e-01	3.305766e-01	9.775565e-02	5.792986e-01
-9	26328	-9	0	A	T	0.016	-2.198500e-01	3.033904e-01	1.206582e-01	4.705096e-01
-9	26329	-9	0	A	T	0.016	-2.198500e-01	3.033904e-01	1.206582e-01	4.705096e-01
-9	52078	-9	0	A	T	0.011	-1.478147e-01	3.104014e-01	8.280104e-02	6.350574e-01
-9	21803	-9	0	A	T	0.011	2.955450e-01	2.951410e-01	9.648440e-02	3.192751e-01
-9	68548	-9	0	A	T	0.011	-1.798395e-01	2.930474e-01	7.114171e-02	5.409362e-01
-9	68549	-9	0	A	T	0.011	-1.798395e-01	2.930474e-01	7.114171e-02	5.409362e-01
-9	68542	-9	0	A	T	0.011	-1.798395e-01	2.930474e-01	7.114171e-02	5.409362e-01
-9	68543	-9	0	A	T	0.011	-1.798395e-01	2.930474e-01	7.114171e-02	5.409362e-01
-9	68540	-9	0	A	T	0.011	-1.798395e-01	2.930474e-01	7.114171e-02	5.409362e-01
-9	68541	-9	0	A	T	0.011	-1.798395e-01	2.930474e-01	7.114171e-02	5.409362e-01
-9	68546	-9	0	A	T	0.011	-1.798395e-01	2.930474e-01	7.114171e-02	5.409362e-01
-9	68547	-9	0	A	T	0.011	-1.798395e-01	2.930474e-01	7.114171e-02	5.409362e-01
-9	68544	-9	0	A	T	0.011	-1.798395e-01	2.930474e-01	7.114171e-02	5.409362e-01
-9	68545	-9	0	A	T	0.011	-1.798395e-01	2.930474e-01	7.114171e-02	5.409362e-01
-9	4263	-9	0	A	T	0.037	-2.209158e-01	1.660970e-01	1.939774e-02	1.867927e-01
-9	4264	-9	0	A	T	0.016	-1.753975e-01	2.465796e-01	5.185287e-02	4.786844e-01
-9	4269	-9	0	A	T	0.016	-1.753975e-01	2.465796e-01	5.185287e-02	4.786844e-01
-9	135	-9	0	A	T	0.090	1.709196e-01	1.275040e-01	5.952186e-02	1.833822e-01
-9	7096	-9	0	A	T	0.011	-2.713254e-01	2.926298e-01	1.197975e-01	3.562505e-01
-9	7092	-9	0	A	T	0.011	-2.713254e-01	2.926298e-01	1.197975e-01	3.562505e-01
-9	7093	-9	0	A	T	0.011	-2.713254e-01	2.926298e-01	1.197975e-01	3.562505e-01
-9	13709	-9	0	A	T	0.043	2.117509e-01	1.815345e-01	1.229429e-01	2.464473e-01
-9	13703	-9	0	A	T	0.043	2.117509e-01	1.815345e-01	1.229429e-01	2.464473e-01
-9	13700	-9	0	A	T	0.021	3.279610e-01	2.277070e-01	1.074603e-01	1.531838e-01
-9	13705	-9	0	A	T	0.037	2.824701e-01	1.867392e-01	1.325708e-01	1.337976e-01
-9	16288	-9	0	A	T	0.011	-3.135593e-01	3.111192e-01	1.798005e-01	3.161733e-01
-9	16280	-9	0	A	T	0.016	1.255820e-01	2.626474e-01	1.127271e-01	6.336853e-01
-9	16281	-9	0	A	T	0.016	1.255820e-01	2.626474e-01	1.127271e-01	6.336853e-01
-9	48379	-9	0	A	T	0.032	8.761948e-02	3.402267e-01	1.949797e-01	7.973428e-01
-9	48378	-9	0	A	T	0.032	8.761948e-02	3.402267e-01	1.949797e-01	7.973428e-01
-9	48373	-9	0	A	T	0.032	8.761948e-02	3.402267e-01	1.949797e-01	7.973428e-01
-9	48371	-9	0	A	T	0.032	8.761948e-02	3.402267e-01	1.949797e-01	7.973428e-01
-9	48370	-9	0	A	T	0.032	8.761948e-02	3.402267e-01	1.949797e-01	7.973428e-01
-9	48376	-9	0	A	T	0.032	8.761948e-02	3.402267e-01	1.949797e-01	7.973428e-01
-9	48375	-9	0	A	T	0.016	3.023302e-01	2.922957e-01	1.446874e-01	3.036932e-01
-9	48374	-9	0	A	T	0.032	8.761948e-02	3.402267e-01	1.949797e-01	7.973428e-01
-9	1984	-9	0	A	T	0.021	8.162240e-01	1.910073e-01	9.311363e-02	4.692261e-05
-9	1982	-9	0	A	T	0.016	4.496913e-01	2.391298e-01	4.138842e-02	6.319908e-02
-9	1980	-9	0	A	T	0.016	4.496913e-01	2.391298e-01	4.138842e-02	6.319908e-02
-9	45075	-9	0	A	T	0.011	-2.743960e-01	2.946594e-01	1.146611e-01	3.541714e-01
-9	45074	-9	0	A	T	0.011	-2.743960e-01	2.946594e-01	1.146611e-01	3.541714e-01
-9	45073	-9	0	A	T	0.011	-2.743960e-01	2.946594e-01	1.146611e-01	3.541714e-01
-9	45072	-9	0	A	T	0.011	-2.743960e-01	2.946594e-01	1.146611e-01	3.541714e-01
-9	45071	-9	0	A	T	0.011	-2.743960e-01	2.946594e-01	1.146611e-01	3.541714e-01
-9	45070	-9	0	A	T	0.011	-2.743960e-01	2.946594e-01	1.146611e-01	3.541714e-01
-9	45079	-9	0	A	T	0.011	-2.743960e-01	2.946594e-01	1.146611e-01	3.541714e-01
-9	45078	-9	0	A	T	0.011	-2.743960e-01	2.946594e-01	1.146611e-01	3.541714e-01
-9	24227	-9	0	A	T	0.011	-1.585551e-01	2.966728e-01	6.362674e-02	5.943233e-01
-9	24226	-9	0	A	T	0.011	-1.585551e-01	2.966728e-01	6.362674e-02	5.943233e-01
-9	24225	-9	0	A	T	0.011	-1.585551e-01	2.966728e-01	6.362674e-02	5.943233e-01
-9	24224	-9	0	A	T	0.011	-1.585551e-01	2.966728e-01	6.362674e-02	5.943233e-01
-9	24223	-9	0	A	T	0.011	-1.585551e-01	2.966728e-01	6.362674e-02	5.943233e-01
-9	24222	-9	0	A	T	0.011	-1.585551e-01	2.966728e-01	6.362674e-02	5.943233e-01
-9	24221	-9	0	A	T	0.011	-1.585551e-01	2.966728e-01	6.362674e-02	5.943233e-01
-9	24220	-9	0	A	T	0.011	-1.585551e-01	2.966728e-01	6.362674e-02	5.943233e-01
-9	6464	-9	0	A	T	0.053	-1.151295e-01	2.801911e-01	1.718612e-01	6.821039e-01
-9	6466	-9	0	A	T	0.064	-1.776863e-01	2.273831e-01	1.410386e-01	4.365499e-01
-9	6467	-9	0	A	T	0.064	-1.776863e-01	2.273831e-01	1.410386e-01	4.365499e-01
-9	80	-9	0	A	T	0.495	1.388667e-01	4.317932e-01	9.440198e-02	7.484818e-01
-9	81	-9	0	A	T	0.128	1.916705e-01	1.348355e-01	1.005709e-01	1.585486e-01
-9	86	-9	0	A	T	0.128	1.916705e-01	1.348355e-01	1.005709e-01	1.585486e-01
-9	87	-9	0	A	T	0.138	1.459655e-01	1.409368e-01	1.157640e-01	3.030659e-01
-9	51286	-9	0	A	T	0.011	-2.882034e-01	3.005400e-01	1.218787e-01	3.400964e-01
-9	51281	-9	0	A	T	0.016	-3.205745e-01	2.556351e-01	1.495206e-01	2.130076e-01
-9	26489	-9	0	A	T	0.016	-2.198500e-01	3.033904e-01	1.206582e-01	4.705096e-01
-9	26488	-9	0	A	T	0.016	-2.198500e-01	3.033904e-01	1.206582e-01	4.705096e-01
-9	60828	-9	0	A	T	0.016	-1.965852e-01	2.397762e-01	6.998856e-02	4.144095e-01
-9	26487	-9	0	A	T	0.016	-2.198500e-01	3.033904e-01	1.206582e-01	4.705096e-01
-9	26486	-9	0	A	T	0.016	-2.198500e-01	3.033904e-01	1.206582e-01	4.705096e-01
-9	30668	-9	0	A	T	0.011	-1.592837e-01	3.029147e-01	7.902341e-02	6.002668e-01
-9	15660	-9	0	A	T	0.048	1.208743e-01	1.619317e-01	9.436963e-02	4.572975e-01
-9	15665	-9	0	A	T	0.021	5.765431e-01	2.095802e-01	9.022643e-02	7.156104e-03
-9	15664	-9	0	A	T	0.053	7.405398e-02	1.570765e-01	1.027589e-01	6.384344e-01
-9	4388	-9	0	A	T	0.037	-2.209158e-01	1.660970e-01	1.939774e-02	1.867927e-01
-9	4382	-9	0	A	T	0.016	-1.753975e-01	2.465796e-01	5.185287e-02	4.786844e-01
-9	6369	-9	0	A	T	0.053	-1.151295e-01	2.801911e-01	1.718612e-01	6.821039e-01
-9	6368	-9	0	A	T	0.064	-1.776863e-01	2.273831e-01	1.410386e-01	4.365499e-01
-9	6363	-9	0	A	T	0.101	6.076288e-02	1.388384e-01	1.440275e-01	6.626644e-01
-9	6362	-9	0	A	T	0.053	-1.151295e-01	2.801911e-01	1.718612e-01	6.821039e-01
-9	6360	-9	0	A	T	0.053	-1.151295e-01	2.801911e-01	1.718612e-01	6.821039e-01
-9	6367	-9	0	A	T	0.021	-1.840224e-01	2.350350e-01	7.740339e-02	4.356629e-01
-9	6365	-9	0	A	T	0.059	2.451171e-01	2.564143e-01	2.873171e-01	3.416069e-01
-9	5199	-9	0	A	T	0.011	-1.453896e-01	3.165771e-01	8.823808e-02	6.471343e-01
-9	1618	-9	0	A	T	0.218	1.839388e-02	1.490480e-01	1.891906e-01	9.020523e-01
-9	1619	-9	0	A	T	0.457	-2.218951e-01	1.530562e-01	1.642550e-01	1.505252e-01
-9	5195	-9	0	A	T	0.053	-1.151295e-01	2.801911e-01	1.718612e-01	6.821039e-01
-9	5194	-9	0	A	T	0.053	-1.151295e-01	2.801911e-01	1.718612e-01	6.821039e-01
-9	1614	-9	0	A	T	0.346	1.687971e-01	1.042678e-01	4.778822e-02	1.088964e-01
-9	1615	-9	0	A	T	0.154	9.281861e-02	1.489626e-01	1.580280e-01	5.347605e-01
-9	1612	-9	0	A	T	0.128	1.916705e-01	1.348355e-01	1.005709e-01	1.585486e-01
-9	5190	-9	0	A	T	0.069	-1.768392e-01	2.004585e-01	1.162347e-01	3.799820e-01
-9	1611	-9	0	A	T	0.090	1.709196e-01	1.275040e-01	5.952186e-02	1.833822e-01
-9	19794	-9	0	A	T	0.011	-1.632994e-01	3.120909e-01	8.915816e-02	6.020632e-01
-9	5472	-9	0	A	T	0.053	-1.151295e-01	2.801911e-01	1.718612e-01	6.821039e-01
-9	6511	-9	0	A	T	0.053	-1.151295e-01	2.801911e-01	1.718612e-01	6.821039e-01
-9	17298	-9	0	A	T	0.011	8.029261e-01	2.854835e-01	7.134783e-02	6.008882e-03
-9	17299	-9	0	A	T	0.011	8.029261e-01	2.854835e-01	7.134783e-02	6.008882e-03
-9	17296	-9	0	A	T	0.011	8.029261e-01	2.854835e-01	7.134783e-02	6.008882e-03
-9	17290	-9	0	A	T	0.011	8.029261e-01	2.854835e-01	7.134783e-02	6.008882e-03
-9	17291	-9	0	A	T	0.011	8.029261e-01	2.854835e-01	7.134783e-02	6.008882e-03
-9	17292	-9	0	A	T	0.011	8.029261e-01	2.854835e-01	7.134783e-02	6.008882e-03
-9	24382	-9	0	A	T	0.011	2.826001e-01	2.912289e-01	8.907556e-02	3.344058e-01
-9	24383	-9	0	A	T	0.011	2.826001e-01	2.912289e-01	8.907556e-02	3.344058e-01
-9	24384	-9	0	A	T	0.011	2.826001e-01	2.912289e-01	8.907556e-02	3.344058e-01
-9	24385	-9	0	A	T	0.011	2.826001e-01	2.912289e-01	8.907556e-02	3.344058e-01
-9	24387	-9	0	A	T	0.011	2.826001e-01	2.912289e-01	8.907556e-02	3.344058e-01
-9	429	-9	0	A	T	0.154	9.281861e-02	1.489626e-01	1.580280e-01	5.347605e-01
-9	421	-9	0	A	T	0.032	-4.339323e-02	1.749049e-01	9.289159e-02	8.046129e-01
-9	423	-9	0	A	T	0.218	1.386558e-01	8.641392e-02	1.458191e-02	1.120196e-01
-9	422	-9	0	A	T	0.032	-4.229162e-02	1.732646e-01	9.189248e-02	8.077070e-01
-9	425	-9	0	A	T	0.229	1.818252e-01	9.487846e-02	5.715673e-02	5.841836e-02
-9	424	-9	0	A	T	0.255	5.060606e-02	8.917827e-02	4.689777e-02	5.717765e-01
-9	23818	-9	0	A	T	0.011	-1.839278e-01	3.305766e-01	9.775565e-02	5.792986e-01
-9	65841	-9	0	A	T	0.011	-1.589637e-01	2.975234e-01	6.506817e-02	5.944299e-01
-9	3259	-9	0	A	T	0.011	-2.538497e-01	3.117240e-01	1.153036e-01	4.175524e-01
-9	3250	-9	0	A	T	0.011	-2.538497e-01	3.117240e-01	1.153036e-01	4.175524e-01
-9	3255	-9	0	A	T	0.011	-2.538497e-01	3.117240e-01	1.153036e-01	4.175524e-01
-9	89	-9	0	A	T	0.154	8.416976e-02	1.325144e-01	1.315657e-01	5.268914e-01
-9	17272	-9	0	A	T	0.011	8.029261e-01	2.854835e-01	7.134783e-02	6.008882e-03
-9	17274	-9	0	A	T	0.011	8.029261e-01	2.854835e-01	7.134783e-02	6.008882e-03
-9	18672	-9	0	A	T	0.234	6.398836e-02	8.470664e-02	8.304427e-02	4.519319e-01
-9	15951	-9	0	A	T	0.011	8.001870e-01	2.879532e-01	3.716221e-02	6.612845e-03
-9	26660	-9	0	A	T	0.016	-2.198500e-01	3.033904e-01	1.206582e-01	4.705096e-01
-9	8619	-9	0	A	T	0.011	-2.297234e-01	2.898130e-01	9.843339e-02	4.300147e-01
-9	26665	-9	0	A	T	0.016	-2.198500e-01	3.033904e-01	1.206582e-01	4.705096e-01
-9	25169	-9	0	A	T	0.011	2.520956e-01	2.976705e-01	5.973978e-02	3.992514e-01
-9	25168	-9	0	A	T	0.011	2.520956e-01	2.976705e-01	5.973978e-02	3.992514e-01
[truncated: 6,474 more rows]
