# Supplementary material for: GWAS for quantitative resistance phenotypes in Mycobacterium tuberculosis reveals resistance genes and regulatory regions
Source: Nat Commun. 2019 May 13;10:2128. doi: 10.1038/s41467-019-10110-6 (PMC6513847; doi:10.1038/s41467-019-10110-6)
Supplement: Supplementary file 12 — Source Data [file 41467_2019_10110_MOESM12_ESM.zip › 9-Source Data Folder/site_rif_valid.assoc.txt]

chr	rs	ps	n_miss	allele1	allele0	af	beta	se	l_remle	p_wald
-9	5989	-9	0	A	T	0.041	-4.925282e-02	1.441470e-01	4.698436e+00	7.326862e-01
-9	5982	-9	0	A	T	0.046	1.162288e-02	1.539865e-01	4.705357e+00	9.398535e-01
-9	5983	-9	0	A	T	0.046	-9.878769e-02	1.532353e-01	4.684412e+00	5.193363e-01
-9	5980	-9	0	A	T	0.045	-3.485374e-02	1.446576e-01	4.687304e+00	8.096693e-01
-9	5981	-9	0	A	T	0.045	-3.485374e-02	1.446576e-01	4.687304e+00	8.096693e-01
-9	5987	-9	0	A	T	0.018	-1.173205e-01	1.166007e-01	4.688681e+00	3.146642e-01
-9	5984	-9	0	A	T	0.050	6.280225e-03	1.428478e-01	4.685928e+00	9.649447e-01
-9	10550	-9	0	A	T	0.084	-2.628631e-02	7.638120e-02	4.727004e+00	7.308349e-01
-9	270	-9	0	A	T	0.156	1.576054e-02	1.747118e-01	4.733756e+00	9.281459e-01
-9	271	-9	0	A	T	0.204	3.421206e-01	2.012763e-01	4.716108e+00	8.960111e-02
-9	272	-9	0	A	T	0.205	2.190814e-01	3.698462e-01	4.683851e+00	5.537936e-01
-9	273	-9	0	A	T	0.469	2.428590e-02	1.860409e-01	4.719677e+00	8.961745e-01
-9	274	-9	0	A	T	0.473	1.668521e-01	2.688492e-01	4.725011e+00	5.350453e-01
-9	275	-9	0	A	T	0.205	2.190814e-01	3.698462e-01	4.683851e+00	5.537936e-01
-9	276	-9	0	A	T	0.494	-1.117414e-01	5.220993e-01	4.757301e+00	8.305885e-01
-9	277	-9	0	A	T	0.284	4.347468e-02	3.018748e-01	4.738736e+00	8.855277e-01
-9	278	-9	0	A	T	0.284	4.347468e-02	3.018748e-01	4.738736e+00	8.855277e-01
-9	279	-9	0	A	T	0.229	1.889771e-01	3.683552e-01	4.703339e+00	6.080852e-01
-9	8542	-9	0	A	T	0.020	-1.213863e-01	1.632311e-01	4.657354e+00	4.573282e-01
-9	26569	-9	0	A	T	0.024	-1.301302e-01	8.106179e-01	4.749831e+00	8.725061e-01
-9	26566	-9	0	A	T	0.022	9.988678e-02	2.097097e-01	4.690848e+00	6.339957e-01
-9	26567	-9	0	A	T	0.024	-1.301302e-01	8.106179e-01	4.749831e+00	8.725061e-01
-9	26564	-9	0	A	T	0.020	6.925537e-02	3.212212e-01	4.739188e+00	8.293594e-01
-9	26565	-9	0	A	T	0.022	1.835298e-01	2.609344e-01	4.713045e+00	4.820574e-01
-9	26562	-9	0	A	T	0.024	-1.301302e-01	8.106179e-01	4.749831e+00	8.725061e-01
-9	26563	-9	0	A	T	0.024	-1.301302e-01	8.106179e-01	4.749831e+00	8.725061e-01
-9	26560	-9	0	A	T	0.024	-1.301302e-01	8.106179e-01	4.749831e+00	8.725061e-01
-9	26561	-9	0	A	T	0.024	-1.301302e-01	8.106179e-01	4.749831e+00	8.725061e-01
-9	6819	-9	0	A	T	0.057	-9.292346e-02	1.017856e-01	4.694140e+00	3.615779e-01
-9	6818	-9	0	A	T	0.077	2.311058e-01	2.856677e-01	4.753627e+00	4.187763e-01
-9	6811	-9	0	A	T	0.031	1.991638e-02	3.873920e-01	4.745359e+00	9.590117e-01
-9	6810	-9	0	A	T	0.076	1.407658e-01	2.095715e-01	4.695467e+00	5.019968e-01
-9	6813	-9	0	A	T	0.077	2.311058e-01	2.856677e-01	4.753627e+00	4.187763e-01
-9	6812	-9	0	A	T	0.031	1.991638e-02	3.873920e-01	4.745359e+00	9.590117e-01
-9	6815	-9	0	A	T	0.030	-1.500158e-02	2.452582e-01	4.702595e+00	9.512433e-01
-9	6814	-9	0	A	T	0.030	7.616853e-02	2.890044e-01	4.718492e+00	7.921969e-01
-9	6817	-9	0	A	T	0.077	2.311058e-01	2.856677e-01	4.753627e+00	4.187763e-01
-9	6816	-9	0	A	T	0.077	2.311058e-01	2.856677e-01	4.753627e+00	4.187763e-01
-9	6935	-9	0	A	T	0.077	2.311058e-01	2.856677e-01	4.753627e+00	4.187763e-01
-9	1679	-9	0	A	T	0.116	-3.016989e-02	4.602694e-02	4.713021e+00	5.123624e-01
-9	8035	-9	0	A	T	0.010	1.623560e-01	6.340140e-01	4.751828e+00	7.979637e-01
-9	8034	-9	0	A	T	0.010	1.623560e-01	6.340140e-01	4.751828e+00	7.979637e-01
-9	8036	-9	0	A	T	0.018	3.751427e-02	3.835365e-01	4.747723e+00	9.221087e-01
-9	8031	-9	0	A	T	0.010	1.623560e-01	6.340140e-01	4.751828e+00	7.979637e-01
-9	8030	-9	0	A	T	0.010	1.623560e-01	6.340140e-01	4.751828e+00	7.979637e-01
-9	8033	-9	0	A	T	0.010	1.623560e-01	6.340140e-01	4.751828e+00	7.979637e-01
-9	8039	-9	0	A	T	0.010	1.623560e-01	6.340140e-01	4.751828e+00	7.979637e-01
-9	8038	-9	0	A	T	0.018	3.751427e-02	3.835365e-01	4.747723e+00	9.221087e-01
-9	5869	-9	0	A	T	0.045	-1.007177e-01	7.218034e-01	4.756482e+00	8.890648e-01
-9	5868	-9	0	A	T	0.045	-1.007177e-01	7.218034e-01	4.756482e+00	8.890648e-01
-9	5865	-9	0	A	T	0.044	1.479695e-02	3.213515e-01	4.700215e+00	9.632861e-01
-9	5864	-9	0	A	T	0.050	1.528454e-03	2.995909e-01	4.706667e+00	9.959308e-01
-9	5867	-9	0	A	T	0.051	-9.109835e-02	5.371018e-01	4.742348e+00	8.653629e-01
-9	5866	-9	0	A	T	0.050	1.528454e-03	2.995909e-01	4.706667e+00	9.959308e-01
-9	5861	-9	0	A	T	0.045	-1.007177e-01	7.218034e-01	4.756482e+00	8.890648e-01
-9	5860	-9	0	A	T	0.045	-1.007177e-01	7.218034e-01	4.756482e+00	8.890648e-01
-9	5863	-9	0	A	T	0.044	1.479695e-02	3.213515e-01	4.700215e+00	9.632861e-01
-9	5862	-9	0	A	T	0.044	1.479695e-02	3.213515e-01	4.700215e+00	9.632861e-01
-9	19588	-9	0	A	T	0.014	-6.958457e-02	2.805275e-01	4.732030e+00	8.041659e-01
-9	19587	-9	0	A	T	0.014	-6.958457e-02	2.805275e-01	4.732030e+00	8.041659e-01
-9	19584	-9	0	A	T	0.018	-1.724707e-01	1.420060e-01	4.688300e+00	2.249363e-01
-9	19585	-9	0	A	T	0.050	-5.861685e-02	9.001681e-02	4.654627e+00	5.151365e-01
-9	19583	-9	0	A	T	0.014	-6.958457e-02	2.805275e-01	4.732030e+00	8.041659e-01
-9	6953	-9	0	A	T	0.031	1.991638e-02	3.873920e-01	4.745359e+00	9.590117e-01
-9	8860	-9	0	A	T	0.012	-7.905386e-02	1.156202e-01	4.683074e+00	4.943572e-01
-9	26067	-9	0	A	T	0.020	6.925537e-02	3.212212e-01	4.739188e+00	8.293594e-01
-9	26066	-9	0	A	T	0.024	-1.301302e-01	8.106179e-01	4.749831e+00	8.725061e-01
-9	26064	-9	0	A	T	0.024	-1.301302e-01	8.106179e-01	4.749831e+00	8.725061e-01
-9	26068	-9	0	A	T	0.024	-1.301302e-01	8.106179e-01	4.749831e+00	8.725061e-01
-9	4760	-9	0	A	T	0.018	1.868918e-02	8.407830e-02	4.713929e+00	8.241555e-01
-9	4767	-9	0	A	T	0.054	9.387839e-02	6.339803e-02	4.505207e+00	1.390955e-01
-9	832	-9	0	A	T	0.279	-4.608261e-01	2.351358e-01	5.028895e+00	5.039430e-02
-9	833	-9	0	A	T	0.490	-8.411962e-01	3.097640e-01	4.889421e+00	6.771304e-03
-9	836	-9	0	A	T	0.463	-8.437722e-02	1.099601e-01	4.717446e+00	4.431240e-01
-9	837	-9	0	A	T	0.201	-8.913491e-02	1.326087e-01	4.699147e+00	5.016907e-01
-9	834	-9	0	A	T	0.259	1.841476e-02	9.787611e-02	4.688607e+00	8.508162e-01
-9	835	-9	0	A	T	0.481	-8.611295e-02	1.174247e-01	4.696230e+00	4.635820e-01
-9	838	-9	0	A	T	0.189	-1.067876e-01	1.389619e-01	4.698369e+00	4.424575e-01
-9	839	-9	0	A	T	0.200	-1.669758e-02	1.227846e-01	4.696913e+00	8.918659e-01
-9	14306	-9	0	A	T	0.015	-3.416296e-02	1.361677e-01	4.699974e+00	8.019704e-01
-9	14309	-9	0	A	T	0.012	-4.167469e-02	1.207068e-01	4.699958e+00	7.300013e-01
-9	14308	-9	0	A	T	0.024	-1.240770e-01	9.464344e-02	4.715489e+00	1.902704e-01
-9	9454	-9	0	A	T	0.026	-8.645908e-02	4.824652e-01	4.755926e+00	8.578280e-01
-9	9450	-9	0	A	T	0.026	-8.645908e-02	4.824652e-01	4.755926e+00	8.578280e-01
-9	9451	-9	0	A	T	0.024	-2.694004e-02	2.231724e-01	4.699325e+00	9.039506e-01
-9	21515	-9	0	A	T	0.011	-1.256244e-01	1.915712e-01	4.688340e+00	5.121856e-01
-9	21512	-9	0	A	T	0.011	-1.256244e-01	1.915712e-01	4.688340e+00	5.121856e-01
-9	21519	-9	0	A	T	0.011	-1.256244e-01	1.915712e-01	4.688340e+00	5.121856e-01
-9	7773	-9	0	A	T	0.016	8.879664e-02	1.261596e-01	4.735465e+00	4.817536e-01
-9	7771	-9	0	A	T	0.018	1.556994e-01	1.262317e-01	4.732344e+00	2.178064e-01
-9	7770	-9	0	A	T	0.018	1.556994e-01	1.262317e-01	4.732344e+00	2.178064e-01
-9	97392	-9	0	A	T	0.022	5.098611e-02	9.231798e-02	4.720761e+00	5.809194e-01
-9	9546	-9	0	A	T	0.026	-8.645908e-02	4.824652e-01	4.755926e+00	8.578280e-01
-9	9547	-9	0	A	T	0.026	-8.645908e-02	4.824652e-01	4.755926e+00	8.578280e-01
-9	9545	-9	0	A	T	0.026	-8.645908e-02	4.824652e-01	4.755926e+00	8.578280e-01
-9	9540	-9	0	A	T	0.012	-2.553824e-01	1.851214e-01	4.549747e+00	1.681491e-01
-9	9541	-9	0	A	T	0.016	1.923094e-01	1.610808e-01	4.552013e+00	2.329153e-01
-9	21369	-9	0	A	T	0.011	-1.256244e-01	1.915712e-01	4.688340e+00	5.121856e-01
-9	21368	-9	0	A	T	0.011	-1.256244e-01	1.915712e-01	4.688340e+00	5.121856e-01
-9	48012	-9	0	A	T	0.018	3.614842e-03	3.414302e-01	4.701668e+00	9.915556e-01
-9	48013	-9	0	A	T	0.014	3.339656e-02	2.614468e-01	4.705075e+00	8.983917e-01
-9	48011	-9	0	A	T	0.019	-7.009283e-02	8.224653e-01	4.755458e+00	9.321075e-01
-9	48014	-9	0	A	T	0.016	3.275476e-02	1.778827e-01	4.683874e+00	8.539570e-01
-9	48015	-9	0	A	T	0.019	-7.009283e-02	8.224653e-01	4.755458e+00	9.321075e-01
-9	15389	-9	0	A	T	0.010	1.505704e-02	2.719646e-01	4.719626e+00	9.558636e-01
-9	1447	-9	0	A	T	0.193	1.007397e-01	3.094529e-01	4.747080e+00	7.448644e-01
-9	1446	-9	0	A	T	0.489	3.023850e-01	6.306879e-01	4.746850e+00	6.317597e-01
-9	1445	-9	0	A	T	0.491	2.824792e-01	7.646967e-01	4.749483e+00	7.119361e-01
-9	1444	-9	0	A	T	0.280	1.285881e-01	3.471727e-01	4.728488e+00	7.112014e-01
-9	1443	-9	0	A	T	0.204	1.281341e-01	3.428846e-01	4.741967e+00	7.087397e-01
-9	1442	-9	0	A	T	0.214	-5.947737e-02	9.896509e-02	4.674318e+00	5.480302e-01
-9	1441	-9	0	A	T	0.278	-3.801633e-02	1.700126e-01	4.700889e+00	8.231239e-01
-9	1440	-9	0	A	T	0.490	-1.917955e-01	3.086635e-01	4.707542e+00	5.345467e-01
-9	1449	-9	0	A	T	0.155	-9.661693e-02	1.695417e-01	4.757526e+00	5.689397e-01
-9	1448	-9	0	A	T	0.204	1.281341e-01	3.428846e-01	4.741967e+00	7.087397e-01
-9	198	-9	0	A	T	0.154	-4.594140e-02	1.502477e-01	4.730486e+00	7.598658e-01
-9	195	-9	0	A	T	0.205	-2.147489e-01	2.522429e-01	4.794040e+00	3.948488e-01
-9	197	-9	0	A	T	0.288	1.663533e-01	2.250815e-01	4.682778e+00	4.600948e-01
-9	196	-9	0	A	T	0.046	1.164138e-01	1.165862e-01	4.749966e+00	3.183558e-01
-9	191	-9	0	A	T	0.477	2.308975e-01	2.776110e-01	4.726736e+00	4.058321e-01
-9	190	-9	0	A	T	0.499	-3.701451e-02	6.184184e-01	4.734983e+00	9.522886e-01
-9	193	-9	0	A	T	0.498	1.248182e-01	6.714842e-01	4.749212e+00	8.525871e-01
-9	6964	-9	0	A	T	0.031	1.991638e-02	3.873920e-01	4.745359e+00	9.590117e-01
-9	3452	-9	0	A	T	0.185	-8.515035e-02	7.012384e-02	4.662626e+00	2.250299e-01
-9	3453	-9	0	A	T	0.027	3.000042e-02	8.400916e-02	4.719221e+00	7.211130e-01
-9	3456	-9	0	A	T	0.012	-1.469036e-01	1.005724e-01	4.595259e+00	1.445331e-01
-9	3454	-9	0	A	T	0.025	-2.806046e-02	8.711640e-02	4.718617e+00	7.474665e-01
-9	3455	-9	0	A	T	0.037	4.879480e-02	7.247507e-02	4.713804e+00	5.009920e-01
-9	3458	-9	0	A	T	0.010	2.488303e-02	1.357831e-01	4.732918e+00	8.546480e-01
-9	3459	-9	0	A	T	0.012	-9.865131e-02	1.221950e-01	4.670407e+00	4.197399e-01
-9	6967	-9	0	A	T	0.031	1.991638e-02	3.873920e-01	4.745359e+00	9.590117e-01
-9	6473	-9	0	A	T	0.045	-1.007177e-01	7.218034e-01	4.756482e+00	8.890648e-01
-9	15367	-9	0	A	T	0.010	1.505704e-02	2.719646e-01	4.719626e+00	9.558636e-01
-9	6475	-9	0	A	T	0.051	-9.109835e-02	5.371018e-01	4.742348e+00	8.653629e-01
-9	6474	-9	0	A	T	0.051	-9.109835e-02	5.371018e-01	4.742348e+00	8.653629e-01
-9	4040	-9	0	A	T	0.012	1.682954e-01	1.152059e-01	4.791133e+00	1.444928e-01
-9	319	-9	0	A	T	0.284	4.347468e-02	3.018748e-01	4.738736e+00	8.855277e-01
-9	318	-9	0	A	T	0.494	-1.117414e-01	5.220993e-01	4.757301e+00	8.305885e-01
-9	311	-9	0	A	T	0.284	4.347468e-02	3.018748e-01	4.738736e+00	8.855277e-01
-9	310	-9	0	A	T	0.205	2.190814e-01	3.698462e-01	4.683851e+00	5.537936e-01
-9	317	-9	0	A	T	0.188	2.726953e-01	1.809297e-01	4.659406e+00	1.321931e-01
-9	316	-9	0	A	T	0.367	1.161859e-01	2.179378e-01	4.734095e+00	5.941156e-01
-9	314	-9	0	A	T	0.284	4.347468e-02	3.018748e-01	4.738736e+00	8.855277e-01
-9	448	-9	0	A	T	0.190	2.399441e-01	2.159498e-01	4.651287e+00	2.668851e-01
-9	15708	-9	0	A	T	0.040	-2.935753e-01	2.836270e-01	4.739266e+00	3.009752e-01
-9	15706	-9	0	A	T	0.040	-2.935753e-01	2.836270e-01	4.739266e+00	3.009752e-01
-9	2742	-9	0	A	T	0.043	-5.778297e-02	5.997392e-02	4.631908e+00	3.356303e-01
-9	2749	-9	0	A	T	0.029	-2.543208e-02	6.470678e-02	4.707683e+00	6.944073e-01
-9	2748	-9	0	A	T	0.052	1.730735e-02	5.360854e-02	4.702647e+00	7.469032e-01
-9	13689	-9	0	A	T	0.053	-8.886726e-02	3.518920e-01	4.747112e+00	8.006935e-01
-9	591	-9	0	A	T	0.433	5.260445e-03	1.821060e-01	4.717431e+00	9.769628e-01
-9	590	-9	0	A	T	0.468	-9.314838e-02	1.867107e-01	4.744465e+00	6.180054e-01
-9	593	-9	0	A	T	0.192	-2.147452e-01	1.903921e-01	4.761767e+00	2.597269e-01
-9	592	-9	0	A	T	0.190	2.399441e-01	2.159498e-01	4.651287e+00	2.668851e-01
-9	595	-9	0	A	T	0.468	2.807476e-01	2.838628e-01	4.717044e+00	3.229770e-01
-9	594	-9	0	A	T	0.205	2.190814e-01	3.698462e-01	4.683851e+00	5.537936e-01
-9	597	-9	0	A	T	0.229	1.889771e-01	3.683552e-01	4.703339e+00	6.080852e-01
-9	599	-9	0	A	T	0.229	1.889771e-01	3.683552e-01	4.703339e+00	6.080852e-01
-9	598	-9	0	A	T	0.204	1.281341e-01	3.428846e-01	4.741967e+00	7.087397e-01
-9	47941	-9	0	A	T	0.019	-7.009283e-02	8.224653e-01	4.755458e+00	9.321075e-01
-9	47943	-9	0	A	T	0.019	-7.009283e-02	8.224653e-01	4.755458e+00	9.321075e-01
-9	47942	-9	0	A	T	0.019	-7.009283e-02	8.224653e-01	4.755458e+00	9.321075e-01
-9	47947	-9	0	A	T	0.019	-7.009283e-02	8.224653e-01	4.755458e+00	9.321075e-01
-9	47946	-9	0	A	T	0.019	-7.009283e-02	8.224653e-01	4.755458e+00	9.321075e-01
-9	5579	-9	0	A	T	0.045	-1.007177e-01	7.218034e-01	4.756482e+00	8.890648e-01
-9	5574	-9	0	A	T	0.051	-9.109835e-02	5.371018e-01	4.742348e+00	8.653629e-01
-9	5573	-9	0	A	T	0.045	-1.007177e-01	7.218034e-01	4.756482e+00	8.890648e-01
-9	5572	-9	0	A	T	0.051	-9.109835e-02	5.371018e-01	4.742348e+00	8.653629e-01
-9	5570	-9	0	A	T	0.045	-1.007177e-01	7.218034e-01	4.756482e+00	8.890648e-01
-9	9114	-9	0	A	T	0.034	8.218286e-02	1.150230e-01	4.690588e+00	4.751514e-01
-9	21486	-9	0	A	T	0.011	-1.256244e-01	1.915712e-01	4.688340e+00	5.121856e-01
-9	21480	-9	0	A	T	0.011	-1.256244e-01	1.915712e-01	4.688340e+00	5.121856e-01
-9	21483	-9	0	A	T	0.011	-1.256244e-01	1.915712e-01	4.688340e+00	5.121856e-01
-9	13488	-9	0	A	T	0.053	-8.886726e-02	3.518920e-01	4.747112e+00	8.006935e-01
-9	13482	-9	0	A	T	0.025	8.321082e-02	2.862912e-01	4.717298e+00	7.714005e-01
-9	13485	-9	0	A	T	0.053	-8.886726e-02	3.518920e-01	4.747112e+00	8.006935e-01
-9	13484	-9	0	A	T	0.042	1.157621e-01	3.162755e-01	4.729432e+00	7.144581e-01
-9	13487	-9	0	A	T	0.027	5.003526e-02	3.663052e-01	4.746955e+00	8.913889e-01
-9	13486	-9	0	A	T	0.027	5.003526e-02	3.663052e-01	4.746955e+00	8.913889e-01
-9	4469	-9	0	A	T	0.017	1.574964e-01	3.110540e-01	4.736022e+00	6.127762e-01
-9	4463	-9	0	A	T	0.017	1.574964e-01	3.110540e-01	4.736022e+00	6.127762e-01
-9	8373	-9	0	A	T	0.011	-1.566255e-02	1.178754e-01	4.690837e+00	8.943296e-01
-9	26351	-9	0	A	T	0.024	-1.301302e-01	8.106179e-01	4.749831e+00	8.725061e-01
-9	26350	-9	0	A	T	0.024	-1.301302e-01	8.106179e-01	4.749831e+00	8.725061e-01
-9	26353	-9	0	A	T	0.024	-1.301302e-01	8.106179e-01	4.749831e+00	8.725061e-01
-9	26355	-9	0	A	T	0.024	-1.301302e-01	8.106179e-01	4.749831e+00	8.725061e-01
-9	26354	-9	0	A	T	0.015	1.156967e-02	1.414204e-01	4.699810e+00	9.348197e-01
-9	26357	-9	0	A	T	0.024	-1.301302e-01	8.106179e-01	4.749831e+00	8.725061e-01
-9	26356	-9	0	A	T	0.024	-1.301302e-01	8.106179e-01	4.749831e+00	8.725061e-01
-9	26359	-9	0	A	T	0.024	-1.301302e-01	8.106179e-01	4.749831e+00	8.725061e-01
-9	26358	-9	0	A	T	0.023	9.218755e-02	3.322813e-01	4.707429e+00	7.815218e-01
-9	6886	-9	0	A	T	0.077	2.311058e-01	2.856677e-01	4.753627e+00	4.187763e-01
-9	15795	-9	0	A	T	0.013	1.201052e-01	1.688730e-01	4.624208e+00	4.771767e-01
-9	2465	-9	0	A	T	0.016	-3.988860e-01	2.633860e-01	4.719484e+00	1.303417e-01
-9	2466	-9	0	A	T	0.013	4.338871e-02	1.740053e-01	4.701007e+00	8.031578e-01
-9	2467	-9	0	A	T	0.019	5.224769e-02	1.392997e-01	4.696106e+00	7.077140e-01
-9	2460	-9	0	A	T	0.016	-3.988860e-01	2.633860e-01	4.719484e+00	1.303417e-01
-9	2461	-9	0	A	T	0.016	-3.988860e-01	2.633860e-01	4.719484e+00	1.303417e-01
-9	2462	-9	0	A	T	0.016	-6.184009e-02	2.670916e-01	4.725972e+00	8.169666e-01
-9	4275	-9	0	A	T	0.017	1.574964e-01	3.110540e-01	4.736022e+00	6.127762e-01
-9	7083	-9	0	A	T	0.035	1.400903e-02	6.915213e-02	4.695762e+00	8.395174e-01
-9	13736	-9	0	A	T	0.054	-1.354977e-01	1.374835e-01	4.671895e+00	3.246764e-01
-9	13732	-9	0	A	T	0.014	6.282435e-02	1.115295e-01	4.689957e+00	5.734042e-01
-9	13730	-9	0	A	T	0.025	8.321082e-02	2.862912e-01	4.717298e+00	7.714005e-01
-9	11380	-9	0	A	T	0.010	1.225755e-01	1.144841e-01	4.709286e+00	2.846670e-01
-9	11384	-9	0	A	T	0.029	-5.541522e-02	8.156244e-02	4.730864e+00	4.970858e-01
-9	584	-9	0	A	T	0.491	2.824792e-01	7.646967e-01	4.749483e+00	7.119361e-01
-9	585	-9	0	A	T	0.490	2.655406e-01	3.305116e-01	4.710206e+00	4.219908e-01
-9	583	-9	0	A	T	0.280	1.803528e-03	2.440785e-01	4.714539e+00	9.941064e-01
-9	48364	-9	0	A	T	0.019	-7.009283e-02	8.224653e-01	4.755458e+00	9.321075e-01
-9	48365	-9	0	A	T	0.015	1.747335e-02	4.143670e-01	4.745017e+00	9.663756e-01
-9	48366	-9	0	A	T	0.019	-7.009283e-02	8.224653e-01	4.755458e+00	9.321075e-01
-9	48367	-9	0	A	T	0.019	-7.009283e-02	8.224653e-01	4.755458e+00	9.321075e-01
-9	48360	-9	0	A	T	0.019	-7.009283e-02	8.224653e-01	4.755458e+00	9.321075e-01
-9	48361	-9	0	A	T	0.011	3.938064e-02	3.502867e-01	4.744683e+00	9.105180e-01
-9	48362	-9	0	A	T	0.011	3.938064e-02	3.502867e-01	4.744683e+00	9.105180e-01
-9	48368	-9	0	A	T	0.019	-7.009283e-02	8.224653e-01	4.755458e+00	9.321075e-01
-9	48369	-9	0	A	T	0.019	-7.009283e-02	8.224653e-01	4.755458e+00	9.321075e-01
-9	47952	-9	0	A	T	0.019	-7.009283e-02	8.224653e-01	4.755458e+00	9.321075e-01
-9	1990	-9	0	A	T	0.023	-2.309663e-01	2.189137e-01	4.713359e+00	2.917472e-01
-9	1992	-9	0	A	T	0.016	2.277778e-01	2.215112e-01	4.781525e+00	3.041525e-01
-9	1998	-9	0	A	T	0.022	-1.847105e-01	1.928840e-01	4.727178e+00	3.385678e-01
-9	89815	-9	0	A	T	0.012	-3.499250e-01	9.159483e-01	4.744838e+00	7.025456e-01
-9	89814	-9	0	A	T	0.012	-3.499250e-01	9.159483e-01	4.744838e+00	7.025456e-01
-9	89817	-9	0	A	T	0.012	-3.499250e-01	9.159483e-01	4.744838e+00	7.025456e-01
-9	89816	-9	0	A	T	0.012	-3.499250e-01	9.159483e-01	4.744838e+00	7.025456e-01
-9	89811	-9	0	A	T	0.012	-3.499250e-01	9.159483e-01	4.744838e+00	7.025456e-01
-9	89810	-9	0	A	T	0.012	-3.499250e-01	9.159483e-01	4.744838e+00	7.025456e-01
-9	89813	-9	0	A	T	0.012	-3.499250e-01	9.159483e-01	4.744838e+00	7.025456e-01
-9	89812	-9	0	A	T	0.012	-3.499250e-01	9.159483e-01	4.744838e+00	7.025456e-01
-9	89819	-9	0	A	T	0.012	-3.499250e-01	9.159483e-01	4.744838e+00	7.025456e-01
-9	89818	-9	0	A	T	0.012	-3.499250e-01	9.159483e-01	4.744838e+00	7.025456e-01
-9	26498	-9	0	A	T	0.024	-1.301302e-01	8.106179e-01	4.749831e+00	8.725061e-01
-9	26499	-9	0	A	T	0.024	-1.301302e-01	8.106179e-01	4.749831e+00	8.725061e-01
-9	26491	-9	0	A	T	0.024	-1.301302e-01	8.106179e-01	4.749831e+00	8.725061e-01
-9	26496	-9	0	A	T	0.024	-1.301302e-01	8.106179e-01	4.749831e+00	8.725061e-01
-9	26497	-9	0	A	T	0.024	-1.301302e-01	8.106179e-01	4.749831e+00	8.725061e-01
-9	5548	-9	0	A	T	0.050	1.944234e-01	1.902257e-01	4.722486e+00	3.070865e-01
-9	5549	-9	0	A	T	0.035	5.095348e-02	1.307029e-01	4.693834e+00	6.967667e-01
-9	15675	-9	0	A	T	0.039	-2.614075e-01	2.933737e-01	4.762834e+00	3.732005e-01
-9	15677	-9	0	A	T	0.039	-2.614075e-01	2.933737e-01	4.762834e+00	3.732005e-01
-9	15671	-9	0	A	T	0.015	6.486567e-02	1.708466e-01	4.669599e+00	7.042990e-01
-9	78016	-9	0	A	T	0.017	1.277795e-01	8.629191e-02	4.540989e+00	1.390945e-01
-9	6356	-9	0	A	T	0.045	-1.007177e-01	7.218034e-01	4.756482e+00	8.890648e-01
-9	6354	-9	0	A	T	0.045	-1.007177e-01	7.218034e-01	4.756482e+00	8.890648e-01
-9	6355	-9	0	A	T	0.043	4.078653e-03	2.271022e-01	4.702586e+00	9.856760e-01
-9	6352	-9	0	A	T	0.045	-1.007177e-01	7.218034e-01	4.756482e+00	8.890648e-01
-9	6353	-9	0	A	T	0.045	-1.007177e-01	7.218034e-01	4.756482e+00	8.890648e-01
-9	6350	-9	0	A	T	0.044	-1.301335e-01	1.364057e-01	4.679689e+00	3.403890e-01
-9	6351	-9	0	A	T	0.044	-1.301335e-01	1.364057e-01	4.679689e+00	3.403890e-01
-9	6358	-9	0	A	T	0.044	1.032312e-01	2.508271e-01	4.696951e+00	6.807799e-01
-9	1609	-9	0	A	T	0.434	9.261203e-02	2.187068e-01	4.724263e+00	6.720891e-01
-9	1601	-9	0	A	T	0.204	-2.314678e-02	2.188720e-01	4.716824e+00	9.158058e-01
-9	1600	-9	0	A	T	0.279	-4.535366e-02	2.127966e-01	4.716723e+00	8.312837e-01
-9	1603	-9	0	A	T	0.205	2.190814e-01	3.698462e-01	4.683851e+00	5.537936e-01
-9	1602	-9	0	A	T	0.363	1.930044e-01	2.309377e-01	4.733402e+00	4.035724e-01
-9	1605	-9	0	A	T	0.193	1.007397e-01	3.094529e-01	4.747080e+00	7.448644e-01
-9	1604	-9	0	A	T	0.489	3.023850e-01	6.306879e-01	4.746850e+00	6.317597e-01
-9	1607	-9	0	A	T	0.490	3.538516e-01	3.308101e-01	4.760027e+00	2.851282e-01
-9	1606	-9	0	A	T	0.205	2.190814e-01	3.698462e-01	4.683851e+00	5.537936e-01
-9	2215	-9	0	A	T	0.010	1.269171e-01	2.506199e-01	4.724156e+00	6.127192e-01
-9	2219	-9	0	A	T	0.034	1.276815e-01	5.242710e-02	4.460161e+00	1.511227e-02
-9	46213	-9	0	A	T	0.012	-9.004606e-02	9.832708e-02	4.597749e+00	3.600830e-01
-9	45746	-9	0	A	T	0.011	-6.654331e-02	1.279427e-01	4.694597e+00	6.031491e-01
-9	438	-9	0	A	T	0.284	1.565038e-01	2.269127e-01	4.708539e+00	4.905952e-01
-9	439	-9	0	A	T	0.148	8.660370e-02	1.690243e-01	4.727512e+00	6.085434e-01
-9	436	-9	0	A	T	0.204	1.281341e-01	3.428846e-01	4.741967e+00	7.087397e-01
-9	437	-9	0	A	T	0.154	-6.246316e-02	1.533559e-01	4.740424e+00	6.839003e-01
-9	434	-9	0	A	T	0.203	1.315773e-01	2.332940e-01	4.693338e+00	5.729283e-01
-9	435	-9	0	A	T	0.205	2.190814e-01	3.698462e-01	4.683851e+00	5.537936e-01
-9	432	-9	0	A	T	0.229	1.889771e-01	3.683552e-01	4.703339e+00	6.080852e-01
-9	433	-9	0	A	T	0.496	-2.372007e-01	5.877273e-01	4.761173e+00	6.866321e-01
-9	430	-9	0	A	T	0.204	1.281341e-01	3.428846e-01	4.741967e+00	7.087397e-01
-9	431	-9	0	A	T	0.284	4.347468e-02	3.018748e-01	4.738736e+00	8.855277e-01
-9	1050	-9	0	A	T	0.216	-5.499146e-02	1.501081e-01	4.705663e+00	7.142128e-01
-9	1051	-9	0	A	T	0.216	-7.658813e-02	1.388930e-01	4.693195e+00	5.815151e-01
-9	1052	-9	0	A	T	0.216	-1.019805e-01	1.419915e-01	4.693455e+00	4.728531e-01
-9	5354	-9	0	A	T	0.045	-1.007177e-01	7.218034e-01	4.756482e+00	8.890648e-01
-9	1054	-9	0	A	T	0.214	-1.481856e-02	1.061062e-01	4.702566e+00	8.889687e-01
-9	1055	-9	0	A	T	0.211	1.504671e-01	1.108504e-01	4.704088e+00	1.750756e-01
-9	1056	-9	0	A	T	0.211	1.504671e-01	1.108504e-01	4.704088e+00	1.750756e-01
-9	1057	-9	0	A	T	0.211	1.504671e-01	1.108504e-01	4.704088e+00	1.750756e-01
-9	3249	-9	0	A	T	0.011	1.081297e-02	5.384905e-01	4.755340e+00	9.839849e-01
-9	3243	-9	0	A	T	0.011	1.081297e-02	5.384905e-01	4.755340e+00	9.839849e-01
-9	3241	-9	0	A	T	0.020	1.753616e-01	1.056069e-01	4.745840e+00	9.723899e-02
-9	3240	-9	0	A	T	0.011	1.081297e-02	5.384905e-01	4.755340e+00	9.839849e-01
-9	3247	-9	0	A	T	0.011	1.081297e-02	5.384905e-01	4.755340e+00	9.839849e-01
-9	3246	-9	0	A	T	0.013	-6.827114e-02	2.409026e-01	4.703211e+00	7.769524e-01
-9	3244	-9	0	A	T	0.011	1.081297e-02	5.384905e-01	4.755340e+00	9.839849e-01
-9	20608	-9	0	A	T	0.014	-1.498417e-01	1.275738e-01	4.710937e+00	2.405565e-01
-9	1488	-9	0	A	T	0.490	4.962920e-02	2.558014e-01	4.697677e+00	8.462182e-01
-9	15944	-9	0	A	T	0.012	2.183376e-01	2.528906e-01	4.722214e+00	3.882178e-01
-9	8084	-9	0	A	T	0.010	1.623560e-01	6.340140e-01	4.751828e+00	7.979637e-01
-9	8086	-9	0	A	T	0.010	1.623560e-01	6.340140e-01	4.751828e+00	7.979637e-01
-9	8087	-9	0	A	T	0.010	1.623560e-01	6.340140e-01	4.751828e+00	7.979637e-01
-9	8080	-9	0	A	T	0.018	3.751427e-02	3.835365e-01	4.747723e+00	9.221087e-01
-9	8081	-9	0	A	T	0.018	3.751427e-02	3.835365e-01	4.747723e+00	9.221087e-01
-9	8082	-9	0	A	T	0.018	3.751427e-02	3.835365e-01	4.747723e+00	9.221087e-01
-9	8083	-9	0	A	T	0.010	1.623560e-01	6.340140e-01	4.751828e+00	7.979637e-01
-9	6429	-9	0	A	T	0.045	-1.007177e-01	7.218034e-01	4.756482e+00	8.890648e-01
-9	2394	-9	0	A	T	0.015	2.713823e-01	2.644850e-01	4.826199e+00	3.051932e-01
-9	2390	-9	0	A	T	0.016	-3.988860e-01	2.633860e-01	4.719484e+00	1.303417e-01
-9	2398	-9	0	A	T	0.015	2.713823e-01	2.644850e-01	4.826199e+00	3.051932e-01
-9	2399	-9	0	A	T	0.015	2.713823e-01	2.644850e-01	4.826199e+00	3.051932e-01
-9	9190	-9	0	A	T	0.024	-3.551591e-02	9.554918e-02	4.676446e+00	7.102215e-01
-9	7941	-9	0	A	T	0.010	1.623560e-01	6.340140e-01	4.751828e+00	7.979637e-01
-9	605	-9	0	A	T	0.191	2.030319e-01	1.858657e-01	4.673610e+00	2.750347e-01
-9	604	-9	0	A	T	0.486	-1.573119e-01	2.061847e-01	4.702521e+00	4.457292e-01
-9	607	-9	0	A	T	0.204	1.281341e-01	3.428846e-01	4.741967e+00	7.087397e-01
-9	606	-9	0	A	T	0.204	1.281341e-01	3.428846e-01	4.741967e+00	7.087397e-01
-9	601	-9	0	A	T	0.280	6.060027e-02	2.463635e-01	4.699330e+00	8.057673e-01
-9	600	-9	0	A	T	0.205	2.190814e-01	3.698462e-01	4.683851e+00	5.537936e-01
-9	603	-9	0	A	T	0.324	-1.178555e-01	3.805696e-02	4.272748e+00	2.030669e-03
-9	602	-9	0	A	T	0.465	-1.309357e-01	2.342988e-01	4.721735e+00	5.764411e-01
-9	609	-9	0	A	T	0.201	6.706222e-02	1.495131e-01	4.691611e+00	6.538979e-01
-9	608	-9	0	A	T	0.459	2.093851e-01	1.466089e-01	4.699146e+00	1.536636e-01
-9	5740	-9	0	A	T	0.045	-1.007177e-01	7.218034e-01	4.756482e+00	8.890648e-01
-9	5742	-9	0	A	T	0.051	-9.109835e-02	5.371018e-01	4.742348e+00	8.653629e-01
-9	5743	-9	0	A	T	0.045	-1.007177e-01	7.218034e-01	4.756482e+00	8.890648e-01
-9	5746	-9	0	A	T	0.051	-9.109835e-02	5.371018e-01	4.742348e+00	8.653629e-01
-9	5748	-9	0	A	T	0.051	-9.109835e-02	5.371018e-01	4.742348e+00	8.653629e-01
-9	5749	-9	0	A	T	0.051	-9.109835e-02	5.371018e-01	4.742348e+00	8.653629e-01
-9	15217	-9	0	A	T	0.016	1.480709e-01	4.345563e-01	4.729834e+00	7.333966e-01
-9	15212	-9	0	A	T	0.016	1.480709e-01	4.345563e-01	4.729834e+00	7.333966e-01
-9	21500	-9	0	A	T	0.021	-4.720562e-02	1.487783e-01	4.670809e+00	7.511153e-01
-9	883	-9	0	A	T	0.228	-7.843160e-02	2.004193e-01	4.731660e+00	6.956614e-01
-9	882	-9	0	A	T	0.150	2.722090e-01	6.051717e-02	3.672272e+00	7.971688e-06
-9	881	-9	0	A	T	0.264	1.536561e-02	8.393877e-02	4.711578e+00	8.548036e-01
-9	880	-9	0	A	T	0.490	9.583232e-02	2.633992e-01	4.685081e+00	7.160905e-01
-9	887	-9	0	A	T	0.434	9.261203e-02	2.187068e-01	4.724263e+00	6.720891e-01
-9	886	-9	0	A	T	0.190	2.399441e-01	2.159498e-01	4.651287e+00	2.668851e-01
-9	885	-9	0	A	T	0.463	-1.570952e-01	1.642512e-01	4.715249e+00	3.391689e-01
-9	884	-9	0	A	T	0.192	-8.013440e-02	1.873857e-01	4.712262e+00	6.690358e-01
-9	14973	-9	0	A	T	0.082	-1.094196e-02	6.578724e-02	4.692439e+00	8.679483e-01
-9	1269	-9	0	A	T	0.280	1.285881e-01	3.471727e-01	4.728488e+00	7.112014e-01
-9	1268	-9	0	A	T	0.363	1.930044e-01	2.309377e-01	4.733402e+00	4.035724e-01
-9	1263	-9	0	A	T	0.489	3.023850e-01	6.306879e-01	4.746850e+00	6.317597e-01
-9	1262	-9	0	A	T	0.489	3.023850e-01	6.306879e-01	4.746850e+00	6.317597e-01
-9	1261	-9	0	A	T	0.280	1.285881e-01	3.471727e-01	4.728488e+00	7.112014e-01
-9	1260	-9	0	A	T	0.446	3.554677e-02	5.759816e-02	4.704742e+00	5.373268e-01
-9	1267	-9	0	A	T	0.148	8.660370e-02	1.690243e-01	4.727512e+00	6.085434e-01
-9	1266	-9	0	A	T	0.208	-1.786563e-01	1.274462e-01	4.744199e+00	1.613933e-01
-9	1265	-9	0	A	T	0.491	2.824792e-01	7.646967e-01	4.749483e+00	7.119361e-01
-9	1264	-9	0	A	T	0.490	-2.788462e-01	3.208398e-01	4.697829e+00	3.850694e-01
-9	17205	-9	0	A	T	0.010	1.682187e-01	1.914835e-01	4.693095e+00	3.799590e-01
-9	2638	-9	0	A	T	0.393	6.117919e-02	4.983412e-02	4.737594e+00	2.199700e-01
-9	2634	-9	0	A	T	0.031	1.753410e-01	1.951818e-01	4.663293e+00	3.692955e-01
-9	2632	-9	0	A	T	0.012	2.031054e-01	1.942973e-01	4.655544e+00	2.962137e-01
-9	9599	-9	0	A	T	0.042	-3.109644e-02	7.639829e-02	4.683083e+00	6.841044e-01
-9	9598	-9	0	A	T	0.035	-8.658919e-02	8.844481e-02	4.665932e+00	3.278934e-01
-9	9595	-9	0	A	T	0.026	-8.645908e-02	4.824652e-01	4.755926e+00	8.578280e-01
-9	9597	-9	0	A	T	0.026	-8.645908e-02	4.824652e-01	4.755926e+00	8.578280e-01
-9	9590	-9	0	A	T	0.026	-8.645908e-02	4.824652e-01	4.755926e+00	8.578280e-01
-9	9592	-9	0	A	T	0.025	-1.185188e-01	2.808817e-01	4.727732e+00	6.731831e-01
-9	1531	-9	0	A	T	0.280	5.423053e-01	2.407298e-01	4.873163e+00	2.456955e-02
-9	6600	-9	0	A	T	0.035	-8.229708e-02	3.037944e-01	4.732735e+00	7.865463e-01
-9	6601	-9	0	A	T	0.078	1.651419e-01	2.709801e-01	4.747422e+00	5.424319e-01
-9	6602	-9	0	A	T	0.078	1.651419e-01	2.709801e-01	4.747422e+00	5.424319e-01
-9	6604	-9	0	A	T	0.035	-8.229708e-02	3.037944e-01	4.732735e+00	7.865463e-01
-9	6605	-9	0	A	T	0.035	-8.229708e-02	3.037944e-01	4.732735e+00	7.865463e-01
-9	6606	-9	0	A	T	0.078	1.651419e-01	2.709801e-01	4.747422e+00	5.424319e-01
-9	6607	-9	0	A	T	0.037	6.086880e-02	1.645211e-01	4.719009e+00	7.115075e-01
-9	6608	-9	0	A	T	0.078	1.651419e-01	2.709801e-01	4.747422e+00	5.424319e-01
-9	4696	-9	0	A	T	0.020	-4.597549e-02	2.442675e-01	4.750411e+00	8.507580e-01
-9	1538	-9	0	A	T	0.491	2.824792e-01	7.646967e-01	4.749483e+00	7.119361e-01
-9	8231	-9	0	A	T	0.010	1.623560e-01	6.340140e-01	4.751828e+00	7.979637e-01
-9	15534	-9	0	A	T	0.039	-2.614075e-01	2.933737e-01	4.762834e+00	3.732005e-01
-9	15533	-9	0	A	T	0.040	-2.935753e-01	2.836270e-01	4.739266e+00	3.009752e-01
-9	8238	-9	0	A	T	0.018	3.751427e-02	3.835365e-01	4.747723e+00	9.221087e-01
-9	15539	-9	0	A	T	0.039	-2.614075e-01	2.933737e-01	4.762834e+00	3.732005e-01
-9	89703	-9	0	A	T	0.012	-3.499250e-01	9.159483e-01	4.744838e+00	7.025456e-01
-9	9644	-9	0	A	T	0.026	-8.645908e-02	4.824652e-01	4.755926e+00	8.578280e-01
-9	10281	-9	0	A	T	0.251	-2.635881e-01	5.108538e-02	2.981359e+00	3.186556e-07
-9	21575	-9	0	A	T	0.044	-1.831954e-01	1.117109e-01	4.404489e+00	1.014536e-01
-9	21576	-9	0	A	T	0.044	-1.831954e-01	1.117109e-01	4.404489e+00	1.014536e-01
-9	21577	-9	0	A	T	0.044	-1.831954e-01	1.117109e-01	4.404489e+00	1.014536e-01
-9	21578	-9	0	A	T	0.042	-2.024998e-01	1.150118e-01	4.395662e+00	7.870816e-02
-9	21579	-9	0	A	T	0.044	-1.792513e-01	1.107717e-01	4.402081e+00	1.060488e-01
-9	13394	-9	0	A	T	0.053	-8.886726e-02	3.518920e-01	4.747112e+00	8.006935e-01
-9	13397	-9	0	A	T	0.012	3.765084e-01	1.662418e-01	4.384584e+00	2.381468e-02
-9	13396	-9	0	A	T	0.027	5.003526e-02	3.663052e-01	4.746955e+00	8.913889e-01
-9	13390	-9	0	A	T	0.046	8.172926e-02	8.477571e-02	4.704678e+00	3.353315e-01
-9	48197	-9	0	A	T	0.019	-7.009283e-02	8.224653e-01	4.755458e+00	9.321075e-01
-9	48196	-9	0	A	T	0.019	-7.009283e-02	8.224653e-01	4.755458e+00	9.321075e-01
-9	48195	-9	0	A	T	0.019	-7.009283e-02	8.224653e-01	4.755458e+00	9.321075e-01
-9	48194	-9	0	A	T	0.019	-7.009283e-02	8.224653e-01	4.755458e+00	9.321075e-01
-9	13399	-9	0	A	T	0.052	-6.471225e-02	2.439381e-01	4.715595e+00	7.908673e-01
-9	13398	-9	0	A	T	0.054	-1.235696e-01	2.409984e-01	4.705753e+00	6.082874e-01
-9	48191	-9	0	A	T	0.020	1.115662e-01	3.084319e-01	4.700866e+00	7.176651e-01
-9	48190	-9	0	A	T	0.019	-7.009283e-02	8.224653e-01	4.755458e+00	9.321075e-01
-9	2903	-9	0	A	T	0.074	-1.149151e-03	5.586388e-02	4.714155e+00	9.835938e-01
-9	2907	-9	0	A	T	0.019	2.068201e-01	9.097378e-02	4.887927e+00	2.329036e-02
-9	2904	-9	0	A	T	0.067	-3.403814e-02	5.814712e-02	4.736641e+00	5.584727e-01
-9	15088	-9	0	A	T	0.016	8.297054e-02	2.679237e-01	4.699994e+00	7.568925e-01
-9	15085	-9	0	A	T	0.016	1.480709e-01	4.345563e-01	4.729834e+00	7.333966e-01
-9	15083	-9	0	A	T	0.016	1.480709e-01	4.345563e-01	4.729834e+00	7.333966e-01
-9	15081	-9	0	A	T	0.016	1.480709e-01	4.345563e-01	4.729834e+00	7.333966e-01
-9	48	-9	0	A	T	0.473	-5.199198e-03	6.882403e-02	4.700206e+00	9.398030e-01
-9	49	-9	0	A	T	0.319	6.312894e-02	3.384022e-02	4.599004e+00	6.251064e-02
-9	44	-9	0	A	T	0.204	1.281341e-01	3.428846e-01	4.741967e+00	7.087397e-01
-9	45	-9	0	A	T	0.490	9.100346e-02	1.512464e-01	4.668169e+00	5.475664e-01
-9	5331	-9	0	A	T	0.045	-1.007177e-01	7.218034e-01	4.756482e+00	8.890648e-01
-9	5330	-9	0	A	T	0.045	-1.007177e-01	7.218034e-01	4.756482e+00	8.890648e-01
-9	5332	-9	0	A	T	0.055	-1.504912e-01	4.081190e-01	4.738744e+00	7.124254e-01
-9	5337	-9	0	A	T	0.055	-1.504912e-01	4.081190e-01	4.738744e+00	7.124254e-01
-9	5336	-9	0	A	T	0.045	-1.007177e-01	7.218034e-01	4.756482e+00	8.890648e-01
-9	5339	-9	0	A	T	0.045	-1.007177e-01	7.218034e-01	4.756482e+00	8.890648e-01
-9	5338	-9	0	A	T	0.024	7.796075e-02	1.588046e-01	4.708642e+00	6.236282e-01
-9	47997	-9	0	A	T	0.019	-7.009283e-02	8.224653e-01	4.755458e+00	9.321075e-01
-9	47994	-9	0	A	T	0.019	-7.009283e-02	8.224653e-01	4.755458e+00	9.321075e-01
-9	47995	-9	0	A	T	0.019	-7.009283e-02	8.224653e-01	4.755458e+00	9.321075e-01
-9	47992	-9	0	A	T	0.019	-7.009283e-02	8.224653e-01	4.755458e+00	9.321075e-01
-9	47990	-9	0	A	T	0.019	-7.009283e-02	8.224653e-01	4.755458e+00	9.321075e-01
-9	47991	-9	0	A	T	0.019	-7.009283e-02	8.224653e-01	4.755458e+00	9.321075e-01
-9	47998	-9	0	A	T	0.019	-7.009283e-02	8.224653e-01	4.755458e+00	9.321075e-01
-9	47999	-9	0	A	T	0.015	1.747335e-02	4.143670e-01	4.745017e+00	9.663756e-01
-9	13603	-9	0	A	T	0.053	-8.886726e-02	3.518920e-01	4.747112e+00	8.006935e-01
-9	13602	-9	0	A	T	0.053	-8.886726e-02	3.518920e-01	4.747112e+00	8.006935e-01
-9	13601	-9	0	A	T	0.052	6.427338e-02	2.694686e-01	4.730047e+00	8.115453e-01
-9	13607	-9	0	A	T	0.042	1.157621e-01	3.162755e-01	4.729432e+00	7.144581e-01
-9	13606	-9	0	A	T	0.053	-8.886726e-02	3.518920e-01	4.747112e+00	8.006935e-01
-9	13605	-9	0	A	T	0.053	-8.886726e-02	3.518920e-01	4.747112e+00	8.006935e-01
-9	90827	-9	0	A	T	0.037	1.834484e-02	6.742697e-02	4.673150e+00	7.856450e-01
-9	21298	-9	0	A	T	0.017	2.506089e-02	9.360853e-02	4.700531e+00	7.889900e-01
-9	21436	-9	0	A	T	0.011	-1.256244e-01	1.915712e-01	4.688340e+00	5.121856e-01
-9	21430	-9	0	A	T	0.011	-1.256244e-01	1.915712e-01	4.688340e+00	5.121856e-01
-9	26384	-9	0	A	T	0.020	6.925537e-02	3.212212e-01	4.739188e+00	8.293594e-01
-9	26385	-9	0	A	T	0.024	-1.301302e-01	8.106179e-01	4.749831e+00	8.725061e-01
-9	26388	-9	0	A	T	0.024	-1.301302e-01	8.106179e-01	4.749831e+00	8.725061e-01
-9	26389	-9	0	A	T	0.024	-1.301302e-01	8.106179e-01	4.749831e+00	8.725061e-01
-9	3690	-9	0	A	T	0.016	-1.941855e-01	1.026063e-01	4.794103e+00	5.881415e-02
-9	3691	-9	0	A	T	0.015	-2.009870e-01	1.048321e-01	4.817723e+00	5.559752e-02
-9	3692	-9	0	A	T	0.036	-2.162623e-01	1.115715e-01	4.763611e+00	5.296667e-02
-9	3693	-9	0	A	T	0.036	-2.162623e-01	1.115715e-01	4.763611e+00	5.296667e-02
-9	3694	-9	0	A	T	0.036	-2.162623e-01	1.115715e-01	4.763611e+00	5.296667e-02
-9	2704	-9	0	A	T	0.068	-3.292098e-02	6.083139e-02	4.665259e+00	5.885451e-01
-9	762	-9	0	A	T	0.148	8.660370e-02	1.690243e-01	4.727512e+00	6.085434e-01
-9	763	-9	0	A	T	0.465	3.003888e-01	1.358322e-01	4.730559e+00	2.731118e-02
-9	761	-9	0	A	T	0.148	8.660370e-02	1.690243e-01	4.727512e+00	6.085434e-01
-9	766	-9	0	A	T	0.461	5.117208e-02	2.093402e-01	4.728176e+00	8.069549e-01
-9	767	-9	0	A	T	0.280	1.285881e-01	3.471727e-01	4.728488e+00	7.112014e-01
-9	764	-9	0	A	T	0.488	-1.120659e-01	2.827235e-01	4.705843e+00	6.919402e-01
-9	4283	-9	0	A	T	0.032	-1.587558e-01	8.948162e-02	4.653568e+00	7.644973e-02
-9	4286	-9	0	A	T	0.035	-1.360275e-01	1.128782e-01	4.657810e+00	2.285606e-01
-9	4287	-9	0	A	T	0.035	-1.360275e-01	1.128782e-01	4.657810e+00	2.285606e-01
-9	4284	-9	0	A	T	0.036	-8.554609e-02	9.776624e-02	4.659327e+00	3.818570e-01
-9	4285	-9	0	A	T	0.035	-1.360275e-01	1.128782e-01	4.657810e+00	2.285606e-01
-9	4288	-9	0	A	T	0.020	-1.755261e-01	1.049833e-01	4.745438e+00	9.496227e-02
-9	4289	-9	0	A	T	0.011	-1.987862e-02	1.257645e-01	4.700365e+00	8.744513e-01
-9	19771	-9	0	A	T	0.012	6.520700e-02	3.535406e-01	4.731269e+00	8.537194e-01
-9	19779	-9	0	A	T	0.014	-2.457106e-02	4.521150e-01	4.746400e+00	9.566736e-01
-9	13522	-9	0	A	T	0.053	-8.886726e-02	3.518920e-01	4.747112e+00	8.006935e-01
-9	13523	-9	0	A	T	0.052	6.427338e-02	2.694686e-01	4.730047e+00	8.115453e-01
-9	13520	-9	0	A	T	0.053	-8.886726e-02	3.518920e-01	4.747112e+00	8.006935e-01
-9	13521	-9	0	A	T	0.053	-8.886726e-02	3.518920e-01	4.747112e+00	8.006935e-01
-9	13526	-9	0	A	T	0.027	5.003526e-02	3.663052e-01	4.746955e+00	8.913889e-01
-9	13527	-9	0	A	T	0.052	3.229111e-02	2.089114e-01	4.711373e+00	8.772041e-01
-9	13525	-9	0	A	T	0.053	-8.886726e-02	3.518920e-01	4.747112e+00	8.006935e-01
-9	13529	-9	0	A	T	0.027	5.003526e-02	3.663052e-01	4.746955e+00	8.913889e-01
-9	7209	-9	0	A	T	0.014	1.382616e-01	8.729290e-02	4.682164e+00	1.136519e-01
-9	6223	-9	0	A	T	0.045	-1.007177e-01	7.218034e-01	4.756482e+00	8.890648e-01
-9	6221	-9	0	A	T	0.051	-9.109835e-02	5.371018e-01	4.742348e+00	8.653629e-01
-9	6226	-9	0	A	T	0.045	-1.007177e-01	7.218034e-01	4.756482e+00	8.890648e-01
-9	6227	-9	0	A	T	0.068	3.033312e-03	5.099398e-02	4.700742e+00	9.525830e-01
-9	6224	-9	0	A	T	0.051	-9.109835e-02	5.371018e-01	4.742348e+00	8.653629e-01
-9	6228	-9	0	A	T	0.045	-1.007177e-01	7.218034e-01	4.756482e+00	8.890648e-01
-9	6229	-9	0	A	T	0.044	1.479695e-02	3.213515e-01	4.700215e+00	9.632861e-01
-9	89668	-9	0	A	T	0.012	-3.499250e-01	9.159483e-01	4.744838e+00	7.025456e-01
-9	89669	-9	0	A	T	0.012	-3.499250e-01	9.159483e-01	4.744838e+00	7.025456e-01
-9	89666	-9	0	A	T	0.012	-3.499250e-01	9.159483e-01	4.744838e+00	7.025456e-01
-9	89667	-9	0	A	T	0.012	-3.499250e-01	9.159483e-01	4.744838e+00	7.025456e-01
-9	5273	-9	0	A	T	0.044	-8.881457e-02	2.560223e-01	4.708327e+00	7.287647e-01
-9	89662	-9	0	A	T	0.012	-3.499250e-01	9.159483e-01	4.744838e+00	7.025456e-01
-9	5278	-9	0	A	T	0.045	-1.007177e-01	7.218034e-01	4.756482e+00	8.890648e-01
-9	89663	-9	0	A	T	0.012	-3.499250e-01	9.159483e-01	4.744838e+00	7.025456e-01
-9	89660	-9	0	A	T	0.012	-3.499250e-01	9.159483e-01	4.744838e+00	7.025456e-01
-9	89661	-9	0	A	T	0.012	-3.499250e-01	9.159483e-01	4.744838e+00	7.025456e-01
-9	12455	-9	0	A	T	0.029	9.956268e-02	1.270099e-01	4.711424e+00	4.333539e-01
-9	2501	-9	0	A	T	0.031	1.753410e-01	1.951818e-01	4.663293e+00	3.692955e-01
-9	2500	-9	0	A	T	0.079	4.745221e-02	4.338932e-02	4.701955e+00	2.744731e-01
-9	13624	-9	0	A	T	0.053	-8.886726e-02	3.518920e-01	4.747112e+00	8.006935e-01
-9	26618	-9	0	A	T	0.023	-8.358278e-01	3.331195e-01	4.767748e+00	1.231883e-02
-9	26619	-9	0	A	T	0.024	-1.301302e-01	8.106179e-01	4.749831e+00	8.725061e-01
-9	26616	-9	0	A	T	0.024	-1.301302e-01	8.106179e-01	4.749831e+00	8.725061e-01
-9	26617	-9	0	A	T	0.024	-1.301302e-01	8.106179e-01	4.749831e+00	8.725061e-01
-9	26610	-9	0	A	T	0.024	-1.301302e-01	8.106179e-01	4.749831e+00	8.725061e-01
-9	26612	-9	0	A	T	0.024	-1.301302e-01	8.106179e-01	4.749831e+00	8.725061e-01
-9	6976	-9	0	A	T	0.022	1.152383e-01	1.434574e-01	4.667081e+00	4.220659e-01
-9	6977	-9	0	A	T	0.077	2.311058e-01	2.856677e-01	4.753627e+00	4.187763e-01
-9	8160	-9	0	A	T	0.010	1.623560e-01	6.340140e-01	4.751828e+00	7.979637e-01
-9	6972	-9	0	A	T	0.034	-3.371562e-02	3.305325e-01	4.736580e+00	9.187814e-01
-9	6973	-9	0	A	T	0.077	2.311058e-01	2.856677e-01	4.753627e+00	4.187763e-01
-9	6970	-9	0	A	T	0.031	1.991638e-02	3.873920e-01	4.745359e+00	9.590117e-01
-9	15824	-9	0	A	T	0.039	-2.614075e-01	2.933737e-01	4.762834e+00	3.732005e-01
-9	15829	-9	0	A	T	0.037	-5.070885e-02	2.114317e-01	4.719694e+00	8.105248e-01
-9	15828	-9	0	A	T	0.039	-2.614075e-01	2.933737e-01	4.762834e+00	3.732005e-01
-9	201	-9	0	A	T	0.190	2.609349e-01	1.839935e-01	4.651344e+00	1.565650e-01
-9	202	-9	0	A	T	0.288	1.194691e-01	3.201573e-01	4.730181e+00	7.091391e-01
-9	205	-9	0	A	T	0.204	1.281341e-01	3.428846e-01	4.741967e+00	7.087397e-01
-9	204	-9	0	A	T	0.229	1.889771e-01	3.683552e-01	4.703339e+00	6.080852e-01
-9	206	-9	0	A	T	0.474	-1.519918e-01	2.300902e-01	4.717906e+00	5.090927e-01
-9	209	-9	0	A	T	0.204	1.281341e-01	3.428846e-01	4.741967e+00	7.087397e-01
-9	208	-9	0	A	T	0.148	8.660370e-02	1.690243e-01	4.727512e+00	6.085434e-01
-9	5245	-9	0	A	T	0.026	-9.705069e-03	2.418238e-01	4.701431e+00	9.679982e-01
-9	1727	-9	0	A	T	0.033	1.256809e-01	7.749755e-02	4.589081e+00	1.052889e-01
-9	5240	-9	0	A	T	0.020	1.097409e-01	3.242802e-01	4.735346e+00	7.351482e-01
-9	5243	-9	0	A	T	0.045	-1.007177e-01	7.218034e-01	4.756482e+00	8.890648e-01
-9	26518	-9	0	A	T	0.024	-1.301302e-01	8.106179e-01	4.749831e+00	8.725061e-01
-9	26517	-9	0	A	T	0.024	-1.301302e-01	8.106179e-01	4.749831e+00	8.725061e-01
-9	26516	-9	0	A	T	0.024	-1.301302e-01	8.106179e-01	4.749831e+00	8.725061e-01
-9	5242	-9	0	A	T	0.059	-4.652731e-02	4.635074e-01	4.741985e+00	9.200694e-01
-9	26513	-9	0	A	T	0.018	3.354448e-02	2.222567e-01	4.716061e+00	8.800750e-01
-9	26510	-9	0	A	T	0.020	6.925537e-02	3.212212e-01	4.739188e+00	8.293594e-01
-9	13588	-9	0	A	T	0.025	8.321082e-02	2.862912e-01	4.717298e+00	7.714005e-01
-9	13723	-9	0	A	T	0.027	5.003526e-02	3.663052e-01	4.746955e+00	8.913889e-01
-9	13589	-9	0	A	T	0.020	1.637562e-01	1.171298e-01	4.395602e+00	1.625133e-01
-9	13726	-9	0	A	T	0.025	8.321082e-02	2.862912e-01	4.717298e+00	7.714005e-01
-9	9726	-9	0	A	T	0.026	-8.645908e-02	4.824652e-01	4.755926e+00	8.578280e-01
-9	9727	-9	0	A	T	0.026	-8.645908e-02	4.824652e-01	4.755926e+00	8.578280e-01
-9	9724	-9	0	A	T	0.026	-8.645908e-02	4.824652e-01	4.755926e+00	8.578280e-01
-9	9723	-9	0	A	T	0.026	-8.645908e-02	4.824652e-01	4.755926e+00	8.578280e-01
-9	9721	-9	0	A	T	0.026	-8.645908e-02	4.824652e-01	4.755926e+00	8.578280e-01
-9	24134	-9	0	A	T	0.027	8.231707e-02	1.156254e-01	4.674768e+00	4.767352e-01
-9	3077	-9	0	A	T	0.101	-6.515261e-02	5.188036e-02	4.708819e+00	2.095799e-01
-9	488	-9	0	A	T	0.488	4.064852e-02	2.262555e-01	4.695427e+00	8.574710e-01
-9	487	-9	0	A	T	0.491	2.824792e-01	7.646967e-01	4.749483e+00	7.119361e-01
-9	486	-9	0	A	T	0.133	3.288167e-02	7.496965e-02	4.656297e+00	6.610808e-01
-9	485	-9	0	A	T	0.164	-1.056671e-01	6.332034e-02	4.724732e+00	9.559007e-02
-9	484	-9	0	A	T	0.193	1.007397e-01	3.094529e-01	4.747080e+00	7.448644e-01
-9	483	-9	0	A	T	0.193	1.007397e-01	3.094529e-01	4.747080e+00	7.448644e-01
-9	482	-9	0	A	T	0.229	6.411621e-01	2.349603e-01	4.834635e+00	6.508655e-03
-9	481	-9	0	A	T	0.280	1.285881e-01	3.471727e-01	4.728488e+00	7.112014e-01
-9	480	-9	0	A	T	0.205	2.190814e-01	3.698462e-01	4.683851e+00	5.537936e-01
-9	6099	-9	0	A	T	0.045	-1.007177e-01	7.218034e-01	4.756482e+00	8.890648e-01
-9	6090	-9	0	A	T	0.045	-1.007177e-01	7.218034e-01	4.756482e+00	8.890648e-01
-9	6093	-9	0	A	T	0.014	1.838469e-01	1.225662e-01	4.666987e+00	1.340501e-01
-9	6092	-9	0	A	T	0.045	-1.007177e-01	7.218034e-01	4.756482e+00	8.890648e-01
-9	6095	-9	0	A	T	0.051	-9.109835e-02	5.371018e-01	4.742348e+00	8.653629e-01
-9	6094	-9	0	A	T	0.020	1.097409e-01	3.242802e-01	4.735346e+00	7.351482e-01
-9	6097	-9	0	A	T	0.051	-9.109835e-02	5.371018e-01	4.742348e+00	8.653629e-01
-9	6096	-9	0	A	T	0.045	-1.007177e-01	7.218034e-01	4.756482e+00	8.890648e-01
-9	4422	-9	0	A	T	0.059	-5.693149e-02	1.210775e-01	4.679081e+00	6.383471e-01
-9	7909	-9	0	A	T	0.018	3.751427e-02	3.835365e-01	4.747723e+00	9.221087e-01
-9	17303	-9	0	A	T	0.014	-9.776269e-02	9.770959e-02	4.696762e+00	3.173777e-01
-9	17304	-9	0	A	T	0.012	-5.215588e-02	1.069124e-01	4.700595e+00	6.258108e-01
-9	17305	-9	0	A	T	0.010	-3.418238e-02	1.087244e-01	4.694295e+00	7.533106e-01
-9	1317	-9	0	A	T	0.241	1.708800e-02	1.347459e-01	4.705368e+00	8.991204e-01
-9	1316	-9	0	A	T	0.489	1.849372e-01	1.890491e-01	4.680018e+00	3.282737e-01
-9	1314	-9	0	A	T	0.229	1.889771e-01	3.683552e-01	4.703339e+00	6.080852e-01
-9	1313	-9	0	A	T	0.205	2.190814e-01	3.698462e-01	4.683851e+00	5.537936e-01
-9	1312	-9	0	A	T	0.491	2.824792e-01	7.646967e-01	4.749483e+00	7.119361e-01
-9	1310	-9	0	A	T	0.204	1.281341e-01	3.428846e-01	4.741967e+00	7.087397e-01
-9	48311	-9	0	A	T	0.015	1.747335e-02	4.143670e-01	4.745017e+00	9.663756e-01
-9	48319	-9	0	A	T	0.019	-7.009283e-02	8.224653e-01	4.755458e+00	9.321075e-01
-9	22415	-9	0	A	T	0.020	-1.928327e-01	9.444819e-02	4.531141e+00	4.154113e-02
-9	1249	-9	0	A	T	0.394	7.106759e-03	6.892898e-02	4.711881e+00	9.179097e-01
-9	1248	-9	0	A	T	0.396	1.738051e-03	7.189114e-02	4.714347e+00	9.807187e-01
-9	472	-9	0	A	T	0.205	2.190814e-01	3.698462e-01	4.683851e+00	5.537936e-01
-9	470	-9	0	A	T	0.203	2.168145e-01	2.308822e-01	4.748753e+00	3.480042e-01
-9	6118	-9	0	A	T	0.050	-3.203996e-02	3.721640e-01	4.729452e+00	9.314176e-01
-9	6119	-9	0	A	T	0.045	-1.007177e-01	7.218034e-01	4.756482e+00	8.890648e-01
-9	6115	-9	0	A	T	0.050	-9.079356e-02	4.688048e-01	4.739885e+00	8.464877e-01
-9	6116	-9	0	A	T	0.051	-9.109835e-02	5.371018e-01	4.742348e+00	8.653629e-01
-9	6117	-9	0	A	T	0.050	-9.079356e-02	4.688048e-01	4.739885e+00	8.464877e-01
-9	6111	-9	0	A	T	0.045	-1.007177e-01	7.218034e-01	4.756482e+00	8.890648e-01
-9	6113	-9	0	A	T	0.050	-9.079356e-02	4.688048e-01	4.739885e+00	8.464877e-01
-9	4584	-9	0	A	T	0.020	-4.597549e-02	2.442675e-01	4.750411e+00	8.507580e-01
-9	4587	-9	0	A	T	0.020	-4.597549e-02	2.442675e-01	4.750411e+00	8.507580e-01
-9	4586	-9	0	A	T	0.020	-4.597549e-02	2.442675e-01	4.750411e+00	8.507580e-01
-9	4581	-9	0	A	T	0.020	-4.597549e-02	2.442675e-01	4.750411e+00	8.507580e-01
-9	4580	-9	0	A	T	0.015	-6.052431e-02	1.957940e-01	4.722410e+00	7.573163e-01
-9	478	-9	0	A	T	0.204	1.281341e-01	3.428846e-01	4.741967e+00	7.087397e-01
-9	6932	-9	0	A	T	0.077	2.311058e-01	2.856677e-01	4.753627e+00	4.187763e-01
-9	6933	-9	0	A	T	0.031	1.991638e-02	3.873920e-01	4.745359e+00	9.590117e-01
-9	6930	-9	0	A	T	0.031	1.991638e-02	3.873920e-01	4.745359e+00	9.590117e-01
-9	6931	-9	0	A	T	0.076	-4.395058e-01	2.502599e-01	4.758293e+00	7.947235e-02
-9	6937	-9	0	A	T	0.156	9.386644e-02	6.815801e-02	4.679140e+00	1.688743e-01
-9	6934	-9	0	A	T	0.069	3.716836e-01	1.670054e-01	4.849081e+00	2.634590e-02
-9	8128	-9	0	A	T	0.010	1.623560e-01	6.340140e-01	4.751828e+00	7.979637e-01
-9	8126	-9	0	A	T	0.010	1.623560e-01	6.340140e-01	4.751828e+00	7.979637e-01
-9	6939	-9	0	A	T	0.054	4.610695e-02	9.176382e-02	4.698054e+00	6.155003e-01
-9	8120	-9	0	A	T	0.010	1.623560e-01	6.340140e-01	4.751828e+00	7.979637e-01
-9	89834	-9	0	A	T	0.012	-3.499250e-01	9.159483e-01	4.744838e+00	7.025456e-01
-9	89839	-9	0	A	T	0.012	-3.499250e-01	9.159483e-01	4.744838e+00	7.025456e-01
-9	5796	-9	0	A	T	0.051	-9.109835e-02	5.371018e-01	4.742348e+00	8.653629e-01
-9	5795	-9	0	A	T	0.045	-1.007177e-01	7.218034e-01	4.756482e+00	8.890648e-01
-9	5793	-9	0	A	T	0.051	-9.109835e-02	5.371018e-01	4.742348e+00	8.653629e-01
-9	5791	-9	0	A	T	0.020	1.059766e-01	1.092104e-01	4.668707e+00	3.321728e-01
-9	5790	-9	0	A	T	0.051	-9.109835e-02	5.371018e-01	4.742348e+00	8.653629e-01
-9	5799	-9	0	A	T	0.020	1.097409e-01	3.242802e-01	4.735346e+00	7.351482e-01
-9	5798	-9	0	A	T	0.045	-1.007177e-01	7.218034e-01	4.756482e+00	8.890648e-01
-9	89803	-9	0	A	T	0.012	-3.499250e-01	9.159483e-01	4.744838e+00	7.025456e-01
-9	89808	-9	0	A	T	0.012	-3.499250e-01	9.159483e-01	4.744838e+00	7.025456e-01
-9	89809	-9	0	A	T	0.012	-3.499250e-01	9.159483e-01	4.744838e+00	7.025456e-01
-9	49917	-9	0	A	T	0.011	-5.524014e-02	1.220265e-01	4.665417e+00	6.509063e-01
-9	2838	-9	0	A	T	0.015	1.068264e-01	8.547230e-02	4.562799e+00	2.117582e-01
-9	2831	-9	0	A	T	0.114	5.071211e-02	4.473035e-02	4.527560e+00	2.572788e-01
-9	2830	-9	0	A	T	0.108	7.697760e-02	4.851238e-02	4.484350e+00	1.129978e-01
-9	1436	-9	0	A	T	0.244	7.000752e-03	4.969307e-02	4.702604e+00	8.880036e-01
-9	1434	-9	0	A	T	0.225	1.052812e-01	1.309616e-01	4.654256e+00	4.217102e-01
-9	1435	-9	0	A	T	0.194	-3.804611e-01	2.329543e-01	4.910994e+00	1.028562e-01
-9	1430	-9	0	A	T	0.229	2.801260e-01	2.410485e-01	4.634798e+00	2.455671e-01
-9	1431	-9	0	A	T	0.280	1.285881e-01	3.471727e-01	4.728488e+00	7.112014e-01
-9	1439	-9	0	A	T	0.468	1.906498e-02	1.867905e-01	4.694530e+00	9.187321e-01
-9	8448	-9	0	A	T	0.014	-4.111895e-02	1.024621e-01	4.727884e+00	6.883098e-01
-9	26179	-9	0	A	T	0.024	-1.301302e-01	8.106179e-01	4.749831e+00	8.725061e-01
-9	26178	-9	0	A	T	0.024	-3.293878e-01	3.170719e-01	4.624741e+00	2.992204e-01
-9	26171	-9	0	A	T	0.024	-1.301302e-01	8.106179e-01	4.749831e+00	8.725061e-01
-9	26173	-9	0	A	T	0.020	6.925537e-02	3.212212e-01	4.739188e+00	8.293594e-01
-9	26172	-9	0	A	T	0.024	-1.301302e-01	8.106179e-01	4.749831e+00	8.725061e-01
-9	26175	-9	0	A	T	0.024	-1.301302e-01	8.106179e-01	4.749831e+00	8.725061e-01
-9	26174	-9	0	A	T	0.024	-1.301302e-01	8.106179e-01	4.749831e+00	8.725061e-01
-9	26177	-9	0	A	T	0.018	2.440196e-02	1.418909e-01	4.687069e+00	8.635031e-01
-9	3403	-9	0	A	T	0.011	1.081297e-02	5.384905e-01	4.755340e+00	9.839849e-01
-9	3405	-9	0	A	T	0.011	1.081297e-02	5.384905e-01	4.755340e+00	9.839849e-01
-9	3404	-9	0	A	T	0.020	5.990987e-02	9.565971e-02	4.660025e+00	5.313255e-01
-9	3408	-9	0	A	T	0.011	1.081297e-02	5.384905e-01	4.755340e+00	9.839849e-01
-9	2060	-9	0	A	T	0.016	2.277778e-01	2.215112e-01	4.781525e+00	3.041525e-01
-9	2061	-9	0	A	T	0.023	-2.309663e-01	2.189137e-01	4.713359e+00	2.917472e-01
-9	2063	-9	0	A	T	0.023	-2.309663e-01	2.189137e-01	4.713359e+00	2.917472e-01
-9	2067	-9	0	A	T	0.023	-2.309663e-01	2.189137e-01	4.713359e+00	2.917472e-01
-9	6488	-9	0	A	T	0.051	-9.109835e-02	5.371018e-01	4.742348e+00	8.653629e-01
-9	6481	-9	0	A	T	0.051	-9.109835e-02	5.371018e-01	4.742348e+00	8.653629e-01
-9	15394	-9	0	A	T	0.012	2.046866e-01	3.279305e-01	4.713365e+00	5.327058e-01
-9	21347	-9	0	A	T	0.011	-1.256244e-01	1.915712e-01	4.688340e+00	5.121856e-01
-9	21340	-9	0	A	T	0.011	-1.256244e-01	1.915712e-01	4.688340e+00	5.121856e-01
-9	5429	-9	0	A	T	0.055	-1.504912e-01	4.081190e-01	4.738744e+00	7.124254e-01
-9	1188	-9	0	A	T	0.190	2.399441e-01	2.159498e-01	4.651287e+00	2.668851e-01
-9	1189	-9	0	A	T	0.156	1.576054e-02	1.747118e-01	4.733756e+00	9.281459e-01
-9	5427	-9	0	A	T	0.055	-1.504912e-01	4.081190e-01	4.738744e+00	7.124254e-01
-9	5426	-9	0	A	T	0.055	-1.504912e-01	4.081190e-01	4.738744e+00	7.124254e-01
-9	5421	-9	0	A	T	0.055	-1.504912e-01	4.081190e-01	4.738744e+00	7.124254e-01
-9	5420	-9	0	A	T	0.055	-1.504912e-01	4.081190e-01	4.738744e+00	7.124254e-01
-9	5423	-9	0	A	T	0.043	-1.959546e-01	2.015322e-01	4.664180e+00	3.312102e-01
-9	5422	-9	0	A	T	0.055	-1.504912e-01	4.081190e-01	4.738744e+00	7.124254e-01
-9	21349	-9	0	A	T	0.011	-1.256244e-01	1.915712e-01	4.688340e+00	5.121856e-01
-9	21348	-9	0	A	T	0.011	-1.256244e-01	1.915712e-01	4.688340e+00	5.121856e-01
-9	344	-9	0	A	T	0.494	-1.117414e-01	5.220993e-01	4.757301e+00	8.305885e-01
-9	345	-9	0	A	T	0.229	1.889771e-01	3.683552e-01	4.703339e+00	6.080852e-01
-9	346	-9	0	A	T	0.472	4.693806e-01	2.103201e-01	4.896856e+00	2.593343e-02
-9	347	-9	0	A	T	0.477	-1.610910e-01	2.812491e-01	4.743838e+00	5.669763e-01
-9	340	-9	0	A	T	0.474	-2.620404e-02	2.851470e-01	4.741973e+00	9.268053e-01
-9	341	-9	0	A	T	0.204	1.281341e-01	3.428846e-01	4.741967e+00	7.087397e-01
-9	343	-9	0	A	T	0.204	1.281341e-01	3.428846e-01	4.741967e+00	7.087397e-01
-9	348	-9	0	A	T	0.148	-3.813680e-02	9.169774e-02	4.696293e+00	6.776072e-01
-9	349	-9	0	A	T	0.324	4.619636e-02	6.881208e-02	4.694814e+00	5.022149e-01
-9	12433	-9	0	A	T	0.030	1.362586e-01	1.284865e-01	4.715925e+00	2.892715e-01
-9	9411	-9	0	A	T	0.026	-8.645908e-02	4.824652e-01	4.755926e+00	8.578280e-01
-9	9413	-9	0	A	T	0.026	-8.645908e-02	4.824652e-01	4.755926e+00	8.578280e-01
-9	9415	-9	0	A	T	0.026	-8.645908e-02	4.824652e-01	4.755926e+00	8.578280e-01
-9	48144	-9	0	A	T	0.019	-7.009283e-02	8.224653e-01	4.755458e+00	9.321075e-01
-9	48145	-9	0	A	T	0.019	-7.009283e-02	8.224653e-01	4.755458e+00	9.321075e-01
-9	48146	-9	0	A	T	0.019	-7.009283e-02	8.224653e-01	4.755458e+00	9.321075e-01
-9	48147	-9	0	A	T	0.019	-7.009283e-02	8.224653e-01	4.755458e+00	9.321075e-01
-9	48140	-9	0	A	T	0.015	1.747335e-02	4.143670e-01	4.745017e+00	9.663756e-01
-9	48141	-9	0	A	T	0.015	1.747335e-02	4.143670e-01	4.745017e+00	9.663756e-01
-9	48142	-9	0	A	T	0.019	-7.009283e-02	8.224653e-01	4.755458e+00	9.321075e-01
-9	48143	-9	0	A	T	0.011	3.938064e-02	3.502867e-01	4.744683e+00	9.105180e-01
-9	9468	-9	0	A	T	0.026	-8.645908e-02	4.824652e-01	4.755926e+00	8.578280e-01
-9	48178	-9	0	A	T	0.015	1.747335e-02	4.143670e-01	4.745017e+00	9.663756e-01
-9	89774	-9	0	A	T	0.012	-3.499250e-01	9.159483e-01	4.744838e+00	7.025456e-01
-9	89775	-9	0	A	T	0.012	-3.499250e-01	9.159483e-01	4.744838e+00	7.025456e-01
-9	89776	-9	0	A	T	0.012	-3.499250e-01	9.159483e-01	4.744838e+00	7.025456e-01
-9	89777	-9	0	A	T	0.012	-3.499250e-01	9.159483e-01	4.744838e+00	7.025456e-01
-9	89770	-9	0	A	T	0.012	-3.499250e-01	9.159483e-01	4.744838e+00	7.025456e-01
-9	89771	-9	0	A	T	0.012	-3.499250e-01	9.159483e-01	4.744838e+00	7.025456e-01
-9	89772	-9	0	A	T	0.012	-3.499250e-01	9.159483e-01	4.744838e+00	7.025456e-01
-9	89773	-9	0	A	T	0.012	-3.499250e-01	9.159483e-01	4.744838e+00	7.025456e-01
-9	89778	-9	0	A	T	0.012	-3.499250e-01	9.159483e-01	4.744838e+00	7.025456e-01
-9	89779	-9	0	A	T	0.012	-3.499250e-01	9.159483e-01	4.744838e+00	7.025456e-01
-9	5508	-9	0	A	T	0.045	-1.007177e-01	7.218034e-01	4.756482e+00	8.890648e-01
-9	5509	-9	0	A	T	0.011	1.511216e-01	1.210510e-01	4.655073e+00	2.122785e-01
-9	5502	-9	0	A	T	0.045	-1.007177e-01	7.218034e-01	4.756482e+00	8.890648e-01
-9	5503	-9	0	A	T	0.045	-1.007177e-01	7.218034e-01	4.756482e+00	8.890648e-01
-9	5501	-9	0	A	T	0.045	-1.007177e-01	7.218034e-01	4.756482e+00	8.890648e-01
-9	542	-9	0	A	T	0.491	2.824792e-01	7.646967e-01	4.749483e+00	7.119361e-01
-9	543	-9	0	A	T	0.190	2.399441e-01	2.159498e-01	4.651287e+00	2.668851e-01
-9	540	-9	0	A	T	0.204	1.281341e-01	3.428846e-01	4.741967e+00	7.087397e-01
-9	541	-9	0	A	T	0.204	1.281341e-01	3.428846e-01	4.741967e+00	7.087397e-01
-9	546	-9	0	A	T	0.491	2.824792e-01	7.646967e-01	4.749483e+00	7.119361e-01
-9	547	-9	0	A	T	0.280	1.285881e-01	3.471727e-01	4.728488e+00	7.112014e-01
-9	544	-9	0	A	T	0.190	2.399441e-01	2.159498e-01	4.651287e+00	2.668851e-01
-9	545	-9	0	A	T	0.491	2.824792e-01	7.646967e-01	4.749483e+00	7.119361e-01
-9	548	-9	0	A	T	0.467	-2.732471e-01	2.116366e-01	4.880793e+00	1.970711e-01
-9	549	-9	0	A	T	0.489	3.023850e-01	6.306879e-01	4.746850e+00	6.317597e-01
-9	6564	-9	0	A	T	0.045	-1.007177e-01	7.218034e-01	4.756482e+00	8.890648e-01
-9	6566	-9	0	A	T	0.020	1.097409e-01	3.242802e-01	4.735346e+00	7.351482e-01
-9	6561	-9	0	A	T	0.051	-9.109835e-02	5.371018e-01	4.742348e+00	8.653629e-01
-9	19607	-9	0	A	T	0.014	-6.958457e-02	2.805275e-01	4.732030e+00	8.041659e-01
-9	19601	-9	0	A	T	0.014	-6.958457e-02	2.805275e-01	4.732030e+00	8.041659e-01
-9	12721	-9	0	A	T	0.017	1.534406e-01	1.011746e-01	4.668348e+00	1.298006e-01
-9	13456	-9	0	A	T	0.027	5.003526e-02	3.663052e-01	4.746955e+00	8.913889e-01
-9	13457	-9	0	A	T	0.053	-8.886726e-02	3.518920e-01	4.747112e+00	8.006935e-01
-9	13454	-9	0	A	T	0.042	1.157621e-01	3.162755e-01	4.729432e+00	7.144581e-01
-9	13455	-9	0	A	T	0.053	-8.886726e-02	3.518920e-01	4.747112e+00	8.006935e-01
-9	13452	-9	0	A	T	0.053	-8.886726e-02	3.518920e-01	4.747112e+00	8.006935e-01
-9	13453	-9	0	A	T	0.053	-8.886726e-02	3.518920e-01	4.747112e+00	8.006935e-01
-9	13450	-9	0	A	T	0.027	5.003526e-02	3.663052e-01	4.746955e+00	8.913889e-01
-9	7993	-9	0	A	T	0.018	3.751427e-02	3.835365e-01	4.747723e+00	9.221087e-01
-9	7992	-9	0	A	T	0.018	3.751427e-02	3.835365e-01	4.747723e+00	9.221087e-01
-9	7991	-9	0	A	T	0.021	-1.386010e-01	8.288804e-02	4.694008e+00	9.492207e-02
-9	7994	-9	0	A	T	0.010	1.623560e-01	6.340140e-01	4.751828e+00	7.979637e-01
-9	7998	-9	0	A	T	0.010	1.623560e-01	6.340140e-01	4.751828e+00	7.979637e-01
-9	55	-9	0	A	T	0.205	2.190814e-01	3.698462e-01	4.683851e+00	5.537936e-01
-9	54	-9	0	A	T	0.188	2.726953e-01	1.809297e-01	4.659406e+00	1.321931e-01
-9	57	-9	0	A	T	0.204	1.281341e-01	3.428846e-01	4.741967e+00	7.087397e-01
-9	56	-9	0	A	T	0.476	1.049885e-01	2.203767e-01	4.699352e+00	6.339281e-01
-9	51	-9	0	A	T	0.498	1.248182e-01	6.714842e-01	4.749212e+00	8.525871e-01
-9	50	-9	0	A	T	0.249	-2.205520e-03	2.549179e-01	4.721088e+00	9.930992e-01
-9	2439	-9	0	A	T	0.016	-3.988860e-01	2.633860e-01	4.719484e+00	1.303417e-01
-9	2431	-9	0	A	T	0.015	2.713823e-01	2.644850e-01	4.826199e+00	3.051932e-01
-9	2436	-9	0	A	T	0.016	-3.988860e-01	2.633860e-01	4.719484e+00	1.303417e-01
-9	2435	-9	0	A	T	0.016	-3.988860e-01	2.633860e-01	4.719484e+00	1.303417e-01
-9	2434	-9	0	A	T	0.016	-3.988860e-01	2.633860e-01	4.719484e+00	1.303417e-01
-9	3479	-9	0	A	T	0.011	1.081297e-02	5.384905e-01	4.755340e+00	9.839849e-01
-9	6576	-9	0	A	T	0.078	1.651419e-01	2.709801e-01	4.747422e+00	5.424319e-01
-9	6577	-9	0	A	T	0.078	1.651419e-01	2.709801e-01	4.747422e+00	5.424319e-01
-9	7030	-9	0	A	T	0.031	1.991638e-02	3.873920e-01	4.745359e+00	9.590117e-01
-9	7031	-9	0	A	T	0.030	1.070180e-01	2.663003e-01	4.709855e+00	6.878970e-01
-9	7033	-9	0	A	T	0.077	2.311058e-01	2.856677e-01	4.753627e+00	4.187763e-01
-9	7034	-9	0	A	T	0.033	2.544202e-01	2.747712e-01	4.765839e+00	3.547846e-01
-9	7035	-9	0	A	T	0.031	1.991638e-02	3.873920e-01	4.745359e+00	9.590117e-01
-9	7036	-9	0	A	T	0.030	7.616853e-02	2.890044e-01	4.718492e+00	7.921969e-01
-9	7037	-9	0	A	T	0.034	-3.371562e-02	3.305325e-01	4.736580e+00	9.187814e-01
-9	7039	-9	0	A	T	0.034	-3.371562e-02	3.305325e-01	4.736580e+00	9.187814e-01
-9	1920	-9	0	A	T	0.124	4.630451e-02	4.917461e-02	4.652885e+00	3.466900e-01
-9	1924	-9	0	A	T	0.035	-2.167394e-02	1.468682e-01	4.743723e+00	8.827195e-01
-9	1925	-9	0	A	T	0.030	1.913306e-02	1.172485e-01	4.724509e+00	8.704186e-01
-9	6698	-9	0	A	T	0.036	-2.618665e-01	2.579035e-01	4.739449e+00	3.102663e-01
-9	15368	-9	0	A	T	0.010	1.505704e-02	2.719646e-01	4.719626e+00	9.558636e-01
-9	6472	-9	0	A	T	0.051	-9.109835e-02	5.371018e-01	4.742348e+00	8.653629e-01
-9	6471	-9	0	A	T	0.048	-9.500314e-02	3.199499e-01	4.706744e+00	7.666031e-01
-9	6477	-9	0	A	T	0.051	-9.109835e-02	5.371018e-01	4.742348e+00	8.653629e-01
-9	89848	-9	0	A	T	0.012	-3.499250e-01	9.159483e-01	4.744838e+00	7.025456e-01
-9	89849	-9	0	A	T	0.010	-2.677332e-02	2.309590e-01	4.676733e+00	9.077458e-01
-9	89842	-9	0	A	T	0.012	-3.499250e-01	9.159483e-01	4.744838e+00	7.025456e-01
-9	89843	-9	0	A	T	0.012	-3.499250e-01	9.159483e-01	4.744838e+00	7.025456e-01
-9	89840	-9	0	A	T	0.012	-3.499250e-01	9.159483e-01	4.744838e+00	7.025456e-01
-9	89841	-9	0	A	T	0.012	-3.499250e-01	9.159483e-01	4.744838e+00	7.025456e-01
-9	89846	-9	0	A	T	0.012	-3.499250e-01	9.159483e-01	4.744838e+00	7.025456e-01
-9	89847	-9	0	A	T	0.012	-3.499250e-01	9.159483e-01	4.744838e+00	7.025456e-01
-9	89844	-9	0	A	T	0.012	-3.499250e-01	9.159483e-01	4.744838e+00	7.025456e-01
-9	89845	-9	0	A	T	0.012	-3.499250e-01	9.159483e-01	4.744838e+00	7.025456e-01
-9	9817	-9	0	A	T	0.022	-5.383794e-02	7.378074e-02	4.711582e+00	4.658056e-01
-9	26469	-9	0	A	T	0.024	-1.301302e-01	8.106179e-01	4.749831e+00	8.725061e-01
-9	26463	-9	0	A	T	0.024	-1.301302e-01	8.106179e-01	4.749831e+00	8.725061e-01
-9	26462	-9	0	A	T	0.024	-1.301302e-01	8.106179e-01	4.749831e+00	8.725061e-01
-9	26460	-9	0	A	T	0.024	-1.301302e-01	8.106179e-01	4.749831e+00	8.725061e-01
-9	26467	-9	0	A	T	0.024	-1.301302e-01	8.106179e-01	4.749831e+00	8.725061e-01
-9	26466	-9	0	A	T	0.024	-1.301302e-01	8.106179e-01	4.749831e+00	8.725061e-01
-9	26465	-9	0	A	T	0.024	-1.301302e-01	8.106179e-01	4.749831e+00	8.725061e-01
-9	26464	-9	0	A	T	0.024	-1.301302e-01	8.106179e-01	4.749831e+00	8.725061e-01
-9	6384	-9	0	A	T	0.044	-4.465062e-01	2.407529e-01	4.701397e+00	6.405133e-02
-9	6387	-9	0	A	T	0.042	1.773553e-01	1.941813e-01	4.699871e+00	3.613592e-01
-9	6386	-9	0	A	T	0.025	-1.025386e-01	9.904813e-02	4.728899e+00	3.008980e-01
-9	6381	-9	0	A	T	0.020	-1.317622e-01	1.217420e-01	4.782063e+00	2.794721e-01
-9	6380	-9	0	A	T	0.021	3.752244e-03	1.193768e-01	4.716388e+00	9.749336e-01
-9	6383	-9	0	A	T	0.016	-2.251063e-02	1.199176e-01	4.706902e+00	8.511500e-01
-9	6382	-9	0	A	T	0.020	-1.142278e-01	1.177728e-01	4.745482e+00	3.324164e-01
-9	6389	-9	0	A	T	0.023	3.266178e-02	1.947271e-01	4.705041e+00	8.668412e-01
-9	6388	-9	0	A	T	0.025	1.094890e-02	9.142956e-02	4.701246e+00	9.047122e-01
-9	5139	-9	0	A	T	0.020	1.097409e-01	3.242802e-01	4.735346e+00	7.351482e-01
-9	5138	-9	0	A	T	0.045	-1.007177e-01	7.218034e-01	4.756482e+00	8.890648e-01
-9	5137	-9	0	A	T	0.078	-4.615168e-02	1.052954e-01	4.686928e+00	6.612932e-01
-9	5136	-9	0	A	T	0.039	-2.550212e-02	7.660866e-02	4.695417e+00	7.393139e-01
-9	5135	-9	0	A	T	0.044	-7.991072e-02	7.520654e-02	4.691813e+00	2.883359e-01
-9	5134	-9	0	A	T	0.046	-8.954645e-02	7.409096e-02	4.678579e+00	2.272057e-01
-9	5133	-9	0	A	T	0.014	1.394358e-01	1.513103e-01	4.731420e+00	3.570812e-01
-9	5132	-9	0	A	T	0.013	9.088086e-02	1.524377e-01	4.701694e+00	5.512365e-01
-9	5131	-9	0	A	T	0.014	1.863363e-01	1.385174e-01	4.699727e+00	1.789704e-01
-9	5130	-9	0	A	T	0.044	1.264032e-01	1.454956e-01	4.696994e+00	3.852535e-01
-9	5466	-9	0	A	T	0.045	-1.007177e-01	7.218034e-01	4.756482e+00	8.890648e-01
-9	14211	-9	0	A	T	0.016	-2.886451e-02	1.538372e-01	4.725722e+00	8.512184e-01
-9	5968	-9	0	A	T	0.045	-1.007177e-01	7.218034e-01	4.756482e+00	8.890648e-01
-9	5969	-9	0	A	T	0.045	-1.007177e-01	7.218034e-01	4.756482e+00	8.890648e-01
-9	6029	-9	0	A	T	0.045	-1.007177e-01	7.218034e-01	4.756482e+00	8.890648e-01
-9	6021	-9	0	A	T	0.045	-1.007177e-01	7.218034e-01	4.756482e+00	8.890648e-01
-9	6022	-9	0	A	T	0.045	-1.007177e-01	7.218034e-01	4.756482e+00	8.890648e-01
-9	6023	-9	0	A	T	0.051	-9.109835e-02	5.371018e-01	4.742348e+00	8.653629e-01
-9	6026	-9	0	A	T	0.045	-1.007177e-01	7.218034e-01	4.756482e+00	8.890648e-01
-9	6027	-9	0	A	T	0.051	-9.109835e-02	5.371018e-01	4.742348e+00	8.653629e-01
-9	10075	-9	0	A	T	0.024	-9.855740e-02	1.319689e-01	4.711418e+00	4.554100e-01
-9	10074	-9	0	A	T	0.024	-9.855740e-02	1.319689e-01	4.711418e+00	4.554100e-01
-9	10076	-9	0	A	T	0.039	-8.679569e-02	1.380125e-01	4.688879e+00	5.296121e-01
-9	16105	-9	0	A	T	0.025	-2.258854e-01	1.344439e-01	4.740011e+00	9.335493e-02
-9	7410	-9	0	A	T	0.047	4.321677e-02	5.703324e-02	4.674971e+00	4.488460e-01
-9	2345	-9	0	A	T	0.015	2.713823e-01	2.644850e-01	4.826199e+00	3.051932e-01
-9	2341	-9	0	A	T	0.048	1.868128e-02	6.700105e-02	4.695566e+00	7.804610e-01
-9	2349	-9	0	A	T	0.016	-3.988860e-01	2.633860e-01	4.719484e+00	1.303417e-01
-9	1	-9	0	A	T	0.227	1.298762e-01	1.532707e-01	4.634768e+00	3.970685e-01
-9	9688	-9	0	A	T	0.026	-8.645908e-02	4.824652e-01	4.755926e+00	8.578280e-01
-9	9681	-9	0	A	T	0.026	-8.645908e-02	4.824652e-01	4.755926e+00	8.578280e-01
-9	9680	-9	0	A	T	0.026	-8.645908e-02	4.824652e-01	4.755926e+00	8.578280e-01
-9	9683	-9	0	A	T	0.026	-8.645908e-02	4.824652e-01	4.755926e+00	8.578280e-01
-9	9684	-9	0	A	T	0.026	-8.645908e-02	4.824652e-01	4.755926e+00	8.578280e-01
-9	9687	-9	0	A	T	0.026	-8.645908e-02	4.824652e-01	4.755926e+00	8.578280e-01
-9	656	-9	0	A	T	0.190	2.399441e-01	2.159498e-01	4.651287e+00	2.668851e-01
-9	657	-9	0	A	T	0.204	1.281341e-01	3.428846e-01	4.741967e+00	7.087397e-01
-9	654	-9	0	A	T	0.487	3.213237e-01	2.176640e-01	4.761091e+00	1.403097e-01
-9	1506	-9	0	A	T	0.429	-2.444445e-02	7.700882e-02	4.713750e+00	7.510123e-01
-9	1507	-9	0	A	T	0.214	3.621561e-02	1.007614e-01	4.679712e+00	7.193848e-01
-9	1504	-9	0	A	T	0.429	-3.576773e-02	7.920845e-02	4.712316e+00	6.517162e-01
-9	1505	-9	0	A	T	0.439	-9.239003e-02	8.598786e-02	4.721934e+00	2.829727e-01
-9	1508	-9	0	A	T	0.469	8.116263e-02	3.089384e-01	4.725823e+00	7.928443e-01
-9	1509	-9	0	A	T	0.082	8.428959e-02	1.056255e-01	4.751775e+00	4.251263e-01
-9	658	-9	0	A	T	0.155	-9.661693e-02	1.695417e-01	4.757526e+00	5.689397e-01
-9	659	-9	0	A	T	0.472	-7.835596e-02	3.007474e-01	4.739882e+00	7.945224e-01
-9	1166	-9	0	A	T	0.207	5.970630e-03	4.900091e-02	4.697292e+00	9.030533e-01
-9	1167	-9	0	A	T	0.195	1.353157e-02	6.950654e-02	4.712741e+00	8.456971e-01
-9	1160	-9	0	A	T	0.028	-6.242187e-02	7.678981e-02	4.739107e+00	4.165436e-01
-9	48348	-9	0	A	T	0.015	1.747335e-02	4.143670e-01	4.745017e+00	9.663756e-01
-9	1161	-9	0	A	T	0.419	-8.330533e-02	6.404777e-02	4.617875e+00	1.937785e-01
-9	1162	-9	0	A	T	0.278	7.438365e-02	2.073399e-01	4.686997e+00	7.198837e-01
-9	1163	-9	0	A	T	0.469	5.824958e-02	2.778528e-01	4.724078e+00	8.340055e-01
-9	15267	-9	0	A	T	0.016	1.480709e-01	4.345563e-01	4.729834e+00	7.333966e-01
-9	15266	-9	0	A	T	0.016	1.480709e-01	4.345563e-01	4.729834e+00	7.333966e-01
-9	15264	-9	0	A	T	0.012	2.819401e-01	1.696838e-01	4.803621e+00	9.702831e-02
-9	15263	-9	0	A	T	0.054	3.267414e-02	6.137733e-02	4.729724e+00	5.946459e-01
-9	4707	-9	0	A	T	0.020	-4.597549e-02	2.442675e-01	4.750411e+00	8.507580e-01
-9	4701	-9	0	A	T	0.020	-4.597549e-02	2.442675e-01	4.750411e+00	8.507580e-01
-9	4709	-9	0	A	T	0.020	-4.597549e-02	2.442675e-01	4.750411e+00	8.507580e-01
-9	4708	-9	0	A	T	0.020	-4.597549e-02	2.442675e-01	4.750411e+00	8.507580e-01
-9	8771	-9	0	A	T	0.033	3.367260e-02	6.159080e-02	4.691336e+00	5.847411e-01
-9	1298	-9	0	A	T	0.148	8.660370e-02	1.690243e-01	4.727512e+00	6.085434e-01
-9	1299	-9	0	A	T	0.203	1.187075e-01	2.321597e-01	4.698268e+00	6.092822e-01
-9	1292	-9	0	A	T	0.280	1.285881e-01	3.471727e-01	4.728488e+00	7.112014e-01
-9	1293	-9	0	A	T	0.469	8.116263e-02	3.089384e-01	4.725823e+00	7.928443e-01
-9	1290	-9	0	A	T	0.191	1.617725e-01	1.657261e-01	4.671916e+00	3.293155e-01
-9	1291	-9	0	A	T	0.204	1.281341e-01	3.428846e-01	4.741967e+00	7.087397e-01
-9	1296	-9	0	A	T	0.279	2.799240e-01	2.145792e-01	4.762696e+00	1.924639e-01
-9	1297	-9	0	A	T	0.205	2.190814e-01	3.698462e-01	4.683851e+00	5.537936e-01
-9	1294	-9	0	A	T	0.489	3.023850e-01	6.306879e-01	4.746850e+00	6.317597e-01
-9	1295	-9	0	A	T	0.290	-7.267641e-02	8.827259e-02	4.708252e+00	4.105950e-01
-9	21502	-9	0	A	T	0.022	-1.707559e-01	1.718353e-01	4.615404e+00	3.206879e-01
-9	9529	-9	0	A	T	0.010	6.155730e-02	1.064329e-01	4.628963e+00	5.631940e-01
-9	9525	-9	0	A	T	0.026	-8.645908e-02	4.824652e-01	4.755926e+00	8.578280e-01
-9	9520	-9	0	A	T	0.026	-8.645908e-02	4.824652e-01	4.755926e+00	8.578280e-01
-9	9521	-9	0	A	T	0.022	1.324212e-01	8.584473e-02	4.679879e+00	1.233676e-01
-9	26575	-9	0	A	T	0.020	6.925537e-02	3.212212e-01	4.739188e+00	8.293594e-01
-9	1657	-9	0	A	T	0.340	-8.990782e-02	5.406047e-02	4.298483e+00	9.672045e-02
-9	2689	-9	0	A	T	0.031	1.753410e-01	1.951818e-01	4.663293e+00	3.692955e-01
-9	2687	-9	0	A	T	0.031	1.753410e-01	1.951818e-01	4.663293e+00	3.692955e-01
-9	179	-9	0	A	T	0.469	2.898095e-02	2.059039e-01	4.730161e+00	8.881062e-01
-9	178	-9	0	A	T	0.152	-9.935980e-02	1.219162e-01	4.755292e+00	4.153459e-01
-9	177	-9	0	A	T	0.493	-1.217945e-01	1.205280e-01	4.683947e+00	3.125855e-01
-9	176	-9	0	A	T	0.368	-3.276194e-03	1.355879e-01	4.712039e+00	9.807293e-01
-9	175	-9	0	A	T	0.161	-1.746499e-02	3.707503e-02	4.676900e+00	6.377298e-01
-9	174	-9	0	A	T	0.155	1.190688e-02	1.531796e-01	4.719165e+00	9.380628e-01
-9	173	-9	0	A	T	0.203	5.883795e-02	2.328863e-01	4.699074e+00	8.006121e-01
-9	171	-9	0	A	T	0.205	2.190814e-01	3.698462e-01	4.683851e+00	5.537936e-01
-9	170	-9	0	A	T	0.205	2.190814e-01	3.698462e-01	4.683851e+00	5.537936e-01
-9	89870	-9	0	A	T	0.012	-3.499250e-01	9.159483e-01	4.744838e+00	7.025456e-01
-9	5618	-9	0	A	T	0.020	1.097409e-01	3.242802e-01	4.735346e+00	7.351482e-01
-9	5619	-9	0	A	T	0.051	-9.109835e-02	5.371018e-01	4.742348e+00	8.653629e-01
-9	5612	-9	0	A	T	0.045	-1.007177e-01	7.218034e-01	4.756482e+00	8.890648e-01
-9	5610	-9	0	A	T	0.051	-9.109835e-02	5.371018e-01	4.742348e+00	8.653629e-01
-9	5611	-9	0	A	T	0.051	-9.109835e-02	5.371018e-01	4.742348e+00	8.653629e-01
-9	5616	-9	0	A	T	0.045	-1.007177e-01	7.218034e-01	4.756482e+00	8.890648e-01
-9	5617	-9	0	A	T	0.045	-1.007177e-01	7.218034e-01	4.756482e+00	8.890648e-01
-9	1258	-9	0	A	T	0.193	1.007397e-01	3.094529e-01	4.747080e+00	7.448644e-01
-9	1159	-9	0	A	T	0.485	-9.167038e-02	1.597954e-01	4.760285e+00	5.663648e-01
-9	1158	-9	0	A	T	0.227	3.822307e-02	1.492986e-01	4.664180e+00	7.980090e-01
-9	1155	-9	0	A	T	0.205	-1.302828e-01	2.446061e-01	4.773159e+00	5.944559e-01
-9	1154	-9	0	A	T	0.156	1.576054e-02	1.747118e-01	4.733756e+00	9.281459e-01
-9	1157	-9	0	A	T	0.457	-7.653505e-02	1.345318e-01	4.726262e+00	5.695987e-01
-9	1156	-9	0	A	T	0.276	3.204618e-02	1.400678e-01	4.689342e+00	8.190956e-01
-9	1151	-9	0	A	T	0.434	9.261203e-02	2.187068e-01	4.724263e+00	6.720891e-01
-9	1150	-9	0	A	T	0.489	3.023850e-01	6.306879e-01	4.746850e+00	6.317597e-01
-9	1153	-9	0	A	T	0.280	1.285881e-01	3.471727e-01	4.728488e+00	7.112014e-01
-9	1152	-9	0	A	T	0.491	2.824792e-01	7.646967e-01	4.749483e+00	7.119361e-01
-9	89794	-9	0	A	T	0.012	-3.499250e-01	9.159483e-01	4.744838e+00	7.025456e-01
-9	2183	-9	0	A	T	0.165	8.389272e-02	4.445930e-02	4.500104e+00	5.956124e-02
-9	2182	-9	0	A	T	0.087	1.352417e-01	7.972308e-02	4.584344e+00	9.023600e-02
-9	2181	-9	0	A	T	0.037	2.237559e-02	6.687567e-02	4.687536e+00	7.380340e-01
-9	2180	-9	0	A	T	0.146	-1.052659e-02	4.521433e-02	4.687824e+00	8.159698e-01
-9	2186	-9	0	A	T	0.018	1.665350e-01	7.703375e-02	4.618527e+00	3.095314e-02
-9	2185	-9	0	A	T	0.033	3.559648e-02	6.050995e-02	4.676131e+00	5.565291e-01
-9	15717	-9	0	A	T	0.039	-2.614075e-01	2.933737e-01	4.762834e+00	3.732005e-01
-9	2725	-9	0	A	T	0.014	2.697145e-01	7.259040e-02	4.429452e+00	2.181713e-04
-9	89878	-9	0	A	T	0.012	-3.499250e-01	9.159483e-01	4.744838e+00	7.025456e-01
-9	6758	-9	0	A	T	0.077	2.311058e-01	2.856677e-01	4.753627e+00	4.187763e-01
-9	6759	-9	0	A	T	0.066	1.231566e-01	2.039216e-01	4.682635e+00	5.460696e-01
-9	6753	-9	0	A	T	0.031	1.991638e-02	3.873920e-01	4.745359e+00	9.590117e-01
-9	6750	-9	0	A	T	0.033	-2.712096e-01	1.539586e-01	4.733686e+00	7.855805e-02
-9	6754	-9	0	A	T	0.016	-1.485426e-02	1.084207e-01	4.712782e+00	8.910639e-01
-9	5380	-9	0	A	T	0.045	-1.007177e-01	7.218034e-01	4.756482e+00	8.890648e-01
-9	5381	-9	0	A	T	0.055	-1.504912e-01	4.081190e-01	4.738744e+00	7.124254e-01
-9	5382	-9	0	A	T	0.055	-1.504912e-01	4.081190e-01	4.738744e+00	7.124254e-01
-9	5384	-9	0	A	T	0.045	-1.007177e-01	7.218034e-01	4.756482e+00	8.890648e-01
-9	5385	-9	0	A	T	0.045	-1.007177e-01	7.218034e-01	4.756482e+00	8.890648e-01
-9	5386	-9	0	A	T	0.055	-1.504912e-01	4.081190e-01	4.738744e+00	7.124254e-01
-9	5388	-9	0	A	T	0.045	-1.007177e-01	7.218034e-01	4.756482e+00	8.890648e-01
-9	5389	-9	0	A	T	0.055	-1.504912e-01	4.081190e-01	4.738744e+00	7.124254e-01
-9	2142	-9	0	A	T	0.130	-8.096830e-02	5.820603e-02	4.399907e+00	1.646282e-01
-9	2	-9	0	A	T	0.476	1.770285e-01	2.185165e-01	4.694239e+00	4.181239e-01
-9	7969	-9	0	A	T	0.020	-2.282316e-02	9.373462e-02	4.694377e+00	8.076963e-01
-9	21468	-9	0	A	T	0.011	-1.256244e-01	1.915712e-01	4.688340e+00	5.121856e-01
-9	21461	-9	0	A	T	0.011	-1.256244e-01	1.915712e-01	4.688340e+00	5.121856e-01
-9	89730	-9	0	A	T	0.012	-3.499250e-01	9.159483e-01	4.744838e+00	7.025456e-01
-9	89731	-9	0	A	T	0.012	-3.499250e-01	9.159483e-01	4.744838e+00	7.025456e-01
-9	89732	-9	0	A	T	0.012	-3.499250e-01	9.159483e-01	4.744838e+00	7.025456e-01
-9	89734	-9	0	A	T	0.012	-3.499250e-01	9.159483e-01	4.744838e+00	7.025456e-01
-9	89735	-9	0	A	T	0.012	-3.499250e-01	9.159483e-01	4.744838e+00	7.025456e-01
-9	89736	-9	0	A	T	0.012	-3.499250e-01	9.159483e-01	4.744838e+00	7.025456e-01
-9	15154	-9	0	A	T	0.016	1.480709e-01	4.345563e-01	4.729834e+00	7.333966e-01
-9	15159	-9	0	A	T	0.016	1.480709e-01	4.345563e-01	4.729834e+00	7.333966e-01
-9	506	-9	0	A	T	0.244	2.072045e-01	1.330715e-01	4.811599e+00	1.198803e-01
-9	507	-9	0	A	T	0.490	2.024913e-02	2.924759e-01	4.681534e+00	9.448227e-01
-9	504	-9	0	A	T	0.049	1.503542e-01	7.655589e-02	4.352056e+00	4.991003e-02
-9	502	-9	0	A	T	0.362	3.284074e-01	1.868144e-01	4.722990e+00	7.917614e-02
-9	503	-9	0	A	T	0.212	-2.155259e-02	6.093161e-02	4.712236e+00	7.236521e-01
-9	500	-9	0	A	T	0.148	8.660370e-02	1.690243e-01	4.727512e+00	6.085434e-01
-9	6528	-9	0	A	T	0.051	-9.109835e-02	5.371018e-01	4.742348e+00	8.653629e-01
-9	6270	-9	0	A	T	0.045	-1.007177e-01	7.218034e-01	4.756482e+00	8.890648e-01
-9	6273	-9	0	A	T	0.045	-1.007177e-01	7.218034e-01	4.756482e+00	8.890648e-01
-9	6272	-9	0	A	T	0.045	-1.007177e-01	7.218034e-01	4.756482e+00	8.890648e-01
-9	6275	-9	0	A	T	0.045	-1.007177e-01	7.218034e-01	4.756482e+00	8.890648e-01
-9	6274	-9	0	A	T	0.045	-1.007177e-01	7.218034e-01	4.756482e+00	8.890648e-01
-9	6277	-9	0	A	T	0.051	-9.109835e-02	5.371018e-01	4.742348e+00	8.653629e-01
-9	6276	-9	0	A	T	0.045	-1.007177e-01	7.218034e-01	4.756482e+00	8.890648e-01
-9	6278	-9	0	A	T	0.045	-1.007177e-01	7.218034e-01	4.756482e+00	8.890648e-01
-9	5229	-9	0	A	T	0.059	-4.652731e-02	4.635074e-01	4.741985e+00	9.200694e-01
-9	5223	-9	0	A	T	0.014	2.132821e-01	1.372038e-01	4.659960e+00	1.204989e-01
-9	5220	-9	0	A	T	0.059	-4.652731e-02	4.635074e-01	4.741985e+00	9.200694e-01
-9	5227	-9	0	A	T	0.045	-1.007177e-01	7.218034e-01	4.756482e+00	8.890648e-01
-9	5225	-9	0	A	T	0.059	-4.652731e-02	4.635074e-01	4.741985e+00	9.200694e-01
-9	12402	-9	0	A	T	0.029	7.576674e-02	1.244271e-01	4.713698e+00	5.427631e-01
-9	12403	-9	0	A	T	0.030	1.362586e-01	1.284865e-01	4.715925e+00	2.892715e-01
-9	12400	-9	0	A	T	0.030	1.362586e-01	1.284865e-01	4.715925e+00	2.892715e-01
-9	13754	-9	0	A	T	0.053	-8.886726e-02	3.518920e-01	4.747112e+00	8.006935e-01
-9	13757	-9	0	A	T	0.052	6.427338e-02	2.694686e-01	4.730047e+00	8.115453e-01
-9	13756	-9	0	A	T	0.053	-8.886726e-02	3.518920e-01	4.747112e+00	8.006935e-01
-9	13750	-9	0	A	T	0.025	8.321082e-02	2.862912e-01	4.717298e+00	7.714005e-01
-9	13752	-9	0	A	T	0.053	-8.886726e-02	3.518920e-01	4.747112e+00	8.006935e-01
-9	13759	-9	0	A	T	0.053	-8.886726e-02	3.518920e-01	4.747112e+00	8.006935e-01
-9	13758	-9	0	A	T	0.053	-8.886726e-02	3.518920e-01	4.747112e+00	8.006935e-01
-9	2578	-9	0	A	T	0.011	7.403745e-03	1.393132e-01	4.699858e+00	9.576312e-01
-9	2573	-9	0	A	T	0.020	-1.359137e-01	2.447234e-01	4.734857e+00	5.788064e-01
-9	17121	-9	0	A	T	0.012	2.835199e-01	1.561908e-01	4.718401e+00	6.989939e-02
-9	977	-9	0	A	T	0.179	7.739902e-02	7.177424e-02	4.638992e+00	2.812244e-01
-9	976	-9	0	A	T	0.258	-8.743740e-02	7.963533e-02	4.724609e+00	2.725771e-01
-9	975	-9	0	A	T	0.192	-8.139226e-02	9.643529e-02	4.745264e+00	3.989397e-01
-9	974	-9	0	A	T	0.192	-8.139226e-02	9.643529e-02	4.745264e+00	3.989397e-01
-9	973	-9	0	A	T	0.222	3.281951e-02	1.321979e-01	4.672217e+00	8.040024e-01
-9	972	-9	0	A	T	0.187	1.632417e-01	1.429803e-01	4.659492e+00	2.539484e-01
-9	971	-9	0	A	T	0.261	-3.854422e-02	7.114172e-02	4.713016e+00	5.881245e-01
-9	970	-9	0	A	T	0.256	-5.007790e-02	7.584707e-02	4.714766e+00	5.093019e-01
-9	979	-9	0	A	T	0.348	-1.569202e-02	8.806866e-02	4.705961e+00	8.586313e-01
-9	978	-9	0	A	T	0.197	-2.674394e-02	1.073716e-01	4.689634e+00	8.033701e-01
-9	48388	-9	0	A	T	0.019	-7.009283e-02	8.224653e-01	4.755458e+00	9.321075e-01
-9	48387	-9	0	A	T	0.019	-7.009283e-02	8.224653e-01	4.755458e+00	9.321075e-01
-9	48384	-9	0	A	T	0.019	-7.009283e-02	8.224653e-01	4.755458e+00	9.321075e-01
-9	48385	-9	0	A	T	0.019	-7.009283e-02	8.224653e-01	4.755458e+00	9.321075e-01
-9	47945	-9	0	A	T	0.019	-7.009283e-02	8.224653e-01	4.755458e+00	9.321075e-01
-9	47944	-9	0	A	T	0.019	-7.009283e-02	8.224653e-01	4.755458e+00	9.321075e-01
-9	47949	-9	0	A	T	0.019	-7.009283e-02	8.224653e-01	4.755458e+00	9.321075e-01
-9	47948	-9	0	A	T	0.019	-7.009283e-02	8.224653e-01	4.755458e+00	9.321075e-01
-9	15698	-9	0	A	T	0.039	-2.614075e-01	2.933737e-01	4.762834e+00	3.732005e-01
-9	17459	-9	0	A	T	0.032	-1.198021e-01	1.849505e-01	4.688465e+00	5.173480e-01
-9	6334	-9	0	A	T	0.020	1.097409e-01	3.242802e-01	4.735346e+00	7.351482e-01
-9	6330	-9	0	A	T	0.051	-9.109835e-02	5.371018e-01	4.742348e+00	8.653629e-01
-9	6332	-9	0	A	T	0.051	-9.109835e-02	5.371018e-01	4.742348e+00	8.653629e-01
-9	6338	-9	0	A	T	0.045	-1.007177e-01	7.218034e-01	4.756482e+00	8.890648e-01
-9	1667	-9	0	A	T	0.463	-5.493672e-02	6.621721e-02	4.644346e+00	4.070101e-01
-9	1496	-9	0	A	T	0.293	3.366972e-02	3.999222e-02	4.724404e+00	4.001147e-01
-9	458	-9	0	A	T	0.494	-1.117414e-01	5.220993e-01	4.757301e+00	8.305885e-01
-9	459	-9	0	A	T	0.229	1.889771e-01	3.683552e-01	4.703339e+00	6.080852e-01
-9	453	-9	0	A	T	0.284	4.347468e-02	3.018748e-01	4.738736e+00	8.855277e-01
-9	454	-9	0	A	T	0.204	1.281341e-01	3.428846e-01	4.741967e+00	7.087397e-01
-9	455	-9	0	A	T	0.283	-6.534081e-02	2.027661e-01	4.721552e+00	7.473573e-01
-9	456	-9	0	A	T	0.148	8.660370e-02	1.690243e-01	4.727512e+00	6.085434e-01
-9	457	-9	0	A	T	0.473	1.668521e-01	2.688492e-01	4.725011e+00	5.350453e-01
-9	75814	-9	0	A	T	0.112	9.830103e-02	8.508132e-02	4.576900e+00	2.483124e-01
-9	75815	-9	0	A	T	0.112	1.301278e-01	8.673073e-02	4.558022e+00	1.339504e-01
-9	4478	-9	0	A	T	0.011	-2.286621e-02	1.045874e-01	4.697144e+00	8.269972e-01
-9	4472	-9	0	A	T	0.017	1.574964e-01	3.110540e-01	4.736022e+00	6.127762e-01
-9	21482	-9	0	A	T	0.011	-1.256244e-01	1.915712e-01	4.688340e+00	5.121856e-01
-9	5344	-9	0	A	T	0.020	1.097409e-01	3.242802e-01	4.735346e+00	7.351482e-01
-9	1026	-9	0	A	T	0.148	8.660370e-02	1.690243e-01	4.727512e+00	6.085434e-01
-9	1021	-9	0	A	T	0.280	1.285881e-01	3.471727e-01	4.728488e+00	7.112014e-01
-9	1020	-9	0	A	T	0.205	2.190814e-01	3.698462e-01	4.683851e+00	5.537936e-01
-9	1023	-9	0	A	T	0.193	1.007397e-01	3.094529e-01	4.747080e+00	7.448644e-01
-9	5343	-9	0	A	T	0.045	-1.007177e-01	7.218034e-01	4.756482e+00	8.890648e-01
-9	5348	-9	0	A	T	0.055	-1.504912e-01	4.081190e-01	4.738744e+00	7.124254e-01
-9	5349	-9	0	A	T	0.055	-1.504912e-01	4.081190e-01	4.738744e+00	7.124254e-01
-9	13661	-9	0	A	T	0.053	-8.886726e-02	3.518920e-01	4.747112e+00	8.006935e-01
-9	13660	-9	0	A	T	0.052	6.427338e-02	2.694686e-01	4.730047e+00	8.115453e-01
-9	13662	-9	0	A	T	0.053	-8.886726e-02	3.518920e-01	4.747112e+00	8.006935e-01
-9	5883	-9	0	A	T	0.043	1.612946e-01	2.092837e-01	4.715453e+00	4.411342e-01
-9	5881	-9	0	A	T	0.045	-1.007177e-01	7.218034e-01	4.756482e+00	8.890648e-01
-9	5886	-9	0	A	T	0.045	-1.007177e-01	7.218034e-01	4.756482e+00	8.890648e-01
-9	5885	-9	0	A	T	0.045	-1.007177e-01	7.218034e-01	4.756482e+00	8.890648e-01
-9	5889	-9	0	A	T	0.022	8.268921e-02	1.177752e-01	4.707759e+00	4.828438e-01
-9	5888	-9	0	A	T	0.022	8.268921e-02	1.177752e-01	4.707759e+00	4.828438e-01
-9	16011	-9	0	A	T	0.037	1.398389e-01	1.094632e-01	4.722126e+00	2.018315e-01
-9	47974	-9	0	A	T	0.019	-7.009283e-02	8.224653e-01	4.755458e+00	9.321075e-01
-9	16013	-9	0	A	T	0.036	1.415415e-01	1.105642e-01	4.711234e+00	2.008888e-01
-9	16012	-9	0	A	T	0.037	1.398389e-01	1.094632e-01	4.722126e+00	2.018315e-01
-9	16014	-9	0	A	T	0.037	1.232959e-01	1.048365e-01	4.701967e+00	2.399454e-01
-9	47975	-9	0	A	T	0.018	-1.458171e-02	3.361319e-01	4.691939e+00	9.654097e-01
-9	5875	-9	0	A	T	0.044	1.479695e-02	3.213515e-01	4.700215e+00	9.632861e-01
-9	15975	-9	0	A	T	0.014	-8.839319e-02	1.063316e-01	4.719545e+00	4.060765e-01
-9	5973	-9	0	A	T	0.051	-9.109835e-02	5.371018e-01	4.742348e+00	8.653629e-01
-9	89733	-9	0	A	T	0.012	-3.499250e-01	9.159483e-01	4.744838e+00	7.025456e-01
-9	19590	-9	0	A	T	0.014	-6.958457e-02	2.805275e-01	4.732030e+00	8.041659e-01
-9	19592	-9	0	A	T	0.028	1.868151e-02	1.549715e-01	4.710925e+00	9.040821e-01
-9	15446	-9	0	A	T	0.010	1.505704e-02	2.719646e-01	4.719626e+00	9.558636e-01
-9	1366	-9	0	A	T	0.012	3.874312e-02	9.410946e-02	4.675803e+00	6.806933e-01
-9	1367	-9	0	A	T	0.204	1.281341e-01	3.428846e-01	4.741967e+00	7.087397e-01
-9	1364	-9	0	A	T	0.137	-9.049749e-03	5.197173e-02	4.688198e+00	8.618127e-01
-9	1365	-9	0	A	T	0.181	-3.262164e-02	4.076604e-02	4.641438e+00	4.238449e-01
-9	1362	-9	0	A	T	0.235	-1.536149e-02	5.487080e-02	4.708733e+00	7.795891e-01
-9	1363	-9	0	A	T	0.489	-1.659721e-02	1.987838e-01	4.687796e+00	9.334817e-01
-9	1360	-9	0	A	T	0.024	-4.534366e-02	8.803393e-02	4.662094e+00	6.066592e-01
-9	1361	-9	0	A	T	0.218	-5.382439e-02	6.741432e-02	4.686593e+00	4.248901e-01
-9	1368	-9	0	A	T	0.205	2.190814e-01	3.698462e-01	4.683851e+00	5.537936e-01
-9	1369	-9	0	A	T	0.473	-3.869357e-02	2.094290e-01	4.722696e+00	8.534704e-01
-9	22465	-9	0	A	T	0.024	8.924127e-02	9.303391e-02	4.708692e+00	3.377573e-01
-9	15440	-9	0	A	T	0.012	2.046866e-01	3.279305e-01	4.713365e+00	5.327058e-01
-9	5977	-9	0	A	T	0.045	-1.007177e-01	7.218034e-01	4.756482e+00	8.890648e-01
-9	9638	-9	0	A	T	0.026	-8.645908e-02	4.824652e-01	4.755926e+00	8.578280e-01
-9	9632	-9	0	A	T	0.026	-8.645908e-02	4.824652e-01	4.755926e+00	8.578280e-01
-9	9634	-9	0	A	T	0.026	-8.645908e-02	4.824652e-01	4.755926e+00	8.578280e-01
-9	9635	-9	0	A	T	0.026	-8.645908e-02	4.824652e-01	4.755926e+00	8.578280e-01
-9	9637	-9	0	A	T	0.026	-8.645908e-02	4.824652e-01	4.755926e+00	8.578280e-01
-9	3348	-9	0	A	T	0.093	-3.086741e-02	5.536636e-02	4.731969e+00	5.773479e-01
-9	5723	-9	0	A	T	0.038	-3.419989e-02	1.212104e-01	4.692434e+00	7.779058e-01
-9	5975	-9	0	A	T	0.051	-9.109835e-02	5.371018e-01	4.742348e+00	8.653629e-01
-9	501	-9	0	A	T	0.280	3.738264e-01	2.333926e-01	4.660936e+00	1.096514e-01
-9	6143	-9	0	A	T	0.045	-1.007177e-01	7.218034e-01	4.756482e+00	8.890648e-01
-9	6142	-9	0	A	T	0.052	-2.048809e-01	2.751626e-01	4.703545e+00	4.567635e-01
-9	6141	-9	0	A	T	0.045	-1.007177e-01	7.218034e-01	4.756482e+00	8.890648e-01
-9	6144	-9	0	A	T	0.045	-1.007177e-01	7.218034e-01	4.756482e+00	8.890648e-01
-9	6149	-9	0	A	T	0.045	-1.007177e-01	7.218034e-01	4.756482e+00	8.890648e-01
-9	5974	-9	0	A	T	0.051	-9.109835e-02	5.371018e-01	4.742348e+00	8.653629e-01
-9	4539	-9	0	A	T	0.017	1.574964e-01	3.110540e-01	4.736022e+00	6.127762e-01
-9	15450	-9	0	A	T	0.028	1.197053e-01	2.398865e-01	4.709347e+00	6.179234e-01
-9	6960	-9	0	A	T	0.034	-3.371562e-02	3.305325e-01	4.736580e+00	9.187814e-01
-9	6963	-9	0	A	T	0.031	1.991638e-02	3.873920e-01	4.745359e+00	9.590117e-01
-9	15455	-9	0	A	T	0.010	1.505704e-02	2.719646e-01	4.719626e+00	9.558636e-01
-9	6966	-9	0	A	T	0.031	-3.558457e-01	2.459603e-01	4.774129e+00	1.483914e-01
-9	6969	-9	0	A	T	0.031	1.991638e-02	3.873920e-01	4.745359e+00	9.590117e-01
-9	6968	-9	0	A	T	0.031	1.991638e-02	3.873920e-01	4.745359e+00	9.590117e-01
-9	8152	-9	0	A	T	0.018	3.751427e-02	3.835365e-01	4.747723e+00	9.221087e-01
-9	8150	-9	0	A	T	0.015	-1.475940e-01	1.800615e-01	4.712325e+00	4.126612e-01
-9	8151	-9	0	A	T	0.010	1.623560e-01	6.340140e-01	4.751828e+00	7.979637e-01
-9	19829	-9	0	A	T	0.012	6.520700e-02	3.535406e-01	4.731269e+00	8.537194e-01
-9	9340	-9	0	A	T	0.026	-8.645908e-02	4.824652e-01	4.755926e+00	8.578280e-01
-9	9342	-9	0	A	T	0.026	-8.645908e-02	4.824652e-01	4.755926e+00	8.578280e-01
-9	9343	-9	0	A	T	0.056	-6.072457e-02	8.036150e-02	4.599581e+00	4.501063e-01
-9	9345	-9	0	A	T	0.026	-8.645908e-02	4.824652e-01	4.755926e+00	8.578280e-01
-9	9346	-9	0	A	T	0.026	-8.645908e-02	4.824652e-01	4.755926e+00	8.578280e-01
-9	13279	-9	0	A	T	0.014	-4.124992e-02	1.401526e-01	4.676446e+00	7.685956e-01
-9	2849	-9	0	A	T	0.039	-1.193424e-01	6.928568e-02	4.577931e+00	8.540661e-02
-9	2842	-9	0	A	T	0.033	7.081946e-02	1.011210e-01	4.752438e+00	4.839351e-01
-9	2843	-9	0	A	T	0.016	-1.034800e-01	8.907254e-02	4.650135e+00	2.457153e-01
-9	1551	-9	0	A	T	0.489	3.023850e-01	6.306879e-01	4.746850e+00	6.317597e-01
-9	1550	-9	0	A	T	0.488	1.958415e-01	3.011734e-01	4.682965e+00	5.157270e-01
-9	1557	-9	0	A	T	0.489	3.023850e-01	6.306879e-01	4.746850e+00	6.317597e-01
-9	1556	-9	0	A	T	0.154	1.030943e-01	1.590676e-01	4.697993e+00	5.171126e-01
-9	1590	-9	0	A	T	0.469	8.116263e-02	3.089384e-01	4.725823e+00	7.928443e-01
-9	6403	-9	0	A	T	0.044	-1.106020e-01	2.373456e-01	4.670417e+00	6.413572e-01
-9	618	-9	0	A	T	0.090	3.051568e-01	6.835024e-02	3.320144e+00	9.285170e-06
-9	5498	-9	0	A	T	0.045	-1.007177e-01	7.218034e-01	4.756482e+00	8.890648e-01
-9	5499	-9	0	A	T	0.055	-1.504912e-01	4.081190e-01	4.738744e+00	7.124254e-01
-9	615	-9	0	A	T	0.098	3.132210e-01	6.742488e-02	2.965737e+00	4.021748e-06
-9	15557	-9	0	A	T	0.039	-2.614075e-01	2.933737e-01	4.762834e+00	3.732005e-01
-9	15553	-9	0	A	T	0.040	-2.935753e-01	2.836270e-01	4.739266e+00	3.009752e-01
-9	15558	-9	0	A	T	0.039	-2.614075e-01	2.933737e-01	4.762834e+00	3.732005e-01
-9	26243	-9	0	A	T	0.024	-1.301302e-01	8.106179e-01	4.749831e+00	8.725061e-01
-9	26242	-9	0	A	T	0.024	-1.301302e-01	8.106179e-01	4.749831e+00	8.725061e-01
-9	26247	-9	0	A	T	0.024	-1.301302e-01	8.106179e-01	4.749831e+00	8.725061e-01
-9	26246	-9	0	A	T	0.024	-1.301302e-01	8.106179e-01	4.749831e+00	8.725061e-01
-9	26245	-9	0	A	T	0.024	-1.301302e-01	8.106179e-01	4.749831e+00	8.725061e-01
-9	26249	-9	0	A	T	0.024	-1.301302e-01	8.106179e-01	4.749831e+00	8.725061e-01
-9	2171	-9	0	A	T	0.020	-6.040151e-02	9.625212e-02	4.696386e+00	5.305045e-01
-9	19656	-9	0	A	T	0.014	-2.457106e-02	4.521150e-01	4.746400e+00	9.566736e-01
-9	19657	-9	0	A	T	0.014	-2.457106e-02	4.521150e-01	4.746400e+00	9.566736e-01
-9	19655	-9	0	A	T	0.012	6.520700e-02	3.535406e-01	4.731269e+00	8.537194e-01
-9	13428	-9	0	A	T	0.053	-8.886726e-02	3.518920e-01	4.747112e+00	8.006935e-01
-9	13427	-9	0	A	T	0.027	5.003526e-02	3.663052e-01	4.746955e+00	8.913889e-01
-9	13426	-9	0	A	T	0.027	5.003526e-02	3.663052e-01	4.746955e+00	8.913889e-01
-9	13424	-9	0	A	T	0.027	5.003526e-02	3.663052e-01	4.746955e+00	8.913889e-01
-9	5357	-9	0	A	T	0.045	-1.007177e-01	7.218034e-01	4.756482e+00	8.890648e-01
-9	5356	-9	0	A	T	0.045	-1.007177e-01	7.218034e-01	4.756482e+00	8.890648e-01
-9	1053	-9	0	A	T	0.216	-7.560126e-02	1.493116e-01	4.703177e+00	6.127757e-01
-9	5352	-9	0	A	T	0.045	-1.007177e-01	7.218034e-01	4.756482e+00	8.890648e-01
-9	5351	-9	0	A	T	0.045	-1.007177e-01	7.218034e-01	4.756482e+00	8.890648e-01
-9	1058	-9	0	A	T	0.222	1.397120e-01	1.034907e-01	4.653218e+00	1.774341e-01
-9	1059	-9	0	A	T	0.141	-1.679003e-01	9.899734e-02	4.730123e+00	9.030890e-02
-9	5359	-9	0	A	T	0.020	1.097409e-01	3.242802e-01	4.735346e+00	7.351482e-01
-9	15064	-9	0	A	T	0.016	1.480709e-01	4.345563e-01	4.729834e+00	7.333966e-01
-9	1876	-9	0	A	T	0.086	2.862190e-03	5.094511e-02	4.698111e+00	9.552123e-01
-9	1877	-9	0	A	T	0.035	-2.167394e-02	1.468682e-01	4.743723e+00	8.827195e-01
-9	1874	-9	0	A	T	0.146	3.108657e-03	5.799783e-02	4.696696e+00	9.572688e-01
-9	1870	-9	0	A	T	0.022	1.646347e-01	9.802418e-02	4.763808e+00	9.347468e-02
-9	89726	-9	0	A	T	0.012	-3.499250e-01	9.159483e-01	4.744838e+00	7.025456e-01
-9	89725	-9	0	A	T	0.012	-3.499250e-01	9.159483e-01	4.744838e+00	7.025456e-01
-9	25254	-9	0	A	T	0.012	-1.624417e-01	9.551944e-02	4.666973e+00	8.943970e-02
-9	768	-9	0	A	T	0.489	4.565125e-01	1.955116e-01	4.799462e+00	1.981432e-02
-9	769	-9	0	A	T	0.203	1.226417e-01	2.267002e-01	4.691221e+00	5.886815e-01
-9	760	-9	0	A	T	0.193	1.007397e-01	3.094529e-01	4.747080e+00	7.448644e-01
-9	765	-9	0	A	T	0.203	-5.758721e-02	2.315774e-01	4.713636e+00	8.036828e-01
-9	15186	-9	0	A	T	0.016	1.480709e-01	4.345563e-01	4.729834e+00	7.333966e-01
-9	15181	-9	0	A	T	0.016	1.480709e-01	4.345563e-01	4.729834e+00	7.333966e-01
-9	15188	-9	0	A	T	0.016	1.480709e-01	4.345563e-01	4.729834e+00	7.333966e-01
-9	15189	-9	0	A	T	0.016	1.480709e-01	4.345563e-01	4.729834e+00	7.333966e-01
-9	77	-9	0	A	T	0.288	1.194691e-01	3.201573e-01	4.730181e+00	7.091391e-01
-9	76	-9	0	A	T	0.204	1.281341e-01	3.428846e-01	4.741967e+00	7.087397e-01
-9	70	-9	0	A	T	0.315	-3.447078e-02	7.064437e-02	4.753705e+00	6.257326e-01
-9	13580	-9	0	A	T	0.039	-1.960864e-01	1.156370e-01	4.721022e+00	9.036619e-02
-9	13581	-9	0	A	T	0.035	-1.534002e-01	1.023997e-01	4.660538e+00	1.345501e-01
-9	13583	-9	0	A	T	0.025	8.321082e-02	2.862912e-01	4.717298e+00	7.714005e-01
-9	13584	-9	0	A	T	0.027	5.003526e-02	3.663052e-01	4.746955e+00	8.913889e-01
-9	13586	-9	0	A	T	0.053	-8.886726e-02	3.518920e-01	4.747112e+00	8.006935e-01
-9	13587	-9	0	A	T	0.053	-8.886726e-02	3.518920e-01	4.747112e+00	8.006935e-01
-9	1799	-9	0	A	T	0.012	4.565106e-02	1.529920e-01	4.716156e+00	7.654912e-01
-9	1798	-9	0	A	T	0.186	1.162422e-01	6.851869e-02	4.770590e+00	9.021519e-02
-9	89677	-9	0	A	T	0.012	-3.499250e-01	9.159483e-01	4.744838e+00	7.025456e-01
-9	89676	-9	0	A	T	0.012	-3.499250e-01	9.159483e-01	4.744838e+00	7.025456e-01
-9	89673	-9	0	A	T	0.012	-3.499250e-01	9.159483e-01	4.744838e+00	7.025456e-01
-9	89672	-9	0	A	T	0.012	-3.499250e-01	9.159483e-01	4.744838e+00	7.025456e-01
-9	26438	-9	0	A	T	0.024	-1.301302e-01	8.106179e-01	4.749831e+00	8.725061e-01
-9	26439	-9	0	A	T	0.024	-1.301302e-01	8.106179e-01	4.749831e+00	8.725061e-01
-9	26430	-9	0	A	T	0.024	-1.301302e-01	8.106179e-01	4.749831e+00	8.725061e-01
-9	26432	-9	0	A	T	0.024	-1.301302e-01	8.106179e-01	4.749831e+00	8.725061e-01
-9	26435	-9	0	A	T	0.024	-1.301302e-01	8.106179e-01	4.749831e+00	8.725061e-01
-9	26436	-9	0	A	T	0.024	-1.301302e-01	8.106179e-01	4.749831e+00	8.725061e-01
-9	9068	-9	0	A	T	0.056	-1.923975e-01	1.233250e-01	4.631114e+00	1.191714e-01
-9	22067	-9	0	A	T	0.029	-6.070680e-02	8.986207e-02	4.636608e+00	4.995361e-01
-9	5148	-9	0	A	T	0.059	-4.652731e-02	4.635074e-01	4.741985e+00	9.200694e-01
-9	5149	-9	0	A	T	0.045	-1.007177e-01	7.218034e-01	4.756482e+00	8.890648e-01
-9	5146	-9	0	A	T	0.045	-1.007177e-01	7.218034e-01	4.756482e+00	8.890648e-01
-9	5147	-9	0	A	T	0.059	-4.652731e-02	4.635074e-01	4.741985e+00	9.200694e-01
-9	5142	-9	0	A	T	0.045	-1.007177e-01	7.218034e-01	4.756482e+00	8.890648e-01
-9	5143	-9	0	A	T	0.060	-4.007088e-02	2.848486e-01	4.708667e+00	8.881659e-01
-9	15887	-9	0	A	T	0.029	-9.550650e-02	1.025936e-01	4.693400e+00	3.522011e-01
-9	15880	-9	0	A	T	0.010	-1.294253e-02	3.055263e-01	4.741191e+00	9.662221e-01
-9	15889	-9	0	A	T	0.039	-2.470825e-02	8.343764e-02	4.684738e+00	7.672160e-01
-9	15478	-9	0	A	T	0.039	-2.614075e-01	2.933737e-01	4.762834e+00	3.732005e-01
-9	15471	-9	0	A	T	0.012	2.046866e-01	3.279305e-01	4.713365e+00	5.327058e-01
-9	263	-9	0	A	T	0.473	1.052364e-01	2.169241e-01	4.712964e+00	6.277292e-01
-9	261	-9	0	A	T	0.496	-2.372007e-01	5.877273e-01	4.761173e+00	6.866321e-01
-9	260	-9	0	A	T	0.284	4.347468e-02	3.018748e-01	4.738736e+00	8.855277e-01
-9	267	-9	0	A	T	0.494	-1.117414e-01	5.220993e-01	4.757301e+00	8.305885e-01
-9	266	-9	0	A	T	0.148	8.660370e-02	1.690243e-01	4.727512e+00	6.085434e-01
-9	265	-9	0	A	T	0.284	4.347468e-02	3.018748e-01	4.738736e+00	8.855277e-01
-9	264	-9	0	A	T	0.494	-1.117414e-01	5.220993e-01	4.757301e+00	8.305885e-01
-9	269	-9	0	A	T	0.187	1.574458e-01	1.751414e-01	4.644912e+00	3.689671e-01
-9	268	-9	0	A	T	0.193	1.007397e-01	3.094529e-01	4.747080e+00	7.448644e-01
-9	12392	-9	0	A	T	0.030	1.362586e-01	1.284865e-01	4.715925e+00	2.892715e-01
-9	12390	-9	0	A	T	0.030	1.362586e-01	1.284865e-01	4.715925e+00	2.892715e-01
-9	829	-9	0	A	T	0.491	2.824792e-01	7.646967e-01	4.749483e+00	7.119361e-01
-9	828	-9	0	A	T	0.194	-6.244074e-02	2.233108e-01	4.719747e+00	7.798528e-01
-9	821	-9	0	A	T	0.148	8.660370e-02	1.690243e-01	4.727512e+00	6.085434e-01
-9	820	-9	0	A	T	0.278	-4.068689e-02	1.949221e-01	4.724479e+00	8.347138e-01
-9	1715	-9	0	A	T	0.108	6.346265e-02	3.987970e-02	4.547870e+00	1.119615e-01
-9	2032	-9	0	A	T	0.016	2.277778e-01	2.215112e-01	4.781525e+00	3.041525e-01
-9	1719	-9	0	A	T	0.387	-1.942152e-01	4.985091e-02	3.468337e+00	1.067755e-04
-9	26577	-9	0	A	T	0.017	3.931986e-02	2.163247e-01	4.718775e+00	8.558189e-01
-9	26570	-9	0	A	T	0.024	-1.301302e-01	8.106179e-01	4.749831e+00	8.725061e-01
-9	26572	-9	0	A	T	0.024	-1.301302e-01	8.106179e-01	4.749831e+00	8.725061e-01
-9	13591	-9	0	A	T	0.027	5.003526e-02	3.663052e-01	4.746955e+00	8.913889e-01
-9	13590	-9	0	A	T	0.037	3.538751e-03	9.391671e-02	4.689246e+00	9.699533e-01
-9	13735	-9	0	A	T	0.052	6.427338e-02	2.694686e-01	4.730047e+00	8.115453e-01
-9	13734	-9	0	A	T	0.027	5.003526e-02	3.663052e-01	4.746955e+00	8.913889e-01
-9	13599	-9	0	A	T	0.027	5.003526e-02	3.663052e-01	4.746955e+00	8.913889e-01
-9	13598	-9	0	A	T	0.042	1.157621e-01	3.162755e-01	4.729432e+00	7.144581e-01
-9	508	-9	0	A	T	0.280	1.285881e-01	3.471727e-01	4.728488e+00	7.112014e-01
-9	6808	-9	0	A	T	0.031	1.991638e-02	3.873920e-01	4.745359e+00	9.590117e-01
-9	6807	-9	0	A	T	0.065	2.465766e-01	2.753996e-01	4.745164e+00	3.708986e-01
-9	15712	-9	0	A	T	0.040	-2.935753e-01	2.836270e-01	4.739266e+00	3.009752e-01
-9	9747	-9	0	A	T	0.023	2.078429e-02	7.184234e-02	4.690077e+00	7.724305e-01
-9	15791	-9	0	A	T	0.026	9.864872e-02	1.087020e-01	4.628583e+00	3.644326e-01
-9	8028	-9	0	A	T	0.012	-4.486202e-02	1.191712e-01	4.708845e+00	7.066912e-01
-9	8020	-9	0	A	T	0.018	3.751427e-02	3.835365e-01	4.747723e+00	9.221087e-01
-9	8026	-9	0	A	T	0.010	1.623560e-01	6.340140e-01	4.751828e+00	7.979637e-01
-9	8027	-9	0	A	T	0.010	1.623560e-01	6.340140e-01	4.751828e+00	7.979637e-01
-9	8185	-9	0	A	T	0.154	-8.295939e-03	5.860625e-02	4.694113e+00	8.874713e-01
-9	8184	-9	0	A	T	0.010	1.623560e-01	6.340140e-01	4.751828e+00	7.979637e-01
-9	8186	-9	0	A	T	0.010	1.623560e-01	6.340140e-01	4.751828e+00	7.979637e-01
-9	8181	-9	0	A	T	0.010	1.623560e-01	6.340140e-01	4.751828e+00	7.979637e-01
-9	8183	-9	0	A	T	0.010	1.623560e-01	6.340140e-01	4.751828e+00	7.979637e-01
-9	5876	-9	0	A	T	0.051	-9.109835e-02	5.371018e-01	4.742348e+00	8.653629e-01
-9	5877	-9	0	A	T	0.033	-9.230946e-02	7.192410e-02	4.622351e+00	1.997475e-01
-9	5874	-9	0	A	T	0.051	-9.109835e-02	5.371018e-01	4.742348e+00	8.653629e-01
-9	5879	-9	0	A	T	0.045	-1.007177e-01	7.218034e-01	4.756482e+00	8.890648e-01
-9	19597	-9	0	A	T	0.014	-6.958457e-02	2.805275e-01	4.732030e+00	8.041659e-01
-9	19591	-9	0	A	T	0.016	-1.192788e-02	9.064042e-02	4.699600e+00	8.953403e-01
-9	8859	-9	0	A	T	0.033	-5.431697e-02	1.031530e-01	4.643946e+00	5.986536e-01
-9	1553	-9	0	A	T	0.188	2.726953e-01	1.809297e-01	4.659406e+00	1.321931e-01
-9	1552	-9	0	A	T	0.204	1.281341e-01	3.428846e-01	4.741967e+00	7.087397e-01
-9	1555	-9	0	A	T	0.466	1.218283e-01	1.645359e-01	4.735090e+00	4.592727e-01
-9	1554	-9	0	A	T	0.434	9.261203e-02	2.187068e-01	4.724263e+00	6.720891e-01
-9	21528	-9	0	A	T	0.011	-1.256244e-01	1.915712e-01	4.688340e+00	5.121856e-01
-9	22251	-9	0	A	T	0.028	3.114901e-02	1.227430e-01	4.710044e+00	7.997411e-01
-9	89681	-9	0	A	T	0.012	-3.499250e-01	9.159483e-01	4.744838e+00	7.025456e-01
-9	89682	-9	0	A	T	0.012	-3.499250e-01	9.159483e-01	4.744838e+00	7.025456e-01
-9	1252	-9	0	A	T	0.339	5.886192e-03	3.933041e-02	4.692039e+00	8.810740e-01
-9	1253	-9	0	A	T	0.175	8.112464e-04	5.731404e-02	4.686824e+00	9.887106e-01
-9	89683	-9	0	A	T	0.012	-3.499250e-01	9.159483e-01	4.744838e+00	7.025456e-01
-9	89684	-9	0	A	T	0.012	-3.499250e-01	9.159483e-01	4.744838e+00	7.025456e-01
-9	1259	-9	0	A	T	0.479	-8.259816e-02	2.849071e-01	4.701685e+00	7.719651e-01
-9	89685	-9	0	A	T	0.012	-3.499250e-01	9.159483e-01	4.744838e+00	7.025456e-01
-9	11469	-9	0	A	T	0.119	1.869440e-02	7.387985e-02	4.713217e+00	8.003099e-01
-9	17157	-9	0	A	T	0.014	1.367358e-01	1.270577e-01	4.633538e+00	2.822050e-01
-9	14990	-9	0	A	T	0.075	-5.608190e-02	6.460761e-02	4.649020e+00	3.856573e-01
-9	825	-9	0	A	T	0.229	1.889771e-01	3.683552e-01	4.703339e+00	6.080852e-01
-9	824	-9	0	A	T	0.197	3.008041e-01	1.122177e-01	4.926322e+00	7.515463e-03
-9	827	-9	0	A	T	0.363	1.930044e-01	2.309377e-01	4.733402e+00	4.035724e-01
-9	826	-9	0	A	T	0.204	1.281341e-01	3.428846e-01	4.741967e+00	7.087397e-01
-9	822	-9	0	A	T	0.155	-9.661693e-02	1.695417e-01	4.757526e+00	5.689397e-01
-9	1234	-9	0	A	T	0.489	3.023850e-01	6.306879e-01	4.746850e+00	6.317597e-01
-9	7764	-9	0	A	T	0.018	7.075199e-02	1.292767e-01	4.716173e+00	5.843454e-01
-9	7765	-9	0	A	T	0.018	7.075199e-02	1.292767e-01	4.716173e+00	5.843454e-01
-9	7766	-9	0	A	T	0.018	7.075199e-02	1.292767e-01	4.716173e+00	5.843454e-01
-9	7767	-9	0	A	T	0.018	7.075199e-02	1.292767e-01	4.716173e+00	5.843454e-01
-9	7763	-9	0	A	T	0.018	7.075199e-02	1.292767e-01	4.716173e+00	5.843454e-01
-9	7768	-9	0	A	T	0.018	7.075199e-02	1.292767e-01	4.716173e+00	5.843454e-01
-9	7769	-9	0	A	T	0.018	1.556994e-01	1.262317e-01	4.732344e+00	2.178064e-01
-9	26581	-9	0	A	T	0.024	-1.301302e-01	8.106179e-01	4.749831e+00	8.725061e-01
-9	9577	-9	0	A	T	0.026	-8.645908e-02	4.824652e-01	4.755926e+00	8.578280e-01
-9	9575	-9	0	A	T	0.026	-8.645908e-02	4.824652e-01	4.755926e+00	8.578280e-01
-9	26583	-9	0	A	T	0.024	-1.301302e-01	8.106179e-01	4.749831e+00	8.725061e-01
-9	48009	-9	0	A	T	0.018	3.614842e-03	3.414302e-01	4.701668e+00	9.915556e-01
-9	48000	-9	0	A	T	0.015	1.747335e-02	4.143670e-01	4.745017e+00	9.663756e-01
-9	48003	-9	0	A	T	0.011	3.938064e-02	3.502867e-01	4.744683e+00	9.105180e-01
-9	48002	-9	0	A	T	0.019	-7.009283e-02	8.224653e-01	4.755458e+00	9.321075e-01
-9	48005	-9	0	A	T	0.019	-7.009283e-02	8.224653e-01	4.755458e+00	9.321075e-01
-9	48004	-9	0	A	T	0.019	-7.009283e-02	8.224653e-01	4.755458e+00	9.321075e-01
-9	48007	-9	0	A	T	0.019	-7.009283e-02	8.224653e-01	4.755458e+00	9.321075e-01
-9	9397	-9	0	A	T	0.026	-8.645908e-02	4.824652e-01	4.755926e+00	8.578280e-01
-9	9393	-9	0	A	T	0.026	-8.645908e-02	4.824652e-01	4.755926e+00	8.578280e-01
-9	9391	-9	0	A	T	0.014	-1.442733e-02	9.318109e-02	4.693515e+00	8.769971e-01
-9	9390	-9	0	A	T	0.016	-3.189653e-01	1.429429e-01	4.513443e+00	2.595510e-02
-9	9399	-9	0	A	T	0.026	-8.645908e-02	4.824652e-01	4.755926e+00	8.578280e-01
-9	9392	-9	0	A	T	0.026	-8.645908e-02	4.824652e-01	4.755926e+00	8.578280e-01
-9	1455	-9	0	A	T	0.220	2.098363e-02	3.568874e-02	4.625208e+00	5.567387e-01
-9	1456	-9	0	A	T	0.264	-1.307071e-02	3.526320e-02	4.736208e+00	7.109967e-01
-9	1457	-9	0	A	T	0.168	5.340185e-03	4.708460e-02	4.695559e+00	9.097312e-01
-9	1450	-9	0	A	T	0.280	1.285881e-01	3.471727e-01	4.728488e+00	7.112014e-01
-9	1451	-9	0	A	T	0.155	-9.661693e-02	1.695417e-01	4.757526e+00	5.689397e-01
-9	1452	-9	0	A	T	0.159	3.355197e-02	3.510032e-02	4.669148e+00	3.394440e-01
-9	1453	-9	0	A	T	0.039	9.044439e-02	6.006542e-02	4.585138e+00	1.325584e-01
-9	1458	-9	0	A	T	0.167	9.491167e-03	4.672472e-02	4.692497e+00	8.390902e-01
-9	1459	-9	0	A	T	0.207	2.335307e-02	3.882439e-02	4.633624e+00	5.476896e-01
-9	1231	-9	0	A	T	0.046	1.164138e-01	1.165862e-01	4.749966e+00	3.183558e-01
-9	1233	-9	0	A	T	0.490	-3.042742e-01	2.475459e-01	4.785671e+00	2.194052e-01
-9	5649	-9	0	A	T	0.045	-1.007177e-01	7.218034e-01	4.756482e+00	8.890648e-01
-9	5641	-9	0	A	T	0.045	-1.007177e-01	7.218034e-01	4.756482e+00	8.890648e-01
-9	5640	-9	0	A	T	0.045	-1.007177e-01	7.218034e-01	4.756482e+00	8.890648e-01
-9	5643	-9	0	A	T	0.051	-9.109835e-02	5.371018e-01	4.742348e+00	8.653629e-01
-9	5645	-9	0	A	T	0.045	-1.007177e-01	7.218034e-01	4.756482e+00	8.890648e-01
-9	5647	-9	0	A	T	0.020	2.368213e-01	2.769810e-01	4.722539e+00	3.928254e-01
-9	5646	-9	0	A	T	0.045	-1.007177e-01	7.218034e-01	4.756482e+00	8.890648e-01
-9	15379	-9	0	A	T	0.012	2.046866e-01	3.279305e-01	4.713365e+00	5.327058e-01
-9	15378	-9	0	A	T	0.010	1.505704e-02	2.719646e-01	4.719626e+00	9.558636e-01
-9	15372	-9	0	A	T	0.012	2.046866e-01	3.279305e-01	4.713365e+00	5.327058e-01
-9	6465	-9	0	A	T	0.044	6.348029e-02	3.644652e-01	4.708534e+00	8.617770e-01
-9	26492	-9	0	A	T	0.024	-1.301302e-01	8.106179e-01	4.749831e+00	8.725061e-01
-9	26490	-9	0	A	T	0.024	-1.301302e-01	8.106179e-01	4.749831e+00	8.725061e-01
-9	26495	-9	0	A	T	0.020	6.925537e-02	3.212212e-01	4.739188e+00	8.293594e-01
-9	26670	-9	0	A	T	0.024	-1.301302e-01	8.106179e-01	4.749831e+00	8.725061e-01
-9	26676	-9	0	A	T	0.024	-1.301302e-01	8.106179e-01	4.749831e+00	8.725061e-01
-9	26677	-9	0	A	T	0.020	6.925537e-02	3.212212e-01	4.739188e+00	8.293594e-01
-9	26674	-9	0	A	T	0.024	-1.301302e-01	8.106179e-01	4.749831e+00	8.725061e-01
-9	26675	-9	0	A	T	0.024	-1.301302e-01	8.106179e-01	4.749831e+00	8.725061e-01
-9	1300	-9	0	A	T	0.203	1.187075e-01	2.321597e-01	4.698268e+00	6.092822e-01
-9	2056	-9	0	A	T	0.018	-1.088179e-01	1.163054e-01	4.797319e+00	3.497761e-01
-9	4328	-9	0	A	T	0.017	1.574964e-01	3.110540e-01	4.736022e+00	6.127762e-01
-9	6709	-9	0	A	T	0.037	-8.872216e-02	1.192352e-01	4.690947e+00	4.570581e-01
-9	6708	-9	0	A	T	0.037	-1.022372e-01	1.186600e-01	4.691614e+00	3.891906e-01
-9	6705	-9	0	A	T	0.031	1.991638e-02	3.873920e-01	4.745359e+00	9.590117e-01
-9	6704	-9	0	A	T	0.031	1.991638e-02	3.873920e-01	4.745359e+00	9.590117e-01
-9	89852	-9	0	A	T	0.012	-3.499250e-01	9.159483e-01	4.744838e+00	7.025456e-01
-9	18791	-9	0	A	T	0.063	-5.818158e-03	5.881270e-02	4.696313e+00	9.212234e-01
-9	47938	-9	0	A	T	0.019	-7.009283e-02	8.224653e-01	4.755458e+00	9.321075e-01
-9	47939	-9	0	A	T	0.019	-7.009283e-02	8.224653e-01	4.755458e+00	9.321075e-01
-9	89798	-9	0	A	T	0.012	-3.499250e-01	9.159483e-01	4.744838e+00	7.025456e-01
-9	89799	-9	0	A	T	0.012	-3.499250e-01	9.159483e-01	4.744838e+00	7.025456e-01
-9	5568	-9	0	A	T	0.051	-9.109835e-02	5.371018e-01	4.742348e+00	8.653629e-01
-9	5569	-9	0	A	T	0.051	-9.109835e-02	5.371018e-01	4.742348e+00	8.653629e-01
-9	5564	-9	0	A	T	0.045	-1.007177e-01	7.218034e-01	4.756482e+00	8.890648e-01
-9	5565	-9	0	A	T	0.045	-1.007177e-01	7.218034e-01	4.756482e+00	8.890648e-01
-9	5566	-9	0	A	T	0.045	-1.007177e-01	7.218034e-01	4.756482e+00	8.890648e-01
-9	5567	-9	0	A	T	0.045	-1.007177e-01	7.218034e-01	4.756482e+00	8.890648e-01
-9	5560	-9	0	A	T	0.051	-9.109835e-02	5.371018e-01	4.742348e+00	8.653629e-01
-9	5561	-9	0	A	T	0.045	-1.007177e-01	7.218034e-01	4.756482e+00	8.890648e-01
-9	5562	-9	0	A	T	0.045	-1.007177e-01	7.218034e-01	4.756482e+00	8.890648e-01
-9	6974	-9	0	A	T	0.077	2.311058e-01	2.856677e-01	4.753627e+00	4.187763e-01
-9	12741	-9	0	A	T	0.041	-1.070320e-01	8.633220e-02	4.606772e+00	2.154575e-01
-9	7930	-9	0	A	T	0.010	1.623560e-01	6.340140e-01	4.751828e+00	7.979637e-01
-9	7932	-9	0	A	T	0.010	1.623560e-01	6.340140e-01	4.751828e+00	7.979637e-01
-9	7937	-9	0	A	T	0.010	1.623560e-01	6.340140e-01	4.751828e+00	7.979637e-01
-9	21499	-9	0	A	T	0.022	-1.707559e-01	1.718353e-01	4.615404e+00	3.206879e-01
-9	21498	-9	0	A	T	0.022	-1.707559e-01	1.718353e-01	4.615404e+00	3.206879e-01
-9	21497	-9	0	A	T	0.022	-1.707559e-01	1.718353e-01	4.615404e+00	3.206879e-01
-9	21496	-9	0	A	T	0.022	-1.707559e-01	1.718353e-01	4.615404e+00	3.206879e-01
-9	21495	-9	0	A	T	0.011	-1.256244e-01	1.915712e-01	4.688340e+00	5.121856e-01
-9	21501	-9	0	A	T	0.022	-1.707559e-01	1.718353e-01	4.615404e+00	3.206879e-01
-9	6617	-9	0	A	T	0.031	-5.002598e-02	3.332807e-01	4.735936e+00	8.807257e-01
-9	6614	-9	0	A	T	0.109	-1.784868e-02	4.381803e-02	4.691700e+00	6.838798e-01
-9	10583	-9	0	A	T	0.028	9.787284e-02	8.048060e-02	4.751136e+00	2.243365e-01
-9	10584	-9	0	A	T	0.023	2.457974e-01	1.002854e-01	4.819876e+00	1.447934e-02
-9	1087	-9	0	A	T	0.491	2.824792e-01	7.646967e-01	4.749483e+00	7.119361e-01
-9	1085	-9	0	A	T	0.488	1.338556e-01	4.487700e-01	4.730711e+00	7.655800e-01
-9	1084	-9	0	A	T	0.488	3.495912e-01	2.895648e-01	4.667292e+00	2.277065e-01
-9	1083	-9	0	A	T	0.489	3.023850e-01	6.306879e-01	4.746850e+00	6.317597e-01
-9	1082	-9	0	A	T	0.471	9.501374e-02	2.194336e-01	4.720340e+00	6.651455e-01
-9	1081	-9	0	A	T	0.280	1.285881e-01	3.471727e-01	4.728488e+00	7.112014e-01
-9	1080	-9	0	A	T	0.229	1.889771e-01	3.683552e-01	4.703339e+00	6.080852e-01
-9	1089	-9	0	A	T	0.229	1.889771e-01	3.683552e-01	4.703339e+00	6.080852e-01
-9	26324	-9	0	A	T	0.024	-1.301302e-01	8.106179e-01	4.749831e+00	8.725061e-01
-9	26325	-9	0	A	T	0.024	-1.301302e-01	8.106179e-01	4.749831e+00	8.725061e-01
-9	26327	-9	0	A	T	0.022	-2.819278e-01	2.152621e-01	4.703014e+00	1.907091e-01
-9	26320	-9	0	A	T	0.020	6.925537e-02	3.212212e-01	4.739188e+00	8.293594e-01
-9	26322	-9	0	A	T	0.024	-1.301302e-01	8.106179e-01	4.749831e+00	8.725061e-01
-9	26323	-9	0	A	T	0.020	6.925537e-02	3.212212e-01	4.739188e+00	8.293594e-01
-9	26328	-9	0	A	T	0.022	-2.819278e-01	2.152621e-01	4.703014e+00	1.907091e-01
-9	26329	-9	0	A	T	0.020	-5.603741e-02	1.593772e-01	4.680044e+00	7.252375e-01
-9	4263	-9	0	A	T	0.017	1.574964e-01	3.110540e-01	4.736022e+00	6.127762e-01
-9	135	-9	0	A	T	0.148	8.660370e-02	1.690243e-01	4.727512e+00	6.085434e-01
-9	13709	-9	0	A	T	0.053	-8.886726e-02	3.518920e-01	4.747112e+00	8.006935e-01
-9	13703	-9	0	A	T	0.053	-8.886726e-02	3.518920e-01	4.747112e+00	8.006935e-01
-9	13700	-9	0	A	T	0.025	8.321082e-02	2.862912e-01	4.717298e+00	7.714005e-01
-9	13705	-9	0	A	T	0.030	8.874186e-02	9.265273e-02	4.694127e+00	3.384845e-01
-9	16280	-9	0	A	T	0.014	-7.277508e-02	1.569959e-01	4.673910e+00	6.431094e-01
-9	16281	-9	0	A	T	0.015	-8.136990e-02	1.496121e-01	4.663375e+00	5.866947e-01
-9	48379	-9	0	A	T	0.019	-7.009283e-02	8.224653e-01	4.755458e+00	9.321075e-01
-9	48378	-9	0	A	T	0.019	-7.009283e-02	8.224653e-01	4.755458e+00	9.321075e-01
-9	48373	-9	0	A	T	0.015	1.747335e-02	4.143670e-01	4.745017e+00	9.663756e-01
-9	48371	-9	0	A	T	0.015	1.747335e-02	4.143670e-01	4.745017e+00	9.663756e-01
-9	48370	-9	0	A	T	0.019	-7.009283e-02	8.224653e-01	4.755458e+00	9.321075e-01
-9	48376	-9	0	A	T	0.019	-7.009283e-02	8.224653e-01	4.755458e+00	9.321075e-01
-9	48374	-9	0	A	T	0.019	-7.009283e-02	8.224653e-01	4.755458e+00	9.321075e-01
-9	1984	-9	0	A	T	0.028	3.016514e-01	5.357444e-02	4.266236e+00	2.560265e-08
-9	1982	-9	0	A	T	0.035	-2.167394e-02	1.468682e-01	4.743723e+00	8.827195e-01
-9	1980	-9	0	A	T	0.035	-2.167394e-02	1.468682e-01	4.743723e+00	8.827195e-01
-9	1989	-9	0	A	T	0.016	2.277778e-01	2.215112e-01	4.781525e+00	3.041525e-01
-9	6464	-9	0	A	T	0.045	-1.007177e-01	7.218034e-01	4.756482e+00	8.890648e-01
-9	6466	-9	0	A	T	0.049	5.409573e-02	3.260788e-01	4.723458e+00	8.682832e-01
-9	6467	-9	0	A	T	0.050	-2.043384e-02	3.892323e-01	4.729089e+00	9.581464e-01
-9	80	-9	0	A	T	0.498	1.248182e-01	6.714842e-01	4.749212e+00	8.525871e-01
-9	81	-9	0	A	T	0.193	1.007397e-01	3.094529e-01	4.747080e+00	7.448644e-01
-9	86	-9	0	A	T	0.188	2.726953e-01	1.809297e-01	4.659406e+00	1.321931e-01
-9	87	-9	0	A	T	0.205	2.190814e-01	3.698462e-01	4.683851e+00	5.537936e-01
-9	26489	-9	0	A	T	0.024	-1.301302e-01	8.106179e-01	4.749831e+00	8.725061e-01
-9	26488	-9	0	A	T	0.024	-1.301302e-01	8.106179e-01	4.749831e+00	8.725061e-01
-9	26487	-9	0	A	T	0.024	-1.301302e-01	8.106179e-01	4.749831e+00	8.725061e-01
-9	26486	-9	0	A	T	0.022	-2.615436e-02	2.341450e-01	4.682458e+00	9.110906e-01
-9	15660	-9	0	A	T	0.039	-2.614075e-01	2.933737e-01	4.762834e+00	3.732005e-01
-9	15665	-9	0	A	T	0.015	6.410538e-02	1.383873e-01	4.671047e+00	6.433358e-01
-9	15664	-9	0	A	T	0.040	-2.935753e-01	2.836270e-01	4.739266e+00	3.009752e-01
-9	4388	-9	0	A	T	0.017	1.574964e-01	3.110540e-01	4.736022e+00	6.127762e-01
-9	6369	-9	0	A	T	0.045	-1.007177e-01	7.218034e-01	4.756482e+00	8.890648e-01
-9	6368	-9	0	A	T	0.051	-9.109835e-02	5.371018e-01	4.742348e+00	8.653629e-01
-9	6363	-9	0	A	T	0.097	-9.980062e-03	7.213776e-02	4.688188e+00	8.900040e-01
-9	6362	-9	0	A	T	0.048	9.971492e-02	1.590703e-01	4.699881e+00	5.309457e-01
-9	6361	-9	0	A	T	0.021	1.189134e-02	1.049836e-01	4.696353e+00	9.098487e-01
-9	6360	-9	0	A	T	0.045	-1.007177e-01	7.218034e-01	4.756482e+00	8.890648e-01
-9	6367	-9	0	A	T	0.035	-7.025525e-02	1.245738e-01	4.727410e+00	5.729507e-01
-9	6365	-9	0	A	T	0.046	3.960954e-01	1.455742e-01	4.765987e+00	6.664479e-03
-9	5199	-9	0	A	T	0.020	1.097409e-01	3.242802e-01	4.735346e+00	7.351482e-01
-9	1618	-9	0	A	T	0.280	1.285881e-01	3.471727e-01	4.728488e+00	7.112014e-01
-9	1619	-9	0	A	T	0.465	-5.600451e-02	6.865107e-02	4.679132e+00	4.148882e-01
-9	5195	-9	0	A	T	0.045	-1.007177e-01	7.218034e-01	4.756482e+00	8.890648e-01
-9	5194	-9	0	A	T	0.045	-1.007177e-01	7.218034e-01	4.756482e+00	8.890648e-01
-9	1614	-9	0	A	T	0.363	1.930044e-01	2.309377e-01	4.733402e+00	4.035724e-01
-9	1615	-9	0	A	T	0.229	1.889771e-01	3.683552e-01	4.703339e+00	6.080852e-01
-9	1612	-9	0	A	T	0.193	1.007397e-01	3.094529e-01	4.747080e+00	7.448644e-01
-9	5190	-9	0	A	T	0.055	-1.504912e-01	4.081190e-01	4.738744e+00	7.124254e-01
-9	1611	-9	0	A	T	0.148	8.660370e-02	1.690243e-01	4.727512e+00	6.085434e-01
-9	19794	-9	0	A	T	0.014	-2.457106e-02	4.521150e-01	4.746400e+00	9.566736e-01
-9	5472	-9	0	A	T	0.045	-1.007177e-01	7.218034e-01	4.756482e+00	8.890648e-01
-9	7531	-9	0	A	T	0.013	2.864552e-02	1.067329e-01	4.710233e+00	7.884785e-01
-9	7532	-9	0	A	T	0.013	2.864552e-02	1.067329e-01	4.710233e+00	7.884785e-01
-9	6511	-9	0	A	T	0.045	-1.007177e-01	7.218034e-01	4.756482e+00	8.890648e-01
-9	429	-9	0	A	T	0.229	1.889771e-01	3.683552e-01	4.703339e+00	6.080852e-01
-9	421	-9	0	A	T	0.026	7.668608e-02	7.625619e-02	4.673615e+00	3.149218e-01
-9	423	-9	0	A	T	0.254	2.554562e-02	4.303569e-02	4.711836e+00	5.529684e-01
-9	422	-9	0	A	T	0.025	3.290111e-02	7.379908e-02	4.682029e+00	6.558588e-01
-9	425	-9	0	A	T	0.283	2.580885e-02	5.837165e-02	4.698958e+00	6.585132e-01
-9	424	-9	0	A	T	0.278	-5.362357e-02	3.857408e-02	4.749118e+00	1.649068e-01
-9	23818	-9	0	A	T	0.014	-5.398657e-02	1.182437e-01	4.692351e+00	6.481151e-01
-9	3258	-9	0	A	T	0.010	-3.802678e-02	1.443784e-01	4.692831e+00	7.923296e-01
-9	3259	-9	0	A	T	0.011	1.081297e-02	5.384905e-01	4.755340e+00	9.839849e-01
-9	3250	-9	0	A	T	0.011	1.081297e-02	5.384905e-01	4.755340e+00	9.839849e-01
-9	3255	-9	0	A	T	0.011	1.081297e-02	5.384905e-01	4.755340e+00	9.839849e-01
-9	2083	-9	0	A	T	0.040	4.606928e-02	9.218846e-02	4.700506e+00	6.174156e-01
-9	89	-9	0	A	T	0.223	2.916946e-02	1.120257e-01	4.682039e+00	7.946423e-01
-9	2085	-9	0	A	T	0.027	-1.287453e-01	1.406460e-01	4.711543e+00	3.602903e-01
-9	18672	-9	0	A	T	0.140	-2.263910e-02	3.693514e-02	4.593539e+00	5.401047e-01
-9	15951	-9	0	A	T	0.010	-1.294253e-02	3.055263e-01	4.741191e+00	9.662221e-01
-9	26660	-9	0	A	T	0.024	-1.301302e-01	8.106179e-01	4.749831e+00	8.725061e-01
-9	26665	-9	0	A	T	0.023	4.401453e-01	3.506808e-01	4.808407e+00	2.098364e-01
-9	13386	-9	0	A	T	0.053	-8.886726e-02	3.518920e-01	4.747112e+00	8.006935e-01
-9	13387	-9	0	A	T	0.053	-8.886726e-02	3.518920e-01	4.747112e+00	8.006935e-01
-9	3312	-9	0	A	T	0.011	1.081297e-02	5.384905e-01	4.755340e+00	9.839849e-01
-9	3316	-9	0	A	T	0.011	-3.559259e-02	1.459968e-01	4.718048e+00	8.074616e-01
-9	630	-9	0	A	T	0.193	1.007397e-01	3.094529e-01	4.747080e+00	7.448644e-01
-9	631	-9	0	A	T	0.465	-1.309357e-01	2.342988e-01	4.721735e+00	5.764411e-01
-9	632	-9	0	A	T	0.205	2.190814e-01	3.698462e-01	4.683851e+00	5.537936e-01
-9	633	-9	0	A	T	0.204	1.281341e-01	3.428846e-01	4.741967e+00	7.087397e-01
-9	634	-9	0	A	T	0.280	1.285881e-01	3.471727e-01	4.728488e+00	7.112014e-01
-9	635	-9	0	A	T	0.471	-1.719882e-01	2.278279e-01	4.710396e+00	4.505491e-01
-9	637	-9	0	A	T	0.469	8.116263e-02	3.089384e-01	4.725823e+00	7.928443e-01
-9	638	-9	0	A	T	0.470	1.767427e-01	1.852928e-01	4.776013e+00	3.404709e-01
-9	639	-9	0	A	T	0.203	-1.110534e-01	2.116479e-01	4.715786e+00	5.999448e-01
-9	1402	-9	0	A	T	0.488	3.800200e-02	3.082157e-01	4.694375e+00	9.019059e-01
-9	1401	-9	0	A	T	0.229	1.889771e-01	3.683552e-01	4.703339e+00	6.080852e-01
-9	679	-9	0	A	T	0.491	2.824792e-01	7.646967e-01	4.749483e+00	7.119361e-01
-9	1406	-9	0	A	T	0.205	2.190814e-01	3.698462e-01	4.683851e+00	5.537936e-01
-9	5737	-9	0	A	T	0.051	-9.109835e-02	5.371018e-01	4.742348e+00	8.653629e-01
-9	5736	-9	0	A	T	0.045	-1.007177e-01	7.218034e-01	4.756482e+00	8.890648e-01
-9	5731	-9	0	A	T	0.045	-1.007177e-01	7.218034e-01	4.756482e+00	8.890648e-01
-9	5730	-9	0	A	T	0.044	-7.659724e-02	3.271669e-01	4.714513e+00	8.149550e-01
-9	5733	-9	0	A	T	0.051	-9.109835e-02	5.371018e-01	4.742348e+00	8.653629e-01
-9	5739	-9	0	A	T	0.051	-9.109835e-02	5.371018e-01	4.742348e+00	8.653629e-01
-9	5738	-9	0	A	T	0.045	-1.007177e-01	7.218034e-01	4.756482e+00	8.890648e-01
-9	48117	-9	0	A	T	0.018	6.157282e-02	3.092032e-01	4.694295e+00	8.422133e-01
-9	48115	-9	0	A	T	0.019	-7.009283e-02	8.224653e-01	4.755458e+00	9.321075e-01
-9	48113	-9	0	A	T	0.019	-7.009283e-02	8.224653e-01	4.755458e+00	9.321075e-01
-9	15204	-9	0	A	T	0.016	1.480709e-01	4.345563e-01	4.729834e+00	7.333966e-01
-9	15206	-9	0	A	T	0.016	1.480709e-01	4.345563e-01	4.729834e+00	7.333966e-01
-9	15203	-9	0	A	T	0.016	1.480709e-01	4.345563e-01	4.729834e+00	7.333966e-01
-9	15202	-9	0	A	T	0.016	1.480709e-01	4.345563e-01	4.729834e+00	7.333966e-01
-9	48110	-9	0	A	T	0.015	1.747335e-02	4.143670e-01	4.745017e+00	9.663756e-01
-9	48119	-9	0	A	T	0.018	7.328813e-02	3.478694e-01	4.702162e+00	8.331977e-01
-9	48118	-9	0	A	T	0.019	-7.009283e-02	8.224653e-01	4.755458e+00	9.321075e-01
-9	13209	-9	0	A	T	0.030	-1.860010e-01	9.822748e-02	4.669633e+00	5.867507e-02
-9	1278	-9	0	A	T	0.272	-1.882471e-01	1.704963e-01	4.849452e+00	2.699068e-01
-9	1279	-9	0	A	T	0.035	-2.599491e-02	6.090447e-02	4.671183e+00	6.696398e-01
-9	1270	-9	0	A	T	0.363	1.930044e-01	2.309377e-01	4.733402e+00	4.035724e-01
-9	1271	-9	0	A	T	0.489	3.023850e-01	6.306879e-01	4.746850e+00	6.317597e-01
-9	1272	-9	0	A	T	0.472	-7.835596e-02	3.007474e-01	4.739882e+00	7.945224e-01
-9	1273	-9	0	A	T	0.280	1.285881e-01	3.471727e-01	4.728488e+00	7.112014e-01
-9	1274	-9	0	A	T	0.280	1.285881e-01	3.471727e-01	4.728488e+00	7.112014e-01
-9	1275	-9	0	A	T	0.465	-1.309357e-01	2.342988e-01	4.721735e+00	5.764411e-01
-9	1276	-9	0	A	T	0.203	2.147504e-01	2.425795e-01	4.731581e+00	3.762968e-01
-9	1277	-9	0	A	T	0.357	-1.241962e-01	1.484193e-01	4.784741e+00	4.029818e-01
-9	79897	-9	0	A	T	0.012	-1.264565e-01	3.271277e-01	4.697112e+00	6.991896e-01
-9	2626	-9	0	A	T	0.031	1.753410e-01	1.951818e-01	4.663293e+00	3.692955e-01
-9	2624	-9	0	A	T	0.021	6.271743e-02	8.683083e-02	4.684258e+00	4.703438e-01
-9	9586	-9	0	A	T	0.026	-8.645908e-02	4.824652e-01	4.755926e+00	8.578280e-01
-9	9587	-9	0	A	T	0.022	6.308244e-02	1.442982e-01	4.669100e+00	6.621188e-01
-9	9585	-9	0	A	T	0.026	-8.645908e-02	4.824652e-01	4.755926e+00	8.578280e-01
-9	26584	-9	0	A	T	0.024	-1.301302e-01	8.106179e-01	4.749831e+00	8.725061e-01
-9	9589	-9	0	A	T	0.026	-8.645908e-02	4.824652e-01	4.755926e+00	8.578280e-01
-9	26586	-9	0	A	T	0.024	-1.301302e-01	8.106179e-01	4.749831e+00	8.725061e-01
-9	26588	-9	0	A	T	0.024	-1.301302e-01	8.106179e-01	4.749831e+00	8.725061e-01
-9	91592	-9	0	A	T	0.016	-2.322614e-01	9.119085e-02	4.488971e+00	1.106917e-02
-9	6675	-9	0	A	T	0.035	-8.229708e-02	3.037944e-01	4.732735e+00	7.865463e-01
-9	6674	-9	0	A	T	0.032	-1.517561e-01	2.739526e-01	4.709516e+00	5.797819e-01
-9	6677	-9	0	A	T	0.078	1.651419e-01	2.709801e-01	4.747422e+00	5.424319e-01
-9	6676	-9	0	A	T	0.078	1.651419e-01	2.709801e-01	4.747422e+00	5.424319e-01
-9	6671	-9	0	A	T	0.078	1.651419e-01	2.709801e-01	4.747422e+00	5.424319e-01
-9	6670	-9	0	A	T	0.078	1.651419e-01	2.709801e-01	4.747422e+00	5.424319e-01
-9	6672	-9	0	A	T	0.031	-5.002598e-02	3.332807e-01	4.735936e+00	8.807257e-01
-9	4683	-9	0	A	T	0.015	-6.052431e-02	1.957940e-01	4.722410e+00	7.573163e-01
-9	4689	-9	0	A	T	0.020	-4.597549e-02	2.442675e-01	4.750411e+00	8.507580e-01
-9	8220	-9	0	A	T	0.010	1.623560e-01	6.340140e-01	4.751828e+00	7.979637e-01
-9	8222	-9	0	A	T	0.018	3.751427e-02	3.835365e-01	4.747723e+00	9.221087e-01
-9	8227	-9	0	A	T	0.016	-1.101957e-01	1.043679e-01	4.712908e+00	2.913899e-01
-9	8228	-9	0	A	T	0.010	1.623560e-01	6.340140e-01	4.751828e+00	7.979637e-01
-9	8229	-9	0	A	T	0.010	1.623560e-01	6.340140e-01	4.751828e+00	7.979637e-01
-9	15504	-9	0	A	T	0.039	-2.614075e-01	2.933737e-01	4.762834e+00	3.732005e-01
-9	11508	-9	0	A	T	0.014	2.187350e-02	1.151037e-01	4.705055e+00	8.493358e-01
-9	42700	-9	0	A	T	0.016	-1.253152e-01	1.062278e-01	4.611733e+00	2.385089e-01
-9	42701	-9	0	A	T	0.035	-1.776133e-01	6.723443e-02	4.575915e+00	8.424941e-03
-9	21566	-9	0	A	T	0.011	-1.256244e-01	1.915712e-01	4.688340e+00	5.121856e-01
-9	21565	-9	0	A	T	0.011	-1.256244e-01	1.915712e-01	4.688340e+00	5.121856e-01
-9	21568	-9	0	A	T	0.010	-1.321316e-01	1.769958e-01	4.686661e+00	4.555903e-01
-9	17335	-9	0	A	T	0.014	-1.975605e-02	2.117514e-01	4.699743e+00	9.256920e-01
-9	26210	-9	0	A	T	0.024	-1.301302e-01	8.106179e-01	4.749831e+00	8.725061e-01
-9	26212	-9	0	A	T	0.020	6.925537e-02	3.212212e-01	4.739188e+00	8.293594e-01
-9	26213	-9	0	A	T	0.024	-1.301302e-01	8.106179e-01	4.749831e+00	8.725061e-01
-9	26214	-9	0	A	T	0.017	3.931986e-02	2.163247e-01	4.718775e+00	8.558189e-01
-9	26216	-9	0	A	T	0.020	6.925537e-02	3.212212e-01	4.739188e+00	8.293594e-01
-9	26218	-9	0	A	T	0.024	-1.301302e-01	8.106179e-01	4.749831e+00	8.725061e-01
-9	26219	-9	0	A	T	0.024	-1.301302e-01	8.106179e-01	4.749831e+00	8.725061e-01
-9	2123	-9	0	A	T	0.014	3.286415e-02	1.450104e-01	4.731362e+00	8.207722e-01
-9	2122	-9	0	A	T	0.164	1.049736e-01	4.557944e-02	4.505540e+00	2.155281e-02
-9	2124	-9	0	A	T	0.013	5.002142e-02	1.548977e-01	4.742491e+00	7.468389e-01
-9	15723	-9	0	A	T	0.015	6.443077e-02	1.395513e-01	4.658356e+00	6.444338e-01
-9	15726	-9	0	A	T	0.039	-2.614075e-01	2.933737e-01	4.762834e+00	3.732005e-01
-9	15728	-9	0	A	T	0.039	-2.614075e-01	2.933737e-01	4.762834e+00	3.732005e-01
-9	6583	-9	0	A	T	0.078	1.651419e-01	2.709801e-01	4.747422e+00	5.424319e-01
-9	6582	-9	0	A	T	0.078	1.651419e-01	2.709801e-01	4.747422e+00	5.424319e-01
-9	6581	-9	0	A	T	0.078	1.651419e-01	2.709801e-01	4.747422e+00	5.424319e-01
-9	6580	-9	0	A	T	0.044	1.861867e-01	9.671470e-02	4.650681e+00	5.460195e-02
-9	6587	-9	0	A	T	0.023	1.222433e-01	1.603331e-01	4.712476e+00	4.460469e-01
-9	6585	-9	0	A	T	0.059	1.593104e-01	1.207319e-01	4.664119e+00	1.874012e-01
-9	6584	-9	0	A	T	0.023	1.222433e-01	1.603331e-01	4.712476e+00	4.460469e-01
-9	6589	-9	0	A	T	0.035	-8.229708e-02	3.037944e-01	4.732735e+00	7.865463e-01
-9	6588	-9	0	A	T	0.031	-5.002598e-02	3.332807e-01	4.735936e+00	8.807257e-01
-9	3942	-9	0	A	T	0.072	5.020083e-02	6.546300e-02	4.670807e+00	4.434128e-01
-9	5327	-9	0	A	T	0.044	8.539638e-02	3.371873e-01	4.709314e+00	8.001376e-01
-9	5324	-9	0	A	T	0.045	-1.007177e-01	7.218034e-01	4.756482e+00	8.890648e-01
-9	5322	-9	0	A	T	0.045	-1.007177e-01	7.218034e-01	4.756482e+00	8.890648e-01
-9	5321	-9	0	A	T	0.045	-1.007177e-01	7.218034e-01	4.756482e+00	8.890648e-01
-9	5328	-9	0	A	T	0.045	-1.007177e-01	7.218034e-01	4.756482e+00	8.890648e-01
-9	47985	-9	0	A	T	0.019	-7.009283e-02	8.224653e-01	4.755458e+00	9.321075e-01
-9	47984	-9	0	A	T	0.019	-7.009283e-02	8.224653e-01	4.755458e+00	9.321075e-01
-9	47987	-9	0	A	T	0.019	-7.009283e-02	8.224653e-01	4.755458e+00	9.321075e-01
-9	47986	-9	0	A	T	0.019	-7.009283e-02	8.224653e-01	4.755458e+00	9.321075e-01
-9	47981	-9	0	A	T	0.019	-7.009283e-02	8.224653e-01	4.755458e+00	9.321075e-01
-9	47983	-9	0	A	T	0.015	1.747335e-02	4.143670e-01	4.745017e+00	9.663756e-01
-9	47982	-9	0	A	T	0.019	-7.009283e-02	8.224653e-01	4.755458e+00	9.321075e-01
-9	2153	-9	0	A	T	0.013	-7.349103e-03	1.581938e-01	4.704182e+00	9.629592e-01
-9	47988	-9	0	A	T	0.019	-7.009283e-02	8.224653e-01	4.755458e+00	9.321075e-01
-9	12541	-9	0	A	T	0.012	-2.641384e-01	1.431820e-01	4.665262e+00	6.547370e-02
-9	13634	-9	0	A	T	0.053	-8.886726e-02	3.518920e-01	4.747112e+00	8.006935e-01
-9	13632	-9	0	A	T	0.025	8.321082e-02	2.862912e-01	4.717298e+00	7.714005e-01
-9	13633	-9	0	A	T	0.053	-8.886726e-02	3.518920e-01	4.747112e+00	8.006935e-01
-9	13631	-9	0	A	T	0.052	6.427338e-02	2.694686e-01	4.730047e+00	8.115453e-01
-9	13638	-9	0	A	T	0.027	5.003526e-02	3.663052e-01	4.746955e+00	8.913889e-01
-9	13639	-9	0	A	T	0.010	-4.852334e-02	1.412877e-01	4.716233e+00	7.313686e-01
-9	2491	-9	0	A	T	0.031	1.753410e-01	1.951818e-01	4.663293e+00	3.692955e-01
-9	2497	-9	0	A	T	0.025	1.241426e-01	7.410770e-02	4.605134e+00	9.432854e-02
-9	641	-9	0	A	T	0.203	-1.550182e-01	1.571059e-01	4.817574e+00	3.241098e-01
-9	26397	-9	0	A	T	0.024	-1.301302e-01	8.106179e-01	4.749831e+00	8.725061e-01
-9	26396	-9	0	A	T	0.024	-1.301302e-01	8.106179e-01	4.749831e+00	8.725061e-01
-9	26391	-9	0	A	T	0.023	-5.603416e-02	3.143468e-01	4.692791e+00	8.585713e-01
-9	26390	-9	0	A	T	0.024	-1.301302e-01	8.106179e-01	4.749831e+00	8.725061e-01
-9	26393	-9	0	A	T	0.024	-1.301302e-01	8.106179e-01	4.749831e+00	8.725061e-01
-9	26392	-9	0	A	T	0.023	-8.140724e-02	3.140554e-01	4.686507e+00	7.955437e-01
-9	26399	-9	0	A	T	0.020	6.925537e-02	3.212212e-01	4.739188e+00	8.293594e-01
-9	26398	-9	0	A	T	0.024	-1.301302e-01	8.106179e-01	4.749831e+00	8.725061e-01
-9	89724	-9	0	A	T	0.012	-3.499250e-01	9.159483e-01	4.744838e+00	7.025456e-01
-9	89723	-9	0	A	T	0.012	-3.499250e-01	9.159483e-01	4.744838e+00	7.025456e-01
-9	89722	-9	0	A	T	0.012	-3.499250e-01	9.159483e-01	4.744838e+00	7.025456e-01
-9	89721	-9	0	A	T	0.012	-3.499250e-01	9.159483e-01	4.744838e+00	7.025456e-01
-9	89720	-9	0	A	T	0.012	-3.499250e-01	9.159483e-01	4.744838e+00	7.025456e-01
-9	19707	-9	0	A	T	0.014	-2.457106e-02	4.521150e-01	4.746400e+00	9.566736e-01
-9	19702	-9	0	A	T	0.014	-2.457106e-02	4.521150e-01	4.746400e+00	9.566736e-01
-9	19703	-9	0	A	T	0.012	6.520700e-02	3.535406e-01	4.731269e+00	8.537194e-01
-9	13533	-9	0	A	T	0.053	-8.886726e-02	3.518920e-01	4.747112e+00	8.006935e-01
-9	13535	-9	0	A	T	0.053	-8.886726e-02	3.518920e-01	4.747112e+00	8.006935e-01
-9	13537	-9	0	A	T	0.037	1.191891e-01	9.533450e-02	4.640418e+00	2.116180e-01
-9	13536	-9	0	A	T	0.020	-1.056599e-01	1.089393e-01	4.569765e+00	3.324175e-01
-9	13539	-9	0	A	T	0.033	5.981805e-03	1.093008e-01	4.705777e+00	9.563701e-01
-9	13538	-9	0	A	T	0.032	6.581718e-02	1.073948e-01	4.693527e+00	5.401639e-01
-9	646	-9	0	A	T	0.485	-3.379674e-02	1.313548e-01	4.717839e+00	7.970244e-01
-9	7211	-9	0	A	T	0.058	-1.092190e-01	6.507092e-02	4.583538e+00	9.368329e-02
-9	6216	-9	0	A	T	0.045	-1.007177e-01	7.218034e-01	4.756482e+00	8.890648e-01
-9	6215	-9	0	A	T	0.045	-1.007177e-01	7.218034e-01	4.756482e+00	8.890648e-01
-9	6213	-9	0	A	T	0.045	-1.007177e-01	7.218034e-01	4.756482e+00	8.890648e-01
-9	6212	-9	0	A	T	0.051	-9.109835e-02	5.371018e-01	4.742348e+00	8.653629e-01
-9	6210	-9	0	A	T	0.045	-1.007177e-01	7.218034e-01	4.756482e+00	8.890648e-01
-9	6219	-9	0	A	T	0.045	-1.007177e-01	7.218034e-01	4.756482e+00	8.890648e-01
-9	6218	-9	0	A	T	0.045	-1.007177e-01	7.218034e-01	4.756482e+00	8.890648e-01
-9	1768	-9	0	A	T	0.463	4.564386e-02	1.144796e-01	4.676107e+00	6.902248e-01
-9	1762	-9	0	A	T	0.227	-5.550052e-03	5.050408e-02	4.694628e+00	9.125242e-01
-9	1763	-9	0	A	T	0.176	1.642729e-02	4.446785e-02	4.674772e+00	7.119218e-01
-9	1766	-9	0	A	T	0.430	6.202373e-02	6.558816e-02	4.676757e+00	3.446365e-01
-9	1767	-9	0	A	T	0.463	4.564386e-02	1.144796e-01	4.676107e+00	6.902248e-01
-9	11117	-9	0	A	T	0.031	5.453172e-02	9.048985e-02	4.693605e+00	5.469426e-01
-9	2518	-9	0	A	T	0.043	-1.901721e-03	1.030877e-01	4.699710e+00	9.852868e-01
-9	47936	-9	0	A	T	0.019	-7.009283e-02	8.224653e-01	4.755458e+00	9.321075e-01
-9	47937	-9	0	A	T	0.019	-7.009283e-02	8.224653e-01	4.755458e+00	9.321075e-01
-9	47930	-9	0	A	T	0.019	-7.009283e-02	8.224653e-01	4.755458e+00	9.321075e-01
-9	47931	-9	0	A	T	0.019	-7.009283e-02	8.224653e-01	4.755458e+00	9.321075e-01
-9	47933	-9	0	A	T	0.019	-7.009283e-02	8.224653e-01	4.755458e+00	9.321075e-01
-9	26603	-9	0	A	T	0.019	-2.638802e-02	1.569897e-01	4.685967e+00	8.665607e-01
-9	26602	-9	0	A	T	0.024	-1.301302e-01	8.106179e-01	4.749831e+00	8.725061e-01
-9	26601	-9	0	A	T	0.023	2.807867e-02	3.031213e-01	4.692477e+00	9.262214e-01
-9	26600	-9	0	A	T	0.023	2.807867e-02	3.031213e-01	4.692477e+00	9.262214e-01
-9	26607	-9	0	A	T	0.024	-1.301302e-01	8.106179e-01	4.749831e+00	8.725061e-01
-9	26606	-9	0	A	T	0.024	-1.301302e-01	8.106179e-01	4.749831e+00	8.725061e-01
-9	26605	-9	0	A	T	0.024	-1.301302e-01	8.106179e-01	4.749831e+00	8.725061e-01
-9	26604	-9	0	A	T	0.020	-4.146493e-02	1.654011e-01	4.681040e+00	8.021216e-01
-9	26609	-9	0	A	T	0.024	-1.301302e-01	8.106179e-01	4.749831e+00	8.725061e-01
-9	26608	-9	0	A	T	0.024	-1.301302e-01	8.106179e-01	4.749831e+00	8.725061e-01
-9	15224	-9	0	A	T	0.016	1.480709e-01	4.345563e-01	4.729834e+00	7.333966e-01
-9	89792	-9	0	A	T	0.012	-3.499250e-01	9.159483e-01	4.744838e+00	7.025456e-01
-9	89793	-9	0	A	T	0.012	-3.499250e-01	9.159483e-01	4.744838e+00	7.025456e-01
-9	89790	-9	0	A	T	0.012	-3.499250e-01	9.159483e-01	4.744838e+00	7.025456e-01
-9	89791	-9	0	A	T	0.012	-3.499250e-01	9.159483e-01	4.744838e+00	7.025456e-01
-9	89796	-9	0	A	T	0.012	-3.499250e-01	9.159483e-01	4.744838e+00	7.025456e-01
-9	89797	-9	0	A	T	0.012	-3.499250e-01	9.159483e-01	4.744838e+00	7.025456e-01
-9	3088	-9	0	A	T	0.018	5.159800e-02	8.639650e-02	4.706122e+00	5.505428e-01
-9	89795	-9	0	A	T	0.012	-3.499250e-01	9.159483e-01	4.744838e+00	7.025456e-01
-9	15855	-9	0	A	T	0.013	1.623748e-01	2.395878e-01	4.725477e+00	4.981595e-01
-9	15856	-9	0	A	T	0.011	-5.480224e-02	2.756464e-01	4.740509e+00	8.424638e-01
-9	15857	-9	0	A	T	0.011	-5.480224e-02	2.756464e-01	4.740509e+00	8.424638e-01
-9	15852	-9	0	A	T	0.036	-2.293509e-01	1.240283e-01	4.767872e+00	6.483406e-02
-9	15853	-9	0	A	T	0.036	-2.293509e-01	1.240283e-01	4.767872e+00	6.483406e-02
-9	8117	-9	0	A	T	0.010	1.623560e-01	6.340140e-01	4.751828e+00	7.979637e-01
-9	238	-9	0	A	T	0.205	2.190814e-01	3.698462e-01	4.683851e+00	5.537936e-01
-9	239	-9	0	A	T	0.494	-1.117414e-01	5.220993e-01	4.757301e+00	8.305885e-01
-9	235	-9	0	A	T	0.495	-7.558569e-02	3.519424e-01	4.705303e+00	8.300085e-01
-9	236	-9	0	A	T	0.496	-2.372007e-01	5.877273e-01	4.761173e+00	6.866321e-01
-9	237	-9	0	A	T	0.284	4.347468e-02	3.018748e-01	4.738736e+00	8.855277e-01
-9	230	-9	0	A	T	0.284	4.347468e-02	3.018748e-01	4.738736e+00	8.855277e-01
-9	231	-9	0	A	T	0.205	2.190814e-01	3.698462e-01	4.683851e+00	5.537936e-01
-9	232	-9	0	A	T	0.284	4.347468e-02	3.018748e-01	4.738736e+00	8.855277e-01
-9	233	-9	0	A	T	0.439	3.301715e-02	2.079480e-01	4.732740e+00	8.738891e-01
-9	26522	-9	0	A	T	0.024	-1.301302e-01	8.106179e-01	4.749831e+00	8.725061e-01
-9	26521	-9	0	A	T	0.024	-1.301302e-01	8.106179e-01	4.749831e+00	8.725061e-01
-9	26526	-9	0	A	T	0.024	-1.301302e-01	8.106179e-01	4.749831e+00	8.725061e-01
-9	26524	-9	0	A	T	0.024	-1.301302e-01	8.106179e-01	4.749831e+00	8.725061e-01
-9	26525	-9	0	A	T	0.024	-1.301302e-01	8.106179e-01	4.749831e+00	8.725061e-01
-9	26529	-9	0	A	T	0.024	-1.301302e-01	8.106179e-01	4.749831e+00	8.725061e-01
-9	9719	-9	0	A	T	0.026	-8.645908e-02	4.824652e-01	4.755926e+00	8.578280e-01
-9	9718	-9	0	A	T	0.026	-8.645908e-02	4.824652e-01	4.755926e+00	8.578280e-01
-9	9711	-9	0	A	T	0.026	-8.645908e-02	4.824652e-01	4.755926e+00	8.578280e-01
-9	9717	-9	0	A	T	0.026	-8.645908e-02	4.824652e-01	4.755926e+00	8.578280e-01
-9	9715	-9	0	A	T	0.026	-8.645908e-02	4.824652e-01	4.755926e+00	8.578280e-01
-9	3002	-9	0	A	T	0.016	-3.261641e-02	9.527916e-02	4.703105e+00	7.322047e-01
-9	6087	-9	0	A	T	0.045	-1.007177e-01	7.218034e-01	4.756482e+00	8.890648e-01
-9	6084	-9	0	A	T	0.045	-1.007177e-01	7.218034e-01	4.756482e+00	8.890648e-01
-9	6080	-9	0	A	T	0.051	-9.109835e-02	5.371018e-01	4.742348e+00	8.653629e-01
-9	6081	-9	0	A	T	0.051	-9.109835e-02	5.371018e-01	4.742348e+00	8.653629e-01
-9	21493	-9	0	A	T	0.011	-1.256244e-01	1.915712e-01	4.688340e+00	5.121856e-01
-9	8078	-9	0	A	T	0.010	1.623560e-01	6.340140e-01	4.751828e+00	7.979637e-01
-9	8070	-9	0	A	T	0.010	1.623560e-01	6.340140e-01	4.751828e+00	7.979637e-01
-9	8073	-9	0	A	T	0.019	5.366243e-02	1.045705e-01	4.687745e+00	6.079871e-01
-9	8072	-9	0	A	T	0.010	1.623560e-01	6.340140e-01	4.751828e+00	7.979637e-01
-9	8075	-9	0	A	T	0.018	8.983566e-02	1.057146e-01	4.688448e+00	3.957171e-01
-9	8074	-9	0	A	T	0.020	5.415440e-02	1.023113e-01	4.683495e+00	5.967505e-01
-9	8076	-9	0	A	T	0.018	1.178288e-01	1.108325e-01	4.674709e+00	2.880752e-01
-9	695	-9	0	A	T	0.490	-1.939059e-01	3.145855e-01	4.693139e+00	5.378316e-01
-9	13617	-9	0	A	T	0.053	-8.886726e-02	3.518920e-01	4.747112e+00	8.006935e-01
-9	13610	-9	0	A	T	0.052	-9.046704e-02	2.082899e-01	4.691139e+00	6.641750e-01
-9	5821	-9	0	A	T	0.051	-9.109835e-02	5.371018e-01	4.742348e+00	8.653629e-01
-9	5820	-9	0	A	T	0.020	1.097409e-01	3.242802e-01	4.735346e+00	7.351482e-01
-9	5822	-9	0	A	T	0.020	1.097409e-01	3.242802e-01	4.735346e+00	7.351482e-01
-9	5825	-9	0	A	T	0.051	-9.109835e-02	5.371018e-01	4.742348e+00	8.653629e-01
-9	5827	-9	0	A	T	0.051	-9.109835e-02	5.371018e-01	4.742348e+00	8.653629e-01
-9	5826	-9	0	A	T	0.051	-9.109835e-02	5.371018e-01	4.742348e+00	8.653629e-01
-9	5829	-9	0	A	T	0.044	-1.002644e-01	3.098616e-01	4.705423e+00	7.463498e-01
-9	5828	-9	0	A	T	0.044	-1.013653e-01	3.281025e-01	4.719446e+00	7.574520e-01
-9	5844	-9	0	A	T	0.045	-1.007177e-01	7.218034e-01	4.756482e+00	8.890648e-01
-9	5843	-9	0	A	T	0.051	-9.109835e-02	5.371018e-01	4.742348e+00	8.653629e-01
-9	6	-9	0	A	T	0.478	3.289290e-02	3.000727e-01	4.733140e+00	9.127436e-01
-9	45747	-9	0	A	T	0.011	-2.822746e-02	1.316224e-01	4.705079e+00	8.302497e-01
-9	19568	-9	0	A	T	0.014	-6.958457e-02	2.805275e-01	4.732030e+00	8.041659e-01
-9	19569	-9	0	A	T	0.014	-6.958457e-02	2.805275e-01	4.732030e+00	8.041659e-01
-9	1308	-9	0	A	T	0.490	7.875175e-02	3.746580e-01	4.700990e+00	8.335728e-01
-9	5960	-9	0	A	T	0.051	-9.109835e-02	5.371018e-01	4.742348e+00	8.653629e-01
-9	876	-9	0	A	T	0.210	8.731777e-02	1.321209e-01	4.671651e+00	5.088888e-01
-9	877	-9	0	A	T	0.271	7.346958e-02	1.139737e-01	4.694382e+00	5.193760e-01
-9	874	-9	0	A	T	0.205	2.598298e-01	2.384149e-01	4.672707e+00	2.761496e-01
-9	875	-9	0	A	T	0.209	8.610981e-02	1.324184e-01	4.666670e+00	5.157113e-01
-9	872	-9	0	A	T	0.458	-1.604507e-01	1.385660e-01	4.741003e+00	2.472667e-01
-9	870	-9	0	A	T	0.274	2.102721e-01	2.220994e-01	4.712584e+00	3.440792e-01
-9	5965	-9	0	A	T	0.051	-9.109835e-02	5.371018e-01	4.742348e+00	8.653629e-01
-9	21423	-9	0	A	T	0.023	-1.422232e-01	1.908157e-01	4.669089e+00	4.563032e-01
-9	6907	-9	0	A	T	0.035	-2.430959e-01	2.692717e-01	4.737672e+00	3.669337e-01
-9	6906	-9	0	A	T	0.030	7.616853e-02	2.890044e-01	4.718492e+00	7.921969e-01
-9	6905	-9	0	A	T	0.011	1.261097e-01	1.079158e-01	4.665881e+00	2.429472e-01
-9	6904	-9	0	A	T	0.034	-3.371562e-02	3.305325e-01	4.736580e+00	9.187814e-01
-9	15430	-9	0	A	T	0.012	2.046866e-01	3.279305e-01	4.713365e+00	5.327058e-01
-9	6900	-9	0	A	T	0.034	-3.371562e-02	3.305325e-01	4.736580e+00	9.187814e-01
-9	8135	-9	0	A	T	0.023	1.928867e-01	8.591730e-02	4.621963e+00	2.506376e-02
-9	8132	-9	0	A	T	0.018	3.751427e-02	3.835365e-01	4.747723e+00	9.221087e-01
-9	5784	-9	0	A	T	0.045	-1.007177e-01	7.218034e-01	4.756482e+00	8.890648e-01
-9	5785	-9	0	A	T	0.046	5.404598e-02	2.329833e-01	4.721406e+00	8.166233e-01
-9	5786	-9	0	A	T	0.018	1.067468e-01	1.134589e-01	4.660529e+00	3.470959e-01
-9	5787	-9	0	A	T	0.042	1.448058e-01	1.894670e-01	4.692919e+00	4.449465e-01
-9	5780	-9	0	A	T	0.045	-1.007177e-01	7.218034e-01	4.756482e+00	8.890648e-01
-9	5781	-9	0	A	T	0.031	1.658962e-01	2.874439e-01	4.734099e+00	5.640203e-01
-9	5782	-9	0	A	T	0.031	1.658962e-01	2.874439e-01	4.734099e+00	5.640203e-01
-9	5783	-9	0	A	T	0.053	1.156221e-01	1.752469e-01	4.683140e+00	5.096108e-01
-9	5788	-9	0	A	T	0.043	1.233173e-01	2.088248e-01	4.687904e+00	5.550175e-01
-9	5789	-9	0	A	T	0.051	-9.109835e-02	5.371018e-01	4.742348e+00	8.653629e-01
-9	2825	-9	0	A	T	0.089	1.300220e-02	4.536124e-02	4.673520e+00	7.744715e-01
-9	1409	-9	0	A	T	0.491	2.824792e-01	7.646967e-01	4.749483e+00	7.119361e-01
-9	1408	-9	0	A	T	0.148	8.660370e-02	1.690243e-01	4.727512e+00	6.085434e-01
-9	1404	-9	0	A	T	0.490	1.326089e-02	2.590468e-01	4.692491e+00	9.591872e-01
-9	692	-9	0	A	T	0.280	1.285881e-01	3.471727e-01	4.728488e+00	7.112014e-01
-9	693	-9	0	A	T	0.148	8.660370e-02	1.690243e-01	4.727512e+00	6.085434e-01
-9	690	-9	0	A	T	0.469	8.116263e-02	3.089384e-01	4.725823e+00	7.928443e-01
-9	691	-9	0	A	T	0.204	1.281341e-01	3.428846e-01	4.741967e+00	7.087397e-01
-9	696	-9	0	A	T	0.280	1.285881e-01	3.471727e-01	4.728488e+00	7.112014e-01
-9	694	-9	0	A	T	0.468	2.807476e-01	2.838628e-01	4.717044e+00	3.229770e-01
-9	1541	-9	0	A	T	0.229	4.568063e-01	2.344361e-01	4.666198e+00	5.173257e-02
-9	710	-9	0	A	T	0.491	2.824792e-01	7.646967e-01	4.749483e+00	7.119361e-01
-9	1548	-9	0	A	T	0.469	8.116263e-02	3.089384e-01	4.725823e+00	7.928443e-01
-9	1549	-9	0	A	T	0.204	1.281341e-01	3.428846e-01	4.741967e+00	7.087397e-01
-9	26108	-9	0	A	T	0.024	-1.301302e-01	8.106179e-01	4.749831e+00	8.725061e-01
-9	26109	-9	0	A	T	0.023	-1.582566e-01	3.043148e-01	4.709028e+00	6.031911e-01
-9	26104	-9	0	A	T	0.017	3.931986e-02	2.163247e-01	4.718775e+00	8.558189e-01
-9	26105	-9	0	A	T	0.024	-1.301302e-01	8.106179e-01	4.749831e+00	8.725061e-01
-9	26107	-9	0	A	T	0.024	-1.757023e-01	2.985270e-01	4.642598e+00	5.563351e-01
-9	26100	-9	0	A	T	0.024	-1.301302e-01	8.106179e-01	4.749831e+00	8.725061e-01
-9	26101	-9	0	A	T	0.024	-1.301302e-01	8.106179e-01	4.749831e+00	8.725061e-01
-9	26102	-9	0	A	T	0.024	-1.301302e-01	8.106179e-01	4.749831e+00	8.725061e-01
-9	26103	-9	0	A	T	0.024	-1.301302e-01	8.106179e-01	4.749831e+00	8.725061e-01
-9	3415	-9	0	A	T	0.011	1.081297e-02	5.384905e-01	4.755340e+00	9.839849e-01
-9	3413	-9	0	A	T	0.011	1.081297e-02	5.384905e-01	4.755340e+00	9.839849e-01
-9	2018	-9	0	A	T	0.023	-2.309663e-01	2.189137e-01	4.713359e+00	2.917472e-01
-9	5430	-9	0	A	T	0.055	-1.504912e-01	4.081190e-01	4.738744e+00	7.124254e-01
-9	5431	-9	0	A	T	0.045	-1.007177e-01	7.218034e-01	4.756482e+00	8.890648e-01
-9	5436	-9	0	A	T	0.045	-1.007177e-01	7.218034e-01	4.756482e+00	8.890648e-01
-9	5437	-9	0	A	T	0.044	-2.924578e-01	3.300306e-01	4.667612e+00	3.758254e-01
-9	357	-9	0	A	T	0.496	-2.372007e-01	5.877273e-01	4.761173e+00	6.866321e-01
-9	356	-9	0	A	T	0.494	-1.117414e-01	5.220993e-01	4.757301e+00	8.305885e-01
-9	355	-9	0	A	T	0.472	8.921297e-02	2.025822e-01	4.693988e+00	6.597923e-01
-9	354	-9	0	A	T	0.229	1.889771e-01	3.683552e-01	4.703339e+00	6.080852e-01
-9	353	-9	0	A	T	0.473	1.668521e-01	2.688492e-01	4.725011e+00	5.350453e-01
-9	351	-9	0	A	T	0.496	-2.372007e-01	5.877273e-01	4.761173e+00	6.866321e-01
-9	350	-9	0	A	T	0.204	1.281341e-01	3.428846e-01	4.741967e+00	7.087397e-01
-9	359	-9	0	A	T	0.198	-4.074800e-02	1.161801e-01	4.683885e+00	7.258908e-01
-9	358	-9	0	A	T	0.175	-7.130265e-02	7.463283e-02	4.747661e+00	3.397009e-01
-9	21350	-9	0	A	T	0.011	-1.256244e-01	1.915712e-01	4.688340e+00	5.121856e-01
-9	9467	-9	0	A	T	0.052	-1.114186e-02	8.628361e-02	4.693563e+00	8.972897e-01
-9	9461	-9	0	A	T	0.026	-8.645908e-02	4.824652e-01	4.755926e+00	8.578280e-01
-9	9463	-9	0	A	T	0.026	-8.645908e-02	4.824652e-01	4.755926e+00	8.578280e-01
-9	48153	-9	0	A	T	0.019	-7.009283e-02	8.224653e-01	4.755458e+00	9.321075e-01
-9	48150	-9	0	A	T	0.019	-7.009283e-02	8.224653e-01	4.755458e+00	9.321075e-01
-9	48155	-9	0	A	T	0.019	-7.009283e-02	8.224653e-01	4.755458e+00	9.321075e-01
-9	48159	-9	0	A	T	0.010	1.046612e-01	2.537802e-01	4.724830e+00	6.801605e-01
-9	558	-9	0	A	T	0.246	-7.044142e-03	7.033143e-02	4.694934e+00	9.202476e-01
-9	555	-9	0	A	T	0.141	-6.745186e-02	8.359436e-02	4.623588e+00	4.199888e-01
-9	554	-9	0	A	T	0.490	1.849767e-01	2.303294e-01	4.744462e+00	4.221795e-01
-9	556	-9	0	A	T	0.491	2.824792e-01	7.646967e-01	4.749483e+00	7.119361e-01
-9	551	-9	0	A	T	0.490	2.547317e-02	3.189270e-01	4.699388e+00	9.363613e-01
-9	550	-9	0	A	T	0.186	-3.994930e-02	1.166653e-01	4.700899e+00	7.321281e-01
-9	553	-9	0	A	T	0.464	1.738809e-02	1.693525e-01	4.716587e+00	9.182498e-01
-9	552	-9	0	A	T	0.203	1.588687e-01	1.969223e-01	4.756789e+00	4.200674e-01
-9	5531	-9	0	A	T	0.045	-1.007177e-01	7.218034e-01	4.756482e+00	8.890648e-01
-9	5536	-9	0	A	T	0.045	-1.007177e-01	7.218034e-01	4.756482e+00	8.890648e-01
-9	5535	-9	0	A	T	0.051	-9.109835e-02	5.371018e-01	4.742348e+00	8.653629e-01
-9	13449	-9	0	A	T	0.053	-8.886726e-02	3.518920e-01	4.747112e+00	8.006935e-01
-9	13444	-9	0	A	T	0.053	-8.886726e-02	3.518920e-01	4.747112e+00	8.006935e-01
-9	13446	-9	0	A	T	0.053	-8.886726e-02	3.518920e-01	4.747112e+00	8.006935e-01
-9	13441	-9	0	A	T	0.053	-8.886726e-02	3.518920e-01	4.747112e+00	8.006935e-01
-9	13440	-9	0	A	T	0.027	5.003526e-02	3.663052e-01	4.746955e+00	8.913889e-01
-9	13442	-9	0	A	T	0.041	2.208685e-01	8.236032e-02	4.872514e+00	7.488988e-03
-9	7981	-9	0	A	T	0.010	1.623560e-01	6.340140e-01	4.751828e+00	7.979637e-01
-9	7983	-9	0	A	T	0.018	3.751427e-02	3.835365e-01	4.747723e+00	9.221087e-01
-9	7984	-9	0	A	T	0.018	3.751427e-02	3.835365e-01	4.747723e+00	9.221087e-01
-9	7987	-9	0	A	T	0.010	1.623560e-01	6.340140e-01	4.751828e+00	7.979637e-01
-9	7988	-9	0	A	T	0.010	1.623560e-01	6.340140e-01	4.751828e+00	7.979637e-01
-9	19821	-9	0	A	T	0.014	-4.388476e-03	4.392845e-01	4.746488e+00	9.920319e-01
-9	2421	-9	0	A	T	0.035	7.428677e-02	6.776116e-02	4.673515e+00	2.733062e-01
-9	2422	-9	0	A	T	0.017	-2.582477e-01	1.917663e-01	4.709711e+00	1.784999e-01
-9	2424	-9	0	A	T	0.027	-5.513588e-02	9.884167e-02	4.688536e+00	5.771375e-01
-9	1815	-9	0	A	T	0.146	2.223971e-02	4.410465e-02	4.668191e+00	6.142381e-01
-9	1816	-9	0	A	T	0.012	4.565106e-02	1.529920e-01	4.716156e+00	7.654912e-01
-9	1811	-9	0	A	T	0.013	7.029457e-02	1.450364e-01	4.711049e+00	6.280563e-01
-9	1819	-9	0	A	T	0.101	5.370793e-02	4.916426e-02	4.573230e+00	2.750082e-01
-9	5288	-9	0	A	T	0.055	-1.504912e-01	4.081190e-01	4.738744e+00	7.124254e-01
-9	5285	-9	0	A	T	0.055	-1.504912e-01	4.081190e-01	4.738744e+00	7.124254e-01
-9	5284	-9	0	A	T	0.055	-1.504912e-01	4.081190e-01	4.738744e+00	7.124254e-01
-9	5286	-9	0	A	T	0.055	-1.504912e-01	4.081190e-01	4.738744e+00	7.124254e-01
-9	7046	-9	0	A	T	0.034	-3.371562e-02	3.305325e-01	4.736580e+00	9.187814e-01
-9	7040	-9	0	A	T	0.077	2.311058e-01	2.856677e-01	4.753627e+00	4.187763e-01
-9	7043	-9	0	A	T	0.034	-3.371562e-02	3.305325e-01	4.736580e+00	9.187814e-01
-9	7042	-9	0	A	T	0.077	2.311058e-01	2.856677e-01	4.753627e+00	4.187763e-01
-9	1954	-9	0	A	T	0.014	-6.763887e-02	1.608838e-01	4.719833e+00	6.743015e-01
-9	1651	-9	0	A	T	0.490	-5.949808e-02	2.332634e-01	4.688387e+00	7.987419e-01
-9	89859	-9	0	A	T	0.012	-3.499250e-01	9.159483e-01	4.744838e+00	7.025456e-01
-9	89858	-9	0	A	T	0.012	-3.499250e-01	9.159483e-01	4.744838e+00	7.025456e-01
-9	89851	-9	0	A	T	0.012	-3.499250e-01	9.159483e-01	4.744838e+00	7.025456e-01
-9	89850	-9	0	A	T	0.012	-3.499250e-01	9.159483e-01	4.744838e+00	7.025456e-01
-9	89853	-9	0	A	T	0.012	-3.499250e-01	9.159483e-01	4.744838e+00	7.025456e-01
-9	89855	-9	0	A	T	0.012	-3.499250e-01	9.159483e-01	4.744838e+00	7.025456e-01
-9	89854	-9	0	A	T	0.012	-3.499250e-01	9.159483e-01	4.744838e+00	7.025456e-01
-9	89857	-9	0	A	T	0.012	-3.499250e-01	9.159483e-01	4.744838e+00	7.025456e-01
-9	89856	-9	0	A	T	0.012	-3.499250e-01	9.159483e-01	4.744838e+00	7.025456e-01
-9	8475	-9	0	A	T	0.022	2.797018e-02	1.141377e-01	4.708296e+00	8.064813e-01
-9	26456	-9	0	A	T	0.024	-1.301302e-01	8.106179e-01	4.749831e+00	8.725061e-01
-9	26457	-9	0	A	T	0.024	-1.301302e-01	8.106179e-01	4.749831e+00	8.725061e-01
-9	26452	-9	0	A	T	0.024	-1.301302e-01	8.106179e-01	4.749831e+00	8.725061e-01
-9	26453	-9	0	A	T	0.024	-1.301302e-01	8.106179e-01	4.749831e+00	8.725061e-01
-9	26451	-9	0	A	T	0.024	-1.301302e-01	8.106179e-01	4.749831e+00	8.725061e-01
-9	13511	-9	0	A	T	0.027	5.003526e-02	3.663052e-01	4.746955e+00	8.913889e-01
-9	15638	-9	0	A	T	0.039	-2.614075e-01	2.933737e-01	4.762834e+00	3.732005e-01
-9	15635	-9	0	A	T	0.039	-2.614075e-01	2.933737e-01	4.762834e+00	3.732005e-01
-9	15637	-9	0	A	T	0.039	-2.614075e-01	2.933737e-01	4.762834e+00	3.732005e-01
-9	9001	-9	0	A	T	0.049	-6.624884e-02	1.792117e-01	4.690784e+00	7.117366e-01
-9	4370	-9	0	A	T	0.144	7.299880e-02	5.715307e-02	4.735233e+00	2.019182e-01
-9	23351	-9	0	A	T	0.019	-6.713769e-02	8.086553e-02	4.623787e+00	4.066742e-01
-9	21338	-9	0	A	T	0.011	-1.256244e-01	1.915712e-01	4.688340e+00	5.121856e-01
-9	6186	-9	0	A	T	0.046	2.769638e-01	2.910438e-01	4.684661e+00	3.416022e-01
-9	6398	-9	0	A	T	0.045	-1.007177e-01	7.218034e-01	4.756482e+00	8.890648e-01
-9	6399	-9	0	A	T	0.045	-1.007177e-01	7.218034e-01	4.756482e+00	8.890648e-01
-9	6393	-9	0	A	T	0.020	1.097409e-01	3.242802e-01	4.735346e+00	7.351482e-01
-9	6391	-9	0	A	T	0.045	-1.007177e-01	7.218034e-01	4.756482e+00	8.890648e-01
-9	6396	-9	0	A	T	0.045	-1.007177e-01	7.218034e-01	4.756482e+00	8.890648e-01
-9	6397	-9	0	A	T	0.045	-1.007177e-01	7.218034e-01	4.756482e+00	8.890648e-01
-9	6394	-9	0	A	T	0.020	1.097409e-01	3.242802e-01	4.735346e+00	7.351482e-01
-9	72	-9	0	A	T	0.228	2.615696e-01	2.049984e-01	4.693038e+00	2.023742e-01
-9	5124	-9	0	A	T	0.014	5.788547e-02	1.479879e-01	4.695213e+00	6.958000e-01
-9	5125	-9	0	A	T	0.096	-8.178277e-02	6.209602e-02	4.687441e+00	1.882377e-01
-9	5126	-9	0	A	T	0.056	3.283811e-03	1.314413e-01	4.696111e+00	9.800752e-01
-9	5127	-9	0	A	T	0.012	8.858119e-02	1.422048e-01	4.673233e+00	5.335356e-01
-9	5122	-9	0	A	T	0.059	-6.044224e-02	4.389853e-01	4.744106e+00	8.905262e-01
-9	5123	-9	0	A	T	0.014	5.788547e-02	1.479879e-01	4.695213e+00	6.958000e-01
-9	6950	-9	0	A	T	0.034	-3.371562e-02	3.305325e-01	4.736580e+00	9.187814e-01
-9	6952	-9	0	A	T	0.034	-3.371562e-02	3.305325e-01	4.736580e+00	9.187814e-01
-9	6957	-9	0	A	T	0.034	-4.943051e-03	6.478680e-02	4.699722e+00	9.392035e-01
-9	5918	-9	0	A	T	0.051	-9.109835e-02	5.371018e-01	4.742348e+00	8.653629e-01
-9	5917	-9	0	A	T	0.045	-1.007177e-01	7.218034e-01	4.756482e+00	8.890648e-01
-9	5910	-9	0	A	T	0.045	-1.007177e-01	7.218034e-01	4.756482e+00	8.890648e-01
-9	5913	-9	0	A	T	0.051	-9.109835e-02	5.371018e-01	4.742348e+00	8.653629e-01
-9	1704	-9	0	A	T	0.179	-2.810424e-02	3.978788e-02	4.721550e+00	4.801938e-01
-9	1706	-9	0	A	T	0.071	5.577486e-02	4.219527e-02	4.695713e+00	1.866380e-01
-9	1707	-9	0	A	T	0.174	5.082025e-02	5.930017e-02	4.748166e+00	3.917249e-01
-9	3287	-9	0	A	T	0.011	1.081297e-02	5.384905e-01	4.755340e+00	9.839849e-01
-9	3286	-9	0	A	T	0.011	1.081297e-02	5.384905e-01	4.755340e+00	9.839849e-01
-9	6869	-9	0	A	T	0.033	-4.983023e-01	2.342136e-01	4.887468e+00	3.370717e-02
-9	6864	-9	0	A	T	0.034	-3.371562e-02	3.305325e-01	4.736580e+00	9.187814e-01
-9	6865	-9	0	A	T	0.077	2.311058e-01	2.856677e-01	4.753627e+00	4.187763e-01
-9	6867	-9	0	A	T	0.034	-3.371562e-02	3.305325e-01	4.736580e+00	9.187814e-01
-9	6863	-9	0	A	T	0.077	2.311058e-01	2.856677e-01	4.753627e+00	4.187763e-01
-9	889	-9	0	A	T	0.204	1.281341e-01	3.428846e-01	4.741967e+00	7.087397e-01
-9	6059	-9	0	A	T	0.045	-1.007177e-01	7.218034e-01	4.756482e+00	8.890648e-01
-9	6055	-9	0	A	T	0.037	8.710284e-02	1.247464e-01	4.674519e+00	4.852490e-01
-9	6051	-9	0	A	T	0.045	-1.007177e-01	7.218034e-01	4.756482e+00	8.890648e-01
-9	16128	-9	0	A	T	0.019	-7.231977e-02	1.101073e-01	4.676168e+00	5.115083e-01
-9	8194	-9	0	A	T	0.018	3.751427e-02	3.835365e-01	4.747723e+00	9.221087e-01
-9	8199	-9	0	A	T	0.010	1.623560e-01	6.340140e-01	4.751828e+00	7.979637e-01
-9	48377	-9	0	A	T	0.019	-7.009283e-02	8.224653e-01	4.755458e+00	9.321075e-01
-9	2358	-9	0	A	T	0.016	-3.988860e-01	2.633860e-01	4.719484e+00	1.303417e-01
-9	2350	-9	0	A	T	0.031	1.738286e-02	6.656442e-02	4.714003e+00	7.940552e-01
-9	2351	-9	0	A	T	0.084	6.962114e-03	5.161213e-02	4.694692e+00	8.927335e-01
-9	2354	-9	0	A	T	0.015	2.713823e-01	2.644850e-01	4.826199e+00	3.051932e-01
-9	2355	-9	0	A	T	0.012	2.871163e-01	8.114613e-02	4.278398e+00	4.281543e-04
-9	9698	-9	0	A	T	0.026	-8.645908e-02	4.824652e-01	4.755926e+00	8.578280e-01
-9	9699	-9	0	A	T	0.026	-8.645908e-02	4.824652e-01	4.755926e+00	8.578280e-01
-9	9695	-9	0	A	T	0.026	-8.645908e-02	4.824652e-01	4.755926e+00	8.578280e-01
-9	9692	-9	0	A	T	0.026	-8.645908e-02	4.824652e-01	4.755926e+00	8.578280e-01
-9	1537	-9	0	A	T	0.193	1.007397e-01	3.094529e-01	4.747080e+00	7.448644e-01
-9	1536	-9	0	A	T	0.363	1.930044e-01	2.309377e-01	4.733402e+00	4.035724e-01
-9	1535	-9	0	A	T	0.193	1.007397e-01	3.094529e-01	4.747080e+00	7.448644e-01
-9	89895	-9	0	A	T	0.012	-3.499250e-01	9.159483e-01	4.744838e+00	7.025456e-01
-9	89894	-9	0	A	T	0.012	-3.499250e-01	9.159483e-01	4.744838e+00	7.025456e-01
-9	89897	-9	0	A	T	0.012	-3.499250e-01	9.159483e-01	4.744838e+00	7.025456e-01
-9	89896	-9	0	A	T	0.012	-3.499250e-01	9.159483e-01	4.744838e+00	7.025456e-01
-9	89891	-9	0	A	T	0.012	-3.499250e-01	9.159483e-01	4.744838e+00	7.025456e-01
-9	89890	-9	0	A	T	0.012	-3.499250e-01	9.159483e-01	4.744838e+00	7.025456e-01
-9	89892	-9	0	A	T	0.012	-3.499250e-01	9.159483e-01	4.744838e+00	7.025456e-01
-9	2015	-9	0	A	T	0.016	2.277778e-01	2.215112e-01	4.781525e+00	3.041525e-01
-9	15250	-9	0	A	T	0.014	1.307463e-01	1.177896e-01	4.619268e+00	2.673638e-01
-9	15251	-9	0	A	T	0.016	1.480709e-01	4.345563e-01	4.729834e+00	7.333966e-01
-9	15256	-9	0	A	T	0.043	-7.009427e-02	7.170652e-02	4.713231e+00	3.286363e-01
-9	15257	-9	0	A	T	0.032	-1.359222e-01	7.514107e-02	4.754283e+00	7.087710e-02
-9	4716	-9	0	A	T	0.020	-4.597549e-02	2.442675e-01	4.750411e+00	8.507580e-01
-9	4713	-9	0	A	T	0.020	-4.597549e-02	2.442675e-01	4.750411e+00	8.507580e-01
-9	4718	-9	0	A	T	0.015	-6.052431e-02	1.957940e-01	4.722410e+00	7.573163e-01
-9	9565	-9	0	A	T	0.026	-8.645908e-02	4.824652e-01	4.755926e+00	8.578280e-01
-9	933	-9	0	A	T	0.465	-1.309357e-01	2.342988e-01	4.721735e+00	5.764411e-01
-9	932	-9	0	A	T	0.363	1.930044e-01	2.309377e-01	4.733402e+00	4.035724e-01
-9	931	-9	0	A	T	0.491	2.824792e-01	7.646967e-01	4.749483e+00	7.119361e-01
-9	937	-9	0	A	T	0.079	1.855687e-02	5.502964e-02	4.651757e+00	7.360506e-01
-9	936	-9	0	A	T	0.488	-2.219518e-01	1.532272e-01	4.712290e+00	1.479007e-01
-9	935	-9	0	A	T	0.229	1.889771e-01	3.683552e-01	4.703339e+00	6.080852e-01
-9	934	-9	0	A	T	0.468	2.807476e-01	2.838628e-01	4.717044e+00	3.229770e-01
-9	89922	-9	0	A	T	0.010	9.157069e-03	1.231833e-01	4.692881e+00	9.407626e-01
-9	1384	-9	0	A	T	0.202	-8.014999e-02	1.346163e-01	4.714004e+00	5.517626e-01
-9	1386	-9	0	A	T	0.205	-5.162131e-02	2.381897e-01	4.719255e+00	8.284841e-01
-9	9384	-9	0	A	T	0.016	-8.432616e-02	1.285475e-01	4.666589e+00	5.120348e-01
-9	1382	-9	0	A	T	0.438	1.314889e-02	8.867943e-02	4.700238e+00	8.821670e-01
-9	1383	-9	0	A	T	0.204	1.281341e-01	3.428846e-01	4.741967e+00	7.087397e-01
-9	92099	-9	0	A	T	0.012	1.948940e-01	1.060938e-01	4.493545e+00	6.661510e-02
-9	4659	-9	0	A	T	0.015	-6.052431e-02	1.957940e-01	4.722410e+00	7.573163e-01
-9	4658	-9	0	A	T	0.020	-4.597549e-02	2.442675e-01	4.750411e+00	8.507580e-01
-9	108	-9	0	A	T	0.204	1.281341e-01	3.428846e-01	4.741967e+00	7.087397e-01
-9	109	-9	0	A	T	0.193	1.007397e-01	3.094529e-01	4.747080e+00	7.448644e-01
-9	102	-9	0	A	T	0.148	8.660370e-02	1.690243e-01	4.727512e+00	6.085434e-01
-9	100	-9	0	A	T	0.288	1.194691e-01	3.201573e-01	4.730181e+00	7.091391e-01
-9	106	-9	0	A	T	0.286	-2.811677e-02	1.493037e-01	4.698612e+00	8.506785e-01
-9	107	-9	0	A	T	0.204	1.281341e-01	3.428846e-01	4.741967e+00	7.087397e-01
-9	104	-9	0	A	T	0.498	1.248182e-01	6.714842e-01	4.749212e+00	8.525871e-01
-9	105	-9	0	A	T	0.286	-2.148939e-02	1.646057e-01	4.701533e+00	8.961665e-01
-9	5629	-9	0	A	T	0.045	-1.007177e-01	7.218034e-01	4.756482e+00	8.890648e-01
-9	5628	-9	0	A	T	0.051	-9.109835e-02	5.371018e-01	4.742348e+00	8.653629e-01
-9	5626	-9	0	A	T	0.045	-1.007177e-01	7.218034e-01	4.756482e+00	8.890648e-01
-9	5625	-9	0	A	T	0.045	-1.007177e-01	7.218034e-01	4.756482e+00	8.890648e-01
-9	5623	-9	0	A	T	0.045	-1.007177e-01	7.218034e-01	4.756482e+00	8.890648e-01
-9	5622	-9	0	A	T	0.051	-9.109835e-02	5.371018e-01	4.742348e+00	8.653629e-01
-9	11576	-9	0	A	T	0.014	8.720008e-02	1.057346e-01	4.726229e+00	4.098062e-01
-9	11575	-9	0	A	T	0.015	-1.007780e-01	1.011793e-01	4.730293e+00	3.195625e-01
-9	19387	-9	0	A	T	0.012	-4.250042e-02	1.597705e-01	4.698067e+00	7.903070e-01
-9	26481	-9	0	A	T	0.024	-1.301302e-01	8.106179e-01	4.749831e+00	8.725061e-01
-9	26480	-9	0	A	T	0.024	-1.301302e-01	8.106179e-01	4.749831e+00	8.725061e-01
-9	26483	-9	0	A	T	0.024	-1.301302e-01	8.106179e-01	4.749831e+00	8.725061e-01
-9	26485	-9	0	A	T	0.024	-1.301302e-01	8.106179e-01	4.749831e+00	8.725061e-01
-9	26667	-9	0	A	T	0.024	-1.301302e-01	8.106179e-01	4.749831e+00	8.725061e-01
-9	26666	-9	0	A	T	0.024	-1.301302e-01	8.106179e-01	4.749831e+00	8.725061e-01
-9	26154	-9	0	A	T	0.024	-1.301302e-01	8.106179e-01	4.749831e+00	8.725061e-01
-9	1142	-9	0	A	T	0.471	5.539627e-02	1.883859e-01	4.710661e+00	7.687973e-01
-9	1143	-9	0	A	T	0.490	3.208103e-01	3.116525e-01	4.732403e+00	3.036385e-01
-9	1141	-9	0	A	T	0.156	1.576054e-02	1.747118e-01	4.733756e+00	9.281459e-01
-9	1147	-9	0	A	T	0.363	1.930044e-01	2.309377e-01	4.733402e+00	4.035724e-01
-9	1145	-9	0	A	T	0.360	-1.990015e-01	1.415741e-01	4.801741e+00	1.602562e-01
-9	1148	-9	0	A	T	0.082	8.428959e-02	1.056255e-01	4.751775e+00	4.251263e-01
-9	1149	-9	0	A	T	0.280	1.285881e-01	3.471727e-01	4.728488e+00	7.112014e-01
-9	89664	-9	0	A	T	0.012	-3.499250e-01	9.159483e-01	4.744838e+00	7.025456e-01
-9	89665	-9	0	A	T	0.011	2.342559e-02	3.193083e-01	4.691726e+00	9.415368e-01
-9	380	-9	0	A	T	0.450	7.220481e-02	6.547605e-02	4.790059e+00	2.704904e-01
-9	381	-9	0	A	T	0.205	2.190814e-01	3.698462e-01	4.683851e+00	5.537936e-01
-9	382	-9	0	A	T	0.494	-1.117414e-01	5.220993e-01	4.757301e+00	8.305885e-01
-9	383	-9	0	A	T	0.495	-7.558569e-02	3.519424e-01	4.705303e+00	8.300085e-01
-9	384	-9	0	A	T	0.496	-2.372007e-01	5.877273e-01	4.761173e+00	6.866321e-01
-9	385	-9	0	A	T	0.148	8.660370e-02	1.690243e-01	4.727512e+00	6.085434e-01
-9	386	-9	0	A	T	0.493	-7.888170e-01	2.772849e-01	5.025845e+00	4.568006e-03
-9	387	-9	0	A	T	0.203	1.078106e-01	2.449910e-01	4.706768e+00	6.600238e-01
-9	388	-9	0	A	T	0.135	-4.393577e-03	1.203186e-01	4.731027e+00	9.708807e-01
-9	389	-9	0	A	T	0.496	-2.372007e-01	5.877273e-01	4.761173e+00	6.866321e-01
-9	3759	-9	0	A	T	0.045	-4.448453e-02	6.820764e-02	4.733396e+00	5.144813e-01
-9	3758	-9	0	A	T	0.045	-4.448453e-02	6.820764e-02	4.733396e+00	5.144813e-01
-9	2197	-9	0	A	T	0.097	9.710265e-03	5.200920e-02	4.692340e+00	8.519453e-01
-9	2047	-9	0	A	T	0.027	-1.287453e-01	1.406460e-01	4.711543e+00	3.602903e-01
-9	4811	-9	0	A	T	0.035	-5.818537e-04	6.485383e-02	4.704856e+00	9.928441e-01
-9	4810	-9	0	A	T	0.024	3.089181e-02	7.504163e-02	4.711359e+00	6.807073e-01
-9	2040	-9	0	A	T	0.023	-2.309663e-01	2.189137e-01	4.713359e+00	2.917472e-01
-9	2041	-9	0	A	T	0.020	3.513435e-02	1.449446e-01	4.702929e+00	8.085393e-01
-9	2049	-9	0	A	T	0.022	-3.135167e-01	1.928121e-01	4.726410e+00	1.043747e-01
-9	6769	-9	0	A	T	0.031	1.991638e-02	3.873920e-01	4.745359e+00	9.590117e-01
-9	6768	-9	0	A	T	0.031	1.991638e-02	3.873920e-01	4.745359e+00	9.590117e-01
-9	6767	-9	0	A	T	0.031	1.991638e-02	3.873920e-01	4.745359e+00	9.590117e-01
-9	6766	-9	0	A	T	0.031	1.991638e-02	3.873920e-01	4.745359e+00	9.590117e-01
-9	6765	-9	0	A	T	0.077	2.311058e-01	2.856677e-01	4.753627e+00	4.187763e-01
-9	6763	-9	0	A	T	0.030	7.616853e-02	2.890044e-01	4.718492e+00	7.921969e-01
-9	6762	-9	0	A	T	0.031	-5.298549e-02	7.318295e-02	4.760949e+00	4.692880e-01
-9	6761	-9	0	A	T	0.034	9.238741e-02	7.048880e-02	4.700041e+00	1.903804e-01
-9	6760	-9	0	A	T	0.034	-3.371562e-02	3.305325e-01	4.736580e+00	9.187814e-01
-9	13649	-9	0	A	T	0.042	1.157621e-01	3.162755e-01	4.729432e+00	7.144581e-01
-9	13648	-9	0	A	T	0.027	5.003526e-02	3.663052e-01	4.746955e+00	8.913889e-01
-9	7954	-9	0	A	T	0.017	4.698882e-01	2.540906e-01	4.808513e+00	6.481780e-02
-9	7952	-9	0	A	T	0.010	1.623560e-01	6.340140e-01	4.751828e+00	7.979637e-01
-9	9164	-9	0	A	T	0.025	-3.046825e-02	9.321137e-02	4.702496e+00	7.438575e-01
-9	7958	-9	0	A	T	0.010	1.623560e-01	6.340140e-01	4.751828e+00	7.979637e-01
-9	21477	-9	0	A	T	0.011	-1.256244e-01	1.915712e-01	4.688340e+00	5.121856e-01
-9	21476	-9	0	A	T	0.011	-1.256244e-01	1.915712e-01	4.688340e+00	5.121856e-01
-9	48214	-9	0	A	T	0.019	-7.009283e-02	8.224653e-01	4.755458e+00	9.321075e-01
-9	48215	-9	0	A	T	0.019	-7.009283e-02	8.224653e-01	4.755458e+00	9.321075e-01
-9	48216	-9	0	A	T	0.019	-7.009283e-02	8.224653e-01	4.755458e+00	9.321075e-01
-9	48217	-9	0	A	T	0.019	-7.009283e-02	8.224653e-01	4.755458e+00	9.321075e-01
-9	48210	-9	0	A	T	0.011	3.938064e-02	3.502867e-01	4.744683e+00	9.105180e-01
-9	48212	-9	0	A	T	0.019	-7.009283e-02	8.224653e-01	4.755458e+00	9.321075e-01
-9	48213	-9	0	A	T	0.019	-7.009283e-02	8.224653e-01	4.755458e+00	9.321075e-01
-9	48219	-9	0	A	T	0.019	-7.009283e-02	8.224653e-01	4.755458e+00	9.321075e-01
-9	9386	-9	0	A	T	0.026	-8.645908e-02	4.824652e-01	4.755926e+00	8.578280e-01
-9	784	-9	0	A	T	0.468	2.908101e-03	1.850329e-01	4.697914e+00	9.874647e-01
-9	785	-9	0	A	T	0.189	1.094928e-01	1.582020e-01	4.647312e+00	4.890889e-01
-9	786	-9	0	A	T	0.201	3.829962e-03	1.293726e-01	4.684842e+00	9.763908e-01
-9	787	-9	0	A	T	0.131	-3.375355e-02	6.922121e-02	4.684429e+00	6.259659e-01
-9	780	-9	0	A	T	0.156	1.576054e-02	1.747118e-01	4.733756e+00	9.281459e-01
-9	781	-9	0	A	T	0.229	1.889771e-01	3.683552e-01	4.703339e+00	6.080852e-01
-9	782	-9	0	A	T	0.203	2.120353e-01	2.326040e-01	4.720122e+00	3.622938e-01
-9	783	-9	0	A	T	0.464	2.108015e-01	2.050134e-01	4.675484e+00	3.041796e-01
-9	789	-9	0	A	T	0.278	4.572887e-02	1.643834e-01	4.672131e+00	7.809493e-01
-9	15127	-9	0	A	T	0.018	5.866192e-02	1.844815e-01	4.694098e+00	7.505887e-01
-9	15120	-9	0	A	T	0.015	-4.676548e-02	1.207899e-01	4.710984e+00	6.987474e-01
-9	48151	-9	0	A	T	0.019	-7.009283e-02	8.224653e-01	4.755458e+00	9.321075e-01
-9	48157	-9	0	A	T	0.019	-7.009283e-02	8.224653e-01	4.755458e+00	9.321075e-01
-9	48156	-9	0	A	T	0.019	-7.009283e-02	8.224653e-01	4.755458e+00	9.321075e-01
-9	6903	-9	0	A	T	0.034	-3.371562e-02	3.305325e-01	4.736580e+00	9.187814e-01
-9	6902	-9	0	A	T	0.034	-3.371562e-02	3.305325e-01	4.736580e+00	9.187814e-01
-9	89784	-9	0	A	T	0.012	-3.499250e-01	9.159483e-01	4.744838e+00	7.025456e-01
-9	6266	-9	0	A	T	0.045	-1.007177e-01	7.218034e-01	4.756482e+00	8.890648e-01
-9	6265	-9	0	A	T	0.051	-9.109835e-02	5.371018e-01	4.742348e+00	8.653629e-01
-9	6260	-9	0	A	T	0.051	-9.109835e-02	5.371018e-01	4.742348e+00	8.653629e-01
-9	6269	-9	0	A	T	0.050	-9.079356e-02	4.688048e-01	4.739885e+00	8.464877e-01
-9	1731	-9	0	A	T	0.013	1.701267e-01	7.782772e-02	4.723427e+00	2.913571e-02
-9	1733	-9	0	A	T	0.011	2.515793e-01	1.218112e-01	4.613824e+00	3.924351e-02
-9	5233	-9	0	A	T	0.059	-4.652731e-02	4.635074e-01	4.741985e+00	9.200694e-01
-9	5234	-9	0	A	T	0.045	-1.007177e-01	7.218034e-01	4.756482e+00	8.890648e-01
-9	5656	-9	0	A	T	0.051	-9.109835e-02	5.371018e-01	4.742348e+00	8.653629e-01
-9	2543	-9	0	A	T	0.034	6.997144e-02	8.434992e-02	4.632114e+00	4.070703e-01
-9	2541	-9	0	A	T	0.031	1.753410e-01	1.951818e-01	4.663293e+00	3.692955e-01
-9	2546	-9	0	A	T	0.034	1.063624e-01	8.997908e-02	4.659032e+00	2.375577e-01
-9	2545	-9	0	A	T	0.033	1.275795e-01	9.112704e-02	4.660396e+00	1.619310e-01
-9	2544	-9	0	A	T	0.033	1.275795e-01	9.112704e-02	4.660396e+00	1.619310e-01
-9	902	-9	0	A	T	0.280	1.285881e-01	3.471727e-01	4.728488e+00	7.112014e-01
-9	900	-9	0	A	T	0.489	3.023850e-01	6.306879e-01	4.746850e+00	6.317597e-01
-9	901	-9	0	A	T	0.312	1.904437e-02	3.736356e-02	4.604800e+00	6.104120e-01
-9	906	-9	0	A	T	0.148	8.660370e-02	1.690243e-01	4.727512e+00	6.085434e-01
-9	907	-9	0	A	T	0.280	1.285881e-01	3.471727e-01	4.728488e+00	7.112014e-01
-9	904	-9	0	A	T	0.205	2.190814e-01	3.698462e-01	4.683851e+00	5.537936e-01
-9	905	-9	0	A	T	0.148	2.278481e-01	1.515351e-01	4.770655e+00	1.331152e-01
-9	908	-9	0	A	T	0.486	2.130693e-01	1.901891e-01	4.744852e+00	2.629518e-01
-9	48398	-9	0	A	T	0.019	-7.009283e-02	8.224653e-01	4.755458e+00	9.321075e-01
-9	48391	-9	0	A	T	0.015	1.747335e-02	4.143670e-01	4.745017e+00	9.663756e-01
-9	48390	-9	0	A	T	0.015	1.747335e-02	4.143670e-01	4.745017e+00	9.663756e-01
-9	48393	-9	0	A	T	0.019	-7.009283e-02	8.224653e-01	4.755458e+00	9.321075e-01
-9	48395	-9	0	A	T	0.020	2.633361e-01	2.280259e-01	4.683324e+00	2.485275e-01
-9	48394	-9	0	A	T	0.020	-8.808788e-02	2.936736e-01	4.675371e+00	7.642991e-01
-9	48396	-9	0	A	T	0.019	-7.009283e-02	8.224653e-01	4.755458e+00	9.321075e-01
-9	26658	-9	0	A	T	0.014	-1.120257e-02	1.104431e-01	4.705813e+00	9.192345e-01
-9	6411	-9	0	A	T	0.020	1.097409e-01	3.242802e-01	4.735346e+00	7.351482e-01
-9	24	-9	0	A	T	0.193	1.007397e-01	3.094529e-01	4.747080e+00	7.448644e-01
-9	25	-9	0	A	T	0.205	2.190814e-01	3.698462e-01	4.683851e+00	5.537936e-01
-9	26	-9	0	A	T	0.480	-4.370681e-04	1.900636e-01	4.708383e+00	9.981658e-01
-9	27	-9	0	A	T	0.205	2.190814e-01	3.698462e-01	4.683851e+00	5.537936e-01
-9	20	-9	0	A	T	0.497	-2.459604e-01	2.731642e-01	4.664042e+00	3.681966e-01
-9	21	-9	0	A	T	0.204	-3.158388e-02	2.073409e-01	4.710728e+00	8.789700e-01
-9	23	-9	0	A	T	0.498	-1.287486e-01	2.441092e-01	4.728327e+00	5.980599e-01
-9	28	-9	0	A	T	0.148	8.660370e-02	1.690243e-01	4.727512e+00	6.085434e-01
-9	29	-9	0	A	T	0.205	2.585528e-01	2.404156e-01	4.623472e+00	2.825312e-01
-9	8233	-9	0	A	T	0.010	1.623560e-01	6.340140e-01	4.751828e+00	7.979637e-01
-9	8230	-9	0	A	T	0.010	1.623560e-01	6.340140e-01	4.751828e+00	7.979637e-01
-9	8237	-9	0	A	T	0.010	1.623560e-01	6.340140e-01	4.751828e+00	7.979637e-01
-9	8235	-9	0	A	T	0.010	1.623560e-01	6.340140e-01	4.751828e+00	7.979637e-01
[truncated: 4,093 more rows]
