# Supplementary material for: GWAS for quantitative resistance phenotypes in Mycobacterium tuberculosis reveals resistance genes and regulatory regions
Source: Nat Commun. 2019 May 13;10:2128. doi: 10.1038/s41467-019-10110-6 (PMC6513847; doi:10.1038/s41467-019-10110-6)
Supplement: Supplementary file 12 — Source Data [file 41467_2019_10110_MOESM12_ESM.zip › 9-Source Data Folder/site_str_valid.assoc.txt]

chr	rs	ps	n_miss	allele1	allele0	af	beta	se	l_remle	p_wald
-9	5989	-9	0	A	T	0.046	-9.065795e-02	1.281156e-01	2.018986e-01	4.794602e-01
-9	5982	-9	0	A	T	0.053	8.160029e-02	1.408610e-01	2.144045e-01	5.626128e-01
-9	5983	-9	0	A	T	0.054	7.253978e-02	1.469757e-01	2.144109e-01	6.218101e-01
-9	5980	-9	0	A	T	0.053	8.160029e-02	1.408610e-01	2.144045e-01	5.626128e-01
-9	5981	-9	0	A	T	0.053	8.160029e-02	1.408610e-01	2.144045e-01	5.626128e-01
-9	5987	-9	0	A	T	0.021	-9.355126e-03	9.779538e-02	2.064033e-01	9.238233e-01
-9	5984	-9	0	A	T	0.057	1.062497e-01	1.364881e-01	2.192054e-01	4.366175e-01
-9	10550	-9	0	A	T	0.104	2.072803e-01	5.789619e-02	8.354957e-02	3.719358e-04
-9	270	-9	0	A	T	0.131	1.045900e-01	8.751634e-02	1.927121e-01	2.325372e-01
-9	271	-9	0	A	T	0.175	3.734862e-01	3.479874e-02	1.000000e-05	1.202922e-24
-9	272	-9	0	A	T	0.177	3.754307e-01	3.467075e-02	1.000000e-05	5.052130e-25
-9	273	-9	0	A	T	0.467	4.422557e-02	1.192152e-01	2.118068e-01	7.107926e-01
-9	274	-9	0	A	T	0.469	1.006648e-01	1.313051e-01	2.169668e-01	4.436013e-01
-9	275	-9	0	A	T	0.177	3.754307e-01	3.467075e-02	1.000000e-05	5.052130e-25
-9	276	-9	0	A	T	0.492	1.086261e-01	2.254272e-01	2.117814e-01	6.300808e-01
-9	277	-9	0	A	T	0.269	2.451034e-01	1.028315e-01	1.431522e-01	1.746602e-02
-9	278	-9	0	A	T	0.269	2.451034e-01	1.028315e-01	1.431522e-01	1.746602e-02
-9	279	-9	0	A	T	0.205	2.808253e-01	1.037632e-01	1.114726e-01	7.000798e-03
-9	17252	-9	0	A	T	0.010	2.036340e-01	1.505364e-01	2.127814e-01	1.766687e-01
-9	17253	-9	0	A	T	0.010	2.036340e-01	1.505364e-01	2.127814e-01	1.766687e-01
-9	17254	-9	0	A	T	0.010	2.036340e-01	1.505364e-01	2.127814e-01	1.766687e-01
-9	8542	-9	0	A	T	0.023	3.473839e-02	1.524363e-01	2.129789e-01	8.198133e-01
-9	26569	-9	0	A	T	0.028	-2.343492e-01	2.632090e-01	2.081079e-01	3.736430e-01
-9	26566	-9	0	A	T	0.026	-1.001714e-01	2.023021e-01	2.029706e-01	6.206755e-01
-9	26567	-9	0	A	T	0.028	-2.343492e-01	2.632090e-01	2.081079e-01	3.736430e-01
-9	26564	-9	0	A	T	0.024	-2.211674e-02	1.841549e-01	2.089620e-01	9.044465e-01
-9	26565	-9	0	A	T	0.027	-1.463774e-01	2.220505e-01	2.030214e-01	5.100228e-01
-9	26562	-9	0	A	T	0.028	-2.343492e-01	2.632090e-01	2.081079e-01	3.736430e-01
-9	26563	-9	0	A	T	0.028	-2.343492e-01	2.632090e-01	2.081079e-01	3.736430e-01
-9	26560	-9	0	A	T	0.028	-2.343492e-01	2.632090e-01	2.081079e-01	3.736430e-01
-9	26561	-9	0	A	T	0.028	-2.343492e-01	2.632090e-01	2.081079e-01	3.736430e-01
-9	6819	-9	0	A	T	0.065	-8.283682e-02	8.846192e-02	1.902179e-01	3.494487e-01
-9	6818	-9	0	A	T	0.085	-1.433414e-01	1.172061e-01	1.995504e-01	2.218291e-01
-9	6811	-9	0	A	T	0.032	6.793625e-02	1.659751e-01	2.161922e-01	6.824582e-01
-9	6810	-9	0	A	T	0.084	-1.161653e-01	1.125100e-01	1.968455e-01	3.022715e-01
-9	6813	-9	0	A	T	0.085	-1.433414e-01	1.172061e-01	1.995504e-01	2.218291e-01
-9	6812	-9	0	A	T	0.032	6.793625e-02	1.659751e-01	2.161922e-01	6.824582e-01
-9	6815	-9	0	A	T	0.031	9.288814e-02	1.558838e-01	2.150272e-01	5.514862e-01
-9	6814	-9	0	A	T	0.031	8.856706e-02	1.599029e-01	2.150085e-01	5.798731e-01
-9	6817	-9	0	A	T	0.085	-1.433414e-01	1.172061e-01	1.995504e-01	2.218291e-01
-9	6816	-9	0	A	T	0.085	-1.433414e-01	1.172061e-01	1.995504e-01	2.218291e-01
-9	6935	-9	0	A	T	0.085	-1.433414e-01	1.172061e-01	1.995504e-01	2.218291e-01
-9	1679	-9	0	A	T	0.107	9.300299e-02	5.768468e-02	1.447654e-01	1.074454e-01
-9	8035	-9	0	A	T	0.012	-4.060931e-02	2.314753e-01	2.183353e-01	8.607972e-01
-9	8034	-9	0	A	T	0.012	-4.060931e-02	2.314753e-01	2.183353e-01	8.607972e-01
-9	8036	-9	0	A	T	0.021	8.154257e-02	1.578120e-01	2.132397e-01	6.055567e-01
-9	8031	-9	0	A	T	0.012	-4.060931e-02	2.314753e-01	2.183353e-01	8.607972e-01
-9	8030	-9	0	A	T	0.012	-4.060931e-02	2.314753e-01	2.183353e-01	8.607972e-01
-9	8033	-9	0	A	T	0.012	-4.060931e-02	2.314753e-01	2.183353e-01	8.607972e-01
-9	8039	-9	0	A	T	0.012	-4.060931e-02	2.314753e-01	2.183353e-01	8.607972e-01
-9	8038	-9	0	A	T	0.021	8.154257e-02	1.578120e-01	2.132397e-01	6.055567e-01
-9	5869	-9	0	A	T	0.051	-1.374141e-01	2.477789e-01	2.137890e-01	5.793924e-01
-9	5868	-9	0	A	T	0.051	-1.374141e-01	2.477789e-01	2.137890e-01	5.793924e-01
-9	5865	-9	0	A	T	0.050	-7.780685e-02	2.145129e-01	2.103106e-01	7.169499e-01
-9	5864	-9	0	A	T	0.058	-4.232529e-02	1.848040e-01	2.128886e-01	8.189275e-01
-9	5867	-9	0	A	T	0.059	-7.643469e-02	2.061922e-01	2.154405e-01	7.109983e-01
-9	5866	-9	0	A	T	0.058	-4.232529e-02	1.848040e-01	2.128886e-01	8.189275e-01
-9	5861	-9	0	A	T	0.051	-1.374141e-01	2.477789e-01	2.137890e-01	5.793924e-01
-9	5860	-9	0	A	T	0.051	-1.374141e-01	2.477789e-01	2.137890e-01	5.793924e-01
-9	5863	-9	0	A	T	0.050	-7.780685e-02	2.145129e-01	2.103106e-01	7.169499e-01
-9	5862	-9	0	A	T	0.050	-7.780685e-02	2.145129e-01	2.103106e-01	7.169499e-01
-9	17359	-9	0	A	T	0.010	2.036340e-01	1.505364e-01	2.127814e-01	1.766687e-01
-9	17357	-9	0	A	T	0.010	2.036340e-01	1.505364e-01	2.127814e-01	1.766687e-01
-9	17351	-9	0	A	T	0.010	2.036340e-01	1.505364e-01	2.127814e-01	1.766687e-01
-9	17352	-9	0	A	T	0.010	2.036340e-01	1.505364e-01	2.127814e-01	1.766687e-01
-9	19588	-9	0	A	T	0.017	2.265752e-01	1.427630e-01	2.001961e-01	1.130386e-01
-9	19587	-9	0	A	T	0.017	2.265752e-01	1.427630e-01	2.001961e-01	1.130386e-01
-9	19584	-9	0	A	T	0.022	6.185136e-02	1.111451e-01	2.012326e-01	5.780881e-01
-9	19585	-9	0	A	T	0.062	4.989134e-03	8.199383e-02	2.057054e-01	9.515014e-01
-9	19583	-9	0	A	T	0.017	2.265752e-01	1.427630e-01	2.001961e-01	1.130386e-01
-9	6953	-9	0	A	T	0.032	6.793625e-02	1.659751e-01	2.161922e-01	6.824582e-01
-9	8860	-9	0	A	T	0.014	-9.652054e-02	1.170865e-01	1.997952e-01	4.100765e-01
-9	26067	-9	0	A	T	0.024	-2.211674e-02	1.841549e-01	2.089620e-01	9.044465e-01
-9	26066	-9	0	A	T	0.028	-2.343492e-01	2.632090e-01	2.081079e-01	3.736430e-01
-9	26065	-9	0	A	T	0.010	-1.200658e-01	1.466583e-01	2.005002e-01	4.133054e-01
-9	26064	-9	0	A	T	0.028	-2.343492e-01	2.632090e-01	2.081079e-01	3.736430e-01
-9	26069	-9	0	A	T	0.010	-1.200658e-01	1.466583e-01	2.005002e-01	4.133054e-01
-9	26068	-9	0	A	T	0.028	-2.343492e-01	2.632090e-01	2.081079e-01	3.736430e-01
-9	4760	-9	0	A	T	0.019	7.185893e-02	8.974239e-02	2.029175e-01	4.236173e-01
-9	4767	-9	0	A	T	0.037	-3.765120e-02	9.226402e-02	2.033805e-01	6.833639e-01
-9	832	-9	0	A	T	0.262	1.575529e-01	1.093701e-01	1.534904e-01	1.502493e-01
-9	833	-9	0	A	T	0.488	-2.408422e-01	2.401479e-01	2.294285e-01	3.163295e-01
-9	836	-9	0	A	T	0.457	-1.344023e-01	9.747624e-02	2.109410e-01	1.684788e-01
-9	837	-9	0	A	T	0.171	9.640755e-02	9.914825e-02	1.527709e-01	3.312760e-01
-9	834	-9	0	A	T	0.239	1.567560e-01	7.839252e-02	1.376343e-01	4.600386e-02
-9	835	-9	0	A	T	0.477	-2.583967e-01	1.124385e-01	2.056029e-01	2.190823e-02
-9	838	-9	0	A	T	0.160	3.768379e-02	1.012779e-01	1.940800e-01	7.099662e-01
-9	839	-9	0	A	T	0.170	2.729107e-01	6.894866e-02	4.533887e-02	8.484755e-05
-9	14306	-9	0	A	T	0.013	-1.673667e-01	1.203472e-01	1.944912e-01	1.648475e-01
-9	14304	-9	0	A	T	0.010	5.605309e-02	1.223728e-01	2.040955e-01	6.470859e-01
-9	14309	-9	0	A	T	0.012	2.923995e-02	1.146237e-01	2.029559e-01	7.987396e-01
-9	14308	-9	0	A	T	0.027	9.616816e-03	8.263224e-02	2.053980e-01	9.073907e-01
-9	45965	-9	0	A	T	0.010	3.974656e-02	1.416958e-01	2.055530e-01	7.791887e-01
-9	9454	-9	0	A	T	0.032	-2.779463e-02	1.692028e-01	2.197524e-01	8.695770e-01
-9	9450	-9	0	A	T	0.032	-2.779463e-02	1.692028e-01	2.197524e-01	8.695770e-01
-9	9451	-9	0	A	T	0.030	-1.400177e-01	1.554443e-01	2.294823e-01	3.680890e-01
-9	21515	-9	0	A	T	0.014	-1.395290e-01	1.286002e-01	1.938545e-01	2.783776e-01
-9	21512	-9	0	A	T	0.014	-1.395290e-01	1.286002e-01	1.938545e-01	2.783776e-01
-9	21519	-9	0	A	T	0.014	-1.395290e-01	1.286002e-01	1.938545e-01	2.783776e-01
-9	7773	-9	0	A	T	0.018	-7.646402e-02	1.082037e-01	1.962650e-01	4.800554e-01
-9	7771	-9	0	A	T	0.015	-8.681768e-02	1.124567e-01	1.951396e-01	4.404213e-01
-9	7770	-9	0	A	T	0.015	-8.681768e-02	1.124567e-01	1.951396e-01	4.404213e-01
-9	19267	-9	0	A	T	0.011	-1.133770e-01	1.476478e-01	1.985894e-01	4.428646e-01
-9	19265	-9	0	A	T	0.011	-1.133770e-01	1.476478e-01	1.985894e-01	4.428646e-01
-9	19269	-9	0	A	T	0.010	-1.061416e-01	1.486404e-01	1.982465e-01	4.754617e-01
-9	97392	-9	0	A	T	0.027	2.118651e-01	8.245133e-02	1.616325e-01	1.042967e-02
-9	9546	-9	0	A	T	0.032	-2.779463e-02	1.692028e-01	2.197524e-01	8.695770e-01
-9	9547	-9	0	A	T	0.032	-2.779463e-02	1.692028e-01	2.197524e-01	8.695770e-01
-9	9545	-9	0	A	T	0.032	-2.779463e-02	1.692028e-01	2.197524e-01	8.695770e-01
-9	9540	-9	0	A	T	0.015	-1.560087e-01	1.294873e-01	1.937400e-01	2.287621e-01
-9	9541	-9	0	A	T	0.019	1.058668e-01	1.301459e-01	1.990572e-01	4.162938e-01
-9	21369	-9	0	A	T	0.014	-1.395290e-01	1.286002e-01	1.938545e-01	2.783776e-01
-9	21368	-9	0	A	T	0.014	-1.395290e-01	1.286002e-01	1.938545e-01	2.783776e-01
-9	48018	-9	0	A	T	0.010	4.427094e-02	1.470300e-01	2.025729e-01	7.634446e-01
-9	48012	-9	0	A	T	0.023	5.887706e-02	2.360159e-01	2.146217e-01	8.030911e-01
-9	48013	-9	0	A	T	0.018	-2.349723e-01	1.893579e-01	2.248385e-01	2.151457e-01
-9	48010	-9	0	A	T	0.011	1.837668e-01	1.673636e-01	2.081509e-01	2.726536e-01
-9	48011	-9	0	A	T	0.024	6.237759e-03	2.836379e-01	2.202533e-01	9.824619e-01
-9	48014	-9	0	A	T	0.021	1.179223e-01	1.768325e-01	2.096347e-01	5.051261e-01
-9	48015	-9	0	A	T	0.024	6.237759e-03	2.836379e-01	2.202533e-01	9.824619e-01
-9	1447	-9	0	A	T	0.165	2.386110e-01	9.663459e-02	1.092202e-01	1.382667e-02
-9	1446	-9	0	A	T	0.486	-7.817302e-02	2.433850e-01	2.177547e-01	7.481809e-01
-9	1445	-9	0	A	T	0.489	7.545031e-02	2.810397e-01	2.186699e-01	7.884337e-01
-9	1444	-9	0	A	T	0.264	2.190525e-01	1.112556e-01	1.484773e-01	4.943631e-02
-9	1443	-9	0	A	T	0.177	3.754307e-01	3.467075e-02	1.000000e-05	5.052130e-25
-9	1442	-9	0	A	T	0.189	1.061395e-01	8.066514e-02	1.396290e-01	1.887573e-01
-9	1441	-9	0	A	T	0.262	2.044927e-01	1.034173e-01	1.446070e-01	4.847223e-02
-9	1440	-9	0	A	T	0.489	7.545031e-02	2.810397e-01	2.186699e-01	7.884337e-01
-9	1449	-9	0	A	T	0.130	8.092864e-02	8.742022e-02	1.955236e-01	3.549627e-01
-9	1448	-9	0	A	T	0.177	3.754307e-01	3.467075e-02	1.000000e-05	5.052130e-25
-9	22347	-9	0	A	T	0.010	-1.149769e-02	1.460233e-01	2.053416e-01	9.372675e-01
-9	22340	-9	0	A	T	0.010	-1.149769e-02	1.460233e-01	2.053416e-01	9.372675e-01
-9	198	-9	0	A	T	0.129	9.775094e-02	8.556725e-02	1.927782e-01	2.537620e-01
-9	195	-9	0	A	T	0.176	3.707063e-01	3.480345e-02	1.000000e-05	2.504250e-24
-9	197	-9	0	A	T	0.274	2.176424e-01	1.046003e-01	1.559863e-01	3.789678e-02
-9	196	-9	0	A	T	0.028	-7.276191e-02	8.780507e-02	2.093376e-01	4.076272e-01
-9	191	-9	0	A	T	0.474	2.689156e-02	1.369490e-01	2.152289e-01	8.443953e-01
-9	190	-9	0	A	T	0.499	1.963838e-01	4.301128e-01	2.036309e-01	6.481382e-01
-9	193	-9	0	A	T	0.497	-2.169986e-01	3.075236e-01	2.101576e-01	4.806987e-01
-9	6964	-9	0	A	T	0.032	6.793625e-02	1.659751e-01	2.161922e-01	6.824582e-01
-9	3452	-9	0	A	T	0.216	-3.065091e-02	5.631002e-02	2.074694e-01	5.864266e-01
-9	3453	-9	0	A	T	0.026	-8.305148e-02	7.803523e-02	1.968094e-01	2.876416e-01
-9	3456	-9	0	A	T	0.012	-2.166521e-02	1.136132e-01	2.018404e-01	8.488327e-01
-9	3454	-9	0	A	T	0.025	-8.296104e-02	8.059294e-02	1.967935e-01	3.037264e-01
-9	3455	-9	0	A	T	0.038	-1.264706e-01	6.695666e-02	1.875524e-01	5.940891e-02
-9	3458	-9	0	A	T	0.011	5.907944e-02	1.193755e-01	2.017219e-01	6.208542e-01
-9	3459	-9	0	A	T	0.013	6.349536e-02	1.105301e-01	2.028509e-01	5.658766e-01
-9	6967	-9	0	A	T	0.032	6.793625e-02	1.659751e-01	2.161922e-01	6.824582e-01
-9	6473	-9	0	A	T	0.051	-1.374141e-01	2.477789e-01	2.137890e-01	5.793924e-01
-9	6475	-9	0	A	T	0.059	-7.643469e-02	2.061922e-01	2.154405e-01	7.109983e-01
-9	6474	-9	0	A	T	0.059	-7.643469e-02	2.061922e-01	2.154405e-01	7.109983e-01
-9	4040	-9	0	A	T	0.012	1.716455e-01	1.130696e-01	2.065339e-01	1.295432e-01
-9	319	-9	0	A	T	0.269	2.451034e-01	1.028315e-01	1.431522e-01	1.746602e-02
-9	318	-9	0	A	T	0.492	1.086261e-01	2.254272e-01	2.117814e-01	6.300808e-01
-9	311	-9	0	A	T	0.269	2.451034e-01	1.028315e-01	1.431522e-01	1.746602e-02
-9	310	-9	0	A	T	0.177	3.754307e-01	3.467075e-02	1.000000e-05	5.052130e-25
-9	317	-9	0	A	T	0.159	3.002199e-01	8.576420e-02	9.847915e-02	4.998274e-04
-9	316	-9	0	A	T	0.361	9.771930e-02	9.634194e-02	2.018762e-01	3.108620e-01
-9	314	-9	0	A	T	0.269	2.451034e-01	1.028315e-01	1.431522e-01	1.746602e-02
-9	448	-9	0	A	T	0.162	3.036636e-01	8.740429e-02	9.324152e-02	5.503363e-04
-9	15708	-9	0	A	T	0.045	-9.499446e-02	1.273587e-01	2.000556e-01	4.560397e-01
-9	15706	-9	0	A	T	0.045	-9.499446e-02	1.273587e-01	2.000556e-01	4.560397e-01
-9	2742	-9	0	A	T	0.049	-5.317682e-02	6.374023e-02	1.976114e-01	4.044683e-01
-9	2749	-9	0	A	T	0.025	-1.808035e-02	8.036429e-02	2.046627e-01	8.220737e-01
-9	2748	-9	0	A	T	0.050	-4.859601e-03	5.975339e-02	2.031252e-01	9.352093e-01
-9	13689	-9	0	A	T	0.046	-1.423469e-01	1.303513e-01	1.949486e-01	2.752730e-01
-9	591	-9	0	A	T	0.423	1.217817e-02	1.056826e-01	2.149856e-01	9.082998e-01
-9	590	-9	0	A	T	0.465	6.397227e-03	1.440502e-01	2.160499e-01	9.645930e-01
-9	593	-9	0	A	T	0.163	2.700801e-01	8.936788e-02	1.000953e-01	2.620311e-03
-9	592	-9	0	A	T	0.162	3.036636e-01	8.740429e-02	9.324152e-02	5.503363e-04
-9	595	-9	0	A	T	0.463	4.649144e-02	1.394111e-01	2.169046e-01	7.388886e-01
-9	594	-9	0	A	T	0.177	3.754307e-01	3.467075e-02	1.000000e-05	5.052130e-25
-9	597	-9	0	A	T	0.205	2.808253e-01	1.037632e-01	1.114726e-01	7.000798e-03
-9	599	-9	0	A	T	0.205	2.808253e-01	1.037632e-01	1.114726e-01	7.000798e-03
-9	598	-9	0	A	T	0.177	3.754307e-01	3.467075e-02	1.000000e-05	5.052130e-25
-9	47941	-9	0	A	T	0.024	6.237759e-03	2.836379e-01	2.202533e-01	9.824619e-01
-9	47943	-9	0	A	T	0.024	6.237759e-03	2.836379e-01	2.202533e-01	9.824619e-01
-9	47942	-9	0	A	T	0.024	6.237759e-03	2.836379e-01	2.202533e-01	9.824619e-01
-9	47947	-9	0	A	T	0.024	6.237759e-03	2.836379e-01	2.202533e-01	9.824619e-01
-9	47946	-9	0	A	T	0.024	6.237759e-03	2.836379e-01	2.202533e-01	9.824619e-01
-9	5579	-9	0	A	T	0.051	-1.374141e-01	2.477789e-01	2.137890e-01	5.793924e-01
-9	5574	-9	0	A	T	0.059	-7.643469e-02	2.061922e-01	2.154405e-01	7.109983e-01
-9	5573	-9	0	A	T	0.051	-1.374141e-01	2.477789e-01	2.137890e-01	5.793924e-01
-9	5572	-9	0	A	T	0.059	-7.643469e-02	2.061922e-01	2.154405e-01	7.109983e-01
-9	5570	-9	0	A	T	0.051	-1.374141e-01	2.477789e-01	2.137890e-01	5.793924e-01
-9	9114	-9	0	A	T	0.039	-7.936360e-02	1.111017e-01	1.957961e-01	4.753071e-01
-9	21486	-9	0	A	T	0.014	-1.395290e-01	1.286002e-01	1.938545e-01	2.783776e-01
-9	21480	-9	0	A	T	0.014	-1.395290e-01	1.286002e-01	1.938545e-01	2.783776e-01
-9	21483	-9	0	A	T	0.014	-1.395290e-01	1.286002e-01	1.938545e-01	2.783776e-01
-9	13488	-9	0	A	T	0.046	-1.423469e-01	1.303513e-01	1.949486e-01	2.752730e-01
-9	13482	-9	0	A	T	0.020	2.318119e-03	1.497924e-01	2.136972e-01	9.876581e-01
-9	13485	-9	0	A	T	0.046	-1.423469e-01	1.303513e-01	1.949486e-01	2.752730e-01
-9	13484	-9	0	A	T	0.033	-3.309667e-02	1.349838e-01	2.122223e-01	8.063957e-01
-9	13487	-9	0	A	T	0.021	-2.280557e-02	1.519714e-01	2.139753e-01	8.807653e-01
-9	13486	-9	0	A	T	0.021	-2.280557e-02	1.519714e-01	2.139753e-01	8.807653e-01
-9	19901	-9	0	A	T	0.012	1.847224e-01	1.756959e-01	2.134260e-01	2.935218e-01
-9	19906	-9	0	A	T	0.012	1.847224e-01	1.756959e-01	2.134260e-01	2.935218e-01
-9	4469	-9	0	A	T	0.018	5.564553e-02	1.495254e-01	2.151868e-01	7.099182e-01
-9	4463	-9	0	A	T	0.018	5.564553e-02	1.495254e-01	2.151868e-01	7.099182e-01
-9	8373	-9	0	A	T	0.012	-1.873817e-01	1.385040e-01	2.039836e-01	1.766126e-01
-9	26351	-9	0	A	T	0.028	-2.343492e-01	2.632090e-01	2.081079e-01	3.736430e-01
-9	26350	-9	0	A	T	0.028	-2.343492e-01	2.632090e-01	2.081079e-01	3.736430e-01
-9	26353	-9	0	A	T	0.028	-2.343492e-01	2.632090e-01	2.081079e-01	3.736430e-01
-9	26355	-9	0	A	T	0.028	-2.343492e-01	2.632090e-01	2.081079e-01	3.736430e-01
-9	26354	-9	0	A	T	0.017	-5.868395e-02	1.338845e-01	2.010804e-01	6.613183e-01
-9	26357	-9	0	A	T	0.028	-2.343492e-01	2.632090e-01	2.081079e-01	3.736430e-01
-9	26356	-9	0	A	T	0.028	-2.343492e-01	2.632090e-01	2.081079e-01	3.736430e-01
-9	26359	-9	0	A	T	0.028	-2.343492e-01	2.632090e-01	2.081079e-01	3.736430e-01
-9	26358	-9	0	A	T	0.027	-1.441431e-01	2.235052e-01	2.033370e-01	5.192323e-01
-9	6886	-9	0	A	T	0.085	-1.433414e-01	1.172061e-01	1.995504e-01	2.218291e-01
-9	15795	-9	0	A	T	0.011	1.764377e-01	1.399450e-01	2.122577e-01	2.078981e-01
-9	2465	-9	0	A	T	0.015	-3.252154e-02	1.296815e-01	2.116519e-01	8.020725e-01
-9	2466	-9	0	A	T	0.011	1.917217e-01	1.437309e-01	2.300352e-01	1.827598e-01
-9	2467	-9	0	A	T	0.019	1.729008e-01	1.065129e-01	2.065304e-01	1.050690e-01
-9	2460	-9	0	A	T	0.015	-3.252154e-02	1.296815e-01	2.116519e-01	8.020725e-01
-9	2461	-9	0	A	T	0.015	-3.252154e-02	1.296815e-01	2.116519e-01	8.020725e-01
-9	2462	-9	0	A	T	0.015	2.727129e-02	1.332797e-01	2.107981e-01	8.379428e-01
-9	4275	-9	0	A	T	0.018	5.564553e-02	1.495254e-01	2.151868e-01	7.099182e-01
-9	8061	-9	0	A	T	0.011	1.828148e-02	2.131631e-01	2.132078e-01	9.316844e-01
-9	7083	-9	0	A	T	0.042	5.062136e-02	6.745821e-02	1.860626e-01	4.533101e-01
-9	13736	-9	0	A	T	0.047	-1.482672e-01	1.081062e-01	1.903336e-01	1.707482e-01
-9	13730	-9	0	A	T	0.020	2.318119e-03	1.497924e-01	2.136972e-01	9.876581e-01
-9	11380	-9	0	A	T	0.012	6.817213e-03	1.137751e-01	2.034772e-01	9.522412e-01
-9	11384	-9	0	A	T	0.027	-6.684293e-02	8.316562e-02	2.048880e-01	4.218789e-01
-9	584	-9	0	A	T	0.489	7.545031e-02	2.810397e-01	2.186699e-01	7.884337e-01
-9	585	-9	0	A	T	0.488	1.118981e-01	2.357880e-01	2.146246e-01	6.352705e-01
-9	583	-9	0	A	T	0.263	1.674834e-01	1.095971e-01	1.558385e-01	1.270119e-01
-9	48364	-9	0	A	T	0.024	6.237759e-03	2.836379e-01	2.202533e-01	9.824619e-01
-9	48365	-9	0	A	T	0.019	-4.016066e-02	2.045524e-01	2.126628e-01	8.444169e-01
-9	48366	-9	0	A	T	0.024	6.237759e-03	2.836379e-01	2.202533e-01	9.824619e-01
-9	48367	-9	0	A	T	0.024	6.237759e-03	2.836379e-01	2.202533e-01	9.824619e-01
-9	48360	-9	0	A	T	0.024	6.237759e-03	2.836379e-01	2.202533e-01	9.824619e-01
-9	48361	-9	0	A	T	0.014	1.180641e-01	1.814298e-01	2.096908e-01	5.154692e-01
-9	48362	-9	0	A	T	0.014	1.180641e-01	1.814298e-01	2.096908e-01	5.154692e-01
-9	48363	-9	0	A	T	0.010	3.169174e-02	1.655077e-01	2.047913e-01	8.482146e-01
-9	48368	-9	0	A	T	0.024	6.237759e-03	2.836379e-01	2.202533e-01	9.824619e-01
-9	48369	-9	0	A	T	0.024	6.237759e-03	2.836379e-01	2.202533e-01	9.824619e-01
-9	47952	-9	0	A	T	0.024	6.237759e-03	2.836379e-01	2.202533e-01	9.824619e-01
-9	1990	-9	0	A	T	0.011	-1.563949e-01	1.302489e-01	1.967223e-01	2.303402e-01
-9	1998	-9	0	A	T	0.010	-1.205488e-01	1.337686e-01	1.981176e-01	3.678681e-01
-9	89815	-9	0	A	T	0.015	-1.443940e-01	3.003043e-01	2.156065e-01	6.308207e-01
-9	89814	-9	0	A	T	0.015	-1.443940e-01	3.003043e-01	2.156065e-01	6.308207e-01
-9	89817	-9	0	A	T	0.015	-1.443940e-01	3.003043e-01	2.156065e-01	6.308207e-01
-9	89816	-9	0	A	T	0.015	-1.443940e-01	3.003043e-01	2.156065e-01	6.308207e-01
-9	89811	-9	0	A	T	0.015	-1.443940e-01	3.003043e-01	2.156065e-01	6.308207e-01
-9	89810	-9	0	A	T	0.015	-1.443940e-01	3.003043e-01	2.156065e-01	6.308207e-01
-9	89813	-9	0	A	T	0.015	-1.443940e-01	3.003043e-01	2.156065e-01	6.308207e-01
-9	89812	-9	0	A	T	0.015	-1.443940e-01	3.003043e-01	2.156065e-01	6.308207e-01
-9	89819	-9	0	A	T	0.015	-1.443940e-01	3.003043e-01	2.156065e-01	6.308207e-01
-9	89818	-9	0	A	T	0.015	-1.443940e-01	3.003043e-01	2.156065e-01	6.308207e-01
-9	26498	-9	0	A	T	0.028	-2.343492e-01	2.632090e-01	2.081079e-01	3.736430e-01
-9	26499	-9	0	A	T	0.028	-2.343492e-01	2.632090e-01	2.081079e-01	3.736430e-01
-9	26491	-9	0	A	T	0.028	-2.343492e-01	2.632090e-01	2.081079e-01	3.736430e-01
-9	26496	-9	0	A	T	0.028	-2.343492e-01	2.632090e-01	2.081079e-01	3.736430e-01
-9	26497	-9	0	A	T	0.028	-2.343492e-01	2.632090e-01	2.081079e-01	3.736430e-01
-9	5548	-9	0	A	T	0.058	5.807065e-02	1.563792e-01	2.153951e-01	7.105154e-01
-9	5549	-9	0	A	T	0.038	3.097903e-02	1.226661e-01	2.071366e-01	8.007068e-01
-9	15675	-9	0	A	T	0.044	-7.614590e-02	1.295025e-01	2.036122e-01	5.567681e-01
-9	15677	-9	0	A	T	0.044	-7.614590e-02	1.295025e-01	2.036122e-01	5.567681e-01
-9	15671	-9	0	A	T	0.014	1.216013e-01	1.335054e-01	2.114965e-01	3.627591e-01
-9	78016	-9	0	A	T	0.021	3.975136e-01	8.554889e-02	1.450976e-01	4.174940e-06
-9	6356	-9	0	A	T	0.051	-1.374141e-01	2.477789e-01	2.137890e-01	5.793924e-01
-9	6354	-9	0	A	T	0.051	-1.374141e-01	2.477789e-01	2.137890e-01	5.793924e-01
-9	6355	-9	0	A	T	0.049	-2.292520e-02	1.797562e-01	2.091107e-01	8.985610e-01
-9	6352	-9	0	A	T	0.051	-1.374141e-01	2.477789e-01	2.137890e-01	5.793924e-01
-9	6353	-9	0	A	T	0.051	-1.374141e-01	2.477789e-01	2.137890e-01	5.793924e-01
-9	6350	-9	0	A	T	0.051	-5.315024e-02	1.413694e-01	2.036468e-01	7.070782e-01
-9	6351	-9	0	A	T	0.051	-5.315024e-02	1.413694e-01	2.036468e-01	7.070782e-01
-9	6358	-9	0	A	T	0.050	-3.686100e-02	1.935882e-01	2.093353e-01	8.490546e-01
-9	1609	-9	0	A	T	0.423	1.217817e-02	1.056826e-01	2.149856e-01	9.082998e-01
-9	1601	-9	0	A	T	0.175	3.659701e-01	3.493544e-02	1.000000e-05	1.206722e-23
-9	1600	-9	0	A	T	0.262	1.184593e-01	1.091265e-01	1.688851e-01	2.781390e-01
-9	1603	-9	0	A	T	0.177	3.754307e-01	3.467075e-02	1.000000e-05	5.052130e-25
-9	1602	-9	0	A	T	0.355	7.123622e-02	1.016981e-01	2.063141e-01	4.839146e-01
-9	1605	-9	0	A	T	0.165	2.386110e-01	9.663459e-02	1.092202e-01	1.382667e-02
-9	1604	-9	0	A	T	0.486	-7.817302e-02	2.433850e-01	2.177547e-01	7.481809e-01
-9	1607	-9	0	A	T	0.488	8.461811e-02	2.297554e-01	2.132596e-01	7.127858e-01
-9	1606	-9	0	A	T	0.177	3.754307e-01	3.467075e-02	1.000000e-05	5.052130e-25
-9	2219	-9	0	A	T	0.023	5.244842e-01	7.907056e-02	1.563415e-01	7.511915e-11
-9	46213	-9	0	A	T	0.015	-2.089753e-01	9.787676e-02	1.880259e-01	3.317022e-02
-9	45746	-9	0	A	T	0.014	-1.487816e-01	1.347478e-01	1.972895e-01	2.699843e-01
-9	438	-9	0	A	T	0.268	2.596033e-01	9.975695e-02	1.426766e-01	9.493931e-03
-9	439	-9	0	A	T	0.123	-2.480855e-02	8.698186e-02	2.207694e-01	7.755805e-01
-9	436	-9	0	A	T	0.177	3.754307e-01	3.467075e-02	1.000000e-05	5.052130e-25
-9	437	-9	0	A	T	0.129	9.877989e-02	8.561264e-02	1.930750e-01	2.490548e-01
-9	434	-9	0	A	T	0.176	3.782054e-01	3.466475e-02	1.000000e-05	2.394837e-25
-9	435	-9	0	A	T	0.177	3.754307e-01	3.467075e-02	1.000000e-05	5.052130e-25
-9	432	-9	0	A	T	0.205	2.808253e-01	1.037632e-01	1.114726e-01	7.000798e-03
-9	433	-9	0	A	T	0.495	3.193435e-01	2.678291e-01	2.089126e-01	2.336129e-01
-9	430	-9	0	A	T	0.177	3.754307e-01	3.467075e-02	1.000000e-05	5.052130e-25
-9	431	-9	0	A	T	0.269	2.451034e-01	1.028315e-01	1.431522e-01	1.746602e-02
-9	91444	-9	0	A	T	0.011	1.828148e-02	2.131631e-01	2.132078e-01	9.316844e-01
-9	1050	-9	0	A	T	0.191	1.719779e-01	8.370096e-02	1.255389e-01	4.035597e-02
-9	1051	-9	0	A	T	0.192	1.570269e-01	8.301114e-02	1.314532e-01	5.903485e-02
-9	1052	-9	0	A	T	0.192	9.457005e-02	8.721905e-02	1.603508e-01	2.786880e-01
-9	5354	-9	0	A	T	0.051	-1.374141e-01	2.477789e-01	2.137890e-01	5.793924e-01
-9	1054	-9	0	A	T	0.190	1.045642e-01	7.900557e-02	1.505069e-01	1.861863e-01
-9	1055	-9	0	A	T	0.179	3.597850e-01	3.482033e-02	1.000000e-05	4.280422e-23
-9	1056	-9	0	A	T	0.179	3.597850e-01	3.482033e-02	1.000000e-05	4.280422e-23
-9	1057	-9	0	A	T	0.179	3.597850e-01	3.482033e-02	1.000000e-05	4.280422e-23
-9	56097	-9	0	A	T	0.011	3.555873e-02	1.514938e-01	2.045486e-01	8.145079e-01
-9	3249	-9	0	A	T	0.012	1.721647e-01	1.952442e-01	2.061891e-01	3.782529e-01
-9	3243	-9	0	A	T	0.012	1.721647e-01	1.952442e-01	2.061891e-01	3.782529e-01
-9	3241	-9	0	A	T	0.022	2.237619e-01	1.059957e-01	1.905533e-01	3.519344e-02
-9	3240	-9	0	A	T	0.012	1.721647e-01	1.952442e-01	2.061891e-01	3.782529e-01
-9	3247	-9	0	A	T	0.012	1.721647e-01	1.952442e-01	2.061891e-01	3.782529e-01
-9	3246	-9	0	A	T	0.015	1.726608e-01	1.529104e-01	2.013321e-01	2.592934e-01
-9	3244	-9	0	A	T	0.012	1.721647e-01	1.952442e-01	2.061891e-01	3.782529e-01
-9	20608	-9	0	A	T	0.018	-7.918912e-02	1.081505e-01	2.046107e-01	4.643333e-01
-9	1488	-9	0	A	T	0.487	-1.742010e-01	2.141576e-01	2.206647e-01	4.163068e-01
-9	8084	-9	0	A	T	0.012	-4.060931e-02	2.314753e-01	2.183353e-01	8.607972e-01
-9	8086	-9	0	A	T	0.012	-4.060931e-02	2.314753e-01	2.183353e-01	8.607972e-01
-9	8087	-9	0	A	T	0.012	-4.060931e-02	2.314753e-01	2.183353e-01	8.607972e-01
-9	8080	-9	0	A	T	0.021	8.154257e-02	1.578120e-01	2.132397e-01	6.055567e-01
-9	8081	-9	0	A	T	0.021	8.154257e-02	1.578120e-01	2.132397e-01	6.055567e-01
-9	8082	-9	0	A	T	0.021	8.154257e-02	1.578120e-01	2.132397e-01	6.055567e-01
-9	8083	-9	0	A	T	0.012	-4.060931e-02	2.314753e-01	2.183353e-01	8.607972e-01
-9	8089	-9	0	A	T	0.011	3.403797e-02	2.124063e-01	2.134900e-01	8.727401e-01
-9	6429	-9	0	A	T	0.051	-1.374141e-01	2.477789e-01	2.137890e-01	5.793924e-01
-9	2394	-9	0	A	T	0.014	9.366713e-02	1.369112e-01	2.151456e-01	4.941555e-01
-9	2390	-9	0	A	T	0.015	-3.252154e-02	1.296815e-01	2.116519e-01	8.020725e-01
-9	2398	-9	0	A	T	0.014	9.366713e-02	1.369112e-01	2.151456e-01	4.941555e-01
-9	2399	-9	0	A	T	0.014	9.366713e-02	1.369112e-01	2.151456e-01	4.941555e-01
-9	9190	-9	0	A	T	0.029	-3.147265e-02	9.712684e-02	2.026561e-01	7.460265e-01
-9	7941	-9	0	A	T	0.012	-4.060931e-02	2.314753e-01	2.183353e-01	8.607972e-01
-9	605	-9	0	A	T	0.162	2.850342e-01	8.617075e-02	9.543012e-02	9.982808e-04
-9	604	-9	0	A	T	0.483	3.121115e-02	1.611902e-01	2.093720e-01	8.465336e-01
-9	607	-9	0	A	T	0.177	3.754307e-01	3.467075e-02	1.000000e-05	5.052130e-25
-9	606	-9	0	A	T	0.177	3.754307e-01	3.467075e-02	1.000000e-05	5.052130e-25
-9	601	-9	0	A	T	0.263	2.113356e-01	1.066653e-01	1.457685e-01	4.802749e-02
-9	600	-9	0	A	T	0.177	3.754307e-01	3.467075e-02	1.000000e-05	5.052130e-25
-9	603	-9	0	A	T	0.319	-7.407392e-02	4.231448e-02	1.869016e-01	8.054821e-02
-9	602	-9	0	A	T	0.462	-3.320392e-02	1.323725e-01	2.159863e-01	8.020285e-01
-9	609	-9	0	A	T	0.174	3.564625e-01	3.519761e-02	1.000000e-05	2.578881e-22
-9	608	-9	0	A	T	0.453	3.257673e-02	1.036376e-01	2.107395e-01	7.533805e-01
-9	5740	-9	0	A	T	0.051	-1.374141e-01	2.477789e-01	2.137890e-01	5.793924e-01
-9	5742	-9	0	A	T	0.059	-7.643469e-02	2.061922e-01	2.154405e-01	7.109983e-01
-9	5743	-9	0	A	T	0.051	-1.374141e-01	2.477789e-01	2.137890e-01	5.793924e-01
-9	5746	-9	0	A	T	0.059	-7.643469e-02	2.061922e-01	2.154405e-01	7.109983e-01
-9	5748	-9	0	A	T	0.059	-7.643469e-02	2.061922e-01	2.154405e-01	7.109983e-01
-9	5749	-9	0	A	T	0.059	-7.643469e-02	2.061922e-01	2.154405e-01	7.109983e-01
-9	15217	-9	0	A	T	0.012	-2.604610e-02	1.793412e-01	2.134159e-01	8.845778e-01
-9	15212	-9	0	A	T	0.012	-2.604610e-02	1.793412e-01	2.134159e-01	8.845778e-01
-9	21500	-9	0	A	T	0.026	-1.744260e-01	1.153921e-01	1.995828e-01	1.311790e-01
-9	19846	-9	0	A	T	0.012	1.847224e-01	1.756959e-01	2.134260e-01	2.935218e-01
-9	19842	-9	0	A	T	0.010	8.390053e-02	1.759976e-01	2.082972e-01	6.337444e-01
-9	19849	-9	0	A	T	0.012	1.847224e-01	1.756959e-01	2.134260e-01	2.935218e-01
-9	883	-9	0	A	T	0.205	2.808253e-01	1.037632e-01	1.114726e-01	7.000798e-03
-9	882	-9	0	A	T	0.104	2.110686e-01	5.599763e-02	8.655680e-02	1.804130e-04
-9	881	-9	0	A	T	0.245	-1.136209e-01	8.056299e-02	2.542277e-01	1.589738e-01
-9	880	-9	0	A	T	0.487	-1.709324e-01	2.142969e-01	2.200972e-01	4.254026e-01
-9	887	-9	0	A	T	0.423	1.217817e-02	1.056826e-01	2.149856e-01	9.082998e-01
-9	886	-9	0	A	T	0.162	3.036636e-01	8.740429e-02	9.324152e-02	5.503363e-04
-9	885	-9	0	A	T	0.461	-1.361546e-02	1.273293e-01	2.143785e-01	9.148805e-01
-9	884	-9	0	A	T	0.165	2.386110e-01	9.663459e-02	1.092202e-01	1.382667e-02
-9	14973	-9	0	A	T	0.103	1.227332e-01	5.305103e-02	1.294869e-01	2.104248e-02
-9	1269	-9	0	A	T	0.264	2.190525e-01	1.112556e-01	1.484773e-01	4.943631e-02
-9	1268	-9	0	A	T	0.355	7.123622e-02	1.016981e-01	2.063141e-01	4.839146e-01
-9	1263	-9	0	A	T	0.486	-7.817302e-02	2.433850e-01	2.177547e-01	7.481809e-01
-9	1262	-9	0	A	T	0.486	-7.817302e-02	2.433850e-01	2.177547e-01	7.481809e-01
-9	1261	-9	0	A	T	0.264	2.190525e-01	1.112556e-01	1.484773e-01	4.943631e-02
-9	1260	-9	0	A	T	0.433	2.655768e-03	6.011671e-02	2.037971e-01	9.647785e-01
-9	1267	-9	0	A	T	0.123	-2.480855e-02	8.698186e-02	2.207694e-01	7.755805e-01
-9	1266	-9	0	A	T	0.182	3.592119e-01	3.470464e-02	1.000000e-05	3.654307e-23
-9	1265	-9	0	A	T	0.489	7.545031e-02	2.810397e-01	2.186699e-01	7.884337e-01
-9	1264	-9	0	A	T	0.488	1.227832e-01	2.297599e-01	2.150965e-01	5.932700e-01
-9	17205	-9	0	A	T	0.010	2.036340e-01	1.505364e-01	2.127814e-01	1.766687e-01
-9	2638	-9	0	A	T	0.423	5.450901e-02	6.706443e-02	1.988177e-01	4.166727e-01
-9	2634	-9	0	A	T	0.027	1.064089e-01	1.007251e-01	1.918106e-01	2.912100e-01
-9	2632	-9	0	A	T	0.011	1.398160e-01	1.278418e-01	1.927997e-01	2.745540e-01
-9	9599	-9	0	A	T	0.050	2.274053e-02	7.564273e-02	2.044327e-01	7.638032e-01
-9	9598	-9	0	A	T	0.040	-8.870602e-02	7.773603e-02	2.079066e-01	2.542891e-01
-9	9595	-9	0	A	T	0.032	-2.779463e-02	1.692028e-01	2.197524e-01	8.695770e-01
-9	9597	-9	0	A	T	0.032	-2.779463e-02	1.692028e-01	2.197524e-01	8.695770e-01
-9	9590	-9	0	A	T	0.032	-2.779463e-02	1.692028e-01	2.197524e-01	8.695770e-01
-9	9592	-9	0	A	T	0.031	-3.647409e-03	1.595329e-01	2.165757e-01	9.817673e-01
-9	1531	-9	0	A	T	0.263	2.420500e-01	1.071768e-01	1.485662e-01	2.428841e-02
-9	6600	-9	0	A	T	0.037	-5.403621e-02	1.512666e-01	2.174687e-01	7.210526e-01
-9	6601	-9	0	A	T	0.085	-1.525448e-01	1.153374e-01	1.998487e-01	1.864881e-01
-9	6602	-9	0	A	T	0.085	-1.525448e-01	1.153374e-01	1.998487e-01	1.864881e-01
-9	6604	-9	0	A	T	0.037	-5.403621e-02	1.512666e-01	2.174687e-01	7.210526e-01
-9	6605	-9	0	A	T	0.037	-5.403621e-02	1.512666e-01	2.174687e-01	7.210526e-01
-9	6606	-9	0	A	T	0.085	-1.525448e-01	1.153374e-01	1.998487e-01	1.864881e-01
-9	6607	-9	0	A	T	0.039	-1.030520e-02	1.261420e-01	2.113372e-01	9.349171e-01
-9	6608	-9	0	A	T	0.085	-1.525448e-01	1.153374e-01	1.998487e-01	1.864881e-01
-9	4696	-9	0	A	T	0.016	2.613036e-02	1.244511e-01	2.067301e-01	8.337685e-01
-9	1538	-9	0	A	T	0.489	7.545031e-02	2.810397e-01	2.186699e-01	7.884337e-01
-9	8231	-9	0	A	T	0.012	-4.060931e-02	2.314753e-01	2.183353e-01	8.607972e-01
-9	15534	-9	0	A	T	0.044	-7.614590e-02	1.295025e-01	2.036122e-01	5.567681e-01
-9	15533	-9	0	A	T	0.045	-9.499446e-02	1.273587e-01	2.000556e-01	4.560397e-01
-9	8238	-9	0	A	T	0.021	8.154257e-02	1.578120e-01	2.132397e-01	6.055567e-01
-9	15539	-9	0	A	T	0.044	-7.614590e-02	1.295025e-01	2.036122e-01	5.567681e-01
-9	59412	-9	0	A	T	0.012	-5.934883e-02	1.302081e-01	2.028518e-01	6.487036e-01
-9	89703	-9	0	A	T	0.015	-1.443940e-01	3.003043e-01	2.156065e-01	6.308207e-01
-9	9644	-9	0	A	T	0.032	-2.779463e-02	1.692028e-01	2.197524e-01	8.695770e-01
-9	10281	-9	0	A	T	0.314	-1.035076e-01	5.161419e-02	1.288754e-01	4.538097e-02
-9	21575	-9	0	A	T	0.055	-8.710089e-02	7.465794e-02	1.893637e-01	2.438222e-01
-9	21576	-9	0	A	T	0.055	-8.710089e-02	7.465794e-02	1.893637e-01	2.438222e-01
-9	21577	-9	0	A	T	0.055	-8.710089e-02	7.465794e-02	1.893637e-01	2.438222e-01
-9	21578	-9	0	A	T	0.053	-8.660123e-02	7.692100e-02	1.902730e-01	2.606938e-01
-9	21579	-9	0	A	T	0.056	-9.084424e-02	7.365635e-02	1.884460e-01	2.179414e-01
-9	13394	-9	0	A	T	0.046	-1.423469e-01	1.303513e-01	1.949486e-01	2.752730e-01
-9	13396	-9	0	A	T	0.021	-2.280557e-02	1.519714e-01	2.139753e-01	8.807653e-01
-9	13390	-9	0	A	T	0.034	7.318250e-02	8.229373e-02	2.140414e-01	3.742172e-01
-9	48197	-9	0	A	T	0.024	6.237759e-03	2.836379e-01	2.202533e-01	9.824619e-01
-9	48196	-9	0	A	T	0.024	6.237759e-03	2.836379e-01	2.202533e-01	9.824619e-01
-9	48195	-9	0	A	T	0.024	6.237759e-03	2.836379e-01	2.202533e-01	9.824619e-01
-9	48194	-9	0	A	T	0.024	6.237759e-03	2.836379e-01	2.202533e-01	9.824619e-01
-9	13399	-9	0	A	T	0.045	-1.311635e-01	1.271385e-01	1.953017e-01	3.026600e-01
-9	13398	-9	0	A	T	0.047	-1.673470e-01	1.231908e-01	1.914748e-01	1.748502e-01
-9	48191	-9	0	A	T	0.025	-2.001151e-01	2.336945e-01	2.281547e-01	3.921777e-01
-9	48190	-9	0	A	T	0.024	6.237759e-03	2.836379e-01	2.202533e-01	9.824619e-01
-9	2903	-9	0	A	T	0.074	-7.882987e-03	5.426302e-02	2.037308e-01	8.845450e-01
-9	2907	-9	0	A	T	0.023	2.267585e-01	8.754987e-02	1.711830e-01	9.836099e-03
-9	2904	-9	0	A	T	0.065	-7.470112e-02	5.687221e-02	1.931204e-01	1.895343e-01
-9	15088	-9	0	A	T	0.013	-2.886489e-02	1.661491e-01	2.108330e-01	8.621389e-01
-9	15085	-9	0	A	T	0.012	-2.604610e-02	1.793412e-01	2.134159e-01	8.845778e-01
-9	15083	-9	0	A	T	0.012	-2.604610e-02	1.793412e-01	2.134159e-01	8.845778e-01
-9	15081	-9	0	A	T	0.012	-2.604610e-02	1.793412e-01	2.134159e-01	8.845778e-01
-9	48	-9	0	A	T	0.470	-3.959205e-02	7.314603e-02	2.052538e-01	5.885254e-01
-9	49	-9	0	A	T	0.287	-5.403267e-03	3.574019e-02	2.041739e-01	8.798846e-01
-9	44	-9	0	A	T	0.177	3.754307e-01	3.467075e-02	1.000000e-05	5.052130e-25
-9	45	-9	0	A	T	0.488	2.003928e-01	1.311087e-01	2.254629e-01	1.269438e-01
-9	5331	-9	0	A	T	0.051	-1.374141e-01	2.477789e-01	2.137890e-01	5.793924e-01
-9	5330	-9	0	A	T	0.051	-1.374141e-01	2.477789e-01	2.137890e-01	5.793924e-01
-9	5332	-9	0	A	T	0.064	8.102273e-02	1.730527e-01	2.220810e-01	6.398188e-01
-9	5337	-9	0	A	T	0.064	8.102273e-02	1.730527e-01	2.220810e-01	6.398188e-01
-9	5336	-9	0	A	T	0.051	-1.374141e-01	2.477789e-01	2.137890e-01	5.793924e-01
-9	5339	-9	0	A	T	0.051	-1.374141e-01	2.477789e-01	2.137890e-01	5.793924e-01
-9	5338	-9	0	A	T	0.026	1.509224e-01	1.022475e-01	1.988500e-01	1.404702e-01
-9	47997	-9	0	A	T	0.024	6.237759e-03	2.836379e-01	2.202533e-01	9.824619e-01
-9	47994	-9	0	A	T	0.024	6.237759e-03	2.836379e-01	2.202533e-01	9.824619e-01
-9	47995	-9	0	A	T	0.024	6.237759e-03	2.836379e-01	2.202533e-01	9.824619e-01
-9	47992	-9	0	A	T	0.024	6.237759e-03	2.836379e-01	2.202533e-01	9.824619e-01
-9	47990	-9	0	A	T	0.024	6.237759e-03	2.836379e-01	2.202533e-01	9.824619e-01
-9	47991	-9	0	A	T	0.024	6.237759e-03	2.836379e-01	2.202533e-01	9.824619e-01
-9	47998	-9	0	A	T	0.024	6.237759e-03	2.836379e-01	2.202533e-01	9.824619e-01
-9	47999	-9	0	A	T	0.019	-4.016066e-02	2.045524e-01	2.126628e-01	8.444169e-01
-9	13603	-9	0	A	T	0.046	-1.423469e-01	1.303513e-01	1.949486e-01	2.752730e-01
-9	13602	-9	0	A	T	0.046	-1.423469e-01	1.303513e-01	1.949486e-01	2.752730e-01
-9	13601	-9	0	A	T	0.044	-1.188284e-01	1.278286e-01	1.964803e-01	3.529670e-01
-9	13607	-9	0	A	T	0.033	-3.309667e-02	1.349838e-01	2.122223e-01	8.063957e-01
-9	13606	-9	0	A	T	0.046	-1.423469e-01	1.303513e-01	1.949486e-01	2.752730e-01
-9	13605	-9	0	A	T	0.046	-1.423469e-01	1.303513e-01	1.949486e-01	2.752730e-01
-9	90827	-9	0	A	T	0.047	-3.645183e-02	6.740888e-02	2.229467e-01	5.888816e-01
-9	21298	-9	0	A	T	0.021	5.508656e-02	1.021567e-01	2.047887e-01	5.899300e-01
-9	21436	-9	0	A	T	0.014	-1.395290e-01	1.286002e-01	1.938545e-01	2.783776e-01
-9	21430	-9	0	A	T	0.014	-1.395290e-01	1.286002e-01	1.938545e-01	2.783776e-01
-9	26387	-9	0	A	T	0.010	-1.200658e-01	1.466583e-01	2.005002e-01	4.133054e-01
-9	26384	-9	0	A	T	0.024	-2.211674e-02	1.841549e-01	2.089620e-01	9.044465e-01
-9	26385	-9	0	A	T	0.028	-2.343492e-01	2.632090e-01	2.081079e-01	3.736430e-01
-9	26388	-9	0	A	T	0.028	-2.343492e-01	2.632090e-01	2.081079e-01	3.736430e-01
-9	26389	-9	0	A	T	0.028	-2.343492e-01	2.632090e-01	2.081079e-01	3.736430e-01
-9	3690	-9	0	A	T	0.014	1.886497e-02	1.040002e-01	2.022893e-01	8.561218e-01
-9	3691	-9	0	A	T	0.013	2.633550e-02	1.072707e-01	2.020534e-01	8.061518e-01
-9	3692	-9	0	A	T	0.038	-1.167470e-01	1.095691e-01	2.084943e-01	2.870862e-01
-9	3693	-9	0	A	T	0.038	-1.167470e-01	1.095691e-01	2.084943e-01	2.870862e-01
-9	3694	-9	0	A	T	0.038	-1.167470e-01	1.095691e-01	2.084943e-01	2.870862e-01
-9	2704	-9	0	A	T	0.072	-2.320944e-02	5.866446e-02	1.990172e-01	6.925224e-01
-9	762	-9	0	A	T	0.123	-2.480855e-02	8.698186e-02	2.207694e-01	7.755805e-01
-9	763	-9	0	A	T	0.461	1.210070e-01	1.143043e-01	2.206734e-01	2.902026e-01
-9	761	-9	0	A	T	0.123	-2.480855e-02	8.698186e-02	2.207694e-01	7.755805e-01
-9	766	-9	0	A	T	0.456	-1.203595e-02	1.145159e-01	2.134631e-01	9.163303e-01
-9	767	-9	0	A	T	0.264	2.190525e-01	1.112556e-01	1.484773e-01	4.943631e-02
-9	764	-9	0	A	T	0.485	9.915974e-02	2.078679e-01	2.180959e-01	6.335177e-01
-9	4283	-9	0	A	T	0.037	-8.647260e-02	9.798407e-02	1.939420e-01	3.778611e-01
-9	4286	-9	0	A	T	0.041	-9.463638e-02	9.938482e-02	1.959952e-01	3.413792e-01
-9	4287	-9	0	A	T	0.041	-9.463638e-02	9.938482e-02	1.959952e-01	3.413792e-01
-9	4284	-9	0	A	T	0.042	-7.080181e-02	9.703606e-02	1.974746e-01	4.659007e-01
-9	4285	-9	0	A	T	0.041	-9.463638e-02	9.938482e-02	1.959952e-01	3.413792e-01
-9	4288	-9	0	A	T	0.020	-1.020292e-01	1.059131e-01	1.986546e-01	3.357820e-01
-9	4289	-9	0	A	T	0.012	-8.176612e-02	1.150554e-01	1.988395e-01	4.775747e-01
-9	19771	-9	0	A	T	0.015	-6.253092e-02	1.897173e-01	2.143530e-01	7.418203e-01
-9	19779	-9	0	A	T	0.017	5.593850e-02	1.898378e-01	2.162000e-01	7.683549e-01
-9	13522	-9	0	A	T	0.046	-1.423469e-01	1.303513e-01	1.949486e-01	2.752730e-01
-9	13523	-9	0	A	T	0.044	-1.188284e-01	1.278286e-01	1.964803e-01	3.529670e-01
-9	13520	-9	0	A	T	0.046	-1.423469e-01	1.303513e-01	1.949486e-01	2.752730e-01
-9	13521	-9	0	A	T	0.046	-1.423469e-01	1.303513e-01	1.949486e-01	2.752730e-01
-9	13526	-9	0	A	T	0.021	-2.280557e-02	1.519714e-01	2.139753e-01	8.807653e-01
-9	13527	-9	0	A	T	0.045	-1.277580e-01	1.285477e-01	1.949460e-01	3.207047e-01
-9	13525	-9	0	A	T	0.046	-1.423469e-01	1.303513e-01	1.949486e-01	2.752730e-01
-9	13529	-9	0	A	T	0.021	-2.280557e-02	1.519714e-01	2.139753e-01	8.807653e-01
-9	7209	-9	0	A	T	0.013	8.863949e-02	1.083021e-01	2.031462e-01	4.134367e-01
-9	6223	-9	0	A	T	0.051	-1.374141e-01	2.477789e-01	2.137890e-01	5.793924e-01
-9	6221	-9	0	A	T	0.059	-7.643469e-02	2.061922e-01	2.154405e-01	7.109983e-01
-9	6226	-9	0	A	T	0.051	-1.374141e-01	2.477789e-01	2.137890e-01	5.793924e-01
-9	6227	-9	0	A	T	0.079	-1.019129e-01	5.351982e-02	1.891405e-01	5.737490e-02
-9	6224	-9	0	A	T	0.059	-7.643469e-02	2.061922e-01	2.154405e-01	7.109983e-01
-9	6228	-9	0	A	T	0.051	-1.374141e-01	2.477789e-01	2.137890e-01	5.793924e-01
-9	6229	-9	0	A	T	0.050	-7.780685e-02	2.145129e-01	2.103106e-01	7.169499e-01
-9	89668	-9	0	A	T	0.015	-1.443940e-01	3.003043e-01	2.156065e-01	6.308207e-01
-9	89669	-9	0	A	T	0.015	-1.443940e-01	3.003043e-01	2.156065e-01	6.308207e-01
-9	89666	-9	0	A	T	0.015	-1.443940e-01	3.003043e-01	2.156065e-01	6.308207e-01
-9	89667	-9	0	A	T	0.015	-1.443940e-01	3.003043e-01	2.156065e-01	6.308207e-01
-9	5273	-9	0	A	T	0.050	-1.699052e-02	1.933539e-01	2.115163e-01	9.300081e-01
-9	89662	-9	0	A	T	0.015	-1.443940e-01	3.003043e-01	2.156065e-01	6.308207e-01
-9	5278	-9	0	A	T	0.051	-1.374141e-01	2.477789e-01	2.137890e-01	5.793924e-01
-9	89663	-9	0	A	T	0.015	-1.443940e-01	3.003043e-01	2.156065e-01	6.308207e-01
-9	89660	-9	0	A	T	0.015	-1.443940e-01	3.003043e-01	2.156065e-01	6.308207e-01
-9	89661	-9	0	A	T	0.015	-1.443940e-01	3.003043e-01	2.156065e-01	6.308207e-01
-9	12455	-9	0	A	T	0.031	1.539144e-01	8.183185e-02	1.812135e-01	6.048883e-02
-9	2501	-9	0	A	T	0.027	1.064089e-01	1.007251e-01	1.918106e-01	2.912100e-01
-9	2500	-9	0	A	T	0.086	9.824672e-02	4.932836e-02	2.061465e-01	4.687133e-02
-9	13624	-9	0	A	T	0.046	-1.423469e-01	1.303513e-01	1.949486e-01	2.752730e-01
-9	26618	-9	0	A	T	0.028	-2.343492e-01	2.632090e-01	2.081079e-01	3.736430e-01
-9	26619	-9	0	A	T	0.028	-2.343492e-01	2.632090e-01	2.081079e-01	3.736430e-01
-9	26616	-9	0	A	T	0.028	-2.343492e-01	2.632090e-01	2.081079e-01	3.736430e-01
-9	26617	-9	0	A	T	0.028	-2.343492e-01	2.632090e-01	2.081079e-01	3.736430e-01
-9	26610	-9	0	A	T	0.028	-2.343492e-01	2.632090e-01	2.081079e-01	3.736430e-01
-9	26612	-9	0	A	T	0.028	-2.343492e-01	2.632090e-01	2.081079e-01	3.736430e-01
-9	6976	-9	0	A	T	0.027	8.698014e-02	1.157258e-01	2.040204e-01	4.525917e-01
-9	6977	-9	0	A	T	0.085	-1.433414e-01	1.172061e-01	1.995504e-01	2.218291e-01
-9	8160	-9	0	A	T	0.012	-4.060931e-02	2.314753e-01	2.183353e-01	8.607972e-01
-9	6972	-9	0	A	T	0.036	-3.242418e-02	1.563939e-01	2.169915e-01	8.358294e-01
-9	6973	-9	0	A	T	0.085	-1.433414e-01	1.172061e-01	1.995504e-01	2.218291e-01
-9	6970	-9	0	A	T	0.032	6.793625e-02	1.659751e-01	2.161922e-01	6.824582e-01
-9	15824	-9	0	A	T	0.044	-7.614590e-02	1.295025e-01	2.036122e-01	5.567681e-01
-9	15829	-9	0	A	T	0.042	-5.297356e-02	1.253956e-01	2.050369e-01	6.728513e-01
-9	15828	-9	0	A	T	0.044	-7.614590e-02	1.295025e-01	2.036122e-01	5.567681e-01
-9	201	-9	0	A	T	0.161	3.137565e-01	8.512053e-02	9.099451e-02	2.490354e-04
-9	202	-9	0	A	T	0.274	1.966647e-01	1.082477e-01	1.573908e-01	6.976068e-02
-9	205	-9	0	A	T	0.177	3.754307e-01	3.467075e-02	1.000000e-05	5.052130e-25
-9	204	-9	0	A	T	0.205	2.808253e-01	1.037632e-01	1.114726e-01	7.000798e-03
-9	206	-9	0	A	T	0.473	-4.833885e-02	1.301559e-01	2.156467e-01	7.104806e-01
-9	209	-9	0	A	T	0.177	3.754307e-01	3.467075e-02	1.000000e-05	5.052130e-25
-9	208	-9	0	A	T	0.123	-2.480855e-02	8.698186e-02	2.207694e-01	7.755805e-01
-9	17405	-9	0	A	T	0.010	2.036340e-01	1.505364e-01	2.127814e-01	1.766687e-01
-9	17404	-9	0	A	T	0.010	2.036340e-01	1.505364e-01	2.127814e-01	1.766687e-01
-9	17406	-9	0	A	T	0.010	2.036340e-01	1.505364e-01	2.127814e-01	1.766687e-01
-9	17401	-9	0	A	T	0.010	2.036340e-01	1.505364e-01	2.127814e-01	1.766687e-01
-9	17403	-9	0	A	T	0.010	2.036340e-01	1.505364e-01	2.127814e-01	1.766687e-01
-9	17402	-9	0	A	T	0.010	2.036340e-01	1.505364e-01	2.127814e-01	1.766687e-01
-9	21783	-9	0	A	T	0.010	-1.081143e-01	1.368533e-01	2.094452e-01	4.298481e-01
-9	5245	-9	0	A	T	0.027	-7.167789e-02	1.703978e-01	2.084146e-01	6.741654e-01
-9	1727	-9	0	A	T	0.032	7.066905e-02	8.423032e-02	2.124400e-01	4.018145e-01
-9	5240	-9	0	A	T	0.021	-7.162924e-02	1.624152e-01	2.079011e-01	6.593580e-01
-9	5243	-9	0	A	T	0.051	-1.374141e-01	2.477789e-01	2.137890e-01	5.793924e-01
-9	26518	-9	0	A	T	0.028	-2.343492e-01	2.632090e-01	2.081079e-01	3.736430e-01
-9	26517	-9	0	A	T	0.028	-2.343492e-01	2.632090e-01	2.081079e-01	3.736430e-01
-9	26516	-9	0	A	T	0.028	-2.343492e-01	2.632090e-01	2.081079e-01	3.736430e-01
-9	5242	-9	0	A	T	0.069	-5.633538e-02	1.811644e-01	2.159952e-01	7.559401e-01
-9	26513	-9	0	A	T	0.021	4.057140e-02	1.577391e-01	2.113034e-01	7.971107e-01
-9	26510	-9	0	A	T	0.024	-2.211674e-02	1.841549e-01	2.089620e-01	9.044465e-01
-9	13588	-9	0	A	T	0.020	2.318119e-03	1.497924e-01	2.136972e-01	9.876581e-01
-9	13723	-9	0	A	T	0.021	-2.280557e-02	1.519714e-01	2.139753e-01	8.807653e-01
-9	13725	-9	0	A	T	0.011	2.295579e-01	1.257638e-01	2.066882e-01	6.846568e-02
-9	13726	-9	0	A	T	0.020	2.318119e-03	1.497924e-01	2.136972e-01	9.876581e-01
-9	9726	-9	0	A	T	0.032	-2.779463e-02	1.692028e-01	2.197524e-01	8.695770e-01
-9	9727	-9	0	A	T	0.032	-2.779463e-02	1.692028e-01	2.197524e-01	8.695770e-01
-9	9724	-9	0	A	T	0.032	-2.779463e-02	1.692028e-01	2.197524e-01	8.695770e-01
-9	9723	-9	0	A	T	0.032	-2.779463e-02	1.692028e-01	2.197524e-01	8.695770e-01
-9	9721	-9	0	A	T	0.032	-2.779463e-02	1.692028e-01	2.197524e-01	8.695770e-01
-9	9729	-9	0	A	T	0.011	1.325434e-01	1.352175e-01	1.997071e-01	3.273820e-01
-9	24134	-9	0	A	T	0.033	4.274492e-02	1.141558e-01	2.062429e-01	7.082103e-01
-9	52259	-9	0	A	T	0.010	-3.016513e-02	1.439746e-01	2.031791e-01	8.341178e-01
-9	3077	-9	0	A	T	0.104	-7.091815e-02	5.743144e-02	2.022886e-01	2.173907e-01
-9	488	-9	0	A	T	0.485	9.419566e-02	1.843473e-01	2.153834e-01	6.095665e-01
-9	487	-9	0	A	T	0.489	7.545031e-02	2.810397e-01	2.186699e-01	7.884337e-01
-9	486	-9	0	A	T	0.104	-3.533277e-02	6.940961e-02	2.214910e-01	6.109117e-01
-9	485	-9	0	A	T	0.125	-3.328142e-02	6.227289e-02	2.213280e-01	5.932376e-01
-9	484	-9	0	A	T	0.165	2.386110e-01	9.663459e-02	1.092202e-01	1.382667e-02
-9	483	-9	0	A	T	0.165	2.386110e-01	9.663459e-02	1.092202e-01	1.382667e-02
-9	482	-9	0	A	T	0.205	2.808253e-01	1.037632e-01	1.114726e-01	7.000798e-03
-9	481	-9	0	A	T	0.264	2.190525e-01	1.112556e-01	1.484773e-01	4.943631e-02
-9	480	-9	0	A	T	0.177	3.754307e-01	3.467075e-02	1.000000e-05	5.052130e-25
-9	6099	-9	0	A	T	0.051	-1.374141e-01	2.477789e-01	2.137890e-01	5.793924e-01
-9	6090	-9	0	A	T	0.051	-1.374141e-01	2.477789e-01	2.137890e-01	5.793924e-01
-9	6093	-9	0	A	T	0.013	2.038403e-02	1.232440e-01	2.036969e-01	8.686899e-01
-9	6092	-9	0	A	T	0.051	-1.374141e-01	2.477789e-01	2.137890e-01	5.793924e-01
-9	6095	-9	0	A	T	0.059	-7.643469e-02	2.061922e-01	2.154405e-01	7.109983e-01
-9	6094	-9	0	A	T	0.021	-7.162924e-02	1.624152e-01	2.079011e-01	6.593580e-01
-9	6097	-9	0	A	T	0.059	-7.643469e-02	2.061922e-01	2.154405e-01	7.109983e-01
-9	6096	-9	0	A	T	0.051	-1.374141e-01	2.477789e-01	2.137890e-01	5.793924e-01
-9	4422	-9	0	A	T	0.069	1.265842e-01	1.043304e-01	2.132201e-01	2.255062e-01
-9	7909	-9	0	A	T	0.021	8.154257e-02	1.578120e-01	2.132397e-01	6.055567e-01
-9	46399	-9	0	A	T	0.011	-6.689428e-02	2.290941e-01	2.121495e-01	7.703945e-01
-9	46398	-9	0	A	T	0.010	5.193351e-03	2.621421e-01	2.145695e-01	9.842008e-01
-9	46397	-9	0	A	T	0.010	5.193351e-03	2.621421e-01	2.145695e-01	9.842008e-01
-9	46394	-9	0	A	T	0.010	5.193351e-03	2.621421e-01	2.145695e-01	9.842008e-01
-9	46392	-9	0	A	T	0.010	5.193351e-03	2.621421e-01	2.145695e-01	9.842008e-01
-9	46390	-9	0	A	T	0.011	-6.689428e-02	2.290941e-01	2.121495e-01	7.703945e-01
-9	17303	-9	0	A	T	0.015	-4.826478e-02	9.818752e-02	2.009011e-01	6.232174e-01
-9	17304	-9	0	A	T	0.013	3.691907e-02	1.070035e-01	2.033975e-01	7.301986e-01
-9	17305	-9	0	A	T	0.011	3.501603e-03	1.148301e-01	2.025267e-01	9.756837e-01
-9	1317	-9	0	A	T	0.220	1.694366e-01	8.586907e-02	1.313404e-01	4.894501e-02
-9	1316	-9	0	A	T	0.486	-4.852778e-02	1.785696e-01	2.100930e-01	7.859040e-01
-9	1314	-9	0	A	T	0.205	2.808253e-01	1.037632e-01	1.114726e-01	7.000798e-03
-9	1313	-9	0	A	T	0.177	3.754307e-01	3.467075e-02	1.000000e-05	5.052130e-25
-9	1312	-9	0	A	T	0.489	7.545031e-02	2.810397e-01	2.186699e-01	7.884337e-01
-9	1310	-9	0	A	T	0.177	3.754307e-01	3.467075e-02	1.000000e-05	5.052130e-25
-9	48311	-9	0	A	T	0.019	-4.016066e-02	2.045524e-01	2.126628e-01	8.444169e-01
-9	48319	-9	0	A	T	0.024	6.237759e-03	2.836379e-01	2.202533e-01	9.824619e-01
-9	22417	-9	0	A	T	0.010	-1.149769e-02	1.460233e-01	2.053416e-01	9.372675e-01
-9	22415	-9	0	A	T	0.026	-9.274539e-02	1.010124e-01	1.948173e-01	3.589157e-01
-9	22413	-9	0	A	T	0.010	-1.149769e-02	1.460233e-01	2.053416e-01	9.372675e-01
-9	1249	-9	0	A	T	0.382	-9.738130e-03	5.838374e-02	2.079003e-01	8.675890e-01
-9	1248	-9	0	A	T	0.385	-1.690109e-02	6.001802e-02	2.091096e-01	7.783500e-01
-9	472	-9	0	A	T	0.177	3.754307e-01	3.467075e-02	1.000000e-05	5.052130e-25
-9	470	-9	0	A	T	0.176	3.782054e-01	3.466475e-02	1.000000e-05	2.394827e-25
-9	6118	-9	0	A	T	0.057	2.441048e-02	1.993470e-01	2.172742e-01	9.025831e-01
-9	6119	-9	0	A	T	0.051	-1.374141e-01	2.477789e-01	2.137890e-01	5.793924e-01
-9	6115	-9	0	A	T	0.058	-3.114052e-02	2.046777e-01	2.158482e-01	8.791259e-01
-9	6116	-9	0	A	T	0.059	-7.643469e-02	2.061922e-01	2.154405e-01	7.109983e-01
-9	6117	-9	0	A	T	0.058	-3.114052e-02	2.046777e-01	2.158482e-01	8.791259e-01
-9	6111	-9	0	A	T	0.051	-1.374141e-01	2.477789e-01	2.137890e-01	5.793924e-01
-9	6113	-9	0	A	T	0.058	-3.114052e-02	2.046777e-01	2.158482e-01	8.791259e-01
-9	4584	-9	0	A	T	0.016	2.613036e-02	1.244511e-01	2.067301e-01	8.337685e-01
-9	4587	-9	0	A	T	0.016	2.613036e-02	1.244511e-01	2.067301e-01	8.337685e-01
-9	4586	-9	0	A	T	0.016	2.613036e-02	1.244511e-01	2.067301e-01	8.337685e-01
-9	4581	-9	0	A	T	0.016	2.613036e-02	1.244511e-01	2.067301e-01	8.337685e-01
-9	4580	-9	0	A	T	0.010	-2.611072e-01	1.423301e-01	2.371991e-01	6.708655e-02
-9	478	-9	0	A	T	0.177	3.754307e-01	3.467075e-02	1.000000e-05	5.052130e-25
-9	6932	-9	0	A	T	0.085	-1.433414e-01	1.172061e-01	1.995504e-01	2.218291e-01
-9	6933	-9	0	A	T	0.032	6.793625e-02	1.659751e-01	2.161922e-01	6.824582e-01
-9	6930	-9	0	A	T	0.032	6.793625e-02	1.659751e-01	2.161922e-01	6.824582e-01
-9	6931	-9	0	A	T	0.083	-1.210443e-01	1.168600e-01	2.006403e-01	3.007220e-01
-9	6937	-9	0	A	T	0.160	-1.147292e-02	6.677043e-02	2.012463e-01	8.636337e-01
-9	6934	-9	0	A	T	0.074	-7.005907e-03	1.045777e-01	2.127081e-01	9.466107e-01
-9	8128	-9	0	A	T	0.012	-4.060931e-02	2.314753e-01	2.183353e-01	8.607972e-01
-9	8126	-9	0	A	T	0.012	-4.060931e-02	2.314753e-01	2.183353e-01	8.607972e-01
-9	6939	-9	0	A	T	0.056	-4.809603e-02	8.654802e-02	2.012783e-01	5.786189e-01
-9	8121	-9	0	A	T	0.011	1.828148e-02	2.131631e-01	2.132078e-01	9.316844e-01
-9	8120	-9	0	A	T	0.012	-4.060931e-02	2.314753e-01	2.183353e-01	8.607972e-01
-9	89834	-9	0	A	T	0.015	-1.443940e-01	3.003043e-01	2.156065e-01	6.308207e-01
-9	89839	-9	0	A	T	0.015	-1.443940e-01	3.003043e-01	2.156065e-01	6.308207e-01
-9	5796	-9	0	A	T	0.059	-7.643469e-02	2.061922e-01	2.154405e-01	7.109983e-01
-9	5795	-9	0	A	T	0.051	-1.374141e-01	2.477789e-01	2.137890e-01	5.793924e-01
-9	5793	-9	0	A	T	0.059	-7.643469e-02	2.061922e-01	2.154405e-01	7.109983e-01
-9	5791	-9	0	A	T	0.021	6.738900e-02	1.061473e-01	2.052131e-01	5.257667e-01
-9	5790	-9	0	A	T	0.059	-7.643469e-02	2.061922e-01	2.154405e-01	7.109983e-01
-9	5799	-9	0	A	T	0.021	-7.162924e-02	1.624152e-01	2.079011e-01	6.593580e-01
-9	5798	-9	0	A	T	0.051	-1.374141e-01	2.477789e-01	2.137890e-01	5.793924e-01
-9	89803	-9	0	A	T	0.015	-1.443940e-01	3.003043e-01	2.156065e-01	6.308207e-01
-9	19231	-9	0	A	T	0.011	-1.133770e-01	1.476478e-01	1.985894e-01	4.428646e-01
-9	19232	-9	0	A	T	0.011	-1.133770e-01	1.476478e-01	1.985894e-01	4.428646e-01
-9	19233	-9	0	A	T	0.011	-1.133770e-01	1.476478e-01	1.985894e-01	4.428646e-01
-9	19235	-9	0	A	T	0.011	-1.133770e-01	1.476478e-01	1.985894e-01	4.428646e-01
-9	19236	-9	0	A	T	0.011	-1.133770e-01	1.476478e-01	1.985894e-01	4.428646e-01
-9	19237	-9	0	A	T	0.011	-1.133770e-01	1.476478e-01	1.985894e-01	4.428646e-01
-9	19238	-9	0	A	T	0.011	-1.133770e-01	1.476478e-01	1.985894e-01	4.428646e-01
-9	19239	-9	0	A	T	0.011	-1.133770e-01	1.476478e-01	1.985894e-01	4.428646e-01
-9	89808	-9	0	A	T	0.015	-1.443940e-01	3.003043e-01	2.156065e-01	6.308207e-01
-9	89809	-9	0	A	T	0.015	-1.443940e-01	3.003043e-01	2.156065e-01	6.308207e-01
-9	49917	-9	0	A	T	0.014	1.134686e-02	1.077950e-01	2.036012e-01	9.162031e-01
-9	2831	-9	0	A	T	0.112	1.010525e-01	4.867009e-02	1.432233e-01	3.830617e-02
-9	2830	-9	0	A	T	0.113	1.282305e-01	4.972535e-02	1.338873e-01	1.015911e-02
-9	1436	-9	0	A	T	0.217	-4.399710e-02	4.873139e-02	2.116430e-01	3.669788e-01
-9	1434	-9	0	A	T	0.200	2.983677e-01	8.697769e-02	9.980430e-02	6.453326e-04
-9	1435	-9	0	A	T	0.165	2.386110e-01	9.663459e-02	1.092202e-01	1.382667e-02
-9	1430	-9	0	A	T	0.204	2.970265e-01	1.007921e-01	1.109159e-01	3.337853e-03
-9	1431	-9	0	A	T	0.264	2.190525e-01	1.112556e-01	1.484773e-01	4.943631e-02
-9	1439	-9	0	A	T	0.464	1.968171e-02	1.357143e-01	2.142595e-01	8.847427e-01
-9	22338	-9	0	A	T	0.010	-1.149769e-02	1.460233e-01	2.053416e-01	9.372675e-01
-9	8448	-9	0	A	T	0.017	-1.428239e-01	9.917131e-02	2.052841e-01	1.503550e-01
-9	26179	-9	0	A	T	0.028	-2.343492e-01	2.632090e-01	2.081079e-01	3.736430e-01
-9	26178	-9	0	A	T	0.029	-3.052816e-01	2.196967e-01	2.056487e-01	1.651932e-01
-9	26171	-9	0	A	T	0.028	-2.343492e-01	2.632090e-01	2.081079e-01	3.736430e-01
-9	26173	-9	0	A	T	0.024	-2.211674e-02	1.841549e-01	2.089620e-01	9.044465e-01
-9	26172	-9	0	A	T	0.028	-2.343492e-01	2.632090e-01	2.081079e-01	3.736430e-01
-9	26175	-9	0	A	T	0.028	-2.343492e-01	2.632090e-01	2.081079e-01	3.736430e-01
-9	26174	-9	0	A	T	0.028	-2.343492e-01	2.632090e-01	2.081079e-01	3.736430e-01
-9	26177	-9	0	A	T	0.022	-3.981711e-03	1.517366e-01	2.053065e-01	9.790741e-01
-9	26176	-9	0	A	T	0.010	-1.200658e-01	1.466583e-01	2.005002e-01	4.133054e-01
-9	3403	-9	0	A	T	0.012	1.721647e-01	1.952442e-01	2.061891e-01	3.782529e-01
-9	3405	-9	0	A	T	0.012	1.721647e-01	1.952442e-01	2.061891e-01	3.782529e-01
-9	3404	-9	0	A	T	0.024	3.987708e-02	9.495493e-02	1.969615e-01	6.746709e-01
-9	3407	-9	0	A	T	0.010	-2.999881e-02	1.841882e-01	2.142118e-01	8.706769e-01
-9	3408	-9	0	A	T	0.012	1.721647e-01	1.952442e-01	2.061891e-01	3.782529e-01
-9	2061	-9	0	A	T	0.011	-1.563949e-01	1.302489e-01	1.967223e-01	2.303402e-01
-9	2063	-9	0	A	T	0.011	-1.563949e-01	1.302489e-01	1.967223e-01	2.303402e-01
-9	2067	-9	0	A	T	0.011	-1.563949e-01	1.302489e-01	1.967223e-01	2.303402e-01
-9	6488	-9	0	A	T	0.059	-7.643469e-02	2.061922e-01	2.154405e-01	7.109983e-01
-9	6481	-9	0	A	T	0.059	-7.643469e-02	2.061922e-01	2.154405e-01	7.109983e-01
-9	21347	-9	0	A	T	0.014	-1.395290e-01	1.286002e-01	1.938545e-01	2.783776e-01
-9	21340	-9	0	A	T	0.014	-1.395290e-01	1.286002e-01	1.938545e-01	2.783776e-01
-9	5429	-9	0	A	T	0.064	8.102273e-02	1.730527e-01	2.220810e-01	6.398188e-01
-9	1188	-9	0	A	T	0.162	3.036636e-01	8.740429e-02	9.324152e-02	5.503363e-04
-9	1189	-9	0	A	T	0.131	1.045900e-01	8.751634e-02	1.927121e-01	2.325372e-01
-9	5427	-9	0	A	T	0.064	8.102273e-02	1.730527e-01	2.220810e-01	6.398188e-01
-9	5426	-9	0	A	T	0.064	8.102273e-02	1.730527e-01	2.220810e-01	6.398188e-01
-9	5421	-9	0	A	T	0.064	8.102273e-02	1.730527e-01	2.220810e-01	6.398188e-01
-9	5420	-9	0	A	T	0.064	8.102273e-02	1.730527e-01	2.220810e-01	6.398188e-01
-9	5423	-9	0	A	T	0.049	-2.562183e-03	1.742237e-01	2.097446e-01	9.882715e-01
-9	5422	-9	0	A	T	0.064	8.102273e-02	1.730527e-01	2.220810e-01	6.398188e-01
-9	21349	-9	0	A	T	0.014	-1.395290e-01	1.286002e-01	1.938545e-01	2.783776e-01
-9	21348	-9	0	A	T	0.014	-1.395290e-01	1.286002e-01	1.938545e-01	2.783776e-01
-9	344	-9	0	A	T	0.492	1.086261e-01	2.254272e-01	2.117814e-01	6.300808e-01
-9	345	-9	0	A	T	0.205	2.808253e-01	1.037632e-01	1.114726e-01	7.000798e-03
-9	346	-9	0	A	T	0.468	1.456309e-01	1.254880e-01	2.233762e-01	2.463138e-01
-9	347	-9	0	A	T	0.474	-6.578089e-03	1.360227e-01	2.134727e-01	9.614457e-01
-9	340	-9	0	A	T	0.471	6.856981e-02	1.350285e-01	2.147411e-01	6.117736e-01
-9	341	-9	0	A	T	0.177	3.754307e-01	3.467075e-02	1.000000e-05	5.052130e-25
-9	343	-9	0	A	T	0.177	3.754307e-01	3.467075e-02	1.000000e-05	5.052130e-25
-9	348	-9	0	A	T	0.121	-2.225462e-02	7.858311e-02	2.173355e-01	7.771251e-01
-9	349	-9	0	A	T	0.312	1.503947e-01	6.233041e-02	1.424747e-01	1.613535e-02
-9	19374	-9	0	A	T	0.011	-1.133770e-01	1.476478e-01	1.985894e-01	4.428646e-01
-9	19376	-9	0	A	T	0.011	-1.133770e-01	1.476478e-01	1.985894e-01	4.428646e-01
-9	19371	-9	0	A	T	0.011	-1.133770e-01	1.476478e-01	1.985894e-01	4.428646e-01
-9	19373	-9	0	A	T	0.011	-1.133770e-01	1.476478e-01	1.985894e-01	4.428646e-01
-9	19379	-9	0	A	T	0.011	-1.133770e-01	1.476478e-01	1.985894e-01	4.428646e-01
-9	19378	-9	0	A	T	0.011	-1.133770e-01	1.476478e-01	1.985894e-01	4.428646e-01
-9	12433	-9	0	A	T	0.032	1.705570e-01	8.100649e-02	1.791303e-01	3.567727e-02
-9	9411	-9	0	A	T	0.032	-2.779463e-02	1.692028e-01	2.197524e-01	8.695770e-01
-9	9413	-9	0	A	T	0.032	-2.779463e-02	1.692028e-01	2.197524e-01	8.695770e-01
-9	9415	-9	0	A	T	0.032	-2.779463e-02	1.692028e-01	2.197524e-01	8.695770e-01
-9	48144	-9	0	A	T	0.024	6.237759e-03	2.836379e-01	2.202533e-01	9.824619e-01
-9	48145	-9	0	A	T	0.024	6.237759e-03	2.836379e-01	2.202533e-01	9.824619e-01
-9	48146	-9	0	A	T	0.024	6.237759e-03	2.836379e-01	2.202533e-01	9.824619e-01
-9	48147	-9	0	A	T	0.024	6.237759e-03	2.836379e-01	2.202533e-01	9.824619e-01
-9	48140	-9	0	A	T	0.019	-4.016066e-02	2.045524e-01	2.126628e-01	8.444169e-01
-9	48141	-9	0	A	T	0.019	-4.016066e-02	2.045524e-01	2.126628e-01	8.444169e-01
-9	48142	-9	0	A	T	0.024	6.237759e-03	2.836379e-01	2.202533e-01	9.824619e-01
-9	48143	-9	0	A	T	0.014	1.180641e-01	1.814298e-01	2.096908e-01	5.154692e-01
-9	9468	-9	0	A	T	0.032	-2.779463e-02	1.692028e-01	2.197524e-01	8.695770e-01
-9	48178	-9	0	A	T	0.019	-4.016066e-02	2.045524e-01	2.126628e-01	8.444169e-01
-9	89774	-9	0	A	T	0.015	-1.443940e-01	3.003043e-01	2.156065e-01	6.308207e-01
-9	89775	-9	0	A	T	0.015	-1.443940e-01	3.003043e-01	2.156065e-01	6.308207e-01
-9	89776	-9	0	A	T	0.015	-1.443940e-01	3.003043e-01	2.156065e-01	6.308207e-01
-9	89777	-9	0	A	T	0.015	-1.443940e-01	3.003043e-01	2.156065e-01	6.308207e-01
-9	89770	-9	0	A	T	0.015	-1.443940e-01	3.003043e-01	2.156065e-01	6.308207e-01
-9	89771	-9	0	A	T	0.015	-1.443940e-01	3.003043e-01	2.156065e-01	6.308207e-01
-9	89772	-9	0	A	T	0.015	-1.443940e-01	3.003043e-01	2.156065e-01	6.308207e-01
-9	89773	-9	0	A	T	0.015	-1.443940e-01	3.003043e-01	2.156065e-01	6.308207e-01
-9	89778	-9	0	A	T	0.015	-1.443940e-01	3.003043e-01	2.156065e-01	6.308207e-01
-9	89779	-9	0	A	T	0.015	-1.443940e-01	3.003043e-01	2.156065e-01	6.308207e-01
-9	5508	-9	0	A	T	0.051	-1.374141e-01	2.477789e-01	2.137890e-01	5.793924e-01
-9	5502	-9	0	A	T	0.051	-1.374141e-01	2.477789e-01	2.137890e-01	5.793924e-01
-9	5503	-9	0	A	T	0.051	-1.374141e-01	2.477789e-01	2.137890e-01	5.793924e-01
-9	5501	-9	0	A	T	0.051	-1.374141e-01	2.477789e-01	2.137890e-01	5.793924e-01
-9	542	-9	0	A	T	0.489	7.545031e-02	2.810397e-01	2.186699e-01	7.884337e-01
-9	543	-9	0	A	T	0.162	3.036636e-01	8.740429e-02	9.324152e-02	5.503363e-04
-9	540	-9	0	A	T	0.177	3.754307e-01	3.467075e-02	1.000000e-05	5.052130e-25
-9	541	-9	0	A	T	0.177	3.754307e-01	3.467075e-02	1.000000e-05	5.052130e-25
-9	546	-9	0	A	T	0.489	7.545031e-02	2.810397e-01	2.186699e-01	7.884337e-01
-9	547	-9	0	A	T	0.264	2.190525e-01	1.112556e-01	1.484773e-01	4.943631e-02
-9	544	-9	0	A	T	0.162	3.036636e-01	8.740429e-02	9.324152e-02	5.503363e-04
-9	545	-9	0	A	T	0.489	7.545031e-02	2.810397e-01	2.186699e-01	7.884337e-01
-9	548	-9	0	A	T	0.462	8.774555e-02	1.318643e-01	2.187659e-01	5.060430e-01
-9	549	-9	0	A	T	0.486	-7.817302e-02	2.433850e-01	2.177547e-01	7.481809e-01
-9	6564	-9	0	A	T	0.051	-1.374141e-01	2.477789e-01	2.137890e-01	5.793924e-01
-9	6566	-9	0	A	T	0.021	-7.162924e-02	1.624152e-01	2.079011e-01	6.593580e-01
-9	6561	-9	0	A	T	0.059	-7.643469e-02	2.061922e-01	2.154405e-01	7.109983e-01
-9	19607	-9	0	A	T	0.017	2.265752e-01	1.427630e-01	2.001961e-01	1.130386e-01
-9	19601	-9	0	A	T	0.017	2.265752e-01	1.427630e-01	2.001961e-01	1.130386e-01
-9	12721	-9	0	A	T	0.020	2.173285e-02	9.543353e-02	2.072094e-01	8.199379e-01
-9	13456	-9	0	A	T	0.021	-2.280557e-02	1.519714e-01	2.139753e-01	8.807653e-01
-9	13457	-9	0	A	T	0.046	-1.423469e-01	1.303513e-01	1.949486e-01	2.752730e-01
-9	13454	-9	0	A	T	0.033	-3.309667e-02	1.349838e-01	2.122223e-01	8.063957e-01
-9	13455	-9	0	A	T	0.046	-1.423469e-01	1.303513e-01	1.949486e-01	2.752730e-01
-9	13452	-9	0	A	T	0.046	-1.423469e-01	1.303513e-01	1.949486e-01	2.752730e-01
-9	13453	-9	0	A	T	0.046	-1.423469e-01	1.303513e-01	1.949486e-01	2.752730e-01
-9	13450	-9	0	A	T	0.021	-2.280557e-02	1.519714e-01	2.139753e-01	8.807653e-01
-9	7993	-9	0	A	T	0.021	8.154257e-02	1.578120e-01	2.132397e-01	6.055567e-01
-9	7992	-9	0	A	T	0.021	8.154257e-02	1.578120e-01	2.132397e-01	6.055567e-01
-9	7991	-9	0	A	T	0.025	-1.198048e-01	8.092383e-02	1.977825e-01	1.392896e-01
-9	7990	-9	0	A	T	0.011	3.326905e-02	2.110689e-01	2.131055e-01	8.748095e-01
-9	7997	-9	0	A	T	0.011	1.828148e-02	2.131631e-01	2.132078e-01	9.316844e-01
-9	7994	-9	0	A	T	0.012	-4.060931e-02	2.314753e-01	2.183353e-01	8.607972e-01
-9	7998	-9	0	A	T	0.012	-4.060931e-02	2.314753e-01	2.183353e-01	8.607972e-01
-9	55	-9	0	A	T	0.177	3.754307e-01	3.467075e-02	1.000000e-05	5.052130e-25
-9	54	-9	0	A	T	0.159	3.002199e-01	8.576420e-02	9.847915e-02	4.998274e-04
-9	57	-9	0	A	T	0.177	3.754307e-01	3.467075e-02	1.000000e-05	5.052130e-25
-9	56	-9	0	A	T	0.474	2.437179e-02	1.298592e-01	2.136672e-01	8.511939e-01
-9	51	-9	0	A	T	0.497	-2.169986e-01	3.075236e-01	2.101576e-01	4.806987e-01
-9	50	-9	0	A	T	0.230	2.075071e-01	9.880407e-02	1.303135e-01	3.614133e-02
-9	2439	-9	0	A	T	0.015	-3.252154e-02	1.296815e-01	2.116519e-01	8.020725e-01
-9	2431	-9	0	A	T	0.014	9.366713e-02	1.369112e-01	2.151456e-01	4.941555e-01
-9	2436	-9	0	A	T	0.015	-3.252154e-02	1.296815e-01	2.116519e-01	8.020725e-01
-9	2435	-9	0	A	T	0.015	-3.252154e-02	1.296815e-01	2.116519e-01	8.020725e-01
-9	2434	-9	0	A	T	0.015	-3.252154e-02	1.296815e-01	2.116519e-01	8.020725e-01
-9	3479	-9	0	A	T	0.012	1.721647e-01	1.952442e-01	2.061891e-01	3.782529e-01
-9	6576	-9	0	A	T	0.085	-1.525448e-01	1.153374e-01	1.998487e-01	1.864881e-01
-9	6577	-9	0	A	T	0.085	-1.525448e-01	1.153374e-01	1.998487e-01	1.864881e-01
-9	7030	-9	0	A	T	0.032	6.793625e-02	1.659751e-01	2.161922e-01	6.824582e-01
-9	7031	-9	0	A	T	0.031	8.724612e-02	1.584512e-01	2.145553e-01	5.821064e-01
-9	7033	-9	0	A	T	0.085	-1.433414e-01	1.172061e-01	1.995504e-01	2.218291e-01
-9	7034	-9	0	A	T	0.035	-9.615938e-03	1.566879e-01	2.159950e-01	9.510856e-01
-9	7035	-9	0	A	T	0.032	6.793625e-02	1.659751e-01	2.161922e-01	6.824582e-01
-9	7036	-9	0	A	T	0.031	8.856706e-02	1.599029e-01	2.150085e-01	5.798731e-01
-9	7037	-9	0	A	T	0.036	-3.242418e-02	1.563939e-01	2.169915e-01	8.358294e-01
-9	7039	-9	0	A	T	0.036	-3.242418e-02	1.563939e-01	2.169915e-01	8.358294e-01
-9	1920	-9	0	A	T	0.140	1.166437e-01	5.148631e-02	1.260429e-01	2.384624e-02
-9	1924	-9	0	A	T	0.032	-1.098994e-01	8.629207e-02	2.057071e-01	2.033217e-01
-9	1925	-9	0	A	T	0.032	-1.098994e-01	8.629207e-02	2.057071e-01	2.033217e-01
-9	6698	-9	0	A	T	0.038	-8.155682e-02	1.423482e-01	2.174812e-01	5.669071e-01
-9	20020	-9	0	A	T	0.012	1.847224e-01	1.756959e-01	2.134260e-01	2.935218e-01
-9	20025	-9	0	A	T	0.012	1.847224e-01	1.756959e-01	2.134260e-01	2.935218e-01
-9	6472	-9	0	A	T	0.059	-7.643469e-02	2.061922e-01	2.154405e-01	7.109983e-01
-9	6471	-9	0	A	T	0.055	-5.085158e-02	1.919311e-01	2.095680e-01	7.911439e-01
-9	6477	-9	0	A	T	0.059	-7.643469e-02	2.061922e-01	2.154405e-01	7.109983e-01
-9	89848	-9	0	A	T	0.015	-1.443940e-01	3.003043e-01	2.156065e-01	6.308207e-01
-9	89849	-9	0	A	T	0.013	-7.608873e-02	2.228870e-01	2.062952e-01	7.329420e-01
-9	89842	-9	0	A	T	0.015	-1.443940e-01	3.003043e-01	2.156065e-01	6.308207e-01
-9	89843	-9	0	A	T	0.015	-1.443940e-01	3.003043e-01	2.156065e-01	6.308207e-01
-9	89840	-9	0	A	T	0.015	-1.443940e-01	3.003043e-01	2.156065e-01	6.308207e-01
-9	89841	-9	0	A	T	0.015	-1.443940e-01	3.003043e-01	2.156065e-01	6.308207e-01
-9	89846	-9	0	A	T	0.015	-1.443940e-01	3.003043e-01	2.156065e-01	6.308207e-01
-9	89847	-9	0	A	T	0.015	-1.443940e-01	3.003043e-01	2.156065e-01	6.308207e-01
-9	89844	-9	0	A	T	0.015	-1.443940e-01	3.003043e-01	2.156065e-01	6.308207e-01
-9	89845	-9	0	A	T	0.015	-1.443940e-01	3.003043e-01	2.156065e-01	6.308207e-01
-9	9817	-9	0	A	T	0.024	3.304716e-02	8.076173e-02	2.040539e-01	6.825481e-01
-9	26469	-9	0	A	T	0.028	-2.343492e-01	2.632090e-01	2.081079e-01	3.736430e-01
-9	26463	-9	0	A	T	0.028	-2.343492e-01	2.632090e-01	2.081079e-01	3.736430e-01
-9	26462	-9	0	A	T	0.028	-2.343492e-01	2.632090e-01	2.081079e-01	3.736430e-01
-9	26460	-9	0	A	T	0.028	-2.343492e-01	2.632090e-01	2.081079e-01	3.736430e-01
-9	26467	-9	0	A	T	0.028	-2.343492e-01	2.632090e-01	2.081079e-01	3.736430e-01
-9	26466	-9	0	A	T	0.028	-2.343492e-01	2.632090e-01	2.081079e-01	3.736430e-01
-9	26465	-9	0	A	T	0.028	-2.343492e-01	2.632090e-01	2.081079e-01	3.736430e-01
-9	26464	-9	0	A	T	0.028	-2.343492e-01	2.632090e-01	2.081079e-01	3.736430e-01
-9	6384	-9	0	A	T	0.050	-3.108272e-02	1.901928e-01	2.096798e-01	8.702386e-01
-9	6387	-9	0	A	T	0.049	5.027414e-03	1.782680e-01	2.107777e-01	9.775111e-01
-9	6386	-9	0	A	T	0.028	-2.641089e-03	1.040859e-01	2.033700e-01	9.797652e-01
-9	6381	-9	0	A	T	0.022	-3.558137e-02	1.025490e-01	2.037910e-01	7.287395e-01
-9	6380	-9	0	A	T	0.023	1.752276e-02	1.011358e-01	2.045347e-01	8.625073e-01
-9	6383	-9	0	A	T	0.017	1.867507e-02	1.096653e-01	2.036215e-01	8.648400e-01
-9	6382	-9	0	A	T	0.022	2.695062e-02	1.024327e-01	2.041695e-01	7.925621e-01
-9	6389	-9	0	A	T	0.026	-2.799783e-02	1.739171e-01	2.109355e-01	8.721620e-01
-9	6388	-9	0	A	T	0.027	-6.799620e-02	9.448103e-02	2.005300e-01	4.720098e-01
-9	5139	-9	0	A	T	0.021	-7.162924e-02	1.624152e-01	2.079011e-01	6.593580e-01
-9	5138	-9	0	A	T	0.051	-1.374141e-01	2.477789e-01	2.137890e-01	5.793924e-01
-9	5137	-9	0	A	T	0.092	9.049911e-02	1.039991e-01	2.295008e-01	3.845538e-01
-9	5136	-9	0	A	T	0.044	3.391170e-02	7.150219e-02	2.108289e-01	6.354814e-01
-9	5135	-9	0	A	T	0.051	4.759492e-03	6.817735e-02	2.054983e-01	9.443685e-01
-9	5134	-9	0	A	T	0.053	-5.330328e-03	6.780611e-02	2.033545e-01	9.373688e-01
-9	5133	-9	0	A	T	0.015	3.856953e-02	1.407862e-01	2.082675e-01	7.842139e-01
-9	5132	-9	0	A	T	0.014	5.363506e-02	1.431025e-01	2.093116e-01	7.079443e-01
-9	5131	-9	0	A	T	0.015	3.869289e-02	1.399737e-01	2.081080e-01	7.823160e-01
-9	5130	-9	0	A	T	0.051	9.596008e-02	1.313477e-01	2.142716e-01	4.653289e-01
-9	5466	-9	0	A	T	0.051	-1.374141e-01	2.477789e-01	2.137890e-01	5.793924e-01
-9	14211	-9	0	A	T	0.019	1.196955e-01	1.113374e-01	2.108691e-01	2.827881e-01
-9	5968	-9	0	A	T	0.051	-1.374141e-01	2.477789e-01	2.137890e-01	5.793924e-01
-9	5969	-9	0	A	T	0.051	-1.374141e-01	2.477789e-01	2.137890e-01	5.793924e-01
-9	17238	-9	0	A	T	0.010	2.036340e-01	1.505364e-01	2.127814e-01	1.766687e-01
-9	17237	-9	0	A	T	0.010	2.036340e-01	1.505364e-01	2.127814e-01	1.766687e-01
-9	17233	-9	0	A	T	0.010	2.036340e-01	1.505364e-01	2.127814e-01	1.766687e-01
-9	17230	-9	0	A	T	0.010	2.036340e-01	1.505364e-01	2.127814e-01	1.766687e-01
-9	17248	-9	0	A	T	0.010	2.036340e-01	1.505364e-01	2.127814e-01	1.766687e-01
-9	17243	-9	0	A	T	0.010	2.036340e-01	1.505364e-01	2.127814e-01	1.766687e-01
-9	6029	-9	0	A	T	0.051	-1.374141e-01	2.477789e-01	2.137890e-01	5.793924e-01
-9	6021	-9	0	A	T	0.051	-1.374141e-01	2.477789e-01	2.137890e-01	5.793924e-01
-9	6022	-9	0	A	T	0.051	-1.374141e-01	2.477789e-01	2.137890e-01	5.793924e-01
-9	6023	-9	0	A	T	0.059	-7.643469e-02	2.061922e-01	2.154405e-01	7.109983e-01
-9	6026	-9	0	A	T	0.051	-1.374141e-01	2.477789e-01	2.137890e-01	5.793924e-01
-9	6027	-9	0	A	T	0.059	-7.643469e-02	2.061922e-01	2.154405e-01	7.109983e-01
-9	10075	-9	0	A	T	0.028	1.119082e-02	1.159772e-01	2.069270e-01	9.231633e-01
-9	10074	-9	0	A	T	0.028	1.119082e-02	1.159772e-01	2.069270e-01	9.231633e-01
-9	10076	-9	0	A	T	0.047	1.041018e-01	1.360608e-01	2.137190e-01	4.445144e-01
-9	16105	-9	0	A	T	0.026	5.863513e-02	1.307981e-01	2.080438e-01	6.541125e-01
-9	7410	-9	0	A	T	0.054	8.880975e-02	5.856757e-02	1.739473e-01	1.299694e-01
-9	2345	-9	0	A	T	0.014	9.366713e-02	1.369112e-01	2.151456e-01	4.941555e-01
-9	2341	-9	0	A	T	0.054	-5.559491e-02	6.378072e-02	1.973052e-01	3.837544e-01
-9	2349	-9	0	A	T	0.015	-3.252154e-02	1.296815e-01	2.116519e-01	8.020725e-01
-9	46348	-9	0	A	T	0.010	5.193351e-03	2.621421e-01	2.145695e-01	9.842008e-01
-9	46344	-9	0	A	T	0.010	5.193351e-03	2.621421e-01	2.145695e-01	9.842008e-01
-9	46345	-9	0	A	T	0.011	-6.689428e-02	2.290941e-01	2.121495e-01	7.703945e-01
-9	46346	-9	0	A	T	0.010	5.193351e-03	2.621421e-01	2.145695e-01	9.842008e-01
-9	46347	-9	0	A	T	0.010	5.193351e-03	2.621421e-01	2.145695e-01	9.842008e-01
-9	1	-9	0	A	T	0.203	3.259599e-01	9.654246e-02	1.167874e-01	7.834775e-04
-9	9688	-9	0	A	T	0.032	-2.779463e-02	1.692028e-01	2.197524e-01	8.695770e-01
-9	9681	-9	0	A	T	0.032	-2.779463e-02	1.692028e-01	2.197524e-01	8.695770e-01
-9	9680	-9	0	A	T	0.032	-2.779463e-02	1.692028e-01	2.197524e-01	8.695770e-01
-9	9683	-9	0	A	T	0.032	-2.779463e-02	1.692028e-01	2.197524e-01	8.695770e-01
-9	9684	-9	0	A	T	0.032	-2.779463e-02	1.692028e-01	2.197524e-01	8.695770e-01
-9	9687	-9	0	A	T	0.032	-2.779463e-02	1.692028e-01	2.197524e-01	8.695770e-01
-9	656	-9	0	A	T	0.162	3.036636e-01	8.740429e-02	9.324152e-02	5.503363e-04
-9	657	-9	0	A	T	0.177	3.754307e-01	3.467075e-02	1.000000e-05	5.052130e-25
-9	654	-9	0	A	T	0.484	-1.503220e-01	1.715135e-01	2.133128e-01	3.811494e-01
-9	1506	-9	0	A	T	0.421	-3.733850e-02	7.146700e-02	2.122811e-01	6.015500e-01
-9	1507	-9	0	A	T	0.190	3.870501e-01	3.383524e-02	1.000000e-05	1.773595e-27
-9	1504	-9	0	A	T	0.421	3.258656e-02	7.090589e-02	2.064795e-01	6.459927e-01
-9	1505	-9	0	A	T	0.432	-1.150512e-02	7.969881e-02	2.090219e-01	8.852681e-01
-9	1508	-9	0	A	T	0.465	6.397227e-03	1.440502e-01	2.160499e-01	9.645930e-01
-9	1509	-9	0	A	T	0.060	-1.211508e-01	7.074041e-02	2.104557e-01	8.731592e-02
-9	658	-9	0	A	T	0.130	8.092864e-02	8.742022e-02	1.955236e-01	3.549627e-01
-9	659	-9	0	A	T	0.468	-7.971223e-02	1.446196e-01	2.181339e-01	5.817178e-01
-9	1166	-9	0	A	T	0.184	-1.439382e-02	4.957835e-02	2.093839e-01	7.716710e-01
-9	1167	-9	0	A	T	0.177	5.816628e-02	6.040135e-02	2.042356e-01	3.359486e-01
-9	48348	-9	0	A	T	0.019	-4.016066e-02	2.045524e-01	2.126628e-01	8.444169e-01
-9	1161	-9	0	A	T	0.403	-9.837642e-02	5.824695e-02	1.896759e-01	9.176298e-02
-9	1162	-9	0	A	T	0.262	1.814957e-01	1.046734e-01	1.475645e-01	8.346032e-02
-9	1163	-9	0	A	T	0.464	2.568725e-02	1.374061e-01	2.151015e-01	8.517696e-01
-9	15267	-9	0	A	T	0.012	-2.604610e-02	1.793412e-01	2.134159e-01	8.845778e-01
-9	15266	-9	0	A	T	0.012	-2.604610e-02	1.793412e-01	2.134159e-01	8.845778e-01
-9	15263	-9	0	A	T	0.052	-7.229466e-02	6.650975e-02	1.882931e-01	2.774956e-01
-9	4707	-9	0	A	T	0.016	2.613036e-02	1.244511e-01	2.067301e-01	8.337685e-01
-9	4701	-9	0	A	T	0.016	2.613036e-02	1.244511e-01	2.067301e-01	8.337685e-01
-9	4709	-9	0	A	T	0.016	2.613036e-02	1.244511e-01	2.067301e-01	8.337685e-01
-9	4708	-9	0	A	T	0.016	2.613036e-02	1.244511e-01	2.067301e-01	8.337685e-01
-9	19895	-9	0	A	T	0.012	1.847224e-01	1.756959e-01	2.134260e-01	2.935218e-01
-9	19896	-9	0	A	T	0.012	1.847224e-01	1.756959e-01	2.134260e-01	2.935218e-01
-9	19891	-9	0	A	T	0.012	1.847224e-01	1.756959e-01	2.134260e-01	2.935218e-01
-9	19898	-9	0	A	T	0.012	1.847224e-01	1.756959e-01	2.134260e-01	2.935218e-01
-9	8771	-9	0	A	T	0.031	8.939585e-02	7.358316e-02	1.963876e-01	2.248978e-01
-9	1298	-9	0	A	T	0.123	-2.480855e-02	8.698186e-02	2.207694e-01	7.755805e-01
-9	1299	-9	0	A	T	0.176	3.707060e-01	3.480343e-02	1.000000e-05	2.504277e-24
-9	1292	-9	0	A	T	0.264	2.190525e-01	1.112556e-01	1.484773e-01	4.943631e-02
-9	1293	-9	0	A	T	0.465	6.397227e-03	1.440502e-01	2.160499e-01	9.645930e-01
-9	1290	-9	0	A	T	0.162	3.180369e-01	8.024848e-02	8.319025e-02	8.314234e-05
-9	1291	-9	0	A	T	0.177	3.754307e-01	3.467075e-02	1.000000e-05	5.052130e-25
-9	1296	-9	0	A	T	0.262	2.355664e-01	1.064401e-01	1.456133e-01	2.727477e-02
-9	1297	-9	0	A	T	0.177	3.754307e-01	3.467075e-02	1.000000e-05	5.052130e-25
-9	1294	-9	0	A	T	0.486	-7.817302e-02	2.433850e-01	2.177547e-01	7.481809e-01
-9	1295	-9	0	A	T	0.272	6.877282e-02	6.946741e-02	1.825350e-01	3.225842e-01
-9	21502	-9	0	A	T	0.028	-2.074691e-01	1.199423e-01	2.073734e-01	8.420580e-02
-9	9525	-9	0	A	T	0.032	-2.779463e-02	1.692028e-01	2.197524e-01	8.695770e-01
-9	9520	-9	0	A	T	0.032	-2.779463e-02	1.692028e-01	2.197524e-01	8.695770e-01
-9	9521	-9	0	A	T	0.021	-6.423613e-02	9.701508e-02	2.004988e-01	5.081526e-01
-9	26575	-9	0	A	T	0.024	-2.211674e-02	1.841549e-01	2.089620e-01	9.044465e-01
-9	1657	-9	0	A	T	0.343	-2.093210e-01	5.221940e-02	1.060637e-01	6.903918e-05
-9	2689	-9	0	A	T	0.027	1.064089e-01	1.007251e-01	1.918106e-01	2.912100e-01
-9	2687	-9	0	A	T	0.027	1.064089e-01	1.007251e-01	1.918106e-01	2.912100e-01
-9	179	-9	0	A	T	0.467	-2.383082e-02	1.126234e-01	2.133592e-01	8.324951e-01
-9	178	-9	0	A	T	0.129	5.003606e-02	8.641656e-02	1.991687e-01	5.628060e-01
-9	177	-9	0	A	T	0.497	-1.285057e-01	2.014010e-01	2.017334e-01	5.236861e-01
-9	176	-9	0	A	T	0.365	1.913003e-02	9.718356e-02	2.116851e-01	8.440180e-01
-9	175	-9	0	A	T	0.150	1.272180e-02	4.453705e-02	1.976100e-01	7.752512e-01
-9	174	-9	0	A	T	0.130	7.332115e-02	8.608420e-02	1.945854e-01	3.947094e-01
-9	173	-9	0	A	T	0.176	3.707060e-01	3.480343e-02	1.000000e-05	2.504285e-24
-9	171	-9	0	A	T	0.177	3.754307e-01	3.467075e-02	1.000000e-05	5.052130e-25
-9	170	-9	0	A	T	0.177	3.754307e-01	3.467075e-02	1.000000e-05	5.052130e-25
-9	89870	-9	0	A	T	0.015	-1.443940e-01	3.003043e-01	2.156065e-01	6.308207e-01
-9	5618	-9	0	A	T	0.021	-7.162924e-02	1.624152e-01	2.079011e-01	6.593580e-01
-9	5619	-9	0	A	T	0.059	-7.643469e-02	2.061922e-01	2.154405e-01	7.109983e-01
-9	5612	-9	0	A	T	0.051	-1.374141e-01	2.477789e-01	2.137890e-01	5.793924e-01
-9	5610	-9	0	A	T	0.059	-7.643469e-02	2.061922e-01	2.154405e-01	7.109983e-01
-9	5611	-9	0	A	T	0.059	-7.643469e-02	2.061922e-01	2.154405e-01	7.109983e-01
-9	5616	-9	0	A	T	0.051	-1.374141e-01	2.477789e-01	2.137890e-01	5.793924e-01
-9	5617	-9	0	A	T	0.051	-1.374141e-01	2.477789e-01	2.137890e-01	5.793924e-01
-9	19918	-9	0	A	T	0.012	1.847224e-01	1.756959e-01	2.134260e-01	2.935218e-01
-9	19917	-9	0	A	T	0.010	8.390053e-02	1.759976e-01	2.082972e-01	6.337444e-01
-9	1258	-9	0	A	T	0.165	2.386110e-01	9.663459e-02	1.092202e-01	1.382667e-02
-9	1159	-9	0	A	T	0.481	-9.066786e-02	1.387747e-01	2.121900e-01	5.137910e-01
-9	1158	-9	0	A	T	0.202	1.474818e-01	1.002353e-01	1.401290e-01	1.417345e-01
-9	1155	-9	0	A	T	0.176	3.707060e-01	3.480342e-02	1.000000e-05	2.504229e-24
-9	1154	-9	0	A	T	0.131	1.045900e-01	8.751634e-02	1.927121e-01	2.325372e-01
-9	1157	-9	0	A	T	0.453	-6.704240e-02	1.041945e-01	2.176830e-01	5.201947e-01
-9	1156	-9	0	A	T	0.261	1.549880e-01	1.012992e-01	1.546810e-01	1.265586e-01
-9	1151	-9	0	A	T	0.423	1.217817e-02	1.056826e-01	2.149856e-01	9.082998e-01
-9	1150	-9	0	A	T	0.486	-7.817302e-02	2.433850e-01	2.177547e-01	7.481809e-01
-9	1153	-9	0	A	T	0.264	2.190525e-01	1.112556e-01	1.484773e-01	4.943631e-02
-9	1152	-9	0	A	T	0.489	7.545031e-02	2.810397e-01	2.186699e-01	7.884337e-01
-9	89794	-9	0	A	T	0.015	-1.443940e-01	3.003043e-01	2.156065e-01	6.308207e-01
-9	2183	-9	0	A	T	0.147	4.522379e-02	5.012215e-02	1.730985e-01	3.672852e-01
-9	2182	-9	0	A	T	0.103	2.540932e-01	5.863533e-02	7.141291e-02	1.728831e-05
-9	2181	-9	0	A	T	0.033	1.200956e-01	7.733563e-02	1.714772e-01	1.209863e-01
-9	2180	-9	0	A	T	0.145	3.571234e-02	4.651132e-02	2.120679e-01	4.429048e-01
-9	2186	-9	0	A	T	0.010	8.245400e-02	1.180247e-01	2.004185e-01	4.850705e-01
-9	2185	-9	0	A	T	0.015	2.811231e-02	1.020877e-01	1.991409e-01	7.831263e-01
-9	15717	-9	0	A	T	0.044	-7.614590e-02	1.295025e-01	2.036122e-01	5.567681e-01
-9	2725	-9	0	A	T	0.012	4.292088e-01	1.083419e-01	1.731992e-01	8.366476e-05
-9	89878	-9	0	A	T	0.015	-1.443940e-01	3.003043e-01	2.156065e-01	6.308207e-01
-9	6758	-9	0	A	T	0.085	-1.433414e-01	1.172061e-01	1.995504e-01	2.218291e-01
-9	6759	-9	0	A	T	0.071	-1.062683e-01	1.106902e-01	2.053519e-01	3.374273e-01
-9	6753	-9	0	A	T	0.032	6.793625e-02	1.659751e-01	2.161922e-01	6.824582e-01
-9	6750	-9	0	A	T	0.035	-5.018817e-02	1.283118e-01	2.145957e-01	6.958350e-01
-9	5380	-9	0	A	T	0.051	-1.374141e-01	2.477789e-01	2.137890e-01	5.793924e-01
-9	5381	-9	0	A	T	0.064	8.102273e-02	1.730527e-01	2.220810e-01	6.398188e-01
-9	5382	-9	0	A	T	0.064	8.102273e-02	1.730527e-01	2.220810e-01	6.398188e-01
-9	5384	-9	0	A	T	0.051	-1.374141e-01	2.477789e-01	2.137890e-01	5.793924e-01
-9	5385	-9	0	A	T	0.051	-1.374141e-01	2.477789e-01	2.137890e-01	5.793924e-01
-9	5386	-9	0	A	T	0.064	8.102273e-02	1.730527e-01	2.220810e-01	6.398188e-01
-9	5388	-9	0	A	T	0.051	-1.374141e-01	2.477789e-01	2.137890e-01	5.793924e-01
-9	5389	-9	0	A	T	0.064	8.102273e-02	1.730527e-01	2.220810e-01	6.398188e-01
-9	2142	-9	0	A	T	0.144	-1.322994e-01	6.136024e-02	1.801392e-01	3.148348e-02
-9	2	-9	0	A	T	0.474	7.098221e-02	1.298601e-01	2.170107e-01	5.848591e-01
-9	7969	-9	0	A	T	0.022	-9.127491e-02	9.180975e-02	1.948555e-01	3.205504e-01
-9	21468	-9	0	A	T	0.014	-1.395290e-01	1.286002e-01	1.938545e-01	2.783776e-01
-9	21461	-9	0	A	T	0.014	-1.395290e-01	1.286002e-01	1.938545e-01	2.783776e-01
-9	89730	-9	0	A	T	0.015	-1.443940e-01	3.003043e-01	2.156065e-01	6.308207e-01
-9	89731	-9	0	A	T	0.015	-1.443940e-01	3.003043e-01	2.156065e-01	6.308207e-01
-9	89732	-9	0	A	T	0.015	-1.443940e-01	3.003043e-01	2.156065e-01	6.308207e-01
-9	89734	-9	0	A	T	0.015	-1.443940e-01	3.003043e-01	2.156065e-01	6.308207e-01
-9	89735	-9	0	A	T	0.015	-1.443940e-01	3.003043e-01	2.156065e-01	6.308207e-01
-9	89736	-9	0	A	T	0.015	-1.443940e-01	3.003043e-01	2.156065e-01	6.308207e-01
-9	15154	-9	0	A	T	0.012	-2.604610e-02	1.793412e-01	2.134159e-01	8.845778e-01
-9	15159	-9	0	A	T	0.012	-2.604610e-02	1.793412e-01	2.134159e-01	8.845778e-01
-9	506	-9	0	A	T	0.222	1.863266e-01	9.389854e-02	1.458283e-01	4.768644e-02
-9	507	-9	0	A	T	0.488	7.664194e-02	2.283854e-01	2.126254e-01	7.373071e-01
-9	502	-9	0	A	T	0.354	9.730558e-02	9.832558e-02	2.050244e-01	3.227673e-01
-9	503	-9	0	A	T	0.197	2.107572e-02	5.703072e-02	2.058511e-01	7.118518e-01
-9	500	-9	0	A	T	0.123	-2.480855e-02	8.698186e-02	2.207694e-01	7.755805e-01
-9	6528	-9	0	A	T	0.059	-7.643469e-02	2.061922e-01	2.154405e-01	7.109983e-01
-9	101867	-9	0	A	T	0.010	-1.832413e-02	1.199561e-01	2.045538e-01	8.786428e-01
-9	6270	-9	0	A	T	0.051	-1.374141e-01	2.477789e-01	2.137890e-01	5.793924e-01
-9	6273	-9	0	A	T	0.051	-1.374141e-01	2.477789e-01	2.137890e-01	5.793924e-01
-9	6272	-9	0	A	T	0.051	-1.374141e-01	2.477789e-01	2.137890e-01	5.793924e-01
-9	6275	-9	0	A	T	0.051	-1.374141e-01	2.477789e-01	2.137890e-01	5.793924e-01
-9	6274	-9	0	A	T	0.051	-1.374141e-01	2.477789e-01	2.137890e-01	5.793924e-01
-9	6277	-9	0	A	T	0.059	-7.643469e-02	2.061922e-01	2.154405e-01	7.109983e-01
-9	6276	-9	0	A	T	0.051	-1.374141e-01	2.477789e-01	2.137890e-01	5.793924e-01
-9	6278	-9	0	A	T	0.051	-1.374141e-01	2.477789e-01	2.137890e-01	5.793924e-01
-9	5229	-9	0	A	T	0.069	-5.633538e-02	1.811644e-01	2.159952e-01	7.559401e-01
-9	5223	-9	0	A	T	0.013	-6.224563e-02	1.377461e-01	2.012454e-01	6.515187e-01
-9	5220	-9	0	A	T	0.069	-5.633538e-02	1.811644e-01	2.159952e-01	7.559401e-01
-9	5227	-9	0	A	T	0.051	-1.374141e-01	2.477789e-01	2.137890e-01	5.793924e-01
-9	5225	-9	0	A	T	0.069	-5.633538e-02	1.811644e-01	2.159952e-01	7.559401e-01
-9	12402	-9	0	A	T	0.030	1.369110e-01	8.265897e-02	1.832389e-01	9.819187e-02
-9	12403	-9	0	A	T	0.032	1.705570e-01	8.100649e-02	1.791303e-01	3.567727e-02
-9	12400	-9	0	A	T	0.032	1.705570e-01	8.100649e-02	1.791303e-01	3.567727e-02
-9	13754	-9	0	A	T	0.046	-1.423469e-01	1.303513e-01	1.949486e-01	2.752730e-01
-9	13757	-9	0	A	T	0.044	-1.188284e-01	1.278286e-01	1.964803e-01	3.529670e-01
-9	13756	-9	0	A	T	0.046	-1.423469e-01	1.303513e-01	1.949486e-01	2.752730e-01
-9	13750	-9	0	A	T	0.020	2.318119e-03	1.497924e-01	2.136972e-01	9.876581e-01
-9	13752	-9	0	A	T	0.046	-1.423469e-01	1.303513e-01	1.949486e-01	2.752730e-01
-9	13759	-9	0	A	T	0.046	-1.423469e-01	1.303513e-01	1.949486e-01	2.752730e-01
-9	13758	-9	0	A	T	0.046	-1.423469e-01	1.303513e-01	1.949486e-01	2.752730e-01
-9	2578	-9	0	A	T	0.012	1.188280e-01	1.198756e-01	1.950341e-01	3.219695e-01
-9	2573	-9	0	A	T	0.024	6.237759e-03	2.836379e-01	2.202533e-01	9.824619e-01
-9	17121	-9	0	A	T	0.012	1.569820e-01	1.380045e-01	2.119040e-01	2.557909e-01
-9	977	-9	0	A	T	0.157	1.644679e-01	7.200672e-02	1.061598e-01	2.272645e-02
-9	976	-9	0	A	T	0.243	-4.506897e-02	8.086820e-02	2.314987e-01	5.775269e-01
-9	975	-9	0	A	T	0.166	2.115129e-01	7.641131e-02	7.306222e-02	5.817913e-03
-9	974	-9	0	A	T	0.166	2.115129e-01	7.641131e-02	7.306222e-02	5.817913e-03
-9	973	-9	0	A	T	0.198	2.278263e-01	9.039565e-02	1.151589e-01	1.199056e-02
-9	972	-9	0	A	T	0.159	1.900336e-01	9.112039e-02	1.214677e-01	3.745623e-02
-9	971	-9	0	A	T	0.244	3.058107e-03	6.580397e-02	2.050430e-01	9.629492e-01
-9	970	-9	0	A	T	0.238	1.572887e-02	6.905602e-02	1.989316e-01	8.199052e-01
-9	979	-9	0	A	T	0.338	5.715495e-02	7.301490e-02	1.997150e-01	4.340714e-01
-9	978	-9	0	A	T	0.169	3.133349e-01	5.775237e-02	2.460123e-02	8.483524e-08
-9	48388	-9	0	A	T	0.024	6.237759e-03	2.836379e-01	2.202533e-01	9.824619e-01
-9	48387	-9	0	A	T	0.024	6.237759e-03	2.836379e-01	2.202533e-01	9.824619e-01
-9	48384	-9	0	A	T	0.024	6.237759e-03	2.836379e-01	2.202533e-01	9.824619e-01
-9	48385	-9	0	A	T	0.024	6.237759e-03	2.836379e-01	2.202533e-01	9.824619e-01
-9	47945	-9	0	A	T	0.024	6.237759e-03	2.836379e-01	2.202533e-01	9.824619e-01
-9	47944	-9	0	A	T	0.024	6.237759e-03	2.836379e-01	2.202533e-01	9.824619e-01
-9	47949	-9	0	A	T	0.024	6.237759e-03	2.836379e-01	2.202533e-01	9.824619e-01
-9	47948	-9	0	A	T	0.024	6.237759e-03	2.836379e-01	2.202533e-01	9.824619e-01
-9	15698	-9	0	A	T	0.044	-7.614590e-02	1.295025e-01	2.036122e-01	5.567681e-01
-9	19449	-9	0	A	T	0.011	-1.133770e-01	1.476478e-01	1.985894e-01	4.428646e-01
-9	19448	-9	0	A	T	0.011	-1.133770e-01	1.476478e-01	1.985894e-01	4.428646e-01
-9	19447	-9	0	A	T	0.010	-1.036506e-01	1.513187e-01	1.987442e-01	4.936275e-01
-9	19446	-9	0	A	T	0.011	-1.133770e-01	1.476478e-01	1.985894e-01	4.428646e-01
-9	17452	-9	0	A	T	0.010	2.036340e-01	1.505364e-01	2.127814e-01	1.766687e-01
-9	17450	-9	0	A	T	0.010	2.036340e-01	1.505364e-01	2.127814e-01	1.766687e-01
-9	17459	-9	0	A	T	0.039	-2.076496e-02	1.223195e-01	2.083029e-01	8.652577e-01
-9	6334	-9	0	A	T	0.021	-7.162924e-02	1.624152e-01	2.079011e-01	6.593580e-01
-9	6330	-9	0	A	T	0.059	-7.643469e-02	2.061922e-01	2.154405e-01	7.109983e-01
-9	6332	-9	0	A	T	0.059	-7.643469e-02	2.061922e-01	2.154405e-01	7.109983e-01
-9	6338	-9	0	A	T	0.051	-1.374141e-01	2.477789e-01	2.137890e-01	5.793924e-01
-9	1667	-9	0	A	T	0.492	-1.539630e-02	1.384922e-01	2.015978e-01	9.115191e-01
-9	1496	-9	0	A	T	0.284	4.886204e-02	4.396268e-02	1.825871e-01	2.668356e-01
-9	458	-9	0	A	T	0.492	1.086261e-01	2.254272e-01	2.117814e-01	6.300808e-01
-9	459	-9	0	A	T	0.205	2.808253e-01	1.037632e-01	1.114726e-01	7.000798e-03
-9	453	-9	0	A	T	0.269	2.451034e-01	1.028315e-01	1.431522e-01	1.746602e-02
-9	454	-9	0	A	T	0.177	3.754307e-01	3.467075e-02	1.000000e-05	5.052130e-25
-9	455	-9	0	A	T	0.268	1.596430e-01	9.988406e-02	1.543462e-01	1.105218e-01
-9	456	-9	0	A	T	0.123	-2.480855e-02	8.698186e-02	2.207694e-01	7.755805e-01
-9	457	-9	0	A	T	0.469	1.006648e-01	1.313051e-01	2.169668e-01	4.436013e-01
-9	75814	-9	0	A	T	0.141	2.025040e-01	5.203162e-02	9.763334e-02	1.109271e-04
-9	75815	-9	0	A	T	0.140	2.081506e-01	5.224030e-02	9.651903e-02	7.619689e-05
-9	4478	-9	0	A	T	0.013	-5.713360e-02	1.085628e-01	1.991791e-01	5.988990e-01
-9	4472	-9	0	A	T	0.018	5.564553e-02	1.495254e-01	2.151868e-01	7.099182e-01
-9	21482	-9	0	A	T	0.014	-1.395290e-01	1.286002e-01	1.938545e-01	2.783776e-01
-9	5344	-9	0	A	T	0.021	-7.162924e-02	1.624152e-01	2.079011e-01	6.593580e-01
-9	1026	-9	0	A	T	0.123	-2.480855e-02	8.698186e-02	2.207694e-01	7.755805e-01
-9	1021	-9	0	A	T	0.264	2.190525e-01	1.112556e-01	1.484773e-01	4.943631e-02
-9	1020	-9	0	A	T	0.177	3.754307e-01	3.467075e-02	1.000000e-05	5.052130e-25
-9	1023	-9	0	A	T	0.165	2.386110e-01	9.663459e-02	1.092202e-01	1.382667e-02
-9	5343	-9	0	A	T	0.051	-1.374141e-01	2.477789e-01	2.137890e-01	5.793924e-01
-9	5348	-9	0	A	T	0.064	8.102273e-02	1.730527e-01	2.220810e-01	6.398188e-01
-9	5349	-9	0	A	T	0.064	8.102273e-02	1.730527e-01	2.220810e-01	6.398188e-01
-9	13661	-9	0	A	T	0.046	-1.423469e-01	1.303513e-01	1.949486e-01	2.752730e-01
-9	13660	-9	0	A	T	0.044	-1.188284e-01	1.278286e-01	1.964803e-01	3.529670e-01
-9	13662	-9	0	A	T	0.046	-1.423469e-01	1.303513e-01	1.949486e-01	2.752730e-01
-9	5883	-9	0	A	T	0.050	-2.519721e-02	1.926069e-01	2.102455e-01	8.959613e-01
-9	5881	-9	0	A	T	0.051	-1.374141e-01	2.477789e-01	2.137890e-01	5.793924e-01
-9	5886	-9	0	A	T	0.051	-1.374141e-01	2.477789e-01	2.137890e-01	5.793924e-01
-9	5885	-9	0	A	T	0.051	-1.374141e-01	2.477789e-01	2.137890e-01	5.793924e-01
-9	5889	-9	0	A	T	0.024	9.063405e-02	1.023796e-01	2.060666e-01	3.763736e-01
-9	5888	-9	0	A	T	0.024	9.063405e-02	1.023796e-01	2.060666e-01	3.763736e-01
-9	16011	-9	0	A	T	0.042	8.177496e-02	9.777876e-02	2.111524e-01	4.033139e-01
-9	47974	-9	0	A	T	0.024	6.237759e-03	2.836379e-01	2.202533e-01	9.824619e-01
-9	16013	-9	0	A	T	0.041	9.620565e-02	1.000315e-01	2.118374e-01	3.365723e-01
-9	16012	-9	0	A	T	0.042	8.177496e-02	9.777876e-02	2.111524e-01	4.033139e-01
-9	16014	-9	0	A	T	0.042	7.900217e-02	9.712929e-02	2.093555e-01	4.163373e-01
-9	47975	-9	0	A	T	0.023	-3.527493e-01	2.534648e-01	2.443413e-01	1.645412e-01
-9	5875	-9	0	A	T	0.050	-7.780685e-02	2.145129e-01	2.103106e-01	7.169499e-01
-9	15975	-9	0	A	T	0.014	-7.697333e-02	1.083886e-01	1.998754e-01	4.778883e-01
-9	5973	-9	0	A	T	0.059	-7.643469e-02	2.061922e-01	2.154405e-01	7.109983e-01
-9	89733	-9	0	A	T	0.015	-1.443940e-01	3.003043e-01	2.156065e-01	6.308207e-01
-9	19590	-9	0	A	T	0.017	2.265752e-01	1.427630e-01	2.001961e-01	1.130386e-01
-9	19592	-9	0	A	T	0.035	-9.615938e-03	1.566879e-01	2.159950e-01	9.510856e-01
-9	1367	-9	0	A	T	0.177	3.754307e-01	3.467075e-02	1.000000e-05	5.052130e-25
-9	1364	-9	0	A	T	0.112	-9.402451e-02	5.748575e-02	1.821516e-01	1.024601e-01
-9	1365	-9	0	A	T	0.170	-4.496148e-04	4.828677e-02	2.041025e-01	9.925739e-01
-9	1362	-9	0	A	T	0.216	3.717023e-02	6.506130e-02	1.842627e-01	5.680091e-01
-9	1363	-9	0	A	T	0.486	-1.535836e-01	1.786488e-01	2.119902e-01	3.903102e-01
-9	1360	-9	0	A	T	0.026	-1.093150e-02	9.160823e-02	2.045371e-01	9.050560e-01
-9	1361	-9	0	A	T	0.199	5.445996e-02	7.236651e-02	1.895459e-01	4.520197e-01
-9	1368	-9	0	A	T	0.177	3.754307e-01	3.467075e-02	1.000000e-05	5.052130e-25
-9	1369	-9	0	A	T	0.474	-2.734970e-02	1.296504e-01	2.144877e-01	8.330004e-01
-9	22465	-9	0	A	T	0.031	-9.495987e-03	9.459170e-02	2.024318e-01	9.200698e-01
-9	5977	-9	0	A	T	0.051	-1.374141e-01	2.477789e-01	2.137890e-01	5.793924e-01
-9	9638	-9	0	A	T	0.032	-2.779463e-02	1.692028e-01	2.197524e-01	8.695770e-01
-9	9630	-9	0	A	T	0.011	1.325434e-01	1.352175e-01	1.997071e-01	3.273820e-01
-9	9632	-9	0	A	T	0.032	-2.779463e-02	1.692028e-01	2.197524e-01	8.695770e-01
-9	9634	-9	0	A	T	0.032	-2.779463e-02	1.692028e-01	2.197524e-01	8.695770e-01
-9	9635	-9	0	A	T	0.032	-2.779463e-02	1.692028e-01	2.197524e-01	8.695770e-01
-9	9637	-9	0	A	T	0.032	-2.779463e-02	1.692028e-01	2.197524e-01	8.695770e-01
-9	3348	-9	0	A	T	0.101	-2.681498e-02	6.174754e-02	2.049553e-01	6.642545e-01
-9	5723	-9	0	A	T	0.044	7.676724e-02	1.279632e-01	2.124878e-01	5.487948e-01
-9	5975	-9	0	A	T	0.059	-7.643469e-02	2.061922e-01	2.154405e-01	7.109983e-01
-9	501	-9	0	A	T	0.263	2.397222e-01	1.066746e-01	1.466354e-01	2.499862e-02
-9	6143	-9	0	A	T	0.051	-1.374141e-01	2.477789e-01	2.137890e-01	5.793924e-01
-9	6142	-9	0	A	T	0.060	-9.977312e-02	1.827853e-01	2.121069e-01	5.853788e-01
-9	6141	-9	0	A	T	0.051	-1.374141e-01	2.477789e-01	2.137890e-01	5.793924e-01
-9	6144	-9	0	A	T	0.051	-1.374141e-01	2.477789e-01	2.137890e-01	5.793924e-01
-9	6149	-9	0	A	T	0.051	-1.374141e-01	2.477789e-01	2.137890e-01	5.793924e-01
-9	5974	-9	0	A	T	0.059	-7.643469e-02	2.061922e-01	2.154405e-01	7.109983e-01
-9	4539	-9	0	A	T	0.018	5.564553e-02	1.495254e-01	2.151868e-01	7.099182e-01
-9	15450	-9	0	A	T	0.024	-3.579474e-02	1.446612e-01	2.106853e-01	8.046560e-01
-9	6960	-9	0	A	T	0.036	-3.242418e-02	1.563939e-01	2.169915e-01	8.358294e-01
-9	6963	-9	0	A	T	0.032	6.793625e-02	1.659751e-01	2.161922e-01	6.824582e-01
-9	6966	-9	0	A	T	0.032	2.028111e-02	1.527785e-01	2.135914e-01	8.944381e-01
-9	6969	-9	0	A	T	0.032	6.793625e-02	1.659751e-01	2.161922e-01	6.824582e-01
-9	6968	-9	0	A	T	0.032	6.793625e-02	1.659751e-01	2.161922e-01	6.824582e-01
-9	8152	-9	0	A	T	0.021	8.154257e-02	1.578120e-01	2.132397e-01	6.055567e-01
-9	8150	-9	0	A	T	0.018	4.754296e-02	1.364252e-01	2.074584e-01	7.275973e-01
-9	8151	-9	0	A	T	0.012	-4.060931e-02	2.314753e-01	2.183353e-01	8.607972e-01
-9	19280	-9	0	A	T	0.011	-1.133770e-01	1.476478e-01	1.985894e-01	4.428646e-01
-9	19286	-9	0	A	T	0.011	-1.133770e-01	1.476478e-01	1.985894e-01	4.428646e-01
-9	19289	-9	0	A	T	0.011	-1.133770e-01	1.476478e-01	1.985894e-01	4.428646e-01
-9	19829	-9	0	A	T	0.015	-6.253092e-02	1.897173e-01	2.143530e-01	7.418203e-01
-9	9340	-9	0	A	T	0.032	-2.779463e-02	1.692028e-01	2.197524e-01	8.695770e-01
-9	9342	-9	0	A	T	0.032	-2.779463e-02	1.692028e-01	2.197524e-01	8.695770e-01
-9	9343	-9	0	A	T	0.061	-1.274027e-01	7.966014e-02	1.723506e-01	1.102896e-01
-9	9345	-9	0	A	T	0.032	-2.779463e-02	1.692028e-01	2.197524e-01	8.695770e-01
-9	9346	-9	0	A	T	0.032	-2.779463e-02	1.692028e-01	2.197524e-01	8.695770e-01
-9	13279	-9	0	A	T	0.017	-1.643301e-01	1.411332e-01	1.983275e-01	2.447538e-01
-9	2849	-9	0	A	T	0.046	-2.772532e-02	7.287098e-02	2.033878e-01	7.037341e-01
-9	2842	-9	0	A	T	0.039	3.606430e-02	1.054327e-01	2.094067e-01	7.324292e-01
-9	2843	-9	0	A	T	0.015	1.613397e-02	1.038999e-01	2.007949e-01	8.766514e-01
-9	1551	-9	0	A	T	0.486	-7.817302e-02	2.433850e-01	2.177547e-01	7.481809e-01
-9	1550	-9	0	A	T	0.485	-3.269184e-02	2.074936e-01	2.128299e-01	8.748613e-01
-9	1557	-9	0	A	T	0.486	-7.817302e-02	2.433850e-01	2.177547e-01	7.481809e-01
-9	1556	-9	0	A	T	0.128	1.253492e-01	8.632091e-02	1.960118e-01	1.470034e-01
-9	59309	-9	0	A	T	0.012	-5.934883e-02	1.302081e-01	2.028518e-01	6.487036e-01
-9	1590	-9	0	A	T	0.465	6.397227e-03	1.440502e-01	2.160499e-01	9.645930e-01
-9	91445	-9	0	A	T	0.010	-1.921458e-01	2.023662e-01	2.218231e-01	3.427620e-01
-9	6403	-9	0	A	T	0.050	-3.541858e-01	2.137174e-01	2.242206e-01	9.800448e-02
-9	5498	-9	0	A	T	0.051	-1.374141e-01	2.477789e-01	2.137890e-01	5.793924e-01
-9	5499	-9	0	A	T	0.064	8.102273e-02	1.730527e-01	2.220810e-01	6.398188e-01
-9	15557	-9	0	A	T	0.044	-7.614590e-02	1.295025e-01	2.036122e-01	5.567681e-01
-9	15553	-9	0	A	T	0.045	-9.499446e-02	1.273587e-01	2.000556e-01	4.560397e-01
-9	15558	-9	0	A	T	0.044	-7.614590e-02	1.295025e-01	2.036122e-01	5.567681e-01
-9	19322	-9	0	A	T	0.011	-1.133770e-01	1.476478e-01	1.985894e-01	4.428646e-01
-9	19323	-9	0	A	T	0.011	-1.133770e-01	1.476478e-01	1.985894e-01	4.428646e-01
-9	19320	-9	0	A	T	0.011	-1.133770e-01	1.476478e-01	1.985894e-01	4.428646e-01
-9	46186	-9	0	A	T	0.010	-2.068577e-01	1.256839e-01	2.124388e-01	1.003323e-01
-9	26243	-9	0	A	T	0.028	-2.343492e-01	2.632090e-01	2.081079e-01	3.736430e-01
-9	26242	-9	0	A	T	0.028	-2.343492e-01	2.632090e-01	2.081079e-01	3.736430e-01
-9	26240	-9	0	A	T	0.010	-1.200658e-01	1.466583e-01	2.005002e-01	4.133054e-01
-9	26247	-9	0	A	T	0.028	-2.343492e-01	2.632090e-01	2.081079e-01	3.736430e-01
-9	26246	-9	0	A	T	0.028	-2.343492e-01	2.632090e-01	2.081079e-01	3.736430e-01
-9	26245	-9	0	A	T	0.028	-2.343492e-01	2.632090e-01	2.081079e-01	3.736430e-01
-9	26249	-9	0	A	T	0.028	-2.343492e-01	2.632090e-01	2.081079e-01	3.736430e-01
-9	2171	-9	0	A	T	0.021	1.105305e-02	9.756166e-02	2.064748e-01	9.098373e-01
-9	19656	-9	0	A	T	0.017	5.593850e-02	1.898378e-01	2.162000e-01	7.683549e-01
-9	19657	-9	0	A	T	0.017	5.593850e-02	1.898378e-01	2.162000e-01	7.683549e-01
-9	19655	-9	0	A	T	0.015	-6.253092e-02	1.897173e-01	2.143530e-01	7.418203e-01
-9	13428	-9	0	A	T	0.046	-1.423469e-01	1.303513e-01	1.949486e-01	2.752730e-01
-9	13427	-9	0	A	T	0.021	-2.280557e-02	1.519714e-01	2.139753e-01	8.807653e-01
-9	13426	-9	0	A	T	0.021	-2.280557e-02	1.519714e-01	2.139753e-01	8.807653e-01
-9	13424	-9	0	A	T	0.021	-2.280557e-02	1.519714e-01	2.139753e-01	8.807653e-01
-9	5357	-9	0	A	T	0.051	-1.374141e-01	2.477789e-01	2.137890e-01	5.793924e-01
-9	5356	-9	0	A	T	0.051	-1.374141e-01	2.477789e-01	2.137890e-01	5.793924e-01
-9	1053	-9	0	A	T	0.191	1.074620e-01	8.821441e-02	1.540936e-01	2.236440e-01
-9	5352	-9	0	A	T	0.051	-1.374141e-01	2.477789e-01	2.137890e-01	5.793924e-01
-9	5351	-9	0	A	T	0.051	-1.374141e-01	2.477789e-01	2.137890e-01	5.793924e-01
-9	1058	-9	0	A	T	0.197	2.356239e-01	8.209756e-02	1.080857e-01	4.252981e-03
-9	1059	-9	0	A	T	0.097	-1.666947e-01	6.956097e-02	1.910920e-01	1.687185e-02
-9	5359	-9	0	A	T	0.021	-7.162924e-02	1.624152e-01	2.079011e-01	6.593580e-01
-9	15064	-9	0	A	T	0.012	-2.604610e-02	1.793412e-01	2.134159e-01	8.845778e-01
-9	1876	-9	0	A	T	0.095	1.672678e-02	5.003586e-02	2.021065e-01	7.382765e-01
-9	1877	-9	0	A	T	0.032	-1.098994e-01	8.629207e-02	2.057071e-01	2.033217e-01
-9	1874	-9	0	A	T	0.141	3.045887e-03	7.811237e-02	2.066172e-01	9.689088e-01
-9	1870	-9	0	A	T	0.015	-1.290718e-01	1.058443e-01	1.931156e-01	2.231666e-01
-9	89726	-9	0	A	T	0.015	-1.443940e-01	3.003043e-01	2.156065e-01	6.308207e-01
-9	89725	-9	0	A	T	0.015	-1.443940e-01	3.003043e-01	2.156065e-01	6.308207e-01
-9	25254	-9	0	A	T	0.015	4.047601e-03	1.106173e-01	2.026000e-01	9.708236e-01
-9	768	-9	0	A	T	0.486	3.159331e-03	1.790093e-01	2.085902e-01	9.859249e-01
-9	769	-9	0	A	T	0.176	3.782054e-01	3.466475e-02	1.000000e-05	2.394831e-25
-9	760	-9	0	A	T	0.165	2.386110e-01	9.663459e-02	1.092202e-01	1.382667e-02
-9	765	-9	0	A	T	0.176	3.782054e-01	3.466474e-02	1.000000e-05	2.394753e-25
-9	15186	-9	0	A	T	0.012	-2.604610e-02	1.793412e-01	2.134159e-01	8.845778e-01
-9	15181	-9	0	A	T	0.012	-2.604610e-02	1.793412e-01	2.134159e-01	8.845778e-01
-9	15188	-9	0	A	T	0.012	-2.604610e-02	1.793412e-01	2.134159e-01	8.845778e-01
-9	15189	-9	0	A	T	0.012	-2.604610e-02	1.793412e-01	2.134159e-01	8.845778e-01
-9	77	-9	0	A	T	0.274	1.966647e-01	1.082477e-01	1.573908e-01	6.976068e-02
-9	76	-9	0	A	T	0.177	3.754307e-01	3.467075e-02	1.000000e-05	5.052130e-25
-9	70	-9	0	A	T	0.287	7.916854e-02	6.162566e-02	1.792795e-01	1.994184e-01
-9	13580	-9	0	A	T	0.035	-8.881560e-02	1.050233e-01	1.930547e-01	3.980811e-01
-9	13581	-9	0	A	T	0.030	-1.204915e-01	1.027420e-01	1.901466e-01	2.413717e-01
-9	13583	-9	0	A	T	0.020	2.318119e-03	1.497924e-01	2.136972e-01	9.876581e-01
-9	13584	-9	0	A	T	0.021	-2.280557e-02	1.519714e-01	2.139753e-01	8.807653e-01
-9	13586	-9	0	A	T	0.046	-1.423469e-01	1.303513e-01	1.949486e-01	2.752730e-01
-9	13587	-9	0	A	T	0.046	-1.423469e-01	1.303513e-01	1.949486e-01	2.752730e-01
-9	1798	-9	0	A	T	0.170	2.647833e-01	7.230182e-02	5.286440e-02	2.728153e-04
-9	89677	-9	0	A	T	0.015	-1.443940e-01	3.003043e-01	2.156065e-01	6.308207e-01
-9	89676	-9	0	A	T	0.015	-1.443940e-01	3.003043e-01	2.156065e-01	6.308207e-01
-9	89673	-9	0	A	T	0.015	-1.443940e-01	3.003043e-01	2.156065e-01	6.308207e-01
-9	89672	-9	0	A	T	0.015	-1.443940e-01	3.003043e-01	2.156065e-01	6.308207e-01
-9	26438	-9	0	A	T	0.028	-2.343492e-01	2.632090e-01	2.081079e-01	3.736430e-01
-9	26439	-9	0	A	T	0.028	-2.343492e-01	2.632090e-01	2.081079e-01	3.736430e-01
-9	26430	-9	0	A	T	0.028	-2.343492e-01	2.632090e-01	2.081079e-01	3.736430e-01
-9	26432	-9	0	A	T	0.028	-2.343492e-01	2.632090e-01	2.081079e-01	3.736430e-01
-9	26435	-9	0	A	T	0.028	-2.343492e-01	2.632090e-01	2.081079e-01	3.736430e-01
-9	26436	-9	0	A	T	0.028	-2.343492e-01	2.632090e-01	2.081079e-01	3.736430e-01
-9	51237	-9	0	A	T	0.010	-3.599545e-01	1.479006e-01	2.613536e-01	1.524226e-02
-9	51231	-9	0	A	T	0.010	-3.599545e-01	1.479006e-01	2.613536e-01	1.524226e-02
-9	51232	-9	0	A	T	0.010	-3.599545e-01	1.479006e-01	2.613536e-01	1.524226e-02
-9	51233	-9	0	A	T	0.010	-3.599545e-01	1.479006e-01	2.613536e-01	1.524226e-02
-9	51239	-9	0	A	T	0.010	-3.599545e-01	1.479006e-01	2.613536e-01	1.524226e-02
-9	9068	-9	0	A	T	0.068	-7.151641e-02	1.071658e-01	1.981857e-01	5.048166e-01
-9	22067	-9	0	A	T	0.038	2.395374e-02	9.120249e-02	2.120249e-01	7.929181e-01
-9	5148	-9	0	A	T	0.069	-5.633538e-02	1.811644e-01	2.159952e-01	7.559401e-01
-9	5149	-9	0	A	T	0.051	-1.374141e-01	2.477789e-01	2.137890e-01	5.793924e-01
-9	5146	-9	0	A	T	0.051	-1.374141e-01	2.477789e-01	2.137890e-01	5.793924e-01
-9	5147	-9	0	A	T	0.069	-5.633538e-02	1.811644e-01	2.159952e-01	7.559401e-01
-9	5142	-9	0	A	T	0.051	-1.374141e-01	2.477789e-01	2.137890e-01	5.793924e-01
-9	5143	-9	0	A	T	0.070	-6.205056e-02	1.647743e-01	2.125571e-01	7.066234e-01
-9	15887	-9	0	A	T	0.033	1.026155e-01	1.078520e-01	2.055674e-01	3.417716e-01
-9	15889	-9	0	A	T	0.046	-6.398596e-02	8.833404e-02	1.961749e-01	4.691332e-01
-9	15478	-9	0	A	T	0.044	-7.614590e-02	1.295025e-01	2.036122e-01	5.567681e-01
-9	263	-9	0	A	T	0.470	1.079289e-01	1.283335e-01	2.166414e-01	4.006910e-01
-9	261	-9	0	A	T	0.495	3.193435e-01	2.678291e-01	2.089126e-01	2.336129e-01
-9	260	-9	0	A	T	0.269	2.451034e-01	1.028315e-01	1.431522e-01	1.746602e-02
-9	267	-9	0	A	T	0.492	1.086261e-01	2.254272e-01	2.117814e-01	6.300808e-01
-9	266	-9	0	A	T	0.123	-2.480855e-02	8.698186e-02	2.207694e-01	7.755805e-01
-9	265	-9	0	A	T	0.269	2.451034e-01	1.028315e-01	1.431522e-01	1.746602e-02
-9	264	-9	0	A	T	0.492	1.086261e-01	2.254272e-01	2.117814e-01	6.300808e-01
-9	269	-9	0	A	T	0.158	2.680882e-01	8.603507e-02	1.030240e-01	1.923173e-03
-9	268	-9	0	A	T	0.165	2.386110e-01	9.663459e-02	1.092202e-01	1.382667e-02
-9	17246	-9	0	A	T	0.010	2.036340e-01	1.505364e-01	2.127814e-01	1.766687e-01
-9	17245	-9	0	A	T	0.010	2.036340e-01	1.505364e-01	2.127814e-01	1.766687e-01
-9	12392	-9	0	A	T	0.032	1.705570e-01	8.100649e-02	1.791303e-01	3.567727e-02
-9	12390	-9	0	A	T	0.032	1.705570e-01	8.100649e-02	1.791303e-01	3.567727e-02
-9	829	-9	0	A	T	0.489	7.545031e-02	2.810397e-01	2.186699e-01	7.884337e-01
-9	828	-9	0	A	T	0.166	2.180749e-01	9.582934e-02	1.148945e-01	2.322841e-02
-9	821	-9	0	A	T	0.123	-2.480855e-02	8.698186e-02	2.207694e-01	7.755805e-01
-9	820	-9	0	A	T	0.262	2.116748e-01	1.042265e-01	1.474180e-01	4.271732e-02
-9	1715	-9	0	A	T	0.073	1.190647e-02	5.163582e-02	2.002945e-01	8.177178e-01
-9	1719	-9	0	A	T	0.447	-4.336223e-02	6.716589e-02	1.990593e-01	5.187931e-01
-9	26577	-9	0	A	T	0.020	5.052646e-02	1.540167e-01	2.117117e-01	7.429853e-01
-9	26576	-9	0	A	T	0.010	-1.200658e-01	1.466583e-01	2.005002e-01	4.133054e-01
-9	26570	-9	0	A	T	0.028	-2.343492e-01	2.632090e-01	2.081079e-01	3.736430e-01
-9	26572	-9	0	A	T	0.028	-2.343492e-01	2.632090e-01	2.081079e-01	3.736430e-01
-9	13591	-9	0	A	T	0.021	-2.280557e-02	1.519714e-01	2.139753e-01	8.807653e-01
-9	13590	-9	0	A	T	0.027	-9.246812e-02	9.822781e-02	1.908194e-01	3.469083e-01
-9	13735	-9	0	A	T	0.044	-1.188284e-01	1.278286e-01	1.964803e-01	3.529670e-01
-9	13734	-9	0	A	T	0.021	-2.280557e-02	1.519714e-01	2.139753e-01	8.807653e-01
-9	13599	-9	0	A	T	0.021	-2.280557e-02	1.519714e-01	2.139753e-01	8.807653e-01
-9	13598	-9	0	A	T	0.033	-3.309667e-02	1.349838e-01	2.122223e-01	8.063957e-01
-9	508	-9	0	A	T	0.264	2.190525e-01	1.112556e-01	1.484773e-01	4.943631e-02
-9	6808	-9	0	A	T	0.032	6.793625e-02	1.659751e-01	2.161922e-01	6.824582e-01
-9	6807	-9	0	A	T	0.070	-1.121547e-01	1.147084e-01	2.073356e-01	3.286099e-01
-9	15712	-9	0	A	T	0.045	-9.499446e-02	1.273587e-01	2.000556e-01	4.560397e-01
-9	9747	-9	0	A	T	0.024	1.501849e-01	8.454803e-02	1.896774e-01	7.620054e-02
-9	15791	-9	0	A	T	0.028	3.480145e-01	1.168596e-01	2.181547e-01	3.021398e-03
-9	8028	-9	0	A	T	0.014	7.053753e-02	1.197958e-01	2.026606e-01	5.562135e-01
-9	8020	-9	0	A	T	0.021	8.154257e-02	1.578120e-01	2.132397e-01	6.055567e-01
-9	8026	-9	0	A	T	0.012	-4.060931e-02	2.314753e-01	2.183353e-01	8.607972e-01
-9	8027	-9	0	A	T	0.012	-4.060931e-02	2.314753e-01	2.183353e-01	8.607972e-01
-9	8185	-9	0	A	T	0.169	-9.563319e-02	5.852029e-02	1.891268e-01	1.027591e-01
-9	8184	-9	0	A	T	0.012	-4.060931e-02	2.314753e-01	2.183353e-01	8.607972e-01
-9	8186	-9	0	A	T	0.012	-4.060931e-02	2.314753e-01	2.183353e-01	8.607972e-01
-9	8181	-9	0	A	T	0.012	-4.060931e-02	2.314753e-01	2.183353e-01	8.607972e-01
-9	8183	-9	0	A	T	0.012	-4.060931e-02	2.314753e-01	2.183353e-01	8.607972e-01
-9	5876	-9	0	A	T	0.059	-7.643469e-02	2.061922e-01	2.154405e-01	7.109983e-01
-9	5877	-9	0	A	T	0.038	-2.799498e-02	7.525788e-02	1.982898e-01	7.100374e-01
-9	5874	-9	0	A	T	0.059	-7.643469e-02	2.061922e-01	2.154405e-01	7.109983e-01
-9	5879	-9	0	A	T	0.051	-1.374141e-01	2.477789e-01	2.137890e-01	5.793924e-01
-9	19597	-9	0	A	T	0.017	2.265752e-01	1.427630e-01	2.001961e-01	1.130386e-01
-9	19591	-9	0	A	T	0.021	1.028231e-01	8.921480e-02	2.055149e-01	2.495738e-01
-9	8859	-9	0	A	T	0.040	2.025360e-02	1.174664e-01	2.059849e-01	8.631669e-01
-9	1553	-9	0	A	T	0.159	3.002199e-01	8.576420e-02	9.847915e-02	4.998274e-04
-9	1552	-9	0	A	T	0.177	3.754307e-01	3.467075e-02	1.000000e-05	5.052130e-25
-9	1555	-9	0	A	T	0.462	6.149307e-03	1.246409e-01	2.128591e-01	9.606683e-01
-9	1554	-9	0	A	T	0.423	1.217817e-02	1.056826e-01	2.149856e-01	9.082998e-01
-9	21528	-9	0	A	T	0.014	-1.395290e-01	1.286002e-01	1.938545e-01	2.783776e-01
-9	22251	-9	0	A	T	0.035	-1.235631e-01	1.215451e-01	2.030995e-01	3.097639e-01
-9	89681	-9	0	A	T	0.015	-1.443940e-01	3.003043e-01	2.156065e-01	6.308207e-01
-9	89682	-9	0	A	T	0.015	-1.443940e-01	3.003043e-01	2.156065e-01	6.308207e-01
-9	1252	-9	0	A	T	0.314	2.342068e-02	3.988336e-02	2.008940e-01	5.572769e-01
-9	1253	-9	0	A	T	0.150	-1.323049e-01	7.341489e-02	2.975457e-01	7.203768e-02
-9	89683	-9	0	A	T	0.015	-1.443940e-01	3.003043e-01	2.156065e-01	6.308207e-01
-9	89684	-9	0	A	T	0.015	-1.443940e-01	3.003043e-01	2.156065e-01	6.308207e-01
-9	1259	-9	0	A	T	0.474	-1.657918e-02	1.830358e-01	2.167916e-01	9.278583e-01
-9	89685	-9	0	A	T	0.015	-1.443940e-01	3.003043e-01	2.156065e-01	6.308207e-01
-9	11469	-9	0	A	T	0.117	-1.142996e-01	6.135284e-02	1.498367e-01	6.296673e-02
-9	17157	-9	0	A	T	0.015	1.108694e-01	1.254520e-01	2.125785e-01	3.771906e-01
-9	14990	-9	0	A	T	0.094	1.105506e-01	5.371837e-02	1.437719e-01	4.003737e-02
-9	825	-9	0	A	T	0.205	2.808253e-01	1.037632e-01	1.114726e-01	7.000798e-03
-9	824	-9	0	A	T	0.168	3.056057e-01	6.315357e-02	3.499164e-02	1.672152e-06
-9	827	-9	0	A	T	0.355	7.123622e-02	1.016981e-01	2.063141e-01	4.839146e-01
-9	826	-9	0	A	T	0.177	3.754307e-01	3.467075e-02	1.000000e-05	5.052130e-25
-9	822	-9	0	A	T	0.130	8.092864e-02	8.742022e-02	1.955236e-01	3.549627e-01
-9	1234	-9	0	A	T	0.486	-7.817302e-02	2.433850e-01	2.177547e-01	7.481809e-01
-9	7764	-9	0	A	T	0.015	-1.151444e-01	1.123522e-01	1.936513e-01	3.058576e-01
-9	7765	-9	0	A	T	0.015	-1.151444e-01	1.123522e-01	1.936513e-01	3.058576e-01
-9	7766	-9	0	A	T	0.015	-1.151444e-01	1.123522e-01	1.936513e-01	3.058576e-01
-9	7767	-9	0	A	T	0.015	-1.151444e-01	1.123522e-01	1.936513e-01	3.058576e-01
-9	7763	-9	0	A	T	0.015	-1.151444e-01	1.123522e-01	1.936513e-01	3.058576e-01
-9	7768	-9	0	A	T	0.015	-1.151444e-01	1.123522e-01	1.936513e-01	3.058576e-01
-9	7769	-9	0	A	T	0.015	-8.681768e-02	1.124567e-01	1.951396e-01	4.404213e-01
-9	19257	-9	0	A	T	0.011	-1.133770e-01	1.476478e-01	1.985894e-01	4.428646e-01
-9	19254	-9	0	A	T	0.011	-1.133770e-01	1.476478e-01	1.985894e-01	4.428646e-01
-9	19253	-9	0	A	T	0.011	-1.133770e-01	1.476478e-01	1.985894e-01	4.428646e-01
-9	19251	-9	0	A	T	0.011	-1.133770e-01	1.476478e-01	1.985894e-01	4.428646e-01
-9	19258	-9	0	A	T	0.011	-1.133770e-01	1.476478e-01	1.985894e-01	4.428646e-01
-9	19259	-9	0	A	T	0.011	-1.133770e-01	1.476478e-01	1.985894e-01	4.428646e-01
-9	26581	-9	0	A	T	0.028	-2.343492e-01	2.632090e-01	2.081079e-01	3.736430e-01
-9	9577	-9	0	A	T	0.032	-2.779463e-02	1.692028e-01	2.197524e-01	8.695770e-01
-9	9575	-9	0	A	T	0.032	-2.779463e-02	1.692028e-01	2.197524e-01	8.695770e-01
-9	9579	-9	0	A	T	0.011	1.325434e-01	1.352175e-01	1.997071e-01	3.273820e-01
-9	26583	-9	0	A	T	0.028	-2.343492e-01	2.632090e-01	2.081079e-01	3.736430e-01
-9	48009	-9	0	A	T	0.023	5.887706e-02	2.360159e-01	2.146217e-01	8.030911e-01
-9	48000	-9	0	A	T	0.019	-4.016066e-02	2.045524e-01	2.126628e-01	8.444169e-01
-9	48003	-9	0	A	T	0.014	1.180641e-01	1.814298e-01	2.096908e-01	5.154692e-01
-9	48002	-9	0	A	T	0.024	6.237759e-03	2.836379e-01	2.202533e-01	9.824619e-01
-9	48005	-9	0	A	T	0.024	6.237759e-03	2.836379e-01	2.202533e-01	9.824619e-01
-9	48004	-9	0	A	T	0.024	6.237759e-03	2.836379e-01	2.202533e-01	9.824619e-01
-9	48007	-9	0	A	T	0.024	6.237759e-03	2.836379e-01	2.202533e-01	9.824619e-01
-9	48006	-9	0	A	T	0.010	3.169174e-02	1.655077e-01	2.047913e-01	8.482146e-01
-9	9397	-9	0	A	T	0.032	-2.779463e-02	1.692028e-01	2.197524e-01	8.695770e-01
-9	9393	-9	0	A	T	0.032	-2.779463e-02	1.692028e-01	2.197524e-01	8.695770e-01
-9	9391	-9	0	A	T	0.016	-1.452666e-01	9.646086e-02	1.937682e-01	1.326181e-01
-9	9390	-9	0	A	T	0.019	-1.583260e-01	1.223079e-01	1.995825e-01	1.960099e-01
-9	9399	-9	0	A	T	0.032	-2.779463e-02	1.692028e-01	2.197524e-01	8.695770e-01
-9	9392	-9	0	A	T	0.032	-2.779463e-02	1.692028e-01	2.197524e-01	8.695770e-01
-9	1455	-9	0	A	T	0.179	1.829394e-02	3.746148e-02	1.975160e-01	6.254927e-01
-9	1456	-9	0	A	T	0.234	2.736224e-03	3.752481e-02	2.022314e-01	9.418966e-01
-9	1457	-9	0	A	T	0.139	-3.839174e-02	4.901346e-02	2.233419e-01	4.337750e-01
-9	1450	-9	0	A	T	0.264	2.190525e-01	1.112556e-01	1.484773e-01	4.943631e-02
-9	1451	-9	0	A	T	0.130	8.092864e-02	8.742022e-02	1.955236e-01	3.549627e-01
-9	1452	-9	0	A	T	0.115	-5.814329e-02	4.328782e-02	1.844855e-01	1.797366e-01
-9	1453	-9	0	A	T	0.010	1.462881e-01	1.210150e-01	1.903888e-01	2.272133e-01
-9	1458	-9	0	A	T	0.138	-6.826104e-02	4.881169e-02	2.366546e-01	1.625077e-01
-9	1459	-9	0	A	T	0.143	6.947509e-03	4.030434e-02	2.008304e-01	8.632016e-01
-9	1231	-9	0	A	T	0.028	-7.276191e-02	8.780507e-02	2.093376e-01	4.076272e-01
-9	1233	-9	0	A	T	0.487	-3.552923e-01	2.169511e-01	2.434653e-01	1.020321e-01
-9	5649	-9	0	A	T	0.051	-1.374141e-01	2.477789e-01	2.137890e-01	5.793924e-01
-9	5641	-9	0	A	T	0.051	-1.374141e-01	2.477789e-01	2.137890e-01	5.793924e-01
-9	5640	-9	0	A	T	0.051	-1.374141e-01	2.477789e-01	2.137890e-01	5.793924e-01
-9	5643	-9	0	A	T	0.059	-7.643469e-02	2.061922e-01	2.154405e-01	7.109983e-01
-9	5645	-9	0	A	T	0.051	-1.374141e-01	2.477789e-01	2.137890e-01	5.793924e-01
-9	5647	-9	0	A	T	0.021	-7.162924e-02	1.624152e-01	2.079011e-01	6.593580e-01
-9	5646	-9	0	A	T	0.051	-1.374141e-01	2.477789e-01	2.137890e-01	5.793924e-01
-9	6465	-9	0	A	T	0.050	-6.767174e-02	2.192382e-01	2.108719e-01	7.576846e-01
-9	26492	-9	0	A	T	0.028	-2.343492e-01	2.632090e-01	2.081079e-01	3.736430e-01
-9	26490	-9	0	A	T	0.028	-2.343492e-01	2.632090e-01	2.081079e-01	3.736430e-01
-9	26495	-9	0	A	T	0.024	-2.211674e-02	1.841549e-01	2.089620e-01	9.044465e-01
-9	26670	-9	0	A	T	0.028	-2.343492e-01	2.632090e-01	2.081079e-01	3.736430e-01
-9	26676	-9	0	A	T	0.028	-2.343492e-01	2.632090e-01	2.081079e-01	3.736430e-01
-9	26677	-9	0	A	T	0.024	-2.211674e-02	1.841549e-01	2.089620e-01	9.044465e-01
-9	26674	-9	0	A	T	0.028	-2.343492e-01	2.632090e-01	2.081079e-01	3.736430e-01
-9	26675	-9	0	A	T	0.028	-2.343492e-01	2.632090e-01	2.081079e-01	3.736430e-01
-9	1300	-9	0	A	T	0.176	3.707060e-01	3.480343e-02	1.000000e-05	2.504277e-24
-9	4328	-9	0	A	T	0.018	5.564553e-02	1.495254e-01	2.151868e-01	7.099182e-01
-9	6709	-9	0	A	T	0.039	8.804479e-02	1.025751e-01	2.104119e-01	3.910548e-01
-9	6708	-9	0	A	T	0.039	8.716594e-02	1.024518e-01	2.098080e-01	3.952300e-01
-9	6705	-9	0	A	T	0.032	6.793625e-02	1.659751e-01	2.161922e-01	6.824582e-01
-9	6704	-9	0	A	T	0.032	6.793625e-02	1.659751e-01	2.161922e-01	6.824582e-01
-9	89852	-9	0	A	T	0.015	-1.443940e-01	3.003043e-01	2.156065e-01	6.308207e-01
-9	18791	-9	0	A	T	0.077	5.446940e-03	6.165679e-02	2.041348e-01	9.296345e-01
-9	47938	-9	0	A	T	0.024	6.237759e-03	2.836379e-01	2.202533e-01	9.824619e-01
-9	47939	-9	0	A	T	0.024	6.237759e-03	2.836379e-01	2.202533e-01	9.824619e-01
-9	89798	-9	0	A	T	0.015	-1.443940e-01	3.003043e-01	2.156065e-01	6.308207e-01
-9	89799	-9	0	A	T	0.015	-1.443940e-01	3.003043e-01	2.156065e-01	6.308207e-01
-9	5568	-9	0	A	T	0.059	-7.643469e-02	2.061922e-01	2.154405e-01	7.109983e-01
-9	5569	-9	0	A	T	0.059	-7.643469e-02	2.061922e-01	2.154405e-01	7.109983e-01
-9	5564	-9	0	A	T	0.051	-1.374141e-01	2.477789e-01	2.137890e-01	5.793924e-01
-9	5565	-9	0	A	T	0.051	-1.374141e-01	2.477789e-01	2.137890e-01	5.793924e-01
-9	5566	-9	0	A	T	0.051	-1.374141e-01	2.477789e-01	2.137890e-01	5.793924e-01
-9	5567	-9	0	A	T	0.051	-1.374141e-01	2.477789e-01	2.137890e-01	5.793924e-01
-9	5560	-9	0	A	T	0.059	-7.643469e-02	2.061922e-01	2.154405e-01	7.109983e-01
-9	5561	-9	0	A	T	0.051	-1.374141e-01	2.477789e-01	2.137890e-01	5.793924e-01
-9	5562	-9	0	A	T	0.051	-1.374141e-01	2.477789e-01	2.137890e-01	5.793924e-01
-9	6974	-9	0	A	T	0.085	-1.433414e-01	1.172061e-01	1.995504e-01	2.218291e-01
-9	12741	-9	0	A	T	0.049	-1.207848e-01	8.493159e-02	1.906082e-01	1.555199e-01
-9	7930	-9	0	A	T	0.012	-4.060931e-02	2.314753e-01	2.183353e-01	8.607972e-01
-9	7932	-9	0	A	T	0.012	-4.060931e-02	2.314753e-01	2.183353e-01	8.607972e-01
-9	7937	-9	0	A	T	0.012	-4.060931e-02	2.314753e-01	2.183353e-01	8.607972e-01
-9	21499	-9	0	A	T	0.028	-2.074691e-01	1.199423e-01	2.073734e-01	8.420580e-02
-9	21498	-9	0	A	T	0.028	-2.074691e-01	1.199423e-01	2.073734e-01	8.420580e-02
-9	21497	-9	0	A	T	0.028	-2.074691e-01	1.199423e-01	2.073734e-01	8.420580e-02
-9	21496	-9	0	A	T	0.028	-2.074691e-01	1.199423e-01	2.073734e-01	8.420580e-02
-9	21495	-9	0	A	T	0.014	-1.395290e-01	1.286002e-01	1.938545e-01	2.783776e-01
-9	21501	-9	0	A	T	0.028	-2.074691e-01	1.199423e-01	2.073734e-01	8.420580e-02
-9	6617	-9	0	A	T	0.032	3.619687e-02	1.587310e-01	2.148813e-01	8.196958e-01
-9	6614	-9	0	A	T	0.104	-1.050296e-02	4.578126e-02	2.004146e-01	8.186260e-01
-9	10583	-9	0	A	T	0.032	-4.283756e-02	8.376056e-02	2.003729e-01	6.092445e-01
-9	10584	-9	0	A	T	0.024	3.179347e-02	1.159885e-01	2.081511e-01	7.840981e-01
-9	1087	-9	0	A	T	0.489	7.545031e-02	2.810397e-01	2.186699e-01	7.884337e-01
-9	1085	-9	0	A	T	0.485	-1.230785e-02	2.131820e-01	2.140736e-01	9.539803e-01
-9	1084	-9	0	A	T	0.485	7.538762e-02	2.081331e-01	2.155348e-01	7.173273e-01
-9	1083	-9	0	A	T	0.486	-7.817302e-02	2.433850e-01	2.177547e-01	7.481809e-01
-9	1082	-9	0	A	T	0.468	-1.445292e-01	1.374439e-01	2.276730e-01	2.934415e-01
-9	1081	-9	0	A	T	0.264	2.190525e-01	1.112556e-01	1.484773e-01	4.943631e-02
-9	1080	-9	0	A	T	0.205	2.808253e-01	1.037632e-01	1.114726e-01	7.000798e-03
-9	1089	-9	0	A	T	0.205	2.808253e-01	1.037632e-01	1.114726e-01	7.000798e-03
-9	26324	-9	0	A	T	0.028	-2.343492e-01	2.632090e-01	2.081079e-01	3.736430e-01
-9	26325	-9	0	A	T	0.028	-2.343492e-01	2.632090e-01	2.081079e-01	3.736430e-01
-9	26327	-9	0	A	T	0.026	-9.769508e-02	2.002740e-01	2.029543e-01	6.258699e-01
-9	26320	-9	0	A	T	0.024	-2.211674e-02	1.841549e-01	2.089620e-01	9.044465e-01
-9	26322	-9	0	A	T	0.028	-2.343492e-01	2.632090e-01	2.081079e-01	3.736430e-01
-9	26323	-9	0	A	T	0.024	-2.211674e-02	1.841549e-01	2.089620e-01	9.044465e-01
-9	26328	-9	0	A	T	0.026	-9.769508e-02	2.002740e-01	2.029543e-01	6.258699e-01
-9	26329	-9	0	A	T	0.024	-1.920300e-02	1.649083e-01	2.052260e-01	9.073388e-01
-9	4263	-9	0	A	T	0.018	5.564553e-02	1.495254e-01	2.151868e-01	7.099182e-01
-9	135	-9	0	A	T	0.123	-2.480855e-02	8.698186e-02	2.207694e-01	7.755805e-01
-9	13709	-9	0	A	T	0.046	-1.423469e-01	1.303513e-01	1.949486e-01	2.752730e-01
-9	13703	-9	0	A	T	0.046	-1.423469e-01	1.303513e-01	1.949486e-01	2.752730e-01
-9	13700	-9	0	A	T	0.020	2.318119e-03	1.497924e-01	2.136972e-01	9.876581e-01
-9	13705	-9	0	A	T	0.025	4.362850e-02	1.142384e-01	2.118188e-01	7.026693e-01
-9	16280	-9	0	A	T	0.015	2.830197e-02	1.316202e-01	2.105692e-01	8.298210e-01
-9	16281	-9	0	A	T	0.016	1.215956e-02	1.260447e-01	2.088274e-01	9.231803e-01
-9	48379	-9	0	A	T	0.024	6.237759e-03	2.836379e-01	2.202533e-01	9.824619e-01
-9	48378	-9	0	A	T	0.024	6.237759e-03	2.836379e-01	2.202533e-01	9.824619e-01
-9	48373	-9	0	A	T	0.019	-4.016066e-02	2.045524e-01	2.126628e-01	8.444169e-01
-9	48371	-9	0	A	T	0.019	-4.016066e-02	2.045524e-01	2.126628e-01	8.444169e-01
-9	48370	-9	0	A	T	0.024	6.237759e-03	2.836379e-01	2.202533e-01	9.824619e-01
-9	48376	-9	0	A	T	0.024	6.237759e-03	2.836379e-01	2.202533e-01	9.824619e-01
-9	48375	-9	0	A	T	0.010	3.169174e-02	1.655077e-01	2.047913e-01	8.482146e-01
-9	48374	-9	0	A	T	0.024	6.237759e-03	2.836379e-01	2.202533e-01	9.824619e-01
-9	1984	-9	0	A	T	0.014	3.461874e-01	1.013554e-01	1.845656e-01	6.807429e-04
-9	1982	-9	0	A	T	0.032	-1.098994e-01	8.629207e-02	2.057071e-01	2.033217e-01
-9	1980	-9	0	A	T	0.032	-1.098994e-01	8.629207e-02	2.057071e-01	2.033217e-01
-9	6464	-9	0	A	T	0.051	-1.374141e-01	2.477789e-01	2.137890e-01	5.793924e-01
-9	6466	-9	0	A	T	0.056	-1.373481e-01	1.897833e-01	2.076536e-01	4.695342e-01
-9	6467	-9	0	A	T	0.058	-1.786165e-02	1.985053e-01	2.149074e-01	9.283334e-01
-9	80	-9	0	A	T	0.497	-2.169986e-01	3.075236e-01	2.101576e-01	4.806987e-01
-9	81	-9	0	A	T	0.165	2.386110e-01	9.663459e-02	1.092202e-01	1.382667e-02
-9	86	-9	0	A	T	0.159	3.002199e-01	8.576420e-02	9.847915e-02	4.998274e-04
-9	87	-9	0	A	T	0.177	3.754307e-01	3.467075e-02	1.000000e-05	5.052130e-25
-9	51281	-9	0	A	T	0.010	-3.599545e-01	1.479006e-01	2.613536e-01	1.524226e-02
-9	26489	-9	0	A	T	0.028	-2.343492e-01	2.632090e-01	2.081079e-01	3.736430e-01
-9	26488	-9	0	A	T	0.028	-2.343492e-01	2.632090e-01	2.081079e-01	3.736430e-01
-9	26487	-9	0	A	T	0.028	-2.343492e-01	2.632090e-01	2.081079e-01	3.736430e-01
-9	26486	-9	0	A	T	0.026	-1.040623e-01	2.026017e-01	2.029265e-01	6.077054e-01
-9	15660	-9	0	A	T	0.044	-7.614590e-02	1.295025e-01	2.036122e-01	5.567681e-01
-9	15665	-9	0	A	T	0.014	1.218743e-01	1.283022e-01	2.120414e-01	3.425566e-01
-9	15664	-9	0	A	T	0.045	-9.499446e-02	1.273587e-01	2.000556e-01	4.560397e-01
-9	4388	-9	0	A	T	0.018	5.564553e-02	1.495254e-01	2.151868e-01	7.099182e-01
-9	19410	-9	0	A	T	0.011	-1.133770e-01	1.476478e-01	1.985894e-01	4.428646e-01
-9	19411	-9	0	A	T	0.011	-1.133770e-01	1.476478e-01	1.985894e-01	4.428646e-01
-9	19412	-9	0	A	T	0.011	-1.133770e-01	1.476478e-01	1.985894e-01	4.428646e-01
-9	19417	-9	0	A	T	0.011	-1.133770e-01	1.476478e-01	1.985894e-01	4.428646e-01
-9	6369	-9	0	A	T	0.051	-1.374141e-01	2.477789e-01	2.137890e-01	5.793924e-01
-9	6368	-9	0	A	T	0.059	-7.643469e-02	2.061922e-01	2.154405e-01	7.109983e-01
-9	6363	-9	0	A	T	0.113	-8.769431e-02	6.820050e-02	1.809979e-01	1.990126e-01
-9	6362	-9	0	A	T	0.055	-1.584251e-01	1.590543e-01	2.034052e-01	3.196419e-01
-9	6361	-9	0	A	T	0.020	8.565140e-03	1.050690e-01	2.046182e-01	9.350570e-01
-9	6360	-9	0	A	T	0.051	-1.374141e-01	2.477789e-01	2.137890e-01	5.793924e-01
-9	6367	-9	0	A	T	0.038	-1.957058e-01	1.148266e-01	1.967681e-01	8.884677e-02
-9	6365	-9	0	A	T	0.053	2.598006e-02	1.414021e-01	2.096668e-01	8.542878e-01
-9	5199	-9	0	A	T	0.021	-7.162924e-02	1.624152e-01	2.079011e-01	6.593580e-01
-9	1618	-9	0	A	T	0.264	2.190525e-01	1.112556e-01	1.484773e-01	4.943631e-02
-9	1619	-9	0	A	T	0.462	-5.754834e-02	7.654130e-02	2.051032e-01	4.524387e-01
-9	5195	-9	0	A	T	0.051	-1.374141e-01	2.477789e-01	2.137890e-01	5.793924e-01
-9	5194	-9	0	A	T	0.051	-1.374141e-01	2.477789e-01	2.137890e-01	5.793924e-01
-9	1614	-9	0	A	T	0.355	7.123622e-02	1.016981e-01	2.063141e-01	4.839146e-01
-9	1615	-9	0	A	T	0.205	2.808253e-01	1.037632e-01	1.114726e-01	7.000798e-03
-9	1612	-9	0	A	T	0.165	2.386110e-01	9.663459e-02	1.092202e-01	1.382667e-02
-9	5190	-9	0	A	T	0.064	8.102273e-02	1.730527e-01	2.220810e-01	6.398188e-01
-9	1611	-9	0	A	T	0.123	-2.480855e-02	8.698186e-02	2.207694e-01	7.755805e-01
-9	19794	-9	0	A	T	0.017	5.593850e-02	1.898378e-01	2.162000e-01	7.683549e-01
-9	5472	-9	0	A	T	0.051	-1.374141e-01	2.477789e-01	2.137890e-01	5.793924e-01
-9	7531	-9	0	A	T	0.010	-7.438455e-02	1.186248e-01	2.022372e-01	5.308670e-01
-9	7532	-9	0	A	T	0.010	-7.438455e-02	1.186248e-01	2.022372e-01	5.308670e-01
-9	6511	-9	0	A	T	0.051	-1.374141e-01	2.477789e-01	2.137890e-01	5.793924e-01
-9	17298	-9	0	A	T	0.010	2.036340e-01	1.505364e-01	2.127814e-01	1.766687e-01
-9	17299	-9	0	A	T	0.010	2.036340e-01	1.505364e-01	2.127814e-01	1.766687e-01
-9	17296	-9	0	A	T	0.010	2.036340e-01	1.505364e-01	2.127814e-01	1.766687e-01
-9	17290	-9	0	A	T	0.010	2.036340e-01	1.505364e-01	2.127814e-01	1.766687e-01
-9	17291	-9	0	A	T	0.010	2.036340e-01	1.505364e-01	2.127814e-01	1.766687e-01
-9	17292	-9	0	A	T	0.010	2.036340e-01	1.505364e-01	2.127814e-01	1.766687e-01
-9	429	-9	0	A	T	0.205	2.808253e-01	1.037632e-01	1.114726e-01	7.000798e-03
-9	421	-9	0	A	T	0.016	1.534206e-01	1.017916e-01	2.168664e-01	1.323003e-01
-9	423	-9	0	A	T	0.231	5.053429e-03	4.666012e-02	2.026034e-01	9.137926e-01
-9	422	-9	0	A	T	0.014	2.178437e-01	1.034915e-01	2.222782e-01	3.572357e-02
-9	425	-9	0	A	T	0.257	-2.334236e-02	5.573059e-02	2.143315e-01	6.754853e-01
-9	424	-9	0	A	T	0.245	-7.698627e-02	4.080012e-02	2.221978e-01	5.966863e-02
-9	23818	-9	0	A	T	0.017	3.412202e-02	1.292764e-01	2.055544e-01	7.919147e-01
-9	3258	-9	0	A	T	0.011	-3.922917e-02	1.385957e-01	2.081051e-01	7.772410e-01
-9	3259	-9	0	A	T	0.012	1.721647e-01	1.952442e-01	2.061891e-01	3.782529e-01
-9	3250	-9	0	A	T	0.012	1.721647e-01	1.952442e-01	2.061891e-01	3.782529e-01
-9	3255	-9	0	A	T	0.012	1.721647e-01	1.952442e-01	2.061891e-01	3.782529e-01
-9	2083	-9	0	A	T	0.026	-4.730144e-02	8.798239e-02	2.052991e-01	5.910418e-01
-9	89	-9	0	A	T	0.198	1.452302e-01	8.182375e-02	1.176778e-01	7.643369e-02
-9	17272	-9	0	A	T	0.010	2.036340e-01	1.505364e-01	2.127814e-01	1.766687e-01
-9	17274	-9	0	A	T	0.010	2.036340e-01	1.505364e-01	2.127814e-01	1.766687e-01
-9	2085	-9	0	A	T	0.015	-1.829241e-01	1.134235e-01	1.964867e-01	1.073394e-01
-9	18672	-9	0	A	T	0.176	-5.229660e-02	3.878571e-02	1.753167e-01	1.780703e-01
-9	26660	-9	0	A	T	0.028	-2.343492e-01	2.632090e-01	2.081079e-01	3.736430e-01
-9	26665	-9	0	A	T	0.028	-2.343492e-01	2.632090e-01	2.081079e-01	3.736430e-01
-9	13386	-9	0	A	T	0.046	-1.423469e-01	1.303513e-01	1.949486e-01	2.752730e-01
-9	13387	-9	0	A	T	0.046	-1.423469e-01	1.303513e-01	1.949486e-01	2.752730e-01
-9	3312	-9	0	A	T	0.012	1.721647e-01	1.952442e-01	2.061891e-01	3.782529e-01
-9	3316	-9	0	A	T	0.012	-5.023142e-02	1.343610e-01	2.104292e-01	7.086488e-01
-9	630	-9	0	A	T	0.165	2.386110e-01	9.663459e-02	1.092202e-01	1.382667e-02
-9	631	-9	0	A	T	0.462	-3.320392e-02	1.323725e-01	2.159863e-01	8.020285e-01
-9	632	-9	0	A	T	0.177	3.754307e-01	3.467075e-02	1.000000e-05	5.052130e-25
-9	633	-9	0	A	T	0.177	3.754307e-01	3.467075e-02	1.000000e-05	5.052130e-25
-9	634	-9	0	A	T	0.264	2.190525e-01	1.112556e-01	1.484773e-01	4.943631e-02
-9	635	-9	0	A	T	0.468	-1.705189e-01	1.383245e-01	2.314530e-01	2.181674e-01
-9	637	-9	0	A	T	0.465	6.397227e-03	1.440502e-01	2.160499e-01	9.645930e-01
-9	638	-9	0	A	T	0.466	-1.183986e-01	1.248445e-01	2.186943e-01	3.433348e-01
-9	639	-9	0	A	T	0.175	3.659709e-01	3.493550e-02	1.000000e-05	1.206669e-23
-9	1402	-9	0	A	T	0.485	-2.866432e-02	2.074176e-01	2.128562e-01	8.901331e-01
-9	1401	-9	0	A	T	0.205	2.808253e-01	1.037632e-01	1.114726e-01	7.000798e-03
-9	679	-9	0	A	T	0.489	7.545031e-02	2.810397e-01	2.186699e-01	7.884337e-01
-9	1406	-9	0	A	T	0.177	3.754307e-01	3.467075e-02	1.000000e-05	5.052130e-25
-9	5737	-9	0	A	T	0.059	-7.643469e-02	2.061922e-01	2.154405e-01	7.109983e-01
-9	5736	-9	0	A	T	0.051	-1.374141e-01	2.477789e-01	2.137890e-01	5.793924e-01
-9	5731	-9	0	A	T	0.051	-1.374141e-01	2.477789e-01	2.137890e-01	5.793924e-01
-9	5730	-9	0	A	T	0.050	-7.738413e-02	2.143356e-01	2.102568e-01	7.181989e-01
-9	5733	-9	0	A	T	0.059	-7.643469e-02	2.061922e-01	2.154405e-01	7.109983e-01
-9	5739	-9	0	A	T	0.059	-7.643469e-02	2.061922e-01	2.154405e-01	7.109983e-01
-9	5738	-9	0	A	T	0.051	-1.374141e-01	2.477789e-01	2.137890e-01	5.793924e-01
-9	48117	-9	0	A	T	0.023	5.619869e-02	2.330318e-01	2.139724e-01	8.095134e-01
-9	48115	-9	0	A	T	0.024	6.237759e-03	2.836379e-01	2.202533e-01	9.824619e-01
-9	48113	-9	0	A	T	0.024	6.237759e-03	2.836379e-01	2.202533e-01	9.824619e-01
-9	15204	-9	0	A	T	0.012	-2.604610e-02	1.793412e-01	2.134159e-01	8.845778e-01
-9	15206	-9	0	A	T	0.012	-2.604610e-02	1.793412e-01	2.134159e-01	8.845778e-01
-9	15203	-9	0	A	T	0.012	-2.604610e-02	1.793412e-01	2.134159e-01	8.845778e-01
-9	15202	-9	0	A	T	0.012	-2.604610e-02	1.793412e-01	2.134159e-01	8.845778e-01
-9	48110	-9	0	A	T	0.019	-4.016066e-02	2.045524e-01	2.126628e-01	8.444169e-01
-9	48119	-9	0	A	T	0.023	5.842807e-02	2.459624e-01	2.151126e-01	8.123146e-01
-9	48118	-9	0	A	T	0.024	6.237759e-03	2.836379e-01	2.202533e-01	9.824619e-01
-9	13209	-9	0	A	T	0.034	-1.884887e-02	9.573529e-02	2.044347e-01	8.439859e-01
-9	1278	-9	0	A	T	0.254	1.636474e-01	9.301982e-02	1.445700e-01	7.905542e-02
-9	1279	-9	0	A	T	0.021	-8.401110e-02	8.844124e-02	1.974220e-01	3.425523e-01
-9	1270	-9	0	A	T	0.355	7.123622e-02	1.016981e-01	2.063141e-01	4.839146e-01
-9	1271	-9	0	A	T	0.486	-7.817302e-02	2.433850e-01	2.177547e-01	7.481809e-01
-9	1272	-9	0	A	T	0.468	-7.971223e-02	1.446196e-01	2.181339e-01	5.817178e-01
-9	1273	-9	0	A	T	0.264	2.190525e-01	1.112556e-01	1.484773e-01	4.943631e-02
-9	1274	-9	0	A	T	0.264	2.190525e-01	1.112556e-01	1.484773e-01	4.943631e-02
-9	1275	-9	0	A	T	0.462	-3.320392e-02	1.323725e-01	2.159863e-01	8.020285e-01
-9	1276	-9	0	A	T	0.176	3.782055e-01	3.466476e-02	1.000000e-05	2.394818e-25
-9	1277	-9	0	A	T	0.348	4.274393e-02	9.055675e-02	2.052415e-01	6.370944e-01
-9	79897	-9	0	A	T	0.015	-1.246784e-01	2.414220e-01	2.075577e-01	6.057476e-01
-9	2626	-9	0	A	T	0.027	1.064089e-01	1.007251e-01	1.918106e-01	2.912100e-01
-9	2624	-9	0	A	T	0.016	2.977143e-02	9.815552e-02	2.026279e-01	7.617628e-01
-9	9583	-9	0	A	T	0.011	1.325434e-01	1.352175e-01	1.997071e-01	3.273820e-01
-9	9586	-9	0	A	T	0.032	-2.779463e-02	1.692028e-01	2.197524e-01	8.695770e-01
-9	9587	-9	0	A	T	0.026	1.035955e-01	1.331961e-01	2.131968e-01	4.370218e-01
-9	9585	-9	0	A	T	0.032	-2.779463e-02	1.692028e-01	2.197524e-01	8.695770e-01
-9	26584	-9	0	A	T	0.028	-2.343492e-01	2.632090e-01	2.081079e-01	3.736430e-01
-9	9589	-9	0	A	T	0.032	-2.779463e-02	1.692028e-01	2.197524e-01	8.695770e-01
-9	26586	-9	0	A	T	0.028	-2.343492e-01	2.632090e-01	2.081079e-01	3.736430e-01
-9	26588	-9	0	A	T	0.028	-2.343492e-01	2.632090e-01	2.081079e-01	3.736430e-01
-9	26589	-9	0	A	T	0.010	-1.200658e-01	1.466583e-01	2.005002e-01	4.133054e-01
-9	91592	-9	0	A	T	0.021	-2.344737e-01	8.903502e-02	2.478878e-01	8.675257e-03
-9	6675	-9	0	A	T	0.037	-5.403621e-02	1.512666e-01	2.174687e-01	7.210526e-01
-9	6674	-9	0	A	T	0.033	1.842726e-02	1.558576e-01	2.148969e-01	9.059250e-01
-9	6677	-9	0	A	T	0.085	-1.525448e-01	1.153374e-01	1.998487e-01	1.864881e-01
-9	6676	-9	0	A	T	0.085	-1.525448e-01	1.153374e-01	1.998487e-01	1.864881e-01
-9	6671	-9	0	A	T	0.085	-1.525448e-01	1.153374e-01	1.998487e-01	1.864881e-01
-9	6670	-9	0	A	T	0.085	-1.525448e-01	1.153374e-01	1.998487e-01	1.864881e-01
-9	6672	-9	0	A	T	0.032	3.619687e-02	1.587310e-01	2.148813e-01	8.196958e-01
-9	4683	-9	0	A	T	0.010	-2.611072e-01	1.423301e-01	2.371991e-01	6.708655e-02
-9	4689	-9	0	A	T	0.016	2.613036e-02	1.244511e-01	2.067301e-01	8.337685e-01
-9	8220	-9	0	A	T	0.012	-4.060931e-02	2.314753e-01	2.183353e-01	8.607972e-01
-9	8222	-9	0	A	T	0.021	8.154257e-02	1.578120e-01	2.132397e-01	6.055567e-01
-9	8224	-9	0	A	T	0.011	1.828148e-02	2.131631e-01	2.132078e-01	9.316844e-01
-9	8227	-9	0	A	T	0.020	-1.209063e-01	1.014155e-01	2.015380e-01	2.336729e-01
-9	8228	-9	0	A	T	0.012	-4.060931e-02	2.314753e-01	2.183353e-01	8.607972e-01
-9	8229	-9	0	A	T	0.012	-4.060931e-02	2.314753e-01	2.183353e-01	8.607972e-01
-9	15504	-9	0	A	T	0.044	-7.614590e-02	1.295025e-01	2.036122e-01	5.567681e-01
-9	11508	-9	0	A	T	0.013	-7.730515e-02	1.100583e-01	2.045502e-01	4.827089e-01
-9	42700	-9	0	A	T	0.021	-1.006682e-01	1.034114e-01	2.058949e-01	3.307221e-01
-9	42701	-9	0	A	T	0.044	-9.457970e-02	6.691815e-02	2.263078e-01	1.580824e-01
-9	21566	-9	0	A	T	0.014	-1.395290e-01	1.286002e-01	1.938545e-01	2.783776e-01
-9	21565	-9	0	A	T	0.014	-1.395290e-01	1.286002e-01	1.938545e-01	2.783776e-01
-9	21568	-9	0	A	T	0.013	-1.345958e-01	1.301640e-01	1.942142e-01	3.015426e-01
-9	17335	-9	0	A	T	0.016	-1.522842e-01	2.058214e-01	2.061883e-01	4.596675e-01
-9	26210	-9	0	A	T	0.028	-2.343492e-01	2.632090e-01	2.081079e-01	3.736430e-01
-9	26212	-9	0	A	T	0.024	-2.211674e-02	1.841549e-01	2.089620e-01	9.044465e-01
-9	26213	-9	0	A	T	0.028	-2.343492e-01	2.632090e-01	2.081079e-01	3.736430e-01
-9	26214	-9	0	A	T	0.020	5.052646e-02	1.540167e-01	2.117117e-01	7.429853e-01
-9	26216	-9	0	A	T	0.024	-2.211674e-02	1.841549e-01	2.089620e-01	9.044465e-01
-9	26218	-9	0	A	T	0.028	-2.343492e-01	2.632090e-01	2.081079e-01	3.736430e-01
-9	26219	-9	0	A	T	0.028	-2.343492e-01	2.632090e-01	2.081079e-01	3.736430e-01
-9	2123	-9	0	A	T	0.015	-1.427638e-01	1.226858e-01	1.930351e-01	2.450403e-01
-9	2122	-9	0	A	T	0.145	6.014302e-02	5.076330e-02	1.623039e-01	2.365897e-01
-9	2124	-9	0	A	T	0.014	-1.395290e-01	1.286002e-01	1.938545e-01	2.783776e-01
-9	15723	-9	0	A	T	0.014	1.243427e-01	1.283162e-01	2.128686e-01	3.329302e-01
-9	17330	-9	0	A	T	0.010	2.036340e-01	1.505364e-01	2.127814e-01	1.766687e-01
-9	15726	-9	0	A	T	0.044	-7.614590e-02	1.295025e-01	2.036122e-01	5.567681e-01
-9	15728	-9	0	A	T	0.044	-7.614590e-02	1.295025e-01	2.036122e-01	5.567681e-01
-9	6583	-9	0	A	T	0.085	-1.525448e-01	1.153374e-01	1.998487e-01	1.864881e-01
-9	6582	-9	0	A	T	0.085	-1.525448e-01	1.153374e-01	1.998487e-01	1.864881e-01
-9	6581	-9	0	A	T	0.085	-1.525448e-01	1.153374e-01	1.998487e-01	1.864881e-01
-9	6580	-9	0	A	T	0.044	9.997373e-02	1.051873e-01	2.093519e-01	3.422851e-01
-9	6587	-9	0	A	T	0.022	2.720330e-01	1.243022e-01	2.441553e-01	2.903055e-02
-9	6585	-9	0	A	T	0.062	1.009048e-01	8.626930e-02	2.381708e-01	2.426201e-01
-9	6584	-9	0	A	T	0.022	2.720330e-01	1.243022e-01	2.441553e-01	2.903055e-02
-9	6589	-9	0	A	T	0.037	-5.403621e-02	1.512666e-01	2.174687e-01	7.210526e-01
-9	6588	-9	0	A	T	0.032	3.619687e-02	1.587310e-01	2.148813e-01	8.196958e-01
-9	3942	-9	0	A	T	0.078	2.495824e-02	7.830621e-02	2.063278e-01	7.500483e-01
-9	5327	-9	0	A	T	0.050	-7.103024e-02	2.176058e-01	2.105893e-01	7.442260e-01
-9	5324	-9	0	A	T	0.051	-1.374141e-01	2.477789e-01	2.137890e-01	5.793924e-01
-9	5322	-9	0	A	T	0.051	-1.374141e-01	2.477789e-01	2.137890e-01	5.793924e-01
-9	5321	-9	0	A	T	0.051	-1.374141e-01	2.477789e-01	2.137890e-01	5.793924e-01
-9	5328	-9	0	A	T	0.051	-1.374141e-01	2.477789e-01	2.137890e-01	5.793924e-01
-9	47985	-9	0	A	T	0.024	6.237759e-03	2.836379e-01	2.202533e-01	9.824619e-01
-9	47984	-9	0	A	T	0.024	6.237759e-03	2.836379e-01	2.202533e-01	9.824619e-01
-9	47987	-9	0	A	T	0.024	6.237759e-03	2.836379e-01	2.202533e-01	9.824619e-01
-9	47986	-9	0	A	T	0.024	6.237759e-03	2.836379e-01	2.202533e-01	9.824619e-01
-9	47981	-9	0	A	T	0.024	6.237759e-03	2.836379e-01	2.202533e-01	9.824619e-01
-9	47983	-9	0	A	T	0.019	-4.016066e-02	2.045524e-01	2.126628e-01	8.444169e-01
-9	47982	-9	0	A	T	0.024	6.237759e-03	2.836379e-01	2.202533e-01	9.824619e-01
-9	47989	-9	0	A	T	0.010	3.169174e-02	1.655077e-01	2.047913e-01	8.482146e-01
-9	47988	-9	0	A	T	0.024	6.237759e-03	2.836379e-01	2.202533e-01	9.824619e-01
-9	12541	-9	0	A	T	0.013	1.592524e-02	1.152511e-01	2.026671e-01	8.901469e-01
-9	13634	-9	0	A	T	0.046	-1.423469e-01	1.303513e-01	1.949486e-01	2.752730e-01
-9	13632	-9	0	A	T	0.020	2.318119e-03	1.497924e-01	2.136972e-01	9.876581e-01
-9	13633	-9	0	A	T	0.046	-1.423469e-01	1.303513e-01	1.949486e-01	2.752730e-01
-9	13631	-9	0	A	T	0.044	-1.188284e-01	1.278286e-01	1.964803e-01	3.529670e-01
-9	13638	-9	0	A	T	0.021	-2.280557e-02	1.519714e-01	2.139753e-01	8.807653e-01
-9	13639	-9	0	A	T	0.011	-5.642154e-02	1.263730e-01	2.022865e-01	6.554247e-01
-9	2491	-9	0	A	T	0.027	1.064089e-01	1.007251e-01	1.918106e-01	2.912100e-01
-9	2497	-9	0	A	T	0.031	1.786365e-01	7.405902e-02	1.649599e-01	1.616951e-02
-9	641	-9	0	A	T	0.174	3.715635e-01	3.492872e-02	1.000000e-05	2.831395e-24
-9	26397	-9	0	A	T	0.028	-2.343492e-01	2.632090e-01	2.081079e-01	3.736430e-01
-9	26396	-9	0	A	T	0.028	-2.343492e-01	2.632090e-01	2.081079e-01	3.736430e-01
-9	26391	-9	0	A	T	0.027	-1.471645e-01	2.230399e-01	2.029376e-01	5.096346e-01
-9	26390	-9	0	A	T	0.028	-2.343492e-01	2.632090e-01	2.081079e-01	3.736430e-01
-9	26393	-9	0	A	T	0.028	-2.343492e-01	2.632090e-01	2.081079e-01	3.736430e-01
-9	26392	-9	0	A	T	0.027	-1.479035e-01	2.234415e-01	2.030229e-01	5.082751e-01
-9	26399	-9	0	A	T	0.024	-2.211674e-02	1.841549e-01	2.089620e-01	9.044465e-01
-9	26398	-9	0	A	T	0.028	-2.343492e-01	2.632090e-01	2.081079e-01	3.736430e-01
-9	89724	-9	0	A	T	0.015	-1.443940e-01	3.003043e-01	2.156065e-01	6.308207e-01
-9	89723	-9	0	A	T	0.015	-1.443940e-01	3.003043e-01	2.156065e-01	6.308207e-01
-9	89722	-9	0	A	T	0.015	-1.443940e-01	3.003043e-01	2.156065e-01	6.308207e-01
-9	89721	-9	0	A	T	0.015	-1.443940e-01	3.003043e-01	2.156065e-01	6.308207e-01
-9	89720	-9	0	A	T	0.015	-1.443940e-01	3.003043e-01	2.156065e-01	6.308207e-01
-9	19707	-9	0	A	T	0.017	5.593850e-02	1.898378e-01	2.162000e-01	7.683549e-01
-9	19702	-9	0	A	T	0.017	5.593850e-02	1.898378e-01	2.162000e-01	7.683549e-01
-9	19703	-9	0	A	T	0.015	-6.253092e-02	1.897173e-01	2.143530e-01	7.418203e-01
-9	13533	-9	0	A	T	0.046	-1.423469e-01	1.303513e-01	1.949486e-01	2.752730e-01
-9	13535	-9	0	A	T	0.046	-1.423469e-01	1.303513e-01	1.949486e-01	2.752730e-01
-9	13537	-9	0	A	T	0.029	4.333874e-02	9.653898e-02	2.107703e-01	6.536528e-01
-9	13536	-9	0	A	T	0.026	1.121549e-01	1.121738e-01	2.245122e-01	3.178071e-01
-9	13539	-9	0	A	T	0.026	2.214605e-02	1.083559e-01	2.087347e-01	8.381258e-01
-9	13538	-9	0	A	T	0.026	2.214605e-02	1.083559e-01	2.087347e-01	8.381258e-01
-9	646	-9	0	A	T	0.482	3.903958e-02	1.294639e-01	2.050482e-01	7.631042e-01
-9	7211	-9	0	A	T	0.072	2.281625e-02	5.810575e-02	1.940686e-01	6.947084e-01
-9	6216	-9	0	A	T	0.051	-1.374141e-01	2.477789e-01	2.137890e-01	5.793924e-01
-9	6215	-9	0	A	T	0.051	-1.374141e-01	2.477789e-01	2.137890e-01	5.793924e-01
-9	6213	-9	0	A	T	0.051	-1.374141e-01	2.477789e-01	2.137890e-01	5.793924e-01
-9	6212	-9	0	A	T	0.059	-7.643469e-02	2.061922e-01	2.154405e-01	7.109983e-01
-9	6210	-9	0	A	T	0.051	-1.374141e-01	2.477789e-01	2.137890e-01	5.793924e-01
-9	6219	-9	0	A	T	0.051	-1.374141e-01	2.477789e-01	2.137890e-01	5.793924e-01
-9	6218	-9	0	A	T	0.051	-1.374141e-01	2.477789e-01	2.137890e-01	5.793924e-01
-9	1768	-9	0	A	T	0.459	2.931062e-02	1.075856e-01	2.104875e-01	7.853802e-01
-9	1762	-9	0	A	T	0.209	7.299133e-02	5.855119e-02	1.612636e-01	2.130360e-01
-9	1763	-9	0	A	T	0.173	1.732182e-01	5.173090e-02	1.138836e-01	8.650738e-04
-9	1766	-9	0	A	T	0.425	-6.142949e-02	6.786053e-02	2.133488e-01	3.657166e-01
-9	1767	-9	0	A	T	0.459	2.931062e-02	1.075856e-01	2.104875e-01	7.853802e-01
-9	11117	-9	0	A	T	0.037	7.417242e-02	9.938036e-02	2.062765e-01	4.557575e-01
-9	2518	-9	0	A	T	0.041	-8.056535e-02	8.933743e-02	2.474634e-01	3.675305e-01
-9	47936	-9	0	A	T	0.024	6.237759e-03	2.836379e-01	2.202533e-01	9.824619e-01
-9	47937	-9	0	A	T	0.024	6.237759e-03	2.836379e-01	2.202533e-01	9.824619e-01
-9	47930	-9	0	A	T	0.024	6.237759e-03	2.836379e-01	2.202533e-01	9.824619e-01
-9	47931	-9	0	A	T	0.024	6.237759e-03	2.836379e-01	2.202533e-01	9.824619e-01
-9	47933	-9	0	A	T	0.024	6.237759e-03	2.836379e-01	2.202533e-01	9.824619e-01
-9	26603	-9	0	A	T	0.024	-1.854521e-02	1.632759e-01	2.051845e-01	9.096082e-01
-9	26602	-9	0	A	T	0.028	-2.343492e-01	2.632090e-01	2.081079e-01	3.736430e-01
-9	26601	-9	0	A	T	0.027	-1.464062e-01	2.225184e-01	2.028739e-01	5.108294e-01
-9	26600	-9	0	A	T	0.027	-1.464062e-01	2.225184e-01	2.028739e-01	5.108294e-01
-9	26607	-9	0	A	T	0.028	-2.343492e-01	2.632090e-01	2.081079e-01	3.736430e-01
-9	26606	-9	0	A	T	0.028	-2.343492e-01	2.632090e-01	2.081079e-01	3.736430e-01
-9	26605	-9	0	A	T	0.028	-2.343492e-01	2.632090e-01	2.081079e-01	3.736430e-01
-9	26604	-9	0	A	T	0.025	-4.443613e-02	1.713395e-01	2.036467e-01	7.954602e-01
-9	26609	-9	0	A	T	0.028	-2.343492e-01	2.632090e-01	2.081079e-01	3.736430e-01
-9	26608	-9	0	A	T	0.028	-2.343492e-01	2.632090e-01	2.081079e-01	3.736430e-01
-9	15224	-9	0	A	T	0.012	-2.604610e-02	1.793412e-01	2.134159e-01	8.845778e-01
-9	89792	-9	0	A	T	0.015	-1.443940e-01	3.003043e-01	2.156065e-01	6.308207e-01
-9	89793	-9	0	A	T	0.015	-1.443940e-01	3.003043e-01	2.156065e-01	6.308207e-01
-9	89790	-9	0	A	T	0.015	-1.443940e-01	3.003043e-01	2.156065e-01	6.308207e-01
-9	89791	-9	0	A	T	0.015	-1.443940e-01	3.003043e-01	2.156065e-01	6.308207e-01
-9	89796	-9	0	A	T	0.015	-1.443940e-01	3.003043e-01	2.156065e-01	6.308207e-01
-9	89797	-9	0	A	T	0.015	-1.443940e-01	3.003043e-01	2.156065e-01	6.308207e-01
-9	3088	-9	0	A	T	0.018	-5.959819e-02	9.267467e-02	1.983670e-01	5.204183e-01
-9	89795	-9	0	A	T	0.015	-1.443940e-01	3.003043e-01	2.156065e-01	6.308207e-01
-9	15855	-9	0	A	T	0.010	-7.704826e-02	1.531074e-01	2.025500e-01	6.149924e-01
-9	15852	-9	0	A	T	0.039	-1.659774e-01	1.133933e-01	2.295116e-01	1.438059e-01
-9	15853	-9	0	A	T	0.039	-1.659774e-01	1.133933e-01	2.295116e-01	1.438059e-01
-9	8117	-9	0	A	T	0.012	-4.060931e-02	2.314753e-01	2.183353e-01	8.607972e-01
-9	20057	-9	0	A	T	0.010	8.390053e-02	1.759976e-01	2.082972e-01	6.337444e-01
-9	238	-9	0	A	T	0.177	3.754307e-01	3.467075e-02	1.000000e-05	5.052130e-25
-9	239	-9	0	A	T	0.492	1.086261e-01	2.254272e-01	2.117814e-01	6.300808e-01
-9	235	-9	0	A	T	0.494	-3.943611e-02	2.393105e-01	2.120718e-01	8.691659e-01
-9	236	-9	0	A	T	0.495	3.193435e-01	2.678291e-01	2.089126e-01	2.336129e-01
-9	237	-9	0	A	T	0.269	2.451034e-01	1.028315e-01	1.431522e-01	1.746602e-02
-9	230	-9	0	A	T	0.269	2.451034e-01	1.028315e-01	1.431522e-01	1.746602e-02
-9	231	-9	0	A	T	0.177	3.754307e-01	3.467075e-02	1.000000e-05	5.052130e-25
-9	232	-9	0	A	T	0.269	2.451034e-01	1.028315e-01	1.431522e-01	1.746602e-02
-9	233	-9	0	A	T	0.429	4.644548e-02	1.010236e-01	2.136987e-01	6.458679e-01
-9	26522	-9	0	A	T	0.028	-2.343492e-01	2.632090e-01	2.081079e-01	3.736430e-01
-9	26521	-9	0	A	T	0.028	-2.343492e-01	2.632090e-01	2.081079e-01	3.736430e-01
-9	26526	-9	0	A	T	0.028	-2.343492e-01	2.632090e-01	2.081079e-01	3.736430e-01
-9	26524	-9	0	A	T	0.028	-2.343492e-01	2.632090e-01	2.081079e-01	3.736430e-01
-9	26525	-9	0	A	T	0.028	-2.343492e-01	2.632090e-01	2.081079e-01	3.736430e-01
-9	26529	-9	0	A	T	0.028	-2.343492e-01	2.632090e-01	2.081079e-01	3.736430e-01
-9	9719	-9	0	A	T	0.032	-2.779463e-02	1.692028e-01	2.197524e-01	8.695770e-01
-9	9718	-9	0	A	T	0.032	-2.779463e-02	1.692028e-01	2.197524e-01	8.695770e-01
-9	9711	-9	0	A	T	0.032	-2.779463e-02	1.692028e-01	2.197524e-01	8.695770e-01
-9	9717	-9	0	A	T	0.032	-2.779463e-02	1.692028e-01	2.197524e-01	8.695770e-01
-9	9715	-9	0	A	T	0.032	-2.779463e-02	1.692028e-01	2.197524e-01	8.695770e-01
-9	9714	-9	0	A	T	0.010	1.686793e-01	1.373905e-01	2.003451e-01	2.200416e-01
-9	17327	-9	0	A	T	0.010	2.036340e-01	1.505364e-01	2.127814e-01	1.766687e-01
-9	3002	-9	0	A	T	0.015	-1.730670e-02	1.045110e-01	2.043257e-01	8.685316e-01
-9	6087	-9	0	A	T	0.051	-1.374141e-01	2.477789e-01	2.137890e-01	5.793924e-01
-9	6084	-9	0	A	T	0.051	-1.374141e-01	2.477789e-01	2.137890e-01	5.793924e-01
-9	6080	-9	0	A	T	0.059	-7.643469e-02	2.061922e-01	2.154405e-01	7.109983e-01
-9	6081	-9	0	A	T	0.059	-7.643469e-02	2.061922e-01	2.154405e-01	7.109983e-01
-9	21493	-9	0	A	T	0.014	-1.395290e-01	1.286002e-01	1.938545e-01	2.783776e-01
-9	8078	-9	0	A	T	0.012	-4.060931e-02	2.314753e-01	2.183353e-01	8.607972e-01
-9	8070	-9	0	A	T	0.012	-4.060931e-02	2.314753e-01	2.183353e-01	8.607972e-01
-9	8073	-9	0	A	T	0.021	8.095266e-02	9.218734e-02	2.083949e-01	3.802338e-01
-9	8072	-9	0	A	T	0.012	-4.060931e-02	2.314753e-01	2.183353e-01	8.607972e-01
-9	8075	-9	0	A	T	0.020	5.007870e-02	9.445324e-02	2.054558e-01	5.961782e-01
-9	8074	-9	0	A	T	0.021	5.661375e-02	9.000161e-02	2.070279e-01	5.295755e-01
-9	8076	-9	0	A	T	0.018	6.808110e-02	9.854663e-02	2.051788e-01	4.899338e-01
-9	695	-9	0	A	T	0.488	-2.267560e-01	2.338655e-01	2.283321e-01	3.326479e-01
-9	13617	-9	0	A	T	0.046	-1.423469e-01	1.303513e-01	1.949486e-01	2.752730e-01
-9	13610	-9	0	A	T	0.045	-1.230723e-01	1.251550e-01	1.940520e-01	3.258387e-01
-9	5821	-9	0	A	T	0.059	-7.643469e-02	2.061922e-01	2.154405e-01	7.109983e-01
-9	5820	-9	0	A	T	0.021	-7.162924e-02	1.624152e-01	2.079011e-01	6.593580e-01
-9	5822	-9	0	A	T	0.021	-7.162924e-02	1.624152e-01	2.079011e-01	6.593580e-01
-9	5825	-9	0	A	T	0.059	-7.643469e-02	2.061922e-01	2.154405e-01	7.109983e-01
-9	5827	-9	0	A	T	0.059	-7.643469e-02	2.061922e-01	2.154405e-01	7.109983e-01
-9	5826	-9	0	A	T	0.059	-7.643469e-02	2.061922e-01	2.154405e-01	7.109983e-01
-9	5829	-9	0	A	T	0.050	-8.416158e-02	2.136301e-01	2.103311e-01	6.937551e-01
-9	5828	-9	0	A	T	0.050	-7.720443e-02	2.136335e-01	2.100975e-01	7.179409e-01
-9	5844	-9	0	A	T	0.051	-1.374141e-01	2.477789e-01	2.137890e-01	5.793924e-01
-9	5843	-9	0	A	T	0.059	-7.643469e-02	2.061922e-01	2.154405e-01	7.109983e-01
-9	17313	-9	0	A	T	0.010	2.036340e-01	1.505364e-01	2.127814e-01	1.766687e-01
-9	17312	-9	0	A	T	0.010	2.036340e-01	1.505364e-01	2.127814e-01	1.766687e-01
-9	6	-9	0	A	T	0.476	-1.313233e-02	1.420621e-01	2.149117e-01	9.263796e-01
-9	45747	-9	0	A	T	0.012	-1.352010e-01	1.368574e-01	1.979938e-01	3.236132e-01
-9	19568	-9	0	A	T	0.017	2.265752e-01	1.427630e-01	2.001961e-01	1.130386e-01
-9	19569	-9	0	A	T	0.017	2.265752e-01	1.427630e-01	2.001961e-01	1.130386e-01
-9	1308	-9	0	A	T	0.488	-2.742942e-01	2.560729e-01	2.332266e-01	2.845423e-01
-9	59249	-9	0	A	T	0.012	-5.934883e-02	1.302081e-01	2.028518e-01	6.487036e-01
-9	59243	-9	0	A	T	0.012	-5.934883e-02	1.302081e-01	2.028518e-01	6.487036e-01
-9	59244	-9	0	A	T	0.012	-5.934883e-02	1.302081e-01	2.028518e-01	6.487036e-01
-9	59246	-9	0	A	T	0.012	-5.934883e-02	1.302081e-01	2.028518e-01	6.487036e-01
-9	22407	-9	0	A	T	0.010	-1.149769e-02	1.460233e-01	2.053416e-01	9.372675e-01
-9	22406	-9	0	A	T	0.010	-1.149769e-02	1.460233e-01	2.053416e-01	9.372675e-01
-9	59275	-9	0	A	T	0.012	-5.934883e-02	1.302081e-01	2.028518e-01	6.487036e-01
-9	59278	-9	0	A	T	0.012	-5.934883e-02	1.302081e-01	2.028518e-01	6.487036e-01
-9	5960	-9	0	A	T	0.059	-7.643469e-02	2.061922e-01	2.154405e-01	7.109983e-01
-9	876	-9	0	A	T	0.181	3.692633e-01	3.456446e-02	1.000000e-05	1.879161e-24
-9	877	-9	0	A	T	0.253	2.403726e-01	8.664482e-02	1.352677e-01	5.710562e-03
-9	874	-9	0	A	T	0.176	3.782054e-01	3.466475e-02	1.000000e-05	2.394827e-25
-9	875	-9	0	A	T	0.180	3.719500e-01	3.455756e-02	1.000000e-05	9.132533e-25
-9	872	-9	0	A	T	0.452	6.558360e-02	1.015125e-01	2.131174e-01	5.184919e-01
-9	870	-9	0	A	T	0.256	2.050261e-01	1.057519e-01	1.533792e-01	5.301459e-02
-9	5965	-9	0	A	T	0.059	-7.643469e-02	2.061922e-01	2.154405e-01	7.109983e-01
-9	21423	-9	0	A	T	0.029	-1.614847e-01	1.214726e-01	1.860936e-01	1.842387e-01
-9	6907	-9	0	A	T	0.038	-6.400331e-02	1.463189e-01	2.165061e-01	6.619662e-01
-9	6906	-9	0	A	T	0.031	8.856706e-02	1.599029e-01	2.150085e-01	5.798731e-01
-9	6905	-9	0	A	T	0.010	-1.075670e-01	1.308497e-01	2.014657e-01	4.113761e-01
-9	6904	-9	0	A	T	0.036	-3.242418e-02	1.563939e-01	2.169915e-01	8.358294e-01
-9	6900	-9	0	A	T	0.036	-3.242418e-02	1.563939e-01	2.169915e-01	8.358294e-01
-9	8135	-9	0	A	T	0.026	1.669375e-01	8.694906e-02	2.055150e-01	5.535242e-02
-9	8132	-9	0	A	T	0.021	8.154257e-02	1.578120e-01	2.132397e-01	6.055567e-01
-9	5784	-9	0	A	T	0.051	-1.374141e-01	2.477789e-01	2.137890e-01	5.793924e-01
-9	5785	-9	0	A	T	0.053	2.235496e-02	1.786027e-01	2.126431e-01	9.004354e-01
-9	5786	-9	0	A	T	0.018	1.751854e-02	1.156752e-01	2.035010e-01	8.796763e-01
-9	5787	-9	0	A	T	0.048	-1.666066e-01	1.680158e-01	2.027431e-01	3.217977e-01
-9	5780	-9	0	A	T	0.051	-1.374141e-01	2.477789e-01	2.137890e-01	5.793924e-01
-9	5781	-9	0	A	T	0.034	-1.494138e-02	1.679101e-01	2.153576e-01	9.291249e-01
-9	5782	-9	0	A	T	0.034	-1.494138e-02	1.679101e-01	2.153576e-01	9.291249e-01
-9	5783	-9	0	A	T	0.061	-1.752884e-01	1.661903e-01	2.146387e-01	2.919788e-01
-9	5788	-9	0	A	T	0.049	-2.099259e-01	1.788425e-01	2.047286e-01	2.409531e-01
-9	5789	-9	0	A	T	0.059	-7.643469e-02	2.061922e-01	2.154405e-01	7.109983e-01
-9	19226	-9	0	A	T	0.011	-1.133770e-01	1.476478e-01	1.985894e-01	4.428646e-01
-9	19228	-9	0	A	T	0.011	-1.133770e-01	1.476478e-01	1.985894e-01	4.428646e-01
-9	2825	-9	0	A	T	0.071	-4.102276e-02	5.565643e-02	2.249518e-01	4.613755e-01
-9	1409	-9	0	A	T	0.489	7.545031e-02	2.810397e-01	2.186699e-01	7.884337e-01
-9	1408	-9	0	A	T	0.123	-2.480855e-02	8.698186e-02	2.207694e-01	7.755805e-01
-9	1404	-9	0	A	T	0.487	-1.597980e-01	2.135608e-01	2.183648e-01	4.546078e-01
-9	692	-9	0	A	T	0.264	2.190525e-01	1.112556e-01	1.484773e-01	4.943631e-02
-9	693	-9	0	A	T	0.123	-2.480855e-02	8.698186e-02	2.207694e-01	7.755805e-01
-9	690	-9	0	A	T	0.465	6.397227e-03	1.440502e-01	2.160499e-01	9.645930e-01
-9	691	-9	0	A	T	0.177	3.754307e-01	3.467075e-02	1.000000e-05	5.052130e-25
-9	696	-9	0	A	T	0.264	2.190525e-01	1.112556e-01	1.484773e-01	4.943631e-02
-9	694	-9	0	A	T	0.463	4.649144e-02	1.394111e-01	2.169046e-01	7.388886e-01
-9	1541	-9	0	A	T	0.204	2.970224e-01	1.007199e-01	1.121248e-01	3.315909e-03
-9	710	-9	0	A	T	0.489	7.545031e-02	2.810397e-01	2.186699e-01	7.884337e-01
-9	1548	-9	0	A	T	0.465	6.397227e-03	1.440502e-01	2.160499e-01	9.645930e-01
-9	1549	-9	0	A	T	0.177	3.754307e-01	3.467075e-02	1.000000e-05	5.052130e-25
-9	22302	-9	0	A	T	0.010	-1.149769e-02	1.460233e-01	2.053416e-01	9.372675e-01
-9	22307	-9	0	A	T	0.010	-1.149769e-02	1.460233e-01	2.053416e-01	9.372675e-01
-9	26108	-9	0	A	T	0.028	-2.343492e-01	2.632090e-01	2.081079e-01	3.736430e-01
-9	26109	-9	0	A	T	0.027	-1.465755e-01	2.222581e-01	2.028838e-01	5.098459e-01
-9	26104	-9	0	A	T	0.020	5.052646e-02	1.540167e-01	2.117117e-01	7.429853e-01
-9	26105	-9	0	A	T	0.028	-2.343492e-01	2.632090e-01	2.081079e-01	3.736430e-01
-9	26107	-9	0	A	T	0.029	-3.039573e-01	2.184995e-01	2.043223e-01	1.647220e-01
-9	26100	-9	0	A	T	0.028	-2.343492e-01	2.632090e-01	2.081079e-01	3.736430e-01
-9	26101	-9	0	A	T	0.028	-2.343492e-01	2.632090e-01	2.081079e-01	3.736430e-01
-9	26102	-9	0	A	T	0.028	-2.343492e-01	2.632090e-01	2.081079e-01	3.736430e-01
-9	26103	-9	0	A	T	0.028	-2.343492e-01	2.632090e-01	2.081079e-01	3.736430e-01
-9	3415	-9	0	A	T	0.012	1.721647e-01	1.952442e-01	2.061891e-01	3.782529e-01
-9	3413	-9	0	A	T	0.012	1.721647e-01	1.952442e-01	2.061891e-01	3.782529e-01
-9	2018	-9	0	A	T	0.011	-1.563949e-01	1.302489e-01	1.967223e-01	2.303402e-01
-9	5430	-9	0	A	T	0.064	8.102273e-02	1.730527e-01	2.220810e-01	6.398188e-01
-9	5431	-9	0	A	T	0.051	-1.374141e-01	2.477789e-01	2.137890e-01	5.793924e-01
-9	5436	-9	0	A	T	0.051	-1.374141e-01	2.477789e-01	2.137890e-01	5.793924e-01
-9	5437	-9	0	A	T	0.051	-1.374141e-01	2.477789e-01	2.137890e-01	5.793924e-01
-9	357	-9	0	A	T	0.495	3.193435e-01	2.678291e-01	2.089126e-01	2.336129e-01
-9	356	-9	0	A	T	0.492	1.086261e-01	2.254272e-01	2.117814e-01	6.300808e-01
-9	355	-9	0	A	T	0.468	9.139903e-02	1.245400e-01	2.142977e-01	4.633089e-01
-9	354	-9	0	A	T	0.205	2.808253e-01	1.037632e-01	1.114726e-01	7.000798e-03
-9	353	-9	0	A	T	0.469	1.006648e-01	1.313051e-01	2.169668e-01	4.436013e-01
-9	351	-9	0	A	T	0.495	3.193435e-01	2.678291e-01	2.089126e-01	2.336129e-01
-9	350	-9	0	A	T	0.177	3.754307e-01	3.467075e-02	1.000000e-05	5.052130e-25
-9	359	-9	0	A	T	0.172	3.620760e-01	3.519621e-02	1.000000e-05	6.374417e-23
-9	358	-9	0	A	T	0.150	-3.166809e-02	8.030102e-02	2.235047e-01	6.934542e-01
-9	21350	-9	0	A	T	0.014	-1.395290e-01	1.286002e-01	1.938545e-01	2.783776e-01
-9	9467	-9	0	A	T	0.059	-4.827490e-02	7.847082e-02	1.981937e-01	5.386656e-01
-9	9461	-9	0	A	T	0.032	-2.779463e-02	1.692028e-01	2.197524e-01	8.695770e-01
-9	9463	-9	0	A	T	0.032	-2.779463e-02	1.692028e-01	2.197524e-01	8.695770e-01
-9	48153	-9	0	A	T	0.024	6.237759e-03	2.836379e-01	2.202533e-01	9.824619e-01
-9	48150	-9	0	A	T	0.024	6.237759e-03	2.836379e-01	2.202533e-01	9.824619e-01
-9	48155	-9	0	A	T	0.024	6.237759e-03	2.836379e-01	2.202533e-01	9.824619e-01
-9	48159	-9	0	A	T	0.013	1.387429e-01	1.745529e-01	2.085622e-01	4.270257e-01
-9	558	-9	0	A	T	0.209	4.178596e-02	6.621078e-02	1.830279e-01	5.282192e-01
-9	555	-9	0	A	T	0.114	-1.152653e-01	7.475505e-02	2.383427e-01	1.236389e-01
-9	554	-9	0	A	T	0.487	4.810460e-02	1.989878e-01	2.109001e-01	8.090617e-01
-9	556	-9	0	A	T	0.489	7.545031e-02	2.810397e-01	2.186699e-01	7.884337e-01
-9	551	-9	0	A	T	0.488	-9.009125e-02	2.307029e-01	2.144701e-01	6.963039e-01
-9	550	-9	0	A	T	0.156	2.940622e-01	8.285580e-02	1.077215e-01	4.177248e-04
-9	553	-9	0	A	T	0.460	-2.345319e-02	1.197558e-01	2.126410e-01	8.448023e-01
-9	552	-9	0	A	T	0.175	3.734864e-01	3.479876e-02	1.000000e-05	1.202916e-24
-9	5531	-9	0	A	T	0.051	-1.374141e-01	2.477789e-01	2.137890e-01	5.793924e-01
-9	5536	-9	0	A	T	0.051	-1.374141e-01	2.477789e-01	2.137890e-01	5.793924e-01
-9	5535	-9	0	A	T	0.059	-7.643469e-02	2.061922e-01	2.154405e-01	7.109983e-01
-9	5534	-9	0	A	T	0.010	-4.060836e-02	1.461245e-01	2.036688e-01	7.811857e-01
-9	13449	-9	0	A	T	0.046	-1.423469e-01	1.303513e-01	1.949486e-01	2.752730e-01
-9	13444	-9	0	A	T	0.046	-1.423469e-01	1.303513e-01	1.949486e-01	2.752730e-01
-9	13446	-9	0	A	T	0.046	-1.423469e-01	1.303513e-01	1.949486e-01	2.752730e-01
-9	13441	-9	0	A	T	0.046	-1.423469e-01	1.303513e-01	1.949486e-01	2.752730e-01
-9	13440	-9	0	A	T	0.021	-2.280557e-02	1.519714e-01	2.139753e-01	8.807653e-01
-9	13442	-9	0	A	T	0.050	1.054783e-01	8.348324e-02	2.214341e-01	2.069266e-01
-9	7981	-9	0	A	T	0.012	-4.060931e-02	2.314753e-01	2.183353e-01	8.607972e-01
-9	7983	-9	0	A	T	0.021	8.154257e-02	1.578120e-01	2.132397e-01	6.055567e-01
-9	7984	-9	0	A	T	0.021	8.154257e-02	1.578120e-01	2.132397e-01	6.055567e-01
-9	7987	-9	0	A	T	0.012	-4.060931e-02	2.314753e-01	2.183353e-01	8.607972e-01
-9	7988	-9	0	A	T	0.012	-4.060931e-02	2.314753e-01	2.183353e-01	8.607972e-01
-9	9983	-9	0	A	T	0.010	-2.627546e-01	1.286817e-01	2.017151e-01	4.161143e-02
-9	19821	-9	0	A	T	0.018	1.694522e-02	1.838598e-01	2.158293e-01	9.265995e-01
-9	2421	-9	0	A	T	0.043	1.278158e-02	6.967366e-02	1.995985e-01	8.545094e-01
-9	2422	-9	0	A	T	0.016	-4.701661e-02	1.218023e-01	2.112176e-01	6.996319e-01
-9	2424	-9	0	A	T	0.023	5.586103e-02	9.448473e-02	2.019497e-01	5.546038e-01
-9	1815	-9	0	A	T	0.146	7.714131e-02	5.421789e-02	1.854825e-01	1.553285e-01
-9	1811	-9	0	A	T	0.010	1.153290e-01	1.238849e-01	1.977149e-01	3.522714e-01
-9	1819	-9	0	A	T	0.056	3.187454e-02	6.642514e-02	1.897752e-01	6.315093e-01
-9	5288	-9	0	A	T	0.064	8.102273e-02	1.730527e-01	2.220810e-01	6.398188e-01
-9	5285	-9	0	A	T	0.064	8.102273e-02	1.730527e-01	2.220810e-01	6.398188e-01
-9	5284	-9	0	A	T	0.064	8.102273e-02	1.730527e-01	2.220810e-01	6.398188e-01
-9	5286	-9	0	A	T	0.064	8.102273e-02	1.730527e-01	2.220810e-01	6.398188e-01
-9	7046	-9	0	A	T	0.036	-3.242418e-02	1.563939e-01	2.169915e-01	8.358294e-01
-9	7040	-9	0	A	T	0.085	-1.433414e-01	1.172061e-01	1.995504e-01	2.218291e-01
-9	7043	-9	0	A	T	0.036	-3.242418e-02	1.563939e-01	2.169915e-01	8.358294e-01
-9	7042	-9	0	A	T	0.085	-1.433414e-01	1.172061e-01	1.995504e-01	2.218291e-01
-9	89933	-9	0	A	T	0.011	1.650777e-01	1.145985e-01	1.845800e-01	1.502663e-01
-9	1954	-9	0	A	T	0.014	-1.844329e-01	1.159960e-01	1.982214e-01	1.123785e-01
-9	1651	-9	0	A	T	0.487	-4.004236e-02	1.989904e-01	2.105825e-01	8.405908e-01
-9	44376	-9	0	A	T	0.012	-9.190301e-02	1.120666e-01	1.969182e-01	4.125087e-01
-9	89859	-9	0	A	T	0.015	-1.443940e-01	3.003043e-01	2.156065e-01	6.308207e-01
-9	89858	-9	0	A	T	0.015	-1.443940e-01	3.003043e-01	2.156065e-01	6.308207e-01
-9	89851	-9	0	A	T	0.015	-1.443940e-01	3.003043e-01	2.156065e-01	6.308207e-01
-9	89850	-9	0	A	T	0.015	-1.443940e-01	3.003043e-01	2.156065e-01	6.308207e-01
-9	89853	-9	0	A	T	0.015	-1.443940e-01	3.003043e-01	2.156065e-01	6.308207e-01
-9	89855	-9	0	A	T	0.015	-1.443940e-01	3.003043e-01	2.156065e-01	6.308207e-01
-9	89854	-9	0	A	T	0.015	-1.443940e-01	3.003043e-01	2.156065e-01	6.308207e-01
-9	89857	-9	0	A	T	0.015	-1.443940e-01	3.003043e-01	2.156065e-01	6.308207e-01
-9	89856	-9	0	A	T	0.015	-1.443940e-01	3.003043e-01	2.156065e-01	6.308207e-01
-9	8478	-9	0	A	T	0.011	3.780080e-02	1.248131e-01	2.028444e-01	7.621051e-01
-9	8475	-9	0	A	T	0.024	9.063405e-02	1.023796e-01	2.060666e-01	3.763736e-01
-9	26456	-9	0	A	T	0.028	-2.343492e-01	2.632090e-01	2.081079e-01	3.736430e-01
-9	26457	-9	0	A	T	0.028	-2.343492e-01	2.632090e-01	2.081079e-01	3.736430e-01
-9	26452	-9	0	A	T	0.028	-2.343492e-01	2.632090e-01	2.081079e-01	3.736430e-01
-9	26453	-9	0	A	T	0.028	-2.343492e-01	2.632090e-01	2.081079e-01	3.736430e-01
-9	26451	-9	0	A	T	0.028	-2.343492e-01	2.632090e-01	2.081079e-01	3.736430e-01
-9	13511	-9	0	A	T	0.021	-2.280557e-02	1.519714e-01	2.139753e-01	8.807653e-01
-9	15638	-9	0	A	T	0.044	-7.614590e-02	1.295025e-01	2.036122e-01	5.567681e-01
-9	15635	-9	0	A	T	0.044	-7.614590e-02	1.295025e-01	2.036122e-01	5.567681e-01
-9	15637	-9	0	A	T	0.044	-7.614590e-02	1.295025e-01	2.036122e-01	5.567681e-01
-9	9001	-9	0	A	T	0.058	-1.423435e-02	1.570253e-01	2.101557e-01	9.278018e-01
-9	4370	-9	0	A	T	0.173	6.885987e-02	5.526009e-02	2.244088e-01	2.132264e-01
-9	23351	-9	0	A	T	0.024	-3.618117e-02	8.257953e-02	1.991620e-01	6.614491e-01
-9	21338	-9	0	A	T	0.014	-1.395290e-01	1.286002e-01	1.938545e-01	2.783776e-01
-9	6186	-9	0	A	T	0.052	1.342916e-01	2.154906e-01	2.319691e-01	5.334035e-01
-9	6398	-9	0	A	T	0.051	-1.374141e-01	2.477789e-01	2.137890e-01	5.793924e-01
-9	6399	-9	0	A	T	0.051	-1.374141e-01	2.477789e-01	2.137890e-01	5.793924e-01
-9	6393	-9	0	A	T	0.021	-7.162924e-02	1.624152e-01	2.079011e-01	6.593580e-01
-9	6391	-9	0	A	T	0.051	-1.374141e-01	2.477789e-01	2.137890e-01	5.793924e-01
-9	6396	-9	0	A	T	0.051	-1.374141e-01	2.477789e-01	2.137890e-01	5.793924e-01
-9	6397	-9	0	A	T	0.051	-1.374141e-01	2.477789e-01	2.137890e-01	5.793924e-01
-9	6394	-9	0	A	T	0.021	-7.162924e-02	1.624152e-01	2.079011e-01	6.593580e-01
-9	72	-9	0	A	T	0.203	2.513222e-01	1.000328e-01	1.172380e-01	1.226022e-02
-9	5124	-9	0	A	T	0.014	1.094424e-01	1.310811e-01	2.077572e-01	4.041043e-01
-9	5125	-9	0	A	T	0.109	-9.277542e-03	6.147315e-02	2.040099e-01	8.800908e-01
-9	5126	-9	0	A	T	0.065	-1.868982e-02	1.234386e-01	2.069242e-01	8.797048e-01
-9	5127	-9	0	A	T	0.011	1.527303e-01	1.357089e-01	2.067900e-01	2.608719e-01
-9	5122	-9	0	A	T	0.068	-2.127587e-02	1.797599e-01	2.168980e-01	9.058254e-01
-9	5123	-9	0	A	T	0.014	1.094424e-01	1.310811e-01	2.077572e-01	4.041043e-01
-9	6950	-9	0	A	T	0.036	-3.242418e-02	1.563939e-01	2.169915e-01	8.358294e-01
-9	6952	-9	0	A	T	0.036	-3.242418e-02	1.563939e-01	2.169915e-01	8.358294e-01
-9	6957	-9	0	A	T	0.032	2.726623e-02	7.552050e-02	2.021156e-01	7.181973e-01
-9	5918	-9	0	A	T	0.059	-7.643469e-02	2.061922e-01	2.154405e-01	7.109983e-01
-9	5917	-9	0	A	T	0.051	-1.374141e-01	2.477789e-01	2.137890e-01	5.793924e-01
-9	5910	-9	0	A	T	0.051	-1.374141e-01	2.477789e-01	2.137890e-01	5.793924e-01
-9	5913	-9	0	A	T	0.059	-7.643469e-02	2.061922e-01	2.154405e-01	7.109983e-01
-9	17229	-9	0	A	T	0.010	2.036340e-01	1.505364e-01	2.127814e-01	1.766687e-01
-9	1704	-9	0	A	T	0.160	1.200287e-02	4.639832e-02	2.005761e-01	7.959643e-01
-9	1706	-9	0	A	T	0.082	1.449163e-01	4.571743e-02	1.972499e-01	1.605289e-03
-9	1707	-9	0	A	T	0.146	1.097181e-01	6.751693e-02	1.566655e-01	1.046934e-01
-9	52887	-9	0	A	T	0.011	-2.698093e-01	2.159760e-01	2.350943e-01	2.120728e-01
-9	3287	-9	0	A	T	0.012	1.721647e-01	1.952442e-01	2.061891e-01	3.782529e-01
-9	3286	-9	0	A	T	0.012	1.721647e-01	1.952442e-01	2.061891e-01	3.782529e-01
-9	6869	-9	0	A	T	0.035	-1.395864e-02	1.476679e-01	2.144478e-01	9.247228e-01
-9	6864	-9	0	A	T	0.036	-3.242418e-02	1.563939e-01	2.169915e-01	8.358294e-01
-9	6865	-9	0	A	T	0.085	-1.433414e-01	1.172061e-01	1.995504e-01	2.218291e-01
-9	6867	-9	0	A	T	0.036	-3.242418e-02	1.563939e-01	2.169915e-01	8.358294e-01
-9	6863	-9	0	A	T	0.085	-1.433414e-01	1.172061e-01	1.995504e-01	2.218291e-01
-9	889	-9	0	A	T	0.177	3.754307e-01	3.467075e-02	1.000000e-05	5.052130e-25
-9	6059	-9	0	A	T	0.051	-1.374141e-01	2.477789e-01	2.137890e-01	5.793924e-01
-9	6055	-9	0	A	T	0.043	-2.155691e-03	1.155029e-01	2.065525e-01	9.851159e-01
-9	6051	-9	0	A	T	0.051	-1.374141e-01	2.477789e-01	2.137890e-01	5.793924e-01
-9	16128	-9	0	A	T	0.021	2.411323e-01	1.215902e-01	2.073975e-01	4.781890e-02
-9	28803	-9	0	A	T	0.010	-7.775717e-02	1.372155e-01	1.985412e-01	5.711502e-01
-9	8194	-9	0	A	T	0.021	8.154257e-02	1.578120e-01	2.132397e-01	6.055567e-01
-9	8199	-9	0	A	T	0.012	-4.060931e-02	2.314753e-01	2.183353e-01	8.607972e-01
-9	48377	-9	0	A	T	0.024	6.237759e-03	2.836379e-01	2.202533e-01	9.824619e-01
-9	2358	-9	0	A	T	0.015	-3.252154e-02	1.296815e-01	2.116519e-01	8.020725e-01
-9	2350	-9	0	A	T	0.038	3.720268e-02	6.565612e-02	1.997159e-01	5.711841e-01
-9	2351	-9	0	A	T	0.105	3.365273e-02	4.846614e-02	1.896044e-01	4.877359e-01
-9	2354	-9	0	A	T	0.014	9.366713e-02	1.369112e-01	2.151456e-01	4.941555e-01
-9	46352	-9	0	A	T	0.010	5.193351e-03	2.621421e-01	2.145695e-01	9.842008e-01
-9	46351	-9	0	A	T	0.011	-6.689428e-02	2.290941e-01	2.121495e-01	7.703945e-01
-9	46350	-9	0	A	T	0.011	-6.689428e-02	2.290941e-01	2.121495e-01	7.703945e-01
-9	46356	-9	0	A	T	0.011	-6.689428e-02	2.290941e-01	2.121495e-01	7.703945e-01
-9	46354	-9	0	A	T	0.011	-6.689428e-02	2.290941e-01	2.121495e-01	7.703945e-01
-9	46359	-9	0	A	T	0.010	5.193351e-03	2.621421e-01	2.145695e-01	9.842008e-01
-9	9698	-9	0	A	T	0.032	-2.779463e-02	1.692028e-01	2.197524e-01	8.695770e-01
-9	9699	-9	0	A	T	0.032	-2.779463e-02	1.692028e-01	2.197524e-01	8.695770e-01
-9	9695	-9	0	A	T	0.032	-2.779463e-02	1.692028e-01	2.197524e-01	8.695770e-01
-9	9692	-9	0	A	T	0.032	-2.779463e-02	1.692028e-01	2.197524e-01	8.695770e-01
-9	48744	-9	0	A	T	0.012	1.506482e-02	1.463704e-01	2.040816e-01	9.180598e-01
-9	59472	-9	0	A	T	0.012	-5.934883e-02	1.302081e-01	2.028518e-01	6.487036e-01
-9	59471	-9	0	A	T	0.012	-5.934883e-02	1.302081e-01	2.028518e-01	6.487036e-01
-9	1537	-9	0	A	T	0.165	2.386110e-01	9.663459e-02	1.092202e-01	1.382667e-02
-9	1536	-9	0	A	T	0.355	7.123622e-02	1.016981e-01	2.063141e-01	4.839146e-01
-9	1535	-9	0	A	T	0.165	2.386110e-01	9.663459e-02	1.092202e-01	1.382667e-02
-9	89895	-9	0	A	T	0.015	-1.443940e-01	3.003043e-01	2.156065e-01	6.308207e-01
-9	89894	-9	0	A	T	0.015	-1.443940e-01	3.003043e-01	2.156065e-01	6.308207e-01
-9	89897	-9	0	A	T	0.015	-1.443940e-01	3.003043e-01	2.156065e-01	6.308207e-01
-9	89896	-9	0	A	T	0.015	-1.443940e-01	3.003043e-01	2.156065e-01	6.308207e-01
-9	89891	-9	0	A	T	0.015	-1.443940e-01	3.003043e-01	2.156065e-01	6.308207e-01
-9	89890	-9	0	A	T	0.015	-1.443940e-01	3.003043e-01	2.156065e-01	6.308207e-01
-9	89892	-9	0	A	T	0.015	-1.443940e-01	3.003043e-01	2.156065e-01	6.308207e-01
-9	15251	-9	0	A	T	0.012	-2.604610e-02	1.793412e-01	2.134159e-01	8.845778e-01
-9	15256	-9	0	A	T	0.043	1.790875e-02	7.418179e-02	2.056704e-01	8.093167e-01
-9	15257	-9	0	A	T	0.030	-6.462539e-02	8.624382e-02	2.055502e-01	4.539584e-01
-9	19881	-9	0	A	T	0.012	1.847224e-01	1.756959e-01	2.134260e-01	2.935218e-01
-9	19880	-9	0	A	T	0.012	1.847224e-01	1.756959e-01	2.134260e-01	2.935218e-01
-9	4716	-9	0	A	T	0.016	2.613036e-02	1.244511e-01	2.067301e-01	8.337685e-01
-9	4713	-9	0	A	T	0.016	2.613036e-02	1.244511e-01	2.067301e-01	8.337685e-01
-9	4718	-9	0	A	T	0.010	-2.611072e-01	1.423301e-01	2.371991e-01	6.708655e-02
-9	46629	-9	0	A	T	0.012	4.827126e-02	1.279852e-01	2.050260e-01	7.061898e-01
-9	46628	-9	0	A	T	0.012	4.827126e-02	1.279852e-01	2.050260e-01	7.061898e-01
-9	9565	-9	0	A	T	0.032	-2.779463e-02	1.692028e-01	2.197524e-01	8.695770e-01
-9	933	-9	0	A	T	0.462	-3.320392e-02	1.323725e-01	2.159863e-01	8.020285e-01
-9	932	-9	0	A	T	0.355	7.123622e-02	1.016981e-01	2.063141e-01	4.839146e-01
-9	931	-9	0	A	T	0.489	7.545031e-02	2.810397e-01	2.186699e-01	7.884337e-01
-9	937	-9	0	A	T	0.039	-1.106646e-02	7.000281e-02	2.078577e-01	8.744439e-01
-9	936	-9	0	A	T	0.485	-2.605491e-01	1.642526e-01	2.202073e-01	1.132202e-01
-9	935	-9	0	A	T	0.205	2.808253e-01	1.037632e-01	1.114726e-01	7.000798e-03
-9	934	-9	0	A	T	0.463	4.649144e-02	1.394111e-01	2.169046e-01	7.388886e-01
-9	89922	-9	0	A	T	0.013	1.297085e-01	1.294681e-01	2.062490e-01	3.168282e-01
-9	1384	-9	0	A	T	0.175	3.659704e-01	3.493548e-02	1.000000e-05	1.206739e-23
-9	1386	-9	0	A	T	0.176	3.707060e-01	3.480342e-02	1.000000e-05	2.504221e-24
-9	9384	-9	0	A	T	0.019	-1.115101e-01	1.212964e-01	2.079527e-01	3.583090e-01
-9	1382	-9	0	A	T	0.438	1.229478e-03	8.046615e-02	2.084271e-01	9.878145e-01
-9	1383	-9	0	A	T	0.177	3.754307e-01	3.467075e-02	1.000000e-05	5.052130e-25
-9	92099	-9	0	A	T	0.015	2.937416e-01	1.016161e-01	1.588753e-01	3.986994e-03
-9	4659	-9	0	A	T	0.010	-2.611072e-01	1.423301e-01	2.371991e-01	6.708655e-02
-9	4658	-9	0	A	T	0.016	2.613036e-02	1.244511e-01	2.067301e-01	8.337685e-01
-9	108	-9	0	A	T	0.177	3.754307e-01	3.467075e-02	1.000000e-05	5.052130e-25
-9	109	-9	0	A	T	0.165	2.386110e-01	9.663459e-02	1.092202e-01	1.382667e-02
-9	102	-9	0	A	T	0.123	-2.480855e-02	8.698186e-02	2.207694e-01	7.755805e-01
[truncated: 4,503 more rows]
