# Supplementary material for: GWAS for quantitative resistance phenotypes in Mycobacterium tuberculosis reveals resistance genes and regulatory regions
Source: Nat Commun. 2019 May 13;10:2128. doi: 10.1038/s41467-019-10110-6 (PMC6513847; doi:10.1038/s41467-019-10110-6)
Supplement: Supplementary file 12 — Source Data [file 41467_2019_10110_MOESM12_ESM.zip › 9-Source Data Folder/snp_ami.assoc.txt]

chr	rs	ps	n_miss	allele1	allele0	af	beta	se	l_remle	p_wald
NC_000962.3	5681	71	0	A	T	0.033	-4.314917e+01	7.625154e+01	1.733944e+00	5.715848e-01
NC_000962.3	2	1849	0	A	T	0.057	-1.177610e+02	1.265485e+02	1.716558e+00	3.522741e-01
NC_000962.3	3	1977	0	A	T	0.419	8.488955e+00	4.289165e+01	1.752031e+00	8.431451e-01
NC_000962.3	10411	3439	0	A	T	0.021	2.092026e+02	2.036878e+02	1.761567e+00	3.045986e-01
NC_000962.3	4	4013	0	A	T	0.498	4.147043e+02	3.046674e+02	1.722958e+00	1.737233e-01
NC_000962.3	8956	6052	0	A	T	0.020	-7.809881e+01	2.823143e+02	1.778430e+00	7.821074e-01
NC_000962.3	8957	7221	0	A	T	0.020	-1.264675e+02	3.065943e+02	1.777848e+00	6.800553e-01
NC_000962.3	5	7362	0	A	T	0.497	1.687827e+02	1.105730e+02	1.735767e+00	1.271727e-01
NC_000962.3	2272	7570	0	A	T	0.015	1.085437e+02	4.332666e+01	1.634807e+00	1.237259e-02
NC_000962.3	6	7585	0	A	T	0.449	-1.277776e+02	3.306104e+01	1.567358e+00	1.172728e-04
NC_000962.3	2273	8040	0	A	T	0.133	7.521243e-02	1.248548e+02	1.770937e+00	9.995195e-01
NC_000962.3	7	9304	0	A	T	0.472	-1.262667e+02	1.105073e+02	1.789880e+00	2.534357e-01
NC_000962.3	4061	11370	0	A	T	0.151	-2.046167e+01	1.236810e+02	1.771622e+00	8.686271e-01
NC_000962.3	8	11820	0	A	T	0.051	4.160552e+02	2.454369e+02	1.736508e+00	9.031220e-02
NC_000962.3	9	11879	0	A	T	0.497	-6.577300e+01	1.398156e+02	1.743457e+00	6.381382e-01
NC_000962.3	5781	12020	0	A	T	0.079	9.832880e+00	9.861375e+01	1.767774e+00	9.205909e-01
NC_000962.3	4623	13074	0	A	T	0.040	-7.700772e+00	2.443187e+02	1.772700e+00	9.748607e-01
NC_000962.3	4624	13091	0	A	T	0.014	6.321734e+00	1.694911e+02	1.764267e+00	9.702535e-01
NC_000962.3	4062	13452	0	A	T	0.011	1.239636e+02	1.381657e+02	1.722085e+00	3.697927e-01
NC_000962.3	2274	14251	0	A	T	0.211	-5.873885e+01	1.096798e+02	1.769253e+00	5.923728e-01
NC_000962.3	10	14785	0	A	T	0.499	4.233391e+01	2.553379e+02	1.764949e+00	8.683466e-01
NC_000962.3	11	14861	0	A	T	0.051	2.334932e+02	2.208776e+02	1.764935e+00	2.906780e-01
NC_000962.3	12	15117	0	A	T	0.062	-5.956991e+01	1.924220e+02	1.776304e+00	7.569361e-01
NC_000962.3	3216	16032	0	A	T	0.017	5.455541e+01	1.461385e+02	1.761866e+00	7.089834e-01
NC_000962.3	13	16119	0	A	T	0.050	4.292916e+02	1.838803e+02	1.777666e+00	1.973238e-02
NC_000962.3	2275	17608	0	A	T	0.184	4.182081e+01	8.688009e+01	1.765603e+00	6.303494e-01
NC_000962.3	15	21795	0	A	T	0.488	-3.426988e+01	7.096885e+01	1.754154e+00	6.292673e-01
NC_000962.3	8135	22856	0	A	T	0.013	2.688253e+01	2.024394e+02	1.763582e+00	8.943801e-01
NC_000962.3	17	25610	0	A	T	0.051	-5.877793e+01	2.607497e+02	1.783615e+00	8.216930e-01
NC_000962.3	4625	26377	0	A	T	0.040	2.026161e+02	2.219597e+02	1.777488e+00	3.615101e-01
NC_000962.3	4626	26653	0	A	T	0.040	-6.513425e+00	1.735452e+02	1.756770e+00	9.700676e-01
NC_000962.3	18	26959	0	A	T	0.437	9.379970e+01	4.360018e+01	1.808203e+00	3.165302e-02
NC_000962.3	2276	27463	0	A	T	0.113	5.960289e+01	8.380610e+01	1.745566e+00	4.771029e-01
NC_000962.3	2277	28073	0	A	T	0.015	3.472140e+02	1.429243e+02	1.523105e+00	1.527621e-02
NC_000962.3	19	28367	0	A	T	0.051	4.160552e+02	2.454369e+02	1.736508e+00	9.031220e-02
NC_000962.3	2801	28640	0	A	T	0.022	3.514602e+01	1.312434e+02	1.762511e+00	7.889063e-01
NC_000962.3	4063	29483	0	A	T	0.151	4.823557e+01	1.203875e+02	1.769741e+00	6.887373e-01
NC_000962.3	15781	30341	0	A	T	0.011	-4.158113e+01	2.140753e+02	1.772580e+00	8.460250e-01
NC_000962.3	4064	30519	0	A	T	0.015	8.217228e+01	3.046285e+02	1.774919e+00	7.874036e-01
NC_000962.3	4065	30688	0	A	T	0.037	9.180196e+01	1.747494e+02	1.758571e+00	5.994505e-01
NC_000962.3	1954	30942	0	A	T	0.010	2.066962e+01	2.812819e+02	1.778301e+00	9.414339e-01
NC_000962.3	4066	30943	0	A	T	0.148	-2.349781e+00	9.626645e+01	1.762863e+00	9.805304e-01
NC_000962.3	4067	31077	0	A	T	0.150	3.102099e+01	1.212852e+02	1.767842e+00	7.981744e-01
NC_000962.3	5249	32449	0	A	T	0.023	1.057823e+02	2.576970e+02	1.769360e+00	6.815213e-01
NC_000962.3	2278	33457	0	A	T	0.209	-1.665884e+01	9.783824e+01	1.758543e+00	8.648280e-01
NC_000962.3	2279	33551	0	A	T	0.208	-1.807772e+02	7.537196e+01	1.818488e+00	1.662049e-02
NC_000962.3	21	34044	0	A	T	0.500	-8.355975e+02	5.813275e+02	1.786329e+00	1.508744e-01
NC_000962.3	10013	34558	0	A	T	0.010	-2.822697e+01	2.703348e+02	1.779573e+00	9.168581e-01
NC_000962.3	3217	35097	0	A	T	0.052	2.109677e+01	1.506626e+02	1.773629e+00	8.886632e-01
NC_000962.3	22	35608	0	A	T	0.051	-1.203976e+02	1.631492e+02	1.776551e+00	4.606873e-01
NC_000962.3	4627	35749	0	A	T	0.040	-7.700772e+00	2.443187e+02	1.772700e+00	9.748607e-01
NC_000962.3	23	36008	0	A	T	0.051	4.160552e+02	2.454369e+02	1.736508e+00	9.031220e-02
NC_000962.3	2280	36471	0	A	T	0.133	2.577400e+01	6.863558e+01	1.757231e+00	7.073426e-01
NC_000962.3	5783	36471	0	A	T	0.107	-4.659152e+01	5.746025e+01	1.791347e+00	4.176189e-01
NC_000962.3	24	37031	0	A	T	0.476	1.819193e+02	9.884252e+01	1.778803e+00	6.594981e-02
NC_000962.3	25	37305	0	A	T	0.051	4.160552e+02	2.454369e+02	1.736508e+00	9.031220e-02
NC_000962.3	26	37334	0	A	T	0.046	6.766675e+01	1.707106e+02	1.770527e+00	6.918953e-01
NC_000962.3	2281	37763	0	A	T	0.133	6.703221e+00	1.238824e+02	1.770720e+00	9.568572e-01
NC_000962.3	3218	37833	0	A	T	0.015	1.410719e+02	1.730692e+02	1.771729e+00	4.151714e-01
NC_000962.3	1957	39030	0	A	T	0.027	-9.301683e+01	6.263377e+01	1.703730e+00	1.377906e-01
NC_000962.3	30	39158	0	A	T	0.051	4.160552e+02	2.454369e+02	1.736508e+00	9.031220e-02
NC_000962.3	7349	39680	0	A	T	0.015	9.746155e+01	2.063750e+02	1.772670e+00	6.368336e-01
NC_000962.3	3220	40162	0	A	T	0.033	4.479512e+01	1.539379e+02	1.765004e+00	7.711072e-01
NC_000962.3	6214	41257	0	A	T	0.025	-3.222657e+01	2.221777e+02	1.774616e+00	8.846976e-01
NC_000962.3	31	42281	0	A	T	0.062	-5.956991e+01	1.924220e+02	1.776304e+00	7.569361e-01
NC_000962.3	32	42967	0	A	T	0.499	-1.952908e+02	3.983201e+02	1.760815e+00	6.240238e-01
NC_000962.3	33	44768	0	A	T	0.051	-5.877793e+01	2.607497e+02	1.783615e+00	8.216930e-01
NC_000962.3	8136	46744	0	A	T	0.013	2.688253e+01	2.024394e+02	1.763582e+00	8.943801e-01
NC_000962.3	6215	47699	0	A	T	0.025	-3.848021e+01	1.930520e+02	1.767762e+00	8.420428e-01
NC_000962.3	34	48503	0	A	T	0.046	6.766675e+01	1.707106e+02	1.770527e+00	6.918953e-01
NC_000962.3	5250	48860	0	A	T	0.022	1.064152e+01	2.235196e+02	1.773139e+00	9.620361e-01
NC_000962.3	35	49360	0	A	T	0.058	-2.299291e+02	1.707516e+02	1.728455e+00	1.783805e-01
NC_000962.3	36	49691	0	A	T	0.059	-1.609849e+02	1.416968e+02	1.717850e+00	2.561390e-01
NC_000962.3	10417	49806	0	A	T	0.020	1.003978e+02	2.260730e+02	1.772665e+00	6.570567e-01
NC_000962.3	37	50557	0	A	T	0.214	-1.321784e+01	8.173607e+01	1.760367e+00	8.715594e-01
NC_000962.3	38	51949	0	A	T	0.064	1.205878e+02	9.373872e+01	1.751115e+00	1.985506e-01
NC_000962.3	4071	53785	0	A	T	0.015	8.217228e+01	3.046285e+02	1.774919e+00	7.874036e-01
NC_000962.3	39	54394	0	A	T	0.215	6.450476e+00	8.646948e+01	1.759614e+00	9.405471e-01
NC_000962.3	13994	55208	0	A	T	0.036	-2.825580e+01	1.355166e+02	1.767048e+00	8.348717e-01
NC_000962.3	13995	55250	0	A	T	0.036	-2.825580e+01	1.355166e+02	1.767048e+00	8.348717e-01
NC_000962.3	3651	55534	0	A	T	0.012	2.074696e+00	5.054234e+01	1.737920e+00	9.672641e-01
NC_000962.3	1959	55553	0	A	T	0.275	4.924116e+01	2.601054e+01	1.738051e+00	5.858940e-02
NC_000962.3	3221	55554	0	A	T	0.127	-2.010809e+01	2.732321e+01	1.716339e+00	4.619188e-01
NC_000962.3	4072	57393	0	A	T	0.148	9.150035e+01	1.034682e+02	1.772737e+00	3.766991e-01
NC_000962.3	13996	60066	0	A	T	0.038	-4.429613e+01	1.230233e+02	1.747595e+00	7.188655e-01
NC_000962.3	4073	62012	0	A	T	0.012	2.600855e+02	2.568845e+02	1.746117e+00	3.115280e-01
NC_000962.3	42	62049	0	A	T	0.479	3.791575e+01	5.168667e+01	1.757718e+00	4.633590e-01
NC_000962.3	4628	62226	0	A	T	0.040	7.081500e+01	2.230028e+02	1.761700e+00	7.508817e-01
NC_000962.3	4074	62657	0	A	T	0.147	2.086874e+01	8.549563e+01	1.759080e+00	8.072031e-01
NC_000962.3	43	63146	0	A	T	0.051	2.437692e+02	1.804488e+02	1.700730e+00	1.769883e-01
NC_000962.3	2282	63771	0	A	T	0.211	-7.678036e+01	9.991884e+01	1.753743e+00	4.423893e-01
NC_000962.3	5784	63868	0	A	T	0.082	2.365428e+01	8.231825e+01	1.751516e+00	7.738943e-01
NC_000962.3	44	65150	0	A	T	0.050	-1.542904e+02	2.300503e+02	1.790872e+00	5.025568e-01
NC_000962.3	6569	65533	0	A	T	0.014	7.300004e+01	1.255290e+02	1.762716e+00	5.609897e-01
NC_000962.3	4075	66285	0	A	T	0.040	8.939009e+01	1.350689e+02	1.762377e+00	5.082233e-01
NC_000962.3	5251	66300	0	A	T	0.023	1.057823e+02	2.576970e+02	1.769360e+00	6.815213e-01
NC_000962.3	4629	66342	0	A	T	0.040	2.026161e+02	2.219597e+02	1.777488e+00	3.615101e-01
NC_000962.3	13997	66360	0	A	T	0.036	-2.825580e+01	1.355166e+02	1.767048e+00	8.348717e-01
NC_000962.3	6570	66994	0	A	T	0.014	7.300004e+01	1.255290e+02	1.762716e+00	5.609897e-01
NC_000962.3	8961	68229	0	A	T	0.019	-1.558491e+01	1.774180e+02	1.756092e+00	9.300167e-01
NC_000962.3	45	68338	0	A	T	0.051	-5.877793e+01	2.607497e+02	1.783615e+00	8.216930e-01
NC_000962.3	15783	69049	0	A	T	0.012	-1.951921e+01	1.410737e+02	1.746647e+00	8.899784e-01
NC_000962.3	5785	69834	0	A	T	0.098	-1.181490e+01	8.171393e+01	1.757103e+00	8.850607e-01
NC_000962.3	4076	69871	0	A	T	0.142	-6.493667e+00	6.956381e+01	1.758096e+00	9.256429e-01
NC_000962.3	46	69989	0	A	T	0.481	1.369960e+02	5.954979e+01	1.727884e+00	2.159445e-02
NC_000962.3	5786	70095	0	A	T	0.098	-1.181490e+01	8.171393e+01	1.757103e+00	8.850607e-01
NC_000962.3	47	70267	0	A	T	0.062	-5.956991e+01	1.924220e+02	1.776304e+00	7.569361e-01
NC_000962.3	48	70816	0	A	T	0.484	2.898098e+01	5.058863e+01	1.729061e+00	5.668397e-01
NC_000962.3	5787	70924	0	A	T	0.103	-1.433920e+02	1.223983e+02	1.756201e+00	2.416295e-01
NC_000962.3	49	71336	0	A	T	0.416	-4.744429e+01	2.802313e+01	1.667361e+00	9.071536e-02
NC_000962.3	2283	74059	0	A	T	0.203	-3.678085e+01	6.776631e+01	1.760867e+00	5.873989e-01
NC_000962.3	1960	74822	0	A	T	0.010	2.066962e+01	2.812819e+02	1.778301e+00	9.414339e-01
NC_000962.3	51	75233	0	A	T	0.062	6.525493e+01	6.473269e+01	1.743211e+00	3.136315e-01
NC_000962.3	4077	75264	0	A	T	0.037	1.532155e+01	1.714638e+02	1.766777e+00	9.288133e-01
NC_000962.3	52	75940	0	A	T	0.499	8.858697e+01	3.197823e+02	1.766483e+00	7.818118e-01
NC_000962.3	5788	78422	0	A	T	0.017	1.870750e+01	7.052872e+01	1.771397e+00	7.908665e-01
NC_000962.3	53	79480	0	A	T	0.042	-3.032456e+01	6.719136e+01	1.725032e+00	6.518456e-01
NC_000962.3	4630	79541	0	A	T	0.040	-7.700772e+00	2.443187e+02	1.772700e+00	9.748607e-01
NC_000962.3	16296	79549	0	A	T	0.053	-3.703438e+01	2.673552e+01	1.775841e+00	1.662529e-01
NC_000962.3	55	79571	0	A	T	0.019	-4.087981e+01	5.535408e+01	1.720250e+00	4.603505e-01
NC_000962.3	2285	80616	0	A	T	0.429	3.737149e+01	6.329734e+01	1.764199e+00	5.550293e-01
NC_000962.3	3653	81649	0	A	T	0.015	2.493641e+00	9.481665e+01	1.760572e+00	9.790229e-01
NC_000962.3	5789	81963	0	A	T	0.108	5.965538e+01	1.313666e+02	1.768099e+00	6.498316e-01
NC_000962.3	3222	83026	0	A	T	0.015	1.410719e+02	1.730692e+02	1.771729e+00	4.151714e-01
NC_000962.3	10014	83510	0	A	T	0.010	-2.822697e+01	2.703348e+02	1.779573e+00	9.168581e-01
NC_000962.3	5790	83842	0	A	T	0.108	8.798159e+01	1.193183e+02	1.774525e+00	4.610466e-01
NC_000962.3	4080	83982	0	A	T	0.149	7.193387e+01	1.101271e+02	1.755046e+00	5.137629e-01
NC_000962.3	8962	84486	0	A	T	0.020	-1.264675e+02	3.065943e+02	1.777848e+00	6.800553e-01
NC_000962.3	10015	85814	0	A	T	0.010	-2.822697e+01	2.703348e+02	1.779573e+00	9.168581e-01
NC_000962.3	2286	86568	0	A	T	0.015	3.540626e+02	1.769904e+02	1.502800e+00	4.568240e-02
NC_000962.3	58	87468	0	A	T	0.051	4.160552e+02	2.454369e+02	1.736508e+00	9.031220e-02
NC_000962.3	8137	87845	0	A	T	0.014	1.517202e+01	3.211305e+02	1.775922e+00	9.623255e-01
NC_000962.3	8138	89204	0	A	T	0.014	1.517202e+01	3.211305e+02	1.775922e+00	9.623255e-01
NC_000962.3	4631	91644	0	A	T	0.039	7.477317e+01	2.051614e+02	1.775691e+00	7.155805e-01
NC_000962.3	4081	92116	0	A	T	0.012	1.747549e+02	2.955822e+02	1.765778e+00	5.544860e-01
NC_000962.3	60	92199	0	A	T	0.473	1.172874e+02	1.043631e+02	1.731874e+00	2.613124e-01
NC_000962.3	14159	93144	0	A	T	0.020	-1.535551e+01	4.569625e+01	1.746502e+00	7.369055e-01
NC_000962.3	15785	93899	0	A	T	0.011	-4.158113e+01	2.140753e+02	1.772580e+00	8.460250e-01
NC_000962.3	5791	94344	0	A	T	0.108	5.965538e+01	1.313666e+02	1.768099e+00	6.498316e-01
NC_000962.3	61	94388	0	A	T	0.051	-5.877793e+01	2.607497e+02	1.783615e+00	8.216930e-01
NC_000962.3	8139	94869	0	A	T	0.014	1.517202e+01	3.211305e+02	1.775922e+00	9.623255e-01
NC_000962.3	4082	95591	0	A	T	0.037	9.408263e+00	1.489749e+02	1.759068e+00	9.496552e-01
NC_000962.3	62	96894	0	A	T	0.048	-6.509486e+01	1.412194e+02	1.747901e+00	6.449216e-01
NC_000962.3	10016	96900	0	A	T	0.010	-2.822697e+01	2.703348e+02	1.779573e+00	9.168581e-01
NC_000962.3	63	97350	0	A	T	0.049	-1.959087e+02	1.722535e+02	1.761247e+00	2.556351e-01
NC_000962.3	4083	97388	0	A	T	0.015	8.217228e+01	3.046285e+02	1.774919e+00	7.874036e-01
NC_000962.3	4632	98069	0	A	T	0.040	2.026161e+02	2.219597e+02	1.777488e+00	3.615101e-01
NC_000962.3	8963	100825	0	A	T	0.020	-1.264675e+02	3.065943e+02	1.777848e+00	6.800553e-01
NC_000962.3	65	101539	0	A	T	0.046	6.766675e+01	1.707106e+02	1.770527e+00	6.918953e-01
NC_000962.3	3224	101727	0	A	T	0.053	-5.269709e+01	1.567766e+02	1.773572e+00	7.368345e-01
NC_000962.3	6217	102188	0	A	T	0.025	-3.222657e+01	2.221777e+02	1.774616e+00	8.846976e-01
NC_000962.3	4633	102304	0	A	T	0.040	-7.700772e+00	2.443187e+02	1.772700e+00	9.748607e-01
NC_000962.3	68	103756	0	A	T	0.055	-1.008380e+01	7.112891e+01	1.740921e+00	8.872878e-01
NC_000962.3	3225	103879	0	A	T	0.066	3.764330e+00	2.834698e+01	1.749491e+00	8.943787e-01
NC_000962.3	8140	104653	0	A	T	0.012	-4.731690e+01	1.537701e+02	1.754465e+00	7.583565e-01
NC_000962.3	1961	104712	0	A	T	0.232	-2.740710e+01	3.040102e+01	1.744962e+00	3.674989e-01
NC_000962.3	4634	104785	0	A	T	0.018	-1.330653e+02	1.343385e+02	1.765762e+00	3.221247e-01
NC_000962.3	13246	104824	0	A	T	0.012	5.601308e+01	9.032169e+01	1.779939e+00	5.352798e-01
NC_000962.3	1962	104838	0	A	T	0.071	4.977244e+01	3.698710e+01	1.712668e+00	1.786709e-01
NC_000962.3	1963	104856	0	A	T	0.151	2.443918e+01	3.524331e+01	1.732827e+00	4.881706e-01
NC_000962.3	19816	104936	0	A	T	0.024	-9.372698e+00	4.035385e+01	1.744421e+00	8.163747e-01
NC_000962.3	69	104962	0	A	T	0.241	2.006129e+01	3.365908e+01	1.739758e+00	5.512815e-01
NC_000962.3	10420	104978	0	A	T	0.020	-3.041152e+02	2.208264e+02	1.789081e+00	1.687250e-01
NC_000962.3	70	105045	0	A	T	0.250	3.564081e+01	4.049605e+01	1.732568e+00	3.789836e-01
NC_000962.3	71	105139	0	A	T	0.050	3.796929e+01	1.680231e+02	1.752911e+00	8.212593e-01
NC_000962.3	72	105736	0	A	T	0.058	-2.299291e+02	1.707516e+02	1.728455e+00	1.783805e-01
NC_000962.3	5794	105799	0	A	T	0.103	-9.318540e+01	1.225387e+02	1.752623e+00	4.471356e-01
NC_000962.3	8141	106403	0	A	T	0.014	1.517202e+01	3.211305e+02	1.775922e+00	9.623255e-01
NC_000962.3	5795	107485	0	A	T	0.108	5.965538e+01	1.313666e+02	1.768099e+00	6.498316e-01
NC_000962.3	5796	107794	0	A	T	0.103	-5.129693e+01	1.295225e+02	1.770895e+00	6.921434e-01
NC_000962.3	62859	108766	0	A	T	0.010	-3.518294e+01	5.817818e+01	1.719894e+00	5.454666e-01
NC_000962.3	8964	108872	0	A	T	0.020	-1.264675e+02	3.065943e+02	1.777848e+00	6.800553e-01
NC_000962.3	6218	113838	0	A	T	0.025	-3.848021e+01	1.930520e+02	1.767762e+00	8.420428e-01
NC_000962.3	73	116000	0	A	T	0.499	-3.517788e+01	3.169469e+02	1.768717e+00	9.116436e-01
NC_000962.3	3227	117021	0	A	T	0.021	3.602504e+01	1.914686e+02	1.779363e+00	8.507910e-01
NC_000962.3	74	122109	0	A	T	0.472	-3.525772e+01	4.407254e+01	1.763321e+00	4.238782e-01
NC_000962.3	8966	122177	0	A	T	0.019	2.554201e+01	2.576185e+02	1.775278e+00	9.210389e-01
NC_000962.3	75	123454	0	A	T	0.050	-1.542904e+02	2.300503e+02	1.790872e+00	5.025568e-01
NC_000962.3	1964	123493	0	A	T	0.010	2.066962e+01	2.812819e+02	1.778301e+00	9.414339e-01
NC_000962.3	76	123520	0	A	T	0.062	-5.956991e+01	1.924220e+02	1.776304e+00	7.569361e-01
NC_000962.3	10422	126137	0	A	T	0.019	-1.247729e+02	1.602809e+02	1.749901e+00	4.364539e-01
NC_000962.3	5684	126226	0	A	T	0.036	-5.614698e+01	1.351693e+02	1.748381e+00	6.779384e-01
NC_000962.3	5253	126270	0	A	T	0.023	1.057823e+02	2.576970e+02	1.769360e+00	6.815213e-01
NC_000962.3	1965	127075	0	A	T	0.010	2.066962e+01	2.812819e+02	1.778301e+00	9.414339e-01
NC_000962.3	13998	128004	0	A	T	0.020	1.200397e+01	7.922993e+01	1.759081e+00	8.796012e-01
NC_000962.3	3228	128154	0	A	T	0.016	8.537727e+01	1.666641e+02	1.767744e+00	6.085581e-01
NC_000962.3	5254	129477	0	A	T	0.023	1.057823e+02	2.576970e+02	1.769360e+00	6.815213e-01
NC_000962.3	4635	130083	0	A	T	0.040	7.081500e+01	2.230028e+02	1.761700e+00	7.508817e-01
NC_000962.3	2290	130227	0	A	T	0.098	-9.572999e+00	1.025685e+02	1.765935e+00	9.256553e-01
NC_000962.3	10424	130864	0	A	T	0.021	2.092026e+02	2.036878e+02	1.761567e+00	3.045986e-01
NC_000962.3	5797	130997	0	A	T	0.105	-1.329356e+02	1.261004e+02	1.786135e+00	2.920080e-01
NC_000962.3	78	131175	0	A	T	0.500	6.105779e+02	2.445944e+02	1.757190e+00	1.268757e-02
NC_000962.3	79	132417	0	A	T	0.484	8.122564e+01	5.122153e+01	1.823304e+00	1.130628e-01
NC_000962.3	8142	133503	0	A	T	0.013	2.688253e+01	2.024394e+02	1.763582e+00	8.943801e-01
NC_000962.3	80	133839	0	A	T	0.495	1.112979e+01	1.370799e+02	1.758034e+00	9.353032e-01
NC_000962.3	2291	133862	0	A	T	0.212	4.084810e+01	1.205925e+02	1.773340e+00	7.348755e-01
NC_000962.3	81	135329	0	A	T	0.050	-2.001163e+02	2.048286e+02	1.792501e+00	3.287753e-01
NC_000962.3	3229	135802	0	A	T	0.021	3.602504e+01	1.914686e+02	1.779363e+00	8.507910e-01
NC_000962.3	4088	137265	0	A	T	0.012	2.600855e+02	2.568845e+02	1.746117e+00	3.115280e-01
NC_000962.3	4089	137851	0	A	T	0.037	9.180196e+01	1.747494e+02	1.758571e+00	5.994505e-01
NC_000962.3	4636	138058	0	A	T	0.013	1.452650e+02	1.627969e+02	1.732657e+00	3.724122e-01
NC_000962.3	8143	138497	0	A	T	0.014	1.517202e+01	3.211305e+02	1.775922e+00	9.623255e-01
NC_000962.3	82	139297	0	A	T	0.050	-1.542904e+02	2.300503e+02	1.790872e+00	5.025568e-01
NC_000962.3	83	141623	0	A	T	0.049	-1.959087e+02	1.722535e+02	1.761247e+00	2.556351e-01
NC_000962.3	8967	142311	0	A	T	0.020	-7.809881e+01	2.823143e+02	1.778430e+00	7.821074e-01
NC_000962.3	17066	142368	0	A	T	0.017	-3.959200e+01	6.740064e+01	1.738000e+00	5.570404e-01
NC_000962.3	84	143207	0	A	T	0.061	4.473105e+01	1.383288e+02	1.767050e+00	7.464749e-01
NC_000962.3	4637	143667	0	A	T	0.040	-6.513425e+00	1.735452e+02	1.756770e+00	9.700676e-01
NC_000962.3	3230	144024	0	A	T	0.021	3.602504e+01	1.914686e+02	1.779363e+00	8.507910e-01
NC_000962.3	4090	144390	0	A	T	0.015	8.217228e+01	3.046285e+02	1.774919e+00	7.874036e-01
NC_000962.3	8968	145837	0	A	T	0.020	-1.264675e+02	3.065943e+02	1.777848e+00	6.800553e-01
NC_000962.3	87	146087	0	A	T	0.498	-1.182454e+02	2.376282e+02	1.750343e+00	6.188550e-01
NC_000962.3	88	146236	0	A	T	0.049	-1.959087e+02	1.722535e+02	1.761247e+00	2.556351e-01
NC_000962.3	5798	146737	0	A	T	0.081	1.311868e+01	8.594290e+01	1.759283e+00	8.787053e-01
NC_000962.3	10019	146985	0	A	T	0.010	-2.822697e+01	2.703348e+02	1.779573e+00	9.168581e-01
NC_000962.3	89	147262	0	A	T	0.051	4.160552e+02	2.454369e+02	1.736508e+00	9.031220e-02
NC_000962.3	4091	147985	0	A	T	0.015	-1.440568e+02	3.013157e+02	1.782751e+00	6.326742e-01
NC_000962.3	2292	149323	0	A	T	0.133	6.703221e+00	1.238824e+02	1.770720e+00	9.568572e-01
NC_000962.3	8969	149731	0	A	T	0.020	-1.264675e+02	3.065943e+02	1.777848e+00	6.800553e-01
NC_000962.3	6534	150124	0	A	T	0.117	-5.444474e+01	4.466132e+01	1.694295e+00	2.230691e-01
NC_000962.3	1966	150888	0	A	T	0.144	-2.724900e+01	1.596748e+01	1.802594e+00	8.817590e-02
NC_000962.3	1967	150890	0	A	T	0.230	1.539192e+01	1.750337e+01	1.733238e+00	3.793827e-01
NC_000962.3	23244	150896	0	A	T	0.099	-4.845230e+01	2.230007e+01	1.619052e+00	3.000092e-02
NC_000962.3	2294	154191	0	A	T	0.093	1.664496e+01	2.986755e+01	1.732334e+00	5.774347e-01
NC_000962.3	90	154283	0	A	T	0.492	-5.899000e+01	7.783386e+01	1.724587e+00	4.486665e-01
NC_000962.3	10020	154811	0	A	T	0.010	-2.822697e+01	2.703348e+02	1.779573e+00	9.168581e-01
NC_000962.3	4093	155293	0	A	T	0.014	-1.846571e+02	2.294397e+02	1.764745e+00	4.210893e-01
NC_000962.3	2295	157292	0	A	T	0.211	-1.344615e+02	9.260172e+01	1.762619e+00	1.467598e-01
NC_000962.3	8144	158791	0	A	T	0.014	1.517202e+01	3.211305e+02	1.775922e+00	9.623255e-01
NC_000962.3	8145	159798	0	A	T	0.014	-1.490686e+02	1.726651e+02	1.748006e+00	3.881288e-01
NC_000962.3	3231	160780	0	A	T	0.017	5.455541e+01	1.461385e+02	1.761866e+00	7.089834e-01
NC_000962.3	8146	160926	0	A	T	0.013	2.688253e+01	2.024394e+02	1.763582e+00	8.943801e-01
NC_000962.3	13999	161087	0	A	T	0.036	-3.446274e+01	1.286584e+02	1.759406e+00	7.888528e-01
NC_000962.3	92	162152	0	A	T	0.059	1.074540e+02	6.988446e+01	1.768644e+00	1.244194e-01
NC_000962.3	8147	162186	0	A	T	0.014	1.517202e+01	3.211305e+02	1.775922e+00	9.623255e-01
NC_000962.3	2296	162581	0	A	T	0.211	7.477634e+01	1.126707e+02	1.777692e+00	5.070321e-01
NC_000962.3	8148	163320	0	A	T	0.014	7.959388e+01	1.927598e+02	1.762479e+00	6.797432e-01
NC_000962.3	3232	163521	0	A	T	0.016	8.537727e+01	1.666641e+02	1.767744e+00	6.085581e-01
NC_000962.3	4094	163573	0	A	T	0.040	6.938074e+01	1.305710e+02	1.755982e+00	5.952678e-01
NC_000962.3	93	163705	0	A	T	0.049	-2.533351e+02	1.396082e+02	1.808912e+00	6.984041e-02
NC_000962.3	4095	163866	0	A	T	0.012	2.600855e+02	2.568845e+02	1.746117e+00	3.115280e-01
NC_000962.3	4096	164222	0	A	T	0.012	2.600855e+02	2.568845e+02	1.746117e+00	3.115280e-01
NC_000962.3	5800	164676	0	A	T	0.108	9.570534e+01	1.301813e+02	1.772989e+00	4.623844e-01
NC_000962.3	7356	166925	0	A	T	0.015	9.746155e+01	2.063750e+02	1.772670e+00	6.368336e-01
NC_000962.3	8149	169362	0	A	T	0.013	2.688253e+01	2.024394e+02	1.763582e+00	8.943801e-01
NC_000962.3	5801	169637	0	A	T	0.079	-1.378031e+01	9.279191e+01	1.768912e+00	8.819678e-01
NC_000962.3	8150	170263	0	A	T	0.019	-5.167761e+01	1.765004e+02	1.764474e+00	7.697346e-01
NC_000962.3	8891	171457	0	A	T	0.012	4.097117e+01	4.787856e+01	1.734921e+00	3.923227e-01
NC_000962.3	49620	171731	0	A	T	0.027	-6.538479e+00	3.507235e+01	1.733281e+00	8.521414e-01
NC_000962.3	38084	171735	0	A	T	0.064	8.343626e+00	3.323596e+01	1.752735e+00	8.018259e-01
NC_000962.3	14000	171743	0	A	T	0.090	-1.724816e+00	3.183163e+01	1.739229e+00	9.567966e-01
NC_000962.3	4097	174684	0	A	T	0.015	8.217228e+01	3.046285e+02	1.774919e+00	7.874036e-01
NC_000962.3	3233	176303	0	A	T	0.053	-1.326992e+01	1.615511e+02	1.774607e+00	9.345490e-01
NC_000962.3	4638	177506	0	A	T	0.040	1.565713e+02	1.839921e+02	1.761799e+00	3.949624e-01
NC_000962.3	4098	177596	0	A	T	0.151	1.788048e+01	1.254365e+02	1.770176e+00	8.866734e-01
NC_000962.3	94	177857	0	A	T	0.457	1.553988e+01	3.989982e+01	1.746568e+00	6.969981e-01
NC_000962.3	2298	178941	0	A	T	0.114	-3.022863e+01	1.010819e+02	1.766832e+00	7.649545e-01
NC_000962.3	4099	178946	0	A	T	0.151	1.171480e+02	9.960996e+01	1.787181e+00	2.398085e-01
NC_000962.3	2299	180025	0	A	T	0.208	5.340984e+01	8.854609e+01	1.778284e+00	5.465019e-01
NC_000962.3	14001	182222	0	A	T	0.039	-7.488999e+01	1.274008e+02	1.743707e+00	5.567606e-01
NC_000962.3	95	182824	0	A	T	0.045	2.514653e+02	1.287018e+02	1.810103e+00	5.095699e-02
NC_000962.3	96	183091	0	A	T	0.040	-2.572876e+01	9.125541e+01	1.753698e+00	7.780379e-01
NC_000962.3	14002	184461	0	A	T	0.039	-8.092083e+01	1.339757e+02	1.745697e+00	5.459638e-01
NC_000962.3	14003	184764	0	A	T	0.039	-4.226207e+01	1.180929e+02	1.746605e+00	7.205045e-01
NC_000962.3	5802	187226	0	A	T	0.079	9.832880e+00	9.861375e+01	1.767774e+00	9.205909e-01
NC_000962.3	5803	187420	0	A	T	0.108	9.570534e+01	1.301813e+02	1.772989e+00	4.623844e-01
NC_000962.3	4100	187738	0	A	T	0.015	8.217228e+01	3.046285e+02	1.774919e+00	7.874036e-01
NC_000962.3	4639	188506	0	A	T	0.013	4.954077e+01	1.670205e+02	1.758182e+00	7.668134e-01
NC_000962.3	97	188800	0	A	T	0.498	-1.642858e+02	2.299423e+02	1.801851e+00	4.750827e-01
NC_000962.3	4640	188861	0	A	T	0.040	1.565713e+02	1.839921e+02	1.761799e+00	3.949624e-01
NC_000962.3	8151	190024	0	A	T	0.013	2.688253e+01	2.024394e+02	1.763582e+00	8.943801e-01
NC_000962.3	8152	190149	0	A	T	0.014	1.517202e+01	3.211305e+02	1.775922e+00	9.623255e-01
NC_000962.3	98	190816	0	A	T	0.051	4.160552e+02	2.454369e+02	1.736508e+00	9.031220e-02
NC_000962.3	100	194306	0	A	T	0.062	-5.956991e+01	1.924220e+02	1.776304e+00	7.569361e-01
NC_000962.3	101	194681	0	A	T	0.472	-1.839068e+02	8.218517e+01	1.824601e+00	2.542839e-02
NC_000962.3	102	195682	0	A	T	0.051	-5.877793e+01	2.607497e+02	1.783615e+00	8.216930e-01
NC_000962.3	10426	195689	0	A	T	0.020	-3.041152e+02	2.208264e+02	1.789081e+00	1.687250e-01
NC_000962.3	2300	196522	0	A	T	0.132	3.949539e+01	1.138016e+02	1.762679e+00	7.286129e-01
NC_000962.3	2301	196588	0	A	T	0.053	4.608253e+01	1.178632e+02	1.756075e+00	6.958812e-01
NC_000962.3	103	196642	0	A	T	0.474	1.807432e+02	1.196129e+02	1.736716e+00	1.310426e-01
NC_000962.3	8153	197047	0	A	T	0.020	-5.512267e+01	1.508892e+02	1.753887e+00	7.149397e-01
NC_000962.3	4642	197782	0	A	T	0.039	2.649791e+02	2.161273e+02	1.764134e+00	2.204344e-01
NC_000962.3	5255	198521	0	A	T	0.022	-9.505452e+01	2.114461e+02	1.768843e+00	6.531222e-01
NC_000962.3	7358	198720	0	A	T	0.015	9.746155e+01	2.063750e+02	1.772670e+00	6.368336e-01
NC_000962.3	3236	198981	0	A	T	0.037	-2.017132e+01	3.285218e+01	1.738469e+00	5.393337e-01
NC_000962.3	105	199470	0	A	T	0.062	-5.956991e+01	1.924220e+02	1.776304e+00	7.569361e-01
NC_000962.3	2302	200154	0	A	T	0.097	2.438817e+01	9.062676e+01	1.759872e+00	7.878961e-01
NC_000962.3	10021	200746	0	A	T	0.010	-2.822697e+01	2.703348e+02	1.779573e+00	9.168581e-01
NC_000962.3	8154	201220	0	A	T	0.014	1.517202e+01	3.211305e+02	1.775922e+00	9.623255e-01
NC_000962.3	5804	202197	0	A	T	0.105	-7.996768e+01	8.638333e+01	1.767345e+00	3.547779e-01
NC_000962.3	106	203038	0	A	T	0.050	-2.239316e+02	2.012350e+02	1.778107e+00	2.660299e-01
NC_000962.3	2303	203269	0	A	T	0.211	-5.900467e+01	1.134178e+02	1.759419e+00	6.029939e-01
NC_000962.3	4643	203704	0	A	T	0.040	2.026161e+02	2.219597e+02	1.777488e+00	3.615101e-01
NC_000962.3	107	204094	0	A	T	0.046	6.766675e+01	1.707106e+02	1.770527e+00	6.918953e-01
NC_000962.3	4101	206232	0	A	T	0.012	-1.281406e+02	1.951733e+02	1.779731e+00	5.116016e-01
NC_000962.3	108	206339	0	A	T	0.495	7.939492e+01	1.198295e+02	1.736309e+00	5.077398e-01
NC_000962.3	2304	207226	0	A	T	0.211	-1.646399e+00	1.117924e+02	1.767601e+00	9.882523e-01
NC_000962.3	10427	210624	0	A	T	0.027	-2.212749e+02	1.307049e+02	1.699627e+00	9.073553e-02
NC_000962.3	2810	212244	0	A	T	0.021	8.071533e+01	1.358997e+02	1.751200e+00	5.526722e-01
NC_000962.3	2305	212353	0	A	T	0.211	-5.187158e+01	1.136248e+02	1.769235e+00	6.481040e-01
NC_000962.3	110	213147	0	A	T	0.051	-5.877793e+01	2.607497e+02	1.783615e+00	8.216930e-01
NC_000962.3	111	213281	0	A	T	0.051	-5.877793e+01	2.607497e+02	1.783615e+00	8.216930e-01
NC_000962.3	112	217201	0	A	T	0.061	-1.162992e+02	1.779500e+02	1.767372e+00	5.135309e-01
NC_000962.3	9827	218599	0	A	T	0.016	-1.197755e+02	7.050944e+01	1.692103e+00	8.964005e-02
NC_000962.3	3666	219105	0	A	T	0.016	1.682211e+00	8.878094e+01	1.757528e+00	9.848859e-01
NC_000962.3	4102	220050	0	A	T	0.151	2.597165e+01	1.221464e+02	1.768829e+00	8.316550e-01
NC_000962.3	5805	222486	0	A	T	0.109	9.670935e+01	1.046592e+02	1.763896e+00	3.556566e-01
NC_000962.3	114	222925	0	A	T	0.050	-5.784817e+01	1.798298e+02	1.763776e+00	7.477506e-01
NC_000962.3	115	223942	0	A	T	0.493	9.763123e+01	8.737171e+01	1.724506e+00	2.640438e-01
NC_000962.3	116	225323	0	A	T	0.489	-7.159014e+01	7.519456e+01	1.761770e+00	3.412615e-01
NC_000962.3	8971	225696	0	A	T	0.020	-1.264675e+02	3.065943e+02	1.777848e+00	6.800553e-01
NC_000962.3	117	227098	0	A	T	0.497	1.263158e+02	1.269420e+02	1.743317e+00	3.199104e-01
NC_000962.3	10428	227781	0	A	T	0.020	8.442208e+01	2.347063e+02	1.773287e+00	7.191424e-01
NC_000962.3	118	230170	0	A	T	0.051	4.160552e+02	2.454369e+02	1.736508e+00	9.031220e-02
NC_000962.3	119	230577	0	A	T	0.062	-5.956991e+01	1.924220e+02	1.776304e+00	7.569361e-01
NC_000962.3	120	231114	0	A	T	0.477	-1.784238e+02	1.070326e+02	1.770792e+00	9.578272e-02
NC_000962.3	3668	232361	0	A	T	0.015	2.493641e+00	9.481665e+01	1.760572e+00	9.790229e-01
NC_000962.3	4103	232574	0	A	T	0.040	-5.259840e+01	1.200320e+02	1.773115e+00	6.613204e-01
NC_000962.3	3237	234051	0	A	T	0.051	-7.419748e+01	1.031046e+02	1.749201e+00	4.718952e-01
NC_000962.3	4645	234160	0	A	T	0.040	-1.216022e+02	2.218848e+02	1.766575e+00	5.837681e-01
NC_000962.3	2306	234450	0	A	T	0.094	-3.744272e+01	8.744065e+01	1.751911e+00	6.685795e-01
NC_000962.3	121	234477	0	A	T	0.440	1.611665e+01	4.298056e+01	1.761668e+00	7.077471e-01
NC_000962.3	122	234497	0	A	T	0.497	8.632719e-01	9.524215e+01	1.737675e+00	9.927697e-01
NC_000962.3	4646	234682	0	A	T	0.013	1.024159e+02	1.903010e+02	1.754401e+00	5.905568e-01
NC_000962.3	4647	235521	0	A	T	0.012	2.560280e+02	1.900810e+02	1.753238e+00	1.782613e-01
NC_000962.3	10023	236257	0	A	T	0.010	-2.822697e+01	2.703348e+02	1.779573e+00	9.168581e-01
NC_000962.3	6223	243118	0	A	T	0.025	-3.222657e+01	2.221777e+02	1.774616e+00	8.846976e-01
NC_000962.3	6224	243535	0	A	T	0.025	-3.222657e+01	2.221777e+02	1.774616e+00	8.846976e-01
NC_000962.3	10429	244599	0	A	T	0.021	2.152355e+02	1.982018e+02	1.759257e+00	2.777297e-01
NC_000962.3	6225	244911	0	A	T	0.025	-3.848021e+01	1.930520e+02	1.767762e+00	8.420428e-01
NC_000962.3	123	249522	0	A	T	0.057	-2.155821e+02	8.342503e+01	1.757326e+00	9.883108e-03
NC_000962.3	10430	249975	0	A	T	0.020	8.442208e+01	2.347063e+02	1.773287e+00	7.191424e-01
NC_000962.3	4104	251468	0	A	T	0.015	8.217228e+01	3.046285e+02	1.774919e+00	7.874036e-01
NC_000962.3	124	251575	0	A	T	0.061	-1.162992e+02	1.779500e+02	1.767372e+00	5.135309e-01
NC_000962.3	4105	252630	0	A	T	0.012	1.747549e+02	2.955822e+02	1.765778e+00	5.544860e-01
NC_000962.3	4106	257181	0	A	T	0.012	2.600855e+02	2.568845e+02	1.746117e+00	3.115280e-01
NC_000962.3	1970	258682	0	A	T	0.010	2.066962e+01	2.812819e+02	1.778301e+00	9.414339e-01
NC_000962.3	8975	259662	0	A	T	0.020	-1.264675e+02	3.065943e+02	1.777848e+00	6.800553e-01
NC_000962.3	8156	260454	0	A	T	0.014	-6.681975e+01	2.356493e+02	1.764855e+00	7.768012e-01
NC_000962.3	8976	261530	0	A	T	0.020	-7.809881e+01	2.823143e+02	1.778430e+00	7.821074e-01
NC_000962.3	125	261869	0	A	T	0.493	3.467915e+01	8.299054e+01	1.746397e+00	6.761202e-01
NC_000962.3	126	262268	0	A	T	0.058	-2.582330e+02	1.601563e+02	1.702592e+00	1.071502e-01
NC_000962.3	2307	263534	0	A	T	0.015	3.540626e+02	1.769904e+02	1.502800e+00	4.568240e-02
NC_000962.3	127	264129	0	A	T	0.051	4.160552e+02	2.454369e+02	1.736508e+00	9.031220e-02
NC_000962.3	128	265554	0	A	T	0.494	-1.017312e+02	1.010880e+02	1.700817e+00	3.144503e-01
NC_000962.3	4107	265968	0	A	T	0.037	9.180196e+01	1.747494e+02	1.758571e+00	5.994505e-01
NC_000962.3	129	267751	0	A	T	0.051	-5.877793e+01	2.607497e+02	1.783615e+00	8.216930e-01
NC_000962.3	130	270430	0	A	T	0.051	-5.877793e+01	2.607497e+02	1.783615e+00	8.216930e-01
NC_000962.3	1971	271640	0	A	T	0.012	5.291778e+01	1.496487e+02	1.752343e+00	7.236927e-01
NC_000962.3	10431	272267	0	A	T	0.024	-7.921022e+01	1.184836e+02	1.750460e+00	5.039259e-01
NC_000962.3	10432	276500	0	A	T	0.021	2.152355e+02	1.982018e+02	1.759257e+00	2.777297e-01
NC_000962.3	131	278021	0	A	T	0.051	-5.877793e+01	2.607497e+02	1.783615e+00	8.216930e-01
NC_000962.3	132	278681	0	A	T	0.498	-2.370428e+01	2.405391e+02	1.764362e+00	9.215153e-01
NC_000962.3	10433	279468	0	A	T	0.021	2.092026e+02	2.036878e+02	1.761567e+00	3.045986e-01
NC_000962.3	4108	282063	0	A	T	0.012	1.747549e+02	2.955822e+02	1.765778e+00	5.544860e-01
NC_000962.3	3238	282188	0	A	T	0.030	-5.999050e+01	1.037524e+02	1.786979e+00	5.632355e-01
NC_000962.3	134	282892	0	A	T	0.051	4.160552e+02	2.454369e+02	1.736508e+00	9.031220e-02
NC_000962.3	2308	283614	0	A	T	0.380	3.894883e+01	7.066793e+01	1.734086e+00	5.816347e-01
NC_000962.3	7362	284588	0	A	T	0.015	9.746155e+01	2.063750e+02	1.772670e+00	6.368336e-01
NC_000962.3	4109	284623	0	A	T	0.150	-7.453110e+00	1.173918e+02	1.768484e+00	9.493879e-01
NC_000962.3	136	285772	0	A	T	0.499	7.521868e+01	2.959163e+02	1.775571e+00	7.993944e-01
NC_000962.3	137	285871	0	A	T	0.422	-3.994684e+01	4.040076e+01	1.725479e+00	3.229839e-01
NC_000962.3	10434	286723	0	A	T	0.020	-3.041152e+02	2.208264e+02	1.789081e+00	1.687250e-01
NC_000962.3	6228	287904	0	A	T	0.025	-3.848021e+01	1.930520e+02	1.767762e+00	8.420428e-01
NC_000962.3	138	288260	0	A	T	0.046	6.766675e+01	1.707106e+02	1.770527e+00	6.918953e-01
NC_000962.3	10024	288278	0	A	T	0.010	-2.822697e+01	2.703348e+02	1.779573e+00	9.168581e-01
NC_000962.3	10025	289108	0	A	T	0.010	-2.822697e+01	2.703348e+02	1.779573e+00	9.168581e-01
NC_000962.3	15788	291187	0	A	T	0.011	-5.192817e+01	1.937431e+02	1.774482e+00	7.887269e-01
NC_000962.3	139	293629	0	A	T	0.215	4.492349e+01	8.378284e+01	1.731733e+00	5.919299e-01
NC_000962.3	2309	293705	0	A	T	0.214	9.444476e+01	9.889917e+01	1.798114e+00	3.397962e-01
NC_000962.3	14004	294586	0	A	T	0.036	-1.437706e+01	1.287173e+02	1.764675e+00	9.110846e-01
NC_000962.3	4648	295423	0	A	T	0.040	-7.700772e+00	2.443187e+02	1.772700e+00	9.748607e-01
NC_000962.3	8157	295612	0	A	T	0.014	1.517202e+01	3.211305e+02	1.775922e+00	9.623255e-01
NC_000962.3	2310	295648	0	A	T	0.051	1.388139e+02	1.207957e+02	1.731567e+00	2.507250e-01
NC_000962.3	6229	295917	0	A	T	0.025	-3.222657e+01	2.221777e+02	1.774616e+00	8.846976e-01
NC_000962.3	140	296312	0	A	T	0.047	5.887574e+01	1.442407e+02	1.757872e+00	6.832187e-01
NC_000962.3	4649	296325	0	A	T	0.041	-4.796756e+01	2.021986e+02	1.762898e+00	8.125202e-01
NC_000962.3	8978	297180	0	A	T	0.019	-8.197328e+01	2.368358e+02	1.783140e+00	7.293161e-01
NC_000962.3	6230	302660	0	A	T	0.025	-3.222657e+01	2.221777e+02	1.774616e+00	8.846976e-01
NC_000962.3	4110	304679	0	A	T	0.015	8.217228e+01	3.046285e+02	1.774919e+00	7.874036e-01
NC_000962.3	141	304923	0	A	T	0.215	3.022896e+01	9.500084e+01	1.756224e+00	7.503928e-01
NC_000962.3	142	305188	0	A	T	0.051	-5.877793e+01	2.607497e+02	1.783615e+00	8.216930e-01
NC_000962.3	23920	305362	0	A	T	0.015	1.564587e+01	8.018055e+01	1.760351e+00	8.453229e-01
NC_000962.3	1973	306365	0	A	T	0.010	2.066962e+01	2.812819e+02	1.778301e+00	9.414339e-01
NC_000962.3	10028	306487	0	A	T	0.010	-2.822697e+01	2.703348e+02	1.779573e+00	9.168581e-01
NC_000962.3	4651	306833	0	A	T	0.034	1.123997e+02	7.859220e+01	1.772046e+00	1.529383e-01
NC_000962.3	8158	309768	0	A	T	0.013	2.688253e+01	2.024394e+02	1.763582e+00	8.943801e-01
NC_000962.3	143	310973	0	A	T	0.495	4.537731e+01	1.032781e+02	1.746883e+00	6.604750e-01
NC_000962.3	5810	311029	0	A	T	0.078	-1.540437e+01	9.205180e+01	1.767821e+00	8.671280e-01
NC_000962.3	8979	311238	0	A	T	0.020	-1.264675e+02	3.065943e+02	1.777848e+00	6.800553e-01
NC_000962.3	144	311613	0	A	T	0.498	3.640341e+02	2.021880e+02	1.734568e+00	7.204471e-02
NC_000962.3	2311	312940	0	A	T	0.054	-9.186705e+01	1.066388e+02	1.772971e+00	3.891517e-01
NC_000962.3	2312	316129	0	A	T	0.208	-1.187052e+02	8.814146e+01	1.749800e+00	1.783205e-01
NC_000962.3	8159	317087	0	A	T	0.013	2.688253e+01	2.024394e+02	1.763582e+00	8.943801e-01
NC_000962.3	4111	320038	0	A	T	0.015	-1.440568e+02	3.013157e+02	1.782751e+00	6.326742e-01
NC_000962.3	2313	321850	0	A	T	0.015	4.834967e+02	1.552805e+02	1.477899e+00	1.892673e-03
NC_000962.3	2314	324138	0	A	T	0.015	3.540626e+02	1.769904e+02	1.502800e+00	4.568240e-02
NC_000962.3	145	325505	0	A	T	0.062	-5.956991e+01	1.924220e+02	1.776304e+00	7.569361e-01
NC_000962.3	6231	326039	0	A	T	0.025	-3.222657e+01	2.221777e+02	1.774616e+00	8.846976e-01
NC_000962.3	2315	327897	0	A	T	0.132	3.469355e+01	1.107914e+02	1.762782e+00	7.542281e-01
NC_000962.3	4112	328641	0	A	T	0.015	-1.440568e+02	3.013157e+02	1.782751e+00	6.326742e-01
NC_000962.3	10435	329826	0	A	T	0.024	-1.293594e+02	1.282866e+02	1.754522e+00	3.134901e-01
NC_000962.3	10436	331330	0	A	T	0.020	8.442208e+01	2.347063e+02	1.773287e+00	7.191424e-01
NC_000962.3	14163	332148	0	A	T	0.010	6.630032e+01	6.404593e+01	1.757687e+00	3.007907e-01
NC_000962.3	4653	332632	0	A	T	0.040	-7.050155e+01	1.876228e+02	1.758814e+00	7.071621e-01
NC_000962.3	14006	332916	0	A	T	0.045	7.602089e+01	6.920785e+01	1.759691e+00	2.722382e-01
NC_000962.3	14007	332951	0	A	T	0.042	-6.859562e+00	9.165628e+01	1.749618e+00	9.403548e-01
NC_000962.3	8982	332981	0	A	T	0.020	-1.264675e+02	3.065943e+02	1.777848e+00	6.800553e-01
NC_000962.3	2316	333218	0	A	T	0.054	-2.208766e+01	1.221313e+02	1.769350e+00	8.565155e-01
NC_000962.3	14008	333406	0	A	T	0.041	-1.303931e+01	1.184015e+02	1.756986e+00	9.123269e-01
NC_000962.3	36825	333673	0	A	T	0.051	1.409796e+01	2.605244e+01	1.736762e+00	5.885160e-01
NC_000962.3	37148	333718	0	A	T	0.024	4.274871e+00	3.672565e+01	1.738805e+00	9.073555e-01
NC_000962.3	43355	333803	0	A	T	0.018	-1.470681e+02	1.211207e+02	1.745132e+00	2.249073e-01
NC_000962.3	19086	333892	0	A	T	0.352	-7.400183e+01	2.289711e+01	1.398466e+00	1.264037e-03
NC_000962.3	44807	333904	0	A	T	0.030	-6.292069e+01	6.140502e+01	1.721021e+00	3.057256e-01
NC_000962.3	36828	334616	0	A	T	0.074	-1.726657e+01	2.067667e+01	1.721915e+00	4.038469e-01
NC_000962.3	3674	334641	0	A	T	0.280	1.686990e+01	1.854121e+01	1.780548e+00	3.630850e-01
NC_000962.3	3675	334654	0	A	T	0.208	-3.707159e+00	1.797316e+01	1.751507e+00	8.366232e-01
NC_000962.3	3974	334677	0	A	T	0.136	-3.413491e+01	1.999300e+01	1.757393e+00	8.802499e-02
NC_000962.3	8717	334724	0	A	T	0.114	-8.273067e+00	2.154716e+01	1.751852e+00	7.010844e-01
NC_000962.3	151	334751	0	A	T	0.335	-9.752044e-01	1.887270e+01	1.749835e+00	9.587983e-01
NC_000962.3	153	334769	0	A	T	0.012	1.395060e+02	4.987163e+01	1.687066e+00	5.238020e-03
NC_000962.3	156	334791	0	A	T	0.245	-1.478781e+01	1.468422e+01	1.724115e+00	3.141179e-01
NC_000962.3	3556	334806	0	A	T	0.051	-1.073810e+01	2.629654e+01	1.721861e+00	6.830943e-01
NC_000962.3	3557	334815	0	A	T	0.030	-1.785762e+01	3.537594e+01	1.734282e+00	6.137979e-01
NC_000962.3	37931	335127	0	A	T	0.012	6.058245e+01	4.790473e+01	1.735713e+00	2.062520e-01
NC_000962.3	37932	335152	0	A	T	0.017	-1.308298e+01	4.812385e+01	1.745180e+00	7.857774e-01
NC_000962.3	37933	335173	0	A	T	0.025	7.075295e+00	3.288270e+01	1.735630e+00	8.296742e-01
NC_000962.3	37934	335177	0	A	T	0.019	-2.001604e+00	3.729418e+01	1.734480e+00	9.572067e-01
NC_000962.3	44558	335245	0	A	T	0.014	-9.479952e+00	4.303440e+01	1.732966e+00	8.256857e-01
NC_000962.3	36836	335521	0	A	T	0.015	6.667372e+01	4.247193e+01	1.764051e+00	1.167264e-01
NC_000962.3	36837	335525	0	A	T	0.033	8.739078e+00	3.058648e+01	1.737491e+00	7.751457e-01
NC_000962.3	47434	335642	0	A	T	0.012	6.748044e+01	4.705306e+01	1.741979e+00	1.518023e-01
NC_000962.3	36842	335669	0	A	T	0.043	3.075570e+01	3.035625e+01	1.752557e+00	3.111949e-01
NC_000962.3	36845	335762	0	A	T	0.131	3.942917e+00	1.804323e+01	1.737443e+00	8.270575e-01
NC_000962.3	37397	335804	0	A	T	0.015	5.530119e+01	4.312956e+01	1.712152e+00	2.000240e-01
NC_000962.3	48309	335819	0	A	T	0.010	-7.574668e+01	4.973706e+01	1.725288e+00	1.280447e-01
NC_000962.3	37641	335837	0	A	T	0.027	-2.237817e+01	4.094996e+01	1.743706e+00	5.848435e-01
NC_000962.3	48022	335855	0	A	T	0.019	-5.347786e+01	5.112461e+01	1.735517e+00	2.957645e-01
NC_000962.3	7742	335885	0	A	T	0.136	6.976311e+00	2.149757e+01	1.754508e+00	7.456056e-01
NC_000962.3	3976	335906	0	A	T	0.197	1.456052e+01	2.138680e+01	1.763052e+00	4.961221e-01
NC_000962.3	3558	335956	0	A	T	0.021	-3.623227e+01	4.700546e+01	1.746954e+00	4.409761e-01
NC_000962.3	159	335971	0	A	T	0.248	3.529752e+01	2.154923e+01	1.781353e+00	1.016931e-01
NC_000962.3	160	336005	0	A	T	0.166	1.683861e+01	2.081112e+01	1.741534e+00	4.186136e-01
NC_000962.3	14706	336113	0	A	T	0.030	-5.722229e+00	5.439413e+01	1.747153e+00	9.162357e-01
NC_000962.3	4114	336191	0	A	T	0.149	9.384728e+01	8.132033e+01	1.769730e+00	2.487188e-01
NC_000962.3	8896	336257	0	A	T	0.024	1.365421e+02	6.153835e+01	1.696664e+00	2.669170e-02
NC_000962.3	3242	336332	0	A	T	0.122	-6.578810e+00	2.173974e+01	1.746722e+00	7.622360e-01
NC_000962.3	1975	336344	0	A	T	0.204	5.946988e+00	1.864505e+01	1.746416e+00	7.498155e-01
NC_000962.3	165	336357	0	A	T	0.019	-8.044762e-01	3.947060e+01	1.736229e+00	9.837424e-01
NC_000962.3	18713	336406	0	A	T	0.011	2.068290e+01	4.759856e+01	1.742804e+00	6.639857e-01
NC_000962.3	169	336423	0	A	T	0.399	-2.185895e+01	2.121615e+01	1.720106e+00	3.030843e-01
NC_000962.3	26593	336439	0	A	T	0.104	-2.478034e+01	2.066334e+01	1.694528e+00	2.306781e-01
NC_000962.3	23544	336443	0	A	T	0.098	-1.618166e+01	2.089712e+01	1.718203e+00	4.388819e-01
NC_000962.3	26594	336459	0	A	T	0.016	-1.008246e+01	4.838342e+01	1.748955e+00	8.349635e-01
NC_000962.3	173	336480	0	A	T	0.413	2.182187e+00	2.347067e+01	1.748437e+00	9.259394e-01
NC_000962.3	174	336504	0	A	T	0.470	-2.884224e+01	4.026391e+01	1.711606e+00	4.739313e-01
NC_000962.3	10971	336535	0	A	T	0.036	1.873081e+01	3.441638e+01	1.735862e+00	5.863798e-01
NC_000962.3	10972	336538	0	A	T	0.033	2.733877e+00	3.615343e+01	1.745949e+00	9.397354e-01
NC_000962.3	10973	336546	0	A	T	0.028	-2.075819e+01	3.880426e+01	1.742946e+00	5.927893e-01
NC_000962.3	177	336560	0	A	T	0.357	-6.826789e-02	1.781724e+01	1.737350e+00	9.969435e-01
NC_000962.3	178	336590	0	A	T	0.440	-5.032566e+01	2.976114e+01	1.716540e+00	9.110720e-02
NC_000962.3	37401	336728	0	A	T	0.078	-5.769343e+01	2.505297e+01	1.617427e+00	2.146250e-02
NC_000962.3	36855	336801	0	A	T	0.039	-1.496507e+01	2.804756e+01	1.723006e+00	5.937477e-01
NC_000962.3	61565	337080	0	A	T	0.017	7.202829e+01	8.418228e+01	1.738442e+00	3.923825e-01
NC_000962.3	4657	337482	0	A	T	0.040	-1.245627e+02	1.570935e+02	1.751864e+00	4.279854e-01
NC_000962.3	37404	337849	0	A	T	0.011	1.621974e+01	5.943356e+01	1.752660e+00	7.849743e-01
NC_000962.3	37405	337863	0	A	T	0.027	-2.672168e+01	3.808356e+01	1.740607e+00	4.830320e-01
NC_000962.3	36858	337959	0	A	T	0.274	-4.503178e+01	2.137480e+01	1.575491e+00	3.535114e-02
NC_000962.3	36859	338020	0	A	T	0.301	-2.933521e+01	2.529178e+01	1.619143e+00	2.463390e-01
NC_000962.3	4115	338100	0	A	T	0.331	-7.200858e+01	2.650760e+01	1.453125e+00	6.694859e-03
NC_000962.3	44009	338338	0	A	T	0.012	-3.871666e+01	5.798168e+01	1.735652e+00	5.044322e-01
NC_000962.3	43579	338415	0	A	T	0.019	-3.733856e+01	3.735976e+01	1.740804e+00	3.177929e-01
NC_000962.3	37168	338453	0	A	T	0.184	-1.562299e+01	1.974202e+01	1.701181e+00	4.288967e-01
NC_000962.3	37941	338618	0	A	T	0.042	4.786564e+01	3.593539e+01	1.766248e+00	1.831236e-01
NC_000962.3	2321	338648	0	A	T	0.111	-7.344870e+00	2.218267e+01	1.734206e+00	7.406222e-01
NC_000962.3	180	338669	0	A	T	0.133	-2.183881e+01	2.179488e+01	1.749531e+00	3.165444e-01
NC_000962.3	183	338719	0	A	T	0.042	-5.310894e+01	3.933035e+01	1.722531e+00	1.771727e-01
NC_000962.3	184	338844	0	A	T	0.290	3.590354e+01	2.284411e+01	1.701510e+00	1.162975e-01
NC_000962.3	185	338876	0	A	T	0.343	1.395984e+01	2.156009e+01	1.729464e+00	5.174457e-01
NC_000962.3	186	338903	0	A	T	0.375	6.360460e+01	2.629530e+01	1.771234e+00	1.572189e-02
NC_000962.3	8988	338984	0	A	T	0.012	-6.487686e+01	7.767811e+01	1.714139e+00	4.037758e-01
NC_000962.3	10031	338990	0	A	T	0.011	-9.490710e+01	1.809807e+02	1.758200e+00	6.000971e-01
NC_000962.3	3247	339095	0	A	T	0.019	1.923873e+01	4.498383e+01	1.740608e+00	6.689624e-01
NC_000962.3	188	340132	0	A	T	0.075	-8.658812e+01	5.636151e+01	1.725747e+00	1.247369e-01
NC_000962.3	189	340372	0	A	T	0.432	1.109689e+02	9.990464e+01	1.727278e+00	2.669062e-01
NC_000962.3	190	342146	0	A	T	0.062	-5.956991e+01	1.924220e+02	1.776304e+00	7.569361e-01
NC_000962.3	5813	342340	0	A	T	0.103	-1.109568e+02	1.311808e+02	1.759817e+00	3.978210e-01
NC_000962.3	8989	345694	0	A	T	0.020	-1.264675e+02	3.065943e+02	1.777848e+00	6.800553e-01
NC_000962.3	4658	345697	0	A	T	0.040	7.081500e+01	2.230028e+02	1.761700e+00	7.508817e-01
NC_000962.3	192	346275	0	A	T	0.498	-1.745651e+02	2.337534e+02	1.736743e+00	4.553403e-01
NC_000962.3	10437	347710	0	A	T	0.020	-3.041152e+02	2.208264e+02	1.789081e+00	1.687250e-01
NC_000962.3	6232	347829	0	A	T	0.020	4.252662e+00	1.199582e+02	1.764926e+00	9.717260e-01
NC_000962.3	8991	352446	0	A	T	0.020	-1.264675e+02	3.065943e+02	1.777848e+00	6.800553e-01
NC_000962.3	193	353309	0	A	T	0.051	2.334932e+02	2.208776e+02	1.764935e+00	2.906780e-01
NC_000962.3	194	353365	0	A	T	0.051	2.334932e+02	2.208776e+02	1.764935e+00	2.906780e-01
NC_000962.3	195	356528	0	A	T	0.499	-2.284439e+02	2.822824e+02	1.744207e+00	4.185227e-01
NC_000962.3	8160	361362	0	A	T	0.020	-5.512267e+01	1.508892e+02	1.753887e+00	7.149397e-01
NC_000962.3	22392	361805	0	A	T	0.013	-1.666563e+02	1.405039e+02	1.716011e+00	2.358117e-01
NC_000962.3	13855	362667	0	A	T	0.013	-2.022597e+02	1.387533e+02	1.693945e+00	1.451949e-01
NC_000962.3	4659	363279	0	A	T	0.040	7.081500e+01	2.230028e+02	1.761700e+00	7.508817e-01
NC_000962.3	196	363464	0	A	T	0.051	-5.877793e+01	2.607497e+02	1.783615e+00	8.216930e-01
NC_000962.3	2821	364499	0	A	T	0.036	-1.774597e+02	1.078315e+02	1.728191e+00	1.000927e-01
NC_000962.3	197	364854	0	A	T	0.047	5.010479e+01	1.620452e+02	1.763202e+00	7.572229e-01
NC_000962.3	10438	367231	0	A	T	0.020	8.442208e+01	2.347063e+02	1.773287e+00	7.191424e-01
NC_000962.3	5687	368651	0	A	T	0.014	3.865831e+00	6.033649e+01	1.746286e+00	9.489245e-01
NC_000962.3	4660	372289	0	A	T	0.013	2.969835e+01	1.584932e+02	1.755663e+00	8.513959e-01
NC_000962.3	199	372913	0	A	T	0.217	-3.286184e+01	7.639638e+01	1.768679e+00	6.671667e-01
NC_000962.3	200	373283	0	A	T	0.496	7.981031e+01	9.561875e+01	1.730168e+00	4.040736e-01
NC_000962.3	61485	373372	0	A	T	0.014	1.814213e+00	4.362902e+01	1.733927e+00	9.668385e-01
NC_000962.3	201	374353	0	A	T	0.046	-3.649307e+01	1.564244e+02	1.759525e+00	8.155731e-01
NC_000962.3	202	376774	0	A	T	0.416	5.479949e+01	4.889901e+01	1.713825e+00	2.626609e-01
NC_000962.3	203	377014	0	A	T	0.046	3.042837e+02	1.459578e+02	1.825154e+00	3.731059e-02
NC_000962.3	204	379528	0	A	T	0.051	-5.877793e+01	2.607497e+02	1.783615e+00	8.216930e-01
NC_000962.3	4117	382984	0	A	T	0.015	-1.440568e+02	3.013157e+02	1.782751e+00	6.326742e-01
NC_000962.3	206	383716	0	A	T	0.048	5.162895e+01	1.218199e+02	1.739039e+00	6.717800e-01
NC_000962.3	207	384380	0	A	T	0.498	1.218024e+02	2.843459e+02	1.756755e+00	6.684684e-01
NC_000962.3	8161	385855	0	A	T	0.013	2.688253e+01	2.024394e+02	1.763582e+00	8.943801e-01
NC_000962.3	5815	386013	0	A	T	0.103	-6.043370e+01	1.091450e+02	1.759753e+00	5.798898e-01
NC_000962.3	208	386432	0	A	T	0.497	1.082591e+02	1.390131e+02	1.737857e+00	4.362737e-01
NC_000962.3	8994	386707	0	A	T	0.019	2.554201e+01	2.576185e+02	1.775278e+00	9.210389e-01
NC_000962.3	5816	386935	0	A	T	0.108	9.570534e+01	1.301813e+02	1.772989e+00	4.623844e-01
NC_000962.3	2326	387353	0	A	T	0.134	9.598118e+01	1.112440e+02	1.779062e+00	3.884259e-01
NC_000962.3	1984	389038	0	A	T	0.010	2.066962e+01	2.812819e+02	1.778301e+00	9.414339e-01
NC_000962.3	209	390828	0	A	T	0.498	-1.504015e+02	1.452037e+02	1.740908e+00	3.005122e-01
NC_000962.3	210	391853	0	A	T	0.201	6.017540e+01	5.067425e+01	1.721235e+00	2.352749e-01
NC_000962.3	211	392261	0	A	T	0.061	-7.786569e+01	1.307184e+02	1.759271e+00	5.515081e-01
NC_000962.3	4661	393623	0	A	T	0.013	4.773069e+01	1.944008e+02	1.766627e+00	8.060915e-01
NC_000962.3	8162	393780	0	A	T	0.019	-5.167761e+01	1.765004e+02	1.764474e+00	7.697346e-01
NC_000962.3	4662	394001	0	A	T	0.040	2.026161e+02	2.219597e+02	1.777488e+00	3.615101e-01
NC_000962.3	10442	394897	0	A	T	0.020	8.442208e+01	2.347063e+02	1.773287e+00	7.191424e-01
NC_000962.3	8995	396198	0	A	T	0.020	-1.264675e+02	3.065943e+02	1.777848e+00	6.800553e-01
NC_000962.3	212	396199	0	A	T	0.058	-2.299291e+02	1.707516e+02	1.728455e+00	1.783805e-01
NC_000962.3	4118	397275	0	A	T	0.146	-4.464994e-01	7.066967e+01	1.749510e+00	9.949600e-01
NC_000962.3	14011	398116	0	A	T	0.036	-2.825580e+01	1.355166e+02	1.767048e+00	8.348717e-01
NC_000962.3	3682	401678	0	A	T	0.036	5.391442e+01	4.273925e+01	1.723076e+00	2.073912e-01
NC_000962.3	2327	403364	0	A	T	0.133	-2.642181e+01	1.183684e+02	1.768294e+00	8.234060e-01
NC_000962.3	2328	403920	0	A	T	0.133	6.351431e+01	1.172593e+02	1.774829e+00	5.881586e-01
NC_000962.3	213	403980	0	A	T	0.498	-1.082409e+02	2.616824e+02	1.760602e+00	6.792179e-01
NC_000962.3	2329	404003	0	A	T	0.015	3.235074e+02	1.538237e+02	1.492580e+00	3.567075e-02
NC_000962.3	214	404326	0	A	T	0.471	1.637749e+02	9.311641e+01	1.771157e+00	7.887109e-02
NC_000962.3	15794	405439	0	A	T	0.011	-8.866748e+01	2.155775e+02	1.771210e+00	6.809267e-01
NC_000962.3	4119	405750	0	A	T	0.015	8.217228e+01	3.046285e+02	1.774919e+00	7.874036e-01
NC_000962.3	2330	408723	0	A	T	0.210	-4.822682e+01	1.028718e+02	1.756873e+00	6.392967e-01
NC_000962.3	4663	409569	0	A	T	0.039	-1.373495e+02	1.773884e+02	1.746662e+00	4.389185e-01
NC_000962.3	8996	409940	0	A	T	0.020	-1.089188e+02	2.442378e+02	1.783522e+00	6.557135e-01
NC_000962.3	4120	411803	0	A	T	0.012	1.747549e+02	2.955822e+02	1.765778e+00	5.544860e-01
NC_000962.3	216	414486	0	A	T	0.497	8.934086e+01	2.054505e+02	1.781287e+00	6.637495e-01
NC_000962.3	217	420008	0	A	T	0.499	4.226068e+02	3.899491e+02	1.713272e+00	2.787007e-01
NC_000962.3	218	424321	0	A	T	0.499	9.273878e+01	2.046748e+02	1.764409e+00	6.505590e-01
NC_000962.3	219	424981	0	A	T	0.051	4.160552e+02	2.454369e+02	1.736508e+00	9.031220e-02
NC_000962.3	38096	425337	0	A	T	0.011	4.091706e+00	4.868202e+01	1.735089e+00	9.330314e-01
NC_000962.3	2331	425342	0	A	T	0.090	-9.517122e+00	2.583323e+01	1.737699e+00	7.126374e-01
NC_000962.3	38097	425344	0	A	T	0.066	7.706444e+00	2.626779e+01	1.749092e+00	7.692840e-01
NC_000962.3	220	425871	0	A	T	0.015	1.384152e+02	1.072447e+02	1.726150e+00	1.970817e-01
NC_000962.3	44820	426428	0	A	T	0.015	-2.247809e+01	5.953633e+01	1.743488e+00	7.058319e-01
NC_000962.3	48482	426462	0	A	T	0.015	2.464094e+01	5.145598e+01	1.738012e+00	6.321181e-01
NC_000962.3	38409	427359	0	A	T	0.048	1.141067e+01	2.384508e+01	1.741924e+00	6.323602e-01
NC_000962.3	223	428698	0	A	T	0.061	-1.162992e+02	1.779500e+02	1.767372e+00	5.135309e-01
NC_000962.3	5819	428840	0	A	T	0.102	-2.832964e+01	8.531982e+01	1.746836e+00	7.399184e-01
NC_000962.3	8163	429500	0	A	T	0.012	7.056246e+01	1.212249e+02	1.749141e+00	5.606264e-01
NC_000962.3	5820	430756	0	A	T	0.108	1.146255e+02	1.260940e+02	1.770933e+00	3.635131e-01
NC_000962.3	224	432536	0	A	T	0.047	1.580980e+01	1.658577e+02	1.764910e+00	9.240759e-01
NC_000962.3	8999	432591	0	A	T	0.020	-1.264675e+02	3.065943e+02	1.777848e+00	6.800553e-01
NC_000962.3	5259	433522	0	A	T	0.023	1.057823e+02	2.576970e+02	1.769360e+00	6.815213e-01
NC_000962.3	4126	435181	0	A	T	0.012	2.600855e+02	2.568845e+02	1.746117e+00	3.115280e-01
NC_000962.3	5821	435190	0	A	T	0.109	9.202895e+01	1.256513e+02	1.771251e+00	4.640625e-01
NC_000962.3	4127	436137	0	A	T	0.012	2.600855e+02	2.568845e+02	1.746117e+00	3.115280e-01
NC_000962.3	9000	436350	0	A	T	0.020	-1.264675e+02	3.065943e+02	1.777848e+00	6.800553e-01
NC_000962.3	5822	438158	0	A	T	0.102	-2.991919e+01	1.123824e+02	1.762768e+00	7.901117e-01
NC_000962.3	4668	439978	0	A	T	0.010	-3.296612e+02	9.208769e+01	1.775958e+00	3.579361e-04
NC_000962.3	4128	440099	0	A	T	0.012	1.747549e+02	2.955822e+02	1.765778e+00	5.544860e-01
NC_000962.3	14012	440560	0	A	T	0.036	-2.825580e+01	1.355166e+02	1.767048e+00	8.348717e-01
NC_000962.3	5690	440819	0	A	T	0.036	-5.614698e+01	1.351693e+02	1.748381e+00	6.779384e-01
NC_000962.3	225	441823	0	A	T	0.050	-2.239316e+02	2.012350e+02	1.778107e+00	2.660299e-01
NC_000962.3	4669	443193	0	A	T	0.039	6.944260e+01	1.745496e+02	1.767594e+00	6.908219e-01
NC_000962.3	5823	443277	0	A	T	0.109	5.157285e+01	1.055650e+02	1.749388e+00	6.252586e-01
NC_000962.3	4670	443715	0	A	T	0.039	-9.742844e+01	1.568043e+02	1.747390e+00	5.344989e-01
NC_000962.3	2333	444351	0	A	T	0.211	-7.309386e+01	1.158788e+02	1.763586e+00	5.283092e-01
NC_000962.3	226	445780	0	A	T	0.062	-5.956991e+01	1.924220e+02	1.776304e+00	7.569361e-01
NC_000962.3	5824	446165	0	A	T	0.108	1.236105e+02	1.241451e+02	1.778773e+00	3.196060e-01
NC_000962.3	8168	447698	0	A	T	0.014	9.798972e+01	2.486227e+02	1.772185e+00	6.935572e-01
NC_000962.3	5825	448266	0	A	T	0.077	3.609000e+01	9.423594e+01	1.764126e+00	7.018083e-01
NC_000962.3	10444	450640	0	A	T	0.028	-8.827406e+01	9.872803e+01	1.766884e+00	3.714460e-01
NC_000962.3	2334	453367	0	A	T	0.042	3.932508e+01	3.373003e+01	1.723477e+00	2.439028e-01
NC_000962.3	6235	453780	0	A	T	0.026	-5.098465e+01	1.497186e+02	1.754870e+00	7.335139e-01
NC_000962.3	5826	454167	0	A	T	0.109	4.716335e+01	9.808181e+01	1.746808e+00	6.307083e-01
NC_000962.3	227	454295	0	A	T	0.368	7.374023e+01	4.900290e+01	1.815176e+00	1.326433e-01
NC_000962.3	228	454333	0	A	T	0.058	1.041108e+01	1.016745e+02	1.753223e+00	9.184598e-01
NC_000962.3	5827	456281	0	A	T	0.104	-9.700510e+01	1.362558e+02	1.767625e+00	4.766486e-01
NC_000962.3	229	456594	0	A	T	0.049	-2.350972e+02	1.225894e+02	1.852349e+00	5.538581e-02
NC_000962.3	5260	457073	0	A	T	0.023	1.057823e+02	2.576970e+02	1.769360e+00	6.815213e-01
NC_000962.3	5828	457326	0	A	T	0.079	-1.319537e+00	9.472723e+01	1.765348e+00	9.888883e-01
NC_000962.3	15803	457402	0	A	T	0.012	-1.166841e+02	2.263714e+02	1.768558e+00	6.063336e-01
NC_000962.3	230	457452	0	A	T	0.437	1.267137e+02	1.263051e+02	1.770537e+00	3.159560e-01
NC_000962.3	231	459399	0	A	T	0.471	4.820644e+01	4.767063e+01	1.770343e+00	3.121118e-01
NC_000962.3	232	460413	0	A	T	0.046	6.766675e+01	1.707106e+02	1.770527e+00	6.918953e-01
NC_000962.3	8169	460872	0	A	T	0.015	-2.750995e+01	2.133652e+02	1.755978e+00	8.974325e-01
NC_000962.3	14013	463336	0	A	T	0.038	-6.275659e+01	1.279961e+02	1.747118e+00	6.240136e-01
NC_000962.3	233	465300	0	A	T	0.051	-5.877793e+01	2.607497e+02	1.783615e+00	8.216930e-01
NC_000962.3	6238	466096	0	A	T	0.025	-3.848021e+01	1.930520e+02	1.767762e+00	8.420428e-01
NC_000962.3	15804	466185	0	A	T	0.012	-1.166841e+02	2.263714e+02	1.768558e+00	6.063336e-01
NC_000962.3	234	467498	0	A	T	0.496	-1.237070e+01	8.807487e+01	1.737600e+00	8.883235e-01
NC_000962.3	235	467509	0	A	T	0.497	1.662044e+02	1.121969e+02	1.778676e+00	1.387802e-01
NC_000962.3	237	467546	0	A	T	0.498	2.264732e+01	2.279198e+02	1.758061e+00	9.208653e-01
NC_000962.3	240	467621	0	A	T	0.497	1.338709e+01	1.436604e+02	1.758268e+00	9.257721e-01
NC_000962.3	241	467638	0	A	T	0.497	-7.612469e+00	1.596195e+02	1.756239e+00	9.619704e-01
NC_000962.3	5829	469420	0	A	T	0.079	9.832880e+00	9.861375e+01	1.767774e+00	9.205909e-01
NC_000962.3	5261	469466	0	A	T	0.022	-4.092702e+01	2.341768e+02	1.776745e+00	8.612910e-01
NC_000962.3	4129	471375	0	A	T	0.012	2.600855e+02	2.568845e+02	1.746117e+00	3.115280e-01
NC_000962.3	2337	472207	0	A	T	0.015	4.834967e+02	1.552805e+02	1.477899e+00	1.892673e-03
NC_000962.3	2338	472705	0	A	T	0.211	-4.976892e+01	1.216973e+02	1.773116e+00	6.826467e-01
NC_000962.3	245	475178	0	A	T	0.498	-3.010979e+01	1.672012e+02	1.753393e+00	8.571201e-01
NC_000962.3	246	477234	0	A	T	0.051	2.334932e+02	2.208776e+02	1.764935e+00	2.906780e-01
NC_000962.3	9004	478015	0	A	T	0.017	-1.774016e+01	1.078990e+02	1.748034e+00	8.694335e-01
NC_000962.3	3254	478358	0	A	T	0.053	-1.326992e+01	1.615511e+02	1.774607e+00	9.345490e-01
NC_000962.3	1987	478662	0	A	T	0.011	2.933143e+01	1.954983e+02	1.757177e+00	8.807636e-01
NC_000962.3	2339	479632	0	A	T	0.133	6.703221e+00	1.238824e+02	1.770720e+00	9.568572e-01
NC_000962.3	5640	483292	0	A	T	0.060	2.520262e+01	2.998170e+01	1.762782e+00	4.007447e-01
NC_000962.3	249	483935	0	A	T	0.194	6.464528e+01	7.269653e+01	1.730332e+00	3.740532e-01
NC_000962.3	1989	484428	0	A	T	0.010	2.066962e+01	2.812819e+02	1.778301e+00	9.414339e-01
NC_000962.3	250	484596	0	A	T	0.051	4.160552e+02	2.454369e+02	1.736508e+00	9.031220e-02
NC_000962.3	9007	485475	0	A	T	0.020	-3.004061e+02	1.999777e+02	1.775671e+00	1.333172e-01
NC_000962.3	251	485811	0	A	T	0.058	-2.299291e+02	1.707516e+02	1.728455e+00	1.783805e-01
NC_000962.3	8170	486030	0	A	T	0.014	1.517202e+01	3.211305e+02	1.775922e+00	9.623255e-01
NC_000962.3	5831	487852	0	A	T	0.102	3.986955e+01	7.143192e+01	1.768657e+00	5.768510e-01
NC_000962.3	10445	488037	0	A	T	0.025	-1.737689e+02	1.318272e+02	1.752760e+00	1.877106e-01
NC_000962.3	4132	489073	0	A	T	0.151	4.126583e+01	1.148806e+02	1.763170e+00	7.195060e-01
NC_000962.3	252	489935	0	A	T	0.436	6.331764e+01	1.034810e+02	1.756047e+00	5.407387e-01
NC_000962.3	5832	491591	0	A	T	0.108	5.965538e+01	1.313666e+02	1.768099e+00	6.498316e-01
NC_000962.3	253	491742	0	A	T	0.062	-5.956991e+01	1.924220e+02	1.776304e+00	7.569361e-01
NC_000962.3	254	492150	0	A	T	0.062	-5.956991e+01	1.924220e+02	1.776304e+00	7.569361e-01
NC_000962.3	255	497491	0	A	T	0.050	4.835582e+02	1.679187e+02	1.782248e+00	4.053221e-03
NC_000962.3	256	498531	0	A	T	0.062	-5.956991e+01	1.924220e+02	1.776304e+00	7.569361e-01
NC_000962.3	257	498557	0	A	T	0.417	9.618568e+01	5.344672e+01	1.718738e+00	7.217398e-02
NC_000962.3	2342	501535	0	A	T	0.133	2.514665e+01	1.039880e+02	1.759855e+00	8.089601e-01
NC_000962.3	4133	501615	0	A	T	0.039	2.675222e+01	1.300045e+02	1.762300e+00	8.369994e-01
NC_000962.3	1990	502284	0	A	T	0.010	2.066962e+01	2.812819e+02	1.778301e+00	9.414339e-01
NC_000962.3	258	502589	0	A	T	0.500	-4.157980e+02	5.067441e+02	1.734666e+00	4.120828e-01
NC_000962.3	260	505974	0	A	T	0.062	-2.724727e+01	1.565332e+02	1.765574e+00	8.618430e-01
NC_000962.3	261	507029	0	A	T	0.051	4.160552e+02	2.454369e+02	1.736508e+00	9.031220e-02
NC_000962.3	4674	507481	0	A	T	0.040	-7.700772e+00	2.443187e+02	1.772700e+00	9.748607e-01
NC_000962.3	4134	508218	0	A	T	0.012	1.747549e+02	2.955822e+02	1.765778e+00	5.544860e-01
NC_000962.3	8171	508668	0	A	T	0.014	-6.681975e+01	2.356493e+02	1.764855e+00	7.768012e-01
NC_000962.3	263	513257	0	A	T	0.496	1.532044e+01	1.262688e+02	1.755571e+00	9.034490e-01
NC_000962.3	3257	513817	0	A	T	0.015	-6.288542e+01	1.631490e+02	1.772308e+00	6.999762e-01
NC_000962.3	7373	514158	0	A	T	0.015	9.746155e+01	2.063750e+02	1.772670e+00	6.368336e-01
NC_000962.3	4135	514245	0	A	T	0.037	9.180196e+01	1.747494e+02	1.758571e+00	5.994505e-01
NC_000962.3	15806	515067	0	A	T	0.011	-4.158113e+01	2.140753e+02	1.772580e+00	8.460250e-01
NC_000962.3	6240	515125	0	A	T	0.025	-3.848021e+01	1.930520e+02	1.767762e+00	8.420428e-01
NC_000962.3	266	517358	0	A	T	0.062	-5.956991e+01	1.924220e+02	1.776304e+00	7.569361e-01
NC_000962.3	267	518987	0	A	T	0.046	2.055986e+02	9.435097e+01	1.783101e+00	2.952547e-02
NC_000962.3	9009	519974	0	A	T	0.020	-1.264675e+02	3.065943e+02	1.777848e+00	6.800553e-01
NC_000962.3	8172	522406	0	A	T	0.014	1.517202e+01	3.211305e+02	1.775922e+00	9.623255e-01
NC_000962.3	268	524891	0	A	T	0.215	-1.109589e+02	8.241404e+01	1.807617e+00	1.784489e-01
NC_000962.3	5834	525833	0	A	T	0.108	-1.606528e+01	1.056612e+02	1.763162e+00	8.791776e-01
NC_000962.3	5692	530917	0	A	T	0.036	-5.614698e+01	1.351693e+02	1.748381e+00	6.779384e-01
NC_000962.3	269	533547	0	A	T	0.050	-1.396253e+02	2.262662e+02	1.795146e+00	5.372998e-01
NC_000962.3	6241	533781	0	A	T	0.025	-3.848021e+01	1.930520e+02	1.767762e+00	8.420428e-01
NC_000962.3	2343	534691	0	A	T	0.210	6.649037e+01	1.002819e+02	1.783223e+00	5.074399e-01
NC_000962.3	8173	535045	0	A	T	0.015	3.416947e+01	2.207485e+02	1.758525e+00	8.770144e-01
NC_000962.3	2344	535695	0	A	T	0.133	2.147161e+01	1.158799e+02	1.768823e+00	8.530323e-01
NC_000962.3	10034	537019	0	A	T	0.010	-2.822697e+01	2.703348e+02	1.779573e+00	9.168581e-01
NC_000962.3	4676	539608	0	A	T	0.013	1.024159e+02	1.903010e+02	1.754401e+00	5.905568e-01
NC_000962.3	271	541201	0	A	T	0.497	1.473245e+02	1.556085e+02	1.770286e+00	3.439557e-01
NC_000962.3	272	542014	0	A	T	0.051	4.160552e+02	2.454369e+02	1.736508e+00	9.031220e-02
NC_000962.3	273	542514	0	A	T	0.046	6.766675e+01	1.707106e+02	1.770527e+00	6.918953e-01
NC_000962.3	4136	544461	0	A	T	0.149	1.241668e+02	9.987519e+01	1.767965e+00	2.140371e-01
NC_000962.3	6242	544683	0	A	T	0.024	9.583293e+00	2.102417e+02	1.775204e+00	9.636510e-01
NC_000962.3	274	546357	0	A	T	0.062	-5.956991e+01	1.924220e+02	1.776304e+00	7.569361e-01
NC_000962.3	4137	546914	0	A	T	0.150	4.706418e+01	1.193705e+02	1.766323e+00	6.934540e-01
NC_000962.3	5262	547529	0	A	T	0.023	4.371318e+02	1.922289e+02	1.858539e+00	2.314640e-02
NC_000962.3	3258	547575	0	A	T	0.021	3.602504e+01	1.914686e+02	1.779363e+00	8.507910e-01
NC_000962.3	275	549363	0	A	T	0.050	-2.239316e+02	2.012350e+02	1.778107e+00	2.660299e-01
NC_000962.3	8174	550820	0	A	T	0.014	1.517202e+01	3.211305e+02	1.775922e+00	9.623255e-01
NC_000962.3	8175	551095	0	A	T	0.013	2.688253e+01	2.024394e+02	1.763582e+00	8.943801e-01
NC_000962.3	277	551525	0	A	T	0.474	1.281883e+02	1.382512e+02	1.752939e+00	3.540083e-01
NC_000962.3	5835	552496	0	A	T	0.107	1.110630e+02	1.053563e+02	1.772015e+00	2.920258e-01
NC_000962.3	278	555991	0	A	T	0.045	1.304602e+02	7.771382e+01	1.710106e+00	9.347391e-02
NC_000962.3	3259	557133	0	A	T	0.053	-1.326992e+01	1.615511e+02	1.774607e+00	9.345490e-01
NC_000962.3	10446	557952	0	A	T	0.021	2.092026e+02	2.036878e+02	1.761567e+00	3.045986e-01
NC_000962.3	2345	558501	0	A	T	0.134	-1.316652e+00	1.188972e+02	1.768400e+00	9.911664e-01
NC_000962.3	9011	560067	0	A	T	0.020	-1.264675e+02	3.065943e+02	1.777848e+00	6.800553e-01
NC_000962.3	280	561776	0	A	T	0.050	-1.396253e+02	2.262662e+02	1.795146e+00	5.372998e-01
NC_000962.3	2346	563420	0	A	T	0.211	2.023957e+02	9.281181e+01	1.856029e+00	2.940450e-02
NC_000962.3	281	565655	0	A	T	0.217	1.269434e+01	1.009670e+02	1.763923e+00	8.999693e-01
NC_000962.3	4140	566323	0	A	T	0.016	6.997447e+01	5.391038e+01	1.710716e+00	1.945521e-01
NC_000962.3	5838	569897	0	A	T	0.098	-3.764565e+01	5.639162e+01	1.759708e+00	5.045371e-01
NC_000962.3	5695	569953	0	A	T	0.042	6.993701e+01	6.713521e+01	1.792307e+00	2.977515e-01
NC_000962.3	3260	571943	0	A	T	0.053	-5.269709e+01	1.567766e+02	1.773572e+00	7.368345e-01
NC_000962.3	282	572591	0	A	T	0.058	-2.461235e+02	1.457677e+02	1.761187e+00	9.159005e-02
NC_000962.3	283	573262	0	A	T	0.485	9.190634e+00	6.789656e+01	1.756408e+00	8.923488e-01
NC_000962.3	5263	574445	0	A	T	0.022	6.115448e+01	2.128265e+02	1.770753e+00	7.738999e-01
NC_000962.3	10447	574862	0	A	T	0.018	-1.883656e+00	1.063111e+02	1.743826e+00	9.858666e-01
NC_000962.3	5839	575679	0	A	T	0.104	-9.700510e+01	1.362558e+02	1.767625e+00	4.766486e-01
NC_000962.3	5264	575837	0	A	T	0.023	1.057823e+02	2.576970e+02	1.769360e+00	6.815213e-01
NC_000962.3	285	575907	0	A	T	0.048	4.677026e+01	1.392526e+02	1.755042e+00	7.370322e-01
NC_000962.3	10448	577001	0	A	T	0.011	-2.494847e+01	6.926741e+01	1.731554e+00	7.187807e-01
NC_000962.3	8176	579885	0	A	T	0.014	1.517202e+01	3.211305e+02	1.775922e+00	9.623255e-01
NC_000962.3	36881	580695	0	A	T	0.013	-4.114796e+01	5.601902e+01	1.742849e+00	4.627704e-01
NC_000962.3	5085	580727	0	A	T	0.026	-2.221151e+01	5.983582e+01	1.730257e+00	7.105505e-01
NC_000962.3	287	580772	0	A	T	0.218	1.619802e+01	1.809481e+01	1.752873e+00	3.708786e-01
NC_000962.3	289	583171	0	A	T	0.051	-5.877793e+01	2.607497e+02	1.783615e+00	8.216930e-01
NC_000962.3	290	584171	0	A	T	0.061	-8.207333e+01	1.538463e+02	1.767941e+00	5.938059e-01
NC_000962.3	2347	584438	0	A	T	0.208	-9.320556e+01	7.957250e+01	1.768239e+00	2.417064e-01
NC_000962.3	14016	586214	0	A	T	0.040	-6.673415e+01	1.245799e+02	1.752883e+00	5.922866e-01
NC_000962.3	2348	589536	0	A	T	0.212	5.585617e+01	1.060081e+02	1.773296e+00	5.983603e-01
NC_000962.3	292	590436	0	A	T	0.497	3.715152e+01	1.834171e+02	1.754169e+00	8.395205e-01
NC_000962.3	7376	594351	0	A	T	0.015	9.746155e+01	2.063750e+02	1.772670e+00	6.368336e-01
NC_000962.3	4141	595321	0	A	T	0.015	8.217228e+01	3.046285e+02	1.774919e+00	7.874036e-01
NC_000962.3	4142	595400	0	A	T	0.036	-1.728418e+02	1.249834e+02	1.798940e+00	1.669553e-01
NC_000962.3	294	597816	0	A	T	0.472	3.986249e+01	1.233678e+02	1.763080e+00	7.466630e-01
NC_000962.3	295	598475	0	A	T	0.497	1.049860e+02	2.079991e+02	1.745731e+00	6.138351e-01
NC_000962.3	62863	598847	0	A	T	0.010	-3.518294e+01	5.817818e+01	1.719894e+00	5.454666e-01
NC_000962.3	4143	599165	0	A	T	0.037	9.180196e+01	1.747494e+02	1.758571e+00	5.994505e-01
NC_000962.3	296	599868	0	A	T	0.062	-5.956991e+01	1.924220e+02	1.776304e+00	7.569361e-01
NC_000962.3	4680	599898	0	A	T	0.040	-7.700772e+00	2.443187e+02	1.772700e+00	9.748607e-01
NC_000962.3	10452	600116	0	A	T	0.025	-1.737689e+02	1.318272e+02	1.752760e+00	1.877106e-01
NC_000962.3	4682	603403	0	A	T	0.040	-7.700772e+00	2.443187e+02	1.772700e+00	9.748607e-01
NC_000962.3	297	605150	0	A	T	0.046	6.766675e+01	1.707106e+02	1.770527e+00	6.918953e-01
NC_000962.3	4683	605610	0	A	T	0.039	2.649791e+02	2.161273e+02	1.764134e+00	2.204344e-01
NC_000962.3	3261	608037	0	A	T	0.087	1.096036e+02	4.194123e+01	1.792662e+00	9.083781e-03
NC_000962.3	5841	608775	0	A	T	0.103	3.328695e+00	1.118794e+02	1.760630e+00	9.762695e-01
NC_000962.3	298	610120	0	A	T	0.497	1.809795e+02	2.032134e+02	1.755905e+00	3.733342e-01
NC_000962.3	1993	610604	0	A	T	0.010	2.066962e+01	2.812819e+02	1.778301e+00	9.414339e-01
NC_000962.3	299	611048	0	A	T	0.050	-1.396253e+02	2.262662e+02	1.795146e+00	5.372998e-01
NC_000962.3	9014	611208	0	A	T	0.020	-1.264675e+02	3.065943e+02	1.777848e+00	6.800553e-01
NC_000962.3	4684	613989	0	A	T	0.039	2.880223e+02	1.922308e+02	1.753762e+00	1.343226e-01
NC_000962.3	10036	617871	0	A	T	0.010	-2.822697e+01	2.703348e+02	1.779573e+00	9.168581e-01
NC_000962.3	4144	618279	0	A	T	0.012	1.747549e+02	2.955822e+02	1.765778e+00	5.544860e-01
NC_000962.3	301	620625	0	A	T	0.049	-1.959087e+02	1.722535e+02	1.761247e+00	2.556351e-01
NC_000962.3	8178	621179	0	A	T	0.014	1.517202e+01	3.211305e+02	1.775922e+00	9.623255e-01
NC_000962.3	302	621598	0	A	T	0.047	1.580980e+01	1.658577e+02	1.764910e+00	9.240759e-01
NC_000962.3	8179	622663	0	A	T	0.014	1.517202e+01	3.211305e+02	1.775922e+00	9.623255e-01
NC_000962.3	3262	623021	0	A	T	0.033	5.338469e+00	1.466804e+02	1.769617e+00	9.709735e-01
NC_000962.3	37173	623222	0	A	T	0.017	4.140271e+01	4.117699e+01	1.745972e+00	3.148739e-01
NC_000962.3	37420	623268	0	A	T	0.074	1.409785e+00	2.173055e+01	1.738955e+00	9.482841e-01
NC_000962.3	45341	623298	0	A	T	0.019	-5.890606e+01	4.509579e+01	1.700512e+00	1.917280e-01
NC_000962.3	303	623472	0	A	T	0.381	3.788060e+01	2.403822e+01	1.858929e+00	1.153325e-01
NC_000962.3	304	623508	0	A	T	0.360	1.288445e+01	2.137595e+01	1.775016e+00	5.467894e-01
NC_000962.3	4685	625444	0	A	T	0.040	2.026161e+02	2.219597e+02	1.777488e+00	3.615101e-01
NC_000962.3	305	627485	0	A	T	0.049	1.250505e+02	1.149712e+02	1.696159e+00	2.769666e-01
NC_000962.3	5843	628334	0	A	T	0.076	6.452586e+01	9.019527e+01	1.781687e+00	4.745043e-01
NC_000962.3	306	628864	0	A	T	0.051	4.160552e+02	2.454369e+02	1.736508e+00	9.031220e-02
NC_000962.3	4145	628895	0	A	T	0.151	2.287255e+01	1.233275e+02	1.769319e+00	8.528991e-01
NC_000962.3	5844	629925	0	A	T	0.103	-8.120778e+01	1.290353e+02	1.764156e+00	5.292464e-01
NC_000962.3	307	630722	0	A	T	0.435	1.317650e+02	1.067937e+02	1.778557e+00	2.175161e-01
NC_000962.3	4146	631689	0	A	T	0.015	8.217228e+01	3.046285e+02	1.774919e+00	7.874036e-01
NC_000962.3	3263	632330	0	A	T	0.033	5.338469e+00	1.466804e+02	1.769617e+00	9.709735e-01
NC_000962.3	5845	632455	0	A	T	0.079	-5.245799e+01	7.814473e+01	1.777925e+00	5.021672e-01
NC_000962.3	3264	634041	0	A	T	0.021	-2.175910e+01	1.815106e+02	1.768460e+00	9.046006e-01
NC_000962.3	309	637319	0	A	T	0.474	1.453106e+02	1.483231e+02	1.758184e+00	3.274427e-01
NC_000962.3	5846	637730	0	A	T	0.101	-1.901071e+02	9.485855e+01	1.786808e+00	4.528953e-02
NC_000962.3	2350	637922	0	A	T	0.212	3.672008e+01	1.163794e+02	1.772649e+00	7.524232e-01
NC_000962.3	5265	639592	0	A	T	0.023	6.433404e+00	1.812521e+02	1.756960e+00	9.716917e-01
NC_000962.3	5847	640914	0	A	T	0.077	1.665675e+01	8.163608e+01	1.757374e+00	8.383606e-01
NC_000962.3	310	640954	0	A	T	0.050	5.453151e+02	1.325316e+02	1.726521e+00	4.151514e-05
NC_000962.3	6247	646243	0	A	T	0.025	-3.848021e+01	1.930520e+02	1.767762e+00	8.420428e-01
NC_000962.3	311	648002	0	A	T	0.494	-8.064394e+00	9.499875e+01	1.753894e+00	9.323639e-01
NC_000962.3	312	648856	0	A	T	0.062	-5.956991e+01	1.924220e+02	1.776304e+00	7.569361e-01
NC_000962.3	5848	648990	0	A	T	0.103	-8.146530e+01	1.328211e+02	1.770226e+00	5.397675e-01
NC_000962.3	313	655986	0	A	T	0.062	-5.956991e+01	1.924220e+02	1.776304e+00	7.569361e-01
NC_000962.3	314	657081	0	A	T	0.058	-2.299291e+02	1.707516e+02	1.728455e+00	1.783805e-01
NC_000962.3	315	657142	0	A	T	0.051	4.160552e+02	2.454369e+02	1.736508e+00	9.031220e-02
NC_000962.3	4147	657269	0	A	T	0.149	5.493695e+01	9.721074e+01	1.764255e+00	5.720925e-01
NC_000962.3	10453	657730	0	A	T	0.019	-2.669976e+02	2.144776e+02	1.789376e+00	2.134286e-01
NC_000962.3	4148	658322	0	A	T	0.011	1.239636e+02	1.381657e+02	1.722085e+00	3.697927e-01
NC_000962.3	316	659341	0	A	T	0.062	-5.956991e+01	1.924220e+02	1.776304e+00	7.569361e-01
NC_000962.3	9019	660075	0	A	T	0.019	1.245319e+01	1.907813e+02	1.753052e+00	9.479665e-01
NC_000962.3	317	662911	0	A	T	0.061	-1.162992e+02	1.779500e+02	1.767372e+00	5.135309e-01
NC_000962.3	9020	663146	0	A	T	0.020	-7.809881e+01	2.823143e+02	1.778430e+00	7.821074e-01
NC_000962.3	2351	664249	0	A	T	0.212	7.079719e+01	1.123538e+02	1.779639e+00	5.287350e-01
NC_000962.3	318	665293	0	A	T	0.436	6.966917e+01	1.030356e+02	1.754981e+00	4.990694e-01
NC_000962.3	3265	667659	0	A	T	0.054	-8.849669e+01	1.320102e+02	1.763417e+00	5.027501e-01
NC_000962.3	1997	668888	0	A	T	0.012	-2.537944e+02	1.137512e+02	1.783108e+00	2.586199e-02
NC_000962.3	319	669033	0	A	T	0.048	-2.282076e+02	1.619682e+02	1.742761e+00	1.591123e-01
NC_000962.3	320	669398	0	A	T	0.497	3.894334e+02	1.601755e+02	1.743846e+00	1.519525e-02
NC_000962.3	321	670545	0	A	T	0.051	2.252706e+02	6.796228e+01	1.786092e+00	9.458760e-04
NC_000962.3	323	672491	0	A	T	0.380	-7.646151e+01	2.554756e+01	1.444401e+00	2.821600e-03
NC_000962.3	44030	672722	0	A	T	0.029	-1.165348e+02	5.967512e+01	1.700134e+00	5.108032e-02
NC_000962.3	325	673238	0	A	T	0.289	-7.172427e+00	1.962477e+01	1.719978e+00	7.148209e-01
NC_000962.3	61572	673407	0	A	T	0.018	-7.291024e+00	9.610316e+01	1.742007e+00	9.395382e-01
NC_000962.3	44031	673564	0	A	T	0.030	-3.520623e+01	6.460284e+01	1.733598e+00	5.858825e-01
NC_000962.3	2352	675673	0	A	T	0.133	5.203292e+01	9.550219e+01	1.761805e+00	5.859715e-01
NC_000962.3	2353	675797	0	A	T	0.098	-2.365818e+00	1.000993e+02	1.763739e+00	9.811480e-01
NC_000962.3	4689	680007	0	A	T	0.040	-7.700772e+00	2.443187e+02	1.772700e+00	9.748607e-01
NC_000962.3	5266	683154	0	A	T	0.023	1.057823e+02	2.576970e+02	1.769360e+00	6.815213e-01
NC_000962.3	326	683829	0	A	T	0.049	-1.959087e+02	1.722535e+02	1.761247e+00	2.556351e-01
NC_000962.3	10454	684362	0	A	T	0.019	-1.720475e+02	2.044677e+02	1.775631e+00	4.002739e-01
NC_000962.3	10455	685048	0	A	T	0.021	2.092026e+02	2.036878e+02	1.761567e+00	3.045986e-01
NC_000962.3	327	685461	0	A	T	0.496	-6.763270e+00	1.053935e+02	1.752823e+00	9.488446e-01
NC_000962.3	328	685608	0	A	T	0.475	-3.846992e+01	9.861484e+01	1.743120e+00	6.965319e-01
NC_000962.3	4690	685991	0	A	T	0.039	-1.838882e+02	1.825980e+02	1.798397e+00	3.141123e-01
NC_000962.3	329	686264	0	A	T	0.047	5.010479e+01	1.620452e+02	1.763202e+00	7.572229e-01
NC_000962.3	4149	686655	0	A	T	0.146	-1.098341e+01	8.068100e+01	1.758221e+00	8.917390e-01
NC_000962.3	10456	686915	0	A	T	0.019	-1.720475e+02	2.044677e+02	1.775631e+00	4.002739e-01
NC_000962.3	330	686972	0	A	T	0.492	-4.195846e-01	9.383537e+01	1.754550e+00	9.964330e-01
NC_000962.3	9022	687129	0	A	T	0.020	-1.264675e+02	3.065943e+02	1.777848e+00	6.800553e-01
NC_000962.3	331	688793	0	A	T	0.061	3.224686e+00	1.533514e+02	1.762587e+00	9.832269e-01
NC_000962.3	10039	689655	0	A	T	0.010	-2.822697e+01	2.703348e+02	1.779573e+00	9.168581e-01
NC_000962.3	332	690450	0	A	T	0.057	2.550286e+01	8.374323e+01	1.752632e+00	7.607737e-01
NC_000962.3	333	690465	0	A	T	0.497	1.781295e+02	1.572017e+02	1.710151e+00	2.573942e-01
NC_000962.3	4150	691888	0	A	T	0.124	8.994401e+01	5.057341e+01	1.783551e+00	7.558532e-02
NC_000962.3	10040	691888	0	A	T	0.012	-1.191648e+02	6.487943e+01	1.755058e+00	6.650730e-02
NC_000962.3	334	694531	0	A	T	0.040	9.470612e+00	9.655698e+01	1.756138e+00	9.218832e-01
NC_000962.3	7379	695560	0	A	T	0.015	9.746155e+01	2.063750e+02	1.772670e+00	6.368336e-01
NC_000962.3	336	696917	0	A	T	0.051	4.160552e+02	2.454369e+02	1.736508e+00	9.031220e-02
NC_000962.3	2354	697114	0	A	T	0.095	-1.098265e+02	1.012962e+02	1.762014e+00	2.784956e-01
NC_000962.3	337	698968	0	A	T	0.496	1.234971e+02	1.072203e+02	1.751120e+00	2.496370e-01
NC_000962.3	338	699840	0	A	T	0.046	6.766675e+01	1.707106e+02	1.770527e+00	6.918953e-01
NC_000962.3	4691	700286	0	A	T	0.039	-1.416578e+01	1.776180e+02	1.758973e+00	9.364465e-01
NC_000962.3	6252	701336	0	A	T	0.024	9.583293e+00	2.102417e+02	1.775204e+00	9.636510e-01
NC_000962.3	1999	703356	0	A	T	0.010	2.066962e+01	2.812819e+02	1.778301e+00	9.414339e-01
NC_000962.3	6253	705595	0	A	T	0.025	-3.222657e+01	2.221777e+02	1.774616e+00	8.846976e-01
NC_000962.3	4151	706008	0	A	T	0.012	1.747549e+02	2.955822e+02	1.765778e+00	5.544860e-01
NC_000962.3	340	707334	0	A	T	0.051	4.160552e+02	2.454369e+02	1.736508e+00	9.031220e-02
NC_000962.3	2355	709226	0	A	T	0.212	-7.906552e+01	1.283805e+02	1.778753e+00	5.381017e-01
NC_000962.3	341	712693	0	A	T	0.214	1.174538e+02	7.659181e+01	1.737283e+00	1.254236e-01
NC_000962.3	6255	713071	0	A	T	0.020	4.252662e+00	1.199582e+02	1.764926e+00	9.717260e-01
NC_000962.3	342	713310	0	A	T	0.054	-1.216617e+02	7.093330e+01	1.768089e+00	8.658272e-02
NC_000962.3	3266	720743	0	A	T	0.013	-1.912141e+02	1.096309e+02	1.760200e+00	8.139469e-02
NC_000962.3	343	721373	0	A	T	0.051	-5.877793e+01	2.607497e+02	1.783615e+00	8.216930e-01
NC_000962.3	10457	722094	0	A	T	0.019	-1.720475e+02	2.044677e+02	1.775631e+00	4.002739e-01
NC_000962.3	6256	722324	0	A	T	0.020	4.252662e+00	1.199582e+02	1.764926e+00	9.717260e-01
NC_000962.3	344	725190	0	A	T	0.056	-4.747941e+01	1.054427e+02	1.731950e+00	6.525877e-01
NC_000962.3	10458	725381	0	A	T	0.019	-2.669976e+02	2.144776e+02	1.789376e+00	2.134286e-01
NC_000962.3	2356	726703	0	A	T	0.210	4.153921e+01	9.562904e+01	1.763720e+00	6.640941e-01
NC_000962.3	4153	726816	0	A	T	0.040	8.690070e+01	1.385240e+02	1.765113e+00	5.305640e-01
NC_000962.3	4154	728557	0	A	T	0.015	8.217228e+01	3.046285e+02	1.774919e+00	7.874036e-01
NC_000962.3	3267	733798	0	A	T	0.052	-1.004721e+02	1.388555e+02	1.776423e+00	4.694735e-01
NC_000962.3	9027	735387	0	A	T	0.020	-7.809881e+01	2.823143e+02	1.778430e+00	7.821074e-01
NC_000962.3	4693	735901	0	A	T	0.040	-7.700772e+00	2.443187e+02	1.772700e+00	9.748607e-01
NC_000962.3	2357	736710	0	A	T	0.186	-6.753878e+00	1.157076e+02	1.769001e+00	9.534637e-01
NC_000962.3	348	738522	0	A	T	0.051	-5.877793e+01	2.607497e+02	1.783615e+00	8.216930e-01
NC_000962.3	4694	738816	0	A	T	0.040	-7.700772e+00	2.443187e+02	1.772700e+00	9.748607e-01
NC_000962.3	5851	739444	0	A	T	0.077	5.288730e+01	9.108457e+01	1.780139e+00	5.615958e-01
NC_000962.3	4155	740349	0	A	T	0.012	1.747549e+02	2.955822e+02	1.765778e+00	5.544860e-01
NC_000962.3	2359	752343	0	A	T	0.212	6.302120e+01	1.070813e+02	1.776542e+00	5.562869e-01
NC_000962.3	2360	752802	0	A	T	0.132	8.523672e+01	1.088599e+02	1.775413e+00	4.337897e-01
NC_000962.3	350	754186	0	A	T	0.498	-5.228604e+01	1.678333e+02	1.753123e+00	7.554493e-01
NC_000962.3	7382	754285	0	A	T	0.015	9.746155e+01	2.063750e+02	1.772670e+00	6.368336e-01
NC_000962.3	15809	756523	0	A	T	0.012	-1.166841e+02	2.263714e+02	1.768558e+00	6.063336e-01
NC_000962.3	2361	757040	0	A	T	0.015	3.540626e+02	1.769904e+02	1.502800e+00	4.568240e-02
NC_000962.3	351	757139	0	A	T	0.051	4.160552e+02	2.454369e+02	1.736508e+00	9.031220e-02
NC_000962.3	352	757182	0	A	T	0.061	-1.951356e+02	1.563939e+02	1.793197e+00	2.123852e-01
NC_000962.3	10042	758750	0	A	T	0.010	-2.822697e+01	2.703348e+02	1.779573e+00	9.168581e-01
NC_000962.3	5854	760115	0	A	T	0.105	1.103988e+01	8.614998e+01	1.755136e+00	8.980546e-01
NC_000962.3	10043	760555	0	A	T	0.010	-2.822697e+01	2.703348e+02	1.779573e+00	9.168581e-01
NC_000962.3	2362	761110	0	A	T	0.063	1.349712e+02	2.994754e+01	1.565305e+00	7.240972e-06
NC_000962.3	8902	761139	0	A	T	0.012	6.109212e+01	4.778506e+01	1.729064e+00	2.013360e-01
NC_000962.3	353	761155	0	A	T	0.233	3.811629e+01	1.658535e+01	1.745155e+00	2.172755e-02
NC_000962.3	10459	761880	0	A	T	0.020	8.442208e+01	2.347063e+02	1.773287e+00	7.191424e-01
NC_000962.3	4696	761889	0	A	T	0.040	7.081500e+01	2.230028e+02	1.761700e+00	7.508817e-01
NC_000962.3	354	763031	0	A	T	0.062	-5.956991e+01	1.924220e+02	1.776304e+00	7.569361e-01
NC_000962.3	3268	764817	0	A	T	0.018	-2.449088e+01	3.933582e+01	1.736655e+00	5.336627e-01
NC_000962.3	4158	764817	0	A	T	0.011	2.111260e+02	5.475087e+01	1.745047e+00	1.215071e-04
NC_000962.3	2363	764995	0	A	T	0.211	-2.127084e+01	1.163868e+02	1.768398e+00	8.550183e-01
NC_000962.3	4159	765150	0	A	T	0.150	5.234194e-01	1.113422e+02	1.767462e+00	9.962500e-01
NC_000962.3	8182	765590	0	A	T	0.014	1.517202e+01	3.211305e+02	1.775922e+00	9.623255e-01
NC_000962.3	9719	766487	0	A	T	0.011	-1.998563e+01	5.400186e+01	1.725702e+00	7.113816e-01
NC_000962.3	355	767414	0	A	T	0.213	1.887257e+01	7.262721e+01	1.750419e+00	7.950212e-01
NC_000962.3	2364	768737	0	A	T	0.053	4.608253e+01	1.178632e+02	1.756075e+00	6.958812e-01
NC_000962.3	2365	769647	0	A	T	0.015	4.753105e+02	1.669343e+02	1.416036e+00	4.486784e-03
NC_000962.3	2366	769663	0	A	T	0.134	1.028607e+02	1.196945e+02	1.784229e+00	3.903186e-01
NC_000962.3	2367	769963	0	A	T	0.187	2.170438e+01	1.161781e+02	1.769681e+00	8.518344e-01
NC_000962.3	356	773497	0	A	T	0.048	-1.876931e+02	1.264073e+02	1.737517e+00	1.378601e-01
NC_000962.3	2368	773809	0	A	T	0.212	1.514809e+02	1.023243e+02	1.830039e+00	1.390370e-01
NC_000962.3	357	775639	0	A	T	0.489	-3.130689e+01	6.605071e+01	1.745187e+00	6.356012e-01
NC_000962.3	358	776100	0	A	T	0.062	-5.956991e+01	1.924220e+02	1.776304e+00	7.569361e-01
NC_000962.3	359	776182	0	A	T	0.046	6.766675e+01	1.707106e+02	1.770527e+00	6.918953e-01
NC_000962.3	5267	777876	0	A	T	0.022	-7.506076e+01	1.817741e+02	1.766365e+00	6.797308e-01
NC_000962.3	5268	779182	0	A	T	0.023	1.057823e+02	2.576970e+02	1.769360e+00	6.815213e-01
NC_000962.3	360	779615	0	A	T	0.051	-5.877793e+01	2.607497e+02	1.783615e+00	8.216930e-01
NC_000962.3	2002	779630	0	A	T	0.010	2.066962e+01	2.812819e+02	1.778301e+00	9.414339e-01
NC_000962.3	5857	781276	0	A	T	0.081	2.005511e-02	8.260910e+01	1.758454e+00	9.998063e-01
NC_000962.3	361	781395	0	A	T	0.499	-4.669548e+02	3.397361e+02	1.697008e+00	1.695624e-01
NC_000962.3	362	781687	0	A	T	0.046	5.691478e+01	3.325606e+01	1.670613e+00	8.727175e-02
NC_000962.3	10044	781822	0	A	T	0.018	-3.080406e+01	6.555127e+01	1.740879e+00	6.384980e-01
NC_000962.3	4160	782246	0	A	T	0.015	-2.466563e+02	2.045989e+02	1.767217e+00	2.282321e-01
NC_000962.3	3269	784440	0	A	T	0.033	4.479512e+01	1.539379e+02	1.765004e+00	7.711072e-01
NC_000962.3	7384	787318	0	A	T	0.015	9.746155e+01	2.063750e+02	1.772670e+00	6.368336e-01
NC_000962.3	4698	787680	0	A	T	0.040	1.366699e+01	1.900139e+02	1.761089e+00	9.426729e-01
NC_000962.3	9031	787869	0	A	T	0.019	2.554201e+01	2.576185e+02	1.775278e+00	9.210389e-01
NC_000962.3	4161	788259	0	A	T	0.151	-1.034090e+00	1.212472e+02	1.770302e+00	9.931966e-01
NC_000962.3	3270	790180	0	A	T	0.053	-1.326992e+01	1.615511e+02	1.774607e+00	9.345490e-01
NC_000962.3	363	791249	0	A	T	0.047	1.580980e+01	1.658577e+02	1.764910e+00	9.240759e-01
NC_000962.3	10461	791655	0	A	T	0.020	1.524245e+02	2.174222e+02	1.779924e+00	4.834101e-01
NC_000962.3	4162	794481	0	A	T	0.015	8.217228e+01	3.046285e+02	1.774919e+00	7.874036e-01
NC_000962.3	3271	794915	0	A	T	0.021	-2.175910e+01	1.815106e+02	1.768460e+00	9.046006e-01
NC_000962.3	5858	795023	0	A	T	0.078	7.569816e+00	9.772504e+01	1.769159e+00	9.382706e-01
NC_000962.3	2369	796509	0	A	T	0.213	-1.661440e+00	1.119655e+02	1.764434e+00	9.881633e-01
NC_000962.3	5269	797395	0	A	T	0.021	8.318616e+01	1.307958e+02	1.740015e+00	5.249012e-01
NC_000962.3	364	797736	0	A	T	0.050	-1.396253e+02	2.262662e+02	1.795146e+00	5.372998e-01
NC_000962.3	15811	798234	0	A	T	0.010	5.056730e+00	1.676468e+02	1.762116e+00	9.759422e-01
NC_000962.3	365	798355	0	A	T	0.051	4.160552e+02	2.454369e+02	1.736508e+00	9.031220e-02
NC_000962.3	8183	798933	0	A	T	0.014	-1.986666e+02	2.163797e+02	1.763164e+00	3.587365e-01
NC_000962.3	366	799666	0	A	T	0.050	-1.542904e+02	2.300503e+02	1.790872e+00	5.025568e-01
NC_000962.3	4163	800219	0	A	T	0.040	8.690070e+01	1.385240e+02	1.765113e+00	5.305640e-01
NC_000962.3	4699	801009	0	A	T	0.040	2.294544e+01	1.775005e+02	1.764934e+00	8.971666e-01
NC_000962.3	5270	802427	0	A	T	0.015	7.717353e+00	4.105441e+01	1.740892e+00	8.509261e-01
NC_000962.3	5859	805663	0	A	T	0.108	5.965538e+01	1.313666e+02	1.768099e+00	6.498316e-01
NC_000962.3	369	811753	0	A	T	0.051	4.160552e+02	2.454369e+02	1.736508e+00	9.031220e-02
NC_000962.3	4700	812339	0	A	T	0.040	-7.700772e+00	2.443187e+02	1.772700e+00	9.748607e-01
NC_000962.3	2371	812808	0	A	T	0.133	7.521243e-02	1.248548e+02	1.770937e+00	9.995195e-01
NC_000962.3	6258	814641	0	A	T	0.025	-3.222657e+01	2.221777e+02	1.774616e+00	8.846976e-01
NC_000962.3	8184	817655	0	A	T	0.014	1.517202e+01	3.211305e+02	1.775922e+00	9.623255e-01
NC_000962.3	370	820483	0	A	T	0.428	8.081749e+01	8.707476e+01	1.753111e+00	3.535279e-01
NC_000962.3	371	820752	0	A	T	0.062	-5.956991e+01	1.924220e+02	1.776304e+00	7.569361e-01
NC_000962.3	2372	826091	0	A	T	0.098	-2.365818e+00	1.000993e+02	1.763739e+00	9.811480e-01
NC_000962.3	7385	829698	0	A	T	0.015	9.746155e+01	2.063750e+02	1.772670e+00	6.368336e-01
NC_000962.3	372	830869	0	A	T	0.062	-1.064645e+02	1.335278e+02	1.769607e+00	4.254274e-01
NC_000962.3	8185	831206	0	A	T	0.019	-5.167761e+01	1.765004e+02	1.764474e+00	7.697346e-01
NC_000962.3	5271	831344	0	A	T	0.023	1.057823e+02	2.576970e+02	1.769360e+00	6.815213e-01
NC_000962.3	10046	831500	0	A	T	0.010	-2.822697e+01	2.703348e+02	1.779573e+00	9.168581e-01
NC_000962.3	5861	832708	0	A	T	0.109	9.202895e+01	1.256513e+02	1.771251e+00	4.640625e-01
NC_000962.3	373	835611	0	A	T	0.049	-1.959087e+02	1.722535e+02	1.761247e+00	2.556351e-01
NC_000962.3	2839	836272	0	A	T	0.238	-6.471788e+01	1.940267e+01	1.365160e+00	8.782738e-04
NC_000962.3	2840	836291	0	A	T	0.268	-8.775894e+01	1.960324e+01	1.245512e+00	8.322717e-06
NC_000962.3	8869	836426	0	A	T	0.331	-3.777535e+01	2.421165e+01	1.603092e+00	1.189812e-01
NC_000962.3	3272	836454	0	A	T	0.383	-3.169381e+01	3.369268e+01	1.665418e+00	3.470675e-01
NC_000962.3	3273	836538	0	A	T	0.407	-1.285163e+01	2.657965e+01	1.707601e+00	6.288220e-01
NC_000962.3	2004	836658	0	A	T	0.447	-5.768609e+01	3.480300e+01	1.610863e+00	9.768725e-02
NC_000962.3	5862	836777	0	A	T	0.084	-6.450523e+01	6.069847e+01	1.713036e+00	2.881313e-01
NC_000962.3	374	837033	0	A	T	0.465	-7.166753e+01	3.836653e+01	1.654349e+00	6.201731e-02
NC_000962.3	11015	837794	0	A	T	0.019	-8.358583e+01	9.390107e+01	1.752071e+00	3.735704e-01
NC_000962.3	44047	837863	0	A	T	0.021	8.567186e+01	5.030362e+01	1.724282e+00	8.881718e-02
NC_000962.3	44836	838902	0	A	T	0.021	-4.686259e+01	3.597475e+01	1.717297e+00	1.929512e-01
NC_000962.3	36891	838954	0	A	T	0.020	-1.382077e+01	4.395813e+01	1.745129e+00	7.532679e-01
NC_000962.3	37185	839046	0	A	T	0.037	2.081725e+01	3.316705e+01	1.751705e+00	5.303574e-01
NC_000962.3	19196	839194	0	A	T	0.279	-7.985518e+01	2.506754e+01	1.498818e+00	1.482903e-03
NC_000962.3	36897	839263	0	A	T	0.060	-5.477775e+01	3.526187e+01	1.702238e+00	1.205862e-01
NC_000962.3	36898	839309	0	A	T	0.070	-5.280728e+01	2.544088e+01	1.648188e+00	3.814210e-02
NC_000962.3	36899	839334	0	A	T	0.335	-4.546185e+01	2.186526e+01	1.500221e+00	3.781913e-02
NC_000962.3	36901	839348	0	A	T	0.321	-4.362546e+01	2.105182e+01	1.487335e+00	3.845819e-02
NC_000962.3	36904	839380	0	A	T	0.092	-4.084970e+01	2.327103e+01	1.652758e+00	7.945591e-02
NC_000962.3	36905	839407	0	A	T	0.134	-2.347407e+01	2.125240e+01	1.721664e+00	2.695885e-01
NC_000962.3	36906	839419	0	A	T	0.105	4.027847e+00	2.314260e+01	1.758709e+00	8.618606e-01
NC_000962.3	36909	839446	0	A	T	0.145	-1.043068e+00	1.778735e+01	1.737701e+00	9.532481e-01
NC_000962.3	11061	839496	0	A	T	0.093	1.799147e+01	3.183650e+01	1.757214e+00	5.721004e-01
NC_000962.3	11063	839534	0	A	T	0.044	4.732698e+01	3.103358e+01	1.792016e+00	1.275246e-01
NC_000962.3	23433	839821	0	A	T	0.011	4.868584e+01	4.936034e+01	1.729822e+00	3.241737e-01
NC_000962.3	9630	839949	0	A	T	0.138	9.326696e+00	2.897885e+01	1.754739e+00	7.476280e-01
NC_000962.3	69807	839986	0	A	T	0.011	1.230124e+01	5.517634e+01	1.737700e+00	8.236182e-01
NC_000962.3	36922	840061	0	A	T	0.022	-4.393675e+01	4.219231e+01	1.701347e+00	2.979316e-01
NC_000962.3	37677	840135	0	A	T	0.023	1.756579e+01	3.446525e+01	1.743094e+00	6.103815e-01
NC_000962.3	22730	840241	0	A	T	0.153	1.193387e+01	2.010205e+01	1.750772e+00	5.528521e-01
NC_000962.3	43395	840272	0	A	T	0.018	-1.265873e+01	4.786998e+01	1.746570e+00	7.914878e-01
NC_000962.3	36928	840283	0	A	T	0.074	-1.088909e+01	2.505820e+01	1.761311e+00	6.639682e-01
NC_000962.3	36929	840285	0	A	T	0.048	2.482320e+01	3.028898e+01	1.737654e+00	4.126429e-01
NC_000962.3	376	840447	0	A	T	0.179	4.782816e-01	1.883282e+01	1.748751e+00	9.797433e-01
NC_000962.3	36934	840466	0	A	T	0.025	1.600429e+01	3.835493e+01	1.752091e+00	6.765593e-01
NC_000962.3	36935	840474	0	A	T	0.021	4.909537e+01	4.253108e+01	1.768700e+00	2.485973e-01
NC_000962.3	377	840496	0	A	T	0.220	9.131624e-01	1.873539e+01	1.750074e+00	9.611349e-01
NC_000962.3	36938	840515	0	A	T	0.063	-1.250167e+01	2.731767e+01	1.726620e+00	6.472961e-01
NC_000962.3	15814	840776	0	A	T	0.012	-1.166841e+02	2.263714e+02	1.768558e+00	6.063336e-01
NC_000962.3	378	840794	0	A	T	0.036	-3.150408e+01	7.408770e+01	1.743750e+00	6.707499e-01
NC_000962.3	379	841764	0	A	T	0.474	-8.866297e+01	1.298492e+02	1.804548e+00	4.948595e-01
NC_000962.3	4167	841924	0	A	T	0.015	8.217228e+01	3.046285e+02	1.774919e+00	7.874036e-01
NC_000962.3	380	842030	0	A	T	0.049	-1.401646e+02	1.557421e+02	1.743455e+00	3.683178e-01
NC_000962.3	6259	842111	0	A	T	0.048	-1.220295e+01	5.827500e+01	1.745090e+00	8.341704e-01
NC_000962.3	8186	842169	0	A	T	0.012	-1.057688e+02	1.683601e+02	1.764539e+00	5.299770e-01
NC_000962.3	5864	842364	0	A	T	0.076	5.713433e+01	9.050073e+01	1.779400e+00	5.279595e-01
NC_000962.3	2009	847613	0	A	T	0.012	5.291778e+01	1.496487e+02	1.752343e+00	7.236927e-01
NC_000962.3	381	847995	0	A	T	0.061	-1.497891e+02	1.548774e+02	1.744646e+00	3.336718e-01
NC_000962.3	7386	848814	0	A	T	0.015	9.746155e+01	2.063750e+02	1.772670e+00	6.368336e-01
NC_000962.3	4701	849730	0	A	T	0.013	4.773069e+01	1.944008e+02	1.766627e+00	8.060915e-01
NC_000962.3	4168	850591	0	A	T	0.149	9.539739e+00	1.007951e+02	1.761962e+00	9.246132e-01
NC_000962.3	2375	850932	0	A	T	0.015	3.540626e+02	1.769904e+02	1.502800e+00	4.568240e-02
NC_000962.3	4169	851133	0	A	T	0.015	8.217228e+01	3.046285e+02	1.774919e+00	7.874036e-01
NC_000962.3	9034	852346	0	A	T	0.021	2.109818e+02	1.964280e+02	1.785721e+00	2.830038e-01
NC_000962.3	4170	852575	0	A	T	0.012	1.747549e+02	2.955822e+02	1.765778e+00	5.544860e-01
NC_000962.3	384	852910	0	A	T	0.498	-1.572080e+02	2.588313e+02	1.780496e+00	5.437195e-01
NC_000962.3	6260	853469	0	A	T	0.024	9.583293e+00	2.102417e+02	1.775204e+00	9.636510e-01
NC_000962.3	2010	854253	0	A	T	0.468	-2.276222e+01	3.393463e+01	1.738620e+00	5.025023e-01
NC_000962.3	5454	854253	0	A	T	0.019	-2.507712e+01	4.459085e+01	1.741063e+00	5.739635e-01
NC_000962.3	2011	854588	0	A	T	0.010	2.066962e+01	2.812819e+02	1.778301e+00	9.414339e-01
NC_000962.3	385	857696	0	A	T	0.473	-1.817655e+01	1.522053e+02	1.773936e+00	9.049622e-01
NC_000962.3	2376	859132	0	A	T	0.186	2.085355e+00	1.115933e+02	1.766489e+00	9.850939e-01
NC_000962.3	386	861216	0	A	T	0.050	-1.542904e+02	2.300503e+02	1.790872e+00	5.025568e-01
NC_000962.3	2377	862987	0	A	T	0.133	1.184775e+02	1.059111e+02	1.771274e+00	2.635202e-01
NC_000962.3	2378	863805	0	A	T	0.132	4.460871e+01	9.791665e+01	1.758065e+00	6.487781e-01
NC_000962.3	15815	864376	0	A	T	0.011	-4.158113e+01	2.140753e+02	1.772580e+00	8.460250e-01
NC_000962.3	388	866051	0	A	T	0.051	-5.877793e+01	2.607497e+02	1.783615e+00	8.216930e-01
NC_000962.3	5697	868160	0	A	T	0.036	-5.614698e+01	1.351693e+02	1.748381e+00	6.779384e-01
NC_000962.3	4171	868488	0	A	T	0.015	-1.440568e+02	3.013157e+02	1.782751e+00	6.326742e-01
NC_000962.3	4172	869440	0	A	T	0.037	1.237493e+02	1.679998e+02	1.753687e+00	4.615118e-01
NC_000962.3	4173	872108	0	A	T	0.015	8.217228e+01	3.046285e+02	1.774919e+00	7.874036e-01
NC_000962.3	389	874836	0	A	T	0.499	5.552508e+02	4.856039e+02	1.700612e+00	2.530980e-01
NC_000962.3	390	876141	0	A	T	0.058	-2.299291e+02	1.707516e+02	1.728455e+00	1.783805e-01
NC_000962.3	4174	877224	0	A	T	0.037	9.180196e+01	1.747494e+02	1.758571e+00	5.994505e-01
NC_000962.3	15817	878079	0	A	T	0.012	1.016271e+02	1.582513e+02	1.771977e+00	5.208777e-01
NC_000962.3	391	880562	0	A	T	0.475	7.536279e+01	1.660228e+02	1.764582e+00	6.499636e-01
NC_000962.3	392	882257	0	A	T	0.477	-1.664762e+02	1.253328e+02	1.779633e+00	1.843482e-01
NC_000962.3	6577	882734	0	A	T	0.014	7.300004e+01	1.255290e+02	1.762716e+00	5.609897e-01
NC_000962.3	3274	885530	0	A	T	0.015	-2.076125e+01	1.691069e+02	1.768745e+00	9.023105e-01
NC_000962.3	2379	885542	0	A	T	0.211	-8.671861e+01	1.225078e+02	1.768284e+00	4.791726e-01
NC_000962.3	4175	888752	0	A	T	0.040	-2.792498e+01	2.826807e+01	1.717256e+00	3.234250e-01
NC_000962.3	3704	888774	0	A	T	0.145	-1.304968e+01	2.430382e+01	1.722436e+00	5.914120e-01
NC_000962.3	396	890718	0	A	T	0.222	2.138313e+01	2.606614e+01	1.775155e+00	4.121895e-01
NC_000962.3	5698	891388	0	A	T	0.035	-5.704132e+00	1.233386e+02	1.765108e+00	9.631207e-01
NC_000962.3	5866	891756	0	A	T	0.108	1.400143e+02	1.124024e+02	1.776546e+00	2.131428e-01
NC_000962.3	397	892416	0	A	T	0.051	-5.877793e+01	2.607497e+02	1.783615e+00	8.216930e-01
NC_000962.3	5272	893670	0	A	T	0.023	1.057823e+02	2.576970e+02	1.769360e+00	6.815213e-01
NC_000962.3	398	893733	0	A	T	0.447	-3.997066e+01	5.817827e+01	1.746045e+00	4.921959e-01
NC_000962.3	4176	896356	0	A	T	0.015	8.217228e+01	3.046285e+02	1.774919e+00	7.874036e-01
NC_000962.3	4177	897209	0	A	T	0.150	3.270332e+01	1.203486e+02	1.766066e+00	7.858714e-01
NC_000962.3	15818	897436	0	A	T	0.012	-1.166841e+02	2.263714e+02	1.768558e+00	6.063336e-01
NC_000962.3	399	900221	0	A	T	0.471	1.994362e+01	9.831570e+01	1.755360e+00	8.392855e-01
NC_000962.3	4178	902413	0	A	T	0.150	3.235932e+00	1.209636e+02	1.770161e+00	9.786627e-01
NC_000962.3	400	903537	0	A	T	0.058	-2.299291e+02	1.707516e+02	1.728455e+00	1.783805e-01
NC_000962.3	401	903550	0	A	T	0.471	-3.953194e+01	9.003540e+01	1.746594e+00	6.606915e-01
NC_000962.3	5867	903633	0	A	T	0.104	-9.700510e+01	1.362558e+02	1.767625e+00	4.766486e-01
NC_000962.3	402	903913	0	A	T	0.497	-2.142113e+02	1.788689e+02	1.763654e+00	2.313213e-01
NC_000962.3	403	906857	0	A	T	0.499	-4.156909e+02	2.339160e+02	1.729934e+00	7.581378e-02
NC_000962.3	14017	907816	0	A	T	0.041	3.318721e+01	1.219363e+02	1.771856e+00	7.855408e-01
NC_000962.3	404	908186	0	A	T	0.048	-1.287683e+00	1.054341e+02	1.745495e+00	9.902577e-01
NC_000962.3	3276	909280	0	A	T	0.062	-7.838776e+01	5.691581e+01	1.746706e+00	1.686973e-01
NC_000962.3	5868	909724	0	A	T	0.105	-1.329356e+02	1.261004e+02	1.786135e+00	2.920080e-01
NC_000962.3	3277	916305	0	A	T	0.015	1.410719e+02	1.730692e+02	1.771729e+00	4.151714e-01
NC_000962.3	2381	917181	0	A	T	0.052	6.240324e+01	1.227762e+02	1.751550e+00	6.113615e-01
NC_000962.3	5869	917905	0	A	T	0.108	4.434533e+01	1.246887e+02	1.769239e+00	7.221685e-01
NC_000962.3	4179	918316	0	A	T	0.040	8.690070e+01	1.385240e+02	1.765113e+00	5.305640e-01
NC_000962.3	9036	918827	0	A	T	0.019	2.554201e+01	2.576185e+02	1.775278e+00	9.210389e-01
NC_000962.3	5699	919222	0	A	T	0.036	-5.614698e+01	1.351693e+02	1.748381e+00	6.779384e-01
NC_000962.3	405	919351	0	A	T	0.051	-5.877793e+01	2.607497e+02	1.783615e+00	8.216930e-01
NC_000962.3	2382	919393	0	A	T	0.133	7.521243e-02	1.248548e+02	1.770937e+00	9.995195e-01
NC_000962.3	3278	919421	0	A	T	0.021	-1.012638e+02	1.647178e+02	1.759219e+00	5.388260e-01
NC_000962.3	4180	919574	0	A	T	0.149	1.541904e+01	1.011805e+02	1.759794e+00	8.789046e-01
NC_000962.3	9037	920840	0	A	T	0.020	1.461540e+00	2.766538e+02	1.777333e+00	9.957858e-01
NC_000962.3	406	921813	0	A	T	0.488	1.247952e+00	6.710832e+01	1.750796e+00	9.851665e-01
NC_000962.3	4181	923065	0	A	T	0.151	-2.046167e+01	1.236810e+02	1.771622e+00	8.686271e-01
NC_000962.3	407	925453	0	A	T	0.038	9.050664e+01	5.452561e+01	1.799158e+00	9.720545e-02
NC_000962.3	44067	925864	0	A	T	0.015	-2.411594e+01	5.513972e+01	1.733922e+00	6.619310e-01
NC_000962.3	9681	927110	0	A	T	0.355	-8.091131e+01	2.466956e+01	1.360323e+00	1.069554e-03
NC_000962.3	23517	927385	0	A	T	0.369	-6.619201e+01	2.488335e+01	1.434876e+00	7.919275e-03
NC_000962.3	4182	928075	0	A	T	0.012	2.421909e+02	1.026945e+02	1.784631e+00	1.852032e-02
NC_000962.3	6264	928525	0	A	T	0.022	-8.768650e+01	9.345074e+01	1.730025e+00	3.482758e-01
NC_000962.3	408	931123	0	A	T	0.062	-5.956991e+01	1.924220e+02	1.776304e+00	7.569361e-01
NC_000962.3	10465	931150	0	A	T	0.011	5.042348e+01	6.652369e+01	1.728336e+00	4.486178e-01
NC_000962.3	2013	932074	0	A	T	0.010	2.066962e+01	2.812819e+02	1.778301e+00	9.414339e-01
NC_000962.3	409	932280	0	A	T	0.062	-5.912119e+01	1.494117e+02	1.758792e+00	6.924039e-01
NC_000962.3	9039	933651	0	A	T	0.020	-1.264675e+02	3.065943e+02	1.777848e+00	6.800553e-01
NC_000962.3	410	934230	0	A	T	0.061	-1.594877e+02	1.348089e+02	1.741547e+00	2.370248e-01
NC_000962.3	411	934611	0	A	T	0.062	-5.912119e+01	1.494117e+02	1.758792e+00	6.924039e-01
NC_000962.3	412	940602	0	A	T	0.051	4.160552e+02	2.454369e+02	1.736508e+00	9.031220e-02
NC_000962.3	414	941845	0	A	T	0.058	-1.338343e+02	9.055182e+01	1.755761e+00	1.396820e-01
NC_000962.3	2387	942479	0	A	T	0.212	4.290125e+01	1.122529e+02	1.767329e+00	7.023947e-01
NC_000962.3	415	945214	0	A	T	0.475	9.523887e+01	1.558833e+02	1.740268e+00	5.413435e-01
NC_000962.3	4706	946642	0	A	T	0.041	2.287895e+01	1.558121e+02	1.754186e+00	8.832862e-01
NC_000962.3	2388	947429	0	A	T	0.211	-7.111800e+01	1.179812e+02	1.764788e+00	5.467652e-01
NC_000962.3	2014	947499	0	A	T	0.010	2.066962e+01	2.812819e+02	1.778301e+00	9.414339e-01
NC_000962.3	9041	949523	0	A	T	0.019	2.581661e+02	1.528744e+02	1.736014e+00	9.153580e-02
NC_000962.3	416	949535	0	A	T	0.473	1.247349e+02	1.198530e+02	1.752844e+00	2.982159e-01
NC_000962.3	4707	949639	0	A	T	0.040	2.026161e+02	2.219597e+02	1.777488e+00	3.615101e-01
NC_000962.3	4183	950230	0	A	T	0.037	1.532155e+01	1.714638e+02	1.766777e+00	9.288133e-01
NC_000962.3	10467	950380	0	A	T	0.020	-3.041152e+02	2.208264e+02	1.789081e+00	1.687250e-01
NC_000962.3	8193	951331	0	A	T	0.014	1.517202e+01	3.211305e+02	1.775922e+00	9.623255e-01
NC_000962.3	417	951702	0	A	T	0.046	6.766675e+01	1.707106e+02	1.770527e+00	6.918953e-01
NC_000962.3	6695	952570	0	A	T	0.010	9.130588e+01	7.819823e+01	1.706890e+00	2.431989e-01
NC_000962.3	5872	953233	0	A	T	0.108	9.570534e+01	1.301813e+02	1.772989e+00	4.623844e-01
NC_000962.3	418	954101	0	A	T	0.046	6.766675e+01	1.707106e+02	1.770527e+00	6.918953e-01
NC_000962.3	419	954468	0	A	T	0.047	5.010479e+01	1.620452e+02	1.763202e+00	7.572229e-01
NC_000962.3	2389	955011	0	A	T	0.098	-9.572999e+00	1.025685e+02	1.765935e+00	9.256553e-01
NC_000962.3	420	955524	0	A	T	0.500	1.515563e+02	5.923476e+02	1.770814e+00	7.981065e-01
NC_000962.3	5701	955835	0	A	T	0.036	-5.614698e+01	1.351693e+02	1.748381e+00	6.779384e-01
NC_000962.3	421	957117	0	A	T	0.213	-7.203510e+01	7.005731e+01	1.794257e+00	3.040548e-01
NC_000962.3	9042	960308	0	A	T	0.020	-1.264675e+02	3.065943e+02	1.777848e+00	6.800553e-01
NC_000962.3	422	960367	0	A	T	0.062	-5.956991e+01	1.924220e+02	1.776304e+00	7.569361e-01
NC_000962.3	4185	967192	0	A	T	0.012	1.747549e+02	2.955822e+02	1.765778e+00	5.544860e-01
NC_000962.3	3280	967458	0	A	T	0.015	1.410719e+02	1.730692e+02	1.771729e+00	4.151714e-01
NC_000962.3	424	969762	0	A	T	0.056	-6.533444e+01	9.273668e+01	1.706393e+00	4.812527e-01
NC_000962.3	9044	971488	0	A	T	0.020	-7.809881e+01	2.823143e+02	1.778430e+00	7.821074e-01
NC_000962.3	425	972980	0	A	T	0.051	4.160552e+02	2.454369e+02	1.736508e+00	9.031220e-02
NC_000962.3	3281	976890	0	A	T	0.030	-1.112607e+01	3.945775e+01	1.731920e+00	7.780134e-01
NC_000962.3	6985	976897	0	A	T	0.036	2.182244e+01	4.338925e+01	1.734699e+00	6.150976e-01
NC_000962.3	2855	976898	0	A	T	0.028	-2.993874e+01	3.448608e+01	1.721552e+00	3.854967e-01
NC_000962.3	3715	976898	0	A	T	0.084	9.465573e+00	1.992529e+01	1.730049e+00	6.348381e-01
NC_000962.3	17440	976898	0	A	T	0.013	-2.649042e+01	4.418337e+01	1.735448e+00	5.489186e-01
NC_000962.3	9047	977795	0	A	T	0.020	-1.264675e+02	3.065943e+02	1.777848e+00	6.800553e-01
NC_000962.3	4186	978373	0	A	T	0.015	-1.440568e+02	3.013157e+02	1.782751e+00	6.326742e-01
NC_000962.3	4708	978625	0	A	T	0.040	-7.700772e+00	2.443187e+02	1.772700e+00	9.748607e-01
NC_000962.3	428	979704	0	A	T	0.495	2.241745e+02	1.380037e+02	1.726556e+00	1.045591e-01
NC_000962.3	4187	979859	0	A	T	0.015	8.217228e+01	3.046285e+02	1.774919e+00	7.874036e-01
NC_000962.3	6268	980100	0	A	T	0.018	-1.443436e+01	8.118070e+01	1.754201e+00	8.589068e-01
NC_000962.3	6269	980360	0	A	T	0.025	-3.222657e+01	2.221777e+02	1.774616e+00	8.846976e-01
NC_000962.3	5874	981670	0	A	T	0.104	-1.248674e+02	1.216374e+02	1.774420e+00	3.048436e-01
NC_000962.3	4188	983485	0	A	T	0.151	4.032206e+01	1.222808e+02	1.768424e+00	7.416485e-01
NC_000962.3	5875	985621	0	A	T	0.108	-1.259039e+01	1.142770e+02	1.763682e+00	9.122901e-01
NC_000962.3	430	986463	0	A	T	0.491	-4.473826e+01	7.755685e+01	1.739165e+00	5.641559e-01
NC_000962.3	6270	986563	0	A	T	0.025	-3.848021e+01	1.930520e+02	1.767762e+00	8.420428e-01
NC_000962.3	431	987586	0	A	T	0.047	-2.408203e+02	9.058492e+01	1.828251e+00	7.956484e-03
NC_000962.3	14018	989719	0	A	T	0.041	3.682311e+01	1.145500e+02	1.772251e+00	7.479204e-01
NC_000962.3	432	990001	0	A	T	0.498	1.669998e+02	1.939188e+02	1.781369e+00	3.893142e-01
NC_000962.3	3282	990533	0	A	T	0.033	4.479512e+01	1.539379e+02	1.765004e+00	7.711072e-01
NC_000962.3	2390	991515	0	A	T	0.133	1.184775e+02	1.059111e+02	1.771274e+00	2.635202e-01
NC_000962.3	433	991896	0	A	T	0.046	6.766675e+01	1.707106e+02	1.770527e+00	6.918953e-01
NC_000962.3	434	993346	0	A	T	0.494	2.090765e+02	1.185081e+02	1.767902e+00	7.795427e-02
NC_000962.3	5273	993522	0	A	T	0.023	1.253888e+02	1.606241e+02	1.764010e+00	4.351759e-01
NC_000962.3	3283	995114	0	A	T	0.021	-1.198308e+02	1.698793e+02	1.764536e+00	4.807101e-01
NC_000962.3	23921	996197	0	A	T	0.015	1.564587e+01	8.018055e+01	1.760351e+00	8.453229e-01
NC_000962.3	435	996205	0	A	T	0.051	-5.877793e+01	2.607497e+02	1.783615e+00	8.216930e-01
NC_000962.3	2391	996293	0	A	T	0.015	4.753105e+02	1.669343e+02	1.416036e+00	4.486784e-03
NC_000962.3	436	996346	0	A	T	0.046	1.003796e+02	1.440086e+02	1.756709e+00	4.859177e-01
NC_000962.3	10468	997670	0	A	T	0.019	1.978213e+02	1.770325e+02	1.772278e+00	2.640413e-01
NC_000962.3	14019	997899	0	A	T	0.036	-2.132796e+01	1.230073e+02	1.758339e+00	8.623768e-01
NC_000962.3	3284	999365	0	A	T	0.021	3.602504e+01	1.914686e+02	1.779363e+00	8.507910e-01
NC_000962.3	8194	1002044	0	A	T	0.019	-5.167761e+01	1.765004e+02	1.764474e+00	7.697346e-01
NC_000962.3	438	1010205	0	A	T	0.500	-2.811344e+02	2.471391e+02	1.746724e+00	2.555402e-01
NC_000962.3	439	1011511	0	A	T	0.050	-1.396253e+02	2.262662e+02	1.795146e+00	5.372998e-01
NC_000962.3	5876	1014446	0	A	T	0.079	-5.469683e+00	9.228533e+01	1.766649e+00	9.527478e-01
NC_000962.3	5877	1019632	0	A	T	0.104	-9.700510e+01	1.362558e+02	1.767625e+00	4.766486e-01
NC_000962.3	15820	1020393	0	A	T	0.010	3.286864e+01	1.668517e+02	1.763836e+00	8.438673e-01
NC_000962.3	2392	1020579	0	A	T	0.015	4.753105e+02	1.669343e+02	1.416036e+00	4.486784e-03
NC_000962.3	441	1022003	0	A	T	0.051	4.160552e+02	2.454369e+02	1.736508e+00	9.031220e-02
NC_000962.3	442	1024346	0	A	T	0.062	-5.956991e+01	1.924220e+02	1.776304e+00	7.569361e-01
NC_000962.3	9049	1024388	0	A	T	0.020	-7.809881e+01	2.823143e+02	1.778430e+00	7.821074e-01
NC_000962.3	443	1025106	0	A	T	0.497	2.825279e+01	1.723820e+02	1.750556e+00	8.698412e-01
NC_000962.3	5275	1027518	0	A	T	0.023	1.057823e+02	2.576970e+02	1.769360e+00	6.815213e-01
NC_000962.3	444	1028217	0	A	T	0.051	-5.877793e+01	2.607497e+02	1.783615e+00	8.216930e-01
NC_000962.3	4189	1028944	0	A	T	0.015	8.217228e+01	3.046285e+02	1.774919e+00	7.874036e-01
NC_000962.3	62866	1029002	0	A	T	0.010	-3.518294e+01	5.817818e+01	1.719894e+00	5.454666e-01
NC_000962.3	14020	1029249	0	A	T	0.039	-8.092083e+01	1.339757e+02	1.745697e+00	5.459638e-01
NC_000962.3	4190	1029553	0	A	T	0.012	1.747549e+02	2.955822e+02	1.765778e+00	5.544860e-01
NC_000962.3	445	1034209	0	A	T	0.051	-1.181831e+01	1.866911e+02	1.759753e+00	9.495352e-01
NC_000962.3	446	1034758	0	A	T	0.051	-5.877793e+01	2.607497e+02	1.783615e+00	8.216930e-01
NC_000962.3	7391	1036583	0	A	T	0.015	9.746155e+01	2.063750e+02	1.772670e+00	6.368336e-01
NC_000962.3	447	1037012	0	A	T	0.445	-2.014958e+01	4.249923e+01	1.733186e+00	6.355059e-01
NC_000962.3	3285	1037355	0	A	T	0.053	-1.326992e+01	1.615511e+02	1.774607e+00	9.345490e-01
NC_000962.3	448	1037911	0	A	T	0.495	-4.787074e+01	1.276904e+02	1.763711e+00	7.078054e-01
NC_000962.3	9050	1038718	0	A	T	0.020	-7.809881e+01	2.823143e+02	1.778430e+00	7.821074e-01
NC_000962.3	2393	1040050	0	A	T	0.132	1.143158e+02	1.068911e+02	1.770072e+00	2.850839e-01
NC_000962.3	449	1040251	0	A	T	0.040	1.486588e+02	7.316214e+01	1.747322e+00	4.238955e-02
NC_000962.3	9051	1041141	0	A	T	0.020	-1.264675e+02	3.065943e+02	1.777848e+00	6.800553e-01
NC_000962.3	3286	1041445	0	A	T	0.052	-1.475927e+02	1.348006e+02	1.777052e+00	2.737882e-01
NC_000962.3	14021	1042225	0	A	T	0.039	-7.488999e+01	1.274008e+02	1.743707e+00	5.567606e-01
NC_000962.3	3287	1043055	0	A	T	0.021	3.602504e+01	1.914686e+02	1.779363e+00	8.507910e-01
NC_000962.3	5879	1046757	0	A	T	0.078	-2.992174e+00	9.421458e+01	1.765344e+00	9.746696e-01
NC_000962.3	452	1047165	0	A	T	0.465	-9.486853e+01	6.809489e+01	1.804769e+00	1.638310e-01
NC_000962.3	4191	1047327	0	A	T	0.012	1.747549e+02	2.955822e+02	1.765778e+00	5.544860e-01
NC_000962.3	6272	1047683	0	A	T	0.025	-3.222657e+01	2.221777e+02	1.774616e+00	8.846976e-01
NC_000962.3	4192	1049748	0	A	T	0.012	2.600855e+02	2.568845e+02	1.746117e+00	3.115280e-01
NC_000962.3	4709	1050816	0	A	T	0.039	-1.416578e+01	1.776180e+02	1.758973e+00	9.364465e-01
NC_000962.3	10469	1052987	0	A	T	0.020	-3.041152e+02	2.208264e+02	1.789081e+00	1.687250e-01
NC_000962.3	2394	1054362	0	A	T	0.099	6.120712e+01	9.878349e+01	1.762225e+00	5.356366e-01
NC_000962.3	453	1054784	0	A	T	0.061	-1.162992e+02	1.779500e+02	1.767372e+00	5.135309e-01
NC_000962.3	3288	1055049	0	A	T	0.033	4.479512e+01	1.539379e+02	1.765004e+00	7.711072e-01
NC_000962.3	2395	1057788	0	A	T	0.185	5.380647e+01	1.034629e+02	1.781569e+00	6.031237e-01
NC_000962.3	7392	1059643	0	A	T	0.014	-5.058853e+01	1.730308e+02	1.776932e+00	7.700580e-01
NC_000962.3	10470	1059765	0	A	T	0.020	-3.041152e+02	2.208264e+02	1.789081e+00	1.687250e-01
NC_000962.3	2396	1061677	0	A	T	0.211	-4.958269e+01	1.252017e+02	1.773838e+00	6.921609e-01
NC_000962.3	14022	1064516	0	A	T	0.039	-7.488999e+01	1.274008e+02	1.743707e+00	5.567606e-01
NC_000962.3	454	1068151	0	A	T	0.491	4.896606e+01	7.540093e+01	1.742305e+00	5.162020e-01
NC_000962.3	455	1068432	0	A	T	0.475	6.753419e+01	1.713684e+02	1.766234e+00	6.935885e-01
NC_000962.3	2397	1068621	0	A	T	0.015	2.053136e+02	1.600905e+02	1.592430e+00	1.999281e-01
NC_000962.3	8196	1068771	0	A	T	0.013	2.688253e+01	2.024394e+02	1.763582e+00	8.943801e-01
NC_000962.3	5277	1069284	0	A	T	0.022	-1.019941e+01	1.925864e+02	1.762305e+00	9.577727e-01
NC_000962.3	14023	1069450	0	A	T	0.033	1.014649e+01	8.671413e+01	1.747996e+00	9.068717e-01
NC_000962.3	9052	1070401	0	A	T	0.020	-1.264675e+02	3.065943e+02	1.777848e+00	6.800553e-01
NC_000962.3	456	1070702	0	A	T	0.472	5.356260e+01	1.014321e+02	1.752138e+00	5.975559e-01
NC_000962.3	3289	1071797	0	A	T	0.053	-5.269709e+01	1.567766e+02	1.773572e+00	7.368345e-01
NC_000962.3	457	1071966	0	A	T	0.046	3.104095e+01	9.039517e+01	1.741501e+00	7.313658e-01
NC_000962.3	2015	1072850	0	A	T	0.010	2.066962e+01	2.812819e+02	1.778301e+00	9.414339e-01
NC_000962.3	2398	1073033	0	A	T	0.133	1.222349e+02	9.714753e+01	1.771496e+00	2.085572e-01
NC_000962.3	4710	1074276	0	A	T	0.040	-1.269677e+02	1.896714e+02	1.752049e+00	5.033676e-01
NC_000962.3	458	1074558	0	A	T	0.494	9.366751e+01	8.179259e+01	1.765523e+00	2.523686e-01
NC_000962.3	461	1075279	0	A	T	0.468	3.034155e+01	7.096872e+01	1.755874e+00	6.690694e-01
NC_000962.3	462	1076309	0	A	T	0.491	-6.473321e+00	9.092039e+01	1.754635e+00	9.432527e-01
NC_000962.3	463	1076689	0	A	T	0.050	-2.239316e+02	2.012350e+02	1.778107e+00	2.660299e-01
NC_000962.3	464	1076880	0	A	T	0.051	-5.877793e+01	2.607497e+02	1.783615e+00	8.216930e-01
NC_000962.3	465	1077312	0	A	T	0.497	1.197370e+02	1.274617e+02	1.783792e+00	3.477226e-01
NC_000962.3	466	1079927	0	A	T	0.497	1.350730e+02	1.184714e+02	1.705998e+00	2.544657e-01
NC_000962.3	467	1080192	0	A	T	0.062	-2.724727e+01	1.565332e+02	1.765574e+00	8.618430e-01
NC_000962.3	5885	1080528	0	A	T	0.103	-8.146530e+01	1.328211e+02	1.770226e+00	5.397675e-01
NC_000962.3	468	1081681	0	A	T	0.499	2.712397e+01	2.463187e+02	1.750596e+00	9.123353e-01
NC_000962.3	2865	1082445	0	A	T	0.022	7.802201e+01	1.342860e+02	1.768451e+00	5.613438e-01
NC_000962.3	4711	1083654	0	A	T	0.040	2.026161e+02	2.219597e+02	1.777488e+00	3.615101e-01
NC_000962.3	2016	1085028	0	A	T	0.010	2.066962e+01	2.812819e+02	1.778301e+00	9.414339e-01
NC_000962.3	469	1087193	0	A	T	0.474	-1.011249e+01	1.430079e+02	1.767431e+00	9.436385e-01
NC_000962.3	2399	1087279	0	A	T	0.131	8.681132e+01	9.872340e+01	1.760005e+00	3.793991e-01
NC_000962.3	5278	1088245	0	A	T	0.023	1.057823e+02	2.576970e+02	1.769360e+00	6.815213e-01
NC_000962.3	6274	1090172	0	A	T	0.024	9.583293e+00	2.102417e+02	1.775204e+00	9.636510e-01
NC_000962.3	470	1090189	0	A	T	0.062	-5.956991e+01	1.924220e+02	1.776304e+00	7.569361e-01
NC_000962.3	4193	1090292	0	A	T	0.015	-1.440568e+02	3.013157e+02	1.782751e+00	6.326742e-01
NC_000962.3	5886	1091253	0	A	T	0.093	-3.152843e+01	4.993217e+01	1.716365e+00	5.278866e-01
NC_000962.3	15652	1091811	0	A	T	0.018	-8.896091e+00	7.570792e+01	1.755094e+00	9.064798e-01
NC_000962.3	4194	1092341	0	A	T	0.151	1.730788e+02	1.139441e+02	1.826914e+00	1.290390e-01
NC_000962.3	2400	1093322	0	A	T	0.211	-9.229173e+01	1.107499e+02	1.771098e+00	4.048270e-01
NC_000962.3	471	1093406	0	A	T	0.493	-1.892170e+02	9.922663e+01	1.768775e+00	5.677722e-02
NC_000962.3	2401	1093907	0	A	T	0.136	-3.862538e+00	2.145170e+01	1.739307e+00	8.571388e-01
NC_000962.3	2402	1093928	0	A	T	0.337	-7.131084e+01	2.260347e+01	1.520848e+00	1.646882e-03
NC_000962.3	4715	1093970	0	A	T	0.113	7.257024e+00	2.108918e+01	1.748526e+00	7.308248e-01
NC_000962.3	37694	1094003	0	A	T	0.030	6.060757e+00	3.398081e+01	1.743968e+00	8.584727e-01
NC_000962.3	6700	1094472	0	A	T	0.012	1.507653e+02	6.074661e+01	1.681612e+00	1.320968e-02
NC_000962.3	14361	1094538	0	A	T	0.011	1.356497e+02	6.440538e+01	1.672861e+00	3.540191e-02
NC_000962.3	7144	1095364	0	A	T	0.015	1.039461e+02	5.953835e+01	1.742526e+00	8.109772e-02
NC_000962.3	13338	1095644	0	A	T	0.039	8.055434e+01	5.436089e+01	1.787859e+00	1.386525e-01
NC_000962.3	22984	1095661	0	A	T	0.019	-6.113279e+01	7.172776e+01	1.730906e+00	3.942290e-01
NC_000962.3	37208	1095687	0	A	T	0.021	-5.212836e+01	8.722354e+01	1.731792e+00	5.501958e-01
NC_000962.3	38429	1096002	0	A	T	0.031	5.964231e+00	3.841781e+01	1.744639e+00	8.766539e-01
NC_000962.3	6581	1096023	0	A	T	0.012	7.989908e+01	5.549641e+01	1.717824e+00	1.502166e-01
NC_000962.3	7813	1096157	0	A	T	0.088	-3.565034e+00	3.010283e+01	1.744835e+00	9.057486e-01
NC_000962.3	2867	1096205	0	A	T	0.177	-2.222357e+00	2.262817e+01	1.740670e+00	9.217809e-01
NC_000962.3	4716	1096299	0	A	T	0.075	-3.935654e+01	2.894789e+01	1.772794e+00	1.742309e-01
NC_000962.3	6801	1096323	0	A	T	0.045	2.269875e+01	3.609759e+01	1.730059e+00	5.295928e-01
NC_000962.3	6992	1096398	0	A	T	0.103	-1.521348e+01	2.438549e+01	1.743693e+00	5.328323e-01
NC_000962.3	2404	1096470	0	A	T	0.028	-4.526639e+01	3.881487e+01	1.752469e+00	2.437674e-01
NC_000962.3	473	1096508	0	A	T	0.189	4.928148e+01	2.611541e+01	1.713824e+00	5.940020e-02
NC_000962.3	4195	1096567	0	A	T	0.205	1.627103e+01	3.392193e+01	1.750054e+00	6.315585e-01
NC_000962.3	474	1096633	0	A	T	0.451	1.246645e+01	4.439422e+01	1.740421e+00	7.789041e-01
NC_000962.3	475	1097220	0	A	T	0.058	-2.299291e+02	1.707516e+02	1.728455e+00	1.783805e-01
NC_000962.3	476	1097442	0	A	T	0.051	-5.877793e+01	2.607497e+02	1.783615e+00	8.216930e-01
NC_000962.3	477	1098523	0	A	T	0.062	-5.956991e+01	1.924220e+02	1.776304e+00	7.569361e-01
NC_000962.3	3290	1098999	0	A	T	0.021	3.602504e+01	1.914686e+02	1.779363e+00	8.507910e-01
NC_000962.3	478	1099058	0	A	T	0.058	-2.299291e+02	1.707516e+02	1.728455e+00	1.783805e-01
NC_000962.3	479	1100234	0	A	T	0.498	2.662435e+02	2.280723e+02	1.752023e+00	2.433022e-01
NC_000962.3	6278	1101833	0	A	T	0.025	-3.222657e+01	2.221777e+02	1.774616e+00	8.846976e-01
NC_000962.3	6279	1101898	0	A	T	0.020	4.252662e+00	1.199582e+02	1.764926e+00	9.717260e-01
NC_000962.3	10055	1101923	0	A	T	0.010	-2.822697e+01	2.703348e+02	1.779573e+00	9.168581e-01
NC_000962.3	480	1102117	0	A	T	0.051	-7.364144e+01	1.747712e+02	1.769740e+00	6.735707e-01
NC_000962.3	481	1102468	0	A	T	0.048	1.805564e+02	1.004428e+02	1.722743e+00	7.249882e-02
NC_000962.3	482	1102646	0	A	T	0.051	-5.877793e+01	2.607497e+02	1.783615e+00	8.216930e-01
NC_000962.3	4196	1102788	0	A	T	0.015	8.217228e+01	3.046285e+02	1.774919e+00	7.874036e-01
NC_000962.3	4717	1102901	0	A	T	0.040	-2.496240e+02	1.881284e+02	1.797114e+00	1.848081e-01
NC_000962.3	2405	1103249	0	A	T	0.211	-7.533700e+01	1.111036e+02	1.774116e+00	4.978564e-01
NC_000962.3	483	1103656	0	A	T	0.047	1.580980e+01	1.658577e+02	1.764910e+00	9.240759e-01
NC_000962.3	484	1104690	0	A	T	0.062	-5.956991e+01	1.924220e+02	1.776304e+00	7.569361e-01
NC_000962.3	6583	1104931	0	A	T	0.014	7.300004e+01	1.255290e+02	1.762716e+00	5.609897e-01
NC_000962.3	485	1105686	0	A	T	0.046	6.766675e+01	1.707106e+02	1.770527e+00	6.918953e-01
NC_000962.3	486	1106422	0	A	T	0.472	1.088885e+02	1.047975e+02	1.747813e+00	2.990035e-01
NC_000962.3	8197	1106649	0	A	T	0.019	-5.167761e+01	1.765004e+02	1.764474e+00	7.697346e-01
NC_000962.3	4197	1106877	0	A	T	0.015	8.217228e+01	3.046285e+02	1.774919e+00	7.874036e-01
NC_000962.3	2406	1107434	0	A	T	0.212	5.714217e+01	1.184950e+02	1.776959e+00	6.297313e-01
NC_000962.3	2407	1107917	0	A	T	0.211	-4.166713e+01	1.235101e+02	1.773582e+00	7.359078e-01
NC_000962.3	487	1107940	0	A	T	0.061	2.159325e+02	1.473457e+02	1.862165e+00	1.430596e-01
NC_000962.3	488	1108521	0	A	T	0.046	6.766675e+01	1.707106e+02	1.770527e+00	6.918953e-01
NC_000962.3	489	1109975	0	A	T	0.497	1.874002e+02	2.229693e+02	1.740035e+00	4.008144e-01
NC_000962.3	2018	1111553	0	A	T	0.010	2.066962e+01	2.812819e+02	1.778301e+00	9.414339e-01
NC_000962.3	490	1111678	0	A	T	0.046	6.766675e+01	1.707106e+02	1.770527e+00	6.918953e-01
NC_000962.3	5887	1111826	0	A	T	0.108	4.434533e+01	1.246887e+02	1.769239e+00	7.221685e-01
NC_000962.3	5888	1111925	0	A	T	0.108	1.236105e+02	1.241451e+02	1.778773e+00	3.196060e-01
NC_000962.3	62867	1114345	0	A	T	0.010	-3.518294e+01	5.817818e+01	1.719894e+00	5.454666e-01
NC_000962.3	10471	1114466	0	A	T	0.020	8.442208e+01	2.347063e+02	1.773287e+00	7.191424e-01
NC_000962.3	4719	1116007	0	A	T	0.039	1.575436e+02	1.805805e+02	1.780321e+00	3.831544e-01
NC_000962.3	15824	1119939	0	A	T	0.012	-1.166841e+02	2.263714e+02	1.768558e+00	6.063336e-01
NC_000962.3	491	1126889	0	A	T	0.495	1.064020e+02	1.305394e+02	1.732146e+00	4.151846e-01
NC_000962.3	492	1127493	0	A	T	0.050	-2.239316e+02	2.012350e+02	1.778107e+00	2.660299e-01
NC_000962.3	493	1127648	0	A	T	0.498	4.663114e+01	2.528809e+02	1.767467e+00	8.537321e-01
NC_000962.3	9061	1128145	0	A	T	0.020	-1.264675e+02	3.065943e+02	1.777848e+00	6.800553e-01
NC_000962.3	2870	1130526	0	A	T	0.022	3.514602e+01	1.312434e+02	1.762511e+00	7.889063e-01
NC_000962.3	3291	1132368	0	A	T	0.033	2.385373e+01	1.302367e+02	1.760075e+00	8.547070e-01
NC_000962.3	2408	1133379	0	A	T	0.054	-5.407598e+01	9.978801e+01	1.760886e+00	5.879852e-01
NC_000962.3	4199	1133752	0	A	T	0.012	1.747549e+02	2.955822e+02	1.765778e+00	5.544860e-01
NC_000962.3	5889	1135251	0	A	T	0.108	5.965538e+01	1.313666e+02	1.768099e+00	6.498316e-01
NC_000962.3	9062	1137732	0	A	T	0.020	-1.264675e+02	3.065943e+02	1.777848e+00	6.800553e-01
NC_000962.3	4200	1140653	0	A	T	0.012	2.600855e+02	2.568845e+02	1.746117e+00	3.115280e-01
NC_000962.3	2020	1141362	0	A	T	0.010	2.066962e+01	2.812819e+02	1.778301e+00	9.414339e-01
NC_000962.3	2409	1141442	0	A	T	0.015	4.753105e+02	1.669343e+02	1.416036e+00	4.486784e-03
NC_000962.3	2410	1142266	0	A	T	0.211	-2.849904e+01	1.100986e+02	1.764045e+00	7.957966e-01
NC_000962.3	495	1144585	0	A	T	0.062	-5.956991e+01	1.924220e+02	1.776304e+00	7.569361e-01
NC_000962.3	2411	1144664	0	A	T	0.133	6.022659e+01	8.358461e+01	1.754043e+00	4.713333e-01
NC_000962.3	496	1145848	0	A	T	0.051	-1.181831e+01	1.866911e+02	1.759753e+00	9.495352e-01
NC_000962.3	5280	1146605	0	A	T	0.022	-4.092702e+01	2.341768e+02	1.776745e+00	8.612910e-01
NC_000962.3	4201	1147252	0	A	T	0.012	2.600855e+02	2.568845e+02	1.746117e+00	3.115280e-01
NC_000962.3	4202	1148255	0	A	T	0.151	2.825467e+01	1.223068e+02	1.767519e+00	8.173440e-01
NC_000962.3	497	1148259	0	A	T	0.061	-1.422909e+02	1.596040e+02	1.777769e+00	3.728320e-01
NC_000962.3	10472	1148603	0	A	T	0.020	-3.041152e+02	2.208264e+02	1.789081e+00	1.687250e-01
NC_000962.3	498	1148930	0	A	T	0.046	6.766675e+01	1.707106e+02	1.770527e+00	6.918953e-01
NC_000962.3	499	1149551	0	A	T	0.474	1.367940e+02	1.496715e+02	1.758501e+00	3.609264e-01
NC_000962.3	8198	1150143	0	A	T	0.020	-5.512267e+01	1.508892e+02	1.753887e+00	7.149397e-01
NC_000962.3	500	1150585	0	A	T	0.481	-1.307984e+02	1.127840e+02	1.674443e+00	2.463987e-01
NC_000962.3	501	1151054	0	A	T	0.058	-2.299291e+02	1.707516e+02	1.728455e+00	1.783805e-01
NC_000962.3	5890	1153676	0	A	T	0.109	9.202895e+01	1.256513e+02	1.771251e+00	4.640625e-01
NC_000962.3	2021	1154646	0	A	T	0.012	4.984934e+01	1.316738e+02	1.745938e+00	7.050673e-01
NC_000962.3	3293	1154881	0	A	T	0.021	-2.175910e+01	1.815106e+02	1.768460e+00	9.046006e-01
NC_000962.3	3294	1157549	0	A	T	0.021	3.602504e+01	1.914686e+02	1.779363e+00	8.507910e-01
NC_000962.3	10473	1159162	0	A	T	0.025	-1.628991e+02	1.305530e+02	1.755794e+00	2.123690e-01
NC_000962.3	4204	1160660	0	A	T	0.021	-5.291807e+01	6.263992e+01	1.761790e+00	3.983973e-01
NC_000962.3	502	1160770	0	A	T	0.022	-3.022859e+00	6.113643e+01	1.751806e+00	9.605736e-01
NC_000962.3	4722	1161327	0	A	T	0.040	-7.700772e+00	2.443187e+02	1.772700e+00	9.748607e-01
NC_000962.3	2414	1162274	0	A	T	0.130	7.780816e+01	9.040302e+01	1.775957e+00	3.895910e-01
NC_000962.3	503	1163134	0	A	T	0.496	-1.453033e+02	1.419506e+02	1.764746e+00	3.062282e-01
NC_000962.3	15826	1163528	0	A	T	0.012	6.511761e+01	1.671407e+02	1.774290e+00	6.969055e-01
NC_000962.3	9065	1164081	0	A	T	0.020	-1.264675e+02	3.065943e+02	1.777848e+00	6.800553e-01
NC_000962.3	504	1164336	0	A	T	0.211	5.847651e+01	1.013740e+02	1.759309e+00	5.641595e-01
NC_000962.3	4205	1164361	0	A	T	0.040	8.690070e+01	1.385240e+02	1.765113e+00	5.305640e-01
NC_000962.3	2415	1164571	0	A	T	0.189	-1.677569e+01	3.115896e+01	1.719385e+00	5.904104e-01
NC_000962.3	10475	1165432	0	A	T	0.016	-5.656589e+00	9.462253e+01	1.742151e+00	9.523407e-01
NC_000962.3	505	1165522	0	A	T	0.496	1.346146e+02	9.875673e+01	1.766828e+00	1.731168e-01
NC_000962.3	2416	1167647	0	A	T	0.096	-3.247940e+01	9.922841e+01	1.756300e+00	7.434850e-01
NC_000962.3	506	1168010	0	A	T	0.050	-1.396253e+02	2.262662e+02	1.795146e+00	5.372998e-01
NC_000962.3	4723	1168188	0	A	T	0.040	2.026161e+02	2.219597e+02	1.777488e+00	3.615101e-01
NC_000962.3	8199	1168701	0	A	T	0.014	-6.681975e+01	2.356493e+02	1.764855e+00	7.768012e-01
NC_000962.3	508	1168776	0	A	T	0.051	4.160552e+02	2.454369e+02	1.736508e+00	9.031220e-02
NC_000962.3	10476	1169152	0	A	T	0.020	1.524245e+02	2.174222e+02	1.779924e+00	4.834101e-01
NC_000962.3	3730	1169447	0	A	T	0.024	5.978667e+00	4.184468e+01	1.747521e+00	8.864116e-01
NC_000962.3	5579	1170404	0	A	T	0.021	2.641852e+01	4.498227e+01	1.741668e+00	5.571097e-01
NC_000962.3	5281	1170821	0	A	T	0.023	1.057823e+02	2.576970e+02	1.769360e+00	6.815213e-01
NC_000962.3	509	1172085	0	A	T	0.051	-5.877793e+01	2.607497e+02	1.783615e+00	8.216930e-01
NC_000962.3	510	1173750	0	A	T	0.057	-2.761894e+02	1.400229e+02	1.699602e+00	4.879369e-02
NC_000962.3	511	1175343	0	A	T	0.051	6.073717e+02	1.769077e+02	1.717697e+00	6.173185e-04
NC_000962.3	10478	1175762	0	A	T	0.020	8.442208e+01	2.347063e+02	1.773287e+00	7.191424e-01
NC_000962.3	512	1177157	0	A	T	0.046	1.207736e+02	1.383875e+02	1.757212e+00	3.829957e-01
NC_000962.3	2417	1177994	0	A	T	0.130	-1.572195e+01	8.602830e+01	1.757396e+00	8.550234e-01
NC_000962.3	514	1178116	0	A	T	0.437	1.051904e+02	8.559030e+01	1.722836e+00	2.193207e-01
NC_000962.3	5282	1179375	0	A	T	0.023	1.057823e+02	2.576970e+02	1.769360e+00	6.815213e-01
NC_000962.3	8200	1180866	0	A	T	0.013	2.688253e+01	2.024394e+02	1.763582e+00	8.943801e-01
NC_000962.3	10058	1182685	0	A	T	0.010	-2.822697e+01	2.703348e+02	1.779573e+00	9.168581e-01
NC_000962.3	5891	1183149	0	A	T	0.078	-8.681719e+00	9.450200e+01	1.765411e+00	9.268186e-01
NC_000962.3	5283	1183662	0	A	T	0.023	1.057823e+02	2.576970e+02	1.769360e+00	6.815213e-01
NC_000962.3	9067	1185934	0	A	T	0.020	-1.264675e+02	3.065943e+02	1.777848e+00	6.800553e-01
NC_000962.3	43714	1188906	0	A	T	0.016	4.400127e+01	8.979637e+01	1.744151e+00	6.242180e-01
NC_000962.3	37974	1189586	0	A	T	0.011	2.741193e+01	5.845797e+01	1.743594e+00	6.392169e-01
NC_000962.3	36950	1189699	0	A	T	0.058	6.387402e+01	2.558115e+01	1.751607e+00	1.266515e-02
NC_000962.3	36952	1189773	0	A	T	0.035	-3.780739e+00	3.622911e+01	1.748305e+00	9.169045e-01
NC_000962.3	515	1190093	0	A	T	0.408	9.704623e+01	4.957462e+01	1.790190e+00	5.051810e-02
NC_000962.3	2418	1190154	0	A	T	0.133	2.779166e+01	1.109816e+02	1.765604e+00	8.023092e-01
NC_000962.3	4206	1190172	0	A	T	0.012	-1.982068e+02	2.036931e+02	1.775718e+00	3.307228e-01
NC_000962.3	36953	1191358	0	A	T	0.045	-2.286700e+01	3.995643e+01	1.742541e+00	5.672304e-01
NC_000962.3	38293	1191462	0	A	T	0.025	-4.710067e+00	3.951078e+01	1.744710e+00	9.051298e-01
NC_000962.3	38434	1191497	0	A	T	0.010	7.970528e+01	5.840630e+01	1.736768e+00	1.726207e-01
NC_000962.3	3296	1191817	0	A	T	0.024	6.746237e+01	5.339528e+01	1.730895e+00	2.066798e-01
NC_000962.3	4207	1192042	0	A	T	0.012	1.747549e+02	2.955822e+02	1.765778e+00	5.544860e-01
NC_000962.3	5284	1193353	0	A	T	0.022	-4.092702e+01	2.341768e+02	1.776745e+00	8.612910e-01
NC_000962.3	4208	1193927	0	A	T	0.012	1.747549e+02	2.955822e+02	1.765778e+00	5.544860e-01
NC_000962.3	4209	1195463	0	A	T	0.012	2.600855e+02	2.568845e+02	1.746117e+00	3.115280e-01
NC_000962.3	516	1197157	0	A	T	0.050	-1.198030e+01	1.498977e+02	1.751827e+00	9.363121e-01
NC_000962.3	2419	1199547	0	A	T	0.211	-4.872820e+01	1.104821e+02	1.764366e+00	6.592584e-01
NC_000962.3	517	1200418	0	A	T	0.472	3.877962e+01	1.125977e+02	1.759047e+00	7.306012e-01
NC_000962.3	518	1201581	0	A	T	0.051	2.334932e+02	2.208776e+02	1.764935e+00	2.906780e-01
NC_000962.3	6285	1205269	0	A	T	0.025	-3.222657e+01	2.221777e+02	1.774616e+00	8.846976e-01
NC_000962.3	519	1211369	0	A	T	0.062	-5.956991e+01	1.924220e+02	1.776304e+00	7.569361e-01
NC_000962.3	4724	1211542	0	A	T	0.041	-4.796756e+01	2.021986e+02	1.762898e+00	8.125202e-01
NC_000962.3	5707	1211982	0	A	T	0.035	-5.704132e+00	1.233386e+02	1.765108e+00	9.631207e-01
NC_000962.3	2420	1212076	0	A	T	0.203	6.543930e+01	5.604581e+01	1.774024e+00	2.432057e-01
NC_000962.3	520	1212432	0	A	T	0.036	-4.795362e+01	6.979491e+01	1.729701e+00	4.921788e-01
NC_000962.3	5285	1212829	0	A	T	0.018	8.294724e+00	9.653304e+01	1.751057e+00	9.315398e-01
NC_000962.3	15828	1213045	0	A	T	0.018	3.378792e+01	1.428924e+02	1.749574e+00	8.131196e-01
NC_000962.3	22601	1213655	0	A	T	0.030	-4.317057e+01	6.426068e+01	1.728440e+00	5.018419e-01
NC_000962.3	44379	1213693	0	A	T	0.010	-7.753347e+01	4.849798e+01	1.715905e+00	1.101599e-01
NC_000962.3	45359	1213713	0	A	T	0.013	-3.738885e+01	4.388667e+01	1.733503e+00	3.944222e-01
NC_000962.3	47169	1213732	0	A	T	0.021	-1.230909e+02	3.613672e+01	1.693140e+00	6.810847e-04
NC_000962.3	37209	1213734	0	A	T	0.033	-3.475944e+01	3.002427e+01	1.744876e+00	2.472194e-01
NC_000962.3	521	1215105	0	A	T	0.058	-2.299291e+02	1.707516e+02	1.728455e+00	1.783805e-01
NC_000962.3	522	1215742	0	A	T	0.050	-1.396253e+02	2.262662e+02	1.795146e+00	5.372998e-01
NC_000962.3	10927	1217065	0	A	T	0.036	-6.476546e+01	6.852586e+01	1.709070e+00	3.447915e-01
NC_000962.3	523	1217157	0	A	T	0.036	-1.412241e+01	6.616615e+01	1.739180e+00	8.310223e-01
NC_000962.3	18698	1218301	0	A	T	0.092	-9.058006e+01	6.343958e+01	1.715408e+00	1.536130e-01
NC_000962.3	524	1218658	0	A	T	0.039	-5.909935e+01	7.519838e+01	1.749633e+00	4.320787e-01
NC_000962.3	3298	1218737	0	A	T	0.203	9.190892e+01	6.157729e+01	1.766858e+00	1.358186e-01
NC_000962.3	525	1218896	0	A	T	0.045	-3.966147e+01	1.300451e+02	1.765262e+00	7.604341e-01
NC_000962.3	9848	1218985	0	A	T	0.013	-1.641813e+01	1.187594e+02	1.748949e+00	8.900691e-01
NC_000962.3	8201	1219289	0	A	T	0.014	1.517202e+01	3.211305e+02	1.775922e+00	9.623255e-01
NC_000962.3	7394	1219683	0	A	T	0.015	9.746155e+01	2.063750e+02	1.772670e+00	6.368336e-01
NC_000962.3	526	1220680	0	A	T	0.500	3.683839e+02	5.189042e+02	1.766953e+00	4.778918e-01
NC_000962.3	8202	1221890	0	A	T	0.014	1.517202e+01	3.211305e+02	1.775922e+00	9.623255e-01
NC_000962.3	527	1224367	0	A	T	0.404	4.243850e+01	3.224067e+01	1.753219e+00	1.883315e-01
NC_000962.3	5892	1226777	0	A	T	0.077	3.382677e+01	9.404571e+01	1.773169e+00	7.191484e-01
NC_000962.3	2874	1227217	0	A	T	0.022	6.922210e+01	1.267586e+02	1.759535e+00	5.851060e-01
NC_000962.3	528	1227830	0	A	T	0.058	-2.299291e+02	1.707516e+02	1.728455e+00	1.783805e-01
NC_000962.3	529	1230778	0	A	T	0.062	-5.956991e+01	1.924220e+02	1.776304e+00	7.569361e-01
NC_000962.3	4211	1231587	0	A	T	0.017	1.311338e+02	1.731131e+02	1.747305e+00	4.489015e-01
NC_000962.3	5893	1232037	0	A	T	0.104	-9.700510e+01	1.362558e+02	1.767625e+00	4.766486e-01
NC_000962.3	14026	1232867	0	A	T	0.039	5.346907e+01	9.565418e+01	1.772621e+00	5.762808e-01
NC_000962.3	5894	1234262	0	A	T	0.104	-9.700510e+01	1.362558e+02	1.767625e+00	4.766486e-01
NC_000962.3	15829	1236460	0	A	T	0.012	-1.166841e+02	2.263714e+02	1.768558e+00	6.063336e-01
NC_000962.3	4212	1237562	0	A	T	0.015	-1.440568e+02	3.013157e+02	1.782751e+00	6.326742e-01
NC_000962.3	10479	1240483	0	A	T	0.020	-3.041152e+02	2.208264e+02	1.789081e+00	1.687250e-01
NC_000962.3	3299	1241193	0	A	T	0.017	5.455541e+01	1.461385e+02	1.761866e+00	7.089834e-01
NC_000962.3	4213	1244655	0	A	T	0.015	-1.440568e+02	3.013157e+02	1.782751e+00	6.326742e-01
NC_000962.3	7396	1246080	0	A	T	0.015	9.746155e+01	2.063750e+02	1.772670e+00	6.368336e-01
NC_000962.3	10480	1248059	0	A	T	0.024	-8.722987e+01	1.219994e+02	1.742744e+00	4.747511e-01
NC_000962.3	531	1248382	0	A	T	0.062	-5.956991e+01	1.924220e+02	1.776304e+00	7.569361e-01
NC_000962.3	532	1248936	0	A	T	0.050	3.354758e+01	7.055230e+01	1.740697e+00	6.345202e-01
NC_000962.3	533	1248978	0	A	T	0.429	1.623280e+01	5.622376e+01	1.777618e+00	7.728487e-01
NC_000962.3	2022	1249019	0	A	T	0.010	2.066962e+01	2.812819e+02	1.778301e+00	9.414339e-01
NC_000962.3	2023	1249360	0	A	T	0.010	2.066962e+01	2.812819e+02	1.778301e+00	9.414339e-01
NC_000962.3	534	1250340	0	A	T	0.061	-1.765952e+02	1.518787e+02	1.767198e+00	2.451737e-01
NC_000962.3	535	1251199	0	A	T	0.216	6.357120e+01	9.554624e+01	1.742598e+00	5.059618e-01
NC_000962.3	8204	1251955	0	A	T	0.019	-5.167761e+01	1.765004e+02	1.764474e+00	7.697346e-01
NC_000962.3	536	1252054	0	A	T	0.051	-5.877793e+01	2.607497e+02	1.783615e+00	8.216930e-01
NC_000962.3	537	1252164	0	A	T	0.215	-1.115100e+00	9.849863e+01	1.767064e+00	9.909693e-01
NC_000962.3	538	1254562	0	A	T	0.061	-1.765952e+02	1.518787e+02	1.767198e+00	2.451737e-01
NC_000962.3	3300	1254588	0	A	T	0.015	1.410719e+02	1.730692e+02	1.771729e+00	4.151714e-01
NC_000962.3	10481	1255038	0	A	T	0.015	5.742566e+01	8.659376e+01	1.749669e+00	5.073583e-01
NC_000962.3	6702	1256338	0	A	T	0.029	4.584117e+01	7.589453e+01	1.769068e+00	5.459537e-01
NC_000962.3	4214	1256806	0	A	T	0.037	9.551992e+01	1.681073e+02	1.755370e+00	5.700034e-01
NC_000962.3	3304	1259624	0	A	T	0.021	3.602504e+01	1.914686e+02	1.779363e+00	8.507910e-01
NC_000962.3	9071	1262621	0	A	T	0.019	9.685519e+01	1.679730e+02	1.763388e+00	5.643133e-01
NC_000962.3	6286	1264981	0	A	T	0.025	-3.222657e+01	2.221777e+02	1.774616e+00	8.846976e-01
NC_000962.3	546	1265070	0	A	T	0.046	6.766675e+01	1.707106e+02	1.770527e+00	6.918953e-01
NC_000962.3	9072	1265259	0	A	T	0.020	-1.264675e+02	3.065943e+02	1.777848e+00	6.800553e-01
NC_000962.3	10482	1266347	0	A	T	0.020	1.003978e+02	2.260730e+02	1.772665e+00	6.570567e-01
NC_000962.3	5899	1269300	0	A	T	0.016	3.246480e+01	7.186496e+01	1.777674e+00	6.515352e-01
NC_000962.3	2421	1272010	0	A	T	0.132	3.949539e+01	1.138016e+02	1.762679e+00	7.286129e-01
NC_000962.3	2875	1273071	0	A	T	0.022	9.503922e+01	1.350476e+02	1.762662e+00	4.817318e-01
NC_000962.3	548	1273251	0	A	T	0.062	-5.956991e+01	1.924220e+02	1.776304e+00	7.569361e-01
NC_000962.3	8206	1274335	0	A	T	0.019	-5.167761e+01	1.765004e+02	1.764474e+00	7.697346e-01
NC_000962.3	549	1275957	0	A	T	0.215	5.682795e+01	9.125347e+01	1.752279e+00	5.335718e-01
NC_000962.3	8207	1276005	0	A	T	0.013	2.688253e+01	2.024394e+02	1.763582e+00	8.943801e-01
NC_000962.3	4726	1276321	0	A	T	0.114	-1.915158e+01	5.695546e+01	1.753371e+00	7.367390e-01
NC_000962.3	4727	1276340	0	A	T	0.117	-8.361758e+01	5.397718e+01	1.789350e+00	1.216227e-01
NC_000962.3	4728	1276414	0	A	T	0.015	1.871422e+01	1.130339e+02	1.750357e+00	8.685297e-01
NC_000962.3	4218	1276432	0	A	T	0.092	-4.957080e+01	3.079874e+01	1.692773e+00	1.077766e-01
NC_000962.3	550	1276588	0	A	T	0.194	-6.416304e-01	3.470341e+01	1.745631e+00	9.852519e-01
NC_000962.3	6289	1276860	0	A	T	0.025	3.704891e+01	4.352064e+01	1.752435e+00	3.947805e-01
NC_000962.3	24979	1276866	0	A	T	0.018	1.368144e+02	4.916157e+01	1.766181e+00	5.473742e-03
NC_000962.3	4219	1276931	0	A	T	0.015	8.217228e+01	3.046285e+02	1.774919e+00	7.874036e-01
NC_000962.3	2028	1276938	0	A	T	0.086	-4.968543e+01	3.553067e+01	1.717866e+00	1.622649e-01
NC_000962.3	8208	1277730	0	A	T	0.015	3.120465e+02	1.939863e+02	1.806761e+00	1.079748e-01
NC_000962.3	2029	1277870	0	A	T	0.402	-4.184913e+01	3.767852e+01	1.717840e+00	2.669315e-01
NC_000962.3	5288	1277871	0	A	T	0.022	-4.092702e+01	2.341768e+02	1.776745e+00	8.612910e-01
NC_000962.3	552	1281118	0	A	T	0.498	-7.338647e+01	1.959283e+02	1.758627e+00	7.080575e-01
NC_000962.3	3305	1281443	0	A	T	0.053	-1.326992e+01	1.615511e+02	1.774607e+00	9.345490e-01
NC_000962.3	553	1281771	0	A	T	0.061	-5.942935e+01	1.524228e+02	1.760361e+00	6.966832e-01
NC_000962.3	2030	1284616	0	A	T	0.010	2.066962e+01	2.812819e+02	1.778301e+00	9.414339e-01
NC_000962.3	554	1285001	0	A	T	0.051	-5.877793e+01	2.607497e+02	1.783615e+00	8.216930e-01
NC_000962.3	4729	1285148	0	A	T	0.040	-7.700772e+00	2.443187e+02	1.772700e+00	9.748607e-01
NC_000962.3	555	1286766	0	A	T	0.045	4.335422e+01	1.291416e+02	1.757117e+00	7.371495e-01
NC_000962.3	10483	1288084	0	A	T	0.021	2.092026e+02	2.036878e+02	1.761567e+00	3.045986e-01
NC_000962.3	556	1288698	0	A	T	0.051	-5.877793e+01	2.607497e+02	1.783615e+00	8.216930e-01
NC_000962.3	15831	1288948	0	A	T	0.012	-1.166841e+02	2.263714e+02	1.768558e+00	6.063336e-01
NC_000962.3	6290	1290326	0	A	T	0.024	9.583293e+00	2.102417e+02	1.775204e+00	9.636510e-01
NC_000962.3	5289	1290337	0	A	T	0.023	1.057823e+02	2.576970e+02	1.769360e+00	6.815213e-01
NC_000962.3	557	1292102	0	A	T	0.465	6.262777e+00	6.034572e+01	1.744001e+00	9.173605e-01
NC_000962.3	4221	1292464	0	A	T	0.151	1.788048e+01	1.254365e+02	1.770176e+00	8.866734e-01
NC_000962.3	558	1293333	0	A	T	0.045	-4.199398e+00	1.166088e+02	1.752970e+00	9.712784e-01
NC_000962.3	4222	1294222	0	A	T	0.012	1.747549e+02	2.955822e+02	1.765778e+00	5.544860e-01
NC_000962.3	3307	1297327	0	A	T	0.053	-5.269709e+01	1.567766e+02	1.773572e+00	7.368345e-01
NC_000962.3	3308	1297999	0	A	T	0.052	-5.639807e+01	1.394649e+02	1.767962e+00	6.860010e-01
NC_000962.3	5290	1299096	0	A	T	0.022	1.424549e+02	1.395904e+02	1.734120e+00	3.076937e-01
NC_000962.3	9075	1299262	0	A	T	0.020	1.461540e+00	2.766538e+02	1.777333e+00	9.957858e-01
NC_000962.3	559	1299305	0	A	T	0.044	1.061481e+02	8.748430e+01	1.751318e+00	2.252466e-01
NC_000962.3	7398	1301739	0	A	T	0.015	9.746155e+01	2.063750e+02	1.772670e+00	6.368336e-01
NC_000962.3	4732	1301959	0	A	T	0.040	2.026161e+02	2.219597e+02	1.777488e+00	3.615101e-01
NC_000962.3	10060	1302920	0	A	T	0.010	-2.822697e+01	2.703348e+02	1.779573e+00	9.168581e-01
NC_000962.3	4223	1302954	0	A	T	0.012	1.747549e+02	2.955822e+02	1.765778e+00	5.544860e-01
NC_000962.3	43601	1305593	0	A	T	0.024	1.723957e+01	4.130062e+01	1.733208e+00	6.764506e-01
NC_000962.3	560	1306259	0	A	T	0.214	3.290855e+01	7.376984e+01	1.741857e+00	6.556097e-01
NC_000962.3	561	1307598	0	A	T	0.431	1.104744e+02	9.061106e+01	1.716769e+00	2.230094e-01
NC_000962.3	2031	1313338	0	A	T	0.222	-8.819986e+00	1.603973e+01	1.756063e+00	5.825046e-01
NC_000962.3	2032	1313338	0	A	T	0.087	3.299908e+01	2.278859e+01	1.732910e+00	1.478716e-01
NC_000962.3	562	1315191	0	A	T	0.500	1.816117e+02	4.564944e+02	1.765142e+00	6.908211e-01
NC_000962.3	563	1315884	0	A	T	0.496	1.041949e+02	1.199840e+02	1.749732e+00	3.853508e-01
NC_000962.3	564	1317655	0	A	T	0.051	4.160552e+02	2.454369e+02	1.736508e+00	9.031220e-02
NC_000962.3	5291	1322171	0	A	T	0.023	1.057823e+02	2.576970e+02	1.769360e+00	6.815213e-01
NC_000962.3	2422	1322670	0	A	T	0.053	1.152607e+01	1.077041e+02	1.758285e+00	9.147947e-01
NC_000962.3	565	1322741	0	A	T	0.051	-5.877793e+01	2.607497e+02	1.783615e+00	8.216930e-01
NC_000962.3	2423	1324724	0	A	T	0.132	3.838024e+01	1.170404e+02	1.768039e+00	7.430288e-01
NC_000962.3	4734	1327550	0	A	T	0.040	-7.700772e+00	2.443187e+02	1.772700e+00	9.748607e-01
NC_000962.3	566	1327890	0	A	T	0.467	-1.289946e+01	6.561256e+01	1.750324e+00	8.441745e-01
NC_000962.3	567	1328687	0	A	T	0.497	-1.926970e+02	1.646445e+02	1.718457e+00	2.420867e-01
NC_000962.3	568	1329234	0	A	T	0.051	4.160552e+02	2.454369e+02	1.736508e+00	9.031220e-02
NC_000962.3	10484	1329570	0	A	T	0.022	1.092329e+02	1.590087e+02	1.750845e+00	4.922438e-01
NC_000962.3	5708	1330963	0	A	T	0.036	-8.510369e+01	1.329485e+02	1.733507e+00	5.222172e-01
NC_000962.3	10485	1331750	0	A	T	0.021	2.152355e+02	1.982018e+02	1.759257e+00	2.777297e-01
NC_000962.3	4735	1332162	0	A	T	0.040	7.081500e+01	2.230028e+02	1.761700e+00	7.508817e-01
NC_000962.3	4736	1332920	0	A	T	0.040	-7.700772e+00	2.443187e+02	1.772700e+00	9.748607e-01
NC_000962.3	569	1333669	0	A	T	0.047	-9.783420e+01	1.361888e+02	1.762987e+00	4.726722e-01
NC_000962.3	4737	1335415	0	A	T	0.040	8.797502e+01	2.113244e+02	1.766545e+00	6.772650e-01
NC_000962.3	570	1336164	0	A	T	0.046	6.766675e+01	1.707106e+02	1.770527e+00	6.918953e-01
NC_000962.3	9080	1336425	0	A	T	0.020	-1.264675e+02	3.065943e+02	1.777848e+00	6.800553e-01
NC_000962.3	15833	1338102	0	A	T	0.011	-2.260947e+01	2.044762e+02	1.773052e+00	9.119743e-01
NC_000962.3	5903	1338172	0	A	T	0.102	1.026746e+01	9.783859e+01	1.761540e+00	9.164393e-01
NC_000962.3	9081	1338693	0	A	T	0.020	-7.809881e+01	2.823143e+02	1.778430e+00	7.821074e-01
NC_000962.3	6291	1339399	0	A	T	0.060	2.909298e+01	4.262809e+01	1.735786e+00	4.950689e-01
NC_000962.3	5904	1339741	0	A	T	0.124	-2.776232e+01	4.751204e+01	1.738112e+00	5.591171e-01
NC_000962.3	5905	1339774	0	A	T	0.123	-5.416485e+01	5.492191e+01	1.711686e+00	3.242322e-01
NC_000962.3	17497	1339894	0	A	T	0.015	-2.915705e+01	7.324549e+01	1.733629e+00	6.906494e-01
NC_000962.3	6292	1339905	0	A	T	0.015	-4.877955e+01	6.809956e+01	1.724679e+00	4.739513e-01
NC_000962.3	571	1340208	0	A	T	0.070	-2.483463e+01	8.474524e+01	1.760914e+00	7.695358e-01
NC_000962.3	8210	1340256	0	A	T	0.014	1.885053e+01	1.264032e+02	1.745482e+00	8.814768e-01
NC_000962.3	10061	1340500	0	A	T	0.026	-3.114610e+01	5.889317e+01	1.730893e+00	5.970051e-01
NC_000962.3	4739	1340653	0	A	T	0.070	-1.094195e+01	6.814902e+01	1.745033e+00	8.724684e-01
NC_000962.3	4740	1340657	0	A	T	0.070	-8.334733e+01	4.758998e+01	1.706139e+00	8.014679e-02
NC_000962.3	7832	1340667	0	A	T	0.030	1.862748e+00	6.295556e+01	1.749139e+00	9.764005e-01
NC_000962.3	3309	1340688	0	A	T	0.024	1.035551e+02	9.753944e+01	1.786043e+00	2.886037e-01
NC_000962.3	4741	1340784	0	A	T	0.051	1.930632e+01	5.309903e+01	1.761605e+00	7.162296e-01
NC_000962.3	2882	1340830	0	A	T	0.040	3.357238e+01	4.106494e+01	1.750792e+00	4.137852e-01
NC_000962.3	2883	1340916	0	A	T	0.045	-1.605654e+01	5.389324e+01	1.740812e+00	7.658079e-01
NC_000962.3	2885	1341032	0	A	T	0.022	-9.860980e+01	5.255722e+01	1.708510e+00	6.087278e-02
NC_000962.3	6298	1341044	0	A	T	0.050	-2.646285e+01	4.236321e+01	1.734657e+00	5.323129e-01
NC_000962.3	6299	1341064	0	A	T	0.041	-3.002993e+01	5.363514e+01	1.741955e+00	5.756603e-01
NC_000962.3	3312	1341073	0	A	T	0.020	1.195340e+01	6.952397e+01	1.750001e+00	8.635209e-01
NC_000962.3	3734	1341083	0	A	T	0.024	4.322463e+01	6.049980e+01	1.752168e+00	4.750866e-01
NC_000962.3	4225	1341099	0	A	T	0.035	-8.321004e+01	4.341211e+01	1.687192e+00	5.551468e-02
NC_000962.3	2424	1341102	0	A	T	0.158	5.046933e+01	4.144740e+01	1.750500e+00	2.235955e-01
NC_000962.3	4742	1341120	0	A	T	0.040	8.684970e+01	1.493667e+02	1.745304e+00	5.610478e-01
NC_000962.3	2886	1341174	0	A	T	0.025	-5.059787e+01	7.527971e+01	1.738282e+00	5.016334e-01
NC_000962.3	2887	1341254	0	A	T	0.025	2.043032e+01	7.678772e+01	1.748719e+00	7.902383e-01
NC_000962.3	2425	1341624	0	A	T	0.054	2.409779e+01	2.855575e+01	1.705271e+00	3.989067e-01
NC_000962.3	572	1342581	0	A	T	0.240	-5.045414e+01	2.593919e+01	1.710825e+00	5.200435e-02
NC_000962.3	5906	1342716	0	A	T	0.097	1.281034e+01	6.347698e+01	1.748118e+00	8.400999e-01
NC_000962.3	5907	1342720	0	A	T	0.032	-2.145759e+01	3.862979e+01	1.759950e+00	5.786818e-01
NC_000962.3	4743	1347448	0	A	T	0.040	-7.700772e+00	2.443187e+02	1.772700e+00	9.748607e-01
NC_000962.3	3313	1347924	0	A	T	0.021	-2.175910e+01	1.815106e+02	1.768460e+00	9.046006e-01
NC_000962.3	4744	1348667	0	A	T	0.040	1.565713e+02	1.839921e+02	1.761799e+00	3.949624e-01
NC_000962.3	2426	1349001	0	A	T	0.097	2.945864e+01	9.459414e+01	1.759953e+00	7.555360e-01
NC_000962.3	573	1349733	0	A	T	0.049	-2.584990e+02	1.843329e+02	1.758575e+00	1.610778e-01
NC_000962.3	574	1351172	0	A	T	0.061	-1.162992e+02	1.779500e+02	1.767372e+00	5.135309e-01
NC_000962.3	8211	1352058	0	A	T	0.014	-6.401805e+01	1.812207e+02	1.755544e+00	7.239574e-01
NC_000962.3	10062	1353489	0	A	T	0.010	-2.822697e+01	2.703348e+02	1.779573e+00	9.168581e-01
NC_000962.3	4227	1354050	0	A	T	0.012	2.600855e+02	2.568845e+02	1.746117e+00	3.115280e-01
NC_000962.3	2427	1354437	0	A	T	0.211	-1.058227e+01	1.048912e+02	1.762540e+00	9.196566e-01
NC_000962.3	10063	1355036	0	A	T	0.010	-2.822697e+01	2.703348e+02	1.779573e+00	9.168581e-01
NC_000962.3	9085	1355061	0	A	T	0.020	1.461540e+00	2.766538e+02	1.777333e+00	9.957858e-01
NC_000962.3	5908	1356135	0	A	T	0.107	9.309501e+01	1.074987e+02	1.748630e+00	3.866629e-01
NC_000962.3	576	1357308	0	A	T	0.051	-5.877793e+01	2.607497e+02	1.783615e+00	8.216930e-01
NC_000962.3	3736	1358042	0	A	T	0.015	2.493641e+00	9.481665e+01	1.760572e+00	9.790229e-01
NC_000962.3	3314	1359127	0	A	T	0.021	-2.175910e+01	1.815106e+02	1.768460e+00	9.046006e-01
NC_000962.3	577	1360209	0	A	T	0.429	7.215941e+01	7.607991e+01	1.741776e+00	3.430878e-01
NC_000962.3	578	1361190	0	A	T	0.057	1.289182e+02	1.223046e+02	1.819218e+00	2.920674e-01
NC_000962.3	579	1361285	0	A	T	0.050	3.790412e+02	1.813436e+02	1.724006e+00	3.681795e-02
NC_000962.3	580	1362006	0	A	T	0.216	2.789227e+01	9.957373e+01	1.760008e+00	7.794377e-01
NC_000962.3	14028	1363359	0	A	T	0.041	2.982606e+01	1.182269e+02	1.771576e+00	8.008705e-01
NC_000962.3	8212	1364434	0	A	T	0.019	-5.167761e+01	1.765004e+02	1.764474e+00	7.697346e-01
NC_000962.3	4228	1365410	0	A	T	0.015	8.217228e+01	3.046285e+02	1.774919e+00	7.874036e-01
NC_000962.3	581	1365838	0	A	T	0.058	-5.933875e+01	8.811241e+01	1.764890e+00	5.007987e-01
NC_000962.3	2428	1365838	0	A	T	0.437	3.302789e+01	1.144613e+02	1.747759e+00	7.729767e-01
NC_000962.3	4746	1367270	0	A	T	0.013	1.024159e+02	1.903010e+02	1.754401e+00	5.905568e-01
NC_000962.3	582	1367484	0	A	T	0.062	-5.956991e+01	1.924220e+02	1.776304e+00	7.569361e-01
NC_000962.3	583	1368323	0	A	T	0.051	-5.877793e+01	2.607497e+02	1.783615e+00	8.216930e-01
NC_000962.3	5909	1368860	0	A	T	0.082	2.276434e+01	8.722325e+01	1.756576e+00	7.941469e-01
NC_000962.3	8213	1370648	0	A	T	0.013	2.688253e+01	2.024394e+02	1.763582e+00	8.943801e-01
NC_000962.3	584	1370852	0	A	T	0.051	-5.877793e+01	2.607497e+02	1.783615e+00	8.216930e-01
NC_000962.3	2429	1372887	0	A	T	0.098	1.088017e+01	1.023123e+02	1.763040e+00	9.153288e-01
NC_000962.3	3315	1373170	0	A	T	0.033	-2.291748e+01	1.406230e+02	1.771598e+00	8.705695e-01
NC_000962.3	585	1374065	0	A	T	0.475	5.265286e+01	4.850190e+01	1.758073e+00	2.778881e-01
NC_000962.3	586	1374201	0	A	T	0.050	-2.239316e+02	2.012350e+02	1.778107e+00	2.660299e-01
NC_000962.3	4747	1374352	0	A	T	0.040	2.026161e+02	2.219597e+02	1.777488e+00	3.615101e-01
NC_000962.3	8214	1374438	0	A	T	0.014	-1.986666e+02	2.163797e+02	1.763164e+00	3.587365e-01
NC_000962.3	587	1375044	0	A	T	0.049	-2.539862e+02	1.649695e+02	1.817386e+00	1.239310e-01
NC_000962.3	588	1375724	0	A	T	0.497	-1.099389e+02	1.453239e+02	1.735712e+00	4.494967e-01
NC_000962.3	589	1382628	0	A	T	0.497	-2.037138e+02	1.199472e+02	1.713459e+00	8.970660e-02
NC_000962.3	2430	1382884	0	A	T	0.053	-2.205651e+00	1.175632e+02	1.763189e+00	9.850347e-01
NC_000962.3	9087	1383352	0	A	T	0.019	-8.197328e+01	2.368358e+02	1.783140e+00	7.293161e-01
NC_000962.3	3316	1384259	0	A	T	0.015	1.410719e+02	1.730692e+02	1.771729e+00	4.151714e-01
NC_000962.3	2431	1389738	0	A	T	0.208	1.002936e+02	8.153289e+01	1.791589e+00	2.189080e-01
NC_000962.3	2432	1390527	0	A	T	0.134	1.028607e+02	1.196945e+02	1.784229e+00	3.903186e-01
NC_000962.3	590	1390763	0	A	T	0.061	-9.996618e+01	1.538527e+02	1.774114e+00	5.159804e-01
NC_000962.3	591	1393626	0	A	T	0.468	5.358669e+01	6.951679e+01	1.719125e+00	4.409551e-01
NC_000962.3	5910	1393694	0	A	T	0.107	1.840414e+01	1.045135e+02	1.760892e+00	8.602512e-01
NC_000962.3	4229	1393994	0	A	T	0.151	4.823557e+01	1.203875e+02	1.769741e+00	6.887373e-01
NC_000962.3	5911	1396311	0	A	T	0.108	-6.228796e+00	1.104645e+02	1.758612e+00	9.550429e-01
NC_000962.3	5292	1396583	0	A	T	0.022	-1.019941e+01	1.925864e+02	1.762305e+00	9.577727e-01
NC_000962.3	592	1396922	0	A	T	0.498	2.160394e+02	3.098429e+02	1.754923e+00	4.857826e-01
NC_000962.3	10486	1397356	0	A	T	0.021	2.455366e+02	1.909326e+02	1.766241e+00	1.987039e-01
NC_000962.3	62870	1398620	0	A	T	0.010	-3.518294e+01	5.817818e+01	1.719894e+00	5.454666e-01
NC_000962.3	5912	1399395	0	A	T	0.078	2.198490e+01	9.666448e+01	1.767395e+00	8.201253e-01
NC_000962.3	10487	1401768	0	A	T	0.020	1.524245e+02	2.174222e+02	1.779924e+00	4.834101e-01
NC_000962.3	8215	1403359	0	A	T	0.014	1.517202e+01	3.211305e+02	1.775922e+00	9.623255e-01
NC_000962.3	2433	1404169	0	A	T	0.212	-4.124767e+01	1.048605e+02	1.760689e+00	6.941273e-01
NC_000962.3	15838	1404295	0	A	T	0.011	-5.552303e+00	1.713625e+02	1.761171e+00	9.741579e-01
NC_000962.3	593	1406761	0	A	T	0.050	-2.239316e+02	2.012350e+02	1.778107e+00	2.660299e-01
NC_000962.3	594	1411210	0	A	T	0.499	4.755870e+01	3.013215e+02	1.769290e+00	8.746152e-01
NC_000962.3	595	1413130	0	A	T	0.051	-5.877793e+01	2.607497e+02	1.783615e+00	8.216930e-01
NC_000962.3	596	1413148	0	A	T	0.426	4.138776e+01	5.736819e+01	1.759958e+00	4.707831e-01
NC_000962.3	597	1414021	0	A	T	0.499	6.326474e+01	1.869199e+02	1.748339e+00	7.350783e-01
NC_000962.3	10064	1414899	0	A	T	0.010	-2.822697e+01	2.703348e+02	1.779573e+00	9.168581e-01
NC_000962.3	9090	1416699	0	A	T	0.021	2.109818e+02	1.964280e+02	1.785721e+00	2.830038e-01
NC_000962.3	9091	1419877	0	A	T	0.020	-1.264675e+02	3.065943e+02	1.777848e+00	6.800553e-01
NC_000962.3	4230	1426079	0	A	T	0.015	8.217228e+01	3.046285e+02	1.774919e+00	7.874036e-01
NC_000962.3	2434	1428506	0	A	T	0.211	-8.365341e+01	9.187893e+01	1.779695e+00	3.627609e-01
NC_000962.3	2435	1431758	0	A	T	0.015	3.064643e+02	1.682150e+02	1.534331e+00	6.873260e-02
NC_000962.3	14029	1431805	0	A	T	0.041	3.318721e+01	1.219363e+02	1.771856e+00	7.855408e-01
NC_000962.3	10065	1433072	0	A	T	0.010	-2.822697e+01	2.703348e+02	1.779573e+00	9.168581e-01
NC_000962.3	2036	1433314	0	A	T	0.010	2.066962e+01	2.812819e+02	1.778301e+00	9.414339e-01
NC_000962.3	6303	1434220	0	A	T	0.010	2.306428e+01	7.988642e+01	1.751498e+00	7.728521e-01
NC_000962.3	10488	1439140	0	A	T	0.020	8.442208e+01	2.347063e+02	1.773287e+00	7.191424e-01
NC_000962.3	8216	1439711	0	A	T	0.019	-5.167761e+01	1.765004e+02	1.764474e+00	7.697346e-01
NC_000962.3	6304	1440150	0	A	T	0.025	-3.222657e+01	2.221777e+02	1.774616e+00	8.846976e-01
NC_000962.3	5918	1440271	0	A	T	0.079	-1.929417e+01	9.354350e+01	1.769726e+00	8.366248e-01
NC_000962.3	601	1440469	0	A	T	0.500	1.515563e+02	5.923476e+02	1.770814e+00	7.981065e-01
NC_000962.3	3318	1441533	0	A	T	0.049	-3.826093e+02	9.344559e+01	1.758401e+00	4.523831e-05
NC_000962.3	2436	1443115	0	A	T	0.054	-2.208766e+01	1.221313e+02	1.769350e+00	8.565155e-01
NC_000962.3	603	1443428	0	A	T	0.048	1.043581e+00	3.200209e+01	1.749018e+00	9.739914e-01
NC_000962.3	7405	1443607	0	A	T	0.015	9.746155e+01	2.063750e+02	1.772670e+00	6.368336e-01
NC_000962.3	4232	1444202	0	A	T	0.147	1.211492e+02	9.032198e+01	1.734210e+00	1.800836e-01
NC_000962.3	15839	1444531	0	A	T	0.011	-8.866748e+01	2.155775e+02	1.771210e+00	6.809267e-01
NC_000962.3	2437	1445474	0	A	T	0.213	-9.342985e+01	1.122782e+02	1.766264e+00	4.055072e-01
NC_000962.3	605	1445781	0	A	T	0.474	1.209069e+02	1.524716e+02	1.749539e+00	4.279510e-01
NC_000962.3	10489	1446651	0	A	T	0.021	2.092026e+02	2.036878e+02	1.761567e+00	3.045986e-01
NC_000962.3	2438	1446923	0	A	T	0.212	-2.677155e+01	1.113486e+02	1.762701e+00	8.100393e-01
NC_000962.3	9093	1450718	0	A	T	0.020	-7.809881e+01	2.823143e+02	1.778430e+00	7.821074e-01
NC_000962.3	2439	1452071	0	A	T	0.212	-4.290200e+01	9.246041e+01	1.759739e+00	6.427316e-01
NC_000962.3	606	1457144	0	A	T	0.498	1.524685e+02	2.148053e+02	1.721168e+00	4.779712e-01
NC_000962.3	2890	1461309	0	A	T	0.022	9.503922e+01	1.350476e+02	1.762662e+00	4.817318e-01
NC_000962.3	4233	1461915	0	A	T	0.015	-1.440568e+02	3.013157e+02	1.782751e+00	6.326742e-01
NC_000962.3	4751	1463388	0	A	T	0.040	2.026161e+02	2.219597e+02	1.777488e+00	3.615101e-01
NC_000962.3	10490	1463653	0	A	T	0.021	2.234975e+02	1.702479e+02	1.753107e+00	1.895169e-01
NC_000962.3	608	1468208	0	A	T	0.370	-5.644127e+01	3.445868e+01	1.720670e+00	1.017043e-01
NC_000962.3	609	1471659	0	A	T	0.452	5.659915e-01	3.866400e+01	1.745517e+00	9.883229e-01
NC_000962.3	6306	1472337	0	A	T	0.024	4.351337e+01	1.393390e+02	1.755624e+00	7.548805e-01
NC_000962.3	610	1473246	0	A	T	0.060	5.240677e+02	2.253416e+01	1.424994e+00	1.438231e-98
NC_000962.3	2891	1474001	0	A	T	0.021	1.465999e+02	1.398519e+02	1.782390e+00	2.947407e-01
NC_000962.3	5920	1477588	0	A	T	0.103	-5.982275e+01	1.216267e+02	1.762916e+00	6.229142e-01
NC_000962.3	612	1477596	0	A	T	0.046	6.766675e+01	1.707106e+02	1.770527e+00	6.918953e-01
NC_000962.3	613	1479085	0	A	T	0.060	1.047351e+02	1.186507e+02	1.768693e+00	3.775709e-01
NC_000962.3	2440	1480024	0	A	T	0.209	1.784160e+01	1.000946e+02	1.767851e+00	8.585597e-01
NC_000962.3	7406	1480144	0	A	T	0.043	3.168961e-01	3.327899e+01	1.750859e+00	9.924040e-01
NC_000962.3	36974	1480195	0	A	T	0.011	-1.979524e+01	5.561517e+01	1.745591e+00	7.219557e-01
NC_000962.3	2037	1480206	0	A	T	0.022	5.407506e+01	3.915185e+01	1.761451e+00	1.674941e-01
NC_000962.3	621	1480219	0	A	T	0.084	3.548952e+01	2.577618e+01	1.758011e+00	1.688284e-01
NC_000962.3	638	1480972	0	A	T	0.415	2.152128e+01	5.452730e+01	1.740026e+00	6.931453e-01
NC_000962.3	2441	1481185	0	A	T	0.415	-9.864026e+01	5.839757e+01	1.755698e+00	9.146501e-02
NC_000962.3	4752	1481256	0	A	T	0.039	-4.172364e+01	1.826488e+02	1.767197e+00	8.193471e-01
NC_000962.3	639	1481337	0	A	T	0.046	2.723093e+02	8.704780e+01	1.775102e+00	1.802028e-03
NC_000962.3	641	1481727	0	A	T	0.015	-6.945978e+01	4.730037e+01	1.757760e+00	1.422433e-01
NC_000962.3	665	1482627	0	A	T	0.495	3.254759e+01	1.006584e+02	1.751246e+00	7.464906e-01
NC_000962.3	4753	1483363	0	A	T	0.040	7.081500e+01	2.230028e+02	1.761700e+00	7.508817e-01
NC_000962.3	5293	1483991	0	A	T	0.022	-1.992573e+02	1.929165e+02	1.811450e+00	3.018802e-01
NC_000962.3	4754	1484393	0	A	T	0.039	1.137299e+02	1.730455e+02	1.756880e+00	5.111661e-01
NC_000962.3	666	1484708	0	A	T	0.500	-8.355975e+02	5.813275e+02	1.786329e+00	1.508744e-01
NC_000962.3	4241	1487084	0	A	T	0.015	-1.440568e+02	3.013157e+02	1.782751e+00	6.326742e-01
NC_000962.3	4755	1487869	0	A	T	0.039	7.043372e+01	1.814400e+02	1.763563e+00	6.979443e-01
NC_000962.3	44458	1488433	0	A	T	0.032	3.073273e+00	3.053959e+01	1.735154e+00	9.198596e-01
NC_000962.3	44459	1488434	0	A	T	0.027	-2.450925e+01	3.274216e+01	1.743850e+00	4.542777e-01
NC_000962.3	20521	1488793	0	A	T	0.090	-5.348413e+01	4.532532e+01	1.713063e+00	2.382392e-01
NC_000962.3	667	1490905	0	A	T	0.059	-3.502437e+02	1.408156e+02	1.702043e+00	1.301266e-02
NC_000962.3	6598	1494404	0	A	T	0.014	7.300004e+01	1.255290e+02	1.762716e+00	5.609897e-01
NC_000962.3	4242	1495326	0	A	T	0.151	1.788048e+01	1.254365e+02	1.770176e+00	8.866734e-01
NC_000962.3	668	1498951	0	A	T	0.058	-3.061590e+01	1.401457e+02	1.743998e+00	8.271109e-01
NC_000962.3	669	1499274	0	A	T	0.469	5.169166e+01	4.908482e+01	1.733379e+00	2.925096e-01
NC_000962.3	10077	1501538	0	A	T	0.010	-2.822697e+01	2.703348e+02	1.779573e+00	9.168581e-01
NC_000962.3	670	1501700	0	A	T	0.058	-2.299291e+02	1.707516e+02	1.728455e+00	1.783805e-01
NC_000962.3	9098	1501729	0	A	T	0.019	2.554201e+01	2.576185e+02	1.775278e+00	9.210389e-01
NC_000962.3	5294	1502765	0	A	T	0.023	1.057823e+02	2.576970e+02	1.769360e+00	6.815213e-01
NC_000962.3	4756	1504028	0	A	T	0.040	7.081500e+01	2.230028e+02	1.761700e+00	7.508817e-01
NC_000962.3	8305	1504779	0	A	T	0.014	1.517202e+01	3.211305e+02	1.775922e+00	9.623255e-01
NC_000962.3	10078	1509341	0	A	T	0.010	-2.822697e+01	2.703348e+02	1.779573e+00	9.168581e-01
NC_000962.3	10079	1510136	0	A	T	0.010	-2.822697e+01	2.703348e+02	1.779573e+00	9.168581e-01
NC_000962.3	2442	1512031	0	A	T	0.211	8.153925e+01	1.152721e+02	1.779899e+00	4.794825e-01
NC_000962.3	3322	1518185	0	A	T	0.021	3.602504e+01	1.914686e+02	1.779363e+00	8.507910e-01
NC_000962.3	2446	1519847	0	A	T	0.135	-4.109411e+00	8.171931e+01	1.750597e+00	9.599024e-01
NC_000962.3	4758	1522049	0	A	T	0.042	-6.585505e+01	1.388317e+02	1.744874e+00	6.353381e-01
NC_000962.3	14030	1523303	0	A	T	0.037	-4.339203e+01	9.750418e+01	1.745075e+00	6.563827e-01
NC_000962.3	5932	1524571	0	A	T	0.076	-1.485006e+01	4.118437e+01	1.738090e+00	7.184826e-01
NC_000962.3	9099	1524749	0	A	T	0.020	-7.809881e+01	2.823143e+02	1.778430e+00	7.821074e-01
NC_000962.3	5295	1524907	0	A	T	0.022	-1.992573e+02	1.929165e+02	1.811450e+00	3.018802e-01
NC_000962.3	10491	1525016	0	A	T	0.019	-1.939769e+02	2.065104e+02	1.773984e+00	3.477675e-01
NC_000962.3	671	1526311	0	A	T	0.047	1.580980e+01	1.658577e+02	1.764910e+00	9.240759e-01
NC_000962.3	672	1526819	0	A	T	0.437	1.742783e+02	1.241871e+02	1.769795e+00	1.607784e-01
NC_000962.3	9100	1527384	0	A	T	0.020	-1.264675e+02	3.065943e+02	1.777848e+00	6.800553e-01
NC_000962.3	2447	1527450	0	A	T	0.211	-3.441265e+01	1.152413e+02	1.766785e+00	7.652880e-01
NC_000962.3	2051	1528771	0	A	T	0.010	2.066962e+01	2.812819e+02	1.778301e+00	9.414339e-01
NC_000962.3	5933	1529952	0	A	T	0.103	-8.146530e+01	1.328211e+02	1.770226e+00	5.397675e-01
NC_000962.3	14031	1532296	0	A	T	0.040	-8.259689e+01	1.288363e+02	1.751738e+00	5.215842e-01
NC_000962.3	8306	1532635	0	A	T	0.020	-2.135022e+00	7.162221e+01	1.743489e+00	9.762241e-01
NC_000962.3	5934	1532777	0	A	T	0.104	-1.148136e+02	6.419238e+01	1.769585e+00	7.394147e-02
NC_000962.3	2906	1532827	0	A	T	0.105	-1.011610e+02	8.935300e+01	1.727600e+00	2.578046e-01
NC_000962.3	4243	1533157	0	A	T	0.015	2.584725e+01	5.369449e+01	1.737951e+00	6.303396e-01
NC_000962.3	4244	1533161	0	A	T	0.015	3.271597e+01	5.406417e+01	1.737416e+00	5.452091e-01
NC_000962.3	4245	1533208	0	A	T	0.064	1.078937e+01	4.843563e+01	1.735165e+00	8.237638e-01
NC_000962.3	673	1533241	0	A	T	0.372	-1.246552e+01	4.152928e+01	1.749955e+00	7.641069e-01
NC_000962.3	674	1533583	0	A	T	0.418	-2.082616e+01	4.919116e+01	1.739139e+00	6.721021e-01
NC_000962.3	2448	1535141	0	A	T	0.098	8.878655e+00	9.583706e+01	1.760296e+00	9.262029e-01
NC_000962.3	675	1536251	0	A	T	0.497	1.200957e+02	1.589540e+02	1.763307e+00	4.500794e-01
NC_000962.3	4246	1538659	0	A	T	0.036	2.478873e+01	1.668330e+02	1.764854e+00	8.819075e-01
NC_000962.3	676	1540141	0	A	T	0.061	1.914336e+02	1.549650e+02	1.814076e+00	2.169553e-01
NC_000962.3	10081	1540631	0	A	T	0.010	-2.822697e+01	2.703348e+02	1.779573e+00	9.168581e-01
NC_000962.3	677	1541798	0	A	T	0.051	-1.181831e+01	1.866911e+02	1.759753e+00	9.495352e-01
NC_000962.3	684	1544255	0	A	T	0.062	-5.956991e+01	1.924220e+02	1.776304e+00	7.569361e-01
NC_000962.3	3324	1544890	0	A	T	0.021	3.602504e+01	1.914686e+02	1.779363e+00	8.507910e-01
NC_000962.3	2450	1546530	0	A	T	0.133	1.318169e+01	1.141589e+02	1.766090e+00	9.080942e-01
NC_000962.3	4247	1546541	0	A	T	0.015	-1.440568e+02	3.013157e+02	1.782751e+00	6.326742e-01
NC_000962.3	685	1546703	0	A	T	0.042	-1.911727e+01	9.051156e+01	1.764819e+00	8.327576e-01
NC_000962.3	686	1547125	0	A	T	0.499	2.611120e+02	3.633901e+02	1.758845e+00	4.725658e-01
NC_000962.3	3325	1547215	0	A	T	0.017	5.455541e+01	1.461385e+02	1.761866e+00	7.089834e-01
NC_000962.3	687	1552547	0	A	T	0.499	3.106708e+02	2.166862e+02	1.678790e+00	1.519163e-01
NC_000962.3	4248	1553633	0	A	T	0.037	9.551992e+01	1.681073e+02	1.755370e+00	5.700034e-01
NC_000962.3	10494	1555402	0	A	T	0.020	1.524245e+02	2.174222e+02	1.779924e+00	4.834101e-01
NC_000962.3	688	1556787	0	A	T	0.051	4.160552e+02	2.454369e+02	1.736508e+00	9.031220e-02
NC_000962.3	5938	1558548	0	A	T	0.079	9.832880e+00	9.861375e+01	1.767774e+00	9.205909e-01
NC_000962.3	10082	1558745	0	A	T	0.010	-2.822697e+01	2.703348e+02	1.779573e+00	9.168581e-01
NC_000962.3	5939	1559864	0	A	T	0.078	2.430551e+01	9.720755e+01	1.766187e+00	8.026026e-01
NC_000962.3	8309	1559896	0	A	T	0.014	-6.681975e+01	2.356493e+02	1.764855e+00	7.768012e-01
NC_000962.3	4761	1561387	0	A	T	0.040	-7.700772e+00	2.443187e+02	1.772700e+00	9.748607e-01
NC_000962.3	5940	1561614	0	A	T	0.103	-6.430081e+01	1.325021e+02	1.769392e+00	6.275679e-01
NC_000962.3	689	1561939	0	A	T	0.050	-2.239316e+02	2.012350e+02	1.778107e+00	2.660299e-01
NC_000962.3	4762	1562742	0	A	T	0.040	2.026161e+02	2.219597e+02	1.777488e+00	3.615101e-01
NC_000962.3	690	1563717	0	A	T	0.432	1.170849e+02	9.714995e+01	1.726396e+00	2.283718e-01
NC_000962.3	2055	1564312	0	A	T	0.010	2.066962e+01	2.812819e+02	1.778301e+00	9.414339e-01
NC_000962.3	2056	1566863	0	A	T	0.010	2.066962e+01	2.812819e+02	1.778301e+00	9.414339e-01
NC_000962.3	691	1570566	0	A	T	0.473	6.748324e+01	1.253636e+02	1.760502e+00	5.904727e-01
NC_000962.3	10083	1570727	0	A	T	0.010	-2.822697e+01	2.703348e+02	1.779573e+00	9.168581e-01
NC_000962.3	22201	1572322	0	A	T	0.130	-9.261261e+01	4.676763e+01	1.657932e+00	4.790819e-02
NC_000962.3	2451	1572681	0	A	T	0.132	1.907768e+01	9.674267e+01	1.758079e+00	8.437052e-01
NC_000962.3	50561	1573015	0	A	T	0.031	-3.279556e+01	5.875673e+01	1.731361e+00	5.768435e-01
NC_000962.3	36981	1573381	0	A	T	0.120	-6.168970e+01	3.797816e+01	1.680505e+00	1.045726e-01
NC_000962.3	4250	1573432	0	A	T	0.027	-7.271147e+01	3.767202e+01	1.698407e+00	5.383486e-02
NC_000962.3	3993	1573534	0	A	T	0.027	-2.177995e+01	3.479331e+01	1.749856e+00	5.314501e-01
NC_000962.3	3994	1573536	0	A	T	0.021	-4.166370e+01	3.941214e+01	1.766119e+00	2.906722e-01
NC_000962.3	695	1573660	0	A	T	0.431	1.120880e+02	9.388821e+01	1.713400e+00	2.327817e-01
NC_000962.3	5715	1574316	0	A	T	0.036	-5.614698e+01	1.351693e+02	1.748381e+00	6.779384e-01
NC_000962.3	14032	1575195	0	A	T	0.040	-6.303651e+01	1.196360e+02	1.750601e+00	5.983616e-01
NC_000962.3	10495	1575783	0	A	T	0.024	-1.293594e+02	1.282866e+02	1.754522e+00	3.134901e-01
NC_000962.3	696	1576481	0	A	T	0.050	-2.239316e+02	2.012350e+02	1.778107e+00	2.660299e-01
NC_000962.3	697	1576527	0	A	T	0.050	-2.001163e+02	2.048286e+02	1.792501e+00	3.287753e-01
NC_000962.3	698	1577241	0	A	T	0.051	4.160552e+02	2.454369e+02	1.736508e+00	9.031220e-02
NC_000962.3	4253	1580680	0	A	T	0.037	9.180196e+01	1.747494e+02	1.758571e+00	5.994505e-01
NC_000962.3	10496	1581289	0	A	T	0.019	-1.939769e+02	2.065104e+02	1.773984e+00	3.477675e-01
NC_000962.3	2452	1586249	0	A	T	0.211	5.035568e+01	1.030351e+02	1.770238e+00	6.251296e-01
NC_000962.3	4763	1587718	0	A	T	0.040	1.565713e+02	1.839921e+02	1.761799e+00	3.949624e-01
NC_000962.3	3327	1588456	0	A	T	0.052	6.727855e+00	1.158086e+02	1.756245e+00	9.536833e-01
NC_000962.3	699	1588899	0	A	T	0.468	-4.192182e+01	7.044949e+01	1.770700e+00	5.519176e-01
NC_000962.3	4254	1589383	0	A	T	0.150	1.151444e+01	1.181110e+02	1.768958e+00	9.223554e-01
NC_000962.3	6316	1592453	0	A	T	0.025	-3.222657e+01	2.221777e+02	1.774616e+00	8.846976e-01
NC_000962.3	701	1593331	0	A	T	0.058	-2.801110e+02	1.454246e+02	1.729637e+00	5.432772e-02
NC_000962.3	5943	1593703	0	A	T	0.077	4.108660e+01	8.634942e+01	1.773971e+00	6.342934e-01
NC_000962.3	702	1594906	0	A	T	0.051	-5.877793e+01	2.607497e+02	1.783615e+00	8.216930e-01
NC_000962.3	703	1595342	0	A	T	0.055	-9.434822e+01	8.857194e+01	1.738878e+00	2.869992e-01
NC_000962.3	8310	1598490	0	A	T	0.013	-4.281748e+01	2.018443e+02	1.759614e+00	8.320418e-01
NC_000962.3	7414	1600039	0	A	T	0.015	9.746155e+01	2.063750e+02	1.772670e+00	6.368336e-01
NC_000962.3	2058	1601344	0	A	T	0.010	2.066962e+01	2.812819e+02	1.778301e+00	9.414339e-01
NC_000962.3	10497	1603587	0	A	T	0.020	-3.041152e+02	2.208264e+02	1.789081e+00	1.687250e-01
NC_000962.3	4255	1605149	0	A	T	0.015	-1.813928e+02	1.946853e+02	1.782689e+00	3.516729e-01
NC_000962.3	4765	1605281	0	A	T	0.040	7.081500e+01	2.230028e+02	1.761700e+00	7.508817e-01
NC_000962.3	4766	1605987	0	A	T	0.040	-7.700772e+00	2.443187e+02	1.772700e+00	9.748607e-01
NC_000962.3	704	1606673	0	A	T	0.051	2.334932e+02	2.208776e+02	1.764935e+00	2.906780e-01
NC_000962.3	705	1608276	0	A	T	0.062	-5.956991e+01	1.924220e+02	1.776304e+00	7.569361e-01
NC_000962.3	6317	1608596	0	A	T	0.020	4.252662e+00	1.199582e+02	1.764926e+00	9.717260e-01
NC_000962.3	706	1609840	0	A	T	0.428	5.266624e+01	6.931076e+01	1.769862e+00	4.474942e-01
NC_000962.3	14033	1612289	0	A	T	0.036	-1.437706e+01	1.287173e+02	1.764675e+00	9.110846e-01
NC_000962.3	14285	1612607	0	A	T	0.033	4.489445e+01	2.809957e+01	1.704534e+00	1.103830e-01
NC_000962.3	709	1612648	0	A	T	0.136	1.066667e+01	2.065639e+01	1.740956e+00	6.056829e-01
NC_000962.3	710	1612663	0	A	T	0.321	1.024846e+01	1.493892e+01	1.737889e+00	4.928346e-01
NC_000962.3	711	1613035	0	A	T	0.493	-2.961196e+01	8.210815e+01	1.762961e+00	7.184297e-01
NC_000962.3	15843	1613294	0	A	T	0.012	-1.166841e+02	2.263714e+02	1.768558e+00	6.063336e-01
NC_000962.3	2454	1613960	0	A	T	0.212	-7.906552e+01	1.283805e+02	1.778753e+00	5.381017e-01
NC_000962.3	713	1616061	0	A	T	0.050	-7.661477e+01	1.595481e+02	1.758077e+00	6.311766e-01
NC_000962.3	8311	1616330	0	A	T	0.014	1.517202e+01	3.211305e+02	1.775922e+00	9.623255e-01
NC_000962.3	714	1617302	0	A	T	0.051	-5.877793e+01	2.607497e+02	1.783615e+00	8.216930e-01
NC_000962.3	48429	1618634	0	A	T	0.019	-1.974436e+01	4.621563e+01	1.748804e+00	6.692963e-01
NC_000962.3	7639	1618978	0	A	T	0.031	-3.428185e+01	5.982755e+01	1.748814e+00	5.667479e-01
NC_000962.3	5588	1618999	0	A	T	0.014	-9.705061e+01	1.575111e+02	1.741186e+00	5.379153e-01
NC_000962.3	716	1620181	0	A	T	0.051	-5.877793e+01	2.607497e+02	1.783615e+00	8.216930e-01
NC_000962.3	5944	1622964	0	A	T	0.108	1.017321e+02	1.275513e+02	1.770175e+00	4.252781e-01
NC_000962.3	717	1624791	0	A	T	0.396	-1.223851e+02	4.549368e+01	1.834161e+00	7.244011e-03
NC_000962.3	6318	1625019	0	A	T	0.025	-3.222657e+01	2.221777e+02	1.774616e+00	8.846976e-01
NC_000962.3	2455	1625254	0	A	T	0.053	-5.370940e+01	1.152236e+02	1.772422e+00	6.412084e-01
NC_000962.3	718	1625333	0	A	T	0.050	-1.445297e+02	1.757009e+02	1.776918e+00	4.109099e-01
NC_000962.3	3328	1625348	0	A	T	0.033	4.479512e+01	1.539379e+02	1.765004e+00	7.711072e-01
NC_000962.3	719	1627351	0	A	T	0.217	3.659684e+01	8.875807e+01	1.754101e+00	6.801799e-01
NC_000962.3	14034	1628589	0	A	T	0.040	4.042957e+01	1.179893e+02	1.772317e+00	7.319202e-01
NC_000962.3	720	1630148	0	A	T	0.470	-8.757448e+01	7.587821e+01	1.782343e+00	2.486775e-01
NC_000962.3	4767	1630596	0	A	T	0.039	-8.852312e+01	1.322487e+02	1.738982e+00	5.033933e-01
NC_000962.3	38447	1632542	0	A	T	0.025	2.825047e+01	3.258699e+01	1.731191e+00	3.861620e-01
NC_000962.3	37232	1632543	0	A	T	0.032	-2.804179e+01	2.905944e+01	1.710949e+00	3.347550e-01
NC_000962.3	37474	1632737	0	A	T	0.012	-1.438614e+02	1.095045e+02	1.694895e+00	1.891894e-01
NC_000962.3	4257	1634523	0	A	T	0.018	-6.304285e+01	6.526205e+01	1.751133e+00	3.342471e-01
NC_000962.3	4258	1634609	0	A	T	0.079	2.774873e+01	3.225416e+01	1.742928e+00	3.897929e-01
NC_000962.3	4259	1634633	0	A	T	0.013	3.664135e+01	1.276574e+02	1.739254e+00	7.741414e-01
NC_000962.3	721	1636173	0	A	T	0.027	-2.755800e+01	4.650901e+01	1.739020e+00	5.536106e-01
NC_000962.3	18700	1636826	0	A	T	0.309	-4.073636e+01	2.266149e+01	1.677935e+00	7.249898e-02
NC_000962.3	44121	1636879	0	A	T	0.039	1.222375e+01	2.758279e+01	1.737082e+00	6.577282e-01
NC_000962.3	43834	1636882	0	A	T	0.012	-1.001430e+01	4.528699e+01	1.733970e+00	8.250302e-01
NC_000962.3	37237	1636918	0	A	T	0.019	-4.040115e+01	5.187821e+01	1.729591e+00	4.362740e-01
NC_000962.3	38144	1636944	0	A	T	0.022	9.690285e+00	3.633684e+01	1.737492e+00	7.897633e-01
NC_000962.3	9781	1636980	0	A	T	0.299	-2.360123e+01	1.782139e+01	1.707885e+00	1.856567e-01
NC_000962.3	23522	1636982	0	A	T	0.296	-2.096981e+01	1.790066e+01	1.718338e+00	2.416557e-01
NC_000962.3	38450	1637114	0	A	T	0.142	-2.075554e+01	1.792927e+01	1.771454e+00	2.472507e-01
NC_000962.3	36990	1637116	0	A	T	0.190	-2.957218e+00	1.753671e+01	1.739853e+00	8.661169e-01
NC_000962.3	38451	1637142	0	A	T	0.021	-5.063516e-01	3.565203e+01	1.733998e+00	9.886708e-01
NC_000962.3	36993	1637175	0	A	T	0.021	-4.391038e+01	3.512049e+01	1.712960e+00	2.114493e-01
NC_000962.3	37242	1637214	0	A	T	0.032	-3.612789e+01	3.503147e+01	1.729734e+00	3.026153e-01
NC_000962.3	2916	1638125	0	A	T	0.099	-1.399280e+01	2.757463e+01	1.740971e+00	6.119338e-01
NC_000962.3	724	1638364	0	A	T	0.042	-5.060915e+01	1.110867e+02	1.778941e+00	6.487752e-01
NC_000962.3	725	1639594	0	A	T	0.466	3.384482e-01	4.195756e+01	1.748524e+00	9.935654e-01
NC_000962.3	5716	1640993	0	A	T	0.036	-5.614698e+01	1.351693e+02	1.748381e+00	6.779384e-01
NC_000962.3	9112	1642489	0	A	T	0.020	-1.264675e+02	3.065943e+02	1.777848e+00	6.800553e-01
NC_000962.3	726	1643864	0	A	T	0.051	4.160552e+02	2.454369e+02	1.736508e+00	9.031220e-02
NC_000962.3	5471	1644362	0	A	T	0.018	-7.385014e+01	4.512728e+01	1.764619e+00	1.020083e-01
NC_000962.3	4261	1645334	0	A	T	0.015	8.217228e+01	3.046285e+02	1.774919e+00	7.874036e-01
NC_000962.3	729	1645802	0	A	T	0.432	8.408866e+01	9.920176e+01	1.741243e+00	3.968056e-01
NC_000962.3	4262	1646954	0	A	T	0.012	2.600855e+02	2.568845e+02	1.746117e+00	3.115280e-01
NC_000962.3	730	1647436	0	A	T	0.051	-5.877793e+01	2.607497e+02	1.783615e+00	8.216930e-01
NC_000962.3	5945	1648620	0	A	T	0.102	-5.490444e+01	1.165895e+02	1.753536e+00	6.377855e-01
NC_000962.3	731	1650072	0	A	T	0.499	-4.440375e+02	2.280118e+02	1.652043e+00	5.172308e-02
NC_000962.3	2457	1651306	0	A	T	0.133	7.521243e-02	1.248548e+02	1.770937e+00	9.995195e-01
NC_000962.3	732	1651308	0	A	T	0.051	4.160552e+02	2.454369e+02	1.736508e+00	9.031220e-02
NC_000962.3	6320	1655860	0	A	T	0.019	-6.446910e+01	1.101275e+02	1.749865e+00	5.583895e-01
NC_000962.3	9114	1661383	0	A	T	0.020	-7.809881e+01	2.823143e+02	1.778430e+00	7.821074e-01
NC_000962.3	735	1669158	0	A	T	0.050	-1.396253e+02	2.262662e+02	1.795146e+00	5.372998e-01
NC_000962.3	4263	1669358	0	A	T	0.149	5.381484e+01	9.564753e+01	1.765290e+00	5.737904e-01
NC_000962.3	3769	1673423	0	A	T	0.013	-7.031472e+01	6.702420e+01	1.745326e+00	2.943524e-01
NC_000962.3	5717	1673425	0	A	T	0.087	-1.320804e+01	2.537848e+01	1.752134e+00	6.028541e-01
NC_000962.3	5718	1674263	0	A	T	0.015	-5.938458e+00	5.393825e+01	1.745114e+00	9.123512e-01
NC_000962.3	3770	1674481	0	A	T	0.011	-5.345238e+01	5.600089e+01	1.758016e+00	3.400330e-01
NC_000962.3	4264	1675973	0	A	T	0.012	1.747549e+02	2.955822e+02	1.765778e+00	5.544860e-01
NC_000962.3	737	1676290	0	A	T	0.437	1.402196e+02	1.260812e+02	1.783662e+00	2.663087e-01
NC_000962.3	738	1678706	0	A	T	0.051	4.160552e+02	2.454369e+02	1.736508e+00	9.031220e-02
NC_000962.3	10498	1688024	0	A	T	0.023	5.006646e+01	1.240900e+02	1.757000e+00	6.866773e-01
NC_000962.3	2458	1688061	0	A	T	0.051	7.878530e+01	1.268821e+02	1.745319e+00	5.347653e-01
NC_000962.3	739	1688064	0	A	T	0.051	-5.877793e+01	2.607497e+02	1.783615e+00	8.216930e-01
NC_000962.3	740	1688300	0	A	T	0.059	-8.403991e+01	9.572402e+01	1.783283e+00	3.801576e-01
NC_000962.3	5947	1688649	0	A	T	0.103	-3.112074e+01	1.204563e+02	1.758881e+00	7.961770e-01
NC_000962.3	741	1689349	0	A	T	0.476	-8.203339e+00	9.465805e+01	1.755115e+00	9.309544e-01
NC_000962.3	4265	1689571	0	A	T	0.015	8.217228e+01	3.046285e+02	1.774919e+00	7.874036e-01
NC_000962.3	2060	1689708	0	A	T	0.010	2.066962e+01	2.812819e+02	1.778301e+00	9.414339e-01
NC_000962.3	3332	1691799	0	A	T	0.054	-9.809649e+01	1.333366e+02	1.769299e+00	4.620579e-01
NC_000962.3	9117	1691990	0	A	T	0.019	-2.969829e+02	1.864731e+02	1.796577e+00	1.115144e-01
NC_000962.3	742	1692141	0	A	T	0.473	1.323409e+02	1.072022e+02	1.707259e+00	2.172662e-01
NC_000962.3	4771	1692186	0	A	T	0.040	-1.216022e+02	2.218848e+02	1.766575e+00	5.837681e-01
NC_000962.3	2459	1692795	0	A	T	0.213	-3.684683e+01	1.025123e+02	1.758644e+00	7.193326e-01
NC_000962.3	8313	1692824	0	A	T	0.019	-5.167761e+01	1.765004e+02	1.764474e+00	7.697346e-01
NC_000962.3	4772	1693218	0	A	T	0.013	1.024159e+02	1.903010e+02	1.754401e+00	5.905568e-01
NC_000962.3	15845	1693235	0	A	T	0.011	-1.120297e+02	2.018895e+02	1.777664e+00	5.790656e-01
NC_000962.3	8314	1693433	0	A	T	0.014	-6.681975e+01	2.356493e+02	1.764855e+00	7.768012e-01
NC_000962.3	743	1693561	0	A	T	0.476	1.968625e+02	1.112873e+02	1.802430e+00	7.716292e-02
NC_000962.3	4773	1694926	0	A	T	0.040	-7.700772e+00	2.443187e+02	1.772700e+00	9.748607e-01
NC_000962.3	744	1695037	0	A	T	0.051	-5.877793e+01	2.607497e+02	1.783615e+00	8.216930e-01
NC_000962.3	9118	1695187	0	A	T	0.020	-7.809881e+01	2.823143e+02	1.778430e+00	7.821074e-01
NC_000962.3	5948	1695364	0	A	T	0.103	-1.122860e+02	1.242341e+02	1.752849e+00	3.662747e-01
NC_000962.3	745	1695796	0	A	T	0.051	4.160552e+02	2.454369e+02	1.736508e+00	9.031220e-02
NC_000962.3	746	1696672	0	A	T	0.044	1.660072e+02	7.464058e+01	1.691072e+00	2.633380e-02
NC_000962.3	747	1697896	0	A	T	0.046	6.766675e+01	1.707106e+02	1.770527e+00	6.918953e-01
NC_000962.3	10089	1698774	0	A	T	0.010	-2.822697e+01	2.703348e+02	1.779573e+00	9.168581e-01
NC_000962.3	748	1698911	0	A	T	0.474	-1.783407e+02	8.609845e+01	1.812962e+00	3.854526e-02
NC_000962.3	2460	1699663	0	A	T	0.015	5.682498e+02	1.486013e+02	1.408375e+00	1.382699e-04
NC_000962.3	749	1699849	0	A	T	0.060	-2.070670e+02	1.638608e+02	1.762781e+00	2.065993e-01
NC_000962.3	4774	1700088	0	A	T	0.040	7.310717e+01	1.718784e+02	1.757461e+00	6.706657e-01
NC_000962.3	750	1701215	0	A	T	0.051	-5.877793e+01	2.607497e+02	1.783615e+00	8.216930e-01
NC_000962.3	10500	1702851	0	A	T	0.020	8.442208e+01	2.347063e+02	1.773287e+00	7.191424e-01
NC_000962.3	2461	1703319	0	A	T	0.015	4.753105e+02	1.669343e+02	1.416036e+00	4.486784e-03
NC_000962.3	2061	1703555	0	A	T	0.010	2.066962e+01	2.812819e+02	1.778301e+00	9.414339e-01
NC_000962.3	4266	1704554	0	A	T	0.015	8.217228e+01	3.046285e+02	1.774919e+00	7.874036e-01
NC_000962.3	752	1706119	0	A	T	0.497	-6.114962e+01	1.576048e+02	1.741388e+00	6.980919e-01
NC_000962.3	5949	1706602	0	A	T	0.103	-4.866536e+01	1.225640e+02	1.765259e+00	6.913955e-01
NC_000962.3	753	1706685	0	A	T	0.048	4.677026e+01	1.392526e+02	1.755042e+00	7.370322e-01
NC_000962.3	5950	1708846	0	A	T	0.104	-9.232535e+01	1.230220e+02	1.757586e+00	4.531182e-01
NC_000962.3	754	1709432	0	A	T	0.216	1.388833e+01	8.867766e+01	1.757645e+00	8.755747e-01
NC_000962.3	3333	1709899	0	A	T	0.052	2.109677e+01	1.506626e+02	1.773629e+00	8.886632e-01
NC_000962.3	6323	1710070	0	A	T	0.025	-3.222657e+01	2.221777e+02	1.774616e+00	8.846976e-01
NC_000962.3	10501	1711588	0	A	T	0.025	-1.374428e+02	1.286817e+02	1.751841e+00	2.857044e-01
NC_000962.3	2462	1711639	0	A	T	0.052	6.359529e+00	1.103509e+02	1.760648e+00	9.540532e-01
NC_000962.3	4267	1711645	0	A	T	0.040	3.861866e+01	1.372147e+02	1.765989e+00	7.784176e-01
NC_000962.3	755	1711670	0	A	T	0.051	4.160552e+02	2.454369e+02	1.736508e+00	9.031220e-02
NC_000962.3	5951	1712824	0	A	T	0.104	-9.700510e+01	1.362558e+02	1.767625e+00	4.766486e-01
NC_000962.3	756	1713192	0	A	T	0.214	5.901462e+01	7.961784e+01	1.753085e+00	4.587074e-01
NC_000962.3	4775	1713279	0	A	T	0.012	2.560280e+02	1.900810e+02	1.753238e+00	1.782613e-01
NC_000962.3	5952	1715942	0	A	T	0.107	1.335336e+02	1.020336e+02	1.757978e+00	1.908869e-01
NC_000962.3	759	1716472	0	A	T	0.062	-5.956991e+01	1.924220e+02	1.776304e+00	7.569361e-01
NC_000962.3	14035	1717681	0	A	T	0.036	-2.825580e+01	1.355166e+02	1.767048e+00	8.348717e-01
NC_000962.3	5955	1717764	0	A	T	0.080	2.133554e+01	8.359052e+01	1.756093e+00	7.985838e-01
NC_000962.3	10502	1718720	0	A	T	0.021	2.092026e+02	2.036878e+02	1.761567e+00	3.045986e-01
NC_000962.3	2463	1718761	0	A	T	0.212	-7.906552e+01	1.283805e+02	1.778753e+00	5.381017e-01
NC_000962.3	3334	1719322	0	A	T	0.053	-1.326992e+01	1.615511e+02	1.774607e+00	9.345490e-01
NC_000962.3	760	1722200	0	A	T	0.049	-1.959087e+02	1.722535e+02	1.761247e+00	2.556351e-01
NC_000962.3	761	1722228	0	A	T	0.048	-1.481052e+02	1.034498e+02	1.797361e+00	1.525088e-01
NC_000962.3	4776	1722383	0	A	T	0.039	-4.172364e+01	1.826488e+02	1.767197e+00	8.193471e-01
NC_000962.3	5956	1722480	0	A	T	0.017	1.421535e+01	7.066273e+01	1.768600e+00	8.405993e-01
NC_000962.3	5957	1722702	0	A	T	0.108	5.965538e+01	1.313666e+02	1.768099e+00	6.498316e-01
NC_000962.3	3335	1724120	0	A	T	0.033	4.479512e+01	1.539379e+02	1.765004e+00	7.711072e-01
NC_000962.3	4268	1724722	0	A	T	0.040	8.690070e+01	1.385240e+02	1.765113e+00	5.305640e-01
NC_000962.3	4269	1726384	0	A	T	0.012	1.747549e+02	2.955822e+02	1.765778e+00	5.544860e-01
NC_000962.3	4270	1728622	0	A	T	0.150	5.707171e+01	1.143962e+02	1.764843e+00	6.179475e-01
NC_000962.3	762	1728837	0	A	T	0.497	-9.109208e+01	1.929840e+02	1.768770e+00	6.370018e-01
NC_000962.3	5958	1729867	0	A	T	0.079	-2.439438e+01	8.858349e+01	1.764251e+00	7.830710e-01
NC_000962.3	2464	1732239	0	A	T	0.098	1.088017e+01	1.023123e+02	1.763040e+00	9.153288e-01
NC_000962.3	763	1733134	0	A	T	0.050	-2.239316e+02	2.012350e+02	1.778107e+00	2.660299e-01
NC_000962.3	764	1733325	0	A	T	0.051	-5.877793e+01	2.607497e+02	1.783615e+00	8.216930e-01
NC_000962.3	2465	1734994	0	A	T	0.211	-7.550204e+01	1.030630e+02	1.778574e+00	4.639612e-01
NC_000962.3	7415	1735920	0	A	T	0.015	9.746155e+01	2.063750e+02	1.772670e+00	6.368336e-01
NC_000962.3	3337	1736638	0	A	T	0.053	-1.326992e+01	1.615511e+02	1.774607e+00	9.345490e-01
NC_000962.3	10090	1738799	0	A	T	0.010	-2.822697e+01	2.703348e+02	1.779573e+00	9.168581e-01
NC_000962.3	2466	1740771	0	A	T	0.211	-2.613032e+01	1.158126e+02	1.770058e+00	8.215320e-01
NC_000962.3	765	1741352	0	A	T	0.047	1.580980e+01	1.658577e+02	1.764910e+00	9.240759e-01
NC_000962.3	5959	1741624	0	A	T	0.104	-9.976268e+01	8.694808e+01	1.795867e+00	2.514594e-01
NC_000962.3	10503	1742247	0	A	T	0.021	2.092026e+02	2.036878e+02	1.761567e+00	3.045986e-01
NC_000962.3	4778	1743577	0	A	T	0.013	1.914457e+02	1.863674e+02	1.764933e+00	3.045168e-01
NC_000962.3	5298	1743944	0	A	T	0.022	1.817719e+02	2.213963e+02	1.755851e+00	4.118001e-01
NC_000962.3	5299	1746197	0	A	T	0.022	-5.302143e+01	1.787411e+02	1.760519e+00	7.667956e-01
NC_000962.3	4779	1749546	0	A	T	0.040	-1.216022e+02	2.218848e+02	1.766575e+00	5.837681e-01
NC_000962.3	4780	1750576	0	A	T	0.040	-6.911086e+01	2.139329e+02	1.765949e+00	7.467159e-01
NC_000962.3	10504	1750784	0	A	T	0.019	1.676418e+02	2.141405e+02	1.779524e+00	4.338691e-01
NC_000962.3	766	1752561	0	A	T	0.470	1.292179e+01	6.845439e+01	1.746720e+00	8.503100e-01
NC_000962.3	767	1753520	0	A	T	0.497	2.286406e+02	1.137690e+02	1.706519e+00	4.469430e-02
NC_000962.3	2467	1755519	0	A	T	0.133	-3.824668e+01	1.222945e+02	1.770983e+00	7.545323e-01
NC_000962.3	10505	1755538	0	A	T	0.020	8.442208e+01	2.347063e+02	1.773287e+00	7.191424e-01
NC_000962.3	3338	1755599	0	A	T	0.033	5.587751e+01	1.354017e+02	1.757199e+00	6.799173e-01
NC_000962.3	3339	1756002	0	A	T	0.015	1.410719e+02	1.730692e+02	1.771729e+00	4.151714e-01
NC_000962.3	768	1756359	0	A	T	0.051	4.160552e+02	2.454369e+02	1.736508e+00	9.031220e-02
NC_000962.3	8315	1756626	0	A	T	0.015	3.416947e+01	2.207485e+02	1.758525e+00	8.770144e-01
NC_000962.3	4271	1758631	0	A	T	0.012	1.747549e+02	2.955822e+02	1.765778e+00	5.544860e-01
NC_000962.3	5962	1758773	0	A	T	0.077	2.550581e+01	8.665309e+01	1.770095e+00	7.685476e-01
NC_000962.3	769	1759252	0	A	T	0.498	2.797457e+02	2.188411e+02	1.713276e+00	2.013966e-01
NC_000962.3	5963	1759904	0	A	T	0.108	7.956122e+01	1.152162e+02	1.766140e+00	4.899933e-01
NC_000962.3	5300	1760165	0	A	T	0.026	-8.586737e+01	8.077446e+01	1.768505e+00	2.879793e-01
NC_000962.3	770	1760292	0	A	T	0.499	-2.355318e+02	1.840153e+02	1.774581e+00	2.008150e-01
NC_000962.3	8316	1761107	0	A	T	0.014	-6.326875e+00	1.908792e+02	1.748062e+00	9.735639e-01
NC_000962.3	10506	1761486	0	A	T	0.020	-3.041152e+02	2.208264e+02	1.789081e+00	1.687250e-01
NC_000962.3	2468	1762615	0	A	T	0.131	5.522444e+01	1.013399e+02	1.758497e+00	5.858972e-01
NC_000962.3	9121	1763130	0	A	T	0.019	-4.478041e+00	2.227863e+02	1.772046e+00	9.839669e-01
NC_000962.3	8317	1766351	0	A	T	0.015	3.416947e+01	2.207485e+02	1.758525e+00	8.770144e-01
NC_000962.3	3340	1769099	0	A	T	0.033	5.338469e+00	1.466804e+02	1.769617e+00	9.709735e-01
NC_000962.3	3341	1771320	0	A	T	0.033	4.479512e+01	1.539379e+02	1.765004e+00	7.711072e-01
NC_000962.3	4781	1772016	0	A	T	0.039	2.649791e+02	2.161273e+02	1.764134e+00	2.204344e-01
NC_000962.3	2469	1772618	0	A	T	0.015	3.064643e+02	1.682150e+02	1.534331e+00	6.873260e-02
NC_000962.3	14036	1773687	0	A	T	0.020	7.820422e+00	7.944738e+01	1.760133e+00	9.216036e-01
NC_000962.3	772	1774659	0	A	T	0.047	5.010479e+01	1.620452e+02	1.763202e+00	7.572229e-01
NC_000962.3	10507	1775103	0	A	T	0.020	1.446801e+02	1.859282e+02	1.767460e+00	4.366386e-01
NC_000962.3	2470	1775312	0	A	T	0.132	4.538277e+01	1.103730e+02	1.759924e+00	6.810190e-01
NC_000962.3	4272	1776468	0	A	T	0.012	1.747549e+02	2.955822e+02	1.765778e+00	5.544860e-01
NC_000962.3	2471	1777182	0	A	T	0.098	3.052769e+01	9.360432e+01	1.760099e+00	7.443805e-01
NC_000962.3	2472	1777213	0	A	T	0.184	2.911992e+01	8.023174e+01	1.749359e+00	7.167099e-01
NC_000962.3	773	1778430	0	A	T	0.499	-1.584896e+02	2.181092e+02	1.756791e+00	4.675849e-01
NC_000962.3	6325	1778557	0	A	T	0.025	-3.848021e+01	1.930520e+02	1.767762e+00	8.420428e-01
NC_000962.3	5964	1778789	0	A	T	0.108	6.733795e+01	1.287370e+02	1.765958e+00	6.010277e-01
NC_000962.3	36998	1779212	0	A	T	0.042	2.353727e+01	3.090020e+01	1.741563e+00	4.463819e-01
NC_000962.3	2473	1779243	0	A	T	0.154	-6.425051e+01	3.761778e+01	1.834756e+00	8.790624e-02
NC_000962.3	8763	1779279	0	A	T	0.043	-9.331279e+00	3.056875e+01	1.741581e+00	7.602262e-01
NC_000962.3	4275	1779370	0	A	T	0.199	2.114307e+01	3.505323e+01	1.756750e+00	5.465129e-01
NC_000962.3	2923	1780587	0	A	T	0.223	5.277126e+00	3.085598e+01	1.748646e+00	8.642343e-01
NC_000962.3	5965	1782431	0	A	T	0.098	-5.034220e+01	4.613951e+01	1.736433e+00	2.754606e-01
NC_000962.3	4783	1785945	0	A	T	0.041	-7.589009e+01	1.299379e+02	1.741134e+00	5.593004e-01
NC_000962.3	4277	1788613	0	A	T	0.030	-2.209297e+01	4.534137e+01	1.742188e+00	6.261669e-01
NC_000962.3	4279	1789742	0	A	T	0.011	2.877587e+02	1.557163e+02	1.720304e+00	6.486058e-02
NC_000962.3	4784	1789766	0	A	T	0.044	-2.707142e+01	9.399567e+01	1.753155e+00	7.733926e-01
NC_000962.3	4280	1789780	0	A	T	0.012	1.808383e+02	1.054157e+02	1.693854e+00	8.652386e-02
NC_000962.3	776	1792777	0	A	T	0.209	1.844387e+01	8.350571e+01	1.758230e+00	8.252327e-01
NC_000962.3	2474	1793769	0	A	T	0.212	3.540102e+01	1.220337e+02	1.773210e+00	7.717974e-01
NC_000962.3	5301	1794324	0	A	T	0.023	1.057823e+02	2.576970e+02	1.769360e+00	6.815213e-01
NC_000962.3	4281	1796671	0	A	T	0.012	1.747549e+02	2.955822e+02	1.765778e+00	5.544860e-01
NC_000962.3	2475	1797027	0	A	T	0.133	7.521243e-02	1.248548e+02	1.770937e+00	9.995195e-01
NC_000962.3	777	1798355	0	A	T	0.437	1.849581e+02	1.241702e+02	1.767426e+00	1.366127e-01
NC_000962.3	6326	1799806	0	A	T	0.025	-3.222657e+01	2.221777e+02	1.774616e+00	8.846976e-01
NC_000962.3	4785	1800963	0	A	T	0.039	-9.190066e+01	1.811442e+02	1.768929e+00	6.120163e-01
NC_000962.3	778	1803265	0	A	T	0.498	-9.914988e+01	1.856145e+02	1.755004e+00	5.933252e-01
NC_000962.3	779	1804409	0	A	T	0.474	8.346877e+01	1.360212e+02	1.739750e+00	5.395695e-01
NC_000962.3	2476	1805948	0	A	T	0.187	6.095226e+01	9.915481e+01	1.786087e+00	5.388610e-01
NC_000962.3	4786	1806283	0	A	T	0.040	-7.700772e+00	2.443187e+02	1.772700e+00	9.748607e-01
NC_000962.3	4787	1807823	0	A	T	0.039	-1.416578e+01	1.776180e+02	1.758973e+00	9.364465e-01
NC_000962.3	7417	1808545	0	A	T	0.015	9.746155e+01	2.063750e+02	1.772670e+00	6.368336e-01
NC_000962.3	5966	1810237	0	A	T	0.103	-1.465637e+02	1.222124e+02	1.764188e+00	2.306733e-01
NC_000962.3	780	1811375	0	A	T	0.058	-2.299291e+02	1.707516e+02	1.728455e+00	1.783805e-01
NC_000962.3	6327	1813255	0	A	T	0.024	1.087221e+00	1.390093e+02	1.751677e+00	9.937610e-01
NC_000962.3	2477	1815604	0	A	T	0.134	-3.208714e+01	1.132422e+02	1.765549e+00	7.769592e-01
NC_000962.3	2478	1816254	0	A	T	0.015	3.540626e+02	1.769904e+02	1.502800e+00	4.568240e-02
NC_000962.3	5303	1817684	0	A	T	0.022	1.817719e+02	2.213963e+02	1.755851e+00	4.118001e-01
NC_000962.3	781	1817976	0	A	T	0.490	2.967256e+01	6.433656e+01	1.765696e+00	6.447353e-01
NC_000962.3	2479	1819591	0	A	T	0.099	6.120712e+01	9.878349e+01	1.762225e+00	5.356366e-01
NC_000962.3	10092	1820707	0	A	T	0.010	-2.822697e+01	2.703348e+02	1.779573e+00	9.168581e-01
NC_000962.3	5304	1823237	0	A	T	0.023	1.057823e+02	2.576970e+02	1.769360e+00	6.815213e-01
NC_000962.3	5967	1823549	0	A	T	0.048	1.858658e+01	6.290602e+01	1.771087e+00	7.676907e-01
NC_000962.3	9124	1824823	0	A	T	0.020	-1.264675e+02	3.065943e+02	1.777848e+00	6.800553e-01
NC_000962.3	4788	1825603	0	A	T	0.040	-1.546141e+02	1.767480e+02	1.735900e+00	3.818789e-01
NC_000962.3	2064	1829423	0	A	T	0.010	2.066962e+01	2.812819e+02	1.778301e+00	9.414339e-01
NC_000962.3	786	1831288	0	A	T	0.051	4.160552e+02	2.454369e+02	1.736508e+00	9.031220e-02
NC_000962.3	787	1834177	0	A	T	0.051	8.043874e+01	1.530568e+02	1.730202e+00	5.993023e-01
NC_000962.3	5720	1834683	0	A	T	0.036	-5.614698e+01	1.351693e+02	1.748381e+00	6.779384e-01
NC_000962.3	10509	1834836	0	A	T	0.025	-1.737689e+02	1.318272e+02	1.752760e+00	1.877106e-01
NC_000962.3	19833	1834986	0	A	T	0.018	-1.504586e+01	6.621996e+01	1.753974e+00	8.203000e-01
NC_000962.3	788	1836286	0	A	T	0.499	2.842875e+02	3.145903e+02	1.759682e+00	3.663547e-01
NC_000962.3	6328	1838153	0	A	T	0.025	-3.222657e+01	2.221777e+02	1.774616e+00	8.846976e-01
NC_000962.3	789	1839759	0	A	T	0.061	-1.162992e+02	1.779500e+02	1.767372e+00	5.135309e-01
NC_000962.3	9125	1844635	0	A	T	0.020	-7.809881e+01	2.823143e+02	1.778430e+00	7.821074e-01
NC_000962.3	3347	1847811	0	A	T	0.052	-4.474337e+01	1.526894e+02	1.766872e+00	7.695474e-01
NC_000962.3	792	1847919	0	A	T	0.474	-7.938895e+01	1.345344e+02	1.792695e+00	5.552372e-01
NC_000962.3	793	1849051	0	A	T	0.051	-5.877793e+01	2.607497e+02	1.783615e+00	8.216930e-01
NC_000962.3	794	1849609	0	A	T	0.058	-9.173801e+01	8.693954e+01	1.752257e+00	2.915559e-01
NC_000962.3	795	1849934	0	A	T	0.046	6.766675e+01	1.707106e+02	1.770527e+00	6.918953e-01
NC_000962.3	2480	1852542	0	A	T	0.015	2.053136e+02	1.600905e+02	1.592430e+00	1.999281e-01
NC_000962.3	2065	1854169	0	A	T	0.010	2.066962e+01	2.812819e+02	1.778301e+00	9.414339e-01
NC_000962.3	796	1854300	0	A	T	0.473	8.253824e+01	1.140384e+02	1.743272e+00	4.693487e-01
NC_000962.3	797	1856777	0	A	T	0.499	-1.541624e+02	2.776142e+02	1.750809e+00	5.787883e-01
NC_000962.3	799	1859559	0	A	T	0.062	-5.956991e+01	1.924220e+02	1.776304e+00	7.569361e-01
NC_000962.3	3348	1861274	0	A	T	0.053	-2.462464e+01	1.300398e+02	1.763929e+00	8.498419e-01
NC_000962.3	5968	1861804	0	A	T	0.103	-7.708027e+01	1.190676e+02	1.760652e+00	5.175229e-01
NC_000962.3	6330	1862335	0	A	T	0.024	9.583293e+00	2.102417e+02	1.775204e+00	9.636510e-01
NC_000962.3	4789	1863451	0	A	T	0.039	-1.019045e+02	1.364093e+02	1.750240e+00	4.551845e-01
NC_000962.3	43732	1864407	0	A	T	0.015	2.925636e+00	8.708469e+01	1.741495e+00	9.732056e-01
NC_000962.3	4286	1864811	0	A	T	0.142	-6.963377e+01	6.268808e+01	1.730218e+00	2.668848e-01
NC_000962.3	5969	1865976	0	A	T	0.104	-9.700510e+01	1.362558e+02	1.767625e+00	4.766486e-01
NC_000962.3	4287	1866981	0	A	T	0.012	1.747549e+02	2.955822e+02	1.765778e+00	5.544860e-01
NC_000962.3	4288	1868578	0	A	T	0.015	-1.440568e+02	3.013157e+02	1.782751e+00	6.326742e-01
NC_000962.3	4289	1872906	0	A	T	0.015	8.217228e+01	3.046285e+02	1.774919e+00	7.874036e-01
NC_000962.3	4290	1875207	0	A	T	0.150	2.892773e+01	1.167841e+02	1.770583e+00	8.044082e-01
NC_000962.3	803	1877744	0	A	T	0.051	2.334932e+02	2.208776e+02	1.764935e+00	2.906780e-01
NC_000962.3	4291	1884697	0	A	T	0.015	-1.440568e+02	3.013157e+02	1.782751e+00	6.326742e-01
NC_000962.3	6331	1885073	0	A	T	0.024	9.583293e+00	2.102417e+02	1.775204e+00	9.636510e-01
NC_000962.3	804	1885385	0	A	T	0.051	-5.877793e+01	2.607497e+02	1.783615e+00	8.216930e-01
NC_000962.3	805	1885772	0	A	T	0.496	-9.012835e+01	1.226850e+02	1.746611e+00	4.627114e-01
NC_000962.3	806	1888373	0	A	T	0.050	-2.106689e+02	1.743253e+02	1.803368e+00	2.271076e-01
NC_000962.3	5306	1891891	0	A	T	0.022	-4.092702e+01	2.341768e+02	1.776745e+00	8.612910e-01
NC_000962.3	808	1892017	0	A	T	0.048	-2.282076e+02	1.619682e+02	1.742761e+00	1.591123e-01
NC_000962.3	2069	1892228	0	A	T	0.010	2.066962e+01	2.812819e+02	1.778301e+00	9.414339e-01
NC_000962.3	810	1894422	0	A	T	0.216	6.925396e+01	8.965895e+01	1.746750e+00	4.400252e-01
NC_000962.3	4790	1894838	0	A	T	0.013	4.773069e+01	1.944008e+02	1.766627e+00	8.060915e-01
NC_000962.3	2481	1895174	0	A	T	0.133	9.923628e+01	1.158944e+02	1.782013e+00	3.920277e-01
NC_000962.3	4791	1895249	0	A	T	0.039	2.649791e+02	2.161273e+02	1.764134e+00	2.204344e-01
NC_000962.3	14169	1895517	0	A	T	0.028	-6.885627e+01	5.803891e+01	1.720288e+00	2.357139e-01
NC_000962.3	4292	1896387	0	A	T	0.036	-2.873484e+00	1.609883e+02	1.760141e+00	9.857624e-01
NC_000962.3	15853	1897119	0	A	T	0.012	-1.166841e+02	2.263714e+02	1.768558e+00	6.063336e-01
NC_000962.3	2070	1897608	0	A	T	0.050	-6.718923e+01	1.399670e+02	1.763222e+00	6.312919e-01
NC_000962.3	4792	1899139	0	A	T	0.039	2.174458e+01	1.921684e+02	1.769252e+00	9.099281e-01
NC_000962.3	2482	1899351	0	A	T	0.212	-7.906552e+01	1.283805e+02	1.778753e+00	5.381017e-01
NC_000962.3	814	1901493	0	A	T	0.500	3.315476e+02	3.967613e+02	1.752477e+00	4.035318e-01
NC_000962.3	815	1902337	0	A	T	0.051	-5.877793e+01	2.607497e+02	1.783615e+00	8.216930e-01
NC_000962.3	816	1906078	0	A	T	0.050	-2.077335e+02	1.775869e+02	1.840811e+00	2.423383e-01
NC_000962.3	817	1907296	0	A	T	0.495	2.864279e+02	1.096514e+02	1.728878e+00	9.112833e-03
[truncated: 2,582 more rows]
