# Supplementary material for: GWAS for quantitative resistance phenotypes in Mycobacterium tuberculosis reveals resistance genes and regulatory regions
Source: Nat Commun. 2019 May 13;10:2128. doi: 10.1038/s41467-019-10110-6 (PMC6513847; doi:10.1038/s41467-019-10110-6)
Supplement: Supplementary file 12 — Source Data [file 41467_2019_10110_MOESM12_ESM.zip › 9-Source Data Folder/snp_cap.assoc.txt]

chr	rs	ps	n_miss	allele1	allele0	af	beta	se	l_remle	p_wald
NC_000962.3	5681	71	0	A	T	0.034	-7.787198e+01	8.613131e+01	2.147821e+00	3.661244e-01
NC_000962.3	2	1849	0	A	T	0.055	3.025813e+01	1.378176e+02	2.150535e+00	8.262584e-01
NC_000962.3	3	1977	0	A	T	0.446	4.327470e-01	4.830210e+01	2.149335e+00	9.928532e-01
NC_000962.3	10411	3439	0	A	T	0.022	2.443834e+02	2.445707e+02	2.155813e+00	3.178879e-01
NC_000962.3	4	4013	0	A	T	0.499	4.386059e+02	4.337002e+02	2.159649e+00	3.120766e-01
NC_000962.3	8956	6052	0	A	T	0.021	-5.712287e+01	3.401302e+02	2.167076e+00	8.666563e-01
NC_000962.3	8957	7221	0	A	T	0.022	-2.386030e+02	3.694198e+02	2.163565e+00	5.184799e-01
NC_000962.3	5	7362	0	A	T	0.497	4.444438e+01	1.241915e+02	2.139361e+00	7.205054e-01
NC_000962.3	2272	7570	0	A	T	0.017	1.088168e+02	4.486513e+01	2.066630e+00	1.544122e-02
NC_000962.3	6	7585	0	A	T	0.448	-8.184159e+01	3.506391e+01	2.086171e+00	1.976069e-02
NC_000962.3	2273	8040	0	A	T	0.137	9.532350e+00	1.461633e+02	2.162651e+00	9.480123e-01
NC_000962.3	7	9304	0	A	T	0.474	4.805282e+01	1.317993e+02	2.152843e+00	7.154827e-01
NC_000962.3	4061	11370	0	A	T	0.155	2.551990e+00	1.664141e+02	2.163574e+00	9.877674e-01
NC_000962.3	8	11820	0	A	T	0.055	1.394193e+02	2.977507e+02	2.164526e+00	6.396990e-01
NC_000962.3	9	11879	0	A	T	0.497	-1.027083e+01	1.648652e+02	2.156743e+00	9.503359e-01
NC_000962.3	5781	12020	0	A	T	0.083	-3.566583e+01	1.213218e+02	2.166148e+00	7.688275e-01
NC_000962.3	4623	13074	0	A	T	0.041	8.359009e+01	2.919371e+02	2.166753e+00	7.746768e-01
NC_000962.3	4624	13091	0	A	T	0.014	1.000956e+02	1.994820e+02	2.161764e+00	6.159183e-01
NC_000962.3	4062	13452	0	A	T	0.012	-2.459975e+01	1.541535e+02	2.150455e+00	8.732398e-01
NC_000962.3	2274	14251	0	A	T	0.215	-1.026170e+02	1.055224e+02	2.151481e+00	3.310195e-01
NC_000962.3	10	14785	0	A	T	0.499	2.725571e+02	3.004314e+02	2.157082e+00	3.644777e-01
NC_000962.3	11	14861	0	A	T	0.054	4.899721e+01	2.660699e+02	2.162682e+00	8.539264e-01
NC_000962.3	12	15117	0	A	T	0.058	7.542614e+01	2.459130e+02	2.160467e+00	7.591120e-01
NC_000962.3	3216	16032	0	A	T	0.017	-8.048822e+01	1.658574e+02	2.152008e+00	6.275645e-01
NC_000962.3	13	16119	0	A	T	0.054	-2.175035e+02	2.961906e+02	2.167702e+00	4.628910e-01
NC_000962.3	2275	17608	0	A	T	0.187	-4.863793e+01	1.013582e+02	2.154043e+00	6.314155e-01
NC_000962.3	15	21795	0	A	T	0.486	4.385649e+01	7.438420e+01	2.157228e+00	5.555766e-01
NC_000962.3	8135	22856	0	A	T	0.013	-4.784237e+01	2.391643e+02	2.159966e+00	8.414842e-01
NC_000962.3	17	25610	0	A	T	0.054	-2.175035e+02	2.961906e+02	2.167702e+00	4.628910e-01
NC_000962.3	4625	26377	0	A	T	0.041	-3.176702e+01	2.616244e+02	2.159643e+00	9.033775e-01
NC_000962.3	4626	26653	0	A	T	0.041	-7.069883e+01	2.011768e+02	2.159378e+00	7.253317e-01
NC_000962.3	18	26959	0	A	T	0.466	3.079663e+01	6.202875e+01	2.152338e+00	6.196423e-01
NC_000962.3	2276	27463	0	A	T	0.116	-7.378790e+01	8.460756e+01	2.181874e+00	3.833221e-01
NC_000962.3	2277	28073	0	A	T	0.017	1.305611e+02	1.527151e+02	2.109758e+00	3.927637e-01
NC_000962.3	19	28367	0	A	T	0.055	1.394193e+02	2.977507e+02	2.164526e+00	6.396990e-01
NC_000962.3	2801	28640	0	A	T	0.021	2.936586e+01	1.570539e+02	2.160258e+00	8.517091e-01
NC_000962.3	4063	29483	0	A	T	0.155	1.426511e+02	1.600355e+02	2.166117e+00	3.729132e-01
NC_000962.3	15781	30341	0	A	T	0.012	-1.621001e+02	1.995077e+02	2.171592e+00	4.166698e-01
NC_000962.3	4064	30519	0	A	T	0.017	-7.368305e+01	3.591221e+02	2.167443e+00	8.374707e-01
NC_000962.3	4065	30688	0	A	T	0.041	7.387438e+01	2.163966e+02	2.161193e+00	7.328756e-01
NC_000962.3	1954	30942	0	A	T	0.012	1.582355e+02	3.376225e+02	2.164898e+00	6.393887e-01
NC_000962.3	4066	30943	0	A	T	0.152	-7.912111e+00	1.208553e+02	2.158449e+00	9.478128e-01
NC_000962.3	4067	31077	0	A	T	0.154	6.536869e+01	1.620471e+02	2.158232e+00	6.867327e-01
NC_000962.3	5249	32449	0	A	T	0.023	1.424887e+02	3.110189e+02	2.163266e+00	6.469404e-01
NC_000962.3	2278	33457	0	A	T	0.215	-2.701974e+01	1.144548e+02	2.154819e+00	8.134170e-01
NC_000962.3	2279	33551	0	A	T	0.214	-5.754634e+01	9.226068e+01	2.144248e+00	5.329223e-01
NC_000962.3	21	34044	0	A	T	0.500	-4.934513e+02	6.941905e+02	2.155124e+00	4.773314e-01
NC_000962.3	10013	34558	0	A	T	0.011	-2.732598e+01	3.269643e+02	2.168730e+00	9.334088e-01
NC_000962.3	3217	35097	0	A	T	0.052	-1.142489e+02	1.809080e+02	2.164690e+00	5.278172e-01
NC_000962.3	22	35608	0	A	T	0.052	-1.286367e+02	1.621880e+02	2.145622e+00	4.278609e-01
NC_000962.3	4627	35749	0	A	T	0.041	8.359009e+01	2.919371e+02	2.166753e+00	7.746768e-01
NC_000962.3	23	36008	0	A	T	0.054	1.315061e+02	2.084892e+02	2.159300e+00	5.283225e-01
NC_000962.3	2280	36471	0	A	T	0.137	-1.040270e+02	8.003186e+01	2.137335e+00	1.939187e-01
NC_000962.3	5783	36471	0	A	T	0.110	1.050545e+02	6.566306e+01	2.102597e+00	1.098902e-01
NC_000962.3	24	37031	0	A	T	0.479	2.758406e+01	1.304895e+02	2.152975e+00	8.326204e-01
NC_000962.3	25	37305	0	A	T	0.055	1.394193e+02	2.977507e+02	2.164526e+00	6.396990e-01
NC_000962.3	26	37334	0	A	T	0.047	3.830774e+01	2.005802e+02	2.163078e+00	8.485707e-01
NC_000962.3	2281	37763	0	A	T	0.137	1.097398e+01	1.448712e+02	2.162662e+00	9.396310e-01
NC_000962.3	3218	37833	0	A	T	0.016	1.144072e+02	1.877072e+02	2.160192e+00	5.423127e-01
NC_000962.3	1957	39030	0	A	T	0.026	-9.416468e+00	7.572712e+01	2.150870e+00	9.010616e-01
NC_000962.3	30	39158	0	A	T	0.050	-4.390628e+00	1.033521e+02	2.145808e+00	9.661215e-01
NC_000962.3	7349	39680	0	A	T	0.016	5.459127e+01	2.493527e+02	2.167963e+00	8.267413e-01
NC_000962.3	3220	40162	0	A	T	0.032	9.292579e+00	1.860151e+02	2.164110e+00	9.601659e-01
NC_000962.3	6214	41257	0	A	T	0.027	3.649360e-01	2.651056e+02	2.166404e+00	9.989019e-01
NC_000962.3	31	42281	0	A	T	0.058	7.542614e+01	2.459130e+02	2.160467e+00	7.591120e-01
NC_000962.3	32	42967	0	A	T	0.499	-1.236555e+01	4.805629e+02	2.164157e+00	9.794760e-01
NC_000962.3	33	44768	0	A	T	0.054	-1.246261e+02	2.175947e+02	2.152563e+00	5.669281e-01
NC_000962.3	8136	46744	0	A	T	0.013	-4.784237e+01	2.391643e+02	2.159966e+00	8.414842e-01
NC_000962.3	6215	47699	0	A	T	0.028	-1.067164e+02	2.269266e+02	2.157258e+00	6.382511e-01
NC_000962.3	34	48503	0	A	T	0.047	3.830774e+01	2.005802e+02	2.163078e+00	8.485707e-01
NC_000962.3	5250	48860	0	A	T	0.022	8.780990e+00	2.680733e+02	2.165068e+00	9.738748e-01
NC_000962.3	35	49360	0	A	T	0.056	7.217618e+00	2.358500e+02	2.160399e+00	9.755917e-01
NC_000962.3	36	49691	0	A	T	0.056	-1.000645e+02	1.814737e+02	2.159026e+00	5.814651e-01
NC_000962.3	10417	49806	0	A	T	0.020	2.175130e+01	2.673062e+02	2.162154e+00	9.351599e-01
NC_000962.3	37	50557	0	A	T	0.210	1.102902e+02	1.109978e+02	2.159351e+00	3.206110e-01
NC_000962.3	38	51949	0	A	T	0.058	-3.748485e+01	1.601196e+02	2.157892e+00	8.149441e-01
NC_000962.3	4071	53785	0	A	T	0.017	-7.368305e+01	3.591221e+02	2.167443e+00	8.374707e-01
NC_000962.3	39	54394	0	A	T	0.212	1.459838e+02	1.222532e+02	2.140070e+00	2.326769e-01
NC_000962.3	13994	55208	0	A	T	0.037	2.309508e+01	1.610410e+02	2.162295e+00	8.859901e-01
NC_000962.3	13995	55250	0	A	T	0.037	2.309508e+01	1.610410e+02	2.162295e+00	8.859901e-01
NC_000962.3	3651	55534	0	A	T	0.012	-2.074053e+01	5.614895e+01	2.146414e+00	7.119083e-01
NC_000962.3	1959	55553	0	A	T	0.284	2.188635e+00	3.031617e+01	2.147297e+00	9.424602e-01
NC_000962.3	3221	55554	0	A	T	0.127	-1.854587e+01	3.156071e+01	2.137599e+00	5.568972e-01
NC_000962.3	4072	57393	0	A	T	0.153	1.726578e+02	1.340079e+02	2.177332e+00	1.978562e-01
NC_000962.3	13996	60066	0	A	T	0.039	-1.501669e+01	1.454037e+02	2.154558e+00	9.177618e-01
NC_000962.3	4073	62012	0	A	T	0.014	2.617702e+02	3.175861e+02	2.156223e+00	4.099657e-01
NC_000962.3	42	62049	0	A	T	0.488	-4.443998e+01	7.799641e+01	2.133009e+00	5.689434e-01
NC_000962.3	4628	62226	0	A	T	0.041	1.352123e+02	2.638575e+02	2.157080e+00	6.084368e-01
NC_000962.3	4074	62657	0	A	T	0.152	-3.349777e+01	1.098418e+02	2.154536e+00	7.604479e-01
NC_000962.3	43	63146	0	A	T	0.055	5.139228e+01	2.117305e+02	2.151844e+00	8.082610e-01
NC_000962.3	2282	63771	0	A	T	0.217	-1.622663e+01	1.174207e+02	2.155122e+00	8.901123e-01
NC_000962.3	5784	63868	0	A	T	0.086	6.158325e+01	9.886003e+01	2.151641e+00	5.334494e-01
NC_000962.3	44	65150	0	A	T	0.054	-2.344151e+02	2.641188e+02	2.167765e+00	3.749725e-01
NC_000962.3	6569	65533	0	A	T	0.014	1.284419e+02	1.509332e+02	2.152170e+00	3.949517e-01
NC_000962.3	4075	66285	0	A	T	0.043	1.170815e+02	1.619614e+02	2.164244e+00	4.698876e-01
NC_000962.3	5251	66300	0	A	T	0.023	1.424887e+02	3.110189e+02	2.163266e+00	6.469404e-01
NC_000962.3	4629	66342	0	A	T	0.041	-3.176702e+01	2.616244e+02	2.159643e+00	9.033775e-01
NC_000962.3	13997	66360	0	A	T	0.037	2.309508e+01	1.610410e+02	2.162295e+00	8.859901e-01
NC_000962.3	6570	66994	0	A	T	0.014	1.284419e+02	1.509332e+02	2.152170e+00	3.949517e-01
NC_000962.3	8961	68229	0	A	T	0.021	7.482166e+01	2.046178e+02	2.147732e+00	7.146808e-01
NC_000962.3	45	68338	0	A	T	0.054	-2.175035e+02	2.961906e+02	2.167702e+00	4.628910e-01
NC_000962.3	15783	69049	0	A	T	0.014	2.295357e+02	1.572914e+02	2.176150e+00	1.447504e-01
NC_000962.3	5785	69834	0	A	T	0.101	5.898958e+01	9.531738e+01	2.151366e+00	5.361190e-01
NC_000962.3	4076	69871	0	A	T	0.146	4.644166e+01	8.178085e+01	2.151119e+00	5.702258e-01
NC_000962.3	46	69989	0	A	T	0.488	3.199963e+01	7.634237e+01	2.155876e+00	6.751765e-01
NC_000962.3	5786	70095	0	A	T	0.101	5.898958e+01	9.531738e+01	2.151366e+00	5.361190e-01
NC_000962.3	47	70267	0	A	T	0.058	7.542614e+01	2.459130e+02	2.160467e+00	7.591120e-01
NC_000962.3	48	70816	0	A	T	0.483	1.305070e+02	5.683050e+01	2.040810e+00	2.182767e-02
NC_000962.3	5787	70924	0	A	T	0.108	-1.394169e+02	1.460774e+02	2.152774e+00	3.400759e-01
NC_000962.3	49	71336	0	A	T	0.439	-4.958952e+01	3.220812e+01	2.108473e+00	1.239139e-01
NC_000962.3	2283	74059	0	A	T	0.212	3.131692e+01	8.403073e+01	2.159845e+00	7.094510e-01
NC_000962.3	1960	74822	0	A	T	0.012	1.582355e+02	3.376225e+02	2.164898e+00	6.393887e-01
NC_000962.3	51	75233	0	A	T	0.060	1.174443e+02	8.288983e+01	2.121443e+00	1.567863e-01
NC_000962.3	4077	75264	0	A	T	0.041	2.491347e+01	2.117504e+02	2.162115e+00	9.063613e-01
NC_000962.3	52	75940	0	A	T	0.500	-3.177604e+02	4.803873e+02	2.151963e+00	5.084430e-01
NC_000962.3	5788	78422	0	A	T	0.020	6.172088e+01	8.095574e+01	2.167406e+00	4.459733e-01
NC_000962.3	53	79480	0	A	T	0.044	-5.993037e+01	8.001668e+01	2.133787e+00	4.540237e-01
NC_000962.3	4630	79541	0	A	T	0.041	8.359009e+01	2.919371e+02	2.166753e+00	7.746768e-01
NC_000962.3	16296	79549	0	A	T	0.053	-2.583115e+00	2.960728e+01	2.142512e+00	9.304909e-01
NC_000962.3	55	79571	0	A	T	0.021	-1.014181e+02	6.002639e+01	2.074265e+00	9.137877e-02
NC_000962.3	2285	80616	0	A	T	0.428	1.067673e+02	7.641586e+01	2.162471e+00	1.626220e-01
NC_000962.3	3653	81649	0	A	T	0.016	8.606087e+01	1.133367e+02	2.157731e+00	4.478034e-01
NC_000962.3	5789	81963	0	A	T	0.112	-7.931070e+00	1.667762e+02	2.162827e+00	9.620789e-01
NC_000962.3	3222	83026	0	A	T	0.016	1.144072e+02	1.877072e+02	2.160192e+00	5.423127e-01
NC_000962.3	10014	83510	0	A	T	0.011	-2.732598e+01	3.269643e+02	2.168730e+00	9.334088e-01
NC_000962.3	5790	83842	0	A	T	0.111	-4.530086e+01	1.560105e+02	2.164061e+00	7.715841e-01
NC_000962.3	4080	83982	0	A	T	0.154	5.573417e+01	1.438925e+02	2.162864e+00	6.985809e-01
NC_000962.3	8962	84486	0	A	T	0.022	-2.386030e+02	3.694198e+02	2.163565e+00	5.184799e-01
NC_000962.3	10015	85814	0	A	T	0.011	-2.732598e+01	3.269643e+02	2.168730e+00	9.334088e-01
NC_000962.3	2286	86568	0	A	T	0.018	2.439077e+02	2.178197e+02	2.088494e+00	2.630422e-01
NC_000962.3	58	87468	0	A	T	0.055	1.394193e+02	2.977507e+02	2.164526e+00	6.396990e-01
NC_000962.3	8137	87845	0	A	T	0.014	-8.538862e+01	3.873893e+02	2.166504e+00	8.255820e-01
NC_000962.3	8138	89204	0	A	T	0.014	-8.538862e+01	3.873893e+02	2.166504e+00	8.255820e-01
NC_000962.3	4631	91644	0	A	T	0.040	-1.180690e+02	2.417198e+02	2.154041e+00	6.253200e-01
NC_000962.3	4081	92116	0	A	T	0.013	1.302126e+02	3.248952e+02	2.161576e+00	6.886529e-01
NC_000962.3	60	92199	0	A	T	0.476	1.028829e+02	1.308207e+02	2.127508e+00	4.317677e-01
NC_000962.3	14159	93144	0	A	T	0.020	-1.791354e+01	5.152600e+01	2.148135e+00	7.281579e-01
NC_000962.3	15785	93899	0	A	T	0.013	-3.371295e+00	2.565841e+02	2.166494e+00	9.895190e-01
NC_000962.3	5791	94344	0	A	T	0.112	-7.931070e+00	1.667762e+02	2.162827e+00	9.620789e-01
NC_000962.3	61	94388	0	A	T	0.054	-2.175035e+02	2.961906e+02	2.167702e+00	4.628910e-01
NC_000962.3	8139	94869	0	A	T	0.014	-8.538862e+01	3.873893e+02	2.166504e+00	8.255820e-01
NC_000962.3	4082	95591	0	A	T	0.041	3.133802e+01	1.752864e+02	2.154797e+00	8.581400e-01
NC_000962.3	62	96894	0	A	T	0.049	2.098071e+01	1.538014e+02	2.152983e+00	8.915172e-01
NC_000962.3	10016	96900	0	A	T	0.011	-2.732598e+01	3.269643e+02	2.168730e+00	9.334088e-01
NC_000962.3	63	97350	0	A	T	0.050	-1.136046e+02	1.859391e+02	2.152462e+00	5.413332e-01
NC_000962.3	4083	97388	0	A	T	0.017	-7.368305e+01	3.591221e+02	2.167443e+00	8.374707e-01
NC_000962.3	4632	98069	0	A	T	0.041	-3.176702e+01	2.616244e+02	2.159643e+00	9.033775e-01
NC_000962.3	8963	100825	0	A	T	0.022	-2.386030e+02	3.694198e+02	2.163565e+00	5.184799e-01
NC_000962.3	65	101539	0	A	T	0.047	3.830774e+01	2.005802e+02	2.163078e+00	8.485707e-01
NC_000962.3	3224	101727	0	A	T	0.052	-1.200396e+01	1.883356e+02	2.165011e+00	9.491905e-01
NC_000962.3	6217	102188	0	A	T	0.027	3.649360e-01	2.651056e+02	2.166404e+00	9.989019e-01
NC_000962.3	4633	102304	0	A	T	0.041	8.359009e+01	2.919371e+02	2.166753e+00	7.746768e-01
NC_000962.3	68	103756	0	A	T	0.057	-8.908584e+00	8.127119e+01	2.146658e+00	9.127331e-01
NC_000962.3	3225	103879	0	A	T	0.067	6.121450e+00	3.255817e+01	2.152418e+00	8.508969e-01
NC_000962.3	8140	104653	0	A	T	0.013	-3.759305e+01	2.047459e+02	2.156611e+00	8.543525e-01
NC_000962.3	1961	104712	0	A	T	0.235	5.132856e+00	3.613438e+01	2.144386e+00	8.870657e-01
NC_000962.3	4634	104785	0	A	T	0.018	-2.425352e+02	1.535671e+02	2.170287e+00	1.145276e-01
NC_000962.3	1962	104838	0	A	T	0.071	-2.376848e+01	4.203742e+01	2.157449e+00	5.719017e-01
NC_000962.3	1963	104856	0	A	T	0.150	2.312743e+01	4.208815e+01	2.145208e+00	5.827674e-01
NC_000962.3	19816	104936	0	A	T	0.028	9.626721e+00	4.446995e+01	2.147947e+00	8.286537e-01
NC_000962.3	69	104962	0	A	T	0.247	-8.410697e+00	4.045223e+01	2.145332e+00	8.353301e-01
NC_000962.3	10420	104978	0	A	T	0.020	-2.910380e+02	2.598103e+02	2.152063e+00	2.628608e-01
NC_000962.3	70	105045	0	A	T	0.255	-3.884714e+01	4.959364e+01	2.148774e+00	4.336043e-01
NC_000962.3	71	105139	0	A	T	0.053	-1.833408e+02	1.627872e+02	2.158095e+00	2.602862e-01
NC_000962.3	72	105736	0	A	T	0.056	7.217618e+00	2.358500e+02	2.160399e+00	9.755917e-01
NC_000962.3	5794	105799	0	A	T	0.108	-1.219847e+02	1.652651e+02	2.161320e+00	4.605926e-01
NC_000962.3	8141	106403	0	A	T	0.014	-8.538862e+01	3.873893e+02	2.166504e+00	8.255820e-01
NC_000962.3	5795	107485	0	A	T	0.112	-7.931070e+00	1.667762e+02	2.162827e+00	9.620789e-01
NC_000962.3	5796	107794	0	A	T	0.107	-1.181466e+02	1.566209e+02	2.157971e+00	4.507922e-01
NC_000962.3	62859	108766	0	A	T	0.010	-4.186591e+01	6.456760e+01	2.124561e+00	5.168507e-01
NC_000962.3	8964	108872	0	A	T	0.022	-2.386030e+02	3.694198e+02	2.163565e+00	5.184799e-01
NC_000962.3	6218	113838	0	A	T	0.028	-1.067164e+02	2.269266e+02	2.157258e+00	6.382511e-01
NC_000962.3	73	116000	0	A	T	0.499	1.886775e+02	3.798995e+02	2.165598e+00	6.195285e-01
NC_000962.3	3227	117021	0	A	T	0.021	-2.115433e+02	2.275875e+02	2.152708e+00	3.528202e-01
NC_000962.3	74	122109	0	A	T	0.487	5.432475e+01	6.496108e+01	2.120552e+00	4.031760e-01
NC_000962.3	8966	122177	0	A	T	0.021	1.162256e+02	3.094343e+02	2.165323e+00	7.072775e-01
NC_000962.3	75	123454	0	A	T	0.054	-2.344151e+02	2.641188e+02	2.167765e+00	3.749725e-01
NC_000962.3	1964	123493	0	A	T	0.012	1.582355e+02	3.376225e+02	2.164898e+00	6.393887e-01
NC_000962.3	76	123520	0	A	T	0.058	7.542614e+01	2.459130e+02	2.160467e+00	7.591120e-01
NC_000962.3	10422	126137	0	A	T	0.020	2.533941e+01	1.853990e+02	2.156659e+00	8.913112e-01
NC_000962.3	5684	126226	0	A	T	0.037	-3.368007e+01	1.609785e+02	2.159639e+00	8.343122e-01
NC_000962.3	5253	126270	0	A	T	0.023	1.424887e+02	3.110189e+02	2.163266e+00	6.469404e-01
NC_000962.3	1965	127075	0	A	T	0.012	1.582355e+02	3.376225e+02	2.164898e+00	6.393887e-01
NC_000962.3	13998	128004	0	A	T	0.020	-8.107948e+00	9.179891e+01	2.158068e+00	9.296351e-01
NC_000962.3	3228	128154	0	A	T	0.016	2.244213e+02	1.815506e+02	2.152345e+00	2.166562e-01
NC_000962.3	5254	129477	0	A	T	0.023	1.424887e+02	3.110189e+02	2.163266e+00	6.469404e-01
NC_000962.3	4635	130083	0	A	T	0.041	1.352123e+02	2.638575e+02	2.157080e+00	6.084368e-01
NC_000962.3	2290	130227	0	A	T	0.102	-8.986286e+01	1.298311e+02	2.157985e+00	4.889792e-01
NC_000962.3	10424	130864	0	A	T	0.022	2.443834e+02	2.445707e+02	2.155813e+00	3.178879e-01
NC_000962.3	5797	130997	0	A	T	0.109	-1.146872e+02	1.522916e+02	2.163194e+00	4.515556e-01
NC_000962.3	79	132417	0	A	T	0.481	-1.281939e+02	5.838377e+01	2.055557e+00	2.830840e-02
NC_000962.3	8142	133503	0	A	T	0.013	-4.784237e+01	2.391643e+02	2.159966e+00	8.414842e-01
NC_000962.3	80	133839	0	A	T	0.496	-9.582426e+01	1.619670e+02	2.149442e+00	5.542137e-01
NC_000962.3	2291	133862	0	A	T	0.217	9.483500e+01	1.439623e+02	2.167967e+00	5.101865e-01
NC_000962.3	81	135329	0	A	T	0.051	-7.486471e+01	1.944195e+02	2.151912e+00	7.002571e-01
NC_000962.3	3229	135802	0	A	T	0.021	-2.115433e+02	2.275875e+02	2.152708e+00	3.528202e-01
NC_000962.3	4088	137265	0	A	T	0.014	2.617702e+02	3.175861e+02	2.156223e+00	4.099657e-01
NC_000962.3	4089	137851	0	A	T	0.041	7.387438e+01	2.163966e+02	2.161193e+00	7.328756e-01
NC_000962.3	4636	138058	0	A	T	0.013	8.711826e+01	1.890988e+02	2.153076e+00	6.450978e-01
NC_000962.3	8143	138497	0	A	T	0.014	-8.538862e+01	3.873893e+02	2.166504e+00	8.255820e-01
NC_000962.3	82	139297	0	A	T	0.054	-2.344151e+02	2.641188e+02	2.167765e+00	3.749725e-01
NC_000962.3	83	141623	0	A	T	0.050	-1.136046e+02	1.859391e+02	2.152462e+00	5.413332e-01
NC_000962.3	8967	142311	0	A	T	0.021	-5.712287e+01	3.401302e+02	2.167076e+00	8.666563e-01
NC_000962.3	17066	142368	0	A	T	0.018	2.103106e+01	7.794118e+01	2.161204e+00	7.873368e-01
NC_000962.3	84	143207	0	A	T	0.058	-4.412200e+01	1.878613e+02	2.161957e+00	8.143548e-01
NC_000962.3	4637	143667	0	A	T	0.041	-7.069883e+01	2.011768e+02	2.159378e+00	7.253317e-01
NC_000962.3	3230	144024	0	A	T	0.021	-2.115433e+02	2.275875e+02	2.152708e+00	3.528202e-01
NC_000962.3	4090	144390	0	A	T	0.017	-7.368305e+01	3.591221e+02	2.167443e+00	8.374707e-01
NC_000962.3	8968	145837	0	A	T	0.022	-2.386030e+02	3.694198e+02	2.163565e+00	5.184799e-01
NC_000962.3	87	146087	0	A	T	0.498	-6.008407e+01	2.831566e+02	2.158449e+00	8.319928e-01
NC_000962.3	88	146236	0	A	T	0.050	-1.136046e+02	1.859391e+02	2.152462e+00	5.413332e-01
NC_000962.3	5798	146737	0	A	T	0.085	-1.556826e+00	1.042746e+02	2.157775e+00	9.880905e-01
NC_000962.3	10019	146985	0	A	T	0.011	-2.732598e+01	3.269643e+02	2.168730e+00	9.334088e-01
NC_000962.3	89	147262	0	A	T	0.055	1.394193e+02	2.977507e+02	2.164526e+00	6.396990e-01
NC_000962.3	4091	147985	0	A	T	0.017	-1.973637e+02	3.520084e+02	2.164396e+00	5.751239e-01
NC_000962.3	2292	149323	0	A	T	0.137	1.097398e+01	1.448712e+02	2.162662e+00	9.396310e-01
NC_000962.3	8969	149731	0	A	T	0.022	-2.386030e+02	3.694198e+02	2.163565e+00	5.184799e-01
NC_000962.3	6534	150124	0	A	T	0.118	-8.336614e+00	4.796044e+01	2.138411e+00	8.620349e-01
NC_000962.3	1966	150888	0	A	T	0.149	-3.841053e+01	1.759559e+01	2.185297e+00	2.923676e-02
NC_000962.3	1967	150890	0	A	T	0.232	-9.208856e+00	2.001305e+01	2.157411e+00	6.454993e-01
NC_000962.3	23244	150896	0	A	T	0.101	-6.123883e+01	2.529960e+01	2.001810e+00	1.564872e-02
NC_000962.3	2294	154191	0	A	T	0.093	-3.811698e+01	3.356080e+01	2.139776e+00	2.562901e-01
NC_000962.3	90	154283	0	A	T	0.495	5.715981e+01	1.148429e+02	2.153603e+00	6.187739e-01
NC_000962.3	10020	154811	0	A	T	0.011	-2.732598e+01	3.269643e+02	2.168730e+00	9.334088e-01
NC_000962.3	4093	155293	0	A	T	0.017	-2.021147e+02	2.604897e+02	2.152214e+00	4.379631e-01
NC_000962.3	2295	157292	0	A	T	0.217	2.307645e+01	1.322393e+02	2.158693e+00	8.614986e-01
NC_000962.3	8144	158791	0	A	T	0.014	-8.538862e+01	3.873893e+02	2.166504e+00	8.255820e-01
NC_000962.3	8145	159798	0	A	T	0.015	7.428420e+01	2.483589e+02	2.155524e+00	7.649167e-01
NC_000962.3	3231	160780	0	A	T	0.017	-8.048822e+01	1.658574e+02	2.152008e+00	6.275645e-01
NC_000962.3	8146	160926	0	A	T	0.013	-4.784237e+01	2.391643e+02	2.159966e+00	8.414842e-01
NC_000962.3	13999	161087	0	A	T	0.038	1.675654e+02	1.514340e+02	2.188725e+00	2.687271e-01
NC_000962.3	92	162152	0	A	T	0.061	-3.359262e+01	8.297764e+01	2.145704e+00	6.856696e-01
NC_000962.3	8147	162186	0	A	T	0.014	-8.538862e+01	3.873893e+02	2.166504e+00	8.255820e-01
NC_000962.3	2296	162581	0	A	T	0.216	-5.746486e+01	1.104835e+02	2.154094e+00	6.030772e-01
NC_000962.3	8148	163320	0	A	T	0.014	-2.136697e+01	2.236695e+02	2.152217e+00	9.239108e-01
NC_000962.3	3232	163521	0	A	T	0.016	1.660449e+02	1.894924e+02	2.151480e+00	3.810679e-01
NC_000962.3	4094	163573	0	A	T	0.043	-3.000586e+01	1.655905e+02	2.164646e+00	8.562379e-01
NC_000962.3	93	163705	0	A	T	0.050	-1.007992e+02	1.634541e+02	2.143050e+00	5.375645e-01
NC_000962.3	4095	163866	0	A	T	0.014	2.617702e+02	3.175861e+02	2.156223e+00	4.099657e-01
NC_000962.3	4096	164222	0	A	T	0.014	2.617702e+02	3.175861e+02	2.156223e+00	4.099657e-01
NC_000962.3	5800	164676	0	A	T	0.112	1.124253e+02	1.641825e+02	2.162442e+00	4.936324e-01
NC_000962.3	7356	166925	0	A	T	0.016	5.459127e+01	2.493527e+02	2.167963e+00	8.267413e-01
NC_000962.3	8149	169362	0	A	T	0.013	-4.784237e+01	2.391643e+02	2.159966e+00	8.414842e-01
NC_000962.3	5801	169637	0	A	T	0.083	-3.607846e+01	1.128819e+02	2.165650e+00	7.493192e-01
NC_000962.3	8150	170263	0	A	T	0.019	-5.722665e+01	2.112821e+02	2.160619e+00	7.865509e-01
NC_000962.3	8891	171457	0	A	T	0.011	-1.863683e+01	5.431379e+01	2.141666e+00	7.315603e-01
NC_000962.3	49620	171731	0	A	T	0.027	-2.834501e+01	3.904434e+01	2.131280e+00	4.680026e-01
NC_000962.3	38084	171735	0	A	T	0.065	2.355368e+01	3.775122e+01	2.147497e+00	5.328027e-01
NC_000962.3	14000	171743	0	A	T	0.090	9.225243e+00	3.508064e+01	2.146390e+00	7.926181e-01
NC_000962.3	4097	174684	0	A	T	0.017	-7.368305e+01	3.591221e+02	2.167443e+00	8.374707e-01
NC_000962.3	3233	176303	0	A	T	0.052	-1.471307e+02	1.946831e+02	2.168568e+00	4.499547e-01
NC_000962.3	4638	177506	0	A	T	0.041	5.603794e+01	2.150830e+02	2.156191e+00	7.944923e-01
NC_000962.3	4098	177596	0	A	T	0.155	3.175399e+01	1.688352e+02	2.162228e+00	8.508490e-01
NC_000962.3	94	177857	0	A	T	0.465	6.374813e+00	5.398274e+01	2.147567e+00	9.060168e-01
NC_000962.3	2298	178941	0	A	T	0.116	-3.876666e+01	1.171539e+02	2.159028e+00	7.407764e-01
NC_000962.3	4099	178946	0	A	T	0.156	2.452441e+02	1.241778e+02	2.193732e+00	4.850934e-02
NC_000962.3	2299	180025	0	A	T	0.213	1.242879e+02	1.035455e+02	2.196601e+00	2.302576e-01
NC_000962.3	14001	182222	0	A	T	0.040	-8.119006e+01	1.351514e+02	2.144416e+00	5.481335e-01
NC_000962.3	95	182824	0	A	T	0.047	3.830774e+01	2.005802e+02	2.163078e+00	8.485707e-01
NC_000962.3	96	183091	0	A	T	0.048	-5.980384e+01	1.319771e+02	2.147603e+00	6.505335e-01
NC_000962.3	14002	184461	0	A	T	0.040	-2.335993e+01	1.597778e+02	2.156234e+00	8.837867e-01
NC_000962.3	14003	184764	0	A	T	0.040	-4.377511e+01	1.391520e+02	2.150383e+00	7.531329e-01
NC_000962.3	5802	187226	0	A	T	0.083	-3.566583e+01	1.213218e+02	2.166148e+00	7.688275e-01
NC_000962.3	5803	187420	0	A	T	0.112	1.124253e+02	1.641825e+02	2.162442e+00	4.936324e-01
NC_000962.3	4100	187738	0	A	T	0.017	-7.368305e+01	3.591221e+02	2.167443e+00	8.374707e-01
NC_000962.3	4639	188506	0	A	T	0.014	1.339882e+02	1.962205e+02	2.154518e+00	4.948401e-01
NC_000962.3	97	188800	0	A	T	0.499	-1.752718e+02	2.954013e+02	2.157486e+00	5.530720e-01
NC_000962.3	4640	188861	0	A	T	0.041	5.603794e+01	2.150830e+02	2.156191e+00	7.944923e-01
NC_000962.3	8151	190024	0	A	T	0.013	-4.784237e+01	2.391643e+02	2.159966e+00	8.414842e-01
NC_000962.3	8152	190149	0	A	T	0.014	-8.538862e+01	3.873893e+02	2.166504e+00	8.255820e-01
NC_000962.3	98	190816	0	A	T	0.055	1.394193e+02	2.977507e+02	2.164526e+00	6.396990e-01
NC_000962.3	4641	192649	0	A	T	0.010	-1.206186e+02	1.075489e+02	2.133745e+00	2.622953e-01
NC_000962.3	100	194306	0	A	T	0.058	7.542614e+01	2.459130e+02	2.160467e+00	7.591120e-01
NC_000962.3	101	194681	0	A	T	0.476	1.534977e-01	1.324644e+02	2.153494e+00	9.990756e-01
NC_000962.3	102	195682	0	A	T	0.054	-2.175035e+02	2.961906e+02	2.167702e+00	4.628910e-01
NC_000962.3	10426	195689	0	A	T	0.020	-2.910380e+02	2.598103e+02	2.152063e+00	2.628608e-01
NC_000962.3	2300	196522	0	A	T	0.134	-7.126118e+01	1.257456e+02	2.163981e+00	5.710205e-01
NC_000962.3	2301	196588	0	A	T	0.058	5.083004e+01	1.377528e+02	2.154895e+00	7.121986e-01
NC_000962.3	103	196642	0	A	T	0.476	-5.573294e+01	1.438068e+02	2.173302e+00	6.984163e-01
NC_000962.3	8153	197047	0	A	T	0.020	1.559444e+01	1.781196e+02	2.160461e+00	9.302490e-01
NC_000962.3	4642	197782	0	A	T	0.040	3.238017e+01	2.555194e+02	2.160301e+00	8.991815e-01
NC_000962.3	5255	198521	0	A	T	0.022	-9.186429e+01	2.535353e+02	2.163829e+00	7.171684e-01
NC_000962.3	7358	198720	0	A	T	0.016	5.459127e+01	2.493527e+02	2.167963e+00	8.267413e-01
NC_000962.3	3236	198981	0	A	T	0.043	-3.154014e+01	3.608560e+01	2.128510e+00	3.822776e-01
NC_000962.3	105	199470	0	A	T	0.058	7.542614e+01	2.459130e+02	2.160467e+00	7.591120e-01
NC_000962.3	2302	200154	0	A	T	0.100	-7.149882e+01	1.138055e+02	2.151560e+00	5.299599e-01
NC_000962.3	10021	200746	0	A	T	0.011	-2.732598e+01	3.269643e+02	2.168730e+00	9.334088e-01
NC_000962.3	8154	201220	0	A	T	0.014	-8.538862e+01	3.873893e+02	2.166504e+00	8.255820e-01
NC_000962.3	5804	202197	0	A	T	0.108	-3.571827e+01	9.429340e+01	2.147832e+00	7.049056e-01
NC_000962.3	106	203038	0	A	T	0.051	-1.552827e+02	2.077322e+02	2.150425e+00	4.549038e-01
NC_000962.3	2303	203269	0	A	T	0.217	-6.308270e+01	1.520109e+02	2.166352e+00	6.782267e-01
NC_000962.3	4643	203704	0	A	T	0.041	-3.176702e+01	2.616244e+02	2.159643e+00	9.033775e-01
NC_000962.3	107	204094	0	A	T	0.047	3.830774e+01	2.005802e+02	2.163078e+00	8.485707e-01
NC_000962.3	4101	206232	0	A	T	0.013	-2.371922e+02	2.173661e+02	2.178585e+00	2.754049e-01
NC_000962.3	108	206339	0	A	T	0.496	-7.093116e+00	1.400193e+02	2.152912e+00	9.596066e-01
NC_000962.3	2304	207226	0	A	T	0.216	-9.268208e+01	1.328126e+02	2.160910e+00	4.854153e-01
NC_000962.3	10427	210624	0	A	T	0.022	-3.751358e+01	1.814915e+02	2.159164e+00	8.362832e-01
NC_000962.3	2810	212244	0	A	T	0.020	1.373388e+01	1.625070e+02	2.155670e+00	9.326634e-01
NC_000962.3	2305	212353	0	A	T	0.216	-1.243126e+02	1.357944e+02	2.172309e+00	3.601454e-01
NC_000962.3	110	213147	0	A	T	0.054	-2.175035e+02	2.961906e+02	2.167702e+00	4.628910e-01
NC_000962.3	111	213281	0	A	T	0.054	-2.175035e+02	2.961906e+02	2.167702e+00	4.628910e-01
NC_000962.3	112	217201	0	A	T	0.058	1.876002e+01	2.267964e+02	2.163420e+00	9.340904e-01
NC_000962.3	9827	218599	0	A	T	0.012	-9.606805e+01	8.078253e+01	2.142814e+00	2.345951e-01
NC_000962.3	3666	219105	0	A	T	0.017	5.179448e+01	1.050330e+02	2.155334e+00	6.220162e-01
NC_000962.3	4102	220050	0	A	T	0.155	3.304387e+01	1.638038e+02	2.161599e+00	8.401642e-01
NC_000962.3	5805	222486	0	A	T	0.114	8.687095e+01	1.059897e+02	2.144900e+00	4.126016e-01
NC_000962.3	114	222925	0	A	T	0.054	-2.175035e+02	2.961906e+02	2.167702e+00	4.628910e-01
NC_000962.3	115	223942	0	A	T	0.497	2.044553e+02	1.512876e+02	2.152225e+00	1.768175e-01
NC_000962.3	116	225323	0	A	T	0.491	-3.859028e+01	8.737560e+01	2.147812e+00	6.588171e-01
NC_000962.3	8971	225696	0	A	T	0.022	-2.386030e+02	3.694198e+02	2.163565e+00	5.184799e-01
NC_000962.3	4644	227029	0	A	T	0.010	-1.363123e+02	1.018187e+02	2.140726e+00	1.809040e-01
NC_000962.3	117	227098	0	A	T	0.497	1.522423e+02	1.511551e+02	2.135658e+00	3.140506e-01
NC_000962.3	10428	227781	0	A	T	0.021	1.755223e+01	2.776209e+02	2.162149e+00	9.495992e-01
NC_000962.3	118	230170	0	A	T	0.055	1.394193e+02	2.977507e+02	2.164526e+00	6.396990e-01
NC_000962.3	119	230577	0	A	T	0.058	7.542614e+01	2.459130e+02	2.160467e+00	7.591120e-01
NC_000962.3	120	231114	0	A	T	0.479	-8.278273e+01	1.262218e+02	2.149803e+00	5.120488e-01
NC_000962.3	3668	232361	0	A	T	0.016	8.606087e+01	1.133367e+02	2.157731e+00	4.478034e-01
NC_000962.3	4103	232574	0	A	T	0.043	8.999991e+00	1.299389e+02	2.153974e+00	9.447919e-01
NC_000962.3	3237	234051	0	A	T	0.050	-1.247923e+02	1.201101e+02	2.156203e+00	2.990273e-01
NC_000962.3	4645	234160	0	A	T	0.041	-4.005229e+01	2.647945e+02	2.162087e+00	8.797983e-01
NC_000962.3	2306	234450	0	A	T	0.098	7.493390e+01	9.028655e+01	2.168316e+00	4.067327e-01
NC_000962.3	121	234477	0	A	T	0.469	4.946564e+01	5.725696e+01	2.184979e+00	3.878070e-01
NC_000962.3	122	234497	0	A	T	0.497	1.718699e+02	1.064350e+02	2.157767e+00	1.066265e-01
NC_000962.3	4646	234682	0	A	T	0.013	1.411697e+02	2.260762e+02	2.159221e+00	5.324644e-01
NC_000962.3	4647	235521	0	A	T	0.013	6.741002e+01	2.263331e+02	2.162139e+00	7.658817e-01
NC_000962.3	10023	236257	0	A	T	0.011	-2.732598e+01	3.269643e+02	2.168730e+00	9.334088e-01
NC_000962.3	6223	243118	0	A	T	0.027	3.649360e-01	2.651056e+02	2.166404e+00	9.989019e-01
NC_000962.3	6224	243535	0	A	T	0.027	3.649360e-01	2.651056e+02	2.166404e+00	9.989019e-01
NC_000962.3	10429	244599	0	A	T	0.022	2.354458e+02	2.378533e+02	2.156682e+00	3.224382e-01
NC_000962.3	6225	244911	0	A	T	0.028	-1.067164e+02	2.269266e+02	2.157258e+00	6.382511e-01
NC_000962.3	123	249522	0	A	T	0.058	9.177193e+01	1.944239e+02	2.160730e+00	6.370007e-01
NC_000962.3	10430	249975	0	A	T	0.020	-5.295206e+01	2.161665e+02	2.154769e+00	8.065307e-01
NC_000962.3	4104	251468	0	A	T	0.017	-7.368305e+01	3.591221e+02	2.167443e+00	8.374707e-01
NC_000962.3	124	251575	0	A	T	0.058	1.876002e+01	2.267964e+02	2.163420e+00	9.340904e-01
NC_000962.3	4105	252630	0	A	T	0.013	1.302126e+02	3.248952e+02	2.161576e+00	6.886529e-01
NC_000962.3	4106	257181	0	A	T	0.014	2.617702e+02	3.175861e+02	2.156223e+00	4.099657e-01
NC_000962.3	1970	258682	0	A	T	0.012	1.582355e+02	3.376225e+02	2.164898e+00	6.393887e-01
NC_000962.3	8975	259662	0	A	T	0.022	-2.386030e+02	3.694198e+02	2.163565e+00	5.184799e-01
NC_000962.3	8156	260454	0	A	T	0.014	1.744870e+01	2.742747e+02	2.153862e+00	9.492856e-01
NC_000962.3	8976	261530	0	A	T	0.021	-5.712287e+01	3.401302e+02	2.167076e+00	8.666563e-01
NC_000962.3	125	261869	0	A	T	0.497	-5.703672e+01	1.533672e+02	2.158135e+00	7.100372e-01
NC_000962.3	126	262268	0	A	T	0.055	-3.562230e+01	2.177992e+02	2.160626e+00	8.701091e-01
NC_000962.3	2307	263534	0	A	T	0.018	2.027252e+02	1.856113e+02	2.097031e+00	2.749687e-01
NC_000962.3	127	264129	0	A	T	0.055	1.394193e+02	2.977507e+02	2.164526e+00	6.396990e-01
NC_000962.3	128	265554	0	A	T	0.494	-1.357858e+02	1.186621e+02	2.141989e+00	2.527305e-01
NC_000962.3	4107	265968	0	A	T	0.041	7.387438e+01	2.163966e+02	2.161193e+00	7.328756e-01
NC_000962.3	129	267751	0	A	T	0.054	-2.175035e+02	2.961906e+02	2.167702e+00	4.628910e-01
NC_000962.3	130	270430	0	A	T	0.054	-2.175035e+02	2.961906e+02	2.167702e+00	4.628910e-01
NC_000962.3	1971	271640	0	A	T	0.014	4.271874e+01	1.573438e+02	2.151431e+00	7.860549e-01
NC_000962.3	10431	272267	0	A	T	0.023	-2.601418e+01	1.489615e+02	2.154765e+00	8.613952e-01
NC_000962.3	10432	276500	0	A	T	0.022	2.354458e+02	2.378533e+02	2.156682e+00	3.224382e-01
NC_000962.3	131	278021	0	A	T	0.054	-2.175035e+02	2.961906e+02	2.167702e+00	4.628910e-01
NC_000962.3	132	278681	0	A	T	0.498	-2.492767e+02	2.899314e+02	2.146432e+00	3.900874e-01
NC_000962.3	10433	279468	0	A	T	0.022	2.443834e+02	2.445707e+02	2.155813e+00	3.178879e-01
NC_000962.3	4108	282063	0	A	T	0.014	2.617702e+02	3.175861e+02	2.156223e+00	4.099657e-01
NC_000962.3	3238	282188	0	A	T	0.031	5.013242e+01	1.290537e+02	2.149944e+00	6.977450e-01
NC_000962.3	134	282892	0	A	T	0.055	1.394193e+02	2.977507e+02	2.164526e+00	6.396990e-01
NC_000962.3	2308	283614	0	A	T	0.381	9.656070e+01	9.075662e+01	2.141965e+00	2.875699e-01
NC_000962.3	7362	284588	0	A	T	0.016	5.459127e+01	2.493527e+02	2.167963e+00	8.267413e-01
NC_000962.3	4109	284623	0	A	T	0.154	1.944385e+01	1.437773e+02	2.159550e+00	8.924487e-01
NC_000962.3	136	285772	0	A	T	0.499	1.645466e+02	3.497680e+02	2.161224e+00	6.381248e-01
NC_000962.3	137	285871	0	A	T	0.436	8.340133e+00	6.075559e+01	2.151634e+00	8.908382e-01
NC_000962.3	10434	286723	0	A	T	0.020	-2.910380e+02	2.598103e+02	2.152063e+00	2.628608e-01
NC_000962.3	6228	287904	0	A	T	0.027	-4.169550e+01	1.828135e+02	2.150459e+00	8.196264e-01
NC_000962.3	138	288260	0	A	T	0.047	3.830774e+01	2.005802e+02	2.163078e+00	8.485707e-01
NC_000962.3	10024	288278	0	A	T	0.011	-2.732598e+01	3.269643e+02	2.168730e+00	9.334088e-01
NC_000962.3	10025	289108	0	A	T	0.011	-2.732598e+01	3.269643e+02	2.168730e+00	9.334088e-01
NC_000962.3	15788	291187	0	A	T	0.012	8.639946e+01	2.300562e+02	2.158532e+00	7.073135e-01
NC_000962.3	139	293629	0	A	T	0.212	1.460347e+02	1.280958e+02	2.146446e+00	2.545018e-01
NC_000962.3	2309	293705	0	A	T	0.219	1.162444e+02	1.153163e+02	2.175215e+00	3.136394e-01
NC_000962.3	14004	294586	0	A	T	0.037	-3.305458e+01	1.519162e+02	2.161770e+00	8.277909e-01
NC_000962.3	4648	295423	0	A	T	0.041	8.359009e+01	2.919371e+02	2.166753e+00	7.746768e-01
NC_000962.3	8157	295612	0	A	T	0.014	-8.538862e+01	3.873893e+02	2.166504e+00	8.255820e-01
NC_000962.3	2310	295648	0	A	T	0.055	1.474979e+02	1.416480e+02	2.150713e+00	2.979521e-01
NC_000962.3	6229	295917	0	A	T	0.027	3.649360e-01	2.651056e+02	2.166404e+00	9.989019e-01
NC_000962.3	140	296312	0	A	T	0.047	1.476060e+01	1.678107e+02	2.157272e+00	9.299237e-01
NC_000962.3	4649	296325	0	A	T	0.041	9.579963e+01	2.377399e+02	2.160909e+00	6.870514e-01
NC_000962.3	8978	297180	0	A	T	0.021	9.439534e+01	2.820312e+02	2.160606e+00	7.379127e-01
NC_000962.3	6230	302660	0	A	T	0.027	3.649360e-01	2.651056e+02	2.166404e+00	9.989019e-01
NC_000962.3	4110	304679	0	A	T	0.017	-7.368305e+01	3.591221e+02	2.167443e+00	8.374707e-01
NC_000962.3	141	304923	0	A	T	0.212	2.199588e+02	1.323289e+02	2.139695e+00	9.673798e-02
NC_000962.3	142	305188	0	A	T	0.054	-2.175035e+02	2.961906e+02	2.167702e+00	4.628910e-01
NC_000962.3	23920	305362	0	A	T	0.015	1.137903e+02	9.231127e+01	2.152609e+00	2.179425e-01
NC_000962.3	1972	305984	0	A	T	0.012	-5.901501e+01	2.327296e+02	2.159722e+00	7.998664e-01
NC_000962.3	1973	306365	0	A	T	0.012	1.582355e+02	3.376225e+02	2.164898e+00	6.393887e-01
NC_000962.3	10028	306487	0	A	T	0.011	-2.732598e+01	3.269643e+02	2.168730e+00	9.334088e-01
NC_000962.3	4651	306833	0	A	T	0.035	3.582538e+01	8.871228e+01	2.148136e+00	6.864057e-01
NC_000962.3	8158	309768	0	A	T	0.013	-4.784237e+01	2.391643e+02	2.159966e+00	8.414842e-01
NC_000962.3	143	310973	0	A	T	0.494	-1.832887e+00	1.085270e+02	2.153872e+00	9.865282e-01
NC_000962.3	5810	311029	0	A	T	0.083	3.428894e+00	1.113481e+02	2.160119e+00	9.754388e-01
NC_000962.3	8979	311238	0	A	T	0.022	-2.386030e+02	3.694198e+02	2.163565e+00	5.184799e-01
NC_000962.3	144	311613	0	A	T	0.499	2.588699e+02	2.541010e+02	2.174885e+00	3.085239e-01
NC_000962.3	2311	312940	0	A	T	0.060	1.704839e+01	1.243385e+02	2.156754e+00	8.909653e-01
NC_000962.3	2312	316129	0	A	T	0.216	-4.574731e+01	1.452011e+02	2.167388e+00	7.527710e-01
NC_000962.3	8159	317087	0	A	T	0.013	-4.784237e+01	2.391643e+02	2.159966e+00	8.414842e-01
NC_000962.3	4111	320038	0	A	T	0.017	-1.973637e+02	3.520084e+02	2.164396e+00	5.751239e-01
NC_000962.3	2313	321850	0	A	T	0.017	3.385321e+02	1.671062e+02	2.084592e+00	4.300670e-02
NC_000962.3	2314	324138	0	A	T	0.018	2.439077e+02	2.178197e+02	2.088494e+00	2.630422e-01
NC_000962.3	145	325505	0	A	T	0.058	7.542614e+01	2.459130e+02	2.160467e+00	7.591120e-01
NC_000962.3	6231	326039	0	A	T	0.027	3.649360e-01	2.651056e+02	2.166404e+00	9.989019e-01
NC_000962.3	2315	327897	0	A	T	0.134	-7.000153e+01	1.227069e+02	2.165086e+00	5.684632e-01
NC_000962.3	4112	328641	0	A	T	0.017	-1.973637e+02	3.520084e+02	2.164396e+00	5.751239e-01
NC_000962.3	10435	329826	0	A	T	0.023	-1.010421e+02	1.634039e+02	2.160528e+00	5.364597e-01
NC_000962.3	10436	331330	0	A	T	0.021	1.755223e+01	2.776209e+02	2.162149e+00	9.495992e-01
NC_000962.3	14163	332148	0	A	T	0.011	4.492904e+01	7.135583e+01	2.143902e+00	5.290480e-01
NC_000962.3	4653	332632	0	A	T	0.041	-2.176313e+01	2.207945e+02	2.156948e+00	9.214987e-01
NC_000962.3	14006	332916	0	A	T	0.045	4.852305e+01	8.726441e+01	2.156714e+00	5.782856e-01
NC_000962.3	14007	332951	0	A	T	0.043	-8.440036e+00	1.083776e+02	2.150771e+00	9.379398e-01
NC_000962.3	8982	332981	0	A	T	0.022	-2.386030e+02	3.694198e+02	2.163565e+00	5.184799e-01
NC_000962.3	2316	333218	0	A	T	0.058	-6.705710e+01	1.427224e+02	2.168243e+00	6.385548e-01
NC_000962.3	14008	333406	0	A	T	0.042	-1.335930e+01	1.440296e+02	2.155829e+00	9.261150e-01
NC_000962.3	36825	333673	0	A	T	0.050	-2.994494e+01	2.916924e+01	2.124980e+00	3.048242e-01
NC_000962.3	37148	333718	0	A	T	0.025	4.327418e+01	4.027273e+01	2.161897e+00	2.828076e-01
NC_000962.3	43355	333803	0	A	T	0.018	1.104319e+01	1.344222e+02	2.151232e+00	9.345391e-01
NC_000962.3	19086	333892	0	A	T	0.366	-8.524830e+01	2.564079e+01	1.913416e+00	9.125240e-04
NC_000962.3	44807	333904	0	A	T	0.030	-4.041268e+01	6.850392e+01	2.143761e+00	5.553499e-01
NC_000962.3	36828	334616	0	A	T	0.074	-3.820085e+01	2.299361e+01	2.107817e+00	9.690744e-02
NC_000962.3	3674	334641	0	A	T	0.277	8.710476e+00	2.115353e+01	2.157254e+00	6.805804e-01
NC_000962.3	3675	334654	0	A	T	0.205	1.042565e+01	2.062730e+01	2.139042e+00	6.133523e-01
NC_000962.3	3974	334677	0	A	T	0.132	-2.369929e+01	2.317440e+01	2.151069e+00	3.066849e-01
NC_000962.3	8717	334724	0	A	T	0.114	1.082592e+01	2.474179e+01	2.151530e+00	6.617890e-01
NC_000962.3	151	334751	0	A	T	0.323	-9.038897e+00	2.136061e+01	2.158870e+00	6.722583e-01
NC_000962.3	153	334769	0	A	T	0.016	1.536852e+02	4.959221e+01	1.980564e+00	1.988209e-03
NC_000962.3	156	334791	0	A	T	0.247	9.251208e+00	1.628183e+01	2.148537e+00	5.700136e-01
NC_000962.3	3556	334806	0	A	T	0.056	-5.016627e+01	2.854854e+01	2.117228e+00	7.914057e-02
NC_000962.3	3557	334815	0	A	T	0.034	-1.345921e+01	3.865861e+01	2.144349e+00	7.277859e-01
NC_000962.3	38400	335121	0	A	T	0.013	3.846545e+01	5.184673e+01	2.123799e+00	4.582926e-01
NC_000962.3	37931	335127	0	A	T	0.016	3.232913e+01	4.838203e+01	2.130906e+00	5.041344e-01
NC_000962.3	38401	335135	0	A	T	0.010	-1.667290e+01	5.792345e+01	2.144783e+00	7.735174e-01
NC_000962.3	37932	335152	0	A	T	0.017	3.357246e+01	5.528106e+01	2.158387e+00	5.437664e-01
NC_000962.3	37933	335173	0	A	T	0.027	-3.773506e+01	3.574881e+01	2.136909e+00	2.913866e-01
NC_000962.3	37934	335177	0	A	T	0.021	-3.306799e+01	4.021052e+01	2.142290e+00	4.110331e-01
NC_000962.3	44558	335245	0	A	T	0.015	4.559042e+00	4.740376e+01	2.140934e+00	9.233983e-01
NC_000962.3	36836	335521	0	A	T	0.016	3.744163e+01	4.667448e+01	2.154810e+00	4.226081e-01
NC_000962.3	36837	335525	0	A	T	0.033	-1.074185e+01	3.357231e+01	2.136575e+00	7.490545e-01
NC_000962.3	47434	335642	0	A	T	0.012	6.947173e+00	5.231214e+01	2.140370e+00	8.943726e-01
NC_000962.3	36842	335669	0	A	T	0.044	3.386199e+01	3.429232e+01	2.142136e+00	3.236257e-01
NC_000962.3	36845	335762	0	A	T	0.132	6.753824e+00	1.990115e+01	2.139300e+00	7.343931e-01
NC_000962.3	37397	335804	0	A	T	0.015	7.922449e+01	4.808079e+01	2.115303e+00	9.967520e-02
NC_000962.3	48309	335819	0	A	T	0.010	-1.268843e+02	5.524468e+01	2.145902e+00	2.180794e-02
NC_000962.3	37641	335837	0	A	T	0.028	-7.447950e-01	4.613389e+01	2.149887e+00	9.871221e-01
NC_000962.3	48022	335855	0	A	T	0.019	-1.660148e+01	5.795872e+01	2.149371e+00	7.745947e-01
NC_000962.3	7742	335885	0	A	T	0.139	3.814656e+00	2.432604e+01	2.152986e+00	8.754187e-01
NC_000962.3	3976	335906	0	A	T	0.203	1.772789e+01	2.435121e+01	2.170132e+00	4.667540e-01
NC_000962.3	3558	335956	0	A	T	0.020	-2.504820e+01	5.396807e+01	2.151899e+00	6.426410e-01
NC_000962.3	159	335971	0	A	T	0.253	3.221814e+01	2.468818e+01	2.160237e+00	1.921486e-01
NC_000962.3	160	336005	0	A	T	0.167	2.273378e+01	2.371908e+01	2.135740e+00	3.380289e-01
NC_000962.3	14706	336113	0	A	T	0.032	3.082507e+01	5.708326e+01	2.150917e+00	5.892985e-01
NC_000962.3	21824	336140	0	A	T	0.012	1.834506e+01	7.322157e+01	2.148288e+00	8.022124e-01
NC_000962.3	4114	336191	0	A	T	0.152	1.093978e+00	8.972879e+01	2.150147e+00	9.902745e-01
NC_000962.3	8896	336257	0	A	T	0.028	1.346470e+01	6.407752e+01	2.145551e+00	8.336016e-01
NC_000962.3	3242	336332	0	A	T	0.125	-4.352169e+01	2.473419e+01	2.128726e+00	7.874098e-02
NC_000962.3	1975	336344	0	A	T	0.211	2.932754e+01	2.122929e+01	2.145735e+00	1.673996e-01
NC_000962.3	165	336357	0	A	T	0.017	-2.378887e+00	4.603946e+01	2.141832e+00	9.588000e-01
NC_000962.3	18713	336406	0	A	T	0.011	1.260540e+01	5.377350e+01	2.143951e+00	8.147026e-01
NC_000962.3	169	336423	0	A	T	0.400	-1.164991e+01	2.383961e+01	2.128646e+00	6.251607e-01
NC_000962.3	26593	336439	0	A	T	0.112	-4.801339e+01	2.255662e+01	2.061844e+00	3.349815e-02
NC_000962.3	23544	336443	0	A	T	0.106	-5.348933e+01	2.272371e+01	2.113183e+00	1.874229e-02
NC_000962.3	26594	336459	0	A	T	0.017	-4.314405e+01	5.435210e+01	2.133955e+00	4.274797e-01
NC_000962.3	173	336480	0	A	T	0.417	-3.098831e+00	2.712507e+01	2.148219e+00	9.090653e-01
NC_000962.3	174	336504	0	A	T	0.470	-4.770253e+01	4.961647e+01	2.109767e+00	3.365370e-01
NC_000962.3	10971	336535	0	A	T	0.044	-1.727575e+01	3.579785e+01	2.155073e+00	6.294759e-01
NC_000962.3	10972	336538	0	A	T	0.035	-3.484870e+01	3.943582e+01	2.157988e+00	3.770498e-01
NC_000962.3	10973	336546	0	A	T	0.029	-5.824975e+01	4.379244e+01	2.143221e+00	1.837339e-01
NC_000962.3	177	336560	0	A	T	0.360	-3.974520e+00	1.999671e+01	2.139102e+00	8.424860e-01
NC_000962.3	178	336590	0	A	T	0.441	-7.106834e+01	3.455591e+01	2.076630e+00	3.994427e-02
NC_000962.3	37401	336728	0	A	T	0.082	-4.345961e+01	2.842891e+01	2.083758e+00	1.266061e-01
NC_000962.3	36855	336801	0	A	T	0.039	3.081748e+01	3.105861e+01	2.143619e+00	3.212873e-01
NC_000962.3	61565	337080	0	A	T	0.017	1.720582e+01	9.157749e+01	2.147890e+00	8.510012e-01
NC_000962.3	4657	337482	0	A	T	0.041	4.563830e+01	1.804336e+02	2.154628e+00	8.003615e-01
NC_000962.3	37404	337849	0	A	T	0.011	-3.269560e+01	6.732907e+01	2.146767e+00	6.273354e-01
NC_000962.3	37405	337863	0	A	T	0.027	7.775787e+00	4.358936e+01	2.152427e+00	8.584497e-01
NC_000962.3	36858	337959	0	A	T	0.281	-8.134816e+01	2.392010e+01	1.934328e+00	6.944913e-04
NC_000962.3	36859	338020	0	A	T	0.308	-4.092473e+01	2.822306e+01	2.031867e+00	1.473137e-01
NC_000962.3	4115	338100	0	A	T	0.336	-7.696430e+01	2.958227e+01	1.947360e+00	9.393309e-03
NC_000962.3	44009	338338	0	A	T	0.012	-6.260016e+01	6.657069e+01	2.130202e+00	3.472290e-01
NC_000962.3	43579	338415	0	A	T	0.019	-5.334808e+01	4.145729e+01	2.151217e+00	1.984115e-01
NC_000962.3	37168	338453	0	A	T	0.193	-1.614476e+01	2.233062e+01	2.117754e+00	4.698321e-01
NC_000962.3	38091	338553	0	A	T	0.012	3.322837e+01	5.526631e+01	2.141684e+00	5.477960e-01
NC_000962.3	37941	338618	0	A	T	0.051	5.934077e+01	3.950237e+01	2.149878e+00	1.333133e-01
NC_000962.3	2321	338648	0	A	T	0.113	-1.386467e+01	2.537504e+01	2.145832e+00	5.849021e-01
NC_000962.3	180	338669	0	A	T	0.132	1.233436e+01	2.509635e+01	2.149758e+00	6.231791e-01
NC_000962.3	183	338719	0	A	T	0.041	-1.343786e+01	4.401833e+01	2.147756e+00	7.602081e-01
NC_000962.3	184	338844	0	A	T	0.295	1.781101e+01	2.630300e+01	2.144179e+00	4.984464e-01
NC_000962.3	185	338876	0	A	T	0.340	4.145683e+01	2.518660e+01	2.144854e+00	1.000349e-01
NC_000962.3	186	338903	0	A	T	0.372	1.512164e+00	3.058828e+01	2.150804e+00	9.605802e-01
NC_000962.3	8988	338984	0	A	T	0.012	-9.225990e+01	8.489556e+01	2.126304e+00	2.773730e-01
NC_000962.3	10031	338990	0	A	T	0.012	-1.141601e+02	1.718043e+02	2.158361e+00	5.065155e-01
NC_000962.3	3247	339095	0	A	T	0.019	2.726281e+01	5.210735e+01	2.154081e+00	6.009309e-01
NC_000962.3	188	340132	0	A	T	0.078	-1.418320e+02	7.281064e+01	2.133464e+00	5.165896e-02
NC_000962.3	189	340372	0	A	T	0.433	1.126776e+02	1.095486e+02	2.140653e+00	3.038980e-01
NC_000962.3	190	342146	0	A	T	0.058	7.542614e+01	2.459130e+02	2.160467e+00	7.591120e-01
NC_000962.3	5813	342340	0	A	T	0.108	-1.414198e+02	1.592082e+02	2.162854e+00	3.745784e-01
NC_000962.3	8989	345694	0	A	T	0.022	-2.386030e+02	3.694198e+02	2.163565e+00	5.184799e-01
NC_000962.3	4658	345697	0	A	T	0.041	1.352123e+02	2.638575e+02	2.157080e+00	6.084368e-01
NC_000962.3	192	346275	0	A	T	0.498	-2.848105e+02	2.818530e+02	2.155185e+00	3.124681e-01
NC_000962.3	10437	347710	0	A	T	0.020	-2.910380e+02	2.598103e+02	2.152063e+00	2.628608e-01
NC_000962.3	6232	347829	0	A	T	0.022	3.518208e+01	1.390479e+02	2.159153e+00	8.002962e-01
NC_000962.3	8991	352446	0	A	T	0.022	-2.386030e+02	3.694198e+02	2.163565e+00	5.184799e-01
NC_000962.3	193	353309	0	A	T	0.054	4.899721e+01	2.660699e+02	2.162682e+00	8.539264e-01
NC_000962.3	194	353365	0	A	T	0.054	4.899721e+01	2.660699e+02	2.162682e+00	8.539264e-01
NC_000962.3	195	356528	0	A	T	0.498	-6.366977e+01	2.431208e+02	2.154872e+00	7.934559e-01
NC_000962.3	8160	361362	0	A	T	0.020	1.559444e+01	1.781196e+02	2.160461e+00	9.302490e-01
NC_000962.3	22392	361805	0	A	T	0.014	-1.738929e+02	1.278382e+02	2.104560e+00	1.740102e-01
NC_000962.3	13855	362667	0	A	T	0.015	-1.143433e+02	1.316821e+02	2.117869e+00	3.853927e-01
NC_000962.3	4659	363279	0	A	T	0.041	1.352123e+02	2.638575e+02	2.157080e+00	6.084368e-01
NC_000962.3	196	363464	0	A	T	0.054	-2.175035e+02	2.961906e+02	2.167702e+00	4.628910e-01
NC_000962.3	2821	364499	0	A	T	0.038	1.522711e+01	1.148095e+02	2.156958e+00	8.945094e-01
NC_000962.3	197	364854	0	A	T	0.048	1.488014e+02	1.768991e+02	2.173130e+00	4.004271e-01
NC_000962.3	10438	367231	0	A	T	0.021	1.755223e+01	2.776209e+02	2.162149e+00	9.495992e-01
NC_000962.3	10032	367707	0	A	T	0.010	7.909130e+01	2.172453e+02	2.152462e+00	7.158756e-01
NC_000962.3	5687	368651	0	A	T	0.015	1.388821e+01	6.751083e+01	2.147818e+00	8.370468e-01
NC_000962.3	4660	372289	0	A	T	0.014	-3.172113e+01	1.850584e+02	2.159295e+00	8.639299e-01
NC_000962.3	199	372913	0	A	T	0.213	2.018308e+02	9.665433e+01	2.118688e+00	3.699816e-02
NC_000962.3	200	373283	0	A	T	0.496	-2.541730e+00	1.059684e+02	2.144631e+00	9.808681e-01
NC_000962.3	61485	373372	0	A	T	0.014	-2.406006e+01	4.840730e+01	2.138929e+00	6.192587e-01
NC_000962.3	201	374353	0	A	T	0.047	7.646046e+01	1.804894e+02	2.163835e+00	6.719145e-01
NC_000962.3	202	376774	0	A	T	0.424	3.086264e+01	6.752384e+01	2.153634e+00	6.477107e-01
NC_000962.3	203	377014	0	A	T	0.047	3.830774e+01	2.005802e+02	2.163078e+00	8.485707e-01
NC_000962.3	204	379528	0	A	T	0.054	-2.175035e+02	2.961906e+02	2.167702e+00	4.628910e-01
NC_000962.3	4117	382984	0	A	T	0.017	-1.973637e+02	3.520084e+02	2.164396e+00	5.751239e-01
NC_000962.3	206	383716	0	A	T	0.049	7.197328e+01	1.201495e+02	2.144971e+00	5.492680e-01
NC_000962.3	207	384380	0	A	T	0.499	-1.929087e+02	3.950608e+02	2.156412e+00	6.254279e-01
NC_000962.3	8161	385855	0	A	T	0.013	-4.784237e+01	2.391643e+02	2.159966e+00	8.414842e-01
NC_000962.3	5815	386013	0	A	T	0.107	-3.514078e+01	1.195725e+02	2.148607e+00	7.688966e-01
NC_000962.3	208	386432	0	A	T	0.500	-8.674062e+01	2.858333e+02	2.139226e+00	7.615889e-01
NC_000962.3	8994	386707	0	A	T	0.021	1.162256e+02	3.094343e+02	2.165323e+00	7.072775e-01
NC_000962.3	5816	386935	0	A	T	0.112	1.124253e+02	1.641825e+02	2.162442e+00	4.936324e-01
NC_000962.3	2326	387353	0	A	T	0.137	6.489992e+01	1.292362e+02	2.162489e+00	6.156351e-01
NC_000962.3	1984	389038	0	A	T	0.012	1.582355e+02	3.376225e+02	2.164898e+00	6.393887e-01
NC_000962.3	209	390828	0	A	T	0.498	1.737382e+02	1.686410e+02	2.158799e+00	3.031172e-01
NC_000962.3	210	391853	0	A	T	0.206	-8.530598e-01	8.272650e+01	2.151801e+00	9.917743e-01
NC_000962.3	211	392261	0	A	T	0.058	-3.412273e+01	1.557131e+02	2.155353e+00	8.265804e-01
NC_000962.3	4661	393623	0	A	T	0.014	9.663391e+01	2.316544e+02	2.166623e+00	6.766475e-01
NC_000962.3	8162	393780	0	A	T	0.019	-5.722665e+01	2.112821e+02	2.160619e+00	7.865509e-01
NC_000962.3	4662	394001	0	A	T	0.041	-3.176702e+01	2.616244e+02	2.159643e+00	9.033775e-01
NC_000962.3	10442	394897	0	A	T	0.021	1.755223e+01	2.776209e+02	2.162149e+00	9.495992e-01
NC_000962.3	8995	396198	0	A	T	0.022	-2.386030e+02	3.694198e+02	2.163565e+00	5.184799e-01
NC_000962.3	212	396199	0	A	T	0.056	7.217618e+00	2.358500e+02	2.160399e+00	9.755917e-01
NC_000962.3	4118	397275	0	A	T	0.151	5.598801e+01	8.456891e+01	2.148052e+00	5.080759e-01
NC_000962.3	14011	398116	0	A	T	0.037	2.309508e+01	1.610410e+02	2.162295e+00	8.859901e-01
NC_000962.3	3682	401678	0	A	T	0.034	-3.545927e-02	5.084146e+01	2.149057e+00	9.994436e-01
NC_000962.3	2327	403364	0	A	T	0.136	-1.048310e+02	1.384381e+02	2.169494e+00	4.490580e-01
NC_000962.3	2328	403920	0	A	T	0.137	7.794860e+01	1.368660e+02	2.164500e+00	5.691092e-01
NC_000962.3	213	403980	0	A	T	0.498	-2.004604e+02	3.168145e+02	2.154596e+00	5.270287e-01
NC_000962.3	2329	404003	0	A	T	0.017	2.559302e+02	1.839108e+02	2.076450e+00	1.643082e-01
NC_000962.3	214	404326	0	A	T	0.474	1.016348e+02	1.216829e+02	2.147585e+00	4.037513e-01
NC_000962.3	15794	405439	0	A	T	0.013	-3.392789e+01	2.589716e+02	2.167503e+00	8.957898e-01
NC_000962.3	4119	405750	0	A	T	0.017	-7.368305e+01	3.591221e+02	2.167443e+00	8.374707e-01
NC_000962.3	2330	408723	0	A	T	0.215	-4.531104e+01	1.217431e+02	2.157499e+00	7.098221e-01
NC_000962.3	4663	409569	0	A	T	0.041	-4.005229e+01	2.647945e+02	2.162087e+00	8.797983e-01
NC_000962.3	8996	409940	0	A	T	0.021	-1.851929e+02	2.128042e+02	2.167974e+00	3.843421e-01
NC_000962.3	4120	411803	0	A	T	0.014	2.617702e+02	3.175861e+02	2.156223e+00	4.099657e-01
NC_000962.3	216	414486	0	A	T	0.497	1.143262e+02	2.474607e+02	2.158231e+00	6.441689e-01
NC_000962.3	217	420008	0	A	T	0.500	3.910150e+01	7.140328e+02	2.164830e+00	9.563378e-01
NC_000962.3	218	424321	0	A	T	0.499	2.566351e+02	2.306266e+02	2.177647e+00	2.660344e-01
NC_000962.3	219	424981	0	A	T	0.054	6.832155e+01	2.016897e+02	2.153261e+00	7.348619e-01
NC_000962.3	38096	425337	0	A	T	0.012	8.468467e+00	5.315401e+01	2.141958e+00	8.734447e-01
NC_000962.3	2331	425342	0	A	T	0.092	-1.191084e+01	2.911483e+01	2.140813e+00	6.825421e-01
NC_000962.3	38097	425344	0	A	T	0.067	1.371223e+01	2.926758e+01	2.154214e+00	6.395052e-01
NC_000962.3	220	425871	0	A	T	0.015	3.556984e+01	1.473451e+02	2.153022e+00	8.092836e-01
NC_000962.3	44820	426428	0	A	T	0.015	-1.879427e+01	6.759200e+01	2.147238e+00	7.810195e-01
NC_000962.3	48482	426462	0	A	T	0.015	5.963462e+01	5.711343e+01	2.140792e+00	2.966346e-01
NC_000962.3	38409	427359	0	A	T	0.049	1.386652e+01	2.627533e+01	2.149251e+00	5.977804e-01
NC_000962.3	223	428698	0	A	T	0.058	1.876002e+01	2.267964e+02	2.163420e+00	9.340904e-01
NC_000962.3	5819	428840	0	A	T	0.107	5.385783e+01	9.878254e+01	2.155003e+00	5.857088e-01
NC_000962.3	8163	429500	0	A	T	0.012	9.468275e+00	1.379421e+02	2.145691e+00	9.452883e-01
NC_000962.3	5820	430756	0	A	T	0.111	9.298750e+01	1.583946e+02	2.165608e+00	5.572751e-01
NC_000962.3	224	432536	0	A	T	0.047	1.170310e+02	1.903988e+02	2.166624e+00	5.388969e-01
NC_000962.3	8999	432591	0	A	T	0.022	-2.386030e+02	3.694198e+02	2.163565e+00	5.184799e-01
NC_000962.3	5259	433522	0	A	T	0.023	1.424887e+02	3.110189e+02	2.163266e+00	6.469404e-01
NC_000962.3	4126	435181	0	A	T	0.014	2.617702e+02	3.175861e+02	2.156223e+00	4.099657e-01
NC_000962.3	5821	435190	0	A	T	0.112	-7.931070e+00	1.667762e+02	2.162827e+00	9.620789e-01
NC_000962.3	4127	436137	0	A	T	0.014	2.617702e+02	3.175861e+02	2.156223e+00	4.099657e-01
NC_000962.3	9000	436350	0	A	T	0.022	-2.386030e+02	3.694198e+02	2.163565e+00	5.184799e-01
NC_000962.3	5822	438158	0	A	T	0.107	-6.588575e+01	1.332714e+02	2.154158e+00	6.211357e-01
NC_000962.3	4668	439978	0	A	T	0.011	-1.058092e+02	1.044170e+02	2.137673e+00	3.111107e-01
NC_000962.3	4128	440099	0	A	T	0.013	1.302126e+02	3.248952e+02	2.161576e+00	6.886529e-01
NC_000962.3	14012	440560	0	A	T	0.037	2.309508e+01	1.610410e+02	2.162295e+00	8.859901e-01
NC_000962.3	5690	440819	0	A	T	0.037	-3.368007e+01	1.609785e+02	2.159639e+00	8.343122e-01
NC_000962.3	225	441823	0	A	T	0.051	-1.552827e+02	2.077322e+02	2.150425e+00	4.549038e-01
NC_000962.3	4669	443193	0	A	T	0.040	-1.426903e+01	2.042011e+02	2.157530e+00	9.443032e-01
NC_000962.3	5823	443277	0	A	T	0.112	6.268188e+01	1.329722e+02	2.148602e+00	6.374496e-01
NC_000962.3	4670	443715	0	A	T	0.040	-1.553173e+02	1.826489e+02	2.155884e+00	3.952989e-01
NC_000962.3	2333	444351	0	A	T	0.217	-9.631781e+01	1.385171e+02	2.166107e+00	4.869742e-01
NC_000962.3	226	445780	0	A	T	0.058	7.542614e+01	2.459130e+02	2.160467e+00	7.591120e-01
NC_000962.3	5824	446165	0	A	T	0.112	1.124253e+02	1.641825e+02	2.162442e+00	4.936324e-01
NC_000962.3	8168	447698	0	A	T	0.014	-1.549692e+01	2.957468e+02	2.161724e+00	9.582195e-01
NC_000962.3	5825	448266	0	A	T	0.082	2.922745e-01	1.153312e+02	2.162444e+00	9.979784e-01
NC_000962.3	10444	450640	0	A	T	0.028	-5.550880e+00	1.145588e+02	2.155381e+00	9.613624e-01
NC_000962.3	2334	453367	0	A	T	0.045	1.531297e+01	3.772885e+01	2.147525e+00	6.849131e-01
NC_000962.3	6235	453780	0	A	T	0.028	-1.662336e+02	1.514538e+02	2.142565e+00	2.726111e-01
NC_000962.3	5826	454167	0	A	T	0.113	7.894907e+01	1.207933e+02	2.152519e+00	5.135056e-01
NC_000962.3	227	454295	0	A	T	0.366	-3.271765e+01	5.695858e+01	2.135118e+00	5.658000e-01
NC_000962.3	228	454333	0	A	T	0.056	2.301828e+01	1.352300e+02	2.149813e+00	8.648699e-01
NC_000962.3	5827	456281	0	A	T	0.108	-1.219847e+02	1.652651e+02	2.161320e+00	4.605926e-01
NC_000962.3	229	456594	0	A	T	0.054	-2.175035e+02	2.961906e+02	2.167702e+00	4.628910e-01
NC_000962.3	5260	457073	0	A	T	0.023	1.424887e+02	3.110189e+02	2.163266e+00	6.469404e-01
NC_000962.3	5828	457326	0	A	T	0.083	-7.914212e+00	1.153824e+02	2.160986e+00	9.453268e-01
NC_000962.3	15803	457402	0	A	T	0.013	-1.305034e+02	2.724386e+02	2.169085e+00	6.320142e-01
NC_000962.3	230	457452	0	A	T	0.438	7.323035e+01	1.339892e+02	2.151423e+00	5.847996e-01
NC_000962.3	231	459399	0	A	T	0.486	-2.858744e+01	7.680796e+01	2.142074e+00	7.098161e-01
NC_000962.3	232	460413	0	A	T	0.047	3.830774e+01	2.005802e+02	2.163078e+00	8.485707e-01
NC_000962.3	8169	460872	0	A	T	0.015	7.428420e+01	2.483589e+02	2.155524e+00	7.649167e-01
NC_000962.3	14013	463336	0	A	T	0.039	-7.441499e+01	1.515636e+02	2.153813e+00	6.235312e-01
NC_000962.3	233	465300	0	A	T	0.054	-2.175035e+02	2.961906e+02	2.167702e+00	4.628910e-01
NC_000962.3	6238	466096	0	A	T	0.028	-1.067164e+02	2.269266e+02	2.157258e+00	6.382511e-01
NC_000962.3	15804	466185	0	A	T	0.013	-1.305034e+02	2.724386e+02	2.169085e+00	6.320142e-01
NC_000962.3	234	467498	0	A	T	0.500	1.417646e+01	3.011210e+02	2.145523e+00	9.624583e-01
NC_000962.3	237	467546	0	A	T	0.499	2.556232e+02	4.196652e+02	2.155634e+00	5.425683e-01
NC_000962.3	240	467621	0	A	T	0.497	6.192799e+01	1.842917e+02	2.156418e+00	7.369067e-01
NC_000962.3	241	467638	0	A	T	0.498	2.506650e+02	2.087573e+02	2.141494e+00	2.300919e-01
NC_000962.3	5829	469420	0	A	T	0.082	-3.138645e+01	1.065974e+02	2.156382e+00	7.684746e-01
NC_000962.3	5261	469466	0	A	T	0.022	-6.263286e+00	2.813881e+02	2.166437e+00	9.822455e-01
NC_000962.3	4129	471375	0	A	T	0.014	2.617702e+02	3.175861e+02	2.156223e+00	4.099657e-01
NC_000962.3	2337	472207	0	A	T	0.017	3.385321e+02	1.671062e+02	2.084592e+00	4.300670e-02
NC_000962.3	2338	472705	0	A	T	0.217	-5.109049e+01	1.454635e+02	2.164432e+00	7.254823e-01
NC_000962.3	245	475178	0	A	T	0.498	-2.152538e+01	2.337368e+02	2.154199e+00	9.266404e-01
NC_000962.3	246	477234	0	A	T	0.054	4.899721e+01	2.660699e+02	2.162682e+00	8.539264e-01
NC_000962.3	9004	478015	0	A	T	0.018	-9.461861e+01	1.148148e+02	2.146455e+00	4.100518e-01
NC_000962.3	3254	478358	0	A	T	0.052	-1.585679e+02	1.653138e+02	2.167700e+00	3.376597e-01
NC_000962.3	1987	478662	0	A	T	0.013	4.972945e+01	2.269582e+02	2.151501e+00	8.266003e-01
NC_000962.3	2339	479632	0	A	T	0.137	1.097398e+01	1.448712e+02	2.162662e+00	9.396310e-01
NC_000962.3	5640	483292	0	A	T	0.061	1.272130e+01	3.379190e+01	2.158645e+00	7.066432e-01
NC_000962.3	249	483935	0	A	T	0.188	5.605828e+01	8.827630e+01	2.144535e+00	5.255316e-01
NC_000962.3	1989	484428	0	A	T	0.012	1.582355e+02	3.376225e+02	2.164898e+00	6.393887e-01
NC_000962.3	250	484596	0	A	T	0.055	1.394193e+02	2.977507e+02	2.164526e+00	6.396990e-01
NC_000962.3	9007	485475	0	A	T	0.021	-2.768751e+02	2.301923e+02	2.156549e+00	2.292974e-01
NC_000962.3	251	485811	0	A	T	0.056	7.217618e+00	2.358500e+02	2.160399e+00	9.755917e-01
NC_000962.3	8170	486030	0	A	T	0.014	-8.538862e+01	3.873893e+02	2.166504e+00	8.255820e-01
NC_000962.3	5831	487852	0	A	T	0.106	5.395432e+01	8.348474e+01	2.158717e+00	5.182263e-01
NC_000962.3	10445	488037	0	A	T	0.024	-1.738025e+02	1.685289e+02	2.158451e+00	3.026170e-01
NC_000962.3	4132	489073	0	A	T	0.155	1.230598e+02	1.501012e+02	2.154904e+00	4.124711e-01
NC_000962.3	252	489935	0	A	T	0.437	9.465487e+01	1.215914e+02	2.158044e+00	4.364512e-01
NC_000962.3	5832	491591	0	A	T	0.112	-7.931070e+00	1.667762e+02	2.162827e+00	9.620789e-01
NC_000962.3	253	491742	0	A	T	0.058	7.542614e+01	2.459130e+02	2.160467e+00	7.591120e-01
NC_000962.3	254	492150	0	A	T	0.058	7.542614e+01	2.459130e+02	2.160467e+00	7.591120e-01
NC_000962.3	255	497491	0	A	T	0.054	4.899721e+01	2.660699e+02	2.162682e+00	8.539264e-01
NC_000962.3	256	498531	0	A	T	0.058	7.542614e+01	2.459130e+02	2.160467e+00	7.591120e-01
NC_000962.3	257	498557	0	A	T	0.428	9.691481e+01	8.566047e+01	2.159095e+00	2.581257e-01
NC_000962.3	2342	501535	0	A	T	0.135	-2.389513e+01	1.153492e+02	2.155728e+00	8.359251e-01
NC_000962.3	4133	501615	0	A	T	0.042	-5.710195e+01	1.642128e+02	2.167782e+00	7.281045e-01
NC_000962.3	1990	502284	0	A	T	0.012	1.582355e+02	3.376225e+02	2.164898e+00	6.393887e-01
NC_000962.3	258	502589	0	A	T	0.500	-4.887275e+02	6.108116e+02	2.156337e+00	4.237990e-01
NC_000962.3	260	505974	0	A	T	0.058	1.133642e+01	1.325432e+02	2.149919e+00	9.318547e-01
NC_000962.3	261	507029	0	A	T	0.055	1.394193e+02	2.977507e+02	2.164526e+00	6.396990e-01
NC_000962.3	4674	507481	0	A	T	0.041	8.359009e+01	2.919371e+02	2.166753e+00	7.746768e-01
NC_000962.3	4134	508218	0	A	T	0.013	1.302126e+02	3.248952e+02	2.161576e+00	6.886529e-01
NC_000962.3	8171	508668	0	A	T	0.014	1.744870e+01	2.742747e+02	2.153862e+00	9.492856e-01
NC_000962.3	263	513257	0	A	T	0.496	-1.437864e+02	1.376932e+02	2.126447e+00	2.965845e-01
NC_000962.3	3257	513817	0	A	T	0.015	5.444628e+01	1.902099e+02	2.158932e+00	7.747426e-01
NC_000962.3	7373	514158	0	A	T	0.016	5.459127e+01	2.493527e+02	2.167963e+00	8.267413e-01
NC_000962.3	4135	514245	0	A	T	0.041	7.387438e+01	2.163966e+02	2.161193e+00	7.328756e-01
NC_000962.3	15806	515067	0	A	T	0.013	-3.371295e+00	2.565841e+02	2.166494e+00	9.895190e-01
NC_000962.3	6240	515125	0	A	T	0.028	-1.067164e+02	2.269266e+02	2.157258e+00	6.382511e-01
NC_000962.3	266	517358	0	A	T	0.058	7.542614e+01	2.459130e+02	2.160467e+00	7.591120e-01
NC_000962.3	267	518987	0	A	T	0.050	2.106139e+01	1.621619e+02	2.157731e+00	8.966847e-01
NC_000962.3	9009	519974	0	A	T	0.022	-2.386030e+02	3.694198e+02	2.163565e+00	5.184799e-01
NC_000962.3	8172	522406	0	A	T	0.014	-8.538862e+01	3.873893e+02	2.166504e+00	8.255820e-01
NC_000962.3	268	524891	0	A	T	0.212	-1.305009e+01	1.066987e+02	2.154782e+00	9.026762e-01
NC_000962.3	5834	525833	0	A	T	0.112	-2.015476e+01	1.416701e+02	2.160255e+00	8.868949e-01
NC_000962.3	5692	530917	0	A	T	0.037	-3.368007e+01	1.609785e+02	2.159639e+00	8.343122e-01
NC_000962.3	269	533547	0	A	T	0.051	-4.687390e+01	2.067270e+02	2.154465e+00	8.206632e-01
NC_000962.3	6241	533781	0	A	T	0.028	-1.067164e+02	2.269266e+02	2.157258e+00	6.382511e-01
NC_000962.3	2343	534691	0	A	T	0.215	1.244778e+02	1.182213e+02	2.169819e+00	2.925941e-01
NC_000962.3	8173	535045	0	A	T	0.015	-5.377246e+01	2.559419e+02	2.149277e+00	8.336290e-01
NC_000962.3	2344	535695	0	A	T	0.137	2.120401e+01	1.355002e+02	2.161142e+00	8.756762e-01
NC_000962.3	10034	537019	0	A	T	0.011	-2.732598e+01	3.269643e+02	2.168730e+00	9.334088e-01
NC_000962.3	4676	539608	0	A	T	0.013	1.411697e+02	2.260762e+02	2.159221e+00	5.324644e-01
NC_000962.3	271	541201	0	A	T	0.498	8.505838e+01	1.868821e+02	2.156752e+00	6.490897e-01
NC_000962.3	272	542014	0	A	T	0.055	1.394193e+02	2.977507e+02	2.164526e+00	6.396990e-01
NC_000962.3	273	542514	0	A	T	0.047	3.830774e+01	2.005802e+02	2.163078e+00	8.485707e-01
NC_000962.3	4136	544461	0	A	T	0.153	-3.789570e+01	1.248979e+02	2.155945e+00	7.616288e-01
NC_000962.3	6242	544683	0	A	T	0.027	4.442975e+01	2.504680e+02	2.167975e+00	8.592352e-01
NC_000962.3	274	546357	0	A	T	0.058	7.542614e+01	2.459130e+02	2.160467e+00	7.591120e-01
NC_000962.3	4137	546914	0	A	T	0.154	1.950571e+01	1.594337e+02	2.163055e+00	9.026478e-01
NC_000962.3	5262	547529	0	A	T	0.023	3.197874e+02	2.190965e+02	2.157257e+00	1.446758e-01
NC_000962.3	3258	547575	0	A	T	0.021	-2.115433e+02	2.275875e+02	2.152708e+00	3.528202e-01
NC_000962.3	275	549363	0	A	T	0.051	-1.552827e+02	2.077322e+02	2.150425e+00	4.549038e-01
NC_000962.3	8174	550820	0	A	T	0.014	-8.538862e+01	3.873893e+02	2.166504e+00	8.255820e-01
NC_000962.3	8175	551095	0	A	T	0.013	-4.784237e+01	2.391643e+02	2.159966e+00	8.414842e-01
NC_000962.3	277	551525	0	A	T	0.476	1.229618e+02	1.650829e+02	2.148852e+00	4.565126e-01
NC_000962.3	5835	552496	0	A	T	0.110	1.273056e+02	1.176867e+02	2.157797e+00	2.795939e-01
NC_000962.3	278	555991	0	A	T	0.055	1.760970e+01	1.239563e+02	2.151411e+00	8.870541e-01
NC_000962.3	3259	557133	0	A	T	0.052	-1.471307e+02	1.946831e+02	2.168568e+00	4.499547e-01
NC_000962.3	10446	557952	0	A	T	0.022	2.443834e+02	2.445707e+02	2.155813e+00	3.178879e-01
NC_000962.3	2345	558501	0	A	T	0.137	-2.116124e+01	1.388353e+02	2.160679e+00	8.788822e-01
NC_000962.3	9011	560067	0	A	T	0.022	-2.386030e+02	3.694198e+02	2.163565e+00	5.184799e-01
NC_000962.3	280	561776	0	A	T	0.051	-4.687390e+01	2.067270e+02	2.154465e+00	8.206632e-01
NC_000962.3	14712	562552	0	A	T	0.011	1.236962e+02	9.066893e+01	2.124430e+00	1.727475e-01
NC_000962.3	2346	563420	0	A	T	0.216	-7.233013e+01	1.058153e+02	2.150579e+00	4.943944e-01
NC_000962.3	281	565655	0	A	T	0.213	1.074404e+02	1.450219e+02	2.152153e+00	4.589290e-01
NC_000962.3	1992	565961	0	A	T	0.012	2.549284e+02	2.248425e+02	2.129998e+00	2.571070e-01
NC_000962.3	4140	566323	0	A	T	0.017	3.721453e+01	5.791383e+01	2.137733e+00	5.206196e-01
NC_000962.3	5838	569897	0	A	T	0.101	-1.573745e+01	6.215151e+01	2.142550e+00	8.001497e-01
NC_000962.3	5695	569953	0	A	T	0.042	-1.455957e+01	7.460345e+01	2.148720e+00	8.453020e-01
NC_000962.3	3260	571943	0	A	T	0.052	-1.200396e+01	1.883356e+02	2.165011e+00	9.491905e-01
NC_000962.3	4677	571949	0	A	T	0.010	-1.206186e+02	1.075489e+02	2.133745e+00	2.622953e-01
NC_000962.3	282	572591	0	A	T	0.055	1.326329e+02	1.889669e+02	2.156223e+00	4.828908e-01
NC_000962.3	283	573262	0	A	T	0.485	-3.603786e+01	7.695502e+01	2.151358e+00	6.396590e-01
NC_000962.3	5263	574445	0	A	T	0.022	1.800742e+02	2.553757e+02	2.158694e+00	4.808670e-01
NC_000962.3	10447	574862	0	A	T	0.018	-7.053739e+01	1.150830e+02	2.148742e+00	5.400443e-01
NC_000962.3	5839	575679	0	A	T	0.108	-1.219847e+02	1.652651e+02	2.161320e+00	4.605926e-01
NC_000962.3	5264	575837	0	A	T	0.023	1.424887e+02	3.110189e+02	2.163266e+00	6.469404e-01
NC_000962.3	285	575907	0	A	T	0.048	1.020288e+02	1.536938e+02	2.159552e+00	5.069207e-01
NC_000962.3	10448	577001	0	A	T	0.011	1.422784e+01	7.532072e+01	2.141560e+00	8.502065e-01
NC_000962.3	8176	579885	0	A	T	0.014	-8.538862e+01	3.873893e+02	2.166504e+00	8.255820e-01
NC_000962.3	36881	580695	0	A	T	0.014	-9.904551e+01	6.300296e+01	2.120253e+00	1.162030e-01
NC_000962.3	5085	580727	0	A	T	0.026	8.551771e+00	6.714399e+01	2.149394e+00	8.986737e-01
NC_000962.3	287	580772	0	A	T	0.221	3.025773e+01	2.073547e+01	2.153250e+00	1.447714e-01
NC_000962.3	289	583171	0	A	T	0.054	-2.175035e+02	2.961906e+02	2.167702e+00	4.628910e-01
NC_000962.3	290	584171	0	A	T	0.058	1.380273e+01	1.881980e+02	2.156151e+00	9.415469e-01
NC_000962.3	2347	584438	0	A	T	0.213	7.306025e+00	8.917585e+01	2.151963e+00	9.347177e-01
NC_000962.3	14016	586214	0	A	T	0.041	-2.054446e+02	1.532615e+02	2.151867e+00	1.803483e-01
NC_000962.3	2348	589536	0	A	T	0.218	2.169868e+01	1.240837e+02	2.157960e+00	8.612109e-01
NC_000962.3	292	590436	0	A	T	0.497	2.397593e+02	2.154095e+02	2.135059e+00	2.659201e-01
NC_000962.3	7376	594351	0	A	T	0.016	5.459127e+01	2.493527e+02	2.167963e+00	8.267413e-01
NC_000962.3	4141	595321	0	A	T	0.017	-7.368305e+01	3.591221e+02	2.167443e+00	8.374707e-01
NC_000962.3	4142	595400	0	A	T	0.040	-1.611487e+02	1.457548e+02	2.153297e+00	2.691206e-01
NC_000962.3	294	597816	0	A	T	0.474	1.247966e+02	1.327589e+02	2.134372e+00	3.473991e-01
NC_000962.3	295	598475	0	A	T	0.498	-2.150829e+01	2.600423e+02	2.162188e+00	9.340957e-01
NC_000962.3	62863	598847	0	A	T	0.010	-4.186591e+01	6.456760e+01	2.124561e+00	5.168507e-01
NC_000962.3	4143	599165	0	A	T	0.041	7.387438e+01	2.163966e+02	2.161193e+00	7.328756e-01
NC_000962.3	296	599868	0	A	T	0.058	7.542614e+01	2.459130e+02	2.160467e+00	7.591120e-01
NC_000962.3	4680	599898	0	A	T	0.041	8.359009e+01	2.919371e+02	2.166753e+00	7.746768e-01
NC_000962.3	10452	600116	0	A	T	0.024	-1.738025e+02	1.685289e+02	2.158451e+00	3.026170e-01
NC_000962.3	4681	600198	0	A	T	0.010	-1.206186e+02	1.075489e+02	2.133745e+00	2.622953e-01
NC_000962.3	4682	603403	0	A	T	0.041	8.359009e+01	2.919371e+02	2.166753e+00	7.746768e-01
NC_000962.3	297	605150	0	A	T	0.047	3.830774e+01	2.005802e+02	2.163078e+00	8.485707e-01
NC_000962.3	4683	605610	0	A	T	0.040	3.238017e+01	2.555194e+02	2.160301e+00	8.991815e-01
NC_000962.3	3261	608037	0	A	T	0.086	6.194882e+01	4.928621e+01	2.139234e+00	2.090335e-01
NC_000962.3	5841	608775	0	A	T	0.107	-1.436554e+01	1.317658e+02	2.152809e+00	9.132028e-01
NC_000962.3	298	610120	0	A	T	0.497	5.661492e+01	1.977339e+02	2.151182e+00	7.746847e-01
NC_000962.3	1993	610604	0	A	T	0.012	1.582355e+02	3.376225e+02	2.164898e+00	6.393887e-01
NC_000962.3	299	611048	0	A	T	0.051	-4.687390e+01	2.067270e+02	2.154465e+00	8.206632e-01
NC_000962.3	9014	611208	0	A	T	0.022	-2.386030e+02	3.694198e+02	2.163565e+00	5.184799e-01
NC_000962.3	4684	613989	0	A	T	0.040	1.719726e+02	2.269439e+02	2.153812e+00	4.487378e-01
NC_000962.3	10036	617871	0	A	T	0.011	-2.732598e+01	3.269643e+02	2.168730e+00	9.334088e-01
NC_000962.3	4144	618279	0	A	T	0.013	1.302126e+02	3.248952e+02	2.161576e+00	6.886529e-01
NC_000962.3	301	620625	0	A	T	0.050	-1.136046e+02	1.859391e+02	2.152462e+00	5.413332e-01
NC_000962.3	8178	621179	0	A	T	0.014	-8.538862e+01	3.873893e+02	2.166504e+00	8.255820e-01
NC_000962.3	302	621598	0	A	T	0.047	1.170310e+02	1.903988e+02	2.166624e+00	5.388969e-01
NC_000962.3	8179	622663	0	A	T	0.014	-8.538862e+01	3.873893e+02	2.166504e+00	8.255820e-01
NC_000962.3	3262	623021	0	A	T	0.033	1.185293e+02	1.759133e+02	2.151193e+00	5.005757e-01
NC_000962.3	37173	623222	0	A	T	0.017	7.460882e+01	4.473420e+01	2.144079e+00	9.561804e-02
NC_000962.3	37420	623268	0	A	T	0.074	1.129606e+01	2.412128e+01	2.155952e+00	6.396554e-01
NC_000962.3	45341	623298	0	A	T	0.019	-1.051426e+02	5.166540e+01	2.068013e+00	4.206909e-02
NC_000962.3	303	623472	0	A	T	0.388	1.206071e+01	2.802954e+01	2.172296e+00	6.670671e-01
NC_000962.3	304	623508	0	A	T	0.356	3.137694e+01	2.539172e+01	2.197797e+00	2.168125e-01
NC_000962.3	4685	625444	0	A	T	0.041	-3.176702e+01	2.616244e+02	2.159643e+00	9.033775e-01
NC_000962.3	305	627485	0	A	T	0.053	1.618741e+02	1.319094e+02	2.114915e+00	2.200089e-01
NC_000962.3	5843	628334	0	A	T	0.081	6.613218e+01	1.042018e+02	2.168169e+00	5.257775e-01
NC_000962.3	306	628864	0	A	T	0.055	1.394193e+02	2.977507e+02	2.164526e+00	6.396990e-01
NC_000962.3	4145	628895	0	A	T	0.155	6.440386e+01	1.648153e+02	2.159156e+00	6.960429e-01
NC_000962.3	5844	629925	0	A	T	0.107	-1.480439e+02	1.564280e+02	2.157177e+00	3.441384e-01
NC_000962.3	307	630722	0	A	T	0.436	1.943154e+02	1.260271e+02	2.163458e+00	1.233794e-01
NC_000962.3	4146	631689	0	A	T	0.017	-7.368305e+01	3.591221e+02	2.167443e+00	8.374707e-01
NC_000962.3	3263	632330	0	A	T	0.033	1.185293e+02	1.759133e+02	2.151193e+00	5.005757e-01
NC_000962.3	5845	632455	0	A	T	0.084	-9.693467e+00	8.407813e+01	2.153342e+00	9.082341e-01
NC_000962.3	3264	634041	0	A	T	0.022	-2.445595e+01	2.157128e+02	2.162784e+00	9.097545e-01
NC_000962.3	309	637319	0	A	T	0.477	2.275517e+02	1.779593e+02	2.137339e+00	2.012659e-01
NC_000962.3	5846	637730	0	A	T	0.104	-1.208943e+02	9.856333e+01	2.118416e+00	2.202330e-01
NC_000962.3	2350	637922	0	A	T	0.218	5.825182e+01	1.386023e+02	2.165315e+00	6.743578e-01
NC_000962.3	5265	639592	0	A	T	0.023	9.987167e+01	2.104426e+02	2.150303e+00	6.351755e-01
NC_000962.3	5847	640914	0	A	T	0.082	-8.321522e-01	9.666200e+01	2.155346e+00	9.931327e-01
NC_000962.3	310	640954	0	A	T	0.053	1.641808e+02	1.765618e+02	2.153313e+00	3.526263e-01
NC_000962.3	6247	646243	0	A	T	0.028	-1.067164e+02	2.269266e+02	2.157258e+00	6.382511e-01
NC_000962.3	311	648002	0	A	T	0.494	1.827989e+01	1.062408e+02	2.148488e+00	8.634194e-01
NC_000962.3	312	648856	0	A	T	0.058	4.061789e+01	1.801789e+02	2.152896e+00	8.216835e-01
NC_000962.3	5848	648990	0	A	T	0.108	-1.123084e+02	1.607223e+02	2.162852e+00	4.848329e-01
NC_000962.3	313	655986	0	A	T	0.058	7.542614e+01	2.459130e+02	2.160467e+00	7.591120e-01
NC_000962.3	314	657081	0	A	T	0.056	7.217618e+00	2.358500e+02	2.160399e+00	9.755917e-01
NC_000962.3	315	657142	0	A	T	0.055	1.394193e+02	2.977507e+02	2.164526e+00	6.396990e-01
NC_000962.3	4147	657269	0	A	T	0.154	-1.506931e+01	1.212171e+02	2.155170e+00	9.010859e-01
NC_000962.3	10453	657730	0	A	T	0.020	-2.694882e+02	2.522813e+02	2.152396e+00	2.856483e-01
NC_000962.3	4148	658322	0	A	T	0.012	-2.459975e+01	1.541535e+02	2.150455e+00	8.732398e-01
NC_000962.3	316	659341	0	A	T	0.058	7.542614e+01	2.459130e+02	2.160467e+00	7.591120e-01
NC_000962.3	9019	660075	0	A	T	0.021	6.555973e+01	2.197532e+02	2.149336e+00	7.655017e-01
NC_000962.3	317	662911	0	A	T	0.058	1.876002e+01	2.267964e+02	2.163420e+00	9.340904e-01
NC_000962.3	9020	663146	0	A	T	0.020	-1.980700e+02	1.929790e+02	2.159382e+00	3.049242e-01
NC_000962.3	2351	664249	0	A	T	0.217	2.948603e+01	1.331837e+02	2.163358e+00	8.248245e-01
NC_000962.3	318	665293	0	A	T	0.438	1.348878e+02	1.433007e+02	2.145424e+00	3.467496e-01
NC_000962.3	3265	667659	0	A	T	0.053	7.383947e+01	1.550986e+02	2.162054e+00	6.341056e-01
NC_000962.3	1997	668888	0	A	T	0.014	-2.827095e+02	1.419627e+02	2.147304e+00	4.666532e-02
NC_000962.3	319	669033	0	A	T	0.049	-1.309222e+02	1.772262e+02	2.152390e+00	4.602196e-01
NC_000962.3	320	669398	0	A	T	0.498	3.212049e+02	2.319290e+02	2.146393e+00	1.663386e-01
NC_000962.3	321	670545	0	A	T	0.056	7.295229e+01	1.437039e+02	2.143421e+00	6.117897e-01
NC_000962.3	323	672491	0	A	T	0.393	-6.163901e+01	2.847299e+01	1.973474e+00	3.060286e-02
NC_000962.3	44030	672722	0	A	T	0.031	-1.143930e+02	6.128404e+01	2.092191e+00	6.220708e-02
NC_000962.3	325	673238	0	A	T	0.292	-1.764273e+01	2.220247e+01	2.086516e+00	4.269905e-01
NC_000962.3	61572	673407	0	A	T	0.017	-1.064925e+02	1.005036e+02	2.131499e+00	2.895503e-01
NC_000962.3	44031	673564	0	A	T	0.033	-9.346655e+00	6.942065e+01	2.146056e+00	8.929213e-01
NC_000962.3	2352	675673	0	A	T	0.137	8.741492e+01	1.155691e+02	2.156747e+00	4.495698e-01
NC_000962.3	2353	675797	0	A	T	0.101	-1.210054e+02	1.257288e+02	2.161677e+00	3.360317e-01
NC_000962.3	4689	680007	0	A	T	0.041	8.359009e+01	2.919371e+02	2.166753e+00	7.746768e-01
NC_000962.3	5266	683154	0	A	T	0.023	1.424887e+02	3.110189e+02	2.163266e+00	6.469404e-01
NC_000962.3	326	683829	0	A	T	0.050	-1.136046e+02	1.859391e+02	2.152462e+00	5.413332e-01
NC_000962.3	10454	684362	0	A	T	0.020	-1.150195e+02	2.415236e+02	2.158818e+00	6.340033e-01
NC_000962.3	10455	685048	0	A	T	0.022	2.443834e+02	2.445707e+02	2.155813e+00	3.178879e-01
NC_000962.3	327	685461	0	A	T	0.499	1.688976e+02	3.314330e+02	2.153394e+00	6.104293e-01
NC_000962.3	328	685608	0	A	T	0.477	2.070629e+01	1.160047e+02	2.155902e+00	8.583649e-01
NC_000962.3	4690	685991	0	A	T	0.040	-3.109966e+01	2.116538e+02	2.157014e+00	8.832074e-01
NC_000962.3	329	686264	0	A	T	0.048	1.488014e+02	1.768991e+02	2.173130e+00	4.004271e-01
NC_000962.3	4149	686655	0	A	T	0.150	1.027830e+02	9.853698e+01	2.149342e+00	2.971217e-01
NC_000962.3	10456	686915	0	A	T	0.020	-1.150195e+02	2.415236e+02	2.158818e+00	6.340033e-01
NC_000962.3	330	686972	0	A	T	0.493	-3.968457e+01	1.089303e+02	2.155092e+00	7.156911e-01
NC_000962.3	9022	687129	0	A	T	0.022	-2.386030e+02	3.694198e+02	2.163565e+00	5.184799e-01
NC_000962.3	1998	687191	0	A	T	0.012	-5.901501e+01	2.327296e+02	2.159722e+00	7.998664e-01
NC_000962.3	331	688793	0	A	T	0.058	-3.593418e+01	1.869129e+02	2.162005e+00	8.475790e-01
NC_000962.3	10039	689655	0	A	T	0.011	-2.732598e+01	3.269643e+02	2.168730e+00	9.334088e-01
NC_000962.3	332	690450	0	A	T	0.056	-3.408111e+01	1.376560e+02	2.151482e+00	8.045014e-01
NC_000962.3	333	690465	0	A	T	0.498	2.215174e+02	1.872028e+02	2.125066e+00	2.369300e-01
NC_000962.3	4150	691888	0	A	T	0.124	3.338067e+01	6.262305e+01	2.151399e+00	5.941063e-01
NC_000962.3	10040	691888	0	A	T	0.012	-1.455416e+02	7.286219e+01	2.146681e+00	4.600303e-02
NC_000962.3	334	694531	0	A	T	0.049	-2.283970e+01	1.316476e+02	2.150671e+00	8.622953e-01
NC_000962.3	7379	695560	0	A	T	0.016	5.459127e+01	2.493527e+02	2.167963e+00	8.267413e-01
NC_000962.3	336	696917	0	A	T	0.055	1.394193e+02	2.977507e+02	2.164526e+00	6.396990e-01
NC_000962.3	2354	697114	0	A	T	0.101	-3.097831e+01	1.293891e+02	2.158189e+00	8.108220e-01
NC_000962.3	337	698968	0	A	T	0.500	-3.710414e+01	5.115830e+02	2.161063e+00	9.421940e-01
NC_000962.3	338	699840	0	A	T	0.047	3.830774e+01	2.005802e+02	2.163078e+00	8.485707e-01
NC_000962.3	4691	700286	0	A	T	0.041	1.352123e+02	2.638575e+02	2.157080e+00	6.084368e-01
NC_000962.3	6252	701336	0	A	T	0.027	4.442975e+01	2.504680e+02	2.167975e+00	8.592352e-01
NC_000962.3	1999	703356	0	A	T	0.012	1.582355e+02	3.376225e+02	2.164898e+00	6.393887e-01
NC_000962.3	6253	705595	0	A	T	0.027	3.649360e-01	2.651056e+02	2.166404e+00	9.989019e-01
NC_000962.3	4151	706008	0	A	T	0.014	2.617702e+02	3.175861e+02	2.156223e+00	4.099657e-01
NC_000962.3	340	707334	0	A	T	0.055	1.394193e+02	2.977507e+02	2.164526e+00	6.396990e-01
NC_000962.3	2355	709226	0	A	T	0.217	-6.651058e+01	1.539384e+02	2.166681e+00	6.657776e-01
NC_000962.3	341	712693	0	A	T	0.212	1.154573e+02	1.334462e+02	2.145191e+00	3.871079e-01
NC_000962.3	6255	713071	0	A	T	0.022	1.829247e-01	1.275160e+02	2.156836e+00	9.988557e-01
NC_000962.3	342	713310	0	A	T	0.055	-2.959214e+01	1.421012e+02	2.155737e+00	8.350724e-01
NC_000962.3	3266	720743	0	A	T	0.014	-2.655566e+02	1.356532e+02	2.202332e+00	5.051271e-02
NC_000962.3	343	721373	0	A	T	0.054	-2.175035e+02	2.961906e+02	2.167702e+00	4.628910e-01
NC_000962.3	10457	722094	0	A	T	0.020	-1.150195e+02	2.415236e+02	2.158818e+00	6.340033e-01
NC_000962.3	6256	722324	0	A	T	0.022	3.518208e+01	1.390479e+02	2.159153e+00	8.002962e-01
NC_000962.3	344	725190	0	A	T	0.054	-6.329971e+00	1.199118e+02	2.148226e+00	9.579094e-01
NC_000962.3	10458	725381	0	A	T	0.020	-2.694882e+02	2.522813e+02	2.152396e+00	2.856483e-01
NC_000962.3	2356	726703	0	A	T	0.215	4.268058e+01	9.935783e+01	2.151552e+00	6.675917e-01
NC_000962.3	4153	726816	0	A	T	0.044	8.783085e+01	1.654453e+02	2.165374e+00	5.956057e-01
NC_000962.3	4154	728557	0	A	T	0.017	-7.368305e+01	3.591221e+02	2.167443e+00	8.374707e-01
NC_000962.3	3267	733798	0	A	T	0.052	-1.088886e+02	1.632582e+02	2.161657e+00	5.049218e-01
NC_000962.3	9027	735387	0	A	T	0.021	-5.712287e+01	3.401302e+02	2.167076e+00	8.666563e-01
NC_000962.3	4693	735901	0	A	T	0.041	8.359009e+01	2.919371e+02	2.166753e+00	7.746768e-01
NC_000962.3	2357	736710	0	A	T	0.189	-6.459408e+01	1.370700e+02	2.161282e+00	6.375508e-01
NC_000962.3	348	738522	0	A	T	0.054	-2.175035e+02	2.961906e+02	2.167702e+00	4.628910e-01
NC_000962.3	4694	738816	0	A	T	0.041	8.359009e+01	2.919371e+02	2.166753e+00	7.746768e-01
NC_000962.3	5851	739444	0	A	T	0.081	7.271044e+01	1.053383e+02	2.166164e+00	4.901697e-01
NC_000962.3	4155	740349	0	A	T	0.013	1.302126e+02	3.248952e+02	2.161576e+00	6.886529e-01
NC_000962.3	221216	742550	0	A	T	0.016	1.913192e+02	7.241440e+01	2.035856e+00	8.351637e-03
NC_000962.3	2359	752343	0	A	T	0.217	-6.139593e+00	1.259573e+02	2.158026e+00	9.611321e-01
NC_000962.3	2360	752802	0	A	T	0.135	6.482454e+01	1.268444e+02	2.157056e+00	6.094087e-01
NC_000962.3	350	754186	0	A	T	0.498	4.510564e+01	1.935242e+02	2.156256e+00	8.157440e-01
NC_000962.3	7382	754285	0	A	T	0.016	5.459127e+01	2.493527e+02	2.167963e+00	8.267413e-01
NC_000962.3	15809	756523	0	A	T	0.013	-1.305034e+02	2.724386e+02	2.169085e+00	6.320142e-01
NC_000962.3	2361	757040	0	A	T	0.018	2.439077e+02	2.178197e+02	2.088494e+00	2.630422e-01
NC_000962.3	351	757139	0	A	T	0.054	8.575114e+01	2.225805e+02	2.153909e+00	7.001155e-01
NC_000962.3	352	757182	0	A	T	0.058	1.500212e+01	1.756478e+02	2.152624e+00	9.319499e-01
NC_000962.3	10042	758750	0	A	T	0.011	-2.732598e+01	3.269643e+02	2.168730e+00	9.334088e-01
NC_000962.3	5854	760115	0	A	T	0.110	-4.091283e+01	1.055276e+02	2.154834e+00	6.983100e-01
NC_000962.3	10043	760555	0	A	T	0.011	-2.732598e+01	3.269643e+02	2.168730e+00	9.334088e-01
NC_000962.3	2001	761109	0	A	T	0.010	1.195369e+02	5.822292e+01	2.128370e+00	4.028584e-02
NC_000962.3	2362	761110	0	A	T	0.064	1.784570e+02	3.455278e+01	1.973286e+00	2.827587e-07
NC_000962.3	8902	761139	0	A	T	0.011	-7.425853e+01	5.487238e+01	2.143558e+00	1.762227e-01
NC_000962.3	353	761155	0	A	T	0.217	6.620133e+01	1.873319e+01	2.152612e+00	4.254426e-04
NC_000962.3	10459	761880	0	A	T	0.021	1.755223e+01	2.776209e+02	2.162149e+00	9.495992e-01
NC_000962.3	4696	761889	0	A	T	0.041	1.352123e+02	2.638575e+02	2.157080e+00	6.084368e-01
NC_000962.3	354	763031	0	A	T	0.058	7.542614e+01	2.459130e+02	2.160467e+00	7.591120e-01
NC_000962.3	3268	764817	0	A	T	0.016	2.560260e+00	4.610362e+01	2.140731e+00	9.557235e-01
NC_000962.3	4158	764817	0	A	T	0.011	2.679888e+02	6.192263e+01	2.171069e+00	1.634691e-05
NC_000962.3	2363	764995	0	A	T	0.217	-1.085460e+02	1.386572e+02	2.162925e+00	4.338811e-01
NC_000962.3	4159	765150	0	A	T	0.154	8.319933e+01	1.461566e+02	2.161091e+00	5.692973e-01
NC_000962.3	8182	765590	0	A	T	0.014	-8.538862e+01	3.873893e+02	2.166504e+00	8.255820e-01
NC_000962.3	9719	766487	0	A	T	0.011	-3.519336e+01	5.989788e+01	2.125619e+00	5.569437e-01
NC_000962.3	355	767414	0	A	T	0.210	3.501396e+01	9.417797e+01	2.150331e+00	7.101203e-01
NC_000962.3	2364	768737	0	A	T	0.058	5.083004e+01	1.377528e+02	2.154895e+00	7.121986e-01
NC_000962.3	2365	769647	0	A	T	0.018	4.843778e+02	2.069966e+02	2.048057e+00	1.944969e-02
NC_000962.3	2366	769663	0	A	T	0.137	1.512012e+02	1.396315e+02	2.177510e+00	2.790945e-01
NC_000962.3	2367	769963	0	A	T	0.189	2.052758e+00	1.375126e+02	2.161279e+00	9.880923e-01
NC_000962.3	356	773497	0	A	T	0.050	-1.136046e+02	1.859391e+02	2.152462e+00	5.413332e-01
NC_000962.3	2368	773809	0	A	T	0.218	8.175164e+01	1.193564e+02	2.165453e+00	4.935194e-01
NC_000962.3	357	775639	0	A	T	0.497	1.044760e+01	1.318520e+02	2.149595e+00	9.368574e-01
NC_000962.3	358	776100	0	A	T	0.058	7.542614e+01	2.459130e+02	2.160467e+00	7.591120e-01
NC_000962.3	359	776182	0	A	T	0.047	3.830774e+01	2.005802e+02	2.163078e+00	8.485707e-01
NC_000962.3	5267	777876	0	A	T	0.022	5.210614e+01	2.098244e+02	2.152712e+00	8.039210e-01
NC_000962.3	5268	779182	0	A	T	0.023	1.424887e+02	3.110189e+02	2.163266e+00	6.469404e-01
NC_000962.3	360	779615	0	A	T	0.054	-2.175035e+02	2.961906e+02	2.167702e+00	4.628910e-01
NC_000962.3	2002	779630	0	A	T	0.012	1.582355e+02	3.376225e+02	2.164898e+00	6.393887e-01
NC_000962.3	5857	781276	0	A	T	0.085	2.267205e+01	1.015615e+02	2.155301e+00	8.233918e-01
NC_000962.3	361	781395	0	A	T	0.499	-2.753895e+02	2.261237e+02	2.139432e+00	2.235185e-01
NC_000962.3	362	781687	0	A	T	0.039	9.115172e+01	4.074465e+01	2.130188e+00	2.546455e-02
NC_000962.3	10044	781822	0	A	T	0.018	-8.372753e+01	7.432364e+01	2.128183e+00	2.601738e-01
NC_000962.3	4160	782246	0	A	T	0.017	-7.368305e+01	3.591221e+02	2.167443e+00	8.374707e-01
NC_000962.3	3269	784440	0	A	T	0.032	9.292579e+00	1.860151e+02	2.164110e+00	9.601659e-01
NC_000962.3	7384	787318	0	A	T	0.016	1.845476e+02	2.033569e+02	2.164533e+00	3.643262e-01
NC_000962.3	4698	787680	0	A	T	0.041	1.314588e+02	2.223210e+02	2.152500e+00	5.544323e-01
NC_000962.3	9031	787869	0	A	T	0.021	1.162256e+02	3.094343e+02	2.165323e+00	7.072775e-01
NC_000962.3	4161	788259	0	A	T	0.155	2.295354e-02	1.611447e+02	2.163297e+00	9.998864e-01
NC_000962.3	3270	790180	0	A	T	0.052	-1.471307e+02	1.946831e+02	2.168568e+00	4.499547e-01
NC_000962.3	363	791249	0	A	T	0.047	1.170310e+02	1.903988e+02	2.166624e+00	5.388969e-01
NC_000962.3	10461	791655	0	A	T	0.020	1.635874e+02	2.567639e+02	2.160710e+00	5.241765e-01
NC_000962.3	4162	794481	0	A	T	0.017	-7.368305e+01	3.591221e+02	2.167443e+00	8.374707e-01
NC_000962.3	3271	794915	0	A	T	0.022	-2.445595e+01	2.157128e+02	2.162784e+00	9.097545e-01
NC_000962.3	5858	795023	0	A	T	0.083	9.733737e+00	1.194606e+02	2.162171e+00	9.350736e-01
NC_000962.3	2369	796509	0	A	T	0.218	3.485027e+01	1.323810e+02	2.161117e+00	7.923986e-01
NC_000962.3	5269	797395	0	A	T	0.021	-9.140056e+01	1.508946e+02	2.154318e+00	5.448152e-01
NC_000962.3	364	797736	0	A	T	0.051	-4.687390e+01	2.067270e+02	2.154465e+00	8.206632e-01
NC_000962.3	15811	798234	0	A	T	0.012	2.004875e+02	1.948341e+02	2.153778e+00	3.036846e-01
NC_000962.3	365	798355	0	A	T	0.055	1.394193e+02	2.977507e+02	2.164526e+00	6.396990e-01
NC_000962.3	8183	798933	0	A	T	0.014	-8.538862e+01	3.873893e+02	2.166504e+00	8.255820e-01
NC_000962.3	366	799666	0	A	T	0.054	-2.344151e+02	2.641188e+02	2.167765e+00	3.749725e-01
NC_000962.3	4163	800219	0	A	T	0.044	8.783085e+01	1.654453e+02	2.165374e+00	5.956057e-01
NC_000962.3	4699	801009	0	A	T	0.041	-5.610977e+01	2.073162e+02	2.153988e+00	7.867093e-01
NC_000962.3	5270	802427	0	A	T	0.014	3.347185e+01	4.746406e+01	2.160488e+00	4.808235e-01
NC_000962.3	5859	805663	0	A	T	0.112	-7.931070e+00	1.667762e+02	2.162827e+00	9.620789e-01
NC_000962.3	369	811753	0	A	T	0.055	1.394193e+02	2.977507e+02	2.164526e+00	6.396990e-01
NC_000962.3	4700	812339	0	A	T	0.041	8.359009e+01	2.919371e+02	2.166753e+00	7.746768e-01
NC_000962.3	2371	812808	0	A	T	0.137	9.532350e+00	1.461633e+02	2.162651e+00	9.480123e-01
NC_000962.3	6258	814641	0	A	T	0.027	3.649360e-01	2.651056e+02	2.166404e+00	9.989019e-01
NC_000962.3	8184	817655	0	A	T	0.014	-8.538862e+01	3.873893e+02	2.166504e+00	8.255820e-01
NC_000962.3	370	820483	0	A	T	0.429	1.061374e+02	1.028290e+02	2.155992e+00	3.022043e-01
NC_000962.3	371	820752	0	A	T	0.058	7.542614e+01	2.459130e+02	2.160467e+00	7.591120e-01
NC_000962.3	14167	824362	0	A	T	0.010	8.052752e+00	7.300638e+01	2.144839e+00	9.121888e-01
NC_000962.3	2372	826091	0	A	T	0.101	-1.210054e+02	1.257288e+02	2.161677e+00	3.360317e-01
NC_000962.3	7385	829698	0	A	T	0.016	5.459127e+01	2.493527e+02	2.167963e+00	8.267413e-01
NC_000962.3	372	830869	0	A	T	0.058	-2.724478e+01	1.598363e+02	2.157246e+00	8.646824e-01
NC_000962.3	8185	831206	0	A	T	0.019	-5.722665e+01	2.112821e+02	2.160619e+00	7.865509e-01
NC_000962.3	5271	831344	0	A	T	0.023	1.424887e+02	3.110189e+02	2.163266e+00	6.469404e-01
NC_000962.3	10046	831500	0	A	T	0.011	-2.732598e+01	3.269643e+02	2.168730e+00	9.334088e-01
NC_000962.3	5861	832708	0	A	T	0.112	-7.931070e+00	1.667762e+02	2.162827e+00	9.620789e-01
NC_000962.3	373	835611	0	A	T	0.050	-1.136046e+02	1.859391e+02	2.152462e+00	5.413332e-01
NC_000962.3	2839	836272	0	A	T	0.240	-1.169273e+02	2.175557e+01	1.567622e+00	9.257927e-08
NC_000962.3	2840	836291	0	A	T	0.267	-1.408145e+02	2.220352e+01	1.392273e+00	3.233760e-10
NC_000962.3	8869	836426	0	A	T	0.330	-3.154747e+01	2.761910e+01	2.065479e+00	2.535905e-01
NC_000962.3	3272	836454	0	A	T	0.384	-9.071209e+01	3.594288e+01	1.968042e+00	1.174143e-02
NC_000962.3	3273	836538	0	A	T	0.403	-6.297860e+01	3.081360e+01	2.024642e+00	4.119121e-02
NC_000962.3	2004	836658	0	A	T	0.449	-1.360501e+02	4.336534e+01	1.950600e+00	1.747683e-03
NC_000962.3	5862	836777	0	A	T	0.086	-3.454006e+01	6.474646e+01	2.130153e+00	5.938121e-01
NC_000962.3	374	837033	0	A	T	0.466	-9.678758e+01	4.706786e+01	1.991384e+00	3.997103e-02
NC_000962.3	11015	837794	0	A	T	0.018	-2.009050e+01	1.014961e+02	2.148957e+00	8.431236e-01
NC_000962.3	44047	837863	0	A	T	0.028	6.223595e+01	5.281458e+01	2.141019e+00	2.388824e-01
NC_000962.3	44836	838902	0	A	T	0.021	5.900911e+00	3.975718e+01	2.142916e+00	8.820339e-01
NC_000962.3	36891	838954	0	A	T	0.020	-2.812909e+01	5.007208e+01	2.152539e+00	5.743790e-01
NC_000962.3	37185	839046	0	A	T	0.037	1.772182e+01	3.810464e+01	2.154022e+00	6.419585e-01
NC_000962.3	19196	839194	0	A	T	0.280	-6.126711e+01	2.801348e+01	1.975902e+00	2.893570e-02
NC_000962.3	36897	839263	0	A	T	0.060	-6.688112e+01	3.950070e+01	2.097182e+00	9.069066e-02
NC_000962.3	36898	839309	0	A	T	0.070	-7.023538e+01	2.915917e+01	2.062099e+00	1.616372e-02
NC_000962.3	36899	839334	0	A	T	0.338	-6.111525e+01	2.466622e+01	1.911679e+00	1.336392e-02
NC_000962.3	36901	839348	0	A	T	0.325	-4.779595e+01	2.397974e+01	1.948163e+00	4.647362e-02
NC_000962.3	36904	839380	0	A	T	0.092	-1.599875e+01	2.679728e+01	2.134873e+00	5.506037e-01
NC_000962.3	36905	839407	0	A	T	0.134	-4.201108e+01	2.433308e+01	2.108453e+00	8.452141e-02
NC_000962.3	36906	839419	0	A	T	0.105	-1.906026e+01	2.648875e+01	2.130644e+00	4.719394e-01
NC_000962.3	36909	839446	0	A	T	0.145	-2.321059e+01	1.984716e+01	2.117904e+00	2.424539e-01
NC_000962.3	11061	839496	0	A	T	0.095	7.880775e+00	3.500199e+01	2.155565e+00	8.219002e-01
NC_000962.3	11063	839534	0	A	T	0.045	4.501490e+01	3.517546e+01	2.170484e+00	2.008956e-01
NC_000962.3	9630	839949	0	A	T	0.138	-1.935898e+01	3.231891e+01	2.131069e+00	5.492898e-01
NC_000962.3	69807	839986	0	A	T	0.011	8.449222e+01	6.108383e+01	2.150074e+00	1.668621e-01
NC_000962.3	36922	840061	0	A	T	0.023	-5.169222e+01	4.819546e+01	2.112711e+00	2.836926e-01
NC_000962.3	37677	840135	0	A	T	0.024	2.023890e+01	3.762216e+01	2.151411e+00	5.907127e-01
NC_000962.3	22730	840241	0	A	T	0.157	1.058482e+01	2.268619e+01	2.147946e+00	6.408906e-01
NC_000962.3	43395	840272	0	A	T	0.017	-5.426487e+01	5.491173e+01	2.136802e+00	3.232492e-01
NC_000962.3	36928	840283	0	A	T	0.077	9.464620e+00	2.789215e+01	2.142738e+00	7.344227e-01
NC_000962.3	36929	840285	0	A	T	0.050	4.005085e+01	3.395339e+01	2.144974e+00	2.384058e-01
NC_000962.3	376	840447	0	A	T	0.180	1.856490e+01	2.141913e+01	2.133795e+00	3.862599e-01
NC_000962.3	36934	840466	0	A	T	0.026	-9.189779e+00	4.275416e+01	2.147425e+00	8.298479e-01
NC_000962.3	36935	840474	0	A	T	0.021	3.125294e+01	4.795025e+01	2.154904e+00	5.146722e-01
NC_000962.3	377	840496	0	A	T	0.219	1.508540e+01	2.144962e+01	2.148411e+00	4.820123e-01
NC_000962.3	36938	840515	0	A	T	0.063	-2.920197e+01	3.114519e+01	2.106204e+00	3.486396e-01
NC_000962.3	15814	840776	0	A	T	0.013	-1.305034e+02	2.724386e+02	2.169085e+00	6.320142e-01
NC_000962.3	378	840794	0	A	T	0.045	-1.035156e+01	8.697691e+01	2.145450e+00	9.052838e-01
NC_000962.3	379	841764	0	A	T	0.476	-1.732927e+02	1.541638e+02	2.207362e+00	2.612092e-01
NC_000962.3	4167	841924	0	A	T	0.017	-8.102989e+01	2.326779e+02	2.147476e+00	7.277158e-01
NC_000962.3	380	842030	0	A	T	0.051	-1.552827e+02	2.077322e+02	2.150425e+00	4.549038e-01
NC_000962.3	6259	842111	0	A	T	0.051	5.474851e+01	6.389578e+01	2.157351e+00	3.917083e-01
NC_000962.3	8186	842169	0	A	T	0.013	-4.784237e+01	2.391643e+02	2.159966e+00	8.414842e-01
NC_000962.3	5864	842364	0	A	T	0.081	7.305512e+01	1.046579e+02	2.165198e+00	4.852926e-01
NC_000962.3	2008	846841	0	A	T	0.012	2.549284e+02	2.248425e+02	2.129998e+00	2.571070e-01
NC_000962.3	2009	847613	0	A	T	0.014	2.819962e+01	1.755064e+02	2.153399e+00	8.723765e-01
NC_000962.3	381	847995	0	A	T	0.058	1.786535e+01	1.843480e+02	2.156712e+00	9.228137e-01
NC_000962.3	7386	848814	0	A	T	0.016	5.459127e+01	2.493527e+02	2.167963e+00	8.267413e-01
NC_000962.3	4701	849730	0	A	T	0.014	9.663391e+01	2.316544e+02	2.166623e+00	6.766475e-01
NC_000962.3	4168	850591	0	A	T	0.154	2.954621e+01	1.266974e+02	2.158496e+00	8.156446e-01
NC_000962.3	2375	850932	0	A	T	0.018	2.439077e+02	2.178197e+02	2.088494e+00	2.630422e-01
NC_000962.3	4169	851133	0	A	T	0.017	-7.368305e+01	3.591221e+02	2.167443e+00	8.374707e-01
NC_000962.3	9034	852346	0	A	T	0.022	2.342106e+02	2.260835e+02	2.170775e+00	3.004406e-01
NC_000962.3	4170	852575	0	A	T	0.013	1.302126e+02	3.248952e+02	2.161576e+00	6.886529e-01
NC_000962.3	384	852910	0	A	T	0.498	-1.136156e+02	3.137150e+02	2.166414e+00	7.172966e-01
NC_000962.3	6260	853469	0	A	T	0.027	4.442975e+01	2.504680e+02	2.167975e+00	8.592352e-01
NC_000962.3	2010	854253	0	A	T	0.466	-7.634554e-01	3.791830e+01	2.143350e+00	9.839397e-01
NC_000962.3	5454	854253	0	A	T	0.017	-4.934264e+01	5.591989e+01	2.148625e+00	3.777521e-01
NC_000962.3	2011	854588	0	A	T	0.012	1.582355e+02	3.376225e+02	2.164898e+00	6.393887e-01
NC_000962.3	385	857696	0	A	T	0.476	7.875463e+00	1.838250e+02	2.162906e+00	9.658347e-01
NC_000962.3	2376	859132	0	A	T	0.189	-1.000606e+02	1.317812e+02	2.164068e+00	4.478301e-01
NC_000962.3	386	861216	0	A	T	0.054	-2.344151e+02	2.641188e+02	2.167765e+00	3.749725e-01
NC_000962.3	2377	862987	0	A	T	0.135	1.844698e+01	1.176318e+02	2.157644e+00	8.754140e-01
NC_000962.3	2378	863805	0	A	T	0.135	4.121604e+01	1.212922e+02	2.157428e+00	7.340622e-01
NC_000962.3	15815	864376	0	A	T	0.013	-3.371295e+00	2.565841e+02	2.166494e+00	9.895190e-01
NC_000962.3	388	866051	0	A	T	0.054	-2.175035e+02	2.961906e+02	2.167702e+00	4.628910e-01
NC_000962.3	5697	868160	0	A	T	0.037	-3.368007e+01	1.609785e+02	2.159639e+00	8.343122e-01
NC_000962.3	4171	868488	0	A	T	0.017	-1.973637e+02	3.520084e+02	2.164396e+00	5.751239e-01
NC_000962.3	4172	869440	0	A	T	0.041	1.412461e+02	2.072045e+02	2.158089e+00	4.955797e-01
NC_000962.3	4173	872108	0	A	T	0.017	-7.368305e+01	3.591221e+02	2.167443e+00	8.374707e-01
NC_000962.3	390	876141	0	A	T	0.056	7.217618e+00	2.358500e+02	2.160399e+00	9.755917e-01
NC_000962.3	4174	877224	0	A	T	0.041	7.387438e+01	2.163966e+02	2.161193e+00	7.328756e-01
NC_000962.3	15817	878079	0	A	T	0.013	2.109832e+02	1.836554e+02	2.156700e+00	2.508734e-01
NC_000962.3	391	880562	0	A	T	0.477	-3.326660e+00	2.011688e+02	2.165054e+00	9.868091e-01
NC_000962.3	392	882257	0	A	T	0.479	-1.476516e+02	1.501279e+02	2.159808e+00	3.255622e-01
NC_000962.3	6577	882734	0	A	T	0.014	1.284419e+02	1.509332e+02	2.152170e+00	3.949517e-01
NC_000962.3	3274	885530	0	A	T	0.015	-7.949318e+01	1.972841e+02	2.161798e+00	6.870677e-01
NC_000962.3	2379	885542	0	A	T	0.216	-8.872356e+01	1.470535e+02	2.165333e+00	5.463980e-01
NC_000962.3	4175	888752	0	A	T	0.041	-6.859376e+01	3.164714e+01	2.116564e+00	3.040133e-02
NC_000962.3	3704	888774	0	A	T	0.141	-4.088167e+01	2.760650e+01	2.099529e+00	1.389102e-01
NC_000962.3	396	890718	0	A	T	0.223	3.109524e+01	3.048433e+01	2.161272e+00	3.079202e-01
NC_000962.3	5698	891388	0	A	T	0.037	7.802806e+01	1.456225e+02	2.181072e+00	5.921820e-01
NC_000962.3	5866	891756	0	A	T	0.111	-1.830615e+01	1.437148e+02	2.158215e+00	8.986629e-01
NC_000962.3	397	892416	0	A	T	0.054	-2.175035e+02	2.961906e+02	2.167702e+00	4.628910e-01
NC_000962.3	5272	893670	0	A	T	0.023	1.424887e+02	3.110189e+02	2.163266e+00	6.469404e-01
NC_000962.3	398	893733	0	A	T	0.479	-1.080288e+02	8.081331e+01	2.122261e+00	1.815575e-01
NC_000962.3	4176	896356	0	A	T	0.017	-7.368305e+01	3.591221e+02	2.167443e+00	8.374707e-01
NC_000962.3	4177	897209	0	A	T	0.154	5.546530e+01	1.596763e+02	2.158433e+00	7.283827e-01
NC_000962.3	15818	897436	0	A	T	0.013	-1.305034e+02	2.724386e+02	2.169085e+00	6.320142e-01
NC_000962.3	399	900221	0	A	T	0.474	6.233443e+01	1.213539e+02	2.145635e+00	6.075880e-01
NC_000962.3	4178	902413	0	A	T	0.154	-9.730122e+00	1.619593e+02	2.163426e+00	9.521041e-01
NC_000962.3	400	903537	0	A	T	0.056	7.217618e+00	2.358500e+02	2.160399e+00	9.755917e-01
NC_000962.3	401	903550	0	A	T	0.475	-7.742788e+01	1.501748e+02	2.166203e+00	6.062417e-01
NC_000962.3	5867	903633	0	A	T	0.108	-1.219847e+02	1.652651e+02	2.161320e+00	4.605926e-01
NC_000962.3	402	903913	0	A	T	0.498	-5.493089e+01	2.112120e+02	2.152503e+00	7.948520e-01
NC_000962.3	403	906857	0	A	T	0.499	1.429556e+02	2.705966e+02	2.157654e+00	5.973928e-01
NC_000962.3	14017	907816	0	A	T	0.041	2.016339e+01	1.490800e+02	2.161519e+00	8.924358e-01
NC_000962.3	404	908186	0	A	T	0.050	4.142267e+01	1.593869e+02	2.160170e+00	7.949962e-01
NC_000962.3	3276	909280	0	A	T	0.062	-9.263478e+01	6.356637e+01	2.143679e+00	1.453041e-01
NC_000962.3	5868	909724	0	A	T	0.109	-1.146872e+02	1.522916e+02	2.163194e+00	4.515556e-01
NC_000962.3	3277	916305	0	A	T	0.015	4.121788e+01	1.965187e+02	2.159014e+00	8.339069e-01
NC_000962.3	2381	917181	0	A	T	0.056	-2.252092e+01	1.423285e+02	2.161465e+00	8.743013e-01
NC_000962.3	5869	917905	0	A	T	0.111	-3.150844e+01	1.567805e+02	2.165232e+00	8.407556e-01
NC_000962.3	4179	918316	0	A	T	0.043	-8.708709e+01	1.771116e+02	2.170157e+00	6.230183e-01
NC_000962.3	9036	918827	0	A	T	0.021	1.162256e+02	3.094343e+02	2.165323e+00	7.072775e-01
NC_000962.3	5699	919222	0	A	T	0.037	-3.368007e+01	1.609785e+02	2.159639e+00	8.343122e-01
NC_000962.3	405	919351	0	A	T	0.054	-2.175035e+02	2.961906e+02	2.167702e+00	4.628910e-01
NC_000962.3	2382	919393	0	A	T	0.137	9.532350e+00	1.461633e+02	2.162651e+00	9.480123e-01
NC_000962.3	3278	919421	0	A	T	0.020	7.828072e+01	1.685657e+02	2.166377e+00	6.424526e-01
NC_000962.3	4180	919574	0	A	T	0.153	2.020821e+01	1.293228e+02	2.156500e+00	8.758536e-01
NC_000962.3	9037	920840	0	A	T	0.021	-4.337225e+00	3.324496e+02	2.167128e+00	9.895931e-01
NC_000962.3	406	921813	0	A	T	0.494	-1.329465e+02	1.031244e+02	2.109308e+00	1.975884e-01
NC_000962.3	4181	923065	0	A	T	0.155	2.551990e+00	1.664141e+02	2.163574e+00	9.877674e-01
NC_000962.3	407	925453	0	A	T	0.036	-2.328012e+01	6.110727e+01	2.133153e+00	7.032936e-01
NC_000962.3	44067	925864	0	A	T	0.015	5.762431e+01	6.126158e+01	2.163810e+00	3.470902e-01
NC_000962.3	9681	927110	0	A	T	0.357	-9.364567e+01	2.797588e+01	1.817873e+00	8.417565e-04
NC_000962.3	23517	927385	0	A	T	0.378	-6.259651e+01	2.758819e+01	1.932724e+00	2.345221e-02
NC_000962.3	4182	928075	0	A	T	0.015	1.426634e+02	1.136137e+02	2.151822e+00	2.094797e-01
NC_000962.3	6264	928525	0	A	T	0.024	-6.061292e+01	9.842785e+01	2.136959e+00	5.381393e-01
NC_000962.3	408	931123	0	A	T	0.058	7.542614e+01	2.459130e+02	2.160467e+00	7.591120e-01
NC_000962.3	10465	931150	0	A	T	0.011	5.993528e+01	7.305996e+01	2.123594e+00	4.121795e-01
NC_000962.3	2013	932074	0	A	T	0.012	1.582355e+02	3.376225e+02	2.164898e+00	6.393887e-01
NC_000962.3	409	932280	0	A	T	0.059	-6.182049e+01	1.801029e+02	2.161472e+00	7.314714e-01
NC_000962.3	9039	933651	0	A	T	0.022	-2.386030e+02	3.694198e+02	2.163565e+00	5.184799e-01
NC_000962.3	410	934230	0	A	T	0.058	-9.058310e+01	1.692888e+02	2.164306e+00	5.926959e-01
NC_000962.3	411	934611	0	A	T	0.059	-6.182049e+01	1.801029e+02	2.161472e+00	7.314714e-01
NC_000962.3	412	940602	0	A	T	0.055	1.394193e+02	2.977507e+02	2.164526e+00	6.396990e-01
NC_000962.3	414	941845	0	A	T	0.056	-2.571286e+01	1.244235e+02	2.153040e+00	8.363145e-01
NC_000962.3	2387	942479	0	A	T	0.217	1.338916e+02	1.329915e+02	2.163926e+00	3.142542e-01
NC_000962.3	415	945214	0	A	T	0.477	1.043793e+02	1.881048e+02	2.141110e+00	5.790694e-01
NC_000962.3	4706	946642	0	A	T	0.042	2.088986e+01	1.764986e+02	2.154549e+00	9.058050e-01
NC_000962.3	2388	947429	0	A	T	0.216	-1.282781e+02	1.412724e+02	2.170219e+00	3.640548e-01
NC_000962.3	2014	947499	0	A	T	0.012	1.582355e+02	3.376225e+02	2.164898e+00	6.393887e-01
NC_000962.3	9041	949523	0	A	T	0.020	3.110857e+01	1.778405e+02	2.148854e+00	8.611696e-01
NC_000962.3	416	949535	0	A	T	0.475	1.611849e+01	1.424644e+02	2.156889e+00	9.099386e-01
NC_000962.3	4707	949639	0	A	T	0.041	-3.176702e+01	2.616244e+02	2.159643e+00	9.033775e-01
NC_000962.3	4183	950230	0	A	T	0.041	2.491347e+01	2.117504e+02	2.162115e+00	9.063613e-01
NC_000962.3	10467	950380	0	A	T	0.020	-2.910380e+02	2.598103e+02	2.152063e+00	2.628608e-01
NC_000962.3	8193	951331	0	A	T	0.014	-8.538862e+01	3.873893e+02	2.166504e+00	8.255820e-01
NC_000962.3	417	951702	0	A	T	0.047	3.830774e+01	2.005802e+02	2.163078e+00	8.485707e-01
NC_000962.3	6695	952570	0	A	T	0.012	6.212019e+01	8.907324e+01	2.143335e+00	4.856875e-01
NC_000962.3	5872	953233	0	A	T	0.112	1.124253e+02	1.641825e+02	2.162442e+00	4.936324e-01
NC_000962.3	418	954101	0	A	T	0.047	3.830774e+01	2.005802e+02	2.163078e+00	8.485707e-01
NC_000962.3	419	954468	0	A	T	0.048	1.488014e+02	1.768991e+02	2.173130e+00	4.004271e-01
NC_000962.3	2389	955011	0	A	T	0.102	-8.986286e+01	1.298311e+02	2.157985e+00	4.889792e-01
NC_000962.3	420	955524	0	A	T	0.500	3.910150e+01	7.140328e+02	2.164830e+00	9.563378e-01
NC_000962.3	5701	955835	0	A	T	0.037	-3.368007e+01	1.609785e+02	2.159639e+00	8.343122e-01
NC_000962.3	421	957117	0	A	T	0.212	5.850691e+01	1.059648e+02	2.147095e+00	5.809612e-01
NC_000962.3	9042	960308	0	A	T	0.022	-2.386030e+02	3.694198e+02	2.163565e+00	5.184799e-01
NC_000962.3	422	960367	0	A	T	0.058	7.542614e+01	2.459130e+02	2.160467e+00	7.591120e-01
NC_000962.3	4185	967192	0	A	T	0.014	2.617702e+02	3.175861e+02	2.156223e+00	4.099657e-01
NC_000962.3	3280	967458	0	A	T	0.015	4.121788e+01	1.965187e+02	2.159014e+00	8.339069e-01
NC_000962.3	424	969762	0	A	T	0.051	-1.688571e+01	8.839893e+01	2.144218e+00	8.485453e-01
NC_000962.3	9044	971488	0	A	T	0.021	-5.712287e+01	3.401302e+02	2.167076e+00	8.666563e-01
NC_000962.3	425	972980	0	A	T	0.055	1.394193e+02	2.977507e+02	2.164526e+00	6.396990e-01
NC_000962.3	3281	976890	0	A	T	0.029	-4.288833e+01	4.449488e+01	2.142221e+00	3.352985e-01
NC_000962.3	6985	976897	0	A	T	0.032	1.981578e+01	5.091097e+01	2.149641e+00	6.971812e-01
NC_000962.3	2855	976898	0	A	T	0.025	2.005920e+01	3.945007e+01	2.152809e+00	6.112193e-01
NC_000962.3	3715	976898	0	A	T	0.081	-1.563758e+01	2.259338e+01	2.149870e+00	4.889924e-01
NC_000962.3	17440	976898	0	A	T	0.014	-7.445784e+01	4.840672e+01	2.115724e+00	1.242770e-01
NC_000962.3	9047	977795	0	A	T	0.022	-2.386030e+02	3.694198e+02	2.163565e+00	5.184799e-01
NC_000962.3	4186	978373	0	A	T	0.017	-1.973637e+02	3.520084e+02	2.164396e+00	5.751239e-01
NC_000962.3	4708	978625	0	A	T	0.041	8.359009e+01	2.919371e+02	2.166753e+00	7.746768e-01
NC_000962.3	428	979704	0	A	T	0.495	7.191969e+01	1.303710e+02	2.145201e+00	5.812907e-01
NC_000962.3	4187	979859	0	A	T	0.017	-7.368305e+01	3.591221e+02	2.167443e+00	8.374707e-01
NC_000962.3	6268	980100	0	A	T	0.020	6.359811e+01	8.912318e+01	2.152228e+00	4.756182e-01
NC_000962.3	6269	980360	0	A	T	0.027	3.649360e-01	2.651056e+02	2.166404e+00	9.989019e-01
NC_000962.3	5874	981670	0	A	T	0.108	-1.046161e+02	1.447622e+02	2.158491e+00	4.700236e-01
NC_000962.3	4188	983485	0	A	T	0.155	1.741440e+01	1.636518e+02	2.163440e+00	9.152743e-01
NC_000962.3	5875	985621	0	A	T	0.112	-3.812089e+01	1.408374e+02	2.162117e+00	7.866903e-01
NC_000962.3	430	986463	0	A	T	0.494	-1.564549e+02	1.048510e+02	2.138347e+00	1.359259e-01
NC_000962.3	6270	986563	0	A	T	0.028	-1.067164e+02	2.269266e+02	2.157258e+00	6.382511e-01
NC_000962.3	431	987586	0	A	T	0.051	-1.588932e+02	1.016733e+02	2.150222e+00	1.183741e-01
NC_000962.3	14018	989719	0	A	T	0.041	-5.717404e+01	1.386481e+02	2.149810e+00	6.801453e-01
NC_000962.3	432	990001	0	A	T	0.499	-1.424604e+02	2.952655e+02	2.157149e+00	6.295536e-01
NC_000962.3	3282	990533	0	A	T	0.032	9.292579e+00	1.860151e+02	2.164110e+00	9.601659e-01
NC_000962.3	2390	991515	0	A	T	0.135	1.844698e+01	1.176318e+02	2.157644e+00	8.754140e-01
NC_000962.3	433	991896	0	A	T	0.047	3.830774e+01	2.005802e+02	2.163078e+00	8.485707e-01
NC_000962.3	434	993346	0	A	T	0.496	1.883000e+02	1.504312e+02	2.164477e+00	2.109167e-01
NC_000962.3	5273	993522	0	A	T	0.023	1.356258e+02	1.837267e+02	2.149871e+00	4.605448e-01
NC_000962.3	3283	995114	0	A	T	0.021	-2.391051e+02	2.001877e+02	2.144448e+00	2.325618e-01
NC_000962.3	23921	996197	0	A	T	0.015	1.137903e+02	9.231127e+01	2.152609e+00	2.179425e-01
NC_000962.3	435	996205	0	A	T	0.054	-2.175035e+02	2.961906e+02	2.167702e+00	4.628910e-01
NC_000962.3	2391	996293	0	A	T	0.018	4.843778e+02	2.069966e+02	2.048057e+00	1.944969e-02
NC_000962.3	436	996346	0	A	T	0.046	9.710428e+01	1.673016e+02	2.152923e+00	5.617468e-01
NC_000962.3	10468	997670	0	A	T	0.020	2.239842e+02	2.064841e+02	2.174094e+00	2.782546e-01
NC_000962.3	14019	997899	0	A	T	0.037	1.028101e+02	1.438599e+02	2.169917e+00	4.749650e-01
NC_000962.3	3284	999365	0	A	T	0.021	-2.115433e+02	2.275875e+02	2.152708e+00	3.528202e-01
NC_000962.3	8194	1002044	0	A	T	0.019	-5.722665e+01	2.112821e+02	2.160619e+00	7.865509e-01
NC_000962.3	439	1011511	0	A	T	0.051	-4.687390e+01	2.067270e+02	2.154465e+00	8.206632e-01
NC_000962.3	5876	1014446	0	A	T	0.083	-4.302918e+01	1.123235e+02	2.164238e+00	7.017280e-01
NC_000962.3	5877	1019632	0	A	T	0.108	-1.219847e+02	1.652651e+02	2.161320e+00	4.605926e-01
NC_000962.3	15820	1020393	0	A	T	0.012	2.150457e+02	1.936067e+02	2.154428e+00	2.669106e-01
NC_000962.3	2392	1020579	0	A	T	0.018	4.843778e+02	2.069966e+02	2.048057e+00	1.944969e-02
NC_000962.3	441	1022003	0	A	T	0.055	1.394193e+02	2.977507e+02	2.164526e+00	6.396990e-01
NC_000962.3	442	1024346	0	A	T	0.058	7.542614e+01	2.459130e+02	2.160467e+00	7.591120e-01
NC_000962.3	9049	1024388	0	A	T	0.021	-5.712287e+01	3.401302e+02	2.167076e+00	8.666563e-01
NC_000962.3	443	1025106	0	A	T	0.497	2.195993e+02	2.058544e+02	2.127452e+00	2.862956e-01
NC_000962.3	5275	1027518	0	A	T	0.023	1.424887e+02	3.110189e+02	2.163266e+00	6.469404e-01
NC_000962.3	444	1028217	0	A	T	0.054	-2.175035e+02	2.961906e+02	2.167702e+00	4.628910e-01
NC_000962.3	4189	1028944	0	A	T	0.017	-7.368305e+01	3.591221e+02	2.167443e+00	8.374707e-01
NC_000962.3	62866	1029002	0	A	T	0.010	-4.186591e+01	6.456760e+01	2.124561e+00	5.168507e-01
NC_000962.3	14020	1029249	0	A	T	0.040	-2.335993e+01	1.597778e+02	2.156234e+00	8.837867e-01
NC_000962.3	4190	1029553	0	A	T	0.013	1.302126e+02	3.248952e+02	2.161576e+00	6.886529e-01
NC_000962.3	445	1034209	0	A	T	0.055	-1.297433e+02	2.111184e+02	2.160521e+00	5.389700e-01
NC_000962.3	446	1034758	0	A	T	0.054	-2.175035e+02	2.961906e+02	2.167702e+00	4.628910e-01
NC_000962.3	7391	1036583	0	A	T	0.016	5.459127e+01	2.493527e+02	2.167963e+00	8.267413e-01
NC_000962.3	447	1037012	0	A	T	0.462	-7.890398e+01	6.521796e+01	2.122862e+00	2.265807e-01
NC_000962.3	3285	1037355	0	A	T	0.052	-1.471307e+02	1.946831e+02	2.168568e+00	4.499547e-01
NC_000962.3	448	1037911	0	A	T	0.494	-9.295268e+01	1.218474e+02	2.147392e+00	4.456997e-01
NC_000962.3	9050	1038718	0	A	T	0.021	-5.712287e+01	3.401302e+02	2.167076e+00	8.666563e-01
NC_000962.3	2393	1040050	0	A	T	0.134	3.740381e+01	1.185725e+02	2.156809e+00	7.524756e-01
NC_000962.3	449	1040251	0	A	T	0.043	1.874175e+02	1.007912e+02	2.113860e+00	6.321248e-02
NC_000962.3	9051	1041141	0	A	T	0.022	-2.386030e+02	3.694198e+02	2.163565e+00	5.184799e-01
NC_000962.3	3286	1041445	0	A	T	0.052	-1.969976e+02	1.578646e+02	2.153076e+00	2.123211e-01
NC_000962.3	14021	1042225	0	A	T	0.040	-5.635826e+01	1.512361e+02	2.152288e+00	7.094757e-01
NC_000962.3	3287	1043055	0	A	T	0.021	-2.115433e+02	2.275875e+02	2.152708e+00	3.528202e-01
NC_000962.3	5879	1046757	0	A	T	0.083	-1.550545e+01	1.148338e+02	2.160487e+00	8.926153e-01
NC_000962.3	452	1047165	0	A	T	0.467	-1.157654e+02	7.839225e+01	2.187963e+00	1.400130e-01
NC_000962.3	4191	1047327	0	A	T	0.013	1.302126e+02	3.248952e+02	2.161576e+00	6.886529e-01
NC_000962.3	6272	1047683	0	A	T	0.027	3.649360e-01	2.651056e+02	2.166404e+00	9.989019e-01
NC_000962.3	4192	1049748	0	A	T	0.014	2.617702e+02	3.175861e+02	2.156223e+00	4.099657e-01
NC_000962.3	4709	1050816	0	A	T	0.041	1.352123e+02	2.638575e+02	2.157080e+00	6.084368e-01
NC_000962.3	10469	1052987	0	A	T	0.020	-2.910380e+02	2.598103e+02	2.152063e+00	2.628608e-01
NC_000962.3	2394	1054362	0	A	T	0.102	3.050260e+01	1.241291e+02	2.162127e+00	8.059322e-01
NC_000962.3	453	1054784	0	A	T	0.058	1.876002e+01	2.267964e+02	2.163420e+00	9.340904e-01
NC_000962.3	3288	1055049	0	A	T	0.032	9.292579e+00	1.860151e+02	2.164110e+00	9.601659e-01
NC_000962.3	2395	1057788	0	A	T	0.188	-9.561072e+01	1.217068e+02	2.155789e+00	4.322712e-01
NC_000962.3	7392	1059643	0	A	T	0.016	-7.889725e+01	2.044001e+02	2.167021e+00	6.995712e-01
NC_000962.3	10470	1059765	0	A	T	0.020	-2.910380e+02	2.598103e+02	2.152063e+00	2.628608e-01
NC_000962.3	2396	1061677	0	A	T	0.217	-1.423344e+02	1.496647e+02	2.165377e+00	3.417898e-01
NC_000962.3	14022	1064516	0	A	T	0.040	-5.635826e+01	1.512361e+02	2.152288e+00	7.094757e-01
NC_000962.3	454	1068151	0	A	T	0.491	8.139690e+01	8.481990e+01	2.123098e+00	3.374327e-01
NC_000962.3	455	1068432	0	A	T	0.477	-6.916838e+00	2.081730e+02	2.165706e+00	9.734997e-01
NC_000962.3	2397	1068621	0	A	T	0.017	6.213268e+01	1.688766e+02	2.134476e+00	7.130012e-01
NC_000962.3	8196	1068771	0	A	T	0.013	-4.784237e+01	2.391643e+02	2.159966e+00	8.414842e-01
NC_000962.3	5277	1069284	0	A	T	0.023	1.424887e+02	3.110189e+02	2.163266e+00	6.469404e-01
NC_000962.3	14023	1069450	0	A	T	0.035	1.399221e+02	9.839860e+01	2.146319e+00	1.552949e-01
NC_000962.3	9052	1070401	0	A	T	0.022	-2.386030e+02	3.694198e+02	2.163565e+00	5.184799e-01
NC_000962.3	456	1070702	0	A	T	0.474	-7.389309e+01	1.182017e+02	2.165854e+00	5.319984e-01
NC_000962.3	3289	1071797	0	A	T	0.052	-1.200396e+01	1.883356e+02	2.165011e+00	9.491905e-01
NC_000962.3	457	1071966	0	A	T	0.052	-1.803818e+00	1.433683e+02	2.150737e+00	9.899637e-01
NC_000962.3	2015	1072850	0	A	T	0.012	1.582355e+02	3.376225e+02	2.164898e+00	6.393887e-01
NC_000962.3	2398	1073033	0	A	T	0.137	6.186559e+01	1.168798e+02	2.159951e+00	5.966912e-01
NC_000962.3	4710	1074276	0	A	T	0.041	7.119653e+00	2.236832e+02	2.159605e+00	9.746137e-01
NC_000962.3	458	1074558	0	A	T	0.492	-4.245530e+01	9.132396e+01	2.144289e+00	6.420991e-01
NC_000962.3	461	1075279	0	A	T	0.471	-1.015952e+02	8.277608e+01	2.153405e+00	2.199379e-01
NC_000962.3	462	1076309	0	A	T	0.492	2.296012e+01	1.056572e+02	2.160004e+00	8.280064e-01
NC_000962.3	463	1076689	0	A	T	0.051	-1.552827e+02	2.077322e+02	2.150425e+00	4.549038e-01
NC_000962.3	464	1076880	0	A	T	0.054	-2.175035e+02	2.961906e+02	2.167702e+00	4.628910e-01
NC_000962.3	465	1077312	0	A	T	0.497	-1.455510e+02	1.461437e+02	2.133976e+00	3.194829e-01
NC_000962.3	466	1079927	0	A	T	0.497	3.550712e+01	1.299236e+02	2.150339e+00	7.846768e-01
NC_000962.3	467	1080192	0	A	T	0.059	3.004919e+01	1.910445e+02	2.153907e+00	8.750443e-01
NC_000962.3	5885	1080528	0	A	T	0.108	-1.123084e+02	1.607223e+02	2.162852e+00	4.848329e-01
NC_000962.3	468	1081681	0	A	T	0.499	-3.241027e+02	2.858085e+02	2.163524e+00	2.570329e-01
NC_000962.3	2865	1082445	0	A	T	0.021	2.152634e+01	1.606483e+02	2.160420e+00	8.934282e-01
NC_000962.3	4711	1083654	0	A	T	0.041	-3.176702e+01	2.616244e+02	2.159643e+00	9.033775e-01
NC_000962.3	2016	1085028	0	A	T	0.012	1.582355e+02	3.376225e+02	2.164898e+00	6.393887e-01
NC_000962.3	469	1087193	0	A	T	0.477	-1.440622e+02	1.704256e+02	2.184170e+00	3.981116e-01
NC_000962.3	2399	1087279	0	A	T	0.134	-3.755257e+01	1.075534e+02	2.154397e+00	7.270375e-01
NC_000962.3	5278	1088245	0	A	T	0.023	1.424887e+02	3.110189e+02	2.163266e+00	6.469404e-01
NC_000962.3	6274	1090172	0	A	T	0.027	4.442975e+01	2.504680e+02	2.167975e+00	8.592352e-01
NC_000962.3	470	1090189	0	A	T	0.058	7.542614e+01	2.459130e+02	2.160467e+00	7.591120e-01
NC_000962.3	4193	1090292	0	A	T	0.017	-1.973637e+02	3.520084e+02	2.164396e+00	5.751239e-01
NC_000962.3	5886	1091253	0	A	T	0.095	1.435827e+01	5.366340e+01	2.159365e+00	7.890839e-01
NC_000962.3	15652	1091811	0	A	T	0.019	3.120899e+01	8.489455e+01	2.152587e+00	7.132226e-01
NC_000962.3	4194	1092341	0	A	T	0.155	7.550164e+00	1.492240e+02	2.159458e+00	9.596559e-01
NC_000962.3	2400	1093322	0	A	T	0.217	-8.913801e+01	1.444169e+02	2.165203e+00	5.372051e-01
NC_000962.3	471	1093406	0	A	T	0.493	-1.161350e+02	1.144412e+02	2.163882e+00	3.104110e-01
NC_000962.3	2401	1093907	0	A	T	0.137	-7.184767e-01	2.435754e+01	2.149170e+00	9.764732e-01
NC_000962.3	2402	1093928	0	A	T	0.352	-9.196991e+00	2.585413e+01	2.135373e+00	7.221098e-01
NC_000962.3	4715	1093970	0	A	T	0.126	-1.557323e+00	2.361671e+01	2.150188e+00	9.474356e-01
NC_000962.3	37694	1094003	0	A	T	0.044	4.938647e+01	3.603450e+01	2.127702e+00	1.707834e-01
NC_000962.3	48040	1094011	0	A	T	0.011	8.208208e+01	6.931422e+01	2.074420e+00	2.365734e-01
NC_000962.3	38428	1094062	0	A	T	0.017	1.174957e+01	5.835620e+01	2.142628e+00	8.404659e-01
NC_000962.3	6700	1094472	0	A	T	0.012	1.582724e+02	7.125244e+01	2.116455e+00	2.652209e-02
NC_000962.3	7144	1095364	0	A	T	0.014	1.135606e+02	6.886734e+01	2.126480e+00	9.942104e-02
NC_000962.3	13338	1095644	0	A	T	0.042	4.866883e+01	6.484969e+01	2.151905e+00	4.531125e-01
NC_000962.3	22984	1095661	0	A	T	0.020	-9.210692e+01	7.497819e+01	2.106634e+00	2.195253e-01
NC_000962.3	37208	1095687	0	A	T	0.021	-2.247781e+02	8.233952e+01	2.081224e+00	6.430569e-03
NC_000962.3	38429	1096002	0	A	T	0.033	-1.333367e+01	4.346563e+01	2.152798e+00	7.590779e-01
NC_000962.3	6581	1096023	0	A	T	0.015	1.073799e+02	5.890888e+01	2.110103e+00	6.858683e-02
NC_000962.3	44604	1096098	0	A	T	0.010	6.791866e+00	7.009842e+01	2.148593e+00	9.228300e-01
NC_000962.3	7813	1096157	0	A	T	0.091	-2.146774e+01	3.355806e+01	2.141503e+00	5.224804e-01
NC_000962.3	2867	1096205	0	A	T	0.180	-2.891041e+01	2.538589e+01	2.122254e+00	2.550041e-01
NC_000962.3	4716	1096299	0	A	T	0.082	1.729593e+01	3.241036e+01	2.142938e+00	5.936819e-01
NC_000962.3	6801	1096323	0	A	T	0.048	2.747893e+01	3.993825e+01	2.128031e+00	4.915669e-01
NC_000962.3	6992	1096398	0	A	T	0.110	-5.581964e+01	2.728082e+01	2.144529e+00	4.096842e-02
NC_000962.3	2404	1096470	0	A	T	0.029	-2.790933e+01	4.466233e+01	2.155142e+00	5.321609e-01
NC_000962.3	473	1096508	0	A	T	0.206	4.778146e+01	2.911906e+01	2.110490e+00	1.010870e-01
NC_000962.3	4195	1096567	0	A	T	0.215	3.932607e-01	3.785782e+01	2.148418e+00	9.917136e-01
NC_000962.3	474	1096633	0	A	T	0.450	-3.588876e+01	5.055039e+01	2.171097e+00	4.778704e-01
NC_000962.3	475	1097220	0	A	T	0.056	7.217618e+00	2.358500e+02	2.160399e+00	9.755917e-01
NC_000962.3	476	1097442	0	A	T	0.054	-2.175035e+02	2.961906e+02	2.167702e+00	4.628910e-01
NC_000962.3	477	1098523	0	A	T	0.058	7.542614e+01	2.459130e+02	2.160467e+00	7.591120e-01
NC_000962.3	3290	1098999	0	A	T	0.021	-2.115433e+02	2.275875e+02	2.152708e+00	3.528202e-01
NC_000962.3	478	1099058	0	A	T	0.056	7.217618e+00	2.358500e+02	2.160399e+00	9.755917e-01
NC_000962.3	479	1100234	0	A	T	0.497	9.825203e+01	2.059354e+02	2.146695e+00	6.333792e-01
NC_000962.3	6278	1101833	0	A	T	0.027	3.649360e-01	2.651056e+02	2.166404e+00	9.989019e-01
NC_000962.3	6279	1101898	0	A	T	0.022	3.518208e+01	1.390479e+02	2.159153e+00	8.002962e-01
NC_000962.3	10055	1101923	0	A	T	0.011	-2.732598e+01	3.269643e+02	2.168730e+00	9.334088e-01
NC_000962.3	480	1102117	0	A	T	0.054	-1.503239e+02	1.990906e+02	2.162072e+00	4.503695e-01
NC_000962.3	481	1102468	0	A	T	0.054	6.445478e+01	2.071846e+02	2.157885e+00	7.557813e-01
NC_000962.3	482	1102646	0	A	T	0.054	-2.175035e+02	2.961906e+02	2.167702e+00	4.628910e-01
NC_000962.3	4196	1102788	0	A	T	0.017	-7.368305e+01	3.591221e+02	2.167443e+00	8.374707e-01
NC_000962.3	4717	1102901	0	A	T	0.041	-7.878193e+01	2.181105e+02	2.155548e+00	7.180137e-01
NC_000962.3	2405	1103249	0	A	T	0.216	-5.910269e+01	1.186038e+02	2.151106e+00	6.183518e-01
NC_000962.3	483	1103656	0	A	T	0.047	1.170310e+02	1.903988e+02	2.166624e+00	5.388969e-01
NC_000962.3	484	1104690	0	A	T	0.058	7.585524e+00	2.066612e+02	2.156904e+00	9.707264e-01
NC_000962.3	6583	1104931	0	A	T	0.014	1.284419e+02	1.509332e+02	2.152170e+00	3.949517e-01
NC_000962.3	485	1105686	0	A	T	0.047	3.830774e+01	2.005802e+02	2.163078e+00	8.485707e-01
NC_000962.3	486	1106422	0	A	T	0.474	5.541370e+01	1.146813e+02	2.149085e+00	6.290459e-01
NC_000962.3	8197	1106649	0	A	T	0.019	-5.722665e+01	2.112821e+02	2.160619e+00	7.865509e-01
NC_000962.3	4197	1106877	0	A	T	0.017	-7.368305e+01	3.591221e+02	2.167443e+00	8.374707e-01
NC_000962.3	2406	1107434	0	A	T	0.217	1.344484e+02	1.411068e+02	2.168472e+00	3.408819e-01
NC_000962.3	2407	1107917	0	A	T	0.216	-1.371463e+02	1.478059e+02	2.164949e+00	3.536607e-01
NC_000962.3	487	1107940	0	A	T	0.058	1.876002e+01	2.267964e+02	2.163420e+00	9.340904e-01
NC_000962.3	488	1108521	0	A	T	0.047	3.830774e+01	2.005802e+02	2.163078e+00	8.485707e-01
NC_000962.3	4718	1108606	0	A	T	0.010	-1.206186e+02	1.075489e+02	2.133745e+00	2.622953e-01
NC_000962.3	489	1109975	0	A	T	0.498	2.290614e+02	2.783516e+02	2.159460e+00	4.107206e-01
NC_000962.3	2018	1111553	0	A	T	0.012	1.582355e+02	3.376225e+02	2.164898e+00	6.393887e-01
NC_000962.3	490	1111678	0	A	T	0.047	3.830774e+01	2.005802e+02	2.163078e+00	8.485707e-01
NC_000962.3	5887	1111826	0	A	T	0.111	-3.150844e+01	1.567805e+02	2.165232e+00	8.407556e-01
NC_000962.3	5888	1111925	0	A	T	0.112	1.124253e+02	1.641825e+02	2.162442e+00	4.936324e-01
NC_000962.3	62867	1114345	0	A	T	0.010	-4.186591e+01	6.456760e+01	2.124561e+00	5.168507e-01
NC_000962.3	10471	1114466	0	A	T	0.021	1.755223e+01	2.776209e+02	2.162149e+00	9.495992e-01
NC_000962.3	4719	1116007	0	A	T	0.040	4.617831e+01	2.125691e+02	2.162769e+00	8.280600e-01
NC_000962.3	15824	1119939	0	A	T	0.013	-1.305034e+02	2.724386e+02	2.169085e+00	6.320142e-01
NC_000962.3	491	1126889	0	A	T	0.496	5.552958e+01	1.547000e+02	2.146760e+00	7.196971e-01
NC_000962.3	492	1127493	0	A	T	0.051	-1.552827e+02	2.077322e+02	2.150425e+00	4.549038e-01
NC_000962.3	493	1127648	0	A	T	0.498	2.452068e+02	3.033741e+02	2.151763e+00	4.191021e-01
NC_000962.3	9061	1128145	0	A	T	0.022	-2.386030e+02	3.694198e+02	2.163565e+00	5.184799e-01
NC_000962.3	2870	1130526	0	A	T	0.021	2.936586e+01	1.570539e+02	2.160258e+00	8.517091e-01
NC_000962.3	3291	1132368	0	A	T	0.032	5.282270e+01	1.542605e+02	2.150608e+00	7.320924e-01
NC_000962.3	2408	1133379	0	A	T	0.059	8.167723e+01	1.161295e+02	2.158348e+00	4.819907e-01
NC_000962.3	4199	1133752	0	A	T	0.013	1.302126e+02	3.248952e+02	2.161576e+00	6.886529e-01
NC_000962.3	5889	1135251	0	A	T	0.112	-7.931070e+00	1.667762e+02	2.162827e+00	9.620789e-01
NC_000962.3	9062	1137732	0	A	T	0.022	-2.386030e+02	3.694198e+02	2.163565e+00	5.184799e-01
NC_000962.3	4200	1140653	0	A	T	0.014	2.617702e+02	3.175861e+02	2.156223e+00	4.099657e-01
NC_000962.3	2020	1141362	0	A	T	0.012	1.582355e+02	3.376225e+02	2.164898e+00	6.393887e-01
NC_000962.3	2409	1141442	0	A	T	0.018	4.843778e+02	2.069966e+02	2.048057e+00	1.944969e-02
NC_000962.3	2410	1142266	0	A	T	0.216	-5.837706e+01	1.298403e+02	2.165633e+00	6.530775e-01
NC_000962.3	495	1144585	0	A	T	0.058	7.542614e+01	2.459130e+02	2.160467e+00	7.591120e-01
NC_000962.3	2411	1144664	0	A	T	0.137	-4.925228e+01	1.008336e+02	2.153719e+00	6.253219e-01
NC_000962.3	496	1145848	0	A	T	0.055	-1.297433e+02	2.111184e+02	2.160521e+00	5.389700e-01
NC_000962.3	5280	1146605	0	A	T	0.022	-6.263286e+00	2.813881e+02	2.166437e+00	9.822455e-01
NC_000962.3	4201	1147252	0	A	T	0.014	2.617702e+02	3.175861e+02	2.156223e+00	4.099657e-01
NC_000962.3	4202	1148255	0	A	T	0.155	2.445975e+01	1.632614e+02	2.161898e+00	8.809328e-01
NC_000962.3	497	1148259	0	A	T	0.058	-5.871514e+01	1.962664e+02	2.167614e+00	7.648708e-01
NC_000962.3	10472	1148603	0	A	T	0.020	-2.910380e+02	2.598103e+02	2.152063e+00	2.628608e-01
NC_000962.3	498	1148930	0	A	T	0.047	3.830774e+01	2.005802e+02	2.163078e+00	8.485707e-01
NC_000962.3	499	1149551	0	A	T	0.477	1.623138e+02	1.802699e+02	2.133212e+00	3.680965e-01
NC_000962.3	8198	1150143	0	A	T	0.020	1.559444e+01	1.781196e+02	2.160461e+00	9.302490e-01
NC_000962.3	500	1150585	0	A	T	0.479	-2.869853e+01	1.329396e+02	2.142781e+00	8.291217e-01
NC_000962.3	501	1151054	0	A	T	0.056	7.217618e+00	2.358500e+02	2.160399e+00	9.755917e-01
NC_000962.3	5890	1153676	0	A	T	0.112	-7.931070e+00	1.667762e+02	2.162827e+00	9.620789e-01
NC_000962.3	2021	1154646	0	A	T	0.015	1.144176e+01	1.530287e+02	2.151860e+00	9.404115e-01
NC_000962.3	3293	1154881	0	A	T	0.022	-2.445595e+01	2.157128e+02	2.162784e+00	9.097545e-01
NC_000962.3	3294	1157549	0	A	T	0.021	-2.115433e+02	2.275875e+02	2.152708e+00	3.528202e-01
NC_000962.3	10473	1159162	0	A	T	0.024	-1.677419e+02	1.666157e+02	2.158427e+00	3.142587e-01
NC_000962.3	4204	1160660	0	A	T	0.021	-5.064703e+01	7.433580e+01	2.147904e+00	4.957991e-01
NC_000962.3	502	1160770	0	A	T	0.022	9.114066e+01	7.980089e+01	2.073929e+00	2.536458e-01
NC_000962.3	4722	1161327	0	A	T	0.041	8.359009e+01	2.919371e+02	2.166753e+00	7.746768e-01
NC_000962.3	2414	1162274	0	A	T	0.134	2.224352e+01	1.109990e+02	2.157356e+00	8.412073e-01
NC_000962.3	503	1163134	0	A	T	0.497	-8.042655e+01	1.909292e+02	2.154165e+00	6.736590e-01
NC_000962.3	15826	1163528	0	A	T	0.013	-1.305034e+02	2.724386e+02	2.169085e+00	6.320142e-01
NC_000962.3	9065	1164081	0	A	T	0.022	-2.386030e+02	3.694198e+02	2.163565e+00	5.184799e-01
NC_000962.3	504	1164336	0	A	T	0.212	1.667579e+02	1.389666e+02	2.144357e+00	2.303879e-01
NC_000962.3	4205	1164361	0	A	T	0.043	-8.708709e+01	1.771116e+02	2.170157e+00	6.230183e-01
NC_000962.3	2415	1164571	0	A	T	0.182	7.277149e+00	3.644676e+01	2.155411e+00	8.417771e-01
NC_000962.3	2871	1164809	0	A	T	0.011	-5.068481e+00	7.291107e+01	2.154417e+00	9.445908e-01
NC_000962.3	10475	1165432	0	A	T	0.016	-1.355620e+02	1.037262e+02	2.142287e+00	1.914964e-01
NC_000962.3	505	1165522	0	A	T	0.497	-1.484273e+02	1.206537e+02	2.097693e+00	2.188723e-01
NC_000962.3	2416	1167647	0	A	T	0.102	8.942091e+01	1.262495e+02	2.175409e+00	4.789081e-01
NC_000962.3	506	1168010	0	A	T	0.051	-4.687390e+01	2.067270e+02	2.154465e+00	8.206632e-01
NC_000962.3	4723	1168188	0	A	T	0.041	-3.176702e+01	2.616244e+02	2.159643e+00	9.033775e-01
NC_000962.3	8199	1168701	0	A	T	0.014	1.744870e+01	2.742747e+02	2.153862e+00	9.492856e-01
NC_000962.3	508	1168776	0	A	T	0.055	1.394193e+02	2.977507e+02	2.164526e+00	6.396990e-01
NC_000962.3	10476	1169152	0	A	T	0.020	1.635874e+02	2.567639e+02	2.160710e+00	5.241765e-01
NC_000962.3	3730	1169447	0	A	T	0.023	4.854574e+01	4.796632e+01	2.155043e+00	3.117092e-01
NC_000962.3	5579	1170404	0	A	T	0.024	9.069222e+01	5.094303e+01	2.090421e+00	7.529162e-02
NC_000962.3	5281	1170821	0	A	T	0.023	1.424887e+02	3.110189e+02	2.163266e+00	6.469404e-01
NC_000962.3	509	1172085	0	A	T	0.054	-2.175035e+02	2.961906e+02	2.167702e+00	4.628910e-01
NC_000962.3	510	1173750	0	A	T	0.055	-1.152720e+02	1.810116e+02	2.163217e+00	5.243658e-01
NC_000962.3	511	1175343	0	A	T	0.055	1.394193e+02	2.977507e+02	2.164526e+00	6.396990e-01
NC_000962.3	10478	1175762	0	A	T	0.021	1.755223e+01	2.776209e+02	2.162149e+00	9.495992e-01
NC_000962.3	512	1177157	0	A	T	0.046	1.498825e+01	1.371477e+02	2.149239e+00	9.129949e-01
NC_000962.3	2417	1177994	0	A	T	0.134	-1.018448e+02	1.220826e+02	2.169680e+00	4.043226e-01
NC_000962.3	514	1178116	0	A	T	0.438	1.953369e+01	1.011467e+02	2.152832e+00	8.468967e-01
NC_000962.3	5282	1179375	0	A	T	0.023	1.424887e+02	3.110189e+02	2.163266e+00	6.469404e-01
NC_000962.3	8200	1180866	0	A	T	0.013	-4.784237e+01	2.391643e+02	2.159966e+00	8.414842e-01
NC_000962.3	10058	1182685	0	A	T	0.011	-2.732598e+01	3.269643e+02	2.168730e+00	9.334088e-01
NC_000962.3	5891	1183149	0	A	T	0.083	3.155105e+01	1.148247e+02	2.160054e+00	7.835370e-01
NC_000962.3	5283	1183662	0	A	T	0.023	1.424887e+02	3.110189e+02	2.163266e+00	6.469404e-01
NC_000962.3	9067	1185934	0	A	T	0.022	-2.386030e+02	3.694198e+02	2.163565e+00	5.184799e-01
NC_000962.3	43714	1188906	0	A	T	0.017	-8.140022e+01	9.568030e+01	2.153300e+00	3.950811e-01
NC_000962.3	37974	1189586	0	A	T	0.012	9.615000e+01	6.611166e+01	2.139434e+00	1.461154e-01
NC_000962.3	36950	1189699	0	A	T	0.061	4.211014e+01	2.788275e+01	2.156493e+00	1.312477e-01
NC_000962.3	36952	1189773	0	A	T	0.037	-4.099602e+01	4.039696e+01	2.139843e+00	3.103970e-01
NC_000962.3	515	1190093	0	A	T	0.407	1.368576e+01	5.734065e+01	2.149337e+00	8.113997e-01
NC_000962.3	2418	1190154	0	A	T	0.136	-2.796613e+01	1.294210e+02	2.159189e+00	8.289580e-01
NC_000962.3	4206	1190172	0	A	T	0.014	2.617702e+02	3.175861e+02	2.156223e+00	4.099657e-01
NC_000962.3	36953	1191358	0	A	T	0.047	-3.516462e+01	4.456802e+01	2.138113e+00	4.302659e-01
NC_000962.3	38293	1191462	0	A	T	0.028	-1.003221e+01	4.389655e+01	2.147997e+00	8.192648e-01
NC_000962.3	38434	1191497	0	A	T	0.016	9.266249e+01	5.974990e+01	2.127386e+00	1.212107e-01
NC_000962.3	49559	1191741	0	A	T	0.021	1.270441e+02	6.531839e+01	2.072229e+00	5.201456e-02
NC_000962.3	3296	1191817	0	A	T	0.023	2.512260e+01	5.992201e+01	2.145135e+00	6.751068e-01
NC_000962.3	4207	1192042	0	A	T	0.013	1.302126e+02	3.248952e+02	2.161576e+00	6.886529e-01
NC_000962.3	5284	1193353	0	A	T	0.022	-6.263286e+00	2.813881e+02	2.166437e+00	9.822455e-01
NC_000962.3	4208	1193927	0	A	T	0.013	1.302126e+02	3.248952e+02	2.161576e+00	6.886529e-01
NC_000962.3	4209	1195463	0	A	T	0.014	2.617702e+02	3.175861e+02	2.156223e+00	4.099657e-01
NC_000962.3	516	1197157	0	A	T	0.053	-3.952342e+00	1.689022e+02	2.149632e+00	9.813351e-01
NC_000962.3	2419	1199547	0	A	T	0.216	3.461800e+00	1.304058e+02	2.157597e+00	9.788261e-01
NC_000962.3	517	1200418	0	A	T	0.474	1.267204e+02	1.328801e+02	2.156545e+00	3.404604e-01
NC_000962.3	518	1201581	0	A	T	0.054	4.899721e+01	2.660699e+02	2.162682e+00	8.539264e-01
NC_000962.3	6285	1205269	0	A	T	0.026	-1.118833e+02	1.572893e+02	2.132165e+00	4.770268e-01
NC_000962.3	519	1211369	0	A	T	0.058	7.542614e+01	2.459130e+02	2.160467e+00	7.591120e-01
NC_000962.3	4724	1211542	0	A	T	0.041	9.579963e+01	2.377399e+02	2.160909e+00	6.870514e-01
NC_000962.3	5707	1211982	0	A	T	0.037	7.802806e+01	1.456225e+02	2.181072e+00	5.921820e-01
NC_000962.3	2420	1212076	0	A	T	0.210	1.441148e+02	6.679122e+01	2.168189e+00	3.115486e-02
NC_000962.3	520	1212432	0	A	T	0.035	-1.114117e+02	7.516829e+01	2.091991e+00	1.385660e-01
NC_000962.3	5285	1212829	0	A	T	0.018	-4.443223e+01	1.088863e+02	2.149793e+00	6.833036e-01
NC_000962.3	15828	1213045	0	A	T	0.019	-2.207911e+02	1.373291e+02	2.141891e+00	1.081594e-01
NC_000962.3	22601	1213655	0	A	T	0.030	-1.502160e+00	7.207517e+01	2.146474e+00	9.833756e-01
NC_000962.3	44379	1213693	0	A	T	0.010	-1.720250e+02	5.355512e+01	2.128275e+00	1.353542e-03
NC_000962.3	45359	1213713	0	A	T	0.014	4.490068e+01	4.716413e+01	2.149398e+00	3.412890e-01
NC_000962.3	47169	1213732	0	A	T	0.022	-5.205790e+01	3.933350e+01	2.116937e+00	1.859276e-01
NC_000962.3	37209	1213734	0	A	T	0.038	-4.984004e+01	3.131155e+01	2.157705e+00	1.117119e-01
NC_000962.3	521	1215105	0	A	T	0.056	7.217618e+00	2.358500e+02	2.160399e+00	9.755917e-01
NC_000962.3	522	1215742	0	A	T	0.051	-4.687390e+01	2.067270e+02	2.154465e+00	8.206632e-01
NC_000962.3	10927	1217065	0	A	T	0.035	-1.415867e+02	7.668665e+01	2.068527e+00	6.510089e-02
NC_000962.3	523	1217157	0	A	T	0.034	-2.168146e+01	7.453279e+01	2.134555e+00	7.711807e-01
NC_000962.3	18698	1218301	0	A	T	0.092	4.616309e+00	6.171293e+01	2.150584e+00	9.403843e-01
NC_000962.3	524	1218658	0	A	T	0.044	-9.794660e+01	7.712181e+01	2.113406e+00	2.043284e-01
NC_000962.3	3298	1218737	0	A	T	0.209	-2.751645e+01	6.662308e+01	2.136670e+00	6.796699e-01
NC_000962.3	525	1218896	0	A	T	0.046	1.329447e+02	1.711753e+02	2.159781e+00	4.375175e-01
NC_000962.3	9848	1218985	0	A	T	0.014	-4.774847e+00	1.222645e+02	2.148997e+00	9.688545e-01
NC_000962.3	8201	1219289	0	A	T	0.014	-8.538862e+01	3.873893e+02	2.166504e+00	8.255820e-01
NC_000962.3	7394	1219683	0	A	T	0.016	5.459127e+01	2.493527e+02	2.167963e+00	8.267413e-01
NC_000962.3	526	1220680	0	A	T	0.500	6.578489e+02	6.196339e+02	2.153915e+00	2.886030e-01
NC_000962.3	8202	1221890	0	A	T	0.014	-8.538862e+01	3.873893e+02	2.166504e+00	8.255820e-01
NC_000962.3	527	1224367	0	A	T	0.438	9.445111e+01	3.694555e+01	2.051065e+00	1.069867e-02
NC_000962.3	5892	1226777	0	A	T	0.082	6.717757e+01	1.135053e+02	2.163690e+00	5.540686e-01
NC_000962.3	2874	1227217	0	A	T	0.021	9.025684e+01	1.519162e+02	2.159005e+00	5.525451e-01
NC_000962.3	528	1227830	0	A	T	0.056	7.217618e+00	2.358500e+02	2.160399e+00	9.755917e-01
NC_000962.3	529	1230778	0	A	T	0.058	7.542614e+01	2.459130e+02	2.160467e+00	7.591120e-01
NC_000962.3	4211	1231587	0	A	T	0.019	1.507750e+02	2.126811e+02	2.153434e+00	4.785121e-01
NC_000962.3	5893	1232037	0	A	T	0.108	-1.219847e+02	1.652651e+02	2.161320e+00	4.605926e-01
NC_000962.3	14026	1232867	0	A	T	0.041	1.292569e+01	1.101389e+02	2.150132e+00	9.065965e-01
NC_000962.3	5894	1234262	0	A	T	0.108	-1.219847e+02	1.652651e+02	2.161320e+00	4.605926e-01
NC_000962.3	15829	1236460	0	A	T	0.013	-1.305034e+02	2.724386e+02	2.169085e+00	6.320142e-01
NC_000962.3	4212	1237562	0	A	T	0.017	-1.973637e+02	3.520084e+02	2.164396e+00	5.751239e-01
NC_000962.3	10479	1240483	0	A	T	0.020	-2.910380e+02	2.598103e+02	2.152063e+00	2.628608e-01
NC_000962.3	3299	1241193	0	A	T	0.017	-8.048822e+01	1.658574e+02	2.152008e+00	6.275645e-01
NC_000962.3	4213	1244655	0	A	T	0.017	-1.973637e+02	3.520084e+02	2.164396e+00	5.751239e-01
NC_000962.3	7396	1246080	0	A	T	0.016	5.459127e+01	2.493527e+02	2.167963e+00	8.267413e-01
NC_000962.3	10480	1248059	0	A	T	0.023	8.333731e+01	1.632694e+02	2.154468e+00	6.098477e-01
NC_000962.3	531	1248382	0	A	T	0.058	7.542614e+01	2.459130e+02	2.160467e+00	7.591120e-01
NC_000962.3	532	1248936	0	A	T	0.056	-2.302392e+01	1.353068e+02	2.151058e+00	8.649130e-01
NC_000962.3	533	1248978	0	A	T	0.459	-8.549173e+01	7.650270e+01	2.132208e+00	2.640102e-01
NC_000962.3	2022	1249019	0	A	T	0.012	1.582355e+02	3.376225e+02	2.164898e+00	6.393887e-01
NC_000962.3	2023	1249360	0	A	T	0.012	1.582355e+02	3.376225e+02	2.164898e+00	6.393887e-01
NC_000962.3	534	1250340	0	A	T	0.058	-8.450765e+01	1.873683e+02	2.171474e+00	6.520556e-01
NC_000962.3	535	1251199	0	A	T	0.212	1.982469e+02	1.335703e+02	2.144904e+00	1.380215e-01
NC_000962.3	8204	1251955	0	A	T	0.019	-5.722665e+01	2.112821e+02	2.160619e+00	7.865509e-01
NC_000962.3	536	1252054	0	A	T	0.054	-2.175035e+02	2.961906e+02	2.167702e+00	4.628910e-01
NC_000962.3	537	1252164	0	A	T	0.212	1.000653e+02	1.394007e+02	2.150258e+00	4.730088e-01
NC_000962.3	538	1254562	0	A	T	0.058	-8.450765e+01	1.873683e+02	2.171474e+00	6.520556e-01
NC_000962.3	3300	1254588	0	A	T	0.015	4.121788e+01	1.965187e+02	2.159014e+00	8.339069e-01
NC_000962.3	10481	1255038	0	A	T	0.016	2.738792e+00	9.699746e+01	2.145970e+00	9.774790e-01
NC_000962.3	6702	1256338	0	A	T	0.031	6.279602e+01	8.938525e+01	2.163575e+00	4.824871e-01
NC_000962.3	4214	1256806	0	A	T	0.041	1.216664e+02	2.071619e+02	2.157646e+00	5.571151e-01
NC_000962.3	3304	1259624	0	A	T	0.021	-2.115433e+02	2.275875e+02	2.152708e+00	3.528202e-01
NC_000962.3	9071	1262621	0	A	T	0.021	-1.354512e+02	2.372796e+02	2.150862e+00	5.682104e-01
NC_000962.3	6286	1264981	0	A	T	0.027	3.649360e-01	2.651056e+02	2.166404e+00	9.989019e-01
NC_000962.3	546	1265070	0	A	T	0.047	3.830774e+01	2.005802e+02	2.163078e+00	8.485707e-01
NC_000962.3	9072	1265259	0	A	T	0.022	-2.386030e+02	3.694198e+02	2.163565e+00	5.184799e-01
NC_000962.3	10482	1266347	0	A	T	0.020	2.175130e+01	2.673062e+02	2.162154e+00	9.351599e-01
NC_000962.3	5899	1269300	0	A	T	0.019	5.086512e+01	8.230539e+01	2.163138e+00	5.366925e-01
NC_000962.3	2421	1272010	0	A	T	0.134	-7.126118e+01	1.257456e+02	2.163981e+00	5.710205e-01
NC_000962.3	2875	1273071	0	A	T	0.021	1.240095e+02	1.618797e+02	2.164564e+00	4.437954e-01
NC_000962.3	548	1273251	0	A	T	0.058	7.542614e+01	2.459130e+02	2.160467e+00	7.591120e-01
NC_000962.3	8206	1274335	0	A	T	0.019	-5.722665e+01	2.112821e+02	2.160619e+00	7.865509e-01
NC_000962.3	549	1275957	0	A	T	0.211	6.989616e+01	1.242631e+02	2.149714e+00	5.738931e-01
NC_000962.3	8207	1276005	0	A	T	0.013	-4.784237e+01	2.391643e+02	2.159966e+00	8.414842e-01
NC_000962.3	4726	1276321	0	A	T	0.117	-8.121045e+01	6.970773e+01	2.150078e+00	2.442509e-01
NC_000962.3	4727	1276340	0	A	T	0.120	-7.998048e+01	6.644240e+01	2.146257e+00	2.289271e-01
NC_000962.3	4728	1276414	0	A	T	0.015	-1.446324e+02	1.296749e+02	2.163333e+00	2.649314e-01
NC_000962.3	4218	1276432	0	A	T	0.090	-3.688927e+01	3.523912e+01	2.132679e+00	2.953955e-01
NC_000962.3	550	1276588	0	A	T	0.191	5.135866e+00	4.139429e+01	2.148827e+00	9.012797e-01
NC_000962.3	6289	1276860	0	A	T	0.027	-1.290540e+01	4.915320e+01	2.140811e+00	7.929401e-01
NC_000962.3	24979	1276866	0	A	T	0.021	1.732121e+02	5.475638e+01	2.118314e+00	1.599945e-03
NC_000962.3	4219	1276931	0	A	T	0.017	-1.331127e+02	2.611007e+02	2.157238e+00	6.102782e-01
NC_000962.3	2028	1276938	0	A	T	0.088	2.673090e+01	3.985261e+01	2.143034e+00	5.025160e-01
NC_000962.3	8208	1277730	0	A	T	0.015	4.194871e+02	2.227352e+02	2.202400e+00	5.990163e-02
NC_000962.3	2029	1277870	0	A	T	0.406	-1.717025e+00	4.614121e+01	2.147688e+00	9.703220e-01
NC_000962.3	5288	1277871	0	A	T	0.022	-6.263286e+00	2.813881e+02	2.166437e+00	9.822455e-01
NC_000962.3	552	1281118	0	A	T	0.498	-9.324657e+01	2.292313e+02	2.152783e+00	6.842444e-01
NC_000962.3	3305	1281443	0	A	T	0.052	-1.471307e+02	1.946831e+02	2.168568e+00	4.499547e-01
NC_000962.3	553	1281771	0	A	T	0.058	7.542614e+01	2.459130e+02	2.160467e+00	7.591120e-01
NC_000962.3	2030	1284616	0	A	T	0.012	1.582355e+02	3.376225e+02	2.164898e+00	6.393887e-01
NC_000962.3	554	1285001	0	A	T	0.054	-2.175035e+02	2.961906e+02	2.167702e+00	4.628910e-01
NC_000962.3	4729	1285148	0	A	T	0.041	8.359009e+01	2.919371e+02	2.166753e+00	7.746768e-01
NC_000962.3	555	1286766	0	A	T	0.046	-5.331863e+01	1.493783e+02	2.161219e+00	7.212034e-01
NC_000962.3	10483	1288084	0	A	T	0.022	2.443834e+02	2.445707e+02	2.155813e+00	3.178879e-01
NC_000962.3	556	1288698	0	A	T	0.054	-2.175035e+02	2.961906e+02	2.167702e+00	4.628910e-01
NC_000962.3	15831	1288948	0	A	T	0.013	-1.305034e+02	2.724386e+02	2.169085e+00	6.320142e-01
NC_000962.3	6290	1290326	0	A	T	0.027	4.442975e+01	2.504680e+02	2.167975e+00	8.592352e-01
NC_000962.3	5289	1290337	0	A	T	0.023	1.424887e+02	3.110189e+02	2.163266e+00	6.469404e-01
NC_000962.3	4730	1291061	0	A	T	0.010	-1.206186e+02	1.075489e+02	2.133745e+00	2.622953e-01
NC_000962.3	557	1292102	0	A	T	0.467	8.260274e+01	6.728032e+01	2.131504e+00	2.197915e-01
NC_000962.3	4221	1292464	0	A	T	0.155	3.175399e+01	1.688352e+02	2.162228e+00	8.508490e-01
NC_000962.3	558	1293333	0	A	T	0.046	2.650085e+00	1.683676e+02	2.157832e+00	9.874446e-01
NC_000962.3	4731	1293381	0	A	T	0.010	-1.229488e+02	1.049240e+02	2.131691e+00	2.415204e-01
NC_000962.3	4222	1294222	0	A	T	0.013	1.302126e+02	3.248952e+02	2.161576e+00	6.886529e-01
NC_000962.3	3307	1297327	0	A	T	0.052	-1.200396e+01	1.883356e+02	2.165011e+00	9.491905e-01
NC_000962.3	3308	1297999	0	A	T	0.052	-1.646329e+02	1.647428e+02	2.164304e+00	3.178399e-01
NC_000962.3	5290	1299096	0	A	T	0.022	3.348241e+01	1.583606e+02	2.142379e+00	8.325875e-01
NC_000962.3	9075	1299262	0	A	T	0.021	-4.337225e+00	3.324496e+02	2.167128e+00	9.895931e-01
NC_000962.3	559	1299305	0	A	T	0.052	2.665650e+01	1.518983e+02	2.153601e+00	8.607256e-01
NC_000962.3	7398	1301739	0	A	T	0.016	5.459127e+01	2.493527e+02	2.167963e+00	8.267413e-01
NC_000962.3	4732	1301959	0	A	T	0.041	-3.176702e+01	2.616244e+02	2.159643e+00	9.033775e-01
NC_000962.3	10060	1302920	0	A	T	0.011	-2.732598e+01	3.269643e+02	2.168730e+00	9.334088e-01
NC_000962.3	4223	1302954	0	A	T	0.014	2.617702e+02	3.175861e+02	2.156223e+00	4.099657e-01
NC_000962.3	43601	1305593	0	A	T	0.026	5.058261e+01	4.630751e+01	2.139315e+00	2.749175e-01
NC_000962.3	560	1306259	0	A	T	0.209	7.781987e+01	8.783439e+01	2.152935e+00	3.758082e-01
NC_000962.3	4733	1306521	0	A	T	0.010	-1.206186e+02	1.075489e+02	2.133745e+00	2.622953e-01
NC_000962.3	561	1307598	0	A	T	0.431	1.781685e+02	1.067928e+02	2.125808e+00	9.551251e-02
NC_000962.3	2031	1313338	0	A	T	0.226	1.186156e+01	1.813489e+01	2.141009e+00	5.131928e-01
NC_000962.3	2032	1313338	0	A	T	0.106	7.612042e+00	2.578746e+01	2.147190e+00	7.679058e-01
NC_000962.3	562	1315191	0	A	T	0.500	2.095544e+02	5.447919e+02	2.155572e+00	7.005664e-01
NC_000962.3	563	1315884	0	A	T	0.496	1.343095e+02	1.397145e+02	2.162522e+00	3.365930e-01
NC_000962.3	564	1317655	0	A	T	0.055	1.394193e+02	2.977507e+02	2.164526e+00	6.396990e-01
NC_000962.3	5291	1322171	0	A	T	0.023	1.424887e+02	3.110189e+02	2.163266e+00	6.469404e-01
NC_000962.3	2422	1322670	0	A	T	0.058	-7.718241e+01	1.245020e+02	2.167092e+00	5.354253e-01
NC_000962.3	565	1322741	0	A	T	0.054	-2.175035e+02	2.961906e+02	2.167702e+00	4.628910e-01
NC_000962.3	2423	1324724	0	A	T	0.136	8.466522e+00	1.367163e+02	2.160485e+00	9.506310e-01
NC_000962.3	4734	1327550	0	A	T	0.041	8.359009e+01	2.919371e+02	2.166753e+00	7.746768e-01
NC_000962.3	566	1327890	0	A	T	0.470	1.791127e+01	7.992661e+01	2.147264e+00	8.227214e-01
NC_000962.3	567	1328687	0	A	T	0.497	-2.582450e+02	1.968358e+02	2.155124e+00	1.897836e-01
NC_000962.3	568	1329234	0	A	T	0.055	1.394193e+02	2.977507e+02	2.164526e+00	6.396990e-01
NC_000962.3	10484	1329570	0	A	T	0.023	2.328125e+02	1.850219e+02	2.155486e+00	2.085354e-01
NC_000962.3	5708	1330963	0	A	T	0.038	-8.517919e+01	1.574983e+02	2.147417e+00	5.887303e-01
NC_000962.3	10485	1331750	0	A	T	0.022	2.354458e+02	2.378533e+02	2.156682e+00	3.224382e-01
NC_000962.3	4735	1332162	0	A	T	0.041	1.352123e+02	2.638575e+02	2.157080e+00	6.084368e-01
NC_000962.3	4736	1332920	0	A	T	0.042	3.022472e+01	1.858977e+02	2.155171e+00	8.708710e-01
NC_000962.3	569	1333669	0	A	T	0.047	7.139808e+00	1.491567e+02	2.151778e+00	9.618297e-01
NC_000962.3	4737	1335415	0	A	T	0.041	2.409733e+02	2.512222e+02	2.164916e+00	3.376542e-01
NC_000962.3	570	1336164	0	A	T	0.047	3.830774e+01	2.005802e+02	2.163078e+00	8.485707e-01
NC_000962.3	9080	1336425	0	A	T	0.022	-2.386030e+02	3.694198e+02	2.163565e+00	5.184799e-01
NC_000962.3	15833	1338102	0	A	T	0.012	7.204660e+01	2.446572e+02	2.162431e+00	7.684436e-01
NC_000962.3	5903	1338172	0	A	T	0.106	2.605373e+00	1.149665e+02	2.156386e+00	9.819237e-01
NC_000962.3	9081	1338693	0	A	T	0.021	-5.712287e+01	3.401302e+02	2.167076e+00	8.666563e-01
NC_000962.3	6291	1339399	0	A	T	0.059	-1.169294e+01	5.069310e+01	2.145928e+00	8.176182e-01
NC_000962.3	5904	1339741	0	A	T	0.126	-6.898673e+01	5.490817e+01	2.137934e+00	2.092211e-01
NC_000962.3	5905	1339774	0	A	T	0.119	-9.431612e+01	6.771550e+01	2.151046e+00	1.639361e-01
NC_000962.3	571	1340208	0	A	T	0.074	-4.506466e+01	1.020204e+02	2.146485e+00	6.587719e-01
NC_000962.3	8210	1340256	0	A	T	0.014	8.106870e+01	1.435704e+02	2.145872e+00	5.724122e-01
NC_000962.3	10061	1340500	0	A	T	0.023	-7.230770e+01	6.778234e+01	2.144991e+00	2.862989e-01
NC_000962.3	4739	1340653	0	A	T	0.066	-5.460069e+01	8.342348e+01	2.161766e+00	5.129182e-01
NC_000962.3	4740	1340657	0	A	T	0.067	-3.415849e+01	5.551021e+01	2.157286e+00	5.384400e-01
NC_000962.3	7832	1340667	0	A	T	0.029	-8.215042e+01	7.325199e+01	2.122369e+00	2.623150e-01
NC_000962.3	3309	1340688	0	A	T	0.023	-2.584469e+01	1.409963e+02	2.149807e+00	8.545940e-01
NC_000962.3	4741	1340784	0	A	T	0.045	7.004186e+01	6.336228e+01	2.143550e+00	2.692054e-01
NC_000962.3	2882	1340830	0	A	T	0.041	3.694770e+01	4.627222e+01	2.146092e+00	4.247509e-01
NC_000962.3	2883	1340916	0	A	T	0.047	1.032349e+02	5.917758e+01	2.140467e+00	8.133578e-02
NC_000962.3	2885	1341032	0	A	T	0.023	-1.057479e+02	5.947563e+01	2.162245e+00	7.566291e-02
NC_000962.3	6298	1341044	0	A	T	0.054	-2.564217e+00	4.699892e+01	2.149012e+00	9.564991e-01
NC_000962.3	6299	1341064	0	A	T	0.044	2.617019e+01	5.933881e+01	2.146606e+00	6.592728e-01
NC_000962.3	3312	1341073	0	A	T	0.020	1.201254e+02	7.824884e+01	2.175517e+00	1.250119e-01
NC_000962.3	3734	1341083	0	A	T	0.027	-2.975151e+01	6.235599e+01	2.148692e+00	6.333632e-01
NC_000962.3	4225	1341099	0	A	T	0.036	-2.815634e+01	5.262879e+01	2.150252e+00	5.927523e-01
NC_000962.3	2424	1341102	0	A	T	0.160	5.011141e+01	4.712413e+01	2.151997e+00	2.878237e-01
NC_000962.3	4742	1341120	0	A	T	0.041	6.761420e+01	1.712362e+02	2.145304e+00	6.930187e-01
NC_000962.3	2886	1341174	0	A	T	0.027	1.452504e+02	8.107827e+01	2.149049e+00	7.347411e-02
NC_000962.3	2887	1341254	0	A	T	0.026	1.836947e+02	8.678179e+01	2.162532e+00	3.449236e-02
NC_000962.3	2425	1341624	0	A	T	0.055	-4.419457e+00	3.210490e+01	2.153669e+00	8.905354e-01
NC_000962.3	572	1342581	0	A	T	0.242	-5.011464e+00	2.981001e+01	2.142576e+00	8.665231e-01
NC_000962.3	5906	1342716	0	A	T	0.102	3.367236e+01	7.219609e+01	2.150177e+00	6.410150e-01
NC_000962.3	5907	1342720	0	A	T	0.035	-5.334543e+01	4.285752e+01	2.171985e+00	2.134855e-01
NC_000962.3	4743	1347448	0	A	T	0.041	8.359009e+01	2.919371e+02	2.166753e+00	7.746768e-01
NC_000962.3	3313	1347924	0	A	T	0.021	2.073676e+02	1.784853e+02	2.184337e+00	2.455461e-01
NC_000962.3	4744	1348667	0	A	T	0.040	-7.177846e+00	1.824611e+02	2.154690e+00	9.686268e-01
NC_000962.3	2426	1349001	0	A	T	0.100	-5.461196e+01	1.194057e+02	2.153341e+00	6.474937e-01
NC_000962.3	573	1349733	0	A	T	0.050	-1.696460e+02	1.945520e+02	2.149652e+00	3.833966e-01
NC_000962.3	574	1351172	0	A	T	0.058	1.876002e+01	2.267964e+02	2.163420e+00	9.340904e-01
NC_000962.3	8211	1352058	0	A	T	0.014	8.725917e+01	2.084457e+02	2.148223e+00	6.755720e-01
NC_000962.3	10062	1353489	0	A	T	0.011	-2.732598e+01	3.269643e+02	2.168730e+00	9.334088e-01
NC_000962.3	4227	1354050	0	A	T	0.014	2.617702e+02	3.175861e+02	2.156223e+00	4.099657e-01
NC_000962.3	2427	1354437	0	A	T	0.217	-9.458985e+01	1.243908e+02	2.164954e+00	4.471538e-01
NC_000962.3	10063	1355036	0	A	T	0.011	-2.732598e+01	3.269643e+02	2.168730e+00	9.334088e-01
NC_000962.3	9085	1355061	0	A	T	0.021	-4.337225e+00	3.324496e+02	2.167128e+00	9.895931e-01
NC_000962.3	5908	1356135	0	A	T	0.111	4.947220e+01	1.184511e+02	2.144711e+00	6.762730e-01
NC_000962.3	576	1357308	0	A	T	0.054	-2.175035e+02	2.961906e+02	2.167702e+00	4.628910e-01
NC_000962.3	3736	1358042	0	A	T	0.016	4.648568e+01	1.104601e+02	2.155717e+00	6.739516e-01
NC_000962.3	3314	1359127	0	A	T	0.022	-2.445595e+01	2.157128e+02	2.162784e+00	9.097545e-01
NC_000962.3	577	1360209	0	A	T	0.430	1.036461e+02	1.025777e+02	2.150090e+00	3.125047e-01
NC_000962.3	578	1361190	0	A	T	0.055	1.135041e+02	1.765926e+02	2.152550e+00	5.205153e-01
NC_000962.3	579	1361285	0	A	T	0.054	-5.883799e+01	2.040021e+02	2.148104e+00	7.730774e-01
NC_000962.3	4745	1361535	0	A	T	0.010	-9.463546e+01	1.041266e+02	2.144168e+00	3.636164e-01
NC_000962.3	580	1362006	0	A	T	0.212	9.365417e+01	1.421348e+02	2.157068e+00	5.100827e-01
NC_000962.3	14028	1363359	0	A	T	0.042	-1.335930e+01	1.440296e+02	2.155829e+00	9.261150e-01
NC_000962.3	8212	1364434	0	A	T	0.019	-5.722665e+01	2.112821e+02	2.160619e+00	7.865509e-01
NC_000962.3	4228	1365410	0	A	T	0.017	-7.368305e+01	3.591221e+02	2.167443e+00	8.374707e-01
NC_000962.3	581	1365838	0	A	T	0.055	-1.126073e+02	1.037956e+02	2.177562e+00	2.781919e-01
NC_000962.3	2428	1365838	0	A	T	0.440	-1.000699e+01	1.343697e+02	2.149023e+00	9.406463e-01
NC_000962.3	4746	1367270	0	A	T	0.013	1.411697e+02	2.260762e+02	2.159221e+00	5.324644e-01
NC_000962.3	582	1367484	0	A	T	0.058	7.542614e+01	2.459130e+02	2.160467e+00	7.591120e-01
NC_000962.3	583	1368323	0	A	T	0.054	-2.175035e+02	2.961906e+02	2.167702e+00	4.628910e-01
NC_000962.3	5909	1368860	0	A	T	0.086	1.091378e+01	1.060403e+02	2.156527e+00	9.180432e-01
NC_000962.3	8213	1370648	0	A	T	0.013	-4.784237e+01	2.391643e+02	2.159966e+00	8.414842e-01
NC_000962.3	584	1370852	0	A	T	0.054	-2.175035e+02	2.961906e+02	2.167702e+00	4.628910e-01
NC_000962.3	2429	1372887	0	A	T	0.101	-2.982571e+01	1.320943e+02	2.157723e+00	8.214033e-01
NC_000962.3	3315	1373170	0	A	T	0.032	6.927045e+01	1.682414e+02	2.156781e+00	6.806109e-01
NC_000962.3	585	1374065	0	A	T	0.485	-3.981340e+01	7.567101e+01	2.147131e+00	5.988920e-01
NC_000962.3	586	1374201	0	A	T	0.051	-1.552827e+02	2.077322e+02	2.150425e+00	4.549038e-01
NC_000962.3	4747	1374352	0	A	T	0.041	-3.176702e+01	2.616244e+02	2.159643e+00	9.033775e-01
NC_000962.3	8214	1374438	0	A	T	0.014	-8.538862e+01	3.873893e+02	2.166504e+00	8.255820e-01
NC_000962.3	587	1375044	0	A	T	0.051	-1.552827e+02	2.077322e+02	2.150425e+00	4.549038e-01
NC_000962.3	588	1375724	0	A	T	0.497	8.926000e+01	1.930412e+02	2.156155e+00	6.438888e-01
NC_000962.3	589	1382628	0	A	T	0.497	-3.815442e+01	1.552037e+02	2.149747e+00	8.058535e-01
NC_000962.3	2430	1382884	0	A	T	0.058	7.575988e+00	1.356340e+02	2.156654e+00	9.554660e-01
NC_000962.3	9087	1383352	0	A	T	0.021	9.439534e+01	2.820312e+02	2.160606e+00	7.379127e-01
NC_000962.3	3316	1384259	0	A	T	0.015	4.121788e+01	1.965187e+02	2.159014e+00	8.339069e-01
NC_000962.3	2431	1389738	0	A	T	0.213	4.339742e+01	9.015686e+01	2.148812e+00	6.303545e-01
NC_000962.3	2432	1390527	0	A	T	0.137	1.512012e+02	1.396315e+02	2.177510e+00	2.790945e-01
NC_000962.3	590	1390763	0	A	T	0.058	7.542614e+01	2.459130e+02	2.160467e+00	7.591120e-01
NC_000962.3	591	1393626	0	A	T	0.472	5.768114e+01	9.375622e+01	2.138386e+00	5.385260e-01
NC_000962.3	5910	1393694	0	A	T	0.110	2.530956e+01	1.270185e+02	2.154532e+00	8.420949e-01
NC_000962.3	4229	1393994	0	A	T	0.155	1.426511e+02	1.600355e+02	2.166117e+00	3.729132e-01
NC_000962.3	5911	1396311	0	A	T	0.112	-1.314297e+02	1.341745e+02	2.167494e+00	3.275145e-01
NC_000962.3	5292	1396583	0	A	T	0.023	1.424887e+02	3.110189e+02	2.163266e+00	6.469404e-01
NC_000962.3	592	1396922	0	A	T	0.499	-3.458443e+02	4.404074e+02	2.144430e+00	4.324468e-01
NC_000962.3	10486	1397356	0	A	T	0.022	3.311813e+02	2.282808e+02	2.149238e+00	1.471139e-01
NC_000962.3	62870	1398620	0	A	T	0.010	-4.186591e+01	6.456760e+01	2.124561e+00	5.168507e-01
NC_000962.3	5912	1399395	0	A	T	0.082	1.121121e+01	1.184245e+02	2.161904e+00	9.245934e-01
NC_000962.3	10487	1401768	0	A	T	0.020	1.635874e+02	2.567639e+02	2.160710e+00	5.241765e-01
NC_000962.3	8215	1403359	0	A	T	0.014	-8.538862e+01	3.873893e+02	2.166504e+00	8.255820e-01
NC_000962.3	2433	1404169	0	A	T	0.218	2.187498e+01	1.237237e+02	2.159218e+00	8.596921e-01
NC_000962.3	15838	1404295	0	A	T	0.012	1.594981e+02	1.991883e+02	2.158949e+00	4.234444e-01
NC_000962.3	593	1406761	0	A	T	0.051	-1.552827e+02	2.077322e+02	2.150425e+00	4.549038e-01
NC_000962.3	594	1411210	0	A	T	0.499	2.658971e+01	3.604501e+02	2.162395e+00	9.412075e-01
NC_000962.3	595	1413130	0	A	T	0.054	-2.175035e+02	2.961906e+02	2.167702e+00	4.628910e-01
NC_000962.3	596	1413148	0	A	T	0.427	-6.356634e+00	6.292590e+01	2.148389e+00	9.195537e-01
NC_000962.3	597	1414021	0	A	T	0.499	1.643818e+02	2.153183e+02	2.140386e+00	4.453572e-01
NC_000962.3	10064	1414899	0	A	T	0.011	-2.732598e+01	3.269643e+02	2.168730e+00	9.334088e-01
NC_000962.3	9090	1416699	0	A	T	0.022	2.342106e+02	2.260835e+02	2.170775e+00	3.004406e-01
NC_000962.3	9091	1419877	0	A	T	0.022	-2.386030e+02	3.694198e+02	2.163565e+00	5.184799e-01
NC_000962.3	4230	1426079	0	A	T	0.017	-7.368305e+01	3.591221e+02	2.167443e+00	8.374707e-01
NC_000962.3	2434	1428506	0	A	T	0.217	-3.933609e+01	1.235322e+02	2.159066e+00	7.502173e-01
NC_000962.3	2435	1431758	0	A	T	0.018	2.096442e+02	2.050017e+02	2.093979e+00	3.066866e-01
NC_000962.3	14029	1431805	0	A	T	0.041	2.016339e+01	1.490800e+02	2.161519e+00	8.924358e-01
NC_000962.3	10065	1433072	0	A	T	0.011	-2.732598e+01	3.269643e+02	2.168730e+00	9.334088e-01
NC_000962.3	2036	1433314	0	A	T	0.012	1.582355e+02	3.376225e+02	2.164898e+00	6.393887e-01
NC_000962.3	6303	1434220	0	A	T	0.011	-4.953862e+01	8.895867e+01	2.156483e+00	5.777212e-01
NC_000962.3	4750	1437636	0	A	T	0.010	-1.206186e+02	1.075489e+02	2.133745e+00	2.622953e-01
NC_000962.3	10488	1439140	0	A	T	0.021	1.755223e+01	2.776209e+02	2.162149e+00	9.495992e-01
NC_000962.3	8216	1439711	0	A	T	0.020	-6.728711e+00	1.707846e+02	2.157226e+00	9.685791e-01
NC_000962.3	6304	1440150	0	A	T	0.027	3.649360e-01	2.651056e+02	2.166404e+00	9.989019e-01
NC_000962.3	5918	1440271	0	A	T	0.084	-3.819714e+01	1.138270e+02	2.165417e+00	7.372539e-01
NC_000962.3	601	1440469	0	A	T	0.500	3.910150e+01	7.140328e+02	2.164830e+00	9.563378e-01
NC_000962.3	3318	1441533	0	A	T	0.049	-3.152520e+02	1.024555e+02	2.132727e+00	2.139787e-03
NC_000962.3	2436	1443115	0	A	T	0.058	-6.705710e+01	1.427224e+02	2.168243e+00	6.385548e-01
NC_000962.3	603	1443428	0	A	T	0.046	5.275791e+01	3.768848e+01	2.132360e+00	1.618258e-01
NC_000962.3	7405	1443607	0	A	T	0.016	5.459127e+01	2.493527e+02	2.167963e+00	8.267413e-01
NC_000962.3	4232	1444202	0	A	T	0.152	-1.915680e+01	1.112777e+02	2.156404e+00	8.633470e-01
NC_000962.3	15839	1444531	0	A	T	0.013	-3.392789e+01	2.589716e+02	2.167503e+00	8.957898e-01
NC_000962.3	2437	1445474	0	A	T	0.218	-1.213125e+02	1.329147e+02	2.159589e+00	3.615836e-01
NC_000962.3	605	1445781	0	A	T	0.477	1.388012e+02	1.833915e+02	2.156615e+00	4.492878e-01
NC_000962.3	10489	1446651	0	A	T	0.022	2.443834e+02	2.445707e+02	2.155813e+00	3.178879e-01
NC_000962.3	2438	1446923	0	A	T	0.217	-1.058607e+02	1.321149e+02	2.162698e+00	4.231338e-01
NC_000962.3	9093	1450718	0	A	T	0.021	-7.230247e+01	2.360894e+02	2.154506e+00	7.594685e-01
NC_000962.3	2439	1452071	0	A	T	0.217	2.308369e+01	1.077389e+02	2.157722e+00	8.303849e-01
NC_000962.3	10066	1454454	0	A	T	0.010	1.708677e+02	2.245825e+02	2.159370e+00	4.469156e-01
NC_000962.3	606	1457144	0	A	T	0.499	2.387910e+02	2.649287e+02	2.142656e+00	3.675927e-01
NC_000962.3	2890	1461309	0	A	T	0.021	1.240095e+02	1.618797e+02	2.164564e+00	4.437954e-01
NC_000962.3	4233	1461915	0	A	T	0.017	-1.973637e+02	3.520084e+02	2.164396e+00	5.751239e-01
NC_000962.3	4751	1463388	0	A	T	0.041	-3.176702e+01	2.616244e+02	2.159643e+00	9.033775e-01
NC_000962.3	10490	1463653	0	A	T	0.022	2.739301e+02	2.010495e+02	2.171943e+00	1.733021e-01
NC_000962.3	608	1468208	0	A	T	0.369	-5.189458e+01	3.943050e+01	2.129034e+00	1.883974e-01
NC_000962.3	609	1471659	0	A	T	0.479	-2.512814e+00	5.401429e+01	2.146293e+00	9.629027e-01
NC_000962.3	6306	1472337	0	A	T	0.026	-6.217238e+01	1.585011e+02	2.146680e+00	6.949435e-01
NC_000962.3	610	1473246	0	A	T	0.066	3.879100e+02	2.695209e+01	1.775515e+00	2.303749e-43
NC_000962.3	2891	1474001	0	A	T	0.020	1.234960e+02	1.679231e+02	2.171864e+00	4.622238e-01
NC_000962.3	5920	1477588	0	A	T	0.108	-1.971354e+01	1.454476e+02	2.158557e+00	8.922106e-01
NC_000962.3	612	1477596	0	A	T	0.047	3.830774e+01	2.005802e+02	2.163078e+00	8.485707e-01
NC_000962.3	613	1479085	0	A	T	0.057	3.624858e+01	1.393775e+02	2.144618e+00	7.948518e-01
NC_000962.3	2440	1480024	0	A	T	0.215	-4.155966e+01	1.184455e+02	2.157411e+00	7.257447e-01
NC_000962.3	7406	1480144	0	A	T	0.044	-3.480173e+01	3.810434e+01	2.133946e+00	3.612586e-01
NC_000962.3	36974	1480195	0	A	T	0.011	-1.000262e+02	6.239670e+01	2.116392e+00	1.091893e-01
NC_000962.3	2037	1480206	0	A	T	0.022	-2.837676e+01	4.391360e+01	2.126817e+00	5.182796e-01
NC_000962.3	621	1480219	0	A	T	0.085	-1.563839e+01	2.948517e+01	2.139283e+00	5.959482e-01
NC_000962.3	37984	1480830	0	A	T	0.013	2.242028e+02	6.949780e+01	2.091586e+00	1.289914e-03
NC_000962.3	638	1480972	0	A	T	0.421	3.055841e+01	6.989265e+01	2.151336e+00	6.620331e-01
NC_000962.3	2441	1481185	0	A	T	0.419	1.194353e+01	8.621635e+01	2.152459e+00	8.898456e-01
NC_000962.3	4752	1481256	0	A	T	0.040	-9.710630e+01	2.130157e+02	2.159580e+00	6.485721e-01
NC_000962.3	639	1481337	0	A	T	0.051	1.554928e+01	1.086017e+02	2.148358e+00	8.861750e-01
NC_000962.3	2895	1481721	0	A	T	0.012	-4.855335e+01	6.614537e+01	2.149452e+00	4.630714e-01
NC_000962.3	641	1481727	0	A	T	0.020	-7.612963e+01	4.841467e+01	2.165121e+00	1.161167e-01
NC_000962.3	665	1482627	0	A	T	0.496	1.874524e+02	1.318014e+02	2.158164e+00	1.552248e-01
NC_000962.3	4753	1483363	0	A	T	0.041	1.352123e+02	2.638575e+02	2.157080e+00	6.084368e-01
NC_000962.3	5293	1483991	0	A	T	0.022	-5.851633e+01	2.244289e+02	2.160817e+00	7.943432e-01
NC_000962.3	4754	1484393	0	A	T	0.040	-3.900309e+01	2.047474e+02	2.156023e+00	8.489553e-01
NC_000962.3	666	1484708	0	A	T	0.500	-4.934513e+02	6.941905e+02	2.155124e+00	4.773314e-01
NC_000962.3	4241	1487084	0	A	T	0.017	-1.973637e+02	3.520084e+02	2.164396e+00	5.751239e-01
NC_000962.3	4755	1487869	0	A	T	0.040	1.573975e+02	2.142666e+02	2.157689e+00	4.627381e-01
NC_000962.3	44458	1488433	0	A	T	0.032	1.336594e+01	3.399031e+01	2.148248e+00	6.942227e-01
NC_000962.3	44459	1488434	0	A	T	0.027	-1.415515e+01	3.647597e+01	2.136381e+00	6.980364e-01
NC_000962.3	20521	1488793	0	A	T	0.089	-7.840299e+01	4.907879e+01	2.085929e+00	1.104260e-01
NC_000962.3	667	1490905	0	A	T	0.055	-3.562230e+01	2.177992e+02	2.160626e+00	8.701091e-01
NC_000962.3	6598	1494404	0	A	T	0.014	1.284419e+02	1.509332e+02	2.152170e+00	3.949517e-01
NC_000962.3	4242	1495326	0	A	T	0.155	3.175399e+01	1.688352e+02	2.162228e+00	8.508490e-01
NC_000962.3	668	1498951	0	A	T	0.055	2.548870e+02	1.769894e+02	2.175953e+00	1.500993e-01
NC_000962.3	669	1499274	0	A	T	0.486	-5.219507e+01	7.572101e+01	2.134557e+00	4.907664e-01
NC_000962.3	10077	1501538	0	A	T	0.011	-2.732598e+01	3.269643e+02	2.168730e+00	9.334088e-01
NC_000962.3	670	1501700	0	A	T	0.056	7.217618e+00	2.358500e+02	2.160399e+00	9.755917e-01
NC_000962.3	9098	1501729	0	A	T	0.021	1.162256e+02	3.094343e+02	2.165323e+00	7.072775e-01
NC_000962.3	5294	1502765	0	A	T	0.023	1.424887e+02	3.110189e+02	2.163266e+00	6.469404e-01
NC_000962.3	4756	1504028	0	A	T	0.041	1.352123e+02	2.638575e+02	2.157080e+00	6.084368e-01
NC_000962.3	8305	1504779	0	A	T	0.014	-8.538862e+01	3.873893e+02	2.166504e+00	8.255820e-01
NC_000962.3	10078	1509341	0	A	T	0.011	-2.732598e+01	3.269643e+02	2.168730e+00	9.334088e-01
NC_000962.3	10079	1510136	0	A	T	0.011	-2.732598e+01	3.269643e+02	2.168730e+00	9.334088e-01
NC_000962.3	2442	1512031	0	A	T	0.216	6.169096e+01	1.370751e+02	2.166413e+00	6.527560e-01
NC_000962.3	3322	1518185	0	A	T	0.021	-2.115433e+02	2.275875e+02	2.152708e+00	3.528202e-01
NC_000962.3	2446	1519847	0	A	T	0.138	-7.461594e+01	9.296358e+01	2.149813e+00	4.223480e-01
NC_000962.3	4758	1522049	0	A	T	0.042	-9.516395e+01	1.591501e+02	2.151018e+00	5.499883e-01
NC_000962.3	14030	1523303	0	A	T	0.038	-9.084522e+01	1.122349e+02	2.153200e+00	4.184378e-01
NC_000962.3	5932	1524571	0	A	T	0.077	-5.847124e+01	4.534729e+01	2.122335e+00	1.975105e-01
NC_000962.3	9099	1524749	0	A	T	0.021	-5.712287e+01	3.401302e+02	2.167076e+00	8.666563e-01
NC_000962.3	5295	1524907	0	A	T	0.022	-5.851633e+01	2.244289e+02	2.160817e+00	7.943432e-01
NC_000962.3	10491	1525016	0	A	T	0.020	-1.218226e+02	2.438605e+02	2.158658e+00	6.174799e-01
NC_000962.3	671	1526311	0	A	T	0.047	1.170310e+02	1.903988e+02	2.166624e+00	5.388969e-01
NC_000962.3	672	1526819	0	A	T	0.439	1.599748e+02	1.469663e+02	2.140320e+00	2.765927e-01
NC_000962.3	9100	1527384	0	A	T	0.022	-2.386030e+02	3.694198e+02	2.163565e+00	5.184799e-01
NC_000962.3	2447	1527450	0	A	T	0.217	-1.917649e+02	1.369103e+02	2.167340e+00	1.615805e-01
NC_000962.3	2051	1528771	0	A	T	0.012	1.582355e+02	3.376225e+02	2.164898e+00	6.393887e-01
NC_000962.3	5933	1529952	0	A	T	0.108	-1.123084e+02	1.607223e+02	2.162852e+00	4.848329e-01
NC_000962.3	14031	1532296	0	A	T	0.041	-1.636798e+02	1.596355e+02	2.147174e+00	3.054174e-01
NC_000962.3	8306	1532635	0	A	T	0.020	1.879548e+01	7.860608e+01	2.150073e+00	8.110623e-01
NC_000962.3	5934	1532777	0	A	T	0.108	-1.404200e+02	7.795892e+01	2.160765e+00	7.192795e-02
NC_000962.3	2906	1532827	0	A	T	0.108	-1.110961e+02	1.201963e+02	2.150132e+00	3.555265e-01
NC_000962.3	4243	1533157	0	A	T	0.017	-2.769702e+01	5.638493e+01	2.133915e+00	6.233678e-01
NC_000962.3	4244	1533161	0	A	T	0.017	-3.599044e+01	5.668391e+01	2.134108e+00	5.255968e-01
NC_000962.3	4245	1533208	0	A	T	0.067	-8.655388e+01	5.523575e+01	2.188323e+00	1.173874e-01
NC_000962.3	673	1533241	0	A	T	0.369	-3.838819e+01	4.889128e+01	2.155143e+00	4.325101e-01
NC_000962.3	674	1533583	0	A	T	0.420	-1.866243e+01	5.908805e+01	2.149044e+00	7.521795e-01
NC_000962.3	2448	1535141	0	A	T	0.101	-5.523603e+01	1.190643e+02	2.154482e+00	6.427930e-01
NC_000962.3	675	1536251	0	A	T	0.499	4.053084e+01	2.367730e+02	2.150853e+00	8.641117e-01
NC_000962.3	4246	1538659	0	A	T	0.040	7.634341e+01	2.053467e+02	2.160711e+00	7.101253e-01
NC_000962.3	676	1540141	0	A	T	0.058	7.542614e+01	2.459130e+02	2.160467e+00	7.591120e-01
NC_000962.3	10081	1540631	0	A	T	0.011	-2.732598e+01	3.269643e+02	2.168730e+00	9.334088e-01
NC_000962.3	677	1541798	0	A	T	0.053	-4.450674e+01	1.257035e+02	2.143973e+00	7.233567e-01
NC_000962.3	684	1544255	0	A	T	0.058	7.542614e+01	2.459130e+02	2.160467e+00	7.591120e-01
NC_000962.3	3324	1544890	0	A	T	0.021	-2.115433e+02	2.275875e+02	2.152708e+00	3.528202e-01
NC_000962.3	2450	1546530	0	A	T	0.137	-5.908859e+01	1.329236e+02	2.161454e+00	6.567414e-01
NC_000962.3	4247	1546541	0	A	T	0.017	-1.973637e+02	3.520084e+02	2.164396e+00	5.751239e-01
NC_000962.3	685	1546703	0	A	T	0.053	1.757913e+01	1.264205e+02	2.152175e+00	8.894323e-01
NC_000962.3	686	1547125	0	A	T	0.499	3.482004e+02	4.360482e+02	2.153019e+00	4.247213e-01
NC_000962.3	3325	1547215	0	A	T	0.017	-8.048822e+01	1.658574e+02	2.152008e+00	6.275645e-01
NC_000962.3	687	1552547	0	A	T	0.500	5.121140e+02	3.182019e+02	2.137063e+00	1.077988e-01
NC_000962.3	4248	1553633	0	A	T	0.041	1.216664e+02	2.071619e+02	2.157646e+00	5.571151e-01
NC_000962.3	10494	1555402	0	A	T	0.020	1.635874e+02	2.567639e+02	2.160710e+00	5.241765e-01
NC_000962.3	688	1556787	0	A	T	0.055	1.394193e+02	2.977507e+02	2.164526e+00	6.396990e-01
NC_000962.3	5938	1558548	0	A	T	0.083	-3.566583e+01	1.213218e+02	2.166148e+00	7.688275e-01
NC_000962.3	10082	1558745	0	A	T	0.011	-2.732598e+01	3.269643e+02	2.168730e+00	9.334088e-01
NC_000962.3	5939	1559864	0	A	T	0.083	-4.126110e+01	1.195795e+02	2.164938e+00	7.301175e-01
NC_000962.3	8309	1559896	0	A	T	0.014	1.744870e+01	2.742747e+02	2.153862e+00	9.492856e-01
NC_000962.3	4761	1561387	0	A	T	0.041	8.359009e+01	2.919371e+02	2.166753e+00	7.746768e-01
NC_000962.3	5940	1561614	0	A	T	0.108	-1.270540e+02	1.604290e+02	2.156008e+00	4.285419e-01
NC_000962.3	689	1561939	0	A	T	0.050	-7.248378e+01	1.689873e+02	2.142398e+00	6.680530e-01
NC_000962.3	4762	1562742	0	A	T	0.041	-3.176702e+01	2.616244e+02	2.159643e+00	9.033775e-01
NC_000962.3	690	1563717	0	A	T	0.432	1.590409e+02	1.155098e+02	2.159520e+00	1.688187e-01
NC_000962.3	2055	1564312	0	A	T	0.012	1.582355e+02	3.376225e+02	2.164898e+00	6.393887e-01
NC_000962.3	2056	1566863	0	A	T	0.012	1.582355e+02	3.376225e+02	2.164898e+00	6.393887e-01
NC_000962.3	691	1570566	0	A	T	0.475	3.732156e+01	1.351941e+02	2.156271e+00	7.825515e-01
NC_000962.3	10083	1570727	0	A	T	0.011	-2.732598e+01	3.269643e+02	2.168730e+00	9.334088e-01
NC_000962.3	22201	1572322	0	A	T	0.131	-1.097386e+02	5.055891e+01	2.057902e+00	3.016891e-02
NC_000962.3	2451	1572681	0	A	T	0.132	-3.488968e+01	9.167730e+01	2.142548e+00	7.035910e-01
NC_000962.3	50561	1573015	0	A	T	0.031	1.007162e+02	6.501178e+01	2.168421e+00	1.216042e-01
NC_000962.3	36981	1573381	0	A	T	0.122	-9.527906e+01	4.182995e+01	2.059712e+00	2.291997e-02
NC_000962.3	4250	1573432	0	A	T	0.026	-3.883078e+01	4.367787e+01	2.143056e+00	3.741716e-01
NC_000962.3	3993	1573534	0	A	T	0.026	-1.026418e+02	3.964130e+01	2.141079e+00	9.737507e-03
NC_000962.3	3994	1573536	0	A	T	0.020	-8.572846e+01	4.469409e+01	2.144330e+00	5.533946e-02
NC_000962.3	695	1573660	0	A	T	0.431	1.478385e+02	1.114704e+02	2.148887e+00	1.850131e-01
NC_000962.3	5715	1574316	0	A	T	0.037	-3.368007e+01	1.609785e+02	2.159639e+00	8.343122e-01
NC_000962.3	14032	1575195	0	A	T	0.041	-2.106004e+02	1.307794e+02	2.131864e+00	1.075916e-01
NC_000962.3	10495	1575783	0	A	T	0.023	-1.010421e+02	1.634039e+02	2.160528e+00	5.364597e-01
NC_000962.3	696	1576481	0	A	T	0.051	-1.552827e+02	2.077322e+02	2.150425e+00	4.549038e-01
NC_000962.3	697	1576527	0	A	T	0.051	-7.486471e+01	1.944195e+02	2.151912e+00	7.002571e-01
NC_000962.3	698	1577241	0	A	T	0.055	1.394193e+02	2.977507e+02	2.164526e+00	6.396990e-01
NC_000962.3	4253	1580680	0	A	T	0.041	7.387438e+01	2.163966e+02	2.161193e+00	7.328756e-01
NC_000962.3	10496	1581289	0	A	T	0.020	-1.218226e+02	2.438605e+02	2.158658e+00	6.174799e-01
NC_000962.3	2452	1586249	0	A	T	0.216	1.201397e+02	1.218015e+02	2.161355e+00	3.241622e-01
NC_000962.3	4763	1587718	0	A	T	0.041	5.603794e+01	2.150830e+02	2.156191e+00	7.944923e-01
NC_000962.3	3327	1588456	0	A	T	0.052	9.081533e+00	1.341462e+02	2.152200e+00	9.460370e-01
NC_000962.3	699	1588899	0	A	T	0.474	4.297176e+01	1.086112e+02	2.145569e+00	6.924371e-01
NC_000962.3	4254	1589383	0	A	T	0.154	-6.326587e+00	1.578492e+02	2.163440e+00	9.680362e-01
NC_000962.3	6316	1592453	0	A	T	0.027	-7.127198e+01	1.978270e+02	2.146538e+00	7.187071e-01
NC_000962.3	701	1593331	0	A	T	0.056	7.217618e+00	2.358500e+02	2.160399e+00	9.755917e-01
NC_000962.3	5943	1593703	0	A	T	0.082	3.112538e+01	9.931048e+01	2.158250e+00	7.540213e-01
NC_000962.3	702	1594906	0	A	T	0.054	-2.175035e+02	2.961906e+02	2.167702e+00	4.628910e-01
NC_000962.3	703	1595342	0	A	T	0.054	1.260769e+01	1.237040e+02	2.148600e+00	9.188391e-01
NC_000962.3	8310	1598490	0	A	T	0.013	1.840837e+02	2.339175e+02	2.161296e+00	4.314648e-01
NC_000962.3	7414	1600039	0	A	T	0.016	5.459127e+01	2.493527e+02	2.167963e+00	8.267413e-01
NC_000962.3	2058	1601344	0	A	T	0.012	1.582355e+02	3.376225e+02	2.164898e+00	6.393887e-01
NC_000962.3	10497	1603587	0	A	T	0.020	-2.910380e+02	2.598103e+02	2.152063e+00	2.628608e-01
NC_000962.3	4255	1605149	0	A	T	0.017	-7.706739e+01	2.214871e+02	2.152666e+00	7.279371e-01
NC_000962.3	4765	1605281	0	A	T	0.041	1.352123e+02	2.638575e+02	2.157080e+00	6.084368e-01
NC_000962.3	4766	1605987	0	A	T	0.041	8.359009e+01	2.919371e+02	2.166753e+00	7.746768e-01
NC_000962.3	704	1606673	0	A	T	0.054	4.899721e+01	2.660699e+02	2.162682e+00	8.539264e-01
NC_000962.3	705	1608276	0	A	T	0.058	4.958676e+01	1.937002e+02	2.152248e+00	7.979978e-01
NC_000962.3	6317	1608596	0	A	T	0.021	-1.775628e+01	1.237077e+02	2.156082e+00	8.858931e-01
NC_000962.3	706	1609840	0	A	T	0.430	6.699623e+01	7.716033e+01	2.147938e+00	3.854230e-01
NC_000962.3	14033	1612289	0	A	T	0.037	-3.305458e+01	1.519162e+02	2.161770e+00	8.277909e-01
NC_000962.3	14285	1612607	0	A	T	0.034	1.776794e+01	3.078033e+01	2.127370e+00	5.638819e-01
NC_000962.3	709	1612648	0	A	T	0.121	-1.663589e+01	2.383392e+01	2.155269e+00	4.853208e-01
NC_000962.3	710	1612663	0	A	T	0.321	-6.882974e+00	1.653236e+01	2.141564e+00	6.772425e-01
NC_000962.3	711	1613035	0	A	T	0.493	2.927648e+01	9.483158e+01	2.144989e+00	7.575889e-01
NC_000962.3	15843	1613294	0	A	T	0.013	-1.305034e+02	2.724386e+02	2.169085e+00	6.320142e-01
NC_000962.3	2454	1613960	0	A	T	0.217	-6.651058e+01	1.539384e+02	2.166681e+00	6.657776e-01
NC_000962.3	713	1616061	0	A	T	0.051	-1.552827e+02	2.077322e+02	2.150425e+00	4.549038e-01
NC_000962.3	8311	1616330	0	A	T	0.014	-8.538862e+01	3.873893e+02	2.166504e+00	8.255820e-01
NC_000962.3	714	1617302	0	A	T	0.054	-2.175035e+02	2.961906e+02	2.167702e+00	4.628910e-01
NC_000962.3	48429	1618634	0	A	T	0.019	6.207072e+01	5.295465e+01	2.144978e+00	2.413760e-01
NC_000962.3	7639	1618978	0	A	T	0.039	-4.198897e+01	6.955549e+01	2.152256e+00	5.461762e-01
NC_000962.3	5588	1618999	0	A	T	0.015	-1.395168e+02	1.332497e+02	2.124990e+00	2.953005e-01
NC_000962.3	20523	1619061	0	A	T	0.011	-2.745224e+01	8.233332e+01	2.160631e+00	7.388709e-01
NC_000962.3	716	1620181	0	A	T	0.054	-2.175035e+02	2.961906e+02	2.167702e+00	4.628910e-01
NC_000962.3	5944	1622964	0	A	T	0.111	1.095747e+02	1.598408e+02	2.160864e+00	4.931492e-01
NC_000962.3	717	1624791	0	A	T	0.419	-1.088929e+01	6.622848e+01	2.152209e+00	8.694288e-01
NC_000962.3	6318	1625019	0	A	T	0.027	3.649360e-01	2.651056e+02	2.166404e+00	9.989019e-01
NC_000962.3	2455	1625254	0	A	T	0.058	-1.226512e+02	1.334151e+02	2.177276e+00	3.581173e-01
NC_000962.3	718	1625333	0	A	T	0.054	-2.307183e+02	1.963071e+02	2.146694e+00	2.401168e-01
NC_000962.3	3328	1625348	0	A	T	0.032	9.292579e+00	1.860151e+02	2.164110e+00	9.601659e-01
NC_000962.3	719	1627351	0	A	T	0.213	7.609788e+01	1.191214e+02	2.143929e+00	5.230612e-01
NC_000962.3	14034	1628589	0	A	T	0.041	-2.919233e+01	1.432268e+02	2.153874e+00	8.385304e-01
NC_000962.3	720	1630148	0	A	T	0.473	-9.021566e+00	9.114248e+01	2.150532e+00	9.211686e-01
NC_000962.3	4767	1630596	0	A	T	0.040	6.948228e+01	1.543590e+02	2.157520e+00	6.526970e-01
NC_000962.3	38447	1632542	0	A	T	0.025	4.250673e+01	3.626541e+01	2.134195e+00	2.413950e-01
NC_000962.3	37232	1632543	0	A	T	0.033	-3.378627e+01	3.163886e+01	2.117879e+00	2.857983e-01
NC_000962.3	37719	1632544	0	A	T	0.010	-1.902165e+01	5.530474e+01	2.141084e+00	7.309514e-01
NC_000962.3	37474	1632737	0	A	T	0.012	-2.183177e+02	1.112301e+02	2.094994e+00	4.991097e-02
NC_000962.3	4257	1634523	0	A	T	0.019	1.664042e+01	7.688669e+01	2.147749e+00	8.286920e-01
NC_000962.3	4258	1634609	0	A	T	0.083	8.574907e+01	3.741756e+01	2.087556e+00	2.210113e-02
NC_000962.3	4259	1634633	0	A	T	0.014	-1.391841e+01	1.633845e+02	2.147913e+00	9.321265e-01
NC_000962.3	721	1636173	0	A	T	0.029	-5.305648e+01	4.863450e+01	2.133433e+00	2.755316e-01
NC_000962.3	18700	1636826	0	A	T	0.319	-2.881130e+01	2.511523e+01	2.134077e+00	2.515481e-01
NC_000962.3	44121	1636879	0	A	T	0.039	-1.369991e+01	3.056618e+01	2.146290e+00	6.540883e-01
NC_000962.3	43834	1636882	0	A	T	0.012	2.797034e+01	5.030935e+01	2.146541e+00	5.783397e-01
NC_000962.3	37237	1636918	0	A	T	0.019	-1.091044e+02	5.802536e+01	2.089158e+00	6.031697e-02
NC_000962.3	38144	1636944	0	A	T	0.023	-5.349296e+00	3.934635e+01	2.140649e+00	8.918810e-01
NC_000962.3	9781	1636980	0	A	T	0.308	-5.085191e+00	1.946512e+01	2.141349e+00	7.939486e-01
NC_000962.3	23522	1636982	0	A	T	0.305	-4.313682e+00	1.950070e+01	2.142385e+00	8.249702e-01
NC_000962.3	38450	1637114	0	A	T	0.143	-2.179612e+01	1.996014e+01	2.189680e+00	2.750656e-01
NC_000962.3	36990	1637116	0	A	T	0.192	-4.292040e+00	1.957488e+01	2.146008e+00	8.264838e-01
NC_000962.3	38451	1637142	0	A	T	0.021	-4.376070e+01	3.921607e+01	2.137825e+00	2.646997e-01
NC_000962.3	36993	1637175	0	A	T	0.021	-1.636902e+01	3.900229e+01	2.129998e+00	6.747862e-01
NC_000962.3	37242	1637214	0	A	T	0.032	-2.595976e+01	3.989483e+01	2.141451e+00	5.153648e-01
NC_000962.3	2916	1638125	0	A	T	0.101	-9.082365e+00	3.113825e+01	2.151674e+00	7.705840e-01
NC_000962.3	724	1638364	0	A	T	0.044	-4.730007e+01	1.575788e+02	2.161160e+00	7.641025e-01
NC_000962.3	725	1639594	0	A	T	0.484	-5.279037e+01	6.177609e+01	2.152670e+00	3.929787e-01
NC_000962.3	5716	1640993	0	A	T	0.037	-3.368007e+01	1.609785e+02	2.159639e+00	8.343122e-01
NC_000962.3	9112	1642489	0	A	T	0.022	-2.386030e+02	3.694198e+02	2.163565e+00	5.184799e-01
NC_000962.3	726	1643864	0	A	T	0.055	1.394193e+02	2.977507e+02	2.164526e+00	6.396990e-01
NC_000962.3	5471	1644362	0	A	T	0.020	-7.980868e+01	5.011039e+01	2.152499e+00	1.115072e-01
NC_000962.3	4261	1645334	0	A	T	0.017	-7.368305e+01	3.591221e+02	2.167443e+00	8.374707e-01
NC_000962.3	729	1645802	0	A	T	0.432	8.592226e+01	1.182574e+02	2.156179e+00	4.676350e-01
NC_000962.3	4262	1646954	0	A	T	0.014	2.617702e+02	3.175861e+02	2.156223e+00	4.099657e-01
NC_000962.3	730	1647436	0	A	T	0.054	-2.175035e+02	2.961906e+02	2.167702e+00	4.628910e-01
NC_000962.3	5945	1648620	0	A	T	0.107	-3.232973e+01	1.387491e+02	2.154613e+00	8.157955e-01
NC_000962.3	731	1650072	0	A	T	0.499	-3.526269e+02	2.667438e+02	2.127197e+00	1.864371e-01
NC_000962.3	2457	1651306	0	A	T	0.137	9.532350e+00	1.461633e+02	2.162651e+00	9.480123e-01
NC_000962.3	732	1651308	0	A	T	0.055	1.394193e+02	2.977507e+02	2.164526e+00	6.396990e-01
NC_000962.3	6320	1655860	0	A	T	0.020	-9.871874e+01	1.097339e+02	2.141238e+00	3.685080e-01
NC_000962.3	9114	1661383	0	A	T	0.021	-5.712287e+01	3.401302e+02	2.167076e+00	8.666563e-01
NC_000962.3	735	1669158	0	A	T	0.051	-4.687390e+01	2.067270e+02	2.154465e+00	8.206632e-01
NC_000962.3	4263	1669358	0	A	T	0.154	-5.370129e+01	1.254039e+02	2.158126e+00	6.685648e-01
NC_000962.3	3769	1673423	0	A	T	0.013	-8.158415e+01	7.500021e+01	2.138863e+00	2.769138e-01
NC_000962.3	5717	1673425	0	A	T	0.084	-1.672533e+01	2.946439e+01	2.143693e+00	5.703845e-01
NC_000962.3	5718	1674263	0	A	T	0.016	-1.993236e+01	6.030006e+01	2.151214e+00	7.410414e-01
NC_000962.3	3770	1674481	0	A	T	0.012	-4.523387e+01	5.959343e+01	2.153288e+00	4.479808e-01
NC_000962.3	4264	1675973	0	A	T	0.014	2.617702e+02	3.175861e+02	2.156223e+00	4.099657e-01
NC_000962.3	737	1676290	0	A	T	0.438	4.886485e+01	1.317366e+02	2.149542e+00	7.107580e-01
NC_000962.3	738	1678706	0	A	T	0.055	1.394193e+02	2.977507e+02	2.164526e+00	6.396990e-01
NC_000962.3	10498	1688024	0	A	T	0.023	-1.116432e+02	1.472677e+02	2.155331e+00	4.485455e-01
NC_000962.3	2458	1688061	0	A	T	0.056	3.345993e+01	1.486084e+02	2.157129e+00	8.218980e-01
NC_000962.3	739	1688064	0	A	T	0.054	-2.175035e+02	2.961906e+02	2.167702e+00	4.628910e-01
NC_000962.3	740	1688300	0	A	T	0.057	-2.112885e+01	1.562262e+02	2.151923e+00	8.924412e-01
NC_000962.3	5947	1688649	0	A	T	0.108	-9.321112e+01	1.435917e+02	2.155784e+00	5.163753e-01
NC_000962.3	741	1689349	0	A	T	0.478	-2.138585e+01	1.060730e+02	2.151813e+00	8.402532e-01
NC_000962.3	4265	1689571	0	A	T	0.017	-7.368305e+01	3.591221e+02	2.167443e+00	8.374707e-01
NC_000962.3	2060	1689708	0	A	T	0.012	1.582355e+02	3.376225e+02	2.164898e+00	6.393887e-01
NC_000962.3	3332	1691799	0	A	T	0.053	9.645067e+01	1.566100e+02	2.158153e+00	5.381031e-01
NC_000962.3	9117	1691990	0	A	T	0.021	-3.384161e+01	2.167974e+02	2.156657e+00	8.759828e-01
NC_000962.3	742	1692141	0	A	T	0.476	1.961205e+02	1.249007e+02	2.124083e+00	1.166363e-01
NC_000962.3	4771	1692186	0	A	T	0.041	-4.005229e+01	2.647945e+02	2.162087e+00	8.797983e-01
NC_000962.3	2459	1692795	0	A	T	0.218	9.040106e+01	1.201748e+02	2.164483e+00	4.520542e-01
NC_000962.3	8313	1692824	0	A	T	0.019	-5.722665e+01	2.112821e+02	2.160619e+00	7.865509e-01
NC_000962.3	4772	1693218	0	A	T	0.013	1.411697e+02	2.260762e+02	2.159221e+00	5.324644e-01
NC_000962.3	15845	1693235	0	A	T	0.013	-4.623393e+00	2.404343e+02	2.164801e+00	9.846614e-01
NC_000962.3	8314	1693433	0	A	T	0.014	1.744870e+01	2.742747e+02	2.153862e+00	9.492856e-01
NC_000962.3	743	1693561	0	A	T	0.479	1.071560e+02	1.570875e+02	2.156234e+00	4.952841e-01
NC_000962.3	4773	1694926	0	A	T	0.041	8.359009e+01	2.919371e+02	2.166753e+00	7.746768e-01
NC_000962.3	744	1695037	0	A	T	0.054	-2.175035e+02	2.961906e+02	2.167702e+00	4.628910e-01
NC_000962.3	9118	1695187	0	A	T	0.021	-5.712287e+01	3.401302e+02	2.167076e+00	8.666563e-01
NC_000962.3	5948	1695364	0	A	T	0.108	-7.267086e+01	1.497357e+02	2.157605e+00	6.275349e-01
NC_000962.3	745	1695796	0	A	T	0.055	1.394193e+02	2.977507e+02	2.164526e+00	6.396990e-01
NC_000962.3	746	1696672	0	A	T	0.052	1.085890e+02	1.052020e+02	2.140140e+00	3.021939e-01
NC_000962.3	747	1697896	0	A	T	0.047	3.830774e+01	2.005802e+02	2.163078e+00	8.485707e-01
NC_000962.3	10089	1698774	0	A	T	0.011	-2.732598e+01	3.269643e+02	2.168730e+00	9.334088e-01
NC_000962.3	748	1698911	0	A	T	0.477	-8.013481e+01	1.026836e+02	2.159305e+00	4.353102e-01
NC_000962.3	2460	1699663	0	A	T	0.017	4.668279e+02	1.778968e+02	2.031596e+00	8.799652e-03
NC_000962.3	749	1699849	0	A	T	0.058	-2.609221e-01	2.195442e+02	2.160800e+00	9.990519e-01
NC_000962.3	4774	1700088	0	A	T	0.041	-1.640351e+02	1.986389e+02	2.151478e+00	4.090883e-01
NC_000962.3	750	1701215	0	A	T	0.054	-2.175035e+02	2.961906e+02	2.167702e+00	4.628910e-01
NC_000962.3	10500	1702851	0	A	T	0.021	1.755223e+01	2.776209e+02	2.162149e+00	9.495992e-01
NC_000962.3	2461	1703319	0	A	T	0.018	4.843778e+02	2.069966e+02	2.048057e+00	1.944969e-02
NC_000962.3	2061	1703555	0	A	T	0.012	1.582355e+02	3.376225e+02	2.164898e+00	6.393887e-01
NC_000962.3	4266	1704554	0	A	T	0.017	-7.368305e+01	3.591221e+02	2.167443e+00	8.374707e-01
NC_000962.3	752	1706119	0	A	T	0.498	1.442430e+02	1.999755e+02	2.167611e+00	4.708670e-01
NC_000962.3	5949	1706602	0	A	T	0.108	-2.726962e+00	1.468270e+02	2.160102e+00	9.851852e-01
NC_000962.3	753	1706685	0	A	T	0.048	1.020288e+02	1.536938e+02	2.159552e+00	5.069207e-01
NC_000962.3	5950	1708846	0	A	T	0.108	-1.705111e+02	1.472244e+02	2.162575e+00	2.470304e-01
NC_000962.3	754	1709432	0	A	T	0.212	1.201400e+02	1.195079e+02	2.161234e+00	3.149656e-01
NC_000962.3	3333	1709899	0	A	T	0.052	-1.142489e+02	1.809080e+02	2.164690e+00	5.278172e-01
NC_000962.3	6323	1710070	0	A	T	0.027	3.649360e-01	2.651056e+02	2.166404e+00	9.989019e-01
NC_000962.3	10501	1711588	0	A	T	0.024	-1.037667e+02	1.639384e+02	2.160588e+00	5.268824e-01
NC_000962.3	2462	1711639	0	A	T	0.057	-1.728803e+01	1.277940e+02	2.159686e+00	8.924134e-01
NC_000962.3	4267	1711645	0	A	T	0.043	-1.157690e+02	1.746239e+02	2.170897e+00	5.074857e-01
NC_000962.3	755	1711670	0	A	T	0.055	1.394193e+02	2.977507e+02	2.164526e+00	6.396990e-01
NC_000962.3	5951	1712824	0	A	T	0.108	-1.219847e+02	1.652651e+02	2.161320e+00	4.605926e-01
NC_000962.3	756	1713192	0	A	T	0.210	1.104436e+02	1.116122e+02	2.158020e+00	3.226083e-01
NC_000962.3	4775	1713279	0	A	T	0.013	6.741002e+01	2.263331e+02	2.162139e+00	7.658817e-01
NC_000962.3	5952	1715942	0	A	T	0.111	2.071505e+02	1.253197e+02	2.166476e+00	9.860401e-02
NC_000962.3	759	1716472	0	A	T	0.058	2.678533e+01	2.059145e+02	2.155542e+00	8.965256e-01
NC_000962.3	14035	1717681	0	A	T	0.037	2.309508e+01	1.610410e+02	2.162295e+00	8.859901e-01
NC_000962.3	5955	1717764	0	A	T	0.084	-1.529375e+01	9.199850e+01	2.153885e+00	8.679974e-01
NC_000962.3	10502	1718720	0	A	T	0.022	2.443834e+02	2.445707e+02	2.155813e+00	3.178879e-01
NC_000962.3	2463	1718761	0	A	T	0.217	-6.651058e+01	1.539384e+02	2.166681e+00	6.657776e-01
NC_000962.3	3334	1719322	0	A	T	0.052	-1.471307e+02	1.946831e+02	2.168568e+00	4.499547e-01
NC_000962.3	760	1722200	0	A	T	0.050	-1.136046e+02	1.859391e+02	2.152462e+00	5.413332e-01
NC_000962.3	761	1722228	0	A	T	0.053	-5.599312e+01	1.327067e+02	2.152296e+00	6.731525e-01
NC_000962.3	4776	1722383	0	A	T	0.040	-9.710630e+01	2.130157e+02	2.159580e+00	6.485721e-01
NC_000962.3	5956	1722480	0	A	T	0.020	1.757905e+01	8.116710e+01	2.158450e+00	8.285746e-01
NC_000962.3	5957	1722702	0	A	T	0.112	-7.931070e+00	1.667762e+02	2.162827e+00	9.620789e-01
NC_000962.3	3335	1724120	0	A	T	0.032	9.292579e+00	1.860151e+02	2.164110e+00	9.601659e-01
NC_000962.3	4268	1724722	0	A	T	0.044	8.783085e+01	1.654453e+02	2.165374e+00	5.956057e-01
NC_000962.3	4269	1726384	0	A	T	0.013	1.302126e+02	3.248952e+02	2.161576e+00	6.886529e-01
NC_000962.3	4270	1728622	0	A	T	0.154	1.105659e+02	1.495159e+02	2.161601e+00	4.597563e-01
NC_000962.3	762	1728837	0	A	T	0.498	-1.429968e+02	2.321419e+02	2.163742e+00	5.380217e-01
NC_000962.3	5958	1729867	0	A	T	0.084	-2.437223e+00	1.067705e+02	2.158612e+00	9.817924e-01
NC_000962.3	2464	1732239	0	A	T	0.101	-2.982571e+01	1.320943e+02	2.157723e+00	8.214033e-01
NC_000962.3	763	1733134	0	A	T	0.051	-1.552827e+02	2.077322e+02	2.150425e+00	4.549038e-01
NC_000962.3	764	1733325	0	A	T	0.053	-9.040742e+01	1.680040e+02	2.149028e+00	5.905919e-01
NC_000962.3	4777	1734377	0	A	T	0.010	-1.206186e+02	1.075489e+02	2.133745e+00	2.622953e-01
NC_000962.3	2465	1734994	0	A	T	0.217	1.151898e+02	1.193014e+02	2.167227e+00	3.344759e-01
NC_000962.3	7415	1735920	0	A	T	0.016	5.459127e+01	2.493527e+02	2.167963e+00	8.267413e-01
NC_000962.3	3337	1736638	0	A	T	0.052	-1.471307e+02	1.946831e+02	2.168568e+00	4.499547e-01
NC_000962.3	10090	1738799	0	A	T	0.011	-2.732598e+01	3.269643e+02	2.168730e+00	9.334088e-01
NC_000962.3	2466	1740771	0	A	T	0.216	-1.165016e+02	1.381524e+02	2.164187e+00	3.992425e-01
NC_000962.3	765	1741352	0	A	T	0.047	1.170310e+02	1.903988e+02	2.166624e+00	5.388969e-01
NC_000962.3	5959	1741624	0	A	T	0.108	-5.329937e+01	9.949309e+01	2.149374e+00	5.922613e-01
NC_000962.3	10503	1742247	0	A	T	0.022	2.443834e+02	2.445707e+02	2.155813e+00	3.178879e-01
NC_000962.3	4778	1743577	0	A	T	0.013	1.740439e+01	2.207853e+02	2.162558e+00	9.371818e-01
NC_000962.3	5298	1743944	0	A	T	0.022	3.051403e+02	2.656063e+02	2.151090e+00	2.508549e-01
NC_000962.3	5299	1746197	0	A	T	0.022	8.780990e+00	2.680733e+02	2.165068e+00	9.738748e-01
NC_000962.3	4779	1749546	0	A	T	0.041	-4.005229e+01	2.647945e+02	2.162087e+00	8.797983e-01
NC_000962.3	4780	1750576	0	A	T	0.041	-2.410882e+01	2.549551e+02	2.161396e+00	9.246797e-01
NC_000962.3	10504	1750784	0	A	T	0.020	1.637766e+02	2.530385e+02	2.161181e+00	5.176037e-01
NC_000962.3	766	1752561	0	A	T	0.471	-5.421455e-01	7.885277e+01	2.151396e+00	9.945154e-01
NC_000962.3	767	1753520	0	A	T	0.498	3.359120e+01	1.360261e+02	2.152579e+00	8.049928e-01
NC_000962.3	2467	1755519	0	A	T	0.137	-6.455948e+01	1.432728e+02	2.164188e+00	6.523575e-01
NC_000962.3	10505	1755538	0	A	T	0.021	1.755223e+01	2.776209e+02	2.162149e+00	9.495992e-01
NC_000962.3	3338	1755599	0	A	T	0.032	-3.479070e+01	1.610268e+02	2.163323e+00	8.289823e-01
NC_000962.3	3339	1756002	0	A	T	0.016	1.144072e+02	1.877072e+02	2.160192e+00	5.423127e-01
NC_000962.3	768	1756359	0	A	T	0.055	1.394193e+02	2.977507e+02	2.164526e+00	6.396990e-01
NC_000962.3	8315	1756626	0	A	T	0.015	-5.377246e+01	2.559419e+02	2.149277e+00	8.336290e-01
NC_000962.3	4271	1758631	0	A	T	0.013	1.302126e+02	3.248952e+02	2.161576e+00	6.886529e-01
NC_000962.3	5962	1758773	0	A	T	0.081	7.154982e+01	1.000265e+02	2.165840e+00	4.745612e-01
NC_000962.3	769	1759252	0	A	T	0.499	-1.107447e+02	2.722330e+02	2.143419e+00	6.842284e-01
NC_000962.3	5963	1759904	0	A	T	0.111	-2.391975e+01	1.418764e+02	2.160284e+00	8.661438e-01
NC_000962.3	5300	1760165	0	A	T	0.023	-6.297234e+01	1.279733e+02	2.149523e+00	6.227592e-01
NC_000962.3	770	1760292	0	A	T	0.499	-3.862744e+02	2.108561e+02	2.139473e+00	6.721537e-02
NC_000962.3	8316	1761107	0	A	T	0.014	4.608075e+01	2.180003e+02	2.147689e+00	8.326281e-01
NC_000962.3	10506	1761486	0	A	T	0.020	-2.444062e+02	2.072148e+02	2.136834e+00	2.384459e-01
NC_000962.3	2468	1762615	0	A	T	0.133	-6.995004e+01	1.123999e+02	2.164081e+00	5.338450e-01
NC_000962.3	9121	1763130	0	A	T	0.020	2.036709e+02	2.648523e+02	2.153040e+00	4.420498e-01
NC_000962.3	8317	1766351	0	A	T	0.015	-5.377246e+01	2.559419e+02	2.149277e+00	8.336290e-01
NC_000962.3	3340	1769099	0	A	T	0.033	1.185293e+02	1.759133e+02	2.151193e+00	5.005757e-01
NC_000962.3	3341	1771320	0	A	T	0.032	9.292579e+00	1.860151e+02	2.164110e+00	9.601659e-01
NC_000962.3	4781	1772016	0	A	T	0.040	3.238017e+01	2.555194e+02	2.160301e+00	8.991815e-01
NC_000962.3	2469	1772618	0	A	T	0.017	1.811966e+02	1.776912e+02	2.100364e+00	3.080688e-01
NC_000962.3	14036	1773687	0	A	T	0.021	1.158927e+01	9.224426e+01	2.156245e+00	9.000411e-01
NC_000962.3	772	1774659	0	A	T	0.048	1.488014e+02	1.768991e+02	2.173130e+00	4.004271e-01
NC_000962.3	10507	1775103	0	A	T	0.020	1.369308e+02	2.164394e+02	2.169397e+00	5.270845e-01
NC_000962.3	2470	1775312	0	A	T	0.134	-1.018448e+02	1.220826e+02	2.169680e+00	4.043226e-01
NC_000962.3	4272	1776468	0	A	T	0.013	1.302126e+02	3.248952e+02	2.161576e+00	6.886529e-01
NC_000962.3	2471	1777182	0	A	T	0.101	-2.381163e+01	1.164273e+02	2.156206e+00	8.379833e-01
NC_000962.3	2472	1777213	0	A	T	0.188	1.660594e+02	1.088738e+02	2.171806e+00	1.274678e-01
NC_000962.3	773	1778430	0	A	T	0.499	-1.432685e+02	2.522519e+02	2.157022e+00	5.701726e-01
NC_000962.3	6325	1778557	0	A	T	0.028	-1.067164e+02	2.269266e+02	2.157258e+00	6.382511e-01
NC_000962.3	5964	1778789	0	A	T	0.112	-4.429489e+00	1.624050e+02	2.162642e+00	9.782456e-01
NC_000962.3	36998	1779212	0	A	T	0.042	3.766080e+00	3.428748e+01	2.144211e+00	9.125564e-01
NC_000962.3	2473	1779243	0	A	T	0.155	-9.189583e+01	4.317027e+01	2.175343e+00	3.348890e-02
NC_000962.3	8763	1779279	0	A	T	0.044	8.882030e+00	3.477692e+01	2.149878e+00	7.984589e-01
NC_000962.3	4275	1779370	0	A	T	0.196	-5.488257e+01	4.185586e+01	2.132089e+00	1.900380e-01
NC_000962.3	2923	1780587	0	A	T	0.219	-5.554943e+01	3.646223e+01	2.123545e+00	1.279092e-01
NC_000962.3	5965	1782431	0	A	T	0.103	-8.030907e+01	5.210664e+01	2.126110e+00	1.235277e-01
NC_000962.3	4783	1785945	0	A	T	0.042	-2.798959e+01	1.653425e+02	2.148853e+00	8.656037e-01
NC_000962.3	4277	1788613	0	A	T	0.032	2.154261e+01	5.154303e+01	2.145456e+00	6.760575e-01
NC_000962.3	221318	1789446	0	A	T	0.017	2.628130e+02	8.032934e+01	1.971483e+00	1.100256e-03
NC_000962.3	7292	1789516	0	A	T	0.018	2.430066e+02	7.574994e+01	1.977896e+00	1.372820e-03
NC_000962.3	5719	1789564	0	A	T	0.022	1.433570e+02	6.698944e+01	2.037558e+00	3.256158e-02
NC_000962.3	4279	1789742	0	A	T	0.012	1.570066e+02	1.734349e+02	2.134248e+00	3.655049e-01
NC_000962.3	4784	1789766	0	A	T	0.047	1.646626e+01	1.098206e+02	2.153255e+00	8.808396e-01
NC_000962.3	4280	1789780	0	A	T	0.014	7.547912e+01	1.135824e+02	2.132156e+00	5.064807e-01
NC_000962.3	776	1792777	0	A	T	0.211	3.394395e+01	1.193670e+02	2.155217e+00	7.761800e-01
NC_000962.3	2474	1793769	0	A	T	0.218	9.529217e+01	1.455339e+02	2.167741e+00	5.127405e-01
NC_000962.3	5301	1794324	0	A	T	0.023	1.424887e+02	3.110189e+02	2.163266e+00	6.469404e-01
NC_000962.3	4281	1796671	0	A	T	0.013	1.302126e+02	3.248952e+02	2.161576e+00	6.886529e-01
NC_000962.3	2475	1797027	0	A	T	0.137	9.532350e+00	1.461633e+02	2.162651e+00	9.480123e-01
NC_000962.3	777	1798355	0	A	T	0.438	8.242909e+01	1.323721e+02	2.155889e+00	5.335980e-01
NC_000962.3	6326	1799806	0	A	T	0.027	3.649360e-01	2.651056e+02	2.166404e+00	9.989019e-01
NC_000962.3	4785	1800963	0	A	T	0.040	-1.370708e+02	2.101283e+02	2.151847e+00	5.143231e-01
NC_000962.3	778	1803265	0	A	T	0.498	1.149783e+02	2.923055e+02	2.159835e+00	6.941329e-01
NC_000962.3	779	1804409	0	A	T	0.477	6.474016e+01	1.609681e+02	2.143117e+00	6.876158e-01
NC_000962.3	2476	1805948	0	A	T	0.189	1.278424e+02	1.162555e+02	2.178148e+00	2.717032e-01
NC_000962.3	4786	1806283	0	A	T	0.041	8.359009e+01	2.919371e+02	2.166753e+00	7.746768e-01
NC_000962.3	4787	1807823	0	A	T	0.041	1.352123e+02	2.638575e+02	2.157080e+00	6.084368e-01
NC_000962.3	7417	1808545	0	A	T	0.016	5.459127e+01	2.493527e+02	2.167963e+00	8.267413e-01
NC_000962.3	5966	1810237	0	A	T	0.108	-1.653857e+02	1.461958e+02	2.159998e+00	2.581769e-01
NC_000962.3	780	1811375	0	A	T	0.056	7.217618e+00	2.358500e+02	2.160399e+00	9.755917e-01
NC_000962.3	6327	1813255	0	A	T	0.026	8.396637e+01	1.585843e+02	2.155903e+00	5.965767e-01
NC_000962.3	2477	1815604	0	A	T	0.137	-3.584899e+01	1.317417e+02	2.157902e+00	7.855810e-01
NC_000962.3	2478	1816254	0	A	T	0.018	2.439077e+02	2.178197e+02	2.088494e+00	2.630422e-01
NC_000962.3	5303	1817684	0	A	T	0.022	3.051403e+02	2.656063e+02	2.151090e+00	2.508549e-01
NC_000962.3	781	1817976	0	A	T	0.496	4.087880e+01	1.117284e+02	2.153234e+00	7.145235e-01
NC_000962.3	2479	1819591	0	A	T	0.102	3.050260e+01	1.241291e+02	2.162127e+00	8.059322e-01
NC_000962.3	10092	1820707	0	A	T	0.011	-2.732598e+01	3.269643e+02	2.168730e+00	9.334088e-01
NC_000962.3	5304	1823237	0	A	T	0.023	1.424887e+02	3.110189e+02	2.163266e+00	6.469404e-01
NC_000962.3	5967	1823549	0	A	T	0.053	2.472986e+01	7.286825e+01	2.160907e+00	7.343861e-01
NC_000962.3	9124	1824823	0	A	T	0.022	-2.386030e+02	3.694198e+02	2.163565e+00	5.184799e-01
NC_000962.3	4788	1825603	0	A	T	0.041	-5.299156e+01	2.089903e+02	2.154937e+00	7.998801e-01
NC_000962.3	2064	1829423	0	A	T	0.012	1.582355e+02	3.376225e+02	2.164898e+00	6.393887e-01
NC_000962.3	786	1831288	0	A	T	0.054	6.237463e+01	1.991408e+02	2.153268e+00	7.541703e-01
NC_000962.3	787	1834177	0	A	T	0.055	-5.142163e+01	1.780621e+02	2.157440e+00	7.727972e-01
NC_000962.3	5720	1834683	0	A	T	0.037	-3.368007e+01	1.609785e+02	2.159639e+00	8.343122e-01
NC_000962.3	10509	1834836	0	A	T	0.024	-1.738025e+02	1.685289e+02	2.158451e+00	3.026170e-01
NC_000962.3	19833	1834986	0	A	T	0.019	5.789375e+01	7.281776e+01	2.138341e+00	4.267458e-01
NC_000962.3	788	1836286	0	A	T	0.499	1.527406e+02	2.409996e+02	2.147265e+00	5.263486e-01
NC_000962.3	6328	1838153	0	A	T	0.027	3.649360e-01	2.651056e+02	2.166404e+00	9.989019e-01
NC_000962.3	789	1839759	0	A	T	0.058	-4.823759e+01	1.781940e+02	2.160606e+00	7.866675e-01
NC_000962.3	9125	1844635	0	A	T	0.021	-5.712287e+01	3.401302e+02	2.167076e+00	8.666563e-01
NC_000962.3	3347	1847811	0	A	T	0.051	-1.851410e+02	1.576866e+02	2.159780e+00	2.405912e-01
NC_000962.3	792	1847919	0	A	T	0.476	-1.183237e+02	1.559303e+02	2.185519e+00	4.481106e-01
NC_000962.3	793	1849051	0	A	T	0.054	-2.175035e+02	2.961906e+02	2.167702e+00	4.628910e-01
NC_000962.3	794	1849609	0	A	T	0.056	6.563482e+01	1.322975e+02	2.145569e+00	6.199063e-01
NC_000962.3	795	1849934	0	A	T	0.047	3.830774e+01	2.005802e+02	2.163078e+00	8.485707e-01
NC_000962.3	2480	1852542	0	A	T	0.018	4.974738e+01	1.894481e+02	2.140255e+00	7.929120e-01
NC_000962.3	2065	1854169	0	A	T	0.012	1.582355e+02	3.376225e+02	2.164898e+00	6.393887e-01
NC_000962.3	796	1854300	0	A	T	0.475	2.688598e+02	1.329683e+02	2.114738e+00	4.340516e-02
NC_000962.3	797	1856777	0	A	T	0.499	-2.590879e+02	3.321353e+02	2.159618e+00	4.355090e-01
NC_000962.3	799	1859559	0	A	T	0.058	7.542614e+01	2.459130e+02	2.160467e+00	7.591120e-01
NC_000962.3	3348	1861274	0	A	T	0.052	4.337219e+01	1.540079e+02	2.159183e+00	7.782822e-01
NC_000962.3	5968	1861804	0	A	T	0.108	-1.177152e+02	1.589138e+02	2.163472e+00	4.589944e-01
NC_000962.3	6330	1862335	0	A	T	0.027	4.442975e+01	2.504680e+02	2.167975e+00	8.592352e-01
NC_000962.3	4789	1863451	0	A	T	0.040	-8.302157e+01	1.563013e+02	2.145851e+00	5.954061e-01
NC_000962.3	43732	1864407	0	A	T	0.015	1.615545e+01	9.262850e+01	2.145752e+00	8.615725e-01
NC_000962.3	4286	1864811	0	A	T	0.146	-2.697027e+01	7.236643e+01	2.149472e+00	7.094465e-01
[truncated: 2,640 more rows]
