# Supplementary material for: GWAS for quantitative resistance phenotypes in Mycobacterium tuberculosis reveals resistance genes and regulatory regions
Source: Nat Commun. 2019 May 13;10:2128. doi: 10.1038/s41467-019-10110-6 (PMC6513847; doi:10.1038/s41467-019-10110-6)
Supplement: Supplementary file 12 — Source Data [file 41467_2019_10110_MOESM12_ESM.zip › 9-Source Data Folder/snp_emb.assoc.txt]

chr	rs	ps	n_miss	allele1	allele0	af	beta	se	l_remle	p_wald
NC_000962.3	5681	71	0	A	T	0.028	1.857962e+02	1.147844e+02	2.101910e+00	1.057426e-01
NC_000962.3	2	1849	0	A	T	0.060	1.600232e+02	1.504100e+02	2.099002e+00	2.875480e-01
NC_000962.3	3	1977	0	A	T	0.408	1.809664e+02	5.149550e+01	1.888552e+00	4.548256e-04
NC_000962.3	10411	3439	0	A	T	0.018	2.331237e+02	3.072774e+02	2.080827e+00	4.481722e-01
NC_000962.3	4	4013	0	A	T	0.498	7.018001e+01	3.148115e+02	2.088039e+00	8.236242e-01
NC_000962.3	8956	6052	0	A	T	0.019	2.519995e+02	4.293202e+02	2.093189e+00	5.573144e-01
NC_000962.3	8957	7221	0	A	T	0.019	-2.362638e+01	4.674632e+02	2.101184e+00	9.596978e-01
NC_000962.3	5	7362	0	A	T	0.497	-3.476587e+02	1.483573e+02	2.096902e+00	1.924608e-02
NC_000962.3	2272	7570	0	A	T	0.013	2.313572e+02	5.812051e+01	2.017338e+00	7.218217e-05
NC_000962.3	6	7585	0	A	T	0.449	-1.598589e+02	4.571776e+01	2.021604e+00	4.855809e-04
NC_000962.3	2273	8040	0	A	T	0.121	3.084427e+01	1.796534e+02	2.097443e+00	8.637074e-01
NC_000962.3	7	9304	0	A	T	0.469	-1.196697e+02	1.295764e+02	2.104379e+00	3.558790e-01
NC_000962.3	4061	11370	0	A	T	0.154	-1.759228e+02	1.859368e+02	2.090292e+00	3.442357e-01
NC_000962.3	8	11820	0	A	T	0.054	4.180785e+02	3.626098e+02	2.093509e+00	2.491154e-01
NC_000962.3	9	11879	0	A	T	0.497	-1.512468e+02	2.082131e+02	2.086551e+00	4.677101e-01
NC_000962.3	5781	12020	0	A	T	0.081	2.218879e+02	1.361688e+02	2.072545e+00	1.034266e-01
NC_000962.3	4623	13074	0	A	T	0.035	-8.886501e+01	3.709397e+02	2.095165e+00	8.107001e-01
NC_000962.3	4624	13091	0	A	T	0.012	1.215813e+02	2.548230e+02	2.097406e+00	6.333493e-01
NC_000962.3	2274	14251	0	A	T	0.196	-2.195893e+01	1.241325e+02	2.085765e+00	8.596127e-01
NC_000962.3	10	14785	0	A	T	0.499	-1.378016e+01	3.831904e+02	2.092907e+00	9.713180e-01
NC_000962.3	11	14861	0	A	T	0.053	2.670897e+02	3.256243e+02	2.095003e+00	4.122168e-01
NC_000962.3	12	15117	0	A	T	0.069	-9.679110e+01	2.876523e+02	2.097602e+00	7.365535e-01
NC_000962.3	3216	16032	0	A	T	0.015	-1.711693e+02	2.024728e+02	2.088295e+00	3.980325e-01
NC_000962.3	13	16119	0	A	T	0.053	8.657713e+01	2.625007e+02	2.084032e+00	7.415868e-01
NC_000962.3	2275	17608	0	A	T	0.169	-4.085114e+01	1.251441e+02	2.086609e+00	7.441448e-01
NC_000962.3	15	21795	0	A	T	0.487	-3.666291e+01	8.586242e+01	2.084987e+00	6.694466e-01
NC_000962.3	8135	22856	0	A	T	0.011	2.944651e+02	2.976070e+02	2.081998e+00	3.226143e-01
NC_000962.3	17	25610	0	A	T	0.053	-5.323333e+01	3.686464e+02	2.100045e+00	8.852033e-01
NC_000962.3	4625	26377	0	A	T	0.034	-3.442891e+01	3.339156e+02	2.094724e+00	9.178928e-01
NC_000962.3	4626	26653	0	A	T	0.035	-2.342826e+02	2.577770e+02	2.101093e+00	3.635785e-01
NC_000962.3	18	26959	0	A	T	0.440	8.644769e+01	5.588262e+01	2.008200e+00	1.220966e-01
NC_000962.3	2276	27463	0	A	T	0.104	-2.673711e+02	9.978052e+01	2.097001e+00	7.455894e-03
NC_000962.3	2277	28073	0	A	T	0.014	3.876404e+01	1.953496e+02	2.079998e+00	8.427336e-01
NC_000962.3	19	28367	0	A	T	0.054	4.180785e+02	3.626098e+02	2.093509e+00	2.491154e-01
NC_000962.3	2801	28640	0	A	T	0.024	-3.580493e+01	1.965134e+02	2.097419e+00	8.554509e-01
NC_000962.3	4063	29483	0	A	T	0.154	-1.030782e+02	1.804085e+02	2.092698e+00	5.678455e-01
NC_000962.3	15781	30341	0	A	T	0.010	-3.417339e+02	2.545796e+02	2.097194e+00	1.796972e-01
NC_000962.3	4064	30519	0	A	T	0.015	-1.813411e+02	4.534069e+02	2.096398e+00	6.892516e-01
NC_000962.3	4065	30688	0	A	T	0.036	8.881429e+01	2.554357e+02	2.088858e+00	7.281188e-01
NC_000962.3	1954	30942	0	A	T	0.012	8.329125e+01	4.299235e+02	2.101182e+00	8.464109e-01
NC_000962.3	4066	30943	0	A	T	0.152	-1.601733e+02	1.430515e+02	2.077481e+00	2.630342e-01
NC_000962.3	4067	31077	0	A	T	0.153	-1.139442e+02	1.823246e+02	2.094846e+00	5.321020e-01
NC_000962.3	5249	32449	0	A	T	0.019	2.267997e+02	3.955168e+02	2.096493e+00	5.664464e-01
NC_000962.3	2278	33457	0	A	T	0.197	9.915015e+00	1.431291e+02	2.092048e+00	9.447818e-01
NC_000962.3	2279	33551	0	A	T	0.193	1.128057e+01	9.176228e+01	2.084361e+00	9.021778e-01
NC_000962.3	21	34044	0	A	T	0.500	-4.308206e+02	8.754646e+02	2.093132e+00	6.227207e-01
NC_000962.3	10013	34558	0	A	T	0.011	3.819702e+01	3.268308e+02	2.093540e+00	9.069788e-01
NC_000962.3	3217	35097	0	A	T	0.049	-1.048106e+01	2.273479e+02	2.097626e+00	9.632359e-01
NC_000962.3	22	35608	0	A	T	0.051	-1.385102e+02	2.041573e+02	2.098023e+00	4.975973e-01
NC_000962.3	4627	35749	0	A	T	0.035	-8.886501e+01	3.709397e+02	2.095165e+00	8.107001e-01
NC_000962.3	23	36008	0	A	T	0.053	4.683862e+02	2.594406e+02	2.105845e+00	7.122745e-02
NC_000962.3	2280	36471	0	A	T	0.121	-1.080554e+02	9.506174e+01	2.077062e+00	2.558600e-01
NC_000962.3	5783	36471	0	A	T	0.112	1.236925e+02	7.810189e+01	2.086854e+00	1.134761e-01
NC_000962.3	24	37031	0	A	T	0.473	-1.075078e+02	1.237308e+02	2.076605e+00	3.850562e-01
NC_000962.3	25	37305	0	A	T	0.054	4.180785e+02	3.626098e+02	2.093509e+00	2.491154e-01
NC_000962.3	26	37334	0	A	T	0.046	-2.316103e+01	2.478934e+02	2.096717e+00	9.255739e-01
NC_000962.3	2281	37763	0	A	T	0.120	1.496993e+01	1.783813e+02	2.096815e+00	9.331310e-01
NC_000962.3	3218	37833	0	A	T	0.013	7.752524e+01	2.365870e+02	2.093185e+00	7.432003e-01
NC_000962.3	1957	39030	0	A	T	0.031	-5.675612e+01	7.924326e+01	2.067402e+00	4.739687e-01
NC_000962.3	30	39158	0	A	T	0.049	-3.789765e+01	1.196032e+02	2.090190e+00	7.513951e-01
NC_000962.3	7349	39680	0	A	T	0.013	2.057065e+02	3.154817e+02	2.091324e+00	5.144807e-01
NC_000962.3	3220	40162	0	A	T	0.031	1.987437e+02	2.321860e+02	2.098310e+00	3.921594e-01
NC_000962.3	6214	41257	0	A	T	0.027	6.293451e+01	3.352040e+02	2.102842e+00	8.510994e-01
NC_000962.3	31	42281	0	A	T	0.069	-9.679110e+01	2.876523e+02	2.097602e+00	7.365535e-01
NC_000962.3	32	42967	0	A	T	0.499	5.792637e+02	6.047912e+02	2.084168e+00	3.383302e-01
NC_000962.3	33	44768	0	A	T	0.053	-1.899028e+02	2.338941e+02	2.092505e+00	4.169741e-01
NC_000962.3	8136	46744	0	A	T	0.011	2.944651e+02	2.976070e+02	2.081998e+00	3.226143e-01
NC_000962.3	6215	47699	0	A	T	0.027	-2.795165e+02	2.888342e+02	2.096921e+00	3.333379e-01
NC_000962.3	34	48503	0	A	T	0.046	-2.316103e+01	2.478934e+02	2.096717e+00	9.255739e-01
NC_000962.3	5250	48860	0	A	T	0.019	-4.256348e+01	3.406304e+02	2.099956e+00	9.005768e-01
NC_000962.3	35	49360	0	A	T	0.061	-7.823087e+01	2.459941e+02	2.095654e+00	7.505168e-01
NC_000962.3	36	49691	0	A	T	0.062	-1.582073e+02	2.036174e+02	2.090808e+00	4.372973e-01
NC_000962.3	10417	49806	0	A	T	0.017	1.611529e+02	3.411665e+02	2.089023e+00	6.367431e-01
NC_000962.3	37	50557	0	A	T	0.223	4.001167e+00	1.101803e+02	2.089818e+00	9.710365e-01
NC_000962.3	38	51949	0	A	T	0.071	2.888083e+01	1.288706e+02	2.088015e+00	8.227059e-01
NC_000962.3	4071	53785	0	A	T	0.015	-1.813411e+02	4.534069e+02	2.096398e+00	6.892516e-01
NC_000962.3	39	54394	0	A	T	0.226	1.740291e+01	1.273748e+02	2.092297e+00	8.913444e-01
NC_000962.3	13994	55208	0	A	T	0.030	2.363427e+02	2.009828e+02	2.067172e+00	2.398170e-01
NC_000962.3	13995	55250	0	A	T	0.030	2.363427e+02	2.009828e+02	2.067172e+00	2.398170e-01
NC_000962.3	3651	55534	0	A	T	0.012	-9.279526e+01	6.489175e+01	2.071845e+00	1.529355e-01
NC_000962.3	1959	55553	0	A	T	0.284	4.246258e+01	3.405308e+01	2.101333e+00	2.126193e-01
NC_000962.3	3221	55554	0	A	T	0.122	-1.492035e+01	3.607905e+01	2.090887e+00	6.792685e-01
NC_000962.3	4072	57393	0	A	T	0.152	-9.321032e+01	1.536487e+02	2.083301e+00	5.441826e-01
NC_000962.3	13996	60066	0	A	T	0.033	-7.364827e+01	1.785653e+02	2.096116e+00	6.800757e-01
NC_000962.3	4073	62012	0	A	T	0.011	1.282601e+02	3.555209e+02	2.086362e+00	7.183271e-01
NC_000962.3	42	62049	0	A	T	0.475	-1.106238e+01	6.627928e+01	2.089993e+00	8.674680e-01
NC_000962.3	4628	62226	0	A	T	0.034	1.611035e+02	3.365874e+02	2.095238e+00	6.322695e-01
NC_000962.3	4074	62657	0	A	T	0.150	7.602311e+01	1.079735e+02	2.090308e+00	4.814914e-01
NC_000962.3	43	63146	0	A	T	0.054	3.868199e+01	2.648800e+02	2.087335e+00	8.839136e-01
NC_000962.3	2282	63771	0	A	T	0.198	-6.676174e+01	1.468182e+02	2.081586e+00	6.493771e-01
NC_000962.3	5784	63868	0	A	T	0.085	4.376884e+01	1.109920e+02	2.075283e+00	6.933872e-01
NC_000962.3	44	65150	0	A	T	0.053	-1.137919e+02	3.293126e+02	2.101159e+00	7.297366e-01
NC_000962.3	6569	65533	0	A	T	0.012	2.875478e+02	1.905377e+02	2.071900e+00	1.314847e-01
NC_000962.3	4075	66285	0	A	T	0.039	2.238104e+02	1.873114e+02	2.079345e+00	2.323412e-01
NC_000962.3	5251	66300	0	A	T	0.019	2.267997e+02	3.955168e+02	2.096493e+00	5.664464e-01
NC_000962.3	4629	66342	0	A	T	0.034	-3.442891e+01	3.339156e+02	2.094724e+00	9.178928e-01
NC_000962.3	13997	66360	0	A	T	0.030	2.363427e+02	2.009828e+02	2.067172e+00	2.398170e-01
NC_000962.3	6570	66994	0	A	T	0.012	2.875478e+02	1.905377e+02	2.071900e+00	1.314847e-01
NC_000962.3	8961	68229	0	A	T	0.019	1.130414e+02	2.606683e+02	2.089210e+00	6.646009e-01
NC_000962.3	45	68338	0	A	T	0.053	-5.323333e+01	3.686464e+02	2.100045e+00	8.852033e-01
NC_000962.3	15783	69049	0	A	T	0.012	-6.130171e+01	1.793517e+02	2.084193e+00	7.325547e-01
NC_000962.3	5785	69834	0	A	T	0.103	-9.337236e+00	1.094747e+02	2.088715e+00	9.320418e-01
NC_000962.3	4076	69871	0	A	T	0.145	-8.105333e+01	9.345306e+01	2.082420e+00	3.859147e-01
NC_000962.3	46	69989	0	A	T	0.480	6.201868e+01	7.861303e+01	2.069226e+00	4.302950e-01
NC_000962.3	5786	70095	0	A	T	0.103	-9.337236e+00	1.094747e+02	2.088715e+00	9.320418e-01
NC_000962.3	47	70267	0	A	T	0.069	-9.679110e+01	2.876523e+02	2.097602e+00	7.365535e-01
NC_000962.3	48	70816	0	A	T	0.485	-4.069092e+00	7.266782e+01	2.087443e+00	9.553530e-01
NC_000962.3	5787	70924	0	A	T	0.109	4.926114e+01	1.837633e+02	2.091395e+00	7.886854e-01
NC_000962.3	49	71336	0	A	T	0.413	-7.460433e+01	3.760278e+01	2.072854e+00	4.744578e-02
NC_000962.3	2283	74059	0	A	T	0.186	7.003225e+01	8.039864e+01	2.072818e+00	3.838663e-01
NC_000962.3	1960	74822	0	A	T	0.012	8.329125e+01	4.299235e+02	2.101182e+00	8.464109e-01
NC_000962.3	51	75233	0	A	T	0.065	6.084386e+01	8.705824e+01	2.085474e+00	4.847365e-01
NC_000962.3	4077	75264	0	A	T	0.036	4.989228e+01	2.503885e+02	2.092415e+00	8.420882e-01
NC_000962.3	52	75940	0	A	T	0.498	1.108503e+02	2.958811e+02	2.092316e+00	7.079803e-01
NC_000962.3	5788	78422	0	A	T	0.022	-1.193635e-01	9.964988e+01	2.093672e+00	9.990444e-01
NC_000962.3	53	79480	0	A	T	0.043	-3.686194e+00	9.247816e+01	2.082113e+00	9.682102e-01
NC_000962.3	4630	79541	0	A	T	0.035	-8.886501e+01	3.709397e+02	2.095165e+00	8.107001e-01
NC_000962.3	16296	79549	0	A	T	0.047	2.361697e+01	3.685351e+01	2.073853e+00	5.217336e-01
NC_000962.3	55	79571	0	A	T	0.019	-4.082943e+01	7.458446e+01	2.081940e+00	5.841720e-01
NC_000962.3	2285	80616	0	A	T	0.423	-1.451839e+02	8.653807e+01	2.073751e+00	9.362685e-02
NC_000962.3	3653	81649	0	A	T	0.016	1.801625e+02	1.315156e+02	2.058315e+00	1.709352e-01
NC_000962.3	5789	81963	0	A	T	0.113	-6.722867e+01	1.896942e+02	2.088261e+00	7.230873e-01
NC_000962.3	3222	83026	0	A	T	0.013	7.752524e+01	2.365870e+02	2.093185e+00	7.432003e-01
NC_000962.3	10014	83510	0	A	T	0.011	1.148670e+02	4.070315e+02	2.101019e+00	7.778259e-01
NC_000962.3	5790	83842	0	A	T	0.113	-1.129034e+02	1.766337e+02	2.085262e+00	5.227987e-01
NC_000962.3	4080	83982	0	A	T	0.153	-6.025518e+01	1.650838e+02	2.089392e+00	7.151672e-01
NC_000962.3	8962	84486	0	A	T	0.019	-2.362638e+01	4.674632e+02	2.101184e+00	9.596978e-01
NC_000962.3	10015	85814	0	A	T	0.011	1.148670e+02	4.070315e+02	2.101019e+00	7.778259e-01
NC_000962.3	2286	86568	0	A	T	0.015	4.582224e+02	2.742041e+02	2.042382e+00	9.492104e-02
NC_000962.3	58	87468	0	A	T	0.054	4.180785e+02	3.626098e+02	2.093509e+00	2.491154e-01
NC_000962.3	8137	87845	0	A	T	0.012	-1.498693e+02	4.845806e+02	2.105517e+00	7.571565e-01
NC_000962.3	8138	89204	0	A	T	0.012	-1.498693e+02	4.845806e+02	2.105517e+00	7.571565e-01
NC_000962.3	4631	91644	0	A	T	0.034	-2.530195e+01	3.086754e+02	2.094654e+00	9.346825e-01
NC_000962.3	4081	92116	0	A	T	0.010	3.823536e+02	4.064838e+02	2.076664e+00	3.470501e-01
NC_000962.3	60	92199	0	A	T	0.471	2.681924e+02	1.535751e+02	2.073600e+00	8.096912e-02
NC_000962.3	14159	93144	0	A	T	0.017	6.651077e+01	6.557942e+01	2.074354e+00	3.106582e-01
NC_000962.3	15785	93899	0	A	T	0.011	-8.156563e+01	3.268601e+02	2.097015e+00	8.029767e-01
NC_000962.3	5791	94344	0	A	T	0.113	-5.828699e+01	1.951129e+02	2.089068e+00	7.651860e-01
NC_000962.3	61	94388	0	A	T	0.053	-5.323333e+01	3.686464e+02	2.100045e+00	8.852033e-01
NC_000962.3	8139	94869	0	A	T	0.012	-1.498693e+02	4.845806e+02	2.105517e+00	7.571565e-01
NC_000962.3	4082	95591	0	A	T	0.036	8.881429e+01	2.554357e+02	2.088858e+00	7.281188e-01
NC_000962.3	62	96894	0	A	T	0.049	3.638065e+02	1.929977e+02	2.094861e+00	5.962871e-02
NC_000962.3	10016	96900	0	A	T	0.011	1.148670e+02	4.070315e+02	2.101019e+00	7.778259e-01
NC_000962.3	63	97350	0	A	T	0.049	3.684087e+02	2.303306e+02	2.103767e+00	1.099356e-01
NC_000962.3	4083	97388	0	A	T	0.015	-1.813411e+02	4.534069e+02	2.096398e+00	6.892516e-01
NC_000962.3	4632	98069	0	A	T	0.034	-3.442891e+01	3.339156e+02	2.094724e+00	9.178928e-01
NC_000962.3	8963	100825	0	A	T	0.019	-2.362638e+01	4.674632e+02	2.101184e+00	9.596978e-01
NC_000962.3	65	101539	0	A	T	0.046	-2.316103e+01	2.478934e+02	2.096717e+00	9.255739e-01
NC_000962.3	3224	101727	0	A	T	0.050	-2.429830e+01	2.357823e+02	2.097730e+00	9.179346e-01
NC_000962.3	6217	102188	0	A	T	0.027	6.293451e+01	3.352040e+02	2.102842e+00	8.510994e-01
NC_000962.3	4633	102304	0	A	T	0.035	-8.886501e+01	3.709397e+02	2.095165e+00	8.107001e-01
NC_000962.3	68	103756	0	A	T	0.056	2.285961e+01	8.895349e+01	2.083316e+00	7.972283e-01
NC_000962.3	3225	103879	0	A	T	0.071	-5.913274e+01	3.820416e+01	2.045393e+00	1.218899e-01
NC_000962.3	8140	104653	0	A	T	0.010	1.575095e+02	2.197071e+02	2.074149e+00	4.735488e-01
NC_000962.3	1961	104712	0	A	T	0.246	-1.144478e+01	3.981793e+01	2.083537e+00	7.738264e-01
NC_000962.3	4634	104785	0	A	T	0.015	-2.146909e+01	1.832407e+02	2.086255e+00	9.067471e-01
NC_000962.3	13246	104824	0	A	T	0.016	1.596244e+02	1.130151e+02	2.112856e+00	1.580455e-01
NC_000962.3	1962	104838	0	A	T	0.065	-3.327667e+01	4.945314e+01	2.085674e+00	5.011242e-01
NC_000962.3	1963	104856	0	A	T	0.144	-1.287044e+01	4.642564e+01	2.090658e+00	7.816460e-01
NC_000962.3	19816	104936	0	A	T	0.028	-4.528879e+01	5.423019e+01	2.069082e+00	4.037891e-01
NC_000962.3	69	104962	0	A	T	0.229	2.672483e+01	4.318971e+01	2.081244e+00	5.361614e-01
NC_000962.3	10420	104978	0	A	T	0.017	1.281513e+01	3.331149e+02	2.095259e+00	9.693178e-01
NC_000962.3	9616	105021	0	A	T	0.010	-1.515722e+01	9.822368e+01	2.086751e+00	8.773845e-01
NC_000962.3	70	105045	0	A	T	0.246	-8.677101e+00	5.249988e+01	2.086507e+00	8.687482e-01
NC_000962.3	71	105139	0	A	T	0.052	-1.903076e+02	1.848193e+02	2.096034e+00	3.033271e-01
NC_000962.3	72	105736	0	A	T	0.061	-7.823087e+01	2.459941e+02	2.095654e+00	7.505168e-01
NC_000962.3	5794	105799	0	A	T	0.109	9.676557e+01	1.817149e+02	2.090821e+00	5.944535e-01
NC_000962.3	8141	106403	0	A	T	0.012	-1.498693e+02	4.845806e+02	2.105517e+00	7.571565e-01
NC_000962.3	5795	107485	0	A	T	0.113	-6.722867e+01	1.896942e+02	2.088261e+00	7.230873e-01
NC_000962.3	5796	107794	0	A	T	0.108	4.953804e+00	1.938846e+02	2.096974e+00	9.796196e-01
NC_000962.3	8964	108872	0	A	T	0.019	-2.362638e+01	4.674632e+02	2.101184e+00	9.596978e-01
NC_000962.3	6218	113838	0	A	T	0.027	-2.795165e+02	2.888342e+02	2.096921e+00	3.333379e-01
NC_000962.3	73	116000	0	A	T	0.499	-1.112225e+02	4.768118e+02	2.095147e+00	8.155906e-01
NC_000962.3	3227	117021	0	A	T	0.019	2.667168e+02	2.879813e+02	2.087840e+00	3.545193e-01
NC_000962.3	74	122109	0	A	T	0.473	7.861369e+00	6.006168e+01	2.085374e+00	8.958821e-01
NC_000962.3	8966	122177	0	A	T	0.019	2.614388e+02	3.912563e+02	2.094239e+00	5.041116e-01
NC_000962.3	75	123454	0	A	T	0.053	-1.137919e+02	3.293126e+02	2.101159e+00	7.297366e-01
NC_000962.3	1964	123493	0	A	T	0.012	8.329125e+01	4.299235e+02	2.101182e+00	8.464109e-01
NC_000962.3	76	123520	0	A	T	0.069	-9.679110e+01	2.876523e+02	2.097602e+00	7.365535e-01
NC_000962.3	10422	126137	0	A	T	0.016	2.019414e+02	2.376986e+02	2.087629e+00	3.957071e-01
NC_000962.3	5684	126226	0	A	T	0.030	-6.219891e-01	2.022266e+02	2.098413e+00	9.975464e-01
NC_000962.3	5253	126270	0	A	T	0.019	2.267997e+02	3.955168e+02	2.096493e+00	5.664464e-01
NC_000962.3	1965	127075	0	A	T	0.012	8.329125e+01	4.299235e+02	2.101182e+00	8.464109e-01
NC_000962.3	13998	128004	0	A	T	0.017	4.093883e+02	1.153219e+02	1.926623e+00	3.977888e-04
NC_000962.3	3228	128154	0	A	T	0.014	4.457463e+01	2.294239e+02	2.093100e+00	8.459769e-01
NC_000962.3	5254	129477	0	A	T	0.019	2.267997e+02	3.955168e+02	2.096493e+00	5.664464e-01
NC_000962.3	4635	130083	0	A	T	0.034	1.611035e+02	3.365874e+02	2.095238e+00	6.322695e-01
NC_000962.3	2290	130227	0	A	T	0.088	-4.167958e+01	1.467993e+02	2.091373e+00	7.765112e-01
NC_000962.3	10424	130864	0	A	T	0.018	2.331237e+02	3.072774e+02	2.080827e+00	4.481722e-01
NC_000962.3	5797	130997	0	A	T	0.109	3.888610e+01	1.931041e+02	2.092008e+00	8.404350e-01
NC_000962.3	78	131175	0	A	T	0.500	-4.105009e+02	3.530198e+02	2.091109e+00	2.450940e-01
NC_000962.3	79	132417	0	A	T	0.465	1.189743e+02	5.359745e+01	2.017259e+00	2.659065e-02
NC_000962.3	8142	133503	0	A	T	0.011	2.944651e+02	2.976070e+02	2.081998e+00	3.226143e-01
NC_000962.3	80	133839	0	A	T	0.496	-5.165900e+01	2.030402e+02	2.088497e+00	7.992019e-01
NC_000962.3	2291	133862	0	A	T	0.198	-9.798565e+01	1.651810e+02	2.092930e+00	5.531401e-01
NC_000962.3	81	135329	0	A	T	0.050	6.593582e+01	2.414123e+02	2.095534e+00	7.847963e-01
NC_000962.3	3229	135802	0	A	T	0.019	2.667168e+02	2.879813e+02	2.087840e+00	3.545193e-01
NC_000962.3	4088	137265	0	A	T	0.011	1.282601e+02	3.555209e+02	2.086362e+00	7.183271e-01
NC_000962.3	4089	137851	0	A	T	0.036	8.881429e+01	2.554357e+02	2.088858e+00	7.281188e-01
NC_000962.3	4636	138058	0	A	T	0.011	1.687298e+02	2.408523e+02	2.080341e+00	4.836960e-01
NC_000962.3	8143	138497	0	A	T	0.012	-1.498693e+02	4.845806e+02	2.105517e+00	7.571565e-01
NC_000962.3	82	139297	0	A	T	0.053	-1.137919e+02	3.293126e+02	2.101159e+00	7.297366e-01
NC_000962.3	83	141623	0	A	T	0.049	3.684087e+02	2.303306e+02	2.103767e+00	1.099356e-01
NC_000962.3	8967	142311	0	A	T	0.019	2.519995e+02	4.293202e+02	2.093189e+00	5.573144e-01
NC_000962.3	17066	142368	0	A	T	0.016	-3.315942e+01	9.811339e+01	2.083578e+00	7.354352e-01
NC_000962.3	84	143207	0	A	T	0.069	-1.199260e+02	2.001485e+02	2.090420e+00	5.491442e-01
NC_000962.3	4637	143667	0	A	T	0.035	-2.342826e+02	2.577770e+02	2.101093e+00	3.635785e-01
NC_000962.3	3230	144024	0	A	T	0.019	2.667168e+02	2.879813e+02	2.087840e+00	3.545193e-01
NC_000962.3	4090	144390	0	A	T	0.015	-1.813411e+02	4.534069e+02	2.096398e+00	6.892516e-01
NC_000962.3	8968	145837	0	A	T	0.019	-2.362638e+01	4.674632e+02	2.101184e+00	9.596978e-01
NC_000962.3	87	146087	0	A	T	0.499	6.706731e+01	3.575738e+02	2.095968e+00	8.512465e-01
NC_000962.3	88	146236	0	A	T	0.049	3.684087e+02	2.303306e+02	2.103767e+00	1.099356e-01
NC_000962.3	5798	146737	0	A	T	0.085	6.620106e+01	1.152556e+02	2.075121e+00	5.657981e-01
NC_000962.3	10019	146985	0	A	T	0.011	1.148670e+02	4.070315e+02	2.101019e+00	7.778259e-01
NC_000962.3	89	147262	0	A	T	0.054	4.180785e+02	3.626098e+02	2.093509e+00	2.491154e-01
NC_000962.3	4091	147985	0	A	T	0.014	-2.856216e+02	4.443700e+02	2.091366e+00	5.204853e-01
NC_000962.3	2292	149323	0	A	T	0.120	1.496993e+01	1.783813e+02	2.096815e+00	9.331310e-01
NC_000962.3	8969	149731	0	A	T	0.019	2.561804e+02	2.855482e+02	2.090019e+00	3.697885e-01
NC_000962.3	6534	150124	0	A	T	0.100	-4.313625e+01	6.017703e+01	2.060546e+00	4.736008e-01
NC_000962.3	1966	150888	0	A	T	0.157	-1.795652e+01	2.076878e+01	2.082036e+00	3.874081e-01
NC_000962.3	1967	150890	0	A	T	0.229	-6.744395e+00	2.415097e+01	2.090721e+00	7.800859e-01
NC_000962.3	23244	150896	0	A	T	0.089	9.618838e+00	3.187828e+01	2.091371e+00	7.628969e-01
NC_000962.3	2294	154191	0	A	T	0.086	-3.131167e+01	4.178483e+01	2.086153e+00	4.537668e-01
NC_000962.3	90	154283	0	A	T	0.492	-5.369362e+00	1.020405e+02	2.087769e+00	9.580421e-01
NC_000962.3	10020	154811	0	A	T	0.011	3.819702e+01	3.268308e+02	2.093540e+00	9.069788e-01
NC_000962.3	4093	155293	0	A	T	0.014	-2.235270e+02	2.832251e+02	2.083857e+00	4.301143e-01
NC_000962.3	2295	157292	0	A	T	0.198	1.773110e+01	1.339898e+02	2.089866e+00	8.947405e-01
NC_000962.3	8144	158791	0	A	T	0.012	-1.498693e+02	4.845806e+02	2.105517e+00	7.571565e-01
NC_000962.3	8145	159798	0	A	T	0.012	3.689564e+02	2.538608e+02	2.069290e+00	1.463378e-01
NC_000962.3	3231	160780	0	A	T	0.015	-1.711693e+02	2.024728e+02	2.088295e+00	3.980325e-01
NC_000962.3	8146	160926	0	A	T	0.011	2.944651e+02	2.976070e+02	2.081998e+00	3.226143e-01
NC_000962.3	13999	161087	0	A	T	0.031	1.132167e+02	1.810623e+02	2.077382e+00	5.318796e-01
NC_000962.3	92	162152	0	A	T	0.062	-6.185593e+01	9.020107e+01	2.077983e+00	4.929783e-01
NC_000962.3	8147	162186	0	A	T	0.012	-1.498693e+02	4.845806e+02	2.105517e+00	7.571565e-01
NC_000962.3	2296	162581	0	A	T	0.198	-1.956523e+01	1.387539e+02	2.088334e+00	8.878845e-01
NC_000962.3	8148	163320	0	A	T	0.012	-8.280516e+01	2.832221e+02	2.086874e+00	7.700475e-01
NC_000962.3	3232	163521	0	A	T	0.013	1.269716e+02	2.406710e+02	2.096017e+00	5.978775e-01
NC_000962.3	4094	163573	0	A	T	0.038	2.086849e+02	1.896364e+02	2.082336e+00	2.713227e-01
NC_000962.3	93	163705	0	A	T	0.050	6.751304e+01	2.108600e+02	2.091499e+00	7.488791e-01
NC_000962.3	4095	163866	0	A	T	0.011	1.282601e+02	3.555209e+02	2.086362e+00	7.183271e-01
NC_000962.3	4096	164222	0	A	T	0.011	1.282601e+02	3.555209e+02	2.086362e+00	7.183271e-01
NC_000962.3	5800	164676	0	A	T	0.113	-1.785014e+01	1.871590e+02	2.092151e+00	9.240310e-01
NC_000962.3	7356	166925	0	A	T	0.013	2.057065e+02	3.154817e+02	2.091324e+00	5.144807e-01
NC_000962.3	8149	169362	0	A	T	0.011	2.944651e+02	2.976070e+02	2.081998e+00	3.226143e-01
NC_000962.3	5801	169637	0	A	T	0.080	1.267218e+02	1.299621e+02	2.072746e+00	3.296920e-01
NC_000962.3	8150	170263	0	A	T	0.018	2.177544e+01	2.639015e+02	2.099656e+00	9.342499e-01
NC_000962.3	8891	171457	0	A	T	0.011	-2.053130e+02	6.470862e+01	2.092635e+00	1.541471e-03
NC_000962.3	49620	171731	0	A	T	0.023	3.784487e+01	4.980498e+01	2.082495e+00	4.474629e-01
NC_000962.3	38084	171735	0	A	T	0.055	4.541902e+01	4.779472e+01	2.083476e+00	3.421239e-01
NC_000962.3	14000	171743	0	A	T	0.077	6.723738e+00	4.416925e+01	2.080424e+00	8.790297e-01
NC_000962.3	4097	174684	0	A	T	0.015	-1.813411e+02	4.534069e+02	2.096398e+00	6.892516e-01
NC_000962.3	3233	176303	0	A	T	0.050	6.001676e+00	2.442264e+02	2.099065e+00	9.803980e-01
NC_000962.3	4638	177506	0	A	T	0.034	1.779914e+02	2.743248e+02	2.087978e+00	5.165496e-01
NC_000962.3	4098	177596	0	A	T	0.154	-1.609142e+02	1.886159e+02	2.092494e+00	3.937294e-01
NC_000962.3	94	177857	0	A	T	0.456	3.835302e+01	5.312293e+01	2.081435e+00	4.704328e-01
NC_000962.3	2298	178941	0	A	T	0.104	-1.512422e+02	1.461871e+02	2.093202e+00	3.010407e-01
NC_000962.3	4099	178946	0	A	T	0.155	-6.832607e+01	1.469777e+02	2.081332e+00	6.420928e-01
NC_000962.3	2299	180025	0	A	T	0.195	-5.914910e+01	1.238182e+02	2.085295e+00	6.329302e-01
NC_000962.3	14001	182222	0	A	T	0.033	-1.062119e+02	1.677237e+02	2.094645e+00	5.266685e-01
NC_000962.3	95	182824	0	A	T	0.045	-2.860426e+00	1.843305e+02	2.089089e+00	9.876212e-01
NC_000962.3	96	183091	0	A	T	0.042	1.721470e+02	1.221959e+02	2.067916e+00	1.591184e-01
NC_000962.3	14002	184461	0	A	T	0.033	-1.409917e+02	1.943052e+02	2.106524e+00	4.681906e-01
NC_000962.3	14003	184764	0	A	T	0.033	-1.486790e+02	1.719760e+02	2.097783e+00	3.874401e-01
NC_000962.3	5802	187226	0	A	T	0.081	2.218879e+02	1.361688e+02	2.072545e+00	1.034266e-01
NC_000962.3	5803	187420	0	A	T	0.113	-6.363440e+00	1.928307e+02	2.094070e+00	9.736791e-01
NC_000962.3	4100	187738	0	A	T	0.015	-1.813411e+02	4.534069e+02	2.096398e+00	6.892516e-01
NC_000962.3	4639	188506	0	A	T	0.011	2.488282e+02	2.511765e+02	2.091964e+00	3.220241e-01
NC_000962.3	97	188800	0	A	T	0.498	-4.606706e+02	3.403569e+02	2.116803e+00	1.761125e-01
NC_000962.3	4640	188861	0	A	T	0.034	1.779914e+02	2.743248e+02	2.087978e+00	5.165496e-01
NC_000962.3	8151	190024	0	A	T	0.011	2.944651e+02	2.976070e+02	2.081998e+00	3.226143e-01
NC_000962.3	8152	190149	0	A	T	0.012	-1.498693e+02	4.845806e+02	2.105517e+00	7.571565e-01
NC_000962.3	98	190816	0	A	T	0.054	4.180785e+02	3.626098e+02	2.093509e+00	2.491154e-01
NC_000962.3	100	194306	0	A	T	0.069	-9.679110e+01	2.876523e+02	2.097602e+00	7.365535e-01
NC_000962.3	101	194681	0	A	T	0.469	2.850648e-01	1.068533e+02	2.084270e+00	9.978718e-01
NC_000962.3	102	195682	0	A	T	0.053	-5.323333e+01	3.686464e+02	2.100045e+00	8.852033e-01
NC_000962.3	10426	195689	0	A	T	0.017	1.281513e+01	3.331149e+02	2.095259e+00	9.693178e-01
NC_000962.3	2300	196522	0	A	T	0.119	-1.215078e+02	1.549407e+02	2.094571e+00	4.330402e-01
NC_000962.3	2301	196588	0	A	T	0.048	4.546830e+01	1.651977e+02	2.087639e+00	7.831750e-01
NC_000962.3	103	196642	0	A	T	0.471	1.362707e+02	1.768259e+02	2.079042e+00	4.410425e-01
NC_000962.3	8153	197047	0	A	T	0.018	1.818632e+02	2.246608e+02	2.107005e+00	4.183619e-01
NC_000962.3	4642	197782	0	A	T	0.034	1.857196e+02	3.247351e+02	2.090713e+00	5.674723e-01
NC_000962.3	5255	198521	0	A	T	0.018	-3.350567e+01	3.218871e+02	2.099231e+00	9.171115e-01
NC_000962.3	7358	198720	0	A	T	0.013	2.057065e+02	3.154817e+02	2.091324e+00	5.144807e-01
NC_000962.3	3236	198981	0	A	T	0.037	-6.657340e+01	4.547359e+01	2.055409e+00	1.434136e-01
NC_000962.3	105	199470	0	A	T	0.069	-9.679110e+01	2.876523e+02	2.097602e+00	7.365535e-01
NC_000962.3	2302	200154	0	A	T	0.087	-2.263735e+01	1.297727e+02	2.088496e+00	8.615456e-01
NC_000962.3	10021	200746	0	A	T	0.011	1.148670e+02	4.070315e+02	2.101019e+00	7.778259e-01
NC_000962.3	8154	201220	0	A	T	0.012	-1.498693e+02	4.845806e+02	2.105517e+00	7.571565e-01
NC_000962.3	5804	202197	0	A	T	0.108	5.557846e+01	1.055535e+02	2.090918e+00	5.985927e-01
NC_000962.3	106	203038	0	A	T	0.050	-9.588631e+01	2.605888e+02	2.098079e+00	7.129574e-01
NC_000962.3	2303	203269	0	A	T	0.198	-1.236476e+02	1.658915e+02	2.088995e+00	4.561814e-01
NC_000962.3	4643	203704	0	A	T	0.034	-3.442891e+01	3.339156e+02	2.094724e+00	9.178928e-01
NC_000962.3	107	204094	0	A	T	0.046	-2.316103e+01	2.478934e+02	2.096717e+00	9.255739e-01
NC_000962.3	4101	206232	0	A	T	0.010	6.229234e+01	2.772087e+02	2.082157e+00	8.222348e-01
NC_000962.3	108	206339	0	A	T	0.496	3.051253e+00	1.775572e+02	2.088521e+00	9.862917e-01
NC_000962.3	2304	207226	0	A	T	0.198	-1.237647e+02	1.647435e+02	2.087537e+00	4.526219e-01
NC_000962.3	10427	210624	0	A	T	0.024	-1.351290e+02	1.735629e+02	2.086567e+00	4.363683e-01
NC_000962.3	2810	212244	0	A	T	0.023	4.752510e+01	1.752530e+02	2.081906e+00	7.862918e-01
NC_000962.3	2305	212353	0	A	T	0.198	-1.135405e+02	1.667268e+02	2.084960e+00	4.959835e-01
NC_000962.3	110	213147	0	A	T	0.053	-5.323333e+01	3.686464e+02	2.100045e+00	8.852033e-01
NC_000962.3	111	213281	0	A	T	0.053	-5.323333e+01	3.686464e+02	2.100045e+00	8.852033e-01
NC_000962.3	112	217201	0	A	T	0.069	-2.417438e+02	2.331542e+02	2.079278e+00	2.999854e-01
NC_000962.3	9827	218599	0	A	T	0.016	6.363697e+01	1.002511e+02	2.087194e+00	5.256765e-01
NC_000962.3	3666	219105	0	A	T	0.016	1.476325e+02	1.239277e+02	2.065706e+00	2.337420e-01
NC_000962.3	4102	220050	0	A	T	0.154	-1.650482e+02	1.833617e+02	2.089762e+00	3.682064e-01
NC_000962.3	5805	222486	0	A	T	0.115	-1.940560e+02	1.299780e+02	2.087014e+00	1.356603e-01
NC_000962.3	114	222925	0	A	T	0.053	1.661658e+02	2.572126e+02	2.081759e+00	5.183668e-01
NC_000962.3	115	223942	0	A	T	0.493	-1.189820e+02	1.145682e+02	2.097638e+00	2.992013e-01
NC_000962.3	116	225323	0	A	T	0.488	-2.753776e+01	9.624570e+01	2.087899e+00	7.748282e-01
NC_000962.3	8971	225696	0	A	T	0.019	-2.362638e+01	4.674632e+02	2.101184e+00	9.596978e-01
NC_000962.3	117	227098	0	A	T	0.496	1.251540e+02	1.615506e+02	2.066191e+00	4.386423e-01
NC_000962.3	10428	227781	0	A	T	0.017	2.351402e+02	3.543137e+02	2.085343e+00	5.070216e-01
NC_000962.3	118	230170	0	A	T	0.054	4.180785e+02	3.626098e+02	2.093509e+00	2.491154e-01
NC_000962.3	119	230577	0	A	T	0.069	-9.679110e+01	2.876523e+02	2.097602e+00	7.365535e-01
NC_000962.3	120	231114	0	A	T	0.475	-2.708865e+01	1.418898e+02	2.083888e+00	8.486207e-01
NC_000962.3	3668	232361	0	A	T	0.016	1.801625e+02	1.315156e+02	2.058315e+00	1.709352e-01
NC_000962.3	4103	232574	0	A	T	0.038	9.516438e+01	1.562310e+02	2.082903e+00	5.425377e-01
NC_000962.3	3237	234051	0	A	T	0.048	3.494828e+01	1.417858e+02	2.091895e+00	8.053411e-01
NC_000962.3	4645	234160	0	A	T	0.034	-6.831534e+01	3.366797e+02	2.094932e+00	8.392351e-01
NC_000962.3	2306	234450	0	A	T	0.082	-6.165299e+01	1.080072e+02	2.086102e+00	5.682096e-01
NC_000962.3	121	234477	0	A	T	0.439	1.322239e+02	5.882671e+01	2.008256e+00	2.474835e-02
NC_000962.3	122	234497	0	A	T	0.497	-5.884256e+01	1.141267e+02	2.075223e+00	6.062207e-01
NC_000962.3	4646	234682	0	A	T	0.011	2.787082e+02	2.889042e+02	2.095356e+00	3.348544e-01
NC_000962.3	4647	235521	0	A	T	0.010	3.059065e+02	2.882431e+02	2.088785e+00	2.887424e-01
NC_000962.3	10023	236257	0	A	T	0.011	1.148670e+02	4.070315e+02	2.101019e+00	7.778259e-01
NC_000962.3	6223	243118	0	A	T	0.027	6.293451e+01	3.352040e+02	2.102842e+00	8.510994e-01
NC_000962.3	6224	243535	0	A	T	0.027	6.293451e+01	3.352040e+02	2.102842e+00	8.510994e-01
NC_000962.3	10429	244599	0	A	T	0.018	1.771022e+02	2.991628e+02	2.084925e+00	5.539493e-01
NC_000962.3	6225	244911	0	A	T	0.027	-2.147752e+02	2.432042e+02	2.098509e+00	3.773274e-01
NC_000962.3	123	249522	0	A	T	0.064	7.369697e+00	1.085532e+02	2.082991e+00	9.458826e-01
NC_000962.3	10430	249975	0	A	T	0.017	-8.746342e+01	2.769034e+02	2.097496e+00	7.521530e-01
NC_000962.3	4104	251468	0	A	T	0.015	-1.813411e+02	4.534069e+02	2.096398e+00	6.892516e-01
NC_000962.3	124	251575	0	A	T	0.069	-1.303645e+02	2.669529e+02	2.094838e+00	6.253822e-01
NC_000962.3	4105	252630	0	A	T	0.010	3.823536e+02	4.064838e+02	2.076664e+00	3.470501e-01
NC_000962.3	4106	257181	0	A	T	0.011	1.282601e+02	3.555209e+02	2.086362e+00	7.183271e-01
NC_000962.3	1970	258682	0	A	T	0.012	8.329125e+01	4.299235e+02	2.101182e+00	8.464109e-01
NC_000962.3	8975	259662	0	A	T	0.019	-2.362638e+01	4.674632e+02	2.101184e+00	9.596978e-01
NC_000962.3	8156	260454	0	A	T	0.012	3.575743e+02	3.079285e+02	2.062023e+00	2.457443e-01
NC_000962.3	8976	261530	0	A	T	0.019	2.519995e+02	4.293202e+02	2.093189e+00	5.573144e-01
NC_000962.3	125	261869	0	A	T	0.493	3.100618e+01	1.188202e+02	2.083530e+00	7.941683e-01
NC_000962.3	126	262268	0	A	T	0.061	-1.055531e+02	2.325198e+02	2.093473e+00	6.499317e-01
NC_000962.3	2307	263534	0	A	T	0.015	1.989731e+02	2.352500e+02	2.054083e+00	3.978091e-01
NC_000962.3	127	264129	0	A	T	0.054	4.180785e+02	3.626098e+02	2.093509e+00	2.491154e-01
NC_000962.3	128	265554	0	A	T	0.495	-2.377104e+02	1.458679e+02	2.067163e+00	1.034006e-01
NC_000962.3	4107	265968	0	A	T	0.036	8.881429e+01	2.554357e+02	2.088858e+00	7.281188e-01
NC_000962.3	129	267751	0	A	T	0.053	-5.323333e+01	3.686464e+02	2.100045e+00	8.852033e-01
NC_000962.3	130	270430	0	A	T	0.053	-5.323333e+01	3.686464e+02	2.100045e+00	8.852033e-01
NC_000962.3	1971	271640	0	A	T	0.013	3.348463e+01	1.996599e+02	2.086423e+00	8.668365e-01
NC_000962.3	10431	272267	0	A	T	0.021	8.827167e+01	1.752827e+02	2.099577e+00	6.146230e-01
NC_000962.3	10432	276500	0	A	T	0.018	1.771022e+02	2.991628e+02	2.084925e+00	5.539493e-01
NC_000962.3	131	278021	0	A	T	0.053	-5.323333e+01	3.686464e+02	2.100045e+00	8.852033e-01
NC_000962.3	132	278681	0	A	T	0.498	-1.121106e+02	3.616262e+02	2.086293e+00	7.565926e-01
NC_000962.3	10433	279468	0	A	T	0.018	2.331237e+02	3.072774e+02	2.080827e+00	4.481722e-01
NC_000962.3	4108	282063	0	A	T	0.011	1.384038e+01	3.762904e+02	2.092899e+00	9.706647e-01
NC_000962.3	3238	282188	0	A	T	0.028	1.636280e+02	1.310735e+02	2.068560e+00	2.121006e-01
NC_000962.3	134	282892	0	A	T	0.054	4.180785e+02	3.626098e+02	2.093509e+00	2.491154e-01
NC_000962.3	2308	283614	0	A	T	0.379	-7.146686e+01	9.720051e+01	2.079677e+00	4.623068e-01
NC_000962.3	7362	284588	0	A	T	0.013	2.057065e+02	3.154817e+02	2.091324e+00	5.144807e-01
NC_000962.3	4109	284623	0	A	T	0.153	-1.174088e+01	1.591401e+02	2.090957e+00	9.411981e-01
NC_000962.3	136	285772	0	A	T	0.499	3.885606e+01	4.424249e+02	2.094521e+00	9.300279e-01
NC_000962.3	137	285871	0	A	T	0.417	3.110157e+01	5.415321e+01	2.067644e+00	5.658380e-01
NC_000962.3	10434	286723	0	A	T	0.017	1.281513e+01	3.331149e+02	2.095259e+00	9.693178e-01
NC_000962.3	6228	287904	0	A	T	0.027	-1.817764e+02	2.328887e+02	2.085601e+00	4.352088e-01
NC_000962.3	138	288260	0	A	T	0.046	-2.316103e+01	2.478934e+02	2.096717e+00	9.255739e-01
NC_000962.3	10024	288278	0	A	T	0.011	1.148670e+02	4.070315e+02	2.101019e+00	7.778259e-01
NC_000962.3	10025	289108	0	A	T	0.011	1.148670e+02	4.070315e+02	2.101019e+00	7.778259e-01
NC_000962.3	15788	291187	0	A	T	0.010	4.837334e+01	2.932458e+02	2.101300e+00	8.690001e-01
NC_000962.3	139	293629	0	A	T	0.224	-1.235583e+01	1.035124e+02	2.086119e+00	9.050025e-01
NC_000962.3	2309	293705	0	A	T	0.200	-5.240365e+01	1.442813e+02	2.084255e+00	7.165058e-01
NC_000962.3	14004	294586	0	A	T	0.030	2.866789e+02	1.899735e+02	2.063842e+00	1.315081e-01
NC_000962.3	4648	295423	0	A	T	0.035	-8.886501e+01	3.709397e+02	2.095165e+00	8.107001e-01
NC_000962.3	8157	295612	0	A	T	0.012	-1.498693e+02	4.845806e+02	2.105517e+00	7.571565e-01
NC_000962.3	2310	295648	0	A	T	0.045	1.599195e+02	1.745496e+02	2.076171e+00	3.597252e-01
NC_000962.3	6229	295917	0	A	T	0.027	6.293451e+01	3.352040e+02	2.102842e+00	8.510994e-01
NC_000962.3	140	296312	0	A	T	0.047	-1.324669e+02	2.098561e+02	2.094830e+00	5.279931e-01
NC_000962.3	4649	296325	0	A	T	0.035	-4.051591e+00	3.033881e+02	2.093079e+00	9.893468e-01
NC_000962.3	8978	297180	0	A	T	0.019	3.413807e+02	3.562965e+02	2.100608e+00	3.381560e-01
NC_000962.3	6230	302660	0	A	T	0.027	6.293451e+01	3.352040e+02	2.102842e+00	8.510994e-01
NC_000962.3	4110	304679	0	A	T	0.015	-1.813411e+02	4.534069e+02	2.096398e+00	6.892516e-01
NC_000962.3	141	304923	0	A	T	0.226	4.559917e+01	1.409025e+02	2.098173e+00	7.462715e-01
NC_000962.3	142	305188	0	A	T	0.053	-5.323333e+01	3.686464e+02	2.100045e+00	8.852033e-01
NC_000962.3	23920	305362	0	A	T	0.012	1.254959e+02	1.180824e+02	2.038359e+00	2.880603e-01
NC_000962.3	1972	305984	0	A	T	0.011	-1.524170e+02	2.969198e+02	2.099132e+00	6.078019e-01
NC_000962.3	1973	306365	0	A	T	0.012	8.329125e+01	4.299235e+02	2.101182e+00	8.464109e-01
NC_000962.3	10028	306487	0	A	T	0.011	1.148670e+02	4.070315e+02	2.101019e+00	7.778259e-01
NC_000962.3	4651	306833	0	A	T	0.030	-7.359822e+01	1.135589e+02	2.087776e+00	5.170203e-01
NC_000962.3	8158	309768	0	A	T	0.011	2.944651e+02	2.976070e+02	2.081998e+00	3.226143e-01
NC_000962.3	143	310973	0	A	T	0.494	-1.460839e+02	1.275238e+02	2.060957e+00	2.521767e-01
NC_000962.3	5810	311029	0	A	T	0.079	1.356560e+02	1.306100e+02	2.064055e+00	2.991509e-01
NC_000962.3	8979	311238	0	A	T	0.019	-2.362638e+01	4.674632e+02	2.101184e+00	9.596978e-01
NC_000962.3	144	311613	0	A	T	0.498	-1.737353e+02	2.968165e+02	2.071159e+00	5.584191e-01
NC_000962.3	2311	312940	0	A	T	0.050	-1.188349e+01	1.446422e+02	2.090610e+00	9.345327e-01
NC_000962.3	2312	316129	0	A	T	0.195	-3.094759e+01	1.224508e+02	2.089914e+00	8.005094e-01
NC_000962.3	8159	317087	0	A	T	0.011	2.944651e+02	2.976070e+02	2.081998e+00	3.226143e-01
NC_000962.3	4111	320038	0	A	T	0.014	-2.856216e+02	4.443700e+02	2.091366e+00	5.204853e-01
NC_000962.3	2313	321850	0	A	T	0.014	2.452650e+02	2.138461e+02	2.043463e+00	2.516056e-01
NC_000962.3	2314	324138	0	A	T	0.015	4.582224e+02	2.742041e+02	2.042382e+00	9.492104e-02
NC_000962.3	145	325505	0	A	T	0.069	-9.679110e+01	2.876523e+02	2.097602e+00	7.365535e-01
NC_000962.3	6231	326039	0	A	T	0.027	6.293451e+01	3.352040e+02	2.102842e+00	8.510994e-01
NC_000962.3	2315	327897	0	A	T	0.118	-1.234959e+02	1.514664e+02	2.095568e+00	4.150161e-01
NC_000962.3	4112	328641	0	A	T	0.014	-2.856216e+02	4.443700e+02	2.091366e+00	5.204853e-01
NC_000962.3	10435	329826	0	A	T	0.021	-2.034785e+01	1.899081e+02	2.093699e+00	9.146884e-01
NC_000962.3	10436	331330	0	A	T	0.017	2.351402e+02	3.543137e+02	2.085343e+00	5.070216e-01
NC_000962.3	4653	332632	0	A	T	0.034	-2.362984e+02	2.383536e+02	2.089871e+00	3.216692e-01
NC_000962.3	14006	332916	0	A	T	0.040	-5.766867e+01	9.285235e+01	2.085218e+00	5.346466e-01
NC_000962.3	14007	332951	0	A	T	0.037	-4.765564e+01	1.251983e+02	2.084725e+00	7.035261e-01
NC_000962.3	8982	332981	0	A	T	0.019	-2.362638e+01	4.674632e+02	2.101184e+00	9.596978e-01
NC_000962.3	2316	333218	0	A	T	0.048	-1.901266e+01	1.731553e+02	2.094987e+00	9.125824e-01
NC_000962.3	14008	333406	0	A	T	0.035	-5.290087e+01	1.705868e+02	2.087531e+00	7.565217e-01
NC_000962.3	36825	333673	0	A	T	0.044	6.775613e+01	3.638867e+01	2.076236e+00	6.280673e-02
NC_000962.3	37148	333718	0	A	T	0.023	2.868689e+01	4.911823e+01	2.081354e+00	5.592873e-01
NC_000962.3	43355	333803	0	A	T	0.016	4.609054e+01	1.478600e+02	2.081034e+00	7.553008e-01
NC_000962.3	19086	333892	0	A	T	0.345	-4.729725e+01	3.211405e+01	2.006259e+00	1.410281e-01
NC_000962.3	44807	333904	0	A	T	0.025	-1.185485e+02	8.777470e+01	2.063804e+00	1.770378e-01
NC_000962.3	36828	334616	0	A	T	0.064	-4.436242e+01	2.889537e+01	2.045593e+00	1.249371e-01
NC_000962.3	3674	334641	0	A	T	0.258	-2.596689e+01	2.556542e+01	2.088384e+00	3.099425e-01
NC_000962.3	3675	334654	0	A	T	0.191	4.896707e+00	2.529756e+01	2.081831e+00	8.465445e-01
NC_000962.3	3974	334677	0	A	T	0.127	6.101476e+00	2.814588e+01	2.084893e+00	8.284104e-01
NC_000962.3	8717	334724	0	A	T	0.109	1.220177e+00	3.010183e+01	2.087673e+00	9.676723e-01
NC_000962.3	151	334751	0	A	T	0.328	3.874208e+01	2.606663e+01	2.072086e+00	1.374281e-01
NC_000962.3	153	334769	0	A	T	0.016	6.491098e+01	5.694336e+01	2.053125e+00	2.545100e-01
NC_000962.3	156	334791	0	A	T	0.241	1.900207e+01	1.902600e+01	2.088266e+00	3.180887e-01
NC_000962.3	3556	334806	0	A	T	0.063	-9.317670e+01	3.236525e+01	1.990012e+00	4.049954e-03
NC_000962.3	3557	334815	0	A	T	0.038	-7.828214e+01	4.532928e+01	2.026989e+00	8.438997e-02
NC_000962.3	18687	334932	0	A	T	0.010	-6.345480e+01	7.250926e+01	2.065108e+00	3.816521e-01
NC_000962.3	18689	334951	0	A	T	0.012	-6.323645e+01	6.558972e+01	2.071309e+00	3.351484e-01
NC_000962.3	38400	335121	0	A	T	0.016	-8.861377e+00	5.566934e+01	2.074087e+00	8.735505e-01
NC_000962.3	37931	335127	0	A	T	0.019	-3.372505e+01	5.322028e+01	2.062146e+00	5.263860e-01
NC_000962.3	37932	335152	0	A	T	0.015	-5.316883e+01	6.962215e+01	2.071156e+00	4.451859e-01
NC_000962.3	37933	335173	0	A	T	0.023	5.078984e+01	4.451902e+01	2.096623e+00	2.541206e-01
NC_000962.3	37934	335177	0	A	T	0.019	6.142077e+01	4.926879e+01	2.094370e+00	2.127315e-01
NC_000962.3	44558	335245	0	A	T	0.014	-3.541986e+01	5.725423e+01	2.074657e+00	5.362511e-01
NC_000962.3	36836	335521	0	A	T	0.019	-5.949855e+01	5.046644e+01	2.079372e+00	2.386055e-01
NC_000962.3	36837	335525	0	A	T	0.036	-9.251341e-01	3.832786e+01	2.078599e+00	9.807464e-01
NC_000962.3	36842	335669	0	A	T	0.045	-8.443219e+00	4.148598e+01	2.088022e+00	8.387577e-01
NC_000962.3	36845	335762	0	A	T	0.130	-2.030514e+01	2.442907e+01	2.085688e+00	4.060066e-01
NC_000962.3	37397	335804	0	A	T	0.015	5.170760e+01	5.569305e+01	2.077383e+00	3.533368e-01
NC_000962.3	37641	335837	0	A	T	0.026	-6.078054e+01	5.662585e+01	2.081186e+00	2.832861e-01
NC_000962.3	48022	335855	0	A	T	0.016	-2.262314e+01	7.434384e+01	2.084027e+00	7.609405e-01
NC_000962.3	7742	335885	0	A	T	0.128	4.066581e+01	3.013602e+01	2.091503e+00	1.774195e-01
NC_000962.3	3976	335906	0	A	T	0.185	6.123616e+01	2.976818e+01	2.098720e+00	3.985779e-02
NC_000962.3	3558	335956	0	A	T	0.019	5.484303e+01	6.673658e+01	2.092099e+00	4.113372e-01
NC_000962.3	159	335971	0	A	T	0.242	3.481714e+00	2.950999e+01	2.086422e+00	9.060967e-01
NC_000962.3	160	336005	0	A	T	0.169	-3.705774e+01	2.813736e+01	2.065745e+00	1.880400e-01
NC_000962.3	14706	336113	0	A	T	0.030	-6.943796e+01	6.738317e+01	2.094776e+00	3.029526e-01
NC_000962.3	21824	336140	0	A	T	0.010	1.416156e+02	9.161450e+01	2.051687e+00	1.223800e-01
NC_000962.3	4114	336191	0	A	T	0.150	-7.777839e+01	8.802160e+01	2.063632e+00	3.770455e-01
NC_000962.3	8896	336257	0	A	T	0.027	-7.497038e+01	7.399869e+01	2.091121e+00	3.111692e-01
NC_000962.3	3242	336332	0	A	T	0.120	1.668678e+01	3.051307e+01	2.077344e+00	5.845512e-01
NC_000962.3	1975	336344	0	A	T	0.195	6.841467e+01	2.594526e+01	2.005445e+00	8.457878e-03
NC_000962.3	165	336357	0	A	T	0.020	-7.740259e+00	4.993983e+01	2.078809e+00	8.768498e-01
NC_000962.3	18713	336406	0	A	T	0.010	-6.370172e+01	6.455433e+01	2.081461e+00	3.239116e-01
NC_000962.3	169	336423	0	A	T	0.373	1.330747e+01	2.665519e+01	2.075972e+00	6.176838e-01
NC_000962.3	26593	336439	0	A	T	0.114	-1.134576e+02	2.616830e+01	1.880351e+00	1.554881e-05
NC_000962.3	23544	336443	0	A	T	0.109	-1.112670e+02	2.658208e+01	1.925695e+00	3.015350e-05
NC_000962.3	26594	336459	0	A	T	0.017	-1.045334e+02	6.519267e+01	2.046067e+00	1.090557e-01
NC_000962.3	173	336480	0	A	T	0.389	-1.412753e+00	3.150393e+01	2.087877e+00	9.642382e-01
NC_000962.3	174	336504	0	A	T	0.446	2.038501e+01	4.810207e+01	2.074768e+00	6.717853e-01
NC_000962.3	10971	336535	0	A	T	0.058	-5.907600e+01	3.947973e+01	2.045395e+00	1.347802e-01
NC_000962.3	10972	336538	0	A	T	0.040	-2.879837e+01	4.392397e+01	2.081735e+00	5.121605e-01
NC_000962.3	10973	336546	0	A	T	0.033	-4.432158e+01	5.039309e+01	2.081360e+00	3.792690e-01
NC_000962.3	177	336560	0	A	T	0.342	3.833570e+01	2.297880e+01	2.073136e+00	9.547390e-02
NC_000962.3	178	336590	0	A	T	0.405	3.750129e+01	3.654976e+01	2.056345e+00	3.050494e-01
NC_000962.3	37401	336728	0	A	T	0.078	-8.448478e+00	3.468288e+01	2.086132e+00	8.075817e-01
NC_000962.3	36855	336801	0	A	T	0.047	-2.145926e+01	3.382362e+01	2.069162e+00	5.258916e-01
NC_000962.3	61565	337080	0	A	T	0.014	4.894210e+01	1.179345e+02	2.079107e+00	6.782086e-01
NC_000962.3	4657	337482	0	A	T	0.035	-9.046874e+01	2.311325e+02	2.083487e+00	6.955488e-01
NC_000962.3	37404	337849	0	A	T	0.011	-1.892055e+02	8.219178e+01	2.059879e+00	2.147847e-02
NC_000962.3	37405	337863	0	A	T	0.026	5.718277e+01	5.394491e+01	2.076302e+00	2.893140e-01
NC_000962.3	36858	337959	0	A	T	0.267	-5.079619e+01	2.967853e+01	2.019925e+00	8.719741e-02
NC_000962.3	36859	338020	0	A	T	0.291	-5.614223e+01	3.405736e+01	2.048828e+00	9.947805e-02
NC_000962.3	4115	338100	0	A	T	0.315	-5.591775e+01	3.529519e+01	2.028722e+00	1.133496e-01
NC_000962.3	44009	338338	0	A	T	0.010	-3.787474e+00	8.368161e+01	2.086364e+00	9.639060e-01
NC_000962.3	43579	338415	0	A	T	0.018	7.384560e+01	4.974245e+01	2.062910e+00	1.378814e-01
NC_000962.3	37168	338453	0	A	T	0.186	4.240610e+01	2.755050e+01	2.115604e+00	1.239738e-01
NC_000962.3	38091	338553	0	A	T	0.012	1.610373e+01	6.585888e+01	2.075374e+00	8.068642e-01
NC_000962.3	37941	338618	0	A	T	0.045	4.240570e+01	4.840360e+01	2.081664e+00	3.811308e-01
NC_000962.3	2321	338648	0	A	T	0.103	2.344047e+01	3.139428e+01	2.093933e+00	4.553991e-01
NC_000962.3	180	338669	0	A	T	0.128	-1.314359e+00	3.027845e+01	2.087644e+00	9.653815e-01
NC_000962.3	183	338719	0	A	T	0.042	-1.763979e+01	5.129007e+01	2.081525e+00	7.309555e-01
NC_000962.3	184	338844	0	A	T	0.287	2.638437e+01	3.093885e+01	2.069072e+00	3.939181e-01
NC_000962.3	185	338876	0	A	T	0.322	2.650442e+01	2.992124e+01	2.063515e+00	3.758711e-01
NC_000962.3	186	338903	0	A	T	0.341	5.015209e+00	3.510983e+01	2.082168e+00	8.864340e-01
NC_000962.3	8988	338984	0	A	T	0.012	3.573265e+01	1.066695e+02	2.086013e+00	7.376859e-01
NC_000962.3	10031	338990	0	A	T	0.012	1.863171e+01	1.801800e+02	2.084177e+00	9.176552e-01
NC_000962.3	3247	339095	0	A	T	0.018	2.818919e+01	6.375963e+01	2.084258e+00	6.584718e-01
NC_000962.3	188	340132	0	A	T	0.084	5.484316e+01	6.917844e+01	2.084379e+00	4.280388e-01
NC_000962.3	189	340372	0	A	T	0.431	3.504537e+01	1.240068e+02	2.099899e+00	7.775179e-01
NC_000962.3	190	342146	0	A	T	0.069	-9.679110e+01	2.876523e+02	2.097602e+00	7.365535e-01
NC_000962.3	5813	342340	0	A	T	0.109	7.914190e+01	1.970251e+02	2.092646e+00	6.879764e-01
NC_000962.3	8989	345694	0	A	T	0.019	-2.362638e+01	4.674632e+02	2.101184e+00	9.596978e-01
NC_000962.3	4658	345697	0	A	T	0.034	1.611035e+02	3.365874e+02	2.095238e+00	6.322695e-01
NC_000962.3	192	346275	0	A	T	0.498	-2.329421e+02	2.747748e+02	2.100022e+00	3.967157e-01
NC_000962.3	10437	347710	0	A	T	0.017	1.281513e+01	3.331149e+02	2.095259e+00	9.693178e-01
NC_000962.3	6232	347829	0	A	T	0.022	1.408399e+02	1.715040e+02	2.084096e+00	4.116667e-01
NC_000962.3	8991	352446	0	A	T	0.019	-2.362638e+01	4.674632e+02	2.101184e+00	9.596978e-01
NC_000962.3	193	353309	0	A	T	0.053	2.670897e+02	3.256243e+02	2.095003e+00	4.122168e-01
NC_000962.3	194	353365	0	A	T	0.053	2.670897e+02	3.256243e+02	2.095003e+00	4.122168e-01
NC_000962.3	195	356528	0	A	T	0.499	-3.274951e+02	3.079285e+02	2.084593e+00	2.877159e-01
NC_000962.3	8160	361362	0	A	T	0.018	1.818632e+02	2.246608e+02	2.107005e+00	4.183619e-01
NC_000962.3	22392	361805	0	A	T	0.012	-1.050188e+01	1.641776e+02	2.085068e+00	9.490058e-01
NC_000962.3	13855	362667	0	A	T	0.012	-6.088377e+01	1.729369e+02	2.084282e+00	7.248470e-01
NC_000962.3	4659	363279	0	A	T	0.034	1.611035e+02	3.365874e+02	2.095238e+00	6.322695e-01
NC_000962.3	196	363464	0	A	T	0.053	1.724243e+02	2.678397e+02	2.085365e+00	5.198348e-01
NC_000962.3	2821	364499	0	A	T	0.032	-1.642886e+02	1.260774e+02	2.098195e+00	1.927585e-01
NC_000962.3	197	364854	0	A	T	0.047	-1.081862e+02	2.255665e+02	2.085558e+00	6.315712e-01
NC_000962.3	10438	367231	0	A	T	0.017	2.351402e+02	3.543137e+02	2.085343e+00	5.070216e-01
NC_000962.3	10032	367707	0	A	T	0.011	2.619147e+02	2.742817e+02	2.094796e+00	3.397841e-01
NC_000962.3	5687	368651	0	A	T	0.012	2.064995e+02	8.687510e+01	2.051638e+00	1.758662e-02
NC_000962.3	4660	372289	0	A	T	0.011	-9.063330e+01	2.373211e+02	2.098283e+00	7.025912e-01
NC_000962.3	199	372913	0	A	T	0.227	-3.118535e+00	1.076765e+02	2.088650e+00	9.768989e-01
NC_000962.3	200	373283	0	A	T	0.496	-1.506843e+02	1.270524e+02	2.049173e+00	2.358193e-01
NC_000962.3	61485	373372	0	A	T	0.012	-5.703404e+01	6.252919e+01	2.093552e+00	3.618602e-01
NC_000962.3	201	374353	0	A	T	0.047	-4.492168e+02	2.195420e+02	2.122111e+00	4.092404e-02
NC_000962.3	202	376774	0	A	T	0.413	-2.107165e+01	6.165256e+01	2.088406e+00	7.325663e-01
NC_000962.3	203	377014	0	A	T	0.046	-3.657630e+01	2.098470e+02	2.091835e+00	8.616545e-01
NC_000962.3	204	379528	0	A	T	0.053	-5.323333e+01	3.686464e+02	2.100045e+00	8.852033e-01
NC_000962.3	4117	382984	0	A	T	0.014	-2.856216e+02	4.443700e+02	2.091366e+00	5.204853e-01
NC_000962.3	206	383716	0	A	T	0.049	1.049560e+02	1.522918e+02	2.080455e+00	4.908237e-01
NC_000962.3	207	384380	0	A	T	0.498	-1.670811e+02	3.041712e+02	2.091018e+00	5.828859e-01
NC_000962.3	8161	385855	0	A	T	0.011	2.944651e+02	2.976070e+02	2.081998e+00	3.226143e-01
NC_000962.3	5815	386013	0	A	T	0.108	2.521784e+01	1.379066e+02	2.087164e+00	8.549325e-01
NC_000962.3	208	386432	0	A	T	0.497	9.862293e+01	1.849911e+02	2.081090e+00	5.940318e-01
NC_000962.3	8994	386707	0	A	T	0.019	2.614388e+02	3.912563e+02	2.094239e+00	5.041116e-01
NC_000962.3	5816	386935	0	A	T	0.113	-6.363440e+00	1.928307e+02	2.094070e+00	9.736791e-01
NC_000962.3	2326	387353	0	A	T	0.121	-9.370860e+00	1.601931e+02	2.092693e+00	9.533607e-01
NC_000962.3	1984	389038	0	A	T	0.012	8.329125e+01	4.299235e+02	2.101182e+00	8.464109e-01
NC_000962.3	209	390828	0	A	T	0.498	1.753761e+01	1.843922e+02	2.087897e+00	9.242405e-01
NC_000962.3	210	391853	0	A	T	0.210	-3.765181e+01	6.647348e+01	2.090087e+00	5.711983e-01
NC_000962.3	211	392261	0	A	T	0.069	-2.692157e+02	1.915148e+02	2.089885e+00	1.600254e-01
NC_000962.3	4661	393623	0	A	T	0.011	1.106438e+02	2.951894e+02	2.100230e+00	7.078478e-01
NC_000962.3	8162	393780	0	A	T	0.018	2.177544e+01	2.639015e+02	2.099656e+00	9.342499e-01
NC_000962.3	4662	394001	0	A	T	0.034	-3.442891e+01	3.339156e+02	2.094724e+00	9.178928e-01
NC_000962.3	10442	394897	0	A	T	0.017	2.351402e+02	3.543137e+02	2.085343e+00	5.070216e-01
NC_000962.3	8995	396198	0	A	T	0.019	-2.362638e+01	4.674632e+02	2.101184e+00	9.596978e-01
NC_000962.3	212	396199	0	A	T	0.061	-7.823087e+01	2.459941e+02	2.095654e+00	7.505168e-01
NC_000962.3	4118	397275	0	A	T	0.150	9.946468e+01	9.799688e+01	2.098219e+00	3.102882e-01
NC_000962.3	14011	398116	0	A	T	0.030	2.363427e+02	2.009828e+02	2.067172e+00	2.398170e-01
NC_000962.3	3682	401678	0	A	T	0.035	4.293684e+01	5.784180e+01	2.085665e+00	4.580186e-01
NC_000962.3	2327	403364	0	A	T	0.120	4.257163e+01	1.694160e+02	2.096263e+00	8.016302e-01
NC_000962.3	2328	403920	0	A	T	0.121	-3.607247e+01	1.680896e+02	2.093450e+00	8.301078e-01
NC_000962.3	213	403980	0	A	T	0.498	1.779568e+02	3.963859e+02	2.097513e+00	6.535370e-01
NC_000962.3	2329	404003	0	A	T	0.015	2.189248e+02	2.115566e+02	2.050778e+00	3.009242e-01
NC_000962.3	214	404326	0	A	T	0.469	1.611733e+02	1.277929e+02	2.074123e+00	2.074401e-01
NC_000962.3	15794	405439	0	A	T	0.011	4.005312e+01	3.296986e+02	2.099740e+00	9.033247e-01
NC_000962.3	4119	405750	0	A	T	0.015	-1.813411e+02	4.534069e+02	2.096398e+00	6.892516e-01
NC_000962.3	2330	408723	0	A	T	0.197	-1.142049e+02	1.508577e+02	2.085175e+00	4.491524e-01
NC_000962.3	4663	409569	0	A	T	0.034	-9.261167e+01	2.641217e+02	2.092028e+00	7.259101e-01
NC_000962.3	8996	409940	0	A	T	0.019	-2.410525e+02	2.707163e+02	2.094997e+00	3.733879e-01
NC_000962.3	4120	411803	0	A	T	0.011	1.384038e+01	3.762904e+02	2.092899e+00	9.706647e-01
NC_000962.3	216	414486	0	A	T	0.498	1.559514e+02	3.102136e+02	2.098546e+00	6.152368e-01
NC_000962.3	217	420008	0	A	T	0.499	-2.771360e+02	5.921806e+02	2.099251e+00	6.398615e-01
NC_000962.3	218	424321	0	A	T	0.499	4.136658e+02	2.960144e+02	2.070672e+00	1.624948e-01
NC_000962.3	219	424981	0	A	T	0.053	2.654447e+02	2.415291e+02	2.076265e+00	2.719457e-01
NC_000962.3	2331	425342	0	A	T	0.079	6.601282e+01	3.648354e+01	2.100343e+00	7.060117e-02
NC_000962.3	38097	425344	0	A	T	0.057	1.983534e+01	3.703473e+01	2.082229e+00	5.923271e-01
NC_000962.3	220	425871	0	A	T	0.015	-1.290641e+02	1.538987e+02	2.094457e+00	4.018173e-01
NC_000962.3	44820	426428	0	A	T	0.013	-5.380434e+01	8.613976e+01	2.084073e+00	5.323224e-01
NC_000962.3	48482	426462	0	A	T	0.013	-1.583477e+02	7.276811e+01	2.113128e+00	2.971429e-02
NC_000962.3	38409	427359	0	A	T	0.045	1.377699e+01	3.203902e+01	2.078122e+00	6.672557e-01
NC_000962.3	223	428698	0	A	T	0.069	-1.303645e+02	2.669529e+02	2.094838e+00	6.253822e-01
NC_000962.3	5819	428840	0	A	T	0.107	-9.801560e+01	1.198195e+02	2.102756e+00	4.134781e-01
NC_000962.3	5820	430756	0	A	T	0.113	-6.108615e+00	1.868286e+02	2.093754e+00	9.739213e-01
NC_000962.3	224	432536	0	A	T	0.047	-4.647078e+02	2.316336e+02	2.127600e+00	4.502115e-02
NC_000962.3	8999	432591	0	A	T	0.019	-2.362638e+01	4.674632e+02	2.101184e+00	9.596978e-01
NC_000962.3	5259	433522	0	A	T	0.019	2.267997e+02	3.955168e+02	2.096493e+00	5.664464e-01
NC_000962.3	4126	435181	0	A	T	0.011	1.282601e+02	3.555209e+02	2.086362e+00	7.183271e-01
NC_000962.3	5821	435190	0	A	T	0.114	-1.770857e+02	1.855812e+02	2.082179e+00	3.401326e-01
NC_000962.3	4127	436137	0	A	T	0.011	1.282601e+02	3.555209e+02	2.086362e+00	7.183271e-01
NC_000962.3	9000	436350	0	A	T	0.019	-2.362638e+01	4.674632e+02	2.101184e+00	9.596978e-01
NC_000962.3	5822	438158	0	A	T	0.108	-1.076091e+01	1.620459e+02	2.091954e+00	9.470634e-01
NC_000962.3	4128	440099	0	A	T	0.010	3.823536e+02	4.064838e+02	2.076664e+00	3.470501e-01
NC_000962.3	14012	440560	0	A	T	0.030	2.363427e+02	2.009828e+02	2.067172e+00	2.398170e-01
NC_000962.3	5690	440819	0	A	T	0.030	-6.219891e-01	2.022266e+02	2.098413e+00	9.975464e-01
NC_000962.3	225	441823	0	A	T	0.050	-9.588631e+01	2.605888e+02	2.098079e+00	7.129574e-01
NC_000962.3	4669	443193	0	A	T	0.034	1.632280e+02	2.603598e+02	2.088961e+00	5.308038e-01
NC_000962.3	5823	443277	0	A	T	0.114	-1.223337e+02	1.554516e+02	2.078809e+00	4.314379e-01
NC_000962.3	4670	443715	0	A	T	0.034	-2.894571e+02	2.336833e+02	2.105086e+00	2.156703e-01
NC_000962.3	2333	444351	0	A	T	0.198	-1.237268e+02	1.713587e+02	2.087627e+00	4.703917e-01
NC_000962.3	226	445780	0	A	T	0.069	-9.679110e+01	2.876523e+02	2.097602e+00	7.365535e-01
NC_000962.3	5824	446165	0	A	T	0.113	-1.262503e+02	1.827710e+02	2.085550e+00	4.898306e-01
NC_000962.3	8168	447698	0	A	T	0.012	-1.307580e+02	3.729846e+02	2.099150e+00	7.259612e-01
NC_000962.3	5825	448266	0	A	T	0.079	1.754656e+02	1.334229e+02	2.062559e+00	1.886845e-01
NC_000962.3	10444	450640	0	A	T	0.025	1.482937e+02	1.395173e+02	2.089014e+00	2.880048e-01
NC_000962.3	2334	453367	0	A	T	0.043	5.835859e+01	4.734425e+01	2.075879e+00	2.179116e-01
NC_000962.3	6235	453780	0	A	T	0.027	-8.926677e+01	1.939304e+02	2.081371e+00	6.453687e-01
NC_000962.3	5826	454167	0	A	T	0.114	1.737807e+01	1.435994e+02	2.090109e+00	9.036940e-01
NC_000962.3	227	454295	0	A	T	0.379	-1.400423e+01	6.457310e+01	2.083734e+00	8.283375e-01
NC_000962.3	228	454333	0	A	T	0.061	-1.481889e+02	1.386331e+02	2.091592e+00	2.852825e-01
NC_000962.3	5827	456281	0	A	T	0.109	2.161254e+01	2.045512e+02	2.096438e+00	9.158682e-01
NC_000962.3	229	456594	0	A	T	0.052	-1.898870e+01	1.749153e+02	2.085327e+00	9.135672e-01
NC_000962.3	5260	457073	0	A	T	0.019	2.267997e+02	3.955168e+02	2.096493e+00	5.664464e-01
NC_000962.3	5828	457326	0	A	T	0.080	1.314836e+02	1.278003e+02	2.053921e+00	3.037381e-01
NC_000962.3	15803	457402	0	A	T	0.011	-1.330456e+02	3.470767e+02	2.097128e+00	7.015306e-01
NC_000962.3	230	457452	0	A	T	0.439	-5.514789e+01	1.562833e+02	2.091323e+00	7.242371e-01
NC_000962.3	231	459399	0	A	T	0.467	2.505094e+01	6.298320e+01	2.078397e+00	6.908812e-01
NC_000962.3	232	460413	0	A	T	0.046	-2.316103e+01	2.478934e+02	2.096717e+00	9.255739e-01
NC_000962.3	8169	460872	0	A	T	0.013	2.653849e+02	3.158263e+02	2.082151e+00	4.008879e-01
NC_000962.3	14013	463336	0	A	T	0.033	-5.648132e+01	1.849765e+02	2.095594e+00	7.601493e-01
NC_000962.3	233	465300	0	A	T	0.053	-5.323333e+01	3.686464e+02	2.100045e+00	8.852033e-01
NC_000962.3	6238	466096	0	A	T	0.027	-2.795165e+02	2.888342e+02	2.096921e+00	3.333379e-01
NC_000962.3	15804	466185	0	A	T	0.011	-1.330456e+02	3.470767e+02	2.097128e+00	7.015306e-01
NC_000962.3	234	467498	0	A	T	0.497	3.599412e+01	1.201375e+02	2.079492e+00	7.645200e-01
NC_000962.3	235	467509	0	A	T	0.498	3.025673e+02	1.603942e+02	2.073922e+00	5.944414e-02
NC_000962.3	237	467546	0	A	T	0.499	-1.516627e+02	3.393614e+02	2.092539e+00	6.550105e-01
NC_000962.3	240	467621	0	A	T	0.497	2.510837e+02	1.949416e+02	2.107862e+00	1.979565e-01
NC_000962.3	241	467638	0	A	T	0.498	-2.862346e+02	2.370070e+02	2.075814e+00	2.273607e-01
NC_000962.3	5829	469420	0	A	T	0.079	1.273481e+02	1.227676e+02	2.059625e+00	2.997669e-01
NC_000962.3	5261	469466	0	A	T	0.019	1.906913e+02	3.573513e+02	2.095896e+00	5.936847e-01
NC_000962.3	4129	471375	0	A	T	0.011	1.282601e+02	3.555209e+02	2.086362e+00	7.183271e-01
NC_000962.3	2337	472207	0	A	T	0.014	2.452650e+02	2.138461e+02	2.043463e+00	2.516056e-01
NC_000962.3	2338	472705	0	A	T	0.198	-6.156131e+01	1.659979e+02	2.092028e+00	7.107999e-01
NC_000962.3	245	475178	0	A	T	0.498	1.060126e+02	2.254854e+02	2.088342e+00	6.383176e-01
NC_000962.3	246	477234	0	A	T	0.053	2.670897e+02	3.256243e+02	2.095003e+00	4.122168e-01
NC_000962.3	9004	478015	0	A	T	0.016	1.046520e+02	1.460895e+02	2.078799e+00	4.738889e-01
NC_000962.3	3254	478358	0	A	T	0.049	1.757909e+01	2.059700e+02	2.093185e+00	9.319968e-01
NC_000962.3	1987	478662	0	A	T	0.012	-1.850030e+02	2.913337e+02	2.098666e+00	5.255165e-01
NC_000962.3	2339	479632	0	A	T	0.120	1.496993e+01	1.783813e+02	2.096815e+00	9.331310e-01
NC_000962.3	5640	483292	0	A	T	0.060	-4.466470e-02	4.050702e+01	2.085217e+00	9.991204e-01
NC_000962.3	249	483935	0	A	T	0.205	-7.894750e+01	9.952908e+01	2.086294e+00	4.277870e-01
NC_000962.3	1989	484428	0	A	T	0.012	8.329125e+01	4.299235e+02	2.101182e+00	8.464109e-01
NC_000962.3	250	484596	0	A	T	0.054	4.180785e+02	3.626098e+02	2.093509e+00	2.491154e-01
NC_000962.3	9007	485475	0	A	T	0.019	-1.593698e+02	2.936483e+02	2.087744e+00	5.874049e-01
NC_000962.3	251	485811	0	A	T	0.061	-7.823087e+01	2.459941e+02	2.095654e+00	7.505168e-01
NC_000962.3	8170	486030	0	A	T	0.012	-1.498693e+02	4.845806e+02	2.105517e+00	7.571565e-01
NC_000962.3	5831	487852	0	A	T	0.106	-5.083735e+01	9.402469e+01	2.084441e+00	5.888119e-01
NC_000962.3	10445	488037	0	A	T	0.022	-2.420737e+01	1.949533e+02	2.093319e+00	9.011981e-01
NC_000962.3	4132	489073	0	A	T	0.154	-1.405309e+01	1.719304e+02	2.093547e+00	9.348672e-01
NC_000962.3	252	489935	0	A	T	0.438	2.067634e+01	1.407716e+02	2.087641e+00	8.832486e-01
NC_000962.3	5832	491591	0	A	T	0.113	3.808833e+00	1.714126e+02	2.092656e+00	9.822754e-01
NC_000962.3	253	491742	0	A	T	0.069	-9.679110e+01	2.876523e+02	2.097602e+00	7.365535e-01
NC_000962.3	254	492150	0	A	T	0.069	-9.679110e+01	2.876523e+02	2.097602e+00	7.365535e-01
NC_000962.3	255	497491	0	A	T	0.053	3.637369e+01	2.446748e+02	2.086918e+00	8.818419e-01
NC_000962.3	256	498531	0	A	T	0.069	-9.679110e+01	2.876523e+02	2.097602e+00	7.365535e-01
NC_000962.3	257	498557	0	A	T	0.416	-1.142075e+01	7.146632e+01	2.086747e+00	8.730564e-01
NC_000962.3	2342	501535	0	A	T	0.119	-3.436422e+01	1.430246e+02	2.089675e+00	8.101571e-01
NC_000962.3	4133	501615	0	A	T	0.038	1.863513e+02	1.886861e+02	2.085803e+00	3.235031e-01
NC_000962.3	1990	502284	0	A	T	0.012	8.329125e+01	4.299235e+02	2.101182e+00	8.464109e-01
NC_000962.3	258	502589	0	A	T	0.500	6.269752e+01	7.756669e+02	2.096421e+00	9.355881e-01
NC_000962.3	260	505974	0	A	T	0.069	1.965050e+01	1.620229e+02	2.087985e+00	9.034846e-01
NC_000962.3	261	507029	0	A	T	0.054	-1.589835e+01	2.546313e+02	2.089609e+00	9.502238e-01
NC_000962.3	4674	507481	0	A	T	0.035	-8.886501e+01	3.709397e+02	2.095165e+00	8.107001e-01
NC_000962.3	4134	508218	0	A	T	0.010	3.823536e+02	4.064838e+02	2.076664e+00	3.470501e-01
NC_000962.3	8171	508668	0	A	T	0.012	3.575743e+02	3.079285e+02	2.062023e+00	2.457443e-01
NC_000962.3	263	513257	0	A	T	0.496	-8.614968e+01	1.738852e+02	2.087504e+00	6.203659e-01
NC_000962.3	3257	513817	0	A	T	0.013	7.103718e+01	2.426201e+02	2.093767e+00	7.697238e-01
NC_000962.3	7373	514158	0	A	T	0.013	2.057065e+02	3.154817e+02	2.091324e+00	5.144807e-01
NC_000962.3	4135	514245	0	A	T	0.036	8.881429e+01	2.554357e+02	2.088858e+00	7.281188e-01
NC_000962.3	15806	515067	0	A	T	0.011	-8.156563e+01	3.268601e+02	2.097015e+00	8.029767e-01
NC_000962.3	6240	515125	0	A	T	0.027	-2.795165e+02	2.888342e+02	2.096921e+00	3.333379e-01
NC_000962.3	266	517358	0	A	T	0.069	-9.679110e+01	2.876523e+02	2.097602e+00	7.365535e-01
NC_000962.3	267	518987	0	A	T	0.047	-3.884867e+01	1.275938e+02	2.086884e+00	7.608131e-01
NC_000962.3	9009	519974	0	A	T	0.019	-2.362638e+01	4.674632e+02	2.101184e+00	9.596978e-01
NC_000962.3	8172	522406	0	A	T	0.012	-1.498693e+02	4.845806e+02	2.105517e+00	7.571565e-01
NC_000962.3	268	524891	0	A	T	0.226	-8.087582e+01	1.201420e+02	2.080671e+00	5.009491e-01
NC_000962.3	5834	525833	0	A	T	0.113	-9.359551e+01	1.544893e+02	2.080465e+00	5.447184e-01
NC_000962.3	5692	530917	0	A	T	0.030	-6.219891e-01	2.022266e+02	2.098413e+00	9.975464e-01
NC_000962.3	269	533547	0	A	T	0.050	1.175361e+02	2.562828e+02	2.096013e+00	6.465777e-01
NC_000962.3	6241	533781	0	A	T	0.027	-2.795165e+02	2.888342e+02	2.096921e+00	3.333379e-01
NC_000962.3	2343	534691	0	A	T	0.197	-5.925513e+01	1.469624e+02	2.085200e+00	6.868621e-01
NC_000962.3	8173	535045	0	A	T	0.013	-7.613059e+01	3.235453e+02	2.087792e+00	8.140087e-01
NC_000962.3	2344	535695	0	A	T	0.121	-3.371755e+01	1.673498e+02	2.093184e+00	8.403524e-01
NC_000962.3	10034	537019	0	A	T	0.011	3.819702e+01	3.268308e+02	2.093540e+00	9.069788e-01
NC_000962.3	4676	539608	0	A	T	0.011	2.787082e+02	2.889042e+02	2.095356e+00	3.348544e-01
NC_000962.3	271	541201	0	A	T	0.498	-4.238257e+01	2.334633e+02	2.090027e+00	8.559707e-01
NC_000962.3	272	542014	0	A	T	0.054	4.180785e+02	3.626098e+02	2.093509e+00	2.491154e-01
NC_000962.3	273	542514	0	A	T	0.046	-2.316103e+01	2.478934e+02	2.096717e+00	9.255739e-01
NC_000962.3	4136	544461	0	A	T	0.152	-1.402101e+02	1.374922e+02	2.077993e+00	3.080114e-01
NC_000962.3	6242	544683	0	A	T	0.027	1.776053e+02	3.158719e+02	2.104580e+00	5.740203e-01
NC_000962.3	274	546357	0	A	T	0.069	-1.203354e+02	1.999365e+02	2.091342e+00	5.473574e-01
NC_000962.3	4137	546914	0	A	T	0.153	-1.578051e+02	1.791178e+02	2.085786e+00	3.784591e-01
NC_000962.3	5262	547529	0	A	T	0.019	2.204074e+02	2.787082e+02	2.085566e+00	4.291817e-01
NC_000962.3	3258	547575	0	A	T	0.019	2.667168e+02	2.879813e+02	2.087840e+00	3.545193e-01
NC_000962.3	275	549363	0	A	T	0.050	-9.588631e+01	2.605888e+02	2.098079e+00	7.129574e-01
NC_000962.3	8174	550820	0	A	T	0.012	-1.498693e+02	4.845806e+02	2.105517e+00	7.571565e-01
NC_000962.3	8175	551095	0	A	T	0.011	2.944651e+02	2.976070e+02	2.081998e+00	3.226143e-01
NC_000962.3	277	551525	0	A	T	0.471	1.312027e+02	2.068459e+02	2.084390e+00	5.259855e-01
NC_000962.3	5835	552496	0	A	T	0.112	4.241344e+01	1.436714e+02	2.090403e+00	7.678753e-01
NC_000962.3	278	555991	0	A	T	0.055	8.892431e+01	1.036006e+02	2.066538e+00	3.908500e-01
NC_000962.3	3259	557133	0	A	T	0.050	6.001676e+00	2.442264e+02	2.099065e+00	9.803980e-01
NC_000962.3	10446	557952	0	A	T	0.018	2.331237e+02	3.072774e+02	2.080827e+00	4.481722e-01
NC_000962.3	2345	558501	0	A	T	0.121	-5.166380e+01	1.711995e+02	2.092068e+00	7.628673e-01
NC_000962.3	9011	560067	0	A	T	0.019	-2.362638e+01	4.674632e+02	2.101184e+00	9.596978e-01
NC_000962.3	280	561776	0	A	T	0.050	1.175361e+02	2.562828e+02	2.096013e+00	6.465777e-01
NC_000962.3	2346	563420	0	A	T	0.197	-7.665366e+01	1.153904e+02	2.087147e+00	5.066066e-01
NC_000962.3	281	565655	0	A	T	0.227	-4.147529e+01	1.493832e+02	2.091740e+00	7.813261e-01
NC_000962.3	1992	565961	0	A	T	0.011	2.843442e+02	2.883475e+02	2.091131e+00	3.242431e-01
NC_000962.3	4140	566323	0	A	T	0.015	-2.616096e+01	7.042167e+01	2.086344e+00	7.103275e-01
NC_000962.3	5838	569897	0	A	T	0.102	-7.833068e+01	7.210975e+01	2.075360e+00	2.775428e-01
NC_000962.3	5695	569953	0	A	T	0.036	2.384581e+01	8.535496e+01	2.088668e+00	7.799996e-01
NC_000962.3	3260	571943	0	A	T	0.050	-2.429830e+01	2.357823e+02	2.097730e+00	9.179346e-01
NC_000962.3	282	572591	0	A	T	0.060	-1.622532e+02	1.858076e+02	2.085836e+00	3.826832e-01
NC_000962.3	283	573262	0	A	T	0.487	-1.736245e+02	9.603715e+01	2.035668e+00	7.083408e-02
NC_000962.3	5263	574445	0	A	T	0.018	7.674590e+01	3.245768e+02	2.097616e+00	8.131181e-01
NC_000962.3	10447	574862	0	A	T	0.015	-1.034956e+02	1.484145e+02	2.087311e+00	4.857026e-01
NC_000962.3	5839	575679	0	A	T	0.109	2.161254e+01	2.045512e+02	2.096438e+00	9.158682e-01
NC_000962.3	5264	575837	0	A	T	0.019	2.267997e+02	3.955168e+02	2.096493e+00	5.664464e-01
NC_000962.3	285	575907	0	A	T	0.048	-1.834059e+02	1.963290e+02	2.084666e+00	3.503708e-01
NC_000962.3	8176	579885	0	A	T	0.012	-1.498693e+02	4.845806e+02	2.105517e+00	7.571565e-01
NC_000962.3	36881	580695	0	A	T	0.012	4.790268e+01	8.038193e+01	2.075622e+00	5.513108e-01
NC_000962.3	5085	580727	0	A	T	0.022	-8.180213e+00	8.587051e+01	2.081900e+00	9.241199e-01
NC_000962.3	287	580772	0	A	T	0.224	-1.952570e-01	2.515840e+01	2.086856e+00	9.938087e-01
NC_000962.3	289	583171	0	A	T	0.053	-5.323333e+01	3.686464e+02	2.100045e+00	8.852033e-01
NC_000962.3	290	584171	0	A	T	0.069	-2.766997e+02	2.272126e+02	2.106312e+00	2.235008e-01
NC_000962.3	2347	584438	0	A	T	0.192	-4.171732e+00	8.973530e+01	2.084457e+00	9.629268e-01
NC_000962.3	14016	586214	0	A	T	0.035	5.817413e+01	1.810625e+02	2.097351e+00	7.480353e-01
NC_000962.3	2348	589536	0	A	T	0.199	-1.881185e+02	1.550628e+02	2.088274e+00	2.252632e-01
NC_000962.3	292	590436	0	A	T	0.498	2.394569e+02	2.385904e+02	2.064097e+00	3.157263e-01
NC_000962.3	7376	594351	0	A	T	0.013	2.057065e+02	3.154817e+02	2.091324e+00	5.144807e-01
NC_000962.3	4141	595321	0	A	T	0.015	-1.813411e+02	4.534069e+02	2.096398e+00	6.892516e-01
NC_000962.3	4142	595400	0	A	T	0.035	2.592327e+01	1.796246e+02	2.085482e+00	8.852688e-01
NC_000962.3	294	597816	0	A	T	0.470	2.141515e+02	1.668599e+02	2.103384e+00	1.995528e-01
NC_000962.3	295	598475	0	A	T	0.497	-1.368444e+02	3.140911e+02	2.100240e+00	6.631320e-01
NC_000962.3	4143	599165	0	A	T	0.036	8.881429e+01	2.554357e+02	2.088858e+00	7.281188e-01
NC_000962.3	296	599868	0	A	T	0.069	-9.679110e+01	2.876523e+02	2.097602e+00	7.365535e-01
NC_000962.3	4680	599898	0	A	T	0.035	-8.886501e+01	3.709397e+02	2.095165e+00	8.107001e-01
NC_000962.3	10452	600116	0	A	T	0.022	-2.420737e+01	1.949533e+02	2.093319e+00	9.011981e-01
NC_000962.3	4682	603403	0	A	T	0.035	-8.886501e+01	3.709397e+02	2.095165e+00	8.107001e-01
NC_000962.3	297	605150	0	A	T	0.046	-2.316103e+01	2.478934e+02	2.096717e+00	9.255739e-01
NC_000962.3	4683	605610	0	A	T	0.034	1.857196e+02	3.247351e+02	2.090713e+00	5.674723e-01
NC_000962.3	3261	608037	0	A	T	0.082	-5.528991e+01	5.694907e+01	2.074313e+00	3.317794e-01
NC_000962.3	5841	608775	0	A	T	0.108	8.892214e+01	1.538824e+02	2.092652e+00	5.634514e-01
NC_000962.3	298	610120	0	A	T	0.497	1.082101e+02	2.450268e+02	2.087349e+00	6.588271e-01
NC_000962.3	1993	610604	0	A	T	0.012	8.329125e+01	4.299235e+02	2.101182e+00	8.464109e-01
NC_000962.3	299	611048	0	A	T	0.050	1.175361e+02	2.562828e+02	2.096013e+00	6.465777e-01
NC_000962.3	9014	611208	0	A	T	0.019	-2.362638e+01	4.674632e+02	2.101184e+00	9.596978e-01
NC_000962.3	4684	613989	0	A	T	0.034	8.318949e+01	2.891391e+02	2.093497e+00	7.736071e-01
NC_000962.3	10036	617871	0	A	T	0.011	3.819702e+01	3.268308e+02	2.093540e+00	9.069788e-01
NC_000962.3	4144	618279	0	A	T	0.010	3.823536e+02	4.064838e+02	2.076664e+00	3.470501e-01
NC_000962.3	301	620625	0	A	T	0.049	3.684087e+02	2.303306e+02	2.103767e+00	1.099356e-01
NC_000962.3	8178	621179	0	A	T	0.012	-1.498693e+02	4.845806e+02	2.105517e+00	7.571565e-01
NC_000962.3	302	621598	0	A	T	0.047	-4.647078e+02	2.316336e+02	2.127600e+00	4.502115e-02
NC_000962.3	8179	622663	0	A	T	0.012	-1.498693e+02	4.845806e+02	2.105517e+00	7.571565e-01
NC_000962.3	3262	623021	0	A	T	0.032	1.528344e+02	2.203037e+02	2.096636e+00	4.879553e-01
NC_000962.3	37173	623222	0	A	T	0.019	-7.520742e-01	5.046223e+01	2.078731e+00	9.881111e-01
NC_000962.3	37420	623268	0	A	T	0.066	7.676645e+01	2.975903e+01	2.070073e+00	9.990620e-03
NC_000962.3	45341	623298	0	A	T	0.016	2.687597e+01	6.604558e+01	2.088626e+00	6.841200e-01
NC_000962.3	303	623472	0	A	T	0.356	2.328036e+01	3.352908e+01	2.082207e+00	4.875861e-01
NC_000962.3	304	623508	0	A	T	0.337	-4.080686e+01	2.970367e+01	2.087802e+00	1.697198e-01
NC_000962.3	4685	625444	0	A	T	0.034	-3.442891e+01	3.339156e+02	2.094724e+00	9.178928e-01
NC_000962.3	305	627485	0	A	T	0.052	1.169355e+02	1.672595e+02	2.080239e+00	4.845871e-01
NC_000962.3	5843	628334	0	A	T	0.077	1.125200e+02	1.230377e+02	2.067311e+00	3.606000e-01
NC_000962.3	306	628864	0	A	T	0.054	4.180785e+02	3.626098e+02	2.093509e+00	2.491154e-01
NC_000962.3	4145	628895	0	A	T	0.154	-1.049099e+02	1.856279e+02	2.096547e+00	5.720522e-01
NC_000962.3	5844	629925	0	A	T	0.108	5.817122e+01	1.850793e+02	2.092407e+00	7.533359e-01
NC_000962.3	307	630722	0	A	T	0.438	1.602195e+02	1.571623e+02	2.088927e+00	3.081606e-01
NC_000962.3	4146	631689	0	A	T	0.015	-1.813411e+02	4.534069e+02	2.096398e+00	6.892516e-01
NC_000962.3	3263	632330	0	A	T	0.032	1.528344e+02	2.203037e+02	2.096636e+00	4.879553e-01
NC_000962.3	5845	632455	0	A	T	0.082	6.994651e+00	9.584984e+01	2.086204e+00	9.418362e-01
NC_000962.3	3264	634041	0	A	T	0.019	1.990792e+02	2.727770e+02	2.089014e+00	4.656174e-01
NC_000962.3	309	637319	0	A	T	0.472	1.297456e+02	2.217220e+02	2.085575e+00	5.585242e-01
NC_000962.3	5846	637730	0	A	T	0.104	3.463686e+01	1.117255e+02	2.083369e+00	7.565929e-01
NC_000962.3	2350	637922	0	A	T	0.199	-7.514071e+01	1.569967e+02	2.087853e+00	6.322871e-01
NC_000962.3	5265	639592	0	A	T	0.019	7.276638e+01	2.694750e+02	2.085501e+00	7.871761e-01
NC_000962.3	5847	640914	0	A	T	0.078	1.696781e+02	1.156258e+02	2.050946e+00	1.424667e-01
NC_000962.3	310	640954	0	A	T	0.052	4.374020e+01	1.593576e+02	2.080341e+00	7.837568e-01
NC_000962.3	6247	646243	0	A	T	0.028	-3.353702e+02	2.335716e+02	2.093120e+00	1.512683e-01
NC_000962.3	311	648002	0	A	T	0.494	1.496095e+01	1.351185e+02	2.085649e+00	9.118502e-01
NC_000962.3	312	648856	0	A	T	0.069	-1.121094e+02	2.199779e+02	2.091120e+00	6.103829e-01
NC_000962.3	5848	648990	0	A	T	0.109	5.331699e+00	1.990025e+02	2.097076e+00	9.786293e-01
NC_000962.3	313	655986	0	A	T	0.069	-9.679110e+01	2.876523e+02	2.097602e+00	7.365535e-01
NC_000962.3	314	657081	0	A	T	0.061	-7.823087e+01	2.459941e+02	2.095654e+00	7.505168e-01
NC_000962.3	315	657142	0	A	T	0.054	4.180785e+02	3.626098e+02	2.093509e+00	2.491154e-01
NC_000962.3	4147	657269	0	A	T	0.153	-5.204308e+00	1.448653e+02	2.089372e+00	9.713471e-01
NC_000962.3	10453	657730	0	A	T	0.016	-3.868070e+01	3.232898e+02	2.097009e+00	9.047795e-01
NC_000962.3	316	659341	0	A	T	0.069	-9.679110e+01	2.876523e+02	2.097602e+00	7.365535e-01
NC_000962.3	9019	660075	0	A	T	0.019	1.429969e+02	2.800868e+02	2.079945e+00	6.097486e-01
NC_000962.3	317	662911	0	A	T	0.069	-1.303645e+02	2.669529e+02	2.094838e+00	6.253822e-01
NC_000962.3	9020	663146	0	A	T	0.018	-7.671961e+01	2.424375e+02	2.090676e+00	7.517064e-01
NC_000962.3	2351	664249	0	A	T	0.199	-1.347239e+02	1.652362e+02	2.090003e+00	4.150129e-01
NC_000962.3	318	665293	0	A	T	0.438	1.855734e+01	1.485213e+02	2.088171e+00	9.005828e-01
NC_000962.3	3265	667659	0	A	T	0.050	1.611013e+02	1.963779e+02	2.111664e+00	4.121457e-01
NC_000962.3	1997	668888	0	A	T	0.013	-3.797664e+02	1.632368e+02	2.106646e+00	2.013254e-02
NC_000962.3	319	669033	0	A	T	0.049	3.016654e+02	2.191167e+02	2.105114e+00	1.688104e-01
NC_000962.3	320	669398	0	A	T	0.497	3.908222e+02	2.385752e+02	2.094373e+00	1.016105e-01
NC_000962.3	321	670545	0	A	T	0.058	1.249353e+01	9.173027e+01	2.082708e+00	8.916835e-01
NC_000962.3	323	672491	0	A	T	0.367	3.755725e+00	3.375459e+01	2.085708e+00	9.114214e-01
NC_000962.3	44030	672722	0	A	T	0.027	-1.177341e+02	7.729822e+01	2.080928e+00	1.279513e-01
NC_000962.3	325	673238	0	A	T	0.288	-4.667053e+01	2.662417e+01	1.966480e+00	7.982711e-02
NC_000962.3	61572	673407	0	A	T	0.014	-1.769083e+02	1.297010e+02	2.082665e+00	1.727918e-01
NC_000962.3	44031	673564	0	A	T	0.029	1.466501e+01	8.550373e+01	2.085642e+00	8.638446e-01
NC_000962.3	2352	675673	0	A	T	0.121	6.693393e+01	1.374451e+02	2.093552e+00	6.263426e-01
NC_000962.3	2353	675797	0	A	T	0.088	2.997329e+00	1.433633e+02	2.093716e+00	9.833226e-01
NC_000962.3	4689	680007	0	A	T	0.035	-8.886501e+01	3.709397e+02	2.095165e+00	8.107001e-01
NC_000962.3	5266	683154	0	A	T	0.019	2.267997e+02	3.955168e+02	2.096493e+00	5.664464e-01
NC_000962.3	326	683829	0	A	T	0.049	3.684087e+02	2.303306e+02	2.103767e+00	1.099356e-01
NC_000962.3	10454	684362	0	A	T	0.016	1.787765e+01	3.082895e+02	2.094886e+00	9.537649e-01
NC_000962.3	10455	685048	0	A	T	0.018	2.331237e+02	3.072774e+02	2.080827e+00	4.481722e-01
NC_000962.3	327	685461	0	A	T	0.496	-3.098490e+00	1.485732e+02	2.088046e+00	9.833643e-01
NC_000962.3	328	685608	0	A	T	0.473	-2.365571e+02	1.437828e+02	2.055456e+00	1.001404e-01
NC_000962.3	4690	685991	0	A	T	0.034	1.498545e+02	2.701343e+02	2.090474e+00	5.791589e-01
NC_000962.3	329	686264	0	A	T	0.047	-1.081862e+02	2.255665e+02	2.085558e+00	6.315712e-01
NC_000962.3	4149	686655	0	A	T	0.150	-7.889694e+01	1.190169e+02	2.077605e+00	5.074981e-01
NC_000962.3	10456	686915	0	A	T	0.016	1.787765e+01	3.082895e+02	2.094886e+00	9.537649e-01
NC_000962.3	330	686972	0	A	T	0.492	-8.684895e+01	1.286798e+02	2.075610e+00	4.998341e-01
NC_000962.3	9022	687129	0	A	T	0.019	-2.362638e+01	4.674632e+02	2.101184e+00	9.596978e-01
NC_000962.3	1998	687191	0	A	T	0.011	-1.524170e+02	2.969198e+02	2.099132e+00	6.078019e-01
NC_000962.3	331	688793	0	A	T	0.069	2.879858e+02	2.010490e+02	2.129973e+00	1.522436e-01
NC_000962.3	10039	689655	0	A	T	0.011	1.148670e+02	4.070315e+02	2.101019e+00	7.778259e-01
NC_000962.3	332	690450	0	A	T	0.065	-5.967539e+01	1.138538e+02	2.085045e+00	6.002622e-01
NC_000962.3	333	690465	0	A	T	0.497	-1.686824e+02	2.325727e+02	2.096643e+00	4.683938e-01
NC_000962.3	4150	691888	0	A	T	0.124	-5.261878e+00	6.648365e+01	2.080941e+00	9.369280e-01
NC_000962.3	10040	691888	0	A	T	0.012	-7.037583e+01	8.311790e+01	2.083720e+00	3.973049e-01
NC_000962.3	334	694531	0	A	T	0.042	5.124469e+01	1.279098e+02	2.082372e+00	6.887515e-01
NC_000962.3	7379	695560	0	A	T	0.013	2.057065e+02	3.154817e+02	2.091324e+00	5.144807e-01
NC_000962.3	336	696917	0	A	T	0.054	4.180785e+02	3.626098e+02	2.093509e+00	2.491154e-01
NC_000962.3	2354	697114	0	A	T	0.085	6.999832e+00	1.403879e+02	2.091866e+00	9.602404e-01
NC_000962.3	337	698968	0	A	T	0.496	8.110421e+01	1.488726e+02	2.089175e+00	5.859836e-01
NC_000962.3	338	699840	0	A	T	0.046	-2.316103e+01	2.478934e+02	2.096717e+00	9.255739e-01
NC_000962.3	4691	700286	0	A	T	0.034	4.844108e+01	2.629260e+02	2.087739e+00	8.538525e-01
NC_000962.3	6252	701336	0	A	T	0.027	1.776053e+02	3.158719e+02	2.104580e+00	5.740203e-01
NC_000962.3	1999	703356	0	A	T	0.012	8.329125e+01	4.299235e+02	2.101182e+00	8.464109e-01
NC_000962.3	6253	705595	0	A	T	0.027	6.293451e+01	3.352040e+02	2.102842e+00	8.510994e-01
NC_000962.3	4151	706008	0	A	T	0.011	1.384038e+01	3.762904e+02	2.092899e+00	9.706647e-01
NC_000962.3	340	707334	0	A	T	0.054	4.180785e+02	3.626098e+02	2.093509e+00	2.491154e-01
NC_000962.3	2355	709226	0	A	T	0.199	-9.415902e+01	1.892945e+02	2.093515e+00	6.189689e-01
NC_000962.3	341	712693	0	A	T	0.224	-2.273167e+01	1.040621e+02	2.086897e+00	8.271149e-01
NC_000962.3	6255	713071	0	A	T	0.021	1.041046e+02	1.520635e+02	2.077883e+00	4.936996e-01
NC_000962.3	342	713310	0	A	T	0.062	2.070099e+01	9.706446e+01	2.079857e+00	8.311464e-01
NC_000962.3	3266	720743	0	A	T	0.011	-3.215078e+01	1.602301e+02	2.083525e+00	8.409978e-01
NC_000962.3	343	721373	0	A	T	0.053	-5.323333e+01	3.686464e+02	2.100045e+00	8.852033e-01
NC_000962.3	10457	722094	0	A	T	0.016	1.787765e+01	3.082895e+02	2.094886e+00	9.537649e-01
NC_000962.3	6256	722324	0	A	T	0.022	1.408399e+02	1.715040e+02	2.084096e+00	4.116667e-01
NC_000962.3	344	725190	0	A	T	0.058	-8.263182e+00	1.199346e+02	2.083656e+00	9.450809e-01
NC_000962.3	10458	725381	0	A	T	0.016	-3.868070e+01	3.232898e+02	2.097009e+00	9.047795e-01
NC_000962.3	2356	726703	0	A	T	0.196	-3.995708e+01	1.185211e+02	2.085687e+00	7.360680e-01
NC_000962.3	4153	726816	0	A	T	0.039	1.793585e+02	1.915634e+02	2.087331e+00	3.492831e-01
NC_000962.3	4154	728557	0	A	T	0.015	-1.813411e+02	4.534069e+02	2.096398e+00	6.892516e-01
NC_000962.3	3267	733798	0	A	T	0.049	-1.776728e+02	2.054112e+02	2.102190e+00	3.872054e-01
NC_000962.3	9027	735387	0	A	T	0.019	2.519995e+02	4.293202e+02	2.093189e+00	5.573144e-01
NC_000962.3	4693	735901	0	A	T	0.035	-8.886501e+01	3.709397e+02	2.095165e+00	8.107001e-01
NC_000962.3	2357	736710	0	A	T	0.170	2.896099e+01	1.656116e+02	2.096530e+00	8.612042e-01
NC_000962.3	348	738522	0	A	T	0.053	-5.323333e+01	3.686464e+02	2.100045e+00	8.852033e-01
NC_000962.3	4694	738816	0	A	T	0.035	-8.886501e+01	3.709397e+02	2.095165e+00	8.107001e-01
NC_000962.3	5851	739444	0	A	T	0.078	1.148039e+02	1.241126e+02	2.063838e+00	3.551231e-01
NC_000962.3	4155	740349	0	A	T	0.010	3.823536e+02	4.064838e+02	2.076664e+00	3.470501e-01
NC_000962.3	221216	742550	0	A	T	0.027	-1.299760e+02	7.030019e+01	2.045590e+00	6.468308e-02
NC_000962.3	2359	752343	0	A	T	0.199	-1.003770e+02	1.568851e+02	2.085333e+00	5.223973e-01
NC_000962.3	2360	752802	0	A	T	0.119	1.355908e+01	1.566847e+02	2.093617e+00	9.310514e-01
NC_000962.3	350	754186	0	A	T	0.498	-1.081902e+02	2.216400e+02	2.087232e+00	6.255293e-01
NC_000962.3	7382	754285	0	A	T	0.013	2.057065e+02	3.154817e+02	2.091324e+00	5.144807e-01
NC_000962.3	15809	756523	0	A	T	0.011	-1.330456e+02	3.470767e+02	2.097128e+00	7.015306e-01
NC_000962.3	2361	757040	0	A	T	0.015	4.582224e+02	2.742041e+02	2.042382e+00	9.492104e-02
NC_000962.3	351	757139	0	A	T	0.053	2.693217e+02	2.729870e+02	2.077099e+00	3.240189e-01
NC_000962.3	352	757182	0	A	T	0.068	3.398875e+01	1.811838e+02	2.089136e+00	8.512226e-01
NC_000962.3	10042	758750	0	A	T	0.011	3.819702e+01	3.268308e+02	2.093540e+00	9.069788e-01
NC_000962.3	5854	760115	0	A	T	0.109	7.881504e+01	1.107411e+02	2.104820e+00	4.767636e-01
NC_000962.3	10043	760555	0	A	T	0.011	3.819702e+01	3.268308e+02	2.093540e+00	9.069788e-01
NC_000962.3	2362	761110	0	A	T	0.057	2.344491e+02	4.118201e+01	1.820351e+00	1.512863e-08
NC_000962.3	8902	761139	0	A	T	0.013	6.099794e+01	5.969064e+01	2.091777e+00	3.070007e-01
NC_000962.3	353	761155	0	A	T	0.206	1.353383e+02	2.177335e+01	1.772503e+00	6.689552e-10
NC_000962.3	10459	761880	0	A	T	0.017	2.351402e+02	3.543137e+02	2.085343e+00	5.070216e-01
NC_000962.3	4696	761889	0	A	T	0.034	1.611035e+02	3.365874e+02	2.095238e+00	6.322695e-01
NC_000962.3	354	763031	0	A	T	0.069	-9.679110e+01	2.876523e+02	2.097602e+00	7.365535e-01
NC_000962.3	3268	764817	0	A	T	0.014	5.346750e+01	5.634204e+01	2.066660e+00	3.427911e-01
NC_000962.3	4158	764817	0	A	T	0.010	1.457225e+02	7.534514e+01	2.070064e+00	5.330231e-02
NC_000962.3	2363	764995	0	A	T	0.198	-1.166052e+02	1.604273e+02	2.092082e+00	4.674422e-01
NC_000962.3	4159	765150	0	A	T	0.153	-2.853670e+01	1.668377e+02	2.092156e+00	8.642129e-01
NC_000962.3	8182	765590	0	A	T	0.012	-1.498693e+02	4.845806e+02	2.105517e+00	7.571565e-01
NC_000962.3	355	767414	0	A	T	0.222	7.916675e+01	9.519554e+01	2.102446e+00	4.057611e-01
NC_000962.3	2364	768737	0	A	T	0.048	2.740480e+01	1.686335e+02	2.091013e+00	8.709264e-01
NC_000962.3	2365	769647	0	A	T	0.015	5.340709e+02	2.626798e+02	2.028997e+00	4.222067e-02
NC_000962.3	2366	769663	0	A	T	0.121	8.124420e+00	1.721844e+02	2.095317e+00	9.623728e-01
NC_000962.3	2367	769963	0	A	T	0.171	-4.067864e+01	1.641326e+02	2.092513e+00	8.042937e-01
NC_000962.3	356	773497	0	A	T	0.048	1.875914e+02	1.599639e+02	2.081369e+00	2.411072e-01
NC_000962.3	2368	773809	0	A	T	0.199	-1.047320e+02	1.393559e+02	2.081228e+00	4.524495e-01
NC_000962.3	357	775639	0	A	T	0.490	4.535354e+01	9.240173e+01	2.080301e+00	6.236221e-01
NC_000962.3	358	776100	0	A	T	0.069	-2.524596e+02	2.323099e+02	2.092918e+00	2.773368e-01
NC_000962.3	359	776182	0	A	T	0.046	-2.316103e+01	2.478934e+02	2.096717e+00	9.255739e-01
NC_000962.3	5267	777876	0	A	T	0.019	-1.391745e+01	2.688000e+02	2.088110e+00	9.587142e-01
NC_000962.3	5268	779182	0	A	T	0.019	2.267997e+02	3.955168e+02	2.096493e+00	5.664464e-01
NC_000962.3	360	779615	0	A	T	0.053	-5.323333e+01	3.686464e+02	2.100045e+00	8.852033e-01
NC_000962.3	2002	779630	0	A	T	0.012	8.329125e+01	4.299235e+02	2.101182e+00	8.464109e-01
NC_000962.3	5857	781276	0	A	T	0.085	5.116103e+01	1.109628e+02	2.079460e+00	6.448223e-01
NC_000962.3	361	781395	0	A	T	0.499	4.206901e+01	2.893624e+02	2.083856e+00	8.844273e-01
NC_000962.3	362	781687	0	A	T	0.044	7.156169e+01	4.321454e+01	2.024765e+00	9.794898e-02
NC_000962.3	10044	781822	0	A	T	0.015	7.826317e+01	9.267111e+01	2.073246e+00	3.985170e-01
NC_000962.3	4160	782246	0	A	T	0.015	-2.058542e+02	3.013425e+02	2.086187e+00	4.946396e-01
NC_000962.3	3269	784440	0	A	T	0.031	1.987437e+02	2.321860e+02	2.098310e+00	3.921594e-01
NC_000962.3	7384	787318	0	A	T	0.013	-6.575313e+01	2.599589e+02	2.100131e+00	8.003536e-01
NC_000962.3	4698	787680	0	A	T	0.035	1.637659e+02	2.843590e+02	2.092654e+00	5.647651e-01
NC_000962.3	9031	787869	0	A	T	0.019	2.614388e+02	3.912563e+02	2.094239e+00	5.041116e-01
NC_000962.3	4161	788259	0	A	T	0.153	-3.536808e+01	1.621388e+02	2.091017e+00	8.273554e-01
NC_000962.3	3270	790180	0	A	T	0.050	6.001676e+00	2.442264e+02	2.099065e+00	9.803980e-01
NC_000962.3	363	791249	0	A	T	0.047	-4.647078e+02	2.316336e+02	2.127600e+00	4.502115e-02
NC_000962.3	10461	791655	0	A	T	0.017	2.604429e+02	3.270444e+02	2.082049e+00	4.259590e-01
NC_000962.3	4162	794481	0	A	T	0.015	-1.813411e+02	4.534069e+02	2.096398e+00	6.892516e-01
NC_000962.3	3271	794915	0	A	T	0.019	1.990792e+02	2.727770e+02	2.089014e+00	4.656174e-01
NC_000962.3	5858	795023	0	A	T	0.079	2.347387e+02	1.378238e+02	2.053653e+00	8.875207e-02
NC_000962.3	2369	796509	0	A	T	0.199	-1.402461e+02	1.645698e+02	2.086465e+00	3.942470e-01
NC_000962.3	5269	797395	0	A	T	0.017	-6.771725e+01	1.930972e+02	2.092252e+00	7.258726e-01
NC_000962.3	364	797736	0	A	T	0.050	1.175361e+02	2.562828e+02	2.096013e+00	6.465777e-01
NC_000962.3	15811	798234	0	A	T	0.010	-4.828108e+01	2.495879e+02	2.096531e+00	8.466394e-01
NC_000962.3	365	798355	0	A	T	0.054	4.180785e+02	3.626098e+02	2.093509e+00	2.491154e-01
NC_000962.3	8183	798933	0	A	T	0.012	2.466006e+02	3.194644e+02	2.080182e+00	4.402902e-01
NC_000962.3	11492	799137	0	A	T	0.013	-1.440562e+02	1.092022e+02	2.115285e+00	1.873239e-01
NC_000962.3	366	799666	0	A	T	0.053	-1.137919e+02	3.293126e+02	2.101159e+00	7.297366e-01
NC_000962.3	4163	800219	0	A	T	0.039	1.793585e+02	1.915634e+02	2.087331e+00	3.492831e-01
NC_000962.3	4699	801009	0	A	T	0.034	2.368589e+01	2.652283e+02	2.092419e+00	9.288530e-01
NC_000962.3	5270	802427	0	A	T	0.018	2.586451e+00	4.962453e+01	2.079432e+00	9.584400e-01
NC_000962.3	5859	805663	0	A	T	0.113	-5.828699e+01	1.951129e+02	2.089068e+00	7.651860e-01
NC_000962.3	369	811753	0	A	T	0.054	4.180785e+02	3.626098e+02	2.093509e+00	2.491154e-01
NC_000962.3	4700	812339	0	A	T	0.035	-8.886501e+01	3.709397e+02	2.095165e+00	8.107001e-01
NC_000962.3	2371	812808	0	A	T	0.121	3.084427e+01	1.796534e+02	2.097443e+00	8.637074e-01
NC_000962.3	6258	814641	0	A	T	0.027	6.293451e+01	3.352040e+02	2.102842e+00	8.510994e-01
NC_000962.3	8184	817655	0	A	T	0.012	-1.498693e+02	4.845806e+02	2.105517e+00	7.571565e-01
NC_000962.3	370	820483	0	A	T	0.428	4.071981e+01	1.216645e+02	2.105001e+00	7.379087e-01
NC_000962.3	371	820752	0	A	T	0.069	-2.257645e+02	2.443015e+02	2.081922e+00	3.555786e-01
NC_000962.3	2372	826091	0	A	T	0.087	6.615410e+00	1.376602e+02	2.092926e+00	9.616783e-01
NC_000962.3	7385	829698	0	A	T	0.013	2.057065e+02	3.154817e+02	2.091324e+00	5.144807e-01
NC_000962.3	372	830869	0	A	T	0.069	-4.458397e+01	1.788201e+02	2.089210e+00	8.031468e-01
NC_000962.3	8185	831206	0	A	T	0.018	2.177544e+01	2.639015e+02	2.099656e+00	9.342499e-01
NC_000962.3	5271	831344	0	A	T	0.019	2.267997e+02	3.955168e+02	2.096493e+00	5.664464e-01
NC_000962.3	10046	831500	0	A	T	0.011	1.148670e+02	4.070315e+02	2.101019e+00	7.778259e-01
NC_000962.3	5861	832708	0	A	T	0.114	-1.770857e+02	1.855812e+02	2.082179e+00	3.401326e-01
NC_000962.3	373	835611	0	A	T	0.049	3.684087e+02	2.303306e+02	2.103767e+00	1.099356e-01
NC_000962.3	2839	836272	0	A	T	0.220	-7.875718e+01	2.783996e+01	1.910788e+00	4.735738e-03
NC_000962.3	2840	836291	0	A	T	0.243	-1.245984e+02	2.835874e+01	1.841402e+00	1.196937e-05
NC_000962.3	8869	836426	0	A	T	0.300	-7.302391e-01	3.466146e+01	2.084800e+00	9.831946e-01
NC_000962.3	3272	836454	0	A	T	0.346	9.036266e+01	4.293361e+01	2.087534e+00	3.549120e-02
NC_000962.3	3273	836538	0	A	T	0.372	-3.491787e+00	3.606915e+01	2.086535e+00	9.228924e-01
NC_000962.3	2004	836658	0	A	T	0.415	1.374404e+02	4.414368e+01	1.964827e+00	1.885690e-03
NC_000962.3	5862	836777	0	A	T	0.082	9.113075e+01	7.203742e+01	2.045983e+00	2.060607e-01
NC_000962.3	374	837033	0	A	T	0.438	1.309593e+02	4.499367e+01	1.963052e+00	3.663095e-03
NC_000962.3	11015	837794	0	A	T	0.016	-6.757069e+01	1.295387e+02	2.093081e+00	6.020120e-01
NC_000962.3	216368	837853	0	A	T	0.012	-1.856964e+01	1.174759e+02	2.085788e+00	8.744225e-01
NC_000962.3	44047	837863	0	A	T	0.028	2.384988e+01	6.388322e+01	2.076882e+00	7.089541e-01
NC_000962.3	44836	838902	0	A	T	0.017	6.587788e+01	5.104481e+01	2.066784e+00	1.970551e-01
NC_000962.3	36891	838954	0	A	T	0.019	-1.527228e+01	6.169087e+01	2.087031e+00	8.045093e-01
NC_000962.3	37185	839046	0	A	T	0.031	1.689357e+01	4.847984e+01	2.087431e+00	7.275417e-01
NC_000962.3	19196	839194	0	A	T	0.249	-2.605630e+01	3.414985e+01	2.072784e+00	4.455901e-01
NC_000962.3	36897	839263	0	A	T	0.060	-1.346517e+01	4.807369e+01	2.085034e+00	7.794457e-01
NC_000962.3	36898	839309	0	A	T	0.062	-5.526388e+01	3.682485e+01	2.053193e+00	1.336483e-01
NC_000962.3	36899	839334	0	A	T	0.313	3.689822e-01	3.083300e+01	2.087320e+00	9.904535e-01
NC_000962.3	36901	839348	0	A	T	0.301	9.526899e+00	2.982928e+01	2.091968e+00	7.494845e-01
NC_000962.3	36904	839380	0	A	T	0.084	-5.133536e+01	3.321975e+01	2.049577e+00	1.224890e-01
NC_000962.3	36905	839407	0	A	T	0.119	-4.406447e+01	3.036252e+01	2.038445e+00	1.469220e-01
NC_000962.3	36906	839419	0	A	T	0.097	-5.046266e+01	3.267133e+01	2.030379e+00	1.226756e-01
NC_000962.3	36909	839446	0	A	T	0.127	-2.156054e+01	2.455118e+01	2.068192e+00	3.799897e-01
NC_000962.3	11061	839496	0	A	T	0.086	-6.034277e-01	4.213993e+01	2.083967e+00	9.885770e-01
NC_000962.3	11063	839534	0	A	T	0.039	3.891199e+01	4.429055e+01	2.080753e+00	3.797867e-01
NC_000962.3	9630	839949	0	A	T	0.121	7.517540e+00	4.045596e+01	2.090578e+00	8.526121e-01
NC_000962.3	36922	840061	0	A	T	0.019	-6.718968e+01	6.152715e+01	2.051162e+00	2.750028e-01
NC_000962.3	37677	840135	0	A	T	0.021	1.823845e+01	4.635725e+01	2.074223e+00	6.940588e-01
NC_000962.3	22730	840241	0	A	T	0.150	2.155824e+00	2.836725e+01	2.086165e+00	9.394322e-01
NC_000962.3	43395	840272	0	A	T	0.014	-1.045505e+01	7.063959e+01	2.087460e+00	8.823593e-01
NC_000962.3	36928	840283	0	A	T	0.082	2.942569e+01	3.299178e+01	2.071375e+00	3.725916e-01
NC_000962.3	36929	840285	0	A	T	0.056	3.714901e+01	3.996086e+01	2.085211e+00	3.527173e-01
NC_000962.3	376	840447	0	A	T	0.162	9.597242e+01	2.647101e+01	1.952420e+00	2.984615e-04
NC_000962.3	36934	840466	0	A	T	0.032	-4.756516e+01	4.788586e+01	2.089143e+00	3.207306e-01
NC_000962.3	36935	840474	0	A	T	0.026	-3.468331e+01	5.503385e+01	2.085060e+00	5.286530e-01
NC_000962.3	377	840496	0	A	T	0.200	5.420716e+01	2.639141e+01	1.971152e+00	4.016033e-02
NC_000962.3	36938	840515	0	A	T	0.062	-8.415164e+01	3.760631e+01	1.961387e+00	2.539433e-02
NC_000962.3	15814	840776	0	A	T	0.011	-1.330456e+02	3.470767e+02	2.097128e+00	7.015306e-01
NC_000962.3	378	840794	0	A	T	0.039	-7.495807e+01	1.014344e+02	2.100304e+00	4.600404e-01
NC_000962.3	379	841764	0	A	T	0.471	-4.155635e+01	1.920169e+02	2.096317e+00	8.286911e-01
NC_000962.3	4167	841924	0	A	T	0.014	-6.760790e+00	2.978638e+02	2.086719e+00	9.818947e-01
NC_000962.3	380	842030	0	A	T	0.050	1.053445e+02	2.110327e+02	2.092048e+00	6.177254e-01
NC_000962.3	6259	842111	0	A	T	0.050	4.368355e+01	7.120214e+01	2.083496e+00	5.396338e-01
NC_000962.3	8186	842169	0	A	T	0.010	3.860604e+02	2.456426e+02	2.066592e+00	1.162569e-01
NC_000962.3	5864	842364	0	A	T	0.077	1.074744e+02	1.234294e+02	2.067399e+00	3.840446e-01
NC_000962.3	2008	846841	0	A	T	0.011	2.843442e+02	2.883475e+02	2.091131e+00	3.242431e-01
NC_000962.3	2009	847613	0	A	T	0.013	2.309187e+02	2.207115e+02	2.081390e+00	2.956241e-01
NC_000962.3	381	847995	0	A	T	0.068	-1.775428e+02	1.944587e+02	2.089685e+00	3.613913e-01
NC_000962.3	7386	848814	0	A	T	0.013	2.057065e+02	3.154817e+02	2.091324e+00	5.144807e-01
NC_000962.3	4701	849730	0	A	T	0.011	1.106438e+02	2.951894e+02	2.100230e+00	7.078478e-01
NC_000962.3	4168	850591	0	A	T	0.153	-1.238201e+02	1.493207e+02	2.085600e+00	4.071170e-01
NC_000962.3	2375	850932	0	A	T	0.015	2.770978e+02	2.391321e+02	2.049422e+00	2.467460e-01
NC_000962.3	4169	851133	0	A	T	0.015	-1.813411e+02	4.534069e+02	2.096398e+00	6.892516e-01
NC_000962.3	9034	852346	0	A	T	0.020	2.419773e+02	2.894720e+02	2.097324e+00	4.033361e-01
NC_000962.3	4170	852575	0	A	T	0.010	3.823536e+02	4.064838e+02	2.076664e+00	3.470501e-01
NC_000962.3	384	852910	0	A	T	0.498	9.153540e+01	3.909803e+02	2.096400e+00	8.149272e-01
NC_000962.3	6260	853469	0	A	T	0.027	1.776053e+02	3.158719e+02	2.104580e+00	5.740203e-01
NC_000962.3	2010	854253	0	A	T	0.455	2.190702e+01	3.942066e+01	2.075537e+00	5.784865e-01
NC_000962.3	5454	854253	0	A	T	0.028	-2.767214e+01	5.271486e+01	2.091658e+00	5.997064e-01
NC_000962.3	2011	854588	0	A	T	0.012	8.329125e+01	4.299235e+02	2.101182e+00	8.464109e-01
NC_000962.3	385	857696	0	A	T	0.471	1.759514e+02	2.292247e+02	2.085279e+00	4.428555e-01
NC_000962.3	2376	859132	0	A	T	0.170	8.004394e+01	1.597841e+02	2.099941e+00	6.164830e-01
NC_000962.3	386	861216	0	A	T	0.053	-1.137919e+02	3.293126e+02	2.101159e+00	7.297366e-01
NC_000962.3	2377	862987	0	A	T	0.119	-1.900419e+02	1.456794e+02	2.091884e+00	1.922660e-01
NC_000962.3	2378	863805	0	A	T	0.118	-3.351295e+01	1.356759e+02	2.089513e+00	8.049381e-01
NC_000962.3	15815	864376	0	A	T	0.011	-8.156563e+01	3.268601e+02	2.097015e+00	8.029767e-01
NC_000962.3	388	866051	0	A	T	0.053	-5.323333e+01	3.686464e+02	2.100045e+00	8.852033e-01
NC_000962.3	5697	868160	0	A	T	0.030	-6.219891e-01	2.022266e+02	2.098413e+00	9.975464e-01
NC_000962.3	4171	868488	0	A	T	0.014	-2.856216e+02	4.443700e+02	2.091366e+00	5.204853e-01
NC_000962.3	4172	869440	0	A	T	0.036	1.032351e+02	2.462556e+02	2.088576e+00	6.751191e-01
NC_000962.3	4173	872108	0	A	T	0.015	-1.813411e+02	4.534069e+02	2.096398e+00	6.892516e-01
NC_000962.3	389	874836	0	A	T	0.499	-1.650703e+02	7.352426e+02	2.099587e+00	8.223915e-01
NC_000962.3	390	876141	0	A	T	0.061	-7.823087e+01	2.459941e+02	2.095654e+00	7.505168e-01
NC_000962.3	4174	877224	0	A	T	0.036	8.881429e+01	2.554357e+02	2.088858e+00	7.281188e-01
NC_000962.3	15817	878079	0	A	T	0.011	1.791432e+02	2.356628e+02	2.112209e+00	4.472801e-01
NC_000962.3	391	880562	0	A	T	0.472	9.746559e+01	2.501639e+02	2.091902e+00	6.968853e-01
NC_000962.3	392	882257	0	A	T	0.475	-1.912845e+02	1.829145e+02	2.067457e+00	2.958493e-01
NC_000962.3	6577	882734	0	A	T	0.012	2.875478e+02	1.905377e+02	2.071900e+00	1.314847e-01
NC_000962.3	3274	885530	0	A	T	0.012	1.103016e+02	2.513884e+02	2.092843e+00	6.608948e-01
NC_000962.3	2379	885542	0	A	T	0.198	-1.049432e+02	1.809929e+02	2.088676e+00	5.621280e-01
NC_000962.3	4175	888752	0	A	T	0.039	3.593389e+01	3.776745e+01	2.068772e+00	3.415362e-01
NC_000962.3	3704	888774	0	A	T	0.124	-1.681493e+01	3.420702e+01	2.087051e+00	6.231033e-01
NC_000962.3	396	890718	0	A	T	0.217	-3.431085e+01	3.460937e+01	2.066191e+00	3.216707e-01
NC_000962.3	5698	891388	0	A	T	0.030	2.433256e+01	1.830903e+02	2.096490e+00	8.942918e-01
NC_000962.3	5866	891756	0	A	T	0.113	-1.726637e+02	1.652589e+02	2.067400e+00	2.962888e-01
NC_000962.3	397	892416	0	A	T	0.053	-5.323333e+01	3.686464e+02	2.100045e+00	8.852033e-01
NC_000962.3	5272	893670	0	A	T	0.019	2.267997e+02	3.955168e+02	2.096493e+00	5.664464e-01
NC_000962.3	398	893733	0	A	T	0.443	2.286480e+02	7.971367e+01	1.929510e+00	4.186625e-03
NC_000962.3	4176	896356	0	A	T	0.015	-1.813411e+02	4.534069e+02	2.096398e+00	6.892516e-01
NC_000962.3	4177	897209	0	A	T	0.153	-1.013807e+02	1.814290e+02	2.096762e+00	5.763929e-01
NC_000962.3	15818	897436	0	A	T	0.011	-1.330456e+02	3.470767e+02	2.097128e+00	7.015306e-01
NC_000962.3	399	900221	0	A	T	0.469	3.703010e+01	1.358554e+02	2.085074e+00	7.852231e-01
NC_000962.3	4178	902413	0	A	T	0.153	-1.682526e+02	1.816621e+02	2.085988e+00	3.545066e-01
NC_000962.3	400	903537	0	A	T	0.061	-7.823087e+01	2.459941e+02	2.095654e+00	7.505168e-01
NC_000962.3	401	903550	0	A	T	0.468	1.243624e+02	1.181449e+02	2.064446e+00	2.926905e-01
NC_000962.3	5867	903633	0	A	T	0.109	2.161254e+01	2.045512e+02	2.096438e+00	9.158682e-01
NC_000962.3	402	903913	0	A	T	0.497	4.901692e+01	2.292409e+02	2.087161e+00	8.307158e-01
NC_000962.3	403	906857	0	A	T	0.499	4.042007e+01	3.475713e+02	2.089317e+00	9.074368e-01
NC_000962.3	14017	907816	0	A	T	0.035	-3.087889e+01	1.769038e+02	2.091919e+00	8.614565e-01
NC_000962.3	404	908186	0	A	T	0.048	-4.104759e+01	1.395908e+02	2.086971e+00	7.687574e-01
NC_000962.3	3276	909280	0	A	T	0.059	1.002760e+02	7.834851e+01	2.086246e+00	2.007985e-01
NC_000962.3	5868	909724	0	A	T	0.109	4.902146e+01	1.734396e+02	2.088199e+00	7.774916e-01
NC_000962.3	3277	916305	0	A	T	0.013	1.691732e+02	2.489199e+02	2.096155e+00	4.968493e-01
NC_000962.3	2381	917181	0	A	T	0.046	4.470909e+01	1.747980e+02	2.088191e+00	7.981608e-01
NC_000962.3	5869	917905	0	A	T	0.113	-1.333290e+01	1.854841e+02	2.094047e+00	9.427062e-01
NC_000962.3	4179	918316	0	A	T	0.039	1.799255e+02	2.002846e+02	2.077785e+00	3.691509e-01
NC_000962.3	9036	918827	0	A	T	0.019	2.614388e+02	3.912563e+02	2.094239e+00	5.041116e-01
NC_000962.3	5699	919222	0	A	T	0.030	-6.219891e-01	2.022266e+02	2.098413e+00	9.975464e-01
NC_000962.3	405	919351	0	A	T	0.053	-5.323333e+01	3.686464e+02	2.100045e+00	8.852033e-01
NC_000962.3	2382	919393	0	A	T	0.121	3.084427e+01	1.796534e+02	2.097443e+00	8.637074e-01
NC_000962.3	3278	919421	0	A	T	0.018	-2.310128e+02	2.137046e+02	2.126844e+00	2.798836e-01
NC_000962.3	4180	919574	0	A	T	0.152	-1.346038e+02	1.510912e+02	2.083574e+00	3.731448e-01
NC_000962.3	9037	920840	0	A	T	0.019	4.134263e+01	4.212765e+02	2.100335e+00	9.218376e-01
NC_000962.3	406	921813	0	A	T	0.488	-9.983273e+00	8.870137e+01	2.088509e+00	9.104037e-01
NC_000962.3	4181	923065	0	A	T	0.154	-1.759228e+02	1.859368e+02	2.090292e+00	3.442357e-01
NC_000962.3	407	925453	0	A	T	0.035	-9.258438e+01	6.969849e+01	2.078813e+00	1.842729e-01
NC_000962.3	44067	925864	0	A	T	0.013	1.794739e+01	7.613377e+01	2.076278e+00	8.136721e-01
NC_000962.3	9681	927110	0	A	T	0.322	-3.311836e+01	3.564096e+01	2.086810e+00	3.529310e-01
NC_000962.3	23517	927385	0	A	T	0.347	-3.831927e+01	3.432240e+01	2.072148e+00	2.644171e-01
NC_000962.3	4182	928075	0	A	T	0.013	2.664948e+01	1.524873e+02	2.083886e+00	8.612889e-01
NC_000962.3	6264	928525	0	A	T	0.024	-5.479452e+01	1.222620e+02	2.071285e+00	6.540963e-01
NC_000962.3	408	931123	0	A	T	0.069	-9.679110e+01	2.876523e+02	2.097602e+00	7.365535e-01
NC_000962.3	2013	932074	0	A	T	0.012	8.329125e+01	4.299235e+02	2.101182e+00	8.464109e-01
NC_000962.3	409	932280	0	A	T	0.070	-9.835951e+01	2.199124e+02	2.084376e+00	6.547502e-01
NC_000962.3	9039	933651	0	A	T	0.019	-2.362638e+01	4.674632e+02	2.101184e+00	9.596978e-01
NC_000962.3	410	934230	0	A	T	0.069	-1.901402e+02	1.916393e+02	2.078598e+00	3.212791e-01
NC_000962.3	411	934611	0	A	T	0.070	-9.835951e+01	2.199124e+02	2.084376e+00	6.547502e-01
NC_000962.3	412	940602	0	A	T	0.054	4.180785e+02	3.626098e+02	2.093509e+00	2.491154e-01
NC_000962.3	414	941845	0	A	T	0.066	-1.424216e+01	1.212181e+02	2.085485e+00	9.064867e-01
NC_000962.3	2387	942479	0	A	T	0.199	-1.488037e+02	1.653273e+02	2.091845e+00	3.682428e-01
NC_000962.3	415	945214	0	A	T	0.472	2.109207e+02	2.004637e+02	2.087542e+00	2.929024e-01
NC_000962.3	4706	946642	0	A	T	0.035	-4.516121e+02	2.237471e+02	2.090671e+00	4.373587e-02
NC_000962.3	2388	947429	0	A	T	0.198	-3.380033e+01	1.736118e+02	2.091552e+00	8.456640e-01
NC_000962.3	2014	947499	0	A	T	0.012	8.329125e+01	4.299235e+02	2.101182e+00	8.464109e-01
NC_000962.3	9041	949523	0	A	T	0.018	6.842339e+01	2.055093e+02	2.087660e+00	7.392243e-01
NC_000962.3	416	949535	0	A	T	0.470	-1.474162e+02	1.673690e+02	2.087759e+00	3.785823e-01
NC_000962.3	4707	949639	0	A	T	0.034	-3.442891e+01	3.339156e+02	2.094724e+00	9.178928e-01
NC_000962.3	4183	950230	0	A	T	0.036	4.989228e+01	2.503885e+02	2.092415e+00	8.420882e-01
NC_000962.3	10467	950380	0	A	T	0.017	1.281513e+01	3.331149e+02	2.095259e+00	9.693178e-01
NC_000962.3	8193	951331	0	A	T	0.012	-1.498693e+02	4.845806e+02	2.105517e+00	7.571565e-01
NC_000962.3	417	951702	0	A	T	0.046	-2.316103e+01	2.478934e+02	2.096717e+00	9.255739e-01
NC_000962.3	6695	952570	0	A	T	0.010	9.928584e+01	1.122480e+02	2.081301e+00	3.765631e-01
NC_000962.3	5872	953233	0	A	T	0.113	-6.363440e+00	1.928307e+02	2.094070e+00	9.736791e-01
NC_000962.3	418	954101	0	A	T	0.046	-2.316103e+01	2.478934e+02	2.096717e+00	9.255739e-01
NC_000962.3	419	954468	0	A	T	0.047	-1.081862e+02	2.255665e+02	2.085558e+00	6.315712e-01
NC_000962.3	2389	955011	0	A	T	0.088	-3.422590e+01	1.406609e+02	2.091434e+00	8.077909e-01
NC_000962.3	420	955524	0	A	T	0.500	-3.911737e+02	8.979798e+02	2.096801e+00	6.631818e-01
NC_000962.3	5701	955835	0	A	T	0.030	-6.219891e-01	2.022266e+02	2.098413e+00	9.975464e-01
NC_000962.3	421	957117	0	A	T	0.223	3.805000e+01	9.169985e+01	2.084320e+00	6.782477e-01
NC_000962.3	9042	960308	0	A	T	0.019	2.561804e+02	2.855482e+02	2.090019e+00	3.697885e-01
NC_000962.3	422	960367	0	A	T	0.069	-9.679110e+01	2.876523e+02	2.097602e+00	7.365535e-01
NC_000962.3	4185	967192	0	A	T	0.011	1.384038e+01	3.762904e+02	2.092899e+00	9.706647e-01
NC_000962.3	3280	967458	0	A	T	0.013	1.691732e+02	2.489199e+02	2.096155e+00	4.968493e-01
NC_000962.3	424	969762	0	A	T	0.056	-2.005324e+02	1.008127e+02	2.070162e+00	4.687436e-02
NC_000962.3	9044	971488	0	A	T	0.019	2.519995e+02	4.293202e+02	2.093189e+00	5.573144e-01
NC_000962.3	425	972980	0	A	T	0.054	4.180785e+02	3.626098e+02	2.093509e+00	2.491154e-01
NC_000962.3	3281	976890	0	A	T	0.028	-1.160997e+02	5.156453e+01	2.082749e+00	2.450266e-02
NC_000962.3	6985	976897	0	A	T	0.039	-2.616212e+01	5.494339e+01	2.077284e+00	6.340296e-01
NC_000962.3	2855	976898	0	A	T	0.031	-3.386914e+01	4.211491e+01	2.052416e+00	4.214109e-01
NC_000962.3	3715	976898	0	A	T	0.081	4.740955e+01	2.630705e+01	2.105415e+00	7.173080e-02
NC_000962.3	17440	976898	0	A	T	0.011	-4.153882e+01	6.326366e+01	2.073874e+00	5.115449e-01
NC_000962.3	9047	977795	0	A	T	0.019	-2.362638e+01	4.674632e+02	2.101184e+00	9.596978e-01
NC_000962.3	4186	978373	0	A	T	0.014	-2.856216e+02	4.443700e+02	2.091366e+00	5.204853e-01
NC_000962.3	4708	978625	0	A	T	0.035	-8.886501e+01	3.709397e+02	2.095165e+00	8.107001e-01
NC_000962.3	428	979704	0	A	T	0.494	-1.378358e+02	1.509677e+02	2.096163e+00	3.613887e-01
NC_000962.3	4187	979859	0	A	T	0.015	-1.813411e+02	4.534069e+02	2.096398e+00	6.892516e-01
NC_000962.3	6268	980100	0	A	T	0.020	-6.712721e+01	1.081533e+02	2.072394e+00	5.349175e-01
NC_000962.3	6269	980360	0	A	T	0.027	6.293451e+01	3.352040e+02	2.102842e+00	8.510994e-01
NC_000962.3	5874	981670	0	A	T	0.109	-1.151829e+02	1.744120e+02	2.104686e+00	5.090991e-01
NC_000962.3	4188	983485	0	A	T	0.154	-1.529808e+02	1.837393e+02	2.088542e+00	4.052110e-01
NC_000962.3	5875	985621	0	A	T	0.113	-1.135082e+02	1.689337e+02	2.084620e+00	5.017499e-01
NC_000962.3	430	986463	0	A	T	0.492	-1.501152e+01	1.051858e+02	2.088981e+00	8.865360e-01
NC_000962.3	6270	986563	0	A	T	0.027	-2.795165e+02	2.888342e+02	2.096921e+00	3.333379e-01
NC_000962.3	431	987586	0	A	T	0.050	9.155694e+01	1.263753e+02	2.070974e+00	4.688870e-01
NC_000962.3	14018	989719	0	A	T	0.035	-4.509926e+01	1.664293e+02	2.088855e+00	7.864444e-01
NC_000962.3	432	990001	0	A	T	0.499	2.109615e+02	2.861321e+02	2.085178e+00	4.610690e-01
NC_000962.3	3282	990533	0	A	T	0.031	1.987437e+02	2.321860e+02	2.098310e+00	3.921594e-01
NC_000962.3	2390	991515	0	A	T	0.119	-1.900419e+02	1.456794e+02	2.091884e+00	1.922660e-01
NC_000962.3	433	991896	0	A	T	0.046	-2.316103e+01	2.478934e+02	2.096717e+00	9.255739e-01
NC_000962.3	434	993346	0	A	T	0.495	2.326320e+02	1.751583e+02	2.118333e+00	1.843493e-01
NC_000962.3	5273	993522	0	A	T	0.019	1.901878e+02	2.341664e+02	2.084691e+00	4.168176e-01
NC_000962.3	3283	995114	0	A	T	0.018	-8.785392e+00	2.539266e+02	2.096147e+00	9.724050e-01
NC_000962.3	23921	996197	0	A	T	0.012	1.254959e+02	1.180824e+02	2.038359e+00	2.880603e-01
NC_000962.3	435	996205	0	A	T	0.053	-5.323333e+01	3.686464e+02	2.100045e+00	8.852033e-01
NC_000962.3	2391	996293	0	A	T	0.015	5.340709e+02	2.626798e+02	2.028997e+00	4.222067e-02
NC_000962.3	436	996346	0	A	T	0.046	6.459080e+01	2.087553e+02	2.093309e+00	7.570555e-01
NC_000962.3	10468	997670	0	A	T	0.016	3.398373e+02	2.632487e+02	2.081771e+00	1.969346e-01
NC_000962.3	14019	997899	0	A	T	0.031	1.662119e+02	1.731988e+02	2.072733e+00	3.373888e-01
NC_000962.3	3284	999365	0	A	T	0.019	2.667168e+02	2.879813e+02	2.087840e+00	3.545193e-01
NC_000962.3	8194	1002044	0	A	T	0.018	2.177544e+01	2.639015e+02	2.099656e+00	9.342499e-01
NC_000962.3	438	1010205	0	A	T	0.500	2.975883e+02	3.563589e+02	2.071911e+00	4.038121e-01
NC_000962.3	439	1011511	0	A	T	0.050	1.175361e+02	2.562828e+02	2.096013e+00	6.465777e-01
NC_000962.3	5876	1014446	0	A	T	0.080	1.321077e+02	1.294794e+02	2.073243e+00	3.077595e-01
NC_000962.3	5877	1019632	0	A	T	0.109	2.161254e+01	2.045512e+02	2.096438e+00	9.158682e-01
NC_000962.3	15820	1020393	0	A	T	0.010	-1.173259e+02	2.479836e+02	2.098207e+00	6.362000e-01
NC_000962.3	2392	1020579	0	A	T	0.015	3.479210e+02	2.316186e+02	2.035486e+00	1.332848e-01
NC_000962.3	441	1022003	0	A	T	0.054	4.180785e+02	3.626098e+02	2.093509e+00	2.491154e-01
NC_000962.3	442	1024346	0	A	T	0.069	-9.679110e+01	2.876523e+02	2.097602e+00	7.365535e-01
NC_000962.3	9049	1024388	0	A	T	0.019	2.519995e+02	4.293202e+02	2.093189e+00	5.573144e-01
NC_000962.3	443	1025106	0	A	T	0.498	1.836054e+02	2.262687e+02	2.094277e+00	4.172434e-01
NC_000962.3	5275	1027518	0	A	T	0.019	2.267997e+02	3.955168e+02	2.096493e+00	5.664464e-01
NC_000962.3	444	1028217	0	A	T	0.053	-5.323333e+01	3.686464e+02	2.100045e+00	8.852033e-01
NC_000962.3	4189	1028944	0	A	T	0.015	-1.813411e+02	4.534069e+02	2.096398e+00	6.892516e-01
NC_000962.3	14020	1029249	0	A	T	0.033	-1.409917e+02	1.943052e+02	2.106524e+00	4.681906e-01
NC_000962.3	4190	1029553	0	A	T	0.010	3.823536e+02	4.064838e+02	2.076664e+00	3.470501e-01
NC_000962.3	445	1034209	0	A	T	0.054	-2.166602e+02	2.675725e+02	2.107554e+00	4.182331e-01
NC_000962.3	446	1034758	0	A	T	0.053	-5.323333e+01	3.686464e+02	2.100045e+00	8.852033e-01
NC_000962.3	7391	1036583	0	A	T	0.013	2.057065e+02	3.154817e+02	2.091324e+00	5.144807e-01
NC_000962.3	447	1037012	0	A	T	0.442	6.346922e+01	5.612371e+01	2.045576e+00	2.582952e-01
NC_000962.3	3285	1037355	0	A	T	0.050	6.001676e+00	2.442264e+02	2.099065e+00	9.803980e-01
NC_000962.3	448	1037911	0	A	T	0.495	-1.295861e+02	1.540617e+02	2.083368e+00	4.004153e-01
NC_000962.3	9050	1038718	0	A	T	0.019	2.519995e+02	4.293202e+02	2.093189e+00	5.573144e-01
NC_000962.3	2393	1040050	0	A	T	0.119	-1.308610e+02	1.468944e+02	2.096486e+00	3.731592e-01
NC_000962.3	449	1040251	0	A	T	0.041	3.021418e+01	1.032844e+02	2.083331e+00	7.699210e-01
NC_000962.3	9051	1041141	0	A	T	0.019	-2.362638e+01	4.674632e+02	2.101184e+00	9.596978e-01
NC_000962.3	3286	1041445	0	A	T	0.050	-1.279050e+02	1.751275e+02	2.084513e+00	4.652941e-01
NC_000962.3	14021	1042225	0	A	T	0.033	-2.219561e+02	1.855079e+02	2.109683e+00	2.317086e-01
NC_000962.3	3287	1043055	0	A	T	0.019	2.667168e+02	2.879813e+02	2.087840e+00	3.545193e-01
NC_000962.3	5879	1046757	0	A	T	0.080	7.609057e+01	1.319152e+02	2.069810e+00	5.641559e-01
NC_000962.3	452	1047165	0	A	T	0.464	-2.158008e+02	9.912196e+01	2.080914e+00	2.963461e-02
NC_000962.3	4191	1047327	0	A	T	0.010	3.823536e+02	4.064838e+02	2.076664e+00	3.470501e-01
NC_000962.3	6272	1047683	0	A	T	0.027	6.293451e+01	3.352040e+02	2.102842e+00	8.510994e-01
NC_000962.3	4192	1049748	0	A	T	0.011	1.282601e+02	3.555209e+02	2.086362e+00	7.183271e-01
NC_000962.3	4709	1050816	0	A	T	0.034	4.844108e+01	2.629260e+02	2.087739e+00	8.538525e-01
NC_000962.3	10469	1052987	0	A	T	0.017	1.281513e+01	3.331149e+02	2.095259e+00	9.693178e-01
NC_000962.3	2394	1054362	0	A	T	0.088	-5.247371e+01	1.416318e+02	2.090451e+00	7.110696e-01
NC_000962.3	453	1054784	0	A	T	0.069	-1.303645e+02	2.669529e+02	2.094838e+00	6.253822e-01
NC_000962.3	3288	1055049	0	A	T	0.031	1.987437e+02	2.321860e+02	2.098310e+00	3.921594e-01
NC_000962.3	2395	1057788	0	A	T	0.170	-7.084336e+01	1.472344e+02	2.086531e+00	6.304762e-01
NC_000962.3	7392	1059643	0	A	T	0.013	-1.461225e+01	2.601351e+02	2.096408e+00	9.552128e-01
NC_000962.3	10470	1059765	0	A	T	0.017	1.281513e+01	3.331149e+02	2.095259e+00	9.693178e-01
NC_000962.3	2396	1061677	0	A	T	0.198	-7.099403e+01	1.843401e+02	2.093907e+00	7.002020e-01
NC_000962.3	14022	1064516	0	A	T	0.033	-2.219561e+02	1.855079e+02	2.109683e+00	2.317086e-01
NC_000962.3	454	1068151	0	A	T	0.492	-2.462421e+01	1.085195e+02	2.084679e+00	8.205258e-01
NC_000962.3	455	1068432	0	A	T	0.472	1.360796e+02	2.579263e+02	2.089261e+00	5.978652e-01
NC_000962.3	2397	1068621	0	A	T	0.014	9.176407e+01	2.139097e+02	2.071467e+00	6.679987e-01
NC_000962.3	8196	1068771	0	A	T	0.011	2.944651e+02	2.976070e+02	2.081998e+00	3.226143e-01
NC_000962.3	5277	1069284	0	A	T	0.019	6.041508e+01	2.874388e+02	2.087066e+00	8.335540e-01
NC_000962.3	14023	1069450	0	A	T	0.028	2.482865e+02	1.256503e+02	2.010793e+00	4.834559e-02
NC_000962.3	9052	1070401	0	A	T	0.019	-2.362638e+01	4.674632e+02	2.101184e+00	9.596978e-01
NC_000962.3	456	1070702	0	A	T	0.470	-4.632965e+01	1.499742e+02	2.097067e+00	7.574293e-01
NC_000962.3	3289	1071797	0	A	T	0.050	-2.429830e+01	2.357823e+02	2.097730e+00	9.179346e-01
NC_000962.3	457	1071966	0	A	T	0.049	-2.524807e+02	1.239246e+02	2.132279e+00	4.179660e-02
NC_000962.3	2015	1072850	0	A	T	0.012	8.329125e+01	4.299235e+02	2.101182e+00	8.464109e-01
NC_000962.3	2398	1073033	0	A	T	0.120	1.281040e+01	1.312760e+02	2.088771e+00	9.222765e-01
NC_000962.3	4710	1074276	0	A	T	0.035	-5.197134e-02	2.854075e+02	2.093511e+00	9.998547e-01
NC_000962.3	458	1074558	0	A	T	0.491	-4.652349e+01	9.561823e+01	2.090350e+00	6.266486e-01
NC_000962.3	461	1075279	0	A	T	0.465	9.153515e+01	9.447669e+01	2.067409e+00	3.327767e-01
NC_000962.3	462	1076309	0	A	T	0.493	9.650651e+01	1.349374e+02	2.102618e+00	4.746057e-01
NC_000962.3	463	1076689	0	A	T	0.050	-9.588631e+01	2.605888e+02	2.098079e+00	7.129574e-01
NC_000962.3	464	1076880	0	A	T	0.053	-5.323333e+01	3.686464e+02	2.100045e+00	8.852033e-01
NC_000962.3	465	1077312	0	A	T	0.497	3.131480e+01	1.641439e+02	2.085683e+00	8.487278e-01
NC_000962.3	466	1079927	0	A	T	0.496	2.129053e+02	1.501927e+02	2.089242e+00	1.565410e-01
NC_000962.3	467	1080192	0	A	T	0.070	-2.045336e+02	2.319368e+02	2.096119e+00	3.780061e-01
NC_000962.3	5885	1080528	0	A	T	0.109	5.331699e+00	1.990025e+02	2.097076e+00	9.786293e-01
NC_000962.3	468	1081681	0	A	T	0.499	2.616395e+02	3.655401e+02	2.083713e+00	4.742557e-01
NC_000962.3	2865	1082445	0	A	T	0.024	5.160475e+01	2.000854e+02	2.094217e+00	7.965107e-01
NC_000962.3	4711	1083654	0	A	T	0.034	-3.442891e+01	3.339156e+02	2.094724e+00	9.178928e-01
NC_000962.3	2016	1085028	0	A	T	0.012	8.329125e+01	4.299235e+02	2.101182e+00	8.464109e-01
NC_000962.3	469	1087193	0	A	T	0.472	1.583291e+02	2.132756e+02	2.083407e+00	4.579860e-01
NC_000962.3	2399	1087279	0	A	T	0.118	2.171063e+01	1.264089e+02	2.088011e+00	8.636590e-01
NC_000962.3	5278	1088245	0	A	T	0.019	2.267997e+02	3.955168e+02	2.096493e+00	5.664464e-01
NC_000962.3	6274	1090172	0	A	T	0.027	1.776053e+02	3.158719e+02	2.104580e+00	5.740203e-01
NC_000962.3	470	1090189	0	A	T	0.069	-9.679110e+01	2.876523e+02	2.097602e+00	7.365535e-01
NC_000962.3	4193	1090292	0	A	T	0.014	-2.856216e+02	4.443700e+02	2.091366e+00	5.204853e-01
NC_000962.3	5886	1091253	0	A	T	0.092	-3.038453e+01	6.142440e+01	2.078387e+00	6.209124e-01
NC_000962.3	15652	1091811	0	A	T	0.015	2.003576e+02	1.082220e+02	1.988393e+00	6.432441e-02
NC_000962.3	4194	1092341	0	A	T	0.153	-2.036011e+01	1.561403e+02	2.090851e+00	8.962713e-01
NC_000962.3	2400	1093322	0	A	T	0.198	-1.043422e+02	1.618320e+02	2.084226e+00	5.191890e-01
NC_000962.3	471	1093406	0	A	T	0.494	-5.321403e+01	1.398166e+02	2.086734e+00	7.035576e-01
NC_000962.3	2401	1093907	0	A	T	0.117	3.763301e+01	3.063283e+01	2.070799e+00	2.194547e-01
NC_000962.3	2402	1093928	0	A	T	0.333	-3.258576e+01	3.212779e+01	2.070871e+00	3.106331e-01
NC_000962.3	4715	1093970	0	A	T	0.131	-1.175363e+01	2.894134e+01	2.078017e+00	6.847160e-01
NC_000962.3	37694	1094003	0	A	T	0.060	-4.580176e+01	4.115990e+01	2.031957e+00	2.659919e-01
NC_000962.3	48040	1094011	0	A	T	0.015	-1.291536e+00	6.612874e+01	2.079344e+00	9.844205e-01
NC_000962.3	38428	1094062	0	A	T	0.026	-3.301029e+01	6.096160e+01	2.068589e+00	5.882522e-01
NC_000962.3	6700	1094472	0	A	T	0.014	-1.427690e+00	8.146395e+01	2.088632e+00	9.860199e-01
NC_000962.3	14361	1094538	0	A	T	0.012	5.586505e+00	8.459469e+01	2.088010e+00	9.473564e-01
NC_000962.3	7144	1095364	0	A	T	0.015	8.279092e+01	8.259482e+01	2.089826e+00	3.163327e-01
NC_000962.3	13338	1095644	0	A	T	0.044	5.434532e+01	6.932642e+01	2.090770e+00	4.332260e-01
NC_000962.3	22984	1095661	0	A	T	0.021	-2.100223e+02	9.452949e+01	2.068838e+00	2.645547e-02
NC_000962.3	37208	1095687	0	A	T	0.022	-1.965339e+01	1.028437e+02	2.080874e+00	8.484748e-01
NC_000962.3	38429	1096002	0	A	T	0.040	-2.685079e+01	5.128244e+01	2.077965e+00	6.006475e-01
NC_000962.3	6581	1096023	0	A	T	0.021	-3.472894e+01	6.693495e+01	2.075913e+00	6.039484e-01
NC_000962.3	44604	1096098	0	A	T	0.014	-8.372500e+01	7.787736e+01	2.075048e+00	2.825170e-01
NC_000962.3	7813	1096157	0	A	T	0.093	-5.627169e+01	4.011747e+01	2.064859e+00	1.609318e-01
NC_000962.3	2867	1096205	0	A	T	0.163	-2.612002e+00	3.117514e+01	2.084940e+00	9.332393e-01
NC_000962.3	4716	1096299	0	A	T	0.090	-1.758771e+01	3.839872e+01	2.075399e+00	6.470017e-01
NC_000962.3	6801	1096323	0	A	T	0.052	-3.135479e+01	4.623491e+01	2.070872e+00	4.977785e-01
NC_000962.3	6992	1096398	0	A	T	0.125	-5.388193e+01	3.195312e+01	2.039095e+00	9.196020e-02
NC_000962.3	2404	1096470	0	A	T	0.030	-2.896722e+01	5.293513e+01	2.082670e+00	5.843123e-01
NC_000962.3	473	1096508	0	A	T	0.186	1.003754e+02	3.466238e+01	2.037779e+00	3.839477e-03
NC_000962.3	4195	1096567	0	A	T	0.208	4.995472e+01	4.556242e+01	2.107749e+00	2.730878e-01
NC_000962.3	474	1096633	0	A	T	0.453	7.302113e+01	5.852012e+01	2.069344e+00	2.123106e-01
NC_000962.3	475	1097220	0	A	T	0.061	-7.823087e+01	2.459941e+02	2.095654e+00	7.505168e-01
NC_000962.3	476	1097442	0	A	T	0.053	-5.323333e+01	3.686464e+02	2.100045e+00	8.852033e-01
NC_000962.3	477	1098523	0	A	T	0.069	-9.679110e+01	2.876523e+02	2.097602e+00	7.365535e-01
NC_000962.3	3290	1098999	0	A	T	0.019	2.667168e+02	2.879813e+02	2.087840e+00	3.545193e-01
NC_000962.3	478	1099058	0	A	T	0.061	-7.823087e+01	2.459941e+02	2.095654e+00	7.505168e-01
NC_000962.3	479	1100234	0	A	T	0.498	5.053941e+01	2.590458e+02	2.086148e+00	8.453437e-01
NC_000962.3	6278	1101833	0	A	T	0.027	6.293451e+01	3.352040e+02	2.102842e+00	8.510994e-01
NC_000962.3	6279	1101898	0	A	T	0.022	1.408399e+02	1.715040e+02	2.084096e+00	4.116667e-01
NC_000962.3	10055	1101923	0	A	T	0.011	1.148670e+02	4.070315e+02	2.101019e+00	7.778259e-01
NC_000962.3	480	1102117	0	A	T	0.053	-2.337028e+02	2.518970e+02	2.107266e+00	3.536830e-01
NC_000962.3	481	1102468	0	A	T	0.051	1.609622e+02	1.344150e+02	2.078364e+00	2.313097e-01
NC_000962.3	482	1102646	0	A	T	0.053	-5.323333e+01	3.686464e+02	2.100045e+00	8.852033e-01
NC_000962.3	4196	1102788	0	A	T	0.015	-1.813411e+02	4.534069e+02	2.096398e+00	6.892516e-01
NC_000962.3	4717	1102901	0	A	T	0.034	-1.333830e+00	2.789175e+02	2.090240e+00	9.961851e-01
NC_000962.3	2405	1103249	0	A	T	0.198	-1.862860e+00	1.395143e+02	2.089595e+00	9.893485e-01
NC_000962.3	483	1103656	0	A	T	0.047	-4.647078e+02	2.316336e+02	2.127600e+00	4.502115e-02
NC_000962.3	484	1104690	0	A	T	0.069	1.246860e+02	2.339363e+02	2.105406e+00	5.941225e-01
NC_000962.3	6583	1104931	0	A	T	0.012	2.875478e+02	1.905377e+02	2.071900e+00	1.314847e-01
NC_000962.3	485	1105686	0	A	T	0.046	-2.316103e+01	2.478934e+02	2.096717e+00	9.255739e-01
NC_000962.3	486	1106422	0	A	T	0.469	1.781245e+02	1.389185e+02	2.089253e+00	1.999724e-01
NC_000962.3	8197	1106649	0	A	T	0.018	2.177544e+01	2.639015e+02	2.099656e+00	9.342499e-01
NC_000962.3	4197	1106877	0	A	T	0.015	-1.813411e+02	4.534069e+02	2.096398e+00	6.892516e-01
NC_000962.3	2406	1107434	0	A	T	0.199	-8.392509e+01	1.746684e+02	2.093682e+00	6.309580e-01
NC_000962.3	2407	1107917	0	A	T	0.198	-8.518888e+01	1.818756e+02	2.093038e+00	6.395765e-01
NC_000962.3	487	1107940	0	A	T	0.069	-8.826301e+00	2.156516e+02	2.092252e+00	9.673586e-01
NC_000962.3	488	1108521	0	A	T	0.046	-2.316103e+01	2.478934e+02	2.096717e+00	9.255739e-01
NC_000962.3	489	1109975	0	A	T	0.497	4.209412e+01	3.347485e+02	2.094143e+00	8.999487e-01
NC_000962.3	2018	1111553	0	A	T	0.012	8.329125e+01	4.299235e+02	2.101182e+00	8.464109e-01
NC_000962.3	490	1111678	0	A	T	0.046	-2.316103e+01	2.478934e+02	2.096717e+00	9.255739e-01
NC_000962.3	5887	1111826	0	A	T	0.113	-1.333290e+01	1.854841e+02	2.094047e+00	9.427062e-01
NC_000962.3	5888	1111925	0	A	T	0.113	-1.262503e+02	1.827710e+02	2.085550e+00	4.898306e-01
NC_000962.3	10471	1114466	0	A	T	0.017	2.351402e+02	3.543137e+02	2.085343e+00	5.070216e-01
NC_000962.3	4719	1116007	0	A	T	0.034	-2.117861e+02	2.706218e+02	2.091152e+00	4.339973e-01
NC_000962.3	15824	1119939	0	A	T	0.011	-1.330456e+02	3.470767e+02	2.097128e+00	7.015306e-01
NC_000962.3	491	1126889	0	A	T	0.496	-1.323935e+01	1.937480e+02	2.088812e+00	9.455303e-01
NC_000962.3	492	1127493	0	A	T	0.050	-9.588631e+01	2.605888e+02	2.098079e+00	7.129574e-01
NC_000962.3	493	1127648	0	A	T	0.499	5.415502e+01	3.821965e+02	2.095809e+00	8.873415e-01
NC_000962.3	9061	1128145	0	A	T	0.019	-2.362638e+01	4.674632e+02	2.101184e+00	9.596978e-01
NC_000962.3	2870	1130526	0	A	T	0.024	-3.580493e+01	1.965134e+02	2.097419e+00	8.554509e-01
NC_000962.3	3291	1132368	0	A	T	0.031	5.587823e+01	1.941094e+02	2.091982e+00	7.734882e-01
NC_000962.3	2408	1133379	0	A	T	0.049	3.216676e+00	1.366460e+02	2.089761e+00	9.812227e-01
NC_000962.3	4199	1133752	0	A	T	0.010	3.823536e+02	4.064838e+02	2.076664e+00	3.470501e-01
NC_000962.3	5889	1135251	0	A	T	0.113	-6.722867e+01	1.896942e+02	2.088261e+00	7.230873e-01
NC_000962.3	9062	1137732	0	A	T	0.019	-2.362638e+01	4.674632e+02	2.101184e+00	9.596978e-01
NC_000962.3	4200	1140653	0	A	T	0.011	1.282601e+02	3.555209e+02	2.086362e+00	7.183271e-01
NC_000962.3	2020	1141362	0	A	T	0.011	2.788092e+02	2.932642e+02	2.093674e+00	3.419125e-01
NC_000962.3	2409	1141442	0	A	T	0.015	5.340709e+02	2.626798e+02	2.028997e+00	4.222067e-02
NC_000962.3	2410	1142266	0	A	T	0.198	-1.538632e+02	1.490038e+02	2.099024e+00	3.019599e-01
NC_000962.3	495	1144585	0	A	T	0.069	-9.679110e+01	2.876523e+02	2.097602e+00	7.365535e-01
NC_000962.3	2411	1144664	0	A	T	0.120	-1.155884e+01	1.209949e+02	2.087692e+00	9.239060e-01
NC_000962.3	496	1145848	0	A	T	0.054	-2.166602e+02	2.675725e+02	2.107554e+00	4.182331e-01
NC_000962.3	5280	1146605	0	A	T	0.019	1.906913e+02	3.573513e+02	2.095896e+00	5.936847e-01
NC_000962.3	4201	1147252	0	A	T	0.011	1.282601e+02	3.555209e+02	2.086362e+00	7.183271e-01
NC_000962.3	4202	1148255	0	A	T	0.154	-1.546648e+02	1.842090e+02	2.093014e+00	4.012646e-01
NC_000962.3	497	1148259	0	A	T	0.069	-1.935054e+02	2.367601e+02	2.092730e+00	4.138901e-01
NC_000962.3	10472	1148603	0	A	T	0.017	1.281513e+01	3.331149e+02	2.095259e+00	9.693178e-01
NC_000962.3	498	1148930	0	A	T	0.046	-2.316103e+01	2.478934e+02	2.096717e+00	9.255739e-01
NC_000962.3	499	1149551	0	A	T	0.471	1.749796e+02	1.923992e+02	2.087556e+00	3.632601e-01
NC_000962.3	8198	1150143	0	A	T	0.018	1.818632e+02	2.246608e+02	2.107005e+00	4.183619e-01
NC_000962.3	500	1150585	0	A	T	0.482	-1.678349e+02	1.665588e+02	2.064757e+00	3.137877e-01
NC_000962.3	501	1151054	0	A	T	0.061	-7.823087e+01	2.459941e+02	2.095654e+00	7.505168e-01
NC_000962.3	5890	1153676	0	A	T	0.114	-1.770857e+02	1.855812e+02	2.082179e+00	3.401326e-01
NC_000962.3	2021	1154646	0	A	T	0.013	7.913901e+01	1.937533e+02	2.081907e+00	6.830027e-01
NC_000962.3	3293	1154881	0	A	T	0.019	1.990792e+02	2.727770e+02	2.089014e+00	4.656174e-01
NC_000962.3	3294	1157549	0	A	T	0.019	2.667168e+02	2.879813e+02	2.087840e+00	3.545193e-01
NC_000962.3	10473	1159162	0	A	T	0.021	-4.181953e+01	1.929841e+02	2.092350e+00	8.284736e-01
NC_000962.3	4204	1160660	0	A	T	0.019	-3.654763e+01	8.829600e+01	2.079767e+00	6.789936e-01
NC_000962.3	502	1160770	0	A	T	0.034	9.367847e+01	8.122968e+01	2.092553e+00	2.489990e-01
NC_000962.3	4722	1161327	0	A	T	0.035	-8.886501e+01	3.709397e+02	2.095165e+00	8.107001e-01
NC_000962.3	2414	1162274	0	A	T	0.118	7.355932e+01	1.305756e+02	2.092474e+00	5.732872e-01
NC_000962.3	503	1163134	0	A	T	0.496	7.439280e+01	2.026564e+02	2.085751e+00	7.136075e-01
NC_000962.3	15826	1163528	0	A	T	0.012	-2.128489e+02	2.483265e+02	2.082798e+00	3.915151e-01
NC_000962.3	9065	1164081	0	A	T	0.019	-2.362638e+01	4.674632e+02	2.101184e+00	9.596978e-01
NC_000962.3	504	1164336	0	A	T	0.222	-1.457141e+01	1.509373e+02	2.093733e+00	9.231057e-01
NC_000962.3	4205	1164361	0	A	T	0.039	1.799255e+02	2.002846e+02	2.077785e+00	3.691509e-01
NC_000962.3	2415	1164571	0	A	T	0.172	2.902547e+01	4.145980e+01	2.099270e+00	4.839870e-01
NC_000962.3	2871	1164809	0	A	T	0.014	1.315958e+01	8.194586e+01	2.086711e+00	8.724400e-01
NC_000962.3	221260	1165114	0	A	T	0.012	-1.105972e+02	1.247756e+02	2.088802e+00	3.755683e-01
NC_000962.3	10475	1165432	0	A	T	0.013	-1.844993e+02	1.337325e+02	2.097862e+00	1.679214e-01
NC_000962.3	505	1165522	0	A	T	0.496	-2.353728e+02	1.325295e+02	2.088041e+00	7.594528e-02
NC_000962.3	2416	1167647	0	A	T	0.085	-8.515295e-02	1.378988e+02	2.091023e+00	9.995074e-01
NC_000962.3	506	1168010	0	A	T	0.050	1.175361e+02	2.562828e+02	2.096013e+00	6.465777e-01
NC_000962.3	4723	1168188	0	A	T	0.034	-3.442891e+01	3.339156e+02	2.094724e+00	9.178928e-01
NC_000962.3	8199	1168701	0	A	T	0.012	3.575743e+02	3.079285e+02	2.062023e+00	2.457443e-01
NC_000962.3	508	1168776	0	A	T	0.054	4.180785e+02	3.626098e+02	2.093509e+00	2.491154e-01
NC_000962.3	10476	1169152	0	A	T	0.017	2.604429e+02	3.270444e+02	2.082049e+00	4.259590e-01
NC_000962.3	3730	1169447	0	A	T	0.027	2.374290e+01	5.499202e+01	2.091589e+00	6.659871e-01
NC_000962.3	5579	1170404	0	A	T	0.044	-9.203315e+01	5.266902e+01	2.028240e+00	8.078523e-02
NC_000962.3	5281	1170821	0	A	T	0.019	2.267997e+02	3.955168e+02	2.096493e+00	5.664464e-01
NC_000962.3	509	1172085	0	A	T	0.053	-5.323333e+01	3.686464e+02	2.100045e+00	8.852033e-01
NC_000962.3	510	1173750	0	A	T	0.060	-1.763247e+02	2.040483e+02	2.090445e+00	3.876604e-01
NC_000962.3	511	1175343	0	A	T	0.053	8.496585e+01	2.586453e+02	2.082456e+00	7.425793e-01
NC_000962.3	10478	1175762	0	A	T	0.017	2.351402e+02	3.543137e+02	2.085343e+00	5.070216e-01
NC_000962.3	512	1177157	0	A	T	0.045	-1.701968e+02	1.735356e+02	2.098589e+00	3.268771e-01
NC_000962.3	2417	1177994	0	A	T	0.116	6.405813e+01	1.194650e+02	2.087614e+00	5.918979e-01
NC_000962.3	514	1178116	0	A	T	0.440	2.321197e+01	1.240637e+02	2.091962e+00	8.516110e-01
NC_000962.3	5282	1179375	0	A	T	0.019	2.267997e+02	3.955168e+02	2.096493e+00	5.664464e-01
NC_000962.3	8200	1180866	0	A	T	0.011	2.944651e+02	2.976070e+02	2.081998e+00	3.226143e-01
NC_000962.3	10058	1182685	0	A	T	0.011	1.148670e+02	4.070315e+02	2.101019e+00	7.778259e-01
NC_000962.3	5891	1183149	0	A	T	0.079	1.562906e+02	1.330517e+02	2.049284e+00	2.403263e-01
NC_000962.3	5283	1183662	0	A	T	0.019	2.267997e+02	3.955168e+02	2.096493e+00	5.664464e-01
NC_000962.3	9067	1185934	0	A	T	0.019	-2.362638e+01	4.674632e+02	2.101184e+00	9.596978e-01
NC_000962.3	43714	1188906	0	A	T	0.015	-2.234078e+02	1.211570e+02	2.070274e+00	6.539700e-02
NC_000962.3	37974	1189586	0	A	T	0.012	1.121111e+00	7.831595e+01	2.086819e+00	9.885805e-01
NC_000962.3	36950	1189699	0	A	T	0.064	5.226093e+00	3.263508e+01	2.079076e+00	8.727956e-01
NC_000962.3	36952	1189773	0	A	T	0.037	-5.638051e+01	4.795261e+01	2.070774e+00	2.398888e-01
NC_000962.3	515	1190093	0	A	T	0.402	-2.700718e+01	6.077421e+01	2.070112e+00	6.568313e-01
NC_000962.3	2418	1190154	0	A	T	0.120	1.148276e+02	1.605243e+02	2.104127e+00	4.745231e-01
NC_000962.3	4206	1190172	0	A	T	0.011	-9.945131e+01	2.781422e+02	2.097628e+00	7.207287e-01
NC_000962.3	36953	1191358	0	A	T	0.049	4.271777e+01	5.455500e+01	2.095270e+00	4.337440e-01
NC_000962.3	38293	1191462	0	A	T	0.028	4.388252e+01	5.309337e+01	2.083802e+00	4.086495e-01
NC_000962.3	38434	1191497	0	A	T	0.017	7.839011e+01	6.983677e+01	2.087175e+00	2.618488e-01
NC_000962.3	49559	1191741	0	A	T	0.030	5.698588e+01	7.314110e+01	2.103638e+00	4.360366e-01
NC_000962.3	3296	1191817	0	A	T	0.027	-6.404584e+01	7.049708e+01	2.078386e+00	3.637731e-01
NC_000962.3	4207	1192042	0	A	T	0.010	3.823536e+02	4.064838e+02	2.076664e+00	3.470501e-01
NC_000962.3	5284	1193353	0	A	T	0.019	1.906913e+02	3.573513e+02	2.095896e+00	5.936847e-01
NC_000962.3	4208	1193927	0	A	T	0.010	3.823536e+02	4.064838e+02	2.076664e+00	3.470501e-01
NC_000962.3	4209	1195463	0	A	T	0.011	1.282601e+02	3.555209e+02	2.086362e+00	7.183271e-01
NC_000962.3	516	1197157	0	A	T	0.053	-4.500266e+01	2.151207e+02	2.086661e+00	8.343241e-01
NC_000962.3	2419	1199547	0	A	T	0.198	-5.473692e+01	1.616398e+02	2.091097e+00	7.349345e-01
NC_000962.3	517	1200418	0	A	T	0.470	2.193953e+02	1.675403e+02	2.106223e+00	1.905730e-01
NC_000962.3	518	1201581	0	A	T	0.053	2.670897e+02	3.256243e+02	2.095003e+00	4.122168e-01
NC_000962.3	6285	1205269	0	A	T	0.026	4.648155e+01	1.796472e+02	2.087445e+00	7.958747e-01
NC_000962.3	519	1211369	0	A	T	0.069	-9.679110e+01	2.876523e+02	2.097602e+00	7.365535e-01
NC_000962.3	4724	1211542	0	A	T	0.035	-4.051591e+00	3.033881e+02	2.093079e+00	9.893468e-01
NC_000962.3	5707	1211982	0	A	T	0.030	2.433256e+01	1.830903e+02	2.096490e+00	8.942918e-01
NC_000962.3	2420	1212076	0	A	T	0.189	2.317753e+01	7.246175e+01	2.088437e+00	7.491221e-01
NC_000962.3	520	1212432	0	A	T	0.030	-8.889230e+01	9.280579e+01	2.089582e+00	3.383099e-01
NC_000962.3	5285	1212829	0	A	T	0.015	8.268340e+01	1.382302e+02	2.085880e+00	5.498300e-01
NC_000962.3	15828	1213045	0	A	T	0.017	-3.016785e+02	1.689444e+02	2.080278e+00	7.436524e-02
NC_000962.3	22601	1213655	0	A	T	0.025	-9.561907e+01	9.230147e+01	2.085071e+00	3.004041e-01
NC_000962.3	45359	1213713	0	A	T	0.014	1.407430e+01	5.617760e+01	2.075120e+00	8.022119e-01
NC_000962.3	47169	1213732	0	A	T	0.019	4.315054e+01	4.969670e+01	2.088952e+00	3.853881e-01
NC_000962.3	37209	1213734	0	A	T	0.041	-1.251437e+01	3.566749e+01	2.079002e+00	7.257435e-01
NC_000962.3	521	1215105	0	A	T	0.061	-7.823087e+01	2.459941e+02	2.095654e+00	7.505168e-01
NC_000962.3	522	1215742	0	A	T	0.050	1.175361e+02	2.562828e+02	2.096013e+00	6.465777e-01
NC_000962.3	10927	1217065	0	A	T	0.031	-3.323110e+01	9.024330e+01	2.087336e+00	7.127497e-01
NC_000962.3	523	1217157	0	A	T	0.031	3.484694e+01	8.739990e+01	2.086577e+00	6.901689e-01
NC_000962.3	18698	1218301	0	A	T	0.078	-1.216279e+02	7.624141e+01	2.049249e+00	1.108663e-01
NC_000962.3	524	1218658	0	A	T	0.039	1.823609e+01	8.977486e+01	2.084567e+00	8.390613e-01
NC_000962.3	3298	1218737	0	A	T	0.187	5.512308e+01	7.096687e+01	2.085080e+00	4.374386e-01
NC_000962.3	525	1218896	0	A	T	0.045	-1.492282e+02	1.708075e+02	2.088560e+00	3.824486e-01
NC_000962.3	9848	1218985	0	A	T	0.011	1.487350e+02	1.561117e+02	2.085938e+00	3.408795e-01
NC_000962.3	8201	1219289	0	A	T	0.012	-1.498693e+02	4.845806e+02	2.105517e+00	7.571565e-01
NC_000962.3	7394	1219683	0	A	T	0.013	2.057065e+02	3.154817e+02	2.091324e+00	5.144807e-01
NC_000962.3	526	1220680	0	A	T	0.500	2.130100e+02	7.903393e+02	2.098853e+00	7.875706e-01
NC_000962.3	8202	1221890	0	A	T	0.012	-1.498693e+02	4.845806e+02	2.105517e+00	7.571565e-01
NC_000962.3	527	1224367	0	A	T	0.407	9.693771e+01	4.600199e+01	2.009138e+00	3.526988e-02
NC_000962.3	5892	1226777	0	A	T	0.079	1.577258e+02	1.328922e+02	2.055299e+00	2.354759e-01
NC_000962.3	2874	1227217	0	A	T	0.024	-2.313698e+01	1.895037e+02	2.096499e+00	9.028430e-01
NC_000962.3	528	1227830	0	A	T	0.061	-7.823087e+01	2.459941e+02	2.095654e+00	7.505168e-01
NC_000962.3	529	1230778	0	A	T	0.069	-9.679110e+01	2.876523e+02	2.097602e+00	7.365535e-01
NC_000962.3	4211	1231587	0	A	T	0.017	9.159021e+01	2.496770e+02	2.088141e+00	7.137966e-01
NC_000962.3	5893	1232037	0	A	T	0.109	2.161254e+01	2.045512e+02	2.096438e+00	9.158682e-01
NC_000962.3	14026	1232867	0	A	T	0.034	1.651062e+02	1.374282e+02	2.104436e+00	2.297955e-01
NC_000962.3	5894	1234262	0	A	T	0.109	2.161254e+01	2.045512e+02	2.096438e+00	9.158682e-01
NC_000962.3	15829	1236460	0	A	T	0.011	-1.330456e+02	3.470767e+02	2.097128e+00	7.015306e-01
NC_000962.3	4212	1237562	0	A	T	0.014	-2.856216e+02	4.443700e+02	2.091366e+00	5.204853e-01
NC_000962.3	10479	1240483	0	A	T	0.017	1.281513e+01	3.331149e+02	2.095259e+00	9.693178e-01
NC_000962.3	3299	1241193	0	A	T	0.015	-1.711693e+02	2.024728e+02	2.088295e+00	3.980325e-01
NC_000962.3	4213	1244655	0	A	T	0.014	-2.856216e+02	4.443700e+02	2.091366e+00	5.204853e-01
NC_000962.3	7396	1246080	0	A	T	0.013	2.057065e+02	3.154817e+02	2.091324e+00	5.144807e-01
NC_000962.3	10480	1248059	0	A	T	0.021	-1.620660e+02	1.767124e+02	2.093419e+00	3.592359e-01
NC_000962.3	531	1248382	0	A	T	0.069	-9.679110e+01	2.876523e+02	2.097602e+00	7.365535e-01
NC_000962.3	532	1248936	0	A	T	0.058	7.233853e+01	9.342710e+01	2.071178e+00	4.388947e-01
NC_000962.3	533	1248978	0	A	T	0.423	1.951794e+02	7.685626e+01	2.009225e+00	1.120519e-02
NC_000962.3	2022	1249019	0	A	T	0.012	8.329125e+01	4.299235e+02	2.101182e+00	8.464109e-01
NC_000962.3	2023	1249360	0	A	T	0.012	8.329125e+01	4.299235e+02	2.101182e+00	8.464109e-01
NC_000962.3	534	1250340	0	A	T	0.069	-2.105309e+02	2.262573e+02	2.090995e+00	3.522730e-01
NC_000962.3	535	1251199	0	A	T	0.226	6.735530e+01	1.417131e+02	2.099748e+00	6.346506e-01
NC_000962.3	8204	1251955	0	A	T	0.018	2.177544e+01	2.639015e+02	2.099656e+00	9.342499e-01
NC_000962.3	536	1252054	0	A	T	0.053	-5.323333e+01	3.686464e+02	2.100045e+00	8.852033e-01
NC_000962.3	537	1252164	0	A	T	0.226	-2.080972e+01	1.457550e+02	2.093829e+00	8.864905e-01
NC_000962.3	538	1254562	0	A	T	0.069	-2.105309e+02	2.262573e+02	2.090995e+00	3.522730e-01
NC_000962.3	3300	1254588	0	A	T	0.013	1.691732e+02	2.489199e+02	2.096155e+00	4.968493e-01
NC_000962.3	10481	1255038	0	A	T	0.013	3.461695e+00	1.252237e+02	2.082403e+00	9.779499e-01
NC_000962.3	6702	1256338	0	A	T	0.028	2.341404e+01	1.127855e+02	2.100147e+00	8.355725e-01
NC_000962.3	4214	1256806	0	A	T	0.036	5.835837e+01	1.990323e+02	2.080744e+00	7.694038e-01
NC_000962.3	3304	1259624	0	A	T	0.019	2.667168e+02	2.879813e+02	2.087840e+00	3.545193e-01
NC_000962.3	9071	1262621	0	A	T	0.019	-2.987938e+02	2.422842e+02	2.103158e+00	2.176904e-01
NC_000962.3	6286	1264981	0	A	T	0.027	6.293451e+01	3.352040e+02	2.102842e+00	8.510994e-01
NC_000962.3	546	1265070	0	A	T	0.046	-2.316103e+01	2.478934e+02	2.096717e+00	9.255739e-01
NC_000962.3	9072	1265259	0	A	T	0.019	-2.362638e+01	4.674632e+02	2.101184e+00	9.596978e-01
NC_000962.3	10482	1266347	0	A	T	0.017	1.611529e+02	3.411665e+02	2.089023e+00	6.367431e-01
NC_000962.3	5899	1269300	0	A	T	0.021	3.593417e+01	1.012720e+02	2.101226e+00	7.227706e-01
NC_000962.3	2421	1272010	0	A	T	0.119	-1.215078e+02	1.549407e+02	2.094571e+00	4.330402e-01
NC_000962.3	2875	1273071	0	A	T	0.024	3.068722e+01	2.005600e+02	2.090969e+00	8.784138e-01
NC_000962.3	548	1273251	0	A	T	0.069	-9.679110e+01	2.876523e+02	2.097602e+00	7.365535e-01
NC_000962.3	8206	1274335	0	A	T	0.018	2.177544e+01	2.639015e+02	2.099656e+00	9.342499e-01
NC_000962.3	549	1275957	0	A	T	0.226	-5.653998e+01	1.346755e+02	2.089772e+00	6.746773e-01
NC_000962.3	8207	1276005	0	A	T	0.011	2.944651e+02	2.976070e+02	2.081998e+00	3.226143e-01
NC_000962.3	4726	1276321	0	A	T	0.117	5.315512e+01	8.055147e+01	2.090537e+00	5.094307e-01
NC_000962.3	4727	1276340	0	A	T	0.120	8.173497e+01	7.524441e+01	2.085399e+00	2.775474e-01
NC_000962.3	4728	1276414	0	A	T	0.012	-8.452874e+01	1.662843e+02	2.085247e+00	6.112945e-01
NC_000962.3	4218	1276432	0	A	T	0.090	5.213131e-01	4.119793e+01	2.084909e+00	9.899057e-01
NC_000962.3	550	1276588	0	A	T	0.195	4.823848e+01	4.747175e+01	2.092812e+00	3.097295e-01
NC_000962.3	10242	1276683	0	A	T	0.011	-2.541666e+02	9.372490e+01	2.080580e+00	6.771433e-03
NC_000962.3	6289	1276860	0	A	T	0.025	-1.344711e+02	5.773923e+01	2.050247e+00	2.000123e-02
NC_000962.3	24979	1276866	0	A	T	0.020	7.801195e+01	6.398431e+01	2.082378e+00	2.229562e-01
NC_000962.3	4219	1276931	0	A	T	0.014	-1.426092e+02	3.301661e+02	2.088176e+00	6.658564e-01
NC_000962.3	2028	1276938	0	A	T	0.089	5.944886e+01	4.555851e+01	2.060140e+00	1.921405e-01
NC_000962.3	8208	1277730	0	A	T	0.013	1.321640e+02	2.244374e+02	2.087420e+00	5.560429e-01
NC_000962.3	2029	1277870	0	A	T	0.398	-1.203682e+01	4.935477e+01	2.078513e+00	8.073560e-01
NC_000962.3	5288	1277871	0	A	T	0.019	1.906913e+02	3.573513e+02	2.095896e+00	5.936847e-01
NC_000962.3	2877	1278583	0	A	T	0.010	2.003640e+01	9.001840e+01	2.088537e+00	8.238934e-01
NC_000962.3	552	1281118	0	A	T	0.499	8.820809e+01	3.761685e+02	2.097291e+00	8.146375e-01
NC_000962.3	3305	1281443	0	A	T	0.050	6.001676e+00	2.442264e+02	2.099065e+00	9.803980e-01
NC_000962.3	553	1281771	0	A	T	0.069	8.787893e+01	2.257697e+02	2.097246e+00	6.971555e-01
NC_000962.3	2030	1284616	0	A	T	0.012	8.329125e+01	4.299235e+02	2.101182e+00	8.464109e-01
NC_000962.3	554	1285001	0	A	T	0.053	-5.323333e+01	3.686464e+02	2.100045e+00	8.852033e-01
NC_000962.3	4729	1285148	0	A	T	0.035	-8.886501e+01	3.709397e+02	2.095165e+00	8.107001e-01
NC_000962.3	555	1286766	0	A	T	0.045	-2.041441e+02	1.864664e+02	2.094331e+00	2.737873e-01
NC_000962.3	10483	1288084	0	A	T	0.018	2.331237e+02	3.072774e+02	2.080827e+00	4.481722e-01
NC_000962.3	556	1288698	0	A	T	0.053	-5.323333e+01	3.686464e+02	2.100045e+00	8.852033e-01
NC_000962.3	15831	1288948	0	A	T	0.011	-1.330456e+02	3.470767e+02	2.097128e+00	7.015306e-01
NC_000962.3	6290	1290326	0	A	T	0.027	1.776053e+02	3.158719e+02	2.104580e+00	5.740203e-01
NC_000962.3	5289	1290337	0	A	T	0.019	2.267997e+02	3.955168e+02	2.096493e+00	5.664464e-01
NC_000962.3	557	1292102	0	A	T	0.464	1.421098e+02	8.587378e+01	2.089384e+00	9.817101e-02
NC_000962.3	4221	1292464	0	A	T	0.154	-1.609142e+02	1.886159e+02	2.092494e+00	3.937294e-01
NC_000962.3	558	1293333	0	A	T	0.045	9.120193e+00	1.678416e+02	2.087766e+00	9.566734e-01
NC_000962.3	4222	1294222	0	A	T	0.010	3.823536e+02	4.064838e+02	2.076664e+00	3.470501e-01
NC_000962.3	3307	1297327	0	A	T	0.050	-2.429830e+01	2.357823e+02	2.097730e+00	9.179346e-01
NC_000962.3	3308	1297999	0	A	T	0.049	1.208254e+02	1.835197e+02	2.092816e+00	5.104011e-01
NC_000962.3	5290	1299096	0	A	T	0.018	-1.026667e+02	2.040133e+02	2.092580e+00	6.148766e-01
NC_000962.3	9075	1299262	0	A	T	0.019	4.134263e+01	4.212765e+02	2.100335e+00	9.218376e-01
NC_000962.3	559	1299305	0	A	T	0.047	1.444432e+02	1.203026e+02	2.077848e+00	2.300799e-01
NC_000962.3	7398	1301739	0	A	T	0.013	2.057065e+02	3.154817e+02	2.091324e+00	5.144807e-01
NC_000962.3	4732	1301959	0	A	T	0.034	-3.442891e+01	3.339156e+02	2.094724e+00	9.178928e-01
NC_000962.3	10060	1302920	0	A	T	0.011	1.148670e+02	4.070315e+02	2.101019e+00	7.778259e-01
NC_000962.3	4223	1302954	0	A	T	0.011	1.384038e+01	3.762904e+02	2.092899e+00	9.706647e-01
NC_000962.3	43601	1305593	0	A	T	0.027	-9.800581e+01	5.579367e+01	2.054370e+00	7.920450e-02
NC_000962.3	560	1306259	0	A	T	0.224	2.491303e+01	9.936742e+01	2.092279e+00	8.020696e-01
NC_000962.3	561	1307598	0	A	T	0.430	-8.123728e+00	1.227391e+02	2.089612e+00	9.472382e-01
NC_000962.3	2031	1313338	0	A	T	0.247	5.876139e-01	2.148910e+01	2.080548e+00	9.781886e-01
NC_000962.3	2032	1313338	0	A	T	0.118	1.835034e+01	3.023038e+01	2.094462e+00	5.439365e-01
NC_000962.3	562	1315191	0	A	T	0.500	5.774296e+02	6.857174e+02	2.081381e+00	3.998837e-01
NC_000962.3	563	1315884	0	A	T	0.497	-2.967614e+01	1.691786e+02	2.088671e+00	8.607799e-01
NC_000962.3	564	1317655	0	A	T	0.054	4.180785e+02	3.626098e+02	2.093509e+00	2.491154e-01
NC_000962.3	5291	1322171	0	A	T	0.019	2.267997e+02	3.955168e+02	2.096493e+00	5.664464e-01
NC_000962.3	2422	1322670	0	A	T	0.048	-6.445569e+01	1.532273e+02	2.098884e+00	6.740709e-01
NC_000962.3	565	1322741	0	A	T	0.053	-5.323333e+01	3.686464e+02	2.100045e+00	8.852033e-01
NC_000962.3	2423	1324724	0	A	T	0.120	8.870453e+01	1.689660e+02	2.100892e+00	5.996754e-01
NC_000962.3	4734	1327550	0	A	T	0.035	-8.886501e+01	3.709397e+02	2.095165e+00	8.107001e-01
NC_000962.3	566	1327890	0	A	T	0.464	3.808818e+01	8.340988e+01	2.074024e+00	6.480002e-01
NC_000962.3	567	1328687	0	A	T	0.497	-6.060759e+01	2.261950e+02	2.090151e+00	7.887811e-01
NC_000962.3	568	1329234	0	A	T	0.054	4.180785e+02	3.626098e+02	2.093509e+00	2.491154e-01
NC_000962.3	10484	1329570	0	A	T	0.019	3.245781e+02	2.352600e+02	2.072889e+00	1.679082e-01
NC_000962.3	5708	1330963	0	A	T	0.030	-3.156693e+01	1.971064e+02	2.095656e+00	8.727842e-01
NC_000962.3	10485	1331750	0	A	T	0.018	1.771022e+02	2.991628e+02	2.084925e+00	5.539493e-01
NC_000962.3	4735	1332162	0	A	T	0.034	1.611035e+02	3.365874e+02	2.095238e+00	6.322695e-01
NC_000962.3	4736	1332920	0	A	T	0.035	-1.061454e+02	2.298715e+02	2.084940e+00	6.443240e-01
NC_000962.3	569	1333669	0	A	T	0.047	-2.222269e+02	1.902442e+02	2.090422e+00	2.429559e-01
NC_000962.3	4737	1335415	0	A	T	0.034	-1.442525e+02	3.195497e+02	2.090812e+00	6.517522e-01
NC_000962.3	570	1336164	0	A	T	0.046	-2.316103e+01	2.478934e+02	2.096717e+00	9.255739e-01
NC_000962.3	9080	1336425	0	A	T	0.019	-2.362638e+01	4.674632e+02	2.101184e+00	9.596978e-01
NC_000962.3	15833	1338102	0	A	T	0.010	6.883762e+01	3.114846e+02	2.099825e+00	8.251252e-01
NC_000962.3	5903	1338172	0	A	T	0.107	-5.777235e+01	1.445210e+02	2.091782e+00	6.894000e-01
NC_000962.3	9081	1338693	0	A	T	0.019	2.519995e+02	4.293202e+02	2.093189e+00	5.573144e-01
NC_000962.3	6291	1339399	0	A	T	0.060	1.003715e+02	5.672684e+01	2.093975e+00	7.704339e-02
NC_000962.3	5904	1339741	0	A	T	0.129	-4.019562e+01	6.545527e+01	2.072923e+00	5.392518e-01
NC_000962.3	5905	1339774	0	A	T	0.129	7.187360e+01	7.194149e+01	2.115145e+00	3.179367e-01
NC_000962.3	17497	1339894	0	A	T	0.017	-6.065507e+01	9.496066e+01	2.078578e+00	5.230952e-01
NC_000962.3	6292	1339905	0	A	T	0.017	-6.414298e+01	8.820183e+01	2.080487e+00	4.672046e-01
NC_000962.3	571	1340208	0	A	T	0.077	-1.476384e+02	1.086860e+02	2.065874e+00	1.745532e-01
NC_000962.3	8210	1340256	0	A	T	0.013	-1.856561e+02	1.664039e+02	2.080833e+00	2.647403e-01
NC_000962.3	10061	1340500	0	A	T	0.027	-6.874622e+01	7.751117e+01	2.064396e+00	3.752712e-01
NC_000962.3	4739	1340653	0	A	T	0.063	-4.916656e+01	8.132290e+01	2.093443e+00	5.455512e-01
NC_000962.3	4740	1340657	0	A	T	0.060	7.282377e+01	6.467494e+01	2.059909e+00	2.603561e-01
NC_000962.3	7832	1340667	0	A	T	0.029	-1.128802e+02	7.907487e+01	2.056394e+00	1.536515e-01
NC_000962.3	3309	1340688	0	A	T	0.022	1.205029e+00	1.263531e+02	2.084550e+00	9.923920e-01
NC_000962.3	4741	1340784	0	A	T	0.045	-2.784581e+01	7.335677e+01	2.084260e+00	7.043031e-01
NC_000962.3	2882	1340830	0	A	T	0.038	6.211186e+01	5.638570e+01	2.077162e+00	2.708416e-01
NC_000962.3	2883	1340916	0	A	T	0.041	1.434589e+01	6.925145e+01	2.081386e+00	8.359171e-01
NC_000962.3	2885	1341032	0	A	T	0.021	6.227345e+01	7.331044e+01	2.081199e+00	3.957741e-01
NC_000962.3	6298	1341044	0	A	T	0.054	2.670993e+01	5.420705e+01	2.079710e+00	6.222727e-01
NC_000962.3	6299	1341064	0	A	T	0.041	-4.911075e+01	7.227144e+01	2.099834e+00	4.969110e-01
NC_000962.3	3312	1341073	0	A	T	0.018	6.820765e+01	9.836745e+01	2.076917e+00	4.881735e-01
NC_000962.3	3734	1341083	0	A	T	0.024	2.478564e+02	7.877284e+01	1.991106e+00	1.686667e-03
NC_000962.3	4225	1341099	0	A	T	0.037	4.840347e+01	5.876150e+01	2.071173e+00	4.102319e-01
NC_000962.3	2424	1341102	0	A	T	0.144	1.788031e+01	5.439235e+01	2.080283e+00	7.424092e-01
NC_000962.3	4742	1341120	0	A	T	0.035	-3.817685e+00	1.729099e+02	2.084617e+00	9.823880e-01
NC_000962.3	2886	1341174	0	A	T	0.024	-1.565866e+02	9.512838e+01	2.095917e+00	9.997232e-02
NC_000962.3	2887	1341254	0	A	T	0.025	-1.045287e+02	9.172960e+01	2.078372e+00	2.546728e-01
NC_000962.3	2425	1341624	0	A	T	0.072	-5.576654e+01	3.768232e+01	2.057882e+00	1.391171e-01
NC_000962.3	572	1342581	0	A	T	0.241	6.636921e+01	3.510784e+01	2.095268e+00	5.890165e-02
NC_000962.3	5906	1342716	0	A	T	0.103	1.117421e+02	8.963879e+01	2.082261e+00	2.127553e-01
NC_000962.3	5907	1342720	0	A	T	0.042	-7.062031e+01	5.002582e+01	2.064178e+00	1.582628e-01
NC_000962.3	4743	1347448	0	A	T	0.035	-8.886501e+01	3.709397e+02	2.095165e+00	8.107001e-01
NC_000962.3	3313	1347924	0	A	T	0.019	-6.477196e+01	2.269595e+02	2.099393e+00	7.753868e-01
NC_000962.3	4744	1348667	0	A	T	0.034	-2.284562e+01	2.327041e+02	2.089823e+00	9.218075e-01
NC_000962.3	2426	1349001	0	A	T	0.086	7.162704e+01	1.300687e+02	2.098615e+00	5.819349e-01
NC_000962.3	573	1349733	0	A	T	0.050	-1.237574e+02	2.445205e+02	2.098035e+00	6.128488e-01
NC_000962.3	574	1351172	0	A	T	0.069	-1.303645e+02	2.669529e+02	2.094838e+00	6.253822e-01
NC_000962.3	8211	1352058	0	A	T	0.012	4.299409e+02	2.461346e+02	2.048062e+00	8.089194e-02
NC_000962.3	10062	1353489	0	A	T	0.011	1.148670e+02	4.070315e+02	2.101019e+00	7.778259e-01
NC_000962.3	4227	1354050	0	A	T	0.011	1.282601e+02	3.555209e+02	2.086362e+00	7.183271e-01
NC_000962.3	2427	1354437	0	A	T	0.198	-5.321970e+00	1.543176e+02	2.092324e+00	9.724935e-01
NC_000962.3	10063	1355036	0	A	T	0.011	1.148670e+02	4.070315e+02	2.101019e+00	7.778259e-01
NC_000962.3	9085	1355061	0	A	T	0.019	4.134263e+01	4.212765e+02	2.100335e+00	9.218376e-01
NC_000962.3	5908	1356135	0	A	T	0.113	5.531887e+01	1.451736e+02	2.101383e+00	7.032205e-01
NC_000962.3	576	1357308	0	A	T	0.053	1.724243e+02	2.678397e+02	2.085365e+00	5.198348e-01
NC_000962.3	3736	1358042	0	A	T	0.015	1.740691e+02	1.298107e+02	2.051383e+00	1.801516e-01
NC_000962.3	3314	1359127	0	A	T	0.019	1.990792e+02	2.727770e+02	2.089014e+00	4.656174e-01
NC_000962.3	577	1360209	0	A	T	0.427	-4.314690e+01	9.978703e+01	2.083655e+00	6.655234e-01
NC_000962.3	578	1361190	0	A	T	0.060	-3.041849e+01	1.743170e+02	2.086117e+00	8.614965e-01
NC_000962.3	579	1361285	0	A	T	0.053	6.247212e+01	2.121951e+02	2.083777e+00	7.684883e-01
NC_000962.3	580	1362006	0	A	T	0.227	-4.047553e+01	1.473660e+02	2.090738e+00	7.836172e-01
NC_000962.3	14028	1363359	0	A	T	0.036	-1.094703e+02	1.718100e+02	2.087475e+00	5.241233e-01
NC_000962.3	8212	1364434	0	A	T	0.018	2.177544e+01	2.639015e+02	2.099656e+00	9.342499e-01
NC_000962.3	4228	1365410	0	A	T	0.015	-1.813411e+02	4.534069e+02	2.096398e+00	6.892516e-01
NC_000962.3	581	1365838	0	A	T	0.065	1.454266e+02	1.174596e+02	2.060802e+00	2.158829e-01
NC_000962.3	2428	1365838	0	A	T	0.430	5.759341e+01	1.667701e+02	2.084372e+00	7.298850e-01
NC_000962.3	4746	1367270	0	A	T	0.011	2.787082e+02	2.889042e+02	2.095356e+00	3.348544e-01
NC_000962.3	582	1367484	0	A	T	0.069	-9.679110e+01	2.876523e+02	2.097602e+00	7.365535e-01
NC_000962.3	583	1368323	0	A	T	0.053	-5.323333e+01	3.686464e+02	2.100045e+00	8.852033e-01
NC_000962.3	5909	1368860	0	A	T	0.085	4.694486e+01	1.167305e+02	2.080517e+00	6.876233e-01
NC_000962.3	8213	1370648	0	A	T	0.011	2.944651e+02	2.976070e+02	2.081998e+00	3.226143e-01
NC_000962.3	584	1370852	0	A	T	0.053	-5.323333e+01	3.686464e+02	2.100045e+00	8.852033e-01
NC_000962.3	2429	1372887	0	A	T	0.087	1.099798e+01	1.440901e+02	2.093665e+00	9.391696e-01
NC_000962.3	3315	1373170	0	A	T	0.031	1.358513e+02	2.105478e+02	2.100681e+00	5.188833e-01
NC_000962.3	585	1374065	0	A	T	0.470	-2.054489e+01	6.410334e+01	2.093407e+00	7.486390e-01
NC_000962.3	586	1374201	0	A	T	0.050	-9.588631e+01	2.605888e+02	2.098079e+00	7.129574e-01
NC_000962.3	4747	1374352	0	A	T	0.034	-3.442891e+01	3.339156e+02	2.094724e+00	9.178928e-01
NC_000962.3	8214	1374438	0	A	T	0.012	2.466006e+02	3.194644e+02	2.080182e+00	4.402902e-01
NC_000962.3	587	1375044	0	A	T	0.050	-8.697622e+01	2.213238e+02	2.092910e+00	6.943916e-01
NC_000962.3	588	1375724	0	A	T	0.497	5.577195e+01	2.158773e+02	2.091375e+00	7.961738e-01
NC_000962.3	589	1382628	0	A	T	0.497	-4.008004e+01	1.535793e+02	2.086450e+00	7.941510e-01
NC_000962.3	2430	1382884	0	A	T	0.047	8.992532e+01	1.638055e+02	2.086051e+00	5.831075e-01
NC_000962.3	9087	1383352	0	A	T	0.019	3.413807e+02	3.562965e+02	2.100608e+00	3.381560e-01
NC_000962.3	3316	1384259	0	A	T	0.013	1.691732e+02	2.489199e+02	2.096155e+00	4.968493e-01
NC_000962.3	2431	1389738	0	A	T	0.195	-1.023975e+02	1.132290e+02	2.084163e+00	3.659681e-01
NC_000962.3	2432	1390527	0	A	T	0.121	8.124420e+00	1.721844e+02	2.095317e+00	9.623728e-01
NC_000962.3	590	1390763	0	A	T	0.069	-4.034682e+01	2.266064e+02	2.090369e+00	8.587105e-01
NC_000962.3	591	1393626	0	A	T	0.466	1.984261e+01	9.419599e+01	2.084093e+00	8.331886e-01
NC_000962.3	5910	1393694	0	A	T	0.112	2.488737e+01	1.544062e+02	2.095236e+00	8.719735e-01
NC_000962.3	4229	1393994	0	A	T	0.154	-1.030782e+02	1.804085e+02	2.092698e+00	5.678455e-01
NC_000962.3	5911	1396311	0	A	T	0.113	-2.424544e+02	1.590414e+02	2.081756e+00	1.276119e-01
NC_000962.3	5292	1396583	0	A	T	0.019	6.041508e+01	2.874388e+02	2.087066e+00	8.335540e-01
NC_000962.3	592	1396922	0	A	T	0.498	-1.183659e-01	3.309914e+02	2.091878e+00	9.997147e-01
NC_000962.3	10486	1397356	0	A	T	0.018	2.499013e+02	2.870807e+02	2.077656e+00	3.841783e-01
NC_000962.3	5912	1399395	0	A	T	0.079	1.774724e+02	1.365551e+02	2.061261e+00	1.939343e-01
NC_000962.3	10487	1401768	0	A	T	0.017	2.604429e+02	3.270444e+02	2.082049e+00	4.259590e-01
NC_000962.3	8215	1403359	0	A	T	0.012	-1.498693e+02	4.845806e+02	2.105517e+00	7.571565e-01
NC_000962.3	2433	1404169	0	A	T	0.199	-8.247259e+01	1.449633e+02	2.085221e+00	5.694996e-01
NC_000962.3	15838	1404295	0	A	T	0.010	-1.464899e+02	2.551849e+02	2.100338e+00	5.660216e-01
NC_000962.3	593	1406761	0	A	T	0.050	-9.588631e+01	2.605888e+02	2.098079e+00	7.129574e-01
NC_000962.3	594	1411210	0	A	T	0.499	8.623734e+01	4.587778e+02	2.097042e+00	8.509254e-01
NC_000962.3	595	1413130	0	A	T	0.053	-5.323333e+01	3.686464e+02	2.100045e+00	8.852033e-01
NC_000962.3	596	1413148	0	A	T	0.429	-1.204367e+02	7.766755e+01	2.067569e+00	1.212026e-01
NC_000962.3	597	1414021	0	A	T	0.499	2.600051e+02	2.761024e+02	2.076154e+00	3.465066e-01
NC_000962.3	10064	1414899	0	A	T	0.011	1.148670e+02	4.070315e+02	2.101019e+00	7.778259e-01
NC_000962.3	9090	1416699	0	A	T	0.020	2.419773e+02	2.894720e+02	2.097324e+00	4.033361e-01
NC_000962.3	9091	1419877	0	A	T	0.019	-2.362638e+01	4.674632e+02	2.101184e+00	9.596978e-01
NC_000962.3	4230	1426079	0	A	T	0.015	-1.813411e+02	4.534069e+02	2.096398e+00	6.892516e-01
NC_000962.3	2434	1428506	0	A	T	0.198	-1.455467e+02	1.328995e+02	2.090351e+00	2.736296e-01
NC_000962.3	2435	1431758	0	A	T	0.015	2.352597e+02	2.282537e+02	2.053878e+00	3.028591e-01
NC_000962.3	14029	1431805	0	A	T	0.035	-3.087889e+01	1.769038e+02	2.091919e+00	8.614565e-01
NC_000962.3	10065	1433072	0	A	T	0.011	1.148670e+02	4.070315e+02	2.101019e+00	7.778259e-01
NC_000962.3	2036	1433314	0	A	T	0.012	8.329125e+01	4.299235e+02	2.101182e+00	8.464109e-01
NC_000962.3	6303	1434220	0	A	T	0.010	7.883741e+01	1.082978e+02	2.099702e+00	4.667521e-01
NC_000962.3	10488	1439140	0	A	T	0.017	2.351402e+02	3.543137e+02	2.085343e+00	5.070216e-01
NC_000962.3	8216	1439711	0	A	T	0.018	1.796150e+02	2.148216e+02	2.116190e+00	4.032314e-01
NC_000962.3	6304	1440150	0	A	T	0.027	6.293451e+01	3.352040e+02	2.102842e+00	8.510994e-01
NC_000962.3	5918	1440271	0	A	T	0.081	1.354758e+02	1.309701e+02	2.069311e+00	3.011232e-01
NC_000962.3	601	1440469	0	A	T	0.500	-3.911737e+02	8.979798e+02	2.096801e+00	6.631818e-01
NC_000962.3	3318	1441533	0	A	T	0.047	-1.730494e+02	1.267465e+02	2.058767e+00	1.723679e-01
NC_000962.3	2436	1443115	0	A	T	0.048	-1.901266e+01	1.731553e+02	2.094987e+00	9.125824e-01
NC_000962.3	603	1443428	0	A	T	0.048	4.658998e+01	4.416578e+01	2.066070e+00	2.916547e-01
NC_000962.3	50109	1443516	0	A	T	0.015	2.222925e+01	7.492764e+01	2.087798e+00	7.667568e-01
NC_000962.3	7405	1443607	0	A	T	0.013	2.057065e+02	3.154817e+02	2.091324e+00	5.144807e-01
NC_000962.3	4232	1444202	0	A	T	0.149	2.172637e+01	1.112892e+02	2.086978e+00	8.452450e-01
NC_000962.3	15839	1444531	0	A	T	0.011	4.005312e+01	3.296986e+02	2.099740e+00	9.033247e-01
NC_000962.3	2437	1445474	0	A	T	0.199	-1.969995e+02	1.650188e+02	2.078309e+00	2.327545e-01
NC_000962.3	605	1445781	0	A	T	0.472	1.420068e+02	2.280605e+02	2.088417e+00	5.335999e-01
NC_000962.3	10489	1446651	0	A	T	0.018	2.331237e+02	3.072774e+02	2.080827e+00	4.481722e-01
NC_000962.3	2438	1446923	0	A	T	0.199	-1.901033e+02	1.637491e+02	2.079727e+00	2.458594e-01
NC_000962.3	9093	1450718	0	A	T	0.019	2.816258e+02	2.966368e+02	2.087760e+00	3.425799e-01
NC_000962.3	2439	1452071	0	A	T	0.198	4.986959e+01	1.295193e+02	2.097100e+00	7.002681e-01
NC_000962.3	10066	1454454	0	A	T	0.011	-1.915588e+02	2.824755e+02	2.094134e+00	4.977908e-01
NC_000962.3	606	1457144	0	A	T	0.498	2.374510e+02	3.180428e+02	2.090668e+00	4.554274e-01
NC_000962.3	2890	1461309	0	A	T	0.024	3.068722e+01	2.005600e+02	2.090969e+00	8.784138e-01
NC_000962.3	4233	1461915	0	A	T	0.014	-2.856216e+02	4.443700e+02	2.091366e+00	5.204853e-01
NC_000962.3	4751	1463388	0	A	T	0.034	-3.442891e+01	3.339156e+02	2.094724e+00	9.178928e-01
NC_000962.3	10490	1463653	0	A	T	0.018	3.510361e+02	2.542809e+02	2.077325e+00	1.676471e-01
NC_000962.3	608	1468208	0	A	T	0.372	-5.064974e+01	4.462677e+01	2.083224e+00	2.565812e-01
NC_000962.3	609	1471659	0	A	T	0.453	1.443645e+01	5.014355e+01	2.074823e+00	7.734631e-01
NC_000962.3	6306	1472337	0	A	T	0.026	-1.145137e+02	1.853895e+02	2.088683e+00	5.368767e-01
NC_000962.3	610	1473246	0	A	T	0.055	1.277805e+02	3.720951e+01	1.891311e+00	6.115849e-04
NC_000962.3	2891	1474001	0	A	T	0.023	1.270766e+02	2.066309e+02	2.092022e+00	5.386574e-01
NC_000962.3	5920	1477588	0	A	T	0.109	1.145052e+02	1.810622e+02	2.092531e+00	5.272216e-01
NC_000962.3	612	1477596	0	A	T	0.046	-2.316103e+01	2.478934e+02	2.096717e+00	9.255739e-01
NC_000962.3	613	1479085	0	A	T	0.068	2.675603e+02	1.605784e+02	2.115781e+00	9.588717e-02
NC_000962.3	2440	1480024	0	A	T	0.197	-8.376850e+01	1.473500e+02	2.085998e+00	5.697848e-01
NC_000962.3	7406	1480144	0	A	T	0.037	4.304988e+01	4.792122e+01	2.065881e+00	3.691521e-01
NC_000962.3	36974	1480195	0	A	T	0.010	3.514797e+01	7.549922e+01	2.078894e+00	6.416152e-01
NC_000962.3	2037	1480206	0	A	T	0.021	4.065810e+01	5.191630e+01	2.075375e+00	4.336707e-01
NC_000962.3	621	1480219	0	A	T	0.074	7.023320e+01	3.642002e+01	2.017756e+00	5.400061e-02
NC_000962.3	2041	1480739	0	A	T	0.010	-2.120550e+02	7.018334e+01	2.003049e+00	2.560456e-03
NC_000962.3	631	1480760	0	A	T	0.012	-1.221095e+02	6.669315e+01	2.029542e+00	6.732144e-02
NC_000962.3	632	1480766	0	A	T	0.015	-1.041893e+02	5.952043e+01	2.041518e+00	8.025023e-02
NC_000962.3	37984	1480830	0	A	T	0.022	-1.352375e+01	6.517259e+01	2.072284e+00	8.356437e-01
NC_000962.3	638	1480972	0	A	T	0.415	3.020395e+02	7.146511e+01	2.073961e+00	2.525298e-05
NC_000962.3	2441	1481185	0	A	T	0.411	7.683007e+01	8.395976e+01	2.083991e+00	3.603030e-01
NC_000962.3	4752	1481256	0	A	T	0.034	1.749937e+02	2.704060e+02	2.087362e+00	5.176377e-01
NC_000962.3	639	1481337	0	A	T	0.049	1.453021e+02	1.113360e+02	2.057743e+00	1.920767e-01
NC_000962.3	2895	1481721	0	A	T	0.013	4.946136e+01	7.808772e+01	2.087777e+00	5.265689e-01
NC_000962.3	641	1481727	0	A	T	0.021	8.914867e+01	5.428847e+01	2.079935e+00	1.007835e-01
NC_000962.3	665	1482627	0	A	T	0.495	1.640389e+02	1.355761e+02	2.073871e+00	2.265023e-01
NC_000962.3	4753	1483363	0	A	T	0.034	1.611035e+02	3.365874e+02	2.095238e+00	6.322695e-01
NC_000962.3	5293	1483991	0	A	T	0.019	1.712536e+02	2.866503e+02	2.087586e+00	5.503147e-01
NC_000962.3	4754	1484393	0	A	T	0.033	-8.830745e+01	2.246522e+02	2.094583e+00	6.943153e-01
NC_000962.3	666	1484708	0	A	T	0.500	-4.308206e+02	8.754646e+02	2.093132e+00	6.227207e-01
NC_000962.3	4241	1487084	0	A	T	0.014	-2.856216e+02	4.443700e+02	2.091366e+00	5.204853e-01
NC_000962.3	4755	1487869	0	A	T	0.034	-8.631640e+01	2.729735e+02	2.094011e+00	7.518909e-01
NC_000962.3	44458	1488433	0	A	T	0.027	2.718846e+01	4.352425e+01	2.072383e+00	5.322849e-01
NC_000962.3	44459	1488434	0	A	T	0.023	5.927039e+00	4.671405e+01	2.076862e+00	8.990539e-01
NC_000962.3	20521	1488793	0	A	T	0.088	-7.604767e+01	5.901232e+01	2.080693e+00	1.977200e-01
NC_000962.3	667	1490905	0	A	T	0.062	-2.644378e+02	1.900881e+02	2.083932e+00	1.644018e-01
NC_000962.3	6598	1494404	0	A	T	0.012	2.875478e+02	1.905377e+02	2.071900e+00	1.314847e-01
NC_000962.3	4242	1495326	0	A	T	0.154	-1.609142e+02	1.886159e+02	2.092494e+00	3.937294e-01
NC_000962.3	668	1498951	0	A	T	0.061	-1.499512e+02	2.012172e+02	2.089747e+00	4.562608e-01
NC_000962.3	669	1499274	0	A	T	0.466	-3.902613e+01	6.388501e+01	2.114103e+00	5.413757e-01
NC_000962.3	10077	1501538	0	A	T	0.011	1.148670e+02	4.070315e+02	2.101019e+00	7.778259e-01
NC_000962.3	670	1501700	0	A	T	0.061	-7.823087e+01	2.459941e+02	2.095654e+00	7.505168e-01
NC_000962.3	9098	1501729	0	A	T	0.019	2.614388e+02	3.912563e+02	2.094239e+00	5.041116e-01
NC_000962.3	5294	1502765	0	A	T	0.019	2.267997e+02	3.955168e+02	2.096493e+00	5.664464e-01
NC_000962.3	4756	1504028	0	A	T	0.034	1.611035e+02	3.365874e+02	2.095238e+00	6.322695e-01
NC_000962.3	8305	1504779	0	A	T	0.012	-1.498693e+02	4.845806e+02	2.105517e+00	7.571565e-01
NC_000962.3	10078	1509341	0	A	T	0.011	1.148670e+02	4.070315e+02	2.101019e+00	7.778259e-01
NC_000962.3	10079	1510136	0	A	T	0.011	1.148670e+02	4.070315e+02	2.101019e+00	7.778259e-01
NC_000962.3	2442	1512031	0	A	T	0.198	-7.755378e+01	1.695338e+02	2.093272e+00	6.474149e-01
NC_000962.3	3322	1518185	0	A	T	0.019	2.667168e+02	2.879813e+02	2.087840e+00	3.545193e-01
NC_000962.3	2446	1519847	0	A	T	0.122	-2.049735e+02	1.171201e+02	2.088427e+00	8.031346e-02
NC_000962.3	4758	1522049	0	A	T	0.036	-3.473676e+02	2.041327e+02	2.082318e+00	8.903391e-02
NC_000962.3	14030	1523303	0	A	T	0.031	1.226615e+02	1.428748e+02	2.077941e+00	3.907469e-01
NC_000962.3	5932	1524571	0	A	T	0.081	5.708897e+01	5.512687e+01	2.104200e+00	3.005676e-01
NC_000962.3	9099	1524749	0	A	T	0.019	2.519995e+02	4.293202e+02	2.093189e+00	5.573144e-01
NC_000962.3	5295	1524907	0	A	T	0.019	1.712536e+02	2.866503e+02	2.087586e+00	5.503147e-01
NC_000962.3	10491	1525016	0	A	T	0.016	6.545757e+01	3.115705e+02	2.092718e+00	8.336281e-01
NC_000962.3	671	1526311	0	A	T	0.047	-4.647078e+02	2.316336e+02	2.127600e+00	4.502115e-02
NC_000962.3	672	1526819	0	A	T	0.439	1.448237e+02	1.621067e+02	2.079770e+00	3.718017e-01
NC_000962.3	9100	1527384	0	A	T	0.019	-2.362638e+01	4.674632e+02	2.101184e+00	9.596978e-01
NC_000962.3	2447	1527450	0	A	T	0.198	-9.431415e+00	1.527393e+02	2.090129e+00	9.507718e-01
NC_000962.3	2051	1528771	0	A	T	0.012	8.329125e+01	4.299235e+02	2.101182e+00	8.464109e-01
NC_000962.3	5933	1529952	0	A	T	0.109	5.331699e+00	1.990025e+02	2.097076e+00	9.786293e-01
NC_000962.3	14031	1532296	0	A	T	0.035	-1.069965e+01	1.873000e+02	2.093614e+00	9.544530e-01
NC_000962.3	8306	1532635	0	A	T	0.018	1.470973e+01	9.650001e+01	2.086185e+00	8.788674e-01
NC_000962.3	5934	1532777	0	A	T	0.109	5.400590e+01	8.848465e+01	2.075486e+00	5.417324e-01
NC_000962.3	2906	1532827	0	A	T	0.110	-2.530426e+01	1.230882e+02	2.085080e+00	8.371496e-01
NC_000962.3	4243	1533157	0	A	T	0.016	-3.001056e+01	6.954572e+01	2.067338e+00	6.661534e-01
NC_000962.3	4244	1533161	0	A	T	0.015	-4.869796e+01	6.974474e+01	2.062285e+00	4.851462e-01
NC_000962.3	4245	1533208	0	A	T	0.062	-2.762231e+01	6.279024e+01	2.095831e+00	6.600660e-01
NC_000962.3	673	1533241	0	A	T	0.373	-1.208200e+02	5.737428e+01	2.015641e+00	3.539399e-02
NC_000962.3	674	1533583	0	A	T	0.414	-3.507428e+00	6.344134e+01	2.084626e+00	9.559182e-01
NC_000962.3	2448	1535141	0	A	T	0.088	2.327481e+01	1.372182e+02	2.094021e+00	8.653339e-01
NC_000962.3	675	1536251	0	A	T	0.497	1.920180e+00	2.096965e+02	2.087088e+00	9.926952e-01
NC_000962.3	4246	1538659	0	A	T	0.035	1.355738e+02	2.437249e+02	2.082742e+00	5.781221e-01
NC_000962.3	676	1540141	0	A	T	0.069	9.419850e+01	1.988860e+02	2.097985e+00	6.358357e-01
NC_000962.3	10081	1540631	0	A	T	0.011	3.819702e+01	3.268308e+02	2.093540e+00	9.069788e-01
NC_000962.3	677	1541798	0	A	T	0.052	-2.709259e+02	1.588013e+02	2.087423e+00	8.821263e-02
NC_000962.3	684	1544255	0	A	T	0.069	-9.679110e+01	2.876523e+02	2.097602e+00	7.365535e-01
NC_000962.3	3324	1544890	0	A	T	0.019	2.667168e+02	2.879813e+02	2.087840e+00	3.545193e-01
NC_000962.3	2450	1546530	0	A	T	0.120	1.234676e+01	1.527353e+02	2.093260e+00	9.355824e-01
NC_000962.3	4247	1546541	0	A	T	0.014	-2.856216e+02	4.443700e+02	2.091366e+00	5.204853e-01
NC_000962.3	685	1546703	0	A	T	0.052	9.058060e+01	1.130864e+02	2.063238e+00	4.232733e-01
NC_000962.3	686	1547125	0	A	T	0.499	-1.232833e+01	5.497510e+02	2.096173e+00	9.821118e-01
NC_000962.3	3325	1547215	0	A	T	0.015	-1.711693e+02	2.024728e+02	2.088295e+00	3.980325e-01
NC_000962.3	687	1552547	0	A	T	0.499	2.197642e+02	3.227334e+02	2.092379e+00	4.960157e-01
NC_000962.3	4248	1553633	0	A	T	0.036	1.725550e+02	2.459119e+02	2.077525e+00	4.829842e-01
NC_000962.3	10494	1555402	0	A	T	0.017	2.604429e+02	3.270444e+02	2.082049e+00	4.259590e-01
NC_000962.3	688	1556787	0	A	T	0.054	4.180785e+02	3.626098e+02	2.093509e+00	2.491154e-01
NC_000962.3	5938	1558548	0	A	T	0.080	2.095022e+02	1.376700e+02	2.053670e+00	1.282879e-01
NC_000962.3	10082	1558745	0	A	T	0.011	1.148670e+02	4.070315e+02	2.101019e+00	7.778259e-01
NC_000962.3	5939	1559864	0	A	T	0.080	2.163530e+02	1.345810e+02	2.078492e+00	1.081430e-01
NC_000962.3	8309	1559896	0	A	T	0.012	3.575743e+02	3.079285e+02	2.062023e+00	2.457443e-01
NC_000962.3	4761	1561387	0	A	T	0.035	-8.886501e+01	3.709397e+02	2.095165e+00	8.107001e-01
NC_000962.3	5940	1561614	0	A	T	0.109	2.026571e+01	1.986696e+02	2.096754e+00	9.187653e-01
NC_000962.3	689	1561939	0	A	T	0.050	1.024881e+02	2.121373e+02	2.091660e+00	6.290835e-01
NC_000962.3	4762	1562742	0	A	T	0.034	-3.442891e+01	3.339156e+02	2.094724e+00	9.178928e-01
NC_000962.3	690	1563717	0	A	T	0.430	-7.250394e+01	1.347988e+02	2.085350e+00	5.907522e-01
NC_000962.3	2055	1564312	0	A	T	0.012	8.329125e+01	4.299235e+02	2.101182e+00	8.464109e-01
NC_000962.3	2056	1566863	0	A	T	0.012	8.329125e+01	4.299235e+02	2.101182e+00	8.464109e-01
NC_000962.3	691	1570566	0	A	T	0.470	4.954616e+01	1.535999e+02	2.090258e+00	7.470709e-01
NC_000962.3	10083	1570727	0	A	T	0.011	1.148670e+02	4.070315e+02	2.101019e+00	7.778259e-01
NC_000962.3	22201	1572322	0	A	T	0.127	-1.025161e+02	6.062220e+01	2.062414e+00	9.104265e-02
NC_000962.3	2451	1572681	0	A	T	0.116	-1.722766e+02	9.892623e+01	2.071703e+00	8.181746e-02
NC_000962.3	50561	1573015	0	A	T	0.026	-2.049408e+01	8.337385e+01	2.078946e+00	8.058650e-01
NC_000962.3	36981	1573381	0	A	T	0.119	-1.816445e+01	5.107115e+01	2.070801e+00	7.221407e-01
NC_000962.3	4250	1573432	0	A	T	0.025	-5.165996e+01	5.393752e+01	2.075955e+00	3.383388e-01
NC_000962.3	3993	1573534	0	A	T	0.023	-7.636255e+01	4.870503e+01	2.123019e+00	1.171359e-01
NC_000962.3	3994	1573536	0	A	T	0.018	-7.200085e+01	5.553816e+01	2.119408e+00	1.950399e-01
NC_000962.3	695	1573660	0	A	T	0.430	-3.068126e+01	1.311901e+02	2.087802e+00	8.151205e-01
NC_000962.3	5715	1574316	0	A	T	0.030	-6.219891e-01	2.022266e+02	2.098413e+00	9.975464e-01
NC_000962.3	14032	1575195	0	A	T	0.034	4.642225e+01	1.551037e+02	2.092882e+00	7.647560e-01
NC_000962.3	10495	1575783	0	A	T	0.021	-2.034785e+01	1.899081e+02	2.093699e+00	9.146884e-01
NC_000962.3	696	1576481	0	A	T	0.050	-9.588631e+01	2.605888e+02	2.098079e+00	7.129574e-01
NC_000962.3	697	1576527	0	A	T	0.050	6.593582e+01	2.414123e+02	2.095534e+00	7.847963e-01
NC_000962.3	698	1577241	0	A	T	0.054	4.180785e+02	3.626098e+02	2.093509e+00	2.491154e-01
NC_000962.3	4253	1580680	0	A	T	0.036	8.881429e+01	2.554357e+02	2.088858e+00	7.281188e-01
NC_000962.3	10496	1581289	0	A	T	0.016	6.545757e+01	3.115705e+02	2.092718e+00	8.336281e-01
NC_000962.3	2452	1586249	0	A	T	0.198	-1.278792e+02	1.517990e+02	2.091702e+00	3.996915e-01
NC_000962.3	4763	1587718	0	A	T	0.034	1.779914e+02	2.743248e+02	2.087978e+00	5.165496e-01
NC_000962.3	3327	1588456	0	A	T	0.049	-3.001333e+01	1.704907e+02	2.088624e+00	8.602868e-01
NC_000962.3	699	1588899	0	A	T	0.465	-3.684093e+01	9.140401e+01	2.096712e+00	6.869674e-01
NC_000962.3	4254	1589383	0	A	T	0.153	-1.721160e+02	1.771107e+02	2.082997e+00	3.313151e-01
NC_000962.3	6316	1592453	0	A	T	0.027	3.419180e+01	2.519517e+02	2.092058e+00	8.920715e-01
NC_000962.3	701	1593331	0	A	T	0.061	6.800175e+01	2.083132e+02	2.098691e+00	7.441394e-01
NC_000962.3	5943	1593703	0	A	T	0.078	4.533947e+01	1.184318e+02	2.076822e+00	7.019015e-01
NC_000962.3	702	1594906	0	A	T	0.053	-5.323333e+01	3.686464e+02	2.100045e+00	8.852033e-01
NC_000962.3	703	1595342	0	A	T	0.059	2.546876e+01	1.299795e+02	2.087377e+00	8.446816e-01
NC_000962.3	8310	1598490	0	A	T	0.011	4.179353e+02	2.828919e+02	2.058589e+00	1.397976e-01
NC_000962.3	7414	1600039	0	A	T	0.013	2.057065e+02	3.154817e+02	2.091324e+00	5.144807e-01
NC_000962.3	2058	1601344	0	A	T	0.012	8.329125e+01	4.299235e+02	2.101182e+00	8.464109e-01
NC_000962.3	10497	1603587	0	A	T	0.017	1.281513e+01	3.331149e+02	2.095259e+00	9.693178e-01
NC_000962.3	4255	1605149	0	A	T	0.015	1.277216e+02	2.831192e+02	2.094106e+00	6.519695e-01
NC_000962.3	4765	1605281	0	A	T	0.034	1.611035e+02	3.365874e+02	2.095238e+00	6.322695e-01
NC_000962.3	4766	1605987	0	A	T	0.035	-8.886501e+01	3.709397e+02	2.095165e+00	8.107001e-01
NC_000962.3	704	1606673	0	A	T	0.053	2.670897e+02	3.256243e+02	2.095003e+00	4.122168e-01
NC_000962.3	705	1608276	0	A	T	0.069	-1.273130e+02	2.110002e+02	2.098899e+00	5.463527e-01
NC_000962.3	6317	1608596	0	A	T	0.021	1.096574e+02	1.536814e+02	2.082905e+00	4.756300e-01
NC_000962.3	706	1609840	0	A	T	0.432	-8.821243e+00	9.656151e+01	2.085779e+00	9.272244e-01
NC_000962.3	14033	1612289	0	A	T	0.030	2.866789e+02	1.899735e+02	2.063842e+00	1.315081e-01
NC_000962.3	14285	1612607	0	A	T	0.030	1.312860e+01	3.783463e+01	2.070734e+00	7.286428e-01
NC_000962.3	709	1612648	0	A	T	0.132	-1.325840e+01	2.915703e+01	2.086099e+00	6.493770e-01
NC_000962.3	710	1612663	0	A	T	0.333	-1.611500e+01	1.983921e+01	2.063460e+00	4.167663e-01
NC_000962.3	711	1613035	0	A	T	0.493	1.398337e+02	1.068350e+02	2.089691e+00	1.907869e-01
NC_000962.3	15843	1613294	0	A	T	0.011	-1.330456e+02	3.470767e+02	2.097128e+00	7.015306e-01
NC_000962.3	2454	1613960	0	A	T	0.198	-8.715534e+01	1.731312e+02	2.094281e+00	6.147562e-01
NC_000962.3	713	1616061	0	A	T	0.050	-1.852621e+02	2.121720e+02	2.101425e+00	3.827175e-01
NC_000962.3	8311	1616330	0	A	T	0.012	-1.498693e+02	4.845806e+02	2.105517e+00	7.571565e-01
NC_000962.3	714	1617302	0	A	T	0.053	-5.323333e+01	3.686464e+02	2.100045e+00	8.852033e-01
NC_000962.3	48429	1618634	0	A	T	0.016	-3.130658e+01	6.743185e+01	2.082372e+00	6.425252e-01
NC_000962.3	7639	1618978	0	A	T	0.040	-1.655278e+02	8.095261e+01	2.107880e+00	4.106261e-02
NC_000962.3	5588	1618999	0	A	T	0.013	1.419854e+02	1.688060e+02	2.089444e+00	4.004237e-01
NC_000962.3	716	1620181	0	A	T	0.053	-5.323333e+01	3.686464e+02	2.100045e+00	8.852033e-01
NC_000962.3	5944	1622964	0	A	T	0.113	-1.980039e+01	1.888656e+02	2.092377e+00	9.165187e-01
NC_000962.3	717	1624791	0	A	T	0.393	3.210937e+01	5.755049e+01	2.071945e+00	5.769769e-01
NC_000962.3	6318	1625019	0	A	T	0.027	6.293451e+01	3.352040e+02	2.102842e+00	8.510994e-01
NC_000962.3	2455	1625254	0	A	T	0.048	-5.798887e+01	1.628894e+02	2.096984e+00	7.218919e-01
NC_000962.3	718	1625333	0	A	T	0.053	-8.218162e+01	2.498723e+02	2.088622e+00	7.422837e-01
NC_000962.3	3328	1625348	0	A	T	0.031	1.987437e+02	2.321860e+02	2.098310e+00	3.921594e-01
NC_000962.3	719	1627351	0	A	T	0.227	7.008703e+01	1.249268e+02	2.095863e+00	5.748685e-01
NC_000962.3	14034	1628589	0	A	T	0.035	3.197496e+01	1.711130e+02	2.093888e+00	8.517933e-01
NC_000962.3	720	1630148	0	A	T	0.467	-1.189593e+02	9.544952e+01	2.098557e+00	2.128566e-01
NC_000962.3	4767	1630596	0	A	T	0.034	-3.093994e+01	1.819102e+02	2.084544e+00	8.649685e-01
NC_000962.3	38447	1632542	0	A	T	0.024	5.388547e+01	4.351496e+01	2.068250e+00	2.158008e-01
NC_000962.3	37232	1632543	0	A	T	0.033	2.700867e+01	3.756448e+01	2.090544e+00	4.722618e-01
NC_000962.3	37474	1632737	0	A	T	0.010	-4.021601e+01	1.454266e+02	2.084049e+00	7.821748e-01
NC_000962.3	4257	1634523	0	A	T	0.018	2.103322e+02	8.597423e+01	2.044980e+00	1.454673e-02
NC_000962.3	10086	1634605	0	A	T	0.010	1.994235e+01	2.279544e+02	2.086385e+00	9.302991e-01
NC_000962.3	4258	1634609	0	A	T	0.081	-2.940296e+01	4.302267e+01	2.077580e+00	4.944463e-01
NC_000962.3	4259	1634633	0	A	T	0.012	2.087646e+02	1.827626e+02	2.076002e+00	2.535326e-01
NC_000962.3	721	1636173	0	A	T	0.027	4.325444e+00	5.684352e+01	2.078953e+00	9.393551e-01
NC_000962.3	18700	1636826	0	A	T	0.298	-5.970543e+01	3.109809e+01	2.040265e+00	5.506874e-02
NC_000962.3	37234	1636851	0	A	T	0.011	-7.033890e+01	8.689270e+01	2.070430e+00	4.183674e-01
NC_000962.3	44121	1636879	0	A	T	0.035	2.561053e+01	3.811333e+01	2.066586e+00	5.017196e-01
NC_000962.3	43834	1636882	0	A	T	0.012	-7.510483e+01	6.092831e+01	2.079116e+00	2.178998e-01
NC_000962.3	37237	1636918	0	A	T	0.020	-1.300662e+02	7.294504e+01	2.050219e+00	7.478699e-02
NC_000962.3	38144	1636944	0	A	T	0.028	-4.997156e+01	4.260176e+01	2.038607e+00	2.409943e-01
NC_000962.3	9781	1636980	0	A	T	0.294	6.869572e-01	2.411677e+01	2.079247e+00	9.772796e-01
NC_000962.3	23522	1636982	0	A	T	0.292	-4.336303e+00	2.415697e+01	2.079110e+00	8.575665e-01
NC_000962.3	38450	1637114	0	A	T	0.128	2.371546e+01	2.448049e+01	2.046685e+00	3.328343e-01
NC_000962.3	36990	1637116	0	A	T	0.182	3.282513e+01	2.450742e+01	2.091398e+00	1.806550e-01
NC_000962.3	38451	1637142	0	A	T	0.019	-2.515461e+01	4.808623e+01	2.074045e+00	6.009757e-01
NC_000962.3	36993	1637175	0	A	T	0.020	-5.476607e+01	4.705851e+01	2.069955e+00	2.447048e-01
NC_000962.3	37242	1637214	0	A	T	0.034	6.281621e+01	4.782755e+01	2.090263e+00	1.892627e-01
NC_000962.3	2916	1638125	0	A	T	0.091	-2.848497e+01	3.873379e+01	2.080519e+00	4.622145e-01
NC_000962.3	16738	1638211	0	A	T	0.010	-8.242564e+01	9.397668e+01	2.096303e+00	3.805874e-01
NC_000962.3	724	1638364	0	A	T	0.047	-2.142555e+02	1.350823e+02	2.105020e+00	1.129356e-01
NC_000962.3	725	1639594	0	A	T	0.464	2.292950e+01	5.678699e+01	2.075902e+00	6.864343e-01
NC_000962.3	5716	1640993	0	A	T	0.030	-6.219891e-01	2.022266e+02	2.098413e+00	9.975464e-01
NC_000962.3	9112	1642489	0	A	T	0.019	-2.362638e+01	4.674632e+02	2.101184e+00	9.596978e-01
NC_000962.3	726	1643864	0	A	T	0.054	4.180785e+02	3.626098e+02	2.093509e+00	2.491154e-01
NC_000962.3	5471	1644362	0	A	T	0.028	-6.609467e+00	5.507903e+01	2.085551e+00	9.045003e-01
NC_000962.3	4261	1645334	0	A	T	0.015	-1.813411e+02	4.534069e+02	2.096398e+00	6.892516e-01
NC_000962.3	729	1645802	0	A	T	0.430	-9.893172e+01	1.372993e+02	2.082347e+00	4.713013e-01
NC_000962.3	4262	1646954	0	A	T	0.011	1.282601e+02	3.555209e+02	2.086362e+00	7.183271e-01
NC_000962.3	730	1647436	0	A	T	0.053	-5.323333e+01	3.686464e+02	2.100045e+00	8.852033e-01
NC_000962.3	5945	1648620	0	A	T	0.108	1.540355e+02	1.597406e+02	2.089738e+00	3.350662e-01
NC_000962.3	731	1650072	0	A	T	0.499	4.021862e+01	5.222554e+02	2.095736e+00	9.386268e-01
NC_000962.3	2457	1651306	0	A	T	0.121	3.084427e+01	1.796534e+02	2.097443e+00	8.637074e-01
NC_000962.3	732	1651308	0	A	T	0.054	4.180785e+02	3.626098e+02	2.093509e+00	2.491154e-01
NC_000962.3	6320	1655860	0	A	T	0.020	3.564293e+01	1.369617e+02	2.086479e+00	7.947160e-01
NC_000962.3	9114	1661383	0	A	T	0.019	2.519995e+02	4.293202e+02	2.093189e+00	5.573144e-01
NC_000962.3	735	1669158	0	A	T	0.050	1.175361e+02	2.562828e+02	2.096013e+00	6.465777e-01
NC_000962.3	4263	1669358	0	A	T	0.152	-4.847777e+01	1.231305e+02	2.081911e+00	6.938535e-01
NC_000962.3	3769	1673423	0	A	T	0.011	1.738590e+02	9.328700e+01	2.091330e+00	6.256895e-02
NC_000962.3	5717	1673425	0	A	T	0.077	1.769223e+01	3.398634e+01	2.078384e+00	6.027479e-01
NC_000962.3	5718	1674263	0	A	T	0.013	2.195648e+02	7.750840e+01	2.044969e+00	4.679242e-03
NC_000962.3	3770	1674481	0	A	T	0.010	1.909400e+02	7.342734e+01	2.020275e+00	9.407781e-03
NC_000962.3	4264	1675973	0	A	T	0.011	1.384038e+01	3.762904e+02	2.092899e+00	9.706647e-01
NC_000962.3	737	1676290	0	A	T	0.439	9.718651e+01	1.648134e+02	2.087613e+00	5.555013e-01
NC_000962.3	738	1678706	0	A	T	0.054	4.180785e+02	3.626098e+02	2.093509e+00	2.491154e-01
NC_000962.3	10498	1688024	0	A	T	0.019	1.317541e+02	1.638342e+02	2.091327e+00	4.214203e-01
NC_000962.3	2458	1688061	0	A	T	0.046	1.312296e+02	1.819659e+02	2.080828e+00	4.709188e-01
NC_000962.3	739	1688064	0	A	T	0.053	-5.323333e+01	3.686464e+02	2.100045e+00	8.852033e-01
NC_000962.3	740	1688300	0	A	T	0.066	1.559959e+02	1.338657e+02	2.078004e+00	2.440857e-01
NC_000962.3	5947	1688649	0	A	T	0.109	-5.317007e+01	1.794934e+02	2.097176e+00	7.671028e-01
NC_000962.3	741	1689349	0	A	T	0.474	-1.017173e+02	1.322421e+02	2.079184e+00	4.419171e-01
NC_000962.3	4265	1689571	0	A	T	0.015	-1.813411e+02	4.534069e+02	2.096398e+00	6.892516e-01
NC_000962.3	2060	1689708	0	A	T	0.012	8.329125e+01	4.299235e+02	2.101182e+00	8.464109e-01
NC_000962.3	3332	1691799	0	A	T	0.050	3.836626e+01	1.979576e+02	2.092916e+00	8.463518e-01
NC_000962.3	9117	1691990	0	A	T	0.019	-1.429786e+02	2.752390e+02	2.095326e+00	6.035130e-01
NC_000962.3	742	1692141	0	A	T	0.471	3.496476e+02	1.584727e+02	2.060398e+00	2.751760e-02
NC_000962.3	4771	1692186	0	A	T	0.034	-6.831534e+01	3.366797e+02	2.094932e+00	8.392351e-01
NC_000962.3	2459	1692795	0	A	T	0.200	-8.491871e+01	1.502788e+02	2.085216e+00	5.721119e-01
NC_000962.3	8313	1692824	0	A	T	0.018	2.177544e+01	2.639015e+02	2.099656e+00	9.342499e-01
NC_000962.3	4772	1693218	0	A	T	0.011	2.787082e+02	2.889042e+02	2.095356e+00	3.348544e-01
NC_000962.3	15845	1693235	0	A	T	0.011	2.064324e+01	3.060496e+02	2.099283e+00	9.462324e-01
NC_000962.3	8314	1693433	0	A	T	0.012	3.575743e+02	3.079285e+02	2.062023e+00	2.457443e-01
NC_000962.3	743	1693561	0	A	T	0.474	3.969135e+00	1.480080e+02	2.087748e+00	9.786094e-01
NC_000962.3	4773	1694926	0	A	T	0.035	-8.886501e+01	3.709397e+02	2.095165e+00	8.107001e-01
NC_000962.3	744	1695037	0	A	T	0.053	-5.323333e+01	3.686464e+02	2.100045e+00	8.852033e-01
NC_000962.3	9118	1695187	0	A	T	0.019	2.519995e+02	4.293202e+02	2.093189e+00	5.573144e-01
NC_000962.3	5948	1695364	0	A	T	0.109	-4.114001e+01	1.863255e+02	2.097648e+00	8.252825e-01
NC_000962.3	745	1695796	0	A	T	0.054	4.180785e+02	3.626098e+02	2.093509e+00	2.491154e-01
NC_000962.3	746	1696672	0	A	T	0.048	1.107594e+02	1.007227e+02	2.060712e+00	2.716713e-01
NC_000962.3	747	1697896	0	A	T	0.046	-2.316103e+01	2.478934e+02	2.096717e+00	9.255739e-01
NC_000962.3	10089	1698774	0	A	T	0.011	1.148670e+02	4.070315e+02	2.101019e+00	7.778259e-01
NC_000962.3	748	1698911	0	A	T	0.473	-8.345369e+01	1.248027e+02	2.083898e+00	5.038044e-01
NC_000962.3	2460	1699663	0	A	T	0.014	3.519019e+02	2.284774e+02	2.033758e+00	1.237321e-01
NC_000962.3	749	1699849	0	A	T	0.068	-2.306568e+02	2.314199e+02	2.093586e+00	3.190778e-01
NC_000962.3	4774	1700088	0	A	T	0.035	-3.417103e+02	2.548960e+02	2.099184e+00	1.802677e-01
NC_000962.3	750	1701215	0	A	T	0.053	-5.323333e+01	3.686464e+02	2.100045e+00	8.852033e-01
NC_000962.3	10500	1702851	0	A	T	0.017	2.351402e+02	3.543137e+02	2.085343e+00	5.070216e-01
NC_000962.3	2461	1703319	0	A	T	0.015	5.340709e+02	2.626798e+02	2.028997e+00	4.222067e-02
NC_000962.3	2061	1703555	0	A	T	0.012	8.329125e+01	4.299235e+02	2.101182e+00	8.464109e-01
NC_000962.3	4266	1704554	0	A	T	0.015	-1.813411e+02	4.534069e+02	2.096398e+00	6.892516e-01
NC_000962.3	752	1706119	0	A	T	0.498	-2.413294e+02	2.316019e+02	2.082008e+00	2.975876e-01
NC_000962.3	5949	1706602	0	A	T	0.109	1.532099e+02	1.832226e+02	2.094896e+00	4.031850e-01
NC_000962.3	753	1706685	0	A	T	0.048	-1.834059e+02	1.963290e+02	2.084666e+00	3.503708e-01
NC_000962.3	5950	1708846	0	A	T	0.109	-8.126936e+01	1.718917e+02	2.104142e+00	6.364324e-01
NC_000962.3	754	1709432	0	A	T	0.226	3.883138e-01	1.308251e+02	2.092383e+00	9.976321e-01
NC_000962.3	3333	1709899	0	A	T	0.049	-1.048106e+01	2.273479e+02	2.097626e+00	9.632359e-01
NC_000962.3	6323	1710070	0	A	T	0.027	6.293451e+01	3.352040e+02	2.102842e+00	8.510994e-01
NC_000962.3	10501	1711588	0	A	T	0.021	-2.855072e+00	1.906103e+02	2.094455e+00	9.880514e-01
NC_000962.3	2462	1711639	0	A	T	0.047	-2.259546e+01	1.574895e+02	2.094407e+00	8.859370e-01
NC_000962.3	4267	1711645	0	A	T	0.038	1.542380e+02	1.984855e+02	2.081939e+00	4.372435e-01
NC_000962.3	755	1711670	0	A	T	0.054	4.180785e+02	3.626098e+02	2.093509e+00	2.491154e-01
NC_000962.3	5951	1712824	0	A	T	0.109	2.161254e+01	2.045512e+02	2.096438e+00	9.158682e-01
NC_000962.3	756	1713192	0	A	T	0.224	2.513237e+01	1.170903e+02	2.094134e+00	8.300779e-01
NC_000962.3	4775	1713279	0	A	T	0.010	3.059065e+02	2.882431e+02	2.088785e+00	2.887424e-01
NC_000962.3	5952	1715942	0	A	T	0.112	1.876924e+02	1.356449e+02	2.116004e+00	1.666653e-01
NC_000962.3	759	1716472	0	A	T	0.069	-9.599361e+01	2.298270e+02	2.090096e+00	6.762456e-01
NC_000962.3	14035	1717681	0	A	T	0.030	2.363427e+02	2.009828e+02	2.067172e+00	2.398170e-01
NC_000962.3	5955	1717764	0	A	T	0.083	3.563384e+00	1.028674e+02	2.087806e+00	9.723712e-01
NC_000962.3	10502	1718720	0	A	T	0.018	2.331237e+02	3.072774e+02	2.080827e+00	4.481722e-01
NC_000962.3	2463	1718761	0	A	T	0.199	-9.415902e+01	1.892945e+02	2.093515e+00	6.189689e-01
NC_000962.3	3334	1719322	0	A	T	0.050	6.001676e+00	2.442264e+02	2.099065e+00	9.803980e-01
NC_000962.3	760	1722200	0	A	T	0.049	3.684087e+02	2.303306e+02	2.103767e+00	1.099356e-01
NC_000962.3	761	1722228	0	A	T	0.052	1.700276e+02	1.667986e+02	2.074625e+00	3.082054e-01
NC_000962.3	4776	1722383	0	A	T	0.034	1.749937e+02	2.704060e+02	2.087362e+00	5.176377e-01
NC_000962.3	5956	1722480	0	A	T	0.022	5.498355e+01	1.003403e+02	2.106332e+00	5.837978e-01
NC_000962.3	5957	1722702	0	A	T	0.113	-5.828699e+01	1.951129e+02	2.089068e+00	7.651860e-01
NC_000962.3	3335	1724120	0	A	T	0.031	1.987437e+02	2.321860e+02	2.098310e+00	3.921594e-01
NC_000962.3	4268	1724722	0	A	T	0.039	1.793585e+02	1.915634e+02	2.087331e+00	3.492831e-01
NC_000962.3	4269	1726384	0	A	T	0.010	3.823536e+02	4.064838e+02	2.076664e+00	3.470501e-01
NC_000962.3	4270	1728622	0	A	T	0.153	-4.243245e+01	1.713853e+02	2.092666e+00	8.044910e-01
NC_000962.3	762	1728837	0	A	T	0.498	-3.408757e+02	3.025413e+02	2.074720e+00	2.600552e-01
NC_000962.3	5958	1729867	0	A	T	0.081	1.762541e+02	1.228081e+02	2.052373e+00	1.514494e-01
NC_000962.3	2464	1732239	0	A	T	0.087	1.099798e+01	1.440901e+02	2.093665e+00	9.391696e-01
NC_000962.3	763	1733134	0	A	T	0.050	-9.588631e+01	2.605888e+02	2.098079e+00	7.129574e-01
NC_000962.3	764	1733325	0	A	T	0.053	-1.700389e+02	2.134247e+02	2.102952e+00	4.257484e-01
NC_000962.3	2465	1734994	0	A	T	0.198	-1.235034e+02	1.306954e+02	2.090380e+00	3.448334e-01
NC_000962.3	7415	1735920	0	A	T	0.013	2.057065e+02	3.154817e+02	2.091324e+00	5.144807e-01
NC_000962.3	3337	1736638	0	A	T	0.050	6.001676e+00	2.442264e+02	2.099065e+00	9.803980e-01
NC_000962.3	10090	1738799	0	A	T	0.011	1.148670e+02	4.070315e+02	2.101019e+00	7.778259e-01
NC_000962.3	2466	1740771	0	A	T	0.198	-7.894812e+01	1.704917e+02	2.092348e+00	6.433910e-01
NC_000962.3	765	1741352	0	A	T	0.047	-4.647078e+02	2.316336e+02	2.127600e+00	4.502115e-02
NC_000962.3	5959	1741624	0	A	T	0.108	1.153820e+02	1.116085e+02	2.116479e+00	3.014001e-01
NC_000962.3	10503	1742247	0	A	T	0.018	2.331237e+02	3.072774e+02	2.080827e+00	4.481722e-01
NC_000962.3	4778	1743577	0	A	T	0.011	1.277363e+02	2.819686e+02	2.096126e+00	6.506060e-01
NC_000962.3	5298	1743944	0	A	T	0.019	7.871569e+01	3.389287e+02	2.097536e+00	8.163783e-01
NC_000962.3	5299	1746197	0	A	T	0.018	-7.793647e+01	2.671705e+02	2.097971e+00	7.705503e-01
NC_000962.3	4779	1749546	0	A	T	0.034	-6.831534e+01	3.366797e+02	2.094932e+00	8.392351e-01
NC_000962.3	4780	1750576	0	A	T	0.034	-2.583930e+02	3.237927e+02	2.091309e+00	4.249918e-01
NC_000962.3	10504	1750784	0	A	T	0.016	2.018252e+02	3.220868e+02	2.085792e+00	5.310102e-01
NC_000962.3	766	1752561	0	A	T	0.469	-1.705526e+02	9.673214e+01	2.061639e+00	7.809025e-02
NC_000962.3	767	1753520	0	A	T	0.497	1.405737e+02	1.318286e+02	2.082947e+00	2.864516e-01
NC_000962.3	2467	1755519	0	A	T	0.120	-1.823757e+01	1.750262e+02	2.094349e+00	9.170260e-01
NC_000962.3	10505	1755538	0	A	T	0.017	2.351402e+02	3.543137e+02	2.085343e+00	5.070216e-01
NC_000962.3	3338	1755599	0	A	T	0.031	8.273636e+01	2.023068e+02	2.091769e+00	6.826268e-01
NC_000962.3	3339	1756002	0	A	T	0.013	7.752524e+01	2.365870e+02	2.093185e+00	7.432003e-01
NC_000962.3	768	1756359	0	A	T	0.054	4.180785e+02	3.626098e+02	2.093509e+00	2.491154e-01
NC_000962.3	8315	1756626	0	A	T	0.013	-7.613059e+01	3.235453e+02	2.087792e+00	8.140087e-01
NC_000962.3	4271	1758631	0	A	T	0.010	3.823536e+02	4.064838e+02	2.076664e+00	3.470501e-01
NC_000962.3	5962	1758773	0	A	T	0.078	7.626661e+01	1.183320e+02	2.064088e+00	5.193457e-01
NC_000962.3	769	1759252	0	A	T	0.498	-3.620599e+01	3.242037e+02	2.087685e+00	9.110955e-01
NC_000962.3	5963	1759904	0	A	T	0.113	-5.655597e+01	1.702178e+02	2.086229e+00	7.397443e-01
NC_000962.3	5300	1760165	0	A	T	0.021	-1.143626e+02	1.172745e+02	2.085961e+00	3.296410e-01
NC_000962.3	770	1760292	0	A	T	0.499	-6.470174e+01	2.706241e+02	2.087218e+00	8.110752e-01
NC_000962.3	8316	1761107	0	A	T	0.012	1.407867e+02	2.787695e+02	2.085183e+00	6.136163e-01
NC_000962.3	10506	1761486	0	A	T	0.016	-2.051302e+02	2.662882e+02	2.102818e+00	4.412306e-01
NC_000962.3	2468	1762615	0	A	T	0.117	-2.636313e+00	1.394184e+02	2.090944e+00	9.849161e-01
NC_000962.3	9121	1763130	0	A	T	0.018	3.411883e+02	3.355680e+02	2.102884e+00	3.094451e-01
NC_000962.3	8317	1766351	0	A	T	0.013	-7.613059e+01	3.235453e+02	2.087792e+00	8.140087e-01
NC_000962.3	3340	1769099	0	A	T	0.032	1.528344e+02	2.203037e+02	2.096636e+00	4.879553e-01
NC_000962.3	3341	1771320	0	A	T	0.031	1.987437e+02	2.321860e+02	2.098310e+00	3.921594e-01
NC_000962.3	4781	1772016	0	A	T	0.034	1.857196e+02	3.247351e+02	2.090713e+00	5.674723e-01
NC_000962.3	2469	1772618	0	A	T	0.014	1.654292e+02	2.251367e+02	2.059116e+00	4.625853e-01
NC_000962.3	14036	1773687	0	A	T	0.017	3.845949e+02	1.159729e+02	1.934301e+00	9.352564e-04
NC_000962.3	772	1774659	0	A	T	0.047	-1.081862e+02	2.255665e+02	2.085558e+00	6.315712e-01
NC_000962.3	10507	1775103	0	A	T	0.017	3.693290e+02	2.764690e+02	2.080888e+00	1.818019e-01
NC_000962.3	2470	1775312	0	A	T	0.118	-6.774610e+01	1.506985e+02	2.091388e+00	6.531052e-01
NC_000962.3	4272	1776468	0	A	T	0.010	3.823536e+02	4.064838e+02	2.076664e+00	3.470501e-01
NC_000962.3	2471	1777182	0	A	T	0.087	-1.107565e+02	1.303875e+02	2.090566e+00	3.957784e-01
NC_000962.3	2472	1777213	0	A	T	0.167	6.751584e+01	1.030146e+02	2.083865e+00	5.123153e-01
NC_000962.3	773	1778430	0	A	T	0.499	-1.276265e+02	3.224692e+02	2.085501e+00	6.923274e-01
NC_000962.3	6325	1778557	0	A	T	0.027	-2.795165e+02	2.888342e+02	2.096921e+00	3.333379e-01
NC_000962.3	5964	1778789	0	A	T	0.113	-6.997715e+01	1.910392e+02	2.086696e+00	7.141975e-01
NC_000962.3	36998	1779212	0	A	T	0.043	3.277347e+00	4.041542e+01	2.079867e+00	9.353805e-01
NC_000962.3	2473	1779243	0	A	T	0.140	-1.155026e+02	4.926217e+01	2.072841e+00	1.918130e-02
NC_000962.3	8763	1779279	0	A	T	0.045	-3.466596e+01	4.206116e+01	2.079561e+00	4.099750e-01
NC_000962.3	4275	1779370	0	A	T	0.200	2.410660e+00	4.505969e+01	2.084417e+00	9.573416e-01
NC_000962.3	2923	1780587	0	A	T	0.227	2.817272e+00	3.940237e+01	2.083375e+00	9.430098e-01
NC_000962.3	5965	1782431	0	A	T	0.102	-3.527738e+01	5.937982e+01	2.079456e+00	5.525412e-01
NC_000962.3	4783	1785945	0	A	T	0.035	5.982102e+01	1.901947e+02	2.086211e+00	7.531682e-01
NC_000962.3	4277	1788613	0	A	T	0.038	2.053101e+01	5.638970e+01	2.086827e+00	7.158436e-01
NC_000962.3	221318	1789446	0	A	T	0.024	3.812865e+01	8.487685e+01	2.102272e+00	6.533388e-01
NC_000962.3	7292	1789516	0	A	T	0.024	-7.656430e+00	7.945606e+01	2.087334e+00	9.232477e-01
NC_000962.3	5719	1789564	0	A	T	0.028	-7.268626e+01	6.934967e+01	2.076507e+00	2.947641e-01
NC_000962.3	5651	1789697	0	A	T	0.010	1.671197e+01	9.529668e+01	2.087481e+00	8.608155e-01
NC_000962.3	11816	1789756	0	A	T	0.012	-1.435143e+02	9.310162e+01	2.059369e+00	1.234216e-01
NC_000962.3	4784	1789766	0	A	T	0.043	1.382178e+02	1.266083e+02	2.069932e+00	2.751509e-01
NC_000962.3	4280	1789780	0	A	T	0.012	1.300948e+02	1.289017e+02	2.078368e+00	3.130228e-01
NC_000962.3	776	1792777	0	A	T	0.220	3.925879e+01	1.212058e+02	2.097078e+00	7.460596e-01
NC_000962.3	2474	1793769	0	A	T	0.199	-1.069950e+02	1.798002e+02	2.092849e+00	5.518859e-01
NC_000962.3	5301	1794324	0	A	T	0.019	2.267997e+02	3.955168e+02	2.096493e+00	5.664464e-01
NC_000962.3	4281	1796671	0	A	T	0.010	3.823536e+02	4.064838e+02	2.076664e+00	3.470501e-01
NC_000962.3	2475	1797027	0	A	T	0.121	3.084427e+01	1.796534e+02	2.097443e+00	8.637074e-01
NC_000962.3	777	1798355	0	A	T	0.439	6.006755e+00	1.520382e+02	2.089312e+00	9.684908e-01
NC_000962.3	6326	1799806	0	A	T	0.027	6.293451e+01	3.352040e+02	2.102842e+00	8.510994e-01
NC_000962.3	4785	1800963	0	A	T	0.034	2.314981e+01	2.684850e+02	2.090580e+00	9.313006e-01
NC_000962.3	778	1803265	0	A	T	0.498	1.212906e+02	2.746671e+02	2.088798e+00	6.588517e-01
NC_000962.3	779	1804409	0	A	T	0.472	2.815044e+02	2.029517e+02	2.102416e+00	1.656426e-01
NC_000962.3	2476	1805948	0	A	T	0.171	-4.492939e+01	1.418437e+02	2.086688e+00	7.514775e-01
NC_000962.3	4786	1806283	0	A	T	0.035	-8.886501e+01	3.709397e+02	2.095165e+00	8.107001e-01
NC_000962.3	4787	1807823	0	A	T	0.034	4.844108e+01	2.629260e+02	2.087739e+00	8.538525e-01
NC_000962.3	7417	1808545	0	A	T	0.013	2.057065e+02	3.154817e+02	2.091324e+00	5.144807e-01
NC_000962.3	5966	1810237	0	A	T	0.109	-4.523275e+01	1.824306e+02	2.096861e+00	8.042127e-01
NC_000962.3	780	1811375	0	A	T	0.061	-7.823087e+01	2.459941e+02	2.095654e+00	7.505168e-01
NC_000962.3	6327	1813255	0	A	T	0.026	1.296126e+02	2.029645e+02	2.096966e+00	5.231873e-01
NC_000962.3	2477	1815604	0	A	T	0.121	-2.410207e+01	1.630903e+02	2.091888e+00	8.825344e-01
NC_000962.3	2478	1816254	0	A	T	0.015	2.770978e+02	2.391321e+02	2.049422e+00	2.467460e-01
NC_000962.3	5303	1817684	0	A	T	0.019	7.871569e+01	3.389287e+02	2.097536e+00	8.163783e-01
NC_000962.3	781	1817976	0	A	T	0.488	5.638433e+00	8.467463e+01	2.086131e+00	9.469179e-01
NC_000962.3	2479	1819591	0	A	T	0.088	-5.247371e+01	1.416318e+02	2.090451e+00	7.110696e-01
NC_000962.3	10092	1820707	0	A	T	0.011	1.148670e+02	4.070315e+02	2.101019e+00	7.778259e-01
NC_000962.3	5304	1823237	0	A	T	0.019	2.267997e+02	3.955168e+02	2.096493e+00	5.664464e-01
NC_000962.3	5967	1823549	0	A	T	0.052	-4.693423e+01	8.987006e+01	2.077915e+00	6.015804e-01
NC_000962.3	9124	1824823	0	A	T	0.019	-2.362638e+01	4.674632e+02	2.101184e+00	9.596978e-01
NC_000962.3	4788	1825603	0	A	T	0.034	-1.289544e+02	2.662282e+02	2.088676e+00	6.281938e-01
NC_000962.3	2064	1829423	0	A	T	0.012	8.329125e+01	4.299235e+02	2.101182e+00	8.464109e-01
NC_000962.3	786	1831288	0	A	T	0.053	1.273056e+02	2.494747e+02	2.077633e+00	6.099240e-01
NC_000962.3	787	1834177	0	A	T	0.054	-8.684230e+01	2.238933e+02	2.095374e+00	6.981674e-01
NC_000962.3	5720	1834683	0	A	T	0.030	-6.219891e-01	2.022266e+02	2.098413e+00	9.975464e-01
NC_000962.3	10509	1834836	0	A	T	0.022	-2.420737e+01	1.949533e+02	2.093319e+00	9.011981e-01
NC_000962.3	19833	1834986	0	A	T	0.015	1.553837e+02	9.321964e+01	2.002790e+00	9.576247e-02
NC_000962.3	788	1836286	0	A	T	0.499	1.464065e+02	2.559492e+02	2.087496e+00	5.674025e-01
NC_000962.3	6328	1838153	0	A	T	0.027	1.999589e+01	2.688177e+02	2.094641e+00	9.407148e-01
NC_000962.3	789	1839759	0	A	T	0.069	-1.841267e+02	2.160070e+02	2.093157e+00	3.941290e-01
NC_000962.3	9125	1844635	0	A	T	0.019	2.519995e+02	4.293202e+02	2.093189e+00	5.573144e-01
NC_000962.3	3347	1847811	0	A	T	0.049	5.353765e+01	1.982971e+02	2.096232e+00	7.872093e-01
NC_000962.3	792	1847919	0	A	T	0.470	1.773029e+02	1.485057e+02	2.068683e+00	2.327104e-01
NC_000962.3	793	1849051	0	A	T	0.053	-5.323333e+01	3.686464e+02	2.100045e+00	8.852033e-01
NC_000962.3	794	1849609	0	A	T	0.065	-2.855743e+01	1.138930e+02	2.082976e+00	8.020519e-01
NC_000962.3	795	1849934	0	A	T	0.046	-2.316103e+01	2.478934e+02	2.096717e+00	9.255739e-01
NC_000962.3	2480	1852542	0	A	T	0.015	2.562706e+02	2.383412e+02	2.052698e+00	2.824554e-01
NC_000962.3	2065	1854169	0	A	T	0.012	8.329125e+01	4.299235e+02	2.101182e+00	8.464109e-01
NC_000962.3	796	1854300	0	A	T	0.470	1.475180e+02	1.419170e+02	2.060984e+00	2.987639e-01
NC_000962.3	797	1856777	0	A	T	0.499	-1.190355e+02	4.189363e+02	2.096158e+00	7.763463e-01
NC_000962.3	799	1859559	0	A	T	0.069	-9.679110e+01	2.876523e+02	2.097602e+00	7.365535e-01
NC_000962.3	3348	1861274	0	A	T	0.050	9.626748e+01	1.943629e+02	2.098050e+00	6.204662e-01
NC_000962.3	5968	1861804	0	A	T	0.108	9.011062e+01	1.764221e+02	2.090766e+00	6.095930e-01
NC_000962.3	6330	1862335	0	A	T	0.027	1.776053e+02	3.158719e+02	2.104580e+00	5.740203e-01
NC_000962.3	4789	1863451	0	A	T	0.034	-2.808441e+02	2.003965e+02	2.096231e+00	1.612992e-01
NC_000962.3	43732	1864407	0	A	T	0.013	-1.040350e+02	1.098873e+02	2.080861e+00	3.439302e-01
NC_000962.3	4286	1864811	0	A	T	0.145	-1.612647e+01	7.876509e+01	2.081083e+00	8.378033e-01
NC_000962.3	5969	1865976	0	A	T	0.109	2.161254e+01	2.045512e+02	2.096438e+00	9.158682e-01
NC_000962.3	4287	1866981	0	A	T	0.011	1.384038e+01	3.762904e+02	2.092899e+00	9.706647e-01
NC_000962.3	4288	1868578	0	A	T	0.014	-2.856216e+02	4.443700e+02	2.091366e+00	5.204853e-01
NC_000962.3	4289	1872906	0	A	T	0.015	-1.813411e+02	4.534069e+02	2.096398e+00	6.892516e-01
NC_000962.3	4290	1875207	0	A	T	0.153	-5.044065e+01	1.750745e+02	2.094597e+00	7.733047e-01
NC_000962.3	803	1877744	0	A	T	0.053	-1.001436e+02	2.518151e+02	2.094870e+00	6.909203e-01
NC_000962.3	4291	1884697	0	A	T	0.014	-2.856216e+02	4.443700e+02	2.091366e+00	5.204853e-01
NC_000962.3	6331	1885073	0	A	T	0.027	1.776053e+02	3.158719e+02	2.104580e+00	5.740203e-01
NC_000962.3	804	1885385	0	A	T	0.053	-5.323333e+01	3.686464e+02	2.100045e+00	8.852033e-01
NC_000962.3	805	1885772	0	A	T	0.495	-5.881292e+01	1.496972e+02	2.085472e+00	6.944673e-01
NC_000962.3	806	1888373	0	A	T	0.050	3.317385e+01	2.151574e+02	2.090507e+00	8.774864e-01
[truncated: 2,621 more rows]
