# Supplementary material for: GWAS for quantitative resistance phenotypes in Mycobacterium tuberculosis reveals resistance genes and regulatory regions
Source: Nat Commun. 2019 May 13;10:2128. doi: 10.1038/s41467-019-10110-6 (PMC6513847; doi:10.1038/s41467-019-10110-6)
Supplement: Supplementary file 12 — Source Data [file 41467_2019_10110_MOESM12_ESM.zip › 9-Source Data Folder/snp_eta.assoc.txt]

chr	rs	ps	n_miss	allele1	allele0	af	beta	se	l_remle	p_wald
NC_000962.3	5681	71	0	A	T	0.034	1.291987e+02	8.819960e+01	2.088185e+00	1.432327e-01
NC_000962.3	2	1849	0	A	T	0.053	1.230389e+02	1.434016e+02	2.138667e+00	3.910673e-01
NC_000962.3	3	1977	0	A	T	0.448	-1.370833e+01	4.981372e+01	2.131181e+00	7.832176e-01
NC_000962.3	10411	3439	0	A	T	0.022	1.438691e+02	2.506901e+02	2.142543e+00	5.661513e-01
NC_000962.3	4	4013	0	A	T	0.499	-1.563896e+02	4.441501e+02	2.139696e+00	7.248195e-01
NC_000962.3	8956	6052	0	A	T	0.021	-4.146119e+01	3.479379e+02	2.146429e+00	9.051670e-01
NC_000962.3	8957	7221	0	A	T	0.022	-1.277943e+02	3.780813e+02	2.145685e+00	7.354185e-01
NC_000962.3	5	7362	0	A	T	0.497	-2.356164e+02	1.274037e+02	2.114688e+00	6.465739e-02
NC_000962.3	2272	7570	0	A	T	0.017	8.874064e+01	4.611895e+01	2.074581e+00	5.457641e-02
NC_000962.3	6	7585	0	A	T	0.449	-4.845434e+01	3.656320e+01	2.099897e+00	1.853571e-01
NC_000962.3	2273	8040	0	A	T	0.137	1.359533e+02	1.495141e+02	2.140230e+00	3.633794e-01
NC_000962.3	7	9304	0	A	T	0.474	3.838667e+01	1.350358e+02	2.128887e+00	7.762537e-01
NC_000962.3	4061	11370	0	A	T	0.154	-1.132350e+02	1.707459e+02	2.137623e+00	5.073470e-01
NC_000962.3	8	11820	0	A	T	0.054	-2.255450e+01	3.084554e+02	2.141346e+00	9.417225e-01
NC_000962.3	9	11879	0	A	T	0.497	-1.473421e+01	1.689071e+02	2.135946e+00	9.305015e-01
NC_000962.3	5781	12020	0	A	T	0.083	9.661975e+01	1.240946e+02	2.130807e+00	4.363747e-01
NC_000962.3	4623	13074	0	A	T	0.041	-3.014076e+02	2.980971e+02	2.131870e+00	3.121755e-01
NC_000962.3	4624	13091	0	A	T	0.014	2.487608e+01	2.041809e+02	2.135526e+00	9.030518e-01
NC_000962.3	4062	13452	0	A	T	0.012	2.773080e+02	1.577260e+02	2.088014e+00	7.898195e-02
NC_000962.3	2274	14251	0	A	T	0.216	-3.659293e+01	1.082291e+02	2.133770e+00	7.353439e-01
NC_000962.3	10	14785	0	A	T	0.499	1.447651e+02	3.080797e+02	2.135794e+00	6.385179e-01
NC_000962.3	11	14861	0	A	T	0.053	-5.721543e+01	2.746028e+02	2.138596e+00	8.349865e-01
NC_000962.3	12	15117	0	A	T	0.057	1.077917e+02	2.524082e+02	2.136028e+00	6.694195e-01
NC_000962.3	3216	16032	0	A	T	0.018	-6.193927e+01	1.699542e+02	2.131696e+00	7.155904e-01
NC_000962.3	13	16119	0	A	T	0.053	-1.750255e+02	3.044831e+02	2.146727e+00	5.655182e-01
NC_000962.3	2275	17608	0	A	T	0.188	1.422774e+02	1.040783e+02	2.165130e+00	1.718812e-01
NC_000962.3	15	21795	0	A	T	0.486	-1.756403e+01	7.624558e+01	2.127515e+00	8.178514e-01
NC_000962.3	8135	22856	0	A	T	0.013	-1.563446e+02	2.444059e+02	2.124496e+00	5.224983e-01
NC_000962.3	17	25610	0	A	T	0.053	-1.750255e+02	3.044831e+02	2.146727e+00	5.655182e-01
NC_000962.3	4625	26377	0	A	T	0.041	-8.460999e+01	2.677072e+02	2.135493e+00	7.520179e-01
NC_000962.3	4626	26653	0	A	T	0.041	1.913093e+02	2.062247e+02	2.146061e+00	3.537684e-01
NC_000962.3	18	26959	0	A	T	0.468	-5.668382e+01	6.567895e+01	2.132912e+00	3.882906e-01
NC_000962.3	2276	27463	0	A	T	0.116	-4.519048e+00	8.660413e+01	2.130391e+00	9.583938e-01
NC_000962.3	2277	28073	0	A	T	0.017	-1.501785e+02	1.569870e+02	2.129203e+00	3.389523e-01
NC_000962.3	19	28367	0	A	T	0.054	-2.255450e+01	3.084554e+02	2.141346e+00	9.417225e-01
NC_000962.3	2801	28640	0	A	T	0.021	1.003532e+02	1.607613e+02	2.137758e+00	5.325938e-01
NC_000962.3	4063	29483	0	A	T	0.154	-4.078912e+01	1.645791e+02	2.137186e+00	8.043026e-01
NC_000962.3	15781	30341	0	A	T	0.012	3.251085e+01	2.040679e+02	2.131974e+00	8.734491e-01
NC_000962.3	4064	30519	0	A	T	0.018	-1.621331e+02	3.671969e+02	2.144524e+00	6.589019e-01
NC_000962.3	4065	30688	0	A	T	0.041	9.131664e+01	2.215671e+02	2.141161e+00	6.803126e-01
NC_000962.3	1954	30942	0	A	T	0.012	3.455299e+01	3.457096e+02	2.148360e+00	9.204028e-01
NC_000962.3	4066	30943	0	A	T	0.152	-4.850415e+01	1.240321e+02	2.131236e+00	6.958234e-01
NC_000962.3	4067	31077	0	A	T	0.154	-6.564060e+01	1.664389e+02	2.141261e+00	6.933707e-01
NC_000962.3	5249	32449	0	A	T	0.023	1.181533e+02	3.182972e+02	2.145736e+00	7.105527e-01
NC_000962.3	2278	33457	0	A	T	0.216	5.191655e+01	1.173610e+02	2.142226e+00	6.583061e-01
NC_000962.3	2279	33551	0	A	T	0.215	-2.285292e+01	9.462930e+01	2.126556e+00	8.092105e-01
NC_000962.3	21	34044	0	A	T	0.500	4.503687e+02	7.100149e+02	2.130414e+00	5.260036e-01
NC_000962.3	10013	34558	0	A	T	0.011	-3.545305e+01	3.343671e+02	2.147522e+00	9.155765e-01
NC_000962.3	3217	35097	0	A	T	0.052	2.146029e+01	1.851595e+02	2.143845e+00	9.077504e-01
NC_000962.3	22	35608	0	A	T	0.051	-1.137757e+02	1.669383e+02	2.126307e+00	4.956629e-01
NC_000962.3	4627	35749	0	A	T	0.041	-3.014076e+02	2.980971e+02	2.131870e+00	3.121755e-01
NC_000962.3	23	36008	0	A	T	0.053	2.381615e+01	2.149649e+02	2.131645e+00	9.118012e-01
NC_000962.3	2280	36471	0	A	T	0.137	-1.781758e+01	8.222317e+01	2.128775e+00	8.284817e-01
NC_000962.3	5783	36471	0	A	T	0.110	1.649234e+02	6.753383e+01	2.101441e+00	1.475034e-02
NC_000962.3	24	37031	0	A	T	0.479	-8.842266e+01	1.336328e+02	2.124249e+00	5.083045e-01
NC_000962.3	25	37305	0	A	T	0.054	-2.255450e+01	3.084554e+02	2.141346e+00	9.417225e-01
NC_000962.3	26	37334	0	A	T	0.046	-1.933605e+01	2.086491e+02	2.140969e+00	9.261796e-01
NC_000962.3	2281	37763	0	A	T	0.137	1.169883e+02	1.482462e+02	2.141969e+00	4.301855e-01
NC_000962.3	3218	37833	0	A	T	0.016	2.267735e+02	1.926528e+02	2.163446e+00	2.393918e-01
NC_000962.3	1957	39030	0	A	T	0.025	-4.835058e+01	7.988814e+01	2.131878e+00	5.451449e-01
NC_000962.3	30	39158	0	A	T	0.050	1.142518e+01	1.064459e+02	2.129337e+00	9.145430e-01
NC_000962.3	7349	39680	0	A	T	0.016	3.435186e+00	2.554730e+02	2.147222e+00	9.892740e-01
NC_000962.3	3220	40162	0	A	T	0.033	5.754465e+01	1.904691e+02	2.148149e+00	7.626139e-01
NC_000962.3	6214	41257	0	A	T	0.028	-6.640039e+01	2.709070e+02	2.140510e+00	8.064190e-01
NC_000962.3	31	42281	0	A	T	0.057	1.077917e+02	2.524082e+02	2.136028e+00	6.694195e-01
NC_000962.3	32	42967	0	A	T	0.499	6.573720e+01	4.917438e+02	2.142434e+00	8.936772e-01
NC_000962.3	33	44768	0	A	T	0.053	-1.302611e+02	2.236533e+02	2.136166e+00	5.603934e-01
NC_000962.3	8136	46744	0	A	T	0.013	-1.563446e+02	2.444059e+02	2.124496e+00	5.224983e-01
NC_000962.3	6215	47699	0	A	T	0.028	4.004517e+01	2.324928e+02	2.143772e+00	8.632767e-01
NC_000962.3	34	48503	0	A	T	0.046	-1.933605e+01	2.086491e+02	2.140969e+00	9.261796e-01
NC_000962.3	5250	48860	0	A	T	0.022	2.286361e+01	2.742883e+02	2.144472e+00	9.335827e-01
NC_000962.3	35	49360	0	A	T	0.055	-6.904955e+00	2.510784e+02	2.138601e+00	9.780647e-01
NC_000962.3	36	49691	0	A	T	0.055	-2.040852e+02	1.903344e+02	2.136997e+00	2.838315e-01
NC_000962.3	10417	49806	0	A	T	0.021	2.922023e-01	2.736085e+02	2.141055e+00	9.991481e-01
NC_000962.3	37	50557	0	A	T	0.209	4.678487e+01	1.139773e+02	2.135235e+00	6.815327e-01
NC_000962.3	38	51949	0	A	T	0.056	-4.023915e+01	1.643757e+02	2.138803e+00	8.066545e-01
NC_000962.3	4071	53785	0	A	T	0.018	-1.621331e+02	3.671969e+02	2.144524e+00	6.589019e-01
NC_000962.3	39	54394	0	A	T	0.210	-4.416293e+00	1.259077e+02	2.137586e+00	9.720254e-01
NC_000962.3	13994	55208	0	A	T	0.037	-5.828175e+01	1.646072e+02	2.131996e+00	7.233536e-01
NC_000962.3	13995	55250	0	A	T	0.037	-5.828175e+01	1.646072e+02	2.131996e+00	7.233536e-01
NC_000962.3	3651	55534	0	A	T	0.012	-1.563675e+01	5.764028e+01	2.118647e+00	7.862224e-01
NC_000962.3	1959	55553	0	A	T	0.284	1.451701e+01	3.119794e+01	2.120291e+00	6.417896e-01
NC_000962.3	3221	55554	0	A	T	0.127	-2.347608e+01	3.254919e+01	2.128041e+00	4.709006e-01
NC_000962.3	4072	57393	0	A	T	0.152	2.038534e+01	1.375558e+02	2.138004e+00	8.822129e-01
NC_000962.3	13996	60066	0	A	T	0.039	-1.950446e+02	1.484100e+02	2.103627e+00	1.890278e-01
NC_000962.3	4073	62012	0	A	T	0.014	2.842948e+02	3.246744e+02	2.126695e+00	3.814112e-01
NC_000962.3	42	62049	0	A	T	0.488	1.858188e+02	8.146841e+01	2.119672e+00	2.273575e-02
NC_000962.3	4628	62226	0	A	T	0.041	-1.295768e+01	2.702622e+02	2.139337e+00	9.617684e-01
NC_000962.3	4074	62657	0	A	T	0.152	-1.242806e+02	1.174446e+02	2.137501e+00	2.901807e-01
NC_000962.3	43	63146	0	A	T	0.054	-1.379215e+02	2.182975e+02	2.133765e+00	5.276378e-01
NC_000962.3	2282	63771	0	A	T	0.218	-6.953018e+01	1.202112e+02	2.128055e+00	5.631055e-01
NC_000962.3	5784	63868	0	A	T	0.086	-5.212039e+00	1.016586e+02	2.135035e+00	9.591191e-01
NC_000962.3	44	65150	0	A	T	0.053	-1.769029e+02	2.709885e+02	2.141891e+00	5.140100e-01
NC_000962.3	6569	65533	0	A	T	0.014	1.147550e+02	1.544730e+02	2.134108e+00	4.577035e-01
NC_000962.3	4075	66285	0	A	T	0.043	1.634715e+02	1.662226e+02	2.159036e+00	3.255902e-01
NC_000962.3	5251	66300	0	A	T	0.023	1.181533e+02	3.182972e+02	2.145736e+00	7.105527e-01
NC_000962.3	4629	66342	0	A	T	0.041	-8.460999e+01	2.677072e+02	2.135493e+00	7.520179e-01
NC_000962.3	13997	66360	0	A	T	0.037	-5.828175e+01	1.646072e+02	2.131996e+00	7.233536e-01
NC_000962.3	6570	66994	0	A	T	0.014	1.147550e+02	1.544730e+02	2.134108e+00	4.577035e-01
NC_000962.3	8961	68229	0	A	T	0.021	-4.445579e+01	2.098345e+02	2.131848e+00	8.322523e-01
NC_000962.3	45	68338	0	A	T	0.053	-1.750255e+02	3.044831e+02	2.146727e+00	5.655182e-01
NC_000962.3	15783	69049	0	A	T	0.014	2.052740e+02	1.609529e+02	2.112288e+00	2.024330e-01
NC_000962.3	5785	69834	0	A	T	0.101	-6.108914e+01	9.895638e+01	2.126921e+00	5.371349e-01
NC_000962.3	4076	69871	0	A	T	0.146	-9.618736e+01	8.469395e+01	2.104062e+00	2.563131e-01
NC_000962.3	46	69989	0	A	T	0.489	1.665726e+01	7.940559e+01	2.134273e+00	8.338804e-01
NC_000962.3	5786	70095	0	A	T	0.101	-6.108914e+01	9.895638e+01	2.126921e+00	5.371349e-01
NC_000962.3	47	70267	0	A	T	0.057	1.077917e+02	2.524082e+02	2.136028e+00	6.694195e-01
NC_000962.3	48	70816	0	A	T	0.483	4.905693e+01	5.865675e+01	2.092058e+00	4.031355e-01
NC_000962.3	5787	70924	0	A	T	0.107	-1.253361e+01	1.513517e+02	2.139815e+00	9.340159e-01
NC_000962.3	49	71336	0	A	T	0.441	-3.089717e+01	3.321423e+01	2.107596e+00	3.524398e-01
NC_000962.3	2283	74059	0	A	T	0.213	-1.376836e+02	8.628025e+01	2.150611e+00	1.108105e-01
NC_000962.3	1960	74822	0	A	T	0.012	3.455299e+01	3.457096e+02	2.148360e+00	9.204028e-01
NC_000962.3	51	75233	0	A	T	0.059	1.379654e+01	8.550288e+01	2.124029e+00	8.718397e-01
NC_000962.3	4077	75264	0	A	T	0.041	1.291818e+02	2.166399e+02	2.137103e+00	5.510923e-01
NC_000962.3	52	75940	0	A	T	0.500	-2.869710e+01	4.925236e+02	2.138802e+00	9.535472e-01
NC_000962.3	5788	78422	0	A	T	0.020	4.102457e+01	8.282044e+01	2.134876e+00	6.204509e-01
NC_000962.3	53	79480	0	A	T	0.043	-5.901931e+01	8.261338e+01	2.115440e+00	4.751204e-01
NC_000962.3	4630	79541	0	A	T	0.041	-3.014076e+02	2.980971e+02	2.131870e+00	3.121755e-01
NC_000962.3	16296	79549	0	A	T	0.053	-1.171716e+01	3.034288e+01	2.121841e+00	6.994497e-01
NC_000962.3	55	79571	0	A	T	0.021	-5.019664e+01	6.195800e+01	2.114022e+00	4.180065e-01
NC_000962.3	2285	80616	0	A	T	0.429	3.306487e+01	7.852877e+01	2.131753e+00	6.737930e-01
NC_000962.3	3653	81649	0	A	T	0.016	5.763060e+01	1.160998e+02	2.134421e+00	6.197139e-01
NC_000962.3	5789	81963	0	A	T	0.112	-2.329367e+01	1.723312e+02	2.138170e+00	8.925023e-01
NC_000962.3	3222	83026	0	A	T	0.016	2.267735e+02	1.926528e+02	2.163446e+00	2.393918e-01
NC_000962.3	10014	83510	0	A	T	0.011	-3.545305e+01	3.343671e+02	2.147522e+00	9.155765e-01
NC_000962.3	5790	83842	0	A	T	0.111	-3.441500e+01	1.609977e+02	2.134091e+00	8.307709e-01
NC_000962.3	4080	83982	0	A	T	0.153	-1.219184e+02	1.473323e+02	2.129319e+00	4.081196e-01
NC_000962.3	8962	84486	0	A	T	0.022	-1.277943e+02	3.780813e+02	2.145685e+00	7.354185e-01
NC_000962.3	10015	85814	0	A	T	0.011	-3.545305e+01	3.343671e+02	2.147522e+00	9.155765e-01
NC_000962.3	2286	86568	0	A	T	0.018	-1.075433e+02	2.255250e+02	2.140764e+00	6.335527e-01
NC_000962.3	58	87468	0	A	T	0.054	-2.255450e+01	3.084554e+02	2.141346e+00	9.417225e-01
NC_000962.3	8137	87845	0	A	T	0.014	-2.927038e+02	3.960773e+02	2.143723e+00	4.600515e-01
NC_000962.3	8138	89204	0	A	T	0.014	-2.927038e+02	3.960773e+02	2.143723e+00	4.600515e-01
NC_000962.3	4631	91644	0	A	T	0.040	-5.954915e+01	2.476517e+02	2.138473e+00	8.100196e-01
NC_000962.3	4081	92116	0	A	T	0.013	1.262443e+02	3.322185e+02	2.135730e+00	7.040117e-01
NC_000962.3	60	92199	0	A	T	0.476	1.528337e+02	1.342733e+02	2.123038e+00	2.552586e-01
NC_000962.3	14159	93144	0	A	T	0.021	-9.656822e+00	5.284223e+01	2.130122e+00	8.550273e-01
NC_000962.3	15785	93899	0	A	T	0.013	1.312950e+02	2.620916e+02	2.137617e+00	6.165002e-01
NC_000962.3	5791	94344	0	A	T	0.112	-2.329367e+01	1.723312e+02	2.138170e+00	8.925023e-01
NC_000962.3	61	94388	0	A	T	0.053	-1.750255e+02	3.044831e+02	2.146727e+00	5.655182e-01
NC_000962.3	8139	94869	0	A	T	0.014	-2.927038e+02	3.960773e+02	2.143723e+00	4.600515e-01
NC_000962.3	4082	95591	0	A	T	0.041	-2.581686e+01	1.796706e+02	2.135043e+00	8.857701e-01
NC_000962.3	62	96894	0	A	T	0.049	3.617243e+01	1.586196e+02	2.127835e+00	8.196511e-01
NC_000962.3	10016	96900	0	A	T	0.011	-3.545305e+01	3.343671e+02	2.147522e+00	9.155765e-01
NC_000962.3	63	97350	0	A	T	0.049	9.143884e+01	1.925786e+02	2.139808e+00	6.350091e-01
NC_000962.3	4083	97388	0	A	T	0.018	-1.621331e+02	3.671969e+02	2.144524e+00	6.589019e-01
NC_000962.3	4632	98069	0	A	T	0.041	-8.460999e+01	2.677072e+02	2.135493e+00	7.520179e-01
NC_000962.3	8963	100825	0	A	T	0.022	-1.277943e+02	3.780813e+02	2.145685e+00	7.354185e-01
NC_000962.3	65	101539	0	A	T	0.046	-1.933605e+01	2.086491e+02	2.140969e+00	9.261796e-01
NC_000962.3	3224	101727	0	A	T	0.053	-1.268737e+02	1.927650e+02	2.147174e+00	5.105536e-01
NC_000962.3	6217	102188	0	A	T	0.028	-6.640039e+01	2.709070e+02	2.140510e+00	8.064190e-01
NC_000962.3	4633	102304	0	A	T	0.041	-3.014076e+02	2.980971e+02	2.131870e+00	3.121755e-01
NC_000962.3	68	103756	0	A	T	0.056	4.310190e+01	8.342976e+01	2.130210e+00	6.055158e-01
NC_000962.3	3225	103879	0	A	T	0.067	-1.737049e+01	3.333237e+01	2.116217e+00	6.023754e-01
NC_000962.3	8140	104653	0	A	T	0.013	6.136013e+00	2.098539e+02	2.132559e+00	9.766786e-01
NC_000962.3	1961	104712	0	A	T	0.235	-1.010711e+01	3.711230e+01	2.131713e+00	7.854099e-01
NC_000962.3	4634	104785	0	A	T	0.018	-2.154232e+02	1.572612e+02	2.126691e+00	1.709992e-01
NC_000962.3	1962	104838	0	A	T	0.071	-2.717153e+01	4.336202e+01	2.124318e+00	5.310306e-01
NC_000962.3	1963	104856	0	A	T	0.151	7.190991e+01	4.323283e+01	2.124264e+00	9.651744e-02
NC_000962.3	19816	104936	0	A	T	0.028	-1.508358e+01	4.560512e+01	2.133559e+00	7.408978e-01
NC_000962.3	69	104962	0	A	T	0.248	5.714631e+00	4.160465e+01	2.127240e+00	8.907734e-01
NC_000962.3	10420	104978	0	A	T	0.021	-1.858757e+01	2.664363e+02	2.140837e+00	9.443937e-01
NC_000962.3	70	105045	0	A	T	0.255	-1.894484e+01	5.093920e+01	2.126263e+00	7.100268e-01
NC_000962.3	71	105139	0	A	T	0.052	-5.606015e+01	1.672870e+02	2.128385e+00	7.375997e-01
NC_000962.3	72	105736	0	A	T	0.055	-6.904955e+00	2.510784e+02	2.138601e+00	9.780647e-01
NC_000962.3	5794	105799	0	A	T	0.108	-1.001941e+01	1.716206e+02	2.143248e+00	9.534550e-01
NC_000962.3	8141	106403	0	A	T	0.014	-2.927038e+02	3.960773e+02	2.143723e+00	4.600515e-01
NC_000962.3	5795	107485	0	A	T	0.112	-2.329367e+01	1.723312e+02	2.138170e+00	8.925023e-01
NC_000962.3	5796	107794	0	A	T	0.107	2.941998e+01	1.625754e+02	2.140002e+00	8.564288e-01
NC_000962.3	62859	108766	0	A	T	0.010	-8.820354e-01	6.629478e+01	2.120283e+00	9.893869e-01
NC_000962.3	8964	108872	0	A	T	0.022	-1.277943e+02	3.780813e+02	2.145685e+00	7.354185e-01
NC_000962.3	6218	113838	0	A	T	0.028	4.004517e+01	2.324928e+02	2.143772e+00	8.632767e-01
NC_000962.3	73	116000	0	A	T	0.499	1.465270e+01	3.887005e+02	2.141582e+00	9.699360e-01
NC_000962.3	3227	117021	0	A	T	0.022	6.985849e+01	2.333991e+02	2.144936e+00	7.647575e-01
NC_000962.3	74	122109	0	A	T	0.487	7.568415e+01	6.748881e+01	2.107121e+00	2.623345e-01
NC_000962.3	8966	122177	0	A	T	0.021	-5.741503e+01	3.166241e+02	2.145701e+00	8.561361e-01
NC_000962.3	75	123454	0	A	T	0.053	-1.769029e+02	2.709885e+02	2.141891e+00	5.140100e-01
NC_000962.3	1964	123493	0	A	T	0.012	3.455299e+01	3.457096e+02	2.148360e+00	9.204028e-01
NC_000962.3	76	123520	0	A	T	0.057	1.077917e+02	2.524082e+02	2.136028e+00	6.694195e-01
NC_000962.3	10422	126137	0	A	T	0.020	-1.141174e+02	1.899807e+02	2.136238e+00	5.481707e-01
NC_000962.3	5684	126226	0	A	T	0.037	7.384595e+01	1.642342e+02	2.121346e+00	6.530550e-01
NC_000962.3	5253	126270	0	A	T	0.023	1.181533e+02	3.182972e+02	2.145736e+00	7.105527e-01
NC_000962.3	1965	127075	0	A	T	0.012	3.455299e+01	3.457096e+02	2.148360e+00	9.204028e-01
NC_000962.3	13998	128004	0	A	T	0.021	-5.796726e+01	9.396220e+01	2.130856e+00	5.374071e-01
NC_000962.3	3228	128154	0	A	T	0.017	1.826144e+02	1.863751e+02	2.151545e+00	3.273770e-01
NC_000962.3	5254	129477	0	A	T	0.023	1.181533e+02	3.182972e+02	2.145736e+00	7.105527e-01
NC_000962.3	4635	130083	0	A	T	0.041	-1.295768e+01	2.702622e+02	2.139337e+00	9.617684e-01
NC_000962.3	2290	130227	0	A	T	0.102	-7.537222e+01	1.329947e+02	2.140113e+00	5.710060e-01
NC_000962.3	10424	130864	0	A	T	0.022	1.438691e+02	2.506901e+02	2.142543e+00	5.661513e-01
NC_000962.3	5797	130997	0	A	T	0.108	8.214103e+01	1.634343e+02	2.136637e+00	6.153448e-01
NC_000962.3	79	132417	0	A	T	0.481	1.008651e+01	6.049130e+01	2.133525e+00	8.676011e-01
NC_000962.3	8142	133503	0	A	T	0.013	-1.563446e+02	2.444059e+02	2.124496e+00	5.224983e-01
NC_000962.3	80	133839	0	A	T	0.496	-9.265311e+01	1.661958e+02	2.143691e+00	5.772971e-01
NC_000962.3	2291	133862	0	A	T	0.219	-5.057117e+00	1.473027e+02	2.140701e+00	9.726187e-01
NC_000962.3	81	135329	0	A	T	0.050	-1.584858e+02	2.002909e+02	2.134244e+00	4.289425e-01
NC_000962.3	3229	135802	0	A	T	0.022	6.985849e+01	2.333991e+02	2.144936e+00	7.647575e-01
NC_000962.3	4088	137265	0	A	T	0.014	2.842948e+02	3.246744e+02	2.126695e+00	3.814112e-01
NC_000962.3	4089	137851	0	A	T	0.041	9.131664e+01	2.215671e+02	2.141161e+00	6.803126e-01
NC_000962.3	4636	138058	0	A	T	0.013	3.317141e+02	1.935356e+02	2.129984e+00	8.679983e-02
NC_000962.3	8143	138497	0	A	T	0.014	-2.927038e+02	3.960773e+02	2.143723e+00	4.600515e-01
NC_000962.3	82	139297	0	A	T	0.053	-1.769029e+02	2.709885e+02	2.141891e+00	5.140100e-01
NC_000962.3	83	141623	0	A	T	0.049	9.143884e+01	1.925786e+02	2.139808e+00	6.350091e-01
NC_000962.3	8967	142311	0	A	T	0.021	-4.146119e+01	3.479379e+02	2.146429e+00	9.051670e-01
NC_000962.3	17066	142368	0	A	T	0.018	-1.647536e+02	7.934109e+01	2.096696e+00	3.806398e-02
NC_000962.3	84	143207	0	A	T	0.057	6.252628e+01	1.925768e+02	2.129192e+00	7.454797e-01
NC_000962.3	4637	143667	0	A	T	0.041	1.913093e+02	2.062247e+02	2.146061e+00	3.537684e-01
NC_000962.3	3230	144024	0	A	T	0.022	6.985849e+01	2.333991e+02	2.144936e+00	7.647575e-01
NC_000962.3	4090	144390	0	A	T	0.018	-1.621331e+02	3.671969e+02	2.144524e+00	6.589019e-01
NC_000962.3	8968	145837	0	A	T	0.022	-1.277943e+02	3.780813e+02	2.145685e+00	7.354185e-01
NC_000962.3	87	146087	0	A	T	0.498	3.797864e+02	2.889535e+02	2.116839e+00	1.889862e-01
NC_000962.3	88	146236	0	A	T	0.049	9.143884e+01	1.925786e+02	2.139808e+00	6.350091e-01
NC_000962.3	5798	146737	0	A	T	0.086	5.736113e+00	1.071371e+02	2.135656e+00	9.573109e-01
NC_000962.3	10019	146985	0	A	T	0.011	-3.545305e+01	3.343671e+02	2.147522e+00	9.155765e-01
NC_000962.3	89	147262	0	A	T	0.054	-2.255450e+01	3.084554e+02	2.141346e+00	9.417225e-01
NC_000962.3	4091	147985	0	A	T	0.017	-4.077170e+01	3.603180e+02	2.146243e+00	9.099273e-01
NC_000962.3	2292	149323	0	A	T	0.137	1.169883e+02	1.482462e+02	2.141969e+00	4.301855e-01
NC_000962.3	8969	149731	0	A	T	0.022	-1.277943e+02	3.780813e+02	2.145685e+00	7.354185e-01
NC_000962.3	6534	150124	0	A	T	0.118	-1.512633e+01	4.920646e+01	2.105397e+00	7.585897e-01
NC_000962.3	1966	150888	0	A	T	0.149	1.765278e+01	1.810937e+01	2.115482e+00	3.298679e-01
NC_000962.3	1967	150890	0	A	T	0.233	3.945564e+00	2.054062e+01	2.127633e+00	8.477083e-01
NC_000962.3	23244	150896	0	A	T	0.101	-4.159681e+01	2.604475e+01	2.023966e+00	1.105078e-01
NC_000962.3	2294	154191	0	A	T	0.094	1.594439e+00	3.446058e+01	2.126133e+00	9.631042e-01
NC_000962.3	90	154283	0	A	T	0.495	-1.208614e+02	1.181386e+02	2.133392e+00	3.064973e-01
NC_000962.3	10020	154811	0	A	T	0.011	-3.545305e+01	3.343671e+02	2.147522e+00	9.155765e-01
NC_000962.3	4093	155293	0	A	T	0.017	-1.581048e+02	2.670846e+02	2.136731e+00	5.539885e-01
NC_000962.3	2295	157292	0	A	T	0.219	2.455779e+01	1.354691e+02	2.138606e+00	8.561795e-01
NC_000962.3	8144	158791	0	A	T	0.014	-2.927038e+02	3.960773e+02	2.143723e+00	4.600515e-01
NC_000962.3	8145	159798	0	A	T	0.015	-1.872327e+02	2.542932e+02	2.128048e+00	4.617043e-01
NC_000962.3	3231	160780	0	A	T	0.018	-6.193927e+01	1.699542e+02	2.131696e+00	7.155904e-01
NC_000962.3	8146	160926	0	A	T	0.013	-1.563446e+02	2.444059e+02	2.124496e+00	5.224983e-01
NC_000962.3	13999	161087	0	A	T	0.038	-1.164417e+02	1.543462e+02	2.117378e+00	4.507500e-01
NC_000962.3	92	162152	0	A	T	0.060	-1.131628e+02	8.516591e+01	2.108062e+00	1.841957e-01
NC_000962.3	8147	162186	0	A	T	0.014	-2.927038e+02	3.960773e+02	2.143723e+00	4.600515e-01
NC_000962.3	2296	162581	0	A	T	0.217	-6.794724e+01	1.131994e+02	2.132600e+00	5.484603e-01
NC_000962.3	8148	163320	0	A	T	0.014	2.296497e+02	2.294200e+02	2.147498e+00	3.170337e-01
NC_000962.3	3232	163521	0	A	T	0.016	1.353961e+02	1.944007e+02	2.147152e+00	4.862673e-01
NC_000962.3	4094	163573	0	A	T	0.043	-3.233212e+01	1.696109e+02	2.139124e+00	8.488523e-01
NC_000962.3	93	163705	0	A	T	0.050	-1.584858e+02	2.002909e+02	2.134244e+00	4.289425e-01
NC_000962.3	4095	163866	0	A	T	0.014	2.842948e+02	3.246744e+02	2.126695e+00	3.814112e-01
NC_000962.3	4096	164222	0	A	T	0.014	2.842948e+02	3.246744e+02	2.126695e+00	3.814112e-01
NC_000962.3	5800	164676	0	A	T	0.111	7.236567e+01	1.705190e+02	2.148654e+00	6.713635e-01
NC_000962.3	7356	166925	0	A	T	0.016	3.435186e+00	2.554730e+02	2.147222e+00	9.892740e-01
NC_000962.3	8149	169362	0	A	T	0.013	-1.563446e+02	2.444059e+02	2.124496e+00	5.224983e-01
NC_000962.3	5801	169637	0	A	T	0.083	8.283783e+01	1.153581e+02	2.120255e+00	4.728438e-01
NC_000962.3	8150	170263	0	A	T	0.019	7.145944e+01	2.164055e+02	2.146270e+00	7.412999e-01
NC_000962.3	8891	171457	0	A	T	0.011	4.991632e+01	5.575207e+01	2.122943e+00	3.707970e-01
NC_000962.3	49620	171731	0	A	T	0.027	4.009585e-02	4.009163e+01	2.120213e+00	9.992022e-01
NC_000962.3	38084	171735	0	A	T	0.065	-1.376572e+01	3.872045e+01	2.127980e+00	7.222676e-01
NC_000962.3	14000	171743	0	A	T	0.090	-3.544145e+01	3.598824e+01	2.118260e+00	3.249232e-01
NC_000962.3	4097	174684	0	A	T	0.018	-1.621331e+02	3.671969e+02	2.144524e+00	6.589019e-01
NC_000962.3	3233	176303	0	A	T	0.053	-1.017695e+02	1.990640e+02	2.143410e+00	6.092798e-01
NC_000962.3	4638	177506	0	A	T	0.041	1.443226e+02	2.204260e+02	2.137961e+00	5.127616e-01
NC_000962.3	4098	177596	0	A	T	0.155	-1.433384e+02	1.731199e+02	2.132185e+00	4.078556e-01
NC_000962.3	94	177857	0	A	T	0.464	1.520161e+01	5.583141e+01	2.121373e+00	7.854572e-01
NC_000962.3	2298	178941	0	A	T	0.117	2.118190e+02	1.203650e+02	2.179924e+00	7.870263e-02
NC_000962.3	4099	178946	0	A	T	0.155	1.224335e+02	1.277610e+02	2.168105e+00	3.381094e-01
NC_000962.3	2299	180025	0	A	T	0.215	-8.268612e+01	1.057434e+02	2.131206e+00	4.344023e-01
NC_000962.3	14001	182222	0	A	T	0.040	-2.495422e+02	1.379881e+02	2.095040e+00	7.079649e-02
NC_000962.3	95	182824	0	A	T	0.046	-1.933605e+01	2.086491e+02	2.140969e+00	9.261796e-01
NC_000962.3	96	183091	0	A	T	0.048	4.967289e+02	1.533531e+02	2.178532e+00	1.232799e-03
NC_000962.3	14002	184461	0	A	T	0.040	-1.706876e+02	1.632383e+02	2.117286e+00	2.959464e-01
NC_000962.3	14003	184764	0	A	T	0.040	-2.463083e+02	1.418857e+02	2.093846e+00	8.283439e-02
NC_000962.3	5802	187226	0	A	T	0.083	9.661975e+01	1.240946e+02	2.130807e+00	4.363747e-01
NC_000962.3	5803	187420	0	A	T	0.111	7.236567e+01	1.705190e+02	2.148654e+00	6.713635e-01
NC_000962.3	4100	187738	0	A	T	0.018	-1.621331e+02	3.671969e+02	2.144524e+00	6.589019e-01
NC_000962.3	4639	188506	0	A	T	0.014	1.539864e+02	2.005668e+02	2.118803e+00	4.427874e-01
NC_000962.3	97	188800	0	A	T	0.499	-2.512165e+02	3.028236e+02	2.143698e+00	4.069457e-01
NC_000962.3	4640	188861	0	A	T	0.041	1.443226e+02	2.204260e+02	2.137961e+00	5.127616e-01
NC_000962.3	8151	190024	0	A	T	0.013	-1.563446e+02	2.444059e+02	2.124496e+00	5.224983e-01
NC_000962.3	8152	190149	0	A	T	0.014	-2.927038e+02	3.960773e+02	2.143723e+00	4.600515e-01
NC_000962.3	98	190816	0	A	T	0.054	-2.255450e+01	3.084554e+02	2.141346e+00	9.417225e-01
NC_000962.3	4641	192649	0	A	T	0.010	1.044236e+01	1.104334e+02	2.125177e+00	9.246821e-01
NC_000962.3	100	194306	0	A	T	0.057	1.077917e+02	2.524082e+02	2.136028e+00	6.694195e-01
NC_000962.3	101	194681	0	A	T	0.476	-5.447922e+01	1.359397e+02	2.140307e+00	6.886701e-01
NC_000962.3	102	195682	0	A	T	0.053	-1.750255e+02	3.044831e+02	2.146727e+00	5.655182e-01
NC_000962.3	10426	195689	0	A	T	0.021	-1.858757e+01	2.664363e+02	2.140837e+00	9.443937e-01
NC_000962.3	2300	196522	0	A	T	0.135	-1.123761e+02	1.285251e+02	2.126634e+00	3.821071e-01
NC_000962.3	2301	196588	0	A	T	0.058	1.440373e+02	1.405495e+02	2.105748e+00	3.056627e-01
NC_000962.3	103	196642	0	A	T	0.476	3.040767e+01	1.471249e+02	2.132859e+00	8.362964e-01
NC_000962.3	8153	197047	0	A	T	0.020	1.672422e+01	1.823770e+02	2.138614e+00	9.269511e-01
NC_000962.3	4642	197782	0	A	T	0.040	1.391783e+02	2.619355e+02	2.147319e+00	5.952802e-01
NC_000962.3	5255	198521	0	A	T	0.022	3.437977e+01	2.594391e+02	2.143360e+00	8.945992e-01
NC_000962.3	7358	198720	0	A	T	0.016	3.435186e+00	2.554730e+02	2.147222e+00	9.892740e-01
NC_000962.3	3236	198981	0	A	T	0.043	-5.689609e+01	3.690806e+01	2.082923e+00	1.234509e-01
NC_000962.3	105	199470	0	A	T	0.057	1.077917e+02	2.524082e+02	2.136028e+00	6.694195e-01
NC_000962.3	2302	200154	0	A	T	0.101	-6.679505e+01	1.165784e+02	2.131788e+00	5.667804e-01
NC_000962.3	10021	200746	0	A	T	0.011	-3.545305e+01	3.343671e+02	2.147522e+00	9.155765e-01
NC_000962.3	8154	201220	0	A	T	0.014	-2.927038e+02	3.960773e+02	2.143723e+00	4.600515e-01
NC_000962.3	5804	202197	0	A	T	0.108	-6.577337e+01	9.885879e+01	2.121867e+00	5.059732e-01
NC_000962.3	106	203038	0	A	T	0.050	-1.580640e+02	2.144225e+02	2.140347e+00	4.611724e-01
NC_000962.3	2303	203269	0	A	T	0.218	-9.887940e+01	1.555334e+02	2.142610e+00	5.250680e-01
NC_000962.3	4643	203704	0	A	T	0.041	-8.460999e+01	2.677072e+02	2.135493e+00	7.520179e-01
NC_000962.3	107	204094	0	A	T	0.046	-1.933605e+01	2.086491e+02	2.140969e+00	9.261796e-01
NC_000962.3	4101	206232	0	A	T	0.013	2.334629e+02	2.221105e+02	2.105624e+00	2.934250e-01
NC_000962.3	108	206339	0	A	T	0.496	-8.276695e+01	1.434989e+02	2.133570e+00	5.642010e-01
NC_000962.3	2304	207226	0	A	T	0.218	-4.907021e+01	1.359891e+02	2.139371e+00	7.182848e-01
NC_000962.3	10427	210624	0	A	T	0.021	5.002938e+00	1.947416e+02	2.136916e+00	9.795089e-01
NC_000962.3	2810	212244	0	A	T	0.021	3.391113e+01	1.664229e+02	2.131497e+00	8.385728e-01
NC_000962.3	2305	212353	0	A	T	0.218	-1.465014e+02	1.389195e+02	2.143844e+00	2.918368e-01
NC_000962.3	110	213147	0	A	T	0.053	-1.750255e+02	3.044831e+02	2.146727e+00	5.655182e-01
NC_000962.3	111	213281	0	A	T	0.053	-1.750255e+02	3.044831e+02	2.146727e+00	5.655182e-01
NC_000962.3	112	217201	0	A	T	0.057	6.335798e+01	2.329368e+02	2.139920e+00	7.856729e-01
NC_000962.3	9827	218599	0	A	T	0.011	-1.350069e+01	8.362362e+01	2.130520e+00	8.717702e-01
NC_000962.3	3666	219105	0	A	T	0.017	1.183934e+01	1.076642e+02	2.133015e+00	9.124556e-01
NC_000962.3	4102	220050	0	A	T	0.154	-8.263838e+01	1.681310e+02	2.139449e+00	6.231569e-01
NC_000962.3	5805	222486	0	A	T	0.113	1.091188e+02	1.092082e+02	2.146224e+00	3.179138e-01
NC_000962.3	114	222925	0	A	T	0.053	-1.750255e+02	3.044831e+02	2.146727e+00	5.655182e-01
NC_000962.3	115	223942	0	A	T	0.497	-1.830457e+02	1.553915e+02	2.138994e+00	2.390509e-01
NC_000962.3	116	225323	0	A	T	0.491	-2.425631e+01	8.965157e+01	2.126290e+00	7.867757e-01
NC_000962.3	8971	225696	0	A	T	0.022	-1.277943e+02	3.780813e+02	2.145685e+00	7.354185e-01
NC_000962.3	4644	227029	0	A	T	0.010	9.560515e+01	1.044940e+02	2.117098e+00	3.604152e-01
NC_000962.3	117	227098	0	A	T	0.497	8.688085e+01	1.550753e+02	2.122502e+00	5.754168e-01
NC_000962.3	10428	227781	0	A	T	0.021	6.132413e+01	2.841385e+02	2.140637e+00	8.291620e-01
NC_000962.3	118	230170	0	A	T	0.054	-2.255450e+01	3.084554e+02	2.141346e+00	9.417225e-01
NC_000962.3	119	230577	0	A	T	0.057	1.077917e+02	2.524082e+02	2.136028e+00	6.694195e-01
NC_000962.3	120	231114	0	A	T	0.479	-9.678599e+01	1.293673e+02	2.126948e+00	4.545213e-01
NC_000962.3	3668	232361	0	A	T	0.016	5.763060e+01	1.160998e+02	2.134421e+00	6.197139e-01
NC_000962.3	4103	232574	0	A	T	0.043	8.950621e+01	1.333381e+02	2.149299e+00	5.021799e-01
NC_000962.3	3237	234051	0	A	T	0.051	1.176992e+02	1.232450e+02	2.150435e+00	3.397745e-01
NC_000962.3	4645	234160	0	A	T	0.041	-2.331738e+02	2.709162e+02	2.139695e+00	3.895878e-01
NC_000962.3	2306	234450	0	A	T	0.098	5.427600e+01	9.255062e+01	2.136591e+00	5.576888e-01
NC_000962.3	121	234477	0	A	T	0.471	6.001001e+00	5.908212e+01	2.132669e+00	9.191150e-01
NC_000962.3	122	234497	0	A	T	0.497	1.108070e+02	1.094045e+02	2.128318e+00	3.113562e-01
NC_000962.3	4646	234682	0	A	T	0.013	1.531594e+02	2.310788e+02	2.128815e+00	5.075884e-01
NC_000962.3	4647	235521	0	A	T	0.013	2.714422e+02	2.309269e+02	2.121189e+00	2.400560e-01
NC_000962.3	10023	236257	0	A	T	0.011	-3.545305e+01	3.343671e+02	2.147522e+00	9.155765e-01
NC_000962.3	6223	243118	0	A	T	0.028	-6.640039e+01	2.709070e+02	2.140510e+00	8.064190e-01
NC_000962.3	6224	243535	0	A	T	0.028	-6.640039e+01	2.709070e+02	2.140510e+00	8.064190e-01
NC_000962.3	10429	244599	0	A	T	0.022	9.116326e+01	2.438180e+02	2.143163e+00	7.085476e-01
NC_000962.3	6225	244911	0	A	T	0.028	4.004517e+01	2.324928e+02	2.143772e+00	8.632767e-01
NC_000962.3	123	249522	0	A	T	0.056	3.363029e+01	2.000848e+02	2.136246e+00	8.665493e-01
NC_000962.3	10430	249975	0	A	T	0.021	-1.051952e+02	2.215119e+02	2.136260e+00	6.349499e-01
NC_000962.3	4104	251468	0	A	T	0.018	-1.621331e+02	3.671969e+02	2.144524e+00	6.589019e-01
NC_000962.3	124	251575	0	A	T	0.057	6.335798e+01	2.329368e+02	2.139920e+00	7.856729e-01
NC_000962.3	4105	252630	0	A	T	0.013	1.262443e+02	3.322185e+02	2.135730e+00	7.040117e-01
NC_000962.3	4106	257181	0	A	T	0.014	2.842948e+02	3.246744e+02	2.126695e+00	3.814112e-01
NC_000962.3	1970	258682	0	A	T	0.012	3.455299e+01	3.457096e+02	2.148360e+00	9.204028e-01
NC_000962.3	8975	259662	0	A	T	0.022	-1.277943e+02	3.780813e+02	2.145685e+00	7.354185e-01
NC_000962.3	8156	260454	0	A	T	0.014	8.549669e+01	2.811191e+02	2.136160e+00	7.610833e-01
NC_000962.3	8976	261530	0	A	T	0.021	-4.146119e+01	3.479379e+02	2.146429e+00	9.051670e-01
NC_000962.3	125	261869	0	A	T	0.497	-9.817008e+01	1.574704e+02	2.143742e+00	5.331307e-01
NC_000962.3	126	262268	0	A	T	0.054	-3.366941e+01	2.309649e+02	2.137212e+00	8.841225e-01
NC_000962.3	2307	263534	0	A	T	0.018	-1.536202e+02	1.915417e+02	2.140462e+00	4.227049e-01
NC_000962.3	127	264129	0	A	T	0.054	-2.255450e+01	3.084554e+02	2.141346e+00	9.417225e-01
NC_000962.3	128	265554	0	A	T	0.494	-2.737475e+01	1.217724e+02	2.130091e+00	8.221723e-01
NC_000962.3	4107	265968	0	A	T	0.041	9.131664e+01	2.215671e+02	2.141161e+00	6.803126e-01
NC_000962.3	129	267751	0	A	T	0.053	-1.750255e+02	3.044831e+02	2.146727e+00	5.655182e-01
NC_000962.3	130	270430	0	A	T	0.053	-1.750255e+02	3.044831e+02	2.146727e+00	5.655182e-01
NC_000962.3	1971	271640	0	A	T	0.014	-1.369814e+02	1.613476e+02	2.138132e+00	3.960648e-01
NC_000962.3	10431	272267	0	A	T	0.024	-1.579656e+02	1.523028e+02	2.119345e+00	2.998661e-01
NC_000962.3	10432	276500	0	A	T	0.022	9.116326e+01	2.438180e+02	2.143163e+00	7.085476e-01
NC_000962.3	131	278021	0	A	T	0.053	-1.750255e+02	3.044831e+02	2.146727e+00	5.655182e-01
NC_000962.3	132	278681	0	A	T	0.498	2.632656e+01	2.975557e+02	2.141856e+00	9.295135e-01
NC_000962.3	10433	279468	0	A	T	0.022	1.438691e+02	2.506901e+02	2.142543e+00	5.661513e-01
NC_000962.3	4108	282063	0	A	T	0.014	2.842948e+02	3.246744e+02	2.126695e+00	3.814112e-01
NC_000962.3	3238	282188	0	A	T	0.031	-1.298209e+02	1.323036e+02	2.137565e+00	3.266804e-01
NC_000962.3	134	282892	0	A	T	0.054	-2.255450e+01	3.084554e+02	2.141346e+00	9.417225e-01
NC_000962.3	2308	283614	0	A	T	0.381	3.407449e+01	9.325189e+01	2.134459e+00	7.148771e-01
NC_000962.3	7362	284588	0	A	T	0.016	3.435186e+00	2.554730e+02	2.147222e+00	9.892740e-01
NC_000962.3	4109	284623	0	A	T	0.154	-7.425432e+01	1.474130e+02	2.117429e+00	6.145558e-01
NC_000962.3	136	285772	0	A	T	0.499	9.467960e+01	3.580865e+02	2.139016e+00	7.915151e-01
NC_000962.3	137	285871	0	A	T	0.437	5.194435e+01	6.468003e+01	2.137651e+00	4.220821e-01
NC_000962.3	10434	286723	0	A	T	0.021	-1.858757e+01	2.664363e+02	2.140837e+00	9.443937e-01
NC_000962.3	6228	287904	0	A	T	0.028	3.443460e+02	1.880728e+02	2.194407e+00	6.736754e-02
NC_000962.3	138	288260	0	A	T	0.046	-1.933605e+01	2.086491e+02	2.140969e+00	9.261796e-01
NC_000962.3	10024	288278	0	A	T	0.011	-3.545305e+01	3.343671e+02	2.147522e+00	9.155765e-01
NC_000962.3	10025	289108	0	A	T	0.011	-3.545305e+01	3.343671e+02	2.147522e+00	9.155765e-01
NC_000962.3	15788	291187	0	A	T	0.012	1.111715e+02	2.354218e+02	2.138239e+00	6.368563e-01
NC_000962.3	139	293629	0	A	T	0.211	5.704318e+01	1.317403e+02	2.137729e+00	6.650968e-01
NC_000962.3	2309	293705	0	A	T	0.220	-7.755819e+01	1.179791e+02	2.131171e+00	5.110603e-01
NC_000962.3	14004	294586	0	A	T	0.037	-4.474499e+01	1.553683e+02	2.132036e+00	7.734032e-01
NC_000962.3	4648	295423	0	A	T	0.041	-3.014076e+02	2.980971e+02	2.131870e+00	3.121755e-01
NC_000962.3	8157	295612	0	A	T	0.014	-2.927038e+02	3.960773e+02	2.143723e+00	4.600515e-01
NC_000962.3	2310	295648	0	A	T	0.055	2.285375e+02	1.443926e+02	2.102433e+00	1.137492e-01
NC_000962.3	6229	295917	0	A	T	0.028	-6.640039e+01	2.709070e+02	2.140510e+00	8.064190e-01
NC_000962.3	140	296312	0	A	T	0.047	-9.383158e+01	1.738555e+02	2.133234e+00	5.895000e-01
NC_000962.3	4649	296325	0	A	T	0.041	-1.447062e+02	2.433268e+02	2.134492e+00	5.521599e-01
NC_000962.3	8978	297180	0	A	T	0.021	-2.060707e+01	2.888083e+02	2.142892e+00	9.431298e-01
NC_000962.3	6230	302660	0	A	T	0.028	-6.640039e+01	2.709070e+02	2.140510e+00	8.064190e-01
NC_000962.3	4110	304679	0	A	T	0.018	-1.621331e+02	3.671969e+02	2.144524e+00	6.589019e-01
NC_000962.3	141	304923	0	A	T	0.210	6.306929e+01	1.363141e+02	2.140913e+00	6.436827e-01
NC_000962.3	142	305188	0	A	T	0.053	-1.750255e+02	3.044831e+02	2.146727e+00	5.655182e-01
NC_000962.3	23920	305362	0	A	T	0.015	-6.772853e+00	9.464851e+01	2.134456e+00	9.429660e-01
NC_000962.3	1972	305984	0	A	T	0.012	6.884691e+01	2.383110e+02	2.134574e+00	7.727128e-01
NC_000962.3	1973	306365	0	A	T	0.012	3.455299e+01	3.457096e+02	2.148360e+00	9.204028e-01
NC_000962.3	10028	306487	0	A	T	0.011	-3.545305e+01	3.343671e+02	2.147522e+00	9.155765e-01
NC_000962.3	4651	306833	0	A	T	0.035	7.322267e+00	9.103050e+01	2.123773e+00	9.359031e-01
NC_000962.3	8158	309768	0	A	T	0.013	-1.563446e+02	2.444059e+02	2.124496e+00	5.224983e-01
NC_000962.3	143	310973	0	A	T	0.494	-1.805762e+02	1.105949e+02	2.074243e+00	1.027868e-01
NC_000962.3	5810	311029	0	A	T	0.083	9.237920e+01	1.137832e+02	2.116169e+00	4.170215e-01
NC_000962.3	8979	311238	0	A	T	0.022	-1.277943e+02	3.780813e+02	2.145685e+00	7.354185e-01
NC_000962.3	144	311613	0	A	T	0.499	3.185793e+01	2.602587e+02	2.130587e+00	9.025965e-01
NC_000962.3	2311	312940	0	A	T	0.060	5.035305e+01	1.272174e+02	2.126426e+00	6.923225e-01
NC_000962.3	2312	316129	0	A	T	0.217	-6.146406e+01	1.486171e+02	2.144849e+00	6.792627e-01
NC_000962.3	8159	317087	0	A	T	0.013	-1.563446e+02	2.444059e+02	2.124496e+00	5.224983e-01
NC_000962.3	4111	320038	0	A	T	0.017	-4.077170e+01	3.603180e+02	2.146243e+00	9.099273e-01
NC_000962.3	2313	321850	0	A	T	0.018	-8.613408e+01	1.725026e+02	2.125885e+00	6.176478e-01
NC_000962.3	2314	324138	0	A	T	0.018	-1.075433e+02	2.255250e+02	2.140764e+00	6.335527e-01
NC_000962.3	145	325505	0	A	T	0.057	1.077917e+02	2.524082e+02	2.136028e+00	6.694195e-01
NC_000962.3	6231	326039	0	A	T	0.028	-6.640039e+01	2.709070e+02	2.140510e+00	8.064190e-01
NC_000962.3	2315	327897	0	A	T	0.134	-1.143771e+02	1.254388e+02	2.129231e+00	3.620539e-01
NC_000962.3	4112	328641	0	A	T	0.017	-4.077170e+01	3.603180e+02	2.146243e+00	9.099273e-01
NC_000962.3	10435	329826	0	A	T	0.024	-2.461677e+02	1.668454e+02	2.120209e+00	1.403683e-01
NC_000962.3	10436	331330	0	A	T	0.021	6.132413e+01	2.841385e+02	2.140637e+00	8.291620e-01
NC_000962.3	14163	332148	0	A	T	0.011	4.719660e+01	7.322248e+01	2.123998e+00	5.193362e-01
NC_000962.3	4653	332632	0	A	T	0.041	-1.401853e+02	2.256772e+02	2.115764e+00	5.346049e-01
NC_000962.3	14006	332916	0	A	T	0.045	3.106290e+01	8.953442e+01	2.143504e+00	7.287004e-01
NC_000962.3	14007	332951	0	A	T	0.043	1.631017e+01	1.111508e+02	2.136293e+00	8.833633e-01
NC_000962.3	8982	332981	0	A	T	0.022	-1.277943e+02	3.780813e+02	2.145685e+00	7.354185e-01
NC_000962.3	2316	333218	0	A	T	0.059	7.386766e+01	1.457121e+02	2.121962e+00	6.122910e-01
NC_000962.3	14008	333406	0	A	T	0.042	-7.405512e+01	1.471867e+02	2.116187e+00	6.149626e-01
NC_000962.3	36825	333673	0	A	T	0.050	-2.423494e+01	2.995437e+01	2.111606e+00	4.186445e-01
NC_000962.3	37148	333718	0	A	T	0.025	2.636720e+01	4.136425e+01	2.125230e+00	5.239638e-01
NC_000962.3	43355	333803	0	A	T	0.018	-6.671350e+01	1.378364e+02	2.132970e+00	6.284732e-01
NC_000962.3	19086	333892	0	A	T	0.368	-7.752237e+01	2.633977e+01	1.911145e+00	3.312978e-03
NC_000962.3	44807	333904	0	A	T	0.030	-1.388379e+02	7.012832e+01	2.103793e+00	4.796404e-02
NC_000962.3	36828	334616	0	A	T	0.074	2.995237e+00	2.362776e+01	2.122302e+00	8.991461e-01
NC_000962.3	3674	334641	0	A	T	0.278	9.237570e+00	2.172027e+01	2.138528e+00	6.706985e-01
NC_000962.3	3675	334654	0	A	T	0.206	2.780681e+00	2.116098e+01	2.127806e+00	8.954767e-01
NC_000962.3	3974	334677	0	A	T	0.132	-4.352003e+01	2.364807e+01	2.065381e+00	6.597504e-02
NC_000962.3	8717	334724	0	A	T	0.115	-4.283698e+01	2.522731e+01	2.076767e+00	8.976689e-02
NC_000962.3	151	334751	0	A	T	0.323	-3.057996e+01	2.189306e+01	2.123597e+00	1.627430e-01
NC_000962.3	153	334769	0	A	T	0.015	1.858057e+02	5.213218e+01	1.969750e+00	3.798163e-04
NC_000962.3	156	334791	0	A	T	0.248	-3.447686e+01	1.671490e+01	2.088857e+00	3.936755e-02
NC_000962.3	3556	334806	0	A	T	0.056	-7.748694e+01	2.923760e+01	2.082022e+00	8.152012e-03
NC_000962.3	3557	334815	0	A	T	0.034	-5.964631e+01	3.952408e+01	2.089188e+00	1.315405e-01
NC_000962.3	38400	335121	0	A	T	0.013	6.063071e+01	5.321401e+01	2.104326e+00	2.547806e-01
NC_000962.3	37931	335127	0	A	T	0.016	2.730543e+01	4.967772e+01	2.120362e+00	5.826637e-01
NC_000962.3	38401	335135	0	A	T	0.010	4.566286e+01	5.946778e+01	2.122301e+00	4.427264e-01
NC_000962.3	37932	335152	0	A	T	0.017	-4.947766e+01	5.656470e+01	2.108186e+00	3.819121e-01
NC_000962.3	37933	335173	0	A	T	0.027	8.588826e+00	3.641487e+01	2.123052e+00	8.135824e-01
NC_000962.3	37934	335177	0	A	T	0.021	-3.501293e+00	4.082047e+01	2.119333e+00	9.316616e-01
NC_000962.3	44558	335245	0	A	T	0.015	4.408071e+01	4.790269e+01	2.141641e+00	3.576513e-01
NC_000962.3	36836	335521	0	A	T	0.016	-3.638855e+01	4.793844e+01	2.111780e+00	4.479650e-01
NC_000962.3	36837	335525	0	A	T	0.033	-3.880841e+01	3.445302e+01	2.107075e+00	2.602213e-01
NC_000962.3	47434	335642	0	A	T	0.012	6.311838e+01	5.367879e+01	2.122420e+00	2.398933e-01
NC_000962.3	36842	335669	0	A	T	0.044	8.027177e+01	3.507208e+01	2.107857e+00	2.227100e-02
NC_000962.3	36845	335762	0	A	T	0.133	9.379463e+00	2.042506e+01	2.117035e+00	6.461664e-01
NC_000962.3	37397	335804	0	A	T	0.015	7.765162e+01	4.935545e+01	2.114156e+00	1.159172e-01
NC_000962.3	48309	335819	0	A	T	0.010	-7.099021e+01	5.683623e+01	2.109427e+00	2.119043e-01
NC_000962.3	37641	335837	0	A	T	0.028	3.865361e+01	4.728866e+01	2.126576e+00	4.138684e-01
NC_000962.3	48022	335855	0	A	T	0.019	1.680083e+01	5.942042e+01	2.125312e+00	7.774225e-01
NC_000962.3	7742	335885	0	A	T	0.140	-9.110059e+00	2.490847e+01	2.113742e+00	7.146243e-01
NC_000962.3	3976	335906	0	A	T	0.204	-2.733346e+01	2.487583e+01	2.086180e+00	2.720836e-01
NC_000962.3	3558	335956	0	A	T	0.021	4.728608e+01	5.529006e+01	2.123323e+00	3.925958e-01
NC_000962.3	159	335971	0	A	T	0.253	-6.129150e+00	2.533816e+01	2.121820e+00	8.089047e-01
NC_000962.3	160	336005	0	A	T	0.168	-7.240071e+00	2.436858e+01	2.125334e+00	7.664378e-01
NC_000962.3	14706	336113	0	A	T	0.032	-1.958963e+01	5.856374e+01	2.128951e+00	7.380617e-01
NC_000962.3	21824	336140	0	A	T	0.012	1.124944e+01	7.509688e+01	2.128677e+00	8.809491e-01
NC_000962.3	4114	336191	0	A	T	0.152	4.021058e+01	9.229621e+01	2.142632e+00	6.631576e-01
NC_000962.3	8896	336257	0	A	T	0.028	3.941379e+01	6.573178e+01	2.111692e+00	5.488790e-01
NC_000962.3	3242	336332	0	A	T	0.125	-2.129050e+01	2.543898e+01	2.132626e+00	4.028065e-01
NC_000962.3	1975	336344	0	A	T	0.212	5.979085e+01	2.166717e+01	2.092358e+00	5.879295e-03
NC_000962.3	165	336357	0	A	T	0.017	-5.984448e+01	4.759475e+01	2.097406e+00	2.088693e-01
NC_000962.3	18713	336406	0	A	T	0.011	3.703914e+01	5.519445e+01	2.136440e+00	5.023111e-01
NC_000962.3	169	336423	0	A	T	0.401	2.200587e+01	2.450738e+01	2.144999e+00	3.694091e-01
NC_000962.3	26593	336439	0	A	T	0.112	-4.421223e+01	2.316869e+01	2.066325e+00	5.660086e-02
NC_000962.3	23544	336443	0	A	T	0.107	-6.466451e+01	2.330073e+01	2.086894e+00	5.604627e-03
NC_000962.3	26594	336459	0	A	T	0.017	7.716002e+00	5.580317e+01	2.132022e+00	8.900495e-01
NC_000962.3	173	336480	0	A	T	0.419	1.806959e+01	2.793387e+01	2.127686e+00	5.178430e-01
NC_000962.3	174	336504	0	A	T	0.470	-3.908471e+01	5.151777e+01	2.103579e+00	4.482065e-01
NC_000962.3	10971	336535	0	A	T	0.044	4.301505e+01	3.667099e+01	2.095959e+00	2.410354e-01
NC_000962.3	10972	336538	0	A	T	0.035	4.407762e+01	4.039223e+01	2.109561e+00	2.753925e-01
NC_000962.3	10973	336546	0	A	T	0.029	1.676871e+01	4.493733e+01	2.123914e+00	7.090990e-01
NC_000962.3	177	336560	0	A	T	0.361	3.590772e+01	2.052939e+01	2.131823e+00	8.053855e-02
NC_000962.3	178	336590	0	A	T	0.442	-5.866531e+01	3.576124e+01	2.097839e+00	1.011766e-01
NC_000962.3	37401	336728	0	A	T	0.083	-2.247198e+01	2.922748e+01	2.099356e+00	4.421291e-01
NC_000962.3	36855	336801	0	A	T	0.039	6.605533e+00	3.189873e+01	2.123218e+00	8.359849e-01
NC_000962.3	61565	337080	0	A	T	0.017	5.076648e+01	9.393389e+01	2.127446e+00	5.889905e-01
NC_000962.3	4657	337482	0	A	T	0.041	-2.581431e+02	1.848008e+02	2.128116e+00	1.627177e-01
NC_000962.3	37404	337849	0	A	T	0.011	-7.837303e+00	6.905965e+01	2.131999e+00	9.096648e-01
NC_000962.3	37405	337863	0	A	T	0.027	1.057084e+02	4.441269e+01	2.070380e+00	1.746596e-02
NC_000962.3	36858	337959	0	A	T	0.282	-3.087527e+01	2.474458e+01	2.043201e+00	2.123698e-01
NC_000962.3	36859	338020	0	A	T	0.309	-4.169825e+01	2.886370e+01	1.998435e+00	1.488217e-01
NC_000962.3	4115	338100	0	A	T	0.337	-4.407837e+01	3.050587e+01	1.989978e+00	1.487504e-01
NC_000962.3	44009	338338	0	A	T	0.012	-5.352796e+01	6.825992e+01	2.111857e+00	4.330945e-01
NC_000962.3	43579	338415	0	A	T	0.019	-3.024353e+01	4.259175e+01	2.120819e+00	4.777967e-01
NC_000962.3	37168	338453	0	A	T	0.194	-6.216459e+01	2.273089e+01	2.023212e+00	6.336220e-03
NC_000962.3	38091	338553	0	A	T	0.012	6.544382e+01	5.671376e+01	2.092019e+00	2.487643e-01
NC_000962.3	37941	338618	0	A	T	0.051	1.913940e+01	4.059414e+01	2.127881e+00	6.373848e-01
NC_000962.3	2321	338648	0	A	T	0.113	-3.580795e+00	2.601313e+01	2.127430e+00	8.905381e-01
NC_000962.3	180	338669	0	A	T	0.132	3.190818e-01	2.575665e+01	2.129969e+00	9.901179e-01
NC_000962.3	183	338719	0	A	T	0.042	-2.038715e+01	4.513629e+01	2.120025e+00	6.515837e-01
NC_000962.3	184	338844	0	A	T	0.294	-5.604242e+00	2.699660e+01	2.126518e+00	8.355848e-01
NC_000962.3	185	338876	0	A	T	0.340	-2.399925e+01	2.586936e+01	2.105897e+00	3.537502e-01
NC_000962.3	186	338903	0	A	T	0.371	-4.853462e+01	3.142539e+01	2.068566e+00	1.227530e-01
NC_000962.3	8988	338984	0	A	T	0.012	-6.068530e+01	8.713585e+01	2.114156e+00	4.862891e-01
NC_000962.3	10031	338990	0	A	T	0.012	-5.935333e+01	1.761245e+02	2.131792e+00	7.361801e-01
NC_000962.3	3247	339095	0	A	T	0.019	2.374384e+01	5.342861e+01	2.134010e+00	6.568336e-01
NC_000962.3	188	340132	0	A	T	0.077	-8.325231e+01	7.483823e+01	2.126719e+00	2.661823e-01
NC_000962.3	189	340372	0	A	T	0.432	3.527373e+01	1.124258e+02	2.130797e+00	7.537660e-01
NC_000962.3	190	342146	0	A	T	0.057	1.077917e+02	2.524082e+02	2.136028e+00	6.694195e-01
NC_000962.3	5813	342340	0	A	T	0.107	-1.302688e+01	1.649020e+02	2.142944e+00	9.370480e-01
NC_000962.3	8989	345694	0	A	T	0.022	-1.277943e+02	3.780813e+02	2.145685e+00	7.354185e-01
NC_000962.3	4658	345697	0	A	T	0.041	-1.295768e+01	2.702622e+02	2.139337e+00	9.617684e-01
NC_000962.3	192	346275	0	A	T	0.498	-1.599516e+01	2.889102e+02	2.140870e+00	9.558581e-01
NC_000962.3	10437	347710	0	A	T	0.021	-1.858757e+01	2.664363e+02	2.140837e+00	9.443937e-01
NC_000962.3	6232	347829	0	A	T	0.023	-1.046000e+02	1.422873e+02	2.136323e+00	4.624067e-01
NC_000962.3	8991	352446	0	A	T	0.022	-1.277943e+02	3.780813e+02	2.145685e+00	7.354185e-01
NC_000962.3	193	353309	0	A	T	0.053	-5.721543e+01	2.746028e+02	2.138596e+00	8.349865e-01
NC_000962.3	194	353365	0	A	T	0.053	-5.721543e+01	2.746028e+02	2.138596e+00	8.349865e-01
NC_000962.3	195	356528	0	A	T	0.498	6.185527e+01	2.492550e+02	2.139807e+00	8.040538e-01
NC_000962.3	8160	361362	0	A	T	0.020	1.672422e+01	1.823770e+02	2.138614e+00	9.269511e-01
NC_000962.3	22392	361805	0	A	T	0.014	-1.685266e+02	1.311814e+02	2.091612e+00	1.991576e-01
NC_000962.3	13855	362667	0	A	T	0.015	-1.398174e+02	1.350420e+02	2.096373e+00	3.007142e-01
NC_000962.3	4659	363279	0	A	T	0.041	-1.295768e+01	2.702622e+02	2.139337e+00	9.617684e-01
NC_000962.3	196	363464	0	A	T	0.053	-1.750255e+02	3.044831e+02	2.146727e+00	5.655182e-01
NC_000962.3	2821	364499	0	A	T	0.038	1.102863e+02	1.173521e+02	2.108424e+00	3.475201e-01
NC_000962.3	197	364854	0	A	T	0.047	-2.097492e+02	1.910491e+02	2.128908e+00	2.724828e-01
NC_000962.3	10438	367231	0	A	T	0.021	6.132413e+01	2.841385e+02	2.140637e+00	8.291620e-01
NC_000962.3	10032	367707	0	A	T	0.010	-5.363341e+01	2.227413e+02	2.134798e+00	8.097618e-01
NC_000962.3	5687	368651	0	A	T	0.015	1.907193e+02	6.871833e+01	2.042182e+00	5.601835e-03
NC_000962.3	4660	372289	0	A	T	0.014	2.703980e+02	1.889838e+02	2.116277e+00	1.527554e-01
NC_000962.3	199	372913	0	A	T	0.211	1.397594e+02	9.955392e+01	2.132233e+00	1.606276e-01
NC_000962.3	200	373283	0	A	T	0.496	1.013354e+02	1.087218e+02	2.128178e+00	3.514973e-01
NC_000962.3	61485	373372	0	A	T	0.014	-3.477768e+01	4.969547e+01	2.128104e+00	4.841818e-01
NC_000962.3	201	374353	0	A	T	0.046	-2.134237e+02	1.891630e+02	2.125570e+00	2.594452e-01
NC_000962.3	202	376774	0	A	T	0.424	1.077538e+00	7.051356e+01	2.130377e+00	9.878104e-01
NC_000962.3	203	377014	0	A	T	0.046	-1.933605e+01	2.086491e+02	2.140969e+00	9.261796e-01
NC_000962.3	204	379528	0	A	T	0.053	-1.750255e+02	3.044831e+02	2.146727e+00	5.655182e-01
NC_000962.3	4117	382984	0	A	T	0.017	-4.077170e+01	3.603180e+02	2.146243e+00	9.099273e-01
NC_000962.3	206	383716	0	A	T	0.048	-1.860937e+01	1.235461e+02	2.130549e+00	8.802961e-01
NC_000962.3	207	384380	0	A	T	0.499	1.611755e+02	4.046352e+02	2.138465e+00	6.904649e-01
NC_000962.3	8161	385855	0	A	T	0.013	-1.563446e+02	2.444059e+02	2.124496e+00	5.224983e-01
NC_000962.3	5815	386013	0	A	T	0.107	-5.025886e+01	1.234413e+02	2.136755e+00	6.839740e-01
NC_000962.3	208	386432	0	A	T	0.500	-6.825592e+01	2.933427e+02	2.120622e+00	8.160482e-01
NC_000962.3	8994	386707	0	A	T	0.021	-5.741503e+01	3.166241e+02	2.145701e+00	8.561361e-01
NC_000962.3	5816	386935	0	A	T	0.111	7.236567e+01	1.705190e+02	2.148654e+00	6.713635e-01
NC_000962.3	2326	387353	0	A	T	0.138	1.208496e+02	1.322485e+02	2.137803e+00	3.610072e-01
NC_000962.3	1984	389038	0	A	T	0.012	3.455299e+01	3.457096e+02	2.148360e+00	9.204028e-01
NC_000962.3	209	390828	0	A	T	0.498	8.682534e+01	1.729572e+02	2.124432e+00	6.157589e-01
NC_000962.3	210	391853	0	A	T	0.206	-1.669285e+01	8.804809e+01	2.130849e+00	8.496651e-01
NC_000962.3	211	392261	0	A	T	0.056	5.526429e+01	1.599567e+02	2.128606e+00	7.297844e-01
NC_000962.3	4661	393623	0	A	T	0.014	-1.976488e+01	2.371129e+02	2.144390e+00	9.335824e-01
NC_000962.3	8162	393780	0	A	T	0.019	7.145944e+01	2.164055e+02	2.146270e+00	7.412999e-01
NC_000962.3	4662	394001	0	A	T	0.041	-8.460999e+01	2.677072e+02	2.135493e+00	7.520179e-01
NC_000962.3	10442	394897	0	A	T	0.021	6.132413e+01	2.841385e+02	2.140637e+00	8.291620e-01
NC_000962.3	8995	396198	0	A	T	0.022	-1.277943e+02	3.780813e+02	2.145685e+00	7.354185e-01
NC_000962.3	212	396199	0	A	T	0.055	-6.904955e+00	2.510784e+02	2.138601e+00	9.780647e-01
NC_000962.3	4118	397275	0	A	T	0.151	-3.150986e+01	9.196367e+01	2.125607e+00	7.319357e-01
NC_000962.3	14011	398116	0	A	T	0.037	-5.828175e+01	1.646072e+02	2.131996e+00	7.233536e-01
NC_000962.3	3682	401678	0	A	T	0.034	1.950945e+01	5.216229e+01	2.120748e+00	7.084615e-01
NC_000962.3	2327	403364	0	A	T	0.136	9.170267e+01	1.414934e+02	2.134077e+00	5.170443e-01
NC_000962.3	2328	403920	0	A	T	0.137	1.595423e+02	1.399943e+02	2.139369e+00	2.546726e-01
NC_000962.3	213	403980	0	A	T	0.498	-7.083830e+01	3.246624e+02	2.141079e+00	8.273187e-01
NC_000962.3	2329	404003	0	A	T	0.018	-5.659726e+00	1.902999e+02	2.137733e+00	9.762786e-01
NC_000962.3	214	404326	0	A	T	0.474	6.208833e+01	1.248146e+02	2.129303e+00	6.189694e-01
NC_000962.3	15794	405439	0	A	T	0.013	1.885786e+02	2.641801e+02	2.131143e+00	4.754775e-01
NC_000962.3	4119	405750	0	A	T	0.018	-1.621331e+02	3.671969e+02	2.144524e+00	6.589019e-01
NC_000962.3	2330	408723	0	A	T	0.217	-6.111100e+01	1.249212e+02	2.140595e+00	6.247945e-01
NC_000962.3	4663	409569	0	A	T	0.041	-2.331738e+02	2.709162e+02	2.139695e+00	3.895878e-01
NC_000962.3	8996	409940	0	A	T	0.021	-9.195812e+01	2.178727e+02	2.134393e+00	6.730497e-01
NC_000962.3	4120	411803	0	A	T	0.014	2.842948e+02	3.246744e+02	2.126695e+00	3.814112e-01
NC_000962.3	216	414486	0	A	T	0.497	6.557566e+01	2.534805e+02	2.142066e+00	7.959116e-01
NC_000962.3	217	420008	0	A	T	0.500	-4.030319e+02	7.300490e+02	2.138952e+00	5.810119e-01
NC_000962.3	218	424321	0	A	T	0.499	2.387074e+02	2.366904e+02	2.145944e+00	3.134131e-01
NC_000962.3	219	424981	0	A	T	0.053	-8.471713e+01	2.090655e+02	2.131711e+00	6.853914e-01
NC_000962.3	38096	425337	0	A	T	0.012	-4.151836e+01	5.456085e+01	2.126304e+00	4.468375e-01
NC_000962.3	2331	425342	0	A	T	0.092	2.336201e+01	2.985435e+01	2.140265e+00	4.340601e-01
NC_000962.3	38097	425344	0	A	T	0.067	2.498512e+00	3.002126e+01	2.123981e+00	9.336871e-01
NC_000962.3	220	425871	0	A	T	0.015	5.350818e+01	1.512502e+02	2.135330e+00	7.235732e-01
NC_000962.3	44820	426428	0	A	T	0.015	-3.290792e+01	6.931794e+01	2.126128e+00	6.350620e-01
NC_000962.3	48482	426462	0	A	T	0.015	-1.004715e+02	5.860006e+01	2.110314e+00	8.669729e-02
NC_000962.3	38409	427359	0	A	T	0.049	3.818351e+00	2.698761e+01	2.119542e+00	8.875110e-01
NC_000962.3	223	428698	0	A	T	0.057	6.335798e+01	2.329368e+02	2.139920e+00	7.856729e-01
NC_000962.3	5819	428840	0	A	T	0.106	-6.770706e+00	1.031274e+02	2.129036e+00	9.476647e-01
NC_000962.3	8163	429500	0	A	T	0.012	-3.521848e+01	1.415097e+02	2.123782e+00	8.034999e-01
NC_000962.3	5820	430756	0	A	T	0.111	5.650626e+01	1.642014e+02	2.149020e+00	7.308122e-01
NC_000962.3	224	432536	0	A	T	0.047	-2.176167e+02	2.001087e+02	2.130893e+00	2.770438e-01
NC_000962.3	8999	432591	0	A	T	0.022	-1.277943e+02	3.780813e+02	2.145685e+00	7.354185e-01
NC_000962.3	5259	433522	0	A	T	0.023	1.181533e+02	3.182972e+02	2.145736e+00	7.105527e-01
NC_000962.3	4126	435181	0	A	T	0.014	2.842948e+02	3.246744e+02	2.126695e+00	3.814112e-01
NC_000962.3	5821	435190	0	A	T	0.112	-2.329367e+01	1.723312e+02	2.138170e+00	8.925023e-01
NC_000962.3	4127	436137	0	A	T	0.014	2.842948e+02	3.246744e+02	2.126695e+00	3.814112e-01
NC_000962.3	9000	436350	0	A	T	0.022	-1.277943e+02	3.780813e+02	2.145685e+00	7.354185e-01
NC_000962.3	5822	438158	0	A	T	0.107	6.693790e+01	1.379125e+02	2.136871e+00	6.275087e-01
NC_000962.3	4668	439978	0	A	T	0.011	2.071593e+01	1.071842e+02	2.124749e+00	8.467780e-01
NC_000962.3	4128	440099	0	A	T	0.013	1.262443e+02	3.322185e+02	2.135730e+00	7.040117e-01
NC_000962.3	14012	440560	0	A	T	0.037	-5.828175e+01	1.646072e+02	2.131996e+00	7.233536e-01
NC_000962.3	5690	440819	0	A	T	0.037	7.384595e+01	1.642342e+02	2.121346e+00	6.530550e-01
NC_000962.3	225	441823	0	A	T	0.050	-1.580640e+02	2.144225e+02	2.140347e+00	4.611724e-01
NC_000962.3	4669	443193	0	A	T	0.040	1.391144e+02	2.091502e+02	2.134427e+00	5.060916e-01
NC_000962.3	5823	443277	0	A	T	0.112	-1.806949e+01	1.372156e+02	2.132831e+00	8.952547e-01
NC_000962.3	4670	443715	0	A	T	0.040	1.347667e+02	1.873190e+02	2.144611e+00	4.720077e-01
NC_000962.3	2333	444351	0	A	T	0.218	-1.005854e+02	1.418253e+02	2.145318e+00	4.783294e-01
NC_000962.3	226	445780	0	A	T	0.057	1.077917e+02	2.524082e+02	2.136028e+00	6.694195e-01
NC_000962.3	5824	446165	0	A	T	0.111	7.236567e+01	1.705190e+02	2.148654e+00	6.713635e-01
NC_000962.3	8168	447698	0	A	T	0.014	1.218293e+02	3.027928e+02	2.142363e+00	6.874986e-01
NC_000962.3	5825	448266	0	A	T	0.082	1.035922e+02	1.180200e+02	2.132563e+00	3.802592e-01
NC_000962.3	10444	450640	0	A	T	0.028	-2.155604e+01	1.173521e+02	2.131631e+00	8.542910e-01
NC_000962.3	2334	453367	0	A	T	0.045	7.460165e+01	3.856466e+01	2.088667e+00	5.329853e-02
NC_000962.3	6235	453780	0	A	T	0.028	3.668723e+01	1.554350e+02	2.132014e+00	8.134513e-01
NC_000962.3	5826	454167	0	A	T	0.112	1.079039e+02	1.246353e+02	2.157649e+00	3.868011e-01
NC_000962.3	227	454295	0	A	T	0.366	3.890552e+01	5.850882e+01	2.127418e+00	5.062130e-01
NC_000962.3	228	454333	0	A	T	0.055	-6.660592e+01	1.406529e+02	2.126899e+00	6.359107e-01
NC_000962.3	5827	456281	0	A	T	0.108	-1.001941e+01	1.716206e+02	2.143248e+00	9.534550e-01
NC_000962.3	229	456594	0	A	T	0.053	-1.750255e+02	3.044831e+02	2.146727e+00	5.655182e-01
NC_000962.3	5260	457073	0	A	T	0.023	1.181533e+02	3.182972e+02	2.145736e+00	7.105527e-01
NC_000962.3	5828	457326	0	A	T	0.083	5.444696e+01	1.181125e+02	2.126900e+00	6.449022e-01
NC_000962.3	15803	457402	0	A	T	0.013	1.657318e+02	2.780848e+02	2.136308e+00	5.513070e-01
NC_000962.3	230	457452	0	A	T	0.438	9.719869e+01	1.371569e+02	2.122887e+00	4.786720e-01
NC_000962.3	231	459399	0	A	T	0.486	1.203373e+02	8.088886e+01	2.176299e+00	1.371035e-01
NC_000962.3	232	460413	0	A	T	0.046	-1.933605e+01	2.086491e+02	2.140969e+00	9.261796e-01
NC_000962.3	8169	460872	0	A	T	0.015	-1.872327e+02	2.542932e+02	2.128048e+00	4.617043e-01
NC_000962.3	14013	463336	0	A	T	0.039	-1.466419e+02	1.549916e+02	2.118267e+00	3.442791e-01
NC_000962.3	233	465300	0	A	T	0.053	-1.750255e+02	3.044831e+02	2.146727e+00	5.655182e-01
NC_000962.3	6238	466096	0	A	T	0.028	4.004517e+01	2.324928e+02	2.143772e+00	8.632767e-01
NC_000962.3	15804	466185	0	A	T	0.013	1.657318e+02	2.780848e+02	2.136308e+00	5.513070e-01
NC_000962.3	234	467498	0	A	T	0.500	-8.469294e+01	3.100488e+02	2.125309e+00	7.847785e-01
NC_000962.3	237	467546	0	A	T	0.499	3.039954e+02	4.292583e+02	2.131499e+00	4.789702e-01
NC_000962.3	240	467621	0	A	T	0.497	1.489107e+02	1.886444e+02	2.128225e+00	4.300545e-01
NC_000962.3	241	467638	0	A	T	0.498	1.390030e+02	2.144075e+02	2.142425e+00	5.169105e-01
NC_000962.3	5829	469420	0	A	T	0.083	1.015735e+02	1.091727e+02	2.132817e+00	3.523603e-01
NC_000962.3	5261	469466	0	A	T	0.022	1.137347e+02	2.876127e+02	2.141122e+00	6.925876e-01
NC_000962.3	4129	471375	0	A	T	0.014	2.842948e+02	3.246744e+02	2.126695e+00	3.814112e-01
NC_000962.3	2337	472207	0	A	T	0.018	-8.613408e+01	1.725026e+02	2.125885e+00	6.176478e-01
NC_000962.3	2338	472705	0	A	T	0.218	-3.033767e+00	1.488780e+02	2.141832e+00	9.837457e-01
NC_000962.3	245	475178	0	A	T	0.498	1.370823e+02	2.396309e+02	2.131154e+00	5.673941e-01
NC_000962.3	246	477234	0	A	T	0.053	-5.721543e+01	2.746028e+02	2.138596e+00	8.349865e-01
NC_000962.3	9004	478015	0	A	T	0.018	6.261143e+01	1.177698e+02	2.126302e+00	5.950749e-01
NC_000962.3	3254	478358	0	A	T	0.052	-1.376498e+02	1.691565e+02	2.139435e+00	4.159588e-01
NC_000962.3	1987	478662	0	A	T	0.013	-1.281889e+02	2.326399e+02	2.135309e+00	5.817263e-01
NC_000962.3	2339	479632	0	A	T	0.137	1.169883e+02	1.482462e+02	2.141969e+00	4.301855e-01
NC_000962.3	5640	483292	0	A	T	0.061	-2.542530e+01	3.460682e+01	2.099430e+00	4.626757e-01
NC_000962.3	249	483935	0	A	T	0.186	-2.982976e+01	9.076487e+01	2.132114e+00	7.424802e-01
NC_000962.3	1989	484428	0	A	T	0.012	3.455299e+01	3.457096e+02	2.148360e+00	9.204028e-01
NC_000962.3	250	484596	0	A	T	0.054	-2.255450e+01	3.084554e+02	2.141346e+00	9.417225e-01
NC_000962.3	9007	485475	0	A	T	0.021	-2.032154e+02	2.358969e+02	2.126837e+00	3.891627e-01
NC_000962.3	251	485811	0	A	T	0.055	-6.904955e+00	2.510784e+02	2.138601e+00	9.780647e-01
NC_000962.3	8170	486030	0	A	T	0.014	-2.927038e+02	3.960773e+02	2.143723e+00	4.600515e-01
NC_000962.3	5831	487852	0	A	T	0.106	-2.846356e+01	8.879322e+01	2.128416e+00	7.486012e-01
NC_000962.3	10445	488037	0	A	T	0.024	-2.385618e+02	1.722574e+02	2.122957e+00	1.663431e-01
NC_000962.3	4132	489073	0	A	T	0.154	-7.190597e+01	1.541648e+02	2.129962e+00	6.409999e-01
NC_000962.3	252	489935	0	A	T	0.437	1.168927e+02	1.244898e+02	2.130481e+00	3.479383e-01
NC_000962.3	5832	491591	0	A	T	0.112	-2.329367e+01	1.723312e+02	2.138170e+00	8.925023e-01
NC_000962.3	253	491742	0	A	T	0.057	1.077917e+02	2.524082e+02	2.136028e+00	6.694195e-01
NC_000962.3	254	492150	0	A	T	0.057	1.077917e+02	2.524082e+02	2.136028e+00	6.694195e-01
NC_000962.3	255	497491	0	A	T	0.053	-5.721543e+01	2.746028e+02	2.138596e+00	8.349865e-01
NC_000962.3	256	498531	0	A	T	0.057	1.077917e+02	2.524082e+02	2.136028e+00	6.694195e-01
NC_000962.3	257	498557	0	A	T	0.429	1.721983e+02	9.173164e+01	2.123975e+00	6.074046e-02
NC_000962.3	2342	501535	0	A	T	0.135	-1.241515e+02	1.180451e+02	2.127590e+00	2.931414e-01
NC_000962.3	4133	501615	0	A	T	0.042	-6.608032e+00	1.681512e+02	2.139054e+00	9.686594e-01
NC_000962.3	1990	502284	0	A	T	0.012	3.455299e+01	3.457096e+02	2.148360e+00	9.204028e-01
NC_000962.3	258	502589	0	A	T	0.500	-1.098188e+02	6.258956e+02	2.141252e+00	8.607497e-01
NC_000962.3	260	505974	0	A	T	0.056	-6.635501e+01	1.366085e+02	2.140759e+00	6.272489e-01
NC_000962.3	261	507029	0	A	T	0.054	-2.255450e+01	3.084554e+02	2.141346e+00	9.417225e-01
NC_000962.3	4674	507481	0	A	T	0.041	-3.014076e+02	2.980971e+02	2.131870e+00	3.121755e-01
NC_000962.3	4134	508218	0	A	T	0.013	1.262443e+02	3.322185e+02	2.135730e+00	7.040117e-01
NC_000962.3	8171	508668	0	A	T	0.014	8.549669e+01	2.811191e+02	2.136160e+00	7.610833e-01
NC_000962.3	263	513257	0	A	T	0.496	1.221796e+01	1.414874e+02	2.132331e+00	9.312001e-01
NC_000962.3	3257	513817	0	A	T	0.015	-1.162284e+02	1.945282e+02	2.143330e+00	5.502971e-01
NC_000962.3	7373	514158	0	A	T	0.016	3.435186e+00	2.554730e+02	2.147222e+00	9.892740e-01
NC_000962.3	4135	514245	0	A	T	0.041	9.131664e+01	2.215671e+02	2.141161e+00	6.803126e-01
NC_000962.3	15806	515067	0	A	T	0.013	1.312950e+02	2.620916e+02	2.137617e+00	6.165002e-01
NC_000962.3	6240	515125	0	A	T	0.028	4.004517e+01	2.324928e+02	2.143772e+00	8.632767e-01
NC_000962.3	266	517358	0	A	T	0.057	1.077917e+02	2.524082e+02	2.136028e+00	6.694195e-01
NC_000962.3	267	518987	0	A	T	0.049	6.076780e+01	1.685025e+02	2.133304e+00	7.184381e-01
NC_000962.3	9009	519974	0	A	T	0.022	-1.277943e+02	3.780813e+02	2.145685e+00	7.354185e-01
NC_000962.3	8172	522406	0	A	T	0.014	-2.927038e+02	3.960773e+02	2.143723e+00	4.600515e-01
NC_000962.3	268	524891	0	A	T	0.210	1.107202e+01	1.094814e+02	2.131167e+00	9.194635e-01
NC_000962.3	5834	525833	0	A	T	0.112	-4.366578e+01	1.459627e+02	2.133130e+00	7.648734e-01
NC_000962.3	5692	530917	0	A	T	0.037	7.384595e+01	1.642342e+02	2.121346e+00	6.530550e-01
NC_000962.3	269	533547	0	A	T	0.050	-1.556652e+02	2.131409e+02	2.137810e+00	4.653294e-01
NC_000962.3	6241	533781	0	A	T	0.028	4.004517e+01	2.324928e+02	2.143772e+00	8.632767e-01
NC_000962.3	2343	534691	0	A	T	0.217	1.016121e+01	1.210268e+02	2.137877e+00	9.331040e-01
NC_000962.3	8173	535045	0	A	T	0.015	8.018709e+01	2.625049e+02	2.139697e+00	7.600636e-01
NC_000962.3	2344	535695	0	A	T	0.137	5.224232e+01	1.386699e+02	2.138158e+00	7.064362e-01
NC_000962.3	10034	537019	0	A	T	0.011	-3.545305e+01	3.343671e+02	2.147522e+00	9.155765e-01
NC_000962.3	4676	539608	0	A	T	0.013	1.531594e+02	2.310788e+02	2.128815e+00	5.075884e-01
NC_000962.3	271	541201	0	A	T	0.499	-1.140654e+02	2.226397e+02	2.130054e+00	6.085158e-01
NC_000962.3	272	542014	0	A	T	0.054	-2.255450e+01	3.084554e+02	2.141346e+00	9.417225e-01
NC_000962.3	273	542514	0	A	T	0.046	-1.933605e+01	2.086491e+02	2.140969e+00	9.261796e-01
NC_000962.3	4136	544461	0	A	T	0.153	-9.341475e+01	1.283874e+02	2.123058e+00	4.670039e-01
NC_000962.3	6242	544683	0	A	T	0.027	5.729406e+01	2.562563e+02	2.148236e+00	8.231224e-01
NC_000962.3	274	546357	0	A	T	0.057	1.077917e+02	2.524082e+02	2.136028e+00	6.694195e-01
NC_000962.3	4137	546914	0	A	T	0.154	-8.880827e+01	1.634375e+02	2.135154e+00	5.869737e-01
NC_000962.3	5262	547529	0	A	T	0.023	6.686694e+01	2.246816e+02	2.132309e+00	7.660557e-01
NC_000962.3	3258	547575	0	A	T	0.022	6.985849e+01	2.333991e+02	2.144936e+00	7.647575e-01
NC_000962.3	275	549363	0	A	T	0.050	-1.580640e+02	2.144225e+02	2.140347e+00	4.611724e-01
NC_000962.3	8174	550820	0	A	T	0.014	-2.927038e+02	3.960773e+02	2.143723e+00	4.600515e-01
NC_000962.3	8175	551095	0	A	T	0.013	-1.563446e+02	2.444059e+02	2.124496e+00	5.224983e-01
NC_000962.3	277	551525	0	A	T	0.476	2.174658e+02	1.689413e+02	2.124729e+00	1.982703e-01
NC_000962.3	5835	552496	0	A	T	0.110	5.067100e+00	1.217516e+02	2.132113e+00	9.668101e-01
NC_000962.3	278	555991	0	A	T	0.055	3.608601e+02	1.443361e+02	2.097177e+00	1.255091e-02
NC_000962.3	3259	557133	0	A	T	0.053	-1.017695e+02	1.990640e+02	2.143410e+00	6.092798e-01
NC_000962.3	10446	557952	0	A	T	0.022	1.438691e+02	2.506901e+02	2.142543e+00	5.661513e-01
NC_000962.3	2345	558501	0	A	T	0.138	5.559490e+01	1.420911e+02	2.138243e+00	6.956747e-01
NC_000962.3	9011	560067	0	A	T	0.022	-1.277943e+02	3.780813e+02	2.145685e+00	7.354185e-01
NC_000962.3	280	561776	0	A	T	0.050	-1.556652e+02	2.131409e+02	2.137810e+00	4.653294e-01
NC_000962.3	14712	562552	0	A	T	0.011	3.201233e+01	9.319797e+01	2.118445e+00	7.312937e-01
NC_000962.3	2346	563420	0	A	T	0.217	-6.844451e+01	1.084483e+02	2.128312e+00	5.280820e-01
NC_000962.3	281	565655	0	A	T	0.211	-1.153775e+01	1.489479e+02	2.141139e+00	9.382696e-01
NC_000962.3	1992	565961	0	A	T	0.012	-1.714351e+02	2.313811e+02	2.152609e+00	4.588903e-01
NC_000962.3	4140	566323	0	A	T	0.017	3.045289e+01	5.945615e+01	2.112051e+00	6.086144e-01
NC_000962.3	5838	569897	0	A	T	0.101	-3.415088e-01	6.436060e+01	2.126912e+00	9.957672e-01
NC_000962.3	5695	569953	0	A	T	0.042	-1.713302e+01	7.652485e+01	2.138065e+00	8.228834e-01
NC_000962.3	3260	571943	0	A	T	0.053	-1.268737e+02	1.927650e+02	2.147174e+00	5.105536e-01
NC_000962.3	4677	571949	0	A	T	0.010	1.044236e+01	1.104334e+02	2.125177e+00	9.246821e-01
NC_000962.3	282	572591	0	A	T	0.054	3.243070e+02	1.988704e+02	2.140380e+00	1.032139e-01
NC_000962.3	283	573262	0	A	T	0.485	-1.235746e+01	7.887032e+01	2.127079e+00	8.755235e-01
NC_000962.3	5263	574445	0	A	T	0.022	1.200800e+02	2.614649e+02	2.141554e+00	6.461341e-01
NC_000962.3	10447	574862	0	A	T	0.018	1.939270e+01	1.180717e+02	2.124516e+00	8.695666e-01
NC_000962.3	5839	575679	0	A	T	0.108	-1.001941e+01	1.716206e+02	2.143248e+00	9.534550e-01
NC_000962.3	5264	575837	0	A	T	0.023	1.181533e+02	3.182972e+02	2.145736e+00	7.105527e-01
NC_000962.3	285	575907	0	A	T	0.047	-2.255959e+02	1.637915e+02	2.128765e+00	1.686726e-01
NC_000962.3	10448	577001	0	A	T	0.011	-3.303866e+01	7.734127e+01	2.120110e+00	6.693269e-01
NC_000962.3	8176	579885	0	A	T	0.014	-2.927038e+02	3.960773e+02	2.143723e+00	4.600515e-01
NC_000962.3	36881	580695	0	A	T	0.014	-6.504617e+01	6.465891e+01	2.107090e+00	3.146293e-01
NC_000962.3	5085	580727	0	A	T	0.027	-4.084775e+01	6.883033e+01	2.113152e+00	5.529912e-01
NC_000962.3	287	580772	0	A	T	0.219	-8.221772e+00	2.126444e+01	2.126276e+00	6.990901e-01
NC_000962.3	289	583171	0	A	T	0.053	-1.750255e+02	3.044831e+02	2.146727e+00	5.655182e-01
NC_000962.3	290	584171	0	A	T	0.057	4.483417e+02	1.936913e+02	2.143362e+00	2.080095e-02
NC_000962.3	2347	584438	0	A	T	0.214	5.749192e+01	9.150194e+01	2.141444e+00	5.299214e-01
NC_000962.3	14016	586214	0	A	T	0.041	-8.954541e+01	1.567788e+02	2.116805e+00	5.680027e-01
NC_000962.3	2348	589536	0	A	T	0.219	1.643810e+01	1.271327e+02	2.137929e+00	8.971436e-01
NC_000962.3	292	590436	0	A	T	0.497	2.231121e+02	2.207313e+02	2.114859e+00	3.123282e-01
NC_000962.3	7376	594351	0	A	T	0.016	3.435186e+00	2.554730e+02	2.147222e+00	9.892740e-01
NC_000962.3	4141	595321	0	A	T	0.018	-1.621331e+02	3.671969e+02	2.144524e+00	6.589019e-01
NC_000962.3	4142	595400	0	A	T	0.040	2.398838e+01	1.495165e+02	2.128884e+00	8.725625e-01
NC_000962.3	294	597816	0	A	T	0.474	1.808524e+01	1.363949e+02	2.136918e+00	8.945367e-01
NC_000962.3	295	598475	0	A	T	0.498	1.228852e+02	2.659394e+02	2.133963e+00	6.441104e-01
NC_000962.3	62863	598847	0	A	T	0.010	-8.820354e-01	6.629478e+01	2.120283e+00	9.893869e-01
NC_000962.3	4143	599165	0	A	T	0.041	9.131664e+01	2.215671e+02	2.141161e+00	6.803126e-01
NC_000962.3	296	599868	0	A	T	0.057	1.077917e+02	2.524082e+02	2.136028e+00	6.694195e-01
NC_000962.3	4680	599898	0	A	T	0.041	-3.014076e+02	2.980971e+02	2.131870e+00	3.121755e-01
NC_000962.3	10452	600116	0	A	T	0.024	-2.385618e+02	1.722574e+02	2.122957e+00	1.663431e-01
NC_000962.3	4681	600198	0	A	T	0.010	1.044236e+01	1.104334e+02	2.125177e+00	9.246821e-01
NC_000962.3	4682	603403	0	A	T	0.041	-3.014076e+02	2.980971e+02	2.131870e+00	3.121755e-01
NC_000962.3	297	605150	0	A	T	0.046	-1.933605e+01	2.086491e+02	2.140969e+00	9.261796e-01
NC_000962.3	4683	605610	0	A	T	0.040	1.391783e+02	2.619355e+02	2.147319e+00	5.952802e-01
NC_000962.3	3261	608037	0	A	T	0.086	3.504422e+01	5.115657e+01	2.122632e+00	4.934557e-01
NC_000962.3	5841	608775	0	A	T	0.107	5.176636e+01	1.360867e+02	2.133955e+00	7.037234e-01
NC_000962.3	298	610120	0	A	T	0.497	1.272067e+02	2.023997e+02	2.117032e+00	5.298044e-01
NC_000962.3	1993	610604	0	A	T	0.012	3.455299e+01	3.457096e+02	2.148360e+00	9.204028e-01
NC_000962.3	299	611048	0	A	T	0.050	-1.556652e+02	2.131409e+02	2.137810e+00	4.653294e-01
NC_000962.3	9014	611208	0	A	T	0.022	-1.277943e+02	3.780813e+02	2.145685e+00	7.354185e-01
NC_000962.3	4684	613989	0	A	T	0.040	1.307337e+02	2.328742e+02	2.148194e+00	5.746380e-01
NC_000962.3	10036	617871	0	A	T	0.011	-3.545305e+01	3.343671e+02	2.147522e+00	9.155765e-01
NC_000962.3	4144	618279	0	A	T	0.013	1.262443e+02	3.322185e+02	2.135730e+00	7.040117e-01
NC_000962.3	301	620625	0	A	T	0.049	9.143884e+01	1.925786e+02	2.139808e+00	6.350091e-01
NC_000962.3	8178	621179	0	A	T	0.014	-2.927038e+02	3.960773e+02	2.143723e+00	4.600515e-01
NC_000962.3	302	621598	0	A	T	0.047	-2.176167e+02	2.001087e+02	2.130893e+00	2.770438e-01
NC_000962.3	8179	622663	0	A	T	0.014	-2.927038e+02	3.960773e+02	2.143723e+00	4.600515e-01
NC_000962.3	3262	623021	0	A	T	0.033	2.401697e+01	1.803969e+02	2.142951e+00	8.941103e-01
NC_000962.3	37173	623222	0	A	T	0.018	2.411377e+01	4.597570e+01	2.118795e+00	6.000377e-01
NC_000962.3	37420	623268	0	A	T	0.074	6.519147e+00	2.476266e+01	2.128155e+00	7.923926e-01
NC_000962.3	45341	623298	0	A	T	0.019	-1.061967e+01	5.331981e+01	2.124923e+00	8.421650e-01
NC_000962.3	303	623472	0	A	T	0.390	-2.429143e+00	2.873431e+01	2.123362e+00	9.326431e-01
NC_000962.3	304	623508	0	A	T	0.358	3.245777e+01	2.609699e+01	2.196804e+00	2.138465e-01
NC_000962.3	4685	625444	0	A	T	0.041	-8.460999e+01	2.677072e+02	2.135493e+00	7.520179e-01
NC_000962.3	305	627485	0	A	T	0.052	-1.760263e+02	1.360410e+02	2.166697e+00	1.959488e-01
NC_000962.3	5843	628334	0	A	T	0.081	1.245423e+02	1.065026e+02	2.127666e+00	2.424882e-01
NC_000962.3	306	628864	0	A	T	0.054	-2.255450e+01	3.084554e+02	2.141346e+00	9.417225e-01
NC_000962.3	4145	628895	0	A	T	0.154	-1.208434e+02	1.691422e+02	2.135717e+00	4.750928e-01
NC_000962.3	5844	629925	0	A	T	0.107	-2.299763e+01	1.621838e+02	2.142547e+00	8.872626e-01
NC_000962.3	307	630722	0	A	T	0.436	1.614074e+02	1.287033e+02	2.107838e+00	2.100551e-01
NC_000962.3	4146	631689	0	A	T	0.018	-1.621331e+02	3.671969e+02	2.144524e+00	6.589019e-01
NC_000962.3	3263	632330	0	A	T	0.033	2.401697e+01	1.803969e+02	2.142951e+00	8.941103e-01
NC_000962.3	5845	632455	0	A	T	0.084	-4.894600e+01	8.634174e+01	2.144232e+00	5.709000e-01
NC_000962.3	3264	634041	0	A	T	0.022	2.125372e+01	2.207430e+02	2.142068e+00	9.233126e-01
NC_000962.3	309	637319	0	A	T	0.476	1.373986e+02	1.827627e+02	2.133628e+00	4.523309e-01
NC_000962.3	5846	637730	0	A	T	0.104	-8.299861e+01	1.041277e+02	2.127575e+00	4.255640e-01
NC_000962.3	2350	637922	0	A	T	0.219	-7.158818e+01	1.417674e+02	2.137027e+00	6.136758e-01
NC_000962.3	5265	639592	0	A	T	0.023	2.767085e+02	2.158338e+02	2.146943e+00	2.000817e-01
NC_000962.3	5847	640914	0	A	T	0.082	1.435751e+02	9.873008e+01	2.101004e+00	1.461546e-01
NC_000962.3	310	640954	0	A	T	0.053	2.146297e+02	1.835699e+02	2.126578e+00	2.425624e-01
NC_000962.3	6247	646243	0	A	T	0.028	4.004517e+01	2.324928e+02	2.143772e+00	8.632767e-01
NC_000962.3	311	648002	0	A	T	0.494	9.263292e+01	1.088387e+02	2.121800e+00	3.948867e-01
NC_000962.3	312	648856	0	A	T	0.057	4.260985e+01	1.850035e+02	2.129953e+00	8.178842e-01
NC_000962.3	5848	648990	0	A	T	0.107	4.199367e+01	1.666491e+02	2.137425e+00	8.010943e-01
NC_000962.3	313	655986	0	A	T	0.057	1.077917e+02	2.524082e+02	2.136028e+00	6.694195e-01
NC_000962.3	314	657081	0	A	T	0.055	-6.904955e+00	2.510784e+02	2.138601e+00	9.780647e-01
NC_000962.3	315	657142	0	A	T	0.054	-2.255450e+01	3.084554e+02	2.141346e+00	9.417225e-01
NC_000962.3	4147	657269	0	A	T	0.154	-1.153359e+02	1.449438e+02	2.122546e+00	4.263516e-01
NC_000962.3	10453	657730	0	A	T	0.020	-6.808834e+01	2.586569e+02	2.140006e+00	7.924136e-01
NC_000962.3	4148	658322	0	A	T	0.012	2.773080e+02	1.577260e+02	2.088014e+00	7.898195e-02
NC_000962.3	316	659341	0	A	T	0.057	1.077917e+02	2.524082e+02	2.136028e+00	6.694195e-01
NC_000962.3	9019	660075	0	A	T	0.021	-2.792317e+01	2.253541e+02	2.132285e+00	9.014095e-01
NC_000962.3	317	662911	0	A	T	0.057	6.335798e+01	2.329368e+02	2.139920e+00	7.856729e-01
NC_000962.3	9020	663146	0	A	T	0.021	-1.138829e+02	1.980089e+02	2.134529e+00	5.653073e-01
NC_000962.3	2351	664249	0	A	T	0.219	-3.706560e+01	1.362740e+02	2.137162e+00	7.856754e-01
NC_000962.3	318	665293	0	A	T	0.438	1.314678e+02	1.469252e+02	2.134332e+00	3.710814e-01
NC_000962.3	3265	667659	0	A	T	0.053	-3.936472e+00	1.587932e+02	2.135578e+00	9.802268e-01
NC_000962.3	1997	668888	0	A	T	0.014	1.609910e+01	1.458404e+02	2.128888e+00	9.121203e-01
NC_000962.3	319	669033	0	A	T	0.049	6.540547e+01	1.833899e+02	2.140707e+00	7.214205e-01
NC_000962.3	320	669398	0	A	T	0.498	6.896672e+01	2.381167e+02	2.138380e+00	7.721477e-01
NC_000962.3	321	670545	0	A	T	0.055	1.469376e+02	1.516297e+02	2.097771e+00	3.327181e-01
NC_000962.3	323	672491	0	A	T	0.394	-2.710031e+01	2.947524e+01	2.069788e+00	3.580627e-01
NC_000962.3	44030	672722	0	A	T	0.031	-1.029865e+02	6.306526e+01	2.106607e+00	1.027358e-01
NC_000962.3	325	673238	0	A	T	0.293	-3.363187e+01	2.267701e+01	1.995404e+00	1.383225e-01
NC_000962.3	61572	673407	0	A	T	0.018	3.842988e-01	1.032014e+02	2.124250e+00	9.970295e-01
NC_000962.3	44031	673564	0	A	T	0.033	3.406970e+01	7.151129e+01	2.134219e+00	6.338615e-01
NC_000962.3	2352	675673	0	A	T	0.138	7.155215e+01	1.183343e+02	2.130554e+00	5.455218e-01
NC_000962.3	2353	675797	0	A	T	0.101	-6.574162e+01	1.287683e+02	2.139220e+00	6.097685e-01
NC_000962.3	4689	680007	0	A	T	0.041	-3.014076e+02	2.980971e+02	2.131870e+00	3.121755e-01
NC_000962.3	5266	683154	0	A	T	0.023	1.181533e+02	3.182972e+02	2.145736e+00	7.105527e-01
NC_000962.3	326	683829	0	A	T	0.049	9.143884e+01	1.925786e+02	2.139808e+00	6.350091e-01
NC_000962.3	10454	684362	0	A	T	0.020	-6.450432e+01	2.473231e+02	2.140113e+00	7.942851e-01
NC_000962.3	10455	685048	0	A	T	0.022	1.438691e+02	2.506901e+02	2.142543e+00	5.661513e-01
NC_000962.3	327	685461	0	A	T	0.499	1.181632e+02	3.397363e+02	2.141835e+00	7.280467e-01
NC_000962.3	328	685608	0	A	T	0.476	-5.733591e+01	1.188084e+02	2.127705e+00	6.294763e-01
NC_000962.3	4690	685991	0	A	T	0.040	2.186788e+01	2.168614e+02	2.135728e+00	9.196964e-01
NC_000962.3	329	686264	0	A	T	0.047	-2.097492e+02	1.910491e+02	2.128908e+00	2.724828e-01
NC_000962.3	4149	686655	0	A	T	0.150	4.170131e+01	1.014124e+02	2.141244e+00	6.809976e-01
NC_000962.3	10456	686915	0	A	T	0.020	-6.450432e+01	2.473231e+02	2.140113e+00	7.942851e-01
NC_000962.3	330	686972	0	A	T	0.493	-1.830937e+01	1.116203e+02	2.129506e+00	8.697338e-01
NC_000962.3	9022	687129	0	A	T	0.022	-1.277943e+02	3.780813e+02	2.145685e+00	7.354185e-01
NC_000962.3	1998	687191	0	A	T	0.012	6.884691e+01	2.383110e+02	2.134574e+00	7.727128e-01
NC_000962.3	331	688793	0	A	T	0.057	2.471249e+02	1.920879e+02	2.118908e+00	1.985168e-01
NC_000962.3	10039	689655	0	A	T	0.011	-3.545305e+01	3.343671e+02	2.147522e+00	9.155765e-01
NC_000962.3	332	690450	0	A	T	0.056	-3.665476e+01	1.612466e+02	2.135182e+00	8.202139e-01
NC_000962.3	333	690465	0	A	T	0.498	2.428977e+01	1.923459e+02	2.129566e+00	8.995307e-01
NC_000962.3	4150	691888	0	A	T	0.123	3.607174e+01	6.466311e+01	2.132022e+00	5.770599e-01
NC_000962.3	10040	691888	0	A	T	0.012	-7.327682e+01	7.490574e+01	2.130742e+00	3.281516e-01
NC_000962.3	334	694531	0	A	T	0.049	2.696756e+02	1.507539e+02	2.161902e+00	7.389888e-02
NC_000962.3	7379	695560	0	A	T	0.016	3.435186e+00	2.554730e+02	2.147222e+00	9.892740e-01
NC_000962.3	336	696917	0	A	T	0.054	-2.255450e+01	3.084554e+02	2.141346e+00	9.417225e-01
NC_000962.3	2354	697114	0	A	T	0.101	9.277780e+00	1.325198e+02	2.140074e+00	9.441973e-01
NC_000962.3	337	698968	0	A	T	0.500	-1.292320e+02	5.239792e+02	2.142723e+00	8.052335e-01
NC_000962.3	338	699840	0	A	T	0.046	-1.933605e+01	2.086491e+02	2.140969e+00	9.261796e-01
NC_000962.3	4691	700286	0	A	T	0.041	-1.295768e+01	2.702622e+02	2.139337e+00	9.617684e-01
NC_000962.3	6252	701336	0	A	T	0.027	5.729406e+01	2.562563e+02	2.148236e+00	8.231224e-01
NC_000962.3	1999	703356	0	A	T	0.012	3.455299e+01	3.457096e+02	2.148360e+00	9.204028e-01
NC_000962.3	6253	705595	0	A	T	0.028	-6.640039e+01	2.709070e+02	2.140510e+00	8.064190e-01
NC_000962.3	4151	706008	0	A	T	0.014	2.842948e+02	3.246744e+02	2.126695e+00	3.814112e-01
NC_000962.3	340	707334	0	A	T	0.054	-2.255450e+01	3.084554e+02	2.141346e+00	9.417225e-01
NC_000962.3	2355	709226	0	A	T	0.219	-8.265885e+01	1.575238e+02	2.143706e+00	5.998645e-01
NC_000962.3	341	712693	0	A	T	0.211	-1.377143e+01	1.372053e+02	2.138810e+00	9.200670e-01
NC_000962.3	6255	713071	0	A	T	0.022	-1.443817e+02	1.305076e+02	2.134382e+00	2.688207e-01
NC_000962.3	342	713310	0	A	T	0.055	-5.512117e+01	1.623886e+02	2.140136e+00	7.343394e-01
NC_000962.3	3266	720743	0	A	T	0.014	-2.355660e+02	1.276479e+02	2.121186e+00	6.522736e-02
NC_000962.3	343	721373	0	A	T	0.053	-1.750255e+02	3.044831e+02	2.146727e+00	5.655182e-01
NC_000962.3	10457	722094	0	A	T	0.020	-6.450432e+01	2.473231e+02	2.140113e+00	7.942851e-01
NC_000962.3	6256	722324	0	A	T	0.023	-1.046000e+02	1.422873e+02	2.136323e+00	4.624067e-01
NC_000962.3	344	725190	0	A	T	0.053	-5.805983e+01	1.244017e+02	2.119848e+00	6.407927e-01
NC_000962.3	10458	725381	0	A	T	0.020	-6.808834e+01	2.586569e+02	2.140006e+00	7.924136e-01
NC_000962.3	2356	726703	0	A	T	0.216	-8.882001e+01	1.018388e+02	2.135459e+00	3.832992e-01
NC_000962.3	4153	726816	0	A	T	0.044	1.547313e+02	1.697930e+02	2.160607e+00	3.623289e-01
NC_000962.3	4154	728557	0	A	T	0.018	-1.621331e+02	3.671969e+02	2.144524e+00	6.589019e-01
NC_000962.3	3267	733798	0	A	T	0.052	-7.362057e+01	1.670627e+02	2.133519e+00	6.595290e-01
NC_000962.3	9027	735387	0	A	T	0.021	-4.146119e+01	3.479379e+02	2.146429e+00	9.051670e-01
NC_000962.3	4693	735901	0	A	T	0.041	-3.014076e+02	2.980971e+02	2.131870e+00	3.121755e-01
NC_000962.3	2357	736710	0	A	T	0.190	6.909146e+01	1.403304e+02	2.141130e+00	6.225656e-01
NC_000962.3	348	738522	0	A	T	0.053	-1.750255e+02	3.044831e+02	2.146727e+00	5.655182e-01
NC_000962.3	4694	738816	0	A	T	0.041	-3.014076e+02	2.980971e+02	2.131870e+00	3.121755e-01
NC_000962.3	5851	739444	0	A	T	0.082	1.319604e+02	1.076038e+02	2.121025e+00	2.203127e-01
NC_000962.3	4155	740349	0	A	T	0.013	1.262443e+02	3.322185e+02	2.135730e+00	7.040117e-01
NC_000962.3	221216	742550	0	A	T	0.016	1.902278e+02	7.442127e+01	2.042259e+00	1.071122e-02
NC_000962.3	2359	752343	0	A	T	0.219	-7.265714e+01	1.288751e+02	2.130198e+00	5.730124e-01
NC_000962.3	2360	752802	0	A	T	0.136	1.209584e+02	1.298375e+02	2.134750e+00	3.517288e-01
NC_000962.3	350	754186	0	A	T	0.498	1.246723e+02	1.982304e+02	2.128939e+00	5.295204e-01
NC_000962.3	7382	754285	0	A	T	0.016	3.435186e+00	2.554730e+02	2.147222e+00	9.892740e-01
NC_000962.3	15809	756523	0	A	T	0.013	1.657318e+02	2.780848e+02	2.136308e+00	5.513070e-01
NC_000962.3	2361	757040	0	A	T	0.018	-1.075433e+02	2.255250e+02	2.140764e+00	6.335527e-01
NC_000962.3	351	757139	0	A	T	0.053	-5.929774e+01	2.300472e+02	2.131748e+00	7.966350e-01
NC_000962.3	352	757182	0	A	T	0.056	-9.137266e+00	1.811040e+02	2.134153e+00	9.597699e-01
NC_000962.3	10042	758750	0	A	T	0.011	-3.545305e+01	3.343671e+02	2.147522e+00	9.155765e-01
NC_000962.3	5854	760115	0	A	T	0.109	5.732853e+01	1.088409e+02	2.140095e+00	5.984891e-01
NC_000962.3	10043	760555	0	A	T	0.011	-3.545305e+01	3.343671e+02	2.147522e+00	9.155765e-01
NC_000962.3	2001	761109	0	A	T	0.011	-1.700869e+01	5.846708e+01	2.119041e+00	7.711715e-01
NC_000962.3	2362	761110	0	A	T	0.065	4.461874e+01	3.566594e+01	2.106332e+00	2.111786e-01
NC_000962.3	8902	761139	0	A	T	0.011	-3.183475e+01	5.637223e+01	2.130096e+00	5.723701e-01
NC_000962.3	353	761155	0	A	T	0.217	7.868993e+01	1.919813e+01	1.990976e+00	4.439655e-05
NC_000962.3	10459	761880	0	A	T	0.021	6.132413e+01	2.841385e+02	2.140637e+00	8.291620e-01
NC_000962.3	4696	761889	0	A	T	0.041	-1.295768e+01	2.702622e+02	2.139337e+00	9.617684e-01
NC_000962.3	354	763031	0	A	T	0.057	1.077917e+02	2.524082e+02	2.136028e+00	6.694195e-01
NC_000962.3	3268	764817	0	A	T	0.016	2.542040e+01	4.732780e+01	2.115484e+00	5.912916e-01
NC_000962.3	4158	764817	0	A	T	0.011	1.918545e+02	6.385669e+01	2.056893e+00	2.717343e-03
NC_000962.3	2363	764995	0	A	T	0.218	-1.178293e+02	1.418914e+02	2.138796e+00	4.064720e-01
NC_000962.3	4159	765150	0	A	T	0.154	-1.514141e+02	1.497411e+02	2.129680e+00	3.121435e-01
NC_000962.3	8182	765590	0	A	T	0.014	-2.927038e+02	3.960773e+02	2.143723e+00	4.600515e-01
NC_000962.3	9719	766487	0	A	T	0.011	1.816037e+01	6.149159e+01	2.128418e+00	7.677936e-01
NC_000962.3	355	767414	0	A	T	0.208	7.279605e+01	9.668821e+01	2.135257e+00	4.516650e-01
NC_000962.3	2364	768737	0	A	T	0.058	1.440373e+02	1.405495e+02	2.105748e+00	3.056627e-01
NC_000962.3	2365	769647	0	A	T	0.018	7.677507e+01	2.160082e+02	2.145056e+00	7.223343e-01
NC_000962.3	2366	769663	0	A	T	0.138	2.024781e+02	1.427138e+02	2.147115e+00	1.562331e-01
NC_000962.3	2367	769963	0	A	T	0.190	5.274633e+01	1.407314e+02	2.138552e+00	7.078763e-01
NC_000962.3	356	773497	0	A	T	0.049	9.143884e+01	1.925786e+02	2.139808e+00	6.350091e-01
NC_000962.3	2368	773809	0	A	T	0.219	-1.843255e+02	1.221350e+02	2.138094e+00	1.315197e-01
NC_000962.3	357	775639	0	A	T	0.497	3.126056e+02	1.353940e+02	2.103921e+00	2.112542e-02
NC_000962.3	358	776100	0	A	T	0.057	1.077917e+02	2.524082e+02	2.136028e+00	6.694195e-01
NC_000962.3	359	776182	0	A	T	0.046	-1.933605e+01	2.086491e+02	2.140969e+00	9.261796e-01
NC_000962.3	5267	777876	0	A	T	0.022	-1.822093e+02	2.151951e+02	2.142971e+00	3.973267e-01
NC_000962.3	5268	779182	0	A	T	0.023	1.181533e+02	3.182972e+02	2.145736e+00	7.105527e-01
NC_000962.3	360	779615	0	A	T	0.053	-1.750255e+02	3.044831e+02	2.146727e+00	5.655182e-01
NC_000962.3	2002	779630	0	A	T	0.012	3.455299e+01	3.457096e+02	2.148360e+00	9.204028e-01
NC_000962.3	5857	781276	0	A	T	0.086	1.912889e+01	1.043515e+02	2.132741e+00	8.545850e-01
NC_000962.3	361	781395	0	A	T	0.499	-8.461427e+01	2.322368e+02	2.130180e+00	7.156665e-01
NC_000962.3	362	781687	0	A	T	0.039	-1.533046e+01	4.203820e+01	2.129940e+00	7.154170e-01
NC_000962.3	10044	781822	0	A	T	0.018	4.089010e+01	7.632380e+01	2.125001e+00	5.922368e-01
NC_000962.3	4160	782246	0	A	T	0.018	-1.621331e+02	3.671969e+02	2.144524e+00	6.589019e-01
NC_000962.3	3269	784440	0	A	T	0.033	5.754465e+01	1.904691e+02	2.148149e+00	7.626139e-01
NC_000962.3	7384	787318	0	A	T	0.016	3.622786e+02	2.081948e+02	2.149666e+00	8.210604e-02
NC_000962.3	4698	787680	0	A	T	0.041	3.969289e+01	2.278758e+02	2.137317e+00	8.617491e-01
NC_000962.3	9031	787869	0	A	T	0.021	-5.741503e+01	3.166241e+02	2.145701e+00	8.561361e-01
NC_000962.3	4161	788259	0	A	T	0.154	-1.344993e+02	1.651968e+02	2.128833e+00	4.157102e-01
NC_000962.3	3270	790180	0	A	T	0.053	-1.017695e+02	1.990640e+02	2.143410e+00	6.092798e-01
NC_000962.3	363	791249	0	A	T	0.047	-2.176167e+02	2.001087e+02	2.130893e+00	2.770438e-01
NC_000962.3	10461	791655	0	A	T	0.021	4.995496e+01	2.628942e+02	2.140178e+00	8.493271e-01
NC_000962.3	4162	794481	0	A	T	0.018	-1.621331e+02	3.671969e+02	2.144524e+00	6.589019e-01
NC_000962.3	3271	794915	0	A	T	0.022	2.125372e+01	2.207430e+02	2.142068e+00	9.233126e-01
NC_000962.3	5858	795023	0	A	T	0.083	1.071321e+02	1.221688e+02	2.127544e+00	3.807111e-01
NC_000962.3	2369	796509	0	A	T	0.219	-8.444253e+01	1.355645e+02	2.137978e+00	5.334747e-01
NC_000962.3	5269	797395	0	A	T	0.021	-1.100393e+00	1.546915e+02	2.130006e+00	9.943255e-01
NC_000962.3	364	797736	0	A	T	0.050	-1.556652e+02	2.131409e+02	2.137810e+00	4.653294e-01
NC_000962.3	15811	798234	0	A	T	0.012	4.836384e+01	1.995503e+02	2.127967e+00	8.085406e-01
NC_000962.3	365	798355	0	A	T	0.054	-2.255450e+01	3.084554e+02	2.141346e+00	9.417225e-01
NC_000962.3	8183	798933	0	A	T	0.014	-2.927038e+02	3.960773e+02	2.143723e+00	4.600515e-01
NC_000962.3	366	799666	0	A	T	0.053	-1.769029e+02	2.709885e+02	2.141891e+00	5.140100e-01
NC_000962.3	4163	800219	0	A	T	0.044	1.547313e+02	1.697930e+02	2.160607e+00	3.623289e-01
NC_000962.3	4699	801009	0	A	T	0.041	-1.292609e+00	2.124385e+02	2.136429e+00	9.951462e-01
NC_000962.3	5270	802427	0	A	T	0.014	-3.720539e+01	4.875883e+01	2.105046e+00	4.455883e-01
NC_000962.3	5859	805663	0	A	T	0.112	-2.329367e+01	1.723312e+02	2.138170e+00	8.925023e-01
NC_000962.3	369	811753	0	A	T	0.054	-2.255450e+01	3.084554e+02	2.141346e+00	9.417225e-01
NC_000962.3	4700	812339	0	A	T	0.041	-3.014076e+02	2.980971e+02	2.131870e+00	3.121755e-01
NC_000962.3	2371	812808	0	A	T	0.137	1.359533e+02	1.495141e+02	2.140230e+00	3.633794e-01
NC_000962.3	6258	814641	0	A	T	0.028	-6.640039e+01	2.709070e+02	2.140510e+00	8.064190e-01
NC_000962.3	8184	817655	0	A	T	0.014	-2.927038e+02	3.960773e+02	2.143723e+00	4.600515e-01
NC_000962.3	370	820483	0	A	T	0.429	9.622297e+01	1.052887e+02	2.130905e+00	3.609601e-01
NC_000962.3	371	820752	0	A	T	0.057	1.077917e+02	2.524082e+02	2.136028e+00	6.694195e-01
NC_000962.3	14167	824362	0	A	T	0.010	2.774327e+01	7.491283e+01	2.124064e+00	7.111959e-01
NC_000962.3	2372	826091	0	A	T	0.101	-6.574162e+01	1.287683e+02	2.139220e+00	6.097685e-01
NC_000962.3	7385	829698	0	A	T	0.016	3.435186e+00	2.554730e+02	2.147222e+00	9.892740e-01
NC_000962.3	372	830869	0	A	T	0.057	-3.114474e+01	1.640876e+02	2.136444e+00	8.494945e-01
NC_000962.3	8185	831206	0	A	T	0.019	7.145944e+01	2.164055e+02	2.146270e+00	7.412999e-01
NC_000962.3	5271	831344	0	A	T	0.023	1.181533e+02	3.182972e+02	2.145736e+00	7.105527e-01
NC_000962.3	10046	831500	0	A	T	0.011	-3.545305e+01	3.343671e+02	2.147522e+00	9.155765e-01
NC_000962.3	5861	832708	0	A	T	0.112	-2.329367e+01	1.723312e+02	2.138170e+00	8.925023e-01
NC_000962.3	373	835611	0	A	T	0.049	9.143884e+01	1.925786e+02	2.139808e+00	6.350091e-01
NC_000962.3	2839	836272	0	A	T	0.240	-1.198699e+02	2.226418e+01	1.537124e+00	8.803011e-08
NC_000962.3	2840	836291	0	A	T	0.268	-1.691276e+02	2.221689e+01	1.197432e+00	5.523099e-14
NC_000962.3	8869	836426	0	A	T	0.331	-3.829315e+01	2.823097e+01	2.010601e+00	1.752269e-01
NC_000962.3	3272	836454	0	A	T	0.385	-1.488778e+02	3.669486e+01	1.793256e+00	5.297035e-05
NC_000962.3	3273	836538	0	A	T	0.404	-1.148452e+02	3.154255e+01	1.864083e+00	2.835230e-04
NC_000962.3	2004	836658	0	A	T	0.451	-1.271271e+02	4.502957e+01	1.982929e+00	4.835620e-03
NC_000962.3	5862	836777	0	A	T	0.086	1.371301e+01	6.688764e+01	2.130073e+00	8.375957e-01
NC_000962.3	374	837033	0	A	T	0.467	-8.886187e+01	4.888035e+01	2.031490e+00	6.932857e-02
NC_000962.3	11015	837794	0	A	T	0.019	5.786229e+01	1.040484e+02	2.132098e+00	5.782425e-01
NC_000962.3	44047	837863	0	A	T	0.028	1.917053e+01	5.432803e+01	2.114823e+00	7.242524e-01
NC_000962.3	44836	838902	0	A	T	0.021	4.537757e+01	4.079870e+01	2.116851e+00	2.662680e-01
NC_000962.3	36891	838954	0	A	T	0.021	-8.336520e+01	5.118022e+01	2.099060e+00	1.036134e-01
NC_000962.3	37185	839046	0	A	T	0.037	6.688495e+00	3.906200e+01	2.133621e+00	8.640744e-01
NC_000962.3	19196	839194	0	A	T	0.282	-6.950192e+01	2.862944e+01	1.900405e+00	1.534796e-02
NC_000962.3	36897	839263	0	A	T	0.060	-7.613678e+00	4.066765e+01	2.123152e+00	8.515230e-01
NC_000962.3	36898	839309	0	A	T	0.071	-5.024242e+01	2.995238e+01	2.058684e+00	9.373011e-02
NC_000962.3	36899	839334	0	A	T	0.340	-6.683242e+01	2.529506e+01	1.912395e+00	8.349248e-03
NC_000962.3	36901	839348	0	A	T	0.326	-3.624509e+01	2.471386e+01	2.006103e+00	1.427570e-01
NC_000962.3	36904	839380	0	A	T	0.093	-9.898733e+00	2.743199e+01	2.119874e+00	7.182796e-01
NC_000962.3	36905	839407	0	A	T	0.134	-5.480529e+01	2.482909e+01	2.034346e+00	2.748700e-02
NC_000962.3	36906	839419	0	A	T	0.105	-3.492968e+01	2.709006e+01	2.086675e+00	1.975177e-01
NC_000962.3	36909	839446	0	A	T	0.146	-6.624301e-01	2.034343e+01	2.120655e+00	9.740292e-01
NC_000962.3	11061	839496	0	A	T	0.095	-4.158880e+01	3.594436e+01	2.086568e+00	2.474958e-01
NC_000962.3	11063	839534	0	A	T	0.045	-8.892356e+00	3.603430e+01	2.127289e+00	8.051259e-01
NC_000962.3	9630	839949	0	A	T	0.139	-4.640447e+01	3.297651e+01	2.054342e+00	1.596351e-01
NC_000962.3	69807	839986	0	A	T	0.011	7.857082e+01	6.275129e+01	2.105166e+00	2.107847e-01
NC_000962.3	36922	840061	0	A	T	0.023	-8.209982e+01	4.929310e+01	2.065498e+00	9.607267e-02
NC_000962.3	37677	840135	0	A	T	0.024	5.706737e+01	3.859288e+01	2.133103e+00	1.394898e-01
NC_000962.3	22730	840241	0	A	T	0.157	1.648507e+01	2.324656e+01	2.123082e+00	4.783792e-01
NC_000962.3	43395	840272	0	A	T	0.018	2.897234e+01	5.636156e+01	2.132324e+00	6.073183e-01
NC_000962.3	36928	840283	0	A	T	0.077	1.061378e+01	2.861295e+01	2.115914e+00	7.107473e-01
NC_000962.3	36929	840285	0	A	T	0.050	1.097568e+01	3.484417e+01	2.124704e+00	7.528230e-01
NC_000962.3	376	840447	0	A	T	0.181	3.646966e+01	2.189174e+01	2.089455e+00	9.599981e-02
NC_000962.3	36934	840466	0	A	T	0.026	-3.709874e+01	4.385471e+01	2.134912e+00	3.977560e-01
NC_000962.3	36935	840474	0	A	T	0.021	-8.314181e+00	4.917064e+01	2.129848e+00	8.657565e-01
NC_000962.3	377	840496	0	A	T	0.220	1.972525e+01	2.196981e+01	2.125475e+00	3.694590e-01
NC_000962.3	36938	840515	0	A	T	0.063	-4.789753e+01	3.181365e+01	2.038649e+00	1.324493e-01
NC_000962.3	15814	840776	0	A	T	0.013	1.657318e+02	2.780848e+02	2.136308e+00	5.513070e-01
NC_000962.3	378	840794	0	A	T	0.045	5.854632e+01	9.269971e+01	2.128474e+00	5.277919e-01
NC_000962.3	379	841764	0	A	T	0.476	2.521590e+01	1.570983e+02	2.134182e+00	8.725069e-01
NC_000962.3	4167	841924	0	A	T	0.017	-1.996837e+02	2.384384e+02	2.121705e+00	4.025030e-01
NC_000962.3	380	842030	0	A	T	0.050	-1.580640e+02	2.144225e+02	2.140347e+00	4.611724e-01
NC_000962.3	6259	842111	0	A	T	0.052	-7.531021e+01	6.551628e+01	2.116044e+00	2.505901e-01
NC_000962.3	8186	842169	0	A	T	0.013	-1.563446e+02	2.444059e+02	2.124496e+00	5.224983e-01
NC_000962.3	5864	842364	0	A	T	0.081	1.515042e+02	1.067791e+02	2.111925e+00	1.562080e-01
NC_000962.3	2008	846841	0	A	T	0.012	-1.714351e+02	2.313811e+02	2.152609e+00	4.588903e-01
NC_000962.3	2009	847613	0	A	T	0.014	-8.238563e+01	1.800111e+02	2.135598e+00	6.472749e-01
NC_000962.3	381	847995	0	A	T	0.056	1.038907e+01	1.897939e+02	2.135872e+00	9.563560e-01
NC_000962.3	7386	848814	0	A	T	0.016	3.435186e+00	2.554730e+02	2.147222e+00	9.892740e-01
NC_000962.3	4701	849730	0	A	T	0.014	-1.976488e+01	2.371129e+02	2.144390e+00	9.335824e-01
NC_000962.3	4168	850591	0	A	T	0.153	7.577037e+00	1.300808e+02	2.135477e+00	9.535605e-01
NC_000962.3	2375	850932	0	A	T	0.018	-1.075433e+02	2.255250e+02	2.140764e+00	6.335527e-01
NC_000962.3	4169	851133	0	A	T	0.018	-1.621331e+02	3.671969e+02	2.144524e+00	6.589019e-01
NC_000962.3	9034	852346	0	A	T	0.022	2.887218e+02	2.317599e+02	2.153395e+00	2.130953e-01
NC_000962.3	4170	852575	0	A	T	0.013	1.262443e+02	3.322185e+02	2.135730e+00	7.040117e-01
NC_000962.3	384	852910	0	A	T	0.498	3.783353e+02	3.194672e+02	2.115787e+00	2.365475e-01
NC_000962.3	6260	853469	0	A	T	0.027	5.729406e+01	2.562563e+02	2.148236e+00	8.231224e-01
NC_000962.3	2010	854253	0	A	T	0.466	-2.378165e+00	3.910941e+01	2.122480e+00	9.515225e-01
NC_000962.3	5454	854253	0	A	T	0.018	-1.365052e+01	5.766842e+01	2.123660e+00	8.129256e-01
NC_000962.3	2011	854588	0	A	T	0.012	3.455299e+01	3.457096e+02	2.148360e+00	9.204028e-01
NC_000962.3	385	857696	0	A	T	0.476	6.649878e+01	1.879273e+02	2.135407e+00	7.235124e-01
NC_000962.3	2376	859132	0	A	T	0.189	6.924565e+01	1.348785e+02	2.138622e+00	6.077739e-01
NC_000962.3	386	861216	0	A	T	0.053	-1.769029e+02	2.709885e+02	2.141891e+00	5.140100e-01
NC_000962.3	2377	862987	0	A	T	0.135	-1.018864e+02	1.202521e+02	2.120743e+00	3.970168e-01
NC_000962.3	2378	863805	0	A	T	0.135	-4.528514e+01	1.241557e+02	2.130358e+00	7.153680e-01
NC_000962.3	15815	864376	0	A	T	0.013	1.312950e+02	2.620916e+02	2.137617e+00	6.165002e-01
NC_000962.3	388	866051	0	A	T	0.053	-1.750255e+02	3.044831e+02	2.146727e+00	5.655182e-01
NC_000962.3	5697	868160	0	A	T	0.037	7.384595e+01	1.642342e+02	2.121346e+00	6.530550e-01
NC_000962.3	4171	868488	0	A	T	0.017	-4.077170e+01	3.603180e+02	2.146243e+00	9.099273e-01
NC_000962.3	4172	869440	0	A	T	0.041	7.342024e+01	2.122609e+02	2.141399e+00	7.294831e-01
NC_000962.3	4173	872108	0	A	T	0.018	-1.621331e+02	3.671969e+02	2.144524e+00	6.589019e-01
NC_000962.3	390	876141	0	A	T	0.055	-6.904955e+00	2.510784e+02	2.138601e+00	9.780647e-01
NC_000962.3	4174	877224	0	A	T	0.041	9.131664e+01	2.215671e+02	2.141161e+00	6.803126e-01
NC_000962.3	15817	878079	0	A	T	0.013	3.013250e+02	1.880980e+02	2.137376e+00	1.094358e-01
NC_000962.3	391	880562	0	A	T	0.477	-1.265317e+01	2.058616e+02	2.144009e+00	9.509999e-01
NC_000962.3	392	882257	0	A	T	0.479	-4.090714e+01	1.538256e+02	2.139265e+00	7.903386e-01
NC_000962.3	6577	882734	0	A	T	0.014	1.147550e+02	1.544730e+02	2.134108e+00	4.577035e-01
NC_000962.3	3274	885530	0	A	T	0.015	-9.044324e+01	2.015833e+02	2.139272e+00	6.537571e-01
NC_000962.3	2379	885542	0	A	T	0.218	-9.527505e+01	1.505065e+02	2.142304e+00	5.268383e-01
NC_000962.3	4175	888752	0	A	T	0.041	-3.460307e-01	3.255285e+01	2.120571e+00	9.915206e-01
NC_000962.3	3704	888774	0	A	T	0.142	-4.685496e+00	2.838602e+01	2.121270e+00	8.689226e-01
NC_000962.3	396	890718	0	A	T	0.224	2.699422e+01	3.141404e+01	2.127842e+00	3.903491e-01
NC_000962.3	5698	891388	0	A	T	0.037	4.879452e+01	1.484282e+02	2.127566e+00	7.424101e-01
NC_000962.3	5866	891756	0	A	T	0.111	2.890457e+01	1.484048e+02	2.145581e+00	8.456082e-01
NC_000962.3	397	892416	0	A	T	0.053	-1.750255e+02	3.044831e+02	2.146727e+00	5.655182e-01
NC_000962.3	5272	893670	0	A	T	0.023	1.181533e+02	3.182972e+02	2.145736e+00	7.105527e-01
NC_000962.3	398	893733	0	A	T	0.481	4.991315e+00	8.474887e+01	2.138209e+00	9.530455e-01
NC_000962.3	4176	896356	0	A	T	0.018	-1.621331e+02	3.671969e+02	2.144524e+00	6.589019e-01
NC_000962.3	4177	897209	0	A	T	0.154	-9.544794e+01	1.638658e+02	2.136526e+00	5.603584e-01
NC_000962.3	15818	897436	0	A	T	0.013	1.657318e+02	2.780848e+02	2.136308e+00	5.513070e-01
NC_000962.3	399	900221	0	A	T	0.474	-3.957507e+01	1.245711e+02	2.133987e+00	7.507765e-01
NC_000962.3	4178	902413	0	A	T	0.154	-1.181308e+02	1.659683e+02	2.132026e+00	4.767511e-01
NC_000962.3	400	903537	0	A	T	0.055	-6.904955e+00	2.510784e+02	2.138601e+00	9.780647e-01
NC_000962.3	401	903550	0	A	T	0.475	-4.181059e+01	1.537924e+02	2.141621e+00	7.857748e-01
NC_000962.3	5867	903633	0	A	T	0.108	-1.001941e+01	1.716206e+02	2.143248e+00	9.534550e-01
NC_000962.3	402	903913	0	A	T	0.498	1.757677e+01	2.165107e+02	2.132393e+00	9.353111e-01
NC_000962.3	403	906857	0	A	T	0.499	-4.200579e+02	2.764736e+02	2.103118e+00	1.289473e-01
NC_000962.3	14017	907816	0	A	T	0.041	-9.842357e-01	1.526211e+02	2.136907e+00	9.948557e-01
NC_000962.3	404	908186	0	A	T	0.050	4.169892e+02	1.659619e+02	2.175571e+00	1.211986e-02
NC_000962.3	3276	909280	0	A	T	0.062	-5.868063e+01	6.513594e+01	2.110878e+00	3.678301e-01
NC_000962.3	5868	909724	0	A	T	0.108	8.214103e+01	1.634343e+02	2.136637e+00	6.153448e-01
NC_000962.3	3277	916305	0	A	T	0.016	1.801625e+02	2.015802e+02	2.157232e+00	3.716396e-01
NC_000962.3	2381	917181	0	A	T	0.056	5.301646e+01	1.455036e+02	2.125387e+00	7.156513e-01
NC_000962.3	5869	917905	0	A	T	0.111	2.437952e+01	1.620379e+02	2.143937e+00	8.804311e-01
NC_000962.3	4179	918316	0	A	T	0.043	-4.007032e+01	1.812994e+02	2.140241e+00	8.251175e-01
NC_000962.3	9036	918827	0	A	T	0.021	-5.741503e+01	3.166241e+02	2.145701e+00	8.561361e-01
NC_000962.3	5699	919222	0	A	T	0.037	7.384595e+01	1.642342e+02	2.121346e+00	6.530550e-01
NC_000962.3	405	919351	0	A	T	0.053	-1.750255e+02	3.044831e+02	2.146727e+00	5.655182e-01
NC_000962.3	2382	919393	0	A	T	0.137	1.359533e+02	1.495141e+02	2.140230e+00	3.633794e-01
NC_000962.3	3278	919421	0	A	T	0.021	-1.132468e+02	1.726089e+02	2.139464e+00	5.118963e-01
NC_000962.3	4180	919574	0	A	T	0.153	-1.562015e+02	1.325221e+02	2.130137e+00	2.387648e-01
NC_000962.3	9037	920840	0	A	T	0.021	-1.299531e+02	3.399533e+02	2.144894e+00	7.023325e-01
NC_000962.3	406	921813	0	A	T	0.494	-3.373223e+01	1.060064e+02	2.124255e+00	7.503830e-01
NC_000962.3	4181	923065	0	A	T	0.154	-1.132350e+02	1.707459e+02	2.137623e+00	5.073470e-01
NC_000962.3	407	925453	0	A	T	0.035	1.139937e+01	6.332727e+01	2.131030e+00	8.571780e-01
NC_000962.3	44067	925864	0	A	T	0.015	1.239127e+02	6.280940e+01	2.170845e+00	4.874978e-02
NC_000962.3	9681	927110	0	A	T	0.358	-1.135873e+02	2.859341e+01	1.750960e+00	7.547852e-05
NC_000962.3	23517	927385	0	A	T	0.380	-4.071738e+01	2.842226e+01	1.992553e+00	1.522435e-01
NC_000962.3	4182	928075	0	A	T	0.015	2.108731e+02	1.165481e+02	2.154050e+00	7.065824e-02
NC_000962.3	6264	928525	0	A	T	0.024	1.089031e+01	1.009769e+02	2.127677e+00	9.141335e-01
NC_000962.3	408	931123	0	A	T	0.057	1.077917e+02	2.524082e+02	2.136028e+00	6.694195e-01
NC_000962.3	10465	931150	0	A	T	0.011	5.159984e+00	7.501525e+01	2.120970e+00	9.451719e-01
NC_000962.3	2013	932074	0	A	T	0.012	3.455299e+01	3.457096e+02	2.148360e+00	9.204028e-01
NC_000962.3	409	932280	0	A	T	0.058	3.949532e+01	1.848147e+02	2.130574e+00	8.308165e-01
NC_000962.3	9039	933651	0	A	T	0.022	-1.277943e+02	3.780813e+02	2.145685e+00	7.354185e-01
NC_000962.3	410	934230	0	A	T	0.057	1.849839e+01	1.739624e+02	2.131066e+00	9.153344e-01
NC_000962.3	411	934611	0	A	T	0.058	3.949532e+01	1.848147e+02	2.130574e+00	8.308165e-01
NC_000962.3	412	940602	0	A	T	0.054	-2.255450e+01	3.084554e+02	2.141346e+00	9.417225e-01
NC_000962.3	414	941845	0	A	T	0.056	-2.229800e+00	1.451215e+02	2.130084e+00	9.877436e-01
NC_000962.3	2387	942479	0	A	T	0.219	8.027274e+00	1.361784e+02	2.139059e+00	9.530046e-01
NC_000962.3	415	945214	0	A	T	0.477	2.889272e+00	1.931793e+02	2.142371e+00	9.880695e-01
NC_000962.3	4706	946642	0	A	T	0.042	-3.044931e+02	1.806723e+02	2.119043e+00	9.219158e-02
NC_000962.3	2388	947429	0	A	T	0.217	-8.169996e+01	1.445435e+02	2.140159e+00	5.720276e-01
NC_000962.3	2014	947499	0	A	T	0.012	3.455299e+01	3.457096e+02	2.148360e+00	9.204028e-01
NC_000962.3	9041	949523	0	A	T	0.021	-8.106675e+01	1.823799e+02	2.128881e+00	6.567679e-01
NC_000962.3	416	949535	0	A	T	0.475	1.543143e+01	1.459326e+02	2.136851e+00	9.158040e-01
NC_000962.3	4707	949639	0	A	T	0.041	-8.460999e+01	2.677072e+02	2.135493e+00	7.520179e-01
NC_000962.3	4183	950230	0	A	T	0.041	1.291818e+02	2.166399e+02	2.137103e+00	5.510923e-01
NC_000962.3	10467	950380	0	A	T	0.021	-1.858757e+01	2.664363e+02	2.140837e+00	9.443937e-01
NC_000962.3	8193	951331	0	A	T	0.014	-2.927038e+02	3.960773e+02	2.143723e+00	4.600515e-01
NC_000962.3	417	951702	0	A	T	0.046	-1.933605e+01	2.086491e+02	2.140969e+00	9.261796e-01
NC_000962.3	6695	952570	0	A	T	0.012	2.536593e+02	8.967132e+01	1.997437e+00	4.752745e-03
NC_000962.3	5872	953233	0	A	T	0.111	7.236567e+01	1.705190e+02	2.148654e+00	6.713635e-01
NC_000962.3	418	954101	0	A	T	0.046	-1.933605e+01	2.086491e+02	2.140969e+00	9.261796e-01
NC_000962.3	419	954468	0	A	T	0.047	-2.097492e+02	1.910491e+02	2.128908e+00	2.724828e-01
NC_000962.3	2389	955011	0	A	T	0.102	-7.537222e+01	1.329947e+02	2.140113e+00	5.710060e-01
NC_000962.3	420	955524	0	A	T	0.500	-4.030319e+02	7.300490e+02	2.138952e+00	5.810119e-01
NC_000962.3	5701	955835	0	A	T	0.037	7.384595e+01	1.642342e+02	2.121346e+00	6.530550e-01
NC_000962.3	421	957117	0	A	T	0.210	-2.841945e+01	1.091756e+02	2.129467e+00	7.946710e-01
NC_000962.3	9042	960308	0	A	T	0.022	-1.277943e+02	3.780813e+02	2.145685e+00	7.354185e-01
NC_000962.3	422	960367	0	A	T	0.057	1.077917e+02	2.524082e+02	2.136028e+00	6.694195e-01
NC_000962.3	4185	967192	0	A	T	0.014	2.842948e+02	3.246744e+02	2.126695e+00	3.814112e-01
NC_000962.3	3280	967458	0	A	T	0.016	1.801625e+02	2.015802e+02	2.157232e+00	3.716396e-01
NC_000962.3	424	969762	0	A	T	0.050	1.955235e+01	9.148755e+01	2.127649e+00	8.308059e-01
NC_000962.3	9044	971488	0	A	T	0.021	-4.146119e+01	3.479379e+02	2.146429e+00	9.051670e-01
NC_000962.3	425	972980	0	A	T	0.054	-2.255450e+01	3.084554e+02	2.141346e+00	9.417225e-01
NC_000962.3	3281	976890	0	A	T	0.030	-5.672786e+01	4.565281e+01	2.114895e+00	2.142675e-01
NC_000962.3	6985	976897	0	A	T	0.032	1.980150e+01	5.224219e+01	2.122778e+00	7.047326e-01
NC_000962.3	2855	976898	0	A	T	0.025	5.057350e+00	4.052928e+01	2.125244e+00	9.007171e-01
NC_000962.3	3715	976898	0	A	T	0.080	-2.596814e+01	2.327571e+01	2.112507e+00	2.647907e-01
NC_000962.3	17440	976898	0	A	T	0.013	-7.672404e+01	5.046062e+01	2.101526e+00	1.286629e-01
NC_000962.3	9047	977795	0	A	T	0.022	-1.277943e+02	3.780813e+02	2.145685e+00	7.354185e-01
NC_000962.3	4186	978373	0	A	T	0.017	-4.077170e+01	3.603180e+02	2.146243e+00	9.099273e-01
NC_000962.3	4708	978625	0	A	T	0.041	-3.014076e+02	2.980971e+02	2.131870e+00	3.121755e-01
NC_000962.3	428	979704	0	A	T	0.495	-6.435750e+01	1.337514e+02	2.129994e+00	6.304841e-01
NC_000962.3	4187	979859	0	A	T	0.018	-1.621331e+02	3.671969e+02	2.144524e+00	6.589019e-01
NC_000962.3	6268	980100	0	A	T	0.020	7.944050e+01	9.129624e+01	2.133642e+00	3.844029e-01
NC_000962.3	6269	980360	0	A	T	0.028	-6.640039e+01	2.709070e+02	2.140510e+00	8.064190e-01
NC_000962.3	5874	981670	0	A	T	0.108	-5.115022e+01	1.500755e+02	2.144441e+00	7.332929e-01
NC_000962.3	4188	983485	0	A	T	0.154	-1.457434e+02	1.675231e+02	2.125358e+00	3.844850e-01
NC_000962.3	5875	985621	0	A	T	0.112	-6.030258e+01	1.451678e+02	2.130358e+00	6.779260e-01
NC_000962.3	430	986463	0	A	T	0.494	-1.272848e+02	1.074559e+02	2.107507e+00	2.364443e-01
NC_000962.3	6270	986563	0	A	T	0.028	4.004517e+01	2.324928e+02	2.143772e+00	8.632767e-01
NC_000962.3	431	987586	0	A	T	0.050	3.702628e+01	1.106618e+02	2.124393e+00	7.379949e-01
NC_000962.3	14018	989719	0	A	T	0.041	-6.265443e+01	1.418610e+02	2.118915e+00	6.588165e-01
NC_000962.3	432	990001	0	A	T	0.499	-7.562723e+01	3.026486e+02	2.141268e+00	8.027206e-01
NC_000962.3	3282	990533	0	A	T	0.033	5.754465e+01	1.904691e+02	2.148149e+00	7.626139e-01
NC_000962.3	2390	991515	0	A	T	0.135	-1.018864e+02	1.202521e+02	2.120743e+00	3.970168e-01
NC_000962.3	433	991896	0	A	T	0.046	-1.933605e+01	2.086491e+02	2.140969e+00	9.261796e-01
NC_000962.3	434	993346	0	A	T	0.496	8.739727e+01	1.541003e+02	2.129031e+00	5.707245e-01
NC_000962.3	5273	993522	0	A	T	0.023	6.988272e+01	1.884339e+02	2.131626e+00	7.108086e-01
NC_000962.3	3283	995114	0	A	T	0.021	-4.158648e+01	2.055222e+02	2.141156e+00	8.396819e-01
NC_000962.3	23921	996197	0	A	T	0.015	-6.772853e+00	9.464851e+01	2.134456e+00	9.429660e-01
NC_000962.3	435	996205	0	A	T	0.053	-1.750255e+02	3.044831e+02	2.146727e+00	5.655182e-01
NC_000962.3	2391	996293	0	A	T	0.018	7.677507e+01	2.160082e+02	2.145056e+00	7.223343e-01
NC_000962.3	436	996346	0	A	T	0.046	1.411023e+02	1.736910e+02	2.152836e+00	4.167419e-01
NC_000962.3	10468	997670	0	A	T	0.020	5.506707e+01	2.112944e+02	2.138266e+00	7.944333e-01
NC_000962.3	14019	997899	0	A	T	0.037	-9.905903e+01	1.469662e+02	2.118980e+00	5.004282e-01
NC_000962.3	3284	999365	0	A	T	0.022	6.985849e+01	2.333991e+02	2.144936e+00	7.647575e-01
NC_000962.3	8194	1002044	0	A	T	0.019	7.145944e+01	2.164055e+02	2.146270e+00	7.412999e-01
NC_000962.3	439	1011511	0	A	T	0.050	-1.556652e+02	2.131409e+02	2.137810e+00	4.653294e-01
NC_000962.3	5876	1014446	0	A	T	0.083	5.214966e+01	1.150059e+02	2.131930e+00	6.503074e-01
NC_000962.3	5877	1019632	0	A	T	0.108	-1.001941e+01	1.716206e+02	2.143248e+00	9.534550e-01
NC_000962.3	15820	1020393	0	A	T	0.012	1.658715e+01	1.984176e+02	2.134190e+00	9.333910e-01
NC_000962.3	2392	1020579	0	A	T	0.018	7.677507e+01	2.160082e+02	2.145056e+00	7.223343e-01
NC_000962.3	441	1022003	0	A	T	0.054	-2.255450e+01	3.084554e+02	2.141346e+00	9.417225e-01
NC_000962.3	442	1024346	0	A	T	0.057	1.077917e+02	2.524082e+02	2.136028e+00	6.694195e-01
NC_000962.3	9049	1024388	0	A	T	0.021	-4.146119e+01	3.479379e+02	2.146429e+00	9.051670e-01
NC_000962.3	443	1025106	0	A	T	0.497	1.218193e+02	2.118217e+02	2.146857e+00	5.653325e-01
NC_000962.3	5275	1027518	0	A	T	0.023	1.181533e+02	3.182972e+02	2.145736e+00	7.105527e-01
NC_000962.3	444	1028217	0	A	T	0.053	-1.750255e+02	3.044831e+02	2.146727e+00	5.655182e-01
NC_000962.3	4189	1028944	0	A	T	0.018	-1.621331e+02	3.671969e+02	2.144524e+00	6.589019e-01
NC_000962.3	62866	1029002	0	A	T	0.010	-8.820354e-01	6.629478e+01	2.120283e+00	9.893869e-01
NC_000962.3	14020	1029249	0	A	T	0.040	-1.706876e+02	1.632383e+02	2.117286e+00	2.959464e-01
NC_000962.3	4190	1029553	0	A	T	0.013	1.262443e+02	3.322185e+02	2.135730e+00	7.040117e-01
NC_000962.3	445	1034209	0	A	T	0.054	-2.136362e+02	2.167794e+02	2.142303e+00	3.245827e-01
NC_000962.3	446	1034758	0	A	T	0.053	-1.750255e+02	3.044831e+02	2.146727e+00	5.655182e-01
NC_000962.3	7391	1036583	0	A	T	0.016	3.435186e+00	2.554730e+02	2.147222e+00	9.892740e-01
NC_000962.3	447	1037012	0	A	T	0.464	-3.147270e+01	6.947072e+01	2.129349e+00	6.506074e-01
NC_000962.3	3285	1037355	0	A	T	0.053	-1.017695e+02	1.990640e+02	2.143410e+00	6.092798e-01
NC_000962.3	448	1037911	0	A	T	0.494	5.733467e+01	1.250109e+02	2.129851e+00	6.465801e-01
NC_000962.3	9050	1038718	0	A	T	0.021	-4.146119e+01	3.479379e+02	2.146429e+00	9.051670e-01
NC_000962.3	2393	1040050	0	A	T	0.135	-5.019238e+01	1.213851e+02	2.130926e+00	6.793185e-01
NC_000962.3	449	1040251	0	A	T	0.043	2.179241e+02	1.038269e+02	2.086889e+00	3.603866e-02
NC_000962.3	9051	1041141	0	A	T	0.022	-1.277943e+02	3.780813e+02	2.145685e+00	7.354185e-01
NC_000962.3	3286	1041445	0	A	T	0.052	-3.427316e+00	1.618811e+02	2.135088e+00	9.831122e-01
NC_000962.3	14021	1042225	0	A	T	0.040	-2.328195e+02	1.543916e+02	2.109019e+00	1.318301e-01
NC_000962.3	3287	1043055	0	A	T	0.022	6.985849e+01	2.333991e+02	2.144936e+00	7.647575e-01
NC_000962.3	5879	1046757	0	A	T	0.083	2.265465e+01	1.177159e+02	2.136211e+00	8.474217e-01
NC_000962.3	452	1047165	0	A	T	0.467	-1.504585e+01	8.028724e+01	2.129523e+00	8.513794e-01
NC_000962.3	4191	1047327	0	A	T	0.013	1.262443e+02	3.322185e+02	2.135730e+00	7.040117e-01
NC_000962.3	6272	1047683	0	A	T	0.028	-6.640039e+01	2.709070e+02	2.140510e+00	8.064190e-01
NC_000962.3	4192	1049748	0	A	T	0.014	2.842948e+02	3.246744e+02	2.126695e+00	3.814112e-01
NC_000962.3	4709	1050816	0	A	T	0.041	-1.295768e+01	2.702622e+02	2.139337e+00	9.617684e-01
NC_000962.3	10469	1052987	0	A	T	0.021	-1.858757e+01	2.664363e+02	2.140837e+00	9.443937e-01
NC_000962.3	2394	1054362	0	A	T	0.102	-6.564792e+00	1.270698e+02	2.137573e+00	9.588062e-01
NC_000962.3	453	1054784	0	A	T	0.057	6.335798e+01	2.329368e+02	2.139920e+00	7.856729e-01
NC_000962.3	3288	1055049	0	A	T	0.033	5.754465e+01	1.904691e+02	2.148149e+00	7.626139e-01
NC_000962.3	2395	1057788	0	A	T	0.189	-3.710854e+01	1.247327e+02	2.139000e+00	7.661343e-01
NC_000962.3	7392	1059643	0	A	T	0.016	4.253815e+01	2.093954e+02	2.140549e+00	8.390551e-01
NC_000962.3	10470	1059765	0	A	T	0.021	-1.858757e+01	2.664363e+02	2.140837e+00	9.443937e-01
NC_000962.3	2396	1061677	0	A	T	0.218	-5.832544e+01	1.531747e+02	2.140197e+00	7.034379e-01
NC_000962.3	14022	1064516	0	A	T	0.040	-2.328195e+02	1.543916e+02	2.109019e+00	1.318301e-01
NC_000962.3	454	1068151	0	A	T	0.491	5.251715e+01	8.715313e+01	2.114873e+00	5.469020e-01
NC_000962.3	455	1068432	0	A	T	0.477	2.072335e+01	2.129672e+02	2.142714e+00	9.224987e-01
NC_000962.3	2397	1068621	0	A	T	0.018	-1.801386e+02	1.733914e+02	2.139653e+00	2.990604e-01
NC_000962.3	8196	1068771	0	A	T	0.013	-1.563446e+02	2.444059e+02	2.124496e+00	5.224983e-01
NC_000962.3	5277	1069284	0	A	T	0.023	1.181533e+02	3.182972e+02	2.145736e+00	7.105527e-01
NC_000962.3	14023	1069450	0	A	T	0.035	2.407537e+01	1.010197e+02	2.127949e+00	8.116721e-01
NC_000962.3	9052	1070401	0	A	T	0.022	-1.277943e+02	3.780813e+02	2.145685e+00	7.354185e-01
NC_000962.3	456	1070702	0	A	T	0.474	-6.730852e+01	1.211482e+02	2.145600e+00	5.785988e-01
NC_000962.3	3289	1071797	0	A	T	0.053	-1.268737e+02	1.927650e+02	2.147174e+00	5.105536e-01
NC_000962.3	457	1071966	0	A	T	0.052	3.323139e+02	1.590350e+02	2.128342e+00	3.687308e-02
NC_000962.3	2015	1072850	0	A	T	0.012	3.455299e+01	3.457096e+02	2.148360e+00	9.204028e-01
NC_000962.3	2398	1073033	0	A	T	0.137	1.233615e+02	1.196649e+02	2.136309e+00	3.028055e-01
NC_000962.3	4710	1074276	0	A	T	0.041	-1.172061e+02	2.290601e+02	2.139016e+00	6.089697e-01
NC_000962.3	458	1074558	0	A	T	0.492	-9.575142e+01	9.439584e+01	2.128379e+00	3.106210e-01
NC_000962.3	461	1075279	0	A	T	0.471	6.907092e+00	8.499140e+01	2.127938e+00	9.352427e-01
NC_000962.3	462	1076309	0	A	T	0.492	-2.758266e+01	1.082367e+02	2.128025e+00	7.988944e-01
NC_000962.3	463	1076689	0	A	T	0.050	-1.580640e+02	2.144225e+02	2.140347e+00	4.611724e-01
NC_000962.3	464	1076880	0	A	T	0.053	-1.750255e+02	3.044831e+02	2.146727e+00	5.655182e-01
NC_000962.3	465	1077312	0	A	T	0.497	-5.207491e+01	1.501032e+02	2.133603e+00	7.287085e-01
NC_000962.3	466	1079927	0	A	T	0.497	-3.486447e+01	1.332442e+02	2.128864e+00	7.936309e-01
NC_000962.3	467	1080192	0	A	T	0.058	-3.729495e+01	1.963261e+02	2.141573e+00	8.493702e-01
NC_000962.3	5885	1080528	0	A	T	0.107	4.199367e+01	1.666491e+02	2.137425e+00	8.010943e-01
NC_000962.3	468	1081681	0	A	T	0.499	6.140297e+00	2.928639e+02	2.132695e+00	9.832761e-01
NC_000962.3	2865	1082445	0	A	T	0.021	4.256660e+01	1.645127e+02	2.139170e+00	7.958788e-01
NC_000962.3	4711	1083654	0	A	T	0.041	-8.460999e+01	2.677072e+02	2.135493e+00	7.520179e-01
NC_000962.3	2016	1085028	0	A	T	0.012	3.455299e+01	3.457096e+02	2.148360e+00	9.204028e-01
NC_000962.3	469	1087193	0	A	T	0.476	2.282992e+01	1.740177e+02	2.136977e+00	8.956452e-01
NC_000962.3	2399	1087279	0	A	T	0.135	3.536189e+01	1.101791e+02	2.130623e+00	7.483064e-01
NC_000962.3	5278	1088245	0	A	T	0.023	1.181533e+02	3.182972e+02	2.145736e+00	7.105527e-01
NC_000962.3	6274	1090172	0	A	T	0.027	5.729406e+01	2.562563e+02	2.148236e+00	8.231224e-01
NC_000962.3	470	1090189	0	A	T	0.057	1.077917e+02	2.524082e+02	2.136028e+00	6.694195e-01
NC_000962.3	4193	1090292	0	A	T	0.017	-4.077170e+01	3.603180e+02	2.146243e+00	9.099273e-01
NC_000962.3	5886	1091253	0	A	T	0.095	-3.364825e+01	5.538593e+01	2.090849e+00	5.436218e-01
NC_000962.3	15652	1091811	0	A	T	0.019	4.395816e+01	8.712854e+01	2.150653e+00	6.139907e-01
NC_000962.3	4194	1092341	0	A	T	0.154	-1.424661e+02	1.530916e+02	2.125839e+00	3.522562e-01
NC_000962.3	2400	1093322	0	A	T	0.219	-1.619832e+02	1.477740e+02	2.143106e+00	2.732373e-01
NC_000962.3	471	1093406	0	A	T	0.493	-8.111733e+01	1.171632e+02	2.125101e+00	4.888585e-01
NC_000962.3	2401	1093907	0	A	T	0.138	-1.636925e+00	2.492022e+01	2.127323e+00	9.476386e-01
NC_000962.3	2402	1093928	0	A	T	0.353	-4.819085e+01	2.631065e+01	2.044034e+00	6.726435e-02
NC_000962.3	4715	1093970	0	A	T	0.127	-9.612898e+00	2.421254e+01	2.124262e+00	6.914242e-01
NC_000962.3	37694	1094003	0	A	T	0.044	4.496535e+01	3.698016e+01	2.116637e+00	2.242568e-01
NC_000962.3	48040	1094011	0	A	T	0.011	9.753515e+01	7.115227e+01	2.081554e+00	1.707026e-01
NC_000962.3	38428	1094062	0	A	T	0.017	-5.992588e+00	5.988741e+01	2.129607e+00	9.203105e-01
NC_000962.3	6700	1094472	0	A	T	0.012	1.978059e+01	7.336666e+01	2.128003e+00	7.875058e-01
NC_000962.3	7144	1095364	0	A	T	0.014	-1.507908e+01	7.077582e+01	2.125046e+00	8.313219e-01
NC_000962.3	13338	1095644	0	A	T	0.041	3.361470e+01	6.793596e+01	2.120386e+00	6.208346e-01
NC_000962.3	22984	1095661	0	A	T	0.021	-7.204192e+01	7.689979e+01	2.109335e+00	3.490406e-01
NC_000962.3	37208	1095687	0	A	T	0.022	-1.370175e+02	8.468223e+01	2.111799e+00	1.059285e-01
NC_000962.3	38429	1096002	0	A	T	0.033	2.683132e+01	4.454591e+01	2.120449e+00	5.470718e-01
NC_000962.3	6581	1096023	0	A	T	0.015	2.330286e+01	6.059141e+01	2.122691e+00	7.006112e-01
NC_000962.3	44604	1096098	0	A	T	0.010	1.594792e+01	7.188107e+01	2.123389e+00	8.244575e-01
NC_000962.3	7813	1096157	0	A	T	0.091	2.173302e+01	3.447101e+01	2.128193e+00	5.285090e-01
NC_000962.3	2867	1096205	0	A	T	0.181	-1.457155e+01	2.603572e+01	2.119976e+00	5.758082e-01
NC_000962.3	4716	1096299	0	A	T	0.082	5.722024e+01	3.321934e+01	2.111932e+00	8.524426e-02
NC_000962.3	6801	1096323	0	A	T	0.048	2.166720e+01	4.098827e+01	2.114131e+00	5.971699e-01
NC_000962.3	6992	1096398	0	A	T	0.110	1.291727e+00	2.809991e+01	2.127045e+00	9.633428e-01
NC_000962.3	2404	1096470	0	A	T	0.028	-2.982995e+01	4.612771e+01	2.125589e+00	5.179650e-01
NC_000962.3	473	1096508	0	A	T	0.207	7.773491e+01	2.977524e+01	2.055681e+00	9.150873e-03
NC_000962.3	4195	1096567	0	A	T	0.215	-7.935491e+00	3.895850e+01	2.124198e+00	8.386306e-01
NC_000962.3	474	1096633	0	A	T	0.450	-3.895481e+01	5.183053e+01	2.148390e+00	4.524550e-01
NC_000962.3	475	1097220	0	A	T	0.055	-6.904955e+00	2.510784e+02	2.138601e+00	9.780647e-01
NC_000962.3	476	1097442	0	A	T	0.053	-1.750255e+02	3.044831e+02	2.146727e+00	5.655182e-01
NC_000962.3	477	1098523	0	A	T	0.057	1.077917e+02	2.524082e+02	2.136028e+00	6.694195e-01
NC_000962.3	3290	1098999	0	A	T	0.022	6.985849e+01	2.333991e+02	2.144936e+00	7.647575e-01
NC_000962.3	478	1099058	0	A	T	0.055	-6.904955e+00	2.510784e+02	2.138601e+00	9.780647e-01
NC_000962.3	479	1100234	0	A	T	0.497	1.678703e+02	2.110709e+02	2.130161e+00	4.265852e-01
NC_000962.3	6278	1101833	0	A	T	0.028	-6.640039e+01	2.709070e+02	2.140510e+00	8.064190e-01
NC_000962.3	6279	1101898	0	A	T	0.023	-1.046000e+02	1.422873e+02	2.136323e+00	4.624067e-01
NC_000962.3	10055	1101923	0	A	T	0.011	-3.545305e+01	3.343671e+02	2.147522e+00	9.155765e-01
NC_000962.3	480	1102117	0	A	T	0.053	-2.113714e+02	2.042125e+02	2.138116e+00	3.008570e-01
NC_000962.3	481	1102468	0	A	T	0.053	-1.590857e+02	2.138105e+02	2.132798e+00	4.569959e-01
NC_000962.3	482	1102646	0	A	T	0.053	-1.750255e+02	3.044831e+02	2.146727e+00	5.655182e-01
NC_000962.3	4196	1102788	0	A	T	0.018	-1.621331e+02	3.671969e+02	2.144524e+00	6.589019e-01
NC_000962.3	4717	1102901	0	A	T	0.041	-1.372680e+02	2.231946e+02	2.121724e+00	5.386649e-01
NC_000962.3	2405	1103249	0	A	T	0.218	-1.195260e+01	1.215980e+02	2.133200e+00	9.217141e-01
NC_000962.3	483	1103656	0	A	T	0.047	-2.176167e+02	2.001087e+02	2.130893e+00	2.770438e-01
NC_000962.3	484	1104690	0	A	T	0.057	1.049785e+02	2.125288e+02	2.131007e+00	6.214346e-01
NC_000962.3	6583	1104931	0	A	T	0.014	1.147550e+02	1.544730e+02	2.134108e+00	4.577035e-01
NC_000962.3	485	1105686	0	A	T	0.046	-1.933605e+01	2.086491e+02	2.140969e+00	9.261796e-01
NC_000962.3	486	1106422	0	A	T	0.474	2.760047e+01	1.176061e+02	2.133260e+00	8.144938e-01
NC_000962.3	8197	1106649	0	A	T	0.019	7.145944e+01	2.164055e+02	2.146270e+00	7.412999e-01
NC_000962.3	4197	1106877	0	A	T	0.018	-1.621331e+02	3.671969e+02	2.144524e+00	6.589019e-01
NC_000962.3	2406	1107434	0	A	T	0.219	1.013185e+01	1.444067e+02	2.141238e+00	9.440768e-01
NC_000962.3	2407	1107917	0	A	T	0.218	-7.419153e+01	1.512487e+02	2.138690e+00	6.238534e-01
NC_000962.3	487	1107940	0	A	T	0.057	6.335798e+01	2.329368e+02	2.139920e+00	7.856729e-01
NC_000962.3	488	1108521	0	A	T	0.046	-1.933605e+01	2.086491e+02	2.140969e+00	9.261796e-01
NC_000962.3	4718	1108606	0	A	T	0.010	1.044236e+01	1.104334e+02	2.125177e+00	9.246821e-01
NC_000962.3	489	1109975	0	A	T	0.498	3.124162e+02	2.844839e+02	2.125649e+00	2.723499e-01
NC_000962.3	2018	1111553	0	A	T	0.012	3.455299e+01	3.457096e+02	2.148360e+00	9.204028e-01
NC_000962.3	490	1111678	0	A	T	0.046	-1.933605e+01	2.086491e+02	2.140969e+00	9.261796e-01
NC_000962.3	5887	1111826	0	A	T	0.111	2.437952e+01	1.620379e+02	2.143937e+00	8.804311e-01
NC_000962.3	5888	1111925	0	A	T	0.111	7.236567e+01	1.705190e+02	2.148654e+00	6.713635e-01
NC_000962.3	62867	1114345	0	A	T	0.010	-8.820354e-01	6.629478e+01	2.120283e+00	9.893869e-01
NC_000962.3	10471	1114466	0	A	T	0.021	6.132413e+01	2.841385e+02	2.140637e+00	8.291620e-01
NC_000962.3	4719	1116007	0	A	T	0.040	-7.880267e+01	2.173456e+02	2.131531e+00	7.169929e-01
NC_000962.3	15824	1119939	0	A	T	0.013	1.657318e+02	2.780848e+02	2.136308e+00	5.513070e-01
NC_000962.3	491	1126889	0	A	T	0.496	-1.085753e+02	1.587131e+02	2.139820e+00	4.940492e-01
NC_000962.3	492	1127493	0	A	T	0.050	-1.580640e+02	2.144225e+02	2.140347e+00	4.611724e-01
NC_000962.3	493	1127648	0	A	T	0.498	2.892683e+02	3.100656e+02	2.121566e+00	3.510511e-01
NC_000962.3	9061	1128145	0	A	T	0.022	-1.277943e+02	3.780813e+02	2.145685e+00	7.354185e-01
NC_000962.3	2870	1130526	0	A	T	0.021	1.003532e+02	1.607613e+02	2.137758e+00	5.325938e-01
NC_000962.3	3291	1132368	0	A	T	0.033	-5.024009e+01	1.580984e+02	2.138089e+00	7.507107e-01
NC_000962.3	2408	1133379	0	A	T	0.059	3.675239e+01	1.188952e+02	2.129621e+00	7.572886e-01
NC_000962.3	4199	1133752	0	A	T	0.013	1.262443e+02	3.322185e+02	2.135730e+00	7.040117e-01
NC_000962.3	5889	1135251	0	A	T	0.112	-2.329367e+01	1.723312e+02	2.138170e+00	8.925023e-01
NC_000962.3	9062	1137732	0	A	T	0.022	-1.277943e+02	3.780813e+02	2.145685e+00	7.354185e-01
NC_000962.3	4200	1140653	0	A	T	0.014	2.842948e+02	3.246744e+02	2.126695e+00	3.814112e-01
NC_000962.3	2020	1141362	0	A	T	0.012	3.455299e+01	3.457096e+02	2.148360e+00	9.204028e-01
NC_000962.3	2409	1141442	0	A	T	0.018	7.677507e+01	2.160082e+02	2.145056e+00	7.223343e-01
NC_000962.3	2410	1142266	0	A	T	0.218	-2.431979e+01	1.329170e+02	2.137028e+00	8.548535e-01
NC_000962.3	495	1144585	0	A	T	0.057	1.077917e+02	2.524082e+02	2.136028e+00	6.694195e-01
NC_000962.3	2411	1144664	0	A	T	0.137	-7.899652e+01	1.034530e+02	2.149939e+00	4.452609e-01
NC_000962.3	496	1145848	0	A	T	0.054	-2.136362e+02	2.167794e+02	2.142303e+00	3.245827e-01
NC_000962.3	5280	1146605	0	A	T	0.022	1.137347e+02	2.876127e+02	2.141122e+00	6.925876e-01
NC_000962.3	4201	1147252	0	A	T	0.014	2.842948e+02	3.246744e+02	2.126695e+00	3.814112e-01
NC_000962.3	4202	1148255	0	A	T	0.154	-1.152379e+02	1.674061e+02	2.133485e+00	4.913544e-01
NC_000962.3	497	1148259	0	A	T	0.057	1.058986e+02	2.013668e+02	2.131721e+00	5.990583e-01
NC_000962.3	10472	1148603	0	A	T	0.021	-1.858757e+01	2.664363e+02	2.140837e+00	9.443937e-01
NC_000962.3	498	1148930	0	A	T	0.046	-1.933605e+01	2.086491e+02	2.140969e+00	9.261796e-01
NC_000962.3	499	1149551	0	A	T	0.476	2.756393e+01	1.853673e+02	2.141470e+00	8.818169e-01
NC_000962.3	8198	1150143	0	A	T	0.020	1.672422e+01	1.823770e+02	2.138614e+00	9.269511e-01
NC_000962.3	500	1150585	0	A	T	0.479	2.350315e+02	1.361406e+02	2.127962e+00	8.454221e-02
NC_000962.3	501	1151054	0	A	T	0.055	-6.904955e+00	2.510784e+02	2.138601e+00	9.780647e-01
NC_000962.3	5890	1153676	0	A	T	0.112	-2.329367e+01	1.723312e+02	2.138170e+00	8.925023e-01
NC_000962.3	2021	1154646	0	A	T	0.015	-1.281105e+02	1.569695e+02	2.136909e+00	4.145813e-01
NC_000962.3	3293	1154881	0	A	T	0.022	2.125372e+01	2.207430e+02	2.142068e+00	9.233126e-01
NC_000962.3	3294	1157549	0	A	T	0.022	6.985849e+01	2.333991e+02	2.144936e+00	7.647575e-01
NC_000962.3	10473	1159162	0	A	T	0.024	-2.551458e+02	1.701776e+02	2.118098e+00	1.340685e-01
NC_000962.3	4204	1160660	0	A	T	0.021	5.260431e+01	7.623373e+01	2.120465e+00	4.903063e-01
NC_000962.3	502	1160770	0	A	T	0.021	2.559312e+01	8.301988e+01	2.120237e+00	7.579266e-01
NC_000962.3	4722	1161327	0	A	T	0.041	-3.014076e+02	2.980971e+02	2.131870e+00	3.121755e-01
NC_000962.3	2414	1162274	0	A	T	0.135	1.070752e+02	1.137813e+02	2.145317e+00	3.468680e-01
NC_000962.3	503	1163134	0	A	T	0.497	-1.335607e+01	1.957010e+02	2.135719e+00	9.456004e-01
NC_000962.3	15826	1163528	0	A	T	0.013	1.657318e+02	2.780848e+02	2.136308e+00	5.513070e-01
NC_000962.3	9065	1164081	0	A	T	0.022	-1.277943e+02	3.780813e+02	2.145685e+00	7.354185e-01
NC_000962.3	504	1164336	0	A	T	0.210	3.623675e+01	1.429273e+02	2.141451e+00	7.999013e-01
NC_000962.3	4205	1164361	0	A	T	0.043	-4.007032e+01	1.812994e+02	2.140241e+00	8.251175e-01
NC_000962.3	2415	1164571	0	A	T	0.181	2.033534e+01	3.745669e+01	2.133071e+00	5.873003e-01
NC_000962.3	2871	1164809	0	A	T	0.011	8.985789e+01	7.448422e+01	2.073523e+00	2.279071e-01
NC_000962.3	10475	1165432	0	A	T	0.016	-8.922888e+01	1.064685e+02	2.122048e+00	4.021587e-01
NC_000962.3	505	1165522	0	A	T	0.497	-3.339392e+01	1.240204e+02	2.121153e+00	7.877760e-01
NC_000962.3	2416	1167647	0	A	T	0.102	8.105791e+01	1.291895e+02	2.148055e+00	5.304974e-01
NC_000962.3	506	1168010	0	A	T	0.050	-1.556652e+02	2.131409e+02	2.137810e+00	4.653294e-01
NC_000962.3	4723	1168188	0	A	T	0.041	-8.460999e+01	2.677072e+02	2.135493e+00	7.520179e-01
NC_000962.3	8199	1168701	0	A	T	0.014	8.549669e+01	2.811191e+02	2.136160e+00	7.610833e-01
NC_000962.3	508	1168776	0	A	T	0.054	-2.255450e+01	3.084554e+02	2.141346e+00	9.417225e-01
NC_000962.3	10476	1169152	0	A	T	0.021	4.995496e+01	2.628942e+02	2.140178e+00	8.493271e-01
NC_000962.3	3730	1169447	0	A	T	0.023	1.005997e+02	4.895534e+01	2.088970e+00	4.010813e-02
NC_000962.3	5579	1170404	0	A	T	0.024	7.588612e+01	5.273894e+01	2.105085e+00	1.504467e-01
NC_000962.3	5281	1170821	0	A	T	0.023	1.181533e+02	3.182972e+02	2.145736e+00	7.105527e-01
NC_000962.3	509	1172085	0	A	T	0.053	-1.750255e+02	3.044831e+02	2.146727e+00	5.655182e-01
NC_000962.3	510	1173750	0	A	T	0.054	1.034630e+01	1.907343e+02	2.135755e+00	9.567496e-01
NC_000962.3	511	1175343	0	A	T	0.054	-2.255450e+01	3.084554e+02	2.141346e+00	9.417225e-01
NC_000962.3	10478	1175762	0	A	T	0.021	6.132413e+01	2.841385e+02	2.140637e+00	8.291620e-01
NC_000962.3	512	1177157	0	A	T	0.045	-1.191229e+02	1.416540e+02	2.133229e+00	4.005524e-01
NC_000962.3	2417	1177994	0	A	T	0.134	-1.012452e+02	1.247642e+02	2.126856e+00	4.172484e-01
NC_000962.3	514	1178116	0	A	T	0.438	4.876954e+01	1.038517e+02	2.155571e+00	6.387232e-01
NC_000962.3	5282	1179375	0	A	T	0.023	1.181533e+02	3.182972e+02	2.145736e+00	7.105527e-01
NC_000962.3	8200	1180866	0	A	T	0.013	-1.563446e+02	2.444059e+02	2.124496e+00	5.224983e-01
NC_000962.3	10058	1182685	0	A	T	0.011	-3.545305e+01	3.343671e+02	2.147522e+00	9.155765e-01
NC_000962.3	5891	1183149	0	A	T	0.083	4.062551e+01	1.176110e+02	2.130977e+00	7.298389e-01
NC_000962.3	5283	1183662	0	A	T	0.023	1.181533e+02	3.182972e+02	2.145736e+00	7.105527e-01
NC_000962.3	9067	1185934	0	A	T	0.022	-1.277943e+02	3.780813e+02	2.145685e+00	7.354185e-01
NC_000962.3	43714	1188906	0	A	T	0.017	-8.567425e+01	9.815475e+01	2.126875e+00	3.829251e-01
NC_000962.3	37974	1189586	0	A	T	0.012	1.002632e+02	6.779198e+01	2.119351e+00	1.394145e-01
NC_000962.3	36950	1189699	0	A	T	0.061	-2.400215e+01	2.865265e+01	2.113358e+00	4.023741e-01
NC_000962.3	36952	1189773	0	A	T	0.037	-5.338477e+01	4.137132e+01	2.099999e+00	1.971739e-01
NC_000962.3	515	1190093	0	A	T	0.407	2.320268e+00	5.888609e+01	2.128170e+00	9.685761e-01
NC_000962.3	2418	1190154	0	A	T	0.136	6.973978e+01	1.325037e+02	2.137213e+00	5.987637e-01
NC_000962.3	4206	1190172	0	A	T	0.014	2.842948e+02	3.246744e+02	2.126695e+00	3.814112e-01
NC_000962.3	36953	1191358	0	A	T	0.047	-3.417225e+01	4.573549e+01	2.128793e+00	4.551107e-01
NC_000962.3	38293	1191462	0	A	T	0.028	-5.180664e+01	4.492770e+01	2.103153e+00	2.491008e-01
NC_000962.3	38434	1191497	0	A	T	0.016	6.762547e+01	6.133796e+01	2.109408e+00	2.704690e-01
NC_000962.3	49559	1191741	0	A	T	0.021	2.576971e+02	6.642550e+01	1.977679e+00	1.105252e-04
NC_000962.3	3296	1191817	0	A	T	0.023	3.425319e+00	6.234117e+01	2.127168e+00	9.561919e-01
NC_000962.3	4207	1192042	0	A	T	0.013	1.262443e+02	3.322185e+02	2.135730e+00	7.040117e-01
NC_000962.3	5284	1193353	0	A	T	0.022	1.137347e+02	2.876127e+02	2.141122e+00	6.925876e-01
NC_000962.3	4208	1193927	0	A	T	0.013	1.262443e+02	3.322185e+02	2.135730e+00	7.040117e-01
NC_000962.3	4209	1195463	0	A	T	0.014	2.842948e+02	3.246744e+02	2.126695e+00	3.814112e-01
NC_000962.3	516	1197157	0	A	T	0.053	9.088211e+01	1.733577e+02	2.136360e+00	6.002069e-01
NC_000962.3	2419	1199547	0	A	T	0.218	-5.833703e+01	1.336393e+02	2.140273e+00	6.625360e-01
NC_000962.3	517	1200418	0	A	T	0.474	3.680280e+01	1.362113e+02	2.137436e+00	7.870627e-01
NC_000962.3	518	1201581	0	A	T	0.053	-5.721543e+01	2.746028e+02	2.138596e+00	8.349865e-01
NC_000962.3	6285	1205269	0	A	T	0.027	3.282260e+02	1.619158e+02	2.186511e+00	4.287509e-02
NC_000962.3	519	1211369	0	A	T	0.057	1.077917e+02	2.524082e+02	2.136028e+00	6.694195e-01
NC_000962.3	4724	1211542	0	A	T	0.041	-1.447062e+02	2.433268e+02	2.134492e+00	5.521599e-01
NC_000962.3	5707	1211982	0	A	T	0.037	4.879452e+01	1.484282e+02	2.127566e+00	7.424101e-01
NC_000962.3	2420	1212076	0	A	T	0.212	-6.580923e+00	6.858569e+01	2.124930e+00	9.235753e-01
NC_000962.3	520	1212432	0	A	T	0.035	-2.214442e+01	7.884520e+01	2.117744e+00	7.788680e-01
NC_000962.3	5285	1212829	0	A	T	0.018	-1.226747e+02	1.115606e+02	2.125210e+00	2.717229e-01
NC_000962.3	15828	1213045	0	A	T	0.019	-2.614223e+02	1.409512e+02	2.127352e+00	6.389092e-02
NC_000962.3	22601	1213655	0	A	T	0.030	-6.036874e+01	7.389130e+01	2.112458e+00	4.140986e-01
NC_000962.3	44379	1213693	0	A	T	0.010	-1.195301e+02	5.512818e+01	2.107205e+00	3.034346e-02
NC_000962.3	45359	1213713	0	A	T	0.014	1.727100e+01	4.844829e+01	2.120758e+00	7.215432e-01
NC_000962.3	47169	1213732	0	A	T	0.022	-1.304077e+02	4.022784e+01	2.092253e+00	1.221668e-03
NC_000962.3	37209	1213734	0	A	T	0.038	3.580150e+01	3.216677e+01	2.107259e+00	2.659392e-01
NC_000962.3	521	1215105	0	A	T	0.055	-6.904955e+00	2.510784e+02	2.138601e+00	9.780647e-01
NC_000962.3	522	1215742	0	A	T	0.050	-1.556652e+02	2.131409e+02	2.137810e+00	4.653294e-01
NC_000962.3	10927	1217065	0	A	T	0.035	-6.900163e+01	7.944554e+01	2.110454e+00	3.852773e-01
NC_000962.3	523	1217157	0	A	T	0.034	1.480586e+01	7.850674e+01	2.136833e+00	8.504442e-01
NC_000962.3	18698	1218301	0	A	T	0.092	-3.206474e+01	6.324252e+01	2.105733e+00	6.122419e-01
NC_000962.3	524	1218658	0	A	T	0.043	-2.119303e+01	8.058371e+01	2.124314e+00	7.926016e-01
NC_000962.3	3298	1218737	0	A	T	0.210	-4.537421e+01	6.835091e+01	2.122286e+00	5.069225e-01
NC_000962.3	525	1218896	0	A	T	0.046	2.476229e+02	1.775290e+02	2.165848e+00	1.633324e-01
NC_000962.3	9848	1218985	0	A	T	0.014	1.943793e+02	1.253151e+02	2.094637e+00	1.211431e-01
NC_000962.3	8201	1219289	0	A	T	0.014	-2.927038e+02	3.960773e+02	2.143723e+00	4.600515e-01
NC_000962.3	7394	1219683	0	A	T	0.016	3.435186e+00	2.554730e+02	2.147222e+00	9.892740e-01
NC_000962.3	526	1220680	0	A	T	0.500	-9.300690e+01	6.354701e+02	2.142865e+00	8.836631e-01
NC_000962.3	8202	1221890	0	A	T	0.014	-2.927038e+02	3.960773e+02	2.143723e+00	4.600515e-01
NC_000962.3	527	1224367	0	A	T	0.440	1.099641e+02	3.795501e+01	2.037532e+00	3.835128e-03
NC_000962.3	5892	1226777	0	A	T	0.083	1.185993e+02	1.159970e+02	2.122063e+00	3.067871e-01
NC_000962.3	2874	1227217	0	A	T	0.021	1.146797e+02	1.555256e+02	2.137102e+00	4.610463e-01
NC_000962.3	528	1227830	0	A	T	0.055	-6.904955e+00	2.510784e+02	2.138601e+00	9.780647e-01
NC_000962.3	529	1230778	0	A	T	0.057	1.077917e+02	2.524082e+02	2.136028e+00	6.694195e-01
NC_000962.3	4211	1231587	0	A	T	0.019	1.309427e+02	2.179041e+02	2.136773e+00	5.480108e-01
NC_000962.3	5893	1232037	0	A	T	0.108	-1.001941e+01	1.716206e+02	2.143248e+00	9.534550e-01
NC_000962.3	14026	1232867	0	A	T	0.041	-6.413646e+01	1.129386e+02	2.109477e+00	5.702205e-01
NC_000962.3	5894	1234262	0	A	T	0.108	-1.001941e+01	1.716206e+02	2.143248e+00	9.534550e-01
NC_000962.3	15829	1236460	0	A	T	0.013	1.657318e+02	2.780848e+02	2.136308e+00	5.513070e-01
NC_000962.3	4212	1237562	0	A	T	0.017	-4.077170e+01	3.603180e+02	2.146243e+00	9.099273e-01
NC_000962.3	10479	1240483	0	A	T	0.021	-1.858757e+01	2.664363e+02	2.140837e+00	9.443937e-01
NC_000962.3	3299	1241193	0	A	T	0.018	-6.193927e+01	1.699542e+02	2.131696e+00	7.155904e-01
NC_000962.3	4213	1244655	0	A	T	0.017	-4.077170e+01	3.603180e+02	2.146243e+00	9.099273e-01
NC_000962.3	7396	1246080	0	A	T	0.016	3.435186e+00	2.554730e+02	2.147222e+00	9.892740e-01
NC_000962.3	10480	1248059	0	A	T	0.023	-5.094566e+01	1.672730e+02	2.126341e+00	7.607511e-01
NC_000962.3	531	1248382	0	A	T	0.057	1.077917e+02	2.524082e+02	2.136028e+00	6.694195e-01
NC_000962.3	532	1248936	0	A	T	0.055	1.607795e+02	1.439329e+02	2.106729e+00	2.642052e-01
NC_000962.3	533	1248978	0	A	T	0.462	-1.987822e+01	7.998106e+01	2.136156e+00	8.037630e-01
NC_000962.3	2022	1249019	0	A	T	0.012	3.455299e+01	3.457096e+02	2.148360e+00	9.204028e-01
NC_000962.3	2023	1249360	0	A	T	0.012	3.455299e+01	3.457096e+02	2.148360e+00	9.204028e-01
NC_000962.3	534	1250340	0	A	T	0.056	7.717887e+01	1.923231e+02	2.135611e+00	6.882743e-01
NC_000962.3	535	1251199	0	A	T	0.210	-4.952370e+01	1.373603e+02	2.140336e+00	7.185095e-01
NC_000962.3	8204	1251955	0	A	T	0.019	7.145944e+01	2.164055e+02	2.146270e+00	7.412999e-01
NC_000962.3	536	1252054	0	A	T	0.053	-1.750255e+02	3.044831e+02	2.146727e+00	5.655182e-01
NC_000962.3	537	1252164	0	A	T	0.210	3.256910e+01	1.431542e+02	2.140960e+00	8.200665e-01
NC_000962.3	538	1254562	0	A	T	0.056	7.717887e+01	1.923231e+02	2.135611e+00	6.882743e-01
NC_000962.3	3300	1254588	0	A	T	0.016	1.801625e+02	2.015802e+02	2.157232e+00	3.716396e-01
NC_000962.3	10481	1255038	0	A	T	0.016	-2.436842e+01	9.952319e+01	2.128212e+00	8.066143e-01
NC_000962.3	6702	1256338	0	A	T	0.031	6.841098e+01	9.136869e+01	2.135093e+00	4.541675e-01
NC_000962.3	4214	1256806	0	A	T	0.041	1.086572e+02	2.121771e+02	2.139192e+00	6.086737e-01
NC_000962.3	3304	1259624	0	A	T	0.022	6.985849e+01	2.333991e+02	2.144936e+00	7.647575e-01
NC_000962.3	9071	1262621	0	A	T	0.021	2.920861e+02	2.435241e+02	2.154078e+00	2.306108e-01
NC_000962.3	6286	1264981	0	A	T	0.028	-6.640039e+01	2.709070e+02	2.140510e+00	8.064190e-01
NC_000962.3	546	1265070	0	A	T	0.046	-1.933605e+01	2.086491e+02	2.140969e+00	9.261796e-01
NC_000962.3	9072	1265259	0	A	T	0.022	-1.277943e+02	3.780813e+02	2.145685e+00	7.354185e-01
NC_000962.3	10482	1266347	0	A	T	0.021	2.922023e-01	2.736085e+02	2.141055e+00	9.991481e-01
NC_000962.3	5899	1269300	0	A	T	0.019	7.719691e+01	8.422763e+01	2.137329e+00	3.595799e-01
NC_000962.3	2421	1272010	0	A	T	0.135	-1.123761e+02	1.285251e+02	2.126634e+00	3.821071e-01
NC_000962.3	2875	1273071	0	A	T	0.021	1.588103e+02	1.655397e+02	2.131741e+00	3.375820e-01
NC_000962.3	548	1273251	0	A	T	0.057	1.077917e+02	2.524082e+02	2.136028e+00	6.694195e-01
NC_000962.3	8206	1274335	0	A	T	0.019	7.145944e+01	2.164055e+02	2.146270e+00	7.412999e-01
NC_000962.3	549	1275957	0	A	T	0.210	7.802390e+00	1.276457e+02	2.138014e+00	9.512698e-01
NC_000962.3	8207	1276005	0	A	T	0.013	-1.563446e+02	2.444059e+02	2.124496e+00	5.224983e-01
NC_000962.3	4726	1276321	0	A	T	0.117	-2.318382e+00	7.173962e+01	2.130621e+00	9.742251e-01
NC_000962.3	4727	1276340	0	A	T	0.120	1.840937e+01	6.837403e+01	2.117839e+00	7.877887e-01
NC_000962.3	4728	1276414	0	A	T	0.015	8.209195e+01	1.327570e+02	2.111120e+00	5.364570e-01
NC_000962.3	4218	1276432	0	A	T	0.090	3.096748e+01	3.621008e+01	2.128221e+00	3.926064e-01
NC_000962.3	550	1276588	0	A	T	0.190	2.651824e+01	4.259199e+01	2.119838e+00	5.336618e-01
NC_000962.3	6289	1276860	0	A	T	0.027	-4.581170e+00	5.051352e+01	2.121047e+00	9.277529e-01
NC_000962.3	24979	1276866	0	A	T	0.021	2.017996e+02	5.625668e+01	2.125913e+00	3.481890e-04
NC_000962.3	4219	1276931	0	A	T	0.017	-2.224114e+02	2.673463e+02	2.129731e+00	4.056230e-01
NC_000962.3	2028	1276938	0	A	T	0.089	3.383158e+00	4.110466e+01	2.126072e+00	9.344175e-01
NC_000962.3	8208	1277730	0	A	T	0.015	3.040731e+01	2.281824e+02	2.129645e+00	8.940117e-01
NC_000962.3	2029	1277870	0	A	T	0.407	1.706428e+01	4.737477e+01	2.125550e+00	7.187645e-01
NC_000962.3	5288	1277871	0	A	T	0.022	1.137347e+02	2.876127e+02	2.141122e+00	6.925876e-01
NC_000962.3	552	1281118	0	A	T	0.498	-1.420863e+01	2.349082e+02	2.135285e+00	9.517790e-01
NC_000962.3	3305	1281443	0	A	T	0.053	-1.017695e+02	1.990640e+02	2.143410e+00	6.092798e-01
NC_000962.3	553	1281771	0	A	T	0.057	1.077917e+02	2.524082e+02	2.136028e+00	6.694195e-01
NC_000962.3	2030	1284616	0	A	T	0.012	3.455299e+01	3.457096e+02	2.148360e+00	9.204028e-01
NC_000962.3	554	1285001	0	A	T	0.053	-1.750255e+02	3.044831e+02	2.146727e+00	5.655182e-01
NC_000962.3	4729	1285148	0	A	T	0.041	-3.014076e+02	2.980971e+02	2.131870e+00	3.121755e-01
NC_000962.3	555	1286766	0	A	T	0.045	1.967869e+01	1.544871e+02	2.135927e+00	8.986610e-01
NC_000962.3	10483	1288084	0	A	T	0.022	1.438691e+02	2.506901e+02	2.142543e+00	5.661513e-01
NC_000962.3	556	1288698	0	A	T	0.053	-1.750255e+02	3.044831e+02	2.146727e+00	5.655182e-01
NC_000962.3	15831	1288948	0	A	T	0.013	1.657318e+02	2.780848e+02	2.136308e+00	5.513070e-01
NC_000962.3	6290	1290326	0	A	T	0.027	5.729406e+01	2.562563e+02	2.148236e+00	8.231224e-01
NC_000962.3	5289	1290337	0	A	T	0.023	1.181533e+02	3.182972e+02	2.145736e+00	7.105527e-01
NC_000962.3	4730	1291061	0	A	T	0.010	1.044236e+01	1.104334e+02	2.125177e+00	9.246821e-01
NC_000962.3	557	1292102	0	A	T	0.467	-1.333456e+01	6.910333e+01	2.127547e+00	8.470196e-01
NC_000962.3	4221	1292464	0	A	T	0.155	-1.433384e+02	1.731199e+02	2.132185e+00	4.078556e-01
NC_000962.3	558	1293333	0	A	T	0.046	3.005597e+02	1.750358e+02	2.196202e+00	8.622022e-02
NC_000962.3	4731	1293381	0	A	T	0.010	4.658356e+01	1.077264e+02	2.122058e+00	6.655125e-01
NC_000962.3	4222	1294222	0	A	T	0.013	1.262443e+02	3.322185e+02	2.135730e+00	7.040117e-01
NC_000962.3	3307	1297327	0	A	T	0.053	-1.268737e+02	1.927650e+02	2.147174e+00	5.105536e-01
NC_000962.3	3308	1297999	0	A	T	0.052	-1.207122e+02	1.686368e+02	2.137904e+00	4.742508e-01
NC_000962.3	5290	1299096	0	A	T	0.022	5.923072e+01	1.624619e+02	2.121738e+00	7.154894e-01
NC_000962.3	9075	1299262	0	A	T	0.021	-1.299531e+02	3.399533e+02	2.144894e+00	7.023325e-01
NC_000962.3	559	1299305	0	A	T	0.051	3.122962e+02	1.596815e+02	2.129521e+00	5.073360e-02
NC_000962.3	7398	1301739	0	A	T	0.016	3.435186e+00	2.554730e+02	2.147222e+00	9.892740e-01
NC_000962.3	4732	1301959	0	A	T	0.041	-8.460999e+01	2.677072e+02	2.135493e+00	7.520179e-01
NC_000962.3	10060	1302920	0	A	T	0.011	-3.545305e+01	3.343671e+02	2.147522e+00	9.155765e-01
NC_000962.3	4223	1302954	0	A	T	0.014	2.842948e+02	3.246744e+02	2.126695e+00	3.814112e-01
NC_000962.3	43601	1305593	0	A	T	0.026	-3.133430e+00	4.754471e+01	2.129231e+00	9.474648e-01
NC_000962.3	560	1306259	0	A	T	0.208	-2.799883e+01	9.028378e+01	2.129687e+00	7.565249e-01
NC_000962.3	4733	1306521	0	A	T	0.010	1.044236e+01	1.104334e+02	2.125177e+00	9.246821e-01
NC_000962.3	561	1307598	0	A	T	0.431	1.106324e+02	1.097529e+02	2.127870e+00	3.136567e-01
NC_000962.3	2031	1313338	0	A	T	0.226	-1.831040e+01	1.864676e+01	2.127770e+00	3.263224e-01
NC_000962.3	2032	1313338	0	A	T	0.106	4.686927e+00	2.646213e+01	2.128669e+00	8.594462e-01
NC_000962.3	562	1315191	0	A	T	0.500	5.525561e+02	5.571372e+02	2.130556e+00	3.215117e-01
NC_000962.3	563	1315884	0	A	T	0.496	-2.165040e+02	1.429841e+02	2.133189e+00	1.302505e-01
NC_000962.3	564	1317655	0	A	T	0.054	-2.255450e+01	3.084554e+02	2.141346e+00	9.417225e-01
NC_000962.3	5291	1322171	0	A	T	0.023	1.181533e+02	3.182972e+02	2.145736e+00	7.105527e-01
NC_000962.3	2422	1322670	0	A	T	0.058	1.107475e+02	1.271545e+02	2.113905e+00	3.839509e-01
NC_000962.3	565	1322741	0	A	T	0.053	-1.750255e+02	3.044831e+02	2.146727e+00	5.655182e-01
NC_000962.3	2423	1324724	0	A	T	0.136	1.093376e+02	1.399084e+02	2.138392e+00	4.346705e-01
NC_000962.3	4734	1327550	0	A	T	0.041	-3.014076e+02	2.980971e+02	2.131870e+00	3.121755e-01
NC_000962.3	566	1327890	0	A	T	0.470	4.028591e+00	8.425081e+01	2.129056e+00	9.618706e-01
NC_000962.3	567	1328687	0	A	T	0.497	-1.988385e+02	2.018092e+02	2.140890e+00	3.246910e-01
NC_000962.3	568	1329234	0	A	T	0.054	-2.255450e+01	3.084554e+02	2.141346e+00	9.417225e-01
NC_000962.3	10484	1329570	0	A	T	0.023	6.696502e+00	1.897203e+02	2.131616e+00	9.718492e-01
NC_000962.3	5708	1330963	0	A	T	0.038	2.518116e+02	1.604693e+02	2.103436e+00	1.168679e-01
NC_000962.3	10485	1331750	0	A	T	0.022	9.116326e+01	2.438180e+02	2.143163e+00	7.085476e-01
NC_000962.3	4735	1332162	0	A	T	0.041	-1.295768e+01	2.702622e+02	2.139337e+00	9.617684e-01
NC_000962.3	4736	1332920	0	A	T	0.042	-6.220343e+01	1.916453e+02	2.127839e+00	7.455604e-01
NC_000962.3	569	1333669	0	A	T	0.047	-2.036456e+02	1.594907e+02	2.126937e+00	2.019095e-01
NC_000962.3	4737	1335415	0	A	T	0.041	-1.984487e+02	2.567653e+02	2.130822e+00	4.397501e-01
NC_000962.3	570	1336164	0	A	T	0.046	-1.933605e+01	2.086491e+02	2.140969e+00	9.261796e-01
NC_000962.3	9080	1336425	0	A	T	0.022	-1.277943e+02	3.780813e+02	2.145685e+00	7.354185e-01
NC_000962.3	15833	1338102	0	A	T	0.012	1.542135e+02	2.499079e+02	2.132889e+00	5.373013e-01
NC_000962.3	5903	1338172	0	A	T	0.106	-1.250629e+02	1.186215e+02	2.151721e+00	2.919631e-01
NC_000962.3	9081	1338693	0	A	T	0.021	-4.146119e+01	3.479379e+02	2.146429e+00	9.051670e-01
NC_000962.3	6291	1339399	0	A	T	0.059	1.766306e+00	5.258129e+01	2.126817e+00	9.732083e-01
NC_000962.3	5904	1339741	0	A	T	0.126	-5.894959e+01	5.621464e+01	2.117584e+00	2.945555e-01
NC_000962.3	5905	1339774	0	A	T	0.118	-3.243032e+01	6.859241e+01	2.119939e+00	6.364461e-01
NC_000962.3	571	1340208	0	A	T	0.073	2.771280e+01	1.053731e+02	2.137027e+00	7.925994e-01
NC_000962.3	8210	1340256	0	A	T	0.014	3.458473e+01	1.473225e+02	2.125868e+00	8.144398e-01
NC_000962.3	10061	1340500	0	A	T	0.022	-6.988016e+01	7.093919e+01	2.130275e+00	3.247932e-01
NC_000962.3	4739	1340653	0	A	T	0.065	1.014597e+02	8.695931e+01	2.102132e+00	2.435500e-01
NC_000962.3	4740	1340657	0	A	T	0.066	9.545868e+01	5.757983e+01	2.110895e+00	9.761667e-02
NC_000962.3	7832	1340667	0	A	T	0.029	-2.654068e+01	7.530656e+01	2.122037e+00	7.245755e-01
NC_000962.3	3309	1340688	0	A	T	0.024	5.670898e+01	1.445396e+02	2.131198e+00	6.948771e-01
NC_000962.3	4741	1340784	0	A	T	0.044	-3.187659e+01	6.533199e+01	2.128248e+00	6.257002e-01
NC_000962.3	2882	1340830	0	A	T	0.041	9.375884e+00	4.745565e+01	2.127434e+00	8.434147e-01
NC_000962.3	2883	1340916	0	A	T	0.047	7.765353e+01	6.073429e+01	2.119301e+00	2.012999e-01
NC_000962.3	2885	1341032	0	A	T	0.024	-6.202090e+01	6.091464e+01	2.136735e+00	3.088126e-01
NC_000962.3	6298	1341044	0	A	T	0.055	5.388477e+01	4.819207e+01	2.131490e+00	2.637435e-01
NC_000962.3	6299	1341064	0	A	T	0.044	2.672695e+01	6.093631e+01	2.132349e+00	6.610292e-01
NC_000962.3	3312	1341073	0	A	T	0.021	-9.214325e+00	8.017002e+01	2.126131e+00	9.085166e-01
NC_000962.3	3734	1341083	0	A	T	0.027	2.415249e+01	6.480347e+01	2.123136e+00	7.094367e-01
NC_000962.3	4225	1341099	0	A	T	0.036	7.826883e+00	5.443298e+01	2.126707e+00	8.856916e-01
NC_000962.3	2424	1341102	0	A	T	0.160	2.244609e+01	4.833871e+01	2.127010e+00	6.424835e-01
NC_000962.3	4742	1341120	0	A	T	0.041	-2.218279e+02	1.758397e+02	2.160973e+00	2.073684e-01
NC_000962.3	2886	1341174	0	A	T	0.027	-1.885897e+00	8.328256e+01	2.126360e+00	9.819377e-01
NC_000962.3	2887	1341254	0	A	T	0.026	7.297400e+01	8.912075e+01	2.129551e+00	4.130554e-01
NC_000962.3	2425	1341624	0	A	T	0.054	1.528293e+00	3.297007e+01	2.125725e+00	9.630361e-01
NC_000962.3	572	1342581	0	A	T	0.241	8.600086e+00	3.065497e+01	2.126073e+00	7.791094e-01
NC_000962.3	5906	1342716	0	A	T	0.101	8.117718e+01	7.427802e+01	2.121133e+00	2.746708e-01
NC_000962.3	5907	1342720	0	A	T	0.035	-9.987234e+01	4.393630e+01	2.116566e+00	2.320027e-02
NC_000962.3	4743	1347448	0	A	T	0.041	-3.014076e+02	2.980971e+02	2.131870e+00	3.121755e-01
NC_000962.3	3313	1347924	0	A	T	0.022	-1.532946e+02	1.827295e+02	2.155647e+00	4.016885e-01
NC_000962.3	4744	1348667	0	A	T	0.040	1.273520e+02	1.871670e+02	2.145204e+00	4.963743e-01
NC_000962.3	2426	1349001	0	A	T	0.101	-1.665834e+01	1.223402e+02	2.135423e+00	8.917151e-01
NC_000962.3	573	1349733	0	A	T	0.050	-1.593725e+02	2.005798e+02	2.136463e+00	4.270316e-01
NC_000962.3	574	1351172	0	A	T	0.057	6.335798e+01	2.329368e+02	2.139920e+00	7.856729e-01
NC_000962.3	8211	1352058	0	A	T	0.014	2.627447e+00	2.137555e+02	2.129999e+00	9.901949e-01
NC_000962.3	10062	1353489	0	A	T	0.011	-3.545305e+01	3.343671e+02	2.147522e+00	9.155765e-01
NC_000962.3	4227	1354050	0	A	T	0.014	2.842948e+02	3.246744e+02	2.126695e+00	3.814112e-01
NC_000962.3	2427	1354437	0	A	T	0.218	-6.021289e+01	1.273815e+02	2.136577e+00	6.365177e-01
NC_000962.3	10063	1355036	0	A	T	0.011	-3.545305e+01	3.343671e+02	2.147522e+00	9.155765e-01
NC_000962.3	9085	1355061	0	A	T	0.021	-1.299531e+02	3.399533e+02	2.144894e+00	7.023325e-01
NC_000962.3	5908	1356135	0	A	T	0.111	3.278458e+01	1.221828e+02	2.135172e+00	7.884973e-01
NC_000962.3	576	1357308	0	A	T	0.053	-1.750255e+02	3.044831e+02	2.146727e+00	5.655182e-01
NC_000962.3	3736	1358042	0	A	T	0.016	3.346421e+01	1.131666e+02	2.134052e+00	7.675061e-01
NC_000962.3	3314	1359127	0	A	T	0.022	2.125372e+01	2.207430e+02	2.142068e+00	9.233126e-01
NC_000962.3	577	1360209	0	A	T	0.430	1.028117e+02	1.052301e+02	2.123760e+00	3.287623e-01
NC_000962.3	578	1361190	0	A	T	0.054	-1.344754e+02	1.852228e+02	2.138927e+00	4.679723e-01
NC_000962.3	579	1361285	0	A	T	0.053	-1.052371e+02	2.096584e+02	2.132615e+00	6.158005e-01
NC_000962.3	4745	1361535	0	A	T	0.010	5.729301e+01	1.068295e+02	2.119677e+00	5.918512e-01
NC_000962.3	580	1362006	0	A	T	0.211	-1.949193e+01	1.458192e+02	2.139986e+00	8.936851e-01
NC_000962.3	14028	1363359	0	A	T	0.042	-7.405512e+01	1.471867e+02	2.116187e+00	6.149626e-01
NC_000962.3	8212	1364434	0	A	T	0.019	7.145944e+01	2.164055e+02	2.146270e+00	7.412999e-01
NC_000962.3	4228	1365410	0	A	T	0.018	-1.621331e+02	3.671969e+02	2.144524e+00	6.589019e-01
NC_000962.3	581	1365838	0	A	T	0.053	9.575085e+01	1.063246e+02	2.107464e+00	3.680122e-01
NC_000962.3	2428	1365838	0	A	T	0.441	1.533161e+02	1.380548e+02	2.147450e+00	2.669930e-01
NC_000962.3	4746	1367270	0	A	T	0.013	1.531594e+02	2.310788e+02	2.128815e+00	5.075884e-01
NC_000962.3	582	1367484	0	A	T	0.057	1.077917e+02	2.524082e+02	2.136028e+00	6.694195e-01
NC_000962.3	583	1368323	0	A	T	0.053	-1.750255e+02	3.044831e+02	2.146727e+00	5.655182e-01
NC_000962.3	5909	1368860	0	A	T	0.086	7.610664e+00	1.089702e+02	2.135078e+00	9.443316e-01
NC_000962.3	8213	1370648	0	A	T	0.013	-1.563446e+02	2.444059e+02	2.124496e+00	5.224983e-01
NC_000962.3	584	1370852	0	A	T	0.053	-1.750255e+02	3.044831e+02	2.146727e+00	5.655182e-01
NC_000962.3	2429	1372887	0	A	T	0.101	1.829180e+01	1.353112e+02	2.140998e+00	8.924903e-01
NC_000962.3	3315	1373170	0	A	T	0.033	1.840786e+01	1.723586e+02	2.142072e+00	9.149662e-01
NC_000962.3	585	1374065	0	A	T	0.487	3.926219e+01	8.102655e+01	2.130603e+00	6.280797e-01
NC_000962.3	586	1374201	0	A	T	0.050	-1.580640e+02	2.144225e+02	2.140347e+00	4.611724e-01
NC_000962.3	4747	1374352	0	A	T	0.041	-8.460999e+01	2.677072e+02	2.135493e+00	7.520179e-01
NC_000962.3	8214	1374438	0	A	T	0.014	-2.927038e+02	3.960773e+02	2.143723e+00	4.600515e-01
NC_000962.3	587	1375044	0	A	T	0.050	-1.580640e+02	2.144225e+02	2.140347e+00	4.611724e-01
NC_000962.3	588	1375724	0	A	T	0.497	-2.722556e+02	1.981883e+02	2.164502e+00	1.697917e-01
NC_000962.3	589	1382628	0	A	T	0.497	-1.870380e+02	1.592478e+02	2.131206e+00	2.404307e-01
NC_000962.3	2430	1382884	0	A	T	0.058	3.699686e+01	1.387950e+02	2.126623e+00	7.898569e-01
NC_000962.3	9087	1383352	0	A	T	0.021	-2.060707e+01	2.888083e+02	2.142892e+00	9.431298e-01
NC_000962.3	3316	1384259	0	A	T	0.016	1.801625e+02	2.015802e+02	2.157232e+00	3.716396e-01
NC_000962.3	2431	1389738	0	A	T	0.214	-4.168767e+01	9.243891e+01	2.133536e+00	6.520911e-01
NC_000962.3	2432	1390527	0	A	T	0.138	2.024781e+02	1.427138e+02	2.147115e+00	1.562331e-01
NC_000962.3	590	1390763	0	A	T	0.057	1.077917e+02	2.524082e+02	2.136028e+00	6.694195e-01
NC_000962.3	591	1393626	0	A	T	0.472	-1.460549e+02	9.620593e+01	2.126077e+00	1.292479e-01
NC_000962.3	5910	1393694	0	A	T	0.110	1.560058e+00	1.310014e+02	2.135754e+00	9.905005e-01
NC_000962.3	4229	1393994	0	A	T	0.154	-4.078912e+01	1.645791e+02	2.137186e+00	8.043026e-01
NC_000962.3	5911	1396311	0	A	T	0.111	-7.588106e+01	1.389148e+02	2.125019e+00	5.850041e-01
NC_000962.3	5292	1396583	0	A	T	0.023	1.181533e+02	3.182972e+02	2.145736e+00	7.105527e-01
NC_000962.3	592	1396922	0	A	T	0.499	-1.384988e+02	4.515613e+02	2.134623e+00	7.591181e-01
NC_000962.3	10486	1397356	0	A	T	0.022	1.236322e+02	2.342796e+02	2.141473e+00	5.977994e-01
NC_000962.3	62870	1398620	0	A	T	0.010	-8.820354e-01	6.629478e+01	2.120283e+00	9.893869e-01
NC_000962.3	5912	1399395	0	A	T	0.083	1.324792e+02	1.209385e+02	2.119177e+00	2.735557e-01
NC_000962.3	10487	1401768	0	A	T	0.021	4.995496e+01	2.628942e+02	2.140178e+00	8.493271e-01
NC_000962.3	8215	1403359	0	A	T	0.014	-2.927038e+02	3.960773e+02	2.143723e+00	4.600515e-01
NC_000962.3	2433	1404169	0	A	T	0.219	-1.207439e+02	1.267468e+02	2.143109e+00	3.409704e-01
NC_000962.3	15838	1404295	0	A	T	0.012	2.722472e+01	2.039618e+02	2.132169e+00	8.938372e-01
NC_000962.3	593	1406761	0	A	T	0.050	-1.580640e+02	2.144225e+02	2.140347e+00	4.611724e-01
NC_000962.3	594	1411210	0	A	T	0.499	2.134845e+01	3.690197e+02	2.142333e+00	9.538766e-01
NC_000962.3	595	1413130	0	A	T	0.053	-1.750255e+02	3.044831e+02	2.146727e+00	5.655182e-01
NC_000962.3	596	1413148	0	A	T	0.426	3.778444e+01	6.455990e+01	2.139099e+00	5.584848e-01
NC_000962.3	597	1414021	0	A	T	0.499	3.202235e+02	2.204192e+02	2.109678e+00	1.465500e-01
NC_000962.3	10064	1414899	0	A	T	0.011	-3.545305e+01	3.343671e+02	2.147522e+00	9.155765e-01
NC_000962.3	9090	1416699	0	A	T	0.022	2.887218e+02	2.317599e+02	2.153395e+00	2.130953e-01
NC_000962.3	9091	1419877	0	A	T	0.022	-1.277943e+02	3.780813e+02	2.145685e+00	7.354185e-01
NC_000962.3	4230	1426079	0	A	T	0.018	-1.621331e+02	3.671969e+02	2.144524e+00	6.589019e-01
NC_000962.3	2434	1428506	0	A	T	0.219	-7.497289e+01	1.265593e+02	2.140493e+00	5.537020e-01
NC_000962.3	2435	1431758	0	A	T	0.018	-1.162174e+02	2.120616e+02	2.142863e+00	5.837718e-01
NC_000962.3	14029	1431805	0	A	T	0.041	-9.842357e-01	1.526211e+02	2.136907e+00	9.948557e-01
NC_000962.3	10065	1433072	0	A	T	0.011	-3.545305e+01	3.343671e+02	2.147522e+00	9.155765e-01
NC_000962.3	2036	1433314	0	A	T	0.012	3.455299e+01	3.457096e+02	2.148360e+00	9.204028e-01
NC_000962.3	6303	1434220	0	A	T	0.011	-4.427154e+00	9.078387e+01	2.131481e+00	9.611142e-01
NC_000962.3	4750	1437636	0	A	T	0.010	1.044236e+01	1.104334e+02	2.125177e+00	9.246821e-01
NC_000962.3	10488	1439140	0	A	T	0.021	6.132413e+01	2.841385e+02	2.140637e+00	8.291620e-01
NC_000962.3	8216	1439711	0	A	T	0.020	7.080041e+01	1.749192e+02	2.136317e+00	6.857277e-01
NC_000962.3	6304	1440150	0	A	T	0.028	-6.640039e+01	2.709070e+02	2.140510e+00	8.064190e-01
NC_000962.3	5918	1440271	0	A	T	0.084	5.899870e+01	1.164694e+02	2.128316e+00	6.125594e-01
NC_000962.3	601	1440469	0	A	T	0.500	-4.030319e+02	7.300490e+02	2.138952e+00	5.810119e-01
NC_000962.3	3318	1441533	0	A	T	0.050	-3.965678e-01	1.055871e+02	2.129409e+00	9.970039e-01
NC_000962.3	2436	1443115	0	A	T	0.059	7.386766e+01	1.457121e+02	2.121962e+00	6.122910e-01
NC_000962.3	603	1443428	0	A	T	0.046	2.754206e+01	3.882111e+01	2.124715e+00	4.781802e-01
NC_000962.3	7405	1443607	0	A	T	0.016	3.435186e+00	2.554730e+02	2.147222e+00	9.892740e-01
NC_000962.3	4232	1444202	0	A	T	0.151	-5.771466e+01	1.147098e+02	2.127074e+00	6.149636e-01
NC_000962.3	15839	1444531	0	A	T	0.013	1.885786e+02	2.641801e+02	2.131143e+00	4.754775e-01
NC_000962.3	2437	1445474	0	A	T	0.219	-2.187700e+02	1.362293e+02	2.149739e+00	1.085674e-01
NC_000962.3	605	1445781	0	A	T	0.476	1.588095e+02	1.876695e+02	2.131747e+00	3.976040e-01
NC_000962.3	10489	1446651	0	A	T	0.022	1.438691e+02	2.506901e+02	2.142543e+00	5.661513e-01
NC_000962.3	2438	1446923	0	A	T	0.219	-2.140279e+02	1.352946e+02	2.147989e+00	1.139343e-01
NC_000962.3	9093	1450718	0	A	T	0.021	-1.036397e+02	2.420117e+02	2.132786e+00	6.685538e-01
NC_000962.3	2439	1452071	0	A	T	0.219	-3.622221e+01	1.103542e+02	2.131458e+00	7.427922e-01
NC_000962.3	10066	1454454	0	A	T	0.010	1.346720e+02	2.302021e+02	2.141407e+00	5.586497e-01
NC_000962.3	606	1457144	0	A	T	0.499	1.535672e+02	2.718727e+02	2.132449e+00	5.722846e-01
NC_000962.3	2890	1461309	0	A	T	0.021	1.588103e+02	1.655397e+02	2.131741e+00	3.375820e-01
NC_000962.3	4233	1461915	0	A	T	0.017	-4.077170e+01	3.603180e+02	2.146243e+00	9.099273e-01
NC_000962.3	4751	1463388	0	A	T	0.041	-8.460999e+01	2.677072e+02	2.135493e+00	7.520179e-01
NC_000962.3	10490	1463653	0	A	T	0.022	1.507769e+02	2.058820e+02	2.142710e+00	4.641042e-01
NC_000962.3	608	1468208	0	A	T	0.368	2.644560e+01	4.052248e+01	2.124599e+00	5.141327e-01
NC_000962.3	609	1471659	0	A	T	0.480	-5.953999e+01	5.708684e+01	2.117170e+00	2.971771e-01
NC_000962.3	6306	1472337	0	A	T	0.027	-1.999357e+02	1.623049e+02	2.122099e+00	2.182521e-01
NC_000962.3	610	1473246	0	A	T	0.066	8.509356e+01	2.998690e+01	2.053979e+00	4.622775e-03
NC_000962.3	2891	1474001	0	A	T	0.021	1.025767e+02	1.717619e+02	2.138219e+00	5.504876e-01
NC_000962.3	5920	1477588	0	A	T	0.107	5.006300e+01	1.505065e+02	2.137578e+00	7.394733e-01
NC_000962.3	612	1477596	0	A	T	0.046	-1.933605e+01	2.086491e+02	2.140969e+00	9.261796e-01
NC_000962.3	613	1479085	0	A	T	0.056	2.580876e+02	1.429467e+02	2.097918e+00	7.125708e-02
NC_000962.3	2440	1480024	0	A	T	0.216	-8.979929e+01	1.212353e+02	2.133346e+00	4.590227e-01
NC_000962.3	7406	1480144	0	A	T	0.044	5.450581e+00	3.912838e+01	2.134265e+00	8.892372e-01
NC_000962.3	36974	1480195	0	A	T	0.011	9.132858e+01	6.411688e+01	2.179611e+00	1.545958e-01
NC_000962.3	2037	1480206	0	A	T	0.022	4.262564e+01	4.508434e+01	2.159677e+00	3.446174e-01
NC_000962.3	621	1480219	0	A	T	0.086	1.724068e+00	3.024086e+01	2.130353e+00	9.545460e-01
NC_000962.3	37984	1480830	0	A	T	0.013	1.811423e+02	7.150700e+01	2.086654e+00	1.143239e-02
NC_000962.3	638	1480972	0	A	T	0.420	1.291499e+02	7.264879e+01	2.105138e+00	7.570858e-02
NC_000962.3	2441	1481185	0	A	T	0.420	3.146275e+01	8.867925e+01	2.124910e+00	7.228090e-01
NC_000962.3	4752	1481256	0	A	T	0.040	1.275768e+02	2.184679e+02	2.143673e+00	5.593594e-01
NC_000962.3	639	1481337	0	A	T	0.050	1.276104e+02	1.114084e+02	2.117539e+00	2.522663e-01
NC_000962.3	2895	1481721	0	A	T	0.012	2.811785e+01	6.785436e+01	2.128271e+00	6.786681e-01
NC_000962.3	641	1481727	0	A	T	0.020	4.472921e+00	4.978310e+01	2.123705e+00	9.284233e-01
NC_000962.3	665	1482627	0	A	T	0.496	5.835214e+01	1.351617e+02	2.131937e+00	6.660239e-01
NC_000962.3	4753	1483363	0	A	T	0.041	-1.295768e+01	2.702622e+02	2.139337e+00	9.617684e-01
NC_000962.3	5293	1483991	0	A	T	0.022	9.573727e+01	2.298116e+02	2.135893e+00	6.770548e-01
NC_000962.3	4754	1484393	0	A	T	0.040	1.191221e+02	2.101046e+02	2.150834e+00	5.708466e-01
NC_000962.3	666	1484708	0	A	T	0.500	4.503687e+02	7.100149e+02	2.130414e+00	5.260036e-01
NC_000962.3	4241	1487084	0	A	T	0.017	-4.077170e+01	3.603180e+02	2.146243e+00	9.099273e-01
NC_000962.3	4755	1487869	0	A	T	0.040	-3.188418e+01	2.194155e+02	2.136294e+00	8.844879e-01
NC_000962.3	44458	1488433	0	A	T	0.032	-3.500876e+01	3.488864e+01	2.112935e+00	3.158552e-01
NC_000962.3	44459	1488434	0	A	T	0.027	-4.686342e+01	3.742769e+01	2.109966e+00	2.107822e-01
NC_000962.3	20521	1488793	0	A	T	0.089	-1.133651e+02	5.041826e+01	2.060951e+00	2.473075e-02
NC_000962.3	667	1490905	0	A	T	0.054	-3.366941e+01	2.309649e+02	2.137212e+00	8.841225e-01
NC_000962.3	6598	1494404	0	A	T	0.014	1.147550e+02	1.544730e+02	2.134108e+00	4.577035e-01
NC_000962.3	4242	1495326	0	A	T	0.155	-1.433384e+02	1.731199e+02	2.132185e+00	4.078556e-01
NC_000962.3	668	1498951	0	A	T	0.054	1.655968e+02	1.855573e+02	2.149990e+00	3.723467e-01
NC_000962.3	669	1499274	0	A	T	0.488	-5.905775e+01	8.201114e+01	2.134338e+00	4.715961e-01
NC_000962.3	10077	1501538	0	A	T	0.011	-3.545305e+01	3.343671e+02	2.147522e+00	9.155765e-01
NC_000962.3	670	1501700	0	A	T	0.055	-6.904955e+00	2.510784e+02	2.138601e+00	9.780647e-01
NC_000962.3	9098	1501729	0	A	T	0.021	-5.741503e+01	3.166241e+02	2.145701e+00	8.561361e-01
NC_000962.3	5294	1502765	0	A	T	0.023	1.181533e+02	3.182972e+02	2.145736e+00	7.105527e-01
NC_000962.3	4756	1504028	0	A	T	0.041	-1.295768e+01	2.702622e+02	2.139337e+00	9.617684e-01
NC_000962.3	8305	1504779	0	A	T	0.014	-2.927038e+02	3.960773e+02	2.143723e+00	4.600515e-01
NC_000962.3	10078	1509341	0	A	T	0.011	-3.545305e+01	3.343671e+02	2.147522e+00	9.155765e-01
NC_000962.3	10079	1510136	0	A	T	0.011	-3.545305e+01	3.343671e+02	2.147522e+00	9.155765e-01
NC_000962.3	2442	1512031	0	A	T	0.218	1.135508e+01	1.403003e+02	2.141471e+00	9.355082e-01
NC_000962.3	3322	1518185	0	A	T	0.022	6.985849e+01	2.333991e+02	2.144936e+00	7.647575e-01
NC_000962.3	2446	1519847	0	A	T	0.139	-3.334312e+01	9.534980e+01	2.130565e+00	7.266325e-01
NC_000962.3	4758	1522049	0	A	T	0.042	-3.704513e+01	1.631808e+02	2.127571e+00	8.204488e-01
NC_000962.3	14030	1523303	0	A	T	0.038	5.503166e+00	1.150910e+02	2.132246e+00	9.618712e-01
NC_000962.3	5932	1524571	0	A	T	0.077	-1.152731e+01	4.682975e+01	2.127263e+00	8.056066e-01
NC_000962.3	9099	1524749	0	A	T	0.021	-4.146119e+01	3.479379e+02	2.146429e+00	9.051670e-01
NC_000962.3	5295	1524907	0	A	T	0.022	9.573727e+01	2.298116e+02	2.135893e+00	6.770548e-01
NC_000962.3	10491	1525016	0	A	T	0.020	-1.863266e+01	2.497600e+02	2.140674e+00	9.405440e-01
NC_000962.3	671	1526311	0	A	T	0.047	-2.176167e+02	2.001087e+02	2.130893e+00	2.770438e-01
NC_000962.3	672	1526819	0	A	T	0.438	1.808487e+02	1.505872e+02	2.124985e+00	2.300117e-01
NC_000962.3	9100	1527384	0	A	T	0.022	-1.277943e+02	3.780813e+02	2.145685e+00	7.354185e-01
NC_000962.3	2447	1527450	0	A	T	0.218	-1.083911e+02	1.401252e+02	2.136540e+00	4.393649e-01
NC_000962.3	2051	1528771	0	A	T	0.012	3.455299e+01	3.457096e+02	2.148360e+00	9.204028e-01
NC_000962.3	5933	1529952	0	A	T	0.107	4.199367e+01	1.666491e+02	2.137425e+00	8.010943e-01
NC_000962.3	14031	1532296	0	A	T	0.041	-1.052168e+02	1.632334e+02	2.113673e+00	5.193267e-01
NC_000962.3	8306	1532635	0	A	T	0.021	5.290452e+01	8.066088e+01	2.140393e+00	5.120254e-01
NC_000962.3	5934	1532777	0	A	T	0.107	-1.490411e+01	8.029040e+01	2.130753e+00	8.527691e-01
NC_000962.3	2906	1532827	0	A	T	0.108	3.865477e+01	1.240735e+02	2.132588e+00	7.554402e-01
NC_000962.3	4243	1533157	0	A	T	0.017	-4.787242e+01	5.787541e+01	2.111670e+00	4.083136e-01
NC_000962.3	4244	1533161	0	A	T	0.017	-3.261939e+01	5.819629e+01	2.114962e+00	5.752417e-01
NC_000962.3	4245	1533208	0	A	T	0.067	-6.393143e+01	5.667170e+01	2.150352e+00	2.595090e-01
NC_000962.3	673	1533241	0	A	T	0.369	-2.023284e+01	5.015493e+01	2.127277e+00	6.867228e-01
NC_000962.3	674	1533583	0	A	T	0.420	-5.691032e+00	6.060656e+01	2.129532e+00	9.252037e-01
NC_000962.3	2448	1535141	0	A	T	0.101	-3.889800e+01	1.219936e+02	2.135312e+00	7.498952e-01
NC_000962.3	675	1536251	0	A	T	0.499	3.106775e+02	2.429449e+02	2.152477e+00	2.012222e-01
NC_000962.3	4246	1538659	0	A	T	0.040	1.459725e+02	2.100448e+02	2.133932e+00	4.872196e-01
NC_000962.3	676	1540141	0	A	T	0.057	1.077917e+02	2.524082e+02	2.136028e+00	6.694195e-01
NC_000962.3	10081	1540631	0	A	T	0.011	-3.545305e+01	3.343671e+02	2.147522e+00	9.155765e-01
NC_000962.3	677	1541798	0	A	T	0.052	-9.937737e+01	1.292489e+02	2.119502e+00	4.421178e-01
NC_000962.3	684	1544255	0	A	T	0.057	1.077917e+02	2.524082e+02	2.136028e+00	6.694195e-01
NC_000962.3	3324	1544890	0	A	T	0.022	6.985849e+01	2.333991e+02	2.144936e+00	7.647575e-01
NC_000962.3	2450	1546530	0	A	T	0.137	4.247413e+01	1.360621e+02	2.137534e+00	7.549692e-01
NC_000962.3	4247	1546541	0	A	T	0.017	-4.077170e+01	3.603180e+02	2.146243e+00	9.099273e-01
NC_000962.3	685	1546703	0	A	T	0.053	2.610546e+02	1.416705e+02	2.091319e+00	6.562810e-02
NC_000962.3	686	1547125	0	A	T	0.499	3.231810e+02	4.463167e+02	2.131269e+00	4.691452e-01
NC_000962.3	3325	1547215	0	A	T	0.018	-6.193927e+01	1.699542e+02	2.131696e+00	7.155904e-01
NC_000962.3	687	1552547	0	A	T	0.500	-6.108255e+01	3.268023e+02	2.123630e+00	8.517639e-01
NC_000962.3	4248	1553633	0	A	T	0.041	1.086572e+02	2.121771e+02	2.139192e+00	6.086737e-01
NC_000962.3	10494	1555402	0	A	T	0.021	4.995496e+01	2.628942e+02	2.140178e+00	8.493271e-01
NC_000962.3	688	1556787	0	A	T	0.054	-2.255450e+01	3.084554e+02	2.141346e+00	9.417225e-01
NC_000962.3	5938	1558548	0	A	T	0.083	9.661975e+01	1.240946e+02	2.130807e+00	4.363747e-01
NC_000962.3	10082	1558745	0	A	T	0.011	-3.545305e+01	3.343671e+02	2.147522e+00	9.155765e-01
NC_000962.3	5939	1559864	0	A	T	0.083	8.793903e+01	1.224237e+02	2.135562e+00	4.727057e-01
NC_000962.3	8309	1559896	0	A	T	0.014	8.549669e+01	2.811191e+02	2.136160e+00	7.610833e-01
NC_000962.3	4761	1561387	0	A	T	0.041	-3.014076e+02	2.980971e+02	2.131870e+00	3.121755e-01
NC_000962.3	5940	1561614	0	A	T	0.107	-2.043348e+01	1.667053e+02	2.143004e+00	9.024668e-01
NC_000962.3	689	1561939	0	A	T	0.050	-1.196135e+02	1.741083e+02	2.131843e+00	4.922152e-01
NC_000962.3	4762	1562742	0	A	T	0.041	-8.460999e+01	2.677072e+02	2.135493e+00	7.520179e-01
NC_000962.3	690	1563717	0	A	T	0.432	1.768099e+02	1.182707e+02	2.129981e+00	1.351953e-01
NC_000962.3	2055	1564312	0	A	T	0.012	3.455299e+01	3.457096e+02	2.148360e+00	9.204028e-01
NC_000962.3	2056	1566863	0	A	T	0.012	3.455299e+01	3.457096e+02	2.148360e+00	9.204028e-01
NC_000962.3	691	1570566	0	A	T	0.475	7.754128e+00	1.385311e+02	2.136839e+00	9.553722e-01
NC_000962.3	10083	1570727	0	A	T	0.011	-3.545305e+01	3.343671e+02	2.147522e+00	9.155765e-01
NC_000962.3	22201	1572322	0	A	T	0.132	-1.458685e+02	5.182879e+01	1.981016e+00	4.968473e-03
NC_000962.3	2451	1572681	0	A	T	0.132	-1.561898e+02	9.383415e+01	2.108086e+00	9.627494e-02
NC_000962.3	50561	1573015	0	A	T	0.031	6.071692e+01	6.675165e+01	2.152705e+00	3.632244e-01
NC_000962.3	36981	1573381	0	A	T	0.123	-1.100396e+02	4.292868e+01	1.995796e+00	1.049232e-02
NC_000962.3	4250	1573432	0	A	T	0.026	-2.407055e+01	4.500978e+01	2.121552e+00	5.929005e-01
NC_000962.3	3993	1573534	0	A	T	0.027	-3.682295e+01	4.079981e+01	2.107304e+00	3.669630e-01
NC_000962.3	3994	1573536	0	A	T	0.021	-1.892045e+01	4.594689e+01	2.114424e+00	6.805692e-01
NC_000962.3	695	1573660	0	A	T	0.431	1.353977e+02	1.143948e+02	2.142481e+00	2.368125e-01
NC_000962.3	5715	1574316	0	A	T	0.037	7.384595e+01	1.642342e+02	2.121346e+00	6.530550e-01
NC_000962.3	14032	1575195	0	A	T	0.041	-1.854266e+02	1.337303e+02	2.085084e+00	1.658374e-01
NC_000962.3	10495	1575783	0	A	T	0.024	-2.461677e+02	1.668454e+02	2.120209e+00	1.403683e-01
NC_000962.3	696	1576481	0	A	T	0.050	-1.580640e+02	2.144225e+02	2.140347e+00	4.611724e-01
NC_000962.3	697	1576527	0	A	T	0.050	-1.584858e+02	2.002909e+02	2.134244e+00	4.289425e-01
NC_000962.3	698	1577241	0	A	T	0.054	-2.255450e+01	3.084554e+02	2.141346e+00	9.417225e-01
NC_000962.3	4253	1580680	0	A	T	0.041	9.131664e+01	2.215671e+02	2.141161e+00	6.803126e-01
NC_000962.3	10496	1581289	0	A	T	0.020	-1.863266e+01	2.497600e+02	2.140674e+00	9.405440e-01
NC_000962.3	2452	1586249	0	A	T	0.218	-3.672204e+01	1.247780e+02	2.137917e+00	7.685818e-01
NC_000962.3	4763	1587718	0	A	T	0.041	1.443226e+02	2.204260e+02	2.137961e+00	5.127616e-01
NC_000962.3	3327	1588456	0	A	T	0.052	1.003798e+02	1.375413e+02	2.138790e+00	4.656495e-01
NC_000962.3	699	1588899	0	A	T	0.474	1.709692e+02	1.179301e+02	2.100260e+00	1.473969e-01
NC_000962.3	4254	1589383	0	A	T	0.154	-6.369159e+01	1.619004e+02	2.139010e+00	6.940961e-01
NC_000962.3	6316	1592453	0	A	T	0.027	-1.734087e+02	2.026821e+02	2.125267e+00	3.924113e-01
NC_000962.3	701	1593331	0	A	T	0.055	-6.904955e+00	2.510784e+02	2.138601e+00	9.780647e-01
NC_000962.3	5943	1593703	0	A	T	0.082	9.527880e+01	1.015786e+02	2.120199e+00	3.484481e-01
NC_000962.3	702	1594906	0	A	T	0.053	-1.750255e+02	3.044831e+02	2.146727e+00	5.655182e-01
NC_000962.3	703	1595342	0	A	T	0.053	2.415735e+01	1.520747e+02	2.128382e+00	8.738130e-01
NC_000962.3	8310	1598490	0	A	T	0.013	-2.387416e+01	2.396195e+02	2.129862e+00	9.206523e-01
NC_000962.3	7414	1600039	0	A	T	0.016	3.435186e+00	2.554730e+02	2.147222e+00	9.892740e-01
NC_000962.3	2058	1601344	0	A	T	0.012	3.455299e+01	3.457096e+02	2.148360e+00	9.204028e-01
NC_000962.3	10497	1603587	0	A	T	0.021	-1.858757e+01	2.664363e+02	2.140837e+00	9.443937e-01
NC_000962.3	4255	1605149	0	A	T	0.018	-3.095110e+02	2.271939e+02	2.153168e+00	1.733596e-01
NC_000962.3	4765	1605281	0	A	T	0.041	-1.295768e+01	2.702622e+02	2.139337e+00	9.617684e-01
NC_000962.3	4766	1605987	0	A	T	0.041	-3.014076e+02	2.980971e+02	2.131870e+00	3.121755e-01
NC_000962.3	704	1606673	0	A	T	0.053	-5.721543e+01	2.746028e+02	2.138596e+00	8.349865e-01
NC_000962.3	705	1608276	0	A	T	0.056	4.946063e+01	2.005190e+02	2.128960e+00	8.052124e-01
NC_000962.3	6317	1608596	0	A	T	0.022	1.731459e+02	1.269809e+02	2.164450e+00	1.729694e-01
NC_000962.3	706	1609840	0	A	T	0.429	4.081637e+01	7.912493e+01	2.125048e+00	6.060589e-01
NC_000962.3	14033	1612289	0	A	T	0.037	-4.474499e+01	1.553683e+02	2.132036e+00	7.734032e-01
NC_000962.3	14285	1612607	0	A	T	0.034	7.214311e+00	3.160781e+01	2.112734e+00	8.194961e-01
NC_000962.3	709	1612648	0	A	T	0.120	-2.829254e+01	2.445271e+01	2.117404e+00	2.474966e-01
NC_000962.3	710	1612663	0	A	T	0.322	-1.429179e+01	1.701509e+01	2.116835e+00	4.011097e-01
NC_000962.3	711	1613035	0	A	T	0.493	-1.651512e+02	9.721861e+01	2.136580e+00	8.963084e-02
NC_000962.3	15843	1613294	0	A	T	0.013	1.657318e+02	2.780848e+02	2.136308e+00	5.513070e-01
NC_000962.3	2454	1613960	0	A	T	0.219	-8.265885e+01	1.575238e+02	2.143706e+00	5.998645e-01
NC_000962.3	713	1616061	0	A	T	0.050	-1.580640e+02	2.144225e+02	2.140347e+00	4.611724e-01
NC_000962.3	8311	1616330	0	A	T	0.014	-2.927038e+02	3.960773e+02	2.143723e+00	4.600515e-01
NC_000962.3	714	1617302	0	A	T	0.053	-1.750255e+02	3.044831e+02	2.146727e+00	5.655182e-01
NC_000962.3	48429	1618634	0	A	T	0.019	4.530309e+01	5.430970e+01	2.125641e+00	4.043603e-01
NC_000962.3	7639	1618978	0	A	T	0.039	-3.323134e+01	7.174783e+01	2.141935e+00	6.433299e-01
NC_000962.3	5588	1618999	0	A	T	0.015	-1.863232e+02	1.365457e+02	2.085937e+00	1.726580e-01
NC_000962.3	20523	1619061	0	A	T	0.011	1.876788e+02	8.354898e+01	2.022302e+00	2.486911e-02
NC_000962.3	716	1620181	0	A	T	0.053	-1.750255e+02	3.044831e+02	2.146727e+00	5.655182e-01
NC_000962.3	5944	1622964	0	A	T	0.111	1.192480e+02	1.658809e+02	2.149483e+00	4.723605e-01
NC_000962.3	717	1624791	0	A	T	0.421	1.086464e+02	7.024181e+01	2.125730e+00	1.221951e-01
NC_000962.3	6318	1625019	0	A	T	0.028	-6.640039e+01	2.709070e+02	2.140510e+00	8.064190e-01
NC_000962.3	2455	1625254	0	A	T	0.058	3.091686e+01	1.363074e+02	2.128510e+00	8.206057e-01
NC_000962.3	718	1625333	0	A	T	0.053	-1.928518e+02	2.016971e+02	2.125038e+00	3.391967e-01
NC_000962.3	3328	1625348	0	A	T	0.033	5.754465e+01	1.904691e+02	2.148149e+00	7.626139e-01
NC_000962.3	719	1627351	0	A	T	0.211	6.472978e+01	1.224613e+02	2.141009e+00	5.972019e-01
NC_000962.3	14034	1628589	0	A	T	0.041	5.522968e+00	1.467819e+02	2.137854e+00	9.699915e-01
NC_000962.3	720	1630148	0	A	T	0.473	-1.508853e+01	9.371155e+01	2.130503e+00	8.721132e-01
NC_000962.3	4767	1630596	0	A	T	0.040	-6.068473e+01	1.581084e+02	2.122224e+00	7.011838e-01
NC_000962.3	38447	1632542	0	A	T	0.025	4.718166e+01	3.722829e+01	2.123324e+00	2.052793e-01
NC_000962.3	37232	1632543	0	A	T	0.033	-2.308004e+00	3.249210e+01	2.117629e+00	9.433838e-01
NC_000962.3	37719	1632544	0	A	T	0.010	2.307932e+01	5.678438e+01	2.117689e+00	6.844955e-01
NC_000962.3	37474	1632737	0	A	T	0.012	-6.912585e+01	1.144565e+02	2.111844e+00	5.459952e-01
NC_000962.3	4257	1634523	0	A	T	0.019	-6.706869e+01	7.888076e+01	2.139541e+00	3.953582e-01
NC_000962.3	4258	1634609	0	A	T	0.083	4.400306e+01	3.885639e+01	2.108835e+00	2.576764e-01
NC_000962.3	4259	1634633	0	A	T	0.014	3.156264e+01	1.675934e+02	2.123396e+00	8.506517e-01
NC_000962.3	721	1636173	0	A	T	0.029	2.711677e+01	5.060094e+01	2.122272e+00	5.921335e-01
NC_000962.3	18700	1636826	0	A	T	0.320	-4.432697e+01	2.567385e+01	2.064134e+00	8.451466e-02
NC_000962.3	44121	1636879	0	A	T	0.039	-1.218168e+00	3.137317e+01	2.119767e+00	9.690339e-01
NC_000962.3	43834	1636882	0	A	T	0.012	-2.314943e+01	5.166831e+01	2.115671e+00	6.542081e-01
NC_000962.3	37237	1636918	0	A	T	0.020	-9.059863e+01	5.940277e+01	2.089269e+00	1.274906e-01
NC_000962.3	38144	1636944	0	A	T	0.024	1.487289e+01	4.040705e+01	2.133857e+00	7.128828e-01
NC_000962.3	9781	1636980	0	A	T	0.310	3.085123e+01	1.994823e+01	2.146560e+00	1.222394e-01
NC_000962.3	23522	1636982	0	A	T	0.307	2.489144e+01	1.999323e+01	2.131351e+00	2.133839e-01
NC_000962.3	38450	1637114	0	A	T	0.143	3.715414e+01	2.046356e+01	2.112632e+00	6.968458e-02
NC_000962.3	36990	1637116	0	A	T	0.192	2.702411e+01	2.006845e+01	2.134067e+00	1.783716e-01
NC_000962.3	38451	1637142	0	A	T	0.021	1.722167e+01	4.027972e+01	2.122191e+00	6.690563e-01
NC_000962.3	36993	1637175	0	A	T	0.021	-3.064562e+01	4.004863e+01	2.110051e+00	4.443011e-01
NC_000962.3	37242	1637214	0	A	T	0.033	1.641436e+01	4.082180e+01	2.130585e+00	6.876856e-01
NC_000962.3	2916	1638125	0	A	T	0.102	-5.232426e+01	3.184425e+01	2.143786e+00	1.006254e-01
NC_000962.3	724	1638364	0	A	T	0.043	2.253643e+01	1.637077e+02	2.136504e+00	8.905308e-01
NC_000962.3	725	1639594	0	A	T	0.485	5.351500e+01	6.436769e+01	2.109610e+00	4.059204e-01
NC_000962.3	5716	1640993	0	A	T	0.037	7.384595e+01	1.642342e+02	2.121346e+00	6.530550e-01
NC_000962.3	9112	1642489	0	A	T	0.022	-1.277943e+02	3.780813e+02	2.145685e+00	7.354185e-01
NC_000962.3	726	1643864	0	A	T	0.054	-2.255450e+01	3.084554e+02	2.141346e+00	9.417225e-01
NC_000962.3	5471	1644362	0	A	T	0.020	-1.465433e+01	5.148175e+01	2.128794e+00	7.759621e-01
NC_000962.3	4261	1645334	0	A	T	0.018	-1.621331e+02	3.671969e+02	2.144524e+00	6.589019e-01
NC_000962.3	729	1645802	0	A	T	0.432	1.330394e+02	1.211490e+02	2.138017e+00	2.723668e-01
NC_000962.3	4262	1646954	0	A	T	0.014	2.842948e+02	3.246744e+02	2.126695e+00	3.814112e-01
NC_000962.3	730	1647436	0	A	T	0.053	-1.750255e+02	3.044831e+02	2.146727e+00	5.655182e-01
NC_000962.3	5945	1648620	0	A	T	0.107	4.162856e+01	1.433067e+02	2.132223e+00	7.714963e-01
NC_000962.3	731	1650072	0	A	T	0.499	-2.119138e+01	2.742211e+02	2.134274e+00	9.384153e-01
NC_000962.3	2457	1651306	0	A	T	0.137	1.359533e+02	1.495141e+02	2.140230e+00	3.633794e-01
NC_000962.3	732	1651308	0	A	T	0.054	-2.255450e+01	3.084554e+02	2.141346e+00	9.417225e-01
NC_000962.3	6320	1655860	0	A	T	0.021	-1.170656e+01	1.126144e+02	2.131679e+00	9.172248e-01
NC_000962.3	9114	1661383	0	A	T	0.021	-4.146119e+01	3.479379e+02	2.146429e+00	9.051670e-01
NC_000962.3	735	1669158	0	A	T	0.050	-1.556652e+02	2.131409e+02	2.137810e+00	4.653294e-01
NC_000962.3	4263	1669358	0	A	T	0.154	-9.281653e+01	1.289763e+02	2.115263e+00	4.718907e-01
NC_000962.3	3769	1673423	0	A	T	0.013	7.242673e+01	7.698816e+01	2.119101e+00	3.470269e-01
NC_000962.3	5717	1673425	0	A	T	0.084	2.129338e+02	2.972499e+01	2.047905e+00	1.390201e-12
NC_000962.3	5718	1674263	0	A	T	0.016	1.558087e+02	6.150591e+01	2.051477e+00	1.143171e-02
NC_000962.3	3770	1674481	0	A	T	0.012	2.571750e+02	6.058483e+01	1.998932e+00	2.360718e-05
NC_000962.3	4264	1675973	0	A	T	0.014	2.842948e+02	3.246744e+02	2.126695e+00	3.814112e-01
NC_000962.3	737	1676290	0	A	T	0.438	4.413892e+01	1.349891e+02	2.128412e+00	7.437405e-01
NC_000962.3	738	1678706	0	A	T	0.054	-2.255450e+01	3.084554e+02	2.141346e+00	9.417225e-01
NC_000962.3	10498	1688024	0	A	T	0.023	-2.663773e+02	1.503632e+02	2.111590e+00	7.672870e-02
NC_000962.3	2458	1688061	0	A	T	0.056	1.749345e+02	1.516165e+02	2.115182e+00	2.488201e-01
NC_000962.3	739	1688064	0	A	T	0.053	-1.750255e+02	3.044831e+02	2.146727e+00	5.655182e-01
NC_000962.3	740	1688300	0	A	T	0.056	-2.545042e+00	1.935625e+02	2.132896e+00	9.895116e-01
NC_000962.3	5947	1688649	0	A	T	0.107	7.493497e+01	1.486553e+02	2.136326e+00	6.142966e-01
NC_000962.3	741	1689349	0	A	T	0.478	-8.282379e+01	1.086198e+02	2.117609e+00	4.459092e-01
NC_000962.3	4265	1689571	0	A	T	0.018	-1.621331e+02	3.671969e+02	2.144524e+00	6.589019e-01
NC_000962.3	2060	1689708	0	A	T	0.012	3.455299e+01	3.457096e+02	2.148360e+00	9.204028e-01
NC_000962.3	3332	1691799	0	A	T	0.053	4.440550e+01	1.604515e+02	2.138499e+00	7.820185e-01
NC_000962.3	9117	1691990	0	A	T	0.021	2.486386e+02	2.224996e+02	2.158774e+00	2.640197e-01
NC_000962.3	742	1692141	0	A	T	0.476	7.742880e+01	1.284080e+02	2.132400e+00	5.466321e-01
NC_000962.3	4771	1692186	0	A	T	0.041	-2.331738e+02	2.709162e+02	2.139695e+00	3.895878e-01
NC_000962.3	2459	1692795	0	A	T	0.220	8.283654e+00	1.230984e+02	2.135204e+00	9.463600e-01
NC_000962.3	8313	1692824	0	A	T	0.019	7.145944e+01	2.164055e+02	2.146270e+00	7.412999e-01
NC_000962.3	4772	1693218	0	A	T	0.013	1.531594e+02	2.310788e+02	2.128815e+00	5.075884e-01
NC_000962.3	15845	1693235	0	A	T	0.013	1.351134e+02	2.457603e+02	2.137493e+00	5.825773e-01
NC_000962.3	8314	1693433	0	A	T	0.014	8.549669e+01	2.811191e+02	2.136160e+00	7.610833e-01
NC_000962.3	743	1693561	0	A	T	0.479	3.939430e+01	1.609436e+02	2.135775e+00	8.066768e-01
NC_000962.3	4773	1694926	0	A	T	0.041	-3.014076e+02	2.980971e+02	2.131870e+00	3.121755e-01
NC_000962.3	744	1695037	0	A	T	0.053	-1.750255e+02	3.044831e+02	2.146727e+00	5.655182e-01
NC_000962.3	9118	1695187	0	A	T	0.021	-4.146119e+01	3.479379e+02	2.146429e+00	9.051670e-01
NC_000962.3	5948	1695364	0	A	T	0.107	1.862764e+01	1.550851e+02	2.139155e+00	9.044148e-01
NC_000962.3	745	1695796	0	A	T	0.054	-2.255450e+01	3.084554e+02	2.141346e+00	9.417225e-01
NC_000962.3	746	1696672	0	A	T	0.051	1.467882e+02	1.140122e+02	2.103410e+00	1.981828e-01
NC_000962.3	747	1697896	0	A	T	0.046	-1.933605e+01	2.086491e+02	2.140969e+00	9.261796e-01
NC_000962.3	10089	1698774	0	A	T	0.011	-3.545305e+01	3.343671e+02	2.147522e+00	9.155765e-01
NC_000962.3	748	1698911	0	A	T	0.477	-2.724507e+01	1.052310e+02	2.128145e+00	7.957525e-01
NC_000962.3	2460	1699663	0	A	T	0.018	5.307816e+01	1.851642e+02	2.138581e+00	7.744277e-01
NC_000962.3	749	1699849	0	A	T	0.057	5.860779e+01	2.259094e+02	2.136947e+00	7.953489e-01
NC_000962.3	4774	1700088	0	A	T	0.041	1.451880e+02	2.037945e+02	2.143543e+00	4.763451e-01
NC_000962.3	750	1701215	0	A	T	0.053	-1.750255e+02	3.044831e+02	2.146727e+00	5.655182e-01
NC_000962.3	10500	1702851	0	A	T	0.021	6.132413e+01	2.841385e+02	2.140637e+00	8.291620e-01
NC_000962.3	2461	1703319	0	A	T	0.018	7.677507e+01	2.160082e+02	2.145056e+00	7.223343e-01
NC_000962.3	2061	1703555	0	A	T	0.012	3.455299e+01	3.457096e+02	2.148360e+00	9.204028e-01
NC_000962.3	4266	1704554	0	A	T	0.018	-1.621331e+02	3.671969e+02	2.144524e+00	6.589019e-01
NC_000962.3	752	1706119	0	A	T	0.498	-2.348237e+02	2.047630e+02	2.135996e+00	2.516963e-01
NC_000962.3	5949	1706602	0	A	T	0.107	3.278951e+01	1.519107e+02	2.137901e+00	8.291445e-01
NC_000962.3	753	1706685	0	A	T	0.047	-2.255959e+02	1.637915e+02	2.128765e+00	1.686726e-01
NC_000962.3	5950	1708846	0	A	T	0.108	-5.801345e+01	1.524650e+02	2.143995e+00	7.036410e-01
NC_000962.3	754	1709432	0	A	T	0.210	-4.305163e+01	1.225425e+02	2.136652e+00	7.254116e-01
NC_000962.3	3333	1709899	0	A	T	0.052	2.146029e+01	1.851595e+02	2.143845e+00	9.077504e-01
NC_000962.3	6323	1710070	0	A	T	0.028	-6.640039e+01	2.709070e+02	2.140510e+00	8.064190e-01
NC_000962.3	10501	1711588	0	A	T	0.024	-2.265415e+02	1.675139e+02	2.125002e+00	1.765175e-01
NC_000962.3	2462	1711639	0	A	T	0.057	8.516780e+01	1.305102e+02	2.112793e+00	5.141584e-01
NC_000962.3	4267	1711645	0	A	T	0.043	-1.051315e+01	1.787469e+02	2.139697e+00	9.531089e-01
NC_000962.3	755	1711670	0	A	T	0.054	-2.255450e+01	3.084554e+02	2.141346e+00	9.417225e-01
NC_000962.3	5951	1712824	0	A	T	0.108	-1.001941e+01	1.716206e+02	2.143248e+00	9.534550e-01
NC_000962.3	756	1713192	0	A	T	0.209	6.565921e+01	1.144955e+02	2.133703e+00	5.664401e-01
NC_000962.3	4775	1713279	0	A	T	0.013	2.714422e+02	2.309269e+02	2.121189e+00	2.400560e-01
NC_000962.3	5952	1715942	0	A	T	0.110	6.985813e+01	1.290964e+02	2.142186e+00	5.885203e-01
NC_000962.3	759	1716472	0	A	T	0.057	1.617414e+01	2.171547e+02	2.135651e+00	9.406396e-01
NC_000962.3	14035	1717681	0	A	T	0.037	-5.828175e+01	1.646072e+02	2.131996e+00	7.233536e-01
NC_000962.3	5955	1717764	0	A	T	0.084	-3.736483e+00	9.441974e+01	2.134399e+00	9.684402e-01
NC_000962.3	10502	1718720	0	A	T	0.022	1.438691e+02	2.506901e+02	2.142543e+00	5.661513e-01
NC_000962.3	2463	1718761	0	A	T	0.219	-8.265885e+01	1.575238e+02	2.143706e+00	5.998645e-01
NC_000962.3	3334	1719322	0	A	T	0.053	-1.017695e+02	1.990640e+02	2.143410e+00	6.092798e-01
NC_000962.3	760	1722200	0	A	T	0.049	9.143884e+01	1.925786e+02	2.139808e+00	6.350091e-01
NC_000962.3	761	1722228	0	A	T	0.053	-1.129508e+01	1.502212e+02	2.127495e+00	9.400767e-01
NC_000962.3	4776	1722383	0	A	T	0.040	1.275768e+02	2.184679e+02	2.143673e+00	5.593594e-01
NC_000962.3	5956	1722480	0	A	T	0.020	4.771660e+01	8.307986e+01	2.133649e+00	5.658442e-01
NC_000962.3	5957	1722702	0	A	T	0.112	-2.329367e+01	1.723312e+02	2.138170e+00	8.925023e-01
NC_000962.3	3335	1724120	0	A	T	0.033	5.754465e+01	1.904691e+02	2.148149e+00	7.626139e-01
NC_000962.3	4268	1724722	0	A	T	0.044	1.547313e+02	1.697930e+02	2.160607e+00	3.623289e-01
NC_000962.3	4269	1726384	0	A	T	0.013	1.262443e+02	3.322185e+02	2.135730e+00	7.040117e-01
NC_000962.3	4270	1728622	0	A	T	0.154	-1.871889e+02	1.531249e+02	2.124813e+00	2.217807e-01
NC_000962.3	762	1728837	0	A	T	0.498	-1.253979e+02	2.376683e+02	2.128651e+00	5.978654e-01
NC_000962.3	5958	1729867	0	A	T	0.084	5.562782e+01	1.093785e+02	2.130027e+00	6.111420e-01
NC_000962.3	2464	1732239	0	A	T	0.101	1.829180e+01	1.353112e+02	2.140998e+00	8.924903e-01
NC_000962.3	763	1733134	0	A	T	0.050	-1.580640e+02	2.144225e+02	2.140347e+00	4.611724e-01
NC_000962.3	764	1733325	0	A	T	0.053	-7.410077e+01	1.732907e+02	2.129008e+00	6.690144e-01
NC_000962.3	4777	1734377	0	A	T	0.010	1.044236e+01	1.104334e+02	2.125177e+00	9.246821e-01
NC_000962.3	2465	1734994	0	A	T	0.218	2.238528e+02	1.227738e+02	2.205071e+00	6.851443e-02
NC_000962.3	7415	1735920	0	A	T	0.016	3.435186e+00	2.554730e+02	2.147222e+00	9.892740e-01
NC_000962.3	3337	1736638	0	A	T	0.053	-1.017695e+02	1.990640e+02	2.143410e+00	6.092798e-01
NC_000962.3	10090	1738799	0	A	T	0.011	-3.545305e+01	3.343671e+02	2.147522e+00	9.155765e-01
NC_000962.3	2466	1740771	0	A	T	0.217	4.782270e+00	1.414405e+02	2.141118e+00	9.730335e-01
NC_000962.3	765	1741352	0	A	T	0.047	-2.176167e+02	2.001087e+02	2.130893e+00	2.770438e-01
NC_000962.3	5959	1741624	0	A	T	0.108	-4.637712e+01	1.076115e+02	2.121622e+00	6.665711e-01
NC_000962.3	10503	1742247	0	A	T	0.022	1.438691e+02	2.506901e+02	2.142543e+00	5.661513e-01
NC_000962.3	4778	1743577	0	A	T	0.013	9.483920e+01	2.257091e+02	2.132797e+00	6.744288e-01
NC_000962.3	5298	1743944	0	A	T	0.022	1.149848e+02	2.725132e+02	2.144802e+00	6.731450e-01
NC_000962.3	5299	1746197	0	A	T	0.022	2.286361e+01	2.742883e+02	2.144472e+00	9.335827e-01
NC_000962.3	4779	1749546	0	A	T	0.041	-2.331738e+02	2.709162e+02	2.139695e+00	3.895878e-01
NC_000962.3	4780	1750576	0	A	T	0.041	-2.891452e+02	2.601688e+02	2.121317e+00	2.666357e-01
NC_000962.3	10504	1750784	0	A	T	0.020	-2.212381e+00	2.590810e+02	2.140794e+00	9.931881e-01
NC_000962.3	766	1752561	0	A	T	0.471	-8.678174e+01	8.073924e+01	2.115437e+00	2.826687e-01
NC_000962.3	767	1753520	0	A	T	0.498	-3.672791e+01	1.395219e+02	2.116638e+00	7.924112e-01
NC_000962.3	2467	1755519	0	A	T	0.137	9.190113e+01	1.465164e+02	2.136580e+00	5.306239e-01
NC_000962.3	10505	1755538	0	A	T	0.021	6.132413e+01	2.841385e+02	2.140637e+00	8.291620e-01
NC_000962.3	3338	1755599	0	A	T	0.033	-3.160351e+01	1.647633e+02	2.137582e+00	8.479231e-01
NC_000962.3	3339	1756002	0	A	T	0.016	2.267735e+02	1.926528e+02	2.163446e+00	2.393918e-01
NC_000962.3	768	1756359	0	A	T	0.054	-2.255450e+01	3.084554e+02	2.141346e+00	9.417225e-01
NC_000962.3	8315	1756626	0	A	T	0.015	8.018709e+01	2.625049e+02	2.139697e+00	7.600636e-01
NC_000962.3	4271	1758631	0	A	T	0.013	1.262443e+02	3.322185e+02	2.135730e+00	7.040117e-01
NC_000962.3	5962	1758773	0	A	T	0.082	7.333481e+01	1.023142e+02	2.123982e+00	4.736649e-01
NC_000962.3	769	1759252	0	A	T	0.499	-1.551496e+02	2.791647e+02	2.124078e+00	5.784790e-01
NC_000962.3	5963	1759904	0	A	T	0.111	-1.123064e+01	1.462490e+02	2.136613e+00	9.388028e-01
NC_000962.3	5300	1760165	0	A	T	0.024	1.114497e+02	1.312916e+02	2.131546e+00	3.961268e-01
NC_000962.3	770	1760292	0	A	T	0.499	-1.214160e+02	2.166335e+02	2.125587e+00	5.752683e-01
NC_000962.3	8316	1761107	0	A	T	0.014	3.844999e+01	2.236265e+02	2.129592e+00	8.635157e-01
NC_000962.3	10506	1761486	0	A	T	0.020	-1.433811e+02	2.127637e+02	2.134868e+00	5.005094e-01
NC_000962.3	2468	1762615	0	A	T	0.133	-7.037075e+01	1.149949e+02	2.127576e+00	5.406923e-01
NC_000962.3	9121	1763130	0	A	T	0.021	-3.520305e+01	2.715275e+02	2.142333e+00	8.968671e-01
NC_000962.3	8317	1766351	0	A	T	0.015	8.018709e+01	2.625049e+02	2.139697e+00	7.600636e-01
NC_000962.3	3340	1769099	0	A	T	0.033	2.401697e+01	1.803969e+02	2.142951e+00	8.941103e-01
NC_000962.3	3341	1771320	0	A	T	0.033	5.754465e+01	1.904691e+02	2.148149e+00	7.626139e-01
NC_000962.3	4781	1772016	0	A	T	0.040	1.391783e+02	2.619355e+02	2.147319e+00	5.952802e-01
NC_000962.3	2469	1772618	0	A	T	0.018	-1.565689e+02	1.833511e+02	2.144380e+00	3.933194e-01
NC_000962.3	14036	1773687	0	A	T	0.021	-6.118993e+01	9.442376e+01	2.131012e+00	5.170896e-01
NC_000962.3	772	1774659	0	A	T	0.047	-2.097492e+02	1.910491e+02	2.128908e+00	2.724828e-01
NC_000962.3	10507	1775103	0	A	T	0.021	9.944747e+01	2.215153e+02	2.137912e+00	6.535570e-01
NC_000962.3	2470	1775312	0	A	T	0.134	-1.012452e+02	1.247642e+02	2.126856e+00	4.172484e-01
NC_000962.3	4272	1776468	0	A	T	0.013	1.262443e+02	3.322185e+02	2.135730e+00	7.040117e-01
NC_000962.3	2471	1777182	0	A	T	0.101	-3.809872e+01	1.192713e+02	2.136803e+00	7.494583e-01
NC_000962.3	2472	1777213	0	A	T	0.189	1.476667e+02	1.115550e+02	2.147076e+00	1.858581e-01
NC_000962.3	773	1778430	0	A	T	0.499	-3.589748e+01	2.584870e+02	2.131064e+00	8.895726e-01
NC_000962.3	6325	1778557	0	A	T	0.028	4.004517e+01	2.324928e+02	2.143772e+00	8.632767e-01
NC_000962.3	5964	1778789	0	A	T	0.111	3.006426e+01	1.678278e+02	2.143962e+00	8.578608e-01
NC_000962.3	36998	1779212	0	A	T	0.042	1.534499e+01	3.520655e+01	2.120929e+00	6.630217e-01
NC_000962.3	2473	1779243	0	A	T	0.155	-5.371123e+01	4.432521e+01	2.121002e+00	2.258520e-01
NC_000962.3	8763	1779279	0	A	T	0.045	2.368031e+01	3.555770e+01	2.120903e+00	5.055629e-01
NC_000962.3	4275	1779370	0	A	T	0.195	-6.791033e+00	4.310104e+01	2.125024e+00	8.748302e-01
NC_000962.3	2923	1780587	0	A	T	0.218	-5.665667e+01	3.750690e+01	2.112486e+00	1.311696e-01
NC_000962.3	5965	1782431	0	A	T	0.103	-1.682128e+01	5.360188e+01	2.127218e+00	7.537147e-01
NC_000962.3	4783	1785945	0	A	T	0.042	1.721601e+01	1.695930e+02	2.131239e+00	9.191601e-01
NC_000962.3	4277	1788613	0	A	T	0.031	3.706498e+01	5.312296e+01	2.127329e+00	4.854910e-01
NC_000962.3	221318	1789446	0	A	T	0.018	2.061157e+02	8.292487e+01	2.003941e+00	1.307352e-02
NC_000962.3	7292	1789516	0	A	T	0.018	2.519647e+02	7.820915e+01	2.036393e+00	1.309629e-03
NC_000962.3	5719	1789564	0	A	T	0.022	9.912044e+01	6.899867e+01	2.063265e+00	1.511122e-01
NC_000962.3	4279	1789742	0	A	T	0.012	2.382426e+02	1.777845e+02	2.107325e+00	1.804854e-01
NC_000962.3	4784	1789766	0	A	T	0.047	-2.938404e+01	1.125388e+02	2.132760e+00	7.940604e-01
NC_000962.3	4280	1789780	0	A	T	0.014	1.970903e+02	1.162276e+02	2.081567e+00	9.020425e-02
NC_000962.3	776	1792777	0	A	T	0.209	-5.809313e+01	1.224146e+02	2.137800e+00	6.351890e-01
NC_000962.3	2474	1793769	0	A	T	0.219	1.159487e+01	1.489245e+02	2.141527e+00	9.379549e-01
NC_000962.3	5301	1794324	0	A	T	0.023	1.181533e+02	3.182972e+02	2.145736e+00	7.105527e-01
NC_000962.3	4281	1796671	0	A	T	0.013	1.262443e+02	3.322185e+02	2.135730e+00	7.040117e-01
NC_000962.3	2475	1797027	0	A	T	0.137	1.359533e+02	1.495141e+02	2.140230e+00	3.633794e-01
NC_000962.3	777	1798355	0	A	T	0.438	6.006769e+01	1.356074e+02	2.134474e+00	6.578819e-01
NC_000962.3	6326	1799806	0	A	T	0.028	-6.640039e+01	2.709070e+02	2.140510e+00	8.064190e-01
NC_000962.3	4785	1800963	0	A	T	0.040	-2.500246e+01	2.153914e+02	2.132012e+00	9.076097e-01
NC_000962.3	778	1803265	0	A	T	0.498	-5.824072e+01	2.993284e+02	2.140832e+00	8.457624e-01
NC_000962.3	779	1804409	0	A	T	0.476	6.655146e+01	1.650423e+02	2.131955e+00	6.868464e-01
NC_000962.3	2476	1805948	0	A	T	0.190	3.634333e+01	1.188879e+02	2.138676e+00	7.598920e-01
NC_000962.3	4786	1806283	0	A	T	0.041	-3.014076e+02	2.980971e+02	2.131870e+00	3.121755e-01
NC_000962.3	4787	1807823	0	A	T	0.041	-1.295768e+01	2.702622e+02	2.139337e+00	9.617684e-01
NC_000962.3	7417	1808545	0	A	T	0.016	3.435186e+00	2.554730e+02	2.147222e+00	9.892740e-01
NC_000962.3	5966	1810237	0	A	T	0.107	-1.023188e+02	1.514834e+02	2.154080e+00	4.995266e-01
NC_000962.3	780	1811375	0	A	T	0.055	-6.904955e+00	2.510784e+02	2.138601e+00	9.780647e-01
NC_000962.3	6327	1813255	0	A	T	0.027	1.659464e+02	1.626782e+02	2.151303e+00	3.078970e-01
NC_000962.3	2477	1815604	0	A	T	0.138	1.757232e+01	1.349202e+02	2.136484e+00	8.963971e-01
NC_000962.3	2478	1816254	0	A	T	0.018	-1.075433e+02	2.255250e+02	2.140764e+00	6.335527e-01
NC_000962.3	5303	1817684	0	A	T	0.022	1.149848e+02	2.725132e+02	2.144802e+00	6.731450e-01
NC_000962.3	781	1817976	0	A	T	0.496	-1.424946e+01	1.219423e+02	2.130758e+00	9.069957e-01
NC_000962.3	2479	1819591	0	A	T	0.102	-6.564792e+00	1.270698e+02	2.137573e+00	9.588062e-01
NC_000962.3	10092	1820707	0	A	T	0.011	-3.545305e+01	3.343671e+02	2.147522e+00	9.155765e-01
NC_000962.3	5304	1823237	0	A	T	0.023	1.181533e+02	3.182972e+02	2.145736e+00	7.105527e-01
NC_000962.3	5967	1823549	0	A	T	0.053	1.621028e+01	7.457879e+01	2.133738e+00	8.279675e-01
NC_000962.3	9124	1824823	0	A	T	0.022	-1.277943e+02	3.780813e+02	2.145685e+00	7.354185e-01
NC_000962.3	4788	1825603	0	A	T	0.041	-1.420325e+02	2.140102e+02	2.134657e+00	5.070316e-01
NC_000962.3	2064	1829423	0	A	T	0.012	3.455299e+01	3.457096e+02	2.148360e+00	9.204028e-01
NC_000962.3	786	1831288	0	A	T	0.053	-2.915329e+01	2.052907e+02	2.128553e+00	8.870968e-01
NC_000962.3	787	1834177	0	A	T	0.054	-6.620513e+01	1.829248e+02	2.130172e+00	7.174733e-01
NC_000962.3	5720	1834683	0	A	T	0.037	7.384595e+01	1.642342e+02	2.121346e+00	6.530550e-01
NC_000962.3	10509	1834836	0	A	T	0.024	-2.385618e+02	1.722574e+02	2.122957e+00	1.663431e-01
NC_000962.3	19833	1834986	0	A	T	0.019	-6.481198e+01	7.468754e+01	2.120539e+00	3.856960e-01
NC_000962.3	788	1836286	0	A	T	0.499	1.247019e+02	2.470374e+02	2.124540e+00	6.138020e-01
NC_000962.3	6328	1838153	0	A	T	0.028	-6.640039e+01	2.709070e+02	2.140510e+00	8.064190e-01
NC_000962.3	789	1839759	0	A	T	0.056	3.270490e+01	1.829371e+02	2.134490e+00	8.581440e-01
NC_000962.3	9125	1844635	0	A	T	0.021	-4.146119e+01	3.479379e+02	2.146429e+00	9.051670e-01
NC_000962.3	3347	1847811	0	A	T	0.052	-1.138232e+02	1.615166e+02	2.137697e+00	4.811282e-01
NC_000962.3	792	1847919	0	A	T	0.476	7.120277e+00	1.593158e+02	2.134262e+00	9.643598e-01
NC_000962.3	793	1849051	0	A	T	0.053	-1.750255e+02	3.044831e+02	2.146727e+00	5.655182e-01
NC_000962.3	794	1849609	0	A	T	0.055	9.659380e+01	1.462293e+02	2.114396e+00	5.090225e-01
NC_000962.3	795	1849934	0	A	T	0.046	-1.933605e+01	2.086491e+02	2.140969e+00	9.261796e-01
NC_000962.3	2480	1852542	0	A	T	0.018	-1.480190e+02	1.943279e+02	2.135906e+00	4.463946e-01
NC_000962.3	2065	1854169	0	A	T	0.012	3.455299e+01	3.457096e+02	2.148360e+00	9.204028e-01
NC_000962.3	796	1854300	0	A	T	0.475	1.189147e+02	1.367199e+02	2.113991e+00	3.846055e-01
NC_000962.3	797	1856777	0	A	T	0.499	9.777074e+01	3.402786e+02	2.142617e+00	7.739140e-01
NC_000962.3	799	1859559	0	A	T	0.057	1.077917e+02	2.524082e+02	2.136028e+00	6.694195e-01
NC_000962.3	3348	1861274	0	A	T	0.053	-3.092027e+01	1.577267e+02	2.139278e+00	8.446153e-01
NC_000962.3	5968	1861804	0	A	T	0.107	8.911983e+00	1.648097e+02	2.141492e+00	9.568852e-01
NC_000962.3	6330	1862335	0	A	T	0.027	5.729406e+01	2.562563e+02	2.148236e+00	8.231224e-01
NC_000962.3	4789	1863451	0	A	T	0.040	-3.790748e+01	1.602964e+02	2.126967e+00	8.130989e-01
NC_000962.3	43732	1864407	0	A	T	0.015	-1.733025e+02	9.496966e+01	2.149061e+00	6.828376e-02
NC_000962.3	4286	1864811	0	A	T	0.146	-1.322201e+02	7.414998e+01	2.110316e+00	7.482267e-02
[truncated: 2,641 more rows]
