# Supplementary material for: GWAS for quantitative resistance phenotypes in Mycobacterium tuberculosis reveals resistance genes and regulatory regions
Source: Nat Commun. 2019 May 13;10:2128. doi: 10.1038/s41467-019-10110-6 (PMC6513847; doi:10.1038/s41467-019-10110-6)
Supplement: Supplementary file 12 — Source Data [file 41467_2019_10110_MOESM12_ESM.zip › 9-Source Data Folder/snp_inh.assoc.txt]

chr	rs	ps	n_miss	allele1	allele0	af	beta	se	l_remle	p_wald
NC_000962.3	5681	71	0	A	T	0.028	1.129055e+02	1.053235e+02	2.741776e+00	2.839055e-01
NC_000962.3	2	1849	0	A	T	0.061	-7.442312e+01	1.461070e+02	2.765867e+00	6.105683e-01
NC_000962.3	3	1977	0	A	T	0.406	7.723938e+00	5.029391e+01	2.750335e+00	8.779656e-01
NC_000962.3	10411	3439	0	A	T	0.018	2.165477e+02	3.115565e+02	2.752945e+00	4.871356e-01
NC_000962.3	4	4013	0	A	T	0.498	-8.142716e+01	3.114229e+02	2.765126e+00	7.937690e-01
NC_000962.3	8956	6052	0	A	T	0.019	1.954164e+02	4.455762e+02	2.770356e+00	6.610390e-01
NC_000962.3	8957	7221	0	A	T	0.019	2.881783e+01	4.863123e+02	2.773885e+00	9.527550e-01
NC_000962.3	5	7362	0	A	T	0.497	-2.593976e+02	1.401325e+02	2.754969e+00	6.436201e-02
NC_000962.3	2272	7570	0	A	T	0.013	1.275564e+02	5.420407e+01	2.690340e+00	1.874375e-02
NC_000962.3	6	7585	0	A	T	0.449	-1.074859e+02	4.204489e+01	2.708821e+00	1.067657e-02
NC_000962.3	2273	8040	0	A	T	0.120	-3.708448e+00	1.824230e+02	2.768056e+00	9.837839e-01
NC_000962.3	7	9304	0	A	T	0.469	1.156092e+01	1.252324e+02	2.754310e+00	9.264601e-01
NC_000962.3	4061	11370	0	A	T	0.154	-1.092495e+02	1.878540e+02	2.761891e+00	5.609503e-01
NC_000962.3	8	11820	0	A	T	0.054	2.808123e+02	3.708213e+02	2.762104e+00	4.490117e-01
NC_000962.3	9	11879	0	A	T	0.497	1.455982e+02	2.064176e+02	2.762113e+00	4.807022e-01
NC_000962.3	5781	12020	0	A	T	0.081	-1.550603e+01	1.352102e+02	2.768517e+00	9.087141e-01
NC_000962.3	4623	13074	0	A	T	0.034	-2.868856e+02	3.800923e+02	2.765793e+00	4.505056e-01
NC_000962.3	4624	13091	0	A	T	0.011	4.920086e+01	2.560397e+02	2.768797e+00	8.476432e-01
NC_000962.3	2274	14251	0	A	T	0.195	5.860854e+01	1.205517e+02	2.767607e+00	6.269213e-01
NC_000962.3	10	14785	0	A	T	0.499	2.311308e+02	3.821867e+02	2.758405e+00	5.454348e-01
NC_000962.3	11	14861	0	A	T	0.054	3.796965e+02	3.313260e+02	2.754556e+00	2.519899e-01
NC_000962.3	12	15117	0	A	T	0.070	-2.832712e+02	2.981104e+02	2.764004e+00	3.421592e-01
NC_000962.3	3216	16032	0	A	T	0.015	-4.353042e+01	1.997604e+02	2.763812e+00	8.275277e-01
NC_000962.3	13	16119	0	A	T	0.054	-2.049815e+00	2.569717e+02	2.759488e+00	9.936366e-01
NC_000962.3	2275	17608	0	A	T	0.168	-2.008397e+01	1.229454e+02	2.758680e+00	8.702605e-01
NC_000962.3	15	21795	0	A	T	0.487	6.198135e+01	8.357647e+01	2.760941e+00	4.584434e-01
NC_000962.3	8135	22856	0	A	T	0.011	1.684411e+02	3.013282e+02	2.753778e+00	5.762519e-01
NC_000962.3	17	25610	0	A	T	0.054	-5.474050e+01	3.769701e+02	2.772047e+00	8.845640e-01
NC_000962.3	4625	26377	0	A	T	0.034	2.170555e+02	3.378074e+02	2.773592e+00	5.206238e-01
NC_000962.3	4626	26653	0	A	T	0.034	-3.341751e+01	2.528488e+02	2.760828e+00	8.948731e-01
NC_000962.3	18	26959	0	A	T	0.438	4.316392e+01	5.391299e+01	2.743299e+00	4.234829e-01
NC_000962.3	2276	27463	0	A	T	0.104	3.546325e+01	9.713527e+01	2.762565e+00	7.150969e-01
NC_000962.3	2277	28073	0	A	T	0.014	3.545904e+01	1.906135e+02	2.755797e+00	8.524507e-01
NC_000962.3	19	28367	0	A	T	0.054	2.808123e+02	3.708213e+02	2.762104e+00	4.490117e-01
NC_000962.3	2801	28640	0	A	T	0.024	-1.296964e+02	1.981767e+02	2.762589e+00	5.129279e-01
NC_000962.3	4063	29483	0	A	T	0.154	1.317849e+01	1.804718e+02	2.768432e+00	9.417984e-01
NC_000962.3	15781	30341	0	A	T	0.010	-3.134944e+02	2.529021e+02	2.783700e+00	2.153303e-01
NC_000962.3	4064	30519	0	A	T	0.015	-1.322626e+02	4.705253e+02	2.770513e+00	7.786775e-01
NC_000962.3	4065	30688	0	A	T	0.036	6.586592e+01	2.596693e+02	2.764692e+00	7.997999e-01
NC_000962.3	1954	30942	0	A	T	0.011	-1.280437e+02	4.476098e+02	2.773923e+00	7.748728e-01
NC_000962.3	4066	30943	0	A	T	0.152	-2.869894e+01	1.425184e+02	2.761598e+00	8.404377e-01
NC_000962.3	4067	31077	0	A	T	0.154	-1.748218e+01	1.843609e+02	2.768838e+00	9.244664e-01
NC_000962.3	5249	32449	0	A	T	0.019	3.033386e+02	4.106457e+02	2.760002e+00	4.602179e-01
NC_000962.3	2278	33457	0	A	T	0.196	-9.162330e+01	1.412589e+02	2.751032e+00	5.166878e-01
NC_000962.3	2279	33551	0	A	T	0.192	-3.105297e+01	8.786937e+01	2.750562e+00	7.238410e-01
NC_000962.3	21	34044	0	A	T	0.500	-4.515232e+02	8.948847e+02	2.766193e+00	6.139452e-01
NC_000962.3	10013	34558	0	A	T	0.011	2.004384e+02	3.290070e+02	2.767023e+00	5.424734e-01
NC_000962.3	3217	35097	0	A	T	0.049	-4.074182e+01	2.329294e+02	2.772590e+00	8.611745e-01
NC_000962.3	22	35608	0	A	T	0.051	-2.918280e+01	1.983659e+02	2.758173e+00	8.830611e-01
NC_000962.3	4627	35749	0	A	T	0.034	-2.868856e+02	3.800923e+02	2.765793e+00	4.505056e-01
NC_000962.3	23	36008	0	A	T	0.054	4.831398e+01	2.517959e+02	2.757279e+00	8.478653e-01
NC_000962.3	2280	36471	0	A	T	0.120	-1.153267e+02	9.102239e+01	2.738064e+00	2.053554e-01
NC_000962.3	5783	36471	0	A	T	0.113	1.969059e+02	7.355029e+01	2.762719e+00	7.509492e-03
NC_000962.3	24	37031	0	A	T	0.473	-1.642486e+02	1.206255e+02	2.753537e+00	1.735246e-01
NC_000962.3	25	37305	0	A	T	0.054	2.808123e+02	3.708213e+02	2.762104e+00	4.490117e-01
NC_000962.3	26	37334	0	A	T	0.046	3.491767e+01	2.506466e+02	2.771386e+00	8.892244e-01
NC_000962.3	2281	37763	0	A	T	0.120	-1.540964e+01	1.811633e+02	2.767948e+00	9.322261e-01
NC_000962.3	3218	37833	0	A	T	0.013	1.151983e+02	2.356532e+02	2.749511e+00	6.250247e-01
NC_000962.3	1957	39030	0	A	T	0.032	-2.077290e+01	7.589410e+01	2.754279e+00	7.843476e-01
NC_000962.3	30	39158	0	A	T	0.049	7.096309e+01	1.143362e+02	2.761087e+00	5.349266e-01
NC_000962.3	7349	39680	0	A	T	0.013	9.390843e+01	3.292412e+02	2.772526e+00	7.755115e-01
NC_000962.3	3220	40162	0	A	T	0.031	2.725268e+02	2.386795e+02	2.766809e+00	2.537231e-01
NC_000962.3	6214	41257	0	A	T	0.027	8.255701e+01	3.461215e+02	2.777955e+00	8.115116e-01
NC_000962.3	31	42281	0	A	T	0.070	-2.832712e+02	2.981104e+02	2.764004e+00	3.421592e-01
NC_000962.3	32	42967	0	A	T	0.499	5.238136e+02	6.184135e+02	2.754426e+00	3.971206e-01
NC_000962.3	33	44768	0	A	T	0.053	7.745284e+01	2.252470e+02	2.755795e+00	7.310039e-01
NC_000962.3	8136	46744	0	A	T	0.011	1.684411e+02	3.013282e+02	2.753778e+00	5.762519e-01
NC_000962.3	6215	47699	0	A	T	0.027	-4.511194e+02	2.913335e+02	2.762462e+00	1.217310e-01
NC_000962.3	34	48503	0	A	T	0.046	3.491767e+01	2.506466e+02	2.771386e+00	8.892244e-01
NC_000962.3	5250	48860	0	A	T	0.018	1.612273e+02	3.495796e+02	2.762930e+00	6.447225e-01
NC_000962.3	35	49360	0	A	T	0.062	2.850314e+01	2.524587e+02	2.770131e+00	9.101239e-01
NC_000962.3	36	49691	0	A	T	0.062	-7.183071e+01	2.024887e+02	2.765872e+00	7.228370e-01
NC_000962.3	10417	49806	0	A	T	0.017	1.136233e+02	3.463796e+02	2.763407e+00	7.429359e-01
NC_000962.3	37	50557	0	A	T	0.225	3.699793e+01	1.081486e+02	2.758292e+00	7.323237e-01
NC_000962.3	38	51949	0	A	T	0.072	3.829687e+01	1.249019e+02	2.759045e+00	7.591805e-01
NC_000962.3	4071	53785	0	A	T	0.015	-1.322626e+02	4.705253e+02	2.770513e+00	7.786775e-01
NC_000962.3	39	54394	0	A	T	0.227	4.593351e+01	1.264156e+02	2.764094e+00	7.163945e-01
NC_000962.3	13994	55208	0	A	T	0.030	3.880010e+02	2.031590e+02	2.668369e+00	5.635295e-02
NC_000962.3	13995	55250	0	A	T	0.030	3.880010e+02	2.031590e+02	2.668369e+00	5.635295e-02
NC_000962.3	3651	55534	0	A	T	0.012	-7.629440e+01	6.083466e+01	2.753294e+00	2.099999e-01
NC_000962.3	1959	55553	0	A	T	0.284	6.572500e+00	3.248654e+01	2.758271e+00	8.396995e-01
NC_000962.3	3221	55554	0	A	T	0.121	1.582496e+01	3.384174e+01	2.742027e+00	6.401297e-01
NC_000962.3	4072	57393	0	A	T	0.153	2.946616e+00	1.521478e+02	2.765048e+00	9.845512e-01
NC_000962.3	13996	60066	0	A	T	0.032	-1.320227e+01	1.769879e+02	2.764303e+00	9.405480e-01
NC_000962.3	4073	62012	0	A	T	0.011	-4.437801e+01	3.595355e+02	2.768857e+00	9.017827e-01
NC_000962.3	42	62049	0	A	T	0.475	5.327582e+00	6.426660e+01	2.756916e+00	9.339441e-01
NC_000962.3	4628	62226	0	A	T	0.034	-3.288077e+02	3.405746e+02	2.778704e+00	3.344820e-01
NC_000962.3	4074	62657	0	A	T	0.150	-1.146466e+01	1.010012e+02	2.754988e+00	9.096420e-01
NC_000962.3	43	63146	0	A	T	0.055	8.955822e+01	2.610147e+02	2.751259e+00	7.315616e-01
NC_000962.3	2282	63771	0	A	T	0.197	-1.373113e+02	1.456639e+02	2.741021e+00	3.460142e-01
NC_000962.3	5784	63868	0	A	T	0.086	-1.692911e+01	1.085668e+02	2.767324e+00	8.761081e-01
NC_000962.3	44	65150	0	A	T	0.054	1.151747e+02	3.350383e+02	2.763311e+00	7.310728e-01
NC_000962.3	6569	65533	0	A	T	0.012	3.082191e+02	1.971419e+02	2.734935e+00	1.181700e-01
NC_000962.3	4075	66285	0	A	T	0.039	2.593672e+00	1.879120e+02	2.766086e+00	9.889894e-01
NC_000962.3	5251	66300	0	A	T	0.019	3.033386e+02	4.106457e+02	2.760002e+00	4.602179e-01
NC_000962.3	4629	66342	0	A	T	0.034	2.170555e+02	3.378074e+02	2.773592e+00	5.206238e-01
NC_000962.3	13997	66360	0	A	T	0.030	3.880010e+02	2.031590e+02	2.668369e+00	5.635295e-02
NC_000962.3	6570	66994	0	A	T	0.012	3.082191e+02	1.971419e+02	2.734935e+00	1.181700e-01
NC_000962.3	8961	68229	0	A	T	0.018	-2.403353e+01	2.534647e+02	2.757493e+00	9.244710e-01
NC_000962.3	45	68338	0	A	T	0.054	-5.474050e+01	3.769701e+02	2.772047e+00	8.845640e-01
NC_000962.3	15783	69049	0	A	T	0.012	-1.316656e+02	1.721542e+02	2.763839e+00	4.445091e-01
NC_000962.3	5785	69834	0	A	T	0.103	-1.139142e+02	1.051489e+02	2.775543e+00	2.788301e-01
NC_000962.3	4076	69871	0	A	T	0.146	-1.136620e+02	9.045202e+01	2.768914e+00	2.091029e-01
NC_000962.3	46	69989	0	A	T	0.479	8.162913e+01	7.642089e+01	2.751187e+00	2.856315e-01
NC_000962.3	5786	70095	0	A	T	0.103	-1.139142e+02	1.051489e+02	2.775543e+00	2.788301e-01
NC_000962.3	47	70267	0	A	T	0.070	-2.832712e+02	2.981104e+02	2.764004e+00	3.421592e-01
NC_000962.3	48	70816	0	A	T	0.485	-2.341693e+01	7.093942e+01	2.753742e+00	7.413743e-01
NC_000962.3	5787	70924	0	A	T	0.109	-7.697752e+01	1.841297e+02	2.770447e+00	6.759647e-01
NC_000962.3	49	71336	0	A	T	0.412	-6.686729e+01	3.619723e+01	2.689146e+00	6.490869e-02
NC_000962.3	2283	74059	0	A	T	0.186	1.186780e+02	7.748459e+01	2.760745e+00	1.258331e-01
NC_000962.3	1960	74822	0	A	T	0.011	-1.280437e+02	4.476098e+02	2.773923e+00	7.748728e-01
NC_000962.3	51	75233	0	A	T	0.066	3.162729e+00	8.311710e+01	2.753711e+00	9.696519e-01
NC_000962.3	4077	75264	0	A	T	0.036	2.665624e+01	2.543566e+02	2.767266e+00	9.165502e-01
NC_000962.3	52	75940	0	A	T	0.498	1.624955e+02	2.862535e+02	2.763502e+00	5.703526e-01
NC_000962.3	5788	78422	0	A	T	0.022	-4.552005e+01	1.000101e+02	2.759906e+00	6.490668e-01
NC_000962.3	53	79480	0	A	T	0.043	-7.485594e+01	8.789455e+01	2.734761e+00	3.945469e-01
NC_000962.3	4630	79541	0	A	T	0.034	-2.868856e+02	3.800923e+02	2.765793e+00	4.505056e-01
NC_000962.3	16296	79549	0	A	T	0.046	4.360322e+01	3.422664e+01	2.756637e+00	2.028853e-01
NC_000962.3	55	79571	0	A	T	0.019	-2.425121e-01	7.200035e+01	2.756973e+00	9.973130e-01
NC_000962.3	2285	80616	0	A	T	0.422	-1.472731e+02	8.301834e+01	2.751453e+00	7.627791e-02
NC_000962.3	3653	81649	0	A	T	0.016	1.116506e+02	1.317057e+02	2.729364e+00	3.967306e-01
NC_000962.3	5789	81963	0	A	T	0.114	-7.133819e+01	1.881638e+02	2.762921e+00	7.046488e-01
NC_000962.3	3222	83026	0	A	T	0.013	1.151983e+02	2.356532e+02	2.749511e+00	6.250247e-01
NC_000962.3	10014	83510	0	A	T	0.011	1.334750e+02	4.242636e+02	2.774942e+00	7.531082e-01
NC_000962.3	5790	83842	0	A	T	0.114	-1.553235e+02	1.758240e+02	2.758695e+00	3.771661e-01
NC_000962.3	4080	83982	0	A	T	0.153	-7.486165e+01	1.659227e+02	2.757593e+00	6.519252e-01
NC_000962.3	8962	84486	0	A	T	0.019	2.881783e+01	4.863123e+02	2.773885e+00	9.527550e-01
NC_000962.3	10015	85814	0	A	T	0.011	1.334750e+02	4.242636e+02	2.774942e+00	7.531082e-01
NC_000962.3	2286	86568	0	A	T	0.015	2.959421e+02	2.817006e+02	2.736744e+00	2.936396e-01
NC_000962.3	58	87468	0	A	T	0.054	2.808123e+02	3.708213e+02	2.762104e+00	4.490117e-01
NC_000962.3	8137	87845	0	A	T	0.012	-1.429281e+02	5.002866e+02	2.776190e+00	7.751549e-01
NC_000962.3	8138	89204	0	A	T	0.012	-1.429281e+02	5.002866e+02	2.776190e+00	7.751549e-01
NC_000962.3	4631	91644	0	A	T	0.034	1.875309e+02	3.122505e+02	2.776284e+00	5.482157e-01
NC_000962.3	4081	92116	0	A	T	0.011	4.534852e+02	4.163367e+02	2.742793e+00	2.762365e-01
NC_000962.3	60	92199	0	A	T	0.471	-1.676802e+01	1.495615e+02	2.762269e+00	9.107482e-01
NC_000962.3	14159	93144	0	A	T	0.017	-1.242933e+01	6.365233e+01	2.755555e+00	8.452099e-01
NC_000962.3	15785	93899	0	A	T	0.011	-2.760400e+01	3.382428e+02	2.771909e+00	9.349682e-01
NC_000962.3	5791	94344	0	A	T	0.114	-1.190114e+02	1.951574e+02	2.763290e+00	5.420757e-01
NC_000962.3	61	94388	0	A	T	0.054	-5.474050e+01	3.769701e+02	2.772047e+00	8.845640e-01
NC_000962.3	8139	94869	0	A	T	0.012	-1.429281e+02	5.002866e+02	2.776190e+00	7.751549e-01
NC_000962.3	4082	95591	0	A	T	0.036	6.586592e+01	2.596693e+02	2.764692e+00	7.997999e-01
NC_000962.3	62	96894	0	A	T	0.049	2.213950e+02	1.872258e+02	2.763557e+00	2.372020e-01
NC_000962.3	10016	96900	0	A	T	0.011	1.334750e+02	4.242636e+02	2.774942e+00	7.531082e-01
NC_000962.3	63	97350	0	A	T	0.050	8.494428e+01	2.270522e+02	2.762625e+00	7.083719e-01
NC_000962.3	4083	97388	0	A	T	0.015	-1.322626e+02	4.705253e+02	2.770513e+00	7.786775e-01
NC_000962.3	4632	98069	0	A	T	0.034	2.170555e+02	3.378074e+02	2.773592e+00	5.206238e-01
NC_000962.3	8963	100825	0	A	T	0.019	2.881783e+01	4.863123e+02	2.773885e+00	9.527550e-01
NC_000962.3	65	101539	0	A	T	0.046	3.491767e+01	2.506466e+02	2.771386e+00	8.892244e-01
NC_000962.3	3224	101727	0	A	T	0.050	-1.383813e+02	2.418291e+02	2.776829e+00	5.672573e-01
NC_000962.3	6217	102188	0	A	T	0.027	8.255701e+01	3.461215e+02	2.777955e+00	8.115116e-01
NC_000962.3	4633	102304	0	A	T	0.034	-2.868856e+02	3.800923e+02	2.765793e+00	4.505056e-01
NC_000962.3	68	103756	0	A	T	0.056	-7.367767e+01	8.466007e+01	2.756839e+00	3.842947e-01
NC_000962.3	3225	103879	0	A	T	0.071	-8.208715e+01	3.692007e+01	2.685636e+00	2.634567e-02
NC_000962.3	8140	104653	0	A	T	0.010	3.231006e+02	2.138771e+02	2.738283e+00	1.310891e-01
NC_000962.3	1961	104712	0	A	T	0.247	-2.417410e+01	3.814550e+01	2.744931e+00	5.263553e-01
NC_000962.3	4634	104785	0	A	T	0.015	-3.600695e+01	1.773854e+02	2.754164e+00	8.391739e-01
NC_000962.3	13246	104824	0	A	T	0.016	1.689874e+02	1.093169e+02	2.796368e+00	1.223613e-01
NC_000962.3	1962	104838	0	A	T	0.065	-1.407429e+01	4.715490e+01	2.755007e+00	7.653881e-01
NC_000962.3	1963	104856	0	A	T	0.144	2.535466e+01	4.422720e+01	2.741738e+00	5.665434e-01
NC_000962.3	19816	104936	0	A	T	0.027	-2.423069e+01	5.283138e+01	2.750643e+00	6.465607e-01
NC_000962.3	69	104962	0	A	T	0.229	1.907114e+01	4.130993e+01	2.757598e+00	6.443952e-01
NC_000962.3	10420	104978	0	A	T	0.017	-1.296469e+01	3.378297e+02	2.768482e+00	9.693929e-01
NC_000962.3	9616	105021	0	A	T	0.010	3.481328e+01	9.547683e+01	2.757331e+00	7.154447e-01
NC_000962.3	70	105045	0	A	T	0.246	-1.299171e+01	5.041800e+01	2.754231e+00	7.966908e-01
NC_000962.3	71	105139	0	A	T	0.053	4.550844e+01	1.783940e+02	2.754033e+00	7.986818e-01
NC_000962.3	72	105736	0	A	T	0.062	2.850314e+01	2.524587e+02	2.770131e+00	9.101239e-01
NC_000962.3	5794	105799	0	A	T	0.109	-6.782605e+01	1.804702e+02	2.764823e+00	7.070990e-01
NC_000962.3	8141	106403	0	A	T	0.012	-1.429281e+02	5.002866e+02	2.776190e+00	7.751549e-01
NC_000962.3	5795	107485	0	A	T	0.114	-7.133819e+01	1.881638e+02	2.762921e+00	7.046488e-01
NC_000962.3	5796	107794	0	A	T	0.109	-5.453556e+01	1.953353e+02	2.768150e+00	7.801396e-01
NC_000962.3	8964	108872	0	A	T	0.019	2.881783e+01	4.863123e+02	2.773885e+00	9.527550e-01
NC_000962.3	6218	113838	0	A	T	0.027	-4.511194e+02	2.913335e+02	2.762462e+00	1.217310e-01
NC_000962.3	73	116000	0	A	T	0.499	-3.120362e+02	4.843982e+02	2.760490e+00	5.195662e-01
NC_000962.3	3227	117021	0	A	T	0.018	-5.731443e+00	2.973500e+02	2.771685e+00	9.846243e-01
NC_000962.3	74	122109	0	A	T	0.473	-2.911669e+01	5.825920e+01	2.763183e+00	6.173076e-01
NC_000962.3	8966	122177	0	A	T	0.018	1.599064e+02	4.048004e+02	2.773074e+00	6.928829e-01
NC_000962.3	75	123454	0	A	T	0.054	1.151747e+02	3.350383e+02	2.763311e+00	7.310728e-01
NC_000962.3	1964	123493	0	A	T	0.011	-1.280437e+02	4.476098e+02	2.773923e+00	7.748728e-01
NC_000962.3	76	123520	0	A	T	0.070	-2.832712e+02	2.981104e+02	2.764004e+00	3.421592e-01
NC_000962.3	10422	126137	0	A	T	0.016	1.944036e+02	2.330393e+02	2.768975e+00	4.043016e-01
NC_000962.3	5684	126226	0	A	T	0.030	9.806053e+01	2.075964e+02	2.765713e+00	6.367406e-01
NC_000962.3	5253	126270	0	A	T	0.019	3.033386e+02	4.106457e+02	2.760002e+00	4.602179e-01
NC_000962.3	1965	127075	0	A	T	0.011	-1.280437e+02	4.476098e+02	2.773923e+00	7.748728e-01
NC_000962.3	13998	128004	0	A	T	0.017	9.687957e+01	1.170648e+02	2.749433e+00	4.080502e-01
NC_000962.3	3228	128154	0	A	T	0.014	2.057327e+01	2.288404e+02	2.761625e+00	9.283774e-01
NC_000962.3	5254	129477	0	A	T	0.019	3.033386e+02	4.106457e+02	2.760002e+00	4.602179e-01
NC_000962.3	4635	130083	0	A	T	0.034	-3.288077e+02	3.405746e+02	2.778704e+00	3.344820e-01
NC_000962.3	2290	130227	0	A	T	0.088	-7.197738e+01	1.476727e+02	2.760762e+00	6.260412e-01
NC_000962.3	10424	130864	0	A	T	0.018	2.165477e+02	3.115565e+02	2.752945e+00	4.871356e-01
NC_000962.3	5797	130997	0	A	T	0.110	1.317403e+02	1.837860e+02	2.769816e+00	4.736057e-01
NC_000962.3	78	131175	0	A	T	0.500	-1.502144e+02	3.292750e+02	2.750661e+00	6.483171e-01
NC_000962.3	79	132417	0	A	T	0.465	5.268114e+01	5.227928e+01	2.733584e+00	3.137747e-01
NC_000962.3	8142	133503	0	A	T	0.011	1.684411e+02	3.013282e+02	2.753778e+00	5.762519e-01
NC_000962.3	80	133839	0	A	T	0.496	1.777829e+02	1.994865e+02	2.764816e+00	3.729697e-01
NC_000962.3	2291	133862	0	A	T	0.197	-2.273192e+01	1.665190e+02	2.765013e+00	8.914353e-01
NC_000962.3	81	135329	0	A	T	0.050	6.406731e+01	2.422274e+02	2.765884e+00	7.914385e-01
NC_000962.3	3229	135802	0	A	T	0.018	-5.731443e+00	2.973500e+02	2.771685e+00	9.846243e-01
NC_000962.3	4088	137265	0	A	T	0.011	-4.437801e+01	3.595355e+02	2.768857e+00	9.017827e-01
NC_000962.3	4089	137851	0	A	T	0.036	6.586592e+01	2.596693e+02	2.764692e+00	7.997999e-01
NC_000962.3	4636	138058	0	A	T	0.011	-1.833156e+02	2.373073e+02	2.780496e+00	4.399562e-01
NC_000962.3	8143	138497	0	A	T	0.012	-1.429281e+02	5.002866e+02	2.776190e+00	7.751549e-01
NC_000962.3	82	139297	0	A	T	0.054	1.151747e+02	3.350383e+02	2.763311e+00	7.310728e-01
NC_000962.3	83	141623	0	A	T	0.050	8.494428e+01	2.270522e+02	2.762625e+00	7.083719e-01
NC_000962.3	8967	142311	0	A	T	0.019	1.954164e+02	4.455762e+02	2.770356e+00	6.610390e-01
NC_000962.3	17066	142368	0	A	T	0.016	-9.070735e+01	9.762787e+01	2.736289e+00	3.529865e-01
NC_000962.3	84	143207	0	A	T	0.069	-4.273370e+01	1.978342e+02	2.759200e+00	8.290125e-01
NC_000962.3	4637	143667	0	A	T	0.034	-3.341751e+01	2.528488e+02	2.760828e+00	8.948731e-01
NC_000962.3	3230	144024	0	A	T	0.018	-5.731443e+00	2.973500e+02	2.771685e+00	9.846243e-01
NC_000962.3	4090	144390	0	A	T	0.015	-1.322626e+02	4.705253e+02	2.770513e+00	7.786775e-01
NC_000962.3	8968	145837	0	A	T	0.019	2.881783e+01	4.863123e+02	2.773885e+00	9.527550e-01
NC_000962.3	87	146087	0	A	T	0.499	-1.512201e+01	3.599510e+02	2.766650e+00	9.664955e-01
NC_000962.3	88	146236	0	A	T	0.050	8.494428e+01	2.270522e+02	2.762625e+00	7.083719e-01
NC_000962.3	5798	146737	0	A	T	0.085	2.799847e+01	1.135542e+02	2.757503e+00	8.052803e-01
NC_000962.3	10019	146985	0	A	T	0.011	1.334750e+02	4.242636e+02	2.774942e+00	7.531082e-01
NC_000962.3	89	147262	0	A	T	0.054	2.808123e+02	3.708213e+02	2.762104e+00	4.490117e-01
NC_000962.3	4091	147985	0	A	T	0.015	-2.463032e+02	4.603549e+02	2.766045e+00	5.927126e-01
NC_000962.3	2292	149323	0	A	T	0.120	-1.540964e+01	1.811633e+02	2.767948e+00	9.322261e-01
NC_000962.3	8969	149731	0	A	T	0.019	1.350709e+02	2.760259e+02	2.759313e+00	6.246748e-01
NC_000962.3	6534	150124	0	A	T	0.100	-5.652415e+01	5.625866e+01	2.700730e+00	3.152014e-01
NC_000962.3	1966	150888	0	A	T	0.156	-2.447923e+01	1.933279e+01	2.752340e+00	2.056458e-01
NC_000962.3	1967	150890	0	A	T	0.229	-1.656444e+01	2.350198e+01	2.769568e+00	4.810425e-01
NC_000962.3	23244	150896	0	A	T	0.089	3.942326e+01	3.102733e+01	2.763939e+00	2.040776e-01
NC_000962.3	2294	154191	0	A	T	0.086	7.995857e+00	3.999269e+01	2.756041e+00	8.415613e-01
NC_000962.3	90	154283	0	A	T	0.492	2.504250e+01	9.985545e+01	2.757355e+00	8.020142e-01
NC_000962.3	10020	154811	0	A	T	0.011	2.004384e+02	3.290070e+02	2.767023e+00	5.424734e-01
NC_000962.3	4093	155293	0	A	T	0.014	4.165537e+01	2.789090e+02	2.761175e+00	8.812976e-01
NC_000962.3	2295	157292	0	A	T	0.197	-6.994394e+01	1.311718e+02	2.754317e+00	5.939611e-01
NC_000962.3	8144	158791	0	A	T	0.012	-1.429281e+02	5.002866e+02	2.776190e+00	7.751549e-01
NC_000962.3	8145	159798	0	A	T	0.012	2.877620e+02	2.474237e+02	2.746174e+00	2.450092e-01
NC_000962.3	3231	160780	0	A	T	0.015	-4.353042e+01	1.997604e+02	2.763812e+00	8.275277e-01
NC_000962.3	8146	160926	0	A	T	0.011	1.684411e+02	3.013282e+02	2.753778e+00	5.762519e-01
NC_000962.3	13999	161087	0	A	T	0.031	1.665395e+02	1.777928e+02	2.716199e+00	3.490677e-01
NC_000962.3	92	162152	0	A	T	0.062	-1.859217e+02	8.558474e+01	2.723338e+00	2.999089e-02
NC_000962.3	8147	162186	0	A	T	0.012	-1.429281e+02	5.002866e+02	2.776190e+00	7.751549e-01
NC_000962.3	2296	162581	0	A	T	0.197	9.366087e+01	1.366424e+02	2.766277e+00	4.931736e-01
NC_000962.3	8148	163320	0	A	T	0.012	-1.014509e+02	2.780529e+02	2.759831e+00	7.152681e-01
NC_000962.3	3232	163521	0	A	T	0.013	3.008483e+02	2.408122e+02	2.749449e+00	2.117565e-01
NC_000962.3	4094	163573	0	A	T	0.039	4.215955e+00	1.893646e+02	2.765718e+00	9.822407e-01
NC_000962.3	93	163705	0	A	T	0.050	-5.263238e+00	1.770149e+02	2.757698e+00	9.762839e-01
NC_000962.3	4095	163866	0	A	T	0.011	-4.437801e+01	3.595355e+02	2.768857e+00	9.017827e-01
NC_000962.3	4096	164222	0	A	T	0.011	-4.437801e+01	3.595355e+02	2.768857e+00	9.017827e-01
NC_000962.3	5800	164676	0	A	T	0.113	3.130662e+01	1.845544e+02	2.767401e+00	8.653222e-01
NC_000962.3	7356	166925	0	A	T	0.013	9.390843e+01	3.292412e+02	2.772526e+00	7.755115e-01
NC_000962.3	8149	169362	0	A	T	0.011	1.684411e+02	3.013282e+02	2.753778e+00	5.762519e-01
NC_000962.3	5801	169637	0	A	T	0.081	6.323909e+01	1.282522e+02	2.756467e+00	6.220289e-01
NC_000962.3	8150	170263	0	A	T	0.018	-3.082076e+01	2.712674e+02	2.769415e+00	9.095568e-01
NC_000962.3	8891	171457	0	A	T	0.011	7.947240e+01	6.037385e+01	2.736256e+00	1.882707e-01
NC_000962.3	49620	171731	0	A	T	0.023	-2.002275e+01	4.628223e+01	2.740362e+00	6.653538e-01
NC_000962.3	38084	171735	0	A	T	0.055	-4.668825e+00	4.612758e+01	2.757731e+00	9.193935e-01
NC_000962.3	14000	171743	0	A	T	0.076	-5.408053e+01	4.155017e+01	2.760846e+00	1.932716e-01
NC_000962.3	4097	174684	0	A	T	0.015	-1.322626e+02	4.705253e+02	2.770513e+00	7.786775e-01
NC_000962.3	3233	176303	0	A	T	0.049	-4.412556e+01	2.516016e+02	2.773381e+00	8.608068e-01
NC_000962.3	4638	177506	0	A	T	0.034	3.044844e+02	2.727992e+02	2.756725e+00	2.645453e-01
NC_000962.3	4098	177596	0	A	T	0.155	-9.186952e+01	1.905552e+02	2.763932e+00	6.297977e-01
NC_000962.3	94	177857	0	A	T	0.456	6.622266e+01	5.111818e+01	2.757633e+00	1.953623e-01
NC_000962.3	2298	178941	0	A	T	0.104	-1.137055e+02	1.455183e+02	2.765888e+00	4.347064e-01
NC_000962.3	4099	178946	0	A	T	0.155	9.705355e+01	1.434076e+02	2.778758e+00	4.986627e-01
NC_000962.3	2299	180025	0	A	T	0.194	-3.996191e+00	1.217683e+02	2.760364e+00	9.738243e-01
NC_000962.3	14001	182222	0	A	T	0.033	-1.334459e+02	1.650928e+02	2.776880e+00	4.190471e-01
NC_000962.3	95	182824	0	A	T	0.046	4.111210e+01	1.799401e+02	2.760182e+00	8.193083e-01
NC_000962.3	96	183091	0	A	T	0.042	7.978128e+01	1.174712e+02	2.747176e+00	4.971485e-01
NC_000962.3	14002	184461	0	A	T	0.033	-7.574737e+00	1.937268e+02	2.765274e+00	9.688160e-01
NC_000962.3	14003	184764	0	A	T	0.033	-6.305901e+01	1.704980e+02	2.768144e+00	7.115473e-01
NC_000962.3	5802	187226	0	A	T	0.081	-1.550603e+01	1.352102e+02	2.768517e+00	9.087141e-01
NC_000962.3	5803	187420	0	A	T	0.114	-6.987623e+00	1.915909e+02	2.766438e+00	9.709114e-01
NC_000962.3	4100	187738	0	A	T	0.015	-1.322626e+02	4.705253e+02	2.770513e+00	7.786775e-01
NC_000962.3	4639	188506	0	A	T	0.011	-6.320705e+00	2.522094e+02	2.765442e+00	9.800095e-01
NC_000962.3	97	188800	0	A	T	0.498	-7.072311e+01	3.372369e+02	2.764164e+00	8.339211e-01
NC_000962.3	4640	188861	0	A	T	0.034	3.044844e+02	2.727992e+02	2.756725e+00	2.645453e-01
NC_000962.3	8151	190024	0	A	T	0.011	1.684411e+02	3.013282e+02	2.753778e+00	5.762519e-01
NC_000962.3	8152	190149	0	A	T	0.012	-1.429281e+02	5.002866e+02	2.776190e+00	7.751549e-01
NC_000962.3	98	190816	0	A	T	0.054	2.808123e+02	3.708213e+02	2.762104e+00	4.490117e-01
NC_000962.3	100	194306	0	A	T	0.070	-2.832712e+02	2.981104e+02	2.764004e+00	3.421592e-01
NC_000962.3	101	194681	0	A	T	0.469	-1.250807e+01	1.024124e+02	2.755778e+00	9.028097e-01
NC_000962.3	102	195682	0	A	T	0.054	-5.474050e+01	3.769701e+02	2.772047e+00	8.845640e-01
NC_000962.3	10426	195689	0	A	T	0.017	-1.296469e+01	3.378297e+02	2.768482e+00	9.693929e-01
NC_000962.3	2300	196522	0	A	T	0.118	-1.169342e+02	1.549966e+02	2.767961e+00	4.507142e-01
NC_000962.3	2301	196588	0	A	T	0.048	7.655284e+01	1.646230e+02	2.760533e+00	6.419882e-01
NC_000962.3	103	196642	0	A	T	0.471	7.046719e+01	1.735345e+02	2.754924e+00	6.847516e-01
NC_000962.3	8153	197047	0	A	T	0.018	1.566648e+02	2.258121e+02	2.780068e+00	4.879300e-01
NC_000962.3	4642	197782	0	A	T	0.034	1.132677e+02	3.279153e+02	2.763620e+00	7.298311e-01
NC_000962.3	5255	198521	0	A	T	0.018	1.457614e+02	3.300289e+02	2.766156e+00	6.587999e-01
NC_000962.3	7358	198720	0	A	T	0.013	9.390843e+01	3.292412e+02	2.772526e+00	7.755115e-01
NC_000962.3	3236	198981	0	A	T	0.037	-6.230536e+01	4.431956e+01	2.717077e+00	1.599937e-01
NC_000962.3	105	199470	0	A	T	0.070	-2.832712e+02	2.981104e+02	2.764004e+00	3.421592e-01
NC_000962.3	2302	200154	0	A	T	0.087	3.948358e+01	1.290761e+02	2.772203e+00	7.597298e-01
NC_000962.3	10021	200746	0	A	T	0.011	1.334750e+02	4.242636e+02	2.774942e+00	7.531082e-01
NC_000962.3	8154	201220	0	A	T	0.012	-1.429281e+02	5.002866e+02	2.776190e+00	7.751549e-01
NC_000962.3	5804	202197	0	A	T	0.108	2.346827e+01	9.916392e+01	2.760976e+00	8.129532e-01
NC_000962.3	106	203038	0	A	T	0.050	8.096657e+01	2.620604e+02	2.767258e+00	7.573956e-01
NC_000962.3	2303	203269	0	A	T	0.197	-2.325552e+02	1.660366e+02	2.755274e+00	1.615421e-01
NC_000962.3	4643	203704	0	A	T	0.034	2.170555e+02	3.378074e+02	2.773592e+00	5.206238e-01
NC_000962.3	107	204094	0	A	T	0.046	3.491767e+01	2.506466e+02	2.771386e+00	8.892244e-01
NC_000962.3	4101	206232	0	A	T	0.010	1.848410e+02	2.686889e+02	2.746126e+00	4.916036e-01
NC_000962.3	108	206339	0	A	T	0.496	-9.726366e+01	1.740080e+02	2.753274e+00	5.762757e-01
NC_000962.3	2304	207226	0	A	T	0.197	-1.590099e+02	1.666148e+02	2.760764e+00	3.400640e-01
NC_000962.3	10427	210624	0	A	T	0.025	-6.544364e+01	1.737172e+02	2.762687e+00	7.064336e-01
NC_000962.3	2810	212244	0	A	T	0.023	1.374420e+02	1.718075e+02	2.762277e+00	4.238566e-01
NC_000962.3	2305	212353	0	A	T	0.197	-1.083891e+02	1.680385e+02	2.757222e+00	5.190137e-01
NC_000962.3	110	213147	0	A	T	0.054	-5.474050e+01	3.769701e+02	2.772047e+00	8.845640e-01
NC_000962.3	111	213281	0	A	T	0.054	-5.474050e+01	3.769701e+02	2.772047e+00	8.845640e-01
NC_000962.3	112	217201	0	A	T	0.069	-6.709082e+01	2.372189e+02	2.763861e+00	7.773537e-01
NC_000962.3	9827	218599	0	A	T	0.016	1.107552e+02	9.682694e+01	2.736548e+00	2.528776e-01
NC_000962.3	3666	219105	0	A	T	0.016	8.013412e+01	1.229336e+02	2.737381e+00	5.146029e-01
NC_000962.3	4102	220050	0	A	T	0.154	-4.738147e+01	1.854298e+02	2.766709e+00	7.983562e-01
NC_000962.3	5805	222486	0	A	T	0.115	-1.755776e+02	1.245689e+02	2.738075e+00	1.589094e-01
NC_000962.3	114	222925	0	A	T	0.054	1.316023e+02	2.508336e+02	2.748691e+00	5.999008e-01
NC_000962.3	115	223942	0	A	T	0.493	-4.515511e+00	1.117559e+02	2.759801e+00	9.677758e-01
NC_000962.3	116	225323	0	A	T	0.489	-3.879845e+01	9.369451e+01	2.751732e+00	6.788662e-01
NC_000962.3	8971	225696	0	A	T	0.019	2.881783e+01	4.863123e+02	2.773885e+00	9.527550e-01
NC_000962.3	117	227098	0	A	T	0.496	-5.529470e+00	1.586180e+02	2.761046e+00	9.721960e-01
NC_000962.3	10428	227781	0	A	T	0.017	1.693075e+02	3.599351e+02	2.760118e+00	6.381525e-01
NC_000962.3	118	230170	0	A	T	0.054	2.808123e+02	3.708213e+02	2.762104e+00	4.490117e-01
NC_000962.3	119	230577	0	A	T	0.070	-2.832712e+02	2.981104e+02	2.764004e+00	3.421592e-01
NC_000962.3	120	231114	0	A	T	0.475	1.569605e+02	1.378272e+02	2.777853e+00	2.549678e-01
NC_000962.3	3668	232361	0	A	T	0.016	1.116506e+02	1.317057e+02	2.729364e+00	3.967306e-01
NC_000962.3	4103	232574	0	A	T	0.039	-5.287241e+01	1.528678e+02	2.766516e+00	7.294910e-01
NC_000962.3	3237	234051	0	A	T	0.048	1.323806e+02	1.382634e+02	2.770632e+00	3.385001e-01
NC_000962.3	4645	234160	0	A	T	0.034	-2.323926e+02	3.436994e+02	2.761124e+00	4.990538e-01
NC_000962.3	2306	234450	0	A	T	0.082	-1.096684e+02	1.048274e+02	2.738156e+00	2.956540e-01
NC_000962.3	121	234477	0	A	T	0.437	4.496446e+01	5.739299e+01	2.736608e+00	4.334929e-01
NC_000962.3	122	234497	0	A	T	0.497	-4.286277e+01	1.066981e+02	2.744899e+00	6.879499e-01
NC_000962.3	4646	234682	0	A	T	0.011	-2.711575e+02	2.943109e+02	2.774219e+00	3.570330e-01
NC_000962.3	4647	235521	0	A	T	0.010	6.533410e+01	2.939921e+02	2.768567e+00	8.241658e-01
NC_000962.3	10023	236257	0	A	T	0.011	1.334750e+02	4.242636e+02	2.774942e+00	7.531082e-01
NC_000962.3	6223	243118	0	A	T	0.027	8.255701e+01	3.461215e+02	2.777955e+00	8.115116e-01
NC_000962.3	6224	243535	0	A	T	0.027	8.255701e+01	3.461215e+02	2.777955e+00	8.115116e-01
NC_000962.3	10429	244599	0	A	T	0.018	1.720000e+02	3.033593e+02	2.757293e+00	5.708133e-01
NC_000962.3	6225	244911	0	A	T	0.027	-2.547594e+02	2.421078e+02	2.767272e+00	2.928591e-01
NC_000962.3	123	249522	0	A	T	0.065	3.446441e+01	1.030553e+02	2.749769e+00	7.381066e-01
NC_000962.3	10430	249975	0	A	T	0.017	-4.140129e+01	2.734826e+02	2.765047e+00	8.796929e-01
NC_000962.3	4104	251468	0	A	T	0.015	-1.322626e+02	4.705253e+02	2.770513e+00	7.786775e-01
NC_000962.3	124	251575	0	A	T	0.070	-1.348222e+02	2.756172e+02	2.767804e+00	6.247998e-01
NC_000962.3	4105	252630	0	A	T	0.011	4.534852e+02	4.163367e+02	2.742793e+00	2.762365e-01
NC_000962.3	4106	257181	0	A	T	0.011	-4.437801e+01	3.595355e+02	2.768857e+00	9.017827e-01
NC_000962.3	1970	258682	0	A	T	0.011	-1.280437e+02	4.476098e+02	2.773923e+00	7.748728e-01
NC_000962.3	8975	259662	0	A	T	0.019	2.881783e+01	4.863123e+02	2.773885e+00	9.527550e-01
NC_000962.3	8156	260454	0	A	T	0.011	5.811847e+02	3.021824e+02	2.724767e+00	5.464104e-02
NC_000962.3	8976	261530	0	A	T	0.019	1.954164e+02	4.455762e+02	2.770356e+00	6.610390e-01
NC_000962.3	125	261869	0	A	T	0.493	-2.043132e+01	1.161503e+02	2.759847e+00	8.603940e-01
NC_000962.3	126	262268	0	A	T	0.062	1.051055e+02	2.378924e+02	2.766453e+00	6.586863e-01
NC_000962.3	2307	263534	0	A	T	0.015	1.675522e+02	2.350401e+02	2.744861e+00	4.760443e-01
NC_000962.3	127	264129	0	A	T	0.054	2.808123e+02	3.708213e+02	2.762104e+00	4.490117e-01
NC_000962.3	128	265554	0	A	T	0.495	-2.549068e+02	1.443187e+02	2.759632e+00	7.756185e-02
NC_000962.3	4107	265968	0	A	T	0.036	6.586592e+01	2.596693e+02	2.764692e+00	7.997999e-01
NC_000962.3	129	267751	0	A	T	0.054	-5.474050e+01	3.769701e+02	2.772047e+00	8.845640e-01
NC_000962.3	130	270430	0	A	T	0.054	-5.474050e+01	3.769701e+02	2.772047e+00	8.845640e-01
NC_000962.3	1971	271640	0	A	T	0.013	2.123404e+02	1.955700e+02	2.763437e+00	2.777712e-01
NC_000962.3	10431	272267	0	A	T	0.021	1.763765e+02	1.755478e+02	2.773365e+00	3.152008e-01
NC_000962.3	10432	276500	0	A	T	0.018	1.720000e+02	3.033593e+02	2.757293e+00	5.708133e-01
NC_000962.3	131	278021	0	A	T	0.054	-5.474050e+01	3.769701e+02	2.772047e+00	8.845640e-01
NC_000962.3	132	278681	0	A	T	0.498	8.496245e+01	3.667860e+02	2.769804e+00	8.168504e-01
NC_000962.3	10433	279468	0	A	T	0.018	2.165477e+02	3.115565e+02	2.752945e+00	4.871356e-01
NC_000962.3	4108	282063	0	A	T	0.011	-6.149203e+01	3.780866e+02	2.768064e+00	8.708247e-01
NC_000962.3	3238	282188	0	A	T	0.028	2.249023e+02	1.272954e+02	2.746400e+00	7.747826e-02
NC_000962.3	134	282892	0	A	T	0.054	2.808123e+02	3.708213e+02	2.762104e+00	4.490117e-01
NC_000962.3	2308	283614	0	A	T	0.379	-6.332958e+01	9.559542e+01	2.754814e+00	5.077731e-01
NC_000962.3	7362	284588	0	A	T	0.013	9.390843e+01	3.292412e+02	2.772526e+00	7.755115e-01
NC_000962.3	4109	284623	0	A	T	0.154	6.107171e+01	1.573438e+02	2.776327e+00	6.979685e-01
NC_000962.3	136	285772	0	A	T	0.499	6.037557e+01	4.451253e+02	2.767076e+00	8.921271e-01
NC_000962.3	137	285871	0	A	T	0.417	2.364577e+01	5.133796e+01	2.746491e+00	6.451622e-01
NC_000962.3	10434	286723	0	A	T	0.017	-1.296469e+01	3.378297e+02	2.768482e+00	9.693929e-01
NC_000962.3	6228	287904	0	A	T	0.027	-2.724702e+02	2.284870e+02	2.760862e+00	2.332632e-01
NC_000962.3	138	288260	0	A	T	0.046	3.491767e+01	2.506466e+02	2.771386e+00	8.892244e-01
NC_000962.3	10024	288278	0	A	T	0.011	1.334750e+02	4.242636e+02	2.774942e+00	7.531082e-01
NC_000962.3	10025	289108	0	A	T	0.011	1.334750e+02	4.242636e+02	2.774942e+00	7.531082e-01
NC_000962.3	15788	291187	0	A	T	0.010	-1.437711e+02	3.000092e+02	2.766638e+00	6.318536e-01
NC_000962.3	139	293629	0	A	T	0.226	7.155591e+01	1.004265e+02	2.761311e+00	4.762585e-01
NC_000962.3	2309	293705	0	A	T	0.199	-3.704458e+01	1.423775e+02	2.754516e+00	7.947579e-01
NC_000962.3	14004	294586	0	A	T	0.030	4.976707e+02	1.900223e+02	2.653632e+00	8.911314e-03
NC_000962.3	4648	295423	0	A	T	0.034	-2.868856e+02	3.800923e+02	2.765793e+00	4.505056e-01
NC_000962.3	8157	295612	0	A	T	0.012	-1.429281e+02	5.002866e+02	2.776190e+00	7.751549e-01
NC_000962.3	2310	295648	0	A	T	0.045	2.646111e+02	1.755358e+02	2.729695e+00	1.319158e-01
NC_000962.3	6229	295917	0	A	T	0.027	8.255701e+01	3.461215e+02	2.777955e+00	8.115116e-01
NC_000962.3	140	296312	0	A	T	0.047	-7.805332e+00	2.080703e+02	2.765168e+00	9.700812e-01
NC_000962.3	4649	296325	0	A	T	0.035	9.673260e+01	3.040065e+02	2.768850e+00	7.503852e-01
NC_000962.3	8978	297180	0	A	T	0.018	-4.910728e+01	3.641901e+02	2.770495e+00	8.927575e-01
NC_000962.3	6230	302660	0	A	T	0.027	8.255701e+01	3.461215e+02	2.777955e+00	8.115116e-01
NC_000962.3	4110	304679	0	A	T	0.015	-1.322626e+02	4.705253e+02	2.770513e+00	7.786775e-01
NC_000962.3	141	304923	0	A	T	0.227	5.747468e+01	1.414388e+02	2.766846e+00	6.845407e-01
NC_000962.3	142	305188	0	A	T	0.054	-5.474050e+01	3.769701e+02	2.772047e+00	8.845640e-01
NC_000962.3	23920	305362	0	A	T	0.012	-1.340502e+01	1.180936e+02	2.764549e+00	9.096407e-01
NC_000962.3	1972	305984	0	A	T	0.011	4.576147e+00	2.925615e+02	2.760782e+00	9.875224e-01
NC_000962.3	1973	306365	0	A	T	0.011	-1.280437e+02	4.476098e+02	2.773923e+00	7.748728e-01
NC_000962.3	10028	306487	0	A	T	0.011	1.334750e+02	4.242636e+02	2.774942e+00	7.531082e-01
NC_000962.3	4651	306833	0	A	T	0.030	-1.675928e+01	1.075545e+02	2.753000e+00	8.761957e-01
NC_000962.3	8158	309768	0	A	T	0.011	1.684411e+02	3.013282e+02	2.753778e+00	5.762519e-01
NC_000962.3	143	310973	0	A	T	0.494	-3.542566e+01	1.257200e+02	2.756179e+00	7.781511e-01
NC_000962.3	5810	311029	0	A	T	0.079	2.180148e+02	1.298646e+02	2.737691e+00	9.341143e-02
NC_000962.3	8979	311238	0	A	T	0.019	2.881783e+01	4.863123e+02	2.773885e+00	9.527550e-01
NC_000962.3	144	311613	0	A	T	0.498	-5.111757e+01	2.896488e+02	2.752731e+00	8.599408e-01
NC_000962.3	2311	312940	0	A	T	0.050	-1.708377e+02	1.426915e+02	2.744476e+00	2.314058e-01
NC_000962.3	2312	316129	0	A	T	0.194	-1.693818e+02	1.202370e+02	2.753443e+00	1.591308e-01
NC_000962.3	8159	317087	0	A	T	0.011	1.684411e+02	3.013282e+02	2.753778e+00	5.762519e-01
NC_000962.3	4111	320038	0	A	T	0.015	-2.463032e+02	4.603549e+02	2.766045e+00	5.927126e-01
NC_000962.3	2313	321850	0	A	T	0.014	-2.537780e+00	2.124508e+02	2.762002e+00	9.904709e-01
NC_000962.3	2314	324138	0	A	T	0.015	2.959421e+02	2.817006e+02	2.736744e+00	2.936396e-01
NC_000962.3	145	325505	0	A	T	0.070	-2.832712e+02	2.981104e+02	2.764004e+00	3.421592e-01
NC_000962.3	6231	326039	0	A	T	0.027	8.255701e+01	3.461215e+02	2.777955e+00	8.115116e-01
NC_000962.3	2315	327897	0	A	T	0.118	-1.308424e+02	1.515394e+02	2.771667e+00	3.880497e-01
NC_000962.3	4112	328641	0	A	T	0.015	-2.463032e+02	4.603549e+02	2.766045e+00	5.927126e-01
NC_000962.3	10435	329826	0	A	T	0.021	9.864384e+00	1.919788e+02	2.767690e+00	9.590277e-01
NC_000962.3	10436	331330	0	A	T	0.017	1.693075e+02	3.599351e+02	2.760118e+00	6.381525e-01
NC_000962.3	4653	332632	0	A	T	0.034	-1.463147e+02	2.347211e+02	2.763621e+00	5.331499e-01
NC_000962.3	14006	332916	0	A	T	0.039	-6.169924e+01	8.925559e+01	2.767440e+00	4.895109e-01
NC_000962.3	14007	332951	0	A	T	0.037	4.067828e+01	1.210637e+02	2.758198e+00	7.369145e-01
NC_000962.3	8982	332981	0	A	T	0.019	2.881783e+01	4.863123e+02	2.773885e+00	9.527550e-01
NC_000962.3	2316	333218	0	A	T	0.048	-8.012865e+01	1.735210e+02	2.764255e+00	6.443085e-01
NC_000962.3	14008	333406	0	A	T	0.035	-7.568554e+01	1.693975e+02	2.756143e+00	6.550922e-01
NC_000962.3	36825	333673	0	A	T	0.043	1.884755e+01	3.407605e+01	2.745087e+00	5.802793e-01
NC_000962.3	37148	333718	0	A	T	0.023	3.316609e+01	4.581026e+01	2.757313e+00	4.691908e-01
NC_000962.3	43355	333803	0	A	T	0.016	3.624248e+01	1.415497e+02	2.750276e+00	7.979562e-01
NC_000962.3	19086	333892	0	A	T	0.344	-3.550319e+01	3.097289e+01	2.691747e+00	2.518759e-01
NC_000962.3	44807	333904	0	A	T	0.025	-2.367726e+01	8.383994e+01	2.752156e+00	7.776696e-01
NC_000962.3	36828	334616	0	A	T	0.063	2.394951e+00	2.684171e+01	2.748440e+00	9.289155e-01
NC_000962.3	3674	334641	0	A	T	0.258	2.777330e+01	2.489705e+01	2.759928e+00	2.648119e-01
NC_000962.3	3675	334654	0	A	T	0.191	1.301606e+01	2.464276e+01	2.736328e+00	5.974489e-01
NC_000962.3	3974	334677	0	A	T	0.127	2.249021e+01	2.737933e+01	2.751255e+00	4.115376e-01
NC_000962.3	8717	334724	0	A	T	0.108	-4.355682e+01	2.928640e+01	2.733830e+00	1.371628e-01
NC_000962.3	151	334751	0	A	T	0.328	1.785099e+01	2.537521e+01	2.742494e+00	4.818699e-01
NC_000962.3	153	334769	0	A	T	0.017	-3.090638e+01	5.169627e+01	2.754966e+00	5.500373e-01
NC_000962.3	156	334791	0	A	T	0.241	2.681006e+01	1.767866e+01	2.745876e+00	1.296079e-01
NC_000962.3	3556	334806	0	A	T	0.063	-1.106508e+02	3.051615e+01	2.582313e+00	2.979388e-04
NC_000962.3	3557	334815	0	A	T	0.038	-8.267089e+01	4.423857e+01	2.673424e+00	6.186085e-02
NC_000962.3	18687	334932	0	A	T	0.010	1.338166e+02	6.758153e+01	2.806687e+00	4.788556e-02
NC_000962.3	18689	334951	0	A	T	0.012	-9.919093e+01	6.120790e+01	2.708198e+00	1.053321e-01
NC_000962.3	38400	335121	0	A	T	0.016	-1.521316e+01	5.197442e+01	2.745027e+00	7.697901e-01
NC_000962.3	37931	335127	0	A	T	0.018	-4.703182e+01	4.970966e+01	2.732852e+00	3.442413e-01
NC_000962.3	37932	335152	0	A	T	0.015	-2.047205e+00	6.800374e+01	2.759277e+00	9.759881e-01
NC_000962.3	37933	335173	0	A	T	0.023	1.394125e+01	4.140663e+01	2.747566e+00	7.363989e-01
NC_000962.3	37934	335177	0	A	T	0.019	-1.240836e+01	4.577809e+01	2.747356e+00	7.863880e-01
NC_000962.3	44558	335245	0	A	T	0.014	-7.433043e+01	5.315849e+01	2.721984e+00	1.622451e-01
NC_000962.3	36836	335521	0	A	T	0.019	-8.968561e+01	4.689211e+01	2.716371e+00	5.599868e-02
NC_000962.3	36837	335525	0	A	T	0.036	-5.926324e+01	3.570668e+01	2.712213e+00	9.718834e-02
NC_000962.3	36842	335669	0	A	T	0.045	3.232204e-01	4.042500e+01	2.759310e+00	9.936216e-01
NC_000962.3	36845	335762	0	A	T	0.129	-1.593504e+01	2.281836e+01	2.733121e+00	4.850756e-01
NC_000962.3	37397	335804	0	A	T	0.015	1.652726e-01	5.179235e+01	2.747555e+00	9.974543e-01
NC_000962.3	37641	335837	0	A	T	0.026	-1.498142e+01	5.492242e+01	2.757763e+00	7.850660e-01
NC_000962.3	48022	335855	0	A	T	0.016	-8.845378e+01	7.164611e+01	2.746812e+00	2.171840e-01
NC_000962.3	7742	335885	0	A	T	0.127	1.521771e-01	2.928780e+01	2.758484e+00	9.958550e-01
NC_000962.3	3976	335906	0	A	T	0.184	3.743823e+01	2.883185e+01	2.752643e+00	1.943233e-01
NC_000962.3	3558	335956	0	A	T	0.018	3.281482e+01	6.505562e+01	2.751653e+00	6.140495e-01
NC_000962.3	159	335971	0	A	T	0.242	3.379432e+01	2.856620e+01	2.763860e+00	2.369980e-01
NC_000962.3	160	336005	0	A	T	0.169	-3.503509e+01	2.729903e+01	2.727890e+00	1.995652e-01
NC_000962.3	14706	336113	0	A	T	0.030	-1.246695e+02	6.493119e+01	2.763834e+00	5.505273e-02
NC_000962.3	21824	336140	0	A	T	0.010	1.017799e+02	8.937196e+01	2.739712e+00	2.549619e-01
NC_000962.3	4114	336191	0	A	T	0.151	-1.203211e+01	8.400439e+01	2.750571e+00	8.861271e-01
NC_000962.3	8896	336257	0	A	T	0.027	-1.217654e+00	7.125701e+01	2.756681e+00	9.863686e-01
NC_000962.3	3242	336332	0	A	T	0.120	1.547845e+01	2.964833e+01	2.756543e+00	6.017033e-01
NC_000962.3	1975	336344	0	A	T	0.195	2.564031e+01	2.544946e+01	2.741871e+00	3.138647e-01
NC_000962.3	165	336357	0	A	T	0.021	6.719551e+01	4.625880e+01	2.742798e+00	1.465534e-01
NC_000962.3	18713	336406	0	A	T	0.010	-8.902129e+01	5.975246e+01	2.763822e+00	1.364873e-01
NC_000962.3	169	336423	0	A	T	0.373	2.375095e+01	2.503897e+01	2.728974e+00	3.430042e-01
NC_000962.3	26593	336439	0	A	T	0.113	-1.470146e+02	2.448412e+01	2.368739e+00	2.427440e-09
NC_000962.3	23544	336443	0	A	T	0.109	-1.252256e+02	2.497754e+01	2.448984e+00	6.009024e-07
NC_000962.3	26594	336459	0	A	T	0.017	-3.947908e+01	6.387026e+01	2.744483e+00	5.365984e-01
NC_000962.3	173	336480	0	A	T	0.388	4.249967e-01	3.050615e+01	2.757969e+00	9.888866e-01
NC_000962.3	174	336504	0	A	T	0.446	-8.513090e+00	4.663712e+01	2.762254e+00	8.551856e-01
NC_000962.3	10971	336535	0	A	T	0.058	-1.051586e+02	3.775093e+01	2.673386e+00	5.413285e-03
NC_000962.3	10972	336538	0	A	T	0.040	-1.017290e+02	4.213950e+01	2.720911e+00	1.589850e-02
NC_000962.3	10973	336546	0	A	T	0.033	-1.127976e+02	4.901230e+01	2.713670e+00	2.151088e-02
NC_000962.3	177	336560	0	A	T	0.342	3.792329e+01	2.142085e+01	2.738202e+00	7.687408e-02
NC_000962.3	178	336590	0	A	T	0.405	-2.814331e+01	3.534720e+01	2.772365e+00	4.260495e-01
NC_000962.3	37401	336728	0	A	T	0.077	-8.329522e+00	3.377700e+01	2.758341e+00	8.052504e-01
NC_000962.3	36855	336801	0	A	T	0.046	-3.686141e+01	3.148230e+01	2.715597e+00	2.418488e-01
NC_000962.3	61565	337080	0	A	T	0.014	2.408766e+01	1.125150e+02	2.751800e+00	8.305120e-01
NC_000962.3	4657	337482	0	A	T	0.034	6.895785e+00	2.238963e+02	2.756598e+00	9.754341e-01
NC_000962.3	37404	337849	0	A	T	0.011	-1.006886e+02	8.055166e+01	2.744270e+00	2.115078e-01
NC_000962.3	37405	337863	0	A	T	0.025	5.744783e+01	5.262705e+01	2.744887e+00	2.751909e-01
NC_000962.3	36858	337959	0	A	T	0.266	-2.601307e+01	2.871503e+01	2.715549e+00	3.651386e-01
NC_000962.3	36859	338020	0	A	T	0.290	-5.958262e+01	3.273111e+01	2.669053e+00	6.891124e-02
NC_000962.3	4115	338100	0	A	T	0.314	-2.251032e+01	3.414859e+01	2.730955e+00	5.098811e-01
NC_000962.3	44009	338338	0	A	T	0.010	-1.706700e+01	8.169306e+01	2.754986e+00	8.345433e-01
NC_000962.3	43579	338415	0	A	T	0.018	-1.633972e+01	4.605577e+01	2.755338e+00	7.228056e-01
NC_000962.3	37168	338453	0	A	T	0.186	7.716139e+00	2.667866e+01	2.765407e+00	7.724509e-01
NC_000962.3	38091	338553	0	A	T	0.011	6.309038e+01	6.146166e+01	2.754315e+00	3.048289e-01
NC_000962.3	37941	338618	0	A	T	0.045	7.969880e+01	4.661662e+01	2.717160e+00	8.754389e-02
NC_000962.3	2321	338648	0	A	T	0.102	-2.144272e+01	3.054247e+01	2.748741e+00	4.827541e-01
NC_000962.3	180	338669	0	A	T	0.128	1.237775e+01	2.948404e+01	2.762328e+00	6.746857e-01
NC_000962.3	183	338719	0	A	T	0.041	-5.280224e+01	4.944909e+01	2.741467e+00	2.857856e-01
NC_000962.3	184	338844	0	A	T	0.288	-3.613318e+00	2.980777e+01	2.758188e+00	9.035332e-01
NC_000962.3	185	338876	0	A	T	0.322	9.294910e+00	2.894911e+01	2.748916e+00	7.481983e-01
NC_000962.3	186	338903	0	A	T	0.341	5.281685e+01	3.369357e+01	2.711177e+00	1.172031e-01
NC_000962.3	8988	338984	0	A	T	0.011	-2.153664e+01	1.020760e+02	2.749536e+00	8.329279e-01
NC_000962.3	10031	338990	0	A	T	0.012	-2.493863e+02	1.726530e+02	2.757619e+00	1.488344e-01
NC_000962.3	3247	339095	0	A	T	0.018	-2.686731e+01	6.231258e+01	2.759190e+00	6.664095e-01
NC_000962.3	188	340132	0	A	T	0.084	7.038036e+01	6.684273e+01	2.779167e+00	2.925527e-01
NC_000962.3	189	340372	0	A	T	0.431	-1.357945e+01	1.226579e+02	2.762585e+00	9.118618e-01
NC_000962.3	190	342146	0	A	T	0.070	-2.832712e+02	2.981104e+02	2.764004e+00	3.421592e-01
NC_000962.3	5813	342340	0	A	T	0.109	-8.506251e+01	1.993368e+02	2.767117e+00	6.696418e-01
NC_000962.3	8989	345694	0	A	T	0.019	2.881783e+01	4.863123e+02	2.773885e+00	9.527550e-01
NC_000962.3	4658	345697	0	A	T	0.034	-3.288077e+02	3.405746e+02	2.778704e+00	3.344820e-01
NC_000962.3	192	346275	0	A	T	0.498	-2.501668e+02	2.723644e+02	2.774775e+00	3.585113e-01
NC_000962.3	10437	347710	0	A	T	0.017	-1.296469e+01	3.378297e+02	2.768482e+00	9.693929e-01
NC_000962.3	6232	347829	0	A	T	0.022	1.564541e+02	1.734093e+02	2.755132e+00	3.670890e-01
NC_000962.3	8991	352446	0	A	T	0.019	2.881783e+01	4.863123e+02	2.773885e+00	9.527550e-01
NC_000962.3	193	353309	0	A	T	0.054	3.796965e+02	3.313260e+02	2.754556e+00	2.519899e-01
NC_000962.3	194	353365	0	A	T	0.054	3.796965e+02	3.313260e+02	2.754556e+00	2.519899e-01
NC_000962.3	195	356528	0	A	T	0.499	1.400445e+02	3.048945e+02	2.760724e+00	6.460731e-01
NC_000962.3	8160	361362	0	A	T	0.018	1.566648e+02	2.258121e+02	2.780068e+00	4.879300e-01
NC_000962.3	22392	361805	0	A	T	0.012	1.936932e+02	1.582688e+02	2.754684e+00	2.212192e-01
NC_000962.3	13855	362667	0	A	T	0.013	1.054419e+02	1.664031e+02	2.750790e+00	5.264079e-01
NC_000962.3	4659	363279	0	A	T	0.034	-3.288077e+02	3.405746e+02	2.778704e+00	3.344820e-01
NC_000962.3	196	363464	0	A	T	0.054	2.781004e+02	2.643336e+02	2.761877e+00	2.929393e-01
NC_000962.3	2821	364499	0	A	T	0.032	-9.499411e+01	1.220670e+02	2.778421e+00	4.365717e-01
NC_000962.3	197	364854	0	A	T	0.048	1.455380e+01	2.135211e+02	2.764135e+00	9.456670e-01
NC_000962.3	10438	367231	0	A	T	0.017	1.693075e+02	3.599351e+02	2.760118e+00	6.381525e-01
NC_000962.3	10032	367707	0	A	T	0.011	-2.677154e+02	2.676277e+02	2.780254e+00	3.173205e-01
NC_000962.3	5687	368651	0	A	T	0.012	1.379191e+02	8.376705e+01	2.737467e+00	9.988799e-02
NC_000962.3	4660	372289	0	A	T	0.011	-4.546166e+01	2.354837e+02	2.762831e+00	8.469420e-01
NC_000962.3	199	372913	0	A	T	0.228	3.697233e+01	1.051025e+02	2.748418e+00	7.250593e-01
NC_000962.3	200	373283	0	A	T	0.496	-2.465260e+02	1.195283e+02	2.645536e+00	3.934055e-02
NC_000962.3	61485	373372	0	A	T	0.011	-4.536982e+01	5.781130e+01	2.756053e+00	4.327052e-01
NC_000962.3	201	374353	0	A	T	0.047	-2.698995e+02	2.128605e+02	2.779794e+00	2.050163e-01
NC_000962.3	202	376774	0	A	T	0.413	6.102043e+00	5.876842e+01	2.754749e+00	9.173172e-01
NC_000962.3	203	377014	0	A	T	0.046	1.276857e+02	2.080658e+02	2.777173e+00	5.395245e-01
NC_000962.3	204	379528	0	A	T	0.054	-5.474050e+01	3.769701e+02	2.772047e+00	8.845640e-01
NC_000962.3	4117	382984	0	A	T	0.015	-2.463032e+02	4.603549e+02	2.766045e+00	5.927126e-01
NC_000962.3	206	383716	0	A	T	0.049	1.829945e+01	1.466019e+02	2.754391e+00	9.006803e-01
NC_000962.3	207	384380	0	A	T	0.498	2.142380e+02	3.006402e+02	2.754057e+00	4.762055e-01
NC_000962.3	8161	385855	0	A	T	0.011	1.684411e+02	3.013282e+02	2.753778e+00	5.762519e-01
NC_000962.3	5815	386013	0	A	T	0.108	4.772570e+01	1.334784e+02	2.760356e+00	7.207298e-01
NC_000962.3	208	386432	0	A	T	0.497	1.339897e+02	1.793484e+02	2.746297e+00	4.551308e-01
NC_000962.3	8994	386707	0	A	T	0.018	1.599064e+02	4.048004e+02	2.773074e+00	6.928829e-01
NC_000962.3	5816	386935	0	A	T	0.114	-6.987623e+00	1.915909e+02	2.766438e+00	9.709114e-01
NC_000962.3	2326	387353	0	A	T	0.121	1.445526e+02	1.606999e+02	2.784109e+00	3.685272e-01
NC_000962.3	1984	389038	0	A	T	0.011	-1.280437e+02	4.476098e+02	2.773923e+00	7.748728e-01
NC_000962.3	209	390828	0	A	T	0.498	2.058086e+02	1.804499e+02	2.768451e+00	2.542557e-01
NC_000962.3	210	391853	0	A	T	0.211	1.734738e+01	6.236831e+01	2.753187e+00	7.809417e-01
NC_000962.3	211	392261	0	A	T	0.069	-2.403687e+02	1.868625e+02	2.739605e+00	1.985318e-01
NC_000962.3	4661	393623	0	A	T	0.011	-2.074565e+02	3.013864e+02	2.762232e+00	4.913496e-01
NC_000962.3	8162	393780	0	A	T	0.018	-3.082076e+01	2.712674e+02	2.769415e+00	9.095568e-01
NC_000962.3	4662	394001	0	A	T	0.034	2.170555e+02	3.378074e+02	2.773592e+00	5.206238e-01
NC_000962.3	10442	394897	0	A	T	0.017	1.693075e+02	3.599351e+02	2.760118e+00	6.381525e-01
NC_000962.3	8995	396198	0	A	T	0.019	2.881783e+01	4.863123e+02	2.773885e+00	9.527550e-01
NC_000962.3	212	396199	0	A	T	0.062	2.850314e+01	2.524587e+02	2.770131e+00	9.101239e-01
NC_000962.3	4118	397275	0	A	T	0.150	1.249306e+01	8.929932e+01	2.758811e+00	8.887579e-01
NC_000962.3	14011	398116	0	A	T	0.030	3.880010e+02	2.031590e+02	2.668369e+00	5.635295e-02
NC_000962.3	3682	401678	0	A	T	0.035	-6.558888e+00	5.608801e+01	2.757802e+00	9.069246e-01
NC_000962.3	2327	403364	0	A	T	0.120	6.941622e+01	1.700877e+02	2.767879e+00	6.832464e-01
NC_000962.3	2328	403920	0	A	T	0.120	3.620531e+01	1.689104e+02	2.766858e+00	8.303075e-01
NC_000962.3	213	403980	0	A	T	0.498	1.184818e+02	4.036195e+02	2.770049e+00	7.691455e-01
NC_000962.3	2329	404003	0	A	T	0.015	1.525562e+02	2.092187e+02	2.736193e+00	4.660162e-01
NC_000962.3	214	404326	0	A	T	0.469	-7.633666e+01	1.242548e+02	2.767942e+00	5.390776e-01
NC_000962.3	15794	405439	0	A	T	0.011	7.301782e+01	3.407784e+02	2.771419e+00	8.303687e-01
NC_000962.3	4119	405750	0	A	T	0.015	-1.322626e+02	4.705253e+02	2.770513e+00	7.786775e-01
NC_000962.3	2330	408723	0	A	T	0.196	-1.453356e+02	1.504015e+02	2.765657e+00	3.340480e-01
NC_000962.3	4663	409569	0	A	T	0.034	-2.541354e+02	2.618804e+02	2.758470e+00	3.319979e-01
NC_000962.3	8996	409940	0	A	T	0.018	-4.180877e+02	2.662609e+02	2.788254e+00	1.165847e-01
NC_000962.3	4120	411803	0	A	T	0.011	-6.149203e+01	3.780866e+02	2.768064e+00	8.708247e-01
NC_000962.3	216	414486	0	A	T	0.498	1.247461e+01	3.154262e+02	2.769367e+00	9.684586e-01
NC_000962.3	217	420008	0	A	T	0.499	-1.637087e+02	6.077710e+02	2.769424e+00	7.876920e-01
NC_000962.3	218	424321	0	A	T	0.499	4.589088e+02	2.782452e+02	2.778606e+00	9.930567e-02
NC_000962.3	219	424981	0	A	T	0.054	5.958528e+02	2.344463e+02	2.767359e+00	1.114117e-02
NC_000962.3	2331	425342	0	A	T	0.079	4.113134e+01	3.515848e+01	2.771661e+00	2.422418e-01
NC_000962.3	38097	425344	0	A	T	0.057	4.222901e+01	3.487774e+01	2.763627e+00	2.261819e-01
NC_000962.3	220	425871	0	A	T	0.015	-2.011985e+02	1.511447e+02	2.750042e+00	1.833462e-01
NC_000962.3	44820	426428	0	A	T	0.013	5.589216e+01	8.288503e+01	2.757421e+00	5.002078e-01
NC_000962.3	48482	426462	0	A	T	0.013	-1.016647e+02	6.764913e+01	2.787047e+00	1.331045e-01
NC_000962.3	38409	427359	0	A	T	0.045	2.130056e+01	2.961882e+01	2.740705e+00	4.721616e-01
NC_000962.3	223	428698	0	A	T	0.070	-1.348222e+02	2.756172e+02	2.767804e+00	6.247998e-01
NC_000962.3	5819	428840	0	A	T	0.108	-2.463947e+01	1.131284e+02	2.757390e+00	8.276151e-01
NC_000962.3	5820	430756	0	A	T	0.113	-1.693685e+01	1.857624e+02	2.765457e+00	9.273664e-01
NC_000962.3	224	432536	0	A	T	0.047	-3.694884e+02	2.239003e+02	2.779623e+00	9.911327e-02
NC_000962.3	8999	432591	0	A	T	0.019	2.881783e+01	4.863123e+02	2.773885e+00	9.527550e-01
NC_000962.3	5259	433522	0	A	T	0.019	3.033386e+02	4.106457e+02	2.760002e+00	4.602179e-01
NC_000962.3	4126	435181	0	A	T	0.011	-4.437801e+01	3.595355e+02	2.768857e+00	9.017827e-01
NC_000962.3	5821	435190	0	A	T	0.114	-1.657464e+02	1.846854e+02	2.763146e+00	3.696279e-01
NC_000962.3	4127	436137	0	A	T	0.011	-4.437801e+01	3.595355e+02	2.768857e+00	9.017827e-01
NC_000962.3	9000	436350	0	A	T	0.019	2.881783e+01	4.863123e+02	2.773885e+00	9.527550e-01
NC_000962.3	5822	438158	0	A	T	0.108	4.186801e+01	1.590577e+02	2.767630e+00	7.924147e-01
NC_000962.3	4128	440099	0	A	T	0.011	4.534852e+02	4.163367e+02	2.742793e+00	2.762365e-01
NC_000962.3	14012	440560	0	A	T	0.030	3.880010e+02	2.031590e+02	2.668369e+00	5.635295e-02
NC_000962.3	5690	440819	0	A	T	0.030	9.806053e+01	2.075964e+02	2.765713e+00	6.367406e-01
NC_000962.3	225	441823	0	A	T	0.050	8.096657e+01	2.620604e+02	2.767258e+00	7.573956e-01
NC_000962.3	4669	443193	0	A	T	0.034	2.766130e+02	2.594834e+02	2.763562e+00	2.865965e-01
NC_000962.3	5823	443277	0	A	T	0.114	-1.140587e+02	1.522088e+02	2.750845e+00	4.537651e-01
NC_000962.3	4670	443715	0	A	T	0.034	-5.195126e+01	2.301677e+02	2.761073e+00	8.214587e-01
NC_000962.3	2333	444351	0	A	T	0.197	-1.963749e+02	1.740185e+02	2.762022e+00	2.593095e-01
NC_000962.3	226	445780	0	A	T	0.070	-2.832712e+02	2.981104e+02	2.764004e+00	3.421592e-01
NC_000962.3	5824	446165	0	A	T	0.114	-6.288193e+01	1.807660e+02	2.762855e+00	7.279935e-01
NC_000962.3	8168	447698	0	A	T	0.012	-8.948921e+01	3.785053e+02	2.771979e+00	8.131344e-01
NC_000962.3	5825	448266	0	A	T	0.079	1.693940e+02	1.329335e+02	2.748720e+00	2.027716e-01
NC_000962.3	10444	450640	0	A	T	0.025	7.911180e+01	1.382528e+02	2.755354e+00	5.672588e-01
NC_000962.3	2334	453367	0	A	T	0.043	6.846431e+01	4.566709e+01	2.739423e+00	1.340403e-01
NC_000962.3	6235	453780	0	A	T	0.027	3.044522e+01	1.872061e+02	2.759435e+00	8.708331e-01
NC_000962.3	5826	454167	0	A	T	0.115	-1.284002e+02	1.386909e+02	2.759010e+00	3.547048e-01
NC_000962.3	227	454295	0	A	T	0.380	-2.136651e+01	6.168370e+01	2.751869e+00	7.291017e-01
NC_000962.3	228	454333	0	A	T	0.062	-9.557157e+01	1.329731e+02	2.765238e+00	4.724249e-01
NC_000962.3	5827	456281	0	A	T	0.110	-9.732137e+01	2.066329e+02	2.768641e+00	6.377217e-01
NC_000962.3	229	456594	0	A	T	0.053	-1.382013e+00	1.672076e+02	2.754857e+00	9.934065e-01
NC_000962.3	5260	457073	0	A	T	0.019	3.033386e+02	4.106457e+02	2.760002e+00	4.602179e-01
NC_000962.3	5828	457326	0	A	T	0.080	1.565648e+01	1.260525e+02	2.758427e+00	9.011695e-01
NC_000962.3	15803	457402	0	A	T	0.011	-3.024600e+01	3.600942e+02	2.772955e+00	9.330724e-01
NC_000962.3	230	457452	0	A	T	0.439	9.024313e+01	1.541601e+02	2.760537e+00	5.583805e-01
NC_000962.3	231	459399	0	A	T	0.467	6.042051e+00	6.087975e+01	2.758246e+00	9.209571e-01
NC_000962.3	232	460413	0	A	T	0.046	3.491767e+01	2.506466e+02	2.771386e+00	8.892244e-01
NC_000962.3	8169	460872	0	A	T	0.013	2.828581e+02	3.111722e+02	2.759292e+00	3.634984e-01
NC_000962.3	14013	463336	0	A	T	0.032	1.378877e+02	1.832195e+02	2.745859e+00	4.518245e-01
NC_000962.3	233	465300	0	A	T	0.054	-5.474050e+01	3.769701e+02	2.772047e+00	8.845640e-01
NC_000962.3	6238	466096	0	A	T	0.027	-4.511194e+02	2.913335e+02	2.762462e+00	1.217310e-01
NC_000962.3	15804	466185	0	A	T	0.011	-3.024600e+01	3.600942e+02	2.772955e+00	9.330724e-01
NC_000962.3	234	467498	0	A	T	0.497	-7.507420e+01	1.129619e+02	2.742448e+00	5.064145e-01
NC_000962.3	235	467509	0	A	T	0.498	-4.235360e+01	1.522332e+02	2.749744e+00	7.808872e-01
NC_000962.3	237	467546	0	A	T	0.499	-4.771386e+01	3.361660e+02	2.763288e+00	8.871510e-01
NC_000962.3	240	467621	0	A	T	0.497	2.828709e+02	1.922484e+02	2.769422e+00	1.414069e-01
NC_000962.3	241	467638	0	A	T	0.498	-3.070131e+02	2.345769e+02	2.762290e+00	1.908131e-01
NC_000962.3	5829	469420	0	A	T	0.080	7.440617e+01	1.192989e+02	2.750965e+00	5.329268e-01
NC_000962.3	5261	469466	0	A	T	0.018	2.475238e+02	3.691542e+02	2.765407e+00	5.026367e-01
NC_000962.3	4129	471375	0	A	T	0.011	-4.437801e+01	3.595355e+02	2.768857e+00	9.017827e-01
NC_000962.3	2337	472207	0	A	T	0.014	-2.537780e+00	2.124508e+02	2.762002e+00	9.904709e-01
NC_000962.3	2338	472705	0	A	T	0.197	-9.742166e+01	1.677698e+02	2.769749e+00	5.615428e-01
NC_000962.3	245	475178	0	A	T	0.498	2.132942e+02	2.212161e+02	2.765730e+00	3.351133e-01
NC_000962.3	246	477234	0	A	T	0.054	3.796965e+02	3.313260e+02	2.754556e+00	2.519899e-01
NC_000962.3	9004	478015	0	A	T	0.016	2.532027e+02	1.402257e+02	2.712123e+00	7.117786e-02
NC_000962.3	3254	478358	0	A	T	0.049	1.660902e+02	2.057278e+02	2.771369e+00	4.196100e-01
NC_000962.3	1987	478662	0	A	T	0.012	-1.138486e+02	2.876394e+02	2.767837e+00	6.923089e-01
NC_000962.3	2339	479632	0	A	T	0.120	-1.540964e+01	1.811633e+02	2.767948e+00	9.322261e-01
NC_000962.3	5640	483292	0	A	T	0.060	2.857862e+01	3.912522e+01	2.770262e+00	4.652405e-01
NC_000962.3	249	483935	0	A	T	0.206	4.955381e+01	9.671066e+01	2.760283e+00	6.084552e-01
NC_000962.3	1989	484428	0	A	T	0.011	-1.280437e+02	4.476098e+02	2.773923e+00	7.748728e-01
NC_000962.3	250	484596	0	A	T	0.054	2.808123e+02	3.708213e+02	2.762104e+00	4.490117e-01
NC_000962.3	9007	485475	0	A	T	0.019	-1.070553e+02	2.855771e+02	2.754323e+00	7.078097e-01
NC_000962.3	251	485811	0	A	T	0.062	2.850314e+01	2.524587e+02	2.770131e+00	9.101239e-01
NC_000962.3	8170	486030	0	A	T	0.012	-1.429281e+02	5.002866e+02	2.776190e+00	7.751549e-01
NC_000962.3	5831	487852	0	A	T	0.106	-1.063235e+00	8.744252e+01	2.756727e+00	9.903003e-01
NC_000962.3	10445	488037	0	A	T	0.022	4.000816e+01	1.969436e+02	2.767591e+00	8.390503e-01
NC_000962.3	4132	489073	0	A	T	0.154	-1.237079e+02	1.720314e+02	2.759219e+00	4.721958e-01
NC_000962.3	252	489935	0	A	T	0.438	2.191956e+02	1.381337e+02	2.781193e+00	1.127698e-01
NC_000962.3	5832	491591	0	A	T	0.114	-1.976461e+01	1.688040e+02	2.761963e+00	9.068081e-01
NC_000962.3	253	491742	0	A	T	0.070	-2.832712e+02	2.981104e+02	2.764004e+00	3.421592e-01
NC_000962.3	254	492150	0	A	T	0.070	-2.832712e+02	2.981104e+02	2.764004e+00	3.421592e-01
NC_000962.3	255	497491	0	A	T	0.054	1.553745e+02	2.396135e+02	2.742278e+00	5.168052e-01
NC_000962.3	256	498531	0	A	T	0.070	-2.832712e+02	2.981104e+02	2.764004e+00	3.421592e-01
NC_000962.3	257	498557	0	A	T	0.416	5.674669e+01	6.767069e+01	2.744044e+00	4.018495e-01
NC_000962.3	2342	501535	0	A	T	0.119	-8.283313e+00	1.416039e+02	2.761553e+00	9.533614e-01
NC_000962.3	4133	501615	0	A	T	0.038	-1.584284e+01	1.884287e+02	2.765734e+00	9.330056e-01
NC_000962.3	1990	502284	0	A	T	0.011	-1.280437e+02	4.476098e+02	2.773923e+00	7.748728e-01
NC_000962.3	258	502589	0	A	T	0.500	3.132013e+02	7.897360e+02	2.765817e+00	6.917289e-01
NC_000962.3	260	505974	0	A	T	0.069	1.912892e+02	1.573613e+02	2.783582e+00	2.243352e-01
NC_000962.3	261	507029	0	A	T	0.055	4.621033e+01	2.485641e+02	2.755876e+00	8.525423e-01
NC_000962.3	4674	507481	0	A	T	0.034	-2.868856e+02	3.800923e+02	2.765793e+00	4.505056e-01
NC_000962.3	4134	508218	0	A	T	0.011	4.534852e+02	4.163367e+02	2.742793e+00	2.762365e-01
NC_000962.3	8171	508668	0	A	T	0.011	5.811847e+02	3.021824e+02	2.724767e+00	5.464104e-02
NC_000962.3	263	513257	0	A	T	0.496	-1.544461e+02	1.698446e+02	2.739319e+00	3.633244e-01
NC_000962.3	3257	513817	0	A	T	0.013	1.529421e+02	2.451404e+02	2.753284e+00	5.327949e-01
NC_000962.3	7373	514158	0	A	T	0.013	9.390843e+01	3.292412e+02	2.772526e+00	7.755115e-01
NC_000962.3	4135	514245	0	A	T	0.036	6.586592e+01	2.596693e+02	2.764692e+00	7.997999e-01
NC_000962.3	15806	515067	0	A	T	0.011	-2.760400e+01	3.382428e+02	2.771909e+00	9.349682e-01
NC_000962.3	6240	515125	0	A	T	0.027	-4.511194e+02	2.913335e+02	2.762462e+00	1.217310e-01
NC_000962.3	266	517358	0	A	T	0.070	-2.832712e+02	2.981104e+02	2.764004e+00	3.421592e-01
NC_000962.3	267	518987	0	A	T	0.047	-8.087217e+00	1.212311e+02	2.756086e+00	9.468226e-01
NC_000962.3	9009	519974	0	A	T	0.019	2.881783e+01	4.863123e+02	2.773885e+00	9.527550e-01
NC_000962.3	8172	522406	0	A	T	0.012	-1.429281e+02	5.002866e+02	2.776190e+00	7.751549e-01
NC_000962.3	268	524891	0	A	T	0.227	2.221789e+01	1.179525e+02	2.763372e+00	8.506187e-01
NC_000962.3	5834	525833	0	A	T	0.114	-1.658631e+02	1.508069e+02	2.753929e+00	2.715870e-01
NC_000962.3	5692	530917	0	A	T	0.030	9.806053e+01	2.075964e+02	2.765713e+00	6.367406e-01
NC_000962.3	269	533547	0	A	T	0.051	-2.095766e+01	2.570321e+02	2.765792e+00	9.350261e-01
NC_000962.3	6241	533781	0	A	T	0.027	-4.511194e+02	2.913335e+02	2.762462e+00	1.217310e-01
NC_000962.3	2343	534691	0	A	T	0.196	9.566124e+01	1.469389e+02	2.783180e+00	5.151331e-01
NC_000962.3	8173	535045	0	A	T	0.013	-1.264892e+02	3.168678e+02	2.756961e+00	6.898155e-01
NC_000962.3	2344	535695	0	A	T	0.120	-6.457897e+01	1.688619e+02	2.763111e+00	7.021941e-01
NC_000962.3	10034	537019	0	A	T	0.011	2.004384e+02	3.290070e+02	2.767023e+00	5.424734e-01
NC_000962.3	4676	539608	0	A	T	0.011	-2.711575e+02	2.943109e+02	2.774219e+00	3.570330e-01
NC_000962.3	271	541201	0	A	T	0.497	-1.859503e+02	2.067214e+02	2.757003e+00	3.685260e-01
NC_000962.3	272	542014	0	A	T	0.054	2.808123e+02	3.708213e+02	2.762104e+00	4.490117e-01
NC_000962.3	273	542514	0	A	T	0.046	3.491767e+01	2.506466e+02	2.771386e+00	8.892244e-01
NC_000962.3	4136	544461	0	A	T	0.153	-6.368873e+01	1.345724e+02	2.756745e+00	6.360944e-01
NC_000962.3	6242	544683	0	A	T	0.026	1.587796e+02	3.248870e+02	2.778482e+00	6.251126e-01
NC_000962.3	274	546357	0	A	T	0.069	-2.563765e+02	1.956663e+02	2.767183e+00	1.903127e-01
NC_000962.3	4137	546914	0	A	T	0.154	-5.516096e+01	1.812672e+02	2.765379e+00	7.609378e-01
NC_000962.3	5262	547529	0	A	T	0.019	3.716978e+02	2.714098e+02	2.739738e+00	1.710547e-01
NC_000962.3	3258	547575	0	A	T	0.018	-5.731443e+00	2.973500e+02	2.771685e+00	9.846243e-01
NC_000962.3	275	549363	0	A	T	0.050	8.096657e+01	2.620604e+02	2.767258e+00	7.573956e-01
NC_000962.3	8174	550820	0	A	T	0.012	-1.429281e+02	5.002866e+02	2.776190e+00	7.751549e-01
NC_000962.3	8175	551095	0	A	T	0.011	1.684411e+02	3.013282e+02	2.753778e+00	5.762519e-01
NC_000962.3	277	551525	0	A	T	0.471	2.810591e+02	2.081741e+02	2.744076e+00	1.771916e-01
NC_000962.3	5835	552496	0	A	T	0.113	-1.264714e+02	1.389177e+02	2.763928e+00	3.627616e-01
NC_000962.3	278	555991	0	A	T	0.055	7.342170e+01	9.979794e+01	2.751690e+00	4.620312e-01
NC_000962.3	3259	557133	0	A	T	0.049	-4.412556e+01	2.516016e+02	2.773381e+00	8.608068e-01
NC_000962.3	10446	557952	0	A	T	0.018	2.165477e+02	3.115565e+02	2.752945e+00	4.871356e-01
NC_000962.3	2345	558501	0	A	T	0.121	-5.548947e+01	1.728142e+02	2.764259e+00	7.481864e-01
NC_000962.3	9011	560067	0	A	T	0.019	2.881783e+01	4.863123e+02	2.773885e+00	9.527550e-01
NC_000962.3	280	561776	0	A	T	0.051	-2.095766e+01	2.570321e+02	2.765792e+00	9.350261e-01
NC_000962.3	2346	563420	0	A	T	0.196	9.599895e+01	1.118251e+02	2.764134e+00	3.907740e-01
NC_000962.3	281	565655	0	A	T	0.228	9.840291e+00	1.507753e+02	2.767487e+00	9.479724e-01
NC_000962.3	1992	565961	0	A	T	0.011	1.077443e+02	2.828888e+02	2.761774e+00	7.033548e-01
NC_000962.3	4140	566323	0	A	T	0.015	-4.515426e+01	6.576965e+01	2.747321e+00	4.924762e-01
NC_000962.3	5838	569897	0	A	T	0.102	-2.771824e+01	6.789215e+01	2.750564e+00	6.831373e-01
NC_000962.3	5695	569953	0	A	T	0.036	-3.197883e+01	8.246925e+01	2.755597e+00	6.982461e-01
NC_000962.3	3260	571943	0	A	T	0.050	-1.383813e+02	2.418291e+02	2.776829e+00	5.672573e-01
NC_000962.3	282	572591	0	A	T	0.061	-7.164216e+01	1.846281e+02	2.771687e+00	6.980477e-01
NC_000962.3	283	573262	0	A	T	0.487	-1.114350e+02	9.421235e+01	2.746055e+00	2.370816e-01
NC_000962.3	5263	574445	0	A	T	0.018	1.950589e+02	3.338605e+02	2.766917e+00	5.591422e-01
NC_000962.3	10447	574862	0	A	T	0.015	6.951225e+01	1.412109e+02	2.752955e+00	6.226119e-01
NC_000962.3	5839	575679	0	A	T	0.110	-9.732137e+01	2.066329e+02	2.768641e+00	6.377217e-01
NC_000962.3	5264	575837	0	A	T	0.019	3.033386e+02	4.106457e+02	2.760002e+00	4.602179e-01
NC_000962.3	285	575907	0	A	T	0.048	-1.447790e+01	1.862687e+02	2.759661e+00	9.380569e-01
NC_000962.3	8176	579885	0	A	T	0.012	-1.429281e+02	5.002866e+02	2.776190e+00	7.751549e-01
NC_000962.3	36881	580695	0	A	T	0.011	1.056877e+02	7.817227e+01	2.713008e+00	1.765933e-01
NC_000962.3	5085	580727	0	A	T	0.022	-6.754872e+01	8.206813e+01	2.763241e+00	4.105986e-01
NC_000962.3	287	580772	0	A	T	0.225	3.689402e+00	2.445609e+01	2.756455e+00	8.801087e-01
NC_000962.3	289	583171	0	A	T	0.054	-5.474050e+01	3.769701e+02	2.772047e+00	8.845640e-01
NC_000962.3	290	584171	0	A	T	0.070	-2.746010e+02	2.257618e+02	2.752528e+00	2.240589e-01
NC_000962.3	2347	584438	0	A	T	0.192	-6.701724e+01	8.601955e+01	2.748955e+00	4.360532e-01
NC_000962.3	14016	586214	0	A	T	0.034	3.317255e+01	1.815664e+02	2.767512e+00	8.550577e-01
NC_000962.3	2348	589536	0	A	T	0.198	-1.436791e+02	1.541144e+02	2.748610e+00	3.513442e-01
NC_000962.3	292	590436	0	A	T	0.498	3.014745e+02	2.352683e+02	2.751275e+00	2.002576e-01
NC_000962.3	7376	594351	0	A	T	0.013	9.390843e+01	3.292412e+02	2.772526e+00	7.755115e-01
NC_000962.3	4141	595321	0	A	T	0.015	-1.322626e+02	4.705253e+02	2.770513e+00	7.786775e-01
NC_000962.3	4142	595400	0	A	T	0.035	-5.508660e+01	1.739966e+02	2.756785e+00	7.515963e-01
NC_000962.3	294	597816	0	A	T	0.470	1.477490e+01	1.656308e+02	2.761842e+00	9.289324e-01
NC_000962.3	295	598475	0	A	T	0.497	5.661353e+01	3.177539e+02	2.766393e+00	8.586163e-01
NC_000962.3	4143	599165	0	A	T	0.036	6.586592e+01	2.596693e+02	2.764692e+00	7.997999e-01
NC_000962.3	296	599868	0	A	T	0.070	-2.832712e+02	2.981104e+02	2.764004e+00	3.421592e-01
NC_000962.3	4680	599898	0	A	T	0.034	-2.868856e+02	3.800923e+02	2.765793e+00	4.505056e-01
NC_000962.3	10452	600116	0	A	T	0.022	4.000816e+01	1.969436e+02	2.767591e+00	8.390503e-01
NC_000962.3	4682	603403	0	A	T	0.034	-2.868856e+02	3.800923e+02	2.765793e+00	4.505056e-01
NC_000962.3	297	605150	0	A	T	0.046	3.491767e+01	2.506466e+02	2.771386e+00	8.892244e-01
NC_000962.3	4683	605610	0	A	T	0.034	1.132677e+02	3.279153e+02	2.763620e+00	7.298311e-01
NC_000962.3	3261	608037	0	A	T	0.082	5.615501e+01	5.418648e+01	2.787247e+00	3.002232e-01
NC_000962.3	5841	608775	0	A	T	0.108	-6.732310e+01	1.502563e+02	2.758649e+00	6.541811e-01
NC_000962.3	298	610120	0	A	T	0.497	-2.816993e+02	2.419311e+02	2.785686e+00	2.444643e-01
NC_000962.3	1993	610604	0	A	T	0.011	-1.280437e+02	4.476098e+02	2.773923e+00	7.748728e-01
NC_000962.3	299	611048	0	A	T	0.051	-2.095766e+01	2.570321e+02	2.765792e+00	9.350261e-01
NC_000962.3	9014	611208	0	A	T	0.019	2.881783e+01	4.863123e+02	2.773885e+00	9.527550e-01
NC_000962.3	4684	613989	0	A	T	0.033	8.395457e+01	2.916082e+02	2.764890e+00	7.734634e-01
NC_000962.3	10036	617871	0	A	T	0.011	2.004384e+02	3.290070e+02	2.767023e+00	5.424734e-01
NC_000962.3	4144	618279	0	A	T	0.011	4.534852e+02	4.163367e+02	2.742793e+00	2.762365e-01
NC_000962.3	301	620625	0	A	T	0.050	8.494428e+01	2.270522e+02	2.762625e+00	7.083719e-01
NC_000962.3	8178	621179	0	A	T	0.012	-1.429281e+02	5.002866e+02	2.776190e+00	7.751549e-01
NC_000962.3	302	621598	0	A	T	0.047	-3.694884e+02	2.239003e+02	2.779623e+00	9.911327e-02
NC_000962.3	8179	622663	0	A	T	0.012	-1.429281e+02	5.002866e+02	2.776190e+00	7.751549e-01
NC_000962.3	3262	623021	0	A	T	0.032	1.574814e+02	2.249781e+02	2.765525e+00	4.840499e-01
NC_000962.3	37173	623222	0	A	T	0.019	-2.809304e+01	4.702743e+01	2.747231e+00	5.503508e-01
NC_000962.3	37420	623268	0	A	T	0.066	9.799892e+01	2.768875e+01	2.737114e+00	4.139795e-04
NC_000962.3	45341	623298	0	A	T	0.016	4.140676e+01	6.439681e+01	2.756858e+00	5.203307e-01
NC_000962.3	303	623472	0	A	T	0.354	-6.367967e+01	3.229105e+01	2.706100e+00	4.879516e-02
NC_000962.3	304	623508	0	A	T	0.336	-2.859759e+01	2.880698e+01	2.733053e+00	3.210083e-01
NC_000962.3	4685	625444	0	A	T	0.034	2.170555e+02	3.378074e+02	2.773592e+00	5.206238e-01
NC_000962.3	305	627485	0	A	T	0.053	-1.652499e+01	1.601759e+02	2.754997e+00	9.178442e-01
NC_000962.3	5843	628334	0	A	T	0.077	1.672728e+02	1.222667e+02	2.743152e+00	1.714955e-01
NC_000962.3	306	628864	0	A	T	0.054	2.808123e+02	3.708213e+02	2.762104e+00	4.490117e-01
NC_000962.3	4145	628895	0	A	T	0.154	-5.853265e+01	1.875048e+02	2.767076e+00	7.549596e-01
NC_000962.3	5844	629925	0	A	T	0.108	-4.583017e+01	1.854819e+02	2.765220e+00	8.048762e-01
NC_000962.3	307	630722	0	A	T	0.438	1.078711e+02	1.559334e+02	2.758854e+00	4.891894e-01
NC_000962.3	4146	631689	0	A	T	0.015	-1.322626e+02	4.705253e+02	2.770513e+00	7.786775e-01
NC_000962.3	3263	632330	0	A	T	0.032	1.574814e+02	2.249781e+02	2.765525e+00	4.840499e-01
NC_000962.3	5845	632455	0	A	T	0.082	3.383666e+01	9.258100e+01	2.752500e+00	7.148057e-01
NC_000962.3	3264	634041	0	A	T	0.019	-1.356269e+02	2.796610e+02	2.771518e+00	6.277723e-01
NC_000962.3	309	637319	0	A	T	0.472	3.272017e+02	2.236754e+02	2.740160e+00	1.437296e-01
NC_000962.3	5846	637730	0	A	T	0.104	1.382285e+02	1.039234e+02	2.787698e+00	1.836965e-01
NC_000962.3	2350	637922	0	A	T	0.198	-1.112687e+02	1.571008e+02	2.755591e+00	4.788967e-01
NC_000962.3	5265	639592	0	A	T	0.019	-4.732156e+01	2.645279e+02	2.763861e+00	8.580488e-01
NC_000962.3	5847	640914	0	A	T	0.078	5.945693e+01	1.134609e+02	2.744182e+00	6.003386e-01
NC_000962.3	310	640954	0	A	T	0.052	2.866517e+02	1.520679e+02	2.749683e+00	5.962830e-02
NC_000962.3	6247	646243	0	A	T	0.027	-5.157042e+02	2.305842e+02	2.763991e+00	2.547130e-02
NC_000962.3	311	648002	0	A	T	0.494	-8.405509e+01	1.317247e+02	2.765305e+00	5.235025e-01
NC_000962.3	312	648856	0	A	T	0.070	-1.146833e+01	2.176213e+02	2.760371e+00	9.579794e-01
NC_000962.3	5848	648990	0	A	T	0.109	-4.554662e+01	2.008354e+02	2.769336e+00	8.206225e-01
NC_000962.3	313	655986	0	A	T	0.070	-2.832712e+02	2.981104e+02	2.764004e+00	3.421592e-01
NC_000962.3	314	657081	0	A	T	0.062	2.850314e+01	2.524587e+02	2.770131e+00	9.101239e-01
NC_000962.3	315	657142	0	A	T	0.054	2.808123e+02	3.708213e+02	2.762104e+00	4.490117e-01
NC_000962.3	4147	657269	0	A	T	0.153	-1.573140e+02	1.247079e+02	2.739269e+00	2.073480e-01
NC_000962.3	10453	657730	0	A	T	0.016	-5.076141e+01	3.279366e+02	2.770254e+00	8.770084e-01
NC_000962.3	316	659341	0	A	T	0.070	-2.832712e+02	2.981104e+02	2.764004e+00	3.421592e-01
NC_000962.3	9019	660075	0	A	T	0.018	1.367919e+02	2.719606e+02	2.751610e+00	6.150525e-01
NC_000962.3	317	662911	0	A	T	0.070	-1.348222e+02	2.756172e+02	2.767804e+00	6.247998e-01
NC_000962.3	9020	663146	0	A	T	0.018	6.023941e+01	2.353134e+02	2.757008e+00	7.979902e-01
NC_000962.3	2351	664249	0	A	T	0.198	-6.998431e+01	1.668239e+02	2.759055e+00	6.749061e-01
NC_000962.3	318	665293	0	A	T	0.439	2.402988e+01	1.457544e+02	2.757694e+00	8.690730e-01
NC_000962.3	3265	667659	0	A	T	0.050	-1.039095e+02	1.945172e+02	2.764374e+00	5.932916e-01
NC_000962.3	1997	668888	0	A	T	0.013	-3.775872e+01	1.561405e+02	2.751032e+00	8.089500e-01
NC_000962.3	319	669033	0	A	T	0.049	1.431577e+02	2.163349e+02	2.760626e+00	5.082432e-01
NC_000962.3	320	669398	0	A	T	0.497	-1.327400e+02	2.359754e+02	2.765120e+00	5.738520e-01
NC_000962.3	321	670545	0	A	T	0.059	1.079500e+02	8.578187e+01	2.738640e+00	2.084428e-01
NC_000962.3	323	672491	0	A	T	0.366	-1.223668e+01	3.247898e+01	2.752874e+00	7.064099e-01
NC_000962.3	44030	672722	0	A	T	0.027	-8.608716e+01	7.312129e+01	2.745168e+00	2.392629e-01
NC_000962.3	325	673238	0	A	T	0.287	-7.703268e+01	2.557420e+01	2.481085e+00	2.639610e-03
NC_000962.3	61572	673407	0	A	T	0.014	-1.626626e+02	1.228605e+02	2.779862e+00	1.857263e-01
NC_000962.3	44031	673564	0	A	T	0.029	-4.183488e+01	8.231191e+01	2.766004e+00	6.113574e-01
NC_000962.3	2352	675673	0	A	T	0.120	1.166076e+02	1.355029e+02	2.775941e+00	3.896272e-01
NC_000962.3	2353	675797	0	A	T	0.088	2.056790e+01	1.438805e+02	2.768057e+00	8.863487e-01
NC_000962.3	4689	680007	0	A	T	0.034	-2.868856e+02	3.800923e+02	2.765793e+00	4.505056e-01
NC_000962.3	5266	683154	0	A	T	0.019	3.033386e+02	4.106457e+02	2.760002e+00	4.602179e-01
NC_000962.3	326	683829	0	A	T	0.050	8.494428e+01	2.270522e+02	2.762625e+00	7.083719e-01
NC_000962.3	10454	684362	0	A	T	0.016	-8.574892e+01	3.125923e+02	2.770779e+00	7.838816e-01
NC_000962.3	10455	685048	0	A	T	0.018	2.165477e+02	3.115565e+02	2.752945e+00	4.871356e-01
NC_000962.3	327	685461	0	A	T	0.496	-1.381427e+01	1.453113e+02	2.760828e+00	9.242751e-01
NC_000962.3	328	685608	0	A	T	0.473	-7.331775e+01	1.420299e+02	2.755158e+00	6.057848e-01
NC_000962.3	4690	685991	0	A	T	0.034	-2.568506e+02	2.663696e+02	2.767349e+00	3.350760e-01
NC_000962.3	329	686264	0	A	T	0.048	1.455380e+01	2.135211e+02	2.764135e+00	9.456670e-01
NC_000962.3	4149	686655	0	A	T	0.151	-1.435950e+02	1.165314e+02	2.747591e+00	2.180602e-01
NC_000962.3	10456	686915	0	A	T	0.016	-8.574892e+01	3.125923e+02	2.770779e+00	7.838816e-01
NC_000962.3	330	686972	0	A	T	0.492	8.503612e+01	1.261667e+02	2.767311e+00	5.004210e-01
NC_000962.3	9022	687129	0	A	T	0.019	2.881783e+01	4.863123e+02	2.773885e+00	9.527550e-01
NC_000962.3	1998	687191	0	A	T	0.011	4.576147e+00	2.925615e+02	2.760782e+00	9.875224e-01
NC_000962.3	331	688793	0	A	T	0.069	1.858479e+02	1.979752e+02	2.784950e+00	3.480203e-01
NC_000962.3	10039	689655	0	A	T	0.011	1.334750e+02	4.242636e+02	2.774942e+00	7.531082e-01
NC_000962.3	332	690450	0	A	T	0.065	2.372060e+01	1.038026e+02	2.750658e+00	8.192773e-01
NC_000962.3	333	690465	0	A	T	0.497	-1.110611e+02	2.274485e+02	2.767059e+00	6.254183e-01
NC_000962.3	4150	691888	0	A	T	0.125	6.913861e+01	6.227706e+01	2.788188e+00	2.671083e-01
NC_000962.3	10040	691888	0	A	T	0.012	-2.845403e+01	7.766411e+01	2.749046e+00	7.141408e-01
NC_000962.3	334	694531	0	A	T	0.042	7.636362e+01	1.241534e+02	2.746936e+00	5.386029e-01
NC_000962.3	7379	695560	0	A	T	0.013	9.390843e+01	3.292412e+02	2.772526e+00	7.755115e-01
NC_000962.3	336	696917	0	A	T	0.054	2.808123e+02	3.708213e+02	2.762104e+00	4.490117e-01
NC_000962.3	2354	697114	0	A	T	0.084	-2.081165e+02	1.391907e+02	2.742030e+00	1.350845e-01
NC_000962.3	337	698968	0	A	T	0.496	4.748806e+01	1.447814e+02	2.756267e+00	7.429607e-01
NC_000962.3	338	699840	0	A	T	0.046	3.491767e+01	2.506466e+02	2.771386e+00	8.892244e-01
NC_000962.3	4691	700286	0	A	T	0.034	-3.079580e+02	2.594754e+02	2.776704e+00	2.354836e-01
NC_000962.3	6252	701336	0	A	T	0.026	1.587796e+02	3.248870e+02	2.778482e+00	6.251126e-01
NC_000962.3	1999	703356	0	A	T	0.011	-1.280437e+02	4.476098e+02	2.773923e+00	7.748728e-01
NC_000962.3	6253	705595	0	A	T	0.027	8.255701e+01	3.461215e+02	2.777955e+00	8.115116e-01
NC_000962.3	4151	706008	0	A	T	0.011	-6.149203e+01	3.780866e+02	2.768064e+00	8.708247e-01
NC_000962.3	340	707334	0	A	T	0.054	2.808123e+02	3.708213e+02	2.762104e+00	4.490117e-01
NC_000962.3	2355	709226	0	A	T	0.198	-1.944085e+02	1.936117e+02	2.770539e+00	3.154920e-01
NC_000962.3	341	712693	0	A	T	0.225	6.937584e+01	1.008806e+02	2.761846e+00	4.917512e-01
NC_000962.3	6255	713071	0	A	T	0.021	2.072173e+02	1.510554e+02	2.741660e+00	1.703411e-01
NC_000962.3	342	713310	0	A	T	0.062	1.149950e+02	9.045113e+01	2.732409e+00	2.038104e-01
NC_000962.3	3266	720743	0	A	T	0.011	8.358923e+01	1.545650e+02	2.747956e+00	5.887271e-01
NC_000962.3	343	721373	0	A	T	0.054	-5.474050e+01	3.769701e+02	2.772047e+00	8.845640e-01
NC_000962.3	10457	722094	0	A	T	0.016	-8.574892e+01	3.125923e+02	2.770779e+00	7.838816e-01
NC_000962.3	6256	722324	0	A	T	0.022	1.564541e+02	1.734093e+02	2.755132e+00	3.670890e-01
NC_000962.3	344	725190	0	A	T	0.059	4.689977e+01	1.150147e+02	2.755338e+00	6.835019e-01
NC_000962.3	10458	725381	0	A	T	0.016	-5.076141e+01	3.279366e+02	2.770254e+00	8.770084e-01
NC_000962.3	2356	726703	0	A	T	0.195	1.662328e+02	1.155044e+02	2.767197e+00	1.503146e-01
NC_000962.3	4153	726816	0	A	T	0.039	-2.910142e+01	1.919342e+02	2.767530e+00	8.795065e-01
NC_000962.3	4154	728557	0	A	T	0.015	-1.322626e+02	4.705253e+02	2.770513e+00	7.786775e-01
NC_000962.3	3267	733798	0	A	T	0.049	-2.000461e+02	2.054944e+02	2.785137e+00	3.304753e-01
NC_000962.3	9027	735387	0	A	T	0.019	1.954164e+02	4.455762e+02	2.770356e+00	6.610390e-01
NC_000962.3	4693	735901	0	A	T	0.034	-2.868856e+02	3.800923e+02	2.765793e+00	4.505056e-01
NC_000962.3	2357	736710	0	A	T	0.170	-2.260968e+01	1.673260e+02	2.767810e+00	8.925332e-01
NC_000962.3	348	738522	0	A	T	0.054	-5.474050e+01	3.769701e+02	2.772047e+00	8.845640e-01
NC_000962.3	4694	738816	0	A	T	0.034	-2.868856e+02	3.800923e+02	2.765793e+00	4.505056e-01
NC_000962.3	5851	739444	0	A	T	0.078	1.749154e+02	1.233289e+02	2.739445e+00	1.563248e-01
NC_000962.3	4155	740349	0	A	T	0.011	4.534852e+02	4.163367e+02	2.742793e+00	2.762365e-01
NC_000962.3	221216	742550	0	A	T	0.027	-9.871427e+01	6.689632e+01	2.738208e+00	1.402622e-01
NC_000962.3	2359	752343	0	A	T	0.198	-5.760997e+01	1.572300e+02	2.757732e+00	7.141163e-01
NC_000962.3	2360	752802	0	A	T	0.119	9.758818e+01	1.568804e+02	2.772050e+00	5.340048e-01
NC_000962.3	350	754186	0	A	T	0.498	-2.148846e+01	2.182679e+02	2.760387e+00	9.215887e-01
NC_000962.3	7382	754285	0	A	T	0.013	9.390843e+01	3.292412e+02	2.772526e+00	7.755115e-01
NC_000962.3	15809	756523	0	A	T	0.011	-3.024600e+01	3.600942e+02	2.772955e+00	9.330724e-01
NC_000962.3	2361	757040	0	A	T	0.015	2.959421e+02	2.817006e+02	2.736744e+00	2.936396e-01
NC_000962.3	351	757139	0	A	T	0.054	4.697496e+02	2.672227e+02	2.756925e+00	7.897838e-02
NC_000962.3	352	757182	0	A	T	0.069	7.809492e+01	1.764466e+02	2.763141e+00	6.581232e-01
NC_000962.3	10042	758750	0	A	T	0.011	2.004384e+02	3.290070e+02	2.767023e+00	5.424734e-01
NC_000962.3	5854	760115	0	A	T	0.110	1.726188e+01	1.074144e+02	2.763194e+00	8.723495e-01
NC_000962.3	10043	760555	0	A	T	0.011	2.004384e+02	3.290070e+02	2.767023e+00	5.424734e-01
NC_000962.3	2362	761110	0	A	T	0.056	2.508198e+02	3.864434e+01	2.600403e+00	1.175297e-10
NC_000962.3	8902	761139	0	A	T	0.013	3.493643e+01	5.560670e+01	2.752477e+00	5.299222e-01
NC_000962.3	353	761155	0	A	T	0.206	2.021048e+02	1.988366e+01	2.081732e+00	1.744440e-23
NC_000962.3	10459	761880	0	A	T	0.017	1.693075e+02	3.599351e+02	2.760118e+00	6.381525e-01
NC_000962.3	4696	761889	0	A	T	0.034	-3.288077e+02	3.405746e+02	2.778704e+00	3.344820e-01
NC_000962.3	354	763031	0	A	T	0.070	-2.832712e+02	2.981104e+02	2.764004e+00	3.421592e-01
NC_000962.3	3268	764817	0	A	T	0.014	9.151906e+01	5.221726e+01	2.732091e+00	7.987391e-02
NC_000962.3	4158	764817	0	A	T	0.010	9.855272e+01	7.002868e+01	2.752964e+00	1.595491e-01
NC_000962.3	2363	764995	0	A	T	0.197	-1.229106e+02	1.615565e+02	2.763258e+00	4.469076e-01
NC_000962.3	4159	765150	0	A	T	0.154	-1.522501e+02	1.672827e+02	2.750409e+00	3.629034e-01
NC_000962.3	8182	765590	0	A	T	0.012	-1.429281e+02	5.002866e+02	2.776190e+00	7.751549e-01
NC_000962.3	355	767414	0	A	T	0.223	-9.635819e+00	9.311597e+01	2.759275e+00	9.175950e-01
NC_000962.3	2364	768737	0	A	T	0.048	2.985255e+01	1.690574e+02	2.764840e+00	8.598613e-01
NC_000962.3	2365	769647	0	A	T	0.015	5.374156e+02	2.673664e+02	2.700881e+00	4.461433e-02
NC_000962.3	2366	769663	0	A	T	0.121	9.232340e+01	1.740563e+02	2.772020e+00	5.959010e-01
NC_000962.3	2367	769963	0	A	T	0.170	-6.339165e+01	1.649111e+02	2.766194e+00	7.007397e-01
NC_000962.3	356	773497	0	A	T	0.049	1.504730e+02	1.539288e+02	2.753379e+00	3.284620e-01
NC_000962.3	2368	773809	0	A	T	0.198	-1.716247e+02	1.368357e+02	2.749912e+00	2.099590e-01
NC_000962.3	357	775639	0	A	T	0.490	-5.300434e+01	9.025976e+01	2.760421e+00	5.571334e-01
NC_000962.3	358	776100	0	A	T	0.070	-4.707445e+02	2.325821e+02	2.768930e+00	4.315577e-02
NC_000962.3	359	776182	0	A	T	0.046	3.491767e+01	2.506466e+02	2.771386e+00	8.892244e-01
NC_000962.3	5267	777876	0	A	T	0.018	6.105385e+01	2.607636e+02	2.749190e+00	8.149137e-01
NC_000962.3	5268	779182	0	A	T	0.019	3.033386e+02	4.106457e+02	2.760002e+00	4.602179e-01
NC_000962.3	360	779615	0	A	T	0.054	-5.474050e+01	3.769701e+02	2.772047e+00	8.845640e-01
NC_000962.3	2002	779630	0	A	T	0.011	-1.280437e+02	4.476098e+02	2.773923e+00	7.748728e-01
NC_000962.3	5857	781276	0	A	T	0.085	5.801629e+01	1.085105e+02	2.745198e+00	5.929673e-01
NC_000962.3	361	781395	0	A	T	0.499	2.995803e+02	2.764743e+02	2.758035e+00	2.787357e-01
NC_000962.3	362	781687	0	A	T	0.044	1.853096e+02	4.018600e+01	2.688360e+00	4.357391e-06
NC_000962.3	10044	781822	0	A	T	0.015	9.081177e+01	8.689285e+01	2.740927e+00	2.961524e-01
NC_000962.3	4160	782246	0	A	T	0.015	-1.062587e+02	2.977015e+02	2.758853e+00	7.211963e-01
NC_000962.3	3269	784440	0	A	T	0.031	2.725268e+02	2.386795e+02	2.766809e+00	2.537231e-01
NC_000962.3	7384	787318	0	A	T	0.013	-1.092210e+02	2.613267e+02	2.773926e+00	6.760477e-01
NC_000962.3	4698	787680	0	A	T	0.034	1.586252e+01	2.834840e+02	2.763669e+00	9.553850e-01
NC_000962.3	9031	787869	0	A	T	0.018	1.599064e+02	4.048004e+02	2.773074e+00	6.928829e-01
NC_000962.3	4161	788259	0	A	T	0.154	1.058923e+00	1.610847e+02	2.764885e+00	9.947559e-01
NC_000962.3	3270	790180	0	A	T	0.049	-4.412556e+01	2.516016e+02	2.773381e+00	8.608068e-01
NC_000962.3	363	791249	0	A	T	0.047	-3.694884e+02	2.239003e+02	2.779623e+00	9.911327e-02
NC_000962.3	10461	791655	0	A	T	0.017	9.900741e+01	3.318456e+02	2.764063e+00	7.654763e-01
NC_000962.3	4162	794481	0	A	T	0.015	-1.322626e+02	4.705253e+02	2.770513e+00	7.786775e-01
NC_000962.3	3271	794915	0	A	T	0.019	-1.356269e+02	2.796610e+02	2.771518e+00	6.277723e-01
NC_000962.3	5858	795023	0	A	T	0.079	1.941054e+02	1.381026e+02	2.736142e+00	1.600842e-01
NC_000962.3	2369	796509	0	A	T	0.199	-1.723527e+02	1.649155e+02	2.757506e+00	2.961542e-01
NC_000962.3	5269	797395	0	A	T	0.017	2.133680e+02	1.868496e+02	2.738328e+00	2.536761e-01
NC_000962.3	364	797736	0	A	T	0.051	-2.095766e+01	2.570321e+02	2.765792e+00	9.350261e-01
NC_000962.3	15811	798234	0	A	T	0.010	-2.682380e+01	2.488636e+02	2.766423e+00	9.141812e-01
NC_000962.3	365	798355	0	A	T	0.054	2.808123e+02	3.708213e+02	2.762104e+00	4.490117e-01
NC_000962.3	8183	798933	0	A	T	0.012	1.194414e+02	3.152041e+02	2.755542e+00	7.047933e-01
NC_000962.3	11492	799137	0	A	T	0.013	-5.317033e+01	1.070554e+02	2.760446e+00	6.195035e-01
NC_000962.3	366	799666	0	A	T	0.054	1.151747e+02	3.350383e+02	2.763311e+00	7.310728e-01
NC_000962.3	4163	800219	0	A	T	0.039	-2.910142e+01	1.919342e+02	2.767530e+00	8.795065e-01
NC_000962.3	4699	801009	0	A	T	0.034	3.465417e+02	2.643912e+02	2.781899e+00	1.901635e-01
NC_000962.3	5270	802427	0	A	T	0.018	3.136265e+00	4.614535e+01	2.748853e+00	9.458230e-01
NC_000962.3	5859	805663	0	A	T	0.114	-1.190114e+02	1.951574e+02	2.763290e+00	5.420757e-01
NC_000962.3	369	811753	0	A	T	0.054	2.808123e+02	3.708213e+02	2.762104e+00	4.490117e-01
NC_000962.3	4700	812339	0	A	T	0.034	-2.868856e+02	3.800923e+02	2.765793e+00	4.505056e-01
NC_000962.3	2371	812808	0	A	T	0.120	-3.708448e+00	1.824230e+02	2.768056e+00	9.837839e-01
NC_000962.3	6258	814641	0	A	T	0.027	8.255701e+01	3.461215e+02	2.777955e+00	8.115116e-01
NC_000962.3	8184	817655	0	A	T	0.012	-1.429281e+02	5.002866e+02	2.776190e+00	7.751549e-01
NC_000962.3	370	820483	0	A	T	0.429	-5.806812e+00	1.214296e+02	2.764191e+00	9.618660e-01
NC_000962.3	371	820752	0	A	T	0.070	-1.606642e+02	2.482208e+02	2.756232e+00	5.175650e-01
NC_000962.3	2372	826091	0	A	T	0.087	4.842800e+01	1.375501e+02	2.769611e+00	7.248335e-01
NC_000962.3	7385	829698	0	A	T	0.013	9.390843e+01	3.292412e+02	2.772526e+00	7.755115e-01
NC_000962.3	372	830869	0	A	T	0.070	-1.828789e+02	1.758599e+02	2.756689e+00	2.985556e-01
NC_000962.3	8185	831206	0	A	T	0.018	-3.082076e+01	2.712674e+02	2.769415e+00	9.095568e-01
NC_000962.3	5271	831344	0	A	T	0.019	3.033386e+02	4.106457e+02	2.760002e+00	4.602179e-01
NC_000962.3	10046	831500	0	A	T	0.011	1.334750e+02	4.242636e+02	2.774942e+00	7.531082e-01
NC_000962.3	5861	832708	0	A	T	0.114	-1.657464e+02	1.846854e+02	2.763146e+00	3.696279e-01
NC_000962.3	373	835611	0	A	T	0.050	8.494428e+01	2.270522e+02	2.762625e+00	7.083719e-01
NC_000962.3	2839	836272	0	A	T	0.219	-1.346304e+02	2.650514e+01	2.271411e+00	4.282946e-07
NC_000962.3	2840	836291	0	A	T	0.241	-1.281117e+02	2.740456e+01	2.338670e+00	3.218142e-06
NC_000962.3	8869	836426	0	A	T	0.299	-2.205404e+01	3.329841e+01	2.746038e+00	5.078755e-01
NC_000962.3	3272	836454	0	A	T	0.346	8.285865e+01	4.099545e+01	2.736268e+00	4.344773e-02
NC_000962.3	3273	836538	0	A	T	0.372	3.214285e+01	3.457054e+01	2.758755e+00	3.526435e-01
NC_000962.3	2004	836658	0	A	T	0.414	7.604644e+01	4.268604e+01	2.694079e+00	7.503730e-02
NC_000962.3	5862	836777	0	A	T	0.083	7.075367e+01	6.867577e+01	2.729878e+00	3.030630e-01
NC_000962.3	374	837033	0	A	T	0.438	1.458859e+01	4.379640e+01	2.746023e+00	7.391072e-01
NC_000962.3	11015	837794	0	A	T	0.016	2.822575e+01	1.241047e+02	2.754879e+00	8.201178e-01
NC_000962.3	216368	837853	0	A	T	0.012	7.232029e+01	1.145752e+02	2.760230e+00	5.280078e-01
NC_000962.3	44047	837863	0	A	T	0.028	4.876176e+01	6.033588e+01	2.739483e+00	4.191255e-01
NC_000962.3	44836	838902	0	A	T	0.017	6.976496e+01	4.732393e+01	2.729108e+00	1.406468e-01
NC_000962.3	36891	838954	0	A	T	0.019	-5.709421e+01	6.012787e+01	2.741142e+00	3.425025e-01
NC_000962.3	37185	839046	0	A	T	0.031	3.570521e+01	4.725337e+01	2.753287e+00	4.500058e-01
NC_000962.3	19196	839194	0	A	T	0.248	-3.049422e+01	3.290155e+01	2.744213e+00	3.541693e-01
NC_000962.3	36897	839263	0	A	T	0.059	7.709908e+01	4.607849e+01	2.758116e+00	9.450337e-02
NC_000962.3	36898	839309	0	A	T	0.062	-1.617284e+01	3.594793e+01	2.752293e+00	6.528531e-01
NC_000962.3	36899	839334	0	A	T	0.312	-2.335681e+01	2.995636e+01	2.728171e+00	4.356993e-01
NC_000962.3	36901	839348	0	A	T	0.299	-3.329276e+01	2.896747e+01	2.722689e+00	2.506173e-01
NC_000962.3	36904	839380	0	A	T	0.083	-6.603803e+01	3.221017e+01	2.681537e+00	4.052392e-02
NC_000962.3	36905	839407	0	A	T	0.119	1.692759e+00	2.975676e+01	2.761708e+00	9.546435e-01
NC_000962.3	36906	839419	0	A	T	0.096	-6.668025e+01	3.198085e+01	2.726524e+00	3.724504e-02
NC_000962.3	36909	839446	0	A	T	0.127	4.072845e+00	2.294938e+01	2.752188e+00	8.591637e-01
NC_000962.3	11061	839496	0	A	T	0.087	8.620352e+00	4.030174e+01	2.755390e+00	8.306591e-01
NC_000962.3	11063	839534	0	A	T	0.039	9.765999e+01	4.300602e+01	2.730961e+00	2.330392e-02
NC_000962.3	9630	839949	0	A	T	0.121	-4.680334e+01	3.851805e+01	2.696735e+00	2.245272e-01
NC_000962.3	36922	840061	0	A	T	0.019	-7.982740e+01	5.998124e+01	2.715391e+00	1.834421e-01
NC_000962.3	37677	840135	0	A	T	0.021	-4.375761e+01	4.300487e+01	2.748362e+00	3.090852e-01
NC_000962.3	22730	840241	0	A	T	0.150	-1.812788e+01	2.751074e+01	2.744808e+00	5.100410e-01
NC_000962.3	43395	840272	0	A	T	0.014	-1.517343e+01	6.877970e+01	2.759333e+00	8.254281e-01
NC_000962.3	36928	840283	0	A	T	0.082	-1.216511e+01	3.146330e+01	2.756324e+00	6.990768e-01
NC_000962.3	36929	840285	0	A	T	0.055	-6.179553e+00	3.885585e+01	2.756555e+00	8.736614e-01
NC_000962.3	376	840447	0	A	T	0.162	6.684151e+01	2.584912e+01	2.617128e+00	9.812122e-03
NC_000962.3	36934	840466	0	A	T	0.032	-1.007740e+02	4.602036e+01	2.717733e+00	2.870132e-02
NC_000962.3	36935	840474	0	A	T	0.026	-6.301455e+01	5.362382e+01	2.725838e+00	2.401406e-01
NC_000962.3	377	840496	0	A	T	0.199	5.706669e+01	2.563169e+01	2.623754e+00	2.614130e-02
NC_000962.3	36938	840515	0	A	T	0.062	-4.652575e+01	3.682515e+01	2.670030e+00	2.066423e-01
NC_000962.3	15814	840776	0	A	T	0.011	-3.024600e+01	3.600942e+02	2.772955e+00	9.330724e-01
NC_000962.3	378	840794	0	A	T	0.039	3.310211e+01	9.711593e+01	2.749857e+00	7.332652e-01
NC_000962.3	379	841764	0	A	T	0.471	7.265457e+01	1.909901e+02	2.755778e+00	7.036973e-01
NC_000962.3	4167	841924	0	A	T	0.015	-5.047676e+02	2.881363e+02	2.737878e+00	8.001549e-02
NC_000962.3	380	842030	0	A	T	0.050	1.142834e+02	2.065188e+02	2.763187e+00	5.800892e-01
NC_000962.3	6259	842111	0	A	T	0.050	-7.785392e+01	6.809598e+01	2.749376e+00	2.531059e-01
NC_000962.3	8186	842169	0	A	T	0.010	2.159967e+02	2.434908e+02	2.737604e+00	3.751824e-01
NC_000962.3	5864	842364	0	A	T	0.077	1.903003e+02	1.225682e+02	2.735303e+00	1.207373e-01
NC_000962.3	2008	846841	0	A	T	0.011	1.077443e+02	2.828888e+02	2.761774e+00	7.033548e-01
NC_000962.3	2009	847613	0	A	T	0.013	3.941721e+02	2.177861e+02	2.773211e+00	7.051948e-02
NC_000962.3	381	847995	0	A	T	0.069	9.946720e+01	1.915538e+02	2.766328e+00	6.036560e-01
NC_000962.3	7386	848814	0	A	T	0.013	9.390843e+01	3.292412e+02	2.772526e+00	7.755115e-01
NC_000962.3	4701	849730	0	A	T	0.011	-2.074565e+02	3.013864e+02	2.762232e+00	4.913496e-01
NC_000962.3	4168	850591	0	A	T	0.153	-1.409760e+02	1.466740e+02	2.757192e+00	3.366378e-01
NC_000962.3	2375	850932	0	A	T	0.015	8.811113e+01	2.396815e+02	2.752777e+00	7.132126e-01
NC_000962.3	4169	851133	0	A	T	0.015	-1.322626e+02	4.705253e+02	2.770513e+00	7.786775e-01
NC_000962.3	9034	852346	0	A	T	0.019	2.640276e+02	2.817860e+02	2.773117e+00	3.489268e-01
NC_000962.3	4170	852575	0	A	T	0.011	4.534852e+02	4.163367e+02	2.742793e+00	2.762365e-01
NC_000962.3	384	852910	0	A	T	0.498	3.007793e+02	3.987576e+02	2.769964e+00	4.507981e-01
NC_000962.3	6260	853469	0	A	T	0.026	1.587796e+02	3.248870e+02	2.778482e+00	6.251126e-01
NC_000962.3	2010	854253	0	A	T	0.455	7.538733e+01	3.690044e+01	2.703773e+00	4.123542e-02
NC_000962.3	5454	854253	0	A	T	0.028	-4.925809e+01	4.968722e+01	2.754952e+00	3.216752e-01
NC_000962.3	2011	854588	0	A	T	0.011	-1.280437e+02	4.476098e+02	2.773923e+00	7.748728e-01
NC_000962.3	385	857696	0	A	T	0.471	2.187543e+02	2.351185e+02	2.756223e+00	3.523203e-01
NC_000962.3	2376	859132	0	A	T	0.169	8.960963e+01	1.604225e+02	2.766325e+00	5.765320e-01
NC_000962.3	386	861216	0	A	T	0.054	1.151747e+02	3.350383e+02	2.763311e+00	7.310728e-01
NC_000962.3	2377	862987	0	A	T	0.119	-8.049480e+01	1.452037e+02	2.758250e+00	5.794203e-01
NC_000962.3	2378	863805	0	A	T	0.118	-2.917340e+01	1.336628e+02	2.760502e+00	8.272566e-01
NC_000962.3	15815	864376	0	A	T	0.011	-2.760400e+01	3.382428e+02	2.771909e+00	9.349682e-01
NC_000962.3	388	866051	0	A	T	0.054	-5.474050e+01	3.769701e+02	2.772047e+00	8.845640e-01
NC_000962.3	5697	868160	0	A	T	0.030	9.806053e+01	2.075964e+02	2.765713e+00	6.367406e-01
NC_000962.3	4171	868488	0	A	T	0.015	-2.463032e+02	4.603549e+02	2.766045e+00	5.927126e-01
NC_000962.3	4172	869440	0	A	T	0.036	6.074221e+01	2.505613e+02	2.766314e+00	8.084858e-01
NC_000962.3	4173	872108	0	A	T	0.015	-1.322626e+02	4.705253e+02	2.770513e+00	7.786775e-01
NC_000962.3	389	874836	0	A	T	0.499	-4.862734e+01	7.556220e+02	2.770982e+00	9.486973e-01
NC_000962.3	390	876141	0	A	T	0.062	2.850314e+01	2.524587e+02	2.770131e+00	9.101239e-01
NC_000962.3	4174	877224	0	A	T	0.036	6.586592e+01	2.596693e+02	2.764692e+00	7.997999e-01
NC_000962.3	15817	878079	0	A	T	0.011	8.699326e+01	2.322610e+02	2.768839e+00	7.080508e-01
NC_000962.3	391	880562	0	A	T	0.472	2.166837e+02	2.565998e+02	2.752237e+00	3.985630e-01
NC_000962.3	392	882257	0	A	T	0.475	2.194219e+01	1.843312e+02	2.767931e+00	9.052629e-01
NC_000962.3	6577	882734	0	A	T	0.012	3.082191e+02	1.971419e+02	2.734935e+00	1.181700e-01
NC_000962.3	3274	885530	0	A	T	0.012	2.728347e+02	2.539540e+02	2.742258e+00	2.828477e-01
NC_000962.3	2379	885542	0	A	T	0.197	-2.019827e+02	1.848372e+02	2.764640e+00	2.746826e-01
NC_000962.3	4175	888752	0	A	T	0.039	-6.150920e+00	3.522786e+01	2.750826e+00	8.614155e-01
NC_000962.3	3704	888774	0	A	T	0.123	2.211866e+01	3.287815e+01	2.744749e+00	5.012167e-01
NC_000962.3	396	890718	0	A	T	0.217	-3.410242e+01	3.305732e+01	2.733450e+00	3.024264e-01
NC_000962.3	5698	891388	0	A	T	0.030	1.695783e+02	1.853169e+02	2.767921e+00	3.603074e-01
NC_000962.3	5866	891756	0	A	T	0.114	-1.634967e+02	1.635461e+02	2.751076e+00	3.176253e-01
NC_000962.3	397	892416	0	A	T	0.054	-5.474050e+01	3.769701e+02	2.772047e+00	8.845640e-01
NC_000962.3	5272	893670	0	A	T	0.019	3.033386e+02	4.106457e+02	2.760002e+00	4.602179e-01
NC_000962.3	398	893733	0	A	T	0.442	1.291075e+02	7.981629e+01	2.701439e+00	1.059773e-01
NC_000962.3	4176	896356	0	A	T	0.015	-1.322626e+02	4.705253e+02	2.770513e+00	7.786775e-01
NC_000962.3	4177	897209	0	A	T	0.154	-5.791744e+01	1.832005e+02	2.765342e+00	7.519403e-01
NC_000962.3	15818	897436	0	A	T	0.011	-3.024600e+01	3.600942e+02	2.772955e+00	9.330724e-01
NC_000962.3	399	900221	0	A	T	0.469	1.273117e+02	1.331994e+02	2.757221e+00	3.393353e-01
NC_000962.3	4178	902413	0	A	T	0.154	-1.146218e+02	1.836544e+02	2.759753e+00	5.326498e-01
NC_000962.3	400	903537	0	A	T	0.062	2.850314e+01	2.524587e+02	2.770131e+00	9.101239e-01
NC_000962.3	401	903550	0	A	T	0.468	-4.182924e+00	1.144254e+02	2.757234e+00	9.708442e-01
NC_000962.3	5867	903633	0	A	T	0.110	-9.732137e+01	2.066329e+02	2.768641e+00	6.377217e-01
NC_000962.3	402	903913	0	A	T	0.497	2.687970e+02	2.249698e+02	2.737160e+00	2.323571e-01
NC_000962.3	403	906857	0	A	T	0.499	-2.633074e+02	3.390149e+02	2.750141e+00	4.374733e-01
NC_000962.3	14017	907816	0	A	T	0.035	-3.919053e+00	1.769879e+02	2.764444e+00	9.823369e-01
NC_000962.3	404	908186	0	A	T	0.048	7.449740e+00	1.337967e+02	2.755246e+00	9.556048e-01
NC_000962.3	3276	909280	0	A	T	0.058	6.575714e+01	7.510414e+01	2.757724e+00	3.814233e-01
NC_000962.3	5868	909724	0	A	T	0.110	1.942471e+02	1.653735e+02	2.769486e+00	2.403509e-01
NC_000962.3	3277	916305	0	A	T	0.013	4.257599e+02	2.488112e+02	2.740568e+00	8.726443e-02
NC_000962.3	2381	917181	0	A	T	0.046	1.065197e+02	1.741238e+02	2.754152e+00	5.408023e-01
NC_000962.3	5869	917905	0	A	T	0.113	-6.311121e+01	1.854967e+02	2.764777e+00	7.337345e-01
NC_000962.3	4179	918316	0	A	T	0.039	5.898524e+01	2.001186e+02	2.765318e+00	7.682264e-01
NC_000962.3	9036	918827	0	A	T	0.018	1.599064e+02	4.048004e+02	2.773074e+00	6.928829e-01
NC_000962.3	5699	919222	0	A	T	0.030	9.806053e+01	2.075964e+02	2.765713e+00	6.367406e-01
NC_000962.3	405	919351	0	A	T	0.054	-5.474050e+01	3.769701e+02	2.772047e+00	8.845640e-01
NC_000962.3	2382	919393	0	A	T	0.120	-3.708448e+00	1.824230e+02	2.768056e+00	9.837839e-01
NC_000962.3	3278	919421	0	A	T	0.018	-2.260657e+02	2.098036e+02	2.775063e+00	2.814331e-01
NC_000962.3	4180	919574	0	A	T	0.153	-2.039738e+02	1.502103e+02	2.749336e+00	1.747018e-01
NC_000962.3	9037	920840	0	A	T	0.019	2.178711e+01	4.370261e+02	2.773664e+00	9.602464e-01
NC_000962.3	406	921813	0	A	T	0.488	8.268739e+01	8.640993e+01	2.759086e+00	3.387687e-01
NC_000962.3	4181	923065	0	A	T	0.154	-1.092495e+02	1.878540e+02	2.761891e+00	5.609503e-01
NC_000962.3	407	925453	0	A	T	0.035	-9.590478e+00	6.659892e+01	2.752051e+00	8.855179e-01
NC_000962.3	44067	925864	0	A	T	0.013	-4.906396e+00	7.135427e+01	2.749546e+00	9.451894e-01
NC_000962.3	9681	927110	0	A	T	0.321	-2.484945e+01	3.413461e+01	2.749382e+00	4.667421e-01
NC_000962.3	23517	927385	0	A	T	0.345	-2.998362e+01	3.295738e+01	2.722968e+00	3.630966e-01
NC_000962.3	4182	928075	0	A	T	0.013	1.261048e+00	1.384942e+02	2.752340e+00	9.927363e-01
NC_000962.3	6264	928525	0	A	T	0.024	-1.337579e+02	1.167569e+02	2.741744e+00	2.521475e-01
NC_000962.3	408	931123	0	A	T	0.070	-2.832712e+02	2.981104e+02	2.764004e+00	3.421592e-01
NC_000962.3	2013	932074	0	A	T	0.011	-1.280437e+02	4.476098e+02	2.773923e+00	7.748728e-01
NC_000962.3	409	932280	0	A	T	0.070	-2.949366e+02	2.166333e+02	2.740192e+00	1.735833e-01
NC_000962.3	9039	933651	0	A	T	0.019	2.881783e+01	4.863123e+02	2.773885e+00	9.527550e-01
NC_000962.3	410	934230	0	A	T	0.069	-2.777489e+02	1.886211e+02	2.750602e+00	1.410990e-01
NC_000962.3	411	934611	0	A	T	0.070	-2.949366e+02	2.166333e+02	2.740192e+00	1.735833e-01
NC_000962.3	412	940602	0	A	T	0.054	2.808123e+02	3.708213e+02	2.762104e+00	4.490117e-01
NC_000962.3	414	941845	0	A	T	0.066	-6.467228e+01	1.087281e+02	2.760962e+00	5.520658e-01
NC_000962.3	2387	942479	0	A	T	0.198	-5.878057e+00	1.665178e+02	2.765648e+00	9.718455e-01
NC_000962.3	415	945214	0	A	T	0.472	2.034447e+02	1.999751e+02	2.755195e+00	3.091583e-01
NC_000962.3	4706	946642	0	A	T	0.035	-1.173149e+02	2.184751e+02	2.754164e+00	5.913705e-01
NC_000962.3	2388	947429	0	A	T	0.197	-4.999768e+01	1.756956e+02	2.762771e+00	7.760146e-01
NC_000962.3	2014	947499	0	A	T	0.011	-1.280437e+02	4.476098e+02	2.773923e+00	7.748728e-01
NC_000962.3	9041	949523	0	A	T	0.018	-8.440900e+00	1.979583e+02	2.755752e+00	9.659946e-01
NC_000962.3	416	949535	0	A	T	0.470	1.202617e+02	1.666985e+02	2.747997e+00	4.707611e-01
NC_000962.3	4707	949639	0	A	T	0.034	2.170555e+02	3.378074e+02	2.773592e+00	5.206238e-01
NC_000962.3	4183	950230	0	A	T	0.036	2.665624e+01	2.543566e+02	2.767266e+00	9.165502e-01
NC_000962.3	10467	950380	0	A	T	0.017	-1.296469e+01	3.378297e+02	2.768482e+00	9.693929e-01
NC_000962.3	8193	951331	0	A	T	0.012	-1.429281e+02	5.002866e+02	2.776190e+00	7.751549e-01
NC_000962.3	417	951702	0	A	T	0.046	3.491767e+01	2.506466e+02	2.771386e+00	8.892244e-01
NC_000962.3	6695	952570	0	A	T	0.010	2.255709e+02	1.117112e+02	2.685860e+00	4.364852e-02
NC_000962.3	5872	953233	0	A	T	0.114	-6.987623e+00	1.915909e+02	2.766438e+00	9.709114e-01
NC_000962.3	418	954101	0	A	T	0.046	3.491767e+01	2.506466e+02	2.771386e+00	8.892244e-01
NC_000962.3	419	954468	0	A	T	0.048	1.455380e+01	2.135211e+02	2.764135e+00	9.456670e-01
NC_000962.3	2389	955011	0	A	T	0.088	-3.434182e+01	1.408001e+02	2.762731e+00	8.073395e-01
NC_000962.3	420	955524	0	A	T	0.500	-3.028495e+02	9.196838e+02	2.768560e+00	7.419789e-01
NC_000962.3	5701	955835	0	A	T	0.030	9.806053e+01	2.075964e+02	2.765713e+00	6.367406e-01
NC_000962.3	421	957117	0	A	T	0.224	5.460472e+01	8.790570e+01	2.749400e+00	5.345839e-01
NC_000962.3	9042	960308	0	A	T	0.019	1.350709e+02	2.760259e+02	2.759313e+00	6.246748e-01
NC_000962.3	422	960367	0	A	T	0.070	-2.832712e+02	2.981104e+02	2.764004e+00	3.421592e-01
NC_000962.3	4185	967192	0	A	T	0.011	-6.149203e+01	3.780866e+02	2.768064e+00	8.708247e-01
NC_000962.3	3280	967458	0	A	T	0.013	4.257599e+02	2.488112e+02	2.740568e+00	8.726443e-02
NC_000962.3	424	969762	0	A	T	0.057	-1.258673e+02	9.566904e+01	2.745466e+00	1.885004e-01
NC_000962.3	9044	971488	0	A	T	0.019	1.954164e+02	4.455762e+02	2.770356e+00	6.610390e-01
NC_000962.3	425	972980	0	A	T	0.054	2.808123e+02	3.708213e+02	2.762104e+00	4.490117e-01
NC_000962.3	3281	976890	0	A	T	0.027	-6.765904e+01	4.819847e+01	2.750910e+00	1.606068e-01
NC_000962.3	6985	976897	0	A	T	0.039	-7.687728e+01	5.129338e+01	2.715600e+00	1.341516e-01
NC_000962.3	2855	976898	0	A	T	0.031	-5.162473e+01	3.939933e+01	2.718093e+00	1.903057e-01
NC_000962.3	3715	976898	0	A	T	0.082	2.023325e+01	2.437910e+01	2.762034e+00	4.067093e-01
NC_000962.3	17440	976898	0	A	T	0.011	-3.539958e+01	5.776311e+01	2.740109e+00	5.400787e-01
NC_000962.3	9047	977795	0	A	T	0.019	2.881783e+01	4.863123e+02	2.773885e+00	9.527550e-01
NC_000962.3	4186	978373	0	A	T	0.015	-2.463032e+02	4.603549e+02	2.766045e+00	5.927126e-01
NC_000962.3	4708	978625	0	A	T	0.034	-2.868856e+02	3.800923e+02	2.765793e+00	4.505056e-01
NC_000962.3	428	979704	0	A	T	0.494	8.815928e+01	1.468272e+02	2.754944e+00	5.483153e-01
NC_000962.3	4187	979859	0	A	T	0.015	-1.322626e+02	4.705253e+02	2.770513e+00	7.786775e-01
NC_000962.3	6268	980100	0	A	T	0.019	-1.155012e+02	1.050990e+02	2.732297e+00	2.719634e-01
NC_000962.3	6269	980360	0	A	T	0.027	8.255701e+01	3.461215e+02	2.777955e+00	8.115116e-01
NC_000962.3	5874	981670	0	A	T	0.110	1.243659e+01	1.718479e+02	2.764939e+00	9.423177e-01
NC_000962.3	4188	983485	0	A	T	0.154	-9.772238e+01	1.857651e+02	2.762071e+00	5.989323e-01
NC_000962.3	5875	985621	0	A	T	0.114	-3.886694e+01	1.668002e+02	2.759089e+00	8.157830e-01
NC_000962.3	430	986463	0	A	T	0.492	1.948221e+01	1.030550e+02	2.760275e+00	8.500830e-01
NC_000962.3	6270	986563	0	A	T	0.027	-4.511194e+02	2.913335e+02	2.762462e+00	1.217310e-01
NC_000962.3	431	987586	0	A	T	0.050	1.180706e+02	1.126601e+02	2.730717e+00	2.948035e-01
NC_000962.3	14018	989719	0	A	T	0.035	6.686562e+01	1.661000e+02	2.773871e+00	6.873300e-01
NC_000962.3	432	990001	0	A	T	0.499	-1.698478e+02	2.811631e+02	2.762627e+00	5.458792e-01
NC_000962.3	3282	990533	0	A	T	0.031	2.725268e+02	2.386795e+02	2.766809e+00	2.537231e-01
NC_000962.3	2390	991515	0	A	T	0.119	-8.049480e+01	1.452037e+02	2.758250e+00	5.794203e-01
NC_000962.3	433	991896	0	A	T	0.046	3.491767e+01	2.506466e+02	2.771386e+00	8.892244e-01
NC_000962.3	434	993346	0	A	T	0.495	2.453601e+02	1.708354e+02	2.749004e+00	1.511527e-01
NC_000962.3	5273	993522	0	A	T	0.019	2.187687e+02	2.267374e+02	2.744445e+00	3.347800e-01
NC_000962.3	3283	995114	0	A	T	0.018	1.507903e+01	2.568754e+02	2.767318e+00	9.531979e-01
NC_000962.3	23921	996197	0	A	T	0.012	-1.340502e+01	1.180936e+02	2.764549e+00	9.096407e-01
NC_000962.3	435	996205	0	A	T	0.054	-5.474050e+01	3.769701e+02	2.772047e+00	8.845640e-01
NC_000962.3	2391	996293	0	A	T	0.015	5.374156e+02	2.673664e+02	2.700881e+00	4.461433e-02
NC_000962.3	436	996346	0	A	T	0.046	2.064312e+02	2.061696e+02	2.772951e+00	3.168654e-01
NC_000962.3	10468	997670	0	A	T	0.016	3.867895e+02	2.616729e+02	2.757310e+00	1.395892e-01
NC_000962.3	14019	997899	0	A	T	0.031	2.755264e+02	1.691749e+02	2.691090e+00	1.036068e-01
NC_000962.3	3284	999365	0	A	T	0.018	-5.731443e+00	2.973500e+02	2.771685e+00	9.846243e-01
NC_000962.3	8194	1002044	0	A	T	0.018	-3.082076e+01	2.712674e+02	2.769415e+00	9.095568e-01
NC_000962.3	438	1010205	0	A	T	0.500	1.760323e+02	3.336077e+02	2.753739e+00	5.978150e-01
NC_000962.3	439	1011511	0	A	T	0.051	-2.095766e+01	2.570321e+02	2.765792e+00	9.350261e-01
NC_000962.3	5876	1014446	0	A	T	0.081	3.903567e+01	1.278435e+02	2.760555e+00	7.601518e-01
NC_000962.3	5877	1019632	0	A	T	0.110	-9.732137e+01	2.066329e+02	2.768641e+00	6.377217e-01
NC_000962.3	15820	1020393	0	A	T	0.010	-7.978975e+01	2.472629e+02	2.767741e+00	7.469756e-01
NC_000962.3	2392	1020579	0	A	T	0.015	2.829071e+02	2.312674e+02	2.720670e+00	2.214209e-01
NC_000962.3	441	1022003	0	A	T	0.054	2.808123e+02	3.708213e+02	2.762104e+00	4.490117e-01
NC_000962.3	442	1024346	0	A	T	0.070	-2.832712e+02	2.981104e+02	2.764004e+00	3.421592e-01
NC_000962.3	9049	1024388	0	A	T	0.019	1.954164e+02	4.455762e+02	2.770356e+00	6.610390e-01
NC_000962.3	443	1025106	0	A	T	0.498	1.349037e+02	2.233509e+02	2.757687e+00	5.459398e-01
NC_000962.3	5275	1027518	0	A	T	0.019	3.033386e+02	4.106457e+02	2.760002e+00	4.602179e-01
NC_000962.3	444	1028217	0	A	T	0.054	-5.474050e+01	3.769701e+02	2.772047e+00	8.845640e-01
NC_000962.3	4189	1028944	0	A	T	0.015	-1.322626e+02	4.705253e+02	2.770513e+00	7.786775e-01
NC_000962.3	14020	1029249	0	A	T	0.033	-7.574737e+00	1.937268e+02	2.765274e+00	9.688160e-01
NC_000962.3	4190	1029553	0	A	T	0.011	4.534852e+02	4.163367e+02	2.742793e+00	2.762365e-01
NC_000962.3	445	1034209	0	A	T	0.054	-7.781299e+01	2.634246e+02	2.768910e+00	7.677387e-01
NC_000962.3	446	1034758	0	A	T	0.054	-5.474050e+01	3.769701e+02	2.772047e+00	8.845640e-01
NC_000962.3	7391	1036583	0	A	T	0.013	9.390843e+01	3.292412e+02	2.772526e+00	7.755115e-01
NC_000962.3	447	1037012	0	A	T	0.441	1.927010e+01	5.345450e+01	2.753232e+00	7.185297e-01
NC_000962.3	3285	1037355	0	A	T	0.049	-4.412556e+01	2.516016e+02	2.773381e+00	8.608068e-01
NC_000962.3	448	1037911	0	A	T	0.495	-2.743868e+01	1.512941e+02	2.762478e+00	8.561106e-01
NC_000962.3	9050	1038718	0	A	T	0.019	1.954164e+02	4.455762e+02	2.770356e+00	6.610390e-01
NC_000962.3	2393	1040050	0	A	T	0.118	-5.447773e+01	1.465078e+02	2.764401e+00	7.100655e-01
NC_000962.3	449	1040251	0	A	T	0.041	-2.132916e+01	9.892013e+01	2.757519e+00	8.293146e-01
NC_000962.3	9051	1041141	0	A	T	0.019	2.881783e+01	4.863123e+02	2.773885e+00	9.527550e-01
NC_000962.3	3286	1041445	0	A	T	0.049	-1.195552e+02	1.712313e+02	2.755569e+00	4.851600e-01
NC_000962.3	14021	1042225	0	A	T	0.033	-6.662598e+01	1.848029e+02	2.771418e+00	7.185079e-01
NC_000962.3	3287	1043055	0	A	T	0.018	-5.731443e+00	2.973500e+02	2.771685e+00	9.846243e-01
NC_000962.3	5879	1046757	0	A	T	0.080	2.526506e+01	1.299222e+02	2.757001e+00	8.458408e-01
NC_000962.3	452	1047165	0	A	T	0.464	-1.309106e+02	9.583396e+01	2.743893e+00	1.721481e-01
NC_000962.3	4191	1047327	0	A	T	0.011	4.534852e+02	4.163367e+02	2.742793e+00	2.762365e-01
NC_000962.3	6272	1047683	0	A	T	0.027	8.255701e+01	3.461215e+02	2.777955e+00	8.115116e-01
NC_000962.3	4192	1049748	0	A	T	0.011	-4.437801e+01	3.595355e+02	2.768857e+00	9.017827e-01
NC_000962.3	4709	1050816	0	A	T	0.034	-3.079580e+02	2.594754e+02	2.776704e+00	2.354836e-01
NC_000962.3	10469	1052987	0	A	T	0.017	-1.296469e+01	3.378297e+02	2.768482e+00	9.693929e-01
NC_000962.3	2394	1054362	0	A	T	0.088	-2.798174e+00	1.419315e+02	2.764769e+00	9.842735e-01
NC_000962.3	453	1054784	0	A	T	0.070	-1.348222e+02	2.756172e+02	2.767804e+00	6.247998e-01
NC_000962.3	3288	1055049	0	A	T	0.031	2.725268e+02	2.386795e+02	2.766809e+00	2.537231e-01
NC_000962.3	2395	1057788	0	A	T	0.169	-8.421438e+01	1.469516e+02	2.762632e+00	5.666831e-01
NC_000962.3	7392	1059643	0	A	T	0.013	-2.747413e+01	2.627328e+02	2.766934e+00	9.167311e-01
NC_000962.3	10470	1059765	0	A	T	0.017	-1.296469e+01	3.378297e+02	2.768482e+00	9.693929e-01
NC_000962.3	2396	1061677	0	A	T	0.197	-1.241038e+02	1.878985e+02	2.768853e+00	5.090497e-01
NC_000962.3	14022	1064516	0	A	T	0.033	-6.662598e+01	1.848029e+02	2.771418e+00	7.185079e-01
NC_000962.3	454	1068151	0	A	T	0.492	5.185548e+01	1.058027e+02	2.763908e+00	6.241274e-01
NC_000962.3	455	1068432	0	A	T	0.473	2.559675e+02	2.646217e+02	2.747504e+00	3.335590e-01
NC_000962.3	2397	1068621	0	A	T	0.014	5.558420e+01	2.113070e+02	2.754431e+00	7.925501e-01
NC_000962.3	8196	1068771	0	A	T	0.011	1.684411e+02	3.013282e+02	2.753778e+00	5.762519e-01
NC_000962.3	5277	1069284	0	A	T	0.018	5.011222e+00	2.854654e+02	2.762139e+00	9.859966e-01
NC_000962.3	14023	1069450	0	A	T	0.028	5.453809e+02	1.197624e+02	2.688756e+00	5.712657e-06
NC_000962.3	9052	1070401	0	A	T	0.019	2.881783e+01	4.863123e+02	2.773885e+00	9.527550e-01
NC_000962.3	456	1070702	0	A	T	0.470	-4.190584e+01	1.470444e+02	2.771202e+00	7.756947e-01
NC_000962.3	3289	1071797	0	A	T	0.050	-1.383813e+02	2.418291e+02	2.776829e+00	5.672573e-01
NC_000962.3	457	1071966	0	A	T	0.049	-1.099168e+01	1.147405e+02	2.755194e+00	9.236960e-01
NC_000962.3	2015	1072850	0	A	T	0.011	-1.280437e+02	4.476098e+02	2.773923e+00	7.748728e-01
NC_000962.3	2398	1073033	0	A	T	0.119	-6.307416e+01	1.287655e+02	2.762982e+00	6.243239e-01
NC_000962.3	4710	1074276	0	A	T	0.034	8.763106e+01	2.864832e+02	2.770630e+00	7.597362e-01
NC_000962.3	458	1074558	0	A	T	0.491	3.692934e+01	9.326934e+01	2.754938e+00	6.922059e-01
NC_000962.3	461	1075279	0	A	T	0.466	2.881360e+01	9.129583e+01	2.750861e+00	7.523467e-01
NC_000962.3	462	1076309	0	A	T	0.493	6.094314e+01	1.324259e+02	2.771060e+00	6.454383e-01
NC_000962.3	463	1076689	0	A	T	0.050	8.096657e+01	2.620604e+02	2.767258e+00	7.573956e-01
NC_000962.3	464	1076880	0	A	T	0.054	-5.474050e+01	3.769701e+02	2.772047e+00	8.845640e-01
NC_000962.3	465	1077312	0	A	T	0.497	-6.884354e+00	1.606028e+02	2.759467e+00	9.658145e-01
NC_000962.3	466	1079927	0	A	T	0.496	8.737377e+01	1.464078e+02	2.755366e+00	5.507460e-01
NC_000962.3	467	1080192	0	A	T	0.070	-2.124241e+02	2.327299e+02	2.767222e+00	3.615274e-01
NC_000962.3	5885	1080528	0	A	T	0.109	-4.554662e+01	2.008354e+02	2.769336e+00	8.206225e-01
NC_000962.3	468	1081681	0	A	T	0.499	-2.983801e+02	3.586521e+02	2.760305e+00	4.055763e-01
NC_000962.3	2865	1082445	0	A	T	0.024	-6.132024e+01	2.008612e+02	2.759950e+00	7.601921e-01
NC_000962.3	4711	1083654	0	A	T	0.034	2.170555e+02	3.378074e+02	2.773592e+00	5.206238e-01
NC_000962.3	2016	1085028	0	A	T	0.011	-1.280437e+02	4.476098e+02	2.773923e+00	7.748728e-01
NC_000962.3	469	1087193	0	A	T	0.472	3.783166e+01	2.150019e+02	2.760889e+00	8.603504e-01
NC_000962.3	2399	1087279	0	A	T	0.118	-2.658598e+01	1.235200e+02	2.758094e+00	8.296137e-01
NC_000962.3	5278	1088245	0	A	T	0.019	3.033386e+02	4.106457e+02	2.760002e+00	4.602179e-01
NC_000962.3	6274	1090172	0	A	T	0.026	1.587796e+02	3.248870e+02	2.778482e+00	6.251126e-01
NC_000962.3	470	1090189	0	A	T	0.070	-2.832712e+02	2.981104e+02	2.764004e+00	3.421592e-01
NC_000962.3	4193	1090292	0	A	T	0.015	-2.463032e+02	4.603549e+02	2.766045e+00	5.927126e-01
NC_000962.3	5886	1091253	0	A	T	0.092	-1.884237e-01	5.807459e+01	2.754319e+00	9.974117e-01
NC_000962.3	15652	1091811	0	A	T	0.015	-1.503912e+01	1.070328e+02	2.761895e+00	8.882771e-01
NC_000962.3	4194	1092341	0	A	T	0.154	-1.154268e+02	1.538903e+02	2.760741e+00	4.533423e-01
NC_000962.3	2400	1093322	0	A	T	0.197	-1.891164e+02	1.617580e+02	2.750535e+00	2.425448e-01
NC_000962.3	471	1093406	0	A	T	0.494	-2.894356e+01	1.371544e+02	2.760066e+00	8.328946e-01
NC_000962.3	2401	1093907	0	A	T	0.118	1.877186e+01	2.965865e+01	2.754540e+00	5.268798e-01
NC_000962.3	2402	1093928	0	A	T	0.332	-3.243725e+01	3.092733e+01	2.724409e+00	2.944367e-01
NC_000962.3	4715	1093970	0	A	T	0.130	-2.474818e+01	2.805543e+01	2.729533e+00	3.778610e-01
NC_000962.3	37694	1094003	0	A	T	0.060	-8.114611e+01	3.970322e+01	2.628043e+00	4.115377e-02
NC_000962.3	48040	1094011	0	A	T	0.015	-1.161759e+01	6.201773e+01	2.747237e+00	8.514308e-01
NC_000962.3	38428	1094062	0	A	T	0.025	-2.553004e+01	5.911611e+01	2.744135e+00	6.659061e-01
NC_000962.3	6700	1094472	0	A	T	0.014	1.173023e+01	7.998273e+01	2.761117e+00	8.834213e-01
NC_000962.3	14361	1094538	0	A	T	0.012	-3.885159e+01	8.288511e+01	2.759219e+00	6.393265e-01
NC_000962.3	7144	1095364	0	A	T	0.015	6.086395e+00	8.036020e+01	2.759299e+00	9.396374e-01
NC_000962.3	13338	1095644	0	A	T	0.045	-2.484835e+00	6.562681e+01	2.755289e+00	9.698021e-01
NC_000962.3	22984	1095661	0	A	T	0.021	-5.217823e+01	9.055872e+01	2.746931e+00	5.645830e-01
NC_000962.3	37208	1095687	0	A	T	0.022	1.594300e+02	9.820241e+01	2.770076e+00	1.047056e-01
NC_000962.3	38429	1096002	0	A	T	0.040	1.975109e+00	4.990125e+01	2.759480e+00	9.684332e-01
NC_000962.3	6581	1096023	0	A	T	0.021	-4.863694e+01	6.517933e+01	2.733468e+00	4.556676e-01
NC_000962.3	44604	1096098	0	A	T	0.014	-1.129724e+02	7.574837e+01	2.740735e+00	1.360716e-01
NC_000962.3	7813	1096157	0	A	T	0.092	-4.189272e+01	3.849149e+01	2.742933e+00	2.766174e-01
NC_000962.3	2867	1096205	0	A	T	0.162	7.078006e+00	2.989047e+01	2.754287e+00	8.128472e-01
NC_000962.3	4716	1096299	0	A	T	0.089	-4.372579e+01	3.696877e+01	2.727436e+00	2.370935e-01
NC_000962.3	6801	1096323	0	A	T	0.052	-4.710695e+01	4.466007e+01	2.729625e+00	2.916992e-01
NC_000962.3	6992	1096398	0	A	T	0.126	-8.983230e+01	3.072012e+01	2.684828e+00	3.507403e-03
NC_000962.3	2404	1096470	0	A	T	0.031	1.353612e+01	5.134454e+01	2.763835e+00	7.921005e-01
NC_000962.3	473	1096508	0	A	T	0.186	6.178568e+01	3.334919e+01	2.744085e+00	6.413197e-02
NC_000962.3	4195	1096567	0	A	T	0.208	6.544649e+00	4.359101e+01	2.755290e+00	8.806772e-01
NC_000962.3	474	1096633	0	A	T	0.454	7.737921e+01	5.652524e+01	2.732474e+00	1.712346e-01
NC_000962.3	475	1097220	0	A	T	0.062	2.850314e+01	2.524587e+02	2.770131e+00	9.101239e-01
NC_000962.3	476	1097442	0	A	T	0.054	-5.474050e+01	3.769701e+02	2.772047e+00	8.845640e-01
NC_000962.3	477	1098523	0	A	T	0.070	-2.832712e+02	2.981104e+02	2.764004e+00	3.421592e-01
NC_000962.3	3290	1098999	0	A	T	0.018	-5.731443e+00	2.973500e+02	2.771685e+00	9.846243e-01
NC_000962.3	478	1099058	0	A	T	0.062	2.850314e+01	2.524587e+02	2.770131e+00	9.101239e-01
NC_000962.3	479	1100234	0	A	T	0.498	1.642251e+02	2.543133e+02	2.748413e+00	5.185386e-01
NC_000962.3	6278	1101833	0	A	T	0.027	8.255701e+01	3.461215e+02	2.777955e+00	8.115116e-01
NC_000962.3	6279	1101898	0	A	T	0.022	1.564541e+02	1.734093e+02	2.755132e+00	3.670890e-01
NC_000962.3	10055	1101923	0	A	T	0.011	1.334750e+02	4.242636e+02	2.774942e+00	7.531082e-01
NC_000962.3	480	1102117	0	A	T	0.054	1.813308e+01	2.484204e+02	2.759354e+00	9.418214e-01
NC_000962.3	481	1102468	0	A	T	0.051	1.936896e+02	1.272938e+02	2.751521e+00	1.283306e-01
NC_000962.3	482	1102646	0	A	T	0.054	-5.474050e+01	3.769701e+02	2.772047e+00	8.845640e-01
NC_000962.3	4196	1102788	0	A	T	0.015	-1.322626e+02	4.705253e+02	2.770513e+00	7.786775e-01
NC_000962.3	4717	1102901	0	A	T	0.034	-2.098119e+02	2.750443e+02	2.755392e+00	4.456903e-01
NC_000962.3	2405	1103249	0	A	T	0.197	-1.075561e+02	1.371141e+02	2.767285e+00	4.329188e-01
NC_000962.3	483	1103656	0	A	T	0.047	-3.694884e+02	2.239003e+02	2.779623e+00	9.911327e-02
NC_000962.3	484	1104690	0	A	T	0.070	-4.185600e+02	2.333160e+02	2.761491e+00	7.302955e-02
NC_000962.3	6583	1104931	0	A	T	0.012	3.082191e+02	1.971419e+02	2.734935e+00	1.181700e-01
NC_000962.3	485	1105686	0	A	T	0.046	3.491767e+01	2.506466e+02	2.771386e+00	8.892244e-01
NC_000962.3	486	1106422	0	A	T	0.469	-6.145224e+01	1.358914e+02	2.758321e+00	6.511818e-01
NC_000962.3	8197	1106649	0	A	T	0.018	-3.082076e+01	2.712674e+02	2.769415e+00	9.095568e-01
NC_000962.3	4197	1106877	0	A	T	0.015	-1.322626e+02	4.705253e+02	2.770513e+00	7.786775e-01
NC_000962.3	2406	1107434	0	A	T	0.198	-7.637829e+01	1.770869e+02	2.762246e+00	6.663120e-01
NC_000962.3	2407	1107917	0	A	T	0.197	-1.330375e+02	1.853163e+02	2.767871e+00	4.729393e-01
NC_000962.3	487	1107940	0	A	T	0.069	-6.584140e+01	2.149208e+02	2.761719e+00	7.593811e-01
NC_000962.3	488	1108521	0	A	T	0.046	3.491767e+01	2.506466e+02	2.771386e+00	8.892244e-01
NC_000962.3	489	1109975	0	A	T	0.497	-6.895696e+01	3.380516e+02	2.767460e+00	8.383953e-01
NC_000962.3	2018	1111553	0	A	T	0.011	-1.280437e+02	4.476098e+02	2.773923e+00	7.748728e-01
NC_000962.3	490	1111678	0	A	T	0.046	3.491767e+01	2.506466e+02	2.771386e+00	8.892244e-01
NC_000962.3	5887	1111826	0	A	T	0.113	-6.311121e+01	1.854967e+02	2.764777e+00	7.337345e-01
NC_000962.3	5888	1111925	0	A	T	0.114	-6.288193e+01	1.807660e+02	2.762855e+00	7.279935e-01
NC_000962.3	10471	1114466	0	A	T	0.017	1.693075e+02	3.599351e+02	2.760118e+00	6.381525e-01
NC_000962.3	4719	1116007	0	A	T	0.033	1.011667e+02	2.728344e+02	2.770143e+00	7.108419e-01
NC_000962.3	15824	1119939	0	A	T	0.011	-3.024600e+01	3.600942e+02	2.772955e+00	9.330724e-01
NC_000962.3	491	1126889	0	A	T	0.496	3.300454e+01	1.903616e+02	2.763569e+00	8.623787e-01
NC_000962.3	492	1127493	0	A	T	0.050	8.096657e+01	2.620604e+02	2.767258e+00	7.573956e-01
NC_000962.3	493	1127648	0	A	T	0.499	2.967870e+02	3.883192e+02	2.768625e+00	4.448223e-01
NC_000962.3	9061	1128145	0	A	T	0.019	2.881783e+01	4.863123e+02	2.773885e+00	9.527550e-01
NC_000962.3	2870	1130526	0	A	T	0.024	-1.296964e+02	1.981767e+02	2.762589e+00	5.129279e-01
NC_000962.3	3291	1132368	0	A	T	0.031	5.594427e+01	1.943601e+02	2.758698e+00	7.735120e-01
NC_000962.3	2408	1133379	0	A	T	0.049	-1.034287e+02	1.344166e+02	2.745134e+00	4.417444e-01
NC_000962.3	4199	1133752	0	A	T	0.011	4.534852e+02	4.163367e+02	2.742793e+00	2.762365e-01
NC_000962.3	5889	1135251	0	A	T	0.114	-7.133819e+01	1.881638e+02	2.762921e+00	7.046488e-01
NC_000962.3	9062	1137732	0	A	T	0.019	2.881783e+01	4.863123e+02	2.773885e+00	9.527550e-01
NC_000962.3	4200	1140653	0	A	T	0.011	-4.437801e+01	3.595355e+02	2.768857e+00	9.017827e-01
NC_000962.3	2020	1141362	0	A	T	0.011	3.128045e+02	2.898392e+02	2.776387e+00	2.806643e-01
NC_000962.3	2409	1141442	0	A	T	0.015	5.374156e+02	2.673664e+02	2.700881e+00	4.461433e-02
NC_000962.3	2410	1142266	0	A	T	0.197	-1.993256e+02	1.472190e+02	2.781162e+00	1.759688e-01
NC_000962.3	495	1144585	0	A	T	0.070	-2.832712e+02	2.981104e+02	2.764004e+00	3.421592e-01
NC_000962.3	2411	1144664	0	A	T	0.120	1.097481e+01	1.181688e+02	2.760029e+00	9.260166e-01
NC_000962.3	496	1145848	0	A	T	0.054	-7.781299e+01	2.634246e+02	2.768910e+00	7.677387e-01
NC_000962.3	5280	1146605	0	A	T	0.018	2.475238e+02	3.691542e+02	2.765407e+00	5.026367e-01
NC_000962.3	4201	1147252	0	A	T	0.011	-4.437801e+01	3.595355e+02	2.768857e+00	9.017827e-01
NC_000962.3	4202	1148255	0	A	T	0.154	-8.970621e+01	1.860206e+02	2.761389e+00	6.297104e-01
NC_000962.3	497	1148259	0	A	T	0.070	-2.549293e+02	2.388439e+02	2.748012e+00	2.859946e-01
NC_000962.3	10472	1148603	0	A	T	0.017	-1.296469e+01	3.378297e+02	2.768482e+00	9.693929e-01
NC_000962.3	498	1148930	0	A	T	0.046	3.491767e+01	2.506466e+02	2.771386e+00	8.892244e-01
NC_000962.3	499	1149551	0	A	T	0.471	3.147743e+02	1.918627e+02	2.770620e+00	1.010947e-01
NC_000962.3	8198	1150143	0	A	T	0.018	1.566648e+02	2.258121e+02	2.780068e+00	4.879300e-01
NC_000962.3	500	1150585	0	A	T	0.482	4.056536e+01	1.637768e+02	2.764355e+00	8.044122e-01
NC_000962.3	501	1151054	0	A	T	0.062	2.850314e+01	2.524587e+02	2.770131e+00	9.101239e-01
NC_000962.3	5890	1153676	0	A	T	0.114	-1.657464e+02	1.846854e+02	2.763146e+00	3.696279e-01
NC_000962.3	2021	1154646	0	A	T	0.013	2.716403e+02	1.892594e+02	2.746096e+00	1.514251e-01
NC_000962.3	3293	1154881	0	A	T	0.019	-1.356269e+02	2.796610e+02	2.771518e+00	6.277723e-01
NC_000962.3	3294	1157549	0	A	T	0.018	-5.731443e+00	2.973500e+02	2.771685e+00	9.846243e-01
NC_000962.3	10473	1159162	0	A	T	0.021	2.561238e+01	1.950286e+02	2.767700e+00	8.955356e-01
NC_000962.3	4204	1160660	0	A	T	0.019	-5.630255e+00	8.445935e+01	2.753933e+00	9.468598e-01
NC_000962.3	502	1160770	0	A	T	0.035	-6.125065e+01	7.855719e+01	2.769377e+00	4.356989e-01
NC_000962.3	4722	1161327	0	A	T	0.034	-2.868856e+02	3.800923e+02	2.765793e+00	4.505056e-01
NC_000962.3	2414	1162274	0	A	T	0.118	5.204638e+01	1.282926e+02	2.765045e+00	6.850346e-01
NC_000962.3	503	1163134	0	A	T	0.496	2.492965e+02	1.975830e+02	2.770803e+00	2.072507e-01
NC_000962.3	15826	1163528	0	A	T	0.011	-1.087527e+02	2.446680e+02	2.764212e+00	6.567547e-01
NC_000962.3	9065	1164081	0	A	T	0.019	2.881783e+01	4.863123e+02	2.773885e+00	9.527550e-01
NC_000962.3	504	1164336	0	A	T	0.223	-5.878614e+01	1.519719e+02	2.764454e+00	6.989450e-01
NC_000962.3	4205	1164361	0	A	T	0.039	5.898524e+01	2.001186e+02	2.765318e+00	7.682264e-01
NC_000962.3	2415	1164571	0	A	T	0.172	-1.196228e+01	3.983291e+01	2.752990e+00	7.639831e-01
NC_000962.3	2871	1164809	0	A	T	0.014	5.787048e+01	8.015263e+01	2.750615e+00	4.704099e-01
NC_000962.3	221260	1165114	0	A	T	0.011	3.554105e+02	1.229030e+02	2.804176e+00	3.888138e-03
NC_000962.3	10475	1165432	0	A	T	0.013	-7.178727e+00	1.269211e+02	2.753159e+00	9.549031e-01
NC_000962.3	505	1165522	0	A	T	0.496	-1.956491e+02	1.255967e+02	2.774367e+00	1.195114e-01
NC_000962.3	2416	1167647	0	A	T	0.085	-1.254414e+02	1.363836e+02	2.741038e+00	3.578481e-01
NC_000962.3	506	1168010	0	A	T	0.051	-2.095766e+01	2.570321e+02	2.765792e+00	9.350261e-01
NC_000962.3	4723	1168188	0	A	T	0.034	2.170555e+02	3.378074e+02	2.773592e+00	5.206238e-01
NC_000962.3	8199	1168701	0	A	T	0.011	5.811847e+02	3.021824e+02	2.724767e+00	5.464104e-02
NC_000962.3	508	1168776	0	A	T	0.054	2.808123e+02	3.708213e+02	2.762104e+00	4.490117e-01
NC_000962.3	10476	1169152	0	A	T	0.017	9.900741e+01	3.318456e+02	2.764063e+00	7.654763e-01
NC_000962.3	3730	1169447	0	A	T	0.027	9.069369e-01	5.369952e+01	2.760246e+00	9.865274e-01
NC_000962.3	5579	1170404	0	A	T	0.043	-1.157969e+02	5.088952e+01	2.672914e+00	2.302532e-02
NC_000962.3	5281	1170821	0	A	T	0.019	3.033386e+02	4.106457e+02	2.760002e+00	4.602179e-01
NC_000962.3	509	1172085	0	A	T	0.054	-5.474050e+01	3.769701e+02	2.772047e+00	8.845640e-01
NC_000962.3	510	1173750	0	A	T	0.061	2.497412e+01	2.054905e+02	2.766063e+00	9.032850e-01
NC_000962.3	511	1175343	0	A	T	0.054	8.217347e+01	2.527564e+02	2.751467e+00	7.451456e-01
NC_000962.3	10478	1175762	0	A	T	0.017	1.693075e+02	3.599351e+02	2.760118e+00	6.381525e-01
NC_000962.3	512	1177157	0	A	T	0.046	-1.069100e+02	1.674155e+02	2.761638e+00	5.231909e-01
NC_000962.3	2417	1177994	0	A	T	0.116	1.101133e+01	1.158039e+02	2.757210e+00	9.242597e-01
NC_000962.3	514	1178116	0	A	T	0.440	1.038645e+01	1.238939e+02	2.763880e+00	9.332006e-01
NC_000962.3	5282	1179375	0	A	T	0.019	3.033386e+02	4.106457e+02	2.760002e+00	4.602179e-01
NC_000962.3	8200	1180866	0	A	T	0.011	1.684411e+02	3.013282e+02	2.753778e+00	5.762519e-01
NC_000962.3	10058	1182685	0	A	T	0.011	1.334750e+02	4.242636e+02	2.774942e+00	7.531082e-01
NC_000962.3	5891	1183149	0	A	T	0.079	9.199985e+01	1.324450e+02	2.739093e+00	4.874015e-01
NC_000962.3	5283	1183662	0	A	T	0.019	3.033386e+02	4.106457e+02	2.760002e+00	4.602179e-01
NC_000962.3	9067	1185934	0	A	T	0.019	2.881783e+01	4.863123e+02	2.773885e+00	9.527550e-01
NC_000962.3	43714	1188906	0	A	T	0.015	-7.009710e+01	1.164510e+02	2.739363e+00	5.473057e-01
NC_000962.3	37974	1189586	0	A	T	0.012	-3.132548e+01	7.623892e+01	2.750703e+00	6.812177e-01
NC_000962.3	36950	1189699	0	A	T	0.064	-2.795479e+01	3.037296e+01	2.734831e+00	3.575267e-01
NC_000962.3	36952	1189773	0	A	T	0.037	-5.977392e+01	4.655301e+01	2.717970e+00	1.993502e-01
NC_000962.3	515	1190093	0	A	T	0.402	7.115010e+01	5.811207e+01	2.778819e+00	2.210172e-01
NC_000962.3	2418	1190154	0	A	T	0.120	1.022227e+02	1.607018e+02	2.772022e+00	5.248115e-01
NC_000962.3	4206	1190172	0	A	T	0.011	-7.648377e+01	2.727179e+02	2.763297e+00	7.791726e-01
NC_000962.3	36953	1191358	0	A	T	0.049	-2.071727e+01	5.241249e+01	2.753396e+00	6.926997e-01
NC_000962.3	38293	1191462	0	A	T	0.028	2.372283e+01	5.171627e+01	2.760702e+00	6.465111e-01
NC_000962.3	38434	1191497	0	A	T	0.017	4.563004e+01	6.780281e+01	2.746028e+00	5.010674e-01
NC_000962.3	49559	1191741	0	A	T	0.030	7.081189e+01	7.105992e+01	2.756882e+00	3.191705e-01
NC_000962.3	3296	1191817	0	A	T	0.027	-4.556113e+01	6.719938e+01	2.753248e+00	4.978814e-01
NC_000962.3	4207	1192042	0	A	T	0.011	4.534852e+02	4.163367e+02	2.742793e+00	2.762365e-01
NC_000962.3	5284	1193353	0	A	T	0.018	2.475238e+02	3.691542e+02	2.765407e+00	5.026367e-01
NC_000962.3	4208	1193927	0	A	T	0.011	4.534852e+02	4.163367e+02	2.742793e+00	2.762365e-01
NC_000962.3	4209	1195463	0	A	T	0.011	-4.437801e+01	3.595355e+02	2.768857e+00	9.017827e-01
NC_000962.3	516	1197157	0	A	T	0.053	2.678634e+02	2.075926e+02	2.784853e+00	1.971431e-01
NC_000962.3	2419	1199547	0	A	T	0.197	-7.629936e+01	1.609706e+02	2.761884e+00	6.355751e-01
NC_000962.3	517	1200418	0	A	T	0.470	7.941006e+01	1.662345e+02	2.765079e+00	6.329371e-01
NC_000962.3	518	1201581	0	A	T	0.054	3.796965e+02	3.313260e+02	2.754556e+00	2.519899e-01
NC_000962.3	6285	1205269	0	A	T	0.025	1.702052e+01	1.733981e+02	2.756458e+00	9.218200e-01
NC_000962.3	519	1211369	0	A	T	0.070	-2.832712e+02	2.981104e+02	2.764004e+00	3.421592e-01
NC_000962.3	4724	1211542	0	A	T	0.035	9.673260e+01	3.040065e+02	2.768850e+00	7.503852e-01
NC_000962.3	5707	1211982	0	A	T	0.030	1.695783e+02	1.853169e+02	2.767921e+00	3.603074e-01
NC_000962.3	2420	1212076	0	A	T	0.188	-3.859603e+01	6.901360e+01	2.742386e+00	5.760766e-01
NC_000962.3	520	1212432	0	A	T	0.030	-6.551125e+01	8.820249e+01	2.742577e+00	4.577625e-01
NC_000962.3	5285	1212829	0	A	T	0.015	6.062838e+01	1.344469e+02	2.753577e+00	6.520960e-01
NC_000962.3	15828	1213045	0	A	T	0.017	-2.648089e+02	1.623687e+02	2.752297e+00	1.031284e-01
NC_000962.3	22601	1213655	0	A	T	0.025	3.584926e+01	8.798195e+01	2.750343e+00	6.837298e-01
NC_000962.3	45359	1213713	0	A	T	0.014	3.961898e+01	5.198565e+01	2.747993e+00	4.461172e-01
NC_000962.3	47169	1213732	0	A	T	0.018	5.812422e+01	4.615613e+01	2.753772e+00	2.081282e-01
NC_000962.3	37209	1213734	0	A	T	0.040	-2.255137e+01	3.320859e+01	2.743456e+00	4.971951e-01
NC_000962.3	521	1215105	0	A	T	0.062	2.850314e+01	2.524587e+02	2.770131e+00	9.101239e-01
NC_000962.3	522	1215742	0	A	T	0.051	-2.095766e+01	2.570321e+02	2.765792e+00	9.350261e-01
NC_000962.3	10927	1217065	0	A	T	0.031	-2.621332e+01	8.715341e+01	2.754119e+00	7.636318e-01
NC_000962.3	523	1217157	0	A	T	0.031	-6.012018e+01	8.281961e+01	2.741959e+00	4.680079e-01
NC_000962.3	18698	1218301	0	A	T	0.078	-7.882209e+01	7.288182e+01	2.711981e+00	2.796539e-01
NC_000962.3	524	1218658	0	A	T	0.039	2.496396e+01	8.516942e+01	2.753562e+00	7.694809e-01
NC_000962.3	3298	1218737	0	A	T	0.186	3.784489e+01	6.743956e+01	2.750907e+00	5.747709e-01
NC_000962.3	525	1218896	0	A	T	0.045	-3.691869e+01	1.666936e+02	2.762471e+00	8.247531e-01
NC_000962.3	9848	1218985	0	A	T	0.011	-1.344569e+02	1.493508e+02	2.749127e+00	3.681244e-01
NC_000962.3	8201	1219289	0	A	T	0.012	-1.429281e+02	5.002866e+02	2.776190e+00	7.751549e-01
NC_000962.3	7394	1219683	0	A	T	0.013	9.390843e+01	3.292412e+02	2.772526e+00	7.755115e-01
NC_000962.3	526	1220680	0	A	T	0.500	-5.332717e+00	8.080982e+02	2.770041e+00	9.947356e-01
NC_000962.3	8202	1221890	0	A	T	0.012	-1.429281e+02	5.002866e+02	2.776190e+00	7.751549e-01
NC_000962.3	527	1224367	0	A	T	0.406	2.140895e+01	4.514285e+01	2.762823e+00	6.353945e-01
NC_000962.3	5892	1226777	0	A	T	0.079	9.916900e+01	1.325082e+02	2.737100e+00	4.543422e-01
NC_000962.3	2874	1227217	0	A	T	0.024	-9.599185e+01	1.909217e+02	2.764265e+00	6.151952e-01
NC_000962.3	528	1227830	0	A	T	0.062	2.850314e+01	2.524587e+02	2.770131e+00	9.101239e-01
NC_000962.3	529	1230778	0	A	T	0.070	-2.832712e+02	2.981104e+02	2.764004e+00	3.421592e-01
NC_000962.3	4211	1231587	0	A	T	0.017	5.458521e+01	2.526420e+02	2.764174e+00	8.289736e-01
NC_000962.3	5893	1232037	0	A	T	0.110	-9.732137e+01	2.066329e+02	2.768641e+00	6.377217e-01
NC_000962.3	14026	1232867	0	A	T	0.033	2.113246e+02	1.321079e+02	2.750613e+00	1.098992e-01
NC_000962.3	5894	1234262	0	A	T	0.110	-9.732137e+01	2.066329e+02	2.768641e+00	6.377217e-01
NC_000962.3	15829	1236460	0	A	T	0.011	-3.024600e+01	3.600942e+02	2.772955e+00	9.330724e-01
NC_000962.3	4212	1237562	0	A	T	0.015	-2.463032e+02	4.603549e+02	2.766045e+00	5.927126e-01
NC_000962.3	10479	1240483	0	A	T	0.017	-1.296469e+01	3.378297e+02	2.768482e+00	9.693929e-01
NC_000962.3	3299	1241193	0	A	T	0.015	-4.353042e+01	1.997604e+02	2.763812e+00	8.275277e-01
NC_000962.3	4213	1244655	0	A	T	0.015	-2.463032e+02	4.603549e+02	2.766045e+00	5.927126e-01
NC_000962.3	7396	1246080	0	A	T	0.013	9.390843e+01	3.292412e+02	2.772526e+00	7.755115e-01
NC_000962.3	10480	1248059	0	A	T	0.021	-9.177387e+01	1.733492e+02	2.763019e+00	5.965987e-01
NC_000962.3	531	1248382	0	A	T	0.070	-2.832712e+02	2.981104e+02	2.764004e+00	3.421592e-01
NC_000962.3	532	1248936	0	A	T	0.058	1.307070e+02	8.743340e+01	2.747617e+00	1.351520e-01
NC_000962.3	533	1248978	0	A	T	0.421	9.091763e+01	7.658021e+01	2.753915e+00	2.353368e-01
NC_000962.3	2022	1249019	0	A	T	0.011	-1.280437e+02	4.476098e+02	2.773923e+00	7.748728e-01
NC_000962.3	2023	1249360	0	A	T	0.011	-1.280437e+02	4.476098e+02	2.773923e+00	7.748728e-01
NC_000962.3	534	1250340	0	A	T	0.069	-1.592242e+02	2.285682e+02	2.757060e+00	4.861560e-01
NC_000962.3	535	1251199	0	A	T	0.227	-2.217566e+01	1.423865e+02	2.765430e+00	8.762578e-01
NC_000962.3	8204	1251955	0	A	T	0.018	-3.082076e+01	2.712674e+02	2.769415e+00	9.095568e-01
NC_000962.3	536	1252054	0	A	T	0.054	-5.474050e+01	3.769701e+02	2.772047e+00	8.845640e-01
NC_000962.3	537	1252164	0	A	T	0.227	1.454510e+01	1.470734e+02	2.767743e+00	9.212339e-01
NC_000962.3	538	1254562	0	A	T	0.069	-1.592242e+02	2.285682e+02	2.757060e+00	4.861560e-01
NC_000962.3	3300	1254588	0	A	T	0.013	4.257599e+02	2.488112e+02	2.740568e+00	8.726443e-02
NC_000962.3	10481	1255038	0	A	T	0.013	3.762510e+01	1.189534e+02	2.750615e+00	7.518199e-01
NC_000962.3	6702	1256338	0	A	T	0.028	6.262226e+01	1.154626e+02	2.767935e+00	5.876548e-01
NC_000962.3	4214	1256806	0	A	T	0.036	-7.264741e+01	1.955302e+02	2.775036e+00	7.102898e-01
NC_000962.3	3304	1259624	0	A	T	0.018	-5.731443e+00	2.973500e+02	2.771685e+00	9.846243e-01
NC_000962.3	9071	1262621	0	A	T	0.018	-4.083396e+02	2.328124e+02	2.795392e+00	7.965365e-02
NC_000962.3	6286	1264981	0	A	T	0.027	8.255701e+01	3.461215e+02	2.777955e+00	8.115116e-01
NC_000962.3	546	1265070	0	A	T	0.046	3.491767e+01	2.506466e+02	2.771386e+00	8.892244e-01
NC_000962.3	9072	1265259	0	A	T	0.019	2.881783e+01	4.863123e+02	2.773885e+00	9.527550e-01
NC_000962.3	10482	1266347	0	A	T	0.017	1.136233e+02	3.463796e+02	2.763407e+00	7.429359e-01
NC_000962.3	5899	1269300	0	A	T	0.021	3.288473e+00	1.018115e+02	2.767113e+00	9.742376e-01
NC_000962.3	2421	1272010	0	A	T	0.118	-1.169342e+02	1.549966e+02	2.767961e+00	4.507142e-01
NC_000962.3	2875	1273071	0	A	T	0.024	-1.565355e+02	2.014777e+02	2.770096e+00	4.373239e-01
NC_000962.3	548	1273251	0	A	T	0.070	-2.832712e+02	2.981104e+02	2.764004e+00	3.421592e-01
NC_000962.3	8206	1274335	0	A	T	0.018	-3.082076e+01	2.712674e+02	2.769415e+00	9.095568e-01
NC_000962.3	549	1275957	0	A	T	0.227	-7.035341e+01	1.343988e+02	2.761249e+00	6.007296e-01
NC_000962.3	8207	1276005	0	A	T	0.011	1.684411e+02	3.013282e+02	2.753778e+00	5.762519e-01
NC_000962.3	4726	1276321	0	A	T	0.117	9.968803e+01	7.744207e+01	2.757011e+00	1.982113e-01
NC_000962.3	4727	1276340	0	A	T	0.120	1.722428e+02	7.211033e+01	2.774268e+00	1.704116e-02
NC_000962.3	4728	1276414	0	A	T	0.012	1.513624e+02	1.609389e+02	2.756621e+00	3.471213e-01
NC_000962.3	4218	1276432	0	A	T	0.090	1.865050e+01	3.965761e+01	2.746994e+00	6.382206e-01
NC_000962.3	550	1276588	0	A	T	0.196	4.040679e+01	4.530461e+01	2.753794e+00	3.726005e-01
NC_000962.3	10242	1276683	0	A	T	0.011	-1.075100e+02	9.047601e+01	2.753924e+00	2.349230e-01
NC_000962.3	6289	1276860	0	A	T	0.025	-6.309170e+01	5.402068e+01	2.749834e+00	2.430339e-01
NC_000962.3	24979	1276866	0	A	T	0.019	8.854217e+01	6.004809e+01	2.746757e+00	1.405606e-01
NC_000962.3	4219	1276931	0	A	T	0.015	1.265423e+02	3.265397e+02	2.761142e+00	6.984250e-01
NC_000962.3	2028	1276938	0	A	T	0.089	6.352929e+01	4.354710e+01	2.758189e+00	1.448213e-01
NC_000962.3	8208	1277730	0	A	T	0.013	8.775556e+00	2.139195e+02	2.753024e+00	9.672835e-01
NC_000962.3	2029	1277870	0	A	T	0.398	1.126978e+01	4.699754e+01	2.750962e+00	8.105233e-01
NC_000962.3	5288	1277871	0	A	T	0.018	2.475238e+02	3.691542e+02	2.765407e+00	5.026367e-01
NC_000962.3	2877	1278583	0	A	T	0.010	4.706195e+01	8.793612e+01	2.758969e+00	5.926059e-01
NC_000962.3	552	1281118	0	A	T	0.499	-3.842375e+01	3.817856e+02	2.766786e+00	9.198485e-01
NC_000962.3	3305	1281443	0	A	T	0.049	-4.412556e+01	2.516016e+02	2.773381e+00	8.608068e-01
NC_000962.3	553	1281771	0	A	T	0.070	-3.625167e+01	2.245312e+02	2.761689e+00	8.717578e-01
NC_000962.3	2030	1284616	0	A	T	0.011	-1.280437e+02	4.476098e+02	2.773923e+00	7.748728e-01
NC_000962.3	554	1285001	0	A	T	0.054	-5.474050e+01	3.769701e+02	2.772047e+00	8.845640e-01
NC_000962.3	4729	1285148	0	A	T	0.034	-2.868856e+02	3.800923e+02	2.765793e+00	4.505056e-01
NC_000962.3	555	1286766	0	A	T	0.046	-9.657305e+01	1.826437e+02	2.759134e+00	5.970600e-01
NC_000962.3	10483	1288084	0	A	T	0.018	2.165477e+02	3.115565e+02	2.752945e+00	4.871356e-01
NC_000962.3	556	1288698	0	A	T	0.054	-5.474050e+01	3.769701e+02	2.772047e+00	8.845640e-01
NC_000962.3	15831	1288948	0	A	T	0.011	-3.024600e+01	3.600942e+02	2.772955e+00	9.330724e-01
NC_000962.3	6290	1290326	0	A	T	0.026	1.587796e+02	3.248870e+02	2.778482e+00	6.251126e-01
NC_000962.3	5289	1290337	0	A	T	0.019	3.033386e+02	4.106457e+02	2.760002e+00	4.602179e-01
NC_000962.3	557	1292102	0	A	T	0.464	-1.226158e+02	8.242857e+01	2.751154e+00	1.370919e-01
NC_000962.3	4221	1292464	0	A	T	0.155	-9.186952e+01	1.905552e+02	2.763932e+00	6.297977e-01
NC_000962.3	558	1293333	0	A	T	0.045	3.399064e+01	1.630444e+02	2.761038e+00	8.348879e-01
NC_000962.3	4222	1294222	0	A	T	0.011	4.534852e+02	4.163367e+02	2.742793e+00	2.762365e-01
NC_000962.3	3307	1297327	0	A	T	0.050	-1.383813e+02	2.418291e+02	2.776829e+00	5.672573e-01
NC_000962.3	3308	1297999	0	A	T	0.049	1.791708e+02	1.810035e+02	2.768326e+00	3.224020e-01
NC_000962.3	5290	1299096	0	A	T	0.018	-1.802935e+01	1.932758e+02	2.752832e+00	9.256917e-01
NC_000962.3	9075	1299262	0	A	T	0.019	2.178711e+01	4.370261e+02	2.773664e+00	9.602464e-01
NC_000962.3	559	1299305	0	A	T	0.047	2.217931e+02	1.127342e+02	2.757518e+00	4.932946e-02
NC_000962.3	7398	1301739	0	A	T	0.013	9.390843e+01	3.292412e+02	2.772526e+00	7.755115e-01
NC_000962.3	4732	1301959	0	A	T	0.034	2.170555e+02	3.378074e+02	2.773592e+00	5.206238e-01
NC_000962.3	10060	1302920	0	A	T	0.011	1.334750e+02	4.242636e+02	2.774942e+00	7.531082e-01
NC_000962.3	4223	1302954	0	A	T	0.011	-6.149203e+01	3.780866e+02	2.768064e+00	8.708247e-01
NC_000962.3	43601	1305593	0	A	T	0.026	-8.385360e+00	5.436223e+01	2.759457e+00	8.774345e-01
NC_000962.3	560	1306259	0	A	T	0.225	-7.125479e+01	9.587519e+01	2.744479e+00	4.574800e-01
NC_000962.3	561	1307598	0	A	T	0.430	4.469712e+01	1.222554e+02	2.763878e+00	7.147140e-01
NC_000962.3	2031	1313338	0	A	T	0.247	-7.511144e+00	2.015860e+01	2.734098e+00	7.094994e-01
NC_000962.3	2032	1313338	0	A	T	0.117	-8.638726e+01	2.906020e+01	2.615131e+00	3.001100e-03
NC_000962.3	562	1315191	0	A	T	0.500	3.963797e+02	6.951019e+02	2.756344e+00	5.685994e-01
NC_000962.3	563	1315884	0	A	T	0.497	8.862260e+00	1.667669e+02	2.762229e+00	9.576265e-01
NC_000962.3	564	1317655	0	A	T	0.054	2.808123e+02	3.708213e+02	2.762104e+00	4.490117e-01
NC_000962.3	5291	1322171	0	A	T	0.019	3.033386e+02	4.106457e+02	2.760002e+00	4.602179e-01
NC_000962.3	2422	1322670	0	A	T	0.048	-1.316296e+02	1.513097e+02	2.763666e+00	3.844814e-01
NC_000962.3	565	1322741	0	A	T	0.054	-5.474050e+01	3.769701e+02	2.772047e+00	8.845640e-01
NC_000962.3	2423	1324724	0	A	T	0.119	9.932969e+01	1.705610e+02	2.774046e+00	5.604087e-01
NC_000962.3	4734	1327550	0	A	T	0.034	-2.868856e+02	3.800923e+02	2.765793e+00	4.505056e-01
NC_000962.3	566	1327890	0	A	T	0.463	3.969705e+01	7.899156e+01	2.754910e+00	6.153591e-01
NC_000962.3	567	1328687	0	A	T	0.497	5.807151e+01	2.257885e+02	2.761279e+00	7.970657e-01
NC_000962.3	568	1329234	0	A	T	0.054	2.808123e+02	3.708213e+02	2.762104e+00	4.490117e-01
NC_000962.3	10484	1329570	0	A	T	0.018	3.548177e+02	2.302451e+02	2.754446e+00	1.235265e-01
NC_000962.3	5708	1330963	0	A	T	0.031	1.663317e+02	2.009479e+02	2.774497e+00	4.079578e-01
NC_000962.3	10485	1331750	0	A	T	0.018	1.720000e+02	3.033593e+02	2.757293e+00	5.708133e-01
NC_000962.3	4735	1332162	0	A	T	0.034	-3.288077e+02	3.405746e+02	2.778704e+00	3.344820e-01
NC_000962.3	4736	1332920	0	A	T	0.035	-5.438972e+02	2.246672e+02	2.782371e+00	1.560539e-02
NC_000962.3	569	1333669	0	A	T	0.047	4.851558e+01	1.789749e+02	2.761875e+00	7.863725e-01
NC_000962.3	4737	1335415	0	A	T	0.034	-2.178346e+02	3.258152e+02	2.763808e+00	5.038688e-01
NC_000962.3	570	1336164	0	A	T	0.046	3.491767e+01	2.506466e+02	2.771386e+00	8.892244e-01
NC_000962.3	9080	1336425	0	A	T	0.019	2.881783e+01	4.863123e+02	2.773885e+00	9.527550e-01
NC_000962.3	15833	1338102	0	A	T	0.010	6.400379e+01	3.211149e+02	2.772146e+00	8.420427e-01
NC_000962.3	5903	1338172	0	A	T	0.108	-1.574621e+02	1.419401e+02	2.739420e+00	2.674625e-01
NC_000962.3	9081	1338693	0	A	T	0.019	1.954164e+02	4.455762e+02	2.770356e+00	6.610390e-01
NC_000962.3	6291	1339399	0	A	T	0.061	8.835068e+01	5.413190e+01	2.757070e+00	1.028699e-01
NC_000962.3	5904	1339741	0	A	T	0.130	-3.455167e+01	6.264894e+01	2.740322e+00	5.813682e-01
NC_000962.3	5905	1339774	0	A	T	0.130	3.660803e+01	6.864652e+01	2.774648e+00	5.939202e-01
NC_000962.3	17497	1339894	0	A	T	0.018	-5.201372e+01	9.331804e+01	2.756336e+00	5.773539e-01
NC_000962.3	6292	1339905	0	A	T	0.018	-2.478720e+01	8.639243e+01	2.756900e+00	7.742195e-01
NC_000962.3	571	1340208	0	A	T	0.077	-1.756458e+02	1.062619e+02	2.716649e+00	9.855906e-02
NC_000962.3	8210	1340256	0	A	T	0.013	-4.767128e+01	1.586819e+02	2.750790e+00	7.639000e-01
NC_000962.3	10061	1340500	0	A	T	0.027	-2.966047e+01	7.432181e+01	2.745607e+00	6.898923e-01
NC_000962.3	4739	1340653	0	A	T	0.063	2.949760e+01	7.772727e+01	2.745565e+00	7.043717e-01
NC_000962.3	4740	1340657	0	A	T	0.061	1.520801e+02	6.178794e+01	2.665246e+00	1.395943e-02
NC_000962.3	7832	1340667	0	A	T	0.029	-8.588806e+01	7.627441e+01	2.722163e+00	2.603366e-01
NC_000962.3	3309	1340688	0	A	T	0.022	7.509363e+01	1.213099e+02	2.762028e+00	5.359993e-01
NC_000962.3	4741	1340784	0	A	T	0.046	-3.533089e+01	6.996913e+01	2.755725e+00	6.136717e-01
NC_000962.3	2882	1340830	0	A	T	0.038	9.789365e+01	5.446015e+01	2.752078e+00	7.246185e-02
NC_000962.3	2883	1340916	0	A	T	0.041	-1.553213e+01	6.634106e+01	2.761753e+00	8.149210e-01
NC_000962.3	2885	1341032	0	A	T	0.021	1.039199e+02	7.084446e+01	2.703407e+00	1.426293e-01
NC_000962.3	6298	1341044	0	A	T	0.054	-1.959101e+01	5.236426e+01	2.759090e+00	7.083632e-01
NC_000962.3	6299	1341064	0	A	T	0.041	-4.416655e+01	6.950676e+01	2.769520e+00	5.252505e-01
NC_000962.3	3312	1341073	0	A	T	0.018	1.740863e+02	9.427022e+01	2.722415e+00	6.500011e-02
NC_000962.3	3734	1341083	0	A	T	0.024	1.886095e+02	7.441252e+01	2.685708e+00	1.136152e-02
NC_000962.3	4225	1341099	0	A	T	0.037	2.166242e+01	5.645708e+01	2.754060e+00	7.012597e-01
NC_000962.3	2424	1341102	0	A	T	0.144	9.853872e+01	5.189988e+01	2.728798e+00	5.781330e-02
NC_000962.3	4742	1341120	0	A	T	0.034	1.200228e+02	1.655911e+02	2.752570e+00	4.686842e-01
NC_000962.3	2886	1341174	0	A	T	0.024	1.273782e+02	9.129126e+01	2.763177e+00	1.631429e-01
NC_000962.3	2887	1341254	0	A	T	0.025	1.205608e+02	8.822504e+01	2.759417e+00	1.719913e-01
NC_000962.3	2425	1341624	0	A	T	0.072	-3.495624e+01	3.646437e+01	2.736371e+00	3.379010e-01
NC_000962.3	572	1342581	0	A	T	0.241	1.179260e+01	3.362632e+01	2.757458e+00	7.258682e-01
NC_000962.3	5906	1342716	0	A	T	0.104	-1.788084e+00	8.334416e+01	2.751641e+00	9.828863e-01
NC_000962.3	5907	1342720	0	A	T	0.042	-6.842403e+01	4.824802e+01	2.712303e+00	1.563573e-01
NC_000962.3	4743	1347448	0	A	T	0.034	-2.868856e+02	3.800923e+02	2.765793e+00	4.505056e-01
NC_000962.3	3313	1347924	0	A	T	0.018	-1.409957e+02	2.257035e+02	2.764344e+00	5.322710e-01
NC_000962.3	4744	1348667	0	A	T	0.034	2.699217e+02	2.285528e+02	2.746168e+00	2.377968e-01
NC_000962.3	2426	1349001	0	A	T	0.086	3.159510e+01	1.287877e+02	2.766630e+00	8.062384e-01
NC_000962.3	573	1349733	0	A	T	0.050	1.564761e+02	2.458496e+02	2.765713e+00	5.245710e-01
NC_000962.3	574	1351172	0	A	T	0.070	-1.348222e+02	2.756172e+02	2.767804e+00	6.247998e-01
NC_000962.3	8211	1352058	0	A	T	0.012	5.639646e+02	2.388384e+02	2.717465e+00	1.834482e-02
NC_000962.3	10062	1353489	0	A	T	0.011	1.334750e+02	4.242636e+02	2.774942e+00	7.531082e-01
NC_000962.3	4227	1354050	0	A	T	0.011	-4.437801e+01	3.595355e+02	2.768857e+00	9.017827e-01
NC_000962.3	2427	1354437	0	A	T	0.197	-2.392037e+01	1.543545e+02	2.761597e+00	8.768665e-01
NC_000962.3	10063	1355036	0	A	T	0.011	1.334750e+02	4.242636e+02	2.774942e+00	7.531082e-01
NC_000962.3	9085	1355061	0	A	T	0.019	2.178711e+01	4.370261e+02	2.773664e+00	9.602464e-01
NC_000962.3	5908	1356135	0	A	T	0.113	-1.589176e+01	1.412598e+02	2.758468e+00	9.104425e-01
NC_000962.3	576	1357308	0	A	T	0.054	2.781004e+02	2.643336e+02	2.761877e+00	2.929393e-01
NC_000962.3	3736	1358042	0	A	T	0.015	1.385364e+02	1.296461e+02	2.719073e+00	2.854417e-01
NC_000962.3	3314	1359127	0	A	T	0.019	-1.356269e+02	2.796610e+02	2.771518e+00	6.277723e-01
NC_000962.3	577	1360209	0	A	T	0.427	6.225754e+00	9.697013e+01	2.757468e+00	9.488177e-01
NC_000962.3	578	1361190	0	A	T	0.061	-5.599783e+01	1.700623e+02	2.763158e+00	7.419934e-01
NC_000962.3	579	1361285	0	A	T	0.053	-1.511165e+02	2.046305e+02	2.766977e+00	4.603405e-01
NC_000962.3	580	1362006	0	A	T	0.228	2.943593e+00	1.487846e+02	2.767437e+00	9.842182e-01
NC_000962.3	14028	1363359	0	A	T	0.035	-5.539503e+01	1.718404e+02	2.758622e+00	7.472245e-01
NC_000962.3	8212	1364434	0	A	T	0.018	-3.082076e+01	2.712674e+02	2.769415e+00	9.095568e-01
NC_000962.3	4228	1365410	0	A	T	0.015	-1.322626e+02	4.705253e+02	2.770513e+00	7.786775e-01
NC_000962.3	581	1365838	0	A	T	0.066	1.555648e+02	1.133243e+02	2.725510e+00	1.700477e-01
NC_000962.3	2428	1365838	0	A	T	0.429	2.550694e+02	1.604566e+02	2.743083e+00	1.121344e-01
NC_000962.3	4746	1367270	0	A	T	0.011	-2.711575e+02	2.943109e+02	2.774219e+00	3.570330e-01
NC_000962.3	582	1367484	0	A	T	0.070	-2.832712e+02	2.981104e+02	2.764004e+00	3.421592e-01
NC_000962.3	583	1368323	0	A	T	0.054	-5.474050e+01	3.769701e+02	2.772047e+00	8.845640e-01
NC_000962.3	5909	1368860	0	A	T	0.086	2.682535e+01	1.148563e+02	2.757175e+00	8.153632e-01
NC_000962.3	8213	1370648	0	A	T	0.011	1.684411e+02	3.013282e+02	2.753778e+00	5.762519e-01
NC_000962.3	584	1370852	0	A	T	0.054	-5.474050e+01	3.769701e+02	2.772047e+00	8.845640e-01
NC_000962.3	2429	1372887	0	A	T	0.087	-7.731280e+01	1.438278e+02	2.757397e+00	5.909799e-01
NC_000962.3	3315	1373170	0	A	T	0.031	1.262593e+02	2.143748e+02	2.768048e+00	5.559772e-01
NC_000962.3	585	1374065	0	A	T	0.469	-1.480119e+00	6.146665e+01	2.759156e+00	9.807921e-01
NC_000962.3	586	1374201	0	A	T	0.050	8.096657e+01	2.620604e+02	2.767258e+00	7.573956e-01
NC_000962.3	4747	1374352	0	A	T	0.034	2.170555e+02	3.378074e+02	2.773592e+00	5.206238e-01
NC_000962.3	8214	1374438	0	A	T	0.012	1.194414e+02	3.152041e+02	2.755542e+00	7.047933e-01
NC_000962.3	587	1375044	0	A	T	0.050	5.257943e+01	2.187606e+02	2.760544e+00	8.100921e-01
NC_000962.3	588	1375724	0	A	T	0.497	-8.834679e+00	2.129336e+02	2.761913e+00	9.669108e-01
NC_000962.3	589	1382628	0	A	T	0.497	-1.770612e+01	1.502709e+02	2.759961e+00	9.062204e-01
NC_000962.3	2430	1382884	0	A	T	0.047	-6.867494e+01	1.624936e+02	2.770461e+00	6.726273e-01
NC_000962.3	9087	1383352	0	A	T	0.018	-4.910728e+01	3.641901e+02	2.770495e+00	8.927575e-01
NC_000962.3	3316	1384259	0	A	T	0.013	4.257599e+02	2.488112e+02	2.740568e+00	8.726443e-02
NC_000962.3	2431	1389738	0	A	T	0.194	-5.661626e+00	1.110384e+02	2.759282e+00	9.593422e-01
NC_000962.3	2432	1390527	0	A	T	0.121	9.232340e+01	1.740563e+02	2.772020e+00	5.959010e-01
NC_000962.3	590	1390763	0	A	T	0.070	-3.271147e+01	2.249585e+02	2.759109e+00	8.844067e-01
NC_000962.3	591	1393626	0	A	T	0.466	1.807731e+01	9.055984e+01	2.753540e+00	8.418082e-01
NC_000962.3	5910	1393694	0	A	T	0.113	-1.119276e+02	1.518887e+02	2.768460e+00	4.613003e-01
NC_000962.3	4229	1393994	0	A	T	0.154	1.317849e+01	1.804718e+02	2.768432e+00	9.417984e-01
NC_000962.3	5911	1396311	0	A	T	0.113	-1.535965e+02	1.548463e+02	2.755004e+00	3.213994e-01
NC_000962.3	5292	1396583	0	A	T	0.018	5.011222e+00	2.854654e+02	2.762139e+00	9.859966e-01
NC_000962.3	592	1396922	0	A	T	0.498	1.823270e+02	3.290718e+02	2.761626e+00	5.796211e-01
NC_000962.3	10486	1397356	0	A	T	0.018	1.539577e+02	2.908142e+02	2.758481e+00	5.966084e-01
NC_000962.3	5912	1399395	0	A	T	0.079	2.057373e+02	1.359146e+02	2.734618e+00	1.303158e-01
NC_000962.3	10487	1401768	0	A	T	0.017	9.900741e+01	3.318456e+02	2.764063e+00	7.654763e-01
NC_000962.3	8215	1403359	0	A	T	0.012	-1.429281e+02	5.002866e+02	2.776190e+00	7.751549e-01
NC_000962.3	2433	1404169	0	A	T	0.198	-2.711156e+01	1.440665e+02	2.759260e+00	8.507560e-01
NC_000962.3	15838	1404295	0	A	T	0.010	-8.377628e+01	2.541465e+02	2.769237e+00	7.417218e-01
NC_000962.3	593	1406761	0	A	T	0.050	8.096657e+01	2.620604e+02	2.767258e+00	7.573956e-01
NC_000962.3	594	1411210	0	A	T	0.499	9.512252e+01	4.678285e+02	2.772902e+00	8.389077e-01
NC_000962.3	595	1413130	0	A	T	0.054	-5.474050e+01	3.769701e+02	2.772047e+00	8.845640e-01
NC_000962.3	596	1413148	0	A	T	0.429	-6.548283e+01	7.487041e+01	2.741466e+00	3.819293e-01
NC_000962.3	597	1414021	0	A	T	0.499	4.030575e+02	2.694544e+02	2.744415e+00	1.349182e-01
NC_000962.3	10064	1414899	0	A	T	0.011	1.334750e+02	4.242636e+02	2.774942e+00	7.531082e-01
NC_000962.3	9090	1416699	0	A	T	0.019	2.640276e+02	2.817860e+02	2.773117e+00	3.489268e-01
NC_000962.3	9091	1419877	0	A	T	0.019	2.881783e+01	4.863123e+02	2.773885e+00	9.527550e-01
NC_000962.3	4230	1426079	0	A	T	0.015	-1.322626e+02	4.705253e+02	2.770513e+00	7.786775e-01
NC_000962.3	2434	1428506	0	A	T	0.197	-8.637678e+01	1.301486e+02	2.750040e+00	5.070028e-01
NC_000962.3	2435	1431758	0	A	T	0.015	3.661020e+01	2.286951e+02	2.758253e+00	8.728382e-01
NC_000962.3	14029	1431805	0	A	T	0.035	-3.919053e+00	1.769879e+02	2.764444e+00	9.823369e-01
NC_000962.3	10065	1433072	0	A	T	0.011	1.334750e+02	4.242636e+02	2.774942e+00	7.531082e-01
NC_000962.3	2036	1433314	0	A	T	0.011	-1.280437e+02	4.476098e+02	2.773923e+00	7.748728e-01
NC_000962.3	6303	1434220	0	A	T	0.010	4.263172e+01	1.057504e+02	2.765887e+00	6.869088e-01
NC_000962.3	10488	1439140	0	A	T	0.017	1.693075e+02	3.599351e+02	2.760118e+00	6.381525e-01
NC_000962.3	8216	1439711	0	A	T	0.018	-3.336657e+01	2.131986e+02	2.758652e+00	8.756573e-01
NC_000962.3	6304	1440150	0	A	T	0.027	8.255701e+01	3.461215e+02	2.777955e+00	8.115116e-01
NC_000962.3	5918	1440271	0	A	T	0.081	4.501348e+01	1.293540e+02	2.759297e+00	7.279012e-01
NC_000962.3	601	1440469	0	A	T	0.500	-3.028495e+02	9.196838e+02	2.768560e+00	7.419789e-01
NC_000962.3	3318	1441533	0	A	T	0.047	6.291179e+01	1.226628e+02	2.773285e+00	6.081114e-01
NC_000962.3	2436	1443115	0	A	T	0.048	-8.012865e+01	1.735210e+02	2.764255e+00	6.443085e-01
NC_000962.3	603	1443428	0	A	T	0.048	2.586879e+01	4.289956e+01	2.750695e+00	5.465985e-01
NC_000962.3	50109	1443516	0	A	T	0.015	3.109448e+01	7.074852e+01	2.757698e+00	6.603602e-01
NC_000962.3	7405	1443607	0	A	T	0.013	9.390843e+01	3.292412e+02	2.772526e+00	7.755115e-01
NC_000962.3	4232	1444202	0	A	T	0.150	9.675924e+01	1.062364e+02	2.767920e+00	3.625579e-01
NC_000962.3	15839	1444531	0	A	T	0.011	7.301782e+01	3.407784e+02	2.771419e+00	8.303687e-01
NC_000962.3	2437	1445474	0	A	T	0.199	-3.088860e+02	1.655476e+02	2.754219e+00	6.226693e-02
NC_000962.3	605	1445781	0	A	T	0.472	2.771903e+02	2.304880e+02	2.752515e+00	2.293202e-01
NC_000962.3	10489	1446651	0	A	T	0.018	2.165477e+02	3.115565e+02	2.752945e+00	4.871356e-01
NC_000962.3	2438	1446923	0	A	T	0.198	-2.564492e+02	1.644777e+02	2.751423e+00	1.191756e-01
NC_000962.3	9093	1450718	0	A	T	0.018	4.886563e+02	2.914171e+02	2.795601e+00	9.379387e-02
NC_000962.3	2439	1452071	0	A	T	0.197	5.206162e+01	1.270649e+02	2.764490e+00	6.820691e-01
NC_000962.3	10066	1454454	0	A	T	0.011	-2.144065e+02	2.786350e+02	2.769096e+00	4.417297e-01
NC_000962.3	606	1457144	0	A	T	0.498	1.850992e+02	3.111674e+02	2.760095e+00	5.520348e-01
NC_000962.3	2890	1461309	0	A	T	0.024	-1.565355e+02	2.014777e+02	2.770096e+00	4.373239e-01
NC_000962.3	4233	1461915	0	A	T	0.015	-2.463032e+02	4.603549e+02	2.766045e+00	5.927126e-01
NC_000962.3	4751	1463388	0	A	T	0.034	2.170555e+02	3.378074e+02	2.773592e+00	5.206238e-01
NC_000962.3	10490	1463653	0	A	T	0.018	4.715380e+02	2.530717e+02	2.736486e+00	6.262989e-02
NC_000962.3	608	1468208	0	A	T	0.372	1.750089e+01	4.300561e+01	2.755331e+00	6.841095e-01
NC_000962.3	609	1471659	0	A	T	0.452	-3.739755e+01	4.691213e+01	2.776252e+00	4.254766e-01
NC_000962.3	6306	1472337	0	A	T	0.026	1.083076e+01	1.781068e+02	2.754598e+00	9.515186e-01
NC_000962.3	610	1473246	0	A	T	0.055	1.695491e+02	3.454070e+01	2.559368e+00	1.021660e-06
NC_000962.3	2891	1474001	0	A	T	0.023	-8.894551e+01	2.071490e+02	2.762838e+00	6.677115e-01
NC_000962.3	5920	1477588	0	A	T	0.109	1.778206e+01	1.804379e+02	2.767143e+00	9.215097e-01
NC_000962.3	612	1477596	0	A	T	0.046	3.491767e+01	2.506466e+02	2.771386e+00	8.892244e-01
NC_000962.3	613	1479085	0	A	T	0.068	5.718016e+01	1.553159e+02	2.759127e+00	7.128127e-01
NC_000962.3	2440	1480024	0	A	T	0.196	-1.219402e+02	1.476804e+02	2.753362e+00	4.091097e-01
NC_000962.3	7406	1480144	0	A	T	0.037	9.969505e+01	4.668427e+01	2.731210e+00	3.288760e-02
NC_000962.3	36974	1480195	0	A	T	0.010	-1.539783e+01	7.101267e+01	2.748021e+00	8.283700e-01
NC_000962.3	2037	1480206	0	A	T	0.021	-7.665957e+01	4.866543e+01	2.737870e+00	1.154221e-01
NC_000962.3	621	1480219	0	A	T	0.074	9.541609e+00	3.568517e+01	2.748461e+00	7.892127e-01
NC_000962.3	2041	1480739	0	A	T	0.010	-1.625417e+02	6.586930e+01	2.677102e+00	1.371661e-02
NC_000962.3	631	1480760	0	A	T	0.011	-1.885959e+02	6.211671e+01	2.635294e+00	2.439300e-03
NC_000962.3	632	1480766	0	A	T	0.015	-1.838573e+02	5.549085e+01	2.651609e+00	9.450029e-04
NC_000962.3	37984	1480830	0	A	T	0.022	-7.793805e+01	6.170563e+01	2.696763e+00	2.067719e-01
NC_000962.3	638	1480972	0	A	T	0.415	3.464322e+01	6.803829e+01	2.748491e+00	6.107097e-01
NC_000962.3	2441	1481185	0	A	T	0.411	-1.623918e+01	8.114709e+01	2.761680e+00	8.414148e-01
NC_000962.3	4752	1481256	0	A	T	0.033	1.933872e+01	2.676387e+02	2.761225e+00	9.424076e-01
NC_000962.3	639	1481337	0	A	T	0.049	1.268377e+02	1.059278e+02	2.737057e+00	2.313495e-01
NC_000962.3	2895	1481721	0	A	T	0.013	-6.516936e+00	7.613338e+01	2.758567e+00	9.317972e-01
NC_000962.3	641	1481727	0	A	T	0.021	5.140680e+00	5.140394e+01	2.752689e+00	9.203539e-01
NC_000962.3	665	1482627	0	A	T	0.495	-1.943523e+01	1.326465e+02	2.760112e+00	8.835323e-01
NC_000962.3	4753	1483363	0	A	T	0.034	-3.288077e+02	3.405746e+02	2.778704e+00	3.344820e-01
NC_000962.3	5293	1483991	0	A	T	0.018	8.215291e+01	2.843730e+02	2.756559e+00	7.727062e-01
NC_000962.3	4754	1484393	0	A	T	0.033	1.873088e+01	2.201163e+02	2.758427e+00	9.321974e-01
NC_000962.3	666	1484708	0	A	T	0.500	-4.515232e+02	8.948847e+02	2.766193e+00	6.139452e-01
NC_000962.3	4241	1487084	0	A	T	0.015	-2.463032e+02	4.603549e+02	2.766045e+00	5.927126e-01
NC_000962.3	4755	1487869	0	A	T	0.033	-2.558252e+02	2.752014e+02	2.772913e+00	3.527382e-01
NC_000962.3	44458	1488433	0	A	T	0.027	6.955622e+01	4.024239e+01	2.731362e+00	8.412586e-02
NC_000962.3	44459	1488434	0	A	T	0.023	5.676679e+01	4.314258e+01	2.740722e+00	1.884530e-01
NC_000962.3	20521	1488793	0	A	T	0.088	-1.068394e+02	5.595742e+01	2.736877e+00	5.642263e-02
NC_000962.3	667	1490905	0	A	T	0.062	5.483683e+01	1.883662e+02	2.761850e+00	7.710029e-01
NC_000962.3	6598	1494404	0	A	T	0.012	3.082191e+02	1.971419e+02	2.734935e+00	1.181700e-01
NC_000962.3	4242	1495326	0	A	T	0.155	-9.186952e+01	1.905552e+02	2.763932e+00	6.297977e-01
NC_000962.3	668	1498951	0	A	T	0.062	-2.859848e+01	1.993650e+02	2.762514e+00	8.859566e-01
NC_000962.3	669	1499274	0	A	T	0.464	-5.412163e+01	6.066312e+01	2.781678e+00	3.724530e-01
NC_000962.3	10077	1501538	0	A	T	0.011	1.334750e+02	4.242636e+02	2.774942e+00	7.531082e-01
NC_000962.3	670	1501700	0	A	T	0.062	2.850314e+01	2.524587e+02	2.770131e+00	9.101239e-01
NC_000962.3	9098	1501729	0	A	T	0.018	1.599064e+02	4.048004e+02	2.773074e+00	6.928829e-01
NC_000962.3	5294	1502765	0	A	T	0.019	3.033386e+02	4.106457e+02	2.760002e+00	4.602179e-01
NC_000962.3	4756	1504028	0	A	T	0.034	-3.288077e+02	3.405746e+02	2.778704e+00	3.344820e-01
NC_000962.3	8305	1504779	0	A	T	0.012	-1.429281e+02	5.002866e+02	2.776190e+00	7.751549e-01
NC_000962.3	10078	1509341	0	A	T	0.011	1.334750e+02	4.242636e+02	2.774942e+00	7.531082e-01
NC_000962.3	10079	1510136	0	A	T	0.011	1.334750e+02	4.242636e+02	2.774942e+00	7.531082e-01
NC_000962.3	2442	1512031	0	A	T	0.197	-3.299073e+01	1.714884e+02	2.764572e+00	8.474727e-01
NC_000962.3	3322	1518185	0	A	T	0.018	-5.731443e+00	2.973500e+02	2.771685e+00	9.846243e-01
NC_000962.3	2446	1519847	0	A	T	0.121	-3.961359e+01	1.131079e+02	2.751556e+00	7.262187e-01
NC_000962.3	4758	1522049	0	A	T	0.035	-5.852569e+01	1.975114e+02	2.757521e+00	7.670320e-01
NC_000962.3	14030	1523303	0	A	T	0.031	2.627242e+02	1.383618e+02	2.703263e+00	5.778838e-02
NC_000962.3	5932	1524571	0	A	T	0.081	6.964241e+01	5.241117e+01	2.775975e+00	1.841348e-01
NC_000962.3	9099	1524749	0	A	T	0.019	1.954164e+02	4.455762e+02	2.770356e+00	6.610390e-01
NC_000962.3	5295	1524907	0	A	T	0.018	8.215291e+01	2.843730e+02	2.756559e+00	7.727062e-01
NC_000962.3	10491	1525016	0	A	T	0.016	-5.178086e+01	3.157235e+02	2.769738e+00	8.697487e-01
NC_000962.3	671	1526311	0	A	T	0.047	-3.694884e+02	2.239003e+02	2.779623e+00	9.911327e-02
NC_000962.3	672	1526819	0	A	T	0.439	-6.143994e+01	1.599673e+02	2.770380e+00	7.009774e-01
NC_000962.3	9100	1527384	0	A	T	0.019	2.881783e+01	4.863123e+02	2.773885e+00	9.527550e-01
NC_000962.3	2447	1527450	0	A	T	0.197	-1.275207e+02	1.511475e+02	2.755423e+00	3.989865e-01
NC_000962.3	2051	1528771	0	A	T	0.011	-1.280437e+02	4.476098e+02	2.773923e+00	7.748728e-01
NC_000962.3	5933	1529952	0	A	T	0.109	-4.554662e+01	2.008354e+02	2.769336e+00	8.206225e-01
NC_000962.3	14031	1532296	0	A	T	0.035	-1.166533e+02	1.884616e+02	2.764168e+00	5.360300e-01
NC_000962.3	8306	1532635	0	A	T	0.018	8.901039e+01	9.217588e+01	2.773625e+00	3.343779e-01
NC_000962.3	5934	1532777	0	A	T	0.110	-1.589906e+01	8.405190e+01	2.754993e+00	8.499960e-01
NC_000962.3	2906	1532827	0	A	T	0.111	3.639440e+01	1.185539e+02	2.758442e+00	7.588984e-01
NC_000962.3	4243	1533157	0	A	T	0.016	-2.639385e+01	6.487103e+01	2.734470e+00	6.841666e-01
NC_000962.3	4244	1533161	0	A	T	0.015	-3.978077e+01	6.508121e+01	2.727382e+00	5.411320e-01
NC_000962.3	4245	1533208	0	A	T	0.062	-3.776700e+01	5.998514e+01	2.765271e+00	5.290526e-01
NC_000962.3	673	1533241	0	A	T	0.374	-5.457755e+01	5.503099e+01	2.746225e+00	3.214815e-01
NC_000962.3	674	1533583	0	A	T	0.414	4.556473e+01	6.140511e+01	2.762215e+00	4.581875e-01
NC_000962.3	2448	1535141	0	A	T	0.088	3.351683e+01	1.367599e+02	2.767559e+00	8.064311e-01
NC_000962.3	675	1536251	0	A	T	0.497	9.982416e+01	2.038675e+02	2.757475e+00	6.244549e-01
NC_000962.3	4246	1538659	0	A	T	0.035	7.846402e+01	2.478360e+02	2.762862e+00	7.515958e-01
NC_000962.3	676	1540141	0	A	T	0.069	5.102244e+01	1.956548e+02	2.766878e+00	7.943012e-01
NC_000962.3	10081	1540631	0	A	T	0.011	2.004384e+02	3.290070e+02	2.767023e+00	5.424734e-01
NC_000962.3	677	1541798	0	A	T	0.053	-1.007346e+02	1.518809e+02	2.749324e+00	5.072785e-01
NC_000962.3	684	1544255	0	A	T	0.070	-2.832712e+02	2.981104e+02	2.764004e+00	3.421592e-01
NC_000962.3	3324	1544890	0	A	T	0.018	-5.731443e+00	2.973500e+02	2.771685e+00	9.846243e-01
NC_000962.3	2450	1546530	0	A	T	0.120	8.939305e+01	1.523416e+02	2.769551e+00	5.574346e-01
NC_000962.3	4247	1546541	0	A	T	0.015	-2.463032e+02	4.603549e+02	2.766045e+00	5.927126e-01
NC_000962.3	685	1546703	0	A	T	0.051	1.282749e+02	1.103636e+02	2.725291e+00	2.453094e-01
NC_000962.3	686	1547125	0	A	T	0.499	3.584983e+02	5.604285e+02	2.774360e+00	5.224787e-01
NC_000962.3	3325	1547215	0	A	T	0.015	-4.353042e+01	1.997604e+02	2.763812e+00	8.275277e-01
NC_000962.3	687	1552547	0	A	T	0.499	-1.267548e+02	3.159603e+02	2.759069e+00	6.883524e-01
NC_000962.3	4248	1553633	0	A	T	0.036	1.154811e+02	2.502405e+02	2.759183e+00	6.445238e-01
NC_000962.3	10494	1555402	0	A	T	0.017	9.900741e+01	3.318456e+02	2.764063e+00	7.654763e-01
NC_000962.3	688	1556787	0	A	T	0.054	2.808123e+02	3.708213e+02	2.762104e+00	4.490117e-01
NC_000962.3	5938	1558548	0	A	T	0.080	4.976724e+01	1.365770e+02	2.754580e+00	7.156207e-01
NC_000962.3	10082	1558745	0	A	T	0.011	1.334750e+02	4.242636e+02	2.774942e+00	7.531082e-01
NC_000962.3	5939	1559864	0	A	T	0.081	-2.048082e+01	1.335393e+02	2.769133e+00	8.781287e-01
NC_000962.3	8309	1559896	0	A	T	0.011	5.811847e+02	3.021824e+02	2.724767e+00	5.464104e-02
NC_000962.3	4761	1561387	0	A	T	0.034	-2.868856e+02	3.800923e+02	2.765793e+00	4.505056e-01
NC_000962.3	5940	1561614	0	A	T	0.109	-1.035173e+02	2.003034e+02	2.766710e+00	6.053736e-01
NC_000962.3	689	1561939	0	A	T	0.050	-5.558159e+01	2.082064e+02	2.761178e+00	7.895427e-01
NC_000962.3	4762	1562742	0	A	T	0.034	2.170555e+02	3.378074e+02	2.773592e+00	5.206238e-01
NC_000962.3	690	1563717	0	A	T	0.430	1.678103e+01	1.348303e+02	2.764184e+00	9.009682e-01
NC_000962.3	2055	1564312	0	A	T	0.011	-1.280437e+02	4.476098e+02	2.773923e+00	7.748728e-01
NC_000962.3	2056	1566863	0	A	T	0.011	-1.280437e+02	4.476098e+02	2.773923e+00	7.748728e-01
NC_000962.3	691	1570566	0	A	T	0.470	2.798022e+02	1.507883e+02	2.745743e+00	6.371588e-02
NC_000962.3	10083	1570727	0	A	T	0.011	1.334750e+02	4.242636e+02	2.774942e+00	7.531082e-01
NC_000962.3	22201	1572322	0	A	T	0.127	-2.732130e+01	5.817942e+01	2.747145e+00	6.387091e-01
NC_000962.3	2451	1572681	0	A	T	0.116	-1.666093e+02	9.468291e+01	2.743253e+00	7.867910e-02
NC_000962.3	50561	1573015	0	A	T	0.025	-4.497557e+00	7.948131e+01	2.753873e+00	9.548826e-01
NC_000962.3	36981	1573381	0	A	T	0.119	-6.936034e+01	4.827340e+01	2.705082e+00	1.509861e-01
NC_000962.3	4250	1573432	0	A	T	0.025	-8.403044e+01	5.226196e+01	2.726095e+00	1.080835e-01
NC_000962.3	3993	1573534	0	A	T	0.023	-2.422774e+01	4.562953e+01	2.757450e+00	5.955243e-01
NC_000962.3	3994	1573536	0	A	T	0.018	8.629999e+00	5.208014e+01	2.748432e+00	8.684115e-01
NC_000962.3	695	1573660	0	A	T	0.430	-6.918955e+01	1.313021e+02	2.766946e+00	5.983103e-01
NC_000962.3	5715	1574316	0	A	T	0.030	9.806053e+01	2.075964e+02	2.765713e+00	6.367406e-01
NC_000962.3	14032	1575195	0	A	T	0.034	-4.910264e+01	1.521538e+02	2.756547e+00	7.469564e-01
NC_000962.3	10495	1575783	0	A	T	0.021	9.864384e+00	1.919788e+02	2.767690e+00	9.590277e-01
NC_000962.3	696	1576481	0	A	T	0.050	8.096657e+01	2.620604e+02	2.767258e+00	7.573956e-01
NC_000962.3	697	1576527	0	A	T	0.050	6.406731e+01	2.422274e+02	2.765884e+00	7.914385e-01
NC_000962.3	698	1577241	0	A	T	0.054	2.808123e+02	3.708213e+02	2.762104e+00	4.490117e-01
NC_000962.3	4253	1580680	0	A	T	0.036	6.586592e+01	2.596693e+02	2.764692e+00	7.997999e-01
NC_000962.3	10496	1581289	0	A	T	0.016	-5.178086e+01	3.157235e+02	2.769738e+00	8.697487e-01
NC_000962.3	2452	1586249	0	A	T	0.197	-1.399285e+02	1.518747e+02	2.758834e+00	3.570267e-01
NC_000962.3	4763	1587718	0	A	T	0.034	3.044844e+02	2.727992e+02	2.756725e+00	2.645453e-01
NC_000962.3	3327	1588456	0	A	T	0.049	-2.104836e+02	1.665350e+02	2.791536e+00	2.064710e-01
NC_000962.3	699	1588899	0	A	T	0.465	-1.214446e+02	8.580619e+01	2.793818e+00	1.571868e-01
NC_000962.3	4254	1589383	0	A	T	0.154	-7.209168e+01	1.792374e+02	2.763500e+00	6.875869e-01
NC_000962.3	6316	1592453	0	A	T	0.026	2.217342e+02	2.488901e+02	2.781943e+00	3.731364e-01
NC_000962.3	701	1593331	0	A	T	0.062	3.332527e+01	2.065037e+02	2.763059e+00	8.718179e-01
NC_000962.3	5943	1593703	0	A	T	0.078	7.534357e+01	1.169452e+02	2.745633e+00	5.195071e-01
NC_000962.3	702	1594906	0	A	T	0.054	-5.474050e+01	3.769701e+02	2.772047e+00	8.845640e-01
NC_000962.3	703	1595342	0	A	T	0.059	-4.716308e+01	1.127231e+02	2.755455e+00	6.757190e-01
NC_000962.3	8310	1598490	0	A	T	0.011	2.436536e+02	2.781304e+02	2.729787e+00	3.811544e-01
NC_000962.3	7414	1600039	0	A	T	0.013	9.390843e+01	3.292412e+02	2.772526e+00	7.755115e-01
NC_000962.3	2058	1601344	0	A	T	0.011	-1.280437e+02	4.476098e+02	2.773923e+00	7.748728e-01
NC_000962.3	10497	1603587	0	A	T	0.017	-1.296469e+01	3.378297e+02	2.768482e+00	9.693929e-01
NC_000962.3	4255	1605149	0	A	T	0.015	1.418743e+02	2.762676e+02	2.767007e+00	6.076531e-01
NC_000962.3	4765	1605281	0	A	T	0.034	-3.288077e+02	3.405746e+02	2.778704e+00	3.344820e-01
NC_000962.3	4766	1605987	0	A	T	0.034	-2.868856e+02	3.800923e+02	2.765793e+00	4.505056e-01
NC_000962.3	704	1606673	0	A	T	0.054	3.796965e+02	3.313260e+02	2.754556e+00	2.519899e-01
NC_000962.3	705	1608276	0	A	T	0.069	2.914896e+01	2.085047e+02	2.763127e+00	8.888376e-01
NC_000962.3	6317	1608596	0	A	T	0.021	2.276628e+01	1.529252e+02	2.759362e+00	8.816756e-01
NC_000962.3	706	1609840	0	A	T	0.432	2.520555e+01	9.363747e+01	2.757294e+00	7.878281e-01
NC_000962.3	14033	1612289	0	A	T	0.030	4.976707e+02	1.900223e+02	2.653632e+00	8.911314e-03
NC_000962.3	14285	1612607	0	A	T	0.030	5.903418e+01	3.494979e+01	2.707018e+00	9.141464e-02
NC_000962.3	709	1612648	0	A	T	0.132	-1.513335e+01	2.827995e+01	2.757143e+00	5.926453e-01
NC_000962.3	710	1612663	0	A	T	0.332	-1.681682e+01	1.833440e+01	2.733854e+00	3.591773e-01
NC_000962.3	711	1613035	0	A	T	0.493	1.105693e+02	1.041830e+02	2.765932e+00	2.887330e-01
NC_000962.3	15843	1613294	0	A	T	0.011	-3.024600e+01	3.600942e+02	2.772955e+00	9.330724e-01
NC_000962.3	2454	1613960	0	A	T	0.197	-1.298775e+02	1.753422e+02	2.771114e+00	4.589910e-01
NC_000962.3	713	1616061	0	A	T	0.051	4.255660e+01	2.080028e+02	2.761074e+00	8.379165e-01
NC_000962.3	8311	1616330	0	A	T	0.012	-1.429281e+02	5.002866e+02	2.776190e+00	7.751549e-01
NC_000962.3	714	1617302	0	A	T	0.054	-5.474050e+01	3.769701e+02	2.772047e+00	8.845640e-01
NC_000962.3	48429	1618634	0	A	T	0.016	3.916157e+01	6.569432e+01	2.761575e+00	5.511904e-01
NC_000962.3	7639	1618978	0	A	T	0.040	-3.795411e+01	7.843497e+01	2.764542e+00	6.285358e-01
NC_000962.3	5588	1618999	0	A	T	0.013	3.422146e+02	1.611216e+02	2.738047e+00	3.384460e-02
NC_000962.3	716	1620181	0	A	T	0.054	-5.474050e+01	3.769701e+02	2.772047e+00	8.845640e-01
NC_000962.3	5944	1622964	0	A	T	0.113	3.390803e+01	1.879259e+02	2.768674e+00	8.568381e-01
NC_000962.3	717	1624791	0	A	T	0.392	1.074848e+00	5.460454e+01	2.755287e+00	9.842980e-01
NC_000962.3	6318	1625019	0	A	T	0.027	8.255701e+01	3.461215e+02	2.777955e+00	8.115116e-01
NC_000962.3	2455	1625254	0	A	T	0.048	-1.163596e+02	1.618639e+02	2.762308e+00	4.723361e-01
NC_000962.3	718	1625333	0	A	T	0.054	-5.287006e+01	2.414335e+02	2.756484e+00	8.266937e-01
NC_000962.3	3328	1625348	0	A	T	0.031	2.725268e+02	2.386795e+02	2.766809e+00	2.537231e-01
NC_000962.3	719	1627351	0	A	T	0.228	-9.660550e+01	1.234757e+02	2.765282e+00	4.341174e-01
NC_000962.3	14034	1628589	0	A	T	0.035	1.215039e+02	1.707324e+02	2.776881e+00	4.767892e-01
NC_000962.3	720	1630148	0	A	T	0.467	-2.081041e+01	9.165547e+01	2.760708e+00	8.204169e-01
NC_000962.3	4767	1630596	0	A	T	0.033	-1.125095e+02	1.765113e+02	2.764314e+00	5.239617e-01
NC_000962.3	38447	1632542	0	A	T	0.024	2.558609e+01	4.037011e+01	2.740717e+00	5.263202e-01
NC_000962.3	37232	1632543	0	A	T	0.032	-4.662503e+01	3.482874e+01	2.729559e+00	1.808822e-01
NC_000962.3	37474	1632737	0	A	T	0.011	2.148571e+02	1.395790e+02	2.753128e+00	1.239459e-01
NC_000962.3	4257	1634523	0	A	T	0.018	1.625201e+02	8.146915e+01	2.692762e+00	4.624611e-02
NC_000962.3	10086	1634605	0	A	T	0.010	-3.514226e+02	2.201355e+02	2.788365e+00	1.106212e-01
NC_000962.3	4258	1634609	0	A	T	0.081	3.870113e+01	4.118210e+01	2.754946e+00	3.475006e-01
NC_000962.3	4259	1634633	0	A	T	0.012	-1.038259e+02	1.737978e+02	2.772424e+00	5.503380e-01
NC_000962.3	721	1636173	0	A	T	0.027	1.947210e+01	5.275032e+01	2.748176e+00	7.120800e-01
NC_000962.3	18700	1636826	0	A	T	0.297	-6.792221e+01	3.004058e+01	2.700031e+00	2.390742e-02
NC_000962.3	37234	1636851	0	A	T	0.011	-1.336509e+02	8.426449e+01	2.723046e+00	1.129395e-01
NC_000962.3	44121	1636879	0	A	T	0.034	6.780532e+00	3.540613e+01	2.747185e+00	8.481552e-01
NC_000962.3	43834	1636882	0	A	T	0.011	1.012413e-02	5.641722e+01	2.746399e+00	9.998568e-01
NC_000962.3	37237	1636918	0	A	T	0.020	-1.471443e+01	7.042861e+01	2.755261e+00	8.345349e-01
NC_000962.3	38144	1636944	0	A	T	0.027	-1.397164e+02	3.960333e+01	2.616114e+00	4.320767e-04
NC_000962.3	9781	1636980	0	A	T	0.293	-8.276866e+00	2.250645e+01	2.747862e+00	7.131099e-01
NC_000962.3	23522	1636982	0	A	T	0.291	-1.491809e+01	2.256028e+01	2.748556e+00	5.085550e-01
NC_000962.3	38450	1637114	0	A	T	0.127	6.297312e+01	2.280507e+01	2.695947e+00	5.829339e-03
NC_000962.3	36990	1637116	0	A	T	0.182	4.056053e+01	2.293057e+01	2.804704e+00	7.713262e-02
NC_000962.3	38451	1637142	0	A	T	0.019	4.492819e+01	4.448881e+01	2.757143e+00	3.127247e-01
NC_000962.3	36993	1637175	0	A	T	0.020	-9.333259e+00	4.352726e+01	2.742135e+00	8.302474e-01
NC_000962.3	37242	1637214	0	A	T	0.034	7.874397e+00	4.665086e+01	2.761307e+00	8.659822e-01
NC_000962.3	2916	1638125	0	A	T	0.091	-6.833149e+01	3.717242e+01	2.711044e+00	6.623480e-02
NC_000962.3	16738	1638211	0	A	T	0.010	-8.443373e+01	9.161403e+01	2.749594e+00	3.568793e-01
NC_000962.3	724	1638364	0	A	T	0.048	-1.629299e+02	1.323349e+02	2.764432e+00	2.184519e-01
NC_000962.3	725	1639594	0	A	T	0.464	6.461013e+01	5.459545e+01	2.736138e+00	2.368329e-01
NC_000962.3	5716	1640993	0	A	T	0.030	9.806053e+01	2.075964e+02	2.765713e+00	6.367406e-01
NC_000962.3	9112	1642489	0	A	T	0.019	2.881783e+01	4.863123e+02	2.773885e+00	9.527550e-01
NC_000962.3	726	1643864	0	A	T	0.054	2.808123e+02	3.708213e+02	2.762104e+00	4.490117e-01
NC_000962.3	5471	1644362	0	A	T	0.027	-1.887268e+01	5.355571e+01	2.753995e+00	7.245950e-01
NC_000962.3	4261	1645334	0	A	T	0.015	-1.322626e+02	4.705253e+02	2.770513e+00	7.786775e-01
NC_000962.3	729	1645802	0	A	T	0.430	-2.871399e+01	1.380175e+02	2.767053e+00	8.352225e-01
NC_000962.3	4262	1646954	0	A	T	0.011	-4.437801e+01	3.595355e+02	2.768857e+00	9.017827e-01
NC_000962.3	730	1647436	0	A	T	0.054	-5.474050e+01	3.769701e+02	2.772047e+00	8.845640e-01
NC_000962.3	5945	1648620	0	A	T	0.108	-1.848520e+01	1.568875e+02	2.761863e+00	9.062232e-01
NC_000962.3	731	1650072	0	A	T	0.499	1.468922e+02	5.302496e+02	2.769586e+00	7.818011e-01
NC_000962.3	2457	1651306	0	A	T	0.120	-3.708448e+00	1.824230e+02	2.768056e+00	9.837839e-01
NC_000962.3	732	1651308	0	A	T	0.054	2.808123e+02	3.708213e+02	2.762104e+00	4.490117e-01
NC_000962.3	6320	1655860	0	A	T	0.020	1.608015e+02	1.346015e+02	2.752839e+00	2.324215e-01
NC_000962.3	9114	1661383	0	A	T	0.019	1.954164e+02	4.455762e+02	2.770356e+00	6.610390e-01
NC_000962.3	735	1669158	0	A	T	0.051	-2.095766e+01	2.570321e+02	2.765792e+00	9.350261e-01
NC_000962.3	4263	1669358	0	A	T	0.152	-8.850407e+00	1.194818e+02	2.758035e+00	9.409624e-01
NC_000962.3	3769	1673423	0	A	T	0.011	5.040482e+01	8.790686e+01	2.755409e+00	5.664711e-01
NC_000962.3	5717	1673425	0	A	T	0.077	1.192646e+02	3.156918e+01	2.748993e+00	1.646345e-04
NC_000962.3	5718	1674263	0	A	T	0.013	1.738135e+02	7.417145e+01	2.738290e+00	1.924462e-02
NC_000962.3	3770	1674481	0	A	T	0.010	1.953890e+02	6.803874e+01	2.739069e+00	4.142230e-03
NC_000962.3	4264	1675973	0	A	T	0.011	-6.149203e+01	3.780866e+02	2.768064e+00	8.708247e-01
NC_000962.3	737	1676290	0	A	T	0.439	1.663475e+02	1.623212e+02	2.759429e+00	3.056282e-01
NC_000962.3	738	1678706	0	A	T	0.054	2.808123e+02	3.708213e+02	2.762104e+00	4.490117e-01
NC_000962.3	10498	1688024	0	A	T	0.019	5.408859e-01	1.588238e+02	2.757332e+00	9.972832e-01
NC_000962.3	2458	1688061	0	A	T	0.046	1.904303e+02	1.833315e+02	2.747919e+00	2.991093e-01
NC_000962.3	739	1688064	0	A	T	0.054	-5.474050e+01	3.769701e+02	2.772047e+00	8.845640e-01
NC_000962.3	740	1688300	0	A	T	0.067	1.168201e+01	1.201120e+02	2.753606e+00	9.225340e-01
NC_000962.3	5947	1688649	0	A	T	0.109	-1.675933e+02	1.780155e+02	2.770956e+00	3.466310e-01
NC_000962.3	741	1689349	0	A	T	0.474	1.530408e+01	1.290324e+02	2.758648e+00	9.056037e-01
NC_000962.3	4265	1689571	0	A	T	0.015	-1.322626e+02	4.705253e+02	2.770513e+00	7.786775e-01
NC_000962.3	2060	1689708	0	A	T	0.011	-1.280437e+02	4.476098e+02	2.773923e+00	7.748728e-01
NC_000962.3	3332	1691799	0	A	T	0.050	-3.592586e+01	1.968086e+02	2.762832e+00	8.551831e-01
NC_000962.3	9117	1691990	0	A	T	0.018	-3.140722e+02	2.711620e+02	2.772969e+00	2.469564e-01
NC_000962.3	742	1692141	0	A	T	0.471	2.033571e+02	1.554499e+02	2.748464e+00	1.910204e-01
NC_000962.3	4771	1692186	0	A	T	0.034	-2.323926e+02	3.436994e+02	2.761124e+00	4.990538e-01
NC_000962.3	2459	1692795	0	A	T	0.199	-1.082434e+02	1.486215e+02	2.752180e+00	4.665392e-01
NC_000962.3	8313	1692824	0	A	T	0.018	-3.082076e+01	2.712674e+02	2.769415e+00	9.095568e-01
NC_000962.3	4772	1693218	0	A	T	0.011	-2.711575e+02	2.943109e+02	2.774219e+00	3.570330e-01
NC_000962.3	15845	1693235	0	A	T	0.011	-1.562352e+02	3.136437e+02	2.769614e+00	6.184689e-01
NC_000962.3	8314	1693433	0	A	T	0.011	5.811847e+02	3.021824e+02	2.724767e+00	5.464104e-02
NC_000962.3	743	1693561	0	A	T	0.474	-1.277651e+02	1.440201e+02	2.771248e+00	3.751555e-01
NC_000962.3	4773	1694926	0	A	T	0.034	-2.868856e+02	3.800923e+02	2.765793e+00	4.505056e-01
NC_000962.3	744	1695037	0	A	T	0.054	-5.474050e+01	3.769701e+02	2.772047e+00	8.845640e-01
NC_000962.3	9118	1695187	0	A	T	0.019	1.954164e+02	4.455762e+02	2.770356e+00	6.610390e-01
NC_000962.3	5948	1695364	0	A	T	0.109	1.346160e+01	1.865888e+02	2.767467e+00	9.424959e-01
NC_000962.3	745	1695796	0	A	T	0.054	2.808123e+02	3.708213e+02	2.762104e+00	4.490117e-01
NC_000962.3	746	1696672	0	A	T	0.048	6.317797e+01	9.318038e+01	2.746042e+00	4.978696e-01
NC_000962.3	747	1697896	0	A	T	0.046	3.491767e+01	2.506466e+02	2.771386e+00	8.892244e-01
NC_000962.3	10089	1698774	0	A	T	0.011	1.334750e+02	4.242636e+02	2.774942e+00	7.531082e-01
NC_000962.3	748	1698911	0	A	T	0.473	-1.017418e+02	1.216853e+02	2.767408e+00	4.032343e-01
NC_000962.3	2460	1699663	0	A	T	0.014	3.707933e+02	2.268233e+02	2.716981e+00	1.023262e-01
NC_000962.3	749	1699849	0	A	T	0.069	-2.603074e+02	2.349473e+02	2.767668e+00	2.680734e-01
NC_000962.3	4774	1700088	0	A	T	0.034	2.630515e+02	2.497725e+02	2.762534e+00	2.924428e-01
NC_000962.3	750	1701215	0	A	T	0.054	-5.474050e+01	3.769701e+02	2.772047e+00	8.845640e-01
NC_000962.3	10500	1702851	0	A	T	0.017	1.693075e+02	3.599351e+02	2.760118e+00	6.381525e-01
NC_000962.3	2461	1703319	0	A	T	0.015	5.374156e+02	2.673664e+02	2.700881e+00	4.461433e-02
NC_000962.3	2061	1703555	0	A	T	0.011	-1.280437e+02	4.476098e+02	2.773923e+00	7.748728e-01
NC_000962.3	4266	1704554	0	A	T	0.015	-1.322626e+02	4.705253e+02	2.770513e+00	7.786775e-01
NC_000962.3	752	1706119	0	A	T	0.498	-1.280639e+02	2.293091e+02	2.758673e+00	5.766056e-01
NC_000962.3	5949	1706602	0	A	T	0.109	-1.314736e+02	1.829732e+02	2.764740e+00	4.725410e-01
NC_000962.3	753	1706685	0	A	T	0.048	-1.447790e+01	1.862687e+02	2.759661e+00	9.380569e-01
NC_000962.3	5950	1708846	0	A	T	0.110	-1.796998e+02	1.708221e+02	2.775687e+00	2.929900e-01
NC_000962.3	754	1709432	0	A	T	0.227	-1.091788e+02	1.300794e+02	2.757009e+00	4.014270e-01
NC_000962.3	3333	1709899	0	A	T	0.049	-4.074182e+01	2.329294e+02	2.772590e+00	8.611745e-01
NC_000962.3	6323	1710070	0	A	T	0.027	8.255701e+01	3.461215e+02	2.777955e+00	8.115116e-01
NC_000962.3	10501	1711588	0	A	T	0.021	2.321167e+01	1.925980e+02	2.767809e+00	9.040891e-01
NC_000962.3	2462	1711639	0	A	T	0.047	-3.848839e+01	1.569055e+02	2.765408e+00	8.062618e-01
NC_000962.3	4267	1711645	0	A	T	0.039	3.576241e+01	1.983574e+02	2.766057e+00	8.569482e-01
NC_000962.3	755	1711670	0	A	T	0.054	2.808123e+02	3.708213e+02	2.762104e+00	4.490117e-01
NC_000962.3	5951	1712824	0	A	T	0.110	-9.732137e+01	2.066329e+02	2.768641e+00	6.377217e-01
NC_000962.3	756	1713192	0	A	T	0.226	5.497572e+01	1.153708e+02	2.763881e+00	6.337811e-01
NC_000962.3	4775	1713279	0	A	T	0.010	6.533410e+01	2.939921e+02	2.768567e+00	8.241658e-01
NC_000962.3	5952	1715942	0	A	T	0.112	8.561332e+01	1.258706e+02	2.756725e+00	4.965070e-01
NC_000962.3	759	1716472	0	A	T	0.070	-2.420217e+01	2.288931e+02	2.760909e+00	9.158068e-01
NC_000962.3	14035	1717681	0	A	T	0.030	3.880010e+02	2.031590e+02	2.668369e+00	5.635295e-02
NC_000962.3	5955	1717764	0	A	T	0.083	1.086091e+02	9.922605e+01	2.743049e+00	2.738918e-01
NC_000962.3	10502	1718720	0	A	T	0.018	2.165477e+02	3.115565e+02	2.752945e+00	4.871356e-01
NC_000962.3	2463	1718761	0	A	T	0.198	-1.944085e+02	1.936117e+02	2.770539e+00	3.154920e-01
NC_000962.3	3334	1719322	0	A	T	0.049	-4.412556e+01	2.516016e+02	2.773381e+00	8.608068e-01
NC_000962.3	760	1722200	0	A	T	0.050	8.494428e+01	2.270522e+02	2.762625e+00	7.083719e-01
NC_000962.3	761	1722228	0	A	T	0.053	7.370517e+01	1.456168e+02	2.748062e+00	6.128231e-01
NC_000962.3	4776	1722383	0	A	T	0.033	1.933872e+01	2.676387e+02	2.761225e+00	9.424076e-01
NC_000962.3	5956	1722480	0	A	T	0.022	-7.657803e+01	1.006952e+02	2.761615e+00	4.470844e-01
NC_000962.3	5957	1722702	0	A	T	0.114	-1.190114e+02	1.951574e+02	2.763290e+00	5.420757e-01
NC_000962.3	3335	1724120	0	A	T	0.031	2.725268e+02	2.386795e+02	2.766809e+00	2.537231e-01
NC_000962.3	4268	1724722	0	A	T	0.039	-2.910142e+01	1.919342e+02	2.767530e+00	8.795065e-01
NC_000962.3	4269	1726384	0	A	T	0.011	4.534852e+02	4.163367e+02	2.742793e+00	2.762365e-01
NC_000962.3	4270	1728622	0	A	T	0.154	-1.042555e+02	1.720927e+02	2.755685e+00	5.447366e-01
NC_000962.3	762	1728837	0	A	T	0.498	1.418011e+02	3.032895e+02	2.770113e+00	6.401817e-01
NC_000962.3	5958	1729867	0	A	T	0.081	-5.851100e+01	1.209585e+02	2.774358e+00	6.286528e-01
NC_000962.3	2464	1732239	0	A	T	0.087	-7.731280e+01	1.438278e+02	2.757397e+00	5.909799e-01
NC_000962.3	763	1733134	0	A	T	0.050	8.096657e+01	2.620604e+02	2.767258e+00	7.573956e-01
NC_000962.3	764	1733325	0	A	T	0.053	-9.968615e+01	2.049976e+02	2.762364e+00	6.268432e-01
NC_000962.3	2465	1734994	0	A	T	0.197	-1.702188e+02	1.274984e+02	2.764305e+00	1.820665e-01
NC_000962.3	7415	1735920	0	A	T	0.013	9.390843e+01	3.292412e+02	2.772526e+00	7.755115e-01
NC_000962.3	3337	1736638	0	A	T	0.049	-4.412556e+01	2.516016e+02	2.773381e+00	8.608068e-01
NC_000962.3	10090	1738799	0	A	T	0.011	1.334750e+02	4.242636e+02	2.774942e+00	7.531082e-01
NC_000962.3	2466	1740771	0	A	T	0.197	-1.319212e+02	1.731837e+02	2.773298e+00	4.463393e-01
NC_000962.3	765	1741352	0	A	T	0.047	-3.694884e+02	2.239003e+02	2.779623e+00	9.911327e-02
NC_000962.3	5959	1741624	0	A	T	0.108	5.773958e+01	1.022642e+02	2.769098e+00	5.724259e-01
NC_000962.3	10503	1742247	0	A	T	0.018	2.165477e+02	3.115565e+02	2.752945e+00	4.871356e-01
NC_000962.3	4778	1743577	0	A	T	0.011	1.317917e+02	2.864158e+02	2.774981e+00	6.454846e-01
NC_000962.3	5298	1743944	0	A	T	0.018	2.103544e+02	3.485482e+02	2.762566e+00	5.462609e-01
NC_000962.3	5299	1746197	0	A	T	0.018	-2.948027e+01	2.655662e+02	2.765894e+00	9.116246e-01
NC_000962.3	4779	1749546	0	A	T	0.034	-2.323926e+02	3.436994e+02	2.761124e+00	4.990538e-01
NC_000962.3	4780	1750576	0	A	T	0.034	-2.679758e+02	3.297564e+02	2.763609e+00	4.165547e-01
NC_000962.3	10504	1750784	0	A	T	0.016	5.770589e+01	3.268202e+02	2.766004e+00	8.598729e-01
NC_000962.3	766	1752561	0	A	T	0.469	-1.338848e+02	9.399958e+01	2.738493e+00	1.545734e-01
NC_000962.3	767	1753520	0	A	T	0.497	-1.092821e+02	1.250315e+02	2.758967e+00	3.822443e-01
NC_000962.3	2467	1755519	0	A	T	0.120	-5.892948e+01	1.766054e+02	2.766990e+00	7.386707e-01
NC_000962.3	10505	1755538	0	A	T	0.017	1.693075e+02	3.599351e+02	2.760118e+00	6.381525e-01
NC_000962.3	3338	1755599	0	A	T	0.031	1.303619e+02	2.031085e+02	2.750955e+00	5.210836e-01
NC_000962.3	3339	1756002	0	A	T	0.013	1.151983e+02	2.356532e+02	2.749511e+00	6.250247e-01
NC_000962.3	768	1756359	0	A	T	0.054	2.808123e+02	3.708213e+02	2.762104e+00	4.490117e-01
NC_000962.3	8315	1756626	0	A	T	0.013	-1.264892e+02	3.168678e+02	2.756961e+00	6.898155e-01
NC_000962.3	4271	1758631	0	A	T	0.011	4.534852e+02	4.163367e+02	2.742793e+00	2.762365e-01
NC_000962.3	5962	1758773	0	A	T	0.078	9.167812e+01	1.169262e+02	2.741098e+00	4.331294e-01
NC_000962.3	769	1759252	0	A	T	0.498	-3.560635e-02	3.164607e+02	2.758896e+00	9.999102e-01
NC_000962.3	5963	1759904	0	A	T	0.113	-4.511840e+01	1.685584e+02	2.761309e+00	7.889901e-01
NC_000962.3	5300	1760165	0	A	T	0.021	-3.323595e+01	1.105801e+02	2.751718e+00	7.637936e-01
NC_000962.3	770	1760292	0	A	T	0.499	-2.685348e+02	2.620012e+02	2.749731e+00	3.055655e-01
NC_000962.3	8316	1761107	0	A	T	0.012	-1.057760e+02	2.665919e+02	2.754305e+00	6.915951e-01
NC_000962.3	10506	1761486	0	A	T	0.016	-1.365875e+02	2.630656e+02	2.772802e+00	6.036912e-01
NC_000962.3	2468	1762615	0	A	T	0.117	7.022189e+01	1.381097e+02	2.763265e+00	6.112158e-01
NC_000962.3	9121	1763130	0	A	T	0.018	-4.440708e+01	3.425540e+02	2.769377e+00	8.968731e-01
NC_000962.3	8317	1766351	0	A	T	0.013	-1.264892e+02	3.168678e+02	2.756961e+00	6.898155e-01
NC_000962.3	3340	1769099	0	A	T	0.032	1.574814e+02	2.249781e+02	2.765525e+00	4.840499e-01
NC_000962.3	3341	1771320	0	A	T	0.031	2.725268e+02	2.386795e+02	2.766809e+00	2.537231e-01
NC_000962.3	4781	1772016	0	A	T	0.034	1.132677e+02	3.279153e+02	2.763620e+00	7.298311e-01
NC_000962.3	2469	1772618	0	A	T	0.014	1.112581e+02	2.248506e+02	2.748465e+00	6.208107e-01
NC_000962.3	14036	1773687	0	A	T	0.017	3.856314e+01	1.180802e+02	2.757279e+00	7.440298e-01
NC_000962.3	772	1774659	0	A	T	0.048	1.455380e+01	2.135211e+02	2.764135e+00	9.456670e-01
NC_000962.3	10507	1775103	0	A	T	0.017	4.824822e+02	2.739361e+02	2.743233e+00	7.840134e-02
NC_000962.3	2470	1775312	0	A	T	0.118	-1.303751e+01	1.502261e+02	2.763596e+00	9.308538e-01
NC_000962.3	4272	1776468	0	A	T	0.011	4.534852e+02	4.163367e+02	2.742793e+00	2.762365e-01
NC_000962.3	2471	1777182	0	A	T	0.087	-1.179960e+02	1.290730e+02	2.756745e+00	3.607757e-01
NC_000962.3	2472	1777213	0	A	T	0.167	-2.684531e+01	9.956936e+01	2.758497e+00	7.874959e-01
NC_000962.3	773	1778430	0	A	T	0.499	-1.737405e+02	3.150620e+02	2.759377e+00	5.814118e-01
NC_000962.3	6325	1778557	0	A	T	0.027	-4.511194e+02	2.913335e+02	2.762462e+00	1.217310e-01
NC_000962.3	5964	1778789	0	A	T	0.114	-7.223342e+01	1.913536e+02	2.765637e+00	7.058679e-01
NC_000962.3	36998	1779212	0	A	T	0.043	4.041265e+01	3.762627e+01	2.769931e+00	2.829789e-01
NC_000962.3	2473	1779243	0	A	T	0.140	-1.613950e+02	4.669364e+01	2.773991e+00	5.632711e-04
NC_000962.3	8763	1779279	0	A	T	0.045	-4.342884e+00	4.099449e+01	2.759116e+00	9.156461e-01
NC_000962.3	4275	1779370	0	A	T	0.200	9.100857e+00	4.288692e+01	2.758837e+00	8.319765e-01
NC_000962.3	2923	1780587	0	A	T	0.227	1.945717e+01	3.728148e+01	2.768129e+00	6.018211e-01
NC_000962.3	5965	1782431	0	A	T	0.103	4.510039e+01	5.613524e+01	2.762181e+00	4.218628e-01
NC_000962.3	4783	1785945	0	A	T	0.035	-1.454486e+02	1.826220e+02	2.746318e+00	4.259041e-01
NC_000962.3	4277	1788613	0	A	T	0.038	1.960762e+00	5.437407e+01	2.757800e+00	9.712390e-01
NC_000962.3	221318	1789446	0	A	T	0.024	2.563392e+01	8.269047e+01	2.765282e+00	7.566071e-01
NC_000962.3	7292	1789516	0	A	T	0.024	-2.698093e+01	7.758823e+01	2.763025e+00	7.280825e-01
NC_000962.3	5719	1789564	0	A	T	0.027	7.279971e+01	6.756781e+01	2.764655e+00	2.814683e-01
NC_000962.3	5651	1789697	0	A	T	0.010	6.049516e+01	9.230675e+01	2.749336e+00	5.123340e-01
NC_000962.3	4279	1789742	0	A	T	0.010	-9.226330e+00	2.127028e+02	2.754991e+00	9.654073e-01
NC_000962.3	11816	1789756	0	A	T	0.011	-1.197558e+02	9.135316e+01	2.731283e+00	1.900978e-01
NC_000962.3	4784	1789766	0	A	T	0.043	-4.584104e+00	1.259452e+02	2.763170e+00	9.709704e-01
NC_000962.3	4280	1789780	0	A	T	0.012	5.702994e+01	1.232554e+02	2.755413e+00	6.436514e-01
NC_000962.3	776	1792777	0	A	T	0.221	-6.585314e+01	1.189615e+02	2.755806e+00	5.799616e-01
NC_000962.3	2474	1793769	0	A	T	0.198	-6.758589e+01	1.825447e+02	2.763911e+00	7.112560e-01
NC_000962.3	5301	1794324	0	A	T	0.019	3.033386e+02	4.106457e+02	2.760002e+00	4.602179e-01
NC_000962.3	4281	1796671	0	A	T	0.011	4.534852e+02	4.163367e+02	2.742793e+00	2.762365e-01
NC_000962.3	2475	1797027	0	A	T	0.120	-3.708448e+00	1.824230e+02	2.768056e+00	9.837839e-01
NC_000962.3	777	1798355	0	A	T	0.439	-1.421730e+01	1.495343e+02	2.761711e+00	9.242668e-01
NC_000962.3	6326	1799806	0	A	T	0.027	8.255701e+01	3.461215e+02	2.777955e+00	8.115116e-01
NC_000962.3	4785	1800963	0	A	T	0.034	7.837505e+01	2.647728e+02	2.762217e+00	7.672663e-01
NC_000962.3	778	1803265	0	A	T	0.498	-1.200356e+01	2.706791e+02	2.762013e+00	9.646347e-01
NC_000962.3	779	1804409	0	A	T	0.472	-5.416602e+01	2.020681e+02	2.770067e+00	7.886930e-01
NC_000962.3	2476	1805948	0	A	T	0.170	2.470887e+01	1.414870e+02	2.766965e+00	8.613894e-01
NC_000962.3	4786	1806283	0	A	T	0.034	-2.868856e+02	3.800923e+02	2.765793e+00	4.505056e-01
NC_000962.3	4787	1807823	0	A	T	0.034	-3.079580e+02	2.594754e+02	2.776704e+00	2.354836e-01
NC_000962.3	7417	1808545	0	A	T	0.013	9.390843e+01	3.292412e+02	2.772526e+00	7.755115e-01
NC_000962.3	5966	1810237	0	A	T	0.109	-1.363793e+02	1.821295e+02	2.765656e+00	4.540981e-01
NC_000962.3	780	1811375	0	A	T	0.062	2.850314e+01	2.524587e+02	2.770131e+00	9.101239e-01
NC_000962.3	6327	1813255	0	A	T	0.026	2.866890e+01	1.959174e+02	2.758821e+00	8.836802e-01
NC_000962.3	2477	1815604	0	A	T	0.121	-1.174527e+02	1.631641e+02	2.766498e+00	4.717381e-01
NC_000962.3	2478	1816254	0	A	T	0.015	8.811113e+01	2.396815e+02	2.752777e+00	7.132126e-01
NC_000962.3	5303	1817684	0	A	T	0.018	2.103544e+02	3.485482e+02	2.762566e+00	5.462609e-01
NC_000962.3	781	1817976	0	A	T	0.488	3.211774e+00	8.154302e+01	2.759372e+00	9.685869e-01
NC_000962.3	2479	1819591	0	A	T	0.088	-2.798174e+00	1.419315e+02	2.764769e+00	9.842735e-01
NC_000962.3	10092	1820707	0	A	T	0.011	1.334750e+02	4.242636e+02	2.774942e+00	7.531082e-01
NC_000962.3	5304	1823237	0	A	T	0.019	3.033386e+02	4.106457e+02	2.760002e+00	4.602179e-01
NC_000962.3	5967	1823549	0	A	T	0.052	6.771303e+00	8.995852e+01	2.766521e+00	9.400093e-01
NC_000962.3	9124	1824823	0	A	T	0.019	2.881783e+01	4.863123e+02	2.773885e+00	9.527550e-01
NC_000962.3	4788	1825603	0	A	T	0.034	4.209294e+01	2.671767e+02	2.767868e+00	8.748358e-01
NC_000962.3	2064	1829423	0	A	T	0.011	-1.280437e+02	4.476098e+02	2.773923e+00	7.748728e-01
NC_000962.3	786	1831288	0	A	T	0.054	2.932404e+02	2.421757e+02	2.744572e+00	2.261491e-01
NC_000962.3	787	1834177	0	A	T	0.054	1.986557e+00	2.188910e+02	2.759231e+00	9.927601e-01
NC_000962.3	5720	1834683	0	A	T	0.030	9.806053e+01	2.075964e+02	2.765713e+00	6.367406e-01
NC_000962.3	10509	1834836	0	A	T	0.022	4.000816e+01	1.969436e+02	2.767591e+00	8.390503e-01
NC_000962.3	19833	1834986	0	A	T	0.015	-1.003439e+02	9.039012e+01	2.791383e+00	2.671332e-01
NC_000962.3	788	1836286	0	A	T	0.499	-6.949870e+01	2.500384e+02	2.763681e+00	7.810891e-01
NC_000962.3	6328	1838153	0	A	T	0.026	1.206074e+02	2.706398e+02	2.769844e+00	6.559259e-01
NC_000962.3	789	1839759	0	A	T	0.069	-2.335144e+02	2.155984e+02	2.760787e+00	2.789464e-01
NC_000962.3	9125	1844635	0	A	T	0.019	1.954164e+02	4.455762e+02	2.770356e+00	6.610390e-01
NC_000962.3	3347	1847811	0	A	T	0.049	1.472129e+02	1.988600e+02	2.771486e+00	4.592486e-01
NC_000962.3	792	1847919	0	A	T	0.470	-1.328422e+02	1.445459e+02	2.803292e+00	3.582338e-01
NC_000962.3	793	1849051	0	A	T	0.054	-5.474050e+01	3.769701e+02	2.772047e+00	8.845640e-01
NC_000962.3	794	1849609	0	A	T	0.065	8.322007e+01	1.055439e+02	2.761871e+00	4.305415e-01
NC_000962.3	795	1849934	0	A	T	0.046	3.491767e+01	2.506466e+02	2.771386e+00	8.892244e-01
NC_000962.3	2480	1852542	0	A	T	0.015	1.105279e+02	2.389981e+02	2.748645e+00	6.438189e-01
NC_000962.3	2065	1854169	0	A	T	0.011	-1.280437e+02	4.476098e+02	2.773923e+00	7.748728e-01
NC_000962.3	796	1854300	0	A	T	0.470	1.108042e+02	1.376060e+02	2.737039e+00	4.208214e-01
NC_000962.3	797	1856777	0	A	T	0.499	1.463631e+02	4.246612e+02	2.769679e+00	7.304015e-01
NC_000962.3	799	1859559	0	A	T	0.070	-2.832712e+02	2.981104e+02	2.764004e+00	3.421592e-01
NC_000962.3	3348	1861274	0	A	T	0.050	4.067599e+01	1.950384e+02	2.764575e+00	8.348262e-01
NC_000962.3	5968	1861804	0	A	T	0.109	-6.590485e+01	1.753515e+02	2.763056e+00	7.070882e-01
NC_000962.3	6330	1862335	0	A	T	0.026	1.587796e+02	3.248870e+02	2.778482e+00	6.251126e-01
NC_000962.3	4789	1863451	0	A	T	0.034	-7.149954e+01	1.935364e+02	2.760468e+00	7.118563e-01
NC_000962.3	43732	1864407	0	A	T	0.013	-4.681801e+01	1.038870e+02	2.747095e+00	6.523006e-01
NC_000962.3	4286	1864811	0	A	T	0.145	-5.118356e+01	7.523036e+01	2.750793e+00	4.963876e-01
NC_000962.3	5969	1865976	0	A	T	0.110	-9.732137e+01	2.066329e+02	2.768641e+00	6.377217e-01
NC_000962.3	4287	1866981	0	A	T	0.011	-6.149203e+01	3.780866e+02	2.768064e+00	8.708247e-01
NC_000962.3	4288	1868578	0	A	T	0.015	-2.463032e+02	4.603549e+02	2.766045e+00	5.927126e-01
NC_000962.3	4289	1872906	0	A	T	0.015	-1.322626e+02	4.705253e+02	2.770513e+00	7.786775e-01
NC_000962.3	4290	1875207	0	A	T	0.154	1.667115e+01	1.750549e+02	2.768931e+00	9.241424e-01
NC_000962.3	803	1877744	0	A	T	0.054	1.035739e+02	2.485568e+02	2.755288e+00	6.769592e-01
NC_000962.3	4291	1884697	0	A	T	0.015	-2.463032e+02	4.603549e+02	2.766045e+00	5.927126e-01
NC_000962.3	6331	1885073	0	A	T	0.026	1.587796e+02	3.248870e+02	2.778482e+00	6.251126e-01
NC_000962.3	804	1885385	0	A	T	0.054	-5.474050e+01	3.769701e+02	2.772047e+00	8.845640e-01
NC_000962.3	805	1885772	0	A	T	0.495	1.826948e+02	1.454632e+02	2.730243e+00	2.093377e-01
[truncated: 2,624 more rows]
