# Supplementary material for: GWAS for quantitative resistance phenotypes in Mycobacterium tuberculosis reveals resistance genes and regulatory regions
Source: Nat Commun. 2019 May 13;10:2128. doi: 10.1038/s41467-019-10110-6 (PMC6513847; doi:10.1038/s41467-019-10110-6)
Supplement: Supplementary file 12 — Source Data [file 41467_2019_10110_MOESM12_ESM.zip › 9-Source Data Folder/snp_kan.assoc.txt]

chr	rs	ps	n_miss	allele1	allele0	af	beta	se	l_remle	p_wald
NC_000962.3	5681	71	0	A	T	0.034	-4.494515e+00	7.495525e+01	1.965008e+00	9.521956e-01
NC_000962.3	2	1849	0	A	T	0.053	7.097140e+01	1.212177e+02	1.968145e+00	5.583332e-01
NC_000962.3	3	1977	0	A	T	0.448	-1.144687e+01	4.212402e+01	1.960469e+00	7.858683e-01
NC_000962.3	10411	3439	0	A	T	0.022	2.742968e+02	2.085707e+02	1.969356e+00	1.887256e-01
NC_000962.3	4	4013	0	A	T	0.499	2.262959e+02	3.704756e+02	1.989202e+00	5.414340e-01
NC_000962.3	8956	6052	0	A	T	0.021	1.564885e+01	2.882261e+02	1.986582e+00	9.567105e-01
NC_000962.3	8957	7221	0	A	T	0.022	-1.034003e+02	3.128915e+02	1.985083e+00	7.411066e-01
NC_000962.3	5	7362	0	A	T	0.497	1.610238e+02	1.084001e+02	1.961889e+00	1.376923e-01
NC_000962.3	2272	7570	0	A	T	0.017	7.079520e+01	3.939238e+01	1.912006e+00	7.256531e-02
NC_000962.3	6	7585	0	A	T	0.449	-8.964928e+01	3.110600e+01	1.875492e+00	4.023184e-03
NC_000962.3	2273	8040	0	A	T	0.137	3.021508e+01	1.245933e+02	1.982660e+00	8.084279e-01
NC_000962.3	7	9304	0	A	T	0.474	-3.607000e+01	1.134626e+02	1.979835e+00	7.506159e-01
NC_000962.3	4061	11370	0	A	T	0.155	-1.260150e+01	1.421714e+02	1.983349e+00	9.293864e-01
NC_000962.3	8	11820	0	A	T	0.054	2.403796e+02	2.567865e+02	1.983881e+00	3.494118e-01
NC_000962.3	9	11879	0	A	T	0.497	4.844862e+00	1.416212e+02	1.976014e+00	9.727155e-01
NC_000962.3	5781	12020	0	A	T	0.084	1.621936e+01	1.034869e+02	1.982991e+00	8.754857e-01
NC_000962.3	4623	13074	0	A	T	0.041	1.570045e+01	2.482863e+02	1.984012e+00	9.495900e-01
NC_000962.3	4624	13091	0	A	T	0.014	-2.854018e+01	1.706960e+02	1.978499e+00	8.672425e-01
NC_000962.3	4062	13452	0	A	T	0.012	1.129309e+02	1.339863e+02	1.949734e+00	3.994828e-01
NC_000962.3	2274	14251	0	A	T	0.216	-4.390207e+01	9.112016e+01	1.971012e+00	6.300354e-01
NC_000962.3	10	14785	0	A	T	0.499	-1.055130e+02	2.578662e+02	1.974969e+00	6.824846e-01
NC_000962.3	11	14861	0	A	T	0.053	8.967976e+01	2.289978e+02	1.985626e+00	6.954116e-01
NC_000962.3	12	15117	0	A	T	0.057	5.273818e+01	2.096327e+02	1.980440e+00	8.014145e-01
NC_000962.3	3216	16032	0	A	T	0.018	3.153886e+01	1.427991e+02	1.975653e+00	8.252386e-01
NC_000962.3	13	16119	0	A	T	0.053	-2.102977e+02	2.538343e+02	1.996397e+00	4.075654e-01
NC_000962.3	2275	17608	0	A	T	0.188	-1.045437e+01	8.728864e+01	1.973835e+00	9.046876e-01
NC_000962.3	15	21795	0	A	T	0.486	9.733215e+00	6.437456e+01	1.970296e+00	8.798467e-01
NC_000962.3	8135	22856	0	A	T	0.013	-1.154660e+02	2.046043e+02	1.979475e+00	5.726326e-01
NC_000962.3	17	25610	0	A	T	0.053	-2.102977e+02	2.538343e+02	1.996397e+00	4.075654e-01
NC_000962.3	4625	26377	0	A	T	0.041	2.532611e+02	2.238373e+02	1.994894e+00	2.580972e-01
NC_000962.3	4626	26653	0	A	T	0.041	-1.118743e+01	1.733280e+02	1.973880e+00	9.485475e-01
NC_000962.3	18	26959	0	A	T	0.468	3.769699e+01	5.555374e+01	1.972637e+00	4.975460e-01
NC_000962.3	2276	27463	0	A	T	0.116	-2.244688e+01	7.303540e+01	1.981672e+00	7.586375e-01
NC_000962.3	2277	28073	0	A	T	0.017	2.640259e+02	1.305909e+02	1.843988e+00	4.342684e-02
NC_000962.3	19	28367	0	A	T	0.054	2.403796e+02	2.567865e+02	1.983881e+00	3.494118e-01
NC_000962.3	2801	28640	0	A	T	0.021	-6.181414e+01	1.342561e+02	1.975012e+00	6.453008e-01
NC_000962.3	4063	29483	0	A	T	0.155	5.747939e+01	1.373162e+02	1.980326e+00	6.755917e-01
NC_000962.3	15781	30341	0	A	T	0.012	-1.667512e+02	1.712434e+02	1.987917e+00	3.303738e-01
NC_000962.3	4064	30519	0	A	T	0.018	-5.982305e+01	3.044065e+02	1.987480e+00	8.442346e-01
NC_000962.3	4065	30688	0	A	T	0.041	1.056311e+02	1.845205e+02	1.976870e+00	5.671188e-01
NC_000962.3	1954	30942	0	A	T	0.012	5.913512e+01	2.859527e+02	1.986337e+00	8.362018e-01
NC_000962.3	4066	30943	0	A	T	0.152	4.704706e+01	1.038440e+02	1.972333e+00	6.505933e-01
NC_000962.3	4067	31077	0	A	T	0.154	7.026569e+01	1.383289e+02	1.976627e+00	6.115765e-01
NC_000962.3	5249	32449	0	A	T	0.023	4.590876e+00	2.635984e+02	1.986909e+00	9.861076e-01
NC_000962.3	2278	33457	0	A	T	0.216	-4.254428e+00	9.844026e+01	1.974835e+00	9.655348e-01
NC_000962.3	2279	33551	0	A	T	0.215	-1.060880e+02	7.968837e+01	1.953923e+00	1.833547e-01
NC_000962.3	21	34044	0	A	T	0.500	-5.208192e+02	5.910436e+02	1.981082e+00	3.783986e-01
NC_000962.3	10013	34558	0	A	T	0.011	-3.784796e+01	2.764357e+02	1.987965e+00	8.911223e-01
NC_000962.3	3217	35097	0	A	T	0.052	4.315168e+01	1.538848e+02	1.984161e+00	7.792084e-01
NC_000962.3	22	35608	0	A	T	0.051	-4.753078e+01	1.408269e+02	1.968843e+00	7.357915e-01
NC_000962.3	4627	35749	0	A	T	0.041	1.570045e+01	2.482863e+02	1.984012e+00	9.495900e-01
NC_000962.3	23	36008	0	A	T	0.053	1.585607e+02	1.814221e+02	1.974782e+00	3.823044e-01
NC_000962.3	2280	36471	0	A	T	0.137	-7.825007e+00	6.956820e+01	1.967852e+00	9.104624e-01
NC_000962.3	5783	36471	0	A	T	0.110	3.031081e+01	5.754890e+01	1.948936e+00	5.985043e-01
NC_000962.3	24	37031	0	A	T	0.479	-4.651330e+00	1.123683e+02	1.975165e+00	9.669892e-01
NC_000962.3	25	37305	0	A	T	0.054	2.403796e+02	2.567865e+02	1.983881e+00	3.494118e-01
NC_000962.3	26	37334	0	A	T	0.046	1.284769e+02	1.735230e+02	1.980240e+00	4.592043e-01
NC_000962.3	2281	37763	0	A	T	0.137	1.541103e+01	1.235036e+02	1.982714e+00	9.007176e-01
NC_000962.3	3218	37833	0	A	T	0.016	1.820130e+02	1.609345e+02	1.982284e+00	2.582977e-01
NC_000962.3	1957	39030	0	A	T	0.025	-8.954487e+01	6.761138e+01	1.990690e+00	1.856275e-01
NC_000962.3	30	39158	0	A	T	0.050	2.282638e+00	9.026699e+01	1.966826e+00	9.798299e-01
NC_000962.3	7349	39680	0	A	T	0.016	9.455187e+01	2.112993e+02	1.985848e+00	6.546126e-01
NC_000962.3	3220	40162	0	A	T	0.033	1.211008e+02	1.575422e+02	1.964485e+00	4.422342e-01
NC_000962.3	6214	41257	0	A	T	0.028	3.655459e+01	2.249101e+02	1.988443e+00	8.709168e-01
NC_000962.3	31	42281	0	A	T	0.057	5.273818e+01	2.096327e+02	1.980440e+00	8.014145e-01
NC_000962.3	32	42967	0	A	T	0.499	3.856144e+01	4.088837e+02	1.983023e+00	9.248798e-01
NC_000962.3	33	44768	0	A	T	0.053	-1.200742e+02	1.883714e+02	1.975648e+00	5.239676e-01
NC_000962.3	8136	46744	0	A	T	0.013	-1.154660e+02	2.046043e+02	1.979475e+00	5.726326e-01
NC_000962.3	6215	47699	0	A	T	0.028	1.903175e+01	1.938849e+02	1.981355e+00	9.218221e-01
NC_000962.3	34	48503	0	A	T	0.046	1.284769e+02	1.735230e+02	1.980240e+00	4.592043e-01
NC_000962.3	5250	48860	0	A	T	0.022	-9.025842e+01	2.277269e+02	1.983881e+00	6.919229e-01
NC_000962.3	35	49360	0	A	T	0.055	9.854139e+01	2.095943e+02	1.972039e+00	6.383334e-01
NC_000962.3	36	49691	0	A	T	0.055	2.878558e+01	1.603961e+02	1.968242e+00	8.576033e-01
NC_000962.3	10417	49806	0	A	T	0.021	-5.732923e+01	2.278237e+02	1.976512e+00	8.013647e-01
NC_000962.3	37	50557	0	A	T	0.209	6.394829e+01	9.569150e+01	1.972036e+00	5.040898e-01
NC_000962.3	38	51949	0	A	T	0.056	-2.206301e+01	1.383952e+02	1.975681e+00	8.733653e-01
NC_000962.3	4071	53785	0	A	T	0.018	-5.982305e+01	3.044065e+02	1.987480e+00	8.442346e-01
NC_000962.3	39	54394	0	A	T	0.211	6.815871e+01	1.051861e+02	1.967785e+00	5.171238e-01
NC_000962.3	13994	55208	0	A	T	0.037	-3.327074e+01	1.373099e+02	1.980748e+00	8.085871e-01
NC_000962.3	13995	55250	0	A	T	0.037	-3.327074e+01	1.373099e+02	1.980748e+00	8.085871e-01
NC_000962.3	3651	55534	0	A	T	0.012	-3.168925e+01	4.909819e+01	1.966656e+00	5.187779e-01
NC_000962.3	1959	55553	0	A	T	0.284	2.644220e+01	2.643213e+01	1.960119e+00	3.173334e-01
NC_000962.3	3221	55554	0	A	T	0.127	-3.530281e+01	2.765491e+01	1.947687e+00	2.020157e-01
NC_000962.3	4072	57393	0	A	T	0.153	1.015137e+02	1.152057e+02	1.983241e+00	3.784168e-01
NC_000962.3	13996	60066	0	A	T	0.039	-9.520763e+01	1.248100e+02	1.965581e+00	4.457246e-01
NC_000962.3	4073	62012	0	A	T	0.014	2.018431e+02	2.707467e+02	1.974385e+00	4.561162e-01
NC_000962.3	42	62049	0	A	T	0.488	-1.275130e+01	6.889174e+01	1.964123e+00	8.531892e-01
NC_000962.3	4628	62226	0	A	T	0.041	8.549404e+01	2.254261e+02	1.978386e+00	7.045673e-01
NC_000962.3	4074	62657	0	A	T	0.152	1.447168e+01	9.882847e+01	1.972531e+00	8.836054e-01
NC_000962.3	43	63146	0	A	T	0.054	1.208713e+02	1.833698e+02	1.962316e+00	5.099186e-01
NC_000962.3	2282	63771	0	A	T	0.218	-1.205831e+02	1.007156e+02	1.966091e+00	2.314468e-01
NC_000962.3	5784	63868	0	A	T	0.086	-1.005891e+01	8.540995e+01	1.975290e+00	9.062685e-01
NC_000962.3	44	65150	0	A	T	0.053	-2.652905e+02	2.258982e+02	1.987730e+00	2.404820e-01
NC_000962.3	6569	65533	0	A	T	0.014	1.114711e+02	1.278639e+02	1.968151e+00	3.834997e-01
NC_000962.3	4075	66285	0	A	T	0.043	1.318170e+02	1.385730e+02	1.983429e+00	3.416761e-01
NC_000962.3	5251	66300	0	A	T	0.023	4.590876e+00	2.635984e+02	1.986909e+00	9.861076e-01
NC_000962.3	4629	66342	0	A	T	0.041	2.532611e+02	2.238373e+02	1.994894e+00	2.580972e-01
NC_000962.3	13997	66360	0	A	T	0.037	-3.327074e+01	1.373099e+02	1.980748e+00	8.085871e-01
NC_000962.3	6570	66994	0	A	T	0.014	1.114711e+02	1.278639e+02	1.968151e+00	3.834997e-01
NC_000962.3	8961	68229	0	A	T	0.021	3.140049e+01	1.767817e+02	1.968024e+00	8.590499e-01
NC_000962.3	45	68338	0	A	T	0.053	-2.102977e+02	2.538343e+02	1.996397e+00	4.075654e-01
NC_000962.3	15783	69049	0	A	T	0.014	1.429219e+02	1.362757e+02	1.985876e+00	2.945008e-01
NC_000962.3	5785	69834	0	A	T	0.102	3.013470e+01	8.341319e+01	1.974052e+00	7.179628e-01
NC_000962.3	4076	69871	0	A	T	0.147	7.305737e+00	7.148745e+01	1.972928e+00	9.186186e-01
NC_000962.3	46	69989	0	A	T	0.489	7.145542e+00	6.698597e+01	1.972446e+00	9.150673e-01
NC_000962.3	5786	70095	0	A	T	0.102	3.013470e+01	8.341319e+01	1.974052e+00	7.179628e-01
NC_000962.3	47	70267	0	A	T	0.057	5.273818e+01	2.096327e+02	1.980440e+00	8.014145e-01
NC_000962.3	48	70816	0	A	T	0.483	3.494249e+01	4.951976e+01	1.945987e+00	4.805607e-01
NC_000962.3	5787	70924	0	A	T	0.108	-9.772354e+01	1.262682e+02	1.974214e+00	4.391252e-01
NC_000962.3	49	71336	0	A	T	0.441	-4.672923e+01	2.803313e+01	1.908589e+00	9.579663e-02
NC_000962.3	2283	74059	0	A	T	0.213	2.695702e+01	7.280604e+01	1.980348e+00	7.112574e-01
NC_000962.3	1960	74822	0	A	T	0.012	5.913512e+01	2.859527e+02	1.986337e+00	8.362018e-01
NC_000962.3	51	75233	0	A	T	0.059	1.782145e+01	7.257640e+01	1.960913e+00	8.060704e-01
NC_000962.3	4077	75264	0	A	T	0.041	5.251830e+01	1.806450e+02	1.979315e+00	7.713121e-01
NC_000962.3	52	75940	0	A	T	0.500	-3.349165e+02	4.106705e+02	1.964300e+00	4.149320e-01
NC_000962.3	5788	78422	0	A	T	0.020	6.567082e+01	6.937259e+01	1.986430e+00	3.440184e-01
NC_000962.3	53	79480	0	A	T	0.043	-7.941629e+01	7.002131e+01	1.948524e+00	2.569546e-01
NC_000962.3	4630	79541	0	A	T	0.041	1.570045e+01	2.482863e+02	1.984012e+00	9.495900e-01
NC_000962.3	16296	79549	0	A	T	0.053	-2.937264e+01	2.589926e+01	1.975083e+00	2.569807e-01
NC_000962.3	55	79571	0	A	T	0.021	-5.485711e+01	5.235520e+01	1.929403e+00	2.949535e-01
NC_000962.3	2285	80616	0	A	T	0.429	8.856833e+01	6.644559e+01	1.978886e+00	1.828097e-01
NC_000962.3	3653	81649	0	A	T	0.016	5.711784e+00	9.743119e+01	1.975835e+00	9.532618e-01
NC_000962.3	5789	81963	0	A	T	0.112	-3.013189e+01	1.436344e+02	1.981457e+00	8.338746e-01
NC_000962.3	3222	83026	0	A	T	0.016	1.820130e+02	1.609345e+02	1.982284e+00	2.582977e-01
NC_000962.3	10014	83510	0	A	T	0.011	-3.784796e+01	2.764357e+02	1.987965e+00	8.911223e-01
NC_000962.3	5790	83842	0	A	T	0.111	-4.065116e+01	1.342839e+02	1.980428e+00	7.621530e-01
NC_000962.3	4080	83982	0	A	T	0.153	1.069265e+02	1.228876e+02	1.973499e+00	3.844158e-01
NC_000962.3	8962	84486	0	A	T	0.022	-1.034003e+02	3.128915e+02	1.985083e+00	7.411066e-01
NC_000962.3	10015	85814	0	A	T	0.011	-3.784796e+01	2.764357e+02	1.987965e+00	8.911223e-01
NC_000962.3	2286	86568	0	A	T	0.018	2.641692e+02	1.830134e+02	1.850895e+00	1.491643e-01
NC_000962.3	58	87468	0	A	T	0.054	2.403796e+02	2.567865e+02	1.983881e+00	3.494118e-01
NC_000962.3	8137	87845	0	A	T	0.014	7.674996e+01	3.285672e+02	1.984765e+00	8.153444e-01
NC_000962.3	8138	89204	0	A	T	0.014	7.674996e+01	3.285672e+02	1.984765e+00	8.153444e-01
NC_000962.3	4631	91644	0	A	T	0.040	1.121694e+02	2.069408e+02	1.989831e+00	5.878970e-01
NC_000962.3	4081	92116	0	A	T	0.013	1.628643e+02	2.761992e+02	1.976732e+00	5.555311e-01
NC_000962.3	60	92199	0	A	T	0.476	1.565927e+02	1.128822e+02	1.938870e+00	1.656386e-01
NC_000962.3	14159	93144	0	A	T	0.021	-9.573243e+00	4.465176e+01	1.967816e+00	8.302742e-01
NC_000962.3	15785	93899	0	A	T	0.013	-9.853852e+00	2.176251e+02	1.985773e+00	9.638926e-01
NC_000962.3	5791	94344	0	A	T	0.112	-3.013189e+01	1.436344e+02	1.981457e+00	8.338746e-01
NC_000962.3	61	94388	0	A	T	0.053	-2.102977e+02	2.538343e+02	1.996397e+00	4.075654e-01
NC_000962.3	8139	94869	0	A	T	0.014	7.674996e+01	3.285672e+02	1.984765e+00	8.153444e-01
NC_000962.3	4082	95591	0	A	T	0.041	5.453602e+01	1.509225e+02	1.973308e+00	7.179023e-01
NC_000962.3	62	96894	0	A	T	0.049	1.530379e+01	1.338034e+02	1.971415e+00	9.089600e-01
NC_000962.3	10016	96900	0	A	T	0.011	-3.784796e+01	2.764357e+02	1.987965e+00	8.911223e-01
NC_000962.3	63	97350	0	A	T	0.049	-8.685320e+01	1.614792e+02	1.976208e+00	5.907762e-01
NC_000962.3	4083	97388	0	A	T	0.018	-5.982305e+01	3.044065e+02	1.987480e+00	8.442346e-01
NC_000962.3	4632	98069	0	A	T	0.041	2.532611e+02	2.238373e+02	1.994894e+00	2.580972e-01
NC_000962.3	8963	100825	0	A	T	0.022	-1.034003e+02	3.128915e+02	1.985083e+00	7.411066e-01
NC_000962.3	65	101539	0	A	T	0.046	1.284769e+02	1.735230e+02	1.980240e+00	4.592043e-01
NC_000962.3	3224	101727	0	A	T	0.053	-7.021351e+01	1.601010e+02	1.984363e+00	6.610632e-01
NC_000962.3	6217	102188	0	A	T	0.028	3.655459e+01	2.249101e+02	1.988443e+00	8.709168e-01
NC_000962.3	4633	102304	0	A	T	0.041	1.570045e+01	2.482863e+02	1.984012e+00	9.495900e-01
NC_000962.3	68	103756	0	A	T	0.056	-5.445786e+01	7.068253e+01	1.962135e+00	4.411846e-01
NC_000962.3	3225	103879	0	A	T	0.067	4.316405e+00	2.822286e+01	1.971605e+00	8.784720e-01
NC_000962.3	8140	104653	0	A	T	0.013	-2.015112e+02	1.765886e+02	1.975859e+00	2.540484e-01
NC_000962.3	1961	104712	0	A	T	0.235	-8.280060e+00	3.147159e+01	1.970682e+00	7.925228e-01
NC_000962.3	4634	104785	0	A	T	0.018	-7.389031e+01	1.328032e+02	1.976356e+00	5.780512e-01
NC_000962.3	1962	104838	0	A	T	0.071	9.080102e+00	3.676955e+01	1.961614e+00	8.049932e-01
NC_000962.3	1963	104856	0	A	T	0.151	1.700203e+01	3.667561e+01	1.965494e+00	6.430361e-01
NC_000962.3	19816	104936	0	A	T	0.028	4.533390e-02	3.852514e+01	1.969301e+00	9.990613e-01
NC_000962.3	69	104962	0	A	T	0.248	5.368317e+01	3.526179e+01	1.983192e+00	1.281752e-01
NC_000962.3	10420	104978	0	A	T	0.021	-3.524901e+02	2.215748e+02	1.972937e+00	1.119162e-01
NC_000962.3	70	105045	0	A	T	0.255	-8.427225e+00	4.312004e+01	1.968081e+00	8.450853e-01
NC_000962.3	71	105139	0	A	T	0.052	-7.769432e+01	1.412762e+02	1.969496e+00	5.824613e-01
NC_000962.3	72	105736	0	A	T	0.055	9.854139e+01	2.095943e+02	1.972039e+00	6.383334e-01
NC_000962.3	5794	105799	0	A	T	0.108	-5.469082e+01	1.427278e+02	1.981038e+00	7.016540e-01
NC_000962.3	8141	106403	0	A	T	0.014	7.674996e+01	3.285672e+02	1.984765e+00	8.153444e-01
NC_000962.3	5795	107485	0	A	T	0.112	-3.013189e+01	1.436344e+02	1.981457e+00	8.338746e-01
NC_000962.3	5796	107794	0	A	T	0.107	-2.210934e+01	1.353500e+02	1.981950e+00	8.702716e-01
NC_000962.3	62859	108766	0	A	T	0.010	-3.734555e+01	5.655825e+01	1.949114e+00	5.091900e-01
NC_000962.3	8964	108872	0	A	T	0.022	-1.034003e+02	3.128915e+02	1.985083e+00	7.411066e-01
NC_000962.3	6218	113838	0	A	T	0.028	1.903175e+01	1.938849e+02	1.981355e+00	9.218221e-01
NC_000962.3	73	116000	0	A	T	0.499	1.662924e+01	3.236924e+02	1.982644e+00	9.590366e-01
NC_000962.3	3227	117021	0	A	T	0.022	-1.796219e+01	1.937296e+02	1.983363e+00	9.261436e-01
NC_000962.3	74	122109	0	A	T	0.487	3.134273e+01	5.716670e+01	1.953841e+00	5.836120e-01
NC_000962.3	8966	122177	0	A	T	0.021	1.211201e+02	2.624079e+02	1.983966e+00	6.444745e-01
NC_000962.3	75	123454	0	A	T	0.053	-2.652905e+02	2.258982e+02	1.987730e+00	2.404820e-01
NC_000962.3	1964	123493	0	A	T	0.012	5.913512e+01	2.859527e+02	1.986337e+00	8.362018e-01
NC_000962.3	76	123520	0	A	T	0.057	5.273818e+01	2.096327e+02	1.980440e+00	8.014145e-01
NC_000962.3	10422	126137	0	A	T	0.020	-1.440873e+02	1.593685e+02	1.949063e+00	3.661214e-01
NC_000962.3	5684	126226	0	A	T	0.037	-6.703987e+01	1.364587e+02	1.966571e+00	6.233185e-01
NC_000962.3	5253	126270	0	A	T	0.023	4.590876e+00	2.635984e+02	1.986909e+00	9.861076e-01
NC_000962.3	1965	127075	0	A	T	0.012	5.913512e+01	2.859527e+02	1.986337e+00	8.362018e-01
NC_000962.3	13998	128004	0	A	T	0.021	-3.352534e+01	7.878767e+01	1.971021e+00	6.705397e-01
NC_000962.3	3228	128154	0	A	T	0.017	1.089319e+02	1.558601e+02	1.979481e+00	4.847485e-01
NC_000962.3	5254	129477	0	A	T	0.023	4.590876e+00	2.635984e+02	1.986909e+00	9.861076e-01
NC_000962.3	4635	130083	0	A	T	0.041	8.549404e+01	2.254261e+02	1.978386e+00	7.045673e-01
NC_000962.3	2290	130227	0	A	T	0.102	-6.669391e+01	1.110943e+02	1.981072e+00	5.483988e-01
NC_000962.3	10424	130864	0	A	T	0.022	2.742968e+02	2.085707e+02	1.969356e+00	1.887256e-01
NC_000962.3	5797	130997	0	A	T	0.109	-1.527529e+02	1.366848e+02	1.994159e+00	2.639867e-01
NC_000962.3	79	132417	0	A	T	0.481	-1.038544e+02	5.075731e+01	1.850220e+00	4.097037e-02
NC_000962.3	8142	133503	0	A	T	0.013	-1.154660e+02	2.046043e+02	1.979475e+00	5.726326e-01
NC_000962.3	80	133839	0	A	T	0.496	-4.635102e+01	1.396755e+02	1.970322e+00	7.400636e-01
NC_000962.3	2291	133862	0	A	T	0.218	6.472839e+00	1.227683e+02	1.981867e+00	9.579608e-01
NC_000962.3	81	135329	0	A	T	0.050	-5.254620e+01	1.674531e+02	1.971091e+00	7.537316e-01
NC_000962.3	3229	135802	0	A	T	0.022	-1.796219e+01	1.937296e+02	1.983363e+00	9.261436e-01
NC_000962.3	4088	137265	0	A	T	0.014	2.018431e+02	2.707467e+02	1.974385e+00	4.561162e-01
NC_000962.3	4089	137851	0	A	T	0.041	1.056311e+02	1.845205e+02	1.976870e+00	5.671188e-01
NC_000962.3	4636	138058	0	A	T	0.013	1.073973e+02	1.627639e+02	1.966591e+00	5.094898e-01
NC_000962.3	8143	138497	0	A	T	0.014	7.674996e+01	3.285672e+02	1.984765e+00	8.153444e-01
NC_000962.3	82	139297	0	A	T	0.053	-2.652905e+02	2.258982e+02	1.987730e+00	2.404820e-01
NC_000962.3	83	141623	0	A	T	0.049	-8.685320e+01	1.614792e+02	1.976208e+00	5.907762e-01
NC_000962.3	8967	142311	0	A	T	0.021	1.564885e+01	2.882261e+02	1.986582e+00	9.567105e-01
NC_000962.3	17066	142368	0	A	T	0.018	-4.874642e+01	6.679060e+01	1.962495e+00	4.656347e-01
NC_000962.3	84	143207	0	A	T	0.057	-4.082421e+01	1.616524e+02	1.981376e+00	8.006657e-01
NC_000962.3	4637	143667	0	A	T	0.041	-1.118743e+01	1.733280e+02	1.973880e+00	9.485475e-01
NC_000962.3	3230	144024	0	A	T	0.022	-1.796219e+01	1.937296e+02	1.983363e+00	9.261436e-01
NC_000962.3	4090	144390	0	A	T	0.018	-5.982305e+01	3.044065e+02	1.987480e+00	8.442346e-01
NC_000962.3	8968	145837	0	A	T	0.022	-1.034003e+02	3.128915e+02	1.985083e+00	7.411066e-01
NC_000962.3	87	146087	0	A	T	0.498	-1.143344e+01	2.421720e+02	1.979221e+00	9.623523e-01
NC_000962.3	88	146236	0	A	T	0.049	-8.685320e+01	1.614792e+02	1.976208e+00	5.907762e-01
NC_000962.3	5798	146737	0	A	T	0.086	-1.948549e+01	8.976055e+01	1.977820e+00	8.281816e-01
NC_000962.3	10019	146985	0	A	T	0.011	-3.784796e+01	2.764357e+02	1.987965e+00	8.911223e-01
NC_000962.3	89	147262	0	A	T	0.054	2.403796e+02	2.567865e+02	1.983881e+00	3.494118e-01
NC_000962.3	4091	147985	0	A	T	0.017	-1.905486e+02	2.988171e+02	1.989145e+00	5.238093e-01
NC_000962.3	2292	149323	0	A	T	0.137	1.541103e+01	1.235036e+02	1.982714e+00	9.007176e-01
NC_000962.3	8969	149731	0	A	T	0.022	-1.034003e+02	3.128915e+02	1.985083e+00	7.411066e-01
NC_000962.3	6534	150124	0	A	T	0.118	-6.984207e+00	4.182861e+01	1.958887e+00	8.674210e-01
NC_000962.3	1966	150888	0	A	T	0.149	-1.498562e+01	1.545040e+01	1.988988e+00	3.322881e-01
NC_000962.3	1967	150890	0	A	T	0.233	1.111945e+01	1.733463e+01	1.955493e+00	5.213505e-01
NC_000962.3	23244	150896	0	A	T	0.101	-4.835610e+01	2.193539e+01	1.848717e+00	2.768509e-02
NC_000962.3	2294	154191	0	A	T	0.094	6.801020e-02	2.922403e+01	1.966196e+00	9.981436e-01
NC_000962.3	90	154283	0	A	T	0.495	-4.189104e+01	9.963944e+01	1.968367e+00	6.742514e-01
NC_000962.3	10020	154811	0	A	T	0.011	-3.784796e+01	2.764357e+02	1.987965e+00	8.911223e-01
NC_000962.3	4093	155293	0	A	T	0.017	-1.275864e+02	2.241401e+02	1.976743e+00	5.693122e-01
NC_000962.3	2295	157292	0	A	T	0.218	-3.672152e+01	1.132696e+02	1.976448e+00	7.458478e-01
NC_000962.3	8144	158791	0	A	T	0.014	7.674996e+01	3.285672e+02	1.984765e+00	8.153444e-01
NC_000962.3	8145	159798	0	A	T	0.015	-1.776113e+01	2.138826e+02	1.974334e+00	9.338328e-01
NC_000962.3	3231	160780	0	A	T	0.018	3.153886e+01	1.427991e+02	1.975653e+00	8.252386e-01
NC_000962.3	8146	160926	0	A	T	0.013	-1.154660e+02	2.046043e+02	1.979475e+00	5.726326e-01
NC_000962.3	13999	161087	0	A	T	0.038	7.938302e+01	1.297848e+02	1.990307e+00	5.408875e-01
NC_000962.3	92	162152	0	A	T	0.060	-4.468239e+00	7.229609e+01	1.965851e+00	9.507289e-01
NC_000962.3	8147	162186	0	A	T	0.014	7.674996e+01	3.285672e+02	1.984765e+00	8.153444e-01
NC_000962.3	2296	162581	0	A	T	0.217	-4.856915e+01	9.513424e+01	1.973617e+00	6.097747e-01
NC_000962.3	8148	163320	0	A	T	0.014	1.448186e+02	1.928224e+02	1.977178e+00	4.527761e-01
NC_000962.3	3232	163521	0	A	T	0.016	1.128269e+02	1.625402e+02	1.986824e+00	4.877277e-01
NC_000962.3	4094	163573	0	A	T	0.043	-2.791387e+01	1.418328e+02	1.985405e+00	8.440119e-01
NC_000962.3	93	163705	0	A	T	0.050	-5.254620e+01	1.674531e+02	1.971091e+00	7.537316e-01
NC_000962.3	4095	163866	0	A	T	0.014	2.018431e+02	2.707467e+02	1.974385e+00	4.561162e-01
NC_000962.3	4096	164222	0	A	T	0.014	2.018431e+02	2.707467e+02	1.974385e+00	4.561162e-01
NC_000962.3	5800	164676	0	A	T	0.112	1.454701e+01	1.421223e+02	1.980889e+00	9.184920e-01
NC_000962.3	7356	166925	0	A	T	0.016	9.455187e+01	2.112993e+02	1.985848e+00	6.546126e-01
NC_000962.3	8149	169362	0	A	T	0.013	-1.154660e+02	2.046043e+02	1.979475e+00	5.726326e-01
NC_000962.3	5801	169637	0	A	T	0.084	-1.096635e+00	9.652864e+01	1.980240e+00	9.909376e-01
NC_000962.3	8150	170263	0	A	T	0.019	-1.162491e+02	1.792538e+02	1.966307e+00	5.167782e-01
NC_000962.3	8891	171457	0	A	T	0.011	1.577620e+01	4.764982e+01	1.960153e+00	7.406388e-01
NC_000962.3	49620	171731	0	A	T	0.027	-7.048142e+00	3.422445e+01	1.959474e+00	8.368746e-01
NC_000962.3	38084	171735	0	A	T	0.065	2.395983e+01	3.275822e+01	1.976147e+00	4.646729e-01
NC_000962.3	14000	171743	0	A	T	0.090	1.334399e+01	3.064485e+01	1.969325e+00	6.633238e-01
NC_000962.3	4097	174684	0	A	T	0.018	-5.982305e+01	3.044065e+02	1.987480e+00	8.442346e-01
NC_000962.3	3233	176303	0	A	T	0.053	-5.477849e+00	1.652472e+02	1.984914e+00	9.735611e-01
NC_000962.3	4638	177506	0	A	T	0.041	1.669951e+02	1.847310e+02	1.979780e+00	3.661866e-01
NC_000962.3	4098	177596	0	A	T	0.155	1.802432e+01	1.442471e+02	1.982366e+00	9.005811e-01
NC_000962.3	94	177857	0	A	T	0.465	-8.604749e+00	4.729843e+01	1.967639e+00	8.556734e-01
NC_000962.3	2298	178941	0	A	T	0.117	6.175932e+00	1.004898e+02	1.976815e+00	9.510048e-01
NC_000962.3	4099	178946	0	A	T	0.156	1.210880e+02	1.074083e+02	1.986649e+00	2.598210e-01
NC_000962.3	2299	180025	0	A	T	0.215	9.283697e+01	8.908088e+01	2.002431e+00	2.975509e-01
NC_000962.3	14001	182222	0	A	T	0.040	-7.857296e+01	1.163900e+02	1.960982e+00	4.997563e-01
NC_000962.3	95	182824	0	A	T	0.046	1.284769e+02	1.735230e+02	1.980240e+00	4.592043e-01
NC_000962.3	96	183091	0	A	T	0.048	-7.942412e+01	1.292340e+02	1.966905e+00	5.389544e-01
NC_000962.3	14002	184461	0	A	T	0.040	-3.496745e+01	1.369264e+02	1.972937e+00	7.984791e-01
NC_000962.3	14003	184764	0	A	T	0.040	-1.049799e+02	1.195115e+02	1.964862e+00	3.799025e-01
NC_000962.3	5802	187226	0	A	T	0.084	1.621936e+01	1.034869e+02	1.982991e+00	8.754857e-01
NC_000962.3	5803	187420	0	A	T	0.112	1.454701e+01	1.421223e+02	1.980889e+00	9.184920e-01
NC_000962.3	4100	187738	0	A	T	0.018	-5.982305e+01	3.044065e+02	1.987480e+00	8.442346e-01
NC_000962.3	4639	188506	0	A	T	0.014	1.267482e+01	1.681258e+02	1.978080e+00	9.399182e-01
NC_000962.3	97	188800	0	A	T	0.499	-1.279916e+02	2.541903e+02	1.973407e+00	6.146891e-01
NC_000962.3	4640	188861	0	A	T	0.041	1.669951e+02	1.847310e+02	1.979780e+00	3.661866e-01
NC_000962.3	8151	190024	0	A	T	0.013	-1.154660e+02	2.046043e+02	1.979475e+00	5.726326e-01
NC_000962.3	8152	190149	0	A	T	0.014	7.674996e+01	3.285672e+02	1.984765e+00	8.153444e-01
NC_000962.3	98	190816	0	A	T	0.054	2.403796e+02	2.567865e+02	1.983881e+00	3.494118e-01
NC_000962.3	4641	192649	0	A	T	0.010	-3.170109e+02	9.320308e+01	1.946119e+00	6.933650e-04
NC_000962.3	100	194306	0	A	T	0.057	5.273818e+01	2.096327e+02	1.980440e+00	8.014145e-01
NC_000962.3	101	194681	0	A	T	0.476	-6.802121e+01	1.144161e+02	1.982170e+00	5.522879e-01
NC_000962.3	102	195682	0	A	T	0.053	-2.102977e+02	2.538343e+02	1.996397e+00	4.075654e-01
NC_000962.3	10426	195689	0	A	T	0.021	-3.524901e+02	2.215748e+02	1.972937e+00	1.119162e-01
NC_000962.3	2300	196522	0	A	T	0.135	-5.786153e+01	1.078087e+02	1.984869e+00	5.915732e-01
NC_000962.3	2301	196588	0	A	T	0.058	5.173904e+01	1.179832e+02	1.974239e+00	6.610841e-01
NC_000962.3	103	196642	0	A	T	0.476	1.426512e+02	1.231151e+02	1.945343e+00	2.468229e-01
NC_000962.3	8153	197047	0	A	T	0.020	-1.094671e+02	1.520969e+02	1.960465e+00	4.718418e-01
NC_000962.3	4642	197782	0	A	T	0.040	3.094894e+02	2.184247e+02	1.986148e+00	1.567742e-01
NC_000962.3	5255	198521	0	A	T	0.022	-1.938627e+02	2.152859e+02	1.979135e+00	3.680453e-01
NC_000962.3	7358	198720	0	A	T	0.016	9.455187e+01	2.112993e+02	1.985848e+00	6.546126e-01
NC_000962.3	3236	198981	0	A	T	0.043	-2.051890e+01	3.124786e+01	1.962763e+00	5.115354e-01
NC_000962.3	105	199470	0	A	T	0.057	5.273818e+01	2.096327e+02	1.980440e+00	8.014145e-01
NC_000962.3	2302	200154	0	A	T	0.100	-6.352004e+01	9.768755e+01	1.976034e+00	5.156671e-01
NC_000962.3	10021	200746	0	A	T	0.011	-3.784796e+01	2.764357e+02	1.987965e+00	8.911223e-01
NC_000962.3	8154	201220	0	A	T	0.014	7.674996e+01	3.285672e+02	1.984765e+00	8.153444e-01
NC_000962.3	5804	202197	0	A	T	0.108	-2.606108e+01	8.345304e+01	1.967219e+00	7.548802e-01
NC_000962.3	106	203038	0	A	T	0.050	-8.638886e+01	1.791033e+02	1.974483e+00	6.296542e-01
NC_000962.3	2303	203269	0	A	T	0.218	-1.200860e+02	1.294144e+02	1.986096e+00	3.536416e-01
NC_000962.3	4643	203704	0	A	T	0.041	2.532611e+02	2.238373e+02	1.994894e+00	2.580972e-01
NC_000962.3	107	204094	0	A	T	0.046	1.284769e+02	1.735230e+02	1.980240e+00	4.592043e-01
NC_000962.3	4101	206232	0	A	T	0.013	-1.434574e+02	1.879966e+02	1.994135e+00	4.455669e-01
NC_000962.3	108	206339	0	A	T	0.496	1.042696e+02	1.207689e+02	1.969742e+00	3.881052e-01
NC_000962.3	2304	207226	0	A	T	0.218	-4.110686e+00	1.134655e+02	1.980643e+00	9.711063e-01
NC_000962.3	10427	210624	0	A	T	0.021	-6.678012e+01	1.630154e+02	1.975278e+00	6.821340e-01
NC_000962.3	2810	212244	0	A	T	0.021	-2.313856e+01	1.395391e+02	1.976323e+00	8.683262e-01
NC_000962.3	2305	212353	0	A	T	0.218	-9.099185e+01	1.159322e+02	1.978907e+00	4.326883e-01
NC_000962.3	110	213147	0	A	T	0.053	-2.102977e+02	2.538343e+02	1.996397e+00	4.075654e-01
NC_000962.3	111	213281	0	A	T	0.053	-2.102977e+02	2.538343e+02	1.996397e+00	4.075654e-01
NC_000962.3	112	217201	0	A	T	0.057	-2.761835e+01	1.936884e+02	1.985245e+00	8.866373e-01
NC_000962.3	9827	218599	0	A	T	0.011	-6.144733e+01	7.080217e+01	1.973026e+00	3.856418e-01
NC_000962.3	3666	219105	0	A	T	0.017	-3.647304e+00	9.054532e+01	1.973101e+00	9.678756e-01
NC_000962.3	4102	220050	0	A	T	0.155	4.736361e+01	1.398626e+02	1.979652e+00	7.349388e-01
NC_000962.3	5805	222486	0	A	T	0.114	7.316897e+01	9.223830e+01	1.972804e+00	4.277874e-01
NC_000962.3	114	222925	0	A	T	0.053	-2.102977e+02	2.538343e+02	1.996397e+00	4.075654e-01
NC_000962.3	115	223942	0	A	T	0.497	-3.294818e+01	1.312014e+02	1.969760e+00	8.017604e-01
NC_000962.3	116	225323	0	A	T	0.491	-3.674890e+01	7.575286e+01	1.970849e+00	6.276853e-01
NC_000962.3	8971	225696	0	A	T	0.022	-1.034003e+02	3.128915e+02	1.985083e+00	7.411066e-01
NC_000962.3	4644	227029	0	A	T	0.010	-2.894057e+02	8.834597e+01	1.954789e+00	1.084494e-03
NC_000962.3	117	227098	0	A	T	0.497	9.923602e+01	1.307083e+02	1.957644e+00	4.478758e-01
NC_000962.3	10428	227781	0	A	T	0.021	-9.204210e+00	2.367551e+02	1.981004e+00	9.689955e-01
NC_000962.3	118	230170	0	A	T	0.054	2.403796e+02	2.567865e+02	1.983881e+00	3.494118e-01
NC_000962.3	119	230577	0	A	T	0.057	5.273818e+01	2.096327e+02	1.980440e+00	8.014145e-01
NC_000962.3	120	231114	0	A	T	0.479	-1.304792e+02	1.090586e+02	1.984950e+00	2.317779e-01
NC_000962.3	3668	232361	0	A	T	0.016	5.711784e+00	9.743119e+01	1.975835e+00	9.532618e-01
NC_000962.3	4103	232574	0	A	T	0.043	1.508274e+01	1.121235e+02	1.972187e+00	8.930154e-01
NC_000962.3	3237	234051	0	A	T	0.051	-9.679696e+01	1.034034e+02	1.968055e+00	3.494100e-01
NC_000962.3	4645	234160	0	A	T	0.041	-1.109082e+02	2.253429e+02	1.979093e+00	6.226878e-01
NC_000962.3	2306	234450	0	A	T	0.098	1.086334e+02	7.811278e+01	2.005503e+00	1.645737e-01
NC_000962.3	121	234477	0	A	T	0.471	6.322137e+01	4.997614e+01	2.027952e+00	2.061125e-01
NC_000962.3	122	234497	0	A	T	0.497	8.529247e+01	9.328098e+01	1.962106e+00	3.607160e-01
NC_000962.3	4646	234682	0	A	T	0.013	7.577472e+01	1.927590e+02	1.978789e+00	6.943130e-01
NC_000962.3	4647	235521	0	A	T	0.013	2.547310e+02	1.929475e+02	1.985514e+00	1.870240e-01
NC_000962.3	10023	236257	0	A	T	0.011	-3.784796e+01	2.764357e+02	1.987965e+00	8.911223e-01
NC_000962.3	6223	243118	0	A	T	0.028	3.655459e+01	2.249101e+02	1.988443e+00	8.709168e-01
NC_000962.3	6224	243535	0	A	T	0.028	3.655459e+01	2.249101e+02	1.988443e+00	8.709168e-01
NC_000962.3	10429	244599	0	A	T	0.022	2.208228e+02	2.031013e+02	1.978086e+00	2.771487e-01
NC_000962.3	6225	244911	0	A	T	0.028	1.903175e+01	1.938849e+02	1.981355e+00	9.218221e-01
NC_000962.3	123	249522	0	A	T	0.056	-3.271382e+00	1.675978e+02	1.976923e+00	9.844302e-01
NC_000962.3	10430	249975	0	A	T	0.021	-1.846501e+02	1.856717e+02	1.969497e+00	3.201866e-01
NC_000962.3	4104	251468	0	A	T	0.018	-5.982305e+01	3.044065e+02	1.987480e+00	8.442346e-01
NC_000962.3	124	251575	0	A	T	0.057	-2.761835e+01	1.936884e+02	1.985245e+00	8.866373e-01
NC_000962.3	4105	252630	0	A	T	0.013	1.628643e+02	2.761992e+02	1.976732e+00	5.555311e-01
NC_000962.3	4106	257181	0	A	T	0.014	2.018431e+02	2.707467e+02	1.974385e+00	4.561162e-01
NC_000962.3	1970	258682	0	A	T	0.012	5.913512e+01	2.859527e+02	1.986337e+00	8.362018e-01
NC_000962.3	8975	259662	0	A	T	0.022	-1.034003e+02	3.128915e+02	1.985083e+00	7.411066e-01
NC_000962.3	8156	260454	0	A	T	0.014	4.361122e+01	2.362119e+02	1.972176e+00	8.535532e-01
NC_000962.3	8976	261530	0	A	T	0.021	1.564885e+01	2.882261e+02	1.986582e+00	9.567105e-01
NC_000962.3	125	261869	0	A	T	0.497	1.769863e+02	1.327143e+02	1.932642e+00	1.825988e-01
NC_000962.3	126	262268	0	A	T	0.054	1.122272e+01	1.930459e+02	1.978552e+00	9.536510e-01
NC_000962.3	2307	263534	0	A	T	0.018	2.536785e+02	1.576664e+02	1.860601e+00	1.078960e-01
NC_000962.3	127	264129	0	A	T	0.054	2.403796e+02	2.567865e+02	1.983881e+00	3.494118e-01
NC_000962.3	128	265554	0	A	T	0.494	6.742245e+01	1.025065e+02	1.981988e+00	5.108360e-01
NC_000962.3	4107	265968	0	A	T	0.041	1.056311e+02	1.845205e+02	1.976870e+00	5.671188e-01
NC_000962.3	129	267751	0	A	T	0.053	-2.102977e+02	2.538343e+02	1.996397e+00	4.075654e-01
NC_000962.3	130	270430	0	A	T	0.053	-2.102977e+02	2.538343e+02	1.996397e+00	4.075654e-01
NC_000962.3	1971	271640	0	A	T	0.014	8.908507e+01	1.356617e+02	1.970227e+00	5.115220e-01
NC_000962.3	10431	272267	0	A	T	0.024	1.308726e+02	1.277712e+02	1.964470e+00	3.059182e-01
NC_000962.3	10432	276500	0	A	T	0.022	2.208228e+02	2.031013e+02	1.978086e+00	2.771487e-01
NC_000962.3	131	278021	0	A	T	0.053	-2.102977e+02	2.538343e+02	1.996397e+00	4.075654e-01
NC_000962.3	132	278681	0	A	T	0.498	-1.506494e+02	2.474897e+02	1.970630e+00	5.428352e-01
NC_000962.3	10433	279468	0	A	T	0.022	2.742968e+02	2.085707e+02	1.969356e+00	1.887256e-01
NC_000962.3	4108	282063	0	A	T	0.014	2.018431e+02	2.707467e+02	1.974385e+00	4.561162e-01
NC_000962.3	3238	282188	0	A	T	0.031	2.982054e+01	1.110609e+02	1.969725e+00	7.883571e-01
NC_000962.3	134	282892	0	A	T	0.054	2.403796e+02	2.567865e+02	1.983881e+00	3.494118e-01
NC_000962.3	2308	283614	0	A	T	0.381	5.885698e+01	7.821883e+01	1.973215e+00	4.519227e-01
NC_000962.3	7362	284588	0	A	T	0.016	9.455187e+01	2.112993e+02	1.985848e+00	6.546126e-01
NC_000962.3	4109	284623	0	A	T	0.154	3.423084e+01	1.236628e+02	1.981263e+00	7.819765e-01
NC_000962.3	136	285772	0	A	T	0.499	-5.932628e-01	2.990810e+02	1.979262e+00	9.984176e-01
NC_000962.3	137	285871	0	A	T	0.437	2.283699e+01	5.470872e+01	1.973720e+00	6.764416e-01
NC_000962.3	10434	286723	0	A	T	0.021	-3.524901e+02	2.215748e+02	1.972937e+00	1.119162e-01
NC_000962.3	6228	287904	0	A	T	0.028	-4.489745e+01	1.574695e+02	1.972550e+00	7.756039e-01
NC_000962.3	138	288260	0	A	T	0.046	1.284769e+02	1.735230e+02	1.980240e+00	4.592043e-01
NC_000962.3	10024	288278	0	A	T	0.011	-3.784796e+01	2.764357e+02	1.987965e+00	8.911223e-01
NC_000962.3	10025	289108	0	A	T	0.011	-3.784796e+01	2.764357e+02	1.987965e+00	8.911223e-01
NC_000962.3	15788	291187	0	A	T	0.012	4.859758e+01	1.957925e+02	1.981506e+00	8.040159e-01
NC_000962.3	139	293629	0	A	T	0.211	6.373085e+01	1.102516e+02	1.969152e+00	5.633424e-01
NC_000962.3	2309	293705	0	A	T	0.220	6.810602e+01	9.924984e+01	1.989155e+00	4.927182e-01
NC_000962.3	14004	294586	0	A	T	0.037	-1.239153e+01	1.298823e+02	1.978919e+00	9.240088e-01
NC_000962.3	4648	295423	0	A	T	0.041	1.570045e+01	2.482863e+02	1.984012e+00	9.495900e-01
NC_000962.3	8157	295612	0	A	T	0.014	7.674996e+01	3.285672e+02	1.984765e+00	8.153444e-01
NC_000962.3	2310	295648	0	A	T	0.055	1.293197e+02	1.208551e+02	1.965268e+00	2.848226e-01
NC_000962.3	6229	295917	0	A	T	0.028	3.655459e+01	2.249101e+02	1.988443e+00	8.709168e-01
NC_000962.3	140	296312	0	A	T	0.047	8.911774e+01	1.454310e+02	1.967516e+00	5.401386e-01
NC_000962.3	4649	296325	0	A	T	0.041	-5.541534e+01	2.035476e+02	1.976565e+00	7.854798e-01
NC_000962.3	8978	297180	0	A	T	0.021	9.586244e+01	2.399641e+02	1.980493e+00	6.896077e-01
NC_000962.3	6230	302660	0	A	T	0.028	3.655459e+01	2.249101e+02	1.988443e+00	8.709168e-01
NC_000962.3	4110	304679	0	A	T	0.018	-5.982305e+01	3.044065e+02	1.987480e+00	8.442346e-01
NC_000962.3	141	304923	0	A	T	0.210	1.044245e+02	1.135484e+02	1.969381e+00	3.579467e-01
NC_000962.3	142	305188	0	A	T	0.053	-2.102977e+02	2.538343e+02	1.996397e+00	4.075654e-01
NC_000962.3	23920	305362	0	A	T	0.015	-2.739246e+01	7.934469e+01	1.970885e+00	7.299808e-01
NC_000962.3	1972	305984	0	A	T	0.012	-1.079585e+02	2.001615e+02	1.979668e+00	5.897434e-01
NC_000962.3	1973	306365	0	A	T	0.012	5.913512e+01	2.859527e+02	1.986337e+00	8.362018e-01
NC_000962.3	10028	306487	0	A	T	0.011	-3.784796e+01	2.764357e+02	1.987965e+00	8.911223e-01
NC_000962.3	4651	306833	0	A	T	0.035	7.593189e+01	7.730660e+01	1.967347e+00	3.261961e-01
NC_000962.3	8158	309768	0	A	T	0.013	-1.154660e+02	2.046043e+02	1.979475e+00	5.726326e-01
NC_000962.3	143	310973	0	A	T	0.494	-1.231113e+01	9.355890e+01	1.970673e+00	8.953337e-01
NC_000962.3	5810	311029	0	A	T	0.083	2.263844e+01	9.526504e+01	1.978576e+00	8.122048e-01
NC_000962.3	8979	311238	0	A	T	0.022	-1.034003e+02	3.128915e+02	1.985083e+00	7.411066e-01
NC_000962.3	144	311613	0	A	T	0.499	1.796289e+02	2.199535e+02	1.989994e+00	4.142849e-01
NC_000962.3	2311	312940	0	A	T	0.060	-6.301894e+00	1.067258e+02	1.977349e+00	9.529244e-01
NC_000962.3	2312	316129	0	A	T	0.217	-7.966160e+01	1.236552e+02	1.984631e+00	5.195567e-01
NC_000962.3	8159	317087	0	A	T	0.013	-1.154660e+02	2.046043e+02	1.979475e+00	5.726326e-01
NC_000962.3	4111	320038	0	A	T	0.017	-1.905486e+02	2.988171e+02	1.989145e+00	5.238093e-01
NC_000962.3	2313	321850	0	A	T	0.018	4.358317e+02	1.419914e+02	1.826775e+00	2.194187e-03
NC_000962.3	2314	324138	0	A	T	0.018	2.641692e+02	1.830134e+02	1.850895e+00	1.491643e-01
NC_000962.3	145	325505	0	A	T	0.057	5.273818e+01	2.096327e+02	1.980440e+00	8.014145e-01
NC_000962.3	6231	326039	0	A	T	0.028	3.655459e+01	2.249101e+02	1.988443e+00	8.709168e-01
NC_000962.3	2315	327897	0	A	T	0.134	-4.832158e+01	1.051738e+02	1.982918e+00	6.460000e-01
NC_000962.3	4112	328641	0	A	T	0.017	-1.905486e+02	2.988171e+02	1.989145e+00	5.238093e-01
NC_000962.3	10435	329826	0	A	T	0.024	4.059886e+01	1.399356e+02	1.973038e+00	7.717718e-01
NC_000962.3	10436	331330	0	A	T	0.021	-9.204210e+00	2.367551e+02	1.981004e+00	9.689955e-01
NC_000962.3	14163	332148	0	A	T	0.011	3.744980e+01	6.223277e+01	1.956100e+00	5.474442e-01
NC_000962.3	4653	332632	0	A	T	0.041	1.460248e+01	1.894786e+02	1.977766e+00	9.385837e-01
NC_000962.3	14006	332916	0	A	T	0.045	1.196001e+02	7.562824e+01	1.990778e+00	1.140525e-01
NC_000962.3	14007	332951	0	A	T	0.043	8.585405e+00	9.372665e+01	1.971160e+00	9.270312e-01
NC_000962.3	8982	332981	0	A	T	0.022	-1.034003e+02	3.128915e+02	1.985083e+00	7.411066e-01
NC_000962.3	2316	333218	0	A	T	0.059	-3.924845e+01	1.221619e+02	1.984511e+00	7.480539e-01
NC_000962.3	14008	333406	0	A	T	0.042	1.470027e+01	1.235368e+02	1.979959e+00	9.052997e-01
NC_000962.3	36825	333673	0	A	T	0.050	5.082225e+00	2.553102e+01	1.965423e+00	8.422498e-01
NC_000962.3	37148	333718	0	A	T	0.025	3.892386e+01	3.527020e+01	1.988417e+00	2.699982e-01
NC_000962.3	43355	333803	0	A	T	0.018	-9.584534e+01	1.163346e+02	1.952985e+00	4.101780e-01
NC_000962.3	19086	333892	0	A	T	0.368	-8.747693e+01	2.210706e+01	1.677183e+00	8.048241e-05
NC_000962.3	44807	333904	0	A	T	0.030	-2.967454e+01	5.961043e+01	1.958076e+00	6.187133e-01
NC_000962.3	36828	334616	0	A	T	0.074	-1.194170e+01	2.017520e+01	1.951703e+00	5.540320e-01
NC_000962.3	3674	334641	0	A	T	0.278	1.291831e+01	1.833659e+01	1.980824e+00	4.812555e-01
NC_000962.3	3675	334654	0	A	T	0.206	2.875580e-01	1.786034e+01	1.969779e+00	9.871571e-01
NC_000962.3	3974	334677	0	A	T	0.132	-3.811789e+01	2.005085e+01	1.980443e+00	5.753998e-02
NC_000962.3	8717	334724	0	A	T	0.115	9.219566e+00	2.139037e+01	1.973171e+00	6.665371e-01
NC_000962.3	151	334751	0	A	T	0.324	1.061584e+01	1.849322e+01	1.954437e+00	5.660515e-01
NC_000962.3	153	334769	0	A	T	0.015	9.551621e+01	4.457933e+01	1.853225e+00	3.235048e-02
NC_000962.3	156	334791	0	A	T	0.248	2.007870e-01	1.428719e+01	1.961267e+00	9.887896e-01
NC_000962.3	3556	334806	0	A	T	0.056	-1.255846e+01	2.494049e+01	1.951877e+00	6.146818e-01
NC_000962.3	3557	334815	0	A	T	0.034	-9.187941e+00	3.349497e+01	1.966815e+00	7.838964e-01
NC_000962.3	38400	335121	0	A	T	0.013	1.058688e+01	4.540335e+01	1.955917e+00	8.156672e-01
NC_000962.3	37931	335127	0	A	T	0.016	2.452070e+00	4.236325e+01	1.960694e+00	9.538525e-01
NC_000962.3	38401	335135	0	A	T	0.010	-6.965726e+01	5.068441e+01	1.972425e+00	1.696019e-01
NC_000962.3	37932	335152	0	A	T	0.017	-2.364430e+01	4.777869e+01	1.959244e+00	6.207841e-01
NC_000962.3	37933	335173	0	A	T	0.027	9.673936e+00	3.108607e+01	1.962515e+00	7.557053e-01
NC_000962.3	37934	335177	0	A	T	0.021	9.040892e+00	3.485610e+01	1.962336e+00	7.953896e-01
NC_000962.3	44558	335245	0	A	T	0.015	-1.467952e+01	4.094169e+01	1.958013e+00	7.199989e-01
NC_000962.3	36836	335521	0	A	T	0.016	6.788834e+01	4.088423e+01	1.979427e+00	9.708193e-02
NC_000962.3	36837	335525	0	A	T	0.033	-3.407899e+00	2.940920e+01	1.960401e+00	9.077686e-01
NC_000962.3	47434	335642	0	A	T	0.012	5.364798e+01	4.587747e+01	1.961877e+00	2.424910e-01
NC_000962.3	36842	335669	0	A	T	0.044	4.176111e+01	2.969872e+01	1.963672e+00	1.599431e-01
NC_000962.3	36845	335762	0	A	T	0.132	1.962671e+00	1.742134e+01	1.961081e+00	9.103203e-01
NC_000962.3	37397	335804	0	A	T	0.015	4.706398e+01	4.215143e+01	1.942534e+00	2.644184e-01
NC_000962.3	48309	335819	0	A	T	0.010	-1.097300e+02	4.847293e+01	1.965155e+00	2.377310e-02
NC_000962.3	37641	335837	0	A	T	0.028	2.308632e+00	3.999091e+01	1.969303e+00	9.539744e-01
NC_000962.3	48022	335855	0	A	T	0.019	-6.194341e+01	5.017973e+01	1.957680e+00	2.172907e-01
NC_000962.3	7742	335885	0	A	T	0.140	1.708324e+00	2.105555e+01	1.971536e+00	9.353492e-01
NC_000962.3	3976	335906	0	A	T	0.204	-5.351404e-02	2.106761e+01	1.969074e+00	9.979737e-01
NC_000962.3	3558	335956	0	A	T	0.021	-1.277039e+01	4.668822e+01	1.970362e+00	7.844981e-01
NC_000962.3	159	335971	0	A	T	0.253	1.708495e+01	2.143430e+01	1.987359e+00	4.255638e-01
NC_000962.3	160	336005	0	A	T	0.168	2.124138e+01	2.059304e+01	1.965686e+00	3.025276e-01
NC_000962.3	14706	336113	0	A	T	0.032	-1.753227e+01	4.953255e+01	1.963594e+00	7.234369e-01
NC_000962.3	21824	336140	0	A	T	0.012	-1.452232e+01	6.338700e+01	1.971945e+00	8.188269e-01
NC_000962.3	4114	336191	0	A	T	0.152	1.325394e+01	7.794418e+01	1.972753e+00	8.650050e-01
NC_000962.3	8896	336257	0	A	T	0.028	6.941818e+01	5.565282e+01	1.965138e+00	2.125216e-01
NC_000962.3	3242	336332	0	A	T	0.126	-1.316813e+01	2.145399e+01	1.958795e+00	5.394772e-01
NC_000962.3	1975	336344	0	A	T	0.212	9.706352e-01	1.838847e+01	1.969617e+00	9.579122e-01
NC_000962.3	165	336357	0	A	T	0.017	1.672851e+01	4.062750e+01	1.960746e+00	6.805958e-01
NC_000962.3	18713	336406	0	A	T	0.011	-1.123453e+01	4.719662e+01	1.956712e+00	8.118943e-01
NC_000962.3	169	336423	0	A	T	0.401	-1.004504e+01	2.083771e+01	1.941417e+00	6.298531e-01
NC_000962.3	26593	336439	0	A	T	0.112	-1.606290e+01	1.973400e+01	1.943564e+00	4.158274e-01
NC_000962.3	23544	336443	0	A	T	0.106	-1.061512e+01	1.988675e+01	1.955659e+00	5.935964e-01
NC_000962.3	26594	336459	0	A	T	0.017	6.161943e+00	4.710850e+01	1.970119e+00	8.959535e-01
NC_000962.3	173	336480	0	A	T	0.419	-6.874913e+00	2.363068e+01	1.962212e+00	7.711552e-01
NC_000962.3	174	336504	0	A	T	0.470	-3.100974e+01	4.349934e+01	1.931268e+00	4.760634e-01
NC_000962.3	10971	336535	0	A	T	0.044	-8.084450e+00	3.113772e+01	1.972366e+00	7.951909e-01
NC_000962.3	10972	336538	0	A	T	0.035	-2.494807e+01	3.425420e+01	1.976596e+00	4.665628e-01
NC_000962.3	10973	336546	0	A	T	0.029	-4.486672e+01	3.795276e+01	1.968100e+00	2.373777e-01
NC_000962.3	177	336560	0	A	T	0.361	3.209095e+00	1.751565e+01	1.967448e+00	8.546627e-01
NC_000962.3	178	336590	0	A	T	0.442	-4.573442e+01	3.024060e+01	1.909310e+00	1.307149e-01
NC_000962.3	37401	336728	0	A	T	0.083	-5.970406e+01	2.444048e+01	1.859861e+00	1.471977e-02
NC_000962.3	36855	336801	0	A	T	0.039	-3.307924e+00	2.722059e+01	1.960394e+00	9.032978e-01
NC_000962.3	61565	337080	0	A	T	0.017	-7.177116e+01	7.962399e+01	1.959361e+00	3.675742e-01
NC_000962.3	4657	337482	0	A	T	0.041	-7.430068e+01	1.560275e+02	1.966617e+00	6.340191e-01
NC_000962.3	37404	337849	0	A	T	0.011	2.782997e+01	5.828259e+01	1.971286e+00	6.330951e-01
NC_000962.3	37405	337863	0	A	T	0.027	-1.848063e+01	3.770884e+01	1.966414e+00	6.241641e-01
NC_000962.3	36858	337959	0	A	T	0.282	-5.567428e+01	2.079558e+01	1.830056e+00	7.527700e-03
NC_000962.3	36859	338020	0	A	T	0.309	-7.915514e+00	2.455021e+01	1.943135e+00	7.471912e-01
NC_000962.3	4115	338100	0	A	T	0.338	-7.077779e+01	2.562686e+01	1.769165e+00	5.837416e-03
NC_000962.3	44009	338338	0	A	T	0.012	-2.994766e+01	5.763848e+01	1.962743e+00	6.034565e-01
NC_000962.3	43579	338415	0	A	T	0.019	-3.374282e+01	3.639517e+01	1.960706e+00	3.540540e-01
NC_000962.3	37168	338453	0	A	T	0.194	-1.164141e+01	1.935038e+01	1.945575e+00	5.475497e-01
NC_000962.3	38091	338553	0	A	T	0.012	7.226467e+01	4.833956e+01	1.973083e+00	1.352006e-01
NC_000962.3	37941	338618	0	A	T	0.051	4.337754e+01	3.431335e+01	1.970901e+00	2.064251e-01
NC_000962.3	2321	338648	0	A	T	0.113	-7.321089e+00	2.194443e+01	1.960783e+00	7.387266e-01
NC_000962.3	180	338669	0	A	T	0.132	-8.660959e+00	2.173298e+01	1.969013e+00	6.903221e-01
NC_000962.3	183	338719	0	A	T	0.042	-5.370586e+01	3.818096e+01	1.945818e+00	1.598080e-01
NC_000962.3	184	338844	0	A	T	0.294	1.141565e+01	2.286784e+01	1.965267e+00	6.177317e-01
NC_000962.3	185	338876	0	A	T	0.340	-4.932103e+00	2.191882e+01	1.968070e+00	8.220055e-01
NC_000962.3	186	338903	0	A	T	0.371	2.847813e+00	2.669627e+01	1.972952e+00	9.150655e-01
NC_000962.3	8988	338984	0	A	T	0.012	-3.306446e+01	7.389178e+01	1.958528e+00	6.546177e-01
NC_000962.3	10031	338990	0	A	T	0.012	-7.832090e+01	1.487390e+02	1.974136e+00	5.985951e-01
NC_000962.3	3247	339095	0	A	T	0.019	3.026745e+01	4.506478e+01	1.963732e+00	5.019437e-01
NC_000962.3	188	340132	0	A	T	0.077	-6.313726e+01	6.314037e+01	1.962006e+00	3.175414e-01
NC_000962.3	189	340372	0	A	T	0.432	6.659012e+01	9.439287e+01	1.975643e+00	4.806665e-01
NC_000962.3	190	342146	0	A	T	0.057	5.273818e+01	2.096327e+02	1.980440e+00	8.014145e-01
NC_000962.3	5813	342340	0	A	T	0.108	-6.402859e+01	1.371726e+02	1.980735e+00	6.407487e-01
NC_000962.3	8989	345694	0	A	T	0.022	-1.034003e+02	3.128915e+02	1.985083e+00	7.411066e-01
NC_000962.3	4658	345697	0	A	T	0.041	8.549404e+01	2.254261e+02	1.978386e+00	7.045673e-01
NC_000962.3	192	346275	0	A	T	0.498	-1.693244e+02	2.404261e+02	1.975775e+00	4.814064e-01
NC_000962.3	10437	347710	0	A	T	0.021	-3.524901e+02	2.215748e+02	1.972937e+00	1.119162e-01
NC_000962.3	6232	347829	0	A	T	0.023	-7.752105e+00	1.189572e+02	1.979019e+00	9.480521e-01
NC_000962.3	8991	352446	0	A	T	0.022	-1.034003e+02	3.128915e+02	1.985083e+00	7.411066e-01
NC_000962.3	193	353309	0	A	T	0.053	8.967976e+01	2.289978e+02	1.985626e+00	6.954116e-01
NC_000962.3	194	353365	0	A	T	0.053	8.967976e+01	2.289978e+02	1.985626e+00	6.954116e-01
NC_000962.3	195	356528	0	A	T	0.498	-3.028337e+01	2.089793e+02	1.972492e+00	8.848063e-01
NC_000962.3	8160	361362	0	A	T	0.020	-1.094671e+02	1.520969e+02	1.960465e+00	4.718418e-01
NC_000962.3	22392	361805	0	A	T	0.014	-1.056982e+02	1.110417e+02	1.950636e+00	3.413557e-01
NC_000962.3	13855	362667	0	A	T	0.015	-7.027909e+01	1.144354e+02	1.951311e+00	5.392441e-01
NC_000962.3	4659	363279	0	A	T	0.041	8.549404e+01	2.254261e+02	1.978386e+00	7.045673e-01
NC_000962.3	196	363464	0	A	T	0.053	-2.102977e+02	2.538343e+02	1.996397e+00	4.075654e-01
NC_000962.3	2821	364499	0	A	T	0.038	-6.687930e+00	9.888741e+01	1.971754e+00	9.460903e-01
NC_000962.3	197	364854	0	A	T	0.047	7.765265e+01	1.602779e+02	1.979322e+00	6.281307e-01
NC_000962.3	10438	367231	0	A	T	0.021	-9.204210e+00	2.367551e+02	1.981004e+00	9.689955e-01
NC_000962.3	10032	367707	0	A	T	0.010	2.021913e+01	1.874992e+02	1.972598e+00	9.141444e-01
NC_000962.3	5687	368651	0	A	T	0.015	-1.638624e+01	5.856679e+01	1.969008e+00	7.796903e-01
NC_000962.3	4660	372289	0	A	T	0.014	-3.879794e-01	1.589057e+02	1.976119e+00	9.980523e-01
NC_000962.3	199	372913	0	A	T	0.212	-4.195751e+01	8.405264e+01	1.987249e+00	6.177456e-01
NC_000962.3	200	373283	0	A	T	0.496	8.570701e+01	9.244004e+01	1.956547e+00	3.540333e-01
NC_000962.3	61485	373372	0	A	T	0.014	4.071577e+01	4.249151e+01	1.963795e+00	3.381554e-01
NC_000962.3	201	374353	0	A	T	0.046	8.706283e+00	1.584332e+02	1.979273e+00	9.561858e-01
NC_000962.3	202	376774	0	A	T	0.424	7.183569e+00	5.949147e+01	1.971861e+00	9.039102e-01
NC_000962.3	203	377014	0	A	T	0.046	1.284769e+02	1.735230e+02	1.980240e+00	4.592043e-01
NC_000962.3	204	379528	0	A	T	0.053	-2.102977e+02	2.538343e+02	1.996397e+00	4.075654e-01
NC_000962.3	4117	382984	0	A	T	0.017	-1.905486e+02	2.988171e+02	1.989145e+00	5.238093e-01
NC_000962.3	206	383716	0	A	T	0.048	7.521518e+01	1.044482e+02	1.959504e+00	4.715955e-01
NC_000962.3	207	384380	0	A	T	0.499	-2.907891e+01	3.376713e+02	1.980532e+00	9.313890e-01
NC_000962.3	8161	385855	0	A	T	0.013	-1.154660e+02	2.046043e+02	1.979475e+00	5.726326e-01
NC_000962.3	5815	386013	0	A	T	0.107	-3.551560e+01	1.037988e+02	1.969594e+00	7.322934e-01
NC_000962.3	208	386432	0	A	T	0.500	-8.073612e+01	2.494855e+02	1.956877e+00	7.462909e-01
NC_000962.3	8994	386707	0	A	T	0.021	1.211201e+02	2.624079e+02	1.983966e+00	6.444745e-01
NC_000962.3	5816	386935	0	A	T	0.112	1.454701e+01	1.421223e+02	1.980889e+00	9.184920e-01
NC_000962.3	2326	387353	0	A	T	0.138	1.145388e+02	1.107007e+02	1.987648e+00	3.010366e-01
NC_000962.3	1984	389038	0	A	T	0.012	5.913512e+01	2.859527e+02	1.986337e+00	8.362018e-01
NC_000962.3	209	390828	0	A	T	0.498	5.701118e+01	1.460279e+02	1.977254e+00	6.963024e-01
NC_000962.3	210	391853	0	A	T	0.206	-3.173534e+00	7.423659e+01	1.971056e+00	9.659090e-01
NC_000962.3	211	392261	0	A	T	0.056	-2.287994e+01	1.349423e+02	1.974935e+00	8.653906e-01
NC_000962.3	4661	393623	0	A	T	0.014	2.375545e+01	1.971889e+02	1.982773e+00	9.041311e-01
NC_000962.3	8162	393780	0	A	T	0.019	-1.162491e+02	1.792538e+02	1.966307e+00	5.167782e-01
NC_000962.3	4662	394001	0	A	T	0.041	2.532611e+02	2.238373e+02	1.994894e+00	2.580972e-01
NC_000962.3	10442	394897	0	A	T	0.021	-9.204210e+00	2.367551e+02	1.981004e+00	9.689955e-01
NC_000962.3	8995	396198	0	A	T	0.022	-1.034003e+02	3.128915e+02	1.985083e+00	7.411066e-01
NC_000962.3	212	396199	0	A	T	0.055	9.854139e+01	2.095943e+02	1.972039e+00	6.383334e-01
NC_000962.3	4118	397275	0	A	T	0.151	7.228222e+01	7.758764e+01	1.954964e+00	3.517253e-01
NC_000962.3	14011	398116	0	A	T	0.037	-3.327074e+01	1.373099e+02	1.980748e+00	8.085871e-01
NC_000962.3	3682	401678	0	A	T	0.034	1.409837e+01	4.414781e+01	1.964666e+00	7.495222e-01
NC_000962.3	2327	403364	0	A	T	0.136	-2.177022e+00	1.182485e+02	1.979711e+00	9.853145e-01
NC_000962.3	2328	403920	0	A	T	0.137	8.777961e+01	1.169877e+02	1.984125e+00	4.532059e-01
NC_000962.3	213	403980	0	A	T	0.498	-2.348652e+02	2.694634e+02	1.967183e+00	3.836039e-01
NC_000962.3	2329	404003	0	A	T	0.018	2.726146e+02	1.560587e+02	1.838854e+00	8.092231e-02
NC_000962.3	214	404326	0	A	T	0.474	5.495312e+01	1.049227e+02	1.964713e+00	6.005527e-01
NC_000962.3	15794	405439	0	A	T	0.013	-2.573014e+01	2.196342e+02	1.985809e+00	9.067614e-01
NC_000962.3	4119	405750	0	A	T	0.018	-5.982305e+01	3.044065e+02	1.987480e+00	8.442346e-01
NC_000962.3	2330	408723	0	A	T	0.217	-7.352417e+01	1.044949e+02	1.973319e+00	4.818129e-01
NC_000962.3	4663	409569	0	A	T	0.041	-1.109082e+02	2.253429e+02	1.979093e+00	6.226878e-01
NC_000962.3	8996	409940	0	A	T	0.021	-1.698151e+02	1.831930e+02	1.985324e+00	3.541317e-01
NC_000962.3	4120	411803	0	A	T	0.014	2.018431e+02	2.707467e+02	1.974385e+00	4.561162e-01
NC_000962.3	216	414486	0	A	T	0.497	1.209785e+02	2.110327e+02	1.981743e+00	5.665729e-01
NC_000962.3	217	420008	0	A	T	0.500	-3.448729e+02	6.060347e+02	1.974946e+00	5.694217e-01
NC_000962.3	218	424321	0	A	T	0.499	1.567102e+02	2.014342e+02	1.982803e+00	4.367429e-01
NC_000962.3	219	424981	0	A	T	0.053	1.849738e+02	1.759776e+02	1.966951e+00	2.934202e-01
NC_000962.3	38096	425337	0	A	T	0.012	-1.056786e+01	4.665233e+01	1.958508e+00	8.208337e-01
NC_000962.3	2331	425342	0	A	T	0.092	-1.389391e+01	2.524886e+01	1.956890e+00	5.822335e-01
NC_000962.3	38097	425344	0	A	T	0.067	1.200486e+01	2.553719e+01	1.973466e+00	6.383761e-01
NC_000962.3	220	425871	0	A	T	0.015	1.725324e+02	1.269406e+02	1.966906e+00	1.743587e-01
NC_000962.3	44820	426428	0	A	T	0.015	-1.495952e+01	5.869951e+01	1.964485e+00	7.988844e-01
NC_000962.3	48482	426462	0	A	T	0.015	1.851754e+01	5.010844e+01	1.956752e+00	7.117852e-01
NC_000962.3	38409	427359	0	A	T	0.049	1.797327e+01	2.306644e+01	1.970209e+00	4.360223e-01
NC_000962.3	223	428698	0	A	T	0.057	-2.761835e+01	1.936884e+02	1.985245e+00	8.866373e-01
NC_000962.3	5819	428840	0	A	T	0.106	2.341664e+01	8.714972e+01	1.974019e+00	7.882123e-01
NC_000962.3	8163	429500	0	A	T	0.012	3.139228e+01	1.201177e+02	1.967547e+00	7.938717e-01
NC_000962.3	5820	430756	0	A	T	0.111	1.207511e+01	1.368887e+02	1.980801e+00	9.297240e-01
NC_000962.3	224	432536	0	A	T	0.047	6.399629e+01	1.674279e+02	1.979027e+00	7.023588e-01
NC_000962.3	8999	432591	0	A	T	0.022	-1.034003e+02	3.128915e+02	1.985083e+00	7.411066e-01
NC_000962.3	5259	433522	0	A	T	0.023	4.590876e+00	2.635984e+02	1.986909e+00	9.861076e-01
NC_000962.3	4126	435181	0	A	T	0.014	2.018431e+02	2.707467e+02	1.974385e+00	4.561162e-01
NC_000962.3	5821	435190	0	A	T	0.112	-3.013189e+01	1.436344e+02	1.981457e+00	8.338746e-01
NC_000962.3	4127	436137	0	A	T	0.014	2.018431e+02	2.707467e+02	1.974385e+00	4.561162e-01
NC_000962.3	9000	436350	0	A	T	0.022	-1.034003e+02	3.128915e+02	1.985083e+00	7.411066e-01
NC_000962.3	5822	438158	0	A	T	0.107	-1.052667e+01	1.156110e+02	1.976171e+00	9.274664e-01
NC_000962.3	4668	439978	0	A	T	0.011	-3.113896e+02	9.036741e+01	1.941272e+00	5.895591e-04
NC_000962.3	4128	440099	0	A	T	0.013	1.628643e+02	2.761992e+02	1.976732e+00	5.555311e-01
NC_000962.3	14012	440560	0	A	T	0.037	-3.327074e+01	1.373099e+02	1.980748e+00	8.085871e-01
NC_000962.3	5690	440819	0	A	T	0.037	-6.703987e+01	1.364587e+02	1.966571e+00	6.233185e-01
NC_000962.3	225	441823	0	A	T	0.050	-8.638886e+01	1.791033e+02	1.974483e+00	6.296542e-01
NC_000962.3	4669	443193	0	A	T	0.040	7.541999e+01	1.753420e+02	1.981281e+00	6.671799e-01
NC_000962.3	5823	443277	0	A	T	0.112	-1.307872e+01	1.151837e+02	1.976387e+00	9.096167e-01
NC_000962.3	4670	443715	0	A	T	0.040	-1.143071e+02	1.571217e+02	1.969579e+00	4.670613e-01
NC_000962.3	2333	444351	0	A	T	0.218	-1.130642e+02	1.181945e+02	1.985773e+00	3.389699e-01
NC_000962.3	226	445780	0	A	T	0.057	5.273818e+01	2.096327e+02	1.980440e+00	8.014145e-01
NC_000962.3	5824	446165	0	A	T	0.112	1.454701e+01	1.421223e+02	1.980889e+00	9.184920e-01
NC_000962.3	8168	447698	0	A	T	0.014	1.741538e+02	2.521177e+02	1.976299e+00	4.898512e-01
NC_000962.3	5825	448266	0	A	T	0.082	5.027388e+01	9.847222e+01	1.984051e+00	6.097706e-01
NC_000962.3	10444	450640	0	A	T	0.028	-3.840620e+01	9.862242e+01	1.977622e+00	6.970316e-01
NC_000962.3	2334	453367	0	A	T	0.045	9.761333e+00	3.273661e+01	1.965499e+00	7.656204e-01
NC_000962.3	6235	453780	0	A	T	0.028	-2.958987e+01	1.312203e+02	1.968307e+00	8.216316e-01
NC_000962.3	5826	454167	0	A	T	0.112	-1.427095e+01	1.049168e+02	1.972442e+00	8.918276e-01
NC_000962.3	227	454295	0	A	T	0.366	2.689247e+01	4.958902e+01	1.976900e+00	5.877105e-01
NC_000962.3	228	454333	0	A	T	0.055	1.615265e+01	1.191467e+02	1.965734e+00	8.921850e-01
NC_000962.3	5827	456281	0	A	T	0.108	-5.469082e+01	1.427278e+02	1.981038e+00	7.016540e-01
NC_000962.3	229	456594	0	A	T	0.053	-2.102977e+02	2.538343e+02	1.996397e+00	4.075654e-01
NC_000962.3	5260	457073	0	A	T	0.023	4.590876e+00	2.635984e+02	1.986909e+00	9.861076e-01
NC_000962.3	5828	457326	0	A	T	0.084	3.412577e+00	9.874420e+01	1.979773e+00	9.724367e-01
NC_000962.3	15803	457402	0	A	T	0.013	-9.469565e+01	2.307775e+02	1.985256e+00	6.816368e-01
NC_000962.3	230	457452	0	A	T	0.438	9.018921e+01	1.152495e+02	1.977052e+00	4.340463e-01
NC_000962.3	231	459399	0	A	T	0.486	-7.961108e+01	6.772881e+01	1.931491e+00	2.400587e-01
NC_000962.3	232	460413	0	A	T	0.046	1.284769e+02	1.735230e+02	1.980240e+00	4.592043e-01
NC_000962.3	8169	460872	0	A	T	0.015	-1.776113e+01	2.138826e+02	1.974334e+00	9.338328e-01
NC_000962.3	14013	463336	0	A	T	0.039	-1.411266e+01	1.302134e+02	1.974099e+00	9.137121e-01
NC_000962.3	233	465300	0	A	T	0.053	-2.102977e+02	2.538343e+02	1.996397e+00	4.075654e-01
NC_000962.3	6238	466096	0	A	T	0.028	1.903175e+01	1.938849e+02	1.981355e+00	9.218221e-01
NC_000962.3	15804	466185	0	A	T	0.013	-9.469565e+01	2.307775e+02	1.985256e+00	6.816368e-01
NC_000962.3	234	467498	0	A	T	0.500	6.728497e+01	2.634379e+02	1.963200e+00	7.984506e-01
NC_000962.3	237	467546	0	A	T	0.499	2.378597e+02	3.571301e+02	1.977220e+00	5.055228e-01
NC_000962.3	240	467621	0	A	T	0.497	8.264819e+01	1.584314e+02	1.974635e+00	6.020023e-01
NC_000962.3	241	467638	0	A	T	0.498	1.130899e+02	1.800346e+02	1.982429e+00	5.300242e-01
NC_000962.3	5829	469420	0	A	T	0.083	1.322899e+00	9.144649e+01	1.977962e+00	9.884604e-01
NC_000962.3	5261	469466	0	A	T	0.022	-1.349195e+02	2.386554e+02	1.985599e+00	5.719567e-01
NC_000962.3	4129	471375	0	A	T	0.014	2.018431e+02	2.707467e+02	1.974385e+00	4.561162e-01
NC_000962.3	2337	472207	0	A	T	0.018	4.358317e+02	1.419914e+02	1.826775e+00	2.194187e-03
NC_000962.3	2338	472705	0	A	T	0.218	-6.473250e+01	1.240141e+02	1.985955e+00	6.017853e-01
NC_000962.3	245	475178	0	A	T	0.498	3.823597e+01	2.017604e+02	1.974566e+00	8.497246e-01
NC_000962.3	246	477234	0	A	T	0.053	8.967976e+01	2.289978e+02	1.985626e+00	6.954116e-01
NC_000962.3	9004	478015	0	A	T	0.018	-8.944687e+01	9.959174e+01	1.970460e+00	3.692984e-01
NC_000962.3	3254	478358	0	A	T	0.052	-5.131908e+00	1.414467e+02	1.978476e+00	9.710640e-01
NC_000962.3	1987	478662	0	A	T	0.013	2.519854e+01	1.952348e+02	1.972794e+00	8.973262e-01
NC_000962.3	2339	479632	0	A	T	0.137	1.541103e+01	1.235036e+02	1.982714e+00	9.007176e-01
NC_000962.3	5640	483292	0	A	T	0.061	9.758568e+00	2.930552e+01	1.976225e+00	7.391985e-01
NC_000962.3	249	483935	0	A	T	0.187	1.246315e+02	7.642801e+01	1.959315e+00	1.032222e-01
NC_000962.3	1989	484428	0	A	T	0.012	5.913512e+01	2.859527e+02	1.986337e+00	8.362018e-01
NC_000962.3	250	484596	0	A	T	0.054	2.403796e+02	2.567865e+02	1.983881e+00	3.494118e-01
NC_000962.3	9007	485475	0	A	T	0.021	-2.996803e+02	1.990072e+02	1.988629e+00	1.323692e-01
NC_000962.3	251	485811	0	A	T	0.055	9.854139e+01	2.095943e+02	1.972039e+00	6.383334e-01
NC_000962.3	8170	486030	0	A	T	0.014	7.674996e+01	3.285672e+02	1.984765e+00	8.153444e-01
NC_000962.3	5831	487852	0	A	T	0.106	5.394220e+01	7.503410e+01	1.986959e+00	4.723448e-01
NC_000962.3	10445	488037	0	A	T	0.024	8.808194e+00	1.445334e+02	1.976028e+00	9.514156e-01
NC_000962.3	4132	489073	0	A	T	0.155	7.514551e+01	1.287919e+02	1.976693e+00	5.596932e-01
NC_000962.3	252	489935	0	A	T	0.437	8.655039e+01	1.046744e+02	1.983161e+00	4.084888e-01
NC_000962.3	5832	491591	0	A	T	0.112	-3.013189e+01	1.436344e+02	1.981457e+00	8.338746e-01
NC_000962.3	253	491742	0	A	T	0.057	5.273818e+01	2.096327e+02	1.980440e+00	8.014145e-01
NC_000962.3	254	492150	0	A	T	0.057	5.273818e+01	2.096327e+02	1.980440e+00	8.014145e-01
NC_000962.3	255	497491	0	A	T	0.053	8.967976e+01	2.289978e+02	1.985626e+00	6.954116e-01
NC_000962.3	256	498531	0	A	T	0.057	5.273818e+01	2.096327e+02	1.980440e+00	8.014145e-01
NC_000962.3	257	498557	0	A	T	0.429	3.305436e+01	7.736042e+01	1.980043e+00	6.692561e-01
NC_000962.3	2342	501535	0	A	T	0.135	-5.001696e+01	9.919619e+01	1.977397e+00	6.142001e-01
NC_000962.3	4133	501615	0	A	T	0.042	-5.711011e+01	1.407126e+02	1.991476e+00	6.849172e-01
NC_000962.3	1990	502284	0	A	T	0.012	5.913512e+01	2.859527e+02	1.986337e+00	8.362018e-01
NC_000962.3	258	502589	0	A	T	0.500	-2.755335e+02	5.206653e+02	1.977465e+00	5.967707e-01
NC_000962.3	260	505974	0	A	T	0.056	3.372339e+00	1.152278e+02	1.969699e+00	9.766569e-01
NC_000962.3	261	507029	0	A	T	0.054	2.403796e+02	2.567865e+02	1.983881e+00	3.494118e-01
NC_000962.3	4674	507481	0	A	T	0.041	1.570045e+01	2.482863e+02	1.984012e+00	9.495900e-01
NC_000962.3	4134	508218	0	A	T	0.013	1.628643e+02	2.761992e+02	1.976732e+00	5.555311e-01
NC_000962.3	8171	508668	0	A	T	0.014	4.361122e+01	2.362119e+02	1.972176e+00	8.535532e-01
NC_000962.3	263	513257	0	A	T	0.496	1.567216e+01	1.191991e+02	1.974542e+00	8.954192e-01
NC_000962.3	3257	513817	0	A	T	0.015	-1.500107e+02	1.623119e+02	1.985774e+00	3.555665e-01
NC_000962.3	7373	514158	0	A	T	0.016	9.455187e+01	2.112993e+02	1.985848e+00	6.546126e-01
NC_000962.3	4135	514245	0	A	T	0.041	1.056311e+02	1.845205e+02	1.976870e+00	5.671188e-01
NC_000962.3	15806	515067	0	A	T	0.013	-9.853852e+00	2.176251e+02	1.985773e+00	9.638926e-01
NC_000962.3	6240	515125	0	A	T	0.028	1.903175e+01	1.938849e+02	1.981355e+00	9.218221e-01
NC_000962.3	266	517358	0	A	T	0.057	5.273818e+01	2.096327e+02	1.980440e+00	8.014145e-01
NC_000962.3	267	518987	0	A	T	0.049	-1.496023e+01	1.414673e+02	1.972846e+00	9.157985e-01
NC_000962.3	9009	519974	0	A	T	0.022	-1.034003e+02	3.128915e+02	1.985083e+00	7.411066e-01
NC_000962.3	8172	522406	0	A	T	0.014	7.674996e+01	3.285672e+02	1.984765e+00	8.153444e-01
NC_000962.3	268	524891	0	A	T	0.210	-1.104368e+02	9.226637e+01	1.992256e+00	2.315749e-01
NC_000962.3	5834	525833	0	A	T	0.112	-5.260125e+01	1.223832e+02	1.982990e+00	6.674148e-01
NC_000962.3	5692	530917	0	A	T	0.037	-6.703987e+01	1.364587e+02	1.966571e+00	6.233185e-01
NC_000962.3	269	533547	0	A	T	0.050	2.283609e+00	1.783091e+02	1.978375e+00	9.897839e-01
NC_000962.3	6241	533781	0	A	T	0.028	1.903175e+01	1.938849e+02	1.981355e+00	9.218221e-01
NC_000962.3	2343	534691	0	A	T	0.217	7.873507e+00	1.013527e+02	1.978638e+00	9.380925e-01
NC_000962.3	8173	535045	0	A	T	0.015	9.110522e+01	2.208453e+02	1.978027e+00	6.800270e-01
NC_000962.3	2344	535695	0	A	T	0.137	4.416404e+01	1.157255e+02	1.980855e+00	7.028071e-01
NC_000962.3	10034	537019	0	A	T	0.011	-3.784796e+01	2.764357e+02	1.987965e+00	8.911223e-01
NC_000962.3	4676	539608	0	A	T	0.013	7.577472e+01	1.927590e+02	1.978789e+00	6.943130e-01
NC_000962.3	271	541201	0	A	T	0.499	1.045177e+02	1.879420e+02	1.984165e+00	5.782378e-01
NC_000962.3	272	542014	0	A	T	0.054	2.403796e+02	2.567865e+02	1.983881e+00	3.494118e-01
NC_000962.3	273	542514	0	A	T	0.046	1.284769e+02	1.735230e+02	1.980240e+00	4.592043e-01
NC_000962.3	4136	544461	0	A	T	0.153	-2.019176e-02	1.078823e+02	1.975454e+00	9.998507e-01
NC_000962.3	6242	544683	0	A	T	0.027	9.371320e+01	2.127186e+02	1.989986e+00	6.596202e-01
NC_000962.3	274	546357	0	A	T	0.057	5.273818e+01	2.096327e+02	1.980440e+00	8.014145e-01
NC_000962.3	4137	546914	0	A	T	0.154	4.342204e+01	1.360912e+02	1.980673e+00	7.497337e-01
NC_000962.3	5262	547529	0	A	T	0.023	3.725653e+02	1.898979e+02	2.039210e+00	5.000856e-02
NC_000962.3	3258	547575	0	A	T	0.022	-1.796219e+01	1.937296e+02	1.983363e+00	9.261436e-01
NC_000962.3	275	549363	0	A	T	0.050	-8.638886e+01	1.791033e+02	1.974483e+00	6.296542e-01
NC_000962.3	8174	550820	0	A	T	0.014	7.674996e+01	3.285672e+02	1.984765e+00	8.153444e-01
NC_000962.3	8175	551095	0	A	T	0.013	-1.154660e+02	2.046043e+02	1.979475e+00	5.726326e-01
NC_000962.3	277	551525	0	A	T	0.476	1.089498e+02	1.410246e+02	1.959070e+00	4.399400e-01
NC_000962.3	5835	552496	0	A	T	0.110	3.889289e+01	1.025957e+02	1.973741e+00	7.046908e-01
NC_000962.3	278	555991	0	A	T	0.055	4.187935e+01	1.221157e+02	1.971888e+00	7.316993e-01
NC_000962.3	3259	557133	0	A	T	0.053	-5.477849e+00	1.652472e+02	1.984914e+00	9.735611e-01
NC_000962.3	10446	557952	0	A	T	0.022	2.742968e+02	2.085707e+02	1.969356e+00	1.887256e-01
NC_000962.3	2345	558501	0	A	T	0.138	1.001769e+01	1.185736e+02	1.980565e+00	9.326853e-01
NC_000962.3	9011	560067	0	A	T	0.022	-1.034003e+02	3.128915e+02	1.985083e+00	7.411066e-01
NC_000962.3	280	561776	0	A	T	0.050	2.283609e+00	1.783091e+02	1.978375e+00	9.897839e-01
NC_000962.3	14712	562552	0	A	T	0.011	1.165940e+02	7.934478e+01	1.943589e+00	1.419773e-01
NC_000962.3	2346	563420	0	A	T	0.217	-4.881677e+01	9.134968e+01	1.976085e+00	5.931703e-01
NC_000962.3	281	565655	0	A	T	0.212	4.875768e+01	1.239993e+02	1.978723e+00	6.942366e-01
NC_000962.3	1992	565961	0	A	T	0.012	1.486071e+02	1.939267e+02	1.956807e+00	4.436495e-01
NC_000962.3	4140	566323	0	A	T	0.017	5.302438e+00	5.070663e+01	1.960681e+00	9.167343e-01
NC_000962.3	5838	569897	0	A	T	0.101	-4.093852e+01	5.446743e+01	1.963172e+00	4.524343e-01
NC_000962.3	5695	569953	0	A	T	0.042	-1.029803e+01	6.447269e+01	1.966736e+00	8.731238e-01
NC_000962.3	3260	571943	0	A	T	0.053	-7.021351e+01	1.601010e+02	1.984363e+00	6.610632e-01
NC_000962.3	4677	571949	0	A	T	0.010	-3.170109e+02	9.320308e+01	1.946119e+00	6.933650e-04
NC_000962.3	282	572591	0	A	T	0.054	3.277091e+01	1.672005e+02	1.971452e+00	8.446460e-01
NC_000962.3	283	573262	0	A	T	0.485	-3.373573e+01	6.646840e+01	1.970679e+00	6.118680e-01
NC_000962.3	5263	574445	0	A	T	0.022	6.164977e+00	2.171730e+02	1.984582e+00	9.773580e-01
NC_000962.3	10447	574862	0	A	T	0.018	-4.916240e+01	1.001722e+02	1.964219e+00	6.236751e-01
NC_000962.3	5839	575679	0	A	T	0.108	-5.469082e+01	1.427278e+02	1.981038e+00	7.016540e-01
NC_000962.3	5264	575837	0	A	T	0.023	4.590876e+00	2.635984e+02	1.986909e+00	9.861076e-01
NC_000962.3	285	575907	0	A	T	0.047	5.617650e+01	1.378014e+02	1.971282e+00	6.835960e-01
NC_000962.3	10448	577001	0	A	T	0.011	-9.360151e+01	6.607280e+01	1.956154e+00	1.568542e-01
NC_000962.3	8176	579885	0	A	T	0.014	7.674996e+01	3.285672e+02	1.984765e+00	8.153444e-01
NC_000962.3	36881	580695	0	A	T	0.014	-9.538695e+00	5.464719e+01	1.968209e+00	8.614631e-01
NC_000962.3	5085	580727	0	A	T	0.026	-5.887531e+01	5.833177e+01	1.945567e+00	3.130311e-01
NC_000962.3	287	580772	0	A	T	0.220	1.928539e+01	1.795345e+01	1.968245e+00	2.829600e-01
NC_000962.3	289	583171	0	A	T	0.053	-2.102977e+02	2.538343e+02	1.996397e+00	4.075654e-01
NC_000962.3	290	584171	0	A	T	0.057	2.269596e+01	1.625938e+02	1.975405e+00	8.890105e-01
NC_000962.3	2347	584438	0	A	T	0.214	-9.293355e+01	7.706648e+01	1.963218e+00	2.281049e-01
NC_000962.3	14016	586214	0	A	T	0.041	-7.561453e+01	1.312788e+02	1.969571e+00	5.647367e-01
NC_000962.3	2348	589536	0	A	T	0.219	4.650750e+01	1.065812e+02	1.981393e+00	6.626581e-01
NC_000962.3	292	590436	0	A	T	0.497	1.037530e+02	1.856491e+02	1.969554e+00	5.763601e-01
NC_000962.3	7376	594351	0	A	T	0.016	9.455187e+01	2.112993e+02	1.985848e+00	6.546126e-01
NC_000962.3	4141	595321	0	A	T	0.018	-5.982305e+01	3.044065e+02	1.987480e+00	8.442346e-01
NC_000962.3	4142	595400	0	A	T	0.040	-1.682887e+02	1.263251e+02	1.986365e+00	1.830584e-01
NC_000962.3	294	597816	0	A	T	0.474	1.745278e+01	1.142600e+02	1.974986e+00	8.786249e-01
NC_000962.3	295	598475	0	A	T	0.498	1.348895e+02	2.217283e+02	1.972106e+00	5.430703e-01
NC_000962.3	62863	598847	0	A	T	0.010	-3.734555e+01	5.655825e+01	1.949114e+00	5.091900e-01
NC_000962.3	4143	599165	0	A	T	0.041	1.056311e+02	1.845205e+02	1.976870e+00	5.671188e-01
NC_000962.3	296	599868	0	A	T	0.057	5.273818e+01	2.096327e+02	1.980440e+00	8.014145e-01
NC_000962.3	4680	599898	0	A	T	0.041	1.570045e+01	2.482863e+02	1.984012e+00	9.495900e-01
NC_000962.3	10452	600116	0	A	T	0.024	8.808194e+00	1.445334e+02	1.976028e+00	9.514156e-01
NC_000962.3	4681	600198	0	A	T	0.010	-3.170109e+02	9.320308e+01	1.946119e+00	6.933650e-04
NC_000962.3	4682	603403	0	A	T	0.041	1.570045e+01	2.482863e+02	1.984012e+00	9.495900e-01
NC_000962.3	297	605150	0	A	T	0.046	1.284769e+02	1.735230e+02	1.980240e+00	4.592043e-01
NC_000962.3	4683	605610	0	A	T	0.040	3.094894e+02	2.184247e+02	1.986148e+00	1.567742e-01
NC_000962.3	3261	608037	0	A	T	0.086	6.563193e+01	4.322571e+01	1.960633e+00	1.291958e-01
NC_000962.3	5841	608775	0	A	T	0.107	7.247847e+01	1.144021e+02	1.988222e+00	5.265040e-01
NC_000962.3	298	610120	0	A	T	0.497	5.398791e+01	1.703642e+02	1.971940e+00	7.513784e-01
NC_000962.3	1993	610604	0	A	T	0.012	5.913512e+01	2.859527e+02	1.986337e+00	8.362018e-01
NC_000962.3	299	611048	0	A	T	0.050	2.283609e+00	1.783091e+02	1.978375e+00	9.897839e-01
NC_000962.3	9014	611208	0	A	T	0.022	-1.034003e+02	3.128915e+02	1.985083e+00	7.411066e-01
NC_000962.3	4684	613989	0	A	T	0.040	3.388025e+02	1.939324e+02	1.977876e+00	8.089778e-02
NC_000962.3	10036	617871	0	A	T	0.011	-3.784796e+01	2.764357e+02	1.987965e+00	8.911223e-01
NC_000962.3	4144	618279	0	A	T	0.013	1.628643e+02	2.761992e+02	1.976732e+00	5.555311e-01
NC_000962.3	301	620625	0	A	T	0.049	-8.685320e+01	1.614792e+02	1.976208e+00	5.907762e-01
NC_000962.3	8178	621179	0	A	T	0.014	7.674996e+01	3.285672e+02	1.984765e+00	8.153444e-01
NC_000962.3	302	621598	0	A	T	0.047	6.399629e+01	1.674279e+02	1.979027e+00	7.023588e-01
NC_000962.3	8179	622663	0	A	T	0.014	7.674996e+01	3.285672e+02	1.984765e+00	8.153444e-01
NC_000962.3	3262	623021	0	A	T	0.033	5.208977e+01	1.498687e+02	1.972592e+00	7.282262e-01
NC_000962.3	37173	623222	0	A	T	0.018	4.486643e+01	3.921249e+01	1.976271e+00	2.527804e-01
NC_000962.3	37420	623268	0	A	T	0.074	-1.201737e-01	2.112206e+01	1.961242e+00	9.954614e-01
NC_000962.3	45341	623298	0	A	T	0.019	-7.481785e+01	4.476515e+01	1.906916e+00	9.492213e-02
NC_000962.3	303	623472	0	A	T	0.390	1.223163e+01	2.434429e+01	1.998973e+00	6.154504e-01
NC_000962.3	304	623508	0	A	T	0.358	2.011772e+00	2.197209e+01	1.973738e+00	9.270631e-01
NC_000962.3	4685	625444	0	A	T	0.041	2.532611e+02	2.238373e+02	1.994894e+00	2.580972e-01
NC_000962.3	305	627485	0	A	T	0.052	8.001340e+01	1.150968e+02	1.947431e+00	4.870786e-01
NC_000962.3	5843	628334	0	A	T	0.082	6.142153e+01	8.935391e+01	1.990242e+00	4.919696e-01
NC_000962.3	306	628864	0	A	T	0.054	2.403796e+02	2.567865e+02	1.983881e+00	3.494118e-01
NC_000962.3	4145	628895	0	A	T	0.155	4.190647e+01	1.408181e+02	1.980469e+00	7.660668e-01
NC_000962.3	5844	629925	0	A	T	0.107	-6.331070e+01	1.348853e+02	1.979509e+00	6.388950e-01
NC_000962.3	307	630722	0	A	T	0.436	1.809747e+02	1.082543e+02	1.983835e+00	9.484059e-02
NC_000962.3	4146	631689	0	A	T	0.018	-5.982305e+01	3.044065e+02	1.987480e+00	8.442346e-01
NC_000962.3	3263	632330	0	A	T	0.033	5.208977e+01	1.498687e+02	1.972592e+00	7.282262e-01
NC_000962.3	5845	632455	0	A	T	0.084	-4.913114e+01	7.260769e+01	1.973954e+00	4.987521e-01
NC_000962.3	3264	634041	0	A	T	0.022	-1.016895e+02	1.834499e+02	1.978624e+00	5.794676e-01
NC_000962.3	309	637319	0	A	T	0.476	1.113333e+02	1.522815e+02	1.964347e+00	4.648636e-01
NC_000962.3	5846	637730	0	A	T	0.104	-5.276201e+01	8.761621e+01	1.955528e+00	5.471615e-01
NC_000962.3	2350	637922	0	A	T	0.219	-1.126994e+01	1.182816e+02	1.980074e+00	9.241083e-01
NC_000962.3	5265	639592	0	A	T	0.023	-7.419956e+01	1.813634e+02	1.973326e+00	6.825259e-01
NC_000962.3	5847	640914	0	A	T	0.082	4.134975e+01	8.319363e+01	1.971103e+00	6.192613e-01
NC_000962.3	310	640954	0	A	T	0.053	1.174055e+02	1.548337e+02	1.968494e+00	4.484430e-01
NC_000962.3	6247	646243	0	A	T	0.028	1.903175e+01	1.938849e+02	1.981355e+00	9.218221e-01
NC_000962.3	311	648002	0	A	T	0.494	-3.913526e+01	9.192351e+01	1.976785e+00	6.703777e-01
NC_000962.3	312	648856	0	A	T	0.057	3.208134e+01	1.555215e+02	1.972215e+00	8.366063e-01
NC_000962.3	5848	648990	0	A	T	0.108	-2.178711e+01	1.387823e+02	1.982584e+00	8.752817e-01
NC_000962.3	313	655986	0	A	T	0.057	5.273818e+01	2.096327e+02	1.980440e+00	8.014145e-01
NC_000962.3	314	657081	0	A	T	0.055	9.854139e+01	2.095943e+02	1.972039e+00	6.383334e-01
NC_000962.3	315	657142	0	A	T	0.054	2.403796e+02	2.567865e+02	1.983881e+00	3.494118e-01
NC_000962.3	4147	657269	0	A	T	0.154	7.287493e-01	1.215113e+02	1.977935e+00	9.952158e-01
NC_000962.3	10453	657730	0	A	T	0.020	-3.753902e+02	2.147159e+02	1.962013e+00	8.067280e-02
NC_000962.3	4148	658322	0	A	T	0.012	1.129309e+02	1.339863e+02	1.949734e+00	3.994828e-01
NC_000962.3	316	659341	0	A	T	0.057	5.273818e+01	2.096327e+02	1.980440e+00	8.014145e-01
NC_000962.3	9019	660075	0	A	T	0.021	2.786736e+01	1.899416e+02	1.968564e+00	8.833820e-01
NC_000962.3	317	662911	0	A	T	0.057	-2.761835e+01	1.936884e+02	1.985245e+00	8.866373e-01
NC_000962.3	9020	663146	0	A	T	0.021	-1.114010e+02	1.667054e+02	1.969535e+00	5.041058e-01
NC_000962.3	2351	664249	0	A	T	0.218	6.806676e+01	1.137999e+02	1.983405e+00	5.498714e-01
NC_000962.3	318	665293	0	A	T	0.438	1.591043e+02	1.229591e+02	1.981794e+00	1.959346e-01
NC_000962.3	3265	667659	0	A	T	0.053	-1.014217e+02	1.329851e+02	1.972119e+00	4.458231e-01
NC_000962.3	1997	668888	0	A	T	0.014	-1.518082e+02	1.231090e+02	1.958483e+00	2.177793e-01
NC_000962.3	319	669033	0	A	T	0.049	-1.243920e+02	1.535527e+02	1.970636e+00	4.180514e-01
NC_000962.3	320	669398	0	A	T	0.498	1.864967e+02	1.995370e+02	1.965784e+00	3.501634e-01
NC_000962.3	321	670545	0	A	T	0.055	2.413163e+01	1.283574e+02	1.967114e+00	8.509066e-01
NC_000962.3	323	672491	0	A	T	0.394	-6.909257e+01	2.467454e+01	1.749840e+00	5.191957e-03
NC_000962.3	44030	672722	0	A	T	0.031	-1.460153e+02	5.341447e+01	1.902716e+00	6.358681e-03
NC_000962.3	325	673238	0	A	T	0.293	-1.026116e+01	1.927206e+01	1.931413e+00	5.945245e-01
NC_000962.3	61572	673407	0	A	T	0.018	-8.797283e+01	8.761109e+01	1.943436e+00	3.155245e-01
NC_000962.3	44031	673564	0	A	T	0.033	-4.888421e+01	6.040381e+01	1.953839e+00	4.185131e-01
NC_000962.3	2352	675673	0	A	T	0.138	7.670933e+01	9.922826e+01	1.970152e+00	4.396437e-01
NC_000962.3	2353	675797	0	A	T	0.101	-5.069893e+01	1.076704e+02	1.979079e+00	6.378205e-01
NC_000962.3	4689	680007	0	A	T	0.041	1.570045e+01	2.482863e+02	1.984012e+00	9.495900e-01
NC_000962.3	5266	683154	0	A	T	0.023	4.590876e+00	2.635984e+02	1.986909e+00	9.861076e-01
NC_000962.3	326	683829	0	A	T	0.049	-8.685320e+01	1.614792e+02	1.976208e+00	5.907762e-01
NC_000962.3	10454	684362	0	A	T	0.020	-2.338592e+02	2.056681e+02	1.967780e+00	2.557420e-01
NC_000962.3	10455	685048	0	A	T	0.022	2.742968e+02	2.085707e+02	1.969356e+00	1.887256e-01
NC_000962.3	327	685461	0	A	T	0.499	7.911916e+01	2.830254e+02	1.980853e+00	7.798739e-01
NC_000962.3	328	685608	0	A	T	0.476	-1.978947e+01	9.991040e+01	1.971400e+00	8.430231e-01
NC_000962.3	4690	685991	0	A	T	0.040	-2.386834e+02	1.825135e+02	2.003114e+00	1.912129e-01
NC_000962.3	329	686264	0	A	T	0.047	7.765265e+01	1.602779e+02	1.979322e+00	6.281307e-01
NC_000962.3	4149	686655	0	A	T	0.150	2.273260e+01	8.524043e+01	1.970978e+00	7.897565e-01
NC_000962.3	10456	686915	0	A	T	0.020	-2.338592e+02	2.056681e+02	1.967780e+00	2.557420e-01
NC_000962.3	330	686972	0	A	T	0.493	-7.012011e+01	9.402097e+01	1.978782e+00	4.559430e-01
NC_000962.3	9022	687129	0	A	T	0.022	-1.034003e+02	3.128915e+02	1.985083e+00	7.411066e-01
NC_000962.3	1998	687191	0	A	T	0.012	-1.079585e+02	2.001615e+02	1.979668e+00	5.897434e-01
NC_000962.3	331	688793	0	A	T	0.057	8.333997e+01	1.612679e+02	1.964845e+00	6.054079e-01
NC_000962.3	10039	689655	0	A	T	0.011	-3.784796e+01	2.764357e+02	1.987965e+00	8.911223e-01
NC_000962.3	332	690450	0	A	T	0.056	2.845932e+01	1.359656e+02	1.970575e+00	8.342407e-01
NC_000962.3	333	690465	0	A	T	0.498	9.656965e+01	1.619303e+02	1.958499e+00	5.510465e-01
NC_000962.3	4150	691888	0	A	T	0.124	7.560100e-01	5.481947e+01	1.966566e+00	9.889992e-01
NC_000962.3	10040	691888	0	A	T	0.012	-1.245763e+02	6.373119e+01	1.957024e+00	5.085496e-02
NC_000962.3	334	694531	0	A	T	0.049	-4.355213e+00	1.265287e+02	1.972921e+00	9.725475e-01
NC_000962.3	7379	695560	0	A	T	0.016	9.455187e+01	2.112993e+02	1.985848e+00	6.546126e-01
NC_000962.3	336	696917	0	A	T	0.054	2.403796e+02	2.567865e+02	1.983881e+00	3.494118e-01
NC_000962.3	2354	697114	0	A	T	0.101	-2.710848e+01	1.105903e+02	1.978683e+00	8.064025e-01
NC_000962.3	337	698968	0	A	T	0.500	1.164933e+02	4.374519e+02	1.981340e+00	7.900554e-01
NC_000962.3	338	699840	0	A	T	0.046	1.284769e+02	1.735230e+02	1.980240e+00	4.592043e-01
NC_000962.3	4691	700286	0	A	T	0.041	8.549404e+01	2.254261e+02	1.978386e+00	7.045673e-01
NC_000962.3	6252	701336	0	A	T	0.027	9.371320e+01	2.127186e+02	1.989986e+00	6.596202e-01
NC_000962.3	1999	703356	0	A	T	0.012	5.913512e+01	2.859527e+02	1.986337e+00	8.362018e-01
NC_000962.3	6253	705595	0	A	T	0.028	3.655459e+01	2.249101e+02	1.988443e+00	8.709168e-01
NC_000962.3	4151	706008	0	A	T	0.014	2.018431e+02	2.707467e+02	1.974385e+00	4.561162e-01
NC_000962.3	340	707334	0	A	T	0.054	2.403796e+02	2.567865e+02	1.983881e+00	3.494118e-01
NC_000962.3	2355	709226	0	A	T	0.218	-1.071166e+02	1.311027e+02	1.988685e+00	4.140704e-01
NC_000962.3	341	712693	0	A	T	0.211	8.609268e+01	1.144833e+02	1.970021e+00	4.521960e-01
NC_000962.3	6255	713071	0	A	T	0.022	-1.477721e+01	1.094833e+02	1.975091e+00	8.926570e-01
NC_000962.3	342	713310	0	A	T	0.055	2.611258e+01	1.365255e+02	1.971880e+00	8.483510e-01
NC_000962.3	3266	720743	0	A	T	0.014	-2.175908e+02	1.078281e+02	1.959426e+00	4.382566e-02
NC_000962.3	343	721373	0	A	T	0.053	-2.102977e+02	2.538343e+02	1.996397e+00	4.075654e-01
NC_000962.3	10457	722094	0	A	T	0.020	-2.338592e+02	2.056681e+02	1.967780e+00	2.557420e-01
NC_000962.3	6256	722324	0	A	T	0.023	-7.752105e+00	1.189572e+02	1.979019e+00	9.480521e-01
NC_000962.3	344	725190	0	A	T	0.053	2.303037e+01	1.054635e+02	1.967414e+00	8.271767e-01
NC_000962.3	10458	725381	0	A	T	0.020	-3.753902e+02	2.147159e+02	1.962013e+00	8.067280e-02
NC_000962.3	2356	726703	0	A	T	0.216	9.119175e+00	8.570786e+01	1.972785e+00	9.152846e-01
NC_000962.3	4153	726816	0	A	T	0.044	1.126111e+02	1.415970e+02	1.985532e+00	4.266046e-01
NC_000962.3	4154	728557	0	A	T	0.018	-5.982305e+01	3.044065e+02	1.987480e+00	8.442346e-01
NC_000962.3	3267	733798	0	A	T	0.052	-5.034938e+01	1.397938e+02	1.980337e+00	7.187860e-01
NC_000962.3	9027	735387	0	A	T	0.021	1.564885e+01	2.882261e+02	1.986582e+00	9.567105e-01
NC_000962.3	4693	735901	0	A	T	0.041	1.570045e+01	2.482863e+02	1.984012e+00	9.495900e-01
NC_000962.3	2357	736710	0	A	T	0.190	2.389692e+01	1.170123e+02	1.982005e+00	8.382128e-01
NC_000962.3	348	738522	0	A	T	0.053	-2.102977e+02	2.538343e+02	1.996397e+00	4.075654e-01
NC_000962.3	4694	738816	0	A	T	0.041	1.570045e+01	2.482863e+02	1.984012e+00	9.495900e-01
NC_000962.3	5851	739444	0	A	T	0.082	6.339208e+01	9.034258e+01	1.989308e+00	4.830151e-01
NC_000962.3	4155	740349	0	A	T	0.013	1.628643e+02	2.761992e+02	1.976732e+00	5.555311e-01
NC_000962.3	221216	742550	0	A	T	0.016	1.651970e+02	6.268091e+01	1.814246e+00	8.512038e-03
NC_000962.3	2359	752343	0	A	T	0.218	-1.817718e+01	1.078984e+02	1.978249e+00	8.662461e-01
NC_000962.3	2360	752802	0	A	T	0.135	1.147340e+02	1.087322e+02	1.989335e+00	2.915530e-01
NC_000962.3	350	754186	0	A	T	0.498	2.833809e+01	1.667871e+02	1.973150e+00	8.651137e-01
NC_000962.3	7382	754285	0	A	T	0.016	9.455187e+01	2.112993e+02	1.985848e+00	6.546126e-01
NC_000962.3	15809	756523	0	A	T	0.013	-9.469565e+01	2.307775e+02	1.985256e+00	6.816368e-01
NC_000962.3	2361	757040	0	A	T	0.018	2.641692e+02	1.830134e+02	1.850895e+00	1.491643e-01
NC_000962.3	351	757139	0	A	T	0.053	1.731137e+02	1.934828e+02	1.965762e+00	3.711191e-01
NC_000962.3	352	757182	0	A	T	0.056	2.853752e+01	1.522798e+02	1.969144e+00	8.513781e-01
NC_000962.3	10042	758750	0	A	T	0.011	-3.784796e+01	2.764357e+02	1.987965e+00	8.911223e-01
NC_000962.3	5854	760115	0	A	T	0.109	1.469591e+01	9.159938e+01	1.973641e+00	8.725647e-01
NC_000962.3	10043	760555	0	A	T	0.011	-3.784796e+01	2.764357e+02	1.987965e+00	8.911223e-01
NC_000962.3	2001	761109	0	A	T	0.011	9.708261e+01	4.989615e+01	1.927539e+00	5.193120e-02
NC_000962.3	2362	761110	0	A	T	0.065	1.628655e+02	2.992012e+01	1.749693e+00	6.368476e-08
NC_000962.3	8902	761139	0	A	T	0.011	-6.015413e+00	4.814562e+01	1.961371e+00	9.005909e-01
NC_000962.3	353	761155	0	A	T	0.217	4.776179e+01	1.641889e+01	2.022502e+00	3.695067e-03
NC_000962.3	10459	761880	0	A	T	0.021	-9.204210e+00	2.367551e+02	1.981004e+00	9.689955e-01
NC_000962.3	4696	761889	0	A	T	0.041	8.549404e+01	2.254261e+02	1.978386e+00	7.045673e-01
NC_000962.3	354	763031	0	A	T	0.057	5.273818e+01	2.096327e+02	1.980440e+00	8.014145e-01
NC_000962.3	3268	764817	0	A	T	0.016	-1.037811e+01	4.043554e+01	1.959899e+00	7.974879e-01
NC_000962.3	4158	764817	0	A	T	0.011	2.642852e+02	5.411751e+01	1.979746e+00	1.186682e-06
NC_000962.3	2363	764995	0	A	T	0.218	-3.283852e+01	1.183727e+02	1.982124e+00	7.815096e-01
NC_000962.3	4159	765150	0	A	T	0.154	6.942388e+01	1.250238e+02	1.978021e+00	5.788058e-01
NC_000962.3	8182	765590	0	A	T	0.014	7.674996e+01	3.285672e+02	1.984765e+00	8.153444e-01
NC_000962.3	9719	766487	0	A	T	0.011	-2.170202e+01	5.250750e+01	1.952052e+00	6.794534e-01
NC_000962.3	355	767414	0	A	T	0.209	6.184292e+01	8.138149e+01	1.968556e+00	4.474594e-01
NC_000962.3	2364	768737	0	A	T	0.058	5.173904e+01	1.179832e+02	1.974239e+00	6.610841e-01
NC_000962.3	2365	769647	0	A	T	0.018	4.424924e+02	1.738398e+02	1.797019e+00	1.104283e-02
NC_000962.3	2366	769663	0	A	T	0.138	1.356647e+02	1.192015e+02	1.994711e+00	2.553070e-01
NC_000962.3	2367	769963	0	A	T	0.190	-1.094067e+01	1.173949e+02	1.980505e+00	9.257642e-01
NC_000962.3	356	773497	0	A	T	0.049	-8.685320e+01	1.614792e+02	1.976208e+00	5.907762e-01
NC_000962.3	2368	773809	0	A	T	0.219	-4.163628e+00	1.025629e+02	1.974841e+00	9.676250e-01
NC_000962.3	357	775639	0	A	T	0.497	-4.524228e+00	1.149077e+02	1.968037e+00	9.686000e-01
NC_000962.3	358	776100	0	A	T	0.057	5.273818e+01	2.096327e+02	1.980440e+00	8.014145e-01
NC_000962.3	359	776182	0	A	T	0.046	1.284769e+02	1.735230e+02	1.980240e+00	4.592043e-01
NC_000962.3	5267	777876	0	A	T	0.022	-5.393183e+01	1.812980e+02	1.972060e+00	7.661560e-01
NC_000962.3	5268	779182	0	A	T	0.023	4.590876e+00	2.635984e+02	1.986909e+00	9.861076e-01
NC_000962.3	360	779615	0	A	T	0.053	-2.102977e+02	2.538343e+02	1.996397e+00	4.075654e-01
NC_000962.3	2002	779630	0	A	T	0.012	5.913512e+01	2.859527e+02	1.986337e+00	8.362018e-01
NC_000962.3	5857	781276	0	A	T	0.086	-2.121172e+01	8.750835e+01	1.976628e+00	8.085155e-01
NC_000962.3	361	781395	0	A	T	0.499	-2.188574e+02	1.964528e+02	1.957077e+00	2.654889e-01
NC_000962.3	362	781687	0	A	T	0.039	9.075421e+01	3.573451e+01	1.950447e+00	1.122417e-02
NC_000962.3	10044	781822	0	A	T	0.018	-8.300911e+01	6.497287e+01	1.937605e+00	2.016456e-01
NC_000962.3	4160	782246	0	A	T	0.018	-5.982305e+01	3.044065e+02	1.987480e+00	8.442346e-01
NC_000962.3	3269	784440	0	A	T	0.033	1.211008e+02	1.575422e+02	1.964485e+00	4.422342e-01
NC_000962.3	7384	787318	0	A	T	0.016	3.174283e+01	1.737658e+02	1.978840e+00	8.550840e-01
NC_000962.3	4698	787680	0	A	T	0.041	3.324586e+00	1.908607e+02	1.976908e+00	9.861054e-01
NC_000962.3	9031	787869	0	A	T	0.021	1.211201e+02	2.624079e+02	1.983966e+00	6.444745e-01
NC_000962.3	4161	788259	0	A	T	0.155	2.823075e+00	1.377766e+02	1.982490e+00	9.836558e-01
NC_000962.3	3270	790180	0	A	T	0.053	-5.477849e+00	1.652472e+02	1.984914e+00	9.735611e-01
NC_000962.3	363	791249	0	A	T	0.047	6.399629e+01	1.674279e+02	1.979027e+00	7.023588e-01
NC_000962.3	10461	791655	0	A	T	0.021	1.165697e+02	2.193858e+02	1.988336e+00	5.952803e-01
NC_000962.3	4162	794481	0	A	T	0.018	-5.982305e+01	3.044065e+02	1.987480e+00	8.442346e-01
NC_000962.3	3271	794915	0	A	T	0.022	-1.016895e+02	1.834499e+02	1.978624e+00	5.794676e-01
NC_000962.3	5858	795023	0	A	T	0.083	4.291538e+01	1.019968e+02	1.985049e+00	6.740133e-01
NC_000962.3	2369	796509	0	A	T	0.219	-1.481351e+01	1.133795e+02	1.977246e+00	8.960714e-01
NC_000962.3	5269	797395	0	A	T	0.021	1.130829e+02	1.305316e+02	1.971639e+00	3.864897e-01
NC_000962.3	364	797736	0	A	T	0.050	2.283609e+00	1.783091e+02	1.978375e+00	9.897839e-01
NC_000962.3	15811	798234	0	A	T	0.012	1.067033e+02	1.672436e+02	1.977617e+00	5.235914e-01
NC_000962.3	365	798355	0	A	T	0.054	2.403796e+02	2.567865e+02	1.983881e+00	3.494118e-01
NC_000962.3	8183	798933	0	A	T	0.014	7.674996e+01	3.285672e+02	1.984765e+00	8.153444e-01
NC_000962.3	366	799666	0	A	T	0.053	-2.652905e+02	2.258982e+02	1.987730e+00	2.404820e-01
NC_000962.3	4163	800219	0	A	T	0.044	1.126111e+02	1.415970e+02	1.985532e+00	4.266046e-01
NC_000962.3	4699	801009	0	A	T	0.041	3.250516e+01	1.780408e+02	1.979983e+00	8.551660e-01
NC_000962.3	5270	802427	0	A	T	0.014	1.710206e+00	4.164655e+01	1.961004e+00	9.672513e-01
NC_000962.3	5859	805663	0	A	T	0.112	-3.013189e+01	1.436344e+02	1.981457e+00	8.338746e-01
NC_000962.3	369	811753	0	A	T	0.054	2.403796e+02	2.567865e+02	1.983881e+00	3.494118e-01
NC_000962.3	4700	812339	0	A	T	0.041	1.570045e+01	2.482863e+02	1.984012e+00	9.495900e-01
NC_000962.3	2371	812808	0	A	T	0.137	3.021508e+01	1.245933e+02	1.982660e+00	8.084279e-01
NC_000962.3	6258	814641	0	A	T	0.028	3.655459e+01	2.249101e+02	1.988443e+00	8.709168e-01
NC_000962.3	8184	817655	0	A	T	0.014	7.674996e+01	3.285672e+02	1.984765e+00	8.153444e-01
NC_000962.3	370	820483	0	A	T	0.429	1.017799e+02	8.826061e+01	1.985701e+00	2.490747e-01
NC_000962.3	371	820752	0	A	T	0.057	5.273818e+01	2.096327e+02	1.980440e+00	8.014145e-01
NC_000962.3	14167	824362	0	A	T	0.010	8.303024e+00	6.369123e+01	1.962721e+00	8.963011e-01
NC_000962.3	2372	826091	0	A	T	0.101	-5.069893e+01	1.076704e+02	1.979079e+00	6.378205e-01
NC_000962.3	7385	829698	0	A	T	0.016	9.455187e+01	2.112993e+02	1.985848e+00	6.546126e-01
NC_000962.3	372	830869	0	A	T	0.057	-1.561875e+01	1.380056e+02	1.976036e+00	9.099114e-01
NC_000962.3	8185	831206	0	A	T	0.019	-1.162491e+02	1.792538e+02	1.966307e+00	5.167782e-01
NC_000962.3	5271	831344	0	A	T	0.023	4.590876e+00	2.635984e+02	1.986909e+00	9.861076e-01
NC_000962.3	10046	831500	0	A	T	0.011	-3.784796e+01	2.764357e+02	1.987965e+00	8.911223e-01
NC_000962.3	5861	832708	0	A	T	0.112	-3.013189e+01	1.436344e+02	1.981457e+00	8.338746e-01
NC_000962.3	373	835611	0	A	T	0.049	-8.685320e+01	1.614792e+02	1.976208e+00	5.907762e-01
NC_000962.3	2839	836272	0	A	T	0.241	-7.964372e+01	1.904661e+01	1.534800e+00	3.112133e-05
NC_000962.3	2840	836291	0	A	T	0.268	-1.199176e+02	1.929278e+01	1.331709e+00	7.099211e-10
NC_000962.3	8869	836426	0	A	T	0.332	-3.764041e+01	2.382997e+01	1.829138e+00	1.144829e-01
NC_000962.3	3272	836454	0	A	T	0.385	-7.677090e+01	3.134627e+01	1.753283e+00	1.446656e-02
NC_000962.3	3273	836538	0	A	T	0.404	-7.461837e+01	2.678969e+01	1.744395e+00	5.433619e-03
NC_000962.3	2004	836658	0	A	T	0.451	-1.165597e+02	3.778313e+01	1.734533e+00	2.083578e-03
NC_000962.3	5862	836777	0	A	T	0.086	-6.603207e+01	5.650516e+01	1.937409e+00	2.428023e-01
NC_000962.3	374	837033	0	A	T	0.467	-1.103359e+02	4.096151e+01	1.742883e+00	7.168703e-03
NC_000962.3	11015	837794	0	A	T	0.019	-4.316119e+01	8.810742e+01	1.969508e+00	6.243178e-01
NC_000962.3	44047	837863	0	A	T	0.028	3.696698e+01	4.620108e+01	1.957488e+00	4.237968e-01
NC_000962.3	44836	838902	0	A	T	0.021	-5.215942e+01	3.484103e+01	1.946298e+00	1.346455e-01
NC_000962.3	36891	838954	0	A	T	0.021	-1.868040e+01	4.333318e+01	1.968468e+00	6.664842e-01
NC_000962.3	37185	839046	0	A	T	0.037	5.514851e+00	3.295075e+01	1.971609e+00	8.671107e-01
NC_000962.3	19196	839194	0	A	T	0.282	-7.971315e+01	2.407283e+01	1.702717e+00	9.569262e-04
NC_000962.3	36897	839263	0	A	T	0.061	-5.954664e+01	3.432652e+01	1.927079e+00	8.305553e-02
NC_000962.3	36898	839309	0	A	T	0.071	-5.101146e+01	2.525329e+01	1.893915e+00	4.361210e-02
NC_000962.3	36899	839334	0	A	T	0.340	-6.439089e+01	2.114472e+01	1.655085e+00	2.376969e-03
NC_000962.3	36901	839348	0	A	T	0.326	-4.905573e+01	2.060766e+01	1.712158e+00	1.745064e-02
NC_000962.3	36904	839380	0	A	T	0.093	-3.231380e+01	2.306967e+01	1.927115e+00	1.615679e-01
NC_000962.3	36905	839407	0	A	T	0.134	-2.875977e+01	2.106186e+01	1.944272e+00	1.723618e-01
NC_000962.3	36906	839419	0	A	T	0.105	2.537358e-01	2.292795e+01	1.971211e+00	9.911722e-01
NC_000962.3	36909	839446	0	A	T	0.146	-6.529808e+00	1.732449e+01	1.956762e+00	7.063074e-01
NC_000962.3	11061	839496	0	A	T	0.095	1.616206e+00	3.051301e+01	1.967717e+00	9.577666e-01
NC_000962.3	11063	839534	0	A	T	0.045	6.684041e+01	3.036531e+01	2.010376e+00	2.791626e-02
NC_000962.3	9630	839949	0	A	T	0.139	1.611893e+01	2.806698e+01	1.983673e+00	5.658739e-01
NC_000962.3	69807	839986	0	A	T	0.011	9.548972e+00	5.360103e+01	1.963215e+00	8.586368e-01
NC_000962.3	36922	840061	0	A	T	0.023	-2.908730e+01	4.173707e+01	1.947699e+00	4.859931e-01
NC_000962.3	37677	840135	0	A	T	0.024	3.308448e+01	3.298065e+01	1.974901e+00	3.159971e-01
NC_000962.3	22730	840241	0	A	T	0.157	1.755064e+01	1.964737e+01	1.974284e+00	3.718904e-01
NC_000962.3	43395	840272	0	A	T	0.018	-1.452510e+01	4.755250e+01	1.967093e+00	7.600748e-01
NC_000962.3	36928	840283	0	A	T	0.077	-7.613529e+00	2.428815e+01	1.971384e+00	7.539820e-01
NC_000962.3	36929	840285	0	A	T	0.050	2.921320e+01	2.944068e+01	1.963086e+00	3.212699e-01
NC_000962.3	376	840447	0	A	T	0.181	9.190773e+00	1.854045e+01	1.970807e+00	6.201889e-01
NC_000962.3	36934	840466	0	A	T	0.026	2.098331e+00	3.714031e+01	1.967762e+00	9.549552e-01
NC_000962.3	36935	840474	0	A	T	0.021	2.028532e+01	4.156558e+01	1.970606e+00	6.256190e-01
NC_000962.3	377	840496	0	A	T	0.220	-9.281658e+00	1.854741e+01	1.959765e+00	6.168675e-01
NC_000962.3	36938	840515	0	A	T	0.063	-4.001138e+00	2.702709e+01	1.965105e+00	8.823354e-01
NC_000962.3	15814	840776	0	A	T	0.013	-9.469565e+01	2.307775e+02	1.985256e+00	6.816368e-01
NC_000962.3	378	840794	0	A	T	0.045	-3.364746e+00	7.856748e+01	1.966136e+00	9.658474e-01
NC_000962.3	379	841764	0	A	T	0.476	-1.181407e+02	1.321398e+02	2.017540e+00	3.714751e-01
NC_000962.3	4167	841924	0	A	T	0.017	-4.921769e+01	2.013558e+02	1.968569e+00	8.069396e-01
NC_000962.3	380	842030	0	A	T	0.050	-8.638886e+01	1.791033e+02	1.974483e+00	6.296542e-01
NC_000962.3	6259	842111	0	A	T	0.052	-8.486663e-01	5.553194e+01	1.967083e+00	9.878094e-01
NC_000962.3	8186	842169	0	A	T	0.013	-1.154660e+02	2.046043e+02	1.979475e+00	5.726326e-01
NC_000962.3	5864	842364	0	A	T	0.082	7.504164e+01	8.973975e+01	1.988474e+00	4.032055e-01
NC_000962.3	2008	846841	0	A	T	0.012	1.486071e+02	1.939267e+02	1.956807e+00	4.436495e-01
NC_000962.3	2009	847613	0	A	T	0.014	4.159865e+01	1.511015e+02	1.970699e+00	7.831324e-01
NC_000962.3	381	847995	0	A	T	0.056	5.880745e+00	1.589384e+02	1.976919e+00	9.704912e-01
NC_000962.3	7386	848814	0	A	T	0.016	9.455187e+01	2.112993e+02	1.985848e+00	6.546126e-01
NC_000962.3	4701	849730	0	A	T	0.014	2.375545e+01	1.971889e+02	1.982773e+00	9.041311e-01
NC_000962.3	4168	850591	0	A	T	0.153	5.068573e+01	1.093652e+02	1.983786e+00	6.431254e-01
NC_000962.3	2375	850932	0	A	T	0.018	2.641692e+02	1.830134e+02	1.850895e+00	1.491643e-01
NC_000962.3	4169	851133	0	A	T	0.018	-5.982305e+01	3.044065e+02	1.987480e+00	8.442346e-01
NC_000962.3	9034	852346	0	A	T	0.022	1.654643e+02	1.952628e+02	1.984549e+00	3.969500e-01
NC_000962.3	4170	852575	0	A	T	0.013	1.628643e+02	2.761992e+02	1.976732e+00	5.555311e-01
NC_000962.3	384	852910	0	A	T	0.498	1.020082e+02	2.666683e+02	1.974949e+00	7.021389e-01
NC_000962.3	6260	853469	0	A	T	0.027	9.371320e+01	2.127186e+02	1.989986e+00	6.596202e-01
NC_000962.3	2010	854253	0	A	T	0.466	4.791906e+00	3.330647e+01	1.964844e+00	8.856255e-01
NC_000962.3	5454	854253	0	A	T	0.018	-4.857429e+01	4.898220e+01	1.980716e+00	3.215628e-01
NC_000962.3	2011	854588	0	A	T	0.012	5.913512e+01	2.859527e+02	1.986337e+00	8.362018e-01
NC_000962.3	385	857696	0	A	T	0.476	-2.522464e+01	1.565164e+02	1.987798e+00	8.719930e-01
NC_000962.3	2376	859132	0	A	T	0.189	3.525711e+01	1.126952e+02	1.981081e+00	7.544477e-01
NC_000962.3	386	861216	0	A	T	0.053	-2.652905e+02	2.258982e+02	1.987730e+00	2.404820e-01
NC_000962.3	2377	862987	0	A	T	0.135	4.625990e+00	1.009397e+02	1.976594e+00	9.634542e-01
NC_000962.3	2378	863805	0	A	T	0.135	2.844631e+01	1.040419e+02	1.975112e+00	7.845848e-01
NC_000962.3	15815	864376	0	A	T	0.013	-9.853852e+00	2.176251e+02	1.985773e+00	9.638926e-01
NC_000962.3	388	866051	0	A	T	0.053	-2.102977e+02	2.538343e+02	1.996397e+00	4.075654e-01
NC_000962.3	5697	868160	0	A	T	0.037	-6.703987e+01	1.364587e+02	1.966571e+00	6.233185e-01
NC_000962.3	4171	868488	0	A	T	0.017	-1.905486e+02	2.988171e+02	1.989145e+00	5.238093e-01
NC_000962.3	4172	869440	0	A	T	0.041	1.460210e+02	1.765638e+02	1.971665e+00	4.083973e-01
NC_000962.3	4173	872108	0	A	T	0.018	-5.982305e+01	3.044065e+02	1.987480e+00	8.442346e-01
NC_000962.3	390	876141	0	A	T	0.055	9.854139e+01	2.095943e+02	1.972039e+00	6.383334e-01
NC_000962.3	4174	877224	0	A	T	0.041	1.056311e+02	1.845205e+02	1.976870e+00	5.671188e-01
NC_000962.3	15817	878079	0	A	T	0.013	1.272558e+02	1.580699e+02	1.980428e+00	4.209489e-01
NC_000962.3	391	880562	0	A	T	0.477	-2.501318e+01	1.711339e+02	1.986983e+00	8.838192e-01
NC_000962.3	392	882257	0	A	T	0.479	-7.792854e+01	1.287826e+02	1.988492e+00	5.452189e-01
NC_000962.3	6577	882734	0	A	T	0.014	1.114711e+02	1.278639e+02	1.968151e+00	3.834997e-01
NC_000962.3	3274	885530	0	A	T	0.015	-8.921859e+01	1.681934e+02	1.982547e+00	5.958992e-01
NC_000962.3	2379	885542	0	A	T	0.218	-1.434074e+02	1.251569e+02	1.980899e+00	2.521039e-01
NC_000962.3	4175	888752	0	A	T	0.041	-3.744702e+01	2.775818e+01	1.941981e+00	1.775842e-01
NC_000962.3	3704	888774	0	A	T	0.142	-2.425446e+01	2.398697e+01	1.919238e+00	3.121534e-01
NC_000962.3	396	890718	0	A	T	0.224	1.791582e+00	2.664799e+01	1.968249e+00	9.464090e-01
NC_000962.3	5698	891388	0	A	T	0.037	-7.170608e+00	1.239227e+02	1.978768e+00	9.538672e-01
NC_000962.3	5866	891756	0	A	T	0.111	6.497202e+01	1.241098e+02	1.986626e+00	6.007225e-01
NC_000962.3	397	892416	0	A	T	0.053	-2.102977e+02	2.538343e+02	1.996397e+00	4.075654e-01
NC_000962.3	5272	893670	0	A	T	0.023	4.590876e+00	2.635984e+02	1.986909e+00	9.861076e-01
NC_000962.3	398	893733	0	A	T	0.481	-6.471245e+01	7.051891e+01	1.938150e+00	3.589859e-01
NC_000962.3	4176	896356	0	A	T	0.018	-5.982305e+01	3.044065e+02	1.987480e+00	8.442346e-01
NC_000962.3	4177	897209	0	A	T	0.154	6.048840e+01	1.363305e+02	1.976625e+00	6.573493e-01
NC_000962.3	15818	897436	0	A	T	0.013	-9.469565e+01	2.307775e+02	1.985256e+00	6.816368e-01
NC_000962.3	399	900221	0	A	T	0.474	3.298393e+01	1.046357e+02	1.971968e+00	7.526461e-01
NC_000962.3	4178	902413	0	A	T	0.154	-1.337062e+01	1.383244e+02	1.982954e+00	9.230119e-01
NC_000962.3	400	903537	0	A	T	0.055	9.854139e+01	2.095943e+02	1.972039e+00	6.383334e-01
NC_000962.3	401	903550	0	A	T	0.475	-1.189990e+02	1.288503e+02	1.982808e+00	3.559141e-01
NC_000962.3	5867	903633	0	A	T	0.108	-5.469082e+01	1.427278e+02	1.981038e+00	7.016540e-01
NC_000962.3	402	903913	0	A	T	0.498	-9.067628e+01	1.820766e+02	1.970715e+00	6.185696e-01
NC_000962.3	403	906857	0	A	T	0.499	2.877975e+01	2.337369e+02	1.972273e+00	9.020263e-01
NC_000962.3	14017	907816	0	A	T	0.041	3.598071e+01	1.278418e+02	1.983813e+00	7.784173e-01
NC_000962.3	404	908186	0	A	T	0.050	-2.628413e+01	1.393599e+02	1.969851e+00	8.504343e-01
NC_000962.3	3276	909280	0	A	T	0.062	-8.636116e+01	5.513729e+01	1.951848e+00	1.175508e-01
NC_000962.3	5868	909724	0	A	T	0.109	-1.527529e+02	1.366848e+02	1.994159e+00	2.639867e-01
NC_000962.3	3277	916305	0	A	T	0.016	1.933169e+02	1.684590e+02	1.995055e+00	2.513851e-01
NC_000962.3	2381	917181	0	A	T	0.056	2.036119e+01	1.218606e+02	1.974833e+00	8.673313e-01
NC_000962.3	5869	917905	0	A	T	0.111	-1.139328e+01	1.349803e+02	1.981776e+00	9.327473e-01
NC_000962.3	4179	918316	0	A	T	0.043	-6.596920e+01	1.516557e+02	1.991754e+00	6.636476e-01
NC_000962.3	9036	918827	0	A	T	0.021	1.211201e+02	2.624079e+02	1.983966e+00	6.444745e-01
NC_000962.3	5699	919222	0	A	T	0.037	-6.703987e+01	1.364587e+02	1.966571e+00	6.233185e-01
NC_000962.3	405	919351	0	A	T	0.053	-2.102977e+02	2.538343e+02	1.996397e+00	4.075654e-01
NC_000962.3	2382	919393	0	A	T	0.137	3.021508e+01	1.245933e+02	1.982660e+00	8.084279e-01
NC_000962.3	3278	919421	0	A	T	0.021	-5.582740e+01	1.448520e+02	1.972063e+00	7.000038e-01
NC_000962.3	4180	919574	0	A	T	0.153	4.049299e+01	1.109820e+02	1.973270e+00	7.152814e-01
NC_000962.3	9037	920840	0	A	T	0.021	4.076141e+01	2.817045e+02	1.986682e+00	8.849761e-01
NC_000962.3	406	921813	0	A	T	0.494	-6.625617e+01	8.969515e+01	1.948290e+00	4.602487e-01
NC_000962.3	4181	923065	0	A	T	0.155	-1.260150e+01	1.421714e+02	1.983349e+00	9.293864e-01
NC_000962.3	407	925453	0	A	T	0.035	-5.456017e+01	5.359090e+01	1.931034e+00	3.088477e-01
NC_000962.3	44067	925864	0	A	T	0.015	-2.740291e+01	5.357481e+01	1.953552e+00	6.091056e-01
NC_000962.3	9681	927110	0	A	T	0.358	-6.857119e+01	2.425503e+01	1.646859e+00	4.777438e-03
NC_000962.3	23517	927385	0	A	T	0.379	-6.233243e+01	2.378031e+01	1.713917e+00	8.876454e-03
NC_000962.3	4182	928075	0	A	T	0.015	2.297216e+02	9.885620e+01	1.977532e+00	2.030739e-02
NC_000962.3	6264	928525	0	A	T	0.024	-3.734087e+01	8.558213e+01	1.960839e+00	6.626880e-01
NC_000962.3	408	931123	0	A	T	0.057	5.273818e+01	2.096327e+02	1.980440e+00	8.014145e-01
NC_000962.3	10465	931150	0	A	T	0.011	5.686497e+01	6.398272e+01	1.940443e+00	3.743177e-01
NC_000962.3	2013	932074	0	A	T	0.012	5.913512e+01	2.859527e+02	1.986337e+00	8.362018e-01
NC_000962.3	409	932280	0	A	T	0.058	-1.360010e+01	1.555371e+02	1.974915e+00	9.303371e-01
NC_000962.3	9039	933651	0	A	T	0.022	-1.034003e+02	3.128915e+02	1.985083e+00	7.411066e-01
NC_000962.3	410	934230	0	A	T	0.057	4.063267e+01	1.465409e+02	1.965700e+00	7.816151e-01
NC_000962.3	411	934611	0	A	T	0.058	-1.360010e+01	1.555371e+02	1.974915e+00	9.303371e-01
NC_000962.3	412	940602	0	A	T	0.054	2.403796e+02	2.567865e+02	1.983881e+00	3.494118e-01
NC_000962.3	414	941845	0	A	T	0.056	4.520979e+01	1.224547e+02	1.964144e+00	7.120485e-01
NC_000962.3	2387	942479	0	A	T	0.218	6.067912e+01	1.137814e+02	1.981521e+00	5.939304e-01
NC_000962.3	415	945214	0	A	T	0.477	4.256145e+01	1.605348e+02	1.975090e+00	7.909616e-01
NC_000962.3	4706	946642	0	A	T	0.042	2.072631e+01	1.524331e+02	1.974274e+00	8.918686e-01
NC_000962.3	2388	947429	0	A	T	0.217	-1.179004e+02	1.204392e+02	1.976074e+00	3.278223e-01
NC_000962.3	2014	947499	0	A	T	0.012	5.913512e+01	2.859527e+02	1.986337e+00	8.362018e-01
NC_000962.3	9041	949523	0	A	T	0.021	5.421049e+01	1.539870e+02	1.966569e+00	7.248673e-01
NC_000962.3	416	949535	0	A	T	0.475	1.809431e+00	1.220716e+02	1.977852e+00	9.881762e-01
NC_000962.3	4707	949639	0	A	T	0.041	2.532611e+02	2.238373e+02	1.994894e+00	2.580972e-01
NC_000962.3	4183	950230	0	A	T	0.041	5.251830e+01	1.806450e+02	1.979315e+00	7.713121e-01
NC_000962.3	10467	950380	0	A	T	0.021	-3.524901e+02	2.215748e+02	1.972937e+00	1.119162e-01
NC_000962.3	8193	951331	0	A	T	0.014	7.674996e+01	3.285672e+02	1.984765e+00	8.153444e-01
NC_000962.3	417	951702	0	A	T	0.046	1.284769e+02	1.735230e+02	1.980240e+00	4.592043e-01
NC_000962.3	6695	952570	0	A	T	0.012	8.137611e+01	7.629871e+01	1.954893e+00	2.863971e-01
NC_000962.3	5872	953233	0	A	T	0.112	1.454701e+01	1.421223e+02	1.980889e+00	9.184920e-01
NC_000962.3	418	954101	0	A	T	0.046	1.284769e+02	1.735230e+02	1.980240e+00	4.592043e-01
NC_000962.3	419	954468	0	A	T	0.047	7.765265e+01	1.602779e+02	1.979322e+00	6.281307e-01
NC_000962.3	2389	955011	0	A	T	0.102	-6.669391e+01	1.110943e+02	1.981072e+00	5.483988e-01
NC_000962.3	420	955524	0	A	T	0.500	-3.448729e+02	6.060347e+02	1.974946e+00	5.694217e-01
NC_000962.3	5701	955835	0	A	T	0.037	-6.703987e+01	1.364587e+02	1.966571e+00	6.233185e-01
NC_000962.3	421	957117	0	A	T	0.210	8.622110e+01	9.183873e+01	1.966314e+00	3.480113e-01
NC_000962.3	9042	960308	0	A	T	0.022	-1.034003e+02	3.128915e+02	1.985083e+00	7.411066e-01
NC_000962.3	422	960367	0	A	T	0.057	5.273818e+01	2.096327e+02	1.980440e+00	8.014145e-01
NC_000962.3	4185	967192	0	A	T	0.014	2.018431e+02	2.707467e+02	1.974385e+00	4.561162e-01
NC_000962.3	3280	967458	0	A	T	0.016	1.933169e+02	1.684590e+02	1.995055e+00	2.513851e-01
NC_000962.3	424	969762	0	A	T	0.050	-6.693068e+01	7.773875e+01	1.966602e+00	3.894317e-01
NC_000962.3	9044	971488	0	A	T	0.021	1.564885e+01	2.882261e+02	1.986582e+00	9.567105e-01
NC_000962.3	425	972980	0	A	T	0.054	2.403796e+02	2.567865e+02	1.983881e+00	3.494118e-01
NC_000962.3	3281	976890	0	A	T	0.029	-2.317374e+01	3.896305e+01	1.954532e+00	5.521177e-01
NC_000962.3	6985	976897	0	A	T	0.032	1.042297e+01	4.440292e+01	1.965139e+00	8.144547e-01
NC_000962.3	2855	976898	0	A	T	0.025	7.342307e+00	3.455217e+01	1.963535e+00	8.317547e-01
NC_000962.3	3715	976898	0	A	T	0.080	-1.188020e+01	1.987719e+01	1.967784e+00	5.501693e-01
NC_000962.3	17440	976898	0	A	T	0.013	-4.766602e+01	4.313663e+01	1.953186e+00	2.693867e-01
NC_000962.3	9047	977795	0	A	T	0.022	-1.034003e+02	3.128915e+02	1.985083e+00	7.411066e-01
NC_000962.3	4186	978373	0	A	T	0.017	-1.905486e+02	2.988171e+02	1.989145e+00	5.238093e-01
NC_000962.3	4708	978625	0	A	T	0.041	1.570045e+01	2.482863e+02	1.984012e+00	9.495900e-01
NC_000962.3	428	979704	0	A	T	0.495	1.873928e+02	1.125200e+02	1.966186e+00	9.609777e-02
NC_000962.3	4187	979859	0	A	T	0.018	-5.982305e+01	3.044065e+02	1.987480e+00	8.442346e-01
NC_000962.3	6268	980100	0	A	T	0.020	2.527698e+01	7.702530e+01	1.965942e+00	7.428460e-01
NC_000962.3	6269	980360	0	A	T	0.028	3.655459e+01	2.249101e+02	1.988443e+00	8.709168e-01
NC_000962.3	5874	981670	0	A	T	0.109	-9.249822e+01	1.255017e+02	1.980963e+00	4.612535e-01
NC_000962.3	4188	983485	0	A	T	0.155	1.544378e+01	1.397584e+02	1.982630e+00	9.120291e-01
NC_000962.3	5875	985621	0	A	T	0.112	-7.950947e+01	1.217320e+02	1.982148e+00	5.137871e-01
NC_000962.3	430	986463	0	A	T	0.494	-9.456837e+01	9.070917e+01	1.965959e+00	2.973750e-01
NC_000962.3	6270	986563	0	A	T	0.028	1.903175e+01	1.938849e+02	1.981355e+00	9.218221e-01
NC_000962.3	431	987586	0	A	T	0.050	-1.226965e+02	9.407511e+01	1.975283e+00	1.924088e-01
NC_000962.3	14018	989719	0	A	T	0.041	2.832984e+01	1.191452e+02	1.981505e+00	8.120967e-01
NC_000962.3	432	990001	0	A	T	0.499	-1.823460e+02	2.537174e+02	1.980285e+00	4.724712e-01
NC_000962.3	3282	990533	0	A	T	0.033	1.211008e+02	1.575422e+02	1.964485e+00	4.422342e-01
NC_000962.3	2390	991515	0	A	T	0.135	4.625990e+00	1.009397e+02	1.976594e+00	9.634542e-01
NC_000962.3	433	991896	0	A	T	0.046	1.284769e+02	1.735230e+02	1.980240e+00	4.592043e-01
NC_000962.3	434	993346	0	A	T	0.496	1.063283e+02	1.297405e+02	1.976356e+00	4.126423e-01
NC_000962.3	5273	993522	0	A	T	0.023	3.626404e+01	1.590516e+02	1.974376e+00	8.196847e-01
NC_000962.3	3283	995114	0	A	T	0.021	-9.014589e+01	1.713112e+02	1.976320e+00	5.988412e-01
NC_000962.3	23921	996197	0	A	T	0.015	-2.739246e+01	7.934469e+01	1.970885e+00	7.299808e-01
NC_000962.3	435	996205	0	A	T	0.053	-2.102977e+02	2.538343e+02	1.996397e+00	4.075654e-01
NC_000962.3	2391	996293	0	A	T	0.018	4.424924e+02	1.738398e+02	1.797019e+00	1.104283e-02
NC_000962.3	436	996346	0	A	T	0.046	1.433923e+02	1.451285e+02	1.964641e+00	3.233392e-01
NC_000962.3	10468	997670	0	A	T	0.020	2.044728e+02	1.775596e+02	2.007379e+00	2.497323e-01
NC_000962.3	14019	997899	0	A	T	0.037	8.789029e+01	1.237017e+02	1.990194e+00	4.775350e-01
NC_000962.3	3284	999365	0	A	T	0.022	-1.796219e+01	1.937296e+02	1.983363e+00	9.261436e-01
NC_000962.3	8194	1002044	0	A	T	0.019	-1.162491e+02	1.792538e+02	1.966307e+00	5.167782e-01
NC_000962.3	439	1011511	0	A	T	0.050	2.283609e+00	1.783091e+02	1.978375e+00	9.897839e-01
NC_000962.3	5876	1014446	0	A	T	0.084	-1.612731e+01	9.608154e+01	1.980571e+00	8.667301e-01
NC_000962.3	5877	1019632	0	A	T	0.108	-5.469082e+01	1.427278e+02	1.981038e+00	7.016540e-01
NC_000962.3	15820	1020393	0	A	T	0.012	1.143363e+02	1.661603e+02	1.977285e+00	4.915213e-01
NC_000962.3	2392	1020579	0	A	T	0.018	4.424924e+02	1.738398e+02	1.797019e+00	1.104283e-02
NC_000962.3	441	1022003	0	A	T	0.054	2.403796e+02	2.567865e+02	1.983881e+00	3.494118e-01
NC_000962.3	442	1024346	0	A	T	0.057	5.273818e+01	2.096327e+02	1.980440e+00	8.014145e-01
NC_000962.3	9049	1024388	0	A	T	0.021	1.564885e+01	2.882261e+02	1.986582e+00	9.567105e-01
NC_000962.3	443	1025106	0	A	T	0.497	1.822461e+02	1.770300e+02	1.964175e+00	3.034745e-01
NC_000962.3	5275	1027518	0	A	T	0.023	4.590876e+00	2.635984e+02	1.986909e+00	9.861076e-01
NC_000962.3	444	1028217	0	A	T	0.053	-2.102977e+02	2.538343e+02	1.996397e+00	4.075654e-01
NC_000962.3	4189	1028944	0	A	T	0.018	-5.982305e+01	3.044065e+02	1.987480e+00	8.442346e-01
NC_000962.3	62866	1029002	0	A	T	0.010	-3.734555e+01	5.655825e+01	1.949114e+00	5.091900e-01
NC_000962.3	14020	1029249	0	A	T	0.040	-3.496745e+01	1.369264e+02	1.972937e+00	7.984791e-01
NC_000962.3	4190	1029553	0	A	T	0.013	1.628643e+02	2.761992e+02	1.976732e+00	5.555311e-01
NC_000962.3	445	1034209	0	A	T	0.054	-1.109646e+02	1.823882e+02	1.985755e+00	5.430420e-01
NC_000962.3	446	1034758	0	A	T	0.053	-2.102977e+02	2.538343e+02	1.996397e+00	4.075654e-01
NC_000962.3	7391	1036583	0	A	T	0.016	9.455187e+01	2.112993e+02	1.985848e+00	6.546126e-01
NC_000962.3	447	1037012	0	A	T	0.464	-9.057340e+01	5.847992e+01	1.935531e+00	1.217019e-01
NC_000962.3	3285	1037355	0	A	T	0.053	-5.477849e+00	1.652472e+02	1.984914e+00	9.735611e-01
NC_000962.3	448	1037911	0	A	T	0.494	-1.123408e+02	1.052031e+02	1.980053e+00	2.858103e-01
NC_000962.3	9050	1038718	0	A	T	0.021	1.564885e+01	2.882261e+02	1.986582e+00	9.567105e-01
NC_000962.3	2393	1040050	0	A	T	0.135	3.348349e+01	1.017150e+02	1.975267e+00	7.420717e-01
NC_000962.3	449	1040251	0	A	T	0.043	1.155585e+02	8.792269e+01	1.952654e+00	1.889966e-01
NC_000962.3	9051	1041141	0	A	T	0.022	-1.034003e+02	3.128915e+02	1.985083e+00	7.411066e-01
NC_000962.3	3286	1041445	0	A	T	0.052	-1.338046e+02	1.357596e+02	1.979787e+00	3.245338e-01
NC_000962.3	14021	1042225	0	A	T	0.040	-5.222412e+01	1.297239e+02	1.970423e+00	6.873316e-01
NC_000962.3	3287	1043055	0	A	T	0.022	-1.796219e+01	1.937296e+02	1.983363e+00	9.261436e-01
NC_000962.3	5879	1046757	0	A	T	0.084	-1.236280e+01	9.829522e+01	1.980073e+00	8.999340e-01
NC_000962.3	452	1047165	0	A	T	0.467	-7.122860e+01	6.791396e+01	2.001962e+00	2.944841e-01
NC_000962.3	4191	1047327	0	A	T	0.013	1.628643e+02	2.761992e+02	1.976732e+00	5.555311e-01
NC_000962.3	6272	1047683	0	A	T	0.028	3.655459e+01	2.249101e+02	1.988443e+00	8.709168e-01
NC_000962.3	4192	1049748	0	A	T	0.014	2.018431e+02	2.707467e+02	1.974385e+00	4.561162e-01
NC_000962.3	4709	1050816	0	A	T	0.041	8.549404e+01	2.254261e+02	1.978386e+00	7.045673e-01
NC_000962.3	10469	1052987	0	A	T	0.021	-3.524901e+02	2.215748e+02	1.972937e+00	1.119162e-01
NC_000962.3	2394	1054362	0	A	T	0.102	2.482141e+01	1.063024e+02	1.979280e+00	8.154156e-01
NC_000962.3	453	1054784	0	A	T	0.057	-2.761835e+01	1.936884e+02	1.985245e+00	8.866373e-01
NC_000962.3	3288	1055049	0	A	T	0.033	1.211008e+02	1.575422e+02	1.964485e+00	4.422342e-01
NC_000962.3	2395	1057788	0	A	T	0.188	-3.972071e+01	1.042019e+02	1.973721e+00	7.031317e-01
NC_000962.3	7392	1059643	0	A	T	0.016	-3.843362e+01	1.747354e+02	1.984520e+00	8.259460e-01
NC_000962.3	10470	1059765	0	A	T	0.021	-3.524901e+02	2.215748e+02	1.972937e+00	1.119162e-01
NC_000962.3	2396	1061677	0	A	T	0.218	-6.010982e+01	1.275659e+02	1.984099e+00	6.375815e-01
NC_000962.3	14022	1064516	0	A	T	0.040	-5.222412e+01	1.297239e+02	1.970423e+00	6.873316e-01
NC_000962.3	454	1068151	0	A	T	0.491	1.239405e+01	7.355552e+01	1.967488e+00	8.662197e-01
NC_000962.3	455	1068432	0	A	T	0.477	2.644539e+00	1.769611e+02	1.983506e+00	9.880793e-01
NC_000962.3	2397	1068621	0	A	T	0.018	1.423715e+02	1.442943e+02	1.902054e+00	3.240066e-01
NC_000962.3	8196	1068771	0	A	T	0.013	-1.154660e+02	2.046043e+02	1.979475e+00	5.726326e-01
NC_000962.3	5277	1069284	0	A	T	0.023	4.590876e+00	2.635984e+02	1.986909e+00	9.861076e-01
NC_000962.3	14023	1069450	0	A	T	0.035	3.421553e+01	8.555293e+01	1.968621e+00	6.892782e-01
NC_000962.3	9052	1070401	0	A	T	0.022	-1.034003e+02	3.128915e+02	1.985083e+00	7.411066e-01
NC_000962.3	456	1070702	0	A	T	0.474	7.300924e+01	1.017033e+02	1.961407e+00	4.729839e-01
NC_000962.3	3289	1071797	0	A	T	0.053	-7.021351e+01	1.601010e+02	1.984363e+00	6.610632e-01
NC_000962.3	457	1071966	0	A	T	0.052	-5.739249e+00	1.344389e+02	1.970097e+00	9.659556e-01
NC_000962.3	2015	1072850	0	A	T	0.012	5.913512e+01	2.859527e+02	1.986337e+00	8.362018e-01
NC_000962.3	2398	1073033	0	A	T	0.137	4.968710e+01	1.003743e+02	1.975169e+00	6.206803e-01
NC_000962.3	4710	1074276	0	A	T	0.041	-1.384138e+02	1.912243e+02	1.969792e+00	4.693155e-01
NC_000962.3	458	1074558	0	A	T	0.492	3.476479e+01	7.974600e+01	1.979382e+00	6.629579e-01
NC_000962.3	461	1075279	0	A	T	0.471	-4.460719e+01	7.184582e+01	1.976416e+00	5.348038e-01
NC_000962.3	462	1076309	0	A	T	0.492	4.153689e+01	9.116273e+01	1.981206e+00	6.487375e-01
NC_000962.3	463	1076689	0	A	T	0.050	-8.638886e+01	1.791033e+02	1.974483e+00	6.296542e-01
NC_000962.3	464	1076880	0	A	T	0.053	-2.102977e+02	2.538343e+02	1.996397e+00	4.075654e-01
NC_000962.3	465	1077312	0	A	T	0.497	-1.892282e+01	1.264261e+02	1.969028e+00	8.810469e-01
NC_000962.3	466	1079927	0	A	T	0.497	5.545090e+01	1.126332e+02	1.970623e+00	6.225898e-01
NC_000962.3	467	1080192	0	A	T	0.058	3.079786e+01	1.642544e+02	1.972046e+00	8.513005e-01
NC_000962.3	5885	1080528	0	A	T	0.108	-2.178711e+01	1.387823e+02	1.982584e+00	8.752817e-01
NC_000962.3	468	1081681	0	A	T	0.499	1.119114e+02	2.462428e+02	1.964429e+00	6.495707e-01
NC_000962.3	2865	1082445	0	A	T	0.021	-2.176870e+01	1.375225e+02	1.974766e+00	8.742541e-01
NC_000962.3	4711	1083654	0	A	T	0.041	2.532611e+02	2.238373e+02	1.994894e+00	2.580972e-01
NC_000962.3	2016	1085028	0	A	T	0.012	5.913512e+01	2.859527e+02	1.986337e+00	8.362018e-01
NC_000962.3	469	1087193	0	A	T	0.476	-1.492819e+01	1.454625e+02	1.981524e+00	9.182776e-01
NC_000962.3	2399	1087279	0	A	T	0.135	1.585883e+02	9.276827e+01	2.006020e+00	8.762207e-02
NC_000962.3	5278	1088245	0	A	T	0.023	4.590876e+00	2.635984e+02	1.986909e+00	9.861076e-01
NC_000962.3	6274	1090172	0	A	T	0.027	9.371320e+01	2.127186e+02	1.989986e+00	6.596202e-01
NC_000962.3	470	1090189	0	A	T	0.057	5.273818e+01	2.096327e+02	1.980440e+00	8.014145e-01
NC_000962.3	4193	1090292	0	A	T	0.017	-1.905486e+02	2.988171e+02	1.989145e+00	5.238093e-01
NC_000962.3	5886	1091253	0	A	T	0.096	1.747242e+01	4.702333e+01	1.982085e+00	7.102811e-01
NC_000962.3	15652	1091811	0	A	T	0.019	1.858543e+01	7.326651e+01	1.977963e+00	7.997960e-01
NC_000962.3	4194	1092341	0	A	T	0.155	1.749706e+01	1.281609e+02	1.979148e+00	8.914304e-01
NC_000962.3	2400	1093322	0	A	T	0.218	-1.275319e+02	1.231667e+02	1.985495e+00	3.006772e-01
NC_000962.3	471	1093406	0	A	T	0.493	-1.407042e+02	9.871185e+01	1.982921e+00	1.543079e-01
NC_000962.3	2401	1093907	0	A	T	0.138	8.317386e+00	2.108005e+01	1.985453e+00	6.932382e-01
NC_000962.3	2402	1093928	0	A	T	0.353	-5.010700e+01	2.219097e+01	1.865747e+00	2.413023e-02
NC_000962.3	4715	1093970	0	A	T	0.126	2.340128e+01	2.046001e+01	1.967704e+00	2.529588e-01
NC_000962.3	37694	1094003	0	A	T	0.044	3.391109e+01	3.130059e+01	1.946972e+00	2.788541e-01
NC_000962.3	48040	1094011	0	A	T	0.011	9.855944e+01	6.041540e+01	1.879013e+00	1.030833e-01
NC_000962.3	38428	1094062	0	A	T	0.017	1.216425e+01	5.067871e+01	1.959820e+00	8.103516e-01
NC_000962.3	6700	1094472	0	A	T	0.012	1.587998e+02	6.157715e+01	1.928802e+00	1.003371e-02
NC_000962.3	7144	1095364	0	A	T	0.014	1.236909e+02	5.962952e+01	1.952864e+00	3.826794e-02
NC_000962.3	13338	1095644	0	A	T	0.041	-6.267267e+00	5.749354e+01	1.966667e+00	9.132147e-01
NC_000962.3	22984	1095661	0	A	T	0.021	-8.617636e+01	6.518206e+01	1.949864e+00	1.863980e-01
NC_000962.3	37208	1095687	0	A	T	0.022	-1.585982e+02	7.170598e+01	1.940232e+00	2.717450e-02
NC_000962.3	38429	1096002	0	A	T	0.033	-2.385703e-01	3.766271e+01	1.969230e+00	9.949470e-01
NC_000962.3	6581	1096023	0	A	T	0.015	7.087603e+01	5.114689e+01	1.934959e+00	1.660924e-01
NC_000962.3	44604	1096098	0	A	T	0.010	7.372526e+01	6.069935e+01	1.943818e+00	2.247653e-01
NC_000962.3	7813	1096157	0	A	T	0.091	-5.908401e+00	2.916428e+01	1.965324e+00	8.394905e-01
NC_000962.3	2867	1096205	0	A	T	0.181	-3.246871e+00	2.207591e+01	1.962626e+00	8.830962e-01
NC_000962.3	4716	1096299	0	A	T	0.082	-3.525198e+01	2.815697e+01	1.985498e+00	2.108276e-01
NC_000962.3	6801	1096323	0	A	T	0.048	1.463291e+01	3.467374e+01	1.959131e+00	6.730901e-01
NC_000962.3	6992	1096398	0	A	T	0.110	-3.744718e+01	2.372207e+01	1.967327e+00	1.147032e-01
NC_000962.3	2404	1096470	0	A	T	0.028	7.270754e+00	3.899679e+01	1.970233e+00	8.521282e-01
NC_000962.3	473	1096508	0	A	T	0.206	4.147271e+01	2.533569e+01	1.956710e+00	1.019147e-01
NC_000962.3	4195	1096567	0	A	T	0.215	3.120687e+01	3.300603e+01	1.981975e+00	3.446043e-01
NC_000962.3	474	1096633	0	A	T	0.450	-5.946751e+01	4.380985e+01	1.997877e+00	1.749163e-01
NC_000962.3	475	1097220	0	A	T	0.055	9.854139e+01	2.095943e+02	1.972039e+00	6.383334e-01
NC_000962.3	476	1097442	0	A	T	0.053	-2.102977e+02	2.538343e+02	1.996397e+00	4.075654e-01
NC_000962.3	477	1098523	0	A	T	0.057	5.273818e+01	2.096327e+02	1.980440e+00	8.014145e-01
NC_000962.3	3290	1098999	0	A	T	0.022	-1.796219e+01	1.937296e+02	1.983363e+00	9.261436e-01
NC_000962.3	478	1099058	0	A	T	0.055	9.854139e+01	2.095943e+02	1.972039e+00	6.383334e-01
NC_000962.3	479	1100234	0	A	T	0.497	1.453307e+02	1.771522e+02	1.957858e+00	4.121715e-01
NC_000962.3	6278	1101833	0	A	T	0.028	3.655459e+01	2.249101e+02	1.988443e+00	8.709168e-01
NC_000962.3	6279	1101898	0	A	T	0.023	-7.752105e+00	1.189572e+02	1.979019e+00	9.480521e-01
NC_000962.3	10055	1101923	0	A	T	0.011	-3.784796e+01	2.764357e+02	1.987965e+00	8.911223e-01
NC_000962.3	480	1102117	0	A	T	0.053	-1.553302e+02	1.716744e+02	1.983051e+00	3.657603e-01
NC_000962.3	481	1102468	0	A	T	0.053	1.528803e+02	1.796856e+02	1.992398e+00	3.950433e-01
NC_000962.3	482	1102646	0	A	T	0.053	-2.102977e+02	2.538343e+02	1.996397e+00	4.075654e-01
NC_000962.3	4196	1102788	0	A	T	0.018	-5.982305e+01	3.044065e+02	1.987480e+00	8.442346e-01
NC_000962.3	4717	1102901	0	A	T	0.041	-3.033400e+02	1.879045e+02	1.998635e+00	1.067258e-01
NC_000962.3	2405	1103249	0	A	T	0.218	-5.653619e+01	1.021088e+02	1.973413e+00	5.798998e-01
NC_000962.3	483	1103656	0	A	T	0.047	6.399629e+01	1.674279e+02	1.979027e+00	7.023588e-01
NC_000962.3	484	1104690	0	A	T	0.057	-2.033520e+01	1.782091e+02	1.978949e+00	9.091713e-01
NC_000962.3	6583	1104931	0	A	T	0.014	1.114711e+02	1.278639e+02	1.968151e+00	3.834997e-01
NC_000962.3	485	1105686	0	A	T	0.046	1.284769e+02	1.735230e+02	1.980240e+00	4.592043e-01
NC_000962.3	486	1106422	0	A	T	0.474	6.289289e+01	9.884212e+01	1.964198e+00	5.247079e-01
NC_000962.3	8197	1106649	0	A	T	0.019	-1.162491e+02	1.792538e+02	1.966307e+00	5.167782e-01
NC_000962.3	4197	1106877	0	A	T	0.018	-5.982305e+01	3.044065e+02	1.987480e+00	8.442346e-01
NC_000962.3	2406	1107434	0	A	T	0.218	5.727122e+01	1.204045e+02	1.983993e+00	6.344078e-01
NC_000962.3	2407	1107917	0	A	T	0.218	-7.347623e+01	1.259591e+02	1.982434e+00	5.597811e-01
NC_000962.3	487	1107940	0	A	T	0.057	-2.761835e+01	1.936884e+02	1.985245e+00	8.866373e-01
NC_000962.3	488	1108521	0	A	T	0.046	1.284769e+02	1.735230e+02	1.980240e+00	4.592043e-01
NC_000962.3	4718	1108606	0	A	T	0.010	-3.170109e+02	9.320308e+01	1.946119e+00	6.933650e-04
NC_000962.3	489	1109975	0	A	T	0.498	1.943291e+02	2.379878e+02	1.979300e+00	4.143518e-01
NC_000962.3	2018	1111553	0	A	T	0.012	5.913512e+01	2.859527e+02	1.986337e+00	8.362018e-01
NC_000962.3	490	1111678	0	A	T	0.046	1.284769e+02	1.735230e+02	1.980240e+00	4.592043e-01
NC_000962.3	5887	1111826	0	A	T	0.111	-1.139328e+01	1.349803e+02	1.981776e+00	9.327473e-01
NC_000962.3	5888	1111925	0	A	T	0.112	1.454701e+01	1.421223e+02	1.980889e+00	9.184920e-01
NC_000962.3	62867	1114345	0	A	T	0.010	-3.734555e+01	5.655825e+01	1.949114e+00	5.091900e-01
NC_000962.3	10471	1114466	0	A	T	0.021	-9.204210e+00	2.367551e+02	1.981004e+00	9.689955e-01
NC_000962.3	4719	1116007	0	A	T	0.040	1.901874e+02	1.818917e+02	1.990670e+00	2.959585e-01
NC_000962.3	15824	1119939	0	A	T	0.013	-9.469565e+01	2.307775e+02	1.985256e+00	6.816368e-01
NC_000962.3	491	1126889	0	A	T	0.496	1.228553e+02	1.333521e+02	1.962915e+00	3.570919e-01
NC_000962.3	492	1127493	0	A	T	0.050	-8.638886e+01	1.791033e+02	1.974483e+00	6.296542e-01
NC_000962.3	493	1127648	0	A	T	0.498	1.920701e+02	2.586162e+02	1.972117e+00	4.578223e-01
NC_000962.3	9061	1128145	0	A	T	0.022	-1.034003e+02	3.128915e+02	1.985083e+00	7.411066e-01
NC_000962.3	2870	1130526	0	A	T	0.021	-6.181414e+01	1.342561e+02	1.975012e+00	6.453008e-01
NC_000962.3	3291	1132368	0	A	T	0.033	8.820329e+01	1.320280e+02	1.965884e+00	5.042240e-01
NC_000962.3	2408	1133379	0	A	T	0.059	2.540853e+01	9.979320e+01	1.973116e+00	7.990678e-01
NC_000962.3	4199	1133752	0	A	T	0.013	1.628643e+02	2.761992e+02	1.976732e+00	5.555311e-01
NC_000962.3	5889	1135251	0	A	T	0.112	-3.013189e+01	1.436344e+02	1.981457e+00	8.338746e-01
NC_000962.3	9062	1137732	0	A	T	0.022	-1.034003e+02	3.128915e+02	1.985083e+00	7.411066e-01
NC_000962.3	4200	1140653	0	A	T	0.014	2.018431e+02	2.707467e+02	1.974385e+00	4.561162e-01
NC_000962.3	2020	1141362	0	A	T	0.012	5.913512e+01	2.859527e+02	1.986337e+00	8.362018e-01
NC_000962.3	2409	1141442	0	A	T	0.018	4.424924e+02	1.738398e+02	1.797019e+00	1.104283e-02
NC_000962.3	2410	1142266	0	A	T	0.218	-2.793622e+01	1.112910e+02	1.978022e+00	8.018431e-01
NC_000962.3	495	1144585	0	A	T	0.057	5.273818e+01	2.096327e+02	1.980440e+00	8.014145e-01
NC_000962.3	2411	1144664	0	A	T	0.137	2.333384e+01	8.693117e+01	1.974420e+00	7.884254e-01
NC_000962.3	496	1145848	0	A	T	0.054	-1.109646e+02	1.823882e+02	1.985755e+00	5.430420e-01
NC_000962.3	5280	1146605	0	A	T	0.022	-1.349195e+02	2.386554e+02	1.985599e+00	5.719567e-01
NC_000962.3	4201	1147252	0	A	T	0.014	2.018431e+02	2.707467e+02	1.974385e+00	4.561162e-01
NC_000962.3	4202	1148255	0	A	T	0.155	3.893977e+01	1.394073e+02	1.979776e+00	7.800458e-01
NC_000962.3	497	1148259	0	A	T	0.057	-6.211516e+01	1.686565e+02	1.988194e+00	7.127208e-01
NC_000962.3	10472	1148603	0	A	T	0.021	-3.524901e+02	2.215748e+02	1.972937e+00	1.119162e-01
NC_000962.3	498	1148930	0	A	T	0.046	1.284769e+02	1.735230e+02	1.980240e+00	4.592043e-01
NC_000962.3	499	1149551	0	A	T	0.476	1.232062e+02	1.537286e+02	1.962862e+00	4.230325e-01
NC_000962.3	8198	1150143	0	A	T	0.020	-1.094671e+02	1.520969e+02	1.960465e+00	4.718418e-01
NC_000962.3	500	1150585	0	A	T	0.479	-6.149158e+01	1.143337e+02	1.942778e+00	5.907998e-01
NC_000962.3	501	1151054	0	A	T	0.055	9.854139e+01	2.095943e+02	1.972039e+00	6.383334e-01
NC_000962.3	5890	1153676	0	A	T	0.112	-3.013189e+01	1.436344e+02	1.981457e+00	8.338746e-01
NC_000962.3	2021	1154646	0	A	T	0.015	3.074451e+01	1.320952e+02	1.967251e+00	8.160001e-01
NC_000962.3	3293	1154881	0	A	T	0.022	-1.016895e+02	1.834499e+02	1.978624e+00	5.794676e-01
NC_000962.3	3294	1157549	0	A	T	0.022	-1.796219e+01	1.937296e+02	1.983363e+00	9.261436e-01
NC_000962.3	10473	1159162	0	A	T	0.024	-1.059294e+01	1.429074e+02	1.978591e+00	9.409240e-01
NC_000962.3	4204	1160660	0	A	T	0.021	-1.017736e+02	6.461553e+01	1.979705e+00	1.155126e-01
NC_000962.3	502	1160770	0	A	T	0.021	1.165662e+02	6.908401e+01	1.852140e+00	9.181066e-02
NC_000962.3	4722	1161327	0	A	T	0.041	1.570045e+01	2.482863e+02	1.984012e+00	9.495900e-01
NC_000962.3	2414	1162274	0	A	T	0.135	8.524584e+01	9.550415e+01	1.987542e+00	3.722618e-01
NC_000962.3	503	1163134	0	A	T	0.497	-1.020988e+02	1.643900e+02	1.972985e+00	5.346703e-01
NC_000962.3	15826	1163528	0	A	T	0.013	-9.469565e+01	2.307775e+02	1.985256e+00	6.816368e-01
NC_000962.3	9065	1164081	0	A	T	0.022	-1.034003e+02	3.128915e+02	1.985083e+00	7.411066e-01
NC_000962.3	504	1164336	0	A	T	0.210	1.331033e+02	1.185827e+02	1.959823e+00	2.619013e-01
NC_000962.3	4205	1164361	0	A	T	0.043	-6.596920e+01	1.516557e+02	1.991754e+00	6.636476e-01
NC_000962.3	2415	1164571	0	A	T	0.181	1.770451e+00	3.172962e+01	1.968911e+00	9.555122e-01
NC_000962.3	2871	1164809	0	A	T	0.011	-3.434662e+00	6.316778e+01	1.973116e+00	9.566468e-01
NC_000962.3	10475	1165432	0	A	T	0.016	-1.041875e+01	9.044019e+01	1.963471e+00	9.083061e-01
NC_000962.3	505	1165522	0	A	T	0.497	-1.600011e+02	1.052536e+02	1.934125e+00	1.287444e-01
NC_000962.3	2416	1167647	0	A	T	0.102	5.567522e+01	1.079605e+02	1.984216e+00	6.061616e-01
NC_000962.3	506	1168010	0	A	T	0.050	2.283609e+00	1.783091e+02	1.978375e+00	9.897839e-01
NC_000962.3	4723	1168188	0	A	T	0.041	2.532611e+02	2.238373e+02	1.994894e+00	2.580972e-01
NC_000962.3	8199	1168701	0	A	T	0.014	4.361122e+01	2.362119e+02	1.972176e+00	8.535532e-01
NC_000962.3	508	1168776	0	A	T	0.054	2.403796e+02	2.567865e+02	1.983881e+00	3.494118e-01
NC_000962.3	10476	1169152	0	A	T	0.021	1.165697e+02	2.193858e+02	1.988336e+00	5.952803e-01
NC_000962.3	3730	1169447	0	A	T	0.023	-8.521909e+00	4.153421e+01	1.968664e+00	8.374687e-01
NC_000962.3	5579	1170404	0	A	T	0.024	7.679282e+01	4.446455e+01	1.897460e+00	8.442177e-02
NC_000962.3	5281	1170821	0	A	T	0.023	4.590876e+00	2.635984e+02	1.986909e+00	9.861076e-01
NC_000962.3	509	1172085	0	A	T	0.053	-2.102977e+02	2.538343e+02	1.996397e+00	4.075654e-01
NC_000962.3	510	1173750	0	A	T	0.054	-7.888717e+01	1.601223e+02	1.981171e+00	6.223397e-01
NC_000962.3	511	1175343	0	A	T	0.054	2.403796e+02	2.567865e+02	1.983881e+00	3.494118e-01
NC_000962.3	10478	1175762	0	A	T	0.021	-9.204210e+00	2.367551e+02	1.981004e+00	9.689955e-01
NC_000962.3	512	1177157	0	A	T	0.045	5.846132e+01	1.194908e+02	1.960766e+00	6.247538e-01
NC_000962.3	2417	1177994	0	A	T	0.134	-4.326923e+01	1.047159e+02	1.981671e+00	6.795315e-01
NC_000962.3	514	1178116	0	A	T	0.438	4.407601e+01	8.652705e+01	1.958725e+00	6.105751e-01
NC_000962.3	5282	1179375	0	A	T	0.023	4.590876e+00	2.635984e+02	1.986909e+00	9.861076e-01
NC_000962.3	8200	1180866	0	A	T	0.013	-1.154660e+02	2.046043e+02	1.979475e+00	5.726326e-01
NC_000962.3	10058	1182685	0	A	T	0.011	-3.784796e+01	2.764357e+02	1.987965e+00	8.911223e-01
NC_000962.3	5891	1183149	0	A	T	0.084	1.359427e+01	9.828713e+01	1.979804e+00	8.900179e-01
NC_000962.3	5283	1183662	0	A	T	0.023	4.590876e+00	2.635984e+02	1.986909e+00	9.861076e-01
NC_000962.3	9067	1185934	0	A	T	0.022	-1.034003e+02	3.128915e+02	1.985083e+00	7.411066e-01
NC_000962.3	43714	1188906	0	A	T	0.017	-1.100564e+02	8.306060e+01	1.953336e+00	1.854259e-01
NC_000962.3	37974	1189586	0	A	T	0.012	3.099610e+01	5.736876e+01	1.968085e+00	5.890960e-01
NC_000962.3	36950	1189699	0	A	T	0.061	5.749882e+01	2.430600e+01	1.984115e+00	1.816236e-02
NC_000962.3	36952	1189773	0	A	T	0.037	-1.156501e+01	3.503987e+01	1.968232e+00	7.414191e-01
NC_000962.3	515	1190093	0	A	T	0.407	-5.621434e+00	4.979934e+01	1.967614e+00	9.101437e-01
NC_000962.3	2418	1190154	0	A	T	0.136	-1.540414e+01	1.108260e+02	1.978733e+00	8.894789e-01
NC_000962.3	4206	1190172	0	A	T	0.014	2.018431e+02	2.707467e+02	1.974385e+00	4.561162e-01
NC_000962.3	36953	1191358	0	A	T	0.047	-4.122018e+01	3.861389e+01	1.956392e+00	2.859684e-01
NC_000962.3	38293	1191462	0	A	T	0.028	-1.551869e+01	3.802626e+01	1.964783e+00	6.832718e-01
NC_000962.3	38434	1191497	0	A	T	0.016	6.757886e+01	5.184565e+01	1.947883e+00	1.926738e-01
NC_000962.3	49559	1191741	0	A	T	0.021	1.351948e+02	5.637227e+01	1.848507e+00	1.662976e-02
NC_000962.3	3296	1191817	0	A	T	0.023	1.546939e+01	5.281631e+01	1.967947e+00	7.696580e-01
NC_000962.3	4207	1192042	0	A	T	0.013	1.628643e+02	2.761992e+02	1.976732e+00	5.555311e-01
NC_000962.3	5284	1193353	0	A	T	0.022	-1.349195e+02	2.386554e+02	1.985599e+00	5.719567e-01
NC_000962.3	4208	1193927	0	A	T	0.013	1.628643e+02	2.761992e+02	1.976732e+00	5.555311e-01
NC_000962.3	4209	1195463	0	A	T	0.014	2.018431e+02	2.707467e+02	1.974385e+00	4.561162e-01
NC_000962.3	516	1197157	0	A	T	0.053	-4.479763e+01	1.465119e+02	1.971365e+00	7.598411e-01
NC_000962.3	2419	1199547	0	A	T	0.218	-4.832006e+01	1.118639e+02	1.976080e+00	6.658546e-01
NC_000962.3	517	1200418	0	A	T	0.474	1.037809e+02	1.142520e+02	1.988530e+00	3.638802e-01
NC_000962.3	518	1201581	0	A	T	0.053	8.967976e+01	2.289978e+02	1.985626e+00	6.954116e-01
NC_000962.3	6285	1205269	0	A	T	0.026	-5.816000e+01	1.359412e+02	1.965656e+00	6.688522e-01
NC_000962.3	519	1211369	0	A	T	0.057	5.273818e+01	2.096327e+02	1.980440e+00	8.014145e-01
NC_000962.3	4724	1211542	0	A	T	0.041	-5.541534e+01	2.035476e+02	1.976565e+00	7.854798e-01
NC_000962.3	5707	1211982	0	A	T	0.037	-7.170608e+00	1.239227e+02	1.978768e+00	9.538672e-01
NC_000962.3	2420	1212076	0	A	T	0.212	4.021302e+01	5.810612e+01	1.971306e+00	4.890362e-01
NC_000962.3	520	1212432	0	A	T	0.035	-1.134522e+02	6.608722e+01	1.885982e+00	8.629826e-02
NC_000962.3	5285	1212829	0	A	T	0.018	3.495716e-01	9.424657e+01	1.970157e+00	9.970412e-01
NC_000962.3	15828	1213045	0	A	T	0.019	-1.246479e+02	1.192679e+02	1.940917e+00	2.961887e-01
NC_000962.3	22601	1213655	0	A	T	0.030	-1.025658e+02	6.267927e+01	1.970368e+00	1.020338e-01
NC_000962.3	44379	1213693	0	A	T	0.010	-9.453181e+01	4.717235e+01	1.951629e+00	4.530422e-02
NC_000962.3	45359	1213713	0	A	T	0.014	3.794350e+01	4.140052e+01	1.966292e+00	3.595950e-01
NC_000962.3	47169	1213732	0	A	T	0.022	-1.113916e+02	3.435931e+01	1.915700e+00	1.220642e-03
NC_000962.3	37209	1213734	0	A	T	0.038	-3.722086e+01	2.743066e+01	1.971733e+00	1.750729e-01
NC_000962.3	521	1215105	0	A	T	0.055	9.854139e+01	2.095943e+02	1.972039e+00	6.383334e-01
NC_000962.3	522	1215742	0	A	T	0.050	2.283609e+00	1.783091e+02	1.978375e+00	9.897839e-01
NC_000962.3	10927	1217065	0	A	T	0.035	-1.341386e+02	6.644632e+01	1.863892e+00	4.374129e-02
NC_000962.3	523	1217157	0	A	T	0.034	-7.250731e+01	6.600624e+01	1.911745e+00	2.722162e-01
NC_000962.3	18698	1218301	0	A	T	0.092	-1.798853e+01	5.361098e+01	1.957988e+00	7.372793e-01
NC_000962.3	524	1218658	0	A	T	0.043	-7.825667e+01	6.803313e+01	1.929342e+00	2.502669e-01
NC_000962.3	3298	1218737	0	A	T	0.210	3.713699e+01	5.803028e+01	1.985009e+00	5.223249e-01
NC_000962.3	525	1218896	0	A	T	0.046	7.019555e+01	1.481264e+02	1.975128e+00	6.356673e-01
NC_000962.3	9848	1218985	0	A	T	0.014	-2.575931e+01	1.062988e+02	1.966721e+00	8.085675e-01
NC_000962.3	8201	1219289	0	A	T	0.014	7.674996e+01	3.285672e+02	1.984765e+00	8.153444e-01
NC_000962.3	7394	1219683	0	A	T	0.016	9.455187e+01	2.112993e+02	1.985848e+00	6.546126e-01
NC_000962.3	526	1220680	0	A	T	0.500	4.384435e+02	5.274474e+02	1.972891e+00	4.059993e-01
NC_000962.3	8202	1221890	0	A	T	0.014	7.674996e+01	3.285672e+02	1.984765e+00	8.153444e-01
NC_000962.3	527	1224367	0	A	T	0.440	4.941649e+01	3.223161e+01	1.943522e+00	1.255051e-01
NC_000962.3	5892	1226777	0	A	T	0.083	7.147822e+01	9.720324e+01	1.990854e+00	4.622752e-01
NC_000962.3	2874	1227217	0	A	T	0.021	-2.460460e+01	1.299991e+02	1.978153e+00	8.499161e-01
NC_000962.3	528	1227830	0	A	T	0.055	9.854139e+01	2.095943e+02	1.972039e+00	6.383334e-01
NC_000962.3	529	1230778	0	A	T	0.057	5.273818e+01	2.096327e+02	1.980440e+00	8.014145e-01
NC_000962.3	4211	1231587	0	A	T	0.019	1.378366e+02	1.817671e+02	1.968807e+00	4.484158e-01
NC_000962.3	5893	1232037	0	A	T	0.108	-5.469082e+01	1.427278e+02	1.981038e+00	7.016540e-01
NC_000962.3	14026	1232867	0	A	T	0.041	7.220040e+01	9.563134e+01	1.981546e+00	4.504091e-01
NC_000962.3	5894	1234262	0	A	T	0.108	-5.469082e+01	1.427278e+02	1.981038e+00	7.016540e-01
NC_000962.3	15829	1236460	0	A	T	0.013	-9.469565e+01	2.307775e+02	1.985256e+00	6.816368e-01
NC_000962.3	4212	1237562	0	A	T	0.017	-1.905486e+02	2.988171e+02	1.989145e+00	5.238093e-01
NC_000962.3	10479	1240483	0	A	T	0.021	-3.524901e+02	2.215748e+02	1.972937e+00	1.119162e-01
NC_000962.3	3299	1241193	0	A	T	0.018	3.153886e+01	1.427991e+02	1.975653e+00	8.252386e-01
NC_000962.3	4213	1244655	0	A	T	0.017	-1.905486e+02	2.988171e+02	1.989145e+00	5.238093e-01
NC_000962.3	7396	1246080	0	A	T	0.016	9.455187e+01	2.112993e+02	1.985848e+00	6.546126e-01
NC_000962.3	10480	1248059	0	A	T	0.023	-1.338355e+01	1.409756e+02	1.975409e+00	9.243826e-01
NC_000962.3	531	1248382	0	A	T	0.057	5.273818e+01	2.096327e+02	1.980440e+00	8.014145e-01
NC_000962.3	532	1248936	0	A	T	0.055	5.164447e+01	1.218057e+02	1.966549e+00	6.716508e-01
NC_000962.3	533	1248978	0	A	T	0.462	-6.667306e+01	6.655877e+01	1.940969e+00	3.166877e-01
NC_000962.3	2022	1249019	0	A	T	0.012	5.913512e+01	2.859527e+02	1.986337e+00	8.362018e-01
NC_000962.3	2023	1249360	0	A	T	0.012	5.913512e+01	2.859527e+02	1.986337e+00	8.362018e-01
NC_000962.3	534	1250340	0	A	T	0.056	-1.066697e+02	1.609863e+02	1.990239e+00	5.077166e-01
NC_000962.3	535	1251199	0	A	T	0.211	1.509581e+02	1.141735e+02	1.959574e+00	1.863667e-01
NC_000962.3	8204	1251955	0	A	T	0.019	-1.162491e+02	1.792538e+02	1.966307e+00	5.167782e-01
NC_000962.3	536	1252054	0	A	T	0.053	-2.102977e+02	2.538343e+02	1.996397e+00	4.075654e-01
NC_000962.3	537	1252164	0	A	T	0.210	5.775873e+01	1.191141e+02	1.974557e+00	6.278364e-01
NC_000962.3	538	1254562	0	A	T	0.056	-1.066697e+02	1.609863e+02	1.990239e+00	5.077166e-01
NC_000962.3	3300	1254588	0	A	T	0.016	1.933169e+02	1.684590e+02	1.995055e+00	2.513851e-01
NC_000962.3	10481	1255038	0	A	T	0.016	6.831602e+01	8.448162e+01	1.965527e+00	4.188815e-01
NC_000962.3	6702	1256338	0	A	T	0.031	2.640506e+01	7.609395e+01	1.983731e+00	7.286493e-01
NC_000962.3	4214	1256806	0	A	T	0.041	1.359100e+02	1.766282e+02	1.972299e+00	4.417703e-01
NC_000962.3	3304	1259624	0	A	T	0.022	-1.796219e+01	1.937296e+02	1.983363e+00	9.261436e-01
NC_000962.3	9071	1262621	0	A	T	0.021	-3.252193e+02	2.042039e+02	1.963195e+00	1.115161e-01
NC_000962.3	6286	1264981	0	A	T	0.028	3.655459e+01	2.249101e+02	1.988443e+00	8.709168e-01
NC_000962.3	546	1265070	0	A	T	0.046	1.284769e+02	1.735230e+02	1.980240e+00	4.592043e-01
NC_000962.3	9072	1265259	0	A	T	0.022	-1.034003e+02	3.128915e+02	1.985083e+00	7.411066e-01
NC_000962.3	10482	1266347	0	A	T	0.021	-5.732923e+01	2.278237e+02	1.976512e+00	8.013647e-01
NC_000962.3	5899	1269300	0	A	T	0.019	8.710568e+01	7.054105e+01	1.990894e+00	2.171449e-01
NC_000962.3	2421	1272010	0	A	T	0.135	-5.786153e+01	1.078087e+02	1.984869e+00	5.915732e-01
NC_000962.3	2875	1273071	0	A	T	0.021	-1.897385e+01	1.385957e+02	1.977167e+00	8.911329e-01
NC_000962.3	548	1273251	0	A	T	0.057	5.273818e+01	2.096327e+02	1.980440e+00	8.014145e-01
NC_000962.3	8206	1274335	0	A	T	0.019	-1.162491e+02	1.792538e+02	1.966307e+00	5.167782e-01
NC_000962.3	549	1275957	0	A	T	0.210	1.017696e+02	1.066029e+02	1.968411e+00	3.399470e-01
NC_000962.3	8207	1276005	0	A	T	0.013	-1.154660e+02	2.046043e+02	1.979475e+00	5.726326e-01
NC_000962.3	4726	1276321	0	A	T	0.117	-5.101579e+01	6.058311e+01	1.973871e+00	3.999159e-01
NC_000962.3	4727	1276340	0	A	T	0.120	-9.495758e+01	5.784262e+01	1.977316e+00	1.009309e-01
NC_000962.3	4728	1276414	0	A	T	0.015	-1.972377e+01	1.122283e+02	1.970964e+00	8.605233e-01
NC_000962.3	4218	1276432	0	A	T	0.090	-5.160923e+01	3.058381e+01	1.939393e+00	9.178024e-02
NC_000962.3	550	1276588	0	A	T	0.190	-5.646369e+00	3.612008e+01	1.967991e+00	8.758061e-01
NC_000962.3	6289	1276860	0	A	T	0.027	7.218481e+00	4.305278e+01	1.965038e+00	8.668752e-01
NC_000962.3	24979	1276866	0	A	T	0.021	9.815713e+01	4.802808e+01	1.962576e+00	4.120273e-02
NC_000962.3	4219	1276931	0	A	T	0.017	-5.282768e+01	2.245347e+02	1.976954e+00	8.140356e-01
NC_000962.3	2028	1276938	0	A	T	0.089	-1.340625e+01	3.455320e+01	1.968583e+00	6.980952e-01
NC_000962.3	8208	1277730	0	A	T	0.015	3.577044e+02	1.930587e+02	2.009844e+00	6.415932e-02
NC_000962.3	2029	1277870	0	A	T	0.407	-4.151496e+01	4.011748e+01	1.957325e+00	3.009603e-01
NC_000962.3	5288	1277871	0	A	T	0.022	-1.349195e+02	2.386554e+02	1.985599e+00	5.719567e-01
NC_000962.3	552	1281118	0	A	T	0.498	-3.117863e+01	1.968300e+02	1.976256e+00	8.741660e-01
NC_000962.3	3305	1281443	0	A	T	0.053	-5.477849e+00	1.652472e+02	1.984914e+00	9.735611e-01
NC_000962.3	553	1281771	0	A	T	0.057	5.273818e+01	2.096327e+02	1.980440e+00	8.014145e-01
NC_000962.3	2030	1284616	0	A	T	0.012	5.913512e+01	2.859527e+02	1.986337e+00	8.362018e-01
NC_000962.3	554	1285001	0	A	T	0.053	-2.102977e+02	2.538343e+02	1.996397e+00	4.075654e-01
NC_000962.3	4729	1285148	0	A	T	0.041	1.570045e+01	2.482863e+02	1.984012e+00	9.495900e-01
NC_000962.3	555	1286766	0	A	T	0.045	9.145490e+01	1.296353e+02	1.965923e+00	4.806531e-01
NC_000962.3	10483	1288084	0	A	T	0.022	2.742968e+02	2.085707e+02	1.969356e+00	1.887256e-01
NC_000962.3	556	1288698	0	A	T	0.053	-2.102977e+02	2.538343e+02	1.996397e+00	4.075654e-01
NC_000962.3	15831	1288948	0	A	T	0.013	-9.469565e+01	2.307775e+02	1.985256e+00	6.816368e-01
NC_000962.3	6290	1290326	0	A	T	0.027	9.371320e+01	2.127186e+02	1.989986e+00	6.596202e-01
NC_000962.3	5289	1290337	0	A	T	0.023	4.590876e+00	2.635984e+02	1.986909e+00	9.861076e-01
NC_000962.3	4730	1291061	0	A	T	0.010	-3.170109e+02	9.320308e+01	1.946119e+00	6.933650e-04
NC_000962.3	557	1292102	0	A	T	0.467	-6.504781e+00	5.849404e+01	1.970748e+00	9.114735e-01
NC_000962.3	4221	1292464	0	A	T	0.155	1.802432e+01	1.442471e+02	1.982366e+00	9.005811e-01
NC_000962.3	558	1293333	0	A	T	0.046	8.348654e+01	1.458746e+02	1.977609e+00	5.672172e-01
NC_000962.3	4731	1293381	0	A	T	0.010	-2.745699e+02	9.097110e+01	1.950172e+00	2.597845e-03
NC_000962.3	4222	1294222	0	A	T	0.013	1.628643e+02	2.761992e+02	1.976732e+00	5.555311e-01
NC_000962.3	3307	1297327	0	A	T	0.053	-7.021351e+01	1.601010e+02	1.984363e+00	6.610632e-01
NC_000962.3	3308	1297999	0	A	T	0.052	-8.252249e+00	1.409191e+02	1.978738e+00	9.533124e-01
NC_000962.3	5290	1299096	0	A	T	0.022	1.368050e+02	1.378694e+02	1.969366e+00	3.212666e-01
NC_000962.3	9075	1299262	0	A	T	0.021	4.076141e+01	2.817045e+02	1.986682e+00	8.849761e-01
NC_000962.3	559	1299305	0	A	T	0.051	1.185236e+01	1.347697e+02	1.973031e+00	9.299352e-01
NC_000962.3	7398	1301739	0	A	T	0.016	9.455187e+01	2.112993e+02	1.985848e+00	6.546126e-01
NC_000962.3	4732	1301959	0	A	T	0.041	2.532611e+02	2.238373e+02	1.994894e+00	2.580972e-01
NC_000962.3	10060	1302920	0	A	T	0.011	-3.784796e+01	2.764357e+02	1.987965e+00	8.911223e-01
NC_000962.3	4223	1302954	0	A	T	0.014	2.018431e+02	2.707467e+02	1.974385e+00	4.561162e-01
NC_000962.3	43601	1305593	0	A	T	0.026	-3.990291e+00	4.019525e+01	1.969639e+00	9.209388e-01
NC_000962.3	560	1306259	0	A	T	0.208	-4.087774e+00	7.630331e+01	1.970130e+00	9.572848e-01
NC_000962.3	4733	1306521	0	A	T	0.010	-3.170109e+02	9.320308e+01	1.946119e+00	6.933650e-04
NC_000962.3	561	1307598	0	A	T	0.431	1.130176e+02	9.200716e+01	1.975460e+00	2.195606e-01
NC_000962.3	2031	1313338	0	A	T	0.226	-9.775541e-01	1.586442e+01	1.964073e+00	9.508766e-01
NC_000962.3	2032	1313338	0	A	T	0.106	1.917955e+01	2.233861e+01	1.955092e+00	3.907467e-01
NC_000962.3	562	1315191	0	A	T	0.500	2.922854e+02	4.646807e+02	1.974515e+00	5.294704e-01
NC_000962.3	563	1315884	0	A	T	0.496	1.089663e+02	1.202697e+02	1.969207e+00	3.651143e-01
NC_000962.3	564	1317655	0	A	T	0.054	2.403796e+02	2.567865e+02	1.983881e+00	3.494118e-01
NC_000962.3	5291	1322171	0	A	T	0.023	4.590876e+00	2.635984e+02	1.986909e+00	9.861076e-01
NC_000962.3	2422	1322670	0	A	T	0.058	2.229441e+01	1.069683e+02	1.973767e+00	8.349369e-01
NC_000962.3	565	1322741	0	A	T	0.053	-2.102977e+02	2.538343e+02	1.996397e+00	4.075654e-01
NC_000962.3	2423	1324724	0	A	T	0.136	6.314699e+01	1.168367e+02	1.984236e+00	5.889744e-01
NC_000962.3	4734	1327550	0	A	T	0.041	1.570045e+01	2.482863e+02	1.984012e+00	9.495900e-01
NC_000962.3	566	1327890	0	A	T	0.471	1.099444e+02	7.113056e+01	1.975642e+00	1.224549e-01
NC_000962.3	567	1328687	0	A	T	0.497	-2.488757e+02	1.683195e+02	1.953464e+00	1.395192e-01
NC_000962.3	568	1329234	0	A	T	0.054	2.403796e+02	2.567865e+02	1.983881e+00	3.494118e-01
NC_000962.3	10484	1329570	0	A	T	0.023	1.577163e+02	1.596264e+02	1.969062e+00	3.233408e-01
NC_000962.3	5708	1330963	0	A	T	0.038	-9.664693e+01	1.337906e+02	1.955797e+00	4.702088e-01
NC_000962.3	10485	1331750	0	A	T	0.022	2.208228e+02	2.031013e+02	1.978086e+00	2.771487e-01
NC_000962.3	4735	1332162	0	A	T	0.041	8.549404e+01	2.254261e+02	1.978386e+00	7.045673e-01
NC_000962.3	4736	1332920	0	A	T	0.042	-5.345287e+01	1.610539e+02	1.974446e+00	7.400287e-01
NC_000962.3	569	1333669	0	A	T	0.047	-1.049588e+02	1.346670e+02	1.987845e+00	4.359049e-01
NC_000962.3	4737	1335415	0	A	T	0.041	1.263073e+02	2.140768e+02	1.981960e+00	5.552986e-01
NC_000962.3	570	1336164	0	A	T	0.046	1.284769e+02	1.735230e+02	1.980240e+00	4.592043e-01
NC_000962.3	9080	1336425	0	A	T	0.022	-1.034003e+02	3.128915e+02	1.985083e+00	7.411066e-01
NC_000962.3	15833	1338102	0	A	T	0.012	4.475956e+01	2.077666e+02	1.983857e+00	8.294682e-01
NC_000962.3	5903	1338172	0	A	T	0.106	8.713414e+01	9.957812e+01	1.987921e+00	3.817358e-01
NC_000962.3	9081	1338693	0	A	T	0.021	1.564885e+01	2.882261e+02	1.986582e+00	9.567105e-01
NC_000962.3	6291	1339399	0	A	T	0.059	3.539995e-01	4.456531e+01	1.966875e+00	9.936635e-01
NC_000962.3	5904	1339741	0	A	T	0.126	-2.351185e+01	4.761450e+01	1.969377e+00	6.215431e-01
NC_000962.3	5905	1339774	0	A	T	0.118	-3.944928e+01	5.809500e+01	1.973732e+00	4.972422e-01
NC_000962.3	571	1340208	0	A	T	0.073	-4.819489e+01	8.879585e+01	1.973969e+00	5.873982e-01
NC_000962.3	8210	1340256	0	A	T	0.014	-2.902495e+01	1.249180e+02	1.964913e+00	8.163053e-01
NC_000962.3	10061	1340500	0	A	T	0.022	-2.809817e+01	5.990831e+01	1.964649e+00	6.391431e-01
NC_000962.3	4739	1340653	0	A	T	0.065	-3.265100e+01	7.367427e+01	1.976011e+00	6.577172e-01
NC_000962.3	4740	1340657	0	A	T	0.066	-8.184961e+01	4.881667e+01	1.978422e+00	9.387394e-02
NC_000962.3	7832	1340667	0	A	T	0.029	-5.454126e+01	6.365814e+01	1.944325e+00	3.917402e-01
NC_000962.3	3309	1340688	0	A	T	0.024	-5.449489e+01	1.217326e+02	1.964480e+00	6.544812e-01
NC_000962.3	4741	1340784	0	A	T	0.044	7.921984e+00	5.550856e+01	1.964590e+00	8.865388e-01
NC_000962.3	2882	1340830	0	A	T	0.041	5.074649e+01	4.015311e+01	1.976337e+00	2.065452e-01
NC_000962.3	2883	1340916	0	A	T	0.047	1.679793e+01	5.154720e+01	1.967096e+00	7.445775e-01
NC_000962.3	2885	1341032	0	A	T	0.024	-1.049575e+02	5.136070e+01	1.951296e+00	4.122324e-02
NC_000962.3	6298	1341044	0	A	T	0.055	-1.710335e+01	4.081264e+01	1.969314e+00	6.752422e-01
NC_000962.3	6299	1341064	0	A	T	0.044	1.064941e+00	5.156579e+01	1.968161e+00	9.835267e-01
NC_000962.3	3312	1341073	0	A	T	0.021	7.521189e+01	6.794381e+01	1.990198e+00	2.685340e-01
NC_000962.3	3734	1341083	0	A	T	0.027	-1.116175e+01	5.480001e+01	1.968684e+00	8.386379e-01
NC_000962.3	4225	1341099	0	A	T	0.035	-8.566909e+00	4.602269e+01	1.967822e+00	8.523631e-01
NC_000962.3	2424	1341102	0	A	T	0.160	6.249758e+01	4.096725e+01	1.973988e+00	1.273928e-01
NC_000962.3	4742	1341120	0	A	T	0.041	1.019972e+02	1.481602e+02	1.973132e+00	4.913219e-01
NC_000962.3	2886	1341174	0	A	T	0.027	1.981998e+01	7.061354e+01	1.968203e+00	7.790037e-01
NC_000962.3	2887	1341254	0	A	T	0.026	8.254603e+01	7.553696e+01	1.972203e+00	2.747114e-01
NC_000962.3	2425	1341624	0	A	T	0.054	2.213526e+01	2.786134e+01	1.933340e+00	4.270778e-01
NC_000962.3	572	1342581	0	A	T	0.241	-3.143287e+01	2.593491e+01	1.934450e+00	2.257610e-01
NC_000962.3	5906	1342716	0	A	T	0.102	3.913293e+01	6.311728e+01	1.970568e+00	5.353764e-01
NC_000962.3	5907	1342720	0	A	T	0.035	-2.617666e+01	3.728535e+01	1.983136e+00	4.827799e-01
NC_000962.3	4743	1347448	0	A	T	0.041	1.570045e+01	2.482863e+02	1.984012e+00	9.495900e-01
NC_000962.3	3313	1347924	0	A	T	0.022	-6.591461e+01	1.526491e+02	1.971419e+00	6.659630e-01
NC_000962.3	4744	1348667	0	A	T	0.040	1.247387e+02	1.572289e+02	1.979216e+00	4.277311e-01
NC_000962.3	2426	1349001	0	A	T	0.100	-6.324275e+01	1.024182e+02	1.977079e+00	5.370287e-01
NC_000962.3	573	1349733	0	A	T	0.050	-1.302196e+02	1.674374e+02	1.966072e+00	4.368910e-01
NC_000962.3	574	1351172	0	A	T	0.057	-2.761835e+01	1.936884e+02	1.985245e+00	8.866373e-01
NC_000962.3	8211	1352058	0	A	T	0.014	-1.040588e+01	1.804212e+02	1.970797e+00	9.540170e-01
NC_000962.3	10062	1353489	0	A	T	0.011	-3.784796e+01	2.764357e+02	1.987965e+00	8.911223e-01
NC_000962.3	4227	1354050	0	A	T	0.014	2.018431e+02	2.707467e+02	1.974385e+00	4.561162e-01
NC_000962.3	2427	1354437	0	A	T	0.218	-7.377266e+01	1.065487e+02	1.974787e+00	4.888335e-01
NC_000962.3	10063	1355036	0	A	T	0.011	-3.784796e+01	2.764357e+02	1.987965e+00	8.911223e-01
NC_000962.3	9085	1355061	0	A	T	0.021	4.076141e+01	2.817045e+02	1.986682e+00	8.849761e-01
NC_000962.3	5908	1356135	0	A	T	0.111	6.966537e+01	1.026202e+02	1.963022e+00	4.973573e-01
NC_000962.3	576	1357308	0	A	T	0.053	-2.102977e+02	2.538343e+02	1.996397e+00	4.075654e-01
NC_000962.3	3736	1358042	0	A	T	0.016	-1.687945e+01	9.501002e+01	1.973289e+00	8.590210e-01
NC_000962.3	3314	1359127	0	A	T	0.022	-1.016895e+02	1.834499e+02	1.978624e+00	5.794676e-01
NC_000962.3	577	1360209	0	A	T	0.430	5.620667e+01	8.841405e+01	1.976329e+00	5.250828e-01
NC_000962.3	578	1361190	0	A	T	0.054	1.687513e+02	1.561798e+02	1.964852e+00	2.801451e-01
NC_000962.3	579	1361285	0	A	T	0.053	-4.882307e+01	1.765368e+02	1.969311e+00	7.821667e-01
NC_000962.3	4745	1361535	0	A	T	0.010	-2.980923e+02	9.021896e+01	1.953295e+00	9.817272e-04
NC_000962.3	580	1362006	0	A	T	0.211	4.563241e+01	1.214438e+02	1.979807e+00	7.071715e-01
NC_000962.3	14028	1363359	0	A	T	0.042	1.470027e+01	1.235368e+02	1.979959e+00	9.052997e-01
NC_000962.3	8212	1364434	0	A	T	0.019	-1.162491e+02	1.792538e+02	1.966307e+00	5.167782e-01
NC_000962.3	4228	1365410	0	A	T	0.018	-5.982305e+01	3.044065e+02	1.987480e+00	8.442346e-01
NC_000962.3	581	1365838	0	A	T	0.053	-8.463005e+01	9.004581e+01	1.992348e+00	3.474860e-01
NC_000962.3	2428	1365838	0	A	T	0.441	4.974547e+01	1.167937e+02	1.976494e+00	6.702402e-01
NC_000962.3	4746	1367270	0	A	T	0.013	7.577472e+01	1.927590e+02	1.978789e+00	6.943130e-01
NC_000962.3	582	1367484	0	A	T	0.057	5.273818e+01	2.096327e+02	1.980440e+00	8.014145e-01
NC_000962.3	583	1368323	0	A	T	0.053	-2.102977e+02	2.538343e+02	1.996397e+00	4.075654e-01
NC_000962.3	5909	1368860	0	A	T	0.086	-1.417753e+01	9.130892e+01	1.977480e+00	8.766353e-01
NC_000962.3	8213	1370648	0	A	T	0.013	-1.154660e+02	2.046043e+02	1.979475e+00	5.726326e-01
NC_000962.3	584	1370852	0	A	T	0.053	-2.102977e+02	2.538343e+02	1.996397e+00	4.075654e-01
NC_000962.3	2429	1372887	0	A	T	0.101	-3.601673e+01	1.129096e+02	1.978855e+00	7.497933e-01
NC_000962.3	3315	1373170	0	A	T	0.033	6.776116e+00	1.435189e+02	1.980780e+00	9.623507e-01
NC_000962.3	585	1374065	0	A	T	0.487	-6.903770e+01	6.824247e+01	1.960469e+00	3.119135e-01
NC_000962.3	586	1374201	0	A	T	0.050	-8.638886e+01	1.791033e+02	1.974483e+00	6.296542e-01
NC_000962.3	4747	1374352	0	A	T	0.041	2.532611e+02	2.238373e+02	1.994894e+00	2.580972e-01
NC_000962.3	8214	1374438	0	A	T	0.014	7.674996e+01	3.285672e+02	1.984765e+00	8.153444e-01
NC_000962.3	587	1375044	0	A	T	0.050	-8.638886e+01	1.791033e+02	1.974483e+00	6.296542e-01
NC_000962.3	588	1375724	0	A	T	0.497	-2.280605e+01	1.658437e+02	1.973946e+00	8.906472e-01
NC_000962.3	589	1382628	0	A	T	0.497	-3.487001e+01	1.343043e+02	1.968100e+00	7.951916e-01
NC_000962.3	2430	1382884	0	A	T	0.058	1.281873e+01	1.164014e+02	1.976119e+00	9.123290e-01
NC_000962.3	9087	1383352	0	A	T	0.021	9.586244e+01	2.399641e+02	1.980493e+00	6.896077e-01
NC_000962.3	3316	1384259	0	A	T	0.016	1.933169e+02	1.684590e+02	1.995055e+00	2.513851e-01
NC_000962.3	2431	1389738	0	A	T	0.214	1.507173e+01	7.776896e+01	1.970903e+00	8.463651e-01
NC_000962.3	2432	1390527	0	A	T	0.138	1.356647e+02	1.192015e+02	1.994711e+00	2.553070e-01
NC_000962.3	590	1390763	0	A	T	0.057	5.273818e+01	2.096327e+02	1.980440e+00	8.014145e-01
NC_000962.3	591	1393626	0	A	T	0.472	4.118927e+01	8.126472e+01	1.964884e+00	6.123536e-01
NC_000962.3	5910	1393694	0	A	T	0.110	-1.254270e+01	1.098529e+02	1.976428e+00	9.091170e-01
NC_000962.3	4229	1393994	0	A	T	0.155	5.747939e+01	1.373162e+02	1.980326e+00	6.755917e-01
NC_000962.3	5911	1396311	0	A	T	0.112	-6.367983e+01	1.167323e+02	1.971807e+00	5.854998e-01
NC_000962.3	5292	1396583	0	A	T	0.023	4.590876e+00	2.635984e+02	1.986909e+00	9.861076e-01
NC_000962.3	592	1396922	0	A	T	0.499	-1.546162e+02	3.760571e+02	1.975983e+00	6.810373e-01
NC_000962.3	10486	1397356	0	A	T	0.022	3.383350e+02	1.948374e+02	1.966360e+00	8.273923e-02
NC_000962.3	62870	1398620	0	A	T	0.010	-3.734555e+01	5.655825e+01	1.949114e+00	5.091900e-01
NC_000962.3	5912	1399395	0	A	T	0.083	5.801927e+01	1.010884e+02	1.984122e+00	5.661148e-01
NC_000962.3	10487	1401768	0	A	T	0.021	1.165697e+02	2.193858e+02	1.988336e+00	5.952803e-01
NC_000962.3	8215	1403359	0	A	T	0.014	7.674996e+01	3.285672e+02	1.984765e+00	8.153444e-01
NC_000962.3	2433	1404169	0	A	T	0.219	-1.057114e+02	1.059632e+02	1.969627e+00	3.186684e-01
NC_000962.3	15838	1404295	0	A	T	0.012	7.500784e+01	1.709489e+02	1.979400e+00	6.609068e-01
NC_000962.3	593	1406761	0	A	T	0.050	-8.638886e+01	1.791033e+02	1.974483e+00	6.296542e-01
NC_000962.3	594	1411210	0	A	T	0.499	1.596711e+02	3.067435e+02	1.974016e+00	6.027885e-01
NC_000962.3	595	1413130	0	A	T	0.053	-2.102977e+02	2.538343e+02	1.996397e+00	4.075654e-01
NC_000962.3	596	1413148	0	A	T	0.426	-1.988191e+01	5.456965e+01	1.965552e+00	7.156700e-01
NC_000962.3	597	1414021	0	A	T	0.499	7.743721e+01	1.861438e+02	1.965738e+00	6.774810e-01
NC_000962.3	10064	1414899	0	A	T	0.011	-3.784796e+01	2.764357e+02	1.987965e+00	8.911223e-01
NC_000962.3	9090	1416699	0	A	T	0.022	1.654643e+02	1.952628e+02	1.984549e+00	3.969500e-01
NC_000962.3	9091	1419877	0	A	T	0.022	-1.034003e+02	3.128915e+02	1.985083e+00	7.411066e-01
NC_000962.3	4230	1426079	0	A	T	0.018	-5.982305e+01	3.044065e+02	1.987480e+00	8.442346e-01
NC_000962.3	2434	1428506	0	A	T	0.218	-3.754982e+01	1.059486e+02	1.979115e+00	7.230914e-01
NC_000962.3	2435	1431758	0	A	T	0.018	2.514534e+02	1.725893e+02	1.859859e+00	1.453999e-01
NC_000962.3	14029	1431805	0	A	T	0.041	3.598071e+01	1.278418e+02	1.983813e+00	7.784173e-01
NC_000962.3	10065	1433072	0	A	T	0.011	-3.784796e+01	2.764357e+02	1.987965e+00	8.911223e-01
NC_000962.3	2036	1433314	0	A	T	0.012	5.913512e+01	2.859527e+02	1.986337e+00	8.362018e-01
NC_000962.3	6303	1434220	0	A	T	0.011	2.275886e+01	7.650938e+01	1.968358e+00	7.661645e-01
NC_000962.3	4750	1437636	0	A	T	0.010	-3.170109e+02	9.320308e+01	1.946119e+00	6.933650e-04
NC_000962.3	10488	1439140	0	A	T	0.021	-9.204210e+00	2.367551e+02	1.981004e+00	9.689955e-01
NC_000962.3	8216	1439711	0	A	T	0.020	-4.977724e+01	1.464629e+02	1.971652e+00	7.340213e-01
NC_000962.3	6304	1440150	0	A	T	0.028	3.655459e+01	2.249101e+02	1.988443e+00	8.709168e-01
NC_000962.3	5918	1440271	0	A	T	0.084	-1.583902e+01	9.735340e+01	1.980955e+00	8.707859e-01
NC_000962.3	601	1440469	0	A	T	0.500	-3.448729e+02	6.060347e+02	1.974946e+00	5.694217e-01
NC_000962.3	3318	1441533	0	A	T	0.050	-3.437625e+02	8.860418e+01	1.968226e+00	1.104017e-04
NC_000962.3	2436	1443115	0	A	T	0.059	-3.924845e+01	1.221619e+02	1.984511e+00	7.480539e-01
NC_000962.3	603	1443428	0	A	T	0.046	3.063104e+01	3.278054e+01	1.955862e+00	3.502765e-01
NC_000962.3	7405	1443607	0	A	T	0.016	9.455187e+01	2.112993e+02	1.985848e+00	6.546126e-01
NC_000962.3	4232	1444202	0	A	T	0.152	2.769348e+01	9.651134e+01	1.971446e+00	7.742051e-01
NC_000962.3	15839	1444531	0	A	T	0.013	-2.573014e+01	2.196342e+02	1.985809e+00	9.067614e-01
NC_000962.3	2437	1445474	0	A	T	0.219	-1.294989e+02	1.138219e+02	1.979270e+00	2.554652e-01
NC_000962.3	605	1445781	0	A	T	0.476	4.230202e+01	1.566754e+02	1.975823e+00	7.872096e-01
NC_000962.3	10489	1446651	0	A	T	0.022	2.742968e+02	2.085707e+02	1.969356e+00	1.887256e-01
NC_000962.3	2438	1446923	0	A	T	0.218	-1.272600e+02	1.130497e+02	1.982486e+00	2.605239e-01
NC_000962.3	9093	1450718	0	A	T	0.021	6.090617e+01	2.033614e+02	1.978829e+00	7.646140e-01
NC_000962.3	2439	1452071	0	A	T	0.218	-2.885335e+01	9.278045e+01	1.972334e+00	7.558673e-01
NC_000962.3	10066	1454454	0	A	T	0.010	1.265844e+02	1.933028e+02	1.984168e+00	5.126928e-01
NC_000962.3	606	1457144	0	A	T	0.499	1.462923e+02	2.294727e+02	1.965127e+00	5.239145e-01
NC_000962.3	2890	1461309	0	A	T	0.021	-1.897385e+01	1.385957e+02	1.977167e+00	8.911329e-01
NC_000962.3	4233	1461915	0	A	T	0.017	-1.905486e+02	2.988171e+02	1.989145e+00	5.238093e-01
NC_000962.3	4751	1463388	0	A	T	0.041	2.532611e+02	2.238373e+02	1.994894e+00	2.580972e-01
NC_000962.3	10490	1463653	0	A	T	0.022	3.351363e+02	1.721676e+02	1.977399e+00	5.182577e-02
NC_000962.3	608	1468208	0	A	T	0.368	-3.241853e+01	3.427754e+01	1.960890e+00	3.444635e-01
NC_000962.3	609	1471659	0	A	T	0.480	2.128345e+01	4.766679e+01	1.975980e+00	6.553155e-01
NC_000962.3	6306	1472337	0	A	T	0.027	-1.145203e+02	1.373428e+02	1.970426e+00	4.045483e-01
NC_000962.3	610	1473246	0	A	T	0.066	4.848875e+02	2.136289e+01	1.693296e+00	8.916671e-95
NC_000962.3	2891	1474001	0	A	T	0.021	2.678419e+01	1.438022e+02	1.981593e+00	8.522754e-01
NC_000962.3	5920	1477588	0	A	T	0.108	-8.279646e+00	1.258204e+02	1.978598e+00	9.475441e-01
NC_000962.3	612	1477596	0	A	T	0.046	1.284769e+02	1.735230e+02	1.980240e+00	4.592043e-01
NC_000962.3	613	1479085	0	A	T	0.056	6.763701e+01	1.210277e+02	1.959178e+00	5.763675e-01
NC_000962.3	2440	1480024	0	A	T	0.216	-1.024579e+02	1.014051e+02	1.977666e+00	3.125217e-01
NC_000962.3	7406	1480144	0	A	T	0.044	-1.228110e+01	3.297592e+01	1.966198e+00	7.096431e-01
NC_000962.3	36974	1480195	0	A	T	0.011	-6.722132e+01	5.453676e+01	1.968206e+00	2.179778e-01
NC_000962.3	2037	1480206	0	A	T	0.022	3.328869e+01	3.838676e+01	1.976970e+00	3.860149e-01
NC_000962.3	621	1480219	0	A	T	0.085	2.888524e+01	2.552293e+01	1.988311e+00	2.579773e-01
NC_000962.3	37984	1480830	0	A	T	0.013	1.940851e+02	6.043969e+01	1.881936e+00	1.357779e-03
NC_000962.3	638	1480972	0	A	T	0.421	-1.226686e+01	6.158909e+01	1.969222e+00	8.421624e-01
NC_000962.3	2441	1481185	0	A	T	0.420	1.479300e+01	7.470156e+01	1.969635e+00	8.430576e-01
NC_000962.3	4752	1481256	0	A	T	0.040	-7.911194e+01	1.833475e+02	1.983737e+00	6.661943e-01
NC_000962.3	639	1481337	0	A	T	0.050	3.362308e+01	9.450228e+01	1.965991e+00	7.220612e-01
NC_000962.3	2895	1481721	0	A	T	0.012	-1.710370e+01	5.733798e+01	1.971871e+00	7.655302e-01
NC_000962.3	641	1481727	0	A	T	0.020	-5.724065e+01	4.227956e+01	1.989635e+00	1.760426e-01
NC_000962.3	665	1482627	0	A	T	0.496	1.403797e+02	1.137213e+02	1.957571e+00	2.172952e-01
NC_000962.3	4753	1483363	0	A	T	0.041	8.549404e+01	2.254261e+02	1.978386e+00	7.045673e-01
NC_000962.3	5293	1483991	0	A	T	0.022	-3.280796e+02	1.932665e+02	2.014398e+00	8.985915e-02
NC_000962.3	4754	1484393	0	A	T	0.040	2.058198e+02	1.760471e+02	1.980609e+00	2.425949e-01
NC_000962.3	666	1484708	0	A	T	0.500	-5.208192e+02	5.910436e+02	1.981082e+00	3.783986e-01
NC_000962.3	4241	1487084	0	A	T	0.017	-1.905486e+02	2.988171e+02	1.989145e+00	5.238093e-01
NC_000962.3	4755	1487869	0	A	T	0.040	7.977284e+01	1.832340e+02	1.978107e+00	6.633813e-01
NC_000962.3	44458	1488433	0	A	T	0.032	1.427805e+01	2.977485e+01	1.965738e+00	6.316487e-01
NC_000962.3	44459	1488434	0	A	T	0.027	-1.304235e+01	3.195435e+01	1.957370e+00	6.832342e-01
NC_000962.3	20521	1488793	0	A	T	0.090	-6.696585e+01	4.275288e+01	1.916980e+00	1.175382e-01
NC_000962.3	667	1490905	0	A	T	0.054	1.122272e+01	1.930459e+02	1.978552e+00	9.536510e-01
NC_000962.3	6598	1494404	0	A	T	0.014	1.114711e+02	1.278639e+02	1.968151e+00	3.834997e-01
NC_000962.3	4242	1495326	0	A	T	0.155	1.802432e+01	1.442471e+02	1.982366e+00	9.005811e-01
NC_000962.3	668	1498951	0	A	T	0.054	2.433069e+02	1.562639e+02	1.970086e+00	1.197353e-01
NC_000962.3	669	1499274	0	A	T	0.488	-1.320827e+02	6.885686e+01	1.921803e+00	5.532655e-02
NC_000962.3	10077	1501538	0	A	T	0.011	-3.784796e+01	2.764357e+02	1.987965e+00	8.911223e-01
NC_000962.3	670	1501700	0	A	T	0.055	9.854139e+01	2.095943e+02	1.972039e+00	6.383334e-01
NC_000962.3	9098	1501729	0	A	T	0.021	1.211201e+02	2.624079e+02	1.983966e+00	6.444745e-01
NC_000962.3	5294	1502765	0	A	T	0.023	4.590876e+00	2.635984e+02	1.986909e+00	9.861076e-01
NC_000962.3	4756	1504028	0	A	T	0.041	8.549404e+01	2.254261e+02	1.978386e+00	7.045673e-01
NC_000962.3	8305	1504779	0	A	T	0.014	7.674996e+01	3.285672e+02	1.984765e+00	8.153444e-01
NC_000962.3	10078	1509341	0	A	T	0.011	-3.784796e+01	2.764357e+02	1.987965e+00	8.911223e-01
NC_000962.3	10079	1510136	0	A	T	0.011	-3.784796e+01	2.764357e+02	1.987965e+00	8.911223e-01
NC_000962.3	2442	1512031	0	A	T	0.218	7.614740e+01	1.170908e+02	1.987780e+00	5.156083e-01
NC_000962.3	3322	1518185	0	A	T	0.022	-1.796219e+01	1.937296e+02	1.983363e+00	9.261436e-01
NC_000962.3	2446	1519847	0	A	T	0.138	-1.771224e+01	8.052875e+01	1.968429e+00	8.259491e-01
NC_000962.3	4758	1522049	0	A	T	0.042	-6.810773e+01	1.377679e+02	1.964612e+00	6.211408e-01
NC_000962.3	14030	1523303	0	A	T	0.038	-5.421332e+01	9.702819e+01	1.964856e+00	5.764478e-01
NC_000962.3	5932	1524571	0	A	T	0.077	-4.685736e+01	3.962131e+01	1.963638e+00	2.371964e-01
NC_000962.3	9099	1524749	0	A	T	0.021	1.564885e+01	2.882261e+02	1.986582e+00	9.567105e-01
NC_000962.3	5295	1524907	0	A	T	0.022	-3.280796e+02	1.932665e+02	2.014398e+00	8.985915e-02
NC_000962.3	10491	1525016	0	A	T	0.020	-1.980371e+02	2.079814e+02	1.975114e+00	3.411995e-01
NC_000962.3	671	1526311	0	A	T	0.047	6.399629e+01	1.674279e+02	1.979027e+00	7.023588e-01
NC_000962.3	672	1526819	0	A	T	0.438	1.859629e+02	1.261598e+02	1.980253e+00	1.407437e-01
NC_000962.3	9100	1527384	0	A	T	0.022	-1.034003e+02	3.128915e+02	1.985083e+00	7.411066e-01
NC_000962.3	2447	1527450	0	A	T	0.218	-5.348072e+01	1.171250e+02	1.980469e+00	6.480346e-01
NC_000962.3	2051	1528771	0	A	T	0.012	5.913512e+01	2.859527e+02	1.986337e+00	8.362018e-01
NC_000962.3	5933	1529952	0	A	T	0.108	-2.178711e+01	1.387823e+02	1.982584e+00	8.752817e-01
NC_000962.3	14031	1532296	0	A	T	0.041	-1.011256e+02	1.365755e+02	1.968815e+00	4.591835e-01
NC_000962.3	8306	1532635	0	A	T	0.021	3.945373e+01	6.839505e+01	1.968900e+00	5.641515e-01
NC_000962.3	5934	1532777	0	A	T	0.108	-8.647488e+01	6.804115e+01	1.976861e+00	2.040101e-01
NC_000962.3	2906	1532827	0	A	T	0.109	-6.150456e+01	1.042876e+02	1.967960e+00	5.554664e-01
NC_000962.3	4243	1533157	0	A	T	0.017	-5.030370e+00	4.937092e+01	1.962083e+00	9.188620e-01
NC_000962.3	4244	1533161	0	A	T	0.017	3.266610e-01	4.963100e+01	1.961647e+00	9.947496e-01
NC_000962.3	4245	1533208	0	A	T	0.067	1.703484e+01	4.805234e+01	1.960564e+00	7.230237e-01
NC_000962.3	673	1533241	0	A	T	0.369	-3.315709e+01	4.248143e+01	1.971360e+00	4.352501e-01
NC_000962.3	674	1533583	0	A	T	0.420	-2.408798e+00	5.121249e+01	1.968784e+00	9.624931e-01
NC_000962.3	2448	1535141	0	A	T	0.101	-3.713294e+01	1.022152e+02	1.975602e+00	7.164601e-01
NC_000962.3	675	1536251	0	A	T	0.499	-2.536852e+02	2.042058e+02	1.959851e+00	2.143745e-01
NC_000962.3	4246	1538659	0	A	T	0.040	8.770814e+01	1.751423e+02	1.975982e+00	6.166189e-01
NC_000962.3	676	1540141	0	A	T	0.057	5.273818e+01	2.096327e+02	1.980440e+00	8.014145e-01
NC_000962.3	10081	1540631	0	A	T	0.011	-3.784796e+01	2.764357e+02	1.987965e+00	8.911223e-01
NC_000962.3	677	1541798	0	A	T	0.052	-2.415235e+01	1.095641e+02	1.966399e+00	8.255667e-01
NC_000962.3	684	1544255	0	A	T	0.057	5.273818e+01	2.096327e+02	1.980440e+00	8.014145e-01
NC_000962.3	3324	1544890	0	A	T	0.022	-1.796219e+01	1.937296e+02	1.983363e+00	9.261436e-01
NC_000962.3	2450	1546530	0	A	T	0.137	1.042491e+01	1.137106e+02	1.979633e+00	9.269685e-01
NC_000962.3	4247	1546541	0	A	T	0.017	-1.905486e+02	2.988171e+02	1.989145e+00	5.238093e-01
NC_000962.3	685	1546703	0	A	T	0.053	8.104200e+01	1.198160e+02	1.974704e+00	4.989289e-01
NC_000962.3	686	1547125	0	A	T	0.499	4.320298e+02	3.703708e+02	1.958204e+00	2.436589e-01
NC_000962.3	3325	1547215	0	A	T	0.018	3.153886e+01	1.427991e+02	1.975653e+00	8.252386e-01
NC_000962.3	687	1552547	0	A	T	0.500	2.641161e+02	2.764801e+02	1.958023e+00	3.396334e-01
NC_000962.3	4248	1553633	0	A	T	0.041	1.359100e+02	1.766282e+02	1.972299e+00	4.417703e-01
NC_000962.3	10494	1555402	0	A	T	0.021	1.165697e+02	2.193858e+02	1.988336e+00	5.952803e-01
NC_000962.3	688	1556787	0	A	T	0.054	2.403796e+02	2.567865e+02	1.983881e+00	3.494118e-01
NC_000962.3	5938	1558548	0	A	T	0.084	1.621936e+01	1.034869e+02	1.982991e+00	8.754857e-01
NC_000962.3	10082	1558745	0	A	T	0.011	-3.784796e+01	2.764357e+02	1.987965e+00	8.911223e-01
NC_000962.3	5939	1559864	0	A	T	0.083	1.498129e+01	1.020301e+02	1.983155e+00	8.832899e-01
NC_000962.3	8309	1559896	0	A	T	0.014	4.361122e+01	2.362119e+02	1.972176e+00	8.535532e-01
NC_000962.3	4761	1561387	0	A	T	0.041	1.570045e+01	2.482863e+02	1.984012e+00	9.495900e-01
NC_000962.3	5940	1561614	0	A	T	0.108	-5.308570e+01	1.386488e+02	1.979773e+00	7.018791e-01
NC_000962.3	689	1561939	0	A	T	0.050	-2.146447e+01	1.464694e+02	1.969684e+00	8.835159e-01
NC_000962.3	4762	1562742	0	A	T	0.041	2.532611e+02	2.238373e+02	1.994894e+00	2.580972e-01
NC_000962.3	690	1563717	0	A	T	0.432	6.758765e+01	9.930512e+01	1.983754e+00	4.962558e-01
NC_000962.3	2055	1564312	0	A	T	0.012	5.913512e+01	2.859527e+02	1.986337e+00	8.362018e-01
NC_000962.3	2056	1566863	0	A	T	0.012	5.913512e+01	2.859527e+02	1.986337e+00	8.362018e-01
NC_000962.3	691	1570566	0	A	T	0.475	3.139477e+01	1.160023e+02	1.975248e+00	7.867163e-01
NC_000962.3	10083	1570727	0	A	T	0.011	-3.784796e+01	2.764357e+02	1.987965e+00	8.911223e-01
NC_000962.3	22201	1572322	0	A	T	0.132	-1.236247e+02	4.388018e+01	1.860636e+00	4.924165e-03
NC_000962.3	2451	1572681	0	A	T	0.132	-4.013007e+01	7.942472e+01	1.962537e+00	6.134721e-01
NC_000962.3	50561	1573015	0	A	T	0.031	3.522841e+00	5.662091e+01	1.965953e+00	9.503999e-01
NC_000962.3	36981	1573381	0	A	T	0.123	-6.606718e+01	3.631811e+01	1.891576e+00	6.914831e-02
NC_000962.3	4250	1573432	0	A	T	0.026	-5.640028e+01	3.796144e+01	1.949851e+00	1.376216e-01
NC_000962.3	3993	1573534	0	A	T	0.026	-5.674829e+01	3.472244e+01	1.967550e+00	1.024568e-01
NC_000962.3	3994	1573536	0	A	T	0.021	-7.653430e+01	3.905877e+01	1.972685e+00	5.029590e-02
NC_000962.3	695	1573660	0	A	T	0.431	6.796077e+01	9.586766e+01	1.983578e+00	4.785268e-01
NC_000962.3	5715	1574316	0	A	T	0.037	-6.703987e+01	1.364587e+02	1.966571e+00	6.233185e-01
NC_000962.3	14032	1575195	0	A	T	0.041	-1.058343e+02	1.127203e+02	1.957782e+00	3.479708e-01
NC_000962.3	10495	1575783	0	A	T	0.024	4.059886e+01	1.399356e+02	1.973038e+00	7.717718e-01
NC_000962.3	696	1576481	0	A	T	0.050	-8.638886e+01	1.791033e+02	1.974483e+00	6.296542e-01
NC_000962.3	697	1576527	0	A	T	0.050	-5.254620e+01	1.674531e+02	1.971091e+00	7.537316e-01
NC_000962.3	698	1577241	0	A	T	0.054	2.403796e+02	2.567865e+02	1.983881e+00	3.494118e-01
NC_000962.3	4253	1580680	0	A	T	0.041	1.056311e+02	1.845205e+02	1.976870e+00	5.671188e-01
NC_000962.3	10496	1581289	0	A	T	0.020	-1.980371e+02	2.079814e+02	1.975114e+00	3.411995e-01
NC_000962.3	2452	1586249	0	A	T	0.218	3.455684e-01	1.043934e+02	1.978032e+00	9.973594e-01
NC_000962.3	4763	1587718	0	A	T	0.041	1.669951e+02	1.847310e+02	1.979780e+00	3.661866e-01
NC_000962.3	3327	1588456	0	A	T	0.052	3.617187e+01	1.157956e+02	1.975294e+00	7.548098e-01
NC_000962.3	699	1588899	0	A	T	0.474	1.309673e+02	9.961543e+01	1.964424e+00	1.888592e-01
NC_000962.3	4254	1589383	0	A	T	0.154	1.550558e+01	1.347726e+02	1.982022e+00	9.084253e-01
NC_000962.3	6316	1592453	0	A	T	0.027	9.521611e-01	1.702494e+02	1.975920e+00	9.955386e-01
NC_000962.3	701	1593331	0	A	T	0.055	9.854139e+01	2.095943e+02	1.972039e+00	6.383334e-01
NC_000962.3	5943	1593703	0	A	T	0.082	4.084251e+01	8.536549e+01	1.983065e+00	6.324245e-01
NC_000962.3	702	1594906	0	A	T	0.053	-2.102977e+02	2.538343e+02	1.996397e+00	4.075654e-01
NC_000962.3	703	1595342	0	A	T	0.053	1.590111e+02	1.282547e+02	1.953956e+00	2.152960e-01
NC_000962.3	8310	1598490	0	A	T	0.013	1.082936e+02	2.017837e+02	1.974826e+00	5.915898e-01
NC_000962.3	7414	1600039	0	A	T	0.016	9.455187e+01	2.112993e+02	1.985848e+00	6.546126e-01
NC_000962.3	2058	1601344	0	A	T	0.012	5.913512e+01	2.859527e+02	1.986337e+00	8.362018e-01
NC_000962.3	10497	1603587	0	A	T	0.021	-3.524901e+02	2.215748e+02	1.972937e+00	1.119162e-01
NC_000962.3	4255	1605149	0	A	T	0.018	-2.008638e+02	1.911740e+02	1.979024e+00	2.936201e-01
NC_000962.3	4765	1605281	0	A	T	0.041	8.549404e+01	2.254261e+02	1.978386e+00	7.045673e-01
NC_000962.3	4766	1605987	0	A	T	0.041	1.570045e+01	2.482863e+02	1.984012e+00	9.495900e-01
NC_000962.3	704	1606673	0	A	T	0.053	8.967976e+01	2.289978e+02	1.985626e+00	6.954116e-01
NC_000962.3	705	1608276	0	A	T	0.056	5.607432e+01	1.684845e+02	1.970222e+00	7.393330e-01
NC_000962.3	6317	1608596	0	A	T	0.022	-3.682267e+01	1.063039e+02	1.975306e+00	7.291115e-01
NC_000962.3	706	1609840	0	A	T	0.429	5.778224e+01	6.683666e+01	1.979511e+00	3.874748e-01
NC_000962.3	14033	1612289	0	A	T	0.037	-1.239153e+01	1.298823e+02	1.978919e+00	9.240088e-01
NC_000962.3	14285	1612607	0	A	T	0.034	1.506033e+01	2.702682e+01	1.948890e+00	5.774725e-01
NC_000962.3	709	1612648	0	A	T	0.121	-3.048853e+00	2.068123e+01	1.970600e+00	8.828250e-01
NC_000962.3	710	1612663	0	A	T	0.321	2.705430e+01	1.450510e+01	1.979403e+00	6.240993e-02
NC_000962.3	711	1613035	0	A	T	0.493	-4.547828e+00	8.218976e+01	1.971282e+00	9.558824e-01
NC_000962.3	15843	1613294	0	A	T	0.013	-9.469565e+01	2.307775e+02	1.985256e+00	6.816368e-01
NC_000962.3	2454	1613960	0	A	T	0.218	-1.071166e+02	1.311027e+02	1.988685e+00	4.140704e-01
NC_000962.3	713	1616061	0	A	T	0.050	-8.638886e+01	1.791033e+02	1.974483e+00	6.296542e-01
NC_000962.3	8311	1616330	0	A	T	0.014	7.674996e+01	3.285672e+02	1.984765e+00	8.153444e-01
NC_000962.3	714	1617302	0	A	T	0.053	-2.102977e+02	2.538343e+02	1.996397e+00	4.075654e-01
NC_000962.3	48429	1618634	0	A	T	0.019	-1.393720e+01	4.586181e+01	1.970782e+00	7.612616e-01
NC_000962.3	7639	1618978	0	A	T	0.039	-3.170616e+01	6.051033e+01	1.962574e+00	6.003924e-01
NC_000962.3	5588	1618999	0	A	T	0.015	-5.229064e+01	1.158950e+02	1.960386e+00	6.519366e-01
NC_000962.3	20523	1619061	0	A	T	0.011	2.841602e+01	7.107903e+01	1.963528e+00	6.893912e-01
NC_000962.3	716	1620181	0	A	T	0.053	-2.102977e+02	2.538343e+02	1.996397e+00	4.075654e-01
NC_000962.3	5944	1622964	0	A	T	0.111	4.345366e+01	1.382474e+02	1.980358e+00	7.533356e-01
NC_000962.3	717	1624791	0	A	T	0.421	-3.892031e+01	5.914611e+01	1.954846e+00	5.106442e-01
NC_000962.3	6318	1625019	0	A	T	0.028	3.655459e+01	2.249101e+02	1.988443e+00	8.709168e-01
NC_000962.3	2455	1625254	0	A	T	0.058	-7.560735e+01	1.144823e+02	1.990284e+00	5.091093e-01
NC_000962.3	718	1625333	0	A	T	0.053	-1.781832e+02	1.704758e+02	1.972204e+00	2.961417e-01
NC_000962.3	3328	1625348	0	A	T	0.033	1.211008e+02	1.575422e+02	1.964485e+00	4.422342e-01
NC_000962.3	719	1627351	0	A	T	0.212	5.782610e+01	1.025652e+02	1.967969e+00	5.729994e-01
NC_000962.3	14034	1628589	0	A	T	0.041	4.898368e+01	1.230755e+02	1.985361e+00	6.907052e-01
NC_000962.3	720	1630148	0	A	T	0.473	2.138755e+01	7.918329e+01	1.969368e+00	7.871297e-01
NC_000962.3	4767	1630596	0	A	T	0.040	-2.359202e+01	1.333587e+02	1.967901e+00	8.596125e-01
NC_000962.3	38447	1632542	0	A	T	0.025	1.539750e+01	3.182024e+01	1.960647e+00	6.285545e-01
NC_000962.3	37232	1632543	0	A	T	0.033	-1.194698e+01	2.776533e+01	1.955158e+00	6.670685e-01
NC_000962.3	37719	1632544	0	A	T	0.010	-7.981703e+01	4.844909e+01	1.978464e+00	9.973632e-02
NC_000962.3	37474	1632737	0	A	T	0.012	-8.375936e+01	9.684719e+01	1.950775e+00	3.872927e-01
NC_000962.3	4257	1634523	0	A	T	0.019	1.599702e+01	6.686220e+01	1.967063e+00	8.109510e-01
NC_000962.3	4258	1634609	0	A	T	0.082	5.731102e+01	3.285861e+01	1.932788e+00	8.139238e-02
NC_000962.3	4259	1634633	0	A	T	0.014	-6.027770e+01	1.422081e+02	1.971096e+00	6.717388e-01
NC_000962.3	721	1636173	0	A	T	0.029	-7.684303e+01	4.304849e+01	1.944408e+00	7.451522e-02
NC_000962.3	18700	1636826	0	A	T	0.320	-3.131060e+01	2.171768e+01	1.924673e+00	1.496522e-01
NC_000962.3	44121	1636879	0	A	T	0.039	-1.031483e+01	2.678936e+01	1.960001e+00	7.002819e-01
NC_000962.3	43834	1636882	0	A	T	0.012	9.581540e-01	4.417304e+01	1.959587e+00	9.826982e-01
NC_000962.3	37237	1636918	0	A	T	0.020	-8.795914e+01	5.029775e+01	1.933979e+00	8.059366e-02
NC_000962.3	38144	1636944	0	A	T	0.024	2.829194e+01	3.445251e+01	1.967077e+00	4.117076e-01
NC_000962.3	9781	1636980	0	A	T	0.309	-6.813378e+00	1.701220e+01	1.952526e+00	6.888619e-01
NC_000962.3	23522	1636982	0	A	T	0.306	-2.716507e+00	1.704420e+01	1.958843e+00	8.733970e-01
NC_000962.3	38450	1637114	0	A	T	0.143	-1.831500e+01	1.745916e+01	1.987038e+00	2.943861e-01
NC_000962.3	36990	1637116	0	A	T	0.192	5.074351e+00	1.709913e+01	1.962373e+00	7.667020e-01
NC_000962.3	38451	1637142	0	A	T	0.021	-1.189410e+01	3.443358e+01	1.957709e+00	7.298398e-01
NC_000962.3	36993	1637175	0	A	T	0.021	-5.576855e+00	3.424070e+01	1.956365e+00	8.706473e-01
NC_000962.3	37242	1637214	0	A	T	0.033	-2.104783e+01	3.447669e+01	1.965017e+00	5.416531e-01
NC_000962.3	2916	1638125	0	A	T	0.102	-1.176821e+00	2.697042e+01	1.968231e+00	9.652038e-01
NC_000962.3	724	1638364	0	A	T	0.043	1.028724e+01	1.371230e+02	1.977134e+00	9.402101e-01
NC_000962.3	725	1639594	0	A	T	0.485	-4.787415e+01	5.449243e+01	1.959783e+00	3.798278e-01
NC_000962.3	5716	1640993	0	A	T	0.037	-6.703987e+01	1.364587e+02	1.966571e+00	6.233185e-01
NC_000962.3	9112	1642489	0	A	T	0.022	-1.034003e+02	3.128915e+02	1.985083e+00	7.411066e-01
NC_000962.3	726	1643864	0	A	T	0.054	2.403796e+02	2.567865e+02	1.983881e+00	3.494118e-01
NC_000962.3	5471	1644362	0	A	T	0.020	-4.732488e+01	4.358294e+01	1.974845e+00	2.777658e-01
NC_000962.3	4261	1645334	0	A	T	0.018	-5.982305e+01	3.044065e+02	1.987480e+00	8.442346e-01
NC_000962.3	729	1645802	0	A	T	0.432	3.763495e+01	1.014630e+02	1.981723e+00	7.107623e-01
NC_000962.3	4262	1646954	0	A	T	0.014	2.018431e+02	2.707467e+02	1.974385e+00	4.561162e-01
NC_000962.3	730	1647436	0	A	T	0.053	-2.102977e+02	2.538343e+02	1.996397e+00	4.075654e-01
NC_000962.3	5945	1648620	0	A	T	0.107	8.842483e+00	1.200834e+02	1.977725e+00	9.413125e-01
NC_000962.3	731	1650072	0	A	T	0.499	-3.657792e+02	2.292231e+02	1.938742e+00	1.108187e-01
NC_000962.3	2457	1651306	0	A	T	0.137	3.021508e+01	1.245933e+02	1.982660e+00	8.084279e-01
NC_000962.3	732	1651308	0	A	T	0.054	2.403796e+02	2.567865e+02	1.983881e+00	3.494118e-01
NC_000962.3	6320	1655860	0	A	T	0.021	-7.345848e+01	9.465213e+01	1.963597e+00	4.378535e-01
NC_000962.3	9114	1661383	0	A	T	0.021	1.564885e+01	2.882261e+02	1.986582e+00	9.567105e-01
NC_000962.3	735	1669158	0	A	T	0.050	2.283609e+00	1.783091e+02	1.978375e+00	9.897839e-01
NC_000962.3	4263	1669358	0	A	T	0.154	-2.215469e+01	1.085069e+02	1.973157e+00	8.382501e-01
NC_000962.3	3769	1673423	0	A	T	0.013	-1.379133e+02	6.540203e+01	1.951676e+00	3.518296e-02
NC_000962.3	5717	1673425	0	A	T	0.084	-3.156042e+01	2.586098e+01	1.964138e+00	2.225643e-01
NC_000962.3	5718	1674263	0	A	T	0.016	-9.991830e+00	5.241227e+01	1.966671e+00	8.488415e-01
NC_000962.3	3770	1674481	0	A	T	0.012	-6.000748e+01	5.120368e+01	1.988606e+00	2.414614e-01
NC_000962.3	4264	1675973	0	A	T	0.014	2.018431e+02	2.707467e+02	1.974385e+00	4.561162e-01
NC_000962.3	737	1676290	0	A	T	0.438	8.887459e+01	1.134072e+02	1.970511e+00	4.333886e-01
NC_000962.3	738	1678706	0	A	T	0.054	2.403796e+02	2.567865e+02	1.983881e+00	3.494118e-01
NC_000962.3	10498	1688024	0	A	T	0.023	-5.001279e+01	1.266939e+02	1.982800e+00	6.930974e-01
NC_000962.3	2458	1688061	0	A	T	0.056	3.023367e+01	1.268099e+02	1.974035e+00	8.115992e-01
NC_000962.3	739	1688064	0	A	T	0.053	-2.102977e+02	2.538343e+02	1.996397e+00	4.075654e-01
NC_000962.3	740	1688300	0	A	T	0.056	5.660035e+01	1.628014e+02	1.968175e+00	7.281544e-01
NC_000962.3	5947	1688649	0	A	T	0.108	2.238882e+01	1.244484e+02	1.980626e+00	8.572588e-01
NC_000962.3	741	1689349	0	A	T	0.478	4.596552e+00	9.167126e+01	1.970923e+00	9.600181e-01
NC_000962.3	4265	1689571	0	A	T	0.018	-5.982305e+01	3.044065e+02	1.987480e+00	8.442346e-01
NC_000962.3	2060	1689708	0	A	T	0.012	5.913512e+01	2.859527e+02	1.986337e+00	8.362018e-01
NC_000962.3	3332	1691799	0	A	T	0.053	4.274625e-01	1.343825e+02	1.977079e+00	9.974625e-01
NC_000962.3	9117	1691990	0	A	T	0.021	-2.190718e+02	1.865172e+02	1.980578e+00	2.404184e-01
NC_000962.3	742	1692141	0	A	T	0.476	1.743528e+02	1.076508e+02	1.933613e+00	1.055851e-01
NC_000962.3	4771	1692186	0	A	T	0.041	-1.109082e+02	2.253429e+02	1.979093e+00	6.226878e-01
NC_000962.3	2459	1692795	0	A	T	0.220	1.722825e+01	1.033336e+02	1.977493e+00	8.676156e-01
NC_000962.3	8313	1692824	0	A	T	0.019	-1.162491e+02	1.792538e+02	1.966307e+00	5.167782e-01
NC_000962.3	4772	1693218	0	A	T	0.013	7.577472e+01	1.927590e+02	1.978789e+00	6.943130e-01
NC_000962.3	15845	1693235	0	A	T	0.013	-1.270239e+01	2.044350e+02	1.984080e+00	9.504667e-01
NC_000962.3	8314	1693433	0	A	T	0.014	4.361122e+01	2.362119e+02	1.972176e+00	8.535532e-01
NC_000962.3	743	1693561	0	A	T	0.479	3.563525e+01	1.345143e+02	1.972449e+00	7.911194e-01
NC_000962.3	4773	1694926	0	A	T	0.041	1.570045e+01	2.482863e+02	1.984012e+00	9.495900e-01
NC_000962.3	744	1695037	0	A	T	0.053	-2.102977e+02	2.538343e+02	1.996397e+00	4.075654e-01
NC_000962.3	9118	1695187	0	A	T	0.021	1.564885e+01	2.882261e+02	1.986582e+00	9.567105e-01
NC_000962.3	5948	1695364	0	A	T	0.108	-6.281418e+01	1.292971e+02	1.976867e+00	6.271912e-01
NC_000962.3	745	1695796	0	A	T	0.054	2.403796e+02	2.567865e+02	1.983881e+00	3.494118e-01
NC_000962.3	746	1696672	0	A	T	0.051	1.678904e+02	9.690545e+01	1.967771e+00	8.344541e-02
NC_000962.3	747	1697896	0	A	T	0.046	1.284769e+02	1.735230e+02	1.980240e+00	4.592043e-01
NC_000962.3	10089	1698774	0	A	T	0.011	-3.784796e+01	2.764357e+02	1.987965e+00	8.911223e-01
NC_000962.3	748	1698911	0	A	T	0.477	-1.357321e+02	8.905582e+01	2.023940e+00	1.277483e-01
NC_000962.3	2460	1699663	0	A	T	0.018	5.289106e+02	1.504090e+02	1.757447e+00	4.540805e-04
NC_000962.3	749	1699849	0	A	T	0.057	1.297142e+02	1.882631e+02	1.966236e+00	4.909571e-01
NC_000962.3	4774	1700088	0	A	T	0.041	8.807148e+01	1.713613e+02	1.974843e+00	6.073828e-01
NC_000962.3	750	1701215	0	A	T	0.053	-2.102977e+02	2.538343e+02	1.996397e+00	4.075654e-01
NC_000962.3	10500	1702851	0	A	T	0.021	-9.204210e+00	2.367551e+02	1.981004e+00	9.689955e-01
NC_000962.3	2461	1703319	0	A	T	0.018	4.424924e+02	1.738398e+02	1.797019e+00	1.104283e-02
NC_000962.3	2061	1703555	0	A	T	0.012	5.913512e+01	2.859527e+02	1.986337e+00	8.362018e-01
NC_000962.3	4266	1704554	0	A	T	0.018	-5.982305e+01	3.044065e+02	1.987480e+00	8.442346e-01
NC_000962.3	752	1706119	0	A	T	0.498	-1.715233e+01	1.725180e+02	1.972848e+00	9.208192e-01
NC_000962.3	5949	1706602	0	A	T	0.108	1.567994e+01	1.269085e+02	1.979926e+00	9.016904e-01
NC_000962.3	753	1706685	0	A	T	0.047	5.617650e+01	1.378014e+02	1.971282e+00	6.835960e-01
NC_000962.3	5950	1708846	0	A	T	0.109	-7.861429e+01	1.273268e+02	1.975610e+00	5.370772e-01
NC_000962.3	754	1709432	0	A	T	0.211	4.484505e+01	1.024930e+02	1.967190e+00	6.617989e-01
NC_000962.3	3333	1709899	0	A	T	0.052	4.315168e+01	1.538848e+02	1.984161e+00	7.792084e-01
NC_000962.3	6323	1710070	0	A	T	0.028	3.655459e+01	2.249101e+02	1.988443e+00	8.709168e-01
NC_000962.3	10501	1711588	0	A	T	0.024	5.946773e+01	1.403427e+02	1.968825e+00	6.718390e-01
NC_000962.3	2462	1711639	0	A	T	0.057	1.430149e+01	1.096180e+02	1.975271e+00	8.962198e-01
NC_000962.3	4267	1711645	0	A	T	0.043	-9.759025e+01	1.496082e+02	1.996706e+00	5.143326e-01
NC_000962.3	755	1711670	0	A	T	0.054	2.403796e+02	2.567865e+02	1.983881e+00	3.494118e-01
NC_000962.3	5951	1712824	0	A	T	0.108	-5.469082e+01	1.427278e+02	1.981038e+00	7.016540e-01
NC_000962.3	756	1713192	0	A	T	0.209	7.343158e+01	9.588445e+01	1.964999e+00	4.439298e-01
NC_000962.3	4775	1713279	0	A	T	0.013	2.547310e+02	1.929475e+02	1.985514e+00	1.870240e-01
NC_000962.3	5952	1715942	0	A	T	0.111	1.175805e+02	1.087153e+02	1.982994e+00	2.796778e-01
NC_000962.3	759	1716472	0	A	T	0.057	6.296012e+01	1.815480e+02	1.973411e+00	7.288071e-01
NC_000962.3	14035	1717681	0	A	T	0.037	-3.327074e+01	1.373099e+02	1.980748e+00	8.085871e-01
NC_000962.3	5955	1717764	0	A	T	0.084	-2.200240e+01	7.933542e+01	1.972883e+00	7.815729e-01
NC_000962.3	10502	1718720	0	A	T	0.022	2.742968e+02	2.085707e+02	1.969356e+00	1.887256e-01
NC_000962.3	2463	1718761	0	A	T	0.218	-1.071166e+02	1.311027e+02	1.988685e+00	4.140704e-01
NC_000962.3	3334	1719322	0	A	T	0.053	-5.477849e+00	1.652472e+02	1.984914e+00	9.735611e-01
NC_000962.3	760	1722200	0	A	T	0.049	-8.685320e+01	1.614792e+02	1.976208e+00	5.907762e-01
NC_000962.3	761	1722228	0	A	T	0.053	-5.427152e+01	1.272439e+02	1.976178e+00	6.698108e-01
NC_000962.3	4776	1722383	0	A	T	0.040	-7.911194e+01	1.833475e+02	1.983737e+00	6.661943e-01
NC_000962.3	5956	1722480	0	A	T	0.020	6.006327e+01	6.957056e+01	1.984484e+00	3.881260e-01
NC_000962.3	5957	1722702	0	A	T	0.112	-3.013189e+01	1.436344e+02	1.981457e+00	8.338746e-01
NC_000962.3	3335	1724120	0	A	T	0.033	1.211008e+02	1.575422e+02	1.964485e+00	4.422342e-01
NC_000962.3	4268	1724722	0	A	T	0.044	1.126111e+02	1.415970e+02	1.985532e+00	4.266046e-01
NC_000962.3	4269	1726384	0	A	T	0.013	1.628643e+02	2.761992e+02	1.976732e+00	5.555311e-01
NC_000962.3	4270	1728622	0	A	T	0.154	9.866305e+01	1.279120e+02	1.977433e+00	4.406642e-01
NC_000962.3	762	1728837	0	A	T	0.498	-2.077787e+02	1.999530e+02	1.971333e+00	2.989560e-01
NC_000962.3	5958	1729867	0	A	T	0.084	-3.904471e+01	9.162399e+01	1.981536e+00	6.700839e-01
NC_000962.3	2464	1732239	0	A	T	0.101	-3.601673e+01	1.129096e+02	1.978855e+00	7.497933e-01
NC_000962.3	763	1733134	0	A	T	0.050	-8.638886e+01	1.791033e+02	1.974483e+00	6.296542e-01
NC_000962.3	764	1733325	0	A	T	0.053	-1.549829e+02	1.465268e+02	1.985583e+00	2.904060e-01
NC_000962.3	4777	1734377	0	A	T	0.010	-3.170109e+02	9.320308e+01	1.946119e+00	6.933650e-04
NC_000962.3	2465	1734994	0	A	T	0.218	8.279848e+00	1.025319e+02	1.975824e+00	9.356515e-01
NC_000962.3	7415	1735920	0	A	T	0.016	9.455187e+01	2.112993e+02	1.985848e+00	6.546126e-01
NC_000962.3	3337	1736638	0	A	T	0.053	-5.477849e+00	1.652472e+02	1.984914e+00	9.735611e-01
NC_000962.3	10090	1738799	0	A	T	0.011	-3.784796e+01	2.764357e+02	1.987965e+00	8.911223e-01
NC_000962.3	2466	1740771	0	A	T	0.217	-1.474532e+01	1.178642e+02	1.981715e+00	9.004625e-01
NC_000962.3	765	1741352	0	A	T	0.047	6.399629e+01	1.674279e+02	1.979027e+00	7.023588e-01
NC_000962.3	5959	1741624	0	A	T	0.108	1.271637e+01	9.071358e+01	1.974137e+00	8.885407e-01
NC_000962.3	10503	1742247	0	A	T	0.022	2.742968e+02	2.085707e+02	1.969356e+00	1.887256e-01
NC_000962.3	4778	1743577	0	A	T	0.013	1.922869e+02	1.885163e+02	1.989405e+00	3.079390e-01
NC_000962.3	5298	1743944	0	A	T	0.022	1.312814e+02	2.260729e+02	1.981143e+00	5.615522e-01
NC_000962.3	5299	1746197	0	A	T	0.022	-9.025842e+01	2.277269e+02	1.983881e+00	6.919229e-01
NC_000962.3	4779	1749546	0	A	T	0.041	-1.109082e+02	2.253429e+02	1.979093e+00	6.226878e-01
NC_000962.3	4780	1750576	0	A	T	0.041	-7.336045e+01	2.172382e+02	1.979454e+00	7.356530e-01
NC_000962.3	10504	1750784	0	A	T	0.020	6.948201e+01	2.161520e+02	1.987488e+00	7.479271e-01
NC_000962.3	766	1752561	0	A	T	0.471	3.707821e+01	6.819006e+01	1.966060e+00	5.867187e-01
NC_000962.3	767	1753520	0	A	T	0.498	1.816843e+02	1.184991e+02	1.992045e+00	1.254944e-01
NC_000962.3	2467	1755519	0	A	T	0.137	-1.773311e+01	1.222503e+02	1.981497e+00	8.846919e-01
NC_000962.3	10505	1755538	0	A	T	0.021	-9.204210e+00	2.367551e+02	1.981004e+00	9.689955e-01
NC_000962.3	3338	1755599	0	A	T	0.032	1.436486e+02	1.373309e+02	1.961371e+00	2.957757e-01
NC_000962.3	3339	1756002	0	A	T	0.016	1.820130e+02	1.609345e+02	1.982284e+00	2.582977e-01
NC_000962.3	768	1756359	0	A	T	0.054	2.403796e+02	2.567865e+02	1.983881e+00	3.494118e-01
NC_000962.3	8315	1756626	0	A	T	0.015	9.110522e+01	2.208453e+02	1.978027e+00	6.800270e-01
NC_000962.3	4271	1758631	0	A	T	0.013	1.628643e+02	2.761992e+02	1.976732e+00	5.555311e-01
NC_000962.3	5962	1758773	0	A	T	0.082	3.191327e+01	8.590005e+01	1.979940e+00	7.103204e-01
NC_000962.3	769	1759252	0	A	T	0.499	1.488779e+02	2.361306e+02	1.978447e+00	5.284977e-01
NC_000962.3	5963	1759904	0	A	T	0.111	4.254733e+01	1.224275e+02	1.978982e+00	7.282553e-01
NC_000962.3	5300	1760165	0	A	T	0.024	-1.136132e+02	1.114401e+02	1.969647e+00	3.081770e-01
NC_000962.3	770	1760292	0	A	T	0.499	-2.658708e+02	1.828527e+02	1.969682e+00	1.462104e-01
NC_000962.3	8316	1761107	0	A	T	0.014	1.276984e+01	1.893665e+02	1.966700e+00	9.462473e-01
NC_000962.3	10506	1761486	0	A	T	0.020	-3.930331e+02	1.779186e+02	1.960761e+00	2.736392e-02
NC_000962.3	2468	1762615	0	A	T	0.133	-1.383906e+01	9.659649e+01	1.976089e+00	8.861043e-01
NC_000962.3	9121	1763130	0	A	T	0.021	1.648562e+02	2.254386e+02	1.974185e+00	4.647617e-01
NC_000962.3	8317	1766351	0	A	T	0.015	9.110522e+01	2.208453e+02	1.978027e+00	6.800270e-01
NC_000962.3	3340	1769099	0	A	T	0.033	5.208977e+01	1.498687e+02	1.972592e+00	7.282262e-01
NC_000962.3	3341	1771320	0	A	T	0.033	1.211008e+02	1.575422e+02	1.964485e+00	4.422342e-01
NC_000962.3	4781	1772016	0	A	T	0.040	3.094894e+02	2.184247e+02	1.986148e+00	1.567742e-01
NC_000962.3	2469	1772618	0	A	T	0.018	2.457301e+02	1.510288e+02	1.867842e+00	1.039980e-01
NC_000962.3	14036	1773687	0	A	T	0.021	-4.026366e+01	7.911438e+01	1.970986e+00	6.108976e-01
NC_000962.3	772	1774659	0	A	T	0.047	7.765265e+01	1.602779e+02	1.979322e+00	6.281307e-01
NC_000962.3	10507	1775103	0	A	T	0.021	1.671918e+02	1.860742e+02	1.996707e+00	3.690922e-01
NC_000962.3	2470	1775312	0	A	T	0.134	-4.326923e+01	1.047159e+02	1.981671e+00	6.795315e-01
NC_000962.3	4272	1776468	0	A	T	0.013	1.628643e+02	2.761992e+02	1.976732e+00	5.555311e-01
NC_000962.3	2471	1777182	0	A	T	0.101	-3.280363e+00	9.992039e+01	1.976739e+00	9.738159e-01
NC_000962.3	2472	1777213	0	A	T	0.189	3.971402e+01	9.367541e+01	1.979031e+00	6.716778e-01
NC_000962.3	773	1778430	0	A	T	0.499	-4.115156e+01	2.177555e+02	1.972786e+00	8.501408e-01
NC_000962.3	6325	1778557	0	A	T	0.028	1.903175e+01	1.938849e+02	1.981355e+00	9.218221e-01
NC_000962.3	5964	1778789	0	A	T	0.112	1.803197e+00	1.397777e+02	1.981434e+00	9.897094e-01
NC_000962.3	36998	1779212	0	A	T	0.042	2.266544e-01	2.989895e+01	1.961769e+00	9.939528e-01
NC_000962.3	2473	1779243	0	A	T	0.155	-5.492165e+01	3.767202e+01	1.993865e+00	1.451398e-01
NC_000962.3	8763	1779279	0	A	T	0.045	1.953855e+01	3.005692e+01	1.965869e+00	5.157866e-01
NC_000962.3	4275	1779370	0	A	T	0.195	-4.146644e+01	3.647833e+01	1.950433e+00	2.558794e-01
NC_000962.3	2923	1780587	0	A	T	0.218	-3.270136e+01	3.185451e+01	1.943834e+00	3.048286e-01
NC_000962.3	5965	1782431	0	A	T	0.103	-5.112571e+01	4.542905e+01	1.954153e+00	2.606521e-01
NC_000962.3	4783	1785945	0	A	T	0.042	-7.676124e+01	1.433072e+02	1.965462e+00	5.923086e-01
NC_000962.3	4277	1788613	0	A	T	0.031	-1.058733e+01	4.499916e+01	1.970283e+00	8.140340e-01
NC_000962.3	221318	1789446	0	A	T	0.018	2.303055e+02	6.922324e+01	1.771036e+00	9.052008e-04
NC_000962.3	7292	1789516	0	A	T	0.018	2.135544e+02	6.539457e+01	1.780727e+00	1.123922e-03
NC_000962.3	5719	1789564	0	A	T	0.022	1.270421e+02	5.789651e+01	1.836875e+00	2.841049e-02
NC_000962.3	4279	1789742	0	A	T	0.012	2.830467e+02	1.505075e+02	1.946795e+00	6.027298e-02
NC_000962.3	4784	1789766	0	A	T	0.047	8.985591e+00	9.450297e+01	1.972692e+00	9.242655e-01
NC_000962.3	4280	1789780	0	A	T	0.014	1.474264e+02	9.847145e+01	1.933169e+00	1.346248e-01
NC_000962.3	776	1792777	0	A	T	0.209	2.629468e+00	1.024550e+02	1.977115e+00	9.795292e-01
NC_000962.3	2474	1793769	0	A	T	0.219	2.104066e+01	1.241174e+02	1.982314e+00	8.654152e-01
NC_000962.3	5301	1794324	0	A	T	0.023	4.590876e+00	2.635984e+02	1.986909e+00	9.861076e-01
NC_000962.3	4281	1796671	0	A	T	0.013	1.628643e+02	2.761992e+02	1.976732e+00	5.555311e-01
NC_000962.3	2475	1797027	0	A	T	0.137	3.021508e+01	1.245933e+02	1.982660e+00	8.084279e-01
NC_000962.3	777	1798355	0	A	T	0.438	1.178929e+02	1.138111e+02	1.982581e+00	3.004797e-01
NC_000962.3	6326	1799806	0	A	T	0.028	3.655459e+01	2.249101e+02	1.988443e+00	8.709168e-01
NC_000962.3	4785	1800963	0	A	T	0.040	-1.239034e+02	1.810569e+02	1.981850e+00	4.938999e-01
NC_000962.3	778	1803265	0	A	T	0.498	3.898423e+01	2.496448e+02	1.981893e+00	8.759348e-01
NC_000962.3	779	1804409	0	A	T	0.476	5.314075e+01	1.382347e+02	1.971045e+00	7.007340e-01
NC_000962.3	2476	1805948	0	A	T	0.190	6.648429e+01	9.960560e+01	1.987839e+00	5.046004e-01
NC_000962.3	4786	1806283	0	A	T	0.041	1.570045e+01	2.482863e+02	1.984012e+00	9.495900e-01
NC_000962.3	4787	1807823	0	A	T	0.041	8.549404e+01	2.254261e+02	1.978386e+00	7.045673e-01
NC_000962.3	7417	1808545	0	A	T	0.016	9.455187e+01	2.112993e+02	1.985848e+00	6.546126e-01
NC_000962.3	5966	1810237	0	A	T	0.108	-1.186520e+02	1.263680e+02	1.982934e+00	3.479555e-01
NC_000962.3	780	1811375	0	A	T	0.055	9.854139e+01	2.095943e+02	1.972039e+00	6.383334e-01
NC_000962.3	6327	1813255	0	A	T	0.027	8.115800e+01	1.372754e+02	1.976525e+00	5.544970e-01
NC_000962.3	2477	1815604	0	A	T	0.138	-7.259521e+00	1.128456e+02	1.978061e+00	9.487173e-01
NC_000962.3	2478	1816254	0	A	T	0.018	2.641692e+02	1.830134e+02	1.850895e+00	1.491643e-01
NC_000962.3	5303	1817684	0	A	T	0.022	1.312814e+02	2.260729e+02	1.981143e+00	5.615522e-01
NC_000962.3	781	1817976	0	A	T	0.496	4.868610e+01	1.031368e+02	1.972850e+00	6.369767e-01
NC_000962.3	2479	1819591	0	A	T	0.102	2.482141e+01	1.063024e+02	1.979280e+00	8.154156e-01
NC_000962.3	10092	1820707	0	A	T	0.011	-3.784796e+01	2.764357e+02	1.987965e+00	8.911223e-01
NC_000962.3	5304	1823237	0	A	T	0.023	4.590876e+00	2.635984e+02	1.986909e+00	9.861076e-01
NC_000962.3	5967	1823549	0	A	T	0.053	3.766068e+01	6.238410e+01	1.982350e+00	5.461668e-01
NC_000962.3	9124	1824823	0	A	T	0.022	-1.034003e+02	3.128915e+02	1.985083e+00	7.411066e-01
NC_000962.3	4788	1825603	0	A	T	0.041	-1.789816e+02	1.785548e+02	1.961428e+00	3.163629e-01
NC_000962.3	2064	1829423	0	A	T	0.012	5.913512e+01	2.859527e+02	1.986337e+00	8.362018e-01
NC_000962.3	786	1831288	0	A	T	0.053	1.131624e+02	1.732551e+02	1.970683e+00	5.137852e-01
NC_000962.3	787	1834177	0	A	T	0.054	4.933433e+00	1.541363e+02	1.971201e+00	9.744720e-01
NC_000962.3	5720	1834683	0	A	T	0.037	-6.703987e+01	1.364587e+02	1.966571e+00	6.233185e-01
NC_000962.3	10509	1834836	0	A	T	0.024	8.808194e+00	1.445334e+02	1.976028e+00	9.514156e-01
NC_000962.3	19833	1834986	0	A	T	0.019	-4.934360e+01	6.315945e+01	1.971643e+00	4.348112e-01
NC_000962.3	788	1836286	0	A	T	0.499	1.759524e+02	2.080569e+02	1.961953e+00	3.978967e-01
NC_000962.3	6328	1838153	0	A	T	0.028	3.655459e+01	2.249101e+02	1.988443e+00	8.709168e-01
NC_000962.3	789	1839759	0	A	T	0.056	-6.329485e+01	1.533724e+02	1.979748e+00	6.799114e-01
NC_000962.3	9125	1844635	0	A	T	0.021	1.564885e+01	2.882261e+02	1.986582e+00	9.567105e-01
NC_000962.3	3347	1847811	0	A	T	0.052	-4.364455e+01	1.349272e+02	1.974147e+00	7.463992e-01
NC_000962.3	792	1847919	0	A	T	0.476	-7.427614e+01	1.339157e+02	1.996610e+00	5.792412e-01
NC_000962.3	793	1849051	0	A	T	0.053	-2.102977e+02	2.538343e+02	1.996397e+00	4.075654e-01
NC_000962.3	794	1849609	0	A	T	0.055	6.862449e+01	1.231679e+02	1.969348e+00	5.775234e-01
NC_000962.3	795	1849934	0	A	T	0.046	1.284769e+02	1.735230e+02	1.980240e+00	4.592043e-01
NC_000962.3	2480	1852542	0	A	T	0.018	1.142653e+02	1.611323e+02	1.912444e+00	4.783793e-01
NC_000962.3	2065	1854169	0	A	T	0.012	5.913512e+01	2.859527e+02	1.986337e+00	8.362018e-01
NC_000962.3	796	1854300	0	A	T	0.475	-1.900930e+01	1.152280e+02	1.979184e+00	8.689952e-01
NC_000962.3	797	1856777	0	A	T	0.499	-7.819881e+01	2.835479e+02	1.982100e+00	7.827605e-01
NC_000962.3	799	1859559	0	A	T	0.057	5.273818e+01	2.096327e+02	1.980440e+00	8.014145e-01
NC_000962.3	3348	1861274	0	A	T	0.053	-3.156273e+01	1.317989e+02	1.979389e+00	8.107782e-01
NC_000962.3	5968	1861804	0	A	T	0.108	-2.914570e+01	1.371877e+02	1.982754e+00	8.317921e-01
NC_000962.3	6330	1862335	0	A	T	0.027	9.371320e+01	2.127186e+02	1.989986e+00	6.596202e-01
NC_000962.3	4789	1863451	0	A	T	0.040	-7.140861e+01	1.353908e+02	1.967924e+00	5.979982e-01
NC_000962.3	43732	1864407	0	A	T	0.015	-1.981652e+01	8.067602e+01	1.962363e+00	8.060111e-01
NC_000962.3	4286	1864811	0	A	T	0.146	-6.311761e+01	6.281657e+01	1.968894e+00	3.152049e-01
[truncated: 2,641 more rows]
