# Supplementary material for: GWAS for quantitative resistance phenotypes in Mycobacterium tuberculosis reveals resistance genes and regulatory regions
Source: Nat Commun. 2019 May 13;10:2128. doi: 10.1038/s41467-019-10110-6 (PMC6513847; doi:10.1038/s41467-019-10110-6)
Supplement: Supplementary file 12 — Source Data [file 41467_2019_10110_MOESM12_ESM.zip › 9-Source Data Folder/snp_lin.assoc.txt]

chr	rs	ps	n_miss	allele1	allele0	af	beta	se	l_remle	p_wald
NC_000962.3	5681	71	0	A	T	0.037	-1.439611e+01	7.364752e+01	7.872602e-01	8.450626e-01
NC_000962.3	2	1849	0	A	T	0.041	-1.844760e+01	1.521272e+02	7.907508e-01	9.035062e-01
NC_000962.3	3	1977	0	A	T	0.467	4.894401e+01	5.732026e+01	7.630555e-01	3.933834e-01
NC_000962.3	10411	3439	0	A	T	0.025	4.407138e+01	1.722395e+02	8.048013e-01	7.981022e-01
NC_000962.3	4	4013	0	A	T	0.499	2.498377e+02	3.058588e+02	7.973797e-01	4.142158e-01
NC_000962.3	8956	6052	0	A	T	0.022	-5.536696e+01	2.218349e+02	8.128633e-01	8.029589e-01
NC_000962.3	8957	7221	0	A	T	0.022	-1.394829e+02	2.384553e+02	8.122337e-01	5.587184e-01
NC_000962.3	5	7362	0	A	T	0.496	-8.767414e+01	1.119492e+02	7.826304e-01	4.337200e-01
NC_000962.3	2272	7570	0	A	T	0.012	7.954560e+01	5.463833e+01	7.555874e-01	1.457482e-01
NC_000962.3	6	7585	0	A	T	0.454	-1.607088e+00	3.921721e+01	7.811523e-01	9.673208e-01
NC_000962.3	2273	8040	0	A	T	0.147	8.669943e+01	1.041915e+02	7.958764e-01	4.055435e-01
NC_000962.3	7	9304	0	A	T	0.474	-6.681618e+01	1.173785e+02	8.062955e-01	5.693240e-01
NC_000962.3	4061	11370	0	A	T	0.157	-9.782498e+01	1.156054e+02	8.004729e-01	3.976464e-01
NC_000962.3	8	11820	0	A	T	0.042	-8.334667e+01	2.456836e+02	8.069538e-01	7.344977e-01
NC_000962.3	9	11879	0	A	T	0.496	-7.903477e+01	1.334559e+02	7.842893e-01	5.538405e-01
NC_000962.3	5781	12020	0	A	T	0.087	4.336252e+01	8.536616e+01	7.969298e-01	6.115948e-01
NC_000962.3	4623	13074	0	A	T	0.044	-6.604250e+01	1.948296e+02	7.982510e-01	7.346998e-01
NC_000962.3	4624	13091	0	A	T	0.015	-1.017152e+01	1.439549e+02	8.021768e-01	9.436844e-01
NC_000962.3	4062	13452	0	A	T	0.011	7.814880e+01	1.386829e+02	7.698895e-01	5.732168e-01
NC_000962.3	2274	14251	0	A	T	0.231	-8.349422e+01	1.029830e+02	7.975753e-01	4.176992e-01
NC_000962.3	10	14785	0	A	T	0.498	1.132674e+02	2.251181e+02	7.860451e-01	6.149729e-01
NC_000962.3	11	14861	0	A	T	0.042	-7.184389e+01	2.146065e+02	8.026613e-01	7.378691e-01
NC_000962.3	12	15117	0	A	T	0.043	1.346993e+02	2.173777e+02	8.092490e-01	5.356268e-01
NC_000962.3	3216	16032	0	A	T	0.020	-3.066717e+01	1.313684e+02	7.972634e-01	8.154648e-01
NC_000962.3	13	16119	0	A	T	0.042	-3.154594e+02	2.448092e+02	8.125250e-01	1.978399e-01
NC_000962.3	2275	17608	0	A	T	0.201	1.887304e+01	7.923329e+01	8.029967e-01	8.117783e-01
NC_000962.3	15	21795	0	A	T	0.486	-1.249876e+02	6.754442e+01	7.312656e-01	6.454557e-02
NC_000962.3	8135	22856	0	A	T	0.015	2.901797e+02	1.730029e+02	7.830866e-01	9.379634e-02
NC_000962.3	17	25610	0	A	T	0.042	-3.154594e+02	2.448092e+02	8.125250e-01	1.978399e-01
NC_000962.3	4625	26377	0	A	T	0.044	-1.629826e+02	1.826869e+02	7.833764e-01	3.725329e-01
NC_000962.3	4626	26653	0	A	T	0.044	-1.190044e+02	1.550011e+02	7.935819e-01	4.428094e-01
NC_000962.3	18	26959	0	A	T	0.474	-2.019681e+00	8.627473e+01	7.904773e-01	9.813280e-01
NC_000962.3	2276	27463	0	A	T	0.122	6.498300e+00	7.984524e+01	7.977461e-01	9.351512e-01
NC_000962.3	2277	28073	0	A	T	0.017	1.402774e+02	1.272891e+02	7.795204e-01	2.707126e-01
NC_000962.3	19	28367	0	A	T	0.042	-8.334667e+01	2.456836e+02	8.069538e-01	7.344977e-01
NC_000962.3	2801	28640	0	A	T	0.022	-8.289405e+01	1.137021e+02	7.995155e-01	4.661453e-01
NC_000962.3	4063	29483	0	A	T	0.157	-6.823871e+01	1.140829e+02	7.928450e-01	5.498762e-01
NC_000962.3	15781	30341	0	A	T	0.013	4.075017e+01	1.693766e+02	8.068893e-01	8.099233e-01
NC_000962.3	4064	30519	0	A	T	0.015	-2.474610e+02	2.435916e+02	7.912347e-01	3.099318e-01
NC_000962.3	4065	30688	0	A	T	0.039	-6.704345e+01	1.581679e+02	7.973180e-01	6.717486e-01
NC_000962.3	1954	30942	0	A	T	0.012	4.913401e+01	2.160622e+02	8.124309e-01	8.201543e-01
NC_000962.3	4066	30943	0	A	T	0.155	-1.329521e+02	9.163915e+01	7.782816e-01	1.471452e-01
NC_000962.3	4067	31077	0	A	T	0.157	-6.294113e+01	1.127530e+02	8.036722e-01	5.768192e-01
NC_000962.3	5249	32449	0	A	T	0.025	9.672072e+01	1.990557e+02	8.062870e-01	6.271469e-01
NC_000962.3	2278	33457	0	A	T	0.229	-4.168101e+01	8.756631e+01	7.976686e-01	6.341836e-01
NC_000962.3	2279	33551	0	A	T	0.231	-1.049521e+02	9.635842e+01	7.913659e-01	2.763366e-01
NC_000962.3	21	34044	0	A	T	0.499	2.842502e+02	4.735411e+02	7.904000e-01	5.484665e-01
NC_000962.3	10013	34558	0	A	T	0.012	-6.143791e+01	2.046236e+02	8.091429e-01	7.640506e-01
NC_000962.3	3217	35097	0	A	T	0.056	-1.125274e+02	1.208991e+02	7.828184e-01	3.522067e-01
NC_000962.3	22	35608	0	A	T	0.042	-2.556399e+02	1.746137e+02	7.868384e-01	1.435020e-01
NC_000962.3	4627	35749	0	A	T	0.044	-6.604250e+01	1.948296e+02	7.982510e-01	7.346998e-01
NC_000962.3	23	36008	0	A	T	0.042	-8.334667e+01	2.456836e+02	8.069538e-01	7.344977e-01
NC_000962.3	2280	36471	0	A	T	0.148	-1.005527e+01	7.169546e+01	7.933309e-01	8.884911e-01
NC_000962.3	5783	36471	0	A	T	0.113	2.838014e+01	6.384039e+01	7.839429e-01	6.567431e-01
NC_000962.3	24	37031	0	A	T	0.479	2.766343e+01	1.152269e+02	7.993878e-01	8.103194e-01
NC_000962.3	25	37305	0	A	T	0.042	-8.334667e+01	2.456836e+02	8.069538e-01	7.344977e-01
NC_000962.3	26	37334	0	A	T	0.039	1.357395e+02	1.597988e+02	8.092226e-01	3.958412e-01
NC_000962.3	2281	37763	0	A	T	0.146	7.591997e+01	1.032887e+02	7.964883e-01	4.624967e-01
NC_000962.3	3218	37833	0	A	T	0.018	1.282089e+02	1.455601e+02	8.168779e-01	3.786409e-01
NC_000962.3	1957	39030	0	A	T	0.017	-7.033431e+01	8.978510e+01	7.912405e-01	4.336008e-01
NC_000962.3	30	39158	0	A	T	0.042	-8.334667e+01	2.456836e+02	8.069538e-01	7.344977e-01
NC_000962.3	7349	39680	0	A	T	0.014	1.379528e+02	1.613464e+02	7.891494e-01	3.927518e-01
NC_000962.3	3220	40162	0	A	T	0.034	9.196886e+00	1.268019e+02	8.083191e-01	9.421951e-01
NC_000962.3	6214	41257	0	A	T	0.028	-1.081963e+02	1.714719e+02	7.954774e-01	5.281951e-01
NC_000962.3	31	42281	0	A	T	0.043	1.346993e+02	2.173777e+02	8.092490e-01	5.356268e-01
NC_000962.3	32	42967	0	A	T	0.499	3.228895e+02	3.261709e+02	7.803991e-01	3.224448e-01
NC_000962.3	33	44768	0	A	T	0.042	-3.154594e+02	2.448092e+02	8.125250e-01	1.978399e-01
NC_000962.3	8136	46744	0	A	T	0.015	2.901797e+02	1.730029e+02	7.830866e-01	9.379634e-02
NC_000962.3	6215	47699	0	A	T	0.029	-4.853728e+01	1.576167e+02	8.003918e-01	7.581888e-01
NC_000962.3	34	48503	0	A	T	0.039	1.357395e+02	1.597988e+02	8.092226e-01	3.958412e-01
NC_000962.3	5250	48860	0	A	T	0.025	-2.758760e+01	1.791595e+02	8.102530e-01	8.776540e-01
NC_000962.3	35	49360	0	A	T	0.042	-8.334667e+01	2.456836e+02	8.069538e-01	7.344977e-01
NC_000962.3	36	49691	0	A	T	0.043	-1.041638e+02	1.799768e+02	7.884753e-01	5.628807e-01
NC_000962.3	10417	49806	0	A	T	0.023	-7.427631e+01	1.838611e+02	8.027341e-01	6.863140e-01
NC_000962.3	37	50557	0	A	T	0.197	-4.758423e+01	9.141560e+01	7.954305e-01	6.028128e-01
NC_000962.3	38	51949	0	A	T	0.042	-8.869418e+00	1.433269e+02	7.933874e-01	9.506689e-01
NC_000962.3	4071	53785	0	A	T	0.015	-2.474610e+02	2.435916e+02	7.912347e-01	3.099318e-01
NC_000962.3	39	54394	0	A	T	0.199	-3.929155e+01	9.541361e+01	7.993696e-01	6.805732e-01
NC_000962.3	13994	55208	0	A	T	0.042	9.305314e+00	1.120476e+02	8.063555e-01	9.338302e-01
NC_000962.3	13995	55250	0	A	T	0.042	9.305314e+00	1.120476e+02	8.063555e-01	9.338302e-01
NC_000962.3	3651	55534	0	A	T	0.012	1.171785e+01	5.632737e+01	7.821137e-01	8.352472e-01
NC_000962.3	1959	55553	0	A	T	0.282	-1.643403e+01	2.979695e+01	7.810842e-01	5.813919e-01
NC_000962.3	3221	55554	0	A	T	0.133	6.966858e+00	3.060461e+01	7.804934e-01	8.199724e-01
NC_000962.3	4072	57393	0	A	T	0.155	-2.188612e+01	1.007829e+02	7.962053e-01	8.281275e-01
NC_000962.3	13996	60066	0	A	T	0.045	-6.261467e+01	1.082621e+02	7.936520e-01	5.631510e-01
NC_000962.3	4073	62012	0	A	T	0.013	1.643458e+02	2.474011e+02	8.020742e-01	5.066597e-01
NC_000962.3	42	62049	0	A	T	0.498	7.570421e+01	2.003420e+02	8.074207e-01	7.056043e-01
NC_000962.3	4628	62226	0	A	T	0.044	-3.013742e+01	1.852876e+02	8.025632e-01	8.708255e-01
NC_000962.3	4074	62657	0	A	T	0.156	-4.662148e+01	1.123471e+02	8.067962e-01	6.782483e-01
NC_000962.3	43	63146	0	A	T	0.043	-2.583053e+02	1.833128e+02	8.177421e-01	1.591199e-01
NC_000962.3	2282	63771	0	A	T	0.231	-4.905456e+01	8.875062e+01	7.913954e-01	5.805771e-01
NC_000962.3	5784	63868	0	A	T	0.089	2.978699e+01	7.841475e+01	7.854365e-01	7.041271e-01
NC_000962.3	44	65150	0	A	T	0.041	-2.474069e+02	2.127772e+02	7.995221e-01	2.452099e-01
NC_000962.3	6569	65533	0	A	T	0.016	6.246029e+01	9.939332e+01	8.022964e-01	5.298764e-01
NC_000962.3	4075	66285	0	A	T	0.041	-1.394991e+00	1.266058e+02	8.034295e-01	9.912110e-01
NC_000962.3	5251	66300	0	A	T	0.025	9.672072e+01	1.990557e+02	8.062870e-01	6.271469e-01
NC_000962.3	4629	66342	0	A	T	0.044	-1.629826e+02	1.826869e+02	7.833764e-01	3.725329e-01
NC_000962.3	13997	66360	0	A	T	0.042	9.305314e+00	1.120476e+02	8.063555e-01	9.338302e-01
NC_000962.3	6570	66994	0	A	T	0.016	6.246029e+01	9.939332e+01	8.022964e-01	5.298764e-01
NC_000962.3	8961	68229	0	A	T	0.021	-9.019930e+00	1.626601e+02	7.963840e-01	9.557890e-01
NC_000962.3	45	68338	0	A	T	0.042	-3.154594e+02	2.448092e+02	8.125250e-01	1.978399e-01
NC_000962.3	15783	69049	0	A	T	0.014	-4.521575e+00	1.456041e+02	8.009848e-01	9.752328e-01
NC_000962.3	5785	69834	0	A	T	0.107	-1.969365e+01	8.174903e+01	7.986445e-01	8.096794e-01
NC_000962.3	4076	69871	0	A	T	0.150	-3.874665e+01	7.211751e+01	7.959574e-01	5.912007e-01
NC_000962.3	46	69989	0	A	T	0.493	3.894279e+01	9.142595e+01	7.825878e-01	6.702373e-01
NC_000962.3	5786	70095	0	A	T	0.107	-1.969365e+01	8.174903e+01	7.986445e-01	8.096794e-01
NC_000962.3	47	70267	0	A	T	0.043	1.346993e+02	2.173777e+02	8.092490e-01	5.356268e-01
NC_000962.3	48	70816	0	A	T	0.481	9.786515e+01	4.821277e+01	6.960631e-01	4.263702e-02
NC_000962.3	5787	70924	0	A	T	0.112	-9.064582e+01	1.158973e+02	8.044316e-01	4.343295e-01
NC_000962.3	49	71336	0	A	T	0.460	-7.071376e+00	3.322041e+01	7.799884e-01	8.314780e-01
NC_000962.3	2283	74059	0	A	T	0.232	-2.873782e+01	1.014449e+02	8.004304e-01	7.770175e-01
NC_000962.3	1960	74822	0	A	T	0.012	4.913401e+01	2.160622e+02	8.124309e-01	8.201543e-01
NC_000962.3	51	75233	0	A	T	0.045	6.891395e+01	8.790326e+01	7.821300e-01	4.332418e-01
NC_000962.3	4077	75264	0	A	T	0.038	-3.432396e+01	1.558935e+02	8.024549e-01	8.257795e-01
NC_000962.3	52	75940	0	A	T	0.499	-1.338663e+01	3.559772e+02	7.969089e-01	9.700100e-01
NC_000962.3	5788	78422	0	A	T	0.020	6.792852e+01	6.222801e+01	7.919736e-01	2.752708e-01
NC_000962.3	53	79480	0	A	T	0.037	-1.500885e+02	9.060283e+01	7.455228e-01	9.792563e-02
NC_000962.3	4630	79541	0	A	T	0.044	-6.604250e+01	1.948296e+02	7.982510e-01	7.346998e-01
NC_000962.3	16296	79549	0	A	T	0.062	3.476003e+01	2.847433e+01	7.728505e-01	2.224705e-01
NC_000962.3	55	79571	0	A	T	0.022	-1.117469e+02	5.936349e+01	7.542958e-01	6.007140e-02
NC_000962.3	2285	80616	0	A	T	0.441	2.609651e+00	6.936282e+01	7.901178e-01	9.699957e-01
NC_000962.3	3653	81649	0	A	T	0.017	-1.503402e+01	9.318899e+01	7.934976e-01	8.718677e-01
NC_000962.3	5789	81963	0	A	T	0.117	-1.606585e+01	1.177672e+02	8.047075e-01	8.915166e-01
NC_000962.3	3222	83026	0	A	T	0.018	1.282089e+02	1.455601e+02	8.168779e-01	3.786409e-01
NC_000962.3	10014	83510	0	A	T	0.012	-6.143791e+01	2.046236e+02	8.091429e-01	7.640506e-01
NC_000962.3	5790	83842	0	A	T	0.116	-3.486225e+01	1.140223e+02	8.002034e-01	7.598596e-01
NC_000962.3	4080	83982	0	A	T	0.156	-1.059793e+02	1.021186e+02	7.777871e-01	2.996132e-01
NC_000962.3	8962	84486	0	A	T	0.022	-1.394829e+02	2.384553e+02	8.122337e-01	5.587184e-01
NC_000962.3	10015	85814	0	A	T	0.012	-6.143791e+01	2.046236e+02	8.091429e-01	7.640506e-01
NC_000962.3	2286	86568	0	A	T	0.018	1.020121e+02	1.461605e+02	7.858398e-01	4.853744e-01
NC_000962.3	58	87468	0	A	T	0.042	-8.334667e+01	2.456836e+02	8.069538e-01	7.344977e-01
NC_000962.3	8137	87845	0	A	T	0.016	-2.744368e+01	2.513611e+02	8.151430e-01	9.130815e-01
NC_000962.3	8138	89204	0	A	T	0.016	-2.744368e+01	2.513611e+02	8.151430e-01	9.130815e-01
NC_000962.3	4631	91644	0	A	T	0.043	-1.485639e+02	1.696709e+02	7.807494e-01	3.814590e-01
NC_000962.3	4081	92116	0	A	T	0.013	1.643458e+02	2.474011e+02	8.020742e-01	5.066597e-01
NC_000962.3	60	92199	0	A	T	0.475	-3.190493e+01	1.042115e+02	7.969904e-01	7.595504e-01
NC_000962.3	14159	93144	0	A	T	0.023	2.691465e+01	4.529209e+01	7.830297e-01	5.524830e-01
NC_000962.3	15785	93899	0	A	T	0.013	4.075017e+01	1.693766e+02	8.068893e-01	8.099233e-01
NC_000962.3	5791	94344	0	A	T	0.117	-1.606585e+01	1.177672e+02	8.047075e-01	8.915166e-01
NC_000962.3	61	94388	0	A	T	0.042	-3.154594e+02	2.448092e+02	8.125250e-01	1.978399e-01
NC_000962.3	8139	94869	0	A	T	0.016	-2.744368e+01	2.513611e+02	8.151430e-01	9.130815e-01
NC_000962.3	4082	95591	0	A	T	0.039	-6.704345e+01	1.581679e+02	7.973180e-01	6.717486e-01
NC_000962.3	62	96894	0	A	T	0.041	2.356976e+01	1.573277e+02	7.927700e-01	8.809425e-01
NC_000962.3	10016	96900	0	A	T	0.012	-6.143791e+01	2.046236e+02	8.091429e-01	7.640506e-01
NC_000962.3	63	97350	0	A	T	0.041	-9.185181e+01	1.983854e+02	7.954262e-01	6.434681e-01
NC_000962.3	4083	97388	0	A	T	0.015	-2.474610e+02	2.435916e+02	7.912347e-01	3.099318e-01
NC_000962.3	4632	98069	0	A	T	0.044	-1.629826e+02	1.826869e+02	7.833764e-01	3.725329e-01
NC_000962.3	8963	100825	0	A	T	0.022	-1.394829e+02	2.384553e+02	8.122337e-01	5.587184e-01
NC_000962.3	65	101539	0	A	T	0.039	1.357395e+02	1.597988e+02	8.092226e-01	3.958412e-01
NC_000962.3	3224	101727	0	A	T	0.057	-1.331453e+02	1.263160e+02	7.999104e-01	2.921094e-01
NC_000962.3	6217	102188	0	A	T	0.028	-1.081963e+02	1.714719e+02	7.954774e-01	5.281951e-01
NC_000962.3	4633	102304	0	A	T	0.044	-6.604250e+01	1.948296e+02	7.982510e-01	7.346998e-01
NC_000962.3	68	103756	0	A	T	0.046	6.054201e+01	9.352167e+01	7.979636e-01	5.175498e-01
NC_000962.3	3225	103879	0	A	T	0.064	-6.778815e+01	2.969529e+01	6.791772e-01	2.265332e-02
NC_000962.3	8140	104653	0	A	T	0.015	1.440106e+02	1.601419e+02	7.809697e-01	3.687275e-01
NC_000962.3	1961	104712	0	A	T	0.230	1.942253e+01	3.603037e+01	7.859341e-01	5.899663e-01
NC_000962.3	4634	104785	0	A	T	0.019	-2.091558e+02	1.214291e+02	7.691007e-01	8.529913e-02
NC_000962.3	1962	104838	0	A	T	0.070	-6.470528e+01	4.330512e+01	7.532408e-01	1.354485e-01
NC_000962.3	1963	104856	0	A	T	0.155	4.516087e+01	4.232697e+01	7.949887e-01	2.862526e-01
NC_000962.3	19816	104936	0	A	T	0.029	-4.200931e+01	3.972025e+01	8.121268e-01	2.904817e-01
NC_000962.3	69	104962	0	A	T	0.253	-5.600952e+01	4.238700e+01	7.667652e-01	1.866777e-01
NC_000962.3	10420	104978	0	A	T	0.023	-1.808014e+02	1.798671e+02	7.972281e-01	3.150482e-01
NC_000962.3	70	105045	0	A	T	0.250	-3.050799e+01	4.867190e+01	7.803195e-01	5.309285e-01
NC_000962.3	71	105139	0	A	T	0.041	-3.172987e+02	1.650279e+02	7.803159e-01	5.480390e-02
NC_000962.3	72	105736	0	A	T	0.042	-8.334667e+01	2.456836e+02	8.069538e-01	7.344977e-01
NC_000962.3	5794	105799	0	A	T	0.112	-9.064582e+01	1.158973e+02	8.044316e-01	4.343295e-01
NC_000962.3	8141	106403	0	A	T	0.016	-2.744368e+01	2.513611e+02	8.151430e-01	9.130815e-01
NC_000962.3	5795	107485	0	A	T	0.117	-1.606585e+01	1.177672e+02	8.047075e-01	8.915166e-01
NC_000962.3	5796	107794	0	A	T	0.111	-7.354037e+01	1.107578e+02	8.025391e-01	5.068607e-01
NC_000962.3	62859	108766	0	A	T	0.012	-8.441600e+01	6.097972e+01	7.481402e-01	1.665688e-01
NC_000962.3	8964	108872	0	A	T	0.022	-1.394829e+02	2.384553e+02	8.122337e-01	5.587184e-01
NC_000962.3	6218	113838	0	A	T	0.029	-4.853728e+01	1.576167e+02	8.003918e-01	7.581888e-01
NC_000962.3	73	116000	0	A	T	0.498	2.776541e+02	2.645778e+02	7.830851e-01	2.942387e-01
NC_000962.3	3227	117021	0	A	T	0.024	-9.888952e+00	1.554913e+02	8.076575e-01	9.493030e-01
NC_000962.3	74	122109	0	A	T	0.490	1.796236e+02	7.050404e+01	7.638029e-01	1.099312e-02
NC_000962.3	8966	122177	0	A	T	0.021	3.514335e+01	2.045675e+02	8.101181e-01	8.636349e-01
NC_000962.3	75	123454	0	A	T	0.041	-2.474069e+02	2.127772e+02	7.995221e-01	2.452099e-01
NC_000962.3	1964	123493	0	A	T	0.012	4.913401e+01	2.160622e+02	8.124309e-01	8.201543e-01
NC_000962.3	76	123520	0	A	T	0.043	1.346993e+02	2.173777e+02	8.092490e-01	5.356268e-01
NC_000962.3	10422	126137	0	A	T	0.023	5.962515e+01	1.434759e+02	8.106692e-01	6.778101e-01
NC_000962.3	5684	126226	0	A	T	0.040	-2.796758e+01	1.077005e+02	8.017637e-01	7.951651e-01
NC_000962.3	5253	126270	0	A	T	0.025	9.672072e+01	1.990557e+02	8.062870e-01	6.271469e-01
NC_000962.3	1965	127075	0	A	T	0.012	4.913401e+01	2.160622e+02	8.124309e-01	8.201543e-01
NC_000962.3	13998	128004	0	A	T	0.023	1.043179e+02	6.970017e+01	7.415544e-01	1.347980e-01
NC_000962.3	3228	128154	0	A	T	0.019	1.342027e+02	1.405833e+02	8.120491e-01	3.400057e-01
NC_000962.3	5254	129477	0	A	T	0.025	9.672072e+01	1.990557e+02	8.062870e-01	6.271469e-01
NC_000962.3	4635	130083	0	A	T	0.044	-3.013742e+01	1.852876e+02	8.025632e-01	8.708255e-01
NC_000962.3	2290	130227	0	A	T	0.110	-1.021472e+02	9.554138e+01	7.957036e-01	2.852661e-01
NC_000962.3	10424	130864	0	A	T	0.025	4.407138e+01	1.722395e+02	8.048013e-01	7.981022e-01
NC_000962.3	5797	130997	0	A	T	0.113	-1.963338e+01	1.137801e+02	8.019304e-01	8.630360e-01
NC_000962.3	79	132417	0	A	T	0.496	-1.260834e+02	1.153054e+02	7.848531e-01	2.744513e-01
NC_000962.3	8142	133503	0	A	T	0.015	2.901797e+02	1.730029e+02	7.830866e-01	9.379634e-02
NC_000962.3	80	133839	0	A	T	0.495	-1.391355e+02	1.270512e+02	7.737681e-01	2.737322e-01
NC_000962.3	2291	133862	0	A	T	0.232	-2.303910e+01	1.021912e+02	8.036960e-01	8.216748e-01
NC_000962.3	81	135329	0	A	T	0.041	-2.474069e+02	2.127772e+02	7.995221e-01	2.452099e-01
NC_000962.3	3229	135802	0	A	T	0.024	-9.888952e+00	1.554913e+02	8.076575e-01	9.493030e-01
NC_000962.3	4088	137265	0	A	T	0.013	1.643458e+02	2.474011e+02	8.020742e-01	5.066597e-01
NC_000962.3	4089	137851	0	A	T	0.039	-6.704345e+01	1.581679e+02	7.973180e-01	6.717486e-01
NC_000962.3	4636	138058	0	A	T	0.014	-4.376750e+01	1.450608e+02	7.995587e-01	7.629301e-01
NC_000962.3	8143	138497	0	A	T	0.016	-2.744368e+01	2.513611e+02	8.151430e-01	9.130815e-01
NC_000962.3	82	139297	0	A	T	0.041	-2.474069e+02	2.127772e+02	7.995221e-01	2.452099e-01
NC_000962.3	83	141623	0	A	T	0.041	-9.185181e+01	1.983854e+02	7.954262e-01	6.434681e-01
NC_000962.3	8967	142311	0	A	T	0.022	-5.536696e+01	2.218349e+02	8.128633e-01	8.029589e-01
NC_000962.3	17066	142368	0	A	T	0.020	-2.022759e+01	6.143039e+01	7.914060e-01	7.420160e-01
NC_000962.3	84	143207	0	A	T	0.043	1.346993e+02	2.173777e+02	8.092490e-01	5.356268e-01
NC_000962.3	4637	143667	0	A	T	0.044	-1.190044e+02	1.550011e+02	7.935819e-01	4.428094e-01
NC_000962.3	3230	144024	0	A	T	0.024	-9.888952e+00	1.554913e+02	8.076575e-01	9.493030e-01
NC_000962.3	4090	144390	0	A	T	0.015	-2.474610e+02	2.435916e+02	7.912347e-01	3.099318e-01
NC_000962.3	8968	145837	0	A	T	0.022	-1.394829e+02	2.384553e+02	8.122337e-01	5.587184e-01
NC_000962.3	87	146087	0	A	T	0.498	1.712357e+02	2.070107e+02	8.052648e-01	4.083320e-01
NC_000962.3	88	146236	0	A	T	0.041	-9.185181e+01	1.983854e+02	7.954262e-01	6.434681e-01
NC_000962.3	5798	146737	0	A	T	0.089	3.556004e+01	8.158358e+01	7.877283e-01	6.630239e-01
NC_000962.3	10019	146985	0	A	T	0.012	-6.143791e+01	2.046236e+02	8.091429e-01	7.640506e-01
NC_000962.3	89	147262	0	A	T	0.042	-8.334667e+01	2.456836e+02	8.069538e-01	7.344977e-01
NC_000962.3	4091	147985	0	A	T	0.015	-1.734425e+02	2.454276e+02	8.029192e-01	4.799217e-01
NC_000962.3	2292	149323	0	A	T	0.146	7.591997e+01	1.032887e+02	7.964883e-01	4.624967e-01
NC_000962.3	8969	149731	0	A	T	0.022	-1.394829e+02	2.384553e+02	8.122337e-01	5.587184e-01
NC_000962.3	6534	150124	0	A	T	0.138	1.795366e+01	5.056463e+01	7.838411e-01	7.226174e-01
NC_000962.3	37377	150852	0	A	T	0.011	-2.559392e+01	5.487815e+01	7.860845e-01	6.410478e-01
NC_000962.3	1966	150888	0	A	T	0.141	-3.601497e+00	1.818030e+01	7.810155e-01	8.430082e-01
NC_000962.3	1967	150890	0	A	T	0.230	-2.955056e+00	1.828026e+01	7.879917e-01	8.716121e-01
NC_000962.3	23244	150896	0	A	T	0.115	-2.051407e+01	2.189600e+01	7.321910e-01	3.490445e-01
NC_000962.3	2294	154191	0	A	T	0.100	-5.230374e+01	3.111932e+01	7.694115e-01	9.312632e-02
NC_000962.3	90	154283	0	A	T	0.497	4.011392e+00	1.753979e+02	7.962892e-01	9.817584e-01
NC_000962.3	10020	154811	0	A	T	0.012	-6.143791e+01	2.046236e+02	8.091429e-01	7.640506e-01
NC_000962.3	4093	155293	0	A	T	0.015	-1.734425e+02	2.454276e+02	8.029192e-01	4.799217e-01
NC_000962.3	2295	157292	0	A	T	0.232	9.075911e+00	9.748464e+01	8.062569e-01	9.258422e-01
NC_000962.3	8144	158791	0	A	T	0.016	-2.744368e+01	2.513611e+02	8.151430e-01	9.130815e-01
NC_000962.3	8145	159798	0	A	T	0.017	6.482343e+01	1.889107e+02	7.955936e-01	7.315634e-01
NC_000962.3	3231	160780	0	A	T	0.020	-3.066717e+01	1.313684e+02	7.972634e-01	8.154648e-01
NC_000962.3	8146	160926	0	A	T	0.015	2.901797e+02	1.730029e+02	7.830866e-01	9.379634e-02
NC_000962.3	13999	161087	0	A	T	0.043	-2.928356e+01	1.101938e+02	8.018602e-01	7.904900e-01
NC_000962.3	92	162152	0	A	T	0.049	-7.928855e+01	7.689502e+01	7.843709e-01	3.027322e-01
NC_000962.3	8147	162186	0	A	T	0.016	-2.744368e+01	2.513611e+02	8.151430e-01	9.130815e-01
NC_000962.3	2296	162581	0	A	T	0.231	-2.688938e+01	9.665142e+01	8.000782e-01	7.809092e-01
NC_000962.3	8148	163320	0	A	T	0.016	-1.213921e+01	1.735063e+02	7.968309e-01	9.442363e-01
NC_000962.3	3232	163521	0	A	T	0.019	1.342027e+02	1.405833e+02	8.120491e-01	3.400057e-01
NC_000962.3	4094	163573	0	A	T	0.041	-2.185959e+01	1.219720e+02	7.979310e-01	8.578030e-01
NC_000962.3	93	163705	0	A	T	0.041	-2.474069e+02	2.127772e+02	7.995221e-01	2.452099e-01
NC_000962.3	4095	163866	0	A	T	0.013	1.643458e+02	2.474011e+02	8.020742e-01	5.066597e-01
NC_000962.3	4096	164222	0	A	T	0.013	1.643458e+02	2.474011e+02	8.020742e-01	5.066597e-01
NC_000962.3	5800	164676	0	A	T	0.116	3.097193e+01	1.181594e+02	8.112792e-01	7.932833e-01
NC_000962.3	7356	166925	0	A	T	0.014	1.379528e+02	1.613464e+02	7.891494e-01	3.927518e-01
NC_000962.3	8149	169362	0	A	T	0.015	2.901797e+02	1.730029e+02	7.830866e-01	9.379634e-02
NC_000962.3	5801	169637	0	A	T	0.087	8.971931e+01	8.128075e+01	7.919482e-01	2.699386e-01
NC_000962.3	8150	170263	0	A	T	0.022	-1.338120e+02	1.435287e+02	7.792784e-01	3.514074e-01
NC_000962.3	8891	171457	0	A	T	0.012	-1.733340e+02	5.363083e+01	8.376102e-01	1.269784e-03
NC_000962.3	49620	171731	0	A	T	0.032	-5.450888e+01	3.678229e+01	7.840931e-01	1.386755e-01
NC_000962.3	38084	171735	0	A	T	0.075	1.376276e+01	3.288362e+01	7.731990e-01	6.756506e-01
NC_000962.3	14000	171743	0	A	T	0.105	-1.911778e+00	3.367846e+01	7.840674e-01	9.547433e-01
NC_000962.3	4097	174684	0	A	T	0.015	-2.474610e+02	2.435916e+02	7.912347e-01	3.099318e-01
NC_000962.3	3233	176303	0	A	T	0.056	-1.499576e+02	1.282998e+02	7.966698e-01	2.427621e-01
NC_000962.3	4638	177506	0	A	T	0.044	-1.989922e+02	1.604990e+02	7.952665e-01	2.153297e-01
NC_000962.3	4098	177596	0	A	T	0.158	-1.173885e+02	1.167381e+02	7.938938e-01	3.148669e-01
NC_000962.3	94	177857	0	A	T	0.470	-2.069786e+01	6.106269e+01	7.988791e-01	7.347110e-01
NC_000962.3	2298	178941	0	A	T	0.124	4.179348e+01	8.776408e+01	7.891826e-01	6.340348e-01
NC_000962.3	4099	178946	0	A	T	0.158	8.437692e+01	9.887732e+01	8.447643e-01	3.936713e-01
NC_000962.3	61560	178985	0	A	T	0.012	-6.189694e+00	7.212150e+01	7.786386e-01	9.316243e-01
NC_000962.3	2299	180025	0	A	T	0.227	-1.062011e+02	7.992442e+01	7.872499e-01	1.842292e-01
NC_000962.3	14001	182222	0	A	T	0.046	-5.129108e+01	1.106652e+02	7.974184e-01	6.431220e-01
NC_000962.3	95	182824	0	A	T	0.039	1.357395e+02	1.597988e+02	8.092226e-01	3.958412e-01
NC_000962.3	96	183091	0	A	T	0.041	-9.185181e+01	1.983854e+02	7.954262e-01	6.434681e-01
NC_000962.3	14002	184461	0	A	T	0.045	-2.345502e+01	1.156309e+02	8.015085e-01	8.392987e-01
NC_000962.3	14003	184764	0	A	T	0.045	-8.456611e+01	1.042415e+02	7.907102e-01	4.174153e-01
NC_000962.3	5802	187226	0	A	T	0.087	4.336252e+01	8.536616e+01	7.969298e-01	6.115948e-01
NC_000962.3	5803	187420	0	A	T	0.116	3.097193e+01	1.181594e+02	8.112792e-01	7.932833e-01
NC_000962.3	4100	187738	0	A	T	0.015	-2.474610e+02	2.435916e+02	7.912347e-01	3.099318e-01
NC_000962.3	4639	188506	0	A	T	0.014	7.281249e+00	1.429062e+02	8.020370e-01	9.593746e-01
NC_000962.3	97	188800	0	A	T	0.499	-2.543156e+02	2.326701e+02	7.957935e-01	2.746453e-01
NC_000962.3	4640	188861	0	A	T	0.044	-1.989922e+02	1.604990e+02	7.952665e-01	2.153297e-01
NC_000962.3	8151	190024	0	A	T	0.015	2.901797e+02	1.730029e+02	7.830866e-01	9.379634e-02
NC_000962.3	8152	190149	0	A	T	0.016	-2.744368e+01	2.513611e+02	8.151430e-01	9.130815e-01
NC_000962.3	98	190816	0	A	T	0.042	-8.334667e+01	2.456836e+02	8.069538e-01	7.344977e-01
NC_000962.3	4641	192649	0	A	T	0.011	-1.028320e+02	1.013703e+02	7.781339e-01	3.106296e-01
NC_000962.3	100	194306	0	A	T	0.043	1.346993e+02	2.173777e+02	8.092490e-01	5.356268e-01
NC_000962.3	101	194681	0	A	T	0.477	-8.167994e+01	1.376603e+02	8.052783e-01	5.530860e-01
NC_000962.3	102	195682	0	A	T	0.042	-3.154594e+02	2.448092e+02	8.125250e-01	1.978399e-01
NC_000962.3	10426	195689	0	A	T	0.023	-1.808014e+02	1.798671e+02	7.972281e-01	3.150482e-01
NC_000962.3	2300	196522	0	A	T	0.145	2.998237e+01	9.881821e+01	8.001203e-01	7.616415e-01
NC_000962.3	2301	196588	0	A	T	0.061	-5.884849e+01	1.015483e+02	8.057031e-01	5.623748e-01
NC_000962.3	103	196642	0	A	T	0.475	-1.325182e+02	1.097078e+02	7.940771e-01	2.273658e-01
NC_000962.3	8153	197047	0	A	T	0.022	-7.104429e+01	1.292776e+02	7.822912e-01	5.827528e-01
NC_000962.3	4642	197782	0	A	T	0.043	-1.304086e+02	1.810043e+02	7.942291e-01	4.714036e-01
NC_000962.3	5255	198521	0	A	T	0.024	-3.246909e+01	1.706674e+02	8.089609e-01	8.491539e-01
NC_000962.3	7358	198720	0	A	T	0.014	1.379528e+02	1.613464e+02	7.891494e-01	3.927518e-01
NC_000962.3	3236	198981	0	A	T	0.040	-3.831708e+01	3.292098e+01	7.323197e-01	2.447398e-01
NC_000962.3	105	199470	0	A	T	0.043	1.346993e+02	2.173777e+02	8.092490e-01	5.356268e-01
NC_000962.3	2302	200154	0	A	T	0.109	-1.016420e+02	8.581713e+01	7.761993e-01	2.365372e-01
NC_000962.3	10021	200746	0	A	T	0.012	-6.143791e+01	2.046236e+02	8.091429e-01	7.640506e-01
NC_000962.3	8154	201220	0	A	T	0.016	-2.744368e+01	2.513611e+02	8.151430e-01	9.130815e-01
NC_000962.3	5804	202197	0	A	T	0.116	-2.060395e+01	1.044029e+02	7.986318e-01	8.435937e-01
NC_000962.3	106	203038	0	A	T	0.042	-3.154594e+02	2.448092e+02	8.125250e-01	1.978399e-01
NC_000962.3	2303	203269	0	A	T	0.231	-7.321848e+01	1.059775e+02	8.061360e-01	4.897982e-01
NC_000962.3	4643	203704	0	A	T	0.044	-1.629826e+02	1.826869e+02	7.833764e-01	3.725329e-01
NC_000962.3	107	204094	0	A	T	0.039	1.357395e+02	1.597988e+02	8.092226e-01	3.958412e-01
NC_000962.3	4101	206232	0	A	T	0.012	1.837354e+02	1.835366e+02	7.798937e-01	3.170304e-01
NC_000962.3	108	206339	0	A	T	0.495	-1.331050e+01	1.131315e+02	7.914877e-01	9.063647e-01
NC_000962.3	2304	207226	0	A	T	0.231	-3.462597e+01	9.539037e+01	7.989853e-01	7.166879e-01
NC_000962.3	10427	210624	0	A	T	0.023	-7.427631e+01	1.838611e+02	8.027341e-01	6.863140e-01
NC_000962.3	2810	212244	0	A	T	0.021	-1.220970e+02	1.214852e+02	8.150115e-01	3.151245e-01
NC_000962.3	2305	212353	0	A	T	0.231	-9.889371e+01	9.831493e+01	8.008055e-01	3.147150e-01
NC_000962.3	110	213147	0	A	T	0.042	-3.154594e+02	2.448092e+02	8.125250e-01	1.978399e-01
NC_000962.3	111	213281	0	A	T	0.042	-3.154594e+02	2.448092e+02	8.125250e-01	1.978399e-01
NC_000962.3	112	217201	0	A	T	0.042	9.986331e+01	1.930725e+02	8.079012e-01	6.051093e-01
NC_000962.3	9827	218599	0	A	T	0.010	-2.044484e+01	8.218434e+01	7.931735e-01	8.035917e-01
NC_000962.3	3666	219105	0	A	T	0.018	-3.876237e+01	8.779375e+01	7.883802e-01	6.589354e-01
NC_000962.3	4102	220050	0	A	T	0.157	-8.172188e+01	1.138457e+02	7.996189e-01	4.730307e-01
NC_000962.3	5805	222486	0	A	T	0.117	-7.467955e+01	1.065798e+02	8.037926e-01	4.836598e-01
NC_000962.3	114	222925	0	A	T	0.042	-3.154594e+02	2.448092e+02	8.125250e-01	1.978399e-01
NC_000962.3	115	223942	0	A	T	0.498	-8.513143e+01	2.041331e+02	7.961264e-01	6.767402e-01
NC_000962.3	116	225323	0	A	T	0.490	-1.648883e+00	8.117253e+01	7.891461e-01	9.837975e-01
NC_000962.3	8971	225696	0	A	T	0.022	-1.394829e+02	2.384553e+02	8.122337e-01	5.587184e-01
NC_000962.3	4644	227029	0	A	T	0.011	-1.216467e+02	9.607099e+01	7.874568e-01	2.057325e-01
NC_000962.3	117	227098	0	A	T	0.497	1.090859e+02	1.327357e+02	7.847411e-01	4.113718e-01
NC_000962.3	10428	227781	0	A	T	0.024	-4.816465e+01	1.903120e+02	8.046652e-01	8.002568e-01
NC_000962.3	118	230170	0	A	T	0.042	-8.334667e+01	2.456836e+02	8.069538e-01	7.344977e-01
NC_000962.3	119	230577	0	A	T	0.043	1.346993e+02	2.173777e+02	8.092490e-01	5.356268e-01
NC_000962.3	120	231114	0	A	T	0.480	-3.355342e+01	1.177341e+02	8.014346e-01	7.757088e-01
NC_000962.3	3668	232361	0	A	T	0.017	-1.503402e+01	9.318899e+01	7.934976e-01	8.718677e-01
NC_000962.3	4103	232574	0	A	T	0.041	-5.099618e+01	1.154497e+02	7.927867e-01	6.587896e-01
NC_000962.3	3237	234051	0	A	T	0.054	-9.806560e+01	9.178744e+01	7.583813e-01	2.856003e-01
NC_000962.3	4645	234160	0	A	T	0.044	-6.466583e+01	1.793450e+02	7.953835e-01	7.185000e-01
NC_000962.3	2306	234450	0	A	T	0.109	-2.045240e-01	8.486534e+01	7.995026e-01	9.980776e-01
NC_000962.3	121	234477	0	A	T	0.486	9.271106e+00	6.318895e+01	7.942554e-01	8.833825e-01
NC_000962.3	122	234497	0	A	T	0.498	4.336647e+01	1.300853e+02	7.797591e-01	7.389258e-01
NC_000962.3	4646	234682	0	A	T	0.014	1.021943e+02	1.579640e+02	8.155768e-01	5.178158e-01
NC_000962.3	4647	235521	0	A	T	0.013	2.548276e+01	1.581112e+02	8.067789e-01	8.719924e-01
NC_000962.3	10023	236257	0	A	T	0.012	-6.143791e+01	2.046236e+02	8.091429e-01	7.640506e-01
NC_000962.3	6223	243118	0	A	T	0.028	-1.081963e+02	1.714719e+02	7.954774e-01	5.281951e-01
NC_000962.3	6224	243535	0	A	T	0.028	-1.081963e+02	1.714719e+02	7.954774e-01	5.281951e-01
NC_000962.3	10429	244599	0	A	T	0.025	1.747601e+01	1.675905e+02	8.046422e-01	9.169697e-01
NC_000962.3	6225	244911	0	A	T	0.029	-4.853728e+01	1.576167e+02	8.003918e-01	7.581888e-01
NC_000962.3	123	249522	0	A	T	0.042	9.986331e+01	1.930725e+02	8.079012e-01	6.051093e-01
NC_000962.3	10430	249975	0	A	T	0.024	-4.816465e+01	1.903120e+02	8.046652e-01	8.002568e-01
NC_000962.3	4104	251468	0	A	T	0.015	-2.474610e+02	2.435916e+02	7.912347e-01	3.099318e-01
NC_000962.3	124	251575	0	A	T	0.042	9.986331e+01	1.930725e+02	8.079012e-01	6.051093e-01
NC_000962.3	4105	252630	0	A	T	0.013	1.643458e+02	2.474011e+02	8.020742e-01	5.066597e-01
NC_000962.3	4106	257181	0	A	T	0.013	1.643458e+02	2.474011e+02	8.020742e-01	5.066597e-01
NC_000962.3	1970	258682	0	A	T	0.012	4.913401e+01	2.160622e+02	8.124309e-01	8.201543e-01
NC_000962.3	8975	259662	0	A	T	0.022	-1.394829e+02	2.384553e+02	8.122337e-01	5.587184e-01
NC_000962.3	8156	260454	0	A	T	0.016	9.703455e+01	2.056618e+02	7.895127e-01	6.371617e-01
NC_000962.3	8976	261530	0	A	T	0.022	-5.536696e+01	2.218349e+02	8.128633e-01	8.029589e-01
NC_000962.3	125	261869	0	A	T	0.497	-1.568298e+02	1.451986e+02	7.878620e-01	2.803572e-01
NC_000962.3	126	262268	0	A	T	0.042	-7.184389e+01	2.146065e+02	8.026613e-01	7.378691e-01
NC_000962.3	2307	263534	0	A	T	0.018	1.020121e+02	1.461605e+02	7.858398e-01	4.853744e-01
NC_000962.3	127	264129	0	A	T	0.042	-8.334667e+01	2.456836e+02	8.069538e-01	7.344977e-01
NC_000962.3	128	265554	0	A	T	0.495	-4.196708e+01	1.074261e+02	7.804830e-01	6.961324e-01
NC_000962.3	4107	265968	0	A	T	0.039	-6.704345e+01	1.581679e+02	7.973180e-01	6.717486e-01
NC_000962.3	129	267751	0	A	T	0.042	-3.154594e+02	2.448092e+02	8.125250e-01	1.978399e-01
NC_000962.3	130	270430	0	A	T	0.042	-3.154594e+02	2.448092e+02	8.125250e-01	1.978399e-01
NC_000962.3	1971	271640	0	A	T	0.014	7.182892e+01	1.369339e+02	7.974782e-01	6.000119e-01
NC_000962.3	10431	272267	0	A	T	0.027	4.307734e+01	1.140843e+02	7.899658e-01	7.058142e-01
NC_000962.3	10432	276500	0	A	T	0.025	1.747601e+01	1.675905e+02	8.046422e-01	9.169697e-01
NC_000962.3	131	278021	0	A	T	0.042	-3.154594e+02	2.448092e+02	8.125250e-01	1.978399e-01
NC_000962.3	132	278681	0	A	T	0.497	6.091302e+01	2.059379e+02	8.027712e-01	7.674573e-01
NC_000962.3	10433	279468	0	A	T	0.025	4.407138e+01	1.722395e+02	8.048013e-01	7.981022e-01
NC_000962.3	4108	282063	0	A	T	0.013	1.643458e+02	2.474011e+02	8.020742e-01	5.066597e-01
NC_000962.3	3238	282188	0	A	T	0.034	9.196886e+00	1.268019e+02	8.083191e-01	9.421951e-01
NC_000962.3	134	282892	0	A	T	0.042	-8.334667e+01	2.456836e+02	8.069538e-01	7.344977e-01
NC_000962.3	2308	283614	0	A	T	0.390	1.065665e+01	8.088166e+01	7.981628e-01	8.952039e-01
NC_000962.3	7362	284588	0	A	T	0.014	1.379528e+02	1.613464e+02	7.891494e-01	3.927518e-01
NC_000962.3	4109	284623	0	A	T	0.157	-1.303865e+02	1.130651e+02	7.853150e-01	2.491061e-01
NC_000962.3	136	285772	0	A	T	0.499	2.133802e+01	2.573975e+02	7.991275e-01	9.339485e-01
NC_000962.3	137	285871	0	A	T	0.443	-6.952723e+01	7.836392e+01	8.237729e-01	3.751671e-01
NC_000962.3	10434	286723	0	A	T	0.023	-1.808014e+02	1.798671e+02	7.972281e-01	3.150482e-01
NC_000962.3	6228	287904	0	A	T	0.029	-4.853728e+01	1.576167e+02	8.003918e-01	7.581888e-01
NC_000962.3	138	288260	0	A	T	0.039	1.357395e+02	1.597988e+02	8.092226e-01	3.958412e-01
NC_000962.3	10024	288278	0	A	T	0.012	-6.143791e+01	2.046236e+02	8.091429e-01	7.640506e-01
NC_000962.3	10025	289108	0	A	T	0.012	-6.143791e+01	2.046236e+02	8.091429e-01	7.640506e-01
NC_000962.3	15788	291187	0	A	T	0.013	3.471657e+01	1.575782e+02	8.063337e-01	8.256724e-01
NC_000962.3	139	293629	0	A	T	0.199	2.319463e+00	1.074195e+02	8.055512e-01	9.827773e-01
NC_000962.3	2309	293705	0	A	T	0.234	3.529131e+01	8.909508e+01	8.125506e-01	6.921102e-01
NC_000962.3	14004	294586	0	A	T	0.042	-8.266836e+00	1.086270e+02	8.027945e-01	9.393525e-01
NC_000962.3	4648	295423	0	A	T	0.044	-6.604250e+01	1.948296e+02	7.982510e-01	7.346998e-01
NC_000962.3	8157	295612	0	A	T	0.016	-2.744368e+01	2.513611e+02	8.151430e-01	9.130815e-01
NC_000962.3	2310	295648	0	A	T	0.058	-1.199298e+01	1.010273e+02	8.057541e-01	9.055289e-01
NC_000962.3	6229	295917	0	A	T	0.028	-1.081963e+02	1.714719e+02	7.954774e-01	5.281951e-01
NC_000962.3	140	296312	0	A	T	0.040	-1.853496e+01	1.378973e+02	7.987834e-01	8.931045e-01
NC_000962.3	4649	296325	0	A	T	0.045	-1.601204e+02	1.703491e+02	7.881357e-01	3.474694e-01
NC_000962.3	8978	297180	0	A	T	0.021	-4.271192e+01	1.925911e+02	8.055189e-01	8.245346e-01
NC_000962.3	6230	302660	0	A	T	0.028	-1.081963e+02	1.714719e+02	7.954774e-01	5.281951e-01
NC_000962.3	4650	303208	0	A	T	0.011	-1.364108e+02	1.019351e+02	7.724937e-01	1.811338e-01
NC_000962.3	4110	304679	0	A	T	0.015	-2.474610e+02	2.435916e+02	7.912347e-01	3.099318e-01
NC_000962.3	141	304923	0	A	T	0.198	1.320945e+01	9.911771e+01	8.074946e-01	8.940066e-01
NC_000962.3	142	305188	0	A	T	0.042	-3.154594e+02	2.448092e+02	8.125250e-01	1.978399e-01
NC_000962.3	23920	305362	0	A	T	0.017	1.594956e+02	7.096263e+01	7.417294e-01	2.482049e-02
NC_000962.3	1972	305984	0	A	T	0.011	8.105797e+01	1.759432e+02	7.999992e-01	6.451110e-01
NC_000962.3	1973	306365	0	A	T	0.012	4.913401e+01	2.160622e+02	8.124309e-01	8.201543e-01
NC_000962.3	10028	306487	0	A	T	0.012	-6.143791e+01	2.046236e+02	8.091429e-01	7.640506e-01
NC_000962.3	4651	306833	0	A	T	0.037	-8.200041e+01	7.897018e+01	7.525249e-01	2.993498e-01
NC_000962.3	8158	309768	0	A	T	0.015	2.901797e+02	1.730029e+02	7.830866e-01	9.379634e-02
NC_000962.3	143	310973	0	A	T	0.495	-3.903062e+01	1.107622e+02	7.872299e-01	7.246265e-01
NC_000962.3	5810	311029	0	A	T	0.086	6.774747e+01	8.016201e+01	7.868826e-01	3.982408e-01
NC_000962.3	8979	311238	0	A	T	0.022	-1.394829e+02	2.384553e+02	8.122337e-01	5.587184e-01
NC_000962.3	144	311613	0	A	T	0.499	1.315947e+02	2.139271e+02	8.006755e-01	5.386045e-01
NC_000962.3	2311	312940	0	A	T	0.062	-3.129843e+01	9.566463e+01	8.013275e-01	7.436096e-01
NC_000962.3	2312	316129	0	A	T	0.230	-7.379194e+01	1.016977e+02	8.029822e-01	4.682546e-01
NC_000962.3	8159	317087	0	A	T	0.015	2.901797e+02	1.730029e+02	7.830866e-01	9.379634e-02
NC_000962.3	4111	320038	0	A	T	0.015	-1.734425e+02	2.454276e+02	8.029192e-01	4.799217e-01
NC_000962.3	2313	321850	0	A	T	0.018	2.013458e+02	1.356787e+02	7.905121e-01	1.381288e-01
NC_000962.3	2314	324138	0	A	T	0.018	1.020121e+02	1.461605e+02	7.858398e-01	4.853744e-01
NC_000962.3	145	325505	0	A	T	0.043	1.346993e+02	2.173777e+02	8.092490e-01	5.356268e-01
NC_000962.3	6231	326039	0	A	T	0.028	-1.081963e+02	1.714719e+02	7.954774e-01	5.281951e-01
NC_000962.3	2315	327897	0	A	T	0.145	3.009953e+01	9.630199e+01	7.994949e-01	7.546855e-01
NC_000962.3	4112	328641	0	A	T	0.015	-1.734425e+02	2.454276e+02	8.029192e-01	4.799217e-01
NC_000962.3	10435	329826	0	A	T	0.027	7.299175e+01	1.217284e+02	7.842731e-01	5.488911e-01
NC_000962.3	10436	331330	0	A	T	0.024	-4.816465e+01	1.903120e+02	8.046652e-01	8.002568e-01
NC_000962.3	14163	332148	0	A	T	0.012	-3.802549e+01	6.439047e+01	7.622072e-01	5.549595e-01
NC_000962.3	4653	332632	0	A	T	0.044	-6.604250e+01	1.948296e+02	7.982510e-01	7.346998e-01
NC_000962.3	14006	332916	0	A	T	0.049	-4.149971e+01	8.259858e+01	7.880821e-01	6.154790e-01
NC_000962.3	14007	332951	0	A	T	0.049	1.645496e+01	9.209887e+01	8.010038e-01	8.582363e-01
NC_000962.3	8982	332981	0	A	T	0.022	-1.394829e+02	2.384553e+02	8.122337e-01	5.587184e-01
NC_000962.3	2316	333218	0	A	T	0.061	-5.781929e+01	1.044713e+02	8.088130e-01	5.800823e-01
NC_000962.3	14008	333406	0	A	T	0.048	-3.740310e+01	1.052914e+02	7.940984e-01	7.224897e-01
NC_000962.3	36825	333673	0	A	T	0.059	1.068892e+00	2.732786e+01	7.804452e-01	9.688077e-01
NC_000962.3	37148	333718	0	A	T	0.029	1.157177e+02	3.827325e+01	7.222933e-01	2.563187e-03
NC_000962.3	43355	333803	0	A	T	0.021	-4.956176e+01	1.254279e+02	7.875095e-01	6.928233e-01
NC_000962.3	19086	333892	0	A	T	0.408	-7.267771e+01	2.381110e+01	6.610981e-01	2.331656e-03
NC_000962.3	44807	333904	0	A	T	0.035	8.761379e+01	6.646539e+01	8.035975e-01	1.877452e-01
NC_000962.3	36828	334616	0	A	T	0.086	-2.188128e+01	2.184411e+01	7.634741e-01	3.167318e-01
NC_000962.3	3674	334641	0	A	T	0.299	-7.821400e+00	1.901676e+01	7.781993e-01	6.809488e-01
NC_000962.3	3675	334654	0	A	T	0.221	3.630811e+01	1.813040e+01	7.381861e-01	4.549068e-02
NC_000962.3	3974	334677	0	A	T	0.130	2.732054e+00	2.097285e+01	7.860295e-01	8.963822e-01
NC_000962.3	8717	334724	0	A	T	0.130	2.468446e+01	2.100385e+01	7.398192e-01	2.401825e-01
NC_000962.3	151	334751	0	A	T	0.317	-2.372628e+01	1.888098e+01	7.949082e-01	2.091857e-01
NC_000962.3	156	334791	0	A	T	0.256	2.205960e+00	1.653856e+01	7.799548e-01	8.939176e-01
NC_000962.3	3556	334806	0	A	T	0.060	-2.682989e+01	2.693146e+01	7.782634e-01	3.193817e-01
NC_000962.3	3557	334815	0	A	T	0.033	-7.748643e+00	3.549349e+01	7.812391e-01	8.272311e-01
NC_000962.3	37931	335127	0	A	T	0.012	2.616105e+01	5.429642e+01	7.834821e-01	6.300406e-01
NC_000962.3	37932	335152	0	A	T	0.019	1.131818e+01	4.678918e+01	7.903412e-01	8.089097e-01
NC_000962.3	37933	335173	0	A	T	0.029	2.316584e+01	3.497772e+01	7.823159e-01	5.079309e-01
NC_000962.3	37934	335177	0	A	T	0.023	2.599279e+01	3.950028e+01	7.813701e-01	5.106645e-01
NC_000962.3	44558	335245	0	A	T	0.017	3.232129e+01	4.557072e+01	7.810686e-01	4.783324e-01
NC_000962.3	36836	335521	0	A	T	0.018	-7.620920e+00	4.473869e+01	7.808198e-01	8.647751e-01
NC_000962.3	36837	335525	0	A	T	0.038	-2.308035e+01	3.196318e+01	7.944018e-01	4.704081e-01
NC_000962.3	37153	335533	0	A	T	0.011	-3.645449e+01	5.564421e+01	7.759552e-01	5.125323e-01
NC_000962.3	47434	335642	0	A	T	0.014	5.678604e+01	5.001068e+01	7.787249e-01	2.564490e-01
NC_000962.3	36842	335669	0	A	T	0.050	4.695544e+01	2.962491e+01	7.623514e-01	1.132851e-01
NC_000962.3	36845	335762	0	A	T	0.153	2.196257e+01	1.869545e+01	7.234459e-01	2.403744e-01
NC_000962.3	37397	335804	0	A	T	0.018	1.135346e+02	4.514877e+01	7.197785e-01	1.207120e-02
NC_000962.3	48309	335819	0	A	T	0.012	-4.686562e+01	5.271670e+01	7.870411e-01	3.742135e-01
NC_000962.3	37641	335837	0	A	T	0.032	2.156606e+01	4.018015e+01	7.763508e-01	5.915715e-01
NC_000962.3	48022	335855	0	A	T	0.023	5.790250e+00	5.026841e+01	7.836976e-01	9.083205e-01
NC_000962.3	7742	335885	0	A	T	0.157	1.677851e+01	2.126286e+01	7.749167e-01	4.302425e-01
NC_000962.3	3976	335906	0	A	T	0.227	3.878078e+01	2.154132e+01	7.564435e-01	7.211712e-02
NC_000962.3	3558	335956	0	A	T	0.023	2.505785e+01	4.581746e+01	7.675151e-01	5.845661e-01
NC_000962.3	159	335971	0	A	T	0.271	5.127481e+01	2.255048e+01	7.203457e-01	2.319202e-02
NC_000962.3	160	336005	0	A	T	0.159	3.911923e+00	2.244081e+01	7.852581e-01	8.616481e-01
NC_000962.3	14706	336113	0	A	T	0.033	1.542454e+02	5.902332e+01	7.204217e-01	9.102974e-03
NC_000962.3	21824	336140	0	A	T	0.011	9.902186e+01	7.019802e+01	7.437221e-01	1.586736e-01
NC_000962.3	4114	336191	0	A	T	0.157	-1.009010e+01	9.207832e+01	7.939548e-01	9.127632e-01
NC_000962.3	8896	336257	0	A	T	0.024	2.939047e+01	7.786065e+01	7.806104e-01	7.059011e-01
NC_000962.3	3242	336332	0	A	T	0.121	1.879290e+01	2.259477e+01	7.890297e-01	4.057574e-01
NC_000962.3	1975	336344	0	A	T	0.210	3.053002e+01	1.896113e+01	7.784541e-01	1.076858e-01
NC_000962.3	165	336357	0	A	T	0.011	-4.157570e+01	5.669577e+01	7.664187e-01	4.635411e-01
NC_000962.3	18713	336406	0	A	T	0.013	3.070109e+01	5.144822e+01	7.785068e-01	5.508185e-01
NC_000962.3	169	336423	0	A	T	0.436	1.144069e+01	2.525194e+01	7.727417e-01	6.506031e-01
NC_000962.3	26593	336439	0	A	T	0.121	-2.550333e+01	2.109007e+01	7.679598e-01	2.268519e-01
NC_000962.3	23544	336443	0	A	T	0.113	-3.090961e+01	2.145059e+01	7.800380e-01	1.499090e-01
NC_000962.3	26594	336459	0	A	T	0.019	-4.847415e+01	4.751308e+01	7.837045e-01	3.078691e-01
NC_000962.3	173	336480	0	A	T	0.440	-2.784642e+01	2.692168e+01	8.058089e-01	3.012248e-01
NC_000962.3	174	336504	0	A	T	0.489	1.724356e+01	6.482994e+01	7.900893e-01	7.903088e-01
NC_000962.3	10971	336535	0	A	T	0.038	-1.181945e+01	3.523117e+01	8.022016e-01	7.373319e-01
NC_000962.3	10972	336538	0	A	T	0.037	-7.794533e+00	3.615432e+01	7.969141e-01	8.293512e-01
NC_000962.3	10973	336546	0	A	T	0.032	-9.133134e+00	3.795173e+01	7.935745e-01	8.098750e-01
NC_000962.3	177	336560	0	A	T	0.387	8.228813e+00	2.061009e+01	7.699211e-01	6.897865e-01
NC_000962.3	178	336590	0	A	T	0.474	1.829260e+01	3.963214e+01	7.817007e-01	6.444980e-01
NC_000962.3	37401	336728	0	A	T	0.088	-4.501833e+01	2.460007e+01	6.673421e-01	6.754842e-02
NC_000962.3	36855	336801	0	A	T	0.045	-1.184386e+01	2.934537e+01	7.818974e-01	6.865920e-01
NC_000962.3	61565	337080	0	A	T	0.020	-3.708547e+01	8.360062e+01	7.797189e-01	6.574264e-01
NC_000962.3	4657	337482	0	A	T	0.045	-1.601204e+02	1.703491e+02	7.881357e-01	3.474694e-01
NC_000962.3	37404	337849	0	A	T	0.013	-3.158558e+01	5.758608e+01	7.910943e-01	5.834766e-01
NC_000962.3	37405	337863	0	A	T	0.032	5.965220e+01	3.678262e+01	7.464990e-01	1.051744e-01
NC_000962.3	36858	337959	0	A	T	0.319	-5.661007e+01	2.136745e+01	6.995378e-01	8.192510e-03
NC_000962.3	36859	338020	0	A	T	0.350	-4.135591e+01	2.609735e+01	7.427471e-01	1.133578e-01
NC_000962.3	4115	338100	0	A	T	0.383	-4.732922e+00	2.855095e+01	7.788095e-01	8.683709e-01
NC_000962.3	43694	338321	0	A	T	0.011	-1.440305e+02	5.577830e+01	7.586593e-01	9.959624e-03
NC_000962.3	44009	338338	0	A	T	0.014	-3.901041e+01	5.586431e+01	7.708744e-01	4.851490e-01
NC_000962.3	43579	338415	0	A	T	0.022	2.854237e+01	3.967733e+01	7.610806e-01	4.720871e-01
NC_000962.3	37168	338453	0	A	T	0.214	-1.626436e+01	1.957097e+01	7.532369e-01	4.061481e-01
NC_000962.3	38091	338553	0	A	T	0.011	-2.353524e+01	5.701386e+01	7.952024e-01	6.798433e-01
NC_000962.3	37941	338618	0	A	T	0.046	1.690322e+00	3.690897e+01	7.846471e-01	9.634812e-01
NC_000962.3	2321	338648	0	A	T	0.122	-2.781506e+01	2.206313e+01	7.567241e-01	2.077120e-01
NC_000962.3	180	338669	0	A	T	0.132	-3.438864e+01	2.250492e+01	7.145173e-01	1.268187e-01
NC_000962.3	183	338719	0	A	T	0.045	-3.437795e+01	4.136890e+01	7.867264e-01	4.061681e-01
NC_000962.3	184	338844	0	A	T	0.287	1.879739e+01	2.530369e+01	7.931089e-01	4.577354e-01
NC_000962.3	185	338876	0	A	T	0.357	2.912354e+01	2.308162e+01	7.718582e-01	2.073303e-01
NC_000962.3	186	338903	0	A	T	0.403	-1.280078e+01	3.048210e+01	7.883797e-01	6.746172e-01
NC_000962.3	8988	338984	0	A	T	0.012	-1.935202e+02	7.909562e+01	7.182849e-01	1.459112e-02
NC_000962.3	10031	338990	0	A	T	0.013	-1.127341e+01	1.601140e+02	8.002549e-01	9.438826e-01
NC_000962.3	3247	339095	0	A	T	0.021	4.618225e+00	4.474702e+01	7.847028e-01	9.178192e-01
NC_000962.3	188	340132	0	A	T	0.064	-5.459714e+01	6.648602e+01	7.924565e-01	4.117396e-01
NC_000962.3	189	340372	0	A	T	0.433	1.905538e+01	9.894896e+01	8.029672e-01	8.473290e-01
NC_000962.3	190	342146	0	A	T	0.043	1.346993e+02	2.173777e+02	8.092490e-01	5.356268e-01
NC_000962.3	5813	342340	0	A	T	0.112	-9.064582e+01	1.158973e+02	8.044316e-01	4.343295e-01
NC_000962.3	8989	345694	0	A	T	0.022	-1.394829e+02	2.384553e+02	8.122337e-01	5.587184e-01
NC_000962.3	4658	345697	0	A	T	0.044	-3.013742e+01	1.852876e+02	8.025632e-01	8.708255e-01
NC_000962.3	192	346275	0	A	T	0.498	-1.306871e+01	2.249344e+02	8.025574e-01	9.536806e-01
NC_000962.3	10437	347710	0	A	T	0.023	-1.808014e+02	1.798671e+02	7.972281e-01	3.150482e-01
NC_000962.3	6232	347829	0	A	T	0.023	-6.992436e+01	1.052389e+02	7.895700e-01	5.065666e-01
NC_000962.3	8991	352446	0	A	T	0.022	-1.394829e+02	2.384553e+02	8.122337e-01	5.587184e-01
NC_000962.3	193	353309	0	A	T	0.042	-7.184389e+01	2.146065e+02	8.026613e-01	7.378691e-01
NC_000962.3	194	353365	0	A	T	0.042	-7.184389e+01	2.146065e+02	8.026613e-01	7.378691e-01
NC_000962.3	195	356528	0	A	T	0.498	2.696530e+02	2.409685e+02	7.870727e-01	2.633942e-01
NC_000962.3	8160	361362	0	A	T	0.022	-7.104429e+01	1.292776e+02	7.822912e-01	5.827528e-01
NC_000962.3	22392	361805	0	A	T	0.015	-1.734425e+02	2.454276e+02	8.029192e-01	4.799217e-01
NC_000962.3	13855	362667	0	A	T	0.015	-1.734425e+02	2.454276e+02	8.029192e-01	4.799217e-01
NC_000962.3	4659	363279	0	A	T	0.044	-3.013742e+01	1.852876e+02	8.025632e-01	8.708255e-01
NC_000962.3	196	363464	0	A	T	0.042	-3.154594e+02	2.448092e+02	8.125250e-01	1.978399e-01
NC_000962.3	2821	364499	0	A	T	0.041	4.257800e+01	1.009336e+02	8.271741e-01	6.732320e-01
NC_000962.3	197	364854	0	A	T	0.040	7.831372e+01	1.656013e+02	8.050703e-01	6.363847e-01
NC_000962.3	38275	365096	0	A	T	0.010	6.642902e+00	6.679480e+01	7.851751e-01	9.207992e-01
NC_000962.3	10438	367231	0	A	T	0.024	-4.816465e+01	1.903120e+02	8.046652e-01	8.002568e-01
NC_000962.3	10032	367707	0	A	T	0.012	5.518225e+00	1.661612e+02	8.018512e-01	9.735138e-01
NC_000962.3	5687	368651	0	A	T	0.015	2.929626e+01	6.105630e+01	7.815598e-01	6.314584e-01
NC_000962.3	4660	372289	0	A	T	0.014	7.756807e-01	1.384446e+02	8.002561e-01	9.955307e-01
NC_000962.3	199	372913	0	A	T	0.199	2.681885e+01	7.978847e+01	7.989944e-01	7.368480e-01
NC_000962.3	200	373283	0	A	T	0.495	-1.874053e+01	9.786861e+01	7.869520e-01	8.481835e-01
NC_000962.3	61485	373372	0	A	T	0.017	2.382658e+01	4.651558e+01	7.736791e-01	6.086054e-01
NC_000962.3	201	374353	0	A	T	0.039	6.515205e+01	1.558637e+02	8.049657e-01	6.760328e-01
NC_000962.3	202	376774	0	A	T	0.431	2.094774e+01	9.092113e+01	7.992295e-01	8.178326e-01
NC_000962.3	203	377014	0	A	T	0.039	1.357395e+02	1.597988e+02	8.092226e-01	3.958412e-01
NC_000962.3	204	379528	0	A	T	0.042	-3.154594e+02	2.448092e+02	8.125250e-01	1.978399e-01
NC_000962.3	4117	382984	0	A	T	0.015	-1.734425e+02	2.454276e+02	8.029192e-01	4.799217e-01
NC_000962.3	206	383716	0	A	T	0.040	-4.669969e+01	1.325001e+02	7.946937e-01	7.245754e-01
NC_000962.3	207	384380	0	A	T	0.499	-8.475242e+01	2.851511e+02	7.984870e-01	7.663612e-01
NC_000962.3	8161	385855	0	A	T	0.015	2.901797e+02	1.730029e+02	7.830866e-01	9.379634e-02
NC_000962.3	5815	386013	0	A	T	0.112	9.153118e-01	9.956654e+01	8.004811e-01	9.926670e-01
NC_000962.3	8994	386707	0	A	T	0.021	3.514335e+01	2.045675e+02	8.101181e-01	8.636349e-01
NC_000962.3	5816	386935	0	A	T	0.116	3.097193e+01	1.181594e+02	8.112792e-01	7.932833e-01
NC_000962.3	2326	387353	0	A	T	0.147	7.793972e+01	9.616877e+01	7.984246e-01	4.178773e-01
NC_000962.3	1984	389038	0	A	T	0.012	4.913401e+01	2.160622e+02	8.124309e-01	8.201543e-01
NC_000962.3	209	390828	0	A	T	0.499	1.985775e+02	2.124258e+02	7.935181e-01	3.501141e-01
NC_000962.3	210	391853	0	A	T	0.199	-2.256448e+01	1.084367e+02	8.040305e-01	8.352022e-01
NC_000962.3	211	392261	0	A	T	0.042	-9.657712e+01	1.424888e+02	7.941702e-01	4.980645e-01
NC_000962.3	4661	393623	0	A	T	0.014	8.320575e+01	1.595633e+02	8.199784e-01	6.021631e-01
NC_000962.3	8162	393780	0	A	T	0.022	-1.338120e+02	1.435287e+02	7.792784e-01	3.514074e-01
NC_000962.3	4662	394001	0	A	T	0.044	-1.629826e+02	1.826869e+02	7.833764e-01	3.725329e-01
NC_000962.3	10442	394897	0	A	T	0.024	-4.816465e+01	1.903120e+02	8.046652e-01	8.002568e-01
NC_000962.3	8995	396198	0	A	T	0.022	-1.394829e+02	2.384553e+02	8.122337e-01	5.587184e-01
NC_000962.3	212	396199	0	A	T	0.042	-8.334667e+01	2.456836e+02	8.069538e-01	7.344977e-01
NC_000962.3	4118	397275	0	A	T	0.155	-1.912298e+01	8.331582e+01	7.922241e-01	8.185089e-01
NC_000962.3	14011	398116	0	A	T	0.042	9.305314e+00	1.120476e+02	8.063555e-01	9.338302e-01
NC_000962.3	3682	401678	0	A	T	0.030	8.800391e+01	4.831638e+01	7.421175e-01	6.884544e-02
NC_000962.3	2327	403364	0	A	T	0.146	4.331085e+01	1.015238e+02	7.983650e-01	6.697575e-01
NC_000962.3	2328	403920	0	A	T	0.147	9.980860e+01	9.997147e+01	7.957510e-01	3.183428e-01
NC_000962.3	213	403980	0	A	T	0.497	1.688560e+01	2.196864e+02	8.043590e-01	9.387486e-01
NC_000962.3	2329	404003	0	A	T	0.017	3.598909e+01	1.346525e+02	7.944348e-01	7.893138e-01
NC_000962.3	214	404326	0	A	T	0.474	2.660838e+01	1.098351e+02	8.097802e-01	8.086306e-01
NC_000962.3	15794	405439	0	A	T	0.013	2.289413e+01	1.709508e+02	8.073668e-01	8.934912e-01
NC_000962.3	4119	405750	0	A	T	0.015	-2.474610e+02	2.435916e+02	7.912347e-01	3.099318e-01
NC_000962.3	2330	408723	0	A	T	0.230	-8.210539e+01	9.065694e+01	7.791090e-01	3.653296e-01
NC_000962.3	4663	409569	0	A	T	0.044	-6.466583e+01	1.793450e+02	7.953835e-01	7.185000e-01
NC_000962.3	8996	409940	0	A	T	0.022	-9.862571e+01	1.985723e+02	7.991023e-01	6.195288e-01
NC_000962.3	4120	411803	0	A	T	0.013	1.643458e+02	2.474011e+02	8.020742e-01	5.066597e-01
NC_000962.3	216	414486	0	A	T	0.496	9.056984e+01	1.736793e+02	8.041244e-01	6.021504e-01
NC_000962.3	217	420008	0	A	T	0.499	-2.020743e+02	4.839217e+02	8.075025e-01	6.763471e-01
NC_000962.3	218	424321	0	A	T	0.499	-4.996460e+01	2.519923e+02	7.776039e-01	8.428679e-01
NC_000962.3	219	424981	0	A	T	0.042	-8.334667e+01	2.456836e+02	8.069538e-01	7.344977e-01
NC_000962.3	38096	425337	0	A	T	0.013	-4.312717e+01	5.172971e+01	7.876823e-01	4.046493e-01
NC_000962.3	2331	425342	0	A	T	0.103	8.676699e+00	2.624325e+01	7.904373e-01	7.409968e-01
NC_000962.3	38097	425344	0	A	T	0.077	8.085366e+00	2.694232e+01	7.833567e-01	7.641644e-01
NC_000962.3	220	425871	0	A	T	0.015	-2.200540e+01	1.179042e+02	7.953552e-01	8.519826e-01
NC_000962.3	44820	426428	0	A	T	0.018	2.314910e+01	5.962425e+01	7.790324e-01	6.979145e-01
NC_000962.3	48482	426462	0	A	T	0.018	7.230830e+01	5.508836e+01	7.647947e-01	1.896252e-01
NC_000962.3	38409	427359	0	A	T	0.056	3.164452e+00	2.556248e+01	7.796433e-01	9.015043e-01
NC_000962.3	223	428698	0	A	T	0.042	9.986331e+01	1.930725e+02	8.079012e-01	6.051093e-01
NC_000962.3	5819	428840	0	A	T	0.110	4.323910e+01	8.277598e+01	8.122389e-01	6.015342e-01
NC_000962.3	8163	429500	0	A	T	0.013	2.221283e+02	1.194067e+02	7.360823e-01	6.314340e-02
NC_000962.3	5820	430756	0	A	T	0.116	9.254821e+00	1.143442e+02	8.073672e-01	9.355073e-01
NC_000962.3	224	432536	0	A	T	0.040	7.831372e+01	1.656013e+02	8.050703e-01	6.363847e-01
NC_000962.3	8999	432591	0	A	T	0.022	-1.394829e+02	2.384553e+02	8.122337e-01	5.587184e-01
NC_000962.3	5259	433522	0	A	T	0.025	9.672072e+01	1.990557e+02	8.062870e-01	6.271469e-01
NC_000962.3	4126	435181	0	A	T	0.013	1.643458e+02	2.474011e+02	8.020742e-01	5.066597e-01
NC_000962.3	5821	435190	0	A	T	0.117	-1.606585e+01	1.177672e+02	8.047075e-01	8.915166e-01
NC_000962.3	4127	436137	0	A	T	0.013	1.643458e+02	2.474011e+02	8.020742e-01	5.066597e-01
NC_000962.3	9000	436350	0	A	T	0.022	-1.394829e+02	2.384553e+02	8.122337e-01	5.587184e-01
NC_000962.3	5822	438158	0	A	T	0.111	-9.015841e+01	1.000192e+02	7.877397e-01	3.675886e-01
NC_000962.3	4668	439978	0	A	T	0.012	-1.298646e+02	9.716065e+01	7.792198e-01	1.816607e-01
NC_000962.3	4128	440099	0	A	T	0.013	1.643458e+02	2.474011e+02	8.020742e-01	5.066597e-01
NC_000962.3	14012	440560	0	A	T	0.042	9.305314e+00	1.120476e+02	8.063555e-01	9.338302e-01
NC_000962.3	5690	440819	0	A	T	0.040	-2.796758e+01	1.077005e+02	8.017637e-01	7.951651e-01
NC_000962.3	225	441823	0	A	T	0.042	-3.154594e+02	2.448092e+02	8.125250e-01	1.978399e-01
NC_000962.3	4669	443193	0	A	T	0.043	-1.838781e+02	1.516329e+02	7.916059e-01	2.255509e-01
NC_000962.3	5823	443277	0	A	T	0.117	9.300102e+01	1.023583e+02	8.291436e-01	3.637906e-01
NC_000962.3	4670	443715	0	A	T	0.043	-1.662020e+02	1.387345e+02	7.751341e-01	2.312086e-01
NC_000962.3	2333	444351	0	A	T	0.231	-8.727654e+01	9.851425e+01	7.980206e-01	3.758707e-01
NC_000962.3	226	445780	0	A	T	0.043	1.346993e+02	2.173777e+02	8.092490e-01	5.356268e-01
NC_000962.3	5824	446165	0	A	T	0.116	3.097193e+01	1.181594e+02	8.112792e-01	7.932833e-01
NC_000962.3	8168	447698	0	A	T	0.016	4.656268e+01	2.065651e+02	8.055765e-01	8.217035e-01
NC_000962.3	5825	448266	0	A	T	0.085	-7.279617e+00	8.209309e+01	8.072066e-01	9.293580e-01
NC_000962.3	10444	450640	0	A	T	0.030	6.591841e+01	9.716291e+01	7.730158e-01	4.976560e-01
NC_000962.3	2334	453367	0	A	T	0.040	7.182000e+00	3.521878e+01	7.832589e-01	8.384537e-01
NC_000962.3	6235	453780	0	A	T	0.029	9.228529e+01	1.350795e+02	8.295312e-01	4.946446e-01
NC_000962.3	5826	454167	0	A	T	0.117	-5.541672e+00	9.573126e+01	7.969445e-01	9.538496e-01
NC_000962.3	227	454295	0	A	T	0.359	4.380784e+01	5.686982e+01	8.143438e-01	4.412946e-01
NC_000962.3	228	454333	0	A	T	0.043	-2.593427e+01	1.451016e+02	7.895742e-01	8.581848e-01
NC_000962.3	5827	456281	0	A	T	0.112	-9.064582e+01	1.158973e+02	8.044316e-01	4.343295e-01
NC_000962.3	4671	456309	0	A	T	0.011	-9.464180e+01	1.018698e+02	7.844224e-01	3.530907e-01
NC_000962.3	229	456594	0	A	T	0.042	-3.154594e+02	2.448092e+02	8.125250e-01	1.978399e-01
NC_000962.3	5260	457073	0	A	T	0.025	9.672072e+01	1.990557e+02	8.062870e-01	6.271469e-01
NC_000962.3	5828	457326	0	A	T	0.087	3.620298e+01	8.350301e+01	7.933974e-01	6.647072e-01
NC_000962.3	15803	457402	0	A	T	0.014	-1.744355e+01	1.779535e+02	8.113712e-01	9.219337e-01
NC_000962.3	230	457452	0	A	T	0.435	8.088066e+01	1.127016e+02	8.120962e-01	4.731399e-01
NC_000962.3	231	459399	0	A	T	0.497	-8.943609e+01	1.815872e+02	7.909247e-01	6.224577e-01
NC_000962.3	232	460413	0	A	T	0.039	1.357395e+02	1.597988e+02	8.092226e-01	3.958412e-01
NC_000962.3	8169	460872	0	A	T	0.017	6.482343e+01	1.889107e+02	7.955936e-01	7.315634e-01
NC_000962.3	14013	463336	0	A	T	0.045	-4.029203e+01	1.120043e+02	7.964649e-01	7.191207e-01
NC_000962.3	233	465300	0	A	T	0.042	-3.154594e+02	2.448092e+02	8.125250e-01	1.978399e-01
NC_000962.3	6238	466096	0	A	T	0.029	-4.853728e+01	1.576167e+02	8.003918e-01	7.581888e-01
NC_000962.3	15804	466185	0	A	T	0.014	-1.744355e+01	1.779535e+02	8.113712e-01	9.219337e-01
NC_000962.3	237	467546	0	A	T	0.498	2.260105e+02	2.855046e+02	7.887821e-01	4.287726e-01
NC_000962.3	240	467621	0	A	T	0.496	-7.250285e+01	1.422912e+02	7.879164e-01	6.104880e-01
NC_000962.3	241	467638	0	A	T	0.497	-1.661236e+02	1.610066e+02	7.789510e-01	3.024259e-01
NC_000962.3	5829	469420	0	A	T	0.087	4.336252e+01	8.536616e+01	7.969298e-01	6.115948e-01
NC_000962.3	5261	469466	0	A	T	0.025	7.420137e+01	1.843175e+02	8.064029e-01	6.873485e-01
NC_000962.3	4129	471375	0	A	T	0.013	1.643458e+02	2.474011e+02	8.020742e-01	5.066597e-01
NC_000962.3	2337	472207	0	A	T	0.018	2.013458e+02	1.356787e+02	7.905121e-01	1.381288e-01
NC_000962.3	2338	472705	0	A	T	0.231	-4.372807e+01	1.024360e+02	7.999296e-01	6.695578e-01
NC_000962.3	245	475178	0	A	T	0.498	6.683348e+01	1.849454e+02	7.990256e-01	7.179007e-01
NC_000962.3	246	477234	0	A	T	0.042	-7.184389e+01	2.146065e+02	8.026613e-01	7.378691e-01
NC_000962.3	9004	478015	0	A	T	0.019	6.033320e+01	1.040693e+02	7.864122e-01	5.622211e-01
NC_000962.3	3254	478358	0	A	T	0.056	-1.499576e+02	1.282998e+02	7.966698e-01	2.427621e-01
NC_000962.3	1987	478662	0	A	T	0.012	-1.551287e+02	1.715432e+02	8.301439e-01	3.660490e-01
NC_000962.3	2339	479632	0	A	T	0.146	7.591997e+01	1.032887e+02	7.964883e-01	4.624967e-01
NC_000962.3	5640	483292	0	A	T	0.068	4.105527e+01	3.055938e+01	8.103147e-01	1.794303e-01
NC_000962.3	249	483935	0	A	T	0.174	-1.071578e+01	7.574172e+01	7.919526e-01	8.875211e-01
NC_000962.3	1989	484428	0	A	T	0.012	4.913401e+01	2.160622e+02	8.124309e-01	8.201543e-01
NC_000962.3	250	484596	0	A	T	0.042	-8.334667e+01	2.456836e+02	8.069538e-01	7.344977e-01
NC_000962.3	9007	485475	0	A	T	0.022	-1.700429e+02	1.825970e+02	7.999065e-01	3.519521e-01
NC_000962.3	251	485811	0	A	T	0.042	-8.334667e+01	2.456836e+02	8.069538e-01	7.344977e-01
NC_000962.3	8170	486030	0	A	T	0.016	-2.744368e+01	2.513611e+02	8.151430e-01	9.130815e-01
NC_000962.3	5831	487852	0	A	T	0.114	1.721900e+01	8.937519e+01	8.007235e-01	8.472649e-01
NC_000962.3	10445	488037	0	A	T	0.028	3.539632e+01	1.265386e+02	7.928650e-01	7.797449e-01
NC_000962.3	4132	489073	0	A	T	0.157	-4.625387e+01	1.083421e+02	7.926645e-01	6.695269e-01
NC_000962.3	252	489935	0	A	T	0.434	-3.055614e+01	9.544875e+01	7.941252e-01	7.489361e-01
NC_000962.3	5832	491591	0	A	T	0.117	-1.606585e+01	1.177672e+02	8.047075e-01	8.915166e-01
NC_000962.3	253	491742	0	A	T	0.043	1.346993e+02	2.173777e+02	8.092490e-01	5.356268e-01
NC_000962.3	254	492150	0	A	T	0.043	1.346993e+02	2.173777e+02	8.092490e-01	5.356268e-01
NC_000962.3	255	497491	0	A	T	0.042	-7.184389e+01	2.146065e+02	8.026613e-01	7.378691e-01
NC_000962.3	256	498531	0	A	T	0.043	1.346993e+02	2.173777e+02	8.092490e-01	5.356268e-01
NC_000962.3	257	498557	0	A	T	0.432	-3.414235e+00	9.791688e+01	7.998440e-01	9.721914e-01
NC_000962.3	16307	501282	0	A	T	0.010	-5.884811e+01	7.899873e+01	7.799897e-01	4.564935e-01
NC_000962.3	2342	501535	0	A	T	0.146	7.630682e+01	9.283109e+01	8.007921e-01	4.112763e-01
NC_000962.3	4133	501615	0	A	T	0.040	-2.974146e+00	1.212979e+02	8.018444e-01	9.804433e-01
NC_000962.3	1990	502284	0	A	T	0.012	4.913401e+01	2.160622e+02	8.124309e-01	8.201543e-01
NC_000962.3	258	502589	0	A	T	0.499	3.007976e+02	4.257501e+02	7.907815e-01	4.800354e-01
NC_000962.3	260	505974	0	A	T	0.043	-1.004803e+02	1.705793e+02	8.111420e-01	5.559596e-01
NC_000962.3	261	507029	0	A	T	0.042	-8.334667e+01	2.456836e+02	8.069538e-01	7.344977e-01
NC_000962.3	4674	507481	0	A	T	0.044	-6.604250e+01	1.948296e+02	7.982510e-01	7.346998e-01
NC_000962.3	4134	508218	0	A	T	0.013	1.643458e+02	2.474011e+02	8.020742e-01	5.066597e-01
NC_000962.3	8171	508668	0	A	T	0.016	9.703455e+01	2.056618e+02	7.895127e-01	6.371617e-01
NC_000962.3	263	513257	0	A	T	0.496	-1.704573e+01	1.247389e+02	7.855018e-01	8.913341e-01
NC_000962.3	3257	513817	0	A	T	0.018	-4.334128e+01	1.365321e+02	8.085896e-01	7.509735e-01
NC_000962.3	7373	514158	0	A	T	0.014	1.379528e+02	1.613464e+02	7.891494e-01	3.927518e-01
NC_000962.3	4135	514245	0	A	T	0.039	-6.704345e+01	1.581679e+02	7.973180e-01	6.717486e-01
NC_000962.3	15806	515067	0	A	T	0.013	4.075017e+01	1.693766e+02	8.068893e-01	8.099233e-01
NC_000962.3	6240	515125	0	A	T	0.029	-4.853728e+01	1.576167e+02	8.003918e-01	7.581888e-01
NC_000962.3	266	517358	0	A	T	0.043	1.346993e+02	2.173777e+02	8.092490e-01	5.356268e-01
NC_000962.3	267	518987	0	A	T	0.042	-3.154594e+02	2.448092e+02	8.125250e-01	1.978399e-01
NC_000962.3	9009	519974	0	A	T	0.022	-1.394829e+02	2.384553e+02	8.122337e-01	5.587184e-01
NC_000962.3	8172	522406	0	A	T	0.016	-2.744368e+01	2.513611e+02	8.151430e-01	9.130815e-01
NC_000962.3	268	524891	0	A	T	0.198	8.783454e+01	9.156229e+01	8.311337e-01	3.376475e-01
NC_000962.3	5834	525833	0	A	T	0.117	1.965615e+01	1.056786e+02	8.073648e-01	8.524833e-01
NC_000962.3	5692	530917	0	A	T	0.040	-2.796758e+01	1.077005e+02	8.017637e-01	7.951651e-01
NC_000962.3	269	533547	0	A	T	0.042	-3.154594e+02	2.448092e+02	8.125250e-01	1.978399e-01
NC_000962.3	6241	533781	0	A	T	0.029	-4.853728e+01	1.576167e+02	8.003918e-01	7.581888e-01
NC_000962.3	2343	534691	0	A	T	0.230	-4.037908e+01	8.860228e+01	7.909217e-01	6.486809e-01
NC_000962.3	8173	535045	0	A	T	0.017	-7.413453e+01	1.971959e+02	8.032309e-01	7.070391e-01
NC_000962.3	2344	535695	0	A	T	0.147	8.795556e+01	9.810585e+01	7.900414e-01	3.701831e-01
NC_000962.3	10034	537019	0	A	T	0.012	-6.143791e+01	2.046236e+02	8.091429e-01	7.640506e-01
NC_000962.3	4676	539608	0	A	T	0.014	1.021943e+02	1.579640e+02	8.155768e-01	5.178158e-01
NC_000962.3	271	541201	0	A	T	0.499	-2.400811e+02	1.995643e+02	7.904071e-01	2.292529e-01
NC_000962.3	272	542014	0	A	T	0.042	-8.334667e+01	2.456836e+02	8.069538e-01	7.344977e-01
NC_000962.3	273	542514	0	A	T	0.039	1.357395e+02	1.597988e+02	8.092226e-01	3.958412e-01
NC_000962.3	4136	544461	0	A	T	0.156	-1.117011e+02	1.001774e+02	7.743063e-01	2.651060e-01
NC_000962.3	6242	544683	0	A	T	0.028	-1.212958e+02	1.641104e+02	7.877788e-01	4.600140e-01
NC_000962.3	274	546357	0	A	T	0.043	1.346993e+02	2.173777e+02	8.092490e-01	5.356268e-01
NC_000962.3	4137	546914	0	A	T	0.157	-9.652450e+01	1.108318e+02	7.930443e-01	3.840138e-01
NC_000962.3	5262	547529	0	A	T	0.026	-1.554298e+01	1.683472e+02	8.040905e-01	9.264569e-01
NC_000962.3	3258	547575	0	A	T	0.024	-9.888952e+00	1.554913e+02	8.076575e-01	9.493030e-01
NC_000962.3	275	549363	0	A	T	0.042	-3.154594e+02	2.448092e+02	8.125250e-01	1.978399e-01
NC_000962.3	8174	550820	0	A	T	0.016	-2.744368e+01	2.513611e+02	8.151430e-01	9.130815e-01
NC_000962.3	8175	551095	0	A	T	0.015	2.901797e+02	1.730029e+02	7.830866e-01	9.379634e-02
NC_000962.3	277	551525	0	A	T	0.475	9.442532e-01	1.192094e+02	8.031516e-01	9.936816e-01
NC_000962.3	5835	552496	0	A	T	0.115	8.618821e+01	1.004859e+02	8.171834e-01	3.912571e-01
NC_000962.3	278	555991	0	A	T	0.043	1.346993e+02	2.173777e+02	8.092490e-01	5.356268e-01
NC_000962.3	3259	557133	0	A	T	0.056	-1.499576e+02	1.282998e+02	7.966698e-01	2.427621e-01
NC_000962.3	10446	557952	0	A	T	0.025	4.407138e+01	1.722395e+02	8.048013e-01	7.981022e-01
NC_000962.3	2345	558501	0	A	T	0.147	5.633987e+01	1.006930e+02	7.964563e-01	5.759321e-01
NC_000962.3	9011	560067	0	A	T	0.022	-1.394829e+02	2.384553e+02	8.122337e-01	5.587184e-01
NC_000962.3	280	561776	0	A	T	0.042	-3.154594e+02	2.448092e+02	8.125250e-01	1.978399e-01
NC_000962.3	2346	563420	0	A	T	0.232	-5.578121e+01	9.646744e+01	7.934163e-01	5.632340e-01
NC_000962.3	281	565655	0	A	T	0.199	-3.764597e+01	1.057973e+02	7.991515e-01	7.220425e-01
NC_000962.3	1992	565961	0	A	T	0.011	1.170908e+02	1.729011e+02	7.953405e-01	4.984286e-01
NC_000962.3	4140	566323	0	A	T	0.015	1.972310e+00	6.535641e+01	7.810057e-01	9.759313e-01
NC_000962.3	5838	569897	0	A	T	0.110	3.265608e+01	7.272287e+01	8.009065e-01	6.534948e-01
NC_000962.3	5695	569953	0	A	T	0.045	-6.256596e+00	6.657200e+01	7.930896e-01	9.251421e-01
NC_000962.3	3260	571943	0	A	T	0.057	-1.331453e+02	1.263160e+02	7.999104e-01	2.921094e-01
NC_000962.3	4677	571949	0	A	T	0.011	-1.028320e+02	1.013703e+02	7.781339e-01	3.106296e-01
NC_000962.3	282	572591	0	A	T	0.042	-8.334667e+01	2.456836e+02	8.069538e-01	7.344977e-01
NC_000962.3	283	573262	0	A	T	0.483	-1.260809e+02	6.279992e+01	6.744719e-01	4.494993e-02
NC_000962.3	5263	574445	0	A	T	0.024	5.392804e+01	1.705746e+02	8.062844e-01	7.519512e-01
NC_000962.3	10447	574862	0	A	T	0.021	-1.389462e+02	1.045217e+02	7.972641e-01	1.840369e-01
NC_000962.3	5839	575679	0	A	T	0.112	-9.064582e+01	1.158973e+02	8.044316e-01	4.343295e-01
NC_000962.3	5264	575837	0	A	T	0.025	9.672072e+01	1.990557e+02	8.062870e-01	6.271469e-01
NC_000962.3	285	575907	0	A	T	0.040	-6.917852e+01	1.417585e+02	8.002470e-01	6.256558e-01
NC_000962.3	10448	577001	0	A	T	0.013	7.136866e+01	7.323611e+01	7.970072e-01	3.300451e-01
NC_000962.3	8176	579885	0	A	T	0.016	-2.744368e+01	2.513611e+02	8.151430e-01	9.130815e-01
NC_000962.3	36881	580695	0	A	T	0.015	-5.990439e+01	5.427381e+01	7.701551e-01	2.699716e-01
NC_000962.3	5085	580727	0	A	T	0.031	-2.758361e+01	6.200144e+01	7.881205e-01	6.564986e-01
NC_000962.3	287	580772	0	A	T	0.199	-1.375319e+01	1.872267e+01	7.646357e-01	4.627723e-01
NC_000962.3	289	583171	0	A	T	0.042	-3.154594e+02	2.448092e+02	8.125250e-01	1.978399e-01
NC_000962.3	290	584171	0	A	T	0.043	1.346993e+02	2.173777e+02	8.092490e-01	5.356268e-01
NC_000962.3	2347	584438	0	A	T	0.231	-4.166390e+01	9.822049e+01	8.026904e-01	6.715210e-01
NC_000962.3	14016	586214	0	A	T	0.046	-8.255442e+01	1.106217e+02	7.888106e-01	4.556769e-01
NC_000962.3	2348	589536	0	A	T	0.232	1.512409e+01	9.357301e+01	8.075915e-01	8.716311e-01
NC_000962.3	292	590436	0	A	T	0.497	1.655053e+02	1.659564e+02	7.919826e-01	3.188706e-01
NC_000962.3	7376	594351	0	A	T	0.014	1.379528e+02	1.613464e+02	7.891494e-01	3.927518e-01
NC_000962.3	4141	595321	0	A	T	0.015	-2.474610e+02	2.435916e+02	7.912347e-01	3.099318e-01
NC_000962.3	4142	595400	0	A	T	0.038	2.132625e+01	1.358818e+02	8.032410e-01	8.753185e-01
NC_000962.3	294	597816	0	A	T	0.473	3.939514e+00	1.067486e+02	8.023769e-01	9.705685e-01
NC_000962.3	295	598475	0	A	T	0.497	-6.734046e+01	1.868692e+02	8.002424e-01	7.186535e-01
NC_000962.3	62863	598847	0	A	T	0.012	-8.441600e+01	6.097972e+01	7.481402e-01	1.665688e-01
NC_000962.3	4143	599165	0	A	T	0.039	-6.704345e+01	1.581679e+02	7.973180e-01	6.717486e-01
NC_000962.3	296	599868	0	A	T	0.043	1.346993e+02	2.173777e+02	8.092490e-01	5.356268e-01
NC_000962.3	4680	599898	0	A	T	0.044	-6.604250e+01	1.948296e+02	7.982510e-01	7.346998e-01
NC_000962.3	10452	600116	0	A	T	0.028	3.539632e+01	1.265386e+02	7.928650e-01	7.797449e-01
NC_000962.3	4681	600198	0	A	T	0.011	-1.028320e+02	1.013703e+02	7.781339e-01	3.106296e-01
NC_000962.3	4682	603403	0	A	T	0.044	-6.604250e+01	1.948296e+02	7.982510e-01	7.346998e-01
NC_000962.3	297	605150	0	A	T	0.039	1.357395e+02	1.597988e+02	8.092226e-01	3.958412e-01
NC_000962.3	4683	605610	0	A	T	0.043	-1.304086e+02	1.810043e+02	7.942291e-01	4.714036e-01
NC_000962.3	3261	608037	0	A	T	0.089	3.960180e+01	4.614601e+01	8.117042e-01	3.909976e-01
NC_000962.3	5841	608775	0	A	T	0.111	-6.551858e+01	1.008861e+02	7.886950e-01	5.162099e-01
NC_000962.3	298	610120	0	A	T	0.497	1.081374e+02	1.852922e+02	8.137478e-01	5.596188e-01
NC_000962.3	1993	610604	0	A	T	0.012	4.913401e+01	2.160622e+02	8.124309e-01	8.201543e-01
NC_000962.3	299	611048	0	A	T	0.042	-3.154594e+02	2.448092e+02	8.125250e-01	1.978399e-01
NC_000962.3	9014	611208	0	A	T	0.022	-1.394829e+02	2.384553e+02	8.122337e-01	5.587184e-01
NC_000962.3	4684	613989	0	A	T	0.043	-1.144896e+02	1.626657e+02	7.908595e-01	4.817012e-01
NC_000962.3	10036	617871	0	A	T	0.012	-6.143791e+01	2.046236e+02	8.091429e-01	7.640506e-01
NC_000962.3	4144	618279	0	A	T	0.013	1.643458e+02	2.474011e+02	8.020742e-01	5.066597e-01
NC_000962.3	301	620625	0	A	T	0.041	-9.185181e+01	1.983854e+02	7.954262e-01	6.434681e-01
NC_000962.3	8178	621179	0	A	T	0.016	-2.744368e+01	2.513611e+02	8.151430e-01	9.130815e-01
NC_000962.3	302	621598	0	A	T	0.040	7.831372e+01	1.656013e+02	8.050703e-01	6.363847e-01
NC_000962.3	8179	622663	0	A	T	0.016	-2.744368e+01	2.513611e+02	8.151430e-01	9.130815e-01
NC_000962.3	3262	623021	0	A	T	0.035	1.972398e+01	1.226315e+02	8.060121e-01	8.722526e-01
NC_000962.3	37173	623222	0	A	T	0.020	2.646278e+01	4.307831e+01	7.760476e-01	5.391612e-01
NC_000962.3	37420	623268	0	A	T	0.086	1.608267e+01	2.263362e+01	7.849532e-01	4.775203e-01
NC_000962.3	45341	623298	0	A	T	0.023	-1.119622e+01	4.364318e+01	7.787308e-01	7.975871e-01
NC_000962.3	303	623472	0	A	T	0.417	-7.649350e+00	2.590200e+01	7.739447e-01	7.678120e-01
NC_000962.3	304	623508	0	A	T	0.371	1.340725e+01	2.260055e+01	8.179240e-01	5.531645e-01
NC_000962.3	4685	625444	0	A	T	0.044	-1.629826e+02	1.826869e+02	7.833764e-01	3.725329e-01
NC_000962.3	305	627485	0	A	T	0.040	4.089602e+01	1.199071e+02	7.810154e-01	7.331274e-01
NC_000962.3	5843	628334	0	A	T	0.085	6.749092e+01	7.897665e+01	8.043031e-01	3.929965e-01
NC_000962.3	306	628864	0	A	T	0.042	-8.334667e+01	2.456836e+02	8.069538e-01	7.344977e-01
NC_000962.3	4145	628895	0	A	T	0.157	-9.484547e+01	1.144556e+02	7.992422e-01	4.074926e-01
NC_000962.3	5844	629925	0	A	T	0.112	-1.054809e+02	1.128310e+02	7.984520e-01	3.500888e-01
NC_000962.3	307	630722	0	A	T	0.433	1.275948e+02	9.732359e+01	8.185244e-01	1.901483e-01
NC_000962.3	4146	631689	0	A	T	0.015	-2.474610e+02	2.435916e+02	7.912347e-01	3.099318e-01
NC_000962.3	3263	632330	0	A	T	0.035	1.972398e+01	1.226315e+02	8.060121e-01	8.722526e-01
NC_000962.3	5845	632455	0	A	T	0.088	4.438138e+01	7.337505e+01	7.882771e-01	5.454125e-01
NC_000962.3	3264	634041	0	A	T	0.025	7.373830e+00	1.497846e+02	8.071735e-01	9.607463e-01
NC_000962.3	309	637319	0	A	T	0.476	1.004901e+01	1.270123e+02	8.050575e-01	9.369544e-01
NC_000962.3	5846	637730	0	A	T	0.112	-1.054809e+02	1.128310e+02	7.984520e-01	3.500888e-01
NC_000962.3	2350	637922	0	A	T	0.232	-4.551315e+01	9.906895e+01	8.005561e-01	6.460412e-01
NC_000962.3	5265	639592	0	A	T	0.026	1.306834e+02	1.592079e+02	7.976564e-01	4.119373e-01
NC_000962.3	5847	640914	0	A	T	0.085	4.746717e+01	7.393260e+01	7.808172e-01	5.209999e-01
NC_000962.3	310	640954	0	A	T	0.042	-8.334667e+01	2.456836e+02	8.069538e-01	7.344977e-01
NC_000962.3	6247	646243	0	A	T	0.029	-4.853728e+01	1.576167e+02	8.003918e-01	7.581888e-01
NC_000962.3	311	648002	0	A	T	0.494	1.698795e+01	9.205438e+01	7.876917e-01	8.536255e-01
NC_000962.3	312	648856	0	A	T	0.043	1.346993e+02	2.173777e+02	8.092490e-01	5.356268e-01
NC_000962.3	5848	648990	0	A	T	0.112	-5.739356e+01	1.132306e+02	8.064555e-01	6.123564e-01
NC_000962.3	4686	655949	0	A	T	0.011	-9.464180e+01	1.018698e+02	7.844224e-01	3.530907e-01
NC_000962.3	313	655986	0	A	T	0.043	1.346993e+02	2.173777e+02	8.092490e-01	5.356268e-01
NC_000962.3	314	657081	0	A	T	0.042	-8.334667e+01	2.456836e+02	8.069538e-01	7.344977e-01
NC_000962.3	315	657142	0	A	T	0.042	-8.334667e+01	2.456836e+02	8.069538e-01	7.344977e-01
NC_000962.3	4147	657269	0	A	T	0.158	-1.173885e+02	1.167381e+02	7.938938e-01	3.148669e-01
NC_000962.3	10453	657730	0	A	T	0.023	-1.974959e+02	1.749065e+02	7.973257e-01	2.591067e-01
NC_000962.3	4148	658322	0	A	T	0.011	7.814880e+01	1.386829e+02	7.698895e-01	5.732168e-01
NC_000962.3	316	659341	0	A	T	0.043	1.346993e+02	2.173777e+02	8.092490e-01	5.356268e-01
NC_000962.3	9019	660075	0	A	T	0.021	3.130944e+01	1.739607e+02	7.981386e-01	8.572050e-01
NC_000962.3	317	662911	0	A	T	0.042	9.986331e+01	1.930725e+02	8.079012e-01	6.051093e-01
NC_000962.3	9020	663146	0	A	T	0.022	-5.536696e+01	2.218349e+02	8.128633e-01	8.029589e-01
NC_000962.3	2351	664249	0	A	T	0.232	-9.017860e+00	9.608174e+01	8.037824e-01	9.252424e-01
NC_000962.3	318	665293	0	A	T	0.435	2.153894e+01	1.074715e+02	8.065093e-01	8.411968e-01
NC_000962.3	3265	667659	0	A	T	0.057	-1.393612e+02	1.134613e+02	7.924326e-01	2.196362e-01
NC_000962.3	1997	668888	0	A	T	0.014	-2.379288e+01	1.178907e+02	7.980756e-01	8.400977e-01
NC_000962.3	319	669033	0	A	T	0.041	-8.196648e+01	1.805082e+02	7.929711e-01	6.498653e-01
NC_000962.3	320	669398	0	A	T	0.498	1.522912e+02	1.804125e+02	8.054860e-01	3.988013e-01
NC_000962.3	321	670545	0	A	T	0.043	1.346993e+02	2.173777e+02	8.092490e-01	5.356268e-01
NC_000962.3	323	672491	0	A	T	0.431	1.041734e+01	2.985865e+01	7.950210e-01	7.272470e-01
NC_000962.3	44030	672722	0	A	T	0.033	-8.107867e+01	7.116841e+01	7.862528e-01	2.548733e-01
NC_000962.3	325	673238	0	A	T	0.311	-2.832137e+01	2.015293e+01	6.640355e-01	1.602380e-01
NC_000962.3	61572	673407	0	A	T	0.021	-1.818268e+02	9.564146e+01	7.907668e-01	5.757438e-02
NC_000962.3	44031	673564	0	A	T	0.034	5.471952e+01	7.619966e+01	7.755763e-01	4.728601e-01
NC_000962.3	2352	675673	0	A	T	0.147	9.675130e+01	8.839458e+01	7.852092e-01	2.739841e-01
NC_000962.3	2353	675797	0	A	T	0.110	-1.109258e+02	9.354928e+01	7.900345e-01	2.360059e-01
NC_000962.3	4689	680007	0	A	T	0.044	-6.604250e+01	1.948296e+02	7.982510e-01	7.346998e-01
NC_000962.3	5266	683154	0	A	T	0.025	9.672072e+01	1.990557e+02	8.062870e-01	6.271469e-01
NC_000962.3	326	683829	0	A	T	0.041	-9.185181e+01	1.983854e+02	7.954262e-01	6.434681e-01
NC_000962.3	10454	684362	0	A	T	0.022	-8.250520e+01	1.684882e+02	8.015915e-01	6.244688e-01
NC_000962.3	10455	685048	0	A	T	0.025	4.407138e+01	1.722395e+02	8.048013e-01	7.981022e-01
NC_000962.3	327	685461	0	A	T	0.498	5.646826e+01	2.351980e+02	8.035769e-01	8.103114e-01
NC_000962.3	328	685608	0	A	T	0.476	6.132393e+01	9.063698e+01	7.848548e-01	4.988247e-01
NC_000962.3	4690	685991	0	A	T	0.043	2.562126e+01	1.617584e+02	8.033698e-01	8.741801e-01
NC_000962.3	329	686264	0	A	T	0.040	7.831372e+01	1.656013e+02	8.050703e-01	6.363847e-01
NC_000962.3	4149	686655	0	A	T	0.152	-6.832506e+01	7.804645e+01	7.670596e-01	3.815457e-01
NC_000962.3	10456	686915	0	A	T	0.022	-8.250520e+01	1.684882e+02	8.015915e-01	6.244688e-01
NC_000962.3	330	686972	0	A	T	0.491	-1.998082e+02	8.612277e+01	7.179841e-01	2.054073e-02
NC_000962.3	9022	687129	0	A	T	0.022	-1.394829e+02	2.384553e+02	8.122337e-01	5.587184e-01
NC_000962.3	1998	687191	0	A	T	0.011	8.105797e+01	1.759432e+02	7.999992e-01	6.451110e-01
NC_000962.3	331	688793	0	A	T	0.042	1.547532e+02	1.701592e+02	7.905116e-01	3.633274e-01
NC_000962.3	10039	689655	0	A	T	0.012	-6.143791e+01	2.046236e+02	8.091429e-01	7.640506e-01
NC_000962.3	332	690450	0	A	T	0.042	9.986331e+01	1.930725e+02	8.079012e-01	6.051093e-01
NC_000962.3	333	690465	0	A	T	0.497	1.237779e+01	1.519507e+02	7.907135e-01	9.350931e-01
NC_000962.3	4150	691888	0	A	T	0.127	2.167457e+01	5.859994e+01	7.938459e-01	7.115555e-01
NC_000962.3	10040	691888	0	A	T	0.014	-4.141228e+01	6.739694e+01	7.944877e-01	5.390565e-01
NC_000962.3	334	694531	0	A	T	0.041	-2.474069e+02	2.127772e+02	7.995221e-01	2.452099e-01
NC_000962.3	7379	695560	0	A	T	0.014	1.379528e+02	1.613464e+02	7.891494e-01	3.927518e-01
NC_000962.3	336	696917	0	A	T	0.042	-8.334667e+01	2.456836e+02	8.069538e-01	7.344977e-01
NC_000962.3	2354	697114	0	A	T	0.109	-5.519534e+01	9.426651e+01	7.926947e-01	5.583282e-01
NC_000962.3	337	698968	0	A	T	0.499	2.408216e+01	3.730246e+02	7.989225e-01	9.485380e-01
NC_000962.3	338	699840	0	A	T	0.039	1.357395e+02	1.597988e+02	8.092226e-01	3.958412e-01
NC_000962.3	4691	700286	0	A	T	0.044	-3.013742e+01	1.852876e+02	8.025632e-01	8.708255e-01
NC_000962.3	6252	701336	0	A	T	0.028	-1.212958e+02	1.641104e+02	7.877788e-01	4.600140e-01
NC_000962.3	1999	703356	0	A	T	0.012	4.913401e+01	2.160622e+02	8.124309e-01	8.201543e-01
NC_000962.3	6253	705595	0	A	T	0.028	-1.081963e+02	1.714719e+02	7.954774e-01	5.281951e-01
NC_000962.3	4151	706008	0	A	T	0.013	1.643458e+02	2.474011e+02	8.020742e-01	5.066597e-01
NC_000962.3	340	707334	0	A	T	0.042	-8.334667e+01	2.456836e+02	8.069538e-01	7.344977e-01
NC_000962.3	2355	709226	0	A	T	0.232	-6.512016e+01	1.073035e+02	8.059337e-01	5.440704e-01
NC_000962.3	341	712693	0	A	T	0.199	-2.126348e+01	1.076791e+02	8.038741e-01	8.434995e-01
NC_000962.3	6255	713071	0	A	T	0.023	-6.992436e+01	1.052389e+02	7.895700e-01	5.065666e-01
NC_000962.3	342	713310	0	A	T	0.042	9.986331e+01	1.930725e+02	8.079012e-01	6.051093e-01
NC_000962.3	3266	720743	0	A	T	0.016	-1.128162e+02	1.038849e+02	7.999579e-01	2.777547e-01
NC_000962.3	343	721373	0	A	T	0.042	-3.154594e+02	2.448092e+02	8.125250e-01	1.978399e-01
NC_000962.3	10457	722094	0	A	T	0.022	-8.250520e+01	1.684882e+02	8.015915e-01	6.244688e-01
NC_000962.3	6256	722324	0	A	T	0.023	-6.992436e+01	1.052389e+02	7.895700e-01	5.065666e-01
NC_000962.3	344	725190	0	A	T	0.041	-5.119322e+01	1.491433e+02	7.890906e-01	7.314841e-01
NC_000962.3	10458	725381	0	A	T	0.023	-1.974959e+02	1.749065e+02	7.973257e-01	2.591067e-01
NC_000962.3	2356	726703	0	A	T	0.230	-3.066535e+01	8.935100e+01	7.953458e-01	7.315199e-01
NC_000962.3	4153	726816	0	A	T	0.041	-2.414915e+01	1.298484e+02	8.000906e-01	8.524988e-01
NC_000962.3	4154	728557	0	A	T	0.015	-2.474610e+02	2.435916e+02	7.912347e-01	3.099318e-01
NC_000962.3	3267	733798	0	A	T	0.056	-1.499576e+02	1.282998e+02	7.966698e-01	2.427621e-01
NC_000962.3	9027	735387	0	A	T	0.022	-5.536696e+01	2.218349e+02	8.128633e-01	8.029589e-01
NC_000962.3	4693	735901	0	A	T	0.044	-6.604250e+01	1.948296e+02	7.982510e-01	7.346998e-01
NC_000962.3	2357	736710	0	A	T	0.203	-1.094486e+01	9.886906e+01	8.076579e-01	9.118762e-01
NC_000962.3	348	738522	0	A	T	0.042	-3.154594e+02	2.448092e+02	8.125250e-01	1.978399e-01
NC_000962.3	4694	738816	0	A	T	0.044	-6.604250e+01	1.948296e+02	7.982510e-01	7.346998e-01
NC_000962.3	5851	739444	0	A	T	0.085	7.846632e+01	7.971121e+01	8.006519e-01	3.251673e-01
NC_000962.3	4155	740349	0	A	T	0.013	1.643458e+02	2.474011e+02	8.020742e-01	5.066597e-01
NC_000962.3	2359	752343	0	A	T	0.232	-6.990319e+01	9.276815e+01	7.921257e-01	4.513127e-01
NC_000962.3	2360	752802	0	A	T	0.145	1.008125e+02	9.400808e+01	7.927804e-01	2.838095e-01
NC_000962.3	4695	753103	0	A	T	0.011	-1.364108e+02	1.019351e+02	7.724937e-01	1.811338e-01
NC_000962.3	350	754186	0	A	T	0.498	7.735021e+01	1.800309e+02	7.998739e-01	6.675437e-01
NC_000962.3	7382	754285	0	A	T	0.014	1.379528e+02	1.613464e+02	7.891494e-01	3.927518e-01
NC_000962.3	15809	756523	0	A	T	0.014	-1.744355e+01	1.779535e+02	8.113712e-01	9.219337e-01
NC_000962.3	2361	757040	0	A	T	0.018	1.020121e+02	1.461605e+02	7.858398e-01	4.853744e-01
NC_000962.3	351	757139	0	A	T	0.042	-8.334667e+01	2.456836e+02	8.069538e-01	7.344977e-01
NC_000962.3	352	757182	0	A	T	0.043	1.346993e+02	2.173777e+02	8.092490e-01	5.356268e-01
NC_000962.3	10042	758750	0	A	T	0.012	-6.143791e+01	2.046236e+02	8.091429e-01	7.640506e-01
NC_000962.3	5854	760115	0	A	T	0.114	-3.972384e+00	8.841432e+01	7.947066e-01	9.641728e-01
NC_000962.3	10043	760555	0	A	T	0.012	-6.143791e+01	2.046236e+02	8.091429e-01	7.640506e-01
NC_000962.3	2362	761110	0	A	T	0.066	1.353056e+02	3.311025e+01	6.142958e-01	4.732324e-05
NC_000962.3	353	761155	0	A	T	0.225	3.336373e+01	1.863950e+01	7.218662e-01	7.376689e-02
NC_000962.3	10459	761880	0	A	T	0.024	-4.816465e+01	1.903120e+02	8.046652e-01	8.002568e-01
NC_000962.3	4696	761889	0	A	T	0.044	-3.013742e+01	1.852876e+02	8.025632e-01	8.708255e-01
NC_000962.3	354	763031	0	A	T	0.043	1.346993e+02	2.173777e+02	8.092490e-01	5.356268e-01
NC_000962.3	3268	764817	0	A	T	0.019	1.339487e+02	4.382024e+01	7.599264e-01	2.297143e-03
NC_000962.3	2363	764995	0	A	T	0.231	-5.180743e+01	9.888285e+01	8.030166e-01	6.004460e-01
NC_000962.3	4159	765150	0	A	T	0.156	-7.791452e+01	1.040402e+02	7.866609e-01	4.541018e-01
NC_000962.3	8182	765590	0	A	T	0.016	-2.744368e+01	2.513611e+02	8.151430e-01	9.130815e-01
NC_000962.3	9719	766487	0	A	T	0.013	-1.360701e+02	5.679650e+01	7.399752e-01	1.677079e-02
NC_000962.3	355	767414	0	A	T	0.196	-1.640682e+01	7.961113e+01	7.895889e-01	8.367651e-01
NC_000962.3	2364	768737	0	A	T	0.061	-5.884849e+01	1.015483e+02	8.057031e-01	5.623748e-01
NC_000962.3	2365	769647	0	A	T	0.018	8.917708e+01	1.433103e+02	7.886984e-01	5.339099e-01
NC_000962.3	2366	769663	0	A	T	0.147	1.254713e+02	1.010317e+02	8.005973e-01	2.145665e-01
NC_000962.3	2367	769963	0	A	T	0.204	-3.783925e+00	9.955981e+01	8.076166e-01	9.696901e-01
NC_000962.3	356	773497	0	A	T	0.041	-9.185181e+01	1.983854e+02	7.954262e-01	6.434681e-01
NC_000962.3	2368	773809	0	A	T	0.233	-5.301847e+01	9.635073e+01	7.979291e-01	5.822611e-01
NC_000962.3	357	775639	0	A	T	0.498	2.252923e+02	1.923406e+02	7.699115e-01	2.417513e-01
NC_000962.3	358	776100	0	A	T	0.043	1.346993e+02	2.173777e+02	8.092490e-01	5.356268e-01
NC_000962.3	359	776182	0	A	T	0.039	1.357395e+02	1.597988e+02	8.092226e-01	3.958412e-01
NC_000962.3	5267	777876	0	A	T	0.025	9.672072e+01	1.990557e+02	8.062870e-01	6.271469e-01
NC_000962.3	5268	779182	0	A	T	0.025	9.672072e+01	1.990557e+02	8.062870e-01	6.271469e-01
NC_000962.3	360	779615	0	A	T	0.042	-3.154594e+02	2.448092e+02	8.125250e-01	1.978399e-01
NC_000962.3	2002	779630	0	A	T	0.012	4.913401e+01	2.160622e+02	8.124309e-01	8.201543e-01
NC_000962.3	5857	781276	0	A	T	0.089	2.885590e+01	7.895381e+01	7.898105e-01	7.148322e-01
NC_000962.3	361	781395	0	A	T	0.499	1.179435e+02	2.913048e+02	7.990329e-01	6.856528e-01
NC_000962.3	362	781687	0	A	T	0.034	-2.100461e+01	4.538595e+01	7.850792e-01	6.436093e-01
NC_000962.3	10044	781822	0	A	T	0.021	-5.623541e+01	6.983823e+01	7.706643e-01	4.208832e-01
NC_000962.3	4160	782246	0	A	T	0.015	-2.474610e+02	2.435916e+02	7.912347e-01	3.099318e-01
NC_000962.3	3269	784440	0	A	T	0.034	9.196886e+00	1.268019e+02	8.083191e-01	9.421951e-01
NC_000962.3	7384	787318	0	A	T	0.014	1.379528e+02	1.613464e+02	7.891494e-01	3.927518e-01
NC_000962.3	4698	787680	0	A	T	0.044	-1.245331e+02	1.639241e+02	7.953676e-01	4.476144e-01
NC_000962.3	9031	787869	0	A	T	0.021	3.514335e+01	2.045675e+02	8.101181e-01	8.636349e-01
NC_000962.3	4161	788259	0	A	T	0.158	-1.173885e+02	1.167381e+02	7.938938e-01	3.148669e-01
NC_000962.3	3270	790180	0	A	T	0.056	-1.499576e+02	1.282998e+02	7.966698e-01	2.427621e-01
NC_000962.3	363	791249	0	A	T	0.040	7.831372e+01	1.656013e+02	8.050703e-01	6.363847e-01
NC_000962.3	10461	791655	0	A	T	0.023	7.023641e+01	1.787928e+02	8.124738e-01	6.945243e-01
NC_000962.3	4162	794481	0	A	T	0.015	-2.474610e+02	2.435916e+02	7.912347e-01	3.099318e-01
NC_000962.3	3271	794915	0	A	T	0.025	7.373830e+00	1.497846e+02	8.071735e-01	9.607463e-01
NC_000962.3	5858	795023	0	A	T	0.086	2.035662e+01	8.429516e+01	7.991301e-01	8.092235e-01
NC_000962.3	2369	796509	0	A	T	0.233	-3.644215e+01	9.738479e+01	7.985082e-01	7.083296e-01
NC_000962.3	5269	797395	0	A	T	0.024	6.214040e+00	1.310308e+02	7.933756e-01	9.621846e-01
NC_000962.3	364	797736	0	A	T	0.042	-3.154594e+02	2.448092e+02	8.125250e-01	1.978399e-01
NC_000962.3	15811	798234	0	A	T	0.012	1.364564e+02	1.448525e+02	7.974575e-01	3.464029e-01
NC_000962.3	365	798355	0	A	T	0.042	-8.334667e+01	2.456836e+02	8.069538e-01	7.344977e-01
NC_000962.3	8183	798933	0	A	T	0.016	-2.744368e+01	2.513611e+02	8.151430e-01	9.130815e-01
NC_000962.3	366	799666	0	A	T	0.041	-2.474069e+02	2.127772e+02	7.995221e-01	2.452099e-01
NC_000962.3	4163	800219	0	A	T	0.041	-2.414915e+01	1.298484e+02	8.000906e-01	8.524988e-01
NC_000962.3	4699	801009	0	A	T	0.044	-2.081337e+02	1.527566e+02	7.789036e-01	1.733432e-01
NC_000962.3	5270	802427	0	A	T	0.013	-1.557678e+00	5.134589e+01	7.785446e-01	9.758044e-01
NC_000962.3	5859	805663	0	A	T	0.117	-1.606585e+01	1.177672e+02	8.047075e-01	8.915166e-01
NC_000962.3	369	811753	0	A	T	0.042	-8.334667e+01	2.456836e+02	8.069538e-01	7.344977e-01
NC_000962.3	4700	812339	0	A	T	0.044	-6.604250e+01	1.948296e+02	7.982510e-01	7.346998e-01
NC_000962.3	2371	812808	0	A	T	0.147	8.669943e+01	1.041915e+02	7.958764e-01	4.055435e-01
NC_000962.3	6258	814641	0	A	T	0.028	-1.081963e+02	1.714719e+02	7.954774e-01	5.281951e-01
NC_000962.3	8184	817655	0	A	T	0.016	-2.744368e+01	2.513611e+02	8.151430e-01	9.130815e-01
NC_000962.3	370	820483	0	A	T	0.429	1.117781e+01	8.498155e+01	8.044723e-01	8.953809e-01
NC_000962.3	371	820752	0	A	T	0.043	1.346993e+02	2.173777e+02	8.092490e-01	5.356268e-01
NC_000962.3	14167	824362	0	A	T	0.012	-5.917553e+01	6.590984e+01	7.502338e-01	3.694962e-01
NC_000962.3	2372	826091	0	A	T	0.110	-1.109258e+02	9.354928e+01	7.900345e-01	2.360059e-01
NC_000962.3	7385	829698	0	A	T	0.014	1.379528e+02	1.613464e+02	7.891494e-01	3.927518e-01
NC_000962.3	372	830869	0	A	T	0.043	-1.004803e+02	1.705793e+02	8.111420e-01	5.559596e-01
NC_000962.3	8185	831206	0	A	T	0.022	-1.338120e+02	1.435287e+02	7.792784e-01	3.514074e-01
NC_000962.3	5271	831344	0	A	T	0.025	9.672072e+01	1.990557e+02	8.062870e-01	6.271469e-01
NC_000962.3	10046	831500	0	A	T	0.012	-6.143791e+01	2.046236e+02	8.091429e-01	7.640506e-01
NC_000962.3	5861	832708	0	A	T	0.117	-1.606585e+01	1.177672e+02	8.047075e-01	8.915166e-01
NC_000962.3	373	835611	0	A	T	0.041	-9.185181e+01	1.983854e+02	7.954262e-01	6.434681e-01
NC_000962.3	2839	836272	0	A	T	0.269	-1.167720e+02	1.710458e+01	1.045796e-01	1.508098e-11
NC_000962.3	2840	836291	0	A	T	0.303	-1.207606e+02	1.745354e+01	8.264449e-02	8.144640e-12
NC_000962.3	8869	836426	0	A	T	0.385	-1.019155e+01	2.515414e+01	7.804913e-01	6.854444e-01
NC_000962.3	3272	836454	0	A	T	0.437	-6.676235e+00	4.503791e+01	7.820609e-01	8.821867e-01
NC_000962.3	3273	836538	0	A	T	0.446	3.369586e+00	3.213610e+01	7.892797e-01	9.165132e-01
NC_000962.3	2004	836658	0	A	T	0.486	-9.313052e+01	5.930408e+01	7.436833e-01	1.166430e-01
NC_000962.3	5862	836777	0	A	T	0.093	2.639593e+01	6.733095e+01	7.935685e-01	6.951183e-01
NC_000962.3	374	837033	0	A	T	0.496	5.031467e+01	1.078030e+02	7.968613e-01	6.407970e-01
NC_000962.3	11015	837794	0	A	T	0.022	7.690699e+01	9.427926e+01	8.062262e-01	4.148467e-01
NC_000962.3	44047	837863	0	A	T	0.022	5.641791e+01	5.470304e+01	7.692529e-01	3.026284e-01
NC_000962.3	44836	838902	0	A	T	0.024	4.290799e+01	3.814604e+01	7.740456e-01	2.609309e-01
NC_000962.3	36891	838954	0	A	T	0.024	3.089212e+01	4.265191e+01	7.787003e-01	4.690616e-01
NC_000962.3	37185	839046	0	A	T	0.044	-2.943998e+01	3.193906e+01	7.782558e-01	3.568805e-01
NC_000962.3	19196	839194	0	A	T	0.325	1.538595e+01	2.654249e+01	8.075950e-01	5.622669e-01
NC_000962.3	36897	839263	0	A	T	0.070	-7.636349e+01	3.642295e+01	7.706649e-01	3.628365e-02
NC_000962.3	36898	839309	0	A	T	0.082	-3.574662e+01	2.476806e+01	7.472593e-01	1.492642e-01
NC_000962.3	36899	839334	0	A	T	0.389	-2.452959e+01	2.221559e+01	7.550190e-01	2.697907e-01
NC_000962.3	36901	839348	0	A	T	0.374	-1.672928e+01	2.129337e+01	7.554932e-01	4.322561e-01
NC_000962.3	36904	839380	0	A	T	0.108	-1.604809e+01	2.269258e+01	7.748477e-01	4.796110e-01
NC_000962.3	36905	839407	0	A	T	0.157	-8.629190e+00	2.042438e+01	7.880684e-01	6.727555e-01
NC_000962.3	43708	839409	0	A	T	0.010	9.528658e+00	7.745979e+01	7.796477e-01	9.021207e-01
NC_000962.3	36906	839419	0	A	T	0.123	-4.416388e+00	2.208092e+01	7.884001e-01	8.415143e-01
NC_000962.3	36909	839446	0	A	T	0.169	2.122032e+01	1.839456e+01	7.614546e-01	2.489338e-01
NC_000962.3	11061	839496	0	A	T	0.106	-2.871014e+01	3.332801e+01	7.735120e-01	3.892027e-01
NC_000962.3	11063	839534	0	A	T	0.051	9.969139e+00	3.005172e+01	7.816997e-01	7.401611e-01
NC_000962.3	23433	839821	0	A	T	0.011	-2.613078e+01	5.572812e+01	7.802650e-01	6.392458e-01
NC_000962.3	9630	839949	0	A	T	0.162	2.338803e+01	3.021940e+01	8.054573e-01	4.391499e-01
NC_000962.3	69807	839986	0	A	T	0.013	1.023386e+02	5.886575e+01	7.656698e-01	8.243133e-02
NC_000962.3	36922	840061	0	A	T	0.026	-6.265116e+01	4.067544e+01	7.448943e-01	1.238132e-01
NC_000962.3	37677	840135	0	A	T	0.027	7.790457e+01	3.635138e+01	7.865432e-01	3.234767e-02
NC_000962.3	22730	840241	0	A	T	0.178	3.062291e+01	1.935762e+01	7.102150e-01	1.139780e-01
NC_000962.3	43395	840272	0	A	T	0.021	2.435543e+01	4.636492e+01	7.859682e-01	5.994929e-01
NC_000962.3	36928	840283	0	A	T	0.086	5.700887e+01	2.493397e+01	6.708924e-01	2.244107e-02
NC_000962.3	36929	840285	0	A	T	0.055	7.415768e+01	2.955092e+01	7.141641e-01	1.224885e-02
NC_000962.3	45034	840329	0	A	T	0.011	-5.073398e+00	5.601043e+01	7.806827e-01	9.278450e-01
NC_000962.3	55390	840430	0	A	T	0.011	-1.100640e+01	5.528752e+01	7.771581e-01	8.422444e-01
NC_000962.3	376	840447	0	A	T	0.209	5.692545e+01	1.813047e+01	6.654308e-01	1.740767e-03
NC_000962.3	36934	840466	0	A	T	0.029	-3.122164e+01	3.806024e+01	8.059504e-01	4.122296e-01
NC_000962.3	36935	840474	0	A	T	0.024	-1.933979e+00	4.169643e+01	7.862318e-01	9.630148e-01
NC_000962.3	377	840496	0	A	T	0.254	4.395919e+01	1.820402e+01	7.053359e-01	1.592341e-02
NC_000962.3	36938	840515	0	A	T	0.073	-5.900757e+01	2.617615e+01	7.027979e-01	2.439775e-02
NC_000962.3	15814	840776	0	A	T	0.014	-1.744355e+01	1.779535e+02	8.113712e-01	9.219337e-01
NC_000962.3	378	840794	0	A	T	0.038	-2.410176e+02	9.976381e+01	7.570362e-01	1.587677e-02
NC_000962.3	379	841764	0	A	T	0.475	-1.444216e+02	1.133052e+02	8.104912e-01	2.027405e-01
NC_000962.3	4167	841924	0	A	T	0.015	-2.474610e+02	2.435916e+02	7.912347e-01	3.099318e-01
NC_000962.3	380	842030	0	A	T	0.042	-3.154594e+02	2.448092e+02	8.125250e-01	1.978399e-01
NC_000962.3	6259	842111	0	A	T	0.052	-5.426610e+01	6.246573e+01	7.923231e-01	3.852026e-01
NC_000962.3	8186	842169	0	A	T	0.015	2.901797e+02	1.730029e+02	7.830866e-01	9.379634e-02
NC_000962.3	5864	842364	0	A	T	0.085	9.152122e+01	7.903781e+01	7.968531e-01	2.471660e-01
NC_000962.3	2008	846841	0	A	T	0.011	1.170908e+02	1.729011e+02	7.953405e-01	4.984286e-01
NC_000962.3	2009	847613	0	A	T	0.014	7.182892e+01	1.369339e+02	7.974782e-01	6.000119e-01
NC_000962.3	381	847995	0	A	T	0.042	9.986331e+01	1.930725e+02	8.079012e-01	6.051093e-01
NC_000962.3	7386	848814	0	A	T	0.014	1.379528e+02	1.613464e+02	7.891494e-01	3.927518e-01
NC_000962.3	4701	849730	0	A	T	0.014	8.320575e+01	1.595633e+02	8.199784e-01	6.021631e-01
NC_000962.3	4168	850591	0	A	T	0.156	-7.972136e+01	9.746171e+01	7.894041e-01	4.135670e-01
NC_000962.3	2375	850932	0	A	T	0.018	1.020121e+02	1.461605e+02	7.858398e-01	4.853744e-01
NC_000962.3	4169	851133	0	A	T	0.015	-2.474610e+02	2.435916e+02	7.912347e-01	3.099318e-01
NC_000962.3	9034	852346	0	A	T	0.023	1.072566e+02	1.781512e+02	8.142977e-01	5.472758e-01
NC_000962.3	4170	852575	0	A	T	0.013	1.643458e+02	2.474011e+02	8.020742e-01	5.066597e-01
NC_000962.3	384	852910	0	A	T	0.497	1.940001e+02	2.147816e+02	7.762234e-01	3.666157e-01
NC_000962.3	6260	853469	0	A	T	0.028	-1.212958e+02	1.641104e+02	7.877788e-01	4.600140e-01
NC_000962.3	2010	854253	0	A	T	0.478	2.276165e+00	4.286869e+01	7.818206e-01	9.576659e-01
NC_000962.3	5454	854253	0	A	T	0.011	3.439164e+01	6.088206e+01	7.874817e-01	5.722765e-01
NC_000962.3	2011	854588	0	A	T	0.012	4.913401e+01	2.160622e+02	8.124309e-01	8.201543e-01
NC_000962.3	385	857696	0	A	T	0.475	2.974201e+01	1.255140e+02	8.043291e-01	8.127353e-01
NC_000962.3	2376	859132	0	A	T	0.203	-2.402806e+01	9.696527e+01	8.059189e-01	8.043398e-01
NC_000962.3	386	861216	0	A	T	0.041	-2.474069e+02	2.127772e+02	7.995221e-01	2.452099e-01
NC_000962.3	2377	862987	0	A	T	0.146	3.544844e+01	9.292004e+01	7.995984e-01	7.029183e-01
NC_000962.3	4702	863794	0	A	T	0.011	-9.464180e+01	1.018698e+02	7.844224e-01	3.530907e-01
NC_000962.3	2378	863805	0	A	T	0.146	6.800294e+01	9.588790e+01	7.990684e-01	4.783717e-01
NC_000962.3	15815	864376	0	A	T	0.013	4.075017e+01	1.693766e+02	8.068893e-01	8.099233e-01
NC_000962.3	388	866051	0	A	T	0.042	-3.154594e+02	2.448092e+02	8.125250e-01	1.978399e-01
NC_000962.3	5697	868160	0	A	T	0.040	-2.796758e+01	1.077005e+02	8.017637e-01	7.951651e-01
NC_000962.3	4171	868488	0	A	T	0.015	-1.734425e+02	2.454276e+02	8.029192e-01	4.799217e-01
NC_000962.3	4172	869440	0	A	T	0.038	-1.577835e+01	1.513757e+02	8.038648e-01	9.170054e-01
NC_000962.3	4173	872108	0	A	T	0.015	-2.474610e+02	2.435916e+02	7.912347e-01	3.099318e-01
NC_000962.3	390	876141	0	A	T	0.042	-8.334667e+01	2.456836e+02	8.069538e-01	7.344977e-01
NC_000962.3	4174	877224	0	A	T	0.039	-6.704345e+01	1.581679e+02	7.973180e-01	6.717486e-01
NC_000962.3	15817	878079	0	A	T	0.014	1.021493e+02	1.393313e+02	8.116352e-01	4.636461e-01
NC_000962.3	391	880562	0	A	T	0.476	-6.114949e+01	1.367424e+02	8.098216e-01	6.548372e-01
NC_000962.3	392	882257	0	A	T	0.478	2.979070e+01	1.107718e+02	7.971612e-01	7.880335e-01
NC_000962.3	6577	882734	0	A	T	0.016	6.246029e+01	9.939332e+01	8.022964e-01	5.298764e-01
NC_000962.3	3274	885530	0	A	T	0.017	-6.094748e+01	1.410692e+02	8.090626e-01	6.658065e-01
NC_000962.3	2379	885542	0	A	T	0.231	-7.043581e+01	1.030536e+02	8.028473e-01	4.944585e-01
NC_000962.3	4175	888752	0	A	T	0.043	4.143979e+00	3.088729e+01	7.783122e-01	8.932996e-01
NC_000962.3	3704	888774	0	A	T	0.163	-7.040156e-01	2.517469e+01	7.848633e-01	9.776955e-01
NC_000962.3	396	890718	0	A	T	0.230	-2.081514e+01	3.001073e+01	7.652302e-01	4.881016e-01
NC_000962.3	5698	891388	0	A	T	0.040	-3.078212e+01	1.013872e+02	7.959309e-01	7.614889e-01
NC_000962.3	5866	891756	0	A	T	0.116	-6.028103e+01	1.054553e+02	7.892742e-01	5.677043e-01
NC_000962.3	397	892416	0	A	T	0.042	-3.154594e+02	2.448092e+02	8.125250e-01	1.978399e-01
NC_000962.3	5272	893670	0	A	T	0.025	9.672072e+01	1.990557e+02	8.062870e-01	6.271469e-01
NC_000962.3	398	893733	0	A	T	0.498	1.848281e+02	1.896311e+02	7.784809e-01	3.299604e-01
NC_000962.3	4176	896356	0	A	T	0.015	-2.474610e+02	2.435916e+02	7.912347e-01	3.099318e-01
NC_000962.3	4177	897209	0	A	T	0.157	-1.190299e+02	1.109333e+02	7.947370e-01	2.835379e-01
NC_000962.3	15818	897436	0	A	T	0.014	-1.744355e+01	1.779535e+02	8.113712e-01	9.219337e-01
NC_000962.3	399	900221	0	A	T	0.474	-6.395634e+01	1.033769e+02	7.912659e-01	5.362748e-01
NC_000962.3	4178	902413	0	A	T	0.157	-1.123227e+02	1.124997e+02	7.934616e-01	3.183155e-01
NC_000962.3	400	903537	0	A	T	0.042	-8.334667e+01	2.456836e+02	8.069538e-01	7.344977e-01
NC_000962.3	401	903550	0	A	T	0.475	-4.129217e+01	1.239132e+02	8.075633e-01	7.390276e-01
NC_000962.3	5867	903633	0	A	T	0.112	-9.064582e+01	1.158973e+02	8.044316e-01	4.343295e-01
NC_000962.3	402	903913	0	A	T	0.498	1.494706e+02	2.031867e+02	7.769735e-01	4.621286e-01
NC_000962.3	403	906857	0	A	T	0.499	-4.671321e+02	2.194483e+02	7.554979e-01	3.352755e-02
NC_000962.3	14017	907816	0	A	T	0.047	-1.092560e+01	1.088593e+02	8.006618e-01	9.200753e-01
NC_000962.3	404	908186	0	A	T	0.042	-3.154594e+02	2.448092e+02	8.125250e-01	1.978399e-01
NC_000962.3	3276	909280	0	A	T	0.067	-8.813296e+01	5.652130e+01	7.543192e-01	1.192470e-01
NC_000962.3	5868	909724	0	A	T	0.113	-1.963338e+01	1.137801e+02	8.019304e-01	8.630360e-01
NC_000962.3	3277	916305	0	A	T	0.018	1.282089e+02	1.455601e+02	8.168779e-01	3.786409e-01
NC_000962.3	2381	917181	0	A	T	0.059	-4.061950e+01	1.040309e+02	8.069274e-01	6.962831e-01
NC_000962.3	5869	917905	0	A	T	0.116	1.467731e+01	1.150316e+02	8.076272e-01	8.984963e-01
NC_000962.3	4179	918316	0	A	T	0.041	-2.414915e+01	1.298484e+02	8.000906e-01	8.524988e-01
NC_000962.3	9036	918827	0	A	T	0.021	3.514335e+01	2.045675e+02	8.101181e-01	8.636349e-01
NC_000962.3	5699	919222	0	A	T	0.040	-2.796758e+01	1.077005e+02	8.017637e-01	7.951651e-01
NC_000962.3	405	919351	0	A	T	0.042	-3.154594e+02	2.448092e+02	8.125250e-01	1.978399e-01
NC_000962.3	2382	919393	0	A	T	0.147	8.669943e+01	1.041915e+02	7.958764e-01	4.055435e-01
NC_000962.3	3278	919421	0	A	T	0.024	-9.888952e+00	1.554913e+02	8.076575e-01	9.493030e-01
NC_000962.3	4180	919574	0	A	T	0.155	-1.031341e+02	9.548143e+01	7.872395e-01	2.803383e-01
NC_000962.3	9037	920840	0	A	T	0.022	-2.307982e+01	2.173259e+02	8.117326e-01	9.154458e-01
NC_000962.3	406	921813	0	A	T	0.493	-1.001900e+02	9.388395e+01	7.857391e-01	2.861550e-01
NC_000962.3	4181	923065	0	A	T	0.157	-9.782498e+01	1.156054e+02	8.004729e-01	3.976464e-01
NC_000962.3	407	925453	0	A	T	0.034	-8.029892e+01	7.055656e+01	7.438570e-01	2.553621e-01
NC_000962.3	44067	925864	0	A	T	0.017	1.186585e+02	5.891701e+01	7.489728e-01	4.427949e-02
NC_000962.3	9681	927110	0	A	T	0.415	-2.666017e+01	2.643588e+01	7.704732e-01	3.134677e-01
NC_000962.3	23517	927385	0	A	T	0.431	-2.382944e+01	2.626713e+01	7.832584e-01	3.645233e-01
NC_000962.3	4704	927948	0	A	T	0.010	-1.311945e+02	1.035985e+02	7.815592e-01	2.056760e-01
NC_000962.3	4182	928075	0	A	T	0.012	-1.142376e+02	1.095898e+02	7.756129e-01	2.974753e-01
NC_000962.3	6264	928525	0	A	T	0.026	-5.502825e+01	9.941123e+01	7.865734e-01	5.800172e-01
NC_000962.3	408	931123	0	A	T	0.043	1.346993e+02	2.173777e+02	8.092490e-01	5.356268e-01
NC_000962.3	10465	931150	0	A	T	0.013	4.218995e+01	6.926805e+01	7.647888e-01	5.426092e-01
NC_000962.3	2013	932074	0	A	T	0.012	4.913401e+01	2.160622e+02	8.124309e-01	8.201543e-01
NC_000962.3	409	932280	0	A	T	0.043	1.258779e+02	1.645950e+02	7.976891e-01	4.445878e-01
NC_000962.3	9039	933651	0	A	T	0.022	-1.394829e+02	2.384553e+02	8.122337e-01	5.587184e-01
NC_000962.3	410	934230	0	A	T	0.043	1.213038e+01	1.760416e+02	7.957030e-01	9.450780e-01
NC_000962.3	411	934611	0	A	T	0.043	1.258779e+02	1.645950e+02	7.976891e-01	4.445878e-01
NC_000962.3	412	940602	0	A	T	0.042	-8.334667e+01	2.456836e+02	8.069538e-01	7.344977e-01
NC_000962.3	414	941845	0	A	T	0.043	1.346993e+02	2.173777e+02	8.092490e-01	5.356268e-01
NC_000962.3	2387	942479	0	A	T	0.232	-2.510345e+01	9.711142e+01	8.005960e-01	7.960735e-01
NC_000962.3	415	945214	0	A	T	0.476	-8.396056e+01	1.301554e+02	8.003196e-01	5.190248e-01
NC_000962.3	4706	946642	0	A	T	0.045	-1.192391e+02	1.578977e+02	7.784952e-01	4.503282e-01
NC_000962.3	2388	947429	0	A	T	0.230	-8.293991e+01	1.012184e+02	7.980033e-01	4.127461e-01
NC_000962.3	2014	947499	0	A	T	0.012	4.913401e+01	2.160622e+02	8.124309e-01	8.201543e-01
NC_000962.3	9041	949523	0	A	T	0.021	-9.019930e+00	1.626601e+02	7.963840e-01	9.557890e-01
NC_000962.3	416	949535	0	A	T	0.474	-6.207182e+01	1.049605e+02	7.917288e-01	5.543985e-01
NC_000962.3	4707	949639	0	A	T	0.044	-1.629826e+02	1.826869e+02	7.833764e-01	3.725329e-01
NC_000962.3	4183	950230	0	A	T	0.038	-3.432396e+01	1.558935e+02	8.024549e-01	8.257795e-01
NC_000962.3	10467	950380	0	A	T	0.023	-1.808014e+02	1.798671e+02	7.972281e-01	3.150482e-01
NC_000962.3	8193	951331	0	A	T	0.016	-2.744368e+01	2.513611e+02	8.151430e-01	9.130815e-01
NC_000962.3	417	951702	0	A	T	0.039	1.357395e+02	1.597988e+02	8.092226e-01	3.958412e-01
NC_000962.3	6695	952570	0	A	T	0.010	5.759768e+01	7.465156e+01	7.806615e-01	4.405624e-01
NC_000962.3	5872	953233	0	A	T	0.116	3.097193e+01	1.181594e+02	8.112792e-01	7.932833e-01
NC_000962.3	418	954101	0	A	T	0.039	1.357395e+02	1.597988e+02	8.092226e-01	3.958412e-01
NC_000962.3	419	954468	0	A	T	0.040	7.831372e+01	1.656013e+02	8.050703e-01	6.363847e-01
NC_000962.3	2389	955011	0	A	T	0.110	-1.021472e+02	9.554138e+01	7.957036e-01	2.852661e-01
NC_000962.3	420	955524	0	A	T	0.499	-2.020743e+02	4.839217e+02	8.075025e-01	6.763471e-01
NC_000962.3	5701	955835	0	A	T	0.040	-2.796758e+01	1.077005e+02	8.017637e-01	7.951651e-01
NC_000962.3	421	957117	0	A	T	0.199	-4.728678e+01	1.019287e+02	7.964814e-01	6.428067e-01
NC_000962.3	9042	960308	0	A	T	0.022	-1.394829e+02	2.384553e+02	8.122337e-01	5.587184e-01
NC_000962.3	422	960367	0	A	T	0.043	1.346993e+02	2.173777e+02	8.092490e-01	5.356268e-01
NC_000962.3	4185	967192	0	A	T	0.013	1.643458e+02	2.474011e+02	8.020742e-01	5.066597e-01
NC_000962.3	3280	967458	0	A	T	0.018	1.282089e+02	1.455601e+02	8.168779e-01	3.786409e-01
NC_000962.3	424	969762	0	A	T	0.040	-7.155988e+01	1.320939e+02	7.803764e-01	5.881227e-01
NC_000962.3	9044	971488	0	A	T	0.022	-5.536696e+01	2.218349e+02	8.128633e-01	8.029589e-01
NC_000962.3	425	972980	0	A	T	0.042	-8.334667e+01	2.456836e+02	8.069538e-01	7.344977e-01
NC_000962.3	3281	976890	0	A	T	0.033	-7.348659e+00	4.454206e+01	7.805598e-01	8.689914e-01
NC_000962.3	6985	976897	0	A	T	0.032	2.779988e+01	4.754911e+01	7.771960e-01	5.589118e-01
NC_000962.3	2855	976898	0	A	T	0.023	-2.406301e+01	4.193187e+01	7.602388e-01	5.661927e-01
NC_000962.3	3715	976898	0	A	T	0.078	-5.191977e+01	2.316658e+01	7.515896e-01	2.523670e-02
NC_000962.3	17440	976898	0	A	T	0.015	-4.695229e+01	4.857250e+01	7.528821e-01	3.339576e-01
NC_000962.3	9047	977795	0	A	T	0.022	-1.394829e+02	2.384553e+02	8.122337e-01	5.587184e-01
NC_000962.3	4186	978373	0	A	T	0.015	-1.734425e+02	2.454276e+02	8.029192e-01	4.799217e-01
NC_000962.3	4708	978625	0	A	T	0.044	-6.604250e+01	1.948296e+02	7.982510e-01	7.346998e-01
NC_000962.3	428	979704	0	A	T	0.496	2.136073e+02	1.770507e+02	7.882178e-01	2.279215e-01
NC_000962.3	4187	979859	0	A	T	0.015	-2.474610e+02	2.435916e+02	7.912347e-01	3.099318e-01
NC_000962.3	6268	980100	0	A	T	0.020	-1.948714e+01	7.756204e+01	7.899884e-01	8.016760e-01
NC_000962.3	6269	980360	0	A	T	0.028	-1.081963e+02	1.714719e+02	7.954774e-01	5.281951e-01
NC_000962.3	5874	981670	0	A	T	0.113	-1.668035e+01	1.071603e+02	8.003670e-01	8.763343e-01
NC_000962.3	4188	983485	0	A	T	0.157	-1.303865e+02	1.130651e+02	7.853150e-01	2.491061e-01
NC_000962.3	5875	985621	0	A	T	0.117	4.949183e+01	1.089888e+02	8.140418e-01	6.498562e-01
NC_000962.3	430	986463	0	A	T	0.494	-2.026055e+02	1.035556e+02	7.240995e-01	5.068749e-02
NC_000962.3	6270	986563	0	A	T	0.029	-4.853728e+01	1.576167e+02	8.003918e-01	7.581888e-01
NC_000962.3	431	987586	0	A	T	0.040	-6.550957e+01	1.340484e+02	7.908200e-01	6.251613e-01
NC_000962.3	14018	989719	0	A	T	0.047	-5.108845e+01	1.025929e+02	7.881917e-01	6.186137e-01
NC_000962.3	432	990001	0	A	T	0.498	-1.175106e+02	2.267740e+02	8.117451e-01	6.044455e-01
NC_000962.3	3282	990533	0	A	T	0.034	9.196886e+00	1.268019e+02	8.083191e-01	9.421951e-01
NC_000962.3	2390	991515	0	A	T	0.146	3.544844e+01	9.292004e+01	7.995984e-01	7.029183e-01
NC_000962.3	433	991896	0	A	T	0.039	1.357395e+02	1.597988e+02	8.092226e-01	3.958412e-01
NC_000962.3	434	993346	0	A	T	0.495	3.977711e+01	1.200124e+02	7.961837e-01	7.403809e-01
NC_000962.3	5273	993522	0	A	T	0.025	2.913713e+01	1.472972e+02	7.917379e-01	8.432327e-01
NC_000962.3	3283	995114	0	A	T	0.024	-1.104725e+02	1.446811e+02	8.028623e-01	4.453116e-01
NC_000962.3	23921	996197	0	A	T	0.017	1.594956e+02	7.096263e+01	7.417294e-01	2.482049e-02
NC_000962.3	435	996205	0	A	T	0.042	-3.154594e+02	2.448092e+02	8.125250e-01	1.978399e-01
NC_000962.3	2391	996293	0	A	T	0.018	8.917708e+01	1.433103e+02	7.886984e-01	5.339099e-01
NC_000962.3	436	996346	0	A	T	0.039	1.529155e+02	1.398673e+02	7.977112e-01	2.745318e-01
NC_000962.3	10468	997670	0	A	T	0.022	-2.629691e+01	1.534606e+02	7.982485e-01	8.639761e-01
NC_000962.3	14019	997899	0	A	T	0.042	-4.418839e+01	1.069877e+02	7.981019e-01	6.796790e-01
NC_000962.3	3284	999365	0	A	T	0.024	-9.888952e+00	1.554913e+02	8.076575e-01	9.493030e-01
NC_000962.3	8194	1002044	0	A	T	0.022	-1.338120e+02	1.435287e+02	7.792784e-01	3.514074e-01
NC_000962.3	439	1011511	0	A	T	0.042	-3.154594e+02	2.448092e+02	8.125250e-01	1.978399e-01
NC_000962.3	5876	1014446	0	A	T	0.087	6.421986e+01	8.125713e+01	8.006854e-01	4.295244e-01
NC_000962.3	5877	1019632	0	A	T	0.112	-9.064582e+01	1.158973e+02	8.044316e-01	4.343295e-01
NC_000962.3	15820	1020393	0	A	T	0.012	1.481574e+02	1.441114e+02	8.003097e-01	3.041646e-01
NC_000962.3	2392	1020579	0	A	T	0.018	8.917708e+01	1.433103e+02	7.886984e-01	5.339099e-01
NC_000962.3	441	1022003	0	A	T	0.042	-8.334667e+01	2.456836e+02	8.069538e-01	7.344977e-01
NC_000962.3	442	1024346	0	A	T	0.043	1.346993e+02	2.173777e+02	8.092490e-01	5.356268e-01
NC_000962.3	9049	1024388	0	A	T	0.022	-5.536696e+01	2.218349e+02	8.128633e-01	8.029589e-01
NC_000962.3	443	1025106	0	A	T	0.497	-2.309307e+01	1.858035e+02	7.981276e-01	9.011127e-01
NC_000962.3	5275	1027518	0	A	T	0.025	9.672072e+01	1.990557e+02	8.062870e-01	6.271469e-01
NC_000962.3	444	1028217	0	A	T	0.042	-3.154594e+02	2.448092e+02	8.125250e-01	1.978399e-01
NC_000962.3	4189	1028944	0	A	T	0.015	-2.474610e+02	2.435916e+02	7.912347e-01	3.099318e-01
NC_000962.3	62866	1029002	0	A	T	0.012	-8.441600e+01	6.097972e+01	7.481402e-01	1.665688e-01
NC_000962.3	14020	1029249	0	A	T	0.045	-2.345502e+01	1.156309e+02	8.015085e-01	8.392987e-01
NC_000962.3	4190	1029553	0	A	T	0.013	1.643458e+02	2.474011e+02	8.020742e-01	5.066597e-01
NC_000962.3	445	1034209	0	A	T	0.042	-3.878787e+02	1.829718e+02	8.252987e-01	3.426350e-02
NC_000962.3	446	1034758	0	A	T	0.042	-3.154594e+02	2.448092e+02	8.125250e-01	1.978399e-01
NC_000962.3	7391	1036583	0	A	T	0.014	1.379528e+02	1.613464e+02	7.891494e-01	3.927518e-01
NC_000962.3	447	1037012	0	A	T	0.472	-8.235141e+01	9.049348e+01	7.907974e-01	3.630297e-01
NC_000962.3	3285	1037355	0	A	T	0.056	-1.499576e+02	1.282998e+02	7.966698e-01	2.427621e-01
NC_000962.3	448	1037911	0	A	T	0.494	-1.466591e+02	1.157675e+02	7.657491e-01	2.055087e-01
NC_000962.3	9050	1038718	0	A	T	0.022	-5.536696e+01	2.218349e+02	8.128633e-01	8.029589e-01
NC_000962.3	2393	1040050	0	A	T	0.145	6.633947e+01	9.360205e+01	7.983572e-01	4.786525e-01
NC_000962.3	449	1040251	0	A	T	0.036	1.669095e+02	9.593769e+01	7.460744e-01	8.220933e-02
NC_000962.3	9051	1041141	0	A	T	0.022	-1.394829e+02	2.384553e+02	8.122337e-01	5.587184e-01
NC_000962.3	3286	1041445	0	A	T	0.056	-1.466269e+02	1.159203e+02	7.850550e-01	2.062062e-01
NC_000962.3	14021	1042225	0	A	T	0.046	-5.129108e+01	1.106652e+02	7.974184e-01	6.431220e-01
NC_000962.3	3287	1043055	0	A	T	0.024	-9.888952e+00	1.554913e+02	8.076575e-01	9.493030e-01
NC_000962.3	5879	1046757	0	A	T	0.087	9.435239e+00	8.348095e+01	8.023756e-01	9.100354e-01
NC_000962.3	452	1047165	0	A	T	0.465	-1.056457e+02	6.422589e+01	7.332639e-01	1.003051e-01
NC_000962.3	4191	1047327	0	A	T	0.013	1.643458e+02	2.474011e+02	8.020742e-01	5.066597e-01
NC_000962.3	6272	1047683	0	A	T	0.028	-1.081963e+02	1.714719e+02	7.954774e-01	5.281951e-01
NC_000962.3	4192	1049748	0	A	T	0.013	1.643458e+02	2.474011e+02	8.020742e-01	5.066597e-01
NC_000962.3	4709	1050816	0	A	T	0.044	-3.013742e+01	1.852876e+02	8.025632e-01	8.708255e-01
NC_000962.3	10469	1052987	0	A	T	0.023	-1.808014e+02	1.798671e+02	7.972281e-01	3.150482e-01
NC_000962.3	2394	1054362	0	A	T	0.111	-5.890602e+01	9.253260e+01	7.921349e-01	5.245338e-01
NC_000962.3	453	1054784	0	A	T	0.042	9.986331e+01	1.930725e+02	8.079012e-01	6.051093e-01
NC_000962.3	3288	1055049	0	A	T	0.034	9.196886e+00	1.268019e+02	8.083191e-01	9.421951e-01
NC_000962.3	2395	1057788	0	A	T	0.202	-3.554565e+01	9.059166e+01	8.057556e-01	6.948674e-01
NC_000962.3	7392	1059643	0	A	T	0.013	1.516646e+01	1.462227e+02	8.011692e-01	9.174112e-01
NC_000962.3	10470	1059765	0	A	T	0.023	-1.808014e+02	1.798671e+02	7.972281e-01	3.150482e-01
NC_000962.3	2396	1061677	0	A	T	0.231	-7.063646e+01	1.049895e+02	8.026503e-01	5.012340e-01
NC_000962.3	14022	1064516	0	A	T	0.046	-5.129108e+01	1.106652e+02	7.974184e-01	6.431220e-01
NC_000962.3	454	1068151	0	A	T	0.489	7.774369e+01	7.212401e+01	8.045997e-01	2.813326e-01
NC_000962.3	455	1068432	0	A	T	0.477	-4.806940e+01	1.412881e+02	8.092827e-01	7.337609e-01
NC_000962.3	2397	1068621	0	A	T	0.018	4.484362e+01	1.363408e+02	7.917644e-01	7.422944e-01
NC_000962.3	8196	1068771	0	A	T	0.015	2.901797e+02	1.730029e+02	7.830866e-01	9.379634e-02
NC_000962.3	5277	1069284	0	A	T	0.025	9.672072e+01	1.990557e+02	8.062870e-01	6.271469e-01
NC_000962.3	14023	1069450	0	A	T	0.039	8.459203e+01	8.240586e+01	7.890516e-01	3.048922e-01
NC_000962.3	9052	1070401	0	A	T	0.022	-1.394829e+02	2.384553e+02	8.122337e-01	5.587184e-01
NC_000962.3	456	1070702	0	A	T	0.473	-1.657018e+01	9.277467e+01	7.935715e-01	8.582830e-01
NC_000962.3	3289	1071797	0	A	T	0.057	-1.331453e+02	1.263160e+02	7.999104e-01	2.921094e-01
NC_000962.3	457	1071966	0	A	T	0.042	-3.154594e+02	2.448092e+02	8.125250e-01	1.978399e-01
NC_000962.3	2015	1072850	0	A	T	0.012	4.913401e+01	2.160622e+02	8.124309e-01	8.201543e-01
NC_000962.3	2398	1073033	0	A	T	0.147	1.383394e+02	9.470722e+01	7.984370e-01	1.444124e-01
NC_000962.3	4710	1074276	0	A	T	0.044	-1.484437e+02	1.600933e+02	7.854704e-01	3.540312e-01
NC_000962.3	458	1074558	0	A	T	0.497	2.004497e+02	1.561372e+02	7.539727e-01	1.995096e-01
NC_000962.3	461	1075279	0	A	T	0.471	-2.547135e+01	7.533403e+01	7.862167e-01	7.353501e-01
NC_000962.3	462	1076309	0	A	T	0.491	-4.945316e+01	8.517975e+01	7.662622e-01	5.616592e-01
NC_000962.3	463	1076689	0	A	T	0.042	-3.154594e+02	2.448092e+02	8.125250e-01	1.978399e-01
NC_000962.3	464	1076880	0	A	T	0.042	-3.154594e+02	2.448092e+02	8.125250e-01	1.978399e-01
NC_000962.3	465	1077312	0	A	T	0.497	2.972595e+01	1.441440e+02	7.941440e-01	8.366582e-01
NC_000962.3	466	1079927	0	A	T	0.497	-1.367514e+02	1.191670e+02	7.992141e-01	2.514264e-01
NC_000962.3	467	1080192	0	A	T	0.043	-1.004803e+02	1.705793e+02	8.111420e-01	5.559596e-01
NC_000962.3	5885	1080528	0	A	T	0.112	-5.739356e+01	1.132306e+02	8.064555e-01	6.123564e-01
NC_000962.3	468	1081681	0	A	T	0.499	3.663326e+01	2.287686e+02	7.937243e-01	8.728094e-01
NC_000962.3	2865	1082445	0	A	T	0.021	-4.302345e+01	1.172579e+02	7.950032e-01	7.137622e-01
NC_000962.3	4711	1083654	0	A	T	0.044	-1.629826e+02	1.826869e+02	7.833764e-01	3.725329e-01
NC_000962.3	2016	1085028	0	A	T	0.012	4.913401e+01	2.160622e+02	8.124309e-01	8.201543e-01
NC_000962.3	469	1087193	0	A	T	0.476	2.929280e+01	1.227913e+02	8.025540e-01	8.114978e-01
NC_000962.3	2399	1087279	0	A	T	0.145	9.408365e+01	9.281836e+01	7.873331e-01	3.110053e-01
NC_000962.3	5278	1088245	0	A	T	0.025	9.672072e+01	1.990557e+02	8.062870e-01	6.271469e-01
NC_000962.3	6274	1090172	0	A	T	0.028	-1.212958e+02	1.641104e+02	7.877788e-01	4.600140e-01
NC_000962.3	470	1090189	0	A	T	0.043	1.346993e+02	2.173777e+02	8.092490e-01	5.356268e-01
NC_000962.3	4193	1090292	0	A	T	0.015	-1.734425e+02	2.454276e+02	8.029192e-01	4.799217e-01
NC_000962.3	5886	1091253	0	A	T	0.106	9.846676e+00	5.631007e+01	7.993876e-01	8.612211e-01
NC_000962.3	15652	1091811	0	A	T	0.022	1.021891e+02	6.810144e+01	7.419120e-01	1.337918e-01
NC_000962.3	4194	1092341	0	A	T	0.158	-1.173885e+02	1.167381e+02	7.938938e-01	3.148669e-01
NC_000962.3	2400	1093322	0	A	T	0.232	-9.356617e+01	1.022914e+02	8.058457e-01	3.605700e-01
NC_000962.3	471	1093406	0	A	T	0.493	3.538936e+00	9.848438e+01	7.936009e-01	9.713422e-01
NC_000962.3	2401	1093907	0	A	T	0.157	-1.519665e+00	2.140505e+01	7.842454e-01	9.434155e-01
NC_000962.3	2402	1093928	0	A	T	0.385	1.600761e+01	2.407949e+01	8.067595e-01	5.063443e-01
NC_000962.3	4715	1093970	0	A	T	0.129	-2.154120e+01	2.085916e+01	7.824471e-01	3.019971e-01
NC_000962.3	37694	1094003	0	A	T	0.033	-5.937892e+01	3.497616e+01	7.589959e-01	8.987837e-02
NC_000962.3	6700	1094472	0	A	T	0.011	2.282630e+01	6.525074e+01	7.895381e-01	7.265447e-01
NC_000962.3	7144	1095364	0	A	T	0.014	3.733496e+01	6.143307e+01	7.887125e-01	5.435029e-01
NC_000962.3	13338	1095644	0	A	T	0.036	1.887374e+02	7.705943e+01	7.195297e-01	1.448755e-02
NC_000962.3	22984	1095661	0	A	T	0.023	-2.283030e+01	7.425885e+01	7.765284e-01	7.585713e-01
NC_000962.3	37208	1095687	0	A	T	0.025	-5.254995e+01	9.332414e+01	7.725944e-01	5.735002e-01
NC_000962.3	38429	1096002	0	A	T	0.035	4.369017e+01	3.779822e+01	7.498974e-01	2.480087e-01
NC_000962.3	6581	1096023	0	A	T	0.013	1.146877e+02	5.584301e+01	7.702378e-01	4.026119e-02
NC_000962.3	7813	1096157	0	A	T	0.097	2.945029e+01	3.169168e+01	7.910919e-01	3.529723e-01
NC_000962.3	2867	1096205	0	A	T	0.196	-2.622084e+01	2.355825e+01	7.658908e-01	2.659686e-01
NC_000962.3	4716	1096299	0	A	T	0.080	1.086042e+01	3.067670e+01	7.840934e-01	7.233928e-01
NC_000962.3	6801	1096323	0	A	T	0.046	3.351558e+01	3.923973e+01	7.633666e-01	3.932425e-01
NC_000962.3	6992	1096398	0	A	T	0.094	-6.546490e+01	2.700524e+01	7.031044e-01	1.552173e-02
NC_000962.3	2404	1096470	0	A	T	0.026	2.440511e+01	4.260075e+01	7.849433e-01	5.668557e-01
NC_000962.3	473	1096508	0	A	T	0.207	2.274838e+01	2.795869e+01	8.007543e-01	4.160448e-01
NC_000962.3	4195	1096567	0	A	T	0.223	2.066071e+01	3.662017e+01	7.855357e-01	5.727527e-01
NC_000962.3	474	1096633	0	A	T	0.445	-1.746431e+01	4.569516e+01	7.844776e-01	7.024009e-01
NC_000962.3	475	1097220	0	A	T	0.042	-8.334667e+01	2.456836e+02	8.069538e-01	7.344977e-01
NC_000962.3	476	1097442	0	A	T	0.042	-3.154594e+02	2.448092e+02	8.125250e-01	1.978399e-01
NC_000962.3	477	1098523	0	A	T	0.043	1.346993e+02	2.173777e+02	8.092490e-01	5.356268e-01
NC_000962.3	3290	1098999	0	A	T	0.024	-9.888952e+00	1.554913e+02	8.076575e-01	9.493030e-01
NC_000962.3	478	1099058	0	A	T	0.042	-8.334667e+01	2.456836e+02	8.069538e-01	7.344977e-01
NC_000962.3	479	1100234	0	A	T	0.497	1.852603e+02	1.954314e+02	8.012697e-01	3.433825e-01
NC_000962.3	6278	1101833	0	A	T	0.028	-1.081963e+02	1.714719e+02	7.954774e-01	5.281951e-01
NC_000962.3	6279	1101898	0	A	T	0.023	-6.992436e+01	1.052389e+02	7.895700e-01	5.065666e-01
NC_000962.3	10055	1101923	0	A	T	0.012	-6.143791e+01	2.046236e+02	8.091429e-01	7.640506e-01
NC_000962.3	480	1102117	0	A	T	0.042	-3.353777e+02	1.688098e+02	8.141256e-01	4.722802e-02
NC_000962.3	481	1102468	0	A	T	0.042	-7.184389e+01	2.146065e+02	8.026613e-01	7.378691e-01
NC_000962.3	482	1102646	0	A	T	0.042	-3.154594e+02	2.448092e+02	8.125250e-01	1.978399e-01
NC_000962.3	4196	1102788	0	A	T	0.015	-2.474610e+02	2.435916e+02	7.912347e-01	3.099318e-01
NC_000962.3	4717	1102901	0	A	T	0.044	3.512572e+00	1.649228e+02	8.018927e-01	9.830120e-01
NC_000962.3	2405	1103249	0	A	T	0.231	-7.813635e+00	9.685174e+01	8.024940e-01	9.357157e-01
NC_000962.3	483	1103656	0	A	T	0.040	7.831372e+01	1.656013e+02	8.050703e-01	6.363847e-01
NC_000962.3	484	1104690	0	A	T	0.043	1.346993e+02	2.173777e+02	8.092490e-01	5.356268e-01
NC_000962.3	6583	1104931	0	A	T	0.016	6.246029e+01	9.939332e+01	8.022964e-01	5.298764e-01
NC_000962.3	485	1105686	0	A	T	0.039	1.357395e+02	1.597988e+02	8.092226e-01	3.958412e-01
NC_000962.3	486	1106422	0	A	T	0.473	1.171363e+01	9.524974e+01	7.962569e-01	9.021493e-01
NC_000962.3	8197	1106649	0	A	T	0.022	-1.338120e+02	1.435287e+02	7.792784e-01	3.514074e-01
NC_000962.3	4197	1106877	0	A	T	0.015	-2.474610e+02	2.435916e+02	7.912347e-01	3.099318e-01
NC_000962.3	2406	1107434	0	A	T	0.232	2.226966e+01	1.007893e+02	8.100142e-01	8.251747e-01
NC_000962.3	2407	1107917	0	A	T	0.231	-7.821034e+01	1.036965e+02	8.026155e-01	4.508939e-01
NC_000962.3	487	1107940	0	A	T	0.042	9.986331e+01	1.930725e+02	8.079012e-01	6.051093e-01
NC_000962.3	488	1108521	0	A	T	0.039	1.357395e+02	1.597988e+02	8.092226e-01	3.958412e-01
NC_000962.3	4718	1108606	0	A	T	0.011	-1.028320e+02	1.013703e+02	7.781339e-01	3.106296e-01
NC_000962.3	489	1109975	0	A	T	0.497	2.754414e+02	2.014393e+02	7.960139e-01	1.718199e-01
NC_000962.3	2018	1111553	0	A	T	0.012	4.913401e+01	2.160622e+02	8.124309e-01	8.201543e-01
NC_000962.3	490	1111678	0	A	T	0.039	1.357395e+02	1.597988e+02	8.092226e-01	3.958412e-01
NC_000962.3	5887	1111826	0	A	T	0.116	1.467731e+01	1.150316e+02	8.076272e-01	8.984963e-01
NC_000962.3	5888	1111925	0	A	T	0.116	3.097193e+01	1.181594e+02	8.112792e-01	7.932833e-01
NC_000962.3	62867	1114345	0	A	T	0.012	-8.441600e+01	6.097972e+01	7.481402e-01	1.665688e-01
NC_000962.3	10471	1114466	0	A	T	0.024	-4.816465e+01	1.903120e+02	8.046652e-01	8.002568e-01
NC_000962.3	4719	1116007	0	A	T	0.043	-1.989470e+02	1.506263e+02	7.557712e-01	1.868727e-01
NC_000962.3	15824	1119939	0	A	T	0.014	-1.744355e+01	1.779535e+02	8.113712e-01	9.219337e-01
NC_000962.3	491	1126889	0	A	T	0.495	-5.622995e+01	1.238415e+02	7.992546e-01	6.498937e-01
NC_000962.3	492	1127493	0	A	T	0.042	-3.154594e+02	2.448092e+02	8.125250e-01	1.978399e-01
NC_000962.3	493	1127648	0	A	T	0.498	1.380106e+02	2.135563e+02	7.962917e-01	5.182673e-01
NC_000962.3	9061	1128145	0	A	T	0.022	-1.394829e+02	2.384553e+02	8.122337e-01	5.587184e-01
NC_000962.3	2870	1130526	0	A	T	0.022	-8.289405e+01	1.137021e+02	7.995155e-01	4.661453e-01
NC_000962.3	3291	1132368	0	A	T	0.034	-2.650637e+01	1.134303e+02	8.052600e-01	8.152817e-01
NC_000962.3	2408	1133379	0	A	T	0.062	-3.275592e+01	9.077407e+01	7.975581e-01	7.182875e-01
NC_000962.3	4199	1133752	0	A	T	0.013	1.643458e+02	2.474011e+02	8.020742e-01	5.066597e-01
NC_000962.3	5889	1135251	0	A	T	0.117	-1.606585e+01	1.177672e+02	8.047075e-01	8.915166e-01
NC_000962.3	9062	1137732	0	A	T	0.022	-1.394829e+02	2.384553e+02	8.122337e-01	5.587184e-01
NC_000962.3	4200	1140653	0	A	T	0.013	1.643458e+02	2.474011e+02	8.020742e-01	5.066597e-01
NC_000962.3	2020	1141362	0	A	T	0.012	4.913401e+01	2.160622e+02	8.124309e-01	8.201543e-01
NC_000962.3	2409	1141442	0	A	T	0.018	8.917708e+01	1.433103e+02	7.886984e-01	5.339099e-01
NC_000962.3	2410	1142266	0	A	T	0.231	-4.863182e+01	9.658751e+01	8.082658e-01	6.147244e-01
NC_000962.3	495	1144585	0	A	T	0.043	1.346993e+02	2.173777e+02	8.092490e-01	5.356268e-01
NC_000962.3	2411	1144664	0	A	T	0.147	8.954403e+00	7.988452e+01	7.960739e-01	9.107732e-01
NC_000962.3	496	1145848	0	A	T	0.042	-3.878787e+02	1.829718e+02	8.252987e-01	3.426350e-02
NC_000962.3	5280	1146605	0	A	T	0.025	7.420137e+01	1.843175e+02	8.064029e-01	6.873485e-01
NC_000962.3	4201	1147252	0	A	T	0.013	1.643458e+02	2.474011e+02	8.020742e-01	5.066597e-01
NC_000962.3	4202	1148255	0	A	T	0.157	-1.409755e+02	1.128653e+02	7.883650e-01	2.119377e-01
NC_000962.3	497	1148259	0	A	T	0.042	-4.975445e+01	1.726140e+02	8.009733e-01	7.732223e-01
NC_000962.3	10472	1148603	0	A	T	0.023	-1.808014e+02	1.798671e+02	7.972281e-01	3.150482e-01
NC_000962.3	498	1148930	0	A	T	0.039	1.357395e+02	1.597988e+02	8.092226e-01	3.958412e-01
NC_000962.3	499	1149551	0	A	T	0.476	1.230738e+01	1.255077e+02	8.058096e-01	9.219038e-01
NC_000962.3	8198	1150143	0	A	T	0.022	-7.104429e+01	1.292776e+02	7.822912e-01	5.827528e-01
NC_000962.3	500	1150585	0	A	T	0.479	-7.549937e+01	1.013982e+02	7.793394e-01	4.566999e-01
NC_000962.3	501	1151054	0	A	T	0.042	-8.334667e+01	2.456836e+02	8.069538e-01	7.344977e-01
NC_000962.3	5890	1153676	0	A	T	0.117	-1.606585e+01	1.177672e+02	8.047075e-01	8.915166e-01
NC_000962.3	2021	1154646	0	A	T	0.014	-3.735135e+01	1.230703e+02	7.975572e-01	7.615756e-01
NC_000962.3	3293	1154881	0	A	T	0.025	7.373830e+00	1.497846e+02	8.071735e-01	9.607463e-01
NC_000962.3	3294	1157549	0	A	T	0.024	-9.888952e+00	1.554913e+02	8.076575e-01	9.493030e-01
NC_000962.3	10473	1159162	0	A	T	0.027	2.086426e+01	1.249760e+02	7.956118e-01	8.674464e-01
NC_000962.3	4204	1160660	0	A	T	0.021	-3.526759e+01	7.128117e+01	7.829954e-01	6.208738e-01
NC_000962.3	4722	1161327	0	A	T	0.044	-6.604250e+01	1.948296e+02	7.982510e-01	7.346998e-01
NC_000962.3	2414	1162274	0	A	T	0.144	6.371292e+01	8.580556e+01	8.010912e-01	4.579439e-01
NC_000962.3	503	1163134	0	A	T	0.497	1.688504e+02	1.764731e+02	7.918963e-01	3.388985e-01
NC_000962.3	15826	1163528	0	A	T	0.014	-1.744355e+01	1.779535e+02	8.113712e-01	9.219337e-01
NC_000962.3	9065	1164081	0	A	T	0.022	-1.394829e+02	2.384553e+02	8.122337e-01	5.587184e-01
NC_000962.3	504	1164336	0	A	T	0.198	9.395397e+00	1.020942e+02	8.072498e-01	9.266953e-01
NC_000962.3	4205	1164361	0	A	T	0.041	-2.414915e+01	1.298484e+02	8.000906e-01	8.524988e-01
NC_000962.3	2415	1164571	0	A	T	0.191	-7.102041e+00	3.464478e+01	7.808646e-01	8.376173e-01
NC_000962.3	10475	1165432	0	A	T	0.019	-2.696778e+01	9.425356e+01	7.815673e-01	7.748463e-01
NC_000962.3	505	1165522	0	A	T	0.497	-1.888008e+02	1.203687e+02	7.348914e-01	1.170783e-01
NC_000962.3	2416	1167647	0	A	T	0.110	-1.777115e+01	9.347136e+01	7.980037e-01	8.492508e-01
NC_000962.3	506	1168010	0	A	T	0.042	-3.154594e+02	2.448092e+02	8.125250e-01	1.978399e-01
NC_000962.3	4723	1168188	0	A	T	0.044	-1.629826e+02	1.826869e+02	7.833764e-01	3.725329e-01
NC_000962.3	8199	1168701	0	A	T	0.016	9.703455e+01	2.056618e+02	7.895127e-01	6.371617e-01
NC_000962.3	508	1168776	0	A	T	0.042	-8.334667e+01	2.456836e+02	8.069538e-01	7.344977e-01
NC_000962.3	10476	1169152	0	A	T	0.023	7.023641e+01	1.787928e+02	8.124738e-01	6.945243e-01
NC_000962.3	3730	1169447	0	A	T	0.023	2.714497e+01	4.368872e+01	7.762051e-01	5.345273e-01
NC_000962.3	5281	1170821	0	A	T	0.025	9.672072e+01	1.990557e+02	8.062870e-01	6.271469e-01
NC_000962.3	509	1172085	0	A	T	0.042	-3.154594e+02	2.448092e+02	8.125250e-01	1.978399e-01
NC_000962.3	510	1173750	0	A	T	0.041	-1.814850e+02	1.723480e+02	7.941895e-01	2.925903e-01
NC_000962.3	511	1175343	0	A	T	0.042	-8.334667e+01	2.456836e+02	8.069538e-01	7.344977e-01
NC_000962.3	10478	1175762	0	A	T	0.024	-4.816465e+01	1.903120e+02	8.046652e-01	8.002568e-01
NC_000962.3	512	1177157	0	A	T	0.039	7.326909e+01	1.347791e+02	7.933905e-01	5.868226e-01
NC_000962.3	2417	1177994	0	A	T	0.145	1.532859e+01	9.709618e+01	8.015447e-01	8.745912e-01
NC_000962.3	514	1178116	0	A	T	0.434	-2.588417e+01	7.400084e+01	8.088525e-01	7.265763e-01
NC_000962.3	5282	1179375	0	A	T	0.025	9.672072e+01	1.990557e+02	8.062870e-01	6.271469e-01
NC_000962.3	8200	1180866	0	A	T	0.015	2.901797e+02	1.730029e+02	7.830866e-01	9.379634e-02
NC_000962.3	10058	1182685	0	A	T	0.012	-6.143791e+01	2.046236e+02	8.091429e-01	7.640506e-01
NC_000962.3	5891	1183149	0	A	T	0.087	-1.571370e+00	8.342727e+01	8.050711e-01	9.849764e-01
NC_000962.3	5283	1183662	0	A	T	0.025	9.672072e+01	1.990557e+02	8.062870e-01	6.271469e-01
NC_000962.3	9067	1185934	0	A	T	0.022	-1.394829e+02	2.384553e+02	8.122337e-01	5.587184e-01
NC_000962.3	38432	1188807	0	A	T	0.011	4.102976e+00	1.291148e+02	7.908675e-01	9.746557e-01
NC_000962.3	43714	1188906	0	A	T	0.019	-5.523050e+01	9.734243e+01	7.829217e-01	5.705819e-01
NC_000962.3	37974	1189586	0	A	T	0.013	5.420722e+01	5.737049e+01	7.786526e-01	3.449590e-01
NC_000962.3	36950	1189699	0	A	T	0.067	9.943814e+00	2.738462e+01	7.802863e-01	7.165949e-01
NC_000962.3	36952	1189773	0	A	T	0.040	-1.737324e+01	3.588842e+01	7.897455e-01	6.284284e-01
NC_000962.3	515	1190093	0	A	T	0.411	1.345999e+01	5.790346e+01	7.959482e-01	8.162319e-01
NC_000962.3	2418	1190154	0	A	T	0.146	2.756969e+01	9.650595e+01	7.996582e-01	7.751838e-01
NC_000962.3	4206	1190172	0	A	T	0.013	1.643458e+02	2.474011e+02	8.020742e-01	5.066597e-01
NC_000962.3	36953	1191358	0	A	T	0.053	6.113010e-01	4.027920e+01	7.854419e-01	9.878943e-01
NC_000962.3	38293	1191462	0	A	T	0.029	-6.115111e+01	3.917778e+01	7.470690e-01	1.188749e-01
NC_000962.3	38434	1191497	0	A	T	0.010	3.454258e+01	6.295156e+01	7.941308e-01	5.833231e-01
NC_000962.3	3296	1191817	0	A	T	0.022	1.429142e+02	6.088199e+01	8.116319e-01	1.910068e-02
NC_000962.3	4207	1192042	0	A	T	0.013	1.643458e+02	2.474011e+02	8.020742e-01	5.066597e-01
NC_000962.3	5284	1193353	0	A	T	0.025	7.420137e+01	1.843175e+02	8.064029e-01	6.873485e-01
NC_000962.3	4208	1193927	0	A	T	0.013	1.643458e+02	2.474011e+02	8.020742e-01	5.066597e-01
NC_000962.3	4209	1195463	0	A	T	0.013	1.643458e+02	2.474011e+02	8.020742e-01	5.066597e-01
NC_000962.3	516	1197157	0	A	T	0.041	-2.415940e+02	1.501288e+02	7.765653e-01	1.078806e-01
NC_000962.3	2419	1199547	0	A	T	0.231	-6.897210e+01	9.734604e+01	8.031602e-01	4.787856e-01
NC_000962.3	517	1200418	0	A	T	0.473	8.236786e+00	9.979790e+01	8.030955e-01	9.342382e-01
NC_000962.3	518	1201581	0	A	T	0.042	-7.184389e+01	2.146065e+02	8.026613e-01	7.378691e-01
NC_000962.3	6285	1205269	0	A	T	0.028	-1.081963e+02	1.714719e+02	7.954774e-01	5.281951e-01
NC_000962.3	519	1211369	0	A	T	0.043	1.346993e+02	2.173777e+02	8.092490e-01	5.356268e-01
NC_000962.3	4724	1211542	0	A	T	0.045	-1.601204e+02	1.703491e+02	7.881357e-01	3.474694e-01
NC_000962.3	5707	1211982	0	A	T	0.040	-3.078212e+01	1.013872e+02	7.959309e-01	7.614889e-01
NC_000962.3	2420	1212076	0	A	T	0.227	5.213553e+01	6.723452e+01	8.357678e-01	4.382714e-01
NC_000962.3	520	1212432	0	A	T	0.039	-7.758023e+01	1.096947e+02	7.771581e-01	4.795849e-01
NC_000962.3	5285	1212829	0	A	T	0.021	1.087257e+02	9.900003e+01	7.762670e-01	2.723664e-01
NC_000962.3	15828	1213045	0	A	T	0.022	-2.307982e+01	2.173259e+02	8.117326e-01	9.154458e-01
NC_000962.3	22601	1213655	0	A	T	0.035	6.145555e+01	6.957116e+01	7.906603e-01	3.772620e-01
NC_000962.3	44379	1213693	0	A	T	0.012	-1.118277e+02	5.181741e+01	7.819285e-01	3.115833e-02
NC_000962.3	45359	1213713	0	A	T	0.016	2.795967e+01	4.663117e+01	7.763332e-01	5.489151e-01
NC_000962.3	47169	1213732	0	A	T	0.024	-3.827011e+00	3.860597e+01	7.789537e-01	9.210550e-01
NC_000962.3	37209	1213734	0	A	T	0.037	-5.637455e+00	3.192468e+01	7.834981e-01	8.598695e-01
NC_000962.3	521	1215105	0	A	T	0.042	-8.334667e+01	2.456836e+02	8.069538e-01	7.344977e-01
NC_000962.3	522	1215742	0	A	T	0.042	-3.154594e+02	2.448092e+02	8.125250e-01	1.978399e-01
NC_000962.3	10927	1217065	0	A	T	0.039	-7.110745e+01	1.085283e+02	7.809350e-01	5.124926e-01
NC_000962.3	523	1217157	0	A	T	0.039	1.343717e+02	1.019673e+02	8.053405e-01	1.878773e-01
NC_000962.3	43411	1217757	0	A	T	0.011	-3.349083e+00	5.987778e+01	7.804076e-01	9.554072e-01
NC_000962.3	18698	1218301	0	A	T	0.107	-1.060495e+02	6.504174e+01	7.695420e-01	1.033163e-01
NC_000962.3	524	1218658	0	A	T	0.041	-2.072445e+02	1.499507e+02	7.887330e-01	1.672567e-01
NC_000962.3	3298	1218737	0	A	T	0.228	-1.355204e+01	8.060661e+01	7.916455e-01	8.665186e-01
NC_000962.3	525	1218896	0	A	T	0.039	1.357395e+02	1.597988e+02	8.092226e-01	3.958412e-01
NC_000962.3	9848	1218985	0	A	T	0.013	5.720420e+01	1.413535e+02	7.823739e-01	6.857932e-01
NC_000962.3	8201	1219289	0	A	T	0.016	-2.744368e+01	2.513611e+02	8.151430e-01	9.130815e-01
NC_000962.3	7394	1219683	0	A	T	0.014	1.379528e+02	1.613464e+02	7.891494e-01	3.927518e-01
NC_000962.3	526	1220680	0	A	T	0.499	3.617921e+02	4.275902e+02	7.976754e-01	3.976903e-01
NC_000962.3	8202	1221890	0	A	T	0.016	-2.744368e+01	2.513611e+02	8.151430e-01	9.130815e-01
NC_000962.3	527	1224367	0	A	T	0.451	1.099986e+02	3.187740e+01	6.020281e-01	5.827147e-04
NC_000962.3	5892	1226777	0	A	T	0.086	5.106878e+01	8.177193e+01	7.952093e-01	5.324250e-01
NC_000962.3	2874	1227217	0	A	T	0.021	-7.336662e+01	1.106718e+02	7.976071e-01	5.075352e-01
NC_000962.3	528	1227830	0	A	T	0.042	-8.334667e+01	2.456836e+02	8.069538e-01	7.344977e-01
NC_000962.3	529	1230778	0	A	T	0.043	1.346993e+02	2.173777e+02	8.092490e-01	5.356268e-01
NC_000962.3	4211	1231587	0	A	T	0.017	-5.559230e+00	1.663091e+02	8.007843e-01	9.733407e-01
NC_000962.3	5893	1232037	0	A	T	0.112	-9.064582e+01	1.158973e+02	8.044316e-01	4.343295e-01
NC_000962.3	14026	1232867	0	A	T	0.045	3.786490e+01	1.027426e+02	8.127582e-01	7.125482e-01
NC_000962.3	5894	1234262	0	A	T	0.112	-9.064582e+01	1.158973e+02	8.044316e-01	4.343295e-01
NC_000962.3	15829	1236460	0	A	T	0.014	-1.744355e+01	1.779535e+02	8.113712e-01	9.219337e-01
NC_000962.3	4212	1237562	0	A	T	0.015	-1.734425e+02	2.454276e+02	8.029192e-01	4.799217e-01
NC_000962.3	10479	1240483	0	A	T	0.023	-1.808014e+02	1.798671e+02	7.972281e-01	3.150482e-01
NC_000962.3	3299	1241193	0	A	T	0.020	-3.066717e+01	1.313684e+02	7.972634e-01	8.154648e-01
NC_000962.3	4213	1244655	0	A	T	0.015	-1.734425e+02	2.454276e+02	8.029192e-01	4.799217e-01
NC_000962.3	7396	1246080	0	A	T	0.014	1.379528e+02	1.613464e+02	7.891494e-01	3.927518e-01
NC_000962.3	10480	1248059	0	A	T	0.026	7.944513e+01	1.281411e+02	7.843641e-01	5.354123e-01
NC_000962.3	531	1248382	0	A	T	0.043	1.346993e+02	2.173777e+02	8.092490e-01	5.356268e-01
NC_000962.3	532	1248936	0	A	T	0.043	1.346993e+02	2.173777e+02	8.092490e-01	5.356268e-01
NC_000962.3	533	1248978	0	A	T	0.479	6.308031e+01	1.107562e+02	7.888937e-01	5.691170e-01
NC_000962.3	2022	1249019	0	A	T	0.012	4.913401e+01	2.160622e+02	8.124309e-01	8.201543e-01
NC_000962.3	2023	1249360	0	A	T	0.012	4.913401e+01	2.160622e+02	8.124309e-01	8.201543e-01
NC_000962.3	534	1250340	0	A	T	0.042	-4.756888e+01	1.605473e+02	7.994575e-01	7.670691e-01
NC_000962.3	535	1251199	0	A	T	0.198	3.768387e+00	9.955969e+01	8.049647e-01	9.698145e-01
NC_000962.3	8204	1251955	0	A	T	0.022	-1.338120e+02	1.435287e+02	7.792784e-01	3.514074e-01
NC_000962.3	536	1252054	0	A	T	0.042	-3.154594e+02	2.448092e+02	8.125250e-01	1.978399e-01
NC_000962.3	537	1252164	0	A	T	0.198	-3.271880e+01	1.017650e+02	8.018694e-01	7.478892e-01
NC_000962.3	538	1254562	0	A	T	0.042	-4.756888e+01	1.605473e+02	7.994575e-01	7.670691e-01
NC_000962.3	3300	1254588	0	A	T	0.018	1.282089e+02	1.455601e+02	8.168779e-01	3.786409e-01
NC_000962.3	10481	1255038	0	A	T	0.018	-6.930595e+01	8.658002e+01	7.898161e-01	4.236217e-01
NC_000962.3	6702	1256338	0	A	T	0.031	3.220339e+01	6.397118e+01	8.092661e-01	6.147914e-01
NC_000962.3	4214	1256806	0	A	T	0.038	-3.051627e+01	1.516493e+02	8.025583e-01	8.405606e-01
NC_000962.3	3304	1259624	0	A	T	0.024	-9.888952e+00	1.554913e+02	8.076575e-01	9.493030e-01
NC_000962.3	9071	1262621	0	A	T	0.022	3.432870e+01	1.845846e+02	8.030383e-01	8.524999e-01
NC_000962.3	6286	1264981	0	A	T	0.028	-1.081963e+02	1.714719e+02	7.954774e-01	5.281951e-01
NC_000962.3	546	1265070	0	A	T	0.039	1.357395e+02	1.597988e+02	8.092226e-01	3.958412e-01
NC_000962.3	9072	1265259	0	A	T	0.022	-1.394829e+02	2.384553e+02	8.122337e-01	5.587184e-01
NC_000962.3	10482	1266347	0	A	T	0.023	-7.427631e+01	1.838611e+02	8.027341e-01	6.863140e-01
NC_000962.3	5899	1269300	0	A	T	0.019	7.281009e+01	6.329626e+01	7.964983e-01	2.502947e-01
NC_000962.3	6288	1271873	0	A	T	0.010	1.035161e+02	8.014742e+01	8.057289e-01	1.968063e-01
NC_000962.3	2421	1272010	0	A	T	0.145	2.998237e+01	9.881821e+01	8.001203e-01	7.616415e-01
NC_000962.3	2875	1273071	0	A	T	0.021	-6.235430e+01	1.181767e+02	8.005573e-01	5.978698e-01
NC_000962.3	548	1273251	0	A	T	0.043	1.346993e+02	2.173777e+02	8.092490e-01	5.356268e-01
NC_000962.3	8206	1274335	0	A	T	0.022	-1.338120e+02	1.435287e+02	7.792784e-01	3.514074e-01
NC_000962.3	549	1275957	0	A	T	0.198	-7.023580e+01	9.634856e+01	7.973842e-01	4.661881e-01
NC_000962.3	8207	1276005	0	A	T	0.015	2.901797e+02	1.730029e+02	7.830866e-01	9.379634e-02
NC_000962.3	4726	1276321	0	A	T	0.121	-1.525238e+01	5.881513e+01	7.901698e-01	7.954363e-01
NC_000962.3	4727	1276340	0	A	T	0.124	7.089662e+00	5.699303e+01	7.923852e-01	9.010275e-01
NC_000962.3	4728	1276414	0	A	T	0.016	-1.624868e+02	1.058359e+02	7.973680e-01	1.250356e-01
NC_000962.3	4218	1276432	0	A	T	0.090	-2.528138e+01	3.295025e+01	7.580073e-01	4.431098e-01
NC_000962.3	550	1276588	0	A	T	0.187	3.185907e+01	3.837869e+01	7.895680e-01	4.066683e-01
NC_000962.3	10242	1276683	0	A	T	0.011	1.737745e+01	7.318986e+01	7.848108e-01	8.123724e-01
NC_000962.3	6289	1276860	0	A	T	0.026	3.187417e+01	5.061958e+01	7.811073e-01	5.290484e-01
NC_000962.3	24979	1276866	0	A	T	0.019	2.219781e+02	5.456223e+01	7.083993e-01	5.110215e-05
NC_000962.3	4219	1276931	0	A	T	0.015	-2.474610e+02	2.435916e+02	7.912347e-01	3.099318e-01
NC_000962.3	2028	1276938	0	A	T	0.084	-4.138139e+01	3.964714e+01	7.772197e-01	2.968587e-01
NC_000962.3	8208	1277730	0	A	T	0.017	-2.344608e+00	1.792451e+02	7.969320e-01	9.895662e-01
NC_000962.3	2029	1277870	0	A	T	0.419	-6.068237e+01	4.372091e+01	7.767793e-01	1.654641e-01
NC_000962.3	5288	1277871	0	A	T	0.025	7.420137e+01	1.843175e+02	8.064029e-01	6.873485e-01
NC_000962.3	552	1281118	0	A	T	0.498	5.658842e+01	2.115295e+02	8.032872e-01	7.891242e-01
NC_000962.3	3305	1281443	0	A	T	0.056	-1.499576e+02	1.282998e+02	7.966698e-01	2.427621e-01
NC_000962.3	553	1281771	0	A	T	0.043	1.346993e+02	2.173777e+02	8.092490e-01	5.356268e-01
NC_000962.3	2030	1284616	0	A	T	0.012	4.913401e+01	2.160622e+02	8.124309e-01	8.201543e-01
NC_000962.3	554	1285001	0	A	T	0.042	-3.154594e+02	2.448092e+02	8.125250e-01	1.978399e-01
NC_000962.3	4729	1285148	0	A	T	0.044	-6.604250e+01	1.948296e+02	7.982510e-01	7.346998e-01
NC_000962.3	555	1286766	0	A	T	0.038	-8.504500e+01	1.267109e+02	7.972157e-01	5.022662e-01
NC_000962.3	10483	1288084	0	A	T	0.025	4.407138e+01	1.722395e+02	8.048013e-01	7.981022e-01
NC_000962.3	556	1288698	0	A	T	0.042	-3.154594e+02	2.448092e+02	8.125250e-01	1.978399e-01
NC_000962.3	15831	1288948	0	A	T	0.014	-1.744355e+01	1.779535e+02	8.113712e-01	9.219337e-01
NC_000962.3	6290	1290326	0	A	T	0.028	-1.212958e+02	1.641104e+02	7.877788e-01	4.600140e-01
NC_000962.3	5289	1290337	0	A	T	0.025	9.672072e+01	1.990557e+02	8.062870e-01	6.271469e-01
NC_000962.3	4730	1291061	0	A	T	0.011	-1.028320e+02	1.013703e+02	7.781339e-01	3.106296e-01
NC_000962.3	557	1292102	0	A	T	0.465	6.647054e+01	5.907962e+01	8.180693e-01	2.608182e-01
NC_000962.3	4221	1292464	0	A	T	0.158	-1.173885e+02	1.167381e+02	7.938938e-01	3.148669e-01
NC_000962.3	558	1293333	0	A	T	0.039	1.357395e+02	1.597988e+02	8.092226e-01	3.958412e-01
NC_000962.3	4731	1293381	0	A	T	0.011	-1.604073e+02	9.747180e+01	7.740098e-01	1.001462e-01
NC_000962.3	4222	1294222	0	A	T	0.013	1.643458e+02	2.474011e+02	8.020742e-01	5.066597e-01
NC_000962.3	3307	1297327	0	A	T	0.057	-1.331453e+02	1.263160e+02	7.999104e-01	2.921094e-01
NC_000962.3	3308	1297999	0	A	T	0.056	-1.499576e+02	1.282998e+02	7.966698e-01	2.427621e-01
NC_000962.3	5290	1299096	0	A	T	0.024	8.275271e+01	1.337859e+02	7.840769e-01	5.363576e-01
NC_000962.3	9075	1299262	0	A	T	0.022	-2.307982e+01	2.173259e+02	8.117326e-01	9.154458e-01
NC_000962.3	559	1299305	0	A	T	0.042	-3.154594e+02	2.448092e+02	8.125250e-01	1.978399e-01
NC_000962.3	7398	1301739	0	A	T	0.014	1.379528e+02	1.613464e+02	7.891494e-01	3.927518e-01
NC_000962.3	4732	1301959	0	A	T	0.044	-1.629826e+02	1.826869e+02	7.833764e-01	3.725329e-01
NC_000962.3	10060	1302920	0	A	T	0.012	-6.143791e+01	2.046236e+02	8.091429e-01	7.640506e-01
NC_000962.3	4223	1302954	0	A	T	0.013	1.643458e+02	2.474011e+02	8.020742e-01	5.066597e-01
NC_000962.3	43601	1305593	0	A	T	0.026	3.502265e+01	4.233568e+01	7.650985e-01	4.082881e-01
NC_000962.3	560	1306259	0	A	T	0.196	3.610973e+01	8.078479e+01	8.067199e-01	6.549821e-01
NC_000962.3	4733	1306521	0	A	T	0.011	-1.028320e+02	1.013703e+02	7.781339e-01	3.106296e-01
NC_000962.3	561	1307598	0	A	T	0.431	2.720148e+01	8.878658e+01	8.047807e-01	7.593877e-01
NC_000962.3	2031	1313338	0	A	T	0.199	-1.029338e+01	1.767209e+01	7.691891e-01	5.603855e-01
NC_000962.3	2032	1313338	0	A	T	0.074	-7.749679e+01	2.467222e+01	5.850782e-01	1.733212e-03
NC_000962.3	562	1315191	0	A	T	0.499	-1.179847e+02	3.883499e+02	7.966291e-01	7.613361e-01
NC_000962.3	563	1315884	0	A	T	0.495	-1.408101e+02	1.106496e+02	7.696553e-01	2.034659e-01
NC_000962.3	564	1317655	0	A	T	0.042	-8.334667e+01	2.456836e+02	8.069538e-01	7.344977e-01
NC_000962.3	5291	1322171	0	A	T	0.025	9.672072e+01	1.990557e+02	8.062870e-01	6.271469e-01
NC_000962.3	2422	1322670	0	A	T	0.060	3.072305e+00	9.518758e+01	8.022928e-01	9.742582e-01
NC_000962.3	565	1322741	0	A	T	0.042	-3.154594e+02	2.448092e+02	8.125250e-01	1.978399e-01
NC_000962.3	2423	1324724	0	A	T	0.145	9.103406e+01	9.931142e+01	7.932920e-01	3.595473e-01
NC_000962.3	4734	1327550	0	A	T	0.044	-6.604250e+01	1.948296e+02	7.982510e-01	7.346998e-01
NC_000962.3	566	1327890	0	A	T	0.472	3.765998e+01	8.357592e+01	7.966963e-01	6.523705e-01
NC_000962.3	567	1328687	0	A	T	0.496	-1.550280e+02	1.468324e+02	7.892010e-01	2.913092e-01
NC_000962.3	568	1329234	0	A	T	0.042	-8.334667e+01	2.456836e+02	8.069538e-01	7.344977e-01
NC_000962.3	10484	1329570	0	A	T	0.026	1.530831e+02	1.450725e+02	8.137860e-01	2.915823e-01
NC_000962.3	5708	1330963	0	A	T	0.041	-6.483120e+01	1.068685e+02	7.931720e-01	5.442256e-01
NC_000962.3	10485	1331750	0	A	T	0.025	1.747601e+01	1.675905e+02	8.046422e-01	9.169697e-01
NC_000962.3	4735	1332162	0	A	T	0.044	-3.013742e+01	1.852876e+02	8.025632e-01	8.708255e-01
NC_000962.3	4736	1332920	0	A	T	0.044	-6.604250e+01	1.948296e+02	7.982510e-01	7.346998e-01
NC_000962.3	569	1333669	0	A	T	0.039	4.527537e+00	1.426531e+02	7.945518e-01	9.746873e-01
NC_000962.3	4737	1335415	0	A	T	0.044	-6.207547e+01	1.724112e+02	7.945094e-01	7.188915e-01
NC_000962.3	570	1336164	0	A	T	0.039	1.357395e+02	1.597988e+02	8.092226e-01	3.958412e-01
NC_000962.3	9080	1336425	0	A	T	0.022	-1.394829e+02	2.384553e+02	8.122337e-01	5.587184e-01
NC_000962.3	15833	1338102	0	A	T	0.013	7.380885e+01	1.632964e+02	8.011822e-01	6.513727e-01
NC_000962.3	5903	1338172	0	A	T	0.110	-9.493958e+01	8.821632e+01	7.642150e-01	2.820932e-01
NC_000962.3	9081	1338693	0	A	T	0.022	-5.536696e+01	2.218349e+02	8.128633e-01	8.029589e-01
NC_000962.3	6291	1339399	0	A	T	0.061	-5.468755e+01	4.826819e+01	8.051138e-01	2.574905e-01
NC_000962.3	5904	1339741	0	A	T	0.132	6.836137e+00	4.827185e+01	7.898254e-01	8.874109e-01
NC_000962.3	5905	1339774	0	A	T	0.123	5.718181e+00	6.221396e+01	7.908670e-01	9.267869e-01
NC_000962.3	571	1340208	0	A	T	0.062	-1.470547e+00	9.486901e+01	7.942675e-01	9.876357e-01
NC_000962.3	8210	1340256	0	A	T	0.016	6.912218e+01	1.238647e+02	7.842315e-01	5.769387e-01
NC_000962.3	10061	1340500	0	A	T	0.022	-1.259379e+02	6.687680e+01	7.834004e-01	5.997443e-02
NC_000962.3	4739	1340653	0	A	T	0.070	2.436814e+01	7.830351e+01	7.929929e-01	7.557130e-01
NC_000962.3	4740	1340657	0	A	T	0.071	-8.231528e+01	5.032703e+01	7.879709e-01	1.022387e-01
NC_000962.3	7832	1340667	0	A	T	0.029	-7.913808e+00	7.141648e+01	7.900492e-01	9.117878e-01
NC_000962.3	3309	1340688	0	A	T	0.026	-3.038647e+01	1.242307e+02	8.013722e-01	8.068190e-01
NC_000962.3	4741	1340784	0	A	T	0.047	1.298428e+02	5.888795e+01	7.958620e-01	2.768879e-02
NC_000962.3	2882	1340830	0	A	T	0.041	-8.676158e+00	4.334846e+01	7.797535e-01	8.414049e-01
NC_000962.3	2883	1340916	0	A	T	0.048	2.754687e+01	5.710848e+01	7.963330e-01	6.296562e-01
NC_000962.3	2885	1341032	0	A	T	0.024	-4.244231e+01	5.331801e+01	7.803593e-01	4.262095e-01
NC_000962.3	6298	1341044	0	A	T	0.055	5.457268e+00	4.424957e+01	7.854998e-01	9.018713e-01
NC_000962.3	6299	1341064	0	A	T	0.046	5.405699e+01	5.435387e+01	7.939241e-01	3.202033e-01
NC_000962.3	3312	1341073	0	A	T	0.023	-3.274336e+01	7.007494e+01	7.838543e-01	6.404149e-01
NC_000962.3	3734	1341083	0	A	T	0.025	5.568843e+01	6.453401e+01	7.644080e-01	3.883835e-01
NC_000962.3	4225	1341099	0	A	T	0.031	5.375173e+01	4.949037e+01	7.819119e-01	2.776962e-01
NC_000962.3	2424	1341102	0	A	T	0.173	7.737308e+01	4.395118e+01	7.957547e-01	7.864232e-02
NC_000962.3	4742	1341120	0	A	T	0.044	-2.376306e+02	1.371580e+02	7.986355e-01	8.348928e-02
NC_000962.3	2886	1341174	0	A	T	0.027	-6.249831e+01	8.502098e+01	7.826269e-01	4.624565e-01
NC_000962.3	2887	1341254	0	A	T	0.027	-9.351948e+00	8.692226e+01	7.878504e-01	9.143428e-01
NC_000962.3	2425	1341624	0	A	T	0.036	-9.659942e+01	3.291296e+01	7.128669e-01	3.412332e-03
NC_000962.3	572	1342581	0	A	T	0.239	2.361122e+01	2.803079e+01	7.933462e-01	3.998053e-01
NC_000962.3	5906	1342716	0	A	T	0.105	-6.758059e+00	6.472596e+01	7.867607e-01	9.168648e-01
NC_000962.3	5907	1342720	0	A	T	0.030	-1.157705e+02	4.062136e+01	7.283181e-01	4.462495e-03
NC_000962.3	6300	1342726	0	A	T	0.010	1.035161e+02	8.014742e+01	8.057289e-01	1.968063e-01
NC_000962.3	4743	1347448	0	A	T	0.044	-6.604250e+01	1.948296e+02	7.982510e-01	7.346998e-01
NC_000962.3	3313	1347924	0	A	T	0.025	7.373830e+00	1.497846e+02	8.071735e-01	9.607463e-01
NC_000962.3	4744	1348667	0	A	T	0.044	-1.989922e+02	1.604990e+02	7.952665e-01	2.153297e-01
NC_000962.3	2426	1349001	0	A	T	0.109	-9.246016e+01	8.958866e+01	7.783303e-01	3.022990e-01
NC_000962.3	573	1349733	0	A	T	0.041	-2.474069e+02	2.127772e+02	7.995221e-01	2.452099e-01
NC_000962.3	574	1351172	0	A	T	0.042	9.986331e+01	1.930725e+02	8.079012e-01	6.051093e-01
NC_000962.3	8211	1352058	0	A	T	0.016	1.267014e+02	1.670282e+02	7.812524e-01	4.482939e-01
NC_000962.3	10062	1353489	0	A	T	0.012	-6.143791e+01	2.046236e+02	8.091429e-01	7.640506e-01
NC_000962.3	4227	1354050	0	A	T	0.013	1.643458e+02	2.474011e+02	8.020742e-01	5.066597e-01
NC_000962.3	2427	1354437	0	A	T	0.231	-8.040299e+01	9.249240e+01	7.948238e-01	3.848970e-01
NC_000962.3	6302	1354961	0	A	T	0.010	1.035161e+02	8.014742e+01	8.057289e-01	1.968063e-01
NC_000962.3	10063	1355036	0	A	T	0.012	-6.143791e+01	2.046236e+02	8.091429e-01	7.640506e-01
NC_000962.3	9085	1355061	0	A	T	0.022	-2.307982e+01	2.173259e+02	8.117326e-01	9.154458e-01
NC_000962.3	5908	1356135	0	A	T	0.115	8.323214e+01	9.978246e+01	8.138746e-01	4.044050e-01
NC_000962.3	576	1357308	0	A	T	0.042	-3.154594e+02	2.448092e+02	8.125250e-01	1.978399e-01
NC_000962.3	3736	1358042	0	A	T	0.017	-1.503402e+01	9.318899e+01	7.934976e-01	8.718677e-01
NC_000962.3	3314	1359127	0	A	T	0.025	7.373830e+00	1.497846e+02	8.071735e-01	9.607463e-01
NC_000962.3	577	1360209	0	A	T	0.431	2.277696e+01	9.419341e+01	7.994963e-01	8.089769e-01
NC_000962.3	578	1361190	0	A	T	0.042	3.975120e+01	1.774066e+02	7.962157e-01	8.227502e-01
NC_000962.3	579	1361285	0	A	T	0.042	-3.154594e+02	2.448092e+02	8.125250e-01	1.978399e-01
NC_000962.3	4745	1361535	0	A	T	0.011	-1.225504e+02	9.759353e+01	7.869427e-01	2.095118e-01
NC_000962.3	580	1362006	0	A	T	0.199	-5.251039e+01	1.034262e+02	7.935678e-01	6.117703e-01
NC_000962.3	14028	1363359	0	A	T	0.048	-3.740310e+01	1.052914e+02	7.940984e-01	7.224897e-01
NC_000962.3	8212	1364434	0	A	T	0.022	-1.338120e+02	1.435287e+02	7.792784e-01	3.514074e-01
NC_000962.3	4228	1365410	0	A	T	0.015	-2.474610e+02	2.435916e+02	7.912347e-01	3.099318e-01
NC_000962.3	581	1365838	0	A	T	0.038	6.664789e+00	9.250850e+01	7.858558e-01	9.425805e-01
NC_000962.3	2428	1365838	0	A	T	0.456	-5.369714e+01	1.238415e+02	7.926979e-01	6.646762e-01
NC_000962.3	4746	1367270	0	A	T	0.014	1.021943e+02	1.579640e+02	8.155768e-01	5.178158e-01
NC_000962.3	582	1367484	0	A	T	0.043	1.346993e+02	2.173777e+02	8.092490e-01	5.356268e-01
NC_000962.3	583	1368323	0	A	T	0.042	-3.154594e+02	2.448092e+02	8.125250e-01	1.978399e-01
NC_000962.3	5909	1368860	0	A	T	0.089	3.556004e+01	8.158358e+01	7.877283e-01	6.630239e-01
NC_000962.3	8213	1370648	0	A	T	0.015	2.901797e+02	1.730029e+02	7.830866e-01	9.379634e-02
NC_000962.3	584	1370852	0	A	T	0.042	-3.154594e+02	2.448092e+02	8.125250e-01	1.978399e-01
NC_000962.3	2429	1372887	0	A	T	0.110	-5.920416e+01	9.625819e+01	7.919810e-01	5.386588e-01
NC_000962.3	3315	1373170	0	A	T	0.034	1.714285e+01	1.189763e+02	8.051944e-01	8.854616e-01
NC_000962.3	585	1374065	0	A	T	0.498	-1.529566e+02	1.940969e+02	7.873958e-01	4.308601e-01
NC_000962.3	586	1374201	0	A	T	0.042	-3.154594e+02	2.448092e+02	8.125250e-01	1.978399e-01
NC_000962.3	4747	1374352	0	A	T	0.044	-1.629826e+02	1.826869e+02	7.833764e-01	3.725329e-01
NC_000962.3	8214	1374438	0	A	T	0.016	-2.744368e+01	2.513611e+02	8.151430e-01	9.130815e-01
NC_000962.3	587	1375044	0	A	T	0.042	-3.154594e+02	2.448092e+02	8.125250e-01	1.978399e-01
NC_000962.3	588	1375724	0	A	T	0.496	8.523459e+01	1.475077e+02	8.015414e-01	5.635090e-01
NC_000962.3	589	1382628	0	A	T	0.499	2.325647e+02	2.604190e+02	7.995917e-01	3.720518e-01
NC_000962.3	2430	1382884	0	A	T	0.060	-8.091068e+00	1.012017e+02	8.041012e-01	9.362932e-01
NC_000962.3	9087	1383352	0	A	T	0.021	-4.271192e+01	1.925911e+02	8.055189e-01	8.245346e-01
NC_000962.3	3316	1384259	0	A	T	0.018	1.282089e+02	1.455601e+02	8.168779e-01	3.786409e-01
NC_000962.3	2431	1389738	0	A	T	0.227	-7.269026e+01	7.371661e+01	7.726817e-01	3.243355e-01
NC_000962.3	2432	1390527	0	A	T	0.147	1.254713e+02	1.010317e+02	8.005973e-01	2.145665e-01
NC_000962.3	590	1390763	0	A	T	0.043	1.346993e+02	2.173777e+02	8.092490e-01	5.356268e-01
NC_000962.3	591	1393626	0	A	T	0.472	-1.239894e+01	8.814026e+01	7.957572e-01	8.881570e-01
NC_000962.3	5910	1393694	0	A	T	0.115	-2.528715e+01	9.874094e+01	7.955057e-01	7.979298e-01
NC_000962.3	4229	1393994	0	A	T	0.157	-6.823871e+01	1.140829e+02	7.928450e-01	5.498762e-01
NC_000962.3	5911	1396311	0	A	T	0.116	-1.952197e+01	1.035550e+02	7.969408e-01	8.505092e-01
NC_000962.3	5292	1396583	0	A	T	0.025	9.672072e+01	1.990557e+02	8.062870e-01	6.271469e-01
NC_000962.3	592	1396922	0	A	T	0.499	1.297192e+01	3.098049e+02	8.036026e-01	9.666097e-01
NC_000962.3	10486	1397356	0	A	T	0.025	1.320002e+02	1.621873e+02	8.019498e-01	4.159117e-01
NC_000962.3	62870	1398620	0	A	T	0.012	-8.441600e+01	6.097972e+01	7.481402e-01	1.665688e-01
NC_000962.3	5912	1399395	0	A	T	0.086	3.608139e+01	8.340761e+01	7.926819e-01	6.654058e-01
NC_000962.3	10487	1401768	0	A	T	0.023	7.023641e+01	1.787928e+02	8.124738e-01	6.945243e-01
NC_000962.3	8215	1403359	0	A	T	0.016	-2.744368e+01	2.513611e+02	8.151430e-01	9.130815e-01
NC_000962.3	2433	1404169	0	A	T	0.232	-2.648525e+01	9.234648e+01	7.971273e-01	7.743230e-01
NC_000962.3	15838	1404295	0	A	T	0.013	1.132079e+02	1.482558e+02	8.032924e-01	4.452878e-01
NC_000962.3	593	1406761	0	A	T	0.042	-3.154594e+02	2.448092e+02	8.125250e-01	1.978399e-01
NC_000962.3	594	1411210	0	A	T	0.498	7.718904e+01	2.512695e+02	8.004766e-01	7.587584e-01
NC_000962.3	4749	1412269	0	A	T	0.011	-9.464180e+01	1.018698e+02	7.844224e-01	3.530907e-01
NC_000962.3	595	1413130	0	A	T	0.042	-3.154594e+02	2.448092e+02	8.125250e-01	1.978399e-01
NC_000962.3	596	1413148	0	A	T	0.423	-9.277617e+01	5.666884e+01	7.482776e-01	1.019131e-01
NC_000962.3	597	1414021	0	A	T	0.498	2.065970e+02	1.767835e+02	7.830662e-01	2.428273e-01
NC_000962.3	10064	1414899	0	A	T	0.012	-6.143791e+01	2.046236e+02	8.091429e-01	7.640506e-01
NC_000962.3	9090	1416699	0	A	T	0.023	1.072566e+02	1.781512e+02	8.142977e-01	5.472758e-01
NC_000962.3	9091	1419877	0	A	T	0.022	-1.394829e+02	2.384553e+02	8.122337e-01	5.587184e-01
NC_000962.3	4230	1426079	0	A	T	0.015	-2.474610e+02	2.435916e+02	7.912347e-01	3.099318e-01
NC_000962.3	2434	1428506	0	A	T	0.232	-9.119909e+01	9.197639e+01	7.966456e-01	3.216592e-01
NC_000962.3	2435	1431758	0	A	T	0.018	9.657813e+01	1.395420e+02	7.842671e-01	4.890313e-01
NC_000962.3	14029	1431805	0	A	T	0.047	-1.092560e+01	1.088593e+02	8.006618e-01	9.200753e-01
NC_000962.3	10065	1433072	0	A	T	0.012	-6.143791e+01	2.046236e+02	8.091429e-01	7.640506e-01
NC_000962.3	2036	1433314	0	A	T	0.012	4.913401e+01	2.160622e+02	8.124309e-01	8.201543e-01
NC_000962.3	6303	1434220	0	A	T	0.012	8.004187e+01	7.729776e+01	8.015560e-01	3.006874e-01
NC_000962.3	4750	1437636	0	A	T	0.011	-1.028320e+02	1.013703e+02	7.781339e-01	3.106296e-01
NC_000962.3	10488	1439140	0	A	T	0.024	-4.816465e+01	1.903120e+02	8.046652e-01	8.002568e-01
NC_000962.3	8216	1439711	0	A	T	0.022	-1.338120e+02	1.435287e+02	7.792784e-01	3.514074e-01
NC_000962.3	6304	1440150	0	A	T	0.028	-1.081963e+02	1.714719e+02	7.954774e-01	5.281951e-01
NC_000962.3	5918	1440271	0	A	T	0.087	7.587021e+01	8.206455e+01	7.964938e-01	3.554409e-01
NC_000962.3	601	1440469	0	A	T	0.499	-2.020743e+02	4.839217e+02	8.075025e-01	6.763471e-01
NC_000962.3	3318	1441533	0	A	T	0.053	-1.130365e+02	9.261388e+01	7.559413e-01	2.225602e-01
NC_000962.3	2436	1443115	0	A	T	0.061	-5.781929e+01	1.044713e+02	8.088130e-01	5.800823e-01
NC_000962.3	603	1443428	0	A	T	0.036	7.808552e+00	3.636638e+01	7.861132e-01	8.300305e-01
NC_000962.3	7405	1443607	0	A	T	0.014	1.379528e+02	1.613464e+02	7.891494e-01	3.927518e-01
NC_000962.3	4232	1444202	0	A	T	0.156	-6.276319e+01	1.080331e+02	8.028992e-01	5.613977e-01
NC_000962.3	15839	1444531	0	A	T	0.013	2.289413e+01	1.709508e+02	8.073668e-01	8.934912e-01
NC_000962.3	2437	1445474	0	A	T	0.233	-1.005676e+02	9.746435e+01	8.000096e-01	3.023984e-01
NC_000962.3	605	1445781	0	A	T	0.476	-1.595755e+01	1.298274e+02	8.040845e-01	9.022004e-01
NC_000962.3	10489	1446651	0	A	T	0.025	4.407138e+01	1.722395e+02	8.048013e-01	7.981022e-01
NC_000962.3	2438	1446923	0	A	T	0.232	-9.680428e+01	9.679700e+01	8.049390e-01	3.175177e-01
NC_000962.3	6305	1447439	0	A	T	0.010	1.035161e+02	8.014742e+01	8.057289e-01	1.968063e-01
NC_000962.3	9093	1450718	0	A	T	0.022	-5.536696e+01	2.218349e+02	8.128633e-01	8.029589e-01
NC_000962.3	2439	1452071	0	A	T	0.232	-5.382243e+01	8.370290e+01	7.845114e-01	5.203612e-01
NC_000962.3	10066	1454454	0	A	T	0.012	-1.967693e+02	1.670377e+02	7.954723e-01	2.390815e-01
NC_000962.3	606	1457144	0	A	T	0.499	1.536425e+02	2.210949e+02	7.928511e-01	4.872701e-01
NC_000962.3	2890	1461309	0	A	T	0.021	-6.235430e+01	1.181767e+02	8.005573e-01	5.978698e-01
NC_000962.3	4233	1461915	0	A	T	0.015	-1.734425e+02	2.454276e+02	8.029192e-01	4.799217e-01
NC_000962.3	4751	1463388	0	A	T	0.044	-1.629826e+02	1.826869e+02	7.833764e-01	3.725329e-01
NC_000962.3	10490	1463653	0	A	T	0.025	-2.141118e+01	1.498890e+02	7.994536e-01	8.864401e-01
NC_000962.3	608	1468208	0	A	T	0.363	2.502939e+00	3.698425e+01	7.887434e-01	9.460573e-01
NC_000962.3	609	1471659	0	A	T	0.488	-1.067076e+02	6.808258e+01	7.323389e-01	1.173570e-01
NC_000962.3	6306	1472337	0	A	T	0.027	-7.802355e+01	1.284240e+02	7.829706e-01	5.436274e-01
NC_000962.3	610	1473246	0	A	T	0.055	1.278611e+01	3.190272e+01	7.638938e-01	6.886650e-01
NC_000962.3	2891	1474001	0	A	T	0.021	-1.762338e+01	1.228107e+02	7.998632e-01	8.859241e-01
NC_000962.3	5920	1477588	0	A	T	0.112	-4.326046e+01	1.067322e+02	7.978242e-01	6.853313e-01
NC_000962.3	612	1477596	0	A	T	0.039	1.357395e+02	1.597988e+02	8.092226e-01	3.958412e-01
NC_000962.3	613	1479085	0	A	T	0.041	1.817930e+02	1.285010e+02	7.800382e-01	1.574640e-01
NC_000962.3	2440	1480024	0	A	T	0.229	-8.723560e+01	8.725933e+01	7.911771e-01	3.176856e-01
NC_000962.3	7406	1480144	0	A	T	0.051	-1.058381e+01	3.194112e+01	7.954117e-01	7.404472e-01
NC_000962.3	36974	1480195	0	A	T	0.013	2.366794e+01	5.681053e+01	7.822138e-01	6.770524e-01
NC_000962.3	2037	1480206	0	A	T	0.026	2.537879e+00	4.031220e+01	7.820141e-01	9.498145e-01
NC_000962.3	621	1480219	0	A	T	0.098	2.177194e+01	2.492976e+01	7.456020e-01	3.826936e-01
NC_000962.3	638	1480972	0	A	T	0.417	8.728195e+01	6.395618e+01	8.181656e-01	1.726519e-01
NC_000962.3	2441	1481185	0	A	T	0.431	-7.452122e+01	7.383104e+01	7.829406e-01	3.130536e-01
NC_000962.3	4752	1481256	0	A	T	0.043	-5.542873e+01	1.619145e+02	7.955138e-01	7.321725e-01
NC_000962.3	639	1481337	0	A	T	0.039	-1.648836e+01	1.179956e+02	7.898469e-01	8.888961e-01
NC_000962.3	641	1481727	0	A	T	0.017	2.299917e+01	4.943785e+01	7.743953e-01	6.418804e-01
NC_000962.3	665	1482627	0	A	T	0.495	2.978776e+01	1.153003e+02	7.975039e-01	7.961908e-01
NC_000962.3	4753	1483363	0	A	T	0.044	-3.013742e+01	1.852876e+02	8.025632e-01	8.708255e-01
NC_000962.3	5293	1483991	0	A	T	0.025	1.186375e+02	1.653185e+02	7.910394e-01	4.731543e-01
NC_000962.3	4754	1484393	0	A	T	0.043	-1.304086e+02	1.810043e+02	7.942291e-01	4.714036e-01
NC_000962.3	666	1484708	0	A	T	0.499	2.842502e+02	4.735411e+02	7.904000e-01	5.484665e-01
NC_000962.3	4241	1487084	0	A	T	0.015	-1.734425e+02	2.454276e+02	8.029192e-01	4.799217e-01
NC_000962.3	4755	1487869	0	A	T	0.043	-1.080216e+02	1.528090e+02	7.803119e-01	4.797907e-01
NC_000962.3	44458	1488433	0	A	T	0.038	7.528750e+01	3.199122e+01	7.650218e-01	1.879777e-02
NC_000962.3	44459	1488434	0	A	T	0.032	5.899814e+01	3.434738e+01	7.728315e-01	8.616502e-02
NC_000962.3	20521	1488793	0	A	T	0.104	-2.381505e+01	5.112140e+01	7.765995e-01	6.414230e-01
NC_000962.3	667	1490905	0	A	T	0.042	-7.184389e+01	2.146065e+02	8.026613e-01	7.378691e-01
NC_000962.3	6598	1494404	0	A	T	0.016	6.246029e+01	9.939332e+01	8.022964e-01	5.298764e-01
NC_000962.3	4242	1495326	0	A	T	0.158	-1.173885e+02	1.167381e+02	7.938938e-01	3.148669e-01
NC_000962.3	668	1498951	0	A	T	0.042	1.298149e+02	1.777415e+02	8.187781e-01	4.653437e-01
NC_000962.3	669	1499274	0	A	T	0.499	2.842502e+02	4.735411e+02	7.904000e-01	5.484665e-01
NC_000962.3	10077	1501538	0	A	T	0.012	-6.143791e+01	2.046236e+02	8.091429e-01	7.640506e-01
NC_000962.3	670	1501700	0	A	T	0.042	-8.334667e+01	2.456836e+02	8.069538e-01	7.344977e-01
NC_000962.3	9098	1501729	0	A	T	0.021	3.514335e+01	2.045675e+02	8.101181e-01	8.636349e-01
NC_000962.3	5294	1502765	0	A	T	0.025	9.672072e+01	1.990557e+02	8.062870e-01	6.271469e-01
NC_000962.3	4756	1504028	0	A	T	0.044	-3.013742e+01	1.852876e+02	8.025632e-01	8.708255e-01
NC_000962.3	8305	1504779	0	A	T	0.016	-2.744368e+01	2.513611e+02	8.151430e-01	9.130815e-01
NC_000962.3	4757	1509210	0	A	T	0.011	-1.364108e+02	1.019351e+02	7.724937e-01	1.811338e-01
NC_000962.3	10078	1509341	0	A	T	0.012	-6.143791e+01	2.046236e+02	8.091429e-01	7.640506e-01
NC_000962.3	10079	1510136	0	A	T	0.012	-6.143791e+01	2.046236e+02	8.091429e-01	7.640506e-01
NC_000962.3	2442	1512031	0	A	T	0.231	5.664317e+00	9.826875e+01	8.070819e-01	9.540461e-01
NC_000962.3	3322	1518185	0	A	T	0.024	-9.888952e+00	1.554913e+02	8.076575e-01	9.493030e-01
NC_000962.3	2446	1519847	0	A	T	0.148	5.437727e+01	7.647293e+01	7.869796e-01	4.772106e-01
NC_000962.3	4758	1522049	0	A	T	0.046	-2.133088e+02	1.286916e+02	7.831256e-01	9.773024e-02
NC_000962.3	14030	1523303	0	A	T	0.044	-2.347128e+01	8.925078e+01	7.942666e-01	7.926196e-01
NC_000962.3	5932	1524571	0	A	T	0.086	1.091771e+01	4.414461e+01	7.904088e-01	8.047141e-01
NC_000962.3	9099	1524749	0	A	T	0.022	-5.536696e+01	2.218349e+02	8.128633e-01	8.029589e-01
NC_000962.3	5295	1524907	0	A	T	0.025	1.186375e+02	1.653185e+02	7.910394e-01	4.731543e-01
NC_000962.3	10491	1525016	0	A	T	0.023	-5.928113e+01	1.704344e+02	8.022257e-01	7.280463e-01
NC_000962.3	671	1526311	0	A	T	0.040	7.831372e+01	1.656013e+02	8.050703e-01	6.363847e-01
NC_000962.3	672	1526819	0	A	T	0.435	5.346830e+01	1.107829e+02	8.132012e-01	6.294575e-01
NC_000962.3	9100	1527384	0	A	T	0.022	-1.394829e+02	2.384553e+02	8.122337e-01	5.587184e-01
NC_000962.3	2447	1527450	0	A	T	0.231	-1.020356e+02	9.948413e+01	7.958390e-01	3.053080e-01
NC_000962.3	2051	1528771	0	A	T	0.012	4.913401e+01	2.160622e+02	8.124309e-01	8.201543e-01
NC_000962.3	5933	1529952	0	A	T	0.112	-5.739356e+01	1.132306e+02	8.064555e-01	6.123564e-01
NC_000962.3	14031	1532296	0	A	T	0.047	-6.814089e+01	1.137340e+02	7.947654e-01	5.492263e-01
NC_000962.3	8306	1532635	0	A	T	0.023	3.808275e+01	7.147642e+01	7.967094e-01	5.942902e-01
NC_000962.3	5934	1532777	0	A	T	0.112	-8.947438e+01	6.901197e+01	8.023992e-01	1.951027e-01
NC_000962.3	2906	1532827	0	A	T	0.113	-1.340060e+02	9.383000e+01	7.972161e-01	1.535550e-01
NC_000962.3	4243	1533157	0	A	T	0.016	-1.784251e+01	5.879388e+01	7.686009e-01	7.615910e-01
NC_000962.3	4244	1533161	0	A	T	0.015	-2.880828e+01	5.923460e+01	7.613159e-01	6.268320e-01
NC_000962.3	4245	1533208	0	A	T	0.066	-3.330693e+01	5.254420e+01	7.846960e-01	5.263024e-01
NC_000962.3	673	1533241	0	A	T	0.371	-2.626084e+01	4.575385e+01	7.790987e-01	5.661254e-01
NC_000962.3	674	1533583	0	A	T	0.420	-2.325083e+01	5.424902e+01	7.779352e-01	6.683113e-01
NC_000962.3	2448	1535141	0	A	T	0.110	-7.719234e+01	9.069842e+01	7.946222e-01	3.949256e-01
NC_000962.3	675	1536251	0	A	T	0.498	2.509057e+02	1.914120e+02	7.923051e-01	1.902235e-01
NC_000962.3	4246	1538659	0	A	T	0.038	-1.682942e+00	1.511888e+02	8.047702e-01	9.911209e-01
NC_000962.3	676	1540141	0	A	T	0.043	1.346993e+02	2.173777e+02	8.092490e-01	5.356268e-01
NC_000962.3	10081	1540631	0	A	T	0.012	-6.143791e+01	2.046236e+02	8.091429e-01	7.640506e-01
NC_000962.3	677	1541798	0	A	T	0.042	-3.878787e+02	1.829718e+02	8.252987e-01	3.426350e-02
NC_000962.3	684	1544255	0	A	T	0.043	1.346993e+02	2.173777e+02	8.092490e-01	5.356268e-01
NC_000962.3	3324	1544890	0	A	T	0.024	-9.888952e+00	1.554913e+02	8.076575e-01	9.493030e-01
NC_000962.3	4760	1545314	0	A	T	0.011	-8.070494e+01	9.826646e+01	7.815894e-01	4.116801e-01
NC_000962.3	2450	1546530	0	A	T	0.146	3.115565e+01	9.816925e+01	7.999364e-01	7.510321e-01
NC_000962.3	4247	1546541	0	A	T	0.015	-1.734425e+02	2.454276e+02	8.029192e-01	4.799217e-01
NC_000962.3	685	1546703	0	A	T	0.043	1.346993e+02	2.173777e+02	8.092490e-01	5.356268e-01
NC_000962.3	686	1547125	0	A	T	0.499	3.907097e+02	3.016930e+02	7.828378e-01	1.956015e-01
NC_000962.3	3325	1547215	0	A	T	0.020	-3.066717e+01	1.313684e+02	7.972634e-01	8.154648e-01
NC_000962.3	687	1552547	0	A	T	0.499	3.007610e+01	2.773404e+02	7.876580e-01	9.136649e-01
NC_000962.3	4248	1553633	0	A	T	0.038	-3.051627e+01	1.516493e+02	8.025583e-01	8.405606e-01
NC_000962.3	10494	1555402	0	A	T	0.023	7.023641e+01	1.787928e+02	8.124738e-01	6.945243e-01
NC_000962.3	688	1556787	0	A	T	0.042	-8.334667e+01	2.456836e+02	8.069538e-01	7.344977e-01
NC_000962.3	5938	1558548	0	A	T	0.087	4.336252e+01	8.536616e+01	7.969298e-01	6.115948e-01
NC_000962.3	10082	1558745	0	A	T	0.012	-6.143791e+01	2.046236e+02	8.091429e-01	7.640506e-01
NC_000962.3	5939	1559864	0	A	T	0.086	3.150293e+01	8.446148e+01	8.007471e-01	7.092387e-01
NC_000962.3	8309	1559896	0	A	T	0.016	9.703455e+01	2.056618e+02	7.895127e-01	6.371617e-01
NC_000962.3	4761	1561387	0	A	T	0.044	-6.604250e+01	1.948296e+02	7.982510e-01	7.346998e-01
NC_000962.3	5940	1561614	0	A	T	0.112	-1.054809e+02	1.128310e+02	7.984520e-01	3.500888e-01
NC_000962.3	689	1561939	0	A	T	0.042	-3.154594e+02	2.448092e+02	8.125250e-01	1.978399e-01
NC_000962.3	4762	1562742	0	A	T	0.044	-1.629826e+02	1.826869e+02	7.833764e-01	3.725329e-01
NC_000962.3	690	1563717	0	A	T	0.432	1.277510e+01	9.678869e+01	8.004002e-01	8.950193e-01
NC_000962.3	2055	1564312	0	A	T	0.012	4.913401e+01	2.160622e+02	8.124309e-01	8.201543e-01
NC_000962.3	2056	1566863	0	A	T	0.012	4.913401e+01	2.160622e+02	8.124309e-01	8.201543e-01
NC_000962.3	691	1570566	0	A	T	0.474	-1.238573e+02	1.074764e+02	7.799167e-01	2.494283e-01
NC_000962.3	10083	1570727	0	A	T	0.012	-6.143791e+01	2.046236e+02	8.091429e-01	7.640506e-01
NC_000962.3	22201	1572322	0	A	T	0.150	-9.470057e+01	5.862653e+01	7.578497e-01	1.065592e-01
NC_000962.3	2451	1572681	0	A	T	0.145	7.049153e+00	9.767256e+01	8.024968e-01	9.424801e-01
NC_000962.3	50561	1573015	0	A	T	0.036	-5.530294e+01	5.857745e+01	7.690476e-01	3.453485e-01
NC_000962.3	36981	1573381	0	A	T	0.139	-5.537559e+01	4.350751e+01	7.496407e-01	2.033932e-01
NC_000962.3	4250	1573432	0	A	T	0.029	-3.934548e+01	3.838875e+01	7.758034e-01	3.056495e-01
NC_000962.3	3993	1573534	0	A	T	0.031	-1.854459e+01	3.673605e+01	8.004047e-01	6.138068e-01
NC_000962.3	3994	1573536	0	A	T	0.024	1.631370e+00	4.118272e+01	7.809593e-01	9.684097e-01
NC_000962.3	695	1573660	0	A	T	0.432	1.551178e+01	9.263842e+01	8.014835e-01	8.670545e-01
NC_000962.3	5715	1574316	0	A	T	0.040	-2.796758e+01	1.077005e+02	8.017637e-01	7.951651e-01
NC_000962.3	14032	1575195	0	A	T	0.047	-1.043876e+02	1.065226e+02	7.851528e-01	3.273459e-01
NC_000962.3	10495	1575783	0	A	T	0.027	7.299175e+01	1.217284e+02	7.842731e-01	5.488911e-01
NC_000962.3	696	1576481	0	A	T	0.042	-3.154594e+02	2.448092e+02	8.125250e-01	1.978399e-01
NC_000962.3	697	1576527	0	A	T	0.041	-2.474069e+02	2.127772e+02	7.995221e-01	2.452099e-01
NC_000962.3	698	1577241	0	A	T	0.042	-8.334667e+01	2.456836e+02	8.069538e-01	7.344977e-01
NC_000962.3	4253	1580680	0	A	T	0.039	-6.704345e+01	1.581679e+02	7.973180e-01	6.717486e-01
NC_000962.3	10496	1581289	0	A	T	0.023	-5.928113e+01	1.704344e+02	8.022257e-01	7.280463e-01
NC_000962.3	2452	1586249	0	A	T	0.231	-2.225966e+01	9.020545e+01	7.989893e-01	8.051401e-01
NC_000962.3	4763	1587718	0	A	T	0.044	-1.989922e+02	1.604990e+02	7.952665e-01	2.153297e-01
NC_000962.3	3327	1588456	0	A	T	0.056	-9.058916e+01	1.039572e+02	7.945919e-01	3.837419e-01
NC_000962.3	699	1588899	0	A	T	0.475	8.647866e+01	1.262619e+02	8.036227e-01	4.935574e-01
NC_000962.3	4254	1589383	0	A	T	0.156	-7.983603e+01	1.102692e+02	7.990741e-01	4.692301e-01
NC_000962.3	6316	1592453	0	A	T	0.028	-1.081963e+02	1.714719e+02	7.954774e-01	5.281951e-01
NC_000962.3	701	1593331	0	A	T	0.042	-8.334667e+01	2.456836e+02	8.069538e-01	7.344977e-01
NC_000962.3	5943	1593703	0	A	T	0.086	5.546238e+01	7.663886e+01	7.963203e-01	4.694297e-01
NC_000962.3	702	1594906	0	A	T	0.042	-3.154594e+02	2.448092e+02	8.125250e-01	1.978399e-01
NC_000962.3	703	1595342	0	A	T	0.042	7.939325e+01	1.810628e+02	8.007978e-01	6.611303e-01
NC_000962.3	8310	1598490	0	A	T	0.015	1.825529e+02	1.802056e+02	7.753669e-01	3.112946e-01
NC_000962.3	7414	1600039	0	A	T	0.014	1.379528e+02	1.613464e+02	7.891494e-01	3.927518e-01
NC_000962.3	2058	1601344	0	A	T	0.012	4.913401e+01	2.160622e+02	8.124309e-01	8.201543e-01
NC_000962.3	10497	1603587	0	A	T	0.023	-1.808014e+02	1.798671e+02	7.972281e-01	3.150482e-01
NC_000962.3	4255	1605149	0	A	T	0.015	-7.048549e+01	1.788642e+02	7.940020e-01	6.936121e-01
NC_000962.3	4765	1605281	0	A	T	0.044	-3.013742e+01	1.852876e+02	8.025632e-01	8.708255e-01
NC_000962.3	4766	1605987	0	A	T	0.044	-6.604250e+01	1.948296e+02	7.982510e-01	7.346998e-01
NC_000962.3	704	1606673	0	A	T	0.042	-7.184389e+01	2.146065e+02	8.026613e-01	7.378691e-01
NC_000962.3	705	1608276	0	A	T	0.043	1.346993e+02	2.173777e+02	8.092490e-01	5.356268e-01
NC_000962.3	6317	1608596	0	A	T	0.023	-6.992436e+01	1.052389e+02	7.895700e-01	5.065666e-01
NC_000962.3	706	1609840	0	A	T	0.425	-4.037486e+00	6.590839e+01	7.915445e-01	9.511652e-01
NC_000962.3	14033	1612289	0	A	T	0.042	-8.266836e+00	1.086270e+02	8.027945e-01	9.393525e-01
NC_000962.3	14285	1612607	0	A	T	0.037	4.323535e+01	3.079711e+01	7.614965e-01	1.606682e-01
NC_000962.3	709	1612648	0	A	T	0.106	-3.122875e+01	2.189168e+01	7.502397e-01	1.540349e-01
NC_000962.3	710	1612663	0	A	T	0.308	8.997585e+00	1.668073e+01	7.844417e-01	5.897318e-01
NC_000962.3	711	1613035	0	A	T	0.493	3.861398e+01	8.580918e+01	7.990186e-01	6.528100e-01
NC_000962.3	15843	1613294	0	A	T	0.014	-1.744355e+01	1.779535e+02	8.113712e-01	9.219337e-01
NC_000962.3	2454	1613960	0	A	T	0.232	-6.512016e+01	1.073035e+02	8.059337e-01	5.440704e-01
NC_000962.3	713	1616061	0	A	T	0.042	-3.154594e+02	2.448092e+02	8.125250e-01	1.978399e-01
NC_000962.3	8311	1616330	0	A	T	0.016	-2.744368e+01	2.513611e+02	8.151430e-01	9.130815e-01
NC_000962.3	714	1617302	0	A	T	0.042	-3.154594e+02	2.448092e+02	8.125250e-01	1.978399e-01
NC_000962.3	48429	1618634	0	A	T	0.023	5.698589e+01	4.458202e+01	7.713918e-01	2.014685e-01
NC_000962.3	7639	1618978	0	A	T	0.033	6.427827e+01	7.007422e+01	7.618743e-01	3.592142e-01
NC_000962.3	5588	1618999	0	A	T	0.015	-2.474610e+02	2.435916e+02	7.912347e-01	3.099318e-01
NC_000962.3	20523	1619061	0	A	T	0.010	5.759768e+01	7.465156e+01	7.806615e-01	4.405624e-01
NC_000962.3	716	1620181	0	A	T	0.042	-3.154594e+02	2.448092e+02	8.125250e-01	1.978399e-01
NC_000962.3	5944	1622964	0	A	T	0.116	5.955307e+01	1.153327e+02	8.141475e-01	6.057187e-01
NC_000962.3	717	1624791	0	A	T	0.433	-3.264178e-01	1.012243e+02	8.004286e-01	9.974277e-01
NC_000962.3	6318	1625019	0	A	T	0.028	-1.081963e+02	1.714719e+02	7.954774e-01	5.281951e-01
NC_000962.3	2455	1625254	0	A	T	0.061	-7.687351e+01	1.004346e+02	8.099458e-01	4.442100e-01
NC_000962.3	718	1625333	0	A	T	0.042	-3.154594e+02	2.448092e+02	8.125250e-01	1.978399e-01
NC_000962.3	3328	1625348	0	A	T	0.034	9.196886e+00	1.268019e+02	8.083191e-01	9.421951e-01
NC_000962.3	719	1627351	0	A	T	0.200	-2.939260e+01	9.641998e+01	7.965295e-01	7.605524e-01
NC_000962.3	14034	1628589	0	A	T	0.047	-2.686214e+01	1.059656e+02	7.947184e-01	7.999354e-01
NC_000962.3	720	1630148	0	A	T	0.474	-1.401150e+02	9.016264e+01	7.971610e-01	1.204972e-01
NC_000962.3	4767	1630596	0	A	T	0.044	-1.404739e+02	1.547104e+02	7.847998e-01	3.641093e-01
NC_000962.3	38447	1632542	0	A	T	0.030	1.226047e+02	3.429592e+01	7.068527e-01	3.672161e-04
NC_000962.3	37232	1632543	0	A	T	0.038	-4.792304e+01	3.081386e+01	7.578178e-01	1.202069e-01
NC_000962.3	37719	1632544	0	A	T	0.012	-2.567021e+00	5.370070e+01	7.800590e-01	9.618834e-01
NC_000962.3	37474	1632737	0	A	T	0.014	-7.019317e+01	1.500403e+02	7.871918e-01	6.400097e-01
NC_000962.3	4257	1634523	0	A	T	0.019	-3.968210e+01	6.926170e+01	7.870774e-01	5.668218e-01
NC_000962.3	10086	1634605	0	A	T	0.011	-1.145830e+02	1.458719e+02	7.861641e-01	4.323451e-01
NC_000962.3	4258	1634609	0	A	T	0.077	1.863459e+01	3.653038e+01	7.796378e-01	6.100862e-01
NC_000962.3	4259	1634633	0	A	T	0.014	9.988907e+01	1.451350e+02	7.797101e-01	4.914566e-01
NC_000962.3	721	1636173	0	A	T	0.026	-5.443405e+01	5.819319e+01	7.744686e-01	3.498084e-01
NC_000962.3	18700	1636826	0	A	T	0.356	-4.742802e-01	2.286293e+01	7.879183e-01	9.834536e-01
NC_000962.3	44121	1636879	0	A	T	0.046	3.620752e+01	2.902070e+01	7.535377e-01	2.124554e-01
NC_000962.3	43834	1636882	0	A	T	0.015	4.102168e+01	4.812572e+01	7.702440e-01	3.942054e-01
NC_000962.3	37237	1636918	0	A	T	0.023	-3.517269e+01	5.216086e+01	7.697512e-01	5.002700e-01
NC_000962.3	38144	1636944	0	A	T	0.025	4.992534e+01	3.835651e+01	7.959008e-01	1.933506e-01
NC_000962.3	9781	1636980	0	A	T	0.347	4.833093e+01	1.890102e+01	6.664320e-01	1.070397e-02
NC_000962.3	23522	1636982	0	A	T	0.343	5.889999e+01	1.883009e+01	6.323034e-01	1.811442e-03
NC_000962.3	38450	1637114	0	A	T	0.166	3.831812e+01	1.843266e+01	6.750072e-01	3.789049e-02
NC_000962.3	36990	1637116	0	A	T	0.223	3.197625e+01	1.790721e+01	7.038300e-01	7.445889e-02
NC_000962.3	38451	1637142	0	A	T	0.024	-1.278651e+01	3.783110e+01	7.841716e-01	7.354426e-01
NC_000962.3	36993	1637175	0	A	T	0.025	-1.136551e+01	3.743602e+01	7.796752e-01	7.614975e-01
NC_000962.3	37242	1637214	0	A	T	0.038	2.044228e+01	3.424831e+01	7.822679e-01	5.507206e-01
NC_000962.3	2916	1638125	0	A	T	0.114	-1.876930e+01	2.742491e+01	8.075317e-01	4.938895e-01
NC_000962.3	724	1638364	0	A	T	0.030	-6.246647e+01	1.545362e+02	8.047615e-01	6.861388e-01
NC_000962.3	725	1639594	0	A	T	0.494	1.109102e+02	8.058600e+01	7.540822e-01	1.690403e-01
NC_000962.3	5716	1640993	0	A	T	0.040	-2.796758e+01	1.077005e+02	8.017637e-01	7.951651e-01
NC_000962.3	9112	1642489	0	A	T	0.022	-1.394829e+02	2.384553e+02	8.122337e-01	5.587184e-01
NC_000962.3	726	1643864	0	A	T	0.042	-8.334667e+01	2.456836e+02	8.069538e-01	7.344977e-01
NC_000962.3	5471	1644362	0	A	T	0.013	-5.512105e+01	5.342280e+01	7.769295e-01	3.024222e-01
NC_000962.3	4261	1645334	0	A	T	0.015	-2.474610e+02	2.435916e+02	7.912347e-01	3.099318e-01
NC_000962.3	729	1645802	0	A	T	0.432	-3.414235e+00	9.791688e+01	7.998440e-01	9.721914e-01
NC_000962.3	4262	1646954	0	A	T	0.013	1.643458e+02	2.474011e+02	8.020742e-01	5.066597e-01
NC_000962.3	730	1647436	0	A	T	0.042	-3.154594e+02	2.448092e+02	8.125250e-01	1.978399e-01
NC_000962.3	5945	1648620	0	A	T	0.111	-1.614034e+01	1.063406e+02	8.016970e-01	8.793915e-01
NC_000962.3	731	1650072	0	A	T	0.499	1.179435e+02	2.913048e+02	7.990329e-01	6.856528e-01
NC_000962.3	4770	1650769	0	A	T	0.011	-9.464180e+01	1.018698e+02	7.844224e-01	3.530907e-01
NC_000962.3	2457	1651306	0	A	T	0.147	8.669943e+01	1.041915e+02	7.958764e-01	4.055435e-01
NC_000962.3	732	1651308	0	A	T	0.042	-8.334667e+01	2.456836e+02	8.069538e-01	7.344977e-01
NC_000962.3	6320	1655860	0	A	T	0.023	-6.992436e+01	1.052389e+02	7.895700e-01	5.065666e-01
NC_000962.3	9114	1661383	0	A	T	0.022	-5.536696e+01	2.218349e+02	8.128633e-01	8.029589e-01
NC_000962.3	735	1669158	0	A	T	0.042	-3.154594e+02	2.448092e+02	8.125250e-01	1.978399e-01
NC_000962.3	4263	1669358	0	A	T	0.158	-1.173885e+02	1.167381e+02	7.938938e-01	3.148669e-01
NC_000962.3	3769	1673423	0	A	T	0.013	-1.310859e+02	7.901216e+01	7.908253e-01	9.741953e-02
NC_000962.3	5717	1673425	0	A	T	0.089	3.399519e+01	2.878148e+01	7.754669e-01	2.378268e-01
NC_000962.3	19131	1674048	0	A	T	0.011	2.054204e+01	5.840222e+01	7.758632e-01	7.251125e-01
NC_000962.3	5718	1674263	0	A	T	0.017	3.381128e+01	5.506216e+01	7.785953e-01	5.393186e-01
NC_000962.3	3770	1674481	0	A	T	0.011	6.970753e+01	6.133736e+01	7.571617e-01	2.560378e-01
NC_000962.3	4264	1675973	0	A	T	0.013	1.643458e+02	2.474011e+02	8.020742e-01	5.066597e-01
NC_000962.3	737	1676290	0	A	T	0.435	8.547394e+01	1.124344e+02	8.132621e-01	4.473084e-01
NC_000962.3	738	1678706	0	A	T	0.042	-8.334667e+01	2.456836e+02	8.069538e-01	7.344977e-01
NC_000962.3	10498	1688024	0	A	T	0.027	7.299175e+01	1.217284e+02	7.842731e-01	5.488911e-01
NC_000962.3	2458	1688061	0	A	T	0.059	-1.045533e+01	1.053738e+02	8.071087e-01	9.209825e-01
NC_000962.3	739	1688064	0	A	T	0.042	-3.154594e+02	2.448092e+02	8.125250e-01	1.978399e-01
NC_000962.3	740	1688300	0	A	T	0.043	1.346993e+02	2.173777e+02	8.092490e-01	5.356268e-01
NC_000962.3	5947	1688649	0	A	T	0.112	-9.229152e+01	1.062789e+02	7.999424e-01	3.853907e-01
NC_000962.3	741	1689349	0	A	T	0.478	-8.884401e+00	8.935547e+01	7.939257e-01	9.208188e-01
NC_000962.3	4265	1689571	0	A	T	0.015	-2.474610e+02	2.435916e+02	7.912347e-01	3.099318e-01
NC_000962.3	2060	1689708	0	A	T	0.012	4.913401e+01	2.160622e+02	8.124309e-01	8.201543e-01
NC_000962.3	3332	1691799	0	A	T	0.057	-2.491437e+01	1.143271e+02	7.981145e-01	8.275348e-01
NC_000962.3	9117	1691990	0	A	T	0.021	2.731183e+01	1.667316e+02	8.035870e-01	8.699163e-01
NC_000962.3	742	1692141	0	A	T	0.475	8.353793e+00	9.911470e+01	7.971223e-01	9.328475e-01
NC_000962.3	4771	1692186	0	A	T	0.044	-6.466583e+01	1.793450e+02	7.953835e-01	7.185000e-01
NC_000962.3	2459	1692795	0	A	T	0.233	2.221950e+01	9.194282e+01	8.078052e-01	8.090885e-01
NC_000962.3	8313	1692824	0	A	T	0.022	-1.338120e+02	1.435287e+02	7.792784e-01	3.514074e-01
NC_000962.3	4772	1693218	0	A	T	0.014	1.021943e+02	1.579640e+02	8.155768e-01	5.178158e-01
NC_000962.3	15845	1693235	0	A	T	0.013	-1.522274e+01	1.632818e+02	8.069189e-01	9.257397e-01
NC_000962.3	8314	1693433	0	A	T	0.016	9.703455e+01	2.056618e+02	7.895127e-01	6.371617e-01
NC_000962.3	743	1693561	0	A	T	0.478	9.121549e+01	1.146923e+02	7.937870e-01	4.266256e-01
NC_000962.3	4773	1694926	0	A	T	0.044	-6.604250e+01	1.948296e+02	7.982510e-01	7.346998e-01
NC_000962.3	744	1695037	0	A	T	0.042	-3.154594e+02	2.448092e+02	8.125250e-01	1.978399e-01
NC_000962.3	9118	1695187	0	A	T	0.022	-5.536696e+01	2.218349e+02	8.128633e-01	8.029589e-01
NC_000962.3	5948	1695364	0	A	T	0.112	-8.692601e+01	1.079371e+02	7.980460e-01	4.208168e-01
NC_000962.3	745	1695796	0	A	T	0.042	-8.334667e+01	2.456836e+02	8.069538e-01	7.344977e-01
NC_000962.3	746	1696672	0	A	T	0.041	1.353412e+02	1.302600e+02	7.860883e-01	2.990540e-01
NC_000962.3	747	1697896	0	A	T	0.039	1.357395e+02	1.597988e+02	8.092226e-01	3.958412e-01
NC_000962.3	10089	1698774	0	A	T	0.012	-6.143791e+01	2.046236e+02	8.091429e-01	7.640506e-01
NC_000962.3	748	1698911	0	A	T	0.476	-7.948833e+01	8.450892e+01	7.983476e-01	3.471432e-01
NC_000962.3	2460	1699663	0	A	T	0.017	1.872848e+02	1.334743e+02	7.920912e-01	1.608839e-01
NC_000962.3	749	1699849	0	A	T	0.042	-8.334667e+01	2.456836e+02	8.069538e-01	7.344977e-01
NC_000962.3	4774	1700088	0	A	T	0.044	-2.106130e+02	1.533241e+02	7.801281e-01	1.698617e-01
NC_000962.3	750	1701215	0	A	T	0.042	-3.154594e+02	2.448092e+02	8.125250e-01	1.978399e-01
NC_000962.3	10500	1702851	0	A	T	0.024	-4.816465e+01	1.903120e+02	8.046652e-01	8.002568e-01
NC_000962.3	2461	1703319	0	A	T	0.018	8.917708e+01	1.433103e+02	7.886984e-01	5.339099e-01
NC_000962.3	2061	1703555	0	A	T	0.012	4.913401e+01	2.160622e+02	8.124309e-01	8.201543e-01
NC_000962.3	4266	1704554	0	A	T	0.015	-2.474610e+02	2.435916e+02	7.912347e-01	3.099318e-01
NC_000962.3	752	1706119	0	A	T	0.498	-2.016767e+02	1.617108e+02	7.526782e-01	2.126386e-01
NC_000962.3	5949	1706602	0	A	T	0.112	-2.394936e+01	1.071305e+02	7.997753e-01	8.231510e-01
NC_000962.3	753	1706685	0	A	T	0.040	-6.917852e+01	1.417585e+02	8.002470e-01	6.256558e-01
NC_000962.3	5950	1708846	0	A	T	0.113	-1.128676e+02	1.079996e+02	8.032746e-01	2.962432e-01
NC_000962.3	754	1709432	0	A	T	0.199	-1.440846e+00	9.379191e+01	8.008778e-01	9.877463e-01
NC_000962.3	3333	1709899	0	A	T	0.056	-1.125274e+02	1.208991e+02	7.828184e-01	3.522067e-01
NC_000962.3	6323	1710070	0	A	T	0.028	-1.081963e+02	1.714719e+02	7.954774e-01	5.281951e-01
NC_000962.3	10501	1711588	0	A	T	0.027	8.681216e+01	1.222447e+02	7.813052e-01	4.777775e-01
NC_000962.3	2462	1711639	0	A	T	0.060	-7.284428e+01	9.627859e+01	8.064293e-01	4.494696e-01
NC_000962.3	4267	1711645	0	A	T	0.041	-2.853805e+00	1.284225e+02	8.030023e-01	9.822753e-01
NC_000962.3	755	1711670	0	A	T	0.042	-8.334667e+01	2.456836e+02	8.069538e-01	7.344977e-01
NC_000962.3	5951	1712824	0	A	T	0.112	-9.064582e+01	1.158973e+02	8.044316e-01	4.343295e-01
NC_000962.3	756	1713192	0	A	T	0.196	-3.146292e+01	8.720750e+01	7.928803e-01	7.183390e-01
NC_000962.3	4775	1713279	0	A	T	0.013	2.548276e+01	1.581112e+02	8.067789e-01	8.719924e-01
NC_000962.3	5952	1715942	0	A	T	0.115	1.982997e+01	9.937126e+01	8.000936e-01	8.418700e-01
NC_000962.3	759	1716472	0	A	T	0.043	1.346993e+02	2.173777e+02	8.092490e-01	5.356268e-01
NC_000962.3	14035	1717681	0	A	T	0.042	9.305314e+00	1.120476e+02	8.063555e-01	9.338302e-01
NC_000962.3	5955	1717764	0	A	T	0.088	3.912471e+01	8.003716e+01	7.868593e-01	6.250687e-01
NC_000962.3	10502	1718720	0	A	T	0.025	4.407138e+01	1.722395e+02	8.048013e-01	7.981022e-01
NC_000962.3	2463	1718761	0	A	T	0.232	-6.512016e+01	1.073035e+02	8.059337e-01	5.440704e-01
NC_000962.3	3334	1719322	0	A	T	0.056	-1.499576e+02	1.282998e+02	7.966698e-01	2.427621e-01
NC_000962.3	760	1722200	0	A	T	0.041	-9.185181e+01	1.983854e+02	7.954262e-01	6.434681e-01
NC_000962.3	761	1722228	0	A	T	0.041	-1.293777e+02	1.493925e+02	7.914142e-01	3.866855e-01
NC_000962.3	4776	1722383	0	A	T	0.043	-5.542873e+01	1.619145e+02	7.955138e-01	7.321725e-01
NC_000962.3	5956	1722480	0	A	T	0.020	6.272168e+01	6.218483e+01	7.883989e-01	3.133963e-01
NC_000962.3	5957	1722702	0	A	T	0.117	-1.606585e+01	1.177672e+02	8.047075e-01	8.915166e-01
NC_000962.3	3335	1724120	0	A	T	0.034	9.196886e+00	1.268019e+02	8.083191e-01	9.421951e-01
NC_000962.3	4268	1724722	0	A	T	0.041	-2.414915e+01	1.298484e+02	8.000906e-01	8.524988e-01
NC_000962.3	4269	1726384	0	A	T	0.013	1.643458e+02	2.474011e+02	8.020742e-01	5.066597e-01
NC_000962.3	4270	1728622	0	A	T	0.157	-7.267724e+01	1.064262e+02	7.905957e-01	4.948364e-01
NC_000962.3	762	1728837	0	A	T	0.498	5.651674e+01	2.458977e+02	8.016173e-01	8.182647e-01
NC_000962.3	5958	1729867	0	A	T	0.088	4.086168e+01	8.062723e+01	7.937765e-01	6.124094e-01
NC_000962.3	2464	1732239	0	A	T	0.110	-5.920416e+01	9.625819e+01	7.919810e-01	5.386588e-01
NC_000962.3	763	1733134	0	A	T	0.042	-3.154594e+02	2.448092e+02	8.125250e-01	1.978399e-01
NC_000962.3	764	1733325	0	A	T	0.042	-3.154594e+02	2.448092e+02	8.125250e-01	1.978399e-01
NC_000962.3	4777	1734377	0	A	T	0.011	-1.028320e+02	1.013703e+02	7.781339e-01	3.106296e-01
NC_000962.3	2465	1734994	0	A	T	0.232	-1.432111e+01	1.034197e+02	8.049299e-01	8.898926e-01
NC_000962.3	7415	1735920	0	A	T	0.014	1.379528e+02	1.613464e+02	7.891494e-01	3.927518e-01
NC_000962.3	3337	1736638	0	A	T	0.056	-1.499576e+02	1.282998e+02	7.966698e-01	2.427621e-01
NC_000962.3	10090	1738799	0	A	T	0.012	-6.143791e+01	2.046236e+02	8.091429e-01	7.640506e-01
NC_000962.3	2466	1740771	0	A	T	0.230	-4.573851e+01	9.811061e+01	7.972161e-01	6.411793e-01
NC_000962.3	765	1741352	0	A	T	0.040	7.831372e+01	1.656013e+02	8.050703e-01	6.363847e-01
NC_000962.3	5959	1741624	0	A	T	0.115	-3.346305e+01	1.091291e+02	8.003731e-01	7.591838e-01
NC_000962.3	10503	1742247	0	A	T	0.025	4.407138e+01	1.722395e+02	8.048013e-01	7.981022e-01
NC_000962.3	4778	1743577	0	A	T	0.014	4.212674e+00	1.553002e+02	8.052101e-01	9.783647e-01
NC_000962.3	5298	1743944	0	A	T	0.025	6.642919e+01	1.773324e+02	8.049798e-01	7.080360e-01
NC_000962.3	5299	1746197	0	A	T	0.025	-2.758760e+01	1.791595e+02	8.102530e-01	8.776540e-01
NC_000962.3	4779	1749546	0	A	T	0.044	-6.466583e+01	1.793450e+02	7.953835e-01	7.185000e-01
NC_000962.3	4780	1750576	0	A	T	0.044	-1.560006e+02	1.729752e+02	7.711007e-01	3.673461e-01
NC_000962.3	10504	1750784	0	A	T	0.023	4.131688e+01	1.760115e+02	8.097566e-01	8.144592e-01
NC_000962.3	766	1752561	0	A	T	0.471	-7.214545e+01	6.660536e+01	7.662756e-01	2.789924e-01
NC_000962.3	767	1753520	0	A	T	0.498	8.583648e+00	1.375712e+02	7.852472e-01	9.502615e-01
NC_000962.3	2467	1755519	0	A	T	0.146	6.030839e+01	1.032222e+02	7.956018e-01	5.591793e-01
NC_000962.3	10505	1755538	0	A	T	0.024	-4.816465e+01	1.903120e+02	8.046652e-01	8.002568e-01
NC_000962.3	3338	1755599	0	A	T	0.034	-3.812822e+01	1.166936e+02	8.064000e-01	7.439350e-01
NC_000962.3	3339	1756002	0	A	T	0.018	1.282089e+02	1.455601e+02	8.168779e-01	3.786409e-01
NC_000962.3	768	1756359	0	A	T	0.042	-8.334667e+01	2.456836e+02	8.069538e-01	7.344977e-01
NC_000962.3	8315	1756626	0	A	T	0.017	-7.413453e+01	1.971959e+02	8.032309e-01	7.070391e-01
NC_000962.3	4271	1758631	0	A	T	0.013	1.643458e+02	2.474011e+02	8.020742e-01	5.066597e-01
NC_000962.3	5962	1758773	0	A	T	0.086	5.752916e+01	7.862417e+01	7.964018e-01	4.645255e-01
NC_000962.3	769	1759252	0	A	T	0.499	1.057482e+02	2.278309e+02	7.981320e-01	6.426403e-01
NC_000962.3	5963	1759904	0	A	T	0.116	5.174791e+01	1.053741e+02	8.096111e-01	6.234730e-01
NC_000962.3	5300	1760165	0	A	T	0.026	1.530451e+02	1.214553e+02	7.833715e-01	2.079317e-01
NC_000962.3	770	1760292	0	A	T	0.498	1.717818e+01	1.772230e+02	7.890231e-01	9.228017e-01
NC_000962.3	8316	1761107	0	A	T	0.016	-2.323590e+02	1.808401e+02	8.448573e-01	1.991316e-01
NC_000962.3	10506	1761486	0	A	T	0.023	-1.808014e+02	1.798671e+02	7.972281e-01	3.150482e-01
NC_000962.3	2468	1762615	0	A	T	0.144	2.977044e+01	9.071503e+01	7.963889e-01	7.428482e-01
NC_000962.3	9121	1763130	0	A	T	0.021	2.730350e+01	1.825180e+02	8.083722e-01	8.811157e-01
NC_000962.3	8317	1766351	0	A	T	0.017	-7.413453e+01	1.971959e+02	8.032309e-01	7.070391e-01
NC_000962.3	3340	1769099	0	A	T	0.035	1.972398e+01	1.226315e+02	8.060121e-01	8.722526e-01
NC_000962.3	3341	1771320	0	A	T	0.034	9.196886e+00	1.268019e+02	8.083191e-01	9.421951e-01
NC_000962.3	4781	1772016	0	A	T	0.043	-1.304086e+02	1.810043e+02	7.942291e-01	4.714036e-01
NC_000962.3	2469	1772618	0	A	T	0.018	9.657813e+01	1.395420e+02	7.842671e-01	4.890313e-01
NC_000962.3	14036	1773687	0	A	T	0.024	1.110658e+02	6.939766e+01	7.356438e-01	1.098223e-01
NC_000962.3	772	1774659	0	A	T	0.040	7.831372e+01	1.656013e+02	8.050703e-01	6.363847e-01
NC_000962.3	10507	1775103	0	A	T	0.023	-9.857704e+01	1.607356e+02	7.888341e-01	5.398271e-01
NC_000962.3	2470	1775312	0	A	T	0.145	1.532859e+01	9.709618e+01	8.015447e-01	8.745912e-01
NC_000962.3	4272	1776468	0	A	T	0.013	1.643458e+02	2.474011e+02	8.020742e-01	5.066597e-01
NC_000962.3	2471	1777182	0	A	T	0.110	-7.075218e+01	8.846200e+01	7.906472e-01	4.240162e-01
NC_000962.3	2472	1777213	0	A	T	0.203	-1.491158e+01	9.397555e+01	8.057262e-01	8.739571e-01
NC_000962.3	773	1778430	0	A	T	0.498	-1.148953e+02	2.021251e+02	7.991793e-01	5.698672e-01
NC_000962.3	6325	1778557	0	A	T	0.029	-4.853728e+01	1.576167e+02	8.003918e-01	7.581888e-01
NC_000962.3	5964	1778789	0	A	T	0.116	1.467731e+01	1.150316e+02	8.076272e-01	8.984963e-01
NC_000962.3	36998	1779212	0	A	T	0.048	3.298732e+01	3.266988e+01	7.709946e-01	3.128771e-01
NC_000962.3	2473	1779243	0	A	T	0.166	-1.403673e+01	4.017531e+01	7.906459e-01	7.268729e-01
NC_000962.3	8763	1779279	0	A	T	0.046	-1.347440e+01	3.126110e+01	7.873837e-01	6.665417e-01
NC_000962.3	4275	1779370	0	A	T	0.198	-1.826918e+01	3.947867e+01	7.814164e-01	6.436372e-01
NC_000962.3	2923	1780587	0	A	T	0.223	-3.858224e+01	3.488351e+01	7.668575e-01	2.689811e-01
NC_000962.3	5965	1782431	0	A	T	0.107	-2.798838e+01	4.713368e+01	7.728877e-01	5.527755e-01
NC_000962.3	4783	1785945	0	A	T	0.045	-2.868367e+01	1.349684e+02	7.868432e-01	8.317439e-01
NC_000962.3	4277	1788613	0	A	T	0.026	4.722477e+01	5.204919e+01	7.859998e-01	3.644628e-01
NC_000962.3	4279	1789742	0	A	T	0.012	3.070870e+01	1.544460e+02	7.836540e-01	8.424354e-01
NC_000962.3	4784	1789766	0	A	T	0.046	7.943100e+01	1.011120e+02	8.061188e-01	4.323044e-01
NC_000962.3	4280	1789780	0	A	T	0.013	1.090752e+02	1.055311e+02	7.626487e-01	3.015823e-01
NC_000962.3	776	1792777	0	A	T	0.197	-3.133448e+01	9.138403e+01	7.961305e-01	7.317553e-01
NC_000962.3	2474	1793769	0	A	T	0.232	-1.432111e+01	1.034197e+02	8.049299e-01	8.898926e-01
NC_000962.3	5301	1794324	0	A	T	0.025	9.672072e+01	1.990557e+02	8.062870e-01	6.271469e-01
NC_000962.3	4281	1796671	0	A	T	0.013	1.643458e+02	2.474011e+02	8.020742e-01	5.066597e-01
NC_000962.3	2475	1797027	0	A	T	0.147	8.669943e+01	1.041915e+02	7.958764e-01	4.055435e-01
NC_000962.3	777	1798355	0	A	T	0.435	4.460093e+01	1.108670e+02	8.125028e-01	6.875555e-01
NC_000962.3	38316	1798379	0	A	T	0.010	6.642902e+00	6.679480e+01	7.851751e-01	9.207992e-01
NC_000962.3	6326	1799806	0	A	T	0.028	-1.081963e+02	1.714719e+02	7.954774e-01	5.281951e-01
NC_000962.3	4785	1800963	0	A	T	0.043	-7.699857e+01	1.603337e+02	7.880055e-01	6.311629e-01
NC_000962.3	778	1803265	0	A	T	0.498	6.076226e+01	2.094996e+02	7.985426e-01	7.718498e-01
NC_000962.3	779	1804409	0	A	T	0.476	-3.645428e+01	1.191338e+02	7.999999e-01	7.596731e-01
NC_000962.3	2476	1805948	0	A	T	0.204	6.680457e+00	8.744253e+01	8.035440e-01	9.391176e-01
NC_000962.3	4786	1806283	0	A	T	0.044	-6.604250e+01	1.948296e+02	7.982510e-01	7.346998e-01
NC_000962.3	4787	1807823	0	A	T	0.044	-3.013742e+01	1.852876e+02	8.025632e-01	8.708255e-01
NC_000962.3	7417	1808545	0	A	T	0.014	1.379528e+02	1.613464e+02	7.891494e-01	3.927518e-01
NC_000962.3	5966	1810237	0	A	T	0.112	-1.409584e+02	1.070908e+02	8.063357e-01	1.883933e-01
NC_000962.3	780	1811375	0	A	T	0.042	-8.334667e+01	2.456836e+02	8.069538e-01	7.344977e-01
NC_000962.3	6327	1813255	0	A	T	0.027	-8.539204e+01	1.268699e+02	7.826908e-01	5.010608e-01
NC_000962.3	2477	1815604	0	A	T	0.147	5.259540e+01	9.783587e+01	7.960538e-01	5.909819e-01
NC_000962.3	2478	1816254	0	A	T	0.018	1.020121e+02	1.461605e+02	7.858398e-01	4.853744e-01
NC_000962.3	5303	1817684	0	A	T	0.025	6.642919e+01	1.773324e+02	8.049798e-01	7.080360e-01
NC_000962.3	781	1817976	0	A	T	0.499	-1.179847e+02	3.883499e+02	7.966291e-01	7.613361e-01
NC_000962.3	2479	1819591	0	A	T	0.111	-5.890602e+01	9.253260e+01	7.921349e-01	5.245338e-01
NC_000962.3	10092	1820707	0	A	T	0.012	-6.143791e+01	2.046236e+02	8.091429e-01	7.640506e-01
NC_000962.3	5304	1823237	0	A	T	0.025	9.672072e+01	1.990557e+02	8.062870e-01	6.271469e-01
NC_000962.3	5967	1823549	0	A	T	0.054	4.305739e+01	5.551708e+01	8.015636e-01	4.381876e-01
NC_000962.3	9124	1824823	0	A	T	0.022	-1.394829e+02	2.384553e+02	8.122337e-01	5.587184e-01
NC_000962.3	4788	1825603	0	A	T	0.044	-2.065684e+02	1.491855e+02	7.637959e-01	1.664730e-01
NC_000962.3	2064	1829423	0	A	T	0.012	4.913401e+01	2.160622e+02	8.124309e-01	8.201543e-01
NC_000962.3	786	1831288	0	A	T	0.042	-8.334667e+01	2.456836e+02	8.069538e-01	7.344977e-01
NC_000962.3	787	1834177	0	A	T	0.042	-2.906145e+02	1.541095e+02	8.134266e-01	5.961825e-02
NC_000962.3	5720	1834683	0	A	T	0.040	-2.796758e+01	1.077005e+02	8.017637e-01	7.951651e-01
NC_000962.3	10509	1834836	0	A	T	0.028	3.539632e+01	1.265386e+02	7.928650e-01	7.797449e-01
NC_000962.3	19833	1834986	0	A	T	0.021	1.733493e+02	6.138873e+01	6.994835e-01	4.840760e-03
NC_000962.3	788	1836286	0	A	T	0.499	2.005541e+02	2.722509e+02	7.942967e-01	4.615082e-01
NC_000962.3	6328	1838153	0	A	T	0.028	-1.081963e+02	1.714719e+02	7.954774e-01	5.281951e-01
NC_000962.3	789	1839759	0	A	T	0.042	9.986331e+01	1.930725e+02	8.079012e-01	6.051093e-01
NC_000962.3	9125	1844635	0	A	T	0.022	-5.536696e+01	2.218349e+02	8.128633e-01	8.029589e-01
NC_000962.3	3347	1847811	0	A	T	0.056	-1.400355e+02	1.229672e+02	7.893281e-01	2.550599e-01
NC_000962.3	792	1847919	0	A	T	0.476	1.888273e+01	1.308943e+02	8.053618e-01	8.853250e-01
NC_000962.3	793	1849051	0	A	T	0.042	-3.154594e+02	2.448092e+02	8.125250e-01	1.978399e-01
NC_000962.3	794	1849609	0	A	T	0.043	1.346993e+02	2.173777e+02	8.092490e-01	5.356268e-01
NC_000962.3	795	1849934	0	A	T	0.039	1.357395e+02	1.597988e+02	8.092226e-01	3.958412e-01
NC_000962.3	2480	1852542	0	A	T	0.018	4.484362e+01	1.363408e+02	7.917644e-01	7.422944e-01
NC_000962.3	2065	1854169	0	A	T	0.012	4.913401e+01	2.160622e+02	8.124309e-01	8.201543e-01
NC_000962.3	796	1854300	0	A	T	0.474	4.904740e+01	1.035922e+02	8.036762e-01	6.359849e-01
[truncated: 2,660 more rows]
