# Supplementary material for: GWAS for quantitative resistance phenotypes in Mycobacterium tuberculosis reveals resistance genes and regulatory regions
Source: Nat Commun. 2019 May 13;10:2128. doi: 10.1038/s41467-019-10110-6 (PMC6513847; doi:10.1038/s41467-019-10110-6)
Supplement: Supplementary file 12 — Source Data [file 41467_2019_10110_MOESM12_ESM.zip › 9-Source Data Folder/snp_moxi.assoc.txt]

chr	rs	ps	n_miss	allele1	allele0	af	beta	se	l_remle	p_wald
NC_000962.3	5681	71	0	A	T	0.036	7.176357e+01	7.458877e+01	9.939340e-01	3.362121e-01
NC_000962.3	2	1849	0	A	T	0.046	1.124446e+02	1.404290e+02	9.291969e-01	4.234760e-01
NC_000962.3	3	1977	0	A	T	0.463	3.636290e+01	5.222699e+01	9.400022e-01	4.864300e-01
NC_000962.3	10411	3439	0	A	T	0.024	1.378219e+02	1.804012e+02	9.810720e-01	4.450565e-01
NC_000962.3	4	4013	0	A	T	0.499	1.969261e+02	3.166658e+02	9.492952e-01	5.341616e-01
NC_000962.3	8956	6052	0	A	T	0.021	-5.256122e+01	2.353498e+02	9.779275e-01	8.233209e-01
NC_000962.3	8957	7221	0	A	T	0.021	-9.043210e+01	2.538743e+02	9.771424e-01	7.217571e-01
NC_000962.3	5	7362	0	A	T	0.497	1.156317e+02	1.113461e+02	9.622928e-01	2.992845e-01
NC_000962.3	2272	7570	0	A	T	0.015	3.800507e+02	4.493475e+01	6.370977e-01	9.160664e-17
NC_000962.3	6	7585	0	A	T	0.448	-3.619284e+02	3.287276e+01	9.482512e-01	9.688051e-27
NC_000962.3	2273	8040	0	A	T	0.143	-2.015631e+01	1.095102e+02	9.648040e-01	8.540034e-01
NC_000962.3	7	9304	0	A	T	0.474	-2.394785e+01	1.221274e+02	9.682068e-01	8.445789e-01
NC_000962.3	4061	11370	0	A	T	0.157	-9.459262e+01	1.200594e+02	9.601325e-01	4.309460e-01
NC_000962.3	8	11820	0	A	T	0.046	-8.031216e+01	2.350062e+02	9.729848e-01	7.326122e-01
NC_000962.3	9	11879	0	A	T	0.496	3.165446e+01	1.296145e+02	9.581397e-01	8.071087e-01
NC_000962.3	5781	12020	0	A	T	0.086	5.628869e+01	8.789784e+01	9.709788e-01	5.220621e-01
NC_000962.3	4623	13074	0	A	T	0.044	-4.686604e+01	2.059315e+02	9.686560e-01	8.200170e-01
NC_000962.3	4624	13091	0	A	T	0.015	1.379449e+02	1.486269e+02	9.539151e-01	3.535568e-01
NC_000962.3	4062	13452	0	A	T	0.013	1.627808e+02	1.366333e+02	9.100725e-01	2.337812e-01
NC_000962.3	2274	14251	0	A	T	0.226	-1.368988e+02	1.068491e+02	9.435450e-01	2.003974e-01
NC_000962.3	10	14785	0	A	T	0.499	2.519595e+02	2.297188e+02	9.277072e-01	2.729761e-01
NC_000962.3	11	14861	0	A	T	0.045	3.731756e+01	2.085474e+02	9.641706e-01	8.580195e-01
NC_000962.3	12	15117	0	A	T	0.047	5.396056e+01	2.026983e+02	9.620774e-01	7.901295e-01
NC_000962.3	3216	16032	0	A	T	0.019	6.422709e+01	1.351001e+02	9.623515e-01	6.345993e-01
NC_000962.3	13	16119	0	A	T	0.045	-1.276316e+02	2.398397e+02	9.775765e-01	5.947336e-01
NC_000962.3	2275	17608	0	A	T	0.196	-9.600837e+01	8.125933e+01	9.595534e-01	2.376727e-01
NC_000962.3	15	21795	0	A	T	0.487	5.451399e+01	6.861744e+01	9.475830e-01	4.271080e-01
NC_000962.3	8135	22856	0	A	T	0.014	4.359343e+01	1.798412e+02	9.578067e-01	8.085185e-01
NC_000962.3	17	25610	0	A	T	0.045	-1.276316e+02	2.398397e+02	9.775765e-01	5.947336e-01
NC_000962.3	4625	26377	0	A	T	0.043	-8.785581e+01	1.919486e+02	9.597016e-01	6.472604e-01
NC_000962.3	4626	26653	0	A	T	0.044	-8.902172e+01	1.598449e+02	9.686317e-01	5.776984e-01
NC_000962.3	18	26959	0	A	T	0.472	-1.449462e+01	7.044987e+01	9.533085e-01	8.370315e-01
NC_000962.3	2276	27463	0	A	T	0.120	-2.783112e+01	8.199045e+01	9.540140e-01	7.343444e-01
NC_000962.3	2277	28073	0	A	T	0.018	2.249412e+02	1.290803e+02	8.823400e-01	8.169203e-02
NC_000962.3	19	28367	0	A	T	0.046	-8.031216e+01	2.350062e+02	9.729848e-01	7.326122e-01
NC_000962.3	2801	28640	0	A	T	0.022	4.708397e+00	1.177972e+02	9.645925e-01	9.681244e-01
NC_000962.3	4063	29483	0	A	T	0.157	-2.118742e+01	1.185124e+02	9.650597e-01	8.581468e-01
NC_000962.3	15781	30341	0	A	T	0.013	-2.476949e+01	1.786094e+02	9.700441e-01	8.897302e-01
NC_000962.3	4064	30519	0	A	T	0.017	-1.688169e+01	2.564161e+02	9.763311e-01	9.475202e-01
NC_000962.3	4065	30688	0	A	T	0.039	5.955624e+01	1.656006e+02	9.701180e-01	7.191913e-01
NC_000962.3	1954	30942	0	A	T	0.012	2.036940e+01	2.297044e+02	9.792429e-01	9.293561e-01
NC_000962.3	4066	30943	0	A	T	0.154	-6.300387e+01	9.278150e+01	9.496787e-01	4.972537e-01
NC_000962.3	4067	31077	0	A	T	0.157	-7.381590e+01	1.173454e+02	9.680507e-01	5.294561e-01
NC_000962.3	5249	32449	0	A	T	0.024	5.194542e+01	2.120928e+02	9.759284e-01	8.065681e-01
NC_000962.3	2278	33457	0	A	T	0.224	-1.146233e+02	8.994243e+01	9.462634e-01	2.028046e-01
NC_000962.3	2279	33551	0	A	T	0.226	-1.082801e+02	1.001606e+02	9.595420e-01	2.799195e-01
NC_000962.3	21	34044	0	A	T	0.500	-4.186358e+02	4.948241e+02	9.532027e-01	3.977315e-01
NC_000962.3	10013	34558	0	A	T	0.012	2.840717e+01	2.187629e+02	9.798260e-01	8.967074e-01
NC_000962.3	3217	35097	0	A	T	0.054	-1.199898e+01	1.287058e+02	9.744948e-01	9.257405e-01
NC_000962.3	22	35608	0	A	T	0.046	-1.594496e+02	1.719657e+02	9.618713e-01	3.540293e-01
NC_000962.3	4627	35749	0	A	T	0.044	-4.686604e+01	2.059315e+02	9.686560e-01	8.200170e-01
NC_000962.3	23	36008	0	A	T	0.046	-8.031216e+01	2.350062e+02	9.729848e-01	7.326122e-01
NC_000962.3	2280	36471	0	A	T	0.144	-5.637389e+01	7.064487e+01	9.180216e-01	4.250591e-01
NC_000962.3	5783	36471	0	A	T	0.113	1.139810e+01	6.325030e+01	9.389767e-01	8.570258e-01
NC_000962.3	24	37031	0	A	T	0.479	4.662435e+01	1.185595e+02	9.563663e-01	6.942107e-01
NC_000962.3	25	37305	0	A	T	0.046	-8.031216e+01	2.350062e+02	9.729848e-01	7.326122e-01
NC_000962.3	26	37334	0	A	T	0.041	-5.965633e+01	1.538518e+02	9.520615e-01	6.982792e-01
NC_000962.3	2281	37763	0	A	T	0.143	-1.087643e+01	1.086335e+02	9.682338e-01	9.202681e-01
NC_000962.3	3218	37833	0	A	T	0.017	1.014006e+02	1.504471e+02	9.535281e-01	5.004648e-01
NC_000962.3	1957	39030	0	A	T	0.020	-1.062272e+01	7.938543e+01	9.506490e-01	8.935772e-01
NC_000962.3	30	39158	0	A	T	0.046	-8.031216e+01	2.350062e+02	9.729848e-01	7.326122e-01
NC_000962.3	7349	39680	0	A	T	0.015	4.876585e+01	1.706635e+02	9.745108e-01	7.751322e-01
NC_000962.3	3220	40162	0	A	T	0.034	1.728828e+02	1.303282e+02	9.248969e-01	1.849598e-01
NC_000962.3	6214	41257	0	A	T	0.028	-1.660725e+02	1.816015e+02	9.572966e-01	3.606728e-01
NC_000962.3	31	42281	0	A	T	0.047	5.396056e+01	2.026983e+02	9.620774e-01	7.901295e-01
NC_000962.3	32	42967	0	A	T	0.499	9.903550e+01	3.426964e+02	9.578923e-01	7.726475e-01
NC_000962.3	33	44768	0	A	T	0.045	-1.276316e+02	2.398397e+02	9.775765e-01	5.947336e-01
NC_000962.3	8136	46744	0	A	T	0.014	4.359343e+01	1.798412e+02	9.578067e-01	8.085185e-01
NC_000962.3	6215	47699	0	A	T	0.028	4.980147e+01	1.664643e+02	9.867330e-01	7.648687e-01
NC_000962.3	34	48503	0	A	T	0.041	-5.965633e+01	1.538518e+02	9.520615e-01	6.982792e-01
NC_000962.3	5250	48860	0	A	T	0.024	-4.580389e+01	1.884908e+02	9.705937e-01	8.080509e-01
NC_000962.3	35	49360	0	A	T	0.047	2.058054e+02	2.085291e+02	9.394672e-01	3.239030e-01
NC_000962.3	36	49691	0	A	T	0.047	7.315221e+01	1.637678e+02	9.424148e-01	6.551977e-01
NC_000962.3	10417	49806	0	A	T	0.022	-8.898666e+01	1.934159e+02	9.707001e-01	6.455558e-01
NC_000962.3	37	50557	0	A	T	0.202	-2.640941e+01	9.285810e+01	9.613511e-01	7.761560e-01
NC_000962.3	38	51949	0	A	T	0.046	-1.879527e+01	1.386451e+02	9.561082e-01	8.921924e-01
NC_000962.3	4071	53785	0	A	T	0.017	-1.688169e+01	2.564161e+02	9.763311e-01	9.475202e-01
NC_000962.3	39	54394	0	A	T	0.203	-1.192059e+01	9.504909e+01	9.651319e-01	9.002192e-01
NC_000962.3	13994	55208	0	A	T	0.040	6.372908e+01	1.176221e+02	9.842362e-01	5.880643e-01
NC_000962.3	13995	55250	0	A	T	0.040	6.372908e+01	1.176221e+02	9.842362e-01	5.880643e-01
NC_000962.3	3651	55534	0	A	T	0.012	1.923759e+01	5.485638e+01	9.453098e-01	7.258920e-01
NC_000962.3	1959	55553	0	A	T	0.282	-1.204645e+01	2.862639e+01	9.336790e-01	6.739765e-01
NC_000962.3	3221	55554	0	A	T	0.130	1.892199e+01	2.979142e+01	9.238218e-01	5.254715e-01
NC_000962.3	4072	57393	0	A	T	0.155	2.276217e+01	1.038780e+02	9.710952e-01	8.265964e-01
NC_000962.3	13996	60066	0	A	T	0.043	5.812527e+00	1.123763e+02	9.649619e-01	9.587587e-01
NC_000962.3	4073	62012	0	A	T	0.014	1.735564e+02	2.575384e+02	9.636930e-01	5.005219e-01
NC_000962.3	42	62049	0	A	T	0.498	-1.853797e+02	1.785602e+02	9.318102e-01	2.994228e-01
NC_000962.3	4628	62226	0	A	T	0.043	4.928426e+01	1.940633e+02	9.721791e-01	7.995770e-01
NC_000962.3	4074	62657	0	A	T	0.156	-2.967867e+01	1.101527e+02	9.590404e-01	7.876509e-01
NC_000962.3	43	63146	0	A	T	0.046	-2.295060e+02	1.784191e+02	9.957426e-01	1.986147e-01
NC_000962.3	2282	63771	0	A	T	0.226	3.720075e+00	9.195841e+01	9.645986e-01	9.677391e-01
NC_000962.3	5784	63868	0	A	T	0.089	6.230587e+01	7.950705e+01	9.628135e-01	4.334232e-01
NC_000962.3	44	65150	0	A	T	0.045	3.888740e+00	2.110308e+02	9.679822e-01	9.853015e-01
NC_000962.3	6569	65533	0	A	T	0.016	9.895820e+01	1.034424e+02	9.386060e-01	3.389667e-01
NC_000962.3	4075	66285	0	A	T	0.041	-4.126862e+01	1.313448e+02	9.637887e-01	7.534319e-01
NC_000962.3	5251	66300	0	A	T	0.024	5.194542e+01	2.120928e+02	9.759284e-01	8.065681e-01
NC_000962.3	4629	66342	0	A	T	0.043	-8.785581e+01	1.919486e+02	9.597016e-01	6.472604e-01
NC_000962.3	13997	66360	0	A	T	0.040	6.372908e+01	1.176221e+02	9.842362e-01	5.880643e-01
NC_000962.3	6570	66994	0	A	T	0.016	9.895820e+01	1.034424e+02	9.386060e-01	3.389667e-01
NC_000962.3	8961	68229	0	A	T	0.020	5.567534e+01	1.666383e+02	9.548760e-01	7.383650e-01
NC_000962.3	45	68338	0	A	T	0.045	-1.276316e+02	2.398397e+02	9.775765e-01	5.947336e-01
NC_000962.3	15783	69049	0	A	T	0.013	-9.938714e-01	1.503083e+02	9.610460e-01	9.947255e-01
NC_000962.3	5785	69834	0	A	T	0.105	-2.880923e+01	8.086020e+01	9.588220e-01	7.217000e-01
NC_000962.3	4076	69871	0	A	T	0.150	-7.415923e+01	7.087458e+01	9.387644e-01	2.956458e-01
NC_000962.3	46	69989	0	A	T	0.491	-9.336722e+01	7.915268e+01	9.074593e-01	2.384363e-01
NC_000962.3	5786	70095	0	A	T	0.105	-2.880923e+01	8.086020e+01	9.588220e-01	7.217000e-01
NC_000962.3	47	70267	0	A	T	0.047	5.396056e+01	2.026983e+02	9.620774e-01	7.901295e-01
NC_000962.3	48	70816	0	A	T	0.482	6.149453e+01	4.872482e+01	8.995366e-01	2.072044e-01
NC_000962.3	5787	70924	0	A	T	0.111	-3.241486e+01	1.097419e+02	9.666661e-01	7.677677e-01
NC_000962.3	49	71336	0	A	T	0.454	-1.616283e+00	3.085151e+01	9.415297e-01	9.582287e-01
NC_000962.3	2283	74059	0	A	T	0.227	-1.368803e+02	1.052099e+02	9.539388e-01	1.935404e-01
NC_000962.3	1960	74822	0	A	T	0.012	2.036940e+01	2.297044e+02	9.792429e-01	9.293561e-01
NC_000962.3	51	75233	0	A	T	0.050	9.623555e+01	8.160490e+01	9.042755e-01	2.385546e-01
NC_000962.3	4077	75264	0	A	T	0.039	1.260545e+01	1.624168e+02	9.687993e-01	9.381519e-01
NC_000962.3	52	75940	0	A	T	0.500	-3.986238e+02	3.632279e+02	9.339192e-01	2.727002e-01
NC_000962.3	5788	78422	0	A	T	0.020	3.025029e+01	6.361849e+01	9.654922e-01	6.345341e-01
NC_000962.3	53	79480	0	A	T	0.038	-3.186700e+00	7.760434e+01	9.414335e-01	9.672532e-01
NC_000962.3	4630	79541	0	A	T	0.044	-4.686604e+01	2.059315e+02	9.686560e-01	8.200170e-01
NC_000962.3	16296	79549	0	A	T	0.060	3.089839e+01	2.791222e+01	9.405628e-01	2.685575e-01
NC_000962.3	55	79571	0	A	T	0.021	3.147889e+01	5.654385e+01	9.558811e-01	5.778413e-01
NC_000962.3	2285	80616	0	A	T	0.437	2.740227e+01	6.685045e+01	9.517004e-01	6.819610e-01
NC_000962.3	3653	81649	0	A	T	0.017	5.972632e+01	9.329226e+01	9.663499e-01	5.221797e-01
NC_000962.3	5789	81963	0	A	T	0.116	1.923053e+01	1.216716e+02	9.696436e-01	8.744460e-01
NC_000962.3	3222	83026	0	A	T	0.017	1.014006e+02	1.504471e+02	9.535281e-01	5.004648e-01
NC_000962.3	10014	83510	0	A	T	0.012	2.840717e+01	2.187629e+02	9.798260e-01	8.967074e-01
NC_000962.3	5790	83842	0	A	T	0.115	2.171187e+01	1.142718e+02	9.690787e-01	8.493447e-01
NC_000962.3	4080	83982	0	A	T	0.156	-1.385952e+01	1.065342e+02	9.653883e-01	8.965168e-01
NC_000962.3	8962	84486	0	A	T	0.021	-9.043210e+01	2.538743e+02	9.771424e-01	7.217571e-01
NC_000962.3	10015	85814	0	A	T	0.012	2.840717e+01	2.187629e+02	9.798260e-01	8.967074e-01
NC_000962.3	2286	86568	0	A	T	0.019	2.436814e+02	1.504475e+02	8.873971e-01	1.055985e-01
NC_000962.3	58	87468	0	A	T	0.046	-8.031216e+01	2.350062e+02	9.729848e-01	7.326122e-01
NC_000962.3	8137	87845	0	A	T	0.015	8.759678e+01	2.654205e+02	9.684601e-01	7.414438e-01
NC_000962.3	8138	89204	0	A	T	0.015	8.759678e+01	2.654205e+02	9.684601e-01	7.414438e-01
NC_000962.3	4631	91644	0	A	T	0.043	-1.072507e+02	1.776913e+02	9.529837e-01	5.462559e-01
NC_000962.3	4081	92116	0	A	T	0.014	1.735564e+02	2.575384e+02	9.636930e-01	5.005219e-01
NC_000962.3	60	92199	0	A	T	0.475	7.564093e+01	1.058874e+02	9.465323e-01	4.751702e-01
NC_000962.3	14159	93144	0	A	T	0.022	6.728559e+00	4.493329e+01	9.448471e-01	8.809945e-01
NC_000962.3	15785	93899	0	A	T	0.013	-2.476949e+01	1.786094e+02	9.700441e-01	8.897302e-01
NC_000962.3	5791	94344	0	A	T	0.116	1.923053e+01	1.216716e+02	9.696436e-01	8.744460e-01
NC_000962.3	61	94388	0	A	T	0.045	-1.276316e+02	2.398397e+02	9.775765e-01	5.947336e-01
NC_000962.3	8139	94869	0	A	T	0.015	8.759678e+01	2.654205e+02	9.684601e-01	7.414438e-01
NC_000962.3	4082	95591	0	A	T	0.039	-8.219224e+01	1.463022e+02	9.726010e-01	5.743752e-01
NC_000962.3	62	96894	0	A	T	0.043	1.957789e+01	1.405087e+02	9.534295e-01	8.892119e-01
NC_000962.3	10016	96900	0	A	T	0.012	2.840717e+01	2.187629e+02	9.798260e-01	8.967074e-01
NC_000962.3	63	97350	0	A	T	0.044	-5.554988e+01	1.682187e+02	9.487638e-01	7.412973e-01
NC_000962.3	4083	97388	0	A	T	0.017	-1.688169e+01	2.564161e+02	9.763311e-01	9.475202e-01
NC_000962.3	4632	98069	0	A	T	0.043	-8.785581e+01	1.919486e+02	9.597016e-01	6.472604e-01
NC_000962.3	8963	100825	0	A	T	0.021	-9.043210e+01	2.538743e+02	9.771424e-01	7.217571e-01
NC_000962.3	65	101539	0	A	T	0.041	-5.965633e+01	1.538518e+02	9.520615e-01	6.982792e-01
NC_000962.3	3224	101727	0	A	T	0.055	4.366981e+01	1.333066e+02	9.669254e-01	7.432883e-01
NC_000962.3	6217	102188	0	A	T	0.028	-1.660725e+02	1.816015e+02	9.572966e-01	3.606728e-01
NC_000962.3	4633	102304	0	A	T	0.044	-4.686604e+01	2.059315e+02	9.686560e-01	8.200170e-01
NC_000962.3	68	103756	0	A	T	0.049	1.474516e+01	9.206500e+01	9.414284e-01	8.727860e-01
NC_000962.3	3225	103879	0	A	T	0.064	-8.228424e+00	2.934749e+01	9.348448e-01	7.792426e-01
NC_000962.3	8140	104653	0	A	T	0.014	1.992992e+02	1.635866e+02	9.367515e-01	2.233834e-01
NC_000962.3	1961	104712	0	A	T	0.231	6.680640e+01	3.440549e+01	8.860379e-01	5.243954e-02
NC_000962.3	4634	104785	0	A	T	0.020	3.839751e+01	1.254688e+02	9.663582e-01	7.596414e-01
NC_000962.3	1962	104838	0	A	T	0.071	1.604888e+01	4.143414e+01	9.470195e-01	6.985880e-01
NC_000962.3	1963	104856	0	A	T	0.154	2.895299e+01	3.994244e+01	9.479719e-01	4.686966e-01
NC_000962.3	19816	104936	0	A	T	0.027	-5.024287e+01	3.966893e+01	9.713647e-01	2.055989e-01
NC_000962.3	69	104962	0	A	T	0.250	-1.045698e+01	4.079532e+01	9.445718e-01	7.977485e-01
NC_000962.3	10420	104978	0	A	T	0.022	-1.920417e+02	1.884529e+02	9.576915e-01	3.084200e-01
NC_000962.3	70	105045	0	A	T	0.249	8.896935e+00	4.699123e+01	9.483141e-01	8.498698e-01
NC_000962.3	71	105139	0	A	T	0.044	-8.624251e+01	1.635733e+02	9.661908e-01	5.981392e-01
NC_000962.3	72	105736	0	A	T	0.047	2.058054e+02	2.085291e+02	9.394672e-01	3.239030e-01
NC_000962.3	5794	105799	0	A	T	0.111	-2.473443e+00	1.195308e+02	9.704098e-01	9.834946e-01
NC_000962.3	8141	106403	0	A	T	0.015	8.759678e+01	2.654205e+02	9.684601e-01	7.414438e-01
NC_000962.3	5795	107485	0	A	T	0.116	1.923053e+01	1.216716e+02	9.696436e-01	8.744460e-01
NC_000962.3	5796	107794	0	A	T	0.110	1.403987e+01	1.139408e+02	9.688254e-01	9.019562e-01
NC_000962.3	62859	108766	0	A	T	0.012	-6.803730e+01	6.022151e+01	9.097834e-01	2.588285e-01
NC_000962.3	8964	108872	0	A	T	0.021	-9.043210e+01	2.538743e+02	9.771424e-01	7.217571e-01
NC_000962.3	6218	113838	0	A	T	0.028	4.980147e+01	1.664643e+02	9.867330e-01	7.648687e-01
NC_000962.3	73	116000	0	A	T	0.499	1.871938e+01	2.771447e+02	9.656496e-01	9.461619e-01
NC_000962.3	3227	117021	0	A	T	0.023	-1.784325e+02	1.620156e+02	9.542346e-01	2.710088e-01
NC_000962.3	74	122109	0	A	T	0.490	1.478789e+02	6.776662e+01	8.722734e-01	2.932011e-02
NC_000962.3	8966	122177	0	A	T	0.020	-2.237413e+00	2.163465e+02	9.751616e-01	9.917506e-01
NC_000962.3	75	123454	0	A	T	0.045	3.888740e+00	2.110308e+02	9.679822e-01	9.853015e-01
NC_000962.3	1964	123493	0	A	T	0.012	2.036940e+01	2.297044e+02	9.792429e-01	9.293561e-01
NC_000962.3	76	123520	0	A	T	0.047	5.396056e+01	2.026983e+02	9.620774e-01	7.901295e-01
NC_000962.3	10422	126137	0	A	T	0.022	-2.393369e+00	1.470783e+02	9.587261e-01	9.870199e-01
NC_000962.3	5684	126226	0	A	T	0.039	-2.626767e+01	1.129571e+02	9.643339e-01	8.161602e-01
NC_000962.3	5253	126270	0	A	T	0.024	5.194542e+01	2.120928e+02	9.759284e-01	8.065681e-01
NC_000962.3	1965	127075	0	A	T	0.012	2.036940e+01	2.297044e+02	9.792429e-01	9.293561e-01
NC_000962.3	13998	128004	0	A	T	0.022	-3.870791e+01	7.242148e+01	9.657823e-01	5.931233e-01
NC_000962.3	3228	128154	0	A	T	0.018	1.637307e+02	1.449003e+02	9.428448e-01	2.587570e-01
NC_000962.3	5254	129477	0	A	T	0.024	5.194542e+01	2.120928e+02	9.759284e-01	8.065681e-01
NC_000962.3	4635	130083	0	A	T	0.043	4.928426e+01	1.940633e+02	9.721791e-01	7.995770e-01
NC_000962.3	2290	130227	0	A	T	0.108	-8.597828e+01	9.826677e+01	9.329559e-01	3.818050e-01
NC_000962.3	10424	130864	0	A	T	0.024	1.378219e+02	1.804012e+02	9.810720e-01	4.450565e-01
NC_000962.3	5797	130997	0	A	T	0.112	-3.241087e+01	1.145685e+02	9.703045e-01	7.773137e-01
NC_000962.3	79	132417	0	A	T	0.494	-1.235541e+02	8.802202e+01	9.386519e-01	1.607159e-01
NC_000962.3	8142	133503	0	A	T	0.014	4.359343e+01	1.798412e+02	9.578067e-01	8.085185e-01
NC_000962.3	80	133839	0	A	T	0.496	-1.025612e+02	1.300245e+02	9.506544e-01	4.304187e-01
NC_000962.3	2291	133862	0	A	T	0.227	-8.712253e+01	1.064078e+02	9.573668e-01	4.131109e-01
NC_000962.3	81	135329	0	A	T	0.045	3.888740e+00	2.110308e+02	9.679822e-01	9.853015e-01
NC_000962.3	3229	135802	0	A	T	0.023	-1.784325e+02	1.620156e+02	9.542346e-01	2.710088e-01
NC_000962.3	4088	137265	0	A	T	0.014	1.735564e+02	2.575384e+02	9.636930e-01	5.005219e-01
NC_000962.3	4089	137851	0	A	T	0.039	5.955624e+01	1.656006e+02	9.701180e-01	7.191913e-01
NC_000962.3	4636	138058	0	A	T	0.014	4.490031e+01	1.483004e+02	9.488008e-01	7.621290e-01
NC_000962.3	8143	138497	0	A	T	0.015	8.759678e+01	2.654205e+02	9.684601e-01	7.414438e-01
NC_000962.3	82	139297	0	A	T	0.045	3.888740e+00	2.110308e+02	9.679822e-01	9.853015e-01
NC_000962.3	83	141623	0	A	T	0.044	-5.554988e+01	1.682187e+02	9.487638e-01	7.412973e-01
NC_000962.3	8967	142311	0	A	T	0.021	-5.256122e+01	2.353498e+02	9.779275e-01	8.233209e-01
NC_000962.3	17066	142368	0	A	T	0.019	-4.838796e+01	6.237596e+01	9.524242e-01	4.380753e-01
NC_000962.3	84	143207	0	A	T	0.047	2.251063e+01	1.664559e+02	9.575744e-01	8.924525e-01
NC_000962.3	4637	143667	0	A	T	0.044	-8.902172e+01	1.598449e+02	9.686317e-01	5.776984e-01
NC_000962.3	3230	144024	0	A	T	0.023	-1.784325e+02	1.620156e+02	9.542346e-01	2.710088e-01
NC_000962.3	4090	144390	0	A	T	0.017	-1.688169e+01	2.564161e+02	9.763311e-01	9.475202e-01
NC_000962.3	8968	145837	0	A	T	0.021	-9.043210e+01	2.538743e+02	9.771424e-01	7.217571e-01
NC_000962.3	87	146087	0	A	T	0.498	-1.882425e+02	2.120662e+02	9.410067e-01	3.749299e-01
NC_000962.3	88	146236	0	A	T	0.044	-5.554988e+01	1.682187e+02	9.487638e-01	7.412973e-01
NC_000962.3	5798	146737	0	A	T	0.088	5.371170e+01	8.178935e+01	9.693735e-01	5.115146e-01
NC_000962.3	10019	146985	0	A	T	0.012	2.840717e+01	2.187629e+02	9.798260e-01	8.967074e-01
NC_000962.3	89	147262	0	A	T	0.046	-8.031216e+01	2.350062e+02	9.729848e-01	7.326122e-01
NC_000962.3	4091	147985	0	A	T	0.016	-1.263882e+02	2.547874e+02	9.734529e-01	6.199618e-01
NC_000962.3	2292	149323	0	A	T	0.143	-1.087643e+01	1.086335e+02	9.682338e-01	9.202681e-01
NC_000962.3	8969	149731	0	A	T	0.021	-9.043210e+01	2.538743e+02	9.771424e-01	7.217571e-01
NC_000962.3	6534	150124	0	A	T	0.133	-3.806269e+01	4.802139e+01	9.198267e-01	4.281808e-01
NC_000962.3	37377	150852	0	A	T	0.011	9.732803e+01	5.399856e+01	9.214203e-01	7.176976e-02
NC_000962.3	1966	150888	0	A	T	0.141	2.417328e+00	1.757783e+01	9.353755e-01	8.906454e-01
NC_000962.3	1967	150890	0	A	T	0.230	2.455070e+00	1.792870e+01	9.404133e-01	8.911086e-01
NC_000962.3	23244	150896	0	A	T	0.111	-3.861608e+01	2.163645e+01	8.242582e-01	7.459094e-02
NC_000962.3	2294	154191	0	A	T	0.098	-4.015415e+01	3.075701e+01	9.159058e-01	1.920026e-01
NC_000962.3	90	154283	0	A	T	0.498	1.317084e+02	1.801451e+02	9.725816e-01	4.648686e-01
NC_000962.3	10020	154811	0	A	T	0.012	2.840717e+01	2.187629e+02	9.798260e-01	8.967074e-01
NC_000962.3	4093	155293	0	A	T	0.016	-1.263882e+02	2.547874e+02	9.734529e-01	6.199618e-01
NC_000962.3	2295	157292	0	A	T	0.227	5.507288e+00	1.012757e+02	9.692070e-01	9.566436e-01
NC_000962.3	8144	158791	0	A	T	0.015	8.759678e+01	2.654205e+02	9.684601e-01	7.414438e-01
NC_000962.3	8145	159798	0	A	T	0.016	1.970038e+02	1.939994e+02	9.424947e-01	3.101108e-01
NC_000962.3	3231	160780	0	A	T	0.019	6.422709e+01	1.351001e+02	9.623515e-01	6.345993e-01
NC_000962.3	8146	160926	0	A	T	0.014	4.359343e+01	1.798412e+02	9.578067e-01	8.085185e-01
NC_000962.3	13999	161087	0	A	T	0.041	5.637413e+01	1.150965e+02	9.828609e-01	6.243798e-01
NC_000962.3	92	162152	0	A	T	0.052	-5.428157e+01	7.554092e+01	9.109868e-01	4.725667e-01
NC_000962.3	8147	162186	0	A	T	0.015	8.759678e+01	2.654205e+02	9.684601e-01	7.414438e-01
NC_000962.3	2296	162581	0	A	T	0.226	-7.921379e+01	1.001485e+02	9.485338e-01	4.291461e-01
NC_000962.3	8148	163320	0	A	T	0.015	1.938170e+01	1.780584e+02	9.591062e-01	9.133423e-01
NC_000962.3	3232	163521	0	A	T	0.018	1.637307e+02	1.449003e+02	9.428448e-01	2.587570e-01
NC_000962.3	4094	163573	0	A	T	0.041	-2.688839e+01	1.265036e+02	9.634850e-01	8.317194e-01
NC_000962.3	93	163705	0	A	T	0.044	1.319795e+02	1.682270e+02	9.563774e-01	4.329070e-01
NC_000962.3	4095	163866	0	A	T	0.014	1.735564e+02	2.575384e+02	9.636930e-01	5.005219e-01
NC_000962.3	4096	164222	0	A	T	0.014	1.735564e+02	2.575384e+02	9.636930e-01	5.005219e-01
NC_000962.3	5800	164676	0	A	T	0.115	6.833550e+01	1.214566e+02	9.745515e-01	5.738063e-01
NC_000962.3	7356	166925	0	A	T	0.015	4.876585e+01	1.706635e+02	9.745108e-01	7.751322e-01
NC_000962.3	8149	169362	0	A	T	0.014	4.359343e+01	1.798412e+02	9.578067e-01	8.085185e-01
NC_000962.3	5801	169637	0	A	T	0.086	6.142775e+01	8.359961e+01	9.706019e-01	4.626365e-01
NC_000962.3	8150	170263	0	A	T	0.021	-1.615826e+02	1.500590e+02	9.335386e-01	2.818228e-01
NC_000962.3	8891	171457	0	A	T	0.012	-6.344344e+01	5.308516e+01	9.399274e-01	2.323112e-01
NC_000962.3	49620	171731	0	A	T	0.031	-1.083466e+01	3.634320e+01	9.329694e-01	7.656708e-01
NC_000962.3	38084	171735	0	A	T	0.073	5.708475e+01	3.267909e+01	9.417853e-01	8.096325e-02
NC_000962.3	14000	171743	0	A	T	0.101	3.085283e+01	3.293574e+01	9.517554e-01	3.491011e-01
NC_000962.3	4097	174684	0	A	T	0.017	-1.688169e+01	2.564161e+02	9.763311e-01	9.475202e-01
NC_000962.3	3233	176303	0	A	T	0.055	-1.520512e+01	1.365353e+02	9.780248e-01	9.113492e-01
NC_000962.3	4638	177506	0	A	T	0.043	5.542766e+01	1.661076e+02	9.665122e-01	7.386845e-01
NC_000962.3	4098	177596	0	A	T	0.158	-7.204139e+01	1.219551e+02	9.656981e-01	5.548363e-01
NC_000962.3	94	177857	0	A	T	0.472	3.962650e+01	6.072063e+01	9.242001e-01	5.141565e-01
NC_000962.3	2298	178941	0	A	T	0.121	-2.940512e+00	9.147302e+01	9.645930e-01	9.743616e-01
NC_000962.3	4099	178946	0	A	T	0.158	1.163633e+02	1.009882e+02	1.024001e+00	2.494853e-01
NC_000962.3	61560	178985	0	A	T	0.011	-8.767449e+01	7.111839e+01	9.281635e-01	2.179312e-01
NC_000962.3	2299	180025	0	A	T	0.222	-2.959345e+01	8.204884e+01	9.407367e-01	7.184114e-01
NC_000962.3	14001	182222	0	A	T	0.044	-3.606814e+01	1.147372e+02	9.526174e-01	7.533151e-01
NC_000962.3	95	182824	0	A	T	0.041	-5.965633e+01	1.538518e+02	9.520615e-01	6.982792e-01
NC_000962.3	96	183091	0	A	T	0.043	-8.210409e+00	1.385526e+02	9.500469e-01	9.527577e-01
NC_000962.3	14002	184461	0	A	T	0.043	-2.709179e+01	1.201793e+02	9.577190e-01	8.216907e-01
NC_000962.3	14003	184764	0	A	T	0.043	-4.668390e+00	1.079915e+02	9.599130e-01	9.655271e-01
NC_000962.3	5802	187226	0	A	T	0.086	5.628869e+01	8.789784e+01	9.709788e-01	5.220621e-01
NC_000962.3	5803	187420	0	A	T	0.115	6.833550e+01	1.214566e+02	9.745515e-01	5.738063e-01
NC_000962.3	4100	187738	0	A	T	0.017	-1.688169e+01	2.564161e+02	9.763311e-01	9.475202e-01
NC_000962.3	4639	188506	0	A	T	0.015	1.878190e+02	1.465539e+02	9.377767e-01	2.002800e-01
NC_000962.3	97	188800	0	A	T	0.499	-1.707215e+02	2.361465e+02	9.482769e-01	4.698754e-01
NC_000962.3	4640	188861	0	A	T	0.043	5.542766e+01	1.661076e+02	9.665122e-01	7.386845e-01
NC_000962.3	8151	190024	0	A	T	0.014	4.359343e+01	1.798412e+02	9.578067e-01	8.085185e-01
NC_000962.3	8152	190149	0	A	T	0.015	8.759678e+01	2.654205e+02	9.684601e-01	7.414438e-01
NC_000962.3	98	190816	0	A	T	0.046	-8.031216e+01	2.350062e+02	9.729848e-01	7.326122e-01
NC_000962.3	4641	192649	0	A	T	0.011	-1.378660e+02	9.483236e+01	9.647625e-01	1.463081e-01
NC_000962.3	100	194306	0	A	T	0.047	5.396056e+01	2.026983e+02	9.620774e-01	7.901295e-01
NC_000962.3	101	194681	0	A	T	0.476	6.991980e+00	1.441879e+02	9.709097e-01	9.613334e-01
NC_000962.3	102	195682	0	A	T	0.045	-1.276316e+02	2.398397e+02	9.775765e-01	5.947336e-01
NC_000962.3	10426	195689	0	A	T	0.022	-1.920417e+02	1.884529e+02	9.576915e-01	3.084200e-01
NC_000962.3	2300	196522	0	A	T	0.142	-2.420047e+01	1.025244e+02	9.586547e-01	8.134437e-01
NC_000962.3	2301	196588	0	A	T	0.061	-8.322935e+01	1.047151e+02	9.793751e-01	4.269018e-01
NC_000962.3	103	196642	0	A	T	0.475	7.313501e+01	1.124049e+02	9.446969e-01	5.154236e-01
NC_000962.3	8153	197047	0	A	T	0.021	-5.693534e+01	1.341740e+02	9.461687e-01	6.714063e-01
NC_000962.3	4642	197782	0	A	T	0.043	1.573769e+00	1.892630e+02	9.678522e-01	9.933671e-01
NC_000962.3	5255	198521	0	A	T	0.023	-7.327292e+01	1.790430e+02	9.659420e-01	6.824425e-01
NC_000962.3	7358	198720	0	A	T	0.015	4.876585e+01	1.706635e+02	9.745108e-01	7.751322e-01
NC_000962.3	3236	198981	0	A	T	0.041	-8.800320e+01	3.169853e+01	7.812776e-01	5.597902e-03
NC_000962.3	105	199470	0	A	T	0.047	5.396056e+01	2.026983e+02	9.620774e-01	7.901295e-01
NC_000962.3	2302	200154	0	A	T	0.106	-7.570094e+01	8.810336e+01	9.220007e-01	3.904129e-01
NC_000962.3	10021	200746	0	A	T	0.012	2.840717e+01	2.187629e+02	9.798260e-01	8.967074e-01
NC_000962.3	8154	201220	0	A	T	0.015	8.759678e+01	2.654205e+02	9.684601e-01	7.414438e-01
NC_000962.3	5804	202197	0	A	T	0.115	6.129461e+01	1.039330e+02	9.626728e-01	5.554860e-01
NC_000962.3	106	203038	0	A	T	0.045	-1.112997e+02	2.016786e+02	9.552346e-01	5.811585e-01
NC_000962.3	2303	203269	0	A	T	0.226	-4.876861e+01	1.107568e+02	9.603202e-01	6.597960e-01
NC_000962.3	4643	203704	0	A	T	0.043	-8.785581e+01	1.919486e+02	9.597016e-01	6.472604e-01
NC_000962.3	107	204094	0	A	T	0.041	-5.965633e+01	1.538518e+02	9.520615e-01	6.982792e-01
NC_000962.3	4101	206232	0	A	T	0.013	2.528605e+02	1.853604e+02	9.423734e-01	1.728143e-01
NC_000962.3	108	206339	0	A	T	0.496	-1.273490e+02	1.141348e+02	9.339166e-01	2.647762e-01
NC_000962.3	2304	207226	0	A	T	0.226	-7.473368e+01	9.884390e+01	9.438220e-01	4.497743e-01
NC_000962.3	10427	210624	0	A	T	0.023	8.292035e+01	1.487884e+02	9.555224e-01	5.774402e-01
NC_000962.3	2810	212244	0	A	T	0.021	-3.560291e-01	1.248849e+02	9.633719e-01	9.977259e-01
NC_000962.3	2305	212353	0	A	T	0.226	-9.822167e+01	1.017979e+02	9.453825e-01	3.348354e-01
NC_000962.3	110	213147	0	A	T	0.045	-1.276316e+02	2.398397e+02	9.775765e-01	5.947336e-01
NC_000962.3	111	213281	0	A	T	0.045	-1.276316e+02	2.398397e+02	9.775765e-01	5.947336e-01
NC_000962.3	112	217201	0	A	T	0.047	1.217777e+02	1.817746e+02	9.439687e-01	5.030465e-01
NC_000962.3	9827	218599	0	A	T	0.011	9.688238e+01	7.461159e+01	9.084147e-01	1.944078e-01
NC_000962.3	3666	219105	0	A	T	0.018	4.002740e+01	8.770862e+01	9.597634e-01	6.482210e-01
NC_000962.3	4102	220050	0	A	T	0.157	-8.185216e+01	1.184726e+02	9.641339e-01	4.897858e-01
NC_000962.3	5805	222486	0	A	T	0.117	2.375948e+01	1.008085e+02	9.582500e-01	8.137203e-01
NC_000962.3	114	222925	0	A	T	0.045	-1.276316e+02	2.398397e+02	9.775765e-01	5.947336e-01
NC_000962.3	115	223942	0	A	T	0.498	1.350290e+02	2.103256e+02	9.550307e-01	5.210150e-01
NC_000962.3	116	225323	0	A	T	0.491	-1.400812e+02	8.142835e+01	9.401257e-01	8.567626e-02
NC_000962.3	8971	225696	0	A	T	0.021	-9.043210e+01	2.538743e+02	9.771424e-01	7.217571e-01
NC_000962.3	4644	227029	0	A	T	0.011	-1.453742e+02	9.045822e+01	9.897656e-01	1.083398e-01
NC_000962.3	117	227098	0	A	T	0.497	4.385700e+00	1.265625e+02	9.491625e-01	9.723635e-01
NC_000962.3	10428	227781	0	A	T	0.023	-1.251680e+02	2.000300e+02	9.672156e-01	5.316190e-01
NC_000962.3	118	230170	0	A	T	0.046	-8.031216e+01	2.350062e+02	9.729848e-01	7.326122e-01
NC_000962.3	119	230577	0	A	T	0.047	5.396056e+01	2.026983e+02	9.620774e-01	7.901295e-01
NC_000962.3	120	231114	0	A	T	0.479	-6.580575e+01	1.106389e+02	9.549296e-01	5.521205e-01
NC_000962.3	3668	232361	0	A	T	0.017	5.972632e+01	9.329226e+01	9.663499e-01	5.221797e-01
NC_000962.3	4103	232574	0	A	T	0.041	-1.219949e+02	1.185733e+02	9.583310e-01	3.037872e-01
NC_000962.3	3237	234051	0	A	T	0.053	7.229998e+00	9.530627e+01	9.587344e-01	9.395446e-01
NC_000962.3	4645	234160	0	A	T	0.043	-7.505050e+01	1.885851e+02	9.613825e-01	6.907370e-01
NC_000962.3	2306	234450	0	A	T	0.106	-9.655183e+01	8.601885e+01	9.141348e-01	2.619311e-01
NC_000962.3	121	234477	0	A	T	0.483	2.501352e+01	5.683608e+01	9.572788e-01	6.599569e-01
NC_000962.3	122	234497	0	A	T	0.498	3.688167e+01	1.284748e+02	9.383965e-01	7.741137e-01
NC_000962.3	4646	234682	0	A	T	0.014	1.782496e+02	1.626324e+02	9.449929e-01	2.733211e-01
NC_000962.3	4647	235521	0	A	T	0.014	1.449360e+02	1.629818e+02	9.477448e-01	3.740603e-01
NC_000962.3	10023	236257	0	A	T	0.012	2.840717e+01	2.187629e+02	9.798260e-01	8.967074e-01
NC_000962.3	6223	243118	0	A	T	0.028	-1.660725e+02	1.816015e+02	9.572966e-01	3.606728e-01
NC_000962.3	6224	243535	0	A	T	0.028	-1.660725e+02	1.816015e+02	9.572966e-01	3.606728e-01
NC_000962.3	10429	244599	0	A	T	0.024	1.528401e+02	1.752270e+02	9.768801e-01	3.832790e-01
NC_000962.3	6225	244911	0	A	T	0.028	4.980147e+01	1.664643e+02	9.867330e-01	7.648687e-01
NC_000962.3	123	249522	0	A	T	0.047	1.217777e+02	1.817746e+02	9.439687e-01	5.030465e-01
NC_000962.3	10430	249975	0	A	T	0.023	-1.251680e+02	2.000300e+02	9.672156e-01	5.316190e-01
NC_000962.3	4104	251468	0	A	T	0.017	-1.688169e+01	2.564161e+02	9.763311e-01	9.475202e-01
NC_000962.3	124	251575	0	A	T	0.047	1.217777e+02	1.817746e+02	9.439687e-01	5.030465e-01
NC_000962.3	4105	252630	0	A	T	0.014	1.735564e+02	2.575384e+02	9.636930e-01	5.005219e-01
NC_000962.3	4106	257181	0	A	T	0.014	1.735564e+02	2.575384e+02	9.636930e-01	5.005219e-01
NC_000962.3	1970	258682	0	A	T	0.012	2.036940e+01	2.297044e+02	9.792429e-01	9.293561e-01
NC_000962.3	8975	259662	0	A	T	0.021	-9.043210e+01	2.538743e+02	9.771424e-01	7.217571e-01
NC_000962.3	8156	260454	0	A	T	0.015	2.350769e+02	2.132647e+02	9.582235e-01	2.705970e-01
NC_000962.3	8976	261530	0	A	T	0.021	-5.256122e+01	2.353498e+02	9.779275e-01	8.233209e-01
NC_000962.3	125	261869	0	A	T	0.498	-1.753893e+02	1.468647e+02	9.789293e-01	2.326635e-01
NC_000962.3	126	262268	0	A	T	0.046	2.519217e+02	1.876016e+02	9.202508e-01	1.796129e-01
NC_000962.3	2307	263534	0	A	T	0.019	2.436814e+02	1.504475e+02	8.873971e-01	1.055985e-01
NC_000962.3	127	264129	0	A	T	0.046	-8.031216e+01	2.350062e+02	9.729848e-01	7.326122e-01
NC_000962.3	128	265554	0	A	T	0.495	-6.637942e+01	1.036547e+02	9.478997e-01	5.220605e-01
NC_000962.3	4107	265968	0	A	T	0.039	5.955624e+01	1.656006e+02	9.701180e-01	7.191913e-01
NC_000962.3	129	267751	0	A	T	0.045	-1.276316e+02	2.398397e+02	9.775765e-01	5.947336e-01
NC_000962.3	130	270430	0	A	T	0.045	-1.276316e+02	2.398397e+02	9.775765e-01	5.947336e-01
NC_000962.3	1971	271640	0	A	T	0.013	-9.004915e+01	1.395317e+02	9.579103e-01	5.188322e-01
NC_000962.3	10431	272267	0	A	T	0.026	-2.774473e-01	1.170905e+02	9.581302e-01	9.981099e-01
NC_000962.3	10432	276500	0	A	T	0.024	1.528401e+02	1.752270e+02	9.768801e-01	3.832790e-01
NC_000962.3	131	278021	0	A	T	0.045	-1.276316e+02	2.398397e+02	9.775765e-01	5.947336e-01
NC_000962.3	132	278681	0	A	T	0.498	-2.741167e+01	2.132623e+02	9.669900e-01	8.977505e-01
NC_000962.3	10433	279468	0	A	T	0.024	1.378219e+02	1.804012e+02	9.810720e-01	4.450565e-01
NC_000962.3	4108	282063	0	A	T	0.014	1.735564e+02	2.575384e+02	9.636930e-01	5.005219e-01
NC_000962.3	3238	282188	0	A	T	0.034	1.728828e+02	1.303282e+02	9.248969e-01	1.849598e-01
NC_000962.3	134	282892	0	A	T	0.046	-8.031216e+01	2.350062e+02	9.729848e-01	7.326122e-01
NC_000962.3	2308	283614	0	A	T	0.386	-5.957589e+00	8.085874e+01	9.569119e-01	9.412800e-01
NC_000962.3	7362	284588	0	A	T	0.015	4.876585e+01	1.706635e+02	9.745108e-01	7.751322e-01
NC_000962.3	4109	284623	0	A	T	0.157	-3.653083e+01	1.184971e+02	9.676875e-01	7.579277e-01
NC_000962.3	136	285772	0	A	T	0.499	-2.349368e+01	2.646704e+02	9.600082e-01	9.292852e-01
NC_000962.3	137	285871	0	A	T	0.441	-7.785399e+01	6.765236e+01	9.648570e-01	2.500819e-01
NC_000962.3	10434	286723	0	A	T	0.022	-1.920417e+02	1.884529e+02	9.576915e-01	3.084200e-01
NC_000962.3	6228	287904	0	A	T	0.028	4.980147e+01	1.664643e+02	9.867330e-01	7.648687e-01
NC_000962.3	138	288260	0	A	T	0.041	-5.965633e+01	1.538518e+02	9.520615e-01	6.982792e-01
NC_000962.3	10024	288278	0	A	T	0.012	2.840717e+01	2.187629e+02	9.798260e-01	8.967074e-01
NC_000962.3	10025	289108	0	A	T	0.012	2.840717e+01	2.187629e+02	9.798260e-01	8.967074e-01
NC_000962.3	15788	291187	0	A	T	0.012	1.072739e+01	1.651807e+02	9.711967e-01	9.482316e-01
NC_000962.3	139	293629	0	A	T	0.204	3.711084e+01	1.098909e+02	9.717186e-01	7.356529e-01
NC_000962.3	2309	293705	0	A	T	0.229	-8.327522e+01	9.086157e+01	9.389590e-01	3.596144e-01
NC_000962.3	14004	294586	0	A	T	0.040	8.976629e+00	1.130871e+02	9.671969e-01	9.367473e-01
NC_000962.3	4648	295423	0	A	T	0.044	-4.686604e+01	2.059315e+02	9.686560e-01	8.200170e-01
NC_000962.3	8157	295612	0	A	T	0.015	8.759678e+01	2.654205e+02	9.684601e-01	7.414438e-01
NC_000962.3	2310	295648	0	A	T	0.057	3.997734e+01	1.043347e+02	9.679857e-01	7.016765e-01
NC_000962.3	6229	295917	0	A	T	0.028	-1.660725e+02	1.816015e+02	9.572966e-01	3.606728e-01
NC_000962.3	140	296312	0	A	T	0.042	-1.482804e+02	1.338621e+02	9.464669e-01	2.682440e-01
NC_000962.3	4649	296325	0	A	T	0.044	2.744844e+01	1.785205e+02	9.699296e-01	8.778327e-01
NC_000962.3	8978	297180	0	A	T	0.020	8.917713e+00	2.025067e+02	9.710562e-01	9.648837e-01
NC_000962.3	6230	302660	0	A	T	0.028	-1.660725e+02	1.816015e+02	9.572966e-01	3.606728e-01
NC_000962.3	4650	303208	0	A	T	0.011	-1.517875e+02	9.561340e+01	9.629640e-01	1.127015e-01
NC_000962.3	4110	304679	0	A	T	0.017	-1.688169e+01	2.564161e+02	9.763311e-01	9.475202e-01
NC_000962.3	141	304923	0	A	T	0.203	7.185996e+01	1.011818e+02	9.649677e-01	4.777359e-01
NC_000962.3	142	305188	0	A	T	0.045	-1.276316e+02	2.398397e+02	9.775765e-01	5.947336e-01
NC_000962.3	23920	305362	0	A	T	0.016	5.348605e+01	7.358526e+01	9.651268e-01	4.674769e-01
NC_000962.3	1972	305984	0	A	T	0.011	5.595963e+01	1.817870e+02	9.641167e-01	7.582729e-01
NC_000962.3	1973	306365	0	A	T	0.012	2.036940e+01	2.297044e+02	9.792429e-01	9.293561e-01
NC_000962.3	10028	306487	0	A	T	0.012	2.840717e+01	2.187629e+02	9.798260e-01	8.967074e-01
NC_000962.3	4651	306833	0	A	T	0.037	-9.671924e+01	7.891804e+01	9.248677e-01	2.206404e-01
NC_000962.3	8158	309768	0	A	T	0.014	4.359343e+01	1.798412e+02	9.578067e-01	8.085185e-01
NC_000962.3	143	310973	0	A	T	0.495	8.870579e+01	1.124712e+02	9.559283e-01	4.304690e-01
NC_000962.3	5810	311029	0	A	T	0.085	1.678639e+01	8.244751e+01	9.660627e-01	8.387053e-01
NC_000962.3	8979	311238	0	A	T	0.021	-9.043210e+01	2.538743e+02	9.771424e-01	7.217571e-01
NC_000962.3	144	311613	0	A	T	0.499	9.375290e+01	2.155548e+02	9.561436e-01	6.636982e-01
NC_000962.3	2311	312940	0	A	T	0.062	1.841926e+01	9.833540e+01	9.654480e-01	8.514537e-01
NC_000962.3	2312	316129	0	A	T	0.225	-4.410874e+01	1.062128e+02	9.595019e-01	6.780182e-01
NC_000962.3	8159	317087	0	A	T	0.014	4.359343e+01	1.798412e+02	9.578067e-01	8.085185e-01
NC_000962.3	4111	320038	0	A	T	0.016	-1.263882e+02	2.547874e+02	9.734529e-01	6.199618e-01
NC_000962.3	2313	321850	0	A	T	0.018	1.825256e+02	1.384316e+02	8.889939e-01	1.876191e-01
NC_000962.3	2314	324138	0	A	T	0.019	2.436814e+02	1.504475e+02	8.873971e-01	1.055985e-01
NC_000962.3	145	325505	0	A	T	0.047	5.396056e+01	2.026983e+02	9.620774e-01	7.901295e-01
NC_000962.3	6231	326039	0	A	T	0.028	-1.660725e+02	1.816015e+02	9.572966e-01	3.606728e-01
NC_000962.3	2315	327897	0	A	T	0.141	-2.994880e+01	9.972391e+01	9.545858e-01	7.639954e-01
NC_000962.3	4112	328641	0	A	T	0.016	-1.263882e+02	2.547874e+02	9.734529e-01	6.199618e-01
NC_000962.3	10435	329826	0	A	T	0.026	-5.118722e+01	1.262055e+02	9.732822e-01	6.851303e-01
NC_000962.3	10436	331330	0	A	T	0.023	-1.251680e+02	2.000300e+02	9.672156e-01	5.316190e-01
NC_000962.3	14163	332148	0	A	T	0.012	-4.145860e+01	6.430757e+01	9.494135e-01	5.192691e-01
NC_000962.3	4653	332632	0	A	T	0.044	-4.686604e+01	2.059315e+02	9.686560e-01	8.200170e-01
NC_000962.3	14006	332916	0	A	T	0.048	5.272648e+01	8.130079e+01	9.884530e-01	5.167820e-01
NC_000962.3	14007	332951	0	A	T	0.047	1.831659e+01	9.426115e+01	9.656378e-01	8.459653e-01
NC_000962.3	8982	332981	0	A	T	0.021	-9.043210e+01	2.538743e+02	9.771424e-01	7.217571e-01
NC_000962.3	2316	333218	0	A	T	0.061	-6.140410e+01	1.076799e+02	9.740720e-01	5.686341e-01
NC_000962.3	14008	333406	0	A	T	0.046	-1.068299e+02	1.080906e+02	9.202302e-01	3.232183e-01
NC_000962.3	36825	333673	0	A	T	0.056	1.771682e+01	2.689989e+01	9.301488e-01	5.102856e-01
NC_000962.3	37148	333718	0	A	T	0.027	-2.079364e+01	3.803310e+01	9.281253e-01	5.846855e-01
NC_000962.3	43355	333803	0	A	T	0.020	-5.984950e+01	1.291877e+02	9.429504e-01	6.432642e-01
NC_000962.3	19086	333892	0	A	T	0.396	-4.154959e+01	2.303510e+01	8.290440e-01	7.156041e-02
NC_000962.3	44807	333904	0	A	T	0.034	2.423638e+01	6.291238e+01	9.438605e-01	7.001384e-01
NC_000962.3	36828	334616	0	A	T	0.083	-3.496069e+01	2.146396e+01	9.193143e-01	1.036572e-01
NC_000962.3	3674	334641	0	A	T	0.293	7.763096e+00	1.876980e+01	9.613683e-01	6.792562e-01
NC_000962.3	3675	334654	0	A	T	0.217	1.897334e+01	1.803094e+01	9.267918e-01	2.929229e-01
NC_000962.3	3974	334677	0	A	T	0.130	-4.429548e+00	2.062130e+01	9.464970e-01	8.299620e-01
NC_000962.3	8717	334724	0	A	T	0.126	1.551546e+01	2.100740e+01	9.194335e-01	4.603346e-01
NC_000962.3	151	334751	0	A	T	0.319	-3.360743e+00	1.868226e+01	9.471639e-01	8.572744e-01
NC_000962.3	156	334791	0	A	T	0.253	-1.391761e+01	1.599665e+01	9.423256e-01	3.844836e-01
NC_000962.3	3556	334806	0	A	T	0.057	-3.056039e+01	2.665319e+01	9.121701e-01	2.518139e-01
NC_000962.3	3557	334815	0	A	T	0.032	9.627938e+00	3.524456e+01	9.516199e-01	7.847730e-01
NC_000962.3	38400	335121	0	A	T	0.011	5.318662e+01	5.402278e+01	9.235336e-01	3.250885e-01
NC_000962.3	37931	335127	0	A	T	0.013	3.501832e+01	4.963170e+01	9.406950e-01	4.806181e-01
NC_000962.3	38401	335135	0	A	T	0.010	3.014377e+01	5.682430e+01	9.353104e-01	5.958974e-01
NC_000962.3	37932	335152	0	A	T	0.019	1.879381e+01	4.666483e+01	9.560906e-01	6.872223e-01
NC_000962.3	37933	335173	0	A	T	0.028	6.467039e+00	3.421428e+01	9.366174e-01	8.501175e-01
NC_000962.3	37934	335177	0	A	T	0.022	-3.003864e+00	3.890573e+01	9.354200e-01	9.384724e-01
NC_000962.3	44558	335245	0	A	T	0.016	4.646913e+00	4.491676e+01	9.362300e-01	9.176210e-01
NC_000962.3	36836	335521	0	A	T	0.017	3.914374e+01	4.412015e+01	9.513282e-01	3.751728e-01
NC_000962.3	36837	335525	0	A	T	0.037	1.015738e+01	3.133145e+01	9.390510e-01	7.458586e-01
NC_000962.3	37153	335533	0	A	T	0.011	-3.016508e+01	5.475715e+01	9.251620e-01	5.818288e-01
NC_000962.3	47434	335642	0	A	T	0.013	-3.757960e+01	4.928059e+01	9.417860e-01	4.458969e-01
NC_000962.3	36842	335669	0	A	T	0.049	-1.551090e+01	2.950601e+01	9.452944e-01	5.992187e-01
NC_000962.3	36845	335762	0	A	T	0.147	2.972706e+01	1.845687e+01	8.977918e-01	1.075662e-01
NC_000962.3	37397	335804	0	A	T	0.017	8.144134e+01	4.464611e+01	8.887727e-01	6.841659e-02
NC_000962.3	48309	335819	0	A	T	0.012	-7.396997e+01	5.191339e+01	9.456458e-01	1.544949e-01
NC_000962.3	37641	335837	0	A	T	0.031	8.825584e+00	3.990383e+01	9.417495e-01	8.250025e-01
NC_000962.3	48022	335855	0	A	T	0.022	1.414917e+01	4.999111e+01	9.396961e-01	7.772074e-01
NC_000962.3	7742	335885	0	A	T	0.153	-8.055743e+00	2.102205e+01	9.418444e-01	7.016467e-01
NC_000962.3	3976	335906	0	A	T	0.222	7.516896e+00	2.118420e+01	9.422081e-01	7.227854e-01
NC_000962.3	3558	335956	0	A	T	0.023	6.141848e+01	4.526143e+01	9.025825e-01	1.750855e-01
NC_000962.3	159	335971	0	A	T	0.265	3.825370e+01	2.194510e+01	9.340937e-01	8.160301e-02
NC_000962.3	160	336005	0	A	T	0.160	1.297582e+01	2.180758e+01	9.411188e-01	5.519639e-01
NC_000962.3	14706	336113	0	A	T	0.033	-5.768943e+00	5.424064e+01	9.476287e-01	9.153186e-01
NC_000962.3	21824	336140	0	A	T	0.011	1.075408e+01	6.670859e+01	9.411510e-01	8.719596e-01
NC_000962.3	4114	336191	0	A	T	0.157	-5.230581e+01	9.370714e+01	9.544243e-01	5.768394e-01
NC_000962.3	8896	336257	0	A	T	0.024	6.347133e+01	7.284880e+01	9.324085e-01	3.838057e-01
NC_000962.3	3242	336332	0	A	T	0.124	3.261224e+01	2.202064e+01	9.213365e-01	1.389143e-01
NC_000962.3	1975	336344	0	A	T	0.211	4.101091e+01	1.864419e+01	9.120962e-01	2.805096e-02
NC_000962.3	165	336357	0	A	T	0.012	-5.918756e+01	5.389896e+01	9.222681e-01	2.724068e-01
NC_000962.3	18713	336406	0	A	T	0.012	3.937699e+01	5.063540e+01	9.367969e-01	4.369485e-01
NC_000962.3	169	336423	0	A	T	0.428	-2.119777e+01	2.371977e+01	9.226814e-01	3.717031e-01
NC_000962.3	26593	336439	0	A	T	0.117	-2.847400e+01	2.074208e+01	8.935627e-01	1.701221e-01
NC_000962.3	23544	336443	0	A	T	0.111	-1.925474e+01	2.110238e+01	9.145693e-01	3.617472e-01
NC_000962.3	26594	336459	0	A	T	0.018	-8.903332e+01	4.736239e+01	9.109600e-01	6.041117e-02
NC_000962.3	173	336480	0	A	T	0.433	-2.271420e+01	2.561792e+01	9.306044e-01	3.754715e-01
NC_000962.3	174	336504	0	A	T	0.485	-1.812652e+02	5.400632e+01	7.677520e-01	8.183822e-04
NC_000962.3	10971	336535	0	A	T	0.040	-1.378874e+01	3.402060e+01	9.596827e-01	6.853365e-01
NC_000962.3	10972	336538	0	A	T	0.037	-1.591463e+01	3.554215e+01	9.611515e-01	6.544144e-01
NC_000962.3	10973	336546	0	A	T	0.031	-2.313220e+01	3.779597e+01	9.562705e-01	5.406532e-01
NC_000962.3	177	336560	0	A	T	0.381	1.049125e+01	1.977309e+01	9.411983e-01	5.958218e-01
NC_000962.3	178	336590	0	A	T	0.467	-1.215611e+02	3.505130e+01	8.374725e-01	5.456866e-04
NC_000962.3	37401	336728	0	A	T	0.086	-4.187062e+01	2.440661e+01	8.207618e-01	8.654416e-02
NC_000962.3	36855	336801	0	A	T	0.043	7.342797e+01	2.889452e+01	1.002292e+00	1.119068e-02
NC_000962.3	61565	337080	0	A	T	0.019	8.099303e+01	8.373361e+01	9.630058e-01	3.336345e-01
NC_000962.3	4657	337482	0	A	T	0.044	2.744844e+01	1.785205e+02	9.699296e-01	8.778327e-01
NC_000962.3	37404	337849	0	A	T	0.013	-6.123347e+01	5.684421e+01	9.505052e-01	2.816345e-01
NC_000962.3	37405	337863	0	A	T	0.031	5.706591e+01	3.671312e+01	9.092872e-01	1.204004e-01
NC_000962.3	36858	337959	0	A	T	0.309	-7.614874e+01	2.069753e+01	7.048980e-01	2.460693e-04
NC_000962.3	36859	338020	0	A	T	0.339	-7.015116e+01	2.489209e+01	7.590320e-01	4.921004e-03
NC_000962.3	4115	338100	0	A	T	0.372	-5.642220e+01	2.676521e+01	7.815779e-01	3.526681e-02
NC_000962.3	43694	338321	0	A	T	0.011	-8.341859e+01	5.525179e+01	9.114619e-01	1.314017e-01
NC_000962.3	44009	338338	0	A	T	0.013	-4.648776e+01	5.602344e+01	9.267290e-01	4.068478e-01
NC_000962.3	43579	338415	0	A	T	0.021	-3.304413e+01	3.905827e+01	9.502879e-01	3.977360e-01
NC_000962.3	37168	338453	0	A	T	0.208	-2.590849e+01	1.927554e+01	8.659286e-01	1.792062e-01
NC_000962.3	38091	338553	0	A	T	0.011	-1.058233e-01	5.521238e+01	9.374006e-01	9.984711e-01
NC_000962.3	37941	338618	0	A	T	0.047	2.236835e+01	3.561479e+01	9.403149e-01	5.301006e-01
NC_000962.3	2321	338648	0	A	T	0.119	-2.291785e+01	2.187146e+01	9.006030e-01	2.949553e-01
NC_000962.3	180	338669	0	A	T	0.133	-2.086566e+01	2.213214e+01	8.934830e-01	3.460147e-01
NC_000962.3	183	338719	0	A	T	0.045	-6.151430e+00	3.985282e+01	9.389480e-01	8.773609e-01
NC_000962.3	184	338844	0	A	T	0.291	1.097881e+01	2.441401e+01	9.589220e-01	6.530257e-01
NC_000962.3	185	338876	0	A	T	0.354	-2.105733e+01	2.265625e+01	9.289017e-01	3.528841e-01
NC_000962.3	186	338903	0	A	T	0.397	-6.334442e+01	2.872808e+01	8.740893e-01	2.767542e-02
NC_000962.3	8988	338984	0	A	T	0.012	-4.135765e+01	7.933510e+01	9.302556e-01	6.022668e-01
NC_000962.3	10031	338990	0	A	T	0.012	7.590043e+01	1.654514e+02	9.626699e-01	6.465116e-01
NC_000962.3	3247	339095	0	A	T	0.021	2.003516e+01	4.402707e+01	9.394677e-01	6.491580e-01
NC_000962.3	188	340132	0	A	T	0.066	5.638842e+00	6.639936e+01	9.495636e-01	9.323389e-01
NC_000962.3	189	340372	0	A	T	0.432	-2.827398e+01	9.972369e+01	9.596867e-01	7.768324e-01
NC_000962.3	190	342146	0	A	T	0.047	5.396056e+01	2.026983e+02	9.620774e-01	7.901295e-01
NC_000962.3	5813	342340	0	A	T	0.111	-2.720814e+01	1.153877e+02	9.709411e-01	8.136362e-01
NC_000962.3	8989	345694	0	A	T	0.021	-9.043210e+01	2.538743e+02	9.771424e-01	7.217571e-01
NC_000962.3	4658	345697	0	A	T	0.043	4.928426e+01	1.940633e+02	9.721791e-01	7.995770e-01
NC_000962.3	192	346275	0	A	T	0.498	-1.785218e+02	2.059710e+02	9.588698e-01	3.862890e-01
NC_000962.3	10437	347710	0	A	T	0.022	-1.920417e+02	1.884529e+02	9.576915e-01	3.084200e-01
NC_000962.3	6232	347829	0	A	T	0.022	1.763646e+01	1.067589e+02	9.597187e-01	8.688195e-01
NC_000962.3	8991	352446	0	A	T	0.021	-9.043210e+01	2.538743e+02	9.771424e-01	7.217571e-01
NC_000962.3	193	353309	0	A	T	0.045	3.731756e+01	2.085474e+02	9.641706e-01	8.580195e-01
NC_000962.3	194	353365	0	A	T	0.045	3.731756e+01	2.085474e+02	9.641706e-01	8.580195e-01
NC_000962.3	195	356528	0	A	T	0.499	1.135244e+02	2.501938e+02	9.588316e-01	6.501067e-01
NC_000962.3	8160	361362	0	A	T	0.021	-5.693534e+01	1.341740e+02	9.461687e-01	6.714063e-01
NC_000962.3	22392	361805	0	A	T	0.015	-9.531031e+01	1.376424e+02	9.337382e-01	4.888106e-01
NC_000962.3	13855	362667	0	A	T	0.014	-1.880399e+02	1.303106e+02	9.264630e-01	1.493189e-01
NC_000962.3	4659	363279	0	A	T	0.043	4.928426e+01	1.940633e+02	9.721791e-01	7.995770e-01
NC_000962.3	196	363464	0	A	T	0.045	-1.276316e+02	2.398397e+02	9.775765e-01	5.947336e-01
NC_000962.3	2821	364499	0	A	T	0.039	-3.011083e+01	1.036004e+02	9.553006e-01	7.713817e-01
NC_000962.3	197	364854	0	A	T	0.042	-9.433586e+01	1.534856e+02	9.352663e-01	5.389381e-01
NC_000962.3	10438	367231	0	A	T	0.023	-1.251680e+02	2.000300e+02	9.672156e-01	5.316190e-01
NC_000962.3	10032	367707	0	A	T	0.011	-7.358665e+01	1.719066e+02	9.692449e-01	6.686950e-01
NC_000962.3	5687	368651	0	A	T	0.014	-3.663660e+01	6.038233e+01	9.450600e-01	5.441538e-01
NC_000962.3	4660	372289	0	A	T	0.015	3.920603e+01	1.420007e+02	9.475774e-01	7.825282e-01
NC_000962.3	199	372913	0	A	T	0.204	3.322818e+01	8.024523e+01	9.499867e-01	6.788990e-01
NC_000962.3	200	373283	0	A	T	0.495	5.357707e+01	9.558382e+01	9.291839e-01	5.752428e-01
NC_000962.3	61485	373372	0	A	T	0.016	5.329556e+01	4.573529e+01	9.455006e-01	2.441636e-01
NC_000962.3	201	374353	0	A	T	0.041	-1.001476e+02	1.467269e+02	9.520294e-01	4.950472e-01
NC_000962.3	202	376774	0	A	T	0.430	9.400267e+00	8.576667e+01	9.606100e-01	9.127456e-01
NC_000962.3	203	377014	0	A	T	0.041	-5.965633e+01	1.538518e+02	9.520615e-01	6.982792e-01
NC_000962.3	204	379528	0	A	T	0.045	-1.276316e+02	2.398397e+02	9.775765e-01	5.947336e-01
NC_000962.3	4117	382984	0	A	T	0.016	-1.263882e+02	2.547874e+02	9.734529e-01	6.199618e-01
NC_000962.3	206	383716	0	A	T	0.043	9.997988e+01	1.234102e+02	9.425629e-01	4.180442e-01
NC_000962.3	207	384380	0	A	T	0.499	-2.989099e+02	2.906641e+02	9.237812e-01	3.040161e-01
NC_000962.3	8161	385855	0	A	T	0.014	4.359343e+01	1.798412e+02	9.578067e-01	8.085185e-01
NC_000962.3	5815	386013	0	A	T	0.111	7.907284e+01	1.011822e+02	9.630052e-01	4.346930e-01
NC_000962.3	8994	386707	0	A	T	0.020	-2.237413e+00	2.163465e+02	9.751616e-01	9.917506e-01
NC_000962.3	5816	386935	0	A	T	0.115	6.833550e+01	1.214566e+02	9.745515e-01	5.738063e-01
NC_000962.3	2326	387353	0	A	T	0.144	-1.011151e+02	9.955778e+01	9.478473e-01	3.100366e-01
NC_000962.3	1984	389038	0	A	T	0.012	2.036940e+01	2.297044e+02	9.792429e-01	9.293561e-01
NC_000962.3	209	390828	0	A	T	0.499	-2.327762e+00	1.877812e+02	9.485379e-01	9.901120e-01
NC_000962.3	210	391853	0	A	T	0.203	-3.883257e+01	9.883126e+01	9.597972e-01	6.944609e-01
NC_000962.3	211	392261	0	A	T	0.046	6.088627e+01	1.367746e+02	9.465466e-01	6.562986e-01
NC_000962.3	4661	393623	0	A	T	0.015	1.162785e+02	1.652577e+02	9.603528e-01	4.818279e-01
NC_000962.3	8162	393780	0	A	T	0.021	-1.615826e+02	1.500590e+02	9.335386e-01	2.818228e-01
NC_000962.3	4662	394001	0	A	T	0.043	-8.785581e+01	1.919486e+02	9.597016e-01	6.472604e-01
NC_000962.3	10442	394897	0	A	T	0.023	-1.251680e+02	2.000300e+02	9.672156e-01	5.316190e-01
NC_000962.3	8995	396198	0	A	T	0.021	-9.043210e+01	2.538743e+02	9.771424e-01	7.217571e-01
NC_000962.3	212	396199	0	A	T	0.047	2.058054e+02	2.085291e+02	9.394672e-01	3.239030e-01
NC_000962.3	4118	397275	0	A	T	0.154	-1.038309e+01	7.839399e+01	9.521391e-01	8.946560e-01
NC_000962.3	14011	398116	0	A	T	0.040	6.372908e+01	1.176221e+02	9.842362e-01	5.880643e-01
NC_000962.3	3682	401678	0	A	T	0.032	-1.017134e+01	4.719432e+01	9.429510e-01	8.294040e-01
NC_000962.3	2327	403364	0	A	T	0.142	-1.868736e+01	1.059793e+02	9.617957e-01	8.600689e-01
NC_000962.3	2328	403920	0	A	T	0.143	-1.612808e+01	1.045390e+02	9.627017e-01	8.774204e-01
NC_000962.3	213	403980	0	A	T	0.498	1.477091e+02	2.275395e+02	9.519162e-01	5.163799e-01
NC_000962.3	2329	404003	0	A	T	0.018	2.307096e+02	1.362274e+02	8.802525e-01	9.064866e-02
NC_000962.3	214	404326	0	A	T	0.474	1.025284e+01	1.132779e+02	9.652395e-01	9.278990e-01
NC_000962.3	15794	405439	0	A	T	0.013	-3.975302e+01	1.801560e+02	9.687865e-01	8.254015e-01
NC_000962.3	4119	405750	0	A	T	0.017	-1.688169e+01	2.564161e+02	9.763311e-01	9.475202e-01
NC_000962.3	2330	408723	0	A	T	0.225	-1.284043e+02	9.388698e+01	9.456946e-01	1.717188e-01
NC_000962.3	4663	409569	0	A	T	0.043	-7.505050e+01	1.885851e+02	9.613825e-01	6.907370e-01
NC_000962.3	8996	409940	0	A	T	0.021	-1.051634e+01	2.093696e+02	9.715343e-01	9.599499e-01
NC_000962.3	4120	411803	0	A	T	0.014	1.735564e+02	2.575384e+02	9.636930e-01	5.005219e-01
NC_000962.3	216	414486	0	A	T	0.497	1.243406e+02	1.793942e+02	9.473074e-01	4.883933e-01
NC_000962.3	217	420008	0	A	T	0.500	1.911191e+02	5.053531e+02	9.633839e-01	7.053674e-01
NC_000962.3	218	424321	0	A	T	0.499	-1.609025e+02	2.060800e+02	9.265539e-01	4.351121e-01
NC_000962.3	219	424981	0	A	T	0.046	-8.031216e+01	2.350062e+02	9.729848e-01	7.326122e-01
NC_000962.3	38096	425337	0	A	T	0.013	3.700903e+01	5.010256e+01	9.297697e-01	4.602774e-01
NC_000962.3	2331	425342	0	A	T	0.100	-4.306471e+00	2.592382e+01	9.389611e-01	8.680947e-01
NC_000962.3	38097	425344	0	A	T	0.075	3.230795e+01	2.657733e+01	9.477703e-01	2.244062e-01
NC_000962.3	220	425871	0	A	T	0.015	-7.435394e+01	1.189606e+02	9.410253e-01	5.320890e-01
NC_000962.3	44820	426428	0	A	T	0.017	-2.761272e+01	5.934510e+01	9.468545e-01	6.418210e-01
NC_000962.3	48482	426462	0	A	T	0.017	1.648168e+01	5.388573e+01	9.327567e-01	7.597699e-01
NC_000962.3	38409	427359	0	A	T	0.054	4.337523e+01	2.501416e+01	9.608934e-01	8.321052e-02
NC_000962.3	223	428698	0	A	T	0.047	1.217777e+02	1.817746e+02	9.439687e-01	5.030465e-01
NC_000962.3	5819	428840	0	A	T	0.110	-3.034587e+01	8.237346e+01	9.578872e-01	7.126548e-01
NC_000962.3	8163	429500	0	A	T	0.013	-2.214453e+01	1.207823e+02	9.515676e-01	8.545652e-01
NC_000962.3	5820	430756	0	A	T	0.115	9.491427e+01	1.175885e+02	9.765540e-01	4.197520e-01
NC_000962.3	224	432536	0	A	T	0.042	-1.668555e+02	1.541077e+02	9.389402e-01	2.791843e-01
NC_000962.3	8999	432591	0	A	T	0.021	-9.043210e+01	2.538743e+02	9.771424e-01	7.217571e-01
NC_000962.3	5259	433522	0	A	T	0.024	5.194542e+01	2.120928e+02	9.759284e-01	8.065681e-01
NC_000962.3	4126	435181	0	A	T	0.014	1.735564e+02	2.575384e+02	9.636930e-01	5.005219e-01
NC_000962.3	5821	435190	0	A	T	0.116	1.923053e+01	1.216716e+02	9.696436e-01	8.744460e-01
NC_000962.3	4127	436137	0	A	T	0.014	1.735564e+02	2.575384e+02	9.636930e-01	5.005219e-01
NC_000962.3	9000	436350	0	A	T	0.021	-9.043210e+01	2.538743e+02	9.771424e-01	7.217571e-01
NC_000962.3	5822	438158	0	A	T	0.110	8.762638e+01	1.025859e+02	9.655566e-01	3.932051e-01
NC_000962.3	4668	439978	0	A	T	0.012	-1.119614e+02	9.157343e+01	9.637896e-01	2.217434e-01
NC_000962.3	4128	440099	0	A	T	0.014	1.735564e+02	2.575384e+02	9.636930e-01	5.005219e-01
NC_000962.3	14012	440560	0	A	T	0.040	6.372908e+01	1.176221e+02	9.842362e-01	5.880643e-01
NC_000962.3	5690	440819	0	A	T	0.039	-2.626767e+01	1.129571e+02	9.643339e-01	8.161602e-01
NC_000962.3	225	441823	0	A	T	0.045	-1.112997e+02	2.016786e+02	9.552346e-01	5.811585e-01
NC_000962.3	4669	443193	0	A	T	0.043	2.506703e+01	1.570624e+02	9.650251e-01	8.732279e-01
NC_000962.3	5823	443277	0	A	T	0.116	7.927584e+01	1.037395e+02	9.659287e-01	4.449328e-01
NC_000962.3	4670	443715	0	A	T	0.043	-1.431576e+02	1.433027e+02	9.504493e-01	3.180340e-01
NC_000962.3	2333	444351	0	A	T	0.226	-8.244797e+01	1.022273e+02	9.439095e-01	4.201300e-01
NC_000962.3	226	445780	0	A	T	0.047	5.396056e+01	2.026983e+02	9.620774e-01	7.901295e-01
NC_000962.3	5824	446165	0	A	T	0.115	6.833550e+01	1.214566e+02	9.745515e-01	5.738063e-01
NC_000962.3	8168	447698	0	A	T	0.015	6.176323e+01	2.154295e+02	9.644305e-01	7.744008e-01
NC_000962.3	5825	448266	0	A	T	0.084	4.234188e+01	8.384251e+01	9.657155e-01	6.136543e-01
NC_000962.3	10444	450640	0	A	T	0.029	7.446090e+01	9.701113e+01	9.434099e-01	4.429293e-01
NC_000962.3	2334	453367	0	A	T	0.041	3.431566e+01	3.421196e+01	9.323057e-01	3.160798e-01
NC_000962.3	6235	453780	0	A	T	0.029	-1.925239e+01	1.376025e+02	9.565731e-01	8.887558e-01
NC_000962.3	5826	454167	0	A	T	0.116	1.464657e+01	9.737508e+01	9.567359e-01	8.804673e-01
NC_000962.3	227	454295	0	A	T	0.362	3.977537e+01	5.695482e+01	9.518280e-01	4.851042e-01
NC_000962.3	228	454333	0	A	T	0.048	1.171154e+02	1.350138e+02	9.186847e-01	3.859057e-01
NC_000962.3	5827	456281	0	A	T	0.111	-2.473443e+00	1.195308e+02	9.704098e-01	9.834946e-01
NC_000962.3	4671	456309	0	A	T	0.011	-1.168431e+02	9.513551e+01	9.708951e-01	2.196599e-01
NC_000962.3	229	456594	0	A	T	0.045	-1.276316e+02	2.398397e+02	9.775765e-01	5.947336e-01
NC_000962.3	5260	457073	0	A	T	0.024	5.194542e+01	2.120928e+02	9.759284e-01	8.065681e-01
NC_000962.3	5828	457326	0	A	T	0.086	2.189478e+01	8.568091e+01	9.652855e-01	7.983578e-01
NC_000962.3	15803	457402	0	A	T	0.013	-5.941655e+01	1.874361e+02	9.654038e-01	7.513102e-01
NC_000962.3	230	457452	0	A	T	0.435	1.243566e+02	1.160848e+02	9.816308e-01	2.843032e-01
NC_000962.3	231	459399	0	A	T	0.498	-2.687226e+01	1.873652e+02	9.598964e-01	8.859849e-01
NC_000962.3	232	460413	0	A	T	0.041	-5.965633e+01	1.538518e+02	9.520615e-01	6.982792e-01
NC_000962.3	8169	460872	0	A	T	0.016	1.970038e+02	1.939994e+02	9.424947e-01	3.101108e-01
NC_000962.3	14013	463336	0	A	T	0.043	-7.793592e+01	1.157614e+02	9.452447e-01	5.009408e-01
NC_000962.3	233	465300	0	A	T	0.045	-1.276316e+02	2.398397e+02	9.775765e-01	5.947336e-01
NC_000962.3	6238	466096	0	A	T	0.028	4.980147e+01	1.664643e+02	9.867330e-01	7.648687e-01
NC_000962.3	15804	466185	0	A	T	0.013	-5.941655e+01	1.874361e+02	9.654038e-01	7.513102e-01
NC_000962.3	237	467546	0	A	T	0.499	2.012894e+01	3.003868e+02	9.680314e-01	9.465866e-01
NC_000962.3	240	467621	0	A	T	0.497	7.364056e+01	1.455734e+02	9.579216e-01	6.130585e-01
NC_000962.3	241	467638	0	A	T	0.498	3.094771e+01	1.650595e+02	9.513256e-01	8.513098e-01
NC_000962.3	5829	469420	0	A	T	0.086	5.628869e+01	8.789784e+01	9.709788e-01	5.220621e-01
NC_000962.3	5261	469466	0	A	T	0.024	6.464303e+00	1.952326e+02	9.749309e-01	9.735926e-01
NC_000962.3	4129	471375	0	A	T	0.014	1.735564e+02	2.575384e+02	9.636930e-01	5.005219e-01
NC_000962.3	2337	472207	0	A	T	0.018	1.825256e+02	1.384316e+02	8.889939e-01	1.876191e-01
NC_000962.3	2338	472705	0	A	T	0.226	-5.341864e+01	1.068028e+02	9.527847e-01	6.170676e-01
NC_000962.3	245	475178	0	A	T	0.498	-4.099102e+01	1.883151e+02	9.584815e-01	8.277271e-01
NC_000962.3	246	477234	0	A	T	0.045	3.731756e+01	2.085474e+02	9.641706e-01	8.580195e-01
NC_000962.3	9004	478015	0	A	T	0.018	-3.277083e+01	1.049707e+02	9.509130e-01	7.549587e-01
NC_000962.3	3254	478358	0	A	T	0.055	-1.520512e+01	1.365353e+02	9.780248e-01	9.113492e-01
NC_000962.3	1987	478662	0	A	T	0.012	-1.677015e+02	1.769006e+02	9.889989e-01	3.433511e-01
NC_000962.3	2339	479632	0	A	T	0.143	-1.087643e+01	1.086335e+02	9.682338e-01	9.202681e-01
NC_000962.3	5640	483292	0	A	T	0.067	-3.747661e+00	2.996563e+01	9.392650e-01	9.004961e-01
NC_000962.3	249	483935	0	A	T	0.180	6.858470e+01	7.658791e+01	9.710225e-01	3.707261e-01
NC_000962.3	1989	484428	0	A	T	0.012	2.036940e+01	2.297044e+02	9.792429e-01	9.293561e-01
NC_000962.3	250	484596	0	A	T	0.046	-8.031216e+01	2.350062e+02	9.729848e-01	7.326122e-01
NC_000962.3	9007	485475	0	A	T	0.021	-1.894554e+02	1.874318e+02	9.541348e-01	3.123494e-01
NC_000962.3	251	485811	0	A	T	0.047	2.058054e+02	2.085291e+02	9.394672e-01	3.239030e-01
NC_000962.3	8170	486030	0	A	T	0.015	8.759678e+01	2.654205e+02	9.684601e-01	7.414438e-01
NC_000962.3	5831	487852	0	A	T	0.112	-6.739127e-01	8.175889e+01	9.535372e-01	9.934249e-01
NC_000962.3	10445	488037	0	A	T	0.026	-8.800171e+01	1.307689e+02	9.737890e-01	5.011254e-01
NC_000962.3	4132	489073	0	A	T	0.157	-1.597156e+01	1.123537e+02	9.648521e-01	8.869858e-01
NC_000962.3	252	489935	0	A	T	0.434	1.082069e+02	9.749739e+01	9.702013e-01	2.673236e-01
NC_000962.3	5832	491591	0	A	T	0.116	1.923053e+01	1.216716e+02	9.696436e-01	8.744460e-01
NC_000962.3	253	491742	0	A	T	0.047	5.396056e+01	2.026983e+02	9.620774e-01	7.901295e-01
NC_000962.3	254	492150	0	A	T	0.047	5.396056e+01	2.026983e+02	9.620774e-01	7.901295e-01
NC_000962.3	255	497491	0	A	T	0.045	3.731756e+01	2.085474e+02	9.641706e-01	8.580195e-01
NC_000962.3	256	498531	0	A	T	0.047	5.396056e+01	2.026983e+02	9.620774e-01	7.901295e-01
NC_000962.3	257	498557	0	A	T	0.431	1.342450e+01	8.893147e+01	9.589452e-01	8.800419e-01
NC_000962.3	2342	501535	0	A	T	0.142	9.898950e+00	9.596489e+01	9.675504e-01	9.178624e-01
NC_000962.3	4133	501615	0	A	T	0.041	-5.324559e+01	1.253581e+02	9.592343e-01	6.711086e-01
NC_000962.3	1990	502284	0	A	T	0.012	2.036940e+01	2.297044e+02	9.792429e-01	9.293561e-01
NC_000962.3	258	502589	0	A	T	0.500	7.384051e+01	4.434612e+02	9.615000e-01	8.677884e-01
NC_000962.3	260	505974	0	A	T	0.048	-1.209165e+02	1.638072e+02	9.992818e-01	4.605822e-01
NC_000962.3	261	507029	0	A	T	0.046	-8.031216e+01	2.350062e+02	9.729848e-01	7.326122e-01
NC_000962.3	4674	507481	0	A	T	0.044	-4.686604e+01	2.059315e+02	9.686560e-01	8.200170e-01
NC_000962.3	4134	508218	0	A	T	0.014	1.735564e+02	2.575384e+02	9.636930e-01	5.005219e-01
NC_000962.3	8171	508668	0	A	T	0.015	2.350769e+02	2.132647e+02	9.582235e-01	2.705970e-01
NC_000962.3	263	513257	0	A	T	0.496	-1.509380e+02	1.209113e+02	9.056826e-01	2.121896e-01
NC_000962.3	3257	513817	0	A	T	0.017	1.419941e+02	1.409701e+02	9.445886e-01	3.140430e-01
NC_000962.3	7373	514158	0	A	T	0.015	4.876585e+01	1.706635e+02	9.745108e-01	7.751322e-01
NC_000962.3	4135	514245	0	A	T	0.039	5.955624e+01	1.656006e+02	9.701180e-01	7.191913e-01
NC_000962.3	15806	515067	0	A	T	0.013	-2.476949e+01	1.786094e+02	9.700441e-01	8.897302e-01
NC_000962.3	6240	515125	0	A	T	0.028	4.980147e+01	1.664643e+02	9.867330e-01	7.648687e-01
NC_000962.3	266	517358	0	A	T	0.047	5.396056e+01	2.026983e+02	9.620774e-01	7.901295e-01
NC_000962.3	267	518987	0	A	T	0.045	-1.112997e+02	2.016786e+02	9.552346e-01	5.811585e-01
NC_000962.3	9009	519974	0	A	T	0.021	-9.043210e+01	2.538743e+02	9.771424e-01	7.217571e-01
NC_000962.3	8172	522406	0	A	T	0.015	8.759678e+01	2.654205e+02	9.684601e-01	7.414438e-01
NC_000962.3	268	524891	0	A	T	0.203	-6.453734e+00	9.204021e+01	9.597575e-01	9.441127e-01
NC_000962.3	5834	525833	0	A	T	0.116	7.737318e+01	1.082605e+02	9.669987e-01	4.749587e-01
NC_000962.3	5692	530917	0	A	T	0.039	-2.626767e+01	1.129571e+02	9.643339e-01	8.161602e-01
NC_000962.3	269	533547	0	A	T	0.045	-1.276316e+02	2.398397e+02	9.775765e-01	5.947336e-01
NC_000962.3	6241	533781	0	A	T	0.028	4.980147e+01	1.664643e+02	9.867330e-01	7.648687e-01
NC_000962.3	2343	534691	0	A	T	0.225	-6.278531e+01	9.133732e+01	9.446910e-01	4.919842e-01
NC_000962.3	8173	535045	0	A	T	0.016	2.191505e+01	2.029161e+02	9.602602e-01	9.140162e-01
NC_000962.3	2344	535695	0	A	T	0.143	-1.405191e+01	1.029126e+02	9.646352e-01	8.914193e-01
NC_000962.3	10034	537019	0	A	T	0.012	2.840717e+01	2.187629e+02	9.798260e-01	8.967074e-01
NC_000962.3	4676	539608	0	A	T	0.014	1.782496e+02	1.626324e+02	9.449929e-01	2.733211e-01
NC_000962.3	271	541201	0	A	T	0.498	1.029895e+02	1.552331e+02	9.547165e-01	5.071895e-01
NC_000962.3	272	542014	0	A	T	0.046	-8.031216e+01	2.350062e+02	9.729848e-01	7.326122e-01
NC_000962.3	273	542514	0	A	T	0.041	-5.965633e+01	1.538518e+02	9.520615e-01	6.982792e-01
NC_000962.3	4136	544461	0	A	T	0.156	-4.270140e+01	1.040190e+02	9.593488e-01	6.815127e-01
NC_000962.3	6242	544683	0	A	T	0.027	-1.291668e+02	1.741029e+02	9.624566e-01	4.583165e-01
NC_000962.3	274	546357	0	A	T	0.047	5.396056e+01	2.026983e+02	9.620774e-01	7.901295e-01
NC_000962.3	4137	546914	0	A	T	0.157	-4.791582e+01	1.155716e+02	9.660343e-01	6.785215e-01
NC_000962.3	5262	547529	0	A	T	0.025	2.731712e+02	1.756049e+02	1.005943e+00	1.201080e-01
NC_000962.3	3258	547575	0	A	T	0.023	-1.784325e+02	1.620156e+02	9.542346e-01	2.710088e-01
NC_000962.3	275	549363	0	A	T	0.045	-1.112997e+02	2.016786e+02	9.552346e-01	5.811585e-01
NC_000962.3	8174	550820	0	A	T	0.015	8.759678e+01	2.654205e+02	9.684601e-01	7.414438e-01
NC_000962.3	8175	551095	0	A	T	0.014	4.359343e+01	1.798412e+02	9.578067e-01	8.085185e-01
NC_000962.3	277	551525	0	A	T	0.475	1.209312e+02	1.232710e+02	9.608090e-01	3.268122e-01
NC_000962.3	5835	552496	0	A	T	0.115	1.337759e+02	1.021985e+02	9.965411e-01	1.908309e-01
NC_000962.3	278	555991	0	A	T	0.046	-3.442362e+01	1.440796e+02	9.598446e-01	8.112142e-01
NC_000962.3	3259	557133	0	A	T	0.055	-1.520512e+01	1.365353e+02	9.780248e-01	9.113492e-01
NC_000962.3	10446	557952	0	A	T	0.024	1.378219e+02	1.804012e+02	9.810720e-01	4.450565e-01
NC_000962.3	2345	558501	0	A	T	0.144	-2.818529e+01	1.052556e+02	9.595230e-01	7.889224e-01
NC_000962.3	9011	560067	0	A	T	0.021	-9.043210e+01	2.538743e+02	9.771424e-01	7.217571e-01
NC_000962.3	280	561776	0	A	T	0.045	-1.276316e+02	2.398397e+02	9.775765e-01	5.947336e-01
NC_000962.3	2346	563420	0	A	T	0.227	-1.648220e+02	9.970755e+01	9.421776e-01	9.862246e-02
NC_000962.3	281	565655	0	A	T	0.204	2.423014e+01	1.088735e+02	9.690180e-01	8.239271e-01
NC_000962.3	1992	565961	0	A	T	0.011	1.131328e+02	1.784871e+02	9.653295e-01	5.263229e-01
NC_000962.3	4140	566323	0	A	T	0.017	7.715156e+01	5.882067e+01	8.876247e-01	1.899318e-01
NC_000962.3	5838	569897	0	A	T	0.108	-8.009668e+01	6.603374e+01	9.336856e-01	2.254190e-01
NC_000962.3	5695	569953	0	A	T	0.045	-6.906693e+01	6.449826e+01	9.028136e-01	2.844932e-01
NC_000962.3	3260	571943	0	A	T	0.055	4.366981e+01	1.333066e+02	9.669254e-01	7.432883e-01
NC_000962.3	4677	571949	0	A	T	0.011	-1.378660e+02	9.483236e+01	9.647625e-01	1.463081e-01
NC_000962.3	282	572591	0	A	T	0.047	2.058054e+02	2.085291e+02	9.394672e-01	3.239030e-01
NC_000962.3	283	573262	0	A	T	0.483	-5.119699e+01	6.317356e+01	9.397103e-01	4.178859e-01
NC_000962.3	5263	574445	0	A	T	0.023	8.416673e+01	1.797884e+02	9.729244e-01	6.397804e-01
NC_000962.3	10447	574862	0	A	T	0.020	-2.194417e+01	1.049099e+02	9.425481e-01	8.343553e-01
NC_000962.3	5839	575679	0	A	T	0.111	-2.473443e+00	1.195308e+02	9.704098e-01	9.834946e-01
NC_000962.3	5264	575837	0	A	T	0.024	5.194542e+01	2.120928e+02	9.759284e-01	8.065681e-01
NC_000962.3	285	575907	0	A	T	0.043	-1.744639e+02	1.337047e+02	9.302866e-01	1.922352e-01
NC_000962.3	10448	577001	0	A	T	0.012	6.050889e+01	7.229429e+01	9.497213e-01	4.027965e-01
NC_000962.3	8176	579885	0	A	T	0.015	8.759678e+01	2.654205e+02	9.684601e-01	7.414438e-01
NC_000962.3	36881	580695	0	A	T	0.015	-9.802444e+01	5.303743e+01	9.258554e-01	6.485617e-02
NC_000962.3	5085	580727	0	A	T	0.029	-2.785595e+01	6.064769e+01	9.380954e-01	6.461095e-01
NC_000962.3	287	580772	0	A	T	0.207	-1.509559e+01	1.844221e+01	9.191645e-01	4.132397e-01
NC_000962.3	289	583171	0	A	T	0.045	-1.276316e+02	2.398397e+02	9.775765e-01	5.947336e-01
NC_000962.3	290	584171	0	A	T	0.047	5.396056e+01	2.026983e+02	9.620774e-01	7.901295e-01
NC_000962.3	2347	584438	0	A	T	0.226	-1.754318e+01	1.020625e+02	9.626872e-01	8.635602e-01
NC_000962.3	14016	586214	0	A	T	0.044	-1.100137e+02	1.141182e+02	9.237125e-01	3.352540e-01
NC_000962.3	2348	589536	0	A	T	0.227	-1.472951e+02	9.603315e+01	9.448885e-01	1.253853e-01
NC_000962.3	292	590436	0	A	T	0.497	1.261875e+02	1.692710e+02	9.324901e-01	4.561531e-01
NC_000962.3	7376	594351	0	A	T	0.015	4.876585e+01	1.706635e+02	9.745108e-01	7.751322e-01
NC_000962.3	4141	595321	0	A	T	0.017	-1.688169e+01	2.564161e+02	9.763311e-01	9.475202e-01
NC_000962.3	4142	595400	0	A	T	0.039	-9.251456e+01	1.393969e+02	9.710037e-01	5.070443e-01
NC_000962.3	294	597816	0	A	T	0.473	7.061351e+01	1.101146e+02	9.547869e-01	5.214871e-01
NC_000962.3	295	598475	0	A	T	0.498	-3.190906e+01	1.928341e+02	9.590083e-01	8.686030e-01
NC_000962.3	62863	598847	0	A	T	0.012	-6.803730e+01	6.022151e+01	9.097834e-01	2.588285e-01
NC_000962.3	4143	599165	0	A	T	0.039	5.955624e+01	1.656006e+02	9.701180e-01	7.191913e-01
NC_000962.3	296	599868	0	A	T	0.047	5.396056e+01	2.026983e+02	9.620774e-01	7.901295e-01
NC_000962.3	4680	599898	0	A	T	0.044	-4.686604e+01	2.059315e+02	9.686560e-01	8.200170e-01
NC_000962.3	10452	600116	0	A	T	0.026	-8.800171e+01	1.307689e+02	9.737890e-01	5.011254e-01
NC_000962.3	4681	600198	0	A	T	0.011	-1.378660e+02	9.483236e+01	9.647625e-01	1.463081e-01
NC_000962.3	4682	603403	0	A	T	0.044	-4.686604e+01	2.059315e+02	9.686560e-01	8.200170e-01
NC_000962.3	297	605150	0	A	T	0.041	-5.965633e+01	1.538518e+02	9.520615e-01	6.982792e-01
NC_000962.3	4683	605610	0	A	T	0.043	1.573769e+00	1.892630e+02	9.678522e-01	9.933671e-01
NC_000962.3	3261	608037	0	A	T	0.090	2.216423e+01	4.424983e+01	9.329039e-01	6.165559e-01
NC_000962.3	5841	608775	0	A	T	0.110	1.350212e+01	1.031323e+02	9.629550e-01	8.958637e-01
NC_000962.3	298	610120	0	A	T	0.498	6.469107e+01	1.900386e+02	9.587354e-01	7.336166e-01
NC_000962.3	1993	610604	0	A	T	0.012	2.036940e+01	2.297044e+02	9.792429e-01	9.293561e-01
NC_000962.3	299	611048	0	A	T	0.045	-1.276316e+02	2.398397e+02	9.775765e-01	5.947336e-01
NC_000962.3	9014	611208	0	A	T	0.021	-9.043210e+01	2.538743e+02	9.771424e-01	7.217571e-01
NC_000962.3	4684	613989	0	A	T	0.042	7.150562e+01	1.697705e+02	9.702020e-01	6.737037e-01
NC_000962.3	10036	617871	0	A	T	0.012	2.840717e+01	2.187629e+02	9.798260e-01	8.967074e-01
NC_000962.3	4144	618279	0	A	T	0.014	1.735564e+02	2.575384e+02	9.636930e-01	5.005219e-01
NC_000962.3	301	620625	0	A	T	0.044	-5.554988e+01	1.682187e+02	9.487638e-01	7.412973e-01
NC_000962.3	8178	621179	0	A	T	0.015	8.759678e+01	2.654205e+02	9.684601e-01	7.414438e-01
NC_000962.3	302	621598	0	A	T	0.042	-1.668555e+02	1.541077e+02	9.389402e-01	2.791843e-01
NC_000962.3	8179	622663	0	A	T	0.015	8.759678e+01	2.654205e+02	9.684601e-01	7.414438e-01
NC_000962.3	3262	623021	0	A	T	0.034	2.131149e+02	1.250104e+02	9.072804e-01	8.853539e-02
NC_000962.3	37173	623222	0	A	T	0.019	6.085120e+01	4.202260e+01	9.264154e-01	1.479028e-01
NC_000962.3	37420	623268	0	A	T	0.083	3.117424e+01	2.232857e+01	9.566070e-01	1.629653e-01
NC_000962.3	45341	623298	0	A	T	0.022	-7.026892e+00	4.377915e+01	9.376085e-01	8.725124e-01
NC_000962.3	303	623472	0	A	T	0.410	-1.541516e+01	2.504223e+01	9.034376e-01	5.383157e-01
NC_000962.3	304	623508	0	A	T	0.368	3.037164e+01	2.246213e+01	1.032222e+00	1.766298e-01
NC_000962.3	4685	625444	0	A	T	0.043	-8.785581e+01	1.919486e+02	9.597016e-01	6.472604e-01
NC_000962.3	305	627485	0	A	T	0.044	3.218008e+01	1.169987e+02	9.390129e-01	7.833354e-01
NC_000962.3	5843	628334	0	A	T	0.084	1.737639e+01	8.067488e+01	9.650012e-01	8.295073e-01
NC_000962.3	306	628864	0	A	T	0.046	-8.031216e+01	2.350062e+02	9.729848e-01	7.326122e-01
NC_000962.3	4145	628895	0	A	T	0.157	-6.239463e+01	1.193954e+02	9.687045e-01	6.013723e-01
NC_000962.3	5844	629925	0	A	T	0.110	2.455811e+00	1.134410e+02	9.695580e-01	9.827326e-01
NC_000962.3	307	630722	0	A	T	0.433	8.555254e+01	9.950374e+01	9.832945e-01	3.901023e-01
NC_000962.3	4146	631689	0	A	T	0.017	-1.688169e+01	2.564161e+02	9.763311e-01	9.475202e-01
NC_000962.3	3263	632330	0	A	T	0.034	2.131149e+02	1.250104e+02	9.072804e-01	8.853539e-02
NC_000962.3	5845	632455	0	A	T	0.087	4.989304e+01	7.384231e+01	9.594219e-01	4.994007e-01
NC_000962.3	3264	634041	0	A	T	0.024	-8.537155e+01	1.560359e+02	9.602363e-01	5.844088e-01
NC_000962.3	309	637319	0	A	T	0.475	1.299137e+02	1.314996e+02	9.565602e-01	3.234125e-01
NC_000962.3	5846	637730	0	A	T	0.110	-9.161443e+01	1.034147e+02	9.847965e-01	3.758801e-01
NC_000962.3	2350	637922	0	A	T	0.227	-9.075407e+01	1.029941e+02	9.536337e-01	3.784365e-01
NC_000962.3	5265	639592	0	A	T	0.025	1.469290e+02	1.647590e+02	9.623929e-01	3.727172e-01
NC_000962.3	5847	640914	0	A	T	0.084	-3.867653e+01	7.580375e+01	9.751794e-01	6.100065e-01
NC_000962.3	310	640954	0	A	T	0.046	-8.031216e+01	2.350062e+02	9.729848e-01	7.326122e-01
NC_000962.3	6247	646243	0	A	T	0.028	4.980147e+01	1.664643e+02	9.867330e-01	7.648687e-01
NC_000962.3	311	648002	0	A	T	0.494	1.239553e+02	9.195483e+01	9.183640e-01	1.779521e-01
NC_000962.3	312	648856	0	A	T	0.047	5.396056e+01	2.026983e+02	9.620774e-01	7.901295e-01
NC_000962.3	5848	648990	0	A	T	0.111	-1.568178e+01	1.165780e+02	9.707001e-01	8.930195e-01
NC_000962.3	4686	655949	0	A	T	0.011	-1.168431e+02	9.513551e+01	9.708951e-01	2.196599e-01
NC_000962.3	313	655986	0	A	T	0.047	5.396056e+01	2.026983e+02	9.620774e-01	7.901295e-01
NC_000962.3	314	657081	0	A	T	0.047	2.058054e+02	2.085291e+02	9.394672e-01	3.239030e-01
NC_000962.3	315	657142	0	A	T	0.046	-8.031216e+01	2.350062e+02	9.729848e-01	7.326122e-01
NC_000962.3	4147	657269	0	A	T	0.156	-9.378287e+01	1.033184e+02	9.499568e-01	3.642436e-01
NC_000962.3	10453	657730	0	A	T	0.022	-1.564278e+02	1.835944e+02	9.648075e-01	3.943945e-01
NC_000962.3	4148	658322	0	A	T	0.013	1.627808e+02	1.366333e+02	9.100725e-01	2.337812e-01
NC_000962.3	316	659341	0	A	T	0.047	5.396056e+01	2.026983e+02	9.620774e-01	7.901295e-01
NC_000962.3	9019	660075	0	A	T	0.020	4.114855e+01	1.786480e+02	9.570730e-01	8.178783e-01
NC_000962.3	317	662911	0	A	T	0.047	1.217777e+02	1.817746e+02	9.439687e-01	5.030465e-01
NC_000962.3	9020	663146	0	A	T	0.021	-5.256122e+01	2.353498e+02	9.779275e-01	8.233209e-01
NC_000962.3	2351	664249	0	A	T	0.227	-1.128217e+02	9.940989e+01	9.477031e-01	2.566736e-01
NC_000962.3	318	665293	0	A	T	0.435	1.774343e+02	1.106006e+02	9.738647e-01	1.089570e-01
NC_000962.3	3265	667659	0	A	T	0.056	-3.359428e+01	1.187095e+02	9.768766e-01	7.772367e-01
NC_000962.3	1997	668888	0	A	T	0.013	-1.428097e+02	1.197619e+02	9.716700e-01	2.333591e-01
NC_000962.3	319	669033	0	A	T	0.043	9.303992e+00	1.578213e+02	9.581024e-01	9.530012e-01
NC_000962.3	320	669398	0	A	T	0.498	8.402000e+01	1.837842e+02	9.615474e-01	6.476470e-01
NC_000962.3	321	670545	0	A	T	0.047	5.396056e+01	2.026983e+02	9.620774e-01	7.901295e-01
NC_000962.3	323	672491	0	A	T	0.422	-3.303603e+01	2.766310e+01	8.726777e-01	2.326622e-01
NC_000962.3	44030	672722	0	A	T	0.032	4.138349e+00	6.283917e+01	9.424788e-01	9.475050e-01
NC_000962.3	325	673238	0	A	T	0.305	-5.640501e+00	2.003292e+01	9.136906e-01	7.783359e-01
NC_000962.3	61572	673407	0	A	T	0.020	-7.595810e+01	9.584723e+01	9.450657e-01	4.282555e-01
NC_000962.3	44031	673564	0	A	T	0.034	4.230544e+01	6.826052e+01	9.454915e-01	5.355491e-01
NC_000962.3	2352	675673	0	A	T	0.144	-7.270815e+01	9.155477e+01	9.548942e-01	4.272902e-01
NC_000962.3	2353	675797	0	A	T	0.107	-1.185079e+02	9.604846e+01	9.277346e-01	2.175442e-01
NC_000962.3	4689	680007	0	A	T	0.044	-4.686604e+01	2.059315e+02	9.686560e-01	8.200170e-01
NC_000962.3	5266	683154	0	A	T	0.024	5.194542e+01	2.120928e+02	9.759284e-01	8.065681e-01
NC_000962.3	326	683829	0	A	T	0.044	-5.554988e+01	1.682187e+02	9.487638e-01	7.412973e-01
NC_000962.3	10454	684362	0	A	T	0.021	-1.070990e+02	1.764522e+02	9.691851e-01	5.440119e-01
NC_000962.3	10455	685048	0	A	T	0.024	1.378219e+02	1.804012e+02	9.810720e-01	4.450565e-01
NC_000962.3	327	685461	0	A	T	0.499	2.357080e+02	2.418005e+02	9.392373e-01	3.298850e-01
NC_000962.3	328	685608	0	A	T	0.475	5.079717e+00	9.266867e+01	9.561938e-01	9.562957e-01
NC_000962.3	4690	685991	0	A	T	0.043	-1.961810e+02	1.674308e+02	9.911605e-01	2.415811e-01
NC_000962.3	329	686264	0	A	T	0.042	-9.433586e+01	1.534856e+02	9.352663e-01	5.389381e-01
NC_000962.3	4149	686655	0	A	T	0.152	1.519895e+01	7.973328e+01	9.592415e-01	8.488588e-01
NC_000962.3	10456	686915	0	A	T	0.021	-1.070990e+02	1.764522e+02	9.691851e-01	5.440119e-01
NC_000962.3	330	686972	0	A	T	0.492	3.195988e+01	8.865737e+01	9.517720e-01	7.185559e-01
NC_000962.3	9022	687129	0	A	T	0.021	-9.043210e+01	2.538743e+02	9.771424e-01	7.217571e-01
NC_000962.3	1998	687191	0	A	T	0.011	5.595963e+01	1.817870e+02	9.641167e-01	7.582729e-01
NC_000962.3	331	688793	0	A	T	0.047	1.494870e+02	1.603870e+02	9.437091e-01	3.515331e-01
NC_000962.3	10039	689655	0	A	T	0.012	2.840717e+01	2.187629e+02	9.798260e-01	8.967074e-01
NC_000962.3	332	690450	0	A	T	0.046	1.891249e+02	1.508997e+02	9.307729e-01	2.103734e-01
NC_000962.3	333	690465	0	A	T	0.498	-3.966789e+01	1.540653e+02	9.552984e-01	7.968636e-01
NC_000962.3	4150	691888	0	A	T	0.128	1.133066e+02	5.651137e+01	1.004109e+00	4.522010e-02
NC_000962.3	10040	691888	0	A	T	0.013	-1.590233e+02	6.674863e+01	9.903526e-01	1.737871e-02
NC_000962.3	334	694531	0	A	T	0.044	3.769960e+01	1.518561e+02	9.504773e-01	8.039834e-01
NC_000962.3	7379	695560	0	A	T	0.015	4.876585e+01	1.706635e+02	9.745108e-01	7.751322e-01
NC_000962.3	336	696917	0	A	T	0.046	-8.031216e+01	2.350062e+02	9.729848e-01	7.326122e-01
NC_000962.3	2354	697114	0	A	T	0.107	-6.815297e+01	9.716205e+01	9.334404e-01	4.831883e-01
NC_000962.3	337	698968	0	A	T	0.500	-1.019964e+02	3.841059e+02	9.559454e-01	7.906444e-01
NC_000962.3	338	699840	0	A	T	0.041	-5.965633e+01	1.538518e+02	9.520615e-01	6.982792e-01
NC_000962.3	4691	700286	0	A	T	0.043	4.928426e+01	1.940633e+02	9.721791e-01	7.995770e-01
NC_000962.3	6252	701336	0	A	T	0.027	-1.291668e+02	1.741029e+02	9.624566e-01	4.583165e-01
NC_000962.3	1999	703356	0	A	T	0.012	2.036940e+01	2.297044e+02	9.792429e-01	9.293561e-01
NC_000962.3	6253	705595	0	A	T	0.028	-1.660725e+02	1.816015e+02	9.572966e-01	3.606728e-01
NC_000962.3	4151	706008	0	A	T	0.014	1.735564e+02	2.575384e+02	9.636930e-01	5.005219e-01
NC_000962.3	340	707334	0	A	T	0.046	-8.031216e+01	2.350062e+02	9.729848e-01	7.326122e-01
NC_000962.3	2355	709226	0	A	T	0.227	-5.952332e+01	1.119943e+02	9.559149e-01	5.951962e-01
NC_000962.3	341	712693	0	A	T	0.204	2.401961e+00	1.107418e+02	9.695456e-01	9.826996e-01
NC_000962.3	6255	713071	0	A	T	0.022	1.763646e+01	1.067589e+02	9.597187e-01	8.688195e-01
NC_000962.3	342	713310	0	A	T	0.046	1.455696e+01	1.531777e+02	9.537001e-01	9.243069e-01
NC_000962.3	3266	720743	0	A	T	0.015	1.111912e+02	1.050940e+02	9.507609e-01	2.902944e-01
NC_000962.3	343	721373	0	A	T	0.045	-1.276316e+02	2.398397e+02	9.775765e-01	5.947336e-01
NC_000962.3	10457	722094	0	A	T	0.021	-1.070990e+02	1.764522e+02	9.691851e-01	5.440119e-01
NC_000962.3	6256	722324	0	A	T	0.022	1.763646e+01	1.067589e+02	9.597187e-01	8.688195e-01
NC_000962.3	344	725190	0	A	T	0.045	1.801628e+02	1.363159e+02	9.228310e-01	1.865740e-01
NC_000962.3	10458	725381	0	A	T	0.022	-1.564278e+02	1.835944e+02	9.648075e-01	3.943945e-01
NC_000962.3	2356	726703	0	A	T	0.225	-1.395736e+01	9.256970e+01	9.593302e-01	8.801811e-01
NC_000962.3	4153	726816	0	A	T	0.042	-5.190747e+01	1.347298e+02	9.607922e-01	7.001157e-01
NC_000962.3	4154	728557	0	A	T	0.017	-1.688169e+01	2.564161e+02	9.763311e-01	9.475202e-01
NC_000962.3	3267	733798	0	A	T	0.055	-1.520512e+01	1.365353e+02	9.780248e-01	9.113492e-01
NC_000962.3	9027	735387	0	A	T	0.021	-5.256122e+01	2.353498e+02	9.779275e-01	8.233209e-01
NC_000962.3	4693	735901	0	A	T	0.044	-4.686604e+01	2.059315e+02	9.686560e-01	8.200170e-01
NC_000962.3	2357	736710	0	A	T	0.198	-2.635863e+01	1.032149e+02	9.660609e-01	7.984832e-01
NC_000962.3	348	738522	0	A	T	0.045	-1.276316e+02	2.398397e+02	9.775765e-01	5.947336e-01
NC_000962.3	4694	738816	0	A	T	0.044	-4.686604e+01	2.059315e+02	9.686560e-01	8.200170e-01
NC_000962.3	5851	739444	0	A	T	0.084	2.876412e+00	8.159217e+01	9.656441e-01	9.718844e-01
NC_000962.3	4155	740349	0	A	T	0.014	1.735564e+02	2.575384e+02	9.636930e-01	5.005219e-01
NC_000962.3	2359	752343	0	A	T	0.227	-9.520084e+01	9.571809e+01	9.349231e-01	3.201647e-01
NC_000962.3	2360	752802	0	A	T	0.141	-3.952651e+01	9.780285e+01	9.557796e-01	6.861896e-01
NC_000962.3	4695	753103	0	A	T	0.011	-1.517875e+02	9.561340e+01	9.629640e-01	1.127015e-01
NC_000962.3	350	754186	0	A	T	0.498	3.166502e+01	1.834749e+02	9.623096e-01	8.630113e-01
NC_000962.3	7382	754285	0	A	T	0.015	4.876585e+01	1.706635e+02	9.745108e-01	7.751322e-01
NC_000962.3	15809	756523	0	A	T	0.013	-5.941655e+01	1.874361e+02	9.654038e-01	7.513102e-01
NC_000962.3	2361	757040	0	A	T	0.019	2.436814e+02	1.504475e+02	8.873971e-01	1.055985e-01
NC_000962.3	351	757139	0	A	T	0.046	-8.031216e+01	2.350062e+02	9.729848e-01	7.326122e-01
NC_000962.3	352	757182	0	A	T	0.047	5.396056e+01	2.026983e+02	9.620774e-01	7.901295e-01
NC_000962.3	10042	758750	0	A	T	0.012	2.840717e+01	2.187629e+02	9.798260e-01	8.967074e-01
NC_000962.3	5854	760115	0	A	T	0.114	-1.039148e+01	8.935262e+01	9.569122e-01	9.074393e-01
NC_000962.3	10043	760555	0	A	T	0.012	2.840717e+01	2.187629e+02	9.798260e-01	8.967074e-01
NC_000962.3	2362	761110	0	A	T	0.067	6.779652e+01	3.230988e+01	8.270313e-01	3.611822e-02
NC_000962.3	353	761155	0	A	T	0.223	5.389396e+01	1.806832e+01	8.435946e-01	2.923188e-03
NC_000962.3	10459	761880	0	A	T	0.023	-1.251680e+02	2.000300e+02	9.672156e-01	5.316190e-01
NC_000962.3	4696	761889	0	A	T	0.043	4.928426e+01	1.940633e+02	9.721791e-01	7.995770e-01
NC_000962.3	354	763031	0	A	T	0.047	5.396056e+01	2.026983e+02	9.620774e-01	7.901295e-01
NC_000962.3	3268	764817	0	A	T	0.018	1.010045e+02	4.324784e+01	9.127883e-01	1.970822e-02
NC_000962.3	4158	764817	0	A	T	0.012	1.356845e+02	6.032178e+01	8.796930e-01	2.469975e-02
NC_000962.3	2363	764995	0	A	T	0.226	-8.106577e+01	1.025933e+02	9.476476e-01	4.296111e-01
NC_000962.3	4159	765150	0	A	T	0.156	-6.811800e+01	1.079001e+02	9.564082e-01	5.279795e-01
NC_000962.3	8182	765590	0	A	T	0.015	8.759678e+01	2.654205e+02	9.684601e-01	7.414438e-01
NC_000962.3	9719	766487	0	A	T	0.013	1.947216e+00	5.617067e+01	9.373133e-01	9.723527e-01
NC_000962.3	355	767414	0	A	T	0.201	1.345846e+01	8.045602e+01	9.541745e-01	8.671845e-01
NC_000962.3	2364	768737	0	A	T	0.061	-8.322935e+01	1.047151e+02	9.793751e-01	4.269018e-01
NC_000962.3	2365	769647	0	A	T	0.018	1.822220e+02	1.468691e+02	8.878321e-01	2.149936e-01
NC_000962.3	2366	769663	0	A	T	0.144	-6.020387e+01	1.053387e+02	9.550480e-01	5.677665e-01
NC_000962.3	2367	769963	0	A	T	0.199	8.589408e+00	1.041176e+02	9.719831e-01	9.342673e-01
NC_000962.3	356	773497	0	A	T	0.044	-5.554988e+01	1.682187e+02	9.487638e-01	7.412973e-01
NC_000962.3	2368	773809	0	A	T	0.228	-9.580827e+01	9.950624e+01	9.468430e-01	3.358539e-01
NC_000962.3	357	775639	0	A	T	0.498	1.680493e+02	1.983751e+02	9.542763e-01	3.971188e-01
NC_000962.3	358	776100	0	A	T	0.047	5.396056e+01	2.026983e+02	9.620774e-01	7.901295e-01
NC_000962.3	359	776182	0	A	T	0.041	-5.965633e+01	1.538518e+02	9.520615e-01	6.982792e-01
NC_000962.3	5267	777876	0	A	T	0.024	5.194542e+01	2.120928e+02	9.759284e-01	8.065681e-01
NC_000962.3	5268	779182	0	A	T	0.024	5.194542e+01	2.120928e+02	9.759284e-01	8.065681e-01
NC_000962.3	360	779615	0	A	T	0.045	-1.276316e+02	2.398397e+02	9.775765e-01	5.947336e-01
NC_000962.3	2002	779630	0	A	T	0.012	2.036940e+01	2.297044e+02	9.792429e-01	9.293561e-01
NC_000962.3	5857	781276	0	A	T	0.088	8.677924e+01	8.034974e+01	9.710550e-01	2.803848e-01
NC_000962.3	361	781395	0	A	T	0.499	-5.635926e+01	3.016082e+02	9.664963e-01	8.518050e-01
NC_000962.3	362	781687	0	A	T	0.037	3.881155e+01	4.154348e+01	9.390070e-01	3.503979e-01
NC_000962.3	10044	781822	0	A	T	0.020	2.762611e+00	6.940199e+01	9.391588e-01	9.682555e-01
NC_000962.3	4160	782246	0	A	T	0.017	-1.688169e+01	2.564161e+02	9.763311e-01	9.475202e-01
NC_000962.3	3269	784440	0	A	T	0.034	1.728828e+02	1.303282e+02	9.248969e-01	1.849598e-01
NC_000962.3	7384	787318	0	A	T	0.015	4.876585e+01	1.706635e+02	9.745108e-01	7.751322e-01
NC_000962.3	4698	787680	0	A	T	0.044	9.502744e+01	1.703824e+02	9.711032e-01	5.771489e-01
NC_000962.3	9031	787869	0	A	T	0.020	-2.237413e+00	2.163465e+02	9.751616e-01	9.917506e-01
NC_000962.3	4161	788259	0	A	T	0.157	-9.170869e+01	1.167060e+02	9.616247e-01	4.321586e-01
NC_000962.3	3270	790180	0	A	T	0.055	-1.520512e+01	1.365353e+02	9.780248e-01	9.113492e-01
NC_000962.3	363	791249	0	A	T	0.042	-1.668555e+02	1.541077e+02	9.389402e-01	2.791843e-01
NC_000962.3	10461	791655	0	A	T	0.022	-6.751079e+01	1.868777e+02	9.695846e-01	7.179812e-01
NC_000962.3	4162	794481	0	A	T	0.017	-1.688169e+01	2.564161e+02	9.763311e-01	9.475202e-01
NC_000962.3	3271	794915	0	A	T	0.024	-8.537155e+01	1.560359e+02	9.602363e-01	5.844088e-01
NC_000962.3	5858	795023	0	A	T	0.085	7.229205e+00	8.652115e+01	9.684269e-01	9.334270e-01
NC_000962.3	2369	796509	0	A	T	0.228	-1.235139e+02	1.007621e+02	9.507138e-01	2.205534e-01
NC_000962.3	5269	797395	0	A	T	0.023	6.894559e+01	1.333468e+02	9.451335e-01	6.052388e-01
NC_000962.3	364	797736	0	A	T	0.045	-1.276316e+02	2.398397e+02	9.775765e-01	5.947336e-01
NC_000962.3	15811	798234	0	A	T	0.012	-1.450613e+02	1.502196e+02	9.702829e-01	3.344388e-01
NC_000962.3	365	798355	0	A	T	0.046	-8.031216e+01	2.350062e+02	9.729848e-01	7.326122e-01
NC_000962.3	8183	798933	0	A	T	0.015	8.759678e+01	2.654205e+02	9.684601e-01	7.414438e-01
NC_000962.3	366	799666	0	A	T	0.045	3.888740e+00	2.110308e+02	9.679822e-01	9.853015e-01
NC_000962.3	4163	800219	0	A	T	0.042	-5.190747e+01	1.347298e+02	9.607922e-01	7.001157e-01
NC_000962.3	4699	801009	0	A	T	0.043	-3.581856e+01	1.588602e+02	9.562490e-01	8.216564e-01
NC_000962.3	5270	802427	0	A	T	0.012	-4.206653e+01	5.057840e+01	9.200660e-01	4.057645e-01
NC_000962.3	5859	805663	0	A	T	0.116	1.923053e+01	1.216716e+02	9.696436e-01	8.744460e-01
NC_000962.3	369	811753	0	A	T	0.046	-8.031216e+01	2.350062e+02	9.729848e-01	7.326122e-01
NC_000962.3	4700	812339	0	A	T	0.044	-4.686604e+01	2.059315e+02	9.686560e-01	8.200170e-01
NC_000962.3	2371	812808	0	A	T	0.143	-2.015631e+01	1.095102e+02	9.648040e-01	8.540034e-01
NC_000962.3	6258	814641	0	A	T	0.028	-1.660725e+02	1.816015e+02	9.572966e-01	3.606728e-01
NC_000962.3	8184	817655	0	A	T	0.015	8.759678e+01	2.654205e+02	9.684601e-01	7.414438e-01
NC_000962.3	370	820483	0	A	T	0.428	-9.739010e+00	8.465216e+01	9.591186e-01	9.084298e-01
NC_000962.3	371	820752	0	A	T	0.047	5.396056e+01	2.026983e+02	9.620774e-01	7.901295e-01
NC_000962.3	14167	824362	0	A	T	0.011	-2.740486e+01	6.588667e+01	9.467209e-01	6.775404e-01
NC_000962.3	2372	826091	0	A	T	0.107	-1.185079e+02	9.604846e+01	9.277346e-01	2.175442e-01
NC_000962.3	7385	829698	0	A	T	0.015	4.876585e+01	1.706635e+02	9.745108e-01	7.751322e-01
NC_000962.3	372	830869	0	A	T	0.048	-1.209165e+02	1.638072e+02	9.992818e-01	4.605822e-01
NC_000962.3	8185	831206	0	A	T	0.021	-1.615826e+02	1.500590e+02	9.335386e-01	2.818228e-01
NC_000962.3	5271	831344	0	A	T	0.024	5.194542e+01	2.120928e+02	9.759284e-01	8.065681e-01
NC_000962.3	10046	831500	0	A	T	0.012	2.840717e+01	2.187629e+02	9.798260e-01	8.967074e-01
NC_000962.3	5861	832708	0	A	T	0.116	1.923053e+01	1.216716e+02	9.696436e-01	8.744460e-01
NC_000962.3	373	835611	0	A	T	0.044	-5.554988e+01	1.682187e+02	9.487638e-01	7.412973e-01
NC_000962.3	2839	836272	0	A	T	0.262	-9.996111e+01	1.741333e+01	2.656636e-01	1.238885e-08
NC_000962.3	2840	836291	0	A	T	0.294	-1.108213e+02	1.765157e+01	2.255846e-01	5.025364e-10
NC_000962.3	8869	836426	0	A	T	0.372	3.652676e+01	2.462622e+01	1.042245e+00	1.383127e-01
NC_000962.3	3272	836454	0	A	T	0.424	-5.412644e+01	3.809605e+01	8.943557e-01	1.556787e-01
NC_000962.3	3273	836538	0	A	T	0.436	-2.864172e+01	2.959312e+01	8.887911e-01	3.333447e-01
NC_000962.3	2004	836658	0	A	T	0.477	-1.528445e+02	4.637051e+01	8.184176e-01	1.013400e-03
NC_000962.3	5862	836777	0	A	T	0.091	1.109405e+01	6.412120e+01	9.516331e-01	8.626720e-01
NC_000962.3	374	837033	0	A	T	0.489	-1.703387e+02	6.244757e+01	7.518297e-01	6.485315e-03
NC_000962.3	11015	837794	0	A	T	0.021	-1.160248e+02	9.455673e+01	9.317684e-01	2.200863e-01
NC_000962.3	44047	837863	0	A	T	0.024	7.468358e+01	5.167858e+01	9.039633e-01	1.487164e-01
NC_000962.3	44836	838902	0	A	T	0.024	-2.554245e+01	3.724007e+01	9.339534e-01	4.929381e-01
NC_000962.3	36891	838954	0	A	T	0.023	-8.559124e+01	4.227520e+01	9.268463e-01	4.316222e-02
NC_000962.3	37185	839046	0	A	T	0.042	1.173921e+01	3.206586e+01	9.476585e-01	7.143676e-01
NC_000962.3	19196	839194	0	A	T	0.312	-1.121217e+01	2.546639e+01	9.260117e-01	6.598310e-01
NC_000962.3	36897	839263	0	A	T	0.067	-8.650884e+01	3.552845e+01	8.943963e-01	1.506296e-02
NC_000962.3	36898	839309	0	A	T	0.079	-5.489807e+01	2.464100e+01	8.574229e-01	2.610002e-02
NC_000962.3	36899	839334	0	A	T	0.376	-2.366273e+01	2.163270e+01	8.801788e-01	2.742788e-01
NC_000962.3	36901	839348	0	A	T	0.362	-3.012819e+01	2.071275e+01	8.497625e-01	1.460904e-01
NC_000962.3	36904	839380	0	A	T	0.104	-1.630707e-01	2.272711e+01	9.454637e-01	9.942765e-01
NC_000962.3	36905	839407	0	A	T	0.150	-4.333669e+01	2.036933e+01	9.122146e-01	3.361017e-02
NC_000962.3	36906	839419	0	A	T	0.117	-7.281604e+00	2.215073e+01	9.363387e-01	7.424263e-01
NC_000962.3	36909	839446	0	A	T	0.164	-1.003298e+01	1.811546e+01	9.397776e-01	5.798110e-01
NC_000962.3	11061	839496	0	A	T	0.102	-1.950895e+00	3.229185e+01	9.402352e-01	9.518372e-01
NC_000962.3	11063	839534	0	A	T	0.050	1.550291e+01	2.984577e+01	9.396107e-01	6.035690e-01
NC_000962.3	23433	839821	0	A	T	0.011	-2.488896e+01	5.481540e+01	9.378918e-01	6.498874e-01
NC_000962.3	9630	839949	0	A	T	0.155	-1.427381e+01	2.944312e+01	9.221338e-01	6.279258e-01
NC_000962.3	69807	839986	0	A	T	0.012	1.642511e+02	5.725071e+01	8.777148e-01	4.201529e-03
NC_000962.3	36922	840061	0	A	T	0.025	-9.301885e+01	4.059719e+01	8.773265e-01	2.214799e-02
NC_000962.3	37677	840135	0	A	T	0.026	1.836548e+00	3.556465e+01	9.355026e-01	9.588257e-01
NC_000962.3	22730	840241	0	A	T	0.173	-1.109937e+01	1.948836e+01	9.587242e-01	5.691140e-01
NC_000962.3	43395	840272	0	A	T	0.020	8.996420e+01	4.628219e+01	9.249586e-01	5.218749e-02
NC_000962.3	36928	840283	0	A	T	0.085	1.341111e+01	2.482231e+01	9.233961e-01	5.891170e-01
NC_000962.3	36929	840285	0	A	T	0.054	3.447790e+01	2.953973e+01	9.315967e-01	2.434099e-01
NC_000962.3	45034	840329	0	A	T	0.010	5.056213e+01	5.511558e+01	9.265742e-01	3.591549e-01
NC_000962.3	55390	840430	0	A	T	0.011	-5.806955e+01	5.445711e+01	9.203641e-01	2.865202e-01
NC_000962.3	376	840447	0	A	T	0.202	3.493238e+01	1.823387e+01	8.987792e-01	5.566575e-02
NC_000962.3	36934	840466	0	A	T	0.028	-3.250091e+01	3.788020e+01	9.408079e-01	3.910952e-01
NC_000962.3	36935	840474	0	A	T	0.023	-6.507852e+00	4.164148e+01	9.426926e-01	8.758404e-01
NC_000962.3	377	840496	0	A	T	0.246	2.765142e+01	1.820716e+01	9.118899e-01	1.291400e-01
NC_000962.3	36938	840515	0	A	T	0.071	-5.799487e+01	2.610529e+01	8.394491e-01	2.652731e-02
NC_000962.3	15814	840776	0	A	T	0.013	-5.941655e+01	1.874361e+02	9.654038e-01	7.513102e-01
NC_000962.3	378	840794	0	A	T	0.040	3.062986e+01	8.916012e+01	9.428098e-01	7.312636e-01
NC_000962.3	379	841764	0	A	T	0.475	-5.060281e+01	1.170538e+02	9.715450e-01	6.656105e-01
NC_000962.3	4167	841924	0	A	T	0.017	-1.688169e+01	2.564161e+02	9.763311e-01	9.475202e-01
NC_000962.3	380	842030	0	A	T	0.045	-1.112997e+02	2.016786e+02	9.552346e-01	5.811585e-01
NC_000962.3	6259	842111	0	A	T	0.051	6.221113e+00	6.154950e+01	9.468827e-01	9.195105e-01
NC_000962.3	8186	842169	0	A	T	0.014	4.359343e+01	1.798412e+02	9.578067e-01	8.085185e-01
NC_000962.3	5864	842364	0	A	T	0.084	-3.614915e+00	8.104874e+01	9.657834e-01	9.644333e-01
NC_000962.3	2008	846841	0	A	T	0.011	1.131328e+02	1.784871e+02	9.653295e-01	5.263229e-01
NC_000962.3	2009	847613	0	A	T	0.013	-9.004915e+01	1.395317e+02	9.579103e-01	5.188322e-01
NC_000962.3	381	847995	0	A	T	0.047	1.217777e+02	1.817746e+02	9.439687e-01	5.030465e-01
NC_000962.3	7386	848814	0	A	T	0.015	4.876585e+01	1.706635e+02	9.745108e-01	7.751322e-01
NC_000962.3	4701	849730	0	A	T	0.015	1.162785e+02	1.652577e+02	9.603528e-01	4.818279e-01
NC_000962.3	4168	850591	0	A	T	0.156	-1.141475e+02	9.958787e+01	9.481218e-01	2.519772e-01
NC_000962.3	2375	850932	0	A	T	0.019	2.436814e+02	1.504475e+02	8.873971e-01	1.055985e-01
NC_000962.3	4169	851133	0	A	T	0.017	-1.688169e+01	2.564161e+02	9.763311e-01	9.475202e-01
NC_000962.3	9034	852346	0	A	T	0.022	1.389243e+02	1.827378e+02	9.711419e-01	4.472848e-01
NC_000962.3	4170	852575	0	A	T	0.014	1.735564e+02	2.575384e+02	9.636930e-01	5.005219e-01
NC_000962.3	384	852910	0	A	T	0.498	4.955792e+01	2.260604e+02	9.654855e-01	8.265185e-01
NC_000962.3	6260	853469	0	A	T	0.027	-1.291668e+02	1.741029e+02	9.624566e-01	4.583165e-01
NC_000962.3	2010	854253	0	A	T	0.476	-7.715962e+01	4.021543e+01	9.365455e-01	5.530208e-02
NC_000962.3	5454	854253	0	A	T	0.012	8.124034e+01	5.752654e+01	9.166940e-01	1.581841e-01
NC_000962.3	2011	854588	0	A	T	0.012	2.036940e+01	2.297044e+02	9.792429e-01	9.293561e-01
NC_000962.3	385	857696	0	A	T	0.474	6.469105e+00	1.312960e+02	9.698088e-01	9.607127e-01
NC_000962.3	2376	859132	0	A	T	0.198	-6.476795e+01	1.008404e+02	9.635049e-01	5.208321e-01
NC_000962.3	386	861216	0	A	T	0.045	3.888740e+00	2.110308e+02	9.679822e-01	9.853015e-01
NC_000962.3	2377	862987	0	A	T	0.142	-5.635258e+01	9.587873e+01	9.510589e-01	5.568290e-01
NC_000962.3	4702	863794	0	A	T	0.011	-1.168431e+02	9.513551e+01	9.708951e-01	2.196599e-01
NC_000962.3	2378	863805	0	A	T	0.142	-5.929634e+01	9.904156e+01	9.500030e-01	5.495026e-01
NC_000962.3	15815	864376	0	A	T	0.013	-2.476949e+01	1.786094e+02	9.700441e-01	8.897302e-01
NC_000962.3	388	866051	0	A	T	0.045	-1.276316e+02	2.398397e+02	9.775765e-01	5.947336e-01
NC_000962.3	5697	868160	0	A	T	0.039	-2.626767e+01	1.129571e+02	9.643339e-01	8.161602e-01
NC_000962.3	4171	868488	0	A	T	0.016	-1.263882e+02	2.547874e+02	9.734529e-01	6.199618e-01
NC_000962.3	4172	869440	0	A	T	0.039	7.684360e+01	1.580163e+02	9.687808e-01	6.268560e-01
NC_000962.3	4173	872108	0	A	T	0.017	-1.688169e+01	2.564161e+02	9.763311e-01	9.475202e-01
NC_000962.3	390	876141	0	A	T	0.047	2.058054e+02	2.085291e+02	9.394672e-01	3.239030e-01
NC_000962.3	4174	877224	0	A	T	0.039	5.955624e+01	1.656006e+02	9.701180e-01	7.191913e-01
NC_000962.3	15817	878079	0	A	T	0.013	1.046892e+02	1.437936e+02	9.800472e-01	4.667460e-01
NC_000962.3	391	880562	0	A	T	0.476	5.012905e+01	1.426937e+02	9.619584e-01	7.254307e-01
NC_000962.3	392	882257	0	A	T	0.478	-4.638244e+01	1.142544e+02	9.632960e-01	6.848575e-01
NC_000962.3	6577	882734	0	A	T	0.016	9.895820e+01	1.034424e+02	9.386060e-01	3.389667e-01
NC_000962.3	3274	885530	0	A	T	0.016	8.198676e+01	1.462830e+02	9.552385e-01	5.752821e-01
NC_000962.3	2379	885542	0	A	T	0.226	-8.073577e+01	1.072400e+02	9.489534e-01	4.517103e-01
NC_000962.3	4175	888752	0	A	T	0.041	-2.883021e+01	3.041552e+01	9.329253e-01	3.434123e-01
NC_000962.3	3704	888774	0	A	T	0.157	-2.421455e+01	2.477886e+01	9.114816e-01	3.286850e-01
NC_000962.3	396	890718	0	A	T	0.228	-5.778685e+00	2.948057e+01	9.343182e-01	8.446354e-01
NC_000962.3	5698	891388	0	A	T	0.038	1.403389e+01	1.062767e+02	9.763961e-01	8.949699e-01
NC_000962.3	5866	891756	0	A	T	0.115	2.145679e+01	1.087223e+02	9.669670e-01	8.435891e-01
NC_000962.3	397	892416	0	A	T	0.045	-1.276316e+02	2.398397e+02	9.775765e-01	5.947336e-01
NC_000962.3	5272	893670	0	A	T	0.024	5.194542e+01	2.120928e+02	9.759284e-01	8.065681e-01
NC_000962.3	398	893733	0	A	T	0.496	-3.969179e+01	1.024299e+02	9.543721e-01	6.984640e-01
NC_000962.3	4176	896356	0	A	T	0.017	-1.688169e+01	2.564161e+02	9.763311e-01	9.475202e-01
NC_000962.3	4177	897209	0	A	T	0.157	-2.098608e+01	1.159631e+02	9.695682e-01	8.564249e-01
NC_000962.3	15818	897436	0	A	T	0.013	-5.941655e+01	1.874361e+02	9.654038e-01	7.513102e-01
NC_000962.3	399	900221	0	A	T	0.474	1.128765e+02	1.028096e+02	9.405418e-01	2.724950e-01
NC_000962.3	4178	902413	0	A	T	0.157	-5.919469e+01	1.171818e+02	9.630440e-01	6.135590e-01
NC_000962.3	400	903537	0	A	T	0.047	2.058054e+02	2.085291e+02	9.394672e-01	3.239030e-01
NC_000962.3	401	903550	0	A	T	0.474	-5.236882e+01	1.294795e+02	9.740887e-01	6.859606e-01
NC_000962.3	5867	903633	0	A	T	0.111	-2.473443e+00	1.195308e+02	9.704098e-01	9.834946e-01
NC_000962.3	402	903913	0	A	T	0.498	1.172777e+02	2.089505e+02	9.520070e-01	5.747345e-01
NC_000962.3	403	906857	0	A	T	0.499	-3.653588e+02	2.214397e+02	8.996975e-01	9.926120e-02
NC_000962.3	14017	907816	0	A	T	0.045	-1.030294e+02	1.117178e+02	9.246689e-01	3.566236e-01
NC_000962.3	404	908186	0	A	T	0.045	-1.276316e+02	2.398397e+02	9.775765e-01	5.947336e-01
NC_000962.3	3276	909280	0	A	T	0.065	-2.002927e+01	5.672654e+01	9.455262e-01	7.240967e-01
NC_000962.3	5868	909724	0	A	T	0.112	-3.241087e+01	1.145685e+02	9.703045e-01	7.773137e-01
NC_000962.3	3277	916305	0	A	T	0.017	1.014006e+02	1.504471e+02	9.535281e-01	5.004648e-01
NC_000962.3	2381	917181	0	A	T	0.059	6.067994e+01	1.070242e+02	9.695640e-01	5.708544e-01
NC_000962.3	5869	917905	0	A	T	0.115	-2.043076e+01	1.146667e+02	9.683593e-01	8.586202e-01
NC_000962.3	4179	918316	0	A	T	0.042	-5.190747e+01	1.347298e+02	9.607922e-01	7.001157e-01
NC_000962.3	9036	918827	0	A	T	0.020	-2.237413e+00	2.163465e+02	9.751616e-01	9.917506e-01
NC_000962.3	5699	919222	0	A	T	0.039	-2.626767e+01	1.129571e+02	9.643339e-01	8.161602e-01
NC_000962.3	405	919351	0	A	T	0.045	-1.276316e+02	2.398397e+02	9.775765e-01	5.947336e-01
NC_000962.3	2382	919393	0	A	T	0.143	-2.015631e+01	1.095102e+02	9.648040e-01	8.540034e-01
NC_000962.3	3278	919421	0	A	T	0.023	-1.784325e+02	1.620156e+02	9.542346e-01	2.710088e-01
NC_000962.3	4180	919574	0	A	T	0.155	-2.565695e+01	9.879095e+01	9.652041e-01	7.951394e-01
NC_000962.3	9037	920840	0	A	T	0.021	-2.670367e+01	2.305506e+02	9.766983e-01	9.078132e-01
NC_000962.3	406	921813	0	A	T	0.494	-6.228488e+01	9.428238e+01	9.553872e-01	5.090024e-01
NC_000962.3	4181	923065	0	A	T	0.157	-9.459262e+01	1.200594e+02	9.601325e-01	4.309460e-01
NC_000962.3	407	925453	0	A	T	0.036	5.403114e+01	6.481681e+01	9.776319e-01	4.046997e-01
NC_000962.3	44067	925864	0	A	T	0.016	9.094089e+01	5.680613e+01	9.398272e-01	1.097038e-01
NC_000962.3	9681	927110	0	A	T	0.401	-6.263650e+01	2.493104e+01	8.222627e-01	1.214253e-02
NC_000962.3	23517	927385	0	A	T	0.417	-4.125586e+01	2.489235e+01	8.433124e-01	9.774698e-02
NC_000962.3	4704	927948	0	A	T	0.010	-1.331249e+02	9.689063e+01	9.720395e-01	1.697477e-01
NC_000962.3	4182	928075	0	A	T	0.013	-1.130710e+02	1.026453e+02	9.494352e-01	2.709044e-01
NC_000962.3	6264	928525	0	A	T	0.025	2.142759e+01	9.188411e+01	9.522415e-01	8.156503e-01
NC_000962.3	408	931123	0	A	T	0.047	5.396056e+01	2.026983e+02	9.620774e-01	7.901295e-01
NC_000962.3	10465	931150	0	A	T	0.012	4.377282e+01	6.859867e+01	9.223318e-01	5.235493e-01
NC_000962.3	2013	932074	0	A	T	0.012	2.036940e+01	2.297044e+02	9.792429e-01	9.293561e-01
NC_000962.3	409	932280	0	A	T	0.048	-1.934833e+01	1.572611e+02	9.591790e-01	9.021046e-01
NC_000962.3	9039	933651	0	A	T	0.021	-9.043210e+01	2.538743e+02	9.771424e-01	7.217571e-01
NC_000962.3	410	934230	0	A	T	0.047	6.699227e+01	1.602012e+02	9.418533e-01	6.759052e-01
NC_000962.3	411	934611	0	A	T	0.048	-1.934833e+01	1.572611e+02	9.591790e-01	9.021046e-01
NC_000962.3	412	940602	0	A	T	0.046	-8.031216e+01	2.350062e+02	9.729848e-01	7.326122e-01
NC_000962.3	414	941845	0	A	T	0.046	5.994665e+01	1.441201e+02	9.439533e-01	6.775332e-01
NC_000962.3	2387	942479	0	A	T	0.227	-5.028441e+01	1.006592e+02	9.547078e-01	6.174973e-01
NC_000962.3	415	945214	0	A	T	0.476	6.034768e+01	1.358330e+02	9.590094e-01	6.569339e-01
NC_000962.3	4706	946642	0	A	T	0.045	-3.990214e+01	1.445759e+02	9.565268e-01	7.826073e-01
NC_000962.3	2388	947429	0	A	T	0.225	-1.206951e+02	1.050642e+02	9.463854e-01	2.509140e-01
NC_000962.3	2014	947499	0	A	T	0.012	2.036940e+01	2.297044e+02	9.792429e-01	9.293561e-01
NC_000962.3	9041	949523	0	A	T	0.020	5.567534e+01	1.666383e+02	9.548760e-01	7.383650e-01
NC_000962.3	416	949535	0	A	T	0.474	4.821372e+01	1.081614e+02	9.541933e-01	6.558656e-01
NC_000962.3	4707	949639	0	A	T	0.043	-8.785581e+01	1.919486e+02	9.597016e-01	6.472604e-01
NC_000962.3	4183	950230	0	A	T	0.039	1.260545e+01	1.624168e+02	9.687993e-01	9.381519e-01
NC_000962.3	10467	950380	0	A	T	0.022	-1.920417e+02	1.884529e+02	9.576915e-01	3.084200e-01
NC_000962.3	8193	951331	0	A	T	0.015	8.759678e+01	2.654205e+02	9.684601e-01	7.414438e-01
NC_000962.3	417	951702	0	A	T	0.041	-5.965633e+01	1.538518e+02	9.520615e-01	6.982792e-01
NC_000962.3	6695	952570	0	A	T	0.011	1.094617e+02	7.258672e+01	9.116371e-01	1.318558e-01
NC_000962.3	5872	953233	0	A	T	0.115	6.833550e+01	1.214566e+02	9.745515e-01	5.738063e-01
NC_000962.3	418	954101	0	A	T	0.041	-5.965633e+01	1.538518e+02	9.520615e-01	6.982792e-01
NC_000962.3	419	954468	0	A	T	0.042	-9.433586e+01	1.534856e+02	9.352663e-01	5.389381e-01
NC_000962.3	2389	955011	0	A	T	0.108	-8.597828e+01	9.826677e+01	9.329559e-01	3.818050e-01
NC_000962.3	420	955524	0	A	T	0.500	1.911191e+02	5.053531e+02	9.633839e-01	7.053674e-01
NC_000962.3	5701	955835	0	A	T	0.039	-2.626767e+01	1.129571e+02	9.643339e-01	8.161602e-01
NC_000962.3	421	957117	0	A	T	0.204	3.891177e+01	1.044796e+02	9.696137e-01	7.096458e-01
NC_000962.3	9042	960308	0	A	T	0.021	-9.043210e+01	2.538743e+02	9.771424e-01	7.217571e-01
NC_000962.3	422	960367	0	A	T	0.047	5.396056e+01	2.026983e+02	9.620774e-01	7.901295e-01
NC_000962.3	4185	967192	0	A	T	0.014	1.735564e+02	2.575384e+02	9.636930e-01	5.005219e-01
NC_000962.3	3280	967458	0	A	T	0.017	1.014006e+02	1.504471e+02	9.535281e-01	5.004648e-01
NC_000962.3	424	969762	0	A	T	0.044	7.778997e+01	1.081245e+02	9.391812e-01	4.720270e-01
NC_000962.3	9044	971488	0	A	T	0.021	-5.256122e+01	2.353498e+02	9.779275e-01	8.233209e-01
NC_000962.3	425	972980	0	A	T	0.046	-8.031216e+01	2.350062e+02	9.729848e-01	7.326122e-01
NC_000962.3	3281	976890	0	A	T	0.032	-4.827275e+01	4.342026e+01	9.525544e-01	2.665007e-01
NC_000962.3	6985	976897	0	A	T	0.032	7.741768e+01	4.647776e+01	9.430641e-01	9.607659e-02
NC_000962.3	2855	976898	0	A	T	0.023	-2.629202e+01	4.100082e+01	9.151272e-01	5.214981e-01
NC_000962.3	3715	976898	0	A	T	0.081	-6.404983e+00	2.225183e+01	9.310087e-01	7.735262e-01
NC_000962.3	17440	976898	0	A	T	0.014	-2.249184e+01	4.705834e+01	9.213360e-01	6.327819e-01
NC_000962.3	9047	977795	0	A	T	0.021	-9.043210e+01	2.538743e+02	9.771424e-01	7.217571e-01
NC_000962.3	4186	978373	0	A	T	0.016	-1.263882e+02	2.547874e+02	9.734529e-01	6.199618e-01
NC_000962.3	4708	978625	0	A	T	0.044	-4.686604e+01	2.059315e+02	9.686560e-01	8.200170e-01
NC_000962.3	428	979704	0	A	T	0.497	1.825979e+02	1.820390e+02	9.193130e-01	3.160610e-01
NC_000962.3	4187	979859	0	A	T	0.017	-1.688169e+01	2.564161e+02	9.763311e-01	9.475202e-01
NC_000962.3	6268	980100	0	A	T	0.020	-3.770723e+01	7.747766e+01	9.402530e-01	6.265843e-01
NC_000962.3	6269	980360	0	A	T	0.028	-1.660725e+02	1.816015e+02	9.572966e-01	3.606728e-01
NC_000962.3	5874	981670	0	A	T	0.112	2.785055e+01	1.097109e+02	9.644780e-01	7.996587e-01
NC_000962.3	4188	983485	0	A	T	0.157	-3.653083e+01	1.184971e+02	9.676875e-01	7.579277e-01
NC_000962.3	5875	985621	0	A	T	0.116	2.210814e+01	1.075829e+02	9.650844e-01	8.372229e-01
NC_000962.3	430	986463	0	A	T	0.495	-3.156651e+01	1.062574e+02	9.491458e-01	7.664681e-01
NC_000962.3	6270	986563	0	A	T	0.028	4.980147e+01	1.664643e+02	9.867330e-01	7.648687e-01
NC_000962.3	431	987586	0	A	T	0.042	-7.059256e+01	1.065237e+02	9.474304e-01	5.076743e-01
NC_000962.3	14018	989719	0	A	T	0.045	-1.446811e+02	1.050471e+02	9.124921e-01	1.687173e-01
NC_000962.3	432	990001	0	A	T	0.499	-1.928998e+02	2.314260e+02	9.635380e-01	4.047395e-01
NC_000962.3	3282	990533	0	A	T	0.034	1.728828e+02	1.303282e+02	9.248969e-01	1.849598e-01
NC_000962.3	2390	991515	0	A	T	0.142	-5.635258e+01	9.587873e+01	9.510589e-01	5.568290e-01
NC_000962.3	433	991896	0	A	T	0.041	-5.965633e+01	1.538518e+02	9.520615e-01	6.982792e-01
NC_000962.3	434	993346	0	A	T	0.495	1.184171e+02	1.216108e+02	9.493026e-01	3.304135e-01
NC_000962.3	5273	993522	0	A	T	0.024	1.292754e+01	1.508162e+02	9.551114e-01	9.317078e-01
NC_000962.3	3283	995114	0	A	T	0.023	-2.054435e+02	1.495813e+02	9.505252e-01	1.699071e-01
NC_000962.3	23921	996197	0	A	T	0.016	5.348605e+01	7.358526e+01	9.651268e-01	4.674769e-01
NC_000962.3	435	996205	0	A	T	0.045	-1.276316e+02	2.398397e+02	9.775765e-01	5.947336e-01
NC_000962.3	2391	996293	0	A	T	0.018	1.822220e+02	1.468691e+02	8.878321e-01	2.149936e-01
NC_000962.3	436	996346	0	A	T	0.041	2.220453e+01	1.362234e+02	9.662660e-01	8.705495e-01
NC_000962.3	10468	997670	0	A	T	0.021	6.928059e+01	1.591151e+02	9.699666e-01	6.633541e-01
NC_000962.3	14019	997899	0	A	T	0.040	4.052598e+00	1.108923e+02	9.636772e-01	9.708545e-01
NC_000962.3	3284	999365	0	A	T	0.023	-1.784325e+02	1.620156e+02	9.542346e-01	2.710088e-01
NC_000962.3	8194	1002044	0	A	T	0.021	-1.615826e+02	1.500590e+02	9.335386e-01	2.818228e-01
NC_000962.3	439	1011511	0	A	T	0.045	-1.276316e+02	2.398397e+02	9.775765e-01	5.947336e-01
NC_000962.3	5876	1014446	0	A	T	0.086	8.323696e+01	8.325638e+01	9.714870e-01	3.176566e-01
NC_000962.3	5877	1019632	0	A	T	0.111	-2.473443e+00	1.195308e+02	9.704098e-01	9.834946e-01
NC_000962.3	15820	1020393	0	A	T	0.012	-1.333004e+02	1.492453e+02	9.671428e-01	3.719772e-01
NC_000962.3	2392	1020579	0	A	T	0.018	1.822220e+02	1.468691e+02	8.878321e-01	2.149936e-01
NC_000962.3	441	1022003	0	A	T	0.046	-8.031216e+01	2.350062e+02	9.729848e-01	7.326122e-01
NC_000962.3	442	1024346	0	A	T	0.047	5.396056e+01	2.026983e+02	9.620774e-01	7.901295e-01
NC_000962.3	9049	1024388	0	A	T	0.021	-5.256122e+01	2.353498e+02	9.779275e-01	8.233209e-01
NC_000962.3	443	1025106	0	A	T	0.498	2.062080e+02	1.898344e+02	9.227763e-01	2.776199e-01
NC_000962.3	5275	1027518	0	A	T	0.024	5.194542e+01	2.120928e+02	9.759284e-01	8.065681e-01
NC_000962.3	444	1028217	0	A	T	0.045	-1.276316e+02	2.398397e+02	9.775765e-01	5.947336e-01
NC_000962.3	4189	1028944	0	A	T	0.017	-1.688169e+01	2.564161e+02	9.763311e-01	9.475202e-01
NC_000962.3	62866	1029002	0	A	T	0.012	-6.803730e+01	6.022151e+01	9.097834e-01	2.588285e-01
NC_000962.3	14020	1029249	0	A	T	0.043	-2.709179e+01	1.201793e+02	9.577190e-01	8.216907e-01
NC_000962.3	4190	1029553	0	A	T	0.014	1.735564e+02	2.575384e+02	9.636930e-01	5.005219e-01
NC_000962.3	445	1034209	0	A	T	0.046	-2.598423e+02	1.805171e+02	1.000598e+00	1.503297e-01
NC_000962.3	446	1034758	0	A	T	0.045	-1.276316e+02	2.398397e+02	9.775765e-01	5.947336e-01
NC_000962.3	7391	1036583	0	A	T	0.015	4.876585e+01	1.706635e+02	9.745108e-01	7.751322e-01
NC_000962.3	447	1037012	0	A	T	0.470	8.920372e-01	7.855311e+01	9.534816e-01	9.909417e-01
NC_000962.3	3285	1037355	0	A	T	0.055	-1.520512e+01	1.365353e+02	9.780248e-01	9.113492e-01
NC_000962.3	448	1037911	0	A	T	0.495	9.654052e+00	1.189859e+02	9.584582e-01	9.353494e-01
NC_000962.3	9050	1038718	0	A	T	0.021	-5.256122e+01	2.353498e+02	9.779275e-01	8.233209e-01
NC_000962.3	2393	1040050	0	A	T	0.142	-6.301186e+01	9.650026e+01	9.450770e-01	5.139198e-01
NC_000962.3	449	1040251	0	A	T	0.038	8.306326e+01	9.441516e+01	9.567667e-01	3.791898e-01
NC_000962.3	9051	1041141	0	A	T	0.021	-9.043210e+01	2.538743e+02	9.771424e-01	7.217571e-01
NC_000962.3	3286	1041445	0	A	T	0.054	-8.933939e+01	1.217745e+02	9.870804e-01	4.633303e-01
NC_000962.3	14021	1042225	0	A	T	0.044	-3.606814e+01	1.147372e+02	9.526174e-01	7.533151e-01
NC_000962.3	3287	1043055	0	A	T	0.023	-1.784325e+02	1.620156e+02	9.542346e-01	2.710088e-01
NC_000962.3	5879	1046757	0	A	T	0.086	1.604181e+01	8.489680e+01	9.645916e-01	8.501638e-01
NC_000962.3	452	1047165	0	A	T	0.465	-9.791680e+01	6.537167e+01	9.484864e-01	1.344772e-01
NC_000962.3	4191	1047327	0	A	T	0.014	1.735564e+02	2.575384e+02	9.636930e-01	5.005219e-01
NC_000962.3	6272	1047683	0	A	T	0.028	-1.660725e+02	1.816015e+02	9.572966e-01	3.606728e-01
NC_000962.3	4192	1049748	0	A	T	0.014	1.735564e+02	2.575384e+02	9.636930e-01	5.005219e-01
NC_000962.3	4709	1050816	0	A	T	0.043	4.928426e+01	1.940633e+02	9.721791e-01	7.995770e-01
NC_000962.3	10469	1052987	0	A	T	0.022	-1.920417e+02	1.884529e+02	9.576915e-01	3.084200e-01
NC_000962.3	2394	1054362	0	A	T	0.108	-1.139082e+02	9.487146e+01	9.282407e-01	2.301578e-01
NC_000962.3	453	1054784	0	A	T	0.047	1.217777e+02	1.817746e+02	9.439687e-01	5.030465e-01
NC_000962.3	3288	1055049	0	A	T	0.034	1.728828e+02	1.303282e+02	9.248969e-01	1.849598e-01
NC_000962.3	2395	1057788	0	A	T	0.197	-6.677577e+01	9.384447e+01	9.615852e-01	4.768986e-01
NC_000962.3	7392	1059643	0	A	T	0.014	-4.605190e+01	1.511749e+02	9.766846e-01	7.607117e-01
NC_000962.3	10470	1059765	0	A	T	0.022	-1.920417e+02	1.884529e+02	9.576915e-01	3.084200e-01
NC_000962.3	2396	1061677	0	A	T	0.226	-9.630397e+01	1.091887e+02	9.452418e-01	3.779836e-01
NC_000962.3	14022	1064516	0	A	T	0.044	-3.606814e+01	1.147372e+02	9.526174e-01	7.533151e-01
NC_000962.3	454	1068151	0	A	T	0.490	1.555729e+02	7.215039e+01	9.267916e-01	3.129504e-02
NC_000962.3	455	1068432	0	A	T	0.476	3.716191e+01	1.476911e+02	9.660465e-01	8.013853e-01
NC_000962.3	2397	1068621	0	A	T	0.018	2.825843e+02	1.386431e+02	8.869955e-01	4.178187e-02
NC_000962.3	8196	1068771	0	A	T	0.014	4.359343e+01	1.798412e+02	9.578067e-01	8.085185e-01
NC_000962.3	5277	1069284	0	A	T	0.024	5.194542e+01	2.120928e+02	9.759284e-01	8.065681e-01
NC_000962.3	14023	1069450	0	A	T	0.038	1.864659e+01	8.356350e+01	9.483818e-01	8.234683e-01
NC_000962.3	9052	1070401	0	A	T	0.021	-9.043210e+01	2.538743e+02	9.771424e-01	7.217571e-01
NC_000962.3	456	1070702	0	A	T	0.473	1.213360e+01	9.478858e+01	9.575689e-01	8.981682e-01
NC_000962.3	3289	1071797	0	A	T	0.055	4.366981e+01	1.333066e+02	9.669254e-01	7.432883e-01
NC_000962.3	457	1071966	0	A	T	0.045	-1.881887e+02	1.890823e+02	9.788918e-01	3.198352e-01
NC_000962.3	2015	1072850	0	A	T	0.012	2.036940e+01	2.297044e+02	9.792429e-01	9.293561e-01
NC_000962.3	2398	1073033	0	A	T	0.143	-1.280299e+02	9.813029e+01	9.512304e-01	1.922867e-01
NC_000962.3	4710	1074276	0	A	T	0.044	-3.831686e+00	1.675152e+02	9.649822e-01	9.817554e-01
NC_000962.3	458	1074558	0	A	T	0.498	-1.611636e+02	1.581427e+02	9.367733e-01	3.083920e-01
NC_000962.3	461	1075279	0	A	T	0.470	-8.471638e+01	7.381877e+01	9.491878e-01	2.513875e-01
NC_000962.3	462	1076309	0	A	T	0.491	-1.494499e+02	8.475901e+01	8.868108e-01	7.815560e-02
NC_000962.3	463	1076689	0	A	T	0.045	-1.112997e+02	2.016786e+02	9.552346e-01	5.811585e-01
NC_000962.3	464	1076880	0	A	T	0.045	-1.276316e+02	2.398397e+02	9.775765e-01	5.947336e-01
NC_000962.3	465	1077312	0	A	T	0.497	-2.285583e+02	1.454644e+02	9.222727e-01	1.164339e-01
NC_000962.3	466	1079927	0	A	T	0.497	-2.085988e+02	1.187381e+02	9.233644e-01	7.924757e-02
NC_000962.3	467	1080192	0	A	T	0.048	-1.209165e+02	1.638072e+02	9.992818e-01	4.605822e-01
NC_000962.3	5885	1080528	0	A	T	0.111	-1.568178e+01	1.165780e+02	9.707001e-01	8.930195e-01
NC_000962.3	468	1081681	0	A	T	0.499	-2.707360e+02	2.324309e+02	9.692802e-01	2.443670e-01
NC_000962.3	2865	1082445	0	A	T	0.022	8.347660e+01	1.220509e+02	9.823220e-01	4.941603e-01
NC_000962.3	4711	1083654	0	A	T	0.043	-8.785581e+01	1.919486e+02	9.597016e-01	6.472604e-01
NC_000962.3	2016	1085028	0	A	T	0.012	2.036940e+01	2.297044e+02	9.792429e-01	9.293561e-01
NC_000962.3	469	1087193	0	A	T	0.475	-1.294312e+02	1.285188e+02	9.997533e-01	3.141217e-01
NC_000962.3	2399	1087279	0	A	T	0.141	-7.747234e+01	9.627428e+01	9.482662e-01	4.211747e-01
NC_000962.3	5278	1088245	0	A	T	0.024	5.194542e+01	2.120928e+02	9.759284e-01	8.065681e-01
NC_000962.3	6274	1090172	0	A	T	0.027	-1.291668e+02	1.741029e+02	9.624566e-01	4.583165e-01
NC_000962.3	470	1090189	0	A	T	0.047	5.396056e+01	2.026983e+02	9.620774e-01	7.901295e-01
NC_000962.3	4193	1090292	0	A	T	0.016	-1.263882e+02	2.547874e+02	9.734529e-01	6.199618e-01
NC_000962.3	5886	1091253	0	A	T	0.104	-5.975111e+01	5.353010e+01	9.068391e-01	2.645886e-01
NC_000962.3	15652	1091811	0	A	T	0.021	2.783668e+01	7.029697e+01	9.597246e-01	6.921961e-01
NC_000962.3	4194	1092341	0	A	T	0.158	-7.204139e+01	1.219551e+02	9.656981e-01	5.548363e-01
NC_000962.3	2400	1093322	0	A	T	0.227	-5.484169e+01	1.064840e+02	9.558582e-01	6.066468e-01
NC_000962.3	471	1093406	0	A	T	0.493	1.616827e+01	9.794135e+01	9.520102e-01	8.689123e-01
NC_000962.3	2401	1093907	0	A	T	0.152	-1.569139e+01	2.107517e+01	9.329182e-01	4.567161e-01
NC_000962.3	2402	1093928	0	A	T	0.376	-2.347762e+01	2.318382e+01	8.963286e-01	3.114527e-01
NC_000962.3	4715	1093970	0	A	T	0.128	-6.098767e+00	2.065396e+01	9.416184e-01	7.678367e-01
NC_000962.3	37694	1094003	0	A	T	0.033	-6.571312e+01	3.399011e+01	9.341300e-01	5.347107e-02
NC_000962.3	6700	1094472	0	A	T	0.012	4.334103e+01	6.234969e+01	9.397087e-01	4.871306e-01
NC_000962.3	14361	1094538	0	A	T	0.010	3.256953e+01	6.657228e+01	9.379429e-01	6.247783e-01
NC_000962.3	7144	1095364	0	A	T	0.014	1.189196e+02	6.050722e+01	9.063528e-01	4.963695e-02
NC_000962.3	13338	1095644	0	A	T	0.038	1.044122e+02	6.840631e+01	8.785085e-01	1.272267e-01
NC_000962.3	22984	1095661	0	A	T	0.022	-8.071809e+01	7.149970e+01	9.084931e-01	2.591889e-01
NC_000962.3	37208	1095687	0	A	T	0.024	-1.410377e+01	8.681056e+01	9.387880e-01	8.709705e-01
NC_000962.3	38429	1096002	0	A	T	0.035	1.711343e+00	3.754259e+01	9.443119e-01	9.636506e-01
NC_000962.3	6581	1096023	0	A	T	0.013	6.177306e+01	5.506927e+01	9.439922e-01	2.622353e-01
NC_000962.3	7813	1096157	0	A	T	0.095	6.227928e+00	3.110574e+01	9.459868e-01	8.413494e-01
NC_000962.3	2867	1096205	0	A	T	0.192	-2.614097e+01	2.313402e+01	9.072032e-01	2.587460e-01
NC_000962.3	4716	1096299	0	A	T	0.080	-1.716912e+01	2.974977e+01	9.453403e-01	5.639851e-01
NC_000962.3	6801	1096323	0	A	T	0.047	4.042240e+01	3.798476e+01	9.176328e-01	2.874976e-01
NC_000962.3	6992	1096398	0	A	T	0.097	-3.925822e+01	2.605076e+01	9.170736e-01	1.321179e-01
NC_000962.3	2404	1096470	0	A	T	0.026	-3.542119e+01	4.115055e+01	9.422136e-01	3.895633e-01
NC_000962.3	473	1096508	0	A	T	0.206	2.778756e+00	2.696930e+01	9.442194e-01	9.179559e-01
NC_000962.3	4195	1096567	0	A	T	0.221	3.895326e+01	3.488143e+01	9.363232e-01	2.643670e-01
NC_000962.3	474	1096633	0	A	T	0.447	-5.090154e+01	4.547951e+01	9.727061e-01	2.633058e-01
NC_000962.3	475	1097220	0	A	T	0.047	2.058054e+02	2.085291e+02	9.394672e-01	3.239030e-01
NC_000962.3	476	1097442	0	A	T	0.045	-1.276316e+02	2.398397e+02	9.775765e-01	5.947336e-01
NC_000962.3	477	1098523	0	A	T	0.047	5.396056e+01	2.026983e+02	9.620774e-01	7.901295e-01
NC_000962.3	3290	1098999	0	A	T	0.023	-1.784325e+02	1.620156e+02	9.542346e-01	2.710088e-01
NC_000962.3	478	1099058	0	A	T	0.047	2.058054e+02	2.085291e+02	9.394672e-01	3.239030e-01
NC_000962.3	479	1100234	0	A	T	0.498	1.506434e+02	2.016448e+02	9.474818e-01	4.551888e-01
NC_000962.3	6278	1101833	0	A	T	0.028	-1.660725e+02	1.816015e+02	9.572966e-01	3.606728e-01
NC_000962.3	6279	1101898	0	A	T	0.022	1.763646e+01	1.067589e+02	9.597187e-01	8.688195e-01
NC_000962.3	10055	1101923	0	A	T	0.012	2.840717e+01	2.187629e+02	9.798260e-01	8.967074e-01
NC_000962.3	480	1102117	0	A	T	0.045	-1.600663e+02	1.678284e+02	9.946631e-01	3.404328e-01
NC_000962.3	481	1102468	0	A	T	0.045	3.731756e+01	2.085474e+02	9.641706e-01	8.580195e-01
NC_000962.3	482	1102646	0	A	T	0.045	-1.276316e+02	2.398397e+02	9.775765e-01	5.947336e-01
NC_000962.3	4196	1102788	0	A	T	0.017	-1.688169e+01	2.564161e+02	9.763311e-01	9.475202e-01
NC_000962.3	4717	1102901	0	A	T	0.043	-2.754995e+02	1.712011e+02	9.907062e-01	1.078734e-01
NC_000962.3	2405	1103249	0	A	T	0.226	-1.340176e+01	1.004575e+02	9.607661e-01	8.938972e-01
NC_000962.3	483	1103656	0	A	T	0.042	-1.668555e+02	1.541077e+02	9.389402e-01	2.791843e-01
NC_000962.3	484	1104690	0	A	T	0.047	5.396056e+01	2.026983e+02	9.620774e-01	7.901295e-01
NC_000962.3	6583	1104931	0	A	T	0.016	9.895820e+01	1.034424e+02	9.386060e-01	3.389667e-01
NC_000962.3	485	1105686	0	A	T	0.041	-5.965633e+01	1.538518e+02	9.520615e-01	6.982792e-01
NC_000962.3	486	1106422	0	A	T	0.473	7.474678e+01	9.744697e+01	9.564118e-01	4.432259e-01
NC_000962.3	8197	1106649	0	A	T	0.021	-1.615826e+02	1.500590e+02	9.335386e-01	2.818228e-01
NC_000962.3	4197	1106877	0	A	T	0.017	-1.688169e+01	2.564161e+02	9.763311e-01	9.475202e-01
NC_000962.3	2406	1107434	0	A	T	0.227	-7.927940e+01	1.046162e+02	9.577482e-01	4.487356e-01
NC_000962.3	2407	1107917	0	A	T	0.226	-8.509496e+01	1.080504e+02	9.509454e-01	4.311407e-01
NC_000962.3	487	1107940	0	A	T	0.047	1.217777e+02	1.817746e+02	9.439687e-01	5.030465e-01
NC_000962.3	488	1108521	0	A	T	0.041	-5.965633e+01	1.538518e+02	9.520615e-01	6.982792e-01
NC_000962.3	4718	1108606	0	A	T	0.011	-1.378660e+02	9.483236e+01	9.647625e-01	1.463081e-01
NC_000962.3	489	1109975	0	A	T	0.498	3.435653e+01	2.087242e+02	9.617632e-01	8.692889e-01
NC_000962.3	2018	1111553	0	A	T	0.012	2.036940e+01	2.297044e+02	9.792429e-01	9.293561e-01
NC_000962.3	490	1111678	0	A	T	0.041	-5.965633e+01	1.538518e+02	9.520615e-01	6.982792e-01
NC_000962.3	5887	1111826	0	A	T	0.115	-2.043076e+01	1.146667e+02	9.683593e-01	8.586202e-01
NC_000962.3	5888	1111925	0	A	T	0.115	6.833550e+01	1.214566e+02	9.745515e-01	5.738063e-01
NC_000962.3	62867	1114345	0	A	T	0.012	-6.803730e+01	6.022151e+01	9.097834e-01	2.588285e-01
NC_000962.3	10471	1114466	0	A	T	0.023	-1.251680e+02	2.000300e+02	9.672156e-01	5.316190e-01
NC_000962.3	4719	1116007	0	A	T	0.042	-6.103329e+01	1.583263e+02	9.513527e-01	6.999531e-01
NC_000962.3	15824	1119939	0	A	T	0.013	-5.941655e+01	1.874361e+02	9.654038e-01	7.513102e-01
NC_000962.3	491	1126889	0	A	T	0.496	7.588979e+01	1.251781e+02	9.339733e-01	5.444785e-01
NC_000962.3	492	1127493	0	A	T	0.045	-1.112997e+02	2.016786e+02	9.552346e-01	5.811585e-01
NC_000962.3	493	1127648	0	A	T	0.498	4.563017e+01	2.221055e+02	9.651231e-01	8.372658e-01
NC_000962.3	9061	1128145	0	A	T	0.021	-9.043210e+01	2.538743e+02	9.771424e-01	7.217571e-01
NC_000962.3	2870	1130526	0	A	T	0.022	4.708397e+00	1.177972e+02	9.645925e-01	9.681244e-01
NC_000962.3	3291	1132368	0	A	T	0.034	2.186516e+02	1.149099e+02	9.030740e-01	5.734227e-02
NC_000962.3	2408	1133379	0	A	T	0.062	4.471353e+01	9.312342e+01	9.697458e-01	6.312196e-01
NC_000962.3	4199	1133752	0	A	T	0.014	1.735564e+02	2.575384e+02	9.636930e-01	5.005219e-01
NC_000962.3	5889	1135251	0	A	T	0.116	1.923053e+01	1.216716e+02	9.696436e-01	8.744460e-01
NC_000962.3	9062	1137732	0	A	T	0.021	-9.043210e+01	2.538743e+02	9.771424e-01	7.217571e-01
NC_000962.3	4200	1140653	0	A	T	0.014	1.735564e+02	2.575384e+02	9.636930e-01	5.005219e-01
NC_000962.3	2020	1141362	0	A	T	0.012	2.036940e+01	2.297044e+02	9.792429e-01	9.293561e-01
NC_000962.3	2409	1141442	0	A	T	0.018	1.822220e+02	1.468691e+02	8.878321e-01	2.149936e-01
NC_000962.3	2410	1142266	0	A	T	0.226	-6.566658e+01	9.987573e+01	9.604714e-01	5.110164e-01
NC_000962.3	495	1144585	0	A	T	0.047	5.396056e+01	2.026983e+02	9.620774e-01	7.901295e-01
NC_000962.3	2411	1144664	0	A	T	0.143	-1.263688e+02	8.151873e+01	9.430123e-01	1.214031e-01
NC_000962.3	496	1145848	0	A	T	0.046	-2.598423e+02	1.805171e+02	1.000598e+00	1.503297e-01
NC_000962.3	5280	1146605	0	A	T	0.024	6.464303e+00	1.952326e+02	9.749309e-01	9.735926e-01
NC_000962.3	4201	1147252	0	A	T	0.014	1.735564e+02	2.575384e+02	9.636930e-01	5.005219e-01
NC_000962.3	4202	1148255	0	A	T	0.157	-2.828162e+01	1.182849e+02	9.681891e-01	8.110773e-01
NC_000962.3	497	1148259	0	A	T	0.047	-6.510053e+01	1.646001e+02	9.768958e-01	6.925500e-01
NC_000962.3	10472	1148603	0	A	T	0.022	-1.920417e+02	1.884529e+02	9.576915e-01	3.084200e-01
NC_000962.3	498	1148930	0	A	T	0.041	-5.965633e+01	1.538518e+02	9.520615e-01	6.982792e-01
NC_000962.3	499	1149551	0	A	T	0.475	9.129634e+01	1.301202e+02	9.512998e-01	4.830668e-01
NC_000962.3	8198	1150143	0	A	T	0.021	-5.693534e+01	1.341740e+02	9.461687e-01	6.714063e-01
NC_000962.3	500	1150585	0	A	T	0.478	3.842237e+01	1.057719e+02	9.918157e-01	7.164871e-01
NC_000962.3	501	1151054	0	A	T	0.047	2.058054e+02	2.085291e+02	9.394672e-01	3.239030e-01
NC_000962.3	5890	1153676	0	A	T	0.116	1.923053e+01	1.216716e+02	9.696436e-01	8.744460e-01
NC_000962.3	2021	1154646	0	A	T	0.014	-1.619396e+02	1.249996e+02	9.738766e-01	1.954291e-01
NC_000962.3	3293	1154881	0	A	T	0.024	-8.537155e+01	1.560359e+02	9.602363e-01	5.844088e-01
NC_000962.3	3294	1157549	0	A	T	0.023	-1.784325e+02	1.620156e+02	9.542346e-01	2.710088e-01
NC_000962.3	10473	1159162	0	A	T	0.026	-7.343812e+01	1.291324e+02	9.749276e-01	5.696802e-01
NC_000962.3	4204	1160660	0	A	T	0.023	-4.785966e+01	6.729802e+01	9.511191e-01	4.771450e-01
NC_000962.3	4722	1161327	0	A	T	0.044	-4.686604e+01	2.059315e+02	9.686560e-01	8.200170e-01
NC_000962.3	2414	1162274	0	A	T	0.141	-3.123467e+01	8.815462e+01	9.520692e-01	7.231734e-01
NC_000962.3	503	1163134	0	A	T	0.497	-1.463970e+02	1.511666e+02	9.314032e-01	3.330465e-01
NC_000962.3	15826	1163528	0	A	T	0.013	-5.941655e+01	1.874361e+02	9.654038e-01	7.513102e-01
NC_000962.3	9065	1164081	0	A	T	0.021	-9.043210e+01	2.538743e+02	9.771424e-01	7.217571e-01
NC_000962.3	504	1164336	0	A	T	0.203	2.575369e+01	1.045739e+02	9.684038e-01	8.055199e-01
NC_000962.3	4205	1164361	0	A	T	0.042	-5.190747e+01	1.347298e+02	9.607922e-01	7.001157e-01
NC_000962.3	2415	1164571	0	A	T	0.190	3.359853e+01	3.390266e+01	9.756234e-01	3.219023e-01
NC_000962.3	10475	1165432	0	A	T	0.018	2.116058e+01	9.435266e+01	9.448822e-01	8.225905e-01
NC_000962.3	505	1165522	0	A	T	0.498	-1.128904e+02	1.193204e+02	9.025701e-01	3.443120e-01
NC_000962.3	2416	1167647	0	A	T	0.108	-9.403323e+01	9.583122e+01	9.313901e-01	3.267043e-01
NC_000962.3	506	1168010	0	A	T	0.045	-1.276316e+02	2.398397e+02	9.775765e-01	5.947336e-01
NC_000962.3	4723	1168188	0	A	T	0.043	-8.785581e+01	1.919486e+02	9.597016e-01	6.472604e-01
NC_000962.3	8199	1168701	0	A	T	0.015	2.350769e+02	2.132647e+02	9.582235e-01	2.705970e-01
NC_000962.3	508	1168776	0	A	T	0.046	-8.031216e+01	2.350062e+02	9.729848e-01	7.326122e-01
NC_000962.3	10476	1169152	0	A	T	0.022	-6.751079e+01	1.868777e+02	9.695846e-01	7.179812e-01
NC_000962.3	3730	1169447	0	A	T	0.022	-5.178465e+01	4.325363e+01	9.315424e-01	2.314895e-01
NC_000962.3	5281	1170821	0	A	T	0.024	5.194542e+01	2.120928e+02	9.759284e-01	8.065681e-01
NC_000962.3	509	1172085	0	A	T	0.045	-1.276316e+02	2.398397e+02	9.775765e-01	5.947336e-01
NC_000962.3	510	1173750	0	A	T	0.046	8.376594e+01	1.569417e+02	9.334342e-01	5.936363e-01
NC_000962.3	511	1175343	0	A	T	0.046	-8.031216e+01	2.350062e+02	9.729848e-01	7.326122e-01
NC_000962.3	10478	1175762	0	A	T	0.023	-1.251680e+02	2.000300e+02	9.672156e-01	5.316190e-01
NC_000962.3	512	1177157	0	A	T	0.041	-1.139923e+02	1.305216e+02	9.428917e-01	3.826693e-01
NC_000962.3	2417	1177994	0	A	T	0.141	-6.250481e+01	1.001349e+02	9.491235e-01	5.326295e-01
NC_000962.3	514	1178116	0	A	T	0.435	-2.000626e+01	7.663220e+01	9.771151e-01	7.940914e-01
NC_000962.3	5282	1179375	0	A	T	0.024	5.194542e+01	2.120928e+02	9.759284e-01	8.065681e-01
NC_000962.3	8200	1180866	0	A	T	0.014	4.359343e+01	1.798412e+02	9.578067e-01	8.085185e-01
NC_000962.3	10058	1182685	0	A	T	0.012	2.840717e+01	2.187629e+02	9.798260e-01	8.967074e-01
NC_000962.3	5891	1183149	0	A	T	0.086	-1.713995e+01	8.513239e+01	9.699316e-01	8.404777e-01
NC_000962.3	5283	1183662	0	A	T	0.024	5.194542e+01	2.120928e+02	9.759284e-01	8.065681e-01
NC_000962.3	9067	1185934	0	A	T	0.021	-9.043210e+01	2.538743e+02	9.771424e-01	7.217571e-01
NC_000962.3	38432	1188807	0	A	T	0.010	-2.225133e+02	1.304520e+02	9.861209e-01	8.836148e-02
NC_000962.3	43714	1188906	0	A	T	0.018	-1.399150e+02	9.731020e+01	9.512893e-01	1.507854e-01
NC_000962.3	37974	1189586	0	A	T	0.013	-6.097214e+01	5.730769e+01	9.299314e-01	2.876020e-01
NC_000962.3	36950	1189699	0	A	T	0.065	2.199253e+01	2.669046e+01	9.420355e-01	4.101378e-01
NC_000962.3	36952	1189773	0	A	T	0.039	-2.289434e+01	3.541687e+01	9.359437e-01	5.181475e-01
NC_000962.3	515	1190093	0	A	T	0.410	-3.563010e+01	5.758006e+01	9.285532e-01	5.361890e-01
NC_000962.3	2418	1190154	0	A	T	0.142	-3.301825e+01	1.000501e+02	9.552939e-01	7.414536e-01
NC_000962.3	4206	1190172	0	A	T	0.014	1.735564e+02	2.575384e+02	9.636930e-01	5.005219e-01
NC_000962.3	36953	1191358	0	A	T	0.051	6.059782e+00	3.978323e+01	9.464238e-01	8.789642e-01
NC_000962.3	38293	1191462	0	A	T	0.028	-2.976598e+01	3.882965e+01	9.230750e-01	4.435065e-01
NC_000962.3	38434	1191497	0	A	T	0.012	1.182136e+02	5.806066e+01	9.419110e-01	4.200051e-02
NC_000962.3	49559	1191741	0	A	T	0.012	1.140973e+02	6.054208e+01	8.286204e-01	5.976408e-02
NC_000962.3	3296	1191817	0	A	T	0.022	-3.236241e+01	5.847092e+01	9.523547e-01	5.800549e-01
NC_000962.3	4207	1192042	0	A	T	0.014	1.735564e+02	2.575384e+02	9.636930e-01	5.005219e-01
NC_000962.3	5284	1193353	0	A	T	0.024	6.464303e+00	1.952326e+02	9.749309e-01	9.735926e-01
NC_000962.3	4208	1193927	0	A	T	0.014	1.735564e+02	2.575384e+02	9.636930e-01	5.005219e-01
NC_000962.3	4209	1195463	0	A	T	0.014	1.735564e+02	2.575384e+02	9.636930e-01	5.005219e-01
NC_000962.3	516	1197157	0	A	T	0.044	-1.239205e+01	1.480769e+02	9.498096e-01	9.333218e-01
NC_000962.3	2419	1199547	0	A	T	0.226	-3.387025e+01	1.006399e+02	9.534321e-01	7.365250e-01
NC_000962.3	517	1200418	0	A	T	0.473	-5.923973e+00	1.025374e+02	9.596777e-01	9.539400e-01
NC_000962.3	518	1201581	0	A	T	0.045	3.731756e+01	2.085474e+02	9.641706e-01	8.580195e-01
NC_000962.3	6285	1205269	0	A	T	0.028	-1.660725e+02	1.816015e+02	9.572966e-01	3.606728e-01
NC_000962.3	519	1211369	0	A	T	0.047	5.396056e+01	2.026983e+02	9.620774e-01	7.901295e-01
NC_000962.3	4724	1211542	0	A	T	0.044	2.744844e+01	1.785205e+02	9.699296e-01	8.778327e-01
NC_000962.3	5707	1211982	0	A	T	0.038	1.403389e+01	1.062767e+02	9.763961e-01	8.949699e-01
NC_000962.3	2420	1212076	0	A	T	0.222	7.516113e+01	6.628083e+01	1.020800e+00	2.570651e-01
NC_000962.3	520	1212432	0	A	T	0.038	8.085125e+00	8.062656e+01	9.469903e-01	9.201425e-01
NC_000962.3	5285	1212829	0	A	T	0.020	1.253003e+02	1.000852e+02	9.365925e-01	2.108755e-01
NC_000962.3	15828	1213045	0	A	T	0.021	-2.670367e+01	2.305506e+02	9.766983e-01	9.078132e-01
NC_000962.3	22601	1213655	0	A	T	0.033	-9.388171e+00	6.656930e+01	9.397656e-01	8.878748e-01
NC_000962.3	44379	1213693	0	A	T	0.012	-1.465587e+01	5.108966e+01	9.360123e-01	7.742725e-01
NC_000962.3	45359	1213713	0	A	T	0.016	9.198736e+00	4.450624e+01	9.375486e-01	8.362971e-01
NC_000962.3	47169	1213732	0	A	T	0.023	-8.549839e-01	3.785406e+01	9.355818e-01	9.819846e-01
NC_000962.3	37209	1213734	0	A	T	0.037	-3.393983e+01	3.103779e+01	9.498880e-01	2.744283e-01
NC_000962.3	521	1215105	0	A	T	0.047	2.058054e+02	2.085291e+02	9.394672e-01	3.239030e-01
NC_000962.3	522	1215742	0	A	T	0.045	-1.276316e+02	2.398397e+02	9.775765e-01	5.947336e-01
NC_000962.3	10927	1217065	0	A	T	0.038	-3.318961e+01	8.033737e+01	9.469430e-01	6.795984e-01
NC_000962.3	523	1217157	0	A	T	0.038	1.158690e+02	7.546310e+01	9.959544e-01	1.249811e-01
NC_000962.3	43411	1217757	0	A	T	0.010	9.201100e+01	5.896809e+01	9.434566e-01	1.189818e-01
NC_000962.3	18698	1218301	0	A	T	0.103	-1.165085e+02	6.006541e+01	9.002829e-01	5.268791e-02
NC_000962.3	524	1218658	0	A	T	0.042	4.902048e+01	9.993035e+01	9.510630e-01	6.238510e-01
NC_000962.3	3298	1218737	0	A	T	0.222	-8.936514e+01	7.268429e+01	9.251877e-01	2.191643e-01
NC_000962.3	525	1218896	0	A	T	0.041	-5.965633e+01	1.538518e+02	9.520615e-01	6.982792e-01
NC_000962.3	9848	1218985	0	A	T	0.013	1.102373e+02	1.213370e+02	9.509135e-01	3.638134e-01
NC_000962.3	8201	1219289	0	A	T	0.015	8.759678e+01	2.654205e+02	9.684601e-01	7.414438e-01
NC_000962.3	7394	1219683	0	A	T	0.015	4.876585e+01	1.706635e+02	9.745108e-01	7.751322e-01
NC_000962.3	526	1220680	0	A	T	0.500	1.805831e+02	4.460619e+02	9.633718e-01	6.856795e-01
NC_000962.3	8202	1221890	0	A	T	0.015	8.759678e+01	2.654205e+02	9.684601e-01	7.414438e-01
NC_000962.3	527	1224367	0	A	T	0.449	4.515279e+01	3.196331e+01	8.930845e-01	1.580604e-01
NC_000962.3	5892	1226777	0	A	T	0.085	4.117416e+01	8.407709e+01	9.733791e-01	6.244363e-01
NC_000962.3	2874	1227217	0	A	T	0.022	3.913804e+01	1.144258e+02	9.608916e-01	7.323913e-01
NC_000962.3	528	1227830	0	A	T	0.047	2.058054e+02	2.085291e+02	9.394672e-01	3.239030e-01
NC_000962.3	529	1230778	0	A	T	0.047	5.396056e+01	2.026983e+02	9.620774e-01	7.901295e-01
NC_000962.3	4211	1231587	0	A	T	0.018	1.056577e+02	1.714846e+02	9.605878e-01	5.379406e-01
NC_000962.3	5893	1232037	0	A	T	0.111	-2.473443e+00	1.195308e+02	9.704098e-01	9.834946e-01
NC_000962.3	14026	1232867	0	A	T	0.044	-5.157857e+01	9.692346e+01	9.349401e-01	5.947308e-01
NC_000962.3	5894	1234262	0	A	T	0.111	-2.473443e+00	1.195308e+02	9.704098e-01	9.834946e-01
NC_000962.3	15829	1236460	0	A	T	0.013	-5.941655e+01	1.874361e+02	9.654038e-01	7.513102e-01
NC_000962.3	4212	1237562	0	A	T	0.016	-1.263882e+02	2.547874e+02	9.734529e-01	6.199618e-01
NC_000962.3	10479	1240483	0	A	T	0.022	-1.920417e+02	1.884529e+02	9.576915e-01	3.084200e-01
NC_000962.3	3299	1241193	0	A	T	0.019	6.422709e+01	1.351001e+02	9.623515e-01	6.345993e-01
NC_000962.3	4213	1244655	0	A	T	0.016	-1.263882e+02	2.547874e+02	9.734529e-01	6.199618e-01
NC_000962.3	7396	1246080	0	A	T	0.015	4.876585e+01	1.706635e+02	9.745108e-01	7.751322e-01
NC_000962.3	10480	1248059	0	A	T	0.025	5.842568e+01	1.315444e+02	9.582694e-01	6.570254e-01
NC_000962.3	531	1248382	0	A	T	0.047	5.396056e+01	2.026983e+02	9.620774e-01	7.901295e-01
NC_000962.3	532	1248936	0	A	T	0.047	5.396056e+01	2.026983e+02	9.620774e-01	7.901295e-01
NC_000962.3	533	1248978	0	A	T	0.475	-4.395546e+01	8.398160e+01	9.599175e-01	6.008119e-01
NC_000962.3	2022	1249019	0	A	T	0.012	2.036940e+01	2.297044e+02	9.792429e-01	9.293561e-01
NC_000962.3	2023	1249360	0	A	T	0.012	2.036940e+01	2.297044e+02	9.792429e-01	9.293561e-01
NC_000962.3	534	1250340	0	A	T	0.046	-1.375608e+00	1.537503e+02	9.611991e-01	9.928631e-01
NC_000962.3	535	1251199	0	A	T	0.203	6.800498e+00	1.019756e+02	9.670786e-01	9.468434e-01
NC_000962.3	8204	1251955	0	A	T	0.021	-1.615826e+02	1.500590e+02	9.335386e-01	2.818228e-01
NC_000962.3	536	1252054	0	A	T	0.045	-1.276316e+02	2.398397e+02	9.775765e-01	5.947336e-01
NC_000962.3	537	1252164	0	A	T	0.203	3.968532e+01	1.046596e+02	9.689700e-01	7.046283e-01
NC_000962.3	538	1254562	0	A	T	0.046	-1.375608e+00	1.537503e+02	9.611991e-01	9.928631e-01
NC_000962.3	3300	1254588	0	A	T	0.017	1.014006e+02	1.504471e+02	9.535281e-01	5.004648e-01
NC_000962.3	10481	1255038	0	A	T	0.017	5.472347e+00	8.647449e+01	9.427868e-01	9.495535e-01
NC_000962.3	6702	1256338	0	A	T	0.031	3.210446e+01	6.579125e+01	9.615907e-01	6.256709e-01
NC_000962.3	4214	1256806	0	A	T	0.039	6.586002e+01	1.581489e+02	9.668059e-01	6.771719e-01
NC_000962.3	3304	1259624	0	A	T	0.023	-1.784325e+02	1.620156e+02	9.542346e-01	2.710088e-01
NC_000962.3	9071	1262621	0	A	T	0.021	6.212491e+01	1.901362e+02	9.650677e-01	7.439313e-01
NC_000962.3	6286	1264981	0	A	T	0.028	-1.660725e+02	1.816015e+02	9.572966e-01	3.606728e-01
NC_000962.3	546	1265070	0	A	T	0.041	-5.965633e+01	1.538518e+02	9.520615e-01	6.982792e-01
NC_000962.3	9072	1265259	0	A	T	0.021	-9.043210e+01	2.538743e+02	9.771424e-01	7.217571e-01
NC_000962.3	10482	1266347	0	A	T	0.022	-8.898666e+01	1.934159e+02	9.707001e-01	6.455558e-01
NC_000962.3	5899	1269300	0	A	T	0.019	5.710409e+01	6.473435e+01	9.749122e-01	3.779111e-01
NC_000962.3	6288	1271873	0	A	T	0.010	1.052681e+02	7.887614e+01	9.508383e-01	1.823000e-01
NC_000962.3	2421	1272010	0	A	T	0.142	-2.420047e+01	1.025244e+02	9.586547e-01	8.134437e-01
NC_000962.3	2875	1273071	0	A	T	0.022	7.247948e+01	1.224503e+02	9.686402e-01	5.540403e-01
NC_000962.3	548	1273251	0	A	T	0.047	5.396056e+01	2.026983e+02	9.620774e-01	7.901295e-01
NC_000962.3	8206	1274335	0	A	T	0.021	-1.615826e+02	1.500590e+02	9.335386e-01	2.818228e-01
NC_000962.3	549	1275957	0	A	T	0.202	-3.724812e+01	9.644681e+01	9.646730e-01	6.994250e-01
NC_000962.3	8207	1276005	0	A	T	0.014	4.359343e+01	1.798412e+02	9.578067e-01	8.085185e-01
NC_000962.3	4726	1276321	0	A	T	0.121	3.786969e+01	5.874293e+01	9.520267e-01	5.192849e-01
NC_000962.3	4727	1276340	0	A	T	0.124	6.325867e+01	5.693733e+01	9.526245e-01	2.668160e-01
NC_000962.3	4728	1276414	0	A	T	0.016	7.093838e+01	1.070710e+02	9.437527e-01	5.077751e-01
NC_000962.3	4218	1276432	0	A	T	0.092	-3.237861e+01	3.220336e+01	9.257169e-01	3.149187e-01
NC_000962.3	550	1276588	0	A	T	0.190	3.661813e+01	3.711160e+01	9.259945e-01	3.240184e-01
NC_000962.3	10242	1276683	0	A	T	0.010	-1.362741e+01	7.233145e+01	9.404707e-01	8.505982e-01
NC_000962.3	6289	1276860	0	A	T	0.026	1.577573e+01	4.800285e+01	9.415383e-01	7.424930e-01
NC_000962.3	24979	1276866	0	A	T	0.019	1.926683e+02	5.229938e+01	9.087163e-01	2.415113e-04
NC_000962.3	4219	1276931	0	A	T	0.017	-1.688169e+01	2.564161e+02	9.763311e-01	9.475202e-01
NC_000962.3	2028	1276938	0	A	T	0.084	8.570952e+00	3.851457e+01	9.385053e-01	8.239390e-01
NC_000962.3	8208	1277730	0	A	T	0.016	9.842815e+01	1.827912e+02	9.426344e-01	5.903660e-01
NC_000962.3	2029	1277870	0	A	T	0.415	-6.704569e+00	4.214369e+01	9.462411e-01	8.736303e-01
NC_000962.3	5288	1277871	0	A	T	0.024	6.464303e+00	1.952326e+02	9.749309e-01	9.735926e-01
NC_000962.3	552	1281118	0	A	T	0.498	1.302340e+02	1.775267e+02	9.476483e-01	4.633570e-01
NC_000962.3	3305	1281443	0	A	T	0.055	-1.520512e+01	1.365353e+02	9.780248e-01	9.113492e-01
NC_000962.3	553	1281771	0	A	T	0.047	5.396056e+01	2.026983e+02	9.620774e-01	7.901295e-01
NC_000962.3	2030	1284616	0	A	T	0.012	2.036940e+01	2.297044e+02	9.792429e-01	9.293561e-01
NC_000962.3	554	1285001	0	A	T	0.045	-1.276316e+02	2.398397e+02	9.775765e-01	5.947336e-01
NC_000962.3	4729	1285148	0	A	T	0.044	-4.686604e+01	2.059315e+02	9.686560e-01	8.200170e-01
NC_000962.3	555	1286766	0	A	T	0.040	-1.449174e+02	1.228522e+02	9.330067e-01	2.384269e-01
NC_000962.3	10483	1288084	0	A	T	0.024	1.378219e+02	1.804012e+02	9.810720e-01	4.450565e-01
NC_000962.3	556	1288698	0	A	T	0.045	-1.276316e+02	2.398397e+02	9.775765e-01	5.947336e-01
NC_000962.3	15831	1288948	0	A	T	0.013	-5.941655e+01	1.874361e+02	9.654038e-01	7.513102e-01
NC_000962.3	6290	1290326	0	A	T	0.027	-1.291668e+02	1.741029e+02	9.624566e-01	4.583165e-01
NC_000962.3	5289	1290337	0	A	T	0.024	5.194542e+01	2.120928e+02	9.759284e-01	8.065681e-01
NC_000962.3	4730	1291061	0	A	T	0.011	-1.378660e+02	9.483236e+01	9.647625e-01	1.463081e-01
NC_000962.3	557	1292102	0	A	T	0.465	7.863988e+01	5.762780e+01	9.368068e-01	1.726694e-01
NC_000962.3	4221	1292464	0	A	T	0.158	-7.204139e+01	1.219551e+02	9.656981e-01	5.548363e-01
NC_000962.3	558	1293333	0	A	T	0.041	-5.965633e+01	1.538518e+02	9.520615e-01	6.982792e-01
NC_000962.3	4731	1293381	0	A	T	0.011	-1.240675e+02	9.211374e+01	9.625743e-01	1.783085e-01
NC_000962.3	4222	1294222	0	A	T	0.014	1.735564e+02	2.575384e+02	9.636930e-01	5.005219e-01
NC_000962.3	3307	1297327	0	A	T	0.055	4.366981e+01	1.333066e+02	9.669254e-01	7.432883e-01
NC_000962.3	3308	1297999	0	A	T	0.055	-1.520512e+01	1.365353e+02	9.780248e-01	9.113492e-01
NC_000962.3	5290	1299096	0	A	T	0.023	-1.815641e+02	1.370584e+02	1.021476e+00	1.855558e-01
NC_000962.3	9075	1299262	0	A	T	0.021	-2.670367e+01	2.305506e+02	9.766983e-01	9.078132e-01
NC_000962.3	559	1299305	0	A	T	0.045	-1.276316e+02	2.398397e+02	9.775765e-01	5.947336e-01
NC_000962.3	7398	1301739	0	A	T	0.015	4.876585e+01	1.706635e+02	9.745108e-01	7.751322e-01
NC_000962.3	4732	1301959	0	A	T	0.043	-8.785581e+01	1.919486e+02	9.597016e-01	6.472604e-01
NC_000962.3	10060	1302920	0	A	T	0.012	2.840717e+01	2.187629e+02	9.798260e-01	8.967074e-01
NC_000962.3	4223	1302954	0	A	T	0.014	1.735564e+02	2.575384e+02	9.636930e-01	5.005219e-01
NC_000962.3	43601	1305593	0	A	T	0.027	2.829638e+01	4.071344e+01	9.198782e-01	4.872027e-01
NC_000962.3	560	1306259	0	A	T	0.201	1.408880e+01	8.109417e+01	9.564138e-01	8.621086e-01
NC_000962.3	4733	1306521	0	A	T	0.011	-1.378660e+02	9.483236e+01	9.647625e-01	1.463081e-01
NC_000962.3	561	1307598	0	A	T	0.430	-2.431073e+01	8.952567e+01	9.575151e-01	7.860218e-01
NC_000962.3	2031	1313338	0	A	T	0.205	-1.680875e+01	1.714454e+01	9.341932e-01	3.271105e-01
NC_000962.3	2032	1313338	0	A	T	0.081	-1.606109e+01	2.398117e+01	9.173252e-01	5.031741e-01
NC_000962.3	562	1315191	0	A	T	0.500	1.224098e+02	4.019847e+02	9.593072e-01	7.607977e-01
NC_000962.3	563	1315884	0	A	T	0.496	6.684459e+01	1.128544e+02	9.526845e-01	5.537734e-01
NC_000962.3	564	1317655	0	A	T	0.046	-8.031216e+01	2.350062e+02	9.729848e-01	7.326122e-01
NC_000962.3	5291	1322171	0	A	T	0.024	5.194542e+01	2.120928e+02	9.759284e-01	8.065681e-01
NC_000962.3	2422	1322670	0	A	T	0.060	-1.196631e+02	9.763547e+01	9.782468e-01	2.206234e-01
NC_000962.3	565	1322741	0	A	T	0.045	-1.276316e+02	2.398397e+02	9.775765e-01	5.947336e-01
NC_000962.3	2423	1324724	0	A	T	0.142	-3.924769e+01	1.039550e+02	9.625093e-01	7.058458e-01
NC_000962.3	4734	1327550	0	A	T	0.044	-4.686604e+01	2.059315e+02	9.686560e-01	8.200170e-01
NC_000962.3	566	1327890	0	A	T	0.471	7.737574e+01	8.078228e+01	9.200248e-01	3.383714e-01
NC_000962.3	567	1328687	0	A	T	0.496	-5.346853e+01	1.514582e+02	9.676810e-01	7.241415e-01
NC_000962.3	568	1329234	0	A	T	0.046	-8.031216e+01	2.350062e+02	9.729848e-01	7.326122e-01
NC_000962.3	10484	1329570	0	A	T	0.025	1.682063e+02	1.489058e+02	9.825211e-01	2.588994e-01
NC_000962.3	5708	1330963	0	A	T	0.039	-4.413593e+01	1.118303e+02	9.552779e-01	6.931685e-01
NC_000962.3	10485	1331750	0	A	T	0.024	1.528401e+02	1.752270e+02	9.768801e-01	3.832790e-01
NC_000962.3	4735	1332162	0	A	T	0.043	4.928426e+01	1.940633e+02	9.721791e-01	7.995770e-01
NC_000962.3	4736	1332920	0	A	T	0.044	-4.686604e+01	2.059315e+02	9.686560e-01	8.200170e-01
NC_000962.3	569	1333669	0	A	T	0.042	-1.894276e+02	1.335715e+02	9.329033e-01	1.564404e-01
NC_000962.3	4737	1335415	0	A	T	0.043	4.411336e+01	1.816954e+02	9.753456e-01	8.082181e-01
NC_000962.3	570	1336164	0	A	T	0.041	-5.965633e+01	1.538518e+02	9.520615e-01	6.982792e-01
NC_000962.3	9080	1336425	0	A	T	0.021	-9.043210e+01	2.538743e+02	9.771424e-01	7.217571e-01
NC_000962.3	15833	1338102	0	A	T	0.012	-9.405655e+00	1.722295e+02	9.712497e-01	9.564588e-01
NC_000962.3	5903	1338172	0	A	T	0.109	4.770609e+00	9.056614e+01	9.604117e-01	9.580007e-01
NC_000962.3	9081	1338693	0	A	T	0.021	-5.256122e+01	2.353498e+02	9.779275e-01	8.233209e-01
NC_000962.3	6291	1339399	0	A	T	0.060	-8.789155e+01	4.724694e+01	9.609362e-01	6.313182e-02
NC_000962.3	5904	1339741	0	A	T	0.131	-1.884332e+00	4.820677e+01	9.458069e-01	9.688273e-01
NC_000962.3	5905	1339774	0	A	T	0.122	-3.606371e+00	6.015374e+01	9.485915e-01	9.522050e-01
NC_000962.3	17497	1339894	0	A	T	0.010	4.971456e+01	7.572488e+01	9.386169e-01	5.116381e-01
NC_000962.3	6292	1339905	0	A	T	0.010	4.618590e+01	7.367135e+01	9.423743e-01	5.308509e-01
NC_000962.3	571	1340208	0	A	T	0.064	2.884163e+01	9.536694e+01	9.603640e-01	7.623865e-01
NC_000962.3	8210	1340256	0	A	T	0.015	-1.041230e+02	1.247647e+02	9.709743e-01	4.041606e-01
NC_000962.3	10061	1340500	0	A	T	0.023	-3.814224e+01	6.208909e+01	9.528486e-01	5.391421e-01
NC_000962.3	4739	1340653	0	A	T	0.070	-6.908632e+01	7.619155e+01	9.667078e-01	3.647522e-01
NC_000962.3	4740	1340657	0	A	T	0.071	-1.054200e+02	4.938043e+01	9.482375e-01	3.300693e-02
NC_000962.3	7832	1340667	0	A	T	0.028	-1.261053e+02	7.106547e+01	8.932201e-01	7.627459e-02
NC_000962.3	3309	1340688	0	A	T	0.025	-1.851452e+02	1.146338e+02	9.609398e-01	1.065929e-01
NC_000962.3	4741	1340784	0	A	T	0.048	4.996367e+01	5.696100e+01	9.276283e-01	3.806052e-01
NC_000962.3	2882	1340830	0	A	T	0.041	-1.169819e+01	4.225704e+01	9.353137e-01	7.819627e-01
NC_000962.3	2883	1340916	0	A	T	0.048	1.446213e+01	5.636321e+01	9.500143e-01	7.975477e-01
NC_000962.3	2885	1341032	0	A	T	0.024	-1.351529e+02	5.277889e+01	9.251423e-01	1.058565e-02
NC_000962.3	6298	1341044	0	A	T	0.053	7.244968e+01	4.359639e+01	9.166529e-01	9.684957e-02
NC_000962.3	6299	1341064	0	A	T	0.045	5.052475e+01	5.381453e+01	9.205771e-01	3.480170e-01
NC_000962.3	3312	1341073	0	A	T	0.022	3.338614e+01	6.832459e+01	9.583536e-01	6.251998e-01
NC_000962.3	3734	1341083	0	A	T	0.026	-4.843700e+01	5.989830e+01	9.548337e-01	4.188997e-01
NC_000962.3	4225	1341099	0	A	T	0.033	-2.142904e+01	4.822598e+01	9.459457e-01	6.568849e-01
NC_000962.3	2424	1341102	0	A	T	0.169	9.270062e+01	4.348880e+01	9.890635e-01	3.327453e-02
NC_000962.3	4742	1341120	0	A	T	0.044	-6.081130e+01	1.405889e+02	9.697602e-01	6.654339e-01
NC_000962.3	2886	1341174	0	A	T	0.026	-5.989864e+01	8.196547e+01	9.388988e-01	4.650792e-01
NC_000962.3	2887	1341254	0	A	T	0.026	6.924339e+01	8.341799e+01	9.595192e-01	4.066861e-01
NC_000962.3	2425	1341624	0	A	T	0.039	-3.370828e+01	3.144290e+01	9.393658e-01	2.839482e-01
NC_000962.3	572	1342581	0	A	T	0.240	2.862550e+01	2.726551e+01	9.618990e-01	2.940181e-01
NC_000962.3	5906	1342716	0	A	T	0.104	4.216418e+01	6.392025e+01	9.622636e-01	5.096331e-01
NC_000962.3	5907	1342720	0	A	T	0.031	-4.774574e+01	3.953961e+01	9.485667e-01	2.274988e-01
NC_000962.3	6300	1342726	0	A	T	0.010	1.052681e+02	7.887614e+01	9.508383e-01	1.823000e-01
NC_000962.3	4743	1347448	0	A	T	0.044	-4.686604e+01	2.059315e+02	9.686560e-01	8.200170e-01
NC_000962.3	3313	1347924	0	A	T	0.024	-8.537155e+01	1.560359e+02	9.602363e-01	5.844088e-01
NC_000962.3	4744	1348667	0	A	T	0.043	5.542766e+01	1.661076e+02	9.665122e-01	7.386845e-01
NC_000962.3	2426	1349001	0	A	T	0.106	-6.899778e+01	9.226822e+01	9.323603e-01	4.547530e-01
NC_000962.3	573	1349733	0	A	T	0.044	-1.391091e+01	1.834728e+02	9.606167e-01	9.395769e-01
NC_000962.3	574	1351172	0	A	T	0.047	1.217777e+02	1.817746e+02	9.439687e-01	5.030465e-01
NC_000962.3	8211	1352058	0	A	T	0.015	2.657784e+02	1.703211e+02	9.397565e-01	1.189575e-01
NC_000962.3	10062	1353489	0	A	T	0.012	2.840717e+01	2.187629e+02	9.798260e-01	8.967074e-01
NC_000962.3	4227	1354050	0	A	T	0.014	1.735564e+02	2.575384e+02	9.636930e-01	5.005219e-01
NC_000962.3	2427	1354437	0	A	T	0.226	-6.207065e+01	9.548229e+01	9.466261e-01	5.157877e-01
NC_000962.3	6302	1354961	0	A	T	0.010	1.052681e+02	7.887614e+01	9.508383e-01	1.823000e-01
NC_000962.3	10063	1355036	0	A	T	0.012	2.840717e+01	2.187629e+02	9.798260e-01	8.967074e-01
NC_000962.3	9085	1355061	0	A	T	0.021	-2.670367e+01	2.305506e+02	9.766983e-01	9.078132e-01
NC_000962.3	5908	1356135	0	A	T	0.115	6.518289e+01	1.015117e+02	9.627124e-01	5.209359e-01
NC_000962.3	576	1357308	0	A	T	0.045	-1.276316e+02	2.398397e+02	9.775765e-01	5.947336e-01
NC_000962.3	3736	1358042	0	A	T	0.017	5.972632e+01	9.329226e+01	9.663499e-01	5.221797e-01
NC_000962.3	3314	1359127	0	A	T	0.024	-8.537155e+01	1.560359e+02	9.602363e-01	5.844088e-01
NC_000962.3	577	1360209	0	A	T	0.431	-4.866409e+00	9.539132e+01	9.609630e-01	9.593232e-01
NC_000962.3	578	1361190	0	A	T	0.046	2.191049e+02	1.600493e+02	9.180455e-01	1.713008e-01
NC_000962.3	579	1361285	0	A	T	0.045	-1.276316e+02	2.398397e+02	9.775765e-01	5.947336e-01
NC_000962.3	4745	1361535	0	A	T	0.011	-9.215982e+01	9.181698e+01	9.678562e-01	3.157410e-01
NC_000962.3	580	1362006	0	A	T	0.204	4.861661e+01	1.065827e+02	9.690826e-01	6.483851e-01
NC_000962.3	14028	1363359	0	A	T	0.046	-1.068299e+02	1.080906e+02	9.202302e-01	3.232183e-01
NC_000962.3	8212	1364434	0	A	T	0.021	-1.615826e+02	1.500590e+02	9.335386e-01	2.818228e-01
NC_000962.3	4228	1365410	0	A	T	0.017	-1.688169e+01	2.564161e+02	9.763311e-01	9.475202e-01
NC_000962.3	581	1365838	0	A	T	0.043	7.575847e+00	9.056500e+01	9.443925e-01	9.333501e-01
NC_000962.3	2428	1365838	0	A	T	0.451	-4.875360e+00	1.199566e+02	9.475013e-01	9.675886e-01
NC_000962.3	4746	1367270	0	A	T	0.014	1.782496e+02	1.626324e+02	9.449929e-01	2.733211e-01
NC_000962.3	582	1367484	0	A	T	0.047	5.396056e+01	2.026983e+02	9.620774e-01	7.901295e-01
NC_000962.3	583	1368323	0	A	T	0.045	-1.276316e+02	2.398397e+02	9.775765e-01	5.947336e-01
NC_000962.3	5909	1368860	0	A	T	0.089	6.859373e+01	8.322621e+01	9.697765e-01	4.100244e-01
NC_000962.3	8213	1370648	0	A	T	0.014	4.359343e+01	1.798412e+02	9.578067e-01	8.085185e-01
NC_000962.3	584	1370852	0	A	T	0.045	-1.276316e+02	2.398397e+02	9.775765e-01	5.947336e-01
NC_000962.3	2429	1372887	0	A	T	0.107	-6.399110e+01	9.943410e+01	9.393115e-01	5.200077e-01
NC_000962.3	3315	1373170	0	A	T	0.034	1.548519e+02	1.217499e+02	9.251820e-01	2.036988e-01
NC_000962.3	585	1374065	0	A	T	0.497	-5.816210e+01	1.243351e+02	9.445545e-01	6.400366e-01
NC_000962.3	586	1374201	0	A	T	0.045	-1.112997e+02	2.016786e+02	9.552346e-01	5.811585e-01
NC_000962.3	4747	1374352	0	A	T	0.043	-8.785581e+01	1.919486e+02	9.597016e-01	6.472604e-01
NC_000962.3	8214	1374438	0	A	T	0.015	8.759678e+01	2.654205e+02	9.684601e-01	7.414438e-01
NC_000962.3	587	1375044	0	A	T	0.045	-1.112997e+02	2.016786e+02	9.552346e-01	5.811585e-01
NC_000962.3	588	1375724	0	A	T	0.497	5.051918e+01	1.509287e+02	9.606370e-01	7.379023e-01
NC_000962.3	589	1382628	0	A	T	0.499	-1.282506e+02	2.679817e+02	9.594355e-01	6.323384e-01
NC_000962.3	2430	1382884	0	A	T	0.060	-4.695853e+01	1.038470e+02	9.686165e-01	6.512270e-01
NC_000962.3	9087	1383352	0	A	T	0.020	8.917713e+00	2.025067e+02	9.710562e-01	9.648837e-01
NC_000962.3	3316	1384259	0	A	T	0.017	1.014006e+02	1.504471e+02	9.535281e-01	5.004648e-01
NC_000962.3	2431	1389738	0	A	T	0.222	-4.723257e+01	7.284242e+01	9.341206e-01	5.168561e-01
NC_000962.3	2432	1390527	0	A	T	0.144	-6.020387e+01	1.053387e+02	9.550480e-01	5.677665e-01
NC_000962.3	590	1390763	0	A	T	0.047	5.396056e+01	2.026983e+02	9.620774e-01	7.901295e-01
NC_000962.3	591	1393626	0	A	T	0.472	8.772264e+01	8.445311e+01	9.261446e-01	2.991799e-01
NC_000962.3	5910	1393694	0	A	T	0.114	2.614174e+01	9.841622e+01	9.602487e-01	7.905814e-01
NC_000962.3	4229	1393994	0	A	T	0.157	-2.118742e+01	1.185124e+02	9.650597e-01	8.581468e-01
NC_000962.3	5911	1396311	0	A	T	0.115	-1.114168e+02	1.055603e+02	9.742973e-01	2.914516e-01
NC_000962.3	5292	1396583	0	A	T	0.024	5.194542e+01	2.120928e+02	9.759284e-01	8.065681e-01
NC_000962.3	592	1396922	0	A	T	0.499	2.685205e+02	3.192772e+02	9.492565e-01	4.005271e-01
NC_000962.3	10486	1397356	0	A	T	0.024	1.556017e+02	1.693437e+02	9.745569e-01	3.583871e-01
NC_000962.3	62870	1398620	0	A	T	0.012	-6.803730e+01	6.022151e+01	9.097834e-01	2.588285e-01
NC_000962.3	5912	1399395	0	A	T	0.085	-1.185287e-01	8.586742e+01	9.689397e-01	9.988989e-01
NC_000962.3	10487	1401768	0	A	T	0.022	-6.751079e+01	1.868777e+02	9.695846e-01	7.179812e-01
NC_000962.3	8215	1403359	0	A	T	0.015	8.759678e+01	2.654205e+02	9.684601e-01	7.414438e-01
NC_000962.3	2433	1404169	0	A	T	0.227	1.539487e+01	9.593266e+01	9.712398e-01	8.725376e-01
NC_000962.3	15838	1404295	0	A	T	0.012	-1.620466e+02	1.532696e+02	9.640306e-01	2.906368e-01
NC_000962.3	593	1406761	0	A	T	0.045	-1.112997e+02	2.016786e+02	9.552346e-01	5.811585e-01
NC_000962.3	594	1411210	0	A	T	0.499	2.791388e+02	2.596125e+02	9.446476e-01	2.825293e-01
NC_000962.3	4749	1412269	0	A	T	0.011	-1.168431e+02	9.513551e+01	9.708951e-01	2.196599e-01
NC_000962.3	595	1413130	0	A	T	0.045	-1.276316e+02	2.398397e+02	9.775765e-01	5.947336e-01
NC_000962.3	596	1413148	0	A	T	0.423	2.938744e+01	5.705120e+01	9.657913e-01	6.065884e-01
NC_000962.3	597	1414021	0	A	T	0.499	1.564005e+02	1.785217e+02	9.488720e-01	3.811856e-01
NC_000962.3	10064	1414899	0	A	T	0.012	2.840717e+01	2.187629e+02	9.798260e-01	8.967074e-01
NC_000962.3	9090	1416699	0	A	T	0.022	1.389243e+02	1.827378e+02	9.711419e-01	4.472848e-01
NC_000962.3	9091	1419877	0	A	T	0.021	-9.043210e+01	2.538743e+02	9.771424e-01	7.217571e-01
NC_000962.3	4230	1426079	0	A	T	0.017	-1.688169e+01	2.564161e+02	9.763311e-01	9.475202e-01
NC_000962.3	2434	1428506	0	A	T	0.227	-1.074025e+02	9.496628e+01	9.482236e-01	2.583357e-01
NC_000962.3	2435	1431758	0	A	T	0.018	2.059849e+02	1.443992e+02	9.055584e-01	1.540263e-01
NC_000962.3	14029	1431805	0	A	T	0.045	-1.030294e+02	1.117178e+02	9.246689e-01	3.566236e-01
NC_000962.3	10065	1433072	0	A	T	0.012	2.840717e+01	2.187629e+02	9.798260e-01	8.967074e-01
NC_000962.3	2036	1433314	0	A	T	0.012	2.036940e+01	2.297044e+02	9.792429e-01	9.293561e-01
NC_000962.3	6303	1434220	0	A	T	0.012	1.204581e+02	7.658196e+01	9.606542e-01	1.160399e-01
NC_000962.3	4750	1437636	0	A	T	0.011	-1.378660e+02	9.483236e+01	9.647625e-01	1.463081e-01
NC_000962.3	10488	1439140	0	A	T	0.023	-1.251680e+02	2.000300e+02	9.672156e-01	5.316190e-01
NC_000962.3	8216	1439711	0	A	T	0.021	-1.615826e+02	1.500590e+02	9.335386e-01	2.818228e-01
NC_000962.3	6304	1440150	0	A	T	0.028	-1.660725e+02	1.816015e+02	9.572966e-01	3.606728e-01
NC_000962.3	5918	1440271	0	A	T	0.087	6.939925e+01	8.427565e+01	9.708335e-01	4.104248e-01
NC_000962.3	601	1440469	0	A	T	0.500	1.911191e+02	5.053531e+02	9.633839e-01	7.053674e-01
NC_000962.3	3318	1441533	0	A	T	0.051	-1.308748e+02	9.185854e+01	9.385721e-01	1.545325e-01
NC_000962.3	2436	1443115	0	A	T	0.061	-6.140410e+01	1.076799e+02	9.740720e-01	5.686341e-01
NC_000962.3	603	1443428	0	A	T	0.040	1.709020e+01	3.483306e+01	9.457392e-01	6.237908e-01
NC_000962.3	7405	1443607	0	A	T	0.015	4.876585e+01	1.706635e+02	9.745108e-01	7.751322e-01
NC_000962.3	4232	1444202	0	A	T	0.156	-2.072352e+01	1.125209e+02	9.699486e-01	8.539123e-01
NC_000962.3	15839	1444531	0	A	T	0.013	-3.975302e+01	1.801560e+02	9.687865e-01	8.254015e-01
NC_000962.3	2437	1445474	0	A	T	0.228	-9.469075e+01	1.007581e+02	9.447008e-01	3.475476e-01
NC_000962.3	605	1445781	0	A	T	0.475	9.508495e+01	1.351858e+02	9.709418e-01	4.819861e-01
NC_000962.3	10489	1446651	0	A	T	0.024	1.378219e+02	1.804012e+02	9.810720e-01	4.450565e-01
NC_000962.3	2438	1446923	0	A	T	0.227	-8.484765e+01	1.000030e+02	9.490953e-01	3.963827e-01
NC_000962.3	6305	1447439	0	A	T	0.010	1.052681e+02	7.887614e+01	9.508383e-01	1.823000e-01
NC_000962.3	9093	1450718	0	A	T	0.021	-5.256122e+01	2.353498e+02	9.779275e-01	8.233209e-01
NC_000962.3	2439	1452071	0	A	T	0.227	-4.536200e+01	8.597949e+01	9.445224e-01	5.978962e-01
NC_000962.3	10066	1454454	0	A	T	0.011	-9.738431e+01	1.738451e+02	9.719560e-01	5.754785e-01
NC_000962.3	606	1457144	0	A	T	0.499	-8.547112e+01	2.223976e+02	9.369852e-01	7.008225e-01
NC_000962.3	2890	1461309	0	A	T	0.022	7.247948e+01	1.224503e+02	9.686402e-01	5.540403e-01
NC_000962.3	4233	1461915	0	A	T	0.016	-1.263882e+02	2.547874e+02	9.734529e-01	6.199618e-01
NC_000962.3	4751	1463388	0	A	T	0.043	-8.785581e+01	1.919486e+02	9.597016e-01	6.472604e-01
NC_000962.3	10490	1463653	0	A	T	0.024	1.989970e+02	1.560279e+02	1.000934e+00	2.024554e-01
NC_000962.3	608	1468208	0	A	T	0.366	2.869622e+01	3.671240e+01	9.480951e-01	4.345992e-01
NC_000962.3	609	1471659	0	A	T	0.487	3.121558e+01	6.102195e+01	9.549116e-01	6.090772e-01
NC_000962.3	6306	1472337	0	A	T	0.027	-1.216193e+02	1.306810e+02	9.316582e-01	3.522471e-01
NC_000962.3	610	1473246	0	A	T	0.063	9.944472e+01	2.922241e+01	7.072242e-01	6.918997e-04
NC_000962.3	2891	1474001	0	A	T	0.021	1.682463e+02	1.288915e+02	1.019243e+00	1.920689e-01
NC_000962.3	5920	1477588	0	A	T	0.111	-1.404946e+01	1.094996e+02	9.655158e-01	8.979317e-01
NC_000962.3	612	1477596	0	A	T	0.041	-5.965633e+01	1.538518e+02	9.520615e-01	6.982792e-01
NC_000962.3	613	1479085	0	A	T	0.046	1.769216e+02	1.235173e+02	9.358194e-01	1.523412e-01
NC_000962.3	2440	1480024	0	A	T	0.224	-2.429666e+01	9.053382e+01	9.557572e-01	7.884671e-01
NC_000962.3	7406	1480144	0	A	T	0.049	3.103673e+00	3.191102e+01	9.428706e-01	9.225385e-01
NC_000962.3	36974	1480195	0	A	T	0.013	4.656381e+00	5.637842e+01	9.421603e-01	9.341923e-01
NC_000962.3	2037	1480206	0	A	T	0.025	1.049062e+01	3.992675e+01	9.454347e-01	7.927981e-01
NC_000962.3	621	1480219	0	A	T	0.096	4.334737e+01	2.472239e+01	8.952671e-01	7.983481e-02
NC_000962.3	638	1480972	0	A	T	0.417	9.146669e+01	6.271212e+01	9.718017e-01	1.450009e-01
NC_000962.3	2441	1481185	0	A	T	0.426	5.405326e+01	7.202752e+01	9.402588e-01	4.531522e-01
NC_000962.3	4752	1481256	0	A	T	0.042	-2.332325e+02	1.680621e+02	9.987127e-01	1.655035e-01
NC_000962.3	639	1481337	0	A	T	0.043	5.003170e+01	1.159439e+02	9.389153e-01	6.661826e-01
NC_000962.3	641	1481727	0	A	T	0.017	-7.511940e+00	4.805381e+01	9.413430e-01	8.758085e-01
NC_000962.3	665	1482627	0	A	T	0.496	-2.176444e+01	1.165249e+02	9.454648e-01	8.518702e-01
NC_000962.3	4753	1483363	0	A	T	0.043	4.928426e+01	1.940633e+02	9.721791e-01	7.995770e-01
NC_000962.3	5293	1483991	0	A	T	0.024	-2.202964e+02	1.748470e+02	1.027484e+00	2.079751e-01
NC_000962.3	4754	1484393	0	A	T	0.043	1.573769e+00	1.892630e+02	9.678522e-01	9.933671e-01
NC_000962.3	666	1484708	0	A	T	0.500	-4.186358e+02	4.948241e+02	9.532027e-01	3.977315e-01
NC_000962.3	4241	1487084	0	A	T	0.016	-1.263882e+02	2.547874e+02	9.734529e-01	6.199618e-01
NC_000962.3	4755	1487869	0	A	T	0.042	3.325550e+01	1.601894e+02	9.713530e-01	8.355812e-01
NC_000962.3	44458	1488433	0	A	T	0.036	8.633998e+01	3.149764e+01	8.891804e-01	6.227581e-03
NC_000962.3	44459	1488434	0	A	T	0.031	5.288096e+01	3.388437e+01	8.997688e-01	1.189162e-01
NC_000962.3	20521	1488793	0	A	T	0.101	-1.026081e+02	4.782965e+01	9.095880e-01	3.216199e-02
NC_000962.3	667	1490905	0	A	T	0.046	2.519217e+02	1.876016e+02	9.202508e-01	1.796129e-01
NC_000962.3	6598	1494404	0	A	T	0.016	9.895820e+01	1.034424e+02	9.386060e-01	3.389667e-01
NC_000962.3	4242	1495326	0	A	T	0.158	-7.204139e+01	1.219551e+02	9.656981e-01	5.548363e-01
NC_000962.3	668	1498951	0	A	T	0.046	2.619542e+02	1.602547e+02	9.424744e-01	1.024339e-01
NC_000962.3	669	1499274	0	A	T	0.497	-1.170751e+02	1.230051e+02	9.223438e-01	3.414249e-01
NC_000962.3	10077	1501538	0	A	T	0.012	2.840717e+01	2.187629e+02	9.798260e-01	8.967074e-01
NC_000962.3	670	1501700	0	A	T	0.047	2.058054e+02	2.085291e+02	9.394672e-01	3.239030e-01
NC_000962.3	9098	1501729	0	A	T	0.020	-2.237413e+00	2.163465e+02	9.751616e-01	9.917506e-01
NC_000962.3	5294	1502765	0	A	T	0.024	5.194542e+01	2.120928e+02	9.759284e-01	8.065681e-01
NC_000962.3	4756	1504028	0	A	T	0.043	4.928426e+01	1.940633e+02	9.721791e-01	7.995770e-01
NC_000962.3	8305	1504779	0	A	T	0.015	8.759678e+01	2.654205e+02	9.684601e-01	7.414438e-01
NC_000962.3	4757	1509210	0	A	T	0.011	-1.517875e+02	9.561340e+01	9.629640e-01	1.127015e-01
NC_000962.3	10078	1509341	0	A	T	0.012	2.840717e+01	2.187629e+02	9.798260e-01	8.967074e-01
NC_000962.3	10079	1510136	0	A	T	0.012	2.840717e+01	2.187629e+02	9.798260e-01	8.967074e-01
NC_000962.3	2442	1512031	0	A	T	0.226	-1.016136e+02	1.019970e+02	9.569315e-01	3.193653e-01
NC_000962.3	3322	1518185	0	A	T	0.023	-1.784325e+02	1.620156e+02	9.542346e-01	2.710088e-01
NC_000962.3	2446	1519847	0	A	T	0.145	-8.619118e+01	7.774427e+01	9.321301e-01	2.678383e-01
NC_000962.3	4758	1522049	0	A	T	0.045	6.837218e+00	1.315557e+02	9.548716e-01	9.585610e-01
NC_000962.3	14030	1523303	0	A	T	0.042	2.435333e+01	9.143854e+01	9.642470e-01	7.900338e-01
NC_000962.3	5932	1524571	0	A	T	0.085	3.615647e+01	4.268935e+01	9.578413e-01	3.972089e-01
NC_000962.3	9099	1524749	0	A	T	0.021	-5.256122e+01	2.353498e+02	9.779275e-01	8.233209e-01
NC_000962.3	5295	1524907	0	A	T	0.024	-2.202964e+02	1.748470e+02	1.027484e+00	2.079751e-01
NC_000962.3	10491	1525016	0	A	T	0.022	-1.330257e+02	1.781071e+02	9.643618e-01	4.553018e-01
NC_000962.3	671	1526311	0	A	T	0.042	-1.668555e+02	1.541077e+02	9.389402e-01	2.791843e-01
NC_000962.3	672	1526819	0	A	T	0.435	1.511057e+02	1.136920e+02	9.721275e-01	1.841143e-01
NC_000962.3	9100	1527384	0	A	T	0.021	-9.043210e+01	2.538743e+02	9.771424e-01	7.217571e-01
NC_000962.3	2447	1527450	0	A	T	0.226	-1.363413e+02	1.028846e+02	9.374732e-01	1.854012e-01
NC_000962.3	2051	1528771	0	A	T	0.012	2.036940e+01	2.297044e+02	9.792429e-01	9.293561e-01
NC_000962.3	5933	1529952	0	A	T	0.111	-1.568178e+01	1.165780e+02	9.707001e-01	8.930195e-01
NC_000962.3	14031	1532296	0	A	T	0.045	-6.192133e+01	1.179355e+02	9.388432e-01	5.996647e-01
NC_000962.3	8306	1532635	0	A	T	0.022	-6.713704e+01	7.123263e+01	9.272382e-01	3.461542e-01
NC_000962.3	5934	1532777	0	A	T	0.111	-5.818822e+01	6.922124e+01	9.705378e-01	4.007590e-01
NC_000962.3	2906	1532827	0	A	T	0.112	5.387206e+01	9.549604e+01	9.603503e-01	5.727885e-01
NC_000962.3	4243	1533157	0	A	T	0.016	1.384613e+01	5.624587e+01	9.452873e-01	8.055982e-01
NC_000962.3	4244	1533161	0	A	T	0.016	2.470594e+01	5.667269e+01	9.509201e-01	6.629704e-01
NC_000962.3	4245	1533208	0	A	T	0.067	4.488451e+01	5.090097e+01	9.297948e-01	3.780889e-01
NC_000962.3	673	1533241	0	A	T	0.370	-9.834984e+01	4.439356e+01	9.418229e-01	2.694871e-02
NC_000962.3	674	1533583	0	A	T	0.420	-1.403891e+01	5.426350e+01	9.471960e-01	7.959047e-01
NC_000962.3	2448	1535141	0	A	T	0.107	-7.395301e+01	9.297644e+01	9.378046e-01	4.265657e-01
NC_000962.3	675	1536251	0	A	T	0.499	2.513330e+02	1.931093e+02	9.222210e-01	1.933742e-01
NC_000962.3	4246	1538659	0	A	T	0.038	2.317173e+01	1.572910e+02	9.681252e-01	8.829100e-01
NC_000962.3	676	1540141	0	A	T	0.047	5.396056e+01	2.026983e+02	9.620774e-01	7.901295e-01
NC_000962.3	10081	1540631	0	A	T	0.012	2.840717e+01	2.187629e+02	9.798260e-01	8.967074e-01
NC_000962.3	677	1541798	0	A	T	0.046	-2.598423e+02	1.805171e+02	1.000598e+00	1.503297e-01
NC_000962.3	684	1544255	0	A	T	0.047	5.396056e+01	2.026983e+02	9.620774e-01	7.901295e-01
NC_000962.3	3324	1544890	0	A	T	0.023	-1.784325e+02	1.620156e+02	9.542346e-01	2.710088e-01
NC_000962.3	4760	1545314	0	A	T	0.011	-9.897337e+01	9.261967e+01	9.570097e-01	2.854987e-01
NC_000962.3	2450	1546530	0	A	T	0.143	-5.930352e+01	1.019561e+02	9.540100e-01	5.609238e-01
NC_000962.3	4247	1546541	0	A	T	0.016	-1.263882e+02	2.547874e+02	9.734529e-01	6.199618e-01
NC_000962.3	685	1546703	0	A	T	0.046	-3.442362e+01	1.440796e+02	9.598446e-01	8.112142e-01
NC_000962.3	686	1547125	0	A	T	0.499	-7.621312e+00	3.161123e+02	9.671181e-01	9.807699e-01
NC_000962.3	3325	1547215	0	A	T	0.019	6.422709e+01	1.351001e+02	9.623515e-01	6.345993e-01
NC_000962.3	687	1552547	0	A	T	0.500	3.262648e+02	2.772021e+02	9.568244e-01	2.394686e-01
NC_000962.3	4248	1553633	0	A	T	0.039	6.586002e+01	1.581489e+02	9.668059e-01	6.771719e-01
NC_000962.3	10494	1555402	0	A	T	0.022	-6.751079e+01	1.868777e+02	9.695846e-01	7.179812e-01
NC_000962.3	688	1556787	0	A	T	0.046	-8.031216e+01	2.350062e+02	9.729848e-01	7.326122e-01
NC_000962.3	5938	1558548	0	A	T	0.086	5.628869e+01	8.789784e+01	9.709788e-01	5.220621e-01
NC_000962.3	10082	1558745	0	A	T	0.012	2.840717e+01	2.187629e+02	9.798260e-01	8.967074e-01
NC_000962.3	5939	1559864	0	A	T	0.086	7.168583e+01	8.677190e+01	9.716663e-01	4.089141e-01
NC_000962.3	8309	1559896	0	A	T	0.015	2.350769e+02	2.132647e+02	9.582235e-01	2.705970e-01
NC_000962.3	4761	1561387	0	A	T	0.044	-4.686604e+01	2.059315e+02	9.686560e-01	8.200170e-01
NC_000962.3	5940	1561614	0	A	T	0.111	2.795700e+01	1.164062e+02	9.684841e-01	8.102478e-01
NC_000962.3	689	1561939	0	A	T	0.045	-1.112997e+02	2.016786e+02	9.552346e-01	5.811585e-01
NC_000962.3	4762	1562742	0	A	T	0.043	-8.785581e+01	1.919486e+02	9.597016e-01	6.472604e-01
NC_000962.3	690	1563717	0	A	T	0.432	2.988485e+01	9.755535e+01	9.665383e-01	7.594092e-01
NC_000962.3	2055	1564312	0	A	T	0.012	2.036940e+01	2.297044e+02	9.792429e-01	9.293561e-01
NC_000962.3	2056	1566863	0	A	T	0.012	2.036940e+01	2.297044e+02	9.792429e-01	9.293561e-01
NC_000962.3	691	1570566	0	A	T	0.474	1.020538e+02	1.123690e+02	9.801541e-01	3.639822e-01
NC_000962.3	10083	1570727	0	A	T	0.012	2.840717e+01	2.187629e+02	9.798260e-01	8.967074e-01
NC_000962.3	22201	1572322	0	A	T	0.146	-4.328297e+01	5.163989e+01	9.054360e-01	4.021287e-01
NC_000962.3	2451	1572681	0	A	T	0.141	-2.532360e+01	9.412260e+01	9.527917e-01	7.879454e-01
NC_000962.3	50561	1573015	0	A	T	0.035	-5.079035e+01	5.853408e+01	9.195123e-01	3.857563e-01
NC_000962.3	36981	1573381	0	A	T	0.135	-3.819774e+01	4.082098e+01	9.095344e-01	3.496261e-01
NC_000962.3	4250	1573432	0	A	T	0.029	2.577444e+00	3.770878e+01	9.443059e-01	9.455192e-01
NC_000962.3	3993	1573534	0	A	T	0.030	-5.124870e+00	3.628904e+01	9.442514e-01	8.877207e-01
NC_000962.3	3994	1573536	0	A	T	0.023	-2.724545e+00	4.073006e+01	9.416093e-01	9.466800e-01
NC_000962.3	695	1573660	0	A	T	0.431	3.613421e+01	9.354549e+01	9.654810e-01	6.993728e-01
NC_000962.3	5715	1574316	0	A	T	0.039	-2.626767e+01	1.129571e+02	9.643339e-01	8.161602e-01
NC_000962.3	14032	1575195	0	A	T	0.045	-1.124493e+02	1.097124e+02	9.185381e-01	3.056280e-01
NC_000962.3	10495	1575783	0	A	T	0.026	-5.118722e+01	1.262055e+02	9.732822e-01	6.851303e-01
NC_000962.3	696	1576481	0	A	T	0.045	-1.112997e+02	2.016786e+02	9.552346e-01	5.811585e-01
NC_000962.3	697	1576527	0	A	T	0.045	3.888740e+00	2.110308e+02	9.679822e-01	9.853015e-01
NC_000962.3	698	1577241	0	A	T	0.046	-8.031216e+01	2.350062e+02	9.729848e-01	7.326122e-01
NC_000962.3	4253	1580680	0	A	T	0.039	5.955624e+01	1.656006e+02	9.701180e-01	7.191913e-01
NC_000962.3	10496	1581289	0	A	T	0.022	-1.330257e+02	1.781071e+02	9.643618e-01	4.553018e-01
NC_000962.3	2452	1586249	0	A	T	0.226	-4.838983e+01	9.347562e+01	9.625945e-01	6.047967e-01
NC_000962.3	4763	1587718	0	A	T	0.043	5.542766e+01	1.661076e+02	9.665122e-01	7.386845e-01
NC_000962.3	3327	1588456	0	A	T	0.054	3.171230e+01	1.069029e+02	9.501729e-01	7.667963e-01
NC_000962.3	699	1588899	0	A	T	0.474	1.314462e+02	1.191082e+02	9.701300e-01	2.700284e-01
NC_000962.3	4254	1589383	0	A	T	0.156	-6.934008e+01	1.143642e+02	9.609748e-01	5.444419e-01
NC_000962.3	6316	1592453	0	A	T	0.028	-1.660725e+02	1.816015e+02	9.572966e-01	3.606728e-01
NC_000962.3	701	1593331	0	A	T	0.047	2.058054e+02	2.085291e+02	9.394672e-01	3.239030e-01
NC_000962.3	5943	1593703	0	A	T	0.085	-1.576286e+01	7.830500e+01	9.643483e-01	8.405028e-01
NC_000962.3	702	1594906	0	A	T	0.045	-1.276316e+02	2.398397e+02	9.775765e-01	5.947336e-01
NC_000962.3	703	1595342	0	A	T	0.045	1.560047e+02	1.272356e+02	9.013005e-01	2.204362e-01
NC_000962.3	8310	1598490	0	A	T	0.014	1.034530e+02	1.859311e+02	9.504109e-01	5.780540e-01
NC_000962.3	7414	1600039	0	A	T	0.015	4.876585e+01	1.706635e+02	9.745108e-01	7.751322e-01
NC_000962.3	2058	1601344	0	A	T	0.012	2.036940e+01	2.297044e+02	9.792429e-01	9.293561e-01
NC_000962.3	10497	1603587	0	A	T	0.022	-1.920417e+02	1.884529e+02	9.576915e-01	3.084200e-01
NC_000962.3	4255	1605149	0	A	T	0.017	-2.107193e+02	1.821015e+02	9.783976e-01	2.474762e-01
NC_000962.3	4765	1605281	0	A	T	0.043	4.928426e+01	1.940633e+02	9.721791e-01	7.995770e-01
NC_000962.3	4766	1605987	0	A	T	0.044	-4.686604e+01	2.059315e+02	9.686560e-01	8.200170e-01
NC_000962.3	704	1606673	0	A	T	0.045	3.731756e+01	2.085474e+02	9.641706e-01	8.580195e-01
NC_000962.3	705	1608276	0	A	T	0.047	5.396056e+01	2.026983e+02	9.620774e-01	7.901295e-01
NC_000962.3	6317	1608596	0	A	T	0.022	1.763646e+01	1.067589e+02	9.597187e-01	8.688195e-01
NC_000962.3	706	1609840	0	A	T	0.425	1.638869e+01	6.641870e+01	9.507135e-01	8.051520e-01
NC_000962.3	14033	1612289	0	A	T	0.040	8.976629e+00	1.130871e+02	9.671969e-01	9.367473e-01
NC_000962.3	14285	1612607	0	A	T	0.036	1.418593e+01	3.009763e+01	9.293859e-01	6.375040e-01
NC_000962.3	709	1612648	0	A	T	0.111	-1.895679e+01	2.139082e+01	9.221170e-01	3.757091e-01
NC_000962.3	710	1612663	0	A	T	0.309	-1.024364e+01	1.612403e+01	9.256475e-01	5.253711e-01
NC_000962.3	711	1613035	0	A	T	0.493	2.503155e+01	8.612338e+01	9.396159e-01	7.713790e-01
NC_000962.3	15843	1613294	0	A	T	0.013	-5.941655e+01	1.874361e+02	9.654038e-01	7.513102e-01
NC_000962.3	2454	1613960	0	A	T	0.227	-5.952332e+01	1.119943e+02	9.559149e-01	5.951962e-01
NC_000962.3	713	1616061	0	A	T	0.045	-1.112997e+02	2.016786e+02	9.552346e-01	5.811585e-01
NC_000962.3	8311	1616330	0	A	T	0.015	8.759678e+01	2.654205e+02	9.684601e-01	7.414438e-01
NC_000962.3	714	1617302	0	A	T	0.045	-1.276316e+02	2.398397e+02	9.775765e-01	5.947336e-01
NC_000962.3	48429	1618634	0	A	T	0.022	6.649136e+01	4.470717e+01	9.384655e-01	1.372491e-01
NC_000962.3	7639	1618978	0	A	T	0.035	3.881361e+01	6.431379e+01	9.209378e-01	5.463056e-01
NC_000962.3	5588	1618999	0	A	T	0.016	-1.303090e+02	1.826976e+02	9.601637e-01	4.758516e-01
NC_000962.3	20523	1619061	0	A	T	0.011	8.686585e+01	7.273757e+01	9.156795e-01	2.326586e-01
NC_000962.3	716	1620181	0	A	T	0.045	-1.276316e+02	2.398397e+02	9.775765e-01	5.947336e-01
NC_000962.3	5944	1622964	0	A	T	0.115	5.113361e+01	1.183172e+02	9.729246e-01	6.657048e-01
NC_000962.3	717	1624791	0	A	T	0.431	-9.559817e+01	8.446419e+01	9.551947e-01	2.579722e-01
NC_000962.3	6318	1625019	0	A	T	0.028	-1.660725e+02	1.816015e+02	9.572966e-01	3.606728e-01
NC_000962.3	2455	1625254	0	A	T	0.061	-1.461187e+01	1.027727e+02	9.641655e-01	8.869682e-01
NC_000962.3	718	1625333	0	A	T	0.045	-1.975473e+02	1.743611e+02	9.751528e-01	2.574853e-01
NC_000962.3	3328	1625348	0	A	T	0.034	1.728828e+02	1.303282e+02	9.248969e-01	1.849598e-01
NC_000962.3	719	1627351	0	A	T	0.204	2.182998e+00	9.512196e+01	9.619804e-01	9.816950e-01
NC_000962.3	14034	1628589	0	A	T	0.045	-1.436894e+02	1.084508e+02	9.168751e-01	1.854871e-01
NC_000962.3	720	1630148	0	A	T	0.474	-1.653486e+02	9.186397e+01	9.818856e-01	7.216247e-02
NC_000962.3	4767	1630596	0	A	T	0.043	-2.462231e+01	1.368974e+02	9.549010e-01	8.572979e-01
NC_000962.3	38447	1632542	0	A	T	0.028	3.025657e+01	3.397993e+01	9.300081e-01	3.734444e-01
NC_000962.3	37232	1632543	0	A	T	0.036	4.126077e+00	3.036722e+01	9.409545e-01	8.919483e-01
NC_000962.3	37719	1632544	0	A	T	0.012	6.727849e+00	5.189979e+01	9.346820e-01	8.968831e-01
NC_000962.3	37474	1632737	0	A	T	0.013	-9.701055e+01	1.118098e+02	9.292289e-01	3.857926e-01
NC_000962.3	4257	1634523	0	A	T	0.020	-7.664219e+01	6.766638e+01	9.345719e-01	2.576239e-01
NC_000962.3	10086	1634605	0	A	T	0.011	-1.414936e+02	1.496983e+02	9.738068e-01	3.447814e-01
NC_000962.3	4258	1634609	0	A	T	0.080	1.835978e+01	3.466130e+01	9.391950e-01	5.964395e-01
NC_000962.3	4259	1634633	0	A	T	0.015	-8.648414e+01	1.461686e+02	9.701650e-01	5.541980e-01
NC_000962.3	721	1636173	0	A	T	0.027	3.593692e+01	5.278702e+01	9.383869e-01	4.961558e-01
NC_000962.3	18700	1636826	0	A	T	0.348	-6.523446e+00	2.238638e+01	9.547431e-01	7.708018e-01
NC_000962.3	44121	1636879	0	A	T	0.044	2.565951e+01	2.857275e+01	9.083424e-01	3.693721e-01
NC_000962.3	43834	1636882	0	A	T	0.014	2.059763e+01	4.742464e+01	9.369332e-01	6.641440e-01
NC_000962.3	37237	1636918	0	A	T	0.022	-1.090928e+02	5.136810e+01	8.907700e-01	3.392762e-02
NC_000962.3	38144	1636944	0	A	T	0.025	3.232579e+01	3.754635e+01	9.520864e-01	3.894607e-01
NC_000962.3	9781	1636980	0	A	T	0.337	1.681670e+01	1.841190e+01	9.147810e-01	3.612653e-01
NC_000962.3	23522	1636982	0	A	T	0.333	2.096192e+01	1.842221e+01	9.048411e-01	2.554413e-01
NC_000962.3	38450	1637114	0	A	T	0.160	2.053521e+01	1.827623e+01	8.942231e-01	2.614419e-01
NC_000962.3	36990	1637116	0	A	T	0.215	1.858473e+01	1.779064e+01	9.319220e-01	2.964350e-01
NC_000962.3	38451	1637142	0	A	T	0.023	5.564810e+01	3.725696e+01	9.244694e-01	1.355767e-01
NC_000962.3	36993	1637175	0	A	T	0.024	-1.901471e+01	3.682892e+01	9.263190e-01	6.057562e-01
NC_000962.3	37242	1637214	0	A	T	0.037	-2.110012e+00	3.410302e+01	9.449986e-01	9.506769e-01
NC_000962.3	2916	1638125	0	A	T	0.111	-3.093773e+01	2.719566e+01	9.848244e-01	2.555512e-01
NC_000962.3	724	1638364	0	A	T	0.034	1.138897e+01	1.563771e+02	9.708492e-01	9.419553e-01
NC_000962.3	725	1639594	0	A	T	0.493	1.240766e+02	7.443770e+01	9.042029e-01	9.584597e-02
NC_000962.3	5716	1640993	0	A	T	0.039	-2.626767e+01	1.129571e+02	9.643339e-01	8.161602e-01
NC_000962.3	9112	1642489	0	A	T	0.021	-9.043210e+01	2.538743e+02	9.771424e-01	7.217571e-01
NC_000962.3	726	1643864	0	A	T	0.046	-8.031216e+01	2.350062e+02	9.729848e-01	7.326122e-01
NC_000962.3	5471	1644362	0	A	T	0.015	-3.253447e+00	4.976381e+01	9.437705e-01	9.478858e-01
NC_000962.3	4261	1645334	0	A	T	0.017	-1.688169e+01	2.564161e+02	9.763311e-01	9.475202e-01
NC_000962.3	729	1645802	0	A	T	0.432	1.668710e+00	9.880320e+01	9.612098e-01	9.865282e-01
NC_000962.3	4262	1646954	0	A	T	0.014	1.735564e+02	2.575384e+02	9.636930e-01	5.005219e-01
NC_000962.3	730	1647436	0	A	T	0.045	-1.276316e+02	2.398397e+02	9.775765e-01	5.947336e-01
NC_000962.3	5945	1648620	0	A	T	0.110	1.547831e+00	1.059344e+02	9.645635e-01	9.883452e-01
NC_000962.3	731	1650072	0	A	T	0.499	-1.426949e+02	2.126157e+02	9.506230e-01	5.022809e-01
NC_000962.3	4770	1650769	0	A	T	0.011	-1.168431e+02	9.513551e+01	9.708951e-01	2.196599e-01
NC_000962.3	2457	1651306	0	A	T	0.143	-2.015631e+01	1.095102e+02	9.648040e-01	8.540034e-01
NC_000962.3	732	1651308	0	A	T	0.046	-8.031216e+01	2.350062e+02	9.729848e-01	7.326122e-01
NC_000962.3	6320	1655860	0	A	T	0.022	-4.918097e+01	1.009733e+02	9.669914e-01	6.263124e-01
NC_000962.3	9114	1661383	0	A	T	0.021	-5.256122e+01	2.353498e+02	9.779275e-01	8.233209e-01
NC_000962.3	735	1669158	0	A	T	0.045	-1.276316e+02	2.398397e+02	9.775765e-01	5.947336e-01
NC_000962.3	4263	1669358	0	A	T	0.158	-7.204139e+01	1.219551e+02	9.656981e-01	5.548363e-01
NC_000962.3	3769	1673423	0	A	T	0.013	-1.614355e+02	7.248653e+01	9.941037e-01	2.615397e-02
NC_000962.3	5717	1673425	0	A	T	0.088	6.456038e+01	2.806323e+01	9.326522e-01	2.161581e-02
NC_000962.3	19131	1674048	0	A	T	0.010	-2.701065e+01	5.757217e+01	9.464616e-01	6.390527e-01
NC_000962.3	5718	1674263	0	A	T	0.016	-4.063274e+01	5.442846e+01	9.443911e-01	4.555136e-01
NC_000962.3	3770	1674481	0	A	T	0.011	-1.186959e+02	5.940659e+01	9.592986e-01	4.597459e-02
NC_000962.3	4264	1675973	0	A	T	0.014	1.735564e+02	2.575384e+02	9.636930e-01	5.005219e-01
NC_000962.3	737	1676290	0	A	T	0.435	1.502639e+02	1.152233e+02	9.678224e-01	1.924852e-01
NC_000962.3	738	1678706	0	A	T	0.046	-8.031216e+01	2.350062e+02	9.729848e-01	7.326122e-01
NC_000962.3	10498	1688024	0	A	T	0.026	-5.118722e+01	1.262055e+02	9.732822e-01	6.851303e-01
NC_000962.3	2458	1688061	0	A	T	0.058	7.899126e+01	1.090055e+02	9.704949e-01	4.688277e-01
NC_000962.3	739	1688064	0	A	T	0.045	-1.276316e+02	2.398397e+02	9.775765e-01	5.947336e-01
NC_000962.3	740	1688300	0	A	T	0.047	1.543496e+02	1.614961e+02	9.451267e-01	3.394223e-01
NC_000962.3	5947	1688649	0	A	T	0.111	-2.628457e+01	1.089478e+02	9.675749e-01	8.094026e-01
NC_000962.3	741	1689349	0	A	T	0.477	5.511620e+01	8.702064e+01	9.527471e-01	5.266322e-01
NC_000962.3	4265	1689571	0	A	T	0.017	-1.688169e+01	2.564161e+02	9.763311e-01	9.475202e-01
NC_000962.3	2060	1689708	0	A	T	0.012	2.036940e+01	2.297044e+02	9.792429e-01	9.293561e-01
NC_000962.3	3332	1691799	0	A	T	0.056	1.184843e+02	1.188280e+02	9.600565e-01	3.189448e-01
NC_000962.3	9117	1691990	0	A	T	0.020	8.511607e+01	1.715417e+02	9.624352e-01	6.198705e-01
NC_000962.3	742	1692141	0	A	T	0.474	1.154311e+02	1.011267e+02	9.642453e-01	2.539462e-01
NC_000962.3	4771	1692186	0	A	T	0.043	-7.505050e+01	1.885851e+02	9.613825e-01	6.907370e-01
NC_000962.3	2459	1692795	0	A	T	0.228	-5.556573e+01	9.425926e+01	9.468980e-01	5.556551e-01
NC_000962.3	8313	1692824	0	A	T	0.021	-1.615826e+02	1.500590e+02	9.335386e-01	2.818228e-01
NC_000962.3	4772	1693218	0	A	T	0.014	1.782496e+02	1.626324e+02	9.449929e-01	2.733211e-01
NC_000962.3	15845	1693235	0	A	T	0.013	-1.506482e+01	1.712749e+02	9.690049e-01	9.299279e-01
NC_000962.3	8314	1693433	0	A	T	0.015	2.350769e+02	2.132647e+02	9.582235e-01	2.705970e-01
NC_000962.3	743	1693561	0	A	T	0.478	3.777513e+01	1.187643e+02	9.630601e-01	7.504974e-01
NC_000962.3	4773	1694926	0	A	T	0.044	-4.686604e+01	2.059315e+02	9.686560e-01	8.200170e-01
NC_000962.3	744	1695037	0	A	T	0.045	-1.276316e+02	2.398397e+02	9.775765e-01	5.947336e-01
NC_000962.3	9118	1695187	0	A	T	0.021	-5.256122e+01	2.353498e+02	9.779275e-01	8.233209e-01
NC_000962.3	5948	1695364	0	A	T	0.111	4.143859e+01	1.109830e+02	9.662861e-01	7.089435e-01
NC_000962.3	745	1695796	0	A	T	0.046	-8.031216e+01	2.350062e+02	9.729848e-01	7.326122e-01
NC_000962.3	746	1696672	0	A	T	0.044	8.403613e+01	1.170222e+02	9.305032e-01	4.728442e-01
NC_000962.3	747	1697896	0	A	T	0.041	-5.965633e+01	1.538518e+02	9.520615e-01	6.982792e-01
NC_000962.3	10089	1698774	0	A	T	0.012	2.840717e+01	2.187629e+02	9.798260e-01	8.967074e-01
NC_000962.3	748	1698911	0	A	T	0.476	-4.742637e+00	8.546850e+01	9.532793e-01	9.557589e-01
NC_000962.3	2460	1699663	0	A	T	0.018	1.322938e+02	1.360871e+02	8.982566e-01	3.312145e-01
NC_000962.3	749	1699849	0	A	T	0.047	2.058054e+02	2.085291e+02	9.394672e-01	3.239030e-01
NC_000962.3	4774	1700088	0	A	T	0.044	-1.800878e+02	1.584642e+02	9.654202e-01	2.560277e-01
NC_000962.3	750	1701215	0	A	T	0.045	-1.276316e+02	2.398397e+02	9.775765e-01	5.947336e-01
NC_000962.3	10500	1702851	0	A	T	0.023	-1.251680e+02	2.000300e+02	9.672156e-01	5.316190e-01
NC_000962.3	2461	1703319	0	A	T	0.018	1.822220e+02	1.468691e+02	8.878321e-01	2.149936e-01
NC_000962.3	2061	1703555	0	A	T	0.012	2.036940e+01	2.297044e+02	9.792429e-01	9.293561e-01
NC_000962.3	4266	1704554	0	A	T	0.017	-1.688169e+01	2.564161e+02	9.763311e-01	9.475202e-01
NC_000962.3	752	1706119	0	A	T	0.498	5.947775e+01	1.647478e+02	9.543053e-01	7.181557e-01
NC_000962.3	5949	1706602	0	A	T	0.111	4.116809e+01	1.098981e+02	9.654935e-01	7.080328e-01
NC_000962.3	753	1706685	0	A	T	0.043	-1.744639e+02	1.337047e+02	9.302866e-01	1.922352e-01
NC_000962.3	5950	1708846	0	A	T	0.112	-3.899620e+01	1.108532e+02	9.692480e-01	7.250729e-01
NC_000962.3	754	1709432	0	A	T	0.203	1.129381e+01	9.358964e+01	9.652278e-01	9.039729e-01
NC_000962.3	3333	1709899	0	A	T	0.054	-1.199898e+01	1.287058e+02	9.744948e-01	9.257405e-01
NC_000962.3	6323	1710070	0	A	T	0.028	-1.660725e+02	1.816015e+02	9.572966e-01	3.606728e-01
NC_000962.3	10501	1711588	0	A	T	0.026	-6.360767e+01	1.267914e+02	9.733203e-01	6.160049e-01
NC_000962.3	2462	1711639	0	A	T	0.060	-4.234644e+01	9.846530e+01	9.623081e-01	6.672380e-01
NC_000962.3	4267	1711645	0	A	T	0.041	-8.064314e+01	1.326611e+02	9.537852e-01	5.433947e-01
NC_000962.3	755	1711670	0	A	T	0.046	-8.031216e+01	2.350062e+02	9.729848e-01	7.326122e-01
NC_000962.3	5951	1712824	0	A	T	0.111	-2.473443e+00	1.195308e+02	9.704098e-01	9.834946e-01
NC_000962.3	756	1713192	0	A	T	0.201	8.614040e+00	8.856719e+01	9.618418e-01	9.225388e-01
NC_000962.3	4775	1713279	0	A	T	0.014	1.449360e+02	1.629818e+02	9.477448e-01	3.740603e-01
NC_000962.3	5952	1715942	0	A	T	0.115	6.345614e+01	1.010729e+02	9.612101e-01	5.302567e-01
NC_000962.3	759	1716472	0	A	T	0.047	5.396056e+01	2.026983e+02	9.620774e-01	7.901295e-01
NC_000962.3	14035	1717681	0	A	T	0.040	6.372908e+01	1.176221e+02	9.842362e-01	5.880643e-01
NC_000962.3	5955	1717764	0	A	T	0.087	4.698398e+01	8.087866e+01	9.652278e-01	5.614210e-01
NC_000962.3	10502	1718720	0	A	T	0.024	1.378219e+02	1.804012e+02	9.810720e-01	4.450565e-01
NC_000962.3	2463	1718761	0	A	T	0.227	-5.952332e+01	1.119943e+02	9.559149e-01	5.951962e-01
NC_000962.3	3334	1719322	0	A	T	0.055	-1.520512e+01	1.365353e+02	9.780248e-01	9.113492e-01
NC_000962.3	760	1722200	0	A	T	0.044	-5.554988e+01	1.682187e+02	9.487638e-01	7.412973e-01
NC_000962.3	761	1722228	0	A	T	0.044	-3.440518e+01	1.208870e+02	9.449966e-01	7.760028e-01
NC_000962.3	4776	1722383	0	A	T	0.042	-2.332325e+02	1.680621e+02	9.987127e-01	1.655035e-01
NC_000962.3	5956	1722480	0	A	T	0.020	2.497454e+01	6.360620e+01	9.630100e-01	6.946637e-01
NC_000962.3	5957	1722702	0	A	T	0.116	1.923053e+01	1.216716e+02	9.696436e-01	8.744460e-01
NC_000962.3	3335	1724120	0	A	T	0.034	1.728828e+02	1.303282e+02	9.248969e-01	1.849598e-01
NC_000962.3	4268	1724722	0	A	T	0.042	-5.190747e+01	1.347298e+02	9.607922e-01	7.001157e-01
NC_000962.3	4269	1726384	0	A	T	0.014	1.735564e+02	2.575384e+02	9.636930e-01	5.005219e-01
NC_000962.3	4270	1728622	0	A	T	0.157	-5.369523e+01	1.104538e+02	9.604204e-01	6.269757e-01
NC_000962.3	762	1728837	0	A	T	0.498	-2.233539e+01	1.896342e+02	9.586682e-01	9.062637e-01
NC_000962.3	5958	1729867	0	A	T	0.087	-5.116131e+00	8.105402e+01	9.649058e-01	9.496831e-01
NC_000962.3	2464	1732239	0	A	T	0.107	-6.399110e+01	9.943410e+01	9.393115e-01	5.200077e-01
NC_000962.3	763	1733134	0	A	T	0.045	-1.112997e+02	2.016786e+02	9.552346e-01	5.811585e-01
NC_000962.3	764	1733325	0	A	T	0.045	-1.276316e+02	2.398397e+02	9.775765e-01	5.947336e-01
NC_000962.3	4777	1734377	0	A	T	0.011	-1.378660e+02	9.483236e+01	9.647625e-01	1.463081e-01
NC_000962.3	2465	1734994	0	A	T	0.227	-9.781884e+01	1.074613e+02	9.525089e-01	3.628915e-01
NC_000962.3	7415	1735920	0	A	T	0.015	4.876585e+01	1.706635e+02	9.745108e-01	7.751322e-01
NC_000962.3	3337	1736638	0	A	T	0.055	-1.520512e+01	1.365353e+02	9.780248e-01	9.113492e-01
NC_000962.3	10090	1738799	0	A	T	0.012	2.840717e+01	2.187629e+02	9.798260e-01	8.967074e-01
NC_000962.3	2466	1740771	0	A	T	0.225	-9.062055e+01	1.015849e+02	9.340326e-01	3.725637e-01
NC_000962.3	765	1741352	0	A	T	0.042	-1.668555e+02	1.541077e+02	9.389402e-01	2.791843e-01
NC_000962.3	5959	1741624	0	A	T	0.113	-5.742205e+00	9.717587e+01	9.601215e-01	9.528911e-01
NC_000962.3	10503	1742247	0	A	T	0.024	1.378219e+02	1.804012e+02	9.810720e-01	4.450565e-01
NC_000962.3	4778	1743577	0	A	T	0.014	7.740427e+01	1.608452e+02	9.596669e-01	6.304514e-01
NC_000962.3	5298	1743944	0	A	T	0.024	1.257272e+02	1.869743e+02	9.700690e-01	5.014597e-01
NC_000962.3	5299	1746197	0	A	T	0.024	-4.580389e+01	1.884908e+02	9.705937e-01	8.080509e-01
NC_000962.3	4779	1749546	0	A	T	0.043	-7.505050e+01	1.885851e+02	9.613825e-01	6.907370e-01
NC_000962.3	4780	1750576	0	A	T	0.043	-1.208951e+02	1.822782e+02	9.446016e-01	5.073213e-01
NC_000962.3	10504	1750784	0	A	T	0.022	-4.033622e+01	1.842471e+02	9.710346e-01	8.267519e-01
NC_000962.3	766	1752561	0	A	T	0.470	3.189897e+01	6.735270e+01	9.591705e-01	6.358771e-01
NC_000962.3	767	1753520	0	A	T	0.498	-8.976564e+01	1.367526e+02	9.141313e-01	5.117066e-01
NC_000962.3	2467	1755519	0	A	T	0.143	2.752567e+01	1.090248e+02	9.843436e-01	8.007265e-01
NC_000962.3	10505	1755538	0	A	T	0.023	-1.251680e+02	2.000300e+02	9.672156e-01	5.316190e-01
NC_000962.3	3338	1755599	0	A	T	0.033	1.855506e+02	1.190550e+02	9.204001e-01	1.194133e-01
NC_000962.3	3339	1756002	0	A	T	0.017	1.014006e+02	1.504471e+02	9.535281e-01	5.004648e-01
NC_000962.3	768	1756359	0	A	T	0.046	-8.031216e+01	2.350062e+02	9.729848e-01	7.326122e-01
NC_000962.3	8315	1756626	0	A	T	0.016	2.191505e+01	2.029161e+02	9.602602e-01	9.140162e-01
NC_000962.3	4271	1758631	0	A	T	0.014	1.735564e+02	2.575384e+02	9.636930e-01	5.005219e-01
NC_000962.3	5962	1758773	0	A	T	0.084	-2.971304e+01	7.891451e+01	9.662918e-01	7.066060e-01
NC_000962.3	769	1759252	0	A	T	0.499	-5.452459e+01	2.294691e+02	9.539068e-01	8.122291e-01
NC_000962.3	5963	1759904	0	A	T	0.115	-3.453626e+01	1.079094e+02	9.681114e-01	7.489959e-01
NC_000962.3	5300	1760165	0	A	T	0.025	-2.021355e+02	1.131649e+02	1.047819e+00	7.435854e-02
NC_000962.3	770	1760292	0	A	T	0.499	-1.112600e+02	1.782874e+02	9.581431e-01	5.327331e-01
NC_000962.3	8316	1761107	0	A	T	0.015	1.884021e+02	1.822171e+02	9.467553e-01	3.014038e-01
NC_000962.3	10506	1761486	0	A	T	0.022	-1.920417e+02	1.884529e+02	9.576915e-01	3.084200e-01
NC_000962.3	2468	1762615	0	A	T	0.141	-5.767556e+01	9.326718e+01	9.478720e-01	5.364536e-01
NC_000962.3	9121	1763130	0	A	T	0.020	4.112241e+01	1.911878e+02	9.676030e-01	8.297402e-01
NC_000962.3	8317	1766351	0	A	T	0.016	2.191505e+01	2.029161e+02	9.602602e-01	9.140162e-01
NC_000962.3	3340	1769099	0	A	T	0.034	2.131149e+02	1.250104e+02	9.072804e-01	8.853539e-02
NC_000962.3	3341	1771320	0	A	T	0.034	1.728828e+02	1.303282e+02	9.248969e-01	1.849598e-01
NC_000962.3	4781	1772016	0	A	T	0.043	1.573769e+00	1.892630e+02	9.678522e-01	9.933671e-01
NC_000962.3	2469	1772618	0	A	T	0.018	2.059849e+02	1.443992e+02	9.055584e-01	1.540263e-01
NC_000962.3	14036	1773687	0	A	T	0.023	-1.820133e+01	7.224787e+01	9.605832e-01	8.011459e-01
NC_000962.3	772	1774659	0	A	T	0.042	-9.433586e+01	1.534856e+02	9.352663e-01	5.389381e-01
NC_000962.3	10507	1775103	0	A	T	0.022	2.221238e+01	1.671319e+02	9.666965e-01	8.942956e-01
NC_000962.3	2470	1775312	0	A	T	0.141	-6.250481e+01	1.001349e+02	9.491235e-01	5.326295e-01
NC_000962.3	4272	1776468	0	A	T	0.014	1.735564e+02	2.575384e+02	9.636930e-01	5.005219e-01
NC_000962.3	2471	1777182	0	A	T	0.107	-7.759692e+01	9.039342e+01	9.220826e-01	3.908504e-01
NC_000962.3	2472	1777213	0	A	T	0.198	4.099141e+01	9.791958e+01	9.755647e-01	6.755782e-01
NC_000962.3	773	1778430	0	A	T	0.499	-2.095121e+02	2.051242e+02	9.566373e-01	3.073073e-01
NC_000962.3	6325	1778557	0	A	T	0.028	4.980147e+01	1.664643e+02	9.867330e-01	7.648687e-01
NC_000962.3	5964	1778789	0	A	T	0.115	4.475193e+00	1.186246e+02	9.693424e-01	9.699137e-01
NC_000962.3	36998	1779212	0	A	T	0.047	6.140884e+00	3.197357e+01	9.407653e-01	8.477318e-01
NC_000962.3	2473	1779243	0	A	T	0.163	-2.615693e+01	3.918539e+01	9.414112e-01	5.045902e-01
NC_000962.3	8763	1779279	0	A	T	0.045	-9.134779e+00	3.093847e+01	9.478493e-01	7.678572e-01
NC_000962.3	4275	1779370	0	A	T	0.198	-6.467200e+01	3.882547e+01	9.561909e-01	9.607306e-02
NC_000962.3	2923	1780587	0	A	T	0.223	-4.014304e+01	3.406863e+01	9.244001e-01	2.389476e-01
NC_000962.3	5965	1782431	0	A	T	0.106	-1.119790e+02	4.648264e+01	9.317515e-01	1.616764e-02
NC_000962.3	4783	1785945	0	A	T	0.045	-1.056407e+01	1.375229e+02	9.517297e-01	9.387841e-01
NC_000962.3	4277	1788613	0	A	T	0.026	-3.131598e+01	5.008952e+01	9.592969e-01	5.319772e-01
NC_000962.3	4279	1789742	0	A	T	0.013	9.323194e+01	1.534107e+02	9.264712e-01	5.435012e-01
NC_000962.3	4784	1789766	0	A	T	0.046	6.534975e+01	9.847000e+01	9.308450e-01	5.070610e-01
NC_000962.3	4280	1789780	0	A	T	0.014	1.784623e+02	1.042845e+02	8.855239e-01	8.732438e-02
NC_000962.3	776	1792777	0	A	T	0.202	-2.433772e+01	9.305041e+01	9.616177e-01	7.937172e-01
NC_000962.3	2474	1793769	0	A	T	0.227	-9.781884e+01	1.074613e+02	9.525089e-01	3.628915e-01
NC_000962.3	5301	1794324	0	A	T	0.024	5.194542e+01	2.120928e+02	9.759284e-01	8.065681e-01
NC_000962.3	4281	1796671	0	A	T	0.014	1.735564e+02	2.575384e+02	9.636930e-01	5.005219e-01
NC_000962.3	2475	1797027	0	A	T	0.143	-2.015631e+01	1.095102e+02	9.648040e-01	8.540034e-01
NC_000962.3	777	1798355	0	A	T	0.435	1.708197e+02	1.139182e+02	9.791043e-01	1.340497e-01
NC_000962.3	6326	1799806	0	A	T	0.028	-1.660725e+02	1.816015e+02	9.572966e-01	3.606728e-01
NC_000962.3	4785	1800963	0	A	T	0.043	-2.951307e+02	1.663176e+02	9.877525e-01	7.627377e-02
NC_000962.3	778	1803265	0	A	T	0.498	1.448469e+02	2.160786e+02	9.513069e-01	5.027878e-01
NC_000962.3	779	1804409	0	A	T	0.475	4.282081e+01	1.230533e+02	9.595349e-01	7.279215e-01
NC_000962.3	2476	1805948	0	A	T	0.199	-2.869965e+01	9.033757e+01	9.573878e-01	7.507814e-01
NC_000962.3	4786	1806283	0	A	T	0.044	-4.686604e+01	2.059315e+02	9.686560e-01	8.200170e-01
NC_000962.3	4787	1807823	0	A	T	0.043	4.928426e+01	1.940633e+02	9.721791e-01	7.995770e-01
NC_000962.3	7417	1808545	0	A	T	0.015	4.876585e+01	1.706635e+02	9.745108e-01	7.751322e-01
NC_000962.3	5966	1810237	0	A	T	0.111	-6.360212e+01	1.099679e+02	9.741961e-01	5.631399e-01
NC_000962.3	780	1811375	0	A	T	0.047	2.058054e+02	2.085291e+02	9.394672e-01	3.239030e-01
NC_000962.3	6327	1813255	0	A	T	0.027	-1.704072e+02	1.296370e+02	9.435687e-01	1.889704e-01
NC_000962.3	2477	1815604	0	A	T	0.144	-5.583269e+01	1.016165e+02	9.524720e-01	5.828182e-01
NC_000962.3	2478	1816254	0	A	T	0.019	2.436814e+02	1.504475e+02	8.873971e-01	1.055985e-01
NC_000962.3	5303	1817684	0	A	T	0.024	1.257272e+02	1.869743e+02	9.700690e-01	5.014597e-01
NC_000962.3	781	1817976	0	A	T	0.499	2.656202e+02	2.216917e+02	9.525634e-01	2.311319e-01
NC_000962.3	2479	1819591	0	A	T	0.108	-1.139082e+02	9.487146e+01	9.282407e-01	2.301578e-01
NC_000962.3	10092	1820707	0	A	T	0.012	2.840717e+01	2.187629e+02	9.798260e-01	8.967074e-01
NC_000962.3	5304	1823237	0	A	T	0.024	5.194542e+01	2.120928e+02	9.759284e-01	8.065681e-01
NC_000962.3	5967	1823549	0	A	T	0.053	-1.541824e+01	5.687946e+01	9.633556e-01	7.863922e-01
NC_000962.3	9124	1824823	0	A	T	0.021	-9.043210e+01	2.538743e+02	9.771424e-01	7.217571e-01
NC_000962.3	4788	1825603	0	A	T	0.043	-6.509706e+01	1.562628e+02	9.458520e-01	6.770668e-01
NC_000962.3	2064	1829423	0	A	T	0.012	2.036940e+01	2.297044e+02	9.792429e-01	9.293561e-01
NC_000962.3	786	1831288	0	A	T	0.046	-8.031216e+01	2.350062e+02	9.729848e-01	7.326122e-01
NC_000962.3	787	1834177	0	A	T	0.046	-2.508034e+02	1.516049e+02	1.001224e+00	9.836461e-02
NC_000962.3	5720	1834683	0	A	T	0.039	-2.626767e+01	1.129571e+02	9.643339e-01	8.161602e-01
NC_000962.3	10509	1834836	0	A	T	0.026	-8.800171e+01	1.307689e+02	9.737890e-01	5.011254e-01
NC_000962.3	19833	1834986	0	A	T	0.020	1.946273e+01	6.328129e+01	9.475599e-01	7.584796e-01
NC_000962.3	788	1836286	0	A	T	0.499	1.312129e+02	2.807467e+02	9.588287e-01	6.403325e-01
NC_000962.3	6328	1838153	0	A	T	0.028	-1.660725e+02	1.816015e+02	9.572966e-01	3.606728e-01
NC_000962.3	789	1839759	0	A	T	0.047	1.217777e+02	1.817746e+02	9.439687e-01	5.030465e-01
NC_000962.3	9125	1844635	0	A	T	0.021	-5.256122e+01	2.353498e+02	9.779275e-01	8.233209e-01
NC_000962.3	3347	1847811	0	A	T	0.054	-6.471521e+01	1.308895e+02	9.831154e-01	6.211099e-01
NC_000962.3	792	1847919	0	A	T	0.475	-1.844214e+01	1.370414e+02	9.732171e-01	8.929752e-01
NC_000962.3	793	1849051	0	A	T	0.045	-1.276316e+02	2.398397e+02	9.775765e-01	5.947336e-01
NC_000962.3	794	1849609	0	A	T	0.047	-4.758610e+01	1.651485e+02	9.717538e-01	7.732962e-01
NC_000962.3	795	1849934	0	A	T	0.041	-5.965633e+01	1.538518e+02	9.520615e-01	6.982792e-01
[truncated: 2,666 more rows]
