# Supplementary material for: GWAS for quantitative resistance phenotypes in Mycobacterium tuberculosis reveals resistance genes and regulatory regions
Source: Nat Commun. 2019 May 13;10:2128. doi: 10.1038/s41467-019-10110-6 (PMC6513847; doi:10.1038/s41467-019-10110-6)
Supplement: Supplementary file 12 — Source Data [file 41467_2019_10110_MOESM12_ESM.zip › 9-Source Data Folder/snp_pza.assoc.txt]

chr	rs	ps	n_miss	allele1	allele0	af	beta	se	l_remle	p_wald
NC_000962.3	5681	71	0	A	T	0.031	1.275695e+02	9.753673e+01	1.654074e+00	1.911405e-01
NC_000962.3	2	1849	0	A	T	0.053	-2.422782e+01	1.616501e+02	1.714690e+00	8.808846e-01
NC_000962.3	3	1977	0	A	T	0.424	1.021461e+02	5.360557e+01	1.608162e+00	5.693997e-02
NC_000962.3	10411	3439	0	A	T	0.021	1.849965e+02	2.631820e+02	1.718244e+00	4.822333e-01
NC_000962.3	4	4013	0	A	T	0.499	2.535314e+02	3.981983e+02	1.716309e+00	5.244379e-01
NC_000962.3	8956	6052	0	A	T	0.021	4.117070e+02	3.588505e+02	1.726032e+00	2.514771e-01
NC_000962.3	8957	7221	0	A	T	0.021	2.291161e+02	3.893467e+02	1.728291e+00	5.563267e-01
NC_000962.3	5	7362	0	A	T	0.497	-2.217402e+02	1.335169e+02	1.708390e+00	9.700840e-02
NC_000962.3	2272	7570	0	A	T	0.014	2.003027e+02	5.475500e+01	1.697420e+00	2.644717e-04
NC_000962.3	6	7585	0	A	T	0.449	-1.575063e+02	4.155083e+01	1.682722e+00	1.573050e-04
NC_000962.3	2273	8040	0	A	T	0.130	-4.998133e+01	1.561644e+02	1.727873e+00	7.489789e-01
NC_000962.3	7	9304	0	A	T	0.471	2.024770e+00	1.306721e+02	1.717776e+00	9.876397e-01
NC_000962.3	4061	11370	0	A	T	0.161	-1.681205e+02	1.581802e+02	1.702643e+00	2.880565e-01
NC_000962.3	8	11820	0	A	T	0.049	-1.533748e+02	3.135940e+02	1.728760e+00	6.248647e-01
NC_000962.3	9	11879	0	A	T	0.496	-1.051787e+02	1.674739e+02	1.713592e+00	5.300976e-01
NC_000962.3	5781	12020	0	A	T	0.086	4.131989e+01	1.220855e+02	1.718508e+00	7.350800e-01
NC_000962.3	4623	13074	0	A	T	0.037	-1.528128e+02	3.133423e+02	1.729031e+00	6.258565e-01
NC_000962.3	4624	13091	0	A	T	0.012	2.078006e+02	2.180141e+02	1.747184e+00	3.406952e-01
NC_000962.3	4062	13452	0	A	T	0.011	7.256797e+01	1.755084e+02	1.700151e+00	6.793302e-01
NC_000962.3	2274	14251	0	A	T	0.209	1.084844e+01	1.155593e+02	1.718753e+00	9.252212e-01
NC_000962.3	10	14785	0	A	T	0.499	3.456859e+01	3.292374e+02	1.721440e+00	9.163957e-01
NC_000962.3	11	14861	0	A	T	0.049	-1.729727e+01	2.812133e+02	1.726026e+00	9.509632e-01
NC_000962.3	12	15117	0	A	T	0.056	2.164779e+01	2.535500e+02	1.729742e+00	9.319738e-01
NC_000962.3	3216	16032	0	A	T	0.017	-1.568890e+02	1.754144e+02	1.731096e+00	3.712833e-01
NC_000962.3	13	16119	0	A	T	0.049	1.977190e+02	2.326045e+02	1.721635e+00	3.954735e-01
NC_000962.3	2275	17608	0	A	T	0.178	-3.671503e+01	1.103350e+02	1.717923e+00	7.393708e-01
NC_000962.3	15	21795	0	A	T	0.487	7.703518e+01	8.766253e+01	1.716610e+00	3.796930e-01
NC_000962.3	8135	22856	0	A	T	0.012	-9.145072e+01	2.540227e+02	1.724540e+00	7.188997e-01
NC_000962.3	17	25610	0	A	T	0.049	9.819960e+01	3.242368e+02	1.728813e+00	7.620434e-01
NC_000962.3	4625	26377	0	A	T	0.037	-1.645793e+02	2.847966e+02	1.725488e+00	5.634454e-01
NC_000962.3	4626	26653	0	A	T	0.037	-1.298926e+02	2.238046e+02	1.724968e+00	5.617591e-01
NC_000962.3	18	26959	0	A	T	0.446	8.813898e+01	5.531660e+01	1.635015e+00	1.113304e-01
NC_000962.3	2276	27463	0	A	T	0.109	-1.323864e+02	1.042073e+02	1.694129e+00	2.041711e-01
NC_000962.3	2277	28073	0	A	T	0.015	-2.735819e+02	1.718866e+02	1.697289e+00	1.117151e-01
NC_000962.3	19	28367	0	A	T	0.049	-1.533748e+02	3.135940e+02	1.728760e+00	6.248647e-01
NC_000962.3	2801	28640	0	A	T	0.024	-1.841665e+02	1.697250e+02	1.713967e+00	2.780894e-01
NC_000962.3	4063	29483	0	A	T	0.161	-1.221550e+02	1.547239e+02	1.714844e+00	4.299662e-01
NC_000962.3	15781	30341	0	A	T	0.011	-2.915662e+02	2.195309e+02	1.733238e+00	1.843738e-01
NC_000962.3	4064	30519	0	A	T	0.016	1.915781e+02	3.116453e+02	1.715103e+00	5.388429e-01
NC_000962.3	4065	30688	0	A	T	0.039	1.404356e+01	2.221205e+02	1.724239e+00	9.495974e-01
NC_000962.3	1954	30942	0	A	T	0.013	1.343180e+02	3.571499e+02	1.725382e+00	7.069183e-01
NC_000962.3	4066	30943	0	A	T	0.159	-1.870006e+02	1.226045e+02	1.681277e+00	1.274506e-01
NC_000962.3	4067	31077	0	A	T	0.161	-1.089544e+02	1.556877e+02	1.715581e+00	4.841644e-01
NC_000962.3	5249	32449	0	A	T	0.021	2.477721e+02	3.293312e+02	1.723611e+00	4.519810e-01
NC_000962.3	2278	33457	0	A	T	0.209	1.573658e+01	1.208019e+02	1.721946e+00	8.963754e-01
NC_000962.3	2279	33551	0	A	T	0.206	-7.227121e+01	8.968559e+01	1.714308e+00	4.204931e-01
NC_000962.3	21	34044	0	A	T	0.500	-4.616196e+02	7.405490e+02	1.713204e+00	5.331684e-01
NC_000962.3	10013	34558	0	A	T	0.011	5.626257e+01	2.789051e+02	1.726039e+00	8.401629e-01
NC_000962.3	3217	35097	0	A	T	0.050	1.665441e+01	1.932621e+02	1.728974e+00	9.313408e-01
NC_000962.3	22	35608	0	A	T	0.048	-1.585809e+02	2.029874e+02	1.726779e+00	4.348102e-01
NC_000962.3	4627	35749	0	A	T	0.037	-1.528128e+02	3.133423e+02	1.729031e+00	6.258565e-01
NC_000962.3	23	36008	0	A	T	0.049	-1.533748e+02	3.135940e+02	1.728760e+00	6.248647e-01
NC_000962.3	2280	36471	0	A	T	0.130	-1.399568e+02	8.451104e+01	1.730440e+00	9.795409e-02
NC_000962.3	5783	36471	0	A	T	0.116	1.436190e+02	7.224381e+01	1.700707e+00	4.702955e-02
NC_000962.3	24	37031	0	A	T	0.476	-5.056878e+01	1.377868e+02	1.724209e+00	7.136748e-01
NC_000962.3	25	37305	0	A	T	0.049	-1.533748e+02	3.135940e+02	1.728760e+00	6.248647e-01
NC_000962.3	26	37334	0	A	T	0.045	-9.762879e+01	2.267476e+02	1.724371e+00	6.668606e-01
NC_000962.3	2281	37763	0	A	T	0.130	-4.313945e+01	1.481331e+02	1.727396e+00	7.709302e-01
NC_000962.3	3218	37833	0	A	T	0.015	1.581225e+02	2.021892e+02	1.711552e+00	4.343302e-01
NC_000962.3	1957	39030	0	A	T	0.024	-5.521466e+01	8.140729e+01	1.701304e+00	4.977360e-01
NC_000962.3	30	39158	0	A	T	0.049	-1.544387e+02	2.686371e+02	1.724953e+00	5.654632e-01
NC_000962.3	7349	39680	0	A	T	0.015	2.813907e+02	2.615503e+02	1.700482e+00	2.821965e-01
NC_000962.3	3220	40162	0	A	T	0.031	1.493041e+02	1.991757e+02	1.729736e+00	4.536290e-01
NC_000962.3	6214	41257	0	A	T	0.030	1.316828e+02	2.816529e+02	1.735674e+00	6.401971e-01
NC_000962.3	31	42281	0	A	T	0.056	2.164779e+01	2.535500e+02	1.729742e+00	9.319738e-01
NC_000962.3	32	42967	0	A	T	0.499	2.755061e+02	5.135533e+02	1.726918e+00	5.917278e-01
NC_000962.3	33	44768	0	A	T	0.049	9.819960e+01	3.242368e+02	1.728813e+00	7.620434e-01
NC_000962.3	8136	46744	0	A	T	0.012	-9.145072e+01	2.540227e+02	1.724540e+00	7.188997e-01
NC_000962.3	6215	47699	0	A	T	0.030	-2.237291e+02	2.459816e+02	1.733465e+00	3.632407e-01
NC_000962.3	34	48503	0	A	T	0.045	-9.762879e+01	2.267476e+02	1.724371e+00	6.668606e-01
NC_000962.3	5250	48860	0	A	T	0.020	1.287966e+02	2.862750e+02	1.720825e+00	6.528559e-01
NC_000962.3	35	49360	0	A	T	0.054	-2.363523e+02	2.306015e+02	1.699507e+00	3.055883e-01
NC_000962.3	36	49691	0	A	T	0.054	-1.825463e+02	1.888605e+02	1.698724e+00	3.339455e-01
NC_000962.3	10417	49806	0	A	T	0.019	2.591107e+02	2.881700e+02	1.709791e+00	3.687390e-01
NC_000962.3	37	50557	0	A	T	0.217	-1.096250e+02	1.071800e+02	1.683728e+00	3.065921e-01
NC_000962.3	38	51949	0	A	T	0.058	-9.811729e+00	1.240892e+02	1.714439e+00	9.369895e-01
NC_000962.3	4071	53785	0	A	T	0.016	7.120974e+01	3.818182e+02	1.728274e+00	8.520813e-01
NC_000962.3	39	54394	0	A	T	0.219	-1.896222e+02	1.122758e+02	1.701818e+00	9.148564e-02
NC_000962.3	13994	55208	0	A	T	0.034	1.083070e+02	1.701999e+02	1.709741e+00	5.246622e-01
NC_000962.3	13995	55250	0	A	T	0.034	1.083070e+02	1.701999e+02	1.709741e+00	5.246622e-01
NC_000962.3	3651	55534	0	A	T	0.013	-6.599731e+01	6.076265e+01	1.699134e+00	2.776199e-01
NC_000962.3	1959	55553	0	A	T	0.279	-6.937332e+00	3.284152e+01	1.712609e+00	8.327367e-01
NC_000962.3	3221	55554	0	A	T	0.125	1.228736e+01	3.402583e+01	1.704548e+00	7.180711e-01
NC_000962.3	4072	57393	0	A	T	0.159	-1.759702e+02	1.328538e+02	1.697706e+00	1.855629e-01
NC_000962.3	13996	60066	0	A	T	0.036	-1.664525e+02	1.541750e+02	1.730021e+00	2.805111e-01
NC_000962.3	4073	62012	0	A	T	0.013	1.600882e+02	3.459090e+02	1.715075e+00	6.435841e-01
NC_000962.3	42	62049	0	A	T	0.479	1.155094e+02	6.482545e+01	1.697675e+00	7.501302e-02
NC_000962.3	4628	62226	0	A	T	0.037	-6.841774e+01	2.869359e+02	1.725452e+00	8.115765e-01
NC_000962.3	4074	62657	0	A	T	0.157	-1.308934e+02	1.048982e+02	1.697760e+00	2.123302e-01
NC_000962.3	43	63146	0	A	T	0.050	-2.731606e+02	2.330076e+02	1.742709e+00	2.412874e-01
NC_000962.3	2282	63771	0	A	T	0.211	-1.976821e+02	1.276010e+02	1.722175e+00	1.215788e-01
NC_000962.3	5784	63868	0	A	T	0.090	-8.458542e-01	1.007483e+02	1.718750e+00	9.933026e-01
NC_000962.3	44	65150	0	A	T	0.049	1.887560e+02	2.880475e+02	1.730163e+00	5.123971e-01
NC_000962.3	6569	65533	0	A	T	0.013	2.336907e+02	1.592727e+02	1.692071e+00	1.425604e-01
NC_000962.3	4075	66285	0	A	T	0.042	1.817541e+02	1.635924e+02	1.729849e+00	2.667716e-01
NC_000962.3	5251	66300	0	A	T	0.021	2.477721e+02	3.293312e+02	1.723611e+00	4.519810e-01
NC_000962.3	4629	66342	0	A	T	0.037	-1.645793e+02	2.847966e+02	1.725488e+00	5.634454e-01
NC_000962.3	13997	66360	0	A	T	0.034	1.083070e+02	1.701999e+02	1.709741e+00	5.246622e-01
NC_000962.3	6570	66994	0	A	T	0.013	2.336907e+02	1.592727e+02	1.692071e+00	1.425604e-01
NC_000962.3	8961	68229	0	A	T	0.020	-4.846005e+01	2.275339e+02	1.721897e+00	8.313773e-01
NC_000962.3	45	68338	0	A	T	0.049	9.819960e+01	3.242368e+02	1.728813e+00	7.620434e-01
NC_000962.3	15783	69049	0	A	T	0.013	5.722985e+01	1.580266e+02	1.710614e+00	7.172980e-01
NC_000962.3	5785	69834	0	A	T	0.108	-3.370711e+01	1.030462e+02	1.726708e+00	7.436413e-01
NC_000962.3	4076	69871	0	A	T	0.154	-1.103708e+02	8.643332e+01	1.696982e+00	2.018552e-01
NC_000962.3	46	69989	0	A	T	0.483	1.116377e+02	7.379216e+01	1.690982e+00	1.305631e-01
NC_000962.3	5786	70095	0	A	T	0.108	-3.370711e+01	1.030462e+02	1.726708e+00	7.436413e-01
NC_000962.3	47	70267	0	A	T	0.056	2.164779e+01	2.535500e+02	1.729742e+00	9.319738e-01
NC_000962.3	48	70816	0	A	T	0.485	4.085102e+01	6.492974e+01	1.718253e+00	5.293597e-01
NC_000962.3	5787	70924	0	A	T	0.114	2.581748e+02	1.730343e+02	1.688827e+00	1.359370e-01
NC_000962.3	49	71336	0	A	T	0.419	-2.786678e+01	3.556261e+01	1.714453e+00	4.334228e-01
NC_000962.3	2283	74059	0	A	T	0.201	-1.062473e+01	7.942794e+01	1.716966e+00	8.936092e-01
NC_000962.3	1960	74822	0	A	T	0.013	1.343180e+02	3.571499e+02	1.725382e+00	7.069183e-01
NC_000962.3	51	75233	0	A	T	0.058	-5.376839e+01	8.330663e+01	1.714295e+00	5.187672e-01
NC_000962.3	4077	75264	0	A	T	0.039	-2.619933e+01	2.176186e+02	1.726970e+00	9.041925e-01
NC_000962.3	52	75940	0	A	T	0.499	4.161638e+01	2.617097e+02	1.713641e+00	8.736806e-01
NC_000962.3	5788	78422	0	A	T	0.023	-4.579803e+01	8.546063e+01	1.703279e+00	5.921245e-01
NC_000962.3	53	79480	0	A	T	0.040	-3.856856e+01	8.630471e+01	1.708398e+00	6.550322e-01
NC_000962.3	4630	79541	0	A	T	0.037	-1.528128e+02	3.133423e+02	1.729031e+00	6.258565e-01
NC_000962.3	16296	79549	0	A	T	0.052	1.423744e+01	3.348998e+01	1.707168e+00	6.708177e-01
NC_000962.3	55	79571	0	A	T	0.019	6.599180e+01	7.094169e+01	1.709269e+00	3.524316e-01
NC_000962.3	2285	80616	0	A	T	0.431	1.065766e+01	7.792204e+01	1.712545e+00	8.912317e-01
NC_000962.3	3653	81649	0	A	T	0.018	5.526772e+01	1.223743e+02	1.723321e+00	6.516139e-01
NC_000962.3	5789	81963	0	A	T	0.118	6.422997e+01	1.628690e+02	1.729012e+00	6.933774e-01
NC_000962.3	3222	83026	0	A	T	0.015	1.581225e+02	2.021892e+02	1.711552e+00	4.343302e-01
NC_000962.3	10014	83510	0	A	T	0.012	-2.965953e+01	3.384514e+02	1.732097e+00	9.301822e-01
NC_000962.3	5790	83842	0	A	T	0.118	-1.796338e+01	1.518246e+02	1.723976e+00	9.058356e-01
NC_000962.3	4080	83982	0	A	T	0.160	-1.034984e+02	1.414169e+02	1.709419e+00	4.643851e-01
NC_000962.3	8962	84486	0	A	T	0.021	2.291161e+02	3.893467e+02	1.728291e+00	5.563267e-01
NC_000962.3	10015	85814	0	A	T	0.012	-2.965953e+01	3.384514e+02	1.732097e+00	9.301822e-01
NC_000962.3	2286	86568	0	A	T	0.016	-8.624442e+01	2.342438e+02	1.718235e+00	7.127989e-01
NC_000962.3	58	87468	0	A	T	0.049	-1.533748e+02	3.135940e+02	1.728760e+00	6.248647e-01
NC_000962.3	8137	87845	0	A	T	0.013	7.425647e+01	4.061938e+02	1.726253e+00	8.549760e-01
NC_000962.3	8138	89204	0	A	T	0.013	7.425647e+01	4.061938e+02	1.726253e+00	8.549760e-01
NC_000962.3	4631	91644	0	A	T	0.037	-2.358249e+02	2.631263e+02	1.720855e+00	3.702939e-01
NC_000962.3	4081	92116	0	A	T	0.012	3.004766e+02	3.486379e+02	1.710981e+00	3.889286e-01
NC_000962.3	60	92199	0	A	T	0.473	4.518885e+01	1.355963e+02	1.713430e+00	7.389931e-01
NC_000962.3	14159	93144	0	A	T	0.019	-3.392097e+01	5.795140e+01	1.708600e+00	5.584271e-01
NC_000962.3	15785	93899	0	A	T	0.012	-6.500381e+01	2.733838e+02	1.727820e+00	8.120942e-01
NC_000962.3	5791	94344	0	A	T	0.118	4.016587e+01	1.670953e+02	1.727021e+00	8.100769e-01
NC_000962.3	61	94388	0	A	T	0.049	9.819960e+01	3.242368e+02	1.728813e+00	7.620434e-01
NC_000962.3	8139	94869	0	A	T	0.013	7.425647e+01	4.061938e+02	1.726253e+00	8.549760e-01
NC_000962.3	4082	95591	0	A	T	0.039	1.404356e+01	2.221205e+02	1.724239e+00	9.495974e-01
NC_000962.3	62	96894	0	A	T	0.047	2.751581e+02	1.917674e+02	1.722800e+00	1.515761e-01
NC_000962.3	10016	96900	0	A	T	0.012	-2.965953e+01	3.384514e+02	1.732097e+00	9.301822e-01
NC_000962.3	63	97350	0	A	T	0.047	1.111347e+02	2.198277e+02	1.720882e+00	6.132583e-01
NC_000962.3	4083	97388	0	A	T	0.016	7.120974e+01	3.818182e+02	1.728274e+00	8.520813e-01
NC_000962.3	4632	98069	0	A	T	0.037	-1.645793e+02	2.847966e+02	1.725488e+00	5.634454e-01
NC_000962.3	8963	100825	0	A	T	0.021	2.291161e+02	3.893467e+02	1.728291e+00	5.563267e-01
NC_000962.3	65	101539	0	A	T	0.045	-9.762879e+01	2.267476e+02	1.724371e+00	6.668606e-01
NC_000962.3	3224	101727	0	A	T	0.051	-9.283568e+01	2.005908e+02	1.726128e+00	6.435792e-01
NC_000962.3	6217	102188	0	A	T	0.030	1.316828e+02	2.816529e+02	1.735674e+00	6.401971e-01
NC_000962.3	4633	102304	0	A	T	0.037	-1.528128e+02	3.133423e+02	1.729031e+00	6.258565e-01
NC_000962.3	68	103756	0	A	T	0.052	9.879574e+01	8.820302e+01	1.700853e+00	2.628860e-01
NC_000962.3	3225	103879	0	A	T	0.067	-3.642186e+01	3.548238e+01	1.691045e+00	3.048629e-01
NC_000962.3	8140	104653	0	A	T	0.012	9.330127e+01	2.184956e+02	1.721986e+00	6.694398e-01
NC_000962.3	1961	104712	0	A	T	0.244	-4.810048e+01	3.842119e+01	1.701777e+00	2.108283e-01
NC_000962.3	4634	104785	0	A	T	0.017	3.813636e+01	1.602700e+02	1.720010e+00	8.119579e-01
NC_000962.3	1962	104838	0	A	T	0.069	-8.437571e+00	4.590782e+01	1.710630e+00	8.542047e-01
NC_000962.3	1963	104856	0	A	T	0.154	-1.854383e+01	4.409334e+01	1.716116e+00	6.741488e-01
NC_000962.3	19816	104936	0	A	T	0.024	5.843617e+01	5.066136e+01	1.700439e+00	2.489370e-01
NC_000962.3	69	104962	0	A	T	0.228	6.550579e+00	4.279801e+01	1.710785e+00	8.783769e-01
NC_000962.3	10420	104978	0	A	T	0.019	2.107393e+02	2.812843e+02	1.712150e+00	4.538735e-01
NC_000962.3	70	105045	0	A	T	0.240	-1.541376e+01	5.078956e+01	1.714041e+00	7.615718e-01
NC_000962.3	71	105139	0	A	T	0.047	-1.108550e+02	1.758863e+02	1.726754e+00	5.286349e-01
NC_000962.3	72	105736	0	A	T	0.054	-2.363523e+02	2.306015e+02	1.699507e+00	3.055883e-01
NC_000962.3	5794	105799	0	A	T	0.114	2.581748e+02	1.730343e+02	1.688827e+00	1.359370e-01
NC_000962.3	8141	106403	0	A	T	0.013	7.425647e+01	4.061938e+02	1.726253e+00	8.549760e-01
NC_000962.3	5795	107485	0	A	T	0.118	6.422997e+01	1.628690e+02	1.729012e+00	6.933774e-01
NC_000962.3	5796	107794	0	A	T	0.113	2.807564e+02	1.641127e+02	1.680984e+00	8.737183e-02
NC_000962.3	8964	108872	0	A	T	0.021	2.291161e+02	3.893467e+02	1.728291e+00	5.563267e-01
NC_000962.3	6218	113838	0	A	T	0.030	-2.237291e+02	2.459816e+02	1.733465e+00	3.632407e-01
NC_000962.3	73	116000	0	A	T	0.499	7.075869e+01	4.060601e+02	1.725898e+00	8.616916e-01
NC_000962.3	3227	117021	0	A	T	0.021	1.722422e+02	2.447139e+02	1.730461e+00	4.816549e-01
NC_000962.3	74	122109	0	A	T	0.476	-1.057145e+01	5.763436e+01	1.718585e+00	8.544957e-01
NC_000962.3	8966	122177	0	A	T	0.020	3.364067e+02	3.280435e+02	1.728046e+00	3.053261e-01
NC_000962.3	75	123454	0	A	T	0.049	1.887560e+02	2.880475e+02	1.730163e+00	5.123971e-01
NC_000962.3	1964	123493	0	A	T	0.013	1.343180e+02	3.571499e+02	1.725382e+00	7.069183e-01
NC_000962.3	76	123520	0	A	T	0.056	2.164779e+01	2.535500e+02	1.729742e+00	9.319738e-01
NC_000962.3	10422	126137	0	A	T	0.019	2.428397e+02	2.052221e+02	1.689835e+00	2.369119e-01
NC_000962.3	5684	126226	0	A	T	0.034	3.405895e+02	1.650364e+02	1.599672e+00	3.924755e-02
NC_000962.3	5253	126270	0	A	T	0.021	2.477721e+02	3.293312e+02	1.723611e+00	4.519810e-01
NC_000962.3	1965	127075	0	A	T	0.013	1.343180e+02	3.571499e+02	1.725382e+00	7.069183e-01
NC_000962.3	13998	128004	0	A	T	0.019	3.113371e+02	9.885592e+01	1.523786e+00	1.674345e-03
NC_000962.3	3228	128154	0	A	T	0.015	4.836261e+01	1.963197e+02	1.718143e+00	8.054542e-01
NC_000962.3	5254	129477	0	A	T	0.021	2.477721e+02	3.293312e+02	1.723611e+00	4.519810e-01
NC_000962.3	4635	130083	0	A	T	0.037	-6.841774e+01	2.869359e+02	1.725452e+00	8.115765e-01
NC_000962.3	2290	130227	0	A	T	0.096	3.111536e+01	1.319734e+02	1.719616e+00	8.136493e-01
NC_000962.3	10424	130864	0	A	T	0.021	1.849965e+02	2.631820e+02	1.718244e+00	4.822333e-01
NC_000962.3	5797	130997	0	A	T	0.114	1.533606e+02	1.655927e+02	1.691472e+00	3.545545e-01
NC_000962.3	78	131175	0	A	T	0.500	-1.736165e+01	3.214347e+02	1.707631e+00	9.569334e-01
NC_000962.3	79	132417	0	A	T	0.487	1.330972e+02	6.979074e+01	1.682375e+00	5.673526e-02
NC_000962.3	8142	133503	0	A	T	0.012	-9.145072e+01	2.540227e+02	1.724540e+00	7.188997e-01
NC_000962.3	80	133839	0	A	T	0.496	9.062825e+01	1.759793e+02	1.721296e+00	6.066473e-01
NC_000962.3	2291	133862	0	A	T	0.211	-2.734096e+01	1.425853e+02	1.721607e+00	8.479675e-01
NC_000962.3	81	135329	0	A	T	0.047	8.250726e+01	2.477535e+02	1.721831e+00	7.391732e-01
NC_000962.3	3229	135802	0	A	T	0.021	1.722422e+02	2.447139e+02	1.730461e+00	4.816549e-01
NC_000962.3	4088	137265	0	A	T	0.013	1.600882e+02	3.459090e+02	1.715075e+00	6.435841e-01
NC_000962.3	4089	137851	0	A	T	0.039	1.404356e+01	2.221205e+02	1.724239e+00	9.495974e-01
NC_000962.3	4636	138058	0	A	T	0.011	-1.631819e+02	2.083709e+02	1.716142e+00	4.336962e-01
NC_000962.3	8143	138497	0	A	T	0.013	7.425647e+01	4.061938e+02	1.726253e+00	8.549760e-01
NC_000962.3	82	139297	0	A	T	0.048	1.094524e+02	2.540597e+02	1.727326e+00	6.666772e-01
NC_000962.3	83	141623	0	A	T	0.047	1.659367e+02	2.399873e+02	1.719715e+00	4.894163e-01
NC_000962.3	8967	142311	0	A	T	0.021	4.117070e+02	3.588505e+02	1.726032e+00	2.514771e-01
NC_000962.3	17066	142368	0	A	T	0.018	-1.017512e+02	8.475210e+01	1.699242e+00	2.301413e-01
NC_000962.3	84	143207	0	A	T	0.056	-4.698074e+01	2.100851e+02	1.721763e+00	8.230835e-01
NC_000962.3	4637	143667	0	A	T	0.037	-1.298926e+02	2.238046e+02	1.724968e+00	5.617591e-01
NC_000962.3	3230	144024	0	A	T	0.021	1.722422e+02	2.447139e+02	1.730461e+00	4.816549e-01
NC_000962.3	4090	144390	0	A	T	0.016	7.120974e+01	3.818182e+02	1.728274e+00	8.520813e-01
NC_000962.3	8968	145837	0	A	T	0.021	2.291161e+02	3.893467e+02	1.728291e+00	5.563267e-01
NC_000962.3	87	146087	0	A	T	0.498	5.900989e+01	2.222495e+02	1.719545e+00	7.906584e-01
NC_000962.3	88	146236	0	A	T	0.047	1.659367e+02	2.399873e+02	1.719715e+00	4.894163e-01
NC_000962.3	5798	146737	0	A	T	0.090	3.717478e+01	1.044777e+02	1.713776e+00	7.220381e-01
NC_000962.3	10019	146985	0	A	T	0.012	-2.965953e+01	3.384514e+02	1.732097e+00	9.301822e-01
NC_000962.3	89	147262	0	A	T	0.049	-1.533748e+02	3.135940e+02	1.728760e+00	6.248647e-01
NC_000962.3	4091	147985	0	A	T	0.016	-4.855213e+01	3.744978e+02	1.729797e+00	8.968671e-01
NC_000962.3	2292	149323	0	A	T	0.129	-6.122114e+01	1.550932e+02	1.728288e+00	6.931030e-01
NC_000962.3	8969	149731	0	A	T	0.021	2.291161e+02	3.893467e+02	1.728291e+00	5.563267e-01
NC_000962.3	6534	150124	0	A	T	0.110	-1.056125e+02	5.470005e+01	1.642039e+00	5.373634e-02
NC_000962.3	1966	150888	0	A	T	0.149	1.304357e+00	1.977627e+01	1.706564e+00	9.474236e-01
NC_000962.3	1967	150890	0	A	T	0.226	3.570073e+00	2.197612e+01	1.713383e+00	8.709756e-01
NC_000962.3	23244	150896	0	A	T	0.094	-2.250633e+01	2.866122e+01	1.703333e+00	4.324519e-01
NC_000962.3	2294	154191	0	A	T	0.088	1.355088e+01	3.783339e+01	1.713250e+00	7.202739e-01
NC_000962.3	90	154283	0	A	T	0.494	8.738254e+01	1.070194e+02	1.710136e+00	4.143616e-01
NC_000962.3	10020	154811	0	A	T	0.011	5.626257e+01	2.789051e+02	1.726039e+00	8.401629e-01
NC_000962.3	4093	155293	0	A	T	0.015	-1.319955e+02	2.926056e+02	1.722559e+00	6.519920e-01
NC_000962.3	2295	157292	0	A	T	0.211	-8.527994e+01	1.287307e+02	1.729502e+00	5.077921e-01
NC_000962.3	8144	158791	0	A	T	0.013	7.425647e+01	4.061938e+02	1.726253e+00	8.549760e-01
NC_000962.3	8145	159798	0	A	T	0.014	-1.691908e+02	2.738357e+02	1.725643e+00	5.367820e-01
NC_000962.3	3231	160780	0	A	T	0.017	-1.568890e+02	1.754144e+02	1.731096e+00	3.712833e-01
NC_000962.3	8146	160926	0	A	T	0.012	-9.145072e+01	2.540227e+02	1.724540e+00	7.188997e-01
NC_000962.3	13999	161087	0	A	T	0.035	7.425902e+01	1.496845e+02	1.712566e+00	6.199076e-01
NC_000962.3	92	162152	0	A	T	0.057	-2.084317e+01	8.730182e+01	1.709613e+00	8.113394e-01
NC_000962.3	8147	162186	0	A	T	0.013	7.425647e+01	4.061938e+02	1.726253e+00	8.549760e-01
NC_000962.3	2296	162581	0	A	T	0.210	4.746300e+01	1.213580e+02	1.728616e+00	6.957898e-01
NC_000962.3	8148	163320	0	A	T	0.013	8.252750e+01	2.469403e+02	1.719885e+00	7.382839e-01
NC_000962.3	3232	163521	0	A	T	0.015	1.544022e+01	2.051299e+02	1.721364e+00	9.400114e-01
NC_000962.3	4094	163573	0	A	T	0.041	9.433582e+01	1.658689e+02	1.724383e+00	5.696355e-01
NC_000962.3	93	163705	0	A	T	0.047	2.059616e+02	1.988970e+02	1.725256e+00	3.006245e-01
NC_000962.3	4095	163866	0	A	T	0.013	1.600882e+02	3.459090e+02	1.715075e+00	6.435841e-01
NC_000962.3	4096	164222	0	A	T	0.013	1.600882e+02	3.459090e+02	1.715075e+00	6.435841e-01
NC_000962.3	5800	164676	0	A	T	0.117	8.225988e+01	1.614448e+02	1.726068e+00	6.104744e-01
NC_000962.3	7356	166925	0	A	T	0.015	2.813907e+02	2.615503e+02	1.700482e+00	2.821965e-01
NC_000962.3	8149	169362	0	A	T	0.012	-9.145072e+01	2.540227e+02	1.724540e+00	7.188997e-01
NC_000962.3	5801	169637	0	A	T	0.086	2.663130e+01	1.163854e+02	1.719731e+00	8.190459e-01
NC_000962.3	8150	170263	0	A	T	0.019	-2.548500e+01	2.262952e+02	1.725609e+00	9.103510e-01
NC_000962.3	8891	171457	0	A	T	0.010	-2.133301e+01	6.404256e+01	1.705514e+00	7.391089e-01
NC_000962.3	49620	171731	0	A	T	0.026	-1.204173e+01	4.487544e+01	1.704651e+00	7.884839e-01
NC_000962.3	38084	171735	0	A	T	0.061	1.718790e+01	4.251828e+01	1.714113e+00	6.860993e-01
NC_000962.3	14000	171743	0	A	T	0.085	-2.559055e+01	4.008239e+01	1.706306e+00	5.232972e-01
NC_000962.3	4097	174684	0	A	T	0.016	7.120974e+01	3.818182e+02	1.728274e+00	8.520813e-01
NC_000962.3	3233	176303	0	A	T	0.050	1.270630e+01	2.070282e+02	1.729786e+00	9.510705e-01
NC_000962.3	4638	177506	0	A	T	0.037	1.979041e+02	2.371608e+02	1.729753e+00	4.041724e-01
NC_000962.3	4098	177596	0	A	T	0.161	-1.512488e+02	1.607174e+02	1.709883e+00	3.468406e-01
NC_000962.3	94	177857	0	A	T	0.459	5.917791e+01	5.211456e+01	1.711337e+00	2.563663e-01
NC_000962.3	2298	178941	0	A	T	0.111	-2.273846e+01	1.276245e+02	1.718758e+00	8.586205e-01
NC_000962.3	4099	178946	0	A	T	0.162	-1.612256e+01	1.282882e+02	1.715576e+00	9.000095e-01
NC_000962.3	2299	180025	0	A	T	0.207	1.938164e+01	1.082571e+02	1.719728e+00	8.579402e-01
NC_000962.3	14001	182222	0	A	T	0.037	-1.797436e+02	1.593228e+02	1.732752e+00	2.594610e-01
NC_000962.3	95	182824	0	A	T	0.045	1.195237e+02	1.698207e+02	1.723229e+00	4.816726e-01
NC_000962.3	96	183091	0	A	T	0.040	3.911443e+02	1.214360e+02	1.690028e+00	1.309994e-03
NC_000962.3	14002	184461	0	A	T	0.036	-1.217464e+02	1.666695e+02	1.728999e+00	4.652407e-01
NC_000962.3	14003	184764	0	A	T	0.036	-2.140372e+02	1.485120e+02	1.733161e+00	1.497725e-01
NC_000962.3	5802	187226	0	A	T	0.086	4.131989e+01	1.220855e+02	1.718508e+00	7.350800e-01
NC_000962.3	5803	187420	0	A	T	0.118	5.986265e+01	1.659271e+02	1.724622e+00	7.183266e-01
NC_000962.3	4100	187738	0	A	T	0.016	7.120974e+01	3.818182e+02	1.728274e+00	8.520813e-01
NC_000962.3	4639	188506	0	A	T	0.012	2.358690e+02	2.151379e+02	1.747798e+00	2.731292e-01
NC_000962.3	97	188800	0	A	T	0.499	9.117838e+00	2.980892e+02	1.719309e+00	9.756032e-01
NC_000962.3	4640	188861	0	A	T	0.037	1.979041e+02	2.371608e+02	1.729753e+00	4.041724e-01
NC_000962.3	8151	190024	0	A	T	0.012	-9.145072e+01	2.540227e+02	1.724540e+00	7.188997e-01
NC_000962.3	8152	190149	0	A	T	0.013	7.425647e+01	4.061938e+02	1.726253e+00	8.549760e-01
NC_000962.3	98	190816	0	A	T	0.049	-1.533748e+02	3.135940e+02	1.728760e+00	6.248647e-01
NC_000962.3	100	194306	0	A	T	0.056	2.164779e+01	2.535500e+02	1.729742e+00	9.319738e-01
NC_000962.3	101	194681	0	A	T	0.472	1.603506e+02	1.116034e+02	1.723307e+00	1.510252e-01
NC_000962.3	102	195682	0	A	T	0.049	9.819960e+01	3.242368e+02	1.728813e+00	7.620434e-01
NC_000962.3	10426	195689	0	A	T	0.019	2.107393e+02	2.812843e+02	1.712150e+00	4.538735e-01
NC_000962.3	2300	196522	0	A	T	0.128	-1.817381e+02	1.371481e+02	1.715871e+00	1.853697e-01
NC_000962.3	2301	196588	0	A	T	0.052	2.142492e+02	1.416574e+02	1.671278e+00	1.306702e-01
NC_000962.3	103	196642	0	A	T	0.473	7.253246e+01	1.563913e+02	1.730921e+00	6.428791e-01
NC_000962.3	8153	197047	0	A	T	0.019	-1.210482e+02	1.938032e+02	1.712222e+00	5.323506e-01
NC_000962.3	4642	197782	0	A	T	0.037	-1.009557e+02	2.783827e+02	1.725438e+00	7.169262e-01
NC_000962.3	5255	198521	0	A	T	0.020	1.430420e+01	2.713977e+02	1.727472e+00	9.579748e-01
NC_000962.3	7358	198720	0	A	T	0.015	2.813907e+02	2.615503e+02	1.700482e+00	2.821965e-01
NC_000962.3	3236	198981	0	A	T	0.041	-1.301565e+01	3.997059e+01	1.710070e+00	7.447576e-01
NC_000962.3	105	199470	0	A	T	0.056	-1.266265e+01	2.284057e+02	1.727225e+00	9.557973e-01
NC_000962.3	2302	200154	0	A	T	0.094	1.915336e+01	1.172457e+02	1.718253e+00	8.702604e-01
NC_000962.3	10021	200746	0	A	T	0.012	-2.965953e+01	3.384514e+02	1.732097e+00	9.301822e-01
NC_000962.3	8154	201220	0	A	T	0.013	7.425647e+01	4.061938e+02	1.726253e+00	8.549760e-01
NC_000962.3	5804	202197	0	A	T	0.113	-2.140948e+01	9.687445e+01	1.711084e+00	8.251263e-01
NC_000962.3	106	203038	0	A	T	0.048	1.419914e-01	2.708455e+02	1.723429e+00	9.995818e-01
NC_000962.3	2303	203269	0	A	T	0.210	1.210353e+01	1.444121e+02	1.725144e+00	9.332188e-01
NC_000962.3	4643	203704	0	A	T	0.037	-1.645793e+02	2.847966e+02	1.725488e+00	5.634454e-01
NC_000962.3	107	204094	0	A	T	0.045	-9.762879e+01	2.267476e+02	1.724371e+00	6.668606e-01
NC_000962.3	4101	206232	0	A	T	0.012	-1.254464e+01	2.431960e+02	1.718217e+00	9.588696e-01
NC_000962.3	108	206339	0	A	T	0.496	-1.052324e+01	1.453530e+02	1.717041e+00	9.422967e-01
NC_000962.3	2304	207226	0	A	T	0.210	-4.773838e+01	1.421644e+02	1.723261e+00	7.370797e-01
NC_000962.3	10427	210624	0	A	T	0.024	8.265264e+00	1.757614e+02	1.725823e+00	9.625003e-01
NC_000962.3	2810	212244	0	A	T	0.023	-6.257957e+01	1.763123e+02	1.719629e+00	7.226967e-01
NC_000962.3	2305	212353	0	A	T	0.210	-1.136811e+02	1.444151e+02	1.723150e+00	4.313225e-01
NC_000962.3	110	213147	0	A	T	0.049	9.819960e+01	3.242368e+02	1.728813e+00	7.620434e-01
NC_000962.3	111	213281	0	A	T	0.049	9.819960e+01	3.242368e+02	1.728813e+00	7.620434e-01
NC_000962.3	112	217201	0	A	T	0.056	9.159683e+01	2.337026e+02	1.730342e+00	6.951704e-01
NC_000962.3	9827	218599	0	A	T	0.014	-9.689560e+01	8.972221e+01	1.721508e+00	2.803698e-01
NC_000962.3	3666	219105	0	A	T	0.018	2.533225e+01	1.147292e+02	1.719591e+00	8.252836e-01
NC_000962.3	4102	220050	0	A	T	0.161	-1.517168e+02	1.565075e+02	1.710554e+00	3.325360e-01
NC_000962.3	5805	222486	0	A	T	0.120	-1.178434e+01	1.144340e+02	1.716036e+00	9.179957e-01
NC_000962.3	114	222925	0	A	T	0.049	-2.692752e+02	2.288004e+02	1.726940e+00	2.394568e-01
NC_000962.3	115	223942	0	A	T	0.493	1.347462e+02	1.063190e+02	1.691886e+00	2.052539e-01
NC_000962.3	116	225323	0	A	T	0.489	-9.053908e+00	9.149622e+01	1.714007e+00	9.211905e-01
NC_000962.3	8971	225696	0	A	T	0.021	2.291161e+02	3.893467e+02	1.728291e+00	5.563267e-01
NC_000962.3	117	227098	0	A	T	0.496	2.601302e+01	1.545398e+02	1.717219e+00	8.663540e-01
NC_000962.3	10428	227781	0	A	T	0.019	3.239757e+02	2.990486e+02	1.706477e+00	2.788575e-01
NC_000962.3	118	230170	0	A	T	0.049	-1.533748e+02	3.135940e+02	1.728760e+00	6.248647e-01
NC_000962.3	119	230577	0	A	T	0.056	2.164779e+01	2.535500e+02	1.729742e+00	9.319738e-01
NC_000962.3	120	231114	0	A	T	0.477	1.820243e+01	1.499499e+02	1.717578e+00	9.034013e-01
NC_000962.3	3668	232361	0	A	T	0.018	5.526772e+01	1.223743e+02	1.723321e+00	6.516139e-01
NC_000962.3	4103	232574	0	A	T	0.041	-6.185764e+00	1.379982e+02	1.718772e+00	9.642539e-01
NC_000962.3	3237	234051	0	A	T	0.049	-1.013869e+02	1.327564e+02	1.714080e+00	4.451845e-01
NC_000962.3	4645	234160	0	A	T	0.037	-2.384051e+02	2.851923e+02	1.724724e+00	4.033437e-01
NC_000962.3	2306	234450	0	A	T	0.090	-1.558594e+02	9.696589e+01	1.761645e+00	1.082242e-01
NC_000962.3	121	234477	0	A	T	0.445	1.327130e+02	5.612294e+01	1.613400e+00	1.819572e-02
NC_000962.3	122	234497	0	A	T	0.497	1.145581e+02	1.221963e+02	1.700446e+00	3.486842e-01
NC_000962.3	4646	234682	0	A	T	0.011	1.591516e+01	2.442207e+02	1.726913e+00	9.480513e-01
NC_000962.3	4647	235521	0	A	T	0.011	-1.225195e+01	2.442696e+02	1.725598e+00	9.600048e-01
NC_000962.3	10023	236257	0	A	T	0.012	-2.965953e+01	3.384514e+02	1.732097e+00	9.301822e-01
NC_000962.3	6223	243118	0	A	T	0.030	1.316828e+02	2.816529e+02	1.735674e+00	6.401971e-01
NC_000962.3	6224	243535	0	A	T	0.030	1.316828e+02	2.816529e+02	1.735674e+00	6.401971e-01
NC_000962.3	10429	244599	0	A	T	0.020	1.424259e+02	2.560173e+02	1.719743e+00	5.780949e-01
NC_000962.3	6225	244911	0	A	T	0.030	-2.128497e+02	2.092507e+02	1.736170e+00	3.092531e-01
NC_000962.3	123	249522	0	A	T	0.052	6.875477e+01	1.233481e+02	1.713355e+00	5.773498e-01
NC_000962.3	10430	249975	0	A	T	0.019	2.142240e+01	2.385648e+02	1.718136e+00	9.284628e-01
NC_000962.3	4104	251468	0	A	T	0.016	7.120974e+01	3.818182e+02	1.728274e+00	8.520813e-01
NC_000962.3	124	251575	0	A	T	0.056	9.159683e+01	2.337026e+02	1.730342e+00	6.951704e-01
NC_000962.3	4105	252630	0	A	T	0.012	3.004766e+02	3.486379e+02	1.710981e+00	3.889286e-01
NC_000962.3	4106	257181	0	A	T	0.013	1.600882e+02	3.459090e+02	1.715075e+00	6.435841e-01
NC_000962.3	1970	258682	0	A	T	0.013	1.343180e+02	3.571499e+02	1.725382e+00	7.069183e-01
NC_000962.3	8975	259662	0	A	T	0.021	2.291161e+02	3.893467e+02	1.728291e+00	5.563267e-01
NC_000962.3	8156	260454	0	A	T	0.013	3.351825e+02	2.674334e+02	1.714578e+00	2.103169e-01
NC_000962.3	8976	261530	0	A	T	0.021	4.117070e+02	3.588505e+02	1.726032e+00	2.514771e-01
NC_000962.3	125	261869	0	A	T	0.495	2.767615e+01	1.168661e+02	1.710767e+00	8.128354e-01
NC_000962.3	126	262268	0	A	T	0.054	-1.453921e+02	2.172628e+02	1.708753e+00	5.034903e-01
NC_000962.3	2307	263534	0	A	T	0.015	-2.491454e+02	2.035919e+02	1.702946e+00	2.212747e-01
NC_000962.3	127	264129	0	A	T	0.049	-1.533748e+02	3.135940e+02	1.728760e+00	6.248647e-01
NC_000962.3	128	265554	0	A	T	0.494	-2.594278e+02	1.265817e+02	1.684469e+00	4.062010e-02
NC_000962.3	4107	265968	0	A	T	0.039	1.404356e+01	2.221205e+02	1.724239e+00	9.495974e-01
NC_000962.3	129	267751	0	A	T	0.049	9.819960e+01	3.242368e+02	1.728813e+00	7.620434e-01
NC_000962.3	130	270430	0	A	T	0.049	9.819960e+01	3.242368e+02	1.728813e+00	7.620434e-01
NC_000962.3	1971	271640	0	A	T	0.014	1.242610e+02	1.749769e+02	1.703275e+00	4.777378e-01
NC_000962.3	10431	272267	0	A	T	0.022	-8.766862e+01	1.569920e+02	1.711741e+00	5.766514e-01
NC_000962.3	10432	276500	0	A	T	0.020	1.424259e+02	2.560173e+02	1.719743e+00	5.780949e-01
NC_000962.3	131	278021	0	A	T	0.049	9.819960e+01	3.242368e+02	1.728813e+00	7.620434e-01
NC_000962.3	132	278681	0	A	T	0.498	1.591451e+02	3.077806e+02	1.725264e+00	6.051955e-01
NC_000962.3	10433	279468	0	A	T	0.021	1.849965e+02	2.631820e+02	1.718244e+00	4.822333e-01
NC_000962.3	4108	282063	0	A	T	0.013	1.600882e+02	3.459090e+02	1.715075e+00	6.435841e-01
NC_000962.3	3238	282188	0	A	T	0.029	1.474693e+02	1.298275e+02	1.695698e+00	2.562190e-01
NC_000962.3	134	282892	0	A	T	0.049	-1.533748e+02	3.135940e+02	1.728760e+00	6.248647e-01
NC_000962.3	2308	283614	0	A	T	0.387	-4.815294e+01	9.794179e+01	1.710387e+00	6.230531e-01
NC_000962.3	7362	284588	0	A	T	0.015	2.813907e+02	2.615503e+02	1.700482e+00	2.821965e-01
NC_000962.3	4109	284623	0	A	T	0.160	-3.148140e+01	1.386099e+02	1.718132e+00	8.203653e-01
NC_000962.3	136	285772	0	A	T	0.499	3.646136e+02	3.775364e+02	1.717227e+00	3.343436e-01
NC_000962.3	137	285871	0	A	T	0.421	3.005229e+01	5.477295e+01	1.704737e+00	5.833285e-01
NC_000962.3	10434	286723	0	A	T	0.019	2.107393e+02	2.812843e+02	1.712150e+00	4.538735e-01
NC_000962.3	6228	287904	0	A	T	0.030	-1.771630e+02	2.021581e+02	1.723019e+00	3.810015e-01
NC_000962.3	138	288260	0	A	T	0.045	-9.762879e+01	2.267476e+02	1.724371e+00	6.668606e-01
NC_000962.3	10024	288278	0	A	T	0.012	-2.965953e+01	3.384514e+02	1.732097e+00	9.301822e-01
NC_000962.3	10025	289108	0	A	T	0.012	-2.965953e+01	3.384514e+02	1.732097e+00	9.301822e-01
NC_000962.3	15788	291187	0	A	T	0.011	-1.268484e+02	2.470298e+02	1.727251e+00	6.076953e-01
NC_000962.3	139	293629	0	A	T	0.219	-1.808155e+02	1.131302e+02	1.703973e+00	1.102271e-01
NC_000962.3	2309	293705	0	A	T	0.213	-6.316508e+01	1.222040e+02	1.715270e+00	6.053287e-01
NC_000962.3	14004	294586	0	A	T	0.033	1.591687e+02	1.617164e+02	1.699896e+00	3.251830e-01
NC_000962.3	4648	295423	0	A	T	0.037	-1.528128e+02	3.133423e+02	1.729031e+00	6.258565e-01
NC_000962.3	8157	295612	0	A	T	0.013	7.425647e+01	4.061938e+02	1.726253e+00	8.549760e-01
NC_000962.3	2310	295648	0	A	T	0.050	3.223266e+02	1.465681e+02	1.628761e+00	2.804710e-02
NC_000962.3	6229	295917	0	A	T	0.030	1.316828e+02	2.816529e+02	1.735674e+00	6.401971e-01
NC_000962.3	140	296312	0	A	T	0.046	-1.952820e+02	1.908209e+02	1.734263e+00	3.063246e-01
NC_000962.3	4649	296325	0	A	T	0.038	2.211128e+02	2.602348e+02	1.735834e+00	3.956713e-01
NC_000962.3	8978	297180	0	A	T	0.020	1.803873e+02	3.009030e+02	1.718735e+00	5.489559e-01
NC_000962.3	6230	302660	0	A	T	0.030	1.316828e+02	2.816529e+02	1.735674e+00	6.401971e-01
NC_000962.3	4110	304679	0	A	T	0.016	1.915781e+02	3.116453e+02	1.715103e+00	5.388429e-01
NC_000962.3	141	304923	0	A	T	0.219	-1.710591e+02	1.234086e+02	1.696507e+00	1.659546e-01
NC_000962.3	142	305188	0	A	T	0.049	9.819960e+01	3.242368e+02	1.728813e+00	7.620434e-01
NC_000962.3	23920	305362	0	A	T	0.014	3.421537e+02	9.939580e+01	1.529470e+00	5.955423e-04
NC_000962.3	1972	305984	0	A	T	0.012	2.269015e+02	2.556726e+02	1.702359e+00	3.749951e-01
NC_000962.3	1973	306365	0	A	T	0.013	1.343180e+02	3.571499e+02	1.725382e+00	7.069183e-01
NC_000962.3	10028	306487	0	A	T	0.012	-2.965953e+01	3.384514e+02	1.732097e+00	9.301822e-01
NC_000962.3	4651	306833	0	A	T	0.032	-1.508273e+02	1.012199e+02	1.719533e+00	1.364485e-01
NC_000962.3	8158	309768	0	A	T	0.012	-9.145072e+01	2.540227e+02	1.724540e+00	7.188997e-01
NC_000962.3	143	310973	0	A	T	0.494	-2.365859e+02	1.228863e+02	1.683472e+00	5.442304e-02
NC_000962.3	5810	311029	0	A	T	0.085	-2.279645e+01	1.161115e+02	1.729592e+00	8.443815e-01
NC_000962.3	8979	311238	0	A	T	0.021	2.291161e+02	3.893467e+02	1.728291e+00	5.563267e-01
NC_000962.3	144	311613	0	A	T	0.499	-3.351658e+02	2.642578e+02	1.715527e+00	2.049139e-01
NC_000962.3	2311	312940	0	A	T	0.055	-9.748620e+00	1.284192e+02	1.722725e+00	9.395007e-01
NC_000962.3	2312	316129	0	A	T	0.209	-1.392168e+02	1.226460e+02	1.724401e+00	2.565440e-01
NC_000962.3	8159	317087	0	A	T	0.012	-9.145072e+01	2.540227e+02	1.724540e+00	7.188997e-01
NC_000962.3	4111	320038	0	A	T	0.016	-4.855213e+01	3.744978e+02	1.729797e+00	8.968671e-01
NC_000962.3	2313	321850	0	A	T	0.015	-2.505622e+02	2.057137e+02	1.710540e+00	2.234458e-01
NC_000962.3	2314	324138	0	A	T	0.016	-8.624442e+01	2.342438e+02	1.718235e+00	7.127989e-01
NC_000962.3	145	325505	0	A	T	0.056	2.164779e+01	2.535500e+02	1.729742e+00	9.319738e-01
NC_000962.3	6231	326039	0	A	T	0.030	1.316828e+02	2.816529e+02	1.735674e+00	6.401971e-01
NC_000962.3	2315	327897	0	A	T	0.127	-1.804356e+02	1.340138e+02	1.720247e+00	1.784163e-01
NC_000962.3	4112	328641	0	A	T	0.016	-4.855213e+01	3.744978e+02	1.729797e+00	8.968671e-01
NC_000962.3	10435	329826	0	A	T	0.022	-2.300494e+02	1.699958e+02	1.709115e+00	1.762127e-01
NC_000962.3	10436	331330	0	A	T	0.019	3.239757e+02	2.990486e+02	1.706477e+00	2.788575e-01
NC_000962.3	4653	332632	0	A	T	0.037	-1.528128e+02	3.133423e+02	1.729031e+00	6.258565e-01
NC_000962.3	14006	332916	0	A	T	0.042	-6.610435e+01	9.110059e+01	1.708198e+00	4.682064e-01
NC_000962.3	14007	332951	0	A	T	0.040	-4.868342e+01	1.161160e+02	1.710768e+00	6.750934e-01
NC_000962.3	8982	332981	0	A	T	0.021	2.291161e+02	3.893467e+02	1.728291e+00	5.563267e-01
NC_000962.3	2316	333218	0	A	T	0.053	1.626403e+02	1.484896e+02	1.689586e+00	2.735949e-01
NC_000962.3	14008	333406	0	A	T	0.039	-7.835510e+01	1.475463e+02	1.720508e+00	5.954742e-01
NC_000962.3	36825	333673	0	A	T	0.049	5.104952e+01	3.315816e+01	1.675683e+00	1.239137e-01
NC_000962.3	37148	333718	0	A	T	0.024	2.795098e+01	4.620801e+01	1.701003e+00	5.453575e-01
NC_000962.3	43355	333803	0	A	T	0.017	-2.320319e+00	1.511763e+02	1.715196e+00	9.877566e-01
NC_000962.3	19086	333892	0	A	T	0.353	-3.601044e+01	2.990795e+01	1.657637e+00	2.287983e-01
NC_000962.3	44807	333904	0	A	T	0.028	-1.131905e+02	7.921901e+01	1.683131e+00	1.533000e-01
NC_000962.3	36828	334616	0	A	T	0.071	-1.357440e+00	2.623603e+01	1.705133e+00	9.587444e-01
NC_000962.3	3674	334641	0	A	T	0.273	-3.744596e+01	2.320856e+01	1.666537e+00	1.068951e-01
NC_000962.3	3675	334654	0	A	T	0.208	-3.651288e+01	2.247901e+01	1.718492e+00	1.045588e-01
NC_000962.3	3974	334677	0	A	T	0.136	8.625427e+00	2.517512e+01	1.714082e+00	7.319434e-01
NC_000962.3	8717	334724	0	A	T	0.116	-7.066839e+00	2.684349e+01	1.710970e+00	7.923924e-01
NC_000962.3	151	334751	0	A	T	0.335	9.853637e+00	2.369901e+01	1.715531e+00	6.776396e-01
NC_000962.3	153	334769	0	A	T	0.016	9.009795e+01	5.507294e+01	1.677763e+00	1.020936e-01
NC_000962.3	156	334791	0	A	T	0.247	7.515086e-01	1.822920e+01	1.706263e+00	9.671226e-01
NC_000962.3	3556	334806	0	A	T	0.065	-9.315223e+00	3.022534e+01	1.701122e+00	7.579866e-01
NC_000962.3	3557	334815	0	A	T	0.037	-4.751489e+01	4.151221e+01	1.702959e+00	2.525913e-01
NC_000962.3	37932	335152	0	A	T	0.016	7.589728e+01	6.128595e+01	1.709520e+00	2.157930e-01
NC_000962.3	37933	335173	0	A	T	0.023	-5.888306e+01	4.247632e+01	1.702514e+00	1.659129e-01
NC_000962.3	37934	335177	0	A	T	0.018	-8.015875e+01	4.805818e+01	1.700609e+00	9.557268e-02
NC_000962.3	44558	335245	0	A	T	0.014	-8.143394e+01	5.335937e+01	1.719380e+00	1.272247e-01
NC_000962.3	36836	335521	0	A	T	0.021	5.433596e+01	4.650982e+01	1.700902e+00	2.429186e-01
NC_000962.3	36837	335525	0	A	T	0.040	2.062962e+01	3.488741e+01	1.712924e+00	5.544118e-01
NC_000962.3	47434	335642	0	A	T	0.011	-3.395562e+01	5.977841e+01	1.695645e+00	5.701190e-01
NC_000962.3	36842	335669	0	A	T	0.050	3.216438e+00	3.672837e+01	1.714134e+00	9.302294e-01
NC_000962.3	36845	335762	0	A	T	0.144	3.112167e+01	2.225905e+01	1.702851e+00	1.623107e-01
NC_000962.3	37397	335804	0	A	T	0.017	8.102841e+01	5.016115e+01	1.679974e+00	1.064817e-01
NC_000962.3	37641	335837	0	A	T	0.030	4.744456e+01	4.984556e+01	1.696650e+00	3.413645e-01
NC_000962.3	48022	335855	0	A	T	0.018	3.799505e+01	6.532204e+01	1.704309e+00	5.609010e-01
NC_000962.3	7742	335885	0	A	T	0.141	-9.824067e+00	2.673483e+01	1.709510e+00	7.133350e-01
NC_000962.3	3976	335906	0	A	T	0.201	1.248865e+01	2.670439e+01	1.717095e+00	6.401063e-01
NC_000962.3	3558	335956	0	A	T	0.020	-2.420887e+01	5.899388e+01	1.717197e+00	6.816096e-01
NC_000962.3	159	335971	0	A	T	0.253	-2.532447e+01	2.695572e+01	1.704542e+00	3.476617e-01
NC_000962.3	160	336005	0	A	T	0.167	-1.963638e+01	2.574807e+01	1.704376e+00	4.458234e-01
NC_000962.3	14706	336113	0	A	T	0.030	-9.252051e+00	6.484656e+01	1.712907e+00	8.865688e-01
NC_000962.3	4114	336191	0	A	T	0.158	-4.948568e+01	8.647612e+01	1.698603e+00	5.672565e-01
NC_000962.3	8896	336257	0	A	T	0.023	-1.737485e+02	7.573954e+01	1.723418e+00	2.195229e-02
NC_000962.3	3242	336332	0	A	T	0.122	2.206121e+01	2.750394e+01	1.710810e+00	4.226395e-01
NC_000962.3	1975	336344	0	A	T	0.203	-1.598148e+01	2.347616e+01	1.721824e+00	4.961519e-01
NC_000962.3	165	336357	0	A	T	0.018	-3.040951e+01	5.026383e+01	1.704098e+00	5.452889e-01
NC_000962.3	18713	336406	0	A	T	0.011	-5.089486e+01	5.828409e+01	1.711380e+00	3.827087e-01
NC_000962.3	169	336423	0	A	T	0.394	-3.294574e+01	2.602334e+01	1.723290e+00	2.057435e-01
NC_000962.3	26593	336439	0	A	T	0.115	-6.787123e+01	2.488909e+01	1.630478e+00	6.480681e-03
NC_000962.3	23544	336443	0	A	T	0.110	-8.087160e+01	2.518742e+01	1.622363e+00	1.356986e-03
NC_000962.3	26594	336459	0	A	T	0.018	-5.287376e+00	5.841011e+01	1.714567e+00	9.278871e-01
NC_000962.3	173	336480	0	A	T	0.417	-2.475887e+01	2.917234e+01	1.713263e+00	3.962029e-01
NC_000962.3	174	336504	0	A	T	0.474	2.016318e+01	5.245791e+01	1.715175e+00	7.007697e-01
NC_000962.3	10971	336535	0	A	T	0.043	1.257568e+01	4.097070e+01	1.709113e+00	7.589371e-01
NC_000962.3	10972	336538	0	A	T	0.041	1.439539e+01	4.195393e+01	1.710643e+00	7.315623e-01
NC_000962.3	10973	336546	0	A	T	0.037	-6.645098e+00	4.452254e+01	1.719033e+00	8.813782e-01
NC_000962.3	177	336560	0	A	T	0.357	6.280041e+01	2.207569e+01	1.673295e+00	4.515853e-03
NC_000962.3	178	336590	0	A	T	0.439	-3.116086e+01	3.599273e+01	1.714134e+00	3.867891e-01
NC_000962.3	37401	336728	0	A	T	0.074	-5.304196e+01	3.199796e+01	1.695591e+00	9.763268e-02
NC_000962.3	36855	336801	0	A	T	0.049	-7.869921e+00	3.163813e+01	1.705261e+00	8.035961e-01
NC_000962.3	61565	337080	0	A	T	0.015	1.391528e+02	1.043390e+02	1.703025e+00	1.825550e-01
NC_000962.3	4657	337482	0	A	T	0.037	3.964960e+01	2.026790e+02	1.717616e+00	8.449331e-01
NC_000962.3	37404	337849	0	A	T	0.011	-3.623397e+01	7.355848e+01	1.708736e+00	6.223897e-01
NC_000962.3	37405	337863	0	A	T	0.028	-3.744792e-01	4.742006e+01	1.715419e+00	9.937004e-01
NC_000962.3	36858	337959	0	A	T	0.277	1.361249e+01	2.721903e+01	1.730956e+00	6.170852e-01
NC_000962.3	36859	338020	0	A	T	0.302	-6.989184e+00	3.190858e+01	1.705213e+00	8.266560e-01
NC_000962.3	4115	338100	0	A	T	0.330	-3.562931e+01	3.288695e+01	1.667639e+00	2.788429e-01
NC_000962.3	44009	338338	0	A	T	0.011	5.261002e+01	7.315642e+01	1.728929e+00	4.721849e-01
NC_000962.3	43579	338415	0	A	T	0.020	-1.492614e+01	4.498154e+01	1.710178e+00	7.400740e-01
NC_000962.3	37168	338453	0	A	T	0.183	1.004665e+01	2.479304e+01	1.719479e+00	6.853839e-01
NC_000962.3	38091	338553	0	A	T	0.011	2.053738e+01	6.479906e+01	1.697588e+00	7.513418e-01
NC_000962.3	37941	338618	0	A	T	0.036	-2.990448e+00	4.615021e+01	1.712637e+00	9.483449e-01
NC_000962.3	2321	338648	0	A	T	0.112	-8.828089e-01	2.769442e+01	1.714383e+00	9.745753e-01
NC_000962.3	180	338669	0	A	T	0.139	2.653805e+00	2.689146e+01	1.716963e+00	9.214034e-01
NC_000962.3	183	338719	0	A	T	0.045	-3.589228e+00	4.616824e+01	1.713499e+00	9.380453e-01
NC_000962.3	184	338844	0	A	T	0.298	-1.239176e+01	2.908835e+01	1.710408e+00	6.701773e-01
NC_000962.3	185	338876	0	A	T	0.350	-4.075155e+01	2.725420e+01	1.709176e+00	1.351015e-01
NC_000962.3	186	338903	0	A	T	0.376	-1.747392e+01	3.293520e+01	1.705566e+00	5.958206e-01
NC_000962.3	8988	338984	0	A	T	0.012	-3.564848e+01	9.535639e+01	1.706895e+00	7.085825e-01
NC_000962.3	10031	338990	0	A	T	0.013	1.406674e+02	1.592615e+02	1.720723e+00	3.772699e-01
NC_000962.3	3247	339095	0	A	T	0.020	5.122655e+01	5.597892e+01	1.707191e+00	3.603113e-01
NC_000962.3	188	340132	0	A	T	0.073	5.681882e+01	7.331680e+01	1.723371e+00	4.384982e-01
NC_000962.3	189	340372	0	A	T	0.435	-5.987555e+01	1.272013e+02	1.712495e+00	6.379254e-01
NC_000962.3	190	342146	0	A	T	0.056	2.164779e+01	2.535500e+02	1.729742e+00	9.319738e-01
NC_000962.3	5813	342340	0	A	T	0.113	2.104125e+02	1.670792e+02	1.695712e+00	2.081332e-01
NC_000962.3	8989	345694	0	A	T	0.021	2.291161e+02	3.893467e+02	1.728291e+00	5.563267e-01
NC_000962.3	4658	345697	0	A	T	0.037	-6.841774e+01	2.869359e+02	1.725452e+00	8.115765e-01
NC_000962.3	192	346275	0	A	T	0.498	-2.950995e+02	3.018269e+02	1.731588e+00	3.284041e-01
NC_000962.3	10437	347710	0	A	T	0.019	2.107393e+02	2.812843e+02	1.712150e+00	4.538735e-01
NC_000962.3	6232	347829	0	A	T	0.024	1.684791e+02	1.471311e+02	1.707192e+00	2.523864e-01
NC_000962.3	8991	352446	0	A	T	0.021	2.291161e+02	3.893467e+02	1.728291e+00	5.563267e-01
NC_000962.3	193	353309	0	A	T	0.049	-1.729727e+01	2.812133e+02	1.726026e+00	9.509632e-01
NC_000962.3	194	353365	0	A	T	0.049	-1.729727e+01	2.812133e+02	1.726026e+00	9.509632e-01
NC_000962.3	195	356528	0	A	T	0.499	2.981924e+02	3.626546e+02	1.725333e+00	4.110902e-01
NC_000962.3	8160	361362	0	A	T	0.019	-1.210482e+02	1.938032e+02	1.712222e+00	5.323506e-01
NC_000962.3	22392	361805	0	A	T	0.013	-8.160103e+01	1.525974e+02	1.712263e+00	5.929186e-01
NC_000962.3	13855	362667	0	A	T	0.014	-5.117046e+01	1.599324e+02	1.712218e+00	7.490586e-01
NC_000962.3	4659	363279	0	A	T	0.037	-6.841774e+01	2.869359e+02	1.725452e+00	8.115765e-01
NC_000962.3	196	363464	0	A	T	0.049	9.132313e+01	2.371705e+02	1.718317e+00	7.002631e-01
NC_000962.3	2821	364499	0	A	T	0.035	1.947776e+02	1.356527e+02	1.635350e+00	1.512908e-01
NC_000962.3	197	364854	0	A	T	0.046	2.148471e+01	2.252719e+02	1.724358e+00	9.240342e-01
NC_000962.3	10438	367231	0	A	T	0.019	3.239757e+02	2.990486e+02	1.706477e+00	2.788575e-01
NC_000962.3	10032	367707	0	A	T	0.011	7.508741e+01	2.383597e+02	1.719374e+00	7.528005e-01
NC_000962.3	5687	368651	0	A	T	0.013	4.842917e+01	7.670743e+01	1.699604e+00	5.279263e-01
NC_000962.3	4660	372289	0	A	T	0.012	-6.211612e+01	2.037428e+02	1.721181e+00	7.605114e-01
NC_000962.3	199	372913	0	A	T	0.220	-1.987269e+02	9.876609e+01	1.691828e+00	4.442142e-02
NC_000962.3	200	373283	0	A	T	0.496	2.930504e+01	1.201683e+02	1.712503e+00	8.073737e-01
NC_000962.3	61485	373372	0	A	T	0.013	4.476050e+01	5.651249e+01	1.699073e+00	4.284823e-01
NC_000962.3	201	374353	0	A	T	0.045	7.899686e+01	2.115452e+02	1.726555e+00	7.088927e-01
NC_000962.3	202	376774	0	A	T	0.419	-8.843639e+01	6.140737e+01	1.743862e+00	1.500698e-01
NC_000962.3	203	377014	0	A	T	0.045	5.918413e+01	1.917998e+02	1.724411e+00	7.576976e-01
NC_000962.3	204	379528	0	A	T	0.049	9.819960e+01	3.242368e+02	1.728813e+00	7.620434e-01
NC_000962.3	4117	382984	0	A	T	0.016	-4.855213e+01	3.744978e+02	1.729797e+00	8.968671e-01
NC_000962.3	206	383716	0	A	T	0.047	1.031234e+02	1.592673e+02	1.710078e+00	5.174345e-01
NC_000962.3	207	384380	0	A	T	0.498	3.277071e+01	2.668564e+02	1.718893e+00	9.022828e-01
NC_000962.3	8161	385855	0	A	T	0.012	-9.145072e+01	2.540227e+02	1.724540e+00	7.188997e-01
NC_000962.3	5815	386013	0	A	T	0.112	2.465896e+02	1.272167e+02	1.682318e+00	5.280371e-02
NC_000962.3	208	386432	0	A	T	0.498	3.949626e+02	1.717760e+02	1.676130e+00	2.165085e-02
NC_000962.3	8994	386707	0	A	T	0.020	3.364067e+02	3.280435e+02	1.728046e+00	3.053261e-01
NC_000962.3	5816	386935	0	A	T	0.118	5.986265e+01	1.659271e+02	1.724622e+00	7.183266e-01
NC_000962.3	2326	387353	0	A	T	0.130	2.299062e+01	1.399089e+02	1.724083e+00	8.695010e-01
NC_000962.3	1984	389038	0	A	T	0.013	1.343180e+02	3.571499e+02	1.725382e+00	7.069183e-01
NC_000962.3	209	390828	0	A	T	0.498	1.597681e+02	1.724463e+02	1.723210e+00	3.543732e-01
NC_000962.3	210	391853	0	A	T	0.206	-3.349546e+01	6.597299e+01	1.707438e+00	6.117419e-01
NC_000962.3	211	392261	0	A	T	0.055	-8.634165e+01	1.636657e+02	1.721799e+00	5.979050e-01
NC_000962.3	4661	393623	0	A	T	0.012	-2.843356e+01	2.486895e+02	1.725576e+00	9.089915e-01
NC_000962.3	8162	393780	0	A	T	0.019	-2.548500e+01	2.262952e+02	1.725609e+00	9.103510e-01
NC_000962.3	4662	394001	0	A	T	0.037	-1.645793e+02	2.847966e+02	1.725488e+00	5.634454e-01
NC_000962.3	10442	394897	0	A	T	0.019	3.239757e+02	2.990486e+02	1.706477e+00	2.788575e-01
NC_000962.3	8995	396198	0	A	T	0.021	2.291161e+02	3.893467e+02	1.728291e+00	5.563267e-01
NC_000962.3	212	396199	0	A	T	0.054	-2.363523e+02	2.306015e+02	1.699507e+00	3.055883e-01
NC_000962.3	4118	397275	0	A	T	0.157	6.910984e+00	8.929560e+01	1.716762e+00	9.383220e-01
NC_000962.3	14011	398116	0	A	T	0.034	1.083070e+02	1.701999e+02	1.709741e+00	5.246622e-01
NC_000962.3	3682	401678	0	A	T	0.036	5.863579e+01	5.384222e+01	1.703477e+00	2.763481e-01
NC_000962.3	2327	403364	0	A	T	0.129	3.020274e+01	1.484684e+02	1.724638e+00	8.388326e-01
NC_000962.3	2328	403920	0	A	T	0.130	5.761832e+01	1.471468e+02	1.728173e+00	6.954416e-01
NC_000962.3	213	403980	0	A	T	0.498	1.445615e+02	3.380265e+02	1.728044e+00	6.689691e-01
NC_000962.3	2329	404003	0	A	T	0.015	-1.925035e+01	1.838651e+02	1.719364e+00	9.166319e-01
NC_000962.3	214	404326	0	A	T	0.472	-1.265824e+02	1.345449e+02	1.736779e+00	3.469773e-01
NC_000962.3	15794	405439	0	A	T	0.012	6.703800e+01	2.759618e+02	1.730998e+00	8.081030e-01
NC_000962.3	4119	405750	0	A	T	0.016	7.120974e+01	3.818182e+02	1.728274e+00	8.520813e-01
NC_000962.3	2330	408723	0	A	T	0.210	2.785247e+01	1.315605e+02	1.724316e+00	8.323686e-01
NC_000962.3	4663	409569	0	A	T	0.037	-2.384051e+02	2.851923e+02	1.724724e+00	4.033437e-01
NC_000962.3	8996	409940	0	A	T	0.020	-2.716805e+02	2.357629e+02	1.749904e+00	2.493966e-01
NC_000962.3	4120	411803	0	A	T	0.013	1.600882e+02	3.459090e+02	1.715075e+00	6.435841e-01
NC_000962.3	216	414486	0	A	T	0.497	1.045273e+02	2.614858e+02	1.725691e+00	6.894128e-01
NC_000962.3	217	420008	0	A	T	0.499	-4.635766e+01	5.250725e+02	1.726969e+00	9.296617e-01
NC_000962.3	218	424321	0	A	T	0.499	-2.958398e+01	2.651389e+02	1.708750e+00	9.111748e-01
NC_000962.3	219	424981	0	A	T	0.049	-2.901938e+02	2.367878e+02	1.723029e+00	2.205986e-01
NC_000962.3	38096	425337	0	A	T	0.011	-2.347280e+01	6.100467e+01	1.703203e+00	7.004722e-01
NC_000962.3	2331	425342	0	A	T	0.085	4.671907e-01	3.287375e+01	1.712765e+00	9.886634e-01
NC_000962.3	38097	425344	0	A	T	0.062	-1.810219e+01	3.369617e+01	1.712211e+00	5.912115e-01
NC_000962.3	220	425871	0	A	T	0.016	1.359582e+02	1.456642e+02	1.704843e+00	3.508083e-01
NC_000962.3	44820	426428	0	A	T	0.014	1.572115e+01	7.646623e+01	1.712537e+00	8.371395e-01
NC_000962.3	48482	426462	0	A	T	0.014	-3.774502e+00	6.632433e+01	1.706691e+00	9.546261e-01
NC_000962.3	38409	427359	0	A	T	0.050	3.794060e+01	2.908897e+01	1.719258e+00	1.923703e-01
NC_000962.3	223	428698	0	A	T	0.055	5.036853e+01	2.141691e+02	1.728140e+00	8.141062e-01
NC_000962.3	5819	428840	0	A	T	0.112	9.404427e+01	1.058454e+02	1.688657e+00	3.744374e-01
NC_000962.3	8163	429500	0	A	T	0.011	3.006429e+02	1.560259e+02	1.737965e+00	5.421859e-02
NC_000962.3	5820	430756	0	A	T	0.117	1.103223e+02	1.608260e+02	1.723583e+00	4.928558e-01
NC_000962.3	224	432536	0	A	T	0.046	2.148471e+01	2.252719e+02	1.724358e+00	9.240342e-01
NC_000962.3	8999	432591	0	A	T	0.021	2.291161e+02	3.893467e+02	1.728291e+00	5.563267e-01
NC_000962.3	5259	433522	0	A	T	0.021	2.477721e+02	3.293312e+02	1.723611e+00	4.519810e-01
NC_000962.3	4126	435181	0	A	T	0.013	1.600882e+02	3.459090e+02	1.715075e+00	6.435841e-01
NC_000962.3	5821	435190	0	A	T	0.118	-4.629300e+01	1.596395e+02	1.723801e+00	7.718755e-01
NC_000962.3	4127	436137	0	A	T	0.013	1.600882e+02	3.459090e+02	1.715075e+00	6.435841e-01
NC_000962.3	9000	436350	0	A	T	0.021	2.291161e+02	3.893467e+02	1.728291e+00	5.563267e-01
NC_000962.3	5822	438158	0	A	T	0.112	2.166991e+02	1.395590e+02	1.689016e+00	1.207350e-01
NC_000962.3	4128	440099	0	A	T	0.012	3.004766e+02	3.486379e+02	1.710981e+00	3.889286e-01
NC_000962.3	14012	440560	0	A	T	0.034	1.083070e+02	1.701999e+02	1.709741e+00	5.246622e-01
NC_000962.3	5690	440819	0	A	T	0.034	3.405895e+02	1.650364e+02	1.599672e+00	3.924755e-02
NC_000962.3	225	441823	0	A	T	0.048	1.419914e-01	2.708455e+02	1.723429e+00	9.995818e-01
NC_000962.3	4669	443193	0	A	T	0.037	1.083755e+02	2.247032e+02	1.728884e+00	6.296727e-01
NC_000962.3	5823	443277	0	A	T	0.118	-7.619583e+01	1.349680e+02	1.719659e+00	5.724817e-01
NC_000962.3	4670	443715	0	A	T	0.037	-1.920587e+02	2.025235e+02	1.727471e+00	3.431438e-01
NC_000962.3	2333	444351	0	A	T	0.211	-1.171602e+02	1.475819e+02	1.724990e+00	4.274224e-01
NC_000962.3	226	445780	0	A	T	0.056	2.164779e+01	2.535500e+02	1.729742e+00	9.319738e-01
NC_000962.3	5824	446165	0	A	T	0.118	-2.697968e+01	1.580500e+02	1.723949e+00	8.644842e-01
NC_000962.3	8168	447698	0	A	T	0.013	6.031526e+01	3.168927e+02	1.723471e+00	8.490784e-01
NC_000962.3	5825	448266	0	A	T	0.084	7.836547e+00	1.190332e+02	1.724297e+00	9.475196e-01
NC_000962.3	10444	450640	0	A	T	0.026	2.055326e+01	1.250085e+02	1.721306e+00	8.694308e-01
NC_000962.3	2334	453367	0	A	T	0.044	1.914158e+01	4.238889e+01	1.711577e+00	6.516557e-01
NC_000962.3	6235	453780	0	A	T	0.030	-2.442764e+02	1.702434e+02	1.735738e+00	1.515725e-01
NC_000962.3	5826	454167	0	A	T	0.119	-2.052893e+02	1.258481e+02	1.754458e+00	1.030872e-01
NC_000962.3	227	454295	0	A	T	0.370	-8.428489e+01	5.875695e+01	1.742877e+00	1.516863e-01
NC_000962.3	228	454333	0	A	T	0.053	-1.863946e+02	1.242676e+02	1.675667e+00	1.338782e-01
NC_000962.3	5827	456281	0	A	T	0.114	2.581748e+02	1.730343e+02	1.688827e+00	1.359370e-01
NC_000962.3	229	456594	0	A	T	0.048	2.967940e+02	1.700236e+02	1.708629e+00	8.112247e-02
NC_000962.3	5260	457073	0	A	T	0.021	2.477721e+02	3.293312e+02	1.723611e+00	4.519810e-01
NC_000962.3	5828	457326	0	A	T	0.085	-3.030602e+01	1.144438e+02	1.730763e+00	7.911979e-01
NC_000962.3	15803	457402	0	A	T	0.012	-6.721758e+01	2.897587e+02	1.729023e+00	8.165928e-01
NC_000962.3	230	457452	0	A	T	0.438	-2.281897e+01	1.568961e+02	1.722395e+00	8.843867e-01
NC_000962.3	231	459399	0	A	T	0.472	9.623145e+01	6.217851e+01	1.640266e+00	1.219533e-01
NC_000962.3	232	460413	0	A	T	0.045	-9.762879e+01	2.267476e+02	1.724371e+00	6.668606e-01
NC_000962.3	8169	460872	0	A	T	0.014	-1.691908e+02	2.738357e+02	1.725643e+00	5.367820e-01
NC_000962.3	14013	463336	0	A	T	0.036	-5.250516e+01	1.594061e+02	1.723826e+00	7.419230e-01
NC_000962.3	233	465300	0	A	T	0.049	9.819960e+01	3.242368e+02	1.728813e+00	7.620434e-01
NC_000962.3	6238	466096	0	A	T	0.030	-2.237291e+02	2.459816e+02	1.733465e+00	3.632407e-01
NC_000962.3	15804	466185	0	A	T	0.012	-6.721758e+01	2.897587e+02	1.729023e+00	8.165928e-01
NC_000962.3	234	467498	0	A	T	0.498	2.994053e+02	1.366852e+02	1.700988e+00	2.867193e-02
NC_000962.3	235	467509	0	A	T	0.499	2.801217e+02	2.041247e+02	1.684406e+00	1.702113e-01
NC_000962.3	237	467546	0	A	T	0.499	1.678547e+02	4.451691e+02	1.725122e+00	7.061934e-01
NC_000962.3	240	467621	0	A	T	0.497	1.395300e+02	1.806029e+02	1.720671e+00	4.399158e-01
NC_000962.3	241	467638	0	A	T	0.498	6.248672e+01	2.306805e+02	1.725273e+00	7.865275e-01
NC_000962.3	5829	469420	0	A	T	0.085	-2.664319e+01	1.103557e+02	1.727007e+00	8.092610e-01
NC_000962.3	5261	469466	0	A	T	0.020	8.164977e+01	2.997131e+02	1.728032e+00	7.853386e-01
NC_000962.3	4129	471375	0	A	T	0.013	1.600882e+02	3.459090e+02	1.715075e+00	6.435841e-01
NC_000962.3	2337	472207	0	A	T	0.015	-2.505622e+02	2.057137e+02	1.710540e+00	2.234458e-01
NC_000962.3	2338	472705	0	A	T	0.210	-5.845162e+01	1.432268e+02	1.719954e+00	6.832654e-01
NC_000962.3	245	475178	0	A	T	0.498	-1.746668e+02	1.968763e+02	1.724611e+00	3.751450e-01
NC_000962.3	246	477234	0	A	T	0.049	-4.925986e+01	2.483941e+02	1.724263e+00	8.428318e-01
NC_000962.3	9004	478015	0	A	T	0.017	-4.197732e+01	1.294435e+02	1.720080e+00	7.457717e-01
NC_000962.3	3254	478358	0	A	T	0.050	1.270630e+01	2.070282e+02	1.729786e+00	9.510705e-01
NC_000962.3	1987	478662	0	A	T	0.013	-1.536867e+02	2.515994e+02	1.742757e+00	5.414159e-01
NC_000962.3	2339	479632	0	A	T	0.130	-4.313945e+01	1.481331e+02	1.727396e+00	7.709302e-01
NC_000962.3	5640	483292	0	A	T	0.062	6.263113e+01	3.676233e+01	1.704025e+00	8.868712e-02
NC_000962.3	249	483935	0	A	T	0.196	-2.099682e+02	8.907060e+01	1.650913e+00	1.855885e-02
NC_000962.3	1989	484428	0	A	T	0.013	1.343180e+02	3.571499e+02	1.725382e+00	7.069183e-01
NC_000962.3	250	484596	0	A	T	0.049	-1.533748e+02	3.135940e+02	1.728760e+00	6.248647e-01
NC_000962.3	9007	485475	0	A	T	0.021	-5.472371e+01	2.558760e+02	1.718103e+00	8.306844e-01
NC_000962.3	251	485811	0	A	T	0.054	-2.363523e+02	2.306015e+02	1.699507e+00	3.055883e-01
NC_000962.3	8170	486030	0	A	T	0.013	7.425647e+01	4.061938e+02	1.726253e+00	8.549760e-01
NC_000962.3	5831	487852	0	A	T	0.111	-1.255926e+02	8.622720e+01	1.704680e+00	1.454941e-01
NC_000962.3	10445	488037	0	A	T	0.023	-2.834307e+02	1.748410e+02	1.695930e+00	1.052503e-01
NC_000962.3	4132	489073	0	A	T	0.161	-1.292700e+02	1.420454e+02	1.711317e+00	3.629634e-01
NC_000962.3	252	489935	0	A	T	0.437	4.919088e+01	1.254142e+02	1.714628e+00	6.949564e-01
NC_000962.3	5832	491591	0	A	T	0.118	1.427079e+01	1.480201e+02	1.721865e+00	9.232093e-01
NC_000962.3	253	491742	0	A	T	0.056	2.164779e+01	2.535500e+02	1.729742e+00	9.319738e-01
NC_000962.3	254	492150	0	A	T	0.056	2.164779e+01	2.535500e+02	1.729742e+00	9.319738e-01
NC_000962.3	255	497491	0	A	T	0.049	-2.282552e+02	2.152275e+02	1.736591e+00	2.891059e-01
NC_000962.3	256	498531	0	A	T	0.056	2.164779e+01	2.535500e+02	1.729742e+00	9.319738e-01
NC_000962.3	257	498557	0	A	T	0.424	5.357747e+01	7.460799e+01	1.716163e+00	4.728161e-01
NC_000962.3	2342	501535	0	A	T	0.128	-1.266834e+02	1.268309e+02	1.712274e+00	3.180647e-01
NC_000962.3	4133	501615	0	A	T	0.041	7.040949e+01	1.648165e+02	1.726539e+00	6.693070e-01
NC_000962.3	1990	502284	0	A	T	0.013	1.343180e+02	3.571499e+02	1.725382e+00	7.069183e-01
NC_000962.3	258	502589	0	A	T	0.500	-2.750223e+02	6.568460e+02	1.725029e+00	6.755055e-01
NC_000962.3	260	505974	0	A	T	0.056	-1.917772e+02	1.686549e+02	1.737430e+00	2.557125e-01
NC_000962.3	261	507029	0	A	T	0.049	-1.533748e+02	3.135940e+02	1.728760e+00	6.248647e-01
NC_000962.3	4674	507481	0	A	T	0.037	-1.528128e+02	3.133423e+02	1.729031e+00	6.258565e-01
NC_000962.3	4134	508218	0	A	T	0.012	3.004766e+02	3.486379e+02	1.710981e+00	3.889286e-01
NC_000962.3	8171	508668	0	A	T	0.013	3.351825e+02	2.674334e+02	1.714578e+00	2.103169e-01
NC_000962.3	263	513257	0	A	T	0.496	-1.191123e+02	1.484143e+02	1.704581e+00	4.223761e-01
NC_000962.3	3257	513817	0	A	T	0.014	1.070018e+02	2.053349e+02	1.710940e+00	6.023823e-01
NC_000962.3	7373	514158	0	A	T	0.015	2.813907e+02	2.615503e+02	1.700482e+00	2.821965e-01
NC_000962.3	4135	514245	0	A	T	0.039	1.404356e+01	2.221205e+02	1.724239e+00	9.495974e-01
NC_000962.3	15806	515067	0	A	T	0.012	-6.500381e+01	2.733838e+02	1.727820e+00	8.120942e-01
NC_000962.3	6240	515125	0	A	T	0.030	-2.237291e+02	2.459816e+02	1.733465e+00	3.632407e-01
NC_000962.3	266	517358	0	A	T	0.056	2.164779e+01	2.535500e+02	1.729742e+00	9.319738e-01
NC_000962.3	267	518987	0	A	T	0.044	1.226996e+02	1.255707e+02	1.705031e+00	3.286890e-01
NC_000962.3	9009	519974	0	A	T	0.021	2.291161e+02	3.893467e+02	1.728291e+00	5.563267e-01
NC_000962.3	8172	522406	0	A	T	0.013	7.425647e+01	4.061938e+02	1.726253e+00	8.549760e-01
NC_000962.3	268	524891	0	A	T	0.219	-2.028521e+02	1.043665e+02	1.684630e+00	5.215895e-02
NC_000962.3	5834	525833	0	A	T	0.118	8.715029e+01	1.348432e+02	1.727968e+00	5.181970e-01
NC_000962.3	5692	530917	0	A	T	0.034	3.405895e+02	1.650364e+02	1.599672e+00	3.924755e-02
NC_000962.3	269	533547	0	A	T	0.048	1.419914e-01	2.708455e+02	1.723429e+00	9.995818e-01
NC_000962.3	6241	533781	0	A	T	0.030	-2.237291e+02	2.459816e+02	1.733465e+00	3.632407e-01
NC_000962.3	2343	534691	0	A	T	0.210	1.906081e+01	1.278466e+02	1.724642e+00	8.815055e-01
NC_000962.3	8173	535045	0	A	T	0.014	9.607497e+01	2.823724e+02	1.718569e+00	7.337307e-01
NC_000962.3	2344	535695	0	A	T	0.130	-6.334627e+01	1.456668e+02	1.729483e+00	6.637302e-01
NC_000962.3	10034	537019	0	A	T	0.011	5.626257e+01	2.789051e+02	1.726039e+00	8.401629e-01
NC_000962.3	4676	539608	0	A	T	0.011	1.591516e+01	2.442207e+02	1.726913e+00	9.480513e-01
NC_000962.3	271	541201	0	A	T	0.498	5.347264e+01	2.039926e+02	1.719077e+00	7.932637e-01
NC_000962.3	272	542014	0	A	T	0.049	-1.533748e+02	3.135940e+02	1.728760e+00	6.248647e-01
NC_000962.3	273	542514	0	A	T	0.045	-9.762879e+01	2.267476e+02	1.724371e+00	6.668606e-01
NC_000962.3	4136	544461	0	A	T	0.159	7.691692e+00	1.283606e+02	1.723171e+00	9.522268e-01
NC_000962.3	6242	544683	0	A	T	0.030	1.480503e+02	2.661090e+02	1.731173e+00	5.780686e-01
NC_000962.3	274	546357	0	A	T	0.056	2.164779e+01	2.535500e+02	1.729742e+00	9.319738e-01
NC_000962.3	4137	546914	0	A	T	0.161	-9.615053e+01	1.534103e+02	1.716628e+00	5.309335e-01
NC_000962.3	5262	547529	0	A	T	0.021	-5.471830e+01	2.420566e+02	1.722152e+00	8.211945e-01
NC_000962.3	3258	547575	0	A	T	0.021	1.722422e+02	2.447139e+02	1.730461e+00	4.816549e-01
NC_000962.3	275	549363	0	A	T	0.048	1.419914e-01	2.708455e+02	1.723429e+00	9.995818e-01
NC_000962.3	8174	550820	0	A	T	0.013	7.425647e+01	4.061938e+02	1.726253e+00	8.549760e-01
NC_000962.3	8175	551095	0	A	T	0.012	-9.145072e+01	2.540227e+02	1.724540e+00	7.188997e-01
NC_000962.3	277	551525	0	A	T	0.473	1.808310e+01	1.791020e+02	1.723687e+00	9.195939e-01
NC_000962.3	5835	552496	0	A	T	0.116	-2.439205e+01	1.262434e+02	1.717139e+00	8.468220e-01
NC_000962.3	278	555991	0	A	T	0.043	2.456700e+02	1.080527e+02	1.673795e+00	2.315634e-02
NC_000962.3	3259	557133	0	A	T	0.050	1.270630e+01	2.070282e+02	1.729786e+00	9.510705e-01
NC_000962.3	10446	557952	0	A	T	0.021	1.849965e+02	2.631820e+02	1.718244e+00	4.822333e-01
NC_000962.3	2345	558501	0	A	T	0.130	-1.056117e+02	1.491827e+02	1.729490e+00	4.791157e-01
NC_000962.3	9011	560067	0	A	T	0.021	2.291161e+02	3.893467e+02	1.728291e+00	5.563267e-01
NC_000962.3	280	561776	0	A	T	0.048	1.419914e-01	2.708455e+02	1.723429e+00	9.995818e-01
NC_000962.3	2346	563420	0	A	T	0.210	-3.006304e+01	1.111195e+02	1.719203e+00	7.867837e-01
NC_000962.3	281	565655	0	A	T	0.220	-2.114710e+02	1.267864e+02	1.675303e+00	9.557678e-02
NC_000962.3	1992	565961	0	A	T	0.012	1.045824e+00	2.497132e+02	1.719182e+00	9.966590e-01
NC_000962.3	4140	566323	0	A	T	0.017	1.009909e+01	6.563625e+01	1.703676e+00	8.777412e-01
NC_000962.3	5838	569897	0	A	T	0.105	-5.446940e+01	6.912986e+01	1.701096e+00	4.308860e-01
NC_000962.3	5695	569953	0	A	T	0.039	5.448203e+01	8.129862e+01	1.685634e+00	5.028864e-01
NC_000962.3	3260	571943	0	A	T	0.051	-9.283568e+01	2.005908e+02	1.726128e+00	6.435792e-01
NC_000962.3	282	572591	0	A	T	0.053	-6.281938e+01	1.701445e+02	1.711950e+00	7.120315e-01
NC_000962.3	283	573262	0	A	T	0.485	-8.981626e+01	8.441622e+01	1.686736e+00	2.875457e-01
NC_000962.3	5263	574445	0	A	T	0.020	1.252829e+01	2.730032e+02	1.728708e+00	9.634047e-01
NC_000962.3	10447	574862	0	A	T	0.017	-1.222524e+01	1.314388e+02	1.712814e+00	9.259096e-01
NC_000962.3	5839	575679	0	A	T	0.114	2.581748e+02	1.730343e+02	1.688827e+00	1.359370e-01
NC_000962.3	5264	575837	0	A	T	0.021	2.477721e+02	3.293312e+02	1.723611e+00	4.519810e-01
NC_000962.3	285	575907	0	A	T	0.046	-1.095338e+02	1.898759e+02	1.724265e+00	5.641295e-01
NC_000962.3	10448	577001	0	A	T	0.010	-1.536038e+01	8.791015e+01	1.708199e+00	8.613212e-01
NC_000962.3	8176	579885	0	A	T	0.013	7.425647e+01	4.061938e+02	1.726253e+00	8.549760e-01
NC_000962.3	36881	580695	0	A	T	0.013	4.271501e+01	7.036765e+01	1.706887e+00	5.439425e-01
NC_000962.3	5085	580727	0	A	T	0.025	8.866482e+00	7.679019e+01	1.712306e+00	9.080959e-01
NC_000962.3	287	580772	0	A	T	0.212	7.898447e+00	2.291025e+01	1.715434e+00	7.303351e-01
NC_000962.3	289	583171	0	A	T	0.049	9.819960e+01	3.242368e+02	1.728813e+00	7.620434e-01
NC_000962.3	290	584171	0	A	T	0.056	-1.673997e+02	2.015287e+02	1.732276e+00	4.063282e-01
NC_000962.3	2347	584438	0	A	T	0.207	-4.641718e+01	9.512365e+01	1.715486e+00	6.256579e-01
NC_000962.3	14016	586214	0	A	T	0.038	1.022394e+02	1.564337e+02	1.732248e+00	5.135118e-01
NC_000962.3	2348	589536	0	A	T	0.212	-5.242573e+01	1.347524e+02	1.715015e+00	6.973029e-01
NC_000962.3	292	590436	0	A	T	0.497	6.585299e+01	2.074181e+02	1.710942e+00	7.509249e-01
NC_000962.3	7376	594351	0	A	T	0.015	2.813907e+02	2.615503e+02	1.700482e+00	2.821965e-01
NC_000962.3	4141	595321	0	A	T	0.016	7.120974e+01	3.818182e+02	1.728274e+00	8.520813e-01
NC_000962.3	4142	595400	0	A	T	0.038	-1.744550e+02	1.593894e+02	1.740889e+00	2.739351e-01
NC_000962.3	294	597816	0	A	T	0.471	7.355001e+01	1.526307e+02	1.720397e+00	6.299730e-01
NC_000962.3	295	598475	0	A	T	0.498	2.653732e+00	2.688901e+02	1.724348e+00	9.921272e-01
NC_000962.3	4143	599165	0	A	T	0.039	7.458911e+01	2.052225e+02	1.715735e+00	7.163259e-01
NC_000962.3	296	599868	0	A	T	0.056	2.164779e+01	2.535500e+02	1.729742e+00	9.319738e-01
NC_000962.3	4680	599898	0	A	T	0.037	-1.528128e+02	3.133423e+02	1.729031e+00	6.258565e-01
NC_000962.3	10452	600116	0	A	T	0.023	-2.834307e+02	1.748410e+02	1.695930e+00	1.052503e-01
NC_000962.3	4682	603403	0	A	T	0.037	-1.528128e+02	3.133423e+02	1.729031e+00	6.258565e-01
NC_000962.3	297	605150	0	A	T	0.045	-9.762879e+01	2.267476e+02	1.724371e+00	6.668606e-01
NC_000962.3	4683	605610	0	A	T	0.037	-1.009557e+02	2.783827e+02	1.725438e+00	7.169262e-01
NC_000962.3	3261	608037	0	A	T	0.082	-7.248070e+01	5.435745e+01	1.686371e+00	1.826378e-01
NC_000962.3	5841	608775	0	A	T	0.113	2.527962e+02	1.428405e+02	1.690308e+00	7.700462e-02
NC_000962.3	298	610120	0	A	T	0.498	5.514630e+01	2.618224e+02	1.721748e+00	8.332140e-01
NC_000962.3	1993	610604	0	A	T	0.013	1.343180e+02	3.571499e+02	1.725382e+00	7.069183e-01
NC_000962.3	299	611048	0	A	T	0.048	1.419914e-01	2.708455e+02	1.723429e+00	9.995818e-01
NC_000962.3	9014	611208	0	A	T	0.021	2.291161e+02	3.893467e+02	1.728291e+00	5.563267e-01
NC_000962.3	4684	613989	0	A	T	0.036	-1.258764e+02	2.479133e+02	1.720464e+00	6.117216e-01
NC_000962.3	10036	617871	0	A	T	0.011	5.626257e+01	2.789051e+02	1.726039e+00	8.401629e-01
NC_000962.3	4144	618279	0	A	T	0.012	3.004766e+02	3.486379e+02	1.710981e+00	3.889286e-01
NC_000962.3	301	620625	0	A	T	0.047	1.659367e+02	2.399873e+02	1.719715e+00	4.894163e-01
NC_000962.3	8178	621179	0	A	T	0.013	7.425647e+01	4.061938e+02	1.726253e+00	8.549760e-01
NC_000962.3	302	621598	0	A	T	0.046	2.148471e+01	2.252719e+02	1.724358e+00	9.240342e-01
NC_000962.3	8179	622663	0	A	T	0.013	7.425647e+01	4.061938e+02	1.726253e+00	8.549760e-01
NC_000962.3	3262	623021	0	A	T	0.032	4.170717e+01	1.893965e+02	1.725833e+00	8.257425e-01
NC_000962.3	37173	623222	0	A	T	0.022	2.973305e+01	4.527054e+01	1.697768e+00	5.114381e-01
NC_000962.3	37420	623268	0	A	T	0.074	4.372324e+01	2.684623e+01	1.698458e+00	1.036351e-01
NC_000962.3	45341	623298	0	A	T	0.018	-5.029927e+01	5.793686e+01	1.699339e+00	3.854638e-01
NC_000962.3	303	623472	0	A	T	0.393	-3.562536e+01	3.023323e+01	1.672541e+00	2.388782e-01
NC_000962.3	304	623508	0	A	T	0.367	-2.771955e+01	2.691544e+01	1.678420e+00	3.032652e-01
NC_000962.3	4685	625444	0	A	T	0.037	-1.645793e+02	2.847966e+02	1.725488e+00	5.634454e-01
NC_000962.3	305	627485	0	A	T	0.048	4.409309e+01	1.487248e+02	1.712144e+00	7.669165e-01
NC_000962.3	5843	628334	0	A	T	0.083	7.017554e+01	1.101558e+02	1.716135e+00	5.242028e-01
NC_000962.3	306	628864	0	A	T	0.049	-1.533748e+02	3.135940e+02	1.728760e+00	6.248647e-01
NC_000962.3	4145	628895	0	A	T	0.161	-1.041653e+02	1.583203e+02	1.715403e+00	5.106961e-01
NC_000962.3	5844	629925	0	A	T	0.112	2.628715e+02	1.571421e+02	1.690512e+00	9.460866e-02
NC_000962.3	307	630722	0	A	T	0.437	3.871243e+00	1.385451e+02	1.720663e+00	9.777127e-01
NC_000962.3	4146	631689	0	A	T	0.016	7.120974e+01	3.818182e+02	1.728274e+00	8.520813e-01
NC_000962.3	3263	632330	0	A	T	0.032	4.170717e+01	1.893965e+02	1.725833e+00	8.257425e-01
NC_000962.3	5845	632455	0	A	T	0.087	-1.914142e+01	8.702063e+01	1.721694e+00	8.259346e-01
NC_000962.3	3264	634041	0	A	T	0.021	1.489224e+01	2.326182e+02	1.726987e+00	9.489644e-01
NC_000962.3	309	637319	0	A	T	0.474	7.326303e+00	1.919414e+02	1.724457e+00	9.695586e-01
NC_000962.3	5846	637730	0	A	T	0.109	9.587214e+00	1.032157e+02	1.713560e+00	9.260095e-01
NC_000962.3	2350	637922	0	A	T	0.212	-8.226107e+01	1.476160e+02	1.718026e+00	5.774456e-01
NC_000962.3	5265	639592	0	A	T	0.021	1.754495e+02	2.330611e+02	1.707119e+00	4.517073e-01
NC_000962.3	5847	640914	0	A	T	0.084	-3.602599e+01	1.033602e+02	1.728742e+00	7.274866e-01
NC_000962.3	310	640954	0	A	T	0.047	-8.386563e+01	1.477560e+02	1.721315e+00	5.704104e-01
NC_000962.3	6247	646243	0	A	T	0.031	-1.784066e+02	2.015722e+02	1.719737e+00	3.762841e-01
NC_000962.3	311	648002	0	A	T	0.494	-1.001745e+02	1.204528e+02	1.716342e+00	4.057637e-01
NC_000962.3	312	648856	0	A	T	0.056	2.164779e+01	2.535500e+02	1.729742e+00	9.319738e-01
NC_000962.3	5848	648990	0	A	T	0.113	2.351944e+02	1.685582e+02	1.689859e+00	1.631612e-01
NC_000962.3	313	655986	0	A	T	0.056	2.164779e+01	2.535500e+02	1.729742e+00	9.319738e-01
NC_000962.3	314	657081	0	A	T	0.054	-2.363523e+02	2.306015e+02	1.699507e+00	3.055883e-01
NC_000962.3	315	657142	0	A	T	0.049	-1.533748e+02	3.135940e+02	1.728760e+00	6.248647e-01
NC_000962.3	4147	657269	0	A	T	0.160	1.635354e+01	1.266623e+02	1.723185e+00	8.972900e-01
NC_000962.3	10453	657730	0	A	T	0.019	1.614164e+02	2.731699e+02	1.715144e+00	5.546921e-01
NC_000962.3	4148	658322	0	A	T	0.011	7.256797e+01	1.755084e+02	1.700151e+00	6.793302e-01
NC_000962.3	316	659341	0	A	T	0.056	2.164779e+01	2.535500e+02	1.729742e+00	9.319738e-01
NC_000962.3	9019	660075	0	A	T	0.020	1.177943e+02	2.442716e+02	1.705602e+00	6.297282e-01
NC_000962.3	317	662911	0	A	T	0.056	9.159683e+01	2.337026e+02	1.730342e+00	6.951704e-01
NC_000962.3	9020	663146	0	A	T	0.020	-1.034194e+02	2.127918e+02	1.727175e+00	6.270426e-01
NC_000962.3	2351	664249	0	A	T	0.212	3.157238e+01	1.372661e+02	1.726700e+00	8.181222e-01
NC_000962.3	318	665293	0	A	T	0.438	3.882274e+01	1.436405e+02	1.723749e+00	7.869911e-01
NC_000962.3	3265	667659	0	A	T	0.051	-1.397682e+02	1.695772e+02	1.717599e+00	4.099724e-01
NC_000962.3	1997	668888	0	A	T	0.015	4.964244e+01	1.455280e+02	1.706361e+00	7.330703e-01
NC_000962.3	319	669033	0	A	T	0.047	1.565057e+02	2.072672e+02	1.720678e+00	4.503345e-01
NC_000962.3	320	669398	0	A	T	0.498	-6.793549e+01	2.215357e+02	1.721585e+00	7.591549e-01
NC_000962.3	321	670545	0	A	T	0.047	-5.016298e+01	9.569347e+01	1.723619e+00	6.002279e-01
NC_000962.3	323	672491	0	A	T	0.385	-7.708759e+01	3.256181e+01	1.650613e+00	1.806222e-02
NC_000962.3	44030	672722	0	A	T	0.028	3.688323e+01	7.606849e+01	1.725137e+00	6.278534e-01
NC_000962.3	325	673238	0	A	T	0.296	-5.325994e+01	2.467848e+01	1.577573e+00	3.110360e-02
NC_000962.3	61572	673407	0	A	T	0.016	-3.596232e+01	1.153760e+02	1.714144e+00	7.553223e-01
NC_000962.3	44031	673564	0	A	T	0.028	-8.921989e+01	8.096061e+01	1.713418e+00	2.706643e-01
NC_000962.3	2352	675673	0	A	T	0.130	1.205927e+02	1.208630e+02	1.714909e+00	3.185847e-01
NC_000962.3	2353	675797	0	A	T	0.095	6.810401e+01	1.286644e+02	1.714202e+00	5.966799e-01
NC_000962.3	4689	680007	0	A	T	0.037	-1.528128e+02	3.133423e+02	1.729031e+00	6.258565e-01
NC_000962.3	5266	683154	0	A	T	0.021	2.477721e+02	3.293312e+02	1.723611e+00	4.519810e-01
NC_000962.3	326	683829	0	A	T	0.047	1.659367e+02	2.399873e+02	1.719715e+00	4.894163e-01
NC_000962.3	10454	684362	0	A	T	0.018	2.679306e+02	2.602158e+02	1.700003e+00	3.033723e-01
NC_000962.3	10455	685048	0	A	T	0.021	1.849965e+02	2.631820e+02	1.718244e+00	4.822333e-01
NC_000962.3	327	685461	0	A	T	0.496	2.456736e+02	1.447493e+02	1.683818e+00	8.989834e-02
NC_000962.3	328	685608	0	A	T	0.473	-3.062184e+01	1.214973e+02	1.718432e+00	8.010532e-01
NC_000962.3	4690	685991	0	A	T	0.037	9.243685e+01	2.348546e+02	1.718042e+00	6.939488e-01
NC_000962.3	329	686264	0	A	T	0.046	2.148471e+01	2.252719e+02	1.724358e+00	9.240342e-01
NC_000962.3	4149	686655	0	A	T	0.157	-1.259234e+02	1.033021e+02	1.679353e+00	2.230785e-01
NC_000962.3	10456	686915	0	A	T	0.018	2.679306e+02	2.602158e+02	1.700003e+00	3.033723e-01
NC_000962.3	330	686972	0	A	T	0.492	-1.310150e+00	1.164604e+02	1.717998e+00	9.910260e-01
NC_000962.3	9022	687129	0	A	T	0.021	2.291161e+02	3.893467e+02	1.728291e+00	5.563267e-01
NC_000962.3	1998	687191	0	A	T	0.012	2.269015e+02	2.556726e+02	1.702359e+00	3.749951e-01
NC_000962.3	331	688793	0	A	T	0.056	-8.045700e+01	2.012565e+02	1.722303e+00	6.893910e-01
NC_000962.3	10039	689655	0	A	T	0.012	-2.965953e+01	3.384514e+02	1.732097e+00	9.301822e-01
NC_000962.3	332	690450	0	A	T	0.054	8.761055e+01	1.390925e+02	1.715868e+00	5.288918e-01
NC_000962.3	333	690465	0	A	T	0.497	-2.919256e+01	1.923522e+02	1.719300e+00	8.793956e-01
NC_000962.3	4150	691888	0	A	T	0.129	7.555608e+01	6.412911e+01	1.733716e+00	2.389437e-01
NC_000962.3	10040	691888	0	A	T	0.012	-1.302541e+02	7.977806e+01	1.728973e+00	1.027799e-01
NC_000962.3	334	694531	0	A	T	0.040	2.001606e+02	1.238758e+02	1.688415e+00	1.063833e-01
NC_000962.3	7379	695560	0	A	T	0.015	2.813907e+02	2.615503e+02	1.700482e+00	2.821965e-01
NC_000962.3	336	696917	0	A	T	0.049	-1.533748e+02	3.135940e+02	1.728760e+00	6.248647e-01
NC_000962.3	2354	697114	0	A	T	0.094	-3.786854e+00	1.283479e+02	1.723100e+00	9.764668e-01
NC_000962.3	337	698968	0	A	T	0.497	3.695508e+02	1.502568e+02	1.685846e+00	1.404764e-02
NC_000962.3	338	699840	0	A	T	0.045	-9.762879e+01	2.267476e+02	1.724371e+00	6.668606e-01
NC_000962.3	4691	700286	0	A	T	0.037	-6.841774e+01	2.869359e+02	1.725452e+00	8.115765e-01
NC_000962.3	6252	701336	0	A	T	0.030	1.480503e+02	2.661090e+02	1.731173e+00	5.780686e-01
NC_000962.3	1999	703356	0	A	T	0.013	1.343180e+02	3.571499e+02	1.725382e+00	7.069183e-01
NC_000962.3	6253	705595	0	A	T	0.030	1.316828e+02	2.816529e+02	1.735674e+00	6.401971e-01
NC_000962.3	4151	706008	0	A	T	0.013	1.600882e+02	3.459090e+02	1.715075e+00	6.435841e-01
NC_000962.3	340	707334	0	A	T	0.049	-1.533748e+02	3.135940e+02	1.728760e+00	6.248647e-01
NC_000962.3	2355	709226	0	A	T	0.211	-1.103747e+02	1.624944e+02	1.723748e+00	4.971023e-01
NC_000962.3	341	712693	0	A	T	0.218	-1.372142e+02	1.040657e+02	1.678439e+00	1.875633e-01
NC_000962.3	6255	713071	0	A	T	0.024	9.854362e+01	1.315457e+02	1.703646e+00	4.539237e-01
NC_000962.3	342	713310	0	A	T	0.050	1.065816e+00	1.018061e+02	1.712144e+00	9.916487e-01
NC_000962.3	3266	720743	0	A	T	0.013	1.027482e+02	1.403028e+02	1.696202e+00	4.641016e-01
NC_000962.3	343	721373	0	A	T	0.049	9.819960e+01	3.242368e+02	1.728813e+00	7.620434e-01
NC_000962.3	10457	722094	0	A	T	0.018	2.679306e+02	2.602158e+02	1.700003e+00	3.033723e-01
NC_000962.3	6256	722324	0	A	T	0.024	1.684791e+02	1.471311e+02	1.707192e+00	2.523864e-01
NC_000962.3	344	725190	0	A	T	0.051	4.558215e+01	1.289614e+02	1.719687e+00	7.238056e-01
NC_000962.3	10458	725381	0	A	T	0.019	1.614164e+02	2.731699e+02	1.715144e+00	5.546921e-01
NC_000962.3	2356	726703	0	A	T	0.209	-1.326135e+01	1.087312e+02	1.717569e+00	9.029464e-01
NC_000962.3	4153	726816	0	A	T	0.042	1.421421e+02	1.668268e+02	1.729579e+00	3.943564e-01
NC_000962.3	4154	728557	0	A	T	0.016	7.120974e+01	3.818182e+02	1.728274e+00	8.520813e-01
NC_000962.3	3267	733798	0	A	T	0.050	-1.838398e+02	1.782561e+02	1.736235e+00	3.025860e-01
NC_000962.3	9027	735387	0	A	T	0.021	4.117070e+02	3.588505e+02	1.726032e+00	2.514771e-01
NC_000962.3	4693	735901	0	A	T	0.037	-1.528128e+02	3.133423e+02	1.729031e+00	6.258565e-01
NC_000962.3	2357	736710	0	A	T	0.180	-2.284898e+01	1.393985e+02	1.724476e+00	8.698272e-01
NC_000962.3	348	738522	0	A	T	0.049	9.819960e+01	3.242368e+02	1.728813e+00	7.620434e-01
NC_000962.3	4694	738816	0	A	T	0.037	-1.528128e+02	3.133423e+02	1.729031e+00	6.258565e-01
NC_000962.3	5851	739444	0	A	T	0.084	4.565931e+01	1.113075e+02	1.719092e+00	6.817222e-01
NC_000962.3	4155	740349	0	A	T	0.012	3.004766e+02	3.486379e+02	1.710981e+00	3.889286e-01
NC_000962.3	2359	752343	0	A	T	0.211	-6.078318e+01	1.358272e+02	1.717040e+00	6.545880e-01
NC_000962.3	2360	752802	0	A	T	0.129	1.123397e+02	1.321440e+02	1.722911e+00	3.954133e-01
NC_000962.3	350	754186	0	A	T	0.498	-1.212564e+01	2.161075e+02	1.718327e+00	9.552636e-01
NC_000962.3	7382	754285	0	A	T	0.015	2.813907e+02	2.615503e+02	1.700482e+00	2.821965e-01
NC_000962.3	15809	756523	0	A	T	0.012	-6.721758e+01	2.897587e+02	1.729023e+00	8.165928e-01
NC_000962.3	2361	757040	0	A	T	0.016	-8.624442e+01	2.342438e+02	1.718235e+00	7.127989e-01
NC_000962.3	351	757139	0	A	T	0.049	-2.316128e+02	2.515306e+02	1.724013e+00	3.573233e-01
NC_000962.3	352	757182	0	A	T	0.055	-2.923956e+01	1.799923e+02	1.720033e+00	8.709783e-01
NC_000962.3	10042	758750	0	A	T	0.011	5.626257e+01	2.789051e+02	1.726039e+00	8.401629e-01
NC_000962.3	5854	760115	0	A	T	0.114	-2.414877e+00	1.002917e+02	1.717437e+00	9.807938e-01
NC_000962.3	10043	760555	0	A	T	0.011	5.626257e+01	2.789051e+02	1.726039e+00	8.401629e-01
NC_000962.3	2362	761110	0	A	T	0.060	1.217593e+02	3.899389e+01	1.635294e+00	1.833747e-03
NC_000962.3	8902	761139	0	A	T	0.011	1.011776e+01	6.079031e+01	1.707435e+00	8.678396e-01
NC_000962.3	353	761155	0	A	T	0.210	1.411202e+02	2.070922e+01	1.546457e+00	1.461061e-11
NC_000962.3	10459	761880	0	A	T	0.019	3.239757e+02	2.990486e+02	1.706477e+00	2.788575e-01
NC_000962.3	4696	761889	0	A	T	0.037	-6.841774e+01	2.869359e+02	1.725452e+00	8.115765e-01
NC_000962.3	354	763031	0	A	T	0.056	2.164779e+01	2.535500e+02	1.729742e+00	9.319738e-01
NC_000962.3	3268	764817	0	A	T	0.015	4.125260e+01	5.215550e+01	1.702377e+00	4.291191e-01
NC_000962.3	4158	764817	0	A	T	0.011	2.374079e+02	6.993682e+01	1.730273e+00	7.085637e-04
NC_000962.3	2363	764995	0	A	T	0.210	-7.054286e+01	1.386361e+02	1.725794e+00	6.109569e-01
NC_000962.3	4159	765150	0	A	T	0.160	-1.717458e+02	1.423396e+02	1.701606e+00	2.278148e-01
NC_000962.3	8182	765590	0	A	T	0.013	7.425647e+01	4.061938e+02	1.726253e+00	8.549760e-01
NC_000962.3	9719	766487	0	A	T	0.010	1.710202e+01	6.977801e+01	1.706099e+00	8.064251e-01
NC_000962.3	355	767414	0	A	T	0.215	-8.452034e+01	8.626828e+01	1.690677e+00	3.274027e-01
NC_000962.3	2364	768737	0	A	T	0.053	1.969305e+02	1.441981e+02	1.675155e+00	1.722777e-01
NC_000962.3	2365	769647	0	A	T	0.015	2.304149e+01	2.259533e+02	1.728477e+00	9.187930e-01
NC_000962.3	2366	769663	0	A	T	0.130	3.495150e+01	1.498909e+02	1.726795e+00	8.156596e-01
NC_000962.3	2367	769963	0	A	T	0.181	-1.848252e+02	1.450988e+02	1.732901e+00	2.029721e-01
NC_000962.3	356	773497	0	A	T	0.047	2.113821e+02	1.690415e+02	1.708693e+00	2.113576e-01
NC_000962.3	2368	773809	0	A	T	0.211	-8.818367e+01	1.222213e+02	1.715458e+00	4.707301e-01
NC_000962.3	357	775639	0	A	T	0.492	9.931217e+01	9.136041e+01	1.693954e+00	2.772274e-01
NC_000962.3	358	776100	0	A	T	0.056	2.164779e+01	2.535500e+02	1.729742e+00	9.319738e-01
NC_000962.3	359	776182	0	A	T	0.045	-9.762879e+01	2.267476e+02	1.724371e+00	6.668606e-01
NC_000962.3	5267	777876	0	A	T	0.020	-4.777173e-01	2.344405e+02	1.717914e+00	9.983745e-01
NC_000962.3	5268	779182	0	A	T	0.021	2.477721e+02	3.293312e+02	1.723611e+00	4.519810e-01
NC_000962.3	360	779615	0	A	T	0.049	9.819960e+01	3.242368e+02	1.728813e+00	7.620434e-01
NC_000962.3	2002	779630	0	A	T	0.013	1.343180e+02	3.571499e+02	1.725382e+00	7.069183e-01
NC_000962.3	5857	781276	0	A	T	0.090	2.160899e+01	1.024272e+02	1.716020e+00	8.329453e-01
NC_000962.3	361	781395	0	A	T	0.499	-1.562092e+02	2.563578e+02	1.705298e+00	5.424083e-01
NC_000962.3	362	781687	0	A	T	0.043	1.037893e+01	4.296387e+01	1.705610e+00	8.091498e-01
NC_000962.3	10044	781822	0	A	T	0.017	1.073971e+01	8.601018e+01	1.706390e+00	9.006498e-01
NC_000962.3	4160	782246	0	A	T	0.017	1.307042e+02	2.625251e+02	1.714593e+00	6.186600e-01
NC_000962.3	3269	784440	0	A	T	0.031	1.493041e+02	1.991757e+02	1.729736e+00	4.536290e-01
NC_000962.3	7384	787318	0	A	T	0.014	2.064773e+02	2.204881e+02	1.694125e+00	3.492176e-01
NC_000962.3	4698	787680	0	A	T	0.037	2.390889e+02	2.447677e+02	1.732458e+00	3.288553e-01
NC_000962.3	9031	787869	0	A	T	0.020	3.364067e+02	3.280435e+02	1.728046e+00	3.053261e-01
NC_000962.3	4161	788259	0	A	T	0.161	-1.496820e+02	1.393429e+02	1.705299e+00	2.829383e-01
NC_000962.3	3270	790180	0	A	T	0.050	1.270630e+01	2.070282e+02	1.729786e+00	9.510705e-01
NC_000962.3	363	791249	0	A	T	0.046	2.148471e+01	2.252719e+02	1.724358e+00	9.240342e-01
NC_000962.3	10461	791655	0	A	T	0.019	4.140006e+02	2.759780e+02	1.687573e+00	1.338324e-01
NC_000962.3	4162	794481	0	A	T	0.016	7.120974e+01	3.818182e+02	1.728274e+00	8.520813e-01
NC_000962.3	3271	794915	0	A	T	0.021	1.489224e+01	2.326182e+02	1.726987e+00	9.489644e-01
NC_000962.3	5858	795023	0	A	T	0.085	-1.536249e+01	1.228517e+02	1.729208e+00	9.005046e-01
NC_000962.3	2369	796509	0	A	T	0.212	-4.513259e+01	1.424312e+02	1.717880e+00	7.513923e-01
NC_000962.3	5269	797395	0	A	T	0.019	-5.907508e+01	1.697199e+02	1.721461e+00	7.278425e-01
NC_000962.3	364	797736	0	A	T	0.048	1.419914e-01	2.708455e+02	1.723429e+00	9.995818e-01
NC_000962.3	15811	798234	0	A	T	0.011	-4.483526e+01	2.141148e+02	1.724720e+00	8.341711e-01
NC_000962.3	365	798355	0	A	T	0.049	-1.533748e+02	3.135940e+02	1.728760e+00	6.248647e-01
NC_000962.3	8183	798933	0	A	T	0.013	7.425647e+01	4.061938e+02	1.726253e+00	8.549760e-01
NC_000962.3	366	799666	0	A	T	0.049	1.887560e+02	2.880475e+02	1.730163e+00	5.123971e-01
NC_000962.3	4163	800219	0	A	T	0.042	1.421421e+02	1.668268e+02	1.729579e+00	3.943564e-01
NC_000962.3	4699	801009	0	A	T	0.037	7.404113e+01	2.283621e+02	1.727169e+00	7.458199e-01
NC_000962.3	5270	802427	0	A	T	0.016	-2.540348e+01	5.007161e+01	1.699438e+00	6.120026e-01
NC_000962.3	5859	805663	0	A	T	0.118	4.016587e+01	1.670953e+02	1.727021e+00	8.100769e-01
NC_000962.3	369	811753	0	A	T	0.049	-1.533748e+02	3.135940e+02	1.728760e+00	6.248647e-01
NC_000962.3	4700	812339	0	A	T	0.037	-1.528128e+02	3.133423e+02	1.729031e+00	6.258565e-01
NC_000962.3	2371	812808	0	A	T	0.130	-4.998133e+01	1.561644e+02	1.727873e+00	7.489789e-01
NC_000962.3	6258	814641	0	A	T	0.030	1.316828e+02	2.816529e+02	1.735674e+00	6.401971e-01
NC_000962.3	8184	817655	0	A	T	0.013	7.425647e+01	4.061938e+02	1.726253e+00	8.549760e-01
NC_000962.3	370	820483	0	A	T	0.432	2.363837e+00	1.119855e+02	1.721964e+00	9.831625e-01
NC_000962.3	371	820752	0	A	T	0.056	2.164779e+01	2.535500e+02	1.729742e+00	9.319738e-01
NC_000962.3	2372	826091	0	A	T	0.095	5.872989e+01	1.236303e+02	1.713552e+00	6.348373e-01
NC_000962.3	7385	829698	0	A	T	0.015	2.813907e+02	2.615503e+02	1.700482e+00	2.821965e-01
NC_000962.3	372	830869	0	A	T	0.056	-6.380599e+01	1.744546e+02	1.722426e+00	7.146161e-01
NC_000962.3	8185	831206	0	A	T	0.019	-2.548500e+01	2.262952e+02	1.725609e+00	9.103510e-01
NC_000962.3	5271	831344	0	A	T	0.021	2.477721e+02	3.293312e+02	1.723611e+00	4.519810e-01
NC_000962.3	10046	831500	0	A	T	0.012	-2.965953e+01	3.384514e+02	1.732097e+00	9.301822e-01
NC_000962.3	5861	832708	0	A	T	0.118	-4.629300e+01	1.596395e+02	1.723801e+00	7.718755e-01
NC_000962.3	373	835611	0	A	T	0.047	1.659367e+02	2.399873e+02	1.719715e+00	4.894163e-01
NC_000962.3	2839	836272	0	A	T	0.243	-8.526722e+01	2.438860e+01	1.459355e+00	4.882861e-04
NC_000962.3	2840	836291	0	A	T	0.268	-1.075062e+02	2.491998e+01	1.410130e+00	1.727611e-05
NC_000962.3	8869	836426	0	A	T	0.338	-4.022542e+01	3.095327e+01	1.666088e+00	1.939910e-01
NC_000962.3	3272	836454	0	A	T	0.386	-3.090996e+01	4.119933e+01	1.703246e+00	4.532413e-01
NC_000962.3	3273	836538	0	A	T	0.410	-6.962297e+00	3.357366e+01	1.708229e+00	8.357513e-01
NC_000962.3	2004	836658	0	A	T	0.455	-1.905015e+01	4.607869e+01	1.725203e+00	6.793642e-01
NC_000962.3	5862	836777	0	A	T	0.092	1.008366e+02	7.504305e+01	1.696710e+00	1.792811e-01
NC_000962.3	374	837033	0	A	T	0.471	9.625700e+01	5.208381e+01	1.702785e+00	6.481863e-02
NC_000962.3	11015	837794	0	A	T	0.018	-1.274913e+02	1.143618e+02	1.717880e+00	2.651449e-01
NC_000962.3	44047	837863	0	A	T	0.019	2.437553e+01	6.482225e+01	1.711719e+00	7.069528e-01
NC_000962.3	44836	838902	0	A	T	0.019	1.256987e+01	4.611536e+01	1.703788e+00	7.852247e-01
NC_000962.3	36891	838954	0	A	T	0.022	-3.755608e+01	5.389442e+01	1.708888e+00	4.860276e-01
NC_000962.3	37185	839046	0	A	T	0.036	-3.397895e+00	4.234722e+01	1.714504e+00	9.360599e-01
NC_000962.3	19196	839194	0	A	T	0.272	-7.031436e+00	3.161058e+01	1.706551e+00	8.240078e-01
NC_000962.3	36897	839263	0	A	T	0.066	4.695505e+01	4.347727e+01	1.718980e+00	2.803522e-01
NC_000962.3	36898	839309	0	A	T	0.070	-6.307150e+01	3.215629e+01	1.652831e+00	5.005088e-02
NC_000962.3	36899	839334	0	A	T	0.338	-2.579852e+01	2.833795e+01	1.696806e+00	3.627915e-01
NC_000962.3	36901	839348	0	A	T	0.325	-2.885540e+01	2.723288e+01	1.699490e+00	2.895382e-01
NC_000962.3	36904	839380	0	A	T	0.092	-6.972732e+01	2.911626e+01	1.606506e+00	1.677467e-02
NC_000962.3	36905	839407	0	A	T	0.131	-2.263067e+01	2.678365e+01	1.693331e+00	3.983022e-01
NC_000962.3	36906	839419	0	A	T	0.105	-1.371623e+01	2.889658e+01	1.702978e+00	6.351068e-01
NC_000962.3	36909	839446	0	A	T	0.143	-1.709198e+00	2.208115e+01	1.706779e+00	9.383134e-01
NC_000962.3	11061	839496	0	A	T	0.097	-3.760923e+00	3.765599e+01	1.709499e+00	9.204587e-01
NC_000962.3	11063	839534	0	A	T	0.043	5.651848e+01	3.900246e+01	1.711966e+00	1.475574e-01
NC_000962.3	9630	839949	0	A	T	0.135	-6.631245e+01	3.633715e+01	1.645802e+00	6.824858e-02
NC_000962.3	69807	839986	0	A	T	0.010	9.985719e+01	7.031283e+01	1.717684e+00	1.558004e-01
NC_000962.3	36922	840061	0	A	T	0.021	-3.903384e+01	5.390140e+01	1.700827e+00	4.690945e-01
NC_000962.3	37677	840135	0	A	T	0.024	-1.153796e+01	4.219933e+01	1.708156e+00	7.845783e-01
NC_000962.3	22730	840241	0	A	T	0.166	2.848462e+01	2.521574e+01	1.700706e+00	2.588435e-01
NC_000962.3	43395	840272	0	A	T	0.016	5.392107e+01	6.184158e+01	1.717871e+00	3.834161e-01
NC_000962.3	36928	840283	0	A	T	0.089	2.915102e+01	3.016276e+01	1.684023e+00	3.340002e-01
NC_000962.3	36929	840285	0	A	T	0.060	8.290259e+01	3.556449e+01	1.674290e+00	1.990722e-02
NC_000962.3	376	840447	0	A	T	0.179	4.964821e+01	2.361498e+01	1.651660e+00	3.571518e-02
NC_000962.3	36934	840466	0	A	T	0.034	-2.228345e+01	4.350888e+01	1.710066e+00	6.086294e-01
NC_000962.3	36935	840474	0	A	T	0.028	-3.070725e+01	4.914331e+01	1.712138e+00	5.321815e-01
NC_000962.3	377	840496	0	A	T	0.220	3.865483e+01	2.352864e+01	1.661642e+00	1.006554e-01
NC_000962.3	36938	840515	0	A	T	0.068	-7.516226e+01	3.327232e+01	1.606666e+00	2.405288e-02
NC_000962.3	15814	840776	0	A	T	0.012	-6.721758e+01	2.897587e+02	1.729023e+00	8.165928e-01
NC_000962.3	378	840794	0	A	T	0.036	7.809145e+01	9.609230e+01	1.691705e+00	4.165595e-01
NC_000962.3	379	841764	0	A	T	0.473	6.454619e+01	1.669860e+02	1.727014e+00	6.991644e-01
NC_000962.3	4167	841924	0	A	T	0.016	7.120974e+01	3.818182e+02	1.728274e+00	8.520813e-01
NC_000962.3	380	842030	0	A	T	0.048	1.419914e-01	2.708455e+02	1.723429e+00	9.995818e-01
NC_000962.3	6259	842111	0	A	T	0.054	-5.795828e+00	6.706682e+01	1.712542e+00	9.311472e-01
NC_000962.3	8186	842169	0	A	T	0.012	-9.145072e+01	2.540227e+02	1.724540e+00	7.188997e-01
NC_000962.3	5864	842364	0	A	T	0.083	4.090321e+01	1.105702e+02	1.719276e+00	7.114967e-01
NC_000962.3	2008	846841	0	A	T	0.012	1.045824e+00	2.497132e+02	1.719182e+00	9.966590e-01
NC_000962.3	2009	847613	0	A	T	0.014	3.239673e+02	1.924632e+02	1.696867e+00	9.256980e-02
NC_000962.3	381	847995	0	A	T	0.055	1.329722e+02	1.811851e+02	1.721995e+00	4.631442e-01
NC_000962.3	7386	848814	0	A	T	0.015	2.813907e+02	2.615503e+02	1.700482e+00	2.821965e-01
NC_000962.3	4701	849730	0	A	T	0.012	-2.843356e+01	2.486895e+02	1.725576e+00	9.089915e-01
NC_000962.3	4168	850591	0	A	T	0.160	-1.444407e+02	1.293645e+02	1.692499e+00	2.644030e-01
NC_000962.3	2375	850932	0	A	T	0.016	-1.569098e+02	2.060690e+02	1.714522e+00	4.465343e-01
NC_000962.3	4169	851133	0	A	T	0.016	7.120974e+01	3.818182e+02	1.728274e+00	8.520813e-01
NC_000962.3	9034	852346	0	A	T	0.021	1.540429e+02	2.516867e+02	1.713266e+00	5.406197e-01
NC_000962.3	4170	852575	0	A	T	0.012	3.004766e+02	3.486379e+02	1.710981e+00	3.889286e-01
NC_000962.3	384	852910	0	A	T	0.498	-7.259277e+01	3.317302e+02	1.722027e+00	8.268172e-01
NC_000962.3	6260	853469	0	A	T	0.030	1.480503e+02	2.661090e+02	1.731173e+00	5.780686e-01
NC_000962.3	2010	854253	0	A	T	0.470	-2.238004e+01	4.208989e+01	1.713117e+00	5.950132e-01
NC_000962.3	5454	854253	0	A	T	0.017	2.669842e+01	5.810428e+01	1.707536e+00	6.459603e-01
NC_000962.3	2011	854588	0	A	T	0.013	1.343180e+02	3.571499e+02	1.725382e+00	7.069183e-01
NC_000962.3	385	857696	0	A	T	0.472	3.718354e+01	1.852791e+02	1.726738e+00	8.409738e-01
NC_000962.3	2376	859132	0	A	T	0.180	1.102028e+01	1.403381e+02	1.724473e+00	9.374216e-01
NC_000962.3	386	861216	0	A	T	0.049	1.887560e+02	2.880475e+02	1.730163e+00	5.123971e-01
NC_000962.3	2377	862987	0	A	T	0.128	-1.535758e+02	1.287351e+02	1.707745e+00	2.331087e-01
NC_000962.3	2378	863805	0	A	T	0.128	-6.478821e+01	1.273280e+02	1.717945e+00	6.109606e-01
NC_000962.3	15815	864376	0	A	T	0.012	-6.500381e+01	2.733838e+02	1.727820e+00	8.120942e-01
NC_000962.3	388	866051	0	A	T	0.049	9.819960e+01	3.242368e+02	1.728813e+00	7.620434e-01
NC_000962.3	5697	868160	0	A	T	0.034	3.405895e+02	1.650364e+02	1.599672e+00	3.924755e-02
NC_000962.3	4171	868488	0	A	T	0.016	-4.855213e+01	3.744978e+02	1.729797e+00	8.968671e-01
NC_000962.3	4172	869440	0	A	T	0.039	9.792224e+00	2.133673e+02	1.724805e+00	9.634022e-01
NC_000962.3	4173	872108	0	A	T	0.016	7.120974e+01	3.818182e+02	1.728274e+00	8.520813e-01
NC_000962.3	389	874836	0	A	T	0.500	1.485114e+02	6.731412e+02	1.725049e+00	8.254204e-01
NC_000962.3	390	876141	0	A	T	0.054	-2.363523e+02	2.306015e+02	1.699507e+00	3.055883e-01
NC_000962.3	4174	877224	0	A	T	0.039	1.404356e+01	2.221205e+02	1.724239e+00	9.495974e-01
NC_000962.3	15817	878079	0	A	T	0.012	-4.532066e+01	2.030640e+02	1.719648e+00	8.234283e-01
NC_000962.3	391	880562	0	A	T	0.474	-1.338838e+01	2.143355e+02	1.728341e+00	9.502027e-01
NC_000962.3	392	882257	0	A	T	0.476	-6.506995e+01	1.616061e+02	1.721587e+00	6.872773e-01
NC_000962.3	6577	882734	0	A	T	0.013	2.336907e+02	1.592727e+02	1.692071e+00	1.425604e-01
NC_000962.3	3274	885530	0	A	T	0.014	2.325251e+02	2.121218e+02	1.700260e+00	2.732057e-01
NC_000962.3	2379	885542	0	A	T	0.210	-8.736778e+01	1.555036e+02	1.722721e+00	5.743262e-01
NC_000962.3	4175	888752	0	A	T	0.038	9.776588e+00	3.605099e+01	1.704062e+00	7.862909e-01
NC_000962.3	3704	888774	0	A	T	0.139	1.282226e+01	3.044322e+01	1.710021e+00	6.736907e-01
NC_000962.3	396	890718	0	A	T	0.218	9.361244e-01	3.338580e+01	1.711806e+00	9.776350e-01
NC_000962.3	5698	891388	0	A	T	0.034	2.765679e+02	1.521079e+02	1.615074e+00	6.926474e-02
NC_000962.3	5866	891756	0	A	T	0.118	3.937290e+00	1.431114e+02	1.722060e+00	9.780557e-01
NC_000962.3	397	892416	0	A	T	0.049	9.819960e+01	3.242368e+02	1.728813e+00	7.620434e-01
NC_000962.3	5272	893670	0	A	T	0.021	2.477721e+02	3.293312e+02	1.723611e+00	4.519810e-01
NC_000962.3	398	893733	0	A	T	0.453	1.405851e+02	7.547073e+01	1.576694e+00	6.272545e-02
NC_000962.3	4176	896356	0	A	T	0.016	7.120974e+01	3.818182e+02	1.728274e+00	8.520813e-01
NC_000962.3	4177	897209	0	A	T	0.161	-1.122272e+02	1.545486e+02	1.710362e+00	4.678743e-01
NC_000962.3	15818	897436	0	A	T	0.012	-6.721758e+01	2.897587e+02	1.729023e+00	8.165928e-01
NC_000962.3	399	900221	0	A	T	0.471	-6.827118e+01	1.270123e+02	1.727628e+00	5.910056e-01
NC_000962.3	4178	902413	0	A	T	0.161	-1.106565e+02	1.551220e+02	1.711086e+00	4.757601e-01
NC_000962.3	400	903537	0	A	T	0.054	-2.363523e+02	2.306015e+02	1.699507e+00	3.055883e-01
NC_000962.3	401	903550	0	A	T	0.471	1.937599e+02	1.286151e+02	1.722407e+00	1.321860e-01
NC_000962.3	5867	903633	0	A	T	0.114	2.581748e+02	1.730343e+02	1.688827e+00	1.359370e-01
NC_000962.3	402	903913	0	A	T	0.497	-7.371237e+01	2.016870e+02	1.720028e+00	7.148150e-01
NC_000962.3	403	906857	0	A	T	0.499	1.348137e+02	3.031412e+02	1.721248e+00	6.565963e-01
NC_000962.3	14017	907816	0	A	T	0.039	1.284318e+02	1.531369e+02	1.740535e+00	4.018110e-01
NC_000962.3	404	908186	0	A	T	0.045	-9.351930e+01	1.333188e+02	1.726645e+00	4.831380e-01
NC_000962.3	3276	909280	0	A	T	0.060	-3.590097e+01	6.969377e+01	1.715201e+00	6.065560e-01
NC_000962.3	5868	909724	0	A	T	0.113	1.347526e+02	1.491338e+02	1.695430e+00	3.663963e-01
NC_000962.3	3277	916305	0	A	T	0.015	1.338804e+02	2.116224e+02	1.708873e+00	5.270841e-01
NC_000962.3	2381	917181	0	A	T	0.051	2.652844e+02	1.486742e+02	1.662955e+00	7.460898e-02
NC_000962.3	5869	917905	0	A	T	0.117	1.186667e+00	1.588187e+02	1.725281e+00	9.940396e-01
NC_000962.3	4179	918316	0	A	T	0.042	1.417070e+02	1.748132e+02	1.728475e+00	4.177368e-01
NC_000962.3	9036	918827	0	A	T	0.020	3.364067e+02	3.280435e+02	1.728046e+00	3.053261e-01
NC_000962.3	5699	919222	0	A	T	0.034	3.405895e+02	1.650364e+02	1.599672e+00	3.924755e-02
NC_000962.3	405	919351	0	A	T	0.049	9.819960e+01	3.242368e+02	1.728813e+00	7.620434e-01
NC_000962.3	2382	919393	0	A	T	0.130	-4.998133e+01	1.561644e+02	1.727873e+00	7.489789e-01
NC_000962.3	3278	919421	0	A	T	0.020	-7.927593e+01	1.856349e+02	1.727282e+00	6.694135e-01
NC_000962.3	4180	919574	0	A	T	0.159	-1.307515e+02	1.301421e+02	1.703920e+00	3.152418e-01
NC_000962.3	9037	920840	0	A	T	0.021	1.783203e+02	3.516350e+02	1.729481e+00	6.121608e-01
NC_000962.3	406	921813	0	A	T	0.489	1.020958e+02	8.610435e+01	1.703766e+00	2.359548e-01
NC_000962.3	4181	923065	0	A	T	0.161	-1.681205e+02	1.581802e+02	1.702643e+00	2.880565e-01
NC_000962.3	407	925453	0	A	T	0.037	-1.133135e+00	6.914301e+01	1.711003e+00	9.869272e-01
NC_000962.3	44067	925864	0	A	T	0.015	1.849326e+01	6.967381e+01	1.710966e+00	7.907243e-01
NC_000962.3	9681	927110	0	A	T	0.360	-5.579848e+01	3.224603e+01	1.662916e+00	8.380304e-02
NC_000962.3	23517	927385	0	A	T	0.373	-3.775179e+01	3.276392e+01	1.684968e+00	2.494415e-01
NC_000962.3	4182	928075	0	A	T	0.013	2.584686e+02	1.298376e+02	1.729150e+00	4.672796e-02
NC_000962.3	6264	928525	0	A	T	0.026	-1.851772e+02	1.084153e+02	1.696206e+00	8.787512e-02
NC_000962.3	408	931123	0	A	T	0.056	2.164779e+01	2.535500e+02	1.729742e+00	9.319738e-01
NC_000962.3	10465	931150	0	A	T	0.010	8.998448e+01	8.466525e+01	1.712386e+00	2.880634e-01
NC_000962.3	2013	932074	0	A	T	0.013	1.343180e+02	3.571499e+02	1.725382e+00	7.069183e-01
NC_000962.3	409	932280	0	A	T	0.056	-5.598858e+01	1.955877e+02	1.717566e+00	7.747273e-01
NC_000962.3	9039	933651	0	A	T	0.021	2.291161e+02	3.893467e+02	1.728291e+00	5.563267e-01
NC_000962.3	410	934230	0	A	T	0.055	-1.955825e+02	1.717697e+02	1.686464e+00	2.550724e-01
NC_000962.3	411	934611	0	A	T	0.056	-5.598858e+01	1.955877e+02	1.717566e+00	7.747273e-01
NC_000962.3	412	940602	0	A	T	0.049	-1.533748e+02	3.135940e+02	1.728760e+00	6.248647e-01
NC_000962.3	414	941845	0	A	T	0.054	-6.306714e+01	1.348334e+02	1.716109e+00	6.400503e-01
NC_000962.3	2387	942479	0	A	T	0.211	-5.866903e+01	1.427115e+02	1.716731e+00	6.810672e-01
NC_000962.3	415	945214	0	A	T	0.474	-3.531559e+01	2.022723e+02	1.728997e+00	8.614264e-01
NC_000962.3	4706	946642	0	A	T	0.038	-2.359814e+02	2.305650e+02	1.720854e+00	3.062709e-01
NC_000962.3	2388	947429	0	A	T	0.210	-2.918359e+01	1.500668e+02	1.723484e+00	8.458386e-01
NC_000962.3	2014	947499	0	A	T	0.013	1.343180e+02	3.571499e+02	1.725382e+00	7.069183e-01
NC_000962.3	9041	949523	0	A	T	0.019	1.297205e+02	1.810559e+02	1.707013e+00	4.738354e-01
NC_000962.3	416	949535	0	A	T	0.472	-9.882978e+01	1.548966e+02	1.729066e+00	5.235651e-01
NC_000962.3	4707	949639	0	A	T	0.037	-1.645793e+02	2.847966e+02	1.725488e+00	5.634454e-01
NC_000962.3	4183	950230	0	A	T	0.039	-2.619933e+01	2.176186e+02	1.726970e+00	9.041925e-01
NC_000962.3	10467	950380	0	A	T	0.019	2.107393e+02	2.812843e+02	1.712150e+00	4.538735e-01
NC_000962.3	8193	951331	0	A	T	0.013	7.425647e+01	4.061938e+02	1.726253e+00	8.549760e-01
NC_000962.3	417	951702	0	A	T	0.045	-9.762879e+01	2.267476e+02	1.724371e+00	6.668606e-01
NC_000962.3	6695	952570	0	A	T	0.011	1.457147e+02	9.701237e+01	1.681624e+00	1.333409e-01
NC_000962.3	5872	953233	0	A	T	0.118	5.986265e+01	1.659271e+02	1.724622e+00	7.183266e-01
NC_000962.3	418	954101	0	A	T	0.045	-9.762879e+01	2.267476e+02	1.724371e+00	6.668606e-01
NC_000962.3	419	954468	0	A	T	0.046	2.148471e+01	2.252719e+02	1.724358e+00	9.240342e-01
NC_000962.3	2389	955011	0	A	T	0.095	2.424927e+01	1.265222e+02	1.718976e+00	8.480391e-01
NC_000962.3	420	955524	0	A	T	0.500	-2.875227e+02	7.616385e+02	1.728130e+00	7.058613e-01
NC_000962.3	5701	955835	0	A	T	0.034	3.405895e+02	1.650364e+02	1.599672e+00	3.924755e-02
NC_000962.3	421	957117	0	A	T	0.216	-1.130075e+02	8.596875e+01	1.685676e+00	1.889102e-01
NC_000962.3	9042	960308	0	A	T	0.021	2.291161e+02	3.893467e+02	1.728291e+00	5.563267e-01
NC_000962.3	422	960367	0	A	T	0.056	2.164779e+01	2.535500e+02	1.729742e+00	9.319738e-01
NC_000962.3	4185	967192	0	A	T	0.013	1.600882e+02	3.459090e+02	1.715075e+00	6.435841e-01
NC_000962.3	3280	967458	0	A	T	0.015	1.338804e+02	2.116224e+02	1.708873e+00	5.270841e-01
NC_000962.3	424	969762	0	A	T	0.052	-2.477810e+02	1.284271e+02	1.678405e+00	5.391072e-02
NC_000962.3	9044	971488	0	A	T	0.021	4.117070e+02	3.588505e+02	1.726032e+00	2.514771e-01
NC_000962.3	425	972980	0	A	T	0.049	-1.533748e+02	3.135940e+02	1.728760e+00	6.248647e-01
NC_000962.3	3281	976890	0	A	T	0.028	3.902910e-01	5.034750e+01	1.707638e+00	9.938161e-01
NC_000962.3	6985	976897	0	A	T	0.034	7.640806e+01	5.365963e+01	1.698174e+00	1.547107e-01
NC_000962.3	2855	976898	0	A	T	0.029	-5.584378e+01	4.127021e+01	1.668733e+00	1.762573e-01
NC_000962.3	3715	976898	0	A	T	0.083	-5.995411e+00	2.502116e+01	1.707634e+00	8.106687e-01
NC_000962.3	17440	976898	0	A	T	0.012	-1.634369e+02	5.787588e+01	1.690147e+00	4.818422e-03
NC_000962.3	9047	977795	0	A	T	0.021	2.291161e+02	3.893467e+02	1.728291e+00	5.563267e-01
NC_000962.3	4186	978373	0	A	T	0.016	-4.855213e+01	3.744978e+02	1.729797e+00	8.968671e-01
NC_000962.3	4708	978625	0	A	T	0.037	-1.528128e+02	3.133423e+02	1.729031e+00	6.258565e-01
NC_000962.3	428	979704	0	A	T	0.495	-2.085634e+02	1.517811e+02	1.736165e+00	1.696520e-01
NC_000962.3	4187	979859	0	A	T	0.016	7.120974e+01	3.818182e+02	1.728274e+00	8.520813e-01
NC_000962.3	6268	980100	0	A	T	0.022	-1.103277e+02	9.486808e+01	1.688148e+00	2.450653e-01
NC_000962.3	6269	980360	0	A	T	0.030	1.316828e+02	2.816529e+02	1.735674e+00	6.401971e-01
NC_000962.3	5874	981670	0	A	T	0.114	2.075637e+02	1.495807e+02	1.685971e+00	1.654921e-01
NC_000962.3	4188	983485	0	A	T	0.161	-9.247919e+01	1.571223e+02	1.716577e+00	5.562474e-01
NC_000962.3	5875	985621	0	A	T	0.118	1.129341e+00	1.459841e+02	1.721975e+00	9.938288e-01
NC_000962.3	430	986463	0	A	T	0.492	4.634092e+01	9.753022e+01	1.708811e+00	6.347662e-01
NC_000962.3	6270	986563	0	A	T	0.030	-2.237291e+02	2.459816e+02	1.733465e+00	3.632407e-01
NC_000962.3	431	987586	0	A	T	0.047	1.103222e+02	1.340403e+02	1.704051e+00	4.106331e-01
NC_000962.3	14018	989719	0	A	T	0.039	1.059793e+02	1.442709e+02	1.735235e+00	4.627282e-01
NC_000962.3	432	990001	0	A	T	0.499	1.060730e+02	3.238945e+02	1.719139e+00	7.433497e-01
NC_000962.3	3282	990533	0	A	T	0.031	1.493041e+02	1.991757e+02	1.729736e+00	4.536290e-01
NC_000962.3	2390	991515	0	A	T	0.128	-1.535758e+02	1.287351e+02	1.707745e+00	2.331087e-01
NC_000962.3	433	991896	0	A	T	0.045	-1.114035e+02	2.119284e+02	1.722060e+00	5.992127e-01
NC_000962.3	434	993346	0	A	T	0.496	4.977412e+01	1.654216e+02	1.718606e+00	7.635460e-01
NC_000962.3	5273	993522	0	A	T	0.021	6.634784e+01	2.047076e+02	1.710330e+00	7.459082e-01
NC_000962.3	3283	995114	0	A	T	0.021	1.435590e+02	2.170833e+02	1.720305e+00	5.085349e-01
NC_000962.3	23921	996197	0	A	T	0.014	3.421537e+02	9.939580e+01	1.529470e+00	5.955423e-04
NC_000962.3	435	996205	0	A	T	0.049	9.819960e+01	3.242368e+02	1.728813e+00	7.620434e-01
NC_000962.3	2391	996293	0	A	T	0.015	2.304149e+01	2.259533e+02	1.728477e+00	9.187930e-01
NC_000962.3	436	996346	0	A	T	0.045	-2.788457e+01	1.824519e+02	1.719988e+00	8.785548e-01
NC_000962.3	10468	997670	0	A	T	0.018	4.492007e+02	2.252358e+02	1.685628e+00	4.632730e-02
NC_000962.3	14019	997899	0	A	T	0.034	1.139739e+02	1.500670e+02	1.707473e+00	4.477027e-01
NC_000962.3	3284	999365	0	A	T	0.021	1.722422e+02	2.447139e+02	1.730461e+00	4.816549e-01
NC_000962.3	8194	1002044	0	A	T	0.019	-2.548500e+01	2.262952e+02	1.725609e+00	9.103510e-01
NC_000962.3	438	1010205	0	A	T	0.500	5.854006e+02	3.199610e+02	1.716288e+00	6.754504e-02
NC_000962.3	439	1011511	0	A	T	0.048	1.419914e-01	2.708455e+02	1.723429e+00	9.995818e-01
NC_000962.3	5876	1014446	0	A	T	0.086	5.918992e+01	1.158536e+02	1.714179e+00	6.095083e-01
NC_000962.3	5877	1019632	0	A	T	0.114	2.581748e+02	1.730343e+02	1.688827e+00	1.359370e-01
NC_000962.3	15820	1020393	0	A	T	0.011	-1.235818e+02	2.127639e+02	1.727122e+00	5.614516e-01
NC_000962.3	2392	1020579	0	A	T	0.016	-6.719348e+01	2.003904e+02	1.720833e+00	7.374446e-01
NC_000962.3	441	1022003	0	A	T	0.049	-1.533748e+02	3.135940e+02	1.728760e+00	6.248647e-01
NC_000962.3	442	1024346	0	A	T	0.056	2.164779e+01	2.535500e+02	1.729742e+00	9.319738e-01
NC_000962.3	9049	1024388	0	A	T	0.021	4.117070e+02	3.588505e+02	1.726032e+00	2.514771e-01
NC_000962.3	443	1025106	0	A	T	0.498	1.448686e+02	2.225218e+02	1.719808e+00	5.151447e-01
NC_000962.3	5275	1027518	0	A	T	0.021	2.477721e+02	3.293312e+02	1.723611e+00	4.519810e-01
NC_000962.3	444	1028217	0	A	T	0.049	9.819960e+01	3.242368e+02	1.728813e+00	7.620434e-01
NC_000962.3	4189	1028944	0	A	T	0.016	7.120974e+01	3.818182e+02	1.728274e+00	8.520813e-01
NC_000962.3	14020	1029249	0	A	T	0.036	-1.217464e+02	1.666695e+02	1.728999e+00	4.652407e-01
NC_000962.3	4190	1029553	0	A	T	0.012	3.004766e+02	3.486379e+02	1.710981e+00	3.889286e-01
NC_000962.3	445	1034209	0	A	T	0.049	-1.421020e+02	2.370284e+02	1.728774e+00	5.489370e-01
NC_000962.3	446	1034758	0	A	T	0.049	9.819960e+01	3.242368e+02	1.728813e+00	7.620434e-01
NC_000962.3	7391	1036583	0	A	T	0.015	2.813907e+02	2.615503e+02	1.700482e+00	2.821965e-01
NC_000962.3	447	1037012	0	A	T	0.449	1.270544e+02	5.567060e+01	1.680777e+00	2.263982e-02
NC_000962.3	3285	1037355	0	A	T	0.050	1.270630e+01	2.070282e+02	1.729786e+00	9.510705e-01
NC_000962.3	448	1037911	0	A	T	0.494	-1.724089e+02	1.341168e+02	1.717776e+00	1.988483e-01
NC_000962.3	9050	1038718	0	A	T	0.021	4.117070e+02	3.588505e+02	1.726032e+00	2.514771e-01
NC_000962.3	2393	1040050	0	A	T	0.128	-1.085812e+02	1.298393e+02	1.714136e+00	4.031588e-01
NC_000962.3	449	1040251	0	A	T	0.039	-1.353293e+01	9.534388e+01	1.713845e+00	8.871515e-01
NC_000962.3	9051	1041141	0	A	T	0.021	2.291161e+02	3.893467e+02	1.728291e+00	5.563267e-01
NC_000962.3	3286	1041445	0	A	T	0.050	-1.183592e+02	1.734253e+02	1.721959e+00	4.950609e-01
NC_000962.3	14021	1042225	0	A	T	0.037	-1.797436e+02	1.593228e+02	1.732752e+00	2.594610e-01
NC_000962.3	3287	1043055	0	A	T	0.021	1.722422e+02	2.447139e+02	1.730461e+00	4.816549e-01
NC_000962.3	5879	1046757	0	A	T	0.085	-7.057824e+01	1.184555e+02	1.749071e+00	5.514016e-01
NC_000962.3	452	1047165	0	A	T	0.464	-2.003075e+00	8.655467e+01	1.715164e+00	9.815404e-01
NC_000962.3	4191	1047327	0	A	T	0.012	3.004766e+02	3.486379e+02	1.710981e+00	3.889286e-01
NC_000962.3	6272	1047683	0	A	T	0.030	1.316828e+02	2.816529e+02	1.735674e+00	6.401971e-01
NC_000962.3	4192	1049748	0	A	T	0.013	1.600882e+02	3.459090e+02	1.715075e+00	6.435841e-01
NC_000962.3	4709	1050816	0	A	T	0.037	-6.841774e+01	2.869359e+02	1.725452e+00	8.115765e-01
NC_000962.3	10469	1052987	0	A	T	0.019	2.107393e+02	2.812843e+02	1.712150e+00	4.538735e-01
NC_000962.3	2394	1054362	0	A	T	0.096	8.738222e+01	1.272233e+02	1.716092e+00	4.923087e-01
NC_000962.3	453	1054784	0	A	T	0.055	5.036853e+01	2.141691e+02	1.728140e+00	8.141062e-01
NC_000962.3	3288	1055049	0	A	T	0.031	1.493041e+02	1.991757e+02	1.729736e+00	4.536290e-01
NC_000962.3	2395	1057788	0	A	T	0.179	-1.614672e+02	1.297931e+02	1.729080e+00	2.137170e-01
NC_000962.3	7392	1059643	0	A	T	0.014	3.072149e+02	2.196109e+02	1.685913e+00	1.620864e-01
NC_000962.3	10470	1059765	0	A	T	0.019	2.107393e+02	2.812843e+02	1.712150e+00	4.538735e-01
NC_000962.3	2396	1061677	0	A	T	0.211	-3.963484e+01	1.585871e+02	1.724331e+00	8.026862e-01
NC_000962.3	14022	1064516	0	A	T	0.037	-1.797436e+02	1.593228e+02	1.732752e+00	2.594610e-01
NC_000962.3	454	1068151	0	A	T	0.491	-6.850104e+00	9.672280e+01	1.715217e+00	9.435506e-01
NC_000962.3	455	1068432	0	A	T	0.474	1.001277e+01	2.213689e+02	1.727769e+00	9.639302e-01
NC_000962.3	2397	1068621	0	A	T	0.015	-1.700346e+02	1.861382e+02	1.700690e+00	3.611612e-01
NC_000962.3	8196	1068771	0	A	T	0.012	-9.145072e+01	2.540227e+02	1.724540e+00	7.188997e-01
NC_000962.3	5277	1069284	0	A	T	0.021	2.477721e+02	3.293312e+02	1.723611e+00	4.519810e-01
NC_000962.3	14023	1069450	0	A	T	0.031	2.968011e+02	1.108388e+02	1.647558e+00	7.507291e-03
NC_000962.3	9052	1070401	0	A	T	0.021	2.291161e+02	3.893467e+02	1.728291e+00	5.563267e-01
NC_000962.3	456	1070702	0	A	T	0.471	-3.834747e+01	1.247628e+02	1.718321e+00	7.586177e-01
NC_000962.3	3289	1071797	0	A	T	0.051	-9.283568e+01	2.005908e+02	1.726128e+00	6.435792e-01
NC_000962.3	457	1071966	0	A	T	0.044	-4.581977e+01	1.149935e+02	1.718702e+00	6.903617e-01
NC_000962.3	2015	1072850	0	A	T	0.013	1.343180e+02	3.571499e+02	1.725382e+00	7.069183e-01
NC_000962.3	2398	1073033	0	A	T	0.129	-6.089504e+01	1.279373e+02	1.721257e+00	6.341740e-01
NC_000962.3	4710	1074276	0	A	T	0.037	1.134052e+02	2.446972e+02	1.732375e+00	6.431207e-01
NC_000962.3	458	1074558	0	A	T	0.492	-1.157269e+02	9.382988e+01	1.712450e+00	2.176671e-01
NC_000962.3	461	1075279	0	A	T	0.467	-1.038730e+02	8.765552e+01	1.712324e+00	2.362344e-01
NC_000962.3	462	1076309	0	A	T	0.491	-4.796356e+01	1.122280e+02	1.719831e+00	6.691781e-01
NC_000962.3	463	1076689	0	A	T	0.048	1.419914e-01	2.708455e+02	1.723429e+00	9.995818e-01
NC_000962.3	464	1076880	0	A	T	0.049	9.819960e+01	3.242368e+02	1.728813e+00	7.620434e-01
NC_000962.3	465	1077312	0	A	T	0.496	-2.787277e+02	1.599566e+02	1.735468e+00	8.166035e-02
NC_000962.3	466	1079927	0	A	T	0.497	-5.126258e+00	1.455006e+02	1.714621e+00	9.719004e-01
NC_000962.3	467	1080192	0	A	T	0.056	-1.318362e+02	2.052785e+02	1.733581e+00	5.208396e-01
NC_000962.3	5885	1080528	0	A	T	0.113	2.351944e+02	1.685582e+02	1.689859e+00	1.631612e-01
NC_000962.3	468	1081681	0	A	T	0.499	-3.708852e+02	3.173595e+02	1.699119e+00	2.427611e-01
NC_000962.3	2865	1082445	0	A	T	0.023	-1.567138e+02	1.734947e+02	1.705776e+00	3.665508e-01
NC_000962.3	4711	1083654	0	A	T	0.037	-1.645793e+02	2.847966e+02	1.725488e+00	5.634454e-01
NC_000962.3	2016	1085028	0	A	T	0.013	1.343180e+02	3.571499e+02	1.725382e+00	7.069183e-01
NC_000962.3	469	1087193	0	A	T	0.474	-1.277184e+02	1.842318e+02	1.724702e+00	4.882810e-01
NC_000962.3	2399	1087279	0	A	T	0.127	-2.423759e+01	1.124802e+02	1.717414e+00	8.294254e-01
NC_000962.3	5278	1088245	0	A	T	0.021	2.477721e+02	3.293312e+02	1.723611e+00	4.519810e-01
NC_000962.3	6274	1090172	0	A	T	0.030	1.480503e+02	2.661090e+02	1.731173e+00	5.780686e-01
NC_000962.3	470	1090189	0	A	T	0.056	2.164779e+01	2.535500e+02	1.729742e+00	9.319738e-01
NC_000962.3	4193	1090292	0	A	T	0.016	-4.855213e+01	3.744978e+02	1.729797e+00	8.968671e-01
NC_000962.3	5886	1091253	0	A	T	0.102	-3.445944e+01	6.022093e+01	1.690158e+00	5.672767e-01
NC_000962.3	15652	1091811	0	A	T	0.017	1.421882e+02	9.389075e+01	1.613495e+00	1.301740e-01
NC_000962.3	4194	1092341	0	A	T	0.161	-1.268441e+02	1.467800e+02	1.705320e+00	3.876540e-01
NC_000962.3	2400	1093322	0	A	T	0.211	-8.660275e+01	1.407904e+02	1.720121e+00	5.385872e-01
NC_000962.3	471	1093406	0	A	T	0.494	4.867282e+01	1.272582e+02	1.717423e+00	7.021749e-01
NC_000962.3	2401	1093907	0	A	T	0.131	-9.138713e+00	2.707207e+01	1.708719e+00	7.357434e-01
NC_000962.3	2402	1093928	0	A	T	0.334	-5.570479e+01	2.926894e+01	1.669397e+00	5.724067e-02
NC_000962.3	4715	1093970	0	A	T	0.120	-1.322108e+01	2.644289e+01	1.703490e+00	6.171716e-01
NC_000962.3	37694	1094003	0	A	T	0.035	-3.310190e+00	4.037858e+01	1.710456e+00	9.346765e-01
NC_000962.3	6700	1094472	0	A	T	0.012	1.001855e+01	7.887147e+01	1.715005e+00	8.989418e-01
NC_000962.3	7144	1095364	0	A	T	0.015	2.313599e+01	7.532800e+01	1.717506e+00	7.587899e-01
NC_000962.3	13338	1095644	0	A	T	0.035	-3.027335e+01	7.307690e+01	1.713494e+00	6.787488e-01
NC_000962.3	22984	1095661	0	A	T	0.023	-6.597772e+01	8.612097e+01	1.700906e+00	4.437567e-01
NC_000962.3	37208	1095687	0	A	T	0.024	6.589429e+00	9.507206e+01	1.712291e+00	9.447539e-01
NC_000962.3	38429	1096002	0	A	T	0.038	7.948553e+01	4.570153e+01	1.691252e+00	8.223735e-02
NC_000962.3	6581	1096023	0	A	T	0.016	1.162931e+00	6.197236e+01	1.713730e+00	9.850313e-01
NC_000962.3	7813	1096157	0	A	T	0.095	-1.270368e+01	3.685181e+01	1.708625e+00	7.303597e-01
NC_000962.3	2867	1096205	0	A	T	0.175	-1.367504e+01	2.840355e+01	1.717844e+00	6.302763e-01
NC_000962.3	4716	1096299	0	A	T	0.079	2.326539e+01	3.569964e+01	1.714179e+00	5.147142e-01
NC_000962.3	6801	1096323	0	A	T	0.044	2.608895e-02	4.460036e+01	1.713206e+00	9.995334e-01
NC_000962.3	6992	1096398	0	A	T	0.114	-3.455778e+01	2.972141e+01	1.717231e+00	2.451611e-01
NC_000962.3	2404	1096470	0	A	T	0.030	4.688307e+01	4.915611e+01	1.721549e+00	3.403880e-01
NC_000962.3	473	1096508	0	A	T	0.187	6.606354e+01	3.277647e+01	1.661677e+00	4.405521e-02
NC_000962.3	4195	1096567	0	A	T	0.213	-5.107164e+01	4.206538e+01	1.702521e+00	2.249355e-01
NC_000962.3	474	1096633	0	A	T	0.449	4.133736e+01	5.339550e+01	1.709271e+00	4.389731e-01
NC_000962.3	475	1097220	0	A	T	0.054	-2.363523e+02	2.306015e+02	1.699507e+00	3.055883e-01
NC_000962.3	476	1097442	0	A	T	0.049	9.819960e+01	3.242368e+02	1.728813e+00	7.620434e-01
NC_000962.3	477	1098523	0	A	T	0.056	2.164779e+01	2.535500e+02	1.729742e+00	9.319738e-01
NC_000962.3	3290	1098999	0	A	T	0.021	1.722422e+02	2.447139e+02	1.730461e+00	4.816549e-01
NC_000962.3	478	1099058	0	A	T	0.054	-2.363523e+02	2.306015e+02	1.699507e+00	3.055883e-01
NC_000962.3	479	1100234	0	A	T	0.498	1.734274e+02	2.282002e+02	1.698377e+00	4.474087e-01
NC_000962.3	6278	1101833	0	A	T	0.030	1.316828e+02	2.816529e+02	1.735674e+00	6.401971e-01
NC_000962.3	6279	1101898	0	A	T	0.024	1.684791e+02	1.471311e+02	1.707192e+00	2.523864e-01
NC_000962.3	10055	1101923	0	A	T	0.012	-2.965953e+01	3.384514e+02	1.732097e+00	9.301822e-01
NC_000962.3	480	1102117	0	A	T	0.049	-7.358001e+01	2.041657e+02	1.723879e+00	7.186130e-01
NC_000962.3	481	1102468	0	A	T	0.046	1.208281e+02	1.282838e+02	1.697652e+00	3.464334e-01
NC_000962.3	482	1102646	0	A	T	0.049	9.819960e+01	3.242368e+02	1.728813e+00	7.620434e-01
NC_000962.3	4196	1102788	0	A	T	0.016	7.120974e+01	3.818182e+02	1.728274e+00	8.520813e-01
NC_000962.3	4717	1102901	0	A	T	0.037	5.546706e+01	2.418748e+02	1.719691e+00	8.186563e-01
NC_000962.3	2405	1103249	0	A	T	0.210	-7.133477e+01	1.321778e+02	1.719636e+00	5.895074e-01
NC_000962.3	483	1103656	0	A	T	0.046	2.148471e+01	2.252719e+02	1.724358e+00	9.240342e-01
NC_000962.3	484	1104690	0	A	T	0.056	2.164779e+01	2.535500e+02	1.729742e+00	9.319738e-01
NC_000962.3	6583	1104931	0	A	T	0.013	2.336907e+02	1.592727e+02	1.692071e+00	1.425604e-01
NC_000962.3	485	1105686	0	A	T	0.045	-9.762879e+01	2.267476e+02	1.724371e+00	6.668606e-01
NC_000962.3	486	1106422	0	A	T	0.471	-4.897937e+01	1.310309e+02	1.720615e+00	7.086157e-01
NC_000962.3	8197	1106649	0	A	T	0.019	-2.548500e+01	2.262952e+02	1.725609e+00	9.103510e-01
NC_000962.3	4197	1106877	0	A	T	0.016	7.120974e+01	3.818182e+02	1.728274e+00	8.520813e-01
NC_000962.3	2406	1107434	0	A	T	0.211	2.697718e+01	1.505329e+02	1.727819e+00	8.578006e-01
NC_000962.3	2407	1107917	0	A	T	0.210	-5.074403e+01	1.564709e+02	1.723612e+00	7.457621e-01
NC_000962.3	487	1107940	0	A	T	0.055	1.593860e+02	1.903834e+02	1.726438e+00	4.026472e-01
NC_000962.3	488	1108521	0	A	T	0.045	-9.762879e+01	2.267476e+02	1.724371e+00	6.668606e-01
NC_000962.3	489	1109975	0	A	T	0.498	2.134299e+02	2.870886e+02	1.724698e+00	4.573602e-01
NC_000962.3	2018	1111553	0	A	T	0.013	1.343180e+02	3.571499e+02	1.725382e+00	7.069183e-01
NC_000962.3	490	1111678	0	A	T	0.045	-9.762879e+01	2.267476e+02	1.724371e+00	6.668606e-01
NC_000962.3	5887	1111826	0	A	T	0.117	1.186667e+00	1.588187e+02	1.725281e+00	9.940396e-01
NC_000962.3	5888	1111925	0	A	T	0.118	-2.697968e+01	1.580500e+02	1.723949e+00	8.644842e-01
NC_000962.3	10471	1114466	0	A	T	0.019	3.239757e+02	2.990486e+02	1.706477e+00	2.788575e-01
NC_000962.3	4719	1116007	0	A	T	0.036	-1.877584e+02	2.319337e+02	1.720895e+00	4.183598e-01
NC_000962.3	15824	1119939	0	A	T	0.012	-6.721758e+01	2.897587e+02	1.729023e+00	8.165928e-01
NC_000962.3	491	1126889	0	A	T	0.496	2.825138e+01	1.678695e+02	1.720908e+00	8.663791e-01
NC_000962.3	492	1127493	0	A	T	0.048	1.419914e-01	2.708455e+02	1.723429e+00	9.995818e-01
NC_000962.3	493	1127648	0	A	T	0.498	-8.219391e+01	3.259695e+02	1.721881e+00	8.009645e-01
NC_000962.3	9061	1128145	0	A	T	0.021	2.291161e+02	3.893467e+02	1.728291e+00	5.563267e-01
NC_000962.3	2870	1130526	0	A	T	0.024	-1.841665e+02	1.697250e+02	1.713967e+00	2.780894e-01
NC_000962.3	3291	1132368	0	A	T	0.031	2.880469e+01	1.682872e+02	1.720884e+00	8.641223e-01
NC_000962.3	2408	1133379	0	A	T	0.054	-1.486276e+01	1.213480e+02	1.722694e+00	9.025380e-01
NC_000962.3	4199	1133752	0	A	T	0.012	3.004766e+02	3.486379e+02	1.710981e+00	3.889286e-01
NC_000962.3	5889	1135251	0	A	T	0.118	6.422997e+01	1.628690e+02	1.729012e+00	6.933774e-01
NC_000962.3	9062	1137732	0	A	T	0.021	2.291161e+02	3.893467e+02	1.728291e+00	5.563267e-01
NC_000962.3	4200	1140653	0	A	T	0.013	1.600882e+02	3.459090e+02	1.715075e+00	6.435841e-01
NC_000962.3	2020	1141362	0	A	T	0.012	1.121600e+02	2.528553e+02	1.711536e+00	6.574267e-01
NC_000962.3	2409	1141442	0	A	T	0.015	2.304149e+01	2.259533e+02	1.728477e+00	9.187930e-01
NC_000962.3	2410	1142266	0	A	T	0.210	4.639082e+01	1.406396e+02	1.727800e+00	7.415635e-01
NC_000962.3	495	1144585	0	A	T	0.056	2.164779e+01	2.535500e+02	1.729742e+00	9.319738e-01
NC_000962.3	2411	1144664	0	A	T	0.130	3.298634e+01	1.114192e+02	1.719166e+00	7.672358e-01
NC_000962.3	496	1145848	0	A	T	0.049	-1.421020e+02	2.370284e+02	1.728774e+00	5.489370e-01
NC_000962.3	5280	1146605	0	A	T	0.020	8.164977e+01	2.997131e+02	1.728032e+00	7.853386e-01
NC_000962.3	4201	1147252	0	A	T	0.013	1.600882e+02	3.459090e+02	1.715075e+00	6.435841e-01
NC_000962.3	4202	1148255	0	A	T	0.161	-1.572907e+02	1.566851e+02	1.703362e+00	3.156355e-01
NC_000962.3	497	1148259	0	A	T	0.055	7.535942e+01	1.957949e+02	1.725706e+00	7.003838e-01
NC_000962.3	10472	1148603	0	A	T	0.019	2.107393e+02	2.812843e+02	1.712150e+00	4.538735e-01
NC_000962.3	498	1148930	0	A	T	0.045	-9.762879e+01	2.267476e+02	1.724371e+00	6.668606e-01
NC_000962.3	499	1149551	0	A	T	0.474	4.578989e+01	1.934289e+02	1.725730e+00	8.129068e-01
NC_000962.3	8198	1150143	0	A	T	0.019	-1.210482e+02	1.938032e+02	1.712222e+00	5.323506e-01
NC_000962.3	500	1150585	0	A	T	0.481	1.413451e+02	1.453688e+02	1.708999e+00	3.310767e-01
NC_000962.3	501	1151054	0	A	T	0.054	-2.363523e+02	2.306015e+02	1.699507e+00	3.055883e-01
NC_000962.3	5890	1153676	0	A	T	0.118	-4.629300e+01	1.596395e+02	1.723801e+00	7.718755e-01
NC_000962.3	2021	1154646	0	A	T	0.015	1.520862e+02	1.695596e+02	1.692506e+00	3.699172e-01
NC_000962.3	3293	1154881	0	A	T	0.021	1.489224e+01	2.326182e+02	1.726987e+00	9.489644e-01
NC_000962.3	3294	1157549	0	A	T	0.021	1.722422e+02	2.447139e+02	1.730461e+00	4.816549e-01
NC_000962.3	10473	1159162	0	A	T	0.023	-2.921457e+02	1.728879e+02	1.695334e+00	9.131295e-02
NC_000962.3	4204	1160660	0	A	T	0.020	-7.821274e+01	8.025890e+01	1.700149e+00	3.299919e-01
NC_000962.3	502	1160770	0	A	T	0.018	9.123831e+01	8.199787e+01	1.708462e+00	2.660525e-01
NC_000962.3	4722	1161327	0	A	T	0.037	-1.528128e+02	3.133423e+02	1.729031e+00	6.258565e-01
NC_000962.3	2414	1162274	0	A	T	0.127	1.119213e+02	1.150199e+02	1.725990e+00	3.307090e-01
NC_000962.3	503	1163134	0	A	T	0.496	2.635544e+02	1.939560e+02	1.717544e+00	1.744407e-01
NC_000962.3	15826	1163528	0	A	T	0.013	-3.011381e+02	2.150205e+02	1.737740e+00	1.616062e-01
NC_000962.3	9065	1164081	0	A	T	0.021	2.291161e+02	3.893467e+02	1.728291e+00	5.563267e-01
NC_000962.3	504	1164336	0	A	T	0.215	-4.471668e+01	1.319166e+02	1.719859e+00	7.346833e-01
NC_000962.3	4205	1164361	0	A	T	0.042	1.417070e+02	1.748132e+02	1.728475e+00	4.177368e-01
NC_000962.3	2415	1164571	0	A	T	0.177	3.711033e+01	3.967824e+01	1.726000e+00	3.498216e-01
NC_000962.3	10475	1165432	0	A	T	0.015	6.981173e-01	1.187930e+02	1.710708e+00	9.953120e-01
NC_000962.3	505	1165522	0	A	T	0.498	1.332282e+01	1.486415e+02	1.710418e+00	9.285950e-01
NC_000962.3	2416	1167647	0	A	T	0.094	5.987058e+01	1.258528e+02	1.715196e+00	6.343566e-01
NC_000962.3	506	1168010	0	A	T	0.048	1.419914e-01	2.708455e+02	1.723429e+00	9.995818e-01
NC_000962.3	4723	1168188	0	A	T	0.037	-1.645793e+02	2.847966e+02	1.725488e+00	5.634454e-01
NC_000962.3	8199	1168701	0	A	T	0.013	3.351825e+02	2.674334e+02	1.714578e+00	2.103169e-01
NC_000962.3	508	1168776	0	A	T	0.049	-1.533748e+02	3.135940e+02	1.728760e+00	6.248647e-01
NC_000962.3	10476	1169152	0	A	T	0.019	4.140006e+02	2.759780e+02	1.687573e+00	1.338324e-01
NC_000962.3	3730	1169447	0	A	T	0.026	-5.660840e+01	5.051436e+01	1.711788e+00	2.626540e-01
NC_000962.3	5579	1170404	0	A	T	0.025	-1.268341e+01	5.387375e+01	1.706266e+00	8.139144e-01
NC_000962.3	5281	1170821	0	A	T	0.021	2.477721e+02	3.293312e+02	1.723611e+00	4.519810e-01
NC_000962.3	509	1172085	0	A	T	0.049	9.819960e+01	3.242368e+02	1.728813e+00	7.620434e-01
NC_000962.3	510	1173750	0	A	T	0.053	-3.022019e+01	1.883229e+02	1.718524e+00	8.725364e-01
NC_000962.3	511	1175343	0	A	T	0.049	-3.261475e+02	2.280319e+02	1.740035e+00	1.528860e-01
NC_000962.3	10478	1175762	0	A	T	0.019	3.239757e+02	2.990486e+02	1.706477e+00	2.788575e-01
NC_000962.3	512	1177157	0	A	T	0.044	-2.102583e+02	1.524517e+02	1.725922e+00	1.680831e-01
NC_000962.3	2417	1177994	0	A	T	0.126	-1.677991e+00	1.165395e+02	1.718029e+00	9.885143e-01
NC_000962.3	514	1178116	0	A	T	0.438	-1.033275e+02	1.036933e+02	1.683433e+00	3.192112e-01
NC_000962.3	5282	1179375	0	A	T	0.021	2.477721e+02	3.293312e+02	1.723611e+00	4.519810e-01
NC_000962.3	8200	1180866	0	A	T	0.012	-9.145072e+01	2.540227e+02	1.724540e+00	7.188997e-01
NC_000962.3	10058	1182685	0	A	T	0.012	-2.965953e+01	3.384514e+02	1.732097e+00	9.301822e-01
NC_000962.3	5891	1183149	0	A	T	0.085	-7.317137e+01	1.192207e+02	1.746336e+00	5.394928e-01
NC_000962.3	5283	1183662	0	A	T	0.021	2.477721e+02	3.293312e+02	1.723611e+00	4.519810e-01
NC_000962.3	9067	1185934	0	A	T	0.021	2.291161e+02	3.893467e+02	1.728291e+00	5.563267e-01
NC_000962.3	38432	1188807	0	A	T	0.010	-2.986230e+02	1.519234e+02	1.728792e+00	4.956149e-02
NC_000962.3	43714	1188906	0	A	T	0.016	-7.510901e+01	1.091690e+02	1.708092e+00	4.915745e-01
NC_000962.3	37974	1189586	0	A	T	0.013	4.793004e-01	6.999026e+01	1.714644e+00	9.945371e-01
NC_000962.3	36950	1189699	0	A	T	0.065	5.283620e+00	3.097104e+01	1.706828e+00	8.645666e-01
NC_000962.3	36952	1189773	0	A	T	0.039	-7.588555e+01	4.345613e+01	1.687166e+00	8.100908e-02
NC_000962.3	515	1190093	0	A	T	0.411	-4.757584e+01	6.126828e+01	1.707984e+00	4.375891e-01
NC_000962.3	2418	1190154	0	A	T	0.129	-4.608492e+01	1.399902e+02	1.724884e+00	7.420582e-01
NC_000962.3	4206	1190172	0	A	T	0.013	1.735511e+02	2.509836e+02	1.703454e+00	4.893883e-01
NC_000962.3	36953	1191358	0	A	T	0.051	-1.117635e+00	4.920544e+01	1.712594e+00	9.818823e-01
NC_000962.3	38293	1191462	0	A	T	0.026	-1.614720e+01	4.937123e+01	1.710564e+00	7.436790e-01
NC_000962.3	3296	1191817	0	A	T	0.022	5.674002e+01	6.522982e+01	1.705031e+00	3.845485e-01
NC_000962.3	4207	1192042	0	A	T	0.012	3.004766e+02	3.486379e+02	1.710981e+00	3.889286e-01
NC_000962.3	5284	1193353	0	A	T	0.020	8.164977e+01	2.997131e+02	1.728032e+00	7.853386e-01
NC_000962.3	4208	1193927	0	A	T	0.012	3.004766e+02	3.486379e+02	1.710981e+00	3.889286e-01
NC_000962.3	4209	1195463	0	A	T	0.013	1.600882e+02	3.459090e+02	1.715075e+00	6.435841e-01
NC_000962.3	516	1197157	0	A	T	0.048	2.390026e+02	1.913903e+02	1.720629e+00	2.119799e-01
NC_000962.3	2419	1199547	0	A	T	0.210	-5.488518e+01	1.406173e+02	1.721971e+00	6.963686e-01
NC_000962.3	517	1200418	0	A	T	0.471	5.404889e+01	1.447766e+02	1.720430e+00	7.089683e-01
NC_000962.3	518	1201581	0	A	T	0.049	-1.729727e+01	2.812133e+02	1.726026e+00	9.509632e-01
NC_000962.3	6285	1205269	0	A	T	0.029	-8.829449e+00	1.747043e+02	1.717193e+00	9.597005e-01
NC_000962.3	519	1211369	0	A	T	0.056	2.164779e+01	2.535500e+02	1.729742e+00	9.319738e-01
NC_000962.3	4724	1211542	0	A	T	0.038	2.211128e+02	2.602348e+02	1.735834e+00	3.956713e-01
NC_000962.3	5707	1211982	0	A	T	0.034	2.765679e+02	1.521079e+02	1.615074e+00	6.926474e-02
NC_000962.3	2420	1212076	0	A	T	0.202	1.767476e+01	6.852191e+01	1.714001e+00	7.964928e-01
NC_000962.3	520	1212432	0	A	T	0.032	4.125698e+00	9.009083e+01	1.715924e+00	9.634810e-01
NC_000962.3	5285	1212829	0	A	T	0.016	-1.526791e+01	1.227383e+02	1.715470e+00	9.010231e-01
NC_000962.3	15828	1213045	0	A	T	0.019	-1.243230e+02	1.618432e+02	1.717112e+00	4.425300e-01
NC_000962.3	22601	1213655	0	A	T	0.028	5.945294e+00	8.329880e+01	1.710920e+00	9.431121e-01
NC_000962.3	45359	1213713	0	A	T	0.015	8.380165e+01	5.070118e+01	1.707137e+00	9.860871e-02
NC_000962.3	47169	1213732	0	A	T	0.020	-7.389334e+01	4.622088e+01	1.721018e+00	1.101369e-01
NC_000962.3	37209	1213734	0	A	T	0.035	-6.787385e+00	3.630578e+01	1.708665e+00	8.517294e-01
NC_000962.3	521	1215105	0	A	T	0.054	-2.363523e+02	2.306015e+02	1.699507e+00	3.055883e-01
NC_000962.3	522	1215742	0	A	T	0.048	1.419914e-01	2.708455e+02	1.723429e+00	9.995818e-01
NC_000962.3	10927	1217065	0	A	T	0.034	-4.991088e+01	8.859220e+01	1.709048e+00	5.732775e-01
NC_000962.3	523	1217157	0	A	T	0.033	1.510800e+01	8.392197e+01	1.717210e+00	8.571623e-01
NC_000962.3	18698	1218301	0	A	T	0.087	-9.447598e+01	7.131515e+01	1.708074e+00	1.854876e-01
NC_000962.3	524	1218658	0	A	T	0.036	-1.951185e+02	9.488407e+01	1.721018e+00	3.994981e-02
NC_000962.3	3298	1218737	0	A	T	0.201	1.147192e+02	6.920913e+01	1.717645e+00	9.765148e-02
NC_000962.3	525	1218896	0	A	T	0.044	8.121895e+01	1.507411e+02	1.720230e+00	5.901212e-01
NC_000962.3	9848	1218985	0	A	T	0.012	-1.762044e+02	1.383389e+02	1.748881e+00	2.029982e-01
NC_000962.3	8201	1219289	0	A	T	0.013	7.425647e+01	4.061938e+02	1.726253e+00	8.549760e-01
NC_000962.3	7394	1219683	0	A	T	0.015	2.813907e+02	2.615503e+02	1.700482e+00	2.821965e-01
NC_000962.3	526	1220680	0	A	T	0.500	-3.057581e+01	6.663114e+02	1.726386e+00	9.634066e-01
NC_000962.3	8202	1221890	0	A	T	0.013	7.425647e+01	4.061938e+02	1.726253e+00	8.549760e-01
NC_000962.3	527	1224367	0	A	T	0.414	6.828006e+01	4.108082e+01	1.646857e+00	9.674224e-02
NC_000962.3	5892	1226777	0	A	T	0.084	4.940467e+01	1.181062e+02	1.718476e+00	6.757936e-01
NC_000962.3	2874	1227217	0	A	T	0.023	-1.321249e+02	1.643765e+02	1.719627e+00	4.216667e-01
NC_000962.3	528	1227830	0	A	T	0.054	-2.363523e+02	2.306015e+02	1.699507e+00	3.055883e-01
NC_000962.3	529	1230778	0	A	T	0.056	2.164779e+01	2.535500e+02	1.729742e+00	9.319738e-01
NC_000962.3	4211	1231587	0	A	T	0.018	-5.901445e+01	2.190399e+02	1.727915e+00	7.876479e-01
NC_000962.3	5893	1232037	0	A	T	0.114	2.581748e+02	1.730343e+02	1.688827e+00	1.359370e-01
NC_000962.3	14026	1232867	0	A	T	0.037	1.333581e+02	1.206996e+02	1.726721e+00	2.694235e-01
NC_000962.3	5894	1234262	0	A	T	0.114	2.581748e+02	1.730343e+02	1.688827e+00	1.359370e-01
NC_000962.3	15829	1236460	0	A	T	0.012	-6.721758e+01	2.897587e+02	1.729023e+00	8.165928e-01
NC_000962.3	4212	1237562	0	A	T	0.016	-4.855213e+01	3.744978e+02	1.729797e+00	8.968671e-01
NC_000962.3	10479	1240483	0	A	T	0.019	2.107393e+02	2.812843e+02	1.712150e+00	4.538735e-01
NC_000962.3	3299	1241193	0	A	T	0.017	-1.568890e+02	1.754144e+02	1.731096e+00	3.712833e-01
NC_000962.3	4213	1244655	0	A	T	0.016	-4.855213e+01	3.744978e+02	1.729797e+00	8.968671e-01
NC_000962.3	7396	1246080	0	A	T	0.015	2.813907e+02	2.615503e+02	1.700482e+00	2.821965e-01
NC_000962.3	10480	1248059	0	A	T	0.022	-1.042750e+02	1.659110e+02	1.713777e+00	5.297902e-01
NC_000962.3	531	1248382	0	A	T	0.056	2.164779e+01	2.535500e+02	1.729742e+00	9.319738e-01
NC_000962.3	532	1248936	0	A	T	0.048	-1.700758e+00	9.884525e+01	1.712259e+00	9.862748e-01
NC_000962.3	533	1248978	0	A	T	0.434	1.306574e+02	7.020335e+01	1.627291e+00	6.295798e-02
NC_000962.3	2022	1249019	0	A	T	0.013	1.343180e+02	3.571499e+02	1.725382e+00	7.069183e-01
NC_000962.3	2023	1249360	0	A	T	0.013	1.343180e+02	3.571499e+02	1.725382e+00	7.069183e-01
NC_000962.3	534	1250340	0	A	T	0.055	1.163474e+02	1.875594e+02	1.726763e+00	5.351569e-01
NC_000962.3	535	1251199	0	A	T	0.219	-1.966546e+02	1.238057e+02	1.677189e+00	1.124427e-01
NC_000962.3	8204	1251955	0	A	T	0.019	-2.548500e+01	2.262952e+02	1.725609e+00	9.103510e-01
NC_000962.3	536	1252054	0	A	T	0.049	9.819960e+01	3.242368e+02	1.728813e+00	7.620434e-01
NC_000962.3	537	1252164	0	A	T	0.219	-1.979235e+02	1.268348e+02	1.668568e+00	1.188961e-01
NC_000962.3	538	1254562	0	A	T	0.055	1.528143e+02	1.982672e+02	1.726876e+00	4.409995e-01
NC_000962.3	3300	1254588	0	A	T	0.015	1.338804e+02	2.116224e+02	1.708873e+00	5.270841e-01
NC_000962.3	10481	1255038	0	A	T	0.015	-2.769247e+01	1.110862e+02	1.714420e+00	8.031783e-01
NC_000962.3	6702	1256338	0	A	T	0.030	6.560212e+01	9.541976e+01	1.733273e+00	4.918869e-01
NC_000962.3	4214	1256806	0	A	T	0.039	7.886480e+01	1.746774e+02	1.710346e+00	6.517151e-01
NC_000962.3	3304	1259624	0	A	T	0.021	1.722422e+02	2.447139e+02	1.730461e+00	4.816549e-01
NC_000962.3	9071	1262621	0	A	T	0.020	1.691401e+02	2.131758e+02	1.714190e+00	4.276760e-01
NC_000962.3	6286	1264981	0	A	T	0.030	1.316828e+02	2.816529e+02	1.735674e+00	6.401971e-01
NC_000962.3	546	1265070	0	A	T	0.045	-9.762879e+01	2.267476e+02	1.724371e+00	6.668606e-01
NC_000962.3	9072	1265259	0	A	T	0.021	2.291161e+02	3.893467e+02	1.728291e+00	5.563267e-01
NC_000962.3	10482	1266347	0	A	T	0.019	2.591107e+02	2.881700e+02	1.709791e+00	3.687390e-01
NC_000962.3	5899	1269300	0	A	T	0.022	-2.011701e+01	8.682191e+01	1.712023e+00	8.168052e-01
NC_000962.3	6288	1271873	0	A	T	0.011	6.312872e+01	9.619536e+01	1.730730e+00	5.117792e-01
NC_000962.3	2421	1272010	0	A	T	0.128	-1.817381e+02	1.371481e+02	1.715871e+00	1.853697e-01
NC_000962.3	2875	1273071	0	A	T	0.023	-1.434399e+02	1.747350e+02	1.716900e+00	4.118581e-01
NC_000962.3	548	1273251	0	A	T	0.056	2.164779e+01	2.535500e+02	1.729742e+00	9.319738e-01
NC_000962.3	8206	1274335	0	A	T	0.019	-2.548500e+01	2.262952e+02	1.725609e+00	9.103510e-01
NC_000962.3	549	1275957	0	A	T	0.218	-2.450881e+02	1.159022e+02	1.687166e+00	3.465832e-02
NC_000962.3	8207	1276005	0	A	T	0.012	-9.145072e+01	2.540227e+02	1.724540e+00	7.188997e-01
NC_000962.3	4726	1276321	0	A	T	0.122	5.180233e+01	7.214481e+01	1.712963e+00	4.728697e-01
NC_000962.3	4727	1276340	0	A	T	0.125	9.075270e+01	6.858922e+01	1.700562e+00	1.860300e-01
NC_000962.3	4728	1276414	0	A	T	0.013	1.393971e+02	1.455512e+02	1.729286e+00	3.383877e-01
NC_000962.3	4218	1276432	0	A	T	0.095	-2.866038e+01	3.743819e+01	1.706875e+00	4.440936e-01
NC_000962.3	550	1276588	0	A	T	0.197	5.692904e+01	4.461027e+01	1.728580e+00	2.021396e-01
NC_000962.3	10242	1276683	0	A	T	0.012	-3.203444e+01	8.343725e+01	1.709896e+00	7.010915e-01
NC_000962.3	6289	1276860	0	A	T	0.022	-5.820793e+01	5.539560e+01	1.705405e+00	2.935657e-01
NC_000962.3	24979	1276866	0	A	T	0.016	3.670580e+01	6.202589e+01	1.709014e+00	5.541024e-01
NC_000962.3	4219	1276931	0	A	T	0.016	-6.089054e+01	2.939484e+02	1.723985e+00	8.359284e-01
NC_000962.3	2028	1276938	0	A	T	0.085	-2.137286e+01	4.448210e+01	1.717157e+00	6.309677e-01
NC_000962.3	8208	1277730	0	A	T	0.014	2.649109e+02	2.481206e+02	1.701946e+00	2.858731e-01
NC_000962.3	2029	1277870	0	A	T	0.410	2.290547e+01	4.823525e+01	1.722105e+00	6.349616e-01
NC_000962.3	5288	1277871	0	A	T	0.020	8.164977e+01	2.997131e+02	1.728032e+00	7.853386e-01
NC_000962.3	552	1281118	0	A	T	0.498	3.171563e+02	2.757212e+02	1.716028e+00	2.502464e-01
NC_000962.3	3305	1281443	0	A	T	0.050	1.270630e+01	2.070282e+02	1.729786e+00	9.510705e-01
NC_000962.3	553	1281771	0	A	T	0.056	-2.297596e+02	2.000664e+02	1.735052e+00	2.510136e-01
NC_000962.3	2030	1284616	0	A	T	0.013	1.343180e+02	3.571499e+02	1.725382e+00	7.069183e-01
NC_000962.3	554	1285001	0	A	T	0.049	9.819960e+01	3.242368e+02	1.728813e+00	7.620434e-01
NC_000962.3	4729	1285148	0	A	T	0.037	-1.528128e+02	3.133423e+02	1.729031e+00	6.258565e-01
NC_000962.3	555	1286766	0	A	T	0.044	-1.694536e+02	1.648166e+02	1.729196e+00	3.040830e-01
NC_000962.3	10483	1288084	0	A	T	0.021	1.849965e+02	2.631820e+02	1.718244e+00	4.822333e-01
NC_000962.3	556	1288698	0	A	T	0.049	9.819960e+01	3.242368e+02	1.728813e+00	7.620434e-01
NC_000962.3	15831	1288948	0	A	T	0.012	-6.721758e+01	2.897587e+02	1.729023e+00	8.165928e-01
NC_000962.3	6290	1290326	0	A	T	0.030	1.480503e+02	2.661090e+02	1.731173e+00	5.780686e-01
NC_000962.3	5289	1290337	0	A	T	0.021	2.477721e+02	3.293312e+02	1.723611e+00	4.519810e-01
NC_000962.3	557	1292102	0	A	T	0.464	-6.005658e+01	7.712579e+01	1.709799e+00	4.363118e-01
NC_000962.3	4221	1292464	0	A	T	0.161	-1.512488e+02	1.607174e+02	1.709883e+00	3.468406e-01
NC_000962.3	558	1293333	0	A	T	0.044	-1.557191e+01	1.531549e+02	1.716649e+00	9.190314e-01
NC_000962.3	4222	1294222	0	A	T	0.012	3.004766e+02	3.486379e+02	1.710981e+00	3.889286e-01
NC_000962.3	3307	1297327	0	A	T	0.051	-9.283568e+01	2.005908e+02	1.726128e+00	6.435792e-01
NC_000962.3	3308	1297999	0	A	T	0.050	-1.882174e+01	1.783569e+02	1.723912e+00	9.159732e-01
NC_000962.3	5290	1299096	0	A	T	0.020	1.725785e+02	1.806614e+02	1.710496e+00	3.396292e-01
NC_000962.3	9075	1299262	0	A	T	0.021	1.783203e+02	3.516350e+02	1.729481e+00	6.121608e-01
NC_000962.3	559	1299305	0	A	T	0.042	2.696247e+02	1.174003e+02	1.696246e+00	2.180281e-02
NC_000962.3	7398	1301739	0	A	T	0.015	2.813907e+02	2.615503e+02	1.700482e+00	2.821965e-01
NC_000962.3	4732	1301959	0	A	T	0.037	-1.645793e+02	2.847966e+02	1.725488e+00	5.634454e-01
NC_000962.3	10060	1302920	0	A	T	0.012	-2.965953e+01	3.384514e+02	1.732097e+00	9.301822e-01
NC_000962.3	4223	1302954	0	A	T	0.013	1.600882e+02	3.459090e+02	1.715075e+00	6.435841e-01
NC_000962.3	43601	1305593	0	A	T	0.022	1.861791e+00	5.312597e+01	1.712685e+00	9.720495e-01
NC_000962.3	560	1306259	0	A	T	0.217	-1.049278e+02	9.172606e+01	1.685898e+00	2.528711e-01
NC_000962.3	561	1307598	0	A	T	0.434	-3.876606e+01	1.204147e+02	1.716865e+00	7.475529e-01
NC_000962.3	2031	1313338	0	A	T	0.227	1.530960e+01	1.989714e+01	1.711814e+00	4.417775e-01
NC_000962.3	2032	1313338	0	A	T	0.093	2.414234e+01	2.803268e+01	1.714648e+00	3.892792e-01
NC_000962.3	562	1315191	0	A	T	0.500	1.493659e+02	5.861982e+02	1.720263e+00	7.989155e-01
NC_000962.3	563	1315884	0	A	T	0.496	-3.179997e+01	1.427021e+02	1.719597e+00	8.236947e-01
NC_000962.3	564	1317655	0	A	T	0.049	-1.533748e+02	3.135940e+02	1.728760e+00	6.248647e-01
NC_000962.3	5291	1322171	0	A	T	0.021	2.477721e+02	3.293312e+02	1.723611e+00	4.519810e-01
NC_000962.3	2422	1322670	0	A	T	0.052	1.296308e+02	1.326045e+02	1.691554e+00	3.284714e-01
NC_000962.3	565	1322741	0	A	T	0.049	9.819960e+01	3.242368e+02	1.728813e+00	7.620434e-01
NC_000962.3	2423	1324724	0	A	T	0.129	3.312494e+01	1.470564e+02	1.723570e+00	8.218186e-01
NC_000962.3	4734	1327550	0	A	T	0.037	-1.528128e+02	3.133423e+02	1.729031e+00	6.258565e-01
NC_000962.3	566	1327890	0	A	T	0.465	-7.022432e+00	7.871440e+01	1.715398e+00	9.289259e-01
NC_000962.3	567	1328687	0	A	T	0.496	8.449159e+01	1.870681e+02	1.715407e+00	6.515897e-01
NC_000962.3	568	1329234	0	A	T	0.049	-1.533748e+02	3.135940e+02	1.728760e+00	6.248647e-01
NC_000962.3	10484	1329570	0	A	T	0.021	1.882820e+02	2.052907e+02	1.707913e+00	3.592397e-01
NC_000962.3	5708	1330963	0	A	T	0.034	4.537102e+02	1.621902e+02	1.612091e+00	5.229725e-03
NC_000962.3	10485	1331750	0	A	T	0.020	1.424259e+02	2.560173e+02	1.719743e+00	5.780949e-01
NC_000962.3	4735	1332162	0	A	T	0.037	-6.841774e+01	2.869359e+02	1.725452e+00	8.115765e-01
NC_000962.3	4736	1332920	0	A	T	0.038	9.039727e+01	2.098801e+02	1.723115e+00	6.667533e-01
NC_000962.3	569	1333669	0	A	T	0.045	-1.992369e+02	1.772659e+02	1.728514e+00	2.612500e-01
NC_000962.3	4737	1335415	0	A	T	0.037	-1.692019e+02	2.710689e+02	1.721295e+00	5.326071e-01
NC_000962.3	570	1336164	0	A	T	0.045	-1.114035e+02	2.119284e+02	1.722060e+00	5.992127e-01
NC_000962.3	9080	1336425	0	A	T	0.021	2.291161e+02	3.893467e+02	1.728291e+00	5.563267e-01
NC_000962.3	15833	1338102	0	A	T	0.011	5.547048e+01	2.614017e+02	1.730508e+00	8.319821e-01
NC_000962.3	5903	1338172	0	A	T	0.112	3.581963e+01	1.252372e+02	1.714457e+00	7.749141e-01
NC_000962.3	9081	1338693	0	A	T	0.021	4.117070e+02	3.588505e+02	1.726032e+00	2.514771e-01
NC_000962.3	6291	1339399	0	A	T	0.063	4.656577e+01	5.416847e+01	1.714532e+00	3.901464e-01
NC_000962.3	5904	1339741	0	A	T	0.135	-4.476327e+01	5.918540e+01	1.681639e+00	4.495964e-01
NC_000962.3	5905	1339774	0	A	T	0.130	-4.080436e+01	6.805532e+01	1.687660e+00	5.488960e-01
NC_000962.3	17497	1339894	0	A	T	0.014	-4.777704e+01	9.021202e+01	1.702244e+00	5.964765e-01
NC_000962.3	6292	1339905	0	A	T	0.015	-4.833303e+01	8.159550e+01	1.700537e+00	5.537226e-01
NC_000962.3	571	1340208	0	A	T	0.067	-9.059682e+01	1.080312e+02	1.722350e+00	4.018427e-01
NC_000962.3	8210	1340256	0	A	T	0.014	3.823081e+01	1.476908e+02	1.713962e+00	7.957877e-01
NC_000962.3	10061	1340500	0	A	T	0.025	-6.702043e+01	7.934964e+01	1.695487e+00	3.984818e-01
NC_000962.3	4739	1340653	0	A	T	0.065	-3.297002e+01	8.082002e+01	1.723143e+00	6.833840e-01
NC_000962.3	4740	1340657	0	A	T	0.066	1.817828e+01	5.920889e+01	1.711446e+00	7.588791e-01
NC_000962.3	7832	1340667	0	A	T	0.031	4.014228e+01	7.459079e+01	1.714826e+00	5.905566e-01
NC_000962.3	3309	1340688	0	A	T	0.023	5.069744e+01	1.340953e+02	1.715289e+00	7.054419e-01
NC_000962.3	4741	1340784	0	A	T	0.045	-2.173413e+01	6.956632e+01	1.712395e+00	7.547704e-01
NC_000962.3	2882	1340830	0	A	T	0.038	4.513743e+01	5.289175e+01	1.707001e+00	3.936032e-01
NC_000962.3	2883	1340916	0	A	T	0.042	4.514477e+01	6.699863e+01	1.713705e+00	5.005512e-01
NC_000962.3	2885	1341032	0	A	T	0.022	-5.419766e+00	6.761184e+01	1.715116e+00	9.361227e-01
NC_000962.3	6298	1341044	0	A	T	0.054	4.050293e+01	5.226606e+01	1.700808e+00	4.385215e-01
NC_000962.3	6299	1341064	0	A	T	0.045	1.319773e+02	6.438503e+01	1.680782e+00	4.058843e-02
NC_000962.3	3312	1341073	0	A	T	0.020	3.424577e+00	8.901904e+01	1.712463e+00	9.693189e-01
NC_000962.3	3734	1341083	0	A	T	0.022	8.516151e+01	7.578325e+01	1.702486e+00	2.613319e-01
NC_000962.3	4225	1341099	0	A	T	0.034	-3.866862e+01	5.554559e+01	1.707281e+00	4.864564e-01
NC_000962.3	2424	1341102	0	A	T	0.155	6.015758e+01	5.124512e+01	1.689142e+00	2.406487e-01
NC_000962.3	4742	1341120	0	A	T	0.037	8.232140e+01	1.701435e+02	1.708680e+00	6.285866e-01
NC_000962.3	2886	1341174	0	A	T	0.024	5.472187e+01	1.033537e+02	1.714296e+00	5.965779e-01
NC_000962.3	2887	1341254	0	A	T	0.023	1.218768e+02	1.155178e+02	1.736739e+00	2.916048e-01
NC_000962.3	2425	1341624	0	A	T	0.057	-1.943894e+01	3.497980e+01	1.713262e+00	5.785013e-01
NC_000962.3	572	1342581	0	A	T	0.246	-4.984620e+01	3.270178e+01	1.716091e+00	1.276924e-01
NC_000962.3	5906	1342716	0	A	T	0.107	1.128995e+02	7.876802e+01	1.689359e+00	1.520144e-01
NC_000962.3	5907	1342720	0	A	T	0.039	-4.521769e+01	4.550796e+01	1.720216e+00	3.205972e-01
NC_000962.3	6300	1342726	0	A	T	0.011	6.312872e+01	9.619536e+01	1.730730e+00	5.117792e-01
NC_000962.3	4743	1347448	0	A	T	0.037	-1.528128e+02	3.133423e+02	1.729031e+00	6.258565e-01
NC_000962.3	3313	1347924	0	A	T	0.021	4.521650e+01	1.959214e+02	1.721530e+00	8.175160e-01
NC_000962.3	4744	1348667	0	A	T	0.037	1.979041e+02	2.371608e+02	1.729753e+00	4.041724e-01
NC_000962.3	2426	1349001	0	A	T	0.094	5.943391e+01	1.186787e+02	1.713150e+00	6.166012e-01
NC_000962.3	573	1349733	0	A	T	0.047	8.250726e+01	2.477535e+02	1.721831e+00	7.391732e-01
NC_000962.3	574	1351172	0	A	T	0.056	9.159683e+01	2.337026e+02	1.730342e+00	6.951704e-01
NC_000962.3	8211	1352058	0	A	T	0.013	9.189785e+01	2.159846e+02	1.715557e+00	6.705568e-01
NC_000962.3	10062	1353489	0	A	T	0.012	-2.965953e+01	3.384514e+02	1.732097e+00	9.301822e-01
NC_000962.3	4227	1354050	0	A	T	0.013	1.600882e+02	3.459090e+02	1.715075e+00	6.435841e-01
NC_000962.3	2427	1354437	0	A	T	0.211	-6.532315e+01	1.336885e+02	1.718436e+00	6.251939e-01
NC_000962.3	6302	1354961	0	A	T	0.011	6.312872e+01	9.619536e+01	1.730730e+00	5.117792e-01
NC_000962.3	10063	1355036	0	A	T	0.012	-2.965953e+01	3.384514e+02	1.732097e+00	9.301822e-01
NC_000962.3	9085	1355061	0	A	T	0.021	1.783203e+02	3.516350e+02	1.729481e+00	6.121608e-01
NC_000962.3	5908	1356135	0	A	T	0.117	-7.744080e+01	1.374704e+02	1.719660e+00	5.733119e-01
NC_000962.3	576	1357308	0	A	T	0.049	9.132313e+01	2.371705e+02	1.718317e+00	7.002631e-01
NC_000962.3	3736	1358042	0	A	T	0.017	1.719513e+01	1.199802e+02	1.719841e+00	8.860632e-01
NC_000962.3	3314	1359127	0	A	T	0.021	1.489224e+01	2.326182e+02	1.726987e+00	9.489644e-01
NC_000962.3	577	1360209	0	A	T	0.433	-7.904265e+00	9.832643e+01	1.715252e+00	9.359414e-01
NC_000962.3	578	1361190	0	A	T	0.053	-2.470094e+02	1.599808e+02	1.696239e+00	1.228398e-01
NC_000962.3	579	1361285	0	A	T	0.049	-2.010208e+02	2.309061e+02	1.728302e+00	3.841521e-01
NC_000962.3	580	1362006	0	A	T	0.220	-1.732827e+02	1.291125e+02	1.688147e+00	1.798022e-01
NC_000962.3	14028	1363359	0	A	T	0.039	6.127335e+01	1.486175e+02	1.730408e+00	6.801976e-01
NC_000962.3	8212	1364434	0	A	T	0.019	-2.548500e+01	2.262952e+02	1.725609e+00	9.103510e-01
NC_000962.3	4228	1365410	0	A	T	0.016	7.120974e+01	3.818182e+02	1.728274e+00	8.520813e-01
NC_000962.3	581	1365838	0	A	T	0.051	6.448674e+01	1.034064e+02	1.707690e+00	5.329867e-01
NC_000962.3	2428	1365838	0	A	T	0.443	3.487617e+00	1.494851e+02	1.714704e+00	9.813900e-01
NC_000962.3	4746	1367270	0	A	T	0.011	1.591516e+01	2.442207e+02	1.726913e+00	9.480513e-01
NC_000962.3	582	1367484	0	A	T	0.056	2.164779e+01	2.535500e+02	1.729742e+00	9.319738e-01
NC_000962.3	583	1368323	0	A	T	0.049	9.819960e+01	3.242368e+02	1.728813e+00	7.620434e-01
NC_000962.3	5909	1368860	0	A	T	0.090	5.006764e+01	1.058689e+02	1.710939e+00	6.363510e-01
NC_000962.3	8213	1370648	0	A	T	0.012	-9.145072e+01	2.540227e+02	1.724540e+00	7.188997e-01
NC_000962.3	584	1370852	0	A	T	0.049	9.819960e+01	3.242368e+02	1.728813e+00	7.620434e-01
NC_000962.3	2429	1372887	0	A	T	0.095	8.387799e+01	1.323213e+02	1.715019e+00	5.262631e-01
NC_000962.3	3315	1373170	0	A	T	0.031	7.324295e+01	1.813654e+02	1.725338e+00	6.863971e-01
NC_000962.3	585	1374065	0	A	T	0.477	3.256931e+01	6.332263e+01	1.700247e+00	6.071047e-01
NC_000962.3	586	1374201	0	A	T	0.048	1.419914e-01	2.708455e+02	1.723429e+00	9.995818e-01
NC_000962.3	4747	1374352	0	A	T	0.037	-1.645793e+02	2.847966e+02	1.725488e+00	5.634454e-01
NC_000962.3	8214	1374438	0	A	T	0.013	7.425647e+01	4.061938e+02	1.726253e+00	8.549760e-01
NC_000962.3	587	1375044	0	A	T	0.047	6.315190e+01	2.019709e+02	1.717057e+00	7.545767e-01
NC_000962.3	588	1375724	0	A	T	0.497	-7.472594e+01	1.876350e+02	1.722257e+00	6.905119e-01
NC_000962.3	589	1382628	0	A	T	0.496	4.418294e+01	1.427184e+02	1.712997e+00	7.569303e-01
NC_000962.3	2430	1382884	0	A	T	0.052	2.319290e+02	1.408921e+02	1.673338e+00	9.998211e-02
NC_000962.3	9087	1383352	0	A	T	0.020	1.803873e+02	3.009030e+02	1.718735e+00	5.489559e-01
NC_000962.3	3316	1384259	0	A	T	0.015	1.338804e+02	2.116224e+02	1.708873e+00	5.270841e-01
NC_000962.3	2431	1389738	0	A	T	0.207	-1.079878e+02	9.901700e+01	1.721776e+00	2.756571e-01
NC_000962.3	2432	1390527	0	A	T	0.130	3.495150e+01	1.498909e+02	1.726795e+00	8.156596e-01
NC_000962.3	590	1390763	0	A	T	0.056	1.958060e+02	2.024023e+02	1.736866e+00	3.335241e-01
NC_000962.3	591	1393626	0	A	T	0.467	-4.018745e+00	8.451820e+01	1.713913e+00	9.620833e-01
NC_000962.3	5910	1393694	0	A	T	0.116	-1.707396e+01	1.333957e+02	1.719062e+00	8.981734e-01
NC_000962.3	4229	1393994	0	A	T	0.161	-1.221550e+02	1.547239e+02	1.714844e+00	4.299662e-01
NC_000962.3	5911	1396311	0	A	T	0.117	-1.215288e+02	1.397003e+02	1.737954e+00	3.845064e-01
NC_000962.3	5292	1396583	0	A	T	0.021	2.477721e+02	3.293312e+02	1.723611e+00	4.519810e-01
NC_000962.3	592	1396922	0	A	T	0.498	1.255262e+02	2.883701e+02	1.717801e+00	6.634221e-01
NC_000962.3	10486	1397356	0	A	T	0.020	2.691666e+02	2.457845e+02	1.706191e+00	2.736670e-01
NC_000962.3	5912	1399395	0	A	T	0.084	-2.017935e+01	1.218426e+02	1.730298e+00	8.684839e-01
NC_000962.3	10487	1401768	0	A	T	0.019	4.140006e+02	2.759780e+02	1.687573e+00	1.338324e-01
NC_000962.3	8215	1403359	0	A	T	0.013	7.425647e+01	4.061938e+02	1.726253e+00	8.549760e-01
NC_000962.3	2433	1404169	0	A	T	0.211	-1.107419e+02	1.258959e+02	1.718401e+00	3.792262e-01
NC_000962.3	15838	1404295	0	A	T	0.011	-1.276815e+02	2.190365e+02	1.728272e+00	5.600487e-01
NC_000962.3	593	1406761	0	A	T	0.048	1.419914e-01	2.708455e+02	1.723429e+00	9.995818e-01
NC_000962.3	594	1411210	0	A	T	0.499	-1.852259e+02	3.866794e+02	1.717065e+00	6.320096e-01
NC_000962.3	595	1413130	0	A	T	0.049	9.819960e+01	3.242368e+02	1.728813e+00	7.620434e-01
NC_000962.3	596	1413148	0	A	T	0.427	-5.210162e+01	7.031769e+01	1.701958e+00	4.588636e-01
NC_000962.3	597	1414021	0	A	T	0.499	2.671484e+02	2.406577e+02	1.696549e+00	2.671770e-01
NC_000962.3	10064	1414899	0	A	T	0.012	-2.965953e+01	3.384514e+02	1.732097e+00	9.301822e-01
NC_000962.3	9090	1416699	0	A	T	0.021	1.540429e+02	2.516867e+02	1.713266e+00	5.406197e-01
NC_000962.3	9091	1419877	0	A	T	0.021	2.291161e+02	3.893467e+02	1.728291e+00	5.563267e-01
NC_000962.3	4230	1426079	0	A	T	0.016	7.120974e+01	3.818182e+02	1.728274e+00	8.520813e-01
NC_000962.3	2434	1428506	0	A	T	0.211	2.486338e+01	1.242225e+02	1.724348e+00	8.413939e-01
NC_000962.3	2435	1431758	0	A	T	0.016	-1.581843e+02	1.968341e+02	1.718042e+00	4.217543e-01
NC_000962.3	14029	1431805	0	A	T	0.039	1.284318e+02	1.531369e+02	1.740535e+00	4.018110e-01
NC_000962.3	10065	1433072	0	A	T	0.012	-2.965953e+01	3.384514e+02	1.732097e+00	9.301822e-01
NC_000962.3	2036	1433314	0	A	T	0.013	1.343180e+02	3.571499e+02	1.725382e+00	7.069183e-01
NC_000962.3	6303	1434220	0	A	T	0.012	-4.604566e+01	9.460919e+01	1.707494e+00	6.265600e-01
NC_000962.3	10488	1439140	0	A	T	0.019	3.239757e+02	2.990486e+02	1.706477e+00	2.788575e-01
NC_000962.3	8216	1439711	0	A	T	0.019	-2.548500e+01	2.262952e+02	1.725609e+00	9.103510e-01
NC_000962.3	6304	1440150	0	A	T	0.030	1.316828e+02	2.816529e+02	1.735674e+00	6.401971e-01
NC_000962.3	5918	1440271	0	A	T	0.086	3.174568e+01	1.173168e+02	1.719133e+00	7.867444e-01
NC_000962.3	601	1440469	0	A	T	0.500	-2.875227e+02	7.616385e+02	1.728130e+00	7.058613e-01
NC_000962.3	3318	1441533	0	A	T	0.047	7.957267e+01	1.223627e+02	1.726103e+00	5.156153e-01
NC_000962.3	2436	1443115	0	A	T	0.053	1.626403e+02	1.484896e+02	1.689586e+00	2.735949e-01
NC_000962.3	603	1443428	0	A	T	0.051	8.242566e+00	3.980123e+01	1.714624e+00	8.359704e-01
NC_000962.3	7405	1443607	0	A	T	0.015	2.813907e+02	2.615503e+02	1.700482e+00	2.821965e-01
NC_000962.3	4232	1444202	0	A	T	0.156	-4.079936e+01	1.004461e+02	1.708218e+00	6.846777e-01
NC_000962.3	15839	1444531	0	A	T	0.012	6.703800e+01	2.759618e+02	1.730998e+00	8.081030e-01
NC_000962.3	2437	1445474	0	A	T	0.212	-1.742215e+02	1.428098e+02	1.714994e+00	2.227096e-01
NC_000962.3	605	1445781	0	A	T	0.474	1.103912e+02	1.972849e+02	1.719852e+00	5.758840e-01
NC_000962.3	10489	1446651	0	A	T	0.021	1.849965e+02	2.631820e+02	1.718244e+00	4.822333e-01
NC_000962.3	2438	1446923	0	A	T	0.211	-2.184203e+02	1.417883e+02	1.725091e+00	1.236965e-01
NC_000962.3	6305	1447439	0	A	T	0.011	6.312872e+01	9.619536e+01	1.730730e+00	5.117792e-01
NC_000962.3	9093	1450718	0	A	T	0.020	1.921752e+02	2.572571e+02	1.710971e+00	4.551926e-01
NC_000962.3	2439	1452071	0	A	T	0.211	-7.332037e+01	1.131438e+02	1.712149e+00	5.170844e-01
NC_000962.3	10066	1454454	0	A	T	0.011	1.728772e+02	2.442215e+02	1.728065e+00	4.791560e-01
NC_000962.3	606	1457144	0	A	T	0.499	7.103242e+01	2.794520e+02	1.714408e+00	7.993942e-01
NC_000962.3	2890	1461309	0	A	T	0.023	-1.434399e+02	1.747350e+02	1.716900e+00	4.118581e-01
NC_000962.3	4233	1461915	0	A	T	0.015	1.124512e+02	3.157211e+02	1.722875e+00	7.217708e-01
NC_000962.3	4751	1463388	0	A	T	0.037	-1.645793e+02	2.847966e+02	1.725488e+00	5.634454e-01
NC_000962.3	10490	1463653	0	A	T	0.020	3.169891e+02	2.196319e+02	1.717836e+00	1.491908e-01
NC_000962.3	608	1468208	0	A	T	0.373	-2.892494e+01	4.294409e+01	1.701180e+00	5.007213e-01
NC_000962.3	609	1471659	0	A	T	0.459	1.059092e+01	4.953150e+01	1.703785e+00	8.307204e-01
NC_000962.3	6306	1472337	0	A	T	0.029	-7.454538e+01	1.633715e+02	1.725051e+00	6.482572e-01
NC_000962.3	610	1473246	0	A	T	0.058	1.738677e+02	3.440672e+01	1.638375e+00	4.979865e-07
NC_000962.3	2891	1474001	0	A	T	0.022	-6.764940e+01	1.616921e+02	1.712851e+00	6.757374e-01
NC_000962.3	5920	1477588	0	A	T	0.113	2.300936e+02	1.547088e+02	1.684109e+00	1.371929e-01
NC_000962.3	612	1477596	0	A	T	0.045	-9.762879e+01	2.267476e+02	1.724371e+00	6.668606e-01
NC_000962.3	613	1479085	0	A	T	0.055	3.773500e-01	1.544327e+02	1.716055e+00	9.980508e-01
NC_000962.3	2440	1480024	0	A	T	0.209	-7.887053e+01	1.274641e+02	1.723275e+00	5.361815e-01
NC_000962.3	7406	1480144	0	A	T	0.042	4.533232e+01	4.207641e+01	1.699588e+00	2.815155e-01
NC_000962.3	36974	1480195	0	A	T	0.011	3.634611e+01	6.905722e+01	1.713997e+00	5.987590e-01
NC_000962.3	2037	1480206	0	A	T	0.022	-1.318115e+00	4.817107e+01	1.708726e+00	9.781744e-01
NC_000962.3	621	1480219	0	A	T	0.084	3.349622e+01	3.207686e+01	1.685802e+00	2.965699e-01
NC_000962.3	638	1480972	0	A	T	0.418	1.653380e+02	7.011433e+01	1.680755e+00	1.851924e-02
NC_000962.3	2441	1481185	0	A	T	0.418	-1.270611e+01	7.906329e+01	1.719542e+00	8.723489e-01
NC_000962.3	4752	1481256	0	A	T	0.036	6.683728e+01	2.356780e+02	1.719313e+00	7.767667e-01
NC_000962.3	639	1481337	0	A	T	0.045	1.720767e+02	1.172717e+02	1.717552e+00	1.425341e-01
NC_000962.3	641	1481727	0	A	T	0.017	5.503733e+01	5.511392e+01	1.706202e+00	3.181744e-01
NC_000962.3	665	1482627	0	A	T	0.495	4.136850e+01	1.263628e+02	1.708026e+00	7.434355e-01
NC_000962.3	4753	1483363	0	A	T	0.037	-6.841774e+01	2.869359e+02	1.725452e+00	8.115765e-01
NC_000962.3	5293	1483991	0	A	T	0.020	2.919824e+02	2.461570e+02	1.703253e+00	2.357806e-01
NC_000962.3	4754	1484393	0	A	T	0.037	-1.009557e+02	2.783827e+02	1.725438e+00	7.169262e-01
NC_000962.3	666	1484708	0	A	T	0.500	-4.616196e+02	7.405490e+02	1.713204e+00	5.331684e-01
NC_000962.3	4241	1487084	0	A	T	0.016	-4.855213e+01	3.744978e+02	1.729797e+00	8.968671e-01
NC_000962.3	4755	1487869	0	A	T	0.036	-1.250456e+02	2.336992e+02	1.722667e+00	5.926950e-01
NC_000962.3	44458	1488433	0	A	T	0.031	-9.003624e+00	3.862478e+01	1.708609e+00	8.157177e-01
NC_000962.3	44459	1488434	0	A	T	0.026	-1.346001e+01	4.153552e+01	1.709040e+00	7.459460e-01
NC_000962.3	20521	1488793	0	A	T	0.098	-9.507564e+01	5.636559e+01	1.672502e+00	9.189466e-02
NC_000962.3	667	1490905	0	A	T	0.054	-1.453921e+02	2.172628e+02	1.708753e+00	5.034903e-01
NC_000962.3	6598	1494404	0	A	T	0.013	2.336907e+02	1.592727e+02	1.692071e+00	1.425604e-01
NC_000962.3	4242	1495326	0	A	T	0.161	-1.512488e+02	1.607174e+02	1.709883e+00	3.468406e-01
NC_000962.3	668	1498951	0	A	T	0.054	-1.562300e+02	1.860144e+02	1.693289e+00	4.011337e-01
NC_000962.3	669	1499274	0	A	T	0.470	3.512164e+01	6.354084e+01	1.690051e+00	5.805383e-01
NC_000962.3	10077	1501538	0	A	T	0.012	-2.965953e+01	3.384514e+02	1.732097e+00	9.301822e-01
NC_000962.3	670	1501700	0	A	T	0.054	-2.363523e+02	2.306015e+02	1.699507e+00	3.055883e-01
NC_000962.3	9098	1501729	0	A	T	0.020	3.364067e+02	3.280435e+02	1.728046e+00	3.053261e-01
NC_000962.3	5294	1502765	0	A	T	0.021	2.477721e+02	3.293312e+02	1.723611e+00	4.519810e-01
NC_000962.3	4756	1504028	0	A	T	0.037	-6.841774e+01	2.869359e+02	1.725452e+00	8.115765e-01
NC_000962.3	8305	1504779	0	A	T	0.013	7.425647e+01	4.061938e+02	1.726253e+00	8.549760e-01
NC_000962.3	10078	1509341	0	A	T	0.012	-2.965953e+01	3.384514e+02	1.732097e+00	9.301822e-01
NC_000962.3	10079	1510136	0	A	T	0.012	-2.965953e+01	3.384514e+02	1.732097e+00	9.301822e-01
NC_000962.3	2442	1512031	0	A	T	0.210	7.072922e+01	1.464333e+02	1.732207e+00	6.291700e-01
NC_000962.3	3322	1518185	0	A	T	0.021	1.722422e+02	2.447139e+02	1.730461e+00	4.816549e-01
NC_000962.3	2446	1519847	0	A	T	0.131	-1.066546e+02	1.038601e+02	1.722776e+00	3.046611e-01
NC_000962.3	4758	1522049	0	A	T	0.039	7.342839e+01	1.791074e+02	1.718767e+00	6.818985e-01
NC_000962.3	14030	1523303	0	A	T	0.035	-4.635634e+01	1.247054e+02	1.726105e+00	7.101585e-01
NC_000962.3	5932	1524571	0	A	T	0.084	3.784365e+01	5.009263e+01	1.720079e+00	4.501056e-01
NC_000962.3	9099	1524749	0	A	T	0.021	4.117070e+02	3.588505e+02	1.726032e+00	2.514771e-01
NC_000962.3	5295	1524907	0	A	T	0.020	2.919824e+02	2.461570e+02	1.703253e+00	2.357806e-01
NC_000962.3	10491	1525016	0	A	T	0.019	3.085458e+02	2.629394e+02	1.696057e+00	2.408370e-01
NC_000962.3	671	1526311	0	A	T	0.046	2.148471e+01	2.252719e+02	1.724358e+00	9.240342e-01
NC_000962.3	672	1526819	0	A	T	0.439	-2.957817e+01	1.617240e+02	1.723708e+00	8.549114e-01
NC_000962.3	9100	1527384	0	A	T	0.021	2.291161e+02	3.893467e+02	1.728291e+00	5.563267e-01
NC_000962.3	2447	1527450	0	A	T	0.211	-4.207185e+01	1.465466e+02	1.721733e+00	7.740915e-01
NC_000962.3	2051	1528771	0	A	T	0.013	1.343180e+02	3.571499e+02	1.725382e+00	7.069183e-01
NC_000962.3	5933	1529952	0	A	T	0.113	2.351944e+02	1.685582e+02	1.689859e+00	1.631612e-01
NC_000962.3	14031	1532296	0	A	T	0.039	4.853065e+01	1.614531e+02	1.728163e+00	7.637792e-01
NC_000962.3	8306	1532635	0	A	T	0.021	9.965449e+01	8.391108e+01	1.718676e+00	2.352060e-01
NC_000962.3	5934	1532777	0	A	T	0.114	1.015404e+02	8.752378e+01	1.691834e+00	2.462081e-01
NC_000962.3	2906	1532827	0	A	T	0.115	1.568553e+02	1.132275e+02	1.697251e+00	1.662016e-01
NC_000962.3	4243	1533157	0	A	T	0.017	4.221479e+01	6.368829e+01	1.707581e+00	5.075574e-01
NC_000962.3	4244	1533161	0	A	T	0.017	2.682557e+01	6.396734e+01	1.707768e+00	6.750217e-01
NC_000962.3	4245	1533208	0	A	T	0.066	4.701686e+00	5.944875e+01	1.709716e+00	9.369751e-01
NC_000962.3	673	1533241	0	A	T	0.375	-1.063273e+02	5.372221e+01	1.644146e+00	4.800944e-02
NC_000962.3	674	1533583	0	A	T	0.420	-8.798458e+01	6.163077e+01	1.688929e+00	1.536515e-01
NC_000962.3	2448	1535141	0	A	T	0.095	6.147642e+01	1.233011e+02	1.713697e+00	6.181565e-01
NC_000962.3	675	1536251	0	A	T	0.498	1.108552e+01	2.063270e+02	1.715134e+00	9.571604e-01
NC_000962.3	4246	1538659	0	A	T	0.038	5.057486e+01	2.113322e+02	1.721962e+00	8.109005e-01
NC_000962.3	676	1540141	0	A	T	0.056	5.671555e+00	2.035746e+02	1.720888e+00	9.777783e-01
NC_000962.3	10081	1540631	0	A	T	0.011	5.626257e+01	2.789051e+02	1.726039e+00	8.401629e-01
NC_000962.3	677	1541798	0	A	T	0.049	-2.821818e+02	1.979727e+02	1.742345e+00	1.543007e-01
NC_000962.3	684	1544255	0	A	T	0.056	2.164779e+01	2.535500e+02	1.729742e+00	9.319738e-01
NC_000962.3	3324	1544890	0	A	T	0.021	1.722422e+02	2.447139e+02	1.730461e+00	4.816549e-01
NC_000962.3	2450	1546530	0	A	T	0.129	-3.114201e+01	1.337266e+02	1.722688e+00	8.158937e-01
NC_000962.3	4247	1546541	0	A	T	0.016	-4.855213e+01	3.744978e+02	1.729797e+00	8.968671e-01
NC_000962.3	685	1546703	0	A	T	0.042	6.070934e+01	1.147207e+02	1.700479e+00	5.967647e-01
NC_000962.3	686	1547125	0	A	T	0.499	-8.916848e+01	4.673354e+02	1.725962e+00	8.487114e-01
NC_000962.3	3325	1547215	0	A	T	0.017	-1.568890e+02	1.754144e+02	1.731096e+00	3.712833e-01
NC_000962.3	687	1552547	0	A	T	0.499	-2.317040e+02	2.817751e+02	1.698419e+00	4.110604e-01
NC_000962.3	4248	1553633	0	A	T	0.039	8.984944e+01	2.131844e+02	1.716622e+00	6.734882e-01
NC_000962.3	10494	1555402	0	A	T	0.019	4.140006e+02	2.759780e+02	1.687573e+00	1.338324e-01
NC_000962.3	688	1556787	0	A	T	0.049	-1.533748e+02	3.135940e+02	1.728760e+00	6.248647e-01
NC_000962.3	5938	1558548	0	A	T	0.086	3.994925e+01	1.230877e+02	1.720097e+00	7.455683e-01
NC_000962.3	10082	1558745	0	A	T	0.012	-2.965953e+01	3.384514e+02	1.732097e+00	9.301822e-01
NC_000962.3	5939	1559864	0	A	T	0.086	7.081037e+01	1.204923e+02	1.713265e+00	5.568550e-01
NC_000962.3	8309	1559896	0	A	T	0.013	3.351825e+02	2.674334e+02	1.714578e+00	2.103169e-01
NC_000962.3	4761	1561387	0	A	T	0.037	-1.528128e+02	3.133423e+02	1.729031e+00	6.258565e-01
NC_000962.3	5940	1561614	0	A	T	0.113	3.037386e+02	1.679387e+02	1.680279e+00	7.074614e-02
NC_000962.3	689	1561939	0	A	T	0.048	1.419914e-01	2.708455e+02	1.723429e+00	9.995818e-01
NC_000962.3	4762	1562742	0	A	T	0.037	-1.645793e+02	2.847966e+02	1.725488e+00	5.634454e-01
NC_000962.3	690	1563717	0	A	T	0.435	-2.849002e+01	1.292915e+02	1.717915e+00	8.256304e-01
NC_000962.3	2055	1564312	0	A	T	0.013	1.343180e+02	3.571499e+02	1.725382e+00	7.069183e-01
NC_000962.3	2056	1566863	0	A	T	0.013	1.343180e+02	3.571499e+02	1.725382e+00	7.069183e-01
NC_000962.3	691	1570566	0	A	T	0.472	1.199214e+02	1.446564e+02	1.724056e+00	4.072560e-01
NC_000962.3	10083	1570727	0	A	T	0.012	-2.965953e+01	3.384514e+02	1.732097e+00	9.301822e-01
NC_000962.3	22201	1572322	0	A	T	0.137	-5.660013e+01	5.720599e+01	1.685221e+00	3.226522e-01
NC_000962.3	2451	1572681	0	A	T	0.125	-1.043384e+02	1.036808e+02	1.699495e+00	3.144429e-01
NC_000962.3	50561	1573015	0	A	T	0.028	4.733073e+01	7.460661e+01	1.721178e+00	5.259319e-01
NC_000962.3	36981	1573381	0	A	T	0.127	-4.334937e+01	4.748833e+01	1.685106e+00	3.614993e-01
NC_000962.3	4250	1573432	0	A	T	0.026	-4.224988e+01	4.817730e+01	1.704585e+00	3.806714e-01
NC_000962.3	3993	1573534	0	A	T	0.026	-1.381452e+01	4.450582e+01	1.716808e+00	7.563094e-01
NC_000962.3	3994	1573536	0	A	T	0.020	-1.218147e+01	5.030912e+01	1.715736e+00	8.087167e-01
NC_000962.3	695	1573660	0	A	T	0.435	-7.769177e+01	1.247508e+02	1.709302e+00	5.335443e-01
NC_000962.3	5715	1574316	0	A	T	0.034	3.405895e+02	1.650364e+02	1.599672e+00	3.924755e-02
NC_000962.3	14032	1575195	0	A	T	0.038	2.611233e+01	1.471886e+02	1.723027e+00	8.592169e-01
NC_000962.3	10495	1575783	0	A	T	0.022	-2.300494e+02	1.699958e+02	1.709115e+00	1.762127e-01
NC_000962.3	696	1576481	0	A	T	0.047	-3.333285e+01	2.401499e+02	1.722446e+00	8.896301e-01
NC_000962.3	697	1576527	0	A	T	0.047	3.843545e+01	2.243083e+02	1.721800e+00	8.639752e-01
NC_000962.3	698	1577241	0	A	T	0.049	-1.533748e+02	3.135940e+02	1.728760e+00	6.248647e-01
NC_000962.3	4253	1580680	0	A	T	0.039	1.404356e+01	2.221205e+02	1.724239e+00	9.495974e-01
NC_000962.3	10496	1581289	0	A	T	0.019	3.085458e+02	2.629394e+02	1.696057e+00	2.408370e-01
NC_000962.3	2452	1586249	0	A	T	0.210	-2.150348e+01	1.314539e+02	1.721498e+00	8.700865e-01
NC_000962.3	4763	1587718	0	A	T	0.037	1.979041e+02	2.371608e+02	1.729753e+00	4.041724e-01
NC_000962.3	3327	1588456	0	A	T	0.050	1.596113e+02	1.493661e+02	1.746569e+00	2.854578e-01
NC_000962.3	699	1588899	0	A	T	0.468	7.295732e+01	9.391597e+01	1.707401e+00	4.374007e-01
NC_000962.3	4254	1589383	0	A	T	0.160	-1.133329e+02	1.514969e+02	1.711223e+00	4.545466e-01
NC_000962.3	6316	1592453	0	A	T	0.030	3.433032e+01	2.177394e+02	1.721663e+00	8.747444e-01
NC_000962.3	701	1593331	0	A	T	0.054	-5.565300e+01	1.969494e+02	1.709379e+00	7.775488e-01
NC_000962.3	5943	1593703	0	A	T	0.084	-1.007295e+01	1.060978e+02	1.723359e+00	9.243773e-01
NC_000962.3	702	1594906	0	A	T	0.049	9.819960e+01	3.242368e+02	1.728813e+00	7.620434e-01
NC_000962.3	703	1595342	0	A	T	0.051	5.076446e+01	1.203371e+02	1.721166e+00	6.732047e-01
NC_000962.3	8310	1598490	0	A	T	0.012	3.507489e+01	2.458548e+02	1.717248e+00	8.865775e-01
NC_000962.3	7414	1600039	0	A	T	0.015	2.813907e+02	2.615503e+02	1.700482e+00	2.821965e-01
NC_000962.3	2058	1601344	0	A	T	0.013	1.343180e+02	3.571499e+02	1.725382e+00	7.069183e-01
NC_000962.3	10497	1603587	0	A	T	0.019	2.107393e+02	2.812843e+02	1.712150e+00	4.538735e-01
NC_000962.3	4255	1605149	0	A	T	0.016	4.534695e+01	2.463390e+02	1.718297e+00	8.539774e-01
NC_000962.3	4765	1605281	0	A	T	0.037	-6.841774e+01	2.869359e+02	1.725452e+00	8.115765e-01
NC_000962.3	4766	1605987	0	A	T	0.037	-1.528128e+02	3.133423e+02	1.729031e+00	6.258565e-01
NC_000962.3	704	1606673	0	A	T	0.049	-1.729727e+01	2.812133e+02	1.726026e+00	9.509632e-01
NC_000962.3	705	1608276	0	A	T	0.056	2.164779e+01	2.535500e+02	1.729742e+00	9.319738e-01
NC_000962.3	6317	1608596	0	A	T	0.024	1.215239e+02	1.329403e+02	1.708276e+00	3.608263e-01
NC_000962.3	706	1609840	0	A	T	0.430	-1.061739e+00	8.734463e+01	1.716017e+00	9.903033e-01
NC_000962.3	14033	1612289	0	A	T	0.033	1.591687e+02	1.617164e+02	1.699896e+00	3.251830e-01
NC_000962.3	14285	1612607	0	A	T	0.033	-2.325546e+01	3.478858e+01	1.716418e+00	5.039494e-01
NC_000962.3	709	1612648	0	A	T	0.134	-1.824769e+01	2.608854e+01	1.707303e+00	4.843980e-01
NC_000962.3	710	1612663	0	A	T	0.326	-8.410047e+00	1.869774e+01	1.700543e+00	6.529394e-01
NC_000962.3	711	1613035	0	A	T	0.492	7.299437e+01	9.887593e+01	1.720743e+00	4.605043e-01
NC_000962.3	15843	1613294	0	A	T	0.012	-6.721758e+01	2.897587e+02	1.729023e+00	8.165928e-01
NC_000962.3	2454	1613960	0	A	T	0.211	-1.188118e+02	1.491709e+02	1.725648e+00	4.259021e-01
NC_000962.3	713	1616061	0	A	T	0.048	1.419914e-01	2.708455e+02	1.723429e+00	9.995818e-01
NC_000962.3	8311	1616330	0	A	T	0.013	7.425647e+01	4.061938e+02	1.726253e+00	8.549760e-01
NC_000962.3	714	1617302	0	A	T	0.049	9.819960e+01	3.242368e+02	1.728813e+00	7.620434e-01
NC_000962.3	48429	1618634	0	A	T	0.018	-1.073374e+01	5.903139e+01	1.717862e+00	8.557444e-01
NC_000962.3	7639	1618978	0	A	T	0.028	3.684476e+01	7.669405e+01	1.713534e+00	6.310174e-01
NC_000962.3	5588	1618999	0	A	T	0.014	6.508686e+01	1.564706e+02	1.710631e+00	6.775035e-01
NC_000962.3	716	1620181	0	A	T	0.049	9.819960e+01	3.242368e+02	1.728813e+00	7.620434e-01
NC_000962.3	5944	1622964	0	A	T	0.117	4.847822e+01	1.625400e+02	1.724338e+00	7.655582e-01
NC_000962.3	717	1624791	0	A	T	0.405	4.194814e+01	5.711168e+01	1.683965e+00	4.627843e-01
NC_000962.3	6318	1625019	0	A	T	0.030	1.316828e+02	2.816529e+02	1.735674e+00	6.401971e-01
NC_000962.3	2455	1625254	0	A	T	0.053	1.671878e+02	1.403785e+02	1.688635e+00	2.338853e-01
NC_000962.3	718	1625333	0	A	T	0.049	-1.660776e+01	2.222773e+02	1.714547e+00	9.404522e-01
NC_000962.3	3328	1625348	0	A	T	0.031	1.493041e+02	1.991757e+02	1.729736e+00	4.536290e-01
NC_000962.3	719	1627351	0	A	T	0.220	-2.205209e+02	1.149378e+02	1.672696e+00	5.525847e-02
NC_000962.3	14034	1628589	0	A	T	0.039	1.717245e+02	1.484464e+02	1.744999e+00	2.475676e-01
NC_000962.3	720	1630148	0	A	T	0.469	-1.632744e+01	9.199981e+01	1.715578e+00	8.591656e-01
NC_000962.3	4767	1630596	0	A	T	0.037	-8.950794e+01	1.892003e+02	1.714648e+00	6.362337e-01
NC_000962.3	38447	1632542	0	A	T	0.027	9.375272e+01	3.920695e+01	1.675608e+00	1.693759e-02
NC_000962.3	37232	1632543	0	A	T	0.035	-3.733073e+01	3.471037e+01	1.685758e+00	2.823596e-01
NC_000962.3	37474	1632737	0	A	T	0.012	5.555816e+01	1.311512e+02	1.714095e+00	6.719155e-01
NC_000962.3	4257	1634523	0	A	T	0.019	8.400273e+01	8.015536e+01	1.711092e+00	2.948393e-01
NC_000962.3	10086	1634605	0	A	T	0.011	1.795321e+02	2.001945e+02	1.723926e+00	3.700025e-01
NC_000962.3	4258	1634609	0	A	T	0.072	1.508163e+01	4.212492e+01	1.718246e+00	7.203868e-01
NC_000962.3	4259	1634633	0	A	T	0.013	-1.030643e+02	1.628039e+02	1.724416e+00	5.268103e-01
NC_000962.3	721	1636173	0	A	T	0.023	-8.594644e+01	6.087779e+01	1.727828e+00	1.582588e-01
NC_000962.3	18700	1636826	0	A	T	0.308	-6.334274e+00	2.883405e+01	1.712635e+00	8.261556e-01
NC_000962.3	37234	1636851	0	A	T	0.011	-5.838368e+01	8.006087e+01	1.713746e+00	4.659892e-01
NC_000962.3	44121	1636879	0	A	T	0.039	-2.740508e+01	3.453857e+01	1.733170e+00	4.276568e-01
NC_000962.3	43834	1636882	0	A	T	0.013	1.919223e+01	5.508215e+01	1.703448e+00	7.275759e-01
NC_000962.3	37237	1636918	0	A	T	0.022	-7.862735e+01	6.460696e+01	1.693000e+00	2.238272e-01
NC_000962.3	38144	1636944	0	A	T	0.027	-8.709850e+01	4.117029e+01	1.644740e+00	3.457667e-02
NC_000962.3	9781	1636980	0	A	T	0.303	1.373901e+01	2.266886e+01	1.708807e+00	5.445740e-01
NC_000962.3	23522	1636982	0	A	T	0.301	8.600290e+00	2.272806e+01	1.707601e+00	7.051972e-01
NC_000962.3	38450	1637114	0	A	T	0.143	2.313107e+01	2.205751e+01	1.687317e+00	2.945299e-01
NC_000962.3	36990	1637116	0	A	T	0.204	1.620013e+01	2.212581e+01	1.705418e+00	4.641929e-01
NC_000962.3	38451	1637142	0	A	T	0.021	-3.581490e+01	4.378956e+01	1.701826e+00	4.135760e-01
NC_000962.3	36993	1637175	0	A	T	0.022	-5.358231e+01	4.297849e+01	1.704414e+00	2.127296e-01
NC_000962.3	37242	1637214	0	A	T	0.038	4.836852e+00	4.186680e+01	1.716119e+00	9.080437e-01
NC_000962.3	2916	1638125	0	A	T	0.098	-6.500779e+01	3.488827e+01	1.723314e+00	6.264973e-02
NC_000962.3	724	1638364	0	A	T	0.037	-3.493810e+02	1.579012e+02	1.771030e+00	2.709940e-02
NC_000962.3	725	1639594	0	A	T	0.469	4.251053e+01	5.544248e+01	1.698105e+00	4.433732e-01
NC_000962.3	5716	1640993	0	A	T	0.034	3.405895e+02	1.650364e+02	1.599672e+00	3.924755e-02
NC_000962.3	9112	1642489	0	A	T	0.021	2.291161e+02	3.893467e+02	1.728291e+00	5.563267e-01
NC_000962.3	726	1643864	0	A	T	0.049	-1.533748e+02	3.135940e+02	1.728760e+00	6.248647e-01
NC_000962.3	5471	1644362	0	A	T	0.015	-7.172939e+01	5.954375e+01	1.699351e+00	2.285637e-01
NC_000962.3	4261	1645334	0	A	T	0.016	7.120974e+01	3.818182e+02	1.728274e+00	8.520813e-01
NC_000962.3	729	1645802	0	A	T	0.435	-5.367587e+01	1.318022e+02	1.713842e+00	6.838964e-01
NC_000962.3	4262	1646954	0	A	T	0.013	1.600882e+02	3.459090e+02	1.715075e+00	6.435841e-01
NC_000962.3	730	1647436	0	A	T	0.049	9.819960e+01	3.242368e+02	1.728813e+00	7.620434e-01
NC_000962.3	5945	1648620	0	A	T	0.112	2.449173e+02	1.488760e+02	1.697005e+00	1.001958e-01
NC_000962.3	731	1650072	0	A	T	0.499	-3.985528e+02	4.446713e+02	1.716528e+00	3.702704e-01
NC_000962.3	2457	1651306	0	A	T	0.130	-3.267127e+01	1.490722e+02	1.726939e+00	8.265577e-01
NC_000962.3	732	1651308	0	A	T	0.049	-1.533748e+02	3.135940e+02	1.728760e+00	6.248647e-01
NC_000962.3	6320	1655860	0	A	T	0.022	1.723582e+01	1.193323e+02	1.715759e+00	8.851796e-01
NC_000962.3	9114	1661383	0	A	T	0.021	4.117070e+02	3.588505e+02	1.726032e+00	2.514771e-01
NC_000962.3	735	1669158	0	A	T	0.047	-3.333285e+01	2.401499e+02	1.722446e+00	8.896301e-01
NC_000962.3	4263	1669358	0	A	T	0.159	5.501895e+00	1.173692e+02	1.720019e+00	9.626188e-01
NC_000962.3	3769	1673423	0	A	T	0.011	-4.848254e+01	8.905007e+01	1.707447e+00	5.862338e-01
NC_000962.3	5717	1673425	0	A	T	0.081	5.494669e+01	3.242084e+01	1.660005e+00	9.036034e-02
NC_000962.3	5718	1674263	0	A	T	0.015	2.095121e+01	6.881946e+01	1.704307e+00	7.608448e-01
NC_000962.3	4264	1675973	0	A	T	0.013	1.600882e+02	3.459090e+02	1.715075e+00	6.435841e-01
NC_000962.3	737	1676290	0	A	T	0.439	-5.916068e+01	1.638958e+02	1.722657e+00	7.181858e-01
NC_000962.3	738	1678706	0	A	T	0.049	-1.533748e+02	3.135940e+02	1.728760e+00	6.248647e-01
NC_000962.3	10498	1688024	0	A	T	0.021	-1.638656e+02	1.530527e+02	1.703082e+00	2.845318e-01
NC_000962.3	2458	1688061	0	A	T	0.051	3.098824e+02	1.532945e+02	1.651318e+00	4.343992e-02
NC_000962.3	739	1688064	0	A	T	0.049	9.819960e+01	3.242368e+02	1.728813e+00	7.620434e-01
NC_000962.3	740	1688300	0	A	T	0.054	1.548596e+02	1.499158e+02	1.696893e+00	3.018121e-01
NC_000962.3	5947	1688649	0	A	T	0.113	1.436155e+02	1.538011e+02	1.694693e+00	3.505986e-01
NC_000962.3	741	1689349	0	A	T	0.475	-5.153042e+01	1.171185e+02	1.725764e+00	6.600230e-01
NC_000962.3	4265	1689571	0	A	T	0.016	7.120974e+01	3.818182e+02	1.728274e+00	8.520813e-01
NC_000962.3	2060	1689708	0	A	T	0.013	1.343180e+02	3.571499e+02	1.725382e+00	7.069183e-01
NC_000962.3	3332	1691799	0	A	T	0.051	-1.612572e+02	1.711890e+02	1.726342e+00	3.463812e-01
NC_000962.3	9117	1691990	0	A	T	0.020	-1.521340e+02	2.385021e+02	1.728530e+00	5.236720e-01
NC_000962.3	742	1692141	0	A	T	0.472	1.596814e+02	1.350691e+02	1.717026e+00	2.373406e-01
NC_000962.3	4771	1692186	0	A	T	0.037	-2.384051e+02	2.851923e+02	1.724724e+00	4.033437e-01
NC_000962.3	2459	1692795	0	A	T	0.212	-9.279044e+01	1.308129e+02	1.714235e+00	4.782459e-01
NC_000962.3	8313	1692824	0	A	T	0.019	-2.548500e+01	2.262952e+02	1.725609e+00	9.103510e-01
NC_000962.3	4772	1693218	0	A	T	0.011	1.591516e+01	2.442207e+02	1.726913e+00	9.480513e-01
NC_000962.3	15845	1693235	0	A	T	0.012	-1.335744e+02	2.578287e+02	1.728876e+00	6.044972e-01
NC_000962.3	8314	1693433	0	A	T	0.013	3.351825e+02	2.674334e+02	1.714578e+00	2.103169e-01
NC_000962.3	743	1693561	0	A	T	0.476	-7.466820e-01	1.505519e+02	1.720348e+00	9.960436e-01
NC_000962.3	4773	1694926	0	A	T	0.037	-1.528128e+02	3.133423e+02	1.729031e+00	6.258565e-01
NC_000962.3	744	1695037	0	A	T	0.049	2.710683e+01	2.765670e+02	1.725491e+00	9.219385e-01
NC_000962.3	9118	1695187	0	A	T	0.021	4.117070e+02	3.588505e+02	1.726032e+00	2.514771e-01
NC_000962.3	5948	1695364	0	A	T	0.113	1.561469e+02	1.589535e+02	1.698838e+00	3.261186e-01
NC_000962.3	745	1695796	0	A	T	0.049	-1.544387e+02	2.686371e+02	1.724953e+00	5.654632e-01
NC_000962.3	746	1696672	0	A	T	0.043	2.049890e+01	9.797385e+01	1.705817e+00	8.343038e-01
NC_000962.3	747	1697896	0	A	T	0.045	-9.762879e+01	2.267476e+02	1.724371e+00	6.668606e-01
NC_000962.3	10089	1698774	0	A	T	0.012	-2.965953e+01	3.384514e+02	1.732097e+00	9.301822e-01
NC_000962.3	748	1698911	0	A	T	0.474	-4.213687e+01	1.123005e+02	1.714227e+00	7.075633e-01
NC_000962.3	2460	1699663	0	A	T	0.015	-1.550403e+02	1.996340e+02	1.718358e+00	4.375267e-01
NC_000962.3	749	1699849	0	A	T	0.055	-2.128192e+02	2.252252e+02	1.704624e+00	3.448814e-01
NC_000962.3	4774	1700088	0	A	T	0.037	-1.862401e+02	2.216044e+02	1.725132e+00	4.008333e-01
NC_000962.3	750	1701215	0	A	T	0.049	2.710683e+01	2.765670e+02	1.725491e+00	9.219385e-01
NC_000962.3	10500	1702851	0	A	T	0.019	3.239757e+02	2.990486e+02	1.706477e+00	2.788575e-01
NC_000962.3	2461	1703319	0	A	T	0.015	2.304149e+01	2.259533e+02	1.728477e+00	9.187930e-01
NC_000962.3	2061	1703555	0	A	T	0.013	1.343180e+02	3.571499e+02	1.725382e+00	7.069183e-01
NC_000962.3	4266	1704554	0	A	T	0.016	7.120974e+01	3.818182e+02	1.728274e+00	8.520813e-01
NC_000962.3	752	1706119	0	A	T	0.498	-2.572747e+02	2.091846e+02	1.675975e+00	2.189657e-01
NC_000962.3	5949	1706602	0	A	T	0.113	1.604888e+02	1.565260e+02	1.696364e+00	3.054093e-01
NC_000962.3	753	1706685	0	A	T	0.046	-1.095338e+02	1.898759e+02	1.724265e+00	5.641295e-01
NC_000962.3	5950	1708846	0	A	T	0.114	7.604042e+01	1.474331e+02	1.702045e+00	6.061105e-01
NC_000962.3	754	1709432	0	A	T	0.219	-2.152024e+02	1.123908e+02	1.646461e+00	5.574734e-02
NC_000962.3	3333	1709899	0	A	T	0.050	1.665441e+01	1.932621e+02	1.728974e+00	9.313408e-01
NC_000962.3	6323	1710070	0	A	T	0.030	1.316828e+02	2.816529e+02	1.735674e+00	6.401971e-01
NC_000962.3	10501	1711588	0	A	T	0.023	-2.173936e+02	1.707002e+02	1.709656e+00	2.030603e-01
NC_000962.3	2462	1711639	0	A	T	0.052	1.864200e+02	1.352190e+02	1.673852e+00	1.682456e-01
NC_000962.3	4267	1711645	0	A	T	0.041	1.137691e+02	1.729943e+02	1.731355e+00	5.108846e-01
NC_000962.3	755	1711670	0	A	T	0.049	-1.533748e+02	3.135940e+02	1.728760e+00	6.248647e-01
NC_000962.3	5951	1712824	0	A	T	0.114	2.581748e+02	1.730343e+02	1.688827e+00	1.359370e-01
NC_000962.3	756	1713192	0	A	T	0.217	-1.664851e+02	1.013891e+02	1.666882e+00	1.008302e-01
NC_000962.3	4775	1713279	0	A	T	0.011	-1.225195e+01	2.442696e+02	1.725598e+00	9.600048e-01
NC_000962.3	5952	1715942	0	A	T	0.116	3.687043e+01	1.239037e+02	1.716872e+00	7.660778e-01
NC_000962.3	759	1716472	0	A	T	0.056	2.164779e+01	2.535500e+02	1.729742e+00	9.319738e-01
NC_000962.3	14035	1717681	0	A	T	0.034	1.083070e+02	1.701999e+02	1.709741e+00	5.246622e-01
NC_000962.3	5955	1717764	0	A	T	0.088	-3.706145e+01	9.400213e+01	1.729799e+00	6.934542e-01
NC_000962.3	10502	1718720	0	A	T	0.021	1.849965e+02	2.631820e+02	1.718244e+00	4.822333e-01
NC_000962.3	2463	1718761	0	A	T	0.211	-1.103747e+02	1.624944e+02	1.723748e+00	4.971023e-01
NC_000962.3	3334	1719322	0	A	T	0.050	1.270630e+01	2.070282e+02	1.729786e+00	9.510705e-01
NC_000962.3	760	1722200	0	A	T	0.047	1.659367e+02	2.399873e+02	1.719715e+00	4.894163e-01
NC_000962.3	761	1722228	0	A	T	0.048	3.575239e+00	1.516867e+02	1.711818e+00	9.811994e-01
NC_000962.3	4776	1722383	0	A	T	0.036	6.683728e+01	2.356780e+02	1.719313e+00	7.767667e-01
NC_000962.3	5956	1722480	0	A	T	0.023	-3.311653e+01	8.586590e+01	1.707439e+00	6.998005e-01
NC_000962.3	5957	1722702	0	A	T	0.118	4.016587e+01	1.670953e+02	1.727021e+00	8.100769e-01
NC_000962.3	3335	1724120	0	A	T	0.031	1.493041e+02	1.991757e+02	1.729736e+00	4.536290e-01
NC_000962.3	4268	1724722	0	A	T	0.042	1.421421e+02	1.668268e+02	1.729579e+00	3.943564e-01
NC_000962.3	4269	1726384	0	A	T	0.012	3.004766e+02	3.486379e+02	1.710981e+00	3.889286e-01
NC_000962.3	4270	1728622	0	A	T	0.160	-1.010525e+02	1.424772e+02	1.713885e+00	4.782977e-01
NC_000962.3	762	1728837	0	A	T	0.498	2.089945e+02	2.844778e+02	1.719302e+00	4.626828e-01
NC_000962.3	5958	1729867	0	A	T	0.086	-2.735460e+01	1.105266e+02	1.727268e+00	8.045665e-01
NC_000962.3	2464	1732239	0	A	T	0.095	8.387799e+01	1.323213e+02	1.715019e+00	5.262631e-01
NC_000962.3	763	1733134	0	A	T	0.048	1.419914e-01	2.708455e+02	1.723429e+00	9.995818e-01
NC_000962.3	764	1733325	0	A	T	0.049	2.710683e+01	2.765670e+02	1.725491e+00	9.219385e-01
NC_000962.3	2465	1734994	0	A	T	0.210	-5.665291e+01	1.222325e+02	1.714816e+00	6.430967e-01
NC_000962.3	7415	1735920	0	A	T	0.015	2.813907e+02	2.615503e+02	1.700482e+00	2.821965e-01
NC_000962.3	3337	1736638	0	A	T	0.050	1.270630e+01	2.070282e+02	1.729786e+00	9.510705e-01
NC_000962.3	10090	1738799	0	A	T	0.012	-2.965953e+01	3.384514e+02	1.732097e+00	9.301822e-01
NC_000962.3	2466	1740771	0	A	T	0.210	-3.925048e+01	1.468643e+02	1.723612e+00	7.893151e-01
NC_000962.3	765	1741352	0	A	T	0.046	2.148471e+01	2.252719e+02	1.724358e+00	9.240342e-01
NC_000962.3	5959	1741624	0	A	T	0.113	4.087231e+01	1.025454e+02	1.722095e+00	6.902716e-01
NC_000962.3	10503	1742247	0	A	T	0.021	1.849965e+02	2.631820e+02	1.718244e+00	4.822333e-01
NC_000962.3	4778	1743577	0	A	T	0.011	-5.319925e+01	2.387436e+02	1.722652e+00	8.237038e-01
NC_000962.3	5298	1743944	0	A	T	0.020	1.246549e+02	2.845838e+02	1.728417e+00	6.614427e-01
NC_000962.3	5299	1746197	0	A	T	0.020	1.287966e+02	2.862750e+02	1.720825e+00	6.528559e-01
NC_000962.3	4779	1749546	0	A	T	0.037	-2.384051e+02	2.851923e+02	1.724724e+00	4.033437e-01
NC_000962.3	4780	1750576	0	A	T	0.037	-1.724339e+02	2.755187e+02	1.731110e+00	5.315250e-01
NC_000962.3	10504	1750784	0	A	T	0.019	3.640791e+02	2.718468e+02	1.691926e+00	1.807200e-01
NC_000962.3	766	1752561	0	A	T	0.469	-7.654247e+01	8.977771e+01	1.723990e+00	3.940549e-01
NC_000962.3	767	1753520	0	A	T	0.497	-1.436296e+02	1.294998e+02	1.722479e+00	2.675934e-01
NC_000962.3	2467	1755519	0	A	T	0.129	-2.212559e+01	1.530332e+02	1.725450e+00	8.850653e-01
NC_000962.3	10505	1755538	0	A	T	0.019	3.239757e+02	2.990486e+02	1.706477e+00	2.788575e-01
NC_000962.3	3338	1755599	0	A	T	0.031	1.110737e+02	1.750697e+02	1.718139e+00	5.258994e-01
NC_000962.3	3339	1756002	0	A	T	0.015	1.581225e+02	2.021892e+02	1.711552e+00	4.343302e-01
NC_000962.3	768	1756359	0	A	T	0.049	-1.533748e+02	3.135940e+02	1.728760e+00	6.248647e-01
NC_000962.3	8315	1756626	0	A	T	0.014	9.607497e+01	2.823724e+02	1.718569e+00	7.337307e-01
NC_000962.3	4271	1758631	0	A	T	0.012	3.004766e+02	3.486379e+02	1.710981e+00	3.889286e-01
NC_000962.3	5962	1758773	0	A	T	0.084	-1.659864e+01	1.063840e+02	1.724430e+00	8.760376e-01
NC_000962.3	769	1759252	0	A	T	0.499	3.678898e+02	2.850184e+02	1.689649e+00	1.970234e-01
NC_000962.3	5963	1759904	0	A	T	0.117	6.832058e+01	1.468409e+02	1.722799e+00	6.418187e-01
NC_000962.3	5300	1760165	0	A	T	0.022	-9.917700e+00	1.244742e+02	1.711325e+00	9.365069e-01
NC_000962.3	770	1760292	0	A	T	0.498	2.139452e+02	2.134266e+02	1.699499e+00	3.163275e-01
NC_000962.3	8316	1761107	0	A	T	0.013	3.069798e+02	2.455760e+02	1.713780e+00	2.115162e-01
NC_000962.3	10506	1761486	0	A	T	0.019	-3.040447e+01	2.294760e+02	1.723370e+00	8.946137e-01
NC_000962.3	2468	1762615	0	A	T	0.127	-8.388091e+01	1.237803e+02	1.717747e+00	4.981114e-01
NC_000962.3	9121	1763130	0	A	T	0.020	1.543733e+02	2.834855e+02	1.720931e+00	5.861559e-01
NC_000962.3	8317	1766351	0	A	T	0.014	9.607497e+01	2.823724e+02	1.718569e+00	7.337307e-01
NC_000962.3	3340	1769099	0	A	T	0.032	4.170717e+01	1.893965e+02	1.725833e+00	8.257425e-01
NC_000962.3	3341	1771320	0	A	T	0.031	1.493041e+02	1.991757e+02	1.729736e+00	4.536290e-01
NC_000962.3	4781	1772016	0	A	T	0.037	-1.009557e+02	2.783827e+02	1.725438e+00	7.169262e-01
NC_000962.3	2469	1772618	0	A	T	0.015	-2.429631e+02	1.949754e+02	1.708863e+00	2.129505e-01
NC_000962.3	14036	1773687	0	A	T	0.019	2.888068e+02	9.942117e+01	1.542903e+00	3.737794e-03
NC_000962.3	772	1774659	0	A	T	0.046	2.148471e+01	2.252719e+02	1.724358e+00	9.240342e-01
NC_000962.3	10507	1775103	0	A	T	0.019	4.246869e+02	2.373564e+02	1.701194e+00	7.381584e-02
NC_000962.3	2470	1775312	0	A	T	0.127	-1.308247e+02	1.335387e+02	1.715895e+00	3.274332e-01
NC_000962.3	4272	1776468	0	A	T	0.012	3.004766e+02	3.486379e+02	1.710981e+00	3.889286e-01
NC_000962.3	2471	1777182	0	A	T	0.095	8.895138e+01	1.205994e+02	1.714088e+00	4.609080e-01
NC_000962.3	2472	1777213	0	A	T	0.178	-1.205938e+00	1.080240e+02	1.717596e+00	9.910947e-01
NC_000962.3	773	1778430	0	A	T	0.499	-3.279710e+00	2.810198e+02	1.716946e+00	9.906901e-01
NC_000962.3	6325	1778557	0	A	T	0.030	-2.237291e+02	2.459816e+02	1.733465e+00	3.632407e-01
NC_000962.3	5964	1778789	0	A	T	0.118	2.945291e+01	1.637010e+02	1.726397e+00	8.572450e-01
NC_000962.3	36998	1779212	0	A	T	0.047	5.043985e+01	3.724589e+01	1.713792e+00	1.759019e-01
NC_000962.3	2473	1779243	0	A	T	0.149	-5.265299e+01	4.727778e+01	1.708611e+00	2.656219e-01
NC_000962.3	8763	1779279	0	A	T	0.044	-3.099647e+01	3.829697e+01	1.705508e+00	4.184538e-01
NC_000962.3	4275	1779370	0	A	T	0.199	2.625992e+01	4.374115e+01	1.707659e+00	5.483817e-01
NC_000962.3	2923	1780587	0	A	T	0.226	1.295046e+01	3.826856e+01	1.713610e+00	7.351106e-01
NC_000962.3	5965	1782431	0	A	T	0.107	-1.471929e+01	5.474036e+01	1.712598e+00	7.880560e-01
NC_000962.3	4783	1785945	0	A	T	0.038	1.041739e+02	1.868109e+02	1.720098e+00	5.771862e-01
NC_000962.3	4277	1788613	0	A	T	0.030	-2.345282e+01	5.643228e+01	1.717502e+00	6.777788e-01
NC_000962.3	4279	1789742	0	A	T	0.011	1.960174e+02	1.970699e+02	1.688846e+00	3.200922e-01
NC_000962.3	4784	1789766	0	A	T	0.040	2.936474e+01	1.272442e+02	1.714105e+00	8.175272e-01
NC_000962.3	4280	1789780	0	A	T	0.013	8.528432e+01	1.198100e+02	1.703638e+00	4.767014e-01
NC_000962.3	776	1792777	0	A	T	0.215	-8.945720e+01	1.163519e+02	1.706622e+00	4.421255e-01
NC_000962.3	2474	1793769	0	A	T	0.212	-1.372171e+01	1.547755e+02	1.724495e+00	9.293696e-01
NC_000962.3	5301	1794324	0	A	T	0.021	2.477721e+02	3.293312e+02	1.723611e+00	4.519810e-01
NC_000962.3	4281	1796671	0	A	T	0.012	3.004766e+02	3.486379e+02	1.710981e+00	3.889286e-01
NC_000962.3	2475	1797027	0	A	T	0.130	-4.998133e+01	1.561644e+02	1.727873e+00	7.489789e-01
NC_000962.3	777	1798355	0	A	T	0.438	-1.114496e+01	1.458541e+02	1.720630e+00	9.391036e-01
NC_000962.3	6326	1799806	0	A	T	0.030	1.316828e+02	2.816529e+02	1.735674e+00	6.401971e-01
NC_000962.3	4785	1800963	0	A	T	0.037	2.595466e+01	2.334792e+02	1.719513e+00	9.115033e-01
NC_000962.3	778	1803265	0	A	T	0.498	2.494044e+02	2.382859e+02	1.713844e+00	2.954562e-01
NC_000962.3	779	1804409	0	A	T	0.474	-1.254551e+02	1.761430e+02	1.731211e+00	4.764509e-01
NC_000962.3	2476	1805948	0	A	T	0.180	-4.376225e+01	1.247882e+02	1.718520e+00	7.258776e-01
NC_000962.3	4786	1806283	0	A	T	0.037	-1.528128e+02	3.133423e+02	1.729031e+00	6.258565e-01
NC_000962.3	4787	1807823	0	A	T	0.037	-6.841774e+01	2.869359e+02	1.725452e+00	8.115765e-01
NC_000962.3	7417	1808545	0	A	T	0.015	2.813907e+02	2.615503e+02	1.700482e+00	2.821965e-01
NC_000962.3	5966	1810237	0	A	T	0.113	1.604508e+02	1.559079e+02	1.698098e+00	3.036113e-01
NC_000962.3	780	1811375	0	A	T	0.054	-2.363523e+02	2.306015e+02	1.699507e+00	3.055883e-01
NC_000962.3	6327	1813255	0	A	T	0.029	4.431354e+01	1.777248e+02	1.719753e+00	8.031399e-01
NC_000962.3	2477	1815604	0	A	T	0.131	-5.909697e+01	1.377949e+02	1.724297e+00	6.680863e-01
NC_000962.3	2478	1816254	0	A	T	0.016	-1.569098e+02	2.060690e+02	1.714522e+00	4.465343e-01
NC_000962.3	5303	1817684	0	A	T	0.020	1.246549e+02	2.845838e+02	1.728417e+00	6.614427e-01
NC_000962.3	781	1817976	0	A	T	0.492	-6.934430e+00	9.186224e+01	1.716824e+00	9.398390e-01
NC_000962.3	2479	1819591	0	A	T	0.096	8.738222e+01	1.272233e+02	1.716092e+00	4.923087e-01
NC_000962.3	10092	1820707	0	A	T	0.012	-2.965953e+01	3.384514e+02	1.732097e+00	9.301822e-01
NC_000962.3	5304	1823237	0	A	T	0.021	2.477721e+02	3.293312e+02	1.723611e+00	4.519810e-01
NC_000962.3	5967	1823549	0	A	T	0.056	-9.237401e+01	7.725583e+01	1.685086e+00	2.320417e-01
NC_000962.3	9124	1824823	0	A	T	0.021	2.291161e+02	3.893467e+02	1.728291e+00	5.563267e-01
NC_000962.3	4788	1825603	0	A	T	0.037	6.142763e+01	2.285278e+02	1.726806e+00	7.881296e-01
NC_000962.3	2064	1829423	0	A	T	0.013	1.343180e+02	3.571499e+02	1.725382e+00	7.069183e-01
NC_000962.3	786	1831288	0	A	T	0.049	-1.533748e+02	3.135940e+02	1.728760e+00	6.248647e-01
NC_000962.3	787	1834177	0	A	T	0.049	-1.156542e+02	1.846204e+02	1.726220e+00	5.311372e-01
NC_000962.3	5720	1834683	0	A	T	0.034	3.405895e+02	1.650364e+02	1.599672e+00	3.924755e-02
NC_000962.3	10509	1834836	0	A	T	0.023	-2.834307e+02	1.748410e+02	1.695930e+00	1.052503e-01
NC_000962.3	19833	1834986	0	A	T	0.017	2.505375e+02	8.103586e+01	1.540952e+00	2.033738e-03
NC_000962.3	788	1836286	0	A	T	0.499	7.492479e+01	2.686090e+02	1.714346e+00	7.803393e-01
NC_000962.3	6328	1838153	0	A	T	0.030	2.631668e+01	2.296141e+02	1.724104e+00	9.087704e-01
NC_000962.3	789	1839759	0	A	T	0.055	5.036853e+01	2.141691e+02	1.728140e+00	8.141062e-01
NC_000962.3	9125	1844635	0	A	T	0.021	4.117070e+02	3.588505e+02	1.726032e+00	2.514771e-01
NC_000962.3	3347	1847811	0	A	T	0.049	1.380685e+01	1.710455e+02	1.723772e+00	9.356771e-01
NC_000962.3	792	1847919	0	A	T	0.473	9.970466e+01	1.731702e+02	1.726932e+00	5.648791e-01
NC_000962.3	793	1849051	0	A	T	0.049	9.819960e+01	3.242368e+02	1.728813e+00	7.620434e-01
NC_000962.3	794	1849609	0	A	T	0.052	-8.389651e+00	1.199375e+02	1.714046e+00	9.442444e-01
NC_000962.3	795	1849934	0	A	T	0.045	-9.762879e+01	2.267476e+02	1.724371e+00	6.668606e-01
NC_000962.3	2480	1852542	0	A	T	0.015	-1.971036e+01	2.060716e+02	1.720379e+00	9.238152e-01
NC_000962.3	2065	1854169	0	A	T	0.013	1.343180e+02	3.571499e+02	1.725382e+00	7.069183e-01
NC_000962.3	796	1854300	0	A	T	0.472	-2.522915e+01	1.478125e+02	1.721969e+00	8.645000e-01
NC_000962.3	797	1856777	0	A	T	0.499	-2.695142e+02	3.577270e+02	1.731237e+00	4.513452e-01
NC_000962.3	799	1859559	0	A	T	0.056	2.164779e+01	2.535500e+02	1.729742e+00	9.319738e-01
NC_000962.3	3348	1861274	0	A	T	0.051	-1.358694e+02	1.669056e+02	1.716763e+00	4.157699e-01
NC_000962.3	5968	1861804	0	A	T	0.113	2.240464e+02	1.668868e+02	1.700885e+00	1.796732e-01
NC_000962.3	6330	1862335	0	A	T	0.030	1.480503e+02	2.661090e+02	1.731173e+00	5.780686e-01
NC_000962.3	4789	1863451	0	A	T	0.037	-1.745743e+02	1.764425e+02	1.725745e+00	3.226510e-01
NC_000962.3	43732	1864407	0	A	T	0.015	-6.257828e+01	1.022496e+02	1.712159e+00	5.406378e-01
NC_000962.3	4286	1864811	0	A	T	0.153	-7.501321e+01	8.054577e+01	1.678561e+00	3.518701e-01
NC_000962.3	5969	1865976	0	A	T	0.114	2.581748e+02	1.730343e+02	1.688827e+00	1.359370e-01
NC_000962.3	4287	1866981	0	A	T	0.013	1.600882e+02	3.459090e+02	1.715075e+00	6.435841e-01
NC_000962.3	4288	1868578	0	A	T	0.016	-4.855213e+01	3.744978e+02	1.729797e+00	8.968671e-01
NC_000962.3	4289	1872906	0	A	T	0.016	7.120974e+01	3.818182e+02	1.728274e+00	8.520813e-01
NC_000962.3	4290	1875207	0	A	T	0.161	-1.383788e+02	1.498508e+02	1.712673e+00	3.559519e-01
NC_000962.3	803	1877744	0	A	T	0.049	-1.729727e+01	2.812133e+02	1.726026e+00	9.509632e-01
NC_000962.3	4291	1884697	0	A	T	0.016	-4.855213e+01	3.744978e+02	1.729797e+00	8.968671e-01
NC_000962.3	6331	1885073	0	A	T	0.030	1.480503e+02	2.661090e+02	1.731173e+00	5.780686e-01
NC_000962.3	804	1885385	0	A	T	0.049	9.819960e+01	3.242368e+02	1.728813e+00	7.620434e-01
NC_000962.3	805	1885772	0	A	T	0.497	9.808789e+01	1.630476e+02	1.721660e+00	5.475544e-01
NC_000962.3	806	1888373	0	A	T	0.047	-3.333285e+01	2.401499e+02	1.722446e+00	8.896301e-01
NC_000962.3	5306	1891891	0	A	T	0.020	8.164977e+01	2.997131e+02	1.728032e+00	7.853386e-01
NC_000962.3	808	1892017	0	A	T	0.047	1.565057e+02	2.072672e+02	1.720678e+00	4.503345e-01
NC_000962.3	2069	1892228	0	A	T	0.013	1.343180e+02	3.571499e+02	1.725382e+00	7.069183e-01
NC_000962.3	810	1894422	0	A	T	0.219	-1.526524e+02	1.163624e+02	1.677239e+00	1.898017e-01
NC_000962.3	4790	1894838	0	A	T	0.012	-2.843356e+01	2.486895e+02	1.725576e+00	9.089915e-01
NC_000962.3	2481	1895174	0	A	T	0.129	1.414999e+01	1.456406e+02	1.725575e+00	9.226172e-01
NC_000962.3	4791	1895249	0	A	T	0.037	-1.009557e+02	2.783827e+02	1.725438e+00	7.169262e-01
NC_000962.3	14169	1895517	0	A	T	0.027	4.618881e+00	7.427354e+01	1.713543e+00	9.504234e-01
NC_000962.3	4292	1896387	0	A	T	0.038	2.000199e+01	1.790029e+02	1.719094e+00	9.110464e-01
NC_000962.3	15853	1897119	0	A	T	0.012	-6.721758e+01	2.897587e+02	1.729023e+00	8.165928e-01
NC_000962.3	2070	1897608	0	A	T	0.048	1.486938e+02	1.801967e+02	1.724810e+00	4.094278e-01
NC_000962.3	4792	1899139	0	A	T	0.037	-1.841041e+02	2.470561e+02	1.723617e+00	4.562945e-01
NC_000962.3	2482	1899351	0	A	T	0.211	-1.103747e+02	1.624944e+02	1.723748e+00	4.971023e-01
NC_000962.3	814	1901493	0	A	T	0.500	-1.952131e+02	5.111826e+02	1.715134e+00	7.026106e-01
NC_000962.3	815	1902337	0	A	T	0.049	9.819960e+01	3.242368e+02	1.728813e+00	7.620434e-01
NC_000962.3	816	1906078	0	A	T	0.047	1.022781e+02	2.191125e+02	1.715351e+00	6.407353e-01
NC_000962.3	817	1907296	0	A	T	0.496	-5.558951e+01	1.432424e+02	1.717081e+00	6.980222e-01
[truncated: 2,591 more rows]
