# Supplementary material for: GWAS for quantitative resistance phenotypes in Mycobacterium tuberculosis reveals resistance genes and regulatory regions
Source: Nat Commun. 2019 May 13;10:2128. doi: 10.1038/s41467-019-10110-6 (PMC6513847; doi:10.1038/s41467-019-10110-6)
Supplement: Supplementary file 12 — Source Data [file 41467_2019_10110_MOESM12_ESM.zip › 9-Source Data Folder/snp_rfb.assoc.txt]

chr	rs	ps	n_miss	allele1	allele0	af	beta	se	l_remle	p_wald
NC_000962.3	5681	71	0	A	T	0.037	7.293727e+00	7.838957e+01	2.509878e+00	9.258867e-01
NC_000962.3	2	1849	0	A	T	0.042	-2.400542e+01	1.665809e+02	2.517886e+00	8.854452e-01
NC_000962.3	3	1977	0	A	T	0.466	-6.283606e+01	5.827764e+01	2.535056e+00	2.811950e-01
NC_000962.3	10411	3439	0	A	T	0.025	-1.688656e+02	2.299817e+02	2.542411e+00	4.629637e-01
NC_000962.3	4	4013	0	A	T	0.499	7.812226e+01	4.113475e+02	2.538552e+00	8.494118e-01
NC_000962.3	8956	6052	0	A	T	0.021	6.723310e+01	3.281624e+02	2.545315e+00	8.377094e-01
NC_000962.3	8957	7221	0	A	T	0.022	6.466689e+00	3.590345e+02	2.548012e+00	9.856334e-01
NC_000962.3	5	7362	0	A	T	0.497	-1.924841e+02	1.138840e+02	2.486489e+00	9.130451e-02
NC_000962.3	2272	7570	0	A	T	0.012	9.347732e+01	5.075326e+01	2.495594e+00	6.579931e-02
NC_000962.3	6	7585	0	A	T	0.452	-7.275888e+01	3.682871e+01	2.475774e+00	4.847336e-02
NC_000962.3	2273	8040	0	A	T	0.146	-1.128073e+02	1.450476e+02	2.523117e+00	4.369138e-01
NC_000962.3	7	9304	0	A	T	0.474	4.481446e+01	1.610640e+02	2.538053e+00	7.808853e-01
NC_000962.3	4061	11370	0	A	T	0.157	-5.898188e+01	1.615508e+02	2.537698e+00	7.151151e-01
NC_000962.3	8	11820	0	A	T	0.043	-2.207159e+02	3.431100e+02	2.530500e+00	5.201891e-01
NC_000962.3	9	11879	0	A	T	0.497	1.464386e+01	1.598749e+02	2.532145e+00	9.270375e-01
NC_000962.3	5781	12020	0	A	T	0.086	-3.045644e+01	1.176501e+02	2.535412e+00	7.957862e-01
NC_000962.3	4623	13074	0	A	T	0.045	-1.964638e+02	2.772533e+02	2.529477e+00	4.787325e-01
NC_000962.3	4624	13091	0	A	T	0.015	4.941352e+01	1.869585e+02	2.540827e+00	7.916014e-01
NC_000962.3	4062	13452	0	A	T	0.011	3.042186e+02	1.443644e+02	2.452120e+00	3.533940e-02
NC_000962.3	2274	14251	0	A	T	0.229	-7.461144e+01	1.383213e+02	2.514331e+00	5.897258e-01
NC_000962.3	10	14785	0	A	T	0.499	1.959507e+00	2.815269e+02	2.534445e+00	9.944479e-01
NC_000962.3	11	14861	0	A	T	0.043	-1.167019e+02	2.942402e+02	2.537838e+00	6.917311e-01
NC_000962.3	12	15117	0	A	T	0.044	8.711143e+01	2.984822e+02	2.543482e+00	7.704631e-01
NC_000962.3	3216	16032	0	A	T	0.019	1.928248e+02	1.582389e+02	2.495101e+00	2.232946e-01
NC_000962.3	13	16119	0	A	T	0.043	1.174202e+02	3.390453e+02	2.541662e+00	7.291704e-01
NC_000962.3	2275	17608	0	A	T	0.199	-3.345045e+01	9.574220e+01	2.523210e+00	7.268770e-01
NC_000962.3	15	21795	0	A	T	0.487	-1.632139e+01	7.694509e+01	2.518674e+00	8.320586e-01
NC_000962.3	8135	22856	0	A	T	0.014	-5.447805e+00	2.235782e+02	2.536826e+00	9.805652e-01
NC_000962.3	17	25610	0	A	T	0.043	1.174202e+02	3.390453e+02	2.541662e+00	7.291704e-01
NC_000962.3	4625	26377	0	A	T	0.044	3.513878e+01	2.469762e+02	2.539766e+00	8.868906e-01
NC_000962.3	4626	26653	0	A	T	0.045	-2.190635e+02	1.861064e+02	2.539253e+00	2.394395e-01
NC_000962.3	18	26959	0	A	T	0.475	-7.893129e+01	9.281704e+01	2.484746e+00	3.953074e-01
NC_000962.3	2276	27463	0	A	T	0.121	-4.949083e+01	9.749766e+01	2.504799e+00	6.118380e-01
NC_000962.3	2277	28073	0	A	T	0.017	-1.352928e+02	1.586216e+02	2.502044e+00	3.939025e-01
NC_000962.3	19	28367	0	A	T	0.043	-2.207159e+02	3.431100e+02	2.530500e+00	5.201891e-01
NC_000962.3	2801	28640	0	A	T	0.022	-1.764003e+01	1.484903e+02	2.537402e+00	9.054609e-01
NC_000962.3	4063	29483	0	A	T	0.157	2.669921e+01	1.544608e+02	2.536419e+00	8.628008e-01
NC_000962.3	15781	30341	0	A	T	0.013	-1.203805e+02	2.445758e+02	2.541077e+00	6.226848e-01
NC_000962.3	4064	30519	0	A	T	0.015	-2.372510e+02	3.593129e+02	2.542418e+00	5.092186e-01
NC_000962.3	4065	30688	0	A	T	0.039	1.247529e+02	2.151760e+02	2.536734e+00	5.621988e-01
NC_000962.3	1954	30942	0	A	T	0.011	-7.426317e+01	3.243280e+02	2.542905e+00	8.189346e-01
NC_000962.3	4066	30943	0	A	T	0.154	-4.191965e+01	1.168785e+02	2.525158e+00	7.199249e-01
NC_000962.3	4067	31077	0	A	T	0.156	5.820785e+00	1.574709e+02	2.541436e+00	9.705209e-01
NC_000962.3	5249	32449	0	A	T	0.025	4.851215e+01	2.976390e+02	2.548626e+00	8.705592e-01
NC_000962.3	2278	33457	0	A	T	0.227	-1.750703e+01	1.080871e+02	2.524112e+00	8.713609e-01
NC_000962.3	2279	33551	0	A	T	0.229	-6.278490e+01	1.244237e+02	2.513756e+00	6.139467e-01
NC_000962.3	21	34044	0	A	T	0.500	-3.016711e+02	6.606948e+02	2.538995e+00	6.480597e-01
NC_000962.3	10013	34558	0	A	T	0.012	-8.509485e+01	3.126208e+02	2.543228e+00	7.855255e-01
NC_000962.3	3217	35097	0	A	T	0.056	-8.315909e+01	1.726695e+02	2.545793e+00	6.301891e-01
NC_000962.3	22	35608	0	A	T	0.043	1.904609e+02	1.922314e+02	2.512149e+00	3.220269e-01
NC_000962.3	4627	35749	0	A	T	0.045	-1.964638e+02	2.772533e+02	2.529477e+00	4.787325e-01
NC_000962.3	23	36008	0	A	T	0.043	-2.207159e+02	3.431100e+02	2.530500e+00	5.201891e-01
NC_000962.3	2280	36471	0	A	T	0.147	-1.201526e+01	7.946574e+01	2.515980e+00	8.798479e-01
NC_000962.3	5783	36471	0	A	T	0.112	8.169149e+01	6.556759e+01	2.518381e+00	2.130871e-01
NC_000962.3	24	37031	0	A	T	0.479	-1.301910e+02	1.463207e+02	2.504738e+00	3.738054e-01
NC_000962.3	25	37305	0	A	T	0.043	-2.207159e+02	3.431100e+02	2.530500e+00	5.201891e-01
NC_000962.3	26	37334	0	A	T	0.040	2.337549e+02	2.091228e+02	2.516330e+00	2.639251e-01
NC_000962.3	2281	37763	0	A	T	0.145	-1.158598e+02	1.436064e+02	2.523520e+00	4.199802e-01
NC_000962.3	3218	37833	0	A	T	0.018	1.405921e+02	1.904193e+02	2.497869e+00	4.604870e-01
NC_000962.3	1957	39030	0	A	T	0.017	-1.903980e+02	9.990633e+01	2.439410e+00	5.696605e-02
NC_000962.3	30	39158	0	A	T	0.043	-2.207159e+02	3.431100e+02	2.530500e+00	5.201891e-01
NC_000962.3	7349	39680	0	A	T	0.015	6.693267e+00	2.416639e+02	2.548202e+00	9.779096e-01
NC_000962.3	3220	40162	0	A	T	0.035	1.865807e+02	1.782446e+02	2.538283e+00	2.954586e-01
NC_000962.3	6214	41257	0	A	T	0.028	-1.292439e+02	2.552337e+02	2.540320e+00	6.127049e-01
NC_000962.3	31	42281	0	A	T	0.044	8.711143e+01	2.984822e+02	2.543482e+00	7.704631e-01
NC_000962.3	32	42967	0	A	T	0.499	4.223906e+01	4.565499e+02	2.541784e+00	9.263050e-01
NC_000962.3	33	44768	0	A	T	0.043	1.174202e+02	3.390453e+02	2.541662e+00	7.291704e-01
NC_000962.3	8136	46744	0	A	T	0.014	-5.447805e+00	2.235782e+02	2.536826e+00	9.805652e-01
NC_000962.3	6215	47699	0	A	T	0.028	-5.260555e+01	2.150914e+02	2.528866e+00	8.068370e-01
NC_000962.3	34	48503	0	A	T	0.040	2.337549e+02	2.091228e+02	2.516330e+00	2.639251e-01
NC_000962.3	5250	48860	0	A	T	0.025	-5.428371e+01	2.550552e+02	2.540157e+00	8.315018e-01
NC_000962.3	35	49360	0	A	T	0.043	-2.207159e+02	3.431100e+02	2.530500e+00	5.201891e-01
NC_000962.3	36	49691	0	A	T	0.044	-1.058469e+02	2.060646e+02	2.497114e+00	6.076035e-01
NC_000962.3	10417	49806	0	A	T	0.023	4.959320e+01	2.525128e+02	2.531379e+00	8.443378e-01
NC_000962.3	37	50557	0	A	T	0.197	-2.455586e+01	1.128738e+02	2.529735e+00	8.278229e-01
NC_000962.3	38	51949	0	A	T	0.043	-7.756744e+01	1.582075e+02	2.525357e+00	6.240364e-01
NC_000962.3	4071	53785	0	A	T	0.015	-2.372510e+02	3.593129e+02	2.542418e+00	5.092186e-01
NC_000962.3	39	54394	0	A	T	0.199	-1.100974e+01	1.210135e+02	2.534172e+00	9.275271e-01
NC_000962.3	13994	55208	0	A	T	0.042	4.389049e+01	1.516052e+02	2.536654e+00	7.722546e-01
NC_000962.3	13995	55250	0	A	T	0.042	4.389049e+01	1.516052e+02	2.536654e+00	7.722546e-01
NC_000962.3	3651	55534	0	A	T	0.013	-9.223457e+00	5.331657e+01	2.506002e+00	8.626909e-01
NC_000962.3	1959	55553	0	A	T	0.281	9.551611e+00	3.045505e+01	2.523261e+00	7.538674e-01
NC_000962.3	3221	55554	0	A	T	0.132	-4.985126e+00	3.037368e+01	2.519002e+00	8.696646e-01
NC_000962.3	4072	57393	0	A	T	0.154	-9.862027e+00	1.286990e+02	2.532189e+00	9.389343e-01
NC_000962.3	13996	60066	0	A	T	0.044	-8.687038e+00	1.354647e+02	2.529574e+00	9.488813e-01
NC_000962.3	4073	62012	0	A	T	0.013	2.690387e+02	3.611367e+02	2.518696e+00	4.564597e-01
NC_000962.3	42	62049	0	A	T	0.498	9.134703e+01	2.560782e+02	2.533477e+00	7.213799e-01
NC_000962.3	4628	62226	0	A	T	0.044	-9.428197e+01	2.485365e+02	2.535273e+00	7.045093e-01
NC_000962.3	4074	62657	0	A	T	0.156	-1.114539e+01	1.563573e+02	2.541158e+00	9.431879e-01
NC_000962.3	43	63146	0	A	T	0.044	-2.375822e+02	2.138575e+02	2.522955e+00	2.668614e-01
NC_000962.3	2282	63771	0	A	T	0.230	-2.950367e+01	1.110075e+02	2.520716e+00	7.904625e-01
NC_000962.3	5784	63868	0	A	T	0.089	-5.140427e+01	9.527963e+01	2.537198e+00	5.896550e-01
NC_000962.3	44	65150	0	A	T	0.042	1.286771e+02	2.885460e+02	2.537017e+00	6.557296e-01
NC_000962.3	6569	65533	0	A	T	0.016	1.171827e+02	1.433948e+02	2.518286e+00	4.140061e-01
NC_000962.3	4075	66285	0	A	T	0.041	5.967543e+01	1.689153e+02	2.543349e+00	7.239481e-01
NC_000962.3	5251	66300	0	A	T	0.025	4.851215e+01	2.976390e+02	2.548626e+00	8.705592e-01
NC_000962.3	4629	66342	0	A	T	0.044	3.513878e+01	2.469762e+02	2.539766e+00	8.868906e-01
NC_000962.3	13997	66360	0	A	T	0.042	4.389049e+01	1.516052e+02	2.536654e+00	7.722546e-01
NC_000962.3	6570	66994	0	A	T	0.016	1.171827e+02	1.433948e+02	2.518286e+00	4.140061e-01
NC_000962.3	8961	68229	0	A	T	0.021	-6.129615e+01	1.900226e+02	2.524774e+00	7.470859e-01
NC_000962.3	45	68338	0	A	T	0.043	1.174202e+02	3.390453e+02	2.541662e+00	7.291704e-01
NC_000962.3	15783	69049	0	A	T	0.014	1.143826e+02	1.771978e+02	2.549505e+00	5.187454e-01
NC_000962.3	5785	69834	0	A	T	0.106	-1.616068e+02	9.523312e+01	2.541778e+00	9.001411e-02
NC_000962.3	4076	69871	0	A	T	0.150	-1.757586e+02	8.413430e+01	2.493008e+00	3.695685e-02
NC_000962.3	46	69989	0	A	T	0.494	-1.509426e+02	1.029524e+02	2.518126e+00	1.429233e-01
NC_000962.3	5786	70095	0	A	T	0.106	-1.616068e+02	9.523312e+01	2.541778e+00	9.001411e-02
NC_000962.3	47	70267	0	A	T	0.044	8.711143e+01	2.984822e+02	2.543482e+00	7.704631e-01
NC_000962.3	48	70816	0	A	T	0.481	-2.452775e+01	5.344205e+01	2.508309e+00	6.463624e-01
NC_000962.3	5787	70924	0	A	T	0.111	2.543286e+00	1.602490e+02	2.540694e+00	9.873406e-01
NC_000962.3	49	71336	0	A	T	0.459	-2.086685e+01	3.374375e+01	2.483465e+00	5.364576e-01
NC_000962.3	2283	74059	0	A	T	0.230	-9.075848e+00	1.342087e+02	2.532976e+00	9.460977e-01
NC_000962.3	1960	74822	0	A	T	0.011	-7.426317e+01	3.243280e+02	2.542905e+00	8.189346e-01
NC_000962.3	51	75233	0	A	T	0.046	-9.279036e+01	8.827642e+01	2.508634e+00	2.934499e-01
NC_000962.3	4077	75264	0	A	T	0.038	8.848350e+01	2.102277e+02	2.538646e+00	6.739228e-01
NC_000962.3	52	75940	0	A	T	0.500	3.374003e+02	4.516718e+02	2.529169e+00	4.552365e-01
NC_000962.3	5788	78422	0	A	T	0.020	7.998118e+00	7.705942e+01	2.535812e+00	9.173555e-01
NC_000962.3	53	79480	0	A	T	0.037	-3.790903e+01	8.859695e+01	2.498219e+00	6.688288e-01
NC_000962.3	4630	79541	0	A	T	0.045	-1.964638e+02	2.772533e+02	2.529477e+00	4.787325e-01
NC_000962.3	16296	79549	0	A	T	0.061	4.293269e+01	2.683741e+01	2.527956e+00	1.099725e-01
NC_000962.3	55	79571	0	A	T	0.022	-1.274145e+01	6.055085e+01	2.515045e+00	8.333782e-01
NC_000962.3	2285	80616	0	A	T	0.439	-3.764745e+01	7.189069e+01	2.526089e+00	6.006193e-01
NC_000962.3	3653	81649	0	A	T	0.018	3.412873e+01	1.123715e+02	2.523745e+00	7.614091e-01
NC_000962.3	5789	81963	0	A	T	0.116	1.141657e+01	1.607399e+02	2.539644e+00	9.433919e-01
NC_000962.3	3222	83026	0	A	T	0.018	1.405921e+02	1.904193e+02	2.497869e+00	4.604870e-01
NC_000962.3	10014	83510	0	A	T	0.012	-8.509485e+01	3.126208e+02	2.543228e+00	7.855255e-01
NC_000962.3	5790	83842	0	A	T	0.115	1.228654e+01	1.550735e+02	2.539964e+00	9.368651e-01
NC_000962.3	4080	83982	0	A	T	0.155	4.441928e+01	1.392473e+02	2.539700e+00	7.497962e-01
NC_000962.3	8962	84486	0	A	T	0.022	6.466689e+00	3.590345e+02	2.548012e+00	9.856334e-01
NC_000962.3	10015	85814	0	A	T	0.012	-8.509485e+01	3.126208e+02	2.543228e+00	7.855255e-01
NC_000962.3	2286	86568	0	A	T	0.018	-5.470022e+01	2.126227e+02	2.534304e+00	7.970275e-01
NC_000962.3	58	87468	0	A	T	0.043	-2.207159e+02	3.431100e+02	2.530500e+00	5.201891e-01
NC_000962.3	8137	87845	0	A	T	0.016	5.150181e+01	3.673437e+02	2.539415e+00	8.885296e-01
NC_000962.3	8138	89204	0	A	T	0.016	5.150181e+01	3.673437e+02	2.539415e+00	8.885296e-01
NC_000962.3	4631	91644	0	A	T	0.044	3.518025e+01	2.283119e+02	2.539201e+00	8.775709e-01
NC_000962.3	4081	92116	0	A	T	0.013	2.690387e+02	3.611367e+02	2.518696e+00	4.564597e-01
NC_000962.3	60	92199	0	A	T	0.475	6.658074e+01	1.217381e+02	2.527628e+00	5.845567e-01
NC_000962.3	14159	93144	0	A	T	0.023	3.019190e+01	4.769711e+01	2.523208e+00	5.268828e-01
NC_000962.3	15785	93899	0	A	T	0.013	-1.203805e+02	2.445758e+02	2.541077e+00	6.226848e-01
NC_000962.3	5791	94344	0	A	T	0.116	1.141657e+01	1.607399e+02	2.539644e+00	9.433919e-01
NC_000962.3	61	94388	0	A	T	0.043	1.174202e+02	3.390453e+02	2.541662e+00	7.291704e-01
NC_000962.3	8139	94869	0	A	T	0.016	5.150181e+01	3.673437e+02	2.539415e+00	8.885296e-01
NC_000962.3	4082	95591	0	A	T	0.039	1.247529e+02	2.151760e+02	2.536734e+00	5.621988e-01
NC_000962.3	62	96894	0	A	T	0.042	-7.158308e+01	1.705443e+02	2.524262e+00	6.747703e-01
NC_000962.3	10016	96900	0	A	T	0.012	-8.509485e+01	3.126208e+02	2.543228e+00	7.855255e-01
NC_000962.3	63	97350	0	A	T	0.042	-2.630698e+02	2.364795e+02	2.548530e+00	2.662144e-01
NC_000962.3	4083	97388	0	A	T	0.015	-2.372510e+02	3.593129e+02	2.542418e+00	5.092186e-01
NC_000962.3	4632	98069	0	A	T	0.044	3.513878e+01	2.469762e+02	2.539766e+00	8.868906e-01
NC_000962.3	8963	100825	0	A	T	0.022	6.466689e+00	3.590345e+02	2.548012e+00	9.856334e-01
NC_000962.3	65	101539	0	A	T	0.040	2.337549e+02	2.091228e+02	2.516330e+00	2.639251e-01
NC_000962.3	3224	101727	0	A	T	0.057	9.948827e+00	1.804374e+02	2.542311e+00	9.560401e-01
NC_000962.3	6217	102188	0	A	T	0.028	-1.292439e+02	2.552337e+02	2.540320e+00	6.127049e-01
NC_000962.3	4633	102304	0	A	T	0.045	-1.964638e+02	2.772533e+02	2.529477e+00	4.787325e-01
NC_000962.3	68	103756	0	A	T	0.047	1.434956e+02	8.945494e+01	2.528047e+00	1.090043e-01
NC_000962.3	3225	103879	0	A	T	0.064	-7.819051e+01	3.097891e+01	2.441298e+00	1.175637e-02
NC_000962.3	8140	104653	0	A	T	0.014	1.777778e+02	1.889381e+02	2.551342e+00	3.469665e-01
NC_000962.3	1961	104712	0	A	T	0.229	6.004234e+01	3.701662e+01	2.539853e+00	1.051094e-01
NC_000962.3	4634	104785	0	A	T	0.019	8.587679e+00	1.414730e+02	2.523127e+00	9.516087e-01
NC_000962.3	1962	104838	0	A	T	0.072	7.090464e+01	4.360561e+01	2.561727e+00	1.042541e-01
NC_000962.3	1963	104856	0	A	T	0.156	-2.294566e+00	4.374339e+01	2.515948e+00	9.581765e-01
NC_000962.3	19816	104936	0	A	T	0.028	5.234499e+01	4.232468e+01	2.563443e+00	2.164697e-01
NC_000962.3	69	104962	0	A	T	0.252	3.810014e+01	4.393600e+01	2.559038e+00	3.860540e-01
NC_000962.3	10420	104978	0	A	T	0.023	3.490648e+02	2.440601e+02	2.493207e+00	1.529589e-01
NC_000962.3	70	105045	0	A	T	0.250	8.163160e+01	5.122924e+01	2.548168e+00	1.113724e-01
NC_000962.3	71	105139	0	A	T	0.042	-2.535849e+01	1.889857e+02	2.521196e+00	8.932855e-01
NC_000962.3	72	105736	0	A	T	0.043	-2.207159e+02	3.431100e+02	2.530500e+00	5.201891e-01
NC_000962.3	5794	105799	0	A	T	0.111	2.543286e+00	1.602490e+02	2.540694e+00	9.873406e-01
NC_000962.3	8141	106403	0	A	T	0.016	5.150181e+01	3.673437e+02	2.539415e+00	8.885296e-01
NC_000962.3	5795	107485	0	A	T	0.116	1.141657e+01	1.607399e+02	2.539644e+00	9.433919e-01
NC_000962.3	5796	107794	0	A	T	0.110	3.252035e+01	1.523539e+02	2.535264e+00	8.310172e-01
NC_000962.3	62859	108766	0	A	T	0.012	1.489472e+02	5.808804e+01	2.553656e+00	1.048705e-02
NC_000962.3	8964	108872	0	A	T	0.022	6.466689e+00	3.590345e+02	2.548012e+00	9.856334e-01
NC_000962.3	6218	113838	0	A	T	0.028	-5.260555e+01	2.150914e+02	2.528866e+00	8.068370e-01
NC_000962.3	73	116000	0	A	T	0.499	-2.985966e+01	3.607557e+02	2.542027e+00	9.340511e-01
NC_000962.3	3227	117021	0	A	T	0.024	-2.682001e+02	2.189014e+02	2.513056e+00	2.207836e-01
NC_000962.3	74	122109	0	A	T	0.491	-1.165299e+02	7.421011e+01	2.548303e+00	1.166674e-01
NC_000962.3	8966	122177	0	A	T	0.021	5.073568e+01	2.980918e+02	2.546803e+00	8.648859e-01
NC_000962.3	75	123454	0	A	T	0.042	1.286771e+02	2.885460e+02	2.537017e+00	6.557296e-01
NC_000962.3	1964	123493	0	A	T	0.011	-7.426317e+01	3.243280e+02	2.542905e+00	8.189346e-01
NC_000962.3	76	123520	0	A	T	0.044	8.711143e+01	2.984822e+02	2.543482e+00	7.704631e-01
NC_000962.3	10422	126137	0	A	T	0.022	3.368348e+02	1.707436e+02	2.482286e+00	4.879782e-02
NC_000962.3	5684	126226	0	A	T	0.040	1.896772e+02	1.528512e+02	2.475407e+00	2.149226e-01
NC_000962.3	5253	126270	0	A	T	0.025	4.851215e+01	2.976390e+02	2.548626e+00	8.705592e-01
NC_000962.3	1965	127075	0	A	T	0.011	-7.426317e+01	3.243280e+02	2.542905e+00	8.189346e-01
NC_000962.3	13998	128004	0	A	T	0.023	-2.407905e+02	8.464895e+01	2.424706e+00	4.537375e-03
NC_000962.3	3228	128154	0	A	T	0.018	2.168276e+02	1.828493e+02	2.476387e+00	2.359711e-01
NC_000962.3	5254	129477	0	A	T	0.025	4.851215e+01	2.976390e+02	2.548626e+00	8.705592e-01
NC_000962.3	4635	130083	0	A	T	0.044	-9.428197e+01	2.485365e+02	2.535273e+00	7.045093e-01
NC_000962.3	2290	130227	0	A	T	0.109	-1.735504e+02	1.254965e+02	2.520126e+00	1.670000e-01
NC_000962.3	10424	130864	0	A	T	0.025	-1.688656e+02	2.299817e+02	2.542411e+00	4.629637e-01
NC_000962.3	5797	130997	0	A	T	0.112	9.540560e+01	1.510472e+02	2.526398e+00	5.277740e-01
NC_000962.3	79	132417	0	A	T	0.496	9.286721e+01	1.264258e+02	2.529306e+00	4.627797e-01
NC_000962.3	8142	133503	0	A	T	0.014	-5.447805e+00	2.235782e+02	2.536826e+00	9.805652e-01
NC_000962.3	80	133839	0	A	T	0.496	-8.560574e+01	1.499016e+02	2.519273e+00	5.680735e-01
NC_000962.3	2291	133862	0	A	T	0.230	-7.131727e+01	1.391085e+02	2.527120e+00	6.082924e-01
NC_000962.3	81	135329	0	A	T	0.042	1.286771e+02	2.885460e+02	2.537017e+00	6.557296e-01
NC_000962.3	3229	135802	0	A	T	0.024	-2.682001e+02	2.189014e+02	2.513056e+00	2.207836e-01
NC_000962.3	4088	137265	0	A	T	0.013	2.690387e+02	3.611367e+02	2.518696e+00	4.564597e-01
NC_000962.3	4089	137851	0	A	T	0.039	1.247529e+02	2.151760e+02	2.536734e+00	5.621988e-01
NC_000962.3	4636	138058	0	A	T	0.014	2.028738e+02	1.753837e+02	2.546084e+00	2.476526e-01
NC_000962.3	8143	138497	0	A	T	0.016	5.150181e+01	3.673437e+02	2.539415e+00	8.885296e-01
NC_000962.3	82	139297	0	A	T	0.042	1.286771e+02	2.885460e+02	2.537017e+00	6.557296e-01
NC_000962.3	83	141623	0	A	T	0.042	-2.630698e+02	2.364795e+02	2.548530e+00	2.662144e-01
NC_000962.3	8967	142311	0	A	T	0.021	6.723310e+01	3.281624e+02	2.545315e+00	8.377094e-01
NC_000962.3	17066	142368	0	A	T	0.020	-1.240328e+02	7.278061e+01	2.445337e+00	8.865292e-02
NC_000962.3	84	143207	0	A	T	0.044	8.711143e+01	2.984822e+02	2.543482e+00	7.704631e-01
NC_000962.3	4637	143667	0	A	T	0.045	-2.190635e+02	1.861064e+02	2.539253e+00	2.394395e-01
NC_000962.3	3230	144024	0	A	T	0.024	-2.682001e+02	2.189014e+02	2.513056e+00	2.207836e-01
NC_000962.3	4090	144390	0	A	T	0.015	-2.372510e+02	3.593129e+02	2.542418e+00	5.092186e-01
NC_000962.3	8968	145837	0	A	T	0.022	6.466689e+00	3.590345e+02	2.548012e+00	9.856334e-01
NC_000962.3	87	146087	0	A	T	0.498	7.032272e+01	2.665873e+02	2.539022e+00	7.919968e-01
NC_000962.3	88	146236	0	A	T	0.042	-2.630698e+02	2.364795e+02	2.548530e+00	2.662144e-01
NC_000962.3	5798	146737	0	A	T	0.089	-2.026576e+00	1.037057e+02	2.532427e+00	9.844129e-01
NC_000962.3	10019	146985	0	A	T	0.012	-8.509485e+01	3.126208e+02	2.543228e+00	7.855255e-01
NC_000962.3	89	147262	0	A	T	0.043	-2.207159e+02	3.431100e+02	2.530500e+00	5.201891e-01
NC_000962.3	4091	147985	0	A	T	0.015	-3.175711e+02	3.541069e+02	2.535388e+00	3.700285e-01
NC_000962.3	2292	149323	0	A	T	0.145	-1.158598e+02	1.436064e+02	2.523520e+00	4.199802e-01
NC_000962.3	8969	149731	0	A	T	0.022	6.466689e+00	3.590345e+02	2.548012e+00	9.856334e-01
NC_000962.3	6534	150124	0	A	T	0.136	1.344317e+01	4.996294e+01	2.519147e+00	7.879366e-01
NC_000962.3	37377	150852	0	A	T	0.011	-4.813859e+01	5.110550e+01	2.504495e+00	3.464472e-01
NC_000962.3	1966	150888	0	A	T	0.142	-1.541276e+01	1.693990e+01	2.494963e+00	3.631201e-01
NC_000962.3	1967	150890	0	A	T	0.231	4.454186e+00	1.921777e+01	2.515661e+00	8.167605e-01
NC_000962.3	23244	150896	0	A	T	0.113	-1.937194e+01	2.371998e+01	2.492677e+00	4.142978e-01
NC_000962.3	2294	154191	0	A	T	0.099	7.691411e+01	3.143947e+01	2.449985e+00	1.459898e-02
NC_000962.3	90	154283	0	A	T	0.498	5.436743e+01	2.139917e+02	2.532070e+00	7.994987e-01
NC_000962.3	10020	154811	0	A	T	0.012	-8.509485e+01	3.126208e+02	2.543228e+00	7.855255e-01
NC_000962.3	4093	155293	0	A	T	0.015	-3.175711e+02	3.541069e+02	2.535388e+00	3.700285e-01
NC_000962.3	2295	157292	0	A	T	0.230	7.394741e-01	1.263546e+02	2.532947e+00	9.953317e-01
NC_000962.3	8144	158791	0	A	T	0.016	5.150181e+01	3.673437e+02	2.539415e+00	8.885296e-01
NC_000962.3	8145	159798	0	A	T	0.016	3.861041e+02	2.287405e+02	2.521180e+00	9.173003e-02
NC_000962.3	3231	160780	0	A	T	0.019	1.928248e+02	1.582389e+02	2.495101e+00	2.232946e-01
NC_000962.3	8146	160926	0	A	T	0.014	-5.447805e+00	2.235782e+02	2.536826e+00	9.805652e-01
NC_000962.3	13999	161087	0	A	T	0.042	2.063626e+01	1.404015e+02	2.530516e+00	8.831770e-01
NC_000962.3	92	162152	0	A	T	0.050	-2.402252e+02	8.006904e+01	2.458980e+00	2.764415e-03
NC_000962.3	8147	162186	0	A	T	0.016	5.150181e+01	3.673437e+02	2.539415e+00	8.885296e-01
NC_000962.3	2296	162581	0	A	T	0.230	-1.016401e+02	1.281180e+02	2.512116e+00	4.277718e-01
NC_000962.3	8148	163320	0	A	T	0.016	-5.256903e+01	2.076024e+02	2.526325e+00	8.001502e-01
NC_000962.3	3232	163521	0	A	T	0.018	2.168276e+02	1.828493e+02	2.476387e+00	2.359711e-01
NC_000962.3	4094	163573	0	A	T	0.041	7.606081e+00	1.610339e+02	2.538905e+00	9.623371e-01
NC_000962.3	93	163705	0	A	T	0.042	1.286771e+02	2.885460e+02	2.537017e+00	6.557296e-01
NC_000962.3	4095	163866	0	A	T	0.013	2.690387e+02	3.611367e+02	2.518696e+00	4.564597e-01
NC_000962.3	4096	164222	0	A	T	0.013	2.690387e+02	3.611367e+02	2.518696e+00	4.564597e-01
NC_000962.3	5800	164676	0	A	T	0.115	7.827412e+01	1.580372e+02	2.531339e+00	6.205043e-01
NC_000962.3	7356	166925	0	A	T	0.015	6.693267e+00	2.416639e+02	2.548202e+00	9.779096e-01
NC_000962.3	8149	169362	0	A	T	0.014	-5.447805e+00	2.235782e+02	2.536826e+00	9.805652e-01
NC_000962.3	5801	169637	0	A	T	0.086	-9.052983e+00	1.083892e+02	2.535250e+00	9.334524e-01
NC_000962.3	8150	170263	0	A	T	0.021	-1.445987e+02	2.018577e+02	2.526256e+00	4.739482e-01
NC_000962.3	8891	171457	0	A	T	0.012	8.639361e+01	5.044237e+01	2.532239e+00	8.707301e-02
NC_000962.3	49620	171731	0	A	T	0.032	2.634188e+01	3.496762e+01	2.530270e+00	4.514331e-01
NC_000962.3	38084	171735	0	A	T	0.075	4.352935e+01	3.488785e+01	2.517618e+00	2.124341e-01
NC_000962.3	14000	171743	0	A	T	0.103	3.567624e+01	3.295502e+01	2.492633e+00	2.792576e-01
NC_000962.3	4097	174684	0	A	T	0.015	-2.372510e+02	3.593129e+02	2.542418e+00	5.092186e-01
NC_000962.3	3233	176303	0	A	T	0.056	-7.829838e+01	1.867247e+02	2.549089e+00	6.750681e-01
NC_000962.3	4638	177506	0	A	T	0.044	2.419218e+02	2.012310e+02	2.529739e+00	2.295659e-01
NC_000962.3	4098	177596	0	A	T	0.157	-4.221014e+01	1.640734e+02	2.539480e+00	7.970279e-01
NC_000962.3	94	177857	0	A	T	0.471	7.726335e+01	6.185547e+01	2.565110e+00	2.119215e-01
NC_000962.3	2298	178941	0	A	T	0.123	-6.328831e+01	1.125146e+02	2.499804e+00	5.739081e-01
NC_000962.3	4099	178946	0	A	T	0.158	-1.342848e+01	1.157775e+02	2.524448e+00	9.076874e-01
NC_000962.3	61560	178985	0	A	T	0.011	4.611831e+01	6.752267e+01	2.505084e+00	4.947614e-01
NC_000962.3	2299	180025	0	A	T	0.226	2.602610e+01	9.723782e+01	2.532483e+00	7.890206e-01
NC_000962.3	14001	182222	0	A	T	0.045	-4.129308e+01	1.413572e+02	2.528593e+00	7.702562e-01
NC_000962.3	95	182824	0	A	T	0.040	2.337549e+02	2.091228e+02	2.516330e+00	2.639251e-01
NC_000962.3	96	183091	0	A	T	0.042	-2.630698e+02	2.364795e+02	2.548530e+00	2.662144e-01
NC_000962.3	14002	184461	0	A	T	0.045	4.271634e+00	1.495039e+02	2.532690e+00	9.772116e-01
NC_000962.3	14003	184764	0	A	T	0.045	-4.590935e+01	1.296248e+02	2.525885e+00	7.232850e-01
NC_000962.3	5802	187226	0	A	T	0.086	-3.045644e+01	1.176501e+02	2.535412e+00	7.957862e-01
NC_000962.3	5803	187420	0	A	T	0.115	7.827412e+01	1.580372e+02	2.531339e+00	6.205043e-01
NC_000962.3	4100	187738	0	A	T	0.015	-2.372510e+02	3.593129e+02	2.542418e+00	5.092186e-01
NC_000962.3	4639	188506	0	A	T	0.014	8.207134e+01	1.835017e+02	2.538623e+00	6.547903e-01
NC_000962.3	97	188800	0	A	T	0.499	-1.265013e+01	2.750649e+02	2.531605e+00	9.633277e-01
NC_000962.3	4640	188861	0	A	T	0.044	2.419218e+02	2.012310e+02	2.529739e+00	2.295659e-01
NC_000962.3	8151	190024	0	A	T	0.014	-5.447805e+00	2.235782e+02	2.536826e+00	9.805652e-01
NC_000962.3	8152	190149	0	A	T	0.016	5.150181e+01	3.673437e+02	2.539415e+00	8.885296e-01
NC_000962.3	98	190816	0	A	T	0.043	-2.207159e+02	3.431100e+02	2.530500e+00	5.201891e-01
NC_000962.3	4641	192649	0	A	T	0.011	-1.817205e+01	1.019497e+02	2.509094e+00	8.585663e-01
NC_000962.3	100	194306	0	A	T	0.044	8.711143e+01	2.984822e+02	2.543482e+00	7.704631e-01
NC_000962.3	101	194681	0	A	T	0.476	1.208294e+02	1.927311e+02	2.532060e+00	5.308460e-01
NC_000962.3	102	195682	0	A	T	0.043	1.174202e+02	3.390453e+02	2.541662e+00	7.291704e-01
NC_000962.3	10426	195689	0	A	T	0.023	3.490648e+02	2.440601e+02	2.493207e+00	1.529589e-01
NC_000962.3	2300	196522	0	A	T	0.144	-3.995829e+01	1.299770e+02	2.530581e+00	7.585830e-01
NC_000962.3	2301	196588	0	A	T	0.061	6.673047e+00	1.317893e+02	2.532776e+00	9.596271e-01
NC_000962.3	103	196642	0	A	T	0.475	6.744891e+01	1.355637e+02	2.536339e+00	6.189145e-01
NC_000962.3	8153	197047	0	A	T	0.021	9.726141e+01	1.679536e+02	2.561367e+00	5.626536e-01
NC_000962.3	4642	197782	0	A	T	0.044	9.362545e+01	2.418940e+02	2.537671e+00	6.988001e-01
NC_000962.3	5255	198521	0	A	T	0.024	-4.281264e+01	2.413154e+02	2.541496e+00	8.592192e-01
NC_000962.3	7358	198720	0	A	T	0.015	6.693267e+00	2.416639e+02	2.548202e+00	9.779096e-01
NC_000962.3	3236	198981	0	A	T	0.041	-7.707604e+01	3.480078e+01	2.402579e+00	2.699912e-02
NC_000962.3	105	199470	0	A	T	0.044	8.711143e+01	2.984822e+02	2.543482e+00	7.704631e-01
NC_000962.3	2302	200154	0	A	T	0.108	-7.135900e+01	1.086449e+02	2.510520e+00	5.114540e-01
NC_000962.3	10021	200746	0	A	T	0.012	-8.509485e+01	3.126208e+02	2.543228e+00	7.855255e-01
NC_000962.3	8154	201220	0	A	T	0.016	5.150181e+01	3.673437e+02	2.539415e+00	8.885296e-01
NC_000962.3	5804	202197	0	A	T	0.115	-1.054960e+02	1.318794e+02	2.541136e+00	4.239330e-01
NC_000962.3	106	203038	0	A	T	0.043	1.174202e+02	3.390453e+02	2.541662e+00	7.291704e-01
NC_000962.3	2303	203269	0	A	T	0.230	-9.819679e+01	1.475604e+02	2.520067e+00	5.059038e-01
NC_000962.3	4643	203704	0	A	T	0.044	3.513878e+01	2.469762e+02	2.539766e+00	8.868906e-01
NC_000962.3	107	204094	0	A	T	0.040	2.337549e+02	2.091228e+02	2.516330e+00	2.639251e-01
NC_000962.3	4101	206232	0	A	T	0.012	-4.410467e+01	2.098546e+02	2.531615e+00	8.335794e-01
NC_000962.3	108	206339	0	A	T	0.496	7.381969e+01	1.291165e+02	2.505153e+00	5.676334e-01
NC_000962.3	2304	207226	0	A	T	0.229	-1.445232e+02	1.271227e+02	2.500732e+00	2.558601e-01
NC_000962.3	10427	210624	0	A	T	0.023	4.959320e+01	2.525128e+02	2.531379e+00	8.443378e-01
NC_000962.3	2810	212244	0	A	T	0.021	6.739975e+01	1.525685e+02	2.522761e+00	6.587529e-01
NC_000962.3	2305	212353	0	A	T	0.229	-5.000235e+01	1.303982e+02	2.522796e+00	7.014606e-01
NC_000962.3	110	213147	0	A	T	0.043	1.174202e+02	3.390453e+02	2.541662e+00	7.291704e-01
NC_000962.3	111	213281	0	A	T	0.043	1.174202e+02	3.390453e+02	2.541662e+00	7.291704e-01
NC_000962.3	112	217201	0	A	T	0.043	1.006085e+02	2.588988e+02	2.539589e+00	6.976532e-01
NC_000962.3	9827	218599	0	A	T	0.010	-2.766836e+01	8.190759e+01	2.521500e+00	7.355848e-01
NC_000962.3	3666	219105	0	A	T	0.018	-1.905912e+01	1.025962e+02	2.531837e+00	8.526639e-01
NC_000962.3	4102	220050	0	A	T	0.157	-8.593987e+00	1.591860e+02	2.541467e+00	9.569562e-01
NC_000962.3	5805	222486	0	A	T	0.116	3.685236e+01	1.315897e+02	2.532356e+00	7.794930e-01
NC_000962.3	114	222925	0	A	T	0.043	1.174202e+02	3.390453e+02	2.541662e+00	7.291704e-01
NC_000962.3	115	223942	0	A	T	0.498	-1.718092e+02	2.627572e+02	2.520164e+00	5.133448e-01
NC_000962.3	116	225323	0	A	T	0.491	7.429339e+01	9.301793e+01	2.509911e+00	4.246535e-01
NC_000962.3	8971	225696	0	A	T	0.022	6.466689e+00	3.590345e+02	2.548012e+00	9.856334e-01
NC_000962.3	4644	227029	0	A	T	0.011	-5.061645e+01	9.584579e+01	2.504167e+00	5.975445e-01
NC_000962.3	117	227098	0	A	T	0.498	1.350328e+02	1.454658e+02	2.492761e+00	3.534863e-01
NC_000962.3	10428	227781	0	A	T	0.023	7.109176e+01	2.619618e+02	2.528605e+00	7.861529e-01
NC_000962.3	118	230170	0	A	T	0.043	-2.207159e+02	3.431100e+02	2.530500e+00	5.201891e-01
NC_000962.3	119	230577	0	A	T	0.044	8.711143e+01	2.984822e+02	2.543482e+00	7.704631e-01
NC_000962.3	120	231114	0	A	T	0.479	-1.274322e+02	1.432560e+02	2.505709e+00	3.739251e-01
NC_000962.3	3668	232361	0	A	T	0.018	3.412873e+01	1.123715e+02	2.523745e+00	7.614091e-01
NC_000962.3	4103	232574	0	A	T	0.041	-7.662714e+01	1.396647e+02	2.534079e+00	5.833670e-01
NC_000962.3	3237	234051	0	A	T	0.054	1.798962e+01	1.115414e+02	2.527742e+00	8.719038e-01
NC_000962.3	4645	234160	0	A	T	0.044	-1.550835e+02	2.514225e+02	2.534143e+00	5.374904e-01
NC_000962.3	2306	234450	0	A	T	0.108	-6.342355e+00	1.029951e+02	2.525271e+00	9.509102e-01
NC_000962.3	121	234477	0	A	T	0.486	1.657862e+02	6.684722e+01	2.568231e+00	1.329849e-02
NC_000962.3	122	234497	0	A	T	0.498	2.715019e+02	1.240413e+02	2.528812e+00	2.884089e-02
NC_000962.3	4646	234682	0	A	T	0.014	-8.738947e+01	2.130479e+02	2.536499e+00	6.817563e-01
NC_000962.3	4647	235521	0	A	T	0.013	5.504451e+01	2.141051e+02	2.541777e+00	7.971611e-01
NC_000962.3	10023	236257	0	A	T	0.012	-8.509485e+01	3.126208e+02	2.543228e+00	7.855255e-01
NC_000962.3	6223	243118	0	A	T	0.028	-1.292439e+02	2.552337e+02	2.540320e+00	6.127049e-01
NC_000962.3	6224	243535	0	A	T	0.028	-1.292439e+02	2.552337e+02	2.540320e+00	6.127049e-01
NC_000962.3	10429	244599	0	A	T	0.024	-1.728909e+02	2.238979e+02	2.544108e+00	4.401858e-01
NC_000962.3	6225	244911	0	A	T	0.028	-5.260555e+01	2.150914e+02	2.528866e+00	8.068370e-01
NC_000962.3	123	249522	0	A	T	0.043	1.006085e+02	2.588988e+02	2.539589e+00	6.976532e-01
NC_000962.3	10430	249975	0	A	T	0.023	7.109176e+01	2.619618e+02	2.528605e+00	7.861529e-01
NC_000962.3	4104	251468	0	A	T	0.015	-2.372510e+02	3.593129e+02	2.542418e+00	5.092186e-01
NC_000962.3	124	251575	0	A	T	0.043	1.006085e+02	2.588988e+02	2.539589e+00	6.976532e-01
NC_000962.3	4105	252630	0	A	T	0.013	2.690387e+02	3.611367e+02	2.518696e+00	4.564597e-01
NC_000962.3	4106	257181	0	A	T	0.013	2.690387e+02	3.611367e+02	2.518696e+00	4.564597e-01
NC_000962.3	1970	258682	0	A	T	0.011	-7.426317e+01	3.243280e+02	2.542905e+00	8.189346e-01
NC_000962.3	8975	259662	0	A	T	0.022	6.466689e+00	3.590345e+02	2.548012e+00	9.856334e-01
NC_000962.3	8156	260454	0	A	T	0.015	4.105119e+02	2.521974e+02	2.517250e+00	1.038936e-01
NC_000962.3	8976	261530	0	A	T	0.021	6.723310e+01	3.281624e+02	2.545315e+00	8.377094e-01
NC_000962.3	125	261869	0	A	T	0.498	-2.618072e+02	1.591351e+02	2.558786e+00	1.002440e-01
NC_000962.3	126	262268	0	A	T	0.043	-1.167019e+02	2.942402e+02	2.537838e+00	6.917311e-01
NC_000962.3	2307	263534	0	A	T	0.018	-5.470022e+01	2.126227e+02	2.534304e+00	7.970275e-01
NC_000962.3	127	264129	0	A	T	0.043	-2.207159e+02	3.431100e+02	2.530500e+00	5.201891e-01
NC_000962.3	128	265554	0	A	T	0.495	-1.155317e+02	1.222019e+02	2.523731e+00	3.446738e-01
NC_000962.3	4107	265968	0	A	T	0.039	1.247529e+02	2.151760e+02	2.536734e+00	5.621988e-01
NC_000962.3	129	267751	0	A	T	0.043	1.174202e+02	3.390453e+02	2.541662e+00	7.291704e-01
NC_000962.3	130	270430	0	A	T	0.043	1.174202e+02	3.390453e+02	2.541662e+00	7.291704e-01
NC_000962.3	1971	271640	0	A	T	0.013	-5.861710e+01	1.637764e+02	2.521597e+00	7.204864e-01
NC_000962.3	10431	272267	0	A	T	0.026	9.283472e+01	1.398036e+02	2.534974e+00	5.068192e-01
NC_000962.3	10432	276500	0	A	T	0.024	-1.728909e+02	2.238979e+02	2.544108e+00	4.401858e-01
NC_000962.3	131	278021	0	A	T	0.043	1.174202e+02	3.390453e+02	2.541662e+00	7.291704e-01
NC_000962.3	132	278681	0	A	T	0.498	1.770600e+02	2.757680e+02	2.527520e+00	5.209798e-01
NC_000962.3	10433	279468	0	A	T	0.025	-1.688656e+02	2.299817e+02	2.542411e+00	4.629637e-01
NC_000962.3	4108	282063	0	A	T	0.013	2.690387e+02	3.611367e+02	2.518696e+00	4.564597e-01
NC_000962.3	3238	282188	0	A	T	0.035	1.865807e+02	1.782446e+02	2.538283e+00	2.954586e-01
NC_000962.3	134	282892	0	A	T	0.043	-2.207159e+02	3.431100e+02	2.530500e+00	5.201891e-01
NC_000962.3	2308	283614	0	A	T	0.388	1.733005e+01	9.703853e+01	2.534345e+00	8.582962e-01
NC_000962.3	7362	284588	0	A	T	0.015	6.693267e+00	2.416639e+02	2.548202e+00	9.779096e-01
NC_000962.3	4109	284623	0	A	T	0.157	-3.788710e+01	1.589315e+02	2.537727e+00	8.116300e-01
NC_000962.3	136	285772	0	A	T	0.499	8.428501e+01	3.302053e+02	2.538148e+00	7.985820e-01
NC_000962.3	137	285871	0	A	T	0.443	3.084157e+01	9.216299e+01	2.515041e+00	7.379654e-01
NC_000962.3	10434	286723	0	A	T	0.023	3.490648e+02	2.440601e+02	2.493207e+00	1.529589e-01
NC_000962.3	6228	287904	0	A	T	0.028	-5.260555e+01	2.150914e+02	2.528866e+00	8.068370e-01
NC_000962.3	138	288260	0	A	T	0.040	2.337549e+02	2.091228e+02	2.516330e+00	2.639251e-01
NC_000962.3	10024	288278	0	A	T	0.012	-8.509485e+01	3.126208e+02	2.543228e+00	7.855255e-01
NC_000962.3	10025	289108	0	A	T	0.012	-8.509485e+01	3.126208e+02	2.543228e+00	7.855255e-01
NC_000962.3	15788	291187	0	A	T	0.012	-1.550994e+02	2.186188e+02	2.529564e+00	4.782090e-01
NC_000962.3	139	293629	0	A	T	0.200	4.202117e+01	1.416762e+02	2.530991e+00	7.668332e-01
NC_000962.3	2309	293705	0	A	T	0.232	-8.214627e+01	1.084836e+02	2.509003e+00	4.490939e-01
NC_000962.3	14004	294586	0	A	T	0.041	9.782796e+01	1.423033e+02	2.534385e+00	4.919512e-01
NC_000962.3	4648	295423	0	A	T	0.045	-1.964638e+02	2.772533e+02	2.529477e+00	4.787325e-01
NC_000962.3	8157	295612	0	A	T	0.016	5.150181e+01	3.673437e+02	2.539415e+00	8.885296e-01
NC_000962.3	2310	295648	0	A	T	0.058	1.188597e+02	1.349246e+02	2.498635e+00	3.785641e-01
NC_000962.3	6229	295917	0	A	T	0.028	-1.292439e+02	2.552337e+02	2.540320e+00	6.127049e-01
NC_000962.3	140	296312	0	A	T	0.041	5.642201e+01	1.668228e+02	2.516892e+00	7.352716e-01
NC_000962.3	4649	296325	0	A	T	0.045	9.017867e+01	2.230313e+02	2.542670e+00	6.860548e-01
NC_000962.3	8978	297180	0	A	T	0.021	-4.378566e+01	2.706330e+02	2.542534e+00	8.715039e-01
NC_000962.3	6230	302660	0	A	T	0.028	-1.292439e+02	2.552337e+02	2.540320e+00	6.127049e-01
NC_000962.3	4650	303208	0	A	T	0.010	1.472867e+01	1.026962e+02	2.518565e+00	8.859874e-01
NC_000962.3	4110	304679	0	A	T	0.015	-2.372510e+02	3.593129e+02	2.542418e+00	5.092186e-01
NC_000962.3	141	304923	0	A	T	0.198	3.317606e+01	1.299353e+02	2.532917e+00	7.985225e-01
NC_000962.3	142	305188	0	A	T	0.043	1.174202e+02	3.390453e+02	2.541662e+00	7.291704e-01
NC_000962.3	23920	305362	0	A	T	0.017	-7.372575e+01	8.618840e+01	2.464677e+00	3.925326e-01
NC_000962.3	1972	305984	0	A	T	0.011	-9.700640e+01	2.174237e+02	2.533445e+00	6.555758e-01
NC_000962.3	1973	306365	0	A	T	0.011	-7.426317e+01	3.243280e+02	2.542905e+00	8.189346e-01
NC_000962.3	10028	306487	0	A	T	0.012	-8.509485e+01	3.126208e+02	2.543228e+00	7.855255e-01
NC_000962.3	4651	306833	0	A	T	0.038	-9.052091e+00	8.053642e+01	2.513412e+00	9.105307e-01
NC_000962.3	8158	309768	0	A	T	0.014	-5.447805e+00	2.235782e+02	2.536826e+00	9.805652e-01
NC_000962.3	143	310973	0	A	T	0.495	1.812826e+00	1.284725e+02	2.527645e+00	9.887445e-01
NC_000962.3	5810	311029	0	A	T	0.086	3.696318e+01	1.066870e+02	2.543076e+00	7.290667e-01
NC_000962.3	8979	311238	0	A	T	0.022	6.466689e+00	3.590345e+02	2.548012e+00	9.856334e-01
NC_000962.3	144	311613	0	A	T	0.499	-7.323226e+01	2.378058e+02	2.521013e+00	7.581844e-01
NC_000962.3	2311	312940	0	A	T	0.062	-1.181848e+01	1.207892e+02	2.529934e+00	9.220758e-01
NC_000962.3	2312	316129	0	A	T	0.229	-5.184104e+01	1.409006e+02	2.534997e+00	7.130058e-01
NC_000962.3	8159	317087	0	A	T	0.014	-5.447805e+00	2.235782e+02	2.536826e+00	9.805652e-01
NC_000962.3	4111	320038	0	A	T	0.015	-3.175711e+02	3.541069e+02	2.535388e+00	3.700285e-01
NC_000962.3	2313	321850	0	A	T	0.017	-2.382680e+02	1.782134e+02	2.501034e+00	1.815315e-01
NC_000962.3	2314	324138	0	A	T	0.018	-5.470022e+01	2.126227e+02	2.534304e+00	7.970275e-01
NC_000962.3	145	325505	0	A	T	0.044	8.711143e+01	2.984822e+02	2.543482e+00	7.704631e-01
NC_000962.3	6231	326039	0	A	T	0.028	-1.292439e+02	2.552337e+02	2.540320e+00	6.127049e-01
NC_000962.3	2315	327897	0	A	T	0.144	-2.335978e+01	1.263656e+02	2.533901e+00	8.533772e-01
NC_000962.3	4112	328641	0	A	T	0.015	-3.175711e+02	3.541069e+02	2.535388e+00	3.700285e-01
NC_000962.3	10435	329826	0	A	T	0.026	-2.386386e+01	1.543382e+02	2.536309e+00	8.771515e-01
NC_000962.3	10436	331330	0	A	T	0.023	7.109176e+01	2.619618e+02	2.528605e+00	7.861529e-01
NC_000962.3	14163	332148	0	A	T	0.012	2.276489e+02	6.453320e+01	2.370070e+00	4.382789e-04
NC_000962.3	4653	332632	0	A	T	0.045	-1.964638e+02	2.772533e+02	2.529477e+00	4.787325e-01
NC_000962.3	14006	332916	0	A	T	0.049	-8.151940e+01	9.425590e+01	2.492793e+00	3.873150e-01
NC_000962.3	14007	332951	0	A	T	0.048	-1.537828e+01	1.076625e+02	2.516198e+00	8.864470e-01
NC_000962.3	8982	332981	0	A	T	0.022	6.466689e+00	3.590345e+02	2.548012e+00	9.856334e-01
NC_000962.3	2316	333218	0	A	T	0.061	-3.744218e+00	1.372698e+02	2.534264e+00	9.782447e-01
NC_000962.3	14008	333406	0	A	T	0.047	-9.927019e+01	1.350454e+02	2.520445e+00	4.624579e-01
NC_000962.3	36825	333673	0	A	T	0.058	-2.795759e+01	2.652098e+01	2.520329e+00	2.920593e-01
NC_000962.3	37148	333718	0	A	T	0.028	1.706437e+01	3.721207e+01	2.504643e+00	6.466416e-01
NC_000962.3	43355	333803	0	A	T	0.020	-1.696038e+02	1.544594e+02	2.520956e+00	2.724470e-01
NC_000962.3	19086	333892	0	A	T	0.404	-5.329620e+01	2.466529e+01	2.353501e+00	3.094847e-02
NC_000962.3	44807	333904	0	A	T	0.035	-9.345020e+01	6.496326e+01	2.491151e+00	1.506015e-01
NC_000962.3	36828	334616	0	A	T	0.085	-1.199093e+01	2.067722e+01	2.487289e+00	5.621053e-01
NC_000962.3	3674	334641	0	A	T	0.298	-4.479547e+00	2.048005e+01	2.520754e+00	8.269069e-01
NC_000962.3	3675	334654	0	A	T	0.221	1.187496e+01	1.953535e+01	2.502893e+00	5.434111e-01
NC_000962.3	3974	334677	0	A	T	0.130	1.483469e+01	2.242019e+01	2.529056e+00	5.083366e-01
NC_000962.3	8717	334724	0	A	T	0.129	-1.068389e+01	2.296110e+01	2.503397e+00	6.418146e-01
NC_000962.3	151	334751	0	A	T	0.319	-9.502256e+00	2.012670e+01	2.530442e+00	6.369423e-01
NC_000962.3	156	334791	0	A	T	0.256	2.884361e+01	1.562898e+01	2.543898e+00	6.525613e-02
NC_000962.3	3556	334806	0	A	T	0.059	-5.306435e+01	2.693182e+01	2.396012e+00	4.907591e-02
NC_000962.3	3557	334815	0	A	T	0.033	-1.876509e+01	3.732144e+01	2.497063e+00	6.152176e-01
NC_000962.3	37931	335127	0	A	T	0.011	-3.790874e+01	5.135824e+01	2.502732e+00	4.606117e-01
NC_000962.3	37932	335152	0	A	T	0.019	7.927924e+00	5.085534e+01	2.528100e+00	8.761497e-01
NC_000962.3	37933	335173	0	A	T	0.029	1.335158e+01	3.300921e+01	2.513907e+00	6.859457e-01
NC_000962.3	37934	335177	0	A	T	0.022	2.552529e+01	3.711026e+01	2.519484e+00	4.917231e-01
NC_000962.3	44558	335245	0	A	T	0.016	1.374041e+01	4.278093e+01	2.511174e+00	7.481403e-01
NC_000962.3	36836	335521	0	A	T	0.018	9.215840e+00	4.244117e+01	2.508985e+00	8.281403e-01
NC_000962.3	36837	335525	0	A	T	0.037	-1.962571e+01	3.085542e+01	2.504072e+00	5.248862e-01
NC_000962.3	37153	335533	0	A	T	0.011	-8.090464e+01	5.192052e+01	2.441943e+00	1.194915e-01
NC_000962.3	47434	335642	0	A	T	0.013	3.984408e+01	4.673951e+01	2.508561e+00	3.941560e-01
NC_000962.3	36842	335669	0	A	T	0.049	-3.606495e+01	3.181962e+01	2.498188e+00	2.573090e-01
NC_000962.3	36845	335762	0	A	T	0.151	4.096930e+00	1.812783e+01	2.509985e+00	8.212457e-01
NC_000962.3	37397	335804	0	A	T	0.017	9.598314e+01	4.305247e+01	2.532380e+00	2.600484e-02
NC_000962.3	48309	335819	0	A	T	0.012	-5.235617e+01	4.955245e+01	2.525914e+00	2.909571e-01
NC_000962.3	37641	335837	0	A	T	0.032	-3.011198e+01	4.284623e+01	2.539324e+00	4.823483e-01
NC_000962.3	48022	335855	0	A	T	0.022	3.597108e+01	5.345758e+01	2.517603e+00	5.011720e-01
NC_000962.3	7742	335885	0	A	T	0.156	-3.219188e+00	2.268694e+01	2.520249e+00	8.871906e-01
NC_000962.3	3976	335906	0	A	T	0.225	-4.789023e+00	2.286003e+01	2.518475e+00	8.341057e-01
NC_000962.3	3558	335956	0	A	T	0.023	7.415493e+00	5.013281e+01	2.520780e+00	8.824380e-01
NC_000962.3	159	335971	0	A	T	0.269	4.013636e+01	2.395050e+01	2.537267e+00	9.408776e-02
NC_000962.3	160	336005	0	A	T	0.160	4.259529e+00	2.324379e+01	2.519719e+00	8.546353e-01
NC_000962.3	14706	336113	0	A	T	0.033	-3.568773e+01	6.033722e+01	2.516205e+00	5.543379e-01
NC_000962.3	21824	336140	0	A	T	0.010	5.470444e+01	7.558622e+01	2.492626e+00	4.693967e-01
NC_000962.3	4114	336191	0	A	T	0.157	6.324665e-01	1.067693e+02	2.521568e+00	9.952748e-01
NC_000962.3	8896	336257	0	A	T	0.024	-2.288486e+01	7.996406e+01	2.522637e+00	7.747921e-01
NC_000962.3	3242	336332	0	A	T	0.122	-6.703386e+00	2.382004e+01	2.524263e+00	7.784478e-01
NC_000962.3	1975	336344	0	A	T	0.213	3.297119e+00	2.021984e+01	2.517384e+00	8.705012e-01
NC_000962.3	165	336357	0	A	T	0.011	5.457146e+01	5.255219e+01	2.488798e+00	2.993227e-01
NC_000962.3	18713	336406	0	A	T	0.012	-2.970565e+01	4.797564e+01	2.510069e+00	5.359369e-01
NC_000962.3	169	336423	0	A	T	0.434	-6.391945e+00	2.418248e+01	2.516324e+00	7.915865e-01
NC_000962.3	26593	336439	0	A	T	0.119	-8.308337e+01	2.103227e+01	2.069021e+00	8.351601e-05
NC_000962.3	23544	336443	0	A	T	0.111	-9.480168e+01	2.129055e+01	2.158327e+00	9.427426e-06
NC_000962.3	26594	336459	0	A	T	0.018	-4.330219e+01	5.111758e+01	2.486370e+00	3.971360e-01
NC_000962.3	173	336480	0	A	T	0.438	-7.859201e+00	2.734320e+01	2.521020e+00	7.738439e-01
NC_000962.3	174	336504	0	A	T	0.489	1.209186e+01	6.860083e+01	2.521736e+00	8.601221e-01
NC_000962.3	10971	336535	0	A	T	0.037	-3.339371e+00	3.711358e+01	2.517472e+00	9.283234e-01
NC_000962.3	10972	336538	0	A	T	0.036	-1.767229e+01	3.847112e+01	2.521201e+00	6.460714e-01
NC_000962.3	10973	336546	0	A	T	0.031	-1.439725e+01	4.107122e+01	2.521881e+00	7.260043e-01
NC_000962.3	177	336560	0	A	T	0.384	3.014470e+01	1.963873e+01	2.446486e+00	1.251084e-01
NC_000962.3	178	336590	0	A	T	0.474	-4.673231e+01	3.931237e+01	2.500190e+00	2.348218e-01
NC_000962.3	37401	336728	0	A	T	0.087	-1.118707e+01	2.696090e+01	2.530118e+00	6.782768e-01
NC_000962.3	36855	336801	0	A	T	0.045	-2.557744e+01	2.807378e+01	2.493803e+00	3.624722e-01
NC_000962.3	61565	337080	0	A	T	0.019	-9.334801e+01	8.646862e+01	2.567767e+00	2.805977e-01
NC_000962.3	4657	337482	0	A	T	0.045	9.017867e+01	2.230313e+02	2.542670e+00	6.860548e-01
NC_000962.3	37404	337849	0	A	T	0.012	1.564536e+01	6.245125e+01	2.528347e+00	8.022356e-01
NC_000962.3	37405	337863	0	A	T	0.031	7.537333e+00	4.014823e+01	2.518750e+00	8.511203e-01
NC_000962.3	36858	337959	0	A	T	0.315	1.585910e+01	2.274385e+01	2.546692e+00	4.857817e-01
NC_000962.3	36859	338020	0	A	T	0.346	-3.483474e+01	2.710769e+01	2.481788e+00	1.990711e-01
NC_000962.3	4115	338100	0	A	T	0.380	-4.009407e+01	2.944723e+01	2.423193e+00	1.736433e-01
NC_000962.3	43694	338321	0	A	T	0.011	-8.138200e+00	5.356487e+01	2.502240e+00	8.792714e-01
NC_000962.3	44009	338338	0	A	T	0.013	-4.228001e+01	6.110770e+01	2.504861e+00	4.891643e-01
NC_000962.3	43579	338415	0	A	T	0.022	2.300377e+01	3.713444e+01	2.493121e+00	5.357456e-01
NC_000962.3	37168	338453	0	A	T	0.211	1.577092e+01	2.080087e+01	2.531135e+00	4.485179e-01
NC_000962.3	38091	338553	0	A	T	0.011	-1.512558e+02	5.456301e+01	2.613212e+00	5.672083e-03
NC_000962.3	37941	338618	0	A	T	0.046	2.488181e+00	3.823872e+01	2.516727e+00	9.481315e-01
NC_000962.3	2321	338648	0	A	T	0.122	8.905882e-01	2.377956e+01	2.523103e+00	9.701322e-01
NC_000962.3	180	338669	0	A	T	0.134	3.128122e+00	2.412325e+01	2.526426e+00	8.968515e-01
NC_000962.3	183	338719	0	A	T	0.045	4.190305e+01	4.237178e+01	2.536263e+00	3.229318e-01
NC_000962.3	184	338844	0	A	T	0.290	-1.601743e+01	2.563614e+01	2.498660e+00	5.322451e-01
NC_000962.3	185	338876	0	A	T	0.359	-1.588327e+01	2.412261e+01	2.515631e+00	5.104069e-01
NC_000962.3	186	338903	0	A	T	0.404	4.619922e+00	3.208780e+01	2.521606e+00	8.855471e-01
NC_000962.3	8988	338984	0	A	T	0.012	-1.144742e+02	8.153447e+01	2.472720e+00	1.606289e-01
NC_000962.3	10031	338990	0	A	T	0.012	-2.705769e+02	1.929581e+02	2.528068e+00	1.611475e-01
NC_000962.3	3247	339095	0	A	T	0.021	2.104260e+01	4.808321e+01	2.518977e+00	6.617495e-01
NC_000962.3	188	340132	0	A	T	0.065	-3.669974e+01	7.397591e+01	2.528676e+00	6.199296e-01
NC_000962.3	189	340372	0	A	T	0.431	-9.221610e+01	1.246345e+02	2.508964e+00	4.595382e-01
NC_000962.3	190	342146	0	A	T	0.044	8.711143e+01	2.984822e+02	2.543482e+00	7.704631e-01
NC_000962.3	5813	342340	0	A	T	0.111	2.543286e+00	1.602490e+02	2.540694e+00	9.873406e-01
NC_000962.3	8989	345694	0	A	T	0.022	6.466689e+00	3.590345e+02	2.548012e+00	9.856334e-01
NC_000962.3	4658	345697	0	A	T	0.044	-9.428197e+01	2.485365e+02	2.535273e+00	7.045093e-01
NC_000962.3	192	346275	0	A	T	0.498	-7.072214e+01	3.008888e+02	2.543501e+00	8.142224e-01
NC_000962.3	10437	347710	0	A	T	0.023	3.490648e+02	2.440601e+02	2.493207e+00	1.529589e-01
NC_000962.3	6232	347829	0	A	T	0.022	9.416152e+01	1.336766e+02	2.504320e+00	4.813485e-01
NC_000962.3	8991	352446	0	A	T	0.022	6.466689e+00	3.590345e+02	2.548012e+00	9.856334e-01
NC_000962.3	193	353309	0	A	T	0.043	-1.167019e+02	2.942402e+02	2.537838e+00	6.917311e-01
NC_000962.3	194	353365	0	A	T	0.043	-1.167019e+02	2.942402e+02	2.537838e+00	6.917311e-01
NC_000962.3	195	356528	0	A	T	0.499	5.630281e+01	3.198583e+02	2.537740e+00	8.603104e-01
NC_000962.3	8160	361362	0	A	T	0.021	9.726141e+01	1.679536e+02	2.561367e+00	5.626536e-01
NC_000962.3	22392	361805	0	A	T	0.015	-3.175711e+02	3.541069e+02	2.535388e+00	3.700285e-01
NC_000962.3	13855	362667	0	A	T	0.015	-3.175711e+02	3.541069e+02	2.535388e+00	3.700285e-01
NC_000962.3	4659	363279	0	A	T	0.044	-9.428197e+01	2.485365e+02	2.535273e+00	7.045093e-01
NC_000962.3	196	363464	0	A	T	0.043	1.174202e+02	3.390453e+02	2.541662e+00	7.291704e-01
NC_000962.3	2821	364499	0	A	T	0.041	1.107796e+02	1.315536e+02	2.483033e+00	3.999398e-01
NC_000962.3	197	364854	0	A	T	0.041	1.018591e+02	2.079224e+02	2.524853e+00	6.243188e-01
NC_000962.3	10438	367231	0	A	T	0.023	7.109176e+01	2.619618e+02	2.528605e+00	7.861529e-01
NC_000962.3	10032	367707	0	A	T	0.011	-2.839899e+02	2.001139e+02	2.525788e+00	1.561683e-01
NC_000962.3	5687	368651	0	A	T	0.015	-4.066469e+00	6.360793e+01	2.520179e+00	9.490385e-01
NC_000962.3	4660	372289	0	A	T	0.014	-1.988902e+02	1.720023e+02	2.542913e+00	2.478241e-01
NC_000962.3	199	372913	0	A	T	0.200	1.946968e+01	9.135144e+01	2.516194e+00	8.312693e-01
NC_000962.3	200	373283	0	A	T	0.495	-2.321627e+02	9.807873e+01	2.406543e+00	1.811667e-02
NC_000962.3	61485	373372	0	A	T	0.016	-5.609069e+01	4.310261e+01	2.526674e+00	1.934443e-01
NC_000962.3	201	374353	0	A	T	0.040	1.094160e+02	1.947654e+02	2.521097e+00	5.743886e-01
NC_000962.3	202	376774	0	A	T	0.430	-7.444593e+01	1.120299e+02	2.514115e+00	5.065110e-01
NC_000962.3	203	377014	0	A	T	0.040	2.337549e+02	2.091228e+02	2.516330e+00	2.639251e-01
NC_000962.3	204	379528	0	A	T	0.043	1.174202e+02	3.390453e+02	2.541662e+00	7.291704e-01
NC_000962.3	4117	382984	0	A	T	0.015	-3.175711e+02	3.541069e+02	2.535388e+00	3.700285e-01
NC_000962.3	206	383716	0	A	T	0.041	-2.549316e+02	1.423311e+02	2.538918e+00	7.357578e-02
NC_000962.3	207	384380	0	A	T	0.499	-2.176204e+01	3.764891e+02	2.539224e+00	9.539174e-01
NC_000962.3	8161	385855	0	A	T	0.014	-5.447805e+00	2.235782e+02	2.536826e+00	9.805652e-01
NC_000962.3	5815	386013	0	A	T	0.111	-5.520339e+01	1.212985e+02	2.533859e+00	6.491330e-01
NC_000962.3	8994	386707	0	A	T	0.021	5.073568e+01	2.980918e+02	2.546803e+00	8.648859e-01
NC_000962.3	5816	386935	0	A	T	0.115	7.827412e+01	1.580372e+02	2.531339e+00	6.205043e-01
NC_000962.3	2326	387353	0	A	T	0.146	-6.150732e+01	1.258232e+02	2.522166e+00	6.250623e-01
NC_000962.3	1984	389038	0	A	T	0.011	-7.426317e+01	3.243280e+02	2.542905e+00	8.189346e-01
NC_000962.3	209	390828	0	A	T	0.499	8.715644e+01	2.202537e+02	2.506846e+00	6.924035e-01
NC_000962.3	210	391853	0	A	T	0.200	-2.799087e+01	1.473522e+02	2.538762e+00	8.493797e-01
NC_000962.3	211	392261	0	A	T	0.043	2.662642e-01	1.555234e+02	2.518112e+00	9.986343e-01
NC_000962.3	4661	393623	0	A	T	0.014	-1.415506e+02	2.188203e+02	2.528879e+00	5.178572e-01
NC_000962.3	8162	393780	0	A	T	0.021	-1.445987e+02	2.018577e+02	2.526256e+00	4.739482e-01
NC_000962.3	4662	394001	0	A	T	0.044	3.513878e+01	2.469762e+02	2.539766e+00	8.868906e-01
NC_000962.3	10442	394897	0	A	T	0.023	7.109176e+01	2.619618e+02	2.528605e+00	7.861529e-01
NC_000962.3	8995	396198	0	A	T	0.022	6.466689e+00	3.590345e+02	2.548012e+00	9.856334e-01
NC_000962.3	212	396199	0	A	T	0.043	-2.207159e+02	3.431100e+02	2.530500e+00	5.201891e-01
NC_000962.3	4118	397275	0	A	T	0.155	8.490868e+01	9.625985e+01	2.543317e+00	3.779459e-01
NC_000962.3	14011	398116	0	A	T	0.042	4.389049e+01	1.516052e+02	2.536654e+00	7.722546e-01
NC_000962.3	3682	401678	0	A	T	0.033	9.231963e+01	4.903804e+01	2.515932e+00	6.004186e-02
NC_000962.3	2327	403364	0	A	T	0.145	-5.846453e+00	1.363988e+02	2.534713e+00	9.658193e-01
NC_000962.3	2328	403920	0	A	T	0.146	-4.390871e+01	1.345534e+02	2.530088e+00	7.442433e-01
NC_000962.3	213	403980	0	A	T	0.498	1.044553e+01	3.021066e+02	2.542210e+00	9.724250e-01
NC_000962.3	2329	404003	0	A	T	0.017	4.629127e+01	1.765196e+02	2.538601e+00	7.931868e-01
NC_000962.3	214	404326	0	A	T	0.474	1.579240e+02	1.409189e+02	2.505206e+00	2.626951e-01
NC_000962.3	15794	405439	0	A	T	0.013	-8.430825e+01	2.468668e+02	2.545025e+00	7.327888e-01
NC_000962.3	4119	405750	0	A	T	0.015	-2.372510e+02	3.593129e+02	2.542418e+00	5.092186e-01
NC_000962.3	2330	408723	0	A	T	0.228	-3.337024e+01	1.161903e+02	2.522496e+00	7.740159e-01
NC_000962.3	4663	409569	0	A	T	0.044	-1.550835e+02	2.514225e+02	2.534143e+00	5.374904e-01
NC_000962.3	8996	409940	0	A	T	0.021	-9.114386e+01	2.788963e+02	2.542497e+00	7.438858e-01
NC_000962.3	4120	411803	0	A	T	0.013	2.690387e+02	3.611367e+02	2.518696e+00	4.564597e-01
NC_000962.3	216	414486	0	A	T	0.497	1.301964e+02	2.348206e+02	2.534640e+00	5.793942e-01
NC_000962.3	217	420008	0	A	T	0.500	-1.178938e+02	6.782577e+02	2.545176e+00	8.620431e-01
NC_000962.3	218	424321	0	A	T	0.500	4.930773e+02	2.328387e+02	2.587803e+00	3.444765e-02
NC_000962.3	219	424981	0	A	T	0.043	-2.207159e+02	3.431100e+02	2.530500e+00	5.201891e-01
NC_000962.3	38096	425337	0	A	T	0.013	-7.568400e+01	4.823140e+01	2.518517e+00	1.169199e-01
NC_000962.3	2331	425342	0	A	T	0.102	9.366919e+00	2.720687e+01	2.521054e+00	7.307040e-01
NC_000962.3	38097	425344	0	A	T	0.076	-6.820160e+00	2.671363e+01	2.507369e+00	7.985387e-01
NC_000962.3	220	425871	0	A	T	0.015	-7.981108e+01	1.389087e+02	2.521468e+00	5.657190e-01
NC_000962.3	44820	426428	0	A	T	0.017	6.825502e+01	6.173267e+01	2.506123e+00	2.691408e-01
NC_000962.3	48482	426462	0	A	T	0.018	8.682563e-01	5.140798e+01	2.505689e+00	9.865281e-01
NC_000962.3	38409	427359	0	A	T	0.055	-1.160554e+00	2.372156e+01	2.505523e+00	9.609896e-01
NC_000962.3	223	428698	0	A	T	0.043	1.006085e+02	2.588988e+02	2.539589e+00	6.976532e-01
NC_000962.3	5819	428840	0	A	T	0.109	5.973849e+01	9.248352e+01	2.501389e+00	5.184680e-01
NC_000962.3	8163	429500	0	A	T	0.013	-1.332625e+02	1.251336e+02	2.533156e+00	2.871493e-01
NC_000962.3	5820	430756	0	A	T	0.115	7.436837e+01	1.524507e+02	2.534996e+00	6.257845e-01
NC_000962.3	224	432536	0	A	T	0.041	1.018591e+02	2.079224e+02	2.524853e+00	6.243188e-01
NC_000962.3	8999	432591	0	A	T	0.022	6.466689e+00	3.590345e+02	2.548012e+00	9.856334e-01
NC_000962.3	5259	433522	0	A	T	0.025	4.851215e+01	2.976390e+02	2.548626e+00	8.705592e-01
NC_000962.3	4126	435181	0	A	T	0.013	2.690387e+02	3.611367e+02	2.518696e+00	4.564597e-01
NC_000962.3	5821	435190	0	A	T	0.116	1.141657e+01	1.607399e+02	2.539644e+00	9.433919e-01
NC_000962.3	4127	436137	0	A	T	0.013	2.690387e+02	3.611367e+02	2.518696e+00	4.564597e-01
NC_000962.3	9000	436350	0	A	T	0.022	6.466689e+00	3.590345e+02	2.548012e+00	9.856334e-01
NC_000962.3	5822	438158	0	A	T	0.110	3.648721e+01	1.259858e+02	2.528546e+00	7.721716e-01
NC_000962.3	4668	439978	0	A	T	0.011	2.573796e+01	9.880523e+01	2.522308e+00	7.945378e-01
NC_000962.3	4128	440099	0	A	T	0.013	2.690387e+02	3.611367e+02	2.518696e+00	4.564597e-01
NC_000962.3	14012	440560	0	A	T	0.042	4.389049e+01	1.516052e+02	2.536654e+00	7.722546e-01
NC_000962.3	5690	440819	0	A	T	0.040	1.896772e+02	1.528512e+02	2.475407e+00	2.149226e-01
NC_000962.3	225	441823	0	A	T	0.043	1.174202e+02	3.390453e+02	2.541662e+00	7.291704e-01
NC_000962.3	4669	443193	0	A	T	0.044	2.219443e+02	1.911336e+02	2.527069e+00	2.458367e-01
NC_000962.3	5823	443277	0	A	T	0.116	-2.079517e+01	1.253433e+02	2.529348e+00	8.682646e-01
NC_000962.3	4670	443715	0	A	T	0.044	-2.190818e+02	1.696146e+02	2.533034e+00	1.967775e-01
NC_000962.3	2333	444351	0	A	T	0.230	-6.879666e+01	1.333569e+02	2.526075e+00	6.060491e-01
NC_000962.3	226	445780	0	A	T	0.044	8.711143e+01	2.984822e+02	2.543482e+00	7.704631e-01
NC_000962.3	5824	446165	0	A	T	0.115	7.827412e+01	1.580372e+02	2.531339e+00	6.205043e-01
NC_000962.3	8168	447698	0	A	T	0.015	-1.263598e+01	2.787227e+02	2.540633e+00	9.638491e-01
NC_000962.3	5825	448266	0	A	T	0.085	1.972397e+01	1.114206e+02	2.545893e+00	8.595263e-01
NC_000962.3	10444	450640	0	A	T	0.030	1.674440e+02	1.149761e+02	2.525384e+00	1.456121e-01
NC_000962.3	2334	453367	0	A	T	0.040	6.255975e+01	3.604250e+01	2.450940e+00	8.291985e-02
NC_000962.3	6235	453780	0	A	T	0.029	-2.268183e+02	1.585558e+02	2.533593e+00	1.528769e-01
NC_000962.3	5826	454167	0	A	T	0.116	3.986268e+01	1.120870e+02	2.525874e+00	7.221845e-01
NC_000962.3	227	454295	0	A	T	0.360	-7.266998e+01	6.031070e+01	2.501757e+00	2.285155e-01
NC_000962.3	228	454333	0	A	T	0.044	-2.252739e+02	1.511733e+02	2.515338e+00	1.364937e-01
NC_000962.3	5827	456281	0	A	T	0.111	2.543286e+00	1.602490e+02	2.540694e+00	9.873406e-01
NC_000962.3	4671	456309	0	A	T	0.010	-7.300245e+00	1.013073e+02	2.512271e+00	9.425682e-01
NC_000962.3	229	456594	0	A	T	0.043	1.174202e+02	3.390453e+02	2.541662e+00	7.291704e-01
NC_000962.3	5260	457073	0	A	T	0.025	4.851215e+01	2.976390e+02	2.548626e+00	8.705592e-01
NC_000962.3	5828	457326	0	A	T	0.086	-7.972877e+01	1.112792e+02	2.535051e+00	4.738646e-01
NC_000962.3	15803	457402	0	A	T	0.013	-1.322203e+02	2.599339e+02	2.547130e+00	6.110961e-01
NC_000962.3	230	457452	0	A	T	0.434	5.076356e+01	1.448306e+02	2.531517e+00	7.260347e-01
NC_000962.3	231	459399	0	A	T	0.498	-7.576503e+01	2.332965e+02	2.533605e+00	7.454315e-01
NC_000962.3	232	460413	0	A	T	0.040	2.337549e+02	2.091228e+02	2.516330e+00	2.639251e-01
NC_000962.3	8169	460872	0	A	T	0.016	3.861041e+02	2.287405e+02	2.521180e+00	9.173003e-02
NC_000962.3	14013	463336	0	A	T	0.044	6.225168e+01	1.414759e+02	2.535396e+00	6.600202e-01
NC_000962.3	233	465300	0	A	T	0.043	1.174202e+02	3.390453e+02	2.541662e+00	7.291704e-01
NC_000962.3	6238	466096	0	A	T	0.028	-5.260555e+01	2.150914e+02	2.528866e+00	8.068370e-01
NC_000962.3	15804	466185	0	A	T	0.013	-1.322203e+02	2.599339e+02	2.547130e+00	6.110961e-01
NC_000962.3	237	467546	0	A	T	0.499	2.481516e+02	4.000620e+02	2.530797e+00	5.352124e-01
NC_000962.3	240	467621	0	A	T	0.497	7.975376e+01	1.717867e+02	2.540157e+00	6.425617e-01
NC_000962.3	241	467638	0	A	T	0.498	-1.699336e+02	1.942211e+02	2.534681e+00	3.818109e-01
NC_000962.3	5829	469420	0	A	T	0.086	-3.045644e+01	1.176501e+02	2.535412e+00	7.957862e-01
NC_000962.3	5261	469466	0	A	T	0.025	4.656559e+01	2.684925e+02	2.545923e+00	8.623457e-01
NC_000962.3	4129	471375	0	A	T	0.013	2.690387e+02	3.611367e+02	2.518696e+00	4.564597e-01
NC_000962.3	2337	472207	0	A	T	0.017	-2.382680e+02	1.782134e+02	2.501034e+00	1.815315e-01
NC_000962.3	2338	472705	0	A	T	0.230	-9.515050e+01	1.407136e+02	2.516596e+00	4.990697e-01
NC_000962.3	245	475178	0	A	T	0.498	2.152883e+02	2.155322e+02	2.534231e+00	3.180990e-01
NC_000962.3	246	477234	0	A	T	0.043	-1.167019e+02	2.942402e+02	2.537838e+00	6.917311e-01
NC_000962.3	9004	478015	0	A	T	0.018	8.307686e+01	1.124063e+02	2.494475e+00	4.600333e-01
NC_000962.3	3254	478358	0	A	T	0.056	-7.829838e+01	1.867247e+02	2.549089e+00	6.750681e-01
NC_000962.3	1987	478662	0	A	T	0.012	-1.793916e+02	2.110934e+02	2.528623e+00	3.956274e-01
NC_000962.3	2339	479632	0	A	T	0.145	-1.158598e+02	1.436064e+02	2.523520e+00	4.199802e-01
NC_000962.3	5640	483292	0	A	T	0.068	6.171799e+01	3.140088e+01	2.490508e+00	4.963337e-02
NC_000962.3	249	483935	0	A	T	0.175	-3.855884e+01	8.646325e+01	2.519991e+00	6.557249e-01
NC_000962.3	1989	484428	0	A	T	0.011	-7.426317e+01	3.243280e+02	2.542905e+00	8.189346e-01
NC_000962.3	250	484596	0	A	T	0.043	-2.207159e+02	3.431100e+02	2.530500e+00	5.201891e-01
NC_000962.3	9007	485475	0	A	T	0.021	1.298524e+02	2.150543e+02	2.534474e+00	5.461048e-01
NC_000962.3	251	485811	0	A	T	0.043	-2.207159e+02	3.431100e+02	2.530500e+00	5.201891e-01
NC_000962.3	8170	486030	0	A	T	0.016	5.150181e+01	3.673437e+02	2.539415e+00	8.885296e-01
NC_000962.3	5831	487852	0	A	T	0.113	2.458236e+01	1.055276e+02	2.526029e+00	8.158500e-01
NC_000962.3	10445	488037	0	A	T	0.027	-3.704984e+01	1.590867e+02	2.535405e+00	8.158936e-01
NC_000962.3	4132	489073	0	A	T	0.157	-7.353783e+01	1.442353e+02	2.534944e+00	6.102713e-01
NC_000962.3	252	489935	0	A	T	0.432	1.210303e+02	1.163268e+02	2.520517e+00	2.983888e-01
NC_000962.3	5832	491591	0	A	T	0.116	1.141657e+01	1.607399e+02	2.539644e+00	9.433919e-01
NC_000962.3	253	491742	0	A	T	0.044	8.711143e+01	2.984822e+02	2.543482e+00	7.704631e-01
NC_000962.3	254	492150	0	A	T	0.044	8.711143e+01	2.984822e+02	2.543482e+00	7.704631e-01
NC_000962.3	255	497491	0	A	T	0.043	-1.167019e+02	2.942402e+02	2.537838e+00	6.917311e-01
NC_000962.3	256	498531	0	A	T	0.044	8.711143e+01	2.984822e+02	2.543482e+00	7.704631e-01
NC_000962.3	257	498557	0	A	T	0.431	-1.588278e+01	1.226536e+02	2.528661e+00	8.969935e-01
NC_000962.3	2342	501535	0	A	T	0.145	3.822311e+01	1.163566e+02	2.540250e+00	7.426025e-01
NC_000962.3	4133	501615	0	A	T	0.040	-1.016374e+01	1.596366e+02	2.536703e+00	9.492473e-01
NC_000962.3	1990	502284	0	A	T	0.011	-7.426317e+01	3.243280e+02	2.542905e+00	8.189346e-01
NC_000962.3	258	502589	0	A	T	0.500	-1.260063e+02	5.821387e+02	2.547190e+00	8.286778e-01
NC_000962.3	260	505974	0	A	T	0.044	-9.540405e+01	2.021531e+02	2.532468e+00	6.370725e-01
NC_000962.3	261	507029	0	A	T	0.043	-2.207159e+02	3.431100e+02	2.530500e+00	5.201891e-01
NC_000962.3	4674	507481	0	A	T	0.045	-1.964638e+02	2.772533e+02	2.529477e+00	4.787325e-01
NC_000962.3	4134	508218	0	A	T	0.013	2.690387e+02	3.611367e+02	2.518696e+00	4.564597e-01
NC_000962.3	8171	508668	0	A	T	0.015	4.105119e+02	2.521974e+02	2.517250e+00	1.038936e-01
NC_000962.3	263	513257	0	A	T	0.497	7.320685e+01	1.391394e+02	2.528081e+00	5.989069e-01
NC_000962.3	3257	513817	0	A	T	0.017	2.163615e+02	1.797123e+02	2.487643e+00	2.288994e-01
NC_000962.3	7373	514158	0	A	T	0.015	6.693267e+00	2.416639e+02	2.548202e+00	9.779096e-01
NC_000962.3	4135	514245	0	A	T	0.039	1.247529e+02	2.151760e+02	2.536734e+00	5.621988e-01
NC_000962.3	15806	515067	0	A	T	0.013	-1.203805e+02	2.445758e+02	2.541077e+00	6.226848e-01
NC_000962.3	6240	515125	0	A	T	0.028	-5.260555e+01	2.150914e+02	2.528866e+00	8.068370e-01
NC_000962.3	266	517358	0	A	T	0.044	8.711143e+01	2.984822e+02	2.543482e+00	7.704631e-01
NC_000962.3	267	518987	0	A	T	0.043	1.174202e+02	3.390453e+02	2.541662e+00	7.291704e-01
NC_000962.3	9009	519974	0	A	T	0.022	6.466689e+00	3.590345e+02	2.548012e+00	9.856334e-01
NC_000962.3	8172	522406	0	A	T	0.016	5.150181e+01	3.673437e+02	2.539415e+00	8.885296e-01
NC_000962.3	268	524891	0	A	T	0.199	-1.993795e+01	1.088187e+02	2.528450e+00	8.546611e-01
NC_000962.3	5834	525833	0	A	T	0.116	6.027308e+00	1.339579e+02	2.532217e+00	9.641210e-01
NC_000962.3	5692	530917	0	A	T	0.040	1.896772e+02	1.528512e+02	2.475407e+00	2.149226e-01
NC_000962.3	269	533547	0	A	T	0.043	1.174202e+02	3.390453e+02	2.541662e+00	7.291704e-01
NC_000962.3	6241	533781	0	A	T	0.028	-5.260555e+01	2.150914e+02	2.528866e+00	8.068370e-01
NC_000962.3	2343	534691	0	A	T	0.228	2.999211e+01	1.123764e+02	2.541441e+00	7.896089e-01
NC_000962.3	8173	535045	0	A	T	0.016	-3.789062e+01	2.371006e+02	2.526045e+00	8.730643e-01
NC_000962.3	2344	535695	0	A	T	0.146	-1.219777e+02	1.328636e+02	2.517783e+00	3.588045e-01
NC_000962.3	10034	537019	0	A	T	0.012	-8.509485e+01	3.126208e+02	2.543228e+00	7.855255e-01
NC_000962.3	4676	539608	0	A	T	0.014	-8.738947e+01	2.130479e+02	2.536499e+00	6.817563e-01
NC_000962.3	271	541201	0	A	T	0.499	-1.937311e+02	2.131353e+02	2.508019e+00	3.635903e-01
NC_000962.3	272	542014	0	A	T	0.043	-2.207159e+02	3.431100e+02	2.530500e+00	5.201891e-01
NC_000962.3	273	542514	0	A	T	0.040	2.337549e+02	2.091228e+02	2.516330e+00	2.639251e-01
NC_000962.3	4136	544461	0	A	T	0.155	-7.784504e+00	1.312637e+02	2.532305e+00	9.527215e-01
NC_000962.3	6242	544683	0	A	T	0.027	-5.860190e+01	2.411498e+02	2.544786e+00	8.080470e-01
NC_000962.3	274	546357	0	A	T	0.044	8.711143e+01	2.984822e+02	2.543482e+00	7.704631e-01
NC_000962.3	4137	546914	0	A	T	0.156	-6.485633e+00	1.550184e+02	2.541069e+00	9.666363e-01
NC_000962.3	5262	547529	0	A	T	0.026	-2.453975e+02	2.037021e+02	2.571336e+00	2.286077e-01
NC_000962.3	3258	547575	0	A	T	0.024	-2.682001e+02	2.189014e+02	2.513056e+00	2.207836e-01
NC_000962.3	275	549363	0	A	T	0.043	1.174202e+02	3.390453e+02	2.541662e+00	7.291704e-01
NC_000962.3	8174	550820	0	A	T	0.016	5.150181e+01	3.673437e+02	2.539415e+00	8.885296e-01
NC_000962.3	8175	551095	0	A	T	0.014	-5.447805e+00	2.235782e+02	2.536826e+00	9.805652e-01
NC_000962.3	277	551525	0	A	T	0.475	1.122338e+02	1.555647e+02	2.519626e+00	4.707940e-01
NC_000962.3	5835	552496	0	A	T	0.114	5.706578e+01	1.195793e+02	2.523146e+00	6.333085e-01
NC_000962.3	278	555991	0	A	T	0.044	8.711143e+01	2.984822e+02	2.543482e+00	7.704631e-01
NC_000962.3	3259	557133	0	A	T	0.056	-7.829838e+01	1.867247e+02	2.549089e+00	6.750681e-01
NC_000962.3	10446	557952	0	A	T	0.025	-1.688656e+02	2.299817e+02	2.542411e+00	4.629637e-01
NC_000962.3	2345	558501	0	A	T	0.146	-1.420874e+02	1.363313e+02	2.510883e+00	2.975599e-01
NC_000962.3	9011	560067	0	A	T	0.022	6.466689e+00	3.590345e+02	2.548012e+00	9.856334e-01
NC_000962.3	280	561776	0	A	T	0.043	1.174202e+02	3.390453e+02	2.541662e+00	7.291704e-01
NC_000962.3	2346	563420	0	A	T	0.230	-8.444597e+01	1.256361e+02	2.510871e+00	5.016445e-01
NC_000962.3	281	565655	0	A	T	0.200	-1.543410e+00	1.435201e+02	2.538605e+00	9.914219e-01
NC_000962.3	1992	565961	0	A	T	0.011	-2.765862e+02	2.093963e+02	2.510810e+00	1.868442e-01
NC_000962.3	4140	566323	0	A	T	0.015	-6.387460e+01	6.016636e+01	2.548617e+00	2.886576e-01
NC_000962.3	5838	569897	0	A	T	0.109	-9.122413e+01	7.693404e+01	2.538623e+00	2.360037e-01
NC_000962.3	5695	569953	0	A	T	0.045	-3.029964e+01	7.794599e+01	2.532786e+00	6.975612e-01
NC_000962.3	3260	571943	0	A	T	0.057	9.948827e+00	1.804374e+02	2.542311e+00	9.560401e-01
NC_000962.3	4677	571949	0	A	T	0.011	-1.817205e+01	1.019497e+02	2.509094e+00	8.585663e-01
NC_000962.3	282	572591	0	A	T	0.043	-2.207159e+02	3.431100e+02	2.530500e+00	5.201891e-01
NC_000962.3	283	573262	0	A	T	0.483	1.322184e+01	7.308439e+01	2.527574e+00	8.564732e-01
NC_000962.3	5263	574445	0	A	T	0.024	7.963701e+01	2.433313e+02	2.547253e+00	7.435257e-01
NC_000962.3	10447	574862	0	A	T	0.020	1.790829e+02	1.087178e+02	2.492065e+00	9.982410e-02
NC_000962.3	5839	575679	0	A	T	0.111	2.543286e+00	1.602490e+02	2.540694e+00	9.873406e-01
NC_000962.3	5264	575837	0	A	T	0.025	4.851215e+01	2.976390e+02	2.548626e+00	8.705592e-01
NC_000962.3	285	575907	0	A	T	0.041	-2.655595e+01	1.664065e+02	2.530599e+00	8.732402e-01
NC_000962.3	10448	577001	0	A	T	0.012	2.754724e+01	6.854490e+01	2.492283e+00	6.878534e-01
NC_000962.3	8176	579885	0	A	T	0.016	5.150181e+01	3.673437e+02	2.539415e+00	8.885296e-01
NC_000962.3	36881	580695	0	A	T	0.015	-2.637861e+01	5.843662e+01	2.529448e+00	6.517948e-01
NC_000962.3	5085	580727	0	A	T	0.030	2.212715e+01	6.257202e+01	2.519330e+00	7.236927e-01
NC_000962.3	287	580772	0	A	T	0.202	3.073815e+01	1.987664e+01	2.488070e+00	1.223121e-01
NC_000962.3	289	583171	0	A	T	0.043	1.174202e+02	3.390453e+02	2.541662e+00	7.291704e-01
NC_000962.3	290	584171	0	A	T	0.044	8.711143e+01	2.984822e+02	2.543482e+00	7.704631e-01
NC_000962.3	2347	584438	0	A	T	0.229	4.528360e+00	1.283936e+02	2.535535e+00	9.718720e-01
NC_000962.3	14016	586214	0	A	T	0.046	-2.232370e+01	1.445091e+02	2.529652e+00	8.772627e-01
NC_000962.3	2348	589536	0	A	T	0.231	-2.658665e+01	1.178826e+02	2.521160e+00	8.216090e-01
NC_000962.3	292	590436	0	A	T	0.497	1.600267e+02	2.006921e+02	2.499973e+00	4.254222e-01
NC_000962.3	7376	594351	0	A	T	0.015	6.693267e+00	2.416639e+02	2.548202e+00	9.779096e-01
NC_000962.3	4141	595321	0	A	T	0.015	-2.372510e+02	3.593129e+02	2.542418e+00	5.092186e-01
NC_000962.3	4142	595400	0	A	T	0.038	-2.853055e+01	1.601352e+02	2.526536e+00	8.586290e-01
NC_000962.3	294	597816	0	A	T	0.473	1.166051e+02	1.381595e+02	2.529273e+00	3.988765e-01
NC_000962.3	295	598475	0	A	T	0.498	6.148613e+01	2.461599e+02	2.538910e+00	8.028076e-01
NC_000962.3	62863	598847	0	A	T	0.012	1.489472e+02	5.808804e+01	2.553656e+00	1.048705e-02
NC_000962.3	4143	599165	0	A	T	0.039	1.247529e+02	2.151760e+02	2.536734e+00	5.621988e-01
NC_000962.3	296	599868	0	A	T	0.044	8.711143e+01	2.984822e+02	2.543482e+00	7.704631e-01
NC_000962.3	4680	599898	0	A	T	0.045	-1.964638e+02	2.772533e+02	2.529477e+00	4.787325e-01
NC_000962.3	10452	600116	0	A	T	0.027	-3.704984e+01	1.590867e+02	2.535405e+00	8.158936e-01
NC_000962.3	4681	600198	0	A	T	0.011	-1.817205e+01	1.019497e+02	2.509094e+00	8.585663e-01
NC_000962.3	4682	603403	0	A	T	0.045	-1.964638e+02	2.772533e+02	2.529477e+00	4.787325e-01
NC_000962.3	297	605150	0	A	T	0.040	2.337549e+02	2.091228e+02	2.516330e+00	2.639251e-01
NC_000962.3	4683	605610	0	A	T	0.044	9.362545e+01	2.418940e+02	2.537671e+00	6.988001e-01
NC_000962.3	3261	608037	0	A	T	0.089	-6.701145e+01	4.970906e+01	2.508432e+00	1.779390e-01
NC_000962.3	5841	608775	0	A	T	0.110	-1.060449e+02	1.245289e+02	2.545195e+00	3.946567e-01
NC_000962.3	298	610120	0	A	T	0.498	5.610834e+01	2.374270e+02	2.532343e+00	8.132339e-01
NC_000962.3	1993	610604	0	A	T	0.011	-7.426317e+01	3.243280e+02	2.542905e+00	8.189346e-01
NC_000962.3	299	611048	0	A	T	0.043	1.174202e+02	3.390453e+02	2.541662e+00	7.291704e-01
NC_000962.3	9014	611208	0	A	T	0.022	6.466689e+00	3.590345e+02	2.548012e+00	9.856334e-01
NC_000962.3	4684	613989	0	A	T	0.043	1.063749e+02	2.151153e+02	2.540782e+00	6.210601e-01
NC_000962.3	10036	617871	0	A	T	0.012	-8.509485e+01	3.126208e+02	2.543228e+00	7.855255e-01
NC_000962.3	4144	618279	0	A	T	0.013	2.690387e+02	3.611367e+02	2.518696e+00	4.564597e-01
NC_000962.3	301	620625	0	A	T	0.042	-2.630698e+02	2.364795e+02	2.548530e+00	2.662144e-01
NC_000962.3	8178	621179	0	A	T	0.016	5.150181e+01	3.673437e+02	2.539415e+00	8.885296e-01
NC_000962.3	302	621598	0	A	T	0.041	1.018591e+02	2.079224e+02	2.524853e+00	6.243188e-01
NC_000962.3	8179	622663	0	A	T	0.016	5.150181e+01	3.673437e+02	2.539415e+00	8.885296e-01
NC_000962.3	3262	623021	0	A	T	0.035	2.377265e+02	1.678136e+02	2.532939e+00	1.569072e-01
NC_000962.3	37173	623222	0	A	T	0.019	-4.379533e+01	4.159136e+01	2.525732e+00	2.925984e-01
NC_000962.3	37420	623268	0	A	T	0.085	4.917279e+01	2.174587e+01	2.427969e+00	2.395723e-02
NC_000962.3	45341	623298	0	A	T	0.022	4.879480e+01	4.765979e+01	2.521586e+00	3.061694e-01
NC_000962.3	303	623472	0	A	T	0.417	-4.207992e+00	2.703799e+01	2.506842e+00	8.763539e-01
NC_000962.3	304	623508	0	A	T	0.373	-9.125520e+00	2.426875e+01	2.492452e+00	7.069819e-01
NC_000962.3	4685	625444	0	A	T	0.044	3.513878e+01	2.469762e+02	2.539766e+00	8.868906e-01
NC_000962.3	305	627485	0	A	T	0.041	-1.703886e+02	1.251442e+02	2.465165e+00	1.736492e-01
NC_000962.3	5843	628334	0	A	T	0.084	-2.230469e+01	1.027931e+02	2.529377e+00	8.282631e-01
NC_000962.3	306	628864	0	A	T	0.043	-2.207159e+02	3.431100e+02	2.530500e+00	5.201891e-01
NC_000962.3	4145	628895	0	A	T	0.157	-2.544383e+01	1.600076e+02	2.539889e+00	8.736879e-01
NC_000962.3	5844	629925	0	A	T	0.111	4.094664e+00	1.559656e+02	2.540484e+00	9.790602e-01
NC_000962.3	307	630722	0	A	T	0.431	1.658701e+02	1.196424e+02	2.475577e+00	1.659379e-01
NC_000962.3	4146	631689	0	A	T	0.015	-2.372510e+02	3.593129e+02	2.542418e+00	5.092186e-01
NC_000962.3	3263	632330	0	A	T	0.035	2.377265e+02	1.678136e+02	2.532939e+00	1.569072e-01
NC_000962.3	5845	632455	0	A	T	0.088	-2.798241e+01	8.872440e+01	2.527125e+00	7.525344e-01
NC_000962.3	3264	634041	0	A	T	0.024	-1.288430e+02	2.065207e+02	2.523589e+00	5.328518e-01
NC_000962.3	309	637319	0	A	T	0.475	1.753898e+02	1.680001e+02	2.505456e+00	2.967431e-01
NC_000962.3	5846	637730	0	A	T	0.111	4.094664e+00	1.559656e+02	2.540484e+00	9.790602e-01
NC_000962.3	2350	637922	0	A	T	0.231	-1.057811e+02	1.332451e+02	2.517950e+00	4.274509e-01
NC_000962.3	5265	639592	0	A	T	0.026	5.852136e+01	1.943798e+02	2.524106e+00	7.634256e-01
NC_000962.3	5847	640914	0	A	T	0.085	7.312386e+01	9.110515e+01	2.551478e+00	4.223778e-01
NC_000962.3	310	640954	0	A	T	0.043	-2.207159e+02	3.431100e+02	2.530500e+00	5.201891e-01
NC_000962.3	6247	646243	0	A	T	0.028	-5.260555e+01	2.150914e+02	2.528866e+00	8.068370e-01
NC_000962.3	311	648002	0	A	T	0.494	-5.004228e+01	1.017876e+02	2.530524e+00	6.230853e-01
NC_000962.3	312	648856	0	A	T	0.044	8.711143e+01	2.984822e+02	2.543482e+00	7.704631e-01
NC_000962.3	5848	648990	0	A	T	0.111	3.237960e+01	1.557836e+02	2.533828e+00	8.353883e-01
NC_000962.3	4686	655949	0	A	T	0.010	-7.300245e+00	1.013073e+02	2.512271e+00	9.425682e-01
NC_000962.3	313	655986	0	A	T	0.044	8.711143e+01	2.984822e+02	2.543482e+00	7.704631e-01
NC_000962.3	314	657081	0	A	T	0.043	-2.207159e+02	3.431100e+02	2.530500e+00	5.201891e-01
NC_000962.3	315	657142	0	A	T	0.043	-2.207159e+02	3.431100e+02	2.530500e+00	5.201891e-01
NC_000962.3	4147	657269	0	A	T	0.157	-4.221014e+01	1.640734e+02	2.539480e+00	7.970279e-01
NC_000962.3	10453	657730	0	A	T	0.022	3.153443e+02	2.373245e+02	2.495747e+00	1.842332e-01
NC_000962.3	4148	658322	0	A	T	0.011	3.042186e+02	1.443644e+02	2.452120e+00	3.533940e-02
NC_000962.3	316	659341	0	A	T	0.044	8.711143e+01	2.984822e+02	2.543482e+00	7.704631e-01
NC_000962.3	9019	660075	0	A	T	0.021	4.410828e+00	2.035950e+02	2.521701e+00	9.827197e-01
NC_000962.3	317	662911	0	A	T	0.043	1.006085e+02	2.588988e+02	2.539589e+00	6.976532e-01
NC_000962.3	9020	663146	0	A	T	0.021	6.723310e+01	3.281624e+02	2.545315e+00	8.377094e-01
NC_000962.3	2351	664249	0	A	T	0.230	-1.229100e+02	1.276350e+02	2.515689e+00	3.357895e-01
NC_000962.3	318	665293	0	A	T	0.433	4.859709e+01	1.380546e+02	2.532785e+00	7.249019e-01
NC_000962.3	3265	667659	0	A	T	0.057	6.791755e+01	1.452647e+02	2.529879e+00	6.402127e-01
NC_000962.3	1997	668888	0	A	T	0.013	-2.365915e+02	1.318317e+02	2.541396e+00	7.301048e-02
NC_000962.3	319	669033	0	A	T	0.042	-1.964130e+02	2.167423e+02	2.552398e+00	3.650447e-01
NC_000962.3	320	669398	0	A	T	0.498	-1.322889e+02	2.158386e+02	2.518570e+00	5.400770e-01
NC_000962.3	321	670545	0	A	T	0.044	8.711143e+01	2.984822e+02	2.543482e+00	7.704631e-01
NC_000962.3	323	672491	0	A	T	0.429	-6.401128e+01	3.005403e+01	2.424318e+00	3.342475e-02
NC_000962.3	44030	672722	0	A	T	0.033	-1.193931e+02	6.622887e+01	2.551676e+00	7.172956e-02
NC_000962.3	325	673238	0	A	T	0.310	-6.399278e+01	2.138770e+01	2.168392e+00	2.838975e-03
NC_000962.3	61572	673407	0	A	T	0.020	-8.586324e+01	9.784152e+01	2.554120e+00	3.803845e-01
NC_000962.3	44031	673564	0	A	T	0.034	-3.469227e+01	7.464795e+01	2.538206e+00	6.422147e-01
NC_000962.3	2352	675673	0	A	T	0.146	-1.293051e+01	1.109429e+02	2.526897e+00	9.072392e-01
NC_000962.3	2353	675797	0	A	T	0.109	-1.189075e+02	1.212104e+02	2.515453e+00	3.268288e-01
NC_000962.3	4689	680007	0	A	T	0.045	-1.964638e+02	2.772533e+02	2.529477e+00	4.787325e-01
NC_000962.3	5266	683154	0	A	T	0.025	4.851215e+01	2.976390e+02	2.548626e+00	8.705592e-01
NC_000962.3	326	683829	0	A	T	0.042	-2.630698e+02	2.364795e+02	2.548530e+00	2.662144e-01
NC_000962.3	10454	684362	0	A	T	0.022	3.255048e+02	2.265708e+02	2.485995e+00	1.511267e-01
NC_000962.3	10455	685048	0	A	T	0.025	-1.688656e+02	2.299817e+02	2.542411e+00	4.629637e-01
NC_000962.3	327	685461	0	A	T	0.499	1.419439e+02	3.133168e+02	2.535341e+00	6.506205e-01
NC_000962.3	328	685608	0	A	T	0.475	4.934737e+01	1.082904e+02	2.539560e+00	6.487080e-01
NC_000962.3	4690	685991	0	A	T	0.044	-1.009736e+02	1.968513e+02	2.519580e+00	6.081039e-01
NC_000962.3	329	686264	0	A	T	0.041	1.018591e+02	2.079224e+02	2.524853e+00	6.243188e-01
NC_000962.3	4149	686655	0	A	T	0.151	-1.136546e+02	9.267118e+01	2.495958e+00	2.203250e-01
NC_000962.3	10456	686915	0	A	T	0.022	3.255048e+02	2.265708e+02	2.485995e+00	1.511267e-01
NC_000962.3	330	686972	0	A	T	0.492	-5.001802e+00	1.011805e+02	2.525522e+00	9.605829e-01
NC_000962.3	9022	687129	0	A	T	0.022	6.466689e+00	3.590345e+02	2.548012e+00	9.856334e-01
NC_000962.3	1998	687191	0	A	T	0.011	-9.700640e+01	2.174237e+02	2.533445e+00	6.555758e-01
NC_000962.3	331	688793	0	A	T	0.043	1.551793e+02	1.979582e+02	2.514366e+00	4.332839e-01
NC_000962.3	10039	689655	0	A	T	0.012	-8.509485e+01	3.126208e+02	2.543228e+00	7.855255e-01
NC_000962.3	332	690450	0	A	T	0.043	1.006085e+02	2.588988e+02	2.539589e+00	6.976532e-01
NC_000962.3	333	690465	0	A	T	0.498	-1.446751e+01	1.729210e+02	2.530161e+00	9.333391e-01
NC_000962.3	4150	691888	0	A	T	0.127	3.879673e+01	6.261484e+01	2.523473e+00	5.356557e-01
NC_000962.3	10040	691888	0	A	T	0.013	-4.329694e+01	6.615224e+01	2.515889e+00	5.129367e-01
NC_000962.3	334	694531	0	A	T	0.042	1.286771e+02	2.885460e+02	2.537017e+00	6.557296e-01
NC_000962.3	7379	695560	0	A	T	0.015	6.693267e+00	2.416639e+02	2.548202e+00	9.779096e-01
NC_000962.3	336	696917	0	A	T	0.043	-2.207159e+02	3.431100e+02	2.530500e+00	5.201891e-01
NC_000962.3	2354	697114	0	A	T	0.108	-9.437004e+01	1.251301e+02	2.518758e+00	4.509209e-01
NC_000962.3	337	698968	0	A	T	0.500	2.095334e+02	4.818190e+02	2.525898e+00	6.637431e-01
NC_000962.3	338	699840	0	A	T	0.040	2.337549e+02	2.091228e+02	2.516330e+00	2.639251e-01
NC_000962.3	4691	700286	0	A	T	0.044	-9.428197e+01	2.485365e+02	2.535273e+00	7.045093e-01
NC_000962.3	6252	701336	0	A	T	0.027	-5.860190e+01	2.411498e+02	2.544786e+00	8.080470e-01
NC_000962.3	1999	703356	0	A	T	0.011	-7.426317e+01	3.243280e+02	2.542905e+00	8.189346e-01
NC_000962.3	6253	705595	0	A	T	0.028	-1.292439e+02	2.552337e+02	2.540320e+00	6.127049e-01
NC_000962.3	4151	706008	0	A	T	0.013	2.690387e+02	3.611367e+02	2.518696e+00	4.564597e-01
NC_000962.3	340	707334	0	A	T	0.043	-2.207159e+02	3.431100e+02	2.530500e+00	5.201891e-01
NC_000962.3	2355	709226	0	A	T	0.230	-9.509516e+01	1.495227e+02	2.519913e+00	5.249270e-01
NC_000962.3	341	712693	0	A	T	0.200	-5.166614e-01	1.463304e+02	2.538655e+00	9.971835e-01
NC_000962.3	6255	713071	0	A	T	0.022	9.416152e+01	1.336766e+02	2.504320e+00	4.813485e-01
NC_000962.3	342	713310	0	A	T	0.043	1.006085e+02	2.588988e+02	2.539589e+00	6.976532e-01
NC_000962.3	3266	720743	0	A	T	0.015	1.178306e+02	1.145207e+02	2.503730e+00	3.037735e-01
NC_000962.3	343	721373	0	A	T	0.043	1.174202e+02	3.390453e+02	2.541662e+00	7.291704e-01
NC_000962.3	10457	722094	0	A	T	0.022	3.255048e+02	2.265708e+02	2.485995e+00	1.511267e-01
NC_000962.3	6256	722324	0	A	T	0.022	9.416152e+01	1.336766e+02	2.504320e+00	4.813485e-01
NC_000962.3	344	725190	0	A	T	0.042	1.594941e+01	1.671970e+02	2.522032e+00	9.240218e-01
NC_000962.3	10458	725381	0	A	T	0.022	3.153443e+02	2.373245e+02	2.495747e+00	1.842332e-01
NC_000962.3	2356	726703	0	A	T	0.229	3.271019e+01	1.151721e+02	2.535741e+00	7.764601e-01
NC_000962.3	4153	726816	0	A	T	0.041	4.553393e+01	1.732272e+02	2.541802e+00	7.927149e-01
NC_000962.3	4154	728557	0	A	T	0.015	-2.372510e+02	3.593129e+02	2.542418e+00	5.092186e-01
NC_000962.3	3267	733798	0	A	T	0.056	-7.829838e+01	1.867247e+02	2.549089e+00	6.750681e-01
NC_000962.3	9027	735387	0	A	T	0.021	6.723310e+01	3.281624e+02	2.545315e+00	8.377094e-01
NC_000962.3	4693	735901	0	A	T	0.045	-1.964638e+02	2.772533e+02	2.529477e+00	4.787325e-01
NC_000962.3	2357	736710	0	A	T	0.202	-1.384461e+02	1.348513e+02	2.523472e+00	3.048290e-01
NC_000962.3	348	738522	0	A	T	0.043	1.174202e+02	3.390453e+02	2.541662e+00	7.291704e-01
NC_000962.3	4694	738816	0	A	T	0.045	-1.964638e+02	2.772533e+02	2.529477e+00	4.787325e-01
NC_000962.3	5851	739444	0	A	T	0.085	-2.356784e+01	1.040394e+02	2.530230e+00	8.208369e-01
NC_000962.3	4155	740349	0	A	T	0.013	2.690387e+02	3.611367e+02	2.518696e+00	4.564597e-01
NC_000962.3	2359	752343	0	A	T	0.230	-1.289198e+02	1.199939e+02	2.504919e+00	2.829080e-01
NC_000962.3	2360	752802	0	A	T	0.144	2.849317e+01	1.237786e+02	2.537809e+00	8.179875e-01
NC_000962.3	4695	753103	0	A	T	0.010	1.472867e+01	1.026962e+02	2.518565e+00	8.859874e-01
NC_000962.3	350	754186	0	A	T	0.498	6.032385e+01	2.139304e+02	2.531549e+00	7.780178e-01
NC_000962.3	7382	754285	0	A	T	0.015	6.693267e+00	2.416639e+02	2.548202e+00	9.779096e-01
NC_000962.3	15809	756523	0	A	T	0.013	-1.322203e+02	2.599339e+02	2.547130e+00	6.110961e-01
NC_000962.3	2361	757040	0	A	T	0.018	-5.470022e+01	2.126227e+02	2.534304e+00	7.970275e-01
NC_000962.3	351	757139	0	A	T	0.043	-2.207159e+02	3.431100e+02	2.530500e+00	5.201891e-01
NC_000962.3	352	757182	0	A	T	0.044	8.711143e+01	2.984822e+02	2.543482e+00	7.704631e-01
NC_000962.3	10042	758750	0	A	T	0.012	-8.509485e+01	3.126208e+02	2.543228e+00	7.855255e-01
NC_000962.3	5854	760115	0	A	T	0.113	-1.705577e+01	1.038181e+02	2.522469e+00	8.695398e-01
NC_000962.3	10043	760555	0	A	T	0.012	-8.509485e+01	3.126208e+02	2.543228e+00	7.855255e-01
NC_000962.3	2362	761110	0	A	T	0.067	-1.161553e+02	3.330579e+01	2.479404e+00	5.086075e-04
NC_000962.3	8902	761139	0	A	T	0.010	2.569517e+02	5.459811e+01	2.618457e+00	2.876817e-06
NC_000962.3	353	761155	0	A	T	0.225	3.327319e+02	1.463332e+01	4.627693e-01	1.185240e-92
NC_000962.3	10459	761880	0	A	T	0.023	7.109176e+01	2.619618e+02	2.528605e+00	7.861529e-01
NC_000962.3	4696	761889	0	A	T	0.044	-9.428197e+01	2.485365e+02	2.535273e+00	7.045093e-01
NC_000962.3	354	763031	0	A	T	0.044	8.711143e+01	2.984822e+02	2.543482e+00	7.704631e-01
NC_000962.3	3268	764817	0	A	T	0.018	1.531809e+02	4.103699e+01	2.481296e+00	2.000358e-04
NC_000962.3	2363	764995	0	A	T	0.230	-1.483906e+02	1.330189e+02	2.504245e+00	2.648773e-01
NC_000962.3	4159	765150	0	A	T	0.156	-1.223020e+01	1.406886e+02	2.537823e+00	9.307437e-01
NC_000962.3	8182	765590	0	A	T	0.016	5.150181e+01	3.673437e+02	2.539415e+00	8.885296e-01
NC_000962.3	9719	766487	0	A	T	0.013	1.509103e+02	5.367462e+01	2.565367e+00	5.025931e-03
NC_000962.3	355	767414	0	A	T	0.197	-1.163609e+01	9.251937e+01	2.522113e+00	8.999397e-01
NC_000962.3	2364	768737	0	A	T	0.061	6.673047e+00	1.317893e+02	2.532776e+00	9.596271e-01
NC_000962.3	2365	769647	0	A	T	0.017	-2.542013e+01	2.014318e+02	2.537718e+00	8.996011e-01
NC_000962.3	2366	769663	0	A	T	0.146	-8.565704e+01	1.373629e+02	2.529464e+00	5.330437e-01
NC_000962.3	2367	769963	0	A	T	0.202	-9.274429e+01	1.355570e+02	2.527380e+00	4.940247e-01
NC_000962.3	356	773497	0	A	T	0.042	-2.630698e+02	2.364795e+02	2.548530e+00	2.662144e-01
NC_000962.3	2368	773809	0	A	T	0.231	-1.968190e+02	1.229885e+02	2.506368e+00	1.098455e-01
NC_000962.3	357	775639	0	A	T	0.498	-1.226911e+01	2.433339e+02	2.534077e+00	9.597970e-01
NC_000962.3	358	776100	0	A	T	0.044	8.711143e+01	2.984822e+02	2.543482e+00	7.704631e-01
NC_000962.3	359	776182	0	A	T	0.040	2.337549e+02	2.091228e+02	2.516330e+00	2.639251e-01
NC_000962.3	5267	777876	0	A	T	0.025	4.851215e+01	2.976390e+02	2.548626e+00	8.705592e-01
NC_000962.3	5268	779182	0	A	T	0.025	4.851215e+01	2.976390e+02	2.548626e+00	8.705592e-01
NC_000962.3	360	779615	0	A	T	0.043	1.174202e+02	3.390453e+02	2.541662e+00	7.291704e-01
NC_000962.3	2002	779630	0	A	T	0.011	-7.426317e+01	3.243280e+02	2.542905e+00	8.189346e-01
NC_000962.3	5857	781276	0	A	T	0.088	1.890475e+01	9.894894e+01	2.531765e+00	8.485206e-01
NC_000962.3	361	781395	0	A	T	0.499	-4.173047e+01	3.910733e+02	2.543537e+00	9.150423e-01
NC_000962.3	362	781687	0	A	T	0.036	9.172893e+01	4.307002e+01	2.431646e+00	3.343391e-02
NC_000962.3	10044	781822	0	A	T	0.020	1.042184e+02	6.843855e+01	2.485377e+00	1.281229e-01
NC_000962.3	4160	782246	0	A	T	0.015	-2.372510e+02	3.593129e+02	2.542418e+00	5.092186e-01
NC_000962.3	3269	784440	0	A	T	0.035	1.865807e+02	1.782446e+02	2.538283e+00	2.954586e-01
NC_000962.3	7384	787318	0	A	T	0.015	6.693267e+00	2.416639e+02	2.548202e+00	9.779096e-01
NC_000962.3	4698	787680	0	A	T	0.045	1.221853e+02	2.075168e+02	2.535017e+00	5.561298e-01
NC_000962.3	9031	787869	0	A	T	0.021	5.073568e+01	2.980918e+02	2.546803e+00	8.648859e-01
NC_000962.3	4161	788259	0	A	T	0.157	-4.221014e+01	1.640734e+02	2.539480e+00	7.970279e-01
NC_000962.3	3270	790180	0	A	T	0.056	-7.829838e+01	1.867247e+02	2.549089e+00	6.750681e-01
NC_000962.3	363	791249	0	A	T	0.041	1.018591e+02	2.079224e+02	2.524853e+00	6.243188e-01
NC_000962.3	10461	791655	0	A	T	0.023	1.032686e+02	2.420594e+02	2.520897e+00	6.697438e-01
NC_000962.3	4162	794481	0	A	T	0.015	-2.372510e+02	3.593129e+02	2.542418e+00	5.092186e-01
NC_000962.3	3271	794915	0	A	T	0.024	-1.288430e+02	2.065207e+02	2.523589e+00	5.328518e-01
NC_000962.3	5858	795023	0	A	T	0.086	2.431270e+01	1.155451e+02	2.545440e+00	8.333846e-01
NC_000962.3	2369	796509	0	A	T	0.231	-1.098102e+02	1.261531e+02	2.506780e+00	3.842617e-01
NC_000962.3	5269	797395	0	A	T	0.024	-3.068517e+01	1.482689e+02	2.522296e+00	8.360860e-01
NC_000962.3	364	797736	0	A	T	0.043	1.174202e+02	3.390453e+02	2.541662e+00	7.291704e-01
NC_000962.3	15811	798234	0	A	T	0.012	9.327876e+01	1.828508e+02	2.529461e+00	6.100683e-01
NC_000962.3	365	798355	0	A	T	0.043	-2.207159e+02	3.431100e+02	2.530500e+00	5.201891e-01
NC_000962.3	8183	798933	0	A	T	0.016	5.150181e+01	3.673437e+02	2.539415e+00	8.885296e-01
NC_000962.3	366	799666	0	A	T	0.042	1.286771e+02	2.885460e+02	2.537017e+00	6.557296e-01
NC_000962.3	4163	800219	0	A	T	0.041	4.553393e+01	1.732272e+02	2.541802e+00	7.927149e-01
NC_000962.3	4699	801009	0	A	T	0.044	1.895051e+02	1.939010e+02	2.539718e+00	3.286417e-01
NC_000962.3	5270	802427	0	A	T	0.012	2.779992e+01	4.817341e+01	2.517544e+00	5.640146e-01
NC_000962.3	5859	805663	0	A	T	0.116	1.141657e+01	1.607399e+02	2.539644e+00	9.433919e-01
NC_000962.3	369	811753	0	A	T	0.043	-2.207159e+02	3.431100e+02	2.530500e+00	5.201891e-01
NC_000962.3	4700	812339	0	A	T	0.045	-1.964638e+02	2.772533e+02	2.529477e+00	4.787325e-01
NC_000962.3	2371	812808	0	A	T	0.146	-1.128073e+02	1.450476e+02	2.523117e+00	4.369138e-01
NC_000962.3	6258	814641	0	A	T	0.028	-1.292439e+02	2.552337e+02	2.540320e+00	6.127049e-01
NC_000962.3	8184	817655	0	A	T	0.016	5.150181e+01	3.673437e+02	2.539415e+00	8.885296e-01
NC_000962.3	370	820483	0	A	T	0.427	-6.538115e+00	1.067610e+02	2.532479e+00	9.511797e-01
NC_000962.3	371	820752	0	A	T	0.044	8.711143e+01	2.984822e+02	2.543482e+00	7.704631e-01
NC_000962.3	14167	824362	0	A	T	0.011	2.342930e+02	6.601491e+01	2.380726e+00	4.044601e-04
NC_000962.3	2372	826091	0	A	T	0.109	-1.189075e+02	1.212104e+02	2.515453e+00	3.268288e-01
NC_000962.3	7385	829698	0	A	T	0.015	6.693267e+00	2.416639e+02	2.548202e+00	9.779096e-01
NC_000962.3	372	830869	0	A	T	0.044	-9.540405e+01	2.021531e+02	2.532468e+00	6.370725e-01
NC_000962.3	8185	831206	0	A	T	0.021	-1.445987e+02	2.018577e+02	2.526256e+00	4.739482e-01
NC_000962.3	5271	831344	0	A	T	0.025	4.851215e+01	2.976390e+02	2.548626e+00	8.705592e-01
NC_000962.3	10046	831500	0	A	T	0.012	-8.509485e+01	3.126208e+02	2.543228e+00	7.855255e-01
NC_000962.3	5861	832708	0	A	T	0.116	1.141657e+01	1.607399e+02	2.539644e+00	9.433919e-01
NC_000962.3	373	835611	0	A	T	0.042	-2.630698e+02	2.364795e+02	2.548530e+00	2.662144e-01
NC_000962.3	2839	836272	0	A	T	0.268	-8.238434e+01	2.095338e+01	2.067146e+00	9.010139e-05
NC_000962.3	2840	836291	0	A	T	0.301	-7.609005e+01	2.175073e+01	1.989762e+00	4.888059e-04
NC_000962.3	8869	836426	0	A	T	0.381	-7.648108e+00	2.592576e+01	2.499636e+00	7.680546e-01
NC_000962.3	3272	836454	0	A	T	0.434	2.673060e-01	4.521431e+01	2.516439e+00	9.952841e-01
NC_000962.3	3273	836538	0	A	T	0.443	-6.355237e+00	3.267121e+01	2.504476e+00	8.458073e-01
NC_000962.3	2004	836658	0	A	T	0.486	-6.002981e+01	6.029286e+01	2.509283e+00	3.196664e-01
NC_000962.3	5862	836777	0	A	T	0.092	9.723226e+01	7.461429e+01	2.502823e+00	1.928285e-01
NC_000962.3	374	837033	0	A	T	0.495	-5.579181e+01	9.024248e+01	2.518105e+00	5.365552e-01
NC_000962.3	11015	837794	0	A	T	0.022	-2.072788e+01	1.008653e+02	2.513710e+00	8.372227e-01
NC_000962.3	44047	837863	0	A	T	0.022	-1.956879e+01	5.287852e+01	2.517040e+00	7.114078e-01
NC_000962.3	44836	838902	0	A	T	0.024	9.863027e+00	3.589667e+01	2.510593e+00	7.835559e-01
NC_000962.3	36891	838954	0	A	T	0.023	-2.458068e+01	4.618922e+01	2.514318e+00	5.947235e-01
NC_000962.3	37185	839046	0	A	T	0.043	3.355733e+00	3.496371e+01	2.525489e+00	9.235575e-01
NC_000962.3	19196	839194	0	A	T	0.322	-3.289977e+01	2.738995e+01	2.458275e+00	2.299715e-01
NC_000962.3	36897	839263	0	A	T	0.070	3.480451e+01	3.723650e+01	2.518093e+00	3.501739e-01
NC_000962.3	36898	839309	0	A	T	0.082	-7.291442e+01	2.657769e+01	2.327452e+00	6.188121e-03
NC_000962.3	36899	839334	0	A	T	0.385	-6.903597e+00	2.388912e+01	2.518709e+00	7.726525e-01
NC_000962.3	36901	839348	0	A	T	0.370	2.913727e+00	2.294862e+01	2.523845e+00	8.989916e-01
NC_000962.3	36904	839380	0	A	T	0.107	-5.688573e+01	2.429431e+01	2.324036e+00	1.939992e-02
NC_000962.3	36905	839407	0	A	T	0.155	-2.444613e+01	2.238983e+01	2.452933e+00	2.751651e-01
NC_000962.3	36906	839419	0	A	T	0.121	-3.435454e+01	2.435199e+01	2.456183e+00	1.586284e-01
NC_000962.3	36909	839446	0	A	T	0.167	-2.435242e+01	1.802289e+01	2.429444e+00	1.769376e-01
NC_000962.3	11061	839496	0	A	T	0.105	4.828121e+00	3.397983e+01	2.520744e+00	8.870391e-01
NC_000962.3	11063	839534	0	A	T	0.050	4.047086e+01	3.273714e+01	2.526952e+00	2.166596e-01
NC_000962.3	23433	839821	0	A	T	0.011	4.463780e+01	5.216117e+01	2.507771e+00	3.923310e-01
NC_000962.3	9630	839949	0	A	T	0.160	-1.261718e+01	3.055781e+01	2.493097e+00	6.797713e-01
NC_000962.3	69807	839986	0	A	T	0.012	5.880294e+01	5.539616e+01	2.492699e+00	2.887187e-01
NC_000962.3	36922	840061	0	A	T	0.026	-5.210232e+01	4.445993e+01	2.448089e+00	2.415176e-01
NC_000962.3	37677	840135	0	A	T	0.027	-3.178804e+01	3.433640e+01	2.489087e+00	3.547815e-01
NC_000962.3	22730	840241	0	A	T	0.176	1.323725e+01	2.111626e+01	2.532098e+00	5.308839e-01
NC_000962.3	43395	840272	0	A	T	0.020	-4.321162e+01	5.038613e+01	2.512145e+00	3.913128e-01
NC_000962.3	36928	840283	0	A	T	0.086	-9.359279e+00	2.578190e+01	2.526996e+00	7.166683e-01
NC_000962.3	36929	840285	0	A	T	0.055	4.929635e+00	3.166571e+01	2.519430e+00	8.763186e-01
NC_000962.3	45034	840329	0	A	T	0.010	4.041691e+01	5.210562e+01	2.493925e+00	4.381248e-01
NC_000962.3	55390	840430	0	A	T	0.011	1.684131e+01	5.164385e+01	2.512784e+00	7.444130e-01
NC_000962.3	376	840447	0	A	T	0.207	1.786238e+01	1.978280e+01	2.475442e+00	3.667824e-01
NC_000962.3	36934	840466	0	A	T	0.029	-1.399517e+01	3.973041e+01	2.512202e+00	7.247222e-01
NC_000962.3	36935	840474	0	A	T	0.024	-4.446193e+01	4.431713e+01	2.498506e+00	3.159736e-01
NC_000962.3	377	840496	0	A	T	0.251	5.148471e+01	1.957422e+01	2.317423e+00	8.663279e-03
NC_000962.3	36938	840515	0	A	T	0.072	-6.738609e+01	2.817278e+01	2.189876e+00	1.694517e-02
NC_000962.3	15814	840776	0	A	T	0.013	-1.322203e+02	2.599339e+02	2.547130e+00	6.110961e-01
NC_000962.3	378	840794	0	A	T	0.039	7.300004e+01	1.019816e+02	2.531523e+00	4.742716e-01
NC_000962.3	379	841764	0	A	T	0.475	2.057605e+01	1.443451e+02	2.530696e+00	8.866761e-01
NC_000962.3	4167	841924	0	A	T	0.015	-2.372510e+02	3.593129e+02	2.542418e+00	5.092186e-01
NC_000962.3	380	842030	0	A	T	0.043	1.174202e+02	3.390453e+02	2.541662e+00	7.291704e-01
NC_000962.3	6259	842111	0	A	T	0.052	-7.544402e-01	6.645572e+01	2.517667e+00	9.909444e-01
NC_000962.3	8186	842169	0	A	T	0.014	-5.447805e+00	2.235782e+02	2.536826e+00	9.805652e-01
NC_000962.3	5864	842364	0	A	T	0.084	-1.008098e+01	1.033720e+02	2.533455e+00	9.223318e-01
NC_000962.3	2008	846841	0	A	T	0.011	-2.765862e+02	2.093963e+02	2.510810e+00	1.868442e-01
NC_000962.3	2009	847613	0	A	T	0.013	-5.861710e+01	1.637764e+02	2.521597e+00	7.204864e-01
NC_000962.3	381	847995	0	A	T	0.043	1.006085e+02	2.588988e+02	2.539589e+00	6.976532e-01
NC_000962.3	7386	848814	0	A	T	0.015	6.693267e+00	2.416639e+02	2.548202e+00	9.779096e-01
NC_000962.3	4701	849730	0	A	T	0.014	-1.415506e+02	2.188203e+02	2.528879e+00	5.178572e-01
NC_000962.3	4168	850591	0	A	T	0.155	-6.654261e+01	1.192556e+02	2.515819e+00	5.769803e-01
NC_000962.3	2375	850932	0	A	T	0.018	-5.470022e+01	2.126227e+02	2.534304e+00	7.970275e-01
NC_000962.3	4169	851133	0	A	T	0.015	-2.372510e+02	3.593129e+02	2.542418e+00	5.092186e-01
NC_000962.3	9034	852346	0	A	T	0.022	1.807345e+02	2.090958e+02	2.515648e+00	3.875953e-01
NC_000962.3	4170	852575	0	A	T	0.013	2.690387e+02	3.611367e+02	2.518696e+00	4.564597e-01
NC_000962.3	384	852910	0	A	T	0.498	3.869455e+01	2.977081e+02	2.541150e+00	8.966124e-01
NC_000962.3	6260	853469	0	A	T	0.027	-5.860190e+01	2.411498e+02	2.544786e+00	8.080470e-01
NC_000962.3	2010	854253	0	A	T	0.478	-2.666527e+01	4.167275e+01	2.512223e+00	5.224011e-01
NC_000962.3	5454	854253	0	A	T	0.011	2.475878e+01	5.970508e+01	2.506771e+00	6.784614e-01
NC_000962.3	2011	854588	0	A	T	0.011	-7.426317e+01	3.243280e+02	2.542905e+00	8.189346e-01
NC_000962.3	385	857696	0	A	T	0.474	8.325438e+01	1.754123e+02	2.537379e+00	6.351603e-01
NC_000962.3	2376	859132	0	A	T	0.201	-7.789919e+01	1.288699e+02	2.521207e+00	5.456615e-01
NC_000962.3	386	861216	0	A	T	0.042	1.286771e+02	2.885460e+02	2.537017e+00	6.557296e-01
NC_000962.3	2377	862987	0	A	T	0.145	-5.796527e+01	1.193821e+02	2.528744e+00	6.273962e-01
NC_000962.3	4702	863794	0	A	T	0.010	-7.300245e+00	1.013073e+02	2.512271e+00	9.425682e-01
NC_000962.3	2378	863805	0	A	T	0.145	-2.388437e+01	1.240586e+02	2.532399e+00	8.473699e-01
NC_000962.3	15815	864376	0	A	T	0.013	-1.203805e+02	2.445758e+02	2.541077e+00	6.226848e-01
NC_000962.3	388	866051	0	A	T	0.043	1.174202e+02	3.390453e+02	2.541662e+00	7.291704e-01
NC_000962.3	5697	868160	0	A	T	0.040	1.896772e+02	1.528512e+02	2.475407e+00	2.149226e-01
NC_000962.3	4171	868488	0	A	T	0.015	-3.175711e+02	3.541069e+02	2.535388e+00	3.700285e-01
NC_000962.3	4172	869440	0	A	T	0.038	1.118446e+02	2.058974e+02	2.542223e+00	5.871089e-01
NC_000962.3	4173	872108	0	A	T	0.015	-2.372510e+02	3.593129e+02	2.542418e+00	5.092186e-01
NC_000962.3	390	876141	0	A	T	0.043	-2.207159e+02	3.431100e+02	2.530500e+00	5.201891e-01
NC_000962.3	4174	877224	0	A	T	0.039	1.247529e+02	2.151760e+02	2.536734e+00	5.621988e-01
NC_000962.3	15817	878079	0	A	T	0.013	2.577443e+01	1.706242e+02	2.531285e+00	8.799590e-01
NC_000962.3	391	880562	0	A	T	0.476	9.288766e+01	1.917553e+02	2.532105e+00	6.282026e-01
NC_000962.3	392	882257	0	A	T	0.478	-1.143053e+02	1.415348e+02	2.515088e+00	4.195051e-01
NC_000962.3	6577	882734	0	A	T	0.016	1.171827e+02	1.433948e+02	2.518286e+00	4.140061e-01
NC_000962.3	3274	885530	0	A	T	0.017	1.434324e+02	1.869806e+02	2.504656e+00	4.432038e-01
NC_000962.3	2379	885542	0	A	T	0.229	-5.787463e+01	1.426800e+02	2.529132e+00	6.851044e-01
NC_000962.3	4175	888752	0	A	T	0.042	2.486869e+01	2.952796e+01	2.496699e+00	3.998720e-01
NC_000962.3	3704	888774	0	A	T	0.162	5.066311e+00	2.610959e+01	2.509762e+00	8.461837e-01
NC_000962.3	396	890718	0	A	T	0.229	2.124916e+01	3.066904e+01	2.515832e+00	4.885615e-01
NC_000962.3	5698	891388	0	A	T	0.040	1.829147e+02	1.367783e+02	2.475150e+00	1.814250e-01
NC_000962.3	5866	891756	0	A	T	0.115	-4.322354e+01	1.369291e+02	2.530988e+00	7.523235e-01
NC_000962.3	397	892416	0	A	T	0.043	1.174202e+02	3.390453e+02	2.541662e+00	7.291704e-01
NC_000962.3	5272	893670	0	A	T	0.025	4.851215e+01	2.976390e+02	2.548626e+00	8.705592e-01
NC_000962.3	398	893733	0	A	T	0.499	2.651152e+01	2.142984e+02	2.522198e+00	9.015672e-01
NC_000962.3	4176	896356	0	A	T	0.015	-2.372510e+02	3.593129e+02	2.542418e+00	5.092186e-01
NC_000962.3	4177	897209	0	A	T	0.156	-3.110953e+01	1.547720e+02	2.538075e+00	8.407375e-01
NC_000962.3	15818	897436	0	A	T	0.013	-1.322203e+02	2.599339e+02	2.547130e+00	6.110961e-01
NC_000962.3	399	900221	0	A	T	0.474	7.071166e+01	1.283323e+02	2.517234e+00	5.817533e-01
NC_000962.3	4178	902413	0	A	T	0.156	-5.417790e+01	1.571799e+02	2.535234e+00	7.304018e-01
NC_000962.3	400	903537	0	A	T	0.043	-2.207159e+02	3.431100e+02	2.530500e+00	5.201891e-01
NC_000962.3	401	903550	0	A	T	0.474	1.326884e+02	1.710590e+02	2.529830e+00	4.381158e-01
NC_000962.3	5867	903633	0	A	T	0.111	2.543286e+00	1.602490e+02	2.540694e+00	9.873406e-01
NC_000962.3	402	903913	0	A	T	0.498	1.026818e+02	2.508725e+02	2.535846e+00	6.824076e-01
NC_000962.3	403	906857	0	A	T	0.499	-3.442716e+02	2.482054e+02	2.483544e+00	1.657364e-01
NC_000962.3	14017	907816	0	A	T	0.047	-6.206880e+01	1.397728e+02	2.527000e+00	6.570884e-01
NC_000962.3	404	908186	0	A	T	0.043	1.174202e+02	3.390453e+02	2.541662e+00	7.291704e-01
NC_000962.3	3276	909280	0	A	T	0.067	1.133646e+02	6.017256e+01	2.504637e+00	5.985487e-02
NC_000962.3	5868	909724	0	A	T	0.112	9.540560e+01	1.510472e+02	2.526398e+00	5.277740e-01
NC_000962.3	3277	916305	0	A	T	0.018	1.405921e+02	1.904193e+02	2.497869e+00	4.604870e-01
NC_000962.3	2381	917181	0	A	T	0.059	9.943353e+01	1.358977e+02	2.525083e+00	4.645350e-01
NC_000962.3	5869	917905	0	A	T	0.115	4.100530e+01	1.566330e+02	2.537678e+00	7.935353e-01
NC_000962.3	4179	918316	0	A	T	0.041	4.553393e+01	1.732272e+02	2.541802e+00	7.927149e-01
NC_000962.3	9036	918827	0	A	T	0.021	5.073568e+01	2.980918e+02	2.546803e+00	8.648859e-01
NC_000962.3	5699	919222	0	A	T	0.040	1.896772e+02	1.528512e+02	2.475407e+00	2.149226e-01
NC_000962.3	405	919351	0	A	T	0.043	1.174202e+02	3.390453e+02	2.541662e+00	7.291704e-01
NC_000962.3	2382	919393	0	A	T	0.146	-1.128073e+02	1.450476e+02	2.523117e+00	4.369138e-01
NC_000962.3	3278	919421	0	A	T	0.024	-2.682001e+02	2.189014e+02	2.513056e+00	2.207836e-01
NC_000962.3	4180	919574	0	A	T	0.155	-1.173728e+02	1.225195e+02	2.511893e+00	3.382969e-01
NC_000962.3	9037	920840	0	A	T	0.021	-2.793076e-01	3.220355e+02	2.547375e+00	9.993082e-01
NC_000962.3	406	921813	0	A	T	0.494	1.279461e+02	9.972154e+01	2.561983e+00	1.997764e-01
NC_000962.3	4181	923065	0	A	T	0.157	-5.898188e+01	1.615508e+02	2.537698e+00	7.151151e-01
NC_000962.3	407	925453	0	A	T	0.034	-2.040084e+01	6.973074e+01	2.501799e+00	7.699144e-01
NC_000962.3	44067	925864	0	A	T	0.017	8.968626e+01	5.594213e+01	2.493857e+00	1.092056e-01
NC_000962.3	9681	927110	0	A	T	0.411	-1.210170e+01	2.700722e+01	2.506888e+00	6.541840e-01
NC_000962.3	23517	927385	0	A	T	0.426	-1.993666e+01	2.699212e+01	2.483410e+00	4.603162e-01
NC_000962.3	4182	928075	0	A	T	0.012	8.927554e+01	1.121921e+02	2.530114e+00	4.263724e-01
NC_000962.3	6264	928525	0	A	T	0.026	5.452119e+01	1.066311e+02	2.536879e+00	6.092489e-01
NC_000962.3	408	931123	0	A	T	0.044	8.711143e+01	2.984822e+02	2.543482e+00	7.704631e-01
NC_000962.3	10465	931150	0	A	T	0.012	2.823569e+01	6.658814e+01	2.522902e+00	6.716313e-01
NC_000962.3	2013	932074	0	A	T	0.011	-7.426317e+01	3.243280e+02	2.542905e+00	8.189346e-01
NC_000962.3	409	932280	0	A	T	0.044	-1.487760e+01	1.843162e+02	2.517003e+00	9.356824e-01
NC_000962.3	9039	933651	0	A	T	0.022	6.466689e+00	3.590345e+02	2.548012e+00	9.856334e-01
NC_000962.3	410	934230	0	A	T	0.044	-1.244891e+02	1.937258e+02	2.492694e+00	5.206274e-01
NC_000962.3	411	934611	0	A	T	0.044	-1.487760e+01	1.843162e+02	2.517003e+00	9.356824e-01
NC_000962.3	412	940602	0	A	T	0.043	-2.207159e+02	3.431100e+02	2.530500e+00	5.201891e-01
NC_000962.3	414	941845	0	A	T	0.044	8.711143e+01	2.984822e+02	2.543482e+00	7.704631e-01
NC_000962.3	2387	942479	0	A	T	0.230	-1.735490e+01	1.275813e+02	2.533111e+00	8.918247e-01
NC_000962.3	415	945214	0	A	T	0.476	5.392262e+01	1.798284e+02	2.539411e+00	7.643491e-01
NC_000962.3	4706	946642	0	A	T	0.045	1.217008e+02	1.956448e+02	2.553194e+00	5.340504e-01
NC_000962.3	2388	947429	0	A	T	0.229	1.582947e+00	1.365893e+02	2.537730e+00	9.907557e-01
NC_000962.3	2014	947499	0	A	T	0.011	-7.426317e+01	3.243280e+02	2.542905e+00	8.189346e-01
NC_000962.3	9041	949523	0	A	T	0.021	-6.129615e+01	1.900226e+02	2.524774e+00	7.470859e-01
NC_000962.3	416	949535	0	A	T	0.474	1.162726e+02	1.340368e+02	2.515261e+00	3.858932e-01
NC_000962.3	4707	949639	0	A	T	0.044	3.513878e+01	2.469762e+02	2.539766e+00	8.868906e-01
NC_000962.3	4183	950230	0	A	T	0.038	8.848350e+01	2.102277e+02	2.538646e+00	6.739228e-01
NC_000962.3	10467	950380	0	A	T	0.023	3.490648e+02	2.440601e+02	2.493207e+00	1.529589e-01
NC_000962.3	8193	951331	0	A	T	0.016	5.150181e+01	3.673437e+02	2.539415e+00	8.885296e-01
NC_000962.3	417	951702	0	A	T	0.040	2.337549e+02	2.091228e+02	2.516330e+00	2.639251e-01
NC_000962.3	5872	953233	0	A	T	0.115	7.827412e+01	1.580372e+02	2.531339e+00	6.205043e-01
NC_000962.3	418	954101	0	A	T	0.040	2.337549e+02	2.091228e+02	2.516330e+00	2.639251e-01
NC_000962.3	419	954468	0	A	T	0.041	1.018591e+02	2.079224e+02	2.524853e+00	6.243188e-01
NC_000962.3	2389	955011	0	A	T	0.109	-1.735504e+02	1.254965e+02	2.520126e+00	1.670000e-01
NC_000962.3	420	955524	0	A	T	0.500	-1.178938e+02	6.782577e+02	2.545176e+00	8.620431e-01
NC_000962.3	5701	955835	0	A	T	0.040	1.896772e+02	1.528512e+02	2.475407e+00	2.149226e-01
NC_000962.3	421	957117	0	A	T	0.200	-3.300860e+01	1.328001e+02	2.533451e+00	8.037532e-01
NC_000962.3	9042	960308	0	A	T	0.022	6.466689e+00	3.590345e+02	2.548012e+00	9.856334e-01
NC_000962.3	422	960367	0	A	T	0.044	8.711143e+01	2.984822e+02	2.543482e+00	7.704631e-01
NC_000962.3	4185	967192	0	A	T	0.013	2.690387e+02	3.611367e+02	2.518696e+00	4.564597e-01
NC_000962.3	3280	967458	0	A	T	0.018	1.405921e+02	1.904193e+02	2.497869e+00	4.604870e-01
NC_000962.3	424	969762	0	A	T	0.041	2.025069e+02	1.345101e+02	2.501884e+00	1.325064e-01
NC_000962.3	9044	971488	0	A	T	0.021	6.723310e+01	3.281624e+02	2.545315e+00	8.377094e-01
NC_000962.3	425	972980	0	A	T	0.043	-2.207159e+02	3.431100e+02	2.530500e+00	5.201891e-01
NC_000962.3	3281	976890	0	A	T	0.032	3.402184e+01	4.278312e+01	2.525206e+00	4.266756e-01
NC_000962.3	6985	976897	0	A	T	0.033	-1.238017e+02	4.797578e+01	2.521378e+00	1.000662e-02
NC_000962.3	2855	976898	0	A	T	0.023	2.580907e+01	4.048652e+01	2.532034e+00	5.239620e-01
NC_000962.3	3715	976898	0	A	T	0.080	9.242198e+00	2.161026e+01	2.504391e+00	6.689785e-01
NC_000962.3	17440	976898	0	A	T	0.014	1.456666e+01	4.533120e+01	2.512032e+00	7.480207e-01
NC_000962.3	9047	977795	0	A	T	0.022	6.466689e+00	3.590345e+02	2.548012e+00	9.856334e-01
NC_000962.3	4186	978373	0	A	T	0.015	-3.175711e+02	3.541069e+02	2.535388e+00	3.700285e-01
NC_000962.3	4708	978625	0	A	T	0.045	-1.964638e+02	2.772533e+02	2.529477e+00	4.787325e-01
NC_000962.3	428	979704	0	A	T	0.497	-5.497554e+01	2.368707e+02	2.539328e+00	8.165147e-01
NC_000962.3	4187	979859	0	A	T	0.015	-2.372510e+02	3.593129e+02	2.542418e+00	5.092186e-01
NC_000962.3	6268	980100	0	A	T	0.019	-1.666723e+02	8.609119e+01	2.425166e+00	5.314844e-02
NC_000962.3	6269	980360	0	A	T	0.028	-1.292439e+02	2.552337e+02	2.540320e+00	6.127049e-01
NC_000962.3	5874	981670	0	A	T	0.112	5.769953e+00	1.377808e+02	2.531960e+00	9.666045e-01
NC_000962.3	4188	983485	0	A	T	0.157	-3.788710e+01	1.589315e+02	2.537727e+00	8.116300e-01
NC_000962.3	5875	985621	0	A	T	0.116	1.218633e+01	1.378445e+02	2.531844e+00	9.295713e-01
NC_000962.3	430	986463	0	A	T	0.495	2.226780e+02	1.196146e+02	2.560888e+00	6.294755e-02
NC_000962.3	6270	986563	0	A	T	0.028	-5.260555e+01	2.150914e+02	2.528866e+00	8.068370e-01
NC_000962.3	431	987586	0	A	T	0.041	3.367815e+01	1.384908e+02	2.508646e+00	8.079159e-01
NC_000962.3	14018	989719	0	A	T	0.047	-4.251488e+01	1.299471e+02	2.524298e+00	7.436069e-01
NC_000962.3	432	990001	0	A	T	0.499	-9.077722e+01	2.766932e+02	2.535386e+00	7.429204e-01
NC_000962.3	3282	990533	0	A	T	0.035	1.865807e+02	1.782446e+02	2.538283e+00	2.954586e-01
NC_000962.3	2390	991515	0	A	T	0.145	-5.796527e+01	1.193821e+02	2.528744e+00	6.273962e-01
NC_000962.3	433	991896	0	A	T	0.040	2.337549e+02	2.091228e+02	2.516330e+00	2.639251e-01
NC_000962.3	434	993346	0	A	T	0.495	5.246660e+00	1.396280e+02	2.525703e+00	9.700332e-01
NC_000962.3	5273	993522	0	A	T	0.025	-2.006326e+02	1.696160e+02	2.546581e+00	2.371432e-01
NC_000962.3	3283	995114	0	A	T	0.023	-2.432997e+02	1.911160e+02	2.516649e+00	2.032960e-01
NC_000962.3	23921	996197	0	A	T	0.017	-7.372575e+01	8.618840e+01	2.464677e+00	3.925326e-01
NC_000962.3	435	996205	0	A	T	0.043	1.174202e+02	3.390453e+02	2.541662e+00	7.291704e-01
NC_000962.3	2391	996293	0	A	T	0.017	-2.542013e+01	2.014318e+02	2.537718e+00	8.996011e-01
NC_000962.3	436	996346	0	A	T	0.040	2.452603e+02	1.663528e+02	2.473198e+00	1.407039e-01
NC_000962.3	10468	997670	0	A	T	0.022	2.599059e+02	1.924016e+02	2.511575e+00	1.770475e-01
NC_000962.3	14019	997899	0	A	T	0.042	7.043775e+01	1.332600e+02	2.530271e+00	5.972179e-01
NC_000962.3	3284	999365	0	A	T	0.024	-2.682001e+02	2.189014e+02	2.513056e+00	2.207836e-01
NC_000962.3	8194	1002044	0	A	T	0.021	-1.445987e+02	2.018577e+02	2.526256e+00	4.739482e-01
NC_000962.3	439	1011511	0	A	T	0.043	1.174202e+02	3.390453e+02	2.541662e+00	7.291704e-01
NC_000962.3	5876	1014446	0	A	T	0.086	-2.252208e+01	1.078094e+02	2.530854e+00	8.345636e-01
NC_000962.3	5877	1019632	0	A	T	0.111	2.543286e+00	1.602490e+02	2.540694e+00	9.873406e-01
NC_000962.3	15820	1020393	0	A	T	0.012	7.148804e+01	1.819816e+02	2.533050e+00	6.945276e-01
NC_000962.3	2392	1020579	0	A	T	0.017	-2.542013e+01	2.014318e+02	2.537718e+00	8.996011e-01
NC_000962.3	441	1022003	0	A	T	0.043	-2.207159e+02	3.431100e+02	2.530500e+00	5.201891e-01
NC_000962.3	442	1024346	0	A	T	0.044	8.711143e+01	2.984822e+02	2.543482e+00	7.704631e-01
NC_000962.3	9049	1024388	0	A	T	0.021	6.723310e+01	3.281624e+02	2.545315e+00	8.377094e-01
NC_000962.3	443	1025106	0	A	T	0.498	4.512398e+01	2.423202e+02	2.539493e+00	8.523127e-01
NC_000962.3	5275	1027518	0	A	T	0.025	4.851215e+01	2.976390e+02	2.548626e+00	8.705592e-01
NC_000962.3	444	1028217	0	A	T	0.043	1.174202e+02	3.390453e+02	2.541662e+00	7.291704e-01
NC_000962.3	4189	1028944	0	A	T	0.015	-2.372510e+02	3.593129e+02	2.542418e+00	5.092186e-01
NC_000962.3	62866	1029002	0	A	T	0.012	1.489472e+02	5.808804e+01	2.553656e+00	1.048705e-02
NC_000962.3	14020	1029249	0	A	T	0.045	4.271634e+00	1.495039e+02	2.532690e+00	9.772116e-01
NC_000962.3	4190	1029553	0	A	T	0.013	2.690387e+02	3.611367e+02	2.518696e+00	4.564597e-01
NC_000962.3	445	1034209	0	A	T	0.043	-1.040954e+02	2.131934e+02	2.532615e+00	6.254669e-01
NC_000962.3	446	1034758	0	A	T	0.043	1.174202e+02	3.390453e+02	2.541662e+00	7.291704e-01
NC_000962.3	7391	1036583	0	A	T	0.015	6.693267e+00	2.416639e+02	2.548202e+00	9.779096e-01
NC_000962.3	447	1037012	0	A	T	0.472	7.296311e+01	1.088387e+02	2.541282e+00	5.027708e-01
NC_000962.3	3285	1037355	0	A	T	0.056	-7.829838e+01	1.867247e+02	2.549089e+00	6.750681e-01
NC_000962.3	448	1037911	0	A	T	0.495	2.214759e+00	1.392010e+02	2.529586e+00	9.873089e-01
NC_000962.3	9050	1038718	0	A	T	0.021	6.723310e+01	3.281624e+02	2.545315e+00	8.377094e-01
NC_000962.3	2393	1040050	0	A	T	0.144	-9.527990e+00	1.209399e+02	2.533833e+00	9.372210e-01
NC_000962.3	449	1040251	0	A	T	0.037	-6.758102e+01	1.046700e+02	2.519269e+00	5.186483e-01
NC_000962.3	9051	1041141	0	A	T	0.022	6.466689e+00	3.590345e+02	2.548012e+00	9.856334e-01
NC_000962.3	3286	1041445	0	A	T	0.056	1.032820e+02	1.476155e+02	2.544525e+00	4.842960e-01
NC_000962.3	14021	1042225	0	A	T	0.045	-4.129308e+01	1.413572e+02	2.528593e+00	7.702562e-01
NC_000962.3	3287	1043055	0	A	T	0.024	-2.682001e+02	2.189014e+02	2.513056e+00	2.207836e-01
NC_000962.3	5879	1046757	0	A	T	0.086	-9.315694e+01	1.105983e+02	2.524659e+00	3.998207e-01
NC_000962.3	452	1047165	0	A	T	0.464	-3.946294e+01	7.211937e+01	2.507358e+00	5.843703e-01
NC_000962.3	4191	1047327	0	A	T	0.013	2.690387e+02	3.611367e+02	2.518696e+00	4.564597e-01
NC_000962.3	6272	1047683	0	A	T	0.028	-1.292439e+02	2.552337e+02	2.540320e+00	6.127049e-01
NC_000962.3	4192	1049748	0	A	T	0.013	2.690387e+02	3.611367e+02	2.518696e+00	4.564597e-01
NC_000962.3	4709	1050816	0	A	T	0.044	-9.428197e+01	2.485365e+02	2.535273e+00	7.045093e-01
NC_000962.3	10469	1052987	0	A	T	0.023	3.490648e+02	2.440601e+02	2.493207e+00	1.529589e-01
NC_000962.3	2394	1054362	0	A	T	0.110	-1.449534e+02	1.192718e+02	2.527184e+00	2.245297e-01
NC_000962.3	453	1054784	0	A	T	0.043	1.006085e+02	2.588988e+02	2.539589e+00	6.976532e-01
NC_000962.3	3288	1055049	0	A	T	0.035	1.865807e+02	1.782446e+02	2.538283e+00	2.954586e-01
NC_000962.3	2395	1057788	0	A	T	0.200	-7.728902e+01	1.183084e+02	2.536404e+00	5.137225e-01
NC_000962.3	7392	1059643	0	A	T	0.014	-1.023648e+02	1.941817e+02	2.540193e+00	5.981989e-01
NC_000962.3	10470	1059765	0	A	T	0.023	3.490648e+02	2.440601e+02	2.493207e+00	1.529589e-01
NC_000962.3	2396	1061677	0	A	T	0.230	-1.434848e+02	1.448982e+02	2.508937e+00	3.222930e-01
NC_000962.3	14022	1064516	0	A	T	0.045	-4.129308e+01	1.413572e+02	2.528593e+00	7.702562e-01
NC_000962.3	454	1068151	0	A	T	0.490	-5.506613e+01	8.004278e+01	2.516278e+00	4.916377e-01
NC_000962.3	455	1068432	0	A	T	0.476	1.097372e+02	1.985587e+02	2.531190e+00	5.806133e-01
NC_000962.3	2397	1068621	0	A	T	0.017	2.981071e+01	1.813606e+02	2.540400e+00	8.694710e-01
NC_000962.3	8196	1068771	0	A	T	0.014	-5.447805e+00	2.235782e+02	2.536826e+00	9.805652e-01
NC_000962.3	5277	1069284	0	A	T	0.025	4.851215e+01	2.976390e+02	2.548626e+00	8.705592e-01
NC_000962.3	14023	1069450	0	A	T	0.039	1.014940e+02	8.963603e+01	2.521031e+00	2.577829e-01
NC_000962.3	9052	1070401	0	A	T	0.022	6.466689e+00	3.590345e+02	2.548012e+00	9.856334e-01
NC_000962.3	456	1070702	0	A	T	0.473	-4.349642e+01	1.095342e+02	2.521954e+00	6.913756e-01
NC_000962.3	3289	1071797	0	A	T	0.057	9.948827e+00	1.804374e+02	2.542311e+00	9.560401e-01
NC_000962.3	457	1071966	0	A	T	0.043	1.174202e+02	3.390453e+02	2.541662e+00	7.291704e-01
NC_000962.3	2015	1072850	0	A	T	0.011	-7.426317e+01	3.243280e+02	2.542905e+00	8.189346e-01
NC_000962.3	2398	1073033	0	A	T	0.146	-1.391634e+02	1.236177e+02	2.511258e+00	2.605379e-01
NC_000962.3	4710	1074276	0	A	T	0.045	8.433070e+01	2.100467e+02	2.541192e+00	6.881481e-01
NC_000962.3	458	1074558	0	A	T	0.498	-2.434101e+02	1.721731e+02	2.509355e+00	1.577446e-01
NC_000962.3	461	1075279	0	A	T	0.470	-5.122481e+01	8.420712e+01	2.515379e+00	5.431134e-01
NC_000962.3	462	1076309	0	A	T	0.492	-2.468991e+01	9.852609e+01	2.518352e+00	8.021803e-01
NC_000962.3	463	1076689	0	A	T	0.043	1.174202e+02	3.390453e+02	2.541662e+00	7.291704e-01
NC_000962.3	464	1076880	0	A	T	0.043	1.174202e+02	3.390453e+02	2.541662e+00	7.291704e-01
NC_000962.3	465	1077312	0	A	T	0.497	-2.748368e+02	1.657056e+02	2.511239e+00	9.751187e-02
NC_000962.3	466	1079927	0	A	T	0.497	5.331945e+01	1.263893e+02	2.521262e+00	6.732126e-01
NC_000962.3	467	1080192	0	A	T	0.044	-9.540405e+01	2.021531e+02	2.532468e+00	6.370725e-01
NC_000962.3	5885	1080528	0	A	T	0.111	3.237960e+01	1.557836e+02	2.533828e+00	8.353883e-01
NC_000962.3	468	1081681	0	A	T	0.499	-3.378743e+02	2.630307e+02	2.482430e+00	1.992482e-01
NC_000962.3	2865	1082445	0	A	T	0.022	-2.327249e+01	1.513264e+02	2.534662e+00	8.778063e-01
NC_000962.3	4711	1083654	0	A	T	0.044	3.513878e+01	2.469762e+02	2.539766e+00	8.868906e-01
NC_000962.3	2016	1085028	0	A	T	0.011	-7.426317e+01	3.243280e+02	2.542905e+00	8.189346e-01
NC_000962.3	469	1087193	0	A	T	0.475	-6.274334e+01	1.604285e+02	2.539674e+00	6.958074e-01
NC_000962.3	2399	1087279	0	A	T	0.144	-5.976674e+01	1.199659e+02	2.515011e+00	6.184539e-01
NC_000962.3	5278	1088245	0	A	T	0.025	4.851215e+01	2.976390e+02	2.548626e+00	8.705592e-01
NC_000962.3	6274	1090172	0	A	T	0.027	-5.860190e+01	2.411498e+02	2.544786e+00	8.080470e-01
NC_000962.3	470	1090189	0	A	T	0.044	8.711143e+01	2.984822e+02	2.543482e+00	7.704631e-01
NC_000962.3	4193	1090292	0	A	T	0.015	-3.175711e+02	3.541069e+02	2.535388e+00	3.700285e-01
NC_000962.3	5886	1091253	0	A	T	0.105	-7.235560e+00	5.996158e+01	2.509624e+00	9.039766e-01
NC_000962.3	15652	1091811	0	A	T	0.021	-1.418230e+02	8.001612e+01	2.397991e+00	7.662627e-02
NC_000962.3	4194	1092341	0	A	T	0.157	-4.221014e+01	1.640734e+02	2.539480e+00	7.970279e-01
NC_000962.3	2400	1093322	0	A	T	0.230	-1.312904e+02	1.389889e+02	2.506751e+00	3.450848e-01
NC_000962.3	471	1093406	0	A	T	0.494	-6.431585e+01	1.217815e+02	2.525028e+00	5.975292e-01
NC_000962.3	2401	1093907	0	A	T	0.155	2.198655e+01	2.263864e+01	2.503883e+00	3.316845e-01
NC_000962.3	2402	1093928	0	A	T	0.383	-2.810315e+01	2.468783e+01	2.481535e+00	2.552501e-01
NC_000962.3	4715	1093970	0	A	T	0.128	2.396589e+01	2.209177e+01	2.544515e+00	2.782559e-01
NC_000962.3	37694	1094003	0	A	T	0.032	-5.063060e+01	3.541211e+01	2.434962e+00	1.530987e-01
NC_000962.3	6700	1094472	0	A	T	0.012	-7.379349e+01	6.782590e+01	2.505634e+00	2.768634e-01
NC_000962.3	7144	1095364	0	A	T	0.014	9.685985e+01	6.530653e+01	2.526622e+00	1.383465e-01
NC_000962.3	13338	1095644	0	A	T	0.036	2.868381e+01	7.869761e+01	2.530187e+00	7.155754e-01
NC_000962.3	22984	1095661	0	A	T	0.022	-5.670208e+01	7.597835e+01	2.502348e+00	4.556654e-01
NC_000962.3	37208	1095687	0	A	T	0.025	3.734791e+01	9.767093e+01	2.512908e+00	7.022567e-01
NC_000962.3	38429	1096002	0	A	T	0.035	1.735998e+01	4.046429e+01	2.514923e+00	6.680008e-01
NC_000962.3	6581	1096023	0	A	T	0.013	2.586601e+01	5.811110e+01	2.515669e+00	6.563340e-01
NC_000962.3	7813	1096157	0	A	T	0.097	-1.265261e+01	3.227339e+01	2.507826e+00	6.951085e-01
NC_000962.3	2867	1096205	0	A	T	0.195	-6.263550e+00	2.400228e+01	2.509070e+00	7.941796e-01
NC_000962.3	4716	1096299	0	A	T	0.080	2.316148e+01	3.144687e+01	2.515817e+00	4.615819e-01
NC_000962.3	6801	1096323	0	A	T	0.046	3.350663e+01	4.067668e+01	2.503007e+00	4.102882e-01
NC_000962.3	6992	1096398	0	A	T	0.095	-3.133493e+01	2.741151e+01	2.472616e+00	2.532569e-01
NC_000962.3	2404	1096470	0	A	T	0.025	-2.502221e+01	4.460330e+01	2.500705e+00	5.749264e-01
NC_000962.3	473	1096508	0	A	T	0.207	5.280080e+01	2.839401e+01	2.509145e+00	6.323798e-02
NC_000962.3	4195	1096567	0	A	T	0.222	-1.700311e+01	3.767799e+01	2.513785e+00	6.518892e-01
NC_000962.3	474	1096633	0	A	T	0.446	-4.409092e+01	5.001882e+01	2.538152e+00	3.782654e-01
NC_000962.3	475	1097220	0	A	T	0.043	-2.207159e+02	3.431100e+02	2.530500e+00	5.201891e-01
NC_000962.3	476	1097442	0	A	T	0.043	1.174202e+02	3.390453e+02	2.541662e+00	7.291704e-01
NC_000962.3	477	1098523	0	A	T	0.044	8.711143e+01	2.984822e+02	2.543482e+00	7.704631e-01
NC_000962.3	3290	1098999	0	A	T	0.024	-2.682001e+02	2.189014e+02	2.513056e+00	2.207836e-01
NC_000962.3	478	1099058	0	A	T	0.043	-2.207159e+02	3.431100e+02	2.530500e+00	5.201891e-01
NC_000962.3	479	1100234	0	A	T	0.498	2.447725e+02	2.614696e+02	2.522429e+00	3.494256e-01
NC_000962.3	6278	1101833	0	A	T	0.028	-1.292439e+02	2.552337e+02	2.540320e+00	6.127049e-01
NC_000962.3	6279	1101898	0	A	T	0.022	9.416152e+01	1.336766e+02	2.504320e+00	4.813485e-01
NC_000962.3	10055	1101923	0	A	T	0.012	-8.509485e+01	3.126208e+02	2.543228e+00	7.855255e-01
NC_000962.3	480	1102117	0	A	T	0.043	-7.031742e+01	1.995250e+02	2.534413e+00	7.245943e-01
NC_000962.3	481	1102468	0	A	T	0.043	-1.167019e+02	2.942402e+02	2.537838e+00	6.917311e-01
NC_000962.3	482	1102646	0	A	T	0.043	1.174202e+02	3.390453e+02	2.541662e+00	7.291704e-01
NC_000962.3	4196	1102788	0	A	T	0.015	-2.372510e+02	3.593129e+02	2.542418e+00	5.092186e-01
NC_000962.3	4717	1102901	0	A	T	0.044	-1.498223e+02	2.026217e+02	2.505753e+00	4.598256e-01
NC_000962.3	2405	1103249	0	A	T	0.230	-5.754852e+01	1.248337e+02	2.514344e+00	6.448973e-01
NC_000962.3	483	1103656	0	A	T	0.041	1.018591e+02	2.079224e+02	2.524853e+00	6.243188e-01
NC_000962.3	484	1104690	0	A	T	0.044	8.711143e+01	2.984822e+02	2.543482e+00	7.704631e-01
NC_000962.3	6583	1104931	0	A	T	0.016	1.171827e+02	1.433948e+02	2.518286e+00	4.140061e-01
NC_000962.3	485	1105686	0	A	T	0.040	2.337549e+02	2.091228e+02	2.516330e+00	2.639251e-01
NC_000962.3	486	1106422	0	A	T	0.473	-5.063837e+01	1.152968e+02	2.545259e+00	6.606110e-01
NC_000962.3	8197	1106649	0	A	T	0.021	-1.445987e+02	2.018577e+02	2.526256e+00	4.739482e-01
NC_000962.3	4197	1106877	0	A	T	0.015	-2.372510e+02	3.593129e+02	2.542418e+00	5.092186e-01
NC_000962.3	2406	1107434	0	A	T	0.230	-5.017182e+01	1.361839e+02	2.531033e+00	7.126436e-01
NC_000962.3	2407	1107917	0	A	T	0.229	-1.450352e+02	1.430312e+02	2.509828e+00	3.108218e-01
NC_000962.3	487	1107940	0	A	T	0.043	1.006085e+02	2.588988e+02	2.539589e+00	6.976532e-01
NC_000962.3	488	1108521	0	A	T	0.040	2.337549e+02	2.091228e+02	2.516330e+00	2.639251e-01
NC_000962.3	4718	1108606	0	A	T	0.011	-1.817205e+01	1.019497e+02	2.509094e+00	8.585663e-01
NC_000962.3	489	1109975	0	A	T	0.498	-1.377252e+01	2.628257e+02	2.537715e+00	9.582190e-01
NC_000962.3	2018	1111553	0	A	T	0.011	-7.426317e+01	3.243280e+02	2.542905e+00	8.189346e-01
NC_000962.3	490	1111678	0	A	T	0.040	2.337549e+02	2.091228e+02	2.516330e+00	2.639251e-01
NC_000962.3	5887	1111826	0	A	T	0.115	4.100530e+01	1.566330e+02	2.537678e+00	7.935353e-01
NC_000962.3	5888	1111925	0	A	T	0.115	7.827412e+01	1.580372e+02	2.531339e+00	6.205043e-01
NC_000962.3	62867	1114345	0	A	T	0.012	1.489472e+02	5.808804e+01	2.553656e+00	1.048705e-02
NC_000962.3	10471	1114466	0	A	T	0.023	7.109176e+01	2.619618e+02	2.528605e+00	7.861529e-01
NC_000962.3	4719	1116007	0	A	T	0.043	-4.404805e+00	2.004951e+02	2.535996e+00	9.824765e-01
NC_000962.3	15824	1119939	0	A	T	0.013	-1.322203e+02	2.599339e+02	2.547130e+00	6.110961e-01
NC_000962.3	491	1126889	0	A	T	0.496	-4.747625e+01	1.432393e+02	2.520716e+00	7.403760e-01
NC_000962.3	492	1127493	0	A	T	0.043	1.174202e+02	3.390453e+02	2.541662e+00	7.291704e-01
NC_000962.3	493	1127648	0	A	T	0.498	2.144332e+02	2.869328e+02	2.533447e+00	4.550399e-01
NC_000962.3	9061	1128145	0	A	T	0.022	6.466689e+00	3.590345e+02	2.548012e+00	9.856334e-01
NC_000962.3	2870	1130526	0	A	T	0.022	-1.764003e+01	1.484903e+02	2.537402e+00	9.054609e-01
NC_000962.3	3291	1132368	0	A	T	0.035	8.746464e+01	1.451505e+02	2.515534e+00	5.469249e-01
NC_000962.3	2408	1133379	0	A	T	0.062	1.060313e+01	1.119886e+02	2.531805e+00	9.245875e-01
NC_000962.3	4199	1133752	0	A	T	0.013	2.690387e+02	3.611367e+02	2.518696e+00	4.564597e-01
NC_000962.3	5889	1135251	0	A	T	0.116	1.141657e+01	1.607399e+02	2.539644e+00	9.433919e-01
NC_000962.3	9062	1137732	0	A	T	0.022	6.466689e+00	3.590345e+02	2.548012e+00	9.856334e-01
NC_000962.3	4200	1140653	0	A	T	0.013	2.690387e+02	3.611367e+02	2.518696e+00	4.564597e-01
NC_000962.3	2020	1141362	0	A	T	0.011	-7.426317e+01	3.243280e+02	2.542905e+00	8.189346e-01
NC_000962.3	2409	1141442	0	A	T	0.017	-2.542013e+01	2.014318e+02	2.537718e+00	8.996011e-01
NC_000962.3	2410	1142266	0	A	T	0.229	6.696745e+01	1.238635e+02	2.558364e+00	5.888652e-01
NC_000962.3	495	1144585	0	A	T	0.044	8.711143e+01	2.984822e+02	2.543482e+00	7.704631e-01
NC_000962.3	2411	1144664	0	A	T	0.146	-9.710108e+01	9.510347e+01	2.510879e+00	3.074982e-01
NC_000962.3	496	1145848	0	A	T	0.043	-1.040954e+02	2.131934e+02	2.532615e+00	6.254669e-01
NC_000962.3	5280	1146605	0	A	T	0.025	4.656559e+01	2.684925e+02	2.545923e+00	8.623457e-01
NC_000962.3	4201	1147252	0	A	T	0.013	2.690387e+02	3.611367e+02	2.518696e+00	4.564597e-01
NC_000962.3	4202	1148255	0	A	T	0.157	-4.698281e+01	1.583619e+02	2.537033e+00	7.667722e-01
NC_000962.3	497	1148259	0	A	T	0.043	-8.244790e+01	2.108482e+02	2.528491e+00	6.958583e-01
NC_000962.3	10472	1148603	0	A	T	0.023	3.490648e+02	2.440601e+02	2.493207e+00	1.529589e-01
NC_000962.3	498	1148930	0	A	T	0.040	2.337549e+02	2.091228e+02	2.516330e+00	2.639251e-01
NC_000962.3	499	1149551	0	A	T	0.475	1.247392e+02	1.722391e+02	2.528722e+00	4.690986e-01
NC_000962.3	8198	1150143	0	A	T	0.021	9.726141e+01	1.679536e+02	2.561367e+00	5.626536e-01
NC_000962.3	500	1150585	0	A	T	0.479	1.439040e+02	1.236471e+02	2.510091e+00	2.447701e-01
NC_000962.3	501	1151054	0	A	T	0.043	-2.207159e+02	3.431100e+02	2.530500e+00	5.201891e-01
NC_000962.3	5890	1153676	0	A	T	0.116	1.141657e+01	1.607399e+02	2.539644e+00	9.433919e-01
NC_000962.3	2021	1154646	0	A	T	0.014	-1.105690e+02	1.417718e+02	2.518826e+00	4.356285e-01
NC_000962.3	3293	1154881	0	A	T	0.024	-1.288430e+02	2.065207e+02	2.523589e+00	5.328518e-01
NC_000962.3	3294	1157549	0	A	T	0.024	-2.682001e+02	2.189014e+02	2.513056e+00	2.207836e-01
NC_000962.3	10473	1159162	0	A	T	0.027	-4.262902e+01	1.574182e+02	2.536193e+00	7.865997e-01
NC_000962.3	4204	1160660	0	A	T	0.021	-5.209007e+01	7.288091e+01	2.516097e+00	4.749430e-01
NC_000962.3	4722	1161327	0	A	T	0.045	-1.964638e+02	2.772533e+02	2.529477e+00	4.787325e-01
NC_000962.3	2414	1162274	0	A	T	0.143	7.512949e+01	1.060543e+02	2.561128e+00	4.788579e-01
NC_000962.3	503	1163134	0	A	T	0.497	2.421697e+02	2.340118e+02	2.515307e+00	3.009829e-01
NC_000962.3	15826	1163528	0	A	T	0.013	-1.322203e+02	2.599339e+02	2.547130e+00	6.110961e-01
NC_000962.3	9065	1164081	0	A	T	0.022	6.466689e+00	3.590345e+02	2.548012e+00	9.856334e-01
NC_000962.3	504	1164336	0	A	T	0.198	2.332096e+01	1.382984e+02	2.539324e+00	8.661234e-01
NC_000962.3	4205	1164361	0	A	T	0.041	4.553393e+01	1.732272e+02	2.541802e+00	7.927149e-01
NC_000962.3	2415	1164571	0	A	T	0.191	8.195591e+01	3.623462e+01	2.493105e+00	2.392218e-02
NC_000962.3	10475	1165432	0	A	T	0.018	2.829926e+01	9.652837e+01	2.500084e+00	7.694525e-01
NC_000962.3	505	1165522	0	A	T	0.498	-8.724581e+01	1.216660e+02	2.550711e+00	4.734838e-01
NC_000962.3	2416	1167647	0	A	T	0.109	-8.998474e+01	1.212771e+02	2.516710e+00	4.582751e-01
NC_000962.3	506	1168010	0	A	T	0.043	1.174202e+02	3.390453e+02	2.541662e+00	7.291704e-01
NC_000962.3	4723	1168188	0	A	T	0.044	3.513878e+01	2.469762e+02	2.539766e+00	8.868906e-01
NC_000962.3	8199	1168701	0	A	T	0.015	4.105119e+02	2.521974e+02	2.517250e+00	1.038936e-01
NC_000962.3	508	1168776	0	A	T	0.043	-2.207159e+02	3.431100e+02	2.530500e+00	5.201891e-01
NC_000962.3	10476	1169152	0	A	T	0.023	1.032686e+02	2.420594e+02	2.520897e+00	6.697438e-01
NC_000962.3	3730	1169447	0	A	T	0.023	-6.723938e+01	4.596195e+01	2.501467e+00	1.437980e-01
NC_000962.3	5281	1170821	0	A	T	0.025	4.851215e+01	2.976390e+02	2.548626e+00	8.705592e-01
NC_000962.3	509	1172085	0	A	T	0.043	1.174202e+02	3.390453e+02	2.541662e+00	7.291704e-01
NC_000962.3	510	1173750	0	A	T	0.042	-1.876587e+02	2.116830e+02	2.523422e+00	3.755560e-01
NC_000962.3	511	1175343	0	A	T	0.043	-2.207159e+02	3.431100e+02	2.530500e+00	5.201891e-01
NC_000962.3	10478	1175762	0	A	T	0.023	7.109176e+01	2.619618e+02	2.528605e+00	7.861529e-01
NC_000962.3	512	1177157	0	A	T	0.040	1.204411e+02	1.556518e+02	2.490800e+00	4.392399e-01
NC_000962.3	2417	1177994	0	A	T	0.144	8.729896e+00	1.252950e+02	2.534915e+00	9.444664e-01
NC_000962.3	514	1178116	0	A	T	0.433	3.016948e+01	9.510921e+01	2.550124e+00	7.511511e-01
NC_000962.3	5282	1179375	0	A	T	0.025	4.851215e+01	2.976390e+02	2.548626e+00	8.705592e-01
NC_000962.3	8200	1180866	0	A	T	0.014	-5.447805e+00	2.235782e+02	2.536826e+00	9.805652e-01
NC_000962.3	10058	1182685	0	A	T	0.012	-8.509485e+01	3.126208e+02	2.543228e+00	7.855255e-01
NC_000962.3	5891	1183149	0	A	T	0.086	-4.444162e+01	1.102623e+02	2.530304e+00	6.869945e-01
NC_000962.3	5283	1183662	0	A	T	0.025	4.851215e+01	2.976390e+02	2.548626e+00	8.705592e-01
NC_000962.3	9067	1185934	0	A	T	0.022	6.466689e+00	3.590345e+02	2.548012e+00	9.856334e-01
NC_000962.3	38432	1188807	0	A	T	0.010	-1.385438e+02	1.342842e+02	2.487692e+00	3.024516e-01
NC_000962.3	43714	1188906	0	A	T	0.019	1.285646e+01	9.990533e+01	2.514787e+00	8.976315e-01
NC_000962.3	37974	1189586	0	A	T	0.013	-2.166573e+01	6.127421e+01	2.519487e+00	7.237231e-01
NC_000962.3	36950	1189699	0	A	T	0.066	1.199128e+01	2.594317e+01	2.506070e+00	6.440284e-01
NC_000962.3	36952	1189773	0	A	T	0.039	-6.749614e+01	3.802943e+01	2.503120e+00	7.622730e-02
NC_000962.3	515	1190093	0	A	T	0.410	-5.444624e+01	6.313083e+01	2.478411e+00	3.886541e-01
NC_000962.3	2418	1190154	0	A	T	0.145	-4.908617e+01	1.257277e+02	2.522436e+00	6.963113e-01
NC_000962.3	4206	1190172	0	A	T	0.013	2.690387e+02	3.611367e+02	2.518696e+00	4.564597e-01
NC_000962.3	36953	1191358	0	A	T	0.052	-2.141258e+01	4.194191e+01	2.504893e+00	6.097928e-01
NC_000962.3	38293	1191462	0	A	T	0.029	-2.981903e+01	4.151666e+01	2.501096e+00	4.727749e-01
NC_000962.3	3296	1191817	0	A	T	0.021	-6.773115e+01	6.242513e+01	2.533784e+00	2.781829e-01
NC_000962.3	4207	1192042	0	A	T	0.013	2.690387e+02	3.611367e+02	2.518696e+00	4.564597e-01
NC_000962.3	5284	1193353	0	A	T	0.025	4.656559e+01	2.684925e+02	2.545923e+00	8.623457e-01
NC_000962.3	4208	1193927	0	A	T	0.013	2.690387e+02	3.611367e+02	2.518696e+00	4.564597e-01
NC_000962.3	4209	1195463	0	A	T	0.013	2.690387e+02	3.611367e+02	2.518696e+00	4.564597e-01
NC_000962.3	516	1197157	0	A	T	0.042	1.430724e+02	1.634146e+02	2.538146e+00	3.815016e-01
NC_000962.3	2419	1199547	0	A	T	0.229	-2.987216e+01	1.244607e+02	2.527015e+00	8.103694e-01
NC_000962.3	517	1200418	0	A	T	0.472	1.210661e+02	1.242364e+02	2.506808e+00	3.300523e-01
NC_000962.3	518	1201581	0	A	T	0.043	-1.167019e+02	2.942402e+02	2.537838e+00	6.917311e-01
NC_000962.3	6285	1205269	0	A	T	0.028	-1.292439e+02	2.552337e+02	2.540320e+00	6.127049e-01
NC_000962.3	519	1211369	0	A	T	0.044	8.711143e+01	2.984822e+02	2.543482e+00	7.704631e-01
NC_000962.3	4724	1211542	0	A	T	0.045	9.017867e+01	2.230313e+02	2.542670e+00	6.860548e-01
NC_000962.3	5707	1211982	0	A	T	0.040	1.829147e+02	1.367783e+02	2.475150e+00	1.814250e-01
NC_000962.3	2420	1212076	0	A	T	0.226	-3.355818e+01	7.494280e+01	2.512954e+00	6.544058e-01
NC_000962.3	520	1212432	0	A	T	0.039	8.535272e+01	1.010540e+02	2.530560e+00	3.985215e-01
NC_000962.3	5285	1212829	0	A	T	0.021	-9.483954e+00	1.047796e+02	2.523060e+00	9.278973e-01
NC_000962.3	15828	1213045	0	A	T	0.021	-2.793076e-01	3.220355e+02	2.547375e+00	9.993082e-01
NC_000962.3	22601	1213655	0	A	T	0.034	-2.774715e+01	6.827290e+01	2.518398e+00	6.845241e-01
NC_000962.3	44379	1213693	0	A	T	0.012	-1.688826e+01	4.795182e+01	2.513838e+00	7.247680e-01
NC_000962.3	45359	1213713	0	A	T	0.015	-5.483620e+01	4.351099e+01	2.527436e+00	2.078598e-01
NC_000962.3	47169	1213732	0	A	T	0.023	2.253091e+01	3.623981e+01	2.507385e+00	5.342691e-01
NC_000962.3	37209	1213734	0	A	T	0.036	2.068063e+01	3.066335e+01	2.513219e+00	5.001860e-01
NC_000962.3	521	1215105	0	A	T	0.043	-2.207159e+02	3.431100e+02	2.530500e+00	5.201891e-01
NC_000962.3	522	1215742	0	A	T	0.043	1.174202e+02	3.390453e+02	2.541662e+00	7.291704e-01
NC_000962.3	10927	1217065	0	A	T	0.039	-8.484750e+00	9.720962e+01	2.514692e+00	9.304639e-01
NC_000962.3	523	1217157	0	A	T	0.039	-3.502606e+01	9.419760e+01	2.505216e+00	7.100934e-01
NC_000962.3	43411	1217757	0	A	T	0.010	-6.467506e+01	5.663544e+01	2.492134e+00	2.537455e-01
NC_000962.3	18698	1218301	0	A	T	0.105	-4.768483e+01	6.845479e+01	2.491982e+00	4.862215e-01
NC_000962.3	524	1218658	0	A	T	0.041	-1.293488e+02	1.352441e+02	2.526960e+00	3.390956e-01
NC_000962.3	3298	1218737	0	A	T	0.226	-6.536768e+01	8.808107e+01	2.510932e+00	4.581816e-01
NC_000962.3	525	1218896	0	A	T	0.040	2.337549e+02	2.091228e+02	2.516330e+00	2.639251e-01
NC_000962.3	9848	1218985	0	A	T	0.014	-6.873307e+01	1.492281e+02	2.526256e+00	6.451920e-01
NC_000962.3	8201	1219289	0	A	T	0.016	5.150181e+01	3.673437e+02	2.539415e+00	8.885296e-01
NC_000962.3	7394	1219683	0	A	T	0.015	6.693267e+00	2.416639e+02	2.548202e+00	9.779096e-01
NC_000962.3	526	1220680	0	A	T	0.500	-1.863068e+01	5.882843e+02	2.542058e+00	9.747419e-01
NC_000962.3	8202	1221890	0	A	T	0.016	5.150181e+01	3.673437e+02	2.539415e+00	8.885296e-01
NC_000962.3	527	1224367	0	A	T	0.451	1.564259e+01	3.575755e+01	2.533914e+00	6.618700e-01
NC_000962.3	5892	1226777	0	A	T	0.085	-4.600631e+01	1.088844e+02	2.536267e+00	6.727329e-01
NC_000962.3	2874	1227217	0	A	T	0.022	-3.475263e+01	1.439183e+02	2.537594e+00	8.092365e-01
NC_000962.3	528	1227830	0	A	T	0.043	-2.207159e+02	3.431100e+02	2.530500e+00	5.201891e-01
NC_000962.3	529	1230778	0	A	T	0.044	8.711143e+01	2.984822e+02	2.543482e+00	7.704631e-01
NC_000962.3	4211	1231587	0	A	T	0.017	1.227056e+02	2.154982e+02	2.537558e+00	5.692093e-01
NC_000962.3	5893	1232037	0	A	T	0.111	2.543286e+00	1.602490e+02	2.540694e+00	9.873406e-01
NC_000962.3	14026	1232867	0	A	T	0.045	3.851451e+01	1.207662e+02	2.526889e+00	7.498550e-01
NC_000962.3	5894	1234262	0	A	T	0.111	2.543286e+00	1.602490e+02	2.540694e+00	9.873406e-01
NC_000962.3	15829	1236460	0	A	T	0.013	-1.322203e+02	2.599339e+02	2.547130e+00	6.110961e-01
NC_000962.3	4212	1237562	0	A	T	0.015	-3.175711e+02	3.541069e+02	2.535388e+00	3.700285e-01
NC_000962.3	10479	1240483	0	A	T	0.023	3.490648e+02	2.440601e+02	2.493207e+00	1.529589e-01
NC_000962.3	3299	1241193	0	A	T	0.019	1.928248e+02	1.582389e+02	2.495101e+00	2.232946e-01
NC_000962.3	4213	1244655	0	A	T	0.015	-3.175711e+02	3.541069e+02	2.535388e+00	3.700285e-01
NC_000962.3	7396	1246080	0	A	T	0.015	6.693267e+00	2.416639e+02	2.548202e+00	9.779096e-01
NC_000962.3	10480	1248059	0	A	T	0.026	-1.653645e+02	1.507857e+02	2.538111e+00	2.730417e-01
NC_000962.3	531	1248382	0	A	T	0.044	8.711143e+01	2.984822e+02	2.543482e+00	7.704631e-01
NC_000962.3	532	1248936	0	A	T	0.044	8.711143e+01	2.984822e+02	2.543482e+00	7.704631e-01
NC_000962.3	533	1248978	0	A	T	0.478	-1.333949e+02	1.395378e+02	2.493621e+00	3.393140e-01
NC_000962.3	2022	1249019	0	A	T	0.011	-7.426317e+01	3.243280e+02	2.542905e+00	8.189346e-01
NC_000962.3	2023	1249360	0	A	T	0.011	-7.426317e+01	3.243280e+02	2.542905e+00	8.189346e-01
NC_000962.3	534	1250340	0	A	T	0.043	-5.171990e+01	1.972545e+02	2.531842e+00	7.932219e-01
NC_000962.3	535	1251199	0	A	T	0.199	4.813088e+01	1.313658e+02	2.534454e+00	7.141526e-01
NC_000962.3	8204	1251955	0	A	T	0.021	-1.445987e+02	2.018577e+02	2.526256e+00	4.739482e-01
NC_000962.3	536	1252054	0	A	T	0.043	1.174202e+02	3.390453e+02	2.541662e+00	7.291704e-01
NC_000962.3	537	1252164	0	A	T	0.198	-9.368314e+00	1.374124e+02	2.538252e+00	9.456586e-01
NC_000962.3	538	1254562	0	A	T	0.043	-5.171990e+01	1.972545e+02	2.531842e+00	7.932219e-01
NC_000962.3	3300	1254588	0	A	T	0.018	1.405921e+02	1.904193e+02	2.497869e+00	4.604870e-01
NC_000962.3	10481	1255038	0	A	T	0.018	8.831497e+01	8.841764e+01	2.498127e+00	3.181135e-01
NC_000962.3	6702	1256338	0	A	T	0.031	-8.565749e+01	8.540205e+01	2.469964e+00	3.161069e-01
NC_000962.3	4214	1256806	0	A	T	0.038	1.377322e+02	2.052695e+02	2.537312e+00	5.023862e-01
NC_000962.3	3304	1259624	0	A	T	0.024	-2.682001e+02	2.189014e+02	2.513056e+00	2.207836e-01
NC_000962.3	9071	1262621	0	A	T	0.021	-1.286542e+02	2.214063e+02	2.531481e+00	5.613187e-01
NC_000962.3	6286	1264981	0	A	T	0.028	-1.292439e+02	2.552337e+02	2.540320e+00	6.127049e-01
NC_000962.3	546	1265070	0	A	T	0.040	2.337549e+02	2.091228e+02	2.516330e+00	2.639251e-01
NC_000962.3	9072	1265259	0	A	T	0.022	6.466689e+00	3.590345e+02	2.548012e+00	9.856334e-01
NC_000962.3	10482	1266347	0	A	T	0.023	4.959320e+01	2.525128e+02	2.531379e+00	8.443378e-01
NC_000962.3	5899	1269300	0	A	T	0.019	4.043204e+01	7.865624e+01	2.554723e+00	6.073408e-01
NC_000962.3	2421	1272010	0	A	T	0.144	-3.995829e+01	1.299770e+02	2.530581e+00	7.585830e-01
NC_000962.3	2875	1273071	0	A	T	0.022	2.989426e+01	1.527166e+02	2.531023e+00	8.448455e-01
NC_000962.3	548	1273251	0	A	T	0.044	8.711143e+01	2.984822e+02	2.543482e+00	7.704631e-01
NC_000962.3	8206	1274335	0	A	T	0.021	-1.445987e+02	2.018577e+02	2.526256e+00	4.739482e-01
NC_000962.3	549	1275957	0	A	T	0.198	-5.356529e+01	1.230123e+02	2.524857e+00	6.633319e-01
NC_000962.3	8207	1276005	0	A	T	0.014	-5.447805e+00	2.235782e+02	2.536826e+00	9.805652e-01
NC_000962.3	4726	1276321	0	A	T	0.121	1.227467e+01	6.543055e+01	2.520040e+00	8.512294e-01
NC_000962.3	4727	1276340	0	A	T	0.124	-2.338317e+00	6.211450e+01	2.519528e+00	9.699780e-01
NC_000962.3	4728	1276414	0	A	T	0.016	3.046157e+01	1.188121e+02	2.522852e+00	7.977065e-01
NC_000962.3	4218	1276432	0	A	T	0.090	-1.571857e+01	3.436883e+01	2.514326e+00	6.475188e-01
NC_000962.3	550	1276588	0	A	T	0.188	3.419790e+01	4.013865e+01	2.489830e+00	3.944204e-01
NC_000962.3	10242	1276683	0	A	T	0.010	-1.150454e+02	7.544853e+01	2.455634e+00	1.276191e-01
NC_000962.3	6289	1276860	0	A	T	0.025	-5.681084e+01	4.772030e+01	2.504179e+00	2.341328e-01
NC_000962.3	24979	1276866	0	A	T	0.019	1.722999e+02	5.294666e+01	2.474979e+00	1.175015e-03
NC_000962.3	4219	1276931	0	A	T	0.015	-2.372510e+02	3.593129e+02	2.542418e+00	5.092186e-01
NC_000962.3	2028	1276938	0	A	T	0.084	-9.638312e+00	4.095008e+01	2.516844e+00	8.139716e-01
NC_000962.3	8208	1277730	0	A	T	0.016	2.464097e+02	2.028624e+02	2.521819e+00	2.247796e-01
NC_000962.3	2029	1277870	0	A	T	0.417	-1.807222e+01	4.543830e+01	2.518160e+00	6.909130e-01
NC_000962.3	5288	1277871	0	A	T	0.025	4.656559e+01	2.684925e+02	2.545923e+00	8.623457e-01
NC_000962.3	552	1281118	0	A	T	0.498	8.984258e+00	2.832926e+02	2.540943e+00	9.747067e-01
NC_000962.3	3305	1281443	0	A	T	0.056	-7.829838e+01	1.867247e+02	2.549089e+00	6.750681e-01
NC_000962.3	553	1281771	0	A	T	0.044	8.711143e+01	2.984822e+02	2.543482e+00	7.704631e-01
NC_000962.3	2030	1284616	0	A	T	0.011	-7.426317e+01	3.243280e+02	2.542905e+00	8.189346e-01
NC_000962.3	554	1285001	0	A	T	0.043	1.174202e+02	3.390453e+02	2.541662e+00	7.291704e-01
NC_000962.3	4729	1285148	0	A	T	0.045	-1.964638e+02	2.772533e+02	2.529477e+00	4.787325e-01
NC_000962.3	555	1286766	0	A	T	0.039	5.174115e+00	1.470098e+02	2.524852e+00	9.719307e-01
NC_000962.3	10483	1288084	0	A	T	0.025	-1.688656e+02	2.299817e+02	2.542411e+00	4.629637e-01
NC_000962.3	556	1288698	0	A	T	0.043	1.174202e+02	3.390453e+02	2.541662e+00	7.291704e-01
NC_000962.3	15831	1288948	0	A	T	0.013	-1.322203e+02	2.599339e+02	2.547130e+00	6.110961e-01
NC_000962.3	6290	1290326	0	A	T	0.027	-5.860190e+01	2.411498e+02	2.544786e+00	8.080470e-01
NC_000962.3	5289	1290337	0	A	T	0.025	4.851215e+01	2.976390e+02	2.548626e+00	8.705592e-01
NC_000962.3	4730	1291061	0	A	T	0.011	-1.817205e+01	1.019497e+02	2.509094e+00	8.585663e-01
NC_000962.3	557	1292102	0	A	T	0.465	-3.980880e+01	6.349854e+01	2.523881e+00	5.308511e-01
NC_000962.3	4221	1292464	0	A	T	0.157	-4.221014e+01	1.640734e+02	2.539480e+00	7.970279e-01
NC_000962.3	558	1293333	0	A	T	0.040	2.337549e+02	2.091228e+02	2.516330e+00	2.639251e-01
NC_000962.3	4731	1293381	0	A	T	0.011	5.679752e+01	9.920672e+01	2.525516e+00	5.671000e-01
NC_000962.3	4222	1294222	0	A	T	0.013	2.690387e+02	3.611367e+02	2.518696e+00	4.564597e-01
NC_000962.3	3307	1297327	0	A	T	0.057	9.948827e+00	1.804374e+02	2.542311e+00	9.560401e-01
NC_000962.3	3308	1297999	0	A	T	0.056	-7.829838e+01	1.867247e+02	2.549089e+00	6.750681e-01
NC_000962.3	5290	1299096	0	A	T	0.024	-2.388785e+01	1.432066e+02	2.514506e+00	8.675556e-01
NC_000962.3	9075	1299262	0	A	T	0.021	-2.793076e-01	3.220355e+02	2.547375e+00	9.993082e-01
NC_000962.3	559	1299305	0	A	T	0.043	1.174202e+02	3.390453e+02	2.541662e+00	7.291704e-01
NC_000962.3	7398	1301739	0	A	T	0.015	6.693267e+00	2.416639e+02	2.548202e+00	9.779096e-01
NC_000962.3	4732	1301959	0	A	T	0.044	3.513878e+01	2.469762e+02	2.539766e+00	8.868906e-01
NC_000962.3	10060	1302920	0	A	T	0.012	-8.509485e+01	3.126208e+02	2.543228e+00	7.855255e-01
NC_000962.3	4223	1302954	0	A	T	0.013	2.690387e+02	3.611367e+02	2.518696e+00	4.564597e-01
NC_000962.3	43601	1305593	0	A	T	0.026	-1.489740e+01	4.450525e+01	2.524816e+00	7.378961e-01
NC_000962.3	560	1306259	0	A	T	0.197	-7.498534e+01	9.182962e+01	2.506130e+00	4.143678e-01
NC_000962.3	4733	1306521	0	A	T	0.011	-1.817205e+01	1.019497e+02	2.509094e+00	8.585663e-01
NC_000962.3	561	1307598	0	A	T	0.429	2.865322e+00	1.100530e+02	2.532510e+00	9.792339e-01
NC_000962.3	2031	1313338	0	A	T	0.200	-7.630153e+00	1.728953e+01	2.498308e+00	6.590790e-01
NC_000962.3	2032	1313338	0	A	T	0.077	-4.850331e+01	2.570322e+01	2.442703e+00	5.944167e-02
NC_000962.3	562	1315191	0	A	T	0.500	2.601843e+02	5.153075e+02	2.526739e+00	6.137324e-01
NC_000962.3	563	1315884	0	A	T	0.496	1.150484e+02	1.292225e+02	2.503011e+00	3.735116e-01
NC_000962.3	564	1317655	0	A	T	0.043	-2.207159e+02	3.431100e+02	2.530500e+00	5.201891e-01
NC_000962.3	5291	1322171	0	A	T	0.025	4.851215e+01	2.976390e+02	2.548626e+00	8.705592e-01
NC_000962.3	2422	1322670	0	A	T	0.060	6.261510e+01	1.181500e+02	2.530212e+00	5.962549e-01
NC_000962.3	565	1322741	0	A	T	0.043	1.174202e+02	3.390453e+02	2.541662e+00	7.291704e-01
NC_000962.3	2423	1324724	0	A	T	0.144	-3.566137e+01	1.346132e+02	2.530608e+00	7.911275e-01
NC_000962.3	4734	1327550	0	A	T	0.045	-1.964638e+02	2.772533e+02	2.529477e+00	4.787325e-01
NC_000962.3	566	1327890	0	A	T	0.471	-3.810590e+00	9.630759e+01	2.525327e+00	9.684463e-01
NC_000962.3	567	1328687	0	A	T	0.496	6.232842e+01	1.842148e+02	2.523591e+00	7.351729e-01
NC_000962.3	568	1329234	0	A	T	0.043	-2.207159e+02	3.431100e+02	2.530500e+00	5.201891e-01
NC_000962.3	10484	1329570	0	A	T	0.025	5.774387e+01	1.704691e+02	2.531830e+00	7.348801e-01
NC_000962.3	5708	1330963	0	A	T	0.041	1.413116e+02	1.501916e+02	2.495751e+00	3.469947e-01
NC_000962.3	10485	1331750	0	A	T	0.024	-1.728909e+02	2.238979e+02	2.544108e+00	4.401858e-01
NC_000962.3	4735	1332162	0	A	T	0.044	-9.428197e+01	2.485365e+02	2.535273e+00	7.045093e-01
NC_000962.3	4736	1332920	0	A	T	0.045	-1.964638e+02	2.772533e+02	2.529477e+00	4.787325e-01
NC_000962.3	569	1333669	0	A	T	0.040	-4.294607e+01	1.633393e+02	2.529697e+00	7.926619e-01
NC_000962.3	4737	1335415	0	A	T	0.044	-1.055145e+02	2.384337e+02	2.530229e+00	6.581996e-01
NC_000962.3	570	1336164	0	A	T	0.040	2.337549e+02	2.091228e+02	2.516330e+00	2.639251e-01
NC_000962.3	9080	1336425	0	A	T	0.022	6.466689e+00	3.590345e+02	2.548012e+00	9.856334e-01
NC_000962.3	15833	1338102	0	A	T	0.012	-7.813810e+01	2.330763e+02	2.540795e+00	7.375089e-01
NC_000962.3	5903	1338172	0	A	T	0.109	-2.543894e+00	1.083953e+02	2.529073e+00	9.812811e-01
NC_000962.3	9081	1338693	0	A	T	0.021	6.723310e+01	3.281624e+02	2.545315e+00	8.377094e-01
NC_000962.3	6291	1339399	0	A	T	0.060	9.844952e+01	5.001432e+01	2.500800e+00	4.929374e-02
NC_000962.3	5904	1339741	0	A	T	0.131	2.551596e+01	5.167612e+01	2.526439e+00	6.215788e-01
NC_000962.3	5905	1339774	0	A	T	0.122	4.228903e+01	6.679827e+01	2.518950e+00	5.268219e-01
NC_000962.3	571	1340208	0	A	T	0.063	-2.513103e+02	1.079968e+02	2.464517e+00	2.016250e-02
NC_000962.3	8210	1340256	0	A	T	0.016	1.005702e+02	1.305606e+02	2.515536e+00	4.413062e-01
NC_000962.3	10061	1340500	0	A	T	0.021	-1.939092e+02	7.337137e+01	2.417401e+00	8.349248e-03
NC_000962.3	4739	1340653	0	A	T	0.071	-5.354733e+00	8.690665e+01	2.520624e+00	9.508819e-01
NC_000962.3	4740	1340657	0	A	T	0.072	1.131649e+02	5.265655e+01	2.473611e+00	3.186392e-02
NC_000962.3	7832	1340667	0	A	T	0.029	-7.378917e+01	7.654778e+01	2.485249e+00	3.352970e-01
NC_000962.3	3309	1340688	0	A	T	0.026	1.041158e+02	1.318837e+02	2.557359e+00	4.300346e-01
NC_000962.3	4741	1340784	0	A	T	0.048	-6.689180e+01	5.908187e+01	2.537854e+00	2.578256e-01
NC_000962.3	2882	1340830	0	A	T	0.042	1.824980e+01	4.466702e+01	2.523222e+00	6.829391e-01
NC_000962.3	2883	1340916	0	A	T	0.049	5.427114e+00	5.832977e+01	2.509838e+00	9.258888e-01
NC_000962.3	2885	1341032	0	A	T	0.024	3.310410e-03	5.647553e+01	2.519817e+00	9.999532e-01
NC_000962.3	6298	1341044	0	A	T	0.055	3.826318e+01	4.623792e+01	2.489995e+00	4.081344e-01
NC_000962.3	6299	1341064	0	A	T	0.046	5.996817e+01	5.783688e+01	2.499444e+00	3.000554e-01
NC_000962.3	3312	1341073	0	A	T	0.022	1.737835e+01	7.394617e+01	2.524490e+00	8.142461e-01
NC_000962.3	3734	1341083	0	A	T	0.025	1.235622e+02	6.337251e+01	2.414826e+00	5.148098e-02
NC_000962.3	4225	1341099	0	A	T	0.031	6.907254e+01	5.173040e+01	2.502283e+00	1.821002e-01
NC_000962.3	2424	1341102	0	A	T	0.171	1.188938e+02	4.587048e+01	2.484052e+00	9.682044e-03
NC_000962.3	4742	1341120	0	A	T	0.045	7.780097e+01	1.578171e+02	2.521071e+00	6.221332e-01
NC_000962.3	2886	1341174	0	A	T	0.027	-5.598845e+01	8.496189e+01	2.493032e+00	5.100577e-01
NC_000962.3	2887	1341254	0	A	T	0.027	1.009592e+02	9.195253e+01	2.551339e+00	2.724898e-01
NC_000962.3	2425	1341624	0	A	T	0.037	-5.075585e+01	3.282226e+01	2.461785e+00	1.223268e-01
NC_000962.3	572	1342581	0	A	T	0.239	1.615820e+01	2.926761e+01	2.532865e+00	5.810132e-01
NC_000962.3	5906	1342716	0	A	T	0.104	-4.444362e+01	6.670286e+01	2.539952e+00	5.053772e-01
NC_000962.3	5907	1342720	0	A	T	0.030	-2.366842e+01	4.179918e+01	2.493513e+00	5.713563e-01
NC_000962.3	4743	1347448	0	A	T	0.045	-1.964638e+02	2.772533e+02	2.529477e+00	4.787325e-01
NC_000962.3	3313	1347924	0	A	T	0.024	-1.288430e+02	2.065207e+02	2.523589e+00	5.328518e-01
NC_000962.3	4744	1348667	0	A	T	0.044	2.419218e+02	2.012310e+02	2.529739e+00	2.295659e-01
NC_000962.3	2426	1349001	0	A	T	0.108	-6.130157e+01	1.143869e+02	2.512673e+00	5.921365e-01
NC_000962.3	573	1349733	0	A	T	0.042	1.286771e+02	2.885460e+02	2.537017e+00	6.557296e-01
NC_000962.3	574	1351172	0	A	T	0.043	1.006085e+02	2.588988e+02	2.539589e+00	6.976532e-01
NC_000962.3	8211	1352058	0	A	T	0.016	4.871175e+02	1.900484e+02	2.527833e+00	1.051828e-02
NC_000962.3	10062	1353489	0	A	T	0.012	-8.509485e+01	3.126208e+02	2.543228e+00	7.855255e-01
NC_000962.3	4227	1354050	0	A	T	0.013	2.690387e+02	3.611367e+02	2.518696e+00	4.564597e-01
NC_000962.3	2427	1354437	0	A	T	0.230	1.807501e+01	1.186145e+02	2.537800e+00	8.789143e-01
NC_000962.3	10063	1355036	0	A	T	0.012	-8.509485e+01	3.126208e+02	2.543228e+00	7.855255e-01
NC_000962.3	9085	1355061	0	A	T	0.021	-2.793076e-01	3.220355e+02	2.547375e+00	9.993082e-01
NC_000962.3	5908	1356135	0	A	T	0.114	-3.493439e+01	1.241936e+02	2.532993e+00	7.785461e-01
NC_000962.3	576	1357308	0	A	T	0.043	1.174202e+02	3.390453e+02	2.541662e+00	7.291704e-01
NC_000962.3	3736	1358042	0	A	T	0.018	3.412873e+01	1.123715e+02	2.523745e+00	7.614091e-01
NC_000962.3	3314	1359127	0	A	T	0.024	-1.288430e+02	2.065207e+02	2.523589e+00	5.328518e-01
NC_000962.3	577	1360209	0	A	T	0.430	-1.216204e+01	1.189675e+02	2.529170e+00	9.185946e-01
NC_000962.3	578	1361190	0	A	T	0.043	-1.499683e+02	1.954781e+02	2.489122e+00	4.431507e-01
NC_000962.3	579	1361285	0	A	T	0.043	1.174202e+02	3.390453e+02	2.541662e+00	7.291704e-01
NC_000962.3	4745	1361535	0	A	T	0.011	3.538899e+01	9.825854e+01	2.520856e+00	7.188018e-01
NC_000962.3	580	1362006	0	A	T	0.199	-1.205375e-01	1.405290e+02	2.538603e+00	9.993158e-01
NC_000962.3	14028	1363359	0	A	T	0.047	-9.927019e+01	1.350454e+02	2.520445e+00	4.624579e-01
NC_000962.3	8212	1364434	0	A	T	0.021	-1.445987e+02	2.018577e+02	2.526256e+00	4.739482e-01
NC_000962.3	4228	1365410	0	A	T	0.015	-2.372510e+02	3.593129e+02	2.542418e+00	5.092186e-01
NC_000962.3	581	1365838	0	A	T	0.039	2.940861e+01	9.903225e+01	2.510928e+00	7.665585e-01
NC_000962.3	2428	1365838	0	A	T	0.455	9.012631e+01	1.299631e+02	2.517750e+00	4.881712e-01
NC_000962.3	4746	1367270	0	A	T	0.014	-8.738947e+01	2.130479e+02	2.536499e+00	6.817563e-01
NC_000962.3	582	1367484	0	A	T	0.044	8.711143e+01	2.984822e+02	2.543482e+00	7.704631e-01
NC_000962.3	583	1368323	0	A	T	0.043	1.174202e+02	3.390453e+02	2.541662e+00	7.291704e-01
NC_000962.3	5909	1368860	0	A	T	0.089	-2.026576e+00	1.037057e+02	2.532427e+00	9.844129e-01
NC_000962.3	8213	1370648	0	A	T	0.014	-5.447805e+00	2.235782e+02	2.536826e+00	9.805652e-01
NC_000962.3	584	1370852	0	A	T	0.043	1.174202e+02	3.390453e+02	2.541662e+00	7.291704e-01
NC_000962.3	2429	1372887	0	A	T	0.109	-1.135590e+02	1.278134e+02	2.508388e+00	3.744981e-01
NC_000962.3	3315	1373170	0	A	T	0.035	2.589264e+02	1.599967e+02	2.524557e+00	1.059070e-01
NC_000962.3	585	1374065	0	A	T	0.498	-2.009216e+02	2.472140e+02	2.505943e+00	4.165577e-01
NC_000962.3	586	1374201	0	A	T	0.043	1.174202e+02	3.390453e+02	2.541662e+00	7.291704e-01
NC_000962.3	4747	1374352	0	A	T	0.044	3.513878e+01	2.469762e+02	2.539766e+00	8.868906e-01
NC_000962.3	8214	1374438	0	A	T	0.016	5.150181e+01	3.673437e+02	2.539415e+00	8.885296e-01
NC_000962.3	587	1375044	0	A	T	0.043	1.174202e+02	3.390453e+02	2.541662e+00	7.291704e-01
NC_000962.3	588	1375724	0	A	T	0.497	5.669407e+01	1.801774e+02	2.528722e+00	7.530875e-01
NC_000962.3	589	1382628	0	A	T	0.499	2.661944e+02	3.347466e+02	2.525701e+00	4.266783e-01
NC_000962.3	2430	1382884	0	A	T	0.060	3.501198e+01	1.299858e+02	2.525464e+00	7.877138e-01
NC_000962.3	9087	1383352	0	A	T	0.021	-4.378566e+01	2.706330e+02	2.542534e+00	8.715039e-01
NC_000962.3	3316	1384259	0	A	T	0.018	1.405921e+02	1.904193e+02	2.497869e+00	4.604870e-01
NC_000962.3	2431	1389738	0	A	T	0.226	5.159328e+00	8.918483e+01	2.527983e+00	9.538797e-01
NC_000962.3	2432	1390527	0	A	T	0.146	-8.565704e+01	1.373629e+02	2.529464e+00	5.330437e-01
NC_000962.3	590	1390763	0	A	T	0.044	8.711143e+01	2.984822e+02	2.543482e+00	7.704631e-01
NC_000962.3	591	1393626	0	A	T	0.472	2.604517e+01	1.034191e+02	2.525186e+00	8.012155e-01
NC_000962.3	5910	1393694	0	A	T	0.114	-5.951027e+01	1.228238e+02	2.533207e+00	6.281244e-01
NC_000962.3	4229	1393994	0	A	T	0.157	2.669921e+01	1.544608e+02	2.536419e+00	8.628008e-01
NC_000962.3	5911	1396311	0	A	T	0.115	-4.002859e+01	1.264601e+02	2.528504e+00	7.516650e-01
NC_000962.3	5292	1396583	0	A	T	0.025	4.851215e+01	2.976390e+02	2.548626e+00	8.705592e-01
NC_000962.3	592	1396922	0	A	T	0.499	-5.348289e+01	4.209009e+02	2.540995e+00	8.989123e-01
NC_000962.3	10486	1397356	0	A	T	0.024	-1.145117e+02	2.151292e+02	2.543507e+00	5.946411e-01
NC_000962.3	62870	1398620	0	A	T	0.012	1.489472e+02	5.808804e+01	2.553656e+00	1.048705e-02
NC_000962.3	5912	1399395	0	A	T	0.085	4.001544e+01	1.145720e+02	2.546847e+00	7.269673e-01
NC_000962.3	10487	1401768	0	A	T	0.023	1.032686e+02	2.420594e+02	2.520897e+00	6.697438e-01
NC_000962.3	8215	1403359	0	A	T	0.016	5.150181e+01	3.673437e+02	2.539415e+00	8.885296e-01
NC_000962.3	2433	1404169	0	A	T	0.231	-2.084395e+01	1.174065e+02	2.521204e+00	8.591227e-01
NC_000962.3	15838	1404295	0	A	T	0.012	7.719396e+01	1.866740e+02	2.529329e+00	6.793119e-01
NC_000962.3	593	1406761	0	A	T	0.043	1.174202e+02	3.390453e+02	2.541662e+00	7.291704e-01
NC_000962.3	594	1411210	0	A	T	0.499	-8.525165e+01	3.418131e+02	2.537939e+00	8.030946e-01
NC_000962.3	4749	1412269	0	A	T	0.010	-7.300245e+00	1.013073e+02	2.512271e+00	9.425682e-01
NC_000962.3	595	1413130	0	A	T	0.043	1.174202e+02	3.390453e+02	2.541662e+00	7.291704e-01
NC_000962.3	596	1413148	0	A	T	0.422	-3.649663e+01	6.234169e+01	2.506428e+00	5.583908e-01
NC_000962.3	597	1414021	0	A	T	0.499	-1.938909e+01	1.981859e+02	2.526195e+00	9.220845e-01
NC_000962.3	10064	1414899	0	A	T	0.012	-8.509485e+01	3.126208e+02	2.543228e+00	7.855255e-01
NC_000962.3	9090	1416699	0	A	T	0.022	1.807345e+02	2.090958e+02	2.515648e+00	3.875953e-01
NC_000962.3	9091	1419877	0	A	T	0.022	6.466689e+00	3.590345e+02	2.548012e+00	9.856334e-01
NC_000962.3	4230	1426079	0	A	T	0.015	-2.372510e+02	3.593129e+02	2.542418e+00	5.092186e-01
NC_000962.3	2434	1428506	0	A	T	0.230	-1.133993e+02	1.175855e+02	2.519175e+00	3.350783e-01
NC_000962.3	2435	1431758	0	A	T	0.017	-1.223965e+01	1.995600e+02	2.540666e+00	9.511061e-01
NC_000962.3	14029	1431805	0	A	T	0.047	-6.206880e+01	1.397728e+02	2.527000e+00	6.570884e-01
NC_000962.3	10065	1433072	0	A	T	0.012	-8.509485e+01	3.126208e+02	2.543228e+00	7.855255e-01
NC_000962.3	2036	1433314	0	A	T	0.011	-7.426317e+01	3.243280e+02	2.542905e+00	8.189346e-01
NC_000962.3	6303	1434220	0	A	T	0.011	-1.343106e+01	8.607321e+01	2.519237e+00	8.760311e-01
NC_000962.3	4750	1437636	0	A	T	0.011	-1.817205e+01	1.019497e+02	2.509094e+00	8.585663e-01
NC_000962.3	10488	1439140	0	A	T	0.023	7.109176e+01	2.619618e+02	2.528605e+00	7.861529e-01
NC_000962.3	8216	1439711	0	A	T	0.021	-1.445987e+02	2.018577e+02	2.526256e+00	4.739482e-01
NC_000962.3	6304	1440150	0	A	T	0.028	-1.292439e+02	2.552337e+02	2.540320e+00	6.127049e-01
NC_000962.3	5918	1440271	0	A	T	0.087	-2.391547e+01	1.092312e+02	2.531673e+00	8.267384e-01
NC_000962.3	601	1440469	0	A	T	0.500	-1.178938e+02	6.782577e+02	2.545176e+00	8.620431e-01
NC_000962.3	3318	1441533	0	A	T	0.052	1.653183e+02	1.026961e+02	2.543021e+00	1.077597e-01
NC_000962.3	2436	1443115	0	A	T	0.061	-3.744218e+00	1.372698e+02	2.534264e+00	9.782447e-01
NC_000962.3	603	1443428	0	A	T	0.037	3.992003e+01	3.781086e+01	2.502917e+00	2.913218e-01
NC_000962.3	7405	1443607	0	A	T	0.015	6.693267e+00	2.416639e+02	2.548202e+00	9.779096e-01
NC_000962.3	4232	1444202	0	A	T	0.155	-2.781318e+00	1.504486e+02	2.541168e+00	9.852542e-01
NC_000962.3	15839	1444531	0	A	T	0.013	-8.430825e+01	2.468668e+02	2.545025e+00	7.327888e-01
NC_000962.3	2437	1445474	0	A	T	0.231	-1.601228e+02	1.261784e+02	2.479412e+00	2.047284e-01
NC_000962.3	605	1445781	0	A	T	0.475	1.570120e+02	1.732125e+02	2.521144e+00	3.649046e-01
NC_000962.3	10489	1446651	0	A	T	0.025	-1.688656e+02	2.299817e+02	2.542411e+00	4.629637e-01
NC_000962.3	2438	1446923	0	A	T	0.230	-9.256008e+01	1.259933e+02	2.520409e+00	4.627285e-01
NC_000962.3	9093	1450718	0	A	T	0.021	6.723310e+01	3.281624e+02	2.545315e+00	8.377094e-01
NC_000962.3	2439	1452071	0	A	T	0.230	2.438470e+01	1.011537e+02	2.535033e+00	8.095533e-01
NC_000962.3	10066	1454454	0	A	T	0.011	-2.369479e+02	2.077603e+02	2.517793e+00	2.543556e-01
NC_000962.3	606	1457144	0	A	T	0.499	3.197347e+02	2.426356e+02	2.509348e+00	1.878856e-01
NC_000962.3	2890	1461309	0	A	T	0.022	2.989426e+01	1.527166e+02	2.531023e+00	8.448455e-01
NC_000962.3	4233	1461915	0	A	T	0.015	-3.175711e+02	3.541069e+02	2.535388e+00	3.700285e-01
NC_000962.3	4751	1463388	0	A	T	0.044	3.513878e+01	2.469762e+02	2.539766e+00	8.868906e-01
NC_000962.3	10490	1463653	0	A	T	0.024	8.080314e+01	1.873661e+02	2.540967e+00	6.663734e-01
NC_000962.3	608	1468208	0	A	T	0.363	1.523380e+01	3.935619e+01	2.516969e+00	6.987826e-01
NC_000962.3	609	1471659	0	A	T	0.489	-7.772843e+01	7.192756e+01	2.499200e+00	2.801128e-01
NC_000962.3	6306	1472337	0	A	T	0.027	-6.460336e+01	1.455514e+02	2.524343e+00	6.572448e-01
NC_000962.3	610	1473246	0	A	T	0.059	4.449395e+01	2.982068e+01	2.472621e+00	1.360001e-01
NC_000962.3	2891	1474001	0	A	T	0.021	2.659711e+01	1.580843e+02	2.531341e+00	8.664234e-01
NC_000962.3	5920	1477588	0	A	T	0.111	8.888102e+01	1.386838e+02	2.527529e+00	5.217405e-01
NC_000962.3	612	1477596	0	A	T	0.040	2.337549e+02	2.091228e+02	2.516330e+00	2.639251e-01
NC_000962.3	613	1479085	0	A	T	0.042	1.183170e+02	1.369183e+02	2.490706e+00	3.877159e-01
NC_000962.3	2440	1480024	0	A	T	0.227	-8.644169e+01	1.125219e+02	2.514145e+00	4.425363e-01
NC_000962.3	7406	1480144	0	A	T	0.051	2.411899e+01	3.504716e+01	2.524926e+00	4.914942e-01
NC_000962.3	36974	1480195	0	A	T	0.013	9.021971e+01	5.651709e+01	2.554321e+00	1.107306e-01
NC_000962.3	2037	1480206	0	A	T	0.026	6.802976e+00	3.966137e+01	2.512896e+00	8.638443e-01
NC_000962.3	621	1480219	0	A	T	0.098	-4.153344e+00	2.741623e+01	2.526831e+00	8.796179e-01
NC_000962.3	638	1480972	0	A	T	0.417	5.325423e+01	7.142446e+01	2.512810e+00	4.560823e-01
NC_000962.3	2441	1481185	0	A	T	0.429	3.177322e+01	8.707930e+01	2.518475e+00	7.152802e-01
NC_000962.3	4752	1481256	0	A	T	0.043	2.121547e+01	2.003453e+02	2.530166e+00	9.156872e-01
NC_000962.3	639	1481337	0	A	T	0.040	2.002632e+02	1.274399e+02	2.488604e+00	1.163973e-01
NC_000962.3	641	1481727	0	A	T	0.016	2.370920e+01	4.914187e+01	2.509691e+00	6.295813e-01
NC_000962.3	665	1482627	0	A	T	0.496	2.784214e+02	1.308714e+02	2.457435e+00	3.362652e-02
NC_000962.3	4753	1483363	0	A	T	0.044	-9.428197e+01	2.485365e+02	2.535273e+00	7.045093e-01
NC_000962.3	5293	1483991	0	A	T	0.025	-2.291250e+01	2.088679e+02	2.528772e+00	9.126704e-01
NC_000962.3	4754	1484393	0	A	T	0.044	9.362545e+01	2.418940e+02	2.537671e+00	6.988001e-01
NC_000962.3	666	1484708	0	A	T	0.500	-3.016711e+02	6.606948e+02	2.538995e+00	6.480597e-01
NC_000962.3	4241	1487084	0	A	T	0.015	-3.175711e+02	3.541069e+02	2.535388e+00	3.700285e-01
NC_000962.3	4755	1487869	0	A	T	0.043	-9.022307e+01	2.017227e+02	2.526884e+00	6.547818e-01
NC_000962.3	44458	1488433	0	A	T	0.037	4.178938e+01	3.051373e+01	2.517441e+00	1.711409e-01
NC_000962.3	44459	1488434	0	A	T	0.032	1.977796e+01	3.275295e+01	2.509139e+00	5.460780e-01
NC_000962.3	20521	1488793	0	A	T	0.102	-3.075608e+01	5.159349e+01	2.493817e+00	5.512272e-01
NC_000962.3	667	1490905	0	A	T	0.043	-1.167019e+02	2.942402e+02	2.537838e+00	6.917311e-01
NC_000962.3	6598	1494404	0	A	T	0.016	1.171827e+02	1.433948e+02	2.518286e+00	4.140061e-01
NC_000962.3	4242	1495326	0	A	T	0.157	-4.221014e+01	1.640734e+02	2.539480e+00	7.970279e-01
NC_000962.3	668	1498951	0	A	T	0.043	-1.091249e+01	1.975553e+02	2.517129e+00	9.559601e-01
NC_000962.3	669	1499274	0	A	T	0.500	-3.016711e+02	6.606948e+02	2.538995e+00	6.480597e-01
NC_000962.3	10077	1501538	0	A	T	0.012	-8.509485e+01	3.126208e+02	2.543228e+00	7.855255e-01
NC_000962.3	670	1501700	0	A	T	0.043	-2.207159e+02	3.431100e+02	2.530500e+00	5.201891e-01
NC_000962.3	9098	1501729	0	A	T	0.021	5.073568e+01	2.980918e+02	2.546803e+00	8.648859e-01
NC_000962.3	5294	1502765	0	A	T	0.025	4.851215e+01	2.976390e+02	2.548626e+00	8.705592e-01
NC_000962.3	4756	1504028	0	A	T	0.044	-9.428197e+01	2.485365e+02	2.535273e+00	7.045093e-01
NC_000962.3	8305	1504779	0	A	T	0.016	5.150181e+01	3.673437e+02	2.539415e+00	8.885296e-01
NC_000962.3	4757	1509210	0	A	T	0.010	1.472867e+01	1.026962e+02	2.518565e+00	8.859874e-01
NC_000962.3	10078	1509341	0	A	T	0.012	-8.509485e+01	3.126208e+02	2.543228e+00	7.855255e-01
NC_000962.3	10079	1510136	0	A	T	0.012	-8.509485e+01	3.126208e+02	2.543228e+00	7.855255e-01
NC_000962.3	2442	1512031	0	A	T	0.229	-9.621774e+01	1.319560e+02	2.524564e+00	4.660708e-01
NC_000962.3	3322	1518185	0	A	T	0.024	-2.682001e+02	2.189014e+02	2.513056e+00	2.207836e-01
NC_000962.3	2446	1519847	0	A	T	0.147	-1.164257e+02	8.648623e+01	2.452616e+00	1.785497e-01
NC_000962.3	4758	1522049	0	A	T	0.046	-6.678543e+01	1.459036e+02	2.508802e+00	6.472406e-01
NC_000962.3	14030	1523303	0	A	T	0.043	6.276988e+01	1.029468e+02	2.540977e+00	5.421777e-01
NC_000962.3	5932	1524571	0	A	T	0.085	1.935059e+01	4.525109e+01	2.512622e+00	6.690145e-01
NC_000962.3	9099	1524749	0	A	T	0.021	6.723310e+01	3.281624e+02	2.545315e+00	8.377094e-01
NC_000962.3	5295	1524907	0	A	T	0.025	-2.291250e+01	2.088679e+02	2.528772e+00	9.126704e-01
NC_000962.3	10491	1525016	0	A	T	0.022	3.446276e+02	2.284929e+02	2.484623e+00	1.318015e-01
NC_000962.3	671	1526311	0	A	T	0.041	1.018591e+02	2.079224e+02	2.524853e+00	6.243188e-01
NC_000962.3	672	1526819	0	A	T	0.434	8.228692e+01	1.417004e+02	2.523456e+00	5.615659e-01
NC_000962.3	9100	1527384	0	A	T	0.022	6.466689e+00	3.590345e+02	2.548012e+00	9.856334e-01
NC_000962.3	2447	1527450	0	A	T	0.230	-1.064165e+02	1.310906e+02	2.499483e+00	4.171116e-01
NC_000962.3	2051	1528771	0	A	T	0.011	-7.426317e+01	3.243280e+02	2.542905e+00	8.189346e-01
NC_000962.3	5933	1529952	0	A	T	0.111	3.237960e+01	1.557836e+02	2.533828e+00	8.353883e-01
NC_000962.3	14031	1532296	0	A	T	0.046	-9.069561e+01	1.506386e+02	2.521795e+00	5.472607e-01
NC_000962.3	8306	1532635	0	A	T	0.023	3.140233e+01	7.362791e+01	2.524675e+00	6.698347e-01
NC_000962.3	5934	1532777	0	A	T	0.111	-2.966917e+01	7.378209e+01	2.531858e+00	6.876821e-01
NC_000962.3	2906	1532827	0	A	T	0.112	4.757291e+01	1.124161e+02	2.520860e+00	6.722502e-01
NC_000962.3	4243	1533157	0	A	T	0.015	-5.639426e+00	5.690828e+01	2.505894e+00	9.210812e-01
NC_000962.3	4244	1533161	0	A	T	0.015	-2.248039e+01	5.751935e+01	2.500058e+00	6.960045e-01
NC_000962.3	4245	1533208	0	A	T	0.066	-6.480412e+01	5.397123e+01	2.532454e+00	2.301446e-01
NC_000962.3	673	1533241	0	A	T	0.370	-4.786686e+01	4.826214e+01	2.493706e+00	3.215294e-01
NC_000962.3	674	1533583	0	A	T	0.419	-5.822927e+01	5.930807e+01	2.499127e+00	3.264299e-01
NC_000962.3	2448	1535141	0	A	T	0.109	-1.209951e+02	1.139743e+02	2.509110e+00	2.886724e-01
NC_000962.3	675	1536251	0	A	T	0.499	-6.867699e+01	2.189466e+02	2.530183e+00	7.538368e-01
NC_000962.3	4246	1538659	0	A	T	0.038	1.065763e+02	2.033923e+02	2.539174e+00	6.003985e-01
NC_000962.3	676	1540141	0	A	T	0.044	8.711143e+01	2.984822e+02	2.543482e+00	7.704631e-01
NC_000962.3	10081	1540631	0	A	T	0.012	-8.509485e+01	3.126208e+02	2.543228e+00	7.855255e-01
NC_000962.3	677	1541798	0	A	T	0.043	-1.040954e+02	2.131934e+02	2.532615e+00	6.254669e-01
NC_000962.3	684	1544255	0	A	T	0.044	8.711143e+01	2.984822e+02	2.543482e+00	7.704631e-01
NC_000962.3	3324	1544890	0	A	T	0.024	-2.682001e+02	2.189014e+02	2.513056e+00	2.207836e-01
NC_000962.3	4760	1545314	0	A	T	0.010	2.812552e+01	9.847181e+01	2.525884e+00	7.752281e-01
NC_000962.3	2450	1546530	0	A	T	0.145	-8.375800e+01	1.298198e+02	2.514071e+00	5.189537e-01
NC_000962.3	4247	1546541	0	A	T	0.015	-3.175711e+02	3.541069e+02	2.535388e+00	3.700285e-01
NC_000962.3	685	1546703	0	A	T	0.044	8.711143e+01	2.984822e+02	2.543482e+00	7.704631e-01
NC_000962.3	686	1547125	0	A	T	0.499	2.029371e+02	4.156677e+02	2.540452e+00	6.255009e-01
NC_000962.3	3325	1547215	0	A	T	0.019	1.928248e+02	1.582389e+02	2.495101e+00	2.232946e-01
NC_000962.3	687	1552547	0	A	T	0.500	3.469247e+02	2.924817e+02	2.492942e+00	2.358469e-01
NC_000962.3	4248	1553633	0	A	T	0.038	1.377322e+02	2.052695e+02	2.537312e+00	5.023862e-01
NC_000962.3	10494	1555402	0	A	T	0.023	1.032686e+02	2.420594e+02	2.520897e+00	6.697438e-01
NC_000962.3	688	1556787	0	A	T	0.043	-2.207159e+02	3.431100e+02	2.530500e+00	5.201891e-01
NC_000962.3	5938	1558548	0	A	T	0.086	-3.045644e+01	1.176501e+02	2.535412e+00	7.957862e-01
NC_000962.3	10082	1558745	0	A	T	0.012	-8.509485e+01	3.126208e+02	2.543228e+00	7.855255e-01
NC_000962.3	5939	1559864	0	A	T	0.086	-2.868891e+01	1.159649e+02	2.534241e+00	8.046546e-01
NC_000962.3	8309	1559896	0	A	T	0.015	4.105119e+02	2.521974e+02	2.517250e+00	1.038936e-01
NC_000962.3	4761	1561387	0	A	T	0.045	-1.964638e+02	2.772533e+02	2.529477e+00	4.787325e-01
NC_000962.3	5940	1561614	0	A	T	0.111	4.094664e+00	1.559656e+02	2.540484e+00	9.790602e-01
NC_000962.3	689	1561939	0	A	T	0.043	1.174202e+02	3.390453e+02	2.541662e+00	7.291704e-01
NC_000962.3	4762	1562742	0	A	T	0.044	3.513878e+01	2.469762e+02	2.539766e+00	8.868906e-01
NC_000962.3	690	1563717	0	A	T	0.431	2.837136e+01	1.187788e+02	2.535868e+00	8.112639e-01
NC_000962.3	2055	1564312	0	A	T	0.011	-7.426317e+01	3.243280e+02	2.542905e+00	8.189346e-01
NC_000962.3	2056	1566863	0	A	T	0.011	-7.426317e+01	3.243280e+02	2.542905e+00	8.189346e-01
NC_000962.3	691	1570566	0	A	T	0.474	1.573777e+02	1.414722e+02	2.563816e+00	2.662205e-01
NC_000962.3	10083	1570727	0	A	T	0.012	-8.509485e+01	3.126208e+02	2.543228e+00	7.855255e-01
NC_000962.3	22201	1572322	0	A	T	0.149	-1.012667e+02	5.959681e+01	2.482545e+00	8.959178e-02
NC_000962.3	2451	1572681	0	A	T	0.144	-4.009867e+00	1.262929e+02	2.532693e+00	9.746773e-01
NC_000962.3	50561	1573015	0	A	T	0.036	9.922543e+01	6.014058e+01	2.515789e+00	9.927795e-02
NC_000962.3	36981	1573381	0	A	T	0.138	-9.681405e+01	4.275654e+01	2.429074e+00	2.376768e-02
NC_000962.3	4250	1573432	0	A	T	0.029	-4.584976e+01	4.085065e+01	2.506213e+00	2.619712e-01
NC_000962.3	3993	1573534	0	A	T	0.031	2.055631e+01	3.592866e+01	2.486656e+00	5.673535e-01
NC_000962.3	3994	1573536	0	A	T	0.024	2.462283e+01	4.041123e+01	2.492676e+00	5.424591e-01
NC_000962.3	695	1573660	0	A	T	0.430	-3.791186e+01	1.140125e+02	2.521296e+00	7.395633e-01
NC_000962.3	5715	1574316	0	A	T	0.040	1.896772e+02	1.528512e+02	2.475407e+00	2.149226e-01
NC_000962.3	14032	1575195	0	A	T	0.046	-6.325673e+01	1.376102e+02	2.518125e+00	6.458452e-01
NC_000962.3	10495	1575783	0	A	T	0.026	-2.386386e+01	1.543382e+02	2.536309e+00	8.771515e-01
NC_000962.3	696	1576481	0	A	T	0.043	1.174202e+02	3.390453e+02	2.541662e+00	7.291704e-01
NC_000962.3	697	1576527	0	A	T	0.042	1.286771e+02	2.885460e+02	2.537017e+00	6.557296e-01
NC_000962.3	698	1577241	0	A	T	0.043	-2.207159e+02	3.431100e+02	2.530500e+00	5.201891e-01
NC_000962.3	4253	1580680	0	A	T	0.039	1.247529e+02	2.151760e+02	2.536734e+00	5.621988e-01
NC_000962.3	10496	1581289	0	A	T	0.022	3.446276e+02	2.284929e+02	2.484623e+00	1.318015e-01
NC_000962.3	2452	1586249	0	A	T	0.229	-7.531010e+01	1.158008e+02	2.517349e+00	5.156201e-01
NC_000962.3	4763	1587718	0	A	T	0.044	2.419218e+02	2.012310e+02	2.529739e+00	2.295659e-01
NC_000962.3	3327	1588456	0	A	T	0.056	1.149052e+02	1.244981e+02	2.531503e+00	3.562560e-01
NC_000962.3	699	1588899	0	A	T	0.475	1.830193e+02	1.679646e+02	2.506073e+00	2.761376e-01
NC_000962.3	4254	1589383	0	A	T	0.156	-2.261201e+01	1.533993e+02	2.539929e+00	8.828410e-01
NC_000962.3	6316	1592453	0	A	T	0.028	-1.292439e+02	2.552337e+02	2.540320e+00	6.127049e-01
NC_000962.3	701	1593331	0	A	T	0.043	-2.207159e+02	3.431100e+02	2.530500e+00	5.201891e-01
NC_000962.3	5943	1593703	0	A	T	0.085	-5.439291e+01	9.719673e+01	2.527487e+00	5.758658e-01
NC_000962.3	702	1594906	0	A	T	0.043	1.174202e+02	3.390453e+02	2.541662e+00	7.291704e-01
NC_000962.3	703	1595342	0	A	T	0.043	-2.348580e+02	2.072045e+02	2.506628e+00	2.572917e-01
NC_000962.3	8310	1598490	0	A	T	0.015	5.460644e+01	2.146263e+02	2.514194e+00	7.992188e-01
NC_000962.3	7414	1600039	0	A	T	0.015	6.693267e+00	2.416639e+02	2.548202e+00	9.779096e-01
NC_000962.3	2058	1601344	0	A	T	0.011	-7.426317e+01	3.243280e+02	2.542905e+00	8.189346e-01
NC_000962.3	10497	1603587	0	A	T	0.023	3.490648e+02	2.440601e+02	2.493207e+00	1.529589e-01
NC_000962.3	4255	1605149	0	A	T	0.015	-8.144801e+01	2.092834e+02	2.517095e+00	6.972287e-01
NC_000962.3	4765	1605281	0	A	T	0.044	-9.428197e+01	2.485365e+02	2.535273e+00	7.045093e-01
NC_000962.3	4766	1605987	0	A	T	0.045	-1.964638e+02	2.772533e+02	2.529477e+00	4.787325e-01
NC_000962.3	704	1606673	0	A	T	0.043	-1.167019e+02	2.942402e+02	2.537838e+00	6.917311e-01
NC_000962.3	705	1608276	0	A	T	0.044	8.711143e+01	2.984822e+02	2.543482e+00	7.704631e-01
NC_000962.3	6317	1608596	0	A	T	0.022	9.416152e+01	1.336766e+02	2.504320e+00	4.813485e-01
NC_000962.3	706	1609840	0	A	T	0.424	-1.083786e+01	7.440288e+01	2.522906e+00	8.842155e-01
NC_000962.3	14033	1612289	0	A	T	0.041	9.782796e+01	1.423033e+02	2.534385e+00	4.919512e-01
NC_000962.3	14285	1612607	0	A	T	0.037	3.589487e+00	2.835432e+01	2.499449e+00	8.992871e-01
NC_000962.3	709	1612648	0	A	T	0.109	-2.023746e+01	2.300832e+01	2.520235e+00	3.793019e-01
NC_000962.3	710	1612663	0	A	T	0.309	-8.078189e+00	1.559148e+01	2.486204e+00	6.044918e-01
NC_000962.3	711	1613035	0	A	T	0.493	-5.170884e+01	9.329049e+01	2.523198e+00	5.795123e-01
NC_000962.3	15843	1613294	0	A	T	0.013	-1.322203e+02	2.599339e+02	2.547130e+00	6.110961e-01
NC_000962.3	2454	1613960	0	A	T	0.230	-9.509516e+01	1.495227e+02	2.519913e+00	5.249270e-01
NC_000962.3	713	1616061	0	A	T	0.043	1.174202e+02	3.390453e+02	2.541662e+00	7.291704e-01
NC_000962.3	8311	1616330	0	A	T	0.016	5.150181e+01	3.673437e+02	2.539415e+00	8.885296e-01
NC_000962.3	714	1617302	0	A	T	0.043	1.174202e+02	3.390453e+02	2.541662e+00	7.291704e-01
NC_000962.3	48429	1618634	0	A	T	0.022	8.863852e+00	4.869575e+01	2.527601e+00	8.555997e-01
NC_000962.3	7639	1618978	0	A	T	0.033	-2.500261e+01	7.060055e+01	2.509705e+00	7.233070e-01
NC_000962.3	5588	1618999	0	A	T	0.015	-2.372510e+02	3.593129e+02	2.542418e+00	5.092186e-01
NC_000962.3	716	1620181	0	A	T	0.043	1.174202e+02	3.390453e+02	2.541662e+00	7.291704e-01
NC_000962.3	5944	1622964	0	A	T	0.115	1.035290e+02	1.538359e+02	2.523484e+00	5.011126e-01
NC_000962.3	717	1624791	0	A	T	0.432	-9.487441e+01	1.270949e+02	2.511610e+00	4.555495e-01
NC_000962.3	6318	1625019	0	A	T	0.028	-1.292439e+02	2.552337e+02	2.540320e+00	6.127049e-01
NC_000962.3	2455	1625254	0	A	T	0.061	3.110999e+01	1.274977e+02	2.531398e+00	8.072773e-01
NC_000962.3	718	1625333	0	A	T	0.042	-7.049572e+01	1.973758e+02	2.517819e+00	7.210433e-01
NC_000962.3	3328	1625348	0	A	T	0.035	1.865807e+02	1.782446e+02	2.538283e+00	2.954586e-01
NC_000962.3	719	1627351	0	A	T	0.200	-1.412568e+02	1.193807e+02	2.561083e+00	2.369914e-01
NC_000962.3	14034	1628589	0	A	T	0.046	-4.601747e+00	1.342466e+02	2.531039e+00	9.726620e-01
NC_000962.3	720	1630148	0	A	T	0.473	-9.887049e+01	1.023543e+02	2.553500e+00	3.342954e-01
NC_000962.3	4767	1630596	0	A	T	0.044	6.119413e+00	1.572348e+02	2.524657e+00	9.689627e-01
NC_000962.3	38447	1632542	0	A	T	0.029	5.108894e+01	3.243251e+01	2.466920e+00	1.155164e-01
NC_000962.3	37232	1632543	0	A	T	0.037	-1.973897e+01	2.886384e+01	2.498039e+00	4.942182e-01
NC_000962.3	37719	1632544	0	A	T	0.011	8.548341e+01	5.034591e+01	2.475298e+00	8.983240e-02
NC_000962.3	37474	1632737	0	A	T	0.014	-1.851761e+02	1.593072e+02	2.513528e+00	2.453559e-01
NC_000962.3	4257	1634523	0	A	T	0.019	1.115214e+02	7.108837e+01	2.443998e+00	1.170163e-01
NC_000962.3	10086	1634605	0	A	T	0.011	-3.214628e+02	1.655799e+02	2.518341e+00	5.248485e-02
NC_000962.3	4258	1634609	0	A	T	0.077	7.594592e+00	3.786997e+01	2.517248e+00	8.410958e-01
NC_000962.3	4259	1634633	0	A	T	0.014	8.942308e+01	1.523839e+02	2.499032e+00	5.574513e-01
NC_000962.3	721	1636173	0	A	T	0.026	-1.237811e+01	5.524805e+01	2.513956e+00	8.227670e-01
NC_000962.3	18700	1636826	0	A	T	0.353	-3.702495e+01	2.401502e+01	2.424355e+00	1.234516e-01
NC_000962.3	44121	1636879	0	A	T	0.045	1.842912e+01	2.751781e+01	2.472637e+00	5.031928e-01
NC_000962.3	43834	1636882	0	A	T	0.014	-1.733532e+01	4.486441e+01	2.506015e+00	6.992870e-01
NC_000962.3	37237	1636918	0	A	T	0.022	1.138086e+01	5.404319e+01	2.520423e+00	8.332513e-01
NC_000962.3	38144	1636944	0	A	T	0.025	-6.630234e+01	3.674410e+01	2.400109e+00	7.146275e-02
NC_000962.3	9781	1636980	0	A	T	0.342	-2.495130e+00	1.806735e+01	2.507596e+00	8.901878e-01
NC_000962.3	23522	1636982	0	A	T	0.339	-4.358841e+00	1.816321e+01	2.507274e+00	8.103933e-01
NC_000962.3	38450	1637114	0	A	T	0.164	1.250091e+01	1.807637e+01	2.485480e+00	4.893733e-01
NC_000962.3	36990	1637116	0	A	T	0.220	1.520592e+01	1.773882e+01	2.532087e+00	3.915325e-01
NC_000962.3	38451	1637142	0	A	T	0.024	2.019541e+01	3.538489e+01	2.512358e+00	5.683068e-01
NC_000962.3	36993	1637175	0	A	T	0.025	-5.238299e+01	3.486100e+01	2.478088e+00	1.332504e-01
NC_000962.3	37242	1637214	0	A	T	0.037	5.019267e+01	3.670062e+01	2.534246e+00	1.717356e-01
NC_000962.3	2916	1638125	0	A	T	0.113	-5.671624e+01	2.872429e+01	2.506438e+00	4.859811e-02
NC_000962.3	724	1638364	0	A	T	0.031	-3.123924e+01	2.207789e+02	2.545593e+00	8.875068e-01
NC_000962.3	725	1639594	0	A	T	0.494	-2.665355e+01	8.054807e+01	2.513613e+00	7.407872e-01
NC_000962.3	5716	1640993	0	A	T	0.040	1.896772e+02	1.528512e+02	2.475407e+00	2.149226e-01
NC_000962.3	9112	1642489	0	A	T	0.022	6.466689e+00	3.590345e+02	2.548012e+00	9.856334e-01
NC_000962.3	726	1643864	0	A	T	0.043	-2.207159e+02	3.431100e+02	2.530500e+00	5.201891e-01
NC_000962.3	5471	1644362	0	A	T	0.013	2.305877e+01	5.308952e+01	2.519567e+00	6.641366e-01
NC_000962.3	4261	1645334	0	A	T	0.015	-2.372510e+02	3.593129e+02	2.542418e+00	5.092186e-01
NC_000962.3	729	1645802	0	A	T	0.431	-1.588278e+01	1.226536e+02	2.528661e+00	8.969935e-01
NC_000962.3	4262	1646954	0	A	T	0.013	2.690387e+02	3.611367e+02	2.518696e+00	4.564597e-01
NC_000962.3	730	1647436	0	A	T	0.043	1.174202e+02	3.390453e+02	2.541662e+00	7.291704e-01
NC_000962.3	5945	1648620	0	A	T	0.110	-5.140080e+01	1.355325e+02	2.545590e+00	7.045819e-01
NC_000962.3	731	1650072	0	A	T	0.499	-4.173047e+01	3.910733e+02	2.543537e+00	9.150423e-01
NC_000962.3	4770	1650769	0	A	T	0.010	-7.300245e+00	1.013073e+02	2.512271e+00	9.425682e-01
NC_000962.3	2457	1651306	0	A	T	0.146	-1.128073e+02	1.450476e+02	2.523117e+00	4.369138e-01
NC_000962.3	732	1651308	0	A	T	0.043	-2.207159e+02	3.431100e+02	2.530500e+00	5.201891e-01
NC_000962.3	6320	1655860	0	A	T	0.022	9.416152e+01	1.336766e+02	2.504320e+00	4.813485e-01
NC_000962.3	9114	1661383	0	A	T	0.021	6.723310e+01	3.281624e+02	2.545315e+00	8.377094e-01
NC_000962.3	735	1669158	0	A	T	0.043	1.174202e+02	3.390453e+02	2.541662e+00	7.291704e-01
NC_000962.3	4263	1669358	0	A	T	0.157	-4.221014e+01	1.640734e+02	2.539480e+00	7.970279e-01
NC_000962.3	3769	1673423	0	A	T	0.014	6.557422e+01	7.180661e+01	2.515322e+00	3.613535e-01
NC_000962.3	5717	1673425	0	A	T	0.088	7.439613e+01	2.810703e+01	2.523925e+00	8.250833e-03
NC_000962.3	19131	1674048	0	A	T	0.010	-3.692759e+01	5.598331e+01	2.519311e+00	5.096504e-01
NC_000962.3	5718	1674263	0	A	T	0.017	4.659709e+01	5.621391e+01	2.526817e+00	4.073441e-01
NC_000962.3	3770	1674481	0	A	T	0.012	1.331071e+02	5.875839e+01	2.448899e+00	2.370486e-02
NC_000962.3	4264	1675973	0	A	T	0.013	2.690387e+02	3.611367e+02	2.518696e+00	4.564597e-01
NC_000962.3	737	1676290	0	A	T	0.434	5.682204e+01	1.438853e+02	2.527684e+00	6.929917e-01
NC_000962.3	738	1678706	0	A	T	0.043	-2.207159e+02	3.431100e+02	2.530500e+00	5.201891e-01
NC_000962.3	10498	1688024	0	A	T	0.026	-2.386386e+01	1.543382e+02	2.536309e+00	8.771515e-01
NC_000962.3	2458	1688061	0	A	T	0.059	1.011054e+02	1.423081e+02	2.519978e+00	4.775790e-01
NC_000962.3	739	1688064	0	A	T	0.043	1.174202e+02	3.390453e+02	2.541662e+00	7.291704e-01
NC_000962.3	740	1688300	0	A	T	0.044	8.711143e+01	2.984822e+02	2.543482e+00	7.704631e-01
NC_000962.3	5947	1688649	0	A	T	0.111	-4.113659e+01	1.366742e+02	2.539620e+00	7.634899e-01
NC_000962.3	741	1689349	0	A	T	0.477	-7.510293e+01	1.014445e+02	2.514270e+00	4.592698e-01
NC_000962.3	4265	1689571	0	A	T	0.015	-2.372510e+02	3.593129e+02	2.542418e+00	5.092186e-01
NC_000962.3	2060	1689708	0	A	T	0.011	-7.426317e+01	3.243280e+02	2.542905e+00	8.189346e-01
NC_000962.3	3332	1691799	0	A	T	0.057	7.958449e+01	1.468680e+02	2.530171e+00	5.880230e-01
NC_000962.3	9117	1691990	0	A	T	0.021	-1.587004e+02	2.029468e+02	2.527809e+00	4.344106e-01
NC_000962.3	742	1692141	0	A	T	0.474	1.738512e+02	1.156561e+02	2.505237e+00	1.331087e-01
NC_000962.3	4771	1692186	0	A	T	0.044	-1.550835e+02	2.514225e+02	2.534143e+00	5.374904e-01
NC_000962.3	2459	1692795	0	A	T	0.232	-4.497480e+01	1.133460e+02	2.514437e+00	6.916050e-01
NC_000962.3	8313	1692824	0	A	T	0.021	-1.445987e+02	2.018577e+02	2.526256e+00	4.739482e-01
NC_000962.3	4772	1693218	0	A	T	0.014	-8.738947e+01	2.130479e+02	2.536499e+00	6.817563e-01
NC_000962.3	15845	1693235	0	A	T	0.013	-1.662499e+02	2.284529e+02	2.536355e+00	4.669543e-01
NC_000962.3	8314	1693433	0	A	T	0.015	4.105119e+02	2.521974e+02	2.517250e+00	1.038936e-01
NC_000962.3	743	1693561	0	A	T	0.478	-8.136249e+01	1.480414e+02	2.522360e+00	5.827209e-01
NC_000962.3	4773	1694926	0	A	T	0.045	-1.964638e+02	2.772533e+02	2.529477e+00	4.787325e-01
NC_000962.3	744	1695037	0	A	T	0.043	1.174202e+02	3.390453e+02	2.541662e+00	7.291704e-01
NC_000962.3	9118	1695187	0	A	T	0.021	6.723310e+01	3.281624e+02	2.545315e+00	8.377094e-01
NC_000962.3	5948	1695364	0	A	T	0.111	4.610554e+01	1.440051e+02	2.533035e+00	7.489092e-01
NC_000962.3	745	1695796	0	A	T	0.043	-2.207159e+02	3.431100e+02	2.530500e+00	5.201891e-01
NC_000962.3	746	1696672	0	A	T	0.042	-1.989056e+02	1.347273e+02	2.473561e+00	1.401617e-01
NC_000962.3	747	1697896	0	A	T	0.040	2.337549e+02	2.091228e+02	2.516330e+00	2.639251e-01
NC_000962.3	10089	1698774	0	A	T	0.012	-8.509485e+01	3.126208e+02	2.543228e+00	7.855255e-01
NC_000962.3	748	1698911	0	A	T	0.476	-1.316524e+02	9.503373e+01	2.508064e+00	1.662616e-01
NC_000962.3	2460	1699663	0	A	T	0.017	-2.011039e+02	1.708600e+02	2.518237e+00	2.394705e-01
NC_000962.3	749	1699849	0	A	T	0.043	-2.207159e+02	3.431100e+02	2.530500e+00	5.201891e-01
NC_000962.3	4774	1700088	0	A	T	0.045	-1.429399e+02	1.840662e+02	2.530371e+00	4.375964e-01
NC_000962.3	750	1701215	0	A	T	0.043	1.174202e+02	3.390453e+02	2.541662e+00	7.291704e-01
NC_000962.3	10500	1702851	0	A	T	0.023	7.109176e+01	2.619618e+02	2.528605e+00	7.861529e-01
NC_000962.3	2461	1703319	0	A	T	0.017	-2.542013e+01	2.014318e+02	2.537718e+00	8.996011e-01
NC_000962.3	2061	1703555	0	A	T	0.011	-7.426317e+01	3.243280e+02	2.542905e+00	8.189346e-01
NC_000962.3	4266	1704554	0	A	T	0.015	-2.372510e+02	3.593129e+02	2.542418e+00	5.092186e-01
NC_000962.3	752	1706119	0	A	T	0.498	-1.173212e+02	1.876571e+02	2.514267e+00	5.319889e-01
NC_000962.3	5949	1706602	0	A	T	0.111	-3.683446e+01	1.404802e+02	2.543259e+00	7.932180e-01
NC_000962.3	753	1706685	0	A	T	0.041	-2.655595e+01	1.664065e+02	2.530599e+00	8.732402e-01
NC_000962.3	5950	1708846	0	A	T	0.112	-6.896595e+01	1.405677e+02	2.554269e+00	6.237993e-01
NC_000962.3	754	1709432	0	A	T	0.199	-3.433504e+01	1.174130e+02	2.533321e+00	7.700186e-01
NC_000962.3	3333	1709899	0	A	T	0.056	-8.315909e+01	1.726695e+02	2.545793e+00	6.301891e-01
NC_000962.3	6323	1710070	0	A	T	0.028	-1.292439e+02	2.552337e+02	2.540320e+00	6.127049e-01
NC_000962.3	10501	1711588	0	A	T	0.027	-1.784093e+01	1.547103e+02	2.535506e+00	9.082159e-01
NC_000962.3	2462	1711639	0	A	T	0.060	5.039537e+01	1.216656e+02	2.524121e+00	6.788071e-01
NC_000962.3	4267	1711645	0	A	T	0.041	2.407589e+01	1.706725e+02	2.540670e+00	8.878470e-01
NC_000962.3	755	1711670	0	A	T	0.043	-2.207159e+02	3.431100e+02	2.530500e+00	5.201891e-01
NC_000962.3	5951	1712824	0	A	T	0.111	2.543286e+00	1.602490e+02	2.540694e+00	9.873406e-01
NC_000962.3	756	1713192	0	A	T	0.197	6.337332e+01	1.072854e+02	2.521950e+00	5.548556e-01
NC_000962.3	4775	1713279	0	A	T	0.013	5.504451e+01	2.141051e+02	2.541777e+00	7.971611e-01
NC_000962.3	5952	1715942	0	A	T	0.114	2.172184e+01	1.172555e+02	2.520680e+00	8.530686e-01
NC_000962.3	759	1716472	0	A	T	0.044	8.711143e+01	2.984822e+02	2.543482e+00	7.704631e-01
NC_000962.3	14035	1717681	0	A	T	0.042	4.389049e+01	1.516052e+02	2.536654e+00	7.722546e-01
NC_000962.3	5955	1717764	0	A	T	0.088	1.152340e+01	1.018585e+02	2.532000e+00	9.099490e-01
NC_000962.3	10502	1718720	0	A	T	0.025	-1.688656e+02	2.299817e+02	2.542411e+00	4.629637e-01
NC_000962.3	2463	1718761	0	A	T	0.230	-9.509516e+01	1.495227e+02	2.519913e+00	5.249270e-01
NC_000962.3	3334	1719322	0	A	T	0.056	-7.829838e+01	1.867247e+02	2.549089e+00	6.750681e-01
NC_000962.3	760	1722200	0	A	T	0.042	-2.630698e+02	2.364795e+02	2.548530e+00	2.662144e-01
NC_000962.3	761	1722228	0	A	T	0.042	4.414477e+01	1.614350e+02	2.523819e+00	7.845619e-01
NC_000962.3	4776	1722383	0	A	T	0.043	2.121547e+01	2.003453e+02	2.530166e+00	9.156872e-01
NC_000962.3	5956	1722480	0	A	T	0.020	-3.178972e+00	7.723193e+01	2.532029e+00	9.671754e-01
NC_000962.3	5957	1722702	0	A	T	0.116	1.141657e+01	1.607399e+02	2.539644e+00	9.433919e-01
NC_000962.3	3335	1724120	0	A	T	0.035	1.865807e+02	1.782446e+02	2.538283e+00	2.954586e-01
NC_000962.3	4268	1724722	0	A	T	0.041	4.553393e+01	1.732272e+02	2.541802e+00	7.927149e-01
NC_000962.3	4269	1726384	0	A	T	0.013	2.690387e+02	3.611367e+02	2.518696e+00	4.564597e-01
NC_000962.3	4270	1728622	0	A	T	0.156	2.595985e+01	1.445307e+02	2.539367e+00	8.574912e-01
NC_000962.3	762	1728837	0	A	T	0.499	2.288304e+01	3.281317e+02	2.540672e+00	9.444166e-01
NC_000962.3	5958	1729867	0	A	T	0.087	-3.652738e+01	1.039262e+02	2.525215e+00	7.253064e-01
NC_000962.3	2464	1732239	0	A	T	0.109	-1.135590e+02	1.278134e+02	2.508388e+00	3.744981e-01
NC_000962.3	763	1733134	0	A	T	0.043	1.174202e+02	3.390453e+02	2.541662e+00	7.291704e-01
NC_000962.3	764	1733325	0	A	T	0.043	1.174202e+02	3.390453e+02	2.541662e+00	7.291704e-01
NC_000962.3	4777	1734377	0	A	T	0.011	-1.817205e+01	1.019497e+02	2.509094e+00	8.585663e-01
NC_000962.3	2465	1734994	0	A	T	0.231	-6.786667e+01	1.406820e+02	2.527018e+00	6.296186e-01
NC_000962.3	7415	1735920	0	A	T	0.015	6.693267e+00	2.416639e+02	2.548202e+00	9.779096e-01
NC_000962.3	3337	1736638	0	A	T	0.056	-7.829838e+01	1.867247e+02	2.549089e+00	6.750681e-01
NC_000962.3	10090	1738799	0	A	T	0.012	-8.509485e+01	3.126208e+02	2.543228e+00	7.855255e-01
NC_000962.3	2466	1740771	0	A	T	0.229	-1.149462e+02	1.333939e+02	2.517446e+00	3.890555e-01
NC_000962.3	765	1741352	0	A	T	0.041	1.018591e+02	2.079224e+02	2.524853e+00	6.243188e-01
NC_000962.3	5959	1741624	0	A	T	0.114	3.144047e+01	1.479868e+02	2.540656e+00	8.317955e-01
NC_000962.3	10503	1742247	0	A	T	0.025	-1.688656e+02	2.299817e+02	2.542411e+00	4.629637e-01
NC_000962.3	4778	1743577	0	A	T	0.014	7.649983e+00	2.078333e+02	2.539296e+00	9.706452e-01
NC_000962.3	5298	1743944	0	A	T	0.025	8.012257e+01	2.535012e+02	2.548722e+00	7.520198e-01
NC_000962.3	5299	1746197	0	A	T	0.025	-5.428371e+01	2.550552e+02	2.540157e+00	8.315018e-01
NC_000962.3	4779	1749546	0	A	T	0.044	-1.550835e+02	2.514225e+02	2.534143e+00	5.374904e-01
NC_000962.3	4780	1750576	0	A	T	0.044	-2.303219e+02	2.411228e+02	2.511543e+00	3.397036e-01
NC_000962.3	10504	1750784	0	A	T	0.022	8.575261e+01	2.387852e+02	2.523401e+00	7.195806e-01
NC_000962.3	766	1752561	0	A	T	0.470	-7.651354e+01	7.543790e+01	2.510619e+00	3.107037e-01
NC_000962.3	767	1753520	0	A	T	0.498	-1.429785e+02	1.397386e+02	2.538007e+00	3.064667e-01
NC_000962.3	2467	1755519	0	A	T	0.145	-6.523625e+01	1.418047e+02	2.525087e+00	6.455851e-01
NC_000962.3	10505	1755538	0	A	T	0.023	7.109176e+01	2.619618e+02	2.528605e+00	7.861529e-01
NC_000962.3	3338	1755599	0	A	T	0.034	3.644725e+01	1.518300e+02	2.527305e+00	8.103381e-01
NC_000962.3	3339	1756002	0	A	T	0.018	1.405921e+02	1.904193e+02	2.497869e+00	4.604870e-01
NC_000962.3	768	1756359	0	A	T	0.043	-2.207159e+02	3.431100e+02	2.530500e+00	5.201891e-01
NC_000962.3	8315	1756626	0	A	T	0.016	-3.789062e+01	2.371006e+02	2.526045e+00	8.730643e-01
NC_000962.3	4271	1758631	0	A	T	0.013	2.690387e+02	3.611367e+02	2.518696e+00	4.564597e-01
NC_000962.3	5962	1758773	0	A	T	0.085	-7.641130e+01	9.990307e+01	2.522633e+00	4.445380e-01
NC_000962.3	769	1759252	0	A	T	0.499	1.603398e+02	2.485821e+02	2.524673e+00	5.190631e-01
NC_000962.3	5963	1759904	0	A	T	0.115	7.588988e+01	1.343854e+02	2.529340e+00	5.723915e-01
NC_000962.3	5300	1760165	0	A	T	0.026	7.070297e+00	1.298231e+02	2.515642e+00	9.565787e-01
NC_000962.3	770	1760292	0	A	T	0.499	-8.703202e+01	1.933699e+02	2.526607e+00	6.527495e-01
NC_000962.3	8316	1761107	0	A	T	0.015	-1.200945e+01	1.977800e+02	2.518333e+00	9.515933e-01
NC_000962.3	10506	1761486	0	A	T	0.023	3.490648e+02	2.440601e+02	2.493207e+00	1.529589e-01
NC_000962.3	2468	1762615	0	A	T	0.143	4.090758e+01	1.136349e+02	2.536796e+00	7.189293e-01
NC_000962.3	9121	1763130	0	A	T	0.020	-4.216166e+01	2.542552e+02	2.540310e+00	8.683287e-01
NC_000962.3	8317	1766351	0	A	T	0.016	-3.789062e+01	2.371006e+02	2.526045e+00	8.730643e-01
NC_000962.3	3340	1769099	0	A	T	0.035	2.377265e+02	1.678136e+02	2.532939e+00	1.569072e-01
NC_000962.3	3341	1771320	0	A	T	0.035	1.865807e+02	1.782446e+02	2.538283e+00	2.954586e-01
NC_000962.3	4781	1772016	0	A	T	0.044	9.362545e+01	2.418940e+02	2.537671e+00	6.988001e-01
NC_000962.3	2469	1772618	0	A	T	0.017	-1.223965e+01	1.995600e+02	2.540666e+00	9.511061e-01
NC_000962.3	14036	1773687	0	A	T	0.023	-2.649686e+02	8.513795e+01	2.436740e+00	1.909316e-03
NC_000962.3	772	1774659	0	A	T	0.041	1.018591e+02	2.079224e+02	2.524853e+00	6.243188e-01
NC_000962.3	10507	1775103	0	A	T	0.023	2.658785e+02	2.015066e+02	2.518606e+00	1.873186e-01
NC_000962.3	2470	1775312	0	A	T	0.144	8.729896e+00	1.252950e+02	2.534915e+00	9.444664e-01
NC_000962.3	4272	1776468	0	A	T	0.013	2.690387e+02	3.611367e+02	2.518696e+00	4.564597e-01
NC_000962.3	2471	1777182	0	A	T	0.109	-8.923366e+01	1.116106e+02	2.528768e+00	4.241847e-01
NC_000962.3	2472	1777213	0	A	T	0.202	-4.106048e+01	1.236875e+02	2.532142e+00	7.399816e-01
NC_000962.3	773	1778430	0	A	T	0.499	-5.262536e+01	2.321590e+02	2.523967e+00	8.207202e-01
NC_000962.3	6325	1778557	0	A	T	0.028	-5.260555e+01	2.150914e+02	2.528866e+00	8.068370e-01
NC_000962.3	5964	1778789	0	A	T	0.115	4.100530e+01	1.566330e+02	2.537678e+00	7.935353e-01
NC_000962.3	36998	1779212	0	A	T	0.048	5.375253e+01	3.143167e+01	2.526087e+00	8.754909e-02
NC_000962.3	2473	1779243	0	A	T	0.165	-9.239281e+00	4.078252e+01	2.511463e+00	8.208198e-01
NC_000962.3	8763	1779279	0	A	T	0.045	-6.377898e+00	3.300984e+01	2.522075e+00	8.468320e-01
NC_000962.3	4275	1779370	0	A	T	0.198	3.341040e+01	4.131647e+01	2.517493e+00	4.189103e-01
NC_000962.3	2923	1780587	0	A	T	0.222	5.168152e+01	3.508325e+01	2.542977e+00	1.410345e-01
NC_000962.3	5965	1782431	0	A	T	0.106	3.606432e+01	4.910463e+01	2.516841e+00	4.628532e-01
NC_000962.3	4783	1785945	0	A	T	0.046	6.517777e+01	1.511276e+02	2.527973e+00	6.663600e-01
NC_000962.3	4277	1788613	0	A	T	0.026	3.029774e+01	5.242893e+01	2.524876e+00	5.634732e-01
NC_000962.3	4279	1789742	0	A	T	0.012	4.711537e+02	1.630897e+02	2.454793e+00	3.948720e-03
NC_000962.3	4784	1789766	0	A	T	0.046	2.603661e+01	1.167883e+02	2.518814e+00	8.236287e-01
NC_000962.3	4280	1789780	0	A	T	0.013	3.086709e+02	1.101075e+02	2.418603e+00	5.154731e-03
NC_000962.3	776	1792777	0	A	T	0.197	8.252126e+01	1.157590e+02	2.534118e+00	4.760911e-01
NC_000962.3	2474	1793769	0	A	T	0.231	-6.786667e+01	1.406820e+02	2.527018e+00	6.296186e-01
NC_000962.3	5301	1794324	0	A	T	0.025	4.851215e+01	2.976390e+02	2.548626e+00	8.705592e-01
NC_000962.3	4281	1796671	0	A	T	0.013	2.690387e+02	3.611367e+02	2.518696e+00	4.564597e-01
NC_000962.3	2475	1797027	0	A	T	0.146	-1.128073e+02	1.450476e+02	2.523117e+00	4.369138e-01
NC_000962.3	777	1798355	0	A	T	0.434	6.423734e+01	1.421364e+02	2.532645e+00	6.514089e-01
NC_000962.3	6326	1799806	0	A	T	0.028	-1.292439e+02	2.552337e+02	2.540320e+00	6.127049e-01
NC_000962.3	4785	1800963	0	A	T	0.044	-1.928057e+01	1.963329e+02	2.525902e+00	9.217903e-01
NC_000962.3	778	1803265	0	A	T	0.498	-4.640208e+01	2.764042e+02	2.543294e+00	8.667134e-01
NC_000962.3	779	1804409	0	A	T	0.475	1.035063e+02	1.507882e+02	2.517014e+00	4.925971e-01
NC_000962.3	2476	1805948	0	A	T	0.202	-4.002380e+01	1.121820e+02	2.528428e+00	7.213348e-01
NC_000962.3	4786	1806283	0	A	T	0.045	-1.964638e+02	2.772533e+02	2.529477e+00	4.787325e-01
NC_000962.3	4787	1807823	0	A	T	0.044	-9.428197e+01	2.485365e+02	2.535273e+00	7.045093e-01
NC_000962.3	7417	1808545	0	A	T	0.015	6.693267e+00	2.416639e+02	2.548202e+00	9.779096e-01
NC_000962.3	5966	1810237	0	A	T	0.111	-3.060003e+01	1.398164e+02	2.540270e+00	8.268046e-01
NC_000962.3	780	1811375	0	A	T	0.043	-2.207159e+02	3.431100e+02	2.530500e+00	5.201891e-01
NC_000962.3	6327	1813255	0	A	T	0.027	2.560445e+01	1.464115e+02	2.522280e+00	8.612091e-01
NC_000962.3	2477	1815604	0	A	T	0.146	-1.447154e+02	1.278795e+02	2.498991e+00	2.580497e-01
NC_000962.3	2478	1816254	0	A	T	0.018	-5.470022e+01	2.126227e+02	2.534304e+00	7.970275e-01
NC_000962.3	5303	1817684	0	A	T	0.025	8.012257e+01	2.535012e+02	2.548722e+00	7.520198e-01
NC_000962.3	781	1817976	0	A	T	0.500	2.601843e+02	5.153075e+02	2.526739e+00	6.137324e-01
NC_000962.3	2479	1819591	0	A	T	0.110	-1.449534e+02	1.192718e+02	2.527184e+00	2.245297e-01
NC_000962.3	10092	1820707	0	A	T	0.012	-8.509485e+01	3.126208e+02	2.543228e+00	7.855255e-01
NC_000962.3	5304	1823237	0	A	T	0.025	4.851215e+01	2.976390e+02	2.548626e+00	8.705592e-01
NC_000962.3	5967	1823549	0	A	T	0.054	-1.102564e+02	6.899535e+01	2.418629e+00	1.103517e-01
NC_000962.3	9124	1824823	0	A	T	0.022	6.466689e+00	3.590345e+02	2.548012e+00	9.856334e-01
NC_000962.3	4788	1825603	0	A	T	0.044	2.038724e+01	1.965054e+02	2.537842e+00	9.173892e-01
NC_000962.3	2064	1829423	0	A	T	0.011	-7.426317e+01	3.243280e+02	2.542905e+00	8.189346e-01
NC_000962.3	786	1831288	0	A	T	0.043	-2.207159e+02	3.431100e+02	2.530500e+00	5.201891e-01
NC_000962.3	787	1834177	0	A	T	0.043	-2.427039e+02	1.737084e+02	2.513084e+00	1.626647e-01
NC_000962.3	5720	1834683	0	A	T	0.040	1.896772e+02	1.528512e+02	2.475407e+00	2.149226e-01
NC_000962.3	10509	1834836	0	A	T	0.027	-3.704984e+01	1.590867e+02	2.535405e+00	8.158936e-01
NC_000962.3	19833	1834986	0	A	T	0.021	-8.832361e+01	6.907850e+01	2.456581e+00	2.013343e-01
NC_000962.3	788	1836286	0	A	T	0.499	4.427545e+01	3.547986e+02	2.537309e+00	9.007145e-01
NC_000962.3	6328	1838153	0	A	T	0.028	-1.292439e+02	2.552337e+02	2.540320e+00	6.127049e-01
NC_000962.3	789	1839759	0	A	T	0.043	1.006085e+02	2.588988e+02	2.539589e+00	6.976532e-01
NC_000962.3	9125	1844635	0	A	T	0.021	6.723310e+01	3.281624e+02	2.545315e+00	8.377094e-01
NC_000962.3	3347	1847811	0	A	T	0.056	-1.846200e+01	1.758972e+02	2.544330e+00	9.164293e-01
NC_000962.3	792	1847919	0	A	T	0.475	1.107324e+02	1.824016e+02	2.526254e+00	5.439351e-01
NC_000962.3	793	1849051	0	A	T	0.043	1.174202e+02	3.390453e+02	2.541662e+00	7.291704e-01
NC_000962.3	794	1849609	0	A	T	0.044	8.711143e+01	2.984822e+02	2.543482e+00	7.704631e-01
NC_000962.3	795	1849934	0	A	T	0.040	2.337549e+02	2.091228e+02	2.516330e+00	2.639251e-01
NC_000962.3	2480	1852542	0	A	T	0.017	2.981071e+01	1.813606e+02	2.540400e+00	8.694710e-01
NC_000962.3	2065	1854169	0	A	T	0.011	-7.426317e+01	3.243280e+02	2.542905e+00	8.189346e-01
NC_000962.3	796	1854300	0	A	T	0.474	4.389344e+01	1.237778e+02	2.516984e+00	7.229527e-01
NC_000962.3	797	1856777	0	A	T	0.499	-2.176204e+01	3.764891e+02	2.539224e+00	9.539174e-01
NC_000962.3	799	1859559	0	A	T	0.044	8.711143e+01	2.984822e+02	2.543482e+00	7.704631e-01
NC_000962.3	3348	1861274	0	A	T	0.057	1.419891e+02	1.452260e+02	2.553610e+00	3.284527e-01
NC_000962.3	5968	1861804	0	A	T	0.111	-4.841521e+00	1.536843e+02	2.541350e+00	9.748746e-01
NC_000962.3	6330	1862335	0	A	T	0.027	-5.860190e+01	2.411498e+02	2.544786e+00	8.080470e-01
NC_000962.3	4789	1863451	0	A	T	0.044	-2.361511e+02	1.749007e+02	2.526510e+00	1.772558e-01
NC_000962.3	43732	1864407	0	A	T	0.017	8.118025e+01	9.825339e+01	2.516885e+00	4.088679e-01
NC_000962.3	4286	1864811	0	A	T	0.149	8.526850e-01	7.261698e+01	2.520362e+00	9.906336e-01
NC_000962.3	5969	1865976	0	A	T	0.111	2.543286e+00	1.602490e+02	2.540694e+00	9.873406e-01
NC_000962.3	4287	1866981	0	A	T	0.013	2.690387e+02	3.611367e+02	2.518696e+00	4.564597e-01
NC_000962.3	4288	1868578	0	A	T	0.015	-3.175711e+02	3.541069e+02	2.535388e+00	3.700285e-01
[truncated: 2,635 more rows]
