# Supplementary material for: GWAS for quantitative resistance phenotypes in Mycobacterium tuberculosis reveals resistance genes and regulatory regions
Source: Nat Commun. 2019 May 13;10:2128. doi: 10.1038/s41467-019-10110-6 (PMC6513847; doi:10.1038/s41467-019-10110-6)
Supplement: Supplementary file 12 — Source Data [file 41467_2019_10110_MOESM12_ESM.zip › 9-Source Data Folder/snp_rif.assoc.txt]

chr	rs	ps	n_miss	allele1	allele0	af	beta	se	l_remle	p_wald
NC_000962.3	5681	71	0	A	T	0.028	9.353544e+01	1.032563e+02	2.357198e+00	3.651636e-01
NC_000962.3	2	1849	0	A	T	0.061	3.098341e+02	1.411459e+02	2.350498e+00	2.831371e-02
NC_000962.3	3	1977	0	A	T	0.406	-4.034464e+01	4.900400e+01	2.381550e+00	4.104783e-01
NC_000962.3	10411	3439	0	A	T	0.018	8.943430e+01	2.954956e+02	2.376523e+00	7.621939e-01
NC_000962.3	4	4013	0	A	T	0.498	-5.804493e+02	2.994084e+02	2.407433e+00	5.273935e-02
NC_000962.3	8956	6052	0	A	T	0.019	1.083288e+02	4.171934e+02	2.385512e+00	7.951626e-01
NC_000962.3	8957	7221	0	A	T	0.019	2.601501e+01	4.543561e+02	2.386822e+00	9.543485e-01
NC_000962.3	5	7362	0	A	T	0.497	-2.133739e+02	1.379571e+02	2.359277e+00	1.221636e-01
NC_000962.3	2272	7570	0	A	T	0.013	1.572736e+02	5.374752e+01	2.338504e+00	3.485780e-03
NC_000962.3	6	7585	0	A	T	0.449	-8.311429e+01	4.168805e+01	2.328103e+00	4.637172e-02
NC_000962.3	2273	8040	0	A	T	0.120	-9.340724e+01	1.727544e+02	2.384517e+00	5.888026e-01
NC_000962.3	7	9304	0	A	T	0.469	-6.907793e+01	1.217404e+02	2.381152e+00	5.705176e-01
NC_000962.3	4061	11370	0	A	T	0.154	-8.687731e+01	1.774065e+02	2.380731e+00	6.244157e-01
NC_000962.3	8	11820	0	A	T	0.054	-5.685060e+01	3.499526e+02	2.383713e+00	8.709726e-01
NC_000962.3	9	11879	0	A	T	0.497	5.797892e+00	1.979006e+02	2.375419e+00	9.766318e-01
NC_000962.3	5781	12020	0	A	T	0.081	-8.714395e-01	1.286969e+02	2.378470e+00	9.945983e-01
NC_000962.3	4623	13074	0	A	T	0.034	-2.496233e+02	3.584028e+02	2.378397e+00	4.862360e-01
NC_000962.3	4624	13091	0	A	T	0.011	1.065503e+02	2.437631e+02	2.381446e+00	6.621004e-01
NC_000962.3	2274	14251	0	A	T	0.196	8.219810e+01	1.170119e+02	2.391117e+00	4.824959e-01
NC_000962.3	10	14785	0	A	T	0.499	1.266357e+02	3.649259e+02	2.375862e+00	7.286290e-01
NC_000962.3	11	14861	0	A	T	0.054	-4.446034e+01	3.136779e+02	2.382603e+00	8.873062e-01
NC_000962.3	12	15117	0	A	T	0.070	-1.798877e+02	2.791885e+02	2.384057e+00	5.194688e-01
NC_000962.3	3216	16032	0	A	T	0.015	8.795410e+01	1.919397e+02	2.369583e+00	6.468506e-01
NC_000962.3	13	16119	0	A	T	0.054	-8.144662e+01	2.482524e+02	2.378495e+00	7.428992e-01
NC_000962.3	2275	17608	0	A	T	0.168	3.112774e+01	1.185170e+02	2.374301e+00	7.928630e-01
NC_000962.3	15	21795	0	A	T	0.487	7.212904e+01	8.085599e+01	2.368404e+00	3.725060e-01
NC_000962.3	8135	22856	0	A	T	0.011	1.189705e+02	2.857249e+02	2.371011e+00	6.771933e-01
NC_000962.3	17	25610	0	A	T	0.054	1.059088e+01	3.552993e+02	2.382510e+00	9.762241e-01
NC_000962.3	4625	26377	0	A	T	0.034	9.917970e+00	3.209079e+02	2.380316e+00	9.753488e-01
NC_000962.3	4626	26653	0	A	T	0.034	-2.600330e+02	2.439693e+02	2.380083e+00	2.866737e-01
NC_000962.3	18	26959	0	A	T	0.438	-3.099154e+01	5.242850e+01	2.355572e+00	5.545330e-01
NC_000962.3	2276	27463	0	A	T	0.104	-1.482065e+01	9.412843e+01	2.368308e+00	8.749113e-01
NC_000962.3	2277	28073	0	A	T	0.014	9.984221e+01	1.844929e+02	2.374512e+00	5.884737e-01
NC_000962.3	19	28367	0	A	T	0.054	-5.685060e+01	3.499526e+02	2.383713e+00	8.709726e-01
NC_000962.3	2801	28640	0	A	T	0.024	-1.087233e+02	1.882420e+02	2.378199e+00	5.636438e-01
NC_000962.3	4063	29483	0	A	T	0.154	-3.013148e+01	1.711445e+02	2.380684e+00	8.602727e-01
NC_000962.3	15781	30341	0	A	T	0.010	-1.914920e+02	2.423550e+02	2.385287e+00	4.295821e-01
NC_000962.3	4064	30519	0	A	T	0.015	-2.276897e+02	4.397317e+02	2.377097e+00	6.046830e-01
NC_000962.3	4065	30688	0	A	T	0.036	-1.109994e+00	2.456161e+02	2.381492e+00	9.963948e-01
NC_000962.3	1954	30942	0	A	T	0.011	-1.068781e+02	4.178454e+02	2.383981e+00	7.981544e-01
NC_000962.3	4066	30943	0	A	T	0.152	-1.115624e+00	1.360698e+02	2.377304e+00	9.934594e-01
NC_000962.3	4067	31077	0	A	T	0.154	6.252609e+00	1.740054e+02	2.382216e+00	9.713404e-01
NC_000962.3	5249	32449	0	A	T	0.019	3.050314e+02	3.844460e+02	2.384557e+00	4.276580e-01
NC_000962.3	2278	33457	0	A	T	0.196	-8.282465e+01	1.357480e+02	2.365926e+00	5.418687e-01
NC_000962.3	2279	33551	0	A	T	0.192	-3.973721e+01	8.584827e+01	2.361947e+00	6.435225e-01
NC_000962.3	21	34044	0	A	T	0.500	-4.506922e+02	8.451362e+02	2.383909e+00	5.939240e-01
NC_000962.3	10013	34558	0	A	T	0.011	-4.331384e+01	3.127940e+02	2.377922e+00	8.898852e-01
NC_000962.3	3217	35097	0	A	T	0.049	-3.028102e-01	2.194080e+02	2.383046e+00	9.988990e-01
NC_000962.3	22	35608	0	A	T	0.051	-1.495101e+02	1.921413e+02	2.377675e+00	4.366233e-01
NC_000962.3	4627	35749	0	A	T	0.034	-2.496233e+02	3.584028e+02	2.378397e+00	4.862360e-01
NC_000962.3	23	36008	0	A	T	0.054	-1.296863e+02	2.442089e+02	2.367489e+00	5.954685e-01
NC_000962.3	2280	36471	0	A	T	0.120	5.239141e+01	8.901896e+01	2.375101e+00	5.562611e-01
NC_000962.3	5783	36471	0	A	T	0.113	3.647080e+01	7.245036e+01	2.366613e+00	6.147673e-01
NC_000962.3	24	37031	0	A	T	0.473	-6.877580e+01	1.167757e+02	2.368258e+00	5.559833e-01
NC_000962.3	25	37305	0	A	T	0.054	-5.685060e+01	3.499526e+02	2.383713e+00	8.709726e-01
NC_000962.3	26	37334	0	A	T	0.046	1.318446e+02	2.358904e+02	2.378648e+00	5.763014e-01
NC_000962.3	2281	37763	0	A	T	0.120	-1.050575e+02	1.715349e+02	2.384464e+00	5.403334e-01
NC_000962.3	3218	37833	0	A	T	0.013	1.314380e+02	2.250984e+02	2.358855e+00	5.593702e-01
NC_000962.3	1957	39030	0	A	T	0.032	4.438492e+00	7.383313e+01	2.369240e+00	9.520723e-01
NC_000962.3	30	39158	0	A	T	0.049	-7.149290e+01	1.117158e+02	2.359090e+00	5.223050e-01
NC_000962.3	7349	39680	0	A	T	0.013	-1.314622e+02	3.073905e+02	2.386982e+00	6.689544e-01
NC_000962.3	3220	40162	0	A	T	0.031	2.903228e+02	2.240906e+02	2.372703e+00	1.953355e-01
NC_000962.3	6214	41257	0	A	T	0.027	7.679491e+00	3.245486e+02	2.385296e+00	9.811255e-01
NC_000962.3	31	42281	0	A	T	0.070	-1.798877e+02	2.791885e+02	2.384057e+00	5.194688e-01
NC_000962.3	32	42967	0	A	T	0.499	2.574338e+02	5.837056e+02	2.375773e+00	6.592551e-01
NC_000962.3	33	44768	0	A	T	0.053	1.375935e+02	2.194277e+02	2.373610e+00	5.307221e-01
NC_000962.3	8136	46744	0	A	T	0.011	1.189705e+02	2.857249e+02	2.371011e+00	6.771933e-01
NC_000962.3	6215	47699	0	A	T	0.027	-1.868039e+02	2.766376e+02	2.369524e+00	4.996156e-01
NC_000962.3	34	48503	0	A	T	0.046	1.318446e+02	2.358904e+02	2.378648e+00	5.763014e-01
NC_000962.3	5250	48860	0	A	T	0.018	8.270295e+01	3.289972e+02	2.381271e+00	8.015572e-01
NC_000962.3	35	49360	0	A	T	0.062	2.916717e+02	2.368979e+02	2.371089e+00	2.184452e-01
NC_000962.3	36	49691	0	A	T	0.062	1.419367e+02	1.936732e+02	2.370261e+00	4.637593e-01
NC_000962.3	10417	49806	0	A	T	0.017	-1.057921e+02	3.285586e+02	2.390098e+00	7.475082e-01
NC_000962.3	37	50557	0	A	T	0.225	-8.509390e+01	1.041509e+02	2.377743e+00	4.140498e-01
NC_000962.3	38	51949	0	A	T	0.072	4.884567e+01	1.212113e+02	2.375690e+00	6.870233e-01
NC_000962.3	4071	53785	0	A	T	0.015	-2.276897e+02	4.397317e+02	2.377097e+00	6.046830e-01
NC_000962.3	39	54394	0	A	T	0.227	-6.742595e+01	1.209107e+02	2.378607e+00	5.771700e-01
NC_000962.3	13994	55208	0	A	T	0.030	2.107068e+02	1.933914e+02	2.346913e+00	2.761007e-01
NC_000962.3	13995	55250	0	A	T	0.030	2.107068e+02	1.933914e+02	2.346913e+00	2.761007e-01
NC_000962.3	3651	55534	0	A	T	0.012	-3.227826e+01	6.014738e+01	2.355366e+00	5.915907e-01
NC_000962.3	1959	55553	0	A	T	0.284	2.522699e+01	3.167541e+01	2.370037e+00	4.259186e-01
NC_000962.3	3221	55554	0	A	T	0.121	6.585634e+00	3.334151e+01	2.358455e+00	8.434482e-01
NC_000962.3	4072	57393	0	A	T	0.153	-5.203261e+01	1.451952e+02	2.373747e+00	7.201244e-01
NC_000962.3	13996	60066	0	A	T	0.032	2.555197e+01	1.696681e+02	2.375101e+00	8.803127e-01
NC_000962.3	4073	62012	0	A	T	0.011	2.225952e+02	3.407732e+02	2.372197e+00	5.137280e-01
NC_000962.3	42	62049	0	A	T	0.475	5.730079e+01	6.217977e+01	2.361698e+00	3.569265e-01
NC_000962.3	4628	62226	0	A	T	0.034	1.057621e+01	3.231822e+02	2.379992e+00	9.738983e-01
NC_000962.3	4074	62657	0	A	T	0.150	1.099567e+02	9.837792e+01	2.382675e+00	2.638837e-01
NC_000962.3	43	63146	0	A	T	0.055	-2.164418e+02	2.513968e+02	2.387269e+00	3.894055e-01
NC_000962.3	2282	63771	0	A	T	0.198	-1.216837e+02	1.396787e+02	2.364859e+00	3.838080e-01
NC_000962.3	5784	63868	0	A	T	0.086	-1.408259e+02	1.046215e+02	2.400285e+00	1.784989e-01
NC_000962.3	44	65150	0	A	T	0.054	9.672690e+00	3.167947e+02	2.381542e+00	9.756462e-01
NC_000962.3	6569	65533	0	A	T	0.012	2.620163e+02	1.848123e+02	2.356915e+00	1.564830e-01
NC_000962.3	4075	66285	0	A	T	0.039	2.229008e+01	1.786761e+02	2.379783e+00	9.007379e-01
NC_000962.3	5251	66300	0	A	T	0.019	3.050314e+02	3.844460e+02	2.384557e+00	4.276580e-01
NC_000962.3	4629	66342	0	A	T	0.034	9.917970e+00	3.209079e+02	2.380316e+00	9.753488e-01
NC_000962.3	13997	66360	0	A	T	0.030	2.107068e+02	1.933914e+02	2.346913e+00	2.761007e-01
NC_000962.3	6570	66994	0	A	T	0.012	2.620163e+02	1.848123e+02	2.356915e+00	1.564830e-01
NC_000962.3	8961	68229	0	A	T	0.018	-3.061596e+02	2.460532e+02	2.404856e+00	2.135989e-01
NC_000962.3	45	68338	0	A	T	0.054	1.059088e+01	3.552993e+02	2.382510e+00	9.762241e-01
NC_000962.3	15783	69049	0	A	T	0.012	-6.349805e+01	1.680565e+02	2.370436e+00	7.056073e-01
NC_000962.3	5785	69834	0	A	T	0.103	-1.018004e+02	1.016403e+02	2.364198e+00	3.167180e-01
NC_000962.3	4076	69871	0	A	T	0.146	-1.083741e+02	8.711427e+01	2.358424e+00	2.136858e-01
NC_000962.3	46	69989	0	A	T	0.479	2.618442e+01	7.391422e+01	2.376012e+00	7.232005e-01
NC_000962.3	5786	70095	0	A	T	0.103	-1.018004e+02	1.016403e+02	2.364198e+00	3.167180e-01
NC_000962.3	47	70267	0	A	T	0.070	-1.798877e+02	2.791885e+02	2.384057e+00	5.194688e-01
NC_000962.3	48	70816	0	A	T	0.485	-2.220975e+01	6.851461e+01	2.364304e+00	7.458636e-01
NC_000962.3	5787	70924	0	A	T	0.109	-1.941203e+02	1.749459e+02	2.400442e+00	2.673565e-01
NC_000962.3	49	71336	0	A	T	0.412	-3.316012e+01	3.524749e+01	2.334580e+00	3.469762e-01
NC_000962.3	2283	74059	0	A	T	0.186	-3.057083e+01	7.553503e+01	2.368976e+00	6.857408e-01
NC_000962.3	1960	74822	0	A	T	0.011	-1.068781e+02	4.178454e+02	2.383981e+00	7.981544e-01
NC_000962.3	51	75233	0	A	T	0.066	5.102960e+01	8.124984e+01	2.355853e+00	5.300660e-01
NC_000962.3	4077	75264	0	A	T	0.036	-3.763166e+01	2.406112e+02	2.383457e+00	8.757395e-01
NC_000962.3	52	75940	0	A	T	0.498	1.223351e+02	2.781470e+02	2.376737e+00	6.601325e-01
NC_000962.3	5788	78422	0	A	T	0.022	3.819847e-01	9.524996e+01	2.378639e+00	9.968008e-01
NC_000962.3	53	79480	0	A	T	0.043	5.819898e+01	8.610496e+01	2.377526e+00	4.992083e-01
NC_000962.3	4630	79541	0	A	T	0.034	-2.496233e+02	3.584028e+02	2.378397e+00	4.862360e-01
NC_000962.3	16296	79549	0	A	T	0.046	4.830224e+01	3.398533e+01	2.372352e+00	1.554563e-01
NC_000962.3	55	79571	0	A	T	0.019	-7.636518e+01	6.991759e+01	2.358654e+00	2.749211e-01
NC_000962.3	2285	80616	0	A	T	0.422	-3.451318e+01	8.110914e+01	2.371501e+00	6.705249e-01
NC_000962.3	3653	81649	0	A	T	0.016	7.383565e+01	1.258853e+02	2.366383e+00	5.576109e-01
NC_000962.3	5789	81963	0	A	T	0.114	-1.458134e+02	1.787267e+02	2.376495e+00	4.147237e-01
NC_000962.3	3222	83026	0	A	T	0.013	1.314380e+02	2.250984e+02	2.358855e+00	5.593702e-01
NC_000962.3	10014	83510	0	A	T	0.011	-5.371283e+00	3.959692e+02	2.386940e+00	9.891790e-01
NC_000962.3	5790	83842	0	A	T	0.114	-7.879120e+01	1.671515e+02	2.374314e+00	6.374440e-01
NC_000962.3	4080	83982	0	A	T	0.153	9.079952e+01	1.575574e+02	2.387739e+00	5.645062e-01
NC_000962.3	8962	84486	0	A	T	0.019	2.601501e+01	4.543561e+02	2.386822e+00	9.543485e-01
NC_000962.3	10015	85814	0	A	T	0.011	-5.371283e+00	3.959692e+02	2.386940e+00	9.891790e-01
NC_000962.3	2286	86568	0	A	T	0.015	1.302657e+02	2.666397e+02	2.375252e+00	6.252380e-01
NC_000962.3	58	87468	0	A	T	0.054	-5.685060e+01	3.499526e+02	2.383713e+00	8.709726e-01
NC_000962.3	8137	87845	0	A	T	0.012	-1.833770e+01	4.690432e+02	2.385615e+00	9.688193e-01
NC_000962.3	8138	89204	0	A	T	0.012	-1.833770e+01	4.690432e+02	2.385615e+00	9.688193e-01
NC_000962.3	4631	91644	0	A	T	0.033	-7.792909e+01	2.962710e+02	2.377469e+00	7.925628e-01
NC_000962.3	4081	92116	0	A	T	0.011	3.189215e+02	3.921142e+02	2.359991e+00	4.161591e-01
NC_000962.3	60	92199	0	A	T	0.471	2.035105e+01	1.449458e+02	2.369292e+00	8.883601e-01
NC_000962.3	14159	93144	0	A	T	0.017	1.120910e+01	6.170842e+01	2.372118e+00	8.558860e-01
NC_000962.3	15785	93899	0	A	T	0.011	-2.370688e+01	3.169708e+02	2.384768e+00	9.403906e-01
NC_000962.3	5791	94344	0	A	T	0.114	-1.419158e+02	1.847825e+02	2.378690e+00	4.426042e-01
NC_000962.3	61	94388	0	A	T	0.054	1.059088e+01	3.552993e+02	2.382510e+00	9.762241e-01
NC_000962.3	8139	94869	0	A	T	0.012	-1.833770e+01	4.690432e+02	2.385615e+00	9.688193e-01
NC_000962.3	4082	95591	0	A	T	0.036	-1.109994e+00	2.456161e+02	2.381492e+00	9.963948e-01
NC_000962.3	62	96894	0	A	T	0.049	1.553599e+02	1.813438e+02	2.371535e+00	3.917456e-01
NC_000962.3	10016	96900	0	A	T	0.011	-5.371283e+00	3.959692e+02	2.386940e+00	9.891790e-01
NC_000962.3	63	97350	0	A	T	0.050	9.612396e+01	2.176868e+02	2.376104e+00	6.588670e-01
NC_000962.3	4083	97388	0	A	T	0.015	-2.276897e+02	4.397317e+02	2.377097e+00	6.046830e-01
NC_000962.3	4632	98069	0	A	T	0.034	9.917970e+00	3.209079e+02	2.380316e+00	9.753488e-01
NC_000962.3	8963	100825	0	A	T	0.019	2.601501e+01	4.543561e+02	2.386822e+00	9.543485e-01
NC_000962.3	65	101539	0	A	T	0.046	1.318446e+02	2.358904e+02	2.378648e+00	5.763014e-01
NC_000962.3	3224	101727	0	A	T	0.050	-8.399780e+01	2.276844e+02	2.385091e+00	7.122402e-01
NC_000962.3	6217	102188	0	A	T	0.027	7.679491e+00	3.245486e+02	2.385296e+00	9.811255e-01
NC_000962.3	4633	102304	0	A	T	0.034	-2.496233e+02	3.584028e+02	2.378397e+00	4.862360e-01
NC_000962.3	68	103756	0	A	T	0.056	4.005072e+01	8.295253e+01	2.363796e+00	6.293008e-01
NC_000962.3	3225	103879	0	A	T	0.071	-9.816117e+01	3.574374e+01	2.301774e+00	6.103432e-03
NC_000962.3	8140	104653	0	A	T	0.010	1.959921e+02	2.071690e+02	2.362130e+00	3.442827e-01
NC_000962.3	1961	104712	0	A	T	0.247	-1.755982e+01	3.723729e+01	2.364431e+00	6.373087e-01
NC_000962.3	4634	104785	0	A	T	0.015	1.323467e+01	1.723540e+02	2.371418e+00	9.388031e-01
NC_000962.3	13246	104824	0	A	T	0.016	1.010226e+02	1.061930e+02	2.388006e+00	3.416067e-01
NC_000962.3	1962	104838	0	A	T	0.065	9.719003e+01	4.589640e+01	2.359131e+00	3.438088e-02
NC_000962.3	1963	104856	0	A	T	0.144	-4.308550e+01	4.322648e+01	2.384888e+00	3.190595e-01
NC_000962.3	19816	104936	0	A	T	0.027	6.504588e+01	5.117924e+01	2.393286e+00	2.039551e-01
NC_000962.3	69	104962	0	A	T	0.229	7.378451e+01	4.032479e+01	2.382621e+00	6.749384e-02
NC_000962.3	10420	104978	0	A	T	0.017	2.410979e+02	3.195728e+02	2.370506e+00	4.507099e-01
NC_000962.3	9616	105021	0	A	T	0.010	-1.546527e+01	9.238799e+01	2.370199e+00	8.670830e-01
NC_000962.3	70	105045	0	A	T	0.246	3.730573e+01	4.916928e+01	2.374288e+00	4.481446e-01
NC_000962.3	71	105139	0	A	T	0.053	2.330545e+02	1.735084e+02	2.381276e+00	1.794233e-01
NC_000962.3	72	105736	0	A	T	0.062	2.916717e+02	2.368979e+02	2.371089e+00	2.184452e-01
NC_000962.3	5794	105799	0	A	T	0.109	-9.646899e+01	1.720119e+02	2.384192e+00	5.750027e-01
NC_000962.3	8141	106403	0	A	T	0.012	-1.833770e+01	4.690432e+02	2.385615e+00	9.688193e-01
NC_000962.3	5795	107485	0	A	T	0.114	-1.458134e+02	1.787267e+02	2.376495e+00	4.147237e-01
NC_000962.3	5796	107794	0	A	T	0.109	3.309828e+01	1.843569e+02	2.382330e+00	8.575440e-01
NC_000962.3	8964	108872	0	A	T	0.019	2.601501e+01	4.543561e+02	2.386822e+00	9.543485e-01
NC_000962.3	6218	113838	0	A	T	0.027	-1.868039e+02	2.766376e+02	2.369524e+00	4.996156e-01
NC_000962.3	73	116000	0	A	T	0.499	-3.488417e+02	4.601103e+02	2.383549e+00	4.484738e-01
NC_000962.3	3227	117021	0	A	T	0.018	-1.189239e+02	2.790253e+02	2.379926e+00	6.700173e-01
NC_000962.3	74	122109	0	A	T	0.474	-1.278295e+02	5.638337e+01	2.351874e+00	2.352937e-02
NC_000962.3	8966	122177	0	A	T	0.018	8.586995e+01	3.795391e+02	2.385884e+00	8.210408e-01
NC_000962.3	75	123454	0	A	T	0.054	9.672690e+00	3.167947e+02	2.381542e+00	9.756462e-01
NC_000962.3	1964	123493	0	A	T	0.011	-1.068781e+02	4.178454e+02	2.383981e+00	7.981544e-01
NC_000962.3	76	123520	0	A	T	0.070	-1.798877e+02	2.791885e+02	2.384057e+00	5.194688e-01
NC_000962.3	10422	126137	0	A	T	0.016	2.709163e+02	2.247947e+02	2.373946e+00	2.283356e-01
NC_000962.3	5684	126226	0	A	T	0.030	2.012760e+02	1.945763e+02	2.357511e+00	3.011086e-01
NC_000962.3	5253	126270	0	A	T	0.019	3.050314e+02	3.844460e+02	2.384557e+00	4.276580e-01
NC_000962.3	1965	127075	0	A	T	0.011	-1.068781e+02	4.178454e+02	2.383981e+00	7.981544e-01
NC_000962.3	13998	128004	0	A	T	0.017	-2.327731e+00	1.121825e+02	2.376705e+00	9.834484e-01
NC_000962.3	3228	128154	0	A	T	0.014	4.294646e+01	2.185931e+02	2.371405e+00	8.442720e-01
NC_000962.3	5254	129477	0	A	T	0.019	3.050314e+02	3.844460e+02	2.384557e+00	4.276580e-01
NC_000962.3	4635	130083	0	A	T	0.034	1.057621e+01	3.231822e+02	2.379992e+00	9.738983e-01
NC_000962.3	2290	130227	0	A	T	0.088	-1.241276e+02	1.404164e+02	2.374944e+00	3.768462e-01
NC_000962.3	10424	130864	0	A	T	0.018	8.943430e+01	2.954956e+02	2.376523e+00	7.621939e-01
NC_000962.3	5797	130997	0	A	T	0.110	6.747198e+01	1.751650e+02	2.377867e+00	7.001530e-01
NC_000962.3	78	131175	0	A	T	0.500	-1.062888e+02	3.261055e+02	2.360509e+00	7.445221e-01
NC_000962.3	79	132417	0	A	T	0.465	1.115464e+02	5.049703e+01	2.321557e+00	2.733423e-02
NC_000962.3	8142	133503	0	A	T	0.011	1.189705e+02	2.857249e+02	2.371011e+00	6.771933e-01
NC_000962.3	80	133839	0	A	T	0.496	-2.398362e+01	1.922471e+02	2.372429e+00	9.007356e-01
NC_000962.3	2291	133862	0	A	T	0.198	-6.076063e+01	1.582409e+02	2.377755e+00	7.010535e-01
NC_000962.3	81	135329	0	A	T	0.050	-9.996659e+01	2.304351e+02	2.375810e+00	6.644868e-01
NC_000962.3	3229	135802	0	A	T	0.018	-1.189239e+02	2.790253e+02	2.379926e+00	6.700173e-01
NC_000962.3	4088	137265	0	A	T	0.011	2.225952e+02	3.407732e+02	2.372197e+00	5.137280e-01
NC_000962.3	4089	137851	0	A	T	0.036	-1.109994e+00	2.456161e+02	2.381492e+00	9.963948e-01
NC_000962.3	4636	138058	0	A	T	0.010	3.287842e+02	2.284012e+02	2.377396e+00	1.502261e-01
NC_000962.3	8143	138497	0	A	T	0.012	-1.833770e+01	4.690432e+02	2.385615e+00	9.688193e-01
NC_000962.3	82	139297	0	A	T	0.054	9.672690e+00	3.167947e+02	2.381542e+00	9.756462e-01
NC_000962.3	83	141623	0	A	T	0.050	9.612396e+01	2.176868e+02	2.376104e+00	6.588670e-01
NC_000962.3	8967	142311	0	A	T	0.019	1.083288e+02	4.171934e+02	2.385512e+00	7.951626e-01
NC_000962.3	17066	142368	0	A	T	0.016	-2.955530e+01	9.346402e+01	2.367821e+00	7.518807e-01
NC_000962.3	84	143207	0	A	T	0.069	-2.625100e+00	1.900448e+02	2.374716e+00	9.889810e-01
NC_000962.3	4637	143667	0	A	T	0.034	-2.600330e+02	2.439693e+02	2.380083e+00	2.866737e-01
NC_000962.3	3230	144024	0	A	T	0.018	-1.189239e+02	2.790253e+02	2.379926e+00	6.700173e-01
NC_000962.3	4090	144390	0	A	T	0.015	-2.276897e+02	4.397317e+02	2.377097e+00	6.046830e-01
NC_000962.3	8968	145837	0	A	T	0.019	2.601501e+01	4.543561e+02	2.386822e+00	9.543485e-01
NC_000962.3	87	146087	0	A	T	0.499	-3.605846e+01	3.421140e+02	2.379454e+00	9.160740e-01
NC_000962.3	88	146236	0	A	T	0.050	9.612396e+01	2.176868e+02	2.376104e+00	6.588670e-01
NC_000962.3	5798	146737	0	A	T	0.085	-1.262916e+02	1.089554e+02	2.388861e+00	2.466027e-01
NC_000962.3	10019	146985	0	A	T	0.011	-5.371283e+00	3.959692e+02	2.386940e+00	9.891790e-01
NC_000962.3	89	147262	0	A	T	0.054	-5.685060e+01	3.499526e+02	2.383713e+00	8.709726e-01
NC_000962.3	4091	147985	0	A	T	0.015	-3.361326e+02	4.308181e+02	2.373834e+00	4.353905e-01
NC_000962.3	2292	149323	0	A	T	0.120	-1.050575e+02	1.715349e+02	2.384464e+00	5.403334e-01
NC_000962.3	8969	149731	0	A	T	0.019	3.831650e+02	2.687515e+02	2.406472e+00	1.541661e-01
NC_000962.3	6534	150124	0	A	T	0.100	-7.267248e+01	5.529849e+01	2.328124e+00	1.889937e-01
NC_000962.3	1966	150888	0	A	T	0.156	-1.682289e+01	1.917577e+01	2.355263e+00	3.804709e-01
NC_000962.3	1967	150890	0	A	T	0.229	-2.607451e+00	2.272421e+01	2.373648e+00	9.086646e-01
NC_000962.3	23244	150896	0	A	T	0.089	-1.598752e+01	3.000585e+01	2.363496e+00	5.942451e-01
NC_000962.3	2294	154191	0	A	T	0.086	3.545278e+01	3.901219e+01	2.360142e+00	3.636286e-01
NC_000962.3	90	154283	0	A	T	0.492	2.072470e+00	9.639819e+01	2.372596e+00	9.828505e-01
NC_000962.3	10020	154811	0	A	T	0.011	-4.331384e+01	3.127940e+02	2.377922e+00	8.898852e-01
NC_000962.3	4093	155293	0	A	T	0.014	-1.663465e+02	2.683879e+02	2.374095e+00	5.354888e-01
NC_000962.3	2295	157292	0	A	T	0.197	-1.111234e+02	1.265459e+02	2.360729e+00	3.800214e-01
NC_000962.3	8144	158791	0	A	T	0.012	-1.833770e+01	4.690432e+02	2.385615e+00	9.688193e-01
NC_000962.3	8145	159798	0	A	T	0.012	2.014859e+02	2.395866e+02	2.361611e+00	4.005031e-01
NC_000962.3	3231	160780	0	A	T	0.015	8.795410e+01	1.919397e+02	2.369583e+00	6.468506e-01
NC_000962.3	8146	160926	0	A	T	0.011	1.189705e+02	2.857249e+02	2.371011e+00	6.771933e-01
NC_000962.3	13999	161087	0	A	T	0.031	1.051011e+02	1.716816e+02	2.365210e+00	5.405114e-01
NC_000962.3	92	162152	0	A	T	0.062	-1.250490e+02	8.394329e+01	2.335407e+00	1.365271e-01
NC_000962.3	8147	162186	0	A	T	0.012	-1.833770e+01	4.690432e+02	2.385615e+00	9.688193e-01
NC_000962.3	2296	162581	0	A	T	0.197	8.807592e+01	1.316309e+02	2.385730e+00	5.035312e-01
NC_000962.3	8148	163320	0	A	T	0.012	-1.683973e+02	2.680195e+02	2.372693e+00	5.299059e-01
NC_000962.3	3232	163521	0	A	T	0.013	2.988271e+02	2.294647e+02	2.363481e+00	1.930300e-01
NC_000962.3	4094	163573	0	A	T	0.039	-6.156689e+01	1.802890e+02	2.380114e+00	7.327848e-01
NC_000962.3	93	163705	0	A	T	0.050	-1.147282e+02	1.716771e+02	2.367724e+00	5.040632e-01
NC_000962.3	4095	163866	0	A	T	0.011	2.225952e+02	3.407732e+02	2.372197e+00	5.137280e-01
NC_000962.3	4096	164222	0	A	T	0.011	2.225952e+02	3.407732e+02	2.372197e+00	5.137280e-01
NC_000962.3	5800	164676	0	A	T	0.113	-1.069467e+02	1.757893e+02	2.380019e+00	5.430318e-01
NC_000962.3	7356	166925	0	A	T	0.013	-1.314622e+02	3.073905e+02	2.386982e+00	6.689544e-01
NC_000962.3	8149	169362	0	A	T	0.011	1.189705e+02	2.857249e+02	2.371011e+00	6.771933e-01
NC_000962.3	5801	169637	0	A	T	0.081	7.604110e+00	1.224977e+02	2.377532e+00	9.505113e-01
NC_000962.3	8150	170263	0	A	T	0.018	-1.045509e+02	2.547860e+02	2.376697e+00	6.816121e-01
NC_000962.3	8891	171457	0	A	T	0.011	1.022167e+02	5.989274e+01	2.363399e+00	8.810119e-02
NC_000962.3	49620	171731	0	A	T	0.023	-4.056458e+00	4.594134e+01	2.360726e+00	9.296534e-01
NC_000962.3	38084	171735	0	A	T	0.055	1.111611e+02	4.475382e+01	2.364383e+00	1.311100e-02
NC_000962.3	14000	171743	0	A	T	0.077	6.908987e+01	4.095269e+01	2.358782e+00	9.180811e-02
NC_000962.3	4097	174684	0	A	T	0.015	-2.276897e+02	4.397317e+02	2.377097e+00	6.046830e-01
NC_000962.3	3233	176303	0	A	T	0.049	3.196663e+00	2.363026e+02	2.384267e+00	9.892086e-01
NC_000962.3	4638	177506	0	A	T	0.034	3.307294e+02	2.614408e+02	2.375049e+00	2.060674e-01
NC_000962.3	4098	177596	0	A	T	0.155	-6.891203e+01	1.799130e+02	2.380926e+00	7.017545e-01
NC_000962.3	94	177857	0	A	T	0.456	3.939072e+01	4.984468e+01	2.381009e+00	4.295011e-01
NC_000962.3	2298	178941	0	A	T	0.104	-4.016875e+00	1.393072e+02	2.375771e+00	9.770005e-01
NC_000962.3	4099	178946	0	A	T	0.155	-1.516290e+01	1.381626e+02	2.372660e+00	9.126256e-01
NC_000962.3	2299	180025	0	A	T	0.195	1.387190e+01	1.173233e+02	2.374984e+00	9.058968e-01
NC_000962.3	14001	182222	0	A	T	0.033	-2.086012e+02	1.589495e+02	2.390112e+00	1.896038e-01
NC_000962.3	95	182824	0	A	T	0.046	3.447752e+01	1.734514e+02	2.370665e+00	8.424682e-01
NC_000962.3	96	183091	0	A	T	0.042	4.503941e+01	1.137272e+02	2.365807e+00	6.921416e-01
NC_000962.3	14002	184461	0	A	T	0.033	-3.217755e+01	1.850665e+02	2.377937e+00	8.619920e-01
NC_000962.3	14003	184764	0	A	T	0.033	-6.112101e+01	1.634091e+02	2.376389e+00	7.084323e-01
NC_000962.3	5802	187226	0	A	T	0.081	-8.714395e-01	1.286969e+02	2.378470e+00	9.945983e-01
NC_000962.3	5803	187420	0	A	T	0.114	-1.010705e+02	1.819284e+02	2.381684e+00	5.786044e-01
NC_000962.3	4100	187738	0	A	T	0.015	-2.276897e+02	4.397317e+02	2.377097e+00	6.046830e-01
NC_000962.3	4639	188506	0	A	T	0.011	2.215063e+02	2.402062e+02	2.378719e+00	3.566051e-01
NC_000962.3	97	188800	0	A	T	0.498	-7.368335e+00	3.231103e+02	2.376237e+00	9.818095e-01
NC_000962.3	4640	188861	0	A	T	0.034	3.307294e+02	2.614408e+02	2.375049e+00	2.060674e-01
NC_000962.3	8151	190024	0	A	T	0.011	1.189705e+02	2.857249e+02	2.371011e+00	6.771933e-01
NC_000962.3	8152	190149	0	A	T	0.012	-1.833770e+01	4.690432e+02	2.385615e+00	9.688193e-01
NC_000962.3	98	190816	0	A	T	0.054	-5.685060e+01	3.499526e+02	2.383713e+00	8.709726e-01
NC_000962.3	100	194306	0	A	T	0.070	-1.798877e+02	2.791885e+02	2.384057e+00	5.194688e-01
NC_000962.3	101	194681	0	A	T	0.469	-5.411129e+01	9.996217e+01	2.370484e+00	5.883727e-01
NC_000962.3	102	195682	0	A	T	0.054	1.059088e+01	3.552993e+02	2.382510e+00	9.762241e-01
NC_000962.3	10426	195689	0	A	T	0.017	2.410979e+02	3.195728e+02	2.370506e+00	4.507099e-01
NC_000962.3	2300	196522	0	A	T	0.118	-9.483763e+01	1.478947e+02	2.378089e+00	5.214620e-01
NC_000962.3	2301	196588	0	A	T	0.048	8.204936e+01	1.573891e+02	2.370755e+00	6.022274e-01
NC_000962.3	103	196642	0	A	T	0.471	-1.084918e+01	1.675110e+02	2.373601e+00	9.483686e-01
NC_000962.3	8153	197047	0	A	T	0.018	1.026654e+02	2.149049e+02	2.389945e+00	6.329187e-01
NC_000962.3	4642	197782	0	A	T	0.033	2.082320e+02	3.119436e+02	2.381570e+00	5.045403e-01
NC_000962.3	5255	198521	0	A	T	0.018	-2.122273e+01	3.108771e+02	2.384148e+00	9.455824e-01
NC_000962.3	7358	198720	0	A	T	0.013	-1.314622e+02	3.073905e+02	2.386982e+00	6.689544e-01
NC_000962.3	3236	198981	0	A	T	0.037	-6.925274e+01	4.277767e+01	2.309190e+00	1.056887e-01
NC_000962.3	105	199470	0	A	T	0.070	-1.798877e+02	2.791885e+02	2.384057e+00	5.194688e-01
NC_000962.3	2302	200154	0	A	T	0.087	3.264924e+01	1.235799e+02	2.381431e+00	7.916672e-01
NC_000962.3	10021	200746	0	A	T	0.011	-5.371283e+00	3.959692e+02	2.386940e+00	9.891790e-01
NC_000962.3	8154	201220	0	A	T	0.012	-1.833770e+01	4.690432e+02	2.385615e+00	9.688193e-01
NC_000962.3	5804	202197	0	A	T	0.109	1.091440e+02	9.668280e+01	2.387140e+00	2.591340e-01
NC_000962.3	106	203038	0	A	T	0.050	1.580438e+01	2.488713e+02	2.379883e+00	9.493738e-01
NC_000962.3	2303	203269	0	A	T	0.197	-1.955772e+02	1.583423e+02	2.367065e+00	2.169752e-01
NC_000962.3	4643	203704	0	A	T	0.034	9.917970e+00	3.209079e+02	2.380316e+00	9.753488e-01
NC_000962.3	107	204094	0	A	T	0.046	1.318446e+02	2.358904e+02	2.378648e+00	5.763014e-01
NC_000962.3	4101	206232	0	A	T	0.010	5.586017e+01	2.607010e+02	2.363591e+00	8.303676e-01
NC_000962.3	108	206339	0	A	T	0.496	4.193714e+01	1.678367e+02	2.371017e+00	8.027246e-01
NC_000962.3	2304	207226	0	A	T	0.197	-1.967401e+02	1.581202e+02	2.379184e+00	2.136131e-01
NC_000962.3	10427	210624	0	A	T	0.025	5.376326e+01	1.655977e+02	2.371187e+00	7.454843e-01
NC_000962.3	2810	212244	0	A	T	0.023	-1.096183e+02	1.660438e+02	2.390684e+00	5.092461e-01
NC_000962.3	2305	212353	0	A	T	0.197	-1.187121e+02	1.597442e+02	2.371511e+00	4.575193e-01
NC_000962.3	110	213147	0	A	T	0.054	1.059088e+01	3.552993e+02	2.382510e+00	9.762241e-01
NC_000962.3	111	213281	0	A	T	0.054	1.059088e+01	3.552993e+02	2.382510e+00	9.762241e-01
NC_000962.3	112	217201	0	A	T	0.069	2.008143e+01	2.246665e+02	2.381557e+00	9.287898e-01
NC_000962.3	9827	218599	0	A	T	0.016	9.924065e+01	9.400902e+01	2.340322e+00	2.913057e-01
NC_000962.3	3666	219105	0	A	T	0.016	1.532408e+01	1.180667e+02	2.372962e+00	8.967494e-01
NC_000962.3	4102	220050	0	A	T	0.154	-8.902684e+00	1.751074e+02	2.382040e+00	9.594591e-01
NC_000962.3	5805	222486	0	A	T	0.116	-1.098766e+02	1.212922e+02	2.356645e+00	3.651495e-01
NC_000962.3	114	222925	0	A	T	0.054	-9.712237e+00	2.428139e+02	2.371811e+00	9.680997e-01
NC_000962.3	115	223942	0	A	T	0.493	-9.239753e+01	1.078519e+02	2.356148e+00	3.917497e-01
NC_000962.3	116	225323	0	A	T	0.489	8.914509e+01	9.072418e+01	2.381838e+00	3.259727e-01
NC_000962.3	8971	225696	0	A	T	0.019	2.601501e+01	4.543561e+02	2.386822e+00	9.543485e-01
NC_000962.3	117	227098	0	A	T	0.496	2.018732e+02	1.526291e+02	2.349634e+00	1.861661e-01
NC_000962.3	10428	227781	0	A	T	0.017	-6.274347e+01	3.413955e+02	2.386747e+00	8.542079e-01
NC_000962.3	118	230170	0	A	T	0.054	-5.685060e+01	3.499526e+02	2.383713e+00	8.709726e-01
NC_000962.3	119	230577	0	A	T	0.070	-1.798877e+02	2.791885e+02	2.384057e+00	5.194688e-01
NC_000962.3	120	231114	0	A	T	0.475	-6.952922e+01	1.335456e+02	2.365921e+00	6.026978e-01
NC_000962.3	3668	232361	0	A	T	0.016	7.383565e+01	1.258853e+02	2.366383e+00	5.576109e-01
NC_000962.3	4103	232574	0	A	T	0.039	6.152809e+00	1.473496e+02	2.373210e+00	9.666986e-01
NC_000962.3	3237	234051	0	A	T	0.048	1.381809e+02	1.338265e+02	2.384920e+00	3.019943e-01
NC_000962.3	4645	234160	0	A	T	0.034	-3.083562e+02	3.244751e+02	2.376673e+00	3.421081e-01
NC_000962.3	2306	234450	0	A	T	0.082	-2.621187e+01	1.017261e+02	2.366861e+00	7.966978e-01
NC_000962.3	121	234477	0	A	T	0.437	4.659770e+01	5.592473e+01	2.393259e+00	4.048583e-01
NC_000962.3	122	234497	0	A	T	0.497	2.096186e+02	1.054364e+02	2.387329e+00	4.698990e-02
NC_000962.3	4646	234682	0	A	T	0.010	8.856676e+01	2.781617e+02	2.382082e+00	7.502277e-01
NC_000962.3	4647	235521	0	A	T	0.010	2.459854e+02	2.779876e+02	2.385390e+00	3.763702e-01
NC_000962.3	10023	236257	0	A	T	0.011	-5.371283e+00	3.959692e+02	2.386940e+00	9.891790e-01
NC_000962.3	6223	243118	0	A	T	0.027	7.679491e+00	3.245486e+02	2.385296e+00	9.811255e-01
NC_000962.3	6224	243535	0	A	T	0.027	7.679491e+00	3.245486e+02	2.385296e+00	9.811255e-01
NC_000962.3	10429	244599	0	A	T	0.018	4.818382e+01	2.876090e+02	2.378665e+00	8.669748e-01
NC_000962.3	6225	244911	0	A	T	0.027	-1.196537e+02	2.315406e+02	2.374385e+00	6.053948e-01
NC_000962.3	123	249522	0	A	T	0.065	-1.715678e+02	1.008112e+02	2.357884e+00	8.899592e-02
NC_000962.3	10430	249975	0	A	T	0.017	-5.450643e+01	2.628096e+02	2.380743e+00	8.357277e-01
NC_000962.3	4104	251468	0	A	T	0.015	-2.276897e+02	4.397317e+02	2.377097e+00	6.046830e-01
NC_000962.3	124	251575	0	A	T	0.070	-1.535480e+02	2.586052e+02	2.382773e+00	5.527698e-01
NC_000962.3	4105	252630	0	A	T	0.011	3.189215e+02	3.921142e+02	2.359991e+00	4.161591e-01
NC_000962.3	4106	257181	0	A	T	0.011	2.225952e+02	3.407732e+02	2.372197e+00	5.137280e-01
NC_000962.3	1970	258682	0	A	T	0.011	-1.068781e+02	4.178454e+02	2.383981e+00	7.981544e-01
NC_000962.3	8975	259662	0	A	T	0.019	2.601501e+01	4.543561e+02	2.386822e+00	9.543485e-01
NC_000962.3	8156	260454	0	A	T	0.011	5.362537e+02	2.913604e+02	2.345923e+00	6.589873e-02
NC_000962.3	8976	261530	0	A	T	0.019	1.083288e+02	4.171934e+02	2.385512e+00	7.951626e-01
NC_000962.3	125	261869	0	A	T	0.493	-5.964648e+01	1.121353e+02	2.370970e+00	5.948671e-01
NC_000962.3	126	262268	0	A	T	0.062	2.607519e+02	2.237335e+02	2.370941e+00	2.440275e-01
NC_000962.3	2307	263534	0	A	T	0.015	6.566332e+01	2.251538e+02	2.372729e+00	7.706059e-01
NC_000962.3	127	264129	0	A	T	0.054	-5.685060e+01	3.499526e+02	2.383713e+00	8.709726e-01
NC_000962.3	128	265554	0	A	T	0.495	-7.650369e+01	1.386669e+02	2.367713e+00	5.812340e-01
NC_000962.3	4107	265968	0	A	T	0.036	-1.109994e+00	2.456161e+02	2.381492e+00	9.963948e-01
NC_000962.3	129	267751	0	A	T	0.054	1.059088e+01	3.552993e+02	2.382510e+00	9.762241e-01
NC_000962.3	130	270430	0	A	T	0.054	1.059088e+01	3.552993e+02	2.382510e+00	9.762241e-01
NC_000962.3	1971	271640	0	A	T	0.013	-1.520556e+01	1.886916e+02	2.372283e+00	9.357839e-01
NC_000962.3	10431	272267	0	A	T	0.021	1.915060e+02	1.672627e+02	2.382335e+00	2.524242e-01
NC_000962.3	10432	276500	0	A	T	0.018	4.818382e+01	2.876090e+02	2.378665e+00	8.669748e-01
NC_000962.3	131	278021	0	A	T	0.054	1.059088e+01	3.552993e+02	2.382510e+00	9.762241e-01
NC_000962.3	132	278681	0	A	T	0.498	2.414225e+02	3.474698e+02	2.381957e+00	4.872922e-01
NC_000962.3	10433	279468	0	A	T	0.018	8.943430e+01	2.954956e+02	2.376523e+00	7.621939e-01
NC_000962.3	4108	282063	0	A	T	0.011	-9.227196e+01	3.601787e+02	2.385579e+00	7.978456e-01
NC_000962.3	3238	282188	0	A	T	0.028	1.186832e+02	1.235630e+02	2.365882e+00	3.369617e-01
NC_000962.3	134	282892	0	A	T	0.054	-5.685060e+01	3.499526e+02	2.383713e+00	8.709726e-01
NC_000962.3	2308	283614	0	A	T	0.379	3.261992e+01	9.212324e+01	2.378153e+00	7.233235e-01
NC_000962.3	7362	284588	0	A	T	0.013	-1.314622e+02	3.073905e+02	2.386982e+00	6.689544e-01
NC_000962.3	4109	284623	0	A	T	0.154	3.057615e+01	1.504784e+02	2.379853e+00	8.390131e-01
NC_000962.3	136	285772	0	A	T	0.499	-1.032424e+02	4.231310e+02	2.375746e+00	8.072685e-01
NC_000962.3	137	285871	0	A	T	0.417	5.141706e+00	5.012845e+01	2.367337e+00	9.183181e-01
NC_000962.3	10434	286723	0	A	T	0.017	2.410979e+02	3.195728e+02	2.370506e+00	4.507099e-01
NC_000962.3	6228	287904	0	A	T	0.027	-9.337915e+00	2.205199e+02	2.372690e+00	9.662296e-01
NC_000962.3	138	288260	0	A	T	0.046	1.318446e+02	2.358904e+02	2.378648e+00	5.763014e-01
NC_000962.3	10024	288278	0	A	T	0.011	-5.371283e+00	3.959692e+02	2.386940e+00	9.891790e-01
NC_000962.3	10025	289108	0	A	T	0.011	-5.371283e+00	3.959692e+02	2.386940e+00	9.891790e-01
NC_000962.3	15788	291187	0	A	T	0.010	-1.420131e+02	2.827939e+02	2.383449e+00	6.156188e-01
NC_000962.3	139	293629	0	A	T	0.226	7.332215e+01	9.729780e+01	2.371182e+00	4.512222e-01
NC_000962.3	2309	293705	0	A	T	0.199	-8.147568e+01	1.368805e+02	2.367655e+00	5.517822e-01
NC_000962.3	14004	294586	0	A	T	0.030	3.077371e+02	1.819723e+02	2.343210e+00	9.103098e-02
NC_000962.3	4648	295423	0	A	T	0.034	-2.496233e+02	3.584028e+02	2.378397e+00	4.862360e-01
NC_000962.3	8157	295612	0	A	T	0.012	-1.833770e+01	4.690432e+02	2.385615e+00	9.688193e-01
NC_000962.3	2310	295648	0	A	T	0.045	1.539999e+02	1.668333e+02	2.340362e+00	3.561225e-01
NC_000962.3	6229	295917	0	A	T	0.027	7.679491e+00	3.245486e+02	2.385296e+00	9.811255e-01
NC_000962.3	140	296312	0	A	T	0.047	-2.323841e+01	1.984768e+02	2.380202e+00	9.068101e-01
NC_000962.3	4649	296325	0	A	T	0.034	6.308701e+01	2.901451e+02	2.379638e+00	8.279021e-01
NC_000962.3	8978	297180	0	A	T	0.018	-1.083664e+02	3.437805e+02	2.385989e+00	7.526406e-01
NC_000962.3	6230	302660	0	A	T	0.027	7.679491e+00	3.245486e+02	2.385296e+00	9.811255e-01
NC_000962.3	4110	304679	0	A	T	0.015	-2.276897e+02	4.397317e+02	2.377097e+00	6.046830e-01
NC_000962.3	141	304923	0	A	T	0.227	-2.434746e+01	1.344206e+02	2.380304e+00	8.562919e-01
NC_000962.3	142	305188	0	A	T	0.054	1.059088e+01	3.552993e+02	2.382510e+00	9.762241e-01
NC_000962.3	23920	305362	0	A	T	0.012	4.265619e+01	1.129572e+02	2.372897e+00	7.057603e-01
NC_000962.3	1972	305984	0	A	T	0.011	-1.489224e+02	2.815664e+02	2.380447e+00	5.969519e-01
NC_000962.3	1973	306365	0	A	T	0.011	-1.068781e+02	4.178454e+02	2.383981e+00	7.981544e-01
NC_000962.3	10028	306487	0	A	T	0.011	-5.371283e+00	3.959692e+02	2.386940e+00	9.891790e-01
NC_000962.3	4651	306833	0	A	T	0.029	-1.221996e+02	1.056920e+02	2.366597e+00	2.477973e-01
NC_000962.3	8158	309768	0	A	T	0.011	1.189705e+02	2.857249e+02	2.371011e+00	6.771933e-01
NC_000962.3	143	310973	0	A	T	0.494	-7.842858e+01	1.236873e+02	2.359894e+00	5.261247e-01
NC_000962.3	5810	311029	0	A	T	0.079	6.188791e+01	1.240801e+02	2.373894e+00	6.180152e-01
NC_000962.3	8979	311238	0	A	T	0.019	2.601501e+01	4.543561e+02	2.386822e+00	9.543485e-01
NC_000962.3	144	311613	0	A	T	0.498	-1.409841e+02	2.800130e+02	2.359119e+00	6.146961e-01
NC_000962.3	2311	312940	0	A	T	0.050	-6.919936e+01	1.372737e+02	2.375133e+00	6.142702e-01
NC_000962.3	2312	316129	0	A	T	0.195	-2.452147e+02	1.159277e+02	2.393382e+00	3.458163e-02
NC_000962.3	8159	317087	0	A	T	0.011	1.189705e+02	2.857249e+02	2.371011e+00	6.771933e-01
NC_000962.3	4111	320038	0	A	T	0.015	-3.361326e+02	4.308181e+02	2.373834e+00	4.353905e-01
NC_000962.3	2313	321850	0	A	T	0.014	-8.086934e+01	2.041541e+02	2.379586e+00	6.920761e-01
NC_000962.3	2314	324138	0	A	T	0.015	1.302657e+02	2.666397e+02	2.375252e+00	6.252380e-01
NC_000962.3	145	325505	0	A	T	0.070	-1.798877e+02	2.791885e+02	2.384057e+00	5.194688e-01
NC_000962.3	6231	326039	0	A	T	0.027	7.679491e+00	3.245486e+02	2.385296e+00	9.811255e-01
NC_000962.3	2315	327897	0	A	T	0.118	-6.846808e+01	1.445817e+02	2.379808e+00	6.358859e-01
NC_000962.3	4112	328641	0	A	T	0.015	-3.361326e+02	4.308181e+02	2.373834e+00	4.353905e-01
NC_000962.3	10435	329826	0	A	T	0.021	4.193514e+01	1.821039e+02	2.379202e+00	8.179060e-01
NC_000962.3	10436	331330	0	A	T	0.017	-6.274347e+01	3.413955e+02	2.386747e+00	8.542079e-01
NC_000962.3	4653	332632	0	A	T	0.034	-2.113667e+02	2.652865e+02	2.374773e+00	4.257288e-01
NC_000962.3	14006	332916	0	A	T	0.039	-5.519879e+01	8.698418e+01	2.366121e+00	5.258008e-01
NC_000962.3	14007	332951	0	A	T	0.037	-1.322899e+01	1.176709e+02	2.367606e+00	9.105033e-01
NC_000962.3	8982	332981	0	A	T	0.019	2.601501e+01	4.543561e+02	2.386822e+00	9.543485e-01
NC_000962.3	2316	333218	0	A	T	0.048	-5.715723e+01	1.654954e+02	2.382591e+00	7.298665e-01
NC_000962.3	14008	333406	0	A	T	0.035	-2.221519e+02	1.620572e+02	2.360822e+00	1.706440e-01
NC_000962.3	36825	333673	0	A	T	0.043	-1.448302e+01	3.371546e+01	2.363793e+00	6.675757e-01
NC_000962.3	37148	333718	0	A	T	0.023	-2.589455e+00	4.540991e+01	2.361225e+00	9.545340e-01
NC_000962.3	43355	333803	0	A	T	0.016	-1.102634e+02	1.383361e+02	2.365358e+00	4.255429e-01
NC_000962.3	19086	333892	0	A	T	0.344	-9.199917e+01	2.982417e+01	2.142945e+00	2.076360e-03
NC_000962.3	44807	333904	0	A	T	0.025	-7.611293e+01	8.231033e+01	2.349496e+00	3.552739e-01
NC_000962.3	36828	334616	0	A	T	0.063	-2.474393e+01	2.665773e+01	2.347152e+00	3.534556e-01
NC_000962.3	3674	334641	0	A	T	0.258	8.886556e+00	2.406865e+01	2.367799e+00	7.120204e-01
NC_000962.3	3675	334654	0	A	T	0.191	3.176432e+01	2.375349e+01	2.318272e+00	1.813535e-01
NC_000962.3	3974	334677	0	A	T	0.127	1.962381e+01	2.647923e+01	2.364657e+00	4.587528e-01
NC_000962.3	8717	334724	0	A	T	0.108	-6.723359e-01	2.837311e+01	2.370935e+00	9.810982e-01
NC_000962.3	151	334751	0	A	T	0.328	1.469520e+01	2.454205e+01	2.357702e+00	5.494163e-01
NC_000962.3	153	334769	0	A	T	0.017	-1.960411e+01	5.117859e+01	2.364540e+00	7.017372e-01
NC_000962.3	156	334791	0	A	T	0.241	1.643839e+01	1.754502e+01	2.361411e+00	3.489542e-01
NC_000962.3	3556	334806	0	A	T	0.063	-1.391782e+02	2.990829e+01	2.150928e+00	3.564555e-06
NC_000962.3	3557	334815	0	A	T	0.038	-9.486580e+01	4.260947e+01	2.260634e+00	2.614202e-02
NC_000962.3	18687	334932	0	A	T	0.010	-8.085780e+01	6.703537e+01	2.334528e+00	2.279407e-01
NC_000962.3	18689	334951	0	A	T	0.012	-2.175330e+02	6.040858e+01	2.315408e+00	3.277640e-04
NC_000962.3	38400	335121	0	A	T	0.016	2.320202e+01	5.147044e+01	2.370788e+00	6.522138e-01
NC_000962.3	37931	335127	0	A	T	0.018	-5.994459e+00	4.923107e+01	2.359313e+00	9.031048e-01
NC_000962.3	37932	335152	0	A	T	0.015	9.585086e-01	6.572385e+01	2.371879e+00	9.883662e-01
NC_000962.3	37933	335173	0	A	T	0.023	2.056629e+01	4.110737e+01	2.358855e+00	6.169359e-01
NC_000962.3	37934	335177	0	A	T	0.019	1.775164e+01	4.548092e+01	2.359316e+00	6.963656e-01
NC_000962.3	44558	335245	0	A	T	0.014	1.640865e+01	5.282075e+01	2.365792e+00	7.561136e-01
NC_000962.3	36836	335521	0	A	T	0.019	-4.923500e+01	4.659238e+01	2.346558e+00	2.908182e-01
NC_000962.3	36837	335525	0	A	T	0.036	-5.961908e+01	3.539306e+01	2.340324e+00	9.230539e-02
NC_000962.3	36842	335669	0	A	T	0.045	-2.651692e+01	3.908498e+01	2.371496e+00	4.976004e-01
NC_000962.3	36845	335762	0	A	T	0.129	2.711410e+01	2.258445e+01	2.377846e+00	2.301182e-01
NC_000962.3	37397	335804	0	A	T	0.015	9.692699e+01	5.134521e+01	2.385963e+00	5.926097e-02
NC_000962.3	37641	335837	0	A	T	0.026	-7.934102e+00	5.322336e+01	2.372218e+00	8.815179e-01
NC_000962.3	48022	335855	0	A	T	0.016	3.128985e+01	6.959955e+01	2.364221e+00	6.530887e-01
NC_000962.3	7742	335885	0	A	T	0.127	8.626675e+00	2.836992e+01	2.371920e+00	7.611124e-01
NC_000962.3	3976	335906	0	A	T	0.184	2.324996e+01	2.798352e+01	2.367796e+00	4.061995e-01
NC_000962.3	3558	335956	0	A	T	0.018	-1.728194e+01	6.292461e+01	2.375103e+00	7.836284e-01
NC_000962.3	159	335971	0	A	T	0.242	3.035311e+01	2.772125e+01	2.383527e+00	2.737265e-01
NC_000962.3	160	336005	0	A	T	0.168	2.480893e+00	2.650469e+01	2.371361e+00	9.254383e-01
NC_000962.3	14706	336113	0	A	T	0.030	-6.996207e+01	6.316720e+01	2.362796e+00	2.682333e-01
NC_000962.3	21824	336140	0	A	T	0.010	9.715062e+01	8.647678e+01	2.357039e+00	2.614427e-01
NC_000962.3	4114	336191	0	A	T	0.151	8.946298e+01	8.220893e+01	2.404370e+00	2.766723e-01
NC_000962.3	8896	336257	0	A	T	0.027	8.846339e+01	6.919768e+01	2.326581e+00	2.013096e-01
NC_000962.3	3242	336332	0	A	T	0.120	3.819441e+00	2.873720e+01	2.369871e+00	8.942838e-01
NC_000962.3	1975	336344	0	A	T	0.195	2.234479e+01	2.459790e+01	2.348827e+00	3.638181e-01
NC_000962.3	165	336357	0	A	T	0.021	8.627433e-01	4.585731e+01	2.361391e+00	9.849924e-01
NC_000962.3	18713	336406	0	A	T	0.010	-6.560683e+01	5.946543e+01	2.374461e+00	2.700919e-01
NC_000962.3	169	336423	0	A	T	0.373	1.976596e+01	2.470672e+01	2.330665e+00	4.238296e-01
NC_000962.3	26593	336439	0	A	T	0.113	-1.462498e+02	2.410991e+01	1.967316e+00	1.674882e-09
NC_000962.3	23544	336443	0	A	T	0.109	-1.326025e+02	2.454796e+01	2.023807e+00	7.714708e-08
NC_000962.3	26594	336459	0	A	T	0.017	-7.115822e+01	6.158119e+01	2.340510e+00	2.480705e-01
NC_000962.3	173	336480	0	A	T	0.388	1.971658e+01	2.951242e+01	2.346505e+00	5.041916e-01
NC_000962.3	174	336504	0	A	T	0.446	4.606416e+01	4.506337e+01	2.336639e+00	3.068545e-01
NC_000962.3	10971	336535	0	A	T	0.058	-8.595934e+01	3.689456e+01	2.315162e+00	1.995139e-02
NC_000962.3	10972	336538	0	A	T	0.040	-7.756710e+01	4.110848e+01	2.353467e+00	5.937711e-02
NC_000962.3	10973	336546	0	A	T	0.033	-5.774049e+01	4.750460e+01	2.359319e+00	2.243862e-01
NC_000962.3	177	336560	0	A	T	0.342	4.178679e+01	2.122926e+01	2.339133e+00	4.921905e-02
NC_000962.3	178	336590	0	A	T	0.405	-3.376440e+01	3.431680e+01	2.379441e+00	3.253290e-01
NC_000962.3	37401	336728	0	A	T	0.077	1.963265e+01	3.266687e+01	2.367043e+00	5.479378e-01
NC_000962.3	36855	336801	0	A	T	0.046	-3.273602e+01	3.123416e+01	2.338146e+00	2.947764e-01
NC_000962.3	61565	337080	0	A	T	0.014	7.905998e+01	1.100683e+02	2.352667e+00	4.727009e-01
NC_000962.3	4657	337482	0	A	T	0.034	2.215070e+01	2.177686e+02	2.371142e+00	9.189958e-01
NC_000962.3	37404	337849	0	A	T	0.011	-1.432139e+01	7.785382e+01	2.369053e+00	8.540769e-01
NC_000962.3	37405	337863	0	A	T	0.025	2.119893e+01	5.090152e+01	2.366863e+00	6.771287e-01
NC_000962.3	36858	337959	0	A	T	0.266	-1.565706e+01	2.792393e+01	2.341116e+00	5.750869e-01
NC_000962.3	36859	338020	0	A	T	0.290	-5.943201e+01	3.183389e+01	2.278337e+00	6.211356e-02
NC_000962.3	4115	338100	0	A	T	0.315	-6.235439e+01	3.303922e+01	2.262699e+00	5.932383e-02
NC_000962.3	44009	338338	0	A	T	0.010	-1.890275e+01	7.891204e+01	2.367626e+00	8.107195e-01
NC_000962.3	43579	338415	0	A	T	0.018	1.398539e+01	4.584979e+01	2.352342e+00	7.603903e-01
NC_000962.3	37168	338453	0	A	T	0.186	6.392677e+00	2.586913e+01	2.378288e+00	8.048537e-01
NC_000962.3	38091	338553	0	A	T	0.011	1.404039e+01	6.090810e+01	2.359291e+00	8.177225e-01
NC_000962.3	37941	338618	0	A	T	0.045	5.839232e+01	4.532825e+01	2.350279e+00	1.978804e-01
NC_000962.3	2321	338648	0	A	T	0.102	-8.392775e+00	2.955040e+01	2.367759e+00	7.764394e-01
NC_000962.3	180	338669	0	A	T	0.128	3.554352e+01	2.853325e+01	2.398875e+00	2.130824e-01
NC_000962.3	183	338719	0	A	T	0.041	-5.094020e+00	4.812208e+01	2.368035e+00	9.157112e-01
NC_000962.3	184	338844	0	A	T	0.288	-1.440097e+01	2.903665e+01	2.375337e+00	6.199998e-01
NC_000962.3	185	338876	0	A	T	0.322	1.704684e+01	2.809688e+01	2.360037e+00	5.441352e-01
NC_000962.3	186	338903	0	A	T	0.342	2.191769e+00	3.286091e+01	2.368040e+00	9.468311e-01
NC_000962.3	8988	338984	0	A	T	0.011	-4.153363e+01	9.967906e+01	2.358855e+00	6.769795e-01
NC_000962.3	10031	338990	0	A	T	0.012	-2.937687e+02	1.685273e+02	2.373858e+00	8.152125e-02
NC_000962.3	3247	339095	0	A	T	0.018	1.255446e+01	6.016859e+01	2.371893e+00	8.347474e-01
NC_000962.3	188	340132	0	A	T	0.084	-3.255682e+01	6.490275e+01	2.366120e+00	6.160086e-01
NC_000962.3	189	340372	0	A	T	0.431	-7.407103e+01	1.177388e+02	2.375318e+00	5.293751e-01
NC_000962.3	190	342146	0	A	T	0.070	-1.798877e+02	2.791885e+02	2.384057e+00	5.194688e-01
NC_000962.3	5813	342340	0	A	T	0.109	-6.160959e+01	1.880396e+02	2.383621e+00	7.432304e-01
NC_000962.3	8989	345694	0	A	T	0.019	2.601501e+01	4.543561e+02	2.386822e+00	9.543485e-01
NC_000962.3	4658	345697	0	A	T	0.034	1.057621e+01	3.231822e+02	2.379992e+00	9.738983e-01
NC_000962.3	192	346275	0	A	T	0.498	-1.213171e+02	2.610101e+02	2.379800e+00	6.421462e-01
NC_000962.3	10437	347710	0	A	T	0.017	2.410979e+02	3.195728e+02	2.370506e+00	4.507099e-01
NC_000962.3	6232	347829	0	A	T	0.022	3.806846e+01	1.646324e+02	2.376722e+00	8.171667e-01
NC_000962.3	8991	352446	0	A	T	0.019	2.601501e+01	4.543561e+02	2.386822e+00	9.543485e-01
NC_000962.3	193	353309	0	A	T	0.054	-4.446034e+01	3.136779e+02	2.382603e+00	8.873062e-01
NC_000962.3	194	353365	0	A	T	0.054	-4.446034e+01	3.136779e+02	2.382603e+00	8.873062e-01
NC_000962.3	195	356528	0	A	T	0.499	-2.003870e+02	4.095371e+02	2.382155e+00	6.247033e-01
NC_000962.3	8160	361362	0	A	T	0.018	1.026654e+02	2.149049e+02	2.389945e+00	6.329187e-01
NC_000962.3	22392	361805	0	A	T	0.012	1.740577e+02	1.538818e+02	2.375342e+00	2.581965e-01
NC_000962.3	13855	362667	0	A	T	0.013	6.990394e+01	1.620011e+02	2.370765e+00	6.661675e-01
NC_000962.3	4659	363279	0	A	T	0.034	1.057621e+01	3.231822e+02	2.379992e+00	9.738983e-01
NC_000962.3	196	363464	0	A	T	0.054	2.004886e+02	2.541672e+02	2.373961e+00	4.303557e-01
NC_000962.3	2821	364499	0	A	T	0.032	-8.782123e+01	1.186659e+02	2.397929e+00	4.593778e-01
NC_000962.3	197	364854	0	A	T	0.048	8.046155e+01	2.048142e+02	2.380176e+00	6.944875e-01
NC_000962.3	10438	367231	0	A	T	0.017	-6.274347e+01	3.413955e+02	2.386747e+00	8.542079e-01
NC_000962.3	10032	367707	0	A	T	0.011	-2.484070e+02	2.587662e+02	2.369674e+00	3.372336e-01
NC_000962.3	5687	368651	0	A	T	0.012	4.924397e+01	8.154043e+01	2.360628e+00	5.459917e-01
NC_000962.3	4660	372289	0	A	T	0.011	-1.693849e+02	2.257716e+02	2.383033e+00	4.532278e-01
NC_000962.3	199	372913	0	A	T	0.228	4.783886e+01	1.015102e+02	2.365452e+00	6.375187e-01
NC_000962.3	200	373283	0	A	T	0.496	-1.797094e+02	1.179312e+02	2.324556e+00	1.277668e-01
NC_000962.3	61485	373372	0	A	T	0.011	-1.515728e+02	5.736005e+01	2.448375e+00	8.319645e-03
NC_000962.3	201	374353	0	A	T	0.047	-2.075278e+02	2.036841e+02	2.397712e+00	3.084360e-01
NC_000962.3	202	376774	0	A	T	0.413	6.243322e+00	5.728698e+01	2.367009e+00	9.132310e-01
NC_000962.3	203	377014	0	A	T	0.046	1.125200e+02	1.983791e+02	2.376998e+00	5.706690e-01
NC_000962.3	204	379528	0	A	T	0.054	1.059088e+01	3.552993e+02	2.382510e+00	9.762241e-01
NC_000962.3	4117	382984	0	A	T	0.015	-3.361326e+02	4.308181e+02	2.373834e+00	4.353905e-01
NC_000962.3	206	383716	0	A	T	0.049	-2.269779e+02	1.428032e+02	2.385441e+00	1.121802e-01
NC_000962.3	207	384380	0	A	T	0.498	2.130767e+02	2.887086e+02	2.373224e+00	4.606147e-01
NC_000962.3	8161	385855	0	A	T	0.011	1.189705e+02	2.857249e+02	2.371011e+00	6.771933e-01
NC_000962.3	5815	386013	0	A	T	0.108	-7.434733e+01	1.292468e+02	2.375731e+00	5.652223e-01
NC_000962.3	208	386432	0	A	T	0.497	-2.315394e+02	1.738384e+02	2.360127e+00	1.830968e-01
NC_000962.3	8994	386707	0	A	T	0.018	8.586995e+01	3.795391e+02	2.385884e+00	8.210408e-01
NC_000962.3	5816	386935	0	A	T	0.114	-1.010705e+02	1.819284e+02	2.381684e+00	5.786044e-01
NC_000962.3	2326	387353	0	A	T	0.121	1.223768e+01	1.530703e+02	2.378151e+00	9.362897e-01
NC_000962.3	1984	389038	0	A	T	0.011	-1.068781e+02	4.178454e+02	2.383981e+00	7.981544e-01
NC_000962.3	209	390828	0	A	T	0.498	1.553515e+02	1.740794e+02	2.370154e+00	3.723190e-01
NC_000962.3	210	391853	0	A	T	0.211	3.265319e+01	6.094418e+01	2.367030e+00	5.921878e-01
NC_000962.3	211	392261	0	A	T	0.069	1.415974e+02	1.812710e+02	2.399743e+00	4.348510e-01
NC_000962.3	4661	393623	0	A	T	0.011	-7.269424e+01	2.844727e+02	2.380885e+00	7.983424e-01
NC_000962.3	8162	393780	0	A	T	0.018	-1.045509e+02	2.547860e+02	2.376697e+00	6.816121e-01
NC_000962.3	4662	394001	0	A	T	0.034	9.917970e+00	3.209079e+02	2.380316e+00	9.753488e-01
NC_000962.3	10442	394897	0	A	T	0.017	-6.274347e+01	3.413955e+02	2.386747e+00	8.542079e-01
NC_000962.3	8995	396198	0	A	T	0.019	2.601501e+01	4.543561e+02	2.386822e+00	9.543485e-01
NC_000962.3	212	396199	0	A	T	0.062	2.916717e+02	2.368979e+02	2.371089e+00	2.184452e-01
NC_000962.3	4118	397275	0	A	T	0.150	1.098714e+02	8.721398e+01	2.394623e+00	2.079496e-01
NC_000962.3	14011	398116	0	A	T	0.030	2.107068e+02	1.933914e+02	2.346913e+00	2.761007e-01
NC_000962.3	3682	401678	0	A	T	0.035	7.459232e+01	5.437110e+01	2.376127e+00	1.703055e-01
NC_000962.3	2327	403364	0	A	T	0.120	5.624268e+01	1.620608e+02	2.381292e+00	7.286070e-01
NC_000962.3	2328	403920	0	A	T	0.120	4.380145e+01	1.608463e+02	2.378858e+00	7.854162e-01
NC_000962.3	213	403980	0	A	T	0.498	-3.123774e+01	3.813200e+02	2.381608e+00	9.347218e-01
NC_000962.3	2329	404003	0	A	T	0.015	1.548180e+02	2.013033e+02	2.362716e+00	4.419734e-01
NC_000962.3	214	404326	0	A	T	0.469	4.982352e+01	1.203508e+02	2.360225e+00	6.789463e-01
NC_000962.3	15794	405439	0	A	T	0.011	2.927865e+01	3.194883e+02	2.385162e+00	9.269950e-01
NC_000962.3	4119	405750	0	A	T	0.015	-2.276897e+02	4.397317e+02	2.377097e+00	6.046830e-01
NC_000962.3	2330	408723	0	A	T	0.197	-9.298707e+01	1.437254e+02	2.368165e+00	5.177501e-01
NC_000962.3	4663	409569	0	A	T	0.033	-2.526538e+02	2.516739e+02	2.374282e+00	3.155993e-01
NC_000962.3	8996	409940	0	A	T	0.018	-2.928934e+02	2.567871e+02	2.395556e+00	2.542235e-01
NC_000962.3	4120	411803	0	A	T	0.011	-9.227196e+01	3.601787e+02	2.385579e+00	7.978456e-01
NC_000962.3	216	414486	0	A	T	0.498	4.839678e+01	2.982944e+02	2.381397e+00	8.711358e-01
NC_000962.3	217	420008	0	A	T	0.499	-2.835093e+02	5.716264e+02	2.381094e+00	6.199919e-01
NC_000962.3	218	424321	0	A	T	0.499	2.461684e+02	2.748344e+02	2.379372e+00	3.705648e-01
NC_000962.3	219	424981	0	A	T	0.054	4.687528e+02	2.275598e+02	2.400245e+00	3.958710e-02
NC_000962.3	2331	425342	0	A	T	0.079	1.649678e+01	3.418999e+01	2.372356e+00	6.295221e-01
NC_000962.3	38097	425344	0	A	T	0.057	3.488862e+01	3.435155e+01	2.375883e+00	3.099747e-01
NC_000962.3	220	425871	0	A	T	0.015	3.416908e-01	1.455743e+02	2.373809e+00	9.981275e-01
NC_000962.3	44820	426428	0	A	T	0.013	3.554502e+01	8.074622e+01	2.367921e+00	6.598538e-01
NC_000962.3	48482	426462	0	A	T	0.013	5.800150e+00	6.730240e+01	2.359949e+00	9.313350e-01
NC_000962.3	38409	427359	0	A	T	0.045	5.128780e+00	2.950007e+01	2.357213e+00	8.620027e-01
NC_000962.3	223	428698	0	A	T	0.070	-1.535480e+02	2.586052e+02	2.382773e+00	5.527698e-01
NC_000962.3	5819	428840	0	A	T	0.108	7.445107e+01	1.102021e+02	2.369272e+00	4.994121e-01
NC_000962.3	5820	430756	0	A	T	0.113	-8.090608e+01	1.764242e+02	2.379110e+00	6.465993e-01
NC_000962.3	224	432536	0	A	T	0.047	-2.304333e+02	2.143497e+02	2.400064e+00	2.825400e-01
NC_000962.3	8999	432591	0	A	T	0.019	2.601501e+01	4.543561e+02	2.386822e+00	9.543485e-01
NC_000962.3	5259	433522	0	A	T	0.019	3.050314e+02	3.844460e+02	2.384557e+00	4.276580e-01
NC_000962.3	4126	435181	0	A	T	0.011	2.225952e+02	3.407732e+02	2.372197e+00	5.137280e-01
NC_000962.3	5821	435190	0	A	T	0.114	-8.784274e+01	1.755722e+02	2.375691e+00	6.169247e-01
NC_000962.3	4127	436137	0	A	T	0.011	2.225952e+02	3.407732e+02	2.372197e+00	5.137280e-01
NC_000962.3	9000	436350	0	A	T	0.019	2.601501e+01	4.543561e+02	2.386822e+00	9.543485e-01
NC_000962.3	5822	438158	0	A	T	0.108	2.461231e+01	1.525305e+02	2.376482e+00	8.718327e-01
NC_000962.3	4128	440099	0	A	T	0.011	3.189215e+02	3.921142e+02	2.359991e+00	4.161591e-01
NC_000962.3	14012	440560	0	A	T	0.030	2.107068e+02	1.933914e+02	2.346913e+00	2.761007e-01
NC_000962.3	5690	440819	0	A	T	0.030	2.012760e+02	1.945763e+02	2.357511e+00	3.011086e-01
NC_000962.3	225	441823	0	A	T	0.050	1.580438e+01	2.488713e+02	2.379883e+00	9.493738e-01
NC_000962.3	4669	443193	0	A	T	0.033	2.374230e+02	2.482918e+02	2.377039e+00	3.391193e-01
NC_000962.3	5823	443277	0	A	T	0.114	-1.086412e+02	1.462031e+02	2.367837e+00	4.575522e-01
NC_000962.3	4670	443715	0	A	T	0.033	-3.265562e+02	2.214749e+02	2.384234e+00	1.405767e-01
NC_000962.3	2333	444351	0	A	T	0.198	-2.073521e+02	1.648483e+02	2.382169e+00	2.086558e-01
NC_000962.3	226	445780	0	A	T	0.070	-1.798877e+02	2.791885e+02	2.384057e+00	5.194688e-01
NC_000962.3	5824	446165	0	A	T	0.114	-5.189284e+01	1.723614e+02	2.377949e+00	7.634047e-01
NC_000962.3	8168	447698	0	A	T	0.012	-1.875783e+01	3.582195e+02	2.381616e+00	9.582459e-01
NC_000962.3	5825	448266	0	A	T	0.079	1.015062e+02	1.267236e+02	2.386736e+00	4.232613e-01
NC_000962.3	10444	450640	0	A	T	0.025	2.727861e+01	1.326149e+02	2.372839e+00	8.370560e-01
NC_000962.3	2334	453367	0	A	T	0.043	8.286435e+01	4.427536e+01	2.323614e+00	6.146970e-02
NC_000962.3	6235	453780	0	A	T	0.027	-1.186516e+02	1.821534e+02	2.366991e+00	5.149035e-01
NC_000962.3	5826	454167	0	A	T	0.115	3.628532e+01	1.344118e+02	2.375921e+00	7.872326e-01
NC_000962.3	227	454295	0	A	T	0.380	-4.496213e+01	6.030753e+01	2.364450e+00	4.560629e-01
NC_000962.3	228	454333	0	A	T	0.062	-1.635622e+02	1.298619e+02	2.414225e+00	2.080515e-01
NC_000962.3	5827	456281	0	A	T	0.110	-5.004682e+01	1.947915e+02	2.383544e+00	7.972734e-01
NC_000962.3	229	456594	0	A	T	0.053	-5.309046e+01	1.632561e+02	2.368260e+00	7.450791e-01
NC_000962.3	5260	457073	0	A	T	0.019	3.050314e+02	3.844460e+02	2.384557e+00	4.276580e-01
NC_000962.3	5828	457326	0	A	T	0.080	7.787184e-01	1.205183e+02	2.376932e+00	9.948455e-01
NC_000962.3	15803	457402	0	A	T	0.011	-2.379912e+01	3.370110e+02	2.385646e+00	9.437114e-01
NC_000962.3	230	457452	0	A	T	0.439	8.862409e+01	1.481376e+02	2.361511e+00	5.497642e-01
NC_000962.3	231	459399	0	A	T	0.467	6.302458e+01	5.902562e+01	2.377197e+00	2.858131e-01
NC_000962.3	232	460413	0	A	T	0.046	1.318446e+02	2.358904e+02	2.378648e+00	5.763014e-01
NC_000962.3	8169	460872	0	A	T	0.013	3.361389e+02	2.992950e+02	2.367181e+00	2.615820e-01
NC_000962.3	14013	463336	0	A	T	0.032	8.347543e+01	1.758638e+02	2.377227e+00	6.351019e-01
NC_000962.3	233	465300	0	A	T	0.054	1.059088e+01	3.552993e+02	2.382510e+00	9.762241e-01
NC_000962.3	6238	466096	0	A	T	0.027	-1.868039e+02	2.766376e+02	2.369524e+00	4.996156e-01
NC_000962.3	15804	466185	0	A	T	0.011	-2.379912e+01	3.370110e+02	2.385646e+00	9.437114e-01
NC_000962.3	234	467498	0	A	T	0.497	3.527259e+00	1.113815e+02	2.364194e+00	9.747410e-01
NC_000962.3	235	467509	0	A	T	0.498	2.979151e+01	1.494451e+02	2.369992e+00	8.420191e-01
NC_000962.3	237	467546	0	A	T	0.499	1.469634e+02	3.222988e+02	2.374610e+00	6.484698e-01
NC_000962.3	240	467621	0	A	T	0.497	2.141766e+02	1.847376e+02	2.381660e+00	2.465039e-01
NC_000962.3	241	467638	0	A	T	0.498	-2.673703e+02	2.252021e+02	2.363823e+00	2.353271e-01
NC_000962.3	5829	469420	0	A	T	0.080	3.447099e+01	1.147995e+02	2.375418e+00	7.640139e-01
NC_000962.3	5261	469466	0	A	T	0.018	1.297031e+02	3.464466e+02	2.383286e+00	7.081761e-01
NC_000962.3	4129	471375	0	A	T	0.011	2.225952e+02	3.407732e+02	2.372197e+00	5.137280e-01
NC_000962.3	2337	472207	0	A	T	0.014	-8.086934e+01	2.041541e+02	2.379586e+00	6.920761e-01
NC_000962.3	2338	472705	0	A	T	0.197	-8.482622e+01	1.591368e+02	2.374742e+00	5.940888e-01
NC_000962.3	245	475178	0	A	T	0.498	5.372553e+01	2.131914e+02	2.372662e+00	8.010725e-01
NC_000962.3	246	477234	0	A	T	0.054	-4.446034e+01	3.136779e+02	2.382603e+00	8.873062e-01
NC_000962.3	9004	478015	0	A	T	0.016	1.303584e+02	1.368406e+02	2.350355e+00	3.409382e-01
NC_000962.3	3254	478358	0	A	T	0.049	2.128171e+02	1.967684e+02	2.394598e+00	2.796292e-01
NC_000962.3	1987	478662	0	A	T	0.012	-2.729391e+02	2.763554e+02	2.378875e+00	3.234964e-01
NC_000962.3	2339	479632	0	A	T	0.120	-1.050575e+02	1.715349e+02	2.384464e+00	5.403334e-01
NC_000962.3	5640	483292	0	A	T	0.060	9.040275e+01	3.788870e+01	2.352441e+00	1.716139e-02
NC_000962.3	249	483935	0	A	T	0.206	2.300444e+01	9.369103e+01	2.373866e+00	8.060772e-01
NC_000962.3	1989	484428	0	A	T	0.011	-1.068781e+02	4.178454e+02	2.383981e+00	7.981544e-01
NC_000962.3	250	484596	0	A	T	0.054	-5.685060e+01	3.499526e+02	2.383713e+00	8.709726e-01
NC_000962.3	9007	485475	0	A	T	0.019	-4.680924e+01	2.767937e+02	2.368811e+00	8.657321e-01
NC_000962.3	251	485811	0	A	T	0.062	2.916717e+02	2.368979e+02	2.371089e+00	2.184452e-01
NC_000962.3	8170	486030	0	A	T	0.012	-1.833770e+01	4.690432e+02	2.385615e+00	9.688193e-01
NC_000962.3	5831	487852	0	A	T	0.106	1.239189e+02	8.500392e+01	2.382669e+00	1.451141e-01
NC_000962.3	10445	488037	0	A	T	0.022	7.964835e+01	1.868339e+02	2.378551e+00	6.699491e-01
NC_000962.3	4132	489073	0	A	T	0.154	-7.108512e+01	1.634254e+02	2.376007e+00	6.636497e-01
NC_000962.3	252	489935	0	A	T	0.439	1.192779e+02	1.331768e+02	2.360926e+00	3.705975e-01
NC_000962.3	5832	491591	0	A	T	0.114	-5.314716e+01	1.613857e+02	2.372007e+00	7.419637e-01
NC_000962.3	253	491742	0	A	T	0.070	-1.798877e+02	2.791885e+02	2.384057e+00	5.194688e-01
NC_000962.3	254	492150	0	A	T	0.070	-1.798877e+02	2.791885e+02	2.384057e+00	5.194688e-01
NC_000962.3	255	497491	0	A	T	0.054	1.751066e+02	2.314842e+02	2.371775e+00	4.495025e-01
NC_000962.3	256	498531	0	A	T	0.070	-1.798877e+02	2.791885e+02	2.384057e+00	5.194688e-01
NC_000962.3	257	498557	0	A	T	0.416	2.338087e+01	6.589070e+01	2.372467e+00	7.227591e-01
NC_000962.3	2342	501535	0	A	T	0.119	-5.923387e+00	1.358977e+02	2.374701e+00	9.652396e-01
NC_000962.3	4133	501615	0	A	T	0.038	-8.127113e+01	1.793928e+02	2.380796e+00	6.505924e-01
NC_000962.3	1990	502284	0	A	T	0.011	-1.068781e+02	4.178454e+02	2.383981e+00	7.981544e-01
NC_000962.3	258	502589	0	A	T	0.500	1.432197e+02	7.461319e+02	2.379488e+00	8.478089e-01
NC_000962.3	260	505974	0	A	T	0.069	3.223949e+01	1.525211e+02	2.371554e+00	8.326229e-01
NC_000962.3	261	507029	0	A	T	0.055	-3.375899e+02	2.405823e+02	2.395947e+00	1.607677e-01
NC_000962.3	4674	507481	0	A	T	0.034	-2.496233e+02	3.584028e+02	2.378397e+00	4.862360e-01
NC_000962.3	4134	508218	0	A	T	0.011	3.189215e+02	3.921142e+02	2.359991e+00	4.161591e-01
NC_000962.3	8171	508668	0	A	T	0.011	5.362537e+02	2.913604e+02	2.345923e+00	6.589873e-02
NC_000962.3	263	513257	0	A	T	0.496	3.456266e+01	1.642643e+02	2.374941e+00	8.333784e-01
NC_000962.3	3257	513817	0	A	T	0.013	9.492553e+01	2.325529e+02	2.370507e+00	6.831958e-01
NC_000962.3	7373	514158	0	A	T	0.013	-1.314622e+02	3.073905e+02	2.386982e+00	6.689544e-01
NC_000962.3	4135	514245	0	A	T	0.036	-1.109994e+00	2.456161e+02	2.381492e+00	9.963948e-01
NC_000962.3	15806	515067	0	A	T	0.011	-2.370688e+01	3.169708e+02	2.384768e+00	9.403906e-01
NC_000962.3	6240	515125	0	A	T	0.027	-1.868039e+02	2.766376e+02	2.369524e+00	4.996156e-01
NC_000962.3	266	517358	0	A	T	0.070	-1.798877e+02	2.791885e+02	2.384057e+00	5.194688e-01
NC_000962.3	267	518987	0	A	T	0.047	2.372995e+01	1.182042e+02	2.367046e+00	8.409196e-01
NC_000962.3	9009	519974	0	A	T	0.019	2.601501e+01	4.543561e+02	2.386822e+00	9.543485e-01
NC_000962.3	8172	522406	0	A	T	0.012	-1.833770e+01	4.690432e+02	2.385615e+00	9.688193e-01
NC_000962.3	268	524891	0	A	T	0.227	-6.314982e+01	1.135880e+02	2.372087e+00	5.783281e-01
NC_000962.3	5834	525833	0	A	T	0.114	-1.785435e+02	1.451627e+02	2.378359e+00	2.189161e-01
NC_000962.3	5692	530917	0	A	T	0.030	2.012760e+02	1.945763e+02	2.357511e+00	3.011086e-01
NC_000962.3	269	533547	0	A	T	0.051	-1.132258e+02	2.444309e+02	2.375406e+00	6.432753e-01
NC_000962.3	6241	533781	0	A	T	0.027	-1.868039e+02	2.766376e+02	2.369524e+00	4.996156e-01
NC_000962.3	2343	534691	0	A	T	0.197	1.853172e+01	1.402796e+02	2.380283e+00	8.949193e-01
NC_000962.3	8173	535045	0	A	T	0.013	-2.134221e+02	3.058667e+02	2.370915e+00	4.854393e-01
NC_000962.3	2344	535695	0	A	T	0.120	-1.774332e+02	1.605581e+02	2.389329e+00	2.693004e-01
NC_000962.3	10034	537019	0	A	T	0.011	-4.331384e+01	3.127940e+02	2.377922e+00	8.898852e-01
NC_000962.3	4676	539608	0	A	T	0.010	8.856676e+01	2.781617e+02	2.382082e+00	7.502277e-01
NC_000962.3	271	541201	0	A	T	0.497	-1.438383e+02	1.991629e+02	2.372980e+00	4.702804e-01
NC_000962.3	272	542014	0	A	T	0.054	-5.685060e+01	3.499526e+02	2.383713e+00	8.709726e-01
NC_000962.3	273	542514	0	A	T	0.046	1.318446e+02	2.358904e+02	2.378648e+00	5.763014e-01
NC_000962.3	4136	544461	0	A	T	0.153	4.242590e+01	1.296719e+02	2.376362e+00	7.435804e-01
NC_000962.3	6242	544683	0	A	T	0.026	1.358516e+02	3.053758e+02	2.388994e+00	6.564830e-01
NC_000962.3	274	546357	0	A	T	0.069	-1.133387e+02	1.889288e+02	2.367249e+00	5.486666e-01
NC_000962.3	4137	546914	0	A	T	0.154	4.827910e+00	1.712535e+02	2.382169e+00	9.775133e-01
NC_000962.3	5262	547529	0	A	T	0.019	3.087900e+00	2.631971e+02	2.371379e+00	9.906408e-01
NC_000962.3	3258	547575	0	A	T	0.018	-1.189239e+02	2.790253e+02	2.379926e+00	6.700173e-01
NC_000962.3	275	549363	0	A	T	0.050	1.580438e+01	2.488713e+02	2.379883e+00	9.493738e-01
NC_000962.3	8174	550820	0	A	T	0.012	-1.833770e+01	4.690432e+02	2.385615e+00	9.688193e-01
NC_000962.3	8175	551095	0	A	T	0.011	1.189705e+02	2.857249e+02	2.371011e+00	6.771933e-01
NC_000962.3	277	551525	0	A	T	0.471	9.686680e+01	1.980542e+02	2.365769e+00	6.248511e-01
NC_000962.3	5835	552496	0	A	T	0.113	1.859475e+01	1.343005e+02	2.371937e+00	8.898992e-01
NC_000962.3	278	555991	0	A	T	0.055	3.872256e+01	9.671491e+01	2.377949e+00	6.889374e-01
NC_000962.3	3259	557133	0	A	T	0.049	3.196663e+00	2.363026e+02	2.384267e+00	9.892086e-01
NC_000962.3	10446	557952	0	A	T	0.018	8.943430e+01	2.954956e+02	2.376523e+00	7.621939e-01
NC_000962.3	2345	558501	0	A	T	0.121	-1.702375e+02	1.642970e+02	2.387767e+00	3.003035e-01
NC_000962.3	9011	560067	0	A	T	0.019	2.601501e+01	4.543561e+02	2.386822e+00	9.543485e-01
NC_000962.3	280	561776	0	A	T	0.051	-1.132258e+02	2.444309e+02	2.375406e+00	6.432753e-01
NC_000962.3	2346	563420	0	A	T	0.196	3.433748e+01	1.085881e+02	2.373280e+00	7.518832e-01
NC_000962.3	281	565655	0	A	T	0.228	-2.872924e+01	1.429518e+02	2.379298e+00	8.407493e-01
NC_000962.3	1992	565961	0	A	T	0.011	-3.079741e+02	2.728700e+02	2.377400e+00	2.592351e-01
NC_000962.3	4140	566323	0	A	T	0.015	-3.372194e+01	6.506962e+01	2.377693e+00	6.043679e-01
NC_000962.3	5838	569897	0	A	T	0.102	6.932098e+01	6.627926e+01	2.367379e+00	2.957868e-01
NC_000962.3	5695	569953	0	A	T	0.036	-4.775095e+01	8.019348e+01	2.377866e+00	5.516387e-01
NC_000962.3	3260	571943	0	A	T	0.050	-8.399780e+01	2.276844e+02	2.385091e+00	7.122402e-01
NC_000962.3	282	572591	0	A	T	0.061	2.966860e+02	1.762558e+02	2.356261e+00	9.254042e-02
NC_000962.3	283	573262	0	A	T	0.487	-3.131345e+01	9.107936e+01	2.366352e+00	7.310440e-01
NC_000962.3	5263	574445	0	A	T	0.018	1.229112e+02	3.139171e+02	2.384229e+00	6.954561e-01
NC_000962.3	10447	574862	0	A	T	0.015	9.639363e+01	1.383850e+02	2.357492e+00	4.861901e-01
NC_000962.3	5839	575679	0	A	T	0.110	-5.004682e+01	1.947915e+02	2.383544e+00	7.972734e-01
NC_000962.3	5264	575837	0	A	T	0.019	3.050314e+02	3.844460e+02	2.384557e+00	4.276580e-01
NC_000962.3	285	575907	0	A	T	0.048	-3.354772e+01	1.795078e+02	2.372907e+00	8.517754e-01
NC_000962.3	8176	579885	0	A	T	0.012	-1.833770e+01	4.690432e+02	2.385615e+00	9.688193e-01
NC_000962.3	36881	580695	0	A	T	0.011	3.647000e+01	7.576545e+01	2.359780e+00	6.303384e-01
NC_000962.3	5085	580727	0	A	T	0.022	5.607236e+01	8.034208e+01	2.373535e+00	4.853402e-01
NC_000962.3	287	580772	0	A	T	0.225	2.106531e+01	2.363337e+01	2.351356e+00	3.728976e-01
NC_000962.3	289	583171	0	A	T	0.054	1.059088e+01	3.552993e+02	2.382510e+00	9.762241e-01
NC_000962.3	290	584171	0	A	T	0.070	1.259820e+02	2.164719e+02	2.388373e+00	5.606725e-01
NC_000962.3	2347	584438	0	A	T	0.192	4.756243e+01	8.403551e+01	2.380995e+00	5.714958e-01
NC_000962.3	14016	586214	0	A	T	0.034	-4.533611e+01	1.728113e+02	2.370570e+00	7.930934e-01
NC_000962.3	2348	589536	0	A	T	0.198	-1.310402e+02	1.476027e+02	2.365303e+00	3.748025e-01
NC_000962.3	292	590436	0	A	T	0.498	2.044207e+02	2.264389e+02	2.365320e+00	3.668032e-01
NC_000962.3	7376	594351	0	A	T	0.013	-1.314622e+02	3.073905e+02	2.386982e+00	6.689544e-01
NC_000962.3	4141	595321	0	A	T	0.015	-2.276897e+02	4.397317e+02	2.377097e+00	6.046830e-01
NC_000962.3	4142	595400	0	A	T	0.035	-6.501979e+01	1.689473e+02	2.370566e+00	7.004037e-01
NC_000962.3	294	597816	0	A	T	0.470	-1.463951e+02	1.590473e+02	2.396086e+00	3.574923e-01
NC_000962.3	295	598475	0	A	T	0.497	1.563410e+02	3.010044e+02	2.374830e+00	6.035636e-01
NC_000962.3	4143	599165	0	A	T	0.036	-1.109994e+00	2.456161e+02	2.381492e+00	9.963948e-01
NC_000962.3	296	599868	0	A	T	0.070	-1.798877e+02	2.791885e+02	2.384057e+00	5.194688e-01
NC_000962.3	4680	599898	0	A	T	0.034	-2.496233e+02	3.584028e+02	2.378397e+00	4.862360e-01
NC_000962.3	10452	600116	0	A	T	0.022	7.964835e+01	1.868339e+02	2.378551e+00	6.699491e-01
NC_000962.3	4682	603403	0	A	T	0.034	-2.496233e+02	3.584028e+02	2.378397e+00	4.862360e-01
NC_000962.3	297	605150	0	A	T	0.046	1.318446e+02	2.358904e+02	2.378648e+00	5.763014e-01
NC_000962.3	4683	605610	0	A	T	0.033	2.082320e+02	3.119436e+02	2.381570e+00	5.045403e-01
NC_000962.3	3261	608037	0	A	T	0.082	-2.523785e+01	5.267969e+01	2.357999e+00	6.319539e-01
NC_000962.3	5841	608775	0	A	T	0.109	-1.294997e+02	1.447359e+02	2.372486e+00	3.710811e-01
NC_000962.3	298	610120	0	A	T	0.497	-3.070583e+02	2.326868e+02	2.399003e+00	1.871722e-01
NC_000962.3	1993	610604	0	A	T	0.011	-1.068781e+02	4.178454e+02	2.383981e+00	7.981544e-01
NC_000962.3	299	611048	0	A	T	0.051	-1.132258e+02	2.444309e+02	2.375406e+00	6.432753e-01
NC_000962.3	9014	611208	0	A	T	0.019	2.601501e+01	4.543561e+02	2.386822e+00	9.543485e-01
NC_000962.3	4684	613989	0	A	T	0.033	1.781022e+02	2.778912e+02	2.383725e+00	5.216859e-01
NC_000962.3	10036	617871	0	A	T	0.011	-4.331384e+01	3.127940e+02	2.377922e+00	8.898852e-01
NC_000962.3	4144	618279	0	A	T	0.011	3.189215e+02	3.921142e+02	2.359991e+00	4.161591e-01
NC_000962.3	301	620625	0	A	T	0.050	9.612396e+01	2.176868e+02	2.376104e+00	6.588670e-01
NC_000962.3	8178	621179	0	A	T	0.012	-1.833770e+01	4.690432e+02	2.385615e+00	9.688193e-01
NC_000962.3	302	621598	0	A	T	0.047	-2.304333e+02	2.143497e+02	2.400064e+00	2.825400e-01
NC_000962.3	8179	622663	0	A	T	0.012	-1.833770e+01	4.690432e+02	2.385615e+00	9.688193e-01
NC_000962.3	3262	623021	0	A	T	0.032	1.842654e+02	2.120948e+02	2.373388e+00	3.851083e-01
NC_000962.3	37173	623222	0	A	T	0.019	-4.837184e+01	4.661302e+01	2.365581e+00	2.995695e-01
NC_000962.3	37420	623268	0	A	T	0.066	7.161695e+01	2.750973e+01	2.296935e+00	9.327452e-03
NC_000962.3	45341	623298	0	A	T	0.016	6.564952e+01	6.226200e+01	2.378695e+00	2.918739e-01
NC_000962.3	303	623472	0	A	T	0.354	-1.313966e+01	3.146047e+01	2.356877e+00	6.762610e-01
NC_000962.3	304	623508	0	A	T	0.336	-2.510925e+01	2.786931e+01	2.341685e+00	3.677586e-01
NC_000962.3	4685	625444	0	A	T	0.034	9.917970e+00	3.209079e+02	2.380316e+00	9.753488e-01
NC_000962.3	305	627485	0	A	T	0.053	-8.683470e+01	1.564847e+02	2.366404e+00	5.790438e-01
NC_000962.3	5843	628334	0	A	T	0.077	7.584418e+01	1.170764e+02	2.382601e+00	5.172062e-01
NC_000962.3	306	628864	0	A	T	0.054	-5.685060e+01	3.499526e+02	2.383713e+00	8.709726e-01
NC_000962.3	4145	628895	0	A	T	0.154	-5.110872e+01	1.769868e+02	2.381810e+00	7.727980e-01
NC_000962.3	5844	629925	0	A	T	0.109	-5.232062e+01	1.757106e+02	2.380175e+00	7.659250e-01
NC_000962.3	307	630722	0	A	T	0.438	1.339626e+02	1.493043e+02	2.349394e+00	3.697385e-01
NC_000962.3	4146	631689	0	A	T	0.015	-2.276897e+02	4.397317e+02	2.377097e+00	6.046830e-01
NC_000962.3	3263	632330	0	A	T	0.032	1.842654e+02	2.120948e+02	2.373388e+00	3.851083e-01
NC_000962.3	5845	632455	0	A	T	0.082	-3.745673e+01	8.959704e+01	2.374292e+00	6.759675e-01
NC_000962.3	3264	634041	0	A	T	0.019	-2.223776e+02	2.631567e+02	2.374320e+00	3.982302e-01
NC_000962.3	309	637319	0	A	T	0.472	1.195786e+02	2.124896e+02	2.363051e+00	5.736927e-01
NC_000962.3	5846	637730	0	A	T	0.104	2.871879e+02	1.008354e+02	2.410915e+00	4.460984e-03
NC_000962.3	2350	637922	0	A	T	0.198	-1.761204e+02	1.498807e+02	2.373120e+00	2.401615e-01
NC_000962.3	5265	639592	0	A	T	0.019	2.854475e+02	2.548731e+02	2.363735e+00	2.629186e-01
NC_000962.3	5847	640914	0	A	T	0.078	6.438571e+01	1.093393e+02	2.372138e+00	5.560468e-01
NC_000962.3	310	640954	0	A	T	0.052	3.676450e+02	1.483800e+02	2.372769e+00	1.333666e-02
NC_000962.3	6247	646243	0	A	T	0.027	-2.683559e+02	2.215550e+02	2.363725e+00	2.260034e-01
NC_000962.3	311	648002	0	A	T	0.494	-5.527486e+01	1.273633e+02	2.370537e+00	6.643583e-01
NC_000962.3	312	648856	0	A	T	0.070	-1.727284e+02	2.088523e+02	2.366977e+00	4.083543e-01
NC_000962.3	5848	648990	0	A	T	0.109	1.860986e+01	1.893788e+02	2.382136e+00	9.217333e-01
NC_000962.3	313	655986	0	A	T	0.070	-1.798877e+02	2.791885e+02	2.384057e+00	5.194688e-01
NC_000962.3	314	657081	0	A	T	0.062	2.916717e+02	2.368979e+02	2.371089e+00	2.184452e-01
NC_000962.3	315	657142	0	A	T	0.054	-5.685060e+01	3.499526e+02	2.383713e+00	8.709726e-01
NC_000962.3	4147	657269	0	A	T	0.153	-5.229087e+01	1.210121e+02	2.365173e+00	6.657243e-01
NC_000962.3	10453	657730	0	A	T	0.016	1.845153e+02	3.102313e+02	2.373926e+00	5.520931e-01
NC_000962.3	316	659341	0	A	T	0.070	-1.798877e+02	2.791885e+02	2.384057e+00	5.194688e-01
NC_000962.3	9019	660075	0	A	T	0.018	-2.105755e+02	2.642764e+02	2.395483e+00	4.256989e-01
NC_000962.3	317	662911	0	A	T	0.070	-1.535480e+02	2.586052e+02	2.382773e+00	5.527698e-01
NC_000962.3	9020	663146	0	A	T	0.018	1.735547e+02	2.282717e+02	2.373802e+00	4.472008e-01
NC_000962.3	2351	664249	0	A	T	0.198	-1.157608e+02	1.584540e+02	2.376600e+00	4.651647e-01
NC_000962.3	318	665293	0	A	T	0.439	-8.766088e+01	1.407524e+02	2.383618e+00	5.335135e-01
NC_000962.3	3265	667659	0	A	T	0.050	9.699140e+01	1.866649e+02	2.384636e+00	6.034214e-01
NC_000962.3	1997	668888	0	A	T	0.013	1.149957e+02	1.527963e+02	2.380376e+00	4.518090e-01
NC_000962.3	319	669033	0	A	T	0.049	8.773724e+01	2.073487e+02	2.376443e+00	6.722575e-01
NC_000962.3	320	669398	0	A	T	0.497	1.914380e+01	2.265102e+02	2.375005e+00	9.326578e-01
NC_000962.3	321	670545	0	A	T	0.059	4.114909e+00	8.398826e+01	2.366740e+00	9.609310e-01
NC_000962.3	323	672491	0	A	T	0.366	-5.049190e+01	3.149761e+01	2.319322e+00	1.091461e-01
NC_000962.3	44030	672722	0	A	T	0.027	-1.689622e+02	7.180569e+01	2.383205e+00	1.875461e-02
NC_000962.3	325	673238	0	A	T	0.287	-9.714908e+01	2.460471e+01	2.031851e+00	8.249041e-05
NC_000962.3	61572	673407	0	A	T	0.014	-4.293081e+01	1.207838e+02	2.368250e+00	7.223159e-01
NC_000962.3	44031	673564	0	A	T	0.029	-1.644307e+01	8.005595e+01	2.372466e+00	8.372929e-01
NC_000962.3	2352	675673	0	A	T	0.120	2.173779e+00	1.302858e+02	2.374173e+00	9.866905e-01
NC_000962.3	2353	675797	0	A	T	0.088	-4.978781e+01	1.369312e+02	2.373741e+00	7.162124e-01
NC_000962.3	4689	680007	0	A	T	0.034	-2.496233e+02	3.584028e+02	2.378397e+00	4.862360e-01
NC_000962.3	5266	683154	0	A	T	0.019	3.050314e+02	3.844460e+02	2.384557e+00	4.276580e-01
NC_000962.3	326	683829	0	A	T	0.050	9.612396e+01	2.176868e+02	2.376104e+00	6.588670e-01
NC_000962.3	10454	684362	0	A	T	0.016	1.173887e+02	2.959588e+02	2.375300e+00	6.916929e-01
NC_000962.3	10455	685048	0	A	T	0.018	8.943430e+01	2.954956e+02	2.376523e+00	7.621939e-01
NC_000962.3	327	685461	0	A	T	0.496	-1.347503e+02	1.400780e+02	2.356850e+00	3.362287e-01
NC_000962.3	328	685608	0	A	T	0.473	1.283173e+01	1.367765e+02	2.374759e+00	9.252689e-01
NC_000962.3	4690	685991	0	A	T	0.033	-6.844512e+01	2.563770e+02	2.372100e+00	7.895302e-01
NC_000962.3	329	686264	0	A	T	0.048	8.046155e+01	2.048142e+02	2.380176e+00	6.944875e-01
NC_000962.3	4149	686655	0	A	T	0.151	-1.027433e+02	1.122030e+02	2.356269e+00	3.599831e-01
NC_000962.3	10456	686915	0	A	T	0.016	1.173887e+02	2.959588e+02	2.375300e+00	6.916929e-01
NC_000962.3	330	686972	0	A	T	0.492	1.370589e+02	1.215620e+02	2.360699e+00	2.597274e-01
NC_000962.3	9022	687129	0	A	T	0.019	2.601501e+01	4.543561e+02	2.386822e+00	9.543485e-01
NC_000962.3	1998	687191	0	A	T	0.011	-1.489224e+02	2.815664e+02	2.380447e+00	5.969519e-01
NC_000962.3	331	688793	0	A	T	0.069	1.828863e+02	1.899089e+02	2.389354e+00	3.356990e-01
NC_000962.3	10039	689655	0	A	T	0.011	-5.371283e+00	3.959692e+02	2.386940e+00	9.891790e-01
NC_000962.3	332	690450	0	A	T	0.065	3.089958e+01	1.018142e+02	2.369319e+00	7.615605e-01
NC_000962.3	333	690465	0	A	T	0.497	-1.106125e+01	2.195867e+02	2.372867e+00	9.598321e-01
NC_000962.3	4150	691888	0	A	T	0.125	3.921141e+01	6.113971e+01	2.376280e+00	5.214035e-01
NC_000962.3	10040	691888	0	A	T	0.012	-7.310633e+01	7.687459e+01	2.373341e+00	3.417738e-01
NC_000962.3	334	694531	0	A	T	0.042	-1.456680e+01	1.195093e+02	2.374631e+00	9.030045e-01
NC_000962.3	7379	695560	0	A	T	0.013	-1.314622e+02	3.073905e+02	2.386982e+00	6.689544e-01
NC_000962.3	336	696917	0	A	T	0.054	-5.685060e+01	3.499526e+02	2.383713e+00	8.709726e-01
NC_000962.3	2354	697114	0	A	T	0.085	-1.675842e+02	1.334029e+02	2.365752e+00	2.092387e-01
NC_000962.3	337	698968	0	A	T	0.496	-1.587680e+02	1.399703e+02	2.359653e+00	2.568591e-01
NC_000962.3	338	699840	0	A	T	0.046	1.318446e+02	2.358904e+02	2.378648e+00	5.763014e-01
NC_000962.3	4691	700286	0	A	T	0.033	-5.986332e+01	2.501150e+02	2.375902e+00	8.108737e-01
NC_000962.3	6252	701336	0	A	T	0.026	1.358516e+02	3.053758e+02	2.388994e+00	6.564830e-01
NC_000962.3	1999	703356	0	A	T	0.011	-1.068781e+02	4.178454e+02	2.383981e+00	7.981544e-01
NC_000962.3	6253	705595	0	A	T	0.027	7.679491e+00	3.245486e+02	2.385296e+00	9.811255e-01
NC_000962.3	4151	706008	0	A	T	0.011	-9.227196e+01	3.601787e+02	2.385579e+00	7.978456e-01
NC_000962.3	340	707334	0	A	T	0.054	-5.685060e+01	3.499526e+02	2.383713e+00	8.709726e-01
NC_000962.3	2355	709226	0	A	T	0.198	-1.907559e+02	1.824720e+02	2.378497e+00	2.960149e-01
NC_000962.3	341	712693	0	A	T	0.225	-9.490610e+00	9.777510e+01	2.370533e+00	9.226878e-01
NC_000962.3	6255	713071	0	A	T	0.021	1.185198e+02	1.447933e+02	2.368535e+00	4.131820e-01
NC_000962.3	342	713310	0	A	T	0.062	-6.398357e+00	8.866280e+01	2.366605e+00	9.424806e-01
NC_000962.3	3266	720743	0	A	T	0.011	4.875898e+01	1.504272e+02	2.365223e+00	7.458817e-01
NC_000962.3	343	721373	0	A	T	0.054	1.059088e+01	3.552993e+02	2.382510e+00	9.762241e-01
NC_000962.3	10457	722094	0	A	T	0.016	1.173887e+02	2.959588e+02	2.375300e+00	6.916929e-01
NC_000962.3	6256	722324	0	A	T	0.022	3.806846e+01	1.646324e+02	2.376722e+00	8.171667e-01
NC_000962.3	344	725190	0	A	T	0.059	9.813527e+01	1.121577e+02	2.363976e+00	3.817335e-01
NC_000962.3	10458	725381	0	A	T	0.016	1.845153e+02	3.102313e+02	2.373926e+00	5.520931e-01
NC_000962.3	2356	726703	0	A	T	0.196	1.462737e+02	1.119151e+02	2.394299e+00	1.914201e-01
NC_000962.3	4153	726816	0	A	T	0.039	6.688353e+00	1.824643e+02	2.379331e+00	9.707646e-01
NC_000962.3	4154	728557	0	A	T	0.015	-2.276897e+02	4.397317e+02	2.377097e+00	6.046830e-01
NC_000962.3	3267	733798	0	A	T	0.049	-1.108020e+02	1.961238e+02	2.387321e+00	5.721896e-01
NC_000962.3	9027	735387	0	A	T	0.019	1.083288e+02	4.171934e+02	2.385512e+00	7.951626e-01
NC_000962.3	4693	735901	0	A	T	0.034	-2.496233e+02	3.584028e+02	2.378397e+00	4.862360e-01
NC_000962.3	2357	736710	0	A	T	0.170	-7.755565e+01	1.588769e+02	2.384094e+00	6.255187e-01
NC_000962.3	348	738522	0	A	T	0.054	1.059088e+01	3.552993e+02	2.382510e+00	9.762241e-01
NC_000962.3	4694	738816	0	A	T	0.034	-2.496233e+02	3.584028e+02	2.378397e+00	4.862360e-01
NC_000962.3	5851	739444	0	A	T	0.078	7.085052e+01	1.181163e+02	2.380590e+00	5.487097e-01
NC_000962.3	4155	740349	0	A	T	0.011	3.189215e+02	3.921142e+02	2.359991e+00	4.161591e-01
NC_000962.3	221216	742550	0	A	T	0.027	-1.777710e+02	6.557741e+01	2.381603e+00	6.790958e-03
NC_000962.3	2359	752343	0	A	T	0.198	-4.965488e+01	1.499853e+02	2.374962e+00	7.406438e-01
NC_000962.3	2360	752802	0	A	T	0.119	1.203444e+02	1.496305e+02	2.381358e+00	4.213699e-01
NC_000962.3	350	754186	0	A	T	0.498	-1.392689e+02	2.099159e+02	2.372888e+00	5.071483e-01
NC_000962.3	7382	754285	0	A	T	0.013	-1.314622e+02	3.073905e+02	2.386982e+00	6.689544e-01
NC_000962.3	15809	756523	0	A	T	0.011	-2.379912e+01	3.370110e+02	2.385646e+00	9.437114e-01
NC_000962.3	2361	757040	0	A	T	0.015	1.302657e+02	2.666397e+02	2.375252e+00	6.252380e-01
NC_000962.3	351	757139	0	A	T	0.054	3.155261e+02	2.584142e+02	2.388731e+00	2.222831e-01
NC_000962.3	352	757182	0	A	T	0.069	1.041700e+02	1.708435e+02	2.378242e+00	5.421313e-01
NC_000962.3	10042	758750	0	A	T	0.011	-4.331384e+01	3.127940e+02	2.377922e+00	8.898852e-01
NC_000962.3	5854	760115	0	A	T	0.110	4.170511e+01	1.036923e+02	2.382166e+00	6.875964e-01
NC_000962.3	10043	760555	0	A	T	0.011	-4.331384e+01	3.127940e+02	2.377922e+00	8.898852e-01
NC_000962.3	2362	761110	0	A	T	0.056	1.572413e+02	3.849361e+01	2.300829e+00	4.653949e-05
NC_000962.3	8902	761139	0	A	T	0.013	2.333600e+02	5.479842e+01	2.368570e+00	2.191636e-05
NC_000962.3	353	761155	0	A	T	0.206	3.986630e+02	1.740412e+01	1.284296e+00	3.196383e-99
NC_000962.3	10459	761880	0	A	T	0.017	-6.274347e+01	3.413955e+02	2.386747e+00	8.542079e-01
NC_000962.3	4696	761889	0	A	T	0.034	1.057621e+01	3.231822e+02	2.379992e+00	9.738983e-01
NC_000962.3	354	763031	0	A	T	0.070	-1.798877e+02	2.791885e+02	2.384057e+00	5.194688e-01
NC_000962.3	3268	764817	0	A	T	0.014	1.705192e+02	5.175178e+01	2.348475e+00	1.008430e-03
NC_000962.3	4158	764817	0	A	T	0.010	2.469025e+02	6.913982e+01	2.413716e+00	3.672771e-04
NC_000962.3	2363	764995	0	A	T	0.197	-1.794529e+02	1.536961e+02	2.384143e+00	2.431691e-01
NC_000962.3	4159	765150	0	A	T	0.154	-2.178054e+01	1.588548e+02	2.379897e+00	8.909633e-01
NC_000962.3	8182	765590	0	A	T	0.012	-1.833770e+01	4.690432e+02	2.385615e+00	9.688193e-01
NC_000962.3	355	767414	0	A	T	0.223	8.497647e+01	8.989211e+01	2.392343e+00	3.446566e-01
NC_000962.3	2364	768737	0	A	T	0.048	2.245431e+01	1.611178e+02	2.375977e+00	8.891806e-01
NC_000962.3	2365	769647	0	A	T	0.015	3.111419e+02	2.546439e+02	2.363264e+00	2.219573e-01
NC_000962.3	2366	769663	0	A	T	0.121	1.630107e+00	1.651594e+02	2.379840e+00	9.921265e-01
NC_000962.3	2367	769963	0	A	T	0.170	-5.960491e+01	1.570453e+02	2.378516e+00	7.043434e-01
NC_000962.3	356	773497	0	A	T	0.049	7.645684e+01	1.497360e+02	2.368224e+00	6.097021e-01
NC_000962.3	2368	773809	0	A	T	0.198	-2.046110e+02	1.318138e+02	2.359348e+00	1.208175e-01
NC_000962.3	357	775639	0	A	T	0.490	-7.756023e+01	8.709404e+01	2.368190e+00	3.733283e-01
NC_000962.3	358	776100	0	A	T	0.070	-9.224507e+00	2.220347e+02	2.377825e+00	9.668669e-01
NC_000962.3	359	776182	0	A	T	0.046	1.318446e+02	2.358904e+02	2.378648e+00	5.763014e-01
NC_000962.3	5267	777876	0	A	T	0.018	1.145829e+02	2.532116e+02	2.369106e+00	6.509638e-01
NC_000962.3	5268	779182	0	A	T	0.019	3.050314e+02	3.844460e+02	2.384557e+00	4.276580e-01
NC_000962.3	360	779615	0	A	T	0.054	1.059088e+01	3.552993e+02	2.382510e+00	9.762241e-01
NC_000962.3	2002	779630	0	A	T	0.011	-1.068781e+02	4.178454e+02	2.383981e+00	7.981544e-01
NC_000962.3	5857	781276	0	A	T	0.085	-1.084403e+02	1.045166e+02	2.390961e+00	2.996582e-01
NC_000962.3	361	781395	0	A	T	0.499	2.600270e+02	2.704701e+02	2.371786e+00	3.365186e-01
NC_000962.3	362	781687	0	A	T	0.044	1.017972e+02	3.992728e+01	2.303108e+00	1.088895e-02
NC_000962.3	10044	781822	0	A	T	0.015	1.639602e+02	8.579539e+01	2.348317e+00	5.619588e-02
NC_000962.3	4160	782246	0	A	T	0.015	-1.036897e+02	2.859689e+02	2.372538e+00	7.169640e-01
NC_000962.3	3269	784440	0	A	T	0.031	2.903228e+02	2.240906e+02	2.372703e+00	1.953355e-01
NC_000962.3	7384	787318	0	A	T	0.013	2.193239e+02	2.488588e+02	2.391061e+00	3.782931e-01
NC_000962.3	4698	787680	0	A	T	0.034	2.054860e+02	2.711586e+02	2.376647e+00	4.486908e-01
NC_000962.3	9031	787869	0	A	T	0.018	8.586995e+01	3.795391e+02	2.385884e+00	8.210408e-01
NC_000962.3	4161	788259	0	A	T	0.154	-1.026806e+01	1.536351e+02	2.376909e+00	9.467231e-01
NC_000962.3	3270	790180	0	A	T	0.049	3.196663e+00	2.363026e+02	2.384267e+00	9.892086e-01
NC_000962.3	363	791249	0	A	T	0.047	-2.304333e+02	2.143497e+02	2.400064e+00	2.825400e-01
NC_000962.3	10461	791655	0	A	T	0.017	-1.108841e+02	3.151109e+02	2.391554e+00	7.249730e-01
NC_000962.3	4162	794481	0	A	T	0.015	-2.276897e+02	4.397317e+02	2.377097e+00	6.046830e-01
NC_000962.3	3271	794915	0	A	T	0.019	-2.223776e+02	2.631567e+02	2.374320e+00	3.982302e-01
NC_000962.3	5858	795023	0	A	T	0.079	6.696341e+01	1.315257e+02	2.378246e+00	6.107408e-01
NC_000962.3	2369	796509	0	A	T	0.199	-1.131791e+02	1.571982e+02	2.366563e+00	4.716563e-01
NC_000962.3	5269	797395	0	A	T	0.017	-1.602866e+02	1.816734e+02	2.382984e+00	3.777737e-01
NC_000962.3	364	797736	0	A	T	0.051	-1.132258e+02	2.444309e+02	2.375406e+00	6.432753e-01
NC_000962.3	15811	798234	0	A	T	0.010	6.240502e+01	2.377283e+02	2.374457e+00	7.929693e-01
NC_000962.3	365	798355	0	A	T	0.054	-5.685060e+01	3.499526e+02	2.383713e+00	8.709726e-01
NC_000962.3	8183	798933	0	A	T	0.012	-2.998294e+01	3.033211e+02	2.375765e+00	9.212721e-01
NC_000962.3	11492	799137	0	A	T	0.013	-1.174459e+02	1.030610e+02	2.367509e+00	2.546528e-01
NC_000962.3	366	799666	0	A	T	0.054	9.672690e+00	3.167947e+02	2.381542e+00	9.756462e-01
NC_000962.3	4163	800219	0	A	T	0.039	6.688353e+00	1.824643e+02	2.379331e+00	9.707646e-01
NC_000962.3	4699	801009	0	A	T	0.034	1.154533e+02	2.529304e+02	2.379870e+00	6.481264e-01
NC_000962.3	5270	802427	0	A	T	0.018	1.418265e+01	4.579175e+01	2.366940e+00	7.568184e-01
NC_000962.3	5859	805663	0	A	T	0.114	-1.419158e+02	1.847825e+02	2.378690e+00	4.426042e-01
NC_000962.3	369	811753	0	A	T	0.054	-5.685060e+01	3.499526e+02	2.383713e+00	8.709726e-01
NC_000962.3	4700	812339	0	A	T	0.034	-2.496233e+02	3.584028e+02	2.378397e+00	4.862360e-01
NC_000962.3	2371	812808	0	A	T	0.120	-9.340724e+01	1.727544e+02	2.384517e+00	5.888026e-01
NC_000962.3	6258	814641	0	A	T	0.027	7.679491e+00	3.245486e+02	2.385296e+00	9.811255e-01
NC_000962.3	8184	817655	0	A	T	0.012	-1.833770e+01	4.690432e+02	2.385615e+00	9.688193e-01
NC_000962.3	370	820483	0	A	T	0.429	1.726452e+01	1.159331e+02	2.378890e+00	8.816393e-01
NC_000962.3	371	820752	0	A	T	0.070	2.135197e+01	2.353329e+02	2.381575e+00	9.277191e-01
NC_000962.3	2372	826091	0	A	T	0.087	-3.623521e+01	1.312502e+02	2.375075e+00	7.825284e-01
NC_000962.3	7385	829698	0	A	T	0.013	-1.314622e+02	3.073905e+02	2.386982e+00	6.689544e-01
NC_000962.3	372	830869	0	A	T	0.070	-1.242611e+02	1.693336e+02	2.374240e+00	4.631759e-01
NC_000962.3	8185	831206	0	A	T	0.018	-1.045509e+02	2.547860e+02	2.376697e+00	6.816121e-01
NC_000962.3	5271	831344	0	A	T	0.019	3.050314e+02	3.844460e+02	2.384557e+00	4.276580e-01
NC_000962.3	10046	831500	0	A	T	0.011	-5.371283e+00	3.959692e+02	2.386940e+00	9.891790e-01
NC_000962.3	5861	832708	0	A	T	0.114	-8.784274e+01	1.755722e+02	2.375691e+00	6.169247e-01
NC_000962.3	373	835611	0	A	T	0.050	9.612396e+01	2.176868e+02	2.376104e+00	6.588670e-01
NC_000962.3	2839	836272	0	A	T	0.220	-1.400942e+02	2.543439e+01	1.841094e+00	4.293661e-08
NC_000962.3	2840	836291	0	A	T	0.241	-1.405438e+02	2.612155e+01	1.821199e+00	8.669667e-08
NC_000962.3	8869	836426	0	A	T	0.299	-4.093727e+01	3.235453e+01	2.322105e+00	2.059795e-01
NC_000962.3	3272	836454	0	A	T	0.346	4.637003e+01	4.008746e+01	2.379459e+00	2.475787e-01
NC_000962.3	3273	836538	0	A	T	0.372	1.214852e+01	3.365183e+01	2.371207e+00	7.181478e-01
NC_000962.3	2004	836658	0	A	T	0.414	8.059773e+01	4.151078e+01	2.326543e+00	5.237990e-02
NC_000962.3	5862	836777	0	A	T	0.083	4.113551e+01	6.702800e+01	2.356481e+00	5.395066e-01
NC_000962.3	374	837033	0	A	T	0.438	-1.376883e+01	4.254335e+01	2.377268e+00	7.462560e-01
NC_000962.3	11015	837794	0	A	T	0.016	4.593774e+01	1.211784e+02	2.369950e+00	7.046758e-01
NC_000962.3	216368	837853	0	A	T	0.012	1.120879e+01	1.108083e+02	2.372526e+00	9.194418e-01
NC_000962.3	44047	837863	0	A	T	0.028	-2.715403e+01	5.939037e+01	2.368817e+00	6.475874e-01
NC_000962.3	44836	838902	0	A	T	0.017	2.897542e+01	4.708125e+01	2.349615e+00	5.383655e-01
NC_000962.3	36891	838954	0	A	T	0.019	-2.204774e+00	5.817128e+01	2.371095e+00	9.697716e-01
NC_000962.3	37185	839046	0	A	T	0.031	-2.859287e+01	4.568467e+01	2.370633e+00	5.314968e-01
NC_000962.3	19196	839194	0	A	T	0.248	-2.751528e+01	3.198348e+01	2.343097e+00	3.897692e-01
NC_000962.3	36897	839263	0	A	T	0.059	1.007520e+02	4.486590e+01	2.364702e+00	2.487976e-02
NC_000962.3	36898	839309	0	A	T	0.062	-5.416344e+01	3.464105e+01	2.319225e+00	1.181409e-01
NC_000962.3	36899	839334	0	A	T	0.312	-3.484243e+01	2.894791e+01	2.325571e+00	2.289330e-01
NC_000962.3	36901	839348	0	A	T	0.300	-3.246415e+01	2.802221e+01	2.335795e+00	2.468467e-01
NC_000962.3	36904	839380	0	A	T	0.084	-4.824029e+01	3.117504e+01	2.293659e+00	1.219871e-01
NC_000962.3	36905	839407	0	A	T	0.119	-1.837765e+01	2.869284e+01	2.346874e+00	5.219524e-01
NC_000962.3	36906	839419	0	A	T	0.096	-5.776627e+01	3.084147e+01	2.321443e+00	6.127070e-02
NC_000962.3	36909	839446	0	A	T	0.127	-1.638880e+01	2.269120e+01	2.340231e+00	4.702564e-01
NC_000962.3	11061	839496	0	A	T	0.087	1.446439e+01	3.930824e+01	2.373247e+00	7.129473e-01
NC_000962.3	11063	839534	0	A	T	0.039	3.850975e+01	4.167094e+01	2.369235e+00	3.555691e-01
NC_000962.3	9630	839949	0	A	T	0.121	-7.797954e+00	3.769667e+01	2.356988e+00	8.361481e-01
NC_000962.3	36922	840061	0	A	T	0.019	-3.425354e+01	5.806282e+01	2.348976e+00	5.553242e-01
NC_000962.3	37677	840135	0	A	T	0.021	-5.922603e+01	4.272100e+01	2.361314e+00	1.658570e-01
NC_000962.3	22730	840241	0	A	T	0.150	-8.972250e-03	2.667608e+01	2.370628e+00	9.997317e-01
NC_000962.3	43395	840272	0	A	T	0.014	-2.016782e+01	6.652153e+01	2.369089e+00	7.617987e-01
NC_000962.3	36928	840283	0	A	T	0.082	-4.054347e+01	3.080717e+01	2.385088e+00	1.883708e-01
NC_000962.3	36929	840285	0	A	T	0.055	5.470634e+00	3.763176e+01	2.372769e+00	8.844369e-01
NC_000962.3	376	840447	0	A	T	0.162	7.169037e+01	2.492410e+01	2.195730e+00	4.082514e-03
NC_000962.3	36934	840466	0	A	T	0.032	-4.595233e+01	4.486091e+01	2.345444e+00	3.058526e-01
NC_000962.3	36935	840474	0	A	T	0.026	-5.621656e+01	5.184011e+01	2.352172e+00	2.783599e-01
NC_000962.3	377	840496	0	A	T	0.199	8.829677e+01	2.462443e+01	2.173369e+00	3.473961e-04
NC_000962.3	36938	840515	0	A	T	0.062	-8.428659e+01	3.523702e+01	2.145120e+00	1.688538e-02
NC_000962.3	15814	840776	0	A	T	0.011	-2.379912e+01	3.370110e+02	2.385646e+00	9.437114e-01
NC_000962.3	378	840794	0	A	T	0.039	1.064605e+02	9.447110e+01	2.377794e+00	2.599686e-01
NC_000962.3	379	841764	0	A	T	0.471	-1.045301e+01	1.829169e+02	2.377947e+00	9.544367e-01
NC_000962.3	4167	841924	0	A	T	0.015	-5.660350e+02	2.798267e+02	2.363101e+00	4.327833e-02
NC_000962.3	380	842030	0	A	T	0.050	-3.632307e+01	1.990957e+02	2.372880e+00	8.552630e-01
NC_000962.3	6259	842111	0	A	T	0.050	-6.399428e+01	6.655567e+01	2.373612e+00	3.364553e-01
NC_000962.3	8186	842169	0	A	T	0.010	6.648766e+01	2.339104e+02	2.368243e+00	7.762643e-01
NC_000962.3	5864	842364	0	A	T	0.077	9.538885e+01	1.174161e+02	2.379951e+00	4.166967e-01
NC_000962.3	2008	846841	0	A	T	0.011	-3.079741e+02	2.728700e+02	2.377400e+00	2.592351e-01
NC_000962.3	2009	847613	0	A	T	0.013	4.270780e+01	2.094681e+02	2.375592e+00	8.384708e-01
NC_000962.3	381	847995	0	A	T	0.069	5.750710e+01	1.844643e+02	2.381294e+00	7.552743e-01
NC_000962.3	7386	848814	0	A	T	0.013	-1.314622e+02	3.073905e+02	2.386982e+00	6.689544e-01
NC_000962.3	4701	849730	0	A	T	0.011	-7.269424e+01	2.844727e+02	2.380885e+00	7.983424e-01
NC_000962.3	4168	850591	0	A	T	0.153	-1.011400e+02	1.409677e+02	2.374264e+00	4.732016e-01
NC_000962.3	2375	850932	0	A	T	0.015	-4.085541e+01	2.294126e+02	2.380156e+00	8.586798e-01
NC_000962.3	4169	851133	0	A	T	0.015	-2.276897e+02	4.397317e+02	2.377097e+00	6.046830e-01
NC_000962.3	9034	852346	0	A	T	0.019	2.488810e+02	2.728997e+02	2.377850e+00	3.619286e-01
NC_000962.3	4170	852575	0	A	T	0.011	3.189215e+02	3.921142e+02	2.359991e+00	4.161591e-01
NC_000962.3	384	852910	0	A	T	0.498	2.858466e+02	3.762652e+02	2.377240e+00	4.475620e-01
NC_000962.3	6260	853469	0	A	T	0.026	1.358516e+02	3.053758e+02	2.388994e+00	6.564830e-01
NC_000962.3	2010	854253	0	A	T	0.455	3.598224e+01	3.645294e+01	2.359205e+00	3.237662e-01
NC_000962.3	5454	854253	0	A	T	0.028	-2.474044e+00	4.887234e+01	2.365941e+00	9.596333e-01
NC_000962.3	2011	854588	0	A	T	0.011	-1.068781e+02	4.178454e+02	2.383981e+00	7.981544e-01
NC_000962.3	385	857696	0	A	T	0.471	1.053526e+01	2.217431e+02	2.382076e+00	9.621125e-01
NC_000962.3	2376	859132	0	A	T	0.169	1.320690e+01	1.527551e+02	2.378609e+00	9.311144e-01
NC_000962.3	386	861216	0	A	T	0.054	9.672690e+00	3.167947e+02	2.381542e+00	9.756462e-01
NC_000962.3	2377	862987	0	A	T	0.119	-9.188784e+01	1.388907e+02	2.376331e+00	5.083442e-01
NC_000962.3	2378	863805	0	A	T	0.118	-5.378866e+01	1.285592e+02	2.370253e+00	6.757202e-01
NC_000962.3	15815	864376	0	A	T	0.011	-2.370688e+01	3.169708e+02	2.384768e+00	9.403906e-01
NC_000962.3	388	866051	0	A	T	0.054	1.059088e+01	3.552993e+02	2.382510e+00	9.762241e-01
NC_000962.3	5697	868160	0	A	T	0.030	2.012760e+02	1.945763e+02	2.357511e+00	3.011086e-01
NC_000962.3	4171	868488	0	A	T	0.015	-3.361326e+02	4.308181e+02	2.373834e+00	4.353905e-01
NC_000962.3	4172	869440	0	A	T	0.036	-2.529486e+00	2.369095e+02	2.381660e+00	9.914826e-01
NC_000962.3	4173	872108	0	A	T	0.015	-2.276897e+02	4.397317e+02	2.377097e+00	6.046830e-01
NC_000962.3	389	874836	0	A	T	0.499	-2.153536e+02	7.103725e+02	2.382991e+00	7.618150e-01
NC_000962.3	390	876141	0	A	T	0.062	2.916717e+02	2.368979e+02	2.371089e+00	2.184452e-01
NC_000962.3	4174	877224	0	A	T	0.036	-1.109994e+00	2.456161e+02	2.381492e+00	9.963948e-01
NC_000962.3	15817	878079	0	A	T	0.011	7.298922e+01	2.232599e+02	2.376708e+00	7.437724e-01
NC_000962.3	391	880562	0	A	T	0.472	5.383320e+01	2.417634e+02	2.377855e+00	8.238248e-01
NC_000962.3	392	882257	0	A	T	0.475	-4.155819e+01	1.754322e+02	2.375703e+00	8.127757e-01
NC_000962.3	6577	882734	0	A	T	0.012	2.620163e+02	1.848123e+02	2.356915e+00	1.564830e-01
NC_000962.3	3274	885530	0	A	T	0.012	1.999218e+02	2.407581e+02	2.359642e+00	4.064595e-01
NC_000962.3	2379	885542	0	A	T	0.197	-1.911254e+02	1.743971e+02	2.375899e+00	2.732972e-01
NC_000962.3	4175	888752	0	A	T	0.039	3.933660e+01	3.490525e+01	2.348812e+00	2.599505e-01
NC_000962.3	3704	888774	0	A	T	0.124	1.339198e+01	3.201828e+01	2.358914e+00	6.758192e-01
NC_000962.3	396	890718	0	A	T	0.217	2.491220e+01	3.228494e+01	2.369665e+00	4.404575e-01
NC_000962.3	5698	891388	0	A	T	0.030	1.688375e+02	1.752711e+02	2.362498e+00	3.355624e-01
NC_000962.3	5866	891756	0	A	T	0.114	-7.775236e+01	1.562418e+02	2.367338e+00	6.188132e-01
NC_000962.3	397	892416	0	A	T	0.054	1.059088e+01	3.552993e+02	2.382510e+00	9.762241e-01
NC_000962.3	5272	893670	0	A	T	0.019	3.050314e+02	3.844460e+02	2.384557e+00	4.276580e-01
NC_000962.3	398	893733	0	A	T	0.442	-1.320622e+02	7.716660e+01	2.393486e+00	8.722519e-02
NC_000962.3	4176	896356	0	A	T	0.015	-2.276897e+02	4.397317e+02	2.377097e+00	6.046830e-01
NC_000962.3	4177	897209	0	A	T	0.154	-4.716518e+01	1.729733e+02	2.380633e+00	7.851437e-01
NC_000962.3	15818	897436	0	A	T	0.011	-2.379912e+01	3.370110e+02	2.385646e+00	9.437114e-01
NC_000962.3	399	900221	0	A	T	0.469	-4.083509e+01	1.285260e+02	2.376669e+00	7.507448e-01
NC_000962.3	4178	902413	0	A	T	0.154	-6.943185e+01	1.735075e+02	2.379075e+00	6.890936e-01
NC_000962.3	400	903537	0	A	T	0.062	2.916717e+02	2.368979e+02	2.371089e+00	2.184452e-01
NC_000962.3	401	903550	0	A	T	0.468	-8.825084e+01	1.111872e+02	2.373162e+00	4.274933e-01
NC_000962.3	5867	903633	0	A	T	0.110	-5.004682e+01	1.947915e+02	2.383544e+00	7.972734e-01
NC_000962.3	402	903913	0	A	T	0.497	1.485382e+02	2.168801e+02	2.366814e+00	4.935264e-01
NC_000962.3	403	906857	0	A	T	0.499	-4.465712e+02	3.274741e+02	2.363030e+00	1.728809e-01
NC_000962.3	14017	907816	0	A	T	0.035	-5.593416e+01	1.687487e+02	2.370576e+00	7.403422e-01
NC_000962.3	404	908186	0	A	T	0.048	6.739945e+01	1.302711e+02	2.370006e+00	6.049717e-01
NC_000962.3	3276	909280	0	A	T	0.058	1.484939e+02	7.324299e+01	2.368109e+00	4.280452e-02
NC_000962.3	5868	909724	0	A	T	0.110	7.172169e+01	1.581175e+02	2.374852e+00	6.501871e-01
NC_000962.3	3277	916305	0	A	T	0.013	4.144719e+02	2.370564e+02	2.355343e+00	8.060677e-02
NC_000962.3	2381	917181	0	A	T	0.046	-1.157826e+01	1.667387e+02	2.378873e+00	9.446494e-01
NC_000962.3	5869	917905	0	A	T	0.113	-8.455967e+01	1.757064e+02	2.380631e+00	6.304082e-01
NC_000962.3	4179	918316	0	A	T	0.039	-1.285329e+01	1.903930e+02	2.378876e+00	9.461857e-01
NC_000962.3	9036	918827	0	A	T	0.018	8.586995e+01	3.795391e+02	2.385884e+00	8.210408e-01
NC_000962.3	5699	919222	0	A	T	0.030	2.012760e+02	1.945763e+02	2.357511e+00	3.011086e-01
NC_000962.3	405	919351	0	A	T	0.054	1.059088e+01	3.552993e+02	2.382510e+00	9.762241e-01
NC_000962.3	2382	919393	0	A	T	0.120	-9.340724e+01	1.727544e+02	2.384517e+00	5.888026e-01
NC_000962.3	3278	919421	0	A	T	0.018	-1.622188e+02	2.018436e+02	2.371473e+00	4.217116e-01
NC_000962.3	4180	919574	0	A	T	0.153	-1.528191e+02	1.433900e+02	2.373008e+00	2.867122e-01
NC_000962.3	9037	920840	0	A	T	0.019	1.668887e+01	4.089102e+02	2.386306e+00	9.674506e-01
NC_000962.3	406	921813	0	A	T	0.488	3.033184e+01	8.354487e+01	2.378693e+00	7.166132e-01
NC_000962.3	4181	923065	0	A	T	0.154	-8.687731e+01	1.774065e+02	2.380731e+00	6.244157e-01
NC_000962.3	407	925453	0	A	T	0.035	-4.325039e+01	6.497227e+01	2.352311e+00	5.057260e-01
NC_000962.3	44067	925864	0	A	T	0.013	2.482536e+01	7.053428e+01	2.367638e+00	7.249187e-01
NC_000962.3	9681	927110	0	A	T	0.321	-5.818554e+01	3.318617e+01	2.335446e+00	7.976287e-02
NC_000962.3	23517	927385	0	A	T	0.345	-2.834100e+01	3.205283e+01	2.326344e+00	3.767383e-01
NC_000962.3	4182	928075	0	A	T	0.013	3.798220e+01	1.360046e+02	2.369889e+00	7.800767e-01
NC_000962.3	6264	928525	0	A	T	0.024	-1.023614e+02	1.142393e+02	2.359099e+00	3.703892e-01
NC_000962.3	408	931123	0	A	T	0.070	-1.798877e+02	2.791885e+02	2.384057e+00	5.194688e-01
NC_000962.3	2013	932074	0	A	T	0.011	-1.068781e+02	4.178454e+02	2.383981e+00	7.981544e-01
NC_000962.3	409	932280	0	A	T	0.070	-1.286295e+02	2.085885e+02	2.360058e+00	5.375527e-01
NC_000962.3	9039	933651	0	A	T	0.019	2.601501e+01	4.543561e+02	2.386822e+00	9.543485e-01
NC_000962.3	410	934230	0	A	T	0.069	-2.358154e+02	1.813317e+02	2.340875e+00	1.936507e-01
NC_000962.3	411	934611	0	A	T	0.070	-1.286295e+02	2.085885e+02	2.360058e+00	5.375527e-01
NC_000962.3	412	940602	0	A	T	0.054	-5.685060e+01	3.499526e+02	2.383713e+00	8.709726e-01
NC_000962.3	414	941845	0	A	T	0.066	-5.939452e+00	1.062096e+02	2.368760e+00	9.554117e-01
NC_000962.3	2387	942479	0	A	T	0.198	-1.752715e+01	1.583589e+02	2.377691e+00	9.118856e-01
NC_000962.3	415	945214	0	A	T	0.472	1.648746e+02	1.911614e+02	2.370023e+00	3.885625e-01
NC_000962.3	4706	946642	0	A	T	0.035	-1.663553e+02	2.112311e+02	2.361261e+00	4.310893e-01
NC_000962.3	2388	947429	0	A	T	0.197	-7.334621e+01	1.665328e+02	2.372356e+00	6.596913e-01
NC_000962.3	2014	947499	0	A	T	0.011	-1.068781e+02	4.178454e+02	2.383981e+00	7.981544e-01
NC_000962.3	9041	949523	0	A	T	0.018	-6.547643e+01	1.927986e+02	2.373939e+00	7.341996e-01
NC_000962.3	416	949535	0	A	T	0.470	8.081068e+01	1.593234e+02	2.359768e+00	6.120842e-01
NC_000962.3	4707	949639	0	A	T	0.034	9.917970e+00	3.209079e+02	2.380316e+00	9.753488e-01
NC_000962.3	4183	950230	0	A	T	0.036	-3.763166e+01	2.406112e+02	2.383457e+00	8.757395e-01
NC_000962.3	10467	950380	0	A	T	0.017	2.410979e+02	3.195728e+02	2.370506e+00	4.507099e-01
NC_000962.3	8193	951331	0	A	T	0.012	-1.833770e+01	4.690432e+02	2.385615e+00	9.688193e-01
NC_000962.3	417	951702	0	A	T	0.046	1.318446e+02	2.358904e+02	2.378648e+00	5.763014e-01
NC_000962.3	6695	952570	0	A	T	0.010	-3.986200e+01	1.073662e+02	2.381219e+00	7.104902e-01
NC_000962.3	5872	953233	0	A	T	0.114	-1.010705e+02	1.819284e+02	2.381684e+00	5.786044e-01
NC_000962.3	418	954101	0	A	T	0.046	1.318446e+02	2.358904e+02	2.378648e+00	5.763014e-01
NC_000962.3	419	954468	0	A	T	0.048	8.046155e+01	2.048142e+02	2.380176e+00	6.944875e-01
NC_000962.3	2389	955011	0	A	T	0.088	-1.035330e+02	1.342736e+02	2.377257e+00	4.407982e-01
NC_000962.3	420	955524	0	A	T	0.500	-3.307275e+02	8.663997e+02	2.381653e+00	7.027210e-01
NC_000962.3	5701	955835	0	A	T	0.030	2.012760e+02	1.945763e+02	2.357511e+00	3.011086e-01
NC_000962.3	421	957117	0	A	T	0.224	5.060497e+00	8.571645e+01	2.368349e+00	9.529303e-01
NC_000962.3	9042	960308	0	A	T	0.019	3.831650e+02	2.687515e+02	2.406472e+00	1.541661e-01
NC_000962.3	422	960367	0	A	T	0.070	-1.798877e+02	2.791885e+02	2.384057e+00	5.194688e-01
NC_000962.3	4185	967192	0	A	T	0.011	-9.227196e+01	3.601787e+02	2.385579e+00	7.978456e-01
NC_000962.3	3280	967458	0	A	T	0.013	4.144719e+02	2.370564e+02	2.355343e+00	8.060677e-02
NC_000962.3	424	969762	0	A	T	0.057	-5.452078e+01	9.391983e+01	2.377304e+00	5.616664e-01
NC_000962.3	9044	971488	0	A	T	0.019	1.083288e+02	4.171934e+02	2.385512e+00	7.951626e-01
NC_000962.3	425	972980	0	A	T	0.054	-5.685060e+01	3.499526e+02	2.383713e+00	8.709726e-01
NC_000962.3	3281	976890	0	A	T	0.027	-3.281968e+01	4.775584e+01	2.358221e+00	4.920432e-01
NC_000962.3	6985	976897	0	A	T	0.039	-3.137129e+01	5.050100e+01	2.353375e+00	5.345658e-01
NC_000962.3	2855	976898	0	A	T	0.031	1.752563e+01	3.897636e+01	2.366344e+00	6.530323e-01
NC_000962.3	3715	976898	0	A	T	0.082	-7.157880e+00	2.420335e+01	2.360247e+00	7.674720e-01
NC_000962.3	17440	976898	0	A	T	0.011	-4.690080e+01	5.744379e+01	2.353224e+00	4.143702e-01
NC_000962.3	9047	977795	0	A	T	0.019	2.601501e+01	4.543561e+02	2.386822e+00	9.543485e-01
NC_000962.3	4186	978373	0	A	T	0.015	-3.361326e+02	4.308181e+02	2.373834e+00	4.353905e-01
NC_000962.3	4708	978625	0	A	T	0.034	-2.496233e+02	3.584028e+02	2.378397e+00	4.862360e-01
NC_000962.3	428	979704	0	A	T	0.494	5.618292e+01	1.421466e+02	2.367476e+00	6.927198e-01
NC_000962.3	4187	979859	0	A	T	0.015	-2.276897e+02	4.397317e+02	2.377097e+00	6.046830e-01
NC_000962.3	6268	980100	0	A	T	0.019	-1.889629e+02	1.017332e+02	2.351294e+00	6.345383e-02
NC_000962.3	6269	980360	0	A	T	0.027	7.679491e+00	3.245486e+02	2.385296e+00	9.811255e-01
NC_000962.3	5874	981670	0	A	T	0.110	-9.228565e+01	1.642508e+02	2.379454e+00	5.743004e-01
NC_000962.3	4188	983485	0	A	T	0.154	-5.155487e+01	1.754590e+02	2.379788e+00	7.689314e-01
NC_000962.3	5875	985621	0	A	T	0.114	-1.594767e+02	1.593688e+02	2.375306e+00	3.171519e-01
NC_000962.3	430	986463	0	A	T	0.492	2.833035e+01	1.010249e+02	2.374165e+00	7.791885e-01
NC_000962.3	6270	986563	0	A	T	0.027	-1.868039e+02	2.766376e+02	2.369524e+00	4.996156e-01
NC_000962.3	431	987586	0	A	T	0.050	-9.769680e+00	1.111109e+02	2.364283e+00	9.299467e-01
NC_000962.3	14018	989719	0	A	T	0.035	-3.780957e+01	1.585584e+02	2.370333e+00	8.115596e-01
NC_000962.3	432	990001	0	A	T	0.499	-1.219235e+02	2.709757e+02	2.377061e+00	6.528199e-01
NC_000962.3	3282	990533	0	A	T	0.031	2.903228e+02	2.240906e+02	2.372703e+00	1.953355e-01
NC_000962.3	2390	991515	0	A	T	0.119	-9.188784e+01	1.388907e+02	2.376331e+00	5.083442e-01
NC_000962.3	433	991896	0	A	T	0.046	1.318446e+02	2.358904e+02	2.378648e+00	5.763014e-01
NC_000962.3	434	993346	0	A	T	0.495	4.084828e+01	1.651342e+02	2.370918e+00	8.046619e-01
NC_000962.3	5273	993522	0	A	T	0.019	-5.334647e+01	2.204046e+02	2.372046e+00	8.087847e-01
NC_000962.3	3283	995114	0	A	T	0.018	-1.324564e+02	2.436186e+02	2.381492e+00	5.867298e-01
NC_000962.3	23921	996197	0	A	T	0.012	4.265619e+01	1.129572e+02	2.372897e+00	7.057603e-01
NC_000962.3	435	996205	0	A	T	0.054	1.059088e+01	3.552993e+02	2.382510e+00	9.762241e-01
NC_000962.3	2391	996293	0	A	T	0.015	3.111419e+02	2.546439e+02	2.363264e+00	2.219573e-01
NC_000962.3	436	996346	0	A	T	0.046	1.710039e+02	1.967002e+02	2.360818e+00	3.847941e-01
NC_000962.3	10468	997670	0	A	T	0.016	2.258265e+02	2.506053e+02	2.364754e+00	3.676735e-01
NC_000962.3	14019	997899	0	A	T	0.031	1.937794e+02	1.639191e+02	2.363214e+00	2.373360e-01
NC_000962.3	3284	999365	0	A	T	0.018	-1.189239e+02	2.790253e+02	2.379926e+00	6.700173e-01
NC_000962.3	8194	1002044	0	A	T	0.018	-1.045509e+02	2.547860e+02	2.376697e+00	6.816121e-01
NC_000962.3	438	1010205	0	A	T	0.500	4.801934e+02	3.295791e+02	2.381290e+00	1.453379e-01
NC_000962.3	439	1011511	0	A	T	0.051	-1.132258e+02	2.444309e+02	2.375406e+00	6.432753e-01
NC_000962.3	5876	1014446	0	A	T	0.081	-1.308385e+01	1.220482e+02	2.376967e+00	9.146434e-01
NC_000962.3	5877	1019632	0	A	T	0.110	-5.004682e+01	1.947915e+02	2.383544e+00	7.972734e-01
NC_000962.3	15820	1020393	0	A	T	0.010	3.229654e+01	2.362247e+02	2.376481e+00	8.912716e-01
NC_000962.3	2392	1020579	0	A	T	0.015	1.075748e+02	2.219947e+02	2.366752e+00	6.280463e-01
NC_000962.3	441	1022003	0	A	T	0.054	-5.685060e+01	3.499526e+02	2.383713e+00	8.709726e-01
NC_000962.3	442	1024346	0	A	T	0.070	-1.798877e+02	2.791885e+02	2.384057e+00	5.194688e-01
NC_000962.3	9049	1024388	0	A	T	0.019	1.083288e+02	4.171934e+02	2.385512e+00	7.951626e-01
NC_000962.3	443	1025106	0	A	T	0.498	-7.358906e+01	2.437901e+02	2.378764e+00	7.628069e-01
NC_000962.3	5275	1027518	0	A	T	0.019	3.050314e+02	3.844460e+02	2.384557e+00	4.276580e-01
NC_000962.3	444	1028217	0	A	T	0.054	1.059088e+01	3.552993e+02	2.382510e+00	9.762241e-01
NC_000962.3	4189	1028944	0	A	T	0.015	-2.276897e+02	4.397317e+02	2.377097e+00	6.046830e-01
NC_000962.3	14020	1029249	0	A	T	0.033	-3.217755e+01	1.850665e+02	2.377937e+00	8.619920e-01
NC_000962.3	4190	1029553	0	A	T	0.011	3.189215e+02	3.921142e+02	2.359991e+00	4.161591e-01
NC_000962.3	445	1034209	0	A	T	0.054	-1.849439e+02	2.535495e+02	2.388037e+00	4.658641e-01
NC_000962.3	446	1034758	0	A	T	0.054	1.059088e+01	3.552993e+02	2.382510e+00	9.762241e-01
NC_000962.3	7391	1036583	0	A	T	0.013	-1.314622e+02	3.073905e+02	2.386982e+00	6.689544e-01
NC_000962.3	447	1037012	0	A	T	0.441	5.463451e+01	5.218207e+01	2.386462e+00	2.952769e-01
NC_000962.3	3285	1037355	0	A	T	0.049	3.196663e+00	2.363026e+02	2.384267e+00	9.892086e-01
NC_000962.3	448	1037911	0	A	T	0.495	1.448938e+02	1.455441e+02	2.354807e+00	3.196455e-01
NC_000962.3	9050	1038718	0	A	T	0.019	1.083288e+02	4.171934e+02	2.385512e+00	7.951626e-01
NC_000962.3	2393	1040050	0	A	T	0.118	-1.661676e+00	1.400094e+02	2.376923e+00	9.905323e-01
NC_000962.3	449	1040251	0	A	T	0.041	7.286981e+01	9.637657e+01	2.361726e+00	4.497166e-01
NC_000962.3	9051	1041141	0	A	T	0.019	2.601501e+01	4.543561e+02	2.386822e+00	9.543485e-01
NC_000962.3	3286	1041445	0	A	T	0.049	-1.176689e+02	1.655804e+02	2.373057e+00	4.774196e-01
NC_000962.3	14021	1042225	0	A	T	0.033	-1.283600e+02	1.765907e+02	2.381077e+00	4.674191e-01
NC_000962.3	3287	1043055	0	A	T	0.018	-1.189239e+02	2.790253e+02	2.379926e+00	6.700173e-01
NC_000962.3	5879	1046757	0	A	T	0.080	-1.347376e+01	1.241888e+02	2.377601e+00	9.136189e-01
NC_000962.3	452	1047165	0	A	T	0.464	-1.196326e+02	9.322986e+01	2.370304e+00	1.996291e-01
NC_000962.3	4191	1047327	0	A	T	0.011	3.189215e+02	3.921142e+02	2.359991e+00	4.161591e-01
NC_000962.3	6272	1047683	0	A	T	0.027	7.679491e+00	3.245486e+02	2.385296e+00	9.811255e-01
NC_000962.3	4192	1049748	0	A	T	0.011	2.225952e+02	3.407732e+02	2.372197e+00	5.137280e-01
NC_000962.3	4709	1050816	0	A	T	0.033	-5.986332e+01	2.501150e+02	2.375902e+00	8.108737e-01
NC_000962.3	10469	1052987	0	A	T	0.017	2.410979e+02	3.195728e+02	2.370506e+00	4.507099e-01
NC_000962.3	2394	1054362	0	A	T	0.088	-5.673674e+01	1.352551e+02	2.375187e+00	6.749285e-01
NC_000962.3	453	1054784	0	A	T	0.070	-1.535480e+02	2.586052e+02	2.382773e+00	5.527698e-01
NC_000962.3	3288	1055049	0	A	T	0.031	2.903228e+02	2.240906e+02	2.372703e+00	1.953355e-01
NC_000962.3	2395	1057788	0	A	T	0.169	-1.177806e+02	1.405934e+02	2.387107e+00	4.023169e-01
NC_000962.3	7392	1059643	0	A	T	0.013	-2.165958e+02	2.493902e+02	2.382976e+00	3.852650e-01
NC_000962.3	10470	1059765	0	A	T	0.017	2.410979e+02	3.195728e+02	2.370506e+00	4.507099e-01
NC_000962.3	2396	1061677	0	A	T	0.198	-1.274489e+02	1.774515e+02	2.378563e+00	4.727396e-01
NC_000962.3	14022	1064516	0	A	T	0.033	-1.283600e+02	1.765907e+02	2.381077e+00	4.674191e-01
NC_000962.3	454	1068151	0	A	T	0.492	-1.769368e+02	1.020780e+02	2.351594e+00	8.324862e-02
NC_000962.3	455	1068432	0	A	T	0.473	8.486218e+01	2.493133e+02	2.374271e+00	7.336174e-01
NC_000962.3	2397	1068621	0	A	T	0.014	1.210146e+02	2.031956e+02	2.369052e+00	5.515650e-01
NC_000962.3	8196	1068771	0	A	T	0.011	1.189705e+02	2.857249e+02	2.371011e+00	6.771933e-01
NC_000962.3	5277	1069284	0	A	T	0.018	7.566792e+01	2.736702e+02	2.371287e+00	7.822092e-01
NC_000962.3	14023	1069450	0	A	T	0.028	4.000603e+02	1.173311e+02	2.291791e+00	6.684562e-04
NC_000962.3	9052	1070401	0	A	T	0.019	2.601501e+01	4.543561e+02	2.386822e+00	9.543485e-01
NC_000962.3	456	1070702	0	A	T	0.470	-1.647457e+02	1.419396e+02	2.398062e+00	2.459672e-01
NC_000962.3	3289	1071797	0	A	T	0.050	-8.399780e+01	2.276844e+02	2.385091e+00	7.122402e-01
NC_000962.3	457	1071966	0	A	T	0.049	1.041266e+02	1.120556e+02	2.355720e+00	3.529207e-01
NC_000962.3	2015	1072850	0	A	T	0.011	-1.068781e+02	4.178454e+02	2.383981e+00	7.981544e-01
NC_000962.3	2398	1073033	0	A	T	0.119	-1.083428e+02	1.242138e+02	2.378185e+00	3.832297e-01
NC_000962.3	4710	1074276	0	A	T	0.034	-1.746038e+01	2.729525e+02	2.377668e+00	9.490042e-01
NC_000962.3	458	1074558	0	A	T	0.491	6.811631e+01	9.077476e+01	2.361563e+00	4.531440e-01
NC_000962.3	461	1075279	0	A	T	0.466	2.490529e+01	8.882720e+01	2.367437e+00	7.792271e-01
NC_000962.3	462	1076309	0	A	T	0.493	6.624149e+01	1.275481e+02	2.380476e+00	6.036001e-01
NC_000962.3	463	1076689	0	A	T	0.050	1.580438e+01	2.488713e+02	2.379883e+00	9.493738e-01
NC_000962.3	464	1076880	0	A	T	0.054	1.059088e+01	3.552993e+02	2.382510e+00	9.762241e-01
NC_000962.3	465	1077312	0	A	T	0.497	-1.381372e+02	1.549835e+02	2.371679e+00	3.729163e-01
NC_000962.3	466	1079927	0	A	T	0.496	4.124049e+01	1.415870e+02	2.366219e+00	7.708845e-01
NC_000962.3	467	1080192	0	A	T	0.070	-2.593461e+02	2.218458e+02	2.386678e+00	2.425826e-01
NC_000962.3	5885	1080528	0	A	T	0.109	1.860986e+01	1.893788e+02	2.382136e+00	9.217333e-01
NC_000962.3	468	1081681	0	A	T	0.499	-3.082523e+02	3.455299e+02	2.365668e+00	3.724811e-01
NC_000962.3	2865	1082445	0	A	T	0.024	-2.424767e+02	1.912603e+02	2.377422e+00	2.050810e-01
NC_000962.3	4711	1083654	0	A	T	0.034	9.917970e+00	3.209079e+02	2.380316e+00	9.753488e-01
NC_000962.3	2016	1085028	0	A	T	0.011	-1.068781e+02	4.178454e+02	2.383981e+00	7.981544e-01
NC_000962.3	469	1087193	0	A	T	0.472	-8.003659e+01	2.047565e+02	2.389818e+00	6.959390e-01
NC_000962.3	2399	1087279	0	A	T	0.118	-3.409498e+00	1.193959e+02	2.371857e+00	9.772225e-01
NC_000962.3	5278	1088245	0	A	T	0.019	3.050314e+02	3.844460e+02	2.384557e+00	4.276580e-01
NC_000962.3	6274	1090172	0	A	T	0.026	1.358516e+02	3.053758e+02	2.388994e+00	6.564830e-01
NC_000962.3	470	1090189	0	A	T	0.070	-1.798877e+02	2.791885e+02	2.384057e+00	5.194688e-01
NC_000962.3	4193	1090292	0	A	T	0.015	-3.361326e+02	4.308181e+02	2.373834e+00	4.353905e-01
NC_000962.3	5886	1091253	0	A	T	0.093	4.802210e+01	5.681336e+01	2.400869e+00	3.981062e-01
NC_000962.3	15652	1091811	0	A	T	0.015	2.777386e+01	1.032427e+02	2.370108e+00	7.879567e-01
NC_000962.3	4194	1092341	0	A	T	0.154	-1.116241e+01	1.473651e+02	2.375807e+00	9.396312e-01
NC_000962.3	2400	1093322	0	A	T	0.198	-2.476937e+02	1.543086e+02	2.363966e+00	1.086733e-01
NC_000962.3	471	1093406	0	A	T	0.494	-2.335812e+01	1.322651e+02	2.371794e+00	8.598469e-01
NC_000962.3	2401	1093907	0	A	T	0.118	-4.829470e+00	2.877458e+01	2.370880e+00	8.667343e-01
NC_000962.3	2402	1093928	0	A	T	0.332	-4.832310e+01	3.002625e+01	2.300050e+00	1.077572e-01
NC_000962.3	4715	1093970	0	A	T	0.130	-4.424049e+00	2.723053e+01	2.366212e+00	8.709613e-01
NC_000962.3	37694	1094003	0	A	T	0.060	-6.725551e+01	3.858543e+01	2.273377e+00	8.154279e-02
NC_000962.3	48040	1094011	0	A	T	0.015	3.858857e+01	6.127313e+01	2.374832e+00	5.289390e-01
NC_000962.3	38428	1094062	0	A	T	0.025	-8.835608e+00	5.737119e+01	2.368160e+00	8.776253e-01
NC_000962.3	6700	1094472	0	A	T	0.014	2.946998e+01	7.702628e+01	2.369848e+00	7.020756e-01
NC_000962.3	14361	1094538	0	A	T	0.012	-9.597221e+01	7.996088e+01	2.388221e+00	2.302444e-01
NC_000962.3	7144	1095364	0	A	T	0.015	2.865469e+01	7.779919e+01	2.373253e+00	7.126919e-01
NC_000962.3	13338	1095644	0	A	T	0.045	2.845343e+01	6.396744e+01	2.381028e+00	6.565233e-01
NC_000962.3	22984	1095661	0	A	T	0.021	-1.089313e+01	8.854298e+01	2.366144e+00	9.021034e-01
NC_000962.3	37208	1095687	0	A	T	0.022	1.607583e+02	9.599222e+01	2.364618e+00	9.421065e-02
NC_000962.3	38429	1096002	0	A	T	0.040	3.530132e+01	4.830481e+01	2.372385e+00	4.650184e-01
NC_000962.3	6581	1096023	0	A	T	0.021	-1.070381e+01	6.313957e+01	2.370392e+00	8.654067e-01
NC_000962.3	44604	1096098	0	A	T	0.014	-2.814936e+01	7.343304e+01	2.370078e+00	7.015291e-01
NC_000962.3	7813	1096157	0	A	T	0.093	-2.261883e+01	3.755314e+01	2.363020e+00	5.470595e-01
NC_000962.3	2867	1096205	0	A	T	0.161	1.032826e+01	2.914594e+01	2.366011e+00	7.231186e-01
NC_000962.3	4716	1096299	0	A	T	0.089	1.324990e+01	3.600417e+01	2.369178e+00	7.129199e-01
NC_000962.3	6801	1096323	0	A	T	0.052	5.428597e+01	4.339229e+01	2.388115e+00	2.111197e-01
NC_000962.3	6992	1096398	0	A	T	0.125	-5.827834e+01	2.990732e+01	2.319389e+00	5.153419e-02
NC_000962.3	2404	1096470	0	A	T	0.031	-3.755027e+01	4.952765e+01	2.344685e+00	4.484750e-01
NC_000962.3	473	1096508	0	A	T	0.186	4.755235e+01	3.256013e+01	2.365756e+00	1.443861e-01
NC_000962.3	4195	1096567	0	A	T	0.208	-5.161750e+00	4.254228e+01	2.366343e+00	9.034449e-01
NC_000962.3	474	1096633	0	A	T	0.454	2.944372e+01	5.498564e+01	2.358890e+00	5.924009e-01
NC_000962.3	475	1097220	0	A	T	0.062	2.916717e+02	2.368979e+02	2.371089e+00	2.184452e-01
NC_000962.3	476	1097442	0	A	T	0.054	1.059088e+01	3.552993e+02	2.382510e+00	9.762241e-01
NC_000962.3	477	1098523	0	A	T	0.070	-1.798877e+02	2.791885e+02	2.384057e+00	5.194688e-01
NC_000962.3	3290	1098999	0	A	T	0.018	-1.189239e+02	2.790253e+02	2.379926e+00	6.700173e-01
NC_000962.3	478	1099058	0	A	T	0.062	2.916717e+02	2.368979e+02	2.371089e+00	2.184452e-01
NC_000962.3	479	1100234	0	A	T	0.498	-8.127028e+01	2.455302e+02	2.382867e+00	7.406935e-01
NC_000962.3	6278	1101833	0	A	T	0.027	7.679491e+00	3.245486e+02	2.385296e+00	9.811255e-01
NC_000962.3	6279	1101898	0	A	T	0.022	3.806846e+01	1.646324e+02	2.376722e+00	8.171667e-01
NC_000962.3	10055	1101923	0	A	T	0.011	-5.371283e+00	3.959692e+02	2.386940e+00	9.891790e-01
NC_000962.3	480	1102117	0	A	T	0.054	-1.635610e+02	2.389686e+02	2.387168e+00	4.938045e-01
NC_000962.3	481	1102468	0	A	T	0.051	-2.867989e+01	1.247814e+02	2.364990e+00	8.182480e-01
NC_000962.3	482	1102646	0	A	T	0.054	1.059088e+01	3.552993e+02	2.382510e+00	9.762241e-01
NC_000962.3	4196	1102788	0	A	T	0.015	-2.276897e+02	4.397317e+02	2.377097e+00	6.046830e-01
NC_000962.3	4717	1102901	0	A	T	0.034	-2.167148e+02	2.645637e+02	2.361009e+00	4.128424e-01
NC_000962.3	2405	1103249	0	A	T	0.197	-7.179859e+01	1.320779e+02	2.369790e+00	5.867957e-01
NC_000962.3	483	1103656	0	A	T	0.047	-2.304333e+02	2.143497e+02	2.400064e+00	2.825400e-01
NC_000962.3	484	1104690	0	A	T	0.070	-3.284882e+02	2.230850e+02	2.386911e+00	1.411106e-01
NC_000962.3	6583	1104931	0	A	T	0.012	2.620163e+02	1.848123e+02	2.356915e+00	1.564830e-01
NC_000962.3	485	1105686	0	A	T	0.046	1.318446e+02	2.358904e+02	2.378648e+00	5.763014e-01
NC_000962.3	486	1106422	0	A	T	0.469	-1.445249e+02	1.313884e+02	2.391727e+00	2.715241e-01
NC_000962.3	8197	1106649	0	A	T	0.018	-1.045509e+02	2.547860e+02	2.376697e+00	6.816121e-01
NC_000962.3	4197	1106877	0	A	T	0.015	-2.276897e+02	4.397317e+02	2.377097e+00	6.046830e-01
NC_000962.3	2406	1107434	0	A	T	0.198	-8.759994e+01	1.677696e+02	2.376998e+00	6.016504e-01
NC_000962.3	2407	1107917	0	A	T	0.197	-1.375446e+02	1.750343e+02	2.377530e+00	4.321054e-01
NC_000962.3	487	1107940	0	A	T	0.069	-1.565267e+02	2.055540e+02	2.379790e+00	4.464913e-01
NC_000962.3	488	1108521	0	A	T	0.046	1.318446e+02	2.358904e+02	2.378648e+00	5.763014e-01
NC_000962.3	489	1109975	0	A	T	0.497	-1.693262e+02	3.211876e+02	2.381977e+00	5.981446e-01
NC_000962.3	2018	1111553	0	A	T	0.011	-1.068781e+02	4.178454e+02	2.383981e+00	7.981544e-01
NC_000962.3	490	1111678	0	A	T	0.046	1.318446e+02	2.358904e+02	2.378648e+00	5.763014e-01
NC_000962.3	5887	1111826	0	A	T	0.113	-8.455967e+01	1.757064e+02	2.380631e+00	6.304082e-01
NC_000962.3	5888	1111925	0	A	T	0.114	-5.189284e+01	1.723614e+02	2.377949e+00	7.634047e-01
NC_000962.3	10471	1114466	0	A	T	0.017	-6.274347e+01	3.413955e+02	2.386747e+00	8.542079e-01
NC_000962.3	4719	1116007	0	A	T	0.033	-7.011996e+01	2.598427e+02	2.376780e+00	7.873103e-01
NC_000962.3	15824	1119939	0	A	T	0.011	-2.379912e+01	3.370110e+02	2.385646e+00	9.437114e-01
NC_000962.3	491	1126889	0	A	T	0.496	-1.375559e+01	1.833200e+02	2.372981e+00	9.401965e-01
NC_000962.3	492	1127493	0	A	T	0.050	1.580438e+01	2.488713e+02	2.379883e+00	9.493738e-01
NC_000962.3	493	1127648	0	A	T	0.499	2.051103e+02	3.674030e+02	2.379247e+00	5.767467e-01
NC_000962.3	9061	1128145	0	A	T	0.019	2.601501e+01	4.543561e+02	2.386822e+00	9.543485e-01
NC_000962.3	2870	1130526	0	A	T	0.024	-1.087233e+02	1.882420e+02	2.378199e+00	5.636438e-01
NC_000962.3	3291	1132368	0	A	T	0.031	5.187877e+01	1.853296e+02	2.370186e+00	7.795738e-01
NC_000962.3	2408	1133379	0	A	T	0.049	-5.836288e+01	1.294572e+02	2.371739e+00	6.521819e-01
NC_000962.3	4199	1133752	0	A	T	0.011	3.189215e+02	3.921142e+02	2.359991e+00	4.161591e-01
NC_000962.3	5889	1135251	0	A	T	0.114	-1.458134e+02	1.787267e+02	2.376495e+00	4.147237e-01
NC_000962.3	9062	1137732	0	A	T	0.019	2.601501e+01	4.543561e+02	2.386822e+00	9.543485e-01
NC_000962.3	4200	1140653	0	A	T	0.011	2.225952e+02	3.407732e+02	2.372197e+00	5.137280e-01
NC_000962.3	2020	1141362	0	A	T	0.011	1.866262e+02	2.785740e+02	2.385713e+00	5.030076e-01
NC_000962.3	2409	1141442	0	A	T	0.015	3.111419e+02	2.546439e+02	2.363264e+00	2.219573e-01
NC_000962.3	2410	1142266	0	A	T	0.197	-1.001773e+02	1.413072e+02	2.368298e+00	4.784816e-01
NC_000962.3	495	1144585	0	A	T	0.070	-1.798877e+02	2.791885e+02	2.384057e+00	5.194688e-01
NC_000962.3	2411	1144664	0	A	T	0.120	-2.584480e+01	1.142536e+02	2.372505e+00	8.210737e-01
NC_000962.3	496	1145848	0	A	T	0.054	-1.849439e+02	2.535495e+02	2.388037e+00	4.658641e-01
NC_000962.3	5280	1146605	0	A	T	0.018	1.297031e+02	3.464466e+02	2.383286e+00	7.081761e-01
NC_000962.3	4201	1147252	0	A	T	0.011	2.225952e+02	3.407732e+02	2.372197e+00	5.137280e-01
NC_000962.3	4202	1148255	0	A	T	0.154	-6.402334e+01	1.756878e+02	2.379419e+00	7.156016e-01
NC_000962.3	497	1148259	0	A	T	0.070	-2.270180e+02	2.271184e+02	2.379694e+00	3.176930e-01
NC_000962.3	10472	1148603	0	A	T	0.017	2.410979e+02	3.195728e+02	2.370506e+00	4.507099e-01
NC_000962.3	498	1148930	0	A	T	0.046	1.318446e+02	2.358904e+02	2.378648e+00	5.763014e-01
NC_000962.3	499	1149551	0	A	T	0.471	1.996188e+02	1.835385e+02	2.377619e+00	2.769486e-01
NC_000962.3	8198	1150143	0	A	T	0.018	1.026654e+02	2.149049e+02	2.389945e+00	6.329187e-01
NC_000962.3	500	1150585	0	A	T	0.482	3.174032e+01	1.580136e+02	2.374588e+00	8.408280e-01
NC_000962.3	501	1151054	0	A	T	0.062	2.916717e+02	2.368979e+02	2.371089e+00	2.184452e-01
NC_000962.3	5890	1153676	0	A	T	0.114	-8.784274e+01	1.755722e+02	2.375691e+00	6.169247e-01
NC_000962.3	2021	1154646	0	A	T	0.013	-6.649455e+01	1.830450e+02	2.372878e+00	7.164575e-01
NC_000962.3	3293	1154881	0	A	T	0.019	-2.223776e+02	2.631567e+02	2.374320e+00	3.982302e-01
NC_000962.3	3294	1157549	0	A	T	0.018	-1.189239e+02	2.790253e+02	2.379926e+00	6.700173e-01
NC_000962.3	10473	1159162	0	A	T	0.021	6.300068e+01	1.850086e+02	2.379198e+00	7.335085e-01
NC_000962.3	4204	1160660	0	A	T	0.018	-6.533883e+01	8.267958e+01	2.364928e+00	4.295033e-01
NC_000962.3	502	1160770	0	A	T	0.035	6.896733e+01	7.610123e+01	2.367688e+00	3.649516e-01
NC_000962.3	4722	1161327	0	A	T	0.034	-2.496233e+02	3.584028e+02	2.378397e+00	4.862360e-01
NC_000962.3	2414	1162274	0	A	T	0.118	6.964065e+01	1.236545e+02	2.380005e+00	5.733953e-01
NC_000962.3	503	1163134	0	A	T	0.496	-1.431452e+02	1.913538e+02	2.390395e+00	4.545432e-01
NC_000962.3	15826	1163528	0	A	T	0.011	-2.575037e+02	2.358286e+02	2.394170e+00	2.750558e-01
NC_000962.3	9065	1164081	0	A	T	0.019	2.601501e+01	4.543561e+02	2.386822e+00	9.543485e-01
NC_000962.3	504	1164336	0	A	T	0.223	-1.338917e+01	1.442505e+02	2.379863e+00	9.260604e-01
NC_000962.3	4205	1164361	0	A	T	0.039	-1.285329e+01	1.903930e+02	2.378876e+00	9.461857e-01
NC_000962.3	2415	1164571	0	A	T	0.172	3.654441e+01	3.876781e+01	2.362728e+00	3.460195e-01
NC_000962.3	2871	1164809	0	A	T	0.013	-2.748995e+01	7.795774e+01	2.371343e+00	7.244204e-01
NC_000962.3	221260	1165114	0	A	T	0.011	1.551581e+02	1.182886e+02	2.388359e+00	1.898341e-01
NC_000962.3	10475	1165432	0	A	T	0.013	3.200071e+01	1.246088e+02	2.360023e+00	7.973628e-01
NC_000962.3	505	1165522	0	A	T	0.496	-1.190476e+02	1.234711e+02	2.386717e+00	3.351215e-01
NC_000962.3	2416	1167647	0	A	T	0.085	-1.247575e+02	1.308695e+02	2.362950e+00	3.406000e-01
NC_000962.3	506	1168010	0	A	T	0.051	-1.132258e+02	2.444309e+02	2.375406e+00	6.432753e-01
NC_000962.3	4723	1168188	0	A	T	0.034	9.917970e+00	3.209079e+02	2.380316e+00	9.753488e-01
NC_000962.3	8199	1168701	0	A	T	0.011	5.362537e+02	2.913604e+02	2.345923e+00	6.589873e-02
NC_000962.3	508	1168776	0	A	T	0.054	-5.685060e+01	3.499526e+02	2.383713e+00	8.709726e-01
NC_000962.3	10476	1169152	0	A	T	0.017	-1.108841e+02	3.151109e+02	2.391554e+00	7.249730e-01
NC_000962.3	3730	1169447	0	A	T	0.027	-4.127253e+01	5.179901e+01	2.356585e+00	4.257094e-01
NC_000962.3	5579	1170404	0	A	T	0.043	-1.256628e+02	4.925590e+01	2.292968e+00	1.083752e-02
NC_000962.3	5281	1170821	0	A	T	0.019	3.050314e+02	3.844460e+02	2.384557e+00	4.276580e-01
NC_000962.3	509	1172085	0	A	T	0.054	1.059088e+01	3.552993e+02	2.382510e+00	9.762241e-01
NC_000962.3	510	1173750	0	A	T	0.061	1.184765e+02	1.949529e+02	2.368923e+00	5.434703e-01
NC_000962.3	511	1175343	0	A	T	0.054	1.943164e+02	2.442934e+02	2.370473e+00	4.264995e-01
NC_000962.3	10478	1175762	0	A	T	0.017	-6.274347e+01	3.413955e+02	2.386747e+00	8.542079e-01
NC_000962.3	512	1177157	0	A	T	0.046	-1.106101e+02	1.625692e+02	2.392228e+00	4.963685e-01
NC_000962.3	2417	1177994	0	A	T	0.116	-4.803887e+01	1.123713e+02	2.365305e+00	6.690785e-01
NC_000962.3	514	1178116	0	A	T	0.440	-5.411708e+00	1.183494e+02	2.376270e+00	9.635346e-01
NC_000962.3	5282	1179375	0	A	T	0.019	3.050314e+02	3.844460e+02	2.384557e+00	4.276580e-01
NC_000962.3	8200	1180866	0	A	T	0.011	1.189705e+02	2.857249e+02	2.371011e+00	6.771933e-01
NC_000962.3	10058	1182685	0	A	T	0.011	-5.371283e+00	3.959692e+02	2.386940e+00	9.891790e-01
NC_000962.3	5891	1183149	0	A	T	0.079	3.240280e+00	1.265334e+02	2.377885e+00	9.795735e-01
NC_000962.3	5283	1183662	0	A	T	0.019	3.050314e+02	3.844460e+02	2.384557e+00	4.276580e-01
NC_000962.3	9067	1185934	0	A	T	0.019	2.601501e+01	4.543561e+02	2.386822e+00	9.543485e-01
NC_000962.3	43714	1188906	0	A	T	0.015	-1.361579e+02	1.135300e+02	2.359873e+00	2.306044e-01
NC_000962.3	37974	1189586	0	A	T	0.012	1.703581e+01	7.378333e+01	2.371757e+00	8.174334e-01
NC_000962.3	36950	1189699	0	A	T	0.064	-4.682367e+01	3.010054e+01	2.372619e+00	1.200295e-01
NC_000962.3	36952	1189773	0	A	T	0.037	-6.339545e+01	4.512263e+01	2.354382e+00	1.602499e-01
NC_000962.3	515	1190093	0	A	T	0.403	5.130007e+01	5.655779e+01	2.381042e+00	3.645390e-01
NC_000962.3	2418	1190154	0	A	T	0.120	5.482061e+01	1.532323e+02	2.380213e+00	7.205744e-01
NC_000962.3	4206	1190172	0	A	T	0.011	-5.518263e+01	2.629302e+02	2.378921e+00	8.337946e-01
NC_000962.3	36953	1191358	0	A	T	0.049	-4.565684e+00	5.106111e+01	2.367082e+00	9.287637e-01
NC_000962.3	38293	1191462	0	A	T	0.028	-6.055676e+00	5.003203e+01	2.370825e+00	9.036795e-01
NC_000962.3	38434	1191497	0	A	T	0.017	1.352429e+02	6.552186e+01	2.338302e+00	3.918874e-02
NC_000962.3	49559	1191741	0	A	T	0.030	5.789845e+01	6.879360e+01	2.361224e+00	4.001378e-01
NC_000962.3	3296	1191817	0	A	T	0.027	-6.423784e+01	6.535366e+01	2.363017e+00	3.258094e-01
NC_000962.3	4207	1192042	0	A	T	0.011	3.189215e+02	3.921142e+02	2.359991e+00	4.161591e-01
NC_000962.3	5284	1193353	0	A	T	0.018	1.297031e+02	3.464466e+02	2.383286e+00	7.081761e-01
NC_000962.3	4208	1193927	0	A	T	0.011	3.189215e+02	3.921142e+02	2.359991e+00	4.161591e-01
NC_000962.3	4209	1195463	0	A	T	0.011	2.225952e+02	3.407732e+02	2.372197e+00	5.137280e-01
NC_000962.3	516	1197157	0	A	T	0.053	1.202719e+02	2.020274e+02	2.374317e+00	5.517204e-01
NC_000962.3	2419	1199547	0	A	T	0.197	-9.591284e+01	1.541189e+02	2.380813e+00	5.338236e-01
NC_000962.3	517	1200418	0	A	T	0.470	1.394788e+02	1.589693e+02	2.359635e+00	3.804192e-01
NC_000962.3	518	1201581	0	A	T	0.054	-4.446034e+01	3.136779e+02	2.382603e+00	8.873062e-01
NC_000962.3	6285	1205269	0	A	T	0.025	8.765126e+01	1.686408e+02	2.364034e+00	6.033171e-01
NC_000962.3	519	1211369	0	A	T	0.070	-1.798877e+02	2.791885e+02	2.384057e+00	5.194688e-01
NC_000962.3	4724	1211542	0	A	T	0.034	6.308701e+01	2.901451e+02	2.379638e+00	8.279021e-01
NC_000962.3	5707	1211982	0	A	T	0.030	1.688375e+02	1.752711e+02	2.362498e+00	3.355624e-01
NC_000962.3	2420	1212076	0	A	T	0.189	-8.637165e+01	6.752244e+01	2.337668e+00	2.010494e-01
NC_000962.3	520	1212432	0	A	T	0.030	-1.726326e+02	8.546378e+01	2.357245e+00	4.357410e-02
NC_000962.3	5285	1212829	0	A	T	0.015	-1.535565e+01	1.302614e+02	2.371322e+00	9.061765e-01
NC_000962.3	15828	1213045	0	A	T	0.017	-7.525623e+01	1.584304e+02	2.366331e+00	6.348511e-01
NC_000962.3	22601	1213655	0	A	T	0.025	-4.091335e+00	8.639480e+01	2.366215e+00	9.622359e-01
NC_000962.3	45359	1213713	0	A	T	0.014	-3.885159e+00	5.175087e+01	2.359990e+00	9.401661e-01
NC_000962.3	47169	1213732	0	A	T	0.018	3.070884e+01	4.585956e+01	2.365720e+00	5.032027e-01
NC_000962.3	37209	1213734	0	A	T	0.040	7.558864e+00	3.294396e+01	2.363760e+00	8.185549e-01
NC_000962.3	521	1215105	0	A	T	0.062	2.916717e+02	2.368979e+02	2.371089e+00	2.184452e-01
NC_000962.3	522	1215742	0	A	T	0.051	-1.132258e+02	2.444309e+02	2.375406e+00	6.432753e-01
NC_000962.3	10927	1217065	0	A	T	0.031	-7.273326e+01	8.453511e+01	2.364544e+00	3.897172e-01
NC_000962.3	523	1217157	0	A	T	0.031	-9.863005e+01	8.046993e+01	2.337318e+00	2.205218e-01
NC_000962.3	18698	1218301	0	A	T	0.078	-1.052391e+02	7.128220e+01	2.338180e+00	1.400632e-01
NC_000962.3	524	1218658	0	A	T	0.039	-2.739076e+01	8.298625e+01	2.367798e+00	7.413999e-01
NC_000962.3	3298	1218737	0	A	T	0.186	-3.052352e+01	6.617510e+01	2.366944e+00	6.446864e-01
NC_000962.3	525	1218896	0	A	T	0.045	1.658564e+02	1.606889e+02	2.366606e+00	3.021718e-01
NC_000962.3	9848	1218985	0	A	T	0.011	1.352412e+02	1.459741e+02	2.366621e+00	3.543558e-01
NC_000962.3	8201	1219289	0	A	T	0.012	-1.833770e+01	4.690432e+02	2.385615e+00	9.688193e-01
NC_000962.3	7394	1219683	0	A	T	0.013	-1.314622e+02	3.073905e+02	2.386982e+00	6.689544e-01
NC_000962.3	526	1220680	0	A	T	0.500	-1.539485e+01	7.616524e+02	2.382460e+00	9.838767e-01
NC_000962.3	8202	1221890	0	A	T	0.012	-1.833770e+01	4.690432e+02	2.385615e+00	9.688193e-01
NC_000962.3	527	1224367	0	A	T	0.406	-2.392369e+01	4.373814e+01	2.357650e+00	5.844806e-01
NC_000962.3	5892	1226777	0	A	T	0.079	7.982277e+00	1.265433e+02	2.377703e+00	9.497120e-01
NC_000962.3	2874	1227217	0	A	T	0.024	-1.163184e+02	1.813690e+02	2.374902e+00	5.214071e-01
NC_000962.3	528	1227830	0	A	T	0.062	2.916717e+02	2.368979e+02	2.371089e+00	2.184452e-01
NC_000962.3	529	1230778	0	A	T	0.070	-1.798877e+02	2.791885e+02	2.384057e+00	5.194688e-01
NC_000962.3	4211	1231587	0	A	T	0.017	-8.266379e+00	2.395632e+02	2.380763e+00	9.724784e-01
NC_000962.3	5893	1232037	0	A	T	0.110	-5.004682e+01	1.947915e+02	2.383544e+00	7.972734e-01
NC_000962.3	14026	1232867	0	A	T	0.033	-1.280227e+02	1.288467e+02	2.375014e+00	3.205828e-01
NC_000962.3	5894	1234262	0	A	T	0.110	-5.004682e+01	1.947915e+02	2.383544e+00	7.972734e-01
NC_000962.3	15829	1236460	0	A	T	0.011	-2.379912e+01	3.370110e+02	2.385646e+00	9.437114e-01
NC_000962.3	4212	1237562	0	A	T	0.015	-3.361326e+02	4.308181e+02	2.373834e+00	4.353905e-01
NC_000962.3	10479	1240483	0	A	T	0.017	2.410979e+02	3.195728e+02	2.370506e+00	4.507099e-01
NC_000962.3	3299	1241193	0	A	T	0.015	8.795410e+01	1.919397e+02	2.369583e+00	6.468506e-01
NC_000962.3	4213	1244655	0	A	T	0.015	-3.361326e+02	4.308181e+02	2.373834e+00	4.353905e-01
NC_000962.3	7396	1246080	0	A	T	0.013	-1.314622e+02	3.073905e+02	2.386982e+00	6.689544e-01
NC_000962.3	10480	1248059	0	A	T	0.021	-1.158727e+02	1.673040e+02	2.383291e+00	4.886805e-01
NC_000962.3	531	1248382	0	A	T	0.070	-1.798877e+02	2.791885e+02	2.384057e+00	5.194688e-01
NC_000962.3	532	1248936	0	A	T	0.058	9.162579e+01	8.560881e+01	2.381502e+00	2.846712e-01
NC_000962.3	533	1248978	0	A	T	0.421	1.783522e+01	7.361280e+01	2.384634e+00	8.085945e-01
NC_000962.3	2022	1249019	0	A	T	0.011	-1.068781e+02	4.178454e+02	2.383981e+00	7.981544e-01
NC_000962.3	2023	1249360	0	A	T	0.011	-1.068781e+02	4.178454e+02	2.383981e+00	7.981544e-01
NC_000962.3	534	1250340	0	A	T	0.069	-2.067941e+02	2.170775e+02	2.379739e+00	3.409391e-01
NC_000962.3	535	1251199	0	A	T	0.228	4.560447e+01	1.353512e+02	2.381561e+00	7.362156e-01
NC_000962.3	8204	1251955	0	A	T	0.018	-1.045509e+02	2.547860e+02	2.376697e+00	6.816121e-01
NC_000962.3	536	1252054	0	A	T	0.054	1.059088e+01	3.552993e+02	2.382510e+00	9.762241e-01
NC_000962.3	537	1252164	0	A	T	0.227	-2.886707e+01	1.394426e+02	2.379004e+00	8.360254e-01
NC_000962.3	538	1254562	0	A	T	0.069	-2.067941e+02	2.170775e+02	2.379739e+00	3.409391e-01
NC_000962.3	3300	1254588	0	A	T	0.013	4.144719e+02	2.370564e+02	2.355343e+00	8.060677e-02
NC_000962.3	10481	1255038	0	A	T	0.013	9.017553e+01	1.166508e+02	2.356542e+00	4.396273e-01
NC_000962.3	6702	1256338	0	A	T	0.028	-3.754326e+01	1.086103e+02	2.373845e+00	7.296418e-01
NC_000962.3	4214	1256806	0	A	T	0.036	-3.867914e+01	1.884544e+02	2.376929e+00	8.374106e-01
NC_000962.3	3304	1259624	0	A	T	0.018	-1.189239e+02	2.790253e+02	2.379926e+00	6.700173e-01
NC_000962.3	9071	1262621	0	A	T	0.018	-2.163436e+02	2.270644e+02	2.384358e+00	3.408593e-01
NC_000962.3	6286	1264981	0	A	T	0.027	7.679491e+00	3.245486e+02	2.385296e+00	9.811255e-01
NC_000962.3	546	1265070	0	A	T	0.046	1.318446e+02	2.358904e+02	2.378648e+00	5.763014e-01
NC_000962.3	9072	1265259	0	A	T	0.019	2.601501e+01	4.543561e+02	2.386822e+00	9.543485e-01
NC_000962.3	10482	1266347	0	A	T	0.017	-1.057921e+02	3.285586e+02	2.390098e+00	7.475082e-01
NC_000962.3	5899	1269300	0	A	T	0.021	3.564958e+01	9.693411e+01	2.392447e+00	7.130980e-01
NC_000962.3	2421	1272010	0	A	T	0.118	-9.483763e+01	1.478947e+02	2.378089e+00	5.214620e-01
NC_000962.3	2875	1273071	0	A	T	0.024	-3.033379e+01	1.918829e+02	2.378988e+00	8.744121e-01
NC_000962.3	548	1273251	0	A	T	0.070	-1.798877e+02	2.791885e+02	2.384057e+00	5.194688e-01
NC_000962.3	8206	1274335	0	A	T	0.018	-1.045509e+02	2.547860e+02	2.376697e+00	6.816121e-01
NC_000962.3	549	1275957	0	A	T	0.227	8.930596e+01	1.285223e+02	2.396378e+00	4.872509e-01
NC_000962.3	8207	1276005	0	A	T	0.011	1.189705e+02	2.857249e+02	2.371011e+00	6.771933e-01
NC_000962.3	4726	1276321	0	A	T	0.117	1.419798e+01	7.538039e+01	2.367391e+00	8.506281e-01
NC_000962.3	4727	1276340	0	A	T	0.120	2.897816e+01	7.036697e+01	2.363158e+00	6.805367e-01
NC_000962.3	4728	1276414	0	A	T	0.012	6.912340e-01	1.564179e+02	2.369876e+00	9.964747e-01
NC_000962.3	4218	1276432	0	A	T	0.090	1.735972e+01	3.861947e+01	2.362237e+00	6.531339e-01
NC_000962.3	550	1276588	0	A	T	0.196	3.875498e+01	4.420164e+01	2.350894e+00	3.807545e-01
NC_000962.3	10242	1276683	0	A	T	0.011	-1.801348e+02	8.786698e+01	2.338763e+00	4.053753e-02
NC_000962.3	6289	1276860	0	A	T	0.025	-7.392329e+01	5.344793e+01	2.381772e+00	1.668525e-01
NC_000962.3	24979	1276866	0	A	T	0.019	1.576965e+02	5.914831e+01	2.322085e+00	7.759386e-03
NC_000962.3	4219	1276931	0	A	T	0.015	9.295691e+01	3.136549e+02	2.377087e+00	7.669928e-01
NC_000962.3	2028	1276938	0	A	T	0.089	2.891288e+01	4.248868e+01	2.366301e+00	4.963076e-01
NC_000962.3	8208	1277730	0	A	T	0.013	8.975249e+01	2.096051e+02	2.371352e+00	6.685711e-01
NC_000962.3	2029	1277870	0	A	T	0.398	5.654561e-01	4.608847e+01	2.366178e+00	9.902128e-01
NC_000962.3	5288	1277871	0	A	T	0.018	1.297031e+02	3.464466e+02	2.383286e+00	7.081761e-01
NC_000962.3	2877	1278583	0	A	T	0.010	3.892086e+01	8.502908e+01	2.377522e+00	6.472115e-01
NC_000962.3	552	1281118	0	A	T	0.499	2.504643e+01	3.615431e+02	2.381608e+00	9.447792e-01
NC_000962.3	3305	1281443	0	A	T	0.049	3.196663e+00	2.363026e+02	2.384267e+00	9.892086e-01
NC_000962.3	553	1281771	0	A	T	0.070	-1.183202e+02	2.147866e+02	2.369934e+00	5.818064e-01
NC_000962.3	2030	1284616	0	A	T	0.011	-1.068781e+02	4.178454e+02	2.383981e+00	7.981544e-01
NC_000962.3	554	1285001	0	A	T	0.054	1.059088e+01	3.552993e+02	2.382510e+00	9.762241e-01
NC_000962.3	4729	1285148	0	A	T	0.034	-2.496233e+02	3.584028e+02	2.378397e+00	4.862360e-01
NC_000962.3	555	1286766	0	A	T	0.046	2.382381e+02	1.756361e+02	2.387030e+00	1.751759e-01
NC_000962.3	10483	1288084	0	A	T	0.018	8.943430e+01	2.954956e+02	2.376523e+00	7.621939e-01
NC_000962.3	556	1288698	0	A	T	0.054	1.059088e+01	3.552993e+02	2.382510e+00	9.762241e-01
NC_000962.3	15831	1288948	0	A	T	0.011	-2.379912e+01	3.370110e+02	2.385646e+00	9.437114e-01
NC_000962.3	6290	1290326	0	A	T	0.026	1.358516e+02	3.053758e+02	2.388994e+00	6.564830e-01
NC_000962.3	5289	1290337	0	A	T	0.019	3.050314e+02	3.844460e+02	2.384557e+00	4.276580e-01
NC_000962.3	557	1292102	0	A	T	0.464	-8.257277e+01	8.045380e+01	2.367438e+00	3.049054e-01
NC_000962.3	4221	1292464	0	A	T	0.155	-6.891203e+01	1.799130e+02	2.380926e+00	7.017545e-01
NC_000962.3	558	1293333	0	A	T	0.045	1.010825e+02	1.575377e+02	2.361370e+00	5.212093e-01
NC_000962.3	4222	1294222	0	A	T	0.011	3.189215e+02	3.921142e+02	2.359991e+00	4.161591e-01
NC_000962.3	3307	1297327	0	A	T	0.050	-8.399780e+01	2.276844e+02	2.385091e+00	7.122402e-01
NC_000962.3	3308	1297999	0	A	T	0.049	1.379858e+02	1.741979e+02	2.384414e+00	4.284209e-01
NC_000962.3	5290	1299096	0	A	T	0.018	1.679185e+02	1.900050e+02	2.362442e+00	3.769748e-01
NC_000962.3	9075	1299262	0	A	T	0.019	1.668887e+01	4.089102e+02	2.386306e+00	9.674506e-01
NC_000962.3	559	1299305	0	A	T	0.047	1.226749e+02	1.099556e+02	2.358652e+00	2.647472e-01
NC_000962.3	7398	1301739	0	A	T	0.013	-1.314622e+02	3.073905e+02	2.386982e+00	6.689544e-01
NC_000962.3	4732	1301959	0	A	T	0.034	9.917970e+00	3.209079e+02	2.380316e+00	9.753488e-01
NC_000962.3	10060	1302920	0	A	T	0.011	-5.371283e+00	3.959692e+02	2.386940e+00	9.891790e-01
NC_000962.3	4223	1302954	0	A	T	0.011	-9.227196e+01	3.601787e+02	2.385579e+00	7.978456e-01
NC_000962.3	43601	1305593	0	A	T	0.026	-4.378413e+01	5.260287e+01	2.357058e+00	4.053486e-01
NC_000962.3	560	1306259	0	A	T	0.225	-4.131523e+01	9.318178e+01	2.365276e+00	6.575555e-01
NC_000962.3	561	1307598	0	A	T	0.430	9.814357e+01	1.170330e+02	2.383402e+00	4.018349e-01
NC_000962.3	2031	1313338	0	A	T	0.247	1.556123e+01	1.989812e+01	2.392094e+00	4.343171e-01
NC_000962.3	2032	1313338	0	A	T	0.117	-5.927829e+01	2.827504e+01	2.298243e+00	3.621365e-02
NC_000962.3	562	1315191	0	A	T	0.500	6.022868e+02	6.581710e+02	2.366372e+00	3.602972e-01
NC_000962.3	563	1315884	0	A	T	0.497	1.242639e+02	1.601484e+02	2.362802e+00	4.379183e-01
NC_000962.3	564	1317655	0	A	T	0.054	-5.685060e+01	3.499526e+02	2.383713e+00	8.709726e-01
NC_000962.3	5291	1322171	0	A	T	0.019	3.050314e+02	3.844460e+02	2.384557e+00	4.276580e-01
NC_000962.3	2422	1322670	0	A	T	0.048	-2.773806e+01	1.453965e+02	2.376903e+00	8.487286e-01
NC_000962.3	565	1322741	0	A	T	0.054	1.059088e+01	3.552993e+02	2.382510e+00	9.762241e-01
NC_000962.3	2423	1324724	0	A	T	0.119	-1.332674e+01	1.618603e+02	2.379338e+00	9.343919e-01
NC_000962.3	4734	1327550	0	A	T	0.034	-2.496233e+02	3.584028e+02	2.378397e+00	4.862360e-01
NC_000962.3	566	1327890	0	A	T	0.463	-2.093270e+01	7.693396e+01	2.370522e+00	7.855946e-01
NC_000962.3	567	1328687	0	A	T	0.497	1.334297e+02	2.155348e+02	2.371573e+00	5.359730e-01
NC_000962.3	568	1329234	0	A	T	0.054	-5.685060e+01	3.499526e+02	2.383713e+00	8.709726e-01
NC_000962.3	10484	1329570	0	A	T	0.018	2.499547e+02	2.225891e+02	2.373597e+00	2.616499e-01
NC_000962.3	5708	1330963	0	A	T	0.031	7.971066e+01	1.895139e+02	2.371148e+00	6.741059e-01
NC_000962.3	10485	1331750	0	A	T	0.018	4.818382e+01	2.876090e+02	2.378665e+00	8.669748e-01
NC_000962.3	4735	1332162	0	A	T	0.034	1.057621e+01	3.231822e+02	2.379992e+00	9.738983e-01
NC_000962.3	4736	1332920	0	A	T	0.035	-5.404563e+02	2.170174e+02	2.396694e+00	1.287298e-02
NC_000962.3	569	1333669	0	A	T	0.047	-7.728133e+00	1.733787e+02	2.371105e+00	9.644533e-01
NC_000962.3	4737	1335415	0	A	T	0.034	-1.691501e+02	3.084457e+02	2.375679e+00	5.835060e-01
NC_000962.3	570	1336164	0	A	T	0.046	1.318446e+02	2.358904e+02	2.378648e+00	5.763014e-01
NC_000962.3	9080	1336425	0	A	T	0.019	2.601501e+01	4.543561e+02	2.386822e+00	9.543485e-01
NC_000962.3	15833	1338102	0	A	T	0.010	2.367267e+01	3.014377e+02	2.384824e+00	9.374154e-01
NC_000962.3	5903	1338172	0	A	T	0.108	-8.378284e+00	1.364558e+02	2.374009e+00	9.510498e-01
NC_000962.3	9081	1338693	0	A	T	0.019	1.083288e+02	4.171934e+02	2.385512e+00	7.951626e-01
NC_000962.3	6291	1339399	0	A	T	0.061	1.006490e+02	5.273396e+01	2.367217e+00	5.651065e-02
NC_000962.3	5904	1339741	0	A	T	0.130	-2.610116e+01	6.105346e+01	2.359582e+00	6.690697e-01
NC_000962.3	5905	1339774	0	A	T	0.130	2.156140e+01	6.687608e+01	2.369557e+00	7.471904e-01
NC_000962.3	17497	1339894	0	A	T	0.018	-7.146481e+01	8.987961e+01	2.370901e+00	4.266769e-01
NC_000962.3	6292	1339905	0	A	T	0.018	-1.326517e+01	8.335382e+01	2.370343e+00	8.735786e-01
NC_000962.3	571	1340208	0	A	T	0.077	-2.848188e+02	1.021433e+02	2.303654e+00	5.366451e-03
NC_000962.3	8210	1340256	0	A	T	0.013	3.177929e+01	1.554004e+02	2.367193e+00	8.379922e-01
NC_000962.3	10061	1340500	0	A	T	0.027	-9.540032e+01	7.185910e+01	2.330049e+00	1.845206e-01
NC_000962.3	4739	1340653	0	A	T	0.062	6.232814e+01	7.590412e+01	2.353135e+00	4.117012e-01
NC_000962.3	4740	1340657	0	A	T	0.060	1.883651e+02	6.013094e+01	2.282638e+00	1.767791e-03
NC_000962.3	7832	1340667	0	A	T	0.029	-8.576938e+01	7.420775e+01	2.347487e+00	2.479550e-01
NC_000962.3	3309	1340688	0	A	T	0.022	-2.939927e+01	1.183254e+02	2.364551e+00	8.038131e-01
NC_000962.3	4741	1340784	0	A	T	0.045	-3.794948e+01	6.849599e+01	2.374816e+00	5.796382e-01
NC_000962.3	2882	1340830	0	A	T	0.038	7.096711e+01	5.301940e+01	2.372104e+00	1.809415e-01
NC_000962.3	2883	1340916	0	A	T	0.041	7.762007e+00	6.475638e+01	2.363794e+00	9.046071e-01
NC_000962.3	2885	1341032	0	A	T	0.021	3.692523e+01	6.890539e+01	2.356565e+00	5.921225e-01
NC_000962.3	6298	1341044	0	A	T	0.054	-2.916265e+01	5.088931e+01	2.369009e+00	5.666936e-01
NC_000962.3	6299	1341064	0	A	T	0.041	-5.588406e+00	6.764208e+01	2.369053e+00	9.341674e-01
NC_000962.3	3312	1341073	0	A	T	0.018	8.617261e+01	9.214315e+01	2.373058e+00	3.498407e-01
NC_000962.3	3734	1341083	0	A	T	0.024	1.676276e+02	7.235842e+01	2.316246e+00	2.066422e-02
NC_000962.3	4225	1341099	0	A	T	0.037	-1.128742e+01	5.474191e+01	2.371491e+00	8.366692e-01
NC_000962.3	2424	1341102	0	A	T	0.144	8.477108e+01	5.077402e+01	2.357711e+00	9.522144e-02
NC_000962.3	4742	1341120	0	A	T	0.034	2.074771e+02	1.616998e+02	2.362773e+00	1.996640e-01
NC_000962.3	2886	1341174	0	A	T	0.024	-1.341105e+00	8.909484e+01	2.367891e+00	9.879923e-01
NC_000962.3	2887	1341254	0	A	T	0.025	-3.122794e+01	8.599895e+01	2.365981e+00	7.165687e-01
NC_000962.3	2425	1341624	0	A	T	0.072	-3.123654e+01	3.537147e+01	2.357936e+00	3.773301e-01
NC_000962.3	572	1342581	0	A	T	0.241	4.845784e+01	3.279135e+01	2.375109e+00	1.396907e-01
NC_000962.3	5906	1342716	0	A	T	0.104	-6.289275e+01	8.192095e+01	2.371871e+00	4.427770e-01
NC_000962.3	5907	1342720	0	A	T	0.042	-1.722090e+01	4.693940e+01	2.357532e+00	7.137663e-01
NC_000962.3	4743	1347448	0	A	T	0.034	-2.496233e+02	3.584028e+02	2.378397e+00	4.862360e-01
NC_000962.3	3313	1347924	0	A	T	0.018	-1.271450e+02	2.158000e+02	2.366513e+00	5.558334e-01
NC_000962.3	4744	1348667	0	A	T	0.034	3.307294e+02	2.614408e+02	2.375049e+00	2.060674e-01
NC_000962.3	2426	1349001	0	A	T	0.086	1.545630e+02	1.238249e+02	2.412607e+00	2.121476e-01
NC_000962.3	573	1349733	0	A	T	0.050	1.460374e+01	2.336697e+02	2.379740e+00	9.501755e-01
NC_000962.3	574	1351172	0	A	T	0.070	-1.535480e+02	2.586052e+02	2.382773e+00	5.527698e-01
NC_000962.3	8211	1352058	0	A	T	0.012	5.463254e+02	2.315925e+02	2.334242e+00	1.845794e-02
NC_000962.3	10062	1353489	0	A	T	0.011	-5.371283e+00	3.959692e+02	2.386940e+00	9.891790e-01
NC_000962.3	4227	1354050	0	A	T	0.011	2.225952e+02	3.407732e+02	2.372197e+00	5.137280e-01
NC_000962.3	2427	1354437	0	A	T	0.198	-7.362384e+01	1.471689e+02	2.369023e+00	6.169633e-01
NC_000962.3	10063	1355036	0	A	T	0.011	-5.371283e+00	3.959692e+02	2.386940e+00	9.891790e-01
NC_000962.3	9085	1355061	0	A	T	0.019	1.668887e+01	4.089102e+02	2.386306e+00	9.674506e-01
NC_000962.3	5908	1356135	0	A	T	0.113	-1.122490e+02	1.359965e+02	2.370722e+00	4.092920e-01
NC_000962.3	576	1357308	0	A	T	0.054	2.004886e+02	2.541672e+02	2.373961e+00	4.303557e-01
NC_000962.3	3736	1358042	0	A	T	0.015	1.070297e+02	1.240834e+02	2.357997e+00	3.885220e-01
NC_000962.3	3314	1359127	0	A	T	0.019	-2.223776e+02	2.631567e+02	2.374320e+00	3.982302e-01
NC_000962.3	577	1360209	0	A	T	0.428	3.433286e+01	9.397154e+01	2.371480e+00	7.149012e-01
NC_000962.3	578	1361190	0	A	T	0.061	1.967959e+02	1.641233e+02	2.346338e+00	2.306972e-01
NC_000962.3	579	1361285	0	A	T	0.053	2.527972e+02	1.989616e+02	2.359138e+00	2.040831e-01
NC_000962.3	580	1362006	0	A	T	0.228	-1.893291e+01	1.410747e+02	2.379085e+00	8.932594e-01
NC_000962.3	14028	1363359	0	A	T	0.035	-1.382974e+02	1.637762e+02	2.361398e+00	3.985706e-01
NC_000962.3	8212	1364434	0	A	T	0.018	-1.045509e+02	2.547860e+02	2.376697e+00	6.816121e-01
NC_000962.3	4228	1365410	0	A	T	0.015	-2.276897e+02	4.397317e+02	2.377097e+00	6.046830e-01
NC_000962.3	581	1365838	0	A	T	0.066	6.533431e+01	1.103937e+02	2.362995e+00	5.540578e-01
NC_000962.3	2428	1365838	0	A	T	0.429	1.232528e+02	1.564584e+02	2.362061e+00	4.309630e-01
NC_000962.3	4746	1367270	0	A	T	0.010	8.856676e+01	2.781617e+02	2.382082e+00	7.502277e-01
NC_000962.3	582	1367484	0	A	T	0.070	-1.798877e+02	2.791885e+02	2.384057e+00	5.194688e-01
NC_000962.3	583	1368323	0	A	T	0.054	1.059088e+01	3.552993e+02	2.382510e+00	9.762241e-01
NC_000962.3	5909	1368860	0	A	T	0.086	-1.241178e+02	1.102327e+02	2.388438e+00	2.603699e-01
NC_000962.3	8213	1370648	0	A	T	0.011	1.189705e+02	2.857249e+02	2.371011e+00	6.771933e-01
NC_000962.3	584	1370852	0	A	T	0.054	1.059088e+01	3.552993e+02	2.382510e+00	9.762241e-01
NC_000962.3	2429	1372887	0	A	T	0.087	7.674550e+01	1.376495e+02	2.395010e+00	5.772437e-01
NC_000962.3	3315	1373170	0	A	T	0.031	1.631430e+02	2.023503e+02	2.374243e+00	4.202378e-01
NC_000962.3	585	1374065	0	A	T	0.470	1.571331e+01	5.959598e+01	2.368594e+00	7.920767e-01
NC_000962.3	586	1374201	0	A	T	0.050	1.580438e+01	2.488713e+02	2.379883e+00	9.493738e-01
NC_000962.3	4747	1374352	0	A	T	0.034	9.917970e+00	3.209079e+02	2.380316e+00	9.753488e-01
NC_000962.3	8214	1374438	0	A	T	0.012	-2.998294e+01	3.033211e+02	2.375765e+00	9.212721e-01
NC_000962.3	587	1375044	0	A	T	0.050	-1.581809e+01	2.097010e+02	2.375417e+00	9.398818e-01
NC_000962.3	588	1375724	0	A	T	0.497	-6.553804e+01	2.055501e+02	2.376419e+00	7.498926e-01
NC_000962.3	589	1382628	0	A	T	0.497	1.989791e+01	1.450277e+02	2.372074e+00	8.908913e-01
NC_000962.3	2430	1382884	0	A	T	0.047	1.169920e+02	1.556728e+02	2.366223e+00	4.524597e-01
NC_000962.3	9087	1383352	0	A	T	0.018	-1.083664e+02	3.437805e+02	2.385989e+00	7.526406e-01
NC_000962.3	3316	1384259	0	A	T	0.013	4.144719e+02	2.370564e+02	2.355343e+00	8.060677e-02
NC_000962.3	2431	1389738	0	A	T	0.195	6.587529e-01	1.071608e+02	2.372775e+00	9.950960e-01
NC_000962.3	2432	1390527	0	A	T	0.121	1.630107e+00	1.651594e+02	2.379840e+00	9.921265e-01
NC_000962.3	590	1390763	0	A	T	0.070	-1.462488e+02	2.152903e+02	2.370995e+00	4.970510e-01
NC_000962.3	591	1393626	0	A	T	0.466	1.621974e+01	8.827691e+01	2.368509e+00	8.542457e-01
NC_000962.3	5910	1393694	0	A	T	0.113	-1.260888e+02	1.453645e+02	2.374715e+00	3.858693e-01
NC_000962.3	4229	1393994	0	A	T	0.154	-3.013148e+01	1.711445e+02	2.380684e+00	8.602727e-01
NC_000962.3	5911	1396311	0	A	T	0.113	-1.642709e+02	1.489538e+02	2.376034e+00	2.702856e-01
NC_000962.3	5292	1396583	0	A	T	0.018	7.566792e+01	2.736702e+02	2.371287e+00	7.822092e-01
NC_000962.3	592	1396922	0	A	T	0.498	8.277638e+01	3.147982e+02	2.374601e+00	7.926264e-01
NC_000962.3	10486	1397356	0	A	T	0.018	3.410314e+01	2.760575e+02	2.378261e+00	9.016997e-01
NC_000962.3	5912	1399395	0	A	T	0.079	1.285827e+02	1.296255e+02	2.380991e+00	3.213866e-01
NC_000962.3	10487	1401768	0	A	T	0.017	-1.108841e+02	3.151109e+02	2.391554e+00	7.249730e-01
NC_000962.3	8215	1403359	0	A	T	0.012	-1.833770e+01	4.690432e+02	2.385615e+00	9.688193e-01
NC_000962.3	2433	1404169	0	A	T	0.198	-8.556511e+01	1.379202e+02	2.367034e+00	5.350958e-01
NC_000962.3	15838	1404295	0	A	T	0.010	3.575535e+01	2.429030e+02	2.375719e+00	8.829948e-01
NC_000962.3	593	1406761	0	A	T	0.050	1.580438e+01	2.488713e+02	2.379883e+00	9.493738e-01
NC_000962.3	594	1411210	0	A	T	0.499	5.581447e+01	4.416383e+02	2.383092e+00	8.994485e-01
NC_000962.3	595	1413130	0	A	T	0.054	1.059088e+01	3.552993e+02	2.382510e+00	9.762241e-01
NC_000962.3	596	1413148	0	A	T	0.430	-1.290354e+01	7.298638e+01	2.368631e+00	8.596953e-01
NC_000962.3	597	1414021	0	A	T	0.499	1.928048e+01	2.607356e+02	2.370772e+00	9.410633e-01
NC_000962.3	10064	1414899	0	A	T	0.011	-5.371283e+00	3.959692e+02	2.386940e+00	9.891790e-01
NC_000962.3	9090	1416699	0	A	T	0.019	2.488810e+02	2.728997e+02	2.377850e+00	3.619286e-01
NC_000962.3	9091	1419877	0	A	T	0.019	2.601501e+01	4.543561e+02	2.386822e+00	9.543485e-01
NC_000962.3	4230	1426079	0	A	T	0.015	-2.276897e+02	4.397317e+02	2.377097e+00	6.046830e-01
NC_000962.3	2434	1428506	0	A	T	0.197	-1.475926e+02	1.257117e+02	2.378507e+00	2.405675e-01
NC_000962.3	2435	1431758	0	A	T	0.015	1.368337e+01	2.187024e+02	2.375487e+00	9.501207e-01
NC_000962.3	14029	1431805	0	A	T	0.035	-5.593416e+01	1.687487e+02	2.370576e+00	7.403422e-01
NC_000962.3	10065	1433072	0	A	T	0.011	-5.371283e+00	3.959692e+02	2.386940e+00	9.891790e-01
NC_000962.3	2036	1433314	0	A	T	0.011	-1.068781e+02	4.178454e+02	2.383981e+00	7.981544e-01
NC_000962.3	6303	1434220	0	A	T	0.010	-9.194380e+00	1.021082e+02	2.370325e+00	9.282636e-01
NC_000962.3	10488	1439140	0	A	T	0.017	-6.274347e+01	3.413955e+02	2.386747e+00	8.542079e-01
NC_000962.3	8216	1439711	0	A	T	0.018	1.149679e+02	2.045006e+02	2.396263e+00	5.740754e-01
NC_000962.3	6304	1440150	0	A	T	0.027	7.679491e+00	3.245486e+02	2.385296e+00	9.811255e-01
NC_000962.3	5918	1440271	0	A	T	0.081	-2.032598e+01	1.234974e+02	2.377173e+00	8.692928e-01
NC_000962.3	601	1440469	0	A	T	0.500	-3.307275e+02	8.663997e+02	2.381653e+00	7.027210e-01
NC_000962.3	3318	1441533	0	A	T	0.047	2.726136e+02	1.194673e+02	2.445264e+00	2.264053e-02
NC_000962.3	2436	1443115	0	A	T	0.048	-5.715723e+01	1.654954e+02	2.382591e+00	7.298665e-01
NC_000962.3	603	1443428	0	A	T	0.048	6.925982e+00	4.153525e+01	2.368038e+00	8.675907e-01
NC_000962.3	50109	1443516	0	A	T	0.015	-5.390003e+01	6.961484e+01	2.353573e+00	4.389042e-01
NC_000962.3	7405	1443607	0	A	T	0.013	-1.314622e+02	3.073905e+02	2.386982e+00	6.689544e-01
NC_000962.3	4232	1444202	0	A	T	0.150	5.285170e+01	1.034325e+02	2.368468e+00	6.094453e-01
NC_000962.3	15839	1444531	0	A	T	0.011	2.927865e+01	3.194883e+02	2.385162e+00	9.269950e-01
NC_000962.3	2437	1445474	0	A	T	0.199	-2.729527e+02	1.576001e+02	2.356845e+00	8.350051e-02
NC_000962.3	605	1445781	0	A	T	0.472	9.753491e+01	2.187426e+02	2.368670e+00	6.557447e-01
NC_000962.3	10489	1446651	0	A	T	0.018	8.943430e+01	2.954956e+02	2.376523e+00	7.621939e-01
NC_000962.3	2438	1446923	0	A	T	0.198	-3.353130e+02	1.570939e+02	2.401323e+00	3.297297e-02
NC_000962.3	9093	1450718	0	A	T	0.018	5.047242e+02	2.814589e+02	2.420339e+00	7.314464e-02
NC_000962.3	2439	1452071	0	A	T	0.198	1.034896e+02	1.226791e+02	2.394104e+00	3.990449e-01
NC_000962.3	10066	1454454	0	A	T	0.011	-1.772230e+02	2.677233e+02	2.367231e+00	5.081010e-01
NC_000962.3	606	1457144	0	A	T	0.498	4.858763e+02	3.002515e+02	2.375106e+00	1.058326e-01
NC_000962.3	2890	1461309	0	A	T	0.024	-3.033379e+01	1.918829e+02	2.378988e+00	8.744121e-01
NC_000962.3	4233	1461915	0	A	T	0.015	-3.361326e+02	4.308181e+02	2.373834e+00	4.353905e-01
NC_000962.3	4751	1463388	0	A	T	0.034	9.917970e+00	3.209079e+02	2.380316e+00	9.753488e-01
NC_000962.3	10490	1463653	0	A	T	0.018	3.630058e+02	2.425358e+02	2.374309e+00	1.346885e-01
NC_000962.3	608	1468208	0	A	T	0.372	5.768047e+00	4.186257e+01	2.365981e+00	8.904294e-01
NC_000962.3	609	1471659	0	A	T	0.452	-8.515852e+01	4.605641e+01	2.382805e+00	6.466269e-02
NC_000962.3	6306	1472337	0	A	T	0.026	-1.678356e+01	1.737861e+02	2.369013e+00	9.230766e-01
NC_000962.3	610	1473246	0	A	T	0.055	1.352434e+02	3.428018e+01	2.237756e+00	8.357343e-05
NC_000962.3	2891	1474001	0	A	T	0.023	-1.709395e+02	1.976011e+02	2.383159e+00	3.871429e-01
NC_000962.3	5920	1477588	0	A	T	0.109	1.010083e+02	1.716656e+02	2.384070e+00	5.563553e-01
NC_000962.3	612	1477596	0	A	T	0.046	1.318446e+02	2.358904e+02	2.378648e+00	5.763014e-01
NC_000962.3	613	1479085	0	A	T	0.069	1.792990e+02	1.506411e+02	2.373375e+00	2.341490e-01
NC_000962.3	2440	1480024	0	A	T	0.196	-9.811861e+01	1.408355e+02	2.373350e+00	4.861099e-01
NC_000962.3	7406	1480144	0	A	T	0.037	6.058135e+01	4.519110e+01	2.355758e+00	1.802758e-01
NC_000962.3	36974	1480195	0	A	T	0.010	4.450737e+01	7.005521e+01	2.369570e+00	5.253220e-01
NC_000962.3	2037	1480206	0	A	T	0.021	-1.716760e+01	4.812107e+01	2.359282e+00	7.213251e-01
NC_000962.3	621	1480219	0	A	T	0.074	7.149096e+00	3.451569e+01	2.363936e+00	8.359409e-01
NC_000962.3	2041	1480739	0	A	T	0.010	-1.177507e+02	6.516138e+01	2.334090e+00	7.096196e-02
NC_000962.3	631	1480760	0	A	T	0.011	-1.266196e+02	6.163300e+01	2.322966e+00	4.011657e-02
NC_000962.3	632	1480766	0	A	T	0.015	-1.489367e+02	5.498867e+01	2.322406e+00	6.839200e-03
NC_000962.3	37984	1480830	0	A	T	0.022	2.440985e+01	6.073208e+01	2.382773e+00	6.877977e-01
NC_000962.3	638	1480972	0	A	T	0.415	2.888701e+01	6.650374e+01	2.368897e+00	6.640875e-01
NC_000962.3	2441	1481185	0	A	T	0.411	2.887328e+01	7.875905e+01	2.365668e+00	7.139695e-01
NC_000962.3	4752	1481256	0	A	T	0.033	6.616048e+01	2.573483e+02	2.376571e+00	7.971497e-01
NC_000962.3	639	1481337	0	A	T	0.049	9.468306e+01	1.038075e+02	2.367329e+00	3.618680e-01
NC_000962.3	2895	1481721	0	A	T	0.013	-2.130127e+01	7.360016e+01	2.370083e+00	7.723027e-01
NC_000962.3	641	1481727	0	A	T	0.021	-3.053426e+00	5.053115e+01	2.365098e+00	9.518243e-01
NC_000962.3	665	1482627	0	A	T	0.495	1.917571e+02	1.279929e+02	2.367429e+00	1.343049e-01
NC_000962.3	4753	1483363	0	A	T	0.034	1.057621e+01	3.231822e+02	2.379992e+00	9.738983e-01
NC_000962.3	5293	1483991	0	A	T	0.018	6.880636e+01	2.727643e+02	2.375268e+00	8.008795e-01
NC_000962.3	4754	1484393	0	A	T	0.033	6.394326e+01	2.429362e+02	2.371906e+00	7.924264e-01
NC_000962.3	666	1484708	0	A	T	0.500	-4.506922e+02	8.451362e+02	2.383909e+00	5.939240e-01
NC_000962.3	4241	1487084	0	A	T	0.015	-3.361326e+02	4.308181e+02	2.373834e+00	4.353905e-01
NC_000962.3	4755	1487869	0	A	T	0.033	-7.080751e+01	2.618554e+02	2.378704e+00	7.868861e-01
NC_000962.3	44458	1488433	0	A	T	0.027	3.583069e+01	3.996049e+01	2.351156e+00	3.700546e-01
NC_000962.3	44459	1488434	0	A	T	0.023	4.435793e+00	4.283425e+01	2.359584e+00	9.175353e-01
NC_000962.3	20521	1488793	0	A	T	0.088	5.209654e-01	5.473941e+01	2.367750e+00	9.924078e-01
NC_000962.3	667	1490905	0	A	T	0.062	1.663287e+02	1.805540e+02	2.365755e+00	3.570943e-01
NC_000962.3	6598	1494404	0	A	T	0.012	2.620163e+02	1.848123e+02	2.356915e+00	1.564830e-01
NC_000962.3	4242	1495326	0	A	T	0.155	-6.891203e+01	1.799130e+02	2.380926e+00	7.017545e-01
NC_000962.3	668	1498951	0	A	T	0.062	1.352916e+02	1.910445e+02	2.367043e+00	4.789561e-01
NC_000962.3	669	1499274	0	A	T	0.464	-2.260516e+00	5.895152e+01	2.370377e+00	9.694177e-01
NC_000962.3	10077	1501538	0	A	T	0.011	-5.371283e+00	3.959692e+02	2.386940e+00	9.891790e-01
NC_000962.3	670	1501700	0	A	T	0.062	2.916717e+02	2.368979e+02	2.371089e+00	2.184452e-01
NC_000962.3	9098	1501729	0	A	T	0.018	8.586995e+01	3.795391e+02	2.385884e+00	8.210408e-01
NC_000962.3	5294	1502765	0	A	T	0.019	3.050314e+02	3.844460e+02	2.384557e+00	4.276580e-01
NC_000962.3	4756	1504028	0	A	T	0.034	1.057621e+01	3.231822e+02	2.379992e+00	9.738983e-01
NC_000962.3	8305	1504779	0	A	T	0.012	-1.833770e+01	4.690432e+02	2.385615e+00	9.688193e-01
NC_000962.3	10078	1509341	0	A	T	0.011	-5.371283e+00	3.959692e+02	2.386940e+00	9.891790e-01
NC_000962.3	10079	1510136	0	A	T	0.011	-5.371283e+00	3.959692e+02	2.386940e+00	9.891790e-01
NC_000962.3	2442	1512031	0	A	T	0.197	-4.957260e+01	1.626753e+02	2.377815e+00	7.606134e-01
NC_000962.3	3322	1518185	0	A	T	0.018	-1.189239e+02	2.790253e+02	2.379926e+00	6.700173e-01
NC_000962.3	2446	1519847	0	A	T	0.121	-1.665231e+02	1.099912e+02	2.360828e+00	1.302543e-01
NC_000962.3	4758	1522049	0	A	T	0.035	-2.044878e+02	1.919720e+02	2.356876e+00	2.869665e-01
NC_000962.3	14030	1523303	0	A	T	0.031	1.098365e+02	1.345807e+02	2.358021e+00	4.145563e-01
NC_000962.3	5932	1524571	0	A	T	0.081	3.120901e+01	5.117406e+01	2.369463e+00	5.420511e-01
NC_000962.3	9099	1524749	0	A	T	0.019	1.083288e+02	4.171934e+02	2.385512e+00	7.951626e-01
NC_000962.3	5295	1524907	0	A	T	0.018	6.880636e+01	2.727643e+02	2.375268e+00	8.008795e-01
NC_000962.3	10491	1525016	0	A	T	0.016	1.593317e+02	2.989258e+02	2.372326e+00	5.941063e-01
NC_000962.3	671	1526311	0	A	T	0.047	-2.304333e+02	2.143497e+02	2.400064e+00	2.825400e-01
NC_000962.3	672	1526819	0	A	T	0.440	1.531599e+02	1.538138e+02	2.361103e+00	3.195402e-01
NC_000962.3	9100	1527384	0	A	T	0.019	2.601501e+01	4.543561e+02	2.386822e+00	9.543485e-01
NC_000962.3	2447	1527450	0	A	T	0.197	3.510460e+01	1.452484e+02	2.381346e+00	8.090575e-01
NC_000962.3	2051	1528771	0	A	T	0.011	-1.068781e+02	4.178454e+02	2.383981e+00	7.981544e-01
NC_000962.3	5933	1529952	0	A	T	0.109	1.860986e+01	1.893788e+02	2.382136e+00	9.217333e-01
NC_000962.3	14031	1532296	0	A	T	0.035	-1.654727e+02	1.788759e+02	2.360968e+00	3.550851e-01
NC_000962.3	8306	1532635	0	A	T	0.018	5.862118e+01	9.015616e+01	2.383752e+00	5.156554e-01
NC_000962.3	5934	1532777	0	A	T	0.110	3.875909e+01	8.234389e+01	2.365845e+00	6.379281e-01
NC_000962.3	2906	1532827	0	A	T	0.111	-4.138700e+01	1.152000e+02	2.371186e+00	7.194518e-01
NC_000962.3	4243	1533157	0	A	T	0.016	-1.448721e+01	6.424407e+01	2.355657e+00	8.216203e-01
NC_000962.3	4244	1533161	0	A	T	0.015	-2.825933e+01	6.443866e+01	2.351164e+00	6.610564e-01
NC_000962.3	4245	1533208	0	A	T	0.062	-4.247940e+01	5.882263e+01	2.369118e+00	4.703132e-01
NC_000962.3	673	1533241	0	A	T	0.374	-4.501944e+01	5.364257e+01	2.353282e+00	4.014697e-01
NC_000962.3	674	1533583	0	A	T	0.415	-3.308568e+01	5.960514e+01	2.365355e+00	5.789258e-01
NC_000962.3	2448	1535141	0	A	T	0.088	-3.967616e+01	1.306501e+02	2.372520e+00	7.614137e-01
NC_000962.3	675	1536251	0	A	T	0.497	3.335164e+01	1.973947e+02	2.372550e+00	8.658526e-01
NC_000962.3	4246	1538659	0	A	T	0.035	-8.395724e+00	2.345182e+02	2.381862e+00	9.714469e-01
NC_000962.3	676	1540141	0	A	T	0.069	4.988247e+01	1.883478e+02	2.379353e+00	7.911690e-01
NC_000962.3	10081	1540631	0	A	T	0.011	-4.331384e+01	3.127940e+02	2.377922e+00	8.898852e-01
NC_000962.3	677	1541798	0	A	T	0.053	-2.514284e+02	1.483723e+02	2.367919e+00	9.037249e-02
NC_000962.3	684	1544255	0	A	T	0.070	-1.798877e+02	2.791885e+02	2.384057e+00	5.194688e-01
NC_000962.3	3324	1544890	0	A	T	0.018	-1.189239e+02	2.790253e+02	2.379926e+00	6.700173e-01
NC_000962.3	2450	1546530	0	A	T	0.120	-1.413700e+01	1.455881e+02	2.376165e+00	9.226584e-01
NC_000962.3	4247	1546541	0	A	T	0.015	-3.361326e+02	4.308181e+02	2.373834e+00	4.353905e-01
NC_000962.3	685	1546703	0	A	T	0.051	1.584129e+01	1.065066e+02	2.374023e+00	8.817834e-01
NC_000962.3	686	1547125	0	A	T	0.499	5.070895e+02	5.289583e+02	2.382923e+00	3.378931e-01
NC_000962.3	3325	1547215	0	A	T	0.015	8.795410e+01	1.919397e+02	2.369583e+00	6.468506e-01
NC_000962.3	687	1552547	0	A	T	0.499	-1.138402e+02	3.045668e+02	2.368024e+00	7.086250e-01
NC_000962.3	4248	1553633	0	A	T	0.036	2.688496e+01	2.367916e+02	2.379576e+00	9.096195e-01
NC_000962.3	10494	1555402	0	A	T	0.017	-1.108841e+02	3.151109e+02	2.391554e+00	7.249730e-01
NC_000962.3	688	1556787	0	A	T	0.054	-5.685060e+01	3.499526e+02	2.383713e+00	8.709726e-01
NC_000962.3	5938	1558548	0	A	T	0.080	1.365933e+01	1.300744e+02	2.379353e+00	9.163812e-01
NC_000962.3	10082	1558745	0	A	T	0.011	-5.371283e+00	3.959692e+02	2.386940e+00	9.891790e-01
NC_000962.3	5939	1559864	0	A	T	0.081	6.505619e+00	1.271254e+02	2.379292e+00	9.591933e-01
NC_000962.3	8309	1559896	0	A	T	0.011	5.362537e+02	2.913604e+02	2.345923e+00	6.589873e-02
NC_000962.3	4761	1561387	0	A	T	0.034	-2.496233e+02	3.584028e+02	2.378397e+00	4.862360e-01
NC_000962.3	5940	1561614	0	A	T	0.109	-3.086203e+01	1.889853e+02	2.382118e+00	8.703022e-01
NC_000962.3	689	1561939	0	A	T	0.050	1.135744e+02	2.005807e+02	2.377199e+00	5.713273e-01
NC_000962.3	4762	1562742	0	A	T	0.034	9.917970e+00	3.209079e+02	2.380316e+00	9.753488e-01
NC_000962.3	690	1563717	0	A	T	0.431	8.231391e+01	1.287677e+02	2.382280e+00	5.227665e-01
NC_000962.3	2055	1564312	0	A	T	0.011	-1.068781e+02	4.178454e+02	2.383981e+00	7.981544e-01
NC_000962.3	2056	1566863	0	A	T	0.011	-1.068781e+02	4.178454e+02	2.383981e+00	7.981544e-01
NC_000962.3	691	1570566	0	A	T	0.470	1.969255e+02	1.454366e+02	2.371211e+00	1.759400e-01
NC_000962.3	10083	1570727	0	A	T	0.011	-5.371283e+00	3.959692e+02	2.386940e+00	9.891790e-01
NC_000962.3	22201	1572322	0	A	T	0.127	-6.941990e+00	5.670300e+01	2.366239e+00	9.025778e-01
NC_000962.3	2451	1572681	0	A	T	0.116	4.801936e+01	9.269716e+01	2.374374e+00	6.045213e-01
NC_000962.3	50561	1573015	0	A	T	0.025	7.701996e+01	7.781779e+01	2.374648e+00	3.224645e-01
NC_000962.3	36981	1573381	0	A	T	0.119	-8.675106e+01	4.738454e+01	2.321359e+00	6.733941e-02
NC_000962.3	4250	1573432	0	A	T	0.025	-4.477529e+01	5.061210e+01	2.363371e+00	3.764797e-01
NC_000962.3	3993	1573534	0	A	T	0.023	-2.700069e+01	4.511639e+01	2.384338e+00	5.496225e-01
NC_000962.3	3994	1573536	0	A	T	0.018	-2.299792e+01	5.146510e+01	2.374852e+00	6.550405e-01
NC_000962.3	695	1573660	0	A	T	0.430	4.550972e+01	1.253804e+02	2.383701e+00	7.166784e-01
NC_000962.3	5715	1574316	0	A	T	0.030	2.012760e+02	1.945763e+02	2.357511e+00	3.011086e-01
NC_000962.3	14032	1575195	0	A	T	0.034	-1.780922e+02	1.464894e+02	2.357962e+00	2.242862e-01
NC_000962.3	10495	1575783	0	A	T	0.021	4.193514e+01	1.821039e+02	2.379202e+00	8.179060e-01
NC_000962.3	696	1576481	0	A	T	0.050	1.580438e+01	2.488713e+02	2.379883e+00	9.493738e-01
NC_000962.3	697	1576527	0	A	T	0.050	-9.996659e+01	2.304351e+02	2.375810e+00	6.644868e-01
NC_000962.3	698	1577241	0	A	T	0.054	-5.685060e+01	3.499526e+02	2.383713e+00	8.709726e-01
NC_000962.3	4253	1580680	0	A	T	0.036	-1.109994e+00	2.456161e+02	2.381492e+00	9.963948e-01
NC_000962.3	10496	1581289	0	A	T	0.016	1.593317e+02	2.989258e+02	2.372326e+00	5.941063e-01
NC_000962.3	2452	1586249	0	A	T	0.197	-8.418241e+01	1.448840e+02	2.369659e+00	5.613092e-01
NC_000962.3	4763	1587718	0	A	T	0.034	3.307294e+02	2.614408e+02	2.375049e+00	2.060674e-01
NC_000962.3	3327	1588456	0	A	T	0.049	-3.034261e+01	1.609996e+02	2.373373e+00	8.505397e-01
NC_000962.3	699	1588899	0	A	T	0.465	-1.004626e+02	8.380822e+01	2.393825e+00	2.308349e-01
NC_000962.3	4254	1589383	0	A	T	0.154	-1.338404e+01	1.693721e+02	2.381475e+00	9.370265e-01
NC_000962.3	6316	1592453	0	A	T	0.026	2.363133e+02	2.395652e+02	2.402338e+00	3.240904e-01
NC_000962.3	701	1593331	0	A	T	0.062	1.553387e+02	1.974201e+02	2.360503e+00	4.315036e-01
NC_000962.3	5943	1593703	0	A	T	0.078	4.629138e+00	1.122095e+02	2.375762e+00	9.670988e-01
NC_000962.3	702	1594906	0	A	T	0.054	1.059088e+01	3.552993e+02	2.382510e+00	9.762241e-01
NC_000962.3	703	1595342	0	A	T	0.059	3.222083e+01	1.101068e+02	2.366146e+00	7.698454e-01
NC_000962.3	8310	1598490	0	A	T	0.011	2.265973e+02	2.681787e+02	2.350907e+00	3.982802e-01
NC_000962.3	7414	1600039	0	A	T	0.013	-1.314622e+02	3.073905e+02	2.386982e+00	6.689544e-01
NC_000962.3	2058	1601344	0	A	T	0.011	-1.068781e+02	4.178454e+02	2.383981e+00	7.981544e-01
NC_000962.3	10497	1603587	0	A	T	0.017	2.410979e+02	3.195728e+02	2.370506e+00	4.507099e-01
NC_000962.3	4255	1605149	0	A	T	0.015	6.438850e+01	2.673059e+02	2.376995e+00	8.096830e-01
NC_000962.3	4765	1605281	0	A	T	0.034	1.057621e+01	3.231822e+02	2.379992e+00	9.738983e-01
NC_000962.3	4766	1605987	0	A	T	0.034	-2.496233e+02	3.584028e+02	2.378397e+00	4.862360e-01
NC_000962.3	704	1606673	0	A	T	0.054	-4.446034e+01	3.136779e+02	2.382603e+00	8.873062e-01
NC_000962.3	705	1608276	0	A	T	0.069	1.461512e+02	2.003232e+02	2.383075e+00	4.657679e-01
NC_000962.3	6317	1608596	0	A	T	0.021	1.393565e+01	1.463800e+02	2.373922e+00	9.241677e-01
NC_000962.3	706	1609840	0	A	T	0.432	2.442732e+00	9.087820e+01	2.370261e+00	9.785598e-01
NC_000962.3	14033	1612289	0	A	T	0.030	3.077371e+02	1.819723e+02	2.343210e+00	9.103098e-02
NC_000962.3	14285	1612607	0	A	T	0.030	9.114241e+00	3.482797e+01	2.350833e+00	7.935956e-01
NC_000962.3	709	1612648	0	A	T	0.132	-3.827513e+01	2.738358e+01	2.376175e+00	1.624071e-01
NC_000962.3	710	1612663	0	A	T	0.332	3.229108e+00	1.822317e+01	2.366383e+00	8.593779e-01
NC_000962.3	711	1613035	0	A	T	0.493	6.447314e-01	1.007507e+02	2.371510e+00	9.948950e-01
NC_000962.3	15843	1613294	0	A	T	0.011	-2.379912e+01	3.370110e+02	2.385646e+00	9.437114e-01
NC_000962.3	2454	1613960	0	A	T	0.198	-1.525176e+02	1.661970e+02	2.381718e+00	3.589345e-01
NC_000962.3	713	1616061	0	A	T	0.051	1.171195e+02	2.004827e+02	2.381681e+00	5.591862e-01
NC_000962.3	8311	1616330	0	A	T	0.012	-1.833770e+01	4.690432e+02	2.385615e+00	9.688193e-01
NC_000962.3	714	1617302	0	A	T	0.054	1.059088e+01	3.552993e+02	2.382510e+00	9.762241e-01
NC_000962.3	48429	1618634	0	A	T	0.016	1.421726e+01	6.353465e+01	2.371354e+00	8.229667e-01
NC_000962.3	7639	1618978	0	A	T	0.040	-5.119527e+01	7.603127e+01	2.368264e+00	5.008363e-01
NC_000962.3	5588	1618999	0	A	T	0.013	2.834521e+02	1.575009e+02	2.360905e+00	7.212035e-02
NC_000962.3	716	1620181	0	A	T	0.054	1.059088e+01	3.552993e+02	2.382510e+00	9.762241e-01
NC_000962.3	5944	1622964	0	A	T	0.113	-3.866809e+01	1.784015e+02	2.381044e+00	8.284359e-01
NC_000962.3	717	1624791	0	A	T	0.392	-3.751940e+00	5.327542e+01	2.368037e+00	9.438649e-01
NC_000962.3	6318	1625019	0	A	T	0.027	7.679491e+00	3.245486e+02	2.385296e+00	9.811255e-01
NC_000962.3	2455	1625254	0	A	T	0.048	-1.085629e+01	1.550071e+02	2.376751e+00	9.441737e-01
NC_000962.3	718	1625333	0	A	T	0.054	-4.831576e+01	2.348551e+02	2.369847e+00	8.370343e-01
NC_000962.3	3328	1625348	0	A	T	0.031	2.903228e+02	2.240906e+02	2.372703e+00	1.953355e-01
NC_000962.3	719	1627351	0	A	T	0.228	-6.704633e+01	1.184258e+02	2.377970e+00	5.713830e-01
NC_000962.3	14034	1628589	0	A	T	0.035	4.493439e+01	1.631657e+02	2.384540e+00	7.830554e-01
NC_000962.3	720	1630148	0	A	T	0.467	-2.335141e+01	8.934561e+01	2.371808e+00	7.938520e-01
NC_000962.3	4767	1630596	0	A	T	0.033	-7.106609e+01	1.831201e+02	2.369856e+00	6.980109e-01
NC_000962.3	38447	1632542	0	A	T	0.024	6.926009e+01	4.009973e+01	2.352313e+00	8.434764e-02
NC_000962.3	37232	1632543	0	A	T	0.032	-1.888855e+01	3.464575e+01	2.350741e+00	5.857069e-01
NC_000962.3	37474	1632737	0	A	T	0.011	1.173728e+02	1.358241e+02	2.366391e+00	3.876483e-01
NC_000962.3	4257	1634523	0	A	T	0.018	1.762682e+02	7.943389e+01	2.329558e+00	2.663886e-02
NC_000962.3	10086	1634605	0	A	T	0.010	-2.815086e+02	2.138799e+02	2.358434e+00	1.883174e-01
NC_000962.3	4258	1634609	0	A	T	0.081	3.636746e+01	4.007730e+01	2.370096e+00	3.643303e-01
NC_000962.3	4259	1634633	0	A	T	0.012	1.188995e+01	1.704993e+02	2.364123e+00	9.444134e-01
NC_000962.3	721	1636173	0	A	T	0.027	2.091273e+00	5.213682e+01	2.362761e+00	9.680100e-01
NC_000962.3	18700	1636826	0	A	T	0.297	-4.726748e+01	2.920857e+01	2.315647e+00	1.058233e-01
NC_000962.3	37234	1636851	0	A	T	0.011	-4.944861e+01	8.182256e+01	2.365129e+00	5.457134e-01
NC_000962.3	44121	1636879	0	A	T	0.034	2.391432e+01	3.517034e+01	2.342596e+00	4.966414e-01
NC_000962.3	43834	1636882	0	A	T	0.011	-3.521423e+00	5.615659e+01	2.359057e+00	9.500084e-01
NC_000962.3	37237	1636918	0	A	T	0.020	-5.468990e+01	6.851989e+01	2.360645e+00	4.249092e-01
NC_000962.3	38144	1636944	0	A	T	0.027	-1.199508e+02	3.928222e+01	2.245312e+00	2.302994e-03
NC_000962.3	9781	1636980	0	A	T	0.293	-3.862379e+01	2.226641e+01	2.343485e+00	8.302262e-02
NC_000962.3	23522	1636982	0	A	T	0.291	-4.318773e+01	2.230284e+01	2.341803e+00	5.301204e-02
NC_000962.3	38450	1637114	0	A	T	0.127	3.460432e+01	2.262336e+01	2.309764e+00	1.263402e-01
NC_000962.3	36990	1637116	0	A	T	0.182	1.148501e+01	2.268292e+01	2.368514e+00	6.127039e-01
NC_000962.3	38451	1637142	0	A	T	0.019	1.762148e+01	4.429375e+01	2.361913e+00	6.908131e-01
NC_000962.3	36993	1637175	0	A	T	0.020	-8.980011e+01	4.328666e+01	2.346998e+00	3.820666e-02
NC_000962.3	37242	1637214	0	A	T	0.034	-2.526822e+00	4.509307e+01	2.370601e+00	9.553212e-01
NC_000962.3	2916	1638125	0	A	T	0.090	-7.572366e+01	3.618962e+01	2.336446e+00	3.657684e-02
NC_000962.3	16738	1638211	0	A	T	0.010	-1.864670e+01	8.860788e+01	2.371488e+00	8.333536e-01
NC_000962.3	724	1638364	0	A	T	0.048	-2.501755e+02	1.274701e+02	2.375573e+00	4.988309e-02
NC_000962.3	725	1639594	0	A	T	0.464	-1.190132e+01	5.302793e+01	2.371363e+00	8.224509e-01
NC_000962.3	5716	1640993	0	A	T	0.030	2.012760e+02	1.945763e+02	2.357511e+00	3.011086e-01
NC_000962.3	9112	1642489	0	A	T	0.019	2.601501e+01	4.543561e+02	2.386822e+00	9.543485e-01
NC_000962.3	726	1643864	0	A	T	0.054	-5.685060e+01	3.499526e+02	2.383713e+00	8.709726e-01
NC_000962.3	5471	1644362	0	A	T	0.027	-2.583389e+01	5.182475e+01	2.366606e+00	6.182183e-01
NC_000962.3	4261	1645334	0	A	T	0.015	-2.276897e+02	4.397317e+02	2.377097e+00	6.046830e-01
NC_000962.3	729	1645802	0	A	T	0.431	7.131936e+01	1.315467e+02	2.384666e+00	5.877923e-01
NC_000962.3	4262	1646954	0	A	T	0.011	2.225952e+02	3.407732e+02	2.372197e+00	5.137280e-01
NC_000962.3	730	1647436	0	A	T	0.054	1.059088e+01	3.552993e+02	2.382510e+00	9.762241e-01
NC_000962.3	5945	1648620	0	A	T	0.108	-9.053804e+01	1.507714e+02	2.382283e+00	5.482687e-01
NC_000962.3	731	1650072	0	A	T	0.499	-1.830234e+02	5.020260e+02	2.383933e+00	7.154864e-01
NC_000962.3	2457	1651306	0	A	T	0.120	-9.340724e+01	1.727544e+02	2.384517e+00	5.888026e-01
NC_000962.3	732	1651308	0	A	T	0.054	-5.685060e+01	3.499526e+02	2.383713e+00	8.709726e-01
NC_000962.3	6320	1655860	0	A	T	0.020	8.875129e+01	1.296273e+02	2.365339e+00	4.936659e-01
NC_000962.3	9114	1661383	0	A	T	0.019	1.083288e+02	4.171934e+02	2.385512e+00	7.951626e-01
NC_000962.3	735	1669158	0	A	T	0.051	-1.132258e+02	2.444309e+02	2.375406e+00	6.432753e-01
NC_000962.3	4263	1669358	0	A	T	0.152	1.185104e+01	1.155166e+02	2.371989e+00	9.183014e-01
NC_000962.3	3769	1673423	0	A	T	0.011	4.208134e+01	8.683362e+01	2.362827e+00	6.280196e-01
NC_000962.3	5717	1673425	0	A	T	0.077	1.101834e+02	3.123448e+01	2.392277e+00	4.325297e-04
NC_000962.3	5718	1674263	0	A	T	0.013	7.132611e+01	7.256539e+01	2.357769e+00	3.258115e-01
NC_000962.3	3770	1674481	0	A	T	0.010	2.892729e+02	6.686215e+01	2.279127e+00	1.620419e-05
NC_000962.3	4264	1675973	0	A	T	0.011	-9.227196e+01	3.601787e+02	2.385579e+00	7.978456e-01
NC_000962.3	737	1676290	0	A	T	0.440	6.932760e+01	1.564110e+02	2.366584e+00	6.576591e-01
NC_000962.3	738	1678706	0	A	T	0.054	-5.685060e+01	3.499526e+02	2.383713e+00	8.709726e-01
NC_000962.3	10498	1688024	0	A	T	0.019	-2.419182e+01	1.541970e+02	2.371035e+00	8.753544e-01
NC_000962.3	2458	1688061	0	A	T	0.046	4.411484e+01	1.744566e+02	2.369509e+00	8.004048e-01
NC_000962.3	739	1688064	0	A	T	0.054	1.059088e+01	3.552993e+02	2.382510e+00	9.762241e-01
NC_000962.3	740	1688300	0	A	T	0.067	1.883321e+01	1.176002e+02	2.365983e+00	8.727886e-01
NC_000962.3	5947	1688649	0	A	T	0.109	-9.017767e+01	1.696774e+02	2.380086e+00	5.951786e-01
NC_000962.3	741	1689349	0	A	T	0.474	-1.337082e+02	1.248780e+02	2.383892e+00	2.844796e-01
NC_000962.3	4265	1689571	0	A	T	0.015	-2.276897e+02	4.397317e+02	2.377097e+00	6.046830e-01
NC_000962.3	2060	1689708	0	A	T	0.011	-1.068781e+02	4.178454e+02	2.383981e+00	7.981544e-01
NC_000962.3	3332	1691799	0	A	T	0.050	-7.589038e+00	1.885169e+02	2.376192e+00	9.678942e-01
NC_000962.3	9117	1691990	0	A	T	0.018	-2.235237e+02	2.609541e+02	2.382883e+00	3.918294e-01
NC_000962.3	742	1692141	0	A	T	0.471	2.586899e+02	1.499845e+02	2.353494e+00	8.478294e-02
NC_000962.3	4771	1692186	0	A	T	0.034	-3.083562e+02	3.244751e+02	2.376673e+00	3.421081e-01
NC_000962.3	2459	1692795	0	A	T	0.199	-6.459218e+01	1.427434e+02	2.367234e+00	6.509732e-01
NC_000962.3	8313	1692824	0	A	T	0.018	-1.045509e+02	2.547860e+02	2.376697e+00	6.816121e-01
NC_000962.3	4772	1693218	0	A	T	0.010	8.856676e+01	2.781617e+02	2.382082e+00	7.502277e-01
NC_000962.3	15845	1693235	0	A	T	0.011	-1.527209e+02	2.954953e+02	2.385818e+00	6.053544e-01
NC_000962.3	8314	1693433	0	A	T	0.011	5.362537e+02	2.913604e+02	2.345923e+00	6.589873e-02
NC_000962.3	743	1693561	0	A	T	0.474	4.639589e+01	1.395271e+02	2.373508e+00	7.395434e-01
NC_000962.3	4773	1694926	0	A	T	0.034	-2.496233e+02	3.584028e+02	2.378397e+00	4.862360e-01
NC_000962.3	744	1695037	0	A	T	0.054	1.059088e+01	3.552993e+02	2.382510e+00	9.762241e-01
NC_000962.3	9118	1695187	0	A	T	0.019	1.083288e+02	4.171934e+02	2.385512e+00	7.951626e-01
NC_000962.3	5948	1695364	0	A	T	0.109	2.846766e+01	1.767943e+02	2.380164e+00	8.720992e-01
NC_000962.3	745	1695796	0	A	T	0.054	-5.685060e+01	3.499526e+02	2.383713e+00	8.709726e-01
NC_000962.3	746	1696672	0	A	T	0.048	-1.228968e+00	9.167259e+01	2.364505e+00	9.893057e-01
NC_000962.3	747	1697896	0	A	T	0.046	1.318446e+02	2.358904e+02	2.378648e+00	5.763014e-01
NC_000962.3	10089	1698774	0	A	T	0.011	-5.371283e+00	3.959692e+02	2.386940e+00	9.891790e-01
NC_000962.3	748	1698911	0	A	T	0.473	-8.851037e+01	1.177088e+02	2.369584e+00	4.522082e-01
NC_000962.3	2460	1699663	0	A	T	0.014	2.288568e+02	2.185438e+02	2.374111e+00	2.951887e-01
NC_000962.3	749	1699849	0	A	T	0.069	-3.205170e+02	2.221775e+02	2.374234e+00	1.493467e-01
NC_000962.3	4774	1700088	0	A	T	0.034	-2.546539e+02	2.412337e+02	2.372704e+00	2.913143e-01
NC_000962.3	750	1701215	0	A	T	0.054	1.059088e+01	3.552993e+02	2.382510e+00	9.762241e-01
NC_000962.3	10500	1702851	0	A	T	0.017	-6.274347e+01	3.413955e+02	2.386747e+00	8.542079e-01
NC_000962.3	2461	1703319	0	A	T	0.015	3.111419e+02	2.546439e+02	2.363264e+00	2.219573e-01
NC_000962.3	2061	1703555	0	A	T	0.011	-1.068781e+02	4.178454e+02	2.383981e+00	7.981544e-01
NC_000962.3	4266	1704554	0	A	T	0.015	-2.276897e+02	4.397317e+02	2.377097e+00	6.046830e-01
NC_000962.3	752	1706119	0	A	T	0.498	-2.328550e+02	2.197702e+02	2.358534e+00	2.895327e-01
NC_000962.3	5949	1706602	0	A	T	0.109	-5.583185e+01	1.737564e+02	2.378783e+00	7.480127e-01
NC_000962.3	753	1706685	0	A	T	0.048	-3.354772e+01	1.795078e+02	2.372907e+00	8.517754e-01
NC_000962.3	5950	1708846	0	A	T	0.110	-1.315416e+02	1.628737e+02	2.390931e+00	4.194377e-01
NC_000962.3	754	1709432	0	A	T	0.228	-4.276505e+01	1.244214e+02	2.375487e+00	7.311138e-01
NC_000962.3	3333	1709899	0	A	T	0.049	-3.028102e-01	2.194080e+02	2.383046e+00	9.988990e-01
NC_000962.3	6323	1710070	0	A	T	0.027	7.679491e+00	3.245486e+02	2.385296e+00	9.811255e-01
NC_000962.3	10501	1711588	0	A	T	0.021	5.692928e+01	1.826958e+02	2.378552e+00	7.553846e-01
NC_000962.3	2462	1711639	0	A	T	0.047	8.011682e+01	1.498948e+02	2.368919e+00	5.930874e-01
NC_000962.3	4267	1711645	0	A	T	0.039	-3.508893e+01	1.886669e+02	2.379148e+00	8.524840e-01
NC_000962.3	755	1711670	0	A	T	0.054	-5.685060e+01	3.499526e+02	2.383713e+00	8.709726e-01
NC_000962.3	5951	1712824	0	A	T	0.110	-5.004682e+01	1.947915e+02	2.383544e+00	7.972734e-01
NC_000962.3	756	1713192	0	A	T	0.226	5.131981e+01	1.108190e+02	2.372991e+00	6.433659e-01
NC_000962.3	4775	1713279	0	A	T	0.010	2.459854e+02	2.779876e+02	2.385390e+00	3.763702e-01
NC_000962.3	5952	1715942	0	A	T	0.112	8.105877e+01	1.223503e+02	2.374974e+00	5.077482e-01
NC_000962.3	759	1716472	0	A	T	0.070	1.722785e+02	2.195239e+02	2.401938e+00	4.327106e-01
NC_000962.3	14035	1717681	0	A	T	0.030	2.107068e+02	1.933914e+02	2.346913e+00	2.761007e-01
NC_000962.3	5955	1717764	0	A	T	0.083	-2.309780e+01	9.595897e+01	2.375340e+00	8.098181e-01
NC_000962.3	10502	1718720	0	A	T	0.018	8.943430e+01	2.954956e+02	2.376523e+00	7.621939e-01
NC_000962.3	2463	1718761	0	A	T	0.198	-1.907559e+02	1.824720e+02	2.378497e+00	2.960149e-01
NC_000962.3	3334	1719322	0	A	T	0.049	3.196663e+00	2.363026e+02	2.384267e+00	9.892086e-01
NC_000962.3	760	1722200	0	A	T	0.050	9.612396e+01	2.176868e+02	2.376104e+00	6.588670e-01
NC_000962.3	761	1722228	0	A	T	0.053	6.064685e+01	1.428209e+02	2.368784e+00	6.711659e-01
NC_000962.3	4776	1722383	0	A	T	0.033	6.616048e+01	2.573483e+02	2.376571e+00	7.971497e-01
NC_000962.3	5956	1722480	0	A	T	0.022	-3.803280e+01	9.575903e+01	2.372004e+00	6.912997e-01
NC_000962.3	5957	1722702	0	A	T	0.114	-1.419158e+02	1.847825e+02	2.378690e+00	4.426042e-01
NC_000962.3	3335	1724120	0	A	T	0.031	2.903228e+02	2.240906e+02	2.372703e+00	1.953355e-01
NC_000962.3	4268	1724722	0	A	T	0.039	6.688353e+00	1.824643e+02	2.379331e+00	9.707646e-01
NC_000962.3	4269	1726384	0	A	T	0.011	3.189215e+02	3.921142e+02	2.359991e+00	4.161591e-01
NC_000962.3	4270	1728622	0	A	T	0.154	3.417057e+01	1.633025e+02	2.382695e+00	8.342851e-01
NC_000962.3	762	1728837	0	A	T	0.498	1.517944e+02	2.893976e+02	2.380722e+00	5.999989e-01
NC_000962.3	5958	1729867	0	A	T	0.081	-2.095030e+01	1.158580e+02	2.373024e+00	8.565287e-01
NC_000962.3	2464	1732239	0	A	T	0.087	7.674550e+01	1.376495e+02	2.395010e+00	5.772437e-01
NC_000962.3	763	1733134	0	A	T	0.050	1.580438e+01	2.488713e+02	2.379883e+00	9.493738e-01
NC_000962.3	764	1733325	0	A	T	0.053	-3.178014e+02	1.998622e+02	2.417917e+00	1.120320e-01
NC_000962.3	2465	1734994	0	A	T	0.197	-7.040672e+01	1.233750e+02	2.372579e+00	5.683109e-01
NC_000962.3	7415	1735920	0	A	T	0.013	-1.314622e+02	3.073905e+02	2.386982e+00	6.689544e-01
NC_000962.3	3337	1736638	0	A	T	0.049	3.196663e+00	2.363026e+02	2.384267e+00	9.892086e-01
NC_000962.3	10090	1738799	0	A	T	0.011	-5.371283e+00	3.959692e+02	2.386940e+00	9.891790e-01
NC_000962.3	2466	1740771	0	A	T	0.197	-8.195984e+01	1.639321e+02	2.380825e+00	6.171785e-01
NC_000962.3	765	1741352	0	A	T	0.047	-2.304333e+02	2.143497e+02	2.400064e+00	2.825400e-01
NC_000962.3	5959	1741624	0	A	T	0.108	2.149628e+02	9.920862e+01	2.402868e+00	3.041606e-02
NC_000962.3	10503	1742247	0	A	T	0.018	8.943430e+01	2.954956e+02	2.376523e+00	7.621939e-01
NC_000962.3	4778	1743577	0	A	T	0.010	8.383626e+01	2.711721e+02	2.383531e+00	7.572428e-01
NC_000962.3	5298	1743944	0	A	T	0.018	2.398312e+02	3.279160e+02	2.385405e+00	4.646665e-01
NC_000962.3	5299	1746197	0	A	T	0.018	-1.896556e+01	2.543868e+02	2.377504e+00	9.405799e-01
NC_000962.3	4779	1749546	0	A	T	0.034	-3.083562e+02	3.244751e+02	2.376673e+00	3.421081e-01
NC_000962.3	4780	1750576	0	A	T	0.034	-3.158564e+02	3.120021e+02	2.379573e+00	3.115397e-01
NC_000962.3	10504	1750784	0	A	T	0.016	-1.500710e+02	3.103642e+02	2.394792e+00	6.287919e-01
NC_000962.3	766	1752561	0	A	T	0.469	-7.751209e+01	9.125066e+01	2.365750e+00	3.957774e-01
NC_000962.3	767	1753520	0	A	T	0.497	5.623181e+01	1.228148e+02	2.360422e+00	6.471233e-01
NC_000962.3	2467	1755519	0	A	T	0.120	-4.215354e+01	1.678117e+02	2.379768e+00	8.016989e-01
NC_000962.3	10505	1755538	0	A	T	0.017	-6.274347e+01	3.413955e+02	2.386747e+00	8.542079e-01
NC_000962.3	3338	1755599	0	A	T	0.031	1.196917e+02	1.932555e+02	2.360475e+00	5.357877e-01
NC_000962.3	3339	1756002	0	A	T	0.013	1.314380e+02	2.250984e+02	2.358855e+00	5.593702e-01
NC_000962.3	768	1756359	0	A	T	0.054	-5.685060e+01	3.499526e+02	2.383713e+00	8.709726e-01
NC_000962.3	8315	1756626	0	A	T	0.013	-2.134221e+02	3.058667e+02	2.370915e+00	4.854393e-01
NC_000962.3	4271	1758631	0	A	T	0.011	3.189215e+02	3.921142e+02	2.359991e+00	4.161591e-01
NC_000962.3	5962	1758773	0	A	T	0.078	1.242341e+01	1.122309e+02	2.375734e+00	9.118736e-01
NC_000962.3	769	1759252	0	A	T	0.498	1.998837e+00	3.060068e+02	2.371821e+00	9.947892e-01
NC_000962.3	5963	1759904	0	A	T	0.113	-6.009378e+01	1.608804e+02	2.378554e+00	7.088086e-01
NC_000962.3	5300	1760165	0	A	T	0.021	-1.733476e+01	1.088785e+02	2.364750e+00	8.735243e-01
NC_000962.3	770	1760292	0	A	T	0.499	-1.868830e+02	2.543756e+02	2.373864e+00	4.626583e-01
NC_000962.3	8316	1761107	0	A	T	0.012	-1.202886e+02	2.608661e+02	2.373842e+00	6.447878e-01
NC_000962.3	10506	1761486	0	A	T	0.016	1.344274e+02	2.522963e+02	2.364135e+00	5.942437e-01
NC_000962.3	2468	1762615	0	A	T	0.117	7.612593e+01	1.325284e+02	2.380670e+00	5.657790e-01
NC_000962.3	9121	1763130	0	A	T	0.018	-9.864514e+01	3.234039e+02	2.384141e+00	7.603940e-01
NC_000962.3	8317	1766351	0	A	T	0.013	-2.134221e+02	3.058667e+02	2.370915e+00	4.854393e-01
NC_000962.3	3340	1769099	0	A	T	0.032	1.842654e+02	2.120948e+02	2.373388e+00	3.851083e-01
NC_000962.3	3341	1771320	0	A	T	0.031	2.903228e+02	2.240906e+02	2.372703e+00	1.953355e-01
NC_000962.3	4781	1772016	0	A	T	0.033	2.082320e+02	3.119436e+02	2.381570e+00	5.045403e-01
NC_000962.3	2469	1772618	0	A	T	0.014	1.093299e+02	2.151767e+02	2.367001e+00	6.114658e-01
NC_000962.3	14036	1773687	0	A	T	0.017	-4.917564e+01	1.130385e+02	2.391951e+00	6.636027e-01
NC_000962.3	772	1774659	0	A	T	0.048	8.046155e+01	2.048142e+02	2.380176e+00	6.944875e-01
NC_000962.3	10507	1775103	0	A	T	0.017	3.191552e+02	2.627885e+02	2.358356e+00	2.247589e-01
NC_000962.3	2470	1775312	0	A	T	0.118	-1.438700e+01	1.436298e+02	2.376019e+00	9.202256e-01
NC_000962.3	4272	1776468	0	A	T	0.011	3.189215e+02	3.921142e+02	2.359991e+00	4.161591e-01
NC_000962.3	2471	1777182	0	A	T	0.087	-3.255351e+01	1.238830e+02	2.373606e+00	7.927608e-01
NC_000962.3	2472	1777213	0	A	T	0.167	-3.671710e+01	9.676360e+01	2.364741e+00	7.044087e-01
NC_000962.3	773	1778430	0	A	T	0.499	-1.613326e+01	3.044823e+02	2.372287e+00	9.577505e-01
NC_000962.3	6325	1778557	0	A	T	0.027	-1.868039e+02	2.766376e+02	2.369524e+00	4.996156e-01
NC_000962.3	5964	1778789	0	A	T	0.114	-7.601752e+01	1.811968e+02	2.380645e+00	6.748916e-01
NC_000962.3	36998	1779212	0	A	T	0.043	4.465072e+01	3.727679e+01	2.359668e+00	2.311867e-01
NC_000962.3	2473	1779243	0	A	T	0.140	-7.434983e+00	4.598454e+01	2.366943e+00	8.715772e-01
NC_000962.3	8763	1779279	0	A	T	0.045	-1.966459e+01	3.963977e+01	2.368553e+00	6.199123e-01
NC_000962.3	4275	1779370	0	A	T	0.200	9.173102e+01	4.185419e+01	2.403303e+00	2.856280e-02
NC_000962.3	2923	1780587	0	A	T	0.227	6.843292e+01	3.653951e+01	2.409446e+00	6.129269e-02
NC_000962.3	5965	1782431	0	A	T	0.103	2.438515e+01	5.500016e+01	2.369679e+00	6.575685e-01
NC_000962.3	4783	1785945	0	A	T	0.034	5.925576e+01	1.785053e+02	2.372012e+00	7.399716e-01
NC_000962.3	4277	1788613	0	A	T	0.038	-1.987070e+01	5.282491e+01	2.366121e+00	7.068524e-01
NC_000962.3	221318	1789446	0	A	T	0.024	7.289554e+01	8.011578e+01	2.405850e+00	3.630400e-01
NC_000962.3	7292	1789516	0	A	T	0.024	4.204461e+01	7.499546e+01	2.381081e+00	5.751382e-01
NC_000962.3	5719	1789564	0	A	T	0.027	5.131840e+01	6.546942e+01	2.389287e+00	4.332558e-01
NC_000962.3	5651	1789697	0	A	T	0.010	3.512784e+01	8.939112e+01	2.368711e+00	6.944015e-01
NC_000962.3	4279	1789742	0	A	T	0.010	6.356505e+02	2.071282e+02	2.323236e+00	2.188935e-03
NC_000962.3	11816	1789756	0	A	T	0.011	-1.463912e+02	8.793113e+01	2.330459e+00	9.616319e-02
NC_000962.3	4784	1789766	0	A	T	0.042	-7.186587e+01	1.208179e+02	2.388551e+00	5.520522e-01
NC_000962.3	4280	1789780	0	A	T	0.012	1.950884e+02	1.202103e+02	2.361901e+00	1.048320e-01
NC_000962.3	776	1792777	0	A	T	0.222	1.413653e+01	1.145222e+02	2.374401e+00	9.017766e-01
NC_000962.3	2474	1793769	0	A	T	0.198	-7.573538e+01	1.728150e+02	2.377174e+00	6.612744e-01
NC_000962.3	5301	1794324	0	A	T	0.019	3.050314e+02	3.844460e+02	2.384557e+00	4.276580e-01
NC_000962.3	4281	1796671	0	A	T	0.011	3.189215e+02	3.921142e+02	2.359991e+00	4.161591e-01
NC_000962.3	2475	1797027	0	A	T	0.120	-9.340724e+01	1.727544e+02	2.384517e+00	5.888026e-01
NC_000962.3	777	1798355	0	A	T	0.439	3.835106e+01	1.440957e+02	2.370929e+00	7.901620e-01
NC_000962.3	6326	1799806	0	A	T	0.027	7.679491e+00	3.245486e+02	2.385296e+00	9.811255e-01
NC_000962.3	4785	1800963	0	A	T	0.033	-6.814303e+01	2.549394e+02	2.370413e+00	7.892834e-01
NC_000962.3	778	1803265	0	A	T	0.498	-1.305428e+02	2.604679e+02	2.380250e+00	6.163173e-01
NC_000962.3	779	1804409	0	A	T	0.472	-4.186292e+01	1.933782e+02	2.381909e+00	8.286428e-01
NC_000962.3	2476	1805948	0	A	T	0.170	-8.518992e+01	1.352458e+02	2.375733e+00	5.288672e-01
NC_000962.3	4786	1806283	0	A	T	0.034	-2.496233e+02	3.584028e+02	2.378397e+00	4.862360e-01
NC_000962.3	4787	1807823	0	A	T	0.033	-5.986332e+01	2.501150e+02	2.375902e+00	8.108737e-01
NC_000962.3	7417	1808545	0	A	T	0.013	-1.314622e+02	3.073905e+02	2.386982e+00	6.689544e-01
NC_000962.3	5966	1810237	0	A	T	0.109	-6.421044e+01	1.730398e+02	2.379286e+00	7.106378e-01
NC_000962.3	780	1811375	0	A	T	0.062	2.916717e+02	2.368979e+02	2.371089e+00	2.184452e-01
NC_000962.3	6327	1813255	0	A	T	0.026	2.762670e+01	1.906582e+02	2.371905e+00	8.848088e-01
NC_000962.3	2477	1815604	0	A	T	0.121	-1.251789e+02	1.556857e+02	2.375343e+00	4.215020e-01
NC_000962.3	2478	1816254	0	A	T	0.015	-4.085541e+01	2.294126e+02	2.380156e+00	8.586798e-01
NC_000962.3	5303	1817684	0	A	T	0.018	2.398312e+02	3.279160e+02	2.385405e+00	4.646665e-01
NC_000962.3	781	1817976	0	A	T	0.488	-5.308101e+01	7.876205e+01	2.368860e+00	5.004570e-01
NC_000962.3	2479	1819591	0	A	T	0.088	-5.673674e+01	1.352551e+02	2.375187e+00	6.749285e-01
NC_000962.3	10092	1820707	0	A	T	0.011	-5.371283e+00	3.959692e+02	2.386940e+00	9.891790e-01
NC_000962.3	5304	1823237	0	A	T	0.019	3.050314e+02	3.844460e+02	2.384557e+00	4.276580e-01
NC_000962.3	5967	1823549	0	A	T	0.052	-5.913937e+01	8.552974e+01	2.345999e+00	4.893959e-01
NC_000962.3	9124	1824823	0	A	T	0.019	2.601501e+01	4.543561e+02	2.386822e+00	9.543485e-01
NC_000962.3	4788	1825603	0	A	T	0.034	-9.953012e+01	2.546147e+02	2.376109e+00	6.959256e-01
NC_000962.3	2064	1829423	0	A	T	0.011	-1.068781e+02	4.178454e+02	2.383981e+00	7.981544e-01
NC_000962.3	786	1831288	0	A	T	0.054	-1.164841e+02	2.351341e+02	2.369879e+00	6.203977e-01
NC_000962.3	787	1834177	0	A	T	0.054	-2.468587e+02	2.115407e+02	2.387680e+00	2.434220e-01
NC_000962.3	5720	1834683	0	A	T	0.030	2.012760e+02	1.945763e+02	2.357511e+00	3.011086e-01
NC_000962.3	10509	1834836	0	A	T	0.022	7.964835e+01	1.868339e+02	2.378551e+00	6.699491e-01
NC_000962.3	19833	1834986	0	A	T	0.015	-2.806350e+01	8.797433e+01	2.375448e+00	7.497756e-01
NC_000962.3	788	1836286	0	A	T	0.499	-5.776031e+01	2.415660e+02	2.374117e+00	8.110562e-01
NC_000962.3	6328	1838153	0	A	T	0.026	1.820792e+01	2.573520e+02	2.379155e+00	9.436058e-01
NC_000962.3	789	1839759	0	A	T	0.069	-2.246037e+02	2.060949e+02	2.380053e+00	2.759812e-01
NC_000962.3	9125	1844635	0	A	T	0.019	1.083288e+02	4.171934e+02	2.385512e+00	7.951626e-01
NC_000962.3	3347	1847811	0	A	T	0.049	1.694496e+02	1.896336e+02	2.388815e+00	3.717055e-01
NC_000962.3	792	1847919	0	A	T	0.470	-1.008656e+02	1.403074e+02	2.409263e+00	4.723253e-01
NC_000962.3	793	1849051	0	A	T	0.054	1.059088e+01	3.552993e+02	2.382510e+00	9.762241e-01
NC_000962.3	794	1849609	0	A	T	0.065	1.124901e+02	1.031394e+02	2.383928e+00	2.756054e-01
NC_000962.3	795	1849934	0	A	T	0.046	1.318446e+02	2.358904e+02	2.378648e+00	5.763014e-01
NC_000962.3	2480	1852542	0	A	T	0.015	1.810058e+02	2.283935e+02	2.369692e+00	4.281901e-01
NC_000962.3	2065	1854169	0	A	T	0.011	-1.068781e+02	4.178454e+02	2.383981e+00	7.981544e-01
NC_000962.3	796	1854300	0	A	T	0.470	2.095562e+02	1.334594e+02	2.343644e+00	1.165922e-01
NC_000962.3	797	1856777	0	A	T	0.499	1.858040e+01	4.021264e+02	2.380005e+00	9.631530e-01
NC_000962.3	799	1859559	0	A	T	0.070	-1.798877e+02	2.791885e+02	2.384057e+00	5.194688e-01
NC_000962.3	3348	1861274	0	A	T	0.050	7.393801e+01	1.857837e+02	2.379261e+00	6.907048e-01
NC_000962.3	5968	1861804	0	A	T	0.109	-8.946428e+01	1.670873e+02	2.381785e+00	5.924325e-01
NC_000962.3	6330	1862335	0	A	T	0.026	1.358516e+02	3.053758e+02	2.388994e+00	6.564830e-01
NC_000962.3	4789	1863451	0	A	T	0.033	-2.111939e+02	1.883078e+02	2.365856e+00	2.622475e-01
NC_000962.3	43732	1864407	0	A	T	0.013	1.465653e+01	1.022167e+02	2.364822e+00	8.860048e-01
NC_000962.3	4286	1864811	0	A	T	0.145	-1.101600e+02	7.345163e+01	2.349266e+00	1.338960e-01
NC_000962.3	5969	1865976	0	A	T	0.110	-5.004682e+01	1.947915e+02	2.383544e+00	7.972734e-01
NC_000962.3	4287	1866981	0	A	T	0.011	-9.227196e+01	3.601787e+02	2.385579e+00	7.978456e-01
NC_000962.3	4288	1868578	0	A	T	0.015	-3.361326e+02	4.308181e+02	2.373834e+00	4.353905e-01
NC_000962.3	4289	1872906	0	A	T	0.015	-2.276897e+02	4.397317e+02	2.377097e+00	6.046830e-01
NC_000962.3	4290	1875207	0	A	T	0.154	-4.003198e+01	1.660298e+02	2.380805e+00	8.095018e-01
NC_000962.3	803	1877744	0	A	T	0.054	-1.867519e+02	2.389754e+02	2.381844e+00	4.346555e-01
NC_000962.3	4291	1884697	0	A	T	0.015	-3.361326e+02	4.308181e+02	2.373834e+00	4.353905e-01
NC_000962.3	6331	1885073	0	A	T	0.026	1.358516e+02	3.053758e+02	2.388994e+00	6.564830e-01
NC_000962.3	804	1885385	0	A	T	0.054	1.059088e+01	3.552993e+02	2.382510e+00	9.762241e-01
NC_000962.3	805	1885772	0	A	T	0.495	9.430706e+01	1.409828e+02	2.363885e+00	5.036503e-01
[truncated: 2,624 more rows]
