# Supplementary material for: GWAS for quantitative resistance phenotypes in Mycobacterium tuberculosis reveals resistance genes and regulatory regions
Source: Nat Commun. 2019 May 13;10:2128. doi: 10.1038/s41467-019-10110-6 (PMC6513847; doi:10.1038/s41467-019-10110-6)
Supplement: Supplementary file 12 — Source Data [file 41467_2019_10110_MOESM12_ESM.zip › 9-Source Data Folder/snp_str.assoc.txt]

chr	rs	ps	n_miss	allele1	allele0	af	beta	se	l_remle	p_wald
NC_000962.3	5681	71	0	A	T	0.028	-2.079154e+02	1.074452e+02	1.506130e+00	5.317711e-02
NC_000962.3	2	1849	0	A	T	0.060	-1.716079e+02	1.437214e+02	1.574247e+00	2.326636e-01
NC_000962.3	3	1977	0	A	T	0.408	-4.140826e+01	5.043658e+01	1.540321e+00	4.117851e-01
NC_000962.3	10411	3439	0	A	T	0.018	3.979303e+02	2.801382e+02	1.520313e+00	1.556864e-01
NC_000962.3	4	4013	0	A	T	0.498	1.714894e+02	2.953611e+02	1.533613e+00	5.615954e-01
NC_000962.3	8956	6052	0	A	T	0.019	-9.790222e+01	3.827612e+02	1.551637e+00	7.981584e-01
NC_000962.3	8957	7221	0	A	T	0.019	-2.670056e+02	4.142231e+02	1.550348e+00	5.192939e-01
NC_000962.3	5	7362	0	A	T	0.497	-6.982100e+01	1.464714e+02	1.529040e+00	6.336578e-01
NC_000962.3	2272	7570	0	A	T	0.013	6.229684e+01	5.860780e+01	1.518339e+00	2.879866e-01
NC_000962.3	6	7585	0	A	T	0.449	-5.283344e+01	4.579673e+01	1.508527e+00	2.488361e-01
NC_000962.3	2273	8040	0	A	T	0.121	-3.942074e+01	1.633812e+02	1.547884e+00	8.093721e-01
NC_000962.3	7	9304	0	A	T	0.469	-7.404912e+01	1.242739e+02	1.556814e+00	5.513669e-01
NC_000962.3	4061	11370	0	A	T	0.154	-2.028529e+02	1.671231e+02	1.549787e+00	2.250272e-01
NC_000962.3	8	11820	0	A	T	0.054	1.692269e+01	3.276788e+02	1.550178e+00	9.588195e-01
NC_000962.3	9	11879	0	A	T	0.497	-1.604694e+01	1.957033e+02	1.542089e+00	9.346611e-01
NC_000962.3	5781	12020	0	A	T	0.081	7.813779e+01	1.251141e+02	1.530974e+00	5.323778e-01
NC_000962.3	4623	13074	0	A	T	0.035	-1.851021e+02	3.341311e+02	1.545295e+00	5.796788e-01
NC_000962.3	4624	13091	0	A	T	0.012	5.620532e+01	2.344898e+02	1.540527e+00	8.106034e-01
NC_000962.3	2274	14251	0	A	T	0.196	8.855723e+01	1.186792e+02	1.560928e+00	4.556754e-01
NC_000962.3	10	14785	0	A	T	0.499	-2.088769e+02	3.563143e+02	1.537664e+00	5.578233e-01
NC_000962.3	11	14861	0	A	T	0.053	-1.738527e+01	2.954720e+02	1.547891e+00	9.530886e-01
NC_000962.3	12	15117	0	A	T	0.069	-7.294060e+01	2.560038e+02	1.554271e+00	7.757467e-01
NC_000962.3	3216	16032	0	A	T	0.015	1.740200e+02	1.907312e+02	1.538590e+00	3.617205e-01
NC_000962.3	13	16119	0	A	T	0.053	-1.496602e+02	2.478561e+02	1.532302e+00	5.460599e-01
NC_000962.3	2275	17608	0	A	T	0.169	7.124757e+01	1.181029e+02	1.551655e+00	5.464267e-01
NC_000962.3	15	21795	0	A	T	0.487	7.858888e+01	8.226159e+01	1.534518e+00	3.395606e-01
NC_000962.3	8135	22856	0	A	T	0.011	8.760700e+00	2.737968e+02	1.545383e+00	9.744788e-01
NC_000962.3	17	25610	0	A	T	0.053	-3.046498e+02	3.318959e+02	1.540758e+00	3.588219e-01
NC_000962.3	4625	26377	0	A	T	0.034	3.609395e+02	3.065134e+02	1.566585e+00	2.391660e-01
NC_000962.3	4626	26653	0	A	T	0.035	-7.014082e+01	2.430563e+02	1.536652e+00	7.729457e-01
NC_000962.3	18	26959	0	A	T	0.440	-4.690843e+00	5.410013e+01	1.533634e+00	9.309168e-01
NC_000962.3	2276	27463	0	A	T	0.104	-1.069605e+02	9.532784e+01	1.536495e+00	2.620389e-01
NC_000962.3	2277	28073	0	A	T	0.014	7.423629e+01	1.852174e+02	1.531169e+00	6.886227e-01
NC_000962.3	19	28367	0	A	T	0.054	1.692269e+01	3.276788e+02	1.550178e+00	9.588195e-01
NC_000962.3	2801	28640	0	A	T	0.024	8.402027e+00	1.801888e+02	1.546730e+00	9.628154e-01
NC_000962.3	4063	29483	0	A	T	0.154	-1.505621e+02	1.631696e+02	1.543982e+00	3.563017e-01
NC_000962.3	15781	30341	0	A	T	0.010	-3.115245e+00	2.371250e+02	1.544104e+00	9.895199e-01
NC_000962.3	4064	30519	0	A	T	0.015	-3.982957e+02	4.017867e+02	1.533004e+00	3.217012e-01
NC_000962.3	4065	30688	0	A	T	0.036	1.664680e+02	2.323479e+02	1.542636e+00	4.738242e-01
NC_000962.3	1954	30942	0	A	T	0.012	-2.541084e+02	3.804209e+02	1.548505e+00	5.042628e-01
NC_000962.3	4066	30943	0	A	T	0.152	-2.586823e+02	1.315734e+02	1.520918e+00	4.948385e-02
NC_000962.3	4067	31077	0	A	T	0.154	-1.909395e+02	1.638754e+02	1.550470e+00	2.441523e-01
NC_000962.3	5249	32449	0	A	T	0.019	2.594822e+02	3.510406e+02	1.547647e+00	4.599190e-01
NC_000962.3	2278	33457	0	A	T	0.197	-1.303966e+01	1.338256e+02	1.542271e+00	9.223925e-01
NC_000962.3	2279	33551	0	A	T	0.193	-1.716228e+02	8.868225e+01	1.497912e+00	5.315592e-02
NC_000962.3	21	34044	0	A	T	0.500	2.177420e+02	7.929191e+02	1.541052e+00	7.836570e-01
NC_000962.3	10013	34558	0	A	T	0.011	-3.701430e+01	2.993836e+02	1.547069e+00	9.016216e-01
NC_000962.3	3217	35097	0	A	T	0.049	-5.846737e+01	2.048406e+02	1.547097e+00	7.753572e-01
NC_000962.3	22	35608	0	A	T	0.051	2.907079e+02	1.939888e+02	1.541323e+00	1.342032e-01
NC_000962.3	4627	35749	0	A	T	0.035	-1.851021e+02	3.341311e+02	1.545295e+00	5.796788e-01
NC_000962.3	23	36008	0	A	T	0.053	1.687494e+02	2.472716e+02	1.552494e+00	4.950679e-01
NC_000962.3	2280	36471	0	A	T	0.121	-1.424855e+02	9.194178e+01	1.509811e+00	1.214262e-01
NC_000962.3	5783	36471	0	A	T	0.112	1.523469e+02	7.663114e+01	1.552523e+00	4.699603e-02
NC_000962.3	24	37031	0	A	T	0.473	-5.353968e+01	1.180269e+02	1.537521e+00	6.501694e-01
NC_000962.3	25	37305	0	A	T	0.054	1.692269e+01	3.276788e+02	1.550178e+00	9.588195e-01
NC_000962.3	26	37334	0	A	T	0.046	3.848529e+02	2.220364e+02	1.505695e+00	8.326018e-02
NC_000962.3	2281	37763	0	A	T	0.120	-1.835547e+01	1.622480e+02	1.548509e+00	9.099416e-01
NC_000962.3	3218	37833	0	A	T	0.013	5.881276e+01	2.194713e+02	1.541419e+00	7.887574e-01
NC_000962.3	1957	39030	0	A	T	0.031	-7.677609e+01	7.648750e+01	1.517721e+00	3.156578e-01
NC_000962.3	30	39158	0	A	T	0.049	1.529452e+01	1.163587e+02	1.534647e+00	8.954434e-01
NC_000962.3	7349	39680	0	A	T	0.013	4.546877e+01	2.799006e+02	1.551297e+00	8.709775e-01
NC_000962.3	3220	40162	0	A	T	0.031	1.785808e+02	2.082665e+02	1.546014e+00	3.913329e-01
NC_000962.3	6214	41257	0	A	T	0.027	-1.302889e+02	2.984576e+02	1.541453e+00	6.625105e-01
NC_000962.3	31	42281	0	A	T	0.069	-7.294060e+01	2.560038e+02	1.554271e+00	7.757467e-01
NC_000962.3	32	42967	0	A	T	0.499	2.234841e+02	5.495455e+02	1.549712e+00	6.843106e-01
NC_000962.3	33	44768	0	A	T	0.053	2.358642e+02	2.252848e+02	1.568142e+00	2.952948e-01
NC_000962.3	8136	46744	0	A	T	0.011	8.760700e+00	2.737968e+02	1.545383e+00	9.744788e-01
NC_000962.3	6215	47699	0	A	T	0.027	-2.276769e+02	2.631959e+02	1.535049e+00	3.871580e-01
NC_000962.3	34	48503	0	A	T	0.046	3.848529e+02	2.220364e+02	1.505695e+00	8.326018e-02
NC_000962.3	5250	48860	0	A	T	0.019	8.787686e+01	3.064205e+02	1.551500e+00	7.743184e-01
NC_000962.3	35	49360	0	A	T	0.061	1.316671e+02	2.214487e+02	1.547993e+00	5.522241e-01
NC_000962.3	36	49691	0	A	T	0.061	5.394634e+01	1.890469e+02	1.543927e+00	7.754100e-01
NC_000962.3	10417	49806	0	A	T	0.017	2.019748e+02	3.094590e+02	1.525010e+00	5.140736e-01
NC_000962.3	37	50557	0	A	T	0.223	5.271934e+01	1.037761e+02	1.538285e+00	6.115245e-01
NC_000962.3	38	51949	0	A	T	0.071	1.004234e+02	1.232242e+02	1.527809e+00	4.152280e-01
NC_000962.3	4071	53785	0	A	T	0.015	-3.982957e+02	4.017867e+02	1.533004e+00	3.217012e-01
NC_000962.3	39	54394	0	A	T	0.226	2.723165e+01	1.181955e+02	1.541237e+00	8.178178e-01
NC_000962.3	13994	55208	0	A	T	0.030	2.384096e+01	1.837139e+02	1.549958e+00	8.967649e-01
NC_000962.3	13995	55250	0	A	T	0.030	2.384096e+01	1.837139e+02	1.549958e+00	8.967649e-01
NC_000962.3	3651	55534	0	A	T	0.012	-1.079125e+02	6.458292e+01	1.512276e+00	9.495750e-02
NC_000962.3	1959	55553	0	A	T	0.284	-3.138520e+01	3.305684e+01	1.521270e+00	3.425618e-01
NC_000962.3	3221	55554	0	A	T	0.122	5.501671e+00	3.562244e+01	1.530018e+00	8.772815e-01
NC_000962.3	4072	57393	0	A	T	0.152	-1.781404e+02	1.411215e+02	1.539229e+00	2.070397e-01
NC_000962.3	13996	60066	0	A	T	0.032	-1.255751e+02	1.663345e+02	1.526512e+00	4.504000e-01
NC_000962.3	4073	62012	0	A	T	0.012	5.262097e+01	3.265110e+02	1.544058e+00	8.719891e-01
NC_000962.3	42	62049	0	A	T	0.475	4.701150e+01	6.353002e+01	1.538935e+00	4.594283e-01
NC_000962.3	4628	62226	0	A	T	0.034	-4.113137e+02	3.077019e+02	1.545900e+00	1.815242e-01
NC_000962.3	4074	62657	0	A	T	0.150	-2.367314e+01	1.034981e+02	1.534263e+00	8.191114e-01
NC_000962.3	43	63146	0	A	T	0.054	-1.306929e+02	2.486924e+02	1.541595e+00	5.993030e-01
NC_000962.3	2282	63771	0	A	T	0.198	3.070075e+01	1.369937e+02	1.550193e+00	8.227089e-01
NC_000962.3	5784	63868	0	A	T	0.086	1.435834e+02	1.042761e+02	1.502812e+00	1.687419e-01
NC_000962.3	44	65150	0	A	T	0.053	-2.775820e+02	2.978209e+02	1.535639e+00	3.514715e-01
NC_000962.3	6569	65533	0	A	T	0.012	4.079681e+01	1.712469e+02	1.551209e+00	8.117338e-01
NC_000962.3	4075	66285	0	A	T	0.039	3.181867e+01	1.719010e+02	1.545524e+00	8.531778e-01
NC_000962.3	5251	66300	0	A	T	0.019	2.594822e+02	3.510406e+02	1.547647e+00	4.599190e-01
NC_000962.3	4629	66342	0	A	T	0.034	3.609395e+02	3.065134e+02	1.566585e+00	2.391660e-01
NC_000962.3	13997	66360	0	A	T	0.030	2.384096e+01	1.837139e+02	1.549958e+00	8.967649e-01
NC_000962.3	6570	66994	0	A	T	0.012	4.079681e+01	1.712469e+02	1.551209e+00	8.117338e-01
NC_000962.3	8961	68229	0	A	T	0.019	-5.988535e+01	2.480023e+02	1.537912e+00	8.092247e-01
NC_000962.3	45	68338	0	A	T	0.053	-3.046498e+02	3.318959e+02	1.540758e+00	3.588219e-01
NC_000962.3	15783	69049	0	A	T	0.012	1.845609e+02	1.728333e+02	1.527866e+00	2.857663e-01
NC_000962.3	5785	69834	0	A	T	0.103	1.213837e+02	1.043720e+02	1.537980e+00	2.450271e-01
NC_000962.3	4076	69871	0	A	T	0.146	-4.089881e+01	8.845598e+01	1.534489e+00	6.438910e-01
NC_000962.3	46	69989	0	A	T	0.480	2.882748e+01	7.511965e+01	1.539837e+00	7.012177e-01
NC_000962.3	5786	70095	0	A	T	0.103	1.213837e+02	1.043720e+02	1.537980e+00	2.450271e-01
NC_000962.3	47	70267	0	A	T	0.069	-7.294060e+01	2.560038e+02	1.554271e+00	7.757467e-01
NC_000962.3	48	70816	0	A	T	0.485	1.286754e+02	6.924573e+01	1.503451e+00	6.333980e-02
NC_000962.3	5787	70924	0	A	T	0.109	1.494823e+01	1.680431e+02	1.547046e+00	9.291304e-01
NC_000962.3	49	71336	0	A	T	0.413	-6.000080e+01	3.618707e+01	1.472479e+00	9.752204e-02
NC_000962.3	2283	74059	0	A	T	0.186	-1.145261e+02	7.729521e+01	1.493275e+00	1.386480e-01
NC_000962.3	1960	74822	0	A	T	0.012	-2.541084e+02	3.804209e+02	1.548505e+00	5.042628e-01
NC_000962.3	51	75233	0	A	T	0.065	1.803195e+02	8.466504e+01	1.506066e+00	3.335860e-02
NC_000962.3	4077	75264	0	A	T	0.036	1.780597e+02	2.275532e+02	1.535918e+00	4.340520e-01
NC_000962.3	52	75940	0	A	T	0.498	4.721458e+01	2.839433e+02	1.538452e+00	8.679588e-01
NC_000962.3	5788	78422	0	A	T	0.022	-2.381249e+01	9.191645e+01	1.542441e+00	7.956211e-01
NC_000962.3	53	79480	0	A	T	0.043	5.919672e+00	9.048718e+01	1.534308e+00	9.478487e-01
NC_000962.3	4630	79541	0	A	T	0.035	-1.851021e+02	3.341311e+02	1.545295e+00	5.796788e-01
NC_000962.3	16296	79549	0	A	T	0.046	-1.430377e+01	3.698819e+01	1.527850e+00	6.990271e-01
NC_000962.3	55	79571	0	A	T	0.019	3.370472e+01	7.216493e+01	1.534905e+00	6.405344e-01
NC_000962.3	2285	80616	0	A	T	0.423	-1.459171e+02	8.406982e+01	1.563034e+00	8.283845e-02
NC_000962.3	3653	81649	0	A	T	0.016	-3.074047e+01	1.228431e+02	1.543154e+00	8.024364e-01
NC_000962.3	5789	81963	0	A	T	0.113	-2.195481e+02	1.714608e+02	1.511139e+00	2.005923e-01
NC_000962.3	3222	83026	0	A	T	0.013	5.881276e+01	2.194713e+02	1.541419e+00	7.887574e-01
NC_000962.3	10014	83510	0	A	T	0.011	1.180835e+02	3.601698e+02	1.553868e+00	7.430692e-01
NC_000962.3	5790	83842	0	A	T	0.113	-2.679105e+02	1.600729e+02	1.505775e+00	9.441256e-02
NC_000962.3	4080	83982	0	A	T	0.153	-2.458648e+02	1.494680e+02	1.533833e+00	1.002033e-01
NC_000962.3	8962	84486	0	A	T	0.019	-2.670056e+02	4.142231e+02	1.550348e+00	5.192939e-01
NC_000962.3	10015	85814	0	A	T	0.011	1.180835e+02	3.601698e+02	1.553868e+00	7.430692e-01
NC_000962.3	2286	86568	0	A	T	0.015	5.208577e+01	2.493669e+02	1.542284e+00	8.345779e-01
NC_000962.3	58	87468	0	A	T	0.054	1.692269e+01	3.276788e+02	1.550178e+00	9.588195e-01
NC_000962.3	8137	87845	0	A	T	0.012	1.481464e+02	4.322340e+02	1.547661e+00	7.318401e-01
NC_000962.3	8138	89204	0	A	T	0.012	1.481464e+02	4.322340e+02	1.547661e+00	7.318401e-01
NC_000962.3	4631	91644	0	A	T	0.034	3.123010e+02	2.831883e+02	1.557623e+00	2.702982e-01
NC_000962.3	4081	92116	0	A	T	0.011	2.627472e+02	3.663336e+02	1.536664e+00	4.733464e-01
NC_000962.3	60	92199	0	A	T	0.471	1.881679e+02	1.464305e+02	1.523827e+00	1.989892e-01
NC_000962.3	14159	93144	0	A	T	0.017	-1.045468e+01	6.330585e+01	1.534605e+00	8.688527e-01
NC_000962.3	15785	93899	0	A	T	0.011	7.678085e+01	2.919013e+02	1.546867e+00	7.925600e-01
NC_000962.3	5791	94344	0	A	T	0.113	-1.892501e+02	1.759971e+02	1.518350e+00	2.824209e-01
NC_000962.3	61	94388	0	A	T	0.053	-3.046498e+02	3.318959e+02	1.540758e+00	3.588219e-01
NC_000962.3	8139	94869	0	A	T	0.012	1.481464e+02	4.322340e+02	1.547661e+00	7.318401e-01
NC_000962.3	4082	95591	0	A	T	0.036	1.664680e+02	2.323479e+02	1.542636e+00	4.738242e-01
NC_000962.3	62	96894	0	A	T	0.049	4.462139e+02	1.834121e+02	1.520077e+00	1.510245e-02
NC_000962.3	10016	96900	0	A	T	0.011	1.180835e+02	3.601698e+02	1.553868e+00	7.430692e-01
NC_000962.3	63	97350	0	A	T	0.049	3.713561e+02	2.146019e+02	1.522447e+00	8.376719e-02
NC_000962.3	4083	97388	0	A	T	0.015	-3.982957e+02	4.017867e+02	1.533004e+00	3.217012e-01
NC_000962.3	4632	98069	0	A	T	0.034	3.609395e+02	3.065134e+02	1.566585e+00	2.391660e-01
NC_000962.3	8963	100825	0	A	T	0.019	-2.670056e+02	4.142231e+02	1.550348e+00	5.192939e-01
NC_000962.3	65	101539	0	A	T	0.046	3.848529e+02	2.220364e+02	1.505695e+00	8.326018e-02
NC_000962.3	3224	101727	0	A	T	0.050	-2.437441e+02	2.121892e+02	1.549396e+00	2.508670e-01
NC_000962.3	6217	102188	0	A	T	0.027	-1.302889e+02	2.984576e+02	1.541453e+00	6.625105e-01
NC_000962.3	4633	102304	0	A	T	0.035	-1.851021e+02	3.341311e+02	1.545295e+00	5.796788e-01
NC_000962.3	68	103756	0	A	T	0.056	5.914791e+01	8.704245e+01	1.525988e+00	4.969124e-01
NC_000962.3	3225	103879	0	A	T	0.071	-2.276880e+01	3.685211e+01	1.523366e+00	5.367775e-01
NC_000962.3	8140	104653	0	A	T	0.010	-1.854853e+01	2.099213e+02	1.538288e+00	9.296034e-01
NC_000962.3	1961	104712	0	A	T	0.246	-3.062470e+01	3.874006e+01	1.535888e+00	4.293566e-01
NC_000962.3	4634	104785	0	A	T	0.015	-9.130461e+01	1.753410e+02	1.532530e+00	6.026383e-01
NC_000962.3	13246	104824	0	A	T	0.016	1.593676e+02	1.083819e+02	1.527227e+00	1.416665e-01
NC_000962.3	1962	104838	0	A	T	0.065	3.914704e+01	4.803874e+01	1.534953e+00	4.152620e-01
NC_000962.3	1963	104856	0	A	T	0.144	9.794667e+01	4.491178e+01	1.473915e+00	2.935566e-02
NC_000962.3	19816	104936	0	A	T	0.028	2.838611e+00	5.211531e+01	1.537521e+00	9.565700e-01
NC_000962.3	69	104962	0	A	T	0.229	-3.246724e+00	4.203891e+01	1.532845e+00	9.384503e-01
NC_000962.3	10420	104978	0	A	T	0.017	1.317628e+02	3.032544e+02	1.539172e+00	6.639939e-01
NC_000962.3	9616	105021	0	A	T	0.010	1.057810e+02	9.424191e+01	1.561744e+00	2.618633e-01
NC_000962.3	70	105045	0	A	T	0.246	-7.001263e+01	5.080571e+01	1.529231e+00	1.684045e-01
NC_000962.3	71	105139	0	A	T	0.052	-1.532228e+02	1.773398e+02	1.517718e+00	3.877290e-01
NC_000962.3	72	105736	0	A	T	0.061	1.316671e+02	2.214487e+02	1.547993e+00	5.522241e-01
NC_000962.3	5794	105799	0	A	T	0.109	8.735243e+01	1.674317e+02	1.553475e+00	6.019463e-01
NC_000962.3	8141	106403	0	A	T	0.012	1.481464e+02	4.322340e+02	1.547661e+00	7.318401e-01
NC_000962.3	5795	107485	0	A	T	0.113	-2.195481e+02	1.714608e+02	1.511139e+00	2.005923e-01
NC_000962.3	5796	107794	0	A	T	0.109	-3.022401e+01	1.753196e+02	1.547589e+00	8.631523e-01
NC_000962.3	8964	108872	0	A	T	0.019	-2.670056e+02	4.142231e+02	1.550348e+00	5.192939e-01
NC_000962.3	6218	113838	0	A	T	0.027	-2.276769e+02	2.631959e+02	1.535049e+00	3.871580e-01
NC_000962.3	73	116000	0	A	T	0.499	2.288036e+02	4.339771e+02	1.533637e+00	5.981191e-01
NC_000962.3	3227	117021	0	A	T	0.019	6.086628e+01	2.590190e+02	1.550633e+00	8.142519e-01
NC_000962.3	74	122109	0	A	T	0.473	1.409156e+00	5.759267e+01	1.537224e+00	9.804830e-01
NC_000962.3	8966	122177	0	A	T	0.019	-1.298107e+02	3.499639e+02	1.548636e+00	7.107476e-01
NC_000962.3	75	123454	0	A	T	0.053	-2.775820e+02	2.978209e+02	1.535639e+00	3.514715e-01
NC_000962.3	1964	123493	0	A	T	0.012	-2.541084e+02	3.804209e+02	1.548505e+00	5.042628e-01
NC_000962.3	76	123520	0	A	T	0.069	-7.294060e+01	2.560038e+02	1.554271e+00	7.757467e-01
NC_000962.3	10422	126137	0	A	T	0.016	1.513607e+02	2.241665e+02	1.526140e+00	4.996480e-01
NC_000962.3	5684	126226	0	A	T	0.030	-2.776032e+02	1.793392e+02	1.495480e+00	1.218624e-01
NC_000962.3	5253	126270	0	A	T	0.019	2.594822e+02	3.510406e+02	1.547647e+00	4.599190e-01
NC_000962.3	1965	127075	0	A	T	0.012	-2.541084e+02	3.804209e+02	1.548505e+00	5.042628e-01
NC_000962.3	13998	128004	0	A	T	0.017	3.479697e+01	1.100341e+02	1.531061e+00	7.518680e-01
NC_000962.3	3228	128154	0	A	T	0.014	-5.574269e+01	2.130757e+02	1.547494e+00	7.936600e-01
NC_000962.3	5254	129477	0	A	T	0.019	2.594822e+02	3.510406e+02	1.547647e+00	4.599190e-01
NC_000962.3	4635	130083	0	A	T	0.034	-4.113137e+02	3.077019e+02	1.545900e+00	1.815242e-01
NC_000962.3	2290	130227	0	A	T	0.088	1.237595e+02	1.356553e+02	1.564331e+00	3.617601e-01
NC_000962.3	10424	130864	0	A	T	0.018	3.979303e+02	2.801382e+02	1.520313e+00	1.556864e-01
NC_000962.3	5797	130997	0	A	T	0.110	-6.595404e+01	1.765045e+02	1.544869e+00	7.087069e-01
NC_000962.3	78	131175	0	A	T	0.500	-3.623505e+02	3.532107e+02	1.536267e+00	3.051235e-01
NC_000962.3	79	132417	0	A	T	0.465	-3.003853e+01	5.180246e+01	1.539403e+00	5.620957e-01
NC_000962.3	8142	133503	0	A	T	0.011	8.760700e+00	2.737968e+02	1.545383e+00	9.744788e-01
NC_000962.3	80	133839	0	A	T	0.496	6.489872e+01	1.919062e+02	1.542734e+00	7.352776e-01
NC_000962.3	2291	133862	0	A	T	0.198	-5.292517e+01	1.514867e+02	1.543632e+00	7.268617e-01
NC_000962.3	81	135329	0	A	T	0.050	3.560590e+01	2.226288e+02	1.542557e+00	8.729557e-01
NC_000962.3	3229	135802	0	A	T	0.019	6.086628e+01	2.590190e+02	1.550633e+00	8.142519e-01
NC_000962.3	4088	137265	0	A	T	0.012	5.262097e+01	3.265110e+02	1.544058e+00	8.719891e-01
NC_000962.3	4089	137851	0	A	T	0.036	1.664680e+02	2.323479e+02	1.542636e+00	4.738242e-01
NC_000962.3	4636	138058	0	A	T	0.011	6.570682e+01	2.263912e+02	1.532893e+00	7.716779e-01
NC_000962.3	8143	138497	0	A	T	0.012	1.481464e+02	4.322340e+02	1.547661e+00	7.318401e-01
NC_000962.3	82	139297	0	A	T	0.053	-2.775820e+02	2.978209e+02	1.535639e+00	3.514715e-01
NC_000962.3	83	141623	0	A	T	0.049	3.713561e+02	2.146019e+02	1.522447e+00	8.376719e-02
NC_000962.3	8967	142311	0	A	T	0.019	-9.790222e+01	3.827612e+02	1.551637e+00	7.981584e-01
NC_000962.3	17066	142368	0	A	T	0.016	4.393663e+01	9.169599e+01	1.548986e+00	6.319013e-01
NC_000962.3	84	143207	0	A	T	0.068	-1.649042e+02	1.874227e+02	1.553697e+00	3.790876e-01
NC_000962.3	4637	143667	0	A	T	0.035	-7.014082e+01	2.430563e+02	1.536652e+00	7.729457e-01
NC_000962.3	3230	144024	0	A	T	0.019	6.086628e+01	2.590190e+02	1.550633e+00	8.142519e-01
NC_000962.3	4090	144390	0	A	T	0.015	-3.982957e+02	4.017867e+02	1.533004e+00	3.217012e-01
NC_000962.3	8968	145837	0	A	T	0.019	-2.670056e+02	4.142231e+02	1.550348e+00	5.192939e-01
NC_000962.3	87	146087	0	A	T	0.499	3.488428e+02	3.290291e+02	1.530039e+00	2.892242e-01
NC_000962.3	88	146236	0	A	T	0.049	3.713561e+02	2.146019e+02	1.522447e+00	8.376719e-02
NC_000962.3	5798	146737	0	A	T	0.085	1.495153e+02	1.076039e+02	1.515997e+00	1.648978e-01
NC_000962.3	10019	146985	0	A	T	0.011	1.180835e+02	3.601698e+02	1.553868e+00	7.430692e-01
NC_000962.3	89	147262	0	A	T	0.054	1.692269e+01	3.276788e+02	1.550178e+00	9.588195e-01
NC_000962.3	4091	147985	0	A	T	0.015	-3.313351e+02	3.965022e+02	1.546155e+00	4.034942e-01
NC_000962.3	2292	149323	0	A	T	0.120	-1.835547e+01	1.622480e+02	1.548509e+00	9.099416e-01
NC_000962.3	8969	149731	0	A	T	0.019	-3.441901e+00	2.729939e+02	1.538868e+00	9.899423e-01
NC_000962.3	6534	150124	0	A	T	0.100	-1.074151e+01	5.839707e+01	1.523373e+00	8.540872e-01
NC_000962.3	1966	150888	0	A	T	0.157	-1.053410e+01	2.077913e+01	1.536954e+00	6.122639e-01
NC_000962.3	1967	150890	0	A	T	0.230	-1.096360e+01	2.316933e+01	1.539838e+00	6.361467e-01
NC_000962.3	23244	150896	0	A	T	0.089	1.318884e+01	3.060863e+01	1.546870e+00	6.666159e-01
NC_000962.3	2294	154191	0	A	T	0.086	2.428924e+01	4.066975e+01	1.538980e+00	5.504476e-01
NC_000962.3	90	154283	0	A	T	0.492	4.132388e+01	9.735533e+01	1.537596e+00	6.712910e-01
NC_000962.3	10020	154811	0	A	T	0.011	-3.701430e+01	2.993836e+02	1.547069e+00	9.016216e-01
NC_000962.3	4093	155293	0	A	T	0.014	-2.895031e+01	2.674527e+02	1.540106e+00	9.138168e-01
NC_000962.3	2295	157292	0	A	T	0.198	7.526155e+01	1.267792e+02	1.557776e+00	5.528450e-01
NC_000962.3	8144	158791	0	A	T	0.012	1.481464e+02	4.322340e+02	1.547661e+00	7.318401e-01
NC_000962.3	8145	159798	0	A	T	0.012	2.052507e+02	2.424915e+02	1.531342e+00	3.974577e-01
NC_000962.3	3231	160780	0	A	T	0.015	1.740200e+02	1.907312e+02	1.538590e+00	3.617205e-01
NC_000962.3	8146	160926	0	A	T	0.011	8.760700e+00	2.737968e+02	1.545383e+00	9.744788e-01
NC_000962.3	13999	161087	0	A	T	0.031	8.686312e+01	1.703629e+02	1.555839e+00	6.102205e-01
NC_000962.3	92	162152	0	A	T	0.061	-1.061067e+02	8.798165e+01	1.526870e+00	2.280134e-01
NC_000962.3	8147	162186	0	A	T	0.012	1.481464e+02	4.322340e+02	1.547661e+00	7.318401e-01
NC_000962.3	2296	162581	0	A	T	0.198	-4.768151e+01	1.302580e+02	1.535406e+00	7.143788e-01
NC_000962.3	8148	163320	0	A	T	0.012	1.187921e+02	2.676857e+02	1.543324e+00	6.572726e-01
NC_000962.3	3232	163521	0	A	T	0.013	-9.536161e+01	2.222251e+02	1.551339e+00	6.678993e-01
NC_000962.3	4094	163573	0	A	T	0.039	-6.356418e+01	1.739649e+02	1.547018e+00	7.148781e-01
NC_000962.3	93	163705	0	A	T	0.050	-2.961831e+01	1.990855e+02	1.543412e+00	8.817547e-01
NC_000962.3	4095	163866	0	A	T	0.012	5.262097e+01	3.265110e+02	1.544058e+00	8.719891e-01
NC_000962.3	4096	164222	0	A	T	0.012	5.262097e+01	3.265110e+02	1.544058e+00	8.719891e-01
NC_000962.3	5800	164676	0	A	T	0.113	-1.587267e+02	1.705400e+02	1.522467e+00	3.521502e-01
NC_000962.3	7356	166925	0	A	T	0.013	4.546877e+01	2.799006e+02	1.551297e+00	8.709775e-01
NC_000962.3	8149	169362	0	A	T	0.011	8.760700e+00	2.737968e+02	1.545383e+00	9.744788e-01
NC_000962.3	5801	169637	0	A	T	0.081	5.456131e+01	1.199041e+02	1.531469e+00	6.491487e-01
NC_000962.3	8150	170263	0	A	T	0.018	-2.183437e+02	2.359089e+02	1.525740e+00	3.548401e-01
NC_000962.3	8891	171457	0	A	T	0.011	-3.114093e+01	6.513602e+01	1.535873e+00	6.326587e-01
NC_000962.3	49620	171731	0	A	T	0.023	4.005665e+00	4.988196e+01	1.530489e+00	9.360076e-01
NC_000962.3	38084	171735	0	A	T	0.056	-1.434568e+00	4.623676e+01	1.535694e+00	9.752527e-01
NC_000962.3	14000	171743	0	A	T	0.077	2.340012e+01	4.371422e+01	1.539960e+00	5.925273e-01
NC_000962.3	4097	174684	0	A	T	0.015	-3.982957e+02	4.017867e+02	1.533004e+00	3.217012e-01
NC_000962.3	3233	176303	0	A	T	0.050	-1.417406e+02	2.185441e+02	1.547412e+00	5.167221e-01
NC_000962.3	4638	177506	0	A	T	0.034	-1.201748e+01	2.557823e+02	1.543316e+00	9.625331e-01
NC_000962.3	4098	177596	0	A	T	0.154	-2.179244e+02	1.691150e+02	1.542765e+00	1.977399e-01
NC_000962.3	94	177857	0	A	T	0.456	-3.865409e+01	5.126404e+01	1.528123e+00	4.509616e-01
NC_000962.3	2298	178941	0	A	T	0.104	-1.152897e+02	1.354371e+02	1.539900e+00	3.947779e-01
NC_000962.3	4099	178946	0	A	T	0.155	-3.100698e+01	1.374952e+02	1.538076e+00	8.216123e-01
NC_000962.3	2299	180025	0	A	T	0.195	7.228021e+01	1.169042e+02	1.556949e+00	5.364854e-01
NC_000962.3	14001	182222	0	A	T	0.033	-2.917024e+02	1.568706e+02	1.504600e+00	6.316025e-02
NC_000962.3	95	182824	0	A	T	0.045	2.181287e+02	1.732436e+02	1.507170e+00	2.082045e-01
NC_000962.3	96	183091	0	A	T	0.042	1.591987e+02	1.165056e+02	1.506517e+00	1.720137e-01
NC_000962.3	14002	184461	0	A	T	0.033	-1.820799e+02	1.791171e+02	1.522692e+00	3.095436e-01
NC_000962.3	14003	184764	0	A	T	0.033	-1.687487e+02	1.599996e+02	1.513759e+00	2.917488e-01
NC_000962.3	5802	187226	0	A	T	0.081	7.813779e+01	1.251141e+02	1.530974e+00	5.323778e-01
NC_000962.3	5803	187420	0	A	T	0.113	-1.262351e+02	1.752571e+02	1.529030e+00	4.714672e-01
NC_000962.3	4100	187738	0	A	T	0.015	-3.982957e+02	4.017867e+02	1.533004e+00	3.217012e-01
NC_000962.3	4639	188506	0	A	T	0.011	-9.045350e+01	2.323983e+02	1.555234e+00	6.971731e-01
NC_000962.3	97	188800	0	A	T	0.498	1.856961e+02	3.174920e+02	1.530849e+00	5.587177e-01
NC_000962.3	4640	188861	0	A	T	0.034	-1.201748e+01	2.557823e+02	1.543316e+00	9.625331e-01
NC_000962.3	8151	190024	0	A	T	0.011	8.760700e+00	2.737968e+02	1.545383e+00	9.744788e-01
NC_000962.3	8152	190149	0	A	T	0.012	1.481464e+02	4.322340e+02	1.547661e+00	7.318401e-01
NC_000962.3	98	190816	0	A	T	0.054	1.692269e+01	3.276788e+02	1.550178e+00	9.588195e-01
NC_000962.3	100	194306	0	A	T	0.069	-7.294060e+01	2.560038e+02	1.554271e+00	7.757467e-01
NC_000962.3	101	194681	0	A	T	0.469	-4.180673e+01	1.036700e+02	1.542301e+00	6.868118e-01
NC_000962.3	102	195682	0	A	T	0.053	-3.046498e+02	3.318959e+02	1.540758e+00	3.588219e-01
NC_000962.3	10426	195689	0	A	T	0.017	1.317628e+02	3.032544e+02	1.539172e+00	6.639939e-01
NC_000962.3	2300	196522	0	A	T	0.119	-1.494259e+01	1.434024e+02	1.544153e+00	9.170249e-01
NC_000962.3	2301	196588	0	A	T	0.048	4.285042e+01	1.536270e+02	1.548893e+00	7.803427e-01
NC_000962.3	103	196642	0	A	T	0.471	2.070204e+02	1.665835e+02	1.536845e+00	2.141664e-01
NC_000962.3	8153	197047	0	A	T	0.018	-4.678846e+01	2.061669e+02	1.539220e+00	8.204993e-01
NC_000962.3	4642	197782	0	A	T	0.034	1.029581e+02	2.980070e+02	1.549457e+00	7.297776e-01
NC_000962.3	5255	198521	0	A	T	0.018	8.324280e+01	2.900377e+02	1.549434e+00	7.741487e-01
NC_000962.3	7358	198720	0	A	T	0.013	4.546877e+01	2.799006e+02	1.551297e+00	8.709775e-01
NC_000962.3	3236	198981	0	A	T	0.037	-1.001942e+02	4.343035e+01	1.467764e+00	2.119658e-02
NC_000962.3	105	199470	0	A	T	0.069	-7.294060e+01	2.560038e+02	1.554271e+00	7.757467e-01
NC_000962.3	2302	200154	0	A	T	0.087	1.498473e+02	1.215897e+02	1.574328e+00	2.180019e-01
NC_000962.3	10021	200746	0	A	T	0.011	1.180835e+02	3.601698e+02	1.553868e+00	7.430692e-01
NC_000962.3	8154	201220	0	A	T	0.012	1.481464e+02	4.322340e+02	1.547661e+00	7.318401e-01
NC_000962.3	5804	202197	0	A	T	0.108	-5.267099e+01	1.011196e+02	1.523112e+00	6.025324e-01
NC_000962.3	106	203038	0	A	T	0.050	-6.884533e+00	2.394286e+02	1.546569e+00	9.770648e-01
NC_000962.3	2303	203269	0	A	T	0.198	-1.355819e+02	1.527551e+02	1.535328e+00	3.749177e-01
NC_000962.3	4643	203704	0	A	T	0.034	3.609395e+02	3.065134e+02	1.566585e+00	2.391660e-01
NC_000962.3	107	204094	0	A	T	0.046	3.848529e+02	2.220364e+02	1.505695e+00	8.326018e-02
NC_000962.3	4101	206232	0	A	T	0.010	2.881929e+02	2.632655e+02	1.524173e+00	2.738388e-01
NC_000962.3	108	206339	0	A	T	0.496	-5.189016e+01	1.687001e+02	1.539037e+00	7.584405e-01
NC_000962.3	2304	207226	0	A	T	0.198	-3.351166e+01	1.507238e+02	1.541265e+00	8.240824e-01
NC_000962.3	10427	210624	0	A	T	0.024	2.955566e+01	1.601693e+02	1.538866e+00	8.536258e-01
NC_000962.3	2810	212244	0	A	T	0.023	1.719065e+02	1.656904e+02	1.554371e+00	2.996705e-01
NC_000962.3	2305	212353	0	A	T	0.198	-1.058947e+02	1.528973e+02	1.538587e+00	4.886810e-01
NC_000962.3	110	213147	0	A	T	0.053	-3.046498e+02	3.318959e+02	1.540758e+00	3.588219e-01
NC_000962.3	111	213281	0	A	T	0.053	-3.046498e+02	3.318959e+02	1.540758e+00	3.588219e-01
NC_000962.3	112	217201	0	A	T	0.068	-1.978079e+02	2.127017e+02	1.545338e+00	3.525396e-01
NC_000962.3	9827	218599	0	A	T	0.016	9.563456e+01	9.620531e+01	1.507570e+00	3.203583e-01
NC_000962.3	3666	219105	0	A	T	0.016	-4.022008e+01	1.164954e+02	1.540525e+00	7.299569e-01
NC_000962.3	4102	220050	0	A	T	0.154	-2.177442e+02	1.649462e+02	1.548591e+00	1.870153e-01
NC_000962.3	5805	222486	0	A	T	0.115	-1.016829e+02	1.242533e+02	1.515261e+00	4.132930e-01
NC_000962.3	114	222925	0	A	T	0.053	1.815328e+02	2.445541e+02	1.562330e+00	4.580267e-01
NC_000962.3	115	223942	0	A	T	0.493	1.262239e+00	1.095137e+02	1.537827e+00	9.908055e-01
NC_000962.3	116	225323	0	A	T	0.488	-3.988442e+01	9.216350e+01	1.538132e+00	6.652564e-01
NC_000962.3	8971	225696	0	A	T	0.019	-2.670056e+02	4.142231e+02	1.550348e+00	5.192939e-01
NC_000962.3	117	227098	0	A	T	0.496	9.394145e+01	1.539200e+02	1.537872e+00	5.417426e-01
NC_000962.3	10428	227781	0	A	T	0.017	1.353939e+02	3.220681e+02	1.536164e+00	6.742644e-01
NC_000962.3	118	230170	0	A	T	0.054	1.692269e+01	3.276788e+02	1.550178e+00	9.588195e-01
NC_000962.3	119	230577	0	A	T	0.069	-7.294060e+01	2.560038e+02	1.554271e+00	7.757467e-01
NC_000962.3	120	231114	0	A	T	0.475	1.642009e+02	1.357600e+02	1.550546e+00	2.266731e-01
NC_000962.3	3668	232361	0	A	T	0.016	-3.074047e+01	1.228431e+02	1.543154e+00	8.024364e-01
NC_000962.3	4103	232574	0	A	T	0.039	1.593897e+01	1.470503e+02	1.541216e+00	9.137005e-01
NC_000962.3	3237	234051	0	A	T	0.048	-5.711363e+01	1.345419e+02	1.532765e+00	6.712618e-01
NC_000962.3	4645	234160	0	A	T	0.034	-1.488209e+02	3.047523e+02	1.547814e+00	6.253883e-01
NC_000962.3	2306	234450	0	A	T	0.082	-1.022296e+02	1.027523e+02	1.505853e+00	3.199467e-01
NC_000962.3	121	234477	0	A	T	0.439	-1.687972e+01	5.655138e+01	1.529235e+00	7.653766e-01
NC_000962.3	122	234497	0	A	T	0.497	-2.310991e+02	1.138018e+02	1.517489e+00	4.246851e-02
NC_000962.3	4646	234682	0	A	T	0.011	-2.262445e+01	2.629189e+02	1.550140e+00	9.314379e-01
NC_000962.3	4647	235521	0	A	T	0.010	3.554933e+02	2.611123e+02	1.526632e+00	1.735836e-01
NC_000962.3	10023	236257	0	A	T	0.011	1.180835e+02	3.601698e+02	1.553868e+00	7.430692e-01
NC_000962.3	6223	243118	0	A	T	0.027	-1.302889e+02	2.984576e+02	1.541453e+00	6.625105e-01
NC_000962.3	6224	243535	0	A	T	0.027	-1.302889e+02	2.984576e+02	1.541453e+00	6.625105e-01
NC_000962.3	10429	244599	0	A	T	0.018	4.353582e+02	2.717745e+02	1.506773e+00	1.093965e-01
NC_000962.3	6225	244911	0	A	T	0.027	-2.240688e+02	2.252857e+02	1.532176e+00	3.200998e-01
NC_000962.3	123	249522	0	A	T	0.064	-1.117380e+02	1.059132e+02	1.525524e+00	2.916054e-01
NC_000962.3	10430	249975	0	A	T	0.017	-2.717201e+01	2.593809e+02	1.545975e+00	9.165832e-01
NC_000962.3	4104	251468	0	A	T	0.015	-3.982957e+02	4.017867e+02	1.533004e+00	3.217012e-01
NC_000962.3	124	251575	0	A	T	0.069	-8.383056e+01	2.389521e+02	1.552207e+00	7.257707e-01
NC_000962.3	4105	252630	0	A	T	0.011	2.627472e+02	3.663336e+02	1.536664e+00	4.733464e-01
NC_000962.3	4106	257181	0	A	T	0.012	5.262097e+01	3.265110e+02	1.544058e+00	8.719891e-01
NC_000962.3	1970	258682	0	A	T	0.012	-2.541084e+02	3.804209e+02	1.548505e+00	5.042628e-01
NC_000962.3	8975	259662	0	A	T	0.019	-2.670056e+02	4.142231e+02	1.550348e+00	5.192939e-01
NC_000962.3	8156	260454	0	A	T	0.012	1.883816e+02	2.909274e+02	1.530862e+00	5.173986e-01
NC_000962.3	8976	261530	0	A	T	0.019	-9.790222e+01	3.827612e+02	1.551637e+00	7.981584e-01
NC_000962.3	125	261869	0	A	T	0.493	-4.633904e+01	1.135130e+02	1.538695e+00	6.831684e-01
NC_000962.3	126	262268	0	A	T	0.061	1.028223e+02	2.101584e+02	1.548952e+00	6.247319e-01
NC_000962.3	2307	263534	0	A	T	0.015	7.676298e+01	2.185794e+02	1.536904e+00	7.254973e-01
NC_000962.3	127	264129	0	A	T	0.054	1.692269e+01	3.276788e+02	1.550178e+00	9.588195e-01
NC_000962.3	128	265554	0	A	T	0.495	-2.137497e+02	1.375567e+02	1.522310e+00	1.204290e-01
NC_000962.3	4107	265968	0	A	T	0.036	1.664680e+02	2.323479e+02	1.542636e+00	4.738242e-01
NC_000962.3	129	267751	0	A	T	0.053	-3.046498e+02	3.318959e+02	1.540758e+00	3.588219e-01
NC_000962.3	130	270430	0	A	T	0.053	-3.046498e+02	3.318959e+02	1.540758e+00	3.588219e-01
NC_000962.3	1971	271640	0	A	T	0.013	2.106811e+02	1.896296e+02	1.542917e+00	2.667492e-01
NC_000962.3	10431	272267	0	A	T	0.021	-1.213983e+02	1.622236e+02	1.534843e+00	4.543785e-01
NC_000962.3	10432	276500	0	A	T	0.018	4.353582e+02	2.717745e+02	1.506773e+00	1.093965e-01
NC_000962.3	131	278021	0	A	T	0.053	-3.046498e+02	3.318959e+02	1.540758e+00	3.588219e-01
NC_000962.3	132	278681	0	A	T	0.498	2.478181e+01	3.315026e+02	1.546001e+00	9.404193e-01
NC_000962.3	10433	279468	0	A	T	0.018	3.979303e+02	2.801382e+02	1.520313e+00	1.556864e-01
NC_000962.3	4108	282063	0	A	T	0.011	2.170840e+02	3.452946e+02	1.535253e+00	5.296510e-01
NC_000962.3	3238	282188	0	A	T	0.028	3.595813e+01	1.255962e+02	1.537861e+00	7.746902e-01
NC_000962.3	134	282892	0	A	T	0.054	1.692269e+01	3.276788e+02	1.550178e+00	9.588195e-01
NC_000962.3	2308	283614	0	A	T	0.379	8.489905e+01	9.182789e+01	1.549132e+00	3.553584e-01
NC_000962.3	7362	284588	0	A	T	0.013	4.546877e+01	2.799006e+02	1.551297e+00	8.709775e-01
NC_000962.3	4109	284623	0	A	T	0.153	-1.527802e+02	1.462803e+02	1.526066e+00	2.964610e-01
NC_000962.3	136	285772	0	A	T	0.499	5.671803e+02	4.083620e+02	1.540107e+00	1.650747e-01
NC_000962.3	137	285871	0	A	T	0.418	-3.277876e+01	5.261842e+01	1.528493e+00	5.334152e-01
NC_000962.3	10434	286723	0	A	T	0.017	1.317628e+02	3.032544e+02	1.539172e+00	6.639939e-01
NC_000962.3	6228	287904	0	A	T	0.027	-2.702929e+02	2.190053e+02	1.532603e+00	2.173370e-01
NC_000962.3	138	288260	0	A	T	0.046	3.848529e+02	2.220364e+02	1.505695e+00	8.326018e-02
NC_000962.3	10024	288278	0	A	T	0.011	1.180835e+02	3.601698e+02	1.553868e+00	7.430692e-01
NC_000962.3	10025	289108	0	A	T	0.011	1.180835e+02	3.601698e+02	1.553868e+00	7.430692e-01
NC_000962.3	15788	291187	0	A	T	0.010	4.252446e+01	2.647654e+02	1.548288e+00	8.724218e-01
NC_000962.3	139	293629	0	A	T	0.225	1.761325e+02	9.825648e+01	1.508317e+00	7.325161e-02
NC_000962.3	2309	293705	0	A	T	0.200	-6.735321e+01	1.349790e+02	1.529642e+00	6.178629e-01
NC_000962.3	14004	294586	0	A	T	0.030	-3.102866e-01	1.752336e+02	1.546187e+00	9.985874e-01
NC_000962.3	4648	295423	0	A	T	0.035	-1.851021e+02	3.341311e+02	1.545295e+00	5.796788e-01
NC_000962.3	8157	295612	0	A	T	0.012	1.481464e+02	4.322340e+02	1.547661e+00	7.318401e-01
NC_000962.3	2310	295648	0	A	T	0.045	-1.274013e+02	1.603233e+02	1.539066e+00	4.269476e-01
NC_000962.3	6229	295917	0	A	T	0.027	-1.302889e+02	2.984576e+02	1.541453e+00	6.625105e-01
NC_000962.3	140	296312	0	A	T	0.046	2.054377e+02	1.930056e+02	1.509082e+00	2.873214e-01
NC_000962.3	4649	296325	0	A	T	0.035	-2.355462e+02	2.800603e+02	1.542677e+00	4.004576e-01
NC_000962.3	8978	297180	0	A	T	0.019	-1.000217e+02	3.219207e+02	1.544346e+00	7.560719e-01
NC_000962.3	6230	302660	0	A	T	0.027	-1.302889e+02	2.984576e+02	1.541453e+00	6.625105e-01
NC_000962.3	4110	304679	0	A	T	0.015	-3.982957e+02	4.017867e+02	1.533004e+00	3.217012e-01
NC_000962.3	141	304923	0	A	T	0.226	1.151955e+02	1.290695e+02	1.543826e+00	3.722708e-01
NC_000962.3	142	305188	0	A	T	0.053	-3.046498e+02	3.318959e+02	1.540758e+00	3.588219e-01
NC_000962.3	23920	305362	0	A	T	0.012	2.080160e+02	1.107005e+02	1.514382e+00	6.043556e-02
NC_000962.3	1972	305984	0	A	T	0.011	1.339694e+01	2.780909e+02	1.543028e+00	9.615838e-01
NC_000962.3	1973	306365	0	A	T	0.012	-2.541084e+02	3.804209e+02	1.548505e+00	5.042628e-01
NC_000962.3	10028	306487	0	A	T	0.011	1.180835e+02	3.601698e+02	1.553868e+00	7.430692e-01
NC_000962.3	4651	306833	0	A	T	0.030	1.140845e+02	1.116942e+02	1.538616e+00	3.072375e-01
NC_000962.3	8158	309768	0	A	T	0.011	8.760700e+00	2.737968e+02	1.545383e+00	9.744788e-01
NC_000962.3	143	310973	0	A	T	0.494	-3.891373e+01	1.212590e+02	1.536424e+00	7.483224e-01
NC_000962.3	5810	311029	0	A	T	0.079	1.550305e+02	1.200331e+02	1.523734e+00	1.967167e-01
NC_000962.3	8979	311238	0	A	T	0.019	-2.670056e+02	4.142231e+02	1.550348e+00	5.192939e-01
NC_000962.3	144	311613	0	A	T	0.498	-3.281432e+02	2.826650e+02	1.515198e+00	2.458801e-01
NC_000962.3	2311	312940	0	A	T	0.050	-4.950628e+01	1.356913e+02	1.543976e+00	7.152812e-01
NC_000962.3	2312	316129	0	A	T	0.195	-2.653889e+02	1.149864e+02	1.519667e+00	2.114109e-02
NC_000962.3	8159	317087	0	A	T	0.011	8.760700e+00	2.737968e+02	1.545383e+00	9.744788e-01
NC_000962.3	4111	320038	0	A	T	0.015	-3.313351e+02	3.965022e+02	1.546155e+00	4.034942e-01
NC_000962.3	2313	321850	0	A	T	0.014	-1.158466e+01	2.011400e+02	1.544520e+00	9.540793e-01
NC_000962.3	2314	324138	0	A	T	0.015	5.208577e+01	2.493669e+02	1.542284e+00	8.345779e-01
NC_000962.3	145	325505	0	A	T	0.069	-7.294060e+01	2.560038e+02	1.554271e+00	7.757467e-01
NC_000962.3	6231	326039	0	A	T	0.027	-1.302889e+02	2.984576e+02	1.541453e+00	6.625105e-01
NC_000962.3	2315	327897	0	A	T	0.118	4.999291e+00	1.402177e+02	1.544782e+00	9.715634e-01
NC_000962.3	4112	328641	0	A	T	0.015	-3.313351e+02	3.965022e+02	1.546155e+00	4.034942e-01
NC_000962.3	10435	329826	0	A	T	0.021	-2.443689e+02	1.745259e+02	1.547674e+00	1.616744e-01
NC_000962.3	10436	331330	0	A	T	0.017	1.353939e+02	3.220681e+02	1.536164e+00	6.742644e-01
NC_000962.3	4653	332632	0	A	T	0.034	-7.465719e+01	2.245003e+02	1.535365e+00	7.395240e-01
NC_000962.3	14006	332916	0	A	T	0.039	-1.325358e+02	8.969937e+01	1.517891e+00	1.397470e-01
NC_000962.3	14007	332951	0	A	T	0.037	-4.110532e+01	1.200039e+02	1.526122e+00	7.320000e-01
NC_000962.3	8982	332981	0	A	T	0.019	-2.670056e+02	4.142231e+02	1.550348e+00	5.192939e-01
NC_000962.3	2316	333218	0	A	T	0.049	-3.777456e+01	1.596596e+02	1.542751e+00	8.130054e-01
NC_000962.3	14008	333406	0	A	T	0.035	-1.793558e+02	1.579171e+02	1.497687e+00	2.562478e-01
NC_000962.3	36825	333673	0	A	T	0.044	7.254100e+00	3.627928e+01	1.530486e+00	8.415469e-01
NC_000962.3	37148	333718	0	A	T	0.023	1.600682e+02	4.889713e+01	1.623102e+00	1.087357e-03
NC_000962.3	43355	333803	0	A	T	0.016	-2.411678e+02	1.430936e+02	1.513560e+00	9.213257e-02
NC_000962.3	19086	333892	0	A	T	0.346	-9.533047e+01	3.067327e+01	1.336125e+00	1.921131e-03
NC_000962.3	44807	333904	0	A	T	0.025	-4.179501e-01	8.596080e+01	1.533627e+00	9.961213e-01
NC_000962.3	36828	334616	0	A	T	0.064	-4.570862e+01	2.897964e+01	1.497399e+00	1.149554e-01
NC_000962.3	3674	334641	0	A	T	0.259	-5.049495e-02	2.445682e+01	1.537577e+00	9.983529e-01
NC_000962.3	3675	334654	0	A	T	0.191	2.938174e+01	2.414248e+01	1.502690e+00	2.237996e-01
NC_000962.3	3974	334677	0	A	T	0.127	-1.639040e+00	2.696318e+01	1.538016e+00	9.515365e-01
NC_000962.3	8717	334724	0	A	T	0.109	6.272535e+00	2.883756e+01	1.539177e+00	8.278399e-01
NC_000962.3	151	334751	0	A	T	0.328	5.981272e+01	2.485099e+01	1.473354e+00	1.621669e-02
NC_000962.3	153	334769	0	A	T	0.016	3.826106e+01	5.678965e+01	1.509894e+00	5.005899e-01
NC_000962.3	156	334791	0	A	T	0.241	5.778535e-01	1.905781e+01	1.529236e+00	9.758152e-01
NC_000962.3	3556	334806	0	A	T	0.063	-2.106121e+01	3.204650e+01	1.523694e+00	5.111532e-01
NC_000962.3	3557	334815	0	A	T	0.038	5.778558e-01	4.361163e+01	1.537578e+00	9.894302e-01
NC_000962.3	18687	334932	0	A	T	0.010	2.155822e+01	7.248095e+01	1.538396e+00	7.661792e-01
NC_000962.3	18689	334951	0	A	T	0.012	-2.437718e+01	6.555413e+01	1.522815e+00	7.100497e-01
NC_000962.3	38400	335121	0	A	T	0.016	5.775612e+01	5.558114e+01	1.541654e+00	2.989193e-01
NC_000962.3	37931	335127	0	A	T	0.019	4.442577e+01	5.311194e+01	1.540476e+00	4.030385e-01
NC_000962.3	37932	335152	0	A	T	0.015	8.268479e+00	6.683885e+01	1.538189e+00	9.015641e-01
NC_000962.3	37933	335173	0	A	T	0.023	-1.068994e+01	4.468316e+01	1.526932e+00	8.109548e-01
NC_000962.3	37934	335177	0	A	T	0.019	1.326809e+01	4.951380e+01	1.531016e+00	7.887629e-01
NC_000962.3	44558	335245	0	A	T	0.014	3.404182e+01	5.749355e+01	1.533742e+00	5.538786e-01
NC_000962.3	36836	335521	0	A	T	0.019	-7.676746e+00	5.063598e+01	1.529427e+00	8.795187e-01
NC_000962.3	36837	335525	0	A	T	0.036	-1.833646e+01	3.832031e+01	1.536577e+00	6.323638e-01
NC_000962.3	36842	335669	0	A	T	0.045	6.599116e+01	3.965974e+01	1.501069e+00	9.634486e-02
NC_000962.3	36845	335762	0	A	T	0.130	3.066051e+01	2.432705e+01	1.517876e+00	2.077500e-01
NC_000962.3	37397	335804	0	A	T	0.015	6.883747e+01	5.585329e+01	1.517019e+00	2.179764e-01
NC_000962.3	37641	335837	0	A	T	0.027	-6.972080e-01	5.444814e+01	1.536441e+00	9.897852e-01
NC_000962.3	48022	335855	0	A	T	0.016	-4.028983e+01	7.162057e+01	1.534176e+00	5.738326e-01
NC_000962.3	7742	335885	0	A	T	0.127	2.731114e+01	2.897436e+01	1.539208e+00	3.460465e-01
NC_000962.3	3976	335906	0	A	T	0.185	2.344691e+01	2.866499e+01	1.539453e+00	4.135144e-01
NC_000962.3	3558	335956	0	A	T	0.019	-2.670210e+01	6.389153e+01	1.535387e+00	6.760620e-01
NC_000962.3	159	335971	0	A	T	0.242	-4.070170e+00	2.839332e+01	1.536389e+00	8.860343e-01
NC_000962.3	160	336005	0	A	T	0.169	-1.622004e+01	2.710520e+01	1.535944e+00	5.496607e-01
NC_000962.3	14706	336113	0	A	T	0.030	1.591500e+01	6.516831e+01	1.533566e+00	8.071003e-01
NC_000962.3	21824	336140	0	A	T	0.010	4.968572e+01	8.813761e+01	1.534046e+00	5.730270e-01
NC_000962.3	4114	336191	0	A	T	0.150	-1.136209e+02	8.532014e+01	1.524321e+00	1.831709e-01
NC_000962.3	8896	336257	0	A	T	0.027	-1.064016e+02	7.164570e+01	1.537787e+00	1.377356e-01
NC_000962.3	3242	336332	0	A	T	0.120	-2.276080e+01	2.933777e+01	1.537637e+00	4.379841e-01
NC_000962.3	1975	336344	0	A	T	0.195	2.932677e+01	2.502148e+01	1.526271e+00	2.413667e-01
NC_000962.3	165	336357	0	A	T	0.020	2.837948e+01	4.991520e+01	1.535517e+00	5.697482e-01
NC_000962.3	18713	336406	0	A	T	0.010	-4.186370e+00	6.504122e+01	1.528604e+00	9.486887e-01
NC_000962.3	169	336423	0	A	T	0.373	-2.832198e+01	2.636922e+01	1.533402e+00	2.829795e-01
NC_000962.3	26593	336439	0	A	T	0.113	-9.174110e+01	2.594776e+01	1.422170e+00	4.198203e-04
NC_000962.3	23544	336443	0	A	T	0.109	-7.663715e+01	2.634652e+01	1.429943e+00	3.684069e-03
NC_000962.3	26594	336459	0	A	T	0.017	-1.287019e+01	6.261275e+01	1.536065e+00	8.371700e-01
NC_000962.3	173	336480	0	A	T	0.389	-3.595490e+01	3.032051e+01	1.552101e+00	2.358873e-01
NC_000962.3	174	336504	0	A	T	0.446	-2.487846e+01	4.617497e+01	1.536918e+00	5.901178e-01
NC_000962.3	10971	336535	0	A	T	0.058	-3.630814e+01	3.841437e+01	1.532703e+00	3.447313e-01
NC_000962.3	10972	336538	0	A	T	0.040	-4.836386e+01	4.259647e+01	1.550821e+00	2.563998e-01
NC_000962.3	10973	336546	0	A	T	0.033	-2.329639e+01	4.824737e+01	1.540701e+00	6.292740e-01
NC_000962.3	177	336560	0	A	T	0.343	4.595444e+01	2.291846e+01	1.542078e+00	4.513757e-02
NC_000962.3	178	336590	0	A	T	0.405	-2.585595e+01	3.533043e+01	1.537115e+00	4.643909e-01
NC_000962.3	37401	336728	0	A	T	0.078	-4.884332e+01	3.308429e+01	1.480283e+00	1.400756e-01
NC_000962.3	36855	336801	0	A	T	0.046	3.137664e+01	3.385284e+01	1.539898e+00	3.541588e-01
NC_000962.3	61565	337080	0	A	T	0.014	4.684532e+01	1.153322e+02	1.525206e+00	6.846731e-01
NC_000962.3	4657	337482	0	A	T	0.035	-1.691341e+02	2.206925e+02	1.530244e+00	4.435775e-01
NC_000962.3	37404	337849	0	A	T	0.011	-4.692481e+01	7.886071e+01	1.534801e+00	5.519149e-01
NC_000962.3	37405	337863	0	A	T	0.025	2.188498e+01	5.173352e+01	1.534603e+00	6.723349e-01
NC_000962.3	36858	337959	0	A	T	0.267	-8.828856e+01	2.841033e+01	1.409671e+00	1.923137e-03
NC_000962.3	36859	338020	0	A	T	0.291	-2.817883e+01	3.287354e+01	1.488758e+00	3.914842e-01
NC_000962.3	4115	338100	0	A	T	0.316	-1.250320e+02	3.351983e+01	1.335255e+00	1.988963e-04
NC_000962.3	44009	338338	0	A	T	0.010	-3.206975e+01	8.012714e+01	1.529253e+00	6.890426e-01
NC_000962.3	43579	338415	0	A	T	0.018	-2.475230e+01	5.011877e+01	1.540794e+00	6.214719e-01
NC_000962.3	37168	338453	0	A	T	0.187	8.984900e+00	2.649529e+01	1.550259e+00	7.345743e-01
NC_000962.3	38091	338553	0	A	T	0.012	-5.458192e+01	6.573490e+01	1.536473e+00	4.064886e-01
NC_000962.3	37941	338618	0	A	T	0.045	-3.253074e+00	4.669553e+01	1.535887e+00	9.444695e-01
NC_000962.3	2321	338648	0	A	T	0.103	7.883170e+00	3.007781e+01	1.537267e+00	7.932878e-01
NC_000962.3	180	338669	0	A	T	0.128	9.928772e+00	2.896188e+01	1.534755e+00	7.317827e-01
NC_000962.3	183	338719	0	A	T	0.042	7.829029e+00	4.963803e+01	1.534107e+00	8.746978e-01
NC_000962.3	184	338844	0	A	T	0.287	7.634159e+01	2.990158e+01	1.505674e+00	1.078009e-02
NC_000962.3	185	338876	0	A	T	0.322	4.759789e+00	2.886499e+01	1.532818e+00	8.690473e-01
NC_000962.3	186	338903	0	A	T	0.341	9.091637e+00	3.385042e+01	1.531688e+00	7.882896e-01
NC_000962.3	8988	338984	0	A	T	0.012	-1.398032e+02	1.039512e+02	1.504480e+00	1.788731e-01
NC_000962.3	10031	338990	0	A	T	0.012	-2.020400e+02	1.744141e+02	1.550800e+00	2.468973e-01
NC_000962.3	3247	339095	0	A	T	0.018	-2.592341e+01	6.102699e+01	1.539788e+00	6.710565e-01
NC_000962.3	188	340132	0	A	T	0.084	5.703033e+01	6.651009e+01	1.543858e+00	3.913295e-01
NC_000962.3	189	340372	0	A	T	0.431	7.922928e+01	1.157928e+02	1.533570e+00	4.939387e-01
NC_000962.3	190	342146	0	A	T	0.069	-7.294060e+01	2.560038e+02	1.554271e+00	7.757467e-01
NC_000962.3	5813	342340	0	A	T	0.109	-2.786418e+01	1.781309e+02	1.547902e+00	8.757199e-01
NC_000962.3	8989	345694	0	A	T	0.019	-2.670056e+02	4.142231e+02	1.550348e+00	5.192939e-01
NC_000962.3	4658	345697	0	A	T	0.034	-4.113137e+02	3.077019e+02	1.545900e+00	1.815242e-01
NC_000962.3	192	346275	0	A	T	0.498	-2.550763e+02	2.566354e+02	1.533163e+00	3.204276e-01
NC_000962.3	10437	347710	0	A	T	0.017	1.317628e+02	3.032544e+02	1.539172e+00	6.639939e-01
NC_000962.3	6232	347829	0	A	T	0.022	3.134080e+01	1.579312e+02	1.545864e+00	8.427244e-01
NC_000962.3	8991	352446	0	A	T	0.019	-2.670056e+02	4.142231e+02	1.550348e+00	5.192939e-01
NC_000962.3	193	353309	0	A	T	0.053	-1.738527e+01	2.954720e+02	1.547891e+00	9.530886e-01
NC_000962.3	194	353365	0	A	T	0.053	-1.738527e+01	2.954720e+02	1.547891e+00	9.530886e-01
NC_000962.3	195	356528	0	A	T	0.499	-9.820906e+00	2.897139e+02	1.541491e+00	9.729627e-01
NC_000962.3	8160	361362	0	A	T	0.018	-4.678846e+01	2.061669e+02	1.539220e+00	8.204993e-01
NC_000962.3	22392	361805	0	A	T	0.012	-8.426021e+01	1.581364e+02	1.528330e+00	5.942323e-01
NC_000962.3	13855	362667	0	A	T	0.013	3.357378e+01	1.669232e+02	1.539190e+00	8.406231e-01
NC_000962.3	4659	363279	0	A	T	0.034	-4.113137e+02	3.077019e+02	1.545900e+00	1.815242e-01
NC_000962.3	196	363464	0	A	T	0.053	-8.976025e+01	2.512142e+02	1.537541e+00	7.209157e-01
NC_000962.3	2821	364499	0	A	T	0.032	-2.668729e+02	1.195861e+02	1.486043e+00	2.579337e-02
NC_000962.3	197	364854	0	A	T	0.047	-8.217807e+01	2.102599e+02	1.555386e+00	6.959735e-01
NC_000962.3	10438	367231	0	A	T	0.017	1.353939e+02	3.220681e+02	1.536164e+00	6.742644e-01
NC_000962.3	10032	367707	0	A	T	0.011	-2.148108e+02	2.596835e+02	1.555816e+00	4.082603e-01
NC_000962.3	5687	368651	0	A	T	0.012	1.537897e+02	8.420154e+01	1.532898e+00	6.799119e-02
NC_000962.3	4660	372289	0	A	T	0.011	1.389261e+02	2.209496e+02	1.536552e+00	5.296011e-01
NC_000962.3	199	372913	0	A	T	0.227	1.630949e+02	1.017975e+02	1.534444e+00	1.093433e-01
NC_000962.3	200	373283	0	A	T	0.496	1.411455e+01	1.257058e+02	1.534286e+00	9.106152e-01
NC_000962.3	61485	373372	0	A	T	0.012	-1.703091e+01	6.309389e+01	1.527797e+00	7.872533e-01
NC_000962.3	201	374353	0	A	T	0.046	5.327833e+01	2.027995e+02	1.538084e+00	7.928087e-01
NC_000962.3	202	376774	0	A	T	0.413	1.843439e+01	5.967306e+01	1.537004e+00	7.574249e-01
NC_000962.3	203	377014	0	A	T	0.046	3.393114e+02	1.930901e+02	1.504812e+00	7.908578e-02
NC_000962.3	204	379528	0	A	T	0.053	-3.046498e+02	3.318959e+02	1.540758e+00	3.588219e-01
NC_000962.3	4117	382984	0	A	T	0.015	-3.313351e+02	3.965022e+02	1.546155e+00	4.034942e-01
NC_000962.3	206	383716	0	A	T	0.049	-1.170548e+00	1.470963e+02	1.536680e+00	9.936518e-01
NC_000962.3	207	384380	0	A	T	0.498	-1.310867e+02	2.854949e+02	1.536109e+00	6.461920e-01
NC_000962.3	8161	385855	0	A	T	0.011	8.760700e+00	2.737968e+02	1.545383e+00	9.744788e-01
NC_000962.3	5815	386013	0	A	T	0.108	-7.212538e+01	1.308881e+02	1.539855e+00	5.816881e-01
NC_000962.3	208	386432	0	A	T	0.497	-3.190117e+02	1.777742e+02	1.522634e+00	7.294815e-02
NC_000962.3	8994	386707	0	A	T	0.019	-1.298107e+02	3.499639e+02	1.548636e+00	7.107476e-01
NC_000962.3	5816	386935	0	A	T	0.113	-1.262351e+02	1.752571e+02	1.529030e+00	4.714672e-01
NC_000962.3	2326	387353	0	A	T	0.121	-3.603506e+01	1.478221e+02	1.543830e+00	8.074415e-01
NC_000962.3	1984	389038	0	A	T	0.012	-2.541084e+02	3.804209e+02	1.548505e+00	5.042628e-01
NC_000962.3	209	390828	0	A	T	0.498	2.845050e+02	1.756899e+02	1.536340e+00	1.055906e-01
NC_000962.3	210	391853	0	A	T	0.210	-7.278614e+00	6.463512e+01	1.535612e+00	9.103549e-01
NC_000962.3	211	392261	0	A	T	0.068	-4.520722e+01	1.809469e+02	1.538382e+00	8.027493e-01
NC_000962.3	4661	393623	0	A	T	0.011	1.680008e+02	2.664226e+02	1.539017e+00	5.284158e-01
NC_000962.3	8162	393780	0	A	T	0.018	-2.183437e+02	2.359089e+02	1.525740e+00	3.548401e-01
NC_000962.3	4662	394001	0	A	T	0.034	3.609395e+02	3.065134e+02	1.566585e+00	2.391660e-01
NC_000962.3	10442	394897	0	A	T	0.017	1.353939e+02	3.220681e+02	1.536164e+00	6.742644e-01
NC_000962.3	8995	396198	0	A	T	0.019	-2.670056e+02	4.142231e+02	1.550348e+00	5.192939e-01
NC_000962.3	212	396199	0	A	T	0.061	1.316671e+02	2.214487e+02	1.547993e+00	5.522241e-01
NC_000962.3	4118	397275	0	A	T	0.150	-8.798474e+01	9.428519e+01	1.523655e+00	3.508863e-01
NC_000962.3	14011	398116	0	A	T	0.030	2.384096e+01	1.837139e+02	1.549958e+00	8.967649e-01
NC_000962.3	3682	401678	0	A	T	0.035	2.640399e+01	5.564965e+01	1.537571e+00	6.352385e-01
NC_000962.3	2327	403364	0	A	T	0.120	-1.021009e+01	1.557668e+02	1.546342e+00	9.477474e-01
NC_000962.3	2328	403920	0	A	T	0.121	6.776975e+01	1.546002e+02	1.548858e+00	6.611954e-01
NC_000962.3	213	403980	0	A	T	0.498	1.512068e+02	3.604773e+02	1.545699e+00	6.749410e-01
NC_000962.3	2329	404003	0	A	T	0.015	2.691635e+02	1.977070e+02	1.503615e+00	1.735934e-01
NC_000962.3	214	404326	0	A	T	0.469	1.377736e+02	1.220896e+02	1.521289e+00	2.593137e-01
NC_000962.3	15794	405439	0	A	T	0.011	1.893636e+02	2.936354e+02	1.536147e+00	5.190995e-01
NC_000962.3	4119	405750	0	A	T	0.015	-3.982957e+02	4.017867e+02	1.533004e+00	3.217012e-01
NC_000962.3	2330	408723	0	A	T	0.197	-8.986278e+01	1.399576e+02	1.542217e+00	5.209297e-01
NC_000962.3	4663	409569	0	A	T	0.034	-7.496642e+01	2.462339e+02	1.539098e+00	7.608278e-01
NC_000962.3	8996	409940	0	A	T	0.019	-1.829361e+02	2.546880e+02	1.535564e+00	4.727050e-01
NC_000962.3	4120	411803	0	A	T	0.011	2.170840e+02	3.452946e+02	1.535253e+00	5.296510e-01
NC_000962.3	216	414486	0	A	T	0.498	1.648469e+02	2.828227e+02	1.546219e+00	5.600774e-01
NC_000962.3	217	420008	0	A	T	0.499	3.312304e+02	5.327858e+02	1.547127e+00	5.342415e-01
NC_000962.3	218	424321	0	A	T	0.499	3.790117e+02	2.930330e+02	1.561914e+00	1.960783e-01
NC_000962.3	219	424981	0	A	T	0.053	4.546854e+01	2.304287e+02	1.538288e+00	8.436040e-01
NC_000962.3	2331	425342	0	A	T	0.080	2.786946e+00	3.536196e+01	1.536597e+00	9.371932e-01
NC_000962.3	38097	425344	0	A	T	0.057	2.546199e+01	3.654885e+01	1.549499e+00	4.861311e-01
NC_000962.3	220	425871	0	A	T	0.015	-8.534691e+01	1.456760e+02	1.541484e+00	5.580566e-01
NC_000962.3	44820	426428	0	A	T	0.013	-1.163365e+02	8.363317e+01	1.525692e+00	1.644318e-01
NC_000962.3	48482	426462	0	A	T	0.013	3.270612e+01	7.320844e+01	1.530197e+00	6.551208e-01
NC_000962.3	38409	427359	0	A	T	0.045	2.664931e+00	3.232687e+01	1.528102e+00	9.343107e-01
NC_000962.3	223	428698	0	A	T	0.069	-8.383056e+01	2.389521e+02	1.552207e+00	7.257707e-01
NC_000962.3	5819	428840	0	A	T	0.108	6.778464e+00	1.151417e+02	1.538314e+00	9.530634e-01
NC_000962.3	5820	430756	0	A	T	0.113	-1.310088e+02	1.698887e+02	1.524720e+00	4.407483e-01
NC_000962.3	224	432536	0	A	T	0.047	7.565221e+01	2.134625e+02	1.534499e+00	7.230875e-01
NC_000962.3	8999	432591	0	A	T	0.019	-2.670056e+02	4.142231e+02	1.550348e+00	5.192939e-01
NC_000962.3	5259	433522	0	A	T	0.019	2.594822e+02	3.510406e+02	1.547647e+00	4.599190e-01
NC_000962.3	4126	435181	0	A	T	0.012	5.262097e+01	3.265110e+02	1.544058e+00	8.719891e-01
NC_000962.3	5821	435190	0	A	T	0.114	-2.637453e+02	1.683803e+02	1.512331e+00	1.174840e-01
NC_000962.3	4127	436137	0	A	T	0.012	5.262097e+01	3.265110e+02	1.544058e+00	8.719891e-01
NC_000962.3	9000	436350	0	A	T	0.019	-2.670056e+02	4.142231e+02	1.550348e+00	5.192939e-01
NC_000962.3	5822	438158	0	A	T	0.108	2.666188e+01	1.507597e+02	1.546582e+00	8.596511e-01
NC_000962.3	4128	440099	0	A	T	0.011	2.627472e+02	3.663336e+02	1.536664e+00	4.733464e-01
NC_000962.3	14012	440560	0	A	T	0.030	2.384096e+01	1.837139e+02	1.549958e+00	8.967649e-01
NC_000962.3	5690	440819	0	A	T	0.030	-2.776032e+02	1.793392e+02	1.495480e+00	1.218624e-01
NC_000962.3	225	441823	0	A	T	0.050	-6.884533e+00	2.394286e+02	1.546569e+00	9.770648e-01
NC_000962.3	4669	443193	0	A	T	0.034	-7.573195e+00	2.423928e+02	1.543703e+00	9.750797e-01
NC_000962.3	5823	443277	0	A	T	0.114	-1.162987e+02	1.444978e+02	1.515823e+00	4.210413e-01
NC_000962.3	4670	443715	0	A	T	0.034	-1.112972e+02	2.192647e+02	1.531352e+00	6.118170e-01
NC_000962.3	2333	444351	0	A	T	0.198	-9.210933e+01	1.559118e+02	1.536690e+00	5.547623e-01
NC_000962.3	226	445780	0	A	T	0.069	-7.294060e+01	2.560038e+02	1.554271e+00	7.757467e-01
NC_000962.3	5824	446165	0	A	T	0.113	-2.038105e+02	1.671495e+02	1.521912e+00	2.229197e-01
NC_000962.3	8168	447698	0	A	T	0.012	2.738974e+02	3.398948e+02	1.542684e+00	4.204748e-01
NC_000962.3	5825	448266	0	A	T	0.079	9.462715e+01	1.223366e+02	1.531840e+00	4.393553e-01
NC_000962.3	10444	450640	0	A	T	0.025	1.777103e+02	1.308997e+02	1.542817e+00	1.748029e-01
NC_000962.3	2334	453367	0	A	T	0.043	6.746638e+01	4.563791e+01	1.499781e+00	1.395485e-01
NC_000962.3	6235	453780	0	A	T	0.027	-2.058278e+02	1.857497e+02	1.530257e+00	2.680083e-01
NC_000962.3	5826	454167	0	A	T	0.114	5.514932e+01	1.360595e+02	1.560028e+00	6.852939e-01
NC_000962.3	227	454295	0	A	T	0.379	-4.981531e+01	6.290450e+01	1.521089e+00	4.285389e-01
NC_000962.3	228	454333	0	A	T	0.061	-1.113011e+02	1.339495e+02	1.552906e+00	4.061586e-01
NC_000962.3	5827	456281	0	A	T	0.109	-6.083617e+00	1.845562e+02	1.548963e+00	9.737083e-01
NC_000962.3	229	456594	0	A	T	0.052	-1.995477e+02	1.693036e+02	1.527024e+00	2.387383e-01
NC_000962.3	5260	457073	0	A	T	0.019	2.594822e+02	3.510406e+02	1.547647e+00	4.599190e-01
NC_000962.3	5828	457326	0	A	T	0.080	3.260711e+01	1.184864e+02	1.535130e+00	7.832046e-01
NC_000962.3	15803	457402	0	A	T	0.011	1.235544e+02	3.086701e+02	1.543084e+00	6.890103e-01
NC_000962.3	230	457452	0	A	T	0.439	1.013629e+02	1.464264e+02	1.527866e+00	4.888961e-01
NC_000962.3	231	459399	0	A	T	0.467	1.078174e+01	6.037465e+01	1.541307e+00	8.582924e-01
NC_000962.3	232	460413	0	A	T	0.046	3.848529e+02	2.220364e+02	1.505695e+00	8.326018e-02
NC_000962.3	8169	460872	0	A	T	0.013	3.172612e+02	2.969670e+02	1.531800e+00	2.855483e-01
NC_000962.3	14013	463336	0	A	T	0.032	-1.885760e+02	1.718609e+02	1.523655e+00	2.727127e-01
NC_000962.3	233	465300	0	A	T	0.053	-3.046498e+02	3.318959e+02	1.540758e+00	3.588219e-01
NC_000962.3	6238	466096	0	A	T	0.027	-2.276769e+02	2.631959e+02	1.535049e+00	3.871580e-01
NC_000962.3	15804	466185	0	A	T	0.011	1.235544e+02	3.086701e+02	1.543084e+00	6.890103e-01
NC_000962.3	234	467498	0	A	T	0.497	1.365262e+02	1.190317e+02	1.535541e+00	2.515842e-01
NC_000962.3	235	467509	0	A	T	0.498	8.202429e+01	1.579526e+02	1.534960e+00	6.036341e-01
NC_000962.3	237	467546	0	A	T	0.499	4.435329e+02	3.170283e+02	1.516330e+00	1.620201e-01
NC_000962.3	240	467621	0	A	T	0.497	3.158204e+02	1.834786e+02	1.538738e+00	8.541406e-02
NC_000962.3	241	467638	0	A	T	0.498	1.927826e+02	2.235396e+02	1.544496e+00	3.886071e-01
NC_000962.3	5829	469420	0	A	T	0.080	6.369353e+01	1.146795e+02	1.528704e+00	5.787049e-01
NC_000962.3	5261	469466	0	A	T	0.019	2.203703e+02	3.190647e+02	1.542271e+00	4.898813e-01
NC_000962.3	4129	471375	0	A	T	0.012	5.262097e+01	3.265110e+02	1.544058e+00	8.719891e-01
NC_000962.3	2337	472207	0	A	T	0.014	-1.158466e+01	2.011400e+02	1.544520e+00	9.540793e-01
NC_000962.3	2338	472705	0	A	T	0.198	-5.599100e+01	1.518813e+02	1.539681e+00	7.124434e-01
NC_000962.3	245	475178	0	A	T	0.498	8.967884e+01	2.138479e+02	1.529118e+00	6.750175e-01
NC_000962.3	246	477234	0	A	T	0.053	-1.738527e+01	2.954720e+02	1.547891e+00	9.530886e-01
NC_000962.3	9004	478015	0	A	T	0.016	2.441456e+02	1.412861e+02	1.536223e+00	8.420006e-02
NC_000962.3	3254	478358	0	A	T	0.049	-7.095936e+01	1.900222e+02	1.541725e+00	7.088863e-01
NC_000962.3	1987	478662	0	A	T	0.012	-2.989300e+02	2.722548e+02	1.539179e+00	2.723986e-01
NC_000962.3	2339	479632	0	A	T	0.120	-1.835547e+01	1.622480e+02	1.548509e+00	9.099416e-01
NC_000962.3	5640	483292	0	A	T	0.060	3.793279e+01	3.923846e+01	1.558126e+00	3.338452e-01
NC_000962.3	249	483935	0	A	T	0.205	1.041816e+02	9.472430e+01	1.539948e+00	2.715869e-01
NC_000962.3	1989	484428	0	A	T	0.012	-2.541084e+02	3.804209e+02	1.548505e+00	5.042628e-01
NC_000962.3	250	484596	0	A	T	0.054	1.692269e+01	3.276788e+02	1.550178e+00	9.588195e-01
NC_000962.3	9007	485475	0	A	T	0.019	8.922693e+01	2.793238e+02	1.545051e+00	7.494403e-01
NC_000962.3	251	485811	0	A	T	0.061	1.316671e+02	2.214487e+02	1.547993e+00	5.522241e-01
NC_000962.3	8170	486030	0	A	T	0.012	1.481464e+02	4.322340e+02	1.547661e+00	7.318401e-01
NC_000962.3	5831	487852	0	A	T	0.106	-3.539101e+01	9.002698e+01	1.527170e+00	6.942927e-01
NC_000962.3	10445	488037	0	A	T	0.022	-2.852552e+02	1.790407e+02	1.540516e+00	1.113270e-01
NC_000962.3	4132	489073	0	A	T	0.154	-1.204679e+02	1.561592e+02	1.535076e+00	4.405718e-01
NC_000962.3	252	489935	0	A	T	0.438	2.415839e+02	1.324294e+02	1.508485e+00	6.832342e-02
NC_000962.3	5832	491591	0	A	T	0.113	-1.572552e+02	1.577023e+02	1.514681e+00	3.188532e-01
NC_000962.3	253	491742	0	A	T	0.069	-7.294060e+01	2.560038e+02	1.554271e+00	7.757467e-01
NC_000962.3	254	492150	0	A	T	0.069	-7.294060e+01	2.560038e+02	1.554271e+00	7.757467e-01
NC_000962.3	255	497491	0	A	T	0.053	-1.295948e+02	2.309441e+02	1.542953e+00	5.747816e-01
NC_000962.3	256	498531	0	A	T	0.069	-7.294060e+01	2.560038e+02	1.554271e+00	7.757467e-01
NC_000962.3	257	498557	0	A	T	0.417	8.024042e+01	6.871042e+01	1.512798e+00	2.430798e-01
NC_000962.3	2342	501535	0	A	T	0.119	-5.450833e-01	1.337641e+02	1.542794e+00	9.967492e-01
NC_000962.3	4133	501615	0	A	T	0.038	-5.260278e+01	1.730169e+02	1.548628e+00	7.611473e-01
NC_000962.3	1990	502284	0	A	T	0.012	-2.541084e+02	3.804209e+02	1.548505e+00	5.042628e-01
NC_000962.3	258	502589	0	A	T	0.500	-7.385124e+01	7.062285e+02	1.546347e+00	9.167306e-01
NC_000962.3	260	505974	0	A	T	0.068	-8.335688e+01	1.546446e+02	1.546459e+00	5.899554e-01
NC_000962.3	261	507029	0	A	T	0.054	1.886072e+02	2.415087e+02	1.559131e+00	4.349586e-01
NC_000962.3	4674	507481	0	A	T	0.035	-1.851021e+02	3.341311e+02	1.545295e+00	5.796788e-01
NC_000962.3	4134	508218	0	A	T	0.011	2.627472e+02	3.663336e+02	1.536664e+00	4.733464e-01
NC_000962.3	8171	508668	0	A	T	0.012	1.883816e+02	2.909274e+02	1.530862e+00	5.173986e-01
NC_000962.3	263	513257	0	A	T	0.496	-6.762515e-01	1.655758e+02	1.538717e+00	9.967418e-01
NC_000962.3	3257	513817	0	A	T	0.013	-7.700569e+01	2.221969e+02	1.548910e+00	7.289690e-01
NC_000962.3	7373	514158	0	A	T	0.013	4.546877e+01	2.799006e+02	1.551297e+00	8.709775e-01
NC_000962.3	4135	514245	0	A	T	0.036	1.664680e+02	2.323479e+02	1.542636e+00	4.738242e-01
NC_000962.3	15806	515067	0	A	T	0.011	7.678085e+01	2.919013e+02	1.546867e+00	7.925600e-01
NC_000962.3	6240	515125	0	A	T	0.027	-2.276769e+02	2.631959e+02	1.535049e+00	3.871580e-01
NC_000962.3	266	517358	0	A	T	0.069	-7.294060e+01	2.560038e+02	1.554271e+00	7.757467e-01
NC_000962.3	267	518987	0	A	T	0.046	-5.628976e+01	1.236229e+02	1.549907e+00	6.489377e-01
NC_000962.3	9009	519974	0	A	T	0.019	-2.670056e+02	4.142231e+02	1.550348e+00	5.192939e-01
NC_000962.3	8172	522406	0	A	T	0.012	1.481464e+02	4.322340e+02	1.547661e+00	7.318401e-01
NC_000962.3	268	524891	0	A	T	0.226	1.690427e+02	1.130702e+02	1.548889e+00	1.351289e-01
NC_000962.3	5834	525833	0	A	T	0.113	-1.420970e+02	1.441761e+02	1.514325e+00	3.245062e-01
NC_000962.3	5692	530917	0	A	T	0.030	-2.776032e+02	1.793392e+02	1.495480e+00	1.218624e-01
NC_000962.3	269	533547	0	A	T	0.050	6.015281e+01	2.361646e+02	1.540056e+00	7.989859e-01
NC_000962.3	6241	533781	0	A	T	0.027	-2.276769e+02	2.631959e+02	1.535049e+00	3.871580e-01
NC_000962.3	2343	534691	0	A	T	0.197	-2.299782e+01	1.364167e+02	1.540644e+00	8.661468e-01
NC_000962.3	8173	535045	0	A	T	0.013	7.745523e+00	3.058025e+02	1.541127e+00	9.797965e-01
NC_000962.3	2344	535695	0	A	T	0.121	-7.979997e+01	1.531919e+02	1.543495e+00	6.025065e-01
NC_000962.3	10034	537019	0	A	T	0.011	-3.701430e+01	2.993836e+02	1.547069e+00	9.016216e-01
NC_000962.3	4676	539608	0	A	T	0.011	-2.262445e+01	2.629189e+02	1.550140e+00	9.314379e-01
NC_000962.3	271	541201	0	A	T	0.498	-1.383294e+02	2.213619e+02	1.539018e+00	5.321355e-01
NC_000962.3	272	542014	0	A	T	0.054	1.692269e+01	3.276788e+02	1.550178e+00	9.588195e-01
NC_000962.3	273	542514	0	A	T	0.046	3.848529e+02	2.220364e+02	1.505695e+00	8.326018e-02
NC_000962.3	4136	544461	0	A	T	0.152	-9.390240e+01	1.286714e+02	1.529669e+00	4.656414e-01
NC_000962.3	6242	544683	0	A	T	0.027	-4.533377e+00	2.831554e+02	1.550573e+00	9.872285e-01
NC_000962.3	274	546357	0	A	T	0.068	-2.581971e+02	1.894364e+02	1.583121e+00	1.731049e-01
NC_000962.3	4137	546914	0	A	T	0.154	-2.190863e+02	1.612486e+02	1.542896e+00	1.744602e-01
NC_000962.3	5262	547529	0	A	T	0.019	2.903542e+01	2.637110e+02	1.539452e+00	9.123430e-01
NC_000962.3	3258	547575	0	A	T	0.019	6.086628e+01	2.590190e+02	1.550633e+00	8.142519e-01
NC_000962.3	275	549363	0	A	T	0.050	-6.884533e+00	2.394286e+02	1.546569e+00	9.770648e-01
NC_000962.3	8174	550820	0	A	T	0.012	1.481464e+02	4.322340e+02	1.547661e+00	7.318401e-01
NC_000962.3	8175	551095	0	A	T	0.011	8.760700e+00	2.737968e+02	1.545383e+00	9.744788e-01
NC_000962.3	277	551525	0	A	T	0.471	1.711401e+02	1.893384e+02	1.523222e+00	3.662088e-01
NC_000962.3	5835	552496	0	A	T	0.112	-1.248739e+02	1.357267e+02	1.522609e+00	3.577077e-01
NC_000962.3	278	555991	0	A	T	0.055	-1.035493e+02	9.926727e+01	1.551332e+00	2.970614e-01
NC_000962.3	3259	557133	0	A	T	0.050	-1.417406e+02	2.185441e+02	1.547412e+00	5.167221e-01
NC_000962.3	10446	557952	0	A	T	0.018	3.979303e+02	2.801382e+02	1.520313e+00	1.556864e-01
NC_000962.3	2345	558501	0	A	T	0.121	-8.541937e+01	1.566719e+02	1.543475e+00	5.856929e-01
NC_000962.3	9011	560067	0	A	T	0.019	-2.670056e+02	4.142231e+02	1.550348e+00	5.192939e-01
NC_000962.3	280	561776	0	A	T	0.050	6.015281e+01	2.361646e+02	1.540056e+00	7.989859e-01
NC_000962.3	2346	563420	0	A	T	0.197	-1.365484e+02	1.102459e+02	1.527178e+00	2.157042e-01
NC_000962.3	281	565655	0	A	T	0.227	8.119588e+01	1.364585e+02	1.544870e+00	5.519224e-01
NC_000962.3	1992	565961	0	A	T	0.011	3.024126e+02	2.726942e+02	1.574244e+00	2.676250e-01
NC_000962.3	4140	566323	0	A	T	0.015	7.357686e+01	7.002485e+01	1.519217e+00	2.935624e-01
NC_000962.3	5838	569897	0	A	T	0.102	6.536060e+00	6.974863e+01	1.538462e+00	9.253536e-01
NC_000962.3	5695	569953	0	A	T	0.036	-1.130805e+02	8.170845e+01	1.498401e+00	1.665892e-01
NC_000962.3	3260	571943	0	A	T	0.050	-2.437441e+02	2.121892e+02	1.549396e+00	2.508670e-01
NC_000962.3	282	572591	0	A	T	0.060	1.187611e+02	1.731115e+02	1.534450e+00	4.928001e-01
NC_000962.3	283	573262	0	A	T	0.487	-1.467666e+02	9.153996e+01	1.499583e+00	1.090879e-01
NC_000962.3	5263	574445	0	A	T	0.018	2.258403e+02	2.908322e+02	1.536021e+00	4.375639e-01
NC_000962.3	10447	574862	0	A	T	0.015	5.902007e+01	1.452242e+02	1.526295e+00	6.845048e-01
NC_000962.3	5839	575679	0	A	T	0.109	-6.083617e+00	1.845562e+02	1.548963e+00	9.737083e-01
NC_000962.3	5264	575837	0	A	T	0.019	2.594822e+02	3.510406e+02	1.547647e+00	4.599190e-01
NC_000962.3	285	575907	0	A	T	0.047	-1.423736e+02	1.855081e+02	1.563476e+00	4.429232e-01
NC_000962.3	8176	579885	0	A	T	0.012	1.481464e+02	4.322340e+02	1.547661e+00	7.318401e-01
NC_000962.3	36881	580695	0	A	T	0.012	-1.189614e+01	7.713505e+01	1.536374e+00	8.774542e-01
NC_000962.3	5085	580727	0	A	T	0.022	-1.340601e+02	8.379186e+01	1.534134e+00	1.098377e-01
NC_000962.3	287	580772	0	A	T	0.224	1.409233e+00	2.413412e+01	1.536958e+00	9.534448e-01
NC_000962.3	289	583171	0	A	T	0.053	-3.046498e+02	3.318959e+02	1.540758e+00	3.588219e-01
NC_000962.3	290	584171	0	A	T	0.069	1.772297e+01	2.099405e+02	1.545154e+00	9.327351e-01
NC_000962.3	2347	584438	0	A	T	0.192	-1.669682e+01	8.694998e+01	1.532307e+00	8.477476e-01
NC_000962.3	14016	586214	0	A	T	0.035	-2.779343e+02	1.660239e+02	1.509256e+00	9.433710e-02
NC_000962.3	2348	589536	0	A	T	0.199	5.185989e+00	1.442179e+02	1.545512e+00	9.713198e-01
NC_000962.3	292	590436	0	A	T	0.498	1.669450e+02	2.252851e+02	1.531670e+00	4.587914e-01
NC_000962.3	7376	594351	0	A	T	0.013	4.546877e+01	2.799006e+02	1.551297e+00	8.709775e-01
NC_000962.3	4141	595321	0	A	T	0.015	-3.982957e+02	4.017867e+02	1.533004e+00	3.217012e-01
NC_000962.3	4142	595400	0	A	T	0.036	2.537523e+02	1.716614e+02	1.553680e+00	1.395707e-01
NC_000962.3	294	597816	0	A	T	0.470	1.126728e+00	1.555046e+02	1.543033e+00	9.942199e-01
NC_000962.3	295	598475	0	A	T	0.497	5.286547e+01	2.876533e+02	1.546513e+00	8.542106e-01
NC_000962.3	4143	599165	0	A	T	0.036	1.664680e+02	2.323479e+02	1.542636e+00	4.738242e-01
NC_000962.3	296	599868	0	A	T	0.069	-7.294060e+01	2.560038e+02	1.554271e+00	7.757467e-01
NC_000962.3	4680	599898	0	A	T	0.035	-1.851021e+02	3.341311e+02	1.545295e+00	5.796788e-01
NC_000962.3	10452	600116	0	A	T	0.022	-2.852552e+02	1.790407e+02	1.540516e+00	1.113270e-01
NC_000962.3	4682	603403	0	A	T	0.035	-1.851021e+02	3.341311e+02	1.545295e+00	5.796788e-01
NC_000962.3	297	605150	0	A	T	0.046	3.848529e+02	2.220364e+02	1.505695e+00	8.326018e-02
NC_000962.3	4683	605610	0	A	T	0.034	1.029581e+02	2.980070e+02	1.549457e+00	7.297776e-01
NC_000962.3	3261	608037	0	A	T	0.082	-5.987067e+01	5.498666e+01	1.505436e+00	2.764160e-01
NC_000962.3	5841	608775	0	A	T	0.108	-1.327389e+02	1.447770e+02	1.547473e+00	3.593752e-01
NC_000962.3	298	610120	0	A	T	0.497	3.093586e+02	2.296966e+02	1.509739e+00	1.782536e-01
NC_000962.3	1993	610604	0	A	T	0.012	-2.541084e+02	3.804209e+02	1.548505e+00	5.042628e-01
NC_000962.3	299	611048	0	A	T	0.050	6.015281e+01	2.361646e+02	1.540056e+00	7.989859e-01
NC_000962.3	9014	611208	0	A	T	0.019	-2.670056e+02	4.142231e+02	1.550348e+00	5.192939e-01
NC_000962.3	4684	613989	0	A	T	0.034	1.168082e+02	2.656967e+02	1.546657e+00	6.602715e-01
NC_000962.3	10036	617871	0	A	T	0.011	-3.701430e+01	2.993836e+02	1.547069e+00	9.016216e-01
NC_000962.3	4144	618279	0	A	T	0.011	2.627472e+02	3.663336e+02	1.536664e+00	4.733464e-01
NC_000962.3	301	620625	0	A	T	0.049	3.713561e+02	2.146019e+02	1.522447e+00	8.376719e-02
NC_000962.3	8178	621179	0	A	T	0.012	1.481464e+02	4.322340e+02	1.547661e+00	7.318401e-01
NC_000962.3	302	621598	0	A	T	0.047	7.565221e+01	2.134625e+02	1.534499e+00	7.230875e-01
NC_000962.3	8179	622663	0	A	T	0.012	1.481464e+02	4.322340e+02	1.547661e+00	7.318401e-01
NC_000962.3	3262	623021	0	A	T	0.032	6.627941e+01	1.991601e+02	1.545526e+00	7.393381e-01
NC_000962.3	37173	623222	0	A	T	0.019	7.018738e+01	5.044241e+01	1.525479e+00	1.643097e-01
NC_000962.3	37420	623268	0	A	T	0.066	6.738713e+01	2.975063e+01	1.530410e+00	2.365772e-02
NC_000962.3	45341	623298	0	A	T	0.016	1.077600e+01	6.335533e+01	1.540107e+00	8.649647e-01
NC_000962.3	303	623472	0	A	T	0.355	-4.763522e+00	3.226109e+01	1.533844e+00	8.826356e-01
NC_000962.3	304	623508	0	A	T	0.337	-3.022962e-01	2.846950e+01	1.537390e+00	9.915295e-01
NC_000962.3	4685	625444	0	A	T	0.034	3.609395e+02	3.065134e+02	1.566585e+00	2.391660e-01
NC_000962.3	305	627485	0	A	T	0.052	-1.684309e+01	1.622931e+02	1.535737e+00	9.173569e-01
NC_000962.3	5843	628334	0	A	T	0.078	1.388632e+02	1.139098e+02	1.535546e+00	2.230214e-01
NC_000962.3	306	628864	0	A	T	0.054	1.692269e+01	3.276788e+02	1.550178e+00	9.588195e-01
NC_000962.3	4145	628895	0	A	T	0.154	-1.863745e+02	1.664892e+02	1.545113e+00	2.631409e-01
NC_000962.3	5844	629925	0	A	T	0.108	-7.416621e+01	1.682615e+02	1.542832e+00	6.594392e-01
NC_000962.3	307	630722	0	A	T	0.438	1.881199e+02	1.459805e+02	1.506700e+00	1.977232e-01
NC_000962.3	4146	631689	0	A	T	0.015	-3.982957e+02	4.017867e+02	1.533004e+00	3.217012e-01
NC_000962.3	3263	632330	0	A	T	0.032	6.627941e+01	1.991601e+02	1.545526e+00	7.393381e-01
NC_000962.3	5845	632455	0	A	T	0.082	7.866435e+01	9.105771e+01	1.527495e+00	3.877902e-01
NC_000962.3	3264	634041	0	A	T	0.019	-9.371988e+01	2.469816e+02	1.551584e+00	7.044019e-01
NC_000962.3	309	637319	0	A	T	0.472	1.534103e+02	2.020526e+02	1.521355e+00	4.478227e-01
NC_000962.3	5846	637730	0	A	T	0.104	7.356546e+01	1.070118e+02	1.551227e+00	4.919097e-01
NC_000962.3	2350	637922	0	A	T	0.199	-6.178047e+01	1.449614e+02	1.537200e+00	6.700366e-01
NC_000962.3	5265	639592	0	A	T	0.019	8.799765e+01	2.535544e+02	1.536863e+00	7.286001e-01
NC_000962.3	5847	640914	0	A	T	0.079	5.779096e+01	1.085928e+02	1.525113e+00	5.946838e-01
NC_000962.3	310	640954	0	A	T	0.052	1.133826e+02	1.546702e+02	1.526287e+00	4.636418e-01
NC_000962.3	6247	646243	0	A	T	0.028	-2.209089e+02	2.181294e+02	1.528360e+00	3.113544e-01
NC_000962.3	311	648002	0	A	T	0.494	-9.453160e+01	1.294395e+02	1.548205e+00	4.653174e-01
NC_000962.3	312	648856	0	A	T	0.069	2.430312e+02	2.054771e+02	1.569215e+00	2.370987e-01
NC_000962.3	5848	648990	0	A	T	0.109	-1.848756e+01	1.797574e+02	1.548720e+00	9.180986e-01
NC_000962.3	313	655986	0	A	T	0.069	-7.294060e+01	2.560038e+02	1.554271e+00	7.757467e-01
NC_000962.3	314	657081	0	A	T	0.061	1.316671e+02	2.214487e+02	1.547993e+00	5.522241e-01
NC_000962.3	315	657142	0	A	T	0.054	1.692269e+01	3.276788e+02	1.550178e+00	9.588195e-01
NC_000962.3	4147	657269	0	A	T	0.153	-1.841949e+02	1.350628e+02	1.529130e+00	1.728540e-01
NC_000962.3	10453	657730	0	A	T	0.016	1.922875e+02	2.937211e+02	1.530445e+00	5.127918e-01
NC_000962.3	316	659341	0	A	T	0.069	-7.294060e+01	2.560038e+02	1.554271e+00	7.757467e-01
NC_000962.3	9019	660075	0	A	T	0.019	1.528725e+01	2.667263e+02	1.539390e+00	9.543028e-01
NC_000962.3	317	662911	0	A	T	0.069	-8.383056e+01	2.389521e+02	1.552207e+00	7.257707e-01
NC_000962.3	9020	663146	0	A	T	0.018	1.603765e+01	2.314253e+02	1.539255e+00	9.447610e-01
NC_000962.3	2351	664249	0	A	T	0.199	-1.143989e+01	1.514292e+02	1.544709e+00	9.397908e-01
NC_000962.3	318	665293	0	A	T	0.439	1.228537e+02	1.397836e+02	1.521134e+00	3.796113e-01
NC_000962.3	3265	667659	0	A	T	0.050	-9.009600e+01	1.818349e+02	1.536421e+00	6.203358e-01
NC_000962.3	1997	668888	0	A	T	0.013	-2.728198e+02	1.585849e+02	1.536719e+00	8.558729e-02
NC_000962.3	319	669033	0	A	T	0.049	3.202723e+02	2.041402e+02	1.530859e+00	1.168961e-01
NC_000962.3	320	669398	0	A	T	0.497	6.677263e+01	2.248254e+02	1.545967e+00	7.665114e-01
NC_000962.3	321	670545	0	A	T	0.058	7.748668e+01	8.927722e+01	1.531904e+00	3.855764e-01
NC_000962.3	323	672491	0	A	T	0.367	-2.142432e+01	3.261427e+01	1.516671e+00	5.113508e-01
NC_000962.3	44030	672722	0	A	T	0.027	-5.414767e+01	7.598102e+01	1.544964e+00	4.761803e-01
NC_000962.3	325	673238	0	A	T	0.288	-4.614715e+01	2.553320e+01	1.421073e+00	7.091944e-02
NC_000962.3	61572	673407	0	A	T	0.014	-5.426893e+01	1.277510e+02	1.538842e+00	6.710445e-01
NC_000962.3	44031	673564	0	A	T	0.029	1.117913e+02	8.221712e+01	1.513298e+00	1.741364e-01
NC_000962.3	2352	675673	0	A	T	0.121	6.377926e+01	1.291521e+02	1.549146e+00	6.215018e-01
NC_000962.3	2353	675797	0	A	T	0.088	1.057435e+02	1.326955e+02	1.558146e+00	4.256480e-01
NC_000962.3	4689	680007	0	A	T	0.035	-1.851021e+02	3.341311e+02	1.545295e+00	5.796788e-01
NC_000962.3	5266	683154	0	A	T	0.019	2.594822e+02	3.510406e+02	1.547647e+00	4.599190e-01
NC_000962.3	326	683829	0	A	T	0.049	3.713561e+02	2.146019e+02	1.522447e+00	8.376719e-02
NC_000962.3	10454	684362	0	A	T	0.016	1.816570e+02	2.805828e+02	1.531108e+00	5.174593e-01
NC_000962.3	10455	685048	0	A	T	0.018	3.979303e+02	2.801382e+02	1.520313e+00	1.556864e-01
NC_000962.3	327	685461	0	A	T	0.496	-1.203912e+02	1.416396e+02	1.524861e+00	3.954768e-01
NC_000962.3	328	685608	0	A	T	0.473	3.465732e+01	1.360220e+02	1.542709e+00	7.989204e-01
NC_000962.3	4690	685991	0	A	T	0.034	-3.052192e+02	2.532739e+02	1.531394e+00	2.283659e-01
NC_000962.3	329	686264	0	A	T	0.047	-8.217807e+01	2.102599e+02	1.555386e+00	6.959735e-01
NC_000962.3	4149	686655	0	A	T	0.150	-4.584301e+01	1.119436e+02	1.529571e+00	6.822203e-01
NC_000962.3	10456	686915	0	A	T	0.016	1.816570e+02	2.805828e+02	1.531108e+00	5.174593e-01
NC_000962.3	330	686972	0	A	T	0.492	-1.622669e+02	1.219169e+02	1.498972e+00	1.834131e-01
NC_000962.3	9022	687129	0	A	T	0.019	-2.670056e+02	4.142231e+02	1.550348e+00	5.192939e-01
NC_000962.3	1998	687191	0	A	T	0.011	1.339694e+01	2.780909e+02	1.543028e+00	9.615838e-01
NC_000962.3	331	688793	0	A	T	0.068	1.719666e+02	1.867311e+02	1.538775e+00	3.572414e-01
NC_000962.3	10039	689655	0	A	T	0.011	1.180835e+02	3.601698e+02	1.553868e+00	7.430692e-01
NC_000962.3	332	690450	0	A	T	0.065	2.241275e+01	1.112366e+02	1.535148e+00	8.403463e-01
NC_000962.3	333	690465	0	A	T	0.497	-6.765252e+01	2.211024e+02	1.543232e+00	7.596657e-01
NC_000962.3	4150	691888	0	A	T	0.124	1.129171e+02	6.453152e+01	1.569001e+00	8.036765e-02
NC_000962.3	10040	691888	0	A	T	0.012	-1.581826e+02	8.285420e+01	1.539275e+00	5.644029e-02
NC_000962.3	334	694531	0	A	T	0.042	1.551444e+02	1.204416e+02	1.525708e+00	1.979093e-01
NC_000962.3	7379	695560	0	A	T	0.013	4.546877e+01	2.799006e+02	1.551297e+00	8.709775e-01
NC_000962.3	336	696917	0	A	T	0.054	1.692269e+01	3.276788e+02	1.550178e+00	9.588195e-01
NC_000962.3	2354	697114	0	A	T	0.085	-2.174414e+02	1.302176e+02	1.519249e+00	9.517169e-02
NC_000962.3	337	698968	0	A	T	0.496	-7.789078e+01	1.428157e+02	1.538740e+00	5.855678e-01
NC_000962.3	338	699840	0	A	T	0.046	3.848529e+02	2.220364e+02	1.505695e+00	8.326018e-02
NC_000962.3	4691	700286	0	A	T	0.034	-2.426189e+02	2.464962e+02	1.526676e+00	3.251491e-01
NC_000962.3	6252	701336	0	A	T	0.027	-4.533377e+00	2.831554e+02	1.550573e+00	9.872285e-01
NC_000962.3	1999	703356	0	A	T	0.012	-2.541084e+02	3.804209e+02	1.548505e+00	5.042628e-01
NC_000962.3	6253	705595	0	A	T	0.027	-1.302889e+02	2.984576e+02	1.541453e+00	6.625105e-01
NC_000962.3	4151	706008	0	A	T	0.011	2.170840e+02	3.452946e+02	1.535253e+00	5.296510e-01
NC_000962.3	340	707334	0	A	T	0.054	1.692269e+01	3.276788e+02	1.550178e+00	9.588195e-01
NC_000962.3	2355	709226	0	A	T	0.199	-1.043144e+02	1.707530e+02	1.539060e+00	5.413575e-01
NC_000962.3	341	712693	0	A	T	0.224	1.026408e+01	9.917004e+01	1.537493e+00	9.175808e-01
NC_000962.3	6255	713071	0	A	T	0.021	1.098675e+01	1.423352e+02	1.542694e+00	9.384838e-01
NC_000962.3	342	713310	0	A	T	0.062	1.333884e+01	9.480740e+01	1.532752e+00	8.881314e-01
NC_000962.3	3266	720743	0	A	T	0.011	-1.792721e+02	1.540447e+02	1.526231e+00	2.447127e-01
NC_000962.3	343	721373	0	A	T	0.053	-3.046498e+02	3.318959e+02	1.540758e+00	3.588219e-01
NC_000962.3	10457	722094	0	A	T	0.016	1.816570e+02	2.805828e+02	1.531108e+00	5.174593e-01
NC_000962.3	6256	722324	0	A	T	0.022	3.134080e+01	1.579312e+02	1.545864e+00	8.427244e-01
NC_000962.3	344	725190	0	A	T	0.058	7.775949e+00	1.159842e+02	1.535748e+00	9.465567e-01
NC_000962.3	10458	725381	0	A	T	0.016	1.922875e+02	2.937211e+02	1.530445e+00	5.127918e-01
NC_000962.3	2356	726703	0	A	T	0.196	-4.700914e+01	1.125971e+02	1.532156e+00	6.763763e-01
NC_000962.3	4153	726816	0	A	T	0.039	5.799690e+00	1.755274e+02	1.545638e+00	9.736461e-01
NC_000962.3	4154	728557	0	A	T	0.015	-3.982957e+02	4.017867e+02	1.533004e+00	3.217012e-01
NC_000962.3	3267	733798	0	A	T	0.049	-7.901174e+01	1.891569e+02	1.543102e+00	6.762258e-01
NC_000962.3	9027	735387	0	A	T	0.019	-9.790222e+01	3.827612e+02	1.551637e+00	7.981584e-01
NC_000962.3	4693	735901	0	A	T	0.035	-1.851021e+02	3.341311e+02	1.545295e+00	5.796788e-01
NC_000962.3	2357	736710	0	A	T	0.170	-1.019431e+02	1.513127e+02	1.542066e+00	5.005954e-01
NC_000962.3	348	738522	0	A	T	0.053	-3.046498e+02	3.318959e+02	1.540758e+00	3.588219e-01
NC_000962.3	4694	738816	0	A	T	0.035	-1.851021e+02	3.341311e+02	1.545295e+00	5.796788e-01
NC_000962.3	5851	739444	0	A	T	0.078	1.468306e+02	1.148540e+02	1.531336e+00	2.013120e-01
NC_000962.3	4155	740349	0	A	T	0.011	2.627472e+02	3.663336e+02	1.536664e+00	4.733464e-01
NC_000962.3	221216	742550	0	A	T	0.027	-1.284850e+02	6.859883e+01	1.498226e+00	6.127349e-02
NC_000962.3	2359	752343	0	A	T	0.199	1.157847e+01	1.450859e+02	1.547478e+00	9.364041e-01
NC_000962.3	2360	752802	0	A	T	0.119	8.291009e+01	1.445898e+02	1.542772e+00	5.664532e-01
NC_000962.3	350	754186	0	A	T	0.498	-1.401281e+01	2.098513e+02	1.540165e+00	9.467702e-01
NC_000962.3	7382	754285	0	A	T	0.013	4.546877e+01	2.799006e+02	1.551297e+00	8.709775e-01
NC_000962.3	15809	756523	0	A	T	0.011	1.235544e+02	3.086701e+02	1.543084e+00	6.890103e-01
NC_000962.3	2361	757040	0	A	T	0.015	5.208577e+01	2.493669e+02	1.542284e+00	8.345779e-01
NC_000962.3	351	757139	0	A	T	0.053	3.635846e+01	2.580298e+02	1.541373e+00	8.879625e-01
NC_000962.3	352	757182	0	A	T	0.068	2.652629e+01	1.719803e+02	1.538395e+00	8.774420e-01
NC_000962.3	10042	758750	0	A	T	0.011	-3.701430e+01	2.993836e+02	1.547069e+00	9.016216e-01
NC_000962.3	5854	760115	0	A	T	0.109	-8.131140e+01	1.045727e+02	1.514954e+00	4.369580e-01
NC_000962.3	10043	760555	0	A	T	0.011	-3.701430e+01	2.993836e+02	1.547069e+00	9.016216e-01
NC_000962.3	2362	761110	0	A	T	0.057	1.883592e+02	4.098638e+01	1.441360e+00	4.694002e-06
NC_000962.3	8902	761139	0	A	T	0.013	-6.658058e+00	5.980343e+01	1.528793e+00	9.113684e-01
NC_000962.3	353	761155	0	A	T	0.206	9.497610e+01	2.173765e+01	1.332880e+00	1.337000e-05
NC_000962.3	10459	761880	0	A	T	0.017	1.353939e+02	3.220681e+02	1.536164e+00	6.742644e-01
NC_000962.3	4696	761889	0	A	T	0.034	-4.113137e+02	3.077019e+02	1.545900e+00	1.815242e-01
NC_000962.3	354	763031	0	A	T	0.069	-7.294060e+01	2.560038e+02	1.554271e+00	7.757467e-01
NC_000962.3	3268	764817	0	A	T	0.014	1.674290e+02	5.648418e+01	1.520235e+00	3.085197e-03
NC_000962.3	4158	764817	0	A	T	0.010	2.940203e+02	7.486491e+01	1.506156e+00	8.998082e-05
NC_000962.3	2363	764995	0	A	T	0.198	-9.070732e+01	1.470699e+02	1.532890e+00	5.374891e-01
NC_000962.3	4159	765150	0	A	T	0.153	-2.300604e+02	1.509626e+02	1.532789e+00	1.277407e-01
NC_000962.3	8182	765590	0	A	T	0.012	1.481464e+02	4.322340e+02	1.547661e+00	7.318401e-01
NC_000962.3	355	767414	0	A	T	0.222	-4.212569e+01	9.007120e+01	1.545194e+00	6.400753e-01
NC_000962.3	2364	768737	0	A	T	0.048	5.453698e+01	1.559573e+02	1.550890e+00	7.266215e-01
NC_000962.3	2365	769647	0	A	T	0.015	2.649728e+02	2.399093e+02	1.521034e+00	2.695749e-01
NC_000962.3	2366	769663	0	A	T	0.121	2.642611e+01	1.574806e+02	1.548186e+00	8.667600e-01
NC_000962.3	2367	769963	0	A	T	0.171	-6.886701e+01	1.507378e+02	1.539862e+00	6.478366e-01
NC_000962.3	356	773497	0	A	T	0.048	2.231594e+02	1.538178e+02	1.511078e+00	1.470540e-01
NC_000962.3	2368	773809	0	A	T	0.199	-1.622105e+02	1.308697e+02	1.520241e+00	2.153708e-01
NC_000962.3	357	775639	0	A	T	0.490	-2.843295e+01	8.829906e+01	1.532800e+00	7.474942e-01
NC_000962.3	358	776100	0	A	T	0.069	8.266473e+01	2.141528e+02	1.545558e+00	6.995480e-01
NC_000962.3	359	776182	0	A	T	0.046	3.848529e+02	2.220364e+02	1.505695e+00	8.326018e-02
NC_000962.3	5267	777876	0	A	T	0.019	1.075412e+02	2.550815e+02	1.537966e+00	6.733838e-01
NC_000962.3	5268	779182	0	A	T	0.019	2.594822e+02	3.510406e+02	1.547647e+00	4.599190e-01
NC_000962.3	360	779615	0	A	T	0.053	-3.046498e+02	3.318959e+02	1.540758e+00	3.588219e-01
NC_000962.3	2002	779630	0	A	T	0.012	-2.541084e+02	3.804209e+02	1.548505e+00	5.042628e-01
NC_000962.3	5857	781276	0	A	T	0.085	1.647267e+02	1.040885e+02	1.517711e+00	1.137419e-01
NC_000962.3	361	781395	0	A	T	0.499	6.339916e+01	2.812240e+02	1.534501e+00	8.216692e-01
NC_000962.3	362	781687	0	A	T	0.044	5.598652e+02	4.038417e+01	1.309154e+00	4.231798e-41
NC_000962.3	10044	781822	0	A	T	0.015	3.756749e+02	9.166620e+01	1.527319e+00	4.395916e-05
NC_000962.3	4160	782246	0	A	T	0.015	-5.436332e+00	2.821818e+02	1.542122e+00	9.846321e-01
NC_000962.3	3269	784440	0	A	T	0.031	1.785808e+02	2.082665e+02	1.546014e+00	3.913329e-01
NC_000962.3	7384	787318	0	A	T	0.013	2.137752e+02	2.379988e+02	1.539145e+00	3.692196e-01
NC_000962.3	4698	787680	0	A	T	0.035	-3.973260e+02	2.642349e+02	1.545271e+00	1.328834e-01
NC_000962.3	9031	787869	0	A	T	0.019	-1.298107e+02	3.499639e+02	1.548636e+00	7.107476e-01
NC_000962.3	4161	788259	0	A	T	0.154	-1.879338e+02	1.483574e+02	1.533166e+00	2.054461e-01
NC_000962.3	3270	790180	0	A	T	0.050	-1.417406e+02	2.185441e+02	1.547412e+00	5.167221e-01
NC_000962.3	363	791249	0	A	T	0.047	7.565221e+01	2.134625e+02	1.534499e+00	7.230875e-01
NC_000962.3	10461	791655	0	A	T	0.017	1.232818e+02	2.984185e+02	1.536500e+00	6.795827e-01
NC_000962.3	4162	794481	0	A	T	0.015	-3.982957e+02	4.017867e+02	1.533004e+00	3.217012e-01
NC_000962.3	3271	794915	0	A	T	0.019	-9.371988e+01	2.469816e+02	1.551584e+00	7.044019e-01
NC_000962.3	5858	795023	0	A	T	0.079	1.607185e+02	1.260611e+02	1.526391e+00	2.025425e-01
NC_000962.3	2369	796509	0	A	T	0.199	-1.554015e+02	1.515067e+02	1.533465e+00	3.052029e-01
NC_000962.3	5269	797395	0	A	T	0.017	-1.336761e+02	1.850959e+02	1.545670e+00	4.702901e-01
NC_000962.3	364	797736	0	A	T	0.050	6.015281e+01	2.361646e+02	1.540056e+00	7.989859e-01
NC_000962.3	15811	798234	0	A	T	0.010	5.036690e+02	2.300723e+02	1.510283e+00	2.874512e-02
NC_000962.3	365	798355	0	A	T	0.054	1.692269e+01	3.276788e+02	1.550178e+00	9.588195e-01
NC_000962.3	8183	798933	0	A	T	0.012	6.238601e+01	3.004692e+02	1.540050e+00	8.355485e-01
NC_000962.3	11492	799137	0	A	T	0.013	-7.224815e+00	1.031581e+02	1.541186e+00	9.441746e-01
NC_000962.3	366	799666	0	A	T	0.053	-2.775820e+02	2.978209e+02	1.535639e+00	3.514715e-01
NC_000962.3	4163	800219	0	A	T	0.039	5.799690e+00	1.755274e+02	1.545638e+00	9.736461e-01
NC_000962.3	4699	801009	0	A	T	0.034	1.555507e+02	2.468042e+02	1.544163e+00	5.286256e-01
NC_000962.3	5270	802427	0	A	T	0.018	1.863760e+01	4.978076e+01	1.534218e+00	7.081669e-01
NC_000962.3	5859	805663	0	A	T	0.113	-1.892501e+02	1.759971e+02	1.518350e+00	2.824209e-01
NC_000962.3	369	811753	0	A	T	0.054	1.692269e+01	3.276788e+02	1.550178e+00	9.588195e-01
NC_000962.3	4700	812339	0	A	T	0.035	-1.851021e+02	3.341311e+02	1.545295e+00	5.796788e-01
NC_000962.3	2371	812808	0	A	T	0.121	-3.942074e+01	1.633812e+02	1.547884e+00	8.093721e-01
NC_000962.3	6258	814641	0	A	T	0.027	-1.302889e+02	2.984576e+02	1.541453e+00	6.625105e-01
NC_000962.3	8184	817655	0	A	T	0.012	1.481464e+02	4.322340e+02	1.547661e+00	7.318401e-01
NC_000962.3	370	820483	0	A	T	0.428	1.292916e+02	1.125312e+02	1.537984e+00	2.507728e-01
NC_000962.3	371	820752	0	A	T	0.069	-1.991986e+02	2.228027e+02	1.548361e+00	3.714412e-01
NC_000962.3	2372	826091	0	A	T	0.088	6.439962e+01	1.279070e+02	1.548511e+00	6.146988e-01
NC_000962.3	7385	829698	0	A	T	0.013	4.546877e+01	2.799006e+02	1.551297e+00	8.709775e-01
NC_000962.3	372	830869	0	A	T	0.069	-1.308584e+02	1.681898e+02	1.539128e+00	4.366741e-01
NC_000962.3	8185	831206	0	A	T	0.018	-2.183437e+02	2.359089e+02	1.525740e+00	3.548401e-01
NC_000962.3	5271	831344	0	A	T	0.019	2.594822e+02	3.510406e+02	1.547647e+00	4.599190e-01
NC_000962.3	10046	831500	0	A	T	0.011	1.180835e+02	3.601698e+02	1.553868e+00	7.430692e-01
NC_000962.3	5861	832708	0	A	T	0.114	-2.637453e+02	1.683803e+02	1.512331e+00	1.174840e-01
NC_000962.3	373	835611	0	A	T	0.049	3.713561e+02	2.146019e+02	1.522447e+00	8.376719e-02
NC_000962.3	2839	836272	0	A	T	0.220	-1.312073e+02	2.599976e+01	1.200457e+00	5.077780e-07
NC_000962.3	2840	836291	0	A	T	0.242	-1.539482e+02	2.635629e+01	1.117744e+00	6.412336e-09
NC_000962.3	8869	836426	0	A	T	0.300	-8.480201e+00	3.342773e+01	1.526561e+00	7.997734e-01
NC_000962.3	3272	836454	0	A	T	0.346	-4.616990e+01	4.127771e+01	1.486225e+00	2.635333e-01
NC_000962.3	3273	836538	0	A	T	0.372	2.684867e+01	3.486948e+01	1.552135e+00	4.414412e-01
NC_000962.3	2004	836658	0	A	T	0.415	-3.054921e+01	4.292337e+01	1.526706e+00	4.767573e-01
NC_000962.3	5862	836777	0	A	T	0.082	8.403278e+01	6.981078e+01	1.512955e+00	2.288962e-01
NC_000962.3	374	837033	0	A	T	0.438	3.716177e+01	4.370536e+01	1.527363e+00	3.953120e-01
NC_000962.3	11015	837794	0	A	T	0.016	9.037457e+01	1.258400e+02	1.535573e+00	4.727695e-01
NC_000962.3	216368	837853	0	A	T	0.012	-1.316161e+02	1.116167e+02	1.511891e+00	2.385228e-01
NC_000962.3	44047	837863	0	A	T	0.028	-3.035010e+01	6.294800e+01	1.539797e+00	6.297763e-01
NC_000962.3	44836	838902	0	A	T	0.017	8.338438e+01	5.129039e+01	1.542612e+00	1.042272e-01
NC_000962.3	36891	838954	0	A	T	0.019	4.777399e+00	5.912812e+01	1.537863e+00	9.356144e-01
NC_000962.3	37185	839046	0	A	T	0.031	1.444877e+01	4.648586e+01	1.539355e+00	7.559822e-01
NC_000962.3	19196	839194	0	A	T	0.249	-1.887420e+01	3.291286e+01	1.510246e+00	5.664236e-01
NC_000962.3	36897	839263	0	A	T	0.060	4.031266e+01	4.669858e+01	1.534286e+00	3.881435e-01
NC_000962.3	36898	839309	0	A	T	0.062	-3.857029e+01	3.533653e+01	1.515066e+00	2.752310e-01
NC_000962.3	36899	839334	0	A	T	0.313	-1.998716e+01	2.944110e+01	1.511703e+00	4.973196e-01
NC_000962.3	36901	839348	0	A	T	0.301	1.019176e+01	2.858572e+01	1.552683e+00	7.214938e-01
NC_000962.3	36904	839380	0	A	T	0.084	-3.062111e+01	3.188774e+01	1.515964e+00	3.370774e-01
NC_000962.3	36905	839407	0	A	T	0.119	-3.794129e+01	2.903671e+01	1.510456e+00	1.915362e-01
NC_000962.3	36906	839419	0	A	T	0.096	-2.026644e+01	3.128581e+01	1.523397e+00	5.172287e-01
NC_000962.3	36909	839446	0	A	T	0.127	-3.487790e+00	2.436935e+01	1.527834e+00	8.862140e-01
NC_000962.3	11061	839496	0	A	T	0.087	-7.835085e+00	4.097431e+01	1.533742e+00	8.483808e-01
NC_000962.3	11063	839534	0	A	T	0.039	8.875392e+00	4.235014e+01	1.537458e+00	8.340318e-01
NC_000962.3	9630	839949	0	A	T	0.121	-8.994449e+01	3.905798e+01	1.429470e+00	2.143050e-02
NC_000962.3	36922	840061	0	A	T	0.019	-1.169568e+02	5.877588e+01	1.470837e+00	4.679468e-02
NC_000962.3	37677	840135	0	A	T	0.021	-1.419171e+01	4.657860e+01	1.529005e+00	7.606519e-01
NC_000962.3	22730	840241	0	A	T	0.150	-6.050587e+00	2.725293e+01	1.539980e+00	8.243331e-01
NC_000962.3	43395	840272	0	A	T	0.014	-1.832598e+01	6.785290e+01	1.533172e+00	7.871346e-01
NC_000962.3	36928	840283	0	A	T	0.082	6.679982e+01	3.213210e+01	1.488343e+00	3.780327e-02
NC_000962.3	36929	840285	0	A	T	0.056	7.396375e+01	3.831460e+01	1.521578e+00	5.375082e-02
NC_000962.3	376	840447	0	A	T	0.163	6.649872e+01	2.553495e+01	1.467993e+00	9.303664e-03
NC_000962.3	36934	840466	0	A	T	0.032	3.427066e+01	4.633163e+01	1.532793e+00	4.596146e-01
NC_000962.3	36935	840474	0	A	T	0.026	-3.733371e+00	5.268424e+01	1.538117e+00	9.435166e-01
NC_000962.3	377	840496	0	A	T	0.200	5.972144e+01	2.532108e+01	1.460466e+00	1.847963e-02
NC_000962.3	36938	840515	0	A	T	0.062	-3.164733e+01	3.630637e+01	1.502950e+00	3.835324e-01
NC_000962.3	15814	840776	0	A	T	0.011	1.235544e+02	3.086701e+02	1.543084e+00	6.890103e-01
NC_000962.3	378	840794	0	A	T	0.039	1.555171e+02	9.768732e+01	1.554474e+00	1.116082e-01
NC_000962.3	379	841764	0	A	T	0.471	-9.231939e+01	1.786907e+02	1.565807e+00	6.054850e-01
NC_000962.3	4167	841924	0	A	T	0.015	-1.508274e+02	2.837109e+02	1.527584e+00	5.950694e-01
NC_000962.3	380	842030	0	A	T	0.050	3.991139e+01	1.992256e+02	1.536182e+00	8.412489e-01
NC_000962.3	6259	842111	0	A	T	0.050	5.604512e+01	6.933440e+01	1.529765e+00	4.190348e-01
NC_000962.3	8186	842169	0	A	T	0.010	7.185007e-01	2.313708e+02	1.541564e+00	9.975227e-01
NC_000962.3	5864	842364	0	A	T	0.078	1.399750e+02	1.141063e+02	1.528013e+00	2.201345e-01
NC_000962.3	2008	846841	0	A	T	0.011	3.024126e+02	2.726942e+02	1.574244e+00	2.676250e-01
NC_000962.3	2009	847613	0	A	T	0.013	2.306721e+02	2.082914e+02	1.542796e+00	2.682860e-01
NC_000962.3	381	847995	0	A	T	0.068	-1.127752e+02	1.825938e+02	1.544606e+00	5.369183e-01
NC_000962.3	7386	848814	0	A	T	0.013	4.546877e+01	2.799006e+02	1.551297e+00	8.709775e-01
NC_000962.3	4701	849730	0	A	T	0.011	1.680008e+02	2.664226e+02	1.539017e+00	5.284158e-01
NC_000962.3	4168	850591	0	A	T	0.153	-7.622816e+01	1.387411e+02	1.532757e+00	5.827981e-01
NC_000962.3	2375	850932	0	A	T	0.015	6.397463e+01	2.216750e+02	1.535341e+00	7.729320e-01
NC_000962.3	4169	851133	0	A	T	0.015	-3.982957e+02	4.017867e+02	1.533004e+00	3.217012e-01
NC_000962.3	9034	852346	0	A	T	0.020	-2.330254e-01	2.747793e+02	1.540216e+00	9.993235e-01
NC_000962.3	4170	852575	0	A	T	0.011	2.627472e+02	3.663336e+02	1.536664e+00	4.733464e-01
NC_000962.3	384	852910	0	A	T	0.498	8.069227e+01	3.550807e+02	1.543417e+00	8.202615e-01
NC_000962.3	6260	853469	0	A	T	0.027	-4.533377e+00	2.831554e+02	1.550573e+00	9.872285e-01
NC_000962.3	2010	854253	0	A	T	0.455	6.978157e+01	3.896795e+01	1.519524e+00	7.354601e-02
NC_000962.3	5454	854253	0	A	T	0.028	-5.902111e+01	5.176191e+01	1.540606e+00	2.543764e-01
NC_000962.3	2011	854588	0	A	T	0.012	-2.541084e+02	3.804209e+02	1.548505e+00	5.042628e-01
NC_000962.3	385	857696	0	A	T	0.471	9.227633e+01	2.064481e+02	1.534028e+00	6.549636e-01
NC_000962.3	2376	859132	0	A	T	0.170	-1.113581e+02	1.468285e+02	1.542670e+00	4.483230e-01
NC_000962.3	386	861216	0	A	T	0.053	-2.775820e+02	2.978209e+02	1.535639e+00	3.514715e-01
NC_000962.3	2377	862987	0	A	T	0.119	1.096982e+01	1.355095e+02	1.544647e+00	9.354911e-01
NC_000962.3	2378	863805	0	A	T	0.118	1.116173e+02	1.277789e+02	1.552370e+00	3.825270e-01
NC_000962.3	15815	864376	0	A	T	0.011	7.678085e+01	2.919013e+02	1.546867e+00	7.925600e-01
NC_000962.3	388	866051	0	A	T	0.053	-3.046498e+02	3.318959e+02	1.540758e+00	3.588219e-01
NC_000962.3	5697	868160	0	A	T	0.030	-2.776032e+02	1.793392e+02	1.495480e+00	1.218624e-01
NC_000962.3	4171	868488	0	A	T	0.015	-3.313351e+02	3.965022e+02	1.546155e+00	4.034942e-01
NC_000962.3	4172	869440	0	A	T	0.036	1.350015e+02	2.240803e+02	1.545800e+00	5.469573e-01
NC_000962.3	4173	872108	0	A	T	0.015	-3.982957e+02	4.017867e+02	1.533004e+00	3.217012e-01
NC_000962.3	389	874836	0	A	T	0.499	1.688417e+02	6.603515e+02	1.553064e+00	7.982312e-01
NC_000962.3	390	876141	0	A	T	0.061	1.316671e+02	2.214487e+02	1.547993e+00	5.522241e-01
NC_000962.3	4174	877224	0	A	T	0.036	1.664680e+02	2.323479e+02	1.542636e+00	4.738242e-01
NC_000962.3	15817	878079	0	A	T	0.011	1.243130e+02	2.202808e+02	1.538866e+00	5.726122e-01
NC_000962.3	391	880562	0	A	T	0.472	1.031253e+02	2.245704e+02	1.535020e+00	6.461521e-01
NC_000962.3	392	882257	0	A	T	0.475	2.706615e+01	1.694386e+02	1.545867e+00	8.731083e-01
NC_000962.3	6577	882734	0	A	T	0.012	4.079681e+01	1.712469e+02	1.551209e+00	8.117338e-01
NC_000962.3	3274	885530	0	A	T	0.012	4.675736e+01	2.298590e+02	1.546613e+00	8.388376e-01
NC_000962.3	2379	885542	0	A	T	0.198	-6.418397e+01	1.639203e+02	1.544184e+00	6.954447e-01
NC_000962.3	4175	888752	0	A	T	0.039	8.483240e+00	3.776581e+01	1.528356e+00	8.223012e-01
NC_000962.3	3704	888774	0	A	T	0.124	-5.957480e+00	3.316586e+01	1.533560e+00	8.574710e-01
NC_000962.3	396	890718	0	A	T	0.218	-2.538394e+01	3.369081e+01	1.527478e+00	4.513107e-01
NC_000962.3	5698	891388	0	A	T	0.030	-1.892127e+02	1.652088e+02	1.494443e+00	2.522789e-01
NC_000962.3	5866	891756	0	A	T	0.113	-2.623997e+02	1.514264e+02	1.491932e+00	8.333737e-02
NC_000962.3	397	892416	0	A	T	0.053	-3.046498e+02	3.318959e+02	1.540758e+00	3.588219e-01
NC_000962.3	5272	893670	0	A	T	0.019	2.594822e+02	3.510406e+02	1.547647e+00	4.599190e-01
NC_000962.3	398	893733	0	A	T	0.443	-3.163629e+01	7.573081e+01	1.526557e+00	6.761951e-01
NC_000962.3	4176	896356	0	A	T	0.015	-3.982957e+02	4.017867e+02	1.533004e+00	3.217012e-01
NC_000962.3	4177	897209	0	A	T	0.154	-1.797303e+02	1.628362e+02	1.544479e+00	2.698877e-01
NC_000962.3	15818	897436	0	A	T	0.011	1.235544e+02	3.086701e+02	1.543084e+00	6.890103e-01
NC_000962.3	399	900221	0	A	T	0.469	3.698746e+01	1.285003e+02	1.540333e+00	7.735114e-01
NC_000962.3	4178	902413	0	A	T	0.154	-2.052362e+02	1.634373e+02	1.544466e+00	2.094122e-01
NC_000962.3	400	903537	0	A	T	0.061	1.316671e+02	2.214487e+02	1.547993e+00	5.522241e-01
NC_000962.3	401	903550	0	A	T	0.468	-5.041817e+01	1.137616e+02	1.549537e+00	6.576944e-01
NC_000962.3	5867	903633	0	A	T	0.109	-6.083617e+00	1.845562e+02	1.548963e+00	9.737083e-01
NC_000962.3	402	903913	0	A	T	0.497	-4.013373e+01	2.170269e+02	1.540869e+00	8.533140e-01
NC_000962.3	403	906857	0	A	T	0.499	-2.174505e+02	3.315334e+02	1.526211e+00	5.119984e-01
NC_000962.3	14017	907816	0	A	T	0.035	-1.806133e+02	1.629583e+02	1.512599e+00	2.679010e-01
NC_000962.3	404	908186	0	A	T	0.048	1.840568e+02	1.345642e+02	1.513643e+00	1.715899e-01
NC_000962.3	3276	909280	0	A	T	0.059	5.107829e+01	7.621393e+01	1.545278e+00	5.028409e-01
NC_000962.3	5868	909724	0	A	T	0.109	-8.911405e+01	1.597829e+02	1.541222e+00	5.771231e-01
NC_000962.3	3277	916305	0	A	T	0.013	2.720339e+01	2.294186e+02	1.544291e+00	9.056284e-01
NC_000962.3	2381	917181	0	A	T	0.046	-2.999514e+02	1.612069e+02	1.527090e+00	6.299714e-02
NC_000962.3	5869	917905	0	A	T	0.113	-2.017898e+02	1.675559e+02	1.522717e+00	2.286677e-01
NC_000962.3	4179	918316	0	A	T	0.039	-6.081434e+01	1.834178e+02	1.549810e+00	7.402688e-01
NC_000962.3	9036	918827	0	A	T	0.019	-1.298107e+02	3.499639e+02	1.548636e+00	7.107476e-01
NC_000962.3	5699	919222	0	A	T	0.030	-2.776032e+02	1.793392e+02	1.495480e+00	1.218624e-01
NC_000962.3	405	919351	0	A	T	0.053	-3.046498e+02	3.318959e+02	1.540758e+00	3.588219e-01
NC_000962.3	2382	919393	0	A	T	0.121	-3.942074e+01	1.633812e+02	1.547884e+00	8.093721e-01
NC_000962.3	3278	919421	0	A	T	0.018	1.204034e+02	2.003007e+02	1.539923e+00	5.478600e-01
NC_000962.3	4180	919574	0	A	T	0.153	-2.068589e+02	1.385473e+02	1.533000e+00	1.356432e-01
NC_000962.3	9037	920840	0	A	T	0.019	-2.733169e+02	3.743144e+02	1.545296e+00	4.653997e-01
NC_000962.3	406	921813	0	A	T	0.488	-8.612451e+01	8.461130e+01	1.533270e+00	3.089052e-01
NC_000962.3	4181	923065	0	A	T	0.154	-2.028529e+02	1.671231e+02	1.549787e+00	2.250272e-01
NC_000962.3	407	925453	0	A	T	0.035	4.501158e+01	6.800396e+01	1.535405e+00	5.081443e-01
NC_000962.3	44067	925864	0	A	T	0.013	1.346925e+02	7.559065e+01	1.513958e+00	7.498310e-02
NC_000962.3	9681	927110	0	A	T	0.322	-1.855646e+01	3.439651e+01	1.514860e+00	5.896351e-01
NC_000962.3	23517	927385	0	A	T	0.346	-4.440052e+01	3.293019e+01	1.477561e+00	1.777682e-01
NC_000962.3	4182	928075	0	A	T	0.013	1.421586e+02	1.434632e+02	1.553427e+00	3.218992e-01
NC_000962.3	6264	928525	0	A	T	0.024	7.717583e+00	1.192584e+02	1.535526e+00	9.484115e-01
NC_000962.3	408	931123	0	A	T	0.069	-7.294060e+01	2.560038e+02	1.554271e+00	7.757467e-01
NC_000962.3	2013	932074	0	A	T	0.012	-2.541084e+02	3.804209e+02	1.548505e+00	5.042628e-01
NC_000962.3	409	932280	0	A	T	0.069	-1.710902e+02	2.054451e+02	1.548655e+00	4.051090e-01
NC_000962.3	9039	933651	0	A	T	0.019	-2.670056e+02	4.142231e+02	1.550348e+00	5.192939e-01
NC_000962.3	410	934230	0	A	T	0.068	-1.476448e+02	1.799627e+02	1.538598e+00	4.121139e-01
NC_000962.3	411	934611	0	A	T	0.069	-1.710902e+02	2.054451e+02	1.548655e+00	4.051090e-01
NC_000962.3	412	940602	0	A	T	0.054	1.692269e+01	3.276788e+02	1.550178e+00	9.588195e-01
NC_000962.3	414	941845	0	A	T	0.066	1.622538e+01	1.176600e+02	1.533842e+00	8.903385e-01
NC_000962.3	2387	942479	0	A	T	0.199	-1.287877e+02	1.516869e+02	1.537624e+00	3.960035e-01
NC_000962.3	415	945214	0	A	T	0.472	1.700841e+02	1.855070e+02	1.529649e+00	3.593702e-01
NC_000962.3	4706	946642	0	A	T	0.035	-4.434032e+02	2.123670e+02	1.531057e+00	3.698257e-02
NC_000962.3	2388	947429	0	A	T	0.198	-7.790609e+01	1.584459e+02	1.543340e+00	6.230148e-01
NC_000962.3	2014	947499	0	A	T	0.012	-2.541084e+02	3.804209e+02	1.548505e+00	5.042628e-01
NC_000962.3	9041	949523	0	A	T	0.018	1.091507e+02	1.982493e+02	1.544241e+00	5.820122e-01
NC_000962.3	416	949535	0	A	T	0.470	2.217786e+01	1.557337e+02	1.541104e+00	8.867771e-01
NC_000962.3	4707	949639	0	A	T	0.034	3.609395e+02	3.065134e+02	1.566585e+00	2.391660e-01
NC_000962.3	4183	950230	0	A	T	0.036	1.780597e+02	2.275532e+02	1.535918e+00	4.340520e-01
NC_000962.3	10467	950380	0	A	T	0.017	1.317628e+02	3.032544e+02	1.539172e+00	6.639939e-01
NC_000962.3	8193	951331	0	A	T	0.012	1.481464e+02	4.322340e+02	1.547661e+00	7.318401e-01
NC_000962.3	417	951702	0	A	T	0.046	3.848529e+02	2.220364e+02	1.505695e+00	8.326018e-02
NC_000962.3	6695	952570	0	A	T	0.010	2.555546e+00	1.045388e+02	1.542919e+00	9.805003e-01
NC_000962.3	5872	953233	0	A	T	0.113	-1.262351e+02	1.752571e+02	1.529030e+00	4.714672e-01
NC_000962.3	418	954101	0	A	T	0.046	3.848529e+02	2.220364e+02	1.505695e+00	8.326018e-02
NC_000962.3	419	954468	0	A	T	0.047	-8.217807e+01	2.102599e+02	1.555386e+00	6.959735e-01
NC_000962.3	2389	955011	0	A	T	0.088	7.918982e+01	1.304730e+02	1.552011e+00	5.439845e-01
NC_000962.3	420	955524	0	A	T	0.500	5.147701e+02	8.101161e+02	1.536815e+00	5.252513e-01
NC_000962.3	5701	955835	0	A	T	0.030	-2.776032e+02	1.793392e+02	1.495480e+00	1.218624e-01
NC_000962.3	421	957117	0	A	T	0.223	-1.178988e+01	8.852071e+01	1.537762e+00	8.940636e-01
NC_000962.3	9042	960308	0	A	T	0.019	-3.441901e+00	2.729939e+02	1.538868e+00	9.899423e-01
NC_000962.3	422	960367	0	A	T	0.069	-7.294060e+01	2.560038e+02	1.554271e+00	7.757467e-01
NC_000962.3	4185	967192	0	A	T	0.011	2.170840e+02	3.452946e+02	1.535253e+00	5.296510e-01
NC_000962.3	3280	967458	0	A	T	0.013	2.720339e+01	2.294186e+02	1.544291e+00	9.056284e-01
NC_000962.3	424	969762	0	A	T	0.056	-2.419299e+02	9.882258e+01	1.568478e+00	1.447972e-02
NC_000962.3	9044	971488	0	A	T	0.019	-9.790222e+01	3.827612e+02	1.551637e+00	7.981584e-01
NC_000962.3	425	972980	0	A	T	0.054	1.692269e+01	3.276788e+02	1.550178e+00	9.588195e-01
NC_000962.3	3281	976890	0	A	T	0.028	-4.572969e+01	5.157198e+01	1.541721e+00	3.753811e-01
NC_000962.3	6985	976897	0	A	T	0.039	1.016614e+01	5.402863e+01	1.534704e+00	8.507762e-01
NC_000962.3	2855	976898	0	A	T	0.031	-4.913036e+01	4.192480e+01	1.500703e+00	2.414450e-01
NC_000962.3	3715	976898	0	A	T	0.082	-1.749826e+01	2.638961e+01	1.530179e+00	5.073901e-01
NC_000962.3	17440	976898	0	A	T	0.011	-1.255076e+02	6.366742e+01	1.497098e+00	4.888219e-02
NC_000962.3	9047	977795	0	A	T	0.019	-2.670056e+02	4.142231e+02	1.550348e+00	5.192939e-01
NC_000962.3	4186	978373	0	A	T	0.015	-3.313351e+02	3.965022e+02	1.546155e+00	4.034942e-01
NC_000962.3	4708	978625	0	A	T	0.035	-1.851021e+02	3.341311e+02	1.545295e+00	5.796788e-01
NC_000962.3	428	979704	0	A	T	0.494	-1.597830e+00	1.444557e+02	1.537856e+00	9.911763e-01
NC_000962.3	4187	979859	0	A	T	0.015	-3.982957e+02	4.017867e+02	1.533004e+00	3.217012e-01
NC_000962.3	6268	980100	0	A	T	0.020	-8.641079e+01	1.035592e+02	1.516290e+00	4.041895e-01
NC_000962.3	6269	980360	0	A	T	0.027	-1.302889e+02	2.984576e+02	1.541453e+00	6.625105e-01
NC_000962.3	5874	981670	0	A	T	0.109	-1.245583e+01	1.610325e+02	1.543630e+00	9.383561e-01
NC_000962.3	4188	983485	0	A	T	0.154	-2.187732e+02	1.648934e+02	1.537025e+00	1.848015e-01
NC_000962.3	5875	985621	0	A	T	0.113	-1.400016e+02	1.554759e+02	1.516744e+00	3.680212e-01
NC_000962.3	430	986463	0	A	T	0.492	-2.043582e+00	1.001706e+02	1.538426e+00	9.837263e-01
NC_000962.3	6270	986563	0	A	T	0.027	-2.276769e+02	2.631959e+02	1.535049e+00	3.871580e-01
NC_000962.3	431	987586	0	A	T	0.050	-5.649933e+01	1.249811e+02	1.540259e+00	6.512922e-01
NC_000962.3	14018	989719	0	A	T	0.035	-2.264788e+02	1.536553e+02	1.498999e+00	1.407176e-01
NC_000962.3	432	990001	0	A	T	0.499	3.342548e+02	2.703871e+02	1.505751e+00	2.165841e-01
NC_000962.3	3282	990533	0	A	T	0.031	1.785808e+02	2.082665e+02	1.546014e+00	3.913329e-01
NC_000962.3	2390	991515	0	A	T	0.119	1.096982e+01	1.355095e+02	1.544647e+00	9.354911e-01
NC_000962.3	433	991896	0	A	T	0.046	3.848529e+02	2.220364e+02	1.505695e+00	8.326018e-02
NC_000962.3	434	993346	0	A	T	0.495	2.047714e+02	1.662482e+02	1.541594e+00	2.182560e-01
NC_000962.3	5273	993522	0	A	T	0.019	8.615993e-01	2.239768e+02	1.538706e+00	9.969312e-01
NC_000962.3	3283	995114	0	A	T	0.018	7.392381e+01	2.321518e+02	1.543014e+00	7.502062e-01
NC_000962.3	23921	996197	0	A	T	0.012	2.080160e+02	1.107005e+02	1.514382e+00	6.043556e-02
NC_000962.3	435	996205	0	A	T	0.053	-3.046498e+02	3.318959e+02	1.540758e+00	3.588219e-01
NC_000962.3	2391	996293	0	A	T	0.015	2.649728e+02	2.399093e+02	1.521034e+00	2.695749e-01
NC_000962.3	436	996346	0	A	T	0.046	5.018869e+02	1.919035e+02	1.493417e+00	9.008450e-03
NC_000962.3	10468	997670	0	A	T	0.016	3.843408e+02	2.445052e+02	1.511137e+00	1.161921e-01
NC_000962.3	14019	997899	0	A	T	0.031	6.084981e+01	1.637123e+02	1.549382e+00	7.101807e-01
NC_000962.3	3284	999365	0	A	T	0.019	6.086628e+01	2.590190e+02	1.550633e+00	8.142519e-01
NC_000962.3	8194	1002044	0	A	T	0.018	-2.183437e+02	2.359089e+02	1.525740e+00	3.548401e-01
NC_000962.3	438	1010205	0	A	T	0.500	-6.558800e+01	3.554917e+02	1.529105e+00	8.536479e-01
NC_000962.3	439	1011511	0	A	T	0.050	6.015281e+01	2.361646e+02	1.540056e+00	7.989859e-01
NC_000962.3	5876	1014446	0	A	T	0.081	5.370263e+01	1.195287e+02	1.534529e+00	6.532929e-01
NC_000962.3	5877	1019632	0	A	T	0.109	-6.083617e+00	1.845562e+02	1.548963e+00	9.737083e-01
NC_000962.3	15820	1020393	0	A	T	0.010	4.297828e+02	2.293042e+02	1.528228e+00	6.109404e-02
NC_000962.3	2392	1020579	0	A	T	0.015	2.345509e+02	2.150017e+02	1.514200e+00	2.754892e-01
NC_000962.3	441	1022003	0	A	T	0.054	1.692269e+01	3.276788e+02	1.550178e+00	9.588195e-01
NC_000962.3	442	1024346	0	A	T	0.069	-7.294060e+01	2.560038e+02	1.554271e+00	7.757467e-01
NC_000962.3	9049	1024388	0	A	T	0.019	-9.790222e+01	3.827612e+02	1.551637e+00	7.981584e-01
NC_000962.3	443	1025106	0	A	T	0.498	2.836542e+02	2.128282e+02	1.531994e+00	1.828148e-01
NC_000962.3	5275	1027518	0	A	T	0.019	2.594822e+02	3.510406e+02	1.547647e+00	4.599190e-01
NC_000962.3	444	1028217	0	A	T	0.053	-3.046498e+02	3.318959e+02	1.540758e+00	3.588219e-01
NC_000962.3	4189	1028944	0	A	T	0.015	-3.982957e+02	4.017867e+02	1.533004e+00	3.217012e-01
NC_000962.3	14020	1029249	0	A	T	0.033	-1.820799e+02	1.791171e+02	1.522692e+00	3.095436e-01
NC_000962.3	4190	1029553	0	A	T	0.011	2.627472e+02	3.663336e+02	1.536664e+00	4.733464e-01
NC_000962.3	445	1034209	0	A	T	0.054	-3.167601e+02	2.505774e+02	1.533377e+00	2.063927e-01
NC_000962.3	446	1034758	0	A	T	0.053	-3.046498e+02	3.318959e+02	1.540758e+00	3.588219e-01
NC_000962.3	7391	1036583	0	A	T	0.013	4.546877e+01	2.799006e+02	1.551297e+00	8.709775e-01
NC_000962.3	447	1037012	0	A	T	0.442	-3.103029e+01	5.434698e+01	1.525245e+00	5.681123e-01
NC_000962.3	3285	1037355	0	A	T	0.050	-1.417406e+02	2.185441e+02	1.547412e+00	5.167221e-01
NC_000962.3	448	1037911	0	A	T	0.495	4.768450e+00	1.462970e+02	1.539363e+00	9.740027e-01
NC_000962.3	9050	1038718	0	A	T	0.019	-9.790222e+01	3.827612e+02	1.551637e+00	7.981584e-01
NC_000962.3	2393	1040050	0	A	T	0.119	5.205129e+01	1.364082e+02	1.546168e+00	7.028260e-01
NC_000962.3	449	1040251	0	A	T	0.041	7.891443e+01	9.999002e+01	1.504766e+00	4.301125e-01
NC_000962.3	9051	1041141	0	A	T	0.019	-2.670056e+02	4.142231e+02	1.550348e+00	5.192939e-01
NC_000962.3	3286	1041445	0	A	T	0.050	-1.411493e+02	1.651578e+02	1.534830e+00	3.928975e-01
NC_000962.3	14021	1042225	0	A	T	0.033	-2.262209e+02	1.709479e+02	1.507963e+00	1.859363e-01
NC_000962.3	3287	1043055	0	A	T	0.019	6.086628e+01	2.590190e+02	1.550633e+00	8.142519e-01
NC_000962.3	5879	1046757	0	A	T	0.080	-2.560684e+01	1.221581e+02	1.553999e+00	8.339937e-01
NC_000962.3	452	1047165	0	A	T	0.464	-8.425877e+01	9.553681e+01	1.542751e+00	3.779516e-01
NC_000962.3	4191	1047327	0	A	T	0.011	2.627472e+02	3.663336e+02	1.536664e+00	4.733464e-01
NC_000962.3	6272	1047683	0	A	T	0.027	-1.302889e+02	2.984576e+02	1.541453e+00	6.625105e-01
NC_000962.3	4192	1049748	0	A	T	0.012	5.262097e+01	3.265110e+02	1.544058e+00	8.719891e-01
NC_000962.3	4709	1050816	0	A	T	0.034	-2.426189e+02	2.464962e+02	1.526676e+00	3.251491e-01
NC_000962.3	10469	1052987	0	A	T	0.017	1.317628e+02	3.032544e+02	1.539172e+00	6.639939e-01
NC_000962.3	2394	1054362	0	A	T	0.089	1.605021e+02	1.315673e+02	1.571217e+00	2.226948e-01
NC_000962.3	453	1054784	0	A	T	0.069	-8.383056e+01	2.389521e+02	1.552207e+00	7.257707e-01
NC_000962.3	3288	1055049	0	A	T	0.031	1.785808e+02	2.082665e+02	1.546014e+00	3.913329e-01
NC_000962.3	2395	1057788	0	A	T	0.170	5.922745e+01	1.367077e+02	1.550493e+00	6.649046e-01
NC_000962.3	7392	1059643	0	A	T	0.013	-4.387454e+01	2.378294e+02	1.550050e+00	8.536639e-01
NC_000962.3	10470	1059765	0	A	T	0.017	1.317628e+02	3.032544e+02	1.539172e+00	6.639939e-01
NC_000962.3	2396	1061677	0	A	T	0.198	-3.129541e+01	1.670873e+02	1.544907e+00	8.514522e-01
NC_000962.3	14022	1064516	0	A	T	0.033	-2.262209e+02	1.709479e+02	1.507963e+00	1.859363e-01
NC_000962.3	454	1068151	0	A	T	0.492	-8.328280e+01	1.038643e+02	1.535560e+00	4.227775e-01
NC_000962.3	455	1068432	0	A	T	0.472	6.710608e+01	2.318696e+02	1.541983e+00	7.723073e-01
NC_000962.3	2397	1068621	0	A	T	0.014	1.363884e+02	2.003542e+02	1.527081e+00	4.961485e-01
NC_000962.3	8196	1068771	0	A	T	0.011	8.760700e+00	2.737968e+02	1.545383e+00	9.744788e-01
NC_000962.3	5277	1069284	0	A	T	0.019	1.776692e+02	2.676739e+02	1.543983e+00	5.069559e-01
NC_000962.3	14023	1069450	0	A	T	0.028	1.258639e+02	1.222058e+02	1.540552e+00	3.032153e-01
NC_000962.3	9052	1070401	0	A	T	0.019	-2.670056e+02	4.142231e+02	1.550348e+00	5.192939e-01
NC_000962.3	456	1070702	0	A	T	0.470	5.712313e+01	1.416311e+02	1.535486e+00	6.867706e-01
NC_000962.3	3289	1071797	0	A	T	0.050	-2.437441e+02	2.121892e+02	1.549396e+00	2.508670e-01
NC_000962.3	457	1071966	0	A	T	0.049	-3.734251e+00	1.204820e+02	1.535154e+00	9.752784e-01
NC_000962.3	2015	1072850	0	A	T	0.012	-2.541084e+02	3.804209e+02	1.548505e+00	5.042628e-01
NC_000962.3	2398	1073033	0	A	T	0.120	-8.997953e+00	1.239456e+02	1.541562e+00	9.421378e-01
NC_000962.3	4710	1074276	0	A	T	0.035	-2.043717e+02	2.633805e+02	1.546987e+00	4.379032e-01
NC_000962.3	458	1074558	0	A	T	0.491	1.912976e+01	9.135277e+01	1.535356e+00	8.341616e-01
NC_000962.3	461	1075279	0	A	T	0.465	-1.614046e+01	9.117449e+01	1.540418e+00	8.595113e-01
NC_000962.3	462	1076309	0	A	T	0.493	5.750057e+01	1.279837e+02	1.551331e+00	6.532975e-01
NC_000962.3	463	1076689	0	A	T	0.050	-6.884533e+00	2.394286e+02	1.546569e+00	9.770648e-01
NC_000962.3	464	1076880	0	A	T	0.053	-3.046498e+02	3.318959e+02	1.540758e+00	3.588219e-01
NC_000962.3	465	1077312	0	A	T	0.497	2.212574e+02	1.561272e+02	1.521607e+00	1.566538e-01
NC_000962.3	466	1079927	0	A	T	0.496	4.033902e+01	1.439560e+02	1.534877e+00	7.793511e-01
NC_000962.3	467	1080192	0	A	T	0.069	-1.541529e+02	2.135137e+02	1.553811e+00	4.704240e-01
NC_000962.3	5885	1080528	0	A	T	0.109	-1.848756e+01	1.797574e+02	1.548720e+00	9.180986e-01
NC_000962.3	468	1081681	0	A	T	0.499	-2.140145e+02	3.475951e+02	1.544906e+00	5.381901e-01
NC_000962.3	2865	1082445	0	A	T	0.024	6.312930e+01	1.843883e+02	1.552899e+00	7.321217e-01
NC_000962.3	4711	1083654	0	A	T	0.034	3.609395e+02	3.065134e+02	1.566585e+00	2.391660e-01
NC_000962.3	2016	1085028	0	A	T	0.012	-2.541084e+02	3.804209e+02	1.548505e+00	5.042628e-01
NC_000962.3	469	1087193	0	A	T	0.472	-5.188893e+00	1.962997e+02	1.547252e+00	9.789152e-01
NC_000962.3	2399	1087279	0	A	T	0.118	-7.564643e+00	1.198108e+02	1.540285e+00	9.496653e-01
NC_000962.3	5278	1088245	0	A	T	0.019	2.594822e+02	3.510406e+02	1.547647e+00	4.599190e-01
NC_000962.3	6274	1090172	0	A	T	0.027	-4.533377e+00	2.831554e+02	1.550573e+00	9.872285e-01
NC_000962.3	470	1090189	0	A	T	0.069	-7.294060e+01	2.560038e+02	1.554271e+00	7.757467e-01
NC_000962.3	4193	1090292	0	A	T	0.015	-3.313351e+02	3.965022e+02	1.546155e+00	4.034942e-01
NC_000962.3	5886	1091253	0	A	T	0.093	1.153566e+01	5.963590e+01	1.539721e+00	8.466459e-01
NC_000962.3	15652	1091811	0	A	T	0.015	7.198536e+01	1.033996e+02	1.524129e+00	4.864255e-01
NC_000962.3	4194	1092341	0	A	T	0.154	-6.617412e+01	1.441136e+02	1.534517e+00	6.461745e-01
NC_000962.3	2400	1093322	0	A	T	0.198	-1.103958e+02	1.492819e+02	1.532007e+00	4.597174e-01
NC_000962.3	471	1093406	0	A	T	0.494	-4.159113e+01	1.326894e+02	1.535867e+00	7.539865e-01
NC_000962.3	2401	1093907	0	A	T	0.118	2.159209e+01	2.951657e+01	1.543277e+00	4.645788e-01
NC_000962.3	2402	1093928	0	A	T	0.333	-2.434908e+01	3.105000e+01	1.508589e+00	4.330588e-01
NC_000962.3	4715	1093970	0	A	T	0.131	9.757022e+00	2.787330e+01	1.539512e+00	7.263535e-01
NC_000962.3	37694	1094003	0	A	T	0.060	-3.966293e+01	3.973757e+01	1.511604e+00	3.183893e-01
NC_000962.3	48040	1094011	0	A	T	0.015	-1.422228e+01	6.570590e+01	1.528722e+00	8.286650e-01
NC_000962.3	38428	1094062	0	A	T	0.025	4.673378e+01	5.885896e+01	1.559639e+00	4.273295e-01
NC_000962.3	6700	1094472	0	A	T	0.014	1.137161e+01	7.745397e+01	1.540469e+00	8.832967e-01
NC_000962.3	14361	1094538	0	A	T	0.012	-3.181786e+01	8.053955e+01	1.539241e+00	6.928584e-01
NC_000962.3	7144	1095364	0	A	T	0.015	-5.604773e+01	7.927133e+01	1.535289e+00	4.796589e-01
NC_000962.3	13338	1095644	0	A	T	0.044	-1.035012e+02	6.718734e+01	1.536186e+00	1.236629e-01
NC_000962.3	22984	1095661	0	A	T	0.021	-8.932245e+01	9.239625e+01	1.522834e+00	3.338413e-01
NC_000962.3	37208	1095687	0	A	T	0.022	1.584135e+01	1.004300e+02	1.535912e+00	8.746876e-01
NC_000962.3	38429	1096002	0	A	T	0.040	4.178088e+00	4.916783e+01	1.538188e+00	9.322923e-01
NC_000962.3	6581	1096023	0	A	T	0.021	-5.445139e+01	6.405339e+01	1.523579e+00	3.954152e-01
NC_000962.3	44604	1096098	0	A	T	0.014	-6.962624e+01	7.470905e+01	1.530587e+00	3.515118e-01
NC_000962.3	7813	1096157	0	A	T	0.093	1.015824e+01	3.908216e+01	1.535361e+00	7.949627e-01
NC_000962.3	2867	1096205	0	A	T	0.162	9.959107e+00	3.033987e+01	1.535850e+00	7.427696e-01
NC_000962.3	4716	1096299	0	A	T	0.090	-4.146438e+01	3.704746e+01	1.520559e+00	2.632328e-01
NC_000962.3	6801	1096323	0	A	T	0.052	-2.092643e+01	4.435269e+01	1.531044e+00	6.371281e-01
NC_000962.3	6992	1096398	0	A	T	0.125	-4.942524e+01	3.090672e+01	1.522642e+00	1.100027e-01
NC_000962.3	2404	1096470	0	A	T	0.030	-1.372163e+01	5.071630e+01	1.532930e+00	7.867712e-01
NC_000962.3	473	1096508	0	A	T	0.186	2.370447e+01	3.388864e+01	1.543534e+00	4.843651e-01
NC_000962.3	4195	1096567	0	A	T	0.208	2.616490e+01	4.420606e+01	1.534403e+00	5.540211e-01
NC_000962.3	474	1096633	0	A	T	0.454	3.146185e+01	5.655443e+01	1.536245e+00	5.780853e-01
NC_000962.3	475	1097220	0	A	T	0.061	1.316671e+02	2.214487e+02	1.547993e+00	5.522241e-01
NC_000962.3	476	1097442	0	A	T	0.053	-3.046498e+02	3.318959e+02	1.540758e+00	3.588219e-01
NC_000962.3	477	1098523	0	A	T	0.069	-7.294060e+01	2.560038e+02	1.554271e+00	7.757467e-01
NC_000962.3	3290	1098999	0	A	T	0.019	6.086628e+01	2.590190e+02	1.550633e+00	8.142519e-01
NC_000962.3	478	1099058	0	A	T	0.061	1.316671e+02	2.214487e+02	1.547993e+00	5.522241e-01
NC_000962.3	479	1100234	0	A	T	0.498	2.603375e+02	2.442195e+02	1.527717e+00	2.866046e-01
NC_000962.3	6278	1101833	0	A	T	0.027	-1.302889e+02	2.984576e+02	1.541453e+00	6.625105e-01
NC_000962.3	6279	1101898	0	A	T	0.022	3.134080e+01	1.579312e+02	1.545864e+00	8.427244e-01
NC_000962.3	10055	1101923	0	A	T	0.011	1.180835e+02	3.601698e+02	1.553868e+00	7.430692e-01
NC_000962.3	480	1102117	0	A	T	0.053	-2.996531e+02	2.353652e+02	1.529655e+00	2.031748e-01
NC_000962.3	481	1102468	0	A	T	0.051	-8.591173e+01	1.314184e+02	1.537933e+00	5.133930e-01
NC_000962.3	482	1102646	0	A	T	0.053	-3.046498e+02	3.318959e+02	1.540758e+00	3.588219e-01
NC_000962.3	4196	1102788	0	A	T	0.015	-3.982957e+02	4.017867e+02	1.533004e+00	3.217012e-01
NC_000962.3	4717	1102901	0	A	T	0.034	-1.410077e+02	2.612764e+02	1.535716e+00	5.894964e-01
NC_000962.3	2405	1103249	0	A	T	0.198	1.190292e+01	1.312720e+02	1.543344e+00	9.277646e-01
NC_000962.3	483	1103656	0	A	T	0.047	7.565221e+01	2.134625e+02	1.534499e+00	7.230875e-01
NC_000962.3	484	1104690	0	A	T	0.069	-2.816691e+02	2.163005e+02	1.572325e+00	1.930536e-01
NC_000962.3	6583	1104931	0	A	T	0.012	4.079681e+01	1.712469e+02	1.551209e+00	8.117338e-01
NC_000962.3	485	1105686	0	A	T	0.046	3.848529e+02	2.220364e+02	1.505695e+00	8.326018e-02
NC_000962.3	486	1106422	0	A	T	0.469	2.307686e+01	1.317424e+02	1.534860e+00	8.609736e-01
NC_000962.3	8197	1106649	0	A	T	0.018	-2.183437e+02	2.359089e+02	1.525740e+00	3.548401e-01
NC_000962.3	4197	1106877	0	A	T	0.015	-3.982957e+02	4.017867e+02	1.533004e+00	3.217012e-01
NC_000962.3	2406	1107434	0	A	T	0.199	-2.390356e+01	1.591213e+02	1.544653e+00	8.806105e-01
NC_000962.3	2407	1107917	0	A	T	0.198	-9.175499e+00	1.650581e+02	1.547785e+00	9.556766e-01
NC_000962.3	487	1107940	0	A	T	0.068	-4.514856e+01	1.995933e+02	1.544773e+00	8.210761e-01
NC_000962.3	488	1108521	0	A	T	0.046	3.848529e+02	2.220364e+02	1.505695e+00	8.326018e-02
NC_000962.3	489	1109975	0	A	T	0.497	3.831023e+02	3.064226e+02	1.527543e+00	2.114158e-01
NC_000962.3	2018	1111553	0	A	T	0.012	-2.541084e+02	3.804209e+02	1.548505e+00	5.042628e-01
NC_000962.3	490	1111678	0	A	T	0.046	3.848529e+02	2.220364e+02	1.505695e+00	8.326018e-02
NC_000962.3	5887	1111826	0	A	T	0.113	-2.017898e+02	1.675559e+02	1.522717e+00	2.286677e-01
NC_000962.3	5888	1111925	0	A	T	0.113	-2.038105e+02	1.671495e+02	1.521912e+00	2.229197e-01
NC_000962.3	10471	1114466	0	A	T	0.017	1.353939e+02	3.220681e+02	1.536164e+00	6.742644e-01
NC_000962.3	4719	1116007	0	A	T	0.034	1.978481e+02	2.497787e+02	1.560090e+00	4.284375e-01
NC_000962.3	15824	1119939	0	A	T	0.011	1.235544e+02	3.086701e+02	1.543084e+00	6.890103e-01
NC_000962.3	491	1126889	0	A	T	0.496	-9.031062e+01	1.835238e+02	1.542638e+00	6.227297e-01
NC_000962.3	492	1127493	0	A	T	0.050	-6.884533e+00	2.394286e+02	1.546569e+00	9.770648e-01
NC_000962.3	493	1127648	0	A	T	0.499	1.281894e+02	3.484844e+02	1.536666e+00	7.130409e-01
NC_000962.3	9061	1128145	0	A	T	0.019	-2.670056e+02	4.142231e+02	1.550348e+00	5.192939e-01
NC_000962.3	2870	1130526	0	A	T	0.024	8.402027e+00	1.801888e+02	1.546730e+00	9.628154e-01
NC_000962.3	3291	1132368	0	A	T	0.031	-2.249801e+01	1.791077e+02	1.547305e+00	9.000570e-01
NC_000962.3	2408	1133379	0	A	T	0.050	-1.619673e+01	1.287031e+02	1.541060e+00	8.998717e-01
NC_000962.3	4199	1133752	0	A	T	0.011	2.627472e+02	3.663336e+02	1.536664e+00	4.733464e-01
NC_000962.3	5889	1135251	0	A	T	0.113	-2.195481e+02	1.714608e+02	1.511139e+00	2.005923e-01
NC_000962.3	9062	1137732	0	A	T	0.019	-2.670056e+02	4.142231e+02	1.550348e+00	5.192939e-01
NC_000962.3	4200	1140653	0	A	T	0.012	5.262097e+01	3.265110e+02	1.544058e+00	8.719891e-01
NC_000962.3	2020	1141362	0	A	T	0.011	-3.132356e+01	2.745103e+02	1.541506e+00	9.091690e-01
NC_000962.3	2409	1141442	0	A	T	0.015	2.649728e+02	2.399093e+02	1.521034e+00	2.695749e-01
NC_000962.3	2410	1142266	0	A	T	0.198	-2.150777e+02	1.391561e+02	1.544631e+00	1.224258e-01
NC_000962.3	495	1144585	0	A	T	0.069	-7.294060e+01	2.560038e+02	1.554271e+00	7.757467e-01
NC_000962.3	2411	1144664	0	A	T	0.120	-1.531069e+02	1.148166e+02	1.549191e+00	1.825831e-01
NC_000962.3	496	1145848	0	A	T	0.054	-3.167601e+02	2.505774e+02	1.533377e+00	2.063927e-01
NC_000962.3	5280	1146605	0	A	T	0.019	2.203703e+02	3.190647e+02	1.542271e+00	4.898813e-01
NC_000962.3	4201	1147252	0	A	T	0.012	5.262097e+01	3.265110e+02	1.544058e+00	8.719891e-01
NC_000962.3	4202	1148255	0	A	T	0.154	-2.096121e+02	1.652666e+02	1.542126e+00	2.048875e-01
NC_000962.3	497	1148259	0	A	T	0.069	-1.159040e+02	2.166160e+02	1.551211e+00	5.926868e-01
NC_000962.3	10472	1148603	0	A	T	0.017	1.317628e+02	3.032544e+02	1.539172e+00	6.639939e-01
NC_000962.3	498	1148930	0	A	T	0.046	3.848529e+02	2.220364e+02	1.505695e+00	8.326018e-02
NC_000962.3	499	1149551	0	A	T	0.471	2.070125e+02	1.780479e+02	1.528173e+00	2.451538e-01
NC_000962.3	8198	1150143	0	A	T	0.018	-4.678846e+01	2.061669e+02	1.539220e+00	8.204993e-01
NC_000962.3	500	1150585	0	A	T	0.482	1.054749e+02	1.575621e+02	1.557250e+00	5.033370e-01
NC_000962.3	501	1151054	0	A	T	0.061	1.316671e+02	2.214487e+02	1.547993e+00	5.522241e-01
NC_000962.3	5890	1153676	0	A	T	0.114	-2.637453e+02	1.683803e+02	1.512331e+00	1.174840e-01
NC_000962.3	2021	1154646	0	A	T	0.013	1.036533e+02	1.844163e+02	1.537331e+00	5.741621e-01
NC_000962.3	3293	1154881	0	A	T	0.019	-9.371988e+01	2.469816e+02	1.551584e+00	7.044019e-01
NC_000962.3	3294	1157549	0	A	T	0.019	6.086628e+01	2.590190e+02	1.550633e+00	8.142519e-01
NC_000962.3	10473	1159162	0	A	T	0.021	-2.551775e+02	1.774600e+02	1.547690e+00	1.506688e-01
NC_000962.3	4204	1160660	0	A	T	0.019	6.742679e+01	8.596264e+01	1.523883e+00	4.329511e-01
NC_000962.3	502	1160770	0	A	T	0.034	4.891909e+00	7.774695e+01	1.539584e+00	9.498383e-01
NC_000962.3	4722	1161327	0	A	T	0.035	-1.851021e+02	3.341311e+02	1.545295e+00	5.796788e-01
NC_000962.3	2414	1162274	0	A	T	0.118	6.453113e+01	1.230903e+02	1.544656e+00	6.001800e-01
NC_000962.3	503	1163134	0	A	T	0.496	3.312770e+02	1.927975e+02	1.533718e+00	8.596484e-02
NC_000962.3	15826	1163528	0	A	T	0.012	9.893213e+01	2.327601e+02	1.533435e+00	6.708721e-01
NC_000962.3	9065	1164081	0	A	T	0.019	-2.670056e+02	4.142231e+02	1.550348e+00	5.192939e-01
NC_000962.3	504	1164336	0	A	T	0.222	-1.146143e+02	1.375570e+02	1.545579e+00	4.048638e-01
NC_000962.3	4205	1164361	0	A	T	0.039	-6.081434e+01	1.834178e+02	1.549810e+00	7.402688e-01
NC_000962.3	2415	1164571	0	A	T	0.172	-4.080375e+00	4.011565e+01	1.535831e+00	9.189969e-01
NC_000962.3	2871	1164809	0	A	T	0.014	1.401129e+02	7.747880e+01	1.463474e+00	7.075370e-02
NC_000962.3	221260	1165114	0	A	T	0.012	-1.153602e+02	1.172275e+02	1.506414e+00	3.252468e-01
NC_000962.3	10475	1165432	0	A	T	0.013	3.364416e+00	1.313965e+02	1.532603e+00	9.795759e-01
NC_000962.3	505	1165522	0	A	T	0.496	-2.472461e+02	1.304749e+02	1.523232e+00	5.829774e-02
NC_000962.3	2416	1167647	0	A	T	0.086	-1.856086e+02	1.283055e+02	1.513976e+00	1.482239e-01
NC_000962.3	506	1168010	0	A	T	0.050	6.015281e+01	2.361646e+02	1.540056e+00	7.989859e-01
NC_000962.3	4723	1168188	0	A	T	0.034	3.609395e+02	3.065134e+02	1.566585e+00	2.391660e-01
NC_000962.3	8199	1168701	0	A	T	0.012	1.883816e+02	2.909274e+02	1.530862e+00	5.173986e-01
NC_000962.3	508	1168776	0	A	T	0.054	1.692269e+01	3.276788e+02	1.550178e+00	9.588195e-01
NC_000962.3	10476	1169152	0	A	T	0.017	1.232818e+02	2.984185e+02	1.536500e+00	6.795827e-01
NC_000962.3	3730	1169447	0	A	T	0.027	-2.143543e+00	5.260103e+01	1.536998e+00	9.675001e-01
NC_000962.3	5579	1170404	0	A	T	0.044	-5.741329e+01	5.062418e+01	1.530731e+00	2.569393e-01
NC_000962.3	5281	1170821	0	A	T	0.019	2.594822e+02	3.510406e+02	1.547647e+00	4.599190e-01
NC_000962.3	509	1172085	0	A	T	0.053	-3.046498e+02	3.318959e+02	1.540758e+00	3.588219e-01
NC_000962.3	510	1173750	0	A	T	0.060	3.413877e+01	1.873778e+02	1.545471e+00	8.554578e-01
NC_000962.3	511	1175343	0	A	T	0.053	-1.242754e+02	2.448724e+02	1.544450e+00	6.118748e-01
NC_000962.3	10478	1175762	0	A	T	0.017	1.353939e+02	3.220681e+02	1.536164e+00	6.742644e-01
NC_000962.3	512	1177157	0	A	T	0.045	1.987579e+02	1.645427e+02	1.499198e+00	2.272697e-01
NC_000962.3	2417	1177994	0	A	T	0.117	-5.030146e+01	1.143078e+02	1.542429e+00	6.599654e-01
NC_000962.3	514	1178116	0	A	T	0.440	1.021178e+02	1.140041e+02	1.504517e+00	3.705436e-01
NC_000962.3	5282	1179375	0	A	T	0.019	2.594822e+02	3.510406e+02	1.547647e+00	4.599190e-01
NC_000962.3	8200	1180866	0	A	T	0.011	8.760700e+00	2.737968e+02	1.545383e+00	9.744788e-01
NC_000962.3	10058	1182685	0	A	T	0.011	1.180835e+02	3.601698e+02	1.553868e+00	7.430692e-01
NC_000962.3	5891	1183149	0	A	T	0.080	9.990198e+01	1.226262e+02	1.525814e+00	4.153872e-01
NC_000962.3	5283	1183662	0	A	T	0.019	2.594822e+02	3.510406e+02	1.547647e+00	4.599190e-01
NC_000962.3	9067	1185934	0	A	T	0.019	-2.670056e+02	4.142231e+02	1.550348e+00	5.192939e-01
NC_000962.3	43714	1188906	0	A	T	0.015	-8.219128e+01	1.178989e+02	1.527190e+00	4.858325e-01
NC_000962.3	37974	1189586	0	A	T	0.012	-1.609647e+01	7.520627e+01	1.536840e+00	8.305534e-01
NC_000962.3	36950	1189699	0	A	T	0.064	3.237566e+01	3.263544e+01	1.540241e+00	3.213460e-01
NC_000962.3	36952	1189773	0	A	T	0.037	-3.587170e+01	4.611444e+01	1.526677e+00	4.367659e-01
NC_000962.3	515	1190093	0	A	T	0.402	-6.312469e+01	5.826413e+01	1.550811e+00	2.788034e-01
NC_000962.3	2418	1190154	0	A	T	0.120	-2.340498e+01	1.480113e+02	1.545584e+00	8.743769e-01
NC_000962.3	4206	1190172	0	A	T	0.012	2.889735e+02	2.619519e+02	1.533690e+00	2.701454e-01
NC_000962.3	36953	1191358	0	A	T	0.049	-2.731016e+01	5.287750e+01	1.536482e+00	6.055992e-01
NC_000962.3	38293	1191462	0	A	T	0.028	-6.634806e+01	5.088677e+01	1.512782e+00	1.924989e-01
NC_000962.3	38434	1191497	0	A	T	0.017	6.470057e+01	6.720123e+01	1.535732e+00	3.358164e-01
NC_000962.3	49559	1191741	0	A	T	0.030	-1.423721e+01	6.974859e+01	1.531345e+00	8.382873e-01
NC_000962.3	3296	1191817	0	A	T	0.027	6.317147e+01	6.824367e+01	1.539466e+00	3.547710e-01
NC_000962.3	4207	1192042	0	A	T	0.011	2.627472e+02	3.663336e+02	1.536664e+00	4.733464e-01
NC_000962.3	5284	1193353	0	A	T	0.019	2.203703e+02	3.190647e+02	1.542271e+00	4.898813e-01
NC_000962.3	4208	1193927	0	A	T	0.011	2.627472e+02	3.663336e+02	1.536664e+00	4.733464e-01
NC_000962.3	4209	1195463	0	A	T	0.012	5.262097e+01	3.265110e+02	1.544058e+00	8.719891e-01
NC_000962.3	516	1197157	0	A	T	0.053	1.797924e+02	2.069494e+02	1.565999e+00	3.851161e-01
NC_000962.3	2419	1199547	0	A	T	0.198	7.976160e+00	1.497864e+02	1.545878e+00	9.575400e-01
NC_000962.3	517	1200418	0	A	T	0.470	6.756230e+01	1.558258e+02	1.537919e+00	6.646618e-01
NC_000962.3	518	1201581	0	A	T	0.053	-1.738527e+01	2.954720e+02	1.547891e+00	9.530886e-01
NC_000962.3	6285	1205269	0	A	T	0.025	-4.130729e+01	1.725322e+02	1.532333e+00	8.108159e-01
NC_000962.3	519	1211369	0	A	T	0.069	-7.294060e+01	2.560038e+02	1.554271e+00	7.757467e-01
NC_000962.3	4724	1211542	0	A	T	0.035	-2.355462e+02	2.800603e+02	1.542677e+00	4.004576e-01
NC_000962.3	5707	1211982	0	A	T	0.030	-1.892127e+02	1.652088e+02	1.494443e+00	2.522789e-01
NC_000962.3	2420	1212076	0	A	T	0.189	-3.894019e+01	7.064046e+01	1.514631e+00	5.815519e-01
NC_000962.3	520	1212432	0	A	T	0.030	-4.968344e+01	8.900479e+01	1.548273e+00	5.767878e-01
NC_000962.3	5285	1212829	0	A	T	0.015	-2.085925e+01	1.325616e+02	1.536961e+00	8.749871e-01
NC_000962.3	15828	1213045	0	A	T	0.017	-1.668792e+02	1.636469e+02	1.531244e+00	3.080187e-01
NC_000962.3	22601	1213655	0	A	T	0.025	-4.109192e+01	9.031150e+01	1.528376e+00	6.491768e-01
NC_000962.3	45359	1213713	0	A	T	0.014	-4.716839e+00	5.660712e+01	1.529331e+00	9.336041e-01
NC_000962.3	47169	1213732	0	A	T	0.019	4.940298e+01	4.988458e+01	1.537931e+00	3.221727e-01
NC_000962.3	37209	1213734	0	A	T	0.041	-4.233890e+01	3.569215e+01	1.535816e+00	2.357308e-01
NC_000962.3	521	1215105	0	A	T	0.061	1.316671e+02	2.214487e+02	1.547993e+00	5.522241e-01
NC_000962.3	522	1215742	0	A	T	0.050	6.015281e+01	2.361646e+02	1.540056e+00	7.989859e-01
NC_000962.3	10927	1217065	0	A	T	0.031	-2.522119e+01	8.663068e+01	1.542207e+00	7.709906e-01
NC_000962.3	523	1217157	0	A	T	0.031	-3.507503e-01	8.423377e+01	1.536690e+00	9.966782e-01
NC_000962.3	18698	1218301	0	A	T	0.078	-7.569768e+01	7.411986e+01	1.480722e+00	3.072910e-01
NC_000962.3	524	1218658	0	A	T	0.039	1.486385e+02	8.672291e+01	1.542846e+00	8.675502e-02
NC_000962.3	3298	1218737	0	A	T	0.187	3.894554e+01	6.956143e+01	1.548761e+00	5.756540e-01
NC_000962.3	525	1218896	0	A	T	0.045	2.294620e+02	1.606675e+02	1.483980e+00	1.534587e-01
NC_000962.3	9848	1218985	0	A	T	0.011	4.070035e+01	1.515192e+02	1.532413e+00	7.882647e-01
NC_000962.3	8201	1219289	0	A	T	0.012	1.481464e+02	4.322340e+02	1.547661e+00	7.318401e-01
NC_000962.3	7394	1219683	0	A	T	0.013	4.546877e+01	2.799006e+02	1.551297e+00	8.709775e-01
NC_000962.3	526	1220680	0	A	T	0.500	-2.009295e+02	7.161269e+02	1.545068e+00	7.790746e-01
NC_000962.3	8202	1221890	0	A	T	0.012	1.481464e+02	4.322340e+02	1.547661e+00	7.318401e-01
NC_000962.3	527	1224367	0	A	T	0.407	6.391249e+01	4.419341e+01	1.551647e+00	1.483403e-01
NC_000962.3	5892	1226777	0	A	T	0.079	1.733049e+02	1.222289e+02	1.527989e+00	1.564461e-01
NC_000962.3	2874	1227217	0	A	T	0.024	9.870655e+01	1.741635e+02	1.549846e+00	5.709754e-01
NC_000962.3	528	1227830	0	A	T	0.061	1.316671e+02	2.214487e+02	1.547993e+00	5.522241e-01
NC_000962.3	529	1230778	0	A	T	0.069	-7.294060e+01	2.560038e+02	1.554271e+00	7.757467e-01
NC_000962.3	4211	1231587	0	A	T	0.017	2.428891e+02	2.283018e+02	1.532710e+00	2.875560e-01
NC_000962.3	5893	1232037	0	A	T	0.109	-6.083617e+00	1.845562e+02	1.548963e+00	9.737083e-01
NC_000962.3	14026	1232867	0	A	T	0.034	-1.293631e+02	1.319096e+02	1.516185e+00	3.269091e-01
NC_000962.3	5894	1234262	0	A	T	0.109	-6.083617e+00	1.845562e+02	1.548963e+00	9.737083e-01
NC_000962.3	15829	1236460	0	A	T	0.011	1.235544e+02	3.086701e+02	1.543084e+00	6.890103e-01
NC_000962.3	4212	1237562	0	A	T	0.015	-3.313351e+02	3.965022e+02	1.546155e+00	4.034942e-01
NC_000962.3	10479	1240483	0	A	T	0.017	1.317628e+02	3.032544e+02	1.539172e+00	6.639939e-01
NC_000962.3	3299	1241193	0	A	T	0.015	1.740200e+02	1.907312e+02	1.538590e+00	3.617205e-01
NC_000962.3	4213	1244655	0	A	T	0.015	-3.313351e+02	3.965022e+02	1.546155e+00	4.034942e-01
NC_000962.3	7396	1246080	0	A	T	0.013	4.546877e+01	2.799006e+02	1.551297e+00	8.709775e-01
NC_000962.3	10480	1248059	0	A	T	0.021	-2.179961e+02	1.669182e+02	1.544385e+00	1.917609e-01
NC_000962.3	531	1248382	0	A	T	0.069	-7.294060e+01	2.560038e+02	1.554271e+00	7.757467e-01
NC_000962.3	532	1248936	0	A	T	0.058	2.129389e+01	9.106480e+01	1.533636e+00	8.151487e-01
NC_000962.3	533	1248978	0	A	T	0.423	-5.286379e+01	7.221559e+01	1.511170e+00	4.642718e-01
NC_000962.3	2022	1249019	0	A	T	0.012	-2.541084e+02	3.804209e+02	1.548505e+00	5.042628e-01
NC_000962.3	2023	1249360	0	A	T	0.012	-2.541084e+02	3.804209e+02	1.548505e+00	5.042628e-01
NC_000962.3	534	1250340	0	A	T	0.068	-1.212069e+02	2.070903e+02	1.549465e+00	5.584482e-01
NC_000962.3	535	1251199	0	A	T	0.226	4.595102e+01	1.299103e+02	1.545068e+00	7.236057e-01
NC_000962.3	8204	1251955	0	A	T	0.018	-2.183437e+02	2.359089e+02	1.525740e+00	3.548401e-01
NC_000962.3	536	1252054	0	A	T	0.053	-3.046498e+02	3.318959e+02	1.540758e+00	3.588219e-01
NC_000962.3	537	1252164	0	A	T	0.226	9.815906e+01	1.329991e+02	1.540290e+00	4.606093e-01
NC_000962.3	538	1254562	0	A	T	0.068	-1.212069e+02	2.070903e+02	1.549465e+00	5.584482e-01
NC_000962.3	3300	1254588	0	A	T	0.013	2.720339e+01	2.294186e+02	1.544291e+00	9.056284e-01
NC_000962.3	10481	1255038	0	A	T	0.013	-7.794904e+00	1.229891e+02	1.533814e+00	9.494737e-01
NC_000962.3	6702	1256338	0	A	T	0.028	-9.203687e+00	1.019194e+02	1.548718e+00	9.280586e-01
NC_000962.3	4214	1256806	0	A	T	0.036	1.468062e+02	1.871447e+02	1.529924e+00	4.329043e-01
NC_000962.3	3304	1259624	0	A	T	0.019	6.086628e+01	2.590190e+02	1.550633e+00	8.142519e-01
NC_000962.3	9071	1262621	0	A	T	0.019	1.308918e+02	2.338576e+02	1.546636e+00	5.757668e-01
NC_000962.3	6286	1264981	0	A	T	0.027	-1.302889e+02	2.984576e+02	1.541453e+00	6.625105e-01
NC_000962.3	546	1265070	0	A	T	0.046	3.848529e+02	2.220364e+02	1.505695e+00	8.326018e-02
NC_000962.3	9072	1265259	0	A	T	0.019	-2.670056e+02	4.142231e+02	1.550348e+00	5.192939e-01
NC_000962.3	10482	1266347	0	A	T	0.017	2.019748e+02	3.094590e+02	1.525010e+00	5.140736e-01
NC_000962.3	5899	1269300	0	A	T	0.021	5.200670e+00	9.323677e+01	1.546104e+00	9.555255e-01
NC_000962.3	2421	1272010	0	A	T	0.119	-1.494259e+01	1.434024e+02	1.544153e+00	9.170249e-01
NC_000962.3	2875	1273071	0	A	T	0.024	6.923969e+01	1.848882e+02	1.550666e+00	7.080916e-01
NC_000962.3	548	1273251	0	A	T	0.069	-7.294060e+01	2.560038e+02	1.554271e+00	7.757467e-01
NC_000962.3	8206	1274335	0	A	T	0.018	-2.183437e+02	2.359089e+02	1.525740e+00	3.548401e-01
NC_000962.3	549	1275957	0	A	T	0.226	6.864870e+01	1.244813e+02	1.545697e+00	5.813921e-01
NC_000962.3	8207	1276005	0	A	T	0.011	8.760700e+00	2.737968e+02	1.545383e+00	9.744788e-01
NC_000962.3	4726	1276321	0	A	T	0.117	-4.843206e+01	7.762779e+01	1.550855e+00	5.327921e-01
NC_000962.3	4727	1276340	0	A	T	0.120	-1.930573e+01	7.287177e+01	1.542804e+00	7.911036e-01
NC_000962.3	4728	1276414	0	A	T	0.012	2.000722e+02	1.591163e+02	1.514895e+00	2.088155e-01
NC_000962.3	4218	1276432	0	A	T	0.090	-4.941097e+00	3.990789e+01	1.536767e+00	9.014811e-01
NC_000962.3	550	1276588	0	A	T	0.195	1.054515e+02	4.579043e+01	1.474450e+00	2.142659e-02
NC_000962.3	10242	1276683	0	A	T	0.011	-4.229223e+01	9.122904e+01	1.535607e+00	6.430171e-01
NC_000962.3	6289	1276860	0	A	T	0.025	-7.152943e+00	5.766454e+01	1.531220e+00	9.012978e-01
NC_000962.3	24979	1276866	0	A	T	0.020	1.223533e+02	6.334231e+01	1.512489e+00	5.360381e-02
NC_000962.3	4219	1276931	0	A	T	0.015	-1.983550e+02	3.083943e+02	1.528177e+00	5.202063e-01
NC_000962.3	2028	1276938	0	A	T	0.089	1.942229e+01	4.431473e+01	1.529755e+00	6.612491e-01
NC_000962.3	8208	1277730	0	A	T	0.013	9.195673e+01	2.183305e+02	1.530984e+00	6.736860e-01
NC_000962.3	2029	1277870	0	A	T	0.398	-2.428382e+01	4.820997e+01	1.534023e+00	6.145430e-01
NC_000962.3	5288	1277871	0	A	T	0.019	2.203703e+02	3.190647e+02	1.542271e+00	4.898813e-01
NC_000962.3	2877	1278583	0	A	T	0.010	4.866524e+01	8.588531e+01	1.523455e+00	5.710542e-01
NC_000962.3	552	1281118	0	A	T	0.499	-6.314925e+01	3.436168e+02	1.543943e+00	8.542136e-01
NC_000962.3	3305	1281443	0	A	T	0.050	-1.417406e+02	2.185441e+02	1.547412e+00	5.167221e-01
NC_000962.3	553	1281771	0	A	T	0.069	2.048658e+02	2.094794e+02	1.560839e+00	3.282516e-01
NC_000962.3	2030	1284616	0	A	T	0.012	-2.541084e+02	3.804209e+02	1.548505e+00	5.042628e-01
NC_000962.3	554	1285001	0	A	T	0.053	-3.046498e+02	3.318959e+02	1.540758e+00	3.588219e-01
NC_000962.3	4729	1285148	0	A	T	0.035	-1.851021e+02	3.341311e+02	1.545295e+00	5.796788e-01
NC_000962.3	555	1286766	0	A	T	0.045	2.207909e+02	1.743092e+02	1.515736e+00	2.054825e-01
NC_000962.3	10483	1288084	0	A	T	0.018	3.979303e+02	2.801382e+02	1.520313e+00	1.556864e-01
NC_000962.3	556	1288698	0	A	T	0.053	-3.046498e+02	3.318959e+02	1.540758e+00	3.588219e-01
NC_000962.3	15831	1288948	0	A	T	0.011	1.235544e+02	3.086701e+02	1.543084e+00	6.890103e-01
NC_000962.3	6290	1290326	0	A	T	0.027	-4.533377e+00	2.831554e+02	1.550573e+00	9.872285e-01
NC_000962.3	5289	1290337	0	A	T	0.019	2.594822e+02	3.510406e+02	1.547647e+00	4.599190e-01
NC_000962.3	557	1292102	0	A	T	0.464	1.312893e+02	8.325266e+01	1.537416e+00	1.150170e-01
NC_000962.3	4221	1292464	0	A	T	0.154	-2.179244e+02	1.691150e+02	1.542765e+00	1.977399e-01
NC_000962.3	558	1293333	0	A	T	0.045	2.476685e+02	1.586372e+02	1.493178e+00	1.186918e-01
NC_000962.3	4222	1294222	0	A	T	0.011	2.627472e+02	3.663336e+02	1.536664e+00	4.733464e-01
NC_000962.3	3307	1297327	0	A	T	0.050	-2.437441e+02	2.121892e+02	1.549396e+00	2.508670e-01
NC_000962.3	3308	1297999	0	A	T	0.049	-2.799334e+01	1.717064e+02	1.540245e+00	8.705176e-01
NC_000962.3	5290	1299096	0	A	T	0.018	9.558012e+01	1.989865e+02	1.527148e+00	6.310628e-01
NC_000962.3	9075	1299262	0	A	T	0.019	-2.733169e+02	3.743144e+02	1.545296e+00	4.653997e-01
NC_000962.3	559	1299305	0	A	T	0.047	2.547032e+01	1.162888e+02	1.534674e+00	8.266607e-01
NC_000962.3	7398	1301739	0	A	T	0.013	4.546877e+01	2.799006e+02	1.551297e+00	8.709775e-01
NC_000962.3	4732	1301959	0	A	T	0.034	3.609395e+02	3.065134e+02	1.566585e+00	2.391660e-01
NC_000962.3	10060	1302920	0	A	T	0.011	1.180835e+02	3.601698e+02	1.553868e+00	7.430692e-01
NC_000962.3	4223	1302954	0	A	T	0.011	2.170840e+02	3.452946e+02	1.535253e+00	5.296510e-01
NC_000962.3	43601	1305593	0	A	T	0.027	-6.334348e+01	5.378338e+01	1.529469e+00	2.390915e-01
NC_000962.3	560	1306259	0	A	T	0.224	3.778228e+01	9.500768e+01	1.534792e+00	6.909283e-01
NC_000962.3	561	1307598	0	A	T	0.430	1.844789e+02	1.140277e+02	1.533171e+00	1.059170e-01
NC_000962.3	2031	1313338	0	A	T	0.247	-2.108352e+00	2.128004e+01	1.530613e+00	9.210914e-01
NC_000962.3	2032	1313338	0	A	T	0.118	-1.896364e+01	2.896994e+01	1.519290e+00	5.128325e-01
NC_000962.3	562	1315191	0	A	T	0.500	5.543512e+02	6.292298e+02	1.538597e+00	3.784661e-01
NC_000962.3	563	1315884	0	A	T	0.497	1.261018e+00	1.599768e+02	1.540046e+00	9.937118e-01
NC_000962.3	564	1317655	0	A	T	0.054	1.692269e+01	3.276788e+02	1.550178e+00	9.588195e-01
NC_000962.3	5291	1322171	0	A	T	0.019	2.594822e+02	3.510406e+02	1.547647e+00	4.599190e-01
NC_000962.3	2422	1322670	0	A	T	0.048	5.710800e+01	1.434520e+02	1.548916e+00	6.906171e-01
NC_000962.3	565	1322741	0	A	T	0.053	-3.046498e+02	3.318959e+02	1.540758e+00	3.588219e-01
NC_000962.3	2423	1324724	0	A	T	0.120	-3.182351e+01	1.545855e+02	1.548252e+00	8.369268e-01
NC_000962.3	4734	1327550	0	A	T	0.035	-1.851021e+02	3.341311e+02	1.545295e+00	5.796788e-01
NC_000962.3	566	1327890	0	A	T	0.464	5.221721e+01	8.075211e+01	1.536925e+00	5.179715e-01
NC_000962.3	567	1328687	0	A	T	0.497	9.881223e+00	2.106885e+02	1.543097e+00	9.625997e-01
NC_000962.3	568	1329234	0	A	T	0.054	1.692269e+01	3.276788e+02	1.550178e+00	9.588195e-01
NC_000962.3	10484	1329570	0	A	T	0.019	2.861473e+02	2.225141e+02	1.513467e+00	1.986604e-01
NC_000962.3	5708	1330963	0	A	T	0.031	-3.464170e+02	1.759497e+02	1.490162e+00	4.916419e-02
NC_000962.3	10485	1331750	0	A	T	0.018	4.353582e+02	2.717745e+02	1.506773e+00	1.093965e-01
NC_000962.3	4735	1332162	0	A	T	0.034	-4.113137e+02	3.077019e+02	1.545900e+00	1.815242e-01
NC_000962.3	4736	1332920	0	A	T	0.035	-1.122882e+02	2.174772e+02	1.530629e+00	6.057097e-01
NC_000962.3	569	1333669	0	A	T	0.047	-1.128448e+02	1.812130e+02	1.559425e+00	5.335684e-01
NC_000962.3	4737	1335415	0	A	T	0.034	-9.788244e+01	2.903467e+02	1.547619e+00	7.360740e-01
NC_000962.3	570	1336164	0	A	T	0.046	3.848529e+02	2.220364e+02	1.505695e+00	8.326018e-02
NC_000962.3	9080	1336425	0	A	T	0.019	-2.670056e+02	4.142231e+02	1.550348e+00	5.192939e-01
NC_000962.3	15833	1338102	0	A	T	0.010	1.395580e+02	2.787583e+02	1.541268e+00	6.167005e-01
NC_000962.3	5903	1338172	0	A	T	0.108	-8.041718e+01	1.348430e+02	1.528960e+00	5.510182e-01
NC_000962.3	9081	1338693	0	A	T	0.019	-9.790222e+01	3.827612e+02	1.551637e+00	7.981584e-01
NC_000962.3	6291	1339399	0	A	T	0.060	6.574206e+01	5.497530e+01	1.515738e+00	2.319545e-01
NC_000962.3	5904	1339741	0	A	T	0.130	-1.063571e+02	6.290663e+01	1.504169e+00	9.110938e-02
NC_000962.3	5905	1339774	0	A	T	0.129	-6.949414e+01	6.903396e+01	1.523482e+00	3.142656e-01
NC_000962.3	17497	1339894	0	A	T	0.017	-7.011749e+01	9.002894e+01	1.539326e+00	4.362071e-01
NC_000962.3	6292	1339905	0	A	T	0.017	1.415952e+01	8.398796e+01	1.541090e+00	8.661431e-01
NC_000962.3	571	1340208	0	A	T	0.076	-2.527874e+02	1.026740e+02	1.516441e+00	1.393218e-02
NC_000962.3	8210	1340256	0	A	T	0.013	-2.598671e+01	1.626429e+02	1.533793e+00	8.730788e-01
NC_000962.3	10061	1340500	0	A	T	0.027	-1.339762e+02	7.438653e+01	1.533762e+00	7.190070e-02
NC_000962.3	4739	1340653	0	A	T	0.062	7.804035e+01	7.879468e+01	1.523099e+00	3.221332e-01
NC_000962.3	4740	1340657	0	A	T	0.060	2.685856e+01	6.272133e+01	1.525099e+00	6.685551e-01
NC_000962.3	7832	1340667	0	A	T	0.029	-5.456007e+01	7.646710e+01	1.526704e+00	4.756464e-01
NC_000962.3	3309	1340688	0	A	T	0.022	1.319715e+02	1.221978e+02	1.537239e+00	2.803319e-01
NC_000962.3	4741	1340784	0	A	T	0.045	1.033175e+02	7.154978e+01	1.521925e+00	1.489596e-01
NC_000962.3	2882	1340830	0	A	T	0.038	6.601317e+01	5.452059e+01	1.536297e+00	2.261747e-01
NC_000962.3	2883	1340916	0	A	T	0.041	2.867698e+01	6.746334e+01	1.528704e+00	6.708459e-01
NC_000962.3	2885	1341032	0	A	T	0.021	-1.093050e+01	7.070631e+01	1.537371e+00	8.771663e-01
NC_000962.3	6298	1341044	0	A	T	0.054	-1.636169e+01	5.236807e+01	1.534555e+00	7.547545e-01
NC_000962.3	6299	1341064	0	A	T	0.041	7.927900e+00	6.979445e+01	1.537730e+00	9.095793e-01
NC_000962.3	3312	1341073	0	A	T	0.018	-1.767114e-01	9.558243e+01	1.535037e+00	9.985251e-01
NC_000962.3	3734	1341083	0	A	T	0.024	9.476858e+01	7.551262e+01	1.503478e+00	2.096826e-01
NC_000962.3	4225	1341099	0	A	T	0.037	4.493848e+01	5.630330e+01	1.535965e+00	4.249159e-01
NC_000962.3	2424	1341102	0	A	T	0.144	4.549773e+01	5.300614e+01	1.530241e+00	3.908440e-01
NC_000962.3	4742	1341120	0	A	T	0.035	-1.197075e+02	1.675954e+02	1.530731e+00	4.751802e-01
NC_000962.3	2886	1341174	0	A	T	0.024	-7.195178e+01	9.238849e+01	1.531015e+00	4.362288e-01
NC_000962.3	2887	1341254	0	A	T	0.025	-2.806422e+01	8.900442e+01	1.533109e+00	7.525703e-01
NC_000962.3	2425	1341624	0	A	T	0.072	-2.156264e+01	3.629837e+01	1.540759e+00	5.525801e-01
NC_000962.3	572	1342581	0	A	T	0.241	1.345216e+01	3.417318e+01	1.542192e+00	6.939005e-01
NC_000962.3	5906	1342716	0	A	T	0.103	2.134828e+00	8.654006e+01	1.533719e+00	9.803227e-01
NC_000962.3	5907	1342720	0	A	T	0.042	-3.926048e+01	4.833508e+01	1.523719e+00	4.167797e-01
NC_000962.3	4743	1347448	0	A	T	0.035	-1.851021e+02	3.341311e+02	1.545295e+00	5.796788e-01
NC_000962.3	3313	1347924	0	A	T	0.019	-9.327299e+00	2.106881e+02	1.544298e+00	9.646948e-01
NC_000962.3	4744	1348667	0	A	T	0.034	-1.780871e+01	2.197009e+02	1.540660e+00	9.354064e-01
NC_000962.3	2426	1349001	0	A	T	0.087	6.160892e+01	1.217608e+02	1.547378e+00	6.129464e-01
NC_000962.3	573	1349733	0	A	T	0.050	-2.415911e+01	2.249464e+02	1.547681e+00	9.144872e-01
NC_000962.3	574	1351172	0	A	T	0.069	-8.383056e+01	2.389521e+02	1.552207e+00	7.257707e-01
NC_000962.3	8211	1352058	0	A	T	0.012	2.804779e+02	2.359409e+02	1.519268e+00	2.347300e-01
NC_000962.3	10062	1353489	0	A	T	0.011	1.180835e+02	3.601698e+02	1.553868e+00	7.430692e-01
NC_000962.3	4227	1354050	0	A	T	0.012	5.262097e+01	3.265110e+02	1.544058e+00	8.719891e-01
NC_000962.3	2427	1354437	0	A	T	0.198	-4.369163e+01	1.425732e+02	1.540105e+00	7.593063e-01
NC_000962.3	10063	1355036	0	A	T	0.011	1.180835e+02	3.601698e+02	1.553868e+00	7.430692e-01
NC_000962.3	9085	1355061	0	A	T	0.019	-2.733169e+02	3.743144e+02	1.545296e+00	4.653997e-01
NC_000962.3	5908	1356135	0	A	T	0.113	-1.788259e+02	1.355366e+02	1.516212e+00	1.872494e-01
NC_000962.3	576	1357308	0	A	T	0.053	-8.976025e+01	2.512142e+02	1.537541e+00	7.209157e-01
NC_000962.3	3736	1358042	0	A	T	0.015	-2.137311e+01	1.215823e+02	1.542275e+00	8.604827e-01
NC_000962.3	3314	1359127	0	A	T	0.019	-9.371988e+01	2.469816e+02	1.551584e+00	7.044019e-01
NC_000962.3	577	1360209	0	A	T	0.427	8.435040e+01	9.506318e+01	1.526752e+00	3.750619e-01
NC_000962.3	578	1361190	0	A	T	0.060	-5.362017e+01	1.652416e+02	1.547817e+00	7.456103e-01
NC_000962.3	579	1361285	0	A	T	0.053	-3.152929e+02	2.038235e+02	1.533702e+00	1.221107e-01
NC_000962.3	580	1362006	0	A	T	0.227	7.164874e+01	1.347324e+02	1.546809e+00	5.949570e-01
NC_000962.3	14028	1363359	0	A	T	0.036	-2.220555e+02	1.580257e+02	1.496823e+00	1.601833e-01
NC_000962.3	8212	1364434	0	A	T	0.018	-2.183437e+02	2.359089e+02	1.525740e+00	3.548401e-01
NC_000962.3	4228	1365410	0	A	T	0.015	-3.982957e+02	4.017867e+02	1.533004e+00	3.217012e-01
NC_000962.3	581	1365838	0	A	T	0.065	1.729324e+02	1.130769e+02	1.522872e+00	1.264027e-01
NC_000962.3	2428	1365838	0	A	T	0.430	2.475363e+01	1.599440e+02	1.536938e+00	8.770289e-01
NC_000962.3	4746	1367270	0	A	T	0.011	-2.262445e+01	2.629189e+02	1.550140e+00	9.314379e-01
NC_000962.3	582	1367484	0	A	T	0.069	-7.294060e+01	2.560038e+02	1.554271e+00	7.757467e-01
NC_000962.3	583	1368323	0	A	T	0.053	-3.046498e+02	3.318959e+02	1.540758e+00	3.588219e-01
NC_000962.3	5909	1368860	0	A	T	0.086	1.616575e+02	1.089188e+02	1.513807e+00	1.379756e-01
NC_000962.3	8213	1370648	0	A	T	0.011	8.760700e+00	2.737968e+02	1.545383e+00	9.744788e-01
NC_000962.3	584	1370852	0	A	T	0.053	-3.046498e+02	3.318959e+02	1.540758e+00	3.588219e-01
NC_000962.3	2429	1372887	0	A	T	0.088	1.042990e+02	1.338386e+02	1.560919e+00	4.359381e-01
NC_000962.3	3315	1373170	0	A	T	0.031	7.539475e+01	1.908316e+02	1.543989e+00	6.928389e-01
NC_000962.3	585	1374065	0	A	T	0.470	-3.418573e+00	6.137782e+01	1.537301e+00	9.555908e-01
NC_000962.3	586	1374201	0	A	T	0.050	-6.884533e+00	2.394286e+02	1.546569e+00	9.770648e-01
NC_000962.3	4747	1374352	0	A	T	0.034	3.609395e+02	3.065134e+02	1.566585e+00	2.391660e-01
NC_000962.3	8214	1374438	0	A	T	0.012	6.238601e+01	3.004692e+02	1.540050e+00	8.355485e-01
NC_000962.3	587	1375044	0	A	T	0.050	-8.824476e+01	2.073591e+02	1.554917e+00	6.704889e-01
NC_000962.3	588	1375724	0	A	T	0.497	2.120280e+02	2.034529e+02	1.545321e+00	2.975193e-01
NC_000962.3	589	1382628	0	A	T	0.497	1.111930e+02	1.465213e+02	1.539300e+00	4.480457e-01
NC_000962.3	2430	1382884	0	A	T	0.047	-1.420084e+02	1.527942e+02	1.544907e+00	3.528337e-01
NC_000962.3	9087	1383352	0	A	T	0.019	-1.000217e+02	3.219207e+02	1.544346e+00	7.560719e-01
NC_000962.3	3316	1384259	0	A	T	0.013	2.720339e+01	2.294186e+02	1.544291e+00	9.056284e-01
NC_000962.3	2431	1389738	0	A	T	0.195	-9.291471e+01	1.071413e+02	1.538749e+00	3.859689e-01
NC_000962.3	2432	1390527	0	A	T	0.121	2.642611e+01	1.574806e+02	1.548186e+00	8.667600e-01
NC_000962.3	590	1390763	0	A	T	0.069	-1.136231e+02	2.099323e+02	1.549013e+00	5.884286e-01
NC_000962.3	591	1393626	0	A	T	0.466	-4.707614e+01	9.121740e+01	1.545932e+00	6.058733e-01
NC_000962.3	5910	1393694	0	A	T	0.112	-2.578526e+02	1.424577e+02	1.511961e+00	7.050107e-02
NC_000962.3	4229	1393994	0	A	T	0.154	-1.505621e+02	1.631696e+02	1.543982e+00	3.563017e-01
NC_000962.3	5911	1396311	0	A	T	0.113	-2.697429e+02	1.484606e+02	1.513700e+00	6.943659e-02
NC_000962.3	5292	1396583	0	A	T	0.019	1.776692e+02	2.676739e+02	1.543983e+00	5.069559e-01
NC_000962.3	592	1396922	0	A	T	0.498	-2.127708e+02	3.083482e+02	1.541949e+00	4.902848e-01
NC_000962.3	10486	1397356	0	A	T	0.018	3.549832e+02	2.626224e+02	1.521944e+00	1.766893e-01
NC_000962.3	5912	1399395	0	A	T	0.079	1.002937e+02	1.249271e+02	1.525703e+00	4.222135e-01
NC_000962.3	10487	1401768	0	A	T	0.017	1.232818e+02	2.984185e+02	1.536500e+00	6.795827e-01
NC_000962.3	8215	1403359	0	A	T	0.012	1.481464e+02	4.322340e+02	1.547661e+00	7.318401e-01
NC_000962.3	2433	1404169	0	A	T	0.199	-1.533655e+02	1.345311e+02	1.516258e+00	2.544771e-01
NC_000962.3	15838	1404295	0	A	T	0.010	4.774064e+02	2.356793e+02	1.517681e+00	4.298493e-02
NC_000962.3	593	1406761	0	A	T	0.050	-6.884533e+00	2.394286e+02	1.546569e+00	9.770648e-01
NC_000962.3	594	1411210	0	A	T	0.499	-1.033218e+02	4.170330e+02	1.544224e+00	8.043598e-01
NC_000962.3	595	1413130	0	A	T	0.053	-3.046498e+02	3.318959e+02	1.540758e+00	3.588219e-01
NC_000962.3	596	1413148	0	A	T	0.429	-3.384682e+01	7.515783e+01	1.533950e+00	6.525313e-01
NC_000962.3	597	1414021	0	A	T	0.499	4.649676e+02	2.634265e+02	1.512616e+00	7.776451e-02
NC_000962.3	10064	1414899	0	A	T	0.011	1.180835e+02	3.601698e+02	1.553868e+00	7.430692e-01
NC_000962.3	9090	1416699	0	A	T	0.020	-2.330254e-01	2.747793e+02	1.540216e+00	9.993235e-01
NC_000962.3	9091	1419877	0	A	T	0.019	-2.670056e+02	4.142231e+02	1.550348e+00	5.192939e-01
NC_000962.3	4230	1426079	0	A	T	0.015	-3.982957e+02	4.017867e+02	1.533004e+00	3.217012e-01
NC_000962.3	2434	1428506	0	A	T	0.198	-1.560072e+02	1.251740e+02	1.521505e+00	2.128501e-01
NC_000962.3	2435	1431758	0	A	T	0.015	1.030668e+02	2.113870e+02	1.526812e+00	6.259263e-01
NC_000962.3	14029	1431805	0	A	T	0.035	-1.806133e+02	1.629583e+02	1.512599e+00	2.679010e-01
NC_000962.3	10065	1433072	0	A	T	0.011	1.180835e+02	3.601698e+02	1.553868e+00	7.430692e-01
NC_000962.3	2036	1433314	0	A	T	0.012	-2.541084e+02	3.804209e+02	1.548505e+00	5.042628e-01
NC_000962.3	6303	1434220	0	A	T	0.010	-7.344275e+01	1.032129e+02	1.526461e+00	4.768497e-01
NC_000962.3	10488	1439140	0	A	T	0.017	1.353939e+02	3.220681e+02	1.536164e+00	6.742644e-01
NC_000962.3	8216	1439711	0	A	T	0.018	3.368865e+00	1.989951e+02	1.544953e+00	9.864953e-01
NC_000962.3	6304	1440150	0	A	T	0.027	-1.302889e+02	2.984576e+02	1.541453e+00	6.625105e-01
NC_000962.3	5918	1440271	0	A	T	0.081	6.111694e+01	1.208596e+02	1.531581e+00	6.131554e-01
NC_000962.3	601	1440469	0	A	T	0.500	5.147701e+02	8.101161e+02	1.536815e+00	5.252513e-01
NC_000962.3	3318	1441533	0	A	T	0.047	-1.453384e+02	1.220589e+02	1.534299e+00	2.339596e-01
NC_000962.3	2436	1443115	0	A	T	0.049	-3.777456e+01	1.596596e+02	1.542751e+00	8.130054e-01
NC_000962.3	603	1443428	0	A	T	0.048	2.252455e+01	4.243983e+01	1.528620e+00	5.956808e-01
NC_000962.3	50109	1443516	0	A	T	0.015	9.990525e+01	7.387146e+01	1.576998e+00	1.764548e-01
NC_000962.3	7405	1443607	0	A	T	0.013	4.546877e+01	2.799006e+02	1.551297e+00	8.709775e-01
NC_000962.3	4232	1444202	0	A	T	0.149	1.705812e+01	1.065119e+02	1.540431e+00	8.727838e-01
NC_000962.3	15839	1444531	0	A	T	0.011	1.893636e+02	2.936354e+02	1.536147e+00	5.190995e-01
NC_000962.3	2437	1445474	0	A	T	0.199	-2.612855e+02	1.515731e+02	1.523003e+00	8.495553e-02
NC_000962.3	605	1445781	0	A	T	0.472	1.438055e+02	2.075719e+02	1.522889e+00	4.885486e-01
NC_000962.3	10489	1446651	0	A	T	0.018	3.979303e+02	2.801382e+02	1.520313e+00	1.556864e-01
NC_000962.3	2438	1446923	0	A	T	0.199	-6.877657e+01	1.507434e+02	1.534394e+00	6.482800e-01
NC_000962.3	9093	1450718	0	A	T	0.019	9.877493e+01	2.798064e+02	1.547861e+00	7.241317e-01
NC_000962.3	2439	1452071	0	A	T	0.198	-4.963957e+01	1.219447e+02	1.532662e+00	6.840202e-01
NC_000962.3	10066	1454454	0	A	T	0.011	1.241779e+02	2.644598e+02	1.541087e+00	6.387460e-01
NC_000962.3	606	1457144	0	A	T	0.498	4.773149e+02	3.018854e+02	1.541360e+00	1.140733e-01
NC_000962.3	2890	1461309	0	A	T	0.024	6.923969e+01	1.848882e+02	1.550666e+00	7.080916e-01
NC_000962.3	4233	1461915	0	A	T	0.015	-3.313351e+02	3.965022e+02	1.546155e+00	4.034942e-01
NC_000962.3	4751	1463388	0	A	T	0.034	3.609395e+02	3.065134e+02	1.566585e+00	2.391660e-01
NC_000962.3	10490	1463653	0	A	T	0.018	5.188290e+02	2.362134e+02	1.520634e+00	2.822038e-02
NC_000962.3	608	1468208	0	A	T	0.372	-1.163180e+01	4.320304e+01	1.536061e+00	7.877872e-01
NC_000962.3	609	1471659	0	A	T	0.454	-5.086295e+01	4.892844e+01	1.499842e+00	2.987305e-01
NC_000962.3	6306	1472337	0	A	T	0.026	-1.444807e+02	1.785284e+02	1.534230e+00	4.184849e-01
NC_000962.3	610	1473246	0	A	T	0.055	1.491982e+02	3.695341e+01	1.400262e+00	5.689570e-05
NC_000962.3	2891	1474001	0	A	T	0.023	1.326879e+02	1.910719e+02	1.564826e+00	4.875192e-01
NC_000962.3	5920	1477588	0	A	T	0.109	1.020957e+02	1.665076e+02	1.554610e+00	5.398684e-01
NC_000962.3	612	1477596	0	A	T	0.046	3.848529e+02	2.220364e+02	1.505695e+00	8.326018e-02
NC_000962.3	613	1479085	0	A	T	0.068	5.394075e+01	1.529428e+02	1.530566e+00	7.243760e-01
NC_000962.3	2440	1480024	0	A	T	0.197	-3.210488e+01	1.361176e+02	1.540540e+00	8.135740e-01
NC_000962.3	7406	1480144	0	A	T	0.037	3.840026e+01	4.591234e+01	1.528144e+00	4.030798e-01
NC_000962.3	36974	1480195	0	A	T	0.010	-1.337855e+02	7.472545e+01	1.538784e+00	7.360742e-02
NC_000962.3	2037	1480206	0	A	T	0.021	-1.263976e+02	5.150030e+01	1.553764e+00	1.423412e-02
NC_000962.3	621	1480219	0	A	T	0.074	2.400923e+00	3.509239e+01	1.536284e+00	9.454631e-01
NC_000962.3	2041	1480739	0	A	T	0.010	-4.172392e+01	7.003853e+01	1.514704e+00	5.514512e-01
NC_000962.3	631	1480760	0	A	T	0.012	-4.866767e+01	6.668825e+01	1.514090e+00	4.656450e-01
NC_000962.3	632	1480766	0	A	T	0.015	-4.325583e+01	5.940452e+01	1.517168e+00	4.666365e-01
NC_000962.3	37984	1480830	0	A	T	0.022	-8.046171e+01	6.386829e+01	1.504717e+00	2.079446e-01
NC_000962.3	638	1480972	0	A	T	0.415	9.102306e+01	6.973711e+01	1.503635e+00	1.920240e-01
NC_000962.3	2441	1481185	0	A	T	0.411	-2.505703e+01	8.054316e+01	1.543654e+00	7.557695e-01
NC_000962.3	4752	1481256	0	A	T	0.034	4.867658e+01	2.532663e+02	1.544301e+00	8.476166e-01
NC_000962.3	639	1481337	0	A	T	0.049	1.580053e+02	1.090467e+02	1.538645e+00	1.475655e-01
NC_000962.3	2895	1481721	0	A	T	0.013	8.748906e+01	7.479639e+01	1.527774e+00	2.423181e-01
NC_000962.3	641	1481727	0	A	T	0.021	1.021168e+02	5.342170e+01	1.528353e+00	5.613704e-02
NC_000962.3	665	1482627	0	A	T	0.495	-1.868506e+02	1.295948e+02	1.541500e+00	1.495759e-01
NC_000962.3	4753	1483363	0	A	T	0.034	-4.113137e+02	3.077019e+02	1.545900e+00	1.815242e-01
NC_000962.3	5293	1483991	0	A	T	0.019	1.219949e+02	2.670912e+02	1.540176e+00	6.479175e-01
NC_000962.3	4754	1484393	0	A	T	0.033	6.089476e+01	2.127737e+02	1.543765e+00	7.747703e-01
NC_000962.3	666	1484708	0	A	T	0.500	2.177420e+02	7.929191e+02	1.541052e+00	7.836570e-01
NC_000962.3	4241	1487084	0	A	T	0.015	-3.313351e+02	3.965022e+02	1.546155e+00	4.034942e-01
NC_000962.3	4755	1487869	0	A	T	0.034	-3.157409e+02	2.505130e+02	1.535769e+00	2.077390e-01
NC_000962.3	44458	1488433	0	A	T	0.027	7.795059e+01	4.329409e+01	1.557181e+00	7.199391e-02
NC_000962.3	44459	1488434	0	A	T	0.023	5.813349e+01	4.642926e+01	1.550186e+00	2.107428e-01
NC_000962.3	20521	1488793	0	A	T	0.088	-2.161877e+01	5.724423e+01	1.531309e+00	7.057404e-01
NC_000962.3	667	1490905	0	A	T	0.061	9.007047e+00	1.777242e+02	1.542934e+00	9.595877e-01
NC_000962.3	6598	1494404	0	A	T	0.012	4.079681e+01	1.712469e+02	1.551209e+00	8.117338e-01
NC_000962.3	4242	1495326	0	A	T	0.154	-2.179244e+02	1.691150e+02	1.542765e+00	1.977399e-01
NC_000962.3	668	1498951	0	A	T	0.061	2.968478e+01	1.873236e+02	1.542436e+00	8.741105e-01
NC_000962.3	669	1499274	0	A	T	0.466	-1.257866e+02	6.124688e+01	1.518848e+00	4.018018e-02
NC_000962.3	10077	1501538	0	A	T	0.011	1.180835e+02	3.601698e+02	1.553868e+00	7.430692e-01
NC_000962.3	670	1501700	0	A	T	0.061	1.316671e+02	2.214487e+02	1.547993e+00	5.522241e-01
NC_000962.3	9098	1501729	0	A	T	0.019	-1.298107e+02	3.499639e+02	1.548636e+00	7.107476e-01
NC_000962.3	5294	1502765	0	A	T	0.019	2.594822e+02	3.510406e+02	1.547647e+00	4.599190e-01
NC_000962.3	4756	1504028	0	A	T	0.034	-4.113137e+02	3.077019e+02	1.545900e+00	1.815242e-01
NC_000962.3	8305	1504779	0	A	T	0.012	1.481464e+02	4.322340e+02	1.547661e+00	7.318401e-01
NC_000962.3	10078	1509341	0	A	T	0.011	1.180835e+02	3.601698e+02	1.553868e+00	7.430692e-01
NC_000962.3	10079	1510136	0	A	T	0.011	1.180835e+02	3.601698e+02	1.553868e+00	7.430692e-01
NC_000962.3	2442	1512031	0	A	T	0.198	5.517868e+01	1.551724e+02	1.554431e+00	7.221956e-01
NC_000962.3	3322	1518185	0	A	T	0.019	6.086628e+01	2.590190e+02	1.550633e+00	8.142519e-01
NC_000962.3	2446	1519847	0	A	T	0.122	-1.390620e+02	1.122850e+02	1.537208e+00	2.157435e-01
NC_000962.3	4758	1522049	0	A	T	0.036	-1.224240e+02	1.959931e+02	1.532557e+00	5.323108e-01
NC_000962.3	14030	1523303	0	A	T	0.031	-1.200553e+02	1.361291e+02	1.532338e+00	3.779669e-01
NC_000962.3	5932	1524571	0	A	T	0.081	5.209468e+01	5.361158e+01	1.548956e+00	3.313614e-01
NC_000962.3	9099	1524749	0	A	T	0.019	-9.790222e+01	3.827612e+02	1.551637e+00	7.981584e-01
NC_000962.3	5295	1524907	0	A	T	0.019	1.219949e+02	2.670912e+02	1.540176e+00	6.479175e-01
NC_000962.3	10491	1525016	0	A	T	0.016	1.222683e+02	2.843558e+02	1.539301e+00	6.672726e-01
NC_000962.3	671	1526311	0	A	T	0.047	7.565221e+01	2.134625e+02	1.534499e+00	7.230875e-01
NC_000962.3	672	1526819	0	A	T	0.439	1.049275e+02	1.520193e+02	1.522006e+00	4.901647e-01
NC_000962.3	9100	1527384	0	A	T	0.019	-2.670056e+02	4.142231e+02	1.550348e+00	5.192939e-01
NC_000962.3	2447	1527450	0	A	T	0.198	-1.774826e+02	1.421549e+02	1.528553e+00	2.120466e-01
NC_000962.3	2051	1528771	0	A	T	0.012	-2.541084e+02	3.804209e+02	1.548505e+00	5.042628e-01
NC_000962.3	5933	1529952	0	A	T	0.109	-1.848756e+01	1.797574e+02	1.548720e+00	9.180986e-01
NC_000962.3	14031	1532296	0	A	T	0.035	-2.744956e+02	1.710323e+02	1.505789e+00	1.087291e-01
NC_000962.3	8306	1532635	0	A	T	0.018	5.099280e+01	9.435713e+01	1.541291e+00	5.889892e-01
NC_000962.3	5934	1532777	0	A	T	0.110	4.874425e+01	8.636042e+01	1.530500e+00	5.725513e-01
NC_000962.3	2906	1532827	0	A	T	0.111	-1.282873e+01	1.178041e+02	1.537325e+00	9.132980e-01
NC_000962.3	4243	1533157	0	A	T	0.016	-2.037297e+01	6.933120e+01	1.525384e+00	7.689152e-01
NC_000962.3	4244	1533161	0	A	T	0.015	-1.824958e+01	6.951045e+01	1.526208e+00	7.929396e-01
NC_000962.3	4245	1533208	0	A	T	0.062	-6.184208e+01	6.130519e+01	1.562244e+00	3.132616e-01
NC_000962.3	673	1533241	0	A	T	0.374	-3.142167e+01	5.541041e+01	1.532985e+00	5.707545e-01
NC_000962.3	674	1533583	0	A	T	0.414	6.245654e+01	6.105069e+01	1.550167e+00	3.064678e-01
NC_000962.3	2448	1535141	0	A	T	0.088	1.681585e+02	1.280483e+02	1.573242e+00	1.893119e-01
NC_000962.3	675	1536251	0	A	T	0.497	-1.152592e+02	2.005359e+02	1.535291e+00	5.655468e-01
NC_000962.3	4246	1538659	0	A	T	0.036	2.131604e+02	2.216569e+02	1.531527e+00	3.363788e-01
NC_000962.3	676	1540141	0	A	T	0.068	-2.174812e+02	1.869541e+02	1.560305e+00	2.449073e-01
NC_000962.3	10081	1540631	0	A	T	0.011	-3.701430e+01	2.993836e+02	1.547069e+00	9.016216e-01
NC_000962.3	677	1541798	0	A	T	0.052	-2.321910e+02	1.543761e+02	1.514050e+00	1.327866e-01
NC_000962.3	684	1544255	0	A	T	0.069	-7.294060e+01	2.560038e+02	1.554271e+00	7.757467e-01
NC_000962.3	3324	1544890	0	A	T	0.019	6.086628e+01	2.590190e+02	1.550633e+00	8.142519e-01
NC_000962.3	2450	1546530	0	A	T	0.120	-7.699184e+01	1.416487e+02	1.543914e+00	5.868422e-01
NC_000962.3	4247	1546541	0	A	T	0.015	-3.313351e+02	3.965022e+02	1.546155e+00	4.034942e-01
NC_000962.3	685	1546703	0	A	T	0.052	1.099975e+01	1.070466e+02	1.539439e+00	9.181705e-01
NC_000962.3	686	1547125	0	A	T	0.499	-1.965959e+02	5.006482e+02	1.550069e+00	6.946123e-01
NC_000962.3	3325	1547215	0	A	T	0.015	1.740200e+02	1.907312e+02	1.538590e+00	3.617205e-01
NC_000962.3	687	1552547	0	A	T	0.499	2.431203e+02	3.078627e+02	1.541119e+00	4.298317e-01
NC_000962.3	4248	1553633	0	A	T	0.036	1.996502e+02	2.240380e+02	1.539589e+00	3.730016e-01
NC_000962.3	10494	1555402	0	A	T	0.017	1.232818e+02	2.984185e+02	1.536500e+00	6.795827e-01
NC_000962.3	688	1556787	0	A	T	0.054	1.692269e+01	3.276788e+02	1.550178e+00	9.588195e-01
NC_000962.3	5938	1558548	0	A	T	0.080	9.973994e+01	1.262381e+02	1.525367e+00	4.296040e-01
NC_000962.3	10082	1558745	0	A	T	0.011	1.180835e+02	3.601698e+02	1.553868e+00	7.430692e-01
NC_000962.3	5939	1559864	0	A	T	0.081	6.984754e+01	1.236846e+02	1.534214e+00	5.723507e-01
NC_000962.3	8309	1559896	0	A	T	0.012	1.883816e+02	2.909274e+02	1.530862e+00	5.173986e-01
NC_000962.3	4761	1561387	0	A	T	0.035	-1.851021e+02	3.341311e+02	1.545295e+00	5.796788e-01
NC_000962.3	5940	1561614	0	A	T	0.109	-1.900186e+01	1.794494e+02	1.547681e+00	9.156846e-01
NC_000962.3	689	1561939	0	A	T	0.050	-1.086251e+02	2.003770e+02	1.552883e+00	5.878317e-01
NC_000962.3	4762	1562742	0	A	T	0.034	3.609395e+02	3.065134e+02	1.566585e+00	2.391660e-01
NC_000962.3	690	1563717	0	A	T	0.430	3.064298e+02	1.247175e+02	1.541359e+00	1.412871e-02
NC_000962.3	2055	1564312	0	A	T	0.012	-2.541084e+02	3.804209e+02	1.548505e+00	5.042628e-01
NC_000962.3	2056	1566863	0	A	T	0.012	-2.541084e+02	3.804209e+02	1.548505e+00	5.042628e-01
NC_000962.3	691	1570566	0	A	T	0.470	7.650056e+01	1.444409e+02	1.532069e+00	5.964492e-01
NC_000962.3	10083	1570727	0	A	T	0.011	1.180835e+02	3.601698e+02	1.553868e+00	7.430692e-01
NC_000962.3	22201	1572322	0	A	T	0.127	-5.024050e+01	5.865452e+01	1.515841e+00	3.918374e-01
NC_000962.3	2451	1572681	0	A	T	0.117	-4.813002e+01	9.605039e+01	1.529468e+00	6.163839e-01
NC_000962.3	50561	1573015	0	A	T	0.025	2.145474e+01	8.162411e+01	1.541763e+00	7.927056e-01
NC_000962.3	36981	1573381	0	A	T	0.119	-6.800273e+01	4.995025e+01	1.491044e+00	1.735989e-01
NC_000962.3	4250	1573432	0	A	T	0.025	-1.239589e+02	5.143361e+01	1.466416e+00	1.607481e-02
NC_000962.3	3993	1573534	0	A	T	0.023	-7.536899e+01	4.844663e+01	1.545838e+00	1.199979e-01
NC_000962.3	3994	1573536	0	A	T	0.018	-8.960706e+01	5.517730e+01	1.549878e+00	1.045996e-01
NC_000962.3	695	1573660	0	A	T	0.430	3.131884e+02	1.215753e+02	1.554153e+00	1.009215e-02
NC_000962.3	5715	1574316	0	A	T	0.030	-2.776032e+02	1.793392e+02	1.495480e+00	1.218624e-01
NC_000962.3	14032	1575195	0	A	T	0.034	-3.870922e+02	1.451649e+02	1.495122e+00	7.749395e-03
NC_000962.3	10495	1575783	0	A	T	0.021	-2.443689e+02	1.745259e+02	1.547674e+00	1.616744e-01
NC_000962.3	696	1576481	0	A	T	0.050	-6.884533e+00	2.394286e+02	1.546569e+00	9.770648e-01
NC_000962.3	697	1576527	0	A	T	0.050	3.560590e+01	2.226288e+02	1.542557e+00	8.729557e-01
NC_000962.3	698	1577241	0	A	T	0.054	1.692269e+01	3.276788e+02	1.550178e+00	9.588195e-01
NC_000962.3	4253	1580680	0	A	T	0.036	1.664680e+02	2.323479e+02	1.542636e+00	4.738242e-01
NC_000962.3	10496	1581289	0	A	T	0.016	1.222683e+02	2.843558e+02	1.539301e+00	6.672726e-01
NC_000962.3	2452	1586249	0	A	T	0.198	-1.351308e+02	1.400917e+02	1.536749e+00	3.349141e-01
NC_000962.3	4763	1587718	0	A	T	0.034	-1.201748e+01	2.557823e+02	1.543316e+00	9.625331e-01
NC_000962.3	3327	1588456	0	A	T	0.049	-2.649523e+02	1.612233e+02	1.549030e+00	1.005228e-01
NC_000962.3	699	1588899	0	A	T	0.465	7.820799e+01	8.867418e+01	1.523450e+00	3.779411e-01
NC_000962.3	4254	1589383	0	A	T	0.153	-2.061288e+02	1.598372e+02	1.549928e+00	1.973922e-01
NC_000962.3	6316	1592453	0	A	T	0.027	-5.869220e+01	2.351962e+02	1.536770e+00	8.029745e-01
NC_000962.3	701	1593331	0	A	T	0.061	7.216432e+01	1.933976e+02	1.541829e+00	7.090998e-01
NC_000962.3	5943	1593703	0	A	T	0.078	8.503955e+01	1.101344e+02	1.529329e+00	4.401570e-01
NC_000962.3	702	1594906	0	A	T	0.053	-3.046498e+02	3.318959e+02	1.540758e+00	3.588219e-01
NC_000962.3	703	1595342	0	A	T	0.059	-6.148944e+01	1.255322e+02	1.541561e+00	6.243292e-01
NC_000962.3	8310	1598490	0	A	T	0.011	1.919523e+01	2.677526e+02	1.539563e+00	9.428585e-01
NC_000962.3	7414	1600039	0	A	T	0.013	4.546877e+01	2.799006e+02	1.551297e+00	8.709775e-01
NC_000962.3	2058	1601344	0	A	T	0.012	-2.541084e+02	3.804209e+02	1.548505e+00	5.042628e-01
NC_000962.3	10497	1603587	0	A	T	0.017	1.317628e+02	3.032544e+02	1.539172e+00	6.639939e-01
NC_000962.3	4255	1605149	0	A	T	0.015	-1.285746e+02	2.681719e+02	1.538575e+00	6.316929e-01
NC_000962.3	4765	1605281	0	A	T	0.034	-4.113137e+02	3.077019e+02	1.545900e+00	1.815242e-01
NC_000962.3	4766	1605987	0	A	T	0.035	-1.851021e+02	3.341311e+02	1.545295e+00	5.796788e-01
NC_000962.3	704	1606673	0	A	T	0.053	-1.738527e+01	2.954720e+02	1.547891e+00	9.530886e-01
NC_000962.3	705	1608276	0	A	T	0.068	7.600560e+01	1.969819e+02	1.542977e+00	6.996647e-01
NC_000962.3	6317	1608596	0	A	T	0.021	-1.457823e+01	1.437102e+02	1.542795e+00	9.192140e-01
NC_000962.3	706	1609840	0	A	T	0.432	1.241187e+02	9.237070e+01	1.527254e+00	1.792580e-01
NC_000962.3	14033	1612289	0	A	T	0.030	-3.102866e-01	1.752336e+02	1.546187e+00	9.985874e-01
NC_000962.3	14285	1612607	0	A	T	0.030	1.609421e+01	3.819059e+01	1.521060e+00	6.735131e-01
NC_000962.3	709	1612648	0	A	T	0.132	-1.348755e+01	2.805091e+01	1.545458e+00	6.307152e-01
NC_000962.3	710	1612663	0	A	T	0.333	-1.096965e+01	1.991550e+01	1.529340e+00	5.818500e-01
NC_000962.3	711	1613035	0	A	T	0.493	2.601028e+01	1.023237e+02	1.536593e+00	7.993806e-01
NC_000962.3	15843	1613294	0	A	T	0.011	1.235544e+02	3.086701e+02	1.543084e+00	6.890103e-01
NC_000962.3	2454	1613960	0	A	T	0.198	-1.171819e+02	1.577983e+02	1.536706e+00	4.578424e-01
NC_000962.3	713	1616061	0	A	T	0.050	2.809204e+00	1.999451e+02	1.540882e+00	9.887921e-01
NC_000962.3	8311	1616330	0	A	T	0.012	1.481464e+02	4.322340e+02	1.547661e+00	7.318401e-01
NC_000962.3	714	1617302	0	A	T	0.053	-3.046498e+02	3.318959e+02	1.540758e+00	3.588219e-01
NC_000962.3	48429	1618634	0	A	T	0.016	-6.580221e+00	6.475845e+01	1.536250e+00	9.190791e-01
NC_000962.3	7639	1618978	0	A	T	0.040	-1.027878e+02	7.756695e+01	1.536247e+00	1.853332e-01
NC_000962.3	5588	1618999	0	A	T	0.013	-9.122349e+01	1.640116e+02	1.526506e+00	5.781602e-01
NC_000962.3	716	1620181	0	A	T	0.053	-3.046498e+02	3.318959e+02	1.540758e+00	3.588219e-01
NC_000962.3	5944	1622964	0	A	T	0.113	-1.325974e+02	1.717921e+02	1.531918e+00	4.403317e-01
NC_000962.3	717	1624791	0	A	T	0.393	-1.907724e+01	5.565892e+01	1.533760e+00	7.318349e-01
NC_000962.3	6318	1625019	0	A	T	0.027	-1.302889e+02	2.984576e+02	1.541453e+00	6.625105e-01
NC_000962.3	2455	1625254	0	A	T	0.048	6.667600e+00	1.514933e+02	1.544352e+00	9.649006e-01
NC_000962.3	718	1625333	0	A	T	0.053	-1.622757e+02	2.383280e+02	1.524099e+00	4.960498e-01
NC_000962.3	3328	1625348	0	A	T	0.031	1.785808e+02	2.082665e+02	1.546014e+00	3.913329e-01
NC_000962.3	719	1627351	0	A	T	0.227	1.090778e+02	1.164065e+02	1.535158e+00	3.488950e-01
NC_000962.3	14034	1628589	0	A	T	0.035	-1.879568e+02	1.582285e+02	1.513997e+00	2.350770e-01
NC_000962.3	720	1630148	0	A	T	0.467	-8.982334e+01	9.252828e+01	1.553531e+00	3.318288e-01
NC_000962.3	4767	1630596	0	A	T	0.034	-1.590703e+02	1.739912e+02	1.533072e+00	3.607432e-01
NC_000962.3	38447	1632542	0	A	T	0.024	6.613545e+01	4.376827e+01	1.497820e+00	1.310001e-01
NC_000962.3	37232	1632543	0	A	T	0.032	-4.048614e+01	3.779958e+01	1.519029e+00	2.843170e-01
NC_000962.3	37474	1632737	0	A	T	0.011	8.698089e+01	1.400862e+02	1.545446e+00	5.347579e-01
NC_000962.3	4257	1634523	0	A	T	0.018	1.788770e+02	8.232419e+01	1.481722e+00	2.995633e-02
NC_000962.3	10086	1634605	0	A	T	0.010	-1.110387e+02	2.188055e+02	1.545735e+00	6.118987e-01
NC_000962.3	4258	1634609	0	A	T	0.081	2.910501e+01	4.168094e+01	1.548172e+00	4.851150e-01
NC_000962.3	4259	1634633	0	A	T	0.012	1.081594e+02	1.786342e+02	1.521631e+00	5.449565e-01
NC_000962.3	721	1636173	0	A	T	0.027	1.072260e+02	5.648406e+01	1.551337e+00	5.785236e-02
NC_000962.3	18700	1636826	0	A	T	0.298	-5.105061e+01	2.998919e+01	1.502589e+00	8.891642e-02
NC_000962.3	37234	1636851	0	A	T	0.011	2.997670e+01	8.373610e+01	1.531770e+00	7.204035e-01
NC_000962.3	44121	1636879	0	A	T	0.035	-7.120625e+01	3.819163e+01	1.561354e+00	6.246376e-02
NC_000962.3	43834	1636882	0	A	T	0.012	-5.992984e+00	6.143714e+01	1.528177e+00	9.223060e-01
NC_000962.3	37237	1636918	0	A	T	0.020	-6.465788e+01	7.093386e+01	1.519666e+00	3.621733e-01
NC_000962.3	38144	1636944	0	A	T	0.028	-4.729220e+01	4.258708e+01	1.504602e+00	2.669779e-01
NC_000962.3	9781	1636980	0	A	T	0.294	2.556783e+01	2.400828e+01	1.532100e+00	2.870744e-01
NC_000962.3	23522	1636982	0	A	T	0.292	2.328154e+01	2.401573e+01	1.528703e+00	3.324953e-01
NC_000962.3	38450	1637114	0	A	T	0.128	1.468530e+01	2.439107e+01	1.510890e+00	5.472185e-01
NC_000962.3	36990	1637116	0	A	T	0.182	4.108093e+01	2.424757e+01	1.521424e+00	9.043959e-02
NC_000962.3	38451	1637142	0	A	T	0.019	1.773719e+01	4.844598e+01	1.525255e+00	7.143275e-01
NC_000962.3	36993	1637175	0	A	T	0.020	-4.546101e+01	4.746708e+01	1.519174e+00	3.383569e-01
NC_000962.3	37242	1637214	0	A	T	0.034	5.817109e+01	4.581193e+01	1.522063e+00	2.043695e-01
NC_000962.3	2916	1638125	0	A	T	0.091	-4.956467e+01	3.747399e+01	1.529254e+00	1.861660e-01
NC_000962.3	16738	1638211	0	A	T	0.010	6.453438e+01	8.975336e+01	1.529329e+00	4.722466e-01
NC_000962.3	724	1638364	0	A	T	0.047	-1.533410e+02	1.273432e+02	1.533146e+00	2.287286e-01
NC_000962.3	725	1639594	0	A	T	0.464	7.327640e+01	5.465578e+01	1.545372e+00	1.802344e-01
NC_000962.3	5716	1640993	0	A	T	0.030	-2.776032e+02	1.793392e+02	1.495480e+00	1.218624e-01
NC_000962.3	9112	1642489	0	A	T	0.019	-2.670056e+02	4.142231e+02	1.550348e+00	5.192939e-01
NC_000962.3	726	1643864	0	A	T	0.054	1.692269e+01	3.276788e+02	1.550178e+00	9.588195e-01
NC_000962.3	5471	1644362	0	A	T	0.028	-7.463528e+01	5.276558e+01	1.511408e+00	1.574419e-01
NC_000962.3	4261	1645334	0	A	T	0.015	-3.982957e+02	4.017867e+02	1.533004e+00	3.217012e-01
NC_000962.3	729	1645802	0	A	T	0.430	2.827648e+02	1.269911e+02	1.556579e+00	2.612589e-02
NC_000962.3	4262	1646954	0	A	T	0.012	5.262097e+01	3.265110e+02	1.544058e+00	8.719891e-01
NC_000962.3	730	1647436	0	A	T	0.053	-3.046498e+02	3.318959e+02	1.540758e+00	3.588219e-01
NC_000962.3	5945	1648620	0	A	T	0.108	-1.302001e+02	1.495412e+02	1.557566e+00	3.840837e-01
NC_000962.3	731	1650072	0	A	T	0.499	-2.140650e+01	4.774974e+02	1.546703e+00	9.642486e-01
NC_000962.3	2457	1651306	0	A	T	0.121	-3.942074e+01	1.633812e+02	1.547884e+00	8.093721e-01
NC_000962.3	732	1651308	0	A	T	0.054	1.692269e+01	3.276788e+02	1.550178e+00	9.588195e-01
NC_000962.3	6320	1655860	0	A	T	0.020	-5.279459e+01	1.294762e+02	1.541320e+00	6.835144e-01
NC_000962.3	9114	1661383	0	A	T	0.019	-9.790222e+01	3.827612e+02	1.551637e+00	7.981584e-01
NC_000962.3	735	1669158	0	A	T	0.050	6.015281e+01	2.361646e+02	1.540056e+00	7.989859e-01
NC_000962.3	4263	1669358	0	A	T	0.152	6.638443e+01	1.167328e+02	1.552487e+00	5.696580e-01
NC_000962.3	3769	1673423	0	A	T	0.011	-7.226989e+01	9.248306e+01	1.539262e+00	4.346736e-01
NC_000962.3	5717	1673425	0	A	T	0.077	3.961774e+01	3.381089e+01	1.547257e+00	2.414947e-01
NC_000962.3	5718	1674263	0	A	T	0.013	1.314285e+02	7.573296e+01	1.526550e+00	8.288181e-02
NC_000962.3	3770	1674481	0	A	T	0.010	5.132838e+00	7.192469e+01	1.529739e+00	9.431180e-01
NC_000962.3	4264	1675973	0	A	T	0.011	2.170840e+02	3.452946e+02	1.535253e+00	5.296510e-01
NC_000962.3	737	1676290	0	A	T	0.439	1.069987e+02	1.543795e+02	1.523607e+00	4.883662e-01
NC_000962.3	738	1678706	0	A	T	0.054	1.692269e+01	3.276788e+02	1.550178e+00	9.588195e-01
NC_000962.3	10498	1688024	0	A	T	0.019	-1.763349e+02	1.570592e+02	1.552192e+00	2.617412e-01
NC_000962.3	2458	1688061	0	A	T	0.046	-2.687228e+02	1.666538e+02	1.537855e+00	1.070822e-01
NC_000962.3	739	1688064	0	A	T	0.053	-3.046498e+02	3.318959e+02	1.540758e+00	3.588219e-01
NC_000962.3	740	1688300	0	A	T	0.066	1.899413e+02	1.302280e+02	1.547528e+00	1.449145e-01
NC_000962.3	5947	1688649	0	A	T	0.109	4.993604e+00	1.651803e+02	1.545880e+00	9.758869e-01
NC_000962.3	741	1689349	0	A	T	0.474	-7.973634e+01	1.258945e+02	1.528038e+00	5.266008e-01
NC_000962.3	4265	1689571	0	A	T	0.015	-3.982957e+02	4.017867e+02	1.533004e+00	3.217012e-01
NC_000962.3	2060	1689708	0	A	T	0.012	-2.541084e+02	3.804209e+02	1.548505e+00	5.042628e-01
NC_000962.3	3332	1691799	0	A	T	0.050	-1.777363e+01	1.834935e+02	1.542761e+00	9.228492e-01
NC_000962.3	9117	1691990	0	A	T	0.019	1.860030e+01	2.587150e+02	1.544097e+00	9.426956e-01
NC_000962.3	742	1692141	0	A	T	0.471	1.750667e+02	1.505556e+02	1.533591e+00	2.451030e-01
NC_000962.3	4771	1692186	0	A	T	0.034	-1.488209e+02	3.047523e+02	1.547814e+00	6.253883e-01
NC_000962.3	2459	1692795	0	A	T	0.200	-3.681585e+01	1.403150e+02	1.536935e+00	7.930663e-01
NC_000962.3	8313	1692824	0	A	T	0.018	-2.183437e+02	2.359089e+02	1.525740e+00	3.548401e-01
NC_000962.3	4772	1693218	0	A	T	0.011	-2.262445e+01	2.629189e+02	1.550140e+00	9.314379e-01
NC_000962.3	15845	1693235	0	A	T	0.011	7.599328e+01	2.758647e+02	1.546770e+00	7.829927e-01
NC_000962.3	8314	1693433	0	A	T	0.012	1.883816e+02	2.909274e+02	1.530862e+00	5.173986e-01
NC_000962.3	743	1693561	0	A	T	0.474	7.295259e+01	1.409534e+02	1.538068e+00	6.048415e-01
NC_000962.3	4773	1694926	0	A	T	0.035	-1.851021e+02	3.341311e+02	1.545295e+00	5.796788e-01
NC_000962.3	744	1695037	0	A	T	0.053	-3.046498e+02	3.318959e+02	1.540758e+00	3.588219e-01
NC_000962.3	9118	1695187	0	A	T	0.019	-9.790222e+01	3.827612e+02	1.551637e+00	7.981584e-01
NC_000962.3	5948	1695364	0	A	T	0.109	-5.411089e+01	1.697299e+02	1.544735e+00	7.499203e-01
NC_000962.3	745	1695796	0	A	T	0.054	1.692269e+01	3.276788e+02	1.550178e+00	9.588195e-01
NC_000962.3	746	1696672	0	A	T	0.047	-1.093453e+02	9.929253e+01	1.541468e+00	2.709758e-01
NC_000962.3	747	1697896	0	A	T	0.046	3.848529e+02	2.220364e+02	1.505695e+00	8.326018e-02
NC_000962.3	10089	1698774	0	A	T	0.011	1.180835e+02	3.601698e+02	1.553868e+00	7.430692e-01
NC_000962.3	748	1698911	0	A	T	0.473	-3.802787e+01	1.189752e+02	1.541520e+00	7.492967e-01
NC_000962.3	2460	1699663	0	A	T	0.014	1.536524e+02	2.135802e+02	1.523902e+00	4.720039e-01
NC_000962.3	749	1699849	0	A	T	0.068	-7.165924e+01	2.109128e+02	1.545751e+00	7.340889e-01
NC_000962.3	4774	1700088	0	A	T	0.035	4.085337e+02	2.413880e+02	1.566707e+00	9.078073e-02
NC_000962.3	750	1701215	0	A	T	0.053	-3.046498e+02	3.318959e+02	1.540758e+00	3.588219e-01
NC_000962.3	10500	1702851	0	A	T	0.017	1.353939e+02	3.220681e+02	1.536164e+00	6.742644e-01
NC_000962.3	2461	1703319	0	A	T	0.015	2.649728e+02	2.399093e+02	1.521034e+00	2.695749e-01
NC_000962.3	2061	1703555	0	A	T	0.012	-2.541084e+02	3.804209e+02	1.548505e+00	5.042628e-01
NC_000962.3	4266	1704554	0	A	T	0.015	-3.982957e+02	4.017867e+02	1.533004e+00	3.217012e-01
NC_000962.3	752	1706119	0	A	T	0.498	-9.658857e+01	2.179482e+02	1.539743e+00	6.577082e-01
NC_000962.3	5949	1706602	0	A	T	0.109	7.080367e+01	1.678735e+02	1.553117e+00	6.732578e-01
NC_000962.3	753	1706685	0	A	T	0.047	-1.423736e+02	1.855081e+02	1.563476e+00	4.429232e-01
NC_000962.3	5950	1708846	0	A	T	0.109	-1.088128e+02	1.583090e+02	1.547665e+00	4.919773e-01
NC_000962.3	754	1709432	0	A	T	0.226	6.253779e+00	1.212589e+02	1.543828e+00	9.588755e-01
NC_000962.3	3333	1709899	0	A	T	0.049	-5.846737e+01	2.048406e+02	1.547097e+00	7.753572e-01
NC_000962.3	6323	1710070	0	A	T	0.027	-1.302889e+02	2.984576e+02	1.541453e+00	6.625105e-01
NC_000962.3	10501	1711588	0	A	T	0.021	-2.700247e+02	1.749933e+02	1.540741e+00	1.230382e-01
NC_000962.3	2462	1711639	0	A	T	0.047	1.071710e+02	1.465321e+02	1.552666e+00	4.646655e-01
NC_000962.3	4267	1711645	0	A	T	0.039	-4.838791e+01	1.816783e+02	1.550697e+00	7.900170e-01
NC_000962.3	755	1711670	0	A	T	0.054	1.692269e+01	3.276788e+02	1.550178e+00	9.588195e-01
NC_000962.3	5951	1712824	0	A	T	0.109	-6.083617e+00	1.845562e+02	1.548963e+00	9.737083e-01
NC_000962.3	756	1713192	0	A	T	0.225	-7.097933e+00	1.097285e+02	1.542971e+00	9.484328e-01
NC_000962.3	4775	1713279	0	A	T	0.010	3.554933e+02	2.611123e+02	1.526632e+00	1.735836e-01
NC_000962.3	5952	1715942	0	A	T	0.112	6.686192e+01	1.251543e+02	1.551242e+00	5.932614e-01
NC_000962.3	759	1716472	0	A	T	0.069	8.130212e+01	2.128412e+02	1.549958e+00	7.025294e-01
NC_000962.3	14035	1717681	0	A	T	0.030	2.384096e+01	1.837139e+02	1.549958e+00	8.967649e-01
NC_000962.3	5955	1717764	0	A	T	0.083	1.151960e+02	9.713830e+01	1.516326e+00	2.358599e-01
NC_000962.3	10502	1718720	0	A	T	0.018	3.979303e+02	2.801382e+02	1.520313e+00	1.556864e-01
NC_000962.3	2463	1718761	0	A	T	0.199	-1.043144e+02	1.707530e+02	1.539060e+00	5.413575e-01
NC_000962.3	3334	1719322	0	A	T	0.050	-1.417406e+02	2.185441e+02	1.547412e+00	5.167221e-01
NC_000962.3	760	1722200	0	A	T	0.049	3.713561e+02	2.146019e+02	1.522447e+00	8.376719e-02
NC_000962.3	761	1722228	0	A	T	0.052	-1.196024e+02	1.627754e+02	1.538272e+00	4.626003e-01
NC_000962.3	4776	1722383	0	A	T	0.034	4.867658e+01	2.532663e+02	1.544301e+00	8.476166e-01
NC_000962.3	5956	1722480	0	A	T	0.022	-2.559779e+01	9.229636e+01	1.541573e+00	7.815565e-01
NC_000962.3	5957	1722702	0	A	T	0.113	-1.892501e+02	1.759971e+02	1.518350e+00	2.824209e-01
NC_000962.3	3335	1724120	0	A	T	0.031	1.785808e+02	2.082665e+02	1.546014e+00	3.913329e-01
NC_000962.3	4268	1724722	0	A	T	0.039	5.799690e+00	1.755274e+02	1.545638e+00	9.736461e-01
NC_000962.3	4269	1726384	0	A	T	0.011	2.627472e+02	3.663336e+02	1.536664e+00	4.733464e-01
NC_000962.3	4270	1728622	0	A	T	0.154	-2.524129e+02	1.546789e+02	1.529968e+00	1.029311e-01
NC_000962.3	762	1728837	0	A	T	0.498	-1.970202e+02	2.812012e+02	1.534548e+00	4.836430e-01
NC_000962.3	5958	1729867	0	A	T	0.081	4.201111e+01	1.146767e+02	1.533095e+00	7.141627e-01
NC_000962.3	2464	1732239	0	A	T	0.088	1.042990e+02	1.338386e+02	1.560919e+00	4.359381e-01
NC_000962.3	763	1733134	0	A	T	0.050	-6.884533e+00	2.394286e+02	1.546569e+00	9.770648e-01
NC_000962.3	764	1733325	0	A	T	0.053	-3.226742e+00	2.049763e+02	1.537595e+00	9.874424e-01
NC_000962.3	2465	1734994	0	A	T	0.198	-8.611270e+01	1.238021e+02	1.530629e+00	4.868127e-01
NC_000962.3	7415	1735920	0	A	T	0.013	4.546877e+01	2.799006e+02	1.551297e+00	8.709775e-01
NC_000962.3	3337	1736638	0	A	T	0.050	-1.417406e+02	2.185441e+02	1.547412e+00	5.167221e-01
NC_000962.3	10090	1738799	0	A	T	0.011	1.180835e+02	3.601698e+02	1.553868e+00	7.430692e-01
NC_000962.3	2466	1740771	0	A	T	0.198	3.489467e+01	1.555786e+02	1.552130e+00	8.225640e-01
NC_000962.3	765	1741352	0	A	T	0.047	7.565221e+01	2.134625e+02	1.534499e+00	7.230875e-01
NC_000962.3	5959	1741624	0	A	T	0.108	-2.860435e+00	1.060400e+02	1.537507e+00	9.784834e-01
NC_000962.3	10503	1742247	0	A	T	0.018	3.979303e+02	2.801382e+02	1.520313e+00	1.556864e-01
NC_000962.3	4778	1743577	0	A	T	0.011	5.181119e+02	2.559239e+02	1.529221e+00	4.310673e-02
NC_000962.3	5298	1743944	0	A	T	0.019	2.408293e+02	3.037836e+02	1.539722e+00	4.280457e-01
NC_000962.3	5299	1746197	0	A	T	0.018	8.086543e+01	2.485623e+02	1.547705e+00	7.449769e-01
NC_000962.3	4779	1749546	0	A	T	0.034	-1.488209e+02	3.047523e+02	1.547814e+00	6.253883e-01
NC_000962.3	4780	1750576	0	A	T	0.034	-2.451484e+02	2.933629e+02	1.531188e+00	4.034921e-01
NC_000962.3	10504	1750784	0	A	T	0.016	1.877342e+02	2.930040e+02	1.526122e+00	5.218059e-01
NC_000962.3	766	1752561	0	A	T	0.469	-1.122584e+02	9.276106e+01	1.526179e+00	2.264065e-01
NC_000962.3	767	1753520	0	A	T	0.497	-1.286847e+02	1.297494e+02	1.516501e+00	3.214656e-01
NC_000962.3	2467	1755519	0	A	T	0.120	7.513112e+00	1.601755e+02	1.547298e+00	9.625951e-01
NC_000962.3	10505	1755538	0	A	T	0.017	1.353939e+02	3.220681e+02	1.536164e+00	6.742644e-01
NC_000962.3	3338	1755599	0	A	T	0.031	6.026851e+01	1.857319e+02	1.543107e+00	7.456130e-01
NC_000962.3	3339	1756002	0	A	T	0.013	5.881276e+01	2.194713e+02	1.541419e+00	7.887574e-01
NC_000962.3	768	1756359	0	A	T	0.054	1.692269e+01	3.276788e+02	1.550178e+00	9.588195e-01
NC_000962.3	8315	1756626	0	A	T	0.013	7.745523e+00	3.058025e+02	1.541127e+00	9.797965e-01
NC_000962.3	4271	1758631	0	A	T	0.011	2.627472e+02	3.663336e+02	1.536664e+00	4.733464e-01
NC_000962.3	5962	1758773	0	A	T	0.078	8.453574e+01	1.102109e+02	1.530338e+00	4.431865e-01
NC_000962.3	769	1759252	0	A	T	0.498	-4.501818e+02	3.078336e+02	1.531459e+00	1.438461e-01
NC_000962.3	5963	1759904	0	A	T	0.113	-2.738049e+02	1.561296e+02	1.517927e+00	7.969562e-02
NC_000962.3	5300	1760165	0	A	T	0.021	8.142822e+01	1.156347e+02	1.528602e+00	4.814323e-01
NC_000962.3	770	1760292	0	A	T	0.499	-4.951123e+02	2.602921e+02	1.531041e+00	5.735347e-02
NC_000962.3	8316	1761107	0	A	T	0.012	2.315570e+02	2.693703e+02	1.533733e+00	3.901408e-01
NC_000962.3	10506	1761486	0	A	T	0.016	-1.671900e+01	2.493660e+02	1.544123e+00	9.465544e-01
NC_000962.3	2468	1762615	0	A	T	0.118	5.207864e+01	1.303972e+02	1.544372e+00	6.896695e-01
NC_000962.3	9121	1763130	0	A	T	0.018	-1.251662e+02	3.033039e+02	1.540885e+00	6.799060e-01
NC_000962.3	8317	1766351	0	A	T	0.013	7.745523e+00	3.058025e+02	1.541127e+00	9.797965e-01
NC_000962.3	3340	1769099	0	A	T	0.032	6.627941e+01	1.991601e+02	1.545526e+00	7.393381e-01
NC_000962.3	3341	1771320	0	A	T	0.031	1.785808e+02	2.082665e+02	1.546014e+00	3.913329e-01
NC_000962.3	4781	1772016	0	A	T	0.034	1.029581e+02	2.980070e+02	1.549457e+00	7.297776e-01
NC_000962.3	2469	1772618	0	A	T	0.014	1.137031e+02	2.090401e+02	1.530529e+00	5.865746e-01
NC_000962.3	14036	1773687	0	A	T	0.017	4.365578e+01	1.102610e+02	1.529669e+00	6.922148e-01
NC_000962.3	772	1774659	0	A	T	0.047	-8.217807e+01	2.102599e+02	1.555386e+00	6.959735e-01
NC_000962.3	10507	1775103	0	A	T	0.017	3.676236e+02	2.577146e+02	1.521988e+00	1.539494e-01
NC_000962.3	2470	1775312	0	A	T	0.118	-2.823402e+01	1.400185e+02	1.543560e+00	8.402230e-01
NC_000962.3	4272	1776468	0	A	T	0.011	2.627472e+02	3.663336e+02	1.536664e+00	4.733464e-01
NC_000962.3	2471	1777182	0	A	T	0.088	1.465993e+02	1.223628e+02	1.564421e+00	2.310879e-01
NC_000962.3	2472	1777213	0	A	T	0.167	-7.187839e+01	9.880000e+01	1.523376e+00	4.670302e-01
NC_000962.3	773	1778430	0	A	T	0.499	6.367915e+00	3.070977e+02	1.538961e+00	9.834593e-01
NC_000962.3	6325	1778557	0	A	T	0.027	-2.276769e+02	2.631959e+02	1.535049e+00	3.871580e-01
NC_000962.3	5964	1778789	0	A	T	0.113	-1.931226e+02	1.725893e+02	1.523253e+00	2.633402e-01
NC_000962.3	36998	1779212	0	A	T	0.043	2.985331e+01	4.025435e+01	1.530246e+00	4.584412e-01
NC_000962.3	2473	1779243	0	A	T	0.140	-1.201769e+02	4.839423e+01	1.548586e+00	1.313139e-02
NC_000962.3	8763	1779279	0	A	T	0.045	1.773982e+01	4.040407e+01	1.536620e+00	6.606843e-01
NC_000962.3	4275	1779370	0	A	T	0.200	-2.594271e+01	4.380534e+01	1.533353e+00	5.537922e-01
NC_000962.3	2923	1780587	0	A	T	0.227	-8.967352e+00	3.859468e+01	1.528673e+00	8.163019e-01
NC_000962.3	5965	1782431	0	A	T	0.103	-3.346496e+01	5.816872e+01	1.534011e+00	5.651732e-01
NC_000962.3	4783	1785945	0	A	T	0.035	-1.920800e+02	1.835005e+02	1.521320e+00	2.953895e-01
NC_000962.3	4277	1788613	0	A	T	0.038	6.078430e+01	5.454873e+01	1.559372e+00	2.653326e-01
NC_000962.3	221318	1789446	0	A	T	0.024	-3.023026e+01	8.075393e+01	1.530831e+00	7.081992e-01
NC_000962.3	7292	1789516	0	A	T	0.024	7.632479e+01	7.583381e+01	1.556639e+00	3.143577e-01
NC_000962.3	5719	1789564	0	A	T	0.028	7.754697e+01	6.638624e+01	1.539703e+00	2.429538e-01
NC_000962.3	5651	1789697	0	A	T	0.010	-6.285731e+00	9.121617e+01	1.536199e+00	9.450707e-01
NC_000962.3	4279	1789742	0	A	T	0.010	4.437933e+00	2.161167e+02	1.535206e+00	9.836195e-01
NC_000962.3	11816	1789756	0	A	T	0.012	-1.270549e+02	8.866810e+01	1.533460e+00	1.520972e-01
NC_000962.3	4784	1789766	0	A	T	0.043	-1.966148e+02	1.188300e+02	1.559276e+00	9.822750e-02
NC_000962.3	4280	1789780	0	A	T	0.012	1.498062e+02	1.250693e+02	1.512293e+00	2.311992e-01
NC_000962.3	776	1792777	0	A	T	0.220	-5.563204e+01	1.134774e+02	1.536933e+00	6.240338e-01
NC_000962.3	2474	1793769	0	A	T	0.199	-2.740023e+01	1.635970e+02	1.544502e+00	8.670113e-01
NC_000962.3	5301	1794324	0	A	T	0.019	2.594822e+02	3.510406e+02	1.547647e+00	4.599190e-01
NC_000962.3	4281	1796671	0	A	T	0.011	2.627472e+02	3.663336e+02	1.536664e+00	4.733464e-01
NC_000962.3	2475	1797027	0	A	T	0.121	-3.942074e+01	1.633812e+02	1.547884e+00	8.093721e-01
NC_000962.3	777	1798355	0	A	T	0.439	1.187271e+02	1.430989e+02	1.536128e+00	4.068550e-01
NC_000962.3	6326	1799806	0	A	T	0.027	-1.302889e+02	2.984576e+02	1.541453e+00	6.625105e-01
NC_000962.3	4785	1800963	0	A	T	0.034	2.193844e+02	2.524254e+02	1.552190e+00	3.849351e-01
NC_000962.3	778	1803265	0	A	T	0.498	5.017025e+01	2.589684e+02	1.536429e+00	8.464139e-01
NC_000962.3	779	1804409	0	A	T	0.472	2.060191e+02	1.871089e+02	1.512155e+00	2.710536e-01
NC_000962.3	2476	1805948	0	A	T	0.171	-7.392654e+01	1.315815e+02	1.532637e+00	5.743192e-01
NC_000962.3	4786	1806283	0	A	T	0.035	-1.851021e+02	3.341311e+02	1.545295e+00	5.796788e-01
NC_000962.3	4787	1807823	0	A	T	0.034	-2.426189e+02	2.464962e+02	1.526676e+00	3.251491e-01
NC_000962.3	7417	1808545	0	A	T	0.013	4.546877e+01	2.799006e+02	1.551297e+00	8.709775e-01
NC_000962.3	5966	1810237	0	A	T	0.109	-7.122237e+01	1.669667e+02	1.543262e+00	6.697594e-01
NC_000962.3	780	1811375	0	A	T	0.061	1.316671e+02	2.214487e+02	1.547993e+00	5.522241e-01
NC_000962.3	6327	1813255	0	A	T	0.026	-8.782435e+01	1.940569e+02	1.533297e+00	6.509270e-01
NC_000962.3	2477	1815604	0	A	T	0.121	-1.634777e+02	1.507171e+02	1.552473e+00	2.782526e-01
NC_000962.3	2478	1816254	0	A	T	0.015	6.397463e+01	2.216750e+02	1.535341e+00	7.729320e-01
NC_000962.3	5303	1817684	0	A	T	0.019	2.408293e+02	3.037836e+02	1.539722e+00	4.280457e-01
NC_000962.3	781	1817976	0	A	T	0.488	-1.348833e+01	8.109124e+01	1.536921e+00	8.679166e-01
NC_000962.3	2479	1819591	0	A	T	0.089	1.605021e+02	1.315673e+02	1.571217e+00	2.226948e-01
NC_000962.3	10092	1820707	0	A	T	0.011	1.180835e+02	3.601698e+02	1.553868e+00	7.430692e-01
NC_000962.3	5304	1823237	0	A	T	0.019	2.594822e+02	3.510406e+02	1.547647e+00	4.599190e-01
NC_000962.3	5967	1823549	0	A	T	0.052	-6.834680e+01	8.314583e+01	1.532437e+00	4.112076e-01
NC_000962.3	9124	1824823	0	A	T	0.019	-2.670056e+02	4.142231e+02	1.550348e+00	5.192939e-01
NC_000962.3	4788	1825603	0	A	T	0.034	-2.491003e+02	2.455937e+02	1.535519e+00	3.106217e-01
NC_000962.3	2064	1829423	0	A	T	0.012	-2.541084e+02	3.804209e+02	1.548505e+00	5.042628e-01
NC_000962.3	786	1831288	0	A	T	0.053	4.005491e+02	2.383989e+02	1.585374e+00	9.314394e-02
NC_000962.3	787	1834177	0	A	T	0.054	-1.563794e+02	2.122111e+02	1.539452e+00	4.613011e-01
NC_000962.3	5720	1834683	0	A	T	0.030	-2.776032e+02	1.793392e+02	1.495480e+00	1.218624e-01
NC_000962.3	10509	1834836	0	A	T	0.022	-2.852552e+02	1.790407e+02	1.540516e+00	1.113270e-01
NC_000962.3	19833	1834986	0	A	T	0.015	9.903920e+01	9.003871e+01	1.506058e+00	2.715336e-01
NC_000962.3	788	1836286	0	A	T	0.499	3.582785e+02	2.436194e+02	1.516572e+00	1.416061e-01
NC_000962.3	6328	1838153	0	A	T	0.027	-1.573353e+02	2.462648e+02	1.534991e+00	5.229988e-01
NC_000962.3	789	1839759	0	A	T	0.068	-1.442255e+02	1.995723e+02	1.545051e+00	4.699990e-01
NC_000962.3	9125	1844635	0	A	T	0.019	-9.790222e+01	3.827612e+02	1.551637e+00	7.981584e-01
NC_000962.3	3347	1847811	0	A	T	0.049	-1.090258e+02	1.823896e+02	1.541882e+00	5.500925e-01
NC_000962.3	792	1847919	0	A	T	0.470	-6.537488e+01	1.422900e+02	1.558443e+00	6.459821e-01
NC_000962.3	793	1849051	0	A	T	0.053	-3.046498e+02	3.318959e+02	1.540758e+00	3.588219e-01
NC_000962.3	794	1849609	0	A	T	0.065	3.771558e+01	1.106038e+02	1.531398e+00	7.331557e-01
NC_000962.3	795	1849934	0	A	T	0.046	3.848529e+02	2.220364e+02	1.505695e+00	8.326018e-02
NC_000962.3	2480	1852542	0	A	T	0.015	1.285783e+02	2.205225e+02	1.526086e+00	5.599435e-01
NC_000962.3	2065	1854169	0	A	T	0.012	-2.541084e+02	3.804209e+02	1.548505e+00	5.042628e-01
NC_000962.3	796	1854300	0	A	T	0.470	9.707040e+01	1.358021e+02	1.516931e+00	4.748535e-01
NC_000962.3	797	1856777	0	A	T	0.499	-3.326681e+02	3.832348e+02	1.542307e+00	3.855109e-01
NC_000962.3	799	1859559	0	A	T	0.069	-7.294060e+01	2.560038e+02	1.554271e+00	7.757467e-01
NC_000962.3	3348	1861274	0	A	T	0.050	-3.360940e+01	1.788315e+02	1.544102e+00	8.509512e-01
NC_000962.3	5968	1861804	0	A	T	0.109	8.095728e+01	1.625881e+02	1.553055e+00	6.186108e-01
NC_000962.3	6330	1862335	0	A	T	0.027	-4.533377e+00	2.831554e+02	1.550573e+00	9.872285e-01
NC_000962.3	4789	1863451	0	A	T	0.034	-1.053140e+02	1.922291e+02	1.522699e+00	5.838757e-01
NC_000962.3	43732	1864407	0	A	T	0.013	-4.021260e+01	1.084183e+02	1.533572e+00	7.107651e-01
NC_000962.3	4286	1864811	0	A	T	0.145	-7.480460e+01	7.643189e+01	1.529430e+00	3.278892e-01
NC_000962.3	5969	1865976	0	A	T	0.109	-6.083617e+00	1.845562e+02	1.548963e+00	9.737083e-01
NC_000962.3	4287	1866981	0	A	T	0.011	2.170840e+02	3.452946e+02	1.535253e+00	5.296510e-01
NC_000962.3	4288	1868578	0	A	T	0.015	-3.313351e+02	3.965022e+02	1.546155e+00	4.034942e-01
NC_000962.3	4289	1872906	0	A	T	0.015	-3.982957e+02	4.017867e+02	1.533004e+00	3.217012e-01
NC_000962.3	4290	1875207	0	A	T	0.154	-1.595922e+02	1.584682e+02	1.544225e+00	3.140606e-01
NC_000962.3	803	1877744	0	A	T	0.053	-2.291511e+02	2.355917e+02	1.536706e+00	3.308858e-01
NC_000962.3	4291	1884697	0	A	T	0.015	-3.313351e+02	3.965022e+02	1.546155e+00	4.034942e-01
NC_000962.3	6331	1885073	0	A	T	0.027	-4.533377e+00	2.831554e+02	1.550573e+00	9.872285e-01
NC_000962.3	804	1885385	0	A	T	0.053	-3.046498e+02	3.318959e+02	1.540758e+00	3.588219e-01
NC_000962.3	805	1885772	0	A	T	0.495	2.359869e+02	1.435650e+02	1.557208e+00	1.004449e-01
[truncated: 2,623 more rows]
